# Supplementary material for: SprayNPray: user-friendly taxonomic profiling of genome and metagenome contigs
Source: BMC Genomics. 2022 Mar 12;23:202. doi: 10.1186/s12864-022-08382-2 (PMC8917688; doi:10.1186/s12864-022-08382-2)
Supplement: Supplementary file 3 — Additional file 3: Supplemental File 1. Modified summary output from a SprayNPray run on the simulated metagenome, showing the congruence of top taxonomic hits to each contig with their source genome. [file 12864_2022_8382_MOESM3_ESM.xls]

## Sheet: sim_mg-wNames
organism	cluster	contig	contig_length	hits_per_kb	GC-content	Average_AAI	closest_blast_hits
Archaeoglobus_fulgidus	15	NC_000917.1_1	100000	1.05	47.753	99.4505	Archaeoglobus fulgidus; Archaeoglobus fulgidus; Archaeoglobus fulgidus; Archaeoglobus fulgidus; Archaeoglobus fulgidus; Archaeoglobus fulgidus DSM 8774; Archaeoglobus fulgidus; Archaeoglobus fulgidus; Archaeoglobus fulgidus DSM 4304; Archaeoglobus fulgidus; Archaeoglobus fulgidus; Archaeoglobus fulgidus; Archaeoglobus fulgidus; Archaeoglobus fulgidus; Archaeoglobus fulgidus; Archaeoglobus fulgidu…
Archaeoglobus_fulgidus	15	NC_000917.1_2	100000	1.18	49.06	99.95	Archaeoglobus fulgidus; Archaeoglobus fulgidus; Archaeoglobus fulgidus; Archaeoglobus fulgidus; Archaeoglobus fulgidus; Archaeoglobus fulgidus; Archaeoglobus fulgidus DSM 8774; Archaeoglobus fulgidus; Archaeoglobus fulgidus; Archaeoglobus fulgidus; Archaeoglobus fulgidus; Archaeoglobus fulgidus; Archaeoglobus fulgidus DSM 8774; Archaeoglobus fulgidus DSM 8774; Archaeoglobus fulgidus; Archaeoglobu…
Archaeoglobus_fulgidus	15	NC_000917.1_3	100000	1.18	46.717	99.9593	Archaeoglobus fulgidus; Archaeoglobus fulgidus; Archaeoglobus fulgidus DSM 8774; Archaeoglobus fulgidus; Archaeoglobus fulgidus DSM 8774; Archaeoglobus fulgidus; Archaeoglobus fulgidus; Archaeoglobus fulgidus; Archaeoglobus fulgidus; Archaeoglobus fulgidus; Archaeoglobus fulgidus; Archaeoglobus fulgidus; Archaeoglobus fulgidus DSM 8774; Archaeoglobus fulgidus DSM 8774; Archaeoglobus fulgidus; Arc…
Archaeoglobus_fulgidus	15	NC_000917.1_4	100000	1.15	49.046	99.9974	Archaeoglobus fulgidus; Archaeoglobus fulgidus; Archaeoglobus fulgidus; Archaeoglobus fulgidus; Archaeoglobus fulgidus DSM 4304; Archaeoglobus fulgidus; Archaeoglobus fulgidus; Archaeoglobus fulgidus; Archaeoglobus fulgidus DSM 8774; Archaeoglobus fulgidus DSM 4304; Archaeoglobus fulgidus DSM 8774; Archaeoglobus fulgidus; Archaeoglobus fulgidus; Archaeoglobus fulgidus; Archaeoglobus fulgidus; Arc…
Archaeoglobus_fulgidus	15	NC_000917.1_5	100000	1.1	48.115	99.3791	Archaeoglobus fulgidus; Archaeoglobus fulgidus; Archaeoglobus fulgidus; Archaeoglobus fulgidus; Archaeoglobus fulgidus; Archaeoglobus fulgidus DSM 8774; Archaeoglobus fulgidus; NA; Archaeoglobus fulgidus; Archaeoglobus fulgidus DSM 8774; Archaeoglobus fulgidus; Archaeoglobus fulgidus; Archaeoglobus fulgidus; Archaeoglobus fulgidus; Archaeoglobus fulgidus; Archaeoglobus fulgidus; Archaeoglobus ful…
Archaeoglobus_fulgidus	15	NC_000917.1_6	100000	1.21	46.933	99.9884	Archaeoglobus fulgidus; Archaeoglobus fulgidus; Archaeoglobus fulgidus; Archaeoglobus fulgidus; Archaeoglobus fulgidus; Archaeoglobus fulgidus; Archaeoglobus fulgidus; Archaeoglobus fulgidus; Archaeoglobus fulgidus; Archaeoglobus fulgidus; Archaeoglobus fulgidus; Archaeoglobus fulgidus; Archaeoglobus fulgidus; Archaeoglobus fulgidus; Archaeoglobus fulgidus; Archaeoglobus fulgidus; Archaeoglobus f…
Archaeoglobus_fulgidus	15	NC_000917.1_7	100000	1.24	48.994	99.9831	Archaeoglobus fulgidus; Archaeoglobus fulgidus; NA; NA; Archaeoglobus fulgidus; Archaeoglobus fulgidus; Archaeoglobus fulgidus; Archaeoglobus fulgidus; Archaeoglobus fulgidus; Archaeoglobus fulgidus; Archaeoglobus fulgidus; Archaeoglobus fulgidus; Archaeoglobus fulgidus; Archaeoglobus fulgidus; Archaeoglobus fulgidus DSM 4304; Archaeoglobus fulgidus DSM 8774; Archaeoglobus fulgidus; Archaeoglobus…
Archaeoglobus_fulgidus	15	NC_000917.1_8	100000	1.1	49.121	99.9818	Archaeoglobus fulgidus; Archaeoglobus fulgidus; Archaeoglobus fulgidus DSM 8774; Archaeoglobus fulgidus; Archaeoglobus fulgidus; Archaeoglobus fulgidus; Archaeoglobus fulgidus; Archaeoglobus fulgidus; Archaeoglobus fulgidus; Archaeoglobus fulgidus; Archaeoglobus fulgidus; Archaeoglobus fulgidus; Archaeoglobus fulgidus; Archaeoglobus fulgidus; Archaeoglobus fulgidus; Archaeoglobus fulgidus; Archae…
Archaeoglobus_fulgidus	15	NC_000917.1_9	100000	1.02	48.979	99.9814	Archaeoglobus fulgidus; Archaeoglobus fulgidus; Archaeoglobus fulgidus; Archaeoglobus fulgidus; NA; Archaeoglobus fulgidus DSM 8774; Archaeoglobus fulgidus; Archaeoglobus fulgidus; Archaeoglobus fulgidus; Archaeoglobus fulgidus; Archaeoglobus fulgidus; Archaeoglobus fulgidus DSM 8774; Archaeoglobus fulgidus; Archaeoglobus fulgidus; Archaeoglobus fulgidus; Archaeoglobus fulgidus; Archaeoglobus ful…
Archaeoglobus_fulgidus	15	NC_000917.1_10	100000	1.21	48.419	100	Archaeoglobus fulgidus; Archaeoglobus fulgidus; Archaeoglobus fulgidus; Archaeoglobus fulgidus; Archaeoglobus fulgidus; Archaeoglobus fulgidus; Archaeoglobus fulgidus; Archaeoglobus fulgidus; Archaeoglobus fulgidus; Archaeoglobus fulgidus; Archaeoglobus fulgidus; Archaeoglobus fulgidus; Archaeoglobus fulgidus; Archaeoglobus fulgidus DSM 8774; Archaeoglobus fulgidus; Archaeoglobus fulgidus; Archae…
Archaeoglobus_fulgidus	15	NC_000917.1_11	100000	1.14	49.779	99.4632	Archaeoglobus fulgidus; Archaeoglobus fulgidus; Archaeoglobus fulgidus DSM 8774; Archaeoglobus fulgidus; Archaeoglobus fulgidus; Archaeoglobus fulgidus DSM 8774; Archaeoglobus fulgidus DSM 4304; Archaeoglobus fulgidus; Archaeoglobus fulgidus; Archaeoglobus fulgidus; Archaeoglobus fulgidus; Archaeoglobus fulgidus; Archaeoglobus fulgidus; Archaeoglobus fulgidus; Archaeoglobus fulgidus; Archaeoglobu…
Archaeoglobus_fulgidus	15	NC_000917.1_12	100000	1.16	49.199	99.5871	Archaeoglobus fulgidus; Archaeoglobus fulgidus; Archaeoglobus fulgidus; Archaeoglobus fulgidus; Archaeoglobus fulgidus; Archaeoglobus fulgidus; NA; Archaeoglobus fulgidus; Archaeoglobus fulgidus; Archaeoglobus fulgidus DSM 8774; Archaeoglobus fulgidus; Archaeoglobus fulgidus; Archaeoglobus fulgidus; Archaeoglobus fulgidus DSM 8774; Archaeoglobus fulgidus; Archaeoglobus fulgidus; Archaeoglobus ful…
Archaeoglobus_fulgidus	15	NC_000917.1_13	100000	1.04	48.8	98.5904	Candidatus Aenigmarchaeota archaeon; Archaeoglobus fulgidus; Archaeoglobus fulgidus; Archaeoglobus fulgidus; Archaeoglobus fulgidus DSM 8774; Archaeoglobus fulgidus DSM 4304; Archaeoglobus fulgidus; Archaeoglobus fulgidus DSM 8774; Archaeoglobus fulgidus; Archaeoglobus fulgidus DSM 4304; Archaeoglobus fulgidus DSM 4304; Archaeoglobus fulgidus; Archaeoglobus fulgidus; Archaeoglobus fulgidus; Archa…
Archaeoglobus_fulgidus	15	NC_000917.1_14	100000	1.14	48.482	100	Archaeoglobus fulgidus; Archaeoglobus fulgidus; Archaeoglobus fulgidus; Archaeoglobus fulgidus; Archaeoglobus fulgidus; Archaeoglobus fulgidus; Archaeoglobus fulgidus; Archaeoglobus fulgidus; Archaeoglobus fulgidus; Archaeoglobus fulgidus; Archaeoglobus fulgidus; Archaeoglobus fulgidus; Archaeoglobus fulgidus; Archaeoglobus fulgidus; NA; Archaeoglobus fulgidus; Archaeoglobus fulgidus; Archaeoglob…
Archaeoglobus_fulgidus	15	NC_000917.1_15	100000	1.16	48.076	99.9776	Archaeoglobus fulgidus; Archaeoglobus fulgidus; Archaeoglobus fulgidus; Archaeoglobus fulgidus; Archaeoglobus fulgidus; Archaeoglobus fulgidus; Archaeoglobus fulgidus DSM 8774; Archaeoglobus fulgidus; Archaeoglobus fulgidus; Archaeoglobus fulgidus; Archaeoglobus fulgidus DSM 8774; Archaeoglobus fulgidus; Archaeoglobus fulgidus; Archaeoglobus fulgidus; Archaeoglobus fulgidus; Archaeoglobus fulgidu…
Archaeoglobus_fulgidus	15	NC_000917.1_16	100000	1.12	48.837	99.4929	Archaeoglobus fulgidus; Archaeoglobus fulgidus; Archaeoglobus fulgidus; Archaeoglobus fulgidus; Archaeoglobus fulgidus; Archaeoglobus fulgidus; Archaeoglobus fulgidus; Archaeoglobus fulgidus; Archaeoglobus fulgidus; Archaeoglobus fulgidus; NA; Archaeoglobus fulgidus; Archaeoglobus fulgidus; Archaeoglobus fulgidus; Archaeoglobus fulgidus; Archaeoglobus fulgidus; Archaeoglobus fulgidus; Archaeoglob…
Archaeoglobus_fulgidus	15	NC_000917.1_17	100000	1.12	48.058	99.2518	Archaeoglobus fulgidus; Archaeoglobus fulgidus DSM 8774; Archaeoglobus fulgidus; Archaeoglobus fulgidus DSM 8774; Archaeoglobus fulgidus; Archaeoglobus fulgidus; Archaeoglobus fulgidus DSM 8774; Archaeoglobus fulgidus; Archaeoglobus fulgidus; Archaeoglobus fulgidus; Archaeoglobus fulgidus; Archaeoglobus fulgidus; Archaeoglobus fulgidus DSM 8774; Archaeoglobus fulgidus; Archaeoglobus fulgidus; Arc…
Archaeoglobus_fulgidus	15	NC_000917.1_18	100000	1.1	50.131	99.9991	Archaeoglobus fulgidus; Archaeoglobus fulgidus; Archaeoglobus fulgidus; Archaeoglobus fulgidus; Archaeoglobus fulgidus; Archaeoglobus fulgidus; Archaeoglobus fulgidus; Archaeoglobus fulgidus; Archaeoglobus fulgidus; Archaeoglobus fulgidus; Archaeoglobus fulgidus; Archaeoglobus fulgidus; Archaeoglobus fulgidus; Archaeoglobus fulgidus; Archaeoglobus fulgidus DSM 8774; Archaeoglobus fulgidus DSM 877…
Archaeoglobus_fulgidus	15	NC_000917.1_19	100000	1.12	49.219	99.967	Archaeoglobus fulgidus; Archaeoglobus fulgidus; Archaeoglobus fulgidus; Archaeoglobus fulgidus; Archaeoglobus fulgidus DSM 4304; Archaeoglobus fulgidus; Archaeoglobus fulgidus; Archaeoglobus fulgidus; Archaeoglobus fulgidus; Archaeoglobus fulgidus; Archaeoglobus fulgidus DSM 4304; Archaeoglobus fulgidus; Archaeoglobus fulgidus; Archaeoglobus fulgidus; Archaeoglobus fulgidus; Archaeoglobus fulgidu…
Archaeoglobus_fulgidus	15	NC_000917.1_20	100000	1.28	47.877	99.6375	Archaeoglobus fulgidus; Archaeoglobus fulgidus; Archaeoglobus fulgidus; Archaeoglobus fulgidus; Archaeoglobus fulgidus; Archaeoglobus fulgidus; Archaeoglobus fulgidus DSM 4304; Archaeoglobus fulgidus; Archaeoglobus fulgidus; Archaeoglobus fulgidus; Archaeoglobus fulgidus; Archaeoglobus fulgidus; Archaeoglobus fulgidus; Archaeoglobus fulgidus; Archaeoglobus fulgidus; Archaeoglobus fulgidus; Archae…
Archaeoglobus_fulgidus	15	NC_000917.1_21	100000	1.2	48.419	99.5458	Archaeoglobus fulgidus; Archaeoglobus fulgidus; Archaeoglobus fulgidus; Archaeoglobus fulgidus; Archaeoglobus fulgidus; Archaeoglobus fulgidus; Archaeoglobus fulgidus; Archaeoglobus fulgidus; Archaeoglobus fulgidus; Archaeoglobus fulgidus; Archaeoglobus fulgidus DSM 8774; Nanoarchaeota archaeon; Archaeoglobus fulgidus; Archaeoglobus fulgidus; Archaeoglobus fulgidus; Archaeoglobus fulgidus; Archae…
Archaeoglobus_fulgidus	15	NC_000917.1_22	78400	1.16071	48.838	99.9934	Archaeoglobus fulgidus; Archaeoglobus fulgidus; Archaeoglobus fulgidus; Archaeoglobus fulgidus; Archaeoglobus fulgidus; Archaeoglobus fulgidus; Archaeoglobus fulgidus; Archaeoglobus fulgidus; Archaeoglobus fulgidus; Archaeoglobus fulgidus; Archaeoglobus fulgidus; Archaeoglobus fulgidus; Archaeoglobus fulgidus; Archaeoglobus fulgidus; Archaeoglobus fulgidus; Archaeoglobus fulgidus; Archaeoglobus f…
Gallionellales_bacterium	4	MGWO01000001.1	82749	0.954694	50.9807	99.6127	Gallionellales bacterium GWA2_54_124; Gallionellales bacterium GWA2_54_124; Gallionellales bacterium GWA2_54_124; Gallionellales bacterium GWA2_54_124; Gallionellales bacterium GWA2_54_124; Gallionellales bacterium GWA2_54_124; Gallionellales bacterium GWA2_54_124; Gallionellales bacterium GWA2_54_124; Gallionellales bacterium GWA2_54_124; Gallionellales bacterium GWA2_54_124; Gallionellales bact…
Gallionellales_bacterium	0	MGWO01000002.1	366276	0.892769	52.055	99.8089	Gallionellales bacterium GWA2_54_124; Gallionellales bacterium GWA2_54_124; Gallionellales bacterium GWA2_54_124; Gallionellales bacterium GWA2_54_124; Gallionellales bacterium GWA2_54_124; Gallionellales bacterium GWA2_54_124; Gallionella capsiferriformans; Gallionellales bacterium GWA2_54_124; Gallionellales bacterium GWA2_54_124; Gallionellales bacterium GWA2_54_124; Gallionellales bacterium G…
Gallionellales_bacterium	0	MGWO01000003.1	364387	0.889165	53.2777	99.8451	Gallionellales bacterium GWA2_54_124; Gallionellales bacterium GWA2_54_124; Gallionellales bacterium GWA2_54_124; Gallionellales bacterium GWA2_54_124; Gallionellales bacterium GWA2_54_124; Gallionellales bacterium GWA2_54_124; Gallionellales bacterium GWA2_54_124; Gallionellales bacterium GWA2_54_124; Gallionellales bacterium GWA2_54_124; Gallionellales bacterium GWA2_54_124; Gallionellales bact…
Gallionellales_bacterium	0	MGWO01000004.1	218192	0.806629	52.1454	99.6693	Gallionella capsiferriformans; Gallionellales bacterium GWA2_54_124; Gallionellales bacterium GWA2_54_124; Gallionellales bacterium GWA2_54_124; Gallionellales bacterium GWA2_54_124; Gallionellales bacterium GWA2_54_124; Gallionellales bacterium GWA2_54_124; Gallionellales bacterium GWA2_54_124; Gallionellales bacterium GWA2_54_124; Gallionellales bacterium GWA2_54_124; Gallionellales bacterium G…
Gallionellales_bacterium	15	MGWO01000005.1	5790	0.345423	48.8601	91.8	Sutterella sp. CAG:521; Sulfuriferula sp. AH1;
Gallionellales_bacterium	0	MGWO01000006.1	161940	0.944794	52.3577	99.5712	Gallionellales bacterium CG03_land_8_20_14_0_80_55_15; Gallionella capsiferriformans; Gallionellales bacterium GWA2_54_124; Gallionella capsiferriformans; Gallionella capsiferriformans; Gallionella capsiferriformans; Gallionella capsiferriformans; Gallionella capsiferriformans; Gallionellales bacterium GWA2_54_124; Gallionella capsiferriformans; Gallionella capsiferriformans; Gallionellales bacte…
Gallionellales_bacterium	1	MGWO01000007.1_1	100000	0.96	53.959	99.8677	Gallionellales bacterium GWA2_54_124; Gallionellales bacterium GWA2_54_124; Gallionellales bacterium GWA2_54_124; Gallionellales bacterium GWA2_54_124; Gallionellales bacterium GWA2_54_124; Gallionellales bacterium GWA2_54_124; Gallionellales bacterium GWA2_54_124; Gallionellales bacterium GWA2_54_124; Gallionellales bacterium GWA2_54_124; Gallionellales bacterium GWA2_54_124; Gallionellales bact…
Gallionellales_bacterium	1	MGWO01000007.1_2	100000	0.95	53.602	99.5189	Hydrogenophilales bacterium CG18_big_fil_WC_8_21_14_2_50_58_12; Gallionellales bacterium GWA2_54_124; Gallionellales bacterium GWA2_54_124; Gallionellales bacterium GWA2_54_124; Gallionella capsiferriformans; Gallionellales bacterium GWA2_54_124; Gallionellales bacterium GWA2_54_124; Gallionellales bacterium GWA2_54_124; Gallionellales bacterium GWA2_54_124; Gallionellales bacterium GWA2_54_124; …
Gallionellales_bacterium	1	MGWO01000007.1_3	100000	0.84	53.868	99.0464	Gallionellales bacterium GWA2_54_124; Gallionellales bacterium GWA2_54_124; Gallionellales bacterium GWA2_54_124; Gallionellales bacterium GWA2_54_124; Gallionellales bacterium GWA2_54_124; Gallionellales bacterium GWA2_54_124; Gallionellales bacterium GWA2_54_124; Gallionellales bacterium GWA2_54_124; Gallionellales bacterium GWA2_54_124; Gallionella capsiferriformans; Gallionellales bacterium G…
Gallionellales_bacterium	1	MGWO01000007.1_4	100000	1.01	54.069	99.0634	Gallionellales bacterium RIFOXYD2_FULL_52_7; Gallionella capsiferriformans; Gallionellales bacterium GWA2_54_124; Gallionella capsiferriformans; Gallionellales bacterium GWA2_54_124; Gallionellales bacterium GWA2_54_124; Gallionellales bacterium GWA2_54_124; Gallionellales bacterium GWA2_54_124; Gallionellales bacterium GWA2_54_124; Gallionellales bacterium GWA2_54_124; Gallionellales bacterium G…
Gallionellales_bacterium	0	MGWO01000007.1_5	100000	0.91	52.949	99.2516	Gallionellales bacterium GWA2_54_124; Gallionellales bacterium GWA2_54_124; Gallionella capsiferriformans; Gallionellales bacterium GWA2_54_124; Gallionellales bacterium GWA2_54_124; Gallionellales bacterium GWA2_54_124; Gallionellales bacterium GWA2_54_124; Gallionellales bacterium GWA2_54_124; Gallionellales bacterium GWA2_54_124; Gallionellales bacterium GWA2_54_124; Gallionellales bacterium G…
Gallionellales_bacterium	0	MGWO01000007.1_6	100000	0.96	53.058	99.7917	Gallionellales bacterium RIFOXYD2_FULL_52_7; Gallionellales bacterium GWA2_54_124; Gallionellales bacterium GWA2_54_124; Gallionellales bacterium GWA2_54_124; Gallionellales bacterium GWA2_54_124; Gallionellales bacterium GWA2_54_124; Gallionellales bacterium GWA2_54_124; Gallionellales bacterium GWA2_54_124; Gallionellales bacterium GWA2_54_124; Gallionellales bacterium GWA2_54_124; uncultured b…
Gallionellales_bacterium	1	MGWO01000007.1_7	100000	0.91	54.317	99.844	Gallionellales bacterium GWA2_54_124; Gallionellales bacterium GWA2_54_124; Gallionellales bacterium GWA2_54_124; Gallionellales bacterium GWA2_54_124; Gallionellales bacterium GWA2_54_124; Gallionellales bacterium GWA2_54_124; Gallionellales bacterium GWA2_54_124; Gallionella capsiferriformans; Gallionellales bacterium GWA2_54_124; Gallionellales bacterium GWA2_54_124; Gallionellales bacterium G…
Gallionellales_bacterium	0	MGWO01000007.1_8	100000	0.81	52.5	99.7691	Gallionellales bacterium GWA2_54_124; Gallionellales bacterium GWA2_54_124; Gallionellales bacterium GWA2_54_124; Gallionellales bacterium GWA2_54_124; Gallionellales bacterium GWA2_54_124; Gallionellales bacterium GWA2_54_124; Gallionellales bacterium GWA2_54_124; Gallionellales bacterium GWA2_54_124; Gallionellales bacterium GWA2_54_124; Gallionellales bacterium GWA2_54_124; Gallionellales bact…
Gallionellales_bacterium	0	MGWO01000007.1_9	100000	0.88	51.46	99.9477	Gallionellales bacterium GWA2_54_124; Gallionellales bacterium GWA2_54_124; Gallionellales bacterium GWA2_54_124; Gallionellales bacterium GWA2_54_124; Gallionellales bacterium GWA2_54_124; Gallionellales bacterium GWA2_54_124; Gallionellales bacterium GWA2_54_124; Gallionellales bacterium GWA2_54_124; Gallionellales bacterium GWA2_54_124; Gallionellales bacterium GWA2_54_124; Gallionellales bact…
Gallionellales_bacterium	0	MGWO01000007.1_10	100000	0.87	53.144	99.3793	Gallionellales bacterium GWA2_54_124; Gallionellales bacterium GWA2_54_124; Gallionellales bacterium GWA2_54_124; Gallionellales bacterium GWA2_54_124; Gallionellales bacterium GWA2_54_124; Gallionellales bacterium GWA2_54_124; Gallionellales bacterium GWA2_54_124; Gallionellales bacterium GWA2_54_124; Gallionellales bacterium GWA2_54_124; Gallionellales bacterium GWA2_54_124; Gallionellales bact…
Gallionellales_bacterium	1	MGWO01000007.1_11	100000	0.78	53.806	99.0846	Gallionellales bacterium GWA2_54_124; Gallionellales bacterium GWA2_54_124; Gallionella capsiferriformans; Gallionellales bacterium GWA2_54_124; Gallionellales bacterium GWA2_54_124; Gallionellales bacterium GWA2_54_124; Gallionellales bacterium GWA2_54_124; Gallionella capsiferriformans; Gallionellales bacterium GWA2_54_124; Gallionellales bacterium GWA2_54_124; Gallionellales bacterium GWA2_54_…
Gallionellales_bacterium	4	MGWO01000007.1_12	100000	0.92	50.779	97.8196	Gallionellales bacterium GWA2_54_124; Gallionella capsiferriformans; Gallionellales bacterium GWA2_54_124; Gallionellales bacterium GWA2_54_124; Gallionellales bacterium GWA2_54_124; Caballeronia telluris; Gallionellales bacterium GWA2_54_124; Gallionellales bacterium GWA2_54_124; Gallionellales bacterium GWA2_54_124; Gallionellales bacterium GWA2_54_124; Gallionellales bacterium GWA2_54_124; Gal…
Gallionellales_bacterium	0	MGWO01000007.1_13	49575	0.96823	51.996	98.6875	Gallionellales bacterium GWA2_54_124; Gallionellales bacterium GWA2_54_124; Gallionellales bacterium GWA2_54_124; Gallionellales bacterium GWA2_54_124; Gallionellales bacterium GWA2_54_124; Gallionellales bacterium GWA2_54_124; Gallionellales bacterium GWA2_54_124; Gallionellales bacterium GWA2_54_124; Gallionellales bacterium GWA2_54_124; Gallionellales bacterium GWA2_54_124; Gallionellales bact…
Gallionellales_bacterium	0	MGWO01000008.1	1359	1.47167	52.465	47.45	Limnohabitans sp. B9-3; Methylocucumis oryzae;
Gallionellales_bacterium	0	MGWO01000009.1	1922	1.04058	52.0812	68.3	Gallionellales bacterium GWA2_54_124; Azospirillum sp. TSO35-2;
Gallionellales_bacterium	4	MGWO01000010.1	5922	1.01317	50.5741	89.9	Gallionellales bacterium GWA2_54_124; Gallionellales bacterium GWA2_54_124; Gallionellales bacterium GWA2_54_124; Gallionellales bacterium GWA2_54_124; Gallionellales bacterium GWA2_54_124; Methylovirgula ligni;
Gallionellales_bacterium	15	MGWO01000011.1	16629	0.721631	48.8183	93.475	Methylovirgula ligni; Gallionellales bacterium GWA2_54_124; Gallionellales bacterium GWA2_54_124; Gallionellales bacterium GWA2_54_124; Gallionellales bacterium GWA2_54_124; Gallionellales bacterium GWA2_54_124; Gallionellales bacterium GWA2_54_124; Gallionellales bacterium GWA2_54_124; Gallionellales bacterium GWA2_54_124; Gallionellales bacterium GWA2_54_124; Gallionellales bacterium GWA2_54_12…
Gallionellales_bacterium	15	MGWO01000012.1	9808	1.12153	47.9507	100	Gallionellales bacterium GWA2_54_124; Gallionellales bacterium GWA2_54_124; Gallionellales bacterium GWA2_54_124; Gallionellales bacterium GWA2_54_124; Gallionellales bacterium GWA2_54_124; Gallionellales bacterium GWA2_54_124; Gallionellales bacterium GWA2_54_124; Gallionellales bacterium GWA2_54_124; Gallionellales bacterium GWA2_54_124; Gallionellales bacterium GWA2_54_124; Gallionellales bact…
Gallionellales_bacterium	0	MGWO01000013.1	382491	0.943813	52.8616	99.6105	Gallionellales bacterium GWA2_54_124; Gallionellales bacterium GWA2_54_124; Gallionella capsiferriformans; Gallionellales bacterium GWA2_54_124; Gallionellales bacterium GWA2_54_124; Gallionella capsiferriformans; Gallionella capsiferriformans; Gallionellales bacterium GWA2_54_124; Gallionella capsiferriformans; Gallionella capsiferriformans; Gallionella capsiferriformans; Gallionellales bacteriu…
Gallionellales_bacterium	0	MGWO01000014.1	37237	0.96678	53.1326	99.975	Gallionellales bacterium GWA2_54_124; Gallionella capsiferriformans; Gallionellales bacterium GWA2_54_124; Gallionellales bacterium GWA2_54_124; Gallionellales bacterium GWA2_54_124; Gallionellales bacterium GWA2_54_124; Gallionellales bacterium GWA2_54_124; Gallionella capsiferriformans; Gallionellales bacterium GWA2_54_124; Gallionellales bacterium GWA2_54_124; Gallionellales bacterium GWA2_54_…
Anaeromyxobacter_dehalogenans	13	NC_007760.1_1	100000	0.87	74.589	99.9126	Anaeromyxobacter dehalogenans; Anaeromyxobacter dehalogenans; Anaeromyxobacter dehalogenans; Anaeromyxobacter dehalogenans 2CP-C; Anaeromyxobacter dehalogenans; Anaeromyxobacter; Anaeromyxobacter dehalogenans; Anaeromyxobacter dehalogenans; Anaeromyxobacter dehalogenans; Anaeromyxobacter dehalogenans; Anaeromyxobacter dehalogenans; Anaeromyxobacter dehalogenans; Anaeromyxobacter dehalogenans; Ana…
Anaeromyxobacter_dehalogenans	13	NC_007760.1_2	100000	0.88	75.627	99.9216	Anaeromyxobacter dehalogenans; Anaeromyxobacter dehalogenans; Anaeromyxobacter dehalogenans; Anaeromyxobacter dehalogenans; Anaeromyxobacter dehalogenans; Anaeromyxobacter dehalogenans; Anaeromyxobacter dehalogenans; Anaeromyxobacter dehalogenans; Anaeromyxobacter dehalogenans; Anaeromyxobacter dehalogenans 2CP-C; Anaeromyxobacter dehalogenans; Anaeromyxobacter dehalogenans; Anaeromyxobacter deha…
Anaeromyxobacter_dehalogenans	13	NC_007760.1_3	100000	0.88	76.628	99.8011	Anaeromyxobacter dehalogenans; Anaeromyxobacter dehalogenans; Anaeromyxobacter dehalogenans; Anaeromyxobacter dehalogenans; Anaeromyxobacter dehalogenans; Anaeromyxobacter dehalogenans; Anaeromyxobacter dehalogenans; Anaeromyxobacter dehalogenans; Anaeromyxobacter dehalogenans; Anaeromyxobacter dehalogenans; Anaeromyxobacter dehalogenans; Anaeromyxobacter dehalogenans; Anaeromyxobacter dehalogena…
Anaeromyxobacter_dehalogenans	13	NC_007760.1_4	100000	0.86	75.792	99.9547	Anaeromyxobacter dehalogenans; Anaeromyxobacter dehalogenans; Anaeromyxobacter dehalogenans; Anaeromyxobacter dehalogenans; Anaeromyxobacter dehalogenans; Anaeromyxobacter dehalogenans; Anaeromyxobacter dehalogenans; Anaeromyxobacter dehalogenans; Anaeromyxobacter dehalogenans; Anaeromyxobacter dehalogenans; Anaeromyxobacter dehalogenans; Anaeromyxobacter dehalogenans; Anaeromyxobacter dehalogena…
Anaeromyxobacter_dehalogenans	13	NC_007760.1_5	100000	0.85	75.257	99.9659	Anaeromyxobacter dehalogenans; Anaeromyxobacter dehalogenans; Anaeromyxobacter dehalogenans 2CP-C; Anaeromyxobacter dehalogenans; Anaeromyxobacter dehalogenans; Anaeromyxobacter dehalogenans; Anaeromyxobacter dehalogenans; Anaeromyxobacter dehalogenans; Anaeromyxobacter dehalogenans; Anaeromyxobacter dehalogenans; Anaeromyxobacter dehalogenans; Anaeromyxobacter dehalogenans; Anaeromyxobacter deha…
Anaeromyxobacter_dehalogenans	13	NC_007760.1_6	100000	0.88	76.1	99.9864	Anaeromyxobacter dehalogenans; Anaeromyxobacter dehalogenans; Anaeromyxobacter dehalogenans; Anaeromyxobacter dehalogenans; Anaeromyxobacter dehalogenans; Anaeromyxobacter dehalogenans; Anaeromyxobacter dehalogenans 2CP-C; Anaeromyxobacter dehalogenans; Anaeromyxobacter dehalogenans; Anaeromyxobacter dehalogenans; Anaeromyxobacter dehalogenans; Anaeromyxobacter dehalogenans; Anaeromyxobacter deha…
Anaeromyxobacter_dehalogenans	13	NC_007760.1_7	100000	0.96	74.706	99.9948	Anaeromyxobacter dehalogenans; Anaeromyxobacter dehalogenans; Anaeromyxobacter dehalogenans; Anaeromyxobacter dehalogenans; Anaeromyxobacter dehalogenans; Anaeromyxobacter dehalogenans; Anaeromyxobacter dehalogenans; Anaeromyxobacter dehalogenans; Anaeromyxobacter dehalogenans; Anaeromyxobacter dehalogenans; Anaeromyxobacter dehalogenans; Anaeromyxobacter dehalogenans; Anaeromyxobacter dehalogena…
Anaeromyxobacter_dehalogenans	13	NC_007760.1_8	100000	0.82	73.946	99.9951	Anaeromyxobacter; Anaeromyxobacter dehalogenans; Anaeromyxobacter dehalogenans; Anaeromyxobacter dehalogenans; Anaeromyxobacter; Anaeromyxobacter dehalogenans; Anaeromyxobacter dehalogenans; Anaeromyxobacter dehalogenans; Anaeromyxobacter dehalogenans; Anaeromyxobacter dehalogenans; Anaeromyxobacter; Anaeromyxobacter dehalogenans; Anaeromyxobacter dehalogenans; Anaeromyxobacter dehalogenans; Anae…
Anaeromyxobacter_dehalogenans	13	NC_007760.1_9	100000	0.97	75.804	99.9928	Anaeromyxobacter dehalogenans; Anaeromyxobacter dehalogenans; Anaeromyxobacter dehalogenans; Anaeromyxobacter dehalogenans; Anaeromyxobacter dehalogenans; Anaeromyxobacter dehalogenans; Anaeromyxobacter dehalogenans; Anaeromyxobacter dehalogenans; Anaeromyxobacter dehalogenans; Anaeromyxobacter dehalogenans; Anaeromyxobacter dehalogenans; Anaeromyxobacter dehalogenans; Anaeromyxobacter dehalogena…
Anaeromyxobacter_dehalogenans	13	NC_007760.1_10	100000	0.81	74.894	99.9642	Anaeromyxobacter dehalogenans; Anaeromyxobacter dehalogenans; Anaeromyxobacter dehalogenans; Anaeromyxobacter dehalogenans 2CP-C; Anaeromyxobacter dehalogenans; Anaeromyxobacter dehalogenans; Anaeromyxobacter dehalogenans; Anaeromyxobacter dehalogenans; Anaeromyxobacter dehalogenans; Anaeromyxobacter dehalogenans; Anaeromyxobacter dehalogenans; Anaeromyxobacter dehalogenans; Anaeromyxobacter deha…
Anaeromyxobacter_dehalogenans	13	NC_007760.1_11	100000	0.92	75.807	99.45	Anaeromyxobacter dehalogenans; Anaeromyxobacter dehalogenans; Anaeromyxobacter dehalogenans; Anaeromyxobacter dehalogenans; Anaeromyxobacter dehalogenans; Anaeromyxobacter dehalogenans; Anaeromyxobacter dehalogenans; Anaeromyxobacter dehalogenans; Anaeromyxobacter dehalogenans; Anaeromyxobacter dehalogenans; Anaeromyxobacter sp. PSR-1; Anaeromyxobacter dehalogenans; Anaeromyxobacter dehalogenans;…
Anaeromyxobacter_dehalogenans	13	NC_007760.1_12	100000	0.98	75.27	99.9663	Anaeromyxobacter dehalogenans; Anaeromyxobacter sp. PSR-1; Anaeromyxobacter dehalogenans; Anaeromyxobacter dehalogenans; Anaeromyxobacter dehalogenans; R-3-hydroxymyristoyl; Anaeromyxobacter dehalogenans; Anaeromyxobacter dehalogenans; Anaeromyxobacter dehalogenans; Anaeromyxobacter dehalogenans; Anaeromyxobacter dehalogenans; Anaeromyxobacter dehalogenans; Anaeromyxobacter dehalogenans; Anaeromy…
Anaeromyxobacter_dehalogenans	13	NC_007760.1_13	100000	0.89	74.796	99.9539	Anaeromyxobacter dehalogenans; Anaeromyxobacter dehalogenans; Anaeromyxobacter dehalogenans; Anaeromyxobacter dehalogenans; Anaeromyxobacter dehalogenans; Anaeromyxobacter dehalogenans; Anaeromyxobacter dehalogenans; Anaeromyxobacter dehalogenans; Anaeromyxobacter dehalogenans; Anaeromyxobacter dehalogenans; glutamate--ammonia ligase; Anaeromyxobacter dehalogenans; Anaeromyxobacter dehalogenans; …
Anaeromyxobacter_dehalogenans	13	NC_007760.1_14	100000	0.82	75.097	99.9195	Anaeromyxobacter dehalogenans; Anaeromyxobacter dehalogenans; Anaeromyxobacter dehalogenans; Anaeromyxobacter; Anaeromyxobacter dehalogenans; Anaeromyxobacter dehalogenans; Anaeromyxobacter dehalogenans; Anaeromyxobacter; Anaeromyxobacter dehalogenans; Anaeromyxobacter; Anaeromyxobacter dehalogenans; Anaeromyxobacter dehalogenans; Anaeromyxobacter dehalogenans; Anaeromyxobacter dehalogenans; Anae…
Anaeromyxobacter_dehalogenans	13	NC_007760.1_15	100000	0.88	75.412	99.9989	Anaeromyxobacter dehalogenans; Anaeromyxobacter dehalogenans; Anaeromyxobacter dehalogenans; Anaeromyxobacter dehalogenans; Anaeromyxobacter dehalogenans; Anaeromyxobacter dehalogenans; Anaeromyxobacter dehalogenans; Anaeromyxobacter dehalogenans; Anaeromyxobacter dehalogenans; Anaeromyxobacter dehalogenans 2CP-C; Anaeromyxobacter dehalogenans; Anaeromyxobacter dehalogenans; Anaeromyxobacter deha…
Anaeromyxobacter_dehalogenans	13	NC_007760.1_16	100000	1.05	76.777	99.6857	Thermodesulfobacterium commune; Anaeromyxobacter dehalogenans; Anaeromyxobacter dehalogenans; Anaeromyxobacter dehalogenans; Anaeromyxobacter dehalogenans; Anaeromyxobacter dehalogenans; Anaeromyxobacter dehalogenans; Anaeromyxobacter dehalogenans; Anaeromyxobacter dehalogenans; Anaeromyxobacter dehalogenans; Anaeromyxobacter dehalogenans; Anaeromyxobacter dehalogenans; Anaeromyxobacter dehalogen…
Anaeromyxobacter_dehalogenans	13	NC_007760.1_17	100000	0.85	74.641	98.6341	Anaeromyxobacter dehalogenans; Anaeromyxobacter dehalogenans; Anaeromyxobacter; Anaeromyxobacter dehalogenans; Anaeromyxobacter dehalogenans; Anaeromyxobacter dehalogenans; Anaeromyxobacter dehalogenans; Anaeromyxobacter dehalogenans; Anaeromyxobacter dehalogenans 2CP-C; Anaeromyxobacter dehalogenans; Anaeromyxobacter dehalogenans; Anaeromyxobacter dehalogenans; Anaeromyxobacter dehalogenans; Ana…
Anaeromyxobacter_dehalogenans	13	NC_007760.1_18	100000	1.01	75.603	99.9812	Anaeromyxobacter dehalogenans; Anaeromyxobacter dehalogenans; Anaeromyxobacter dehalogenans; Anaeromyxobacter dehalogenans; Anaeromyxobacter; Anaeromyxobacter dehalogenans; Anaeromyxobacter dehalogenans; Anaeromyxobacter dehalogenans; Anaeromyxobacter dehalogenans; Anaeromyxobacter dehalogenans; Anaeromyxobacter dehalogenans; Anaeromyxobacter dehalogenans; Anaeromyxobacter dehalogenans; Anaeromyx…
Anaeromyxobacter_dehalogenans	13	NC_007760.1_19	100000	0.88	73.762	100	Anaeromyxobacter dehalogenans; Anaeromyxobacter dehalogenans; Anaeromyxobacter dehalogenans; Anaeromyxobacter dehalogenans; Anaeromyxobacter dehalogenans; Anaeromyxobacter dehalogenans; Anaeromyxobacter dehalogenans; Anaeromyxobacter dehalogenans; Anaeromyxobacter dehalogenans; Anaeromyxobacter dehalogenans; Anaeromyxobacter dehalogenans; Anaeromyxobacter dehalogenans; Anaeromyxobacter dehalogena…
Anaeromyxobacter_dehalogenans	13	NC_007760.1_20	100000	0.9	75.633	99.9233	Anaeromyxobacter dehalogenans; Anaeromyxobacter dehalogenans 2CP-C; Anaeromyxobacter dehalogenans; Anaeromyxobacter dehalogenans; Anaeromyxobacter dehalogenans; Anaeromyxobacter dehalogenans; Anaeromyxobacter dehalogenans; Anaeromyxobacter dehalogenans; Anaeromyxobacter dehalogenans; Anaeromyxobacter dehalogenans; Anaeromyxobacter dehalogenans; Anaeromyxobacter dehalogenans; Anaeromyxobacter deha…
Anaeromyxobacter_dehalogenans	13	NC_007760.1_21	100000	0.97	74.723	99.9959	Anaeromyxobacter dehalogenans; Anaeromyxobacter dehalogenans; Anaeromyxobacter dehalogenans; Anaeromyxobacter dehalogenans; Anaeromyxobacter dehalogenans; Anaeromyxobacter dehalogenans; Anaeromyxobacter dehalogenans; Anaeromyxobacter dehalogenans; Anaeromyxobacter dehalogenans; Anaeromyxobacter dehalogenans; Anaeromyxobacter dehalogenans; Anaeromyxobacter dehalogenans; Anaeromyxobacter dehalogena…
Anaeromyxobacter_dehalogenans	13	NC_007760.1_22	100000	1.25	71.984	99.98	Anaeromyxobacter dehalogenans; Anaeromyxobacter dehalogenans 2CP-C; Anaeromyxobacter dehalogenans; Anaeromyxobacter dehalogenans; Anaeromyxobacter dehalogenans; Anaeromyxobacter dehalogenans; Anaeromyxobacter dehalogenans; Anaeromyxobacter dehalogenans; Anaeromyxobacter dehalogenans; Anaeromyxobacter dehalogenans 2CP-C; Anaeromyxobacter dehalogenans; Anaeromyxobacter dehalogenans; Anaeromyxobacte…
Anaeromyxobacter_dehalogenans	13	NC_007760.1_23	100000	0.85	75.044	99.9929	Anaeromyxobacter dehalogenans; Anaeromyxobacter dehalogenans; Anaeromyxobacter dehalogenans; Anaeromyxobacter dehalogenans; Anaeromyxobacter dehalogenans; Anaeromyxobacter dehalogenans; Anaeromyxobacter dehalogenans 2CP-C; Anaeromyxobacter dehalogenans; Anaeromyxobacter dehalogenans; Anaeromyxobacter dehalogenans; Anaeromyxobacter dehalogenans; Anaeromyxobacter dehalogenans; Anaeromyxobacter; Ana…
Anaeromyxobacter_dehalogenans	13	NC_007760.1_24	100000	0.81	74.83	99.9086	Anaeromyxobacter dehalogenans; Anaeromyxobacter dehalogenans; Anaeromyxobacter dehalogenans 2CP-C; Anaeromyxobacter dehalogenans; Anaeromyxobacter dehalogenans; Anaeromyxobacter dehalogenans; Anaeromyxobacter dehalogenans; Anaeromyxobacter dehalogenans; Anaeromyxobacter dehalogenans; Anaeromyxobacter dehalogenans; Anaeromyxobacter dehalogenans; Anaeromyxobacter dehalogenans; Anaeromyxobacter deha…
Anaeromyxobacter_dehalogenans	13	NC_007760.1_25	100000	0.93	75.452	99.3204	Anaeromyxobacter dehalogenans; Anaeromyxobacter dehalogenans; Anaeromyxobacter dehalogenans; Anaeromyxobacter dehalogenans; Anaeromyxobacter dehalogenans; Anaeromyxobacter dehalogenans; Anaeromyxobacter dehalogenans; Anaeromyxobacter dehalogenans; Anaeromyxobacter dehalogenans; Anaeromyxobacter dehalogenans; Anaeromyxobacter dehalogenans; Anaeromyxobacter dehalogenans; Anaeromyxobacter dehalogena…
Anaeromyxobacter_dehalogenans	13	NC_007760.1_26	100000	0.9	75.317	99.88	Anaeromyxobacter dehalogenans; Anaeromyxobacter dehalogenans; Anaeromyxobacter dehalogenans; Anaeromyxobacter dehalogenans; Anaeromyxobacter dehalogenans; Anaeromyxobacter dehalogenans; Anaeromyxobacter dehalogenans; Anaeromyxobacter dehalogenans; Anaeromyxobacter dehalogenans; Anaeromyxobacter dehalogenans; Anaeromyxobacter; Anaeromyxobacter dehalogenans; Anaeromyxobacter dehalogenans; Anaeromyx…
Anaeromyxobacter_dehalogenans	13	NC_007760.1_27	100000	0.9	73.127	99.9844	Anaeromyxobacter dehalogenans; Anaeromyxobacter dehalogenans; Anaeromyxobacter dehalogenans 2CP-C; Anaeromyxobacter dehalogenans; Anaeromyxobacter dehalogenans; Anaeromyxobacter dehalogenans; Anaeromyxobacter dehalogenans; Anaeromyxobacter dehalogenans; Anaeromyxobacter dehalogenans; Anaeromyxobacter dehalogenans; Anaeromyxobacter dehalogenans; Anaeromyxobacter dehalogenans; Anaeromyxobacter deha…
Anaeromyxobacter_dehalogenans	13	NC_007760.1_28	100000	0.86	75.945	99.4302	Nitrospirae bacterium GWC2_42_7; Anaeromyxobacter dehalogenans; Anaeromyxobacter dehalogenans; Anaeromyxobacter dehalogenans 2CP-C; Anaeromyxobacter dehalogenans; Anaeromyxobacter dehalogenans; Anaeromyxobacter dehalogenans; Anaeromyxobacter dehalogenans; Anaeromyxobacter dehalogenans; Anaeromyxobacter dehalogenans; Anaeromyxobacter dehalogenans; Anaeromyxobacter dehalogenans; Anaeromyxobacter de…
Anaeromyxobacter_dehalogenans	13	NC_007760.1_29	100000	0.93	75.648	99.9806	Anaeromyxobacter dehalogenans; Anaeromyxobacter dehalogenans; Anaeromyxobacter dehalogenans; Anaeromyxobacter dehalogenans; Anaeromyxobacter dehalogenans; Anaeromyxobacter dehalogenans; Anaeromyxobacter dehalogenans; Anaeromyxobacter dehalogenans; Anaeromyxobacter dehalogenans; Anaeromyxobacter dehalogenans; Anaeromyxobacter dehalogenans; Anaeromyxobacter sp. PSR-1; Anaeromyxobacter dehalogenans;…
Anaeromyxobacter_dehalogenans	13	NC_007760.1_30	100000	0.87	73.685	99.5046	Elusimicrobia bacterium RIFOXYD12_FULL_66_9; Anaeromyxobacter dehalogenans; Anaeromyxobacter dehalogenans; Anaeromyxobacter; Anaeromyxobacter dehalogenans; Anaeromyxobacter; Anaeromyxobacter dehalogenans; Anaeromyxobacter; Anaeromyxobacter dehalogenans; Anaeromyxobacter sp. PSR-1; Anaeromyxobacter dehalogenans; Anaeromyxobacter; Anaeromyxobacter dehalogenans; Anaeromyxobacter dehalogenans; Anaero…
Anaeromyxobacter_dehalogenans	13	NC_007760.1_31	100000	0.91	76.585	99.9802	Anaeromyxobacter dehalogenans; Anaeromyxobacter dehalogenans; Anaeromyxobacter dehalogenans; Anaeromyxobacter dehalogenans; Anaeromyxobacter dehalogenans; Anaeromyxobacter dehalogenans; Anaeromyxobacter dehalogenans; Anaeromyxobacter dehalogenans; Anaeromyxobacter dehalogenans; Anaeromyxobacter dehalogenans; Anaeromyxobacter dehalogenans; Anaeromyxobacter dehalogenans; Anaeromyxobacter dehalogena…
Anaeromyxobacter_dehalogenans	13	NC_007760.1_32	100000	0.83	74.444	99.5181	Anaeromyxobacter dehalogenans; Anaeromyxobacter dehalogenans; Anaeromyxobacter dehalogenans; Anaeromyxobacter dehalogenans; Anaeromyxobacter dehalogenans; Anaeromyxobacter dehalogenans; acyl-carrier-protein; Anaeromyxobacter; acyl-carrier-protein; acyl-carrier-protein; Anaeromyxobacter; Anaeromyxobacter dehalogenans; Anaeromyxobacter; Anaeromyxobacter dehalogenans; Anaeromyxobacter; Anaeromyxobac…
Anaeromyxobacter_dehalogenans	13	NC_007760.1_33	100000	1.05	75.113	99.579	Anaeromyxobacter dehalogenans; Anaeromyxobacter dehalogenans; Anaeromyxobacter dehalogenans; Anaeromyxobacter dehalogenans; Anaeromyxobacter dehalogenans; Anaeromyxobacter dehalogenans; Anaeromyxobacter dehalogenans; Anaeromyxobacter dehalogenans; Anaeromyxobacter dehalogenans; Anaeromyxobacter dehalogenans; Anaeromyxobacter dehalogenans; Anaeromyxobacter dehalogenans; Anaeromyxobacter dehalogena…
Anaeromyxobacter_dehalogenans	13	NC_007760.1_34	100000	0.78	76.155	99.9333	Anaeromyxobacter dehalogenans; Anaeromyxobacter dehalogenans; Anaeromyxobacter dehalogenans; Anaeromyxobacter dehalogenans; Anaeromyxobacter dehalogenans; Anaeromyxobacter dehalogenans; Anaeromyxobacter dehalogenans 2CP-C; Anaeromyxobacter dehalogenans; Anaeromyxobacter dehalogenans; Anaeromyxobacter dehalogenans; Anaeromyxobacter dehalogenans; Anaeromyxobacter dehalogenans; Anaeromyxobacter deha…
Anaeromyxobacter_dehalogenans	13	NC_007760.1_35	100000	0.78	74.155	99.891	Anaeromyxobacter dehalogenans 2CP-C; Anaeromyxobacter dehalogenans; Anaeromyxobacter dehalogenans; Anaeromyxobacter dehalogenans; Anaeromyxobacter dehalogenans; Anaeromyxobacter dehalogenans; Anaeromyxobacter dehalogenans; Anaeromyxobacter; Anaeromyxobacter dehalogenans; Anaeromyxobacter dehalogenans; Anaeromyxobacter dehalogenans; Anaeromyxobacter dehalogenans; Anaeromyxobacter dehalogenans; Ana…
Anaeromyxobacter_dehalogenans	13	NC_007760.1_36	100000	0.86	76.354	99.957	Anaeromyxobacter dehalogenans; Anaeromyxobacter dehalogenans; Anaeromyxobacter dehalogenans; Anaeromyxobacter dehalogenans; Anaeromyxobacter dehalogenans; Anaeromyxobacter dehalogenans; Anaeromyxobacter dehalogenans; Anaeromyxobacter dehalogenans; Anaeromyxobacter dehalogenans; Anaeromyxobacter dehalogenans; Anaeromyxobacter dehalogenans; Anaeromyxobacter dehalogenans; Anaeromyxobacter dehalogena…
Anaeromyxobacter_dehalogenans	13	NC_007760.1_37	100000	0.73	70.65	99.9945	Anaeromyxobacter dehalogenans; Anaeromyxobacter dehalogenans; Anaeromyxobacter dehalogenans; Anaeromyxobacter dehalogenans; Anaeromyxobacter dehalogenans; Anaeromyxobacter dehalogenans; Anaeromyxobacter dehalogenans; Anaeromyxobacter dehalogenans; Anaeromyxobacter dehalogenans; Anaeromyxobacter dehalogenans; Anaeromyxobacter dehalogenans; Anaeromyxobacter dehalogenans; Anaeromyxobacter dehalogena…
Anaeromyxobacter_dehalogenans	13	NC_007760.1_38	100000	0.78	71.631	99.0538	Anaeromyxobacter dehalogenans; Anaeromyxobacter dehalogenans; Anaeromyxobacter dehalogenans 2CP-C; Anaeromyxobacter dehalogenans 2CP-C; Anaeromyxobacter dehalogenans; Anaeromyxobacter dehalogenans; Anaeromyxobacter dehalogenans; Anaeromyxobacter dehalogenans; Anaeromyxobacter dehalogenans; Anaeromyxobacter dehalogenans; Anaeromyxobacter dehalogenans; Anaeromyxobacter dehalogenans; Anaeromyxobacte…
Anaeromyxobacter_dehalogenans	13	NC_007760.1_39	100000	0.81	75.48	99.937	Anaeromyxobacter dehalogenans; Anaeromyxobacter dehalogenans; Anaeromyxobacter dehalogenans; Anaeromyxobacter dehalogenans; Anaeromyxobacter dehalogenans 2CP-C; Anaeromyxobacter dehalogenans; Anaeromyxobacter dehalogenans; Anaeromyxobacter dehalogenans; Anaeromyxobacter dehalogenans; Anaeromyxobacter dehalogenans; Anaeromyxobacter dehalogenans; Anaeromyxobacter dehalogenans; Anaeromyxobacter deha…
Anaeromyxobacter_dehalogenans	13	NC_007760.1_40	100000	0.98	75.725	98.8071	Gemmatimonadetes bacterium; Anaeromyxobacter dehalogenans; Anaeromyxobacter dehalogenans; Anaeromyxobacter dehalogenans; Anaeromyxobacter dehalogenans; Anaeromyxobacter dehalogenans; Anaeromyxobacter dehalogenans; Anaeromyxobacter dehalogenans 2CP-C; Anaeromyxobacter dehalogenans; Anaeromyxobacter dehalogenans; Anaeromyxobacter dehalogenans; Anaeromyxobacter; Anaeromyxobacter dehalogenans; Anaero…
Anaeromyxobacter_dehalogenans	13	NC_007760.1_41	100000	0.94	72.207	99.9245	Anaeromyxobacter dehalogenans; Anaeromyxobacter dehalogenans; Anaeromyxobacter dehalogenans; Anaeromyxobacter dehalogenans; Anaeromyxobacter dehalogenans; Anaeromyxobacter dehalogenans; Anaeromyxobacter dehalogenans; Anaeromyxobacter dehalogenans; Anaeromyxobacter dehalogenans; Anaeromyxobacter dehalogenans; Anaeromyxobacter dehalogenans; Anaeromyxobacter dehalogenans; Anaeromyxobacter dehalogena…
Anaeromyxobacter_dehalogenans	13	NC_007760.1_42	100000	0.93	74.766	99.6774	Anaeromyxobacter sp. PSR-1; Anaeromyxobacter dehalogenans; Anaeromyxobacter dehalogenans; Anaeromyxobacter dehalogenans; Anaeromyxobacter dehalogenans; Anaeromyxobacter dehalogenans; Anaeromyxobacter dehalogenans; Anaeromyxobacter dehalogenans; Anaeromyxobacter dehalogenans; Anaeromyxobacter dehalogenans; Anaeromyxobacter dehalogenans; Anaeromyxobacter dehalogenans; Anaeromyxobacter dehalogenans;…
Anaeromyxobacter_dehalogenans	13	NC_007760.1_43	100000	0.87	75.521	99.9839	Anaeromyxobacter dehalogenans; Anaeromyxobacter; Anaeromyxobacter dehalogenans; Anaeromyxobacter dehalogenans; Anaeromyxobacter dehalogenans; Anaeromyxobacter dehalogenans; Anaeromyxobacter dehalogenans; Anaeromyxobacter dehalogenans; Anaeromyxobacter dehalogenans; Anaeromyxobacter dehalogenans; Anaeromyxobacter dehalogenans; Anaeromyxobacter dehalogenans; Anaeromyxobacter dehalogenans; Anaeromyx…
Anaeromyxobacter_dehalogenans	13	NC_007760.1_44	100000	0.83	76.293	99.9783	Anaeromyxobacter; Anaeromyxobacter dehalogenans; Anaeromyxobacter dehalogenans; Anaeromyxobacter dehalogenans; Anaeromyxobacter dehalogenans; Anaeromyxobacter dehalogenans; Anaeromyxobacter dehalogenans; Anaeromyxobacter dehalogenans; Anaeromyxobacter dehalogenans; Anaeromyxobacter; Anaeromyxobacter dehalogenans; Anaeromyxobacter dehalogenans; Anaeromyxobacter dehalogenans; Anaeromyxobacter dehal…
Anaeromyxobacter_dehalogenans	13	NC_007760.1_45	100000	0.68	75.267	99.2603	Anaeromyxobacter dehalogenans; Anaeromyxobacter dehalogenans; Anaeromyxobacter dehalogenans; Anaeromyxobacter dehalogenans; Anaeromyxobacter dehalogenans; Anaeromyxobacter dehalogenans; Anaeromyxobacter dehalogenans; Anaeromyxobacter dehalogenans; Anaeromyxobacter dehalogenans; Anaeromyxobacter dehalogenans; Anaeromyxobacter dehalogenans; Anaeromyxobacter dehalogenans; Anaeromyxobacter dehalogena…
Anaeromyxobacter_dehalogenans	13	NC_007760.1_46	100000	0.89	74.828	98.8888	Stigmatella aurantiaca; Anaeromyxobacter dehalogenans; Anaeromyxobacter dehalogenans; Anaeromyxobacter dehalogenans; Anaeromyxobacter dehalogenans; Anaeromyxobacter dehalogenans; Anaeromyxobacter dehalogenans; Anaeromyxobacter dehalogenans; Anaeromyxobacter dehalogenans; Anaeromyxobacter dehalogenans; Anaeromyxobacter dehalogenans; Anaeromyxobacter dehalogenans; Anaeromyxobacter dehalogenans; Ana…
Anaeromyxobacter_dehalogenans	13	NC_007760.1_47	100000	1.06	75.449	99.983	Anaeromyxobacter dehalogenans; Anaeromyxobacter dehalogenans; Anaeromyxobacter dehalogenans; Anaeromyxobacter dehalogenans; Anaeromyxobacter dehalogenans; Anaeromyxobacter dehalogenans; Anaeromyxobacter dehalogenans; Anaeromyxobacter dehalogenans; Anaeromyxobacter dehalogenans; Anaeromyxobacter dehalogenans; Anaeromyxobacter dehalogenans; Anaeromyxobacter dehalogenans; Anaeromyxobacter dehalogena…
Anaeromyxobacter_dehalogenans	13	NC_007760.1_48	100000	0.89	74.938	99.4326	Anaeromyxobacter dehalogenans 2CP-C; Anaeromyxobacter dehalogenans; Anaeromyxobacter dehalogenans; Anaeromyxobacter dehalogenans; Anaeromyxobacter; Anaeromyxobacter dehalogenans; Anaeromyxobacter dehalogenans; Anaeromyxobacter dehalogenans; Anaeromyxobacter dehalogenans; Anaeromyxobacter dehalogenans; Anaeromyxobacter dehalogenans; Anaeromyxobacter dehalogenans; Anaeromyxobacter dehalogenans; Ana…
Anaeromyxobacter_dehalogenans	13	NC_007760.1_49	100000	0.94	75.465	99.967	Anaeromyxobacter dehalogenans; Anaeromyxobacter dehalogenans; Anaeromyxobacter dehalogenans; Anaeromyxobacter dehalogenans; Anaeromyxobacter dehalogenans; Anaeromyxobacter dehalogenans; Anaeromyxobacter dehalogenans; Anaeromyxobacter; Anaeromyxobacter; Anaeromyxobacter dehalogenans 2CP-C; Anaeromyxobacter dehalogenans; Anaeromyxobacter dehalogenans; Anaeromyxobacter dehalogenans; Anaeromyxobacter…
Anaeromyxobacter_dehalogenans	13	NC_007760.1_50	100000	0.83	72.905	99.3952	Anaeromyxobacter dehalogenans; Anaeromyxobacter dehalogenans; Anaeromyxobacter dehalogenans 2CP-C; Anaeromyxobacter dehalogenans; Anaeromyxobacter dehalogenans; Anaeromyxobacter dehalogenans; Anaeromyxobacter dehalogenans; Anaeromyxobacter dehalogenans; Anaeromyxobacter dehalogenans; Anaeromyxobacter dehalogenans; Anaeromyxobacter dehalogenans; Anaeromyxobacter dehalogenans; Anaeromyxobacter deha…
Anaeromyxobacter_dehalogenans	13	NC_007760.1_51	13479	1.26122	70.7248	98.5235	Deltaproteobacteria bacterium; Anaeromyxobacter dehalogenans; Anaeromyxobacter dehalogenans; Anaeromyxobacter dehalogenans; Anaeromyxobacter dehalogenans; Anaeromyxobacter dehalogenans; Anaeromyxobacter dehalogenans; Anaeromyxobacter dehalogenans; Anaeromyxobacter dehalogenans; Anaeromyxobacter dehalogenans; Anaeromyxobacter dehalogenans; Anaeromyxobacter dehalogenans; Anaeromyxobacter dehalogena…
Azorhizobium_caulinodans	2	NC_009937.1_1	100000	0.8	67.015	99.8762	Azorhizobium caulinodans; Azorhizobium caulinodans; Azorhizobium caulinodans; Azorhizobium caulinodans; Azorhizobium caulinodans; Azorhizobium caulinodans; Azorhizobium caulinodans ORS 571; Azorhizobium caulinodans; Azorhizobium caulinodans ORS 571; Azorhizobium caulinodans; Azorhizobium caulinodans; Azorhizobium caulinodans; Azorhizobium caulinodans; Azorhizobium caulinodans; Azorhizobium caulin…
Azorhizobium_caulinodans	2	NC_009937.1_2	100000	0.86	68.235	99.9907	Azorhizobium caulinodans; Azorhizobium caulinodans ORS 571; Azorhizobium caulinodans; Azorhizobium caulinodans; Azorhizobium caulinodans; Azorhizobium caulinodans; Azorhizobium caulinodans; Azorhizobium caulinodans; Azorhizobium caulinodans; Azorhizobium caulinodans; Azorhizobium caulinodans; Azorhizobium caulinodans ORS 571; Azorhizobium caulinodans; Azorhizobium caulinodans; Azorhizobium caulin…
Azorhizobium_caulinodans	2	NC_009937.1_3	100000	0.9	66.791	99.5067	Rhizobiales bacterium 35-68-8; Azorhizobium caulinodans; Azorhizobium caulinodans; Azorhizobium caulinodans; Azorhizobium caulinodans; Azorhizobium caulinodans; Azorhizobium caulinodans; Azorhizobium caulinodans; Azorhizobium caulinodans; Azorhizobium caulinodans; Azorhizobium caulinodans ORS 571; Azorhizobium caulinodans; Azorhizobium caulinodans ORS 571; Azorhizobium caulinodans; Azorhizobium c…
Azorhizobium_caulinodans	2	NC_009937.1_4	100000	0.89	67.076	99.7843	Mesorhizobium sp. M7A.F.Ca.CA.001.12.2.1; Azorhizobium caulinodans ORS 571; Azorhizobium caulinodans; Azorhizobium caulinodans; Azorhizobium caulinodans; Azorhizobium caulinodans; Azorhizobium caulinodans; Azorhizobium caulinodans; Azorhizobium caulinodans; Azorhizobium caulinodans; Azorhizobium caulinodans; Azorhizobium caulinodans; Azorhizobium caulinodans; Azorhizobium caulinodans; Azorhizobiu…
Azorhizobium_caulinodans	2	NC_009937.1_5	100000	1.03	67.732	100	Azorhizobium caulinodans; Azorhizobium caulinodans; Azorhizobium caulinodans; Azorhizobium caulinodans; Azorhizobium caulinodans; Azorhizobium caulinodans ORS 571; Azorhizobium caulinodans; Azorhizobium caulinodans; Azorhizobium caulinodans ORS 571; Azorhizobium caulinodans ORS 571; Azorhizobium caulinodans; Azorhizobium caulinodans; Azorhizobium caulinodans; Azorhizobium caulinodans; Azorhizobiu…
Azorhizobium_caulinodans	2	NC_009937.1_6	100000	1	68.121	99.996	Azorhizobium caulinodans; Azorhizobium caulinodans; Azorhizobium caulinodans; Azorhizobium caulinodans; Azorhizobium caulinodans; Azorhizobium caulinodans; Azorhizobium caulinodans; Azorhizobium caulinodans; Azorhizobium caulinodans; Azorhizobium caulinodans; Azorhizobium caulinodans; Azorhizobium caulinodans; Azorhizobium caulinodans; Azorhizobium caulinodans ORS 571; Azorhizobium caulinodans; A…
Azorhizobium_caulinodans	2	NC_009937.1_7	100000	0.83	67.137	99.9795	Azorhizobium caulinodans ORS 571; Azorhizobium caulinodans; Azorhizobium caulinodans; Azorhizobium caulinodans ORS 571; Azorhizobium caulinodans; Azorhizobium caulinodans ORS 571; Azorhizobium caulinodans; Azorhizobium caulinodans; Azorhizobium caulinodans; Azorhizobium caulinodans; Azorhizobium caulinodans; Azorhizobium caulinodans; Azorhizobium caulinodans ORS 571; Azorhizobium caulinodans; Azo…
Azorhizobium_caulinodans	2	NC_009937.1_8	100000	0.92	67.665	99.6109	Xanthobacter sp. 91; Azorhizobium caulinodans; Azorhizobium caulinodans; Azorhizobium caulinodans; Azorhizobium caulinodans; Azorhizobium caulinodans; Azorhizobium caulinodans; Azorhizobium caulinodans; Azorhizobium caulinodans; Azorhizobium caulinodans; Azorhizobium caulinodans; Azorhizobium caulinodans ORS 571; Azorhizobium caulinodans ORS 571; Azorhizobium caulinodans; Azorhizobium caulinodans…
Azorhizobium_caulinodans	2	NC_009937.1_9	100000	0.82	67.621	99.4463	Rhizobiales bacterium 17-65-6; Azorhizobium caulinodans; Azorhizobium caulinodans; Azorhizobium caulinodans; Azorhizobium caulinodans ORS 571; Azorhizobium caulinodans; Azorhizobium caulinodans; Azorhizobium caulinodans; Azorhizobium caulinodans ORS 571; Azorhizobium caulinodans; Azorhizobium caulinodans; Azorhizobium caulinodans; Azorhizobium caulinodans ORS 571; Azorhizobium caulinodans; Azorhi…
Azorhizobium_caulinodans	2	NC_009937.1_10	100000	1.01	65.919	99.5683	Proteobacteria bacterium; Azorhizobium caulinodans; Azorhizobium caulinodans; Azorhizobium caulinodans; Azorhizobium caulinodans; Azorhizobium caulinodans; Azorhizobium caulinodans; Azorhizobium caulinodans; Azorhizobium caulinodans; Azorhizobium caulinodans; Azorhizobium caulinodans; Azorhizobium caulinodans; Azorhizobium caulinodans; Azorhizobium caulinodans; Azorhizobium caulinodans; Azorhizob…
Azorhizobium_caulinodans	2	NC_009937.1_11	100000	0.95	67.414	99.8347	Azorhizobium caulinodans; Azorhizobium caulinodans; Azorhizobium caulinodans; Azorhizobium caulinodans; Azorhizobium caulinodans ORS 571; Azorhizobium caulinodans ORS 571; Azorhizobium caulinodans; Azorhizobium caulinodans ORS 571; Azorhizobium caulinodans; Azorhizobium caulinodans; Azorhizobium caulinodans; Azorhizobium caulinodans; Azorhizobium caulinodans; Azorhizobium caulinodans; Azorhizobiu…
Azorhizobium_caulinodans	2	NC_009937.1_12	100000	0.89	67.441	99.9899	Azorhizobium caulinodans; Azorhizobium caulinodans ORS 571; Azorhizobium caulinodans; Azorhizobium caulinodans; Azorhizobium caulinodans; Azorhizobium caulinodans ORS 571; Azorhizobium caulinodans; Azorhizobium caulinodans ORS 571; Azorhizobium caulinodans; Azorhizobium caulinodans; Azorhizobium caulinodans; Azorhizobium caulinodans; Azorhizobium caulinodans ORS 571; Azorhizobium caulinodans; Azo…
Azorhizobium_caulinodans	2	NC_009937.1_13	100000	1	69.252	99.596	Rhizobiales bacterium 24-66-13; Azorhizobium caulinodans; Azorhizobium caulinodans; Azorhizobium caulinodans; Azorhizobium caulinodans; Azorhizobium caulinodans; Azorhizobium caulinodans ORS 571; Azorhizobium caulinodans; Azorhizobium doebereinerae; Azorhizobium caulinodans; Azorhizobium caulinodans ORS 571; Azorhizobium caulinodans; Azorhizobium caulinodans; Azorhizobium caulinodans; Azorhizobiu…
Azorhizobium_caulinodans	2	NC_009937.1_14	100000	0.87	68.284	99.5264	Rhizobiales bacterium 24-66-13; Azorhizobium caulinodans; Azorhizobium caulinodans; Azorhizobium caulinodans; Azorhizobium caulinodans; Azorhizobium caulinodans; Azorhizobium caulinodans; Azorhizobium caulinodans; Azorhizobium caulinodans; Azorhizobium caulinodans; Azorhizobium caulinodans; Azorhizobium caulinodans ORS 571; Azorhizobium caulinodans; Azorhizobium caulinodans; Azorhizobium caulinod…
Azorhizobium_caulinodans	2	NC_009937.1_15	100000	0.88	65.665	99.992	Azorhizobium caulinodans; Azorhizobium caulinodans; Azorhizobium caulinodans; Azorhizobium caulinodans; Azorhizobium caulinodans; Azorhizobium caulinodans; Azorhizobium caulinodans; Azorhizobium caulinodans; Azorhizobium caulinodans ORS 571; Azorhizobium caulinodans; Azorhizobium caulinodans ORS 571; Azorhizobium caulinodans; Azorhizobium caulinodans; Azorhizobium caulinodans; Azorhizobium caulin…
Azorhizobium_caulinodans	2	NC_009937.1_16	100000	0.74	66.074	99.7649	Azorhizobium caulinodans; Azorhizobium caulinodans; Azorhizobium caulinodans; Azorhizobium caulinodans ORS 571; Azorhizobium caulinodans ORS 571; Azorhizobium caulinodans; Azorhizobium caulinodans ORS 571; Azorhizobium caulinodans; Azorhizobium caulinodans; Azorhizobium caulinodans ORS 571; Azorhizobium caulinodans; Azorhizobium caulinodans; Azorhizobium caulinodans; Azorhizobium caulinodans; Azo…
Azorhizobium_caulinodans	2	NC_009937.1_17	100000	0.94	67.409	100	Azorhizobium caulinodans; Azorhizobium caulinodans ORS 571; Azorhizobium caulinodans; Azorhizobium caulinodans; Azorhizobium caulinodans; Azorhizobium caulinodans; Azorhizobium caulinodans; Azorhizobium caulinodans; Azorhizobium caulinodans; Azorhizobium caulinodans; Azorhizobium caulinodans ORS 571; Azorhizobium caulinodans ORS 571; Azorhizobium caulinodans; Azorhizobium caulinodans; Azorhizobiu…
Azorhizobium_caulinodans	2	NC_009937.1_18	100000	0.88	66.595	99.2648	Azorhizobium caulinodans; Azorhizobium caulinodans; Azorhizobium caulinodans; Azorhizobium caulinodans; Azorhizobium caulinodans; Azorhizobium caulinodans; Azorhizobium caulinodans ORS 571; Azorhizobium caulinodans; Azorhizobium caulinodans; Azorhizobium caulinodans ORS 571; Azorhizobium caulinodans ORS 571; Azorhizobium caulinodans; Azorhizobium caulinodans; Burkholderia multivorans; Azorhizobiu…
Azorhizobium_caulinodans	2	NC_009937.1_19	100000	0.86	67.716	99.4965	Azorhizobium caulinodans; Azorhizobium caulinodans; Azorhizobium caulinodans; Azorhizobium caulinodans ORS 571; Azorhizobium caulinodans; Azorhizobium caulinodans; Azorhizobium caulinodans; Azorhizobium caulinodans; Azorhizobium caulinodans; Azorhizobium caulinodans; Azorhizobium caulinodans; Azorhizobium caulinodans; Azorhizobium caulinodans; Azorhizobium caulinodans; Azorhizobium caulinodans; A…
Azorhizobium_caulinodans	2	NC_009937.1_20	100000	0.89	67.374	99.8494	Azorhizobium caulinodans; Azorhizobium caulinodans; Azorhizobium caulinodans; Azorhizobium caulinodans; Azorhizobium caulinodans; Azorhizobium caulinodans ORS 571; Azorhizobium caulinodans; Azorhizobium caulinodans; Azorhizobium caulinodans; Azorhizobium caulinodans; Azorhizobium caulinodans; Azorhizobium caulinodans; Azorhizobium caulinodans; Azorhizobium caulinodans; Azorhizobium caulinodans; A…
Azorhizobium_caulinodans	2	NC_009937.1_21	100000	0.9	67.423	98.8622	Azorhizobium caulinodans; Azorhizobium caulinodans; Azorhizobium caulinodans; Azorhizobium caulinodans; Azorhizobium caulinodans; acyl-carrier-protein; Azorhizobium caulinodans; Azorhizobium caulinodans; Azorhizobium caulinodans; Azorhizobium caulinodans; Azorhizobium caulinodans; Azorhizobium caulinodans; Azorhizobium caulinodans; Azorhizobium caulinodans; Azorhizobium caulinodans; Azorhizobium …
Azorhizobium_caulinodans	2	NC_009937.1_22	100000	0.83	66.682	99.3928	Azorhizobium caulinodans; Azorhizobium caulinodans; Azorhizobium caulinodans; Azorhizobium caulinodans; Azorhizobium caulinodans; Azorhizobium caulinodans; Azorhizobium caulinodans; Azorhizobium caulinodans; Azorhizobium caulinodans; Azorhizobium caulinodans; Azorhizobium caulinodans; Azorhizobium caulinodans; Azorhizobium caulinodans; Azorhizobium caulinodans; Azorhizobium caulinodans; Azorhizob…
Azorhizobium_caulinodans	2	NC_009937.1_23	100000	0.82	66.867	99.5293	Azorhizobium caulinodans ORS 571; Azorhizobium caulinodans; Azorhizobium caulinodans; Azorhizobium caulinodans; Azorhizobium caulinodans; Azorhizobium caulinodans; Azorhizobium caulinodans; Azorhizobium caulinodans; Azorhizobium caulinodans; Azorhizobium caulinodans ORS 571; Azorhizobium caulinodans; Azorhizobium caulinodans; Azorhizobium caulinodans; Azorhizobium caulinodans ORS 571; Azorhizobiu…
Azorhizobium_caulinodans	2	NC_009937.1_24	100000	0.93	67.123	99.9914	Azorhizobium caulinodans; Azorhizobium caulinodans; Azorhizobium caulinodans; Azorhizobium caulinodans; Azorhizobium caulinodans; Azorhizobium caulinodans ORS 571; Azorhizobium caulinodans; Azorhizobium caulinodans; Azorhizobium caulinodans; Azorhizobium caulinodans; Azorhizobium caulinodans; Azorhizobium caulinodans; Azorhizobium caulinodans; Azorhizobium caulinodans; Azorhizobium caulinodans; A…
Azorhizobium_caulinodans	2	NC_009937.1_25	100000	1.02	67.412	99.8216	Azorhizobium caulinodans; Azorhizobium caulinodans; Azorhizobium caulinodans; Azorhizobium caulinodans; Azorhizobium caulinodans; Azorhizobium caulinodans ORS 571; Azorhizobium caulinodans; Azorhizobium caulinodans; Azorhizobium caulinodans; Azorhizobium caulinodans; Azorhizobium caulinodans; Azorhizobium caulinodans; Azorhizobium caulinodans; Azorhizobium caulinodans; Azorhizobium caulinodans; A…
Azorhizobium_caulinodans	2	NC_009937.1_26	100000	0.91	67.767	99.6714	Brucella abortus; Azorhizobium caulinodans; Azorhizobium caulinodans; Azorhizobium caulinodans; Azorhizobium caulinodans; Azorhizobium caulinodans; Azorhizobium caulinodans; Azorhizobium caulinodans; Azorhizobium caulinodans; Azorhizobium caulinodans; Azorhizobium caulinodans; Azorhizobium caulinodans; Azorhizobium caulinodans; Azorhizobium caulinodans; Azorhizobium caulinodans; Azorhizobium caul…
Azorhizobium_caulinodans	2	NC_009937.1_27	100000	1.04	67.02	99.4394	Azorhizobium caulinodans; Azorhizobium caulinodans; Azorhizobium caulinodans; Azorhizobium caulinodans; Azorhizobium caulinodans; Azorhizobium caulinodans ORS 571; Azorhizobium caulinodans ORS 571; Azorhizobium caulinodans; Azorhizobium caulinodans; Azorhizobium caulinodans; Azorhizobium caulinodans; Azorhizobium caulinodans; Xanthobacter sp. 91; Azorhizobium caulinodans; Azorhizobium caulinodans…
Azorhizobium_caulinodans	2	NC_009937.1_28	100000	0.94	67.435	98.7968	Azorhizobium caulinodans; Azorhizobium caulinodans; Azorhizobium caulinodans ORS 571; Azorhizobium caulinodans; Azorhizobium caulinodans ORS 571; Azorhizobium caulinodans; Azorhizobium caulinodans; Azorhizobium caulinodans; Azorhizobium caulinodans; Azorhizobium caulinodans; Azorhizobium caulinodans ORS 571; NA; Azorhizobium caulinodans; Azorhizobium caulinodans; Azorhizobium caulinodans; Azorhiz…
Azorhizobium_caulinodans	2	NC_009937.1_29	100000	1.08	66.722	99.9898	Azorhizobium caulinodans; Azorhizobium caulinodans ORS 571; Azorhizobium caulinodans; Azorhizobium caulinodans; Azorhizobium caulinodans; Azorhizobium caulinodans ORS 571; Azorhizobium caulinodans; Azorhizobium caulinodans; Azorhizobium caulinodans; Azorhizobium caulinodans; Azorhizobium caulinodans; Azorhizobium caulinodans; Azorhizobium caulinodans; Azorhizobium caulinodans; Azorhizobium caulin…
Azorhizobium_caulinodans	2	NC_009937.1_30	100000	0.79	66.81	99.257	Azorhizobium caulinodans; Azorhizobium caulinodans; Azorhizobium caulinodans; Azorhizobium caulinodans; Azorhizobium caulinodans ORS 571; Azorhizobium caulinodans; Azorhizobium caulinodans; Azorhizobium caulinodans; Azorhizobium caulinodans; Azorhizobium caulinodans; Azorhizobium caulinodans; Azorhizobium caulinodans; Azorhizobium caulinodans; Azorhizobium caulinodans ORS 571; Azorhizobium caulin…
Azorhizobium_caulinodans	2	NC_009937.1_31	100000	0.84	66.89	99.6381	Azorhizobium caulinodans; Azorhizobium caulinodans; Azorhizobium caulinodans; Azorhizobium caulinodans ORS 571; Azorhizobium caulinodans; Azorhizobium caulinodans; Azorhizobium caulinodans; Azorhizobium caulinodans; Azorhizobium caulinodans; Azorhizobium caulinodans; Azorhizobium caulinodans; Azorhizobium caulinodans; Azorhizobium caulinodans; Azorhizobium caulinodans; Azorhizobium caulinodans; A…
Azorhizobium_caulinodans	2	NC_009937.1_32	100000	0.85	67.645	99.9871	Azorhizobium caulinodans; Azorhizobium caulinodans; Azorhizobium caulinodans; Azorhizobium caulinodans; Azorhizobium caulinodans; Azorhizobium caulinodans ORS 571; Azorhizobium caulinodans; Azorhizobium caulinodans; Azorhizobium caulinodans; Azorhizobium caulinodans ORS 571; Azorhizobium caulinodans; Azorhizobium caulinodans; Azorhizobium caulinodans ORS 571; Azorhizobium caulinodans; Azorhizobiu…
Azorhizobium_caulinodans	2	NC_009937.1_33	100000	0.74	68.159	99.6	Xanthobacter sp. 17-67-6; Azorhizobium caulinodans; Azorhizobium caulinodans; Azorhizobium caulinodans; Azorhizobium caulinodans; Azorhizobium caulinodans ORS 571; Azorhizobium caulinodans ORS 571; Azorhizobium caulinodans ORS 571; Azorhizobium caulinodans; Azorhizobium caulinodans; Azorhizobium caulinodans; Azorhizobium caulinodans; Azorhizobium caulinodans; Azorhizobium caulinodans ORS 571; Azo…
Azorhizobium_caulinodans	2	NC_009937.1_34	100000	0.86	66.949	99.8093	Azorhizobium caulinodans; Azorhizobium caulinodans; Azorhizobium caulinodans; Azorhizobium caulinodans; Azorhizobium caulinodans; Azorhizobium caulinodans ORS 571; Azorhizobium caulinodans ORS 571; Azorhizobium caulinodans; Azorhizobium caulinodans; Azorhizobium caulinodans; Azorhizobium caulinodans; Azorhizobium caulinodans; Azorhizobium caulinodans; Azorhizobium caulinodans; Azorhizobium caulin…
Azorhizobium_caulinodans	2	NC_009937.1_35	100000	0.88	67.741	99.817	Azorhizobium caulinodans; Azorhizobium caulinodans; Azorhizobium caulinodans; Azorhizobium caulinodans; Azorhizobium caulinodans; Azorhizobium caulinodans; Azorhizobium caulinodans; Azorhizobium caulinodans; Azorhizobium caulinodans; Azorhizobium caulinodans; Azorhizobium caulinodans; Azorhizobium caulinodans; Azorhizobium caulinodans; Azorhizobium caulinodans; Azorhizobium caulinodans; Azorhizob…
Azorhizobium_caulinodans	2	NC_009937.1_36	100000	0.85	67.878	99.9671	Azorhizobium caulinodans; Azorhizobium caulinodans ORS 571; Azorhizobium caulinodans; Azorhizobium caulinodans; Azorhizobium caulinodans; Azorhizobium caulinodans ORS 571; Azorhizobium caulinodans; Azorhizobium caulinodans; Azorhizobium caulinodans; Azorhizobium caulinodans; Azorhizobium caulinodans ORS 571; Azorhizobium caulinodans; Azorhizobium caulinodans; Azorhizobium caulinodans; Azorhizobiu…
Azorhizobium_caulinodans	2	NC_009937.1_37	100000	0.81	67.811	99.5975	Mesorhizobium sp. M7A.F.Ca.CA.004.08.2.1; Azorhizobium caulinodans; Azorhizobium caulinodans; Azorhizobium caulinodans; Azorhizobium caulinodans; Azorhizobium caulinodans; Azorhizobium caulinodans; Azorhizobium caulinodans; Azorhizobium caulinodans; Azorhizobium caulinodans; Azorhizobium caulinodans; Azorhizobium caulinodans; Azorhizobium caulinodans; Azorhizobium caulinodans; Azorhizobium caulin…
Azorhizobium_caulinodans	2	NC_009937.1_38	100000	0.65	66.078	99.2969	Azorhizobium caulinodans ORS 571; Azorhizobium caulinodans; Azorhizobium caulinodans ORS 571; Azorhizobium caulinodans; Azorhizobium caulinodans; Azorhizobium caulinodans ORS 571; Azorhizobium caulinodans ORS 571; Azorhizobium caulinodans ORS 571; Azorhizobium caulinodans ORS 571; Azorhizobium caulinodans; Azorhizobium caulinodans ORS 571; Azorhizobium caulinodans; Azorhizobium caulinodans ORS 57…
Azorhizobium_caulinodans	2	NC_009937.1_39	100000	0.79	66.949	99.9797	NA; Azorhizobium caulinodans; Azorhizobium caulinodans; Azorhizobium caulinodans; Azorhizobium caulinodans; Azorhizobium caulinodans; Azorhizobium caulinodans; Azorhizobium caulinodans; Azorhizobium caulinodans; Azorhizobium caulinodans; Azorhizobium caulinodans; Azorhizobium caulinodans; Azorhizobium caulinodans; Azorhizobium caulinodans; Azorhizobium caulinodans; Azorhizobium caulinodans; Azorh…
Azorhizobium_caulinodans	2	NC_009937.1_40	100000	1.11	67.666	99.9901	Azorhizobium caulinodans; NA; Azorhizobium caulinodans; Azorhizobium caulinodans; Azorhizobium caulinodans; Azorhizobium caulinodans; Azorhizobium caulinodans; Azorhizobium caulinodans ORS 571; Azorhizobium caulinodans; Azorhizobium caulinodans ORS 571; Azorhizobium caulinodans; Azorhizobium caulinodans; Azorhizobium caulinodans; Azorhizobium caulinodans; Azorhizobium caulinodans; Azorhizobium ca…
Azorhizobium_caulinodans	2	NC_009937.1_41	100000	0.94	67.331	99.9979	Azorhizobium caulinodans; Azorhizobium caulinodans; Azorhizobium caulinodans; Azorhizobium caulinodans; Azorhizobium caulinodans ORS 571; Azorhizobium caulinodans; Azorhizobium caulinodans; Azorhizobium caulinodans; Azorhizobium caulinodans; Azorhizobium caulinodans; Azorhizobium caulinodans; Azorhizobium caulinodans; Azorhizobium caulinodans; Azorhizobium caulinodans; Azorhizobium caulinodans; A…
Azorhizobium_caulinodans	2	NC_009937.1_42	100000	0.91	65.575	99.0451	Azorhizobium caulinodans; Azorhizobium caulinodans; Azorhizobium caulinodans ORS 571; Azorhizobium caulinodans ORS 571; Azorhizobium caulinodans; Azorhizobium caulinodans; Azorhizobium caulinodans; Azorhizobium caulinodans; Azorhizobium caulinodans; Azorhizobium caulinodans ORS 571; Azorhizobium caulinodans; Azorhizobium caulinodans; Azorhizobium caulinodans; Azorhizobium caulinodans; Azorhizobiu…
Azorhizobium_caulinodans	2	NC_009937.1_43	100000	0.92	67.765	99.9815	Azorhizobium caulinodans; Azorhizobium caulinodans ORS 571; Azorhizobium caulinodans; Azorhizobium caulinodans; Azorhizobium caulinodans; Azorhizobium caulinodans; Azorhizobium caulinodans; Azorhizobium caulinodans; Azorhizobium caulinodans; Azorhizobium caulinodans; Azorhizobium caulinodans; Azorhizobium caulinodans; Azorhizobium caulinodans; Azorhizobium caulinodans; Azorhizobium caulinodans; A…
Azorhizobium_caulinodans	2	NC_009937.1_44	100000	0.97	64.064	99.9959	Azorhizobium caulinodans; Azorhizobium caulinodans; Azorhizobium caulinodans; Azorhizobium caulinodans; Azorhizobium caulinodans; Azorhizobium caulinodans; Azorhizobium caulinodans; Azorhizobium caulinodans; Azorhizobium caulinodans; Azorhizobium caulinodans ORS 571; Azorhizobium caulinodans; Azorhizobium caulinodans; Azorhizobium caulinodans; Azorhizobium caulinodans; Azorhizobium caulinodans; A…
Azorhizobium_caulinodans	2	NC_009937.1_45	100000	0.87	66.179	99.4828	Azorhizobium caulinodans ORS 571; Azorhizobium caulinodans; Azorhizobium caulinodans ORS 571; Azorhizobium caulinodans ORS 571; Azorhizobium caulinodans; Brevundimonas sp. KM4; Azorhizobium caulinodans; Azorhizobium caulinodans; Azorhizobium caulinodans; Azorhizobium caulinodans; Azorhizobium caulinodans; Azorhizobium caulinodans; Azorhizobium caulinodans; Azorhizobium caulinodans; Azorhizobium c…
Azorhizobium_caulinodans	2	NC_009937.1_46	100000	0.95	68.957	99.6484	Mesorhizobium sp.; Azorhizobium caulinodans; Azorhizobium caulinodans; Azorhizobium caulinodans; Azorhizobium caulinodans; Azorhizobium caulinodans; Azorhizobium caulinodans; Azorhizobium caulinodans; Azorhizobium caulinodans; Azorhizobium caulinodans; Azorhizobium caulinodans; Azorhizobium caulinodans; Azorhizobium caulinodans; Azorhizobium caulinodans ORS 571; Azorhizobium caulinodans; Azorhizo…
Azorhizobium_caulinodans	2	NC_009937.1_47	100000	0.89	66.813	99.9798	Azorhizobium caulinodans; Azorhizobium caulinodans ORS 571; Azorhizobium caulinodans; Azorhizobium caulinodans; Azorhizobium caulinodans; Azorhizobium caulinodans; Azorhizobium caulinodans; Azorhizobium caulinodans; Azorhizobium caulinodans; Azorhizobium caulinodans; Azorhizobium caulinodans; NA; Azorhizobium caulinodans ORS 571; Azorhizobium caulinodans; Azorhizobium caulinodans; Azorhizobium ca…
Azorhizobium_caulinodans	2	NC_009937.1_48	100000	0.9	67.341	99.9967	Azorhizobium caulinodans; Azorhizobium caulinodans; Azorhizobium caulinodans; Azorhizobium caulinodans; Azorhizobium caulinodans; Azorhizobium caulinodans; Azorhizobium caulinodans; Azorhizobium caulinodans; Azorhizobium caulinodans; Azorhizobium caulinodans; Azorhizobium caulinodans; Azorhizobium caulinodans; Azorhizobium caulinodans; Azorhizobium caulinodans ORS 571; Azorhizobium caulinodans; A…
Azorhizobium_caulinodans	2	NC_009937.1_49	100000	0.99	68.83	99.997	Azorhizobium caulinodans ORS 571; Azorhizobium caulinodans ORS 571; Azorhizobium caulinodans; Azorhizobium caulinodans ORS 571; Azorhizobium caulinodans; Azorhizobium caulinodans ORS 571; Azorhizobium caulinodans; Azorhizobium caulinodans; Azorhizobium caulinodans ORS 571; Azorhizobium caulinodans; Azorhizobium caulinodans; Azorhizobium caulinodans; Azorhizobium caulinodans; Azorhizobium caulinod…
Azorhizobium_caulinodans	2	NC_009937.1_50	100000	0.91	68.182	99.9835	acyl-carrier-protein; acyl-carrier-protein; Azorhizobium caulinodans; acyl-carrier-protein; Azorhizobium caulinodans; Azorhizobium caulinodans; Azorhizobium caulinodans; Azorhizobium caulinodans ORS 571; Azorhizobium caulinodans; Azorhizobium caulinodans; Azorhizobium caulinodans; Azorhizobium caulinodans; Azorhizobium caulinodans; Azorhizobium caulinodans; Azorhizobium caulinodans; Azorhizobium …
Azorhizobium_caulinodans	2	NC_009937.1_51	100000	0.81	67.588	98.8222	Escherichia coli; Azorhizobium caulinodans; Azorhizobium caulinodans; Azorhizobium caulinodans; Azorhizobium caulinodans; Azorhizobium caulinodans; Azorhizobium caulinodans ORS 571; Azorhizobium caulinodans; Azorhizobium caulinodans; Azorhizobium caulinodans; Azorhizobium caulinodans; Azorhizobium caulinodans; Azorhizobium caulinodans ORS 571; Azorhizobium caulinodans; Azorhizobium caulinodans; A…
Azorhizobium_caulinodans	2	NC_009937.1_52	100000	0.87	68.564	99.9954	Azorhizobium caulinodans; Azorhizobium caulinodans; Azorhizobium caulinodans; Azorhizobium caulinodans; Azorhizobium caulinodans; Azorhizobium caulinodans ORS 571; Azorhizobium caulinodans; Azorhizobium caulinodans; Azorhizobium caulinodans; Azorhizobium caulinodans; Azorhizobium caulinodans; Azorhizobium caulinodans; Azorhizobium caulinodans; Azorhizobium caulinodans; Azorhizobium caulinodans; A…
Azorhizobium_caulinodans	2	NC_009937.1_53	100000	0.92	68.617	99.6717	Azorhizobium caulinodans ORS 571; Azorhizobium caulinodans; Azorhizobium caulinodans; Azorhizobium caulinodans ORS 571; Azorhizobium caulinodans ORS 571; Azorhizobium caulinodans; Azorhizobium caulinodans; Azorhizobium caulinodans; Azorhizobium caulinodans; Azorhizobium caulinodans; Azorhizobium caulinodans ORS 571; Azorhizobium caulinodans; Azorhizobium caulinodans; Azorhizobium caulinodans; Azo…
Azorhizobium_caulinodans	2	NC_009937.1_54	69772	0.874276	68.0918	99.9902	Azorhizobium caulinodans; Azorhizobium caulinodans; Azorhizobium caulinodans; Azorhizobium caulinodans; Azorhizobium caulinodans; Azorhizobium caulinodans; Azorhizobium caulinodans; Azorhizobium caulinodans; Azorhizobium caulinodans; Azorhizobium caulinodans ORS 571; Azorhizobium caulinodans ORS 571; Azorhizobium caulinodans; Azorhizobium caulinodans; Azorhizobium caulinodans; Azorhizobium caulin…
Bradyrhizobium_japonicum	10	NC_004463.1_1	100000	0.93	61.397	99.6699	Bradyrhizobium; Bradyrhizobium elkanii; Bradyrhizobium; Bradyrhizobium japonicum USDA 6; Bradyrhizobium japonicum USDA 6; Bradyrhizobium japonicum USDA 6; Bradyrhizobium japonicum USDA 6; Bradyrhizobium; Bradyrhizobium diazoefficiens; Bradyrhizobium japonicum USDA 6; Bradyrhizobium; Bradyrhizobium japonicum USDA 6; Bradyrhizobium; Bradyrhizobium japonicum USDA 6; Bradyrhizobium diazoefficiens; Br…
Bradyrhizobium_japonicum	2	NC_004463.1_2	100000	1.02	65.252	99.798	Bradyrhizobium; Bradyrhizobium; Bradyrhizobium diazoefficiens; Bradyrhizobium diazoefficiens; Bradyrhizobium diazoefficiens SEMIA 5080; Bradyrhizobium diazoefficiens; Bradyrhizobium diazoefficiens USDA 110; Bradyrhizobium diazoefficiens; Bradyrhizobium; Bradyrhizobium diazoefficiens USDA 110; Bradyrhizobium diazoefficiens; Bradyrhizobium; Bradyrhizobium diazoefficiens; Bradyrhizobium diazoefficie…
Bradyrhizobium_japonicum	2	NC_004463.1_3	100000	0.92	65.072	99.7902	Bradyrhizobium; Bradyrhizobium diazoefficiens SEMIA 5080; Bradyrhizobium diazoefficiens; Bradyrhizobium diazoefficiens; Bradyrhizobium diazoefficiens USDA 110; Bradyrhizobium diazoefficiens; Bradyrhizobium diazoefficiens; Bradyrhizobium diazoefficiens; Bradyrhizobium diazoefficiens; Bradyrhizobium japonicum; Bradyrhizobium diazoefficiens; Bradyrhizobium diazoefficiens USDA 110; Bradyrhizobium; Br…
Bradyrhizobium_japonicum	2	NC_004463.1_4	100000	0.81	64.602	99.216	Microvirga sp. KLBC 81; Bradyrhizobium; Bradyrhizobium; Bradyrhizobium diazoefficiens; Bradyrhizobium diazoefficiens; Bradyrhizobium diazoefficiens; Bradyrhizobium diazoefficiens USDA 110; Bradyrhizobium diazoefficiens; Bradyrhizobium diazoefficiens; Bradyrhizobium; Bradyrhizobium diazoefficiens; Bradyrhizobium japonicum; Bradyrhizobium sp. URHA0013; Bradyrhizobium diazoefficiens; Bradyrhizobium …
Bradyrhizobium_japonicum	2	NC_004463.1_5	100000	0.9	65.306	99.9144	Bradyrhizobium; Bradyrhizobium diazoefficiens; Bradyrhizobium diazoefficiens; Bradyrhizobium diazoefficiens; Bradyrhizobium; Bradyrhizobium diazoefficiens; Bradyrhizobium; Bradyrhizobium; Bradyrhizobium; Bradyrhizobium diazoefficiens; Bradyrhizobium diazoefficiens; Bradyrhizobium diazoefficiens; Bradyrhizobium diazoefficiens; Bradyrhizobium; Bradyrhizobium diazoefficiens; Bradyrhizobium; Bradyrhi…
Bradyrhizobium_japonicum	2	NC_004463.1_6	100000	1.01	65.334	99.2941	Bradyrhizobium; Bradyrhizobium diazoefficiens; Bradyrhizobium diazoefficiens; Bradyrhizobium; Bradyrhizobium; Bradyrhizobium diazoefficiens; Bradyrhizobium diazoefficiens; Bradyrhizobium; Bradyrhizobium diazoefficiens; Bradyrhizobium diazoefficiens; Bradyrhizobium diazoefficiens; Bradyrhizobium; Bradyrhizobium; Bradyrhizobium diazoefficiens SEMIA 5080; Bradyrhizobium diazoefficiens; Bradyrhizobiu…
Bradyrhizobium_japonicum	2	NC_004463.1_7	100000	0.93	64.984	99.9849	Bradyrhizobium; Bradyrhizobium diazoefficiens; Bradyrhizobium diazoefficiens; Bradyrhizobium diazoefficiens; Bradyrhizobium diazoefficiens; Bradyrhizobium diazoefficiens; Bradyrhizobium diazoefficiens; Bradyrhizobium; Bradyrhizobium diazoefficiens; Bradyrhizobium diazoefficiens; Bradyrhizobium diazoefficiens; Bradyrhizobium diazoefficiens USDA 110; Bradyrhizobium; Bradyrhizobium diazoefficiens; B…
Bradyrhizobium_japonicum	2	NC_004463.1_8	100000	1	65.405	99.604	Bradyrhizobium; Bradyrhizobium; Bradyrhizobium diazoefficiens USDA 110; Bradyrhizobium diazoefficiens USDA 110; Bradyrhizobium diazoefficiens USDA 110; Bradyrhizobium; Bradyrhizobium diazoefficiens; Bradyrhizobium; Bradyrhizobium diazoefficiens; Bradyrhizobium diazoefficiens; Bradyrhizobium diazoefficiens; Bradyrhizobium; Bradyrhizobium; Bradyrhizobium; Bradyrhizobium diazoefficiens; Bradyrhizobi…
Bradyrhizobium_japonicum	2	NC_004463.1_9	100000	0.83	65.56	99.9735	Bradyrhizobium diazoefficiens; Bradyrhizobium diazoefficiens; Bradyrhizobium diazoefficiens; Bradyrhizobium; Bradyrhizobium diazoefficiens; Bradyrhizobium diazoefficiens USDA 110; Bradyrhizobium; Bradyrhizobium diazoefficiens; Bradyrhizobium; Bradyrhizobium diazoefficiens; Bradyrhizobium diazoefficiens; Bradyrhizobium diazoefficiens; Bradyrhizobium diazoefficiens USDA 110; Bradyrhizobium diazoeff…
Bradyrhizobium_japonicum	10	NC_004463.1_10	100000	0.79	62.209	99.7633	Bradyrhizobium diazoefficiens; Bradyrhizobium diazoefficiens; Bradyrhizobium diazoefficiens; Bradyrhizobium diazoefficiens; Bradyrhizobium japonicum; Bradyrhizobium diazoefficiens; Bradyrhizobium; Bradyrhizobium diazoefficiens; Bradyrhizobium; Bradyrhizobium diazoefficiens; Bradyrhizobium; Bradyrhizobium diazoefficiens; Bradyrhizobium sp. Rc2d; Bradyrhizobium diazoefficiens; Bradyrhizobium diazoe…
Bradyrhizobium_japonicum	2	NC_004463.1_11	100000	0.82	65.072	99.9476	Bradyrhizobium diazoefficiens; Bradyrhizobium diazoefficiens; Bradyrhizobium diazoefficiens; Bradyrhizobium diazoefficiens; Bradyrhizobium diazoefficiens SEMIA 5080; Bradyrhizobium diazoefficiens SEMIA 5080; Bradyrhizobium diazoefficiens USDA 110; Bradyrhizobium diazoefficiens; Bradyrhizobium diazoefficiens; Bradyrhizobium diazoefficiens USDA 110; Bradyrhizobium diazoefficiens USDA 110; Bradyrhiz…
Bradyrhizobium_japonicum	2	NC_004463.1_12	100000	0.92	65.322	100	Bradyrhizobium; Bradyrhizobium diazoefficiens; Bradyrhizobium diazoefficiens; Bradyrhizobium diazoefficiens; Bradyrhizobium diazoefficiens; Bradyrhizobium; Bradyrhizobium diazoefficiens; Bradyrhizobium diazoefficiens; Bradyrhizobium diazoefficiens; Bradyrhizobium diazoefficiens USDA 110; Bradyrhizobium; Bradyrhizobium diazoefficiens; Bradyrhizobium diazoefficiens; Bradyrhizobium; Bradyrhizobium d…
Bradyrhizobium_japonicum	2	NC_004463.1_13	100000	1	65.616	100	Bradyrhizobium diazoefficiens; Bradyrhizobium; Bradyrhizobium diazoefficiens; Bradyrhizobium; Bradyrhizobium diazoefficiens; Bradyrhizobium diazoefficiens; Bradyrhizobium diazoefficiens SEMIA 5080; Bradyrhizobium; Bradyrhizobium; Bradyrhizobium; Bradyrhizobium; Bradyrhizobium; Bradyrhizobium diazoefficiens USDA 110; Bradyrhizobium; Bradyrhizobium diazoefficiens; NA; Bradyrhizobium; Bradyrhizobium…
Bradyrhizobium_japonicum	2	NC_004463.1_14	100000	1.04	64.722	99.7808	Bradyrhizobium; Bradyrhizobium; Bradyrhizobium; Bradyrhizobium; Bradyrhizobium diazoefficiens; Bradyrhizobium; Bradyrhizobium; Bradyrhizobium; Bradyrhizobium diazoefficiens; Bradyrhizobium diazoefficiens; Bradyrhizobium diazoefficiens; Bradyrhizobium; Bradyrhizobium diazoefficiens; Bradyrhizobium; Bradyrhizobium diazoefficiens; Bradyrhizobium diazoefficiens; Bradyrhizobium diazoefficiens; Bradyrh…
Bradyrhizobium_japonicum	2	NC_004463.1_15	100000	1	65.477	99.979	Bradyrhizobium diazoefficiens USDA 110; Bradyrhizobium diazoefficiens; Bradyrhizobium diazoefficiens SEMIA 5080; Bradyrhizobium diazoefficiens; Bradyrhizobium diazoefficiens; Bradyrhizobium diazoefficiens; Bradyrhizobium diazoefficiens USDA 110; Bradyrhizobium diazoefficiens USDA 110; Bradyrhizobium diazoefficiens; Bradyrhizobium diazoefficiens; Bradyrhizobium diazoefficiens; Bradyrhizobium diazo…
Bradyrhizobium_japonicum	2	NC_004463.1_16	100000	0.89	64.28	99.9865	Bradyrhizobium; Bradyrhizobium; Bradyrhizobium diazoefficiens SEMIA 5080; Bradyrhizobium diazoefficiens; Bradyrhizobium diazoefficiens SEMIA 5080; Bradyrhizobium diazoefficiens USDA 110; Bradyrhizobium; Bradyrhizobium; Bradyrhizobium; Bradyrhizobium diazoefficiens; Bradyrhizobium diazoefficiens SEMIA 5080; Bradyrhizobium diazoefficiens; Bradyrhizobium; Bradyrhizobium diazoefficiens; Bradyrhizobiu…
Bradyrhizobium_japonicum	2	NC_004463.1_17	100000	0.83	64.064	99.8795	Bradyrhizobium diazoefficiens; Bradyrhizobium diazoefficiens; Bradyrhizobium; NA; Bradyrhizobium; Bradyrhizobium diazoefficiens; Bradyrhizobium diazoefficiens; Bradyrhizobium diazoefficiens; Bradyrhizobium; Bradyrhizobium diazoefficiens; Bradyrhizobium; Bradyrhizobium diazoefficiens SEMIA 5080; Bradyrhizobium diazoefficiens USDA 110; Bradyrhizobium diazoefficiens USDA 110; Bradyrhizobium diazoeff…
Bradyrhizobium_japonicum	10	NC_004463.1_18	100000	0.7	59.472	99.9771	Bradyrhizobium; Bradyrhizobium japonicum USDA 6; Bradyrhizobium; Bradyrhizobium sp. CCBAU 15544; Bradyrhizobium; Bradyrhizobium; Bradyrhizobium diazoefficiens; Bradyrhizobium; Bradyrhizobium; Bradyrhizobium diazoefficiens USDA 110; Bradyrhizobium; Bradyrhizobium diazoefficiens; Bradyrhizobium; Bradyrhizobium diazoefficiens; Bradyrhizobium; Bradyrhizobium japonicum USDA 6; Bradyrhizobium diazoeffi…
Bradyrhizobium_japonicum	10	NC_004463.1_19	100000	1.02	60.27	99.9314	Bradyrhizobium japonicum; Bradyrhizobium japonicum; Bradyrhizobium diazoefficiens; Bradyrhizobium diazoefficiens; Bradyrhizobium diazoefficiens SEMIA 5080; Bradyrhizobium; Bradyrhizobium; Bradyrhizobium japonicum USDA 6; Bradyrhizobium diazoefficiens SEMIA 5080; Bradyrhizobium japonicum SEMIA 5079; Bradyrhizobium diazoefficiens; Bradyrhizobium diazoefficiens; Bradyrhizobium; Bradyrhizobium diazoe…
Bradyrhizobium_japonicum	1	NC_004463.1_20	100000	1	58.885	99.802	Bradyrhizobium japonicum; Bradyrhizobium japonicum; Bradyrhizobium; Bradyrhizobium; Bradyrhizobium; Bradyrhizobium diazoefficiens; Bradyrhizobium diazoefficiens; Bradyrhizobium japonicum USDA 6; Bradyrhizobium; Bradyrhizobium; Bradyrhizobium; Bradyrhizobium; Bradyrhizobium; Bradyrhizobium; Bradyrhizobium; Bradyrhizobium; Bradyrhizobium japonicum; Bradyrhizobium; Bradyrhizobium japonicum; Bradyrhi…
Bradyrhizobium_japonicum	10	NC_004463.1_21	100000	0.91	59.623	99.9549	Bradyrhizobium japonicum USDA 6; Bradyrhizobium; Bradyrhizobium japonicum; Bradyrhizobium; Bradyrhizobium; Bradyrhizobium; Bradyrhizobium; Bradyrhizobium; Bradyrhizobium; Bradyrhizobium; Bradyrhizobium; Bradyrhizobium; Bradyrhizobium; Bradyrhizobium japonicum USDA 6; Bradyrhizobium japonicum USDA 6; Bradyrhizobium diazoefficiens; Bradyrhizobium japonicum SEMIA 5079; Bradyrhizobium japonicum SEMIA…
Bradyrhizobium_japonicum	10	NC_004463.1_22	100000	0.89	59.518	99.582	Granulibacter bethesdensis; Bradyrhizobium; Bradyrhizobium diazoefficiens SEMIA 5080; Bradyrhizobium; Bradyrhizobium japonicum; Bradyrhizobium; Bradyrhizobium diazoefficiens SEMIA 5080; Bradyrhizobium diazoefficiens; Bradyrhizobium japonicum; Bradyrhizobium japonicum; Bradyrhizobium; Bradyrhizobium; Bradyrhizobium; Bradyrhizobium; Bradyrhizobium japonicum; Bradyrhizobium diazoefficiens; Bradyrhiz…
Bradyrhizobium_japonicum	1	NC_004463.1_23	100000	0.93	58.229	99.957	Bradyrhizobium; Bradyrhizobium japonicum USDA 6; Bradyrhizobium diazoefficiens; Bradyrhizobium; Bradyrhizobium diazoefficiens; Bradyrhizobium japonicum; Bradyrhizobium; Bradyrhizobium; Bradyrhizobium; Bradyrhizobium japonicum; Bradyrhizobium japonicum USDA 6; Bradyrhizobium diazoefficiens; Bradyrhizobium; Bradyrhizobium diazoefficiens; Bradyrhizobium japonicum; Bradyrhizobium diazoefficiens; Brad…
Bradyrhizobium_japonicum	10	NC_004463.1_24	100000	0.97	62.462	99.9526	Bradyrhizobium japonicum SEMIA 5079; Bradyrhizobium; Bradyrhizobium diazoefficiens; Bradyrhizobium diazoefficiens; Bradyrhizobium japonicum; Bradyrhizobium; Bradyrhizobium; Bradyrhizobium; Bradyrhizobium; Bradyrhizobium; Bradyrhizobium japonicum; Bradyrhizobium japonicum; Bradyrhizobium; Bradyrhizobium; Bradyrhizobium; Bradyrhizobium; Bradyrhizobium diazoefficiens; Bradyrhizobium; Bradyrhizobium;…
Bradyrhizobium_japonicum	2	NC_004463.1_25	100000	0.89	63.487	98.8348	Bacillus megaterium; Bradyrhizobium diazoefficiens; Bradyrhizobium diazoefficiens USDA 110; Bradyrhizobium diazoefficiens; Bradyrhizobium diazoefficiens; Bradyrhizobium diazoefficiens; Bradyrhizobium diazoefficiens; Bradyrhizobium diazoefficiens; Bradyrhizobium diazoefficiens USDA 110; Bradyrhizobium diazoefficiens; Bradyrhizobium diazoefficiens; Bradyrhizobium diazoefficiens SEMIA 5080; Bradyrhi…
Bradyrhizobium_japonicum	2	NC_004463.1_26	100000	0.86	63.839	99.9581	Bradyrhizobium; Bradyrhizobium diazoefficiens; Bradyrhizobium diazoefficiens; Bradyrhizobium diazoefficiens; Bradyrhizobium diazoefficiens; Bradyrhizobium diazoefficiens USDA 110; Bradyrhizobium diazoefficiens USDA 110; Bradyrhizobium diazoefficiens; Bradyrhizobium diazoefficiens; Bradyrhizobium diazoefficiens; Bradyrhizobium diazoefficiens; Bradyrhizobium; Bradyrhizobium diazoefficiens; Bradyrhi…
Bradyrhizobium_japonicum	2	NC_004463.1_27	100000	0.95	65.16	99.9421	Bradyrhizobium; Bradyrhizobium diazoefficiens USDA 110; Bradyrhizobium diazoefficiens; Bradyrhizobium diazoefficiens USDA 110; Bradyrhizobium diazoefficiens; Bradyrhizobium diazoefficiens; Bradyrhizobium diazoefficiens; Bradyrhizobium diazoefficiens USDA 110; Bradyrhizobium diazoefficiens; Bradyrhizobium diazoefficiens; Bradyrhizobium; Bradyrhizobium diazoefficiens USDA 110; Bradyrhizobium diazoe…
Bradyrhizobium_japonicum	2	NC_004463.1_28	100000	0.87	65.735	99.8563	Bradyrhizobium diazoefficiens USDA 110; Bradyrhizobium diazoefficiens; Bradyrhizobium diazoefficiens USDA 110; Bradyrhizobium diazoefficiens; Bradyrhizobium japonicum USDA 6; Bradyrhizobium sp. YR681; Bradyrhizobium diazoefficiens; Bradyrhizobium diazoefficiens SEMIA 5080; Bradyrhizobium diazoefficiens; Bradyrhizobium diazoefficiens; Bradyrhizobium; Bradyrhizobium diazoefficiens; Bradyrhizobium d…
Bradyrhizobium_japonicum	2	NC_004463.1_29	100000	1.14	64.982	99.6132	Bradyrhizobium; Bradyrhizobium diazoefficiens; Bradyrhizobium diazoefficiens USDA 110; Bradyrhizobium diazoefficiens USDA 110; Bradyrhizobium diazoefficiens; Bradyrhizobium; Bradyrhizobium; Bradyrhizobium diazoefficiens; Bradyrhizobium diazoefficiens; Bradyrhizobium diazoefficiens; Bradyrhizobium diazoefficiens; Bradyrhizobium diazoefficiens; Bradyrhizobium diazoefficiens; Bradyrhizobium diazoeff…
Bradyrhizobium_japonicum	2	NC_004463.1_30	100000	0.82	64.38	99.9659	Bradyrhizobium; Bradyrhizobium diazoefficiens; Bradyrhizobium; Bradyrhizobium diazoefficiens; Bradyrhizobium; Bradyrhizobium diazoefficiens; Bradyrhizobium diazoefficiens USDA 110; Bradyrhizobium diazoefficiens; Bradyrhizobium diazoefficiens; Bradyrhizobium diazoefficiens USDA 110; Bradyrhizobium diazoefficiens; Bradyrhizobium diazoefficiens; Bradyrhizobium diazoefficiens; Bradyrhizobium diazoeff…
Bradyrhizobium_japonicum	2	NC_004463.1_31	100000	0.89	64.93	99.9629	Bradyrhizobium diazoefficiens SEMIA 5080; Bradyrhizobium diazoefficiens; Bradyrhizobium; Bradyrhizobium diazoefficiens SEMIA 5080; Bradyrhizobium diazoefficiens; Bradyrhizobium diazoefficiens; Bradyrhizobium diazoefficiens; Bradyrhizobium diazoefficiens USDA 110; Bradyrhizobium diazoefficiens; Bradyrhizobium diazoefficiens SEMIA 5080; Bradyrhizobium diazoefficiens; Bradyrhizobium diazoefficiens U…
Bradyrhizobium_japonicum	2	NC_004463.1_32	100000	0.9	64.218	99.5278	Bradyrhizobium diazoefficiens; Bradyrhizobium diazoefficiens USDA 110; Bradyrhizobium; Bradyrhizobium diazoefficiens USDA 110; Bradyrhizobium diazoefficiens; Bradyrhizobium diazoefficiens; Bradyrhizobium diazoefficiens SEMIA 5080; Bradyrhizobium diazoefficiens USDA 110; Bradyrhizobium; Bradyrhizobium; Bradyrhizobium diazoefficiens; Bradyrhizobium diazoefficiens SEMIA 5080; Bradyrhizobium diazoeff…
Bradyrhizobium_japonicum	2	NC_004463.1_33	100000	0.83	65.449	99.9976	Bradyrhizobium diazoefficiens; Bradyrhizobium diazoefficiens; Bradyrhizobium; Bradyrhizobium diazoefficiens; Bradyrhizobium diazoefficiens; Bradyrhizobium diazoefficiens; Bradyrhizobium; Bradyrhizobium diazoefficiens; Bradyrhizobium diazoefficiens; Bradyrhizobium; Bradyrhizobium diazoefficiens; Bradyrhizobium diazoefficiens; Bradyrhizobium diazoefficiens; Bradyrhizobium diazoefficiens; Bradyrhizo…
Bradyrhizobium_japonicum	2	NC_004463.1_34	100000	0.9	65.296	99.6033	Bradyrhizobium; Bradyrhizobium diazoefficiens; Bradyrhizobium diazoefficiens USDA 110; Bradyrhizobium diazoefficiens; Bradyrhizobium diazoefficiens; Bradyrhizobium; Bradyrhizobium diazoefficiens; Bradyrhizobium; Bradyrhizobium diazoefficiens; Bradyrhizobium diazoefficiens USDA 110; Bradyrhizobium; Bradyrhizobium diazoefficiens; Bradyrhizobium diazoefficiens; Bradyrhizobium diazoefficiens; Bradyrh…
Bradyrhizobium_japonicum	2	NC_004463.1_35	100000	0.88	65.385	99.7557	Bradyrhizobium diazoefficiens USDA 110; Bradyrhizobium diazoefficiens; Bradyrhizobium diazoefficiens SEMIA 5080; Bradyrhizobium diazoefficiens USDA 110; Bradyrhizobium diazoefficiens; Bradyrhizobium; Bradyrhizobium diazoefficiens; Bradyrhizobium diazoefficiens; Bradyrhizobium diazoefficiens; Bradyrhizobium diazoefficiens; Bradyrhizobium; Bradyrhizobium diazoefficiens; Bradyrhizobium diazoefficien…
Bradyrhizobium_japonicum	2	NC_004463.1_36	100000	0.9	65.495	99.8244	Bradyrhizobium; Bradyrhizobium diazoefficiens; Bradyrhizobium diazoefficiens; Bradyrhizobium diazoefficiens; Bradyrhizobium diazoefficiens; Bradyrhizobium diazoefficiens; Bradyrhizobium diazoefficiens SEMIA 5080; Bradyrhizobium diazoefficiens USDA 110; Bradyrhizobium diazoefficiens; Bradyrhizobium diazoefficiens SEMIA 5080; Bradyrhizobium diazoefficiens USDA 110; Bradyrhizobium diazoefficiens; Br…
Bradyrhizobium_japonicum	2	NC_004463.1_37	100000	0.89	66.409	99.9876	Bradyrhizobium diazoefficiens; Bradyrhizobium diazoefficiens; Bradyrhizobium; Bradyrhizobium diazoefficiens; Bradyrhizobium diazoefficiens USDA 110; Bradyrhizobium diazoefficiens USDA 110; Bradyrhizobium diazoefficiens USDA 110; Bradyrhizobium diazoefficiens; Bradyrhizobium diazoefficiens; Bradyrhizobium; Bradyrhizobium; Bradyrhizobium diazoefficiens; Bradyrhizobium diazoefficiens; Bradyrhizobium…
Bradyrhizobium_japonicum	2	NC_004463.1_38	100000	0.9	64.878	99.9544	Bradyrhizobium; Bradyrhizobium diazoefficiens; Bradyrhizobium; Bradyrhizobium diazoefficiens USDA 110; Bradyrhizobium diazoefficiens; Bradyrhizobium diazoefficiens; Bradyrhizobium diazoefficiens; Bradyrhizobium diazoefficiens USDA 110; Bradyrhizobium diazoefficiens; Bradyrhizobium diazoefficiens; Bradyrhizobium diazoefficiens; Bradyrhizobium diazoefficiens; Bradyrhizobium diazoefficiens USDA 110;…
Bradyrhizobium_japonicum	2	NC_004463.1_39	100000	1.03	63.293	99.1029	Planctomycetes bacterium; Bradyrhizobium diazoefficiens; Bradyrhizobium diazoefficiens; Bradyrhizobium; Bradyrhizobium diazoefficiens; Bradyrhizobium diazoefficiens; Bradyrhizobium diazoefficiens; Bradyrhizobium diazoefficiens; Bradyrhizobium diazoefficiens; Bradyrhizobium diazoefficiens; Bradyrhizobium diazoefficiens; Bradyrhizobium diazoefficiens; Bradyrhizobium; Bradyrhizobium diazoefficiens U…
Bradyrhizobium_japonicum	10	NC_004463.1_40	100000	0.79	61.924	99.8911	Bradyrhizobium diazoefficiens; Bradyrhizobium; Bradyrhizobium; Bradyrhizobium diazoefficiens; Bradyrhizobium diazoefficiens; Bradyrhizobium diazoefficiens; Bradyrhizobium diazoefficiens; Bradyrhizobium diazoefficiens SEMIA 5080; Bradyrhizobium diazoefficiens; Bradyrhizobium; Bradyrhizobium diazoefficiens; Bradyrhizobium diazoefficiens; Bradyrhizobium diazoefficiens USDA 110; Bradyrhizobium; Brady…
Bradyrhizobium_japonicum	2	NC_004463.1_41	100000	0.93	63.31	99.4312	Pseudomonas cerasi; Bradyrhizobium; Bradyrhizobium diazoefficiens; Bradyrhizobium diazoefficiens; Bradyrhizobium diazoefficiens; Bradyrhizobium diazoefficiens; Bradyrhizobium diazoefficiens; Bradyrhizobium diazoefficiens USDA 110; Bradyrhizobium diazoefficiens; Bradyrhizobium diazoefficiens; Bradyrhizobium diazoefficiens; Bradyrhizobium; Bradyrhizobium diazoefficiens; Bradyrhizobium diazoefficien…
Bradyrhizobium_japonicum	2	NC_004463.1_42	100000	0.79	63.741	99.262	Vibrio parahaemolyticus; Bradyrhizobium diazoefficiens; Bradyrhizobium diazoefficiens; Bradyrhizobium diazoefficiens; Bradyrhizobium diazoefficiens USDA 110; Bradyrhizobium diazoefficiens; Bradyrhizobium diazoefficiens; Bradyrhizobium diazoefficiens; Bradyrhizobium diazoefficiens; Bradyrhizobium diazoefficiens; Bradyrhizobium diazoefficiens; Bradyrhizobium diazoefficiens; Bradyrhizobium diazoeffi…
Bradyrhizobium_japonicum	2	NC_004463.1_43	100000	0.98	65.166	99.9224	Bradyrhizobium diazoefficiens SEMIA 5080; Bradyrhizobium diazoefficiens; Bradyrhizobium diazoefficiens; Bradyrhizobium diazoefficiens USDA 110; Bradyrhizobium diazoefficiens; Bradyrhizobium diazoefficiens; Bradyrhizobium; Bradyrhizobium diazoefficiens; Bradyrhizobium; Bradyrhizobium diazoefficiens; Bradyrhizobium diazoefficiens USDA 110; Bradyrhizobium diazoefficiens; Bradyrhizobium diazoefficien…
Bradyrhizobium_japonicum	2	NC_004463.1_44	100000	0.88	64.542	99.9489	Bradyrhizobium diazoefficiens; Bradyrhizobium diazoefficiens USDA 110; Bradyrhizobium diazoefficiens; Bradyrhizobium diazoefficiens; Bradyrhizobium; Bradyrhizobium diazoefficiens; Bradyrhizobium diazoefficiens; Bradyrhizobium diazoefficiens; Bradyrhizobium diazoefficiens; Bradyrhizobium diazoefficiens; Bradyrhizobium diazoefficiens; Bradyrhizobium; Bradyrhizobium diazoefficiens USDA 110; Bradyrhi…
Bradyrhizobium_japonicum	2	NC_004463.1_45	100000	1.06	65.131	99.016	Brucella ovis; Bradyrhizobium diazoefficiens; Bradyrhizobium diazoefficiens; Bradyrhizobium diazoefficiens USDA 110; Bradyrhizobium diazoefficiens; Bradyrhizobium; Bradyrhizobium; Bradyrhizobium; Bradyrhizobium; Bradyrhizobium diazoefficiens USDA 110; Bradyrhizobium diazoefficiens; Bradyrhizobium diazoefficiens; Bradyrhizobium diazoefficiens; Bradyrhizobium; Bradyrhizobium diazoefficiens; Bradyrh…
Bradyrhizobium_japonicum	2	NC_004463.1_46	100000	1.01	64.658	99.5723	Polaromonas sp. 24-62-144; Bradyrhizobium diazoefficiens; Bradyrhizobium diazoefficiens USDA 110; Bradyrhizobium diazoefficiens; Bradyrhizobium diazoefficiens; Bradyrhizobium; Bradyrhizobium diazoefficiens; Bradyrhizobium diazoefficiens; Bradyrhizobium sp. LTSP857; Bradyrhizobium diazoefficiens; Bradyrhizobium diazoefficiens SEMIA 5080; Bradyrhizobium diazoefficiens USDA 110; Bradyrhizobium; Brad…
Bradyrhizobium_japonicum	2	NC_004463.1_47	100000	1.17	63.977	99.8915	Bradyrhizobium diazoefficiens; Bradyrhizobium diazoefficiens; Bradyrhizobium diazoefficiens; Bradyrhizobium; Bradyrhizobium; Bradyrhizobium diazoefficiens; Bradyrhizobium; Bradyrhizobium; Bradyrhizobium; Bradyrhizobium; Bradyrhizobium diazoefficiens SEMIA 5080; Bradyrhizobium; Bradyrhizobium; Bradyrhizobium diazoefficiens; Bradyrhizobium diazoefficiens; Bradyrhizobium diazoefficiens USDA 110; Bra…
Bradyrhizobium_japonicum	2	NC_004463.1_48	100000	0.76	65.328	99.05	unclassified Rhizobiales (miscellaneous); Bradyrhizobium diazoefficiens; Bradyrhizobium diazoefficiens; Bradyrhizobium diazoefficiens; Bradyrhizobium diazoefficiens; Bradyrhizobium diazoefficiens; Bradyrhizobium diazoefficiens; Bradyrhizobium diazoefficiens; Bradyrhizobium diazoefficiens; Bradyrhizobium diazoefficiens; Bradyrhizobium; Bradyrhizobium diazoefficiens; Bradyrhizobium; Bradyrhizobium …
Bradyrhizobium_japonicum	2	NC_004463.1_49	100000	1.09	64.623	99.9239	Bradyrhizobium; Bradyrhizobium; Bradyrhizobium; Bradyrhizobium diazoefficiens; Bradyrhizobium diazoefficiens; Bradyrhizobium diazoefficiens; Bradyrhizobium diazoefficiens; Bradyrhizobium diazoefficiens; Bradyrhizobium diazoefficiens SEMIA 5080; Bradyrhizobium diazoefficiens; Bradyrhizobium diazoefficiens; Bradyrhizobium diazoefficiens; Bradyrhizobium; Bradyrhizobium diazoefficiens USDA 110; Brady…
Bradyrhizobium_japonicum	2	NC_004463.1_50	100000	0.79	65.24	99.3316	Bradyrhizobium diazoefficiens; Bradyrhizobium diazoefficiens; Bradyrhizobium diazoefficiens; Bradyrhizobium; Bradyrhizobium diazoefficiens; Bradyrhizobium; Bradyrhizobium diazoefficiens; Bradyrhizobium diazoefficiens; Bradyrhizobium diazoefficiens; Bradyrhizobium diazoefficiens; Bradyrhizobium diazoefficiens; Bradyrhizobium; Bradyrhizobium diazoefficiens; Bradyrhizobium diazoefficiens USDA 110; B…
Bradyrhizobium_japonicum	2	NC_004463.1_51	100000	1.03	64.512	99.9922	Bradyrhizobium diazoefficiens USDA 110; Bradyrhizobium diazoefficiens; Bradyrhizobium; Bradyrhizobium; Bradyrhizobium diazoefficiens; Bradyrhizobium diazoefficiens; Bradyrhizobium diazoefficiens; Bradyrhizobium diazoefficiens; Bradyrhizobium diazoefficiens; Bradyrhizobium diazoefficiens; Bradyrhizobium; Bradyrhizobium; Bradyrhizobium diazoefficiens; Bradyrhizobium; Bradyrhizobium; Bradyrhizobium …
Bradyrhizobium_japonicum	10	NC_004463.1_52	100000	1.03	62.646	99.6485	Bradyrhizobium diazoefficiens; Bradyrhizobium; Bradyrhizobium diazoefficiens; Bradyrhizobium; Bradyrhizobium diazoefficiens; Bradyrhizobium diazoefficiens; Bradyrhizobium diazoefficiens; Bradyrhizobium; Bradyrhizobium diazoefficiens; Bradyrhizobium; Bradyrhizobium diazoefficiens; Bradyrhizobium diazoefficiens; Bradyrhizobium diazoefficiens; Bradyrhizobium diazoefficiens; Bradyrhizobium diazoeffic…
Bradyrhizobium_japonicum	2	NC_004463.1_53	100000	0.91	64.412	99.467	Bradyrhizobium diazoefficiens; Bradyrhizobium diazoefficiens; Bradyrhizobium; Bradyrhizobium diazoefficiens; Bradyrhizobium diazoefficiens; Bradyrhizobium diazoefficiens; Bradyrhizobium diazoefficiens; Bradyrhizobium diazoefficiens; Bradyrhizobium diazoefficiens USDA 110; Bradyrhizobium diazoefficiens; Bradyrhizobium diazoefficiens; Bradyrhizobium; Bradyrhizobium diazoefficiens; Bradyrhizobium di…
Bradyrhizobium_japonicum	2	NC_004463.1_54	100000	0.91	64.929	99.6187	Bradyrhizobium diazoefficiens; Bradyrhizobium diazoefficiens USDA 110; Bradyrhizobium; Bradyrhizobium diazoefficiens; Bradyrhizobium diazoefficiens; Bradyrhizobium diazoefficiens USDA 110; Bradyrhizobium; Bradyrhizobium diazoefficiens; Bradyrhizobium; Bradyrhizobium diazoefficiens; Bradyrhizobium; Bradyrhizobium diazoefficiens; Bradyrhizobium sp. BR10280; Bradyrhizobium diazoefficiens; Bradyrhizo…
Bradyrhizobium_japonicum	2	NC_004463.1_55	100000	0.89	64.367	100	Bradyrhizobium diazoefficiens USDA 110; Bradyrhizobium diazoefficiens; Bradyrhizobium diazoefficiens USDA 110; Bradyrhizobium; Bradyrhizobium diazoefficiens USDA 110; Bradyrhizobium; Bradyrhizobium; Bradyrhizobium; Bradyrhizobium diazoefficiens USDA 110; Bradyrhizobium diazoefficiens USDA 110; Bradyrhizobium diazoefficiens; Bradyrhizobium diazoefficiens USDA 110; Bradyrhizobium diazoefficiens; Br…
Bradyrhizobium_japonicum	2	NC_004463.1_56	100000	0.96	63.162	99.8323	Bradyrhizobium diazoefficiens SEMIA 5080; Bradyrhizobium diazoefficiens USDA 110; Bradyrhizobium diazoefficiens; Bradyrhizobium diazoefficiens; Bradyrhizobium diazoefficiens USDA 110; Bradyrhizobium; Bradyrhizobium; Bradyrhizobium; Bradyrhizobium diazoefficiens USDA 110; Bradyrhizobium diazoefficiens USDA 110; Bradyrhizobium; Bradyrhizobium; Bradyrhizobium diazoefficiens; Bradyrhizobium; Bradyrhi…
Bradyrhizobium_japonicum	2	NC_004463.1_57	100000	0.94	64.559	99.666	Bradyrhizobium; Bradyrhizobium diazoefficiens SEMIA 5080; Bradyrhizobium diazoefficiens; Bradyrhizobium diazoefficiens; Bradyrhizobium diazoefficiens; Bradyrhizobium japonicum; Bradyrhizobium diazoefficiens; Bradyrhizobium diazoefficiens; Bradyrhizobium; Bradyrhizobium; Bradyrhizobium; Bradyrhizobium; Bradyrhizobium diazoefficiens; Bradyrhizobium; Bradyrhizobium; Bradyrhizobium diazoefficiens; Br…
Bradyrhizobium_japonicum	10	NC_004463.1_58	100000	1.05	61.621	99.5981	Rhizobiales bacterium 32-66-8; Bradyrhizobium diazoefficiens; Bradyrhizobium diazoefficiens; Bradyrhizobium diazoefficiens; Bradyrhizobium diazoefficiens; Bradyrhizobium diazoefficiens; Bradyrhizobium diazoefficiens USDA 110; Bradyrhizobium diazoefficiens; Bradyrhizobium diazoefficiens; Bradyrhizobium diazoefficiens; Bradyrhizobium diazoefficiens USDA 110; Bradyrhizobium; Bradyrhizobium; Bradyrhi…
Bradyrhizobium_japonicum	2	NC_004463.1_59	100000	1.05	65.124	99.9486	Bradyrhizobium sp. cf659; Bradyrhizobium diazoefficiens; Bradyrhizobium diazoefficiens; Bradyrhizobium diazoefficiens; Bradyrhizobium; Bradyrhizobium; Bradyrhizobium diazoefficiens SEMIA 5080; Bradyrhizobium diazoefficiens; Bradyrhizobium diazoefficiens; Bradyrhizobium diazoefficiens; Bradyrhizobium diazoefficiens; Bradyrhizobium diazoefficiens; Bradyrhizobium; Bradyrhizobium diazoefficiens USDA …
Bradyrhizobium_japonicum	2	NC_004463.1_60	100000	1.06	64.001	99.9858	Bradyrhizobium diazoefficiens USDA 110; Bradyrhizobium; Bradyrhizobium diazoefficiens; Bradyrhizobium; Bradyrhizobium; Bradyrhizobium diazoefficiens; Bradyrhizobium diazoefficiens; Bradyrhizobium diazoefficiens USDA 110; Bradyrhizobium diazoefficiens; Bradyrhizobium diazoefficiens; Bradyrhizobium; Bradyrhizobium diazoefficiens; Bradyrhizobium diazoefficiens; Bradyrhizobium diazoefficiens; Bradyrh…
Bradyrhizobium_japonicum	2	NC_004463.1_61	100000	0.91	64.549	99.622	Bradyrhizobium pachyrhizi; Bradyrhizobium; Bradyrhizobium diazoefficiens; Bradyrhizobium diazoefficiens; Bradyrhizobium diazoefficiens USDA 110; Bradyrhizobium diazoefficiens; Bradyrhizobium diazoefficiens; Bradyrhizobium; Bradyrhizobium diazoefficiens; Bradyrhizobium; Bradyrhizobium; Bradyrhizobium diazoefficiens; Bradyrhizobium diazoefficiens; Bradyrhizobium diazoefficiens SEMIA 5080; Bradyrhiz…
Bradyrhizobium_japonicum	2	NC_004463.1_62	100000	1	65.058	99.996	Bradyrhizobium diazoefficiens; Bradyrhizobium diazoefficiens; Bradyrhizobium diazoefficiens; Bradyrhizobium diazoefficiens; Bradyrhizobium diazoefficiens; Bradyrhizobium diazoefficiens; Bradyrhizobium; Bradyrhizobium diazoefficiens; Bradyrhizobium diazoefficiens; Bradyrhizobium diazoefficiens; Bradyrhizobium diazoefficiens; Bradyrhizobium; Bradyrhizobium diazoefficiens USDA 110; Bradyrhizobium di…
Bradyrhizobium_japonicum	2	NC_004463.1_63	100000	1.03	65.155	99.4078	Minwuia thermotolerans; Bradyrhizobium diazoefficiens; Bradyrhizobium diazoefficiens; Bradyrhizobium diazoefficiens; Bradyrhizobium; Bradyrhizobium; Bradyrhizobium diazoefficiens; Bradyrhizobium diazoefficiens USDA 110; Bradyrhizobium diazoefficiens; Bradyrhizobium diazoefficiens; Bradyrhizobium diazoefficiens; Bradyrhizobium diazoefficiens; Bradyrhizobium diazoefficiens; Bradyrhizobium diazoeffi…
Bradyrhizobium_japonicum	2	NC_004463.1_64	100000	0.98	64.784	99.3255	Comamonadaceae bacterium; Bradyrhizobium diazoefficiens USDA 110; Bradyrhizobium; Bradyrhizobium diazoefficiens; Bradyrhizobium diazoefficiens; Bradyrhizobium diazoefficiens; Bradyrhizobium diazoefficiens; Bradyrhizobium diazoefficiens; Bradyrhizobium diazoefficiens; Bradyrhizobium diazoefficiens; Bradyrhizobium diazoefficiens; Bradyrhizobium diazoefficiens; Bradyrhizobium diazoefficiens; Bradyrh…
Bradyrhizobium_japonicum	2	NC_004463.1_65	100000	0.82	65.604	99.9951	Bradyrhizobium diazoefficiens; Bradyrhizobium diazoefficiens; Bradyrhizobium diazoefficiens SEMIA 5080; Bradyrhizobium; Bradyrhizobium diazoefficiens; Bradyrhizobium diazoefficiens; Bradyrhizobium diazoefficiens; Bradyrhizobium sp. cf659; Bradyrhizobium diazoefficiens USDA 110; Bradyrhizobium diazoefficiens; Bradyrhizobium; Bradyrhizobium; Bradyrhizobium; Bradyrhizobium diazoefficiens; Bradyrhizo…
Bradyrhizobium_japonicum	2	NC_004463.1_66	100000	0.87	64.841	100	Bradyrhizobium diazoefficiens; Bradyrhizobium diazoefficiens; Bradyrhizobium diazoefficiens; Bradyrhizobium diazoefficiens; Bradyrhizobium diazoefficiens USDA 110; Bradyrhizobium diazoefficiens; Bradyrhizobium; Bradyrhizobium diazoefficiens; Bradyrhizobium diazoefficiens; Bradyrhizobium diazoefficiens; Bradyrhizobium diazoefficiens; Bradyrhizobium diazoefficiens USDA 110; Bradyrhizobium diazoeffi…
Bradyrhizobium_japonicum	2	NC_004463.1_67	100000	0.83	64.734	99.953	Bradyrhizobium diazoefficiens USDA 110; Bradyrhizobium diazoefficiens; Bradyrhizobium diazoefficiens; Bradyrhizobium diazoefficiens; Bradyrhizobium diazoefficiens; Bradyrhizobium diazoefficiens; Bradyrhizobium diazoefficiens; Bradyrhizobium diazoefficiens; Bradyrhizobium diazoefficiens; Bradyrhizobium diazoefficiens; Bradyrhizobium diazoefficiens; Bradyrhizobium diazoefficiens; Bradyrhizobium dia…
Bradyrhizobium_japonicum	2	NC_004463.1_68	100000	1.03	63.956	99.7553	Bradyrhizobium diazoefficiens; Bradyrhizobium diazoefficiens; Bradyrhizobium diazoefficiens; Bradyrhizobium diazoefficiens; Bradyrhizobium diazoefficiens; Bradyrhizobium diazoefficiens; Bradyrhizobium diazoefficiens; Bradyrhizobium diazoefficiens; Bradyrhizobium diazoefficiens USDA 110; Bradyrhizobium sp. cf659; Bradyrhizobium diazoefficiens; Bradyrhizobium diazoefficiens; Bradyrhizobium diazoeff…
Bradyrhizobium_japonicum	2	NC_004463.1_69	100000	0.94	64.933	99.9915	Bradyrhizobium diazoefficiens; Bradyrhizobium diazoefficiens USDA 110; Bradyrhizobium; Bradyrhizobium diazoefficiens SEMIA 5080; Bradyrhizobium diazoefficiens; Bradyrhizobium diazoefficiens; Bradyrhizobium diazoefficiens USDA 110; Bradyrhizobium sp. WSM2254; Bradyrhizobium diazoefficiens; Bradyrhizobium diazoefficiens USDA 110; Bradyrhizobium diazoefficiens; Bradyrhizobium diazoefficiens; Bradyrh…
Bradyrhizobium_japonicum	10	NC_004463.1_70	100000	0.81	61.058	99.7259	Bradyrhizobium diazoefficiens USDA 110; Bradyrhizobium diazoefficiens; Bradyrhizobium diazoefficiens; Bradyrhizobium diazoefficiens; Bradyrhizobium diazoefficiens; Bradyrhizobium diazoefficiens USDA 110; Bradyrhizobium diazoefficiens USDA 110; Bradyrhizobium diazoefficiens; Bradyrhizobium diazoefficiens USDA 110; Bradyrhizobium diazoefficiens; Bradyrhizobium diazoefficiens; acyl-carrier-protein; …
Bradyrhizobium_japonicum	10	NC_004463.1_71	100000	0.97	62.431	99.6052	Bradyrhizobium elkanii; Bradyrhizobium diazoefficiens; Bradyrhizobium diazoefficiens; Bradyrhizobium diazoefficiens USDA 110; Bradyrhizobium diazoefficiens USDA 110; Bradyrhizobium diazoefficiens USDA 110; Bradyrhizobium diazoefficiens; Bradyrhizobium diazoefficiens; Bradyrhizobium diazoefficiens USDA 110; Bradyrhizobium diazoefficiens; Bradyrhizobium diazoefficiens; Bradyrhizobium diazoefficiens…
Bradyrhizobium_japonicum	2	NC_004463.1_72	100000	0.96	64.765	99.8021	Bradyrhizobium diazoefficiens; Bradyrhizobium diazoefficiens; Bradyrhizobium diazoefficiens; Bradyrhizobium diazoefficiens; Bradyrhizobium; Bradyrhizobium diazoefficiens; Bradyrhizobium diazoefficiens; Bradyrhizobium diazoefficiens; Bradyrhizobium diazoefficiens; Bradyrhizobium; Bradyrhizobium diazoefficiens; Bradyrhizobium; Bradyrhizobium diazoefficiens; Bradyrhizobium diazoefficiens; Bradyrhizo…
Bradyrhizobium_japonicum	2	NC_004463.1_73	100000	0.82	65.872	99.9707	Bradyrhizobium diazoefficiens; Bradyrhizobium diazoefficiens; Bradyrhizobium diazoefficiens; Bradyrhizobium diazoefficiens USDA 110; Bradyrhizobium diazoefficiens; Bradyrhizobium diazoefficiens USDA 110; Bradyrhizobium; Bradyrhizobium diazoefficiens; Bradyrhizobium diazoefficiens; Bradyrhizobium diazoefficiens; Bradyrhizobium diazoefficiens; Bradyrhizobium diazoefficiens USDA 110; Bradyrhizobium …
Bradyrhizobium_japonicum	2	NC_004463.1_74	100000	0.99	65.218	99.9354	Bradyrhizobium diazoefficiens; Bradyrhizobium diazoefficiens; Bradyrhizobium diazoefficiens; Bradyrhizobium diazoefficiens; Bradyrhizobium diazoefficiens; Bradyrhizobium diazoefficiens USDA 110; Bradyrhizobium diazoefficiens; Bradyrhizobium diazoefficiens; Bradyrhizobium diazoefficiens; Bradyrhizobium diazoefficiens; Bradyrhizobium; Bradyrhizobium diazoefficiens USDA 110; Bradyrhizobium diazoeffi…
Bradyrhizobium_japonicum	2	NC_004463.1_75	100000	0.84	64.862	98.9488	Hyphomicrobiaceae bacterium; Bradyrhizobium diazoefficiens; Bradyrhizobium diazoefficiens; Bradyrhizobium diazoefficiens; Bradyrhizobium diazoefficiens; Bradyrhizobium diazoefficiens; Bradyrhizobium diazoefficiens USDA 110; Bradyrhizobium diazoefficiens; Bradyrhizobium diazoefficiens; Bradyrhizobium diazoefficiens; Bradyrhizobium; Bradyrhizobium diazoefficiens; Bradyrhizobium; Bradyrhizobium; Bra…
Bradyrhizobium_japonicum	2	NC_004463.1_76	100000	0.97	65.065	100	Bradyrhizobium diazoefficiens; Bradyrhizobium diazoefficiens; Bradyrhizobium diazoefficiens; Bradyrhizobium diazoefficiens; Bradyrhizobium diazoefficiens; Bradyrhizobium diazoefficiens USDA 110; Bradyrhizobium; Bradyrhizobium diazoefficiens; Bradyrhizobium diazoefficiens; Bradyrhizobium diazoefficiens; Bradyrhizobium diazoefficiens; Bradyrhizobium; Bradyrhizobium diazoefficiens USDA 110; Bradyrhi…
Bradyrhizobium_japonicum	10	NC_004463.1_77	100000	0.87	62.793	99.9851	Bradyrhizobium diazoefficiens; Bradyrhizobium diazoefficiens; Bradyrhizobium diazoefficiens; Bradyrhizobium diazoefficiens USDA 110; Bradyrhizobium diazoefficiens USDA 110; Bradyrhizobium diazoefficiens; Bradyrhizobium diazoefficiens USDA 110; Bradyrhizobium diazoefficiens; Bradyrhizobium diazoefficiens; Bradyrhizobium diazoefficiens; Bradyrhizobium diazoefficiens; Bradyrhizobium diazoefficiens S…
Bradyrhizobium_japonicum	2	NC_004463.1_78	100000	1.02	64.763	99.7853	Bradyrhizobium diazoefficiens; Bradyrhizobium diazoefficiens USDA 110; Bradyrhizobium; Bradyrhizobium diazoefficiens; Bradyrhizobium diazoefficiens; Bradyrhizobium; Rhizobiales; Bradyrhizobium; Bradyrhizobium; Bradyrhizobium; Bradyrhizobium; Bradyrhizobium diazoefficiens; Bradyrhizobium; Bradyrhizobium diazoefficiens; Bradyrhizobium diazoefficiens; Bradyrhizobium sp. YR681; Bradyrhizobium; Bradyr…
Bradyrhizobium_japonicum	2	NC_004463.1_79	100000	0.99	65.105	99.3768	Caballeronia glathei; Bradyrhizobium diazoefficiens; Bradyrhizobium; Bradyrhizobium; Bradyrhizobium diazoefficiens; Bradyrhizobium diazoefficiens; Bradyrhizobium diazoefficiens; Bradyrhizobium diazoefficiens USDA 110; Bradyrhizobium diazoefficiens; Bradyrhizobium diazoefficiens; Bradyrhizobium; Bradyrhizobium; Bradyrhizobium diazoefficiens; Bradyrhizobium diazoefficiens; Bradyrhizobium diazoeffic…
Bradyrhizobium_japonicum	2	NC_004463.1_80	100000	0.95	65.059	99.8158	Bradyrhizobium diazoefficiens; Bradyrhizobium diazoefficiens; Bradyrhizobium; Bradyrhizobium; Bradyrhizobium diazoefficiens USDA 110; Bradyrhizobium; Bradyrhizobium diazoefficiens; Bradyrhizobium diazoefficiens; Bradyrhizobium diazoefficiens; Bradyrhizobium diazoefficiens; Bradyrhizobium diazoefficiens; Bradyrhizobium diazoefficiens; Bradyrhizobium diazoefficiens; Bradyrhizobium; Bradyrhizobium d…
Bradyrhizobium_japonicum	2	NC_004463.1_81	100000	0.96	64.877	99.7	Bradyrhizobium diazoefficiens USDA 110; Bradyrhizobium diazoefficiens; Bradyrhizobium; Bradyrhizobium diazoefficiens; Bradyrhizobium diazoefficiens; Bradyrhizobium diazoefficiens; Bradyrhizobium diazoefficiens; Bradyrhizobium; Bradyrhizobium diazoefficiens; Bradyrhizobium diazoefficiens SEMIA 5080; Bradyrhizobium diazoefficiens; Bradyrhizobium diazoefficiens USDA 110; Bradyrhizobium diazoefficien…
Bradyrhizobium_japonicum	2	NC_004463.1_82	100000	1.05	65.12	99.8314	Bradyrhizobium diazoefficiens; Bradyrhizobium diazoefficiens; Bradyrhizobium diazoefficiens; Bradyrhizobium; Bradyrhizobium diazoefficiens; Bradyrhizobium diazoefficiens; Bradyrhizobium diazoefficiens; Bradyrhizobium diazoefficiens; Bradyrhizobium diazoefficiens; Bradyrhizobium diazoefficiens; Bradyrhizobium diazoefficiens USDA 110; Bradyrhizobium; Bradyrhizobium diazoefficiens; Bradyrhizobium di…
Bradyrhizobium_japonicum	2	NC_004463.1_83	100000	1.02	64.416	100	Bradyrhizobium; Bradyrhizobium; Bradyrhizobium diazoefficiens SEMIA 5080; Bradyrhizobium diazoefficiens; Bradyrhizobium diazoefficiens; Bradyrhizobium sp. S23321; Bradyrhizobium diazoefficiens USDA 110; Bradyrhizobium diazoefficiens; Bradyrhizobium; Bradyrhizobium; Bradyrhizobium; Bradyrhizobium diazoefficiens; Bradyrhizobium; Bradyrhizobium diazoefficiens; Bradyrhizobium diazoefficiens; Bradyrhi…
Bradyrhizobium_japonicum	2	NC_004463.1_84	100000	0.93	64.149	99.9699	Bradyrhizobiaceae bacterium; Bradyrhizobium; Bradyrhizobium diazoefficiens; Bradyrhizobium diazoefficiens; Bradyrhizobium diazoefficiens USDA 110; Bradyrhizobium diazoefficiens; Bradyrhizobium diazoefficiens; Bradyrhizobium diazoefficiens; Bradyrhizobium diazoefficiens USDA 110; Bradyrhizobium diazoefficiens; Bradyrhizobium diazoefficiens; Bradyrhizobium diazoefficiens; Bradyrhizobium diazoeffici…
Bradyrhizobium_japonicum	10	NC_004463.1_85	100000	0.87	60.873	99.8494	Bradyrhizobium diazoefficiens; Bradyrhizobium diazoefficiens; Bradyrhizobium; Bradyrhizobium; Bradyrhizobium diazoefficiens; Bradyrhizobium diazoefficiens; Bradyrhizobium diazoefficiens SEMIA 5080; Bradyrhizobium diazoefficiens SEMIA 5080; Bradyrhizobium; Bradyrhizobium diazoefficiens; Bradyrhizobium diazoefficiens; Bradyrhizobium diazoefficiens; Bradyrhizobium diazoefficiens USDA 110; Bradyrhizo…
Bradyrhizobium_japonicum	2	NC_004463.1_86	100000	0.96	64.558	99.4865	Bradyrhizobium diazoefficiens; Bradyrhizobium diazoefficiens; Bradyrhizobium diazoefficiens; Bradyrhizobium; Bradyrhizobium diazoefficiens; Bradyrhizobium; Bradyrhizobium diazoefficiens; Bradyrhizobium; Bradyrhizobium; Bradyrhizobium; Bradyrhizobium diazoefficiens; Bradyrhizobium; Bradyrhizobium diazoefficiens USDA 110; Bradyrhizobium diazoefficiens USDA 110; Bradyrhizobium diazoefficiens; Bradyr…
Bradyrhizobium_japonicum	2	NC_004463.1_87	100000	0.84	64.917	99.6286	Bradyrhizobium; Bradyrhizobium; Bradyrhizobium; Bradyrhizobium; Bradyrhizobium; Bradyrhizobium; Bradyrhizobium; Bradyrhizobium diazoefficiens USDA 110; Bradyrhizobium diazoefficiens SEMIA 5080; Bradyrhizobium; Bradyrhizobium diazoefficiens; Bradyrhizobium; Bradyrhizobium; Bradyrhizobium diazoefficiens; Bradyrhizobium diazoefficiens; Bradyrhizobium diazoefficiens; Bradyrhizobium diazoefficiens; Br…
Bradyrhizobium_japonicum	2	NC_004463.1_88	100000	0.9	64.622	99.8	Bradyrhizobium diazoefficiens; Bradyrhizobium diazoefficiens; Bradyrhizobium diazoefficiens; Bradyrhizobium diazoefficiens; Bradyrhizobium; Bradyrhizobium diazoefficiens; Bradyrhizobium diazoefficiens; Bradyrhizobium; Bradyrhizobium diazoefficiens; Bradyrhizobium diazoefficiens; Bradyrhizobium diazoefficiens USDA 110; Bradyrhizobium diazoefficiens; Bradyrhizobium diazoefficiens; Bradyrhizobium di…
Bradyrhizobium_japonicum	10	NC_004463.1_89	100000	0.9	62.965	99.5289	Bradyrhizobium sp. Rc2d; Bradyrhizobium diazoefficiens; Bradyrhizobium diazoefficiens USDA 110; Bradyrhizobium diazoefficiens USDA 110; Bradyrhizobium diazoefficiens; Bradyrhizobium diazoefficiens; Bradyrhizobium diazoefficiens USDA 110; Bradyrhizobium; Bradyrhizobium diazoefficiens; Bradyrhizobium diazoefficiens; Bradyrhizobium diazoefficiens; Bradyrhizobium diazoefficiens; Bradyrhizobium diazoe…
Bradyrhizobium_japonicum	2	NC_004463.1_90	100000	0.91	63.925	99.5901	Bradyrhizobium diazoefficiens; Bradyrhizobium diazoefficiens; Bradyrhizobium; Bradyrhizobium diazoefficiens SEMIA 5080; Bradyrhizobium diazoefficiens; Bradyrhizobium diazoefficiens; Bradyrhizobium diazoefficiens; Bradyrhizobium; Bradyrhizobium; Bradyrhizobium diazoefficiens; Bradyrhizobium sp. cf659; Bradyrhizobium; Bradyrhizobium; Bradyrhizobium diazoefficiens; Bradyrhizobium diazoefficiens; Bra…
Bradyrhizobium_japonicum	10	NC_004463.1_91	100000	1.13	60.556	98.8407	Bradyrhizobium; Bradyrhizobium; Bradyrhizobium; Bradyrhizobium; Bradyrhizobium japonicum SEMIA 5079; Bradyrhizobium japonicum SEMIA 5079; Bradyrhizobium japonicum; Bradyrhizobium; Bradyrhizobium; Bradyrhizobium diazoefficiens; Bradyrhizobium diazoefficiens; Bradyrhizobium; Bradyrhizobium japonicum USDA 6; Bradyrhizobium; Bradyrhizobium; Bradyrhizobium diazoefficiens; Bradyrhizobium japonicum USDA…
Bradyrhizobium_japonicum	10	NC_004463.1_92	5828	1.88744	60.2608	99.8727	Bradyrhizobium japonicum; Bradyrhizobium; Bradyrhizobium diazoefficiens USDA 110; Bradyrhizobium japonicum USDA 6; Bradyrhizobium; Bradyrhizobium; Bradyrhizobium; Bradyrhizobium japonicum USDA 6; Bradyrhizobium japonicum SEMIA 5079; Bradyrhizobium japonicum USDA 6; Bradyrhizobium;
Chlorobium_tepidum	1	NC_002932.3_1	100000	0.98	58.556	99.6316	Chlorobaculum tepidum; Chlorobaculum tepidum; Chlorobaculum tepidum; Chlorobaculum tepidum; Chlorobaculum tepidum; Chlorobaculum tepidum; Chlorobaculum tepidum; Chlorobaculum tepidum; Chlorobaculum tepidum; Chlorobaculum tepidum; Chlorobaculum tepidum; Chlorobaculum tepidum; Chlorobaculum tepidum; Chlorobaculum tepidum; Chlorobaculum tepidum; Chlorobaculum tepidum; Chlorobaculum tepidum; Chloroba…
Chlorobium_tepidum	1	NC_002932.3_2	100000	0.8	56.296	98.98	Chlorobaculum tepidum; Chlorobaculum tepidum; Chlorobaculum tepidum; Chlorobaculum tepidum; Chlorobaculum tepidum; Chlorobaculum tepidum; Chlorobaculum tepidum; Chlorobaculum tepidum; Chlorobaculum tepidum; Chlorobaculum tepidum; Chlorobaculum tepidum; Chlorobaculum tepidum; Chlorobaculum tepidum; Chlorobaculum tepidum; Chlorobaculum tepidum; Chlorobaculum tepidum; Chlorobaculum tepidum; Chloroba…
Chlorobium_tepidum	1	NC_002932.3_3	100000	0.88	56.959	99.4068	Chlorobaculum tepidum; Chlorobaculum tepidum; Chlorobaculum tepidum; Chlorobaculum tepidum; Chlorobaculum tepidum; Chlorobaculum tepidum; Chlorobaculum tepidum; Chlorobaculum tepidum; Chlorobaculum tepidum; Chlorobaculum tepidum; Chlorobaculum tepidum; Chlorobaculum tepidum; Chlorobaculum tepidum; Chlorobaculum tepidum; Chlorobaculum tepidum; Chlorobaculum tepidum; Chlorobaculum tepidum; Chloroba…
Chlorobium_tepidum	1	NC_002932.3_4	100000	0.84	56.505	99.9845	Chlorobaculum tepidum; Chlorobaculum tepidum; Chlorobaculum tepidum; Chlorobaculum tepidum TLS; Chlorobaculum tepidum; Chlorobaculum tepidum; Chlorobaculum tepidum; Chlorobaculum tepidum; Chlorobaculum tepidum; Chlorobaculum tepidum; Chlorobaculum tepidum; Chlorobaculum tepidum; Chlorobaculum tepidum; Chlorobaculum tepidum; Chlorobaculum tepidum; Chlorobaculum tepidum; Chlorobaculum tepidum; Chlo…
Chlorobium_tepidum	1	NC_002932.3_5	100000	0.87	57.05	96.7563	Bacteroides sp. 4_1_36; Chlorobaculum tepidum; Chlorobaculum tepidum; Chlorobaculum tepidum; Chlorobaculum tepidum; Chlorobaculum tepidum; Chlorobaculum tepidum; Chlorobaculum tepidum; Chlorobaculum tepidum; Chlorobaculum tepidum TLS; Chlorobaculum tepidum; Chlorobaculum tepidum; Chlorobaculum tepidum; Chlorobaculum tepidum; Chlorobaculum tepidum; Chlorobaculum tepidum TLS; Chlorobaculum tepidum;…
Chlorobium_tepidum	1	NC_002932.3_6	100000	0.83	56.022	99.2904	Chlorobaculum tepidum; Chlorobaculum tepidum; Chlorobaculum tepidum; Chlorobaculum tepidum; Chlorobaculum tepidum; Chlorobaculum tepidum; Chlorobaculum tepidum; Chlorobaculum tepidum; Chlorobaculum tepidum; Chlorobaculum tepidum; Chlorobaculum tepidum; Chlorobaculum tepidum; Chlorobaculum tepidum; Chlorobaculum parvum; Chlorobaculum tepidum; Chlorobaculum tepidum; Chlorobaculum tepidum; Chlorobac…
Chlorobium_tepidum	1	NC_002932.3_7	100000	0.98	56.435	97.4949	Chlorobaculum tepidum; Chlorobaculum tepidum; Chlorobaculum tepidum; Chlorobaculum tepidum; Chlorobaculum tepidum; Chlorobaculum tepidum; Chlorobaculum tepidum; Chlorobaculum tepidum; Chlorobaculum tepidum; Chlorobaculum tepidum; Chlorobaculum tepidum; Chlorobaculum tepidum; Chlorobaculum tepidum; Chlorobaculum tepidum; Chlorobaculum tepidum; Chlorobaculum tepidum; Chlorobaculum tepidum; Chloroba…
Chlorobium_tepidum	1	NC_002932.3_8	100000	0.98	55.882	98.7459	Chlorobaculum tepidum; Chlorobaculum tepidum; Chlorobaculum tepidum; Chlorobaculum tepidum; Chlorobaculum tepidum; Chlorobaculum tepidum; Chlorobaculum tepidum; Chlorobaculum tepidum; Chlorobaculum tepidum; Chlorobaculum tepidum; Chlorobaculum tepidum; Chlorobaculum tepidum; Chlorobaculum tepidum; Chlorobaculum tepidum; Chlorobaculum tepidum; Chlorobaculum tepidum; Chlorobaculum limnaeum; Chlorob…
Chlorobium_tepidum	1	NC_002932.3_9	100000	0.94	57.752	98.6309	Chlorobaculum tepidum; Chlorobaculum tepidum; Chlorobaculum tepidum; Chlorobaculum tepidum; Chlorobaculum tepidum; Chlorobaculum tepidum; Chlorobaculum tepidum; Chlorobaculum tepidum; Chlorobaculum tepidum; Chlorobaculum tepidum; Chlorobaculum tepidum; Chlorobaculum tepidum; Chlorobaculum tepidum; Chlorobaculum tepidum; Chlorobaculum tepidum; Chlorobaculum tepidum; Chlorobaculum tepidum; Chloroba…
Chlorobium_tepidum	1	NC_002932.3_10	100000	0.92	55.071	99.9957	Chlorobaculum tepidum; Chlorobaculum tepidum; Chlorobaculum tepidum; Chlorobaculum tepidum; Chlorobaculum tepidum; Chlorobaculum tepidum; Chlorobaculum tepidum; Chlorobaculum tepidum; Chlorobaculum tepidum; Chlorobaculum tepidum; Chlorobaculum tepidum; Chlorobaculum tepidum; Chlorobaculum tepidum; Chlorobaculum tepidum; Chlorobaculum tepidum; Chlorobaculum tepidum TLS; Chlorobaculum tepidum; Chlo…
Chlorobium_tepidum	1	NC_002932.3_11	100000	0.82	56.418	98.5256	Chlorobaculum tepidum; Chlorobaculum tepidum; Chlorobaculum tepidum; Chlorobaculum tepidum TLS; Chlorobaculum tepidum; Chlorobaculum tepidum; Chlorobaculum tepidum; Chlorobaculum limnaeum; Chlorobaculum tepidum; Chlorobaculum parvum; Chlorobaculum tepidum; Chlorobaculum tepidum; Chlorobaculum tepidum; Chlorobaculum tepidum; Chlorobaculum tepidum; Chlorobaculum tepidum; Chlorobaculum tepidum; Chlo…
Chlorobium_tepidum	1	NC_002932.3_12	100000	0.98	55.717	98.4429	Chlorobaculum tepidum; Chlorobaculum tepidum; Chlorobaculum tepidum; Chlorobaculum tepidum; Chlorobaculum tepidum; Chlorobaculum tepidum; Chlorobaculum tepidum; Chlorobaculum tepidum; Chlorobaculum tepidum; Chlorobaculum tepidum TLS; Chlorobaculum tepidum; Chlorobaculum tepidum; Chlorobaculum tepidum; Chlorobaculum tepidum; Chlorobaculum tepidum; Chlorobaculum tepidum; Chlorobaculum tepidum; Chlo…
Chlorobium_tepidum	1	NC_002932.3_13	100000	0.88	56.365	99.575	Chlorobaculum tepidum; Chlorobaculum tepidum; Chlorobaculum tepidum; Chlorobaculum tepidum; Chlorobaculum tepidum; Chlorobaculum tepidum; protein; Chlorobaculum tepidum; Chlorobaculum tepidum; Chlorobaculum tepidum; Chlorobaculum tepidum; Chlorobaculum tepidum; Chlorobaculum tepidum; Chlorobaculum tepidum; Chlorobaculum tepidum; Chlorobaculum tepidum; Chlorobaculum tepidum; Chlorobaculum tepidum;…
Chlorobium_tepidum	1	NC_002932.3_14	100000	0.89	56.059	98.6056	Chlorobaculum tepidum; Chlorobaculum tepidum; Chlorobaculum tepidum; Chlorobaculum tepidum; Chlorobaculum tepidum TLS; Chlorobaculum tepidum; Chlorobaculum tepidum; Chlorobaculum tepidum; Chlorobaculum tepidum; Chlorobaculum tepidum; Chlorobaculum tepidum; Chlorobaculum tepidum; Chlorobaculum parvum; Chlorobaculum tepidum; Chlorobaculum tepidum; Chlorobaculum tepidum; Chlorobaculum tepidum; Chlor…
Chlorobium_tepidum	1	NC_002932.3_15	100000	0.84	56.193	99.3107	Chlorobaculum tepidum; Chlorobaculum tepidum; Chlorobaculum tepidum; Chlorobaculum tepidum; Chlorobaculum tepidum; Chlorobaculum tepidum; Chlorobaculum parvum; Chlorobaculum tepidum; Chlorobaculum tepidum; Chlorobaculum tepidum; Chlorobaculum tepidum; Chlorobaculum tepidum; Chlorobaculum tepidum; Chlorobaculum tepidum; Chlorobaculum tepidum; Chlorobaculum tepidum; Chlorobaculum tepidum; Chlorobac…
Chlorobium_tepidum	1	NC_002932.3_16	100000	0.84	57.5	99.8845	Chlorobaculum tepidum; Chlorobaculum tepidum TLS; Chlorobaculum tepidum; Chlorobaculum tepidum; Chlorobaculum tepidum; Chlorobaculum tepidum; Chlorobaculum tepidum; Chlorobaculum tepidum; Chlorobaculum tepidum; Chlorobaculum tepidum; Chlorobaculum tepidum; Chlorobaculum tepidum; Chlorobaculum tepidum; Chlorobaculum tepidum; Chlorobaculum tepidum; Chlorobaculum tepidum; Chlorobaculum tepidum; Chlo…
Chlorobium_tepidum	1	NC_002932.3_17	100000	1.02	57.471	98.6706	Candidatus Kryptonium thompsoni; Chlorobaculum tepidum; Chlorobaculum tepidum; Chlorobaculum tepidum TLS; Chlorobaculum tepidum; Chlorobaculum tepidum; Chlorobaculum tepidum; Chlorobaculum tepidum TLS; Chlorobaculum tepidum; Chlorobaculum tepidum; Chlorobaculum tepidum; Chlorobaculum tepidum; Chlorobaculum parvum; Chlorobaculum tepidum; Chlorobaculum tepidum; Chlorobaculum tepidum; Chlorobaculum …
Chlorobium_tepidum	1	NC_002932.3_18	100000	0.93	58.57	98.929	Chlorobaculum tepidum; Chlorobaculum tepidum; Chlorobaculum tepidum; Chlorobaculum tepidum; Chlorobaculum tepidum; Chlorobaculum tepidum; Chlorobaculum tepidum; Chlorobaculum limnaeum; Chlorobaculum tepidum; Chlorobaculum tepidum; Chlorobaculum tepidum; Chlorobaculum tepidum; Chlorobaculum tepidum; Chlorobaculum tepidum; Chlorobaculum tepidum; Chlorobaculum tepidum; Chlorobaculum tepidum; Chlorob…
Chlorobium_tepidum	1	NC_002932.3_19	100000	0.85	53.827	98.8106	Chlorobaculum tepidum; Chlorobaculum tepidum; Chlorobaculum tepidum TLS; Chlorobaculum tepidum; Chlorobaculum tepidum; Chlorobaculum tepidum; Chlorobaculum tepidum; Algoriphagus zhangzhouensis; Chlorobaculum tepidum; Chlorobaculum tepidum; Chlorobaculum tepidum; Chlorobaculum tepidum; Chlorobaculum tepidum; Chlorobaculum tepidum; Chlorobaculum tepidum; Chlorobaculum tepidum; Chlorobaculum tepidum…
Chlorobium_tepidum	1	NC_002932.3_20	100000	0.92	56.551	99.8598	Chlorobaculum tepidum; Chlorobaculum tepidum; Chlorobaculum tepidum; Chlorobaculum tepidum; Chlorobaculum tepidum; Chlorobaculum tepidum; Chlorobaculum tepidum; Chlorobaculum tepidum; Chlorobaculum tepidum; Chlorobaculum tepidum; Chlorobaculum tepidum; Chlorobaculum tepidum; Chlorobaculum tepidum; Chlorobaculum tepidum; Chlorobaculum tepidum; Chlorobaculum tepidum; Chlorobaculum tepidum; Chloroba…
Chlorobium_tepidum	1	NC_002932.3_21	100000	1.09	56.155	98.8459	Candidatus Chrysopegis kryptomonas; Chlorobaculum tepidum; acyl-carrier-protein; acyl-carrier-protein; Chlorobaculum tepidum; acyl-carrier-protein; Chlorobaculum tepidum; Chlorobaculum tepidum; Chlorobaculum tepidum; Chlorobaculum tepidum; Chlorobaculum tepidum; Chlorobaculum tepidum; Chlorobaculum tepidum; Chlorobaculum tepidum; Chlorobaculum tepidum; Chlorobaculum tepidum; Chlorobaculum tepidum…
Chlorobium_tepidum	1	NC_002932.3_22	54946	0.946384	56.1078	98.0404	Chlorobaculum tepidum; Chlorobaculum tepidum; Chlorobaculum tepidum; Chlorobaculum tepidum; Chlorobaculum tepidum; Chlorobaculum tepidum; Chlorobaculum tepidum; Chlorobaculum tepidum; Chlorobaculum tepidum; Chlorobaculum tepidum; Chlorobaculum tepidum; Chlorobaculum tepidum; Chlorobaculum tepidum; Chlorobaculum tepidum; Chlorobaculum tepidum; Chlorobaculum tepidum; Chlorobaculum tepidum; Chloroba…
Candidatus_Kerfeldbacteria	15	MHKE01000001.1	8909	0.897968	48.1648	94.0875	Candidatus Kaiserbacteria bacterium GW2011_GWA2_52_12; Candidatus Kaiserbacteria bacterium GW2011_GWA2_52_12; Candidatus Kaiserbacteria bacterium GW2011_GWA2_52_12; Candidatus Kaiserbacteria bacterium GW2011_GWA2_52_12; Candidatus Kaiserbacteria bacterium GW2011_GWA2_52_12; Arcobacter cryaerophilus; Candidatus Kaiserbacteria bacterium GW2011_GWA2_52_12; Candidatus Kaiserbacteria bacterium GW2011_…
Candidatus_Kerfeldbacteria	5	MHKE01000002.1	62232	0.948065	45.189	99.9254	Parcubacteria group bacterium GW2011_GWA2_48_9; Parcubacteria group bacterium GW2011_GWA2_48_9; Parcubacteria group bacterium GW2011_GWA2_48_9; Parcubacteria group bacterium GW2011_GWA2_48_9; Parcubacteria group bacterium GW2011_GWA2_48_9; Parcubacteria group bacterium GW2011_GWA2_48_9; Parcubacteria group bacterium GW2011_GWA2_48_9; Parcubacteria group bacterium GW2011_GWA2_48_9; Parcubacteria g…
Candidatus_Kerfeldbacteria	15	MHKE01000003.1	10605	0.754361	47.8736	100	Candidatus Kerfeldbacteria bacterium RIFCSPLOWO2_01_FULL_48_11; Parcubacteria group bacterium GW2011_GWA2_48_9; Parcubacteria group bacterium GW2011_GWC2_49_9; Candidatus Kerfeldbacteria bacterium RIFCSPLOWO2_01_FULL_48_11; Parcubacteria group bacterium GW2011_GWA2_48_9; Parcubacteria group bacterium GW2011_GWC2_49_9; Parcubacteria group bacterium GW2011_GWA2_48_9; Candidatus Kerfeldbacteria bact…
Candidatus_Kerfeldbacteria	4	MHKE01000004.1	83058	0.674228	50.0205	98.8179	Parcubacteria group bacterium GW2011_GWC2_49_9; Parcubacteria group bacterium GW2011_GWA2_48_9; Parcubacteria group bacterium GW2011_GWA2_48_9; Parcubacteria group bacterium GW2011_GWC2_49_9; Parcubacteria group bacterium GW2011_GWA2_48_9; Parcubacteria group bacterium GW2011_GWA2_48_9; Parcubacteria group bacterium GW2011_GWA2_48_9; Parcubacteria group bacterium GW2011_GWA2_48_9; Parcubacteria g…
Candidatus_Kerfeldbacteria	15	MHKE01000005.1	77681	1.00411	47.5934	99.3744	Parcubacteria group bacterium GW2011_GWA2_48_9; Parcubacteria group bacterium GW2011_GWA2_48_9; Parcubacteria group bacterium GW2011_GWA2_48_9; Parcubacteria group bacterium GW2011_GWA2_48_9; Parcubacteria group bacterium GW2011_GWA2_48_9; Parcubacteria group bacterium GW2011_GWA2_48_9; Parcubacteria group bacterium GW2011_GWA2_48_9; Parcubacteria group bacterium GW2011_GWA2_48_9; Parcubacteria g…
Candidatus_Kerfeldbacteria	15	MHKE01000006.1	18047	0.720341	47.8916	94.8154	Nitritalea halalkaliphila LW7; Parcubacteria group bacterium GW2011_GWA2_48_9; Parcubacteria group bacterium GW2011_GWA2_48_9; Parcubacteria group bacterium GW2011_GWA2_48_9; Parcubacteria group bacterium GW2011_GWC2_49_9; Parcubacteria group bacterium GW2011_GWA2_48_9; Parcubacteria group bacterium GW2011_GWA2_48_9; Parcubacteria group bacterium GW2011_GWA2_48_9; Parcubacteria group bacterium GW…
Candidatus_Kerfeldbacteria	5	MHKE01000007.1	6517	0.920669	46.6933	100	Parcubacteria group bacterium GW2011_GWC2_49_9; Parcubacteria group bacterium GW2011_GWC2_49_9; Parcubacteria group bacterium GW2011_GWC2_49_9; Candidatus Kerfeldbacteria bacterium RIFCSPLOWO2_01_FULL_48_11; Candidatus Kerfeldbacteria bacterium RIFCSPLOWO2_01_FULL_48_11; Candidatus Kerfeldbacteria bacterium RIFCSPLOWO2_01_FULL_48_11;
Candidatus_Kerfeldbacteria	15	MHKE01000008.1	66450	1.18886	48.2829	99.4975	Candidatus Kerfeldbacteria bacterium RIFCSPLOWO2_01_FULL_48_11; Parcubacteria group bacterium GW2011_GWA2_48_9; Parcubacteria group bacterium GW2011_GWA2_48_9; Parcubacteria group bacterium GW2011_GWA2_48_9; Parcubacteria group bacterium GW2011_GWA2_48_9; Parcubacteria group bacterium GW2011_GWA2_48_9; Parcubacteria group bacterium GW2011_GWA2_48_9; Parcubacteria group bacterium GW2011_GWA2_48_9;…
Candidatus_Kerfeldbacteria	15	MHKE01000009.1	23180	0.949094	47.4159	99.3636	Candidatus Kerfeldbacteria bacterium RIFCSPLOWO2_01_FULL_48_11; Parcubacteria group bacterium GW2011_GWA2_48_9; Parcubacteria group bacterium GW2011_GWA2_48_9; Parcubacteria group bacterium GW2011_GWA2_48_9; Parcubacteria group bacterium GW2011_GWA2_48_9; Parcubacteria group bacterium GW2011_GWC2_49_9; Parcubacteria group bacterium GW2011_GWC2_49_9; Parcubacteria group bacterium GW2011_GWC2_49_9;…
Candidatus_Kerfeldbacteria	5	MHKE01000010.1	6169	0.486302	43.1026	87.5333	Parcubacteria group bacterium GW2011_GWB1_43_8; Candidatus Kerfeldbacteria bacterium RIFCSPLOWO2_01_FULL_48_11; Candidatus Kerfeldbacteria bacterium RIFCSPLOWO2_01_FULL_48_11;
Candidatus_Kerfeldbacteria	15	MHKE01000011.1	5223	1.14877	49.1671	99.95	Parcubacteria group bacterium GW2011_GWA2_48_9; Parcubacteria group bacterium GW2011_GWA2_48_9; Parcubacteria group bacterium GW2011_GWA2_48_9; Parcubacteria group bacterium GW2011_GWC2_49_9; Parcubacteria group bacterium GW2011_GWC2_49_9; Parcubacteria group bacterium GW2011_GWA2_48_9;
Candidatus_Kerfeldbacteria	15	MHKE01000012.1	157002	0.949032	49.1204	99.4369	Parcubacteria group bacterium GW2011_GWC2_49_9; Parcubacteria group bacterium GW2011_GWA2_48_9; Parcubacteria group bacterium GW2011_GWA2_48_9; Parcubacteria group bacterium GW2011_GWA2_48_9; Parcubacteria group bacterium GW2011_GWC2_49_9; Parcubacteria group bacterium GW2011_GWA2_48_9; Parcubacteria group bacterium GW2011_GWA2_48_9; Parcubacteria group bacterium GW2011_GWA2_48_9; Parcubacteria g…
Candidatus_Kerfeldbacteria	4	MHKE01000013.1	66113	0.907537	49.7572	99.2783	Parcubacteria group bacterium GW2011_GWA2_48_9; Parcubacteria group bacterium GW2011_GWA2_48_9; Parcubacteria group bacterium GW2011_GWA2_48_9; Parcubacteria group bacterium GW2011_GWA2_48_9; Parcubacteria group bacterium GW2011_GWA2_48_9; Parcubacteria group bacterium GW2011_GWA2_48_9; Parcubacteria group bacterium GW2011_GWC2_49_9; Parcubacteria group bacterium GW2011_GWA2_48_9; Parcubacteria g…
Candidatus_Kerfeldbacteria	15	MHKE01000014.1	68807	1.09001	48.6389	99.716	Parcubacteria group bacterium GW2011_GWA2_48_9; Parcubacteria group bacterium GW2011_GWA2_48_9; Parcubacteria group bacterium GW2011_GWA2_48_9; Parcubacteria group bacterium GW2011_GWA2_48_9; Parcubacteria group bacterium GW2011_GWA2_48_9; Parcubacteria group bacterium GW2011_GWA2_48_9; Parcubacteria group bacterium GW2011_GWC2_49_9; Parcubacteria group bacterium GW2011_GWC2_49_9; Parcubacteria g…
Candidatus_Kerfeldbacteria	4	MHKE01000015.1	128596	0.808734	49.8966	99.049	Candidatus Kerfeldbacteria bacterium RIFCSPLOWO2_01_FULL_48_11; Parcubacteria group bacterium GW2011_GWA2_48_9; Parcubacteria group bacterium GW2011_GWA2_48_9; Parcubacteria group bacterium GW2011_GWA2_48_9; Parcubacteria group bacterium GW2011_GWA2_48_9; Parcubacteria group bacterium GW2011_GWC2_49_9; Parcubacteria group bacterium GW2011_GWA2_48_9; Parcubacteria group bacterium GW2011_GWC2_49_9;…
Candidatus_Kerfeldbacteria	4	MHKE01000016.1	88030	0.783824	49.549	99.1406	Candidatus Kerfeldbacteria bacterium CG08_land_8_20_14_0_20_42_7; Parcubacteria group bacterium GW2011_GWA2_48_9; Parcubacteria group bacterium GW2011_GWA2_48_9; Parcubacteria group bacterium GW2011_GWA2_48_9; Parcubacteria group bacterium GW2011_GWA2_48_9; Parcubacteria group bacterium GW2011_GWA2_48_9; Parcubacteria group bacterium GW2011_GWA2_48_9; Parcubacteria group bacterium GW2011_GWA2_48_…
Candidatus_Kerfeldbacteria	5	MHKE01000017.1	222642	1.03305	46.2154	99.1543	Candidatus Doudnabacteria bacterium RIFCSPLOWO2_02_FULL_42_9; Parcubacteria group bacterium GW2011_GWA2_48_9; Parcubacteria group bacterium GW2011_GWA2_48_9; Parcubacteria group bacterium GW2011_GWA2_48_9; Parcubacteria group bacterium GW2011_GWA2_48_9; Parcubacteria group bacterium GW2011_GWA2_48_9; Parcubacteria group bacterium GW2011_GWA2_48_9; Parcubacteria group bacterium GW2011_GWA2_48_9; P…
Candidatus_Kerfeldbacteria	15	MHKE01000018.1	7546	0.265041	48.6615	100	Candidatus Kerfeldbacteria bacterium RIFCSPLOWO2_01_FULL_48_11; Candidatus Kerfeldbacteria bacterium RIFCSPLOWO2_01_FULL_48_11;
Candidatus_Kerfeldbacteria	15	MHKE01000019.1	19838	1.05857	49.1834	99.9857	Parcubacteria group bacterium GW2011_GWC2_49_9; Parcubacteria group bacterium GW2011_GWA2_48_9; Parcubacteria group bacterium GW2011_GWA2_48_9; Parcubacteria group bacterium GW2011_GWC2_49_9; Parcubacteria group bacterium GW2011_GWA2_48_9; Parcubacteria group bacterium GW2011_GWA2_48_9; Parcubacteria group bacterium GW2011_GWA2_48_9; Parcubacteria group bacterium GW2011_GWA2_48_9; Parcubacteria g…
Candidatus_Kerfeldbacteria	15	MHKE01000020.1	78050	0.986547	47.2018	99.9143	Parcubacteria group bacterium GW2011_GWC2_49_9; Parcubacteria group bacterium GW2011_GWA2_48_9; Parcubacteria group bacterium GW2011_GWA2_48_9; Parcubacteria group bacterium GW2011_GWC2_49_9; Parcubacteria group bacterium GW2011_GWC2_49_9; Parcubacteria group bacterium GW2011_GWA2_48_9; Parcubacteria group bacterium GW2011_GWA2_48_9; Parcubacteria group bacterium GW2011_GWA2_48_9; Parcubacteria g…
Ferrovum_myxofaciens	1	NZ_JPOQ01000001.1	52116	1.05534	55.6086	99.3545	Ferrovum myxofaciens; Ferrovum; Ferrovum; Ferrovum; Ferrovum myxofaciens; Ferrovum; Ferrovum myxofaciens; Ferrovum; Ferrovum sp. Z-31; Ferrovum; Ferrovum myxofaciens; Ferrovum; Ferrovum myxofaciens; Ferrovum; Ferrovum; Ferrovum; Ferrovum sp. Z-31; Ferrovum; Ferrovum myxofaciens; Ferrovum sp. Z-31; Ferrovum myxofaciens; Ferrovum; Ferrovum; Ferrovum myxofaciens; Ferrovum; Ferrovum myxofaciens; Ferr…
Ferrovum_myxofaciens	1	NZ_JPOQ01000002.1	28301	0.883361	53.984	99.968	Ferrovum; Ferrovum; Ferrovum myxofaciens; Ferrovum myxofaciens; Ferrovum; Ferrovum myxofaciens; Ferrovum myxofaciens; Ferrovum; Ferrovum myxofaciens; Ferrovum sp. Z-31; Ferrovum myxofaciens; Ferrovum myxofaciens; Ferrovum myxofaciens; Ferrovum myxofaciens; Ferrovum; Ferrovum; Ferrovum myxofaciens; Ferrovum myxofaciens; Ferrovum myxofaciens; Ferrovum; Ferrovum; Ferrovum sp. Z-31; Ferrovum sp. Z-31…
Ferrovum_myxofaciens	1	NZ_JPOQ01000003.1	51231	1.01501	56.2433	99.9596	Ferrovum sp. Z-31; Ferrovum; Ferrovum sp. Z-31; Ferrovum; Ferrovum; Ferrovum sp. Z-31; Ferrovum myxofaciens; Ferrovum; Ferrovum; Ferrovum myxofaciens; Ferrovum; Ferrovum; Ferrovum myxofaciens; Ferrovum; Ferrovum myxofaciens; Ferrovum myxofaciens; Ferrovum myxofaciens; Ferrovum; Ferrovum; Ferrovum; Ferrovum sp. Z-31; Ferrovum sp. Z-31; Ferrovum; Ferrovum myxofaciens; Ferrovum; Ferrovum myxofaciens…
Ferrovum_myxofaciens	1	NZ_JPOQ01000004.1	40007	0.824856	57.3325	99.4606	Ralstonia solanacearum; Ferrovum; Ferrovum myxofaciens; Ferrovum; Ferrovum; Ferrovum; Ferrovum; Ferrovum myxofaciens; Ferrovum; Ferrovum; Ferrovum; Ferrovum; Ferrovum myxofaciens; Ferrovum; Ferrovum; Ferrovum myxofaciens; Ferrovum; Ferrovum myxofaciens; Ferrovum; Ferrovum myxofaciens; Ferrovum; Ferrovum myxofaciens; Ferrovum; Ferrovum myxofaciens; Ferrovum myxofaciens; Ferrovum myxofaciens; Ferro…
Ferrovum_myxofaciens	0	NZ_JPOQ01000005.1	8367	0.956137	51.978	100	Ferrovum myxofaciens; Ferrovum myxofaciens; Ferrovum sp. Z-31; Ferrovum; Ferrovum; Ferrovum; Ferrovum myxofaciens; Ferrovum myxofaciens;
Ferrovum_myxofaciens	1	NZ_JPOQ01000006.1	38472	0.909753	53.9613	97.8629	Ferrovum myxofaciens; Burkholderia cepacia GG4; Ferrovum myxofaciens; Ferrovum myxofaciens; Ferrovum myxofaciens; Ferrovum myxofaciens; Ferrovum myxofaciens; Ferrovum myxofaciens; Ferrovum myxofaciens; Ferrovum sp. 21-44-67; Ferrovum myxofaciens; Ferrovum myxofaciens; Ferrovum myxofaciens; Ferrovum myxofaciens; Thiomonas sp. 20-64-5; Ferrovum myxofaciens; Ferrovum myxofaciens; Ferrovum myxofacien…
Ferrovum_myxofaciens	1	NZ_JPOQ01000007.1	13159	0.987917	53.8263	100	Ferrovum myxofaciens; Ferrovum myxofaciens; Ferrovum myxofaciens; Ferrovum myxofaciens; Ferrovum myxofaciens; Ferrovum myxofaciens; Ferrovum myxofaciens; Ferrovum myxofaciens; Ferrovum myxofaciens; Ferrovum myxofaciens; Ferrovum myxofaciens; Ferrovum myxofaciens; Ferrovum myxofaciens;
Ferrovum_myxofaciens	1	NZ_JPOQ01000008.1	162043	0.956536	54.2325	99.96	Ferrovum myxofaciens; Ferrovum; Ferrovum sp. Z-31; Ferrovum; Ferrovum myxofaciens; Ferrovum myxofaciens; Ferrovum sp. Z-31; Ferrovum myxofaciens; Ferrovum sp. Z-31; Ferrovum; Ferrovum; Ferrovum sp. Z-31; Ferrovum sp. Z-31; Ferrovum myxofaciens; Ferrovum; Ferrovum; Ferrovum; Ferrovum; Ferrovum; Ferrovum sp. Z-31; Ferrovum myxofaciens; Ferrovum; Ferrovum; Ferrovum sp. Z-31; Ferrovum myxofaciens; Fe…
Ferrovum_myxofaciens	1	NZ_JPOQ01000009.1	56412	1.11678	57.9398	99.9937	Ferrovum; Ferrovum myxofaciens; Ferrovum; Ferrovum; Ferrovum; Ferrovum sp. Z-31; Ferrovum; Ferrovum; Ferrovum; Ferrovum; Ferrovum; Ferrovum; Ferrovum; Ferrovum; Ferrovum myxofaciens; Ferrovum; Ferrovum; Ferrovum; Ferrovum; Ferrovum myxofaciens; Ferrovum; Ferrovum; acyl-carrier-protein; Ferrovum; Ferrovum myxofaciens; Ferrovum; Ferrovum; Ferrovum; Ferrovum; Ferrovum; Ferrovum; Ferrovum; Ferrovum m…
Ferrovum_myxofaciens	0	NZ_JPOQ01000010.1	55168	0.996955	51.7691	99.98	Ferrovum; Ferrovum; Ferrovum; Ferrovum; Ferrovum myxofaciens; Ferrovum; Ferrovum; Ferrovum; Ferrovum; Ferrovum sp. Z-31; Ferrovum; Ferrovum; Ferrovum myxofaciens; Ferrovum sp. Z-31; Ferrovum myxofaciens; Ferrovum; Ferrovum; Ferrovum; Ferrovum; Ferrovum myxofaciens; Ferrovum; Ferrovum; Ferrovum; Ferrovum; Ferrovum; Ferrovum; Ferrovum; Ferrovum myxofaciens; Ferrovum; Ferrovum; Ferrovum myxofaciens;…
Ferrovum_myxofaciens	1	NZ_JPOQ01000011.1	79069	0.961186	54.7598	99.9395	Ferrovum myxofaciens; Ferrovum; Ferrovum; Ferrovum myxofaciens; Ferrovum; Ferrovum; Ferrovum myxofaciens; Ferrovum; Ferrovum sp. Z-31; Ferrovum sp. Z-31; Ferrovum sp. Z-31; Ferrovum; Ferrovum myxofaciens; Ferrovum; Ferrovum myxofaciens; Ferrovum myxofaciens; Ferrovum myxofaciens; Ferrovum; Ferrovum myxofaciens; Ferrovum myxofaciens; Ferrovum myxofaciens; Ferrovum; Ferrovum myxofaciens; Ferrovum; …
Ferrovum_myxofaciens	1	NZ_JPOQ01000012.1	12777	0.626125	56.0773	100	Ferrovum myxofaciens; Ferrovum myxofaciens; Ferrovum myxofaciens; Ferrovum myxofaciens; Ferrovum myxofaciens; Ferrovum myxofaciens; Ferrovum myxofaciens; Ferrovum myxofaciens;
Ferrovum_myxofaciens	1	NZ_JPOQ01000013.1	40071	0.973272	55.7386	99.9692	Ferrovum; Ferrovum myxofaciens; Ferrovum myxofaciens; Ferrovum; Ferrovum myxofaciens; Ferrovum myxofaciens; Ferrovum; Ferrovum; Ferrovum; Ferrovum; Ferrovum myxofaciens; Ferrovum; Ferrovum; Ferrovum sp. Z-31; Ferrovum; Ferrovum; Ferrovum; Ferrovum myxofaciens; acetyl-CoA-carboxylase; Ferrovum; Ferrovum sp. Z-31; Ferrovum; Ferrovum; Ferrovum sp. Z-31; Ferrovum; Ferrovum; Ferrovum; Ferrovum; Ferrov…
Ferrovum_myxofaciens	1	NZ_JPOQ01000014.1	30729	0.683394	54.9709	99.9905	Ferrovum myxofaciens; Ferrovum myxofaciens; Ferrovum sp. Z-31; Ferrovum myxofaciens; Ferrovum; Ferrovum sp. Z-31; Ferrovum myxofaciens; Ferrovum; Ferrovum; Ferrovum; Ferrovum sp. Z-31; Ferrovum myxofaciens; Ferrovum; Ferrovum sp. Z-31; Ferrovum; Ferrovum myxofaciens; Ferrovum sp. Z-31; Ferrovum; Ferrovum sp. Z-31; Ferrovum myxofaciens; Ferrovum myxofaciens;
Ferrovum_myxofaciens	1	NZ_JPOQ01000015.1	43618	0.802421	56.7312	99.9514	Ferrovum; Ferrovum; Ferrovum; Ferrovum; Ferrovum myxofaciens; Ferrovum myxofaciens; Ferrovum; Ferrovum myxofaciens; Ferrovum; Ferrovum myxofaciens; Ferrovum sp. Z-31; Ferrovum; Ferrovum myxofaciens; Ferrovum; Ferrovum myxofaciens; Ferrovum myxofaciens; Ferrovum myxofaciens; Ferrovum myxofaciens; Ferrovum sp. Z-31; Ferrovum; Ferrovum; Ferrovum myxofaciens; Ferrovum myxofaciens; Ferrovum myxofacien…
Ferrovum_myxofaciens	1	NZ_JPOQ01000016.1	110868	0.838835	53.9894	99.9785	Ferrovum myxofaciens; Ferrovum myxofaciens; Ferrovum myxofaciens; Ferrovum myxofaciens; Ferrovum myxofaciens; Ferrovum myxofaciens; Ferrovum myxofaciens; Ferrovum myxofaciens; Ferrovum myxofaciens; Ferrovum myxofaciens; Ferrovum sp. Z-31; Ferrovum sp. Z-31; Ferrovum; Ferrovum myxofaciens; Ferrovum myxofaciens; Ferrovum; Ferrovum myxofaciens; Ferrovum; Ferrovum myxofaciens; Ferrovum; Ferrovum sp. …
Ferrovum_myxofaciens	1	NZ_JPOQ01000017.1	17960	1.11359	54.4376	99.97	Ferrovum sp. Z-31; Ferrovum myxofaciens; Ferrovum sp. Z-31; Ferrovum; Ferrovum myxofaciens; Ferrovum myxofaciens; Ferrovum sp. Z-31; Ferrovum myxofaciens; Ferrovum; Ferrovum; Ferrovum; Ferrovum sp. Z-31; Ferrovum; Ferrovum; Ferrovum; Ferrovum myxofaciens; Ferrovum; Ferrovum sp. Z-31; Ferrovum; Ferrovum myxofaciens;
Ferrovum_myxofaciens	1	NZ_JPOQ01000018.1	19789	0.960129	58.6235	98.7158	Polynucleobacter sp. 24-46-87; Ferrovum myxofaciens; Ferrovum myxofaciens; Ferrovum myxofaciens; Ferrovum myxofaciens; Ferrovum; Ferrovum; Ferrovum myxofaciens; Ferrovum sp. Z-31; Ferrovum myxofaciens; Ferrovum; Ferrovum; Ferrovum sp. Z-31; Ferrovum myxofaciens; Ferrovum; Ferrovum sp. Z-31; Ferrovum sp. Z-31; Ferrovum; Ferrovum myxofaciens;
Ferrovum_myxofaciens	1	NZ_JPOQ01000019.1	18083	0.884809	57.5071	99.9062	Ferrovum sp. Z-31; Ferrovum sp. Z-31; Ferrovum; Ferrovum; Ferrovum myxofaciens; Ferrovum; Ferrovum myxofaciens; Ferrovum; Ferrovum; Ferrovum sp. Z-31; Ferrovum sp. Z-31; Ferrovum sp. Z-31; Ferrovum sp. Z-31; Ferrovum; Ferrovum; Ferrovum myxofaciens;
Ferrovum_myxofaciens	0	NZ_JPOQ01000020.1	8439	1.42197	53.075	94.05	Ferrovum; Ferrovum; Ferrovum myxofaciens; Ferrovum sp. Z-31; Ferrovum; Ferrovum; Pseudomonas aeruginosa; Ferrovum; Ferrovum; Ferrovum; Ferrovum myxofaciens; Ferrovum sp. Z-31;
Ferrovum_myxofaciens	4	NZ_JPOQ01000021.1	1287	0.777001	51.3598	100	Ferrovum;
Ferrovum_myxofaciens	0	NZ_JPOQ01000022.1	15273	0.851175	53.1788	99.0462	Ferrovum sp. PN-J185; Ferrovum myxofaciens; Ferrovum sp. Z-31; Ferrovum; Ferrovum; Ferrovum; Ferrovum; Ferrovum; Ferrovum myxofaciens; Ferrovum; Ferrovum; Ferrovum; Chromobacterium violaceum;
Ferrovum_myxofaciens	0	NZ_JPOQ01000023.1	2265	1.766	53.5099	92.25	Ferrovum sp. Z-31; Zetaproteobacteria bacterium CG_4_8_14_3_um_filter_59_5; Ferrovum; Ferrovum myxofaciens;
Ferrovum_myxofaciens	0	NZ_JPOQ01000024.1	22678	0.661434	51.9755	100	Ferrovum myxofaciens; Ferrovum; Ferrovum; Ferrovum myxofaciens; Ferrovum; Ferrovum myxofaciens; Ferrovum myxofaciens; Ferrovum; Ferrovum myxofaciens; Ferrovum myxofaciens; Ferrovum myxofaciens; Ferrovum sp. Z-31; Ferrovum; Ferrovum sp. Z-31; Ferrovum sp. Z-31;
Ferrovum_myxofaciens	1	NZ_JPOQ01000025.1	31564	0.728678	55.8136	99.9217	Ferrovum; Ferrovum myxofaciens; Ferrovum; Ferrovum; Ferrovum; Ferrovum myxofaciens; Ferrovum; Ferrovum myxofaciens; Ferrovum sp. Z-31; Ferrovum; Ferrovum myxofaciens; Ferrovum sp. Z-31; Ferrovum; Ferrovum; Ferrovum; Ferrovum sp. Z-31; Ferrovum sp. Z-31; Ferrovum myxofaciens; Ferrovum myxofaciens; Ferrovum; Ferrovum; Ferrovum; Ferrovum myxofaciens;
Ferrovum_myxofaciens	1	NZ_JPOQ01000026.1	73287	1.10524	55.3209	99.7111	Thiomonas sp. 14-66-4; Ferrovum; Ferrovum sp. Z-31; Ferrovum; Ferrovum; Ferrovum; Ferrovum; Ferrovum myxofaciens; Ferrovum sp. Z-31; Ferrovum; Ferrovum; Ferrovum; Ferrovum; Ferrovum; Ferrovum; (5-phosphoribosylamino)methylideneamino; Ferrovum myxofaciens; Ferrovum sp. Z-31; Ferrovum myxofaciens; Ferrovum; Ferrovum; Ferrovum sp. Z-31; Ferrovum; Ferrovum myxofaciens; Ferrovum sp. Z-31; Ferrovum; Fe…
Ferrovum_myxofaciens	1	NZ_JPOQ01000027.1	22028	0.907935	55.552	96.63	Betaproteobacteria bacterium HGW-Betaproteobacteria-2; Ferrovum sp. Z-31; Ferrovum sp. Z-31; Ferrovum myxofaciens; Ferrovum sp. Z-31; Ferrovum myxofaciens; Ferrovum myxofaciens; Ferrovum myxofaciens; Ferrovum; Ferrovum sp. Z-31; Ferrovum myxofaciens; Ferrovum myxofaciens; Ferrovum; Ferrovum; Ferrovum; Ferrovum myxofaciens; Ferrovum; Ferrovum; Ferrovum sp. Z-31; Ferrovum myxofaciens;
Ferrovum_myxofaciens	1	NZ_JPOQ01000028.1	42866	0.909812	56.2077	99.959	Ferrovum sp. Z-31; Ferrovum; Ferrovum; Ferrovum sp. Z-31; Ferrovum myxofaciens; Ferrovum; Ferrovum; Ferrovum myxofaciens; Ferrovum myxofaciens; Ferrovum sp. Z-31; Ferrovum; Ferrovum sp. Z-31; Ferrovum; Ferrovum myxofaciens; Ferrovum; Ferrovum myxofaciens; Ferrovum; Ferrovum sp. Z-31; Ferrovum myxofaciens; Ferrovum; Ferrovum sp. Z-31; Ferrovum sp. Z-31; Ferrovum myxofaciens; Ferrovum sp. Z-31; Fer…
Ferrovum_myxofaciens	4	NZ_JPOQ01000029.1	5967	0.670354	51.8016	84.95	Acidovorax sp. HMWF018; Pseudomonas sp. ES3-33; Ferrovum myxofaciens; Ferrovum myxofaciens;
Ferrovum_myxofaciens	10	NZ_JPOQ01000030.1	14657	1.22808	61.1585	100	Betaproteobacteria; Betaproteobacteria; Ferrovum myxofaciens; Ferrovum myxofaciens; Ferrovum myxofaciens; Betaproteobacteria; Ferrovum myxofaciens; Ferrovum myxofaciens; Ferrovum myxofaciens; Ferrovum myxofaciens; Ferrovum myxofaciens; Ferrovum myxofaciens; Ferrovum myxofaciens; Ferrovum myxofaciens; Ferrovum myxofaciens; Ferrovum myxofaciens; Betaproteobacteria; Thiomonas intermedia;
Ferrovum_myxofaciens	0	NZ_JPOQ01000031.1	106284	0.837379	52.5008	99.9517	Ferrovum myxofaciens; Ferrovum; Ferrovum myxofaciens; Ferrovum sp. Z-31; Ferrovum; Ferrovum; Ferrovum; Ferrovum myxofaciens; Ferrovum myxofaciens; Ferrovum; Ferrovum sp. Z-31; Ferrovum myxofaciens; Ferrovum myxofaciens; Ferrovum myxofaciens; Ferrovum myxofaciens; Ferrovum sp. Z-31; Ferrovum myxofaciens; Ferrovum sp. Z-31; Ferrovum; Ferrovum; Ferrovum; Ferrovum; Ferrovum; Ferrovum sp. Z-31; Ferrov…
Ferrovum_myxofaciens	1	NZ_JPOQ01000032.1	53396	0.992584	58.3171	99.983	Ferrovum sp. Z-31; Ferrovum sp. Z-31; Ferrovum myxofaciens; Ferrovum myxofaciens; Ferrovum myxofaciens; Ferrovum sp. Z-31; Ferrovum; Ferrovum; Ferrovum; Ferrovum myxofaciens; Ferrovum myxofaciens; Ferrovum; Ferrovum; Ferrovum; Ferrovum myxofaciens; Ferrovum myxofaciens; Ferrovum myxofaciens; Ferrovum myxofaciens; Ferrovum myxofaciens; Ferrovum; Ferrovum sp. Z-31; Ferrovum; Ferrovum myxofaciens; F…
Ferrovum_myxofaciens	4	NZ_JPOQ01000033.1	5860	0.682594	49.6758	100	Ferrovum myxofaciens; Ferrovum myxofaciens; Ferrovum myxofaciens; Ferrovum myxofaciens;
Ferrovum_myxofaciens	0	NZ_JPOQ01000034.1	4262	1.40779	52.7217	100	Ferrovum myxofaciens; Ferrovum; Ferrovum myxofaciens; Ferrovum; Ferrovum; Ferrovum;
Ferrovum_myxofaciens	0	NZ_JPOQ01000035.1	81550	0.821582	53.6652	99.9851	Ferrovum myxofaciens; Ferrovum myxofaciens; Ferrovum myxofaciens; Ferrovum; Ferrovum myxofaciens; Ferrovum sp. Z-31; Ferrovum myxofaciens; Ferrovum; Ferrovum sp. Z-31; Ferrovum; Ferrovum myxofaciens; Ferrovum; Ferrovum myxofaciens; Ferrovum sp. Z-31; Ferrovum sp. Z-31; Ferrovum; Ferrovum sp. Z-31; Ferrovum myxofaciens; Ferrovum sp. Z-31; Ferrovum myxofaciens; Ferrovum; Ferrovum; Ferrovum; Ferrovu…
Ferrovum_myxofaciens	1	NZ_JPOQ01000036.1	9342	0.642261	54.9882	100	Ferrovum myxofaciens; Ferrovum myxofaciens; Ferrovum myxofaciens; Ferrovum myxofaciens; Ferrovum myxofaciens; Ferrovum myxofaciens;
Ferrovum_myxofaciens	15	NZ_JPOQ01000038.1	4050	0.740741	49.1111	85.7667	Ferrovum myxofaciens; Ferrovum myxofaciens; Gallionellales bacterium RIFCSPHIGHO2_02_FULL_57_16;
Ferrovum_myxofaciens	1	NZ_JPOQ01000039.1	23284	0.816011	54.9304	99.9368	Ferrovum sp. Z-31; Ferrovum; Ferrovum; Ferrovum; Ferrovum; Ferrovum; Ferrovum; Ferrovum; Ferrovum sp. Z-31; Ferrovum sp. Z-31; Ferrovum; Ferrovum; Ferrovum; Ferrovum myxofaciens; Ferrovum; Ferrovum myxofaciens; Ferrovum; Ferrovum myxofaciens; Ferrovum;
Ferrovum_myxofaciens	15	NZ_JPOQ01000041.1	7963	1.13023	47.7333	96.5333	Ferrovum myxofaciens; Ferrovum; Ferrovum; Ferrovum myxofaciens; Ferrovum; Ferrovum; Ferrovum; Ferrovum; Pseudomonas amygdali pv. tabaci;
Ferrovum_myxofaciens	1	NZ_JPOQ01000042.1	4627	1.08061	56.1703	92.34	Ferrovum sp. Z-31; Acinetobacter baumannii; Ferrovum sp. Z-31; Ferrovum; Ferrovum sp. Z-31;
Ferrovum_myxofaciens	4	NZ_JPOQ01000043.1	18060	1.77187	51.1683	99.925	Ferrovum sp. PN-J185; Ferrovum sp. Z-31; Ferrovum; Ferrovum; Ferrovum; Ferrovum; Ferrovum; Ferrovum myxofaciens; Ferrovum; Ferrovum; Ferrovum; Ferrovum; Ferrovum; Ferrovum; Ferrovum; Ferrovum; Ferrovum; Ferrovum; Ferrovum; Ferrovum; Ferrovum; Ferrovum; Ferrovum; Ferrovum; Ferrovum; Ferrovum; Ferrovum; Ferrovum myxofaciens; Ferrovum myxofaciens; Ferrovum; Ferrovum myxofaciens; Ferrovum sp. Z-31;
Ferrovum_myxofaciens	0	NZ_JPOQ01000044.1	46874	0.874685	53.1041	99.478	Bradyrhizobium erythrophlei; Ferrovum myxofaciens; Ferrovum; Ferrovum myxofaciens; Ferrovum myxofaciens; Ferrovum; Ferrovum; Ferrovum; Ferrovum; Ferrovum myxofaciens; Ferrovum; Ferrovum; Ferrovum; Ferrovum myxofaciens; Ferrovum myxofaciens; Ferrovum myxofaciens; Ferrovum myxofaciens; Ferrovum myxofaciens; Ferrovum myxofaciens; Ferrovum myxofaciens; Ferrovum myxofaciens; Ferrovum myxofaciens; Ferr…
Ferrovum_myxofaciens	0	NZ_JPOQ01000045.1	3203	1.24883	51.9201	100	Ferrovum sp. Z-31; Ferrovum; Ferrovum; Ferrovum;
Ferrovum_myxofaciens	4	NZ_JPOQ01000046.1	5780	0.865052	51.1765	93.56	Burkholderia sp. NFACC33-1; Ferrovum myxofaciens; Ferrovum; Ferrovum; Ferrovum myxofaciens;
Ferrovum_myxofaciens	15	NZ_JPOQ01000047.1	2925	0.683761	48.4444	100	Ferrovum myxofaciens; Ferrovum myxofaciens;
Ferrovum_myxofaciens	1	NZ_JPOQ01000048.1	17815	1.01038	54.9986	100	Ferrovum; Ferrovum; Ferrovum; Ferrovum; Ferrovum; Ferrovum; Ferrovum; Ferrovum myxofaciens; Ferrovum; Ferrovum; Ferrovum; Ferrovum; Ferrovum myxofaciens; Ferrovum myxofaciens; Ferrovum myxofaciens; Ferrovum myxofaciens; Ferrovum myxofaciens; Ferrovum myxofaciens;
Ferrovum_myxofaciens	0	NZ_JPOQ01000051.1	1933	1.03466	51.94	100	Ferrovum myxofaciens; Ferrovum myxofaciens;
Ferrovum_myxofaciens	4	NZ_JPOQ01000052.1	9944	1.10619	50.3419	99.9091	Ferrovum myxofaciens; Ferrovum myxofaciens; Ferrovum myxofaciens; Ferrovum myxofaciens; Ferrovum myxofaciens; Ferrovum myxofaciens; Ferrovum; Ferrovum; Ferrovum sp. Z-31; Ferrovum; Ferrovum myxofaciens;
Ferrovum_myxofaciens	4	NZ_JPOQ01000053.1	11170	0.716204	49.8836	99.975	Ferrovum myxofaciens; Ferrovum myxofaciens; Ferrovum myxofaciens; Ferrovum myxofaciens; Ferrovum myxofaciens; Ferrovum myxofaciens; Ferrovum myxofaciens; Ferrovum myxofaciens;
Ferrovum_myxofaciens	4	NZ_JPOQ01000054.1	8028	0.996512	51.5197	100	Ferrovum sp. Z-31; Ferrovum; Ferrovum; Ferrovum; Ferrovum myxofaciens; Ferrovum; Ferrovum myxofaciens; Ferrovum myxofaciens;
Ferrovum_myxofaciens	0	NZ_JPOQ01000055.1	25966	0.654702	52.4879	97.8	Ferrovum myxofaciens; Ferrovum myxofaciens; Ferrovum myxofaciens; Ferrovum myxofaciens; Ferrovum myxofaciens; Ferrovum myxofaciens; Ferrovum myxofaciens; Ferrovum myxofaciens; Ferrovum myxofaciens; Ferrovum myxofaciens; Ferrovum myxofaciens; Acinetobacter junii; Ferrovum myxofaciens; Ferrovum myxofaciens; Ferrovum myxofaciens; Ferrovum myxofaciens; Ferrovum myxofaciens;
Ferrovum_myxofaciens	1	NZ_JPOQ01000056.1	41338	0.943442	55.9655	99.8744	Ferrovum; Ferrovum; Ferrovum myxofaciens; Ferrovum myxofaciens; Ferrovum sp. Z-31; Ferrovum sp. Z-31; Ferrovum myxofaciens; Ferrovum myxofaciens; Ferrovum myxofaciens; Ferrovum myxofaciens; Ferrovum myxofaciens; Ferrovum myxofaciens; Ferrovum myxofaciens; Ferrovum myxofaciens; Ferrovum myxofaciens; Ferrovum myxofaciens; Ferrovum myxofaciens; Ferrovum myxofaciens; Ferrovum myxofaciens; Ferrovum my…
Ferrovum_myxofaciens	0	NZ_JPOQ01000057.1	7695	0.779727	52.6186	96.7	Ferrovum; Ferrovum myxofaciens; Ferrovum; Ferrovum; Ferrovum myxofaciens; Betaproteobacteria bacterium;
Ferrovum_myxofaciens	10	NZ_JPOQ01000058.1	16240	1.10837	59.9754	98.3056	Ferrovum; Ferrovum; Ferrovum myxofaciens; Ferrovum; Ferrovum myxofaciens; Ferrovum; Ferrovum; Ferrovum; Ferrovum; Ferrovum sp. Z-31; Ferrovum; Ferrovum; Ferrovum sp. Z-31; Ferrovum; Ferrovum myxofaciens; Ferrovum myxofaciens; Ferrovum myxofaciens; Daphnia magna;
Ferrovum_myxofaciens	1	NZ_JPOQ01000059.1	45681	1.11644	57.5119	99.9824	Ferrovum myxofaciens; Ferrovum myxofaciens; Ferrovum myxofaciens; Ferrovum; Ferrovum myxofaciens; Ferrovum; Ferrovum; Ferrovum; Ferrovum; Ferrovum; Ferrovum myxofaciens; Ferrovum; Ferrovum myxofaciens; Ferrovum; Ferrovum; Ferrovum; Ferrovum myxofaciens; Ferrovum; Ferrovum myxofaciens; Ferrovum; Ferrovum; Ferrovum; Ferrovum sp. Z-31; Ferrovum myxofaciens; Ferrovum; Ferrovum myxofaciens; Ferrovum; …
Ferrovum_myxofaciens	4	NZ_JPOQ01000061.1	10600	0.943396	50.8868	96.62	Betaproteobacteria bacterium HGW-Betaproteobacteria-19; Ferrovum; Ferrovum; Ferrovum myxofaciens; Ferrovum; Ferrovum myxofaciens; Ferrovum sp. Z-31; Ferrovum; Ferrovum; Ferrovum myxofaciens;
Ferrovum_myxofaciens	4	NZ_JPOQ01000063.1	15949	0.940498	50.2853	97.38	Ferrovum; Ferrovum sp. Z-31; Ferrovum; Ferrovum myxofaciens; Ferrovum myxofaciens; Ferrovum; Ferrovum sp. Z-31; Ferrovum myxofaciens; Ferrovum; Ferrovum; Ferrovum myxofaciens; Ferrovum myxofaciens; Ferrovum; Ferrovum; Nitrospiraceae bacterium;
Ferrovum_myxofaciens	5	NZ_JPOQ01000064.1	3520	1.42045	42.5568	92.08	Ferrovum myxofaciens; Ferrovum myxofaciens; Ferrovum myxofaciens; Ferrovum myxofaciens; Pseudomonas syringae;
Ferrovum_myxofaciens	1	NZ_JPOQ01000065.1	11485	1.04484	54.6539	100	Ferrovum myxofaciens; Ferrovum myxofaciens; Ferrovum myxofaciens; Ferrovum myxofaciens; Ferrovum myxofaciens; Ferrovum myxofaciens; Ferrovum myxofaciens; Ferrovum myxofaciens; Ferrovum myxofaciens; Ferrovum myxofaciens; Ferrovum myxofaciens; Ferrovum myxofaciens;
Ferrovum_myxofaciens	4	NZ_JPOQ01000066.1	2283	0.43802	49.2773	100	Ferrovum myxofaciens;
Ferrovum_myxofaciens	4	NZ_JPOQ01000067.1	21650	0.831409	51.1824	99.9444	Ferrovum myxofaciens; Ferrovum myxofaciens; Ferrovum myxofaciens; Ferrovum myxofaciens; Ferrovum myxofaciens; Ferrovum myxofaciens; Ferrovum sp. Z-31; Ferrovum myxofaciens; Ferrovum myxofaciens; Ferrovum myxofaciens; Ferrovum myxofaciens; Ferrovum sp. Z-31; Ferrovum myxofaciens; Ferrovum myxofaciens; Ferrovum myxofaciens; Ferrovum myxofaciens; Ferrovum; Ferrovum sp. Z-31;
Ferrovum_myxofaciens	4	NZ_JPOQ01000068.1	3933	1.27129	50.928	100	Ferrovum myxofaciens; Ferrovum myxofaciens; Ferrovum myxofaciens; Ferrovum myxofaciens; Ferrovum myxofaciens;
Ferrovum_myxofaciens	0	NZ_JPOQ01000070.1	20076	0.946404	53.4469	99.4579	Ferrovum myxofaciens; Ferrovum myxofaciens; Ferrovum myxofaciens; Ferrovum myxofaciens; Ferrovum myxofaciens; Ferrovum; Ferrovum myxofaciens; Ferrovum; Ferrovum myxofaciens; Ferrovum myxofaciens; Ferrovum; Ferrovum; Ferrovum sp. Z-31; Ferrovum sp. Z-31; Ferrovum; Ferrovum sp. Z-31; Ferrovum myxofaciens; Ferrovum; Chromobacterium violaceum;
Ferrovum_myxofaciens	1	NZ_JPOQ01000071.1	30445	1.05108	57.5037	97.4531	Burkholderia cenocepacia; Ferrovum myxofaciens; Ferrovum myxofaciens; Ferrovum myxofaciens; Ferrovum myxofaciens; Ferrovum myxofaciens; Ferrovum sp. Z-31; Ferrovum myxofaciens; Ferrovum; Ferrovum; Ferrovum; Ferrovum sp. Z-31; Ferrovum myxofaciens; Ferrovum; Ferrovum; Ferrovum myxofaciens; Ferrovum myxofaciens; Ferrovum myxofaciens; Ferrovum; Ferrovum myxofaciens; Ferrovum; Ferrovum; Ferrovum; Fer…
Ferrovum_myxofaciens	1	NZ_JPOQ01000074.1	129544	1.01896	55.7679	99.4538	Gallionellales bacterium GWA2_54_124; Ferrovum sp. Z-31; Ferrovum; Ferrovum; Ferrovum; Ferrovum myxofaciens; Ferrovum myxofaciens; Ferrovum myxofaciens; Ferrovum myxofaciens; Ferrovum myxofaciens; Ferrovum; Ferrovum myxofaciens; Ferrovum; Ferrovum sp. Z-31; Ferrovum myxofaciens; Ferrovum; Ferrovum myxofaciens; Ferrovum; Ferrovum; Ferrovum; Ferrovum; Ferrovum; Ferrovum; Ferrovum; Ferrovum; Ferrovu…
Ferrovum_myxofaciens	15	NZ_JPOQ01000075.1	9839	0.914727	47.017	100	Ferrovum myxofaciens; Ferrovum; Ferrovum myxofaciens; Ferrovum myxofaciens; Ferrovum myxofaciens; Ferrovum; Ferrovum myxofaciens; Ferrovum myxofaciens; Ferrovum myxofaciens;
Ferrovum_myxofaciens	1	NZ_JPOQ01000076.1	28280	1.02546	56.6513	98.9931	magneto-ovoid bacterium MO-1; Ferrovum sp. Z-31; Ferrovum myxofaciens; Ferrovum myxofaciens; Ferrovum myxofaciens; Ferrovum; Ferrovum myxofaciens; Ferrovum; Ferrovum; Ferrovum myxofaciens; Ferrovum; Ferrovum; Ferrovum sp. Z-31; Ferrovum; Ferrovum; Ferrovum; Ferrovum; Ferrovum; Ferrovum myxofaciens; Ferrovum sp. Z-31; Ferrovum myxofaciens; Ferrovum; Ferrovum; Ferrovum; Ferrovum; Ferrovum; Ferrovum…
Ferrovum_myxofaciens	0	NZ_JPOQ01000078.1	10966	0.91191	51.7326	99.95	Ferrovum; Ferrovum; Ferrovum myxofaciens; Ferrovum; Ferrovum; Ferrovum; Ferrovum sp. Z-31; Ferrovum; Ferrovum sp. Z-31; Ferrovum;
Ferrovum_myxofaciens	1	NZ_JPOQ01000079.1	32564	0.859845	55.4447	99.9536	Ferrovum myxofaciens; Ferrovum; Ferrovum; Ferrovum; Ferrovum myxofaciens; Ferrovum myxofaciens; Ferrovum sp. Z-31; Ferrovum myxofaciens; Ferrovum myxofaciens; Ferrovum sp. Z-31; Ferrovum; Ferrovum myxofaciens; Ferrovum myxofaciens; Ferrovum myxofaciens; Ferrovum myxofaciens; Ferrovum myxofaciens; Ferrovum myxofaciens; Ferrovum; Ferrovum myxofaciens; Ferrovum myxofaciens; Ferrovum; Ferrovum; Ferro…
Ferrovum_myxofaciens	0	NZ_JPOQ01000080.1	3924	1.52905	51.9878	99.9	Ferrovum sp. Z-31; Ferrovum myxofaciens; Ferrovum; Ferrovum; Ferrovum sp. Z-31; Ferrovum myxofaciens;
Ferrovum_myxofaciens	0	NZ_JPOQ01000081.1	16093	0.807805	51.5628	99.9538	Ferrovum myxofaciens; Ferrovum myxofaciens; Ferrovum myxofaciens; Ferrovum myxofaciens; Ferrovum myxofaciens; Ferrovum myxofaciens; Ferrovum myxofaciens; Ferrovum myxofaciens; Ferrovum myxofaciens; Ferrovum myxofaciens; Ferrovum myxofaciens; Ferrovum myxofaciens; Ferrovum myxofaciens;
Ferrovum_myxofaciens	1	NZ_JPOQ01000082.1	22665	0.926539	55.4467	99.919	Ferrovum myxofaciens; Ferrovum sp. Z-31; Ferrovum myxofaciens; Ferrovum sp. Z-31; Ferrovum sp. Z-31; Ferrovum myxofaciens; Ferrovum; Ferrovum; Ferrovum myxofaciens; Ferrovum myxofaciens; Ferrovum; Ferrovum; Ferrovum; Ferrovum; Ferrovum; Ferrovum; Ferrovum; Ferrovum myxofaciens; Ferrovum; Ferrovum sp. Z-31; Ferrovum sp. Z-31;
Ferrovum_myxofaciens	15	NZ_JPOQ01000083.1	4975	1.00503	46.593	100	Ferrovum myxofaciens; Ferrovum myxofaciens; Ferrovum myxofaciens; Ferrovum myxofaciens; Ferrovum myxofaciens;
Ferrovum_myxofaciens	4	NZ_JPOQ01000084.1	2071	2.41429	48.817	88.64	Desulfonatronovibrio magnus; Ferrovum; Ferrovum; Ferrovum; Ferrovum sp. Z-31;
Ferrovum_myxofaciens	1	NZ_JPOQ01000085.1	27471	0.800845	54.2973	99.9591	Ferrovum sp. Z-31; Ferrovum myxofaciens; Ferrovum sp. Z-31; Ferrovum; Ferrovum; Ferrovum; Ferrovum; Ferrovum; Ferrovum myxofaciens; Ferrovum sp. Z-31; Ferrovum myxofaciens; Ferrovum; Ferrovum myxofaciens; Ferrovum myxofaciens; Ferrovum; Ferrovum; Ferrovum; Ferrovum sp. Z-31; Ferrovum; Ferrovum; Ferrovum; Ferrovum sp. Z-31;
Ferrovum_myxofaciens	1	NZ_JPOQ01000086.1	10482	1.14482	58.2045	100	Ferrovum sp. Z-31; Ferrovum; Ferrovum; Ferrovum sp. Z-31; Ferrovum sp. Z-31; Ferrovum; Ferrovum; Ferrovum; Ferrovum; Ferrovum; Ferrovum sp. Z-31; Ferrovum myxofaciens;
Ferrovum_myxofaciens	1	NZ_JPOQ01000087.1	15577	1.09135	53.9385	100	Ferrovum myxofaciens; Ferrovum sp. Z-31; Ferrovum; Ferrovum; Ferrovum; Ferrovum myxofaciens; Ferrovum myxofaciens; Ferrovum myxofaciens; Ferrovum; Ferrovum; Ferrovum myxofaciens; Ferrovum; Ferrovum myxofaciens; Ferrovum sp. Z-31; Ferrovum myxofaciens; Ferrovum myxofaciens; Ferrovum myxofaciens;
Ferrovum_myxofaciens	15	NZ_JPOQ01000089.1	7809	1.15252	47.4324	99.6111	Ferrovum myxofaciens; Ferrovum myxofaciens; Ferrovum myxofaciens; Ferrovum; Ferrovum sp. Z-31; Ferrovum myxofaciens; Ferrovum myxofaciens; Ferrovum myxofaciens; Ferrovum myxofaciens;
Ferrovum_myxofaciens	4	NZ_JPOQ01000091.1	3295	0.60698	49.4689	92.65	Ferrovum myxofaciens; Ferrovum myxofaciens;
Ferrovum_myxofaciens	0	NZ_JPOQ01000093.1	15188	1.05346	53.2526	97.8187	Ferrovum myxofaciens; Ferrovum sp. Z-31; Ferrovum myxofaciens; Ferrovum myxofaciens; Ferrovum myxofaciens; Ferrovum myxofaciens; Ferrovum sp. Z-31; Ferrovum sp. Z-31; Ferrovum myxofaciens; Ferrovum myxofaciens; Ferrovum myxofaciens; Ferrovum myxofaciens; Ferrovum myxofaciens; Ferrovum myxofaciens; Ferrovum myxofaciens; Ferrovum myxofaciens;
Ferrovum_myxofaciens	1	NZ_JPOQ01000094.1	16252	0.922963	57.396	97.08	Ferrovum myxofaciens; Ferrovum; Ferrovum myxofaciens; Ferrovum myxofaciens; Ferrovum myxofaciens; Ferrovum; Ferrovum; Ferrovum; Ferrovum; Ferrovum; Ferrovum; Ferrovum sp. Z-31; Ferrovum; Ferrovum myxofaciens; Hydrococcus rivularis;
Ferrovum_myxofaciens	0	NZ_JPOQ01000095.1	4348	1.60994	53.4499	99.8	Ferrovum myxofaciens; Ferrovum myxofaciens; Ferrovum myxofaciens; Ferrovum myxofaciens; Ferrovum myxofaciens; Ferrovum myxofaciens; Ferrovum myxofaciens;
Ferrovum_myxofaciens	0	NZ_JPOQ01000096.1	4497	1.11185	52.4794	92.36	Lysobacter sp. A03; Ferrovum myxofaciens; Ferrovum; Ferrovum; Ferrovum myxofaciens;
Ferrovum_myxofaciens	15	NZ_JPOQ01000098.1	5626	1.06648	49.0757	99.85	Ferrovum myxofaciens; Ferrovum; Ferrovum myxofaciens; Ferrovum; Ferrovum myxofaciens; Ferrovum myxofaciens;
Ferrovum_myxofaciens	1	NZ_JPOQ01000099.1	20664	0.967867	54.8974	99.97	Ferrovum; Ferrovum; Ferrovum sp. Z-31; Ferrovum; Ferrovum sp. Z-31; Ferrovum; Ferrovum; Ferrovum; Ferrovum; Ferrovum; Ferrovum myxofaciens; Ferrovum myxofaciens; Ferrovum; Ferrovum sp. Z-31; Ferrovum; Ferrovum myxofaciens; Ferrovum; Ferrovum; Ferrovum; Ferrovum;
Ferrovum_myxofaciens	0	NZ_JPOQ01000100.1	2295	0.87146	53.4641	99.6	Ferrovum myxofaciens; Ferrovum sp. Z-31;
Ferrovum_myxofaciens	1	NZ_JPOQ01000101.1	2858	1.39958	56.508	100	Ferrovum; Ferrovum; Ferrovum; Ferrovum;
Ferrovum_myxofaciens	1	NZ_JPOQ01000106.1	13612	1.0285	54.1507	100	Ferrovum myxofaciens; Ferrovum; Ferrovum; Ferrovum; Ferrovum myxofaciens; Ferrovum myxofaciens; Ferrovum myxofaciens; Ferrovum myxofaciens; Ferrovum myxofaciens; Ferrovum myxofaciens; Ferrovum myxofaciens; Ferrovum myxofaciens; Ferrovum myxofaciens; Ferrovum;
Ferrovum_myxofaciens	0	NZ_JPOQ01000109.1	1947	1.02722	52.3369	100	Ferrovum; Ferrovum sp. Z-31;
Ferrovum_myxofaciens	15	NZ_JPOQ01000111.1	3443	0.580889	47.7781	99.75	Ferrovum myxofaciens; Ferrovum myxofaciens;
Ferrovum_myxofaciens	10	NZ_JPOQ01000112.1	3143	1.27267	59.37	100	Ferrovum sp. Z-31; Ferrovum; Ferrovum myxofaciens; Ferrovum;
Ferrovum_myxofaciens	0	NZ_JPOQ01000113.1	7273	1.09996	53.1005	100	Ferrovum; Ferrovum myxofaciens; Ferrovum; Ferrovum; Ferrovum myxofaciens; Ferrovum; Ferrovum; Ferrovum myxofaciens;
Ferrovum_myxofaciens	4	NZ_JPOQ01000114.1	4050	1.23457	51.5062	100	Ferrovum myxofaciens; Ferrovum myxofaciens; Ferrovum myxofaciens; Ferrovum myxofaciens; Ferrovum myxofaciens;
Ferrovum_myxofaciens	4	NZ_JPOQ01000117.1	1651	0.605694	49.788	100	Ferrovum myxofaciens;
Ferrovum_myxofaciens	0	NZ_JPOQ01000123.1	13747	0.727431	52.2441	99.93	Ferrovum myxofaciens; Ferrovum myxofaciens; Ferrovum; Ferrovum myxofaciens; Ferrovum; Ferrovum myxofaciens; Ferrovum sp. Z-31; Ferrovum sp. Z-31; Ferrovum sp. Z-31; Ferrovum myxofaciens;
Ferrovum_myxofaciens	1	NZ_JPOQ01000124.1	4210	0.712589	57.1734	68.4667	Ferrovum myxofaciens; Ferrovum myxofaciens; Pseudomonas sp. 286;
Ferrovum_myxofaciens	0	NZ_JPOQ01000126.1	1568	1.27551	53.8265	81.35	Betaproteobacteria bacterium; Xanthomonadales bacterium;
Ferrovum_myxofaciens	4	NZ_JPOQ01000127.1	13729	1.09258	51.0307	100	Ferrovum myxofaciens; Ferrovum myxofaciens; Ferrovum; Ferrovum; Ferrovum; Ferrovum; Ferrovum; Ferrovum; Ferrovum myxofaciens; Ferrovum sp. Z-31; Ferrovum; Ferrovum myxofaciens; Ferrovum; Ferrovum myxofaciens; Ferrovum myxofaciens;
Ferrovum_myxofaciens	1	NZ_JPOQ01000128.1	12013	0.582702	55.3317	100	Ferrovum myxofaciens; Ferrovum; Ferrovum myxofaciens; Ferrovum myxofaciens; Ferrovum; Ferrovum myxofaciens; Ferrovum sp. Z-31;
Ferrovum_myxofaciens	1	NZ_JPOQ01000129.1	2726	1.46735	56.5664	100	Ferrovum; Ferrovum; Ferrovum myxofaciens; Ferrovum;
Ferrovum_myxofaciens	1	NZ_JPOQ01000130.1	4857	0.617665	57.587	99.9333	Ferrovum sp. Z-31; Ferrovum; Ferrovum myxofaciens;
Ferrovum_myxofaciens	1	NZ_JPOQ01000131.1	3272	1.22249	58.4658	93.75	Ferrovum myxofaciens; Ferrovum; Ferrovum; Ferrovum sp. JA12;
Ferrovum_myxofaciens	4	NZ_JPOQ01000133.1	7336	1.22683	51.0224	99.9444	Ferrovum myxofaciens; Ferrovum; Ferrovum; Ferrovum; Ferrovum; Ferrovum; Ferrovum; Ferrovum sp. Z-31; Ferrovum sp. Z-31;
Ferrovum_myxofaciens	0	NZ_JPOQ01000134.1	1109	0.901713	51.7583	100	Ferrovum;
Ferrovum_myxofaciens	1	NZ_JPOQ01000139.1	1901	0.526039	54.5502	99.6	Ferrovum sp. Z-31;
Ferrovum_myxofaciens	4	NZ_JPOQ01000140.1	1916	1.04384	49.6347	100	Ferrovum myxofaciens; Ferrovum myxofaciens;
Ferrovum_myxofaciens	4	NZ_JPOQ01000142.1	7231	1.10635	51.1686	99.75	Ferrovum myxofaciens; Ferrovum myxofaciens; Ferrovum myxofaciens; Ferrovum sp. Z-31; Ferrovum myxofaciens; Ferrovum sp. Z-31; Ferrovum myxofaciens; Ferrovum myxofaciens;
Ferrovum_myxofaciens	15	NZ_JPOQ01000143.1	3508	1.71038	47.2349	91.1667	Rugamonas rubra; Ferrovum sp. Z-31; Ferrovum; Ferrovum; Ferrovum myxofaciens; Candidatus Symbiobacter mobilis CR;
Ferrovum_myxofaciens	1	NZ_JPOQ01000145.1	7349	1.36073	55.4089	99.89	Ferrovum myxofaciens; Ferrovum; Ferrovum; Ferrovum; Ferrovum; Ferrovum; Ferrovum; Ferrovum sp. Z-31; Ferrovum myxofaciens; Ferrovum sp. Z-31;
Ferrovum_myxofaciens	4	NZ_JPOQ01000146.1	11781	1.10347	51.1247	100	Ferrovum myxofaciens; Ferrovum myxofaciens; Ferrovum myxofaciens; Ferrovum myxofaciens; Ferrovum myxofaciens; Ferrovum myxofaciens; Ferrovum myxofaciens; Ferrovum myxofaciens; Ferrovum myxofaciens; Ferrovum myxofaciens; Ferrovum myxofaciens; Ferrovum myxofaciens; Ferrovum myxofaciens;
Ferrovum_myxofaciens	5	NZ_JPOQ01000148.1	2066	1.93611	46.0794	87.7	Ralstonia solanacearum; Ferrovum myxofaciens; Acidithiobacillus sp. CJ-2; Ferrovum myxofaciens;
Ferrovum_myxofaciens	4	NZ_JPOQ01000151.1	2907	1.71999	49.8796	99.88	NiFe; Ferrovum myxofaciens; Ferrovum myxofaciens; Ferrovum myxofaciens; Ferrovum myxofaciens;
Ferrovum_myxofaciens	1	NZ_JPOQ01000156.1	16648	1.08121	55.6764	99.8278	Ferrovum myxofaciens; Ferrovum; Ferrovum; Ferrovum; Ferrovum; Ferrovum; Ferrovum myxofaciens; Ferrovum sp. Z-31; Ferrovum sp. Z-31; Ferrovum myxofaciens; Ferrovum myxofaciens; Ferrovum; Ferrovum; Ferrovum sp. Z-31; Ferrovum; Ferrovum; Ferrovum; Ferrovum sp. Z-31;
Ferrovum_myxofaciens	0	NZ_JPOQ01000158.1	1085	0.921659	52.8111	77.5	Sutterella parvirubra YIT 11816;
Ferrovum_myxofaciens	1	NZ_JPOQ01000159.1	1961	0.509944	53.6971	100	Ferrovum;
Ferrovum_myxofaciens	1	NZ_JPOQ01000162.1	1293	0.773395	54.5244	59.1	Pseudomonas aeruginosa;
Ferrovum_myxofaciens	1	NZ_JPOQ01000163.1	20013	1.04932	55.339	99.9429	Ferrovum myxofaciens; Ferrovum; Ferrovum myxofaciens; Ferrovum; Ferrovum myxofaciens; Ferrovum sp. Z-31; Ferrovum myxofaciens; Ferrovum myxofaciens; Ferrovum sp. Z-31; Ferrovum myxofaciens; Ferrovum; Ferrovum; Ferrovum myxofaciens; Ferrovum myxofaciens; Ferrovum myxofaciens; Ferrovum myxofaciens; Ferrovum myxofaciens; Ferrovum myxofaciens; Ferrovum myxofaciens; Ferrovum myxofaciens; Ferrovum;
Ferrovum_myxofaciens	0	NZ_JPOQ01000165.1	7766	1.03013	53.4381	99.8375	Ferrovum myxofaciens; Ferrovum myxofaciens; Ferrovum myxofaciens; Ferrovum myxofaciens; Ferrovum myxofaciens; Ferrovum myxofaciens; Ferrovum myxofaciens; Ferrovum myxofaciens;
Ferrovum_myxofaciens	1	NZ_JPOQ01000166.1	2620	1.14504	55.7252	100	Ferrovum myxofaciens; Ferrovum myxofaciens; Ferrovum;
Ferrovum_myxofaciens	0	NZ_JPOQ01000171.1	13919	1.00582	53.2869	100	Ferrovum myxofaciens; Ferrovum myxofaciens; Ferrovum; Ferrovum myxofaciens; Ferrovum; Ferrovum; Ferrovum myxofaciens; Ferrovum myxofaciens; Ferrovum myxofaciens; Ferrovum myxofaciens; Ferrovum; Ferrovum; Ferrovum sp. Z-31; Ferrovum myxofaciens;
Ferrovum_myxofaciens	0	NZ_JPOQ01000173.1	3155	2.2187	52.1712	99.6429	Ferrovum myxofaciens; Ferrovum sp. Z-31; Ferrovum sp. Z-31; Ferrovum sp. Z-31; Ferrovum sp. Z-31; Ferrovum; Ferrovum myxofaciens;
Ferrovum_myxofaciens	0	NZ_JPOQ01000176.1	3164	0.316056	51.4539	94.9	Cupriavidus taiwanensis;
Ferrovum_myxofaciens	6	NZ_JPOQ01000177.1	2576	2.32919	55.4348	98.7167	Ferrovum myxofaciens; Ferrovum; Ferrovum; Ferrovum; Ferrovum sp. Z-31; Bathymodiolus platifrons methanotrophic gill symbiont;
Ferrovum_myxofaciens	4	NZ_JPOQ01000178.1	1316	0.759878	50.4559	99.2	Ferrovum sp. Z-31;
Ferrovum_myxofaciens	4	NZ_JPOQ01000179.1	3562	0.842223	51.6002	100	Ferrovum myxofaciens; Ferrovum myxofaciens; Ferrovum myxofaciens;
Ferrovum_myxofaciens	5	NZ_JPOQ01000182.1	7378	0.813229	46.6251	100	Ferrovum myxofaciens; Ferrovum myxofaciens; Ferrovum myxofaciens; Ferrovum myxofaciens; Ferrovum myxofaciens; Ferrovum myxofaciens;
Ferrovum_myxofaciens	4	NZ_JPOQ01000183.1	1587	1.89036	49.9685	100	Ferrovum myxofaciens; Ferrovum; Ferrovum;
Ferrovum_myxofaciens	1	NZ_JPOQ01000186.1	2258	0.88574	54.8273	100	Ferrovum; Ferrovum;
Ferrovum_myxofaciens	1	NZ_JPOQ01000187.1	1798	1.66852	54.8387	80.5333	Ferrovum myxofaciens; Ferrovum myxofaciens; Paraburkholderia;
Ferrovum_myxofaciens	5	NZ_JPOQ01000192.1	1949	1.02617	44.8948	100	Ferrovum myxofaciens; Ferrovum myxofaciens;
Ferrovum_myxofaciens	1	NZ_JPOQ01000195.1	1591	1.25707	56.4425	100	Ferrovum; Ferrovum myxofaciens;
Ferrovum_myxofaciens	15	NZ_JPOQ01000200.1	3735	0.535475	48.9424	100	Ferrovum; Ferrovum myxofaciens;
Ferrovum_myxofaciens	15	NZ_JPOQ01000201.1	1582	0.632111	47.9772	99.4	Ferrovum myxofaciens;
Ferrovum_myxofaciens	1	NZ_JPOQ01000204.1	3269	1.22362	53.9309	100	Ferrovum myxofaciens; Ferrovum myxofaciens; Ferrovum myxofaciens; Ferrovum sp. Z-31;
Ferrovum_myxofaciens	0	NZ_JPOQ01000212.1	1557	1.92678	52.7296	100	Ferrovum myxofaciens; Ferrovum myxofaciens; Ferrovum sp. Z-31;
Ferrovum_myxofaciens	0	NZ_JPOQ01000218.1	1486	2.01884	53.4993	83.9333	Firmicutes bacterium I2511; Ferrovum sp. Z-31; Ferrovum;
Ferrovum_myxofaciens	0	NZ_JPOQ01000221.1	4584	0.8726	53.3595	99.6	Ferrovum sp. Z-31; Ferrovum myxofaciens; Ferrovum myxofaciens; Ferrovum myxofaciens;
Ferrovum_myxofaciens	0	NZ_JPOQ01000222.1	8151	0.368053	51.8587	100	Ferrovum myxofaciens; Ferrovum myxofaciens; Ferrovum myxofaciens;
Ferrovum_myxofaciens	15	NZ_JPOQ01000230.1	2328	0.429553	46.9072	100	Ferrovum myxofaciens;
Ferrovum_myxofaciens	15	NZ_JPOQ01000236.1	2863	0.698568	47.6074	100	Ferrovum; Ferrovum;
Ferrovum_myxofaciens	4	NZ_JPOQ01000238.1	3477	0.862813	50.6471	100	Ferrovum myxofaciens; Ferrovum; Ferrovum myxofaciens;
Ferrovum_myxofaciens	15	NZ_JPOQ01000240.1	2528	0.39557	47.3892	100	Ferrovum myxofaciens;
Ferrovum_myxofaciens	1	NZ_JPOQ01000244.1	7926	1.00934	57.7088	100	Ferrovum myxofaciens; Ferrovum myxofaciens; Ferrovum myxofaciens; Ferrovum; Ferrovum sp. Z-31; Ferrovum; Ferrovum myxofaciens; Ferrovum;
Ferrovum_myxofaciens	15	NZ_JPOQ01000245.1	1532	1.30548	47.6501	81.7	Ferrovum myxofaciens; Rhodospirillaceae bacterium Spongia-Bin9;
Ferrovum_myxofaciens	6	NZ_JPOQ01000248.1	1190	2.52101	56.1345	100	Ferrovum sp. Z-31; Ferrovum; Ferrovum;
Ferrovum_myxofaciens	4	NZ_JPOQ01000249.1	3668	0.817884	50.3817	85.9667	Stenotrophomonas sp. DDT-1; Ferrovum myxofaciens; Ferrovum myxofaciens;
Ferrovum_myxofaciens	4	NZ_JPOQ01000253.1	1514	1.321	51.7173	85.2	Ferrovum sp. Z-31; Burkholderia sp. NFACC33-1;
Ferrovum_myxofaciens	1	NZ_JPOQ01000257.1	6063	1.15454	55.0388	100	Ferrovum sp. Z-31; Ferrovum sp. Z-31; Ferrovum myxofaciens; Ferrovum; Ferrovum; Ferrovum; Ferrovum;
Ferrovum_myxofaciens	4	NZ_JPOQ01000270.1	2030	1.97044	48.8177	84.75	Desulfonatronovibrio magnus; Ferrovum; Ferrovum; Ferrovum;
Ferrovum_myxofaciens	15	NZ_JPOQ01000271.1	1435	1.39373	48.7805	87.85	Acidiferrobacter sp. SPIII_3; Ferrovum myxofaciens;
Ferrovum_myxofaciens	1	NZ_JPOQ01000280.1	1993	1.50527	54.4907	98.9667	Ferrovum sp. Z-31; Ferrovum; Ferrovum;
Ferrovum_myxofaciens	0	NZ_JPOQ01000282.1	1552	0.64433	51.482	99.8	Ferrovum myxofaciens;
Ferrovum_myxofaciens	1	NZ_JPOQ01000287.1	1033	0.968054	54.3078	100	Ferrovum myxofaciens;
Ferrovum_myxofaciens	0	NZ_JPOQ01000289.1	3533	0.849137	52.2502	100	Ferrovum sp. Z-31; Ferrovum; Ferrovum myxofaciens;
Ferrovum_myxofaciens	0	NZ_JPOQ01000290.1	4509	1.10889	53.0938	100	Ferrovum sp. Z-31; Ferrovum sp. Z-31; Ferrovum myxofaciens; Ferrovum myxofaciens; Ferrovum;
Ferrovum_myxofaciens	0	NZ_JPOQ01000293.1	2144	1.39925	52.0522	100	Ferrovum myxofaciens; Ferrovum sp. Z-31; Ferrovum;
Ferrovum_myxofaciens	5	NZ_JPOQ01000295.1	1785	1.12045	43.3053	80.3	Ferrovum myxofaciens; Cupriavidus alkaliphilus;
Ferrovum_myxofaciens	0	NZ_JPOQ01000310.1	1160	0.862069	51.4655	99.6	Ferrovum;
Ferrovum_myxofaciens	5	NZ_JPOQ01000313.1	1155	1.7316	45.7143	100	Ferrovum sp. Z-31; Ferrovum myxofaciens;
Ferrovum_myxofaciens	0	NZ_JPOQ01000320.1	1903	1.57646	53.8623	89.4333	Ferrovum sp. Z-31; Ferrovum sp. Z-31; Ferrovum myxofaciens;
Ferrovum_myxofaciens	5	NZ_JPOQ01000324.1	1310	0.763359	44.7328	100	Ferrovum myxofaciens;
Ferrovum_myxofaciens	15	NZ_JPOQ01000333.1	1837	1.08873	48.7752	100	Ferrovum myxofaciens; Ferrovum myxofaciens;
Ferrovum_myxofaciens	1	NZ_JPOQ01000361.1	1354	1.4771	57.0162	100	Ferrovum sp. Z-31; Ferrovum myxofaciens;
Ferrovum_myxofaciens	5	NZ_JPOQ01000364.1	1234	0.810373	44.6515	100	Ferrovum myxofaciens;
Ferrovum_myxofaciens	11	NZ_JPOQ01000374.1	2694	0.74239	39.6437	100	Ferrovum myxofaciens; Ferrovum myxofaciens;
Ferrovum_myxofaciens	4	NZ_JPOQ01000379.1	1852	1.07991	50.9719	78.4	Ferrovum myxofaciens; Bradyrhizobium elkanii;
Ferrovum_myxofaciens	6	NZ_JPOQ01000400.1	1182	3.38409	53.6379	100	Ferrovum; Ferrovum sp. Z-31; Ferrovum; Ferrovum;
Ferrovum_myxofaciens	4	NZ_JPOQ01000410.1	1142	0	50.3503	NA
Ferrovum_myxofaciens	5	NZ_JPOQ01000424.1	1186	0.84317	43.6762	100	Ferrovum myxofaciens;
Ferrovum_myxofaciens	1	NZ_JPOQ01000437.1	1020	0.980392	54.2157	100	Ferrovum;
Ferrovum_myxofaciens	0	NZ_JPOQ01000453.1	1149	2.61097	51.0009	100	Ferrovum sp. Z-31; Ferrovum myxofaciens; Ferrovum;
Ferrovum_myxofaciens	4	NZ_JPOQ01000472.1	1378	0.725689	49.5646	100	Ferrovum myxofaciens;
Ferrovum_myxofaciens	0	NZ_JPOQ01000538.1	1459	2.0562	50.7197	100	Ferrovum; Ferrovum; Ferrovum sp. Z-31;
Nitrospira_bacterium	4	LJTK01000122.1	8991	0.889779	49.9277	79.075	Desulfuromonas sp.; Geoalkalibacter ferrihydriticus; Deltaproteobacteria bacterium; Nitrospira bacterium SG8_35_1; Nitrospira bacterium SG8_35_1; Nitrospira bacterium SG8_35_1; Nitrospira bacterium SG8_35_1; Nitrospira bacterium SG8_35_1;
Nitrospira_bacterium	4	LJTK01000123.1	8950	0.782123	49.6648	100	Nitrospira bacterium SG8_35_1; Nitrospira bacterium SG8_35_1; Nitrospira bacterium SG8_35_1; Nitrospira bacterium SG8_35_1; Nitrospira bacterium SG8_35_1; Nitrospira bacterium SG8_35_1; Nitrospira bacterium SG8_35_1;
Nitrospira_bacterium	15	LJTK01000076.1	22845	0.875465	48.2994	92.735	Nitrospira bacterium SG8_35_1; Deltaproteobacteria bacterium RIFOXYD12_FULL_57_12; Nitrospira bacterium SG8_35_1; Desulfobulbaceae bacterium; Deltaproteobacteria bacterium; Nitrospira bacterium SG8_35_1; Nitrospira bacterium SG8_35_1; Nitrospira bacterium SG8_35_1; Nitrospira bacterium SG8_35_1; Nitrospira bacterium SG8_35_1; Desulfobulbaceae bacterium; Nitrospira bacterium SG8_35_1; Nitrospira b…
Nitrospira_bacterium	5	LJTK01000003.1	30103	0.764043	43.8162	92.0304	Nitrospira bacterium SG8_35_1; Nitrospira bacterium SG8_35_1; Nitrospira bacterium SG8_35_1; Nitrospira bacterium SG8_35_1; Desulfurococcus mucosus; Nitrospira bacterium SG8_35_1; Candidatus Scalindua sp. husup-a2; Candidatus Scalindua sp. husup-a2; Nitrospira bacterium SG8_35_1; Nitrospira bacterium SG8_35_1; Nitrospira bacterium SG8_35_1; Nitrospira bacterium SG8_35_1; Candidatus Scalindua sp. …
Nitrospira_bacterium	5	LJTK01000077.1	11995	1.25052	46.0942	86.64	Nitrospira bacterium SG8_35_1; Desulfobacterales bacterium SG8_35; Desulfobacterales bacterium SG8_35; uncultured bacterium; Nitrospira bacterium SG8_35_1; Nitrospira bacterium SG8_35_1; Deltaproteobacteria bacterium RIFOXYD12_FULL_57_12; Nitrospira bacterium SG8_35_1; Nitrospira bacterium SG8_35_1; Nitrospira bacterium SG8_35_1; Nitrospira bacterium SG8_35_1; Nitrospira bacterium SG8_35_1; Nitro…
Nitrospira_bacterium	15	LJTK01000078.1	11085	0.90212	47.6951	97.25	Nitrospira bacterium SG8_35_1; Nitrospira bacterium SG8_35_1; Fe-S; Nitrospira bacterium SG8_35_1; Nitrospira bacterium SG8_35_1; Nitrospira bacterium SG8_35_1; Nitrospira bacterium SG8_35_1; Nitrospira bacterium SG8_35_1; Nitrospira bacterium SG8_35_1; Desulfobacterales bacterium SG8_35;
Nitrospira_bacterium	5	LJTK01000124.1	8845	0.791408	44.7711	95.3143	Nitrospira bacterium SG8_35_1; Nitrospira bacterium SG8_35_1; Nitrospira bacterium SG8_35_1; bacterium BMS3Abin06; Nitrospira bacterium SG8_35_1; Nitrospira bacterium SG8_35_1; Nitrospira bacterium SG8_35_1;
Nitrospira_bacterium	15	LJTK01000125.1	9332	0.428633	47.9854	96.475	Nitrospira bacterium SG8_35_1; Nitrospiraceae bacterium; Nitrospira bacterium SG8_35_1; Nitrospira bacterium SG8_35_1;
Nitrospira_bacterium	4	LJTK01000355.1	5095	0.981354	50.2061	95.18	Nitrospira bacterium SG8_35_1; Nitrospira bacterium SG8_35_1; Nitrospira bacterium SG8_35_1; Desulfobacterales bacterium SG8_35_2; Candidatus Electrothrix marina;
Nitrospira_bacterium	5	LJTK01000079.1	11505	0.956106	46.3798	94.8	Nitrospira bacterium SG8_35_1; Nitrospira bacterium SG8_35_1; bacterium BMS3Bbin09; Nitrospira bacterium SG8_35_1; Nitrospira bacterium SG8_35_1; Nitrospira bacterium SG8_35_1; Nitrospira bacterium SG8_35_1; Nitrospira bacterium SG8_35_1; Nitrospira bacterium SG8_35_1; Nitrospira bacterium SG8_35_1; Thermodesulfatator sp.;
Nitrospira_bacterium	11	LJTK01000126.1	8716	0.803121	39.33	94.8286	Nitrospira bacterium SG8_35_1; Nitrospira bacterium SG8_35_1; Nitrospira bacterium SG8_35_1; Nitrospira bacterium SG8_35_1; Nitrospira bacterium SG8_35_1; Nitrospira bacterium SG8_35_1; Nitrospiraceae bacterium;
Nitrospira_bacterium	5	LJTK01000127.1	8696	1.26495	46.2052	97.6	Nitrospira bacterium SG8_35_1; Nitrospira bacterium SG8_35_1; Nitrospira bacterium SG8_35_1; Nitrospira bacterium SG8_35_1; Nitrospira bacterium SG8_35_1; Nitrospira bacterium SG8_35_1; Nitrospira bacterium SG8_35_1; bacterium BMS3Bbin09; Nitrospira bacterium SG8_35_1; Nitrospira bacterium SG8_35_1; Nitrospira bacterium SG8_35_1;
Nitrospira_bacterium	5	LJTK01000080.1	10534	0.569584	46.4211	94.5833	Nitrospira bacterium SG8_35_1; Nitrospira bacterium SG8_35_1; Nitrospira bacterium SG8_35_1; Nitrospira bacterium SG8_35_1; Nitrospira bacterium SG8_35_4; Nitrospira bacterium SG8_35_1;
Nitrospira_bacterium	15	LJTK01000128.1	9069	0.882126	48.131	100	Nitrospira bacterium SG8_35_1; Nitrospira bacterium SG8_35_1; Nitrospira bacterium SG8_35_1; Nitrospira bacterium SG8_35_1; Nitrospira bacterium SG8_35_1; Nitrospira bacterium SG8_35_1; Nitrospira bacterium SG8_35_1; Nitrospira bacterium SG8_35_1;
Nitrospira_bacterium	5	LJTK01000129.1	9806	1.01978	45.1152	99.92	Nitrospira bacterium SG8_35_1; Nitrospira bacterium SG8_35_1; Nitrospira bacterium SG8_35_1; Nitrospira bacterium SG8_35_1; Nitrospira bacterium SG8_35_1; Nitrospira bacterium SG8_35_1; Nitrospira bacterium SG8_35_1; Nitrospira bacterium SG8_35_1; Nitrospira bacterium SG8_35_1; Nitrospira bacterium SG8_35_1;
Nitrospira_bacterium	5	LJTK01000081.1	12003	1.16638	44.6138	100	Nitrospira bacterium SG8_35_1; Nitrospira bacterium SG8_35_1; Nitrospira bacterium SG8_35_1; Nitrospira bacterium SG8_35_1; Nitrospira bacterium SG8_35_1; Nitrospira bacterium SG8_35_1; Nitrospira bacterium SG8_35_1; Nitrospira bacterium SG8_35_1; Nitrospira bacterium SG8_35_1; Nitrospira bacterium SG8_35_1; Nitrospira bacterium SG8_35_1; Nitrospira bacterium SG8_35_1; Nitrospira bacterium SG8_35…
Nitrospira_bacterium	5	LJTK01000082.1	14420	1.10957	46.3454	97.975	Nitrospira bacterium SG8_35_1; Nitrospira bacterium SG8_35_1; Nitrospira bacterium SG8_35_1; Nitrospira bacterium SG8_35_1; Nitrospira bacterium SG8_35_1; Nitrospira bacterium SG8_35_1; Nitrospira bacterium SG8_35_1; Nitrospira bacterium SG8_35_1; Nitrospira bacterium SG8_35_1; Nitrospira bacterium SG8_35_1; bacterium BMS3Abin10; Nitrospira bacterium SG8_35_1; Nitrospira bacterium SG8_35_1; Nitro…
Nitrospira_bacterium	5	LJTK01000130.1	9193	1.19656	45.8066	92.1364	Nitrospira bacterium SG8_35_1; Nitrospira bacterium SG8_35_1; Nitrospira bacterium SG8_35_1; Nitrospira bacterium SG8_35_1; Nitrospira bacterium SG8_35_1; Nitrospira bacterium SG8_35_1; Nitrospira bacterium SG8_35_1; Nitrospira bacterium SG8_35_1; Nitrospira bacterium SG8_35_4; Nitrospiraceae bacterium; Nitrospira bacterium SG8_35_1;
Nitrospira_bacterium	5	LJTK01000083.1	11075	0.632054	46.6727	94.7286	Nitrospira bacterium SG8_35_1; Nitrospira bacterium SG8_35_1; Nitrospira bacterium SG8_35_1; Nitrospira bacterium SG8_35_1; Nitrospira bacterium SG8_35_1; Nitrospira bacterium SG8_35_1; bacterium BMS3Abin09;
Nitrospira_bacterium	11	LJTK01000084.1	10796	0.741015	40.4409	99.9	Nitrospira bacterium SG8_35_1; Nitrospira bacterium SG8_35_1; Nitrospira bacterium SG8_35_1; Nitrospira bacterium SG8_35_1; Nitrospira bacterium SG8_35_1; Nitrospira bacterium SG8_35_1; Nitrospira bacterium SG8_35_1; Nitrospira bacterium SG8_35_1;
Nitrospira_bacterium	4	LJTK01000131.1	8702	0.919329	50.747	99.9375	Nitrospira bacterium SG8_35_1; Nitrospira bacterium SG8_35_1; Nitrospira bacterium SG8_35_1; Nitrospira bacterium SG8_35_1; Nitrospira bacterium SG8_35_1; Nitrospira bacterium SG8_35_1; Nitrospira bacterium SG8_35_1; Nitrospira bacterium SG8_35_1;
Nitrospira_bacterium	15	LJTK01000001.1	79085	0.885124	47.5261	95.4771	Nitrospira bacterium SG8_35_1; Nitrospira bacterium SG8_35_1; Nitrospira bacterium SG8_35_1; Nitrospira bacterium SG8_35_1; Gammaproteobacteria bacterium; Nitrospira bacterium SG8_35_1; Nitrospira bacterium SG8_35_1; Nitrospira bacterium SG8_35_1; Nitrospira bacterium SG8_35_1; Nitrospira bacterium SG8_35_1; Nitrospira bacterium SG8_35_1; Nitrospira bacterium SG8_35_1; Nitrospira bacterium SG8_35…
Nitrospira_bacterium	5	LJTK01000132.1	8263	1.33124	44.3544	96.7273	Nitrospira bacterium SG8_35_1; Nitrospira bacterium SG8_35_1; Nitrospira bacterium SG8_35_1; Nitrospira bacterium SG8_35_1; Nitrospira bacterium SG8_35_1; Nitrospira bacterium SG8_35_1; Nitrospira bacterium SG8_35_1; Nitrospira bacterium SG8_35_1; Nitrospira bacterium SG8_35_1; Nitrospira bacterium SG8_35_1; Nitrospira bacterium SG8_35_4;
Nitrospira_bacterium	15	LJTK01000085.1	13609	0.881769	47.5494	91.9	Nitrospira bacterium SG8_35_1; Nitrospira bacterium SG8_35_1; bacterium BMS3Abin06; Nitrospira bacterium SG8_35_1; Nitrospira bacterium SG8_35_1; Nitrospira bacterium SG8_35_1; bacterium BMS3Abin09; bacterium BMS3Abin06; Nitrospira bacterium SG8_35_1; Nitrospira bacterium SG8_35_1; Nitrospira bacterium SG8_35_1; Nitrospira bacterium SG8_35_1;
Nitrospira_bacterium	5	LJTK01000133.1	8484	0.942951	46.075	99.925	Nitrospira bacterium SG8_35_1; Nitrospira bacterium SG8_35_1; Nitrospira bacterium SG8_35_1; Nitrospira bacterium SG8_35_1; Nitrospira bacterium SG8_35_1; Nitrospira bacterium SG8_35_1; Nitrospira bacterium SG8_35_1; Nitrospira bacterium SG8_35_1;
Nitrospira_bacterium	15	LJTK01000134.1	9373	0.853515	47.6795	93.525	Nitrospira bacterium SG8_35_1; Desulfobacterales bacterium PC51MH44; Nitrospira bacterium SG8_35_1; Nitrospira bacterium SG8_35_1; Nitrospira bacterium SG8_35_1; Nitrospira bacterium SG8_35_1; Nitrospira bacterium SG8_35_1; Nitrospira bacterium SG8_35_1;
Nitrospira_bacterium	15	LJTK01000135.1	8140	0.859951	49.5332	95.7714	Nitrospira bacterium SG8_35_1; Nitrospira bacterium SG8_35_1; Nitrospira bacterium SG8_35_1; Desulfobulbaceae bacterium; Nitrospira bacterium SG8_35_1; Nitrospira bacterium SG8_35_1; Nitrospira bacterium SG8_35_1;
Nitrospira_bacterium	5	LJTK01000086.1	12482	1.0415	46.6031	98.1231	Nitrospira bacterium SG8_35_1; Nitrospira bacterium SG8_35_1; Nitrospira bacterium SG8_35_1; Nitrospira bacterium SG8_35_1; Nitrospira bacterium SG8_35_1; Desulfobacterales bacterium SG8_35; Nitrospira bacterium SG8_35_1; Nitrospira bacterium SG8_35_1; Nitrospira bacterium SG8_35_1; Desulfobulbaceae bacterium; Nitrospira bacterium SG8_35_1; Nitrospira bacterium SG8_35_1; Nitrospira bacterium SG8_…
Nitrospira_bacterium	5	LJTK01000087.1	13078	0.917571	46.0239	94.6333	Nitrospira bacterium SG8_35_1; Nitrospira bacterium SG8_35_1; Nitrospira bacterium SG8_35_1; Nitrospira bacterium SG8_35_1; Nitrospira bacterium SG8_35_1; Nitrospira bacterium SG8_35_1; Nitrospira bacterium SG8_35_1; Nitrospira bacterium SG8_35_1; Nitrospira bacterium SG8_35_1; Nitrospira bacterium SG8_35_1; bacterium BMS3Abin10; Nitrospiraceae bacterium;
Nitrospira_bacterium	5	LJTK01000136.1	8072	0.74331	43.7562	92.45	Nitrospiraceae bacterium; Nitrospira bacterium SG8_35_1; Nitrospira bacterium SG8_35_1; Nitrospira bacterium SG8_35_1; Nitrospira bacterium SG8_35_1; Nitrospira bacterium SG8_35_1;
Nitrospira_bacterium	5	LJTK01000088.1	10113	1.08771	45.5948	96.8091	Nitrospira bacterium SG8_35_1; Nitrospiraceae bacterium; Nitrospira bacterium SG8_35_1; Nitrospira bacterium SG8_35_1; Nitrospira bacterium SG8_35_1; Nitrospira bacterium SG8_35_1; Nitrospira bacterium SG8_35_1; Nitrospira bacterium SG8_35_1; Nitrospira bacterium SG8_35_1; Nitrospira bacterium SG8_35_1; Nitrospira bacterium SG8_35_1;
Nitrospira_bacterium	15	LJTK01000137.1	8041	0.870538	48.9243	96.7714	Nitrospira bacterium SG8_35_1; Desulfobulbaceae bacterium; Nitrospira bacterium SG8_35_1; Nitrospira bacterium SG8_35_1; Nitrospira bacterium SG8_35_1; Nitrospira bacterium SG8_35_1; Nitrospira bacterium SG8_35_1;
Nitrospira_bacterium	5	LJTK01000138.1	7957	1.25676	45.2432	100	Nitrospira bacterium SG8_35_1; Nitrospira bacterium SG8_35_1; Nitrospira bacterium SG8_35_1; Nitrospira bacterium SG8_35_1; Nitrospira bacterium SG8_35_1; Nitrospira bacterium SG8_35_1; Nitrospira bacterium SG8_35_1; Nitrospira bacterium SG8_35_1; Nitrospira bacterium SG8_35_1; Nitrospira bacterium SG8_35_1;
Nitrospira_bacterium	15	LJTK01000139.1	7955	1.00566	48.9126	100	Nitrospira bacterium SG8_35_1; Nitrospira bacterium SG8_35_1; Nitrospira bacterium SG8_35_1; Nitrospira bacterium SG8_35_1; Nitrospira bacterium SG8_35_1; Nitrospira bacterium SG8_35_1; Nitrospira bacterium SG8_35_1; Nitrospira bacterium SG8_35_1;
Nitrospira_bacterium	4	LJTK01000089.1	10475	0.763723	50.0811	99.225	Nitrospira bacterium SG8_35_1; Desulfobacterales bacterium SG8_35_2; Nitrospira bacterium SG8_35_1; Nitrospira bacterium SG8_35_1; Nitrospira bacterium SG8_35_1; Nitrospira bacterium SG8_35_1; Nitrospira bacterium SG8_35_1; Nitrospira bacterium SG8_35_1;
Nitrospira_bacterium	5	LJTK01000090.1	12479	1.12188	45.1238	93.0857	bacterium BMS3Abin10; Nitrospira bacterium SG8_35_1; Nitrospira bacterium SG8_35_1; Nitrospira bacterium SG8_35_1; Nitrospira bacterium SG8_35_1; Nitrospira bacterium SG8_35_1; Nitrospira bacterium SG8_35_1; Nitrospira bacterium SG8_35_1; Nitrospira bacterium SG8_35_1; Nitrospira bacterium SG8_35_1; Nitrospiraceae bacterium; Nitrospira bacterium SG8_35_1; Nitrospira bacterium SG8_35_1; bacterium …
Nitrospira_bacterium	5	LJTK01000140.1	7857	0.890925	45.5899	100	Nitrospira bacterium SG8_35_1; Nitrospira bacterium SG8_35_1; Nitrospira bacterium SG8_35_1; Nitrospira bacterium SG8_35_1; Nitrospira bacterium SG8_35_1; Nitrospira bacterium SG8_35_1; Nitrospira bacterium SG8_35_1;
Nitrospira_bacterium	5	LJTK01000141.1	7833	0.638325	42.3592	94.2	Nitrospiraceae bacterium; Nitrospira bacterium SG8_35_1; Nitrospira bacterium SG8_35_1; Nitrospira bacterium SG8_35_1; Nitrospira bacterium SG8_35_1;
Nitrospira_bacterium	5	LJTK01000142.1	8234	1.09303	43.9641	93.8222	bacterium BMS3Abin06; Nitrospira bacterium SG8_35_1; Nitrospira bacterium SG8_35_1; Nitrospira bacterium SG8_35_1; bacterium BMS3Abin06; Nitrospira bacterium SG8_35_1; Nitrospira bacterium SG8_35_1; Nitrospiraceae bacterium; Nitrospira bacterium SG8_35_1;
Nitrospira_bacterium	5	LJTK01000004.1	26085	0.920069	46.1836	97.575	Nitrospira bacterium SG8_35_1; Nitrospira bacterium SG8_35_1; Nitrospira bacterium SG8_35_1; Nitrospira bacterium SG8_35_1; Nitrospira bacterium SG8_35_1; Nitrospira bacterium SG8_35_1; Nitrospira bacterium SG8_35_1; Nitrospira bacterium SG8_35_1; Nitrospira bacterium SG8_35_1; Nitrospira bacterium SG8_35_1; Nitrospira bacterium SG8_35_1; Nitrospira bacterium SG8_35_1; Nitrospira bacterium SG8_35…
Nitrospira_bacterium	15	LJTK01000143.1	7764	1.67439	47.0118	97.4385	Nitrospira bacterium SG8_35_1; Nitrospira bacterium SG8_35_1; Nitrospira bacterium SG8_35_1; Nitrospira bacterium SG8_35_1; Nitrospira bacterium SG8_35_1; Nitrospira bacterium SG8_35_1; Nitrospira bacterium SG8_35_1; Desulfobulbaceae bacterium; Desulfobulbaceae bacterium; Nitrospira bacterium SG8_35_1; Nitrospira bacterium SG8_35_1; Nitrospira bacterium SG8_35_1; Nitrospira bacterium SG8_35_1;
Nitrospira_bacterium	4	LJTK01000091.1	11972	0.751754	50.4511	98.0556	Nitrospira bacterium SG8_35_1; Nitrospira bacterium SG8_35_1; Nitrospira bacterium SG8_35_1; Desulfobacterales bacterium SG8_35_2; Desulfobulbaceae bacterium; Nitrospira bacterium SG8_35_1; Nitrospira bacterium SG8_35_1; Nitrospira bacterium SG8_35_1; Nitrospira bacterium SG8_35_1;
Nitrospira_bacterium	15	LJTK01000092.1	10616	0.941974	47.1647	94.5	Nitrospira bacterium SG8_35_1; Nitrospira bacterium SG8_35_1; Nitrospira bacterium SG8_35_1; Nitrospira bacterium SG8_35_1; Nitrospira bacterium SG8_35_1; Nitrospira bacterium SG8_35_1; Nitrospira bacterium SG8_35_1; Nitrospira bacterium SG8_35_1; Nitrospira bacterium SG8_35_1; Hydrogenophilales bacterium RIFOXYD1_FULL_62_11;
Nitrospira_bacterium	5	LJTK01000144.1	7685	1.17111	44.229	94.7889	Nitrospira bacterium SG8_35_1; Nitrospira bacterium SG8_35_1; Nitrospira bacterium SG8_35_1; Nitrospira bacterium SG8_35_1; Desulfobulbus japonicus; Nitrospira bacterium SG8_35_1; Nitrospira bacterium SG8_35_1; Nitrospira bacterium SG8_35_1; Nitrospira bacterium SG8_35_1;
Nitrospira_bacterium	15	LJTK01000093.1	11282	0.886368	47.2966	100	Nitrospira bacterium SG8_35_1; Nitrospira bacterium SG8_35_1; Nitrospira bacterium SG8_35_1; Nitrospira bacterium SG8_35_1; Nitrospira bacterium SG8_35_1; Nitrospira bacterium SG8_35_1; Nitrospira bacterium SG8_35_1; Nitrospira bacterium SG8_35_1; Nitrospira bacterium SG8_35_1; Nitrospira bacterium SG8_35_1;
Nitrospira_bacterium	5	LJTK01000145.1	7666	1.04357	45.03	99.3625	Nitrospira bacterium SG8_35_1; Nitrospira bacterium SG8_35_1; Nitrospira bacterium SG8_35_1; Nitrospira bacterium SG8_35_1; Nitrospira bacterium SG8_35_1; Nitrospira bacterium SG8_35_1; Nitrospira bacterium SG8_35_1; Nitrospira bacterium SG8_35_1;
Nitrospira_bacterium	5	LJTK01000094.1	17095	0.818953	45.06	98.95	Nitrospira bacterium SG8_35_1; Nitrospira bacterium SG8_35_1; Nitrospira bacterium SG8_35_1; Nitrospira bacterium SG8_35_1; Nitrospira bacterium SG8_35_1; Nitrospira bacterium SG8_35_1; Nitrospira bacterium SG8_35_1; Nitrospira bacterium SG8_35_1; Nitrospira bacterium SG8_35_1; Nitrospira bacterium SG8_35_1; Desulfobacterales bacterium SG8_35; Nitrospira bacterium SG8_35_1; Nitrospira bacterium S…
Nitrospira_bacterium	15	LJTK01000146.1	9104	0.878735	47.3089	95.2875	Nitrospira bacterium SG8_35_1; bacterium BMS3Abin06; bacterium BMS3Abin06; Nitrospira bacterium SG8_35_1; Nitrospira bacterium SG8_35_1; Nitrospira bacterium SG8_35_1; Nitrospira bacterium SG8_35_1; Nitrospira bacterium SG8_35_1;
Nitrospira_bacterium	5	LJTK01000147.1	7588	0.790722	45.6115	94.8167	Nitrospira bacterium SG8_35_1; Nitrospira bacterium SG8_35_1; Nitrospira bacterium SG8_35_1; Nitrospira bacterium SG8_35_1; Nitrospiraceae bacterium; Nitrospira bacterium SG8_35_1;
Nitrospira_bacterium	5	LJTK01000148.1	9773	0.920905	45.4927	99.9778	Nitrospira bacterium SG8_35_1; Nitrospira bacterium SG8_35_1; Nitrospira bacterium SG8_35_1; Nitrospira bacterium SG8_35_1; Nitrospira bacterium SG8_35_1; Nitrospira bacterium SG8_35_1; Nitrospira bacterium SG8_35_1; Nitrospira bacterium SG8_35_1; Nitrospira bacterium SG8_35_1;
Nitrospira_bacterium	5	LJTK01000149.1	7966	0.878735	44.9284	100	Nitrospira bacterium SG8_35_1; Nitrospira bacterium SG8_35_1; Nitrospira bacterium SG8_35_1; Nitrospira bacterium SG8_35_1; Nitrospira bacterium SG8_35_1; Nitrospira bacterium SG8_35_1; Nitrospira bacterium SG8_35_1;
Nitrospira_bacterium	15	LJTK01000150.1	7494	0.40032	49.3195	100	Nitrospira bacterium SG8_35_1; Nitrospira bacterium SG8_35_1; Nitrospira bacterium SG8_35_1;
Nitrospira_bacterium	5	LJTK01000151.1	7479	1.06966	44.2439	98.8375	Nitrospira bacterium SG8_35_1; Nitrospira bacterium SG8_35_1; Desulfobulbaceae bacterium; Nitrospira bacterium SG8_35_1; Nitrospira bacterium SG8_35_1; Nitrospira bacterium SG8_35_1; Nitrospira bacterium SG8_35_1; Nitrospira bacterium SG8_35_1;
Nitrospira_bacterium	15	LJTK01000152.1	8933	0.783611	47.8115	99.8	Nitrospira bacterium SG8_35_1; Nitrospira bacterium SG8_35_1; Nitrospira bacterium SG8_35_1; Nitrospira bacterium SG8_35_1; Nitrospira bacterium SG8_35_1; Nitrospira bacterium SG8_35_1; Nitrospira bacterium SG8_35_1;
Nitrospira_bacterium	15	LJTK01000153.1	8259	1.57404	47.4755	87.4769	Deltaproteobacteria bacterium; Desulfobacterales bacterium SG8_35_2; Nitrospira bacterium SG8_35_1; Nitrospira bacterium SG8_35_1; Nitrospira bacterium SG8_35_1; Nitrospira bacterium SG8_35_1; Desulfobulbaceae bacterium; Candidatus Entotheonella gemina; Nitrospira bacterium SG8_35_1; Nitrospira bacterium SG8_35_1; Nitrospira bacterium SG8_35_1; Deltaproteobacteria bacterium; Nitrospira bacterium …
Nitrospira_bacterium	15	LJTK01000095.1	11818	0.930784	48.8661	95.5182	Nitrospira bacterium SG8_35_1; Nitrospira bacterium SG8_35_1; Nitrospira bacterium SG8_35_1; Desulfobacterales bacterium SG8_35; Thiobacillus denitrificans; Nitrospira bacterium SG8_35_1; Nitrospira bacterium SG8_35_1; Nitrospira bacterium SG8_35_1; Nitrospira bacterium SG8_35_1; Nitrospira bacterium SG8_35_1; Nitrospira bacterium SG8_35_1;
Nitrospira_bacterium	15	LJTK01000154.1	8301	0.722804	47.4039	100	Nitrospira bacterium SG8_35_1; Nitrospira bacterium SG8_35_1; Nitrospira bacterium SG8_35_1; Nitrospira bacterium SG8_35_1; Nitrospira bacterium SG8_35_1; Nitrospira bacterium SG8_35_1;
Nitrospira_bacterium	5	LJTK01000096.1	10106	0.89056	44.3598	94.6556	Nitrospira bacterium SG8_35_1; Nitrospira bacterium SG8_35_1; bacterium BMS3Abin06; Nitrospira bacterium SG8_35_1; Nitrospira bacterium SG8_35_1; Nitrospira bacterium SG8_35_1; bacterium BMS3Abin10; Nitrospira bacterium SG8_35_1; Nitrospira bacterium SG8_35_1;
Nitrospira_bacterium	5	LJTK01000155.1	8019	0.872927	44.195	94.1571	Nitrospira bacterium SG8_35_1; Nitrospira bacterium SG8_35_1; Nitrospira bacterium SG8_35_1; Nitrospira bacterium SG8_35_1; Nitrospira bacterium SG8_35_1; Desulfurivibrio sp.; Nitrospira bacterium SG8_35_1;
Nitrospira_bacterium	15	LJTK01000356.1	5198	0.769527	48.307	100	Nitrospira bacterium SG8_35_1; Nitrospira bacterium SG8_35_1; Nitrospira bacterium SG8_35_1; Nitrospira bacterium SG8_35_1;
Nitrospira_bacterium	5	LJTK01000156.1	7339	1.22633	46.4505	94.8444	Nitrospira bacterium SG8_35_1; Nitrospira bacterium SG8_35_1; Nitrospira bacterium SG8_35_1; Nitrospira bacterium SG8_35_1; Nitrospira bacterium SG8_35_1; Nitrospira bacterium SG8_35_1; bacterium BMS3Abin06; Nitrospira bacterium SG8_35_1; Nitrospira bacterium SG8_35_1;
Nitrospira_bacterium	5	LJTK01000157.1	7326	0.819001	46.3554	96.2333	Nitrospira bacterium SG8_35_1; Nitrospira bacterium SG8_35_1; Nitrospira bacterium SG8_35_1; Desulfobacterales bacterium SG8_35_2; Nitrospira bacterium SG8_35_1; Nitrospira bacterium SG8_35_1;
Nitrospira_bacterium	15	LJTK01000158.1	7317	1.09334	47.5195	92.8	Nitrospira bacterium SG8_35_1; Nitrospira bacterium SG8_35_1; Thiomonas sp. X19; Nitrospira bacterium SG8_35_1; Desulfobulbaceae bacterium; Nitrospira bacterium SG8_35_1; Nitrospira bacterium SG8_35_1; Nitrospira bacterium SG8_35_1;
Nitrospira_bacterium	5	LJTK01000159.1	7303	1.3693	42.2703	99.96	Nitrospira bacterium SG8_35_1; Nitrospira bacterium SG8_35_1; Nitrospira bacterium SG8_35_1; Nitrospira bacterium SG8_35_1; Nitrospira bacterium SG8_35_1; Nitrospira bacterium SG8_35_1; Nitrospira bacterium SG8_35_1; Nitrospira bacterium SG8_35_1; Nitrospira bacterium SG8_35_1; Nitrospira bacterium SG8_35_1;
Nitrospira_bacterium	5	LJTK01000160.1	7301	0.54787	44.2268	99.875	Nitrospira bacterium SG8_35_1; Nitrospira bacterium SG8_35_1; Nitrospira bacterium SG8_35_1; Nitrospira bacterium SG8_35_1;
Nitrospira_bacterium	5	LJTK01000161.1	7612	1.31372	44.8371	92.21	Methanoculleus marisnigri; Nitrospiraceae bacterium; Nitrospira bacterium SG8_35_1; Nitrospira bacterium SG8_35_1; Nitrospira bacterium SG8_35_1; Nitrospira bacterium SG8_35_1; Nitrospira bacterium SG8_35_1; Nitrospira bacterium SG8_35_1; Nitrospira bacterium SG8_35_1; Nitrospira bacterium SG8_35_1;
Nitrospira_bacterium	11	LJTK01000162.1	8204	0.975134	40.7362	100	Nitrospira bacterium SG8_35_1; Nitrospira bacterium SG8_35_1; Nitrospira bacterium SG8_35_1; Nitrospira bacterium SG8_35_1; Nitrospira bacterium SG8_35_1; Nitrospira bacterium SG8_35_1; Nitrospira bacterium SG8_35_1; Nitrospira bacterium SG8_35_1;
Nitrospira_bacterium	4	LJTK01000163.1	7277	0.824516	50.0344	89.6667	Nitrospira bacterium SG8_35_1; Nitrospira bacterium SG8_35_1; Nitrospira bacterium SG8_35_1; Candidatus Bathyarchaeota archaeon; Nitrospira bacterium SG8_35_1; Nitrospira bacterium SG8_35_1;
Nitrospira_bacterium	15	LJTK01000164.1	9394	0.958058	49.4784	99.9667	Nitrospira bacterium SG8_35_1; Nitrospira bacterium SG8_35_1; Nitrospira bacterium SG8_35_1; Nitrospira bacterium SG8_35_1; Nitrospira bacterium SG8_35_1; Nitrospira bacterium SG8_35_1; Nitrospira bacterium SG8_35_1; Nitrospira bacterium SG8_35_1; Nitrospira bacterium SG8_35_1;
Nitrospira_bacterium	11	LJTK01000165.1	9593	0.729699	40.9361	90.0286	Nitrospira bacterium SG8_35_1; Nitrospira bacterium SG8_35_1; Nitrospira bacterium SG8_35_1; Nitrospira bacterium SG8_35_1; Nitrospira bacterium SG8_35_1; Candidatus Abyssubacteria bacterium SURF_17; Nitrospira bacterium SG8_35_1;
Nitrospira_bacterium	5	LJTK01000166.1	7829	0.894112	45.8296	86.7571	Gammaproteobacteria bacterium; Nitrospira bacterium SG8_35_1; Nitrospira bacterium SG8_35_1; Nitrospira bacterium SG8_35_1; Nitrospira bacterium SG8_35_1; Nitrospiraceae bacterium; Nitrospiraceae bacterium;
Nitrospira_bacterium	0	LJTK01000167.1	7200	1.11111	51.8056	100	Nitrospira bacterium SG8_35_1; Nitrospira bacterium SG8_35_1; Nitrospira bacterium SG8_35_1; Nitrospira bacterium SG8_35_1; Nitrospira bacterium SG8_35_1; Nitrospira bacterium SG8_35_1; Nitrospira bacterium SG8_35_1; Nitrospira bacterium SG8_35_1;
Nitrospira_bacterium	4	LJTK01000168.1	7076	1.13058	50.0283	100	Nitrospira bacterium SG8_35_1; Nitrospira bacterium SG8_35_1; Nitrospira bacterium SG8_35_1; Nitrospira bacterium SG8_35_1; Nitrospira bacterium SG8_35_1; Nitrospira bacterium SG8_35_1; Nitrospira bacterium SG8_35_1; Nitrospira bacterium SG8_35_1;
Nitrospira_bacterium	4	LJTK01000169.1	7834	1.02119	51.0595	100	Nitrospira bacterium SG8_35_1; Nitrospira bacterium SG8_35_1; Nitrospira bacterium SG8_35_1; Nitrospira bacterium SG8_35_1; Nitrospira bacterium SG8_35_1; Nitrospira bacterium SG8_35_1; Nitrospira bacterium SG8_35_1; Nitrospira bacterium SG8_35_1;
Nitrospira_bacterium	5	LJTK01000097.1	14947	1.07045	44.0021	92.6188	Nitrospira bacterium SG8_35_1; Acidobacteria bacterium; Nitrospiraceae bacterium; Nitrospira bacterium SG8_35_1; Nitrospira bacterium SG8_35_1; Nitrospira bacterium SG8_35_1; Nitrospira bacterium SG8_35_1; Nitrospira bacterium SG8_35_1; Nitrospira bacterium SG8_35_1; Nitrospira bacterium SG8_35_1; Nitrospira bacterium SG8_35_1; Nitrospira bacterium SG8_35_1; Nitrospiraceae bacterium; Nitrospira b…
Nitrospira_bacterium	5	LJTK01000170.1	7277	1.23677	45.2384	97.1444	Nitrospiraceae bacterium; Nitrospira bacterium SG8_35_1; Nitrospira bacterium SG8_35_1; Nitrospira bacterium SG8_35_1; Nitrospira bacterium SG8_35_1; Nitrospira bacterium SG8_35_1; Nitrospira bacterium SG8_35_1; Nitrospira bacterium SG8_35_1; Nitrospira bacterium SG8_35_1;
Nitrospira_bacterium	5	LJTK01000098.1	10294	1.06858	45.8228	94.1909	Nitrospira bacterium SG8_35_1; Nitrospira bacterium SG8_35_1; Nitrospira bacterium SG8_35_1; Candidatus Electrothrix communis; Desulfobulbaceae bacterium; Nitrospira bacterium SG8_35_1; Nitrospira bacterium SG8_35_1; Nitrospira bacterium SG8_35_1; Nitrospira bacterium SG8_35_1; Nitrospira bacterium SG8_35_1; Nitrospira bacterium SG8_35_1;
Nitrospira_bacterium	5	LJTK01000099.1	12573	0.71582	46.4487	91.0667	Nitrospira bacterium SG8_35_1; Deltaproteobacteria bacterium RIFOXYD12_FULL_53_23; Nitrospira bacterium SG8_35_1; Nitrospira bacterium SG8_35_1; Nitrospira bacterium SG8_35_1; bacterium BMS3Abin06; Nitrospira bacterium SG8_35_1; bacterium BMS3Abin06; Nitrospira bacterium SG8_35_1;
Nitrospira_bacterium	15	LJTK01000171.1	6912	1.15741	46.8461	100	Nitrospira bacterium SG8_35_1; Nitrospira bacterium SG8_35_1; Nitrospira bacterium SG8_35_1; Nitrospira bacterium SG8_35_1; Nitrospira bacterium SG8_35_1; Nitrospira bacterium SG8_35_1; Nitrospira bacterium SG8_35_1; Nitrospira bacterium SG8_35_1;
Nitrospira_bacterium	5	LJTK01000100.1	10607	0.659942	46.3185	92.6714	Nitrospira bacterium SG8_35_1; Nitrospira bacterium SG8_35_1; Nitrospiraceae bacterium; Nitrospira bacterium SG8_35_1; Nitrospira bacterium SG8_35_1; Nitrospira bacterium SG8_35_1; Nitrospira bacterium SG8_35_1;
Nitrospira_bacterium	15	LJTK01000172.1	7236	0.967385	48.5213	91.2429	Desulfobacterales bacterium SG8_35_2; Desulfobacterales bacterium SG8_35; Nitrospira bacterium SG8_35_1; Nitrospira bacterium SG8_35_1; Nitrospira bacterium SG8_35_1; Nitrospira bacterium SG8_35_1; Desulfobulbaceae bacterium;
Nitrospira_bacterium	11	LJTK01000357.1	5111	0.978282	41.7922	95.94	Nitrospira bacterium SG8_35_1; Nitrospira bacterium SG8_35_1; Nitrospiraceae bacterium; Nitrospira bacterium SG8_35_1; Nitrospira bacterium SG8_35_1;
Nitrospira_bacterium	5	LJTK01000173.1	7458	1.74309	46.42	99.3308	Nitrospira bacterium SG8_35_1; Nitrospira bacterium SG8_35_1; Nitrospira bacterium SG8_35_1; Nitrospira bacterium SG8_35_1; Nitrospira bacterium SG8_35_1; Nitrospira bacterium SG8_35_1; Nitrospira bacterium SG8_35_1; Deltaproteobacteria bacterium GWA2_55_82; Nitrospira bacterium SG8_35_1; Nitrospira bacterium SG8_35_1; Nitrospira bacterium SG8_35_1; Nitrospira bacterium SG8_35_1; Nitrospira bacte…
Nitrospira_bacterium	4	LJTK01000174.1	7198	1.11142	50.3195	99.9625	Nitrospira bacterium SG8_35_1; Nitrospira bacterium SG8_35_1; Nitrospira bacterium SG8_35_1; Nitrospira bacterium SG8_35_1; Nitrospira bacterium SG8_35_1; Nitrospira bacterium SG8_35_1; Nitrospira bacterium SG8_35_1; Nitrospira bacterium SG8_35_1;
Nitrospira_bacterium	15	LJTK01000101.1	12596	1.27024	47.6024	95.575	Nitrospira bacterium SG8_35_1; Nitrospira bacterium SG8_35_1; Nitrospira bacterium SG8_35_1; Nitrospira bacterium SG8_35_1; Nitrospira bacterium SG8_35_1; Nitrospira bacterium SG8_35_1; Nitrospiraceae bacterium; Nitrospira bacterium SG8_35_1; Nitrospira bacterium SG8_35_1; Nitrospira bacterium SG8_35_1; Nitrospira bacterium SG8_35_1; Nitrospira bacterium SG8_35_1; Nitrospira bacterium SG8_35_1; N…
Nitrospira_bacterium	4	LJTK01000175.1	6808	1.17509	50.6757	96.0625	Nitrospira bacterium SG8_35_1; Nitrospira bacterium SG8_35_1; Nitrospira bacterium SG8_35_1; Nitrospira bacterium SG8_35_1; Nitrospira bacterium SG8_35_1; Nitrospira bacterium SG8_35_1; Desulfobulbaceae bacterium; Nitrospira bacterium SG8_35_1;
Nitrospira_bacterium	15	LJTK01000176.1	6754	0.888362	48.7415	98.7833	Desulfobulbaceae bacterium; Nitrospira bacterium SG8_35_1; Nitrospira bacterium SG8_35_1; Nitrospira bacterium SG8_35_1; Nitrospira bacterium SG8_35_1; Nitrospira bacterium SG8_35_1;
Nitrospira_bacterium	15	LJTK01000177.1	8263	0.84715	47.864	97.0571	NADPH; Nitrospira bacterium SG8_35_1; Nitrospira bacterium SG8_35_1; Nitrospira bacterium SG8_35_1; Nitrospira bacterium SG8_35_1; Nitrospira bacterium SG8_35_1; Nitrospira bacterium SG8_35_1;
Nitrospira_bacterium	11	LJTK01000178.1	7547	1.06002	40.3339	96.8125	Nitrospira bacterium SG8_35_1; bacterium BMS3Bbin09; Nitrospira bacterium SG8_35_1; Nitrospira bacterium SG8_35_1; Nitrospira bacterium SG8_35_1; Nitrospira bacterium SG8_35_1; Nitrospira bacterium SG8_35_1; Nitrospira bacterium SG8_35_1;
Nitrospira_bacterium	11	LJTK01000179.1	6719	1.63715	41.152	99.8818	Nitrospira bacterium SG8_35_1; Nitrospira bacterium SG8_35_1; Nitrospira bacterium SG8_35_1; Nitrospira bacterium SG8_35_1; Nitrospira bacterium SG8_35_1; Nitrospira bacterium SG8_35_1; Nitrospira bacterium SG8_35_1; Nitrospira bacterium SG8_35_1; Nitrospira bacterium SG8_35_1; Nitrospira bacterium SG8_35_1; Nitrospira bacterium SG8_35_1;
Nitrospira_bacterium	11	LJTK01000180.1	6618	1.05772	39.5588	91.8286	Nitrospira bacterium SG8_35_1; Nitrospira bacterium SG8_35_1; Nitrospira bacterium SG8_35_1; Nitrospira bacterium SG8_35_1; Nitrospira bacterium SG8_35_1; Planctomycetes bacterium; Nitrospira bacterium SG8_35_1;
Nitrospira_bacterium	15	LJTK01000181.1	7034	0.710833	48.6068	96.82	bacterium BMS3Abin06; Nitrospira bacterium SG8_35_1; Nitrospira bacterium SG8_35_1; Nitrospira bacterium SG8_35_1; Nitrospira bacterium SG8_35_1;
Nitrospira_bacterium	5	LJTK01000005.1	22082	0.951001	45.648	97.4143	Nitrospira bacterium SG8_35_1; Nitrospira bacterium SG8_35_1; Nitrospira bacterium SG8_35_1; Nitrospira bacterium SG8_35_1; Nitrospira bacterium SG8_35_1; Nitrospira bacterium SG8_35_1; Nitrospira bacterium SG8_35_1; Nitrospira bacterium SG8_35_1; Nitrospira bacterium SG8_35_1; Nitrospira bacterium SG8_35_1; Nitrospira bacterium SG8_35_1; Nitrospira bacterium SG8_35_1; Nitrospira bacterium SG8_35…
Nitrospira_bacterium	5	LJTK01000182.1	6515	1.07444	46.0015	100	Nitrospira bacterium SG8_35_1; Nitrospira bacterium SG8_35_1; Nitrospira bacterium SG8_35_1; Nitrospira bacterium SG8_35_1; Nitrospira bacterium SG8_35_1; Nitrospira bacterium SG8_35_1; Nitrospira bacterium SG8_35_1;
Nitrospira_bacterium	5	LJTK01000183.1	8750	1.02857	45.76	99.9556	Nitrospira bacterium SG8_35_1; Nitrospira bacterium SG8_35_1; Nitrospira bacterium SG8_35_1; Nitrospira bacterium SG8_35_1; Nitrospira bacterium SG8_35_1; Nitrospira bacterium SG8_35_1; Nitrospira bacterium SG8_35_1; Nitrospira bacterium SG8_35_1; Nitrospira bacterium SG8_35_1;
Nitrospira_bacterium	5	LJTK01000184.1	6444	1.39665	45.9497	99.9333	Nitrospira bacterium SG8_35_1; Nitrospira bacterium SG8_35_1; Nitrospira bacterium SG8_35_1; Nitrospira bacterium SG8_35_1; Nitrospira bacterium SG8_35_1; Nitrospira bacterium SG8_35_1; Nitrospira bacterium SG8_35_1; Nitrospira bacterium SG8_35_1; Nitrospira bacterium SG8_35_1;
Nitrospira_bacterium	11	LJTK01000185.1	6443	0.776036	39.314	100	Nitrospira bacterium SG8_35_1; Nitrospira bacterium SG8_35_1; Nitrospira bacterium SG8_35_1; Nitrospira bacterium SG8_35_1; Nitrospira bacterium SG8_35_1;
Nitrospira_bacterium	15	LJTK01000186.1	6432	0.932836	48.2276	99.9333	Nitrospira bacterium SG8_35_1; Nitrospira bacterium SG8_35_1; Nitrospira bacterium SG8_35_1; Nitrospira bacterium SG8_35_1; Nitrospira bacterium SG8_35_1; Nitrospira bacterium SG8_35_1;
Nitrospira_bacterium	15	LJTK01000187.1	6430	0.777605	49.0513	91.92	Nitrospira bacterium SG8_35_1; Nitrospira bacterium SG8_35_1; Desulfobulbaceae bacterium; Nitrospira bacterium SG8_35_1; Desulfobulbaceae bacterium;
Nitrospira_bacterium	4	LJTK01000188.1	6409	1.71634	49.9298	96.0364	Nitrospira bacterium SG8_35_1; Nitrospira bacterium SG8_35_1; Nitrospira bacterium SG8_35_1; Desulfobacterales bacterium SG8_35; Nitrospira bacterium SG8_35_1; Nitrospira bacterium SG8_35_1; Nitrospira bacterium SG8_35_1; Nitrospira bacterium SG8_35_1; Nitrospira bacterium SG8_35_1; Desulfobacterales bacterium SG8_35; Nitrospira bacterium SG8_35_1;
Nitrospira_bacterium	15	LJTK01000006.1	23181	0.819637	48.5699	99.2579	Nitrospira bacterium SG8_35_1; Nitrospira bacterium SG8_35_1; Nitrospira bacterium SG8_35_1; Nitrospira bacterium SG8_35_1; Desulfobulbaceae bacterium; Nitrospira bacterium SG8_35_1; Nitrospira bacterium SG8_35_1; Nitrospira bacterium SG8_35_1; Nitrospira bacterium SG8_35_1; Nitrospira bacterium SG8_35_1; Nitrospira bacterium SG8_35_1; Nitrospira bacterium SG8_35_1; Nitrospira bacterium SG8_35_1;…
Nitrospira_bacterium	4	LJTK01000189.1	9908	1.00929	50.0706	89.28	Nitrospira bacterium SG8_35_1; Desulfobacterales bacterium SG8_35; Methylococcaceae bacterium NSO1; Nitrospira bacterium SG8_35_1; Nitrospira bacterium SG8_35_1; Nitrospira bacterium SG8_35_1; Desulfobacterales bacterium SG8_35; Candidatus Thermofonsia Clade 3 bacterium; Nitrospira bacterium SG8_35_1; Desulfobacterales bacterium SG8_35;
Nitrospira_bacterium	5	LJTK01000190.1	6615	0.755858	45.7143	97.4	Desulfobulbaceae bacterium; Nitrospira bacterium SG8_35_1; Nitrospira bacterium SG8_35_1; Nitrospira bacterium SG8_35_1; Nitrospira bacterium SG8_35_1;
Nitrospira_bacterium	15	LJTK01000191.1	6345	1.10323	47.9905	92.9	Nitrospira bacterium SG8_35_1; Nitrospira bacterium SG8_35_1; Nitrospira bacterium SG8_35_1; Desulfobulbaceae bacterium; Nitrospira bacterium SG8_35_1; Nitrospira bacterium SG8_35_1; Nitrospira bacterium SG8_35_1;
Nitrospira_bacterium	5	LJTK01000192.1	6905	0.868936	46.1115	100	Nitrospira bacterium SG8_35_1; Nitrospira bacterium SG8_35_1; Nitrospira bacterium SG8_35_1; Nitrospira bacterium SG8_35_1; Nitrospira bacterium SG8_35_1; Nitrospira bacterium SG8_35_1;
Nitrospira_bacterium	5	LJTK01000193.1	7673	0.91229	46.3443	100	Nitrospira bacterium SG8_35_1; Nitrospira bacterium SG8_35_1; Nitrospira bacterium SG8_35_1; Nitrospira bacterium SG8_35_1; Nitrospira bacterium SG8_35_1; Nitrospira bacterium SG8_35_1; Nitrospira bacterium SG8_35_1;
Nitrospira_bacterium	11	LJTK01000194.1	6326	0.474233	41.8116	86.1667	Nitrospira bacterium SG8_35_1; Nitrospira bacterium SG8_35_1; Nitrospirae bacterium 13_2_20CM_2_61_4;
Nitrospira_bacterium	15	LJTK01000102.1	11858	1.09631	48.1025	97.1615	Nitrospira bacterium SG8_35_1; Nitrospira bacterium SG8_35_1; Nitrospira bacterium SG8_35_1; Nitrospira bacterium SG8_35_1; Nitrospira bacterium SG8_35_1; Nitrospira bacterium SG8_35_1; Nitrospira bacterium SG8_35_1; Nitrospira bacterium SG8_35_1; Desulfobacterales bacterium SG8_35; Nitrospira bacterium SG8_35_1; Desulfobacterales bacterium SG8_35; Nitrospira bacterium SG8_35_1; Nitrospira bacter…
Nitrospira_bacterium	15	LJTK01000195.1	6304	1.11041	46.8591	100	Nitrospira bacterium SG8_35_1; Nitrospira bacterium SG8_35_1; Nitrospira bacterium SG8_35_1; Nitrospira bacterium SG8_35_1; Nitrospira bacterium SG8_35_1; Nitrospira bacterium SG8_35_1; Nitrospira bacterium SG8_35_1;
Nitrospira_bacterium	5	LJTK01000103.1	12054	0.99552	45.1468	100	Nitrospira bacterium SG8_35_1; Nitrospira bacterium SG8_35_1; Nitrospira bacterium SG8_35_1; Nitrospira bacterium SG8_35_1; Nitrospira bacterium SG8_35_1; Nitrospira bacterium SG8_35_1; Nitrospira bacterium SG8_35_1; Nitrospira bacterium SG8_35_1; Nitrospira bacterium SG8_35_1; Nitrospira bacterium SG8_35_1; Nitrospira bacterium SG8_35_1; Nitrospira bacterium SG8_35_1;
Nitrospira_bacterium	5	LJTK01000196.1	6392	0.938673	44.1489	100	Nitrospira bacterium SG8_35_1; Nitrospira bacterium SG8_35_1; Nitrospira bacterium SG8_35_1; Nitrospira bacterium SG8_35_1; Nitrospira bacterium SG8_35_1; Nitrospira bacterium SG8_35_1;
Nitrospira_bacterium	11	LJTK01000007.1	20261	0.987118	41.6712	97	Desulfobacterales bacterium SG8_35; Nitrospira bacterium SG8_35_1; Nitrospira bacterium SG8_35_1; Nitrospira bacterium SG8_35_1; Nitrospira bacterium SG8_35_1; Desulfobulbaceae bacterium; Nitrospira bacterium SG8_35_1; Nitrospira bacterium SG8_35_1; Nitrospira bacterium SG8_35_1; Leptotrichia hofstadii; Nitrospira bacterium SG8_35_1; Nitrospira bacterium SG8_35_1; Nitrospira bacterium SG8_35_1; N…
Nitrospira_bacterium	5	LJTK01000197.1	6771	0.886132	42.6082	97.45	Nitrospira bacterium SG8_35_1; Desulfuromonas sp. DDH964; Nitrospira bacterium SG8_35_1; Nitrospira bacterium SG8_35_1; Nitrospira bacterium SG8_35_1; Nitrospira bacterium SG8_35_1;
Nitrospira_bacterium	4	LJTK01000104.1	10088	0.693894	50.1388	99.3571	Nitrospira bacterium SG8_35_1; Nitrospira bacterium SG8_35_1; Desulfobacterales bacterium SG8_35; Nitrospira bacterium SG8_35_1; Nitrospira bacterium SG8_35_1; Nitrospira bacterium SG8_35_1; Nitrospira bacterium SG8_35_1;
Nitrospira_bacterium	5	LJTK01000198.1	6182	1.13232	46.2795	93.2143	Nitrospira bacterium SG8_35_1; Nitrospira bacterium SG8_35_1; Nitrospira bacterium SG8_35_1; Nitrospira bacterium SG8_35_1; Dehalococcoidia bacterium; Nitrospira bacterium SG8_35_1; Nitrospira bacterium SG8_35_1;
Nitrospira_bacterium	5	LJTK01000199.1	6179	0.971031	46.3991	100	Nitrospira bacterium SG8_35_1; Nitrospira bacterium SG8_35_1; Nitrospira bacterium SG8_35_1; Nitrospira bacterium SG8_35_1; Nitrospira bacterium SG8_35_1; Nitrospira bacterium SG8_35_1;
Nitrospira_bacterium	1	LJTK01000200.1	6174	0.485909	57.6126	98.6667	Nitrospira bacterium SG8_35_1; Nitrospira bacterium SG8_35_1; Desulfobacterales bacterium SG8_35_2;
Nitrospira_bacterium	5	LJTK01000201.1	7654	1.17586	45.2704	95.1222	bacterium BMS3Abin09; Nitrospira bacterium SG8_35_1; Nitrospira bacterium SG8_35_1; Nitrospira bacterium SG8_35_1; Nitrospira bacterium SG8_35_1; Nitrospira bacterium SG8_35_1; Nitrospira bacterium SG8_35_1; Nitrospira bacterium SG8_35_1; Nitrospira bacterium SG8_35_1;
Nitrospira_bacterium	4	LJTK01000202.1	6157	0.48725	49.9432	81.3667	Nitrospira bacterium SG8_35_1; Acidobacteria bacterium; Nitrospira bacterium SG8_35_1;
Nitrospira_bacterium	15	LJTK01000203.1	7180	0.97493	48.3426	99.9571	Nitrospira bacterium SG8_35_1; Nitrospira bacterium SG8_35_1; Nitrospira bacterium SG8_35_1; Nitrospira bacterium SG8_35_1; Nitrospira bacterium SG8_35_1; Nitrospira bacterium SG8_35_1; Nitrospira bacterium SG8_35_1;
Nitrospira_bacterium	5	LJTK01000204.1	6383	1.09666	45.9345	99.9286	Nitrospira bacterium SG8_35_1; Nitrospira bacterium SG8_35_1; Nitrospira bacterium SG8_35_1; Nitrospira bacterium SG8_35_1; Nitrospira bacterium SG8_35_1; Nitrospira bacterium SG8_35_1; Nitrospira bacterium SG8_35_1;
Nitrospira_bacterium	15	LJTK01000205.1	6089	0.821153	48.7601	95.02	Nitrospira bacterium SG8_35_1; Desulfobulbaceae bacterium; Desulfobulbaceae bacterium; Nitrospira bacterium SG8_35_1; Nitrospira bacterium SG8_35_1;
Nitrospira_bacterium	5	LJTK01000206.1	6332	1.1055	44.2672	92.7429	bacterium BMS3Bbin05; Nitrospira bacterium SG8_35_1; Nitrospira bacterium SG8_35_1; Nitrospira bacterium SG8_35_1; Nitrospira bacterium SG8_35_1; Nitrospira bacterium SG8_35_1; Nitrospira bacterium SG8_35_1;
Nitrospira_bacterium	1	LJTK01000207.1	6082	0.657678	53.831	100	Nitrospira bacterium SG8_35_1; Nitrospira bacterium SG8_35_1; Nitrospira bacterium SG8_35_1; Nitrospira bacterium SG8_35_1;
Nitrospira_bacterium	5	LJTK01000208.1	6070	0.988468	46.5239	100	Nitrospira bacterium SG8_35_1; Nitrospira bacterium SG8_35_1; Nitrospira bacterium SG8_35_1; Nitrospira bacterium SG8_35_1; Nitrospira bacterium SG8_35_1; Nitrospira bacterium SG8_35_1;
Nitrospira_bacterium	5	LJTK01000209.1	9395	0.851517	43.4274	93.225	Nitrospira bacterium SG8_35_1; Nitrospira bacterium SG8_35_1; Nitrospira bacterium SG8_35_1; Nitrospira bacterium SG8_35_1; Nitrospira bacterium SG8_35_1; Nitrospira bacterium SG8_35_1; Nitrospirae bacterium; Nitrospira bacterium SG8_35_1;
Nitrospira_bacterium	11	LJTK01000210.1	6036	0.994036	38.6017	99.9	Nitrospira bacterium SG8_35_1; Nitrospira bacterium SG8_35_1; Nitrospira bacterium SG8_35_1; Nitrospira bacterium SG8_35_1; Nitrospira bacterium SG8_35_1; Nitrospira bacterium SG8_35_1;
Nitrospira_bacterium	11	LJTK01000211.1	5998	1.00033	39.0297	94.2333	Nitrospira bacterium SG8_35_1; Nitrospira bacterium SG8_35_1; bacterium BMS3Abin06; Nitrospira bacterium SG8_35_1; Nitrospira bacterium SG8_35_1; Nitrospira bacterium SG8_35_1;
Nitrospira_bacterium	15	LJTK01000212.1	5997	1.16725	47.6572	96.8286	Nitrospira bacterium SG8_35_1; Nitrospira bacterium SG8_35_1; Nitrospira bacterium SG8_35_1; NiFe; NiFe; Nitrospira bacterium SG8_35_1; Nitrospira bacterium SG8_35_1;
Nitrospira_bacterium	4	LJTK01000213.1	5992	1.00134	50	100	Nitrospira bacterium SG8_35_1; Nitrospira bacterium SG8_35_1; Nitrospira bacterium SG8_35_1; Nitrospira bacterium SG8_35_1; Nitrospira bacterium SG8_35_1; Nitrospira bacterium SG8_35_1;
Nitrospira_bacterium	15	LJTK01000214.1	5977	0.669232	47.482	84.6	Nitrospira bacterium SG8_35_1; Nitrospira bacterium SG8_35_1; Thioalkalivibrio sulfidiphilus; Nitrospira bacterium SG8_35_1;
Nitrospira_bacterium	15	LJTK01000215.1	6277	0.955871	48.622	94.0833	Nitrospira bacterium SG8_35_1; Desulfobacterales bacterium SG8_35_2; Nitrospira bacterium SG8_35_1; Nitrospira bacterium SG8_35_1; Nitrospira bacterium SG8_35_1; Nitrospira bacterium SG8_35_1;
Nitrospira_bacterium	4	LJTK01000105.1	10357	0.965531	49.831	98.98	Nitrospira bacterium SG8_35_1; Desulfobulbaceae bacterium; Nitrospira bacterium SG8_35_1; Nitrospira bacterium SG8_35_1; Nitrospira bacterium SG8_35_1; Desulfobacterales bacterium SG8_35; Nitrospira bacterium SG8_35_1; Nitrospira bacterium SG8_35_1; Nitrospira bacterium SG8_35_1; Nitrospira bacterium SG8_35_1;
Nitrospira_bacterium	4	LJTK01000216.1	7512	0.665602	50.2796	96.3	Nitrospira bacterium SG8_35_1; Nitrospira bacterium SG8_35_1; Desulfobulbaceae bacterium; Nitrospira bacterium SG8_35_1; Nitrospira bacterium SG8_35_1;
Nitrospira_bacterium	15	LJTK01000217.1	5894	1.18765	48.8463	100	Nitrospira bacterium SG8_35_1; Nitrospira bacterium SG8_35_1; Nitrospira bacterium SG8_35_1; Nitrospira bacterium SG8_35_1; Nitrospira bacterium SG8_35_1; Nitrospira bacterium SG8_35_1; Nitrospira bacterium SG8_35_1;
Nitrospira_bacterium	11	LJTK01000218.1	5872	1.1921	40.4973	94.7714	Nitrospira bacterium SG8_35_1; Nitrospira bacterium SG8_35_1; bacterium BMS3Abin06; Nitrospira bacterium SG8_35_1; Nitrospira bacterium SG8_35_1; Nitrospira bacterium SG8_35_1; Nitrospira bacterium SG8_35_1;
Nitrospira_bacterium	15	LJTK01000219.1	5863	1.19393	48.4394	97.9286	Nitrospira bacterium SG8_35_1; Nitrospira bacterium SG8_35_1; Nitrospira bacterium SG8_35_1; Nitrospira bacterium SG8_35_1; Nitrospira bacterium SG8_35_1; Nitrospira bacterium SG8_35_1; Desulfobacterales bacterium SG8_35;
Nitrospira_bacterium	5	LJTK01000220.1	9735	1.33539	44.3862	93.0462	Nitrospira bacterium SG8_35_1; Nitrospirae bacterium GWD2_57_9; Nitrospira bacterium SG8_35_1; Nitrospira bacterium SG8_35_1; Nitrospiraceae bacterium; bacterium BMS3Abin06; Nitrospira bacterium SG8_35_1; Nitrospira bacterium SG8_35_1; Nitrospira bacterium SG8_35_1; Nitrospira bacterium SG8_35_1; Nitrospira bacterium SG8_35_1; Nitrospira bacterium SG8_35_1; Nitrospira bacterium SG8_35_1;
Nitrospira_bacterium	15	LJTK01000221.1	5845	0.855432	47.1856	83.6	Nitrospira bacterium SG8_35_1; Deltaproteobacteria bacterium RBG_13_43_22; Nitrospira bacterium SG8_35_1; Nitrospira bacterium SG8_35_1; Nitrospirae bacterium;
Nitrospira_bacterium	5	LJTK01000008.1	27065	0.849806	42.4866	88.8261	Nitrospira bacterium SG8_35_1; Nitrospira bacterium SG8_35_1; Nitrospira bacterium SG8_35_1; Nitrospirae bacterium 13_2_20CM_2_61_4; Nitrospira bacterium SG8_35_1; bacterium BMS3Abin06; Nitrospira bacterium SG8_35_1; bacterium BMS3Abin06; Nitrospira bacterium SG8_35_1; bacterium BMS3Abin06; Nitrospira bacterium SG8_35_1; Nitrospira bacterium SG8_35_1; Nitrospiraceae bacterium; Nitrospira bacteriu…
Nitrospira_bacterium	15	LJTK01000222.1	5838	0.856458	47.5334	94.58	Nitrospira bacterium SG8_35_1; Nitrospira bacterium SG8_35_1; Nitrospira bacterium SG8_35_1; Nitrospira bacterium SG8_35_1; Desulfobulbaceae bacterium;
Nitrospira_bacterium	5	LJTK01000223.1	5997	1.0005	46.4566	95.8333	Nitrospira bacterium SG8_35_1; Nitrospira bacterium SG8_35_1; Nitrospira bacterium SG8_35_1; Nitrospira bacterium SG8_35_1; Nitrospira bacterium SG8_35_1; Desulfobulbaceae bacterium;
Nitrospira_bacterium	15	LJTK01000106.1	10933	0.73173	48.038	100	Nitrospira bacterium SG8_35_1; Nitrospira bacterium SG8_35_1; Nitrospira bacterium SG8_35_1; Nitrospira bacterium SG8_35_1; Nitrospira bacterium SG8_35_1; Nitrospira bacterium SG8_35_1; Nitrospira bacterium SG8_35_1; Nitrospira bacterium SG8_35_1;
Nitrospira_bacterium	4	LJTK01000224.1	7322	1.50232	49.959	97.0818	Nitrospira bacterium SG8_35_1; Desulfobulbus sp.; Desulfobacterales bacterium SG8_35; Nitrospira bacterium SG8_35_1; Nitrospira bacterium SG8_35_1; Nitrospira bacterium SG8_35_1; Nitrospira bacterium SG8_35_1; Nitrospira bacterium SG8_35_1; Nitrospira bacterium SG8_35_1; Nitrospira bacterium SG8_35_1; Nitrospira bacterium SG8_35_1;
Nitrospira_bacterium	15	LJTK01000225.1	9022	0.886721	48.7697	100	Nitrospira bacterium SG8_35_1; Nitrospira bacterium SG8_35_1; Nitrospira bacterium SG8_35_1; Nitrospira bacterium SG8_35_1; Nitrospira bacterium SG8_35_1; Nitrospira bacterium SG8_35_1; Nitrospira bacterium SG8_35_1; Nitrospira bacterium SG8_35_1;
Nitrospira_bacterium	5	LJTK01000226.1	6130	0.815661	47.031	86.48	Nitrospira bacterium SG8_35_1; Nitrospira bacterium SG8_35_1; Nitrospira bacterium SG8_35_1; Nitrospiraceae bacterium; acyl-carrier-protein;
Nitrospira_bacterium	5	LJTK01000227.1	5767	1.0404	46.3673	94.5167	Nitrospira bacterium SG8_35_1; Nitrospira bacterium SG8_35_1; Nitrospira bacterium SG8_35_1; bacterium BMS3Bbin09; Nitrospira bacterium SG8_35_1; Nitrospira bacterium SG8_35_1;
Nitrospira_bacterium	5	LJTK01000228.1	5764	0.867453	46.1312	94.28	Nitrospira bacterium SG8_35_1; Nitrospira bacterium SG8_35_1; Nitrospira bacterium SG8_35_1; Nitrospiraceae bacterium; Nitrospira bacterium SG8_35_1;
Nitrospira_bacterium	5	LJTK01000229.1	5754	1.04275	46.4894	99.8833	Nitrospira bacterium SG8_35_1; Nitrospira bacterium SG8_35_1; Nitrospira bacterium SG8_35_1; Nitrospira bacterium SG8_35_1; Nitrospira bacterium SG8_35_1; Nitrospira bacterium SG8_35_1;
Nitrospira_bacterium	5	LJTK01000230.1	6475	2.16216	45.6834	98.0071	Nitrospira bacterium SG8_35_1; Nitrospira bacterium SG8_35_1; Nitrospira bacterium SG8_35_1; Nitrospira bacterium SG8_35_1; Nitrospira bacterium SG8_35_1; Nitrospira bacterium SG8_35_1; Nitrospira bacterium SG8_35_1; Nitrospira bacterium SG8_35_1; Nitrospira bacterium SG8_35_1; Nitrospira bacterium SG8_35_1; Nitrospira bacterium SG8_35_1; Nitrospira bacterium SG8_35_1; bacterium BMS3Abin06; Nitro…
Nitrospira_bacterium	11	LJTK01000231.1	5738	1.39421	41.443	90.1625	Nitrospira bacterium SG8_35_1; Nitrospira bacterium SG8_35_1; Nitrospira bacterium SG8_35_1; Nitrospira bacterium SG8_35_1; Planctomycetes bacterium; Nitrospiraceae bacterium; Nitrospira bacterium SG8_35_1; Nitrospira bacterium SG8_35_1;
Nitrospira_bacterium	5	LJTK01000232.1	5737	1.04584	46.784	97.1833	bacterium BMS3Abin06; Nitrospira bacterium SG8_35_1; Nitrospira bacterium SG8_35_1; Nitrospira bacterium SG8_35_1; Nitrospira bacterium SG8_35_1; Nitrospira bacterium SG8_35_1;
Nitrospira_bacterium	15	LJTK01000233.1	5727	1.22228	46.7435	100	Nitrospira bacterium SG8_35_1; Nitrospira bacterium SG8_35_1; Nitrospira bacterium SG8_35_1; Nitrospira bacterium SG8_35_1; Nitrospira bacterium SG8_35_1; Nitrospira bacterium SG8_35_1; Nitrospira bacterium SG8_35_1;
Nitrospira_bacterium	15	LJTK01000234.1	5691	1.23001	47.1798	97.7	Nitrospira bacterium SG8_35_1; Nitrospira bacterium SG8_35_1; Nitrospira bacterium SG8_35_1; Nitrospira bacterium SG8_35_1; Nitrospira bacterium SG8_35_1; Nitrospira bacterium SG8_35_1; Desulfobulbaceae bacterium;
Nitrospira_bacterium	0	LJTK01000235.1	5678	0.704473	52.3072	100	Nitrospira bacterium SG8_35_1; Nitrospira bacterium SG8_35_1; Nitrospira bacterium SG8_35_1; Nitrospira bacterium SG8_35_1;
Nitrospira_bacterium	15	LJTK01000236.1	6387	0.78284	47.6593	100	Nitrospira bacterium SG8_35_1; Nitrospira bacterium SG8_35_1; Nitrospira bacterium SG8_35_1; Nitrospira bacterium SG8_35_1; Nitrospira bacterium SG8_35_1;
Nitrospira_bacterium	4	LJTK01000237.1	5602	0.892538	50.0536	97.28	Desulfobacterales bacterium SG8_35; Nitrospira bacterium SG8_35_1; Nitrospira bacterium SG8_35_1; Nitrospira bacterium SG8_35_1; Nitrospira bacterium SG8_35_1;
Nitrospira_bacterium	15	LJTK01000238.1	5584	0.716332	47.9047	99.9	Nitrospira bacterium SG8_35_1; Nitrospira bacterium SG8_35_1; Nitrospira bacterium SG8_35_1; Nitrospira bacterium SG8_35_1;
Nitrospira_bacterium	15	LJTK01000107.1	20735	0.81987	46.858	97.1588	Nitrospira bacterium SG8_35_1; Nitrospira bacterium SG8_35_1; Desulfobacterales bacterium SG8_35; Nitrospira bacterium SG8_35_1; Nitrospira bacterium SG8_35_1; Nitrospira bacterium SG8_35_1; Nitrospira bacterium SG8_35_1; Nitrospira bacterium SG8_35_1; Desulfobacterales bacterium SG8_35_2; Nitrospira bacterium SG8_35_1; Desulfobacterales bacterium SG8_35_2; Candidatus Electrothrix communis; Nitro…
Nitrospira_bacterium	5	LJTK01000239.1	5560	1.07914	44.6043	99.8667	Nitrospira bacterium SG8_35_1; Nitrospira bacterium SG8_35_1; Nitrospira bacterium SG8_35_1; Nitrospira bacterium SG8_35_1; Nitrospira bacterium SG8_35_1; Nitrospira bacterium SG8_35_1;
Nitrospira_bacterium	1	LJTK01000240.1	5544	0.541126	54.1847	100	Nitrospira bacterium SG8_35_1; Nitrospira bacterium SG8_35_1; Nitrospira bacterium SG8_35_1;
Nitrospira_bacterium	15	LJTK01000241.1	5527	1.08558	47.657	100	Nitrospira bacterium SG8_35_1; Nitrospira bacterium SG8_35_1; Nitrospira bacterium SG8_35_1; Nitrospira bacterium SG8_35_1; Nitrospira bacterium SG8_35_1; Nitrospira bacterium SG8_35_1;
Nitrospira_bacterium	5	LJTK01000242.1	5518	0.7249	44.5451	99.925	Nitrospira bacterium SG8_35_1; Nitrospira bacterium SG8_35_1; Nitrospira bacterium SG8_35_1; Nitrospira bacterium SG8_35_1;
Nitrospira_bacterium	5	LJTK01000243.1	5793	1.03573	46.3836	94.7833	Nitrospirae bacterium RBG_16_43_11; Nitrospira bacterium SG8_35_1; Nitrospira bacterium SG8_35_1; Nitrospira bacterium SG8_35_1; Nitrospira bacterium SG8_35_1; Nitrospira bacterium SG8_35_1;
Nitrospira_bacterium	15	LJTK01000244.1	5496	1.4556	49.163	100	Nitrospira bacterium SG8_35_1; Nitrospira bacterium SG8_35_1; Nitrospira bacterium SG8_35_1; Nitrospira bacterium SG8_35_1; Nitrospira bacterium SG8_35_1; Nitrospira bacterium SG8_35_1; Nitrospira bacterium SG8_35_1; Nitrospira bacterium SG8_35_1;
Nitrospira_bacterium	5	LJTK01000245.1	5488	1.27551	46.5926	100	Nitrospira bacterium SG8_35_1; Nitrospira bacterium SG8_35_1; Nitrospira bacterium SG8_35_1; Nitrospira bacterium SG8_35_1; Nitrospira bacterium SG8_35_1; Nitrospira bacterium SG8_35_1; Nitrospira bacterium SG8_35_1;
Nitrospira_bacterium	15	LJTK01000246.1	5485	0.729262	46.928	87.175	bacterium BMS3Abin09; Nitrospira bacterium SG8_35_1; Nitrospira bacterium SG8_35_1; Nitrospira bacterium SG8_35_1;
Nitrospira_bacterium	5	LJTK01000247.1	6565	1.06626	45.6664	94.0857	Nitrospira bacterium SG8_35_1; Nitrospira bacterium SG8_35_1; Nitrospira bacterium SG8_35_1; Nitrospira bacterium SG8_35_1; bacterium BMS3Abin06; Nitrospirae bacterium; Nitrospira bacterium SG8_35_1;
Nitrospira_bacterium	5	LJTK01000009.1	18913	0.898853	46.1482	96.6059	Nitrospira bacterium SG8_35_1; Nitrospira bacterium SG8_35_1; Nitrospira bacterium SG8_35_1; Desulfobacterales bacterium SG8_35; Nitrospira bacterium SG8_35_1; Nitrospira bacterium SG8_35_1; Nitrospira bacterium SG8_35_1; Nitrospira bacterium SG8_35_1; Nitrospira bacterium SG8_35_1; bacterium BMS3Bbin14; Nitrospira bacterium SG8_35_1; Nitrospira bacterium SG8_35_1; Nitrospira bacterium SG8_35_1; …
Nitrospira_bacterium	11	LJTK01000248.1	5480	1.27737	38.6131	100	Nitrospira bacterium SG8_35_1; Nitrospira bacterium SG8_35_1; Nitrospira bacterium SG8_35_1; Nitrospira bacterium SG8_35_1; Nitrospira bacterium SG8_35_1; Nitrospira bacterium SG8_35_1; Nitrospira bacterium SG8_35_1;
Nitrospira_bacterium	5	LJTK01000249.1	5841	1.71204	45.7285	86.88	Nitrospira bacterium SG8_35_1; Nitrospira bacterium SG8_35_1; Nitrospira bacterium SG8_35_1; Nitrospira bacterium SG8_35_1; Nitrospira bacterium SG8_35_1; Nitrospira bacterium SG8_35_1; Nitrospiraceae bacterium; Nitrospira bacterium SG8_35_1; Nitrospirae bacterium; Actinomyces sp. S6-Spd3;
Nitrospira_bacterium	5	LJTK01000250.1	5459	0.915919	46.0158	90.04	Nitrospira bacterium SG8_35_1; Nitrospira bacterium SG8_35_1; Nitrospira bacterium SG8_35_1; bacterium BMS3Abin06; Nitrospira bacterium SG8_35_4;
Nitrospira_bacterium	5	LJTK01000251.1	8944	1.34168	44.309	91.9083	Nitrospira bacterium SG8_35_1; Nitrospira bacterium SG8_35_1; Nitrospira bacterium SG8_35_1; bacterium BMS3Bbin14; Nitrospira bacterium SG8_35_1; Desulfonema ishimotonii; Nitrospira bacterium SG8_35_1; Nitrospira bacterium SG8_35_1; Nitrospira bacterium SG8_35_1; Nitrospira bacterium SG8_35_1; Nitrospira bacterium SG8_35_1; Nitrospira bacterium SG8_35_1;
Nitrospira_bacterium	11	LJTK01000252.1	5431	0.920641	40.3241	80.52	Nitrospira bacterium SG8_35_1; Nitrospira bacterium SG8_35_1; candidate division KSB1 bacterium; Nitrospirae bacterium CG2_30_53_67; Nitrospira bacterium SG8_35_1;
Nitrospira_bacterium	15	LJTK01000253.1	5429	1.28937	48.2225	93.7857	Nitrospira bacterium SG8_35_1; Nitrospira bacterium SG8_35_1; Nitrospira bacterium SG8_35_1; Desulfobulbaceae bacterium; Nitrospira bacterium SG8_35_1; Nitrospira bacterium SG8_35_1; Nitrospira bacterium SG8_35_1;
Nitrospira_bacterium	4	LJTK01000108.1	16078	0.932952	50.2985	91.7067	Nitrospira bacterium SG8_35_1; Nitrospira bacterium SG8_35_1; Nitrospira bacterium SG8_35_1; Nitrospira bacterium SM23_35; Nitrospira bacterium SG8_35_1; Nitrospira bacterium SG8_35_1; Gammaproteobacteria bacterium RIFCSPLOWO2_02_FULL_61_13; Nitrospira bacterium SG8_35_1; Nitrospira bacterium SG8_35_1; Nitrospira bacterium SG8_35_1; Nitrospira bacterium SG8_35_1; Nitrospira bacterium SG8_35_1; Ni…
Nitrospira_bacterium	5	LJTK01000254.1	5427	0.921319	46.6372	99.94	Nitrospira bacterium SG8_35_1; Nitrospira bacterium SG8_35_1; Nitrospira bacterium SG8_35_1; Nitrospira bacterium SG8_35_1; Nitrospira bacterium SG8_35_1;
Nitrospira_bacterium	0	LJTK01000255.1	5417	1.29223	52.686	100	Nitrospira bacterium SG8_35_1; Nitrospira bacterium SG8_35_1; Nitrospira bacterium SG8_35_1; Nitrospira bacterium SG8_35_1; Nitrospira bacterium SG8_35_1; Nitrospira bacterium SG8_35_1; Nitrospira bacterium SG8_35_1;
Nitrospira_bacterium	11	LJTK01000256.1	5381	0.929195	41.4793	100	Nitrospira bacterium SG8_35_1; Nitrospira bacterium SG8_35_1; Nitrospira bacterium SG8_35_1; Nitrospira bacterium SG8_35_1; Nitrospira bacterium SG8_35_1;
Nitrospira_bacterium	15	LJTK01000257.1	5374	1.48865	48.3253	98.025	Nitrospira bacterium SG8_35_1; Nitrospira bacterium SG8_35_1; Desulfobulbaceae bacterium; Nitrospira bacterium SG8_35_1; Nitrospira bacterium SG8_35_1; Nitrospira bacterium SG8_35_1; Nitrospira bacterium SG8_35_1; Nitrospira bacterium SG8_35_1;
Nitrospira_bacterium	4	LJTK01000258.1	5360	0.932836	50.9142	100	Nitrospira bacterium SG8_35_1; Nitrospira bacterium SG8_35_1; Nitrospira bacterium SG8_35_1; Nitrospira bacterium SG8_35_1; Nitrospira bacterium SG8_35_1;
Nitrospira_bacterium	5	LJTK01000259.1	8715	1.37694	45.4963	96.2333	Nitrospira bacterium SG8_35_1; Nitrospira bacterium SG8_35_1; Nitrospira bacterium SG8_35_1; Nitrospira bacterium SG8_35_1; Nitrospira bacterium SG8_35_1; Nitrospira bacterium SG8_35_1; Nitrospira bacterium SG8_35_1; Nitrospira bacterium SG8_35_1; Nitrospira bacterium SG8_35_1; Nitrospiraceae bacterium; Nitrospira bacterium SG8_35_1; Nitrospira bacterium SG8_35_1;
Nitrospira_bacterium	5	LJTK01000109.1	11519	1.12857	45.5856	95.3615	Nitrospira bacterium SG8_35_1; Nitrospira bacterium SG8_35_1; Nitrospira bacterium SG8_35_1; Nitrospiraceae bacterium; Nitrospiraceae bacterium; Nitrospira bacterium SG8_35_1; Nitrospira bacterium SG8_35_1; (5-phosphoribosylamino)methylideneamino; Nitrospira bacterium SG8_35_1; Nitrospira bacterium SG8_35_1; Nitrospira bacterium SG8_35_1; Nitrospira bacterium SG8_35_1; Nitrospira bacterium SG8_35…
Nitrospira_bacterium	15	LJTK01000110.1	10088	1.38779	49.4944	97.4429	Nitrospira bacterium SG8_35_1; Nitrospira bacterium SG8_35_1; Nitrospira bacterium SG8_35_1; Nitrospira bacterium SG8_35_1; Desulfobacterales bacterium SG8_35; Nitrospira bacterium SG8_35_1; Nitrospira bacterium SG8_35_1; Desulfobacterales bacterium SG8_35; Nitrospira bacterium SG8_35_1; Nitrospira bacterium SG8_35_1; Nitrospira bacterium SG8_35_1; Nitrospira bacterium SG8_35_1; Nitrospira bacter…
Nitrospira_bacterium	15	LJTK01000260.1	8251	0.605987	47.8124	93.82	Nitrospira bacterium SG8_35_1; Desulfobulbaceae bacterium; Nitrospira bacterium SG8_35_1; Desulfobacterales bacterium SG8_35; Nitrospira bacterium SG8_35_1;
Nitrospira_bacterium	15	LJTK01000261.1	5300	0.943396	49.1698	96.2	Nitrospira bacterium SG8_35_1; Nitrospira bacterium SG8_35_1; Desulfobulbaceae bacterium; Nitrospira bacterium SG8_35_1; Nitrospira bacterium SG8_35_1;
Nitrospira_bacterium	11	LJTK01000262.1	5814	0.687994	41.9677	100	Nitrospira bacterium SG8_35_1; Nitrospira bacterium SG8_35_1; Nitrospira bacterium SG8_35_1; Nitrospira bacterium SG8_35_1;
Nitrospira_bacterium	5	LJTK01000263.1	5287	0.756573	43.919	91.125	Nitrospira bacterium SG8_35_1; Desulfobulbaceae bacterium; Nitrospira bacterium SG8_35_1; Nitrospira bacterium SG8_35_1;
Nitrospira_bacterium	5	LJTK01000264.1	5285	1.13529	43.1031	100	Nitrospira bacterium SG8_35_1; Nitrospira bacterium SG8_35_1; Nitrospira bacterium SG8_35_1; Nitrospira bacterium SG8_35_1; Nitrospira bacterium SG8_35_1; Nitrospira bacterium SG8_35_1;
Nitrospira_bacterium	0	LJTK01000265.1	5279	0.947149	52.5099	100	Nitrospira bacterium SG8_35_1; Nitrospira bacterium SG8_35_1; Nitrospira bacterium SG8_35_1; Nitrospira bacterium SG8_35_1; Nitrospira bacterium SG8_35_1;
Nitrospira_bacterium	15	LJTK01000266.1	6590	0.91047	47.4355	84.5	Nitrospiraceae bacterium; Nitrospira bacterium SG8_35_1; Nitrospira bacterium SG8_35_1; Nitrospira bacterium SG8_35_1; Nitrospira bacterium SG8_35_1; Candidatus Schekmanbacteria bacterium GWA2_38_9;
Nitrospira_bacterium	15	LJTK01000111.1	11333	1.05885	49.5985	82.3333	Nitrospira bacterium SG8_35_1; Nitrospira bacterium SG8_35_1; Nitrospira bacterium SG8_35_1; Nitrospira bacterium SG8_35_1; Nitrospira bacterium SG8_35_1; Deltaproteobacteria bacterium; Desulfobulbaceae bacterium; Nitrospira bacterium SG8_35_1; Desulfobulbaceae bacterium; Deltaproteobacteria bacterium; Desulfobulbaceae bacterium; Nitrospira bacterium SG8_35_1;
Nitrospira_bacterium	5	LJTK01000267.1	9092	1.31984	44.8966	97.5	Nitrospira bacterium SG8_35_1; Nitrospiraceae bacterium; Nitrospira bacterium SG8_35_1; Nitrospira bacterium SG8_35_1; Nitrospira bacterium SG8_35_1; Nitrospira bacterium SG8_35_1; Nitrospira bacterium SG8_35_1; Nitrospira bacterium SG8_35_1; Nitrospira bacterium SG8_35_1; Nitrospira bacterium SG8_35_1; Nitrospira bacterium SG8_35_1; Nitrospira bacterium SG8_35_1;
Nitrospira_bacterium	5	LJTK01000268.1	5237	1.14569	45.4268	92.6167	Nitrospira bacterium SG8_35_1; bacterium BMS3Abin06; Nitrospira bacterium SG8_35_1; Nitrospira bacterium SG8_35_1; Nitrospira bacterium SG8_35_1; Nitrospira bacterium SG8_35_1;
Nitrospira_bacterium	11	LJTK01000269.1	5236	1.52788	40.2406	99.85	Nitrospira bacterium SG8_35_1; Nitrospira bacterium SG8_35_1; Nitrospira bacterium SG8_35_1; Nitrospira bacterium SG8_35_1; Nitrospira bacterium SG8_35_1; Nitrospira bacterium SG8_35_1; Nitrospira bacterium SG8_35_1; Nitrospira bacterium SG8_35_1;
Nitrospira_bacterium	4	LJTK01000270.1	5233	0.573285	51.0032	94.3	Desulfobulbaceae bacterium; Nitrospira bacterium SG8_35_1; Nitrospira bacterium SG8_35_1;
Nitrospira_bacterium	15	LJTK01000271.1	7521	1.06369	49.0626	99.925	Nitrospira bacterium SG8_35_1; Nitrospira bacterium SG8_35_1; Nitrospira bacterium SG8_35_1; Nitrospira bacterium SG8_35_1; Nitrospira bacterium SG8_35_1; Nitrospira bacterium SG8_35_1; Nitrospira bacterium SG8_35_1; Nitrospira bacterium SG8_35_1;
Nitrospira_bacterium	5	LJTK01000272.1	5683	0.879817	45.2754	99.96	Nitrospira bacterium SG8_35_1; Nitrospira bacterium SG8_35_1; Nitrospira bacterium SG8_35_1; Nitrospira bacterium SG8_35_1; Nitrospira bacterium SG8_35_1;
Nitrospira_bacterium	5	LJTK01000112.1	16635	0.781485	45.5065	96.5385	Nitrospira bacterium SG8_35_1; Nitrospira bacterium SG8_35_1; Nitrospira bacterium SG8_35_1; Nitrospira bacterium SG8_35_1; Nitrospira bacterium SG8_35_1; Desulfobacterales bacterium SG8_35; Nitrospira bacterium SG8_35_1; Nitrospira bacterium SG8_35_1; Nitrospira bacterium SG8_35_1; Desulfobacterales bacterium SG8_35; Nitrospira bacterium SG8_35_1; Nitrospira bacterium SG8_35_1; Desulfobulbaceae …
Nitrospira_bacterium	5	LJTK01000273.1	5203	1.34538	46.4155	98.7857	Nitrospira bacterium SG8_35_1; Nitrospira bacterium SG8_35_1; Nitrospira bacterium SG8_35_1; Desulfobulbaceae bacterium; Nitrospira bacterium SG8_35_1; Nitrospira bacterium SG8_35_1; Nitrospira bacterium SG8_35_1;
Nitrospira_bacterium	5	LJTK01000274.1	5200	0.769231	44.6154	100	Nitrospira bacterium SG8_35_1; Nitrospira bacterium SG8_35_1; Nitrospira bacterium SG8_35_1; Nitrospira bacterium SG8_35_1;
Nitrospira_bacterium	11	LJTK01000275.1	5177	0.772648	40.1391	67.2	Deltaproteobacteria bacterium GWA2_43_19; bacterium BMS3Abin06; Candidatus Aerophobetes bacterium; Nitrospira bacterium SG8_35_1;
Nitrospira_bacterium	5	LJTK01000276.1	5171	0.773545	46.6641	92.4	Nitrospira bacterium SG8_35_1; Nitrospira bacterium SG8_35_1; Nitrospira bacterium SG8_35_1; Candidatus Electrothrix marina;
Nitrospira_bacterium	4	LJTK01000277.1	5162	0.774893	49.8838	97.425	Nitrospira bacterium SG8_35_1; Nitrospira bacterium SG8_35_1; Desulfobacterales bacterium SG8_35; Nitrospira bacterium SG8_35_1;
Nitrospira_bacterium	5	LJTK01000113.1	16014	0.999126	46.1659	91.2062	Nitrospira bacterium SG8_35_1; Nitrospira bacterium SG8_35_1; Nitrospira bacterium SG8_35_1; Nitrospira bacterium SG8_35_1; Nitrospira bacterium SG8_35_1; Nitrospira bacterium SG8_35_1; Desulfobulbaceae bacterium; Nitrospirae bacterium; Nitrospira bacterium SG8_35_1; Nitrospira bacterium SG8_35_1; Nitrospira bacterium SG8_35_1; Nitrospira bacterium SG8_35_1; Nitrospira bacterium SG8_35_1; Nitrosp…
Nitrospira_bacterium	0	LJTK01000278.1	5152	1.1646	52.1933	97.9333	Nitrospira bacterium SG8_35_1; Nitrospira bacterium SG8_35_1; Desulfobulbaceae bacterium; Nitrospira bacterium SG8_35_1; Nitrospira bacterium SG8_35_1; Nitrospira bacterium SG8_35_1;
Nitrospira_bacterium	5	LJTK01000279.1	6871	1.16431	45.7575	90.2125	Nitrospira bacterium SG8_35_1; Nitrospira bacterium SG8_35_1; Nitrospira bacterium SG8_35_4; Nitrospira bacterium SG8_35_4; Nitrospira bacterium SG8_35_1; Nitrospira bacterium SG8_35_1; Nitrospira bacterium SG8_35_1; Nitrospira bacterium SG8_35_1;
Nitrospira_bacterium	5	LJTK01000280.1	7082	0.847218	45.6368	81.8833	Nitrospira bacterium SG8_35_1; Nitrospira bacterium SG8_35_1; Syntrophobacterales bacterium RBG_19FT_COMBO_59_10; bacterium BMS3Abin06; Nitrospira bacterium SG8_35_1; bacterium BMS3Abin09;
Nitrospira_bacterium	11	LJTK01000281.1	6567	0.913659	41.2974	93.3333	Nitrospira bacterium SG8_35_1; Nitrospira bacterium SG8_35_1; Nitrospira bacterium SG8_35_1; Nitrospirae bacterium CG08_land_8_20_14_0_20_52_24; Nitrospira bacterium SG8_35_1; Nitrospira bacterium SG8_35_1;
Nitrospira_bacterium	5	LJTK01000282.1	6706	1.04384	45.4667	96.1714	Nitrospira bacterium SG8_35_1; Nitrospira bacterium SG8_35_1; Nitrospira bacterium SG8_35_1; Nitrospira bacterium SG8_35_1; bacterium BMS3Abin10; Nitrospiraceae bacterium; Nitrospira bacterium SG8_35_1;
Nitrospira_bacterium	5	LJTK01000283.1	5262	0.950209	45.6861	93.58	Candidatus Schekmanbacteria bacterium; Nitrospira bacterium SG8_35_1; Nitrospira bacterium SG8_35_1; Nitrospira bacterium SG8_35_1; Nitrospira bacterium SG8_35_1;
Nitrospira_bacterium	15	LJTK01000284.1	5379	0.557724	47.4995	100	Nitrospira bacterium SG8_35_1; Nitrospira bacterium SG8_35_1; Nitrospira bacterium SG8_35_1;
Nitrospira_bacterium	5	LJTK01000285.1	7869	1.01665	44.3131	90.5125	Nitrospira bacterium SG8_35_1; Nitrospiraceae bacterium; acyl-carrier-protein; Nitrospira bacterium SG8_35_1; Nitrospira bacterium SG8_35_1; Nitrospira bacterium SG8_35_1; Nitrospira bacterium SG8_35_1; Nitrospira bacterium SG8_35_1;
Nitrospira_bacterium	15	LJTK01000010.1	19024	0.946173	47.8711	94.1278	Nitrospira bacterium SG8_35_1; Desulfobulbaceae bacterium; Nitrospira bacterium SG8_35_1; Nitrospira bacterium SG8_35_1; Nitrospira bacterium SG8_35_1; Nitrospira bacterium SG8_35_1; Nitrospira bacterium SG8_35_1; Nitrospira bacterium SG8_35_1; Nitrospira bacterium SG8_35_1; Nitrospira bacterium SG8_35_1; Nitrospira bacterium SG8_35_1; Nitrospira bacterium SG8_35_1; Nitrospira bacterium SG8_35_1;…
Nitrospira_bacterium	15	LJTK01000286.1	5019	0.996214	48.0375	83.52	Nitrospiraceae bacterium; bacterium BMS3Abin07; Nitrospira bacterium SG8_35_1; Nitrospira bacterium SG8_35_1; Nitrospira bacterium SG8_35_1;
Nitrospira_bacterium	5	LJTK01000287.1	5018	0.79713	44.7987	100	Nitrospira bacterium SG8_35_1; Nitrospira bacterium SG8_35_1; Nitrospira bacterium SG8_35_1; Nitrospira bacterium SG8_35_1;
Nitrospira_bacterium	11	LJTK01000011.1	16632	0.781626	38.8709	96.7308	Nitrospira bacterium SG8_35_1; Nitrospira bacterium SG8_35_1; Nitrospira bacterium SG8_35_1; Nitrospira bacterium SG8_35_1; Nitrospira bacterium SG8_35_1; Nitrospira bacterium SG8_35_1; Nitrospira bacterium SG8_35_1; Nitrospira bacterium SG8_35_1; Nitrospira bacterium SG8_35_1; Nitrospira bacterium SG8_35_1; Nitrospira bacterium SG8_35_1; Nitrospira bacterium SG8_35_1; bacterium BMS3Abin15;
Nitrospira_bacterium	11	LJTK01000288.1	5414	0.738825	38.1973	100	Nitrospira bacterium SG8_35_1; Nitrospira bacterium SG8_35_1; Nitrospira bacterium SG8_35_1; Nitrospira bacterium SG8_35_1;
Nitrospira_bacterium	5	LJTK01000289.1	5158	0.775494	43.8736	87.25	Nitrospiraceae bacterium; Nitrospira bacterium SG8_35_1; Nitrospira bacterium SG8_35_1; Nitrospira bacterium SG8_35_1;
Nitrospira_bacterium	5	LJTK01000290.1	8893	0.674688	46.2836	98.4667	Nitrospira bacterium SG8_35_1; Desulfobacterales bacterium SG8_35_2; Nitrospira bacterium SG8_35_1; Nitrospira bacterium SG8_35_1; Nitrospira bacterium SG8_35_1; Nitrospira bacterium SG8_35_1;
Nitrospira_bacterium	5	LJTK01000012.1	15997	0.875164	46.2087	94.4143	Nitrospira bacterium SG8_35_1; Nitrospira bacterium SG8_35_1; Nitrospira bacterium SG8_35_1; Nitrospira bacterium SG8_35_1; Nitrospira bacterium SG8_35_1; Nitrospira bacterium SG8_35_1; Desulfobulbaceae bacterium; Nitrospira bacterium SG8_35_1; Nitrospira bacterium SG8_35_1; Candidatus Methanoperedens nitroreducens; Nitrospira bacterium SG8_35_1; Nitrospira bacterium SG8_35_1; Nitrospira bacteriu…
Nitrospira_bacterium	5	LJTK01000013.1	20644	1.01724	45.4902	98.5905	Nitrospira bacterium SG8_35_1; Nitrospira bacterium SG8_35_1; Nitrospira bacterium SG8_35_1; Nitrospira bacterium SG8_35_1; Nitrospira bacterium SG8_35_1; Nitrospira bacterium SG8_35_1; Nitrospira bacterium SG8_35_1; Nitrospira bacterium SG8_35_1; Nitrospira bacterium SG8_35_1; Nitrospira bacterium SG8_35_1; Nitrospira bacterium SG8_35_1; Nitrospira bacterium SG8_35_1; Nitrospira bacterium SG8_35…
Nitrospira_bacterium	4	LJTK01000291.1	7538	1.06129	50.2653	99.9375	Nitrospira bacterium SG8_35_1; Nitrospira bacterium SG8_35_1; Nitrospira bacterium SG8_35_1; Nitrospira bacterium SG8_35_1; Nitrospira bacterium SG8_35_1; Nitrospira bacterium SG8_35_1; Nitrospira bacterium SG8_35_1; Nitrospira bacterium SG8_35_1;
Nitrospira_bacterium	5	LJTK01000292.1	5353	1.12087	46.516	97.7333	Desulfobacterales bacterium SG8_35; Nitrospira bacterium SG8_35_1; Desulfobulbaceae bacterium; Nitrospira bacterium SG8_35_1; Nitrospira bacterium SG8_35_1; Nitrospira bacterium SG8_35_1;
Nitrospira_bacterium	5	LJTK01000293.1	8946	1.11782	46.1882	91.84	bacterium BMS3Abin10; Streptococcus thermophilus LMG 18311; Nitrospira bacterium SG8_35_1; Nitrospira bacterium SG8_35_1; Nitrospira bacterium SG8_35_1; Nitrospira bacterium SG8_35_1; Nitrospira bacterium SG8_35_1; Nitrospira bacterium SG8_35_1; Nitrospira bacterium SG8_35_1; Nitrospira bacterium SG8_35_1;
Nitrospira_bacterium	5	LJTK01000014.1	17673	0.679002	46.6135	95.2167	Nitrospira bacterium SG8_35_1; Deltaproteobacteria bacterium; Nitrospira bacterium SG8_35_1; Nitrospira bacterium SG8_35_1; Nitrospira bacterium SG8_35_1; Nitrospira bacterium SG8_35_1; Desulfobulbaceae bacterium; Nitrospira bacterium SG8_35_1; Nitrospira bacterium SG8_35_1; Nitrospira bacterium SG8_35_1; Nitrospira bacterium SG8_35_1; Nitrospira bacterium SG8_35_1;
Nitrospira_bacterium	5	LJTK01000294.1	8063	0.74414	46.0127	97.35	Nitrospira bacterium SG8_35_1; Nitrospira bacterium SG8_35_1; Nitrospira bacterium SG8_35_1; Nitrospira bacterium SG8_35_1; bacterium BMS3Abin06; Nitrospira bacterium SG8_35_1;
Nitrospira_bacterium	5	LJTK01000295.1	5082	0.983865	44.0771	100	Nitrospira bacterium SG8_35_1; Nitrospira bacterium SG8_35_1; Nitrospira bacterium SG8_35_1; Nitrospira bacterium SG8_35_1; Nitrospira bacterium SG8_35_1;
Nitrospira_bacterium	15	LJTK01000296.1	9686	0.722693	48.472	91.1571	Nitrospira bacterium SG8_35_1; Deltaproteobacteria bacterium; Nitrospiraceae bacterium; Nitrospira bacterium SG8_35_1; Nitrospira bacterium SG8_35_1; Nitrospira bacterium SG8_35_1; Nitrospira bacterium SG8_35_1;
Nitrospira_bacterium	5	LJTK01000297.1	6558	0.762428	45.5627	88.68	Nitrospira bacterium SG8_35_1; Nitrospira bacterium SG8_35_1; Planctomycetes bacterium GWA2_50_13; Nitrospira bacterium SG8_35_1; Nitrospira bacterium SG8_35_1;
Nitrospira_bacterium	5	LJTK01000015.1	18317	1.14648	43.3313	91.1714	Staphylococcus aureus; Candidatus Magasanikbacteria bacterium CG_4_10_14_0_2_um_filter_41_10; Nitrospira bacterium SG8_35_1; Nitrospira bacterium SG8_35_1; Nitrospira bacterium SG8_35_1; Nitrospira bacterium SG8_35_1; Nitrospiraceae bacterium; Nitrospira bacterium SG8_35_1; Nitrospira bacterium SG8_35_1; Nitrospira bacterium SG8_35_1; Nitrospira bacterium SG8_35_1; Nitrospira bacterium SG8_35_1; …
Nitrospira_bacterium	5	LJTK01000298.1	6063	1.48441	43.3119	100	Nitrospira bacterium SG8_35_1; Nitrospira bacterium SG8_35_1; Nitrospira bacterium SG8_35_1; Nitrospira bacterium SG8_35_1; Nitrospira bacterium SG8_35_1; Nitrospira bacterium SG8_35_1; Nitrospira bacterium SG8_35_1; Nitrospira bacterium SG8_35_1; Nitrospira bacterium SG8_35_1;
Nitrospira_bacterium	5	LJTK01000299.1	5802	1.37883	44.5708	92.2625	Nitrospira bacterium SG8_35_1; Nitrospira bacterium SG8_35_4; Nitrospira bacterium SG8_35_1; Nitrospiraceae bacterium; Nitrospira bacterium SG8_35_1; Nitrospira bacterium SG8_35_1; Nitrospira bacterium SG8_35_1; Nitrospira bacterium SG8_35_1;
Nitrospira_bacterium	5	LJTK01000016.1	16389	0.915248	45.5366	92.0533	Nitrospira bacterium SG8_35_1; Nitrospira bacterium SG8_35_1; Nitrospira bacterium SG8_35_1; Nitrospira bacterium SG8_35_1; Nitrospira bacterium SG8_35_1; Nitrospira bacterium SG8_35_1; Nitrospira bacterium SG8_35_1; Nitrospira bacterium SG8_35_1; Mariprofundus aestuarium; Nitrospira bacterium SG8_35_1; Nitrospira bacterium SG8_35_1; bacterium BMS3Bbin07; Nitrospira bacterium SG8_35_1; Nitrospira…
Nitrospira_bacterium	15	LJTK01000300.1	5183	0.385877	47.5786	100	Nitrospira bacterium SG8_35_1; Nitrospira bacterium SG8_35_1;
Nitrospira_bacterium	5	LJTK01000301.1	5595	0.893655	46.6309	84.2	Nitrospira bacterium SG8_35_4; Nitrospira bacterium SG8_35_1; Nitrospira bacterium SG8_35_1; Nitrospira bacterium SG8_35_1; bacterium BMS3Bbin09;
Nitrospira_bacterium	4	LJTK01000302.1	5217	0.958405	51.2363	100	Nitrospira bacterium SG8_35_1; Nitrospira bacterium SG8_35_1; Nitrospira bacterium SG8_35_1; Nitrospira bacterium SG8_35_1; Nitrospira bacterium SG8_35_1;
Nitrospira_bacterium	5	LJTK01000303.1	5664	1.05932	44.7564	95.25	Nitrospira bacterium SG8_35_1; Nitrospira bacterium SG8_35_1; Nitrospira bacterium SG8_35_1; Nitrospira bacterium SG8_35_1; Nitrospira bacterium SG8_35_1; Nitrospirae bacterium RBG_13_41_22;
Nitrospira_bacterium	15	LJTK01000304.1	5807	1.20544	48.9237	94.2143	Bacteroidetes bacterium; Nitrospira bacterium SG8_35_1; Nitrospira bacterium SG8_35_1; Nitrospira bacterium SG8_35_1; Nitrospira bacterium SG8_35_1; Nitrospira bacterium SG8_35_1; Nitrospira bacterium SG8_35_1;
Nitrospira_bacterium	5	LJTK01000305.1	6237	0.801667	42.4242	66.94	Solirubrobacter sp. URHD0082; Desulfomicrobium apsheronum; Nitrospiraceae bacterium; Nitrospira bacterium SG8_35_1; Nitrospira bacterium SG8_35_1;
Nitrospira_bacterium	5	LJTK01000114.1	11533	1.04049	43.5186	100	Nitrospira bacterium SG8_35_1; Nitrospira bacterium SG8_35_1; Nitrospira bacterium SG8_35_1; Nitrospira bacterium SG8_35_1; Nitrospira bacterium SG8_35_1; Nitrospira bacterium SG8_35_1; Nitrospira bacterium SG8_35_1; Nitrospira bacterium SG8_35_1; Nitrospira bacterium SG8_35_1; Nitrospira bacterium SG8_35_1; Nitrospira bacterium SG8_35_1; Nitrospira bacterium SG8_35_1;
Nitrospira_bacterium	5	LJTK01000306.1	5885	1.18946	45.6585	95.1286	Nitrospira bacterium SG8_35_1; Nitrospira bacterium SG8_35_1; Desulfobacterales bacterium SG8_35; Nitrospira bacterium SG8_35_1; Nitrospira bacterium SG8_35_1; Nitrospira bacterium SG8_35_1; Nitrospira bacterium SG8_35_1;
Nitrospira_bacterium	5	LJTK01000017.1	14870	0.874243	45.5279	93.3615	bacterium BMS3Abin06; Nitrospira bacterium SG8_35_1; Nitrospira bacterium SG8_35_1; Nitrospira bacterium SG8_35_1; Nitrospira bacterium SG8_35_1; Nitrospira bacterium SG8_35_1; Nitrospira bacterium SG8_35_1; Nitrospira bacterium SG8_35_1; bacterium BMS3Abin06; Nitrospira bacterium SG8_35_1; Nitrospira bacterium SG8_35_1; Nitrospira bacterium SG8_35_1; Nitrospiraceae bacterium;
Nitrospira_bacterium	5	LJTK01000307.1	7885	1.01458	46.3412	88.4625	Nitrospira bacterium SG8_35_1; Nitrospira bacterium SG8_35_1; Nitrospira bacterium SG8_35_1; Nitrospiraceae bacterium; bacterium BMS3Abin06; Nitrospira bacterium SG8_35_1; Nitrospira bacterium SG8_35_1; Nitrospira bacterium SG8_35_1;
Nitrospira_bacterium	4	LJTK01000308.1	5458	0.549652	51.2092	99.0667	Nitrospira bacterium SG8_35_1; Nitrospira bacterium SG8_35_1; Desulfobacterales bacterium SG8_35;
Nitrospira_bacterium	5	LJTK01000309.1	8758	1.02763	45.9808	98.2556	Nitrospira bacterium SG8_35_1; Nitrospira bacterium SG8_35_1; Nitrospira bacterium SG8_35_1; Nitrospira bacterium SG8_35_1; Nitrospira bacterium SG8_35_1; bacterium BMS3Abin09; Nitrospira bacterium SG8_35_1; Nitrospira bacterium SG8_35_1; Nitrospira bacterium SG8_35_1;
Nitrospira_bacterium	15	LJTK01000310.1	8508	0.940291	46.7325	94.45	Nitrospira bacterium SG8_35_1; Candidatus Cloacimonas sp. 4484_209; Nitrospira bacterium SG8_35_1; Nitrospira bacterium SG8_35_1; Nitrospira bacterium SG8_35_1; Nitrospira bacterium SG8_35_1; Nitrospira bacterium SG8_35_1; Nitrospira bacterium SG8_35_1;
Nitrospira_bacterium	5	LJTK01000311.1	6296	1.11182	44.2186	83.0714	Nitrospira bacterium HGW-Nitrospira-1; Nitrospiraceae bacterium; Nitrospira bacterium SG8_35_1; Nitrospira bacterium SG8_35_1; Nitrospira bacterium SG8_35_1; Nitrospira bacterium SG8_35_4; bacterium BMS3Abin06;
Nitrospira_bacterium	5	LJTK01000018.1	14521	1.10185	45.8026	91.1312	Nitrospira bacterium SG8_35_1; Nitrospira bacterium SG8_35_1; Nitrospira bacterium SG8_35_1; Desulfobacterales bacterium C00003104; Nitrospira bacterium SG8_35_1; Nitrospira bacterium SG8_35_1; Desulfobacterales bacterium C00003106; Deltaproteobacteria bacterium; Deltaproteobacteria bacterium; Nitrospira bacterium SG8_35_1; Nitrospira bacterium SG8_35_1; Deltaproteobacteria bacterium; Nitrospira …
Nitrospira_bacterium	15	LJTK01000312.1	5110	0.587084	48.5323	89.5333	Nitrospira bacterium SG8_35_1; Nitrospira bacterium SG8_35_1; Desulfobulbaceae bacterium;
Nitrospira_bacterium	11	LJTK01000019.1	14236	0.983422	41.8165	94.95	Nitrospira bacterium SG8_35_1; Nitrospira bacterium SG8_35_1; Fulvivirga imtechensis; Nitrospira bacterium SG8_35_1; Sphingobacterium lactis; Nitrospira bacterium SG8_35_1; Nitrospira bacterium SG8_35_1; Nitrospira bacterium SG8_35_1; Nitrospira bacterium SG8_35_1; Nitrospira bacterium SG8_35_1; Nitrospira bacterium SG8_35_1; Nitrospira bacterium SG8_35_1; Nitrospira bacterium SG8_35_1; Nitrospir…
Nitrospira_bacterium	0	LJTK01000020.1	19303	0.984303	52.2665	95.5526	Nitrospira bacterium SG8_35_1; Nitrospira bacterium SG8_35_1; Nitrospira bacterium SG8_35_1; Nitrospira bacterium SG8_35_1; Nitrospira bacterium SG8_35_1; Nitrospira bacterium SG8_35_1; Nitrospira bacterium SG8_35_1; Desulfuromonas soudanensis; Nitrospira bacterium SG8_35_1; Desulfuromonas sp. DDH964; Nitrospira bacterium SG8_35_1; Nitrospira bacterium SG8_35_1; Nitrospira bacterium SG8_35_1; Des…
Nitrospira_bacterium	15	LJTK01000115.1	11811	0.592668	48.6242	97.0714	Nitrospira bacterium SG8_35_1; Deltaproteobacteria bacterium RIFCSPLOWO2_02_44_9; Nitrospira bacterium SG8_35_1; Nitrospira bacterium SG8_35_1; Nitrospira bacterium SG8_35_1; Nitrospira bacterium SG8_35_1; Nitrospira bacterium SG8_35_1;
Nitrospira_bacterium	15	LJTK01000313.1	6252	0.799744	47.8247	90.82	Nitrospira bacterium SG8_35_1; Nitrospira bacterium SG8_35_1; Nitrospira bacterium SG8_35_1; Ignavibacteriae bacterium; Desulfobacterales bacterium SG8_35;
Nitrospira_bacterium	5	LJTK01000021.1	14050	1.13879	45.1744	97.5187	Nitrospira bacterium SG8_35_1; Nitrospira bacterium SG8_35_1; Nitrospira bacterium SG8_35_1; Nitrospira bacterium SG8_35_1; Nitrospira bacterium SG8_35_1; Nitrospira bacterium SG8_35_1; Nitrospira bacterium SG8_35_1; Nitrospira bacterium SG8_35_1; Nitrospira bacterium SG8_35_1; Nitrospira bacterium SG8_35_1; Nitrospira bacterium SG8_35_1; Nitrospira bacterium SG8_35_1; Nitrospira bacterium SG8_35…
Nitrospira_bacterium	15	LJTK01000314.1	5103	0.979816	47.4623	90.3	Nitrospira bacterium SG8_35_1; Nitrospira bacterium SG8_35_1; Nitrospira bacterium SG8_35_1; Desulfobacterales bacterium CG23_combo_of_CG06-09_8_20_14_all_52_9; Nitrospira bacterium SG8_35_1;
Nitrospira_bacterium	11	LJTK01000315.1	5807	0.688824	40.4684	92.5	Nitrospira bacterium SG8_35_1; Nitrospira bacterium SG8_35_1; Nitrospiraceae bacterium; Nitrospira bacterium SG8_35_1;
Nitrospira_bacterium	15	LJTK01000316.1	8504	1.17592	49.318	95.66	Nitrospira bacterium SG8_35_1; Nitrospira bacterium SG8_35_1; Nitrospira bacterium SG8_35_1; Nitrospira bacterium SG8_35_1; Nitrospira bacterium SG8_35_1; Nitrospira bacterium SG8_35_1; Nitrospira bacterium SG8_35_1; Nitrospira bacterium SG8_35_1; Desulfobacterales bacterium SG8_35; Desulfobacterales bacterium SG8_35;
Nitrospira_bacterium	5	LJTK01000317.1	7713	1.03721	45.0668	100	Nitrospira bacterium SG8_35_1; Nitrospira bacterium SG8_35_1; Nitrospira bacterium SG8_35_1; Nitrospira bacterium SG8_35_1; Nitrospira bacterium SG8_35_1; Nitrospira bacterium SG8_35_1; Nitrospira bacterium SG8_35_1; Nitrospira bacterium SG8_35_1;
Nitrospira_bacterium	5	LJTK01000318.1	6273	0.797067	45.2734	87.88	Desulfobacterales bacterium SG8_35; Deltaproteobacteria bacterium CG_4_9_14_3_um_filter_44_9; Nitrospira bacterium SG8_35_1; Nitrospira bacterium SG8_35_1; Nitrospira bacterium SG8_35_1;
Nitrospira_bacterium	11	LJTK01000022.1	16086	0.932488	39.8794	96.8	Nitrospira bacterium SG8_35_1; Nitrospira bacterium SG8_35_1; Candidatus Rokubacteria bacterium; Nitrospira bacterium SG8_35_1; Nitrospira bacterium SG8_35_1; Nitrospira bacterium SG8_35_1; Nitrospira bacterium SG8_35_1; Nitrospira bacterium SG8_35_1; Nitrospira bacterium SG8_35_1; Nitrospira bacterium SG8_35_1; Nitrospira bacterium SG8_35_1; Nitrospira bacterium SG8_35_1; Nitrospira bacterium SG…
Nitrospira_bacterium	5	LJTK01000319.1	8453	0.828108	43.452	99.9714	Nitrospira bacterium SG8_35_1; Nitrospira bacterium SG8_35_1; Nitrospira bacterium SG8_35_1; Nitrospira bacterium SG8_35_1; Nitrospira bacterium SG8_35_1; Nitrospira bacterium SG8_35_1; Nitrospira bacterium SG8_35_1;
Nitrospira_bacterium	5	LJTK01000320.1	8437	1.42231	46.2961	88.2833	Euryarchaeota archaeon; Deltaproteobacteria bacterium; Nitrospira bacterium SG8_35_1; Nitrospira bacterium SG8_35_1; Nitrospira bacterium SG8_35_1; Nitrospirae bacterium CG1_02_44_142; bacterium BMS3Abin09; Nitrospira bacterium SG8_35_1; Nitrospira bacterium SG8_35_1; Nitrospira bacterium SG8_35_1; Nitrospira bacterium SG8_35_1; Nitrospira bacterium SG8_35_1;
Nitrospira_bacterium	5	LJTK01000023.1	22429	1.07004	44.9418	98.7833	Nitrospiraceae bacterium; Nitrospira bacterium SG8_35_1; Nitrospira bacterium SG8_35_1; Nitrospira bacterium SG8_35_1; Nitrospira bacterium SG8_35_1; Nitrospira bacterium SG8_35_1; Nitrospira bacterium SG8_35_1; Nitrospira bacterium SG8_35_1; Nitrospira bacterium SG8_35_1; Nitrospira bacterium SG8_35_1; Nitrospira bacterium SG8_35_1; Nitrospira bacterium SG8_35_1; Nitrospira bacterium SG8_35_1; N…
Nitrospira_bacterium	15	LJTK01000024.1	13839	0.939374	46.9109	97.5385	Nitrospira bacterium SG8_35_1; Nitrospira bacterium SG8_35_1; Nitrospira bacterium SG8_35_1; Nitrospira bacterium SG8_35_1; Nitrospira bacterium SG8_35_1; Nitrospira bacterium SG8_35_1; Nitrospira bacterium SG8_35_1; Nitrospira bacterium SG8_35_1; Nitrospira bacterium SG8_35_1; Nitrospira bacterium SG8_35_1; Nitrospira bacterium SG8_35_1; Nitrospira bacterium SG8_35_1; Nitrospiraceae bacterium;
Nitrospira_bacterium	15	LJTK01000025.1	13774	0.798606	48.3447	99.9364	Nitrospira bacterium SG8_35_1; Nitrospira bacterium SG8_35_1; Nitrospira bacterium SG8_35_1; Nitrospira bacterium SG8_35_1; Nitrospira bacterium SG8_35_1; Nitrospira bacterium SG8_35_1; Nitrospira bacterium SG8_35_1; Nitrospira bacterium SG8_35_1; Nitrospira bacterium SG8_35_1; Nitrospira bacterium SG8_35_1; Nitrospira bacterium SG8_35_1;
Nitrospira_bacterium	5	LJTK01000321.1	8106	0.986923	45.3245	88.8875	Nitrospira bacterium SG8_35_1; Nitrospira bacterium SG8_35_1; Nitrospirae bacterium GWC2_42_7; Nitrospira bacterium SG8_35_1; Nitrospira bacterium SG8_35_1; Thermodesulfovibrio sp. RBG_19FT_COMBO_42_12; Nitrospira bacterium SG8_35_1; Nitrospira bacterium SG8_35_1;
Nitrospira_bacterium	15	LJTK01000322.1	9404	1.38239	47.3628	92.4	Nitrospira bacterium SG8_35_1; Nitrospira bacterium SG8_35_1; Desulfobacterales bacterium SG8_35_2; Nitrospira bacterium SG8_35_1; Desulfobacterales bacterium SG8_35; Nitrospira bacterium SG8_35_1; Desulfobacterales bacterium SG8_35_2; Deltaproteobacteria bacterium RBG_19FT_COMBO_43_11; Nitrospira bacterium SG8_35_1; Nitrospira bacterium SG8_35_1; Desulfobulbaceae bacterium; Nitrospira bacterium …
Nitrospira_bacterium	11	LJTK01000026.1	13341	0.749569	39.12	88.69	Nitrospira bacterium SG8_35_1; Nitrospira bacterium SG8_35_1; Nitrospira bacterium SG8_35_1; Nitrospira bacterium SG8_35_1; Nitrospira bacterium SG8_35_1; Elusimicrobia bacterium CG03_land_8_20_14_0_80_50_18; Nitrospira bacterium SG8_35_1; Planctomycetes bacterium GWA2_39_15; Nitrospira bacterium SG8_35_1; Nitrospira bacterium SG8_35_1;
Nitrospira_bacterium	15	LJTK01000323.1	6306	1.26863	48.9375	100	Nitrospira bacterium SG8_35_1; Nitrospira bacterium SG8_35_1; Nitrospira bacterium SG8_35_1; Nitrospira bacterium SG8_35_1; Nitrospira bacterium SG8_35_1; Nitrospira bacterium SG8_35_1; Nitrospira bacterium SG8_35_1; Nitrospira bacterium SG8_35_1;
Nitrospira_bacterium	5	LJTK01000324.1	8797	1.02308	44.663	75.5333	Nitrospira bacterium SG8_35_1; Hydrogenothermus marinus; Nitrospira bacterium SG8_35_1; Nitrospira bacterium SG8_35_4; Nitrospirae bacterium GWC2_42_7; Nitrospirae bacterium GWC2_42_7; Candidatus Sulfobium mesophilum; Nitrospiraceae bacterium; bacterium BMS3Abin06;
Nitrospira_bacterium	15	LJTK01000325.1	5818	0.859402	48.2124	80.66	Nitrospira bacterium SG8_35_1; Nitrospira bacterium SG8_35_1; Nitrosomonas marina; Nitrospira bacterium SG8_35_1; Desulfurivibrio alkaliphilus AHT 2;
Nitrospira_bacterium	4	LJTK01000326.1	5822	1.03057	51.0134	98.5667	Desulfobulbaceae bacterium; Nitrospira bacterium SG8_35_1; Nitrospira bacterium SG8_35_1; Nitrospira bacterium SG8_35_1; Nitrospira bacterium SG8_35_1; Nitrospira bacterium SG8_35_1;
Nitrospira_bacterium	5	LJTK01000327.1	7211	0.970739	46.5261	92.9571	Nitrospira bacterium SG8_35_1; bacterium BMS3Abin06; Nitrospira bacterium SG8_35_1; Nitrospiraceae bacterium; Nitrospira bacterium SG8_35_1; Nitrospira bacterium SG8_35_1; Nitrospira bacterium SG8_35_1;
Nitrospira_bacterium	5	LJTK01000027.1	12793	1.01618	44.0475	100	Nitrospira bacterium SG8_35_1; Nitrospira bacterium SG8_35_1; Nitrospira bacterium SG8_35_1; Nitrospira bacterium SG8_35_1; Nitrospira bacterium SG8_35_1; Nitrospira bacterium SG8_35_1; Nitrospira bacterium SG8_35_1; Nitrospira bacterium SG8_35_1; Nitrospira bacterium SG8_35_1; Nitrospira bacterium SG8_35_1; Nitrospira bacterium SG8_35_1; Nitrospira bacterium SG8_35_1; Nitrospira bacterium SG8_35…
Nitrospira_bacterium	11	LJTK01000328.1	5119	1.1721	41.4729	92.7167	Nitrospira bacterium SG8_35_1; Nitrospira bacterium SG8_35_1; Nitrospira bacterium SG8_35_1; Nitrospira bacterium SG8_35_1; bacterium BMS3Abin06; Nitrospira bacterium SG8_35_1;
Nitrospira_bacterium	15	LJTK01000028.1	13970	1.00215	47.7309	96.7929	Nitrospira bacterium SG8_35_1; Nitrospira bacterium SG8_35_1; Nitrospira bacterium SG8_35_1; Desulfobulbaceae bacterium; Nitrospira bacterium SG8_35_1; Nitrospira bacterium SG8_35_1; Nitrospira bacterium SG8_35_1; Nitrospira bacterium SG8_35_1; Nitrospira bacterium SG8_35_1; Nitrospira bacterium SG8_35_1; Nitrospira bacterium SG8_35_1; Nitrospira bacterium SG8_35_1; Nitrospira bacterium SG8_35_1;…
Nitrospira_bacterium	5	LJTK01000329.1	5430	0.736648	42.5783	90.175	Nitrospira bacterium SG8_35_1; Nitrospira bacterium SG8_35_1; Nitrospira bacterium SG8_35_1; Nitrospiraceae bacterium;
Nitrospira_bacterium	5	LJTK01000330.1	5413	0.554221	45.4277	100	Nitrospira bacterium SG8_35_1; Nitrospira bacterium SG8_35_1; Nitrospira bacterium SG8_35_1;
Nitrospira_bacterium	15	LJTK01000029.1	12558	0.955566	48.1844	99.9167	Nitrospira bacterium SG8_35_1; Nitrospira bacterium SG8_35_1; Nitrospira bacterium SG8_35_1; Nitrospira bacterium SG8_35_1; Nitrospira bacterium SG8_35_1; Nitrospira bacterium SG8_35_1; Nitrospira bacterium SG8_35_1; Nitrospira bacterium SG8_35_1; Nitrospira bacterium SG8_35_1; Nitrospira bacterium SG8_35_1; Nitrospira bacterium SG8_35_1; Nitrospira bacterium SG8_35_1;
Nitrospira_bacterium	5	LJTK01000331.1	5242	1.1446	44.7921	97.2833	bacterium BMS3Bbin09; Nitrospira bacterium SG8_35_1; Nitrospira bacterium SG8_35_1; Nitrospira bacterium SG8_35_1; Nitrospira bacterium SG8_35_1; Nitrospira bacterium SG8_35_1;
Nitrospira_bacterium	0	LJTK01000030.1	12297	0.731886	52.7283	99.9778	Nitrospira bacterium SG8_35_1; Nitrospira bacterium SG8_35_1; Nitrospira bacterium SG8_35_1; Nitrospira bacterium SG8_35_1; Nitrospira bacterium SG8_35_1; Nitrospira bacterium SG8_35_1; Nitrospira bacterium SG8_35_1; Nitrospira bacterium SG8_35_1; Nitrospira bacterium SG8_35_1;
Nitrospira_bacterium	15	LJTK01000332.1	8612	1.04505	47.3758	94.4444	Nitrospira bacterium SG8_35_1; Nitrospira bacterium SG8_35_1; Nitrospira bacterium SG8_35_1; Nitrospira bacterium SG8_35_1; Nitrospira bacterium SG8_35_1; Nitrospira bacterium SG8_35_1; Candidatus Electrothrix aarhusiensis; Desulfobacterales bacterium SG8_35; Nitrospira bacterium SG8_35_1;
Nitrospira_bacterium	5	LJTK01000333.1	5465	1.0979	45.1967	98.0167	Nitrospira bacterium SG8_35_1; Nitrospira bacterium SG8_35_1; Nitrospira bacterium SG8_35_4; Nitrospira bacterium SG8_35_1; Nitrospira bacterium SG8_35_1; Nitrospira bacterium SG8_35_1;
Nitrospira_bacterium	4	LJTK01000334.1	5854	1.19576	51.0591	93.3857	Desulfobacterales bacterium SG8_35; Deltaproteobacteria bacterium HGW-Deltaproteobacteria-16; Desulfobulbaceae bacterium; Desulfobacterales bacterium SG8_35; Nitrospira bacterium SG8_35_1; Nitrospira bacterium SG8_35_1; Nitrospira bacterium SG8_35_1;
Nitrospira_bacterium	5	LJTK01000031.1	16812	0.951701	44.4504	92.6188	Nitrospira bacterium SG8_35_1; Nitrospira bacterium SG8_35_1; Nitrospira bacterium SG8_35_1; Nitrospira bacterium SG8_35_1; Candidatus Brocadia sapporoensis; Nitrospira bacterium SG8_35_1; Nitrospira bacterium SG8_35_1; Nitrospira bacterium SG8_35_1; Nitrospira bacterium SG8_35_1; Nitrospira bacterium SG8_35_1; Nitrospira bacterium SG8_35_1; Nitrospira bacterium SG8_35_1; Ignavibacteriae bacteriu…
Nitrospira_bacterium	11	LJTK01000335.1	5511	0.907276	41.6984	100	Nitrospira bacterium SG8_35_1; Nitrospira bacterium SG8_35_1; Nitrospira bacterium SG8_35_1; Nitrospira bacterium SG8_35_1; Nitrospira bacterium SG8_35_1;
Nitrospira_bacterium	15	LJTK01000336.1	5293	0.944644	47.9879	99.82	Nitrospira bacterium SG8_35_1; Nitrospira bacterium SG8_35_1; Nitrospira bacterium SG8_35_1; Nitrospira bacterium SG8_35_1; Nitrospira bacterium SG8_35_1;
Nitrospira_bacterium	5	LJTK01000032.1	12833	0.779241	44.5804	90.35	Chloroflexi bacterium; Nitrospira bacterium SG8_35_1; Nitrospira bacterium SG8_35_1; Nitrospira bacterium SG8_35_1; Nitrospiraceae bacterium; Nitrospira bacterium SG8_35_1; Nitrospira bacterium SG8_35_1; Nitrospira bacterium SG8_35_1; Nitrospira bacterium SG8_35_1; Nitrospira bacterium SG8_35_1;
Nitrospira_bacterium	5	LJTK01000033.1	12979	0.61638	46.0898	92.7125	Nitrospira bacterium SG8_35_1; Nitrospira bacterium SG8_35_1; Nitrospira bacterium SG8_35_1; Nitrospira bacterium SG8_35_1; Nitrospira bacterium SG8_35_1; Nitrospira bacterium SG8_35_1; Deltaproteobacteria bacterium; Nitrospira bacterium SG8_35_1;
Nitrospira_bacterium	5	LJTK01000337.1	6477	1.08075	43.4615	97.9571	Nitrospira bacterium SG8_35_1; Nitrospira bacterium SG8_35_1; Nitrospira bacterium SG8_35_1; Nitrospira bacterium SG8_35_1; Nitrospira bacterium SG8_35_1; Nitrospira bacterium SG8_35_1; Desulfobacterales bacterium SG8_35;
Nitrospira_bacterium	5	LJTK01000034.1	12403	0.967508	44.8521	97.475	Nitrospira bacterium SG8_35_1; Nitrospira bacterium SG8_35_1; Nitrospira bacterium SG8_35_1; Nitrospira bacterium SG8_35_1; Nitrospira bacterium SG8_35_1; bacterium BMS3Abin06; Nitrospira bacterium SG8_35_1; Nitrospira bacterium SG8_35_1; Nitrospira bacterium SG8_35_1; Nitrospira bacterium SG8_35_1; Nitrospira bacterium SG8_35_1; Nitrospira bacterium SG8_35_1;
Nitrospira_bacterium	5	LJTK01000338.1	5679	0.704349	46.5751	82.05	Nitrospira bacterium SG8_35_1; bacterium BMS3Abin06; Deltaproteobacteria bacterium; Hydra vulgaris;
Nitrospira_bacterium	15	LJTK01000339.1	6410	1.09204	46.9423	96.5571	Nitrospira bacterium SG8_35_1; Nitrospira bacterium SG8_35_1; bacterium BMS3Abin06; Nitrospira bacterium SG8_35_1; Nitrospira bacterium SG8_35_1; Nitrospira bacterium SG8_35_1; Nitrospira bacterium SG8_35_1;
Nitrospira_bacterium	5	LJTK01000035.1	12165	0.82203	45.7296	96.29	Nitrospira bacterium SG8_35_1; Nitrospira bacterium SG8_35_1; Nitrospira bacterium SG8_35_1; Nitrospira bacterium SG8_35_1; Nitrospira bacterium SG8_35_1; Nitrospira bacterium SG8_35_1; Nitrospira bacterium SG8_35_1; Nitrospiraceae bacterium; Nitrospira bacterium SG8_35_1; Nitrospira bacterium SG8_35_1;
Nitrospira_bacterium	11	LJTK01000036.1	12493	1.20067	40.3026	92.0133	Nitrospira bacterium SG8_35_1; Nitrospira bacterium SG8_35_1; Nitrospira bacterium SG8_35_1; Nitrospira bacterium SG8_35_1; Nitrospira bacterium SG8_35_1; Nitrospira bacterium SG8_35_1; Nitrospira bacterium SG8_35_1; Nitrospira bacterium SG8_35_1; Nitrospira bacterium SG8_35_1; Nitrospira bacterium SG8_35_1; Nitrospira bacterium SG8_35_1; Nitrospira bacterium SG8_35_1; Deltaproteobacteria bacteri…
Nitrospira_bacterium	5	LJTK01000037.1	11636	0.515641	46.2272	90.2667	Nitrospira bacterium SG8_35_1; Nitrospira bacterium SG8_35_1; Nitrospira bacterium SG8_35_1; Nitrospira bacterium SG8_35_1; Nitrospira bacterium SG8_35_1; Cyanobacteria bacterium 13_1_40CM_2_61_4;
Nitrospira_bacterium	5	LJTK01000038.1	14554	1.23677	44.6269	97.6444	Nitrospira bacterium SG8_35_1; bacterium BMS3Bbin06; Nitrospira bacterium SG8_35_1; Nitrospira bacterium SG8_35_1; Nitrospira bacterium SG8_35_1; Nitrospira bacterium SG8_35_1; Nitrospira bacterium SG8_35_1; Nitrospira bacterium SG8_35_1; Nitrospira bacterium SG8_35_1; Nitrospira bacterium SG8_35_1; Nitrospira bacterium SG8_35_1; Nitrospira bacterium SG8_35_1; Nitrospira bacterium SG8_35_1; Nitro…
Nitrospira_bacterium	4	LJTK01000039.1	11434	0.787126	50.8309	99.9556	Nitrospira bacterium SG8_35_1; Nitrospira bacterium SG8_35_1; Nitrospira bacterium SG8_35_1; Nitrospira bacterium SG8_35_1; Nitrospira bacterium SG8_35_1; Nitrospira bacterium SG8_35_1; Nitrospira bacterium SG8_35_1; Nitrospira bacterium SG8_35_1; Nitrospira bacterium SG8_35_1;
Nitrospira_bacterium	15	LJTK01000340.1	6565	0.913938	49.1851	86.6667	Nitrospira bacterium SG8_35_1; Nitrospira bacterium SG8_35_1; Desulfonatronospira sp. MSAO_Bac3; Desulfobulbaceae bacterium; Nitrospira bacterium SG8_35_1; Desulfobulbaceae bacterium;
Nitrospira_bacterium	11	LJTK01000040.1	12371	0.889176	41.6539	100	Nitrospira bacterium SG8_35_1; Nitrospira bacterium SG8_35_1; Nitrospira bacterium SG8_35_1; Nitrospira bacterium SG8_35_1; Nitrospira bacterium SG8_35_1; Nitrospira bacterium SG8_35_1; Nitrospira bacterium SG8_35_1; Nitrospira bacterium SG8_35_1; Nitrospira bacterium SG8_35_1; Nitrospira bacterium SG8_35_1; Nitrospira bacterium SG8_35_1;
Nitrospira_bacterium	5	LJTK01000041.1	11273	0.798368	46.1723	98.5111	Desulfobacterales bacterium SG8_35_2; Desulfobulbaceae bacterium; Nitrospira bacterium SG8_35_1; Nitrospira bacterium SG8_35_1; Nitrospira bacterium SG8_35_1; Nitrospira bacterium SG8_35_1; Nitrospira bacterium SG8_35_1; Nitrospira bacterium SG8_35_1; Nitrospira bacterium SG8_35_1;
Nitrospira_bacterium	11	LJTK01000341.1	6624	0.754831	39.84	99.96	Nitrospira bacterium SG8_35_1; Nitrospira bacterium SG8_35_1; Nitrospira bacterium SG8_35_1; Nitrospira bacterium SG8_35_1; Nitrospira bacterium SG8_35_1;
Nitrospira_bacterium	15	LJTK01000042.1	11211	1.07038	48.8627	97.2417	Nitrospira bacterium SG8_35_1; Nitrospira bacterium SG8_35_1; Nitrospira bacterium SG8_35_1; Nitrospira bacterium SG8_35_1; Nitrospira bacterium SG8_35_1; Desulfobulbaceae bacterium; Nitrospira bacterium SG8_35_1; Nitrospira bacterium SG8_35_1; Nitrospira bacterium SG8_35_1; Nitrospira bacterium SG8_35_1; Nitrospira bacterium SG8_35_1; Desulfobacterales bacterium SG8_35;
Nitrospira_bacterium	5	LJTK01000043.1	12410	0.805802	46.0516	96.5	Nitrospira bacterium SG8_35_1; Desulfobulbaceae bacterium; Nitrospira bacterium SG8_35_1; Nitrospira bacterium SG8_35_1; Nitrospira bacterium SG8_35_1; Nitrospira bacterium SG8_35_1; Nitrospira bacterium SG8_35_1; Nitrospira bacterium SG8_35_1; Nitrospira bacterium SG8_35_1; Nitrospira bacterium SG8_35_1;
Nitrospira_bacterium	15	LJTK01000044.1	12764	0.940144	47.4381	97.6083	Nitrospira bacterium SG8_35_1; Nitrospira bacterium SG8_35_1; Nitrospira bacterium SG8_35_1; Nitrospira bacterium SG8_35_1; Nitrospira bacterium SG8_35_1; Nitrospira bacterium SG8_35_1; Nitrospira bacterium SG8_35_1; Nitrospira bacterium SG8_35_1; bacterium BMS3Abin06; Nitrospira bacterium SG8_35_1; Nitrospira bacterium SG8_35_1; Nitrospira bacterium SG8_35_1;
Nitrospira_bacterium	11	LJTK01000342.1	6304	0.793147	41.5926	99.94	Nitrospira bacterium SG8_35_1; Nitrospira bacterium SG8_35_1; Nitrospira bacterium SG8_35_1; Nitrospira bacterium SG8_35_1; Nitrospira bacterium SG8_35_1;
Nitrospira_bacterium	5	LJTK01000045.1	11072	1.26445	44.31	89.6357	Nitrospira bacterium SG8_35_1; Nitrospiraceae bacterium; Nitrospira bacterium SG8_35_1; Nitrospira bacterium SG8_35_1; Nitrospira bacterium SG8_35_1; Nitrospira bacterium SG8_35_1; Nitrospira bacterium SG8_35_1; bacterium BMS3Abin06; Nitrospira bacterium SG8_35_1; Nitrospiraceae bacterium; Nitrospira bacterium SG8_35_1; Nitrospira bacterium SG8_35_1; Nitrospira bacterium SG8_35_1; Nitrospiraceae …
Nitrospira_bacterium	5	LJTK01000046.1	11051	0.723916	43.0821	100	Nitrospira bacterium SG8_35_1; Nitrospira bacterium SG8_35_1; Nitrospira bacterium SG8_35_1; Nitrospira bacterium SG8_35_1; Nitrospira bacterium SG8_35_1; Nitrospira bacterium SG8_35_1; Nitrospira bacterium SG8_35_1; Nitrospira bacterium SG8_35_1;
Nitrospira_bacterium	15	LJTK01000343.1	5295	1.51086	47.3654	96.5125	Nitrospira bacterium SG8_35_1; Desulfobulbaceae bacterium; Nitrospira bacterium SG8_35_1; Nitrospira bacterium SG8_35_1; Nitrospira bacterium SG8_35_1; Desulfobacterales bacterium SG8_35_2; Nitrospira bacterium SG8_35_1; Nitrospira bacterium SG8_35_1;
Nitrospira_bacterium	5	LJTK01000047.1	10840	1.10701	44.5664	97.4667	Nitrospira bacterium SG8_35_1; Nitrospira bacterium SG8_35_1; Nitrospira bacterium SG8_35_1; bacterium BMS3Abin06; Nitrospira bacterium SG8_35_1; Nitrospira bacterium SG8_35_1; Nitrospira bacterium SG8_35_1; Nitrospira bacterium SG8_35_1; Nitrospira bacterium SG8_35_1; Nitrospira bacterium SG8_35_1; Nitrospira bacterium SG8_35_1; Nitrospira bacterium SG8_35_1;
Nitrospira_bacterium	0	LJTK01000048.1	11429	0.612477	51.9993	98.0714	Desulfobacterales bacterium SG8_35; Nitrospira bacterium SG8_35_1; Nitrospira bacterium SG8_35_1; Nitrospira bacterium SG8_35_1; Nitrospira bacterium SG8_35_1; Nitrospira bacterium SG8_35_1; Nitrospira bacterium SG8_35_1;
Nitrospira_bacterium	11	LJTK01000049.1	10734	0.652133	41.9974	100	Nitrospira bacterium SG8_35_1; Nitrospira bacterium SG8_35_1; Nitrospira bacterium SG8_35_1; Nitrospira bacterium SG8_35_1; Nitrospira bacterium SG8_35_1; Nitrospira bacterium SG8_35_1; Nitrospira bacterium SG8_35_1;
Nitrospira_bacterium	5	LJTK01000050.1	16255	0.738234	44.9154	98.2417	Nitrospira bacterium SG8_35_1; Nitrospira bacterium SG8_35_1; Nitrospira bacterium SG8_35_1; Nitrospira bacterium SG8_35_1; Nitrospira bacterium SG8_35_1; Nitrospira bacterium SG8_35_1; Nitrospira bacterium SG8_35_1; Nitrospiraceae bacterium; Nitrospira bacterium SG8_35_1; Nitrospira bacterium SG8_35_1; Nitrospira bacterium SG8_35_1; Nitrospira bacterium SG8_35_1;
Nitrospira_bacterium	5	LJTK01000051.1	10703	0.934317	45.0434	99.97	Nitrospira bacterium SG8_35_1; Nitrospira bacterium SG8_35_1; Nitrospira bacterium SG8_35_1; Nitrospira bacterium SG8_35_1; Nitrospira bacterium SG8_35_1; Nitrospira bacterium SG8_35_1; Nitrospira bacterium SG8_35_1; Nitrospira bacterium SG8_35_1; Nitrospira bacterium SG8_35_1; Nitrospira bacterium SG8_35_1;
Nitrospira_bacterium	5	LJTK01000052.1	15510	1.09607	44.5519	99.9647	Nitrospira bacterium SG8_35_1; Nitrospira bacterium SG8_35_1; Nitrospira bacterium SG8_35_1; Nitrospira bacterium SG8_35_1; Nitrospira bacterium SG8_35_1; Nitrospira bacterium SG8_35_1; Nitrospira bacterium SG8_35_1; Nitrospira bacterium SG8_35_1; Nitrospira bacterium SG8_35_1; Nitrospira bacterium SG8_35_1; Nitrospira bacterium SG8_35_1; Nitrospira bacterium SG8_35_1; Nitrospira bacterium SG8_35…
Nitrospira_bacterium	11	LJTK01000053.1	14307	1.11833	41.1756	97.5563	Nitrospira bacterium SG8_35_1; Nitrospira bacterium SG8_35_1; Nitrospira bacterium SG8_35_1; Nitrospira bacterium SG8_35_1; Nitrospira bacterium SG8_35_1; Nitrospiraceae bacterium; Nitrospira bacterium SG8_35_1; Nitrospira bacterium SG8_35_1; Nitrospira bacterium SG8_35_1; Nitrospira bacterium SG8_35_1; Nitrospira bacterium SG8_35_1; Nitrospira bacterium SG8_35_1; Nitrospira bacterium SG8_35_1; N…
Nitrospira_bacterium	5	LJTK01000344.1	6745	1.18606	44.0178	89.55	Nitrospira bacterium SG8_35_1; Nitrospiraceae bacterium; Nitrospira bacterium SG8_35_1; Nitrospiraceae bacterium; Nitrospira bacterium SG8_35_1; Nitrospira bacterium SG8_35_1; Nitrospira bacterium SG8_35_1; Nitrospira bacterium SG8_35_1;
Nitrospira_bacterium	5	LJTK01000054.1	14829	1.01153	46.0651	93.7933	Nitrospira bacterium SG8_35_1; Omnitrophica WOR_2 bacterium RIFCSPHIGHO2_02_FULL_52_10; Nitrospira bacterium SG8_35_1; Nitrospira bacterium SG8_35_1; Nitrospira bacterium SG8_35_1; Nitrospira bacterium SG8_35_1; Nitrospira bacterium SG8_35_1; Nitrospira bacterium SG8_35_1; Nitrospira bacterium SG8_35_1; Nitrospira bacterium SG8_35_1; Nitrospiraceae bacterium; Nitrospira bacterium SG8_35_1; Nitros…
Nitrospira_bacterium	5	LJTK01000055.1	10734	1.30427	42.6495	91.3214	Nitrospiraceae bacterium; Nitrospira bacterium SG8_35_1; Nitrospiraceae bacterium; Nitrospira bacterium SG8_35_1; Nitrospira bacterium SG8_35_1; Nitrospira bacterium SG8_35_1; Nitrospira bacterium SG8_35_1; Nitrospira bacterium SG8_35_1; Nitrospira bacterium SG8_35_1; Nitrospira bacterium SG8_35_1; Nitrospira bacterium SG8_35_1; Nitrospira bacterium SG8_35_1; Nitrospira bacterium SG8_35_1; bacter…
Nitrospira_bacterium	11	LJTK01000056.1	10738	1.11753	39.4021	97.2333	Nitrospira bacterium SG8_35_1; Nitrospiraceae bacterium; Nitrospira bacterium SG8_35_1; Nitrospira bacterium SG8_35_1; Nitrospira bacterium SG8_35_1; Nitrospira bacterium SG8_35_1; bacterium BMS3Abin06; Nitrospira bacterium SG8_35_1; Nitrospira bacterium SG8_35_1; Nitrospira bacterium SG8_35_1; Nitrospira bacterium SG8_35_1; Nitrospira bacterium SG8_35_1;
Nitrospira_bacterium	11	LJTK01000057.1	15107	1.1915	41.3252	98.1222	Nitrospira bacterium SG8_35_1; Nitrospira bacterium SG8_35_1; Nitrospira bacterium SG8_35_1; Nitrospira bacterium SG8_35_1; Nitrospira bacterium SG8_35_1; Nitrospira bacterium SG8_35_1; Nitrospira bacterium SG8_35_1; Nitrospira bacterium SG8_35_1; Nitrospira bacterium SG8_35_1; Nitrospira bacterium SG8_35_1; Nitrospira bacterium SG8_35_1; Nitrospira bacterium SG8_35_1; Nitrospira bacterium SG8_35…
Nitrospira_bacterium	4	LJTK01000345.1	5293	0.944644	50.5762	90.42	Nitrospira bacterium SG8_35_1; Nitrospira bacterium SG8_35_1; Deltaproteobacteria bacterium CG_4_10_14_3_um_filter_60_8; Nitrospira bacterium SG8_35_1; Nitrospira bacterium SG8_35_1;
Nitrospira_bacterium	5	LJTK01000058.1	10349	0.676394	45.7725	100	Nitrospira bacterium SG8_35_1; Nitrospira bacterium SG8_35_1; Nitrospira bacterium SG8_35_1; Nitrospira bacterium SG8_35_1; Nitrospira bacterium SG8_35_1; Nitrospira bacterium SG8_35_1; Nitrospira bacterium SG8_35_1;
Nitrospira_bacterium	5	LJTK01000059.1	10559	1.23118	45.8377	99.9308	Nitrospira bacterium SG8_35_1; Nitrospira bacterium SG8_35_1; Nitrospira bacterium SG8_35_1; Nitrospira bacterium SG8_35_1; Nitrospira bacterium SG8_35_1; Nitrospira bacterium SG8_35_1; Nitrospira bacterium SG8_35_1; Nitrospira bacterium SG8_35_1; Nitrospira bacterium SG8_35_1; Nitrospira bacterium SG8_35_1; Nitrospira bacterium SG8_35_1; Nitrospira bacterium SG8_35_1; Nitrospira bacterium SG8_35…
Nitrospira_bacterium	11	LJTK01000060.1	10717	0.933097	41.8027	88.43	Deltaproteobacteria bacterium; Nitrospira bacterium SG8_35_1; Nitrospira bacterium SG8_35_1; Nitrospira bacterium SG8_35_1; Nitrospira bacterium SG8_35_1; Syntrophorhabdus aromaticivorans; Nitrospira bacterium SG8_35_1; Nitrospira bacterium SG8_35_1; Nitrospira bacterium SG8_35_1; Nitrospira bacterium SG8_35_1;
Nitrospira_bacterium	5	LJTK01000346.1	6775	1.03321	45.2251	90.1857	Nitrospira bacterium SG8_35_1; Nitrospira bacterium SG8_35_1; Candidatus Electrothrix aarhusiensis; Desulfobacterales bacterium SG8_35_2; Desulfobacterales bacterium SG8_35_2; Desulfobacterales bacterium SG8_35; Nitrospira bacterium SG8_35_1;
Nitrospira_bacterium	11	LJTK01000061.1	10308	0.776096	41.007	97.2	bacterium BMS3Abin10; Nitrospira bacterium SG8_35_1; Nitrospira bacterium SG8_35_1; Nitrospira bacterium SG8_35_1; Nitrospira bacterium SG8_35_1; Nitrospira bacterium SG8_35_1; Nitrospira bacterium SG8_35_1; Nitrospira bacterium SG8_35_1;
Nitrospira_bacterium	15	LJTK01000062.1	10277	0.486523	49.0707	90.52	Deltaproteobacteria bacterium RIFOXYD12_FULL_57_12; Nitrospira bacterium SG8_35_1; Nitrospira bacterium SG8_35_1; Nitrospira bacterium SG8_35_1; Nitrospira bacterium SG8_35_1;
Nitrospira_bacterium	15	LJTK01000063.1	19136	0.992893	46.9952	97.0895	Nitrospira bacterium SG8_35_1; Nitrospira bacterium SG8_35_1; Nitrospira bacterium SG8_35_1; Nitrospira bacterium SG8_35_1; Nitrospira bacterium SG8_35_1; Nitrospira bacterium SG8_35_1; Nitrospira bacterium SG8_35_1; Nitrospira bacterium SG8_35_1; Desulfobacterales bacterium CG2_30_60_27; Desulfobacterales bacterium SG8_35_2; Nitrospira bacterium SG8_35_1; Nitrospira bacterium SG8_35_1; Nitrospir…
Nitrospira_bacterium	15	LJTK01000347.1	5103	0.979816	47.2467	93.44	Nitrospira bacterium SG8_35_1; Nitrospiraceae bacterium; Nitrospira bacterium SG8_35_1; Nitrospira bacterium SG8_35_1; Nitrospira bacterium SG8_35_1;
Nitrospira_bacterium	5	LJTK01000348.1	7076	0.706614	45.2657	92.1	Nitrospira bacterium SG8_35_1; bacterium BMS3Abin06; Nitrospira bacterium SG8_35_1; Nitrospira bacterium SG8_35_1; Nitrospira bacterium SG8_35_1;
Nitrospira_bacterium	15	LJTK01000064.1	10081	0.892769	47.3267	100	Nitrospira bacterium SG8_35_1; Nitrospira bacterium SG8_35_1; Nitrospira bacterium SG8_35_1; Nitrospira bacterium SG8_35_1; Nitrospira bacterium SG8_35_1; Nitrospira bacterium SG8_35_1; Nitrospira bacterium SG8_35_1; Nitrospira bacterium SG8_35_1; Nitrospira bacterium SG8_35_1;
Nitrospira_bacterium	5	LJTK01000349.1	5746	1.0442	42.8298	90.4	Nitrospira bacterium SG8_35_1; Vibrio sp. T9; Nitrospira bacterium SG8_35_1; Desulfobulbaceae bacterium; Nitrospira bacterium SG8_35_1; Nitrospira bacterium SG8_35_1;
Nitrospira_bacterium	5	LJTK01000065.1	10054	1.09409	44.8279	98.2091	Nitrospira bacterium SG8_35_1; Nitrospira bacterium SG8_35_1; Nitrospira bacterium SG8_35_1; 3-hydroxymyristoyl; Nitrospira bacterium SG8_35_1; Desulfobulbaceae bacterium; Nitrospira bacterium SG8_35_1; Nitrospira bacterium SG8_35_1; Nitrospira bacterium SG8_35_1; Nitrospira bacterium SG8_35_1; Nitrospira bacterium SG8_35_1;
Nitrospira_bacterium	15	LJTK01000066.1	10038	0.69735	48.8145	92.4571	Nitrospira bacterium SG8_35_1; Nitrospira bacterium SG8_35_1; Nitrospira bacterium SG8_35_1; Deltaproteobacteria bacterium; Nitrospira bacterium SG8_35_1; Nitrospira bacterium SG8_35_1; Nitrospira bacterium SG8_35_1;
Nitrospira_bacterium	0	LJTK01000350.1	5363	1.4917	53.1792	97.9875	Nitrospira bacterium SG8_35_1; Nitrospira bacterium SG8_35_1; Desulfobacterales bacterium SG8_35_2; Nitrospira bacterium SG8_35_1; Nitrospira bacterium SG8_35_1; Nitrospira bacterium SG8_35_1; Nitrospira bacterium SG8_35_1; Nitrospira bacterium SG8_35_1;
Nitrospira_bacterium	5	LJTK01000067.1	22232	0.719683	46.613	89.6	Nitrospira bacterium SG8_35_1; Nitrospira bacterium SG8_35_1; Nitrospira bacterium SG8_35_1; Nitrospira bacterium SG8_35_1; Nitrospira bacterium SG8_35_1; Nitrospira bacterium SG8_35_1; Nitrospira bacterium SG8_35_1; Chloroflexi bacterium CG_4_10_14_0_8_um_filter_46_9; Nitrospira bacterium SG8_35_1; Nitrospira bacterium SG8_35_1; Nitrospiraceae bacterium; Nitrospira bacterium SG8_35_1; Nitrospira…
Nitrospira_bacterium	5	LJTK01000068.1	12761	0.783638	45.5999	93.54	Nitrospiraceae bacterium; Nitrospira bacterium SG8_35_1; Nitrospira bacterium SG8_35_1; Nitrospira bacterium SG8_35_1; Nitrospira bacterium SG8_35_1; Nitrospira bacterium SG8_35_1; Nitrospira bacterium SG8_35_1; Nitrospira bacterium SG8_35_1; Desulfofaba hansenii; Nitrospira bacterium SG8_35_1;
Nitrospira_bacterium	5	LJTK01000116.1	9865	0.608211	46.1024	100	Nitrospira bacterium SG8_35_1; Nitrospira bacterium SG8_35_1; Nitrospira bacterium SG8_35_1; Nitrospira bacterium SG8_35_1; Nitrospira bacterium SG8_35_1; Nitrospira bacterium SG8_35_1;
Nitrospira_bacterium	5	LJTK01000069.1	16996	0.941398	44.6458	85.7562	Nitrospira bacterium SG8_35_1; Nitrospira bacterium SG8_35_1; Nitrospira bacterium SG8_35_1; Nitrospira bacterium SG8_35_1; Nitrospira bacterium SG8_35_1; Nitrospira bacterium SG8_35_1; Nitrospira bacterium SG8_35_1; Nitrospira bacterium SG8_35_4; bacterium BMS3Abin06; Nitrospira bacterium SG8_35_1; Nitrospira bacterium SG8_35_4; Nitrospira bacterium SG8_35_1; Nitrospira bacterium SG8_35_4; Nitro…
Nitrospira_bacterium	5	LJTK01000070.1	18731	0.800811	44.7814	96.4133	Nitrospira bacterium SG8_35_1; Nitrospira bacterium SG8_35_1; Nitrospira bacterium SG8_35_1; Nitrospira bacterium SG8_35_1; Nitrospira bacterium SG8_35_1; Nitrospira bacterium SG8_35_1; Nitrospira bacterium SG8_35_1; Nitrospira bacterium SG8_35_1; Nitrospira bacterium SG8_35_1; Nitrospiraceae bacterium; Nitrospira bacterium SG8_35_1; Nitrospira bacterium SG8_35_1; Nitrospira bacterium SG8_35_1; N…
Nitrospira_bacterium	5	LJTK01000117.1	9966	0.702388	45.9061	87.9429	Nitrospira bacterium SG8_35_1; Nitrospira bacterium SG8_35_1; Nitrospira bacterium SG8_35_1; Nitrospiraceae bacterium; Nitrospiraceae bacterium; Nitrospira bacterium SG8_35_1; Nitrospira bacterium SG8_35_1;
Nitrospira_bacterium	5	LJTK01000071.1	10180	1.47348	46.3752	94.5867	Nitrospira bacterium SG8_35_1; Nitrospira bacterium SG8_35_1; Nitrospira bacterium SG8_35_1; Nitrospira bacterium SG8_35_1; Nitrospira bacterium SG8_35_1; Nitrospira bacterium SG8_35_1; Nitrospira bacterium SG8_35_1; Nitrospira bacterium SG8_35_1; Nitrospira bacterium SG8_35_1; Nitrospira bacterium SG8_35_1; Nitrospira bacterium SG8_35_1; Nitrospira bacterium SG8_35_1; bacterium BMS3Abin06; Nitro…
Nitrospira_bacterium	15	LJTK01000118.1	9666	0.827643	49.3379	99.7	Nitrospira bacterium SG8_35_1; Nitrospira bacterium SG8_35_1; Nitrospira bacterium SG8_35_1; Nitrospira bacterium SG8_35_1; Nitrospira bacterium SG8_35_1; Nitrospira bacterium SG8_35_1; Nitrospira bacterium SG8_35_1; Nitrospira bacterium SG8_35_1;
Nitrospira_bacterium	15	LJTK01000351.1	5057	0.988728	48.8827	100	Nitrospira bacterium SG8_35_1; Nitrospira bacterium SG8_35_1; Nitrospira bacterium SG8_35_1; Nitrospira bacterium SG8_35_1; Nitrospira bacterium SG8_35_1;
Nitrospira_bacterium	5	LJTK01000352.1	5129	0.779879	45.311	88.875	Nitrospira bacterium SG8_35_1; Nitrospiraceae bacterium; Nitrospira bacterium SG8_35_1; Nitrospiraceae bacterium;
Nitrospira_bacterium	5	LJTK01000072.1	10088	1.28866	45.2518	94.5231	Calditrichaeota bacterium; bacterium BMS3Abin09; Nitrospira bacterium SG8_35_1; Nitrospira bacterium SG8_35_1; Nitrospira bacterium SG8_35_1; Nitrospira bacterium SG8_35_1; Nitrospira bacterium SG8_35_1; Nitrospira bacterium SG8_35_1; Nitrospira bacterium SG8_35_1; Nitrospira bacterium SG8_35_1; Nitrospira bacterium SG8_35_1; Nitrospira bacterium SG8_35_1; Nitrospira bacterium SG8_35_1;
Nitrospira_bacterium	4	LJTK01000119.1	9412	1.06247	49.9681	99.92	Nitrospira bacterium SG8_35_1; Nitrospira bacterium SG8_35_1; Nitrospira bacterium SG8_35_1; Nitrospira bacterium SG8_35_1; Nitrospira bacterium SG8_35_1; Nitrospira bacterium SG8_35_1; Nitrospira bacterium SG8_35_1; Nitrospira bacterium SG8_35_1; Nitrospira bacterium SG8_35_1; Nitrospira bacterium SG8_35_1;
Nitrospira_bacterium	15	LJTK01000073.1	13528	1.03489	47.5902	92.8286	Nitrospira bacterium SG8_35_1; Nitrospira bacterium SG8_35_1; Candidatus Schekmanbacteria bacterium; Nitrospira bacterium SG8_35_1; Nitrospira bacterium SG8_35_1; Nitrospira bacterium SG8_35_1; Nitrospira bacterium SG8_35_1; Nitrospira bacterium SG8_35_1; Nitrospira bacterium SG8_35_1; Nitrospira bacterium SG8_35_1; Nitrospira bacterium SG8_35_1; Nitrospira bacterium SG8_35_4; Nitrospira bacteriu…
Nitrospira_bacterium	11	LJTK01000074.1	12744	1.02009	40.882	97.8154	Nitrospira bacterium SG8_35_1; Nitrospira bacterium SG8_35_1; Nitrospira bacterium SG8_35_1; Desulfobulbaceae bacterium; Nitrospira bacterium SG8_35_1; Nitrospira bacterium SG8_35_1; Nitrospira bacterium SG8_35_1; Nitrospira bacterium SG8_35_1; Nitrospira bacterium SG8_35_1; Nitrospira bacterium SG8_35_1; Nitrospira bacterium SG8_35_1; Nitrospira bacterium SG8_35_1; Nitrospira bacterium SG8_35_1;
Nitrospira_bacterium	5	LJTK01000353.1	5016	0.99681	44.5973	88.42	Nitrospira bacterium SG8_35_1; Nitrospira bacterium SG8_35_1; Nitrospira bacterium SG8_35_1; Nitrospira bacterium SG8_35_1; Nitrospiraceae bacterium;
Nitrospira_bacterium	5	LJTK01000002.1	29601	0.878349	43.2519	97.6923	Nitrospira bacterium SG8_35_1; Nitrospira bacterium SG8_35_1; Desulfobacterales bacterium SG8_35_2; Nitrospira bacterium SG8_35_1; Nitrospira bacterium SG8_35_1; Nitrospira bacterium SG8_35_1; Nitrospira bacterium SG8_35_1; Nitrospira bacterium SG8_35_1; Nitrospira bacterium SG8_35_1; Nitrospira bacterium SG8_35_1; Nitrospira bacterium SG8_35_1; Nitrospira bacterium SG8_35_1; Nitrospira bacterium…
Nitrospira_bacterium	5	LJTK01000354.1	6551	0.610594	45.9014	100	Nitrospira bacterium SG8_35_1; Nitrospira bacterium SG8_35_1; Nitrospira bacterium SG8_35_1; Nitrospira bacterium SG8_35_1;
Nitrospira_bacterium	5	LJTK01000120.1	9764	1.74109	46.016	96.2176	Nitrospira bacterium SG8_35_1; Phycisphaerae bacterium SM1_79; Magnetospira sp. QH-2; Nitrospira bacterium SG8_35_1; Nitrospira bacterium SG8_35_1; Nitrospira bacterium SG8_35_1; Nitrospira bacterium SG8_35_1; Nitrospira bacterium SG8_35_1; Nitrospira bacterium SG8_35_1; Nitrospira bacterium SG8_35_1; Nitrospira bacterium SG8_35_1; Nitrospira bacterium SG8_35_1; Nitrospira bacterium SG8_35_1; Nit…
Nitrospira_bacterium	5	LJTK01000121.1	9389	0.745553	46.6823	85.3	Nitrospira bacterium SG8_35_1; Nitrospira bacterium SG8_35_1; Nitrospira bacterium SG8_35_1; Desulfobacterales bacterium C00003106; Nitrospira bacterium SG8_35_1; Nitrospira bacterium SG8_35_1; Ectothiorhodospira haloalkaliphila;
Nitrospira_bacterium	15	LJTK01000075.1	13759	1.0902	48.0049	94.46	Nitrospira bacterium SG8_35_1; Nitrospiraceae bacterium; Nitrospira bacterium SG8_35_1; Nitrospira bacterium SG8_35_1; Nitrospira bacterium SG8_35_1; Nitrospira bacterium SG8_35_1; Nitrospira bacterium SG8_35_1; bacterium BMS3Abin06; Nitrospira bacterium SG8_35_1; Nitrospira bacterium SG8_35_1; Nitrospira bacterium SG8_35_1; Nitrospiraceae bacterium; Ignavibacteriae bacterium; Nitrospira bacteriu…
Ignavibacteria_bacterium	16	MGZP01000001.1	10933	0.823196	33.3852	100	Ignavibacteria bacterium GWA2_35_8; Ignavibacteria bacterium GWA2_35_8; Ignavibacteria bacterium GWA2_35_8; Ignavibacteria bacterium GWA2_35_8; Ignavibacteria bacterium GWA2_35_8; Ignavibacteria bacterium GWA2_35_8; Ignavibacteria bacterium GWA2_35_8; Ignavibacteria bacterium GWA2_35_8; Ignavibacteria bacterium GWA2_35_8;
Ignavibacteria_bacterium	16	MGZP01000002.1	42482	0.7768	33.7767	98.7606	Ignavibacteria bacterium GWB2_35_12; Ignavibacteria bacterium GWA2_35_8; Ignavibacteria bacterium GWA2_35_8; Ignavibacteria bacterium GWA2_35_8; Ignavibacteria bacterium GWA2_35_8; Ignavibacteria bacterium GWA2_35_8; Ignavibacteria bacterium GWA2_35_8; Ignavibacteria bacterium GWA2_35_8; Ignavibacteria bacterium GWA2_35_8; Ignavibacteria bacterium GWA2_35_8; Ignavibacteria bacterium GWA2_35_8; Ig…
Ignavibacteria_bacterium	16	MGZP01000003.1	36852	0.922609	33.7268	98.5912	Ignavibacteria bacterium GWA2_35_8; Ignavibacteria bacterium GWA2_35_8; Ignavibacteria bacterium GWA2_35_8; Ignavibacteria bacterium GWA2_35_8; Ignavibacteria bacterium GWA2_35_8; Ignavibacteria bacterium GWA2_35_8; Ignavibacteria bacterium GWA2_35_8; Ignavibacteria bacterium GWA2_35_8; Ignavibacteria bacterium GWA2_35_8; Ignavibacteria bacterium GWA2_35_8; Ignavibacteria bacterium GWB2_35_12; Ig…
Ignavibacteria_bacterium	16	MGZP01000004.1	23987	0.917163	32.355	98.2591	Ignavibacteria bacterium GWA2_35_8; Ignavibacteria bacterium GWA2_35_8; Ignavibacteria bacterium GWA2_35_8; Ignavibacteria bacterium GWA2_35_8; Ignavibacteria bacterium GWA2_35_8; Ignavibacteria bacterium GWA2_35_8; Ignavibacteria bacterium GWA2_35_8; Ignavibacteria bacterium GWA2_35_8; Ignavibacteria bacterium GWA2_35_8; Ignavibacteria bacterium GWA2_35_8; Ignavibacteria bacterium GWA2_35_8; Ign…
Ignavibacteria_bacterium	16	MGZP01000005.1	11118	0.989387	33.5942	92.4364	Ignavibacteriae bacterium; Ignavibacteria bacterium GWA2_35_8; Ignavibacteria bacterium GWA2_35_8; Ignavibacteria bacterium GWA2_35_8; Ignavibacteria bacterium GWA2_35_8; Ignavibacteria bacterium GWA2_35_8; Ignavibacteria bacterium GWA2_35_8; Ignavibacteria bacterium GWA2_35_8; Ignavibacteria bacterium GWA2_35_8; Ignavibacteria bacterium GWA2_35_8; Bacteroidetes/Chlorobi group bacterium ChocPot_M…
Ignavibacteria_bacterium	16	MGZP01000006.1	49040	0.897227	33.6847	99.7795	Ignavibacteria bacterium GWA2_35_8; Ignavibacteria bacterium GWA2_35_8; Ignavibacteria bacterium GWA2_35_8; Ignavibacteria bacterium GWA2_35_8; Ignavibacteria bacterium GWA2_35_8; Ignavibacteria bacterium GWA2_35_8; Ignavibacteria bacterium GWB2_35_12; Ignavibacteria bacterium GWA2_35_8; Ignavibacteria bacterium GWA2_35_8; Ignavibacteria bacterium GWA2_35_8; Ignavibacteria bacterium GWA2_35_8; Ig…
Ignavibacteria_bacterium	16	MGZP01000007.1	10161	1.37782	33.5302	95.5643	Ignavibacteria bacterium GWA2_35_8; Ignavibacteria bacterium GWA2_35_8; Ignavibacteria bacterium GWA2_35_8; Ignavibacteria bacterium GWA2_35_8; Ignavibacteria bacterium GWA2_35_8; Ignavibacteria bacterium GWA2_35_8; Ignavibacteria bacterium GWA2_35_8; Ignavibacteria bacterium GWA2_35_8; Ignavibacteria bacterium GWA2_35_8; Ignavibacteria bacterium GWA2_35_8; Ignavibacteria bacterium GWA2_35_8; Ign…
Ignavibacteria_bacterium	14	MGZP01000008.1	12327	0.811227	31.3621	86.39	Bacteroides thetaiotaomicron; Bacteroidetes bacterium MED-G21; Ignavibacteria bacterium GWA2_35_8; Ignavibacteria bacterium GWA2_35_8; Ignavibacteria bacterium GWA2_35_8; Ignavibacteria bacterium GWA2_35_8; Ignavibacteria bacterium GWA2_35_8; Ignavibacteria bacterium GWA2_35_8; Ignavibacteria bacterium GWA2_35_8; Ignavibacteria bacterium GWB2_35_12;
Ignavibacteria_bacterium	16	MGZP01000009.1	9927	0.906618	33.3938	99.9444	Ignavibacteria bacterium GWB2_35_12; Ignavibacteria bacterium GWA2_35_8; Ignavibacteria bacterium GWA2_35_8; Ignavibacteria bacterium GWA2_35_8; Ignavibacteria bacterium GWA2_35_8; Ignavibacteria bacterium GWA2_35_8; Ignavibacteria bacterium GWA2_35_8; Ignavibacteria bacterium GWA2_35_8; Ignavibacteria bacterium GWA2_35_8;
Ignavibacteria_bacterium	16	MGZP01000010.1	9644	0.933223	33.7204	99.5667	Ignavibacteria bacterium GWA2_35_8; Ignavibacteria bacterium GWA2_35_8; Ignavibacteria bacterium GWA2_35_8; Ignavibacteria bacterium GWA2_35_8; Ignavibacteria bacterium GWA2_35_8; Ignavibacteria bacterium GWB2_35_12; Ignavibacteria bacterium GWA2_35_8; Ignavibacteria bacterium GWA2_35_8; Ignavibacteria bacterium GWA2_35_8;
Ignavibacteria_bacterium	16	MGZP01000011.1	10553	1.32664	32.7395	100	Ignavibacteria bacterium GWA2_35_8; Ignavibacteria bacterium GWB2_35_12; Ignavibacteria bacterium GWA2_35_8; Ignavibacteria bacterium GWA2_35_8; Ignavibacteria bacterium GWA2_35_8; Ignavibacteria bacterium GWA2_35_8; Ignavibacteria bacterium GWA2_35_8; Ignavibacteria bacterium GWA2_35_8; Ignavibacteria bacterium GWA2_35_8; Ignavibacteria bacterium GWA2_35_8; Ignavibacteria bacterium GWA2_35_8; Ig…
Ignavibacteria_bacterium	9	MGZP01000012.1	9575	0.73107	35.1854	99.4571	Ignavibacteria bacterium GWA2_35_8; Ignavibacteria bacterium GWA2_35_8; Ignavibacteria bacterium GWA2_35_8; Ignavibacteria bacterium GWA2_35_8; Ignavibacteria bacterium GWA2_35_8; Ignavibacteria bacterium GWB2_35_12; Ignavibacteria bacterium GWB2_35_12;
Ignavibacteria_bacterium	9	MGZP01000013.1	27701	1.01079	35.1937	97.6071	Ignavibacteria bacterium GWA2_35_8; Ignavibacteria bacterium GWA2_35_8; Ignavibacteria bacterium GWA2_35_8; Ignavibacteria bacterium GWA2_35_8; Ignavibacteria bacterium GWB2_35_12; Ignavibacteria bacterium GWA2_35_8; Ignavibacteria bacterium GWA2_35_8; Ignavibacteria bacterium GWA2_35_8; Ignavibacteria bacterium GWA2_35_8; Ignavibacteria bacterium GWA2_35_8; Ignavibacteria bacterium GWA2_35_8; Ig…
Ignavibacteria_bacterium	9	MGZP01000014.1	13768	1.08948	34.1444	96.4	Dehalococcoidia bacterium CG2_30_46_19; Ignavibacteria bacterium GWA2_35_8; Ignavibacteria bacterium GWA2_35_8; Ignavibacteria bacterium GWA2_35_8; Ignavibacteria bacterium GWA2_35_8; Ignavibacteria bacterium GWA2_35_8; Ignavibacteria bacterium GWA2_35_8; Ignavibacteria bacterium GWA2_35_8; Pedobacter nanyangensis; Ignavibacteria bacterium GWA2_35_8; Ignavibacteria bacterium GWA2_35_8; Ignavibact…
Ignavibacteria_bacterium	16	MGZP01000015.1	9834	1.42363	33.7299	99.5786	Ignavibacteria bacterium GWA2_35_8; Ignavibacteria bacterium GWA2_35_8; Ignavibacteria bacterium GWA2_35_8; Ignavibacteria bacterium GWA2_35_8; Ignavibacteria bacterium GWA2_35_8; Ignavibacteria bacterium GWB2_35_12; Ignavibacteria bacterium GWA2_35_8; Ignavibacteria bacterium GWA2_35_8; Ignavibacteria bacterium GWA2_35_8; Ignavibacteria bacterium GWA2_35_8; Ignavibacteria bacterium GWA2_35_8; Ig…
Ignavibacteria_bacterium	16	MGZP01000016.1	12918	1.00635	33.434	86.2462	Ignavibacteria bacterium GWA2_35_8; Ignavibacteria bacterium GWA2_35_8; Ignavibacteria bacterium GWA2_35_8; Ignavibacteria bacterium GWA2_35_8; Ignavibacteria bacterium GWA2_35_8; Ignavibacteria bacterium GWA2_35_8; Ignavibacteria bacterium GWA2_35_8; Chthoniobacter sp. 12-60-6; Verrucomicrobia bacterium; Ignavibacteria bacterium GWA2_35_8; Ignavibacteria bacterium GWA2_35_8; Ignavibacteria bacte…
Ignavibacteria_bacterium	9	MGZP01000017.1	8986	0.890274	37.1022	99.275	Ignavibacteria bacterium RIFOXYA2_FULL_35_10; Ignavibacteria bacterium GWB2_35_12; Ignavibacteria bacterium GWA2_35_8; Ignavibacteria bacterium GWA2_35_8; Ignavibacteria bacterium GWA2_35_8; Ignavibacteria bacterium GWA2_35_8; Ignavibacteria bacterium GWA2_35_8; Ignavibacteria bacterium GWA2_35_8;
Ignavibacteria_bacterium	16	MGZP01000018.1	9062	0.993158	32.8184	100	Ignavibacteria bacterium GWA2_35_8; Ignavibacteria bacterium GWA2_35_8; Ignavibacteria bacterium GWA2_35_8; Ignavibacteria bacterium GWA2_35_8; Ignavibacteria bacterium GWA2_35_8; Ignavibacteria bacterium GWA2_35_8; Ignavibacteria bacterium GWA2_35_8; Ignavibacteria bacterium GWA2_35_8; Ignavibacteria bacterium GWA2_35_8;
Ignavibacteria_bacterium	9	MGZP01000019.1	59540	0.99093	34.3265	97.8169	Ignavibacteria bacterium GWA2_35_8; Ignavibacteria bacterium GWA2_35_8; Ignavibacteria bacterium GWA2_35_8; Ignavibacteria bacterium GWA2_35_8; Ignavibacteria bacterium GWA2_35_8; Ignavibacteria bacterium GWA2_35_8; Ignavibacteria bacterium GWB2_35_12; Ignavibacteria bacterium GWA2_35_8; Ignavibacteria bacterium GWB2_35_12; Ignavibacteria bacterium GWA2_35_8; Ignavibacteria bacterium GWA2_35_8; I…
Ignavibacteria_bacterium	9	MGZP01000020.1	8433	0.830072	36.3453	92.7143	Ignavibacteria bacterium GWB2_35_12; Mastigocoleus testarum BC008; Ignavibacteria bacterium GWA2_35_8; Ignavibacteria bacterium GWA2_35_8; Ignavibacteria bacterium GWA2_35_8; Ignavibacteria bacterium GWA2_35_8; Ignavibacteria bacterium GWA2_35_8;
Ignavibacteria_bacterium	9	MGZP01000021.1	18189	0.879653	34.1965	96.975	Ignavibacteria bacterium GWA2_35_8; Ignavibacteria bacterium GWA2_35_8; Ignavibacteria bacterium GWA2_35_8; Ignavibacteriae bacterium; Ignavibacteria bacterium GWA2_35_8; Ignavibacteria bacterium GWA2_35_8; Ignavibacteria bacterium GWA2_35_8; Ignavibacteria bacterium GWA2_35_8; Ignavibacteria bacterium GWA2_35_8; Ignavibacteria bacterium GWA2_35_8; Ignavibacteria bacterium GWA2_35_8; Ignavibacter…
Ignavibacteria_bacterium	9	MGZP01000022.1	12807	1.09315	34.0829	93.4929	Ignavibacteria bacterium GWB2_35_12; Ignavibacteria bacterium GWA2_35_8; Ignavibacteria bacterium GWA2_35_8; Ignavibacteria bacterium GWA2_35_8; Ignavibacteria bacterium GWA2_35_8; Ignavibacteria bacterium GWA2_35_8; Ignavibacteria bacterium GWA2_35_8; Ignavibacteria bacterium GWA2_35_8; Bacteroidetes bacterium HGW-Bacteroidetes-9; Ignavibacteria bacterium GWA2_35_8; Ignavibacteria bacterium GWA2…
Ignavibacteria_bacterium	9	MGZP01000023.1	32274	0.898556	35.3256	99.5414	Ignavibacteria bacterium GWB2_35_12; Ignavibacteria bacterium GWA2_35_8; Ignavibacteria bacterium GWA2_35_8; Ignavibacteria bacterium GWB2_35_12; Ignavibacteria bacterium GWA2_35_8; Ignavibacteria bacterium GWA2_35_8; Ignavibacteria bacterium GWA2_35_8; Ignavibacteria bacterium GWA2_35_8; Ignavibacteria bacterium GWA2_35_8; Ignavibacteria bacterium GWA2_35_8; Ignavibacteria bacterium GWA2_35_8; I…
Ignavibacteria_bacterium	9	MGZP01000024.1	21796	0.64232	36.0204	95.5857	Ignavibacteria bacterium GWA2_35_8; Ignavibacteria bacterium GWA2_35_8; Ignavibacteria bacterium GWA2_35_8; Ignavibacteria bacterium GWA2_35_8; Ignavibacteria bacterium GWA2_35_8; Candidatus Kryptonium thompsoni; Ignavibacteria bacterium GWB2_35_12; Ignavibacteria bacterium GWA2_35_8; Ignavibacteria bacterium GWA2_35_8; Ignavibacteria bacterium GWA2_35_8; Ignavibacteria bacterium GWA2_35_8; Ignav…
Ignavibacteria_bacterium	9	MGZP01000025.1	36488	0.849594	36.4065	95.5839	Candidatus Yanofskybacteria bacterium RIFCSPHIGHO2_01_FULL_44_17; Ignavibacteria bacterium GWA2_35_8; Ignavibacteria bacterium GWA2_35_8; Ignavibacteria bacterium GWA2_35_8; Ignavibacteria bacterium GWB2_35_12; Ignavibacteria bacterium GWA2_35_8; Ignavibacteria bacterium GWA2_35_8; Ignavibacteria bacterium GWA2_35_8; Ignavibacteria bacterium GWA2_35_8; Ignavibacteria bacterium GWA2_35_8; Ignaviba…
Ignavibacteria_bacterium	9	MGZP01000026.1	32403	0.987563	34.398	98.3844	Ignavibacteria bacterium RIFOXYA2_FULL_35_10; Ignavibacteria bacterium GWA2_35_8; Ignavibacteria bacterium GWA2_35_8; Ignavibacteria bacterium GWA2_35_8; Ignavibacteria bacterium GWA2_35_8; Ignavibacteria bacterium GWA2_35_8; Ignavibacteria bacterium GWA2_35_8; Ignavibacteria bacterium GWA2_35_8; Ignavibacteria bacterium GWA2_35_8; Ignavibacteria bacterium GWA2_35_8; Ignavibacteria bacterium GWA2…
Ignavibacteria_bacterium	9	MGZP01000027.1	12755	1.25441	35.7036	100	Ignavibacteria bacterium GWA2_35_8; Ignavibacteria bacterium GWA2_35_8; Ignavibacteria bacterium GWA2_35_8; Ignavibacteria bacterium GWA2_35_8; Ignavibacteria bacterium GWA2_35_8; Ignavibacteria bacterium GWA2_35_8; Ignavibacteria bacterium GWA2_35_8; Ignavibacteria bacterium GWA2_35_8; Ignavibacteria bacterium GWA2_35_8; Ignavibacteria bacterium GWA2_35_8; Ignavibacteria bacterium GWA2_35_8; Ign…
Ignavibacteria_bacterium	9	MGZP01000028.1	10403	0.576757	35.1725	86.9333	candidate division KSB1 bacterium; Ignavibacteria bacterium GWA2_35_8; Ignavibacteria bacterium GWA2_35_8; Ignavibacteria bacterium GWB2_35_12; Ignavibacteria bacterium GWA2_35_8; Ignavibacteria bacterium GWA2_35_8;
Ignavibacteria_bacterium	9	MGZP01000029.1	11753	0.765762	34.0679	100	Ignavibacteria bacterium GWA2_35_8; Ignavibacteria bacterium GWA2_35_8; Ignavibacteria bacterium GWA2_35_8; Ignavibacteria bacterium GWA2_35_8; Ignavibacteria bacterium GWA2_35_8; Ignavibacteria bacterium GWA2_35_8; Ignavibacteria bacterium GWA2_35_8; Ignavibacteria bacterium GWA2_35_8; Ignavibacteria bacterium GWA2_35_8;
Ignavibacteria_bacterium	14	MGZP01000030.1	13702	0.583856	31.6523	99.925	Ignavibacteria bacterium GWA2_35_8; Ignavibacteria bacterium GWA2_35_8; Ignavibacteria bacterium GWB2_35_12; Ignavibacteria bacterium GWA2_35_8; Ignavibacteria bacterium GWA2_35_8; Ignavibacteria bacterium GWA2_35_8; Ignavibacteria bacterium GWA2_35_8; Ignavibacteria bacterium GWB2_35_12;
Ignavibacteria_bacterium	16	MGZP01000031.1	20971	0.619904	33.6798	97.1231	Ignavibacteria bacterium RIFOXYA2_FULL_35_10; Ignavibacteria bacterium GWA2_35_8; Ignavibacteria bacterium GWB2_35_12; Ignavibacteria bacterium GWA2_35_8; Ignavibacteria bacterium GWA2_35_8; Ignavibacteria bacterium GWA2_35_8; Ignavibacteria bacterium GWA2_35_8; Ignavibacteria bacterium GWA2_35_8; Ignavibacteria bacterium GWB2_35_12; Ignavibacteria bacterium GWA2_35_8; Ignavibacteria bacterium GW…
Ignavibacteria_bacterium	9	MGZP01000032.1	7367	0.814443	36.5549	99.9833	Ignavibacteria bacterium GWA2_35_8; Ignavibacteria bacterium GWA2_35_8; Ignavibacteria bacterium GWA2_35_8; Ignavibacteria bacterium GWA2_35_8; Ignavibacteria bacterium GWA2_35_8; Ignavibacteria bacterium GWA2_35_8;
Ignavibacteria_bacterium	9	MGZP01000033.1	7518	0.66507	35.4749	100	Ignavibacteria bacterium GWA2_35_8; Ignavibacteria bacterium GWA2_35_8; Ignavibacteria bacterium GWA2_35_8; Ignavibacteria bacterium GWA2_35_8; Ignavibacteria bacterium GWA2_35_8;
Ignavibacteria_bacterium	9	MGZP01000034.1	7462	0.536049	36.6658	99.95	Ignavibacteria bacterium GWB2_35_12; Ignavibacteria bacterium GWA2_35_8; Ignavibacteria bacterium GWA2_35_8; Ignavibacteria bacterium GWB2_35_12;
Ignavibacteria_bacterium	9	MGZP01000035.1	11778	0.679232	36.305	99.9875	Ignavibacteria bacterium RIFOXYC2_FULL_35_21; Ignavibacteria bacterium GWA2_35_8; Ignavibacteria bacterium GWA2_35_8; Ignavibacteria bacterium GWA2_35_8; Ignavibacteria bacterium GWA2_35_8; Ignavibacteria bacterium GWA2_35_8; Ignavibacteria bacterium GWA2_35_8; Ignavibacteria bacterium GWA2_35_8;
Ignavibacteria_bacterium	9	MGZP01000036.1	7080	1.27119	34.7175	100	Ignavibacteria bacterium GWA2_35_8; Ignavibacteria bacterium GWA2_35_8; Ignavibacteria bacterium GWA2_35_8; Ignavibacteria bacterium GWA2_35_8; Ignavibacteria bacterium GWA2_35_8; Ignavibacteria bacterium GWA2_35_8; Ignavibacteria bacterium GWA2_35_8; Ignavibacteria bacterium GWA2_35_8; Ignavibacteria bacterium GWB2_35_12;
Ignavibacteria_bacterium	9	MGZP01000037.1	11132	0.898311	35.4833	99.9	Ignavibacteria bacterium GWA2_35_8; Ignavibacteria bacterium GWB2_35_12; Ignavibacteria bacterium GWB2_35_12; Ignavibacteria bacterium GWA2_35_8; Ignavibacteria bacterium GWA2_35_8; Ignavibacteria bacterium GWA2_35_8; Ignavibacteria bacterium GWA2_35_8; Ignavibacteria bacterium GWA2_35_8; Ignavibacteria bacterium GWA2_35_8; Ignavibacteria bacterium GWA2_35_8;
Ignavibacteria_bacterium	9	MGZP01000038.1	30562	0.752569	34.6574	99.7609	Ignavibacteria bacterium GWB2_35_12; Ignavibacteria bacterium GWB2_35_12; Ignavibacteria bacterium GWA2_35_8; Ignavibacteria bacterium GWA2_35_8; Ignavibacteria bacterium GWA2_35_8; Ignavibacteria bacterium GWA2_35_8; Ignavibacteria bacterium GWA2_35_8; Ignavibacteria bacterium GWA2_35_8; Ignavibacteria bacterium GWA2_35_8; Ignavibacteria bacterium GWA2_35_8; Ignavibacteria bacterium GWA2_35_8; I…
Ignavibacteria_bacterium	16	MGZP01000039.1	7292	1.37137	32.1585	96.29	Ignavibacteria bacterium GWA2_35_8; Ignavibacteria bacterium GWA2_35_8; Ignavibacteria bacterium GWA2_35_8; Ignavibacteria bacterium GWA2_35_8; Ignavibacteria bacterium GWA2_35_8; Ignavibacteria bacterium GWA2_35_8; Ignavibacteria bacterium GWA2_35_8; Ignavibacteria bacterium GWA2_35_8; Ignavibacteria bacterium GWA2_35_8; Ignavibacteria bacterium RBG_16_35_7;
Ignavibacteria_bacterium	9	MGZP01000040.1	7833	0.638325	34.3547	99.8	Ignavibacteria bacterium GWA2_35_8; Ignavibacteria bacterium GWA2_35_8; Ignavibacteria bacterium GWA2_35_8; Ignavibacteria bacterium GWA2_35_8; Ignavibacteria bacterium GWA2_35_8;
Ignavibacteria_bacterium	16	MGZP01000041.1	7065	0.566171	33.6872	100	Ignavibacteria bacterium GWA2_35_8; Ignavibacteria bacterium GWA2_35_8; Ignavibacteria bacterium GWA2_35_8; Ignavibacteria bacterium GWA2_35_8;
Ignavibacteria_bacterium	9	MGZP01000042.1	8209	0.730905	35.3636	99.9667	Ignavibacteria bacterium GWA2_35_8; Ignavibacteria bacterium GWA2_35_8; Ignavibacteria bacterium GWA2_35_8; Ignavibacteria bacterium GWA2_35_8; Ignavibacteria bacterium RIFOXYA2_FULL_35_10; Ignavibacteria bacterium GWA2_35_8;
Ignavibacteria_bacterium	16	MGZP01000043.1	11084	1.17286	32.7319	95.8615	Ignavibacteria bacterium GWA2_35_8; Ignavibacteria bacterium GWA2_35_8; Ignavibacteria bacterium GWA2_35_8; Ignavibacteria bacterium GWA2_35_8; Acidiphilium sp. 21-68-69; Ignavibacteria bacterium GWB2_35_12; Ignavibacteria bacterium GWA2_35_8; Ignavibacteria bacterium GWA2_35_8; Ignavibacteria bacterium GWA2_35_8; Ignavibacteria bacterium GWA2_35_8; Ignavibacteria bacterium GWA2_35_8; Ignavibacte…
Ignavibacteria_bacterium	9	MGZP01000044.1	13818	0.868432	34.057	99.7667	Ignavibacteria bacterium GWB2_35_12; Ignavibacteria bacterium GWB2_35_12; Ignavibacteria bacterium GWA2_35_8; Ignavibacteria bacterium GWA2_35_8; Ignavibacteria bacterium GWA2_35_8; Ignavibacteria bacterium GWA2_35_8; Ignavibacteria bacterium GWB2_35_12; Ignavibacteria bacterium GWA2_35_8; Ignavibacteria bacterium GWA2_35_8; Ignavibacteria bacterium GWA2_35_8; Ignavibacteria bacterium GWA2_35_8; …
Ignavibacteria_bacterium	9	MGZP01000045.1	51528	0.737463	35.7456	99.9553	Ignavibacteria bacterium GWA2_35_8; Ignavibacteria bacterium GWA2_35_8; Ignavibacteria bacterium RIFOXYC2_FULL_35_21; Ignavibacteria bacterium GWA2_35_8; Ignavibacteria bacterium GWA2_35_8; Ignavibacteria bacterium GWA2_35_8; FeFe; Ignavibacteria bacterium GWA2_35_8; Ignavibacteria bacterium GWA2_35_8; Ignavibacteria bacterium GWA2_35_8; Ignavibacteria bacterium GWA2_35_8; Ignavibacteria bacteriu…
Ignavibacteria_bacterium	9	MGZP01000046.1	56631	0.918225	34.2657	99.2365	Ignavibacteria bacterium GWB2_35_12; Ignavibacteria bacterium GWA2_35_8; Ignavibacteria bacterium GWA2_35_8; Ignavibacteria bacterium GWA2_35_8; Ignavibacteria bacterium GWA2_35_8; Ignavibacteria bacterium GWA2_35_8; Ignavibacteria bacterium GWA2_35_8; Ignavibacteria bacterium GWA2_35_8; Ignavibacteria bacterium GWA2_35_8; Ignavibacteria bacterium GWA2_35_8; Ignavibacteria bacterium GWA2_35_8; Ig…
Ignavibacteria_bacterium	9	MGZP01000047.1	48385	0.661362	34.2689	99.0219	Bacteroidetes bacterium; Ignavibacteria bacterium GWA2_35_8; Ignavibacteria bacterium GWA2_35_8; Ignavibacteria bacterium GWA2_35_8; Ignavibacteria bacterium GWA2_35_8; Ignavibacteria bacterium GWA2_35_8; Ignavibacteria bacterium GWA2_35_8; Ignavibacteria bacterium GWA2_35_8; Ignavibacteria bacterium GWA2_35_8; Ignavibacteria bacterium GWA2_35_8; Ignavibacteria bacterium GWA2_35_8; Ignavibacteria…
Ignavibacteria_bacterium	9	MGZP01000048.1	6289	0.477023	36.4446	98.8667	Ignavibacteria bacterium GWA2_35_8; Ignavibacteria bacterium GWA2_35_8; Ignavibacteria bacterium GWB2_35_12;
Ignavibacteria_bacterium	9	MGZP01000049.1	47521	0.715473	34.5005	93.4794	Marinilabiliales bacterium; Ignavibacteria bacterium GWA2_35_8; Ignavibacteria bacterium GWA2_35_8; Bacteroidetes bacterium GWA2_31_9; Ignavibacteria bacterium GWA2_35_8; Ignavibacteria bacterium GWB2_35_12; Ignavibacteria bacterium GWA2_35_8; Ignavibacteria bacterium GWA2_35_8; Ignavibacteria bacterium GWA2_35_8; Ignavibacteria bacterium GWA2_35_8; Ignavibacteria bacterium GWA2_35_8; Ignavibacte…
Ignavibacteria_bacterium	9	MGZP01000050.1	11465	0.784998	36.4675	93.0222	Ignavibacteria bacterium GWA2_35_8; Ignavibacteria bacterium GWA2_35_8; Ignavibacteria bacterium GWA2_35_8; Ignavibacteria bacterium GWB2_35_12; Cytophaga aurantiaca; Ignavibacteria bacterium GWA2_35_8; Ignavibacteria bacterium GWA2_35_8; Ignavibacteria bacterium GWA2_35_8; Ignavibacteria bacterium GWA2_35_8;
Ignavibacteria_bacterium	9	MGZP01000051.1	12540	0.877193	35.3748	94.8	Ignavibacteria bacterium GWA2_35_8; Ignavibacteria bacterium GWA2_35_8; Ignavibacteria bacterium GWA2_35_8; Ignavibacteria bacterium GWA2_35_8; Ignavibacteria bacterium GWA2_35_8; Ignavibacteria bacterium GWA2_35_8; Ignavibacteria bacterium GWA2_35_8; Bacteroidetes bacterium HGW-Bacteroidetes-6; Bacteroidetes bacterium HGW-Bacteroidetes-22; Ignavibacteria bacterium GWA2_35_8; Ignavibacteria bacte…
Ignavibacteria_bacterium	9	MGZP01000052.1	34429	0.98754	37.2593	98.9853	Ignavibacteria bacterium GWA2_35_8; Ignavibacteria bacterium GWA2_35_8; Ignavibacteria bacterium GWA2_35_8; Ignavibacteria bacterium GWA2_35_8; Ignavibacteria bacterium GWA2_35_8; Ignavibacteria bacterium GWA2_35_8; Ignavibacteria bacterium GWA2_35_8; Ignavibacteria bacterium GWA2_35_8; Ignavibacteria bacterium GWA2_35_8; Ignavibacteria bacterium GWA2_35_8; Ignavibacteria bacterium GWA2_35_8; Ign…
Ignavibacteria_bacterium	16	MGZP01000053.1	6573	0.912825	32.2836	95.2333	Ignavibacteria bacterium GWA2_35_8; Spirochaetae bacterium HGW-Spirochaetae-1; Ignavibacteria bacterium GWA2_35_8; Ignavibacteria bacterium GWA2_35_8; Ignavibacteria bacterium GWA2_35_8; Ignavibacteria bacterium GWA2_35_8;
Ignavibacteria_bacterium	11	MGZP01000054.1	5825	1.03004	40.7897	98.3167	Ignavibacteria bacterium GWA2_35_8; Candidatus Magasanikbacteria bacterium RIFOXYA2_FULL_40_20; Candidatus Magasanikbacteria bacterium RIFOXYB1_FULL_40_15; Candidatus Magasanikbacteria bacterium RIFOXYB1_FULL_40_15; Candidatus Magasanikbacteria bacterium RIFOXYA2_FULL_40_20; Candidatus Magasanikbacteria bacterium RIFOXYB1_FULL_40_15;
Ignavibacteria_bacterium	9	MGZP01000055.1	5660	1.06007	35.4947	91.1167	Ignavibacteria bacterium GWA2_35_8; Ignavibacteria bacterium GWA2_35_8; Ignavibacteria bacterium GWA2_35_8; Ignavibacteria bacterium GWA2_35_8; Ignavibacteria bacterium GWB2_35_12; Ignavibacteria bacterium GWA2_35_8;
Ignavibacteria_bacterium	9	MGZP01000056.1	10768	1.20728	35.2712	99.9769	Ignavibacteria bacterium GWB2_35_12; Ignavibacteria bacterium GWA2_35_8; Ignavibacteria bacterium GWA2_35_8; Ignavibacteria bacterium GWA2_35_8; Ignavibacteria bacterium GWA2_35_8; Ignavibacteria bacterium GWB2_35_12; Ignavibacteria bacterium GWA2_35_8; Ignavibacteria bacterium GWA2_35_8; Ignavibacteria bacterium GWA2_35_8; Ignavibacteria bacterium GWA2_35_8; Ignavibacteria bacterium GWA2_35_8; I…
Ignavibacteria_bacterium	9	MGZP01000057.1	40364	0.594589	34.1121	99.1792	Ignavibacteria bacterium GWA2_35_8; Ignavibacteria bacterium GWB2_35_12; Ignavibacteria bacterium GWA2_35_8; Ignavibacteria bacterium GWA2_35_8; Ignavibacteria bacterium GWA2_35_8; Ignavibacteria bacterium GWA2_35_8; Ignavibacteria bacterium GWA2_35_8; Ignavibacteria bacterium GWA2_35_8; Ignavibacteria bacterium GWA2_35_8; Ignavibacteria bacterium GWB2_35_12; Ignavibacteria bacterium GWA2_35_8; I…
Ignavibacteria_bacterium	9	MGZP01000058.1	10565	0.851869	35.1633	99.6111	Ignavibacteria bacterium GWA2_35_8; Ignavibacteria bacterium GWB2_35_12; Ignavibacteria bacterium GWA2_35_8; Ignavibacteria bacterium GWA2_35_8; Ignavibacteria bacterium GWA2_35_8; Ignavibacteria bacterium GWA2_35_8; Ignavibacteria bacterium GWA2_35_8; Ignavibacteria bacterium GWA2_35_8; Ignavibacteria bacterium GWA2_35_8;
Ignavibacteria_bacterium	9	MGZP01000059.1	62973	0.88927	35.1166	98.1321	Ignavibacteriae bacterium; Ignavibacteria bacterium GWA2_35_8; Candidatus Kryptonium thompsoni; Ignavibacteria bacterium GWB2_35_12; Ignavibacteria bacterium GWA2_35_8; Ignavibacteria bacterium GWA2_35_8; Ignavibacteria bacterium GWA2_35_8; Ignavibacteria bacterium GWA2_35_8; Ignavibacteria bacterium GWB2_35_12; Ignavibacteria bacterium GWA2_35_8; Ignavibacteria bacterium GWA2_35_8; Ignavibacteri…
Ignavibacteria_bacterium	9	MGZP01000060.1	5433	0.736241	37.5299	100	Ignavibacteria bacterium GWA2_35_8; Ignavibacteria bacterium GWA2_35_8; Ignavibacteria bacterium GWA2_35_8; Ignavibacteria bacterium GWA2_35_8;
Ignavibacteria_bacterium	16	MGZP01000061.1	20649	1.21071	32.6602	96.148	Ignavibacteria bacterium GWA2_35_8; Ignavibacteria bacterium GWA2_35_8; Ignavibacteria bacterium GWA2_35_8; Ignavibacteria bacterium GWA2_35_8; Ignavibacteria bacterium GWA2_35_8; Ignavibacteria bacterium GWA2_35_8; Ignavibacteria bacterium GWA2_35_8; Ignavibacteria bacterium GWB2_35_12; Ignavibacteria bacterium GWA2_35_8; Ignavibacteria bacterium GWA2_35_8; Ignavibacteria bacterium GWA2_35_8; Ig…
Ignavibacteria_bacterium	11	MGZP01000062.1	5260	0.760456	38.4601	100	Candidatus Magasanikbacteria bacterium RIFOXYA2_FULL_40_20; Candidatus Magasanikbacteria bacterium RIFOXYA2_FULL_40_20; Candidatus Magasanikbacteria bacterium RIFOXYA2_FULL_40_20; Candidatus Magasanikbacteria bacterium RIFOXYA2_FULL_40_20;
Ignavibacteria_bacterium	9	MGZP01000063.1	4678	0.6413	36.4044	83.0333	Ignavibacteria bacterium GWA2_35_8; Ignavibacteria bacterium GWA2_35_8; Bacteroidetes/Chlorobi group bacterium ChocPot_Mid;
Ignavibacteria_bacterium	16	MGZP01000064.1	14019	0.784649	32.9767	93.5818	Bacteroidetes bacterium SW_10_40_5; Ignavibacteria bacterium GWA2_35_8; Ignavibacteria bacterium GWB2_35_12; Ignavibacteria bacterium GWA2_35_8; Ignavibacteria bacterium GWA2_35_8; Ignavibacteria bacterium GWA2_35_8; Ignavibacteria bacterium GWA2_35_8; Ignavibacteria bacterium GWA2_35_8; Ignavibacteria bacterium GWA2_35_8; Ignavibacteria bacterium GWA2_35_8; Ignavibacteria bacterium GWB2_35_12;
Ignavibacteria_bacterium	9	MGZP01000065.1	22404	0.937333	36.7613	99.7571	Ignavibacteria bacterium GWA2_35_8; Ignavibacteria bacterium GWA2_35_8; Ignavibacteria bacterium GWA2_35_8; Ignavibacteria bacterium GWA2_35_8; Ignavibacteria bacterium GWA2_35_8; Ignavibacteria bacterium GWA2_35_8; Ignavibacteria bacterium GWA2_35_8; Ignavibacteria bacterium GWA2_35_8; Ignavibacteria bacterium GWA2_35_8; Ignavibacteria bacterium GWA2_35_8; Ignavibacteria bacterium GWA2_35_8; Ign…
Ignavibacteria_bacterium	9	MGZP01000066.1	4996	0.60048	35.008	100	Ignavibacteria bacterium GWA2_35_8; Ignavibacteria bacterium GWA2_35_8; Ignavibacteria bacterium GWA2_35_8;
Ignavibacteria_bacterium	16	MGZP01000067.1	37016	0.837476	33.1613	97.2839	Ignavibacteria bacterium GWA2_35_8; Ignavibacteria bacterium GWA2_35_8; Ignavibacteria bacterium GWB2_35_12; Ignavibacteria bacterium GWA2_35_8; Ignavibacteria bacterium GWA2_35_8; Ignavibacteria bacterium GWA2_35_8; Ignavibacteria bacterium GWA2_35_8; Ignavibacteria bacterium GWB2_35_12; Ignavibacteria bacterium GWB2_35_12; Ignavibacteria bacterium GWA2_35_8; Ignavibacteria bacterium GWA2_35_8; …
Ignavibacteria_bacterium	9	MGZP01000068.1	32196	0.621195	34.8925	98.36	Omnitrophica WOR_2 bacterium RIFCSPHIGHO2_02_FULL_48_11; Ignavibacteria bacterium GWA2_35_8; Ignavibacteria bacterium GWA2_35_8; Ignavibacteria bacterium GWA2_35_8; Ignavibacteria bacterium GWA2_35_8; Ignavibacteria bacterium GWA2_35_8; Ignavibacteria bacterium GWA2_35_8; Ignavibacteria bacterium GWA2_35_8; Ignavibacteria bacterium GWA2_35_8; Ignavibacteria bacterium GWA2_35_8; Ignavibacteria bac…
Ignavibacteria_bacterium	9	MGZP01000069.1	12441	0.643035	35.0535	95.8375	Ignavibacteria bacterium GWB2_35_12; Ignavibacteria bacterium GWA2_35_8; 3-hydroxymyristoyl; Pontibacter sp. BAB1700; Ignavibacteria bacterium GWA2_35_8; Ignavibacteria bacterium GWA2_35_8; Ignavibacteria bacterium GWA2_35_8; Ignavibacteria bacterium GWA2_35_8;
Ignavibacteria_bacterium	9	MGZP01000070.1	25678	1.01254	36.3813	98.6269	Ignavibacteria bacterium GWA2_35_8; Ignavibacteria bacterium GWA2_35_8; Ignavibacteria bacterium GWA2_35_8; Ignavibacteria bacterium RIFOXYA2_FULL_35_10; Ignavibacteria bacterium GWA2_35_8; Ignavibacteria bacterium GWA2_35_8; Ignavibacteria bacterium GWA2_35_8; Ignavibacteria bacterium GWA2_35_8; Ignavibacteria bacterium GWA2_35_8; Ignavibacteria bacterium GWA2_35_8; Ignavibacteria bacterium GWA2…
Ignavibacteria_bacterium	11	MGZP01000071.1	7347	0.95277	39.7033	94.8714	uncultured bacterium; Candidatus Magasanikbacteria bacterium RIFOXYA2_FULL_40_20; Candidatus Magasanikbacteria bacterium RIFOXYA2_FULL_40_20; Candidatus Magasanikbacteria bacterium RIFOXYA2_FULL_40_20; Candidatus Magasanikbacteria bacterium RIFOXYA1_FULL_40_8; Candidatus Magasanikbacteria bacterium RIFOXYA2_FULL_40_20; Candidatus Magasanikbacteria bacterium RIFOXYA2_FULL_40_20;
Ignavibacteria_bacterium	9	MGZP01000072.1	5531	0.903996	34.1168	98.3	Ignavibacteria bacterium GWB2_35_12; Ignavibacteria bacterium GWA2_35_8; Ignavibacteria bacterium GWA2_35_8; Ignavibacteria bacterium GWA2_35_8; Ignavibacteria bacterium GWA2_35_8;
Ignavibacteria_bacterium	9	MGZP01000073.1	22157	0.631854	34.8829	95.25	Ignavibacteria bacterium GWA2_35_8; Ignavibacteriae bacterium HGW-Ignavibacteriae-4; Ignavibacteria bacterium GWA2_35_8; Ignavibacteria bacterium GWA2_35_8; Ignavibacteria bacterium GWA2_35_8; Ignavibacteria bacterium GWA2_35_8; Ignavibacteria bacterium GWA2_35_8; Ignavibacteria bacterium GWA2_35_8; Ignavibacteria bacterium GWA2_35_8; Ignavibacteria bacterium GWA2_35_8; Ignavibacteria bacterium G…
Ignavibacteria_bacterium	9	MGZP01000074.1	67176	0.654996	35.404	97.1023	Ignavibacteria bacterium GWA2_35_8; Ignavibacteria bacterium GWA2_35_8; Ignavibacteria bacterium GWA2_35_8; Ignavibacteria bacterium GWA2_35_8; Ignavibacteria bacterium GWA2_35_8; Ignavibacteria bacterium GWA2_35_8; Ignavibacteria bacterium GWA2_35_8; cyanobacterium TDX16; Ignavibacteria bacterium GWA2_35_8; Ignavibacteria bacterium GWA2_35_8; Ignavibacteria bacterium GWB2_35_12; Ignavibacteriae …
Ignavibacteria_bacterium	9	MGZP01000075.1	34442	0.958133	34.635	99.6333	Ignavibacteria bacterium GWA2_35_8; Ignavibacteria bacterium GWA2_35_8; Ignavibacteria bacterium GWB2_35_12; Ignavibacteria bacterium GWA2_35_8; Ignavibacteria bacterium GWA2_35_8; Ignavibacteria bacterium GWA2_35_8; Ignavibacteria bacterium GWA2_35_8; Ignavibacteria bacterium GWA2_35_8; Ignavibacteria bacterium GWA2_35_8; Ignavibacteria bacterium GWA2_35_8; Ignavibacteria bacterium GWA2_35_8; Ig…
Ignavibacteria_bacterium	9	MGZP01000076.1	7379	1.21968	34.9505	92.6889	Ignavibacteria bacterium GWA2_35_8; Ignavibacteria bacterium GWA2_35_8; Ignavibacteria bacterium GWA2_35_8; Bacteroidetes/Chlorobi group bacterium MS-B_bin-24; Ignavibacteria bacterium GWA2_35_8; Ignavibacteria bacterium GWA2_35_8; Ignavibacteria bacterium GWA2_35_8; Ignavibacteria bacterium GWA2_35_8; Deltaproteobacteria bacterium;
Ignavibacteria_bacterium	9	MGZP01000077.1	20338	0.885043	36.1343	100	Ignavibacteria bacterium GWA2_35_8; Ignavibacteria bacterium GWA2_35_8; Ignavibacteria bacterium GWA2_35_8; Ignavibacteria bacterium GWA2_35_8; Ignavibacteria bacterium GWA2_35_8; Ignavibacteria bacterium GWA2_35_8; Ignavibacteria bacterium GWA2_35_8; Ignavibacteria bacterium GWA2_35_8; Ignavibacteria bacterium GWA2_35_8; Ignavibacteria bacterium GWA2_35_8; Ignavibacteria bacterium GWA2_35_8; Ign…
Ignavibacteria_bacterium	9	MGZP01000078.1	20022	1.24863	34.7917	99.956	Ignavibacteria bacterium GWA2_35_8; Ignavibacteria bacterium GWA2_35_8; Ignavibacteria bacterium GWA2_35_8; Ignavibacteria bacterium GWA2_35_8; Ignavibacteria bacterium GWA2_35_8; Ignavibacteria bacterium GWA2_35_8; Ignavibacteria bacterium GWA2_35_8; Ignavibacteria bacterium GWA2_35_8; Ignavibacteria bacterium GWA2_35_8; Ignavibacteria bacterium GWA2_35_8; Ignavibacteria bacterium GWA2_35_8; Ign…
Ignavibacteria_bacterium	9	MGZP01000079.1	22576	0.664422	34.581	98.4133	Ignavibacteria bacterium GWA2_35_8; Ignavibacteria bacterium GWA2_35_8; Ignavibacteria bacterium GWA2_35_8; Ignavibacteria bacterium GWA2_35_8; Ignavibacteria bacterium GWA2_35_8; Ignavibacteria bacterium GWA2_35_8; Ignavibacteria bacterium GWA2_35_8; Ignavibacteria bacterium GWA2_35_8; Ignavibacteria bacterium GWA2_35_8; Ignavibacteria bacterium GWA2_35_8; Ignavibacteria bacterium GWA2_35_8; Ign…
Ignavibacteria_bacterium	9	MGZP01000080.1	49114	0.753349	35.723	99.2595	Ignavibacteria bacterium GWA2_35_8; Ignavibacteria bacterium GWA2_35_8; Ignavibacteria bacterium RIFOXYA2_FULL_35_10; Ignavibacteria bacterium GWA2_35_8; Ignavibacteria bacterium GWA2_35_8; Ignavibacteria bacterium GWA2_35_8; Ignavibacteria bacterium GWB2_35_12; Ignavibacteria bacterium GWA2_35_8; Ignavibacteria bacterium GWA2_35_8; Ignavibacteria bacterium GWA2_35_8; Ignavibacteria bacterium GWA…
Ignavibacteria_bacterium	9	MGZP01000081.1	24663	0.932571	35.5796	94.9826	Ignavibacteria bacterium RIFOXYA2_FULL_35_10; Ignavibacteria bacterium GWA2_35_8; Ignavibacteria bacterium GWA2_35_8; Ignavibacteria bacterium GWA2_35_8; Ignavibacteria bacterium GWB2_35_12; Acidobacteria bacterium; Omnitrophica bacterium OLB16; Ignavibacteria bacterium GWA2_35_8; Ignavibacteria bacterium GWA2_35_8; Ignavibacteria bacterium GWA2_35_8; Ignavibacteria bacterium GWA2_35_8; Ignavibac…
Ignavibacteria_bacterium	11	MGZP01000082.1	8944	0.447227	39.2442	80.075	Ignavibacteria bacterium GWA2_35_8; Ignavibacteria bacterium GWA2_35_8; Ignavibacteria bacterium GWA2_35_8; Ignavibacteria bacterium GWA2_35_8;
Ignavibacteria_bacterium	9	MGZP01000083.1	28731	0.626501	35.9159	99.3222	Ignavibacteria bacterium GWA2_35_8; Ignavibacteria bacterium GWA2_35_8; Ignavibacteria bacterium GWA2_35_8; Ignavibacteria bacterium GWA2_35_8; Ignavibacteria bacterium GWA2_35_8; Ignavibacteria bacterium GWA2_35_8; Ignavibacteria bacterium GWA2_35_8; Ignavibacteria bacterium GWA2_35_8; Ignavibacteria bacterium GWA2_35_8; Ignavibacteria bacterium GWB2_35_12; Ignavibacteria bacterium GWA2_35_8; Ig…
Ignavibacteria_bacterium	9	MGZP01000084.1	45114	0.930975	35.3748	98.1786	bacterium; Ignavibacteria bacterium GWA2_35_8; Ignavibacteria bacterium GWB2_35_12; Ignavibacteria bacterium GWA2_35_8; Ignavibacteria bacterium GWA2_35_8; Ignavibacteria bacterium GWA2_35_8; Ignavibacteria bacterium GWA2_35_8; Ignavibacteria bacterium GWA2_35_8; Ignavibacteria bacterium GWA2_35_8; Ignavibacteria bacterium GWA2_35_8; Ignavibacteria bacterium GWA2_35_8; Calditrichaeota bacterium; …
Ignavibacteria_bacterium	9	MGZP01000085.1	29044	0.998485	36.8062	95.3379	Candidatus Kryptonium thompsoni; Ignavibacteria bacterium 13_1_40CM_2_61_4; Ignavibacteria bacterium GWA2_35_8; Ignavibacteria bacterium GWA2_35_8; Ignavibacteria bacterium GWA2_35_8; Ignavibacteria bacterium GWA2_35_8; Ignavibacteria bacterium GWA2_35_8; Ignavibacteria bacterium GWA2_35_8; Ignavibacteria bacterium GWA2_35_8; Ignavibacteria bacterium GWA2_35_8; Ignavibacteria bacterium GWA2_35_8;…
Ignavibacteria_bacterium	9	MGZP01000086.1	8428	0.474608	37.1974	99.9	Ignavibacteria bacterium GWA2_35_8; Ignavibacteria bacterium GWA2_35_8; Ignavibacteria bacterium GWA2_35_8; Ignavibacteria bacterium GWB2_35_12;
Ignavibacteria_bacterium	9	MGZP01000087.1	38538	0.804401	37.1893	99.9677	Ignavibacteria bacterium GWA2_35_8; Ignavibacteria bacterium GWA2_35_8; Ignavibacteria bacterium GWA2_35_8; Ignavibacteria bacterium GWA2_35_8; Ignavibacteria bacterium GWA2_35_8; Ignavibacteria bacterium GWA2_35_8; Ignavibacteria bacterium GWA2_35_8; Ignavibacteria bacterium GWA2_35_8; Ignavibacteria bacterium GWA2_35_8; Ignavibacteria bacterium GWA2_35_8; Ignavibacteria bacterium GWA2_35_8; Ign…
Ignavibacteria_bacterium	16	MGZP01000088.1	17912	0.837427	33.8097	99.96	Ignavibacteria bacterium GWA2_35_8; Ignavibacteria bacterium GWA2_35_8; Ignavibacteria bacterium GWA2_35_8; Ignavibacteria bacterium GWA2_35_8; Ignavibacteria bacterium GWA2_35_8; Ignavibacteria bacterium GWA2_35_8; Ignavibacteria bacterium GWA2_35_8; Ignavibacteria bacterium GWA2_35_8; Ignavibacteria bacterium GWA2_35_8; Ignavibacteria bacterium GWA2_35_8; Ignavibacteria bacterium GWA2_35_8; Ign…
Ignavibacteria_bacterium	16	MGZP01000089.1	23959	0.459118	32.3636	94.2909	Ignavibacteria bacterium GWB2_35_12; Ignavibacteria bacterium GWA2_35_8; Ignavibacteria bacterium GWA2_35_8; Bacteroidetes bacterium; Ignavibacteria bacterium GWB2_35_12; Ignavibacteria bacterium GWA2_35_8; Ignavibacteria bacterium GWA2_35_8; Ignavibacteria bacterium GWA2_35_8; Ignavibacteria bacterium GWA2_35_8; Ignavibacteria bacterium GWA2_35_8; Ignavibacteria bacterium GWA2_35_8;
Ignavibacteria_bacterium	9	MGZP01000090.1	17808	0.730009	34.8158	99.9923	Ignavibacteria bacterium GWA2_35_8; Ignavibacteria bacterium GWA2_35_8; Ignavibacteria bacterium GWA2_35_8; Ignavibacteria bacterium GWA2_35_8; Ignavibacteria bacterium GWA2_35_8; Ignavibacteria bacterium GWA2_35_8; Ignavibacteria bacterium GWA2_35_8; Ignavibacteria bacterium GWA2_35_8; Ignavibacteria bacterium GWA2_35_8; Ignavibacteria bacterium GWA2_35_8; Ignavibacteria bacterium GWA2_35_8; Ign…
Ignavibacteria_bacterium	9	MGZP01000091.1	45333	0.727947	35.0539	99.5545	Ignavibacteria bacterium GWB2_35_12; Ignavibacteria bacterium GWA2_35_8; Ignavibacteria bacterium GWA2_35_8; Ignavibacteria bacterium GWA2_35_8; Ignavibacteria bacterium GWA2_35_8; Ignavibacteria bacterium GWA2_35_8; Ignavibacteria bacterium GWA2_35_8; Ignavibacteria bacterium GWA2_35_8; Ignavibacteria bacterium GWA2_35_8; Ignavibacteria bacterium GWA2_35_8; Ignavibacteria bacterium GWA2_35_8; Ig…
Ignavibacteria_bacterium	9	MGZP01000092.1	22289	0.538382	36.7939	99.6	Ignavibacteria bacterium GWA2_35_8; Ignavibacteria bacterium GWA2_35_8; Ignavibacteria bacterium GWA2_35_8; Ignavibacteria bacterium GWA2_35_8; Ignavibacteria bacterium GWA2_35_8; Ignavibacteria bacterium GWA2_35_8; Ignavibacteria bacterium GWA2_35_8; Ignavibacteria bacterium GWB2_35_12; Ignavibacteria bacterium GWA2_35_8; Ignavibacteria bacterium GWA2_35_8; Ignavibacteria bacterium GWA2_35_8; Ig…
Ignavibacteria_bacterium	9	MGZP01000093.1	52494	0.838191	34.6878	99.8182	Ignavibacteria bacterium GWA2_35_8; Ignavibacteria bacterium GWA2_35_8; Ignavibacteria bacterium GWA2_35_8; Ignavibacteria bacterium GWA2_35_8; Ignavibacteria bacterium GWA2_35_8; Ignavibacteria bacterium GWA2_35_8; Ignavibacteria bacterium GWA2_35_8; Ignavibacteria bacterium GWA2_35_8; Ignavibacteria bacterium GWB2_35_12; Ignavibacteria bacterium GWA2_35_8; Ignavibacteria bacterium GWA2_35_8; Ig…
Ignavibacteria_bacterium	9	MGZP01000094.1	46448	0.947296	35.7927	97.0636	Ignavibacteria bacterium GWA2_35_8; Ignavibacteria bacterium GWA2_35_8; Ignavibacteria bacterium GWA2_35_8; Ignavibacteria bacterium GWA2_35_8; Ignavibacteria bacterium GWA2_35_8; Ignavibacteria bacterium GWB2_35_12; Ignavibacteria bacterium GWA2_35_8; Ignavibacteria bacterium GWA2_35_8; Ignavibacteria bacterium GWA2_35_8; Ignavibacteria bacterium GWB2_35_12; Ignavibacteria bacterium GWA2_35_8; I…
Ignavibacteria_bacterium	9	MGZP01000095.1	17574	0.796631	35.1997	99.9357	Ignavibacteria bacterium GWA2_35_8; Ignavibacteria bacterium GWA2_35_8; Ignavibacteria bacterium GWA2_35_8; Ignavibacteria bacterium GWA2_35_8; Ignavibacteria bacterium GWA2_35_8; Ignavibacteria bacterium GWA2_35_8; Ignavibacteria bacterium GWA2_35_8; Ignavibacteria bacterium GWA2_35_8; Ignavibacteria bacterium GWA2_35_8; Ignavibacteria bacterium GWA2_35_8; Ignavibacteria bacterium GWA2_35_8; Ign…
Ignavibacteria_bacterium	9	MGZP01000096.1	27601	1.05069	36.3864	96.5655	Ignavibacteria bacterium GWA2_35_8; Ignavibacteria bacterium GWA2_35_8; Ignavibacteria bacterium GWA2_35_8; Ignavibacteria bacterium GWA2_35_8; Ignavibacteria bacterium GWA2_35_8; Ignavibacteria bacterium GWA2_35_8; Ignavibacteria bacterium GWA2_35_8; Ignavibacteria bacterium GWA2_35_8; Ignavibacteria bacterium GWA2_35_8; Ignavibacteria bacterium GWA2_35_8; Ignavibacteria bacterium GWA2_35_8; Ign…
Ignavibacteria_bacterium	11	MGZP01000097.1	6498	0.615574	38.5349	100	Ignavibacteria bacterium GWA2_35_8; Ignavibacteria bacterium GWA2_35_8; Ignavibacteria bacterium GWA2_35_8; Ignavibacteria bacterium GWA2_35_8;
Ignavibacteria_bacterium	16	MGZP01000098.1	18382	0.761615	33.9136	99.9643	Ignavibacteria bacterium GWA2_35_8; Ignavibacteria bacterium GWA2_35_8; Ignavibacteria bacterium GWA2_35_8; Ignavibacteria bacterium GWA2_35_8; Ignavibacteria bacterium GWA2_35_8; Ignavibacteria bacterium GWA2_35_8; Ignavibacteria bacterium GWA2_35_8; Ignavibacteria bacterium GWA2_35_8; Ignavibacteria bacterium GWA2_35_8; Ignavibacteria bacterium GWA2_35_8; Ignavibacteria bacterium GWA2_35_8; Ign…
Ignavibacteria_bacterium	9	MGZP01000099.1	4091	0.733317	34.8814	78.4667	Ignavibacteria bacterium GWA2_35_8; Ignavibacteria bacterium GWB2_35_12; Bacteroides fragilis str. 3998T(B)3;
Ignavibacteria_bacterium	9	MGZP01000100.1	26334	0.873396	33.9219	99.3783	Ignavibacteria bacterium GWA2_35_8; Ignavibacteria bacterium GWB2_35_12; Ignavibacteria bacterium GWA2_35_8; Ignavibacteria bacterium GWA2_35_8; Ignavibacteria bacterium GWA2_35_8; Ignavibacteria bacterium GWA2_35_8; Ignavibacteria bacterium GWA2_35_8; Ignavibacteria bacterium GWA2_35_8; Ignavibacteria bacterium GWA2_35_8; Ignavibacteria bacterium GWA2_35_8; Ignavibacteria bacterium GWA2_35_8; Ig…
Ignavibacteria_bacterium	9	MGZP01000101.1	23586	0.466378	36.5768	99.1818	Ignavibacteria bacterium GWA2_35_8; Ignavibacteria bacterium GWA2_35_8; Ignavibacteria bacterium GWA2_35_8; Ignavibacteria bacterium GWA2_35_8; Ignavibacteria bacterium GWA2_35_8; Ignavibacteria bacterium GWA2_35_8; Ignavibacteria bacterium GWB2_35_12; Ignavibacteria bacterium GWA2_35_8; Ignavibacteria bacterium RIFOXYA2_FULL_35_10; Ignavibacteria bacterium GWA2_35_8; Ignavibacteria bacterium GWA…
Ignavibacteria_bacterium	16	MGZP01000102.1	35900	1.00279	33.7019	98.4	Ignavibacteria bacterium GWA2_35_8; Ignavibacteria bacterium GWA2_35_8; Ignavibacteria bacterium GWA2_35_8; Ignavibacteria bacterium GWA2_35_8; Ignavibacteria bacterium GWA2_35_8; Ignavibacteria bacterium GWA2_35_8; Ignavibacteria bacterium GWA2_35_8; Ignavibacteria bacterium GWA2_35_8; Ignavibacteria bacterium GWA2_35_8; Ignavibacteria bacterium GWA2_35_8; Ignavibacteria bacterium GWA2_35_8; Ign…
Ignavibacteria_bacterium	16	MGZP01000103.1	6935	1.00937	32.819	100	Ignavibacteria bacterium GWA2_35_8; Ignavibacteria bacterium GWA2_35_8; Ignavibacteria bacterium GWA2_35_8; Ignavibacteria bacterium GWA2_35_8; Ignavibacteria bacterium GWB2_35_12; Ignavibacteria bacterium GWA2_35_8; Ignavibacteria bacterium GWA2_35_8;
Ignavibacteria_bacterium	9	MGZP01000104.1	25746	0.971025	34.6811	96.868	Zetaproteobacteria bacterium CG_4_9_14_3_um_filter_53_7; Ignavibacteria bacterium GWA2_35_8; Ignavibacteria bacterium GWA2_35_8; Ignavibacteria bacterium GWA2_35_8; Ignavibacteria bacterium GWB2_35_12; Ignavibacteria bacterium GWA2_35_8; Ignavibacteria bacterium GWA2_35_8; Ignavibacteria bacterium GWA2_35_8; Ignavibacteria bacterium GWA2_35_8; Ignavibacteria bacterium GWA2_35_8; Ignavibacteria ba…
Ignavibacteria_bacterium	9	MGZP01000105.1	38768	0.799629	34.7245	96.329	Ignavibacteria bacterium GWF2_33_9; Ignavibacteria bacterium GWA2_35_8; Ignavibacteria bacterium GWA2_35_8; Ignavibacteria bacterium GWA2_35_8; Ignavibacteria bacterium GWA2_35_8; Ignavibacteria bacterium GWA2_35_8; Ignavibacteria bacterium GWA2_35_8; Ignavibacteriales bacterium CG07_land_8_20_14_0_80_59_12; Ignavibacteria bacterium GWA2_35_8; Ignavibacteria bacterium GWA2_35_8; Ignavibacteria ba…
Ignavibacteria_bacterium	9	MGZP01000106.1	18721	0.908071	34.0954	93.8824	Thiotrichales bacterium 16-46-22; Ignavibacteria bacterium GWA2_35_8; Ignavibacteria bacterium GWA2_35_8; Ignavibacteria bacterium GWA2_35_8; Ignavibacteria bacterium GWA2_35_8; Ignavibacteria bacterium GWA2_35_8; Ignavibacteria bacterium GWA2_35_8; Ignavibacteria bacterium GWA2_35_8; Ignavibacteria bacterium GWA2_35_8; Ignavibacteria bacterium GWA2_35_8; Ignavibacteria bacterium GWA2_35_8; Ignav…
Ignavibacteria_bacterium	9	MGZP01000107.1	49588	0.887311	35.1012	98.35	Ignavibacteria bacterium GWA2_35_8; Ignavibacteria bacterium GWA2_35_8; Ignavibacteria bacterium GWB2_35_12; Ignavibacteria bacterium GWB2_35_12; Ignavibacteria bacterium GWA2_35_8; Ignavibacteria bacterium GWA2_35_8; Ignavibacteria bacterium GWA2_35_8; Ignavibacteria bacterium GWB2_35_12; Ignavibacteria bacterium GWA2_35_8; Ignavibacteria bacterium GWA2_35_8; Ignavibacteria bacterium GWA2_35_8; …
Ignavibacteria_bacterium	9	MGZP01000108.1	36850	0.868385	33.9186	99.5406	Ignavibacteria bacterium GWA2_35_8; Ignavibacteria bacterium GWA2_35_8; Ignavibacteria bacterium GWA2_35_8; Ignavibacteria bacterium GWA2_35_8; Ignavibacteria bacterium GWA2_35_8; Ignavibacteria bacterium GWA2_35_8; Ignavibacteria bacterium GWA2_35_8; Ignavibacteria bacterium GWA2_35_8; Ignavibacteria bacterium GWA2_35_8; Ignavibacteria bacterium GWA2_35_8; Ignavibacteria bacterium GWA2_35_8; Ign…
Ignavibacteria_bacterium	9	MGZP01000109.1	36759	0.952148	34.4433	97.8	Ignavibacteria bacterium GWB2_35_12; Ignavibacteria bacterium GWA2_35_8; Ignavibacteria bacterium GWA2_35_8; Calditrichaeota bacterium; Ignavibacteria bacterium GWA2_35_8; Ignavibacteria bacterium GWA2_35_8; Ignavibacteria bacterium GWA2_35_8; Ignavibacteria bacterium GWA2_35_8; Ignavibacteria bacterium GWA2_35_8; Ignavibacteria bacterium GWA2_35_8; Ignavibacteria bacterium GWA2_35_8; Ignavibacte…
Ignavibacteria_bacterium	9	MGZP01000110.1	15669	1.21259	34.1247	93.4	Thermoflexia bacterium; Bacteroidetes bacterium HGW-Bacteroidetes-9; Bacteroidetes/Chlorobi group bacterium ChocPot_Mid; Ignavibacteria bacterium GWA2_35_8; Ignavibacteria bacterium GWA2_35_8; Ignavibacteria bacterium GWA2_35_8; Ignavibacteria bacterium GWA2_35_8; Ignavibacteria bacterium GWA2_35_8; Ignavibacteria bacterium GWA2_35_8; Sphingobacteriales bacterium UTBCD1; Ignavibacteria bacterium …
Ignavibacteria_bacterium	9	MGZP01000111.1	29704	0.67331	34.2142	99.98	Ignavibacteria bacterium GWA2_35_8; Ignavibacteria bacterium GWA2_35_8; Ignavibacteria bacterium GWA2_35_8; Ignavibacteria bacterium GWA2_35_8; Ignavibacteria bacterium GWA2_35_8; Ignavibacteria bacterium GWA2_35_8; Ignavibacteria bacterium GWA2_35_8; Ignavibacteria bacterium GWA2_35_8; Ignavibacteria bacterium GWA2_35_8; Ignavibacteria bacterium GWA2_35_8; Ignavibacteria bacterium GWA2_35_8; Ign…
Ignavibacteria_bacterium	9	MGZP01000112.1	30613	0.816647	36.5662	100	Ignavibacteria bacterium GWA2_35_8; Ignavibacteria bacterium GWA2_35_8; Ignavibacteria bacterium GWA2_35_8; Ignavibacteria bacterium GWA2_35_8; Ignavibacteria bacterium GWA2_35_8; Ignavibacteria bacterium GWA2_35_8; Ignavibacteria bacterium GWA2_35_8; Ignavibacteria bacterium GWA2_35_8; Ignavibacteria bacterium GWA2_35_8; Ignavibacteria bacterium GWA2_35_8; Ignavibacteria bacterium GWA2_35_8; Ign…
Ignavibacteria_bacterium	16	MGZP01000113.1	16837	0.950288	33.1235	96.0187	FeFe; Ignavibacteria bacterium GWA2_35_8; Ignavibacteria bacterium GWB2_35_12; Ignavibacteria bacterium GWA2_35_8; Ignavibacteria bacterium GWA2_35_8; Ignavibacteria bacterium GWA2_35_8; Chloroherpeton thalassium; Ignavibacteria bacterium GWA2_35_8; Ignavibacteria bacterium GWA2_35_8; Ignavibacteria bacterium GWA2_35_8; Ignavibacteria bacterium GWA2_35_8; Ignavibacteria bacterium GWA2_35_8; Ignav…
Ignavibacteria_bacterium	16	MGZP01000114.1	39505	0.860651	32.7984	96.7294	Ignavibacteria bacterium GWB2_35_12; Ignavibacteria bacterium GWA2_35_8; Ignavibacteria bacterium GWA2_35_8; Candidatus Shapirobacteria bacterium CG_4_9_14_0_2_um_filter_39_11; Ignavibacteria bacterium GWA2_35_8; Ignavibacteria bacterium GWA2_35_8; Ignavibacteria bacterium GWA2_35_8; Ignavibacteria bacterium GWA2_35_8; Ignavibacteria bacterium GWA2_35_8; Ignavibacteria bacterium GWA2_35_8; Ignavi…
Ignavibacteria_bacterium	9	MGZP01000115.1	23496	0.766088	33.9505	99.9444	Ignavibacteria bacterium GWA2_35_8; Ignavibacteria bacterium GWA2_35_8; Ignavibacteria bacterium GWA2_35_8; Ignavibacteria bacterium GWA2_35_8; Ignavibacteria bacterium GWA2_35_8; Ignavibacteria bacterium GWA2_35_8; Ignavibacteria bacterium GWA2_35_8; Ignavibacteria bacterium GWA2_35_8; Ignavibacteria bacterium GWA2_35_8; Ignavibacteria bacterium GWA2_35_8; Ignavibacteria bacterium GWA2_35_8; Ign…
Ignavibacteria_bacterium	16	MGZP01000116.1	33954	0.795193	33.7339	99.9296	Ignavibacteria bacterium GWA2_35_8; Ignavibacteria bacterium GWA2_35_8; Ignavibacteria bacterium GWA2_35_8; Ignavibacteria bacterium GWA2_35_8; Ignavibacteria bacterium GWA2_35_8; Ignavibacteria bacterium RIFOXYA2_FULL_35_10; Ignavibacteria bacterium GWA2_35_8; Ignavibacteria bacterium GWB2_35_12; Ignavibacteria bacterium GWA2_35_8; Ignavibacteria bacterium GWB2_35_12; Ignavibacteria bacterium GW…
Ignavibacteria_bacterium	9	MGZP01000117.1	14495	1.10383	34.6533	99.9	Ignavibacteria bacterium GWA2_35_8; Ignavibacteria bacterium GWA2_35_8; Ignavibacteria bacterium GWA2_35_8; Ignavibacteria bacterium GWA2_35_8; Ignavibacteria bacterium GWA2_35_8; Ignavibacteria bacterium GWA2_35_8; Ignavibacteria bacterium GWA2_35_8; Ignavibacteria bacterium GWA2_35_8; Ignavibacteria bacterium GWA2_35_8; Ignavibacteria bacterium GWA2_35_8; Ignavibacteria bacterium GWA2_35_8; Ign…
Ignavibacteria_bacterium	9	MGZP01000118.1	14494	0.275976	37.5535	100	Ignavibacteria bacterium GWA2_35_8; Ignavibacteria bacterium GWA2_35_8; Ignavibacteria bacterium GWA2_35_8; Ignavibacteria bacterium GWA2_35_8;
Ignavibacteria_bacterium	16	MGZP01000119.1	23085	0.996318	33.6409	98.8826	Ignavibacteria bacterium RBG_16_36_9; Ignavibacteria bacterium GWA2_35_8; Ignavibacteria bacterium GWB2_35_12; Ignavibacteria bacterium GWA2_35_8; Ignavibacteria bacterium GWA2_35_8; Ignavibacteria bacterium GWA2_35_8; Ignavibacteria bacterium GWA2_35_8; Ignavibacteria bacterium GWA2_35_8; Ignavibacteria bacterium GWA2_35_8; Ignavibacteria bacterium GWA2_35_8; Ignavibacteria bacterium GWA2_35_8; …
Ignavibacteria_bacterium	9	MGZP01000120.1	15774	1.07772	36.0276	95.2412	Flavobacteriales bacterium CG_4_10_14_0_2_um_filter_32_8; Ignavibacteria bacterium GWA2_35_8; Ignavibacteria bacterium GWB2_35_12; Ignavibacteria bacterium GWA2_35_8; Ignavibacteria bacterium GWA2_35_8; Ignavibacteria bacterium GWA2_35_8; Ignavibacteria bacterium GWA2_35_8; Ignavibacteria bacterium GWA2_35_8; Ignavibacteria bacterium GWA2_35_8; Ignavibacteria bacterium GWA2_35_8; Ignavibacteria b…
Ignavibacteria_bacterium	9	MGZP01000121.1	19793	0.707321	34.492	99.9714	Ignavibacteria bacterium GWA2_35_8; Ignavibacteria bacterium GWA2_35_8; Ignavibacteria bacterium GWA2_35_8; Ignavibacteria bacterium GWA2_35_8; Ignavibacteria bacterium GWA2_35_8; Ignavibacteria bacterium GWA2_35_8; Ignavibacteria bacterium GWA2_35_8; Ignavibacteria bacterium GWA2_35_8; Ignavibacteria bacterium GWA2_35_8; Ignavibacteria bacterium GWA2_35_8; Ignavibacteria bacterium GWA2_35_8; Ign…
Ignavibacteria_bacterium	16	MGZP01000122.1	24791	0.766407	32.9918	100	Ignavibacteria bacterium GWB2_35_12; Ignavibacteria bacterium GWA2_35_8; Ignavibacteria bacterium GWA2_35_8; Ignavibacteria bacterium GWA2_35_8; Ignavibacteria bacterium GWA2_35_8; Ignavibacteria bacterium GWA2_35_8; Ignavibacteria bacterium GWA2_35_8; Ignavibacteria bacterium GWA2_35_8; Ignavibacteria bacterium GWA2_35_8; Ignavibacteria bacterium GWA2_35_8; Ignavibacteria bacterium GWA2_35_8; Ig…
Ignavibacteria_bacterium	9	MGZP01000123.1	26895	0.557724	37.1333	99.22	Ignavibacteria bacterium GWA2_35_8; Ignavibacteria bacterium GWB2_35_12; Ignavibacteria bacterium GWA2_35_8; Ignavibacteria bacterium GWA2_35_8; Ignavibacteria bacterium GWB2_35_12; Ignavibacteria bacterium GWA2_35_8; Ignavibacteria bacterium GWA2_35_8; Ignavibacteria bacterium GWA2_35_8; Ignavibacteria bacterium GWA2_35_8; Ignavibacteria bacterium GWA2_35_8; Ignavibacteria bacterium GWA2_35_8; I…
Ignavibacteria_bacterium	16	MGZP01000124.1	13726	0.947108	32.8209	92.7538	Tumebacillus permanentifrigoris; Ignavibacteria bacterium GWA2_35_8; Ignavibacteria bacterium GWA2_35_8; Ignavibacteria bacterium GWA2_35_8; Ignavibacteria bacterium GWB2_35_12; Ignavibacteria bacterium GWA2_35_8; Ignavibacteria bacterium GWA2_35_8; Ignavibacteria bacterium GWA2_35_8; Ignavibacteria bacterium GWA2_35_8; Ignavibacteria bacterium GWA2_35_8; Ignavibacteria bacterium GWA2_35_8; Ignav…
Ignavibacteria_bacterium	16	MGZP01000125.1	22773	0.922145	33.7812	99.3667	Ignavibacteria bacterium GWA2_35_8; Ignavibacteria bacterium GWA2_35_8; Ignavibacteria bacterium GWA2_35_8; Ignavibacteria bacterium GWA2_35_8; Ignavibacteria bacterium GWA2_35_8; Ignavibacteria bacterium GWA2_35_8; Ignavibacteria bacterium GWA2_35_8; Ignavibacteria bacterium GWA2_35_8; Ignavibacteria bacterium GWB2_35_12; Ignavibacteria bacterium GWA2_35_8; Ignavibacteria bacterium GWA2_35_8; Ig…
Ignavibacteria_bacterium	9	MGZP01000126.1	13763	0.944562	36.6199	98.2615	Ignavibacteria bacterium GWA2_35_8; Ignavibacteria bacterium GWA2_35_8; Ignavibacteria bacterium GWA2_35_8; Ignavibacteria bacterium GWA2_35_8; Ignavibacteria bacterium GWA2_35_8; Ignavibacteria bacterium GWA2_35_8; Ignavibacteria bacterium GWA2_35_8; Ignavibacteria bacterium GWA2_35_8; ; Ignavibacteria bacterium GWA2_35_8; Ignavibacteria bacterium GWA2_35_8; Ignavibacteria bacterium GWA2_35_8; I…
Ignavibacteria_bacterium	11	MGZP01000127.1	6643	1.20428	37.7691	99.35	Candidatus Magasanikbacteria bacterium RIFOXYA2_FULL_40_20; Candidatus Magasanikbacteria bacterium RIFOXYA2_FULL_40_20; Candidatus Magasanikbacteria bacterium RIFOXYA2_FULL_40_20; Ignavibacteria bacterium GWA2_35_8; Candidatus Magasanikbacteria bacterium RIFOXYA2_FULL_40_20; Candidatus Magasanikbacteria bacterium RIFOXYA2_FULL_40_20; Candidatus Magasanikbacteria bacterium RIFOXYA2_FULL_40_20; Can…
Ignavibacteria_bacterium	9	MGZP01000128.1	15280	1.04712	34.0118	95.9938	Ignavibacteria bacterium GWB2_35_12; Ignavibacteria bacterium GWA2_35_8; Ignavibacteria bacterium GWA2_35_8; Ignavibacteria bacterium GWA2_35_8; Ignavibacteria bacterium GWA2_35_8; Ignavibacteria bacterium GWA2_35_8; Ignavibacteria bacterium GWA2_35_8; Ignavibacteria bacterium GWA2_35_8; Candidatus Vecturithrix granuli; Ignavibacteria bacterium GWA2_35_8; Ignavibacteria bacterium GWA2_35_8; Ignav…
Ignavibacteria_bacterium	9	MGZP01000129.1	33064	0.756109	35.8214	98.096	Ignavibacteria bacterium GWB2_35_12; Ignavibacteria bacterium GWA2_35_8; Ignavibacteria bacterium GWA2_35_8; Ignavibacteria bacterium GWA2_35_8; Ignavibacteria bacterium GWA2_35_8; Ignavibacteria bacterium GWA2_35_8; Ignavibacteria bacterium GWA2_35_8; Ignavibacteria bacterium GWA2_35_8; Ignavibacteria bacterium GWA2_35_8; Ignavibacteria bacterium GWA2_35_8; Ignavibacteria bacterium GWA2_35_8; Ig…
Ignavibacteria_bacterium	9	MGZP01000130.1	17517	1.14175	35.3371	97.73	Filimonas sp.; Ignavibacteria bacterium GWA2_35_8; Ignavibacteria bacterium GWA2_35_8; Ignavibacteria bacterium GWA2_35_8; Ignavibacteria bacterium GWA2_35_8; Ignavibacteria bacterium GWA2_35_8; acyl-carrier-protein; Ignavibacteria bacterium GWA2_35_8; Ignavibacteria bacterium GWA2_35_8; Ignavibacteria bacterium GWA2_35_8; Ignavibacteria bacterium GWA2_35_8; Ignavibacteria bacterium GWA2_35_8; Ig…
Ignavibacteria_bacterium	16	MGZP01000131.1	13117	0.762369	33.7196	99.91	Ignavibacteria bacterium GWB2_35_12; Ignavibacteria bacterium GWA2_35_8; Ignavibacteria bacterium GWA2_35_8; Ignavibacteria bacterium GWA2_35_8; Ignavibacteria bacterium GWA2_35_8; Ignavibacteria bacterium GWA2_35_8; Ignavibacteria bacterium GWA2_35_8; Ignavibacteria bacterium GWA2_35_8; Ignavibacteria bacterium GWA2_35_8; Ignavibacteria bacterium GWB2_35_12;
Ignavibacteria_bacterium	9	MGZP01000132.1	22016	0.817587	34.1479	90.9167	Ignavibacteria bacterium GWA2_35_8; Ignavibacteria bacterium GWB2_35_12; Ignavibacteria bacterium GWA2_35_8; Ignavibacteria bacterium GWA2_35_8; Thermophagus xiamenensis; Ignavibacteria bacterium GWA2_35_8; Ignavibacteria bacterium GWA2_35_8; Ignavibacteria bacterium GWA2_35_8; Ignavibacteria bacterium GWA2_35_8; Ignavibacteria bacterium GWA2_35_8; Candidatus Rokubacteria bacterium; Ignavibacteri…
Ignavibacteria_bacterium	9	MGZP01000133.1	19467	0.462321	36.4771	99.9222	Ignavibacteria bacterium GWA2_35_8; Ignavibacteria bacterium GWA2_35_8; Ignavibacteria bacterium GWA2_35_8; Ignavibacteria bacterium GWA2_35_8; Ignavibacteria bacterium GWB2_35_12; Ignavibacteria bacterium GWA2_35_8; Ignavibacteria bacterium GWA2_35_8; Ignavibacteria bacterium GWA2_35_8; Ignavibacteria bacterium GWA2_35_8;
Ignavibacteria_bacterium	9	MGZP01000134.1	17119	0.993049	35.3058	95.7706	Ignavibacteria bacterium RIFOXYA2_FULL_35_10; Ignavibacteria bacterium GWA2_35_8; Ignavibacteria bacterium GWA2_35_8; Ignavibacteria bacterium GWB2_35_12; Capnocytophaga sp. oral taxon 326 str. F0382; unclassified Sphingobacteriales (miscellaneous); Ignavibacteria bacterium GWA2_35_8; Ignavibacteria bacterium GWA2_35_8; Ignavibacteria bacterium GWA2_35_8; Ignavibacteria bacterium GWA2_35_8; Ignav…
Ignavibacteria_bacterium	16	MGZP01000135.1	12823	0.779849	32.5977	99.98	Ignavibacteria bacterium GWA2_35_8; Ignavibacteria bacterium GWA2_35_8; Ignavibacteria bacterium GWA2_35_8; Ignavibacteria bacterium GWA2_35_8; Ignavibacteria bacterium GWA2_35_8; Ignavibacteria bacterium GWA2_35_8; Ignavibacteria bacterium GWA2_35_8; Ignavibacteria bacterium GWA2_35_8; Ignavibacteria bacterium GWA2_35_8; Ignavibacteria bacterium GWA2_35_8;
Ignavibacteria_bacterium	9	MGZP01000136.1	17469	0.686931	35.0564	100	Ignavibacteria bacterium GWA2_35_8; Ignavibacteria bacterium GWA2_35_8; Ignavibacteria bacterium GWA2_35_8; Ignavibacteria bacterium GWA2_35_8; Ignavibacteria bacterium GWA2_35_8; Ignavibacteria bacterium GWA2_35_8; Ignavibacteria bacterium GWA2_35_8; Ignavibacteria bacterium GWA2_35_8; Ignavibacteria bacterium GWA2_35_8; Ignavibacteria bacterium RIFOXYC2_FULL_35_21; Ignavibacteria bacterium GWA2…
Ignavibacteria_bacterium	11	MGZP01000137.1	12252	1.95886	40.9484	98.4167	Verrucomicrobia bacterium; Ignavibacteria bacterium GWA2_35_8; Ignavibacteria bacterium GWA2_35_8; Ignavibacteria bacterium GWA2_35_8; Ignavibacteria bacterium GWA2_35_8; Ignavibacteria bacterium GWA2_35_8; Ignavibacteria bacterium GWA2_35_8; Ignavibacteria bacterium GWA2_35_8; Ignavibacteria bacterium GWA2_35_8; Ignavibacteria bacterium GWA2_35_8; Ignavibacteria bacterium GWA2_35_8; Ignavibacter…
Ignavibacteria_bacterium	9	MGZP01000138.1	30061	1.09777	34.3668	97.7303	Ignavibacteria bacterium GWA2_35_8; Ignavibacteria bacterium GWA2_35_8; Ignavibacteria bacterium GWA2_35_8; Ignavibacteria bacterium GWA2_35_8; Caldiserica bacterium; Ignavibacteria bacterium GWA2_35_8; Ignavibacteria bacterium GWA2_35_8; Ignavibacteria bacterium GWA2_35_8; Ignavibacteria bacterium GWA2_35_8; Ignavibacteria bacterium GWA2_35_8; Ignavibacteria bacterium GWA2_35_8; Ignavibacteria b…
Ignavibacteria_bacterium	16	MGZP01000139.1	8805	0.567859	32.879	88.98	Ignavibacteria bacterium GWA2_35_8; Ignavibacteria bacterium GWB2_35_12; Ignavibacteria bacterium GWA2_35_8; Ignavibacteria bacterium GWA2_35_8; Chlorobi bacterium OLB7;
Ignavibacteria_bacterium	9	MGZP01000140.1	12228	0.654236	34.5437	99.9375	Ignavibacteria bacterium GWB2_35_12; Ignavibacteria bacterium GWA2_35_8; Ignavibacteria bacterium GWA2_35_8; Ignavibacteria bacterium GWA2_35_8; Ignavibacteria bacterium GWA2_35_8; Ignavibacteria bacterium GWA2_35_8; Ignavibacteria bacterium GWA2_35_8; Ignavibacteria bacterium GWA2_35_8;
Ignavibacteria_bacterium	9	MGZP01000141.1	22010	0.954112	34.1663	99.1143	Ignavibacteria bacterium GWA2_35_8; Ignavibacteria bacterium GWA2_35_8; Ignavibacteria bacterium GWA2_35_8; Ignavibacteria bacterium GWA2_35_8; Ignavibacteria bacterium GWA2_35_8; Ignavibacteria bacterium GWA2_35_8; Ignavibacteria bacterium GWB2_35_12; Ignavibacteria bacterium GWA2_35_8; Ignavibacteria bacterium GWA2_35_8; Ignavibacteria bacterium GWA2_35_8; Ignavibacteria bacterium GWA2_35_8; Ig…
Ignavibacteria_bacterium	9	MGZP01000142.1	21752	0.965428	37.3529	97.9857	Candidatus Pacearchaeota archaeon; Ignavibacteria bacterium GWA2_35_8; Ignavibacteria bacterium GWA2_35_8; Ignavibacteria bacterium GWA2_35_8; Ignavibacteria bacterium GWA2_35_8; Ignavibacteria bacterium GWA2_35_8; Ignavibacteria bacterium GWA2_35_8; Ignavibacteria bacterium GWA2_35_8; Ignavibacteria bacterium GWB2_35_12; Ignavibacteria bacterium GWA2_35_8; Ignavibacteria bacterium GWA2_35_8; Ign…
Ignavibacteria_bacterium	9	MGZP01000143.1	66164	0.680128	36.0483	98.3844	Ignavibacteria bacterium GWA2_35_8; Ignavibacteria bacterium GWA2_35_8; Ignavibacteria bacterium GWA2_35_8; Ignavibacteria bacterium GWA2_35_8; Ignavibacteria bacterium GWA2_35_8; Ignavibacteria bacterium GWA2_35_8; Ignavibacteria bacterium GWA2_35_8; Ignavibacteria bacterium GWA2_35_8; Ignavibacteria bacterium GWA2_35_8; Ignavibacteria bacterium GWB2_35_12; Ignavibacteria bacterium GWA2_35_8; Ig…
Ignavibacteria_bacterium	9	MGZP01000144.1	15405	0.714054	35.4365	99.7273	Ignavibacteria bacterium GWA2_35_8; Ignavibacteria bacterium GWA2_35_8; Ignavibacteria bacterium GWA2_35_8; Ignavibacteria bacterium GWB2_35_12; Ignavibacteria bacterium GWA2_35_8; Ignavibacteria bacterium GWA2_35_8; Ignavibacteria bacterium GWA2_35_8; Ignavibacteria bacterium GWA2_35_8; Ignavibacteria bacterium GWA2_35_8; Ignavibacteria bacterium GWA2_35_8; Ignavibacteria bacterium GWB2_35_12;
Ignavibacteria_bacterium	16	MGZP01000145.1	13542	0.51691	32.6392	89.9143	candidate division GN15 bacterium; Ignavibacteria bacterium GWA2_35_8; Ignavibacteria bacterium GWA2_35_8; Ignavibacteria bacterium GWA2_35_8; Ignavibacteria bacterium GWA2_35_8; Ignavibacteria bacterium GWB2_35_12; Ignavibacteria bacterium GWA2_35_8;
Ignavibacteria_bacterium	9	MGZP01000146.1	25125	0.716418	35.7174	99.4278	Ignavibacteria bacterium GWB2_35_12; Ignavibacteria bacterium GWA2_35_8; Ignavibacteria bacterium GWA2_35_8; Ignavibacteria bacterium GWA2_35_8; Ignavibacteria bacterium GWA2_35_8; Ignavibacteria bacterium GWA2_35_8; Ignavibacteria bacterium GWA2_35_8; Ignavibacteria bacterium GWA2_35_8; Ignavibacteria bacterium GWA2_35_8; Ignavibacteria bacterium GWA2_35_8; Ignavibacteria bacterium GWB2_35_12; I…
Ignavibacteria_bacterium	9	MGZP01000147.1	17953	0.835515	34.9412	100	Ignavibacteria bacterium GWA2_35_8; Ignavibacteria bacterium GWA2_35_8; Ignavibacteria bacterium GWA2_35_8; Ignavibacteria bacterium GWA2_35_8; Ignavibacteria bacterium GWA2_35_8; Ignavibacteria bacterium GWA2_35_8; Ignavibacteria bacterium GWA2_35_8; Ignavibacteria bacterium GWA2_35_8; Ignavibacteria bacterium GWA2_35_8; Ignavibacteria bacterium GWA2_35_8; Ignavibacteria bacterium GWA2_35_8; Ign…
Ignavibacteria_bacterium	16	MGZP01000148.1	13353	0.748895	33.251	97.19	Ignavibacteria bacterium GWA2_35_8; Ignavibacteria bacterium GWA2_35_8; Ignavibacteria bacterium GWA2_35_8; Ignavibacteria bacterium GWA2_35_8; Ignavibacteria bacterium GWA2_35_8; Ignavibacteria bacterium GWA2_35_8; Ignavibacteria bacterium GWA2_35_8; Ignavibacteria bacterium GWA2_35_8; Ignavibacteria bacterium RIFOXYA2_FULL_35_10; Ignavibacteria bacterium GWB2_35_12;
Ignavibacteria_bacterium	9	MGZP01000149.1	10908	1.19179	37.4129	100	Ignavibacteria bacterium GWA2_35_8; Ignavibacteria bacterium GWA2_35_8; Ignavibacteria bacterium GWA2_35_8; Ignavibacteria bacterium GWA2_35_8; Ignavibacteria bacterium GWA2_35_8; Ignavibacteria bacterium GWA2_35_8; Ignavibacteria bacterium GWA2_35_8; Ignavibacteria bacterium GWA2_35_8; Ignavibacteria bacterium GWA2_35_8; Ignavibacteria bacterium GWA2_35_8; Ignavibacteria bacterium GWA2_35_8; Ign…
Geobacter_sulfurreducens	10	NC_002939.5_1	100000	0.89	59.968	99.8056	Geobacter sulfurreducens; Geobacter sulfurreducens; Geobacter sulfurreducens; Geobacter sulfurreducens; Geobacter sulfurreducens; Geobacter sulfurreducens; Geobacter sulfurreducens; Geobacter sulfurreducens; Geobacter sulfurreducens; Geobacter sulfurreducens; Geobacter sulfurreducens; Geobacter sulfurreducens; Geobacter sulfurreducens; Geobacter sulfurreducens; Geobacter sulfurreducens; Geobacter…
Geobacter_sulfurreducens	10	NC_002939.5_2	100000	0.95	61.47	99.9695	Geobacter sulfurreducens; Geobacter sulfurreducens; Geobacter sulfurreducens; Geobacter sulfurreducens; Geobacter sulfurreducens; Geobacter sulfurreducens; Geobacter sulfurreducens; Geobacter sulfurreducens; Geobacter sulfurreducens; Geobacter sulfurreducens; Geobacter sulfurreducens; Geobacter sulfurreducens; Geobacter sulfurreducens; Geobacter sulfurreducens; Geobacter sulfurreducens; Geobacter…
Geobacter_sulfurreducens	10	NC_002939.5_3	100000	0.92	62.949	99.2772	Geobacter sulfurreducens; Geobacter sulfurreducens; Microcoleus sp. PCC 7113; Geobacter sulfurreducens; Geobacter sulfurreducens; Geobacter sulfurreducens; Geobacter sulfurreducens; Geobacter sulfurreducens; Geobacter sulfurreducens; Geobacter sulfurreducens; Geobacter sulfurreducens; Geobacter sulfurreducens; Geobacter sulfurreducens; Geobacter sulfurreducens; Geobacter sulfurreducens; Geobacter…
Geobacter_sulfurreducens	10	NC_002939.5_4	100000	0.86	59.376	98.8058	Roseomonas stagni; Geobacter sulfurreducens; Geobacter sulfurreducens; Geobacter sulfurreducens; Geobacter sulfurreducens; Geobacter sulfurreducens; Geobacter sulfurreducens; Geobacter sulfurreducens; Geobacter sulfurreducens; Geobacter sulfurreducens; Geobacter sulfurreducens; Geobacter sulfurreducens; Geobacter sulfurreducens; Geobacter sulfurreducens; Geobacter sulfurreducens; Geobacter sulfur…
Geobacter_sulfurreducens	2	NC_002939.5_5	100000	1.03	63.248	99.8874	Geobacter sulfurreducens; Geobacter sulfurreducens; Geobacter sulfurreducens; Geobacter sulfurreducens; Geobacter sulfurreducens; Geobacter sulfurreducens; Geobacter sulfurreducens; Geobacter sulfurreducens; Geobacter sulfurreducens; Geobacter sulfurreducens; Geobacter sulfurreducens; Geobacter sulfurreducens; Geobacter sulfurreducens; Geobacter sulfurreducens; Geobacter sulfurreducens; Geobacter…
Geobacter_sulfurreducens	10	NC_002939.5_6	100000	0.99	60.874	99.2384	Aquificae bacterium; Geobacter sulfurreducens; Geobacter sulfurreducens; Geobacter sulfurreducens; Geobacter sulfurreducens; Geobacter sulfurreducens; Geobacter sulfurreducens; Geobacter sulfurreducens; Geobacter sulfurreducens; Geobacter sulfurreducens; Geobacter sulfurreducens; Geobacter sulfurreducens; Geobacter sulfurreducens; Geobacter sulfurreducens; Geobacter sulfurreducens; Geobacter sulf…
Geobacter_sulfurreducens	10	NC_002939.5_7	100000	0.87	60.917	99.9713	Geobacter sulfurreducens; Geobacter sulfurreducens; Geobacter sulfurreducens; Geobacter sulfurreducens; Geobacter sulfurreducens; Geobacter sulfurreducens; Geobacter sulfurreducens; Geobacter sulfurreducens; Geobacter sulfurreducens; Geobacter; Geobacter sulfurreducens; Geobacter sulfurreducens; Geobacter sulfurreducens; Geobacter sulfurreducens; Geobacter sulfurreducens; Geobacter sulfurreducens…
Geobacter_sulfurreducens	2	NC_002939.5_8	100000	0.88	64.192	99.3023	Geobacter sulfurreducens; Geobacter sulfurreducens; Geobacter sulfurreducens; Geobacter sulfurreducens; Geobacter sulfurreducens; Geobacter sulfurreducens; Geobacter sulfurreducens; Geobacter sulfurreducens; Geobacter sulfurreducens; Geobacter sulfurreducens; Geobacter sulfurreducens; Geobacter sulfurreducens; Geobacter sulfurreducens; Geobacter sulfurreducens; Geobacter sulfurreducens; Geobacter…
Geobacter_sulfurreducens	10	NC_002939.5_9	100000	0.92	62.322	99.4348	Geobacter sulfurreducens; Geobacter sulfurreducens; Geobacter sulfurreducens; Geobacter sulfurreducens; Geobacter sulfurreducens; Geobacter sulfurreducens; Geobacter sulfurreducens; Geobacter sulfurreducens; Geobacter sulfurreducens; Geobacter; Geobacter sulfurreducens; Geobacter sulfurreducens; Geobacter sulfurreducens; Geobacter sulfurreducens; Geobacter sulfurreducens; Geobacter sulfurreducens…
Geobacter_sulfurreducens	2	NC_002939.5_10	100000	0.91	63.689	99.9604	Geobacter sulfurreducens; Geobacter sulfurreducens; Geobacter sulfurreducens; Geobacter sulfurreducens; Geobacter sulfurreducens; Geobacter sulfurreducens; Geobacter sulfurreducens; Geobacter sulfurreducens; Geobacter sulfurreducens; Geobacter sulfurreducens; Geobacter sulfurreducens; Geobacter sulfurreducens; Geobacter sulfurreducens; Geobacter sulfurreducens; Geobacter sulfurreducens; Geobacter…
Geobacter_sulfurreducens	10	NC_002939.5_11	100000	0.84	62.171	99.9238	Geobacter sulfurreducens; Geobacter sulfurreducens; Geobacter sulfurreducens; Geobacter sulfurreducens; Geobacter sulfurreducens; Geobacter sulfurreducens; Geobacter sulfurreducens; Geobacter sulfurreducens; Geobacter sulfurreducens; Geobacter sulfurreducens; Geobacter sulfurreducens; Geobacter sulfurreducens; Geobacter sulfurreducens; Geobacter sulfurreducens; Geobacter sulfurreducens; Geobacter…
Geobacter_sulfurreducens	10	NC_002939.5_12	100000	0.87	61.114	99.9517	Geobacter sulfurreducens; Geobacter sulfurreducens; Geobacter sulfurreducens; Geobacter sulfurreducens; Geobacter sulfurreducens; Geobacter sulfurreducens; Geobacter sulfurreducens; Geobacter sulfurreducens; Geobacter sulfurreducens; Geobacter sulfurreducens; Geobacter sulfurreducens; Geobacter sulfurreducens; Geobacter sulfurreducens; Geobacter sulfurreducens; Geobacter sulfurreducens; Geobacter…
Geobacter_sulfurreducens	10	NC_002939.5_13	100000	0.78	60.083	99.0269	Geobacter sulfurreducens; Geobacter sulfurreducens; Geobacter sulfurreducens; Geobacter sulfurreducens; Geobacter sulfurreducens; Geobacter sulfurreducens; Geobacter sulfurreducens; Geobacter sulfurreducens; Geobacter sulfurreducens; Geobacter sulfurreducens; Geobacter sulfurreducens; Geobacter sulfurreducens; Geobacter sulfurreducens; Geobacter sulfurreducens; Geobacter sulfurreducens; Geobacter…
Geobacter_sulfurreducens	10	NC_002939.5_14	100000	0.88	61.718	99.9341	Geobacter sulfurreducens; Geobacter sulfurreducens; Geobacter sulfurreducens; Geobacter sulfurreducens; Geobacter sulfurreducens; Geobacter sulfurreducens; Geobacter sulfurreducens; Geobacter sulfurreducens; Geobacter sulfurreducens; Geobacter sulfurreducens; Geobacter sulfurreducens; Geobacter sulfurreducens; Geobacter sulfurreducens; Geobacter sulfurreducens; Geobacter sulfurreducens; Geobacter…
Geobacter_sulfurreducens	10	NC_002939.5_15	100000	0.84	60.503	99.9893	Geobacter sulfurreducens; Geobacter sulfurreducens; Geobacter sulfurreducens; Geobacter sulfurreducens; Geobacter sulfurreducens; Geobacter sulfurreducens; Geobacter sulfurreducens; Geobacter sulfurreducens; Geobacter sulfurreducens; Geobacter sulfurreducens; Geobacter sulfurreducens; Geobacter sulfurreducens; Geobacter sulfurreducens; Geobacter sulfurreducens; Geobacter sulfurreducens; Geobacter…
Geobacter_sulfurreducens	10	NC_002939.5_16	100000	0.93	60.42	93.9613	Pseudomonas stutzeri; Geobacter sulfurreducens; Geobacter sulfurreducens; Geobacter sulfurreducens; Geobacter sulfurreducens; Geobacter sulfurreducens; Geobacter sulfurreducens; Geobacter sulfurreducens; Geobacter sulfurreducens; Geobacter sulfurreducens; Geobacter sulfurreducens; Geobacter sulfurreducens; Geobacter sulfurreducens; Geobacter sulfurreducens; Geobacter sulfurreducens; Geobacter sul…
Geobacter_sulfurreducens	1	NC_002939.5_17	100000	0.87	57.751	99.9931	Geobacter sulfurreducens; Geobacter sulfurreducens; Geobacter sulfurreducens; Geobacter sulfurreducens; Geobacter sulfurreducens; Geobacter sulfurreducens; Geobacter sulfurreducens; Geobacter; Geobacter sulfurreducens; Geobacter sulfurreducens; Geobacter sulfurreducens; Geobacter sulfurreducens; Geobacter sulfurreducens; Geobacter sulfurreducens; Geobacter sulfurreducens; Geobacter sulfurreducens…
Geobacter_sulfurreducens	10	NC_002939.5_18	100000	0.9	58.878	100	Geobacter sulfurreducens; Geobacter sulfurreducens; Geobacter sulfurreducens; Geobacter; Geobacter sulfurreducens; Geobacter sulfurreducens; Geobacter sulfurreducens; Geobacter sulfurreducens; Geobacter sulfurreducens; Geobacter sulfurreducens; Geobacter sulfurreducens; Geobacter sulfurreducens; Geobacter sulfurreducens; Geobacter sulfurreducens; Geobacter sulfurreducens; Geobacter sulfurreducens…
Geobacter_sulfurreducens	1	NC_002939.5_19	100000	0.9	57.856	99.9833	Geobacter sulfurreducens; Geobacter sulfurreducens; Geobacter sulfurreducens; Geobacter sulfurreducens; Geobacter sulfurreducens; Geobacter sulfurreducens; Geobacter sulfurreducens; Geobacter sulfurreducens; Geobacter sulfurreducens; Geobacter sulfurreducens; Geobacter sulfurreducens; Geobacter sulfurreducens; Geobacter sulfurreducens; Geobacter sulfurreducens; Geobacter sulfurreducens; Geobacter…
Geobacter_sulfurreducens	1	NC_002939.5_20	100000	0.97	57.135	99.9268	Geobacter sulfurreducens; Geobacter sulfurreducens; Geobacter sulfurreducens; Geobacter sulfurreducens; Geobacter sulfurreducens; Geobacter sulfurreducens; Geobacter sulfurreducens; Geobacter sulfurreducens; Geobacter sulfurreducens; Geobacter sulfurreducens; Geobacter sulfurreducens; Geobacter sulfurreducens; Geobacter sulfurreducens; Geobacter sulfurreducens; Geobacter sulfurreducens; Geobacter…
Geobacter_sulfurreducens	1	NC_002939.5_21	100000	0.93	56.258	99.6774	Geobacter sulfurreducens; Geobacter sulfurreducens; Geobacter; Geobacter sulfurreducens; Geobacter sulfurreducens; Geobacter sulfurreducens; Geobacter sulfurreducens; Geobacter sulfurreducens; Geobacter sulfurreducens; Geobacter sulfurreducens; Geobacter sulfurreducens; Geobacter sulfurreducens; Geobacter sulfurreducens; Geobacter; Geobacter sulfurreducens; Geobacter sulfurreducens; Geobacter sul…
Geobacter_sulfurreducens	1	NC_002939.5_22	100000	0.83	57.941	99.3988	Geobacter sulfurreducens; Geobacter sulfurreducens; Geobacter sulfurreducens; Geobacter sulfurreducens; Geobacter sulfurreducens; Geobacter sulfurreducens; Geobacter sulfurreducens; Geobacter sulfurreducens; Geobacter sulfurreducens; Geobacter sulfurreducens; Geobacter sulfurreducens; Geobacter sulfurreducens; Geobacter sulfurreducens; acetyl-CoA-carboxylase; Geobacter sulfurreducens; Geobacter s…
Geobacter_sulfurreducens	10	NC_002939.5_23	100000	0.87	60.155	99.5943	Geobacter sulfurreducens; Geobacter sulfurreducens; Geobacter sulfurreducens; Geobacter sulfurreducens; Geobacter sulfurreducens; Geobacter sulfurreducens; Geobacter sulfurreducens; Geobacter sulfurreducens; Geobacter sulfurreducens; Geobacter sulfurreducens; Geobacter sulfurreducens; Geobacter sulfurreducens; Geobacter sulfurreducens; Geobacter sulfurreducens; Geobacter sulfurreducens; Geobacter…
Geobacter_sulfurreducens	1	NC_002939.5_24	100000	0.99	56.445	99.8768	Geobacter sulfurreducens; Geobacter sulfurreducens; Geobacter sulfurreducens; Geobacter sulfurreducens; Geobacter sulfurreducens; Geobacter sulfurreducens; Geobacter sulfurreducens; Geobacter sulfurreducens; Geobacter sulfurreducens; Geobacter sulfurreducens; Geobacter sulfurreducens; Geobacter sulfurreducens; Geobacter sulfurreducens; Geobacter sulfurreducens; Geobacter sulfurreducens; Geobacter…
Geobacter_sulfurreducens	10	NC_002939.5_25	100000	0.94	60.486	99.9777	Geobacter sulfurreducens; Geobacter sulfurreducens; Geobacter sulfurreducens; Geobacter sulfurreducens; Geobacter sulfurreducens; Geobacter sulfurreducens; Geobacter sulfurreducens; Geobacter sulfurreducens; Geobacter sulfurreducens; Geobacter sulfurreducens; Geobacter sulfurreducens; Geobacter sulfurreducens; Geobacter sulfurreducens; Geobacter sulfurreducens; Geobacter sulfurreducens; Geobacter…
Geobacter_sulfurreducens	10	NC_002939.5_26	100000	0.84	61.842	99.6524	Geobacter sulfurreducens; Geobacter sulfurreducens; Geobacter sulfurreducens; Geobacter sulfurreducens; Geobacter sulfurreducens; Geobacter sulfurreducens; Geobacter sulfurreducens; Geobacter sulfurreducens; Geobacter sulfurreducens; Geobacter sulfurreducens; Geobacter sulfurreducens; Geobacter sulfurreducens; Geobacter sulfurreducens; Geobacter sulfurreducens; Geobacter sulfurreducens; Geobacter…
Geobacter_sulfurreducens	10	NC_002939.5_27	100000	0.92	61.646	99.5717	Geobacter sulfurreducens; Geobacter sulfurreducens; Geobacter sulfurreducens; Geobacter sulfurreducens; Geobacter sulfurreducens; Geobacter sulfurreducens; Geobacter sulfurreducens; Geobacter sulfurreducens; Geobacter sulfurreducens; Geobacter sulfurreducens; Geobacter sulfurreducens; Geobacter sulfurreducens; Geobacter sulfurreducens; Geobacter sulfurreducens; Geobacter sulfurreducens; Geobacter…
Geobacter_sulfurreducens	2	NC_002939.5_28	100000	0.72	63.534	98.8917	Geobacter sulfurreducens; Geobacter sulfurreducens; Geobacter sulfurreducens; Geobacter sulfurreducens; Geobacter sulfurreducens; Geobacter sulfurreducens; Geobacter sulfurreducens; Geobacter sulfurreducens; Geobacter sulfurreducens; Geobacter sulfurreducens; Geobacter sulfurreducens; Geobacter sulfurreducens; Geobacter sulfurreducens; Geobacter sulfurreducens; Geobacter sulfurreducens; Geobacter…
Geobacter_sulfurreducens	10	NC_002939.5_29	100000	0.93	61.713	99.4613	Geobacter sulfurreducens; Geobacter sulfurreducens; Geobacter sulfurreducens; Geobacter sulfurreducens; Geobacter sulfurreducens; Geobacter sulfurreducens; Geobacter sulfurreducens; Geobacter sulfurreducens; Geobacter sulfurreducens; Geobacter sulfurreducens; Geobacter sulfurreducens; Geobacter sulfurreducens; Geobacter sulfurreducens; Geobacter sulfurreducens; Geobacter sulfurreducens; Geobacter…
Geobacter_sulfurreducens	10	NC_002939.5_30	100000	0.9	62.691	99.4556	Geobacter uraniireducens; Geobacter sulfurreducens; Geobacter sulfurreducens; Geobacter sulfurreducens; Geobacter sulfurreducens; Geobacter sulfurreducens; Geobacter sulfurreducens; Geobacter sulfurreducens; Geobacter sulfurreducens; Geobacter sulfurreducens; Geobacter sulfurreducens; Geobacter sulfurreducens; Geobacter sulfurreducens; Geobacter sulfurreducens; Geobacter sulfurreducens; Geobacter…
Geobacter_sulfurreducens	10	NC_002939.5_31	100000	0.88	62.65	99.6886	Geobacter sulfurreducens; Geobacter sulfurreducens; Geobacter sulfurreducens; Geobacter sulfurreducens; Geobacter sulfurreducens; Geobacter sulfurreducens; Geobacter sulfurreducens; Geobacter sulfurreducens; Geobacter sulfurreducens; Geobacter sulfurreducens; Geobacter sulfurreducens; Geobacter sulfurreducens; Geobacter sulfurreducens; Geobacter sulfurreducens; Geobacter sulfurreducens; Geobacter…
Geobacter_sulfurreducens	10	NC_002939.5_32	100000	0.89	60.937	99.9843	Geobacter sulfurreducens; Geobacter sulfurreducens; Geobacter sulfurreducens; Geobacter sulfurreducens; Geobacter sulfurreducens; Geobacter sulfurreducens; Geobacter sulfurreducens; Geobacter sulfurreducens; Geobacter sulfurreducens; Geobacter sulfurreducens; Geobacter sulfurreducens; Geobacter sulfurreducens; Geobacter sulfurreducens; Geobacter sulfurreducens; Geobacter sulfurreducens; Geobacter…
Geobacter_sulfurreducens	2	NC_002939.5_33	100000	0.99	63.381	99.9879	Geobacter sulfurreducens; Geobacter sulfurreducens; Geobacter sulfurreducens; Geobacter sulfurreducens; Geobacter sulfurreducens; Geobacter sulfurreducens; Geobacter sulfurreducens; Geobacter sulfurreducens; Geobacter sulfurreducens; Geobacter sulfurreducens; Geobacter sulfurreducens; Geobacter sulfurreducens; Geobacter sulfurreducens; Geobacter sulfurreducens; Geobacter sulfurreducens; Geobacter…
Geobacter_sulfurreducens	10	NC_002939.5_34	100000	0.85	60.612	99.1341	Geobacter sulfurreducens; Geobacter sulfurreducens; Geobacter sulfurreducens; Geobacter sulfurreducens; Geobacter sulfurreducens; Geobacter sulfurreducens; Geobacter sulfurreducens; Geobacter sulfurreducens; Planctomycetes bacterium; Geobacter sulfurreducens; Geobacter sulfurreducens; Geobacter sulfurreducens; Geobacter sulfurreducens; Geobacter sulfurreducens; Geobacter sulfurreducens; Geobacter…
Geobacter_sulfurreducens	10	NC_002939.5_35	100000	0.97	61.87	99.5619	Geobacter sulfurreducens; Geobacter sulfurreducens; Geobacter sulfurreducens; Geobacter sulfurreducens; Geobacter sulfurreducens; Geobacter sulfurreducens; Geobacter sulfurreducens; Geobacter sulfurreducens; Geobacter sulfurreducens; Geobacter sulfurreducens; Geobacter sulfurreducens; Geobacter sulfurreducens; Geobacter sulfurreducens; Geobacter sulfurreducens; Geobacter sulfurreducens; Geobacter…
Geobacter_sulfurreducens	10	NC_002939.5_36	100000	0.78	62.13	99.9077	Geobacter sulfurreducens; Geobacter sulfurreducens; Geobacter sulfurreducens; Geobacter sulfurreducens; Geobacter sulfurreducens; Geobacter sulfurreducens; Geobacter sulfurreducens; Geobacter sulfurreducens; Geobacter sulfurreducens; Geobacter sulfurreducens; Geobacter sulfurreducens; Geobacter sulfurreducens; Geobacter sulfurreducens; Geobacter sulfurreducens; Geobacter sulfurreducens; Geobacter…
Geobacter_sulfurreducens	10	NC_002939.5_37	100000	0.87	61.663	99.9816	Geobacter sulfurreducens; Geobacter sulfurreducens; Geobacter sulfurreducens; Geobacter sulfurreducens; Geobacter sulfurreducens; Geobacter sulfurreducens; Geobacter sulfurreducens; Geobacter sulfurreducens; Geobacter sulfurreducens; Geobacter sulfurreducens; Geobacter sulfurreducens; Geobacter sulfurreducens; Geobacter sulfurreducens; Geobacter sulfurreducens; Geobacter sulfurreducens; Geobacter…
Geobacter_sulfurreducens	2	NC_002939.5_38	100000	0.87	63.208	99.5368	Alphaproteobacteria bacterium MarineAlpha3_Bin1; Geobacter sulfurreducens; Geobacter sulfurreducens; Geobacter sulfurreducens; Geobacter sulfurreducens; Geobacter sulfurreducens; Geobacter sulfurreducens; Geobacter sulfurreducens; Geobacter sulfurreducens; Geobacter sulfurreducens; Geobacter sulfurreducens; Geobacter sulfurreducens; glutamate--ammonia ligase; Geobacter sulfurreducens; Geobacter s…
Geobacter_sulfurreducens	10	NC_002939.5_39	14128	1.06172	59.7254	99.9733	Geobacter sulfurreducens; Geobacter sulfurreducens; Geobacter sulfurreducens; Geobacter sulfurreducens; Geobacter sulfurreducens; Geobacter sulfurreducens; Geobacter sulfurreducens; Geobacter sulfurreducens; Geobacter sulfurreducens; Geobacter sulfurreducens; Geobacter sulfurreducens; Geobacter sulfurreducens; Geobacter sulfurreducens; Geobacter sulfurreducens; Geobacter sulfurreducens;
Shewanella_denitrificans	5	NC_007954.1_1	100000	0.89	44.676	100	Shewanella denitrificans; Shewanella denitrificans; Shewanella denitrificans; Shewanella denitrificans; Shewanella denitrificans; Shewanella denitrificans; Shewanella denitrificans; Shewanella denitrificans; Shewanella denitrificans; Shewanella denitrificans; Shewanella denitrificans; Shewanella denitrificans; Shewanella denitrificans; Shewanella denitrificans; Shewanella denitrificans OS217; She…
Shewanella_denitrificans	5	NC_007954.1_2	100000	0.95	45.09	99.7095	Shewanella denitrificans; Shewanella denitrificans; Shewanella denitrificans; Shewanella denitrificans; Shewanella denitrificans; Shewanella denitrificans; Shewanella denitrificans; Shewanella denitrificans; Shewanella denitrificans; Shewanella denitrificans; Shewanella denitrificans; Shewanella denitrificans; NA; Shewanella denitrificans; Shewanella denitrificans; Shewanella denitrificans; Shewa…
Shewanella_denitrificans	5	NC_007954.1_3	100000	0.84	45.139	99.9179	Shewanella denitrificans; Shewanella denitrificans; Shewanella denitrificans; Shewanella denitrificans; Shewanella; Shewanella denitrificans; Shewanella denitrificans; Shewanella denitrificans; Shewanella denitrificans; Shewanella denitrificans; Shewanella denitrificans; Shewanella; Shewanella denitrificans; Shewanella denitrificans; Shewanella denitrificans; Shewanella denitrificans; Shewanella …
Shewanella_denitrificans	5	NC_007954.1_4	100000	0.94	44.841	100	Shewanella denitrificans; Shewanella denitrificans; Shewanella denitrificans; Shewanella denitrificans; Shewanella denitrificans; Shewanella denitrificans; Shewanella denitrificans; Shewanella denitrificans; Shewanella denitrificans; Shewanella denitrificans; Shewanella denitrificans; Shewanella denitrificans; Shewanella denitrificans; Shewanella denitrificans; Shewanella denitrificans; Shewanell…
Shewanella_denitrificans	5	NC_007954.1_5	100000	0.71	46.293	99.462	Shewanella denitrificans; Shewanella denitrificans; Shewanella denitrificans; Shewanella denitrificans; Shewanella denitrificans; Shewanella denitrificans; Shewanella denitrificans; Shewanella denitrificans; Shewanella denitrificans OS217; Shewanella denitrificans OS217; Shewanella denitrificans; Shewanella denitrificans; Shewanella denitrificans; Shewanella denitrificans; Shewanella denitrifican…
Shewanella_denitrificans	5	NC_007954.1_6	100000	1.03	44.918	99.2709	Pseudoalteromonas phenolica; Shewanella denitrificans; Shewanella denitrificans; Shewanella denitrificans; Shewanella denitrificans OS217; Shewanella denitrificans; Shewanella denitrificans; Shewanella denitrificans; Shewanella denitrificans; Shewanella denitrificans; Shewanella denitrificans; Shewanella denitrificans; Shewanella denitrificans; Shewanella denitrificans; Shewanella; Shewanella den…
Shewanella_denitrificans	5	NC_007954.1_7	100000	0.8	45.722	99.59	Shewanella denitrificans; Shewanella denitrificans; Shewanella denitrificans; Shewanella denitrificans; Shewanella denitrificans; Shewanella denitrificans; Shewanella denitrificans; Shewanella denitrificans; Shewanella denitrificans; Shewanella denitrificans; Shewanella denitrificans OS217; Shewanella denitrificans; Shewanella denitrificans; Shewanella denitrificans; Shewanella denitrificans; She…
Shewanella_denitrificans	5	NC_007954.1_8	100000	0.79	45.45	99.4392	Shewanella morhuae; Shewanella denitrificans; Shewanella denitrificans; Shewanella denitrificans; Shewanella denitrificans; Shewanella denitrificans; Shewanella denitrificans; Shewanella denitrificans; Shewanella denitrificans; Shewanella denitrificans; Shewanella denitrificans; Shewanella denitrificans; Shewanella denitrificans; Shewanella denitrificans; Shewanella denitrificans; Shewanella deni…
Shewanella_denitrificans	5	NC_007954.1_9	100000	0.9	45.215	99.9967	Shewanella denitrificans; Shewanella denitrificans; Shewanella denitrificans; Shewanella denitrificans; Shewanella denitrificans; Shewanella denitrificans; Shewanella denitrificans; Shewanella denitrificans; Shewanella denitrificans; Shewanella denitrificans; Shewanella denitrificans; glutamate--ammonia ligase; Shewanella denitrificans; Shewanella denitrificans; Shewanella denitrificans; Shewanel…
Shewanella_denitrificans	5	NC_007954.1_10	100000	0.92	46.025	99.9978	Shewanella denitrificans; Shewanella denitrificans; Shewanella denitrificans; Shewanella denitrificans; Shewanella denitrificans OS217; Shewanella denitrificans; Shewanella denitrificans; Shewanella denitrificans; Shewanella denitrificans; Shewanella denitrificans; Shewanella denitrificans; Shewanella denitrificans; Shewanella denitrificans; Shewanella denitrificans; Shewanella denitrificans; She…
Shewanella_denitrificans	5	NC_007954.1_11	100000	0.86	46.244	100	Shewanella denitrificans; Shewanella denitrificans; Shewanella denitrificans; Shewanella denitrificans; Shewanella denitrificans; Shewanella denitrificans; Shewanella denitrificans; Shewanella denitrificans; Shewanella denitrificans; Shewanella denitrificans; Shewanella denitrificans; Shewanella denitrificans; Shewanella denitrificans; Shewanella denitrificans; Shewanella denitrificans; Shewanell…
Shewanella_denitrificans	5	NC_007954.1_12	100000	0.9	45.119	99.0144	Klebsiella pneumoniae; Shewanella denitrificans; Shewanella denitrificans; Shewanella denitrificans; Shewanella denitrificans; Shewanella denitrificans; Shewanella denitrificans; Shewanella denitrificans; Shewanella denitrificans; Shewanella denitrificans; Shewanella denitrificans; Shewanella denitrificans; Shewanella denitrificans; Shewanella denitrificans; Shewanella denitrificans; Shewanella d…
Shewanella_denitrificans	5	NC_007954.1_13	100000	0.83	44.919	99.9904	Shewanella denitrificans; Shewanella denitrificans OS217; Shewanella denitrificans OS217; Shewanella denitrificans; Shewanella denitrificans; Shewanella denitrificans; Shewanella denitrificans; Shewanella denitrificans; Shewanella denitrificans; Shewanella denitrificans; Shewanella denitrificans; Shewanella denitrificans; Shewanella denitrificans; Shewanella denitrificans; Shewanella denitrifican…
Shewanella_denitrificans	5	NC_007954.1_14	100000	0.71	44.137	99.9915	Shewanella denitrificans; Shewanella denitrificans; Shewanella denitrificans; Shewanella denitrificans; Shewanella denitrificans; Shewanella denitrificans; Shewanella denitrificans; Shewanella denitrificans OS217; Shewanella denitrificans OS217; Shewanella denitrificans; Shewanella denitrificans; Shewanella denitrificans; Shewanella denitrificans; Shewanella denitrificans; Shewanella denitrifican…
Shewanella_denitrificans	5	NC_007954.1_15	100000	0.77	45.634	99.9974	Shewanella denitrificans; Shewanella denitrificans; Shewanella denitrificans; Shewanella denitrificans; Shewanella denitrificans; Shewanella denitrificans; Shewanella denitrificans; Shewanella denitrificans; Shewanella denitrificans; Shewanella denitrificans; Shewanella denitrificans; Shewanella denitrificans; Shewanella denitrificans; Shewanella denitrificans; Shewanella denitrificans; Shewanell…
Shewanella_denitrificans	5	NC_007954.1_16	100000	0.97	43.342	99.4979	Shewanella algae; Shewanella denitrificans; Shewanella denitrificans; Shewanella denitrificans OS217; Shewanella denitrificans OS217; Shewanella denitrificans; Shewanella denitrificans; Shewanella denitrificans; Shewanella denitrificans; Shewanella denitrificans; Shewanella denitrificans; Shewanella denitrificans; Shewanella denitrificans; Shewanella denitrificans; Shewanella denitrificans; Shewa…
Shewanella_denitrificans	5	NC_007954.1_17	100000	0.9	44.937	99.4822	Alteromonas mediterranea 615; Shewanella denitrificans; Shewanella denitrificans; Shewanella denitrificans; Shewanella denitrificans; Shewanella denitrificans; Shewanella denitrificans; Shewanella denitrificans; Shewanella denitrificans; Shewanella denitrificans; Shewanella denitrificans; Shewanella denitrificans; Shewanella denitrificans; Shewanella denitrificans; Shewanella denitrificans; Shewa…
Shewanella_denitrificans	5	NC_007954.1_18	100000	0.83	45.504	100	Shewanella denitrificans; Shewanella denitrificans; Shewanella denitrificans; Shewanella denitrificans; Shewanella denitrificans; Shewanella denitrificans; Shewanella denitrificans; Shewanella denitrificans; Shewanella denitrificans; Shewanella denitrificans OS217; Shewanella denitrificans OS217; Shewanella denitrificans; Shewanella denitrificans; Shewanella denitrificans; Shewanella denitrifican…
Shewanella_denitrificans	5	NC_007954.1_19	100000	0.89	44.604	99.2966	Shewanella denitrificans; Shewanella denitrificans; Shewanella denitrificans; Shewanella denitrificans; Shewanella denitrificans; Shewanella denitrificans; Shewanella denitrificans; Shewanella denitrificans; Shewanella denitrificans; Shewanella denitrificans; Shewanella denitrificans; Shewanella denitrificans; Shewanella denitrificans OS217; Shewanella denitrificans; Shewanella denitrificans; She…
Shewanella_denitrificans	5	NC_007954.1_20	100000	0.66	46.414	99.6212	Vibrio variabilis; Shewanella denitrificans; Shewanella denitrificans; Fe; Shewanella denitrificans; Shewanella denitrificans; Shewanella denitrificans; Shewanella denitrificans; Shewanella denitrificans; Shewanella denitrificans OS217; Shewanella denitrificans; Shewanella denitrificans OS217; Shewanella denitrificans; Shewanella denitrificans; Shewanella denitrificans; Shewanella denitrificans; …
Shewanella_denitrificans	5	NC_007954.1_21	100000	0.76	45.197	100	Shewanella denitrificans; Shewanella denitrificans; Shewanella denitrificans; Shewanella denitrificans; Shewanella denitrificans; Shewanella denitrificans; Shewanella denitrificans OS217; Shewanella; Shewanella; Shewanella denitrificans; Shewanella denitrificans; Shewanella denitrificans; Shewanella denitrificans; Shewanella denitrificans; Shewanella denitrificans; Shewanella denitrificans; Shewa…
Shewanella_denitrificans	5	NC_007954.1_22	100000	0.94	44.492	99.9894	Shewanella denitrificans; Shewanella denitrificans; Shewanella denitrificans; Shewanella denitrificans; Shewanella denitrificans; Shewanella denitrificans; Shewanella denitrificans; Shewanella denitrificans; Shewanella denitrificans; Shewanella denitrificans; Shewanella denitrificans; Shewanella denitrificans; Shewanella denitrificans; Shewanella denitrificans; Shewanella denitrificans; Shewanell…
Shewanella_denitrificans	5	NC_007954.1_23	100000	0.7	45.558	99.9957	Shewanella denitrificans; Shewanella denitrificans; Shewanella denitrificans; Shewanella denitrificans; Shewanella denitrificans; Shewanella denitrificans; Shewanella denitrificans; Shewanella denitrificans; Shewanella denitrificans; Shewanella denitrificans; Shewanella denitrificans; Shewanella denitrificans; Shewanella denitrificans; Shewanella denitrificans; Shewanella denitrificans; Shewanell…
Shewanella_denitrificans	5	NC_007954.1_24	100000	0.82	46.095	99.7439	Shewanella sp. HN-41; Shewanella denitrificans; Shewanella denitrificans OS217; Shewanella denitrificans; Shewanella denitrificans; Shewanella denitrificans; Shewanella denitrificans; Shewanella denitrificans; Shewanella denitrificans; Shewanella denitrificans; Shewanella denitrificans; Shewanella denitrificans; Shewanella denitrificans; Shewanella denitrificans; Shewanella denitrificans; Shewane…
Shewanella_denitrificans	5	NC_007954.1_25	100000	0.78	44.538	99.9846	Shewanella denitrificans; Shewanella denitrificans; Shewanella denitrificans; Shewanella denitrificans; Shewanella denitrificans; Shewanella denitrificans; Shewanella denitrificans; Shewanella denitrificans; Shewanella denitrificans; Shewanella denitrificans; Shewanella denitrificans; Shewanella denitrificans; Shewanella denitrificans; Shewanella denitrificans; Shewanella denitrificans; Shewanell…
Shewanella_denitrificans	5	NC_007954.1_26	100000	0.9	44.116	100	Shewanella denitrificans; Shewanella denitrificans; Shewanella denitrificans; Shewanella denitrificans; Shewanella denitrificans OS217; Shewanella denitrificans; Shewanella denitrificans; Shewanella denitrificans; Shewanella denitrificans; Shewanella denitrificans; Shewanella denitrificans; Shewanella denitrificans; Shewanella denitrificans OS217; Shewanella denitrificans OS217; Shewanella denitr…
Shewanella_denitrificans	5	NC_007954.1_27	100000	0.81	45.45	100	Shewanella denitrificans; Shewanella denitrificans; Shewanella denitrificans; Shewanella denitrificans; Shewanella denitrificans; Shewanella denitrificans; Shewanella denitrificans; Shewanella denitrificans; Shewanella denitrificans; Shewanella denitrificans; 2; Shewanella denitrificans; Shewanella denitrificans; Shewanella denitrificans; Shewanella denitrificans; Shewanella denitrificans; Shewan…
Shewanella_denitrificans	5	NC_007954.1_28	100000	0.79	45.635	99.9949	Shewanella denitrificans; Shewanella denitrificans; Shewanella denitrificans; Shewanella denitrificans; Shewanella denitrificans; Shewanella denitrificans; Shewanella denitrificans; Shewanella denitrificans; Shewanella denitrificans; Shewanella denitrificans; Shewanella; Shewanella denitrificans; Shewanella denitrificans; Shewanella denitrificans; Shewanella denitrificans; Shewanella denitrifican…
Shewanella_denitrificans	5	NC_007954.1_29	100000	0.79	44.523	99.9924	Shewanella denitrificans; Shewanella denitrificans OS217; Shewanella denitrificans; Shewanella denitrificans; Shewanella denitrificans; Shewanella denitrificans; Shewanella denitrificans OS217; Shewanella denitrificans; Shewanella denitrificans; Shewanella denitrificans; Shewanella denitrificans; Shewanella denitrificans; Shewanella denitrificans; Shewanella denitrificans; Shewanella denitrifican…
Shewanella_denitrificans	5	NC_007954.1_30	100000	0.79	44.617	99.4101	Vibrio ishigakensis; Shewanella denitrificans OS217; Shewanella denitrificans; Shewanella denitrificans; Shewanella denitrificans; Shewanella denitrificans; Shewanella denitrificans; Shewanella denitrificans; Shewanella denitrificans OS217; Shewanella denitrificans; Shewanella denitrificans OS217; Shewanella denitrificans; Shewanella denitrificans OS217; Shewanella denitrificans; Shewanella denit…
Shewanella_denitrificans	5	NC_007954.1_31	100000	0.76	44.921	99.4526	Shewanella denitrificans; Shewanella denitrificans; Shewanella denitrificans; Shewanella denitrificans; Shewanella denitrificans; Shewanella denitrificans OS217; Shewanella denitrificans; Shewanella denitrificans; Shewanella denitrificans; Shewanella denitrificans OS217; Shewanella denitrificans OS217; Shewanella denitrificans; Shewanella denitrificans; Shewanella denitrificans; Shewanella denitr…
Shewanella_denitrificans	5	NC_007954.1_32	100000	0.8	43.925	100	Shewanella denitrificans; Shewanella denitrificans; Shewanella denitrificans; Shewanella denitrificans; Shewanella denitrificans; Shewanella denitrificans; Shewanella denitrificans; Shewanella denitrificans; Shewanella denitrificans; Shewanella denitrificans; Shewanella denitrificans; Shewanella denitrificans; Shewanella denitrificans; Shewanella denitrificans; Shewanella denitrificans; Shewanell…
Shewanella_denitrificans	5	NC_007954.1_33	100000	0.9	44.224	99.3656	Vibrio parahaemolyticus; Shewanella denitrificans; Shewanella denitrificans; Shewanella denitrificans; Shewanella denitrificans; Shewanella denitrificans; Shewanella denitrificans; Shewanella denitrificans; Shewanella denitrificans; Shewanella denitrificans; Shewanella denitrificans; Shewanella denitrificans; Shewanella denitrificans; Shewanella denitrificans; Shewanella denitrificans; Shewanella…
Shewanella_denitrificans	5	NC_007954.1_34	100000	0.93	45.468	99.5108	Shewanella denitrificans; Shewanella denitrificans; Shewanella denitrificans; Shewanella denitrificans; Shewanella denitrificans; Shewanella denitrificans; Shewanella denitrificans; Shewanella denitrificans; Shewanella denitrificans; Shewanella denitrificans; Shewanella denitrificans; Shewanella denitrificans; Shewanella denitrificans; Shewanella denitrificans; Shewanella denitrificans; Shewanell…
Shewanella_denitrificans	5	NC_007954.1_35	100000	0.82	45.343	99.9841	Shewanella denitrificans; Shewanella denitrificans; Shewanella denitrificans; Shewanella denitrificans; Shewanella denitrificans; Shewanella denitrificans; Shewanella denitrificans; Shewanella denitrificans; Shewanella denitrificans; Shewanella denitrificans; Shewanella denitrificans; Shewanella denitrificans; Shewanella denitrificans; Shewanella denitrificans; Shewanella denitrificans; Shewanell…
Shewanella_denitrificans	5	NC_007954.1_36	100000	0.71	45.151	99.9915	Shewanella denitrificans; Shewanella denitrificans; Shewanella denitrificans; Shewanella denitrificans; Shewanella denitrificans; Shewanella denitrificans; Shewanella denitrificans; Shewanella denitrificans; Shewanella denitrificans; Shewanella denitrificans; Shewanella denitrificans; Shewanella denitrificans; Shewanella denitrificans; Shewanella denitrificans; Shewanella denitrificans; Shewanell…
Shewanella_denitrificans	5	NC_007954.1_37	100000	0.85	45.34	99.1518	Pelomonas sp. HMWF004; Shewanella denitrificans; Shewanella denitrificans; Shewanella denitrificans; Shewanella denitrificans; Shewanella denitrificans; Shewanella denitrificans; Shewanella denitrificans; Shewanella denitrificans; Shewanella denitrificans; Shewanella denitrificans; Shewanella denitrificans; Shewanella denitrificans; Shewanella denitrificans; Shewanella denitrificans OS217; Shewan…
Shewanella_denitrificans	5	NC_007954.1_38	100000	0.88	43.614	99.9989	Shewanella denitrificans; Shewanella denitrificans; Shewanella denitrificans; Shewanella denitrificans; Shewanella denitrificans; Shewanella denitrificans; Shewanella denitrificans; Shewanella denitrificans; Shewanella denitrificans; Shewanella denitrificans; Shewanella denitrificans; Shewanella denitrificans; Shewanella denitrificans; Shewanella denitrificans; Shewanella denitrificans; Shewanell…
Shewanella_denitrificans	5	NC_007954.1_39	100000	1.05	46.024	99.9962	Shewanella denitrificans; Shewanella denitrificans; Shewanella denitrificans; Shewanella denitrificans; Shewanella denitrificans; Shewanella denitrificans OS217; Shewanella denitrificans; Shewanella denitrificans; Shewanella denitrificans; Shewanella denitrificans; Shewanella denitrificans; Shewanella denitrificans; Shewanella denitrificans; Shewanella denitrificans; Shewanella denitrificans; She…
Shewanella_denitrificans	5	NC_007954.1_40	100000	0.89	45.088	99.6989	Shewanella denitrificans; Shewanella denitrificans; Shewanella denitrificans; Shewanella denitrificans; Shewanella arctica Kim et al. 2012; Shewanella denitrificans; Shewanella denitrificans; Shewanella denitrificans; Shewanella denitrificans; Shewanella denitrificans; Shewanella denitrificans; Shewanella denitrificans; Shewanella denitrificans; Shewanella denitrificans; Shewanella denitrificans …
Shewanella_denitrificans	5	NC_007954.1_41	100000	0.75	45.885	99.7653	Shewanella sp. 11B5; Shewanella denitrificans; Shewanella denitrificans; Shewanella denitrificans; Shewanella denitrificans; Shewanella denitrificans; Shewanella denitrificans; Shewanella denitrificans; Shewanella denitrificans; Shewanella denitrificans; Shewanella denitrificans; Shewanella denitrificans; Shewanella denitrificans; Shewanella denitrificans; Shewanella denitrificans; Shewanella den…
Shewanella_denitrificans	5	NC_007954.1_42	100000	0.79	46.144	99.9962	Shewanella denitrificans; Shewanella denitrificans; Shewanella denitrificans; Shewanella denitrificans; Shewanella denitrificans; Shewanella denitrificans; Shewanella denitrificans; Shewanella denitrificans; Shewanella denitrificans; Shewanella denitrificans; Shewanella denitrificans OS217; Shewanella denitrificans; Shewanella denitrificans; Shewanella denitrificans; Shewanella denitrificans; She…
Shewanella_denitrificans	5	NC_007954.1_43	100000	0.78	44.394	99.5013	Hydrogenophilales bacterium CG_4_8_14_3_um_filter_62_83; Shewanella denitrificans OS217; Shewanella denitrificans; Shewanella denitrificans; Shewanella denitrificans; Shewanella denitrificans; Shewanella denitrificans; Shewanella denitrificans; Shewanella denitrificans; Shewanella denitrificans; Shewanella denitrificans; Shewanella denitrificans; Shewanella denitrificans; Shewanella denitrificans…
Shewanella_denitrificans	5	NC_007954.1_44	100000	0.96	45.239	99.751	Shewanella denitrificans; Shewanella denitrificans OS217; Shewanella denitrificans; Shewanella denitrificans OS217; Shewanella denitrificans; Shewanella denitrificans; Shewanella denitrificans; Shewanella denitrificans; Shewanella denitrificans; Shewanella denitrificans; Shewanella denitrificans; Shewanella denitrificans; Shewanella denitrificans; Shewanella denitrificans; Shewanella denitrifican…
Shewanella_denitrificans	5	NC_007954.1_45	100000	0.53	46.671	99.9943	Shewanella denitrificans; Shewanella denitrificans; Shewanella denitrificans; Shewanella denitrificans; Shewanella denitrificans; Shewanella denitrificans; Shewanella denitrificans; Shewanella denitrificans; Shewanella denitrificans; Shewanella denitrificans; Shewanella denitrificans; Shewanella denitrificans; Shewanella denitrificans; Shewanella denitrificans; Shewanella denitrificans; Shewanell…
Shewanella_denitrificans	5	NC_007954.1_46	45906	0.95848	44.7959	99.9795	Shewanella denitrificans; Shewanella denitrificans; Shewanella denitrificans; Shewanella denitrificans; Shewanella denitrificans; Shewanella denitrificans; Shewanella denitrificans; Shewanella denitrificans; Shewanella denitrificans; Shewanella denitrificans; Shewanella denitrificans; Shewanella denitrificans; Shewanella denitrificans; Shewanella denitrificans; Shewanella denitrificans; Shewanell…
Rickettsiales_bacterium	14	NZ_CP009217.1_1	100000	1.02	31.132	99.7706	Rickettsiales bacterium Ac37b; Rickettsiales bacterium Ac37b; Rickettsiales bacterium Ac37b; Rickettsiales bacterium Ac37b; Rickettsiales bacterium Ac37b; Rickettsiales bacterium Ac37b; Rickettsiales bacterium Ac37b; Rickettsiales bacterium Ac37b; Rickettsiales bacterium Ac37b; Rickettsiales bacterium Ac37b; Rickettsiales bacterium Ac37b; Rickettsiales bacterium Ac37b; Rickettsiales bacterium Ac3…
Rickettsiales_bacterium	14	NZ_CP009217.1_2	100000	0.93	30.153	99.9935	Rickettsiales bacterium Ac37b; Rickettsiales bacterium Ac37b; Rickettsiales bacterium Ac37b; Rickettsiales bacterium Ac37b; Rickettsiales bacterium Ac37b; Rickettsiales bacterium Ac37b; Rickettsiales bacterium Ac37b; Rickettsiales bacterium Ac37b; Rickettsiales bacterium Ac37b; Rickettsiales bacterium Ac37b; Rickettsiales bacterium Ac37b; Rickettsiales bacterium Ac37b; Rickettsiales bacterium Ac3…
Rickettsiales_bacterium	14	NZ_CP009217.1_3	100000	0.82	29.946	99.0061	Rickettsiales bacterium Ac37b; Rickettsiales bacterium Ac37b; Rickettsiales bacterium Ac37b; Rickettsiales bacterium Ac37b; Rickettsiales bacterium Ac37b; Rickettsiales bacterium Ac37b; Rickettsiales bacterium Ac37b; Rickettsiales bacterium Ac37b; Rickettsiales bacterium Ac37b; Rickettsiales bacterium Ac37b; Rickettsiales bacterium Ac37b; Rickettsiales bacterium Ac37b; Rickettsiales bacterium Ac3…
Rickettsiales_bacterium	14	NZ_CP009217.1_4	100000	1.05	31.095	100	Rickettsiales bacterium Ac37b; Rickettsiales bacterium Ac37b; Rickettsiales bacterium Ac37b; Rickettsiales bacterium Ac37b; Rickettsiales bacterium Ac37b; Rickettsiales bacterium Ac37b; Rickettsiales bacterium Ac37b; Rickettsiales bacterium Ac37b; Rickettsiales bacterium Ac37b; Rickettsiales bacterium Ac37b; Rickettsiales bacterium Ac37b; Rickettsiales bacterium Ac37b; Rickettsiales bacterium Ac3…
Rickettsiales_bacterium	14	NZ_CP009217.1_5	100000	0.88	30.89	100	Rickettsiales bacterium Ac37b; Rickettsiales bacterium Ac37b; Rickettsiales bacterium Ac37b; Rickettsiales bacterium Ac37b; Rickettsiales bacterium Ac37b; Rickettsiales bacterium Ac37b; Rickettsiales bacterium Ac37b; Rickettsiales bacterium Ac37b; Rickettsiales bacterium Ac37b; Rickettsiales bacterium Ac37b; Rickettsiales bacterium Ac37b; Rickettsiales bacterium Ac37b; Rickettsiales bacterium Ac3…
Rickettsiales_bacterium	14	NZ_CP009217.1_6	100000	0.91	31.392	99.9934	Rickettsiales bacterium Ac37b; Rickettsiales bacterium Ac37b; Rickettsiales bacterium Ac37b; Rickettsiales bacterium Ac37b; Rickettsiales bacterium Ac37b; Rickettsiales bacterium Ac37b; Rickettsiales bacterium Ac37b; Rickettsiales bacterium Ac37b; Rickettsiales bacterium Ac37b; Rickettsiales bacterium Ac37b; Rickettsiales bacterium Ac37b; acyl-carrier-protein; Rickettsiales bacterium Ac37b; Ricke…
Rickettsiales_bacterium	14	NZ_CP009217.1_7	100000	1.13	30.563	100	Rickettsiales bacterium Ac37b; Rickettsiales bacterium Ac37b; Rickettsiales bacterium Ac37b; Rickettsiales bacterium Ac37b; Rickettsiales bacterium Ac37b; Rickettsiales bacterium Ac37b; Rickettsiales bacterium Ac37b; Rickettsiales bacterium Ac37b; Rickettsiales bacterium Ac37b; Rickettsiales bacterium Ac37b; Rickettsiales bacterium Ac37b; Rickettsiales bacterium Ac37b; Rickettsiales bacterium Ac3…
Rickettsiales_bacterium	14	NZ_CP009217.1_8	100000	1.01	30.568	99.5743	Rickettsiales bacterium Ac37b; Rickettsiales bacterium Ac37b; Rickettsiales bacterium Ac37b; Rickettsiales bacterium Ac37b; Rickettsiales bacterium Ac37b; Rickettsiales bacterium Ac37b; Rickettsiales bacterium Ac37b; Rickettsiales bacterium Ac37b; Rickettsiales bacterium Ac37b; Rickettsiales bacterium Ac37b; Rickettsiales bacterium Ac37b; Rickettsiales bacterium Ac37b; Rickettsiales bacterium Ac3…
Rickettsiales_bacterium	14	NZ_CP009217.1_9	100000	1.03	31.193	99.9942	Rickettsiales bacterium Ac37b; Rickettsiales bacterium Ac37b; Rickettsiales bacterium Ac37b; Rickettsiales bacterium Ac37b; Rickettsiales bacterium Ac37b; Rickettsiales bacterium Ac37b; Rickettsiales bacterium Ac37b; Rickettsiales bacterium Ac37b; Rickettsiales bacterium Ac37b; Rickettsiales bacterium Ac37b; Rickettsiales bacterium Ac37b; Rickettsiales bacterium Ac37b; Rickettsiales bacterium Ac3…
Rickettsiales_bacterium	14	NZ_CP009217.1_10	100000	1.06	30.598	100	Rickettsiales bacterium Ac37b; Rickettsiales bacterium Ac37b; Rickettsiales bacterium Ac37b; Rickettsiales bacterium Ac37b; Rickettsiales bacterium Ac37b; Rickettsiales bacterium Ac37b; Rickettsiales bacterium Ac37b; Rickettsiales bacterium Ac37b; Rickettsiales bacterium Ac37b; Rickettsiales bacterium Ac37b; Rickettsiales bacterium Ac37b; Rickettsiales bacterium Ac37b; Rickettsiales bacterium Ac3…
Rickettsiales_bacterium	14	NZ_CP009217.1_11	100000	0.9	30.571	99.0811	Rickettsiales bacterium Ac37b; Rickettsiales bacterium Ac37b; Rickettsiales bacterium Ac37b; Rickettsiales bacterium Ac37b; Rickettsiales bacterium Ac37b; Rickettsiales bacterium Ac37b; Rickettsiales bacterium Ac37b; Rickettsiales bacterium Ac37b; Rickettsiales bacterium Ac37b; Rickettsiales bacterium Ac37b; Rickettsiales bacterium Ac37b; Rickettsiales bacterium Ac37b; Rickettsiales bacterium Ac3…
Rickettsiales_bacterium	14	NZ_CP009217.1_12	100000	0.82	30.789	98.5122	Rickettsiales bacterium Ac37b; Rickettsiales bacterium Ac37b; Rickettsiales bacterium Ac37b; Rickettsiales bacterium Ac37b; Rickettsiales bacterium Ac37b; Rickettsiales bacterium Ac37b; Rickettsiales bacterium Ac37b; Rickettsiales bacterium Ac37b; Rickettsiales bacterium Ac37b; Rickettsiales bacterium Ac37b; Rickettsiales bacterium Ac37b; Rickettsiales bacterium Ac37b; Rickettsiales bacterium Ac3…
[truncated: 869 more rows]
