# Supplementary material for: SprayNPray: user-friendly taxonomic profiling of genome and metagenome contigs
Source: BMC Genomics. 2022 Mar 12;23:202. doi: 10.1186/s12864-022-08382-2 (PMC8917688; doi:10.1186/s12864-022-08382-2)
Supplement: Supplementary file 4 — Additional file 4: Supplemental File 2. FASTA file generated by SprayNPray, representing a subset of contigs from the simulated metagenome that match Anaeromyxobacter. [file 12864_2022_8382_MOESM4_ESM.fa]

>NC_007760.1_1
CGGTCCTTGGGGGACTTGGGGATGGAAGCACCTGCGAGCGCACTCGTGGAAACGCCGCTCGACGATCTCTGGTCCCGCATCGACGGGTTCCTTCGCGCCCGCTGCCGCGAGGACCTGTACGAGCGCTGGTTCGAGCCGCTCCGCCCCGTCTCGCTGGGCGAGGGCCGGCTCCAGATCGGCGCGCCGGACAAGTTCCACCGCGACTTCGTCGAGGACAATTACCGGGGCTGGTTCGAGGAGTTCATCCCGGAGCTGACCGGCGAGCGCCTCCGGATCGCGTTCGCGGTGGACGACGCGCCGCGGCCGATCGGCGCGCCGGCCTCCCCGCCGCCCGCCGCCGTGGCGGCGCGCGCGGCCGAGCCGCACCTCGAGCCGCGCGACTCGCGCCCGAACCCGCGCTACGCGTTCGACACCTTCGTGGTCGGCGCCTCCAACCACTTCGCCTTCGCCGCCGCCCAGGCCGTCGCCGCCAACCCCGGCCGCACCTGGAACCCGCTCTTCCTCCACGGCGACTCCGGCCTCGGCAAGACGCACCTGCTCCACGCGGTCGCCCACGCGATCCTCGAGAAGAGCGGCGGCCGCGTCGCCATCGTCTCCTCCGAGCGCTACACCAACGACTTCGTCGCCGCCCTCTCCAGGGGCACGATGGACGAGTTCCGCCGCAAGTACCGCGAGTGCTCGGCGCTGCTGGTGGACGACGTGCAGTTCCTCGCCGGCAAGGACAAGACGGCGGAGGAGTTCTTCCACACGTTCAACGAGCTCCACGACCACCACGTCCAGATCGTGCTCTCCAGCGATCGCTCGCCGAAGGAGCTGAAGGGCCTCGACGAGCGGCTCTGCTCGCGGTTCGAGTGGGGCATGCGGGTGCAGATCGAGGTGCCGGAGTTCGAGACCCGCGCCGCCATCCTCCAGAAGAAGGCGGACGTGGAGAAGATCGACCTGCCGGACGACGTCACCCAGCTGCTCGCCCAGCACATCCGGTCGAACGTCCGCGAGCTCGAGGGCGCGCTCATGCGCCTCGCCGCGTTCGCCTCGCTGAAGAGCGAGCCGATCACGGTGCCGCTCGCCCGCGACGTCCTCTCCGACGTCATCCCGCCGCCCGGCTACCGCCCGCCCATCGAGAAGATCCAGGAGGCGGTCGCCGGCCACTACGGGCTCACCGTGGCGAAGCTGACCAGCGCGTCGCGCGAGCAGAAGATCGCGTTCCCGCGCCAGGTGGCGATGTACCTCTGCCGCGAGCTGGCGAAGGAGAAGTTCCAGTCCATCGCCGAGAAGTTCAACAAGAAGGACCACACCACCGTCATCGCCGCGGTGGACCGCGTGAAGGGCCTCCTCGAGTCGGACGACGCCGTCCGCACCGCCGTGGCCCAGCTCTCGGCGAAGCTGGCCCCCTAGGCGCCATCGCCCCGCCACGCCCTCGCGCGGCCCGCCTCGCGGCCACGGAGGCCGTGGTGCGTCCTCGCGCCTTCCCTCACCCTGAGCGTAGGCGGCCCGAAGGCTCGCCCGAGTCGAAGGGTCACCCTGAGCGTAGGTTCCCGGCGGCCGCGACCGGAGTCGAACGGCCGGCCTCGGTCGCCCCGCACCCGGAACAGCCTGTGGGAAGGCGGTGGAAGGTGCGTCGATCCGGCTGGGGACGGGCTGTGGGCGAGCGTTGACACCTTCTCTCGCGGCGCGCTACACAACCCACACCCAGCTGGATCCACGGGTTTTTCCGGGGAAGAAACTCGAGCAGGATCAGGGCGCTCGGCCGCTTTTCCACATCGGTCCTCCCCCTGCTTCGACGACGGATCTCAAAGAAGAGGATCATCCCATGGAACTGAAGATCGGCGCCCAGGAGCTCGCGAAGGCCCTCGGCCGCTCGCAGGGCATCGTCGAGAAGAAGAGCACGATGCCGATCCTCTCCCACGTCCTGCTCGAGGCGAAGAAGGGCGACCAGCTCGTCGTCTCCGCCACCGACCTCGACCTGGCGGTCTCCTCCGAGCACGCCTGCGAGGTGCTGAAGGAGGGCGCGGTGGCCGTCTCGGCCCGCCACCTCTACGAGATCGTCCGCGCCCTGCCCGAGCAGACCGTCACGCTCAAGAAGGCGCACAACAACTACCTCGAGGTGAAGAGCGGCCCGTCCGAGTTCCGGATCGTCGGCCTGCCCGCCGAGGACTTCCCGGCGCTGCCCCGCTTCGACAAGGTGCCGTTCGCCGACGTGGACCCGGCGCTGCTGCTCGAGATGATCGAGCGGACCTTCTTCGCCGTCTCGAACGACGAGACCCGCTACAACCTGAACGGCGTCTACTTCGAGCCGGCCGGCGACGCGCTCCGCCTGGTCGCCACCGACGGCCACCGCCTGTCGCTCTCCGAGCGCACCGTGGGCGCCACCTTCGGCCTGAAGCGCGGCGTGATCCTGCCGAAGAAGGGGCTCGCCGAGCTGAAGAAGCTGCTCGCCGAGGCGGCCGAGTCCGGCGAGGAGAAGCCGGAGGCGAAGCTCGGGTTCGTGGAGAACAGCGCCATCTTCCGCCGGCCGAACGTGGTGCTCGTGATGCGGCTCATCGAGGGGCTGTTCCCGGACTACAAGCAGGTCATCCCGAAGGCCGGCGAGAAGGTCTTCAAGGTGGGCCGCGCCCGCTTCCTCGAGACGCTTCGGCGCATCTCGCTGCTCTCGTCCGACAAGGCGCACGCCGTGAAGCTGGACCTCTCGAAGGACCTGCTCCGCGTCCTCTCGCAGAACCCGGACCTGGGAGAGGCGAAGGAGGAGGTGCCGGTGGAGTACGCGGGCGAGCCGCTCAAGATCGGCTTCAACGCGCGCTACATCATGGAGGTCCTCCAGGCGGTGAAGTCGAACGAGGTCGTGTTCGAGCTCGCCGACGACCTCTCCCCGGGCGTCCTGAAGGGCGGCGAGGAGGCGGACCAGGGCTTCACCGCCGTCGTGATGCCGATGCGCATCTGACGGTCCGTGGTTCACCTGAGTGAAGCTCCTCTCCCTCCACGTCCAGGACTTCCGAAACCTCGCCGCCGTCGAGCTCGCGCCGTCGCCGCGGGCCACCGTGCTCCTCGGCGAGAACGGCCAGGGGAAGACCAACCTCCTCGAGGCCATCTACTTCCTCACCACGCTGAAGCCGCTCCGCGCGGTGCGGCTCGCGGAGCTGGTCCGGTTCGGCGCCGCCGACGCCGCGGTGGCCGGCGACTTCGAGGGGCCGGGCGGCGTGCGCCGGGTGGCGGTGCAGGTGGCCGCGGGCGGCCGCACCGCCTCGCTCGACGGCAAGGCGCTCGGCTCCGGCGCCCGCCTCGACGACTACTTCGAGGGCCTCGCCTCGGTCTGCTTCTCGCCCGACGACCTCCTGCTCGTGAAGGCGGGGCCGGACGGGCGGCGGCGCTTCCTCGACCGCGCCGCGTTCAACCGCTGGCCGGCGGTGCTCGGCGAGGCGCGCGAGTACGTGCGGGCGCTGCGGGCCCGGAACGCGGCGCTGCGCAGCGGCACGGCCGAGGTGGAGGCGAGCTTCCGCGAGCCGCTGGTGCGCGCCGGGGCGCGCCTCCTGGTGCGGCGGCGCGACCTCGTGGCGGAGCTCGCCCCGCGGCTCCGGGCCGCCTTCGCCGAGATCTCCGGGCCGGCCGCCCCCGAGGCCGACCTCGCCTACCGCGCCGCCGGCGGCGTCGAGGTGGGGCACCCGGAGGCCGAGGTGGCGGCGCGCCTCGCCCGCGCCCTGGAGACGCGGCTCGAGCGCGATCGCGAGAAGGGCTTCACGTCGGCCGGGCCGCACATGGACGACCTCGTGCTCGCGCTCGGCGGGAAGGGCGCGCGGCTCTACGGGAGCCAGGGCCAGCAGCGCGCGCTCGTGCTCGCGCTCAAGATCGCCGAGATCGAGAACCTGCGCGCGGCGCTGGGGCGCCCGCCGCTCCTGCTGCTCGACGACGTCTCCTCGGAGTTGGATCCGGCCAAGAACCGGTTCCTGCTCGGCTACCTGGCCGCCCTGCCGGCCCAGGCGTTCCTCACCACCACCGACCGCCGCCTCATCGAGCCGGCCGCCGGGCCCGACACCGCGTTCTACGAGGTGCGATCAGGGGTGGTTTCCCCGCTGGTTTCGTGAAGAAGCTCGCGGGGTTGCGGTCCGGATAAGACGTTGCCTCCGGCGTCCGCGCCTGCTATACCCCAGGGTCGCCTCAACACCTGAGAACCTTTCAGAGAAACGAGCGAGGACCCCCCTGGAAACCGCCGAGCAGAGCCCCCGTCCCGCGGCTCCCGCGGATGACGACTACGGGACCGACACCATCAAGGTGCTCGAGGGCCTCGAGGCCGTGCGCAAGCGGCCGCACATGTACATCGGCGACGTGGGCGCCCGCGGCCTGCACCACCTCGTCTACGAGGTCGTGGACAACTCGGTGGACGAGGCCATGGCCGGCCGCGCCAACGAGATCAACGTCGCCATCCACGCCGACAACTCCGTCACCGTGCTCGACAACGGCTCGGGCATCCCGGTCGGCCCGCACCCGACGGTGAAGGGGATGGACACGCTCGACGTGGTCCTCACGAAGCTCCACGCCGGGGGCAAGTTCGAGTCGAACGCGTACAAGGTCTCCGGCGGCCTGCACGGCGTGGGCGTCACCTGCGTGAACGCGCTCTCCGAGTGGCTGAAGGCCGAGGTCTACCGCGACGGCAAGGTCTGGGCGCAGCGCTACGAGCGCGGCACGCCCGCCGGCAAGGTCACGGCCATCGGCGAGACGCAGCGGCGCGGCACCCGCATCACGTTCAAGCCGGACGCGACCATCTTCGAGGTGACCGAGTACAGCTTCGAGACGCTCTCGGGCCGCCTGCGCGAGCTCGCCTTCCTGAACGCCGGCCTCAAGATCACCATCGAGGACGAGCGGCACGGCAAGAAGCACGAGTTCCTGTTCAAGGACGGCATCCGCGAGTTCGTGGCGTTCCTGAACAAGAGCCGCGACGTGCTGTTCCAGCCGCCCATCGCGCTGCGCCAGGAGGTCGAGACCGAGCGCGGCGCGGCGCTGGTGGAGATCGCGCTGCAGTGGAACGACGGCTACGACGAGAAGGTCTTCGCGTTCGCCAACAACATCCACAACCACGAGGGCGGCACCCACCTCATCGGCTTCAAGGCGGCGCTCACGCGCACCATCAACGCCTACGGCCAGAAGAACAACCTGTTCAAGGACCTGAAGGACGAGCTGCCCAGCGGCGACGACATGCGCGAGGGGCTCGCCGCGGTGATCTCGGTCCGCCTGCCCGGCGCCAGCTTCGAGGGGCAGACCAAGACCAAGCTCTCCAACACCGAGGCGAAGAGCATGGTCGAGACCATGCTCAACGAGCGGCTCTCCGCGTTCCTCGACGAGAACCCGAACGTCGCGAAGCGGATCTGCGGCAAGGTGGCGGAGGCGGCCCGCGCCCGCATCGCGGCGCGCAAGGCGCGCGAGACGGTGCGCCGCAAGGGCGCGCTCGACAGCGCCTCGCTGCCGGGCAAGCTGGCCGACTGCCAGTCGCGGGATCCGAAGGAGTCGGAGCTGTACCTGGTGGAGGGCGACTCCGCCGGCGGCTCGGCGAAGCAGGGGCGCGACCGGCGCACCCAGGCCATCCTCCCGCTCCGCGGCAAGATCCTGAACGTCGAGAAGGCCCGCTTCGACAAGATGCTCGGGTCGGCGGAGATCGCGACCATCATCACCGCGCTCGGGACCGGCATCGGCCCCGAGGAGTTCGACGTCGAGAAGATCCGCTACCACAAGATCGTCATCATGACCGACGCGGACGTGGACGGATCGCACATCCGGACGCTGCTCCTCACGTTCTTCTTCCGGCAGATGCCGAGCGTGATCGAGCGCGGGCTCGTCTACATCGCGCAGCCGCCGCTGTTCCGCGTCGCGAAGGGCAAGAAGGAGAGCTACCTCAAGGACGAGGCGGCGCTCGACGAGTACCTGCTCGCGCTCGGGACCGACCGGACCCGGCTCGTGGCCGGCGAGACGGTCGTCGAGGGGCGCGACCTCGCGCGGCTCGCCCGCGACGCCATCGCCTACCGGGCCCTGCTCGCGCGGGTGGACCGCCGGCGCGACAGCCGCATCGTGGACGCCGCCATCCAGCTCGGCGACCTCGACCTCGACCTGCTGAAGCACCACGAGCAGGTGAAGGAGCAGGTGCAGAAGATCTTCGAGAAGGCGCAGAAGCTCCACCCCGAGCTCCAGGTCCGCATCGCCAAGATCGAGCGCGACGAGGAGCACGGCTGCGACGCGCTCGTCTACCAGACCAGCATGGCCGGCGCGCCGCGCGACACCCGCCTCGACCACGACTACCTGTCGGGCGCGGAGTGGGGCGAGCTCGCGGCGCTGCACGCCGCCATCGCCGAGCTCGGGCCCGGGCCGTTCCGCCTCGAGACGCCGGAGGGCGCCGAGGAGGTCCTGGACGTCTTCGAGGCGGTCGAGGCCGTCAAGAAGGCCGCCGGGCAGGGCCAGACCATCCAGCGCTACAAGGGGCTCGGCGAGATGAACCCCGAGCAGCTCTGGGAGACCACCATGGACCCGGCCCGCCGGACCATGCTGCAGGTGCGCGTGGACGACACGGTCGAGGCCGACGAGGTGTTCTCGATCCTGATGGGCGACGCGGTGGAGCCGCGCCGGGAGTTCATCGAGAAGCACGCGCTCGACGTCCAGAACCTGGACATCTGACGGGCGCGGCCGGGACGCCGGACCGCTCCGGCCCCCGCGCACCGCACCCGAGTTCACCGCTAGCAGAGGAAGGAGCCGCCCATGCCCCGCGCCGCCATCGTCGCACTCGGCACGCACGTCCCCGACCGCGTGGTCACCAACGAGGAGCTCACGCGCCACATGGAGACCACCGACGCGTGGATCCAGGAGCGCACCGGGATCCAGGAGCGCCGCTGGGTCCGCGAGGGCACCGGCAACTCGGACCTCGCGCTCGAGGCCACCAAGAAGGCGCTCGACAAGGCCGGCTGGAAGCCGACCGACATCGAGGCGATCGTCTACGCCTCGCTCTCGCCCGACCACATGTTCCCGGGCGACGGCTGCTTCCTGAACGCGAAGCTCGGCATCCCCGGCGTGCCGGCCATCGACATCCGCAACCAGTGCACCGGCTTCCTCTACGGCCTCTCGGTGGCGGACGCCTGGATCCGCACCGGCATGTACCGGCGCATCCTGCTGGTCGGCTCGGAGGTCCACTCGACCGGCCTCGACGTCACCACCCGCGGCCGCGACGTGGCGGTGATCTTCGGCGACGGCGCGGGCGCGGCGCTGCTCGAGGCGACCGACGACCCGGGCCGCGGCGTGCTCTCCTGCCACCTGCACGCGGACGGCCGCTTCGCGCGCGACCTGTTCACCGACGCGCCCGGGTCGATCTACCACCCGCGCGTCCAGCCGCGGATGCTCGAGGACGCCAGCATCTTCCCGCACATGGAGGGGCAGAAGGTCTTCAAGCATGCGGTCGTGCGCATGCCCGAGGTGCTGAAGGAGGCGTTCGACAAGAACGGCGTGGGCCCGCAGGACCTGAAGGTCCTCGTCCCGCACCAGGCGAACCTCCGCATCGCGCAGATGGTCCAGCGCTCGCTCGGGCTGCGCGACGACCAGGTGTTCAACAACATCCAGCGCTACGGCAACACCACCGCGGCCTCCATCCCGCTCGCGCTCGCCGAGGCGGTCGAGGCGCGCGGCGTCGTCCGCGGAGACCTGGTGGGACTGTGCGCCTTCGGGGCCGGCTTTACTTGGGCCAGCGCCCTGGTACGCTGGTGACGGCTTGATCGCGGTCAGCGGGTGAGGGCCACTCAACAGCGCGTCGGGAGCGCAAAGTCCGGAGCAGCGCGCGCGTGTCCGTGAAGCATCCTGAGGCGTCGTCTAATGGCAGGACCGCGGACTTTGGATCCGCTCATGAAGGTTCGAATCCTTCCGCCTCAGCCAGCTCTCCCTCCCGGGCGGCGAACGCGCACGACGAGGTGAGGCCCGTGGCGGCACCTTCGCACGTCCTGTTGATCGGCCTCGGCAACGTGGGCCCCAAGACGCTCGCCGAGGCGGCGCAGGCGCTCCGCGACGTGTACGGGCTCGCCAGCAAGGCCGGCCCGTCGCTGGACCGCCCGCAGTACGCGTTCAACAAGGACCGCGGCCAGTACCACGCGCCCGCCATCGTCCGCCGGCTGGCCGCGCTGCGCGCCGGCGCGGGCGGCGTCCCGGTGCTGGGCGTGGTGGACGTGGACCTGTTCCTGCCGGACGCGGCCTACGTGCTCGGCGACGCGGACCGCGACGCGGGCGCGGCGGTGTACTCGGTGTCGCGCCTCGGCGCGGCCGACCCGGCGCTGGCCCGGCGGCGGATCCAGGTGGAGGCGGTGCACGGCGTGGGGCACCTGCTCGGCCTCTCGCACTGCCTCGACTTCCGCTGCGCCATGTTCCTCTCGCGCGACGCCGCCGACAGCGACCGCAAGGGGCCGGGGCTCTGCGCGAGCTGCCGCACCTCGCTCGCCCGTCCGTGAAGAGCCTCTGCCAGCGGGACGGCATGAGCTGCGGCGCGTGCTGCGGCCTGTACAACGCCGAGGACCTCTCCCGCCCCTCGCTCCACGCCGAGCTCGCGCGGCGCACCCGGGTCCTCCGCGAGGTCGAGCGCACCCCGGCCGCGTTCCACGCCGCCGCGGCCGCGCTCGCCGTCGGCGGGCCCGCGCCGCTCTTCCCGTCGGTGCGCGTCTGCCCGCTGCTCGGCTTCCTCGACGAGGCCGAGTCGCGCGTCGGGTGCCTGGCGCACCCGGCCGCGAACGGCGGCGTGGACCTGCGCGACTGCGGCGTCTACGACGTCGCCACCTGCGACGCGTTCCTCTGCCCGAGCCACGCCTGGCTCTCGGAGGAGGAGGCGGCCATCGCCGCGGCCGCGTGCGACGACTACCACCTGTACGGCCTCGTCATCACCGACGTCGAGTTCGTCCGGGCGGCGCTCGCCGGGGTGGCGGTCCGCGCCGGCGCGCGGGTCGAGCTGCGCCACCTCGAGCACCCGCCGTTCCGCGCCGCGCTCCGCGAGCTCTTCGCGCTGAAGGAGGAGCTCGCGCCCGGCTCCGACGGCCTGTTCGGCGCGTTCCGGCCGGGGGCCGACGGCGAGCCGGTGGCGCGGCGCATCGACTACGAGGCGCTCGGACGCACCGGCGGCTCGCCCCACGACCGGATCCTCACCTGCGTGGGCGCGGACCCGCGCTCCGGCAACGACCTCGAGGCGCTCGAGGCCGAGGTGCGCCGACGGCTCGACGCCTGCGCGGAGGTGTTCGGGGGGACGCGTCCCCCCGGCTAGGCCTCGCCCCGCGGCGCGGCCGGGGTGCTCTCGGGCGCCGCGGCGGGCGCGGACTCGGCGCGCTTCGGCAGCCCGAGCGCCACGATCTCGGCGACGTCCAGCACCCGCAGCGTCTCCTCGCGGCCGGTCTCGTTCACGCCGTCCTTCATCATGGTGAGGCAGAACGGGCAGCCGGTGGCGATGACGCCGCCCGCCTTGCCGAGCGTCGCGGCGGCCTCCTCCACCCGGTTCTGGTTCACGCGGGCGCCGAGCTTCTCCTCCAGCCAGAAGCGGCCGCCGCCGGCGCCGCAGCAGAAGCCCTGCCGGCGGTTTCGCGGCATCTCCGCCACCTGCACGCCCGCCGCGGCGAGCGCTTCGCGCGGCGCCTCGGTGACGCCGTTCCATCGCGCCAGGTAGCAGGGATCGTGGAACGTCACCTGGCCGAGCCCCTCCGCCACCCCGGGCGCGAGCCGCCCGTCCTTCACCAGGCGCGCGATGAGGTCGGCGTGGTGCACCACCTCGTAGCGGCCGCCGAACTGCGGCAGCTCGTTCGCGATGGTGTTGAGGCAGTGCGGGCACTGCACCAGGATCTTCTTCACCCCGTGGCCGTTCAGCGTCTCGGTGAGCGCGGTGGCCTGCATCTGGAACAGGTACTCGTTGCCGAGCCGCCGGGCCGCGTCGCCGGTGCAGGTCTCCTCCTCGCCCAGGATCGCGAAGGACACCTTCGCCTCGCGCAGGATCCGCACGATGGCGCGCGAGACCTTCTTCTGCCGGTCGTCGAACGCGCCGGCGCAGCCCACGAAGAACAGCCACTCGTGGTCGCCGCCGTCGGCGGCGCGCGGCACGTCCAGGTCCTCGCACCACTCGGTGCGCTTGTTCGAGCCGATGCCCCAGGGGTTGCCCTGCGTCTCGATCCCCTTGAACACGCGCTGCGCCTCGTCGGGGAAGACCGAGTCCACCTGCACCGCCTGCCGGCGCATGTCCACCAGGCGCGGCACGTTCTCGATGAGGACCGGGCAGGCGGTCTCGCACCAGCCGCAGGTGGTGCAGGCCCAGAACGTCTCCGGCGGGATCACCTCGGAGATGGGCGGGAGCGCGCCCGCCGCCGCCTCGCGGACCGCGGGGTCCTTCGCGCGCGCCAGCGCGGTGAGCGCCGGCGCCACCTCGGCGAGGTGGTGGCGGATCGACCGGTTCACCTCCTTGTGGCTGAGCGGCTTGCCGGTGACGTAGGTGGGGCAGTGGGTCTGGCAGCGGCCGCACTCGGTGCAGCTGTAGACGTCCCAGGCCTCCTTCCACGACAGGTCCTTCACGGTGGCGGTGCCGTAGCTCGCGTCCTCCGCCTCGAGGTCGAGCTTGCGGAGCGCGCCCGCCGGCGGGAGCCGCGCGAAGAACACGTTCGGCAGGCCGGTGATGATGTGGAAGTGCTTGCCGTAGGGCAGCACGTTGCCGAAGACGAGGATGAGCGCGAGGTGGAGCCAGAACGACGCCTCGCCCACCGCGCTCACCGTGCCCGCCGACGCGCCGATCCCGTGGTAGAGCGCGGCGCCGAGCGAGCCGGCCGGCGCGAGCCAGTCGAAGCGGGGCGCGGGGAGCTGGAAGCCGGCGCCGGCGAGCAGGTCGCCGAGGCCGAGCGGGTCCTCGCGCAGCACGTGCAGCGCGCCGTCGAACAGGACGTCCGTGATCATCAGGCCGGCGATGAAGAAGAGGATCACCACGCCCTCGGTCGAGCGCGTGACCCGGTCCGGCCGCGTGACGAGCCTCCGCCACAGGAAGCCCAGCACCGCGACGAGCGCGAGCAGCACCATCACGTCCTTCACGAGCCCGTAGGCGCGGCCGAGGCCGGAGTCCGGCGCGAGCAGCGGCAGGTGGAAGCCCGCCGAGAAGCCCATGCCGAACATCGTGACGGTGCGGAGCGCGAGGACCAGGAACGCCGCGAAGATGACGACGTGGAGCAGGCCCGGGCGGCGCTCCTCGGGATCGACGAGGCGCCGCTGGCCGAGGCCGTAGCGGACGAGGGCCCGGAGTCGCTCCCCCGGCCGGTCGGTGCGCACGTCCCGCCGCAGCGCGAGAAGCGGCATGACGCGGCGGGTCATCGTGAAGGTGAAGACCGCGGCCGCGACGACGAGCATCGCGCTGGTGAGGGCTGGATTCATGACGCAGGACGCTATCCGCGTCCCGCGCGGGAGGGCAAGTTACCCGTCAGGTGCCACGAACGAAGAGGGCCGCCCTGGTGAGGGGCGGCCCTCCTGGAAGGCCCGCGAAGCGGGGGGCTAGAGGCGCTGGAAGCGGCGGTCCTTCAGATCGTCCTGCTGCCGCGACTTCCGGTCGTCCTTCTTGCCGCCGTCGCCCTTGTCGCCCTTGTCGTCCCGGCGGCCCTGGCCGTTACCGCCGCCGCGGGCGTCGTCCCGCGGCGCCGGGGCGGGAGCCGGGGCCGGCGCGGCGCGGCCGGGCGGCGTCCCACCGTGGCCGGGGGGCTGGACGTTTCCTCGGTCGTTTCCTCGGCCGGGCGCGGGGTAGGCCGGCGCGGCCTGGCCGGGCGGCGTGCCGCCGTGTCCCGGGGGCAGGGTCCCGTGGCCGGGGGCGTCGTCGCGGTGGCCGCGCTCGTCGGGGGCCGGCGCCGGCGCCGGGGCGGGGACGGGGCGGCCGGGGTACGGGGCCGGGGCCGGCAGTGGAGCGGGGGCCGGCGCGGGCGCGGGGCGGCCCGGGTACGGGCGATCCGGATACGGGGCCGGGGCGGGCGCGGGGGCCGGGGCCGGCCGGCCGGGATACGGGGCGGGCGCGGGACGGCCCGGGTACGGCGCCGGCGCGGGGGCCGGTGCGGGCCGCGACGGATACGGCGCCGGGCGCGAGGGCCAGTAGGCCGGCGGCGGCGGGCGCTCGGGGCGCCAGTTGCCGCGGTAGGCCCAGCCGCGCCCGCGACGCCATTGCCAGTCGTTGCCGCGCGGTGGGTAGTAGTCGTGGCGATGCGGGCCGCGGACGTAGCACCAGCCGCCGCCCGGCACCGGGTGGCCTTCCCAGTACGTGAAGACGAGCGGGCCCCGGTAGAAGTAGTAGCCGCCGTCGAGCACGTAGGCCGACGGCTGGTCGGGGTAGTAGTCGTGCCAGTGCGCGCCGGGCTCGTAGCACCAGCCGCCGCCGAACGTGTCGGGCACGAAGTGCTCGCCGTAGTACCAGACCTGCAGCGGCTGCGGCGGCGCGGGCATCGCGACCGGCGGCGGCTCGGACGGCACCGGCGTCGCGACCACGCAGCCCGAGGCGGCGATCGCGAGCGGCGCGAGGATGGCGAGGGTGCGCTTCATGGTGGGCTCCTCGGAGCGGCGCGCTCCACGGGATCGACGGGCGGCGCGCCGTCGAAATTCGAGCGCGAGCATAGCAGCGGCCATGCCACCGCCGAACCCCGCGGAACGACGCGCGTGGGCGCGGATGTGCGCGCGCGCCCGCGGCACGGCGTGAAGCGGGCGCACGCCGGGTGGCTGGTCGGTGGCGGCATGCTCCAGCGCCGCGCAGCGGCGCCCGCGGGGACCTTGCGCGCGCCCGCGACGGCGGGCGCGCAAGGTCACGGGCCCCGCGAAGCAGGAGTGGGGCCCCGACGCCCTTCGGCGAGCTCAGGGCGGCGGGGCGAGGGCGCAGCCCTCGTCGTGATCAGTGGAGTGTCTTGAGAGGTGCGAGGCCGAGCCTGGCCGACGCGTACCGCTGCAGCACGGTCCGGTACTCGTCCACCGAGCGCGGGCCGGTCACCAGCCACTCGTCGCCGATGACGAGCGCAGGCGCGCCGCGGATGCCCTTGTCGAACGCGCTCTCGTGGACCTCGCGCACGCGCCGCTCGGTGGCGGGCGCGGCCAGCGCGCCGGCGAAGCGGTGCAGGTCGAGCCCGGCCCGGTCGGCGAGCTCGAGCAGCACGTCGGTGCGCGCCACGTTGAGCCCGCGCACCAGCGACGCCTCGCGGATGGCGTGGCGCAGCGCGGCCTCGCGGCCAGGGCCCTGCAGCCGCGCGGCGGCGAGCGCGGTGAGCGCCGGGATGGAGGTGAGCGGCGGATCCGGCGAGAGCCAGAGGTCGTCGGTGACCGCCGCCGCCTCGGGCTCGCGCGCGGCCTTGCGCGCGGCGCGGGCGAGCGCGCGCCGCTCGGACTTGGTCATGGCGCGCGGCTCGAGCCGGGTGGGGTACGGCTCGAGCTGGAGCGCGCCGAACGCGCCCTCGACGTCCTCGAGCGCGGCGAGGATGCGCCGCTCGGCCACCAGGCACCACGGTGAGAGCGGATCCTCGTAGAGGACCAGCGCGACGGGTTGTGCGTGACGGTAGTGGGGGGACACGACGGGCGCGGATTCTACTCGGGCGCGCGCGCCGCGCAGAAGCGACGGGCGGCTGCCTGCTCCCCCGTGTCACGCGAGCCGGCGACTGCGCGCGACACCCACACGACGCAGGGTGAAGCGTCAGGCGAGGTGGCCGCTCGCGTACCCCGACTGCCGCGCGCTCGCGAACTCCACCGCGTGCCGCACGTACAGGGCCGCGATGTCGAGCCCGGTGGCCGCCTCCAGCCCCTCGAAGCCCGGCGAGCTGTTGACCTCCATGATCTTCGGGCCGGTGCGGGCCTCGAGCATGTCCACGCCCGCCACCTCGAGCCCCATGACCCGGGCCGCCTTCACCGCGGTCTCCGCGTACTCGCGCCCGAGCTCGAGCGACTCGGCCACCCCGCCGCGGTGGATGTTGGAGCGGAACTCGCCGGCGCGCGCGGTGCGCCGCATGGCCGCCACCACCCGGTCGCCGACCACCAGCGCGCGGACGTCCCGGCCCTTCGACTCGGCCACCAGCTCCTGCAGCAGGATCTCCTGGCCGAGGGTCCAGAGCGTGTCGAGCAGCCCGCGCACCTCCAGCTCGGTGTTGGCGATCATCACGCCCACGCCCTGGCTCCCCTGGATGAGCTTGATGATGCAGGGCAGCCCGCCCACCATCTGCACCGCCTCCGGCACCTCCTCGCGGTAGCGGCACATCACCGTGCGCGGGATGTCGATGCCGAAGCGGGAGAGGAGCTGCAGGGCGCGCAGCTTGTCGCGCGAGCGGCCGATGGGCGTGGCGGCGGCCAGCACCGGGACGCCCATCAGGTCGAACTGGTTCACCACCGCGACGCCGTAGCCGGTGATGGAGGCGCCGATCCGGGGGATGACCACGTGGACGTCGGTCGCGAGGACCTCCTCGCCCAGGTAGAAGATCCGCGGCCGGTCGCGCGCCAGCACCATGTTGCAGCGCAGGGTGTCGAGCACGCGCGGGGCGTGGCCGAGGGCGGTCGCCGCCTCGATCAGGCGGCGGGTGGAGTAGAGCCGCGGGTTGCGCGACAGGATGGCGACGCCGAGCCCGCCTTCCGGGCGCGGGCGGGCGGCGGCGCGCTTCGCGCGGGCGGTCTTCTTGCCAGGGGGCATGGGCGCGGGAAGGTTAGCGGCCTTCCCCCGCCCCCGCAACGCGCCGCGCCGCGCGGAAAACCGTTCGTTGATCCCGCCCCCCTCGGCTGCTAGAACCCTTGTCTTTCCGAGGCGAAAGAGCCGTGGACTCCAAATACAGCGTCAACCTCCCGAAGACCGACTTCCCGATGAAGGCGAACCTCCCGCAGCGGGAGCCGGAGATCCTGCGCCAGTGGGAGGAGCAGGCGATCTTCCAGCGCCTCGTCGCCCAGAACGCGGGCAGGCCCGGGGCGAAGCGGTTCGTCCTTCACGACGGCCCGCCCTACGCGAACGGCGACATCCACATCGGCCACGCCCTCAACAAGATCCTGAAGGACGTGGTGGTGAAGTACCGCAACCTGAACGGCGAGGTGGCGGACTACATCCCGGGCTGGGACTGCCACGGCCTGCCCATCGAGCTGAAGGTGGACAAGGAGCTCGGGCCGAAGAAGCGCGAGCTCGATCGCCCGGCCATCATCGAGGCCTGCCGCAAGTACGCGCAGAAGTGGATCGAGAAGCAGCGCGAGTCGTTCAAGCGCCTCGGCGTGTTCGGCCGGTGGGAGACGCCGTACGCGACGATGTCGCGCGGCTACGAGGCGGAGATCGTCCGCACGTTCGCCCGCGCCGCCGAGAAGGGCTTCCTCTACCGCGGCAAGAAGCCGGTCTACTGGTGCATCACCGACCGGACGGCGCTCGCCGAGGCCGAGGTCGAGTACGAGCAGCACCGCTCGCCGTCGATCTACGTCGCGTTCGACCTGGTCTCGAAGCTGCCCGACCCGAAGCTCGCCGGCCGCCCGGCGCGCCTCGTCATCTGGACCACCACGCCCTGGACGCTGCCCGCCAACCTGGCGGTGGCCGCGCACCCGGAGTTCACCTACGTCGCCTACGACCTGAACGGCCAGGTGGTGGTGGTGGCGAAGGACCTGCTCGCCGGCTTCCTCGCCGACGTGGCGCCCGGCGAGCTGTCGGTGACGGACGTCCCGGCGCCGCACTCGCCTCCCGCCCACGAGGCCGCCACCGGCGGCGGCGGCACCGTGCTCGCGCCGCACCTCGCCCACCCCGAGCGCGTGCTCGCCCACCTCGACGGCAGCGCGCTCGAGGGGCTGCGCTACCGGCACCCGTTCCTCGACCGCGAGTCGCAGGTGATCCTCGGCGATCACGTGACGCTCGAGGCCGGCACCGGCCTCGTGCACACCGCGCCCGGGCACGGCCAGGAGGACTACGTCGTCGGCCTGCGCTACGGGCTCGAGGTGCTGAACCCGGTGGACGGCGCCGGCCGCTTCACCGAGCGGGCGGGCAAGTACGCGGGCAAGAAGATCTTCGAGGCGAACCCCGAGATCGTCGCCGACCTCGCCGCCTCCGGGCACCTGCTCTCCGACCCGAAGGCCAGCCTCGAGCACAGCTACCCGCACTGCTGGCGCTGCCACAACCCGGTGGTGTTCCGCGCCACCGACCAGTGGTTCCTCTCGCTCGAGCACGCGGACCTCCGCAAGGCGACGCTCGCCGAGATCGACCGGGTGCGCTGGATCCCGCACTGGGGCCGCGAGCGCATCCACAACATGATCGAGAACCGGCCCGACTGGTGCGTCTCGCGCCAGCGGACCTGGGGCGTGCCGATCCCGGTGTTCTACTGCGAGGGCTGCAACGAGGCGCTGCTCTCGCCGCCGGTGATGGAGCGCGTGGCGGCGGCGTTCGAGGCGGAGGGCATGGAGGCGTGGTACCGCCACCCACCCGCCGACTTCACCCAGGGTGCCGCCTGCCCGAAGTGCGGAAAGACCGAGTTCCGCCGCGAGCAGGACATCCTCGACGTGTGGTGGGACTCGGGCGTGTCCTGGGCGGCGGTGATCGAGCGCGAGGGCCTCGAGCTGCCGGTGGACCTGTACCTCGAGGGCTCCGACCAGCACCGCGGCTGGTTCCACTCGTCGCTGCTCACCTCCATGGCGTTGCGCGGCGCGGCGCCCTACCGCGCGGTGCTCACCCACGGCTTCATCCTCGACCAGCACGGCAAGGCGATGTCGAAGAGCGCCGGCAACGGGATCGAGCCGTCGGAGATCATCAAGAAGTACGGCGCGGACATCCTGCGGCTGTGGGTGAGCGCCTCCGACTACCGCGACGACATCGGCCTCGGCGACCAGATCCTGGCCGGCCTGGCCGAGGGCTACCGCAAGATCCGCAACACCATCCGCTACGCGCTCGGCGCGCTCGACGGCTTCGACCCGGCGCGCGACGCGGTGCCGGAGGCGGAGCTCGAGCCCATCGACCGCTGGGCGCTCGCGCGCCTCGCCGCCTGGGACGAGAAGGTGGCGAAGGCGTACGAGGACTACGAGTTCCACCTCGCCTACCACGCCACCATGCAGTTCTGCGCGGTGGAGCTGTCGGCGCTCTACTTCGACGTCATCAAGGACCGCCTCTACACCTGGAAGGCCGACGGGCGGCAGCGCCGCTCGGCGCAGACGGCGCTCCACGCCATCGCGCAGGACCTCATCCGGCTGCTCGCGCCCATCCTGTCCTTCACCGCGAGCGAGGCCTGGTCCTACCTGCCGGGCCGGCCCACCGAGAGCGTGTGGCTGGCCGGCCTGCCGCGCCGCGCGCGCCCGGCCGACGCCGACGCGCTCGAGGCGCGCTACGGGAAGCTCTTCGAGGTGCGCGGGGTGGTGCAGTCGAAGCTGGAGGAGGCGCGCCGCGCGAAGCTCATCGGCTCGGGCCTCGAGGCGATGGTGACGGTCCGCGCCGAGGGCGAGCAGCGGCGGCTCCTCGAGGAGGCGCGCGCCGAGCTGCCCGCGCTGTTCATCGTCTCGAAGGTGGTGCTCGCCGCCGGCCCGCTGTCCGCCGAGGTGGCGCGCGCGCCGGGCGTGAAGTGCGAGCGGTGCTGGATCTACGCGGAGGAGGTGGGCCGCGACGCGGCCCACCCGACGCTGTGCGCGAAGTGCGTGGGCAACCTGTGATGCGGCGACCGGTCTCGAAGTGGGCGCTCCTCGCCCTCCTGTTCACGGCGCTGCTCGCCGCGGACCAGTGGACGAAGTACCTGGCCGTGGAGCGCCTCACCGTGGTGTTCGAGCGCGGCGGCGACGAGACGCTCGCGGAGCGGGTCCGCGGCTTCTACACGTACCGTCACCTCGAGCCGCTCTCCACCGAGCCGTACTACGTGTGGCGGCCGGTGTGGCGGATGAACTACGTGGAGAACCCCGGCGCGGCGTGGGGCCTGTTCCGCGGCCACTCGCAGTTCTTCCGCAACGCGTTCTTCACGCTCGTGTCGGTCGCCGCGGTGGCGTTCATCCTCCACTACTACCGCAAGCTCCGGCAGGACCAGCGCTACCTGCAGGTGGCGCTCGGGCTCGTGCTGGCCGGCGCGGTCGGCAACTTCGTGGACCGGCTCGCCCGCCGCTACGTCATCGACTTCATCGAGTGGTACTGGTGGAACCGGCCCGACATCCGCTGGCCCACCTTCAACGTCGCCGACTCGCTCATCGTGGTGGGCGTCGCCATGCTCGTCCTGCACCCCGGCTCGAGGCGCGAGGCGGCGCGCGCGCCGGCGCGGCGCGACGCGGCGGCCGAGCGCGTCTAGCCCTCGCCCCGCATGCTCCCCGTCCTCTTCCGGATCCCGCTGCCCGGCGGCGCCTCGCTGCCGCTCCACACCTACGGGCTGCTCATCGCCATCGGCTTCATGGTGGGCATCTGGCTGGCCCAGCGCGAGGCGGTCCGGCGCGGGCAGGATCCCCGGCGGCTCGCCGACCTGGCGTTCTGGATCCTGGTCTCGGCGCTGGTGGGCAGCCGCGTCTACTACATGCTCGTGAACCCCGGCGAGTTCTTCTCGCCGGCGCGGTTCCTGGTCGAGACGCCGTTCGGGCGCATCCCGCGCGTGCTCGCGATCTGGCAGGGCGGGCTCGTCTTCTACGGCGGGTTCATCGGGGCGGCGCTCACCGCGGCCTGGTACCTGCGCCGCCACCGGATGGGCTTCCTCGAGCACGCCGACACGCTCATCCCCTCGGTGGCGCTCGGACACTTCTTCGGGCGGCTCGGCTGCTTCGGCGCCGGCTGCTGCTGGGGCGACGTCGCCCACGGCCACCTGCCCTGGGCCGCCCGCTTCCCGCCCGAGTCGCTCGCGTTCCAGTCGTTCGCCGACCGGCCCGATCCGGGCCAGTACCTGGCGCCCGACCGGCTCGCCACGCTGCCGCTCCACCCCACCCAGCTCTACGAGGCGTTCGGCGAGCTCGGGCTGTTCCTCCTGCTCGTGCTCGTGGTCCGCCCCCGGAAGCGGTTCCACGGCCAGGTGCTCGCCGCGTGGCTGATGCTGTACGCGGTGCTGCGCACCGGCGTGGAGGCGTTCCGCGGCGACGTGGAGCGCGGCGTCATCCTCGGGCTCGGGGTGGGCCAGTGGACGTCGATCGCGATCTTCGCGGCAGGTGCGACGGTGTGGGCGCGCGCGCGCCGTCCCGCGCCGGCCGGCGCCGGCCCGGCCGCGGCGCCCGCCGGCGGGCGTTGATGTCCGGGCGCCGGCGCCGATAGACTCGGCCCGTGGCGCTCCCTCCGCAGAAGCCCGGACGTCCCGCCGGTCCCCCGCCGTCCGCGGAGGAGGCCGCGCGCGCCGCGCGCCACGCCACCGACGAGCTCACCGACGAGACCGCCAAGCTGGAGGAGGAGCTCGAGGCGCTGAAGGCGAGGTACGAGCAGTACTTCCTCGGCACCGAGCGGCGCGAGCCCGCGCGCTGGCGCGACGAGGTGCGCAAGAAGGTGCTCCGGCTGAAGGGCGCGTTCACCCGCAACACCGGGCTCCGCTTCCGGATCCAGTCGCTCCACGCGCGCTACCTGTCCTATGAGCGGCTGTGGCAGCGGAGCGTGCGCGAGCGCGAGGAGGGCACCTACCGGCGCGACCTCGTGAAGGCGCGGCGCCGCGCGGGCGAGGCCGAGGCCGCGCCCGGCAACGCGGCCGCCCCGGCGCCCGCCGCGACGCCGTCACCATCGGTGAACGCCTCGGCGCCGCCGGCCCGCACCCCTGCGCCGCCGACATCGGCGCCGCCCGCCGGCGGCGACGAGGCGCGGATGCGAGCGCTCTACGACGCGTACATCGCGGCGAAGCGGCAGTGCAACGAGGACGTCTCGCGGCTCAGCTACGACGTGGTCGCCCGCAGCGTGGCGAAGCAGGTCCCCGAGGTCATGGCGCGGTTCAAGGCCAAGGCGGTGGACTTCCGCGTCGAGGTGAAGGACGGCAAGGCGATCCTGAAGGCGATCCCCCGCGTCTGACGCGGTTCGCGACCCCCGTACCCGGCGTCCGCCGGCGCTCGTCGTGAAACCCCACGACGTGGCGCGGGGCGGGCATCGCGCCCCGGACGTGCGGCACGAAGGACATTCTCCTGTGGTGAAGCGGATCTCGGTGCCGACCACCGCGCGGGTGCCCTGTCACCGCCGGGAGGTTCCCTCGCACATGGTAAGTGACCAACGTCCTCCCCGAGCGTCTGCTGATGTGGGGGGAGGGGAGCTTGCGAGCGCTTTTGCCGTCGATCGCCGCCGTCCTGCTCTGCGCTGCGTGCGGCAGGTCCGACGCGGACGCGCGCCGGGCGCGGCTCGGGGCCGAGCGTCGCGCGCTCGAGGCGACGCTCGATCACCTCGAGGATCGCCTCATCGTGAACCAGGCGCGCGTGCGCTTCTGGCGGGAGATGCAGGCGCGCCACGAGAGCGTCACCGCCGTCGCCTGCACCTCGCAGGAGGAGCACGCCATCGAGATGGCGCGCCACGTCCTGCCCGACGAGCCCGCCCGCCGCGCCGGCCGCCGCGCCTCGATCGACCGCGCCCGCGTGGCCGCCGCCCCCCGCGCCCCGGCCCCGGTGCCCGTCCGCGCCGCCGCCCCCTAGCCGTCCTCGCGCCCGTCCCGCTTGCTTCCCCCGCCGGCCCGCGCCCCGGGCCAGCGTCTACCGCTCGTAGACGTTTTCGGTTTGCGTCCGGCCCCGTTCGATCGTAAAAGGGCTGCCCGCGGCTGGCGCCTCGCCGGCTGCAAGCGCTGTTAAAACGCCTGGGTAGCTCAGTCGGTAGAGCAGGGGACTGAAAATCCCCGTGTCGCTGGTTCGATTCCGGCCCCAGGCACACCATCAAAGCTCGAACATCTCGGCCCGCCAGATCGCAAGGTCTGGCGGGCCGTCTGGTATCCGGCCACCGCGCGCCGCCGGATCACGCGGCGGAGCGGAACGGGTCCAGCCGCTCCGGTTCGCCGAAGCCGCGCGAGGAGCGCGGCGGGCGGATGCCGGCGCCGGCGCGACGTCCTTGGACCGCCGCGACCACGGCGTCGGCCACCGCGTCCGGCCCGAGGCGCGGGTCCACCACCTCGTCCACGCCGAGCGCGGCGAGCTCGTCGCGCAGGGACGGGCTCGGGTCGCTCGCGAGGACCACGATGGCGAGCTCCTGCTCTCCGCCGGCCCGGCGGACGAGGTCGGCGAACGCGCGGGCGTCGCGGCCGGGAAGATCGAGCGCCACGACCAGCGCGTCGAGCGAGAGGAGCTCCTCGAGCAGGAGCGCGAGGCCGCTCGCGCCGTCGGCCGCCGAGATGGACGCCATGTCCCGGGCGCCGAGCGCCCAGCCCAGCTCGGCGCGCACCGAGACCTCCGGGTGGAGGACGAGCGCGCGAGGGGGCGGATCCGGCATCACATCGAACGTCGGGTTCATCGCGAACCTCCTGGTGCCCCCGCCCCCGCGGGCACATCACACCAGGATGCGAGCCGCGTACCAGGGTGGCGGGCCCCGGGATCGCGAGGGAATCCGCGAGCCGGCGCGCGCGATCGTCGAGGAACCGCCACGATCCGTGAGGCGCGCGCACGTCAGGCGCGGCCTCGTCGCCGGGGTAGGGCGCTGTGGCCGTTCACTCGCGCGCGCTCCTGGCGAAGAATGGCCCCCGTCGATGAGCTACGACTACACCGTCTTCCGCGCGCCCGCCGAGGGACCGATGGACGCGTGGCCGGCCGAGGCGCCACCCGCGCTCGGCTCGCTCGCGGAGGTGAGGCAGCGGCTCGACGCGCTGCTGCACCAGGTGACGTGGACGCAGCACGCGTCCACCTGGCTCGGCCGCTGCGAGGCGGGCCCGCGCAGCGCGGAGCTGCAGCTGACGCCGGAGGCGGACGGCCAGGTCCGCTTCGTGACGATCCGGCGCGTGGAGCGGGCGCTCGTCGAGGAGCTCTGCGCCGGCCTCGGCGTCGTGGCAGTCGATCCGCAGGAGATGAGGCTGTACCGCCCCGAGGCACGCGCCTGGAGCGACGCGCGGTGAACACCGTCCCCAGCGTCGCGGGCCGTCCGGCCTCCGGCGCGGCGCTAGTGGTTGCAGTCCCCGGGAACGCGCGGGCTGTCGTTGTCCACCCAGTCCAGGCGCTTCCCGTCGTACGCGTCCCCCTGCGCGCCGTCCCAGTGCGTCTCGCGGAGCACGACCACGAGGTTTTGGTTGTCGGTGCTGTACAGCGACACGACCAGCTCGTTCGCGGCGATGGTGGTGATGTTGCGCATCTCGTAGTCGTGCGGCGTCGTCCACACGCCGGAGCAGAACGTGCCGGGGGCGCACCAGGAGCCGGTGCGCGGGAGGAGCGTCGTCCAGGTGCCGTAGTGCGGGTACGCGAGGGCGCCGCCGTACACCTTCTGCCGCTTGAACTTCACCTGGAACGTGGAGGTACGCCAGGTGAAGTCTATCTTCCCGTCGTAGCAGTCGTTCGCCCACCCGCCCCTCCAGATGGCGCTGTCGTTCCGCTCCACCCGGACGGTGAACGGCGCCGGGCGGAAGCCCTGGGTCACGTCCTGGCAGGTGTTCGGGTTCAGCTCCGCGTCGGAGCAGAGCTTGTAGAAGGGGGGATCCGCGCAATCCCACCGGACCATGCCGGGAGCATAGGCGACCGAGTACTTGGCCATGGTCGCGTTGATGTCGGCGGCGCCCTCGAGCGCCGCGTCGCTGAGGTTGACGAGCGTCAGCGAGAAGAGGTCGGAGTAGAGCCCCTGCGCGTCCAGCTTGGTGAAGATCCCTCCCGCGGGGACGTCGGCGGACGTGCACTGGCCGGCGGTCCGGCCGGGCGTGGCGAGGAGGACCCCGAAGGCGAGGCTGCAGGCCACGGTCTTGGTGGACATGTCGCTCCCTCCTCTCACTCGTCGTCCGTCAGCCGGGCGCGCGCGGCGACGATCACCATGTGCAGCGCCTTGTGCGCGTCCTTGTCCAGCACGCCGCCCGACCGCACGGTCAGGACCGCCGCTCGAAGCTGCTCGCGCGCCTCGGGGGCGAGCGCCAGCACGACCTCGCGGATCGCGAGGAGGCCGGCGCGGTCGTACTTCTCGTAGAACTTCCGGTACTCCGCGACGAGCTTCGCCGCGCCCGGATCGCGCTGCGGGCGCGAGGCCAGGCTCGCGTGGGCGAGCCCGGCGACGTCCGCGCTCAGGTACTGATCCCGCGTCCAGATCGTCACGTTGACGATCGGCACCGAGCCCCACTTCCCCGCACACGCTGACCCGCCCTCGCTGTGGGGCAGGTACCTGCGCCCCCGAAGGACGTGGATGGTCGTGATCAGCTCGGACGCGCCCGGCCCGGCCGCGTCGGCCCACTGCGCGTCGGTGCCGTCGTCGGCCGTGCCGGAGACGGTCTGGGGGGTGCAGATCCGGGGATCGGGCAGCGCCGGCGACGGCGCTGTCAGCTCGTTCTCGACGAGGTTGTTGTTCGACAGGTAGCAGTCCTGGCTGGGATCGGACCGCGTGAACGGCGCGGGGATGGGATACGAGGCGACGTACATCTCGATCCCGTCGTCGGGCGCGACCTGCTCCTCCTCGAACCGCGCCGGATCCGCCATGTCGGCGGCGGCGATGAAGAGGCCGTACCAGTTGAGGGGATTGAAGGGATCCGTGATCACGCCGGCGAAGGCGACGGCCATGGTCATCGTGCCCACGAAGTCGGAGCCGAAGAACCCGGCGTACAGCGACTCCCCGGGATCGTCGAGCGGCCGCGTCACCCAGAGGCCCAGGTGCACGTCGTCGTGCCGCGGGGTGCACTCGCCGCCGAGGGGCGGCGGCGGGCACACCCACGACTGCACCCCGCGCACCACCCAGCTGACCCGGCTCTGCTCGACGCGGCCGGCGCGCTCGTTCCACGAGAACACCATCTCGTACGGGCGCGTCACCGTGTTGACGTAACCGTCGGTGTAGGCTTCCGGCGGGACGCCCGGGATGACCGCCGGGACGCCCACCGGCGCGAAGAAGAACGCCTTCGCCGTGAGGCGGTCCCGGTCCAGGACGTCCGCCAGCGTCGTGCCGACCTGGTACTGGTCGCCGTACGCGGTGGAGGTCGCCTCGGTGTGCTCGATGCGGTACGGCGTCAGGTTCAGGATCCGGACGACGACCGTCCGCGCGATCCCTTCGTACGTGACGAGGTCCGTCTGCATCTCCCCGGCGGTGCCGTAGGGGAAGTAGTTGGTCTGCGCGGTCGCTGCGAGCGGCAGCAGGATCGCGACCATCAGGACGTGCAGCCTGGACGTGCGGCTCACGGCTCCTCCCTTCCCGCGGCGCGCCCGAGAAGCGCCGCGCTGACAGCGCCCGGCGACCCCGGCACGGTGATGTTCCGCGCATTCGCGTCGCGACGCCTGAGGTACGGGGTCTCGCGCCACCGCATTACGTCCGCGGGAGGTGCGACCGCCCGGCCCGCCGCCGGCCGGCGGGGCGGCGCCGCGCGGCGCGCGCGGGTCGCCTCGAAGGGCGACGGCCCCATCAGGCCCGGAAAAGGGACCGGCACCGCGGGCATATGCCGCGACACAGGCCCAGGCTCGCGCGGCCGCCCGCCTTCTCCCCGGAAAGTCGCGCGCCAACGAGCACGGACCTCGCTCACGAGGGCAAGACATGGCGAGTCCGGGTCCAGACCTTCGGTCGAGGCGGTTCCTGTTCGGCGGGTACGTGGTGGTGGTGGCGAGCTTCCTCGCGGCGTCGCTCTACACCGCCGAGCACGTCCGGGAGATCGACGTCGCCTCCGACGAGATCGCGCGCGACGCCATGCCGACGATCCGGTGCCTCGCGGAGGCGCGCCACGAGCTCGGCCAGTTCGAGATCGAGGCCGCGGCGTTCGTCAGGGCGCCGGTCCCCGCGCCCTCGCGCGCCGCGGCGGAGGCGGCGCTCCGCGCGGTGGGCGAGCAGGTGGGCATCTACCTCGCGCTGCCGCTCTTCCCCGGCGAGCGGCCGTTCTGGGAGGACGTGCAGCGCGGGGCGTCACGGCTCATGGGCGCCGCCAACCGGATGCTCGGGGAGGCCGACGGGGGCGACGCGCGGCTCGCCGGCGACACCTACCTCCGGGAGGTGGTGCCGGCGGCGAAGCGGCTGCACGAGGTCCTGTCACGCGACCTCGACTTCAACGCCCGGAACGGCGGCCAGCTGGCGGAGCACATCAAGTCGGTGCGCGCGCGGGGCCTGTGGCTCAGCCTCTCGCTCGGCGTCCTCTGCGCGTCGATCGCGCTGCTGGCGGGCCTGATCGTCGCCGGGCAGCTCCGCCGCCACGACGCGCTGGTGATCGCGCACGAGCGCATGATGGAGGAGCGCGCCGGCGAGCTGGAGGCGTTCGCGGGGCGGGTCGCGCACGACATCATGAACCCGATCGCGAGCGCGCAGATGGCGATCGAGCTCGAGCTCCGCGACCAGGAGGCGGAGGGGGCGCCCGCGGGTGAGCGCCTCGAGCGCGCCCGGCGGAGCCTCCGGCGCATCCAGACCCTCGTGGCGGGGCTGCTCGGGTTCGCCCGCGCCGGGGCCCGGCCCGAGACGGGCGCGACCGCGGAGCTGGCCGAGGTGGTCCAGGACGTGCTGTCCGGTGCGGAGGCGCGTGCGACCGACGCCGGGATGACGCTCGTCGCCGAGGTCGCACCGGCCACGGTCGCGTGCGCGAAGGGCGTGCTCATCAGCCTGGTCGCGAACCTGGTGGAGAACGCCGTGAAGTACGCGCGACGCGGTGGGCGCGTCGTCGTTCGGACGAGGGCGAACGACGACGCCGTCCGCGTCGAGGTCGAGGACGACGGTCCGGGGCTCCCGCCAGACCTGGGAGACCGCGTCTTCGAGCCGTACGTCCGCGGAGGCGCGAGGGACGTGCCGGGGCTGGGGCTCGGGCTCGCCACGGTGAAGCGCCTCGCCGAAGCGCACGGCGGGCGCGTCGGCGTCCGCTCGGAGCCGGGCCGGGGAGCCACGTTCTGGTTCGAGCTCCCGCGCGCATCCGCCGGCGAGGCGCCAGGCGGCGCCGACCGGACGCCGGCCGCTCACAGGTCCGCGTAGATCTCGAGGACGTTCCCGTCGGGATCGCGGAAGAACAGGGTGCGGTGGCCCCAGGGCTGATCGGTCGGCGGCGAGACGATGGGCACCTCCAGGCGGCGCAGCTCCTCGGCGCAGGCGTCCACCACGGAGGGTGCCACGCGGAAGGCGAGCTGCACCGACAGCGCGCCCTCGGGCGTCGGCGGGTCGTCGAACAGGCCGCCGCGCTCCGTGAGCACGAGCAGGTTGGAGCCGACGCGGAACTCGACCCAGCCGGGCCCGAGCTCGCGCGCGATGGGGAAGCCCATCACCGCCGAGTAGAATCGGCGCATGTGCTCGGGGTTGCGGGCGAACAGGATGGTGTAGTCGAGCTGGCGGATGGTCTGGAGCGCGGTCATCGGTGCACCTCGGGGACGGCGTGGTGGAGGCAGGGATGGTGATGCCGGTGAGCATCGCGAAGAAGGTGCCCGCGGATGCGGGTGGTGGCGCTACCACCCTCGCGGCCCGCGCGCTCGGCGACTTCCTGCGTCGCATGCGGTCGCGCCCGGCGCTGGCGGTCGCGGGCGCCGTCCGCCGGCGCGTGACGGGTCTCCGCCGCGAGGAGGTCGCGGTCGCGGCGGGCATCAGCATCACCTGGTACACGTGGCTCGAGCAGGGACGCCCGGTGCGCACCTCGCGGCGGACCGTGCGCGCCCTCGCCCGCGCGCTGCGGCTGGGCGAGGCAGAGGCGGCGCACCTCTCCCGCCTCGCCGAGGCGGTGGCGGCCGCAGCACCGCGCTGGCGGCGGACGGCGCAGGCCTCGCCGGCCCTGCGGGCGATGGTGGACGGCCTTGGGGATGCGCCCGCGTACGTGGTGAACGGCCGCTGGGACGTGCTTCACGCCAACGCGGCCGCCCGGGCCACGCTCGGGCCGTTCGACGGGAGCCCGGGCATCACCGACAACGTCCTGGTGCGCCTGTTCCTCGATCCGGGCTGGCGCGCGCGCTTCCTGGACTGGGAGGCGGTGGCGTCCTCCGCGGTGGCGCAGTTCCGGGCGGCCGGTGGGCGCCTGGTGGCGCACCCGGACTGGAACGCGTTCGTGGCGAACCTCGCCGCGCGCAGCCCGGAGTTCGGGCGGGCGTGGGAGGCGCAGGCCCTCGCCGACCCGCACCTCCGGCGGAAGCGCCTGGCGGCCCCGGGCGGCGAGCCGCTCGAGCTGCTCTACGCCTCCTTCGCGCCGGACGGCGAGCCGGAGGACGTCCGGGTGGTGCTCTACGTCCCGGCGGACGACGCGGCGCGCGCGGCGCTGGTGCGGGCGATGCGTCCGCCCGGCCCGGCCCCTCGCCGCGCCGCGCGGTAGGCGCCGCACGGGACGGCGGTTGGCCCCGACCGCGGTCCTGCGCTAGATCCTCCCGCCATGAGCGACGCCAGCGCCGAGACCGCGATCCGCCCGACCCGGGCCGAGAACTTCTCCGAGTGGTACCTCGAGGTGATCAAGGCCGCCGATCTGGCCGAGAGCTCGAGCGTCCGCGGCTGCATGGTGATCAAGCCGTGGGGGTACGCGCTCTGGGAGCACGTGCAGCGCGTGCTCGACGGCATGTTCAAGGCGACCGGCCACGTGAACGCCTACTTCCCGCTGTTCATCCCGCTCTCGCTGCTCGAGAAGGAGGCCGCGCACGTCGAGGGGTTCGCGAAGGAGTGCGCGGTGGTCACCCACCACCGGCTCGAGGCGCGCGACGGGAAGCTGGTGCCGGTGGGCGAGCTCGAGGAGCCGCTCATCGTGCGGCCGACCTCGGAGACCATCATCGGCGAGAGCTTCGCCCGCTGGGTGCAGAGCTACCGGGACCTGCCGCTGCTCATCAACCAGTGGGCCAACGTCGTCCGCTGGGAGATGCGGACCCGGATGTTCCTGCGGACCGCCGAGTTCCTCTGGCAGGAGGGCCACACCGCGCACGCGACCGAGCCGGAGGCGATCGACGAGACCATGCAGATGCTGGGGATCTACGCCCGCTTCGCCGAGGAGTGGATGGCGCTGCCGGTCGTGCAGGGCGAGAAGACCGAGAGCGAGCGGTTCCCGGGCGCGGTCCGCACCTACTGCATCGAGGCGATGATGCAGGACCGCAAGGCGCTGCAGGCCGGCACCTCGCACTTCCTCGGCCAGAACTTCGCGAAGGCCTCCGGGATCCAGTTCCAGGACGAGAAGGGCACGCTCACGCACGCCTGGACGACGTCCTGGGGTCTCTCGACCCGGATGATCGGCGCGATGATCATGACCCACGGCGACGACGACGGCATGGTCTGCCCGCCGCGCCTCGCGCCGCAGCAGGTGGTGATCATCCCGGTGATCCAGAAGCCCGAGGTCCGCGAGCAGGTGCTCGCGTGGTGCACCGCGCTGAAGCGCGAGCTGGAGGCGCAGACGTACGCGGGCGCGCCGGTGCGCGTCCACCTCGACGCGCGCGACCTCCAGGGCGCGAAGAAGTCCTGGGAGTGGATCAAGAAGGGCACGCCGGTCCGCCTCGAGGTCGGCCCGAGGGACATCGAGAAGGGCGCGGTGTTCATGGGCCGGCGGGACCGGAAGCCGAGGGAGAAGCAGAGCGTCCCGCGGGCCGAGCTCGTCGCCGGCGTTGGCGCGCTGCTGCAGGAGATCCAGGACGCGCTGCTCGAGCGCGCGCGGACGATGCGCGCGGCGCACACGCGCGTCATCGACACCAAGGACGAGTTCTACGCGTACTTCACGCCCCCGCCGACCCGGCGCCCGAACGACCCGACGCCCATCCACGGCGGGTTCGCGCTGGCGCACTTCGCCGGGGACCCGGCGGTCGAGGCCCGCATCAAGGAGGACCTCGGCGTCACGGTGCGCTGCATCCCGCTCGAGCCGGGCGAGCCCGGCACCTGCGCGTTCACGGGGCAGCCGAGCCCGAAGCGGGTGGTGTGGGCGAAGTCGTACTGACGCCCTCGACGCGCGTCTTCCCGTCGCGGTCCACCTCGAGGCGGATGCGCGGGCTTGCTTGCGCGTCGTGCAGCACGATGCTCGCGACGCCCTGCTCCACGCCCATCGTGATCCGCTCCTTCCAGTCGTGGCGGAAGGTGATGCTCGGCTCGCCCTTCACGAGCCCGACGCACATCGCCTCGTAGGCGTCCTTGATGTCGAAGCAGAGGCCGCGGATGTCCACCGGCTCGAGCATGCCGAGCCCGGCGACCTCGTAGCCGTCCGAGTCCATGAACTGGATCCCGAACGCGTCCACCGCGCGGCGCTCGGCGCCCTTGGGCGGTGGCAGCGGCGCGCCGAGGCGCAGCCGCGGGCGGCCCTGCGCGTCCACGATGGTGAGCTCGCGAGCGGTGAGCGCCGCGGGCGGCGCCTCGGCGCGCCGGGCGCCGGCGCAGGCGGTGAGGAGGGCGGCGGCGACGACGGTGGCGGCTCGGGATGAGAGGTACAAGGCGGCTCCACGGTGGCTGGGGGCTGGAGGCGCATGATGACCCGGGGCCTCACGCTCCGTCTCTGTGCCGGACGGGGTCTGCACACGCCAGCCCGCGCGCCCGCTGCCCCGGCCCGCGTCCGTCCTCCGCGGCTGCCCGCAAGAGCCCGGCGGGGCGTCCGCGGCGCCGCAAACCACCCGGCCACGGAGGTCGTCCATGGAAAGAACGGGTCGGGGGTTCGTCGGCGCGGTGCTCCTCGCTTGCCTCGCGGTCGCGACGTCGGCGCGCGGCGCGGAGTCGTACACGGTGGTGGCCGGAGGGCTCGAGAGCCCGCGCGGCCTGGCGTTCGGGCCGGGCGGGCGGCTCTACGTGGCGCAGGCCGGCTCGGGCGGTACGACGGGCAAGATCAGCGAGATCCGCGGGGCGGGCACGGCCTCGCCCGCGATCCGCGACGTGGTGACGGGCCTCGTCTCCGCGGGGGACGAGGGGGAGTTCGTGGGGGTGGACGGGCTGTCGGCGCTCGGCAACGGCACGCTCTACGCGATCATGGCGCTCTCGAACGAGGCCACCGGCTTCGCCTCCGCGCTCGGGCATCTCCTGCAGGTGAACCCCGCAGGCAGGGTCCGCAGCGTCGCGGACGTCGGCGACTTCGACTTCGACTGGACGGCCGAGCACGTGGAGCTCGCCCCGGACGACTTCCCGGACGCGAACCCCTACGCCGTGCTGGCCGCCGGTGGGCGCGTCTACGTCGCCGACGCGGGCGCGAACACGCTCGACCTGGTCCGCCCGGACGGCTCGATCCAGGTCCTCGCGTACTTCCCGAACCCGCTCGCGCCGGACGGGACGCCGGTGAAGGACGCGACGCCGACGTGCATCGCCGAGGGACCCGACGGCGCGCTCTACGTCGGGACGCTCGCGCTGGCGGCGAGCCTTCGGTTCGGGCCGTCGGCCGCGGTGTACCGGGTCGATCCGGGCGCGGCGCTCCCGGGCGACCTCGAGGTGACCCTGAACCTCGCGACGCCATGGGCCACGGGTCTCCCGCCGATCAACGGCTGCGCCTTCGGCCCGGACGGCAGCTTCTACGCCTCGCTCCTCGCCACCGGCCCGGACCTCGCGAACCCGCACAGCGACGTCGTGAAGATCCCGTTCGACGACCCGACCGCGCGCGAGCTGCTCACCGGCGGGGAGCTGATGTTCCCCGCCGGCGTGGCGGTCGGGCCGGACGGCGCGGTGTACGTGTCCAACCACGCCGCGTTCGTCCCGGACGGCCAGGTGGTGCGGCTGGCGCGGCGGTGATCGCAGCGTCCCCGCGCGCCGCGCGTGGCCGCGTCAGGCGGCCTTCGGCGACCGCGCGGGGGCTTCGCCCTCGACGATGGCCCGCGCCGTCGCCGTCACCGCCTCGGCGGCCGGCGTGGGCCCCACGCCGAACGCGGCGCGGAAGCGGCGGTCGTCGGGCACGTACGGCACCTTCCACTGGTAGGTCATCTCGGCGACGGCGCCGAGGGTCGGATCGAGGAGGCCGCCCACGCGCAGCAGCCAGTCCGGGACCGCGCGGAGCCGGGCAGGCCTGCCGAGCGCGGCCCCGATCGCCTCCACCAGGCCGCGGGTGCTGCCGGTCCAGGCGACCGGCAGGTGCCACGCCCTCCCCAGCGCGGCGTCGTGCGTGCCGAGCACGGCGAGGCCGCGCGCCACGTCGGCGACGTACGAGTATGCGTGGGGCAGGTCGGGGTCGCCGAACGCCTCGAACGGCTTCCCGGCGCGGAGCCGGGCTGCGAGCCGGTCGCCGAGCAACGCGGCCGCGCCGGCGCCTGGGCCGAAGAAGTCGGAGGCGCGGCCGGTGGTCGCGCGCAGGTCCCCGCGGGCGTGGGCCTCGAGCAGCTCGAGCGCCAGGAGCGCGCGCAGCTCGCCCTTGTGGCTGCAAGGGGCGAGCGGCGCGTCCTCGTCGAAGGGCGAGGTGGCCGGCCGGCCGTACATGTACAGGCAGTCCAGCGCGACGAGGCGCGCGCCGGCGCGGGCCGCGGCCTCGCGGATCCCACGCCGGAGCGGGGCGAGCAGCTCGTCCCAGCGGTGGTAGTCGGGCGGGTTGGTGCAGTCGTAGACCACGTCGGCGCCGCGGCAGGCCTCGCCCGCGAACAGCGGGTCGGTGGCGTCGCCGCTCAGCCAGCGGAGGCCGGGGAGCGCCGGGCCGGGCGGGCCGCGGCGGGCCAGGCGGACGGAGTGGCCGAGCGCGAGCAGCTCCCGCGCGAGGCGGCGGCCGACCTGGCCGGCGCCGAACACGACGTGGAGCTCCGGGGGAAGGGATGGATCGGGACGGGGCATGCGGGGTCCTCTCGAGCGGGAACCTACGAACCGCGAAAACGCGGTGCACGCGGCGAGTGTGCCGGGTACCCTTGCGATCATGCAAAGCCCTCCGCCCGCGCCCCCGCCCGCCGGCGCGCTCGACTGGGATCACGCGCGCGTCCTCCGCGCGCTCCTCGAGGCGCGCTCGCTCTCCGGCGCGGGCGCGCGCCTGGGCGTGAACGCGTCCACCGTCTCCCGCCGCCTCGCCGCGCTCGAGGCCGCGCTCGGCGCGCGCCTCTTCGATCGGACCCCGGACGGCGTGCTCCCCACCGCGCTGGCCGAGTCGCTCGCGCCGCACGCGGAGGCGATGGAGCGCGCCGCGAACGCGCTCGCGCTGGCGGCGCAGGGGCGCGAGCTCGCGGCCGAGGGCGAGGTGCGGCTCACCGCGGCGCCGGGGGTGGCCGAGTACCTGCTCGCCCCGGCGTTGCCGCGCCTGCTCGCGGCGCACCCCGGCGTGCGCCTGACGATCGACGCCACCATCGGCTACGCCGACCTGACCCGGCGCGAGGCGGACCTGGCCGTCCGCGGGGTGCTCCCGGCGTCCGGCGACCTCCTCGCCCGGAAGCTCGGCACCGCCACCGGCGGCGTGTTCGGCGCGCCGCGCCAGGCCCGCGCGCTCGGCACGCTCCGCAGCCTCGACGCCGCGCGGTGGATCACCTGGGGCGAGGACCTCGCCCACCTCGAGCTCACCCGCTGCATCCTCGACCACGTGCCCCCGGAGCGGATCGCGCTCCGCACCAGCCACATGGGCACGCAGATGGCCGCGGCGCGCGCCGGGGTCGGGCTGGTGCTCGCCGACCGCAACATGGCGCTCGCCTGCGGCCTCGCCGAGGTCCGGCTCTCGCCGGCGGTCCGGCGGCAGCTGCCGTCCCCGCGCGCCGGCGACCTGTGGCTGGTGGTCCACCGGGCGCTCCGCGAGGTGCCGCGGATCGCCGCCGTGTGGGACTTCGTGCTCGACCAGGCGCGGCGGCTGGGGCTGACGCCGGGCAATCCCGCCTGACCGGCGTCGGCCGCGGCAGCTCGCCGCATGCACACCGAGGGTCATCCCGGGACTCAGGAGGTGGTGCGGCAAACGAGCGCATGTCCGTCTGCTCGCCGGTCTTCTAGCGTGGGTGATCACAGCCGCGGGGTTGGGGGAAACCCCCGGCTGACCTACCCAGGGGGAATACCCATGCGCCAGCCGGTGCACCGCCACTCGCGCGGCGGCCTCCACGCGCCTCGCGGGAACGCCTCGTCTCGCCTCCATCCGATCACCGCGACCGCCGTCGCGCTCGCCGCCCTCCTGGTCTCCGGCTGCGGGCCGGAGGAGGCGCCGGCGTCTTCGGCCCAGGCCGGCGACCCGGCACCGCGCAAGATCGTCGAGCCCGCGCCGGCGCCGCTGCCGCCGCGGTTCACCACCCAGGCGCTCCCGGTGGCGGGCGAGGTGTGCGTCGGCTCGGCGGCGCACGACAAGCATGCGGCGTCCGGCATCGGCTGCGCCGCGTGCCACCCGTGCGGCGGCGCGCTCGGGTTCGCGAACCCGGTCACGTTCCCGGGCGGCACCACCAGCGCGAACGGCACGATCGTGAGCGACGCCTCGGGGACCACCTGCTCCGTCGGCTGCCACGCGCCGCTCGGCGCCGAGCCGCATGGGGTGACCTGGACCGCCGGCCCGCTGCAGTGCGTGACCTGCCACACGGACGTCGGCGCGATCGATCCGGCGACCGCGCTCTCCGCGCACCCGCTGCCGGACGCCAGCTCGGGGACGAGCTGCCAGTCCTGCCACGACACCTCCCAGCACCTGAGCGGCGAGGTCCGCATGGTGGACGGCGGCGGCGGCAGCGCGGCCGTCACCTGCACCGGCTGCCACTCCGGCCAGGGTCAGACGCTCTCCGGCGAGACGCCGCCGTTGCTGGTCGGCTGGGACGACCTCGCATCCGGCGACTTCCACGGCGACCGGCCCGGCACCTGCCGGTTCGACGTCCTCGACGCCGCCGGCCAGCGCTCCCTCGGCCGCGGCGCGTATCCCTGTCCGCCGAACCAGCCCGACCAGCCCGGCGCGCTGCGGATCACGCCGCGCTGGTGGTACGCGAACGGCACCTCGGGCGCGTTCGCCTGGATCTGCACGCTGCAGCCGGTGGACGCGGCCGGGAACCCGGTCGGCGCGCCGCGCACCGGGCAGCCCTGCCCGGAGGGCACGATCCAGAACTCCACCTGCAGCAGCAACCCCGCAGCCCCGAGCTGCTACCCGACCACCCTCGTGACGCGCGGCTTCGGCGGGACGCTGCTCGCGCCGTACGCGCGCGGCCAGGGCGCCATCGCCTGCGCGCGCTGCCACGACTTCCACGCCAGCAACAACGCCTTCCTGCTCGCCGCCGAGGTGAACGGCGTCACCATCCCGCCGGGCAGCATCGACCGCGCCGGCGTGGGCGCGCAGGCGCTGTGCACCGCCTGCCATCAGGGTGACCGTCACGAGGTGTGCAAGGCCTGCCACCGCGAGCGGTGGGTCACCGACGGCTCGTACTCGTGGTTCGAGGGCGCGCCGGCGGACCCGGCCCCGGACGGCGCCGCGTGCTTCTTCTGCCACGGGCACGAGGGCATCCAGCAGATGGAGGTCACCTCGCCGGCGTACCCGCCGAACCACCCCTACTCGAGCGGCCAGCCCCAGAGCGCCTGCACGCACTGCCACGACGGGTGGGCGCCGCCGCCCACGGAGTACGTGGCGCCGCGCTTCCAGGCGGGCCCCACCGCGACGAACCTGACGGCGACGACGGCCACCGTGACCTGGACCAGCAGCGAGAAGGCGACGTCGTACGTCGAGTACGGCGTGGGCACCGCCGGCCACGTGGTTGGCGACGACGCGTTCGTCGTCCAGCACTCGATCCAGCTCACCGGCCTGACGCCCGGGACCACCTACGTCTGGCGCGTCCGCACGAGCGACGTGTTCCGGAACGTGACGCATACGGCCCTGCAGTCGTTCACCACGCCGGCCGAGGGCGCGCTGCCGAGCCCGGACCTGGGCGCGGTCGAGGCCAGCTTCGAGGTGGGCACGTACGAGGCGACCGTGCCGCTGGTCTGGTTCCCGGTGACCGCACCGGCGGGCGCGGTGCTCCAGTACGAGGTCCAGCTCGCCTCCGACGCCGCGTTCACGTACCTGCAGAACGGCTCGCTCACGGGTCCGGGCGTGCCGGGAAGCTCGGTGGGCAGCACCGGCTGGGTGAACGGGACGCCGACCACCTCGGGTGGGCGCCCCGCCCTCCAGGTGCCGGCGCGGCTGTTCAACATCCCGCAGGACTGGTGCGGGCCGTACGCGCCGCGGATGTACTACTGGCGCGTGCGCGTCCGCGACCAGGCGGGCCACGAGTCGGGCTGGTCCACGCCGGGCAGCTTCGGCGCGTTCGCCTGGGACATGTGGTGCTGAGGTCCCCTTCGCCCCGGGGCGCCTCGCGCGCCCCGGGGCGCGCGCGCTGAGCCGCGCCTCCGCGCGTCGCTCAGGCCGCCCGGCCCGGCCCGGCGCCGAGGAGCGCCTGCGGCCTCGCGGCGGGGGTCGCCGCGCGCTCGGGCTCGCCGGTGCGGAACCAGGCTGCGGACCTGCGCAGGGCCTCGGCCTCCTCGGCGAGCCGGGCGGCGGTGGAGGCGAGCTCCTCGGACGACGACGCGCTCGCCTGGATGGCGGCGTCGAGCTGGCCGATGGCGCCGGTCACCTCGTGCGCGCCGGCGGAGATCTCCTCGGTCGCGCCGGCCATGCCGCGCACCAGCTCCGAGGTGCGCGCGATGTCCGGGACCACGGCGTCGAGCGCCTCCCCGGCGAGGCGCGCGGCCTGCACGGTGGAGGCGCCGAGCGCGCCGATCTCGGCGGCGGCGGCCCGGCTCCGCTCGGCGAGCCGCCGGATCTCGGTCGCGACCACCGCGAACCCGCGTCCGTGCACGCCGCTGCGCGCGGCCTCGATGGCGGCGTTCAGCGCGAGCAGGTTGGTCTGGTGCGCGATCTCCTCGATCACCGCCGTGCGCCCGGCGATCTCCTGCACCGCCTCGACGGCGCGGCGCACCGCCTTGCCGCCCGCCGCCGCGGACGCGGCCGAGCGGGCCGCCAGCGACTCGGTCTCGGCCGCCCCGCCGGCCACGTCGCGCACCCGCGCGGCGAGCTCGGTGGTGGCGCCGCTGGCGGTCTCGGCCCCGGCCGCCTGCTCCGAGGCGCCCTCGGCGATCTGCGCGGTGGACGCGGACAGGGCCTGGCAGGCCTCGGCGACGGCGTCGGAGGCGGAGCGCAGCGTGCCGACGACGGCGCGGAGCGCCCGCACCATCTCGTTCAGCGCCTCGCCGAGCGCGCCCACCTCGTCCCGCGCGCGCACCTCGAGCTCGCTCGCGAGGTCGCCGCCCGCCACCCGCTCGGCGAAGCGCGCGGTGCGCGCCAGCGGCTCGAGCACCAGGCGCCGCACCAGCCAGAGCGCCAGGCCCGCCAGCACGGCCACCAGCGCGGCGCCGCCCACCGACAGCAGGAGCCCGAGGCGCCGCCCGTCGTGCTTCAGCTCCTCCTCCGGCACCGCCCCGCAGACCAGCCATTCCCACGGCTCGAACACCTGGCAGGTCGCGAGCTCGGCGCGCGCCGCGCCCTTCGCGTCGGCGCCCGCGATGCGCAGCCCCTCGGCGGCGCCGCCCCGGGCGGCGAGCGCGGGCGCGAGCCCGTCCGGCGCGGCCTCGCCGGCGCGGGTGGGGTGCACGATCATCCGGTTTCGCCCGGCGCCGCCGGAGGCGTCCACCACGAGGAAGTAGCCCTGGTCGCCGGTGCGCACCGCGCGGATCCGCTCGCGCAGCGCGGCGAGCCCCTCGGTGAAGTCCACGCCCACGAACAGCGCGCCGATGACCTTCCCGTCCTGGAGGATGGGCTCGTAGCGCGTGAAGAAGTCGCGGCCGAACAGCACCGCCTTGCCGGTGTAGGGCTCGCCCTCGAGCAGGTGCCGGTGCGCCGGGTGGTCGGCGCCGAGGAACGTGCCCACCGCCCGCCGGCCGTCGTCGCGCTGCACCGAGGTGGTGATGCGCACGAAGTCGCCCCCGGCGCGCGCGAAGACCGTCGCGACCGCGCCGCTCGTGGCGGTGAAGCGATCGACCGTGGGGTAGTCGAGATCCACCATCCGTTCACCGGCGGCGAGGCCGGGGAGCGCCACGCCCTCGACGTACGCGGCGCGCGACGGGTCCGAGCGGATGCCCTCCGGGTAGGAGGCGCGGAAGACCCGGAGCAGGTCGGCGGTCGCCCTGGCCAGGCTGGCGTCGTAGACCCCGACCATGTCGCGCACCAGCGCCACGCGGCCGCGCAGCGCGTCGGCGGTCTGCTGCTCGACGGTGCGCGCCGTGAAGGCCGCCGAGACCGCGGTGAAGCCGCCGAGGACGAGGGCGAACGCGAGGCCGATGCTGACGACGAGCTTGGTGGCGAGGGAGGCGGAGCGCATGCAGGGTGGACCTCGCCGGGCGGTCGCTGGCCCGGTCCCAGGGGGGTGAAACGACGGGTACTGCGGCCACCCGGGGTCCGCCGGACCTCGGGCTGGCGACCCGCCGCCCGGCCGGATCCCGGCGGCGGGCGGGCCGCTGCGCCCAGGGGCGGCTGGCCTGCGGAGCTGGCCGCGGCACCGGCTGCAAGCGACGGACCCCGCGCCGCCGAACGCCCGGCCGCGCAGCGCCGTGCGGCGGACGTGCGCAACGTTCGGCGGGAGGAGCGCCCATGCGCCGTTCGACCGCACTGTCGCTGACCGCCGCGCTCGCCGCCGGCGCCTGGCTCGCCGCGCGCCGGCTGCGCCGCCGCCGTCCCCTCGCGGGCGGGGTGGCGCTCGTCACGGGCGGCTCGCGCGGCCTGGGGCTGGTGCTGGCCCGCGAGCTGGGCCGCCGCGGCATGCGGATCGTCCTCTGCGCGCGCGACGAGGAGGAGCTGGAGCGCGCGCGCGGCGGCCTCGCGCAGGAGGGGATCGACGCGACCGCGCTGCCCGGCGACGTGACCGACGAGGACGGGATGCGCACGCTCGTCGCCGACGTGGAGGAGAACCTCGGCCCGGTGGACCTGCTCGTGAACAGCGCCGGGATCATCCAGGTCGGTCCGGCCGAGGCCATGGCGGTGGAGGACTACCGGCACGCCATGGACGTGCTGTTCTTCGGTCCCCTGCACGCCGCCGAGGCGGTGCTGCCGGGCATGCGGGCGCGCCGCCGCGGGACGATCGTGAACGTCACCTCGATCGGCGCCGCGGTGGGGATCCCGCACCTCGCCCCGTACGACGCGGCCAAGTTCGCGGCGCGCGGCTGGTCGGAGGCGCTCGGGGCCGAGGCCGCCAAGCACGGCATCGACGTCATCACGGTGGTGCCCGGGCTGATGCGCACCGGCTCCTTCGGCCGCGCGCTGGTGAAGGGGCGCCGCTACGCGGAGGCGAGCCTGTTCTCGCTGCTCGCCTCGCTCCCGCTCGTCACCGTCTCGGCGGAGCGGGCGGCGCGGCGCATCGTGCGCGCGATCGAGCACGGCGAGCGCTTCGTGATCATCGGGCTGCCGGCGCGCCTGCTCCGGCTCGCCCACTCGATCATGCCCGGCGCCATCGTGGCGATCCTGGGCTTCGTGAACCGGTTCCTGCCCACCGCCGCCCCCGGGGCGCGCCACGGGATCGCGCTCCCGGCCGAGCTGTTCCGCCGCGGGCTGGCGCGCTCGATCCTGACCGCGCTCGGCGAGCGGGCCGCCCGCAGGTACAACGAGGAGCCCGCCTGAGGCCGCGCCGGGTCGCCTGACGCGAGAAGGCCCCCCCGCCGCGAGGCGAGGGGGCCTTCGAGTCCGCGGGCCGGCCGGCGACTACCGGCCGCCGAGGTCGGTGCGCCAGGTGAAGCCGAGCGCCACGATCCAGATGTCCGTCTTGTAGCTGCCCGGGAACGCGGTGGTCCCCGTGGCCGTCTGCTTGTCGCGGTCGCCGTAGAAGAACGCGCCGTTCAGGCCCAGGTTCGAGCCCACGTTCCAGCCGGCGCCGACCGAATAGCCCGTCGTGTTCGAGTCGGGCAGCGTCGGCGAGAGCGTGTTCGTGCGCAGGCCCGACCAGTCGCGCATCAGGCCCGCGCGGAGCCGCAGGCTGGGGAGCGCGGTCCACTCGACGCCGCCGCGGATCACGTTGCCGTTGCGGTAGTCGCGCGGCACCTCGATGGTGGTGGTCTCGCCCTCGAAGACGTCGCTCTGGTACACGACGAACCGCGACCAGGAGTACTGCAGGGTCACCAGCACCGGCTTCACCACCCGCCACGCCAGGCCCGTGTCGATGCGGTTCGGGAAGGTGAGGTCCTGCTCCACCTTCTGGTCCTGCGTGGTCGGGCCGACCAGCGAGGGCGGCACCTGGAAGTGCGCGTCGCCCTTCATGTGCATGGTCCCCTTGTGCTTGTAGTCGAACCCGAGCGTGAGGTTCTCGAGCGGCTTCACCTCCGCGGAGAGCTGGTAGGCGAAGCCGCCGCCCTTGGTGTCGAGCTCGGCGTAGGCGTCGGGGAACGGCTGGATGCCCTGCTTCAGGTACTGGATGCCCTCGTAGTAGATGGCGCCGCCGCCGACGCGCAGCCACGGCATCAGCTCGTAGCCGCCGTTCAGGTAGAAGCCGAGCATGCGGCGCTCGACCGTGATGATGCGGCCGCGCCCCTCCCACTGGTCGTCCCACTTCATCTGGCCGCCGCCGGGCGTGGCGACGCCGAAGCCGAAGCCGAGGCCGCGCCCGGCCAGCTTCGTGCCGTAGGCGGCGTACAGCGCCACCGGCGGCGTGGGCGCGAACTTGGTGGTCTCCTTGCCCGGGTAGGCGTCGGTGCCGGTCCACTTGGTGCGGATGCTCAGCATCGAGCCGGCGAGCGACAGGTTGAGCCCGGAGAGCTTGGAGAGCGCGGCCGGGTTCTGGAACGTGGCCGCCGCGTCCTCCTGGGCGGCCACGCCCGAGGACGAGAGCGCGAGGTCGCGCGGGTTGATGTTGATGACCTCGAACCCGCTGGCCAGCGCGACGGCCGGGGCGGCGAGGACGGCGAGGAAGGCGATCCGGAAGGTCTTCCGCATGGTCGTCACCTCGTTACGGCAGGGTCACCGGCGAAACCGGCGCGGACAGGTCGAAGAGGAACTGCGCGGCGTCGTCGCGCACCTGCCCGCCGATCGAGTTCGGGAGCAGCGTGTCGTTCAGCACGCCGTGCGGGACGCAGTTGTTCGGGGCGGAGGCCGAGACGTAGAGGGTGCTCGGCGCGCTGGCGAGCGCCAGCAGCTCGTCGCCGTAGGGCAGCGGGACGCCCCCCACCACCGTGGTCGCGTTCGGCACCACCGGGTCGCACTTCGCGAGCTGGCCGAGCACGTCGGTGGTGGCGTGGACGAGGCCGGTGCCGCCCAGGCCCGCCGGAGGCGCGGCGAGCAGCGGGCTCGCCAGCTTGGTGCGGACGTGCGCGGCGTAGTTGAGCGGCTCGGCCGGATCGAGGATCCACTTCGCCAGGATGAGCGTCTGCAGGTAGCGCGACGCGACCGCCGGGTTGGTGGGGATCTGCGACCGGTCGATGCCGAGCGAGAGGAACAGCTCGTTCACCGAGGTCGCGAAGGCGGGCGCGTTCGTGAACACGTCCACGAGCGTGCCGCCCGGCACGTTCAGCACGCCGCGGGCGAAGCGCGGGTTGGTGGCGAGCAGCTCGGTCCCGATGATGCCGCCGAGCGAGATGCCCTCGTAGTGGACCTCGGTCGGGTTCACCGCGAAGCCGCGCTGGAACAGCGCCGCCGCCAGCGGATCCTGCGCCGGCTGCGGGAACGGCGTCGGCGGCCGCGCCACGGCCAGCACCAGGGCGGCCTGGTCGATGTGGTCCTGGCGGATGGCGTCGCGGATGCGGAAGAAGTTGCCCGAGATGAAGTAGTTCCCGGATGCGACGGTGGAGAGGTTCGTGCCGCGCAGGTGGCCGGTGGTGCAGGTGCCCGGCGGGATCGCGTCGCCCTGGCCGGCCTTGGCCTGGTCCGGCGTGCACACGCCGTCGGCGGTGCCGTCGGTGGTGCACTCGCTGTTCTCCATGCAGTACGCGCGGTCGCCGTGGTACGGCGCGTCGATCGCGGCGACGAGGAAGCCCCTCGCCGCGAGCGAGTTCGCCACCGTGAGCATCTGGAGGCGGCCGCCGGAGAGGCCGTGGTGGAAGACCACCAGCGGCCGCACGCAGGGGGTCGCGGTGGTGCAGGCCGCGTCGGACGGGTAGGCCACCACCGCCGGGATCGCCTTCGGCGCCCACTGGGTGGTGTCGGGGTTGAGCGCGCCCGTGGCCGGGTCGATGGCGTCGATGGTCGGCACCATGGCGGTGAGGAACCCGCCCACGTTCGGGAACAGCGCCGCCTGGGCGGCCGCGTCGAAGCCCAGGGTGGCGAGGTCGAGCGGGGCGACGCCCTGGCCGACGAACGCGGTGGGGGTCCGGTACGGCAGCGCCGAGAGGCCCACCGAGACGTCGGTGACGGTCTGCGTCTGGACCGTGTACGCCATCACCACGTTGTCCCGGGTGACGGCGCCGCCGGTGAGCGCGCCGAGGTTGGCGAGGAGCGGCTCGAGCCCGGCCCGCAGGTTGGCGAGCGCGGTCGCGTCGGCGTTGGACACGCCGGAGAGCTGCGAGACGCCGTCCACCGCGGGCGGGTTGGTGAACGTGAAGAGGATGTTGGCGAGCGTGGAGCGCTTGAGCGCGTTCCCGGCGAGGTCCTTCACGCCGTCGGTGATGACCACCGCGTAGTTCCGCTTCTCCTTGAGCGGCGGGGTGGGGACGATGCCGACGCCCGGCACCGGCACGGCCACGCCGGGCTGGAGGCCGATGGCGGTGGTGACGGCCACGTCGGCGCCGCCCACCTGCACGGTGCGGTTCAGCGCCGGCGGCTGGGTGAGGTACTCGGCCGTGGCGGGGGCGCCGGCGCCGAGCGCGGCGGCCACGTCGCGCATGCGGCGCGGGGCGCCCGCGCCCTCGGGCAGCTCGAACAGGAGCACCGTCTGCGCGTTCACGCTGGAGGCGGCGACCGGCGCGCTGAGCGGCGCGAGCATCATGCCGGTCGTGGAGAAGCCGTCCAGCGTGGCGAGGCCGGCGGCGGCCGGGCCGAACGCGGGGACGTTGCGGACGTAGAAGCGGGTGGGCGGGTCGTTGGCGGGCCGGGTGCCGTCGAGCAGGAACGTCGAGGGCAGCGGGATCTGCCCGGAGCCGGAGTCGGTGAGCGGCTGGGCCGCGGCCGGCGCGATGCCGAAGGTGGCGATGGCCGCGACCTCGGAGGGCGCGAACGTCGGCGCCACGGCGGCGAACGCCGGGGTCACGCTCGTGTCCACGGAGGCGGTCCAGCGGCCCCCGACGTCGCTCCACGTGAGCGGGCTCCACAGCGTCTTGCGCACGGCCTCGAGCTGGGCCACCAGCGCCGGGGTCAGCCCGGGCGGCTGGTTCTCGTGCACGGTGAGGTCCTTGTTCTGCGCCGCGATCGCGATCGCCTGGTCGGCGTTCACCGGCAGCGCGCCCTGGGCGGCGGTGGTCTTCACGCCGGACGGGCCGCCGCGCACCGCGACGACGTAGCGGCCGGGCGCGAAGCGGCGGCTGCCGCTCGCGTCCGCCTTCTTGCGGAGCACGAGGCGCCCCGCGGTGGCGCTGCCCACCTCGAACTCGACCGCCTGAGGGGCCCCGTCCACCTTGAGGAGCGCCACCGTGGACGGCGTGACCGTGGCGGGGTCGAGGTCCGGCGGGGTCGTCTCGACGTAGGCGCTGCCGTTCCAGTTCACGGCCCGGAACGGGACGGTGATGGCGACCTCCTGATCGCTCGGGAACCCGCCCGCGTCGATGAAGGACTGGAGCAGCTCCTTCTGCGCGCTGTCGGGGAGCGTGGGCACGGCCTGCAGGACCAGGTCGTTGGGCGTCGGGATGTTCGGCGACGCGAAGGTGGCGATCACGAGCTGCGGGGCGGGCTTCTCCTGCTTCACGTCGGTGCAGGCGAGCAGCGACACGAAGACGAGGGCCAGCGGGGGACCGTAGCGGCGAAGCGGCATCTGCGGCCTCCTCGGGTGCGCGAGGAACGGGGTTTCGGTGAAAATTGGGGAACCAATCCTGTTTCTCCTTCGCTGACTGAGAAGTCAAGAATTGGCGGGACACGTCCAATTCGTGACGCAATCGGCCAAATCGGGATGACGCAATGCGTCCGCGCCGTGCGTCCCGGTCGGTGCCACGGCCCCCCTTTCGGAAGCGAGTTGGAGTCCCGCGCGGGGCCAGCTACCATGGCGGGCTCGGTCGCCCTGTACCCGCCGCACCTGACCAGAGGGGGTCACGCGTGAACCTGGAGCTGCTCACGCTCGCCGTCGGCGCGTACGCCGCCGTGCTCGCCTTCCTGGGCTGGCTCGGGTACCGCCGCACGCGGAGCGCCGCCGATTACCTGGTGGGCGGGCGCGAGATCCACCCGGTGCTGATGGCGCTCGCCTACGGCTCCACCTTCATCTCCACCTCGGCCATCGTGGGCTTCGCCGGCGTCGCCGCGCTCATGGGCATGGGCCTGCTCTGGCTCACCATGCTCAACATCCTGCTGGGCGTGTTCGTCGCGTTCGTGGTGTTCGGCCGCCCGACGCGGCGGCTGGGCGCCGCGCTCGACGCGCACACGTTCCCGGAGCTGCTCGGGCGCCGCTACCGCTCCCGCTTCATCCAGGGCTTCGCCGGCGGGACCATCGCGCTGCTCATGCCGCTCTACGCCGCCGCGGTGCTCATCGGCGGGGCGCGCTTCCTCGAGGTGCAGCTCCGGCTCGACTACCACATGGCGCTGTTCGTGTTCGCGGCCATCACCGTCGGCTACGTGCTGTTCGGCGGGCTGAAGGGCGTCGTCTACACCGACGCGTTCCAGGCGGTGCTGATGGTGTGCGGCATGCTGGTGCTGCTCGTCGCCACCTACGCGCAGGTGGGCGGGCTCTCCGCGCACCAGGCGCTCACCGATCTCGCCGACCAGGTCCCGCCGGCGCTGCGCGCGCAGGGGCACCGCGGCTGGACCGCCATGCCCGCGGCCGGCTCGCCGCTGTGGTGGCAGATGGTGTCCACCATCGTCCTCGGCGTGGGCATCGGCGTCCTCGCGCAGCCGCAGCTCACGGTCCGCTTCATGACGGTGAAGAGCGGGCGCGAGCTGCACCGCGCGCTCGTGCCCGGCGGGCTGTTCCTGCTGCTCATGGCCGGCGTGGCGTACGTGGTCGGCTCGCTCACCAACCTCTGGTACTTCCAGCGCACCGGGAAGATCGCGCTCGCGATCATGACCGACCCGGCCACCGGCAAGCCGAACGTGGACCGGCTCATGCCGCTCTACACGCAGGCGGCCATGCCGGAGTGGTTCGCCTACCTGTTCATGCTGGCGCTGCTCGCCGCGGCGATGTCCACGCTCTCGGCGCAGTTCCACGCCATCGGCACCGCCATCGGCCGCGACCTCTACGAGCAGGCGTTCCGGCTGGGCGGCGGGGCCGAGCGGACGGTGCTGCTGGCGCGCGCCGGGATCCTGGCGGGCTTCGCCGGCACGGTGCTGCTCGCCTGGAACCTCGGGCCGGGCGTCATCGCCATCGCCACCGCGCTCTTCTTCGGCATGTGCGCCGCGACGTTCCTGCCGGCGTTCGTCTCGGCGCTGTTCTGGGCCCGCTCCACCCGCGCCGGCGTGATCGCCGGGATGCTGGCCGGCTTCGGCGCCTGGGCGCTGTGGGTGCTGTTCGTGCACGAGCGGGAGTCGGCCGCGCTCGGCGTGGTGAAGGCGCTCACCGGCCGGACCAGCCTCGGCGCCGGGACCACCTGGGCGCTCGTCGATCCCATCGTGGTGGCGCTGCCGATCGCGGCGCTGGTGACGGTGGTGGGCTCGCTCGCCGGCCGCGCCGCGCCCGGCGCGGAGACGGGCGGCCCGGCCCGGACGCGGGAAGGAGGGCTCGATGCTGGGCTTCGGTGATCTCGGCGTCACGGCGGCGTTCGTGCTCACGCTCGCGAGCGCGGCGCTGTGCGTGGTGTACGGCCTCCTCCACTGGAACGACGACGACGCCCCGCTGCCCCCGCCGGTCCACCCGCGCGGCGAGGCCGAGCTCGACGACCTCTGATCCGATCCGCCCGCACCGCCCGACCCCGTCCCACGGAGCCCTCGATGCGCCGAATCCACCTCGCCCTCGCCGTGCTCGCGACCCTGGCCGCGCTGCCGCCCGCCCGCGCCCAGCCCGCGCCCGCCGCTCCGCCCGCGCCGCAGGCGCCGGCCCCCGCCGCCCCGGCGCCCGCGCCGGCCGCGAAGCCGCCCGGCGTCACGGTGGACCTCTCCGGCTGGCTGATCGCGAACGCCTACTGGAGCGACGGCGGCCTGAACGCGAGCGACCTGCCGCAGTGGGCGACGACCGCGCACTCCACCGCGGGCATGACCGTGCGGCAGAGCCGGGTGCGCGCCGCGCTGGGGCTGCCGGTGGACGGGCTGCTCGGGGGCGCGGTGCTGAAGGGCCTCGTCGAGGCCGACTTCATGGGCACCTACGTGAACTCCGACGCGTCGATGCCGCAGGTCCGGCTGCGCCACGCGTACCTCACCGCCGCCTGCGCGCGCGGGAACCTGACCCTGCTCGTCGGCCAGACCTGGTCGCTGTTCGGCGGCCCCTGGTTCGCGGCCAGCCTCGGGCACGTGGCGCTGCCCCGCTTCGCCGGCGCGGGCTACCTGTACCGGCGCGCGCCGCAGGTCCGGCTCACCGCCGAGGCGGGCCGCGGCCGCGACGTCGGGGTGACCGCGGCGGTGGCGGCGCTCGCCTCGAGCGGCGACAAGGCGACCTCGCAGAACCAGCTCGTGGGCGAGCGCGCCGGGGTGCCGGACGCGGAGGGCCGGCTGGCGCTGGTGCTCCGCCGCGCCGGGAAGGCGTGGCTCGAGGTCGGCGCCTCGGGTCGCTTCGGGCAGCAGCTCTGGAAGCTGGACGGGCTCTCGACGCCGCGCGAGGAGCGGCTCACCGGGTGGGGCGTCGCGGCCGACGGCCGGCTCGAGGTGCCGCACCTCGTCGTGCAGGGCGGGACGTTCATGGGCGAGGTGCTGGGCGGCTACGGCTCGGTGGCGCCGGTGGTGCGGCCGACCAAGGACGCGACGGACGCGACGAAGCTCGACGCGATCTCGCCGGTGCGGACCGGCGGCTTCTGGGCGCAGGCGGTGGTGACGCCGATCCCGGTGCTGCAGCTCCTCGGCGGCTACGGGATCGAGGAGCCGCGCACCTCCGACCTGCCCGCGGGCGCCGAGGCCACCACCATCGAGCGCAACCAGCAGGTCTCGGGCGGCGCCATCCTGGCGCTCACCTCGCGCTGGAAGGTCTCGCTCGAGGGCACGCTCTACACGACCGAGACGCTCGACGGCGCGCGCCGCGAGAGCACGCAGGTCGAGGTGGGCTCGCTGTACGCGTTCTGAGCGGCCCTGGATCCGCTCGTCCTGAGCCCGTCGAACCACGAGCGGATCCTCACCCTCGCTCACCCTGAGCGTAGGCGAGCCGAAGGCTCGCCGGAGTCGAAGGGTCGGGATGAGCGGCCGGAGTCGAGGGCCTACGCCGGCCCCACCTTCCGGTGATCGAGCACCCGCCGCGCCTTGCCGGCGGAGCGCTCGAGCGTGTTCGGCGCCACCAGCTCCACGATCATCCGGATGCCGGTGACCGCGTGGATCTCGCGATCGATGCGGTCGCGCAGGCCCACCATCTCGCGCATCTCGTCGCGGAAGTCCTCGGGCCGGACCTCCACCTTCACCACCGCCTCGTCGAGCGCGCCGGGGCGCGAGACCTCGATGAGGTAGTGCGGGGCGGTGCCCTCGACGCGGAGCAGCGCCTCCTCCACCTGCGACGGGAACACGTTCACGCCGCGGATGATGAGCATGTCGTCGGAGCGCCCGCGCACCCGGCTCATGCGGACGCCGGTGCGGCCGCACGGGCACGGGGAGCGGTCGAGCGCGGCGAGGTCGCGGGTGCGGTACCGCAGCACCGGCATGGCCTCCTTGGTGAGCGAGGTGAAGACGAGCTCGCCCACCTCGCCGTCCGGCACCGGCTCGAGCGTGACCGGGTCGAGGCACTCGACGATGAAGTGGTCCTCCTGCACGTGCATGCCGTCGCGCGCGGGGCACTCGCCGGCCACGCCCGGCCCGATCACCTCCGAGAGCCCGTAGTTGTTGAACGCCAGGATCCCGAGCGAGCGCTCGATCTCGCCGCGCATCTCCTCGGTCCAGGGCTCGCCGCCGAAGTGGCCGTACCGGAGCGGCAGGTCGCCCGGCTTCAGCCCCTCGGCCCGCGCCACCTCGCCCACGTGCAGCGCGTAGGACGGCGTGCTGATGAGCACGTCGGCGGAGAGGTCGCAGATGAGCCGCACCTGGCGCGGCGTGTTCCCGCCGCCGGACGGGACCACCGCGGCGCCCACCCGCTCGATGCCGTAGTGCAGCCCGAAGCCGCCGGTGAACAGGCCGTAGCCGAAGGCGACGTGGACGGTGTGCTCGGGCCGGAGGCCGCCCGCCACCAGGAAGCGCGCCACCAGGCCGGTCCAGGTGTCGAGGTCGCGGCGGGTGTAGGCGACGAAGGTGGGGCGGCCGGTGGTGCCCGACGAGCCGTGGATGCGCACCACCTGCTCGCGCGGCACCGCCAGCAGGCCGAGCGGGTAGCTCTGCCGGAGGTCGTCCTTCACCGTGAACGGCAGGCGCCGCACGTCGTCCGGGCCGCGCAGGTCCTCGTCGCGGACGCCGGCGCGCTCCAGCGCCTTGCGGTGGTGCGGCACCGCGCGGGCGCGGCGGACGGTCTCGGCGAGGCGGCGGCCCTGGAGCGCGGCGAGCGCGTCACGGTCGAGCGTCTCCTCCGGATCGAGGATCCGGTTCTCGAGCGCGAAGCGGGCCATCGGCTAGGCCCCCGCGCGCGCGAACAGCTCGGCCGCGCCCACCAGGCGGACGCCGCGCGCCTGCAGGAGCGCGGCGGCCCGGTCCGGATCCGAGAGGCGGAAGACGAGCGTGGCGTGCTCGCCGCGGCTCCGCACCGAGTACGCGTACATGTACTCGATGCCCAGGCCGCAGGCCTCGAAGCCCTGCAGCACCTCGGCGAGGCCGCCCGGCCGGTCGGGGACGTCCACCGCCAGCACGTCGGTGACGTTCACCACCACGCCGGCCTGCTCGAGCACCTGCCTGGCGCGCGTGTGGTCCTTCACGATGAGGCGCAGGATCCCGAACTGCTGCGTGTCGGCGAGCGACAGGGTGAGGATGTCGATGCCCGCGTCGCCCAGCACCTGGCACGGGACCCGGAGCTGCCCGGGGCGGTTCTCGAGGAAGAGCGAGAGCTGACGGATCTTCATGCCGGCCTCCGGTGCGGGATCAGATGTTGCGACGGTCGATGACGCGCTTCGCCTTCCCCTCGCTGCGCTGCAGCGTGCGCGGGGCCACCAGCGTCACCTGCGCGCGGATGCCGAGCACCTGCTCGAGCGCGGTGGCGAGGTGCTCCTGCAGGCGCTGCAGGCCGCGGATCTCGTCGGAGAACACCTCCGGCGTGACCTCGACCTGCACCTCCATCTCGTCGAGGCCCTTCGCGCGGGTGAGGACGATCTGGTAGTGCGGCAGCGTCCCCTCGACCTGCAGCAGCGCGGTCTCCACCTGCGACGGGAACACGTTCACGCCGCGGATGATGAACATGTCGTCGGAGCGCCGGCCGATGCGGCGGATGCGCCGGAGCGTGCGGCCGCACGCGCAGGGCGTCGGGTCGAGGGCGGTGATGTCCCGGGTCCGGTAACGGATCATGGGCATCGCCTGCTTCGAGAGCGTGGTGAGCACGAGCTCGCCCTCCGCGCCGTCCGGCAGCACCGCGCCGGTCTCCGGGTCCACGATCTCCGGGTAGAAGTGGTCCTCGAACAGGTGGAGCCCGTCGCGGTGGACGCACTCGATGCCCACGCCCGGCCCGATGATCTCGGAGAGCCCGTAGATGTCGTGGGCGCGGATGCCGGCCTCGCGCTCGATGTGCGCGCGCATCGACTCCGACCAGGGCTCGGCCCCGAACACGCCCACCTTCAGCCGGCCGAAGCCGATCTTCGCGTCGCGGGCGCGCTCGATGAGGTGCACCATGTACGACGGCGTGCAGCAGATGGCGGTGACGCCGAAGTCCTGCAGCACCATGAGCTGGCGCTCGGTGTTGCCGCCGGAGATGGGGATCACCGTCGCGCCGAGCGCCTCGCCGCCGTAGTGCGCGCCGAGGCCGCCGGTGAACAGGCCGTAGCCGTAGGCGTTCTGGATGAGGTCGCCCTGGTGCAGCCCGCAGGCGGCGAACGCGCGGACCATCACGCTCGTCCACACCTCCAGGTCCGCCGCGGTGTAGGCCACCACGATGGGCTTGCCGGTGGTGCCGGACGACGCGTGCAGCCGGACGATCTCCTCCACCGGCGAGGCGAACAGGCCGAACGGGTAGGTGTCGCGCAGGTCGGCCTTCACCGTGAACGGCAGGCGCGCCAGGTCCTCGAGCGCGTGGAGCGCGTCGGGGAAGACGCCGCGGGCCTCCATGCGCTGGCGGAGGAGCGGGACCTTCTCGTAGGCGCGCGCCACCACGGCGCGGAGCCGGGCGAGCTGCAGCTGCTCGAGCTCGCGGCGGGGGAGGAAGTCGGGGGCGCTGGCCGGGTGGAAGGCGCTGCCGGCGTCGTTCCAGGAGGTGGTCACGGGGCCTCCCGGTCAGCGCGCGGCGGCGGCGGTCTCCCGGCCGAGCCGGAAGGCCGCGTCGTTCACGGCGTGGAGCCGCTCGGGCAGCGCGGCGTGGATGGCGGCGAGCCAGTGGGCCTCGTCGAGGTCGAGGTGGTGCGAGAGCAGGCCGAGCAGCGCCACGTTGAGGCTGCGGCGGTTCGGGAGCCGCGCCTCGTCCACCGCGTCCGGCGGGATGAGCAGGCCGCCGGGCCGGAGCAGGGGGCGGGTCACCTCCAGCTCGGACGGCGCCAGCACGAGCAGGAAGTCCGCCTCGCCGGCCGGGACCATGGGCGAGAGCACCTGCGCGCCGAAGCGGACGTCGGTGGTGACCGAGCCGCCGCGCTGGCTCATGCCGTGGACCTCGGCCTTCTTCACGTCGAGGCCGGCGCGGAAGGCGGTGTCGGCCAGGATCTCGGAGGCCTTGATGACGCCCTGGCCGCCCAGGCCGGCGACGACCACGTTCACGGTCCGGCTAGGCATCGGACACCTCCCCGGCGCCGGCGCAGCCCGCGCACGCCAGCGCGGCGCGCTTCTCGTCGGCCGCCTTCTCGTACCTGCGGATGTCGGCGGCGGCGAGGATGCAGGGCCGCCGCGCGATGATGACGGACAGCTTCGGCTCGGCGAGGCGCTCCTTCAGGAGCTCCTCCCAGCCGGCCGGATCGGCCACGGGGTCGATCACGTCCACGTTCGCGACGCCGAGCGCCCGGGCCAGCCCCTCGATCGACACCTTGCCGGTGGGCTCGTGGTCGAGCGTGCGGCCGGTGCCGGGGTGCTCCTGCTGGCCGGTCATGGCGGTGGTGCCGTTGTCGAGCACGACCAGCACGTGCCCGGTGGGCGGCGGGTTGTAGACCATCTCGACGAGGCCGTTCAGGCCGGTGTGGATGAACGTCGAGTCGCCGATGATCGAGACCACCCGGCGCGCGTCCGCCTCCGGCAGCACGTGGCGCAGGCCGAGGCCGACGCCGAGCGAGGCGCCCATGGCGACGCAGGTGTCGATGCCCTGGTACGGCGGCAGGACGCCCAGCGTGTAGCAGCCGATGTCGCCCGCCACGATGCAGTCGAGCTTGCGGAGCGTGGCGTAGACCGGGTGGTACGGGCAGGCCTCGCACAGCGCCGGCGGCCGGCCCTTCGGCAGCTCCGGCTCGGGCGACGGGTCGCGGGCCAGGATGCGGCGCACGCGCTGCACGTCCAGCTCGCCGAAGCGGTACGGCGCCTCCTTCGACTCCACCGCGATGCCCGCGGCGCGGATCGCGTCGGCGAAGACGGGGTCGCCCTCCTCCACCACCACGCAGCGATCGACGCTGGCCGCGAAGGCGCGGATCTTCTCGAGGGGGAGCGGGTAGACGGTCTTCAACTCGAGCCGGCTCGCCGAGGGCGCGGCCTCGGCCACGTGCCGCGCGGTCACGCCGGAGGTGATGACGCCGAGCGCGCGATCGCCCTTCACCCAGACGTTGAGCGGGGTCTCCTCGGCGAACGCCTGGAGCGCCTCCAGCTTCTTGCGGAGCCGGCGGTGCGCGGGGCGGGCGTACGCCGGGATCATCACGCGGCCGGGGATGTCGCGCACGAACGCCGGCGCGGGCGGGGCGGGCAGGTCGGCGCGGCGCGCGGCCAGCGTCTTCGAGTGGCAGACGCGCGTGGTCATGCGGAGGATCACCGGGATCGCGAAGCGCTCGGACAGCTCGAACGCGGCCACGGTGAGGTCGTACGCCTCCTGCGAGTCGGCGGGCTCGAGCATGGGCAGCCCGGCCGCGACGGCGTAGTGCCGGTTGTCCTGCTCGTTCTGCGAGGAGGCCATGCCCGGATCGTCGGCGCTCACCACCACCAGCCCGCCCTTCACGCCGGTGTACGCGGCGGTGAACAGCGGGTCGGCGGCCACGTTCAGCCCGACGTGCTTCATGGTCACGAGCGCGCGCGCGCCGCCGAACGCGGCCCCGAGGCCCACCTCGAGCGCCACCTTCTCGTTCGGCGCCCACTGGGCGCGGCCGCCGAGCGCGTCGAGCGCCTGGAGGATCTCGGTCGAGGGGGTGCCGGGATAGCCGGTGCCGAGCCGGACGCCCGCGTCGCGGGCCGCCGCCGCCACCGCCTCGTCGCCGGATAGAAGCCGCCGTTCCATCGTTCGGGTTCTCCTCTCGCGCGCCCGGATGACGGGGCGTGCAGGCCGCCCCCGGTCCGGGATACAACCCGGCCCGGCCGCGGTCGTCGCTGACGTGGACCCGGCATGATACCTGAACGGGGCTGATGATTCCCATCCCTACCCTGGCCCGGCTGACCGCGGAGGCCCGGACCGCCGGACCGCTCCGGCTGGTGGTGGCGGCCGCCGCGAGCGACTCCGCCCTGGCGGCCGCGGCGCTGGCCCGCCGCCAGCGGATCGCCGACGCGGTGCTGGTGGGCGGGCGCTCGGAGATCGCGGCGAGGCTGCGGGCGCTCGGCGAGGACCCGGCGCTCTTCGAGCTGCACGAGGCCGCGAACGACGAGGACGCGGCGCGCCGCGCGGTCGCCATGGTCCGGGGCGGCGAGGCGGCGGTCCTGATGAAGGGCCGGCTCCAGACCGCCGCGCTCCTCGAGGCCATCCTGGATCGCACGGACGGGCTCCGCGACGGGCGGCTCCTCTCGGACGTGCTGGTGGCCGATCACCCGCTCTCGGCCGCGCCGCGGCTGCTCGGGGTCACCGACGGCGGCGTGAACGTGGCGCCCGACCTCGGGCAGAAGCGGGCCATCGTGGAGAACGCCGCGGCGCTGTTCCGCGCGCTCGGCCACGACCGGCCGCGGGTGGCCTGCCTGTGCGCGGTCGAGACGGTGACCGACGCCATGCCGCACACCCGCGACGCGGCCGCGCTCGCGGCGATGAACGCGCGCGGGGAGCTGCCGGGCTGCGTGGTGGGGGGCCCGTTCGCGCTCGACAACGCGCTCTCGGCCGACGCGGCGCGGGCGAAGGGCATCGACCACCCGGTGGCGGGCCGGGCCGACCTCCTGCTCGTGCCGACCATCGAGGTCGGGAACGCGCTCGGGAAGGCGTTCACGTACCTCGCGCACCGGAGCGTGGCCCACGTGATCGTGGGCGCCCGCGCGCCGGTGCTCATCCCGTCGCGGGTCGAGCGCCCCGAGGACAAGCTCTGCTCGATCGCGCTCGGCGTCCTGGCCGCGGCGAGGGGCGCCCCGTGAGCGCCAGCGCGGGGCCGCACGGGCCGCTGGTGCTCGCGGTGAACCCGGGGGCCGGGTCCACCAAGCTCGGCCTGTTCCGCGGGGGCGGGCTGGTCCGCGAGGAGAAGGTGCTGCACCCCGAGGCGATGGCGCGGCCCGCGGCGCGGATCTGGGACGAGCTGCCCGGGCGCGTCGCCGCGGCGGAGGACTTCCTCGCTCGCGCCGGGGTGCGGGCGGGCGACCTCGCCGCGGTGGCCGGGCGCGGCGGGCTGCTCCCGCCGCTCGCCGCCGGCGCGTACCTCGTGGACGACGCGCTCGTCGCCGAGCTGGAGCGGGCCGCGCACGGGGAGCACGCCTCGAACCTGGGCGCGCCCATGGCGCGGGCGCTCGCCGCGCCGCACGGGTGCCCGGCGCTGGTCGTGGACCCGGTCTCGGTGGACGAGCTCGCGCCGGTGGCGCGCGTCACCGGCCTCGCCGGGGTGGAGCGCACCAGCTTCGCGCACGCGCTCAACCTGCGCGCGGTGGCGCGGCGCCACGCGGCCTCGGCCGGCCGGCCGCTCGAGGCGCTCGCGCTCGTGCTCGCGCACCTCGGCACCGGCATCTCGCTCTGCGCCCTGGCCGGCGGCCGGATGGTGGACGTGGTGAACCCGCGCGACGAGGGGCCGTTCTCCGGCGACCGGGCCGGCGGCGTGCCGGCCACCGCGCTCGTGGACCTGTGCTTCGCGCCGGGCGCCGACGCACGGACGGTGAAGCGGCGGCTGTTCGGCGACGGCGGGCTCTACGCGCACCTCGGCACGCGCGACGTCCGCGAGGCGCTGGCGCGGGCCGGGCGCGGGGACGCCCGGGCCGCGCTGCTCGTGGACGCGATGTGCTACCAGGCCGCGAAGGCCGTGGCGGCGATGGCCGTCGCGCTCGACGGCCGGGTGGACGCGATCGTGCTCACCGGCGGCCTCGCCCACCTCGCGCCGGTGGTCGAGGGCGTCCGGCGCCGGGTGGCGTGGATCGCGCCGGTGGAGGTCCACCCGGGCGAGGACGAGCTGCGGGCGCTCGCCGAGGGCGCGCTGCGCGTCCTCTCGGGCGAGGAGCCGGCGCGGCCCTACGCGCCGCTCGCGCCCGATCGCTGACCCCGGCGCGGCAGCGCCCCGGCCAGCCGGCGCACCGCCTCCGCCAGCTCGCGCGCGTCGAGGCGCCCGAAGCCGAGCCGCAGGAACGGGCGCGCCCGGCGGTCGTGCGCGAACAGCCGCCCCGGCTGCACCGCCACCCCGGCGCGGAGCGCCCGCGCCGCCCAGGCGCCGGGGTCGATGCCGGGCGCGACGCGGCACCAGAGCGCCATGCCGCCCGCCGGCGTCCGGAAGGAGAGCGCGCCGCCGAGGCGCGCCCCGAGCTCGGCCGCGAGCGCCTCGCGCCGGCCCGCGTAGACGCGGCGGGTCCGCCAGGCGTGCCGCTGCGCCTCGCCCTCCTCGAACAGCTCGGCCACGGCGGCCTCCACCGCGAGGTCGCCCTGCCGATCGAGGAAGCGGCGGTGCGCGGTGAGCCGCTCGATCGCGTCCGGCGGGCCGGCCAGCCAGCCGAGGCGCAGGCCCGGGGCGAGGACCTTGGAGAGCGTGCCCACGTAGACCACCACCCCGGCGCCGTCGGCGCTGGCGAGCGGCGGCACCGGCCGGCCCTCGTAGTGGAACTCGGCGTCGTAGTCGTCCTCGAGCACGAGCAGCCGCGCGCGGCGGGCGAGGTCGAGCAGCGCGAGCCGCCGGGCGGGCGCGAGCGTGACGGTGGTCGGGTACTGGTGGTGCGGGGTGAGGTAGACCGCGCGGATCGCGCCGGCCGCCGCGAGCGCCTCGAGCCGCTCCACCTCGAGCCCGCGCGCGTCCACCGGCACCGGCACGGTGCGCAGGCCGGCCAGGCGCAGCGACTCCCACGCCGGCCGGTAGCCGAGCGCCTCGACCGCGACGCCGTCGCCGGGGGAGAGCAGCGCCCGCCCGGCCAGGGAGAGCGCCATCTGCGCGCCGCGGGTGACGAGGATCCCGTCCGCGTCCACGGCCAGGCCGCGCGCCTCGCCCAGCATGCGCGCGAGCGCGGCCCGCAGGCGCGGGTGGCCGGCGGCGTCGCCGTAGGCGAGGTGCTCGCGCCGGCGCAGCGCCCGGCGGTAGGCGCTCCCGAGCGCGGCCACCGGCACGAGCCGCGGATCGGGGGTGCCGCCGAGGAGCTCGAGCGTGCCGGGCGGCAGCGCCTCCCAGGTGGCGTCGGACGGGGCGGGGGGCAGATCGAAGCCGGCGCGCGCGGCCGGGCCGGGCGCGCCCGCGGCGCCGCGGGGCACCGGCGGGAGGTCGCGCGAGACGAGCGTGGCGCGGGCCGGATCGGACGCGATCCAGCCCTCCGCGGCCAGCTCGCCGTAGGCGGCGAGCACGGTGTTGCGGTGGACGCCGAGCGTCCGCGCCAGCGCGCGGCTGGAGGGGAGCGGCGCGCCGGGGCGGAGCGCGCCGGCGCGGATCCGCGCGGCGAGCGCGCGGGCGATCTGCACCGAGAGCGGGGCCGGGTCGGCGCGGTCGAGCGCGAGCGGGGTCTGCCAGGTCCGCACTGGTCCACCGAATTACTCGAAACTGGACCTTCTCGCCAGACCAGCCCCGGCGCAGGCTGCCGCGCATGAGACGCGAGCTCTTCCGGGCCGGCCGCGCGGAGGCCCTGGCGCTGCTGCGGCGGGCGCCCACCGTGCACCTCGCCACCACCACCCCCGAGGGCGCGCCGGTGCTGCGCGCGCTCGACGCCGCCGTGCTCGACGACGGGGTCTGGTTCCACGGCGCGCGCGCCGGCGAGAAGGCGCGCTGCCTGGGCCGCCCGGCGGTGGTCGCCGCGGAGGAGCTGGTGGCGCACCTGCCCAGCTGGATGGCGGACCCGGTGCGCGCCTGCCCGGCCACCACGCTCTACCGGAGCGTGCAGGCGCACGGGACGCTGGAGGAGCTGACCGACCCGGCCCGGAAGGCCGAGGTGCTCTCGGCGCTGATGGCGCGCTGGCAGCCGGAGGGGCGCTACCGGCCCATCCGCGCCGACGATCCGCTCTACGCGGGCGAGCTGCGCGGGATCCTGGTGCTGGGCGTCCGCCTGGGCGAGGCGCTCGACGGCAAGTGGAAGCTGCTCCAGAACCGCTCGCCCGAGCAGCTCGGCGCGGCGCTCGAGGGGCTGTGGGCGCGCGGCGCGCCCGGCGACGTCGCCGCCGTCGAGGCGGTCCGGGCCGCGAACCCGGCCGCGCCGGAGCCGGCGTTCCTCGCGGCGGGGATCCCCGGGGTCCGGCTGCACGTCGCGCTGGGCGAGGGGGACGCGCCGGCGGTCGAGGCGCTCCTCGCCGGGGAGTACTGGTGGGAGGGCGAGCCCGCCGCGCTGGCCGGCCCCTCGCACCTCGCCTCCACCGCCTGGGTGGGCGCCCGCGACGCGGACGGCGGGCTCGTCGCCTCGGCGCGCGCCATGGCCGATCCGCGCCACGCCTGGATCTACGACGTGGTGGTGGCGCCGGCCTGGCGCGGGCGCGGCCTCGGCAAGCGGCTCCTGGCGCTGCTCCTCGACCACCCCGCGCTCCGCCGCACCCGCTTCGTGCGCCTCGTCACCCGCGACGCGCAGGGCCTCTACGCCTGCTTCGGCTTCGTGGACGCGGCGGGGCAGCGGCGCTTCGGGACCTCCACCGAGATGGTGCTCGTGCGCGACGGGCGCGGGGCGTGAGTCCGCTCGGGGTTCGGCGGGCTCACCCCGAGCGGACCCCCTGAGACGCCCTCACCCTGGGCCCGTCGAAGGGTCGCCCCGAGCCTGGACGCGGCGCCGCCGCCGGACCCACGCGGCCACCGCGACGGCCAGCAGCACCGCGCCGAGCACCGCCAGCTCCACCCGGCGCACGCCGCGCTCGGCCGTGCCGAGGTGGTGCGCGAACAGGTAGCCCACCGAGACCACCAGCGGCACCGAGACGAGCGCGGAGAGCCCGTCGGCGAGGACGAACGTCCGCAGGCGCACCCCGTGCGTCGCGGCGAGCGCGAACGCGGCCAGCCGCAGGCCGGAGGTGTGCCGCGCCACCGCCACCGAGAGGAACGCGTGGCGCGCGAGGTGGCCCTCCAGCCGGCCGCGCCGCTCGGGCGTGAGCACCCGGGCCACCATGCGCGTGCGCAGCACGCGGTCCCCGTGCCGGCGCGCCACGAGGAAGAACGCGAGGTCGCCGAGCACGATCCCGAGCCAGCACGCCGCGATCACGAGCGGGAGGCGCAGGTAGCCCTGGTGCGCGAGCGCCCCGGCGGCGAGCTGGGTGGCCTCCTCGGGGATCGGGACGCCCAGCCCCGCGCCGGCCAGCAGGGCCAGCACGGCGAGGTAGCCGAAGCGGGAGAGGAGCGCCTGGAGCACTGGGGCAATGTACGCGCCCCGCCGCGCGGCGGCCCGGGGCGGCTAGAAGTAGCCGAGCACCAGCGCGGCGGCCTCGGTGGCGAGCGGCTGCCGGCGGGCCTCGAACGCCAGCGAGAGGTCGCGCGCGAGGTGCAGCCGGAGCGCGCCGCCCCACGACCAGGTGGTGCGGGGCGCGGCCTCGGGCAGCCAGCGCCAGCGCGCGTCGGCGAGCAGGACCGCGCGCGATCCGAGGCGGAGCCGCGCCAGCGCCGAGGGGCCGATCCCCGGGCGCCAGCCAGTGCCGCCCGCGCCGGAGAGCCGGGGCGAGGCGCGCAGCTCGAGGTCGCCGGTGGCGGCGAGGTCGAGGCCGCCCGGCAGCGCCGCCGCCAGCCCGCCGCCGAAGTCGCCCGCGAACGCGACGCACCGGTCGCAGCCGCGGTCGCGCACGGTGGTGGCGCCGAAGCTCGCCTTCCAGGACGGCCGCGCGTCGAAGCGCGTCACCGGGCTGAGCGAGACGATGCGCACGAGCGCCACGTCGTCGAGGTCCACCCGCCGCTCGCGCGGCGTCCAGCGCAGGCGCGTGGGGAGGAACTCGATCTGCGCGGTGGGCGGGTAGCCGTCGGCGGGATCGCCGAGGTCGTGGAGCGCCAGGCGCGCGTCGAGGAGCACCGTCCCGCCCTGGCCGTCGGCGGCGCCGCCGCCCACCCCGAGGCGCAGCGAGCCGTGGCCGCGCTCGGGGCGGCGCGCCTCCGGGACGGGGAGCGCGAGCGGCGCGCTCGCCACCCCCAGCGCGGCCCGCCGCTCGAGCAGCGCCTGCCGGTCCTGCGCCGCCTTCGGCTCGAGGCCGCGGATGAGCTCGCGCGCGTGGCGGAGGTCGAGCAGGTCCACCGCCGCGTCGAGCACCTTCGCCTGCCCGTCCGGCGGGGTCCCCGCGGCGAGCGGCGCGGCCGGGTCGCCGGCGAGCGCCTCCACCTCGCGCAGCTCGGCGCCGGAGAGCCCGCGGGCCCGCGCCTCGAACTGCGTGCGGATGGAGGGGCGGTAGTGGACGCGCCGCACCAGGCCCGGGTTGCGGAACAGCGCCACCACGGTGTCGGAGGGCAGCACCACCGCGCGGCCCACGTGCGAGAGGAGGTCGAGCCGCGGCGCGGCGGCCTCGAGCGCGCCGAGCACGTGGTAGCTGCAGTTCTCGTCGAGGTACCAGTAGTCGAACCAGGTGCCGCCCAGCTCCCAGACGTGCGCGCCGAGCAGCGCCACCTCGCCCTGCGTGAGCTCGAGGTCGTACTCCCACAGATCCCGGGACTCGTAGTCCCCGTACTCGCGGACCTTGTAGTAGTACGGGTAGTACTTGAACTCGCCCTTGAAGAAGCCGAGCAGCCCCTTCGCCGCGTAGAGCACCGCGTTCCCGGTGTCCACGGTGGCGGCGTAGTCCACCCCGTAGTCGAGCAGCTCGAAGTGCTTGCCGCCGATCGCCTCCGGCGCCTTGTCGAGCCGGAGCAGGGTGTGGCCGAACGCCGAGGCGGGGTTGTTGAGGTAGTAGGACGAGAACACCACCGTCACGCCCTGCGGCCGGATCTTCCCGTAGAAGTCCTCGAAGCGCGGGCAGCGGCGCGGCGGCAGGCGGGCGAGGTCGAAGCCGAGCCGCCCGCCCAGGAACGCGAAGCGCGCCGGGAAGCGGCACTGCGCGTCGTCGAGCTCGTCCGCCTTCGGGCCGGCGTCGAGGAAGCCGGCCAGCGTCGCCTCCAGCTCGGCGGCCGGATCGGTCTTCCCGTCGCGGGCCCGGAAGAACTTGGCGCCGTCGGCCTCGCTCTTCCAGCCGCCCAGCGGGCGGCGGCGCCAGTGCCCCAGCTTCAGCCACCCCGGATCCTCCGCCAGCCGGAGCGCGCGGGCCCTCGCGACCAGCTCGGCGAGGTAGGCGGGGTCCGGCGCGGCGTTCGCGGCCGGGCTCAGGGAGCCCGGCGCCGCGGTGGCGATCGCGGCCGCGGGCGCCGGGCCGGGATCCGCGGACGGCGGGGCGGGCGGGGACGCGAGCGCGAGGGCGAGGGCGAGCGGGGCGAGCATGCGGGGCGACGAGGGTAAACGAAAGGGGAGCCCTCTCGCGAGGGCTCCCCTCTCACGAAGCGGAATGCGGCGGGGCTAGCTGCGGCCGCAGCCGAGGGCCGCGTCGCCGTGCAGCGTGTCGAGGATCGCCTTGGTCACGTCCTCGTTCGAGGCGCTCTCGCTCGGGAAGATCGCCTTGAAGTTCTTCTGCAGCGCGGCGCCGACCGCGTGCGAGTTCTCGCAGGCGTTGATCACGGTGAGCGCGCCGATGGCCTCGCCCTCGCCGCGGGAGATGTCCTTGGCGAGCGCCTCGCGGTTCGCGTCCACGAAGTTCTTGGTGCCGGCGGTGAACACGCCGCTGCCGCAGTTCGAGGTGCCGGTGGTGATGCCGAAGGTCTGGTTGCCGAAGGTGCCGTTGGTGGTGGCGGCCAGGATCTGGACCGCGCCCGGGGTGTTGCCGAACGCCATGGAGCCGAGGCCGCAGCCGGCGGTGCCGTAGCGGCCGGTGCCCTTGATGGCGGAGGCGGTCTGATCAGCGGCGGCGGCCGGCACGGCGAGCAGCGCGGCGACGAGCGCGAGCGTGATGCGGTTCATGTGTCTCCCTTTCGTTCTCGGGGGTTCACGAACCCCCAGTGAAGTCCCCCCACGCATGCTTTCCGTGGAGATCGTTCCCGTATACCGCTGTCTCTCACGCCTGCGAACTTCGCAGACGACCCTTCTCGGGGCCCTGCCGGACGGGACAGGATTTCGGTTGCGGCACCGTGGCGCACTGCGCAATATGGTCGAGCCCCAGGCTTGATTCCGGAATCAGGAGCGATCATGGCCCTCAAGATCGTGGTGACCGCGAAGCGCGTCGAGGACCCGGAGTCGAAGATCCGCGTGAAGCCGGACGGCTCCGGGATCGTGACCGACGGCGTCAACTACAAGATCAACCCGTTCGACGAGATCGCCGTCGAGGAGGCGCTCCGGCTGAAGGAGCGCCACGGCGGCGAGGTGGTGGTCGCGTCCATCGGTGGGGAAAGGTCGCAGACGGAGATCCGCGCCGCGCTCGCCATGGGCGCCGACCGCGGGATCCTCGTCCGCCACGACGGCCCGCTCGATCCGGTGGTGGTGTCGGCGCTGCTCGCCAAGGTGGTCGAGCAGGAGAAGCCCGACCTCGTCATCCTCGGCAAGCAGTCCATCGACGACGACCAGAACCAGGCCGGCCAGTACCTGGCCGAGCGGCTCGGCTGGCCGCAGGGCACGTTCGCCTCGAAGACCGAGAGCCTGGAGAGCGAGGCCGAGCAGAAGAAGGAGCCGGGCCTCGTGCTCTCCGCCGACGGCAAGGCGCTCACCGTCGTCCGCGAGGTGGACGGCGGGGTGGAGACGCTGGAGCTGGGCCTGCCGGCGGTGGTGACCACCGACCTGCGCCTCAACAAGCCGCGCTTCGCCTCGCTGCCCGGCATCATGAAGGCCAAGAAGAAGCCGCTCCAGGAGCTCGCCGCCGCGTCGCTGGGGGTGGACCTCGCGCCGCAGGTGGTGGTGAAGCGCCTCTCCGAGCCGCCCGCCCGCAAGGGCGGCGTGAAGGTGGCCGACGTCGAGGAGCTCTGGAAGAAGCTGCACGACGAGGCGAAGGTCCTCTAGCCCCCCGTCCGCGCCCGGCGCGGCGATCGAACTCCGGAGGCGACAATGTCGAACGTCCTCATCGTGGCCGAGCAGGGCGGCGGCCAGATCCGCAAGGCGACGCTCCACGCGATCTCGGCCGGCCGCGCCGTCGCCGCCCGCACCGGCGGCGCGCTGCACGTGGCGCTGCTCGGCAACGGCGTGCGCCCCCTCGCCGACGCGCTCGCCGCTCACGGCGCCGAGGTGCACGTGGCCGACGCGCCCGCGCTCGAGCACCCGCTCGCCGACGCCTGGGCGCCGGTGATCGCGGAGATCGCGAAGGCCTGCGGGGCGGCGTACGTGGGCGCGGCCGCCACCGCCCAGGGCAAGGACCTCCTCCCCCGCGTCGCGGCCCGGCTCGGCGCCGGGATGGCGACGGAGGTGCTCGGCTTCGGCGGCGAGGGCGCGGCCGTCACCTTCCGCCGGCCCATGTGGGCGGGCAACGTGCTCGCCGAGGTGGAGATCGCGACGCCGGTGAAGGTGTTCACCGTCCGTGCGACGGAGTTCCCGGCGGCCGCCGGGGAGGGCGCCGGCAAGGGCGCGGTGCACGAGGTGGCGGCGGCGGTGCCGGCCGGCCTGCGCACCCGGCACGTGGGCTTCCGCGAGGTGAAGAGCGAGCGGCCCGAGCTGACCGAGGCGCGCGTGGTGGTGTCGGGCGGCCGCGGCACGAAGGGCGACTTCAAGCCGGTCGAGGCGCTCGCCGACGCGCTCGGCGCGGCGGTGGGCGCGAGCCGCGCCGCGGTGGACGCGGGCTGGGTGCCGAACGACTGGCAGGTGGGGCAGACCGGCAAGGTGGTGGCGCCGGACCTGTACGTGGCGGCGGGCATCTCCGGCGCCATCCAGCACCTCGCCGGCATGAAGGGCTCGAAGGTGATCGTGGCGGTGAACAAGGACCCGGACGCGCCGGTGTTCCAGGTCGCCGACTACGGCCTGGTGGCGGACCTGTTCCAGGCGCTCCCGGCGCTCACCGAGAAGGTGAAGGCGTCGAAGTGACCGTGCGCGGGACGGCGGTGCGGGCGTGACCGAGGCGGATCTCGAAGGGCTCGGCGTCCACCGCATCGCCATCCCGGTGCCGTTCCCGCAGGCGGGCGGGCCGGTCAACGCCTACCTGGTCGAGGACGCCGGCGGCGGCCTGCTCATGTTCGACGCCGGCCTGGGCACGCCCGAGGCGCAGGCGGCGCTCGAGGCCGGGTTCGCGCGGCTGGGCCGCCGCTTCGACGAGGTCACCCGCATCGTGGTCTCGCACGGCCACGTGGACCACTACGGCGCCGCGCGCTTCGTGCAGGAGCGGCACGGCGCCCCGGACCTCCCGGTGTTCGGCCACCCGGCCGACGCGCCCAAGATGTCGGAGCAGGGGCCGCGCTGGCGGGAGCTGGCGCCGCGGCTCGCCGCGTACCTGGCGCGCCAGGGCGTGCCGCCCGAGGTCGTCGAGCTGCTCGCGAAGCAGGGCGAGGGCGGCTTCCGCTACGCGCGGCGGCTCCCCGAGGTGCGGCCCATCGCCGAGGGGGAGGTGCTGCGCACGCGCCACCTCGCGCTCGAGGTGGTGCACATGCCGGGGCACACGCCCGGGCTCCTGTGCCTGTACGAGCGGGAGAAGCGCCTGTTCTTCTCCGACGACCACCTGCTCGAGAAGGTCTCGCCGAACCCGCTCGTCGAGCTCGGGCCGGACGGCCAGGACGGCTTCTTCCACCCGCTGCTCGCCTACCTCGACAGCCTCCGCCGCCTGCGGGCCCTGGAGGTGGACCTGGTCCTCCCCGGCCACGGCCCGCCGTTCTCGGGCCACCGCGAGATCATCGACGCGCTCGTCGGCTTCTACGCGAAGCGGCAGGCGCGGATGCTCGAGCTGCTCCGGGCCGGGCCGCGCACCGCGCACGAGATCGCCCGCGCGCTCTGGCCCCACGCCCGCCCCGCCGACGCGTTCCTCACCCTCTCCGAGACGGTGGCGAACCTGGAGGTGATGGAGTCGCGCGGCGAGGTGCGGCGCGATCGCGCGGCCGAGCCCTGGCGCTACCTCGCCGCCTGACGGGGGCCGCGCCGCCGCTCGACAAGCGCGGCGCCATCGGGCATTCAAGGCGCCATGCTCGAGCTGCTCGGCCAGGCCGACACGTGGATCTCGCTGGTGACGCTCTCCGCCATGGAGATCGTCCTCGGCATCGACAACGTGGTGTTCCTCACCATCCTCGCCGGGCGGCTGCCGCAGGAGCAGCAGGGGAAGGCGCGCAAGCTGGGCCTCTCCTTCGCGCTCCTCACCCGGCTCGGGCTGCTGTTCGCCATCAGCTGGGTGATGGGGCTGACCCGGCCGCTGTTCGAGGTGCTGGGCCGGGAGGTCTCCGGGCGCGACCTCATCCTGCTGGGCGGCGGCCTGTTCCTCATCGCGAAGGCCACCCACGAGATCCACGACAAGCTCGAGGTCGAGCACGCCGAGGAGCGCAAGGCCGGCGGCGGGGCCGCGTTCTGGGCGGTCATCGTGCAGATCGCGCTGCTCGACATCGTGTTCTCGCTCGACTCGGTCATCACCGCGGTGGGGATGGCGAAGCACCTGCCGGTGATGGTCGCCGCCATGATCCTCGCGGTGGGCGTGATGCTCGTCTTCGCCGACGCCATCGGCGGGTTCGTGGAGCGCCACCCCACCATCAAGATGCTGGCGCTCTCCTTCCTCATCCTCATCGGCGTGATGCTGGTGGCCGAGGGGCTCGGGAAGCACATCGAGAAGGGCTACGTGTACTTCGCGATGGCGTTCTCGCTCGGCGTCGAGCTCCTCAACATGCGCGTGCGCAAGGCGCGCCAGGCGCCGGTCCACCTGCACGGGCGGTTCGAGGAGGAGCGGGCCGGGCGCTAGCGCCGCCCGCCGCGCCGTGGCCGACCTCGCCCTGCTCGTCCTCACGCTGCTGTGGGGGACCACCTTCGCGCTGGTGAAGGAGGCGCTCGAGATCGCCTCGCCGGGCGTGTTCCTGACCGCCCGCTTCGGCCTGGCCGCGGTGGCGCTGCTCGCCGCCTGGGCGCTCCGGCCGCGCGCGCCGCTCGGCGACGGGTTCTGGCGCCACGGGATCCTGCTCGGCCTGACCATGCTGGTCGGGTTCGTGCTGCAGACGGTGGCGCTCCGGCACACCACGCCCGCGCGCTCCGGGTTCATCACCGGCCTGAACGTGCTGGTGGTGCCGGTGGTGGCCCGCTGGTTCCTGGGACGCCGGGTGCGCCCCGCCTTCTGGGTGGGCGTCGCGTTCGCGCTGGCCGGGCTGGTGATGCTCACCCGGCCGTTCACGCCGGGCGCGGTCACGGAGGAGGTCCGCTTCGGCGACCTGCTCACGCTGTTCTGCGCCGTCGCCTACGGGCTCCAGGTGACGTTCACCTCCGAGTGGGCGCCGCGCCACCCGCTCGCGCCGTTCGTGGCGGTGCAGGTGCTGGTCACGCTGGCGGGGGCGCTCGTGCTCGCGCCGCTGGAGGGGCCGCGCTTCGATCCGGCCGGGGCCGGCCACTTCGCGCTGGTGGTTGCGTTCACCGGCCTCGTCATGACCGCGCTCGCGTTCTTCGTCATGAACTGGGGCCAGCGCCACACCACCGCCGTGCGGGCCGCGCTCATCTTCTCGCTCGAGCCCGCCGCCGCGGCGGTGTTCAGCTGGCTCTACTACGGCGAGCCGCTCGGGCCGCTCGACTGGGCCGGCGGCGCGCTCATGGTGCTCGGCGTGGTGGCCGGCGAGGTGGGCGGGGTGCTGGAGGCCCGCGCCCCTCGGCGGGCCCGGGGCGAGCGCGCCTCGACCGGCCCGGGCTGAGCGCCTCGTCGGGCTCCGGGCTCCGGGCTGCGCCCGCGCCGGCGGGACCTCTGCTACGTTCGGCCCGATGCGACGCACGCTCCTCCCGCACGCGCCCGTCGCGGCGCTCGCCCTGGTGCTCGCCTCGGCGCTCACCGCCTGCCGCCACGCGCCCCCGCCCGCGCCGGCCCGCACCGCCGACGAGGCGCTGCGCGAGGTGCCGCCGTCCGAGCTCCCGGCGTTCGCCGACGACCTCGACTACGCCGGCCTCGAGGACGCCATCGGCCGCAGCGAGACCTGGCTGGCGCGGCTCGCCGCCTCGGATCCGGGCCGGACGTTCGCGTACGGGAGGGAGCGCGTGCCGCTCGAGCGCGTGCGCGCGACGCTGGCGCGCTTCCGCGCCATCGTGGCGGCGCGGCCGCCGCCCGCGGCGCTGCGCGAGACGCTCCGCCGCGAGTTCCGCGCCTTCCGCTCGACCGGCGACGGGCGCGGGACGGTGCTGTTCACCGGCTACTACCTGCCGGAGCTGCGCGGCGCGCTCGCCCGCGGCGGCCCGTACCAGGTGCCGCTCCACCGCGCGCCGGACGACCTCGTGGTGGTGCGCGCGCGCGACTTCCCGCAGGTCGCGGAGGACGTGATCGGCCGCGTGGAGCAGGGCCGGCTCGTCCCGTACCCGACGCGCGCCGACATCGCGCGGGGCGCGCTCGACGGCAAGGGCGCGGAGCTCTGCTTCGTGGACTCGGCGCTGGACGCGTTCTTCCTCGAGATCCAGGGGAGCGGGGTGGTGCGCCTCCCCGACGGCACCGCGCGCGTGGTCACCTACGCCGGCAAGAACGGCCAGCGCTACGCCGCGGTGGGCGCGGAGCTGGTCCGGCGCGGCGCGCTCCGGCGCGAGGAGGTGTCGATGCAGTCGATCCGCGCCTGGCTGCTCGCGCACCCGGAGGAGCAGGCGGCGGTGCTCGCCACGAACCCGTCCTACGTCTTCTTCCGGTTCGCCGACGACGCGATCGGCGCGCTGGGCGTCCCGGTCACCCCGGATCGCACCATCGCCGCCGACGCGAAGGTCTTCCCGAAGGGCGGCCTGGCGTTCCTCGAGACCGAGCGCCCGGTGGACGCGAGCTCGGCCGTCATGCGCCCGTTCTCGCGCTTCGTGCTCGACCAGGACGCGGGCGGCGCGATCCGCACCTCGGGGCGCGTGGACCTGTACCTGGGCAGCGGCCCCTACGCCGCGAACGCCGCCGGCCGCATGAAGCAGCCGGGGCGGCTCTGGTACCTGCTGCTCAGGTAGCGGGTCCCCGCCCGCGGCTCGACGGGCTCACCGCGAGCGGGGATGCGGCTCGCGGCTAGACGTCGGGCGCCTCGGAGACGGCCCCGTTCGCGGCGGTGCCCTCCATGCCGCGCGGCAGCACCAGGTTGAGCAGGATGCCGACGTAGGTGGCGAGCGGCATGGCGTCGATCTTCACCGAGCCGAAGTGCATCTCGGCGCCGCCGACGCCGATGACCAGCACCACCGAGGCGATGATCAGGTTCCGCTTCTGCGAGAAGTCGATGCCCGCCTCGACCAGCATGCGGATGCCGGCGGAGGCGATGATCCCGAACAGCAGGATGCAGATGCCGCCCATCACCTGCGTCGGGATCGAGCGGATGAGCGCGCCCACCGGCGGGAGGAACGACATGAGGACCGCGAGCACCGCCGCGCCGCCGATCACCCACACCGAGAAGACGCGGGTGATGGCCATGACGCCGATGTTCTCGCCGTAGGTGGTGTTGGGCGGGCCGCCCAGCGCGCCGGAGATCACCGTCGCGACGCCGTCGCCGGCGAGCGAGCGGTGCAGGCCCGGGTCCTTCACGAAGTCCCGGCCCACCACGTTGTTCGTGACGATGAGGTGGCCGATGTGCTCGGTGATGACCACGAGCGAGATGGGCGCGAGCGTGATGATGGCCGCCCAGGTGAACTTCGGGAGCACGAACGGCGGCACCGCCAGCGGCCTCGCCGCGGCGACGCCGGAGAGGTCCACCTGGCCCGCGAGCAGCGCGACCACGTAGCCGCCCACGATCCCGATGAGCACCGGGATGACGCCCAGGAAGCCCTTCAGGAACACCGCCGCCAGGATGGCGATGGCGAGCGAGGCGAGCGCGACCGCGAAGAACTCCGGCCGGTAGGTCGGGCCGCCGCCGTTCATGGCCATGTTGACCACCGCCACGCGCGCGAGGCCGAGGCCGATGACCATCACCACCGAGCCGATCACCACCGGCGGGAGCAGCCGGTCGATCCAGCCGGTGCCGAACTTGCCGATGAGCGCCGCCACCACCAGGTAGCAGACGCCCACCGCCACGCAGCCGCCCATGGCCACCGCCACCCGCTCCGCGGGCGCGGCCTGGCCCGGCGCCACCCCGAGGATGGCGGAGAGCGCGGCGATGAACGCGAAGGAGGAGCCGAGGTAGGCCGGGATCTTCCCCTTGGTGATGAAGATGTAGACGAGCGTGCCGACACCGCTGGTGAACAGGGTCACCGAGGTGTCGAGCCCGACCAGGAACGGCACCAGCACGGTGGCGCCGAACATGGCGAACAGGTGCTGCAGCGACAGGGGAATGCTCTGGAGCAGCGGCAGCCGCTCCCCGACGTCCACGGTCCTCTTCATGGTCCCTCCTCGAGATGCGCGACGCGACGCGCCCGCTCGCCCGGGCGCTGGCCGCGACGCGGCCGGGGTGCCGGAGGCTGGGGCGGCGCATCATGCCCTCCCGCCCTGACACCCGCCAGAGGGGTGCGGGGCGGCGCTCGGCCGCGGTCGGAGCCCCCCACCGCGGGGGGACCTCCGGGCGAACCCACCCTGGCGCGGACCGGTTCCCCTGGCGGCGAGAGGATCCCTAGGGTCCTCGAAGGAGGTGTTCGCATGGCGGACGAGAAGAAGAAGGGCGGGTTCCATTCGCTCGAGAAACGCATCCACCAGATCGAGGAGGAAGACCGGACGAAGGCGCCGCAGGAGTCGAAGCCGGAGGAGAAGAAGGCGCCGGCGAAGGAGCCGCCGAAGAAGTAGCGGCGGGGCCCGCGGGCCCTGCCTCGCGCCTTTGTCGGGCGCCCGTTGTAGAACGGGCGCCCGATGAGGCGCCCGCCGATCGAGCTCCACCGGGGCGAGCTGAGGATCACCGGCTCGTCCCTCCACCTCGACGCCACCCGGCGGGTCGAGTGCGCGTTCGTGTCGCACGCGCACGGCGATCACATCGGGCGCCACGACCGGACCATCGCCACGGCCCCGACGCTGGCGCTCATGCGCCACCGCCTGGGCGAGGGGAAGCGCCGGCGGACCGAGCACCTGCCCGCGTCCTACCGCGCGCCGTTCGGCCTGGGCGAGCTGACGCTGGAGCTGTTCCCCGCCGGCCACGTGCTCGGCTCGGCCCAGGTGCGGGTGACGCGCAACGGCGTCTCGCTGGGCTACTCGGGCGACCTCTGCACCGAGCCGACCCACGCCGCCGAGCGCGCCGAGGTGATGGGCTGCGACGTGCTCGTGATCGAGTCCACCTTCGGCCACCCGCGCTACGTGTTCCCGCCCAAGGACGAGACGCTCGCGGCGGTGCGCCGCTTCGTGGACGACGCGCTCGCCGACGGCGTCACGCCGGTGCTGCTCGGCTACGCGCTCGGCAAGGCGCAGGAGATCCTGAAGTACCTCTCCGACCTCGGCTACGCCTGCCGCGCCCACCCGGTGGTCCAGGCGGTGAACAAGGTCTACGAGGCGCACGGGGTGGCGCTGCCCAACGTGCGGCCGCTCGGGCCGGAGGGCGCCGGGATCGACGAGGTGGTGGTGTGCCCGCCGCACCTCGCCCGCAGCCCGGCCATGCGCGGCCTCCGCAGGCGCCGCACCGCCATCCTCACCGGCTGGGCCATCGACGGCGGCCGCTTCTTCCGCGGGGTGGACGCGGCGTTCCCGCTGTCCGACCACGCCGACTTCCCCTCGCTGGTGCGCTACGCCAGGGCCACCGGCGCCGGCCGCGTGTTCACGGTCCACGGCCACGAGGACGCGCTCGCCGCCGCGCTCCGCAAGGAGGGGATCCGCGCCGAGCCCCTGCGCGAGCACATGCAGCTCGAGCTGATTTGAGGTGTCGCGGGCCCGGGTGAGGTAGATCTCCCCCGTGATCCAGCTCACCGTCTCGGCCGACGCGGCCGGCCAGCGCCTCGACAAGCTCGTGCGCAAGGCGCTGCGCGACGTCCCGCTCAGCCACGTCTACAAGATGTTCCGCACGCGCAAGGTGCGGGTGAACGGCGCGCGCGGCAAGGCCGACCAGGTCGTCGCCGAGGGCGACGTGGTGGTGATCCGCGGCGACGAGGAGCGGCTGCTCGCGAAGGCGGCGCCGGCCGCGCCGGGCGGCGCGCCGCGGGTGACGTTCGGCGTGCTGCACGAGGACGCCGACCTGCTCGCGGTGGACAAGCCGGCCGGCCTGGCCGCGCACCCCGGCACCGGGATCGAGGGCGCGACGCTGGTGGAGATGGCGCGCGGCTACCTGAAGACGCCGGACGACCTCCCGCCCACCGAGTTCAAGCCGTCGCCGGCGCACCGGCTCGACCGCGACACCTCGGGCGTGGTGCTGGTCGCGAAGCACCGGAAGGCGATGGTGCGGCTCGGCGAGACCTTCACCACCGGCGAAGGCGTCCACAAGACCTACCTCGCGCTCGTGAAGGGGAAGATGCCGCGCGAGGCGGGCACCATCGACCTGCCGCTCTCCGAGCACGAGCAGACGTCGAAGTCGAAGGCCATGCGCGGCGTGAACTTCCAGGAGGCGCTGACGCGCTGGAAGGTGGTCTCGGCCGCGAAGGAGATCTCGCTCCTCGCGGTCACCATCGAGACCGGCCGCACGCACCAGATCCGCCGCCACCTCGAGGCGGTGGGCCACCCGGTGGCGGGCGACCGGCGCTACGGCGACTTCGCCTTCAACCGCACCGCGCGCACGCGCTGGGGGCTGCGCCGCATGGGCCTGCACGCGTGGCGGCTGGAGGTCCCACATCCGCTCACCGGCGCGCCGCTCCGGCTCGAGGCGCCGTTCCCGGCGGAGCTCGCGGAGGTGCTCTCCCGCGCGAACCTGAAGCTCCCCGCGTCGCCCACCGGCGCACACGCGCCCGGCGCGCGCCGCGAGGGACCGCACCGCGAGCGTTGAACTCCGGGGCGGGGCACGCATAGATTCGGCCACCCCATGAGCGAGCCCGGCGAACCCCACAAGCCGCCCGAGGAGCCCTCCTCGCGCGTGGTCCTCGACGGGCTGCCGCCCGAGCGCCCGCTGCGCCGGCGGCTCCTCCGCTGGGGGCTGTTCGCCGGGATCGCGGCGGTGAACGCCGCGGTCGTGGCCGCGGTGGTGGGCTGGTTCGTGTTCTCGCGCGGCCTGCCGGACGTCCCCACGCTGGAGCAGTACCGCCCGCCCATCATCACCGAGATGATCTCGGCCGACGGTCAGATCGCGGGCGAGTTCTTCGTGGAGCGCCGCAAGGTCGTCCCCTACGCGCGCATCCCGAAGCGTGTCATCCAGGCGTTCATCGCCTCGGAGGACAAGAACTTCTTCGAGCACGGCGGCATCGACCTGCTCGGCACGCTCCGCGCCGCGGTGAAGACCTACGTGCTCCGCTCGCGCATCCAGGGCGCGTCCACGCTCACGCAGCAGACCGCCAAGGCGCTCCTCATCAGCGCCGAGGGGTTCGAGCGCGGCACCGAGCGCAGCCTGCGCCGCAAGATCCGCGAGCTGATCCTGGCGCGGCGCCTCGAGGCGCGGTTCACGAAGGAGCAGATCCTCTGGATCTACCTGAACGGCGTGTACCTCGGGCACCACAGCTACGGGGTGCAGTCGGCCGCGGAGAACTACTACCGGAAGAACGTCGAGGACCTGACGCTGGAGGAGGCGGCGCTCATCGCCGGGCTGCCGCAGGCGCCCTCGCGCTACTCGCCGTTCTCGCGGCCCGAGGCGGCCGCGGAGCGGCGGCGCTACGTGCTGCGCCGCATGGCCGAGGAGGGGATGATCACCGAGGCCGAGCGGCGCAGCGCCGAGAAGGCCGAGGTGAAGGTCTTCGGCGTGGACGACGTGTTCCGCGAGACCGCGCCGTTCTACGTGGAGACGGTGCGGCGGCAGGTGGTGGACCGCTACGGCAACGAGCGGCTGCTGCACGACGGGCTGCGGGTCGAGATGGCGATGGACCTCGAGAAGCAGCGCGCCGCGCAGGCGGCGGTGCTGAAGGGGCTCGTCGAGGTGGACCAGCGGCAGGGCTACACCGGGCCGGTCGCGAAGGTGGCCGGCGCGGAGCGGACCGCGCTCGCCGCGCGGCTCGCGAAGGCCTGGCCGAAGGGCACGCTGCGGCCCGGCGACCACTGCGTCGGCATCGTGGACCGGGTGGACGACAAGGCGGGCGTCGTCGAGGTGGAGGTGGGCGAGACGCGCGGCGTGCTGCCCATCTCCGGCATGCGCTGGGCGCGCCGGCCGAACCCGGTGGTGTCCTACGCCGACGCGCTCCTCTCCCGGCCGTCGAGCGCGCTCCACGCCGGCGACGTGGTGGTGCTGAAGCGCGTCGAGCGCGCCGAGCTGCAGAAGAAGGAGGCGCAGCTCGGGGTGGGCCGGCCGAAGGACGTGCCCGAGGCCCCGGTGCTGTTCTCGCTCCAGCAGGACCCCACGCTGCAGGGGGCGCTGGTCGCGGTCGATCCCGGGACGGCGTACGTCACCGCCATGGTGGGCGGCTACGACTTCGAGGCGTCCGAGTTCAACCGCGCGTTCCAGGCCTGCCGCCAGCCGGGCTCGGCGTTCAAGCCGGTCGTCTACTCGGCCGCGGTGGAGAAGCTCGACTACACGCCGGCGACGATCCTCACCGACGCGCCCATCGTGTTCCGCGACGACGAGTCGAGCTGGAAGCCGCAGAACTACGGCGAGGACTTCAAGGGCGACGTCACCCTGCGCACCGCGCTCGTCAACTCGATGAACATCCCGGCGGTGAAGACCGCCGAGGCGCTCAACGCGAAGCTCGGGCCGGCGGGCCTGGGCGACTGGGCGAAGACGCTCGGGATCACCACGCCGGTGAAGCAGGAGCTGGGGAGCGCGCTCGGCTCGTCCTGCGTGACGCCGTGGGAGCTCACCAACGTGTACGCGCTGTTCGCGCGGTACGGCGAGAAGCGCCCCAGCACGTTCGTGAAGCGGGTGCTGGACCGGGACGGGCGCGTGCTCGAGGACCACGCCGACTACCGCGACCCGTGGGTCGGGCTCGACGAGCGGCTGGCGGGCGCGGTGGCCGAGGTGACGCGCCCGCGCGAGCAGGTGATGGACCCGCGCAGCGCCTACATCCTGGTGCGGCTGATGCGCGAGGTGGCGACGGTCGGCACCGGCGCGCGCGCCGCGGCGCTCGGGAAGCCGGCGGCGGGCAAGACCGGCACCACCAACGACTCGTTCGACACCTGGTTCATGGGGTTCACCCGCGACCTCGCCACCGGCGTGTGGCTCGGCTACGACGTGAACGTCACGCCGCTCGGCCGCTACGAGACCGGCGGCCACGCCGCGCTGCCCATCTGGCTCGACTTCATGTCGGCGGCGCTGAAGGGCCGGGCCCAGCCCGAGTTCGAGGCGCCGTCGGGGATCGTCGAGGTGCGGATCGACCCGGCCAGCGGCAAGGCCGTGGCGGACGGCGCCGGCGGCGTGCCCGAGCCGTTCAAGCAGGGGACCGAGCCCGTGCTCGCCGACGCCGAGAAGAAGCAGGTCGAGGTGCAGGACCTGTTCATGCAGTAGCTCACGCAGCGGTAGGACGCGGGGCCCGGCGGCGTGGGGGAAGGTGCGTCCGCCGCCCGCCGCGGCGCCGGCCGTTCCCTTGCCTCGATCCCGACCCACCGGTAGCATCGCGCCGAACCGCCGGAAAATCGCGTGCTTCAGCCCGCGCCGGCGAGAAGGGCCCGATGCGTCCAAAGCTCGCCCACCTCGGCGTGAAGCGGATCCTGTTCCTCTCCATCGCCGGCGCGCTGGCCATCGCCGGCGTGCTCACCTCGATCGCCGTGAACCGCGAGATCCACGTCGCGCTCGAGCGCGCCGCCGCGCACCGCGGGGAGGCCGACGCCCGCGTCTACGCCTCCGCGCTCGCGCCGGCGCTCGCGGCCGGCGACCCGGCGCGCATCGCGGCGCGCGTGGACGAGGACTGGGACGAGGAGTCGTTCGCGTACGTGGTGGTGGTCCGGGAGGACTGGTCCATCGCGGCCAGGCACCTCTCGCGCAACCTGGGCCGGAGCGCCGAGGAGGTGGTGGCGTGGCACCAGGCGGCGGGCGGCGCCGCGCAGCCCCAGGCGCCGGGCGTGCTCGCCTTCACGCGCCCGGTGGAGGGCGCGGCCGGCGGCGCGCGCGCCGGGTACGTGCTGCTCGGCCTCGACCGCGACCCGCTCGACGCGCAGGCCGGGCGCGCCGGCTGGTACATCTTCGCGCTGCTGGTGGGCGGCGGGATGGTGCTGGCCGGGCTCGTCTACGTGTTCGTCTCGCGGCTCGTGCTCCGGCCGCTCGACGAGATGAGCGCGGTGGCGCGCCGGGTCTCCGACTGCGACCTCACCGCCCGCTCCGCGCAGCTCGGCCCGGACGAGCTGGGGACGCTGGCCGAGTCGCTGAACCGGATCGGCGAGAACCTGGCCGCGACGCTCTCCCGCGTGCAGAACGTGACCGGCGGGGTGGCGACCGTCATCGACCGGATCTCGCGCACCGGCTCGGCGGTGTCCTCCGGCGCCGGCACCGTGTCGGCGCGGGTGGTGGACACCTCGTCGTCGATGAGCCAGATGATCTCGTCCTTGAAGGGCATCGCCGACAACGTCGAGGTGCTGGCCCAGAGCGCCGAGGAGTCCTCCTCGTCGATCCTGGAGATGGCCGCCACCAACGACGAGGTGGCCGAGAACATCCAGGCGCTGGCGGCCAGCGTGGAGGAGACCACCGCCGCGATCGAGCAGATGACCTACTCGATCAAGGAGGTGGCGAAGAACATCGAGGACCTGTCCGCCACCACCGAGGAGACGTCGTCCTCGATGAACGAGATGGACGTGTCCATCTCGCAGGTGGAGTCGAACGCGAACGAGACCGCGCGCCTCTCCGAGCAGGCGCAGCGCGACGCGGAGTCGGGGGCGGAGGCGCTCTCGCGCACGCTGCTCGGCATCGACAAGATCAAGGAGTCGTCCAAGGAGGCGGCCAGCGTCATCGAGGCGCTCGGCGCCAAGATCGCCGCCATCGGCAACATCCTCAACGTCATCGACGACGTGGCCGAGCAGACCAACCTGCTCGCGCTGAACGCCGCCATCCTGGCGGCGCAGTCGGGCGAGCACGGCAAGGGCTTCGCGGTGGTGGCCGACGAGATCAAGGACCTGGCCGAGCGCACCGGCGCGTCCACCAAGGAGATCTCCGAGCTCATCCGCGCGGTGCAGGACCAGTCGCGCAACGCCATCCAGGCGATGGACCGCGGCGTCCGCAACGTCGAGGAGGGCGTGCGGCTCGGGCAGGAGACCGAGACCGCCCTGAAGAAGATCCAGCAGTCGAGCCAGAAGTCCACGCAGATGGTGAAGGCCATCGCGCGGGCCACGCTCGAGCAGGCGCGCGGGTCGAAGCAGGTGACCATGGCCATCAACCGCATCGCCGAGACGGTGCAGCAGATCGCGAGCGCGACCGCCGAGCAGGCGCGCGGCTCCGAGCAGATCATGAAGAGCGCCGAGAAGATGAAGGCGATCACCAAGCACGTGGAGCGCTCGGCGCAGGAGCAGGCGCGCGGCTCGAAGCAGATCACCCGCGCCATCGAGTCGATCTCGGAGATGGTCCACCACCTGAACCGCGCCCAGAAGGAGCAGACCAAGGGCTCCGAGCAGGTGATGACGGCGGTGGTGCAGATCAAGCAGGTGGCCGAGGCGCAGACGCACTCGGTCCGCGACCTCGAGGCCGCGATCGTGGACCTCGCCTCGCAGGCGGAGGTGCTCCGCGGCGAGGTGAGGCGATTCAGGATTTAGCGGAACGGCGCGCAGATTGGCGCGCCCGCGGGGACCTTGCGCGAGCCCGCGGAGGCGGGCGCGCGAGGTCACGGGACCCGCGCAGCAGGAGTGGGGCCCCGACGGCTCTGCCGGCGGGGCGAGGGCGCAGCCCTCGTGGGATCAGAACCGCGCCTTGCGCCGCAGCCCGCCGGTGCGGGCGATGACGTCGGCGAGCGCGGCGAGGTCGCGCCACTCCGCCGGCGCGAGCGGCACCACCGACAGCCTGCCCTGCCTGAGCAGGACCGAGCCCTCGAACGCGGGCTCCAGCTTCAGCGCCTCGAGCGGCACGGGCGCCGGGAGCGGCTCGACCGCCTTCACGTCCACGCAGACCAGCTCGCCGCCGGCGGTCGGGTCGGGGTAGGCGGTCCGCACCACCTCGGCGATCCCCACCGCGCGCTTCTCGCCGGAGTGGTAGACGATCGCGCGATCGCCCGCCTTCATGGCCCGGAGGTTCGCCTGGGCCTGCGGGTTGGCGACGCCGGTCCACGGGGTGGTCCCATCGGCGACGAGGTCGGACCACGCGTAGGTGCCGGGCTCGGTCTTCAGCAGCCAGTAGGCCATGCGCGGGGACGTTAGGCGTGGCATGCTGCCGCCGCAACCGGATCCGTCCGGCGGCGGAAGCGTCCCGGTTTCCGCCGTGTTATAGGAACCGCCCTATGTTCGGTCTGTCCTTCGGCGAGATCGTGATCATCGCCGTCCTCGCCCTCATCCTGCTCGGGCCGGATCGCCTCCCGGAGGCGGCGAAGACCATCGGCAAGGGCCTGCGCCAGTTCAAGCAGGCCACGGACGATCTGAAGGACCAGATCGAGACCGAGATCTACAAGGACGACCGGAAGGTTGCGCGCCCCTCGCTGGTGCCGCCCGTCCCGAACCGCCCGGTCCCCGGTCCGGCCGGCCCGCCCCCCGCCGCCACCGCCGAGAACGTCCCCGGGCTGGAGGCGGCGCTGGTGGACGCCGAGCCGGCCGCGTCCGCGGTCGAGCCCGCCGCTGCCGCCGCCCAGCCCGCCGCGGTCGCCACCGCGCCGGCCCCGTCCCCGTCGCCCGAGCCGTCCGGCGAGGGCGCCCCGCCGCCCGGCACCGGCGGCACCGCCGCGTAGGCCCGCATGAGCGAAACCGTCCCGCAGCTGCCGCCGCCGCCGCCGCCGTCGCCGTCCCCCGAGCCCGAGGGCGAGGTGAAGCTCTCGTTCCTCGACCACCTGCGCGACCTGCGCGTCCGCATGGTGCGCGCGATGCTCGGCATCGCGATCGGGATGGGCCTCGTCGGCGGGTTCGTGCCCCAGATCGTGGATCACCTGATGAAGCCGGTGCGCGACGCGCTCCCGGCCGGCCGCCAGCAGCTCGTGTACACGAGCGCGATCGAGCCGATGATGGTCTACATCAAGGTGGCCATGTACGGCGGCGTCTTCGTCGCGGCCCCCTGGGTGCTGTGGCAGCTGTGGCTGTTCATCGCGCCCGGCCTCTACAAGCGCGAGAAGAAGGTCGTCTTCCCGTTCCTGTTCTGGGGGACGCTGCTCTTCTACCTGGGCGCGGTGTTCTGCTTCGAGCTCGTGATGCCGCAGGCGTTCCCGGCCATGCTGGCGTTCGCCGAGAGCGACACGCTCTCGCCGATGCTCTCCCTCTCGGAGCAGCTCTCGCTCGTGCTCGCCATGCTGCTCGGCTTCGGGGTGGTGTTCGAGGTCCCGGTGGTCATCGCGTTCCTGTCGATGATCGGCCTGGTGCAGTGGCGCACGCTCGCGAAGTACCGGCGCATCGCCATCATCGTGAACGTGATCGCGGCCGCGATCATCACGCCCACCGGCGACCCGCTCAACCTCGCCCTGATGGCCGTGCCGATGATCGTCTTCTACGAGGTGGGCATCGTGCTGGCCCGGATCCTCGGCAAGAAGCCCGCGCCCGACGCCGCCCCCGCGGCCTAGCGTCGCCCGGCCCCTGGCCCGGGCGGGCGCGGCGCCCCGGCGCGCTGTTCAGGGCCGCCGCCTGCGTCTAGCATCGGCGGATGCTCGTCTTCCAGTCGGTCGCGGCGCTGTTCGCGGTGTACATGCTCGCCCGCCACGCCCCGCGCGCGTACGCCGCGCTCCGCGGCCGCGCCGGCGACCGGGTGGGCGCGCTCGTGCCGGCCCTGAACGTGGCGCTGGCGCTCGCCATCCTGGTGGTGGCCGTGAAAGGCCTGGCGGGCGCGCTTATCTCGAGGTGACGCACCAGGAGGCGTGATGAACCGGGCCGGCCAGCAGGACGTGGTGTTCCTCGCCGCGAAGCGGACGCCCTTCGGGACGTTCGGCGGCGCCCTGAAGGACCTCAGCGCGACCGACCTCGCGGTCCACGCCGCGAAGGCGGCGATGGCGCAGGCCGGGGCGCCGCCCGCGGACTACGGCCACGTGGTGGTCGGGAACGTGGCCCAGACCTCGCCGGACGCCATCTACCTGGCGCGCCACGTGGGGCTCCGCGCCGGCCTGCCCGAGGGCGTCCCCGCGCTCACCGTGAACCGGCTGTGCGGCTCCGGCTTCGAGGCGGTCATCGAGGCGGCGCGGCTCGTCCACACCGGCGAGGCGGAGCTGGTGCTGGCCGGCGGCACCGAGTCGATGAGCCAGGCGCCGCTCGTGCTGCGCGGCACGCGCTTCGGCCACGCGTTCGGCAAGACCCCGCAGCTCGAGGACATGCTCTGGTCGGCGCTCACCGACACCTACGCCGGCATGCCCATGGCGCTCACCGCCGAGAAGCTGGCCGAGACGCACCGGATCGGGCAGGACGCGGTGGACGAGCTCGCGGTGGCCTCGCAGCGGCGCTGGGCCGCCGCGGACGAGGCCGGGCGCTTCCGCGAGGAGCTGGCGCCGGTGGAGCTCCCGTCGCGCAAGGGGACGGTCCGGTTCGAGAAGGACGAGCACCCGCGCCCCGGCACCACGCTGGAGGGGCTGCGGAAGCTCCCGAAGGTGTTCAAGGCCGACGGCGTCATCCACGCCGGCGCGGCGAGCGGGATCGCCGACGGCGCGGGGATGCTGGTGGTGGCCTCGCGCGCCTACGCGGAGCGCCGCGGGCTCCGGCCGCTGGGACGGCTGGTGAACTGGGGCCACGCCGGCGTGGACCCCACCGTGATGGGCATCGGCCCGGTGCCGGCGGTCCGGAACGCGCTCGCGCGCGCCGGCGCCACGCTCTCCGACCTCGACCTGTTCGAGGTCAACGAGGCGTTCGCGCCGCAGTACCTGGCGGTGGAGCAGGAGCTGGGGCTGCCGCGCGACCGGACCAACGTGGACGGCGGCGCCATCGCGCTCGGCCACCCGCTCGCCGCGAGCGGGGCCCGGATCACCATGCACCTGCTCTACGAGCTGCGGCGCCGCGGCGCCCGGGCCGGCATCGGCTCGGCCTGCATCGGCGGCGGCCAGGGGGTGGCGGTCATCCTGGAGCCGCTCTAGCGGTGCCTCATTCTTGCCCCCGCACGGAGGGGACGATAGGGTCCCCGAGGGTCCGCGGCGAGGAGGGGCGACGATGACGAGCTTCACCGGCGTGAAGGTCTTCTCGACGACGCTGGCGCGCGATCGCGACGCCATGGGCGAGACGATCACGCGCTGGCTCGCCGGCAACCCCGAGCTCGAGGTGGTGAGCCACGAGGTCCGGCAGAGCTCGGACAAGGAGTTCCACTGCCTCACCATCACCCTCTTCTACCGGGAGAGGAAGAAGGGCTAGGACCGCGTGCGCAGCAGACGGAGCCCCGACCTCGGCAGCGCGTTCACCTTCGGCGGCCGCATCCCCTCCGGGCTGGGGCTGCTGCTCGTCCTCATCCTGGTCGCGACCGTCGGCTCCTGGGTGACGCGCGACGACGCCTGGGCCGCGCTGGTGCCGGGCCTGGTGCTGCGCGGGCAGGTGTGGCGGCTCGTCTCCTGGGCCTTCGTGCAGAGCGACCCGCTCACGCTGCTGTTCGGCGGGTTCATGCTCTACTCCATCGGCCAGCAGCTCGCGTTCACCTGGAGCGAGCGGCGCCTGGTCGGCACCTTCCTCGGCCTCGCCGCCGGGGCGACCGCGGTCACGGTGATCGCGGCGCTGCTCTGGTTCCCAGCCGACCGGCCGCACCTCGGCCTGTGGCCGGTGGTGAACGCGCTCCTGCTCATGTGGGCGATGCTCTACCCGGATCGCCAGGTGAGCATCTGGGGCGTGCTCCCGCTCACCGGGAAGACGCTGGCGCTGCTGGTCGTGTTCGGGACGGTGCTGTACGGCCTGGCCGGCGGCGGGCTCCCGGGGCTGGGCGCGTTCGTGCCGCACTTCGCGGCGCTCGCGCTGGGCTTCGCGCTGTCGCGCGGCGGCCGCATGCCGACGCGGCGCTGGAAGCTGCAGGCGCGCGAGTGGTGGGCGGAGCGCGAGTTCCGCCGGCGGTCCAAGCACCTCAAGGTGATCGGCAAGGACGGCAAGGGCGAGCCGCCCCGCTGGATGAACTGATCCGCGGCGCGGGCGCGCCCGGCCGTCAGCTCACCGCCACCTGCCGCACCGCCGAGCGGTAGATCCAGATCCGCGCGGTGCTGGTGCGCGTGTCCGCCGGGACCATGAAGAAGCCGGGCCCGTCCTCGCGGTAGTCGGGGCTGAACCCGGCCACCTGCCGGCCGTCGCGGAACGTGACGCGCACGCGCTTCCCCTCCGCCGCCGGCGCGGCCTCGCCCGGCGCCAGCATGAAGAAGATCGCCTTCACCTTGTCGGTGGGGATCCGCTCGGGGAGCGGCCCCTGCGCGACGAGGTCCAGCGCGGGCGCGTCCAGCGCCGCGTCCTCGATCACGCCGCGCCTCACCAGCCCCTCGAGCGTGTGGATCACCACCCGGTGCGCGCCGGGCACCTCCCACCCGCCGGGCGGCGGGGGCGCCGCCTCGACCACCGGCGGCGGCGTGAACGAGACCTCCTCGACCGGCAGCGGCTCGAGGTCCGGGGCGGGGATCGATGCGGCCGCGGCAGGCGCCGGCGCCGGCACGCCGGCGTCCTCCGGCCCGGGGGCCGGCTCGGGCACCGGCGCCGCGACCGCCGCCTCCGCGAGCGGCGGCGCGCCGGGCTCGACGTCGCCGGCGACCTCGTCGGGCGGCAGCGGCACCAGCTCGTCCGCCGGGATCTCCTCGAGGATGTCCTCGCCGTCGAGCGTGGGCAGGTCGTCCGCGTCCGGCGGCGGCACCGCGGCCAGCTCGGCGAGGTCGGCGAGGTCGGCGAGCTCGGCAGGCTCGACGCTGGCGTCCTGGGAGGACACCTCTGCGCCGAGCAGGTCGTCGATGGCGGGCGGCGGCTCGGCGCCGGCATCGAGCAGCGCGCCGGCGAGCGACGCCGCGGCGTCGGGCGCGGCCTCCGCCACGGCGTCGGGCGCCGGCGCGGCCGGCCCGTCCAGCTCGAGCGGCGGCAGCGCCTCCGCGGCCTCGGCCAGGAGCGCCGAGGGGTCGGCGGCCTCGATCGGCGCGTCGGCGACGTCGCGCTCGACGTCGGCCATGCCCGCGCCCCACCGGGACGGCTCCAGCTCGAGCGCGGGCGCCGCGCCGGCGTCCCACGCCGGGAGCTCCGCCTCCGGCTCGGGCCCGGCGAGCGGCTCCGCCTGCGGGCCGACGTCACCCAGCGTGAATGGCGCGGGCGCCTCCGTCGGCGCCTCCGCCGCGGCCCACGCGTCGGCGTCCTCGCCCAGCTCGCCCGCGGCGAAGTCGAGCGCGGAGAGGTCGCGGCCGCCGGCCGGCTCCGGGTCCGGCTCGCGGAGCGCGAAGGGATCCTCGCCGGCCGCGATCCCGGCGCCGGCCGCCGGCTCCGCCAGCTCGGCCAGCTCGAGCGTGGGATCGACCGGCGCGCCGAGGTCGAGCGTCGGCTCGAGCGCGAGCGGCTCGCCGTCCTCGCCCGCCGCGCCCATCTCCTCGGGGACCGCGAGCGGCTCGGGCGCGGGCTCCACCGGCAGCTCGCCGGCGAGGTCCAGGCCCCCGGCATCGCCCGCGTCCGCGGGCGGCGCGTCCCAGGGCGGCAACTCGGCCTCCCTCGCCCACTCGGGCACGGTGGCCTCGGCGGCGGCGTCGAACGAGCCGCCCGACTCGAGCTCGAACCCCTGGTCGAGCGCCACCTCCTCCGCCCAGCCGGCCTCTGCCGCCGGCTCCGCGCCGGCGGTCGCGAGCTCGAGCGCGCCCTCCTCCGGCGGCGCGGCGAAGCCGCTCGTGTCGTCGTACTCGCCGAGCTCCGGCGGGGCGCCGGGCGGGAGCGGCTCCGGCGCCGGCTCGGCGCCGAGGCCCTCCGGCGAGAGCGCCACCGGGGCGGCGCCGGCCTCGTCGTACTCGCCCAGGACGGCACCCTCGGGCGCGGGCGGCGGCGGCGCGGTCACCTCCCAGCCGTCGGGCGGCAGCGCGGCGGCGTCGCCGCCGGCGAGCGGCGCGGGGAGCTCGGCGGAGGGATCCCCCTCGAGCGCCATCGCGTCCGCCGAGAGCGGCTCCAGCTCCTCGATCATCGCCTCGGTGGCGAGGTCCACGGTCTCCGGCTCGTCGGCCGGCGTGGTCCACGCCTCGTCCGCGGGAGCGGCGTCCGACCGCGGCGACTCGACGGGCGGCGGCGGCTCGGGGGCGCCGAACGTGGCGGTGGCGTCCGGGTTCCACGCCGGCTGCGCGGCGTCCGCGTCGTAGGCCGGCGCGTTCGGATCCCAGGCCTGCGGGGCGTTGGGGTCGTACGGCTGCGCGTTCGGATCCCAGGCCTGCGCGGCGCTGGGGTCGTAGGGCTGCGCGTTGGGGTCCCAGGCCTGCGCGGCGCTGGGGTCGTACGGCTGCGCGTTCGGATCCCAGGCCTGCGGGGCGTTCGGGTCGTACGGCTGCGCGTTGGGATCCCAGGCCTGCGCGGCGTTGGGGTCGTACGGCTGCGCGTTCGGATCCCAGGCCTGCGGGGCGTTGGGGTCGTACGGCTGCGCGTTCGGATCCCAGGCCTGCGGGGCGTTGGGGTCGTACGGCTGCGCGTTCGGATCCCAGGCCTGCGCGGCGTTCGGATCGTACGGCTGCGCGTTCGGATCCCAGGCCTGCGCGGCGTTGGGATCGTATGGCTGCGCGTTCGGATCCCAGGCCTGCGGGGCGTTCGGGTCGTACGGCTGCGCGTTGGGATCCCAGGCCTGCGCGGCGTTGGGATCGTACGGCTGGGCGTTCGGATCCCAGCCCTCCGCCGCCGCAGGCGCGGCGGGCTGCTCGGCGGCATCCCACGCCGGCGCCTCCGGCGCGTCCACCTCCAGCGCCTCGAACGGCTGGCCCTCGAACGCGTCCGCCAGCCCGGCGTCGGGGGCGACGTCCTCGAAGAGCGGCTCCGGCCCGGCCTCGGCGGCGGGCGGCTCCGGCGGCGCCTCGGCGGGCGCGCGGCGGAGCCCGGCCGGCTCGAGCGACGCCCGAAGCCGCTCGGCCGCGGCGCCGACGTCGAAGCCCGAACCCGGCCCGGCCTGCAGCTCGGGCTCGACCAGGTCGCGCAGCTCGGCGTGCCGCCGCTCCTCCTCGGCGGTCAGCCCCTCGGAGAGGCGCTTCCGGTCGAGCTGGCGGAACTCCTTCAGTGCGCTGCGCGGATCGGGCATGTGCGGTGTACCGCCGGTGGGCGTGGGGCCGGCGCTCCGGAGGGCCGGATGATACCTCCGCTCCCCGTCCGCTCAAAGGCGAGGGCGGCTTGCTTTCCCGAGGCCCGGCGGCCATCTATGTGCGCCGATGGCCCGACTTCCCGTGCTCCAGGGCGACCGCGCCCGCCGCTCCGCGCCGCCCGGCCCGGAGGCGTTCCTGCCCATGTCCCCGGAGCACCTGCGGGCGCGCGGCTGGGACGGGCTGGACGTGCTCCTGGTGAGCGGCGACGCCTACGTCGATCACCCGAGCTTCGGCGCGGCGGTGATCGGGCGCGTCCTGGAGGCGGCCGGCTACAAGGTGGGCGTCGTGGCGCAGCCGGACTGGCGCTCGACCGCCGAGCTCCTGCGGCTGGGCCGTCCGCGGCTGTTCGTGGGGATCACCTCGGGTGCGATGGACTCGATGGTGAACCACTACACCGCCCACAAGCGGCGGCGCTCCGACGACGCGTACACGCCCGCCGGCGCCGCCGGCAGGCGGCCGGATCGCGCCACCACCGTGTACGCCCGCCTGGCGCGCGAGGCGTTCGGGCCCACCACGCCCATCGTGCTCGGCGGCATCGAGGCGTCGCTCCGCCGCATCGCCCACTACGACTACTGGGACGACCGGATCCTGCCCTCGGTGCTGGTCCCGTCCGGCGCCGACCTGCTCGTCTACGGCCAGGGCGAGAAGCCCATCCTCGAGATCGCCCGCCGCCTCGCCTCGGGCGAGGACATCTGCGGCCTCACCGACGTGCCCGGCACCGCGCTCGCCGTGCCCGACCTCGCCATGGCGATGCTGGAGGGGCGCGACCGCGAGGTGCTGGAGCTGCCCCCCTACGAGGAGATCGTCCTCGACAAGCGCCGCTTCGCCGAGTTCAGCCGGCTCTACCACCTCGAGCACAACGAGGCGAACGCGCGCATCCTGGTGCAGCGCCACGGCCGCGGGCCGGCGCTGCGCCACGTGGTGGTGAACCCGCCCATGCGGCCGCCCTCCACCGAGGAGCTGGACCGGATCGCCGAGCTGCCCTACGTCCGCGAGGCCCACCCGGCGTACGGCGGCGCGCACATCCCGGCGCTCGAGCAGATCCGCTGGTCGGTCCAGATCCTGCGCGGGTGCGCGGCCGGCTGCGCGTTCTGCTGCATCACCGAGCACCAGGGGCGCGACATCGCCAGCCGCTCCGAGGCGAGCGTGCTGCGCGAGATCGCGACGCTCGCGAGCAAGGAGAGCTTCCGCGGCACCGTCACCGACGTGGGCGGCGCCACCGCCAACATGTGGCGGATGGAGTGCACCAGCGAGGAGGCGCACGCCGCCTGCCGCCGCGCGAGCTGCGTGTACCCGAGCGTCTGCCAGTTCTTCTCGGTGGACCACGGCCCGCTCGTGGACCTGTACGAGAAGGCGCGGAAGGTGCCCGGCGTGAAGCACGTGTTCGTCGGCTCCGGCGTCCGCTACGACCTCGCCCAGGCCGACGAGAAGAACGGCGCGCGCTACCTCGAGGCGCTCGTCGCGAACCACGTGTCCGGCCAGCTCAAGGTCGCGCCCGAGCACGTCTGCGAGCCGGTGCTGAAGGTGATGAAGAAGCCCGGCGTCGAGTCGTTCGAGCGCTTCCGCAAGGACTTCGAGCGCTACACGAGGAAGGCCGGCAAGGAGCAGTACCTCGTCCCGTACTTCATCTCCTCGCACCCGGGCGCGTCGCTGGAGGAGGCGGCGGATCTCATGGAGTACCTGCAGGCGAACCGCTGGAAGCCGCAGCAGGTGCAGGACTTCATGCCCACGCCCATGACGCTCGCCTCGGACATCTTCTGGTCGGGCTACCACCCGATGACCGGCAAGCCGGTGCACGTGACCCGGGACATGGAGGAGAAGCGCATGCAGAAGGCGCTCCTCCGCTGGGGCGATCCGGCCAACCGGCCGCTCGTCGAGAAGGCGCTCCGGAAGATCGGCCGGCTGAAGCCGGGCGAGCGGCTCGGCCCGGGGATGCGCCCGGCGCGGCGCGGCGGCGGGAGGTCCCGGCCCGGCGCGCGGGGCGGCCCCGGTCCCGGCCGCGGCCCGCGCTAGGGGGAGGCGGCCACGCCGGCGGCGCTCTCACGCGGCGTCCCGGATGTGGTAGGGTCCCGCATGCCCCAGACCCGCCCCATCCTCGCCGCCGCCCTCCTGTCCCTCGGGATCGCCCAGGCCGCCCGCGCCGCGGATCCCGCGCCGGCCCCGGCCAAGCCCGCCGCCACGCCCGCCCCCGCCGCGAAGCCGTCGCCCACCGCGATGGACCTGGCGCGCACGCTCGCCACGCAGGAGACGTGGAAGCGCGGGATGGACGGGCTCACGCAGTCCGTCGTCGGCCAGTTCCGCGGCCACCCCGGCTCCGAGCTGAGCATGCCGAAGGACTTCCAGGCGAAGGCGCGCACCGAGATCGAGGCGCTGCTCCCGTACGAGGAGCTGGTGAACATCCACGCCCGCCAGCTCTCGGCCGCGTACGGCGAGGCCGAGATGAAGGACCTGCTCGCGTTCTACAAGTCGCCGCTCGGGCAGAAGACGCTGAAGGCCATGCCCGAGGTGCAGGAGAAGGTGGCGGTGGAGACGCAGCAGCGGATCGAGCCGAAGCTGCCGCAGGTCATGCAGAAGCTCGCGAAGGACGTGAAGCCGCCCGCGGGCGGCGCGAAGGCGCCCTCGAACCCGCACGGCGCCGCGCCGGCCAAGGCCGCGCCCGCGAAGCCGGCGCAGCCCAAGAAGTAGCGCGCCGTCGCCGGGCGAACCCGGGCGGGCGGCCGGGCGCTCCCCCGCTCCCGCGCCGGCCCGCGGTGGCTACCTTCACCGCGTGACCCCGCCGCCCCCCCTCCGCGCCGGGCGCCTCGTGCGCCCGGCGGTCGCGCTCGCCGTGTTCCTCGCCGCCGGCGCCGCCCCCCGTGCCGCGCCGGCCCCGCTCGTCTACGTCGCGCTCGGCGACTCCACCGCCGCCGGGCAGGGCGGCGGCCCGGGCGGCGGCTACCCGCCGCGCCTGGCCCGCCGGCTCGAGGGGGCGGGGCTCGCGGTGAAGCTCGTGAACCTGGGCGTCCCGGGCGCGACCGCCGCCGACCTGCGCCGCGATCAGCTCCCGCGCGCCCTCGAGGCGGGCCCCGGCCTCGTCACGGTCGGCATCGGGATCAACGACCTCGTGCAGGGGCGGCCGCTCCGCGACTTCGCGCGCGACCTCGAGGTGGTGGCGGACTTCCTCCGGCACACGCGCGCCGTGGTGGTGATCTCCAGCCTGCCCGACCTGGGCGACTCGCCGTCGGCCGAGGGCGCGCCCGCGGCGCTCCTGCGCCGGCTCGACCAGTACAACGCCGCCATCGCGCGGGTGGCGGAGCGGCACGGGTTCCTGGTGGCGGACGCGTTCGGCGAGACGCGACGGACCGTGAAGCGGCTCGGCCCCGCGGCGGTGTTCGCCGGCGACGGCTTCCACCCGTCGGCGGCCGGCTACGACGCCTGGGCCGAGGCGCTGTGGGGGCCGGTGGAGCGGGCGCTCGGCGCGCGGCTGCAGGGCCGCCGGCCTCCCGCGCCGGCCGCGGCCGGGCGGCCGTGACGCCGCCGGGCCGGTGCGCTAGGGTCGCGGCCCATGGAAGACCGCGAACGCCAGGAGCGGCACCGCCGGCTGTGGGAGGCGGACCACCGGCACCTCTGGCACCCGTTCACGCAGATGAAGGACTGGCTCCGCGAGGAGCCGCTCATCGTGGACGCGGCCGAGGGCGTCTACCTCGTGGACACGCTCGGCAACCGCTACCTCGACGGCGTGTCGTCGCTCTGGTGCAACGTGCACGGCCACCGGGTCCCGGAGCTCGACGCCGCGGTGCGGGCGCAGCTCGACCGCGTCGCGCACTCCACCCTGCTCGGCCTCGCCTCCACCGCGTCCATCGAGTGCGCCGAGGAGCTGGTCCGGCACCTGCCGCCCGGCCTGACGCGCGTCTTCTTCTCCGACGCCGGCGCCACCGCGGTCGAGATCGCCATCAAGATGGCGTTCCAGCACCACCAGCTCCGCGGCGACGAGCGCCGCACCGAGTTCGTGGCGCTGCACGGCGGCTACCACGGCGACACCATCGGCTCGGTCTCGGTGGGCGGCATCGACCTGTTCCACCGGATCTTCAAGCCGCTGCTGTTCGAGGTGCACCACGCGCCGCAGCCGTACTGCTACCGCTGCCCGCTCGGGAAGGCGCTGCCGGGGTGCGGGATGGCCTGCGCCGACGAGGTGGAGCGCATCGTCGAGGCGCGCGAGGGCCGGGTCGCCGCGCTCGTCATCGAGCCGCTCGTGCAGGGCGCCGACGGGATGATCACGCAGCCGCCGGGGTACCTGCGCCGCATGCGCGAGGTGTGCGACCGGCACGGCGCGCTGCTGGTGTGCGACGAGGTCGCCACCGGCTGGGGGCGCACCGGGACCACGTTCGCGGTGGAGCAGGAGGGCGTGCGCCCGGACATCCTCACCATGGCGAAGGGGCTCACCGGCGGGTACCTGCCGCTCGCCGCCACCGTGACGACCGAGCAGGTGTTCGAGTCCTTCCTGGGCGAGCACGCCGAGAAGCGGACGTTCTTCCACGGCCACACCTACGCCGGGAACCCGCTCGCCTGCGCCGCCGCGACCGCCTCCATGACGCTGTTCCGCGAGCGCGGGGTGGGCGCCGCGGTGCCGGGGAAGGCGGCGGCGCTGGCCCGCGCGCTCGCGCCGGCGGCGCGGCTCGCGCACGTGGGCGAGGTGCGGCAGCGCGGGCTCATGGTCGGCATCGAGCTGGTGCGCGACCGGGCCACCAGGGAGGAGTACGCCTACGAGCTGCGGGCCGGCGACCGGGTGACCCGGGAGGCCCGCAAGCTCGGCGCCATCCTGCGGCCGCTCGGGAACGTGGTGGTGCTCATGCCGCCGCTCGCCATGACCGAGGCCGAGCTCACGCGGCTGGCCGGGATCACGCTCGCCGCCATCGAGGCGGCCACCGCGAGGCTGTAGTGCGCGGCCTGTTCGTCACCGGCACCGACACCGGGGTGGGCAAGACCGAGGTGGCCTGCGCGCTGGTCCGCGCGGCGCGCGCGGCCGGCCTGGACGCGGTGGGCATGAAGCCGGCGCAGTCCGGCCACGTGGCGGGCGAGCCGTCCGACGCGGAGCGGCTCCGGGAGGCGTCCGGCGGGGTCGAGCCGCTCGAGGCGATCTGCCCGTACACGTTCGCGGCCCCGCTCGCGCCGGCGGCCGCGGCGCGAGCGGAGGGGCGCGAGGTCTCGCTGGCGCGGGTGGTGGAGGCGGCGCGCGCGCTCGCGGCGCGCCACGCGGCGGTGGTGGTGGAGGGGGCGGGCGGGCTGCTCGTGCCGCTCACCGCGCGCGAGACCCACGCAGACCTGGCCGCGGCGCTCGGCCTGCCGGTGCTGGTGGTGGCGCGCGCCGGGCTCGGGACGGTGAACCACACCGCGCTCACCGTCGAGGCGCTGGAGCGGCGCGGCCTCCCGATCGCCGGGATCGTGCTCAACCGCACCGGGCCGGAGGACGACCCGTCGGTGCCGCTCAACGCGGCCGAGATCGCGCGATTGACCCACCGTGAACCGCTCGCGCTGCTGCCGTGGGAGCCCGATATCGCGCGGCGGGCGCGCGCGCTCGGATCCGTCCTCGCGGCGAAGATCCAGTTTTGAGCGCCTGGAGCGAAAATTGGATCGATCGCGAGATCGATCCTAGATCGCTGACGTGCCGAACGTCGTCGACCTCACGCTCGTCTCTCGCGCGCGCCGCGCGCTGCACGCCGTGCTCGAGGAGCGCGGCCTCGGGTTCTTCCTCGCCGCGGGCTCCCGCACGCCGCGCCTCGACCCGCGCCGCATCGCCTGGGTGGTGGAGGTGGCGCGCCGCCAGGTCTCGCTCCGCGCGCGCCGCGATCCCGACGCGCTCTCGCGCACCCGCCGCGTGCTGCGCCGCGAGCTGATCCGCCGGCTCACCGAGGCGATGCTGCAGGCGGGGCTGTAGCCCTTCGACTCCGGCGAGCCGTCGGCTCGCTCGCTCATCCCGAGCGTAGCGCGGCCCGTGGGGCCGCGCGAAGTCGAGGGACGCTCAGGGTGACCCTTCGACTCCGGCCGTGCCTGCGGCACGGCCTACGCTCAGGGTGAGCGAGTTAGATCGCTCATCCCGAGCGTAGCGCGGCCGCCAGGCCGCGCGGAGTCGAGGGAGGGACGCTACCGCCCGCTCGACTTGCCCACGTAGCGCAGCCGCAGGTCGGTGAGGAGGTTCTCGAGGAACCGGGCCTCCTCGTCGGTGAGGTTGCCCTTCGTCTTCTCGGCGAGCATCGACAGGATGTCGATGGTCTGCTTCGCGAGCAGCAGGTTGGCCTGCGCGATCTCGCCGGTCTCCGGGTGCGGCGCGTCGCCGAGGTGCACGAACGCGGAGGAGCCGAGCGACAGCACGAACGTGTAGAAGTCGATGGGCGCGGGCTGCTTCTCGTCGGCCATGGTCGGTCCTCCCGGCGATCTAGTCGAAGTCGAAGGCGATGCGCTCGGCGGCGTAGCCGCGCTGGACGAGCAGCACGAGCCGGCCGCCGCGGCGGGCCCGGGCGGCGGCCCGCTGGAAGCCGGCCACCGACGAGACCTCGGCGGAGTTCACCTCGCGGACGAGGTCGCCCGGCTGCAGCCCGGCCTGGGCGGCGGGCGAGCGGCCGGCCACGCTGCGCACCACCACCAGCGTGCCGCCGGAGACGCGCTCCTCGGAGACGCGCAGGCCCACGCGCTGCTGCACGAGCTCGGCGGCGCGCTGCGGGGTCAGCTCGACGGCCGTGACGGTGGCCTGCACGCGCGCGCCGCGGCGCGAGAGGTCGAGCCGCGCGGCGCGGCCGATGGGGAGGTCGCGCAGCCGGAACAGGAGCTCCGCGGCGCTGCCCGGCGGCGTCCCGTCCACCGCCTCGACCCGATCGCCGCTCCGCACGCCGGCGCGCTCGCCGGGCGACCCCGGGTCCACCCCGGTGACGCGCACGCCGCCGGAGCCGCCGTCCACCGAGCCATCCTTGCGCGGCAGGTCGTCCACCGAGATGCCGAGGTAGCCCTCGCGCACCTCGCCGTGCGCGATGAGGTCCTCGGCGATGCGGCGGGCCCGGTCGATGGGGATGGCGAAGCCGATGCCGGCGCTGCGGTCGCCCAGGATGGCGGTGTTCACGCCCACCAGCCGCCCGTCGATGTCGAGCAGCGGCCCGCCGGAGTTGCCGGGGTTGATGGACGCGTCGGTCTGGATGAAGTCGAACATCGTCCGCTCGCCCGCCTTGAAGTTGCGGTGCACCGCCGAGACCACGCCGGTGGTGACGGTGTGCGCGAGGCCGAACGGGTTGCCGATGGCGATGACCGTCTCGCCGATGAGCAGGTCGTCGGAGCGGCCGGTGGTGACGTAGGGGAGCTTCTCGCGGGTGTCGAGCTTCAGCACCGCGAGGTCGGACGACGGATCGGTGCCCACCACCTTCGCCATGAGCTCGCGGCCGTCGAGCAGGCCCACCCGGAAGCGGGCGCCGCGCTCCACCACGTGGTTGTTCGTGAGCACGTAGCCGTCGGGCGAGACGATCACGCCCGAGCCGAGCGAGGTGGTCGCGTAGCCCTTGCGGTAGCGCGGCCGCTCGAACAGGTCGCCGAACAGCAGGTCGCCCATCGTGCCGCCGCGCGGCTGCGACGGGACGCGGATGCGGACCAGCTCCTCGGCGGAGACGTTCACCACCGCGCCGCGCACCTTCTCCACCGCGATCACCACCGGGGTGCGGCGGTTCGCGGACGCGCGCTCGTCGGCGCGGGGGAGCGCGGCGGGGGGCCGGGCCGCGGCGGGCGCCGCGACTCCGGCGGCGAGCGCGGCGGCGAGCGCGAGGGCGCGCCCGGCGCCGCGGACGGCGCTACGGCTGCTGCTGCGGCGGGACCTCACCACCTCCGACGTCCTCCTCGGGCTCGTCGTCGTCGAGATCGTCCGGCTCCTCGACGCCGCTCATCGACGCCTCGATGGGCATCGCCTGGTCGGCGAGGTCGGGGAGCGCCTTCTGGAGCTTCTCGTACTCCTTCTCGTCCACCTTGCCCTTGCGCAGGTAACGCTGCACCACGCGCTTGTCGACGAGCTTGTTCTCGAACGGGTCGGCCATGTCACTTCCTTGCTGTCTGGGCGGAGGCCGGAAAATAGGCCCCGCCTTGCGGCCCCGTCAAGCGCGTGTTAGCGCTGTCGCCATGCCGGTTTCCGAAGCCTCTGTGAGCGCCGGGCGGCGCGCGCGGCTCGGCGGGCTCTACGTCATCGTGGGGGGTGCGGATCCGGTGGCGCAGGCGCGTGCCGCGATCGGCGGAGGCGCCCGCGCGATCCAGGTGCGGATGAAGGACGCGCCCGCCGGCGCGGTGCTCGAGGCCACCCGCCGCATCCTGGCGCTCGCCACCGGCCGGGCGCTCGTGCTCGTGAACGACCGCGCCGACCTGGCGCTCCTCGCCGGCGCCGACGGCGTCCACCTGGGGGACGACGACCTGCCGGTGCCCGAGGCGCGCCGGCTCCTCGGCCCCGACCTGCTGGTGGGCCGCACCACCCGGACGCTGGAGGAGGCCCGGGCCGCGCTCGCCGAGGGCGCCGATCACGTGGGCTACGGGCCCATCTTCGCCTCGCGCTCGAAGGCCCTGCCGGTGCCGCCGCGCGGCCTGGCGGCGCTCGCCGAGGTGGCGCGCGCGCTCCCCGCGCCGGTGGTGGCCATCGGCGGCATCGGGCTCGACGACGTCGCCGCGGTGGCGCGGGCCGGCGCCGCCTGCGCGGCGGTGATCGAGGCGGTGCTGGGCGCGGCGGATCCCGAGGCCGCCGCGGCGCGGATGCAGGCCGCCTTCGAGGCGGGCCGCGCCGCGCGAGGGGCCACCCCGTGAGCCCTCGGCCGCGGATCGGGATCACGCTCGACGCCGACGCCACGGGCCGGCGGTACGAGCTGCCGCGCGGCTACGTGGAGGCGGTGCTGGACGCGGGCGGCCTGCCCATCCTGCTGCCGCACGCGGTGGACGTGGCCGGCGCGTACCTGTCGCTGCTCGACGGGCTGGTGGTGAGCGGCGGCGACTTCGACCTGCCGCCGGAGCTGTACGGCGAGGCGCGGCGCCCGGGCTGCGGCCCGTCGCGCCCCGAGCGCACCCGCTTCGAGAAGGACCTGCTCGAGGCCGCGCTCGCGGCGCGCCTGCCGGTGCTGGGCGTGTGCGGCGGCATGCAGCTCCTCGACGTGGTGCGGGGCGGCACGCTCTGGCAGGACCTGCCCGGCGAGGCCGGCCTCCGCGGCCACGAGCAGCCCGCGCCGAAGGACGTCCCCTCCCACGAGGTGACCATCGCGCCCGGCACGCAGCTGGCCGCGCTCGCCGGGGCCGGTCCGCTCATGGTGAACTCGACGCACCACCAGGCGGTGCGCGAGCCGGGGCCGGGCGTGCTCGTCTCGGCCCGCGCGCCCGACGGCGTGGTGGAGGCCATCGAGCTCCCGGACCTGCCGTTCGCGCTGGGCGTGCAGTGGCACCCCGAGGCGACGCGCGACGACCCGCGCCACGCCGCCATCTACCGGGGCCTCGTGGACGCGGCGCGGAGCCTGCGCCGGTGATCCCGCGGGTGCTGGTGGTGGCCGGCCTCGACCCGTCGGGCGGGGCGGGCCTCACCGCCGACCTCGAGGCGCTCGCCGCCGTCGGCGCGCGCGGCTGGGCCGTCGCGACCGCGCTCACCGCGCAGGGCCCGCGCGGCGCGCGCGGCGTCTCGCCGACCGCCGAGGCGTTCCTGCGGGCGCAGATCGACGCGCTGCTGGAGGGACGCGAGCGGCCGCGCGCGGTGAAGACCGGCATGCTCGGGACCGCCGGCCTGGCCCGGGCGCTGGCCGCGCGGCTCGGGGAGCCGCCGCTCGCGCGCGTGCCCGTGGTGGTCGATCCGGTGCTGGTCGCGTCCTCCGGCGCGCCGCTGCTCGACGCGGGCGGCGCGGCGCCCGGCGAGGCGCTCGCGGCGCTGCTCGCGCGGGCGCGGCTCGTCACGCCCAACCTGCCGGAGCTCGCGGCGCTCACCGGCGTCGAGGTCGCGGACGACGCCGCGGCCGTCCGCGCGGCGCGGATGCTCCCGGCGCGCGCGGTGCTGGTGAAGGGCGGGCACCGCGCCGGCGCGCCGGTGGACCTGCTGGTGGAGGGGCGGCGCGTGACGCGGTTCACCGGGCGGCGCAGGGCGGGGACGGCGCGCGGGACCGGGTGCCGGCTGGCGTCGGCGATCGCCGGGCTGCTCGCGGGCGGGGCGTCGCTGGAGGAGGCGGTGCGCGGGGGGAAGCGGGTCGTGGGGCGGTATCTGGATCTCGCCGCGCGGTGAGGGGGCGGGGTTGCTGGCGGGGGGGTGGTGGGGGGGTGGTGGGGGATGGGCGGGCGGGGGTCTCCGCTCGCGGTGAGCCTGTCGAACCGCGAGCTGGGCGCGGGGGCGGGGCTCGGGCTTCGAGGGTGCGGGGGGCGGTCGGGGCGGGACCGTGTGGCCGGAACCGGGCCGGTGGGATCGGCTTGCGAGAGGCTCGAGGGTGGGGCGCGGGGCGCGGGGAGGATGCTCCGCGCGCGGTGAAGGTGTGGGACGGGCGAGCTGGACGCGGGGGGGGGAACCAGTCGGAACCGGTCGGAACCAGTCAAGACATCGCTGACAGGTGGCTGCACCGTCGGCGCTCCGGCCTCCGCGTCCAGAGAGATATGTGCCCAATCACCCGGGGCGAGCGAACGCTTGCGACCCACACGGACGGTGGATCGCGGTCTCACGTCCAGTTAATATCTGCCCAATCATGATGCGCGGCGCTCGTCAGCTCCGGTTCCGGCTCTCCCCTCCTCGCAGCCACGGCGGCCGTCGGCCCGGCGCGGGGCGCAAGCCCTCGGGCGCGCGGGCGGGGGTCTCGCACCACGGGCGGCCTTCGGTCACCGCCTCTTCGCCGGTGCACGTCACCTTGCGTGTGCTCCCGCACGTCTGGAACCTGCGGAGCCAGCGCGCGCTCCGGGTCGTCGAGGCGGCGTTCGAGGCCGCCACGGCGGCTCGCAGCACCTTCCGCGTGGTCCACTTCGCGCTCGAGGGGAACCACCTCCACCTCATCGCGGAGGCGGACGGGTCGCGGGCGCTCTCCTCGGGGATGCAGGGGCTGTGCATCCGGCTCGCGAAGGGGCTCAACCGCATGATGGGGCGGCGCGGCAAGGTCTTCGCGGACCGCTACCACGCGCGCGTGCTGGGCACGCCCACCGAGGTCCGCACCGCGCTCGCCTACGTGCTGCTCAACCACCGGAGCCACCTCGCGCGCATGGGAAAGCCTCTCGGGCGCGGGGGCGTGGACCGGTTCTCCTCCGGCGGCTGGTTCGACGGGTGGCGCGGCGGTGGGGCTGGGGCTGCGGTGCGGGAGGCTGCGCGGAGCATCACGGCGGCGCCGCGCTCCTGGCTGCTCTCCACGGGGTGGAGGCGCCGGGGGCTGCTCTCGTGCGACGAGGTTCCGCGGGCGCTCGGGGGGTGACGGGCCGGGCCGCGCGCCACGCCTACTGCTGCGGTCGGCGGTCCATCTCGGCGAAGTACGTCGTCGTCTTGAAGAACACCAGGTCGATGGTGCAGGTGGGGCCCTGGCGCTGCTTCGCCACGATGAGCTGCACGGGGAGGGTGTCGCCGGCGGCGGTGCCCTGCTGGACGTCCTTGTTGTCCTCCTCGGCACGGTGCAGGAACATCACGATGTCGGCGTCCTGCTCGATGGCGCCGGACTCGCGGAGGTCGGAGAGCATGGGGGGCTCGCCCTTGCGCTTCTCCACGCTGCGGTTGAGCTGCGAGAGCGCCACGATGGGGCACTCGAGCTCCTTCGCGAGCGACTTCAGCGAGCGGCTGATGGTGGCGATCTCCTGCTCGCGCGACTGGTTGGAGCGGTCGCTGGGCGCGTGCATGAGCTGCAGGTAGTCGATCATCACGAGATCGAGCCCGCCGTTCTCGCGCTTCAGCTTGCGGCACTTCGAGCGCAGCTCCACGGGGGTGAGCACGAAGTTGTCGTCGAGCCACAGGTTGGCGGCGCCGATGCGGTCGGCCTGGGTGGCGAGCTTGTCCCAGTCGTGCCGGGAGAGCTGGCCCTGCGAGAGCTTGCGCCAGTCGAGCTTGCCCTCGGACGCGAGCATGCGGAGCGCGAGCTGGTCGGACGGCATCTCCAGCGAGAAGAACGCGACCTTGCGCTGGGCCTTGGTGGCGGCGTGGGTGGCGATGTTGAGCGCGAACGCGGTCTTGCCGACCGACGGGCGGGCGGCGAGCACGGTGAGCGTCCCGGGCTGCAGGCCGAGCGTGTTCCGGTCGAGCGTCTGGATGCCGGTGGGCACGCCGGTGATGGGCGACAGGCCGGCCTGGACCCGCTTCTGCACGGCCTCGAGGTTCTCGAGCGCCCGCAGCACCGGCTCGGAGATCTTCTTCAGCGTGTCTACGTTGCTGCCCTGCGCGGCGCCGAACACCTCCTGCTGCGCGGCGTCCAGGAAGTGCTGGACGTTCGCCCCGGCCTCGTAGCCGCGCTCCACCAGCCGCTGCGCGGTGAGCATCATCACCCGCAGCCGGGCGAGATCCTGCACGGTGCGCGCGTAGTGGCCGACGTTGGACGCGGTGCCGATGGCGCGCGCCAGCGTGAGCGGGAGCTCCTGCGGGACCGCGGAGCCGAGCAGCCCCTTCGCGTCGAGCCGCTGCTGGACCAGGATGGGATCGAGCGTCTTCGACTCGCGGGCCAGCTCCTCGCACGCGCCGTACACGTGCTGGTGCGCGAGCAGGTAGAAGTCGCCGGCCCGCAGCAGCGCGGCCACCTGGTCGAAGGCGGTCTCCTCCACCAGGATCGCGCCCAGCACCGCCTGCTCGGCCTCGAGGCTGTGGGGGAGATCGCGCGCGGAGCGCAGGGGGGAGACGCCGGCTTCGGCGACGCGGCGGGCAGGATCCGATTCGGCCATCGAGCGGCGCAGCCTACCAGCCGACTGTGACCCGATCATTGTCGATGTTCGGTGGATAACCCCCGAAAACGCATGGAAAGACGCGGTGGAAAGGCTGTGGAAGGCCTGTGGATGGGCGGTGGACGGGCGGCACCGCCCCGCCGGTGTGCCCAGGGCGGGGCAGGTGGGAGTCGCCTCCGGCGCGCCCCCGTCCCGCGGCCGCGGTACAACCACCCCCATGCGATCCCTCCGGCTCCTCGCCCTCACCTCGATCGTGGCGCTCTCCGGCTGCGCCGCGCTCAACCAGCTCGCCGCCTCGGCCTTCGAGAAGCCGAAGCTCACCTTCCGCTCCGCCACCCTGCAGTCGCTCGACCTCGAGGGCGCCACGCTGGGCTTCCAGTTCGACCTCGAGAACCCGAACGGCTTCGGCCTCACGCTGGCGCGCCTGGGCTACGGCGTCGAGGTGGAGGGGACGCGCATCGCCGCCGGCGACATGCCGGGCGGCCTCAAGATCCCGGCGGCCGGGAAGGCGCCGGTCACGTTCCCGGTGCGGGTGCGCTTCAAGGACGTGCCGGGGATCGTGTCGCTGCTCGGCCGGCAGCAGGACTCCATCCGCTACAAGCTGGGCGGCACGGTCGGGGTCTCGACGCCGGTGGGCGTGGTGGACCTGCCCATCTCCCACGAGGACAGCCTGAAGCTGCCGCGCCTCCCGGGCTTCACGCTGGAGGGGCTGTCGGTCCGCTCGGTGTCGCTCTCCGACCTCGCGCTCGACGTGAAGCTGCGGGTGAAGAACCCGAACGCGTTCGCCATCCCCTCGGGCACGCTCGACTCGGCGGTCTCGCTGGCGGGCAGCCAGGTGGGCCGGATCGACGGGCGCGCCCTGGCGGCGGTCCCCGCGCAGGGCAGCACGGTCCTCACGATCCCACTCAAGGTGGATCTCGTCCGCGCCGGCCGGGCCGCCAGCGAGCTGATGCGCGGCGCGCCGGTGGACGTCGGGATGCGCGGCACCGCCGACCTGGGCGGCCTGCCGGTGCCGCTCGACGTGGGCGGGCGCGTCCCGGTCGCGCGGTGAAACGAAAGGAGACGCCCGGCGGGGAGACCGTCCGCCGGGCGCCTCGAGGCCGGCATGGGAGGGGAGGAGCCGGCCTCCCTTCACCCTGATGCTCCGCGGGCGTGCCAGCAAGCCCCCGCCCGAACGTTCCGCGTGCGGGTGCGGTGGCCCGCCACGGGAGCACCCCGGCGCCGGCCGCGCCCGGGCGGCGGGCGCCGAGCGGGCGGGCTCAGCGCACGGTGAAGGCCACCTCGGCGCCGGCGGCGAAGCTGAAGAACTCGCCCGAGATGCCCGCGCCGGTGACGTTCTTCACCAGCGCGACGTCCTGGCCGGCCGCCGCGTAGGGCCCGCACAGCGCCATCACCGAGGCGGTGTACGCGTCGGGCGCGAGCGGCTCGCCGGTGGCGAGCGAGCGGACGTCGAACGCGCGATCGCTGCCCCAGTAGAAGTCGCCGTCCCAGGGCTCGGCGCTGGCGGTGACCGCGGCCCAGTACAGCGGCGCGTAGTCGGGATCGGCGGTGCCGGCCTCGATCGCGCCGTCGCCCCAGGCGGCGCGGAGCCCGGCGGCGTCCACGGTGGCGCCCTCGGGCGGCGACGTGAAGGCCGGCTCGCCCACGAGGTAGGTGAACCCCGTGCCGTCCACCGCGCCGTCGCCGTTCGCGTCCACCGCGATGGTGTAGCGACGGCCCGGCTGCGCGGCGAAGGAGGCGGCGTACACGCCGGTCTGCGCGGCCGCCAGCGCGAGCGCGTGCGCGCCGTCCGGGCCGGTCACGGTGATCACGGCGCCGTCGGTCGGCTGCGGATCGACGAGCTCGCCGTCGGGCCCGGGCAGCCCCTCGCTCACCAGCGCCGCGGCGCCGCTCGCGTCCACCCAGGCGACGACCTCGTAGGTGACCTTGCTCAGCAGGCCCACCCGCACCACGAGCGGATCGGCGGGCGTGCCCACGCCGGCGGCGGCGGCCTGCATCTCGCCGGCCGCGCCGGCCAGCGAGGCGCCCCCGGAGCAGGAGCGCGCCACCAGCCCGGTGAGCGGCAGGTCGTCCACCTTGCCGAACTCGATGTACTTCGCGCCGGGCATGCCGGTGAGCGAGCCGTCGAGGTCGAAGCCGGTCTGGTAGGCGACCACGCTCGACGTGCCGTCGCGGAGCGCCACCACCTGGAAGCTCCCGTTCGCGTCGGTGTACGCGGTCGTCCCGGGGAACGCCTCGACGCGCGCGTTGGGGAGCGGTCGCCCGTCCACCGCCGACACCACGCGCCCGTACAGATCGGCGCACTCGTCCCCCTCCGGCGCGGCGCCGTACCAGGAGAAGTGGCGGATGGAGGCGCGCAGCACCGGCGTCTCGCCGTCCACCGTGGAGACCGCCACGGTGCCCTCCACGAAGTCCTCCCAGGCGCCGGTGACCGGATCGTACGAGTAGCAGTGGATCACCGTGCCCACCGGGTAGCGGGGGCGGAGGGCCGGCGGGATGGGCAGCTCGACCACCGCGCTCGCCGACGGCTTCAGGTTCACCCGGCGGCCGGACGGCTCGTAGATGCTGAACTCGGCGAACGTGACGGGCGCGAGCACCGTGCCGCCGGCGCTCCCCGCGACCAGCTCGCCGGGGAGCACCGCGGTCTCCTTGCTGGGATCGACGGGCGTGATGGTCACCTCGAGCTCGGTGGCCTCGGTGTCCAGGCCGCCGGCCGGGAGGATCACCGCGTACGGGCCGGCCTCGGTCACCTCGGAGAACGTCCGGGCGGTGGACGGGTCGTAGGGCTGCCGCGCCCCCTCGCGCTTCAGCGTGGCGAGCACCGCCTCCGCGCGGTCGCCGGAGCGCGCGCCGGCGTAGCTCGGCGCGTAGCCGGGCTTCGTGAAGGTGAGCCGCACGTCGCCGGCGGCGAGGCCGGCGAGGGTGAACTCGCCCGCCGCGTCGGTGACGGCGGTGCGGCCGCCGGCGGCGACGGTCACGCCCGCGAGGCGCGCGCCGGTGGCGGCGTCGGTGACCGCGCCGAGGAGGGTGTTGCCGCCGCCGGGCGGCGGGGGTGGGGGCGGGTTCGCGCCGCCGCCGCCTCCACCGCCGCCGCAGGCCGCGAGCGCGGCCGCAAGGAGAAGGGCGGGAAGGGCGGGCGCGGCGCGCGCGCCGGCCCGGGACGTCGAGGTCGGGTGCATCGGGACTCCTGTGGGATCGGGTTCAGGGTGCGGGGGGAAGCGGGGCGGGGCCGGGCACCACGGCCACCGCGAAGGAGAGGCCGTCCACGGGGAGGGCGCGCACGACGGCGAGCGTCTCGACGTCCACCGCGAGGAGATGCCCCTCGGTGCCCGACGACACCACCCAGGCGACGCGGCCGTCCGGCGAGAGCGCGGCGTGGCTCGGGTTCGCGAAGGACCGCGCGGCGGAGCGGAGCCGCTCGGTGCGGACCTCGCCGCTGTCGAGGTCGAGGCGCGAGAGCGAGTCCGAGTAGTAGTCGAGCGCCAGCACCCGGCGCCCGCCGGGCAGCGGCAGCAGGCCCATGGGCCCGGGCGCGGCGGTGAACGCCCGGCCGGCGCCGGCGTCCGGGAGGACGGGCGTGACGTGGTCGGAGGCGAAGTCGGAGACGAGCGCGAGCCCCCGCTCCGGCATGGCGAGCAGCGCCACCGGATCCGGGCCCACCGCCACGTCGCCGAGCGGCGCGAGCGTCCCGGCGTCGAGCCGGCGGATCACCGCGGGCGCGCTCGACGGCGGCTTCGGGCGGAGCGCCACCAGCACCTCGCCGCCGAGCAGCGCGAGCGCCACCGCCTCGCGCGCCTCGCCGGCGGGCTCGAGCGCGACGCGGCGGCGGATGGCGCCCGTCGCGAGGTCGAGCTCCGTGAGCGCGCCGGAGCGGACGTGGGCCACGAGGAGCCGCCCGCCCGGCAGCGCCAGCAGGGCGATGGGCCGCTCGCCCACGTACCGCGGCGACGGCCCGCCGGGCGCGCCGTGGCAGGCGGCGCAGCTCGTGGCCGCGGCGGCCTCCGCGGTGGCGTGGCCGGCGATGGCGCTCCCGTCCTCCCGCGCCGCCGGCAGCGGGGCGGTGAGGAACGTCCGGGTGAGGCGCGCCGCGGCGGGATCCAGCTCCGCCACCGCCTGCGAGCCGGTGAGGACGACGAGGAGCCGGTCGTCCACGGGGAGGAGCTGGTGCGGCAGCTGGCCCACCGGGATCCGGCGCACCGTCTCGCCGCGCTCCGGATCGACCACCGCCATCGTGCCGCTCGCCGCCTGGCTCACGTACAGGTGGTGGCGCGCGCCCGGCGCCTCGGGCGCGGGCGCGCAGGCGAGCGCGAGCGCCGCCGCGAGCGCCGCGGCCGCGGCGCGTGAACCCTTCGTGAGCACGTCTCCCCCTCCGTCGCCGCCGGTGCGGGCGCGGCGAGCGGCGCAGGATGCGCGCGGCGGGCGCGGCGGAGGCGGTCCTTCTCGGGGGAGCGGGCGCGCCGGACGGGCGGCCTGCGCGCGAGGACAGGCGCCGCGGCCGGCTAGAGCGCCAGCCGGAGGAGCGGCGTCGCGACCAGCACGCCCAGGCCGGCGACGATCATCACCACCCCCGCCACCGCGCCCTCGACGCGCCCCAGCTCCATGGCCTGCGCGGTGCCGGCGGCGTGCGCGCCCATGCCGAACAGCGCGCCGCGCGCGACCGCGCTCCGGAGCGGGAGCCAGCGGAGGAGGAGCTGCCCCACCACCAGGCCCACCACCGCCGTGAGGATCACGAACACCGCCGCCAGCGCCGGCACGCCGCCGAGGTCGCCGGCCACCTGCATCGCGAACGGCGTGGTGATGGAGCGGGGCGCCAGGCTGAGCGCGAGCGGCCGGCCGAGGCCGAGCGCGCGGGCGAGCAGGAACGAGCTCCCCACCGCCACCGCGCAGCCGGCCAGGATCCCGGCGCAGAGCTCGGCGGCGTGCCGGCGGAGCAGCCCGGCGTGGCGGTGGAGCGGCAGCGCGAACGCCACCGTGGCCGGGCCGAGGAGATCGACCAGCAGCCGCCCGCCTCGCATGTAGCCGGGGTACGGCACGCGCGCGGCGAGCAGCACCGCGGCGAGCGCGCCCGGCACGACCAGCAGCGGCGTGAGCCACGGCCGCGGGAAGCGGCGGTGCAGCGCCCGGGCGGCCGCGTACAGCGCGGCGGTGACGGCGATCCAGGCGGCGGCGATCACGGCGCCTCCTCCCGCCGGCGCGCCAGCCACTCCACCGTGGCGCCGGTCACCGCCATGACGAGCACCGTGCTCACCGCCACCACCGCGAGCGCGCGGGCCCCCTCGCCGCCGAGCAGCTCCGGGTACTGGATCGCGCCCACCGCGGCCGGGATGAAGAAGAGCAGCATGTGGCGGAAGAGCCAGTCGGCCCCGCGCTCCAGCCAGCCGGCC
>NC_007760.1_2
CGCACCAGCCCGAGCCGGAGCGCGCCGAGCAGCAGCAGCATCCCCACCACGCCGCCGGGGAGCGGGAGGCGCAGCGCGCGGGCGGCGAGCGCGCCGGCGCCCCAGAACCCGCCGAGCGCGAGGAGCTGGAGCGGGAGCGCCAGCAGCGAGCGCGCGGTGGCGGGGGGCGGGGACGCGTGGGGGACGGCGGGAGGCATCGGCGGAACCTAGGCGCCGCCCGGGCATGAGGGAAGTGAATCTTTCGACTAGGATCCATGCCGAACAGGCATGGAGGCGCGGATGGACCTGCGCGGGCTGGGCGCGTTCGTGGAGGTGGTGCGGCAGGGCGGCTTCACCCGGGCGGCGGCCGCGCTGCACGTGACGCAGCCGGCGGTGAGCAAGGCGGTGCGGGCGCTCGAGGACGAGATCGGCGTGCCGCTGCTCGAGCGCGGGGCGCGCCGGACCGTGCCCACCGAGGCGGGCCGGGCGGTGCTGGCGCGGGCCGAGGGCGTGCTCGCGGCGGTGCGGGCCATCGAGGACGAGGTGGCCGACCTGGGCGCGCTGCGCCGCGGCCGCGCCCGCGTCGGCCTGCCGCCCATGGTGAGCGGCGCGTTCTTCCCGCCGGTGCTGGCCGCGTACCGGCAGCGCTACCCGGGCATCCGGCTCGAGCTGCGCGAGGAGGGGGCGCGCGAGGTGGAGGCGCTGGTCGCGTCCGGCGCGCTCGACGTGGGCGTGACGGTGCTCCCCACCGACGAGGCGCGCTTCGAGGCGCTCCCGTTCGTGCACGACGTGCTCGCGGCGGTGCTCCACCCGCGGAGCCCGCTGGCGCGGCGCCCCCGGCTCGCGCTCGCCGACCTCGCCGCCACCCCGTTCCTGCTCTACCGGCCGGACTTCGCGCTGCGCGGCCGCATCCTCGACGCCTGCCGCGCGGCCGGGTTCTCGCCGCAGGTGGCGAGCGAGACCGGCCAGTGGGACTTCATGGCGGCCATGGCCGCGGCCGACGTGGGCGTGGCGCTCCTCCCCCGCACCATCTGCCGGCGGCTCGACCCGGCGCAGGTGGCGGTGGTGCCGCTCGCCGAGCCGGCCATCGGCTGGAACCTGGGCCTCGTCTGGCGGCGCGAGGGGACGCTCTCCGCCGCGGCGCGCGCGTTCGTCGAGACCGCGCGCGAGGTGCTGCTGCCCGGCCGGCGCCCGGCCTACCCGGCGGCGCGCTCCAGGCCGCGCACCAGGAAGTAGATGGCGTCCGGGTGGTGCAGCACGATGGCGCTGGTGGACTGCTCCGGCACCATCTGGCAGGCGTCGGTGAGCGAGACGCCGATGGTGCGGACCGGGTCGAGCAGCTTCCACACCTGCCGCTGGTCGGAGAGCTCCGGCCACGAGGGGTAGCCGGGCGAGTAGCGCTTGCCCTGGCCGTCGGCGAGCCCGAGCTCGGCGCGGACCTGGCGGTGCCAGTACTCGGCGAGCGCCTCGGCGGTCTCGACCGCGAGCCCGTGCAGGAACAGCGCGCGGGTGTAGTCGCCGCGCTCCTGCGCCTGCTCGGCGAGGTGGGTGGCCTGGTCGCCGACCGTGACCACCTGCAGCGCGCACACGTCGGCGCCGCGCTCCTCGCGGAAGTAGTCGGCGAGGCACAGGTTGCGGTCGTCCGGCTGGCGCGGGAGCGCCAGGCGCGCCACCTCGGCCTTGCGGTGCGTGGGGTCGAGGACCACGAGGTCGTTCCCCTCGGCGTGGCAGGGGAAGTAGCCGTAGACCACCTTCGGCACCAGCCACCCCTGCGCCTGCGCCTCGGCCTTCAGCTCCTCCAGCTTCGGGCCGAACTCCTCGCGGACGAGCCGCTCGTACTCGGCCCCCTTCGCCTTCACGCCCCACTGCAGCTTGAACAGCTCGGCGAGGTCGAGGTGCGGCCACACGTCGGCGAGCGCCACGCTGCCGGAGGGCACCACCCGCGGCCCCCAGAACGGCGGCGTCGGGATCCGCGCCGCCGGGGCGACCGCGCCGGTGCGGCGCGCGGGCGCGGGCGCCATGGGCTTGTCGGCGGGGCGCTCCTTCTCGGCCACCGCCTTCTGCAGCACCTCGCGCTTCAGCGCCTCGCGGCGGGCCGGGTCCACCAGGGCCTCGACCACCTCCAGCCCCTCGAACGCGTCCTTCGCGTAGAACACGCCGCCCGCGTACGGGGTGCCGTCCTGCGCGAAGTGCGTGCGGTAGCCGAAGCGGCGGTTGATGGCCGCGCCGCCGATGATCACCGGGAAGGACAGGTTGCGGCGGTGCAGCTCCTCCACGCAGAACGGCATCTGCTTCGAGGTGGAGACGAGCAGCGCGGAGAGGCCGATGGCGTCGGCGTTCACCTGCAGCGCCTTGTCGAGCACGGTCGTGACCGGCACCTGCTTGCCGAGGTCGTGCACGGTGAAGCCGTTGTTGGAGAGGATGGTCTTCACCAGGTTCTTGCCGATGTCGTGGACGTCGCCGTACACGGTGGCGAGGACCACGTTCCCCTTGGTGGCGCCGGCCTTCTTCTCGAGGAACTGCTCGAGGTGCGCGACCGCCTTCTTCATCACCTCGGCGGACTGGAGCACGAACGGCAGGATGAGCTCGCCCGCGCCGAACCGGTCGCCCACGTCCTTCATGGCGGGGAGCAGCACCTGGTTCAGCACGTCCACCGCCGAGCGGCGCGTCAGCGCCTCGTCGATGAGCGCCTCGATGCCCTCGGGGCGGCGGTGCAGGATCTGGAGGTGGATGCGCTCCTCGGCGCCCTTGCCGGCGGCGCCGGCGAGCGGGTCCACCGCGGCCTTCTCCGGCGCGCCCTTCGCGCCGAAGTGGGCGATGAGCCGCGCCAGCGCGTCGGGCCGGCGGTCGAAGACGAGGTCCTCTGCGAGCGCCCGCTCCGCCGCGTCGATGGCGGGGTAGGGGAGGATGTCCTTCGGGTTGACGATGGCGAGGTCGAGGCCGGCCTGCACCGCGTGGTACAGGAAGACCGAGTTCACCACCTCGCGCGCGCTCTTCGCGAGGCCGAAGGAGACGTTGGAGACGCCGAGCGTCGTGAGCACGCCCGGGTTCTCCGCCTTGATGCGGCGGATGCCCTCCAGCGTCTCGACCGCGCTCCGGCGGTACTCCTCGCCGCCGGTGGCGAGCGTGAACGTGAGCGCGTCGAACACCAGGCTGTCCGGCGGGATGCCGTGGTCCTTCGCCACCGCCACGATCCGCCGGGCCACCTCGGCCTTGCGCTCGGCGGTCTGGGCCATGCCCTTCTCGTCGATGGTCATGGCGACCACCGCGGCGCCGTAGCGGCGCACCAGCGGCAGCACCCGGCGCACCCGCTCCCCGGACTTCTCCAGGTTGACCGAGTTCACGATGCAGCGGCCGGGGTAGACCTTGAGCGCGCCCTCGATCACGTCCGGCTCGGTGGAGTCGATCATGAGCGGCGCGTCCACCGACTGCGCCAGCAGCTTCGCGAGCGTGCGCATCTGCGCCGCCTCGTCGTCGCGCTCGTTCAGCGCCACGCACACGTCGAGCACGTGCGCGCCCGCCTCCACCTGCCCGCGCGCGATCTGCACCAGGCCGGCGTAGTCGTCGGCGAGCAGCAGCTCCTTCACCTTGCGCGAGCCCTGGCTGTTCAGCCGCTCGCCCACCACCAGCGGGCGCGGCTCCATGGCGAGCGGGACCGCCTTCATGGCGGACGACAGCTCGGCGGCGGGCGCGGGGCGGCGGCGCCGCGGCGCGGACAGGCCGCGCAGCGCCTCGACCACCTTGCGCAGGTGCTCGGGGGTGGTGCCGCAGCAGCCGCCCACGATGTCCACCCCGTACTCGGCCACGAAGCCGGCGAGCGCGCGGGCGAGGTCGTCCGGGGACAGCTTGTAGACCGCCCGCCCGTCCTCGTTCTCCGGCATGCCGGCGTTCGGCAGCACCGAGACCCAGTGCGAGCACCGCTCGGCGAGCGCCTTCACCGAGGCGCGCATCTCGTCCGGCCCGGTGGAGCAGTTGAGGCCGACCGCGTCCACCGGCAGCCGCTCCAGCGTGGCGACCGCGCTGCCGACGTCGGTGCCGAGCAGCATGCGCCCGTTCGCGTCGATGAGCGTCGGCTGGGCGATGACGAACACGTCGCGCAGCGCCTCGCGCCGGACCGCGTCGCAGGCCAGCACCGCGGCGCGGAGCTCCAGCATGTCCTGCTGCGTCTCGATGATGAGGGCGTCCACCCCGCCCTCCACCAGCCCCTTCGCCTGCTCGAAGAAGATCCGCTCCAGCGCGTCGGAGGTGATGTTGCCGAGCGCCGGGTCGGAGGACGACGGCAGCATGCCGGTGGGGCCGATGGAGCCGGCCACGAAGCGCGGGTGGTCCGGGGTCGAGAAGCGCTCGGCGGCGCGGCGGGCCAGGATGGCCGCCCGGCAGTTCACCTCGTAGGTGCGGTGGCCGAGGCCGTACTCGTCGAGCTTCAGCCGCGAGGAGCCGAACGTGTTCGTCTCCACCACGTCGCAGCCCACCGCGAAGTAGCGCGCGTGGATCTCCTCGATGAGGTCCGGGCGGGTGAGCGTGAGCAGGTCGTTCGCGCCCTCCTTCCCGCCGAACTCCGCGGCGGTGAGCTGGTGGCGCTGGATCTGGGTGCCCATTGCGCCGTCGAACACGAGCGGGCGGCGTTCGAGGGCTTCGCGGAAGGTCACGGTGGTCGTCCGTTCGGAAGGGGCGGGGCGGAGGGCTGGAGAGGCGTCCGCGAAGTTAGAGAGATAACACCCCGGCCCTGCGCGATCGAGCCCGCCTGCAGGCTGGCCGCACCGGCGGGAGGGGCCCCGCCCGCCCCCCGGTCGCGCCCCGCGGCCGCGGCGCTAGGATCGGGCCATGATCCACGAGGCGCGTTACTGGGAGCCCGCGGCCGGCGGAAAGGTCCGCTGCACGCTGTGTCCGCGCGACTGCCGGATCGGGGAAGGACAGGCGGGGTTCTGCTTCGTGCGGCGGAACGAGCGCGGGAGGCTCGTCACCTCCGCCTGGGGCCGATCGACCGGGTTCGCGGTCGATCCCATCGAGAAGAAGCCGCTCGCGCACTTCCACCCCGGCGCGCGGGTGCTCTCGTTCGGCACGGCCGGGTGCAACCTCGGCTGCCGCTTCTGCCAGAACTGGGACATCTCCAAGGCGCGCCTCGACGAGCTGCGCTCGGAGGTGGACTGGACGCCGGACCGCGTCGTGGCGCTGGCGAGGGAGGCCGGCTGCCCCGGCATCGCGTTCACCTACAACGACCCCATCATCTGGGCGGAGTACGCCATCGACGTGGCCGACGCGGCGCACGCGGCGGGCCTGTTCACGGTGCTCGTGACGAACGGCTACGTCTCGCCGGAGGCGCGGCGCGACCTGTTCTCGCGCGCCGACGCGGCCAACGTGGACCTGAAGGCGTTCACCGAGGAGTTCTACCGGCGCCAGACGTTCGCGCACCTCGCCCCGGTGCTCGAGACGCTGGAGTGGCTGGCGCGCGAGACGAGCGTGTGGACCGAGGTGACGACGCTCCTCATCCCGGGCCTGAACGACGGCGACGCCGAGCTGCACGAGCTGGCGGGCTGGATCCGCGATCACATGGGCCGGGAGGTGCCGCTCCACTTCAGCGCGTTCCACCCGGCCTACAAGCTCATCGACCGGCCGCGCACGCCGCCGGCCACGCTGACGCGGGCCCGCGAGATCGCCCGCGCCGAGGGGCTCCGCCACGTCTACACCGGCAACGTCCACGACCCGGAGGGCGACACCACCTACTGCCCGGGCTGCGGCGCGAAGGTGATCGAGCGCGACTGGTTCGCGGTGACGGCGGTGCGGATGCGGGGCGGCGCCTGCGCGGCCTGCGGCACGCGGATCGCCGGGCGCTTCGGCGACGAGGCGATCCGGCTCGACGACGGGGTGCCGATGCCGCTCGGCGTGCCGGTGTGAGCCCTTCGACTTCGGACGGACCTCCGGTCCGTCCCAGGATCAGGGCTCGGACTGGACCGGCTCGCCGTCGAGCGCGGCCGCCGCGGCGGGCTCGCACGCCGTGGCCGGCTCGTCCGAGGACAGGCCGCAGGAGGCCTTGCCGCAGGCCGTGTTGATCCACTCGCAGAACTGCGCCCCGTCCGGCGCGCGGCAGGTCTTCAGCCGCTGGTCGCAGAGGTGCTCGACGTCCTTCGACGGGTTGTGGTTCTGGAGCTGCTCCTTCACGCTCCGCTCGCAGGCGTCGCGCGTGGTGCCGACGCCCACGCACTTGCAGAGCCGATCGCCCAGGTCCTGGCAGGGACCGGAGCAGCCGGCGAGGGCGAACGTCAGGGCGAGCGGGACGAGGAGCAGGCGGCGCATTCGGAGGGCGGGAGGATCACCCGAGCGTCCCCCGCCGTCAAGGACCGCCGGACGGCTGAATGCGCCGGCGCGGCGGGCCGTCTGCTATCTAGACCGCCATGACCCCGAGCCTCGCCCTCGCCCTGCCCCTCGCGCTCACCCTCGCCGCGTCCGCCCCGGTCACGCCCCCCGCCCCCGCGGAGGCCGGCCGCGCCGCGGCGGCGCGCACGCTCGAGGATCCCCGCGCGCTCGCGCGGAAGGTGCAGGCGTTCTACGAGCGGACCCGCGACCTCGAGGCGCGCTTCCGCCAGACCTACGTCTATGCCGGCTTCGGCCGGCGCCAGACGTCCTCCGGGACGCTGCGCGTGAAGAAGCCCGGGATGATGCGCTGGGACTACGAGAAGCCGGCCCCGAAGACGGTGGCGGTGAAGGGCTCGCGCCTGGTGCAGTACGAGCCGGAGGAGAACCAGGCCTACGTGGACGAGGCGTTCGACAGCTCGGCCATGAGCGCGGCGGTGACGTTCCTGCTCGGCAAGGGCGACCTCCTGCGCGAGTTCGACGTCTCGCTGGACGGCGCCGGCGCGCTGCTGCTCCGGCCGAAGGAGGCCGACCCACGGGTCGAGTCCATCGCGCTCACGGTGGCGGCGGACGGGCAGGTGACCGCCACCCGCGTGGTGGACGGGGCCGGGAACGCGAACGAGATCCGCTTCGAGGACGTGCGGCGGAACGTGGGCCTGCCCGACGCCGCGTTCGAGGTGAAGCTCCCCCGGGACGTCCGCCGGATCGCGGCGCCGAAGGCGCAGTAGTCGTATCCTGGCGCCCATGCCCGACCCCATCCTCGTCGCGAAGGCCCCCCGCGCGGGCGGCGCCTTCACCGACCTCGCCCTGCTGCCCCGGCTGGCGAACCGCCACGGCCTGGTGGCCGGCGCCACCGGCACCGGCAAGACCGTCACGCTCCGCGTGCTCGCCGAGGGCTTCAGCCGGCTCGGCGTCCCGGTGTTCCTGGCCGACGTGAAGGGCGACCTCTCCGGCCTGGCGCGCCCGGGCGGCGAGGCCCCGAAGCTCGTCGAGCGTGCCGAGCAGCTCGGCGTCGCGCTCGCCCTGGAGGCCTGCCCGGTCGCGTTCCTCGACGTGTACGGCGAGGCCGGCCACCCGCTCCGCACCACCATCTCGGAGATGGGGCCGCTCCTGCTGGCGCGCGTGCTCGGCCTGAACGACGTCCAGGCGGGCGTGCTGAACGTGGCGTTCCGCGTGGCGGACGAGGGCGGGCTGCTGCTGCTCGACCTGAAGGACCTGCGCGCCATGCTGGAGCACGTCTCGGAGAACGCCGCGGCGCTCCGCGCGCGCTACGGGAACGTGTCGCCCACCAGCGTCGGCGCCATCCAGCGCGCGCTGCTCGCGCTCGAGTCGCAGGGCGGCGACCGGCTCTTCGGCGAGCCGGCGCTGGCGCTCGAGGACCTGCTCCGCACCGACCTCTCCGGCCGCGGCCAGGTGACCATCCTGCACGCCGAGAAGCTGATCCGCGCGCCCACGCTCTACGCCACGCTGCTCCTGTGGCTGCTCTCGGAGCTGTTCGAGCAGCTCCCGGAGGTGGGCGACCCGGAGAAGCCGCGCCTGGTGTTCTTCTTCGACGAGGCGCACCTGCTGTTCGACGACGCGCCGGACGAGCTGCGGCAGAAGGTCGAGCAGGTGGTGCGGCTCGTCCGCTCGAAGGGCGTGGGCGTCTACTTCGTCACCCAGAACCCGCTCGACGTGCCGGACGCGGTGCTGGGCCAGCTCGGCAACCGGGTGCAGCACGCGCTGCGCGCCTTCACCCCGCGCGACCAGAAGGCGGTGCGCGCCGCCGCCGAGACGTTCCGGGCCAACCCGGGGGTGGACGTGGAGCGCGCCATCACCGAGCTCGGCGTGGGCGAGGCGCTGGTCTCGTTCCTCGACGAGAAGGGAACGCCGCACCCGGTGGAGCGAGCCTGGGTGCTGCCGCCGCGGTCGCGCCTCGCCCCGCTCACCGCGGAGGAGCGCGCGCAGGTGATGGCGTCCTCGCCGCTCCGCGGGCGCTACGACGCGCCGGTGGATCGCGAGTCGGCCTACGAGCGCCTCCAGCGCCGCGCCGAGGCGGTGACGGCCGGGCCGCCCTCCCCCGCCGGCCGCCCCGCCGCCGCGCCGCGCACCGTCGGCTCGGAGGCCGCCTCGGCCCTGGGCAAGATGGCGCAGAGCGCGATGCGCGCGGCCGGGACGCAGCTCGGCCGCGAGATCATGCGCGGCATCCTCGGGTCGATGTTCGGCGGCCGGCGCCGGTGACCGGCCGCCGCCCGCGCGAGGCGGCGGACCGCCGCGCCGGGTGACGCACCCCGAGCAAACCCGCACCCCGTTATGATGGCGGGCGGGGGTTCCGGATGCTCGATGTGGCGGACGCGGCGCTCCGCGCGGCGGTGGCCGACGCGGTGCGCGAGGCGCGGAGGCGCAGCGCCGAGGCGGTGGCCTGGATGCGCGTGGCGCTCCGCGCCGCCATCCTGCTCGTCTACCTCCCGGGCTGGCACGGCACGGCCGCGTGGCACGCCGCCGCGCTCCGCGTGAGCGCCGCGTACCTGGCGGTCGCGGTGGGCGTCCTGGTCCTGCTGCGGCGCCGGTGGCGCTGGGAGGCGGTGGCGCTCGCCGCGGCGGCCGTCGATCTCGCGTTCGTGGCGGTGGGCAGCTGGCGGGTGGTCGCGCTGGCGGGCGGCGATCTCGCGCTCGCCATCGCGGCCGGCGCCGGCAACGGCATGATGCTGATGGTCATCCTGTTCGCGGCGGTGGCCCTGCCGCCGGCGCCGGCCGCGGCGCTCTCGGTGATCGCGATCGCGAACCAGATGGCGCTCGCGGCGCACTCCGGCGTGTCCTGGCGGCTGGTGCTGCTGGTCGGCCTCATCCTCTCCGCGGCCGCGATCGTCGCCATCCGGAACACGCTGCGCGCGACGGCGCTCGGGGCCCGGCTCGCGGCCGAGAGCTACACCGCCTCGCTGTGCCGGGCCCACGGCGAGGCGCTGGCGCGCGCGAACGCCGAGGCGCTGGCGCAGCGCGACGAGGTGATCACCGCGCACCGCCAGGCCCGCGATCTCGTGCGCCTGATGGTGCACGACCTCAAGAACCCGCTCGCCGCGCTGCTCCAGTACCTGCGCCTCGCCGAGGTCGAGCTGCGCGGGCAGCCGGACGCGGCGCAGGTGCGCGAGGACCTGGCGCAGGCGGAGGGCGAGGGCCAGCGGCTCGCCGAGATGATCGGCGACCTGCTCGCCATCTCGCGCCTGGAGACCGGGCCGGCCCGCCTCGCCGCGGATCCGGTGGCGATCGAGGACCTCCTGCAGGCGGTGGCGCGGAGCTGCGCGGCGCACGCGCGGGAGCGCGGCGTGACCATCTCGGTGCGCGGCGGGGACGACCTGGTGGTCCGCCTCGACCGCGACCTGTCGCGCCGGCTGCTCGAGAACCTGGTCGCGAACGCGCTCCGCCACTGCCGGACCGGCGACCGGATCGAGCTCGCGGGCGAGGCGGACGGGGAGGGGGTGCGGCTCGCGGTCCGGAACTCCGGGCCGCCGGTGCCACCCGCCATCCGCGCCCACCTGTTCGAGAAGTTCGCGCCCGGCGAGGCGCGCGAGTGGACCAGCGCCGGGCTGGGGCTGTACCTGTGCCGGCTGGTGGCGGAGGCGCACGGCGGCGGGGTGGCGCTGGTGGACACGCCGGGCTGGACCGTCAGCTTCGAGGCGCGGCTCGCCCCGGCCCGGACCGGCGGGGAGGCGGCGCCGCGCGCGGCCGCGGTGGCGCCGGAGCGCCGGCCGGGCTAACACCCGGCCATGCCCGGGAACCTCGCGCCGCTCTCCTTCGTCCTCCTCACGCTCGTGCTCGCGGCGTGCAAGAGCCGCCCGCCCGCCGACCCGGCGTTCGCGGCGGAGTGGAAGGGGTGGCACGACCGCCGCGAGGAGCGGCTGCGGATGCCCACCGGCTGGCTCGCGCTCACCGGCCTGCACTGGCTCGAGCCGGGCGAGAACCGCATCCCCGGCCTGCCGGGCACGTTCACGCTCGAGGGCGGCCGGGTGACGCTCGCCGCCGCCCGGTCCGACGGGTACGTGCTCGGCGGCGCGCCGCTGGAGCGGCGGGCGCTGGCGCCGGACAGCGCCGGCGAGCCGGACCGGGTCCAGCTCGGGGCCTCGGTGACGCTGGCCGTGATCGAGCGCTCGGGCCGGTTCGCCGTGCGGGTGTGGGACGCGGCGGCGCCGGCGCGCACCGGGTTCCGGGGCATCGACGCCTACCCGCCGGATCCGCGCTGGCGGATCGAGGCGCGGTGGGAGGCGTACCCGGCGCCGCGCGAGGTGGAGGTGCCGAGCGTCATCGGCGTCGCCACCCGCGAGCTGGCGCCCGGGCGCGCCCGCTTCACCGTGGACGGCCGGGAGGTCGCGCTCGAGCCGACGGTGGAGGAGGACGGCGGGCTGTTCTTCGTGTTCAAGGACGCGACCGCCCGCGACGCGACCTACGGGGCCGGACGCTTCCTGTCCGCCGAGGCGCCGCGCGACGGCAAGGTGGTGCTCGACTTCAACCGCGCCGTGAACCCGCCCTGCGCGTTCTCCGCCTTCGCCACCTGCCCGCTCCCCACGCCGGAGAACGTCCTGCCGGTCCGCATCGAGGCGGGGGAGAAGCGGTACGGGGAGCACTAGCGGTCCTCGCCCGCGGCGGCCCGCCCGCCTCCGCCGGGCGCGCCCGCCATCGTCGGCTCCCCCGGCCGGGCGAGTCACCCGCGACGCACGGCGTGACCCGGAGGTCGCGCCTTCCGGCACGTCTTGCGCGGGCCGCGCCCGCGGCGCCCGGGCGCGATCGAGGGATTTCGCGGCGGTGCGGGAGCCGCGCGGACGAACCGTGAAATGGGCCGGAGGCTTGCACGGGGTGCGGCCGAGGGGTCTCCGCACATGGGCATGGAATGGACCGCGCGGCTCGCGGTCGGCATCGACGACATCGACGCACAGCACCAGGAGCTGTTCCGCAGGGTGAACGGGCTCGTCACGGCCATGGGCGAGCGCCGCGGCCGAGAGGAGCTCGCCGAGGTGGTCGCGTTCCTCCGCGCGTACGTGGACGTCCACTTCGCCGCGGAGGCGCGGCTCATGGCGCGCAGCCGGTACCCCGGGCGCGCGTTCCACGCGGCCGAGCACGCGCACTTCCGCGCGCAGGTGGAGGAGCTCGCCGCGCGCATCGCCGCCGAGGGCCCGGAGTCGCACCACGCGGTGAAGCTGGCCGGGATCCTCTGCGAGTGGCTGCGGCAGCACGTGCTGCTGACCGACCGGCAGCTCGCGGACCACGTGCGGGCGGAGGACCTGCTCGACGACGGGTGGCGGGGCGGGGGTGAGGGGTGACGCGGGCGCCGGCTAGCCGAGCACGTTGAGGCCGCCCTTGCGCCGAGGCGGCGGCGGGCGCGGGGCGGCGGGCAGCGGGCGGGCGGCGCGCGAGGGATCGCGGGCCACCACGCGGCCGACGAGGTCGTACTCGGCGGCGTCGGTGATCTCCACGGTCACGATCTCGCCGGGGTAGGCGACGCCGTCGTTGACGTACGTGAGGCCGTCGATCTCCGGGGCCTGCTGCGCGTGGCGGCCGGCGAGCAGGTGCTCGGTCTCCTCGGCGCGGCCCTCCACCAGCACCTCGAGGCGGCGGCCGATCATGGCCTGCTGGTGCGCCCGCGAGATGCCCTGCTGCACGGCCATGATCCGGTCGCGGCGCTCGCGCTTCAGCGCGTCGGGCACCTGGTCCGCCATCTCCGCGGCGGGCGTGCCCTCCTCGGGCGAGTACTCGAACACGCCGAGCCGCTCGAACCGCTGCTCCTCCACGAAGCGGAGCAGGTCCTCGAAGTCCGCCTCGGTCTCGCCGGGCAGGCCGACGATGAGCGCGGTGCGCAGCGCGAGGCCGGGGATCCGGGCCCGCAGGCGCGCCAGCAGGTCGCGCAGGAACACCGAGTCGCGCCCGCGCTTCATGGCCCGGAGCAGCCGGTCCGAGCTGTGCTGGAGCGGCATGTCCAGGTACTTCACGATCTTGGGCTCGTCGGCCATCGCGGCCACCAGCGCGTCGGGCACGTCGCGCGGGTAGGCGTAGTGGAGGCGGATCCAGCGGAGGCCGTCCACCTTGGCGAGCTCGGGGAGCAGGTGGTGCAGGCGCACCTTGCCGGGCAGGTCCTGCCCGTACGCGGTGAGGTCCTGCGCGACGAGCGACAGCTCCACCGTCCCCTGCGCCGCGAGCGCCGCCGCCTCGGCCACCAGGTCGTCGATGGGCCGCGAGCGCTGCCCGCCGCGCAGCTTCGGGATGATGCAGAACGCGCAGGCGTTGTCGCAGCCCTCGGCGATCTTGAGGTACGCGGTGTGCGAGGGGAGCGAGTTCACCCGCGGCGTCGCGGCGGAGTGGACGAAGTCGGGGTCGGGGACCACCAGCCGCTTCGCCTGCGCGTCGGAGACGATCCGCGCCACGTCCTGGTAGGCGCCGGTGCCGAGGAAGTGGTCCACCTCGGGCAGCTCGCGGGCCAGCTCCTCGGCGTGCCGCTGCACCAGGCACCCGGTCACCACCAGCTTGCGGCACCGCCCCTCGCGCTTCTGGTCGGCGAGCTCGACGATCGCCTCGACCGACTCCTCCTTCGCGCTCTCGATGAAGCCGCAGGTGTTGACGACGATGACCTCGGCCTTCGCCGGGTCCTGCACCAGCCGGTAGCCGGCCTCGGCGAGCGTGCCGAGCATCACCTCGCTGTCCACCCGGTTCTTCGGGCAGCCGAGGGTGTGCATGTAGACGCGGGTGGCCATGGGGACGCGCGATCTAACAGACCGGGGGGCCCGGGGCAATCCAGCCCCCTCCCCAGGGCGGGGGAGGGAGGCGCGCGGCGCTGCTACTCCCGGAAGTTCTGGAACTGCAGCGGGATGGGGAACCCGGCCGCGCGGATGGCGTGGATGGCGGCCTGCAGGTCGTCGCGCTTCTTGCCGGTCACCCGCACCGCCTCGCCCTGGATGGCCGCCTGCACCTTGATCCCGCTCTCCTTCACCTTCGCCACGATCTTGCGGGCGTCCTCCACCTTCAGCCCGCGCTTCAGCTTCACCAGCTGGCGCACGTGGCCGCCGGAGGCCGGCTCGAGCTTCTGCGGGTCGAGCGACTCGAGCGCCACGCCGCGCTTCGCCAGCTTCTCCATGAGCACCTGCAGCGCCGCCTCGGCCCGGCCCTCCGAGCCGGCCCGGATGAGCACGTTCTGCTCCTTGTCGCGCTCCAGCTCGGTGTGCGTGCCCTTGAAGTCGAAGCGCTGCGCGATCTCCTTGCGCGCCTGGTTGAACGCGTTCTCGACCTCCATGAGGTCCACCTCGGACACCACGTCGAAGCTCGGCACGGCTGGCTCCTCCAGGCTCGGGGCGGCGCGGCGGCCGCCCGGTTCACAGCTCCAGGACCACCGGTAGCACGGGGGGCTTCTTGCCGGTGGTCCGGCGGAAGAAGCGGCGCACCGCGAGGCGCACCGCCTCCTGCACCTCGGCGGGATCGGTGCGCGCCTGCGGCGACAGCTCGGCGAGGGCGGCCAGCACCTCCCCGCGCAGCTCCTCCTCGGCCCCCTCGAACCCGGCCACGCCGCGGGCGAACAGCTCCGGGCCGCGCACCACCGCGCCGGTGGTCCGCTCGATGGCCAGCACCGCGATGCACAGGCCGGTCTCGGCGAGCAGGCGCCGGTCGCGCACCACCAGCGCGCCCATGTCCGCGCCGAGCAGCGCGTCGCGATCCGTGTACACGCGCCCGGTCGCCACCGGCGCCTCCAGCACGCGCACGCCCGCGTCGGCGAGCTCCAGCACCTGCCCGTCCACCAGCACGTCGCGCCCGGCCACGCCCTCGGCGGCGGCGTGGGCGGCGTGCCGCGACAGGTGCCGGTACTCGCCGTGGATGGGCACGAAGTGGGCCGGGCGGGCGAGCCGGATGAGGCGGCGCTGCTCGTCCGCCTGCGCGTGGCCGGAGACGTGGAGCGGGGCGAGGCCCTCGTAGGCGACCTCGGCGCCGCGCCGGCAGAGCTCGTTCACCACCTGGCCGATGGCGATCTCGTTGCCCGGGATGAAGCGCGAGGAGAGCACCACCAGGTCGCCCGGCGCGACGGCGAGGTCGGGGTGCTCGCCGCGGGCGAGGCGCGCGAGCGCGCTGCGGGGCTCGCCCTGCGTGCCGGTGGTGAGGACGCACAGCTCGCGCGGCGGGAGCGTCCGCGCCTCCTCCGGCGACACCGGCATCCAGGCCGGGAGCTCGAGGTACCCGAGCTCCTGCGCGAGCCGCGCGTTCGCCTCCATCGAGCGGCCCAGGAACGCGACCCGCCGGCCGAAGGCGCGCGCCGCGTCCACGATCTGCTGCAGGCGGTGGACGTTGGAGGCGAAGCAGGCCACGAACACCCGGCCGCGCGCCCGCTCGAACGCCTGCTCCAGCGCGGGGCCCACCTCCGACTCGGACAGCGAGGTGCCCTCGCGCTCCGCGTTGGTGGAGTCGGAGAGCAGGAGCCGCACGCCCTTGCGGCCGAGCGCCTCGATGCGGTCGAGGTCCATGCCGGGGCCGCGCACCGGCGCCGGGTCGATCTTGAAGTCGCCGGAGTGGAGCAGCGTGCCCTGGGGCGTCGAGAGCGCCAGGCCGCAGGCGTCGGGGATGGAGTGCGTGACCGCCAGGAACTCGGCCGCGATGGGCGAGGCCTCGCCGGCGGGCCGCACGTCGCCGGGGCGGACCTCGCGCAGGTCGGCGCGCACGCCGGCCTCCTCCAGCCGCGGCCGGAGCAAGGCGAGCGTGAAGCGCGTGCCGTAGACCGGCACCGGGATCTCGCGGAGCAGGAACGGCAGGGCGCCCAGGTGATCCTCGTGGCCGTGCGTGAGGAACACCGCGCCCACCTGCTCGCGCCGCTCGCGCAGCCAGGAGAGGTCCGGCGCGATCAGGTCCACGCCCAGGTTCTCGTTCGGGAAGAGCACGCCGCAGTCCACCACGGCGATCCGGCCGTCGCACTCGACGGCCATGCAGTTCATCCCGATCTCCCCGAGCCCGCCCAGGGGCACGATCCGCACCGGCGCCGCCACGGGCCCAATGTACCGCCGGTCGCGCCCGGACGCAGCGCGCGCGCGCCGGCCCTCCGGGCTGCGGCCCCCGGGCGACCGTGGTAGCCTGCCCGCCCCGTGGCCGCCGCACGCCGCATCCTCGCGCTCCCGCTCGCGCTCGCGCTCGCCGCCCTGCCGGCGCAGGCCGACGGGCCCGCGGGCGGCGCCGCGCCGGCGCCGTCCCCGGAGGCGTCCCCGCCGGAAGACGCCGCGCCGCGGGCGCCCGGCCCGGAGGTCGTGCGCCTGCGCTTCGCCTGGCCGGCGCCGCTCGACGCGCAGGTGACCTGCCGCCGGACCCGGGTCCGCACCGGCGCGCCGCCCTCGGTCTTCACCGCGCGTTACCGGCAGCGCGCCGCGGCCGCGGGCGCGGGCGAGGCCGGGCTGGCCATCTCCACCCGCGGCACCACCTGGGAGGGCGACCTCCCCTGGGCGCCGGCGGTGGCGCGGCAGGCGCTGCACGCCTCCGAGCAGCTGGTGCAGCGCATCGGGCCGGACGGCGCGTTCGCCGCGCTGGAGGGCGCCGAGGCGCTGCGCCCGGCGCTGCGCAGCCTGGTGGACGGCGCGGGGGTGCAGGGCGCGCAGGCGGAGCGCGCGGTGGCGCGCGCGGAGGCCGGCGCCCGGGGCGAGGCGGAGGAGCTCTGGAACCTGTCGGTGGGGTTCTGGATCGACGCCGACCTGGTGCTGGGGCAGGAGTACGTGATGCCGTCGGAGTCGGAGCTGCCGCTCCTCCCCGGCGTCCGCGGCCCGGCGTCGGTCGAGTTCGCGGTGCGGCGGCGCGTGCCCTGCGCCGCCGCGGAGCGCGCCGCGCGCTGCGTCGAGATCGTGCTCCACGCCACCCCCGAGCCCGCGGCGCTGGCGCGCCACGCGGCCGCGCTCCGGGCCCGGCTCGCCGAGGGCGCCGAGGCGCCGGTGCCGGTGCCGGCCGCCCACGGCCGCGACGGCGGCGAGCTGCAGGCCGAGAGCACGCTGGTGCTGGTGACCGATCCGGCGACCCTCGTGCCGCGGCGGGTGGCCTGGACGCGCGCGGTGCGGCTCGCGAGCGCCGAGGACGGCGCGCCCGCGCTCGAGCACGTGGACCGCGTCGAGTACGACTACCGCTATCCGGGGAAGGCGCCGGCCGCCCCGCCCGCCCTGCGCCGCCGGCACGCGCCGGGCGCGCCGCTCGAGCCCGCCCCGGTCCCGGCGCCGGTGCCGGTGGGCATTTGAACGGGGCTGCGCCCCGCCCCACGGAGCGGAGCTCCGCGGGGCCCCACCCTGCTGCGCGGGGCCCGTGACCTCGCGCGCCCGCGTGCGCGGGCTCGCGCGAGGTCCCCGCGGGCGGCTTCGCCGCGAGGGGCGCGAAGGCCCCTGCGGGCACCGCCGCGTTGGGCTATCTTCCGGCCCCCGTGGCCGAGGACCTCCTCCAGGATCTCAACGACGCCCAGCGCGAGGCGGTGCTGCACGACGACGGCCCGCTGCTGGTGCTGGCCGGCGCGGGCAGCGGCAAGACCCGCGTCATCGTGCACCGCATCGCGCGGCTGGTGCGCGACCGCGGGGTGGTGCCGTGGCACGTGCTCGCGGTCACCTTCACCAACAAGGCCGCGGGCGAGATGCGCGAGCGGCTCGAGCGCCTGCTCGGCCCGCTGGCGCGCGAGCTGTGGGTGCAGACCTTCCACGCGTTCGGAGCCCGCTTCCTGCGCCGCGAGGCGGCGCGGGCCGGCCTGCCGCCCTCGTTCGCGATCTACGACGACGACGACCAGCTCCGGCTGGTGAAGCGGATCCTGGCGGAGGTGGGCCTGGACGAGGCCGAGGGGCTCACCCCGCGCCGGGTCCTCTCGCAGATCGACCGCTGGAAGAACCAGGCGCTCCGCGCCGCCGAGGTGAAGGTCGCCGGCCTCGATCCGGACGCGGCGCGCTCGAAGGAGGTCTACCACCGCTACGAGCAGGCGCTCTCGCGCGCCGGCGCGGTGGACTTCGGCGACCTGCTGCTCCGGCCGGTGCGGCTGCTGGAGGAGGACGCGGCGCTGCGCGCCCGCTGGGCGGGGCGCTTCCGCTACCTGCTGGTGGACGAGTTCCAGGACACGAACCCGGTCCAGTACCGGCTCCTGCAGCTCCTCACCGGCCCGCGCCGCAACGTCTGCGTGGTGGGCGACGACGACCAGGCCATCTACCGCTGGCGCGGCGCCGACGTCTCCAACATCCTCGGCTTCGACGGCGACTTCCCCGGCGCGAAGGTGGTGAAGCTGGAGCAGAACTACCGCTCCACCCGCACCATCCTCGACGCGGCGCACGCGGTGATCTCGCGGGCCCGGCGGCGGCGCGAGAAGCGGCTGTGGACCGAGTCCGGGGCGGGCGCGCCGCTGGCGCTGCTCGTCGGCGAGGACGAGGGCGCCGAGGCCGAGCGGATCGCGCGGGCGGTCGCGGCCGAGCGCGGCCGCGGCACCTCCGGCGACGAGATCGCGGTGCTGTACCGGACGAACGCCCAGTCGCGGCCGCTCGAGGCGGCCATGCGCGCGGCGCGCATCCCCTACGTCATCGTCCGCGGCACGAGCTTCTACGAGCGCGCCGAGGTGCGGGACGCGGCCGCGTACCTGCGCCTCGCGCTCTCGCCCGCGTCCGACCTCGATCTCGAGCGGGTGGTGAACCGCCCGCCGCGCGGCATCGGCGAGAAGACGGTGGAGCGGCTGCGGGCCCACGCCGCGGCCCGGGGCGTGCCGCTGGTCGAGGCGGTGGCGGAGCGCGACGCGGTGGCCGAGCTGAAGCCGGCGGCGCGCCGCGCGCTGGCCGAGTTCCACGACCTCGTGACGGGGCTCGCCGCGGACGTGCCGGCGCTCGACGCCGGGGTGGCGGTGCAGGAGGTGCTGAAGCGCTCCGGCATGCTCTCGCGCCTCGAGGAGGAGCACACCGACGAGGCGGTGGAGCGCGCCGAGAACCTGGCCGAGCTGGTGGCCGCCGCGCGCGAGTTCGACGAGTCCATCGCCGGCGAGCCGCCGCCCGGCGATCCGGACGAGGTGCGCCCGCCGCCGCTGGCGCGCTTCCTCGAGCAGATCGCGCTGCTCGGCGAGGCCGACGCCGCCACGCCCGAGGGGCGGGTCGCGCTCATGACGCTGCACGCGGCGAAGGGGCTCGAGTTCGAGGCGGTGTTCCTGGCCGGGATGGAGGACGGGACGCTGCCGTACGAGCGGCCCTGGGCCGACCAGACCGCGTCGGAGCGGGACGAGTCGCTCGACGAGGAGCGGCGCCTCTGCTACGTGGGCATGACCCGCGCGAAGCGGCGGCTGACGCTCTCGCTGGCGCGCCGTCGCATCGGCTACGGCGAGAGCGGCCCCTCCTACCGGAACATGGAGCCCTCGCGCTTCCTGCGCGACCTGCCGCCGGAGCTGTTCGGCGACGCGGTGGCGCGCGAGGTGCGCGCGCGCGAGGCCGCCCAGGCGGCCGCGGTGGCGCGCCCGCCCACCATCCGGCGCCTGCCCGGCGCGCTCGAGGGCGAGCCGCACATCGAGCTCGACGGCGACGACCTGCCCCGGGCGCCGGCGTCCGCGCCCCGCGCGCGCCCGGCGGCCCCGCGCGGCGAGCCCACGGTGGACTACTCGTTCGACCAGCGCGGCGACGCCGGCGCGGCCGCCTTCTCGCGCGGCGAGCGGGTGGCGCACGCGTCGCTCGGCGAGGGCGTGGTGCTCGCCTGCGAGGCGGGCGGCGCCGACGCGAAGGCCACCGTCCGGTTCGCCTCGGTGGGCGACAAGCGCGTCCTGGCGCGCTTCCTCCGGAGAGCCTTCTAGCGCGCTGCCCCCTTCGCCCGGGCGCCGGCACACCTCGCCGGGCGGCGGCCCCCACCCGTCCCTCCGCACGGGGCGGAGGCGGCGTATGATCCGGGCATGGCCCAGGCCGCCCCGACGACGCTCCCGCAGGTGACGGAGGCGCTGGTCCGCGACCTCCCCAAGACCGACCTGCACTGCCACCTCGACGGCTCGGTCCGGCTCGCGACCGTGCTCGCGCTCGCCGAGCAGCAGGGGGTGCGGCTCCCCGCCGATACGCCCGAGGGGCTGGCGAAGGCCATCCACATGGGCGAGGTGTGCGCCTCGCTGGAGGACTACCTCACCGCGTTCGACGTCACGCTGGCGGTGCTCCAGACCGAGGAGGCGCTGTACCGGACCGCGTACGAGCTCGCGCTCGACGCGGCCGCCGAGAACGTCCGCTACCTCGAGGTCCGCTACTCGCCGGTGCTGCACACCAGGAAGGGCCTGAAGCCCACCACCATCGTGGACGCGGTGCTGGCCGGGCTCCGGGCGGCGCGGCGCGAGACCGGGATCGAGTCGAACGTGATCATCTGCGGGATCCGCCACATCGATCCCACCACCTCGGTGCGCCTCGCCGAGCTGGCGGTCGCGTACAAGGGCAAGGGCGTGGTGGGCTTCGACCTGGCCGGCGCGGAGGAGGGTCACCCGGCGCGCCGCCACCGCGACGCGGTCCAGCTCATCCTCGACAACAACGTGAACGTGACCATCCACGCGGGCGAGGCGTTCGGCCCGGAGTCGATCGCGCAGGCGGTGCACTGGTGCGGCGCGCACCGCATCGGCCACGGGGTGCGGCTGCGCGAGAACGGCGACCTGCTCAACTACCTGAACGACCACCGCATCCCGCTGGAGATGTGCCCGTCGTCGAACGTGCAGACCGGCTCGGTGCAGGGCTTCGCGAGCCACCCGCTCAAGTTCTACTTCGACTTCGGCCTGCGGGTCTCGGTGAACACCGACAACCGCCTCATCACCGACACCACCGTCACGAAGGAGCTGCTGGTGGCGCACCGCGAGATGGGCTTCACCCTGGAGGACCTCTGCACCGTGCTGGTGCAGGGCTTCAAGAGCGCGTTCCTGCCGTTCCGCGACAAGCAGGAGCTGCTCCGCCGGGTGAACCTGGAGATCGCCCAGGTGCTCGCCCGGCACGGCGCGCCCGCGCCCGCCGCGGGCGACGGCGCGGCCCGCGCGGACGCCGGGGCGAGGGCGCCGTGAGCGCGCGCCTGCGCTACCGCTCGCCGGTGGGGGTCCTCACGGTCGAGGCGAGCGACGAGGGCGTGTTCGGGCTCTCCTTCGGCGATCGCGGCCCGTCGCACCCCGGCCCGTCGGCCCGCGCGCGCGGCCACCTCGACGCGGCGGCGCGGGCGCTCGACGACTACTTCGCCGGCCGGCCGCCCTCGCTCCCGCCGCTCGTCCTGCAGGGGAGCCCGTTCCAGAAGCGGGTCTGGGAGGCGCTCCTCGCCATCCCGTGGGGCGACACCCGCACCTACGGCGAGGTGGCGGAGGCGCTCGGCGCCGCCGGCGGGGCCCGGGCGGTGGGCGGCGCGAACCACGAGAACCCGGTGGCGATCCTGGTGCCGTGCCACCGCGTGGTGCAGGCCCGCGGGCGGCTGGGCGGCTACGGCGGCGGCGTGGAGGTGAAGCGCTGGCTGCTCGCGCACGAGGCGGCGCACGGCCCGGCGCTCCGCCCGGCGTGAGCCGCGCCGCGCGTCCCCCCCGACGAGGCGCGCGCGCGCGCGCAGCGCCGGCCGGATCGCGCCGCCGCCCGCGCGCCCGCTTCCTTGCCCTGCCCCGGGCCGGTGCGTAGCATCGGAGGTGTTCCCCACCCTGGATCGGAGTCACCGATGGCGAAGCTGCTCGCGATGATCCTCGCCGGCGGAGAGGGGCGCCGCCTCGACCCGCTCACGCGCGATCGCGCCAAGCCGGCGGTGCCGTTCGGCGGCCGCTACCGGATCGTGGACTTCGTCCTGTCGAACATGGCGAACTCCGGCATCCTCAAGATGAAGGTGGTGGTCCAGTACAAGTCGGAGTCGCTCAACACGCACGTGCAGCGCGCCTGGCGGCTCACCTCGCTGCTCAACCAGTACGTGGAGCTGGTGCCGGCGCAGATGCGGGTCGGCCCGAAGTGGTTCGAGGGCTCGGCCGACGCCATCTACCAGAACCTCAACATCATCACCGACGAGGAGCCCGACTTCACGTTCGTGTTCGGCGCCGACCACGTCTACCGCATGGACGCGCGGCAGATGCTGGCGTTCCACCAGGACCGCAAGGCGGACCTGACGGTGGCGGCGGTGCCCATCCCGGTGGGGGAGGCGAGCGAGTTCGGCATCATCGAGGTGGACGCGGAAGGCCGGATGGTCGGCTTCGTGGAGAAGCCGACCTCGGACCCGAAGACCATGCCCGGGGACCCGACCCGCTGCCTCGCCTCGATGGGCAACTACCTGTTCACCACCGAGGCGCTGGTGCAGGAGATCGTCCGGGACGCCGGCGACCCCGCCAGCGCGCACGACTTCGGCAAGTCGATCGTCGCCTCGATGTACCAGCGCAAGCGCGTCTACGTGTACGACTTCGCGCGGAACGTGGTGCCTGGGCAGACGGAGCGCGAGCGCGGCTACTGGCGCGACGTCGGCTCCATCGACGCCTACTTCCAGGCCAACATGGACCTCGTGGCGGTGGACCCGGTCTTCTCGCTCTACAACGACGAGTGGCCCATCTTCACGGTCCAGTACAACTACCCGCCGGCCAAGTTCGTGTTCAACAACGAGCGCGACAACCGGATCGGGCGCGCCACCGACTCGCTGATCTCGGAGGGCTGCATCATCTCCGGCGCGCACGTGCACCACTCCATCCTGTCGCCCAAGGTCCGCGTGAACAGCTACGCGACGGTGGAGGAGTCGATCGTCTTCGAGAACGTGAACATCGGCCGGCACTGCCGGATCCGCCGCGCCATCATCGACAAGCACGTGGACATCCCGGCGCACACCACCATCGGCTTCGACCACGAGAAGGACCGCAAGCACTTCCACGTGACCGAGAGCGGGATCGTGATCATCCCGAAGGGCATGCGGATCGAGGCGGGGCGGTAGGCCGGCGGGCGGCCCTCGAGTTCGCGCGCCCGCGGCGGTCCCTCGACTCCGCCCGCCTGCGGCGGGCTACGCTCGGGATGAGCGGGGGTTCGCAGTGGATCAGCGGCGCGCCAGCCGCTCGGCCTTGTTGAACGCGATCTGGAGATCCACCGGCTTCTCCATCACGTCCCAGGCGCCGAGCCCGAGCATCAGCTCGCGGAGGTTCTGGTCGGACCCGTGCGCGCTGATCACGAGGACGGGGATGCCCTGGGTCCGCGGGTCGGCCTTCAGGCGGCGGAGCGCGTCGCGGCCGTCCACCTTCGGCATGGCCACGTCGAGCAGGATGAGGTCGGGCCCCTGGTCGGCCGCCGCGCTGAACGCCTCGGCGCCGTCGTGGGCGACGAGGACGGTGTGGCCGCGGCTCTGCGCGTAGGCGGTGTACAGCCGGGCCACGGCGGGATCGTCCTCGGCGACCAGGATGCGGAGCGGGGAGGGTTCGGGGGCCATCCGGGGCGAGGATACCGCGGCCGGCCGCCGGCGCAACGACCGCCCCGTCGTGCCTCGTGCGGGCGGGGGCATGTCCGGCCGGTTGACCACCGGCGGGCCGTGACGGGCGGCCGGTCGCGGCATATAACGCGAGGCGCCATGATCGCGAGCCCGCTCCTCGTCGCAGCGCTCCTCACCGCAGCGCCCGCGGCCGCCGCCCCGCCGCCCGGCGACGCGCCGGAGATCCCGTACACGATGTTCACCCTCGGGAACGGCCTCACCGTGATCCTGCACGAGGATCACACCGCCCCGCTCGTCGGCGTCCACGTTCAGTACGACGTCGGCTCGAAGGACGAGCGGCCCGGCCGCACCGGCTTCGCGCACCTGTTCGAGCACCTCATGTTCCAGGGCAGCGCCCACCTGCCCAAGGGCGAGGCCGACCGGCTGGTGGACGCGGCCGGCGGCGAGGCGAACGGCGGCACCAGCCCGGACAGCACCGTGTACTGGGAGCAGGTGCCCTCCGGCGCGCTCGAGCAGATGCTGTTCATCGAGGCCGACCGGATGGGCTGGATGTTCCCCACGCTCACCCAGGAGAAGCTCGACAACCAGCGCGACGTGGTGCGGAACGAGCGGCGGCAGTCCTACGAGATGCAGCCGTACGGGCTCGTGTTCGAGAAGCTCCTCGCGAACCTGTGGGACCCGCAGTTCCCCTACCACTGGCAGACCATCGGCACGCACGAGGACCTCGAGGCCGCCACGCTCGCCGACGTGAAGCAGTTCTTCGAGCGCTGGTACGGGCCGGAGAACGCCGTGCTCGCCATCGCCGGCGACATCGACCCGGCGCGGACGCGGGCGCTGGTGGAGAAGTGGTTCGGGCCCATCCCGGGGAAGGCCCGGCCCGCGCACCAGGCGCCGGCGCCGAAGCCGCTGACGGCGGAGCAGCGCGTCTCCATGGACGACCGGGTGCAGCTCCCCCGCCTCTACCTCGCCTGGCAGACGCCGCGGGTGTTCGCGCCGGGCGACGCGGCGCTGGACGTGCTCTCGAGCGTGCTCTCCGACGGGAAGAGCGCGCGCCTGGTGAAGCGGCTGGTGATGGACGAGCAGATCGCGCAGGGCGTCTCGGCCGGGCAGATGAGCCAGGCGCTCGCGAGCATGTACCTCGTGGTCGCGACGCCGAAGCCCGGCATCCCGCTGGAGCGGCTGGAGCGCGAGATCGACGAGGAGCTGGCGCGGATCGCGCGGGAGCCGCCCTCGGCCGAGGAGGTGCAGCGCGCCAAGAACAAGATCGAGGCCGGCGCGGTGTTCGGCCTCGAGCCGGTGGGCGGCTTCGGCGGGCGCGCCGCCTCGCTGGCCGGCTACTACGTGCGGACCGGCGACCCCGGGTACCTGGCGAAGGACCTGGCCCGCTACCGGGCCGTGACGCCCGCCGACGTCTCCGAGGCGGCCCGCCGCTTCCTGCGCAAGGACGCGCGCGTGGTCCTCACCGTCCACCCCAGGCCGGCCGCCGCCGGCGCCGCCGCCGGGAGCGCCCGATGACGCGCAGCCTCCGCCTCCTCCCCGTCCTCCTCGCCGCCGCCCTCGGCTGCGCCGGCTCGCGGCCGGCCCCCGCGCCCGCGGCGCCCCCCGCCGCGCCGCCGCAGGCCGCCGCCGCGCCCGCCGGCGCGGATCGCAGCCAGCTCCCGGCCCTCGGCGCCGCGCCCGAGCTGCACCTCCCGCAGCAGCGCCACTTCGCGCTCGCGAACGGGCTGCGGGTGCGGCTGGTCGAGCACCGGCGCCTGCCCATCGTGGCGCTCAACCTGGTGGTGCGCGCCGGCGCGGTGAACGACCCGGCGCGCCTGCCGGGCCTGGCGAGCTTCACCGCCAGCATGCTCACCGAGGGCGGCACCCGCACCCGCACCGCCACGCGGCTCTCGGACGAGGTCGGCTTCCTGGGCGCCTCGCTCGGCGCCGGGGCCGGCCAGGACGCGGCCTCGCTCTCCGGCTCGTCGCTCTCGCGGCACCTCCCGAAGCTGCTCGACCTGTTCGCCGACGTGGCCATGAACCCGGCGTTCCGCGCGAAGGACTTCGCGCGCGTCCAGGACCAGCGCAAGGTGACGCTGCTCCAGCAGCGGGACCAGCCGGCCACCATCGCGGGCAAGGCGTTCCTGAAGGCGTACTGGGGTGAGGGCCACCCCTACGGCCACTACGTGCTCGGCGACGAGGCGTCGGTGGCGGCCACCCGGCCCGCCGACCTGGCCGGGTTCCACGCGCGCTTCTGGCGGCCCGCCAACGCCGAGCTGGTGGTGGTGGGCGACGTCTCAGAGGCCGAGCTGCGGCCGCTCCTCGAGCGGACGCTCGGGAGGTGGCCGGCGGGCACCGCCGCGGCGGCCCCCCGCGCGCCCGCGCCGGCCGCGCCGCACGTCACGCTGCTGCTCGACAAGCCGGACGCGCCCCAGACGCTGGTGATGCTGGGCATGCCCGGGCTGGCGCGCGCCTCGCCGGACTACGTCGCGGCCACGGTGGCGTTCCAGGTGCTGGGCGGCGGCATGTCGTCGCGGCTGTTCCGCACGCTCCGCGAGGAGAAGGGCTACACCTACGGCATGGGCGCCGGCGCCGACGCGCGCCGCCTGGGCGGCGTGAGCATCGTGCACGGCAACGTGAAGGCCGAGGTGACCGGCGCCGCGCTGGGCGACCTCCTCGGCGAGATCCGCAAGCTGCGCGAGCAGCCGGTCGGCGACGCGGAGCTGGCCGACGCGCGGAACGCGCTCGTCCGCTCGCTCCCGGCCGACTTCGCCACCGTGGGCGGCATCGCCGGCCGCGTCGCCGAGCTCGTGATCCACGGCCTCCCCGACGACTACTGGAACGGCTACGCCGACGCGGTCCGGAACGTCGGCTCGGCCGACGTGCAGCGGATCGCCGAGCGCTACCTCGACCCCGCGCGCGCCACGCTGGTGCTGGTGGGCACGCCGGCCGCGGTCCGGCCGCAGCTCGAGGGGCTCGCCATCGGCAAGGTCGAGGTCCGGCCGGTGCCCGGCGCCACGCCGGTGCGCGCGCCGCCGCGGAGCCCGCGGGTGCGCACGCAGCGGGCGCCTGCCACGTCGCCCGCGCCCTAGCCCCCCGCCTGTCGGCCCCCTCGGCTACACTCGGGCACCCGCCGGTCCCAGACCGGCGGGCCTGCCCATGGCCGATCTGCAGAACGAGTTCTCCTGGTCGAAGTCGCGCCACGAGAAGTTCGCCGAGTGCCGGCGCGCGTACTTCTACGCCTACTACGGGAGCTGGGGCGGCTGGGAGGCCGCGCACGGCACCCCGGTGCGCGAGCTGTACGTCCTGAAGAAGCTCTCCTCCCGCTGGCAGTGGGCGGGCTCGGTGGTGCACGGCGCGCTGAAGCAGATGCTCTCGGCGGCGCGGGTGAGCGGGACGTTCTGGCCGGCGGAGAAGCTGCTCGACCGCACCCGCCGCAAGGCGCGCGCCGAGTGGGCCGCCTCGCGCGACAAGTCCTACTGGCGCGAGGCCTCGCGCATCACCGGCCTGGTCGAGCACGAGTACGGCGAGCCGGTCTCCGACGCGGACTGGAAGCGGCTGTTCGAGCAGGTGGTGGACGGCGGGCTCCGCGGCTTCTACGCGAGCGAGGCGCTCGAGGCGATCCGCGCCACGCCGCGCGACCGCTGGCTGTCGGTGGACGAGCTCGACGCCTGGGACTTCGAGGGCACGAAGATCTGGGTGGCGGTGGACTTCGCCTACCGCGACGCCGAGGGCCGGGTCCAGATCCTCGACTGGAAGACCGGCCGCGAGCGGACGGTGGACCACACCCAGCTCGGCATCTACTCGCTCTACGCGCAGCGGAAGTGGGGCGCCGCGCCGGACGCGGTGGTGGGCGGGCTCGTCTACCTGGCCGCGCCGGAGGACGGCGGCGCCGGCCGCGTCTCGGTGGCGGTGGATCCGGCCGCGCTCGCGACCTGCCAGGACCAGATGCGGGGCTCCATCGCCGCCATGCGCGCGGCGCTCGCCGACCCGGCCCGCAACGTGGCGGTGGAGGACGCGTTCCCGCGGCCCGACGACCGGGTCGCCTGCCGCCGCTGCCCGTTCCGCCGCCCCTGCGGGCGGCTCTAGCCCGTCGCGAGCGGCTTGCGCATCCAGCGCGCGGGCAGCCCGAGGCCGCCCGGGAGCGGCGCGCGCGCGGCGCGGCCGGGGCGGAACCCGAGCCGGGCGTAGAAGCCGATCGCGGGCGCGGCCGCGAGCACGCGCAGCGCCCGGACCCCGTCCCTCCGGGCCCGCCGCTCCACCGCGGCGACGAGCGCCGCGCCCACCCCGCGGCCGCCCGCGGAGGGCCGGACGAACACCGCCGTCAGCTCCGCCCCGCGCCAGGCGGCGTACCCGGCCACCCGGCCGCCGCGCTCGGCCACGAGGTAGCGCTCGCCGCCCGCGCTCATGGCCCACAGGTGATAGAGCGGCGGGAGCGAGCCCCACGCGGCGCGCAGGCGGGCCGGGAGCGCGCCGTCGGCGACCCCCCGCACCGCCGCGCGCATCACCCGCGCGATCGCCGGGGCGTCGGCGGGGCGCGCCGCGCGGAGCCGGGGCGCGCCGGGGCGACGGTCGCGCCTCAGGGCTTCGCGTCCTTGTCGGCGAGCCCGTGGCGCGCGAGCTTCTCGTAGAACGTGGAGCGGTGCAGGCCGGAGAGCTCGGCGGCCCGCGCCACCTGCCCGCCCGCCTCGCGCAGCACGTCCTCGAGGAAGCGCTTCTCCCAGGCGTCGCGGGCGCGCCGGTAGCGCCCCTCGTCGGCGCCGCCGGCCGCGTCGGCGGGCGGGGTGAGCTCCGGCGGCAGGTCGGCGAGCGTGATGGCCTCGCCGCGCGCGAGCAGCAGCCCGCGCTCGATGGCGTGCTCCAGCTCGCGGATGTTGCCGGGCCAGGCGTGGTCGAGGAGCGCCCGCATGGCGTCGGCGTCGGGCTGGAGCGGCGGGCGCGAGAGCCGCAGCGCGTGCTTCTGGACGAGGTGCTCGACGAGCAGCGGGATGTCCTCGCGCCGCTCGCGGAGCGGGGGCAGGCGCAGCGGGACGACGCGGAGCCGGAACCAGAGGTCCTCGCGGAACTTCCCCTCCTTCACGCGCCGCTGCAGGTCCTCGTTGGTGGCCGCCACCACCCGCACGTTCGCCTTGCGCGCCTTGCGGCTGCCCACCGGGATGAACTCGCCGTCCTGCAGCACGCGCAGCAGCTTCGGCTGGAGCGCCGGGGGCAACAGGCCGATCTCGTCGAGGAACAGCGTGCCGCCCTCCGCCTCGGCGAAGAACCCGGCCCGCGGCTGGTCGGCGCCGGTGAACGCGCCCTTCTCGTGGCCGAACAGCTCCGACTCGGCCAGGTTCTCCGGGATGGCGCTCATGTTGAGCGCGACGTACGGCCCCTGCGCGCGCGAGGAGAGCGCGTGGGCGGCGCGGGCGAGCAGGTCCTTGCCGGTGCCGGACTCGCCCTCGATGAGGATGGGCACGTCGGACGGCGCGATGCGCTCCAGCATCGAGACCAGGTCCTTCATGGACTGCGACTTGCCCACGATCCCGTGCACGCTGAACTGCCCGGCGAGCGCCGAGCGGAGCCGGGCGTTCTCCTTCTTCACCCGCGCGTGCTCCACCGCCCGCGCCACCACCAGCTCCAGCTCCTCCGGCTCGAACGGCTTCTTCAGGTAGTCGAACGCGCCCGCCTTCATCGCCTCGACCGCGGTCTCCACCGTGGCGAACGCGGTGACGAGGATGACCGGGATCTCCGGCACCTTCGCCTGGAAGCGGCGCAGCCCCTCGATGCCGTCGATGCCGGGCATCCGCAGGTCGGTGACGATGCAGTCGAAGTCGGCGCGCTCCACCGCCGGCACCGCCTCCGCCACCGAGGGGAAGTCGTAGACGTCGTAGGAGCGGGCCAGCGTGCGCTTCATCATCTGGCGCGCGCTGTCCAGGTCGTCGATGACCATCAGGCTAGGCTTCTTCGCGCTCGCCATGGCTACCCCGCGCCTCCGGCCGCGGCGTCCGCGGCGGCGCCGGCCTCGGCGGCCGGCAGGTGGACCCGGAACGTGGCGCCGGCGCCGGGCGCCCCGGCCACCTCCACCGTGCCGCCGTGCGCCTCGGCGGCCTGGCGCACGATGGCGAGGCCGAGGCCCGTCCCGGTCGCCTTGGTGGTGAAGAACGGCTCGAACACGTGCGCGGCCGCGTCGGGGTCGATGCCGGGGCCGGTGTCCTGGAACTCGACCACCAGGCCGCCCGGCTCGCGCAGCGCCCGGACGGTGAGCTTCCCGCCGCGGTCCTGCATGGCCTGCACCGCGTTCACGCCCAGGTTGAGGAAGGCCTGCCGGAGCAGCTCCGCGTCCGCGAGCAGCTCGGGCAGGCCGGGCTCGACCTCCACCGCGCGCTCCACCTTCGCGTGCGCCGCGGCCGGGCCGAGCACCTCCACCGCCTCGCGCAGGATGGGCTCGACCGGCTGCACCAGCGGGTGGACCGTGCGCGCCCGCGCGAACACCAGGAAGCGCTCGATGAGCCCGGCGGCCCGGGTCACCTCGCGGCGGATCGCCTCCACGTCGGAGCGGTGCGGCGAGTCGTCGGGCAGCTCGCGCGAGGTGACCGCGGCGTAGCCGCGGATGACGTTCAGCGAGTTGCCGAGCTCGTGCGCGAACCCGGCCGCGATGCCGCCCAGCGTGGCCAGCCGGTCGGCGCGCAGCACCTCGCGGGTCTTCTGCGCCACGCGCTCCTCCAGCTCGGCGATGAGCCGCTGGTTCTCGGCGCGCCGCTCGTCGAGCCGGGCGGACATGTGGTTGAAGGCGCGGACGAGGTCCACCAGCTCCCGGTCCTCGGGCTCCTCCAGGCGGACGCCGCGCTCCTCGGCGAGCGACTCGGCCGCGCTGGCGAGCGAGACGAGCGGCTGCGTCACCTGGCGGATGAAGATGGCCGCGAGCAGGTGCCCGAGCGCGATCCAGAACGCCGCCACCGCCGCCGCGCCCCAGGCGAGGTCGCGGGCGGCGCCCACCACCTCCTCGTGCGTGAAGTCCACCCGCACCGCGCCCACCACCGCGCCGGCGCGCACGATGGGCGCGGAGGCGACGATGCCCTCCGGCCGCACCAGGCGCGAGAGCGTCTGCAGCGGCCAGTCCGCCGCCTGGAACTCGGTCGGCGGCACGCCGTCGGGGCAGGGCTCGCCGGTCCGCGACACGCACGCGAGCACCTTGCCGGCGGAGTCCACGATCCAGGCGCGGTCGAGCGGGGCGGAGGAGACCAGCCGCTCGAGGAGCGCCGGCAGCGCCTCCGGGCCGCCCGGGTCCACCCCGCCCTCGCGCACCCAGTGCGAGGCGCCGGTGGCGGTGGTCGAGGCGAGCGCCACGCCCTCGCGGAGCAGGAGCTCCTGCCCGCGCACCAGCTCGCGCCAGAGCGCCACCGCGGTCACGCCGGACATGGCGAAGATGATCACGCCGGCGATGAGCACGAACAGCTTGAGGCGCAGCGTCATCGCACGCCCCCGTCCTCGGTCGGGAAGGAGGGCAGCGGGGCGCCCACGAACGCGTGGCAGGTGGTGCAGGCGGTGCCCTCGGCGTGGGCCTTGCCCGACGGATGGCAGCGCAGGCAGTCGGCCTGCTCGGCGGTCCAGGTGTGCGGCTTGTGGCACTCGAGGCAGGCGCGGTGGCCGCGGTGCGTGTGCAGGCCGCCCTTCGCCATCTTGTCGTCGCCGTGGCACTCGGCGCAGGCCGCCAGCGTCTGGCCCTCGGGCCGGTGCGGGCGGTGGCAGGCGCTGCAGCTCATCTCCATGGGCGCGCCGTGGTCCGCCCCGTGCTCGTTCATGGGCGCGTGGATGCCCTGCGCGGTGTGGCAGCGCATGCAGTCGCGGCGGGTGGGGCGCAGGCCCTGCTCGCTGCCCAGGAACTCGTGGCAGGCGAAGCAGTGCAGCGCGGCCATCTTCTCGACGCCCACCGCGTGCTTCGGGTGGCACTCCTCGCACTTCTTCGCCACCGGCTCGAAGCCGTGCATGGAGGCCGCGTGGCAGCGCACGCAGGCGATGCCGCGCTCCTGGTAGTGGATGCGGTGGCCGCGCGAGTTGCCCACCTGCGGCCAGCGCGGGTCGTGGGAGAAGTGGCACTCCGCGCAGGCGCCCACCTCCACCTCGGCGTGCTTCCCCTTGGGCTTCTGGCCGGCCAGGAACGCGCGCAGCATGGCGAGGCCCTGCTCCGGCGTGGAGTGGTGGCAGCGCTGGCAGGAGACGCTCCGGTGCGTCCCGCCCATCCACAGCGCGAACTCGGGGCTGGCGCGGTGGCAGGTGGCGCACAGGCGCGGGTCCTCGTCCACGAACTCCTTGAAGCGCAGGAACCCCGCCACGAGCCCGACGAGCGCCAGCGCGGCGAGCCCTGCCAGGACCGTCTTCGCGTTCCTCGAGAGGCGCATGCGATCCCGCGATTCTAGCCCGTTCCGCGCGATTCCCGGAGCCCGCCGCCGGAAAGGGAAGGGGCCGCACGGAATCCCGTGCGGCCCCCGAGGTGCCCCGACCCGGCGAGCGCCCGGCTACAGGTCGTCCTTCAGCCGGTCGTACTCCAGCGGATGCTCGTGCTTCATCGCCTCGACCGAGATGCGCCCGTTCAGCCAGGCCCAGTTCATCGGGAAGATCGAGGGCTTCAGGTGCACGTTGTAGAAGTGGACCGTGAAGAGGAACAGGATGGCGAGCGTCGCCTCCTCGCCGTGGATGATCTGCGCGGCGGTGATGAGCCAGCCCGGCGCCCAGCTCGCGAACCAGACCGGGAACCAGAAGATGAACCCGGTGCCGACCATCATCACGATGCCCCAGAACACGGCCCAGTAGTCGAACTTCTCCAGGTACATGTACCGGTCGAACTTCGGCCGCTCCTTCTTCACGCCCATCATGAAGAGGATGTTGTCGCGCATGTCGAGCGCGTCCTTCGGGACGGGGAGCATCGACAGCGGCAGCCGCTTCTTGGAGGCGAGGAACGTCAGGTAGAACAGGTGGTAGGCGGCCGAGATGATGATGAGGACCGCGCCGACCCGGTGCCAGGTGGCCGCGCCCTCGGCGCCGCCGAACACCTTCATGAACGCGCGCGAGTAGGTGGCCGCCTCGGCGTCGCCGGCGCCGCGCAGCGGCCAGCCGGTGATGCCGAGCAGGATGACGCCCGAGAGCATGAACCAGTGCTGGATGCGCTGGTGGATGTCGAAGCGGATGACCGAGCGGACCGCGTCCGCGCTCGGGCCGTGGCCGGCCTTCTTCGCGAGCCGGCTGCGCAGCTCGTAGACGAAGTCCACCAGCACGTGGAACGCGAAGAACAGCAGCGTCAGCGTGGTGAGCCAGGAGAACGCCACGTGGACGAGGTGCGGGATGACGCTCCCGCCGGTCTCGTGCAGCGGCTTGTGCGCCACCAGGCCGGCGAACGTGTCGGTCGCGCCGGCGTGGCAGCGGGCGCAGGCCTGCTTCTTGTTCGCCGCGCTCACCGTGGACGCGGGATCGGTCTTCGACAGGATGGCGTGCGTGCCGCCCGCGTCGGGCGCGGCCGCGTGGCAGCTCACGCAGGTCGGCGCCGCCGCGTTGCCCACCCGCGTCAGCCGGCCGTGGATCGAGTCGTGGTAGGTGATGACCGCCTCGGGGTCGAGCCCGGCGGCCTCGGCGAACGCCTCGTTCCCGTGGCAGGCCTCGCAGCGCTTCGTCATCTCGCGGCGGTCGGCCGGCACCGGCACGCGCTTGCCGTCCTTCGGCGCGTACTCGGCGAGCTTCGCCGGGAGCGCGTGCGGGGAGCCGTGGCAGGAGGCGCAGGTCGCGCCCGGCGCCTTGGTGTCCTGCGCGAGCCACTTGCCGTGCACCGACTTCGCGAACGCCTCGGCCTCGGTCGTGTGGCAGCTCTGGCAGGCGAGGTAGGCGCGCGGCGCGGTCACGCCGTGCTTCGCCTCGCCCTCGCCCCAGGCGCCCTTCGCCAGGCGCGCCACGGTGGCCTGCTCGGCGGCGGAGAGCGCGGGCAGCTCGCCCTCGTGCGGGCCCTCCTTGTAGCCGGCGTGGCAGTCGGTGCAGCCCACCTCGGCCTGGCCGTGGACCGAGCCGGGGAAGGCCTTGAAGTCCACCTCGGGCGCGCCGCCGCCCTTGTCGTGGCACATGAGGCAGGACTCGGCGTCGGCCGGCAGCTTCGGGGCGGGCTTCGCCTCCTCGGCGCGGGCGGCGGTCGAGAGGAGGAGGGCAATGGCAAGGAGGGTGGCTCGCATAGGCGTGGTCCGCGTGTGCAACCGATGTGCCCCGGTCCGGTGCCGGGGCGATGACTCAACCCACGGACAGGACTCGGATTTGCGTGTGGTCAAGGGACAGGGTGACGCAGGGTTTGCGCGGTGCAGGGGTGCGGCGGAAAGGATCTGCGCGATGGCGCGCGCGCCCATCCGCGCACGGCGGGTTCCCCAGGGTGGGGGGGAAGAGGCGGGCCCGGCCTCGCGGCCGGGCCGCCCCGGGGTCCCCGCCCGCGAAGGTCAGCGGCCCGACTGCTCCTGCGCGACCGGGCGGCGCCCGGCGATGGTCAGGATCGCGCCCACCGCCGCGCCGGCGGCCGCGCCGGCCACCGCGAACAGCGAGGCGACGCCCACCACGCCGAGGCCCATGCCGAACACGATGAGGCCGCGGACGAGCAGGGTGGGCTGCACCGGCGTGCCGACGATCCCGCCCGCCAGCAGCAGGCCGGCGTAGCCGCCGTAGAGCAGCGCCGGGAGGAGCGCGACGGCGAGGAACAGCGCGAGGCCGATGCCGGCGCCGATGAGGGAGGGGAGCTTGTTCTGGGCCATGGCGTTCTCCTGGAGTCGCTGCGGGTTCGAGGTTCCCGGGGGCGCCACCGTGGCGCGCCACCGTCGTCCCCCCGCTACTGCAGGAGCGCGGCCAGCCCCGCCCGACGCGATCTCGCGGGGTTGGCCGCGGCGCTGTCGGGAACTCCCGACCCGCTGCCGGGCCCGCCGGACGCGGACCGGCGCGGGCGTCGGGCCGCGGCCTCAGGGCCGGCGGGCGGCGCGCAGCACCGGGTAGAGCCGGTAGGCCTCGTCGTGGGCCGGGTGGCGCCGGTGGAAGAACTCGAGCCGCGCGGCCGGGTCCTTCGCGAACGCCGGGTCGGCGAGCCGCCGCTCGAACTCCGCCTTGACCGCCGGATCCTTCGCGAGCAGCGCCCGGGCCCACGGGTCGAGCACGTAGTCCTCGATGTACTCCTTCTTCTCGAACGCGGTGGCGAACGCGCCCCAGGCCACGAACGCGTCGGGCCCGGCCGGATCGAGCAGCATGGCGGCGAGCGGCGCGAGCGGCTGCGCCGACGGGACCCAGAGCCAGCCGGGGGCGAGGTCGCGCGCCTCCGGCGCCCAGGCGCCGGCGAGCGTGGTCTGGTGCCGGCCCTCGAACGACTGCGCCTTCGTCTCGACCGCGGTGGCGCGGAACGCCTCCACCTGCGCGGCGGCTCGACGGGACGCCATCCGCTCGAAGGCGATGCCGTGCAGCCGGAGCTTCCCGGCCATCCACCCCGCGTGCGCGGCCGGGACGATCCAGCCGCCCATCGGGACGCGCGCCCGCGCGGTGACCACCAGCTCGTCCACGACCGGGACGTTCCACACCTCCGGCCGCGTCTCGTCGTAGCGCGGGACCTTCTTCCCGAGCACCGGCGAGTCCTCGCGGACGTAGGCGTAGCCCTGGAACGCGAGCGGCCGCGTGCGCGACCCGGGCGCCCAGCCGAGCTCCACCTCCCGCCCGCCCGCGGCCGCGCCCTCGCGGTCCGCGCGGTCGGCGGCGGCGCGCCAGCGGCCGCCCCGCTCGGCGGCGAGGTCGAGCAGCGCGCGCACGAAGTGGGCGGTCGCCTTCACCCGGTGCGCATACGGCCGCCAGGAGTGCGTCTCGAGCAGGATGCCGAAGCGGTTCCGCGCGGCCCAGTAGCCGTGGCCGAAGCGGATGGGCGCGGGGTAGGGGGCGAAGCCGGAGGCGGGATCGCCGTCCTCGCGGAGCGAAGGGTAGAAGTCGAGCGGCAGGTGGCCGGCCGCGGCGAGCCGCTCGACCAGCGCGGCCGAGAGCGCCGCGCCCTCCTCGCGCATGGCCGGCGAGTAGCCCTGGCGCGGCTCGACCATCACCGCGAGGTCGTGCTGGAACTGCGCGCCGTCGGTGACGTGGAGGTCGCCGAGGGCGATGGGGTCCCAGGCGTCCATGAGCCGGAGCACCGCCTGCGTCTCCGGCGCCTGCGCCGCGACGTAGTCGCGGTTCAGGTTCAGGTTCTGCGCCGTCGTGCGCCAGCCGGAGGCCTCCGGCCCGCGCTGGTTGGGCCGGTGGTTCGGCCCGAAGCGCTCGTGACCGTCCGCGTTCAGCACCGGCACGAACAGCGCCGTGACCTTCGCGAGCGGCCCGCCGTCCCGCGAGGCGAGCAGGTCGCGGAGCACCATGAACCCGGCGTCCTTGCCGTCGATCTCGGCGGCGTGGATGCCGCCCTGCAGGAGCACCACCGGCCGGCGCGCGGCCCGCGCGGCGCGGGCATCGAGCCCCCCGCCCGCGCTCGCCACGAGCGCCACCAGCGGCCGGCCCTCCGGCGTCTCGCCGAAGGTGAGGCAGCGGGCGCGCGCCGGGTGCGCGGCGGCGAGCCCGCGGCACAGCCGGACCGCCTCGTCGTAGCGGCCGGTCTCCCGGAAGCCGGTCTTCTCGGCGGTGGTGGTGAGGTCGGCGCGGGCGGCGAGCGCGAGCGCGAGGAGCGGGGCGAGGGTGGGCGCGAGCATGCTGGGCGCACATCCTAAGCGCCCGGCCGGCCGGCATCCACCTCGCGTGAGGGTGCGCCGCGGACGGCGCTCAGCCCTGCGCCGTCACCTGGCGGAGGATGTCGAGCTCCTCGAGCGCCTTGCCCGCGCCGATGACGACGGCGGAGAGGGGGTCCTCGGCGAGGAAGACGGGGAGGCCGGTCTCCTCGCGGAGGAGGACGTCGAGGTTCTTGAGGAGGGCGCCGCCGCCGGCGAGGACGATGCCGCGGTCGGCGATGTCGCCGGCGAGCTCGGGAGGCGTGCGCTCGAGGGTGACCTTCACCGCCTCGACGACGCCGTTGACGGGCTCGGCGAGGGCCTCGCGGATCTCGGAGGAGGTGACGGTGAGGGTGCGGGGGACACCGGCCACGAGGTCGCGGCCCTTGATGTCCATGGTCAGCTCCTCCTCGGTGGGATAGGCGGTGCCGATGCCCATCTTGATGAGCTCGGCGGTGCGCTCGCCGATGAGGAGGTTGTACTTGCGCTTGACGTGCTGGATGATCGCCTCGTCCATCTTGTCGCCGGCGACGCGGACGGAGCGGGAGTAGACGATGCCGCCGAGGGAGATGACGGCGACGTCGGAGGTGCCGCCGCCGATGTCCACGATCATGTTGCCGGAGGGCTCGGTGATGGGGAGCCCGGCGCCGATGGCGGCGGCCATGGGCTGCTCGATGAGGTAGACCTCGCGGGCCCCGGCGGACTCGGCGGCCTCGCGGACGGCGCGCTTCTCGACCTCGGTGATGCCCGACGGGATCCCGATGATGATCCGGGGCTTCACGAAGCTCTTCCGGTTGTGCGCCGTCTGGATGAAGTGCTTCAGCATCGCCGCCGTGACCTCGAAGTCGGCGATGACGCCGTCCTTCATCGGCCGGATGGCGACGATGTTGCCCGGGGTGCGCCCGAGCATCTCCTTCGCCTCCTTCCCGACGGCGAGCACGCGGCGGCTGCCGCGCCCGTCGGCCTGGACGGCCACGACGCTGGGCTCGTTCGACACGATGCCCATGCCGCGGATGTAGATGAGGGTGTTGGCGGTCCCGAGATCGATCGCGAGATCGCGCGACAGGATGTTGTGGACGAAGTTCAGCACGGTGGTTGCCTACTACAACACGGTCCGCGGCCAAACCCTTTCTGCGAGTTGGGCGCGGATCGCGGATTCGCCCACCCCCGATCGCGGGAACGCCTCACCGGACGTGAAGGCGCCCGCCCGGTCGGAGGAGATCAGCCCTGGGCGGTGACCTGGCGGAGGATGTCGAGCTCCTCGAGCGCCTTGCCCGCGCCGATGACGACGGCGGAGAGGGGGTCCTCGGCGAGGAAGACGGGGAGGCCGGTCTCCTCGCGGAGGAGGACGTCGAGGTTCTTGAGGAGGGCGCCGCCGCCGGCGAGGACGATGCCGCGGTCGGCGATGTCGCCGGCGAGCTCGGGAGGCGTGCGCTCGAGGGTGACCTTCACCGCCTCGACGACGCCGTTGACGGGCTCGGCGAGGGCCTCGCGGATCTCGGAGGAGGTGACGGTGAGGGTGCGGGGGACACCGGCCACGAGGTCGCGGCCCTTGATGTCCATGGTCAGCTCCTCCTCGGTGGGATAGGCGGTGCCGATGCCCATCTTGATGAGCTCGGCGGTGCGCTCGCCGATGAGGAGGTTGTACTTGCGCTTGACGTGCTGGATGATCGCCTCGTCCATCTTGTCGCCGGCGACGCGGACGGAGCGGGAGTAGACGATGCCGCCGAGGGAGATGACGGCGACGTCGGAGGTGCCGCCGCCGATGTCCACGATCATGTTGCCGGAGGGCTCGGTGATGGGGAGCCCGGCGCCGATGGCGGCGGCCATGGGCTGCTCGATGAGGTAGACCTCGCGGGCCCCGGCGGACTCGGCGGCCTCGCGGACGGCGCGCTTCTCGACCTCGGTGATGCCCGACGGGATCCCGATGATGATCCGGGGCTTCACGAAGCTCTTCCGGTTGTGCGCCGCCTGGATGAAGTACTTCAGCATCGCCGCGGTGACCTCGAAGTCGGCGATGACGCCGTCCTTCATCGGCCGGATGGCGACGATGTTCCCGGGCGTGCGCCCGAGCATCTCCTTCGCCTCCTTGCCGACCGCGAGCACCTTGCGGCCGCTCCGCGACTCCTGCTGGACCGCCACCACGCTGGGCTCGTTCGACACGATGCCCATGCCGCGGATGTAGATGAGGGTGTTGGCGGTCCCGAGGTCGATCGCGAGATCGCGGGACATCATGTTGTGAAGCCAGTCGAGCACGGCGGGTCCGGACTATAGCAGGGGGTTCGAGGGCGACAAGGTCCCGGCCATCATCGCGGCGCGCTCGCCTGCGGCGCAGGCGAATCCAGCCAGCGCCCGATCCAGCCGAGCACCTCGTCGTGGAACACCTTCGCGTTGCGCGGCTTCAGCACCCAGTGCCCCTCGTCCGGGAACACCATCAGGCGGGACGGGATCCCGCGCCGCTGGAGCGCGGTGAACGCCGCGAACCCCTGCGTCACGGTGACGCGGAAGTCCTTCTCCCCGTGCGAGATCAGCGTCGGCGTCCGCCACTGCTTCACGAACGCGCTCGGCGACCAGCGCTCGAACGCCTCCGGCGTCTCCCACGGACGGCCCAGCTCCCATTCGGGGAACCAGAGCTCCTCGGTGTCGTAGTAGGCCATGCGCAGGTCGAAGTTGCCGGCGTGCGCCACCAGGCAGCGGAACCGGTCGGTCTGGCCGTTGATCCAGTTCACCATGTACCCGCCGTAGCTCGCGCCGGCGGCGCACATCCGGCCCCCGTCGGCGGCGCCGGTGGCGACCGCGGCGTCGGTGAGCCGCATGATGTCGTCGTACGGGGTGCCGCCCCAGTTCGCCCGGACGGCGTCGGTGTAGCCCTGGCCGAAGCCGGTCGAGCCGCGCGGGTTGGGCAGCACCACGGTCCAGCCCCGGGCCGCGTAGAGCATCGGGTTCCAGCGGAAGCTCCAGGCGTCGTTCCAGGCGCCCTGCGGGCCGCCGTGGACGAGCACCACCGCCGGGTGGCGCTCGCCGTCGCGGTGGCCGGGCGGCAGCACCATCCACCCGTGCAGCGCCTGCCCGTCCTTGCCGGTGGCGGAGAGCGGGCGCACCTCGCCGAGCGCGATCCCGGCCAGCCCCTTCGCGCCGAGCGCCGTGAGCGGCCGCGGCTGCGCGCCGCGCCCGCCCGGCTCGAGCACCGCCACCTCCGGCGGCGCGGCGAGCCCGTCCACCAGCGCCGCCAGCCGCGCGCCGTCGCGCGACCAGCTCACGCGGGCGAGGTTCCGCCCGCGGTACAGCTCGGTGACCTTGCCGGCGAGGTCCACCTCGTACAGCGCGTGGACGCCCTCGCTCTCGGCGGTGAACCGGAGCGCCTTGCCGCCGCGGGCCCACACGAGATCCGCCGCGGAGCGGTCGAACCCGGCGGTGAGGTCGCGCGCGCCCGAGCCGTCGGCCGCCGCCACCATCACGTGGTAGCGGTCCGCCTCGTAGCCGGCGCGCGGCTGCGCCAGCCAGGCGAGGCGCTTGCCGTCGGGCGACGGGCGCGGCGCGCCGTCCCAGCCCGGCGCGATGGTGACGCGGCGGGGCGTCCCGCCGGCGAGCGGGACCGCGTACACGTCGCCGTTCGTGGAGGTGGCCTCCACCGGATCCGACACCGCCACGTAGTAGAGCGTCTTCCCGTCGGGCGAGAACGCCAGGTCGTCGCCCGAGCCGCGCTGCACCGGCGGCGCGTCGCGGTCGCCCGGGGTGAGGTCCACGGCGGCGCCGCCGTCGAGCGGCACGCGGACGAGGTGCGTGCGCACGCGCTCGCGCCACTCGTCCCAGTGCCGGAACAGGAGCCGGTCGGCGAGGTGCGGGCGGACCTCGGCGGCCGCGTCCGCCTTCCGGTTGCAGGCGGCGTCGGCGCCGCAGGCCGGGTCCACGTCGCTGGCGACGACCAGCGCGGCGCCGTCTGGGGTGAAGCGGAGCTCGGAGACGCCGCCGGGCAGGTCCGTCACCCGCCGGGCCTCGCCGCCCTGGAGGTCGAGCACCCACGCCTGCGTGCCGCCCTTGCGGTTGGAGAGGAACGCGATCCGGCGCCCGTCGGGCGAGAACGCCGGCGAGGACACCCGCTCCTCGCCGAACGTGAGCCGGCGCGCGGCGCCGCCCGCGGCGGGCACGAGGTGCAGCGCCGAGACGAGCTTCTCGCCGCCGGGCGCCGAGGTGGCGACGGTGTACGCGACGCTGGCGCCGTCCGGCGAGATGGCCGCGTCGCCCGCGCGCTCCAGGGCGAGCAGGTCGTCTACGGTGAAGGGGCGGGGGACCGATGCGAGGGCGAGCGCGACGAGCGCGGCGGTGAGCATGGGGCGGACTTTCTACCACGTCGCACCGGCGCGCGATCCCGATGCCGCGGGGACTTTCCGGGTCCGGCGACGCCGGGATACTCTCGCGGCGAGCGCATGCCCGGCCCCCTGGCGATCCCCGACCTCCGCGCCCCGTGCCCCGGCTGCGGACACCTCGCGGAGCCGGCCGGCGGGCCGCTGAACTTCTGCCCGCGCTGCGGCCTCGACCTGCGCGAGACGGCGCGCCGCGCGCCGCCGCCGGACCCGCTGGTGGGCCGGGTGATCGCGGACCGCTACCGGCTCGTCTCCCTGCTCGGCGAGGGCGGCATGGGCGCGGTCTACCGGGCCGAGCACGTGCAGATGGGCAAGGCGCTCGCGGTGAAGGTGCTGCGGGGCGACTTCGCCCGCGACCCGTCCGCCGCGGAGCGCTTCCGCGCCGAGGCGCGCATCGTGTCGCGCCTCTCGCACCCGCACACCATCGCGGTCTTCGACTTCGGCGAGCTGCCCGAGCGCGGCTTCTACCTCGCCATGGAGTACGTGCCCGGGCAGGACCTGGCGCGCGCGCTGCGCGAGGGCGGCGCGTTCTCCGAGGCGCGGGCGGTCGGCGTCGCTCAGCAGGTGCTCGGGTCGCTGGCCGAGGCGCACGAGGCGGGCGTGGTCCACCGCGACATGAAGCCCGCGAACGTGATGCTGATGCAGGCGCGGCCGGGCGAGGACTTCGCGAAGGTGCTCGACTTCGGGATCGCGAAGCTGCGCGACGAGGCGGGCGGCGCCACCACCGGCGCGGGCGCGGTGGTGGGCACGCCGAGCTGCCTCGCGCCGGAGCAGGCCCGCGGCGGCCCGGTGGACGCGCGCGCCGACCTCTACGCCATGGGCTGCCTGCTGTACGAGCTCGTGTCCGGGCGGCCGCCGTTCACCGCGGCGAGCCCGGTGGCGGTGATCACCGCGCACCTCCACGATCCGCCGCCGCCGCTCCGGCAGGTCGCCCCGGGCGTCTCGCCGCGCCTCGCCGAGGTGGTCCACCGCGCGCTCCGCAAGGATCCCGCCGAGCGGTTCCCGAGCGCGGACGCGATGCGCGCCGCGCTCGCCGGGCCCGGGCACCCGGCCCGCCCGTCCCGCCGCCCCGCGCTCCCCCGGGCCGCGGGCGAGCTCGAGCTGGCGAGCCGGGAGGACTTCCGCGACGGCCTGGAGCAGGGCGCGCTGGAGCGGCAGGTGGGCGTGCTGCGCCCGCAGCGGCTCGTCACGCCCGCCGGGGCCGCGCTGGTGGCGGCCGTCGCGCTCGCCGCCGGGGCCGCCTGGCGCTGGGACGACCTGTACGCGGCGCTCGCCGACCGCGCGCCCGGGATCGCGGCGCGGGTGCCGGCGGCGCTCCGCCCGGCCGCGGCCGCCTGGGTGGAGCGCGAGCCGAACGACGGCGCGGCGGAGGCGACGCCGCTCCCGCTGCTCCCGCGCGCGGACGGCGTGCCCGCCGCGGAGGTGCGCGGCGCCGTCGGCGCGCCGCGCCGGCCGGACGAGGGCGACCTCGACGTGTACCGCCTGGCCGTGCCGGACGGCGCGGGCCGGCGGGTGCTGCGGGCGCGCTGGCACGCGGCGGGGGCCGCGCCGGACCAGGGCATCCCGGGGCTCGCGGTGACGCTCTCGCTCAACCGGGCGCCGGCCGGGGCCGAGCGGGCGCCGCTCGTGGCCGCCGCCGGCGAGGGCGGGCCGGGCGCGGCCGAGGCGCTCTCGGCCGAGGTCGAGCCGGGCACCTACTGGCTGTCGGTGCGCGAGCGGCACGCGGCGGGCGCCGCGCCGGCCGGGCGGCCGGACGCGCCCTACGCGCTCGAGGTGGAGCTCGCGCCGCCGGCGCCGGGCGAGGCCGCGACGCGCGCACCGCAAAAATGAGAAGGGCCGGCGGGAGCCGGCCCTTCGGAGCTTCGGGATGACGCCGGGCGGCTACTCCGCCTCGGCCTCCACGGTGACCTTGACCTTGCCGGCCACCTCGGAGTGCAGCTTCACCGGCACCTCGAACTCGCCCAGGGTCTTGATGGGCTCGTCGAGGACGATGGAGCGGCGGTCGAGCTGCACGCCGCGGGCGGCGAGCGCCTCGGCCACGTCCAGCGCGGTGACCGAGCCGTAGAGCTTGTCCTGCTCGCCCACCTTGCGCTTCAGCGTGACCGGGGTCTCGCTGAGCCGCTTGGCGACCGCCTGGGCCGAGGCCTTCAGCTTCGCGGCCTTGGCGGCGGCGACCGCCTTCTGGTGCTCGAGCTCCTTCACGTTCTTCGGATTCGCGGAGACCGCGAGCCCGCGCGGCAGGAGGTAGTTCCGCCCGTAGCCGGGCTTCACGTCCACCAGGTCGCCGCCCTTTCCGAGATTCTCGACGTCTTCACGGAGGATGAGCTTCATGGCGGCGCTCCTTTACATCTGCCCGACGGTGTAGGGCAGGATCGCGAGCATCCGGCCGCGCTTGATGGCGGTGGCCACCTCGCGCTGGTGCTTCGCGCAGTTCCCGCTGATGCGGCGGGGGATGATCTTGCCGCGCTCGGTGAGGAAGTACTTCATCTGGCCCTGGTCCTTGTAGTCGACCTTCAGCGTCTTGTCGGCGCAGAACCGGCAGACCTTGCGCCGGCCGAAGCCGCGCCGCCCGCCGCCCTCGTCGCCGCCGCGGTCGTCGCGGTCGCCACGGTCGCCGCGATCACCGCCGCGGCCGCCGCCGAACCCGCCACCCCCGAAGCCGCCGCCGCCGCCACCACCGCCGAAGCCGCCGCTGCGAGGACCGCCGAAACCGCCACCCATCTTCGGACCACCCATGTCAGGACGCGCCATGGCTCACTCCTCCTGCCCTTCCGGCGCCTCGGCCTCGAACGGCTCCTCGCCGCCCTCGGGGCGCTCCTCGCGAGGCTTCTGCTCGTCATCGACGGCCTGGATCTTCACGTCGGCCTCGACCTGGCGGGCGTCGAAGTCCACGCCGTCGGCCAGCTTCACCGACTGGAACTTCGTGACCACGTCGATCATCTTGAGGTTGCGCTCGAGCTCGGTCACGAGCCCGGGCTTGCCGATGTACAGGCAGTGCATGTACAGGGCCTTCGCGTTCTTCGCGACCGGGAAGGCGGTCTTGCGCTTGCCCTGGTTGGTGAACCGGATCACCTTCCCACCCTGGCGGCTCACCACCCCGCGCAGGCGCTCCTTGATCTCGTCCACCTGCTCGTCCGGCGTCTCGGACTTGAGCAGGTAGATCGTCTCGTACTCGCGCACGAGCTGCTTCGTCTCTGCCATGTCGCTCCCCTCGGGTTCGGTAGCGGCGGTTCGCCCGCCGCGAGGAGTCGTTCCCGCCAATCCGGCCCGCCGGCCCGATGCCGGCGCGTCCGGTGCTGCCTCGCTTCACTCCGCCGCGCGGGAGCGGCGGTTCACCTGGTTCATCGCCTTCGCGGCGCCCAGCTCGACCGCGAGCCGCGTCGCCTCGACCGCCTGCTCGACGCACAGGTCGAGCTCGGCATCCTCGCCCTTCGCGAACTTCCCCAGCACGTAGTCGGCCGGGTCCATCCGCGGTGGCGGGCGGCCCACGCCCACGCGCACGCGCGCGTACTCGGGGCTGCCCACGTGGGCGTTCACGCTCTTCACGCCGTTGTGCCCGCCGTGGCCGCCGCCGACCTTGAGCTGGACGCGGAACGGCTCCAGCTCCAGGTCGTCGTGCACCACCACGAGGTCGTCGAGCCCCAGCTTCCAGAACCGCAGGGCCGCGCCGACCGCCTCGCCGGAGTGGTTCATGTAGGTCTGGGGCTTCAGGATCCAGACCCGCTCCGGCCCGAGGCGGGCCTCGGCGAGCTCCGCCGCGAACTTCTTCGCGGTGAAGCTCGCCCCCGCGAGCTGCGCCAGCCGATCCGCCACCACGAAGCCGACGTTGTGGCGGGTGCGGGCGTATTCCTCGCCGGGGTTGCCGAGGCCGACCACGAGCTTCAAGCGACGCCCTTACTTCTTGCCCTTGTCGCCGCCCTTGGCCTCGCCGCCCTTGGCAGGGGCAGCGCCCGCGGCCGGGGCCGCGCCGGCGGCCGGAGCCGCAGCGCCCGCGGCCGGAGCCGCGCCCTCGGCAGGAGCCGCGCCCGGGACCGCCGCAGCGACCGGCGCCGCGACCTCCTCCTTCTCGGGCACCGCGACGAAGACGACCACGTAGTCCGTCTGGAACTTGAACTTGCAGCCCTCGGGCGCCTTCAGCTCCGAGACGTGGAGCGACCGGCCGATCTTCAGCTCGGTGACGTCCACCTCGATGCGCACCGGGATCTTGTTCGGCAGCGCCTCGACCACGATGGCGTGCGCGGCGACCGAGAGGATGCCGCCCTCGGCCACGCCGGCGGCGCGGCCGACGGTGACCACCGGGACGTTCACCTTCACCGGCTGGTCCATGCTCACCTCGAGGAAGTCCGCGTGCAGCAGCTTCCGGGTGACCGGATCGACGGTGTAGTCCTTGAACAGCACGTGCTTCGAGGCGCCTTCCACCTGCAGCTCGAGCAGCGTGTTGAACTTGTGGGGCGTCTCGATGGCCTTCAGCAGCGTGGCCGGGTCGAGCGCGACGTGGGTGGGCTCCCGCTTGCCGCCGTAGACGACCGCGGGGATGAGGCCCTGCTGGCGAAGCCGGCGGGCGGGACCCTTGCCCTGCTCGGTGCGCTTCTGGGCGCTGAGGACGTTCTCTGCCATCTTTTCCTCCCAATGGACTCGCGCCTCGCTCCGGAGCGCGCGGGGGGCCGTCGCGAACAAGCGCATGGGCCCTGGGTGGTTGTCGGAGGCCACTCGCTCGTCGAGGGGCCGTCGGGAACGCGGGGAATTAGCCGAAAACCCCCGCGAGGTCAAGGGTTCTGGATCTCGCCCGCCAACGACCGCCAGCCGGGAGGGCCCCAGCCAAAGGCTGGGGAGGGGTGCAACCCCTCCCCGCGGGGACCTCGCTCGGCGGGGCGAGGGCGCAGCCCTCGTTCAAACGAACAGCGACGACAGCGAATCGGCCGAGTGGATCCGCCGGATGGCCTCGGCGAGCAGGCCGGCGACCGACAGCGTCCGGATCTTCGGGCAGGAGGCGGCGGGCGGGGCGAGCTGGATCGAGTCGGTCACCACCACCTCCTCGATCGGGCTCTTCATGATCCGGTCCACCGCCGGGCCGGACAGCACCGCGTGCGTCGCGTACGCGAACACCCGCGTCGCGCCCTTGTCCACGAGCGCGTTGGCGGCCTGGGTGAGCGTGCCGGCGGTGTCGATCATGTCGTCGAGCAGCACCGCCACCTTCCCGTTCACGTCGCCGATGACGTTCATGATCTCGGCGACGTTCGGCTTGGTGCGCCGCTTGTCCACGATGCCGAGGCCGGCGCCGAGCCGCTTCGAGTAGGCGCGCGCGCGCTCGACGCCGCCCGCGTCCGGCGAGACGATCACGAGGTCCTGCGTCAGGCCGTCGAAGCGCTTGCGCATGTGCTCGAGCAGCACCGGCGCGGCGTAGAGGTGGTCGAACGGCACGTTGAAGAAGCCCTGGATCTGCCCGGCGTGCATGTCCATCGAGACGACGCGCGTCGCGCCGGCGGCCTCGATGAGGTCGGCGATGAGCTTCGCGGTGATGGGCACGCGGGGCGCGACCTTCCGGTCCTGGCGCGCGTAGCCGTAGTACGGCAGCACCGCGTTGATGGAGCCGGCCGACGCGCGCTTCAGCGCGTCGATCATGATGAGCAGCTCCATCAGGTTGGTGTTCGCGTCGGGCGAGGTGGACTGGATGATGAACGTGTCCAGGCCGCGGACGTTCTCGCCGATCTCGACCTGGATCTCGCCGTCGGAGAAGCGGCCGACGGTCGCGCGCGCCAGCGGGCGCCCCAGCTCCTTCGCGATGGCCTCCGCCAGCGGCCGGTTCGCGTTGCCGCAGAAGACCCGGTAGTCGGGGTAGTGACCGTTGCTCGCCATGGCGCCCTGGCTCCCTTCAATCCCGCAAAGATGGAAGGCGACGCGCACGCCCGGAGGCCGTCGCCGGACGTCGGATCGTCGAAAGGGCGCCCTTATACCGGATGGGTCCCACGCCGTCGACCGGGCGCTGCGTGAACCGCATCCGCGGCTCAGTCCTCGTGGGGATCCGTGCCGGTGGCCCGCGCCGGCGCCGCCGCGCCCTTCTTCAGCTCGCGGTCGTACTCGGCGAGGATGGTGCGCTCCATCTTCTCGCGCGTGTCCGAGTTGAGCGGGTGGGCGATGTCCTTGAACGTGCCGTCCTTGCGGCGCTTGGCCGGCATGGCGATGAACAGGCCGGTGTTGCCGTGGATCACCTTCAGATCGCGGATCACGAAGCAGTGGTCGAGGGTGATCGTCACGTAGGCCTTGAGCTTCTCCTCGTTGACGGGGAAGACGCGGACCTCGGTGATCTCCATGGCGATACCCTCGGATGCCGTCGCACCGTCCGCGCGAGGAGGACCTGCACGCCCGCCGCGCCCCCCTTCGCCCTGCCCTGGATCGCTAACGCCGCCCCGCGCGCCGCGCCTCGGCCCGGGAAGACTCCGAAGACCGTCGGCCCGCTGCCGGACATTATAGCGGCCGTCGCCCCCGCCCCCACAAGCAGCCCAAGCAGCGCCTGGAGCGCGGGCTTGCGTGCCACGCAGGGCGCCTGGAGATCGTTCCCCAGCAGGGACGGCCGCCACCGCCCCGGACGGCCCAGACGGCGGGGGGCCTGCGGCCCGCCGGCGCGCGCCTCGTCGAGCCAGCGGTAGGCGTCGCCGGCCCGGATCGCGAGCGACGGATCCGCCGGGTACACGAGCACGAGGTCGAGCGGCGGCACGTCGGCGGGGGAGAGCCGCTCGCCGCGCCCGGCCGCCCAGGCCGGCCCCGGCCCGAGGAAGAACGGCACGTCCGAGCCGATCTCGAGCGCGAGCGCGGCGAGCGCGGCGCGGTCGCGCACGCGGAACGCGCGGGCGAGGCAGCGGAGCACCGCCGCCGCGTCCGACGAGCCCCCGCCCAGCCCGGCGGTCACCGGCGTCCGCTTCTCGATCCGGATCGACACCGCGCGATCGACGCCGAAGCGCCGCCGGAACGCCTCCGCCGCGCGCGCCGCCAGGTTCTCCGGACCGTGAAGCTCGGGCCGGCCCGGCACCGTGCAGCGGACCGGGCCGCGGCGCGCGGAGACGCGCACGTCCACGCGATCGCCGAGATCGAGCGGGACCATGAGCGTGCGCAGGTCGTGGTACCCGTCCGCGCGGACGGGGCCCACGCGCAGCACGAGGTTCACCTTGGCCGGGGCGAGCGTGACGAGGCGCACGGACAGGCCTCTATCACGCCCAGGCGCGGCGGTGCGCCGGGCCCGCGCGCCGATGCGCGTGTCACGGAGGCGCGCGCGCTTACTCTCTGTCCCCGAGGGCGCGGACCGCACGCGCGGCCGGCGCGCCTCTTCTTCGGAGGAACACCGAAATGAACTCGACGTTCGCCCGCGCGGCGGCTTGCGCCGCGCTGCTCGCCGCGGCCGGTTGCCGCAGCGCCTTCGCTCCCGAGCCCGTGCTCAAGCTCTCCTCGGCGCCCGCCGCCGAGCACCCCGCGACCGTCGTCCAGGCCGCCGAGCTCCGCTCCGGTCCGGACGGGCTCGCCAAGGTCCTCGGGACCGTGGCGGCCGGCACCACGGTGACCGCGTCCGACAAGCCGATCCGCGGCTTCCTGCGCGTGCGCACCGCCGACGGCAAGTCCGGCTACGTGCCGCAGGCGGCGGTGTCCGCGACCGCCGCGGCCAGCGCGCCGGCCCCGGCGCCCGCCGGCGCCGTCGCGCCGTAGCGGCGGCCTCCGCGCCGGGCGCCACGGGCGCGGGGGCAGCTCGCCTCCGCGCCCGCGACGTTCCGGGCCCCCACGCGCTCCGCGGCGGGGCGGGCGGGGCCGCGCTAGGATGCCCACCGCCCCGCGGCCTCCGCCGCGGCGCGACGCCCGGAGGAGCACCCGCCATGACCCGCACCGCGATCCTGCCGCTCGCCGCCCTCGCCGCCGTCCTCGCGCTCGCGCCCGCCTGCAAGGGCGACGACGCGAAGGAGCAGGTGGTGAAGGTCACCGTGACGAAGAACGGCTACGAGCCCTGGCGCATCGAGGCCAGGGCGGGCCGCCCGCTCACGCTCGTCATGACCCGGGTGACCGACGAGACGTGCGCCACCGAGATCGTCATCCCGGACCTCGGCATGAACGTGCCGCTGCCGCTCAACGAGACGGTGATGGTGCGCCTCGTGCCGCAGAAGACGGGCGAGCTCCGCTTCTCCTGCGGCATGAAGATGTTCCAGGGCGTCATCGACGTGAAGTGAGACCGGCGCGGTGCGCCGCCGGCGAGCGTCCCGGCGCCGGCTCCCCGCGGCCGGGGCGCGCAAATTTGGCAGGAGGCTTCCGGGCCGACCCGCATTATGCTCCCGGCCCGTGCGAGACCTGAGCTACGACCACGTCCCCTACCGGATGAGCGAGATCGAGCACCGGTACGGCGAGAACGTCCACATCGTCGCGAACCCCTTCCTGCTCGGCGCGCTCGCGACGCTGTGCTCGAAGGAGACCCGCCAGCCGGCCATCAACCGTCTGGTCCGGCTGCTGTACGAGGACCTCATCCGCACCGTGATGAACCACGAGTTCCCGCGGCGCCGGGTGGCGGTCCCCACCCGCATGATCGACAGCTCGCCGCAGGCGATCTTCGAGGGCGAGGTGGTGGACCGGCAGGTGCGCGCGGTGACGGTGAACATCGCCCGCGCCGGCGCGGTGCCGTCGCAGCTCGTCTACGACCTGCTGAACGAGACGCTCGAGCCGTCGCTGGTCCGCCAGGACCACATCATCATGAGCCGGATGCTGGGCGAGAACGAGGAGGTCGTGGGCGCCGGCATCGGCGGGATGAAGATCGGCGGGGACGTGGACGACGCGTTCCTGCTGTTCCCCGACCCGATGGGCGCGACCGGCTCGTCGCTCGCGACCGCCATCGAGACCTACAAGAAGAAGGTGCCCGGCAAGGCGAGGCGGATCGTGAACATCCACCTCATCGTCACCCCCGAGTACCTGCGCAACATGACGAAAGCCCACCCCGACGTGCGGATCTACGCGATCCGGCTCGACCGCGGCCTCTCCCCGCCCGACGTCCTCGCCACCGTCCCCGGCACGCGCTGGGACGAGGAGCGCGGGCTCGACGACCACCAGTACATCGTCCCCGGGGGCGGCGGCTTCGGGGAGATCATGAACAACGCCTATGTCTAGCAGCCGCGCCGGCCTCGACGTGCTCATCTCCGAGGCGGACCTCCGGGCCCGCGTCGAGCAGATGGGCGCCGACGTCACCCGCGACTACGCGGGGAAGAACCTCGTCGTCATCGGCGTGCTGAAGGGCAGCTTCATCTTCCTCGCCGACCTGGTGCGCGCCATCGACCTGCCGCTGTCGGTGGACTTCATCGGCATCAGCTCGTACCAGGGCACGCGCACCACCGGCGTCGTCCAGATCACGAGCGACCTGACCCGGCCCATCGACGGCAAGGACGTGCTGCTCGTCGAGGACATCATCGACACCGGCCTCACCATGCGGTACCTGCTCGAGAACCTCTCCACCCGCAAGCCGGCCAGCGTGCGGATCGCGGCGCTGCTCGAGAAGCCGGCGCGGGCGCAGGTGAAGATCCCCATCGACTACCGCGGCTTCGTCATCGGCGACGAGTTCGTGGTGGGCTACGGGCTCGACTGGGACGGCAAGATGCGGAACCTGCCGTTCATCGGCGTTCCGCGAAAGTAGCTCCCGGAGGACATCGACATGGCGGACGAGACCACGCGCGCGCGCGCCGGATCCGGCGCGAAGGCGCTGCTCGCCTGGGTGGCCATCCTGGGCCTCGCCGGCGTGGTGGCGTGGCTCGCCTCCGAGCGGAACGCGCGCACCTGGTACCTGGTGCCGGACGAGGGCCGGCTGGTGGTGATGAAGGGGCTCATGCTGCCGGTGGGGCGGCAGGCGTTCGCCACCGACGACCCGGCGCTCGCCGCCGCCTACGCGCCGCTCGTGCCGCCGCCGGGGAAGCCGCTCCCGGCCGAGCGCGCCTTCGAGGAGCGGAGCCTGCTCGACCAGGGGCTGTTCGACCTGCTCGCCGGCTGGGCGCGGGAGGAGGTCGCCACCGGCGACCCGGCCCGCCTCGAGCGCGGCCTCGGGTACCTCGGGCGCGCCGAGCGGCTGGCCGGGATCTCCCCGGCGCAGCGCGACGAGCTCGGCGCCATCCGCGCCGAGTCCGGCTACCACGAGGCGCGGCGGCTGCTGGAGCGCGCCGCCGCCGAGCTGCGCGACGCCGCCGAGAAGCTCCGGGTCACCGCCGGCTCCCGCTCGTCCCGCGCCATGGACGCGCAGCTGCTCCTGAAGCAGCTCGAGCCCGCGGTGGACGCCACCCTCGGCGCGATCCGCACCGCGGCCAGGGCCGAGCCCGCCGCCGCGGAGCAGGGCGCCGGGACGCCGCCCGCCGCGGGCGAGCCGGCCCCCGCCGCCGCCCCGGCGCCGGATCACGCGCCGGCCGCCCCGCCGGCCGCCGCGCCCGCCGGGCCGGCCGCCCAGCTGCCCCCGTCCGGCGAGGGGCGGTAGGGCGCCCGCGCACCCCCGCCGCCCCGGCGCCGCGCACGGACCGGCCCTCCGCCGGTGTACCATCCGGCGCCATGGCCTCCTTTCACGCCCGGAACGGCACCGGCGAGCTGCTCGCGCGCTACGCGTTCGTCGAGCCCCTCCTCGAGGGACGGCGGATCCTCGAGATCGGCGCGGCGGCCGCCACCGAGGGGGCGACCGCCGGCTTCCTCGCCGAGCGGGGCGCGGCCGAGGTCGTGTCCATCGAGGAGGACGGCGCCGCGCTCGGCGCCGCGGCGCGCGGGCCGCACGCACCCTACGTGCAGTTCCGCGCGGCCCGCCCCGAGGACCTGCCCGCCGGCGCCTTCGACGTGGTGCTGCTCGCCGACGGCGCGGCGCTCGCCGCCGACCCCGGCCGCGCCGCGGCGCTGGCGCGCCTGCTCGCGCCGGGCGGCCGGCTCGTCACCGCGGTGGACGCGGGCGGACCGGGCCTCGCCGATCTCGCCGGCGAGCCGCGCGGCGCGGCGCCGCCGGGGTACGAGGCGTTCGTGGGCGCGCTGGTGGGCCGCTTCCCGCAGGTGGAGGTGGCGGCGCAGTCGGCCACGCTGGGCTGGGTGTTCGGGATGGGCGGCGGCTCCGGCGAGGAGCCGGAGCTGTCCATGGACGGCTCGCTCGCCGGGACCGCCGAGACGGCGGCGTACGTGGCGGTGTGCGGCGACGCGCCCTGCGGGCTGTCGGGCTTCACGCTGGTGGCGCTGCCGGCGGGGCCGCTCCTCGAGGAGGGCGCGGCCGGCGCGGCCTCCGCCGCGGTGCGGGCGCTCGCCGCCGACGCGCTGCGCGAGCGGGCCGAGGCGCTCGCGGCCCGCGATCTCGCGCTCGGCGAGCGCGACGAGGCCGCCGAGGAGCGCGAGCGGCTCCGCGCCGAGCTGGACGCGGCCGTCGCCGCCGGGGTGGACGCCGCGCGCGCCCGGGACCGCGTGCTCGCCGAGGCCGCCGCGGATCGCGACCGCGCCGCGCGCGCCGAGCAGGCGGCCGCGGCCGCCGCCGACGCGCGGGACGCGGCGCTCGCCGCCCGCGAGGCGCTCGCGCGCGAGCTGGACGCGATCCGGGCGGGCGTGGACGACCTGCGCCGCTCGCGCGAGGCGGTGGAGGCGGAGGTGGACCGCCTCCGCGCCGGCGCCGAGCTGGGCGACGCGCGGGCGCGGGAGCTGGAGGCGATGCTCGACGCCGAGCGCGGCGGCGCGGCGGACGCGCGGGCCGAGCTGGAGCGGGCCGAGGTCGTGATCGCGGAGCGCACCCACGAGCTCGCCGAGGCGCGGGCCGCGCTCGCGACCCAGGCCGGGGCGGTGGCGCAGGCGGACGAGGCCCGCGCGCGGGCCGACGCCGCGCTGGCCGAGCGGCGCGAGGCGGCGGCGGAGGCCGAGGCGGCGCTGCAGGCGGCGCGCTCCGAGGCGCAGGCGGCCAAGGCCGCGCTGGAGGCGGCGCTGGAGCGCGCCTCGGTGGGCGAGGCCCGGCTGCCGGAGCTGGAGGAGGCGCTGGAGGCCCGCGCGCACGAGGCGGCGGAGGCGGAGGCGGCGCTGCGCGAGGCGCGCGACCGGATCGCGGCGCTGGAGGCCGAGGCGGAGCGCGGCCGCGAGGCGCTGGCCGAGGCGCGCGCGGCGGAGGAGGTGGCGCGCCTCGACGCGGGCTCGGCCCGGGCCGAGGCCGGCCGGGCGCTGGTGGACGCCGAGGCGGCGCGCGAGGAGGCGGGGCGCCTGGCCGGCGAGCTCCGGAGCGCCGAGGCCGCCCGCGCGCAGGCCGCCGCGGAGGCGGAGCCGCTGCGCGCCGAGGCCGACGCGGCCCGCGCGCGCGCCGAGCGGCTCGCCGGGGAGGCGGAGGCCGCGCGCGCCGTCCTCGTCGAGCGGGAGCGCGCCGACGCGGCGCGCGACGCCGAGCTGCGCGAGGCGGCCGAGGCGCGGGCCGAGGCGCTCGCCGCGGGCGCGGGCGAGGTGGAGCAGCTCACCGCCGCGCTGGCCGGCGCGGCGGCCGCGGCCGGGGAGGCCGCCGCGGTGCGCGAGGCGCTCGAGGCGCGGGTCGCCGAGCTGGAGGCGCGGCTGGAGAGCGAGGCGGAGCGGGCGCACCTGGTGGAGGCGCGCGCGGCGGAGGCGCTGGCGCGCCTCGAGGGGCTGGAGGAGGCCGGCGCCGCGCACGAGGCGGAGCAGGGCGCGGCGGTCCGGACGGCCGAGGCGCGCGCGGAGCAGGCGGAGGCGGCCGCCCGCGCGGCGGAGGCCCGCGCCGCCGCGGCCGAGGCCCGCCCGGCGACGCCGGCGCGAGACGCCGGGCTGGAGGCGGAGCTCGCCGCCGCCCGGAGCGCCGCCGACGTGGCCGGGGCGCAGGCGGCGGAGCTCGAGGCCGAGCTGCAGGCGGTGCGCTGGGAGAAGGACGAGATCGAGCAGCGGCTCCAGTCGCTCACCGCCTCGGGCGCGCTGGGCGGGGCCGGCGAGCTGAGCCGGCTCCGCGACGAGCTCGCCGCGCGCGCGGGCGAGGGCGCGCTCCTGCGCAAGGAGATCCAGCGGCTCGAGGCGCAGGTGGCGGAGCTGACGGCCCGCCCGCTCGCCGCGCCCGCGCCCGCCGAGGAGGCGGAGGCGGTCCGCCGGGCCGCCGCCCGCGCCGCGGAGCTGGAGGACCGGCTCGCCGAGGCGCTCCGGCGCGCCGCCGACGCGGAGGCCGCCGCCGAGGCGGCCCGGGCCGCGCCGGCGCCCTTGCCGGCCGCCGCGCCGGGCGAGGCGCTGAAGCGCGCCGCGCAGGAGAAGGACGCGATCGCCGCGCAGGTCGCCGAGCGCGACCAGAAGATCGCGCGGCTGCAGCGCGAGGTGGCCGACAAGACCGAGCGGCTGGGCCGGCTCGCCAAGGAGATGGGCGAGCTGAAGGCGCGCGGCTTCGGCAAGATCTTCCGCTAGGGGAATCCGCACCGTGACCGAGCCACGCCGCTACGAGCGCATCGACGTCGAGCTTCCCTGCCGCCTGTACATCCCCGGCGAGCGCGGCCTCAAGTTCGAGGCCCACTGCACCTCGCGCAACCTCGGGCTGGGCGGCGTGTTCCTCTCCTCCTCGTTCCTGCTGCGCGAGGGGCTGGAGCTGTTCGTCGAGCTGGGGCTGCCGGGCGGCCCGCTCGCGATCCGCGCCCGGGTGGCGCACACGGTGCCGGGCGACGACCCGGAGCTCGAGGCCGGCTTCGGCGTCGAGTTCCTGGACGTGGACGCGGCCGGGCGCGAGACCTTGCTCCGCTACTTCACCCCGCTCCGCTACCACGAGTTCTACCGCGCGTTCGCCGGGGAGTTCCCGCACCTGCGCGAGCGCGTGCCGGTGGCCGACGTGGCCCTGCTCCTCAACCTCTGGGAGGAGTGGAAGGTCCGGGGCGAGGGAGGCCCGGCCTTCACGGCGTCGGGCGCGCCGCCGGCGCCGGCGAGGGCCGGCGCCGCACGCCGCGCCCGACGCTAGGTTCGCGACGAGGGCTGCGCCCTCGCCCCACCGAGCAGAGCTCGGCGGGGCCCCACTCCTGCTGCGCGGGGCCCGTGACCTCGCGCGCCCGCCGGCGAGGGCGGGAGCAGCCCCGGTCGCCCGCCGCCGCCGCCGAGGCGCCGGGCGCATTTGCGCGCGGGGCGTCCGCGTTCTACCGTCCCGCCAGATGACGCCCGTTCGCCTCGCGCTCCTCTGGCACATGCACCAGCCCCCGTACCGCGAGCCGGAGACGGGCGCCTACCTCATGCCGTGGGTCCGGCTGCACGCCACCCGCGCCTACCACGACATGGCCTGGATGCTGGAGCGCCACCCGGGCGTGCGCTGCACCGTGAACTTCACCCCGGTCCTGCTCGAGCAGCTCGAGGACTACGCGCAGGGGACCGCGCAGGACCGACTGCTCGAGCTGAGCGCACGCCCGCCCGCCGACCTCGGCCCCGAGGACCGCCAGCAGATCCTCCGCTCCTTCTTCATGGTCGGGTGGGAGACGAACGTGAAGCCCATGCCGCGCTACTGGGAGCTGCTCCAGAAGCGCGGGCGCGAGCTGCGCGGGGTGGACCTGGCGCGGCTCGCCCAGTCCTTCGACGACCAGGAGCTCCAGGACCTGCAGGCGCTGTTCAACCTCGCCTGGATGGGCTTCGGGGCGCAGGCGGACGAGCCGGCGGTGCGCGCGCTGCGGGAGAAGGGGCGCGGCTACACCCGCGCCGACGTGGACGCGGTGCTCGAGGTGCAGCGGCGCATCGCGGCCGGCGTCGTGCCGCGCTGGCGCGCGCTGCAGGACCGCGGGCAGGTCGAGCTCTCCACCACGCCGTACTACCACCCGATCCTCCCGCTGCTCTGCGACACCGACGCCGCGCACCGCGCGCTGCCCGGCATCCCGCTCCCCCCGCGCTTCGCCCACCCCGAGGACGCGCGCTGGCACGTGCGCGAGGCGATCGCGTCGCACGCGCGCCGGTTCGGGCGGCCGCCCGCCGGCATGTGGCCGGCGGAGGGCTCGGTCTCGCCGGAGGCGCTCGAGATCCTCGCCACCGAGGGCGTGGGCTGGGCCGCGAGCGACGAGGGCGTGCTGCTGCAGTCCTTGCCGGCGGCGGCGCCGCGCCTGCGCTCGGTCTACCGGCCCTGGCGCGTCGCGGCCGGCGCCGGGCGCGAGCTCCGGATGCTGTTCCGCGACCGCGCGCTCTCCGACGTCATCGGCTTCACCTACGCGCGCGTCCCGGCCGCCGAGGCGGTGGCCGACTTCTCCGCGCACGTGCGCGCGGTGGCGGACGCGTGGGCGCGGGACGGGCAGCCCGGCGCGCCGACGGTGGGCGTGTTCCTCGACGGCGAGAACGCCTGGGAGCACTACCCGAGCTCGGGCCACGACTTCCTCGACCGGCTCTACGACGCGCTGGAGCGGTCGGACCGCGTCGAGACCGTGACGATGTCCGAGGCGACGGCGGCCCCCGGGGGCCCGCCCATCGCGCGCATCCACACCGGCTCCTGGATCGAGGCCTCGTTCCGGATCTGGATCGGCCACCGCGAGGACTGCGAGGCGTGGACGGCGCTGGGCCGCGTCCGCGAGGCGCTCGCGCAGGCGGAGGAGAAGGGGGAGCTCCCCGCCGAGCGGCTCGCCCGCGCGCGCCGGCACCTGTACGCCGCCGAGGCGTCGGACTGGTACTGGTGGTACGGCGAGGACTTCACCACCGAGCAGGCGGCGGAGTTCGACGCGCTGTTCCGCGCGCACGTGAACCGGGCGGCGCTGCTCTGCGGCGTGGACCCGCCGCCCGAGTCGCAGGCGCCCATCAAGCGCGCCGGCGCGCCGGCGCCGGGCGGCCTCGAGGCGAAGCCGCTCCGCGAGCCGGTGATGCTGCTCACCCCGGCCCTGGACGGCCGGGAGACGACCTACTTCGAGTGGCAGGGCGCCGGCCTGTACCGGCCCGGCCAGCACCGCGGCTCGATGTACGGCGGCGCGCAGGCGTTCCACGTGCTCCGCTTCGGCTTCGACCTCGCCGCGCTGTACCTCCGGCTCGATCCGGCCGAGTCGCCGGCGCGCGCCGCCGAGGTCGCGACGCACGTGCGCGTGTCGGTGCGCTCCCGCGACGGCCAGCGCTGGGTGGACTTCCCGCTCGAGCCGGACGGCGCGCCGCGCCCCGGCGCCTGGCGCGGCAAGGCGCTGGGCCGGCTCGCGTTCGCGCAGGTGGCGGAGCTGGAGCTGCCGTTCGCGGGGCTGGGCCTGTCGCCGGGCGACCGGATCGACCTCGCCGTCCACGCGCTCCGCGGCGAGGTCGAGGTGGAGCGGCTGCCGCGCTACGGCTACCTCACGCTCACCGTGCCCGACCAGGACTTCGAGCGCATCCACTGGCGGGTGTAGCGCGTCGTGCGCCTGGCGCGCGGGGGCCCGGTGTAGACTCGCGGTCGCATGGCCGACGATCCCACCCGCGTCCGGACCCCGGAGGAGCGCGCCGCCGCCGCGGCCGGCCACTGCCTCGTGTTCGTGGCCGGGGACGGCGCGCTCGGCCTGCGCGTGCCGCTCGACGGCGAGGTGGTGCTCGGGCGCGATCCGTCCTGCGCGGTGTCGCTGCCCGCGGGCGACGTCTCGCGCCGGCACGCCCGCGTGGTGCCGGACGGCGAGGGCCACCTGGTGCTGGACCTCGGCTCGACCAACGGGACCTGGGTGAACGGGCGCGAGGTGGCGGTGCACCGGCTCGCCCCGGGCGACCGGGTGCAGGTCGGCCCGTTCGTGGCGCGGTACCTGCGCGCCGGCGACGCCGAGGAGTCGGAGCTCGCCGCCCTCGCGGACCTGGCGCTGCGCGATCCGCTCACCGGGCTGCCCAACCGCCGCGCCTTCGAGGAGTCGCTCCGCCGCGAGGTGGCGCGGGCGCGGCGCGGCGGCGCCCGGCTCGCCGTGGCGGTGCTCGACGTGGATCGCTTCAAGGACGTCAACGACCGGCACGGCCACGCCGCCGGCGACGTCGCGCTCGCCGAGGTGGCGCGCCGCGCCGCGGCCGCGCTGCGGGCCGGCGATCTCCTGGCGCGCATCGGCGGCGAGGAGCTCGCCGCCATCCTCCCCGGCGCCGATGTGGCCGCCGCCGCCGAGGTGGCCGAGCGGGTCCGCCGGGCGGTGGGCACCGAGCCGGTGCAGGCGGGCGGGCAGGCGCTGCGCGTGACCGTGTCGCTCGGCTGCGCCGAGCTCGCGCCCGGCGACGCCGACGGCGCCGACGTGTTCGCGCGCGCCGACGGCCACCTGTACCGCGCCAAGAACGCGGGACGCGATCGCGTGGCGTGGTAGCGCCGCCGCCCCGCGATTCCCCGCCTCGCGCGCGTGAGTCAATCCCCGGACCGAGCCAGGCGCTCCCGGCGCCGCCCCCGGCCCGGCAGGAAAGCCTGCGCCCCGCCCCTGGCCGGGTTATCCTCGCGCCCGCGTGAAGAACCGGTCCGCCCTCGCGATCCTCTTCGTCATCGTCTTCATCGATCTGCTCGGCTTCGGGATGGTCATCCCGGTGATGGCCCTCTACGCCGAGCGGCTCGGCGCGCCGGACGCGCAGATCGGGTGGCTGATGACCGGCTACTCGGCCATGCAGTTCGTCTTCACGCCGATCTGGGGCCGGCTCTCGGATCGCCACGGCCGCCGGCCGCTGCTGCTCGTCTCGATCGTGATGACGGCGGTCGGGTTCCTGGGCTACGCGCTGGCCCCGAGCTTCGCGTGGCTGCTCGTCTCGCGCCTGTTCGCCGGCGCCGCCACCGCCAACATCGCCATCGCGCAGGCGTACATCGCCGACGTGACGCCGCCGGAGGGGCGCGCGCGCGGCATGGGGCTCATCGGCGCGGCGTTCGGGCTCGGCTTCGTGCTCGGGCCGGCCATCGGCGGCCTGCTCTCGGCCATCTCGCTCTCCGCGCCCGGCTACGCGGCGGCGGCGCTCGCGGCGGTGAACGGCGTGGCGGCGTTCTTCGTGCTGCCCGAGCCGGCCGCGCACGTCCAGGCCGAGCGCCGGCCGCACCTCGAGGCGCTGCTCGGCGGCGTGAGCCGGCCCGGGATCCGCCGGCTCATCCTCATCTACTTCATCGCCATCCTCGCGTTCAGCGGGATGGAGGCGACGTTCGCGCTGCTCGCGGTGCACCGCTACGGGCTCGACCAGCGCCAGGTGAGCTACGTGTTCGCGCTCATCGGCGTGGTCGCGACGGTGGTCCAGGGCGGCCTCATCGGCCCGCTCAGCCGCCGCTTCGGCGAGCGGGCGCTGCTCGTGGCCGGGCTGCTCCTGCAGGCCGCCGCGCTCGCGGCGCTGCCCTACGCCGGCTCGGTGGCGGGCCTGCTCGTCGCCACCGTGCCGCTCGCGTTCGGCTCGAGCCTGACCACCCCGTCGCTCACCTCGCTCATCTCGCGCTCGGCGCGCGCCGAGGACCAGGGCGGCACGCTCGGGATCGGCCAGTCCGCCGCCGCGCTGGGGCGCATCGCCGGCCCCATCTCCGCCACCCACGCGTACAGCCAGCTCTGGTTCGCGGCGCCGTACCTGGGCGGCGCGACGCTCATGCTCGCCGGCGCCGCGGTGGGCTCGACGCTCCGGCGCCCGCCGCGCCACGAGCCGGTGGAGCCGGGGGCGGCGCCGGCGGAGGAGGGCTAGGGCCCCGCATGCCGGATCTCCGCCGCGACCCCATCGTCGGCCGCTGGGTGATCATCGCCACCGAGCGCGCCCGCCGCCCCTCCGACATGCAGCGGGCGGCGCCCGCGCCGCAGGGCGGGCTGTGCCCGTTCGACCCCGGCAACGAGGGCATGACGCCGCGCGAGGTGTACGTGGCGGGGCGGGCCCCCTCCGCGCCGCCCAACGCGCCGGGCTGGAAGGTGCGGGTGGTGCCGAACCGCTTCCCGGCGCTCAAGATCGAGGGCGAGCTGGACCGCCAGGCCGAGGGCATCTACGACCGGATGAACGGGATCGGCGCCCACGAGGTGATCGTCGAGACGCCGGACCACGGCCGGTCCATGGAGGACCTCTCCGCGGCCGAGCTCACCGAGGTGCTGTTCGCGTTCAAGGCGCGCATCCTCGACCTGCGCAACGACCTGCGCTTCAAGTACATCCTGCTGTTCAAGAACCACGGCCACCTGGCCGGCGCCTCGCTCGAGCACGCGCACTCGCAGCTCATCGCGCTGCCGGTGGTGCCGCGGCAGGTGATCGAGGAGATCGAGGGCGCCCGCCGCCACCACGACCTGAAGGAGCGCTGCATCTTCTGCGACATCGTGGGGCAGGAGCGGAAGGAGCGCGCGAGGCTGGTGCTCGAGAACGACGAGTTCGTGGTGTTCGCGCCCTGGGCCCCGCGGAGCCCGTTCGAGACCTGGATCATGCCGAAGCGCCACCAGTCGAACTACGAGGCCGAGCCCAAGGAGCGGCTGGCGCTGTGCGCGGAGGCGCTGGGCAGCACGCTGCGCCGCCTGGGGGGGGCGCTCGGCAAGCCCGCCTACAACTTCATGGTCCACTCCAACCCGCTCCGCGACGCGCAGAGCCCGAGCTACCACTGGCACATCGAGGTGATGCCGGCGCTCACGCAGGTGGCCGGGTTCGAGTGGGGCTCCGGGTTCCACATCAACCCGGTCCCGCCCGAGGAAGCCGCGGAGTTCCTGCGCAAGATGCCCGGCTAGCCGCGCCGGAAGATCCATACTGAGCTCGATGCAGATCCTGTTCGTCGCCTCGGAGGTTGCCCCCTGGTCGAAGACGGGCGGGCTCGGGGACGTGGCCGGCGCGCTGCCGCGGGCGCTCGCCGAGCGCGGCAACGAGGTGGTGGTGGTGACGCCGCGCCACGGGTCGATCGACCCGCGCGCGGCCGGGCTCCAGCCGGTCAGGACCTCGCTCCACGTGCGGGGCGAGCCGGTGGCGCTCTGGGTGAAGCGGGGGCCCGCGCCCGTCTACTTCGTCGAGCACCCGCACCTGTTCGGCAGCCGCCGCGGCCTGTACGGCGACGGCGGGCGCGACCACCCCGACAACGCCGAGCGGTTCGCGTTCCTGACCCGCGCGGCGCTGGCCCTGCCCGGCGCGCTGGGGCTGCGGCCGCGCATCCTGCACCTCAACGACTGGCAGTGCGGCCTCGGGCCCTGGCTCCTCCGCCACGAGCACGCGCGCGATCCGGCGCTCGCCGGCGCCCGGACCGTGTTCACCATCCACAACCTCGCCTACCAGGGGCTGTTCCCGAAGCAGGTGCTGCCCGCGCTGGGCCTGCCCTGGGAGGTGTTCCGCTGGGAGGCGATGGAGTTCTTCGACCAGCTCTCGTTCATGAAGGCCGGGCTGGCGTTCGCGGACGCGCTCACCACCGTCTCGCCCACCTACGCGCGCGAGATCCTCACGCCGGAGGGCGGGGCCAGCCTCGACGCGCTGCTCCGGCACCGCGCCCGCGACCTGCACGGCATCCTGAACGGCATCGACGTGCACGCCTGGGACCCGGCCCGGGACCCGCACCTGCCCGCGCACTTCACCCCGGGCGAGCTCGCCGGCAAGGCGGCGTGCAAGGCCGCGCTCCAGCGCGAGGTGGGCCTGCCGGTCCGGCGGGACGCGCCGCTGGCGGGGCTGGTGACGCGGCTCGCCGAGCAGAAGGGCATCGACCTCGTGGCCGCGGCGCTGCCGGCGCTCCTCGCCCGCGACGTGCAGGTGGTGCTCCTCGGGAGCGGGGACCCGGCGTACGAGGAGGCGTTCGCGCGGGCCGCGCGCGAGCACCCCGACCGCGTCGCGGCGCGCATCGGGTTCGACGAGGGGCTGGCGCACCGGATCGAGGCGGGCGCCGACCTGTTCCTCATGCCCTCGCGCTTCGAGCCCTGCGGCCTCAACCAGATGTACTCGCTCCGCTACGGGACCGTCCCGGTGGTGCGGTCGGTGGGCGGGCTCGCCGACACGGTGGAGGACTTCGACGGGTTCGCCCGCGGCACCGGCTTCCGCTTCGCCGAGTACACGCCGCAGGCGCTCCTCACCGCCACCCGCCGCGCGCTCGACGTGTTCCGTGACCGGCGCGCCTGGCGCGGGCTGGTGGAGCGCGGCATGGCCGAGGACAACAGCTGGGAGCGCAGCGCGGCGAGGTACGAGGCGCTCTACCGCACGCTCGCGCCCTGACCGGTCGCCCGCGCCTTCCCGGCGCCGCCGGCGGTGCGCAGGGTGCGGTCATGGCCACCGCACCCCACGACGACCCGGAGCCGACCGCCCGGCCCACCGAGCAGATCCCGCGCGAGCGGCTGGAGGACGACGACGAGCGGCTCGTGCCCTCGGCGAACGTGGGCGGCGCGGCCCCCACGCCGCTCGGCGCCGACTCGGGGGGCGACCTGCCCGGCCCGGAGGACGACCTCGCGAGCATGTCCGAGCCGGAGCCGCCCGAGCCGCCGGAGGTGGGGGCGGTGCACGTCCGCCGCGCCGCCGCCGGCGAGGAGGGCGAGGAGGCCGAGGAAGGCGAGGCCGGCGAGGAAGAGGAGGGCCGGCCCCGGCCCGGCGCGCCGCGGACGCGGCACTGAGCTGCCCGGCCCGGGCGGCTACTCGAGGCCGCGGTCGCGCAGCTCGTCGTCCGACTCGCCGTGCAGGTGCCCGAGCTCGTGCAGGAGCGTCACGCGCACCTGCTCGGTGAGCTCGGCCCGGTCGCGGGCGAAGCGGAGCAGGTTCTTGCGGTAGAACACGATGCTCCGGCAGCGGGGCCCGTCGGCCTCGGTGCAGGCCTCGTCCGCGGGCGGGCCGCGGTAGAGCCCGAGGATCGACGGCGAGAGCGGCGGCTCGACCGCGGTGAGGTCCTCGGTGTCGGGCAGGTCCTGGATCTCCACCGGCGCGAGCTTCAGCGCCTCGCGCTCGGCCGCGGGGAGCGCCGCCACCGCGGCCTCCACCTCGGCCCGGAACGCGCCCGCGTCCACGGCCAGCTCGTCCTTGAAGTCGTCCGGCGCGAGCGACCGGGCCCGCGCCAGGAGCGCCGCCGCGCGCCGGCCCTCCCCGGTGCGCTCGGCGACCAGCCCGAGCTGGTGGATGGCCCACGGGTCGTCGGGCGCGATCGCGAGCGCCCGCTCGAACGCGCGCCGCGCGTCGCCGAAGCGGCACAGCTCGAACAGCGCCACCCCGCGCTCGTAGAGCGCGTCCGGGTCCTTCGGCCGGACCGCGAGCGCGCGCTCGAGGTGGGCGAGCGCCAGGTGGCTGCGGCCGAGGTCGTTCTCGGCCATCCCGGCCACCAGCTCGAGCCGGGCCGCGAGGTCCTTGTCCTTGCGCGGCGGACGGGTGGCGCTGCGCACGCCGCGCACCGCGTACTCGAGGCCGGCCTCCAGCGCGTCGCGGGCGGAGCCCAGCCGGCGGACGTGCAGCTCGGCCGCGCCGAGCAGCGCCTCGGGCTCGTCCGGATCCACCGCCAGCGCGCGGGCGAAGGCGAGCCGCGCCTCGTCGAGCCGGTCGAGCGCGGCGAGCGCCGCCCCGCGCGCGGTGAGCGCCGGCACCATCCGCGGCGAGAGCCGCAGCGCCTCGTCGGCGCAGGCCAGCGCGCGCTCGCGGGCGCCCGCGTCCAGCGCCGCGACCGCCTCCTCGGCGAGCGCGCTCGGCGCCGCGAACGGCTCGCCCGGCAGGCACGCCTCCGGGCGGACCCGGGCCCCGCGGGCGGGCGGCGGGACGTAGCGGGCGGGCGTGATCGTCCCGCGCGCGACGTGGTTCGCCGGCGGCGCCGCCGGGGCGGGCGCGGGAGCGGTGGACGGGGTGCAGGCCGCAGCGAGCAGGAGGACCGCCGCACGGCGGAGCGGCAGAGACATCGGCGCGAGCTTGCCACAGCCCTCGGGGGCGCGCCAGCCGGGGTCCCCCGGCCCGCGAGCGCCCGCGCCGCCAGCCGTGGGGCCCAGGGCGCAGGCGCCCGCCCGCCGGGCGCGCGCGGACCCCGCCGTCCCCCGCGTCCGGGGGGACGGGGGCGGGCCGGGAGGTCAGCGCGGGAGCGGGGCCAGCGCCGCCTCGCACCGGTCGGCGAGCGCGCCCAGGAACGCGAGCAGCTCCGGCGGGTGCACGGGGTCGGAGGCCCTCAGGTCCACGCGGGCGATCCGGTCGAGCTCGAACGTGGCGAGGTCGAGGTCGGTGGAGGTCCCGAGCTCGAGGAACCAGGCCACCGGGAGCACCTCCAGGTCGCGCAGCTTGGTCCAGATCCAGCGCAGGTTCGGGTCGTTGAACCCGTAGCCGACGAGCAGCAGCTCGCGGCCGACCGCGTCGGAGCAGAAGCGCAGGTCGATGGCGTGCGCGGCCAGGCTGGCGCGCCGCTGGAAGTCGGTCTCGCTCACCACCAGCGTGGCGGGGCGGTCGAGCGTGCCGTGCAGCTTGTAGACGGGGAAGCGCGAGACGAAGCGGCCGCCGGCGGGGTCGAGGCGCCAGCGCTGCAGGTCGTCCGGCGCCGCCACCACCTGGCAGGCGCGGCCCGCCCAGGCGAACGTCCGCTCCAGCAGGTCGTCGAAGTTGGTGGTGTAGAGCGCGGGCACGAACCCGGCCAGCCGGACCAGGAGCCGGTGCAGCGGCAGGCCCGCGGGGTCGATGCCGGAGGTGTCGAACAGCGCCGCGAGCCGCTCCACCAGCCGCGCCTCGCCGCAGAGGGCGCGGTGGGCCTCGGGGACGCGGAGCAGCGTCTCCAGCGCCACCGGGTCGTCCGGCCCGGGCGGCGAGAAGCGCGCCGGCGCGTCCGGGAGCCGCTCGCGGAGCACCGGCACGAGGTCGCGCGCCAGCGCCGCCACCGCCTCGCGCCACGACGGCAGCCCGGCCCAGCGCGAGGCGCCCGCGCCCACCAGCAGGAGGAGCTGGCCCCGCGCGAGCCGGTCGAAGAGGTGGTCCTGCACCTCCCGGATGTCCGGCGCGCCGCGCATGGGCCCGGTGGAAACCTGCGGCCCGGGGCGGCGCCGGGCAAGGCGGGCGGGCCCGCGCCTACTTCCGGCCCGCCGCCTGCGGGCGCCCGGCCCCGAGGCGCGCCGGCGAGAACGGCGCCAGGTCCACCGGCGGCGGCGTCCCCAGCACCGCCGCGGCCACCGCGTCGGCGGTGATGGGCGCGAGCAGGATGCCGTTCCGCGTGTGGCCGGTGGCGTAGTGGAGCCCCGGCACCGTGCCCGCGCCGAGGATGGGCGAGCCGTCCGGGCTGGCGGGGCGGAAGTTGGACCAGGTCTCGACGACCGGCGCGCCCGCCAGCGCGGGCGCGATCTCGAGCGCGATGTCGAGGACGCGCCGCAGCCCGCCCGCGGTCACCGCCTTCTCGTGCCCGACCTCCTCCATGGTGGAGCCGCACAGGATCCGCCCGTCGGCGCGCGGCACCACGTAGCCGTTCGCGGAGAACACCACGCGCGAGAGGAGCGGCGGCCGGGTGTCGAGGAGCGCGATCTGGCCGCGCACCGGGCGCACCGCGCCGGGCGGCAGCCCGTTCCCCTCCACCTGCATGCTCCAGCTCCCCGCCGCGAGCACCACCGCGTCCGCCTCGATGCGCCCGGCGGCGTGGTCCACGCCCACCGCGCGCCCGCCCTCGTGGACGATCCGCTCCACCTTGCCGGTGACGAAGCGGGCCCCGGCGCGCGCCGCCGCGACGTACACGGCCCGGCCCAGCAGCCGCGGGTCCACCGAGGCCTCGTCGGCGAAGTACAGCGCGCCGCGCGCCTCGGGCGAGACGCCCGGCTCGAGCCGGCGCACCTCGGCGTCGTCGAGCACCTCCACCGGCAGCCCGGCCTTGTGGAGCTTCTCGGCGCGGCCGGCGAGGAGCCGGGCCTCCGGGTCGTCCACCGCGATCTCGAGCGTCCCGCCGCCGCGGAGGCCGACCCACATGCCGCTCGCGGCCTCGACCTCGCGCGCGAACGCCGGGTAGCGCGCCAGCGAGGCGGCGCAGAGCGCGTAGAACGGGCCGGGCTCGAGCGCCTCGACGCCGGGGGAGAGGATGCCGCCGGCCGCGTAGGAGGCCTCTGCGCCCGGCACCGCGCGCTCCAGCACCACCACCTGCTTGCCGGCCTGCGCCAGGCGCAGCGCCACCGAGGCGCCCTGCAGCCCGGCGCCGACCACCACCACGTCCGTCTTCATGGTGCGCGAGCCTACGCCCGCCCCGGCGCGCCGGAAAGGCTCGCGTGCGCCGCGGCGAGGGGCCGATCGCTCAGCCCCGGGGGCCGCCGGCGCGCGGGGCGAGCCCGTTCGCCAGCACGTGCAGCACGTGGGCGCGCCAGGCCTCGGGGGCGAGCTGCTGCCCGACCATCGGCAGCATCGCCTCCCGCGAGGACGCCACCAGCGCGGCGAGGCCGCCCACCGTCACGACGGCCAGCACCGGATCGACGCCGCCGTCGGTGCCCTCGGCGATCACCGCCGCCGCCCGCCGGAGCGGGTCGAGCAGCGCCGGCTCGGCGGTGGTGAGCTGGGACAGGTACGGGGCGCCGTCCAGGTACTCGCGCACCAGGATCTGCGCGCCCATCGCGTCGTGCATCATGGCGTCGAGGTAGGCGGCGATGACCGCCTCCGGGCCGCCCGAGCCGTTCTCGACGAAGCGCGACAGCTCGTTCGCCGCCGACAGCCAGACCGCGCGCAGGATGTCGAGGTAGAGGGCGCGCTTCGAGGCCCAGTGGCGGTAGATGAGCGCCACGTTGCAGGACGCACCCCGTGCGATCCCCTGCACGCGGGCACCGTGGTACCCCCGCTTCGAGAACTCGGCCCTGGCCGCGTCCCAGATCCGTTCCGCGATCCCGGCCCGCGGAGGACCGATACGGCGGGTAGCCACCGATCCGTCCATGCAAGCCGCTACTTACCGGGCCACTTGATCAGGATCAAGTGGCGCGGCGTCCCCGTTGGGCACGGCAGGGGGTTGTCCTATGTACAGGAGGCCGATGACCCCGGGACCCCGCACCATCCTCCACCTCGACCTCGACGCGTTCTACGCGTCGGTGGAGCAGCTCGACCACCCCGAGCTGCGCGGCCGCCCCGTGATCGTGGGGGGGACCGGCAACCGGGGGGTGGTGTGCGCGGCCAGCTACGAGGCCCGGAGGTTCGGCGTCCGCTCGGCGCTGCCCACCGCCAGGGCCCGGCGGCTCTGCCCGGACGGCGTGTTCCTCCCGCCCCGCTTCGGGCGCTACTCGGAGCTGTCGCGGCGGGTGTTCGACGTCTACCGGCGCTACACGCCGCTCGTGGAGCCGCTCTCGCTCGACGAGGCGTTCCTCGACGTCACCGCCAGCCGGGCGCTGCACGGCGGGGGGCCGGACATCGCGCGGGCCATCAAGGCGGCGGTGCGGGGCGAGTGCGGGCTCGCGGTCTCGGCCGGCGTGGCGGACGTGAAGATGGCGGCGAAGATCGCCACCGACCTCGGCAAGCCGGACGGGCTGGTGGTGGTGCCGCCGGGCGGGGTGGCGGCGTTCCTGGCGCCCTTGCCGGTGGGCCGGCTGTGGGGCGTGGGCGAGGTGACCGAGGCCGCGCTGCGCCGCATCGGCGTCGCCACCATCGGCGACCTCGCCCGCATGCCCGAGTCGGCGCTCGCCGCCGCGCTCGGGCCCACGCACGCGCGCGGCCTGCGCGCGCTCGCGTGCGGTGAGGACCCGCGCGAGGTGGTGCCGGACGAGGAGGCGAAGTCGGTCGGCGCCGAGGACACGTTCGACCAGGACCTGCTCGGCCGGCCGGCGCTCGAGCGCGAGCTGCTCGCGCAGGCGGGCACGGTGGCGCGGCGGCTGCGCGCGGCGGGGCTGGCCGGCCACGTCGTGACGCTCAAGGTGAAGTACGCCGACTTCACGCTGGTGACGCGCCGGGTGACGCTCGAGCGGGCCACCGACGACGACCGCGCCATCTTCGACGCGGCGTGCGCCCAGCTCGCGCGGGTGGACCTGCGCCGACCGGTGCGCCTCACCGGCATCTCGGTCTCCGGCTTCGCGGGCGACGAGGAGCGCGGGCAGCTCGGGCTGTTCGGCGGCGCGCCCGCTCCCCCGCCGCCCGAGGCGTCGCGCCGCAAGGCGCTCAACGCCGCGCTCGACGCCTTGGCGGGCCGCTTCGGCGAGGGCGCGGTGACGCGGGCCGACCTGGCCGGCCGGCCGCCCCGCCGGCGCCACGGCGATCCCGAGGACGGCGGCGACCCGGAGGGCTGAGGGCCCGGTTTGCCCCGCGCCGCGGGGCGCCGCAGGTTGACGGGCATGGGCGCGGGCACACGGCCGGGCGAGGACCTCGCCATCCGGGAGCGGAGCCAGGGCGAGCTGGACGCGCGGGCGACCGCGCTGCGGGCGCTCGCCCGCTCCGGGGTGCCGTTCCTGGTCGCGGGCGCGTACGCGTTCTTCGAGTACACCGGCATCTTCCGCGACACGAAGGACCTCGACCTCTTCCTGCGCGAGCAGGACCTCGACGCCGCGTTCCGCGTGCTGGAGGACGCGGGGTTCCGCACCGAGATCACCGACTCCGGCTGGATCGGCAAGGCGTGGCAGGGCGAGTGGTTCGTGGACCTCATCTTCTCGTCCGGCAACGGCGTGGCGGTGGTGGACGATCTCTGGTTCACCCACGCGCGGCCGGGGCGGGTGATGGACGTGGAGGTGCTGCTCGCGCCGCCCGAGGAGATGATCTGGTCGAAGAGCTTCGTGCTGGAGCGCGAGCGCTACGACGGCGCCGACGTGAACCACCTGCTGCACGCCTGCGGCGCGGGCATGGACTGGGACCGGCTGCTGCGGCGCTTCGACCGCTACTGGGAGGTGCTGTTCTCCCACCTGCTCCTGTTCCAGTTCGCCTACCCGGGCGCGCGCTCCATCGTGCCGGACCGGGTGATCGAGGAGCTGGTGGGGCGCACGCTCGAGAACCTGCGGAGCGGCGATCACCCGGTGGCGATGTGCCGGGGGAGCCTGATGTCGCGCGTGCAGTACGTGCACGACGTGGAGCGGCTCGGGCTCCACGACGGCCGCCGCTGGGACGAGGCGGAGCGGGGACCGGCGGGGAGGGCGGGACATGGCGGAGCAGCAGGCGCAGACGCAGCAGGCGGAGCGGACGTTTCGCCTGGCGGCGGCGGCTGACCTGCACTGCCGCTCGGACCAGCACGGCCGCTTCCGCGAGCTGGTGCGGATGGTGAACGGCGAGGCCGAGGGGCTGGTCATCGCCGGCGACCTCACCGACCACGGTACGCTCGACGAGGCGAAGACGCTCGCGGAGGTGCTCTCGCAGCTCCGGGTCCCCTGCGCCGCCGTGCTCGGCAACCACGACTACGAGGGCGGGGTGGTGCGCGACATCTGCCGGGTGCTGACCGAGGCCAAGGTCACCCTGCTCGACGGCGACCACGCCGTGTTCGACCGCCGCATCGGCATCGCCGGCGTGAAGGGGTTCGCGGGCGGGTTCGAGCGCGGGATGCTGCAGGCGTTCGGCGAGCCCGCCATCAAGGCGTTCGTGCAGGAGTCGGTGAACGAGGCGCTGAAGCTCGAGGCCGCGCTCGCGCAGCTCGAGATCCCGAAGAAGGTGGTGGTGATGCACTACGCCCCGGTGTTCGAGACCACCGAGGGCGAGGACCTGCAGCTCCGCCCGTTCCTCGGCTCGAGCCGCCTCATCGGGCCCTGCGAGGCGTTCGGGGCGCGGGCCGTCTTCCACGGCCACTCGCACCACGGCACGCTGGAGGCGCGCACGCCGAAGGGCGTGCCGGTCTACAACGTCGCCATGCCGCTCCTGCGCAAGCTCATGGACGACCGGCGCTTCAGGGTGTTCGAGGTGTAGCCCTTCGACTCCGGCGGTCCTGCGGCCCGCCTACGCTCAGGGAGAGCGGAGAGCGATGGCGCTCATCCCGAGCGTCGCGGCCTCGAGGCCGCGCGGGGTCGAGGGACCTCAGTGCCGCATGGGCGGGGGCCCGGCGGCCTTGCGGACGCGCTCCAGGATCTCGTCCATCCCCACCGACTTCGGGATGTAGCCCTGGGCGCCGAGCAGCTCCGCCTCCCACTCGAAGCCGTACGCGGAGAGGATCAGGATGGGCACGGCGGCGCTCTTCGCGTCCCCGCGCATCCGCTCCATCACGCCCCAGCCGTCGAGCACCGGCATCTTGAGGTCGAGCAGGACGATGCCCGGCGCCTCCTCGTCCACCTTGGCGAGCGCCACCTCGCCGTTCTCGGCCTGCTGCACCGGGTAGCCGGCGTCCACCAGCACCTCCGAGAGCGCCTCGCGGAAGTCGTCGTCGTCGTCCACCACCAGGATGTACTGGCCCGGGGTCATGGTGCGTTCGGCTCCCCCCGGAGCGCGGAGGCGATCTCCGCGGCGATCCGGCGCGCGTCCGCCAGCCGGTCCGGCGCGAGCGACACCGCCCCGACCACCGGGTGCCCCCCGCCGCCGTACCGCTCGCAGAGCTTGGAGATGTCGTGCGTGCGCTTCTCGCGGGCCCACGGGTTCGAGCCCACCGACACCTTGGTTCGCTTCGGGTCCTTCGACACCACCACCGTGTAGCGCGCCTCCGGGAACAGGTCGTAGGCGATGAACTTGTTCGCGGCCTCGATGCCGGTCTCGCCGAGGTCGATCTCCACCACCCCGTCCCGCACCCGGGCATTGCGTCGAACCACGTCCACCGTGCCCCGGTGCCGCTCGAGGATGGGCTCGAGCGGCGCCGCCACCCAGGCCTGCGCCGCGATCTCGGCGAGCGGCATCCGCTGCATGGCGCCGATGAGGCGGGTCGGGACGGACGGGTCCTTGGTGGCCTCGAGCAGCGTCATGATCCGGAGCGCGGGCGCCTCGAGCCGCACCGCCACCGCGGCCGACTCGAAGCGGGCCGCGTCGATGACGTCGGCCCAGCGCACCAGCTCGTCCAGCTCCGGCGCGCGCCAGCCGAACCGGTCCGCGAGCGTGCGCGCGATGAAGCCGGTGCAGCTCGGCGCCTTCGGGTCCCAGAACTTCTGGCCGGTCCCGTCGCGCTCGAACGCCTCGCGGTCGGCGGGCGTCGGGAACGCGCTGGCGTGGTGGTCGAACCACCAGTCGAGGCGGGGCGAGTAGCGGAAGTCCACGCACGCGTTCACGTCCGCGCCGAAGGCGTCGGCGGGGAACGCGTCGCCCTGCTGGTGCTGCACGGGGCGGTAGCGGACGCCGGCGAGGCGCGCCCCCTCGCGCTCCTGGAACCAGCGTCCGAAGAGGGCGGCCGAGGCGCAGCCGTCGAAGCAGTTGCCGTGGTAGAGGAGCTCGAGCTGCATGGCGGGCCGGGCAATCTAGTGACCTCGGGAGCATAGCGTCAACGCGCGTCGCAGGCCCGGGCGGCGATCTGTACCCAGAGGGGGAAGCCACGGCGGCCCGTGCCTCCGGTGCGGGCCGTGCGGGCGCGCGCGTTCTCTGTAAGTGAACACGCTCGGAGCGTGCGGGGCCCGCGGTCCGGCGGCCGCCCCGGGGCGCGCGGGCGCTCGACCCGCGGCGGCGGCCGCGTCCGGCCCCGGGGCGCGGGGCGCCACGCCGGCGCGCGCCGAGGTGGCGGGCCCGGGTTTCGCCGGGTTAGACTCGGCACCCCATGGATGCGATCCGCGTCGGGGCGCTCCTCGACGACACCAAGTTCGATCTGCGGCTCACGCTCGTCGCGGGCAAGCAGGGCCTGTCGCGCCGGATCAGCTCCTCGCGCATCCAGAAGCCCGGCCTGGTGCTCGCCGGGTTCACCGAGTACCTGCACAAGGAGCGCGTCCAGGTGTTCGGGAACACGGAGATGAGCTACCTCGCCACCCTGCCGCGCGAGCGCTCGGTCGAGGTGCTGCGCAGCTTCTTCGCCCAGGACGTCTCCTGCCTGGTGGTGACGAAGGGGCTGCAGCCGCCGCCCGAGATGACGGCGGCGGCGGACGAGGCCGGGGTGCCGCTGCTCCGCACCAGCCACCTCTCCTCCAACTTCATCGAGTCGGTGCAGAACTGCCTCGAGGACGTGCTCACCGCGCAGACCTCCATGCACGGCGTGCTGCTCGACGTGTTCGGCGTCGGGATCCTGCTGCTCGGCAAGTCCGGCATCGGCAAGAGCGAGATCGCGCTCGACCTCATCATGCGCGGCCACCGGCTGGTGGCCGACGACATCGTGGACGTGAAGCGCAAGACGCCGGAGTCGGTGTTCGGCGCGGGCTCCGAGATCATCAAGCACCACATGGAGATCCGGGGCCTCGGCATCATCAACATCAAGGACCTGTTCGGCGTCGCCGCCATCCGCGAGCGCAAGAAGATCGAGATCGTGCTCGAGCTGGTGGAGTGGGATCCGAACGTGGAGTACGACCGGCTCGGCGTCGAGGAGCGCAAGTTCCGCATCCTCGACGTGGAGATCCCGATGCTGGTCGTGCCGGTCCGGCCGGGCCGCAACATGACCACCATCGTGGAGGTGGCCGCGCGCAACCACCTCCTCAAGCTCCAGGGGCACCACTCCGCCCGTGAGTTCCAGGAGCGCCTGAACCGCGCCATCGCGCTCGCGCCGGGGGGGCGCGTCGGGGAGATCGACGTCGAATGACCGCCACGGTGAGCCACGCCGGGCCGCAGGTGGTGATCCTCACCGGCGTGTCCGGCTCGGGGAAGTCCACCGCGCTGCGCGCGCTGGAGGACGCCGGCTTCTACTGCGTAGACAACCTCCCCATCGTCTTCCTCGAGAAGCTGCTCGAGCTCTCCGGCCACACCGCCGGCGAGGTCTCGCGCATGGCGCTCGTGGTGGACGCGCGGGAGGGGCGCTTCCTGGTGGAGGCGCCGCGGGTCATCCGCGAGCTCCGCCAGAAGGGCGCCGACGTGGAGGTGCTGTTCCTCGACGCCTCCGACGAGGCGCTGGTCCGGCGCTACTCCGAGACCCGCCGCCGCCACCCGCTGGCCGGCGAGGGCGGCACCGTGCCCGACGGCATCGCCGCCGAGCGGCTGGCGCTCGCCGACGTGCGCGGGATCGCCGACGAGGTGATCGACACCACCACGCTCAACGTCCACGAGCTGAAGCGGCTCGTCACCCGCCGCTTCGTGGCGGGCGACGGGGCGAAGCTGGGCGTGACGCTGGTGTCCTTCGGGTTCCGGTTCGGCATCCCGACCCACGCCGACCTGGTGCTCGACGTGCGCTTCCTGCCGAACCCGTTCTTCGTCCCGGAGCTGAAGCCGCACCCCGGGACCGATCCGCGGGTGGCGGAGTTCGTGCTGGGCCAGGCGGACGCGAAGGCGTTCCTGGAGCGGCTCGTGGACCTGCTCGGCTTCCTGCTGCCGCGCTACCGGAACGAGGGGAAGAGCTACCTCACGATCGCCATCGGCTGCACCGGCGGCAAGCACCGCTCGGTGGCGCTCGCCGCCGCGCTGGCCGAGCGGCTCGAGGGCTCCGGCCAGCCGGTCCGGCTCTGGCACCGGGACGTCGAGAAGGAGTAGTCCGCGCCGGGCGTTCGGCGCTGGCCGCCGGGCGCGGCGGCGTATATGGTACGCGCGCGCCGGGGGGCCGGACGCGGCCGGGCACTCATCCGCCGCGAGGACGCGAGGACATGGTCGGACTGGTGGTCGCCACGCATGGACGGCTCGCGGAGGAGCTCCTGCTCACCGCGGAGGGGATCGTCGGGCGCCTGGAGCGCTGCGAGGCGGTGAGCATCGTGGCCGGCGCGTCGATGGACGAGGCCCGCGAGCACATCGCCGCGGCGGTGAAGCGGGTGGATCAGGGCGAGGGCGTGCTCGTCCTCACCGACATGTTCGGCGGGACGCCCGCGAACCTGGCGCTCACCTTCCTCGGGGACAAGCTGGAGGTCGTCACCGGGGTGAACCTCCCCATGATCATGAAGCTCGCGACCGCGCGGGGCGAGGGCGTCTCGCTCCACTCGGTGGCCGAGCTGGTGACCGCGTACGGGCAGAAGAACATCACCCTCGCCTCCGAGCTGCTGCGCACCCGCGCGCGGAGCCGGACGTAGCCGCCCGCTGAATGGCCGGCCGGGAGCGACCGTCGAGTCTCACGTGATCCCCCTGGTCCGCGTCGACAACCGCCTGCTGCACGGCCAGATCCTCGAGACCTGGGTGCCCCGCCTGCGCATCGACCAGGTGATGGTCGCGGACGACGAGGCGGCCGCCAGCTCGCTGGCCCAGGCGGCCATGACCCTGTGCGTCCCGCCGGAGCTGCCGGTGCGGATCCGCCGGGTGGCCGAGGTGGACTACGCCGGGCTGGCCTCGGGCGGCGCCAAGGTGCTCGTGCTGGTGCGCGACGTGGCCGGGCTCGCGGCCGCGCGCGCGGCCGGCCTCACCGCCGCGCTCGCACCCAAGGTGAACCTGGGCAACCTCCACTTCGGGCCGGGGCGGCGCCTGGTCACGCCCTCGGTGTTCGTCTCCGAGGAGGACCTCTCCCTGCTGCGCGGGCTCGCCGCGGAGGGCTTCGACGTGGAAGCCCGCGCGATTCCTTCCGAATCCCCCACGGGTTTGGCGGAGATCGAACGCCGGTACGCCGCGGGCCATTAGGTTACACTCGTCCGGCTTGGGTCTTCTCTTCCTAGGGCTCGTGGCGGGCCTCGCCGCCGTGGAGCGCAAGGGGTTCCTGCAGGCCATGCTGTCGCGCCCCATCGCGCTGGCCCCGGTGGCAGGCTGGGTGCTGGGCGACGCGGCCGGCGGGCTGGTGGTCGCGGCGCCGCTCGAGCTGCTCTGGCTGGGCGCGGTCAACCTCGGCGCGGCCGTGCCGGTGCACGAGGCGCTCGGCGCCGCCGCCATCGCCGGCGGCGCGGTGCTGGCCGGCCGGGCGGTGGGCTCCGGGGTCACGCCCGAGGTCGCGGTGCTGGCGGTGCTGCTGGCCGCCCCGGTCGCGCTCGTGGGCCGGCGCGCCGACAAGGCGGTGGAGGGCTGGAACGAGCGGCTGGCGCGCCACGCAGAGGCGGCGCTCGCGAGCCACCGGGTCGCCGAGGCCGCGCGCTCGAACCTCTACGGCCTGGCGGCGCCGTTCGCCATCGCCGCCGTGCTCGCGCCGCTCTCCGCCTGGCTGGCCGAGGCGCTCATCCCCCGCCTGCTCGCCGCCGTGCCGGGCGCGGCCGCGCCGCTGCGGGTGGGGTACTTCGCGTTCGCCGCGCTGGCCTGCGCCGCCGGCGCGAAGGCGCTCCGCTCGCGCGCCGCCCCGCGCCTGTTCTTCGCCGCGTTCGCCGCCGCCTTCGCGGCCCTGCTCACCTGGAGGCTGCTCGGGTGAGCGCGCGCGTCCCGAGGGCCACGCTGGTGCGCGTCTTCTGGCGCTGCCTGTTCCTGCAGGCGGCCTGGAACCGGCGCGGCATGCAGAACCTGGGCTTCGCCTTCGCGATCGACCCGGCGCTCCGCGCGCTCTACCCCGAGCCCGCGCGGCGCGAGGAGGCGCTCGCGCGCCACCTCGGCTTCTTCAACTGCCACCCGTACATGGCCGCCGCGATCGTGGGCGGCGCCATCCACCACGAGGAGCGCGTGGCGGCGGGCCTCGAGCCGGGGCAGGGCCCGCTCGCCTACAAGGCGACGCTGCAGGGCCCGCTCGCGGCGGTCGGCGACGGCTTCTTCTGGACCGCGCTCCGCCCGTTCTTCGGCGCGCTGGCGGTGGTGGGCGCGCTCCTGCTCGGCGTGCCGGCGCTGGTGGCGGCGCTCGTCGTCTACAACGCCATCCACCTGGCGCTCCGGATCGGCCTGTTCCGCGCCGGCTACCTGCGCGGCGACGCGCTCGTCGGGACCATCGCGCACCTGAACCTGCCGGTGGTGGCCGACCGGCTCCGCGCCGGCGGCGCGGCGCTGTGCGGCGTGGCGGGCGCCGTGTTCCTCATGCGCGGCGCGGCGGCGGGCGGACCGCCGGCCGCGGCGCTCGCGGCCGCGGCCGCGGCGGGCGGCTACGCGGCGCTGGCCCGCGGCGCGCGCCTGCTCCCCACCGCCTACGTCGCCACCCTGGCCGGGGTCGGCGCCGCGCTCCTCCTCGGCCACCTCCACGGGAGCAGCTAGGGATGCCGCACCAGGAGCGCACGTTCGTCATCGTCAACACGCTCGGCCTCCACGCGCGCGCCGCGGCGCAGCTCGTCCAGACCTCGAACCGCTACAAGTCCGAGATCCACGTCGAGAAGGACGGCATGCAGGTGAACGGCAAGAGCATCATGGGCGTGCTCACGCTCGCGGCCGCGAAGGGCTCGCAGATCACCGTGACCTGCGACGGCGACGACGCCGACCAGGCCATGACCGCGCTCGCCAAGGTGATCGAGAACGGGTTCGGGGAGACATGAGCCGGTCGTCCGCCACCACGCTCGTCGGCATCGGGGCCTCGCCCGGCATCGCCATCGGGCGCTGCTGGACGATCGAGCGGCGGCGGGTGCGGACCCCGAAGCGCCGGCTCACGCCGGAGGAGGTCGAGGGCGAGCTGGCGCGGCTGCGCACCTCGCTCGAGATCTCCGACGTGCAGCTCGCCGAGGTGCGCGGCAAGGTGGAGGAGGCGCAGGTCCCGGGCAGCGCCGAGCACACCGCCATCATCGACATGCACCGGATGATGCTGAAGGACGAGATGCTCGTCCTGGAGGCGCAGCGGCAGATCCGGGAGGAGCGGCTCAACGCGGAGTGGGCGGTGAAGCGCGCCACCCGCAAGATCAAGAACGCGTTCCACGAGCAGGCCGACGACTACTTCAAGGAGCGCCGGGCCGACGTGGACTTCGTGGGCGAGCGGATCATCAAGAACCTGCTCGGCCAGGCGCCGGACGTGGAGGACGTGCCGCCCGAGGGCGTCATCGTGGTGGCGCACGACCTCTCCCCCGCCGACACCGCGCTGCTCCTGCACGAGCACAAGGTGGCCGCGTTCGTCACCGACGCCGGGGCCAAGACCTCGCACACCGCCATCGTGGCCCGCGCGCTGGAGGTGCCGGCGGTGGTGGGGGTGGGGCGGGTGACCGCCGTCGCCGAGCGCGGCGACTGGATCGTGGTGGACGGCGCCCGCGGGCTGGTGGTCATCAACCCGAGCCCGGGCGAGCGGGCCGGCTACGAGGCCGCCCGGGAGAAGCAGCTCGCCGGCGAGCAGGCGCTGCTCGCCACCCGCGACCTGCCCGCCCGGACGCTCGACGACCTCACCGTCCGGCTGGCCGGCAACATCGAGTTCGCCGAGGAGGTCCCGAGCCTGCTCGCGCACGGCGGCGAGGCGGTGGGGCTCTACCGCACCGAGTTCCTGTTCATGGGCCGGTCCGACCTGCCCGGCGAGGAGGAGCACTACCAGAACTACCGGCGCATCCTGGAGGCGCTCGCCCCGCGCCCGGTCACCATCCGCACGTTCGACCTGGGCGGCGACAAGCTGCCGGCCGGCATGCGCGTGACCGCCGAGAACCCCGCGCTCGGCCTGCGCGCCATCCGCTACTGCCTGCGCCAGCCGGACATGTTCCGCGCCCAGCTCCGCGCGCTGCTGCGGGCGTCGGTGCACGGCAACCTGCGGGTCATGTTCCCGATGATCTCCGGGGTGGCGGAGCTGCGGGCCGCGAAGCACGCGCTCCGCCAGGCCGCCGACGAGCTGCGCGCCGAGGGGGTGCCCTTCCGGCAGGTGCCGGTGGGGATCATGGTGGAGCTGCCCAGCGCCGCGATGATCGCGGACCGGCTCGCGGCCGAGTGCGACTTCTTCTCCATCGGGACGAACGACCTCATCCAGTACACGATCGGCATCGACCGGCAGGACAAGGACGTCGCCTACCTCTACAAGCCGCTCCACCTCGCGGTGCTGCGCCTGCTGAAGCTCATCTGCGACGCCGGCCGCGCCGCGGGCGTGCCGGTGTCGATGTGCGGGGAGATGGCGGGCGAGCCGGTGAACGCGCTCGTGCTGCTCGGCCTGGGCGTGAGCGAGCTGTCGATGAACGGCCCGTCCATCCCGCTGGTGAAGCGGGTCGTCCGCGCGGCCCGCGCCGAGGAGGGGCGGGCCCTGGTGGACCGCCTGCTCGCGCTCACCACCGCGGACGACATCGAGCACGAGGTCCAGGCCGAGATGGCCCGGCGCTTCCCGGGCCTGCTCGACGGCGACGACGAGGGCCCGGAGCCGGCCGGCCAGGGCTGAGCCGGCAGCACGGCCGCCGCCCGGACGGCCACGTCCGGCGGGGTCGCCCTCCGATCGGACGGACGCGGCGGCAGCGCGTCCGCCATATTGACACCGCGCGGGGCGCGCGCGTACCTTGCCCGTCCCGCCCGGGCACCCCGCCGCCGGAGGAGAACACATGCCGCTCCAGGACTTCCTCTTCACCTCCGAGTCGGTCACGGAGGGCCATCCCGACAAGATGGCGGACCAGATCTCCGACGCCGTGCTCGACGCGGTGCTGCGCCAGGATCCCAAGGGCCGGGTGGCCTGCGAGACGCTGCTCAAGACCGGCTACGTGATGATCGCCGGCGAGATCACCACCAAGGCGCGCATCGACTACCCGAAGCTCGCCCGCGAGACGGTGCGCCGCATCGGCTACACCAGCGGCGACATGGGCTTCGACGCCAACACCTGCGCGGTGCTGGTGGCGGTGGACCAGCAGTCCCCGGACATCGGGCAGGGCGTGGACACCGGCGGCGCCGGCGACCAGGGCATGATGTTCGGCTACGCCTGCGACGAGACGCCGGAGCTCATGCCCGCGCCCATCCAGTACGCGCACGCGGTCACGAAGCAGCTCGCGAAGGCGCGCCGCGCCGGCCTCGACCTGCTCCGCCCCGACGGCAAGAGCCAGGTGTCGGTCGAGTACCGTGACGGCCGGCCCGCCCGCATCGACACGGTGGTGGTCTCCACGCAGCACGCCGAGTCGGTCTCCAACAAGCGCCTCCACGAGGCGGTGCGCGAGCAGGTGATCGCGAAGGCGCTGCCGAAGCGGCTCGTGGACCGCAAGACGCGGATCCTCATCAACCCCACCGGCCGCTTCGTCATCGGCGGCCCCATGGGCGACACCGGCGTCACCGGCCGCAAGATCATCGTGGACACCTACGGCGGCATGGGCCGCCACGGCGGCGGCGCGTTCAGCGGCAAGGACCCGTCGAAGGTGGACCGCTCCGCCGCGTACATGGGGCGCTACATCGCGAAGAACGTGGTGGCGGCCGGCCTCGCCGCGCGCTGCGAGGTGCAGGTGGCGTACGCCATCGGCGTGGCCGAGCCGGTCTCGGTGATGGTGGACACGTTCGGCACCGCCAAGGTGCCGGAGGGGAAGATCGCCCGCGCCGTCCGCGAGGTGTTCGGCCTCACGCCGCGCGCGATCATCGAGGGGCTCGACCTGCTGCGCCCGGTCTACGAGAAGACCGCCGCCTACGGCCACTTCGGCCGCACCGAGAAGACCTTCACCTGGGAGCGCACCGACAAGAAGGACGCGCTCGCCGACGCGGCCGGGTTGTCCAAGATCCGCGCCGTCGCGGGGGTGTGAGCCGAAGCAGCTGCGCCCCGGCCTCTCGCGGCCCGTCCGGTCCTTCCGGGCGGGCCGCCTCGTTTGCGGGGCACCGCGCCCCGGGAGTTGACCGGGCCGGCCGGGTGGACTAGCTATCCGTCCATCCGGATGCATTGATGCCTCGTCCCGCCCCCGCCCGCCCCGCCGCCCCGAGCCGGCGCCCCGAGGCCCTGCTCGGCTGGCTGGAGCTGCTCTCCGACCCCATCCGGCTGCGCGCGCTGCGCGCGCTCGAGCCGCGCGAGCTGTCGGTGCTCGAGCTCCGCGAGGTGCTGGCGCTCCCGCAGTCCACCGTGTCCCGCCACCTGAAGACGCTCTCCGACGCGGGCTGGCTCTCCGCCCGGCGCGAGGGCACGCAGAGCCTGTACGGCTGGGCCGCGGAGCTCGACCCGGGGGCCCGGAAGCTGTGGCAGCTCGCGCGCGCCGAGAGCGACGGGTGGGCGGTGGTCCGCGCCGACGCGGCCCGGCTCCGGGCGGTGCGGGCCCGCCGCGACGAGGCGCAGCGCTTCTTCGCCGGCGCGGCCGGCGCCTGGGACGGGCTGCGCGCCCGGGTGTACGGGCGGGGCGTCGCGGCCGAGGCGCTGCTCGCGCTGGTGCCGCCCGCCTGGACCGTGGCCGACCTGGGCTGCGGCACCGGCGCGGTCGCGGCCGAGCTGGCCCCGCGCGTGCGCCGCGTGATCGCCGTGGACCGCTCCGCCGCGATGCTGCGCGCCGCCCGCCGCCGCACCGCCCGCTTCGACAACGTCGAGCTGCACGAGGCCGACCTCGCGGACCTGCCGCTCGAGGACGGCGGCTGCGACGCGGCCCTGCTCGTGCTCGTGCTCGCCTACCTGGACGACCCCGCGCCGGCGCTCGCCGAGGCGGTGCGGGTGCTGCGCCCGGGCGGGCGCCTGGTGGTGCTCGACGCCGCCCGCCACCAGGACGAGGCGCTCCGGCGCCGCATGGGCCAGGCGCACCCCGGCTTCGAGCCGGACGCGCTCGCCGCGCTCGTCCGCCGGGCCGGCGCGGCCGGCGTCACCGCGCGGACGCTGCCGCCGGAGCCGGGCGCCCGCGGCCCGGGGCTGGTCGCCTGCACCGGCGAGCGGCCCGCCCGCACCTGACCCGCCTTCGACCCGACCTTCGACCCGTTCCACGCAAAGGAGAAGCACCATGGCCGTTTCCGCCGCGAAGAAGAAGCCCGCCCCGAGCGCCCCCGCGCCGTTCGAGCACAAGGTGAAGGACCTCTCGCTGGCCGGCTGGGGCCGCAAGGAGATCGAGCTCGCCGAGAAGGAGATGCCGGGCCTGATGGCGGTCCGGCGCGAGTACGCGCGGCAGCGCCCGCTCGCCGGCCAGCGGATCACCGGCTCGCTGCACATGACCATCCAGACCGCGGTGCTCATCGAGACGCTGGTGGACCTCGGCGCCGACGTCCGCTGGGCGAGCTGCAACATCTTCTCGACGCAGGACCACGCCGCCGCCGCGGTGGTGGTGGGCCGCGACGGGACGCCGGAGGCGCCGCGCGGCGTGCCGGTGTTCGCCTGGAAGGGCGAGACGCTGGAGGAGTACTGGGACTGCACCGAGCGCGCGCTCGACTTCGGCGGCGGCAAGGGCCCGACGCAGATCGTGGACGACGGCGGCGACGCCACGCTGCTCATCCACAAGGGCGCCGAGTACGAGAAGGCCGGCAAGGTGCCGCCGCCCTCCAGCGCGGGCTCCGAGGAGCTGGAGGTGGTGCTGCGCCTGCTCGCCCGCGAGCAGAAGAAGGACGCGCGCCGCTGGACCCGGGTGGCGAAGGCCTGCGCCGGCGTGACCGAGGAGACCACCACCGGCGTGCACCGGCTCTACGAGATGCAGAAGGCCGGGACGCTGCTGTTCCCCGCCATCAACGTGAACGACTCGGTCACGAAGTCGAAGTTCGACAACCTGTACGGCTGCCGCCACTCGCTGGTGGACGGGCTGAACCGCGCCGCCGACGTGATGCTGGCCGGGAAGCTGTGCGTGGTCTGCGGCTACGGCGACGTGGGCAAGGGCTGCGCCCAGGCGCTGCGCGGGCAGGGCGCCCGCGTGGTGGTCACCGAGATCGACCCCATCAACGCGCTGCAGGCGTCGATGGAGGGCTACCAGGTGGTGCGGCTCGAGGACGTGGTGGAGCACGCCGACGTGTTCGTCACCGCCACCGGCAACCTCGACGTCGTCACGGTCGAGCACATGAAGGCGATGAAGGACTGCGCCATCGTCGGCAACATCGGCCACTTCGACAACGAGATCGACATGGCCGGGCTGCGCAAGGCGGCCACCCGGGTGAACATCAAGCCGCAGTACGACGCGTTCGTGTTCCCGGACGGCCACCGGGTGCTGGTGCTGGCCGAGGGGCGGCTCCTCAACCTGGGCTGCGCCACCGGCCACCCGTCGTTCGTGATGTCGAACTCGTTCACCAACCAGACGCTGGCCCAGATCGAGCTGGCGGTGAACCGCGCCGCCTACGCGAAGCAGGTCTACGTGCTCCCGAAGCACCTCGACGAGAAGGTGGCCGCGCTGCACCTCGAGCAGATCGGCGCCCGCCTCACGAAGCTCTCGAAGAAGCAGGCGGCCTACATCGGCGTCCCGCAGTCCGGCCCGTTCAAGCCCGAGCACTACCGGTACTAGGCCCGGCCCGGCGATGAGCCTCGTCTCCGCGGCGCTGTTCGGGCTCGTCCAGGCGCTCACCGAGTTCCTCCCGGTGAGCTCCACCGCGCACCTGCTGGTGTTCGGCGAGCTGCTCGGCCACTCGCTCGACGACCGGCGCTTCCGCGCCTTCGTCACGATCATCCAGGCCGGCACCACCCTGGCGGTGCTGATCTACTTCCGCGCCGACATCGCGCGGCTGGTGGCGGCCTCGACGCGGGGGCTGGTCCGGGGCAAGCCGCTCGGGACGCCGGAGGCGCGGCTGGGCTGGTACATCCTGCTCGGCACCCTGCCGGCCGCGCTGGCGGGGAAGCTGCTCGAGCGGCGGATCGAGGCGCTCGGCAACTGGGTCATCGCGGGCTCGCTGGTGGGGCTGGGCCTCGTGCTGCTCGCGGCCGAGCGCCTGGCCAGCCACCGGCGGCGCGTGGAGGACGTGGGCCCGGGCGACGCGCTCCTCATCGGCGTCGCCCAGGCGCTCGCGCTCGTGCCGGGCAGCTCGCGCTCCGGCACCACCATCACCGGCGGCATGCTGCTCGGCTTCACCCGCGAGGCGGCGGCGCGCTTCAGCTTCCTGCTCTCGGTGCCCATCACGCTCGCGGCCGGGGCGTACAAGCTCTGGTCCACCGTCCCGGACCTGCGCGGCGAGGTGGCCTGGACGGTCGCGACCGTGGTCGGTACCGTGGTGTCCGCGGTGGCCGGCTACCTCGTCATCGACTGGCTGCTCGCGTGGCTGCGGACCCGCACCACGTACGTGTTCGTCGTCTGGCGCATCGCCGCCGGCGCCGCCATCGCGGCGCTCATCCTCTCCGGCGTCCTCCCCGCCGGCGCCGAGGCGCCTCCGCCGCCTCCGCCGGCCCTGCACGCGGCCCCGTGACGCTCGACGATCTCGCCGCGGCGCTCGTCGCCCGCGCGCCGGGGGTGGCCCCGGTGGACCGGATCGCGCACGAGCACCTGCCCCGGGGCGGCTTCGCCGCGGCGGCGGTGCTGGTGCCGCTGCACGTGGTCCACGGCGAGGTCCACGTCCTCATGATCCGCCGGCCGATGAAGATGTCCCGCCACGCGGGGCAGATCGCGTTCCCCGGCGGGAAGATCGACCCGGGCGAGGAGAGCCTCGCCGCGGCGCTCCGCGAGGCGCACGAGGAGGTCGGGCTCGAGCCGGCCCGTGCCGACGTCATGGGACAGCTCAGCGAGACGCTGGTGCTGGCGTCGGCCTTCCGCTTGACGCCGTGGGTGGCTTCCGTGCCATACCCGTACCCGTACGCGGCCGCGCCGCACGAGGTGGACGAGATCCTGCACGTCCCGCTCTCGGCGCTCTCCCGCCCCGGCGCGCACCGGGTCGAGTGGCGCGAGGTCTACGGCCTGAGGCTCGACGTGCACTTCTTCTCGTTCGGCAAGGACGTGATCTGGGGCGCGACGGGGCGCGTGCTCGCCGAGCTCCTGTCCATCTGGAGGGCGTCGTGAAGATCTACCCGGTGATCATGGCGGGCGGCTCGGGCACGCGGTTCTGGCCGCTGTCGCGCCGCAACCGCCCGAAGCAGTTCCTGGCGCTCGCCGGCGACGCGCCGCTGCTCGCGGCCACCGTGGGCCGGCTCCCGCCGCTCGCGCGCCCGAAGGACACGTTCGTGGTGTGCGGGCCGAAGCACGCGGCCGCGGCCCGGCGGATGGTGGCGCAGCTCCCGAAGGAGAACTTCATCGTCGAGCCGTGCGCGCGGAACACCGCGCCGTGCGTGGGCCTCGCCGCCATCCACGTGGCCGCGAAGGACCCCAAGGGCGTCATCGCCATGCTGCCGGCCGACCACCACATCGGCCGCCCCGAGGCGTTCCGCGACGCGGTCGCGGCGGCCGCCCAGCTCGCCGAGGCCGGCTCCATCGCCACCATCGGCATCCGGCCCTCGCGCCCCGAGACCGGCTACGGCTACCTGAAGCTCGGGCCGCGCCTGGCGGTGCGGGCGAAGGGCAGGAAGCGCCTGGTGGCGCACAAGGTCGAGCGCTTCGTGGAGAAGCCGGACGTGGTCACCGCGGCGCGGTACCTCGCGGACGGCAGCTACCTGTGGAACTCGGGCATCTTCGTGTTCCGCGCCGACGTGATCCTGGACGAGATCCGCCGCGCCATGCCGGTGCTGGGCGAGCAGCTCGAGGCCATCCGCCGCACGCTCGGCACGCCCGCCTACGCGCGCACGCTGAAGCGCGTCTTCCCCGACTGCCCCTCCATCTCCATCGACTACGGCGTCATGGAGAAGAGCGCGCGCATCTCGGTCGTGCCGGCCGAGTTCGGCTGGAGCGACGTGGGCAGCTTCGCCGCGCTCTCCGACGTCCGCGTCACCGACGACCTCGGCAACGTGGCCGAGGGCGACGCGCTCGTCATCGACGGCCGCAACAACGTGGTGCTGGCCGGGAAGGACCGGCCCATCGCGCTCATCGGCCTCGACGACGTCATCGTGGTGGACTCGGGGGACGCGCTGCTCGTGTGCCGGCGCGACCGCGCCCAGGACGTCCGCAAGGCCGTCGAGGAGCTGGGCCGCCGCGGCCGCGAGGAGCTCCTCTAGCGGGCGCCCCGCCCCCCGCGTCCCCGAGGGACGCGCGGGCCCCGGTCCGAGGTGCTATACAGCCGCCCGGCGGCCTGCCCCGGGGGGAACCGGGCGGCGCCGGCGCTCCCCGGGCACGGAGCCTGCCCGCGGCGCCTCACGTCACGACATTCACGACCGAGGACCACCCATGGCCAAGCTCTCCCCGACCATCTTCCGCGAGTACGACATCCGCGGGCTGGTGGACCAGGACCTCACCGAGGAGGCGGTCTCGCTCGTCGGCAAGGCGCTCGGCACGCGCATCCGGGGCGCGGGCGGGAAGCGCGCCGCCGTGGGCTGGGACGCGCGCCTCTCCGGGCCGAAGTTCGCGAAGGCCATGATCGAGGCGCTCACCTCCACCGGCGTGGACGTGGTGAGCCTCGGGGTGGTGCCGACGCCCCTCACCTACTTCGCCGCCCACACCCTCGACGTGGACGGCATCTGCATGATCACCGGCTCGCACAACCCGCCGGAGTACAACGGGCTCAAGGTCGGCCTCGGCTCGGCCACCTACTACGGCGAGGAGATCCAGGCGCTGCGCCGCGAGGCGGAGGCGGGGCGCTTCGCCACGGGCCAGGGCACCGTCCGCGCGCACGACATCGTGACGCCGTACCGCGAGCACGTCCGGCAGAACCTCCGGCTGGGGAAGCGCCGCCTGAAGGTGGTCGTGGACGCCGGCAACGGGACCGGCGGCGTGGTGGCGGTCCCGCTGTTCGAGGCGCTCGGGTTCGAGGTGATCCCGCTGTTCATCGAGATGGACGGCAACTTCCCGAACCACCACCCCGACCCGACCGTGGAGAAGAACCTCGAGCACCTGCGGCGCAAGGTGCTCGAGACCGCGGCGGACGTGGGCATCGCCTACGACGGCGACGCCGACCGGGTGGGCGCGGTGGACGAGAAGGGCAACGTGCTCTGGGGCGACCAGATCATGATCCTCTTCTCCCGGGCGCTGCTCGCCGAGGAGCCGGGCGCCGCCATCGTGGGCGAGGTGAAGTGCTCCTTCACGCTCTACGACGACATCGCCGCCCGGGGCGGGCGGGGCATCATGTGGAAGGCCGGCCACAGCCTCATCAAGGCGAAGATGAAGGAGGAGCACGCGCTGCTCGCCGGCGAGATGAGCGGGCACATCTTCTTCGCCCACCGCTGGTTCGGGTTCGACGACGGCATCTACTCGTCGGCGCGGCTGCTCGAGCTGCTCACGCACACCGACCGGCCCATGTCCGCGCTGCTCGCCGACGTGCCGCGGACGTTCTCCACGCCCGAGCTGCGGGTGGACTGCCCCGAGGACCGGAAGTTCGAGGTCGTGCGCCGGGCCCAGGAGTTCTTCGCGGCCCGCTACGAGGCGGTGACCGTGGACGGCGTGCGGGTGGTGTTCCCCGACGGCTGGGGCCTGGTGCGCGCCTCCAACACCCAGCCGCTGCTGGTGCTGCGCTTCGAGGCGAAGACCGAGGCGCGGCTCGCCGAGATCCAGGCGCTGGTGCGCGGCAAGGTGGACGAGCTGCTGCGCGAGCTGGGGGCATAGGCCGTGAAGGGGCTCGCGCTCGGCGTGGACCTCGGGGGCACCAACGCGCGCGCCGCGGTGGTGGACCGCGCCACCGGCGAGATCGTCGCCTCGCACAAGGAGCCGCTGCACGAGCGCGGGCCGGAGGCGGTGGTCGCGACGGTCGTCCACGCGCTCGGCCAGGCGGCCGGCGCCGCCGGGATCGCGCCGGCGTCGGCGGGCCGGGTCGGGGTGGGCGTGGCCGGGCAGGTGCTCGGCGCCACCGGCGTGGTGATGAACGCGCCCAACCTGGGCTGGCGCGACGTGGCGTTCGGCGCGCTGCTGGAGAAGGCGCTGGGCGTGCCGGTGCGGGTCGCGAACGACCTGTCGGTCGCGGCCTGGGGGGAGAAGCGCTTCGGCGCCGCCCGCGGCATCGAGGACGTGGTGCTGGTGTTCGTCGGCTCCGGCGTGGGCTCCGGGCTCATCCTGGGCGGCCGGCTGCACGACGGGGCCCAGGGCGTGGCCGGGGAGCTCGGCCACATCAAGGTGCGCCTGCCGCGCCCGGGGTTCACGCCCCGCCGCTGCGGCTGCGGCCAGCTCGGCTGCCTCGAGGCCTACACCTCGGGCGTGAACGTGGCCGCGCGGGTCCGCGAGGAGATCGCGGCCGGCGCCGCCACCCGGGTGCTGGAGCTGGCGGAGGGCGACCTCGCCCGCGTCACCGCCAGCGTGGTGGAGGAGGCGCACGCGCTGGGCGACGCCTACGCCGTGGCGCTGTGGGACGAGGTCTCCGAGCTGCTCGGCCTCGCCGTGGCGAACCTCGTCACGCTGCTCAACCCCGCCCGGCTCATCCTGGGCGGCGGCGTGCTGCTGGGCGCCCCCCGCCTCGCCGCCCTGACGCTCCGCCGGTTCGACGACGCGGTATCGCGGTCGGCCACGCGCGGGCTCACCGTGGAGCGCGCCTGGCTCGGCGACGACGCCGGGGTCATCGGCGCCGCGGTGCTCGAGTAGATCGAAGGGGTGTCCGCGAGGGCCACGCGCCCCCGCGCCCCGAGGCGTCCGGCGGCGCGCCGCGCGCGCGCGAGGACGCCGCCTCCGCGCGCCGGCGCCCGCGCGGCGCCGTCGATCGCAAGACGCTGCGCCCCAACGATTTCCGTGCACCTCCTCGCGCGCGCTCCGGCGCCGCTCCTCGATCACGGTGAGTGGATTGACGCAGCGGCGACGCCGTCGGCGGCGCGGGATCCATCCGGGTGCGCGACGCCTCGCGGCGGAGATCGCGCGCGCGAAACGCGTGTCGCTTCCTTGACGTGCGAGATCGCGCGCTGCTAACCTCCGCACAACTTGTCCATTCCTGAGTGTCCATCGACATCGAATGGACGTTCCGAGGAGGGAACAGATGGCTGCGAAGAAGAAGACCGCGAAGAAGACCGCTGCGAAGAAGCCGGCCGCGAAGAAGAAGGTCGCGAAGAAGGGCAAGAAGTAACGCAGGGCTTCCACCCAGCGTAGCGCCGCGGCCGCCTCCGGGCGGCCGCTGCTTTTCCGGGCTACGAAGAGGCGCATGTCGCTCACCGCTCGCGAGCTCGCCCAGGTGGTCGCCGAGCTCGCCCCGCTCGCCGGGGCGTACGTCGAGGCGGTGCGCGCGCACGCGGAGCGGGCGCTCACCCTGTCGCTCCGCGGCCGCGCCGGCGACGCGCTGCTGCTGCTCTCCGCCGAGCCCGACGTCACCCGCCTCCACGCGGCCCGCCGCCGCCCCCCGCAGCCCGACGCCCCCTACGCCGTCCAGGCGGTGCTCCGCCGCGAGCTGGAGGGCGCGCGCCTCGCCGGCCTGGAGACGCTCCCGGGCGACCGGGTGGTGGCGCTCTCCTTCGAGCGCGCCCCGGCGCGGGGCGGGCCGGTACGCCTGGTGGCGGAGCTCACCGGCCGGCACGGCAACCTGTTCCTGGTGGACGCGGCCGGGATCATCCGCGCCGCCGCCGCCCGCAACCTCTCGCAGCGCCGCGACCTCGCCGTGGGCCGGCCCTACCAGCCGCCCTCGCTCCCGCCCGCCGGCCCCGGCTCCGACGCCGGCCAGGGCGCGCCCCGGTTCGCGCCGGTGCCCGGCACGCCGTTCCCGCTCTCGGCCGCGATCGAGGACGCCTACCTCGCGCGCGAGGAGGAGCGGCGCCTGGCCGAGGGGCGGCGGCGGCTGCGCGAGCCGGTGCGCGCGGCGCTGGCCCGGGCCGGGCGCGCGCTCGCGAAGCTCGCCGACGAGGCGGCGCGCGTGCCGGCCGCCGAGGCGGACCGCCGCGCCGCCGACCTGCTCAAGACCCACCTGCGCGCCGTCCGGCGCGGCGCGACCGAGGTCGCGGTCACCGAGTGGACCGAGGAGGGCCCGCGCGAGGTGCGCGTGGCGGTGGACCCGGCGCTCACGCCCCAGGCGAACCTGGAGCGGTACTACCGGCGCTACCGCCGCATCGTGGAGAGCGCCGCCCGGGTGGAGGCCCGCGCCGCCGAGGTCCGCGCCCGCGAGGCCGCGCTGCGCGCGCTCCTCGGCCGGATCGACGCCGCCGGCGCCGCCGACCTGCCGCGCCTCGAGCGCGAGGCCCGCCGCCTGGCCGCCGGCCCGCGCCCGGCCGCGCCGCCGCGCCGCAAGCGCGACGAGCCCGCGCTGCCCTACCGCACCTTCCGCTCGCTCTCCGGCGCGACGATCCTGGTCGGGCGCGGGGCGGCCGAGAACGACGCGCTCACGCTGCGCGTCGCCCGCGGCAACGACCTGTGGCTGCACGCGCGCGGGCTGCCCGGCGCCCACGTGGTGGTCCGGCTCGACAAGGCGAAGGCGCCGGACGCGGAGACGCTCGTGGACGCCGCCCACCTCGCGGTGCACTTCTCCGACGCCCGCGGCGCGCCGCAGGCCGACGTCGCCTACACCCGCGCCCGCTTCGTGAAGAAGCCGAAGGGCTCGGCGCCGGGCGCGGTCACCTACAGCCAGGAGAAGGTCCTGCTCCTGCGCACCGAGCCCGGGCGCGTCGAGCGCCTGCTCGCCGAGGAGGAGGGCGGGCAGGGCGGCTAGCGATCGAGGGCACCGCGGACGCCCCGACGGTCCGAGGGTCCGTGGGGCGGAGCGCAGCCCCGCCCGATCGCCCAGCTACCCCTTGATGGACGGGCGCCCCCTCCGTAGGATCGGCGCCGCGTGCGCCCCAAGGAGTCGAGCCGTCAGCTGACGCTGTTCTCCCCGGAGGCCCGCCGCTCCGCCGCGCACCTGCTCGCGGACGCGCTCTCCGGGATCCTCACCGAGCGGGTCCGCCTCACCGTCCACGACAACCGCTCCACCATGGTCTCCTTCCGGCGCCGGCCGGGCGAGATCCACTACCGCGTCCACCACATGTTCCTGGAGGCGCCCGACGATGTGGTCTCGGCGCTGGCCAGCTTCGCCGTGGCCGGGCGCGGCGCCGCGGCGGCGCGCCGGCGGCAGGCGGGCAGCCGCATCGACGCCTTCGTGAAGGAGCACCGGGCCCGGATCGCCGCCCCGCGCGCCGACCGGCTCCAGCCGCGCGGCCGGGTGCACGACCTCCAGGCGCTGTTCGACCGGCTCAACGCCGAGCACTTCGGCGGGGCCATCGAGGCGCGCATCGGCTGGGGCCCCGTCCGGCTGGGGCGGCGGCGGCGCACCGTGAAGACCGGCGTCTACGTGCAGGACGCGCGGCTCATCCGGATCCACCCCACCCTCGACCGGCCCGAGGTGCCCGAGTTCTACGTGGCCGCGGTGGTGTTCCACGAGATGCTCCACCAGGCCGTCCCCGCGGTGGAGGTGAACGGCCGCCGGGTCGTGCACGGCGCCGCCTTCCGCCGCCGCGAGCGCGCCTACCCCGACCACGCCCGCGCCAAGGCGTGGGAGGACCGGAACCTGGGGCTGCTCCTCTCCTCGCCCGCGTAGCGTCGGGCCGCGCGCTGCGGCGCGGTGACCCACCGTGCGAGCCCCATCCGCGCGCCGCGCGCCGCCCGTTTCCGGCCGGGCGCCCGCGCACCGGGTGTGCCATGATCCCGTGCGCCCGTGCCCCGACGCCTCGCCCTGTCGCTCGCCGCGCTGCTCGCGCTCTCCGCCGCCGGGTGCATGGCCGCGCGCGCGAAGCCCGGCGAGGAGCCGGTCCTGTACGGGCTGGAGATCCAGGGCACCCACGCGCTCGACGCCGGCGACATCGCCTCGAAGCTCGCCACCCAGCCCTCCGACCGCTGGGCCTGGCAGGAGGCGCGGCGGCTCGACGCCGACGCGCTCGCGGTGGACCGCAAGCGCGTCGAGGCCTACTACCGCGAGCGCGGCTTCTACGACGCGAAGGTGGTGGACGTGCAGGTGCGGCCCGACGGGCCGGGCCGGGCGAAGGTCGTCATGCGGGTGGAGGAGGGCGAGCCCATCCTCGTCCGGAGCGTCGAGGTCACGGGCCTCGACGCCGCCCCCGAGGCGAAGGCCCGCGTCGGCGCGCTGCCGATCCGCTCCGGCGAGCGCTTCACCGAGCGCGCCTACGACGGCGCCCGCGGCGCGCTGCTCCACGCGCTCCGCAACACCGGCTGGGCCGACGCCGCGGTGACGCAGCGCGCCCAGATCCTGCCCGCCGAGCACGCGGCCGAGGTCCGCTACGAGGTGACGCCGGGCACGCGCTACCGGTTCGGCCCGGTGTTCGTGGCCGGCACCGCCGCGGTGCCGCGCGACCGGGTGCGCGAGCAGGCCGGCATCGAGATCCACCCCGGGGACTGGTTCGCCGACGACCAGCTGGCGAAGGCGCAGGCGCGGGTGTTCGACCTGGGCGTGTTCGGCGCGGTGCGCGTCACCCGCGGCGCGCCGGACGCGCAGCGCGGGGTGGTGCCGATCGTGGTGGCGGTGCGCGAGGTGCCGTTCCGCACGCTCCGCGCCGGCCCGGGCGTGGGCGTGCAGGCGAACACGCGCTGGGACGTGAACGGCACGGTGGGCTGGACCCATCGCAACTTCATGGGGGACCTGCGCAAGCTGCAGCTCGAGCTGCGCGCCGGGTACGCCTGGCTGGTGGCGCGGCCGCGGAAGGAGGGGCCCATCGCGCTCGCCACCGCCGAGTTCTCGCAGCCGGGCGCCATCAGCCGGCGCATCGACGCCACCGCGCGGCTCGAGATCGAGCGCGGCCTGGAGCAGGCCTACGACTTCTGGTCGGAGCGGCTGCGGGTGGGCTTCCCGTTCCGCCTGGCCCGGCGCCTCACGCTGGTGCCCAGCTGGAACCTGGAGGTCTACCAGCTCGAGAACGCGGTGAGCACGTTCGATCCCACGCAGCCGGCGAAGCAGGGGCCGGAGCTGCAGAACTGCCAGGGGAGCGTGTGCCTGCTGTCCTACCTGGAGCAGCGGGTGGGCTGGGACGGGCGCAACGACCCGCTCAACCCGCGCCGCGGCGTGTGGGTGATGCTGGCGGTGCAGGAGGGCTTCAACGTCGGCGGCTACGGGTACCGCTACCTGCGCTTCCTGCCCGAGGCGCGCGGCTTCGTGCCGCTGGGCCAGAAGCTGGTGCTGGCGGCGCGCGCCCGGGTGGGCGCGCTCGTCCCGGTGAACCAGTCCGGCGAGCCGCCCATCGTGGCCCGCTTCACCGCCGGCGGCCCGCAGTCGATGCGCGGCTACTACACCGGCCGGCTCGCCCCCATGGTGCTGCGCGACGGCGACTGGGTGCCGGTGGGGGGCAACGGCCTCGCCGACGGCTCGCTGGAGCTGCGCCTCGACCTGACGCGGACCTGGGGCGCGGCGCTCTTCGTGGACGCGGGCAACGTCTCGCGCCCCTCCGGCGTGCCCACCGCCTACCGCGACGTGCTCGACCCCACCCGGCTCCAGTGGGCCGGCGGCCTGGGCCTCCGCTACCGCACCCCGTTCGGCCCGGTGCGCTTCGACGTCGGCGTGCAACTCCCCACCAACCTCGCCGCCGGGGTGCCGTTCGACCAGCGCTTCCCGGCGGTGCCCAGCGTCGAGAACGCCGGCGCGCCCATCTACGACAAGGCCGGGAACGTGGTGGGCACCGTGCCCGCCACCCACCGCGAGCCCTGGATCGCGTTCCACCTCTCCATCGGCGAGGCGTTCTAGTGCGCCCCGCGGCGGCCGTCGGCGCCGTGCTCGGCGCGGTGGGCTGGCTCCTCCTCGGGCTCGCCGCGCTCGCCGGCGTGGCGCTCTCCGCGGCGGTCCTTTTCGCGTCGTGGGGCGCGGGCCGCCCGCTCGTCGCGAACGCGCTGGTGCGCATCGCCGACGACGCTCTGGCCGGGAGCTTCCAGCTCGACGAGATCACGGTCCTGCCGCAGGGCGGCATCGAGCTGCACGGGCTGCGGGTGTTCGACCCGGAGGGGCGGCTGGTGCTGGAGGTCGGGCGCGCCGCGGTGTTCGCGGACGCGACCCGCCTCCGCAACCGGGTGATCGGCCTCACCGCCGAGCTGGACCGGCCCTCGGTCCTCGTCGAGGAGGGCGAGGGCGGGCTGTCGATCGCGCGGGCCTTCGCGCCCGCGCACCCCTCGCCGCCGCGCCCGCCCGGCGCGCCCGAGCCGCGCCGCGAGGACGGGGCCGGCTGGACGCTGCGGGTGCAGCGGCTCACGCTGCGCGGCGGCGACCTGTGGTGGGTGGACGGCGAGGGGGCGACCCGCCTCGAGGCGCAGGCGCTCGACCTCGACGCCCGCGGCGTGGTCGGCCCGCGGCGGGCCCGGGTCCAGCTCCGGCTGCGCGGCCAGGCCGACCTGCCGGTGGCGGGCGCGCTCGCGCTCGACGTGCGCCTGGCGCGCGACGGCGACGTCCTGCGGGTCTCGGTGCTCCGGGCGCGCCACGGGGACACGGTGCTCGAGGCGGTGGGGGAGGGCGACCTCGCCCGGCGCAGCGGGCGGGTGGCGATCACGCGGCTCGGGGTGGACTCGGAGAAGCTCCGCGCGCTCGCGCCCGGGGTGGCGCTGGGCGGCGACCTCGCCGCGTCGGGCTACGCCGAGTCGGACGGGGCCGTCGCGACCGCGGCGGTGCACGTGGCTCCGCGGGCGGGCGAGGCCCGGGGCGGCGGCGACGCGGCCGCGGCGGTGCGGCTCGACGGGTCCCGCGCGCTCGGCGCCGAGGTGGCGCTCGACGCGCTCGACCCGTCGCGGATCTGGTCGGGCCTGCCGCGCGGCGCGGTCACGCTGCGGGCCCGCGGCGGCGTGGCGGGCGAGGACCTCGACGACCTGCGCGGCCGCGCCCAGGTGTCGCTCGCGCGCTCGACCTTGCGCGGGGGCGAGCTCGGGCCGGGCGAGCTCACCGCCCGCGCCGACCGCGGCAGCTGGGAGGTGCAGCGGCTCACGCTGCAGGCGCCGGGGGTGGCCGTGCTCGGGTCCGGCCGCTGGCGCGCGGGCGCGGGCGTCTCCGGCCGCGTCTCCGCCGACGCCGCCGACCTGGCGCGCCTCGCCGCGAACGCGGAGCGGCTGGTGGGCCAGGCGCTGCCGCCGCTCGCCGGCCGGGCCCGGGTCGAGGCGACGCTGTCCGGCACCTCGCGCGCGCCGGTGCTGGACGGCACCGTGGAGGCGCCGCACCTGGCGCTCGGGAGCTTCGCGCTCGCCGGGGCGAAGGGGGTCGGGCACGTGGCCGGGCCGTTCCGCGCGGTCACCGGCCGGCTGCACCTCACCGCCGACCGGGTGCGCAGCGGCGGCGCCGAGCTGGCCCGCGCGCTCCTGCTCGACGCGGAGCTGGCCGCGGCCGACGCGCGGCTGGACGCCTCGGCGGACGTCCCGGCGCTCGGGCGGGAGCCGGTGGCGGTGCAGGCGCGCGCGGTCCGCACCGAGCGCGGCGACGAGGTGATCCTCCGCGAGCTCGCCGTCGCCTACCCCGGCACCCGCTACGCGCTCACCGCGCCGGCGCGGCTGTTCCTCACCGGGCCGCGGGTGGACCGGCTCGAGCTCGCCTCGGGGGCGCAGCGGATCCGGCTGGAGGGCGGGATCGGGGCGCGCGGCGCGCTCGACGCCCGGGCCGAGGTCGAGGCGCTGCGCCTGGAGGGGCTGCCGGTGGGGCTGCTCCCGCGCGGGGCCGGCCTCGCCGGCCTCGTGGCCGCGCAGGCGTCGGTCTCCGGCACCACGCGGCGCCCGGTGGCGCAGGGGCACCTCACGCTCGCCGAGGGGCGGTTCCGCGGGCTCGACGGGCTGAGCGCGGTCGCCGAGGTGGGCTGGGACGGCGGCGCCCGGCGCGCCCGGATCGAGCTGTCCGCGGCGCGCGCGGCGGGCGGCACCGCGGACGTGCGCCTCGAGCTGCCGCTGCCGATGCAGGGTCGCCCGGGCGAGCCGGTGGCGGCGCGGCTCCGCGGCGAGGCGCTGCCGCTCGGCCCCATCCTGCACGCGGCCGGCGCGGCGCTGCCCGCGAGCGGCGAGGTGTCGCTGGACGCCACGCTGGAGGGGGCGATCGGCGCGCCCTCGCTCCGCGCCGAGGCCTCGCTCACCGGCGGCGCCTGGGACGACCTGTCGGCCATCGGCCTCGGCCTCACCGCGGACGCGCCGGGCGAGCGGCTCTCGGCGCGGCTCGAGGCGACGCTGGAGGGGCGCCCGGCGGTCTCGGTCCGGGGCGAGGTGCCGCTCGACCTCTCCGAGCTGCTCACCCGGCCCGCCGCCGCCCTGCGCGCGCTGCGCGCCGGCCGCGCCGCGGTGGACGCGCGGGTGCCGGGGCTGGAGCTCGCCGCGCTGGCGGGGCGATTGGGCCTGCCGGACGAGCTCGCCGGAAGGCTGAGCGGCGACGCGCGGCTGGAGGGCACGCTCGCGGCGCCCCGCGGGCGGGCCGCGTTCCAGGTGGAGGGCGGGGCCTGGGGCGGGGCGAGCGGGCTCGGGGTGGCGCTCGAGGCCGACGCCGGCGCGCAGCGGGTGGGCGCCACGGTGCGGCTCGCCATGGGCGGCGAGGAGCTCCTGCGCGGCGAGGGGTCGCTCGGGGCCGCCCCGGAGCGGCTGCTGGCCCGCGGCGGGCTGCGCAGCGCGCCGCTGTCGGTGTCCCTCGTGGTGCCGCACGCGTCGCTCGCCCGCACCTCCACGAGCGCGCTGCTCGTCGAGGGGACGGTGGACGCGCGGCTCACGGCGGAGGGGACGCTCGCCGCCCCGCGGCTCGCGCTCGAGGCGGAGGGGCGCGGGCTGCAGGTCGAGGGGCGCCCGCTCGGCGACGCCACCGCGCAGGCGCGCTGGGCGGAGGGGCGCGGGAGCGGCCGGGTGACGCTCGCCGCGAAGGCCGGGGGCACGCTCGAGGCGACCGCCTCGGTGGGCGCGCCGCTCGGCCTCGACACCCGCGCCGCCGACCTGCGCCGGGCGCCGGCGGAGCTGGCGCTGCGCGCCCGCGACCTCGACCTCGGCTTCCTGCCCGCCGTGCTGCCGGGCTGGGTGCGGACCGCGTCCGGGAAGCTCCAGGCCGACGTGACCGCGCGCGGGCCGCTCGAGCGCCCGTCGCCGCGCGGGACGGTGCGGCTCGCCGACGGGAGGCTGGCGGTCTCGGAGTACGGCGACTGGACGCAGATCGAGGTGGACGCGACCGTCACCGACGACGCGGTGGAGATCCGCCGGGTGGCGGCGCGCCGCGCGCACGGCTCGTTCGAGGCGCACGGCGCGCTGCGCGGGATGGGCGGCCCGGACGCGCGCCTGGAGGGCCGGATCGTCAGCCGCGAGCTGCCCATCATGCACGCGGGCATGGACCTCGCGACGCTCGACCTGCAGGTGGACGCGACCGGGGCCTACCAGCCCGGCGCGCTGCAGGTGAAGCTCACGGTGCCGCGGGGGACCATCCGCCTGCCCAAGCGCGCGCCCCGCACGCTGCAGTCGCTCGAGCGCCGCCGCGACATCGTGGTCGGGCGCCAGCCGGCGCCGAAGAAGGGGCCGCTGCCGGTGCCGCGCGGGCCGGGGGAGCGGCCGTTCACGCTCACGGCGCAGCTCGTCGTCCCGGGCCGGCTCATGGTGGTGAGCGACAACCCGCGCATCCGCGTCGAGCTGAAGGCGAACGTCACCTACGAGCTGACCGGCGCGAACGACTTCGCCACCGGCACCGTCGAGGTGGTCCGCGGCGAGGTGGAGCCCATCGGCGGCCGCAACTTCCAGATCGAGCGCGGCAAGGTGACGTTCACCGGCGGCCCGCCGAAGGCGGCGCTGCTCGACGTGGAGGCGGTGTACGACAACCCGGTCGCGAAGGTGACGGTCGCGGTGGCCGGGCCGATCTCCGACCCGGAGATCCGCCTCTCCTCGCAGCCGCCCATGGACGACGGGCAGATCGCGCTGCTCATCGCCACCGGCCGCACCGAGCTGAAGCCCGGCTCGGGTGGGGTCGGGACGCTCACCGGCGAGGAGGCGGGTCGGGCCGCGCTGGGCGCGGTGGCGACCCAGGCGTTCAAGAACCTGGTCGCGGACAAGCTCCCGCTCGACACGGTGGCGGTGGACGCGGGCGCGCTCCGGGCCGGCAAGTACGTGACCGACAAGATGTACGTCGGCTACACGCGCCGCTTCGACGTGCAGCTCGAGCAGGGCCAGAACGTGAACGAGGTGCGGGTGGAGTACCAGATCACCCGCCGCTGGACGTTCGAGTCGCGCTACGGCGACGCGCAGTCCGGCGGCGCGAGCCTCATCTGGTCGAAGGACTACTGACCGTCCCGGCCGCCGGGGCGGCCCGCGCGCAGCGCCACAGCTCGCGCGCGATCCACGCGGCGAGCGCGAGCCAGAGCACCGAGCGGACCACGCCGTCCGGGTGGAACAGGTGGTCCCGGAACCAGGGGTCCCAGCGCCGGGCCCGGACCTCGAACGCGACGTGGAAGTCGGCGACGGACACCGCGCTCAGCACGAGGAAGAGGCCGGTGGGGGCGGCGGCGAGCGCGCCCGCCAGGAAGCCGTAGAGCGCGTACTGCGGGCTCCAGATCTTGTTCGTGGCGATCCAGGCGGTGAGCGCGAGCGCCACCGCGAGCCGCACCGCCCGGCGGGCGTCGCCCCCGGCCCGCGCGGCGCGCCAGGCCGCGGCGCAGCCGAGCGCGACCGCGAGGAGCATCGGCCCGGTGGAGAGGACCTCGAGCCAGGGGCCGCGCCCCACGCCCAGCGCGTCCCAGATCGAGTTCTCGGCGCCGCGCCCGGCGTTGAAGCGGAAGAACCAGCTCCAGCCCTCCGGGGCGGCGAGCGCGAACGGCAGGTTCACGGCGAGGAGCGCGCCGGCGAGGCCCGCGCCGAAGCGGAGGAGCGGCGCGCGCGACGGCTCGGCGGCGAGCGCGAGGAGCGCCGGCGGCGCGAGCACGCCCGGGAACAGCTTCGCCGAGGTGCCGAGGGCGGTGAGCGCCCCGCCCGCGCCCGGGCGGCCGCGCGCGAGCGCGAGCAGCGCCGCGCAGAGGAGCGCGATGGGCAGCAGGTCCCAGTTCAGCCCGGCGTAGTAGACGAGCGCCGGCGTCGCGCCGAGCCAGAACGGGCGCGCCCCGGGCAGCCGCTCCAGCGCGAGCAGCGCCGCGAACAGGCACAGCGCCAGCAGGGCGTAGGTCACGGTGAAGTGCACGAGCGCGCCGCCCGGGACGAAGCTCGGGAGCCACAGCGCGATGCCCAGCAGCACCGGGTACTCGATCCGGTCCTCGAGGTACGGCAGCGGCCGGCCGCCGCCCAGGTAGCGGTCGCCGTGCAGCGCGATCACGTCGGAGTAGCAGTGGTGCTGGAACGACCAGAAGCGGTAGCCGGCGCCGGCGTGCGAGGCCCCGCGCGCGACGTTCAGGTAGCCGATCGCCAGCCAGGCTGCGGCGAGGCCGAAGGTGAGGAGCCGGGCGCGGGTGGTCACGCGCGCGGGACGTTAGCACGCGGCGGGCGGGCGCCGGCGGGGAAGGCGGCGGGGCGGGCGCGAACGCGGTGCAGGGCCGAGCTTGTGGGGCGGGAGGTCGCGATGCTCTGGCTGCTGGCGTCGGTGCTGTTGGTCGTCTGGATCGTGTCGCTCGCGTTCAAGGTGACGGTGGGCGCCATCCACCTGCTCCTGCTCGCGGCGCTGGTGCTCTACGTGGTGGGCTTCGTCCGGGGCCGTCACCGGACGGTCACCTGACGGGCGGCCGCGCGCCCCGGCGCCGCACGGGCGGCGCGCCGGCCGCGCGCCTCGGGTAACATCGCGCGCCGGTGACCCCGCTCCAGCGCCTCGCCGACGCGCTCGCCGCGCTCGTCTCGACCACCGGGCCGTACGCGCCGGGGATCCTGTTCTTCGCCACCCTGGTCGAGTACGTGTTCCCGCCGTTCCCCGGCGACCTGCTGGTGGTCCTCGGCGCCTGGTACGCGGTGGAGGGCGCCATCTCCTGGCCGCTCACGTTCGTCTCGGTCACCGCGGGCGGCCTGGCCGGCGCGTGGCTGGACCACCGCGTCGGCGCGGCGCTCGGGCGGCGGCTCGACGCGCGCGCCGCCCGGCACGGCGCGCTCTCCGTGCAGGCGCGGCGGCTGGAGCGGTTCGAGGCGAGCTACCGCCGCTGGGGCGGCTGGCTGCTCGTCGCGAACCGGTTCCTGCCCGGCGTCCGGGCGTTCATCTTCATCGGCGCGGGCGCCTCCCGGATCCCGCTCCGCCGCGTGCTCCTCCTCGGCGGCCTGTCCGCCGCGCTCTGGAACGCGGTGCTGCTCGCGGCCGGCGCGTTCCTGGCGCACAACCAGGAGGAGCTCATCCAGCTCGTGCACCGGTACACGCGCGTCGCCTGGGCCGCGCTGGCCGCCTGCGCGCTCCTGTGGGTGCTCGGGATCGCCTGGCGGCGCGCGGCCCGGCGCCGCGCCGCGGCGGCCGGCGAGGAGGAGGCGTGATCGCGCTCGCCGCGGCGGCGCTGCTGGCGGCGCTTCCGGCGGGCGAGGCGCGCTACCGCGTCGAGCTCTCCGGCGAGCCGGTGGGCGCGGCCGAGCTGCGGGTCGCCTGCGCCGGGGCGCGGTGCCGGCTGACCTTCGAGACCTGGCTGCGCGCGCCGGAGGAGGCCGGCGGCGCGGTGCGCGTGCGCCGCGTCGAGGCCGAGGTGGACCGGGAGGGCCGGCTGGCGGGCGCGGTGCGCCGGACCGAGGACGGGGCGCCGCGGGCGGCGAGCGCGGCGCCGGGGCGGGTGCCGGCCTCGGCGGCCGAGCTCGCGATCCTCGCGAGCCTGGCGGCGGGCGGCGGCGCCGCGGCGTGCCTGCCCGCGTTCGACGAGGAGGACGGGCGCACCGGCCTCGCCTGCGCCGGCCCGGCGCTGCCGGACGGCGCGCGCGCGCTGGAGGTGCTGGGCGAGCGGGAGGAGGTGCGGGCGGCGCCGGACGGCTTCCCGGCCGAGGTCCGGCTGCCGGACCAGGGCGCGCGCTTCGTCCGCGACGCCGCGGCCGCGCCGCCGGCCCGGGCGCCGCGCCTGCCGGTCCGCGTCCCCGGCCCCGCCGAGGCGGACCGCGCCCGCGCGTTCTGCGGGCTCGCCGCCGATCCCCCCGCGCCGGCCCCGCCCCCCGCGGCCGCGCCGCCCGCCGCGCCCGGGCCGGGCGACTGCCGGGCGCAGGCCGCGGCCTGGATCGCGGCGGCGCGGCGCGCCGGGCTCGAGGCGCGCCAGGCCGTGGGCGTGGCGCACGACGGGGAAGGGTTCACCTGGCACGCCTGGGCCGAGGTGCGCGGGCCGGCGGGCTGGATCGCCGTCGATCCGGCGTTCGGCGAGGCGCCCGCGCGGGGGCCTCGCTTCACCGTGGCGCGGTTCACGCTGGGTGACCCGGCCGCCCGCGCCGAGGCGGGTCGCCGGATCCTCGCGTGCTGGGGACGGGGGCGGGTGAGGTAGGCGCGGCGCCCACTCGCGGTGGAACGTCGCCGTTCCGGACCGCGCGGACCCAGCGTAGGATTCGCGGGTGTCCGGCCGCACCGTCCGTCGCCCCGCCCGCAAGGCGCCGCCCACCATCGACCGCACCGCCACGCTCGCGCTCGCCGACCGGGCGCGGGCGCGCGGCCGCCGCCGGAAGGCGGTGGCGCTCTACCAGCGCGTGCTCGCGCAGCACCCCGAAGATCTCGCCGTGCACGGGAAGGTGGCGCCGCTGCTCGCCGCGCGCGGCGAGCGCGAGGCGGCGCTGCGCAGCTTCCGCGCCGCCATCGACGGCCACCGCCGCGCCGGGTTCGTGGACCGCGCGCTGGCGGTGCTGGCGCAGGCCACCGAGGCGTTCCCGCGCGACGACGGCCTGTGGGAGGAGATGGGGAGCCTGGAGCTGTCGCGCGGGCGGCGCGCCGACGCGGTGGCGGCGCTGGTGCGCGGCGGCCGCACGCTGCTCGCCGCGCGCGCGCTCGGCCCGGCGGAGCGGCTGCTCCACGCGGCCGGGCGCCTCGAGCCGTGGCACGGCGAGGCGACGCTGCTGCTCGCGCGCGCCTGGGCGCGCTCCGGCCGGCGGCGCGACGCGATCCGGCTGCTGGAGGGGCTGGCGCAGCGGACCGGCGGGCGCACCCGCGCCGCGGCCCGCGCGCTGGCGCTCCGGCTCTCTCCGACCCCCGCGCGGCTCTGGCGCTGGCTGCGCCCCTCGACCGGCTAGCGGCGAGCGCCCCGCGGTGCGCGGCTCTTCAGCCGGCGCGGCGGGCCAGGAAGCGGGCCAGCGCGCTCGCCTTCGCCACCAGCGAGCCGAGGTCCACCTCCTCGGCGAGCGTGTGGAAGGCCTTGCCGCGCGCGCCGAGCGCGTCGATCGTCGGGATGCCCGCCGCGCCGGTGGTGCACGCGTCCGAGCCGCCGCCGGCGAGCGGGGCCTCGCCCTGCCCCAGGCCGCACTCGCGCTGGCAGTCGCCGTACTCCTTCGCGAGGGCCGACGAGGCCGGGGTGCGCTCCAGCGGATCGCGCCAGGCGCCGGGGGTCACCTCGAGCGCCGTGCCCGGGATGGCGGCGTCCCGCGCGGCCGCCTCCACCGCCTCGCGCAGCGCCTGCCCGTCGGCGACGGTCTCGAAGCGCAGGTCCACCTCGCAGGAGGCCGCGTCCGGCACGGTGTTCTTGGTGGTGCCGCCGGCGATGGTCCCGACGTTCACGGTGAGCCCGCGCGCGTAGTCGGTGAGCGACTGGGCGCGGTCCACGAAGCGCGCCAGCGACCAGATGGCGCTCTTGCCCTTCTCGTGCTCGTTGCCCGCGTGCGCCGCCACCCCGCGCGCCTCGACCCGCACCGAGGCCACGCCCTTGCGGCGCGTGACCACCAGGTCGCCCGGGCGGCCCGACTCGAAGCCGAGCGCGCAGGCGGCGCCCGCGGCGTGGGCGCGGATGACCGGCTGCGACTCGGGGGAGCCCACCTCCTCCTCGGAGACGAGCACCCCGCGCACCGCCACCCGCTCCAGGACCCCGGCGCGCTTCGCCGCCGCCAGCCCGAACAGCATGACGACGAGGCCGCCCTTCATGTCGAACACGCCCGGCCCGCGCGCCCGGTCGCCCTCGCGGCGGAACCCCTCGAACGTGCCCGGCGGGAACACCGTGTCGGTGTGGCCGAGGAGGAACACCGGCGCGCCCGCGGCGCGGCCGGTGAACAGGACGTGCGGGCCGTAATGGTGCGAGGGGCGCAGCTC
>NC_007760.1_3
CACGTCCATGGCGAGCGTGCGGAGCTGCCCCGCCACCACGTTCGCGACCGCCTCCACCCCGGCGCGGTTCTGCGTGAAGGAGTTCTGCGCGACCAGGCGCTCCAGCAGCGCCTCCATGGCGCCGCGCTGTCCCTGCAGCCAGGTGAGCGCGTCCTCGATCCTTGCGGCCATCCGTGTCGTCCCCGGCCCGGCGGCGCCCGCCAGCGGCGGGCGCGCGGGGCAAAGCCCGCGCGGGCGGCGCGTCGGCGCTGGCCGGGCGAGGGCGCTCCCGGTATAAGGGCGGCGCATGGCGACCGGCAAGCGCTTCAAGGCCGCGGTCATCGGCGGCTCCGGCTATGGCGGGGCGGAGATGATCCGCCGGCTCCTCGTCCACCCCGAGGTGGAGCTGGTCCGCGTCGCCTCCATCGACTTCGTGGGCGAGCCGCTCTCGGCCGCCGATCCGGCCCTCGAGGCGGTCACCGACCTCACGTTCGAGGGGATCCCCCCGGCGGAGGCGGCCGCGGGCATGGACGTCGTGCTGCTCGGGCTGCCGCACACGGTGGCGGCCTCGAAGGTGCCGGAGCTCGCGGCGCTGCCCGGCGTGAAGGTCGTGGACATGAGCGGCGACTTCCGGCTGAAGGACGCCGCCGCGTACCAGCGCTGGTACAAGCACGTCCACCCCTGCCCGGAGCGGCTCGCCGACTTCGTCTACGGGCTGCCCGAGCTCAACCGGGAGCGGATCCGGGGGGCGCGCTTCGTCGCCTCGCCCGGCTGCTTCGCCACCACCATCGAGCTCGCGCTCCTGCCGCTCGCGCGCGCCGGGCTGCTCGAGGGCGTGGTCCACGTGCAGGGCATCACCGGGTCCTCCGGCTCGGGGGTGGCGCCGTCGGCCGGCACGCACCACCCGGTCCGCGCCGGAAACCTCAAGACGTACAAGCCGCTCGAGCACCAGCACGTCCCGGAGATCACCGAGACGCTCGCCGCCGCGGGCGCGCGCGACCTCGCGCTGCGGTTCGTGCCGGTGTCGGCGCCGCTCTCGCGCGGCATCCTCGCCACCGCGTTCGTGGAGCTGCCGGAGGCCTGGACGCAGGACCGGCTCGACCGCCTCTACCGCGAGGCCTACGCGGGCGAGCCGTTCGTGCGCGTCCCGCGCAAGCGCCTGCCGGAGGTCGCGGCGGTGTCCGGCTCGAACTACGCCGAGGTGGGCGTGGCGGTGGGGCCGGCGCTCGGCGGACGGCGCACGGTGACGCTGTTCGGCGCGACCGACAACCTGGTGAAGGGCGGGGCCGGCCAGGCCATCCAGAACATGAACCTCGTGCTCGGGCTCGACGAGAAGGCCTCGCTCGCCGATCCCGGCCCCTGGCCTCCATGAAGACCATCGTCCTCAAGCTGGGCGGCGAGATCGTCCACTCGCCGGAGCTCGACCTGGTGGCGCGCGACCTGCGCACGCTCGTGGACGGCTGGAACCGGGTGGCCATCGTCCACGGCGGCGGCCCGCAGGCGACCGCCCTGCAGAAGCGGCTCGGCCTCGAGACGCGGATGGTGGCGGGCCGGCGCTACACCGATGAGGCCACCCTCGAGGTGATGAAGTACGTGGTGGCGGGACAGCTCAACGTCGATCTCTGCGCGCGGCTGCTCGCGAACGGCGTCATGCCGGTGGGGCTGCACGGCGCGAGCGGCCACGCCGTCCAGGCCACCCGCCGGCCGCCCCGGGTGATGCAGGGCGCCGGGCCCGAGCCGGTGGACCTCGGCCTGGTGGGCGACGTCGTCGGCTTCAACCTGCCGCTCCTCGGCGACCTGTTCGAGCGGCGCTACGTGCCGGTGCTGGCGTGCCTGGGCTGCGACGACGCCGGCCAGGCGCTCAACATCAACGGCGACACGGTGGCGAGCCAGCTGGCGGGCGCGCTCCGCGCCGACGCGCTCGTGCTCGTCACCTCCACCCCGGGCGTGCTCCGCGACGTGAAGGATCCCTCGAGCCGCATCCCGCGCATCACCCGCGCCGAGTTCGAGCGGCTGGTGGCGGACGGCACCATCTCCGGCGGCATGATCCCGAAGCTGGAGGAGTCGTTCGAGGTGCTGCGCGGCGGCGCCCGCTCGGTGGTGATCCTCGGGAAGCTCTCGCCCGGCGACCTCGTCGCCGCGGTGCTCGAGCCGGGCTCCGCGGGCACGGTGCTCGAGTAGCTCGGCTATCGCGCCGGCACCCTCTCCAGCACCACCGTGACCGGCTGGAGCCGGCCGCCGACGTACACGCCCTCCTCGGAGAGCGTCAGCTTCAGCACCTCGGGGTTCGGCGCGCGGTCCGGGCCGAGGCCGTCCACCGGGCCGAAGTCGGCGCGGAAGCGCACCACCTCGCCGGGCGAGAGCGTGGCCACGAAGCCGCGCGAGGCGCCCCCCGCGGTGCAGCGCGGGGCCGCCTCCAGCAGGCAGGCGCGCACGAGCGGGAGCTCCTCGCCGCTCGCCGAGCGCAGGCGCACCCGGCCCAGGTCCACCCGCACCGGCGCGTCGCCCACCGCCGCCACGCTCCGCTCCACCGAGAGATCCGCCTCGCCGAGCGAGGCCGCCACCAGCCGGTACTCGGCGCCCTCGCCGATCGGCTCGGCGTGGAGCGGCGGCGCGCCGTCGCCGAACGTGCCCTCCTCGCGGTAGCGCCACAGCGCCTCGCGCGAGGCGCAGCCGGAGGCGAGCGACACGGCCAGGGCGGCGAGGGCGATCCGGCGCATGCCCGGAGCAGAGCATGGGCCCGGAGCGGCCGTCGAGGCGGCGGCCGGCGCCGGGTGTGCGCGCGGGTGCGCGAGCGCGCGATCAGGGCGCCGGCGCGGCCGCGGCGCGGGGGGCGGGCTCGGACTCGCCCCGGAGCGCGCGCAGGATCCGCCCGGCCTGCCGGGCCATCCGCGCCGGCCCGTCGGGGAGCGGCCGGTCGTCGGGGTCGGTGATCTGCGCGCCGCCCATGCCGGCGTACATCGTGACCTTCAGGTCCTTGCCGATGGCGGCGTAGCGCGGCTCCCAGCCCACCGTCGAGACCACGAACCGGTCCTCGGGCGCGTCGAACATGGACACGCCGTCGGCGTAGAGCGAGGGCGCGTGCCGCTCGCCGAGCAGCGAGAACAGCGTCGGCACCACGTCCACGTGGCTGGTGACCGTGTCGCGCACGCCGGCGGGCACGCCCGGCCCGAGCCACACCGCCGGCACGTGGATCTGCTCGTCGGTGACGGCCGAGCCGTGGCCGAGGTGCCCCTTCTGCCGGAACTCCTCGCCGTGGTCGCCGGTGAAGACCACGAGCGGCTCGCGCCCGCGGGTCCGCGCGAAGTCGTCGAGGAACGCGTCGAGCGCGCGGTCGAGCGCGTGCGCGGCGTTGCGGGCGCGGTTCTCGATCTCCTGGCCCGGCGCGCGGGTGGCCTTCAGGCCGCCCAGGCCGTCCCAGGCCGGCGCGAACACCTGGTCCTCGGGCTCGTGGAAGTAGTTGAAGTGGGTGCCGAAGAAGAAGAGGAACAGGAACACCGGGCGCGCCGGGTCGGCCCGGGCCGCGAACGCGCGGGCGCTCTTCAGCATCTGGGCGTCGCGGGTGGACGGGTCGTTCCCGTCGCACCAGGTCTCGAGGTCGGAGACCCCGCCGAACACGGTCTTCTGCAGGTCCATCCAGTCCACGCAGGAGGCCGCGCTGACCTTCACCTGGTAGCCGTTGTGGGTCAGCGCCGGGAACAGCGTCGGCTGGCGCCCCGCGCCGACCACCGCCTCGAGCTTCTGCGCCTGGAGCCCGTACACGAGCGAGAAGAGCGTGTAGTTCGTGGAGCTGGCGGCGGCGTAGTGCCGGGTGAAGCGCGCGCCGCCCTGGGCGCGCGCCCACAGGCGCGGCATGGTGCGCGCGTCGAGGTGCTCGGCGGGCAGGCTCTCCGCCACCACGAACAGGACGTCGGGCCGCGGCTCGAAGCGGAGCTCGGCGGGGTCCACGCCGGCCGGCAGCCGCTTCGAGGCGTTCGTGCCCTCGAAGGGATCGTTGGTGCGCTCGCCGAAGATCGAGCGCGCCAGCCCCTGCATGCGGATGGGCACCTGGAGCGGGAGCGTGGTGGAGGCGGCGAACACCGAGGAGCCGGCGAAGTAGGTGAGCCCGCCGCCGTACACCCGCTCCGCCGCGGAGAGGAGCAGGAGCGCGAGCGCCCACGGCCAGGTGCGGCGCGCGGGGGCCGCGAAGCGGCGCACGAACCAGGCGCCGGCGAGGACGTCCACCGCCACCAGCGCGAGCGCGCCCCCGAGGAACAGGAGCACGTCGGAGAGCGGCACGCCGGTCTCGCGCAGCGCGTTCGGCTGCAGCATGACGCGCAGGAAGAAGCCGTTCAGGTGGAAGCCCACCGACTGCAGCACCTTCGCGTCCACCGCCAGCCCGCCGGTGAGCAGCCCGGCCACGGCCCCCACCGCGAAGCGGTAGGCGCGCGGGGCGAGCGAGAACGGCAGCGCCAGCGCGAACGCCAGGAGCGCGAGGAGCAGCGCCTGCGGGAGGAACGTCGGCCAGAGCCAGGCGCGGTACGGCGCCGGCGTGGCCTGGACGGCCTGCCCGATGGAGGTCGCGTACAGGGCGAGGAAGACCGGAACGTGGAGGAGCGCCCAGAGGAACGCCGGAAACCTGAGGCCGGACGGGCCCCCCCGCGGCGCGCCAGCGGGGTGCAGGAGCATCGGGCGCGGAACCTAGCACCGGCGGCTGCGCCACGCCAGCCAGCGCAGCGCCCGCGCGGGCGCCCGGGCCAGCGCGCCCCCCGCCGCGCGGGGGAGCCCGCGCAGCGGCGCCACCGCGCCCGCCGGGAGCCGCAGCGTGAACTCGGCGCCGTGGCCGGGCCGGCTCTCCACCGTCACCGTGCCGCCGAGCGCGAGCGCCTCGCGGCGCGCGATCCAGAGGCCGAGCCCGAGGCCGCCGTAGTGGCGGGCCGACACCGCCCGCGCGTAGCGGTCGAAGATGGCGGCGCGGCGCTCCGGCGGGATGCCGATGCCGTGGTCGCGCACCGAGAGCCGGGCCTGCGCGCCCTCGGCGCGGACCGTCACCTCGATCGGCCGCCCCTGCCCGTACTTGGCGGCGTTCGCGAGCAGGCTGGCGAGCGCGCGATCGACCCGCGTGCGATCCCAGCGCCCGCTCACCGGGCCCTCGGCGCGAACCGTGACGTCGCAGCGGGCGCGGTCGAACAGCTCGCGGCGCGCGTCCACCGCGTCGTTCGCCAGCGCCCCGAGGTCCACCTCCTCGAGCGCGAGCGGCTCCGCGGCCGCGCGCGCGTCCACCAGCAGGCGCGAGACCAGCTCGGCGAGCCGTCGCGCGGCGCGATCGGCGCGCGACAGGTGCCCCCGCGCCGCCTCGTCGCCGCGCCGGGCCGCGTCGCGCCCCGCGGCGCCGAGCTCCAGGAACAGGGCGGTGAGCGGCGTCTTCAGCTCGTGGGCGGCGAGGCCGAGGAACTCGTCGCGGGTGCGCAGCGCCGCCTCGGCCTGGGCGCGCCCGTCGCGGTCGGCGCGCGAGGCGCGCAGCGCGCGGAGCAGCGTCATCGAGGCGAGCGCGCCGCCCAGCACCGCCGCGGCGAGCGAGGCCCCGAACAGCACGCCCTCGTGATCGCCGCCGGGCAGCAGCGCGTCCCCCGCGCCGAGGCCGATGGCGGCGAGGAGCGCCGTCTCGGCCGCGAGCAGGGCGCACACGCCGAACATGGCGAGCGCCGGCCACGCCTCGGGGCGCACCGCCGCCGAGGCGGCGCGCGGGCGCCGCAGGCTCGTCTCCTTCCCGGGGCCGGCCTCGCCGGCCCCGCCGTCCTGGCCGTCCCCCCGCCCCGGCTCGACCGTCTCCGGCCGCACCGGGCCCCGGCTCGCTGCGCTGCTGATCATCGGGGTCACCTCGAGCTGGCGCGGTCGCGCGGCTCGACAAGAGCGGGCGGCAGGATACTCCCTGGAGCCGGGAGCGAAATTGCCCCCGCGGGTCGGCGCCCGCACGAGGAAGGCGCGGCGCGGCCGCGCGCTCGCTCGCTCGGGCGCACGCGGGCGGGGCGCCGGTCGCCGTCAGCGCGGGGGCGGCGCGAGCCGCATCGCGAGCAGCGGGCGGCCGCAGCCGGGGCAGGCCGGATCGCCGGGCTCGTCGGAGAAGATCTCGCACGCGGGGCAGTGGTGGCGCACCGCCGACCCGCCGGCGCCGGGTGCGTCGTGCGGGTACATCGCCGCGAAGCCGCGCGCCAGCGCGGAGAAGTACGCGTACCTCGCCTCGGGCGTGAGGTCGTCGGGCAGCGGCGCGCGGCGGAAGGTGCGGCCCGCGACCACCCGCGGCGCGCCGTCGCCGCGCGCGGCGGCGAGCGCCTCCGGCGTGCGCGAGGGCCAGGGGAGGTCGGTGAACCAGCGCGCGCGGAACGCGATCCAGTCGGCGGGCGCGCGGACCTCGGCCAGCTCGGCCTGGAACGCCTCGAGGCGGGACATGAAGGCGGGCTCGAACGGCATGGGGCGATCTTGCGCCCGGGCCGCGCGCGGGACAAGAAGGGGGGCGCGCCGCCCGCGGCGGCGCCGGAGGATGCCATGGCCGACTCGCAGCGCCGCGCGTTCGACGATCGCTACCGCGAGGGCACGCCGCCCTGGGACATCGGGCGCCCGCAGGCGGAGCTGGTGGCGCTGGCGGAGGCGGGCGAGATCGTCGGCGACACGCTCGACGTGGGCTGCGGCACCGGCGAGAACGCGCTCCACCTCGCCGCGCTCGGCAAGCGGGTCATGGGCGTGGACGGCTCGCCCACCGCGATCGCGCGGGCCCGCGAGAAGGCGGCCGCGCGCGGGCTCTCGGTGCCGTTCCTGGTGGCCGACGCGCTCGACCTGAAGGCGCTGCACCGGCGCTTCGAGACCGCGGTGGACTGCGGCCTGTTCCACGTGTTCGACCGCGCCGAGCGGCGGACCTACGCGCACTCGCTCACCGAGGTGCTGTCGCCGGGCTCGACGCTGCACCTGCTCTGCTTCTCCGACGAGGAGCCACCCGGCCCCGGCCCGTTCCGGATCTCCGAGTCCGACGTGGGCGACGCGTTCCGGTCGATCTTCGCTCTGACCCGGATCCGGGAGGCGCGCTTCGAGCGGCTCGGCGCCGACCCGGCGCGCGCGTGGCTCGCGACGCTCGTCCGGATCTAGGAAAGGAAACGGCCGCGCCCCTCGCAGGAGCGCGGCCGTTCACACGCGGATCGAGGTTCGGCCCTAGAACACCGTCCACTGCACCATCGCCTGCGGCGCCGAGGAGGTCTCCTCGAACGAGCCCAGGCTGTAGTAGTGCAGCCACCACTCGACGCCGACGTACAGCTTGCCGGCCTTGCCGCCGAACGGCGCGAGCGCGTCCACGAGCAGCTGCGGCTGCGACCAGATCTCCACGCCGTTGTCCGACCCGGTGTAGAAGCCGCCCTCGTCCTTCAGGCCGTTCACGTCGATGAAGCCGGTGAACAGGAACGGCACCTTGCCGACCGCGAACGGCACGGTCCAGAACGGCGACACCTGCCAGCCGTGGCGGTTGAAGTTGTCGTAGCGGTAGTACGCGTTCAGGCCGAGCACCCAGCCGGCCGGCACGGCGAAGTCGAGGCCGAGGCCGCCCATGTACGCGTAGAAGCCGGCGCCCTGGTTCACCTCGCCCGCGAAGCCCCAGTTCCGGATGACGCCGAACAGCGGCTCCTTCTGGCCGAGGAGCTGGTTCACGAACAGGCGGGGGTGCCACTCGACGTACGCGTCCGTCCACTGCGTGTCGTCGGTCTCGAAGCGGCCGCGCGACAGGTCGAAGAACGCGAAGTTGTCGCCGTACTCCCACGTCGAGAAGTGGTTCAGCGTCAGCGTGGTCTTGGTCCCGTCCTTCAGCTTGCCGGCGAACGAGGTGTCGATCGCCTTGTCGAAGTTCCAGCCCTGGAGGAGCTGGACGTTGGTGGTGGAGAAGCCGCCCGCGCGCGCCGCCGGAGCCGCGGCGACGAGGGCGAGCAGGAACGAGGCACGGAGGAGGCTGCGAAGGGTCATGCCGCGCCTTCTAGCCCACTCAAAGGGCAGACCGGAAGGGGCTTCTCAGCGCGCTCCCCCGTCGAACGGGACGACGTGCGCCCGCTCGCCCGGCCGCGCCTCCAGAACCTCCCGTGCGCGCTCGGGAATCCAGACGTTGGTCCCGTCCAGCCGCGCCTCGGCGCGCACCGCCCGAAAGCGGGTCCGCCCCTCTCCGCGGGTCACCGCGATCAGGCAGTCCTCGCCCCCGTGCAGGCCGGCGTCGAGCGGCCCGGGCGCGAGGCGGGCGCGGCGGTAGGCGCGCACCAGCGTGATCTCGGCGAGCGTCGCCTCGTAGTGCGGGCCGCCGTCGAACGGGTCGATGCGGTCCACGTAGCGGAAGCCGATCTTCTCGAGCATCCGCCGCACCGGCTCGGTGTCCGGGCCCACCTTCCCGAGCAGGCGGCGGACCGCCGGCGAGAACAGCGTCGCGTACACGTCGGAGGGCGGGAAGAGCTGCTGGATGAACTCCTTGTTCTCGCGGCTCTTCTTGTCGGCCTCCTGGTAGTCGAGGTCGGTGAAGCGCTTGCCGAACGCCTCCCAGAACAGGCTGCGGCCGTCCTTCGTGAGCGGCGGCATGAGCTCGGCGAGGACGCGCTCGCGGAAGCGGTCGCGGAACATCGCCATGTAGAGGAAGCGAACGAACGCGAGCTGCTTGCCCGCGCGCGCCTCGCCGCCGCGCTGTCCCGGGTGCACCACCAGGCCGCCGATCTCGGTGGGGCCGTCGAAGTGGTAGCCGATGGAGAGGACCTGGTGCTTGAAGTGCCGGTCGATGGTGGACGAGTAGTGCTCGCGCTCCGAGACGTCGAAGAACGTGCAGGGCGACTCGCGGGTGCCGTGCTGCGCGATGATCATCGAGGTGCCGACGATCCGGCGCGTGCGCGGCTCCTCCGCCACGAAGACGTAGGCCCGCTCCAGCGGGTTGCGGATCTTCCCGGCGAAGCTCCGCACCGAGCGATCGACGATCCCCGAGAGCGCGCGCTCGTCGTCGGGGAGGTTGACGGTGTTGAGCACCTTCGCCAGGGCGGAGAGCCCCGCGAGGTCCGTCTTCTGGGCGTCCCTGAGGAGCAGCATGCGGACCGGATCCGTGGCTGGAGGCGGGCCCGGGTCTAGCACGGGGCTCGGGGCCTGTCACGGAGCGCAGCGGGCCGCGGGGAGGCCCCCGCCGGCCCGCCGCGGCGGCGCTCCGGCGTTGAAAGCCGGGCCGCCGCGTGCCATGGAAGGACGCGTGCGCGCGGTCGTCCAGCGGGTCTCGAGGGCCGAGGTGCGGGTGGACGGCGCGGTCACCGGCGCCGTCGGGCGCGGGCTGCTCGTCCTGCTGGGCGTGGCGCGCGACGACGGCGCCCAGGACGCGCGGCTGCTCGCCGACAAGCTCGCCGCCCTGCGGATCTTCGAGGACGCCGCCGGCAAGATGAACCTGGCGGTGGCCGAGGTGGGCGGGGCGGTGCTGGTCGTCTCGCAGTTCACGCTGCTCGGCGACGCGCGCAAGGGGAACCGGCCCGGCTTCTCCGACGCGGCGCCGCCCGAGGCGGCGAACGCGCTCTACGAGGCGGTGTGCGGGATGCTCCGCGAGAAGGGGTTGCGCGTCGAGACCGGCGTGTTCCGCGCCGACATGCAGGTCGAGCTGGTGAACGACGGCCCGGTCACCATCCTGCTCGACTCGCGGCGGCTGTTCTAGGGAAGGAGAGGCTTGCGATGAGCGACTGCCTGTTCTGCAAGATCGCGCGGGGCGAGCTCCCCGCCAAGCTGGTGCACCAGGACGCCGACACGGTGGCGTTCGTGGACGTCAACCCGCAGGCGCCCACGCACCTGCTGGTCATCCCGCGCAAGCACATCCCCACCGTGAACGACCTCTCCGCCGAGGACGAGGCGCTCATGGGGAAGCTGTACCGGGTGGCGGCGGCGCTCGCGAAGGAGCGCGGGGTGGACGGGTCCGGCTGGCGCGCCGTCGTGAACACGCACGGCGACGCGGGGCAGACCGTGTTCCACGTCCACCTGCACCTGCTCGGCGGCCGCCGCATGGCCTGGCCCCCGGGCTAGGCGTTCACCCGAGGTTCACGGCCCCGGCGCCGCGCCCTGCCGGGCCAGCCGGTTCGCCGCCGCCGCGGCGAGCGCGGCGTTCCCGAGCAGGAGCCGGGCCTGGAACAGGTCCCCGCGCGCGAGCGCCTCCCGCGCCGCCGCGAGGTCGCGGGCGCCCGCCTCGGCCTGCGCCGCCTCCTCCGCCGCGCCCCGCCGGCCTGCCTCGGCCCGCGCCGCCTGCAGCGCCGCCGCGTCCTGGGCCAGCGCCGCGTCCACGCCGCTCGCGTCGCCCGCCGCGAGCGCGCGGAGCGCGCCGTCCATCCGCTGCAGGGCCCCGCCGGTCGCCTGCGCGCGCTCGGCCGGCGAGCGGGCGGCGGCCTCGGCCTCGGCGGCGCGCCGGGCTCGCGCCTCGGCGAGCTCCTGCTCGACCTCGGCCGTCCGCGCCTCCGACGCGGCGCTCGACGCCCGCAGCGCCTCGACCTCGGTCCGCAGCGCCTCCACCTGCGTGCGGAGCTGGTCCATCTCCGCCTGGGCCGCGGCGGCGGCGCGCTCCGCCTGCGCCGTATCGGCGGCGCGCTCCGCCCGTGCCGCAGCGTCGGCGCGCTCCGGCTGCGCGGCCGCGTCGGCGCGCTCCGCCGGCGCGGCGGCGGGCGGAGGTGCTTGCCCCGCGCCGCCCTCCCGCTCCGGCGCCGCCTGCCCGAGCGCGAGGCCGAGGCCGAGCGCGATGGCGAGGAGGGGCGTCATGCCTCGACCATCGTGACGCCGGCGCGCGCCGGCAACGGCTCCCACCTTCCGCGCGGCGGCCCGCTCTGGCACGCTCGCTCGACGCCGTCCACCGTCCGAGGAGCCTCGATGCCCGTCGTCCGCCCCCGCCGCAGCGCCCTGTACCTGCCCGGCTCGAACGCGCGGGCGATCGAGAAGGCGCGCACGCTGCCCGCCGACGCGCTCATCCTCGACCTGGAGGACGCGGTGGCGCCCGCCGCGAAGGACGCGGCCCGCGCCCAGGTGGTGGCCGCGCTCGCGCAGGGCGGCTTCGGCCGGCGCGAGCGCGTGGTGCGCGTGAACGGGCTCGGCACGCCCTGGGGCGCGGCGGATCTCGCGGCGCTGGCCCGCGCCGGCGCCGACGCGATCTGCCTGCCCAAGGTCGAGCGCGCCGCCGAGGTGCACGCCGCCGTGCAGGCGCTCGCCGCGGGCCACGCGCCGGCGGGGCTCGCGCTCTGGTGCATGATCGAGACGCCGCGCGGCGTGCTGGCGGCCGGCGAGATCGCCGGGGCGTCGCCGCGGGTGGCGTGCCTGGTGGCCGGCACGAGCGACCTCGTGAAGGACCTCGGCGCTCGCCACACCGCGGGCCGCGCCGAGGTGCTCACCAGCCTGTCGCTCGTCCTGCTCGCCGCCCGGGCGCACGGCCTGGCCGCGCTCGACGGCGTGTTCCTCGACCTCGAGGACGCCGCGGGGCTGGAGGCCGCGTGCCGTCAGGGGCGCGACCTCGGCTTCGACGGCAAGACGCTCATCCACCCGAAGCAGCTCGAGCCGGCGAACCGCGCCTTCGCGCCGGACGCCGAGGAGCTCGGGCGGGCGCGGCGGGTGATCGCGGCGCACGCCGAGGCCGAGGCGGCCGGGCTGGGCGTCACGGTGGTGGACGGGCGCCTGGTGGAGGCGCTGCACGTCGAGGCGGCGCGCCGGACCGTGGCGCTCGCCGAGGCCATCGCGGCGGGGCCCGGCGGGGCGGGCCCGCACGCAGGGTGACGCAAGACCGCGTGGATCCGGCGGAAAGCGGGTGGACACCCGCCCCCCCGTTTCCTACACTGTTCGGCTCCCATGCGTGGACTTCGAGGCGCGACCCAGTGCTCGGCCAACACGGTCGAGGCGATCGAGGATGCGGTGACCGAGCTGTGCCGCGAGCTGACCTCGCGGAACCAGCTCGAGCCGCAGCAGATCGTGTGGGCGATCTTCACCGTCACCCATGACCTCGACGCCGACTTCCCGGCGCGCGCGGCGCGCGTGCAGGGCTGGAACGGGGTCCCGATGATCTGCTCGCAGGAGATCCCGGTCCCCGGCTCGATGCCGCGCGTCGTCCGGGTGCTCCTGCACGTGGACTCCGACGGTCCGCGCAACCACGTGTACCTGCGCGGCGCGCAGGCGCTGCGGCCCGACCTCCACGTGCGGCCGTGACCGGCGCGGCCGGGGAGCGGAGGCGAGCGTGAACGTCCCGACGAACAGGCCGCTCCCCGCGCTCCCGGGCCACCTGGGCGTGGTGGGGCTGGGCCTCATGGGCGCCTCGCTCGCCCGCGCCGCTCGCCGGGTGGACCGGGGCGTGCGCATCACCGCGGTGGAGCCGCGCGCTGAGGTGCGCGCGCGGGCGCTCGCCGACGGCGTGGCCGACCAGGTGTCCGCGGAGCCCGACGCCGCGCTCGCCGGCTGCGGCGTGGTGGTGCTGTGCACGCCGGTCGCGACCATCGAGGCGCTGCTCGCGCCGGTCTCGGCCCTGCTCGCCGACGGCGCGGTGCTCACCGACGTGGGCGGCGCGAAGGAGCGGGTGGTGACGCTGGCGCGCGAGCGGGTCCGCCCCGGCGTCGCGTTCGTCGGCGCGCACCCCATGTTCGGCGGCCACGGCGGCTACGACGGCGCCACCGCGGAGAAGTGGTCGGCGGGCGGCACGGTGGCGATCTGCACCGACGGCGACGCCGCCGCGGTGGAGAAGGTCGCGGCGCTGCACCTCGCGCTCGGCGCCGGGGTCGAGCGCTGCACCGCCGCCGAGCACGACGCGGCGGTGGCGATGGTGTCGCACCTGCCGTACCTCGTCGCCTCGGCGCTCTCGGTGGCGGTGCGCGAGGCCGGCCCGCTCGCCATGCACCTCGCCGGCCCCGGCCTCAAGGACGCGACGCGCCTGGCCGAGTTCCCGTTCGACATCCAGGGCGAGGTGGCCCGGCGCAACGCCCACCTGCCGGAGGCGGCGCGCCGGCTGGAGCGGCACCTCGCCCGCATCCTCGCCGCCATCGCCGAGTCGCCGGAGTCGGCGCGCTCGGCCCTCGAGGCGGCCCGCGCCGCACGGGAGGAGCTGTTTTGAGCGCTGCCCCGACCTCCGGTCCCCTGACCTGCCGGCGCGCCGGCCCGCTGCGCGGCGCCATCGAGGTGCCCGGCGACAAGTCCATCTCGCACCGGAGCCTGCTGTTCGGCGCGCTCTCCACCGGGGAGACCCGCGTCACCGGGCTGCTCGACGCCGAGGACGTCCACTCCACCCGCAAGGCGGTGGAGGCGCTCGGCGCCATCGTCCGCGAGGAGGGCGGCGAGGTGGTGGTGACGCCGCCCGCGACGCTGCGCGAGCCGGGCGACGTCATCGACTGCGGCAACTCCGGCACCAGCCTGCGCCTGCTCACCGGCGTGCTCTCCGGCGTGCCCGGCCTGTCGGTGCTCACCGGCGACGCCTCGCTGCGGCGGCGGCCGGTGCGGCGGGTGATCGACCCGCTCCGCGCCATGGGCGCGAACCTGTCCGCCCGCGACGGCGATCGCCTGCCGCCGGTGGTGGTCCGCGGCGGCCCGCTGCGCGGGGCGCGCCAGGTCCTCCCGGTGGCGAGCGCGCAGGTGAAGAGCGCGATCCTGCTCGCCGGGCTGTTCGCCGAGGGCGAGACCACGGTGGTGGAGCCGGAGAAGAGCCGGGACCACACCGAGCGCATGCTGCGCGGGATGGGCGTCCCGGTGAAGGTCTCGGGCCTGGAGGTGTCGGTCTCGGCGGCGCGGCCGGCCGGCGGGCGGGTGGACGTGCCCGGCGACATCTCCTCGGCGGCGTTCTTCCTCTGCGGCGCGGCCGCGCTCCCCGGCTCCGAGGTGACGGTCCGCAACCTGGGCGTGAACGAGACGCGCACCGGGCTCCTCGACGTGCTCCGGGCCATGGGCGCGGACGTGTGGCTCGCGAACCTGCGCGAGGTGGCGGGCGAGCCGCGCGCCGACGTCACCGTGCGCGCCGACCGGCTGGAGGCGACCGAGATCCGCGGCGCGACCATCCCGCGGCTCATCGACGAGCTGCCGGTGGTGATGGTCATGGCCACCCAGGCGCGCGGCCGCACGGTGATCCGCGACGCGAAGGAGCTCCGGGTGAAGGAGTCCGACCGGCTCGCCGCCATGGGCGAGACGCTGGCGCGCGCCGGCGCCCGCATCGAGCTCTACGAGGACGGCTGCGCCATCGAGGGGCCCACACCGCTGCGCGGCGTCGAGGTCCGCACGAGGCTCGACCACCGCATCGCCATGTCCATGGCGGTCGCCCAGCTGTTCTGCGGCGGCGAGCCGGTGGTGCTCGACGACGTGGCCTGCGTCGCGACCAGCTTCCCGAGCTTCTTCCGCCTGCTCGACCAGGTGGCCGCGCGGGTGTCCGTCGGAGGCGCGCCGTGATCACCGGGCGCACCGCGCTCTACGGCGTCGTCGGCCACCCGGTGGCGCACAGCCGCTCGCCGGAGATGCAGAACGCCGCGTTCGCGAAGCTGGGCGTGGACGCGGCGTACGTGGCGCTGCCGGTCGCGCCGGAGCGGATCGACGAGGCGCTCCGCGGCGCGCACGCGCTCGGGTTCCAGGGGCTGAACGTCACCGTGCCGCACAAGCCTCGGGCGGCGTCGCTGTGCCACGCGCTCGACCCGGTGGCGACCGCGGTGGGCGCCGCGAACACGCTGCGCAGGACCCGCGACGGCTGGGAGGGCTTCAACACCGACGCGCCCGCCTGCCGCACGCTGCTCGAGGCGGCCGGGGTGGCGCGCGGGGCGCGGGCGCTCCTGGTGGGCGCGGGCGGCGCGGCGCGCGCGGCGGCCTGGGCGCTCCTCCAGCTCGGGACCGAGCTCCGCGTGGCGGCGCGCCGCGAGGAGGCCGCCGCCGAGCTGTGCCGGGACCTCGCCGCCGCGGTGCCCGGCGCAGACGCGGCCACCGCCGACTTCGAGGACCTGGAGGCCGAGGCGGACGCCGCCGCGGTGGTGGTGAACGGGACGTCGGTGGAGCTGCCCGGGCACGAGGGCCGCCTGCCGCCGCTCCGGTTCCGCGCCGACCAGGTGGTGCTCGACTTCGTCTACGGCGACACCGAGCTCGCCCGCGCCGCGCGCGCGGGCGGCGCCCGGCTGGTCACCGGCGAGCAGGTCCTGGTGCGCCAGGGCGCGCTCGCGTTCACGATCTGGACCGGCCTGCCCGCCCCCGAGGCGGACATGGCCCGCGCGCTCGAGGCGCGCGAGGGAGCGCGATGACACTTCGGTACCTGACCGCCGGCGAGTCGCACGGCCCGGCGCTGGTCGCCATCGCCGAGGGCTTCCCGGCGGGGCTCCCGGTGGACTTCGAGGCGGTGGACCGCGACCTGCGCCGCCGGCAGAAGGGCTACGGGCGCGGCGGCCGCATGAAGATCGAGACCGACGCGGCGCAGTTCCTGGCCGGGCTGCGCGGCGGGGTCACCACCGGCGCGCCCATCGCGCTCGCGGTCTGGAACAAGGACCACGAGAACTGGAAGGACCTCGTCTCGCCGTACGCGCGCGGCGGCCGGAAGTTCACCCAGGTGCGCCCCGGGCACGCCGACCTCGCCGGCGCGCTGAAGTACGGCCTCGACGACGCCCGCGACGTGCTGGAGCGGGCCAGCGCCCGGTCCACCGCGGTCATCGTGGCGCTCGGCGCGCTCGCGAAGGCGCTGCTCTCGAGCCAGGGCGTGGAGGTGTGCTCGCGGGTGGTGGCCATCGGCCCGCGCGACATCCGGCCGGACGCGCCGCCCACGCCGGCGCAGCGCGACGCCATCGAGGCCTCCGACCTGCACGTGGACGACGAGGCGCTCGCCGCCGAGTGGCGCGCGCTCATCGACGCGGAGAAGGCCCGCGGCGGCTCCATCGGCGGCGCGTTCGACGTGTACGCGACCGGGCTCCCCATCGGCCTCGGCAGCCACGTCCACCCGGACCGCCGCCTCGACGCCCGCCTCGCCGGCGCGCTCTGCGGCGTGCAGGCCATCCGCGCGGTGGAGATCGGCGACGGCACGCAGGTGGGCCGCCCCGGCTACGAGTTCCACGACGCCATCCACCACGACCCGGCCCGCGGCTTCTGGCGCGAGACGAACCGCGCCGGCGGGCTGGAGGGCGGCATGACCGACGGCATGCCGCTACGCGTGCGCGCCTACATGAAGCCCATCCCCACCATGCTCCACCCGCTCGCCACGGTGGACCTCGCCACCCGCGCGGCCACCCAGGCCCGCTACGAGCGCAGCGACGTGTGCGCGGTGCCGGCGGCCGCGGTGGTGGGCGAGGCGGTGGTGGCCTGGGAGCTCGCGAACGCGCTCCTCGAGAAGTTCGGCGGCGACACCGTCGAGGACGTCCGCCGGGCGGTGGAGGCGTATGCCGCTCGGATCCGCTGAGACGCTGGCGCTCACCGGCATGATGGGCTCGGGGAAGTCCACCGTGGCCCCGCTGCTGGCGCGCTGGCTGGGCCGGCCGCTGGTGCGGCTCGACGACGAGATCGTGCGCGCGGCGGGCAAGCCCATCGCCCGGGTGTTCGCCGAGGACGGCGAGGGGCGCTTTCGCGCGCTGGAGCGCGCCGCGGTGGCCGCCCTCCCGGCGGGCGCGGTGGCCGACCTGGGCGGAGGCGCGTTCTGCGACCCGCACGGCGCCGCGCGCCTGCTCGCCACCGCGCGGGTGGTGTTCCTCGACGTCTCCGCGCAGGAGGCCGCGCGCCGCATCGGCGACGATCCCGCCCGCCCGCTCGCCGGGCGCTGGGAGGCGCTGCTCGCGCGCCGGCTGCCGCTCTACCGCCGCGCCCACCTCACCGTCCACGTGGACGGCCTCACGCCCGAGGCGGTGGCCCGGCGCGTCCTGGAGTCGCTATGAGCCGGAGCCGCAAGCCCCACGCCGCCCTCTACGAAGCCGAGGCCGAGGCCGGCGCCGCGGTCACCGAGGTCATCGCGGCGCGGCAGGGCGACCACGCCTACGAGGTGCGCGTCGGCCCCGGCGCGGCGGCGGCGCTCCCCGCGCTCGCCGACGAGCACGACGCGGTGGCGCTCGTCTCCTGCCGCCGGGTGCTCTCGACGGCGTTCGGCAAGGACGTGCTCGCCCGGCTGCGCCGCGAGACGCCGCTCGCGCTCGTGCACGCGCTCCCCGACGGCGAGGCGGGCAAGACGCTCGCCGAGCTGGAGCGGGCCGCGACGAGGCTGCTCCGCGCCGGCGGCACGCGGCGCACGCTGGTGGTGGCGCTGGGCGGCGGCGCGGTGAGCGACGCGGCCGGCTTCCTCGCCGCGACCTACATGCGCGGCGTGCCCTGGGTGGCGGTGCCCACCACGCTCCTCGCCATGGTGGACGCGGCCATCGGCGGCAAGACCGCGGTGAACCTGCCCGCCGCGAAGAACGCGGTGGGCGCGTTCCACCCGCCGGGCGCGGTGCTGGCGGACCCCGCCGCGCTCCGCACCCTGCCGCGCCGCGAGCTCTCGAGCGGCCTCGGCGAGGTGCTGAAGTACGGCGCGCTCCAGCCGGCGCTGCTCGACGCGTTCGCGGCGCTCGGCGCCGCCGCGCCGGATCCGGCGGTGATCGCCACCTGCGCCCGCATGAAGGTGGACGTGGTGGCGGACGATCCGACCGAGCACGGGCCCCGCAAGCTCCTCAACCTGGGCCACACCTTCGGGCACGGGGTGGAGGCGGCCGGGCGGTTCTCGCGCTACACGCACGGCGAGGCGGTCGCGGTGGGGCTCGCGTTCGCGTTCCGGCTGGCGGCGCGGATGGGCCGGGTGGACGGCGCCGCGGCGGAGCGGGTGGAGGCGGCGGTCGCCGGGGCCGGGCTGCCGGTCCGGGTCCCGCCGGCGATCGCGCGTGCCGCCGCGCGCCTGATGGCGTACGACAAGAAGCGGGCGGCCGGCGGGCTGCGCTGGGTGCTGCCGGCGGCCGTCGAGGGCGGCTGGCGGGTGGAGTGGGACGTCGAGGCGGAGCCGGCGGCGGTCGAGGCGGCGGTGGCGGAGATCTCGGAGGCGCGGGCGGGCGGCCGCGCCGGGCGGAGGGCGCGATGATCCTGATCGTCAACGGTCCGAACCTGAACCTGCTGGGCGAGCGCGAGCCGGACGTGTACGGCCGCAGCACGCTCGCCGACGTGGAGCAGCTCGTCCGCGACGCCTGCGCGGCCTGGGACGTGGAGGTGAAGGCGTTCCAGTCCAACCACGAGGGCGCGATCCTCGACTTCCTGCAGGAGCACCGGAAGAAGGCCCGCGGGGTCATCCTGAACGCCGGGGCGCTCACGCACACGAGCTACGCGCTCCACGACTGCCTGAAGGCGATGCCCGCGCCGGCGGTGGAGGTGCACATCTCCAACATCCACCAGCGCGAGGCGTTCCGGCACGTGAGCGTCATCGCCCCGGCCTGCCGCGGGCAGATCGTGGGCCTGGGGATCCGCGGCTACCTGCTCGCGGCGGAGTGGCTCTGCGCCGAGATCGGCGCGCAGCCGCGCGGCAGCGAGGACCGCAAGAAGCCGAGCCCGTAGCCCGGCGGCCGTGCCGAGGGTCGCCGTCCTCCTCCCCGCGCGCGACGCCGCCCGCACCGTGCGGGCCGCGGCCGCGTCGATCCTGCGCCAGACCGAGCGCGACCTCTCGCTCGTGTGCGTGGACGACGGCTCGCGCGACGGCACCGCCGAGGTGCTGGAGCGGCTCGCCGCGCGCGACCGGCGCGTGCGCCTGCTGCGCGGCCCCGGCGAGGGGATCGCCCGGGCGCTGCAGCGGGGCCTCGCCGCCTGCGACGCCGAGGTGGTGGCGCGGATGGACGCCGACGACGTGGCCCACCCGCGCCGGCTCGCGCTCCAGCTCGCCGCGCTCCACGCCGATCCGTCGCTCGCCGCGCTGGGCGGGCGGGTCCGGCTCTTCCCGCGCGCGGCGGTGCGCCCGGGCATGGCCCGCTACGCGGCGTGGCTGAACGGCCTCGTCACGCCCGCGCTCGTCGAGCGCGACCTGCTGGTGGAGGCGCCGCTCGTCCACCCCGCGGCCGCGATCCGGCGCGACGCGCTGGAGCGCGCCGGCGGCTGGCGCGACGGCCCGTTCCCGGAGGACTACGATCTCTGGCTGCGCCTCGCGGCCGGGGGCGGGCGGCTCGGCAACCTGGCCGAGCCGGTGCTCGCCTGGCGCGAGTCGCCCGGGCGGCTCACCCGCACCGACCCGCGCTACGCGCTCGCCCGCCACGTGGCGCTGAAGTGCGCGCACCTCGCCCGCCACGTGCTCCGCGGCGCGCCGGAGGTGGCGCTGTGGGGGGCCGGGGAGACCGGCCGCGCGTTCTCCGACGCGCTCCGCGCCGAGGGGATCGCCACCGCCGTCTTCGTCGAGGTCGATCGCAAGAAGATCGGCCGCACCGTGCGCGGGGCGCCGGTGGTCTCCTACGAGGAGGTCGGCCGGCTGCGCGGGCTGCCGCTGCTGGTGGCGGTGGGCGCGCCCGGCGCGCGCGACCTCATCCGCGCCGAGCTCGCCCGCGCCGGCCTCGAGGAGCTGGCCGACTACCGCTGCGTGGCTTGAGGCGCGCCCGCCGCGTCCGCTCACCCTTCGACTTCGGCTCGCCCTTCGACTCCGGCGAGCCTGCGGCTCGCCTACGCTCAGGGTGAGCGGGCGCGCCGGTCAGGAGTCCTTCTTGAGCTGCTCGGTCAGGTAGTTCTGCACGCCGATCTGGTCGATGGCGGTGAGCTGCGTCTCGAGCCAGTTCGCGTGCTCCTCCTCGCCCTCCAGGATGTCCTCGAGGAGGTCGGCGGAGCCGTTGTCGCCGGCGTTCCGGCAGGTCTCGATGCCGCGGTTCAGCACGCCGATGGCGTGCTTCTCGAGGTCGAGGTCCGCCGCGAGGATCTCGGGCACGCTCTCGCCGATGTTGATCTTGGCGAGCTTCTGCACGTTCGGCATGCCGTCGAGGTACAGGATGCGCTCGATCAGGTGATCGGCGTCCTTCATCTCGTCGATCGACTCGGCCCGGAACTTCGCGTACAGGCGGTCGTAGCCCCAGTTCTCGCAGACGCGCGCGTGCAGGAAGTACTGGTTGATGGCAGTGAGCTCGTTGGTGAGCACCTCGTTCAGCACGTCGAGCACCTTGGCGTCGCCCTTCATCACCCCTCCGATCGTTGTCCGGGTCCGGCGCCGGCCGGCGCACCGAAGCCTAGCGGCGGGGAGGGCGCGCGGCTCGGACGGGCCCCAACTGAGCGTCACCGGGGGCCGCGGGGCGGCGTGGGCGATCAGGCGGCGTCGCGCCGGGGCGCGGCCCGGGCGCGCGCGCACGCCGGCGCGGTCGCGGCGCCGCCCGCGTGCACCTTCGCCAGGGCGGCCACGCAGCAGCGGCAGGCGGTGCCGGCGCCGGTCTCGGCGATCACCTGGCGGAGCGAGGCGCCCTCGGCCGCGCGCCGGCGCACCAGCGAGTCGGACACGTTGAAGCAGAGACAGACGATCACGCCCGCCCCCATCCGCGCGGCAGCGGAGCCGCCGCGCCGGCGCGGCACGCGGCGCAGCAGCCGAACAGCCGCAGCCGCGGGGCGCGCACCTCGAAGCCGTTCCGCGACGCGGCGGAGGCGGCGAGCGCGCCGAGGTCGGGGTCGATGGCCACCACCGCGCCGCAGCGCGTGCAGACGAGCGCGCAGGCCGGCTCGGCGGTGGCGGAGGAGGGGACGGGATCGCGGGGAGGGTGCACCGGGGCTCCGGAGATGATGTTGAGAATGACTCTCACTATCATGGGCGCGGCCGGCCGTCATGACGCCCGTCAAGCGGGGGGCGGAATGCAGGCGGCCGGGCGGGGAGGCGCCCGGCCCGGCGGGGCGCCGGCGCATTGCGGGCAGGGGGCAGGACGGTCTAGGGTCCCGGAAACGTGACGGATTCCTTCGACCTGGGCGCCTTCCGCCGCGACCTCACCCGCCGGACGGCCGACGCGGTGCACGCGCTGCGGGCCCGCATCGGCTCCGAGACCCTGTACGGCTTCGCGCTGTTCACGAGCGGGGAGCGCGACTTCGCCTGGGTGCGCGCCTCCGCCAACACCGAGGACGCGCTCACCCGGCGCGCCGCCGCCGCGGCCGCGCTGGACCCGCGCTTCCGGGGCGAGGCCGGGCGGCGCCTGCTGCGCTGGTCGGCGCCGGACTGGGAGTACCACGACTTCGCGCCGGAGGTCCGCGGGCTGGCGGTGCCGCCGGCGGAGGGCCGCCGCCCCACGCTCGACCCGGCGCTCTACGACGCGTTCGTGGGCGCGCTGAAGGCGGTGGACCGGGCCGGGCTGTTCGGCCGCGGCGCCGACCGCGCCTTCCTCACCGTGAACATCCTCTGCGACCACGCCTCGCCGGCGTTCTTCCGGCGCGGGCTCCGCGCGCTCAACCCGGTGCCCACGGCGGAGCGGCACCTGCACGAGACCGCCGCCGCGCCGTTCGTGCGGTGCGTGAACCGCGCCCCCCGCCGCGAGCGGATGCGCATCTGGCTGGCGCTCTACGAGGACCTCTACATGGAGTGGCGCACGCCCATCGCCGAGGAGGCGCGGGCGCGGGGGCTGAGCCCCTGGGACGTGGAGGAGGAGCTGGCGCGCTTCGGGCGCAAGGTGGTGCCGGCGCTCGTGGACCTGCTCGCGCACTACGGCTTCGCCGCGCCCATCGACCACAACCGCGGCTTCGAGACGCGCGAGGTGTGGCTGGCCGGCTCGGCGCTGTTCCTGGTGCGGCGCATCGGGATGGTGGCGGAGGCGGAGATCGCGCGGCTGCAGCGGCTGGTGGGCGACTTCGCCGAGCGCGACCGCCGCCTGCGGGTCGCGTCCACCCTCGCCGAGAACACCGCCCGCGTGCTGCACGAGCTCCGCCCGCGCCGCTTCCCGCCCTCGGAGATGGACCCGCTCACCTTCAAGCTCACGAACCCCGAGCCGTTCCTGCTGCGGCGGCCCTGATCGCCGCGGTCCGCGCCGTCCGCGGCGTGGCATAGTGCGCGTCCGCGCATGACCGACCGAAGCCGCCGAGCCCGCCCCGCCGCCGCACGCCCATCGCCGCACGACCGCCACGTCCTGTACGAGCGCGCCGTCCAGCACGCCGGCAGCGAGCTCGACCTGGTGGACCGGGTGGTGCGCCGCGGCGGGGGGACGCCGCGGCGGCTGCGCGAGGACTTCAGCGGCACCGCGCTCCTCTCCGCCGCCTGGGTCCGGCGCGGCCGGGATCGCAGCGCGGTGGCGGTGGACCTCGACGCCTCGGTGCACGGCTGGGCGCGCGCCCACCGGGTGCCGGCCCTGGGCGCCGCGGCGGCGCGGCTCCGGCTGGTGGAGGCCGACGTGCGGGACGGGCCGCCGGGGCCGTTCGACGCGGTGATCGCGTTCAACTTCAGCTACGGCGTGCTCCAGACGCGCGCGGCGCTGGGCGGCTATCTCCGGTCCGCGGCCGCCGCCCTGGCGCCGCGCGGCGCGCTCCTGCTCGACGCGTACGGCGGCTGGGACGCCGAGAAGGAGCTCACGGAGCGGCGGCGCATCGGCGGCGGCGTGAGCTACGTGTGGGAGCAGGAGTCGTTCGACCCCATCACCCGCCGGGTCCGCTGCGCCATCCACTTCGAGCTGCCCGGCGGCCGGCGCCTGCGCCGCGCCTTCACCTACGACTGGCGGCTCTGGACCATCCCCGAGCTCACCGAGCTGGTGGGCGAGGCCGGGCTCGAGCCGGAGGTGCTGTGGGACGTGGCGCCGCGGGGCGCGACCCGGTACCTGCCGCGCCGCTCCGCCTCGAACCAGGGCGGGTGGATCGCGTACGTGGTGGGGCGGCCGAAGCGGGCCTAGCGCTCGGGCACGAGCGCCGCCTCGACGGCGCGGAAGTCGTCGGGCGGCTCGGCCTCGAACACCATCCGCACGCCGGTGACCGGGTGCGGCAGCTCGAGCCGCGCCGCGTGCAGCATCACCCGCGGCACCGCCACCTCGCCGACCCGGCGCGGCCCGCCGTAGCGCGCGTCGCCGAGCAGCGGCGCGCCCAGCGCCGCGAGGTGCACGCGGATCTGGTGGGTGCGGCCCGTCTCCGGGCGCGCCTCCACCTGCGCGCCGCCCGGCGCTTCACGCAGCGTGCGATACCGGGTGGCGGCCGGATCGCCGGCCGGGTCCACGCGGCGCAGCCCGGGGCGCGCCGGGTCCTTGCCGAGCGCGAGCGCCACCCGCCCCTCCGCCGGCGAGGGCGCGCGGGCGCAGAGCGCGAGGTAGGTCTTCTCGGGCGCGCCGGTGCGGAACGCCTCCGCGAGCGCCGCGGCGGCCTCGCGCGTGCGCGCGAACACCGTCACCCCGGAGGTCTCCCGGTCGAGCCGGTGCACCAGCGTCACCGGCGCGCCGAGCAGCGCCGAGACCAGCTCGGGCAGCGCGCCGCGGTCGGTGGTGAGCGTCGGCTGCGCGGGCACGCCGGCGGGCTTGTCCACCGCGCACAGGTCCGCGTCGGCGTAGAGCAGCCGCTCCCGCCCGAGGGCGGCCGGCGCGGACGCGGCGCGGCCGCCCTCCTCGAGGTTCACCACCACCTGCTGGCCGGGGGTGAGCGTGCGGCCCGCCACCTTGCAGCGGCGGCCGTCCACGAAGACGCCGCCCGCCTCGATGGCGCGCCGGGCCAGGCCGCGCGAGATCCCGCCGCGCGCGGCGATGAACCGGTCGATCCGCTCGTACCGATCGACGTCCGGCACGAGCAAGGTCAGGCGGCGCACGGGCGGGCGGGGGCGCGGCGCGCTACGCGGCCGACTTGCTGGCCGGGCAGCCTGCGCAGGCGTCGGACTTCGGCTCGGGCTTGCTCTCCGGCTTCCGGTCCGGGGTGATCGCGGCGGCGCTCTTCCCGCCGTAGTCGGTGATGTAGAAGCCCGAGCCCTTGAACGCGAACGCGCTCGCCGACATCAGCTTCCGCACCTTCGAGCCGCACACCTCGTGCACCTGCAGCGCCGGATCCGACATCTTCTGCAGGGCGTCGAACCTCCCGCACTTGGGGCACTCGTACTCGTAGATGGGCATCGCGAAGAATCTCCAGCCCGGAACGTAAAGTCCGGGGTCCTTCTGTCAAGCGATCGGCCGTCCAGCGGGACGGCGCGGGGCGCGCGCGGCGGGCCGGTGGCGATCCGCGCGCCGTGCTAAGTACCCGGGCGCCGGACCGATCCGCGACGGCGGCCGCGGCGGAGGTGCCTTTCTACCATGGACGCGCAGGAGAGGGATCGGCTGGCGGGTGAGGTGGACGCCCTGGCGGCGGGGCTCGAGGAGGCGCGCGGGCGCCACGCCGCCGGCCTGGACCCCGAGCCGTCGCTCGCGCCGCGCTTCGCCGCCCGGTCGGAGGCCGCGCACCGGCGCACGGTGGACGCGCTCCGCGCCGCCGGCGAGGAGGCGCTCGCCGCGCGGGTGGCGGCGCTCCGCGCCGAGCGGGCGGCGGCCGGGCACGAGGAGGCCTGGCGCGCCGCCGAGGCCGCGGCGCGCGGGCGGGGGCCGGACGGCGAGGCGCCGCTCGCCGCCCTCGAGCTGGCGGCGCTGCGCGAGCGGGACCGCGGGCGCCGGCTGGCGCTGGCGCGGGCCGCGGCGGAGGCGCTCGAGCCGGCGGCGGCGCACCGCGAGGCGGCCTGCGAGGCGGCGGCGCGGGCGCGCGCCGAGGTGGGCCACGCGCCCGACTGGCGGGTGGTGGTGGAGGGCGACCAGCTCCTCGCCGCGTCCGACGACGCGTGGCGCGACGTGCTCGCCTACCGCGCCCGCACCGCGCTCGAGCCGCTCCCGGCGGGCGATCTCGCCCGCGCCGACCTCCTGCACCTGCTGGCGCTGGGGCGCTGGGACGGCCTGTTCCGCGCCGGGATGCTGCCGGTGGCGCTGAAGCTCACGCTCGAGCCGCTCGGCCTCGACGGCCGCGCGCGGGTGGACGCGGCGGACCGCCCGGCGCAGTGGCCCGGCGTGCACGTGCACGGCGCGCGCATCTCCTTCCGTCCGCGCGGCGGCGCCGGCGACTGGCAGGATCTCGTCGAGGGGATGGGCCGCGCCCTCGGGGCGGCCGCTGCCCCGCCGCACCGCCGCGATCCCGCCCTCGGCGCGGCGCTGGGGTGGCTGCTCGGCTCGCTCCTGCTCGAGCCGCGCTGGCTCGCCGACCGCGCCGGCGTCGAGCGGCGGCAGGCCGCCGACGTGGTGCGGGACCTCGCGCTGCGGCGCCTGCTCGCGCTCCGCGCCCGCGCGGCGGCGCTGCGGGTCGCGACCGAGGTGGAGCGCGGGCTCTCCGGCGCCCGCTGGCGCGAGGCGTACGTCGAGGCGATGGAGGCGGCGACCGGGGCGCGCTGGGAGGGCGTGCGCGCGGCGCGCGACGCGGACGCTGCGGCGCACGCGGCCGCGCTCCGCGGGGCGGACGCGGGCGAGCGGCTCCGGCGCGACCTGCGCGAGCGGCTCGACGAGGACTGGTGGCGCAACCCGAGGGCGGCCCCGCTGCTCGCCGGCCTGCTCGCGGCCGGCGCGCTGCCGCCGGAGCCCGGAGACACGGCACCCGCGCCGGGGGACGCGGCGCGGGCGCTGGTGGCGCGGCTCGAGGGGAAGCCGGCCTAGAGGAAGGTCTCGCGGGGCCCCACCCTGCTCGCCGGGTCCCGTGCGCCGCCGCGGGCGGCTTCGCCGCGCGCGCGAGCTTCGGCGTCTACAGGCCTTTCTTGCGGAGCGCGCGGATGATCTTCTCCTTCGCGCGCGAGGGGGCGGCGGGGGCCGGCGCACGGGCCGGCGCGGTCGCCGCGGCGCCCGCGTGCTCGCGCTCGCGCCACTTCATGTACGCCTCGATCTCGTAGGAGAGGACCTCGATCTCGAGGTCGCTCAGCCCCTCGGCGCTGCGCTCGAGGGGCGTGCCGCGGGGCGGGGCGGCGCCGAGGCGCATCCGCATGACGCGCTCCTCCTCCGGCGTCAGCTCGCGGGCCGGGCCGCGCCGGAGCGCCGCCTGGGCCGAGCCCTCCGTCACGACCGCCGTGGTGCCCTTCTTCTTCGTCTCCATGCGGGCCATCGTAGGCGCCGCCCAGGGCGTGTCCATTTTTCGAAGGACGGCGGCCTCCCCTCCGGCCGTCCCGCCAAGCCCTCGCGATTCCGGCCGATTTCGCCTACCACCCCCTACGTTCCGGACGGGTTGCCCTCGCCCCGCCTCCGGACCCAGAGTCGTTGCAGGCGCATCGCGTCCGGACCCGGAGTAGTTGGAAGCAGGCGGAAAGGCGCGCGGCCGGCACGGGCTGCTTGCCCCCAAAGGAGGCTGAGATGGCGGAGTGGCGGGAGAACCTGATCGAGCGCGACGAGGACATCCGCAAGCTGCTCGCGCCGGTGCGGCGCGTGGCGGTGCTCGGCATGAAGACCGAGGCGCAGTCCGATCAGGCCGCCTTCTACGTGCCGCGGTACCTGAAGGACGCCGGCGTCGAGGTGGTGCCGGTCCCCGTGTACTACCCGGACGCGAAGGCCATCCTCGGCGCGCCGGTGTACCGGAGCGTCGCCGCGATCCCGGGCCCGGTGGACCTCGTGGACGTCTTCCGGCGCCCGGCCGACGTCCCGGCGCACGTGGACGACCTCGTCGCGAAGAAGCCGGCGGTGGTCTGGCTCCAGCTCGGGATCCGCAACGACGCCGCCGCGGAGGCACTCGCGAGGGCCGGGATCCGGGTGGTCCAGGATCGCTGCCTGATGGTGGAGTGGCGCAGGCTCGGGCCGGCCGGGCGCTGACCGCGGGCCGGCCCGGCGCCGCCGCTACGGCGTGAGCGGGATCGAGATCTCCTCCAGCACGGTCACCGCGCGCGGCGCGCTCGCCGCGCGGACCACGTCCGCCGGCGGGTTGGCCATCCTCAGCGTGAACGCGGCGAGCAGCGCGACCGCCAGCACCAGCACGCCGTAGCCCTCGACCGACTCCAGCTTCGCCATGGCGACCCCCGATCGACCTCGACGTCGATTGTACGGCCGGGGCGCAAGTTCATTTCAGGCCGCTCCGTCGCAGGCCCAGCCAAGGCGGGGGACGCTGTGCGAGAAGGGGCGCGGGCCGCCGGCGAGGTGCTCCCGGAGGCGGACAGGAGCGCGCAGGCGCGGGGCCCCGGCGAGCGGCCTACCCGAGCGCCGGTGCCTCGTCCGGCCGCGCGCCAGCGGGGGCGGCGTCGGGCGGCGCCAGCGCGGCGGCCGCGAGCACCATGAGCGCGACCCAGAGCAGGTCGGCGACGAGCAGGTGCACGAGCTGCATCCACACCGGCGCGAGCAGCGCCACGTTCAGCACGCCCGCGAAGAGCTGGAGCCCGGCGAGCAGCAGCACGGCGAAGGACGCCGAGCGCGTGTCGGCGTCGGGACGGGCGCGCAGCGCGGCCCGCGCCGCCCAGCCGAGCGCCACGGTCGAGAAGACGGCGACGAACGGGTGGAGCACGCGGAGCCGGAGCAGCACGTGCGCCTCCTCCGAAAGCTCCTGCCGGAGCCCCTGCGCGAAGGACGTCGCCGGGAACAGCGTGTCGCCGAGCGCCGCGATGGCGCCGCTCGCGCCGGTCAGGACGAGCGCCCCGGCGGCGACGCCCAGCGCCGCGGCGAGCCCGGCGTGCCCGCGGAGCGCGAGCCCGCGCGGGCGCCCGGCGAGCGCCGCGGTGAGCGCGATGGCGCCGATGAGCAGGAACGTGTTGGTGAGGTGGATGGCGACCACCCAGCCGCGCGCGGCCGAGTCGTCCTTCGCCACCCAGCCGAACAGCACCAGGCCGGCGCCCACCAGTGCCTCGACCAGCACGAGCGCGAGCGAGGCCCAGGCCGCCCGCCGCGCCGCGTGGCCGGCCGGGAAGGTGCGCCGCGCCGCCACCACCAGCCCGAGCACCAGCAGCAGCGCCACCCCGCTGGTGGCACGGTGGGTGAACTCGATCACCGTCTCCAGCGCCGGCGCGCGCGGCACCACCTCGCCATTGCACATGGGCCAGTGCTTGCCGCAGCCGGCGCCCGAGCCGGTGGCGCGCACGAACGCGCCCCACACCACCACCGCGAGGTTGTAGGCGAGCACCGACCAGGCGAAGCGGACGAAGGCCTTCATGCCGCACGGAAGACCACGCCCGCCGCCCGAACGCAACGGCTCCGCCGGGGCCGCTGCCCGGCCCCGCTACCCCGCCCCGCCGCGCCCCTGCGCGCGCGCCTCCCACTGCCGCTGCAGCGTCCGCCAGCCGTCCTCCGCGGCCACCGCCGCGCGGCCGGCCTCCGCGGCGCGCGCCTGCGCCTCGCGCTCGTCCGCGACCGCCTTCGCCACGTGCGCCTCGAAGCGGCGGGCGTCGTACTTGCCCGCCGCCGGGACGCCGGCCGACGCGAGCGCCTGCAGCTTGGCCTGCTCGAGGCGCGCCTGGGCGGACACCTCGTGCGCCTCGGCGGCGTCGAGATCGGCCTGCCGCGCCTCGGCCAGCCGCTTCGCGAACGCGAGGTGCGCCTCGGCGGCCTGGCGGTGCAGCCCGGCGGTGTCCGCGAGCTCCTGCGCCCGCGCCTTCCAGGCGGTGTCGCCGGCCGAGTTCGCGCCCTTCGCCTCGGTGGCGGCGCGCTGGAGGTCGGCCTCGGCGGCGGTGCGGTCCGCCTCGGCGTAGCCCTGCTCGCGCTTCGCCTCCTGCAGGCGCAGCTTGGCGCGGGCGACCGCGTCGCGCGCGGCCGCCGCGTCGGCGCGGGCCGGCTCCACCGGGCCGAGCTGGCCCGGCCCGAGCCGGCCGAAGTCGGCGTCGGACACCGGCGTGAAGTCCTGCCGCGTCTGGACGGCCCGGCAGCTCGCCAGGACCCCCAGCGCGATCCCCGCTGCGAGCGCGGTGCGCATGGCGACTCCCCCGGCGGGAAATCTGCGGCCGCGCCCGGGGCGCGGCACGCGGGGGCGCTACTCGCCCTCGTCGGCGGGCTCGGCGGGGCGCGCCGGCTCCTCGCCGCGCTTCTTCAGCCCGGCCGCCTCGAGCGCGGTGGACGGGCCGGCCGGCTTGCGCTCGTCGGGCAGCGCGCCGGCGGGCGCCGCCACCGGCCCGACGGCGCCGCCGAGCGCCTTCACCTCGGCGAGCAGCTCCAGCCGCGCCTTCACGCCGGGTGCGTTCGGCACCTCGAACGCGCCGGAGAGCCGGACCCGCAGCGGCACCCCGGTCTCGGCGTCGGCGAGCAGCTCGCCGTCGGCGGCCACCGGGACCCGGCCCTGCAGGAACGCGAGGCGGCGGGCGGTGTCGGGATCGGGCGCGGGGGCCCCCGGGGGCGGCGGCTGCGGGGCGGGCGGCTTGGCGGCGGGCGCGAGCGACAGGCGGTAGCGGCGGGCGGCACGGCCGAGCAGGCGCGCCTCCCCGGCGGGCTCGAGCCGGAGCGCCGGGCCGTACAGCGCCGCCACGGTGCCGGCCAGGCGGAAGCTCTCGTCGCGGAAGCGGCGCGCGTCTCGGCCGCGGTCGGTGGGGCGCTCCCGGAACGGCGCGGGCAGCGCGCGGGCGTAGGTCGCGCCGCCCGTCCAGATCACGTGCTTGCCGCCGGACGAGCCGGCGCCGAGGCCGGGGTCGATCTCGGCGCGCACCTCGAACTCGCCCGTGGCCGACTGGCGGAGCTGGTGGTGCTCGGTCACGTGCACCTGCCGCGCCTCCTCGCCGGGCGCCGAGACCGTCCACTCGGCCGCCGCGGTCCAGTCGAACGCGCCCAGCCGGCGCGCCGCCTCGTCGGCGTCGAGCGCGAGCGCGGCCTCCGGGTGCTCCGGGTCGAACGCGGCGGCGGCCGGCTCGTGCGGCCGGTCCTCGCGCCCGAGCACGCGGGCGCGCGCCTCCGGGTCGCTGCGGGAGCAGGCGAGGGCGGCGAGGCAGAGGGCGAGGGAGGCGCGGCGCATGGCGGGGCATCCTCTCACGAGATCCGGCGACCCGGGGGGCGCCTCACGAGACGCGGCGCAGCGAGGCCGGCAGCAGCCGCGGCGGGCCCGGCTCGCCGGGACCGGGCACGGAGGCGGCGGCGGGCGCGGGGGGCTCGGGCGCGAGCGGCTCGGGCGCGGCGTCGCCCGCGAGGTGCCCGGCGGCGCCGGCGCCCTCCTCGCCGGCGGGGGCCGCCGCGATCACGTCGCCGAGCGCCACCCGGCCGTCGGTCCAGAGCAGCTGCTCGCAGCGCGCGAGCAGCCCGCCCAGCCCGGCCCGGGTGACGGCGGACACCGCCGCCGCGTCGCGCCGCTGCGCCAGGGCGGCCTGCGTCTCGGGCGGGAGCCGATCGACCTTGTTGAGCACGAGGAGCCGCCGCTTCCCGTCGAGGCCCAGGCCGCGCAGGATCTCCTCCACCGCCGCGATCTGCTCCTCCTGCCGCGGGTCGGACGCGTCCACCACGTGGAGCAGCAGGTCGGCGTCGCCGAGCTCCTCGAGCGTGGCGCGGAACGCGTTCACGAGGTCGGGCGGCAGGTCGCGGATGAACCCCACCGTGTCGGTGATGATGACCTCGCGGTCGCGCGGGAAGCGCAGCCGGCGGCTGGTGGGGTCGAGCGTCGCGAACAGCTTGTCCTCGGCGAGCACCGCCGAGTCGGTGAGCGCGTTGAGGAGGGTGGACTTGCCGGCGTTGGTGTAGCCGACGATGGAGAGCACCGGCAGGCCGCGCGCGTTGCGCTGCTTGCGGCGCAGGGTGCGGTCGGCGCCGAGCCCCTCGATGCGCCGCTCCAGCGCGGTGATCCGGTCGCGCACCCGGCGCCGGTCGATCTCGAGCTTCGTCTCGCCGGGCCCGCGCCCGCCGATGCCGCCGGCGAGCCGCGACAGCGAGTCGTCCCGTCCCACCAGGCGCGGGTACAGGTACTTCAGCTGCGCCAGCTCCACCTGCAGCTTGCCGTCGGCCGACTGGGCCCGCTGGGCGAAGATGTCGAGGATGAGCTGGGTGCGGTCGAGGATCTTGAGGCTGGTGGCCTCGGCGATGTGGCGCGCCTGCGACGGCGACAGCTCGGCGTCGAAGACGATGACCGTGGCCATGCGCTGCATGGAGCGCAGCACGATGTCCTCGAGCTTGCCCTTGCCGATGAGGTAGCGCGGGTCCGGGTCGCGGCGGAGCTGCAGCGTCGCCTCGAGCACCTCCACGCCGGCGGTGCGGGCGAGCTCCTTCAGCTCCTCCAGCGAGGCCTCCGCCTCGGCGCGCCCGCGCCCCTTGCCGCCGAAGCCCACCAGGATGGCGCGCTCCCGGCCGCCGGTGCGCCGCGCCGCGCGGGCCCGGGCGAACTCGTCCTCGAGCGCGAGCGCGCCGGAGAGCGCGTCGTAGGCGAGCTCGTGGACGGTGGGCGCCTCCTCGTCCTTCCACATGGCGCCCTGCGGGTTCTCCGGGAGCAGGTGCGCGTAGTGCACGCGGCCCGGCAGCCCGTCCTCGCGGACCTCGATGGCGGCCACGAGGTCGAGGCGGAGCAGCGCCAGGTCGGTGTGGTCGTCGCGGGTGAGCGGCTCGCCGTTCAGGTGCGTGTGGACGAGCCGCAGGCCGCGCAGGCGGCTCTCGCCGGCGCGGCCGCGGCCGACGTCCGGGAGGTCGAGCTTGCGGGCGTCGCCGACCACCACCGCCTGCACGTCGCCCTTGCGGTCGAGGAGCACGCCGACCTGCCGGTTGGTCTCGCGGGAGACCTCGGCGAGGTGGCGCGCCAGCTCGGGCGACACGATCGACTGCGCATCGACGCGGCGGCGGTAGGTGCGGCGGAGGGCGTGGAGCTGCGAGGGCTTGAGGCCGAGGGTGTTGCCGTGGACTTCCTGCATTCGTTGGCGGGAGTCTATCGCGGCGCGGCCGCCGGATCGACGCGATCTGCGGCGGGCGAGGGGCCGACCGAGCGGGGTCGGCCGGCCGGGGAGGGGCGCGCCGCCGACCGGGGGCCGGCGGGGCTAGGCGGCGACCGCGTCCAGGCCCAGGTAGCGCAGCAGCCGGAGCTGGTGCTGGCCGAGGCCGCGGAAGGACGCCCGGATCCCGCGGGCGGAGAGCGCCTGCGCCAGCACCGCCAGGCCGAAGTCGTGCAGCTCGCGCACGTGGGTGAGGTCGATCCGGACGAGCGAGCCGGGCGCCGCCGCCGCGAGCTGGGCCGCGAGCCGGCGCGCCGTGGGCACGTCGAGCACCCCGTCCAGGCTGATGGCGTTCGCCTCGAGCGCGATGGCCGCTTCCATGGCTGTTTCCCCCGGGCGGCGCGCGGACGGCGCCACCGACGCTGCACCCAGGATTATCCGCGTCCGCCCGCACGATCCGCAAACTCGCGGTGACGGCATGATGACGCACCGGCGGCGCCGCCGTGCTGTGGGCGGGCGTGATCCCACGCGATCGGCGCAGGGGCGCGCCGCCCACAGCGGCGCCTTCCGCGCCGCGGGACCGGCGGCGCCCCATCCCCTGCCGGGAGGAGGCGGGCCCGCCCGCGACGGCGCCATGCTGGGCGCGCCTCACCGTGGTCCGGGATCTGCAAAGCCTGGAGACCGCCATGAACCGGTTCATCGTCCGCCGCCGCGCCGACGGCGTCGTGCACCTCCGGCGCCGCTCCCTCCGCCACCTCCTCGTCGATCGCATCGCCTGGACGATGGCCCTCCTGTTCGTCGCCACCGCCGCCGGGATGACCGCGCTCGTGGCCGCGCTGGTGGAGTTTCCGCTCGTCGTGATCCTGCTCGCGCCGGTGATCGGCCTCGGCGTCTGGGCCGGCCGCCTCGCCCGCGGGGACGGGCTGCAGCCCGCGCCCGCGCCGGTCGATCCGCGTCCGCCGCGCCGCGTCGCCTGATCGGGCGTCGGCAGCCCGTCGCCGGAAATCCGACACCGACGCGCCGGACCGCGACGCCGGTGCCCGGCTCGACCTCCCCCGGCGCGCGATCCCTGCGCGTGGGCCGGGCAGGCGCGCGCCGATTGCGCGGGCAGCGCCCGCGGCGAGCGCCTCGACGGGAGCCGGCCGGCATGGTCATATCGCCGCACCGATGGACTCCCCCGCACAGAGCGCCCGCGCGGGCGCCGGCAGCGTCCTGAACGCGGCCGTGGTCGTCGCCGCCCTCGGCTACTTCGTGGACATCTACGACCTCATCCTCTTCAACATCGTCCGGATCCCCAGCCTGACCGCGATCGGCGTCTCCGGCGACGCGCTCGTGTCGGAGGGGCTCTCGGTCCTGAACTGGCAGATGGTGGGGATGCTGCTCGGCGGCATCGTCTTCGGGATCGTGGGCGACAAGCTGGGCCGGCTCCACATCCTGTTCGGCTCGATCACGCTCTACTCGATCGCCACGATCGCGAACGGGTTCGTGCACGACCTCGCCACCTACAAGGCGCTCCGCTTCGTGGCCGGGCTCGGCCTCGCCGGCGAGCTCGGGGCCGGCGTGACGCTGGTGGCGGAGATCCTGCCGGCCCGGCTGCGCGGCTACGGCACGATGCTCGTCGCCTCGGTGGGCGTGTCCGGCGCGATCGTCGGGAACGTGGTGGCGAAGACGCTCGACTGGCGCGTGGCCTACTGGGTGGGCGGCGGGCTCGGGCTCCTGCTGCTCGTGCTGCGCATCAAGGTGAGCGAGTCGGGGATGTTCCAGGCGCTGCGCCACACCGCCGTGAGGCGGGGCGACTTCCTGGCGGTGTTCCGCGGGGGGGAGCGCTTCCGCCGCTATCTCTCCTCGATCCTCATCGGCGTGCCGATCTGGTGCTCGAACGCGATCCTGATCGCGCTCGCGCCGGAGTTCGGGCGCACGCTGGGCGTGACCGGCCCGGTGACCGCGGGCGACGCGGTGATGTTCTTCTACGGCGGCCTGGTGCTGGGCGACCTGTCGAGCGGGCTCCTCTCGCAGGTGTGGCGGAGCCGGCGCAAGGTGGTGCTCCTGTTCGTGGCGCTGCTCGCCGCCGCCAACGTCTTCTACTTCGTGGCCGGCCGGGGCGCCTCGCCGGCGCTGTTCCTCGGCGCCTGCGGCCTGCTCGGCGTCGCCGGCGGCTACTGGGCGATCTTCGTCACCGTGGCGGCCGAGCAGTTCGGCACGAACCTGCGGGCCACCGTGGCGACCACCGTGCCCAACTTCGTGCGCGGCCTGGTCCCGGTGTGCACGCTCTCCTTCCAGTGGGCCCGGCCGCACCTCGGGCTGGTGGGCGCGGCGGCCGCCGTCAGCGCGCTCTGGTTCGGCCTCGCGCTCGTGTCCGCGTTCGGGCTGCGCGAGACGTTCGGCGTCGAGCTCGACTACGTCGAGGCGGACTAGGCCATGTCGGCGTACGTGGTGGACGTGGAGGCGGACGGGCCCATCCCGGGCAAGTACTCCATGGTCTCGTTCGGCGCGGTGCGGGTGGAGCCCGGCCTGTCGCGCACCTTCCGCGGCGAGGTCCGGCCCATCTCCGACCTGTGGCTCCCGGAGGCGCTCGCGATCTCGGGCGTCACCCGCGAGCAGCACCTGCGCTTCGGCGAGCCGGGCGAGGTGATGGCCGACTTCGAGCGCTGGATCCAGGAGACGACGAGGGGGAAGCCGGTGCTGTTCTCGGACAACCTCTCCTTCGACTGGCAGTACGTGAACTGGTACTTCCACACGTACCTGGGCCGCAACCCGTTCGGCTGGAGCGGCCGGCGCATCGGCGACCTCTACTGCGGGATGGTGAAGGACGGTCACGCACAGTGGAAGCACCTCCGCGCCACCGCGCACGACCACGACCCGGTGAACGACGCGAAGGCGAACGCCGGGGTGCTGCTGCAGCTCGTGGACATGGGCCTGAAGCTGAACCTCAAGTGAGCGCCCGGTGACGCTGTTCGCCCAGGGCGCCCTGCTCGGCCTCTCCGCCGCGGCCCAGCCCGGGCCGTACCAGGCCTACCTGCTCGCGCAGTCGCTCCGGAACGGCGCGGTCCGCACGCTGCCGGTGGTGCTCGTGCCGCTCACCTCGGATCCGCCGGTGATCGCGGCGGTGCTGGTGGCGCTCGCGCAGGTGCCGGCGGGCCTGCTCCGCGCGCTGCAGCTCCTCGGCGGCGCGGTGGTGCTGTGGCTGGCCTTCTCGGCGCTGCGCGGGCTGCGCGCCCCGCTCGCCGCGCCGGAGGCGAAGGCGCCGCCGCGCGGCTTCTGGCGGGCGGTGCTGCTCAACTTCACCAACCCGAACGCCTGGATCTTCTGGAGCGCGGTGGGGGGCCCGGTGCTCGCGGCCGCCTGGCGGGACGGCCGGGCCGAGGCGGGCGGGTTCCTGGCCGGCTTCTACGCGTTCCTGCTCGGCGGGAACGCCGCGCTGGTGGCCGCGGCGGGCGGGCTGGGCCGGCTCGGCCCGCGCACGCAGCGCGCGCTCACCGCCATCTCCGGGCTGGCGCTGCTCGCGTTCGGGCTGTGGCAGCTCGCGAAGGGGCTGGCCGGCCCGCGCGCCTGACGGGCTACTTGCCCGCGCCCTGCGCCGGCGGCGCGGGCGGCGGCGGGATCGCCTTCAGCCGCTCCTTCACCTTCGCCAGCTCCGCGCCGCCCCGGCCGCCCGAGCCGGTGAGGTGGTGCTCCGCGATGTAGCGCTCGACCTTCTCGATGCGATCCGGCGTGGCCGGGTGGGTGGAGAGGTACGTCGTCCAGCCCGGCTGCTTCCCCTCGCCCTTCTCCAGCTTCTGGAAGAACGTGGCGATGCCGTGCGGATCGTAGCCGGCCGCGGAGGCGTAGCGCGCGCCGTACTCGTCCGCCTCGCTCTCGTCGGCGCGCCCGTACGCGAGCAGCGCGCCCTTGCCGGCCAGCCCGGCCGCGAGCTGCGCCGCGCCGTTGGGGTTCTTCCCGAGCGCGATGCCCAGGACCGTCTCGAGCCCCATGGCGTTCACCATCTGGCGGGCGGAGTGGCGCGCCACCACGTGCCCCGCCTCGTGCCCGAGCACGCCGGCCACCTCGGCGGTGTCGTCCGCGGCGAGCAGCAGGCCCGAGTAGACGTAGAGGAAGCCGCCCGGGGTCGCGAACGCGTTCACGGTCTTCGGGTCGTTGATGACCTTCACCGACCAGTCCACGTCCGGCCGGTCCTTCTTCGCGCTCGCCAGGATCTTGCCGGTGATCCCCTGGACGTAGGCGTTCACCGCCGGGTCCTCCAGGTACTGCACGTGCTCCTTCGTCTCGAGCTGCTCCTTCACCTGGAGCCCGAGCTGCTTCTCCTGCTCGGTGGGGATGAGCACCGAGGCGAGCTTGGTCTCGGTGGCGACGCGCTGCTTGCCGGTGCAGGCCGCGGCGAGCGCCAGGGCCGCGAGCGCCGCGAGCGGGGTGCGAGACGGTCGGTGCATGCCGGATCCCTCCGGCGCGCTTCCTAGCGCCGGCCCGGGGCGGGGTCATCGTCCGCACGGGGGTGCGGCGCGAAGCCTGGGCGGCAGCGGCGGCGGGGCGTCCCGCGGATCCCCGATTTGAAGCCCGCCGCTCGCCCGCGGTACAAGCGGACGGTCGATCCTTCACGCAGGGGGGGGGCGTCACCATGTCGCGCACGCGCCTCGCGGTCCTCTCGACCGCCTTCGCGGTGGTGGCCGCGGGGGTCTTCGGCCTCGGCTTCCTGCGCGGCGCCGCCGAGGCGTCCGCCGCGCCCGCCCCGCCGCCGCTCTCGAGCGAGTACCCGGGGGGCGCGCCCATCGACGCGGCGCGCATCCAGACCGGCCGGCTCACCTTCGACCGGATGCCGGCCGAGGTCTCGGGCGCGCTCGAGCTCCACTCCGCGGAGATCGTGAAGCAGGCCGAGGTGCTCGCCACCAAGCAGGCCCGCATCACCGGCACCTGCGCGCCCGGCTCCGCCATCCGCGTGGTCGCCCAGGACGGCACGGTGGTGTGCCAGCGGTTCCCGCGCGGCGTGGTCTCGGTGTCGTCGCTCGCCGGCGTGCCGCGCGTCTCCACCACCGCCACCACCCAGCTCAGCGTGCCGGGCGGCGTGGGCCGCTACCAGTCCGGCGGCGAGGACGACTTCCTCGTGCTCCCGGTGGACCTGCCCGACGGCGCGGTGGTGACCGGCTTCTCCTTCGTGTTCTGGGACAGCGACGCCAGGATCGACGGCGCCGCGTACCTGTACCGCTCCGACGACACCGCCATGGCGGCGCTCGTGACGAAGGACGCGGCCGAGGAGGTGCGGGTGGTGTCCACCCAGGACATCGCCGCCCAGAAGGTGGACAACGGCGCCTTCGCCTACTTCGTCTACCTGCAGCTCTCGGCGGCCGCCGGGCCGCGGCTCGTGCCCATCGCGGCGTCGGTGGCCTACAAGCTGCCGTGACGCGGGACGGCGCTCCGGCGCGCCGCGATCCCCGCCGCGATCCGCGCGCGTTTGCGTCTACAATGCCGCTCCCCATGTCCCGAAGCGCCCTCCGCCGCGTGAAGCGGCTCGTGGTCAAGGTCGGCACCGGCACGCTCACCGACCGCGCCGGCCGGTTCGACCGCGACAACTGCGCCCGGCTCGCCTCCGAGCTCGCGGAGGTGTCGCGCGGCCGGAAGGTGGTGCTCGTGTCCTCGGGCGCGGTGGCGCTCGGCGCCGAGCGGCTCGGCCTCGCGCGCAGCCGCGGCAAGCCCTGGGACCTCCCCACCAAGCAGGCCTGCGCCGCCGCCGGCCAGCCGCACCTCATGGCCGCCTGGGGCGAGGCGCTCGGGCGGCACGGCCTCGTCACCGCCCAGGTGCTGCTCACCGCCGACGACCTCGCCAGCCGCAAGCGCTTCCTGAACGCGCGCCGCACGTTCGAGCGGCTGCTCGACGCGGGCGCGGTGCCGGTCGTGAACGAGAACGACACGGTCGCGGTGGACGAGCTCAAGGTCGGCGACAACGACACGCTCGCGGCGCTGGTGGCCGGCTGCGTGGAGGCCGACGCGGTGGCGATGCTCACCGACGTGGACGGGCTCTACGATCGGAACCCCGCCGAGCCCGGGGCCCGGCTGCTCCGCGACGTGCCGCGGGTCACCGCCGAGATCGAGCGGAGCGCGGGCGGGGCGGGGAGCGAGCGCAGCGTGGGCGGGATGATCACCAAGGTGAAGGCGGCGCGGCGGCTCGGCGCGCAGGGCGTCGTCACCGCGCTCCTCTCCGGGCGCCGCGCGCGCGCGCTGCCGGCGCTGCTCGCCGGCGAGCCGGTCGGCACCGTGTTCGCGCCCGGGGCGCACCGGCTCAGCTCGCGCCAGGGCTGGCTCGCCGCGGCCGCCCGCGGCAAGGGCGTCATCCTGGTGGACGCGGGGGCGCGGCGCGCGCTGGTGGAGCAGGGGCGGAGCCTGCTGCCGAGCGGCGTGCGCGGCGTGCAGGGCCAGTTCGGGGTCGGGGACCCGGTGGACGTCGCGGTGGACCCGGCCCGGCCCTTCGCGCGGGGCCTGGCGGGCTACGCCGCCGACGAGGTCCGCCGCATCGCCGGGCTCAAGACCGGCGAGATCGAGCGCGCGCTCGGGTATAAGTACCTCGACGAGATCGTCCACCGGAACGACCTGGTGGTCCTCGAGACCGGCCGGGAGTGAGCATGCGCAAGGAGAAGTCGCTGGGCCTCGCCGCCGAGATGCGGAAGCTGGCGGAGGCCTCGCGCGAGGCCGCCCGGGCCCTCTCGCACGCCGACCCCCGCCGCAAGGACGCCGCGCTCCGCGCCGCCGCCGAGGCCATCGGCCGCCGCGAGCGGCGGATCCTCTCCGAGAACGCGCGCGACGTCGCCGCGGCGCGCGCCGCCGGGCAGAACGCCGCGTACCTCGACCGCCTGAAGCTCGACCCGAAGCGGCTCGCCGGCATCGCCGCGTCGCTGCGCGAGATCGCCGGGCTGCGCGACCCGGTGGGCGAGGTGACCGCGAGCTGGCGCCGGCCGAACGGCCTCGAGATCCGCAAGGTCCGCATCCCGCTGGGCGTGGTGCTGATGGTGTACGAGGCCCGGCCCAACGTGACCGTGGACGCGGCCGCGCTCTGCCTGAAGAGCGGCAACGCGGCCATCCTCCGGCCCGGCTCCGACGCGCTCCGCTCGTCGCTGGCGCTCGCCGAGGCGTTCGCCGAGGGGCTCGAGAAGGCCGGGCTGCCGGCGGCCAGCGCGCAGGTGGTGCCCACGCCGGACCGCGAGGCCACCTACGAGCTGCTCGCGCTCGACGACCTCATCGACCTCGCCATCCCGCGCGGCGGCCCGTCGCTCATCCGCGCGGTGGCGGAGCGCTCGAGGGTGCCGGTGCTGAAGCACTACCAGGGCGTGTGCCACCTGTACCTCGACGCGTCGGCGCCGCCGCAGCAGGCGGTGGACCTGGCGCTGAACGGGAAGGTGCAGCGCCCCGGCGTGTGCAACGCCACCGAGTGCCTGCTCGTGCACCGCGCCGCCGCCGGCAAGCTCCTGCCGCCGGTGGGCCGCGCGCTCGCCGACGCCGGGGTGGAGCTGCGCTGCGATCCCACCGCGCTCACGATCCTGAAGCGCGCCGGGGTGGCGGCGGTGCCGGCCCGCCCGGACGACTTCGGCAAGGAGTTCCTGGACAAGATCCTGGCCGTGCGGGTGGTCGCGGATCTCGACGGCGCGCTCGACCACATCGCGCGCTACGGCTCGCTCCACACCGAGGCGATCGTCACCCGCGACCTGGCCAGCGCGCGGCGCTTCCAGCGCGAGGTGGACGCGAGCGCGGTGATGGTCAACGCGTCCACCCGCTTCAACGACGGCGGCGAGCTGGGGCTCGGCGCCGAGATCGGCATCTCCACCACCAAGCTCCACGCGTTCGGGCCCATGGGGCTCGCCGAGCTCACCACCCAGAAGTTCCTGGTCGAGGGCGAAGGGCACGTGCGGTAGCGAGAGGACCCTGATGGCGACGAAGAAGAAGAAGGCAGCCGGCAAGAAGCCGTTCGCGAAGAAGACGCCCTCGAAGCGCGCGCCCGCGCGCCGCGGGCCGCCCGTGAAGGCGCCCGGGAAGAAGAAGGGCGGCCCGGCCAAGGCGCCGGGCAAGAAGGGCGCGACCAAGGAGCGCGTCCTCCGCGCCCGCCGGCCGCCGCGCGCGGCCGCGCCGGCCGGCGCGATCGTCGAGGCGCCGGCGCCGGCCCGCCCGGCGGCCGACCGGCCCGACCCGGCGCGCCCCACCGCCATGGCGATCGCCGCGGCCGCGCTCGACAAGAAGGCCGAGGACGTCACCGTCCTCGACGTGCGCGGGCTCACCAGCTACGCCGACTACTTCGTGCTCATGACCGCCGACTCCGACCGGCAGGCGAGCGCCATCGCCGACCACGTCGAGCAGACCATGAAGGCGCAGGGCGTCACCAAGGTCGGCGTCGAGGGCTACCAGGGCGGGCGCTGGATCCTGGTGGACTACGGCGACGTGGTGGCCCACGTGATGGGCCGCGAGGCCCGCGGGTTCTACGATCTCGAGGGGCTCTGGGCCGACGCGCCGCGGGTGGCCGTCGAGGCGTAGCCCGCGGCGGGCTTCCGCCAGACCAGCTTCATCCAGGTGCGCGGCGTCCGCGAGGGCGCCGACGCCTCGAGGAGCTCGAGCCCGAGCCCGTCGCACGGCGCGACCGGCCCGGACAGCCGCCGTCCGTCCGCGGACAGCGTCCGCAGCATCAGGCGGCCGGGCGGCTCGACCCACAGGTCGTGCCGGTGGAGCCCGATGAACCGCTCGGCGGTGCCCTCGCGGCACCAGCCCTGCACGACCAGGTATCCGCCGGGCGCGAGCACGCGCACGAGCTCTCGCACCACCGCGCCGGGGTCCTGGGTGTGGTCGAGCGCGTTGTGCATCCAGGCGACGTCGAAGGCGGCCTCGCCGAAGCGCGCCGAGAGCGCCTCGCCGGCGCACTGCACCAGCGGATAGCGGGGGCGGAGGCCGTGCCGCGCGAGCAGCTCCCGGTACGCGTCCGCCAGCGCGTCCGAGCAGGTGAGCGCGATCCGATCCTGCTCCGCGCCGTGGGCCCACATCGAGAGCGGCCCCGAGCCGGCGTCGAGGACCCGCGGCGGCGCGCCGGTCCGGGCCCGCACCTCCTCGAGCAGCGGCTCGAGGTAGTGCGGGTAGACGAGCGGCATGAGCGAGGGGGTGGAGCGCCGCCGGACGTCCTCGGCGTAGGGGCCGCGGCCGGAGAGCTCGCGATCCCAGAACGCGAGCTCGTCGCGGAACCCGTCGCCCGCCGCGGGACGGCGGGCGAGGAGCCCGGAGCAGTACGACAGCGCCTGTCGGAGCATGTGCCGCGCGCCTCCGGAGCGGTCCGTGCAGCCGGCCGCTCGGCCCGGGAACGTTCGCCCGGGCCGGGCCGGCCGCAAGCTCCGCGCAGGTGCGCCTCCGGGGACCCGCCGGGCGGACCCGGCTCAGAACCCGTGGCAGGTGCCGCAGGTGCCCCAGCCCGTGTGCGGTGCGCCCCAGGTCACCTGCGCCTGCTGGAGGTGGCAGGCGACGCTCGAGCAGGTCTTCGTGGCCGGGTCGTAGCGCGCGCTGCCGAGCTCCATCGACAGCGTGGCCCCCTCCATCACCGCGCCCGGGATGGCCGGGTCCGGGAACGCGATCCCGCCGGGCGACGCGTGCGTCACCCAGTACGGCCGCGTGGGCCGGTCCGGGGCCGGCGGCAGCCAGGGGAGCTCCGGCAGCGCGGCGCGCGCGTCGAACGCCACGTCTCGCCGCCCGTTCACGTGGCGGAGCGGCGCCACCGCGCCGCGTCCCGAGGCCGCGGCGCCCCCGTGGCAGGCCGCGGACGAGCAGCCGTAGCCGAGCAGGCCGCCCGGCAGCGCGTACGTGCCGGTGGTGTCGAGCCAGTAGAAGCCGGAGGGCCCGGCGCCGGCGGTGGTCTCGGCGTGGCACGACTGGCAGGTGATGGGCGCGGCGTCCTCGTCGGGCGACCAGCCGCCGCCGTGCTTCGAGGTGTGCCACGGGCCCGGGAGGCCGCCGAAGTGGCCCCACTCGTAGCCGTCGGTGGAGAGGCCGAGGTGACCGTTCGCGTCCGCGGCGGCGGGGCCGCCGGTCGGGTAGGCGGGCGGGTTGCCGTGGCACCCGGCGCAGCCGAGCGCGCCCGGCGGCGCGGTCCACGCCGGCGCGTCCGCGTACGCCGGGACCTCCTGGCCGCTCGAGTGGCAGTAGGCGCCGGCGCAGGTGCCGCTGGCCGCGTCGTAGCCCGCGCCCGCGGCGTTGCGCGCCTTGAGCGTGCCGGCGGGCGCGCCCTCCGGCGCGAGCACCACGTCCACCCGGCCGTCCATGTGCCGGGCCAGGTCGAGCGGATGGCACTGGCCGCAGCCGAACGCGTACGCGGCGCCGCCGTCCGGCGACAGGTCCTCGAGCACCGTGAGCGCGCCGTAGGCCGGGGACGCGCCGGCGGGCACGGTCGCGTGGAGCGCGTGCGCGCCGGAGGCGGGCGGCGCGCCGTGGCAGCCGCCGCACGCGCCGCCGGCCACGTCCACCCGGCCGTCGAGGTGGTGGCCTCCCGCGACGTCGATCGCGCCGGACGCGAGCACGGTGTCGGGGTGGCAGAGGGTGCAGCGCGAGGCGAGCTCGCCCTGCGGGTGGCCGGCGCTCGTGGGCGGCGAGGCGTGGCAGCCGTCGCAGCCGAGCTGCGTCCCGTCCACCCGGGTCCACACCGGCGCGGTCGCGGCGCCGCCGGCGGCGAGCGTGGCGCCGTGGCAGTACGTGCCGGCGCAGCGCGGCCCGCCCGCCGCGTCCGGCTCCCACGCCGGGGCCGCGCCCGCGCGGCGGGCCTCCTCGCCGAACGCCACGCGCGCGACGCCGTCCACGTGCGCGAGATCCGTCGGCACGACGTGGCACGCCTCGCAGCGGAGGGGGCCGGCGACGCGCCCGCCGGCGACGTGGGCCCGGTGGGCCCCGACGCCGCGGTCGCTGGTGGCGGTCGCCCCCCGCGCCGAGCGCGGCGGGGCGGCGCTGCCGTCGCCGCCGTGGCAGCGCAGGCACCGCTCGGTCGCGTCGCCCTCCGCGACGCGGGCCCGGTCGCAGCCGGCGGCGAGGCACAGCGCGAGCGCGGCGGCGAGGGGGAGGTGCGGGACGAGGCGCGGGCGCATGGGCGGCTCCGGGGCGGGGGTCCACCCACCGTGCCGCGTCGGGCGCGCCGCGCCGTGACGGTCGTCAAGCGCGCGGACGGCGCGTGTGTGCGCGCCTGCGCGCGCTCACCGGCGCCGCGGGATGGTGAGCGCCGCGGCGGCGAGCACCATCCCGCCGCCCAGCGCCAGGTTCCAGCCCACCGGCTCGTGGAGCACGAGCGCGCCCAGCGTCACCGCCACGCTGGTGTCGAGCAGCGGCAGCGCGCCGATCGCGGCCATGGGGACGCGCGGCACCAGCCAGTACAGGCCCACGTAGGTGAGCGCGGTGCCGAACACCGCCAGCCACGCGAGCGCCGCGACCGCGCTCGCGGTGAACGCGGCCGGGCGACCCTGCTCCAGCAGCGCGGCCGCGGCGAGGAGCAGCACCGCGCCGACGGCGGTCTGCCCGGCGGTCATGGCGAGCGGCGAGACGGCCGCGAGGTGGCGGCGCACCAGCACGTTCGCGAGCGCCACGATCATCGACGAGAGCACCACGAGCGCGCCGCCCAGCAGGAGCCGGCCCGAGCCCTCCAGGTCGCCGAGGTGCGGGAGCTGCAGCACGGCCACGCCCGCGATCCCGAGCAGCGCCGAGGCGACGCGCGCCGGCGTGAGCGTCTCGCCGGGGACCAGGGCGCGCGCGAGGAGCGCGATCCAGACCGGGAACGACGCGAACAGCACCGCCGCCAGGCCCGACGGGACCCACTGCTGCGCCACGAACATGAGGCCGTAAGGGAGCGCGATCTGCAGCACGGCCACGAGCGCGAGCTGCGCCCGCGCCGGCCCCACCACCTCGCGCCAGGCGCCGCCGCGCAGCGCGAACGGCGCGAGCACCAGCGCCGCGATGGCCATGCGCACGCCGGCGAAGCGGAGCGGCGGCAGGTCCTCGAGGCCGATCCGGATGGCCATCCAGGTCGAGCCCCACAGCGCGGCGACGGCGAGGTAGGTGGCGACGATGCGGGTGCGCACGGCGGCGCGCATGGTAGGCGATGCCGGCGCGGTCGGGGAGCCGTTCGCGAGGCCGCGCGGGGCGGGTCCCGGCGCGCGGGTCAGGACAGGGCGAGCGGCGCGAGCCACGCCGCGGCCGCGGCGGCGAGCGCGAGCGCGGCCTGGAGCGCGGTGGCGCGGCGGCGGCGGCGCACCGGGAACTCGGCCACGGTGGCGGTGCCCTTCTCGTCGGCGAGGCGGGTGGCGTTCAGCGTGGCCACGTCCATGCGCGAGAGCGCCACCTCCTCGGTGGCGAAGCCGCGGTTCGCGAGCAGCGCCACCAGGCGCGCGCGCGGGTGGAGCTTCGCGAGCTTCTTCGCCGCGAACGCGTCGAGGTGGCGCGCCAGCGCGCCGGCGCTCTTCCAGCGCCGCTCCGGCGCGCGCGCCAGGCAGCGCTCGATGGCAGCGGCGACGCGCGCCGGGCACCCGGGGGCGAGCGAGCGGACCCTGCGGAAGCGCCCGCGCCGCACCAGCCGGAACAGCTCGTCCGCGTTCGCGCCGCGGAACGGCTTCTCGCCGCAGACCAGCTCGTAGAGCGTCACGCCGAGCGCCCACACGTCCGCGGCGGGCCCGCCCTCGTCGCCGGCCAGCACCTCCGGCGCCATGTACGAGGGGCTGCCCACCAGCATGCCCACGCGCGTGAGCGAGGGATCCTCGGCGCCCTTGGCGATGCCGAAGTCCATCAGCTTCACCTCGCCGAGCCGGGAGATCATCACGTTCGCGGGCTTCACGTCGCGGTGCAGCAGGCCGCTCCAGTGCACGTAGTCGAGCGCCTCGGCGAGGCGCGCGCCGATCACCGCCACGCAGTCGGCCGGCAGCGCGCCGCCCTGGGCCAGCACGCGGGCGAGGTCGGCGCCGTCAACGAGGTCGGTCACGAGGTAGAGCTGGTCGTCCTTCTCCACGAGATCGTGCACCGCCACGATCGCCTCGTGGCGGAGCTGCGCGTACGCGCGACCCTCCCGCCGGAAGCGCTCGACCACCTCGCTCGAGCGGACGAGCTTCTGGTCGAGCGCCTTCACGGCGACGGGACGCTCCAGGCCTTCCTGGAACGCCTCGTACACCACGCCCATTCCGCCGCGGCCGATCTCGCGGACGATCCGGCTCGTCCCGACCTTCCTCACCATAGGTCGCGGAGGATGACCCGTTCCGCCTATCCCACTCAATGCGCAGCCCGCGCCTTGCGCGCAGAAATCGCGCCGAGGAAGCGGATCGTGCTGCGGCGGGTTGTCAGGGCAGAGGTCCGATCTGCTACACTTCGCGGCCCGATCCGGTTGCGCCGCGGCCCTGCTAGGAAGGATCGGGAGTTGCACGTTCCCCCTTGATTCTCGTCAATCCCGCAAGCTTTGCGCTGCGGCCCGTGGCGGTCGTGGCGCCCTCACCGGAGGACGCAAAATGGCGAGCAGGCGAATGGTGACGATGGACGGCAACGAGGCCGCCGCCTCCGTGGCCCACCGGGTCAGCGAGGTCATCGCCATCTACCCGATCACCCCGTCCTCGAACATGGGGGAGTGGGCGGACGAGTGGTCTGCGAAGGGCCGCAAGAACGTCTGGGGGACGGTGCCCAGCGTGGCGGAGATGCAGTCGGAGGGCGGCGCCGCGGGCGCGGTCCACGGCGCGCTGCAGGCGGGCTCGCTCACGACGACCTTCACGGCGTCGCAGGGCCTGCTGCTCATGATCCCGAACATGTACAAGATCGCGGGCGAGCTGACCGCGTTCTGCATGCACGTGAGCGCGCGCGCGGTCGCGACCCACGCGCTGTCGATCTTCGGCGACCACTCCGACGTCATGGCGGTGCGCCAGACCGGCTTCGGGCTGCTCTCGTCGGCCTCGGTGCAGGAGGCCCACGACATGGCGGCCATCGCGCACCGCGCCACCCTGCTCTCGCGCGTGCCGTTCCTGCACTTCTTCGACGGGTTCCGCACCTCGCACGAGGTCGCCAAGATCGAGGAGCTCACCGACGACGACCTGCGCGCCATGATCCCGGAGGAGCTGGTGGCGGCGCACCGCGCCCGCGCCCTCACCCCGGACCGGCCCACGCTCCGCGGCAGCGCGCAGAACCCCGACGCGTTCTTCCAGGCGCGCGAGGCCTGCAACCCGTACTACCTCGACGCCGCCGGGCACGTGCAGGCGGCGATGGACCACTTCGGCAAGCTCACCGGCCGCAAGTACAAGCTGTTCGAGTACTTCGGCCACCCCGAGGCGGAGCGCGTGGTGGTCGCGATGGGCTCGGCCTGCGAGACCGCGCAGGAGACGGTCGAGCACCTCATCGCGCGCGGCGAGAAGGTGGGCCTGCTGAAGGTCCGGCTGTACCGGCCCTTCGACCTGGGCGCGTTCATGACCGCGCTGCCGCGCACCGTGCACGCGCTGGCCGTGCTCGACCGGACGAAGGAGCCGGGCGCGCTCGGCGAGCCGCTCTACCAGGACGTGGTCACCGCGCTGCGCGAGGCCGAGCAGGCGCACATCGACCGCTTCCACCACCAGATCACGGTCATCGGCGGGCGCTACGGCCTCTCCTCGAAGGAGTTCACGCCCGGCCAGGTGAAGGCGGCGCTCGACGAGCTGTCGAAGGCGCGCCCGATGCGCCACTTCACGGTGGGCATCAACGACGACGTCACCCACCTGTCGCTCAAGACCGACCCGACCTTCGACACCGAGGGCAAGGACGTGGTCCGGGCGCTGTTCTTCGGCCTGGGCGCGGACGGCACCGTCGGCGCGAACAAGAACTCCATCAAGATCATCGGCGAGGACACGCCGAACTTCGCGCAGGGCTACTTCGTCTACGACTCGAAGAAGTCCGGGTCGGTGACCATCAGCCACCTGCGCTTCGGGCCTCGCCCCATCCACTCCGCCTACCTCATCGAGAAGGCGAACTTCGTGGCGTGCCACCAGTTCGGCTTCCTCGAGAAGTACGACATGGCCGAGATGGCGGTGCCCGGCGCGACGCTGCTCCTCAACTCGCCCTACGGGCCGGACGAGGTGTGGGGCCACCTGCCGCGCGAGGTGCAGGAGCAGATCCTCTCTAAGGGGCTGAAGCTCTACGTCATCGACGCGTACAAGGTCGCGCGCGAGACGGGCATGGGGGTGCGCATCAACACCATCATGCAGACGTGCTTCTTCGCGATCTCCGGCGTCCTCTCGCGCGACGAGGCCATCGGCCACATCAAGAAGACCATCGAGAAGACCTACGCGCGCAAGGGCGCCGAGGTGGTGCAGAAGAACTTCGCCGCGGTGGACCACACGCTCGCGCACCTGTACCAGGTGAAGGTCGAGGGCCGCGCCGCCACCGGCGCGCCGCGGCCGCCGGCGGTGTCCGAGGCCGCGCCCGACTTCGTGAAGCGCGTCACCGCGCTCATGCTCGCGGGCAAGGGCGACCAGCTCCCGGTGTCGGCGTTCCCGGTGGACGGCACCTGGCCCACCGGCACGTCGAAGTGGGAGAAGCGGTCGATCGCGCTCGAGATCCCGGTGTGGGAGCCGAGCCTCTGCATCCAGTGCAACAAGTGCGCGCTCATCTGCCCGCACGCGGCCATCCGGCCGAAGTTCTACGGCCCCGAGGTGCTCGGCGGCGCGCCGCAGGGCTTCCTCGCGATGGACTACAAGAGCGCCGACGTGAAGGGGGCGAAGTACTCGCTCCAGGTGGCGCCCGACGACTGCACCGGCTGCACGCTCTGCGTCGAGATCTGCCCGGCGGAGTCGAAGACGGAGAAGGGCAAGAAGGCCATCAACATGGCCGACGCCATGCCGCTGAAGGAGAAGGAGCGGGCGAACTTCGAGTTCTTCCTCTCCATCCCCGACGCCGACCGCAAGAAGGTGAAGCTGGACGTGAAGGGGACGCAGTTCCTCGAGCCGCTGTTCGAGTTCTCCGGCGCCTGCACCGGCTGCGGCGAGACCCCGTACCTGAAGCTCCTCACCCAGCTCTACGGCGACCGCGCCGTGATCGCGAACGCCACCGGGTGCTCGTCGATCTTCGGCGGCAACCTCCCGACCACCCCGTACACGCAGAACTGCGAGGGGCGCGGGCCGGCCTGGGCGAACTCGCTGTTCGAGGACAACGCCGAGTTCGGCTACGGGATGCGGCTCTCGATCGACAAGCAGGCCGAGCAGGCGCGCGAGCTGCTCGCGGTGCTCGGGCCGAAGCTGGGCGACGCGCTGGTGGACGAGCTGCTGAAGGCCGACCAGTCGGACGAGACCGGGATCGAGAAGCAGCGGGCCCGGGTGGCGGAGCTGAAGGCGAAGCTGCAGATGATGGACGGGCTCGAGGCGCGCTGGCTGCTCCGCATCGCGGACTACCTGGTGCGCAAGAGCGTCTGGATCGTCGGCGGCGACGGGTGGGCGTACGACATCGGGTACGGCGGCCTGGACCACGTGATCGCGCAGGGGCGCGACGTGAACATCCTGGTGCTCGACACCGAGGTGTACTCGAACACCGGCGGCCAGGCGTCGAAGGCGACGCCGATGGGCGCGGCGGCGAAGTTCGCGGTGGCCGGCAAGAACCTTCCCAAGAAGGACCTCGCCATGCTGGCCATGAGCTACGGGCACCCGTACGTCGCGCGGGTGGCGATGGGCGCGAAGGACGCGCAGACCATCGCCGCGTTCAAGGAGGCGGACAGCTACACGGGGACGTCGGTGATCGTGGCGTACGCGCACTGCATCGCGCACGGGTACGAGATGAGCGAGGCGATCGGGCAGCAGGAGAAGGCGGTCGAGTCCGGGTACTGGCCGCTGTTCCGGTACGACCCGCGCCGTGTCGCCGCCGGCGACAGCCCGCTGAAGCTGGACAGCGCCGCGCCGAAGATCGAGCTGGCGCGGTTCACCGAGGGCGAGACGCGGTTCCGGCAGGTGGAGCAGGCGAACCCGCAGGCCTTTGCGAGGATGCTGGAGCAGGCGCAGAAGGACGTCCGGGAGAAGTACGCGCTGTACGAGCAGCTCGCGAAGGCCATGAACCCCGCGAACCTGGTCCCCGGCGCCGCCAGCGGAACCGGCAAGCCCCGCGCCTGACCCCCGACCCAGAGTCATTGCGTCCGGAGCAGAGGTGAAGACGGCCCGGTCCGCCACGTGCGGGCCGGGCCGCGTCGTTCCGGGCGGCATACGCGGCATCCTGCCGCACCCGATGGCGTCGCCCGAGCTGGCATGCTCCGCGCCCGCACGCATTGGGGGTCGCAACGCATGGCCATCACCTGGGACCCGACGCTCGCGCTCGGCATCGAGGAGATCGACGCGCAGCACGAGGAGCTCTTCCGACGCGTCGATGCGCTGCTCGAATCCGTCCAGGAACGCCGGAGCGCCGAGGAGACGCGCCGGATGCTCGCGTTCCTCGACGCGTACGTCGTCGAGCACTTCGGCGCCGAGGAGGCGCTGATGCAGGCGCACCGCTACCCGGGCCTGGCGGCGCAGCGAGCGGAGCACGCGGGCTTCGCCGCGGACCTCGCGGCCCTTCGCGAGGAGCTCGAGCGCGACGGCATGAACGCGCTCCTCGTCGTCCGCGTGAACGCCCGCGTCGCCACCTGGCTCTTCGAGCACATCAGCCGCTCCGACCGCGCCTTCGGCCGGTTCCTGCTCGCCGCCCCCGCCGCTCGCGCCTGACCGTGCGCGCCGGGGGCGACGGCAGCGCTCAGCCGACGCCGGCGCAGGGGACACCGTGCGCGACGCGCAGCAGGTACGTGCCGGCCGGGAAGACGGCGTCGGCGCGCCCGGCACGGCGGGCCCGCCAAGCCTCCCGGTAGTCACGCAGGAACCCGGCCAGCCGTCCGAGCGCCTCGATCCGCTTCCAGGGATCCCGCGCCGCCACCCGCGGGCGGAGGCCGCGCATCGGCGCCGGCACCGTGGGGCGGCCCGTCGGGCGCTGCGCGAGCACCCGCCGCGCACCCAGGAACCCGTTCCCGCCGAGCGCGTGCGCATCCCCGATCGCGCGCTCGCGGGCCGCGATCGCGTCCACGAGCTGCGCGCGGAACGCCTCCGCCGAGTCGAACCCCGGCGGCGGCACGAGCGCGAGCTGCGCCTCGTCGGGCATCGGACCGTTCCGGCGGAAGAACGGTTCCGGTCGCGCGGCCCGCAGCGCGCCCGCACCGATCGACGCCGGCGCCGACCAGAGCCCGGGCCACGCCTGCGCGGACGCGACCAGCCCGGCCTTCACCGGGTTCGTGAGGACGTAGGCGGCCTTCTCGAGCACGTCTTGCGGGGACGAGAGCACCACGGCGCTGTAGCTGCCCGGCGCCCAGAACGACTCCCAGCGGCCGAGCGAGGCGTTCACCGCGCGGGCGACGAGCGCGTTCAGGTACTGCTCGAACTCGGGAATGCGCGCGTCCACGTCGGTGACGACCAGGTGGAAGTGGTTCGACATCACGCAGAACGCGTGCACCAGGATGCCGTACCGCCGCGCCGCGACCGCGAGCACGTACAGGAAGATCGCGTTCGTCTCGGGCGAGGGGCGGAGCAGGAACATCCGCTGGAAGCAGCGGCGCGTCACGAGGTAGGTGACGCCCGGGAGGACCTGGCGCGGAGCGGTCATGGGCCGCGGACAAGGCAGGCGGCGTGCCGCGCGCCCGGCCCCGTGATCTCGGGGCGAAAGCTCGCGCGGGCGGCGCGCGGGGGTCCGCGGGTCGGACCGCTGGTCCGAAATGCACTACTCTGGGTCCGGAACTGCGAGAGGAAGCGTTCATGCCCCCGACCCTCGTCACCGGCGCCGCCGGCTTCATCGGATTCCACCTCGCGAAGGCGCTGCTCGAGCGCGGCGACGAGGTGCTCGGCATCGACTCGATGGTGCCGTACTACGACGTCCGCCTGAAGGAGGCGCGCCTCGCGCAGCTGACGGGCCGGCCGGGGTTCACGTTCGAGCGGCTCGACCTCGCCGATCGCGACGCGACCGCCCGCCTGTTCGAGCGCGCCCGGTTCGGCGCGGTGGTGCACCTCGCCGCCCAGCCCGGCGTGCGCTACTCGCTCGAGAACCCGCACGCCTACGTGGACGCGAACGTGACCGGCTTCCTCGACGTGCTCGAGGGCTGTCGCCACCACCCGGTCCGCCACCTGGTCTACGCGTCCTCGAGCTCCGTCTACGGCGGCAACTCCAAGGTGCCGTTCGCGGTGACCGACAACGTCGATCACCCCGTCAGCCTGTACGCCGCCACCAAGAAGGCGAACGAGCTGATGGCGTACACGTACAGTCACCTGTTCGCGATCCCCGCCACCGGGCTGCGCTTCTTCACCGTGTACGGCCCCTGGGGGCGCCCGGACATGGCGCCCATGCTGTTCGCCCGGGCCATCCTCGAGGGCCAGCCGATCAAGGTCTTCAACCACGGGCAGATGCGGCGCGACTTCACCTACGTGGACGACATCGTCGAGGGCGTCATCCGCGTCCTCGACCGGCCGCCCGCGGCCGGCGTGGTGCCACCGCACCGCCTCTACAACATCGGCAACAGCCAGCCGGTCGAGCTGCTCCGCTTCATCGAGGTGATGGAGGAGGCGCTCGGGAAGAAGGCGGTGCGCGAGCTCCTCCCCATGCAGCCCGGCGACGTCCCGGCCACATTTGCCGACGTCTCGGAGCTCGAGCGGGACGTCGGGTTCCGGCCCGCCACCTCGATCGAGGAGGGCGTGCGCCGCTTCGTGGCCTGGTACCGGACGTACCACCGCGGGTGAGCCGCCGGCGCGGGCCCGTCCGCGGCCTGCCGCGCCCCCACCCTCGCGGACGCCGGACCCGAACGCAGGGTCGCGCCGCGCCGGCAGGCAGGCCAGCGTGCCGGGGGTGCCGCCGCCCGTGCCCGCCGTCCGCCCTTCCTCCGGTCGAGACCCGTCGTATCCCGCCGTCGATTGCCTGGGCGTGAAGGTCGCGCGCCTGGAGTGGCCCGACCTCCTCGAGTGGTTCCTCCGCCGGCTCGACGCTCCGGCGCCGGTCCGGTGCGGCACCCTCGTCCTGGCGAACGCGCACACGCTCAACGTGGCGTCCGCGAGCCCCGCGGCGCGCGCGTCGATCCGCGCGGCGACCCTGGTGCTGAACGACGGCGTCGGACTGGACGTGTACGCGCGGCTCCGCACCGGCGCGCCGTTTCCGTACAACTTCGCGGGCACCGACCTCGTCCCTCGCCTGCTGGGGGAGTGCGCCCGGCGCGGGCTGCCGCTGCGCGTGTTCCTGTACGGGGCGCGCCCCGGGCGCGCGGAGGAGGCGGCGCGCCGGATCGAGCGCGACTACGCGCCGGTGACGGTGGTGGGCGTCCTGGACGGCCACGAGACCACCGGCGACGAGGCGCGCCGGGCCATCGACGCGGCCCGGCCCGACCTGCTGCTCGTCGGGCTCGGTAACCCGCGGCAGGAGGCGTGGATGGCGGCGAACGCGCCGGCGCTTCGTGCGCGGGTCGCGATCGGGGTCGGGGCGCTGTTCGACTTCATGAGCGGGAGCGTCGCGCGGGCTCCCCGCGCGGTGCGCGCCATGCGCCTGGAGTGGCTGTTCCGGCTGGCGCTCGAGCCCCGCCGGCTCTTCCGCCGCTACGCGATCGGGGTGCCGCTCTTCCTCTGGCGGACCCTGACGTACCGCCCGGGTCTGGCGACCTCCGAACCCGCAACCTCCCGCCCGACCCAGAGTCGTTTGCCCGCCGGCAGGCCCCGGATCGGTGCACCCAACGACTCCGGGTTCGGCTCGGTGCTGGCGAGGACGGCGGGAGACGCGAACGACTCTGGGTCGGGGGTGCGGGTGGGGTCGGCGGGCTGACGGCTCCGACCGCCGGGCCAGCGGGCCCGGGGCCTTCGCGCCGGTCGCATGCGGCCGCAAGTTCAACCGTGATCTGGCCGGCGATCGCGCGCGTGCTCGCAGGGTTCACCGCGGTGGTGATGTGCGCCGCCGCGGGGGCGGCCGCCGCGGGCCCGCTCCTGGTCCCGGGGCGGATGGGCTACAACGCGCTCCCCGCGCTCCGCAACGTGGACCCGGTGATCGGGGACCGGACCGAGCTGGAGCTGTCCGCCACCGCCCAGCTCGCAGGGCTCGGCTCGGAGGACGTCGCGGGGACCCCGTACGTGCGGCTCACCGTGCCGTTCCGCGAGGTGGCCGCGCTGGAGCTGGACGGCACCCCGTTCGAGCTGTTCCGGACCTCGGCCGCGACGGAGGCGCGGCTCGGCGCGCGCGTGCGCTCGGGCGCGTCCCCGGGCGACCTCCGCGCCGGCGCGCGGTTCCTGGTGCTCGACGAGCGGGGGTGGCGCCCGGCGCTGGGGCTGCGCCTGGTGGTGAAGTCCACCTCGGGCAAGGATCGCGGCGCGCGCCGCTTCACCAACGCGCCGGGCTACGTCTTCGACCTGCTCGGCGGCAAGGACCTCGCCGCGGCGGGTCCGGTCCGCCTGCGCGCGCTCGCGAAGGTCGGCTTCCTCGCCTGGCAGGTCGCGGACGGCCGCCAGGACGACGCGCTCGACTACGGGGCGACCCTGCGCGCCGGGTTCGCGAGCGGCGTCGCGATCTCGGCAGAGTGGCGCGGCTACGCCGGCTGGCGCGGCGACGACCGCCCGATGGTGCTGGGCCTCACCGCCGACGTGCCGGCCGGCCAGCGGGTGCTGCTGCGCGCCTCCGTCGATCGCGGGCTCAGCGCGGACGCGCCGCCGCTCGACGTGCGGCTCGGCGTGGTCCTGTTCCTCGACGCGCCCATGCGGCGCGACCGAACGGCCGCGCCGGCCGACCCGCGCCTCGCCGCGGGCCCGCGTCCGAGGCGGCAGCCCGGACCGCGGTGATCACTCCTCTGCGTGCCGCCCGTCGGTGACGCGGACCTCGGCCGCGACGCCGGCGTGGTCGCTCGGCCACAGCCCGCCCACCCGCTCCGCGGCGGTCTCGCCCACCACCTCGGCGCTCCACGGCTGCGCCGGCCCGCGCACGAGCACGTAGTCGATGCGCGTGGACAGGTCGGCGAACCCGGGGTCGCCGGGGCCGGTCCGCAGGTCCTCGGGGAAGCAGCAGGTGAGCCCGGCGGCGTCGCCGTTCACGGCCGCCCACACGTCGCGGAACCCTGCGCCGGCCAGCACCGCTTCACCCTCCGTGCCGGGCTCCGAGTTGAGGTCGCCGACCAGCACCACCGGCCGCGTCTCGGCGGCGAGGGCGGCGGCGAGCTCCGCCGCCTGCGCGGTGCGCACGCCCGCGTGGTACGCCTCGAGGTGCGTCGAGACGAAGCGCAGCCACTCGCCACGGTACTTCGCGTCCACCGACACCCAGCCCCGCTTCACCTGCACGGCGTTCCCGAGCACGTTGACCGGCAGGAGCGTGGCGTACACGCCGCCGCCGGGCAGCGCGGTGGTGAGATCGCTCCGCGCCAGGATCACGCCGCGGTCGGTCATGCGGACGTCCTGCCCCGTCGCCACCGGCGCCTCGAAGTCGAACAGCGTCACCTCGGCCGCGACCACGTAGCGGAGGTCGCGCGCGGCGAGCGCGTCGAGGAGGTCCTGCACGTAGTCGTACGCCACGGTGGTGGCGGGCGTCGTGCCGCCCGCGAGGAAGTCGCCCGGGTCCTGCACGCGCCACAGGTACGCCTCCTGGAGGCCGACGAGGCCGGGCCGGGTGGCGGCGAGCTCGTCGGCGATCGCCTCGGCGCGCAGGTGGAAGTCGTTCGCCCGCACGGTGGCCCAGACCGCGGTGGTCGCGGCGACGAACGCCTCGGGCGTGGCGGCGGCCATGACCGGCCCCAGGTCCGCCCCGAGGTACAGGTTCCGGGTGGTCACGCCGAGGATCTTCTTGCCTCCTGCCATGGAATGGGGATCCATGCCGGCGCCCCGCGCGCTGGGTGAACCGGACGCGCTGGGCGCACGGACGGCGTCGGAGGCCGGGGCGGAGGGAGCGTCGCCGTTGCTGCAGGCGCCGAGGGCCAGCGGGGACAGGGCGAGCGCGAGGACGGCCAGGCGCGTGCGGGACATGGTCACCTCCGGCGTGGGAGCGGCTGGGGCAAGGCGTGTGGACGCAGGTGGGAGGGTAGCACCCCCGGTGCGCTCGCCCGACGCGCCGAGCGGGCCGCCCCGGACGGAGTGCCGTCGCGGGTGTAGCGCCGGCCCCCGGCCCGCCCCGGCGCGGTAGCCCAAGCAGGGCCCAGCGCCTGCGAGGGCCGCAGCGTAACTCGTTCCGGGCCCAGTTCGCCCGGCAGGTCGTCGGAAGGGAAACGCGATGCCGAGAGCCACCGGACCTCGACGCGGATGCAGGCTGCTCGGGCTGGCGCTCGCCGCGGCCGTAGCCCTCCCCGGCTGCAAGCGGGGCGGCGGCAGCACCGCCGAGGCCGCGCAGGAGCAGCCGCCGGTCGCGCTCGCGCCGGAGAACGTCGCGGTGGTGTCGTCCCGCCGGCTCCAGTCGGGCCCGGAGGTGGCCGGCACCCTGCACGCCCGCCGCACGGCCACGCTGCGCGCCGAGGTGGGCGGCGCGGTCGCCGAGGTCCGCGTCGAGGCGGGCGAGCGGGTGAAGGCAGGGCAGCTCCTCGCGCGGATCGACGCCTCGGCGCTCCAGGACGCGGTGCGGGCGGCGCGCTCCGCGGTGACCTCGGCGCAGAACGCGCTCCGCGTGGCGGAGTCGAGCGCGCGGCGCGCCCACACCCTGGCCCGCGAGGGCGCCATGGCCGAGCAGGACGCCGAGCGCGCCGAGGCGCAGCTCGAGGCGGCGCGCGCGCAGGTGGAGGACGCGAAGGCCCGGCTCGCCGCGGCGGAGCAGCAGGCCGGCAAGACGGCGGTGCGCGCGCCCTTCGCCGGCGTCGTCTCGGAGCGGAACGTCTCGTCGGGCGACGTGGTGTCCTCCGGCGCCGCGCTGTACACGGTGATCGACCCCTCCCGCCTCCAGTTCGAGGGCTCGGTGCCGGCGGCGAGCGTGGGCGCGCTCGCGCCCGGCGCGCCGGTGGACTTCGCGGTGACCGGCTTCGGCGGCCGCCGCTTCGACGGGCACATCGAGCGCGTGAACCCCGCGGTCGATCCCAGCACCGGCCAGGTGCGCGTCTACGTGGACGTGCCGAACGCCGACGGCCGGCTCCTGGCCGGCCTCTACGCGCAGGGGCGGGTGGCGAGCCAGGCGAGCGAGGCCCTGGCCGCGCCGGCGACGGCGGTGGACGCGACCTCCACCCCGCCCACGGTCATGAAGGTGCAGGACGGGAAGGTGCAGAAGGTGGCGGTCGAGATCGCGCTCCGCGACGACGTGGCCGGTGCGGTGGGCTTCCGCTCCGGCGTGAAGCAGGGCGACGTGCTCGTGCTCGGCTCGGCGCGCGGTGCGCTCGCCGACGGCACCCCGGTGCGCGTGGTCGAGGATCCGCGCGCGCAGCAGTCGAACTAGCCGCCCCGGGGCCCCCGCATGTTCATCTCCGACTTCGCCATCAAGCGGCCCATCGTCACCATCACGGTGATGCTGGCGCTCGTGATCTTCGGGCTGCTGGCGCTCGTCACGCTCAAGACCGACGAGTTCCCGGACGTCCAGCCGCCGGTGGTGGCGGTCACCATCGTCTACCCCGGCGCCTCGCCCGAGACGGTCGAGCGCGAGGTGATCGATCCCATCGAGGACGCGATCTTCTCGATCAGCGGCATCGACGGGAAGCAGACCACCGCCTCCGCCACCGACGGCCTCGCCCAGTTCATCGTGTTCTTCGACTTCGAGAAGAACCTGATGGAGGCGACGCAGGACATCCGCGACGCCATCAGCTCGAAGCGCCAGGACCTGCCCACCGAGATGGAGGAGCCGGTGCTGGTCCGGTTCGATCCGTCGCAGGAGCCGATCGTCACGCTCACGCTCACCTCGAAGACGCTGCCGGTGCCGGCGCTGACGCGGCTCGCCGACGAGGTGGTCTCGCGCGACCTGCGCTCGGTGCAGGGCGTCGCCGACGTGCGGCTGGTGGGCGGGCAGAAGCGCGAGCTCACCGTCCAGCTCGACCCGGAGGCGATGGCGGCCGCCAGCGTCTCGGCCGCCGAGGTGGTGGGCGCGCTGCAGGCGCAGAACCTGGCCGCGCCGGTGGGGCGCGTCAACACGCCGCTCGGCGAGCAGAGCATCCGCCTCTCCGGCCGCCTCGCCACGCCCGAGGAGTTCGAGCAGGTGGCGGTCGCGAGCCGCGGCGGCCAGGTGGTCCGCCTGGGCCAGGTGGCGAAGGTGCTCGACGGCGCCGAGGAGGCGCGCACGCTCGCGCTCTTCAACTCGGGCGAGGCGGTGGGCCTGGAGGTCCTGAAGACGAAGGGCTACTCCACCACCGCCGTCGCCGACGCGGTGAAGGAGCGGGCGCGGGCGCTCGAGCCGCGGATGGAGGGGGCGAAGCTCGCCGTCGTCCAGGACTCCGGCACGCGCGTGCGCCAGTCGGTGGACGACGTGCAGCGGACGCTCATCGAGGGCGCGCTCCTCACCGTGCTGGTGGTGTTCCTGTTCCTCAACTCGTGGCGGTCCACCGTCATCACCGGGCTCGCGCTGCCGGTCTCGGTGCTGGCGGCGTTCGTGAGCGTCTGGGCGTTCGGCTTCACGCTCAACACCATGTCGCTCCTGGGCCTCTCGCTCGCGATCGGCATCCTCATCGACGACGCCATCGTGGTCCGCGAGAACATCGTCCGGCACATCGAGCTCGGCGAGGACCACACCACCGCCTCGCACAAGGGGACCGACGAGATCGGCCTGGCGGTCACCGCCACCACCTTCTCCATCGTGGCGGTGTTCGTGCCGGTCGCGTTCATGTACGGGGTGGCCGGCCAGTGGTTCAAGCCGTTCGCGCTCACCATCGCCGCGGCGGTGCTGGTGTCGCTGTTCGTGTCCTTCTCGCTCGACCCCATGATGTCGGCGTACTGGCCGGATCCGCAGGTGGAGAAGGGCGAGCGGCGCGGGCCGGTGGGGCGCGCGCTGGGCGCCTTCAACCGCTGGTTCGACCGCCAGGCCGCCGGGTACCGCCGCGTGGTCGCCTGGGCGCTCGACCACCGCTGGCTCGTGGTGGCCTTCGCCACGCTCTCGCTGGTCGGCTCGTTCGCGCTGCAGGGCGCGTTCGGCGGCGCCGGCTTCGTGCCGGTGTCGGATCGCAGCGAGGTGAGCCTCATCGTGCAGACGCCGCCCGGCTCGTCCATCGAGTACACGCGGCGCAAGGTGGAGGAGACCGATCGCATCCTCCGCAGCCACCCCGAGGTCGCGTACACCTACGCCTCGATCGGCACGCCCATCCCGCTCCAGGCGCCCGGCGTGGACCAGGCGCTCATCTACGCGCGGCTCACGCCCAAGCGCGAGCGCGACGTCTCGCAGGACGCGCTCGGCGCGGTGCTGCGGCGCGAGCTGTCGCGGGTGGCCGGCGCGGAGATCTCGGTCTTCACGAGCGGCTTCGGCGGCGCGTTCAAGTCGATCCAGCTCGAGCTGCGCGGCCCCGACTCGCGGGTGCTCACCGAGCTCGCCGAGAAGGTGAAGGCCGTCGCCGCCGGCGTGCCGGGGGCCGTGGACGTGGGGCTCTCCACCCGCGGGCAGAAGCCGGAGCTGGCGGTCGAGGTGGACCGCGGCCTCGCCGGCCGGCTCGGCGTCACGGTGGGCCAGGTGGCGCAGTCGCTCCGGATCGCGTTCGCCGGGCTCGACTCCGGCGACTGGGTGGACCCGACCGGCGAGACGCGCAAGGTGATGGTGCGGCTCGCGCCCGAGGCGCGCGAGCGCGCGTCCGACCTGCGCCAGCTGCCGCTCGTCCTGCCGAGCCGCGAGGGCGCGCCGCGGATCCTGCCCGTCGGCCAGGTGGCGCGCATCACCGAGGGGCTCGGCCCCGCGCAGATCTCGCACCTCGACCGGCAGCGCGTGGTGAGCGTGCAGGGGAACGTGGCCGGCCGCTCCCTCTCCGAGGTGGTGAACGACATCGAGCGGAGGCTCGCCTCGGAGCTGAAGCTGCCGCCGGGCTACACGCTCCGGCAGGGCGGCGAGTCGGCGGACCAGGCCGAGGTGTTCACGCGCATCGGCGTCGCGCTGCTGCTCGCCGTGATGCTCATGTACCTCGTGCTCGTGCTGCAGTTCGGGTCGTTCCTCGACCCGCTCGCGATCCTGCTGTCGCTGCCGCTGTCGCTCATCGGCGTGGTGCTGGCGCTGCTCGTCACCGGCGACACCATCAACCTGATGAGCCTCATCGGCGTCATCCTGCTGTTCGGGATCGTGGCGAAGAACGCCATCCTGCTCATCGACTTCGCGAAGTGGGCGCGGGAGGAGCGCGGGCTGTCGATCCGCGACGCGCTCGTCGAGGCCGGCGGGATCCGCCTCCGGCCGATCATGATGACGAGCGTGGCGGTGATCGCCGGCATGATCCCGGTCGCCTCCGGGCTCGGCGAGGGCGGCGACTTCCGCGCGCCCCTCGGTCGCGCCGTGATCGGCGGCGTCATCACCTCCACGCTGCTCACGCTGCTCGTGATCCCGACCGTGTACGAGATCATGGACGGCTGGCGGACCCGGCTGGGCCGCCTGTTCCGCCGGGCGTTCTCGCGCGGCGGCGAGCGGCACGCCCGCGAGGCGGCGCAGCGGCGGGAGGAGCCCTAGCCGCGGCCGCCCGCGGGGTCACGCTCAGTAGATCGGCACCAGGTGGTAGCCCTGCGCCTGGTAGCCGATGAGCGAGACGAAGCCGTCCGCCACCACGGTGAGCTCGGGGAGGAGGCGCGCGTCCTCCACCTCGAACACCTTGGTCGCGATCGCGCAGACCTCCAGCGCCGCACCGCGGCGCTTCAGCTCCCTCACCGCGCCGGCGATCTCGGCGGCTGCGGCGCGATCCGCGGCACGGCCCGGCGCCGGCGCCACGCCGGCGAGGAACCGGACCGACGGGCCGATGAAGACGACCTTGAAGTCCGGCGCCACGCCCTGCGCCCGCAGCCCGTCGTGCGAGCCTGCGATGAGCTTCAGGTACATGGCGAGCTTCGGCCCGTCGGCGAGATCGACGAGGAACAGGCCCTTTCCGCTGGTGACGCCGCGGAGCGCGTCGGCGTTTCCCGGCGCGGCGGAGGCGCGCGCGGTGAGCGGCGCCCCGGCGGCGAGCGCCAGCAGCGCGGCGAGGGCGAGGAGGGGGAGGGGGCGGTGCGCGGTCATCGGTGTGGATCCTCGGGGGTGGGCCCGCGGTCCCGCGCGCCACCGCGGCGGGGGAGGGCGGACCGGTTGGGTCGCTGTATAGACAGATCTGTCTACCGCGTCCAGCCTGGATCCGTGCGACTGGCCCGCCTGGGCGGGTGAAACCGCGCGACAGATGGGTATACTGCGCGCGCCCCCGGCCCGGAGCGAGCCATGTCCCCGCGCGAGAAGCTGGTCGAGACCGCCGCAGCGCTGTTCTACCGGTACGGCTGCCACGCCGTGGGGATCGACACGGTCCTCGCCGAGGCAGGCGTGGCCAAGATGACCCTCTACCGGCACTTCCGCTCGAAGGACGAGCTGGTGCTCGCAGCGCTGCGCCGGATGGACGAGCGGTTCCGCAACGCGTTCATGGCCGCGGTGGAGCGGGCGTCGGACACGCCGGCGGGCCGGCTCGACGCGCTCTTCGACGTGGTGCGCGACTGGGTTCGCGGGAAGGACTTCTACGGCTGCCCGTTCATCAACGTCACGGCCGAGTTCGCCGCGCACGACGACCCGGTCCACGTCGCGGCGGCCGAGCACAAGCGGCTCGCGCTCGAGTACATCGAGCGGCTCGCCGCCGAGGCGGGCGCCGCCGACGCGCGCGGGCTGGCCCGGGCGCTGAAGGTGCTCCTGGAGGGCTGCACGGTGCTCGCGCAGGTCACCGGCCAACCCGGGTTCGTGGACGACGCGCAGCAGGCCGCCCGACTCGTGCTCCGGGAGGGGCTCCGGGGCGCCGTGCCCGCGCGCGCGCCGCGCCGGCTGCGCCGCGCGCGGGCGTGAGCCCCTCCCCGCTCGCTCGTTCGTTTCCCGACCCAGAGTCGTTGATCGCGGGGGGTGCGAGATCGTCCAGGTCGCGGACCTTCTCGCGGAAGCTCGCGATCTCACGGGTCCGGCGGACGGCCCCGGGTCCGCCGATCGAACGGCCGCCGGCGTTCCAAATTACTCTGGGTCGGGATCAGAGGACGAGGTGGCGCAGGGCGGCGCGGGCGGCGTGCCAGCCGCACATGCCGTGGACGCCGCCGCCGGGTGGGGTGGACGCGGAGCAGAGGTAGAGCCCGGGCACGGGGGTGGACCACGGGTGGGCGGACAGCACGGGCCGGGCGACGAGCTGGGCGAGCGACGCCTCCCCGGCGCCCACGTCGCCGCCGACCAGGTTCGCGTCGTCCTGCTCCAGCGCCGCGGGGCCGCGCACGGCGCGGGCCAGCACGAGCTCGCGGAACCCGGGCGCGAAGCGCTCCACCTGCGCCTCCACCGCGGCGGTGAGGTCGCCCTCGAACCCGCGCGGCGCGTGGCAGTACGCCCACGCCACGTGGCGCCCGGGCGGCGCGCGCGACGGGTCGAAGCGCGTGGGCTGCGCGAGGAGCACGTACGGCCGCGCCGGCACCTCGCCCCGCTCCACCGCCGCCTCCGAGGCGGCGATCTCCTCCAGCTCGCCGCCGAGGTGCACCGTCCCGGCGCCGGCGCACTCCGGCGCCCGCCACGGGATGGGGCCGGCGAGCGCCCAGTCGAGCTTGAACGCGCCGGGGCCGTAGCGGAACGCGGCGAGGCGCCGGGCGTAGCGCGCCGGGAGCCGGGCGCCGGCGACGCGCAGCACCTGCCTCGGCGTGAGGTCGAGCAGCACCGCGCGCGCCGGCGGGAGCTCCTCGAGCCGGCGCACCTCGGCCGAGGTCACGAGCTCGCCCCCGTGCGCCCGGAGCTCCGCCGCGAGCGCGGCCGCGATCGCGCCGGCGCCGCCCTCCGGGAACGGCCAGCCCACGCCGTGCCCGGCCGCGCCGAGCACCAGCGCGAACGCGGCGCTGGCGGCGGCCTCGAGCGGCCGGTTCGCGTGCGCGGCGAGGCCGGCGAGGAGCGCCCGCGCGCGCGGTCCGCGGAAGCGGGCCCGGGCGAGGCGCGCGGCCGGGAGCAGCGCGGGCACGCCGAAGCGCGCGAGGAGCAGCGGCCGCCGCGGGCGGTGCAGCACCGGCCCGAGCACCTCCTCGAGGAGCGCCGGGAGCTCCCGCGCGAGCGGCGCGAACAGGGCCCGCCAGGCGCGGGCGTCCGCGCCGAGCGTCGCGTCGGTGGCCTCGAACCCGGGGCCGAGCAGCGCGGCGGTGCCGTCGTCGAACGGGTGCGCGACGGCGGCGGGCGCCGAGATCCAGCGCAGCCCGTGCGCCGCGAGCGGCAGGGTGCGGAGGAACGGTGAGGCGACGGCGAGCGGGTGGACGGCCGAGCAGTGGTCGTGCAGGAAGCCGGGGAGGGTGAGCGGCAACGTCCGCGCGCCGCCCCCGGCGGTCGCCGCGGCCTCGCGCACGAGCACCCGCAGGCCGGCGCGCGCCAGCGCCACCGCGGCCGAGAGGCCGTTCGGCCCCGAGCCGACCACCACCGCGTCCGGCGTGCGCACCGCCCCCTCCTAGCGGCCCCGCCCCGCCGGCGCAGCGCACCCGGCGCCGCACCGGACGGCGGCGCGGCGCCGCACGCCGGGTCCCCCGCCGGGAGCGGCCCGTTTCGACTACACTCCGGCGCCCGAGATCCTTTTCCCGCCTCGCGCGTTCCCCCGGCGAGGCCCAGGCGACGCGCGTGCCGGACGAGAGCGACGAACGGCTGATGCTCCGGTTCCGGGACGGCGACGCCCGGGCGTTCGAGGCCCTCGTGCGCCGCCACCGGACGCCGATCTTCTCCTTCCTGCTGCGCCTGACCCGCGACCGCGGCCGGGCCGAGGACCTGTGCCAGGAGGCGTTCCTGCGCGTGGTGAAGGCCTCCGGCGCCTGGGAGCCGCGCGCGCGCTTCCGCACCTGGCTGTACGCGATGGCCCGCAACCTGGCGGTGGACGAGTCGCGGCGCATGGCGTTCCGCCGCGCCAGCTCGCTCGAGGCCGACCCCGCCGCCTCGGCCCTCGCCGCGGACGGTCCGGCGCCGGACCGCGCGGCCGACGCGGCGCTCGTCCGTCCGCTCCTCGAGGCGGCGCTCGCCGCGCTGCCGGACGAGCAGCGCGAGGTGTTCCTGCTGCGCGAGCACGCCGGGCTCCGGTTCCCGGAGATCGCCGAGGTCACCGGCGCGCCGGAGCCGACCGTGAAGAGCCGGATGCGCTACGCGCTCGAGGCGCTGCGCGAGCGGCTCGCCGCGATGGGCGTGGAGCCGGACTCGCCCGCGGGCGCCCCCGCCTCGACCCGGAGCGCGGCACCATGAGCGACGAACGCTTCCACGAGCGCCTCGGGGCGCGGCTGCACGACGCGATCCTGGAGCACGCCTACGGCGAGCTTCCGGGCGGCGAGGCGCGCGCGCTGGAGCGGCACCTGGAGGCGTGCGAGACCTGCCGCGCCGAGCTCGCGCGCATCCGCGGGACCCGCGCGCTCATGTCGGGCCTGGAGGACGCGCCGGCGCCCGAGCGCGGCGAGGCGGTGCTCCTCGCGGCGGCGCGCGAGGCCGCCGGGGCGCGGGCGAGGCGCCGGCGACTGCCGACGTGGACGTGGACCTGGGGCGCCGCGCTCTCCGCGGCGGCGCTCCTCGCGGTGGGGGCGGTCTCGTACCGGCTGCTCGCGCTCCACCCCGGCCCCGCGCTCCGCGACGACCCCGAGGCCCTGCTCGGCCGCGCCCCGGCTCCCGCCGCGCAGGCCGGGCCCGAGGCCGCCGCGCCGGACGTCCCGGCCACCGCCTCGTCGCCCGCCGGCGGGCCGGACGAGGTCCGCGCCGAGCGGGCCCGCCCCGCCGCCCCGCCCGCGCCGGAGCGCCGGCGCGAGGCTCCGCGCCCGGGCGCCGCCGCGAAGTCCGCGCCGTCCGCCGCCCCTGCCGCCGCGCCGGAGGCGGACGTGGCCGCCGCGCCGCGGACCTCCATCGCGCCCGCGCCCGCCGCGCCGCGCGCCTTCGTCGCACCCGCCGCCCCGGCGCCCGCGCCGGCCCCGCGCGCGCTCCGTGCCGACGCCGGCGACGCCGGGCCGCCCGCCGCCGGCCCGGCGCCGGCCGCGACGCTCGAGGCCGCGCCCGAGGACGGCGACGCAGCCTCGGGCGCCCGCCGGGCGGCGCCCGCCGTCCGCGCGCAGTCCCGCGACGCCGCCGCGAGCCCCGCGCCGGCCGGCCCGGACGCGCAGGCGCGGTGGCGCGCGCTCCGGCAGGCGGGCGCGCTGCGCGGCGAGGTGGTGGCGTTCACCGACTGTGACGGCGAGGCCTGGCGCAAGGTGGAGACCGACGCGCAGGGCCGCGTGGTGCGGTACGCCCGCCACGGCCGGCTCGCGGGTCGCGCCTTCGAGGCCGAGCTCTACTACGGCGAGGACGGCGCGCTGGCGCTGGCGCGCTACCGCGAGGCGGGCGGCCCCTGGCGCGAGGTCCGGCCGCCCGCGCCCGCCGGCGCGATCCCCGCGGCCGCGCTCCAGCCCGCCCGCGCCGCGGACGCGCGCGCCGACGCGCCGCCGCGCTGCGGACCCTGAGTCCTCGACCCGGGACCGGCGCCCGCGCCCGCACCTCGCCCTGCGCGCCCCGGCCTCGCCCTTCGCGTGGACCCCGCCCCGGCGCCGCGCCGCGCCACCGCGCCGGACGGCGGCCGCCGCGGGGAGGGGCTACACTGCTCGCATGGCGCGCATCCTCTACGGCGTGGCGGGGGAGGGGATGGGGCACGCGGTCCGCTCGCGGGTGGTCATCGACCACCTCGCCCGCACGCACGACGTGCAGGTGGTGGTGTCCGGCCGCGCGCACGACTACCTGAAGGCCCGCGAGCGGGATCACCTGGGCGTGAACCGGATCTGGGGCCTCTCCATCGTCTACGAGGACAACGAGGTCCGGAACTTCCGCACCGTGCTGAAGAACGTGGGCGGCGCGGTGGCGGGCGGCTGGCCACGGAACGTGAAGGCCTACTTCGACCTCACCGAGTCCTTCCGGCCGGAGGTGGTCGTCTCCGACTTCGAGACCTGGAGCTACCTGTACGCGCGCACGCACGGCCTGCCCTGCGTCTCGGTGGACAACAACCAGGCGGTGAACCGCTGCGATCACCCGCCGGAGATCCTGGCCGGGCACGAGGCCGAGTACCTGGTGGCGAAGGGCGTGGTGAAGGCGAAGCTCCCCGGCTGCTTCCACTACCTCATCGCCACGTTCTTCCAGGCGCCGGTGGCGAAGCCGCGCACCAGCCTCCACCCGCCGGTGCTGCGCCCGGAGATCCTCTCGGCGCGCGCCGAGCCCGGCGCGCACCTGCTCGTCTACCAGACCTCGACCTCCAACGAGGCGCTCCCCGACGTCCTGCGCGGCGCCGGCGTGGAGTGCCGCGTGTACGGCCTGCGCCGCGACCTCACCGCGGACGCGCGCGAGGGCAACCTCGTCCACCGCCCGTTCTCAGAGGCCCGCTTCGTGGAGGACCTGCGCACCGCGCGCGCGGTGATCTCGGGCGGCTCCTTCACGCTGATGACCGAGGCGGTGTATCTCCACAAGCCCATGCTGGCCATCCCGGTGAAGCGGCAGTTCGAGCAGGTGCTGAACGCGCGGTACCTCCAGGCGCTCGGCTACGGCGCCACCGCCGACGACCTCGACGCGCGGGTGCTCGGGGACTTCCTGGCGCGGCTGCCCGACCTCGAGCGCGGCCTCTCGCGCTACCGCCAGGACGGGAACCGCGAGCTGCTCGCGAAGCTCGACGACGTGCTGGCGCGCGCGCTCGACGGCGGCGAGCCGGCGGAGCCGCGGGCGTGAAGATCCGGGTGGTGGCGGTGGGCCGGGATCGCTCGGGCCTGTACGCGCCGGCCGTGGACGAGTACGCGAAGCGGCTCGGCCGCTACCTGCGCTTCGAGCTGGTGGAGGTGCCGGAGGCGCGCAAGCTCGCCGGCACCCCGGGGGCGAAGGGCGAGGAGGGCGCGGCGCTCCTCGCGAAGCTCGGGCCGCGCGAGCGGGTGGTGGTGCTCGACGAGCGCGGCGACGAGCTCACCAGCGTGGCGTTCGCCGAGCGCGTGCGCCGCTGGATGGAGCGCGGCCAGGACGTGGCGCTCCTCATCGGCGGGTCGGACGGGCTCGCGCCGGAGGTGCTGGCGCGGGCCGAAGAGCGCCTCGCGGTGTCGCGCTTCACGCTGGCGCACCGGCTGGCGCGGCTCGTGCTCGTCGAGCAGCTCTACCGCGCCATGACCATCCTCCGCGGCGAGCCCTACCACAAGTGAATCCGCGGCGCTGCGCCGCGTCCGCCGGTCCGGGACCCATGGGTCACGGGGGGTGGGCTTGCGCGCCGCCCCTCCGCGCTGCGAAAACCAGCCGACCACCTCGGGAGCCCACATGACGCGCCTCCGCACGCCCGCCGCGCTCGCAACGTTCCTCGCCGTCCTCGCCTGCGGCGGCGGCGGTGGCGACTCGCAGCCGCTGCCCACCACCTTCACGCTGTCCGGCCACATCGCGGCCACCGCGGGGCAGGACGTGGACGGCGACGTCGCCGATCCGGGCGCGCCGCGCACGCCGAACGACTCGGCCGCACAGGCGCAGCAGCTCGCGCCGGTGACCACGCTGGGCGGGTACGCCAGCGCGGGCACGGATTCCCAGGACTGGTACAAGGCCACGCTGGAGGCGGGCCAGACGGTGGTGCTGGACGTGGCCGACGCCGCGGCCTCGCTCGAGCTCTGCCTGCTCGCCTCCGACGGCGTGAGCGTCGTGAGCTGCGCGATCGGCGGCGCGAACCAGGTCATCCCCGTCGCGGCGGCCGGCCAGCACTACGTGCGGGTCACCGCCGCCGCGGGCAGCTCCAACTACGCGCTCACCCTGGGCGTGAACGGCGCCGGGGCGGGCGCCGGCTCGGCCCCGCACCTGGCGCTGCCGTTCGTCCCCGGCGAGCTGGTGGTCCGCTTCCGCGACGACGCGCTCGAGGTGGCCGCGGCCGGCGACCTCCCGCGGCGCGCCGCCGCGCTCGGGCTCACCGCGCTGGCGGGCGCCCGCGGCCGCGCCGCGCTGCTCTCCATGTCCGGCCCCGAGGGCCGCGCCCGGGCGCTCGCCGCGCTCGGCGTCGAGCCGCTCGCGCCCGGCGCGCTGGGCGCCGGCGCCGACCCGGTGATGGCCGAGAAGTGGGACACGCTCCGCGCCATCGCCGCGCTGCGCCGCCGGGCGGACGTGGAGAGCGCCGATCCCAACTTCCTGTTCCAGCCGGCGCTGGTCCCGACCGACACGTACTACAAGTACCAGTGGCACTACCCGCTCATCTCGCTGCCGCAGGCCTGGGACCTCGAGACCGGCGATCCCGGCGTGGTGGTGGCGGTGGTGGACACCGGCGTGTTCCTCGCCCACCCCGATCTCTCCGGCCAGCTCGTCACCGGCTACGACTTCATCCGCGATCCCGCCATGGCGAACGACGGCAACGGGATCGACCCGAACCCCGACGACCCGGGCGACGCGGCCACCCTCGGGGGCAGCTCCTGGCACGGCACGCACGTGGCCGGTACGGTCGCCGCCGCCCTGAACGACAGCGGCGTGGTGGGCGTCGCGCCCGGCGCCCGGGTGATGCCGCTCCGCGCCCTCGGCGTCGGCGGCGGGACCTCCTACGACATCATGCAGGCGGTGCGCTACGCGGCCGGCCTCGCGAACGACTCCGGGACGGTCCCGGCCACCCGCGCCGCGGTGATCAACCTGAGCCTCGGGTGCCAGGGCTGCTTCTCCTCCACCGAGCAGGCGGTCTACACGTCCGCGCGCAACGCGGGCGTCATCGTGGTCGCCGCCGCGGGCAACGAGGCGTCGTCGGCGCCCGGCTACCCGGCCGCGTACGCCGGCGTGCTGTCGGTGAGCGCGGTGGACATGAAGGGCGCGAAGGCGCCGTACTCGAACACCGGCAGCACCGTGGATCTCGCCGCGCCGGGCGGCAACACCGCGGTGGACCTCGACGGCAACGGCTACGCCGACGGCGTGCTCTCCACGCTGGTGAAGGACACCACCGGCACCCGCGAGCCCATCTACGCCTTCTACCAGGGCACCTCCATGGCCGCGCCGCACGTGGCGGGCGTGATGGCACTCATGAAGTCGGCCTGCCCCGGCCTCACGCCGGACGGCGTGGACGCGCGCCTCCAGGCCGGGCTGCTCACCCGCGACCTGGGGACGCCCGGTCGCGACGACACCTTCGGCTGGGGGCTGGTGGACGCGCTGAAGGCGGTCCAGTCCTGCGGCGCCGCGCTGCCGCCCTCGCTCTCCGTCACCCCGGGGCGACTCGACTTCGCGTCCGCCGACACGGTCCTCCAGCTGCAGGCGGCGAGGGTCGGCGAGGGCGCGCTCACGGTCACCTCGGTCTCGGACGACGCCGCCTGGCTCACGGTCGCCGCGCCCGGCGTGGACGCGAGCGGCCTCGGCGCGTACACCGCCACGGTGGATCGGACCGGCCTCGCCGACGGCCGCTACACCGCCCGGATCACCTTCACGCCGTCGGTGGGCGCGCCGGTGATCATCCCGGTGACGCTGCAGGTGGGCGCCGCCGCGGCGGCCGGGGACGCCGGCTTCCTGTACGCGCTGCTCGTCCGCGACGGCGTGAACGGCCCGGAGCTCGTGAAGCAGTGGGCCGGCGCCGCCTCGGGCGGCAGCTACGCGTTCCGCTTCGACGGCGTGTCGGCCGGCACGTACTACCTCGTGGCCGGGAGCGACATGAACGACGACGGCTACATCTGCGACGCGGGCGAGGCCTGCGGCGCCTGGCCGACGCTGGGGGTCCTGACGCCGCTCGGCGCGAGCGGGCCGCGCTCCGACCTCGACTTCAGCGTCGCGTTCGACCCGGCCGTCGCGCCGGTCGGCGCGGCCGCGGGGACGCCGGGGCGCGCGCCGGGCTTCGCGCGGCAGCCGGCGTCGAAGGGCGTGGCGGGGCTGCGCTAGCGGCAGCCGGACGCGTTCCCCGGGCCGGGCGGCGTTGCCTCCGGCGCCGCCCGGGCCGATGTTCCTTGAGGCGAAGCGGCCGGATGCCTAACATCTCTGGTCTCACCCAGCCGGAGAGGTGCCCGTGCCGAAGACGAAGCCCGTCCTCCTCGTCGTCCTCGACGGCTGGGGGATCCGCGCAGCGCGCGAGGCGAACGCGATCGCGATCGCCGGAACCCCGAACATGGACGCGCTCCAGCGCGAGTTCCCGCACGCCGCCCTGGAGACGAGCGGCCTGTCGGTCGGCCTGCCCGAGGGGCAGATGGGCAACTCCGAGGTCGGCCACACCAACCTCGGCGCCGGCCGGATCGTCTACCAGGACCTGGTCCGCATCAACCGCGCCGTCGAGGACGGCAGCTTCTACAAGAACGACGCGCTGCTGCTCGCCTGCCGCCGGGCGCGCGAGGCCGGCGGCGCGCTGCACCTGCTCGGCCTGGTCTCCGACGGCGGCGTCCACAGCCACGTCGAGCACCTGCACGCCTGCCTCGAGCTGGCCCGCCGGGAGGGCGTGGCGCGCACGTACGTCCACGCGTTCATGGACGGCCGCGACACGCCGCCCAAGTCCGGCCTCGACTACCTCGCCGCGGTGGAGCGGCGGATCGCCGCCGCGGGCTACGGCAAGGTGGCGACCGTGACCGGTCGCTACTGGGCCATGGACCGCGACAAGCGTTGGGACCGGGTGGCGCAGGCGTACGCGGCCATGGTCTCGGGCGAGGGCTTCAAGGCCGCGTCCGGCGCCGCCGCGATGGAGGCCGCCTACGCGCGCGGCGAGACCGACGAGTTCGTGAAGCCGACGGTGGTCGTGAACGGCGACGGGAAGCCGGTCGGCTCCATCCGCGACGGCGACGCGATCCTGTTCTTCAACTTCCGCGCCGACCGCGCCCGCGAGATCACCCGCGCGTTCACGCAGGACGGCTTCCACGACTTCGAGCGCAAGGCGGTGCCCCGGCTCTCGGCGTACGTGTGCATGACCCAGTACGACGAGACGTTCACGCTGCCGGTCGCGTACGCGCCCCAGGACCTCACCGAGATCTTCCCGGAGATCGTGGCGCGCGCCGGGCTGCGGCAGCTGCGCACCGCCGAGACCGAGAAGTACGCGCACGTGACGTTCTTCTTCAACGGCGGGCGCGAGACCGTCTTCCAGAACGAGGATCGCATCCTCGTGCCGAGCCCGCGCGACGTGAAGACGTACGACGAGAAGCCGGAGATGAGCGCGCGCGAGGTCACCGACAAGCTGGTCCAGGCGCTCGGCACCGGCCAGTACGGCTTCGCGCTCGTCAACTACGCGAACCCGGACATGGTCGGCCACACCGGCCTGCTCGACGCCGCGGTGAAGGCGGTGCGGGTGGTGGACGAGTGCGTGGGCCGGCTCTGGCAGGCGGCCCGCAAGCAGGGCATGGCCATGCTCGTCACCGCCGACCACGGCAACTGCGAGATGATGACCGACCCGGTGACCGGCCAGCCGCACACCGCGCACACGCTCAACCCGGTGCCGTTCATCCTGGCCGACCCGGACTTCCGCGGCGCGAAGCTCCGCGAGAAGGGCGTGCTCGCCGACGTGGCGCCCACCGCGCTCCAGGTGATGGGGCTGCCGCAGCCGAAGGAGATGAAGGGCCTCGGCCTCGTGATCCGCTAGCGCTCCGCGCCGTCCGGCCCGGCCGGGCGGCGCCGGCGCGCGCCCGCCGTCTTCACCCGGAGAGAACCTCGGATGCTCCGCGCCGCCGTCCGCGCCCTGCTCGACCTCGTCTACCCGCCCCGCTGCGCCGCCTGCGGCGAGCCAGTGGCCGAGGAGCCGTTCTGCGAGGTGTGCGCCGGCGCGCTCGAGCCGGTCCCGCCGGGCTGCGCACGCTGCGGCGCGCCGGGCGCGGGGCCGGCCTGCGGCGCGTGCCTGGCCGCCCCGCCCGCCTTCGACGCGGTCCGCGCCGGCGGGCTGTTCGGCGGCCCGCTCGCCGACGCGGTCCACGCGCTGAAGTACGGCGGCCGGCCCGACCTCGCGCGGCCGCTCGGCGCCTGGCTCGCGGCGCGCGTCCCGCTCCCGCCCGGCGCCGCGGTGGTGTCGGTCCCGCTCGGCCGGGCCCGCCGCGTCGATCGCGGCTACGACCAGGCGGCGCTGCTCGCCGACGCGCTCGCCCGCGCCGCGGGTGCCCGGGGCCGGCGGCTGCGCGGGGCGCTCCGCCGCGCCCGCGAGACGTCGCCGCAGGTCGGCCTGGGCCGGGCCGAGCGCGCCCGCAACGTGGCGGGCGCGTTCCTGGCCGGCCCGGCGGTGGCCGGCCGCGACCTCGTGCTGGTGGACGACGTCGTCACCACCGGCGCGACCGCCGACGCGGCGGCGCGCGCGCTCCGGGCGGCGGGCGCCCGCTCGGTGACGGTGGTCGCGCTGGCCCGGGCGGAGTGAGGCGACCCCGGCCCGGGAAGCTGCGGACCGGCGGGGGAACCGGGGTTACACTCGCTCCTCGCATGCTCGCACGCCCCGCCGCCCTGCTCGCGCTCTGCCTCGCCTCGACGGGGTCCGCCCGCGCGCCGTCCCCGCTCCCGCCGCCCACCGGCCTCGACCCGGACGCGGAGCGGGCCGCCGCGGCCGTGGCGGCGCTCGACCGCGAGCGGCGCGGCCCCCGCGGCCTCGCCGCGCTCGCCGAGCTGGACGCGCTCGCCGACGACCTGCCCGAGCTCGCCCACGTCGCCGCCGCCTACGCGCGCGCCGCCGACGATCGCGAGGCGCACCCGGAGGTCCGCGCGCTGGCGCGCTTCCGGCTCGCCGAGGTGGAGCGCGCCCGGGGCAACCTGCAGAAGGAGGCGGCCAGCCTGCGCCGGCTGGGGTTCGTCGAGCGCTGGCGGGTGATCGGGCCGTTCGACGACGAGGGGAAGCGCGGCCTCGCCGAGGCGTTCCCGCCCGAGAAGGCCATCGACCTCGCCGCCCGCCACCCGGGAAAGGCGCGCGAGGTGGCCTGGCGCGCGCTGCCGGAGGACGCGGTGGTGGACGGCTTCGTGCACCTGGGCGCGGCGCTCCGCCCGGCGCGCGAGGTGGTGGCGTACGCGCTCGCCGAGGTCGAGGCGCCCCGCGAGCTCGAGGCCCGGCTCTGGCTCGGCGCGAGCGGCGCGGCGCGGGTGTGGGTGAACGGCGCGGCCGTGCTCACCGACGCGGACTACCACCCGGCCCGGCTCGATCAGCGCGGCGTGGTGGTGACGCTCCGGCGCGGCGCGAACCGGATCCTGGTGAAGCTCTGCCACCAGGACGGCCGCATGGGGTTCTACCTCCGGCTCGCCGACGCGCGCGGCGAGGGGCTGGAGCTCGCAGCGGCCGATCCGCGGGGCGCCGCGCTGCGGGAGGTCCCCGCCCCCGGGCCCGCGGCGCCGATCGCGCCCGCGGTGGGCGCGCTCGAACAGCGCGCGAAGGCGGCCCGCGGCGCGCGCGCCGAGGCGGAGGCCCGGCTCGAGCTGGCGCGGGTGCTGGCGGCGCGGCAGGGCGGCGACGTGCAGGAGCGGCGGGCGGCGGCCGAGGCGCGGCGCGCCGCGCTGCTCGCGCCCGGCTGGGCGGACGCGCAGCTCGAGGCGGCGGCGCTCGACGAGGACCACGGGCGCCGGCGGCAGCGCATCGAGGCCGCGCTCGCGGCGGCGCCGGAGGACCCGAGGGCGCTGCGGGCGCTCGGACAGGAGGAGCTGGACCAGGGCCGGCCGCAGGCGGCGGCCCGGCTGCTGGAGCGGGCGGTGCGGGCCGCGCCGGGCTGGGCGGCGCCGCGGGTGGAGCTCGCCGACGCGCTCTCCCGCGCCGGCCTGGAGGCGCGCGGCGCGCTGCTCGCGGAGGCGACCGCGGCGGCGTTCGCCACCGTGCCCTCCGCGGTGCGGGCCGCGGCGCGGTCCGCGCGGCGCCTCGGGCGCACCGAGGAGGCGGCGGCGCGCAGCCGCACGCTGGTGGCGCTCCGGTTCGACGACGCGCAGACGCGCGCCGCGCTGGCGCAGATCCTGGCCGACCGCGGCGACGTGGCCGGCGCGCAGGCGCTGCTCGAGGAGGCGCTGCGGCTCGACCCCTCCGACGTGTACCAGCGGCTGCGGCTCGCCGACCTGCTCGCGGCGAGCGGCCGCGGCGAGGAGGCGGAGCGCGCCTACGCCGCGGCGCTCGCGCTCGCGCCGGACGAGCCGGACGCCTGGGAGCGGCGCGGCCGCGCGCGGCTCTCGCAGGGCCGGGTGAAGGACGCGCAGGCCGACCTGCAGCGCGCGCTCGAGCTCCGGCCGCAGAGCCCGGAGCTGAAGCTGCTGGTGCGCAGCCTCGAGCCGGCGCGCGAGCCGTTCGAGCGGCCGTACCTGCTCGACGCGCGCGAGCTGGCCGCGGCCGCCCCCGCGGCGGAGCCGGACGAGGACGCCCTGGTGCTGGGCGAGCTGAAGGTCACCCGCGTGCTGCCCTCGGGGCTCTCCTCCACGTACACGCAGTCGGTGGTGAAGGTGCTGACGCCCCGCGGCGCCGACCAGGCGCGCCGGCAGACCGTGTCCTGGGCGCCGGACCGGCAGGAGGTGCGCGTGGAGCGCGCGCGCATCCTGAAGCCGGACGGGACGGTGATCGAGGCGCACGACGAGTCCGAGCGGAGCGCGAGCGAGCCCTGGTACCGGCTCTACTACGACCTCACCGCCCGCACGCTGTCGTTCCCGGCGCTCGCGCCCGGCGACGTGCTGGAGGTGGCCTGGCGGCTCGAGGACGTCGCCGGGGAGAACCTGCTCTCCGACTACTTCGGCGACCTCACGTTCGTGGACGACACCACCCGCAAGGCGCGCTTCGACTACGTGCTGCTCGTCCCGGCGGCGCGCGCCATCCACGCGAACGCGCCGGCCGGGATCGCGCACGCGCAGCGCGCGCTCCCGGGAGACGTGGTGGAGCACCGCTGGTCCGCGCGCGACCTGCCCCGCGTCGTGCCCGAGCCGGGCATGCCGGGCTGGAGCGAGGTGTCGCGCCACGTGCACGTCTCCACGTACGCGAGCTGGGACCAGGTGGCCCGCTTCTACTGGGGGCTGGTGAAGGACGCGGTGCGCCCCACCCCCGAGGTGCGCGCCGAGGCGGAGCGGATCGCGGCCGAGGTGCTGCGCGCCCGGCGCGGCGACGGCACGCGCGTGGCGCGGGCGCAGGCCGCGGCGAGCACGCTGCCGCCGCCCGGCGGCTGGGACCTCGAGACGCAGCGCGCGCTCACCCGCGCCGTCTACGACTTCGTGGTCTCGCAGACCCGCTACGTGGGGCTGGAGTTCGGCATCCACGGCTACAAGCCGTACCGGGTGGACCAGGTGCTGCAGCGCCGCTTCGGCGACTGCAAGGACAAGGCGAGCCTGCTGCGCGCCATGCTGGAGTCGATCGGGATCGACGCGCGCCTGGTGCTGCTGCGCATGCGGCGGCTGGGCCGGCTCCCCGAGGCGCCGGCCTCCCTCGCCGTGTTCAACCACGCCATCGTGTACGTGCCCGCGCTCGACCTGTGGCTGGACGGCACCGCCGCCTACTCCGGCTCGGGCGACCTGCCCGGCGAGGACCGTGGCGCCACGGTGCTGGTGGTGAATCCGGACGGCAAGCCGCGCTTCGCCACCGTGCCGGAGGCGCTCCCCGAGCAGAACCGCGGCGAGACCCGCTTCGACGTGGCGATCGCCGCGGACGGTGCGGCCTCGGTCCGCGGCGCCTGGCGCGTGAGCGGCGCGGAGGCGCCGACCTACCGCCGCGCCTACCTGGTGGAGGAGCAGCGGCGCGCCCAGCTGGAGCAGACCTTCAACCGCAGCTTCCCCGGCGTGCGCGTCGCCTCGGTGACGGCCTCCGATCTCACCCGCCTCGAGGACGACGTCACCATGCAGTTCGCGCTGGAGATCCCCCGCTTCGCCCGGCCCGACGGCGCGGGCCTGCGCTTCTCCCCGTTCGGCGCCACGCGCGGCTGGGGCGAGAGCTGGGCCGCGCTCTCCTCGCGCTGGCACGACCTCGACCTGGGCAGCCCCACCGAGACGGTGTTCACCTACCGGTACACGCTGCCGGCCGGCTGGCGGATCGCCGAGCTGCCCGACGGCGACGCCGCCAGGACCCCCTACGCCAGCTTCGACGTGCGCTACCGCCGCGACGGCGCGGCGCTGGTCGCCGAGGCCCGCGTGCGGCTGGAGAAGGGGCGCATCCCGGCCCGCGACTACCCCGCGTTCCGCGAGCTGACCGGGCGCATCGACCGCGCCTTCGCGCGCAAGGTGCGCATCGTCCCCGCCCAGGAGGCCGCCCGATGAGCCGCGCCGCGCGCCGAGGGCCGCCGCGGATCCCGGGGGTCGCCGCCGCGCTGGCGGCGCTCGCGCTCGCCTGCGCCGCCCCGCGCGCCGAGCAGGCCGAGCCCGGGCGCGCCACGCGCGAGGGCCTGGCCGCGCTGGAGCAGAACGACGTCGCCCGCGCCGAGGCGCGGCTCGGCCCGGCCTCGCGGGTCCGGGACCCCTGGGCGCGGTTCGGCGCGTCGCTGCTCGCGCGGCGCGCGCTCGACGGCGAGGCGGAGGCGCAGCGGCTGCTCGCGACCGTGGAGGCCGGGCCGGACGAGCCCATCGCCCTGGTCGCGCTGCGGCGGCTCTCCGAGCTGGCCGAGCGGGGGCCGGCGCTGGCGGCCCAGGTGGACGCGGGCGTCCTGCGGCTCGGGGCGGGCGGCCGGCTGCACGGGCTCGCCGCCTACCGGGCGCGGGTGGCGCGGGTGACCGCGGCCGAGGTGCTCGGCGATCACGACGCCGCCGCCCAGGCCCGCCGCGAGAACGGCGCGGTCTCGGCCTGGTCCATCGCGGGGCCGTTCGCGGCGCACCACGCGCTCGACTTCGGCGCGCCCATCCCGCCCGATCGCGGCGAGCTGCCCGCGTCGGTGCCGGGCCGCGCCGGCGGGCCCGCGGTCCCGACCCGCGCGCTCCCCGCGCCCGACGGCACCGTCGCGCTCGACGGCGAGCCGGCGGCCGGCGACCTGTTCGCGCTCGCCACCGACGTGGACCTGGCCCGCGGCGGCCGCTACCTCGTGACGCTCGGGACGCAGCTCTCGGCCCGCCTGGTCGTGGACGGCGCGCTGGTGCACGAGCGGCGCGCGTTCGCGGCCTGGCTCCCGGGGCTGGTGCACCTGCCGGTGGAGCTCGCGCGCGGCCGGCACCGGGTGGTGCTGGAGGTGACCCGCGGCGCGCCGAGCACCGGGATCCACCTCGCCTTCGCGCGCGCCGACGGGGCCGCCTCCGACGCCCGCTTCGCGGCGCCGCCGCCGGGCCCGCCGCCCGCGCCGCCGGTGGCGCGGCCCCGCGCCGAGCCGGCGCTGACCCCGCGGGCGCTGGCGCTCGCGCTCGAGCCGGACGTCGGGGCGGCCACCGCGCGCCTGCTGGCGGCGCGCGACGCCCTGGTGAACGACCGCGAGGCGGCCAAGGTGCTCCTCGCCGAGGCGCTGGCCCTGCGGCCCGAGGCGGCGGCGCTCCGCGCGGCGCGCGCGGACGCGACCGCCGACGACCCCACGCTCGACGAGCAGGTGGCGCGGGCGCGCGCCGAGGCCGACCTGCGGGAGGCGCTGCGCCTCGACCCGGGCGACGCCGAGGCGCGCGCGGAGCTGGCGGCGCTCCTGCGCGGCGCCGAGCGCCACGACGACGCCGAGGCGGTGCTGGCCGGCCTCGCCCCGGAGCCGGCCGCGCGGCCCGCCGGGATCGCCGCCCGGGCGCGCGCGGCGCAGGCCCGCGGGCTGCTGGAGCGCGCCGAGGGGCTGGCCGCGGAGGCGCTCCGCTCGGCGGGGAGCTGCGACGCGGCCGATCTCGCGTACGAGCTGGCGGTCCGGCGCGGCGCCGCCGCCCGCGAGGACGAGGCCATGGCGGTGCTCTCGCGCTGCCGCGGCGGCCGCGAGCGCCTGGCGGCCCACCTGCGCCGCCGGGGCGACCCGGTGGCGGAGCGCGCCGCGCTCGACCCGGTGGTGCGCGCCCGGCCCTGGGCGGTCGAGCCGGGCCTGACCCGCGCCGACGCGCTCGTCGCCGCCGGCGAGACCCGCCGCGCGACCGCGGCGCTGGAGGCCATCGCCGCGATCTGGCCGCGCGACGCGCGCGTGCAGCGGCGGCTCGCCGACGCGCGCGAGCTGTCCGGGGACGCGCCCGGCGCCCGCGCCGCGCGCGAGCGGGCGCTGGCGCTCGACCCGGCCGACCTGCAGCTCCGGCGCGCGCTCGCCCTGGAGGACGGGACCGAGGTGCTCGCCGACGTGGCGGCGGACCCGCGCGCGGCCATCCGCGCCTACGAGGCCGCCGGCCGGCGCAACGGCGCGTCCACCGTGATGGTGCTCGACGCCGCCTACGTGGACGTCCACCCGGGCGGCGCCGCCACCGAGCGCACGCAGCAGATCGTCCACGTGCTCGACCAGCAGGGCGTGGAGCAGTTCGGCGAGGTCACCGTGCCCGCCGGCGCGGACGTGCTCGCGCTCCGCACCGTCAAGCCCGACGGGACCACGCTGGAGCCGGAGCGGGCGGGGAGCGCCAAGGGCTCGGTCTCGCTCGCCGGCCTCGCGCCCGGCGACTACGTGGAGCTCGACTACGTCCGCGCGGTGCAGTCGCCGCCCGGGCTGGAGGGCTACGCCGCCGATCCCTTCTACTTCCAGGTGCCCGGCAGCCGGCTGTTCCGGTCGCTCTACGTGGTGCGCGCGCCGGCGGGCCTCGGCCTCGAGGCCGACGCGCACGGCATGCCGGCGCCCGCGCCGGTGCGGGACGGCGGGCGCGAGGTGCTCCGGGCCGAGCGGCGCGACGTGCCCGCGATCGTCCCGGAGCCGGACGCGCCCGGCGGCGCCGAGTACCTGCCGTTCCTGTCGGTGGGGACCGGGGGCGGGCGCGCGGCGCTGCAGCGCGCCGTCGCCGACGCGCTGCCGGAGCGCACCCGCGCCACCGCCGAGCTCCGCGCGTTCGCGCGCGAGATCGCGGCCGGCGGCGGCGGGCCGGCCCAGCTGGCGCGCGCCGCCTACGCCCGCGTGGCGCAGGCGGTGCTCGGCTCGGGCGGCGGCATGGGCGAGGACGCGAGCGTGGCGCTGTCGCGCGGCCGGGGCAGCCGGCTGGCGGTGCTGAAGGCGGTGCTCGCCGAGCTCGGCATCGAGTCGCGCGTCGCGCTGGTGCGGCCGTACAGCGCCGACCCGGCGCCCTACCGGTTCCCGGCGCTCGGCCTCTACGCCGCGCCGCTGCTCCGCGTGCGCGCGGGCGGCGCGACGTTCTGGCTCGATCCCACCGCCCGCCACGCGCCGTTCGGCGCGTTCCCGGCGGTGCTGGCCGGGTGCGAGGCGCTCGTCCTTCCCGAGGCGGGCGAGGCGCCGGAGGTGGACCGGACGCCGGAGAGCCCGCTCGTGGAGGAGGGCCGGGAGACCACCGCGCGCCTCGTGCTCGCGGCCGACGGCTCCGCCGAGGCGAGCGGAACCGATCGCTACCTCGGGTACGGGGGCGCGGAGCTGAAGGCCGCGCTCGAGCGCCTCGACGCCTCGCAGCGCCGCCAGGCGGTGGAGGGGATGCTGGGGCGGGTGCTGCGCGGCGTGACCGTGACCGACGTCGCGTTCGCGGGCGAGGACGATCCCGCGGCGCCGCTCGAGATCCGCTGGAAGGCGCGGGTGCCGGAGCTGGCCCGGGCGGTGGAGGGCGGGCTGGTCCTGGACCAGCCGCTCTTCCCGGCGCGGCTCGGCGCGCGCCTGGTGCGCGTCGCCTCCCGCCAGACGCCGCTCCTGCTGGCCACGCCCGAGCGGCAGGTGCAGCGGATCGAGGTGGTGCCGCCGCGCGGCCTCGGCGTGACCGCCGACGCGCCCCGCACCGCGTCGTCGCCGTCGGGCAGCTTCACGCGCACGGAGCGGGTGGACGGGGGAACGCTCGTCCGCGACGAGCGCCTGGAGCTGCGCCGCGGACGCATCGCGCCGGAGCACCATGCCGAGCTGGCCGCGTTCGCGGCCGCGGTGGACCAGGCGCAGGAGCGGCCGCTGCTCCTCGCGCGCTGACCCGCGCCCGTGAATACCCGGGGTCGGGATCCACCCTGGGGCGGCGACCGCGCGGGCTGCGTGATCTCGCGCGGATCCGCGGCGCGCCTGCGGCACGCGCGCTGCAATGTCAGCGGGCGTGCCTCATCGGGTCCATCTCCCGAGGAACGCCCGGCGACAGCTCCCCCCGCTCGTCGCCGGAACCGTCCACCTCGCGAGCCCGCGTTCCGCGCCCGCCACCGCGCCGTCGCCCCCCCGACGTGCAGCGAGCCGCGGCGGAGCGTGACCTGGGCCTGAGCACGACCGGAGGGCGCCCGCTTTCCCCGGGCGGGCGCCCTCCGGGCATCTTCCCTGGCCTGGCCTCGACCGGCGGTCCCGCCGCGAGCCCCGCTCAGCTGGTCGGGGCCGCGGCCGGCAGCGCGTCCACGAAGCGGACCTCGGCGAACCCGAGGCCGAGCAGCAGCCCGCGGATGGCCCGCTCCGCCGAGGATCGCGCGCGGGCGCGGAGCGCCGCGTCCGCCTGCACCTCGCGCTCGAACGCGGCCCGGGCCAGCTCGAGGAGGCGTGCGGTCTCGGCGGAGTCGAGGTTCGAGCCGATCACCTCGGTCTCCCCCGGCCGCAGCGCGATGCGGACCTCGAGCGGCGGCAGCGCGATCTCCACGGTGCGCCCGCTCACCCGCACGCGCGAGGCGTCGAGCCGGGCGAGGTCGAGCCCGAGGTGCGCGTCGGCGAACACGATGGCCTTGCCGTGCGGCGTGCGGAACACGTGGCGCAGCCAGCCGGCCACGTCGCCCCACAGCGAGCCCGCCTCGACCGGCTCCGGCGAGAACGCGACCTTCTTGTAGAGCGTCACGTCGAGCGCCTCGAGCCGCGCCACCTCGCGGATGCGGGTGGCCACGGCGGGCGGGTCGGGCAGGGCGGGGGCGCGGCCGAGCCGGAGCGCTAGGCCGAGGCCGGCGCCGGCCGCGAGGCCGAGGACGAGGAGTGCGAGGAGCCGGCGCATCCCGCGATGCTACCGCGGCGGCCGCGCCGGCCGTGCGCGGCCGCGCTTCGCCGGCCTCGTCCGGGGACGCCGGGTGTGGGCGGCGGTGCGCTTCGTGCGGCGCGCGCCCACGCTGGCCCGGGTGCGCTTCGAGGCCGCGGGACGCTTCGTCTTCGCGGCCTTCGCCGTTCCCTTCGCTGCCTTCCCCGGCTTCGCGCGCTTCGCGCGGCGGGCCGGCCGGGCCTTCGCGCCGGCCCCGCGCGGCGCGCGCGCCTTCGCGGCCCGCGCGGCCTGCGCGCGGATCGCCGCGTCGAGCGCGAGCCGCGCCCACGGCAGCATCGCCTCGGCGTCCTCGTGCGCGTCGTCGGGCGGCCGGTAGTAGCTGGTCTCGTACATGCCGGGGTAGATCCACATCCGGCAGCCCGCCTCGAGGAACCACGGGCGCGTCTCGCCGTCCGTCTTGAGGAACAGCTCGTCGCCGTCGAGCAGCCCGAACATCACGCCGTCGCAGTACAGGCCGACGCCGCCGAACATCCGGCGCGCCTGGACGGGCCCGAGCGCGGCGAGCAGGTCCACGGCGTGTTCCACGAACGAAGGTGAGATGGGCATGTCGGCGCGCCTCCCGGTGCCGCCGAGCGTACCTCACTCGAAGAGCCGCTCCGAGATCGCGCTGTGCAGGTCGAGGCCGCGGCGGGTGAGCACCAGCGCGCCATCCCGCCGCACCGCCAGCCGGTGCCGCACCAGGTCGGCGGCCTCCCGGGCCTGCGCGGGGCCGAGCGCGGCGAGCGGGGCGCCCTCGCGGGTCCGCAGCGCCAGCATGAGCCGCTCGTTGCGGTCGGCGCGGGCGTCGATCCGGTCCTCCTCGGCGGTGGGCAGCCGTCCCGCCTCCACCGCGGCGAGCCAGGCGCCCGCGTCGCGCAGGTTCCCGTAGCGCACCGAGCCCGCCTCCCCGCGCCGGCAGCCGTACGCGCCGGCGCCGAGCCCGAGGTAGCTCTCGTGCCGCCAGTAGAGGCCGTTGTGGACCGACTCGCGGCCGGGCCGGGCGAAGTTGGAGATCTCGTAGCGGCGCAGCCCGAGCCGCCGGAGCGCCGCGCGCAGCGCCGCCGCCTGCGCCAGCGTGTCCTCGTCGGAGGGGAGCGGCAGCCGGCCCTCGCGCCGCATGCGCGCGAGCGGCACCTCCTCGGCCATGACGTCGGGCTCGAGCGTGAGCGCGTACGCGGACACGTGCGCCGCGCCGGCCTCCACCGCCCGCTCGGCGTCGCGCCGCGCGGTCTCCACGCTGGACCGCCGCGCGCCGTAGATGAGGTCCACGCTGACGTTGCCGATCGCGGCGGATGCCTCGCGGATCGCCCGCTCGGCGCGCTCCGGCCCGTGGCGGCGCCCCAGCTTCGCGAGCACGCCGGGGTCGAACGACTGCACCCCCACCGAGATCCGGTTCACGCCGGCGGCCCGCCACGCCTCGAGCCGCGCCGGATCGCTCGACTCTGGGTTCACCTCGAGCGTGACCTCGGCCTCGGCGGCGAGGCCGAACCGGCCGCGGATGGCGTCGAGCACGTCGCGGATCTCCTCCGCGTCCCAGAGCGAGGGCGTGCCGCCGCCCAGGTAGACGCTGCGGAGCGCGAGGCCCTCGAACGCGGCCGCGCGCAGCCCGAGCTCGGCCCGCACCGCGCGCGCGTACCGGCCGGCGCCGGGCGGGCGCTCGGTGGTGACCGCGAAGTCGCAGTAGGGGCAGCGGTGCGTGCAGTACGGATAGTGCACGTACACGCCGAACGGGCGCGCCATCCCGGGGAGGATAGCGCGGCGGGGCCGGCGGCGCCTCGGCGAGGGTCAGCGCGCGGGGCGCCGGACCACCTGGAACGGCCCGCGCTCCTCCGCGGAGAGGCCGGCCTGGCGGGCGAGCGCCGCGGGCAGGCGCGGGCCGGACGAGACGACCATCGCGGCGCGCTCGAGGAGCAGCGTCCGGAGCCGCGCGTGGTCGTCGCGCCAGGGCGACGCGCCGGCCGCGCCGAGCGCGACCGAGAGCTCGCCCTTGCCGGCGAGGTGGGCGAGGACGCCGGGGCTGCGGGCCACGGCCGCGTCGGAGAGCTCGGCGGCCACGTGCCGGTGGGTGCGGGTCCGGGTGCGCGGGTCGTCGCCGCGGCGCACGAAGGTGAGCTCGGAGCTGGCGAGCGGCGCGCGCCCGGCGCCGAGCTCGGCGCGGGTGAGGTAGCGGAGCGTGCCGTCGGGCTGGACCGCGAAGGAGCGCAGGCCGGTGGGCTCGTACCCCTCGGCGGCGAGCGCGGTCAAGAACAGCGCGAGCTGCACCGGGAACTCGCCGGCCCGGGCGGCGCCCCGGGCCGAGGCGCCCTCGCCCCGCAGCAGCGCCTGCGCGCCGGCGCGCACCGCCGCGAGCCCCTGGCGCAGCCGGTCGGGCGCGAGGCCGGCGAGGACGCGCGGGTCCCCGGCCGGCGCCGCCGAGAACGTGGTGACGTTCTTCAGGCCGGGGAACGCGCCCAGCGCGGTGAGGAGGTCGGCGCCGCCGGGCACCACGACGCTGCTGGGCAGGCCGGCGGGGCGGAGCGGCGCGAGCGCCTCGAACGCCTGCGCGCGCGGGCCGGCCCGGAACGCCTCGAGCGCCTTGCGCTGCTCGGCGCAGAACGCGGCGACGACCTGCGCGTCGAGGCCGGCGGGCGCGGCGCCGCGGCAGGCCACCAGGTCGAACAGCCGCCGGACCTCGGCGCCGAGCTCGGCGGGCGGCTCGGCGGGACCGGCCGCGGGCTCGTCGGGGATCTCGCACGGCTTCACCGGCTCGCAGGGCGGCTCGCCGGGCGCGCCGGCGGGCGGCGGCGCCTGCTGCGCGGCGGCGGAGCGGGCGGGCGATGCGGCCAGCAGGGCGAGCAGGGTGGCCGCGCAGGCGAGCGGCGCGAGCGAGTGGCGGGCGGGCATGGTCCTCCTCTAGCACGCGTCCCAGGGACGCGCGACGCGGGCGCGGGCGCCCGTCGCGCGAAACCGCTGCGGCGCTGCACTTTCCGTCCGCGCGGGCCGGGCCGCGGGAGGCCCGCGCGGGGGGCTCCCGGTTGTCGACATCGGCGGTCGGACGTGGTCTTCTCCCGCCGCAACGTGGCAACCCCAGCAGCGAGGAGACGCATGGCAGAGCCGAGCACGGTCGTGAAGCCCGAGGTCGAGCAGAAGGAGTTCAGGCCGTACATCGGCGCGGATCGCACGCTCCCCGAGTTCACGCCCAAGGCGGTGCTGCTGGGCGCGCTGTTCGGCATCCTGTTCGGCGCCGCCACCGTCTACCTGGCGCTCAAGGCGGGCCTCACCGTCTCCGCCTCGATCCCGATCGCGGTCATCGCCATCTCGCTGGGCCGGAAGGTCTTCAAGACCTCCATCCTCGAGAACAACATCATCCAGACGACCGGGTCGGCGGGCGAGTCGATCGCGGCGGGCGTGGTGTTCACGCTGCCGGGCTTCCTGTTCCTCTCCGCGGGCCCGGGCGGCTCGTCGGTGGGCGCGGGCTACTTCAGCTACGTCACGCTGTTCACGCTCTCCATGGTGGGCGGCATCCTGGGCGTCCTCATGATGATCCCGCTGCGGCGGTCGCTCATCGTGAAGGAGCACGGGCAGCTGGTCTACCCGGAGGGCACGGCCTGCGCCTCGGTGCTCATCGCGGGCGACAAGGGCGGCGACTTCGCGAAGACGGCCTTCCAGGGCGTGGGCTTCGCGCTCGCCTACGCGCTGCTGCAGAAGGTCTTCCACGTCATCGCCGAGACGCCGGCGTGGGTGACGAAGCAGACCAACAAGTGGCTGCCGAACGCCACCGTGAACGGCGAGATCACGCCGGAGTACCTGGGCGTCGGCTACATCATCGGGCCGCGCATCGCGGGCGTGCTGGTGGCGGGCGGCGTGCTCGCCTGGCTGGGGCTCATCCCGCTGCTGTCGGTGCTGGTGCCGGGCGAGGTCATCGCGCGGCAGCTCGTCAAGGTGGGCGCGAGCCCGGAGGGCTTCGGCTTCGACGCGGCGGCGGGCACGTTCGCGAACCTGCCGCGCGCGGTGTACCTCGCCTACATCCGCCAGATCGGCGCGGGCGCGGTGGCGGCGGCGGGCTTCATCACGCTGCTCAAGACCTTCCCGACCATCGTCAGCTCGCTGCGGGACTCGATCCGCTCGCTGGGCGACAAGGCGGGGGCGGCGTCGGTGTCGCGCACCGAGCGCGACCTCTCGTTCGTGACGGTGATCGTGGGCTCGATCGCGCTGGTGGTGCTGCTGGTGGCGCTGCCGCAGGTGCCGGGCGACACGGTCCTCAACAAGCTGCTCACGGCGGTGCTGATCATCGCGTTCGGCTTCATCTTCGTGACGGTGTCCTCGCGCATCGTGGGCATCATCGGCTCCTCCTCCAACCCGATCTCGGGCATGACGATCGCCACGCTCATGGCGACGGCGATGGTGTTCGTGTCGGTGGGCTGGACGGGCGCGGCCTACGAGCCGATGGCGCTGGTGGTGGGCGGCATGGTCTGCATCGCGGCCGCGAACGGCGGCGCGACCTCGCAGGACCTGAAGACGGGCTACCTGGTGGGCGCGACCCCGCGCGCGCAGCAGCTGGCGCTGTTCGTGGGCGCGATCGCCTCGGCCACGGTCATCGGCGTGACGGTGAAGGTGCTCGACACCCCGACGGCGCGGATGATCTCCGAGGGCATCACCGAGCACGCCATCGGCTCCTCCTACTTCCCGGCCCCGCAGGCGACGCTGATGGCGACGCTCATCAAGGGCCTGCTGTCGCTCAACCTCGACTGGCACTTCGTGCTGGTGGGCGCGTTCGTCGCCATCACCATGGAGCTGTGCGGCGTGAAGTCGCTCTCCTTCGCGGTGGGCCTCTACCTGCCGCTCTCCACCACCCTCCCGATCTTCGTGGGCGGCGCGCTGAAGGGCGTGGCGGACTTCATGTCCCGCCGCAAGGGCGGCGCCGGCGAGGAGGGCGAGCTGGGCAGCGGCAGCCTGTTCGCGACGGGCCTGGTGGCGGGCGGCGCGCTGTTCGGCGTCATCGTGGCCTTCCTGCAGGTGTTCGCGGAGGGCACCATGAAGCGGCTCGACCTGCAGGAGCCGATCGTCCACGCGATCGGGTCCACGGGCTACGCCGTCCTGGGCGTCGTCTTCTTCGCGGCGCTGGCCGCGGTGCTCTACCGCGCGGCGCGGAAGCCGCAGCCGGGGCTCGAGGCCTAGTCCTCGGCCGGCGGGGGCCGCGGCGGTCCGGCGGGGCTCGCCGGGACTTGCGTTCGGGCCGAGGGGGTGGCGTGGCCGCGGGCGCCGGTCCCGGGGGGATCGGCGGCGCAGCTGCGCTCCGCGCGGCCCGGGGCGTGACTGCGGGGGCGGCGTCTGCGCGCGCTCGGGGGCCGCCTGCAATCCCGGACGCGCCGGCCGCGCGATGAGGCCGCGCGGCCGTCACGTCGATTGCAGTGCGGGCCGATGGGGTGGCGGTGCACAGGGCGCGCTGCGCTCCGCCGCGCCGGCGACCCCCCGGGCCCGTGCCTCGGGACGGGTGGGGTCGTTGCGGCGGAGTGGATGCGGCGGGGTGGGGAGTCGCGGGGTCGGGGAGTCGCGGGGTGGGGGTCGTCGCGGGCGTCGTGGCGGGTGGTTGCTGAAGTGGATACGGCGCGCTCGCGCCGGCCCATCCGCTCAGGGTGAGCTCCGTCGAACCCTGAGCGGCGCGCGGCGCCTCAGACCTCGCGCAGCGAGTCGAGCTGGGCCTGCAGGTCGCGGTTCTTCTGCTGGTAGCGGGCGACCTCGCCGTTCAGGAAGTCGTTCTCGCCGCGCAGGTCGCCGAGCTCCTCGTCGAGCCGCGCCACGGCGGCCTTCAGCTTCGCGACCTCGGCGGGATCGGCGGCCGGCACGGGCGGCGGGCGCGGGGCGGCGGCGGCCTTCTCCAGCTCCTGGATCCGCTTCTTCATGCCGAGCTCGGCGCGGGCGCGCGCCTCGAGGTGCTTCTCCAGCTCCACCATGGCGGCCTTCAGGCGCGCGGCCTCGGCGGCGTGGCGGCGCTCGGCCTCGCCGGCCTCGGCGGCGGCGCCGTGGCGGCGCCGCTCGGCCTCGGCCTGGGCGGCCTGCAGGTCGGTCCGCACCTTCTCCAGCTCGGCGGCCCGGGCGCTCCGCTCGGCCTCCAGCTCGGCGAGCTTGCGGCGCACGCCGCCCAGCTCCGACTCGAGGCGCGCGGCGGAGCCCTGCAGCTTGCCGGCCTCGACGGCGGCGCGCTCCTCGGCGCGCGCCCGCTCGGCGGCGGCGGCCTGCGCCGACCGCGAGGCGGCCTCGGCGGCCTGGGTGCGCTGCTGCACCATCTCGCGGAGCGACCCGACCTCCTTGCGCAGCCGGGCGGCCTCCTCGGCGACGGGCTCGAGCTGCGCGAGCCGCTTCACCTCGGCCTCGAGCCGGCGGGCGCGCTCCCGCTCGGCCTCGCCGTCCCGGCGCGCGGTCTCCACCTCGCGCGCGAGCTGGTCGCGCTCGGCGGCGGCCTGCGCGCCCTTCCGCTCGGCCTCGGCCCGCCCGCTCTCCACCCGCGCCAGCTCGCCGCGCGTGCCCTCCACCGAGGCGCGCCCCTCGTCGAGCGCGGCCCCGAGGTCGGCGATGCGCTGGGCGGCGGCGGCCAGCTCGGCGGCCTTGGCCTGGAACGCGTGCTCGGCGGCGACGGCCTTCTGGTCGTACGCGCGGGCCTCGGCCTGCGCCTGCCGGAGCGCCTCCTCCAGCGCCTCGCGCGTCCCGGCCGCCTCGGCCAGCTCGGCCTCCAGCGCGGCGATCCGCTCGCGCGCGTCGGCGTGCTCGCCGGCGGCGGCCTGGGCGCGCCCCTCGGCCTCGTCCGCCGCGGCGCGGAGCGCGTCGGCCTCCGCCTCGGCGGCGCGCCGGGCCTCGGCCGCGCGCGCCTCGCCCTCGGCGAGCGCCCGGTCCCGCTCGCCCAGCTCGCCGCGCGCGGCCGCCAGCTCGGCCTCCAGCGCGTCGCGCTCGGCGGCCGCCGCGGCGGCGCGCGCCTCGGCCATGCCGAGCCGCTCGGCGGCCTCGTCCCGCTCCCGCACGCGCTCGGCCTCGACCTGCTCCAGCCCGCGCGCGGCGTCGGCCTCGGCCTGCGCGCGCGCGGCCTCCAGCGCGGCGCGCTCGTCGGCGCGGTCGGCCTCCACCGCGGCCATGGCCCGCGCGTGCGCCTCCACCGCCTCGGCCAGCTCGGCCTCGAGCCGCGCGCGCGCCTCCTCGGCGCCGGCGATCCGCGCCGCGGTCTCCTGCTCGGCGGACTCCTGCTGCTGCATCGTCTCGTTCAGCACCTCGGAGAGCGAGCGGCGGGTGGACTCGCTCTCCTCCAGCTGGCGCCGGAGGTCCTCGAGGCGCGCGGCCTGCGCGGCGGCGTCCTGGGCGCCCTCTGCCAGCCGCGCCTCGAGCCCGGCGGCGCGGTCGCGCTCGCCCGCGAGGTCGTGCGCGAGCAGGTCGCGCTCGCCGCCGAGCTCGGCCACCTCGGCCTTCATCGCGGCGATGGCGTCGCGCACCCGCGCCAGGAACGCGTCGCGCGCGCGGAGCCGGTCGCGGAAGTACTCGAGCTTCTCCTCGGGCGTGCCCTTCGGCGGCGCGGGATCTCGCGGCCAGTCGGCGAGCACGTCGGCGGGGTCGGGGCGTGGGGTGGCGCTGGCCACCTTCACCTTGCCGAGCGGGGCGCCGCGCGGCGGGGGCGGGGGCGGCGGGCGGGGCGCGGCGGCGGGCGCTTGGCGCGCGCCGGCGACGGGCGGCGGGGTGGCGGCGGCGGCGAGCGCGCCGGCGAGGCCGCGCGCGGCGACCACGCCGGACTCCACCCGCTGCAGCACGGGGGGTGGCTCGTTCTCGCCCGCCCGCGGGGCGCGCGAGGCCGCCGCGGCGCCGGGCGGCGGCGCGGGCGGCGGCGGCGGGACGGGCGCGTCGCCGTGGAGCAGCGCGGCGGCGCGGCCGAGCAGCTCGGCCAGCTCGAAGGGCTTCTTGAGGTAGTCGTCGGCGCGGGTGCGGGTGGCCCGGTGCGCGGCGATGGCGGCGTCGGTGGCCTCGCCGGTGTAGAGCAGCAGCGGCACCGAGGCGGCGGCGCGCTTCAGCCGGTTGCACACCGAGAAGCCGCTCATGTCGGGCAGCTCGGCCGCGAGCAGGATGAGGTCGGGCGCGAGCTCGCGGCAGCGCGTCAGCGCCGGCTCGCCGCTCCCCACCGCGGTCACCGAGAAGCCGGCCGGCCCGAGCGCGCGACGGATCTCTTCGGCGAGGCCGGGATCCGGCTCGACCAGCAGGACGTTCAGGGCCATGGCTGCCGCATGCTACCGCCGATCCGCCGAGCGTGAGAAATGCCCACCCGCCTCGATATCGCCCGCGCGGAGCAGGGGCGGATGTGCGCGGATCGCGCGGCCCCGGCGCCGCACGGCGACCGCGGCCGCGCCCGAGCCCGGCCGGCGTCCGGCGCTGGCGCGCGGCGCGGGGGAAGGGTAGGAATCGGCCCAACGGAGGCCCGCCTTGTCCACGCACTCGCTCACCCTCGACGTCCCGCGCGCGCGCGCCGAGGACCTCTCCGCCGAGCTCTGGGAGCTGGGCGCGTCCGGCGTGGAGGTGCGCGACGGCGAGGGGACGCCCATGCCCGGCCAGCCGCAGCCGGCGCCGGGCCGGGCGCTGCTCGTGGCCTGGTTCGCGGACCGCGCCTCGGCCGAGGCCGCCGCGGACGCCGCGGGCGGCGGCGAGGTGGCGGAGGTGCCGGACGAGGACTGGGGCGAGACCTGGAAGAAGGGGCTCGGGCCGATGGTGATCGGCCGGGCGTTCGTGCGGCCGTCGTGGGTGGACGCGCCGGTGCCGCCGGGCCTCGCCGAGGTGGTGCTGGATCCGGGCATGGCGTTCGGGACCGGCACGCACCCCACCACCTCTCTGTGCCTGGCGGGCCTCTCGGAGCTGCTCGCGGCGCGCCCGGGCGCGTCGGTGCTCGACGTGGGCACCGGGTCCGGGCTGCTCGCCATCGCGGCGCGGAAGCTCGGCGCGGGCCGGGTCACCGGCAACGACAACGACCCGGTGGCGGTCGCGGTGGCGCGCGAGAACGCGGCGCGGAACGGCGTCCCCGAGGTGGCGCTCACCGAGGCCGCGCTCCCGGCCATCGGCGGCGCCTTCGACGTCGTGGTCGCGAACATCCTCGCGAACACGCTCGTCGAGCTGGCCCCGGAGATCGCCGCGCGGCTCGCGCCCGGCGGCGCGGTGCTGCTCTCCGGGATCCTGACGCCGCAGGAGGACGAGGTGCGCGCGGCCTACCTGGCCCTGGGGCTCCGCCCGCTCGCGGGCGGCGACCGGCGCGAGGGGGAGTGGAGCCTGCTCGCGCTGGAGAAGCCGCGCGCGTGAGCCTGCGCCGCGTCCACCTCCCGCCGGAGCGGATCGGCGAGGGCAGGGCCGCGCTCACCGACGAGGCGCGCCACTACCTGCGCGACGTGCTCCGGCTCGCGCCGGGCGCGGCGGTGGAGCTGTTCGACGGCCGGGGCGGCGCCTGGGAGGCCACCGTCCTCGACGGCTTCGAGGCGCTCGCGCTCGGCGCGCGCCGCGCGGCGCCCGGCGGCGGCGCGCCGGTGTGGCTGCTCGTGGCGCTCGCCAAGGGCGAGAAGATCGACCTCGTGGTGCAGAAGGCGACCGAGCTCGGCGCGGCGCGGATCGCGCCGTTCGCGGCGGAGCGCTCGGTGGTGCGGCTCGAGCCGGAGAAGGGCGAGGCGCGGGCGGCGCGCTGGCGGCGCATCGCCGAGGAGGCGGCGCGGCAGTGCGGGCGCGCCGACGTGCCGGAGGTGCGGGCGCCGGCGTCGCTCGAGGCGGCGCTCGCGGAGGTGCCGGCCGGCTTCGGCGCGTTCGTGTTCCACCCCGGCGGCGCGCCGCTGTCCGAGGCCGCGCCGTCGCCGGCCGGCGGCTACGCGGCGGTGGTCGGCCCGGAGGGCGGCCTCACCGACGCCGAGCGCGAGGCCTGCGCGTGCGCCGGGGCGCGGGCCACCTCGCTCGGGCCGCGCGTGCTGCGCGCGGAGACCGCCGCGATCGTCGCGGTCGCGCTGCTGCAGGCGCGCTTCGGCGACCTCCGCTGACGTGGCGCGACGCCCGGCCCATTCCTTGACCCCCACCGGCGCCGACCGTAGCCTCGGGCCGTGAGATGCCCGAGGTGCCACCGCGAGGCCGGCCAGGGGACGGTGTTCTGCGCCGGCTGCGGCGCGCCGCTCGCGCTCGTGGCCGAGCCGCCGCCGCGGGCGCTCGACGCCTCGCTCAGCATCGACCGCCGCGGCGACGCGCGGCCGCCCGGCACGCCGCCGCCGCTCCGCGGGATGCCCCCGCCCGCCTCCGCCGCCGACACCTTCGTGTTCGGCGTCCCCCCGGCGCCGCCGCGCCCGGGCCGGGCGCGCGAGGTCGATCGCTCCGGCTGGGATCTGGGGCCCCCGCTCGGCGTGCGGCAGCCGGACGCACCACGCCCGCAGGCGGCCGCGCCGCTCGCGCCCGCCGCGGACGCCCCCGAGGACGACTTCGAGTTCGGACCGCTCCCCGACCTCCGGCCCGAGCCGGCCCGGGCCGCGCCCCGGCCGCCGGCCGTCTTCGCGGCCGCGCCGGACGCCGGCCCGGAGCCCCTCGGCGCGCCCGCCCTGCCCGCGGATGCGCCCGGTCGCGGGCTCGACGCCGCGCCGATCGACCCGATCGACGTGGACGTGGACGCGGTCGAGGTCCACCTGCGGCGCCCGGCCACCTGGCGGCGCGCCGCCTCGTGGGCCATCGACGTCCTGCCCTTCGCGGCGCTCGCGATCTGGGCGCTGCAGGCCATCGCCGGCGCGGTGCCGCTCGCGCCCGGCGAGCCGTCCGGCCCGGCGCACGCGCTCGACCTGGCGCTCCGCGACGGCGGCGCCCTCGCGCTCCCGCTCGCGGCGGGCGCGGTGATCCTGGGCCTCGTGTACCAGACGCTGGGCCACGCGCTCGCGGGCGCCACCCTGGGCAAGCTCGCGCTCGGGCTGCGGGTGGTCGGCCCGGACGGCCGGCGCCCGACGCTGGCGCGCAGCGCGGCGCGGGCGGCGCTGTCCGCCGCGTCGGCGCTGCTGCTCGGGCTGGGGCTGCTCGCGGCGCTGTTCACGCGCAGCGGACGGTCGCTGCACGACCTGGCGGCGGGCACCTGGGTGGTCGAGGCGCCTTGACCCCCACACCGCGAACCCCCTAGAACCGTCCCGTGCGGAGGGACCTGGCGCAGCTCTTGGTGGAGGAGGGCGCGATCCCCGCCGCCGCGGCGGAGCGCGCGGCCGCGCGCCAGGCCGAGGCCGGCGGCGCGCTCGACACCGCGCTGCTCGAGCTGGGCCTCGCCGGCGAGGACGTGGTCCTCCGCGCGCTGGAGCGCGCCAGCGGCCTCCCGGCCGCGCCGGACTGGGCGTGGGACGCCTCCGACGCGCGGGCGCGGCGGGTGTTCCCCTCGCGCGTCGCCGAGCGCCACGGCCTCGCGCCGTTCGCGCTCGACGGCCGGGAGCTCTCGCTCGTCGCCACCCACCCGGTGGACCTGGCGCTGCTCGACGAGATCAGCTTCATGCTCTCGCTGCACCTCACCCCGCACGTCGGGCCGGAGTGGCGGGTGCGCGCGCTCATCCACCGCCTGTACGGCGGCGCGCTCCCGCCGCGGCTCGCCGCGCTCGCGGCGGGCGGCGCCGCGGCCGCGACCCCGGGCGAGGAGGCGGCCTCGCCGGAGCCGGCCGTCGCCGCGCCGGACGCGGACGCGCCGGAGCCGGACGCGCCGCCGACGCCGGAACCCGATCCCGCGCCGCCCGCGCCGGCGAGCTCGGGGCCGGCGGCCGCGGCCTTCGACGACGCGGCGCCGCTCGAGCCGCTCGCGGCCGCGGTGGCGCAGGTGCTCGAGTCGGCGGACTTCTCCTTCCTCGACGCGCCGCCCGCGACCCCGTCGCCCGCGCCGGCCGGCGCCGCCCATCCCGCTCCGTCCGCGCGTCCCTCGGCGGGCTCGGGACCAGCGGACGCTCCGGGGGCGCCTCGCGGTGAGCGCGCCGAGTCGCCGCCGGAGCCTGCCCCCCGCCCCGCGCCGCGGCGCATGGGCGAGACGGCCGCGCCGCCTCCTGCGCCCGCCCCCGGCGCGCCGGGCCGCTGGACGCGGGCGGAGGCGCAGGCCGCGCTCGCCGCCGCGTCGGAGCGCGACGAGGTGCTGCGCGTCGTGCTGCGCTACGCGCGCGAGTTCTTCGCGTTCGCGGCGGTGTTCGCGGTCTCGCGCGACGCGGTGGCGGGCCACGACGCGCTCGGCGAGGAGGAGGGCGAGGACGCGCGCGCGCTGTGCCGCTCGGTCGCCATCTACACGAGCGATCCGGGCGTGTTCCACACCGCCATCGAGACCCACGCGCCGCACCTCGGGCCCATCTCGCCCGAGCCGGACGGGAACCGCGCCATCCTCGACGGCCTGGGGCGCGGGACGCCGCGCACCGTGCTCGTCCACCCGGTGGTGCTGCGCCAGCGCACCGCCTGCCTGCTCTACGCCGACAACGGCCCGGCGGCGGTCTCGCCGCGCCGCCTCGCCGACCTGGTGCTGTTCCTGGCGGGCCTGGCCCCGGCGCTCGAGCGCGTCATCCAGGCGCGCAAGCGCGCCCGCGGCGCCGCCGCCGGCGAGGCCCCCGCCGCCCCGCCGGCCCCGCCGCCGCCGGAGGCCGCGCCCGTCCCGGTGCCGTCGCCGTCGCCAGCCCGCGCCGCCGCGCCGCCCAGGCCCACCCCGGCGCCCGTTGCGGCGCCGTCCGCCGAGCCGTGGCAGGCGCACGAGCCCGCCGCCGCGCTCGCGGATCTCGAGGTGGACATCGACCTCTTCGAGGAGGAGCTCGGGGCGGCGGCGCCGCCCTCGGGCGCGGTGCGGTTCGATCCGGAGGCGGAGGTCACCGCGCTGCTCGAGACCGACCCCGGCTCGCTCGACCGGATCGCCGGGCTCGCCCGCCTGGCGGCGTTCCCGGAGGCGGCGCTCCCGGTGGTGTGGGCGCGCCTGCCCGGGCCGATCGAGTCCGACGACGACGGCGCCTCGCCCACCGCGCTCGGCCCGCTCGCCGCGGCGCTCGCGGCGCTCGGCCCTGCGGCGGTGCCGGCCATGGTGGAGGTGCTCCGCGACCGCGACCCGGTCCGGCGGCGCATCGCGGCCACGGTGCTCGGCGCGGCGGGCGACCCGTCCACCTTCCCGGCGCTCGCGGAGCGGGTGCTCGACGCGGACCCGCGCGTCGCCGGCGCCGCCATCGCCGCGCTCGCGGCGCACCGCCGCCACCCCGAGATGCGCGCGGTCCCGGAGAAGCTCCGCCGCGCGCTGCTCTCCGGGGTGGCCGCGCGGACCACGTTCGCCGCCCGGGCGCTCGGCGCGCTGCGCGACGCCGAGTCGGTGCCGCTCCTGGTCCAGGTGCTGGAGAGCTCGGAGCGCGAGCCGGCCGAGGCCGCCGCCGCGGCGCTCGCCGAGATCACCCTGCAGCGGCTCGGCACCGACCCGCGGCGCTGGCTGGCCTGGTGGAAGCAGAACCGCGGGCGCGGCCGCGCCGAGTGGCTGCTGTCCGGGCTGACCAGCGCCGAGCGCGAGGTGCGCGCCGCGGCCGCCGAGGAGCTGGCCCGCGCCGCCCCGCCGCCGGTGAGCTACCAGGTGGACGCGCCCGCCGCCGAGCGCGAGGCGGCCGCGCGGCTCTGGGCCGGCTGGTGGGCGCGCTCCGGCCTGGTGCTGTAGGCGCTCCCGCCCCGCCCCGGACCTCGTCGCGCCCGCCCGGGTGACGCGCCGGCGCGCGAATCCTTGCGCCCCGCGGATCGCGGCGCCTATCCTCCGAGCCCCACGGCTAGACACCGGCCGAAGCGTCGGCGCGAGGTGCGCACATGCCCCATTCCGATCCCGATCCGCGCAGGGCGCTCCTCGACCGGCTCGACGCCGAGGCCGAGAAGGGCGGCGGGGACGAGCGGGTGGCGCGGCAGCACCGCGAGGGCAAGCTCACCGCCCGCGAGCGCATCGACGCGTTCCTCGACCCCGGCACGTTCGTCGAGATGGATCGCTTCAAGACCCACCGCTGCGCCGAGTTCGGCATGGCCGAGCACAAGGTGCTGGGCGACGGCGTGGTCACCGGCTACGGCCTGGTGGAGGGTCGGCAGGTCTTCGTGTTCGCGCAGGACTTCACCGTGTTCGGCGGGTCGATCTCCGGCGCGGTGGCCGAGAAGATCTGCAAGGTGATGGACCGCGCCATGGAGGTGGGCTGCCCGGTGGTCGGCCTCAACGACTCCGGCGGCGCGCGCATCCAGGAGGGCGTGGTGTCGCTGGCGGGCTACGCCGAGATCTTCCTGCGCAACACGCTCGCGTCGGGCGTCATCCCGCAGCTCTCGGTGATCATGGGGCCGTGCGCCGGCGGCGCGGTCTACAGCCCGGCCATCACCGACTTCATCTTCATGGTGAAGGACACCTCGTACATGTTCATCACCGGCCCGGACGTGATCCGGGCGGTGACGCACGCCGAGGTGACGAAGGAGGACCTGGGCGGCGCGCGCACGCACGCCACCCGCTCCGGCGTGGCGCACTTCGCGCTCGACACCGAGGAGGCCGCGCTGCGCGCGGTGCGCGAGCTGCTCTCGTTCCTGCCGCTCAACAACGTGGACGACCCGCCGGTCCAGCCCTGCGCCGACGACCCGGGCCGCCGCGACGAGCTCCTGAAGACCATCGCGCCGGAGAACCCGGGCAAGGCGTACGACATGAAGGAGGTCGTCCGCGCGGTGGCCGACGACCGGCACTTCTTCGAGGTGGCCGAGCAGTTCGCGCCGAACATCGTGATCGGCTTCGCGCGGCTGAACGGCCGGCCGGTGGGCGTGGTGGCGAACCAGCCGGCGGTGCTGGCCGGCGTGCTCGACATCGACGCCTCGGTGAAGGCCGCGCGCTTCGTGCGCTTCTGCGACGCGTTCAACGTCCCGCTGCTCACGTTCGTGGACGTGCCCGGCTTCCTGCCGGGCACCGACCAGGAGTGGAACGGGATCATCGTCCACGGCGCGAAGCTGCTCTACGCCTACGCCGAGGCGACGGTGCCGAAGATCACCGTCATCACGCGCAAGGCGTACGGCGGCGCCTACGACGTGATGGCCTCGAAGCACATCCGCGCCGACGTGAACCTGGCCTGGCCCGGCGCCGAGATCGCGGTGATGGGCCCGGAGGGCGCGGTGAACGTCATCTTCCGCAAGGAGCTGCTCGCGGCGAAGGACCCGGTCGCCGAGCGCGCGCGCCTGGTGCAGGAGTACCGCGACCGCTTCGCGAGCCCGTACAAGGCCGCCGAGCTCGGCTACGTGGACGAGGTGATCCGCCCCGAGGACACGCGGCCCAAGGTGATCCGCGCGCTGGAGATGCTGCGCACGAAGCGCCAGGAGCTCCCGGCGAAGAAGCACGGGAACATCCCGCTGTAGCCCTTCGACTCCGGCTCGCTCGCTCATCCCGGCCCTTCGACTCCGGCGAGCCTTCGGCTCGCTCGCTCATCCCGAGCGTAGCGCGGCCCCGTGGGGCCGCGCGGAGTCGAGGGACGCTCAGGGTGAGCGGGCCGCGGCCGTGGGGCCGCGGGGAGTCGAGGGACGCTCAGGGTGACCCTTCGACTCCGGCGAGCCTTCGGCTCGCTCGCTCATCCCGACCCTTCGACGCCGGCGTGCCTCCGGCACGCCTACGCTCAGGGTGAGCGGGCCGCGGCCGTGGGGCCGCGCGGAGTCGAGGGACGCCAAGGACGAGCGCTCACATCGGCGAGGCGCCCAGCCCGCCGTCGGTGCGCGCGCCGGGCGGCGGCGGCTCGGCGCCGGTGCCGGCCTCGGCGAGCGGGCCGAGCGCGGTGCGGTCCACCCGCTCGCGGCCGGTGACGGCGCGCGCGCCGCGCGAGAGCAGCCAGCGCAGGCCGCGGACCGCGTCGCGGGCGAGCCGGCCGGGCGCCTCGGCCGAAAACAGCGGCGGCGCCTCGCTCGCGGCGCCGCCCATGGCCCGCACGCCGGCGCCGTGGCCGTAGACGAGCTCGCCGCCCAGGTAGGCGGTGTAGCCCGCGGCCGCGGTCGCGGCCAGCCCGGTGAGCGCGGTGGTGAGGCACGCCCGGTTCCGGCTGCGCCAGGCCGCGACGCCGAACGCGGCGAGCACCAGGCCGAGGTTGCCGATGCCGTGCAGGAACATGGCGTCGCGGGCGTGCTCGCTGCGGACCTCGATCTCCTGCGACGCGGCCATCCCGGCGAGCCCGGCGGCGAGCCCGCCCGCCGCCGCGGACCACCACAGCGTGCGCCCGACCGCGTCGAGGCCCCGGTCGCGCGGCCGCGCGGTCGCCACGAGGTCCGCGATGGCGGCCGCCGGCAGGAGCGCCAGCGGCGCGTGGACGATCGACGGGTGCAGCTCGTGCGTGCGCATCGGCATCGGAAGCCTCCCGACGGCACGGTGCGGCGGGGGCGGCGCGCGGGCAATCGACGCGCGCCCCTCCGCTCGCCCCCGCCGCGGGCCGCGGGGCGCGCGCCCGCCCGGTGCGCCGCGGGCGCTGAAACGTCGCGGGCCCGGCCCCTCTGGCGAGGAGACCGGGCCCGTGCGGCGCGGAGAGAGCGCCCGACTACACCTTGCGGACGTTCGCGGCCTGGAGGCCCTTCGGCCCCTTCACCACGTCGAACTCCACCTTCTGCCCCTCGGCCAGGCTCTTGAAGCCGTCGCCCGAGATCGCGCTGTAGTGGCAGAACACGTCCTCGCCACCGTCGTCCTGGGTGATGAAGCCGAAGCCCTTCGCGTCGTTGAACCACTTCACGGTACCGGTCGCCATGCACTTCTCTTTTCTTCGATTCGATCCGCCTGGGATGACGTTCGATCCAACCGAGCAGACGGTGGACGAAATTTTGTGTATCCGAAATTTATTCGTCCGTCGAGATGTCGTCCCGAGCGGGGGTTCCTGACAGTGAACGTCGGGCGGCCGCTCAGGCGGCCGCGCCCACCGCGTCCGGCCGGGCCTGCGGCCCTGCGTCGGAAGGCCGCGCCTCCCCGGCCAGCCGCAGCTCCAGATCGGCGAGGATCTCCCCAGCGCTCGGCAGCTGCCCCGCGTCCCGTTCCCCGATCCGGGTGATGCTCTGCCCCGTGTAGAAGAGCCCGGCCTCGGTGTCGCCGTGCACCGCCGCCTCGAGCAGCGCGTCGGTGATGCAGAAGCTCTCCTTGAAGCCGGACGCGCGGGCCTTGCAGAGCCCCTCGCCCAGGCACTGGATGCAGGAGCCCCGCCGCCCGCGGTAGCCGTCCTTGCCGAACCACCAGAGCTTGGAGCGCGGCGGCACCGCCTCGCCGCGGGCGAGCCGCTCGGTGAACGCGTTGCGCACCGCGCGCGCCTTCATGCCCTTCACGCAGCTCGTGATGATCACCACGTCGTCCTCGCGCTTGGCGAGGTGCATCTGCTTGAAGGCCGGGTGGACGTCGCCGTCCGAGCACGCGAGGAAGCGGGTCGCCATCTGCACGCCGGCCGCGCCGGCCGCGAGGAAGCGCGAGACGTCGGACGCGTCCACGCCGCCGGCCGCGATCACCGGCAGCGACGTCGCCGCGATCACCTCGTCCACCAGCGTGGGCAGCGGGTGGCCGATGTCGCCGATGTGGCCGCCCGCCTCGGCGCCCTCCGCCACCACGAAGTCCGCGCCCCACTTCTCGTACATGGCCGCGAGCCGCCCGGAGGAGACGATGCCGCAGAACGGCACGCCGCCCTCGCGGCACCAGCGCACGATCTCGCGCGAGATGCCGGCGCCCTGCACGAGGAAGGACACCTTCTCCTCGATCGACACCCGCGCCAGCGCCTCGAAGTCGTCCTTGTTGATGGCGGCCATGAGGTTGACGCCCACGAAGCCGCCCGGCGCCTCGGCCCGCGCGCGGCGGATCTCGGCGCGGAGCTGCTCGGGGGTCTTCAGCACCGCCGAGATGGTGCCGACGCCCACCAGCCGGTCGCCGCGGTGGCGCGCCACCTTGCCGGCGAGGCCGTCGGAGGCGTGGATGCCCATCCCGCCCTGCACCAGCAGGCGCTTGCCGGCGCGCACGAGCGCTTCGATCGCCGCGCGGTCGAGGCGCGGGAACGGCGCGGCGGTTTCCTCGGTGTGAACGGGGGTCGCGTCGGCGGTCATGTCGGCTCCACCGCGCCCGGAGGGAGGAGGGGCGCGAAGGAGGCGGAAGGTACGCCCGCCGTGTCACGCGCATGTCACCGCTGCGCCGACGCGGCGCGCTGGCGCGGCGCGGCTCGGACGCTCCGTCTCGCCGATTGGTGAATCGGTCCCCCGGCGCGCACCCGGGGGTCGCGCCCCGCGCGCGGTGCCACCGGATCACGCACCGCGGCGAACTGCGGTAGGCTCGGCGCGCCGCGCCATGACCACCGCCCCAGCGCCCAGCCCCGCCCCGCTCGTCGTCGCCGTGGACATGGGCTACGGGCACCTCCGCGCCGCCAGCGCGCTCGCCGACGCGCTCGGCACCGAGGTGCTGAAGGTCGATCGCGCCCCGGTGGCCGGGCCGGAGGAGGAGCGGCTCTGGCAGCGGGTGCGCCGGGGCTACGAGGCGATCTCGCGGCTCTCGCAGGTGCCGGTGGCCGGGCGGCCGCTCGCCTGGGCGCTCGACTCCATCACCGACATCCCGCGGCTCCACCCGCGCCGCGACCTCTCCGCGCCCACCCGCGGCGTGCGGGCGCTGGAGCGGCTGGCGCGCGGCGCCCTGGGCGCCGGGCTGGTGGCGCGGCTCCGCGCCGAGGGCGCGCCGCTCCTCACCACGTTCTACTCGCCCGCCGTCGTCGCCGACCGGGCCGGGATCGAGCGGGTGTACTGCGTCGCGACCGACACCGACCTGAACCGGATCTGGGCGCCGCTCGAGCCCGCCCGCACCCGCATCCAGTACCTCGTCCCCACCCGCCGGGCGGCGCGCCGCCTGCTCGCCTACGGCGTGCCCGCGCACCGGATCACGTTCACCGGCTTCCCGCTCCCGGACGCGCTCCTGGGCGGCCCGTCGCTGCCGGTGCTGAAGCGCAACCTGGCCGCGCGCCTGGTGCGCCTCGATCCCACCGGCGAGTTCCGCCGCTCCATGCCCGAGGAGCTGGCGGTGTTCCTGGGCGCGCTGCCGCGCGAGGAGGAGGGGAAGCCGGCGCAGCTCACCTTCGCGGTGGGCGGCGCGGGCGCGCAGGCGGCGATGGCGGACGCGTTCCTGCCCGGCCTCCGGCCCGCGCTCGAGTCGGGCGCGATGCGCCTCGCGCTCGTCGCCGGCACGCGCCCGGAGGTGGAGGCGCGCTTCCGCGAGGCGCTGCGGCGCGCCGGGCTGGAGCCGCTCCTCGGCGGCGCGGTGGAGATCCTGCGCGCGCCCTCGTTCGGCGAGTACTACGCCCGGTTCAACGCGCTGCTCGCGCGCACCGACGTGCTCTGGACGAAGCCCTCCGAGCTCACGTTCTACGGCGCGCTGGGCCTGCCGCTCGTGCTCGCGCCGCCGGTGGGCGTGCACGAGCGCTACAACCGCCGCTGGGCCCGCGAGAGCGGCGCCGGGCTGAAGCAGCGCGACGCGCGCTTCGCGGCGGAGTGGCTGTCGGACTGGCTCGCCGACGGGCTGCTCGCGGCGGCCGCGTGGGCGGGCTACATGCGCCTGCCGAAGTTCGGGCTGTACCGCGTGCTGGAGGCCCTGGGCCGCACGCCCGCCGCGAACGTGGCGCCGTGAGCCATCTCACGGGGCTGCGCCCCGCCCCACGGAGCGGAGCTCCGCGGGGCCCCACCTTGCTGCGCGGGTCCCGTGACCTCGCGGGCGCGGCTGCGCCGCGCGCTGCCTCACCTGTGCCGCGCTCGTGTCGCCGCCCAGCACACCCTTGCGGGATGGCCAGTCCGGGGCGAGGATGCGCCCGCGATGCTGGCCGTCTTCTCCTTCGTCTACTGGATCTTCTTCGTCCTCACGCTCCCGTTCCTGTTCGCGGTGGCGCTCGTCGTCTTCGTGCTCACCGCGCCGTTCGATCCGCGCCGGGTGGCGCTCCAGCTCTGGTCGTGCGCGTGGGCGTCGTTCTACGTCGTGGTGAACCCGCTGTGGCGCTCGCGCGTGGTCGGCCGCGAGAAGCTGCCCTGGAACGGCGCCGCGGTGCTGGTCGCGAACCACCTCTCCATGCTCGACATCCTGGTGCTGTACGGCGTGTTCCGGCCGTTCAAGTGGGTGTCGAAGGCGGAGCTGTTCCGCGTGCCGTTCGTGGGCTGGAACATGTGGCTGAACGACTGCGTGCCGGTCTGGCGCGGCGACCGCGAGTCGGTGCGGAAGATGATGGCCCACTGCCGCGCCCACCTCGCGCGCGGCGCGCCGGTGATGATCTTCCCCGAGGGCACGCGCTCGCCGGACGGGCGGCTGCAGGCGTTCAAGGACGGCGCGTTCCGGCTGGCCGTGGACGCGAACGTCCCGGTCATCCCCATCGCCGTGAGCGGCACCTCCGAGGCGCTGCCCAAGCACGGGGTGGTGCTCCGCCAGCGCATGCGCGCCGAGGTGCGCGTGCTCGACCCGATCCACCCGTCGTCCTTCGAGAGCCCGGCCGCGCTGCGCGACGCGGTCCGCGAGGCGATCGCCGCCGCGCTCCCGCCGGAGCACCGGCCTGGCGCGTAGGTCCCCCGCAGGTCCTGGGAGACGCCGCCCGGCCCGCGCCCCGCGCAGGCGCT
>NC_007760.1_4
[truncated: 4,714,275 more chars]
