# Supplementary material for: SprayNPray: user-friendly taxonomic profiling of genome and metagenome contigs
Source: BMC Genomics. 2022 Mar 12;23:202. doi: 10.1186/s12864-022-08382-2 (PMC8917688; doi:10.1186/s12864-022-08382-2)
Supplement: Supplementary file 5 — Additional file 5: Supplemental File 3. FASTA file generated by SprayNPray, representing a subset of contigs from the simulated metagenome that match Archaeoglobus. [file 12864_2022_8382_MOESM5_ESM.fa]

>NC_000917.1_1
GAAAATGGTTTAATCGGAAATTGAGTAGGAGGATAAAAGTCGCATGCTATTATAAATGAGATGCACTTTCGACACCTCGCGGAAGTATATAAATGAAAGAAGCCCTCAGAAAACTTTAAATTGGAAATAGAGGGAAAATTACTGATGGTTGAAATCAGACCAAAATGGGATTGAAAGAGCCTTTCAGCCCTAGTGTGAGTGTCAGGTTTACTCTTGTTGAAATCAGACCAAAATGGGATTGAAAGGTTTGTTAAGGGCTTTGATTTGCTCCTCGGTGGCTCTGGTTGAAATCAGACCAAAATGGGATTGAAAGTAAAGCAGTTCACCCCTGTTACTGGTTTAACTGCCTTGTTGAAATCAGACCAAAATGGGATTGAAAGGTATTTGAATCAATGAAAAGAAATCTTACCTCGTCGTTGAAATCAGACCAAAATGGGATTGAAAGAGTCTTCTGGATGGGTCACAAGGGAGACATCGAGGCGTTGAAATCAGACCAAAATGGGATTGAAAGTCAGCAAGGTTACGTCGGAGATCCTCGAAGAGGGTATCAGTTGAAATCAGACCAAAATGGGATTGAAAGCGAGGATTGCTGCCAAAGAGAGCGCCTCGTTCTTCGGTTGAAATCAGACCAAAATGGGATTGAAAGAAAGTGAACATGCTTAAAGAAATGCTGACAGAAATTGAGTTGAAATCAGACCAAAATGGGATTGAAAGAGCGAGGAAGAGCTTGACGAATTCTTCAAAAGCGGAGTTGAAATCAGACCAAAATGGGATTGAAAGTTGCATTTACATCGGCAGAATTGGTCTCGTCGGAAGGCATGTTGAAATCAGACCAAAATGGGATTGAAAGCGGTTCTCTTACGTACTCATGCGAGAAGTGAGACTCGCGTTGGTTGAAATCAGACCAAAATGGGATTGAAAGAGCAAGTCGTGAAACTGAGCAGTCAAAACAGATCGTTAGTTGAAATCAGACCAAAATGGGATTGAAAGTTTTCCCATACAATTACGACTTCGCCGGAAAAAAAGTTGAAATCAGACCAAAATGGGATTGAAAGAGCGAGTTCGACCACGTCGTAGGTCTGCTGTCGGCAAGTTGAAATCAGACCAAAATGGGATTGAAAGTGTTTGAAGTAGTTGAATACACCGTTGTGCTGTTTGTTGTTGAAATCAGACCAAAATGGGATTGAAAGAGAGGGAGTATTAGGGCCATACTGGCCGGAGTTGTGGTTGTTGAAATCAGACCAAAATGGGATTGAAAGATTCCAAATTGCGGAAAAAGATTCGAGGGCAGTTACTTCCCGTTGAAATCAGACCAAAATGGGATTGAAAGACGTCGTTTATTGCCGTAACGCTAACACCATACTCAAGAGTTGAAATCAGACCAAAATGGGATTGAAAGAAAGCCGTCCAGCGATTGTTTTCATCCGCACCGATAATAGGTTGAAATCAGACCAAAATGGGATTGAAAGGGTTTAGACTTCCAGCAGGTAAGACATTCAAGGTTCGTTGAAATCAGACCAAAATGGGATTGAAAGGAGGTAATAGCTGCGAGGGTCAAGCAGGTTTACGAGAAGTTGAAATCAGACCAAAATGGGATTGAAAGGAGCAATATTAGAAGAACTCATGGCCACTGGCGACTTCAGTTGAAATCAGACCAAAATGGGATTGAAAGTTACATATCCATTCACAGCACCTATGGCTGCCATCAAAATGTTGAAATCAGACCAAAATGGGATTGAAAGCTTCACAACCAGCCTGACCTCAATCTCTCCTCTCTCTTCGAGTTGAAATCAGACCAAAATGGGATTGAAAGCATGGACATTCAGGCACAGCCAGAGCAAAAGACCTTCGTTGAAATCAGACCAAAATGGGATTGAAAGTTCGTTAAGCTTTTCTCTAATTAGATTAACCGTTTTCGTAGTTGAAATCAGACCAAAATGGGATTGAAAGTTTGATGTGAAAACCGCCCCTAAGCTTCCCGTTCGTGTTGAAATCAGACCAAAATGGGATTGAAAGATCCTCACCGTCGGCGTGTCTTTCCCATTCAATTTCGGCGTTGAAATCAGACCAAAATGGGATTGAAAGCATCAGCTTATGCATGTAATAAGCGAAGCTACATAACTGCACGTTGAAATCAGACCAAAATGGGATTGAAAGATCTATGTAGAGAAGGTATCCGATTTCATAGACTGGAGAGTTGAAATCAGACCAAAATGGGATTGAAAGTATTTTTTTAAAAAAATATATAAAAAAGGAGGTGATGCGTTGAAATCAGACCAAAATGGGATTGAAAGCTGTTCATCCTGTTCGGAGTGTTGATTTACGCAATTCTCAGTTGAAATCAGACCAAAATGGGATTGAAAGTCGCTCTCTTGGTAGGTTACTTTGTCTTTACGGAGGTTGTTGAAATCAGACCAAAATGGGATTGAAAGCGGTTTCCTCGCTGATCCGACTCTTCAGCCATCGCTGTTGAAATCAGACCAAAATGGGATTGAAAGTAAGCGTCGCTGGGCGTCGCTCGGTGGTGGAACGGGTTAGTTGAAATCAGACCAAAATGGGATTGAAAGGCCAGGATAATTGAGCGTGTTGTAGAGTCTGCCGCTGTGTTGAAATCAGACCAAAATGGGATTGAAAGATTTCTGGTCGTGTTTACAAACTTAACGAACGCTACGAGTTGAAATCAGACCAAAATGGGATTGAAAGCCAGCATTGTTCCAGCCGCAGCCAAACCGAGAAGGGGTTGAAATCAGACCAAAATGGGATTGAAAGGCCGTTTTTCAGCCTCTTTGCCTTCATCCAGCATTTGTTGAAATCAGACCAAAATGGGATTGAAAGCCTCCTTTGGGTGGAGTTCCAATCAGGAACGTGATTGGGTTGAAATCAGACCAAAATGGGATTGAAAGAAAGAATGACCGAACACCTTAACCTCTCTATAACCCCACGTTGAAATCAGACCAAAATGGGATTGAAAGCTCTTCCCAACGTCACCCACAGATAACTATCTGGAGATGGTTGAAATCAGACCAAAATGGGATTGAAAGGTAACCATAACCTACAAGTGCGGAGTGCCCTTGCAGTTGAAATCAGACCAAAATGGGATTGAAAGTACTGCTCCCAGCACAAGGCAGCGCAGGCGTCGTGGTCTTCGTTGAAATCAGACCAAAATGGGATTGAAAGCCTACGGCCGCAAATCGGACAGAGCTTATCCATCCTGGTTGAAATCAGACCAAAATGGGATTGAAAGTTTGCATCTTCACCGGCATTGTCAGCTGCGAACTCTGAGTTGAAATCAGACCAAAATGGGATTGAAAGATAGCTCTCTGTAACTCACTTCTTCCCCATACCATGTTTCTAGTTGAAATCAGACCAAAATGGGATTGAAAGAGCATCTTCGTCTTCTTTATCCTCTTCAGGAGCTCTAAGTTGAAATCAGACCAAAATGGGATTGAAAGGAAGTTTGCGTTTGTTCCAGAAGTTTGTAGAGTGCCAGTTGAAATCAGACCAAAATGGGATTGAAAGAATGCTAATCGGATTCTCTGGTCCATCTGCAAGTGGCAGTTGAAATCAGACCAAAATGGGATTGAAAGTGCTTCATCTTTCTCCAACACTTCTACAATCTTGACTGTTGAAATCAGACCAAAATGGGATTGAAAGAAGACTACGACTCTTGGTAATCCATCGTTGCCTCTAATCGTTGAAATCAGACCAAAATGGGATTGAAAGGGAACCCCGTAACTGGCTGCCTTCACGGCTGCGATTACTGCTACGTTGAAATCAGACCAAAATGGGATTGAAAGATCAAGAGCCCATGCCGTCAGAGAATGCGTTGAGGAGTGTTGAAATCAGACCAAAATGGGATTGAAAGTCTGATTTTTCGGCAACAACAAACCTGAACTCAGAATTGCGTTGAAATCAGACCAAAATGGGATTGAAAGCCTTATCTCATCCTCAGCACCATAAGGCATTTGACCCTTGTTGAAATCAGACCAAAATGGGATTGAAAGCGAGACATTAACACAATTTATTGGGCATGTCCTGACGGGTTGAAATCAGACCAAAATGGGATTGAAAGGCAGACGACGTACACTACTGGGGCGTTGTCAAGGAACAGTTGAAATCAGACCAAAATGGGATTGAAAGTAAGAACATCTCATAAACTTGTGTTGGACTCGGTAGCTCCCAAGTTGAAATCAGACCAAAATGGGATTGAAAGGCAATGGCGACTTTTGCATAGGTGGCAAGCGTGGCAAGAGGAAAAAGATTTTCTAATTTTTTTATGAATGTAGATTATGAAAGAGACGATTCAGCTTGCTATAGGGGTGATGCTGTTGGCCATGCTCGGTTGCTACATCTACATTACTGAGTTCTATCACTACGAATCAACTGAAGAGAGCTCAAAAGCTGCGATTGAATATTTGAATCAGCTTAGAGCTCAGAATGGCCTGCCTCCTGTAAAGTGGAATAAAACTCTTTACGAGTTTGCGCTGGAAAGGCTTGAAGATATGCATGAAAGAGGCTATTACAGTCATTATGACCCTGTTACGCATGAGACGCTGATTTACAGATATGTTGAGGGGTATGTTGGAGAGTGTATCTTGAATGGTGTAAGAGGTACAAATCTTCTCTCCAATGGGCTTCAGTCATTATTTGGCTATGAAGAAGAAGCTATAGATATCTGGTCTAAAAGCACCATGCACAAACTCATTCTCACTGATAAACGCTTCACAGATGCCGCTGTAGCCTGCAAGTACGACATGTGTGTTTTGATTATGACGGGTGGTTGAGGTGTTCAGAAAAAAGAGGAAAAGTAAAAAACAATTGCTGCGATAATCGTTTTTGCCGGCGTTTTTTGAAATCAGACTAAAGTGGGATTACGTAAATTTATTTGTGGAAAGTGTGACAAGGAAACAAAACTCAGACCGACGAGAGTTTAAAACCGCCTAAAGCTCTTCTCCAGCAAATCCACCACCAAATTTATTCATTAAGCTTTAACCGTTTAAAAATCCCCAAACGCCCAAACCTTAAATACCAAACCGCCCATCGAGAACCAATGCCCCTCAGAATTGCAGTTGTGGACAGAGAACGCTGCCAGCCGAAGAAGTGCGGACAGGAGTGCGTGAAATACTGTCCTCGCGTCAGAACGGGAGACGAGACGGTAAAGATAGAAGACAAGGCCGTCATATCCGAGAATCTCTGCGTTGGATGCGGAATATGCGTCAAGAAGTGCCCGATGCACGCCATCTGGATTGTTGGTCTGCCAGAGGAGCTTGAGGGCAGGGAGGTGCACCGCTACGGCAAGAACGGCTTCGTCCTCTACAACCTCCCCGTTCCGAGAAAGGGCTATGTGGTCGGAATTCTAGGCCCAAACGGGACGGGAAAGAGCACGGCAATCAAAATCCTTTCGGGGCAGCTCAAGCCCAACCTTGGGAAGGAGGAGGCAAGCTGGGAAGAGATATTTGACAGGTTTGCTGGAACAGAGCTTCTGGACTATCTGAAGGGGATAAAGGAGGGGGCAATAAGAGTTAGCCAGAAACCGCAGTACATCGAAGCTATCCCTAAGGTTTACAGCGGTAAGGCGATTGAGCTGCTGAAGAGAGTTGACGAGAGAGGGATGCTCGATGCTGTGGTTGAAAAGCTCGGCCTTGCGGAGGCAATAAAGAGAGATGTGAAGGATTTGAGCGGCGGAGAGCTTCAGAGGCTTGCTATAGCAGCCTGCATCCTCAGGGATGCAGACTTCTACTTCTTCGACGAGGTTACGAGCTACCTCGACATATACCAGCGCATTGCCGTTGCGGGAGTGATAAGGGAGCTTGCTGCTGAAAAGACTGTTATGATAGTGGAGCACGACCTCGCCATCCTGGACATGCTTGCCGACTTCGTCCACATCACCTACGGTACTCCGGGCGTTTTTGGTGTCGTCACCAACGCGAAGGGAGCGAGAGTTGGCATAAACCAGTATCTGAGGGGCTATCTGGCTGAGGAGAACATCAGAATAAGGGACAAGCCCATCGAGTTCGAGGTTTTCCAGCCGAGGGAAAGTGTGGGGGAGAATATCCTTGTTGAATATCCATCCTTCACCAAATCCTACGAGGGCTTCAGGCTTGAAGTTGAGGGGGGAGAGATTTATCAGGGAGAGGTTTTGGGAGTTGTAGGTTCAAACGCAACAGGCAAATCAACCTTCGTGAAGGTTCTTGCGGGAGTAATTGAGGATGACGAGAAGAAGGTTGAGCTGGATGTTAAGGTCAGCTACAAGCCCCAGTATGTTAAGGCTGATGTAAACATGCAGGTTGGGATGTTTCTGCGAAGAATAAACCCCATGATTGACAGCTCCTACTACAAAACCGAGTTTCTCAAGCCCCTGATGCTGGAAAACCTCATGGACCGCTACCTAGACGATTTGAGCGGGGGAGAGTTGCAGAGAGTCGCCATCGTCGCCTGCTTGCTGAGGGAAGCTGACCTCTACCTCCTTGACGAGCCCTCAGCCCACCTCGACGTGGAGCAGAGGACTGAGGCTGCGAGGGTCATAAGGAGGTTTGCACTAAACACGGGCAAGAGCGTTCTGGTTGTTGACCACGACATCTACCTCATTGACATGGTGAGTGACAGGTTGCTGGTCTTCGAGGGGCAGCCGGGAAAGCACGGCATAGCGAGAAGGCCGAGGGGAATGAGGGAGGGAATGAACCTCTTTCTATCGAAGCTGGGCATAACCTTCAGGAGAGACGAGGAGACAAAGAGGCCGAGAGTCAACAAGCCCGATTCGAGGCTGGACAGGGAGCAGAAGGCTGCTGGGGAGTATTACTACTATTTCTGAATCAGAAAATCTTATAAGGATTGTCAAAAATTTTTTACATGAAACTTTTCCACAGAATCACCATCTCCCTCTCGGAAGACGACATGAAGCTCATCGAGGAGCTGAGGAGAGATAGCGGCGACAGCCTGAGCAAGATTTTCAGGGAGGCGATTCAGCTTTACTACAACCTGCTTAAGGCTTCGAAGGCTGCAGGGGTGGATTTCAGAAAGTATTTCGCAAACGCAACACGCCTTGCCTTTCACATTAACGGAGTTGAGCAGAAGCAGTTTGCGGTCATAGACAGGGAAATTTACAGAGTTATGCTGAAAAAGCTTCAGGAGAAGGTGCCGCCTGAGAGCATTGAAAGCGATGAGGAGTTCAGGTCTGCCGTTGCCGGGGTGGTGAAGCTTTTCGAGATTACGAGGGACAGGTGGAGTGAGTACACGGACGAGCAGAAGCTTGAGGAAATACTCACAACTATGGAGTTTGCCGGAGCCGGCACATTTGCCAGAGTGGGAGATAAAGAGTACATCTTCAACACCTATGCTGAGTCAACGGCCATAACCAAGCTTATAATTTCGTCGGTTTTGGCTTCCGCAGGCTTAAAGGTCGAGATAGACCACACTCCCGGCAAGATTTTCATAAGACTTTAGCCAAATCAAGTTATTTTAATCAAAAGTCAGATAATTTTGTTATGAACTGATTCATAACAGCTTTTATCTTTAGAAGGCCTATTTTCTAATTTGGAGGTGTTTAGATGGCGGATGTTAGAAAGGAGTTCGTTCAGGCCTTGGCAGACCTCGACGAGGCAAAGACCGTAGAGCTGACAAAGAAGAGAGTTGAGAGCGGAGAGGATCCATTCACCATTCTTGAGGACGTCAGAAAGGCTACGGACATCATTGGAAAGCGCTTTGAGGAGGGAAGGTACTTCGTCTCAGACCTGATAATGGCGGGAGAAATTCTCAAGCAGGTAATGGAAATCCTAAGACCGCTGCTGGGAGAGAAGAAGGCTGAAAGCAAGGGAAAGGTCGTAATAGGAACAGTTGAAGGAGACGTCCACGACATAGGCAAGAACATTGTCATTGCGCTGCTTGAGGCTGAGGGCTTTGAAGTTGTTGATATAGGTGTTGACCAGCCCCCTGAAGCCTTTGTTGAGGCTGCAAATCAGCACAATCCGGATGTTGTTGGTCTCTCAGGCCTGCTTACCGAAGCTATAGAGAGCATGAAGAGGACGGTTGAGGCCTTAAGAAAAGCTGGCTACAAGGGCAAGATAATCATAGGAGGAGGAAGGACGAGCGAGGAGGCAAAGGAGTACACGGGAGCAGATGACTGGGCGGACGATGCCGCTGTCGGTGTGAGGAAGATCAAGGCTCTTGTGGGGGTGGAGTAGATGAACGCTGAGCAGCTCATGGAGGAGAGAAGGCAGAGAATTGAGGACGTGGTAAAGGGGAAGGAGCCTGATAGGGTTCCAGTGACGGGTGCAACGACCGTCTGGCATGGAAGCTACGCTGGCTACACAGCCAAAGAGGTTCTCTTCGACTACGAAAAGTGCAAGGACGCATGGCTCAAGGTTGCAAAAGATTTCGACTTCGACTCATTCACCGTCGTTGGCGGCTTGGAGGGGATGATATACACCGTTGCGTTGCTTGAGCAGCCAGACATGTCTGCAGCAGCAAGATTCATCCTCGGCCCCACTCACCTCGTCTTGCAGGATGTGTACACCAGATGGCCGGGATACGAGCTCGAAGAAAACGCCCATCCGCAGTTCATCGGCAAGGAGATAATGAAGGTTGAGGAGTACGACCAGCTAATCGAAAACCCGCTTGAGTTCATAAACAAGGTAGCGATGCCGAGGATAAACAGAAAGCTCGCCAACGTTGGATCTGCAGAATACAACGCAGCACTTGCGAAGTATGGGGCTGAGCTGGCAAGATTCGGTGCGTTCATGGCCGATGTTTCGATGGAGCTCGCCAAGCTCGGCTATCCAACAATTCCCATGTCCTGGGCCTACGCCCCCCTCGACCTCATCAGCGACTTTCTGAGGGACATAAAGAACATGGTCATGGACCTCTACCGCTATCCCGACAAGGTCAAGGAGGCTGTTGAAGCGGTAAAACCCCTCATAATCAAAGCGGCCGAAGTATCAGCTCCTCCAAAAGAAATCAGAAAGCAGGTCTTCGGCACTGACGTTGTGGAGTGCTTCTACCCGCTCCACCTGAACGAGTATCTGAGTCCGAAGCTGTACAACGAGTTCTACTGGCCCTACCTCAACGAGGTTCTTCACAAGGTTGCCGACATGGGACAGGTGAACTTCGTGCTCTTTGAGGGCAGACACGATGCACACCTCGAAACGCTGTTAGAAGCTCCGAAGAAGAAGGTCGTCGGAGTTTTCGAGAAAACAGACCCAAGAAAGGTGAGAGAGGTTCTGGGAGACCACGTAATCCTCGTCTCAGGGCCTCCGAACTCTCTGCTGATAGGAGGCACACCGCAGAAGGTGGAGGAGTACATGAAGAGCCTTCTGGAGGACTGCAAGGAAGGCGGAATGATGATATGGCCGGGAGTTGATGGAGGTATTTCGAGGGATGCAAGGCCTGAGAATGTAAAGGCTGTGATCGAAGCCGTGAAGAAGTACGGAACTTACTAATTTTTTCTTATTTATGAACCAGTTCATAACAGCCTTTATTTAGCACTCATCTCTGCTTAAGAGGGGATTCGCGGTGGTAGAGCGAAGGCTGGTGTATCCGGTTTCAGCAGCAATACTGGCGATGTTTGCAATGTTCTCCCTCATCTGGAGCCAGTTCTACCCCTTCATAATGAAAACCTATTCGCTGGATGCAGTTTCTCCCGTTGCTCTTGCAGCGTCCTTCTCCGCTGCTGGAAACCTTCTGACACAGGTTCTGGCAGGTTTCATCGCAGACAGGCGCGGACCGAAGCCCACAATGGCTGTTGCAGGATTGCTCTACCTCGCAGGAACAACGATAATCTCCATGATGTTCTCCCACGCGTCCTGGGAGAATGCGAGGCTCTACTGGTATGCGGGGGCCCTCACAATAGGTGCCGGAATAGGGATGTACATCGGTACTCTTCCGGTGGTTATAAGCAGGTGGTATCCTGACGCTCCGGGAAAAGCTTACGGTATCGCCCTCTTCGGGCAGTACCTTTCTCCAGTTCTCATTTCGCCTCTTGCGGCCTACCTCATAACCAGCTACGGGCTGAAAGAGGCCTTCACTTTTCTTGGAGCTGCGATTTTCACAGTGATTTACATAATCGGTGTTGGAGTGTGGAGAACCCCGCCCAGAGAGATGGCAGCCACCTTCGCCAACGGTGGAAAGACCGTTTCCCTCAAGGAGTCAATAAGGGATTTAAGATTCTGGATTCTTTTCACTGTAATGTTCTCCACGGCTATCGGATGGTTTCTGATTATGATGAACATCGCAACTATAGTTGTGGAGGGGCTCGGAAAGGCAGGTCTGGATGTTGAGTACGTTGCCTCATCCTTCGTTCCGCTTTTCATGTCCGTAGCGGCGGTTGGAAACGCCCTTGGGGCTTACTTCTGGGGAGTTGTGAACGACAGGATGGGCGGGCCGCTGAGAACGCTCCCAATCGTTTACGCTCTCGCGGGAGTGATGATCTTTGCTTTTTACCTCAGCTACACCAGCCCCTCGCTCATTCTTCTGACGGGATGCCTGCTTTACTTCTCGCTCGCTGGGGAGCCTACAGTCCACTTTGCCGCTGTCCCGACCTTCTTCGGGAACGAGCACGTTGCAAAGCTAACCTCAATCCTTAACACTTCCGTGGCCTCTTCGGCCATAATCGGGCCGTTCATCGGTGCATTCATCAGAGATGTTTTAGGGTCATACTTCTTTTCGCTTGCAATTGCGGCAGTACTTCACTTCTTTGCTGTCGGCATTGTGTTGGCTGGAAGAAAATACGCAGGAGGTGGTGTTAATGTTCAGGTTCGAGAACCAGAAGGTGTTTGAGATAGGAGGAGTAAAAATAGGCGGAGAGGTTGGAGAGAATCCGACGGTGCTGATTGGAAGCATCTTTTACGGAAAGCACAAAATCGTAGAGGACGAGAAGAGGGGAATATTTGACAGAGAGGGGGCTGAGGCGCTAATCAGGGAAATGGAGGATCTGAGCGACAAAACAGGCAATCCGGGATTGCTTGATGTTGTGGGGATGAGCGAGGAGGCGATGATAAAGTACATCGACTTCGTTGCTGACGTCACCGACAGCCCCTTCCTCATCGATTCTGCCATCGCGGACATAAAGCTCGCAGGAGTTAAGCATGCAGATGAGGTGGGGCTTTCCGACAGGGTAATCTACAACTCAATCTCGCCCGAATCGAAAGACGCCGAGATAGAAGCGCTTGCTAACAGCAAAGTTGAAGCGGCAGTGGTGCTCGCATACACCTACAACGTTATCAGCAGCGCTGCAAGGCTTCAGGCTCTGGAAAAGGCCATGGCGAAGGTTGAAAAGGCGGGGATAACCAAGCCAATCGTTGACACGTTTGTAATGGACGTTCCGAGCCTTCCCGCTGCGGCGAAGGCGGCAATTGACATAAAGAGGAAATACGGGCTTCCAACGGGCTCCGGTGCGCACAACGCGATAGGAAGCTGGAAAGGATTTAAGAACATGTTCGGGAAGGAGGCGGAGAAGGCGGCGACAATCGTTGCTGTTACGATGCAGATCATCCTCGGCTCGGACTTCGTGCTCTACGGCCCAATTGAGGACTGCAGAGAGGTGTTCCCGGCGATGTACACAATAGACACAGCATACAAGTACTTCAGGCGCACGAAGGACTGGATAGAGATGGTCTGAAATGGTGTCGGTGACCTTCGAGCCGGTCGGAAAGAAGGTTGAGGATGAGCCGGACACAATACTCGAAATAGCGAGGAGGAACGGAGTTCTCATCAGGTCCGACTGCGGAGGCAAGGGAGTTTGCGGGAAGTGCAAGGTTGTCGTGGTTGACTACAGGGGAAGTTTGAGCGATATTACCGATCATGAGAGAAAGCACCTGATCGAGGAGGAGATAAGCAAAGGATACAGGCTTGCCTGTCAGGCGAGGGTTGAGGAGGGCAGGGCGACGATTTTCATACCACCGGAAAGCAGGCTCGAAAGGAGGAAGGTTGCGGGGCTTACGATAGAAAAAGAAGTCGAGCTGAATCCTGCGGTCAGAAAGGTTTACGCGGAAATTCAGCCTCCGAGCATTGAAGACCAGCTTCCCGACTACGACAGGTTGACGAGGGCTCTGGGAGACTTCAGCCTCGATTTGGAAACGCTATCCGAAATGCCGAAGCTTTTGAGGGAGGCTGAGTGGAGGGTAACGGCCACCTTCTGGAATGGCAGACTCATTGACCTTGAGAAGGGAGACGTTAGCGACAGGTGTTACGGCGTGGCCGTTGACGTCGGATCGTCCAAAATCATCTGCCACCTCGTCGATTTGAAGAGCGGTGAGACCATCGCAACTGGCTACTCCGACAATCCGCAGGTTGCGTACGGAGAGGACATAGTTTCGAGAATAACCTACGCCTCGAAGTCCGCTGAAAACAGAAAGAGGCTCCAGACGGTTGTCGTTGAGACCGTGAACCAGATAATAGCTGAGCTCTGCAACGAAAGCGGTGTTGACTTACGGCACGTTTACGAGGTGATGATTGTTGGCAACTCCGTGATGCACCACCTGTTTTTCGGCATCGAACCGAGGTTCATCGGTGTCTCTCCCTTCACTCCCGCCGTCAGGAGGGGTGTGAGCTTTCCAGCAGAAGATGTTGGGCTGAGAATCAACAGGAAGGGATACGTGAGCTCACTGCCTCTCGTAGCGGGATTTGTCGGTGCGGATGCGGTTGCAAACATTGCCATAACAGGAATACACAAAGCTGAGGAGATTTCGATGGTTATCGACATCGGAACGAACACCGAGATTGTCATCGGCAACAGAGAGAAGCTTGGTGTGTGCTCTGCCCCTTCTGGTCCAGCTTTTGAGGGAGCCCACATCACCTTCGGCATGAAGGCCATTAGCGGGGCGATAGACAGCGTGAGAATTGAGAGGGATGAGGTCATATACACCACCATCGACAACGCCAAGGCGAAGGGGCTGTGCGGAACGGGGCTTATCGACCTCATCGCAGAGCTCTACAGGAACGGAATAATCAACAGAAACGGCAAATTCGTAAAGGACCACAGCAGAATAATCGTTGATGGGGTTCCTAAGTTCGTCGTTGCCAAGGCGGAAGAGACTGAGTTCGGAAAGCCGATAACGGTGAGCGAGAAGGACATAAACGAGCTTCTGATGGCCAAAGGGGCGATAAAGTCGGGATGGATGATTCTTTCGGAAAGGTTGGGGATTGAGCCCGACAAAATCGAGAGAATTTACCTTGCCGGATCCTTCGGAAGGCACATTAACGTCGAAAATGCGAAGGTCATCGGGTTGCTGCCCGACATACCTTCGGAGAAGATAACCTTCGCCGGCGACACGGCAGTTGGCGGAGCGAAGATGGCTCTGAAATCGGTCAGAGTGAGGGATGAGATGGAAGACGTTGTCAGCAGGCTGAATTACGTAGAGCTTTCGGTTGAGAAGAACTTTTACAGCGTTTTTGTTCGTGCAATACCAATTTAATGTCAAATTTGTTTTACATCAAATCATTTATTTTTTTGAGTCAATTAACCTTAATAGAGTCATTTTTCATCTTCTCCAAGCTTCACGGAGGTGATACCTTGGAAGAGTTCGTTCAGGCCTTGGCAGACCTCGACGAGGCAAAGACCGTAGATCTGACAAAGAAGAGAGTTGATAGCGGAGAGGATCCATTCACCATTCTTGAGGACGTCAGAAAGGCAACTGACATCATTGGAAAGCGCTTTGAGGAGGGAAGGTACTTCGTCTCAGACCTGATAATGGCGGGAGAAATTCTCAAGCAGGTAATGGAAATCCTAAGACCGCTGCTGGGAGAGAAGAAGGCTGAAAGCAAGGGAAAGGTTGTGATAGGCTCGGTGGAGGGTGATGTCCACGACATAGGCAAGAACATTGTCATTGCGCTGCTTGAGGCTGAGGGCTTTGAAGTTGTTGATATAGGTGTTGACCAGCCCCCTGAAGCCTTTGTTGAGGCTGCAAATCAGCACAATCCGGATGTTGTTGGTCTCTCAGGCCTGCTTACCGAAGCTATAGAGAGCATGAAGAGGACGGTTGAGGCCTTAAGAAAAGCTGGCTACAAGGGCAAGATAATCATAGGCGGTGGAAGGACGAGCGAGGAGGCAAAGGAGTACACGGGAGCAGATGACTGGGCGGACGATGCCGCTGTCGGTGTGAGGAAGATCAAGGCTCTTGTGGGGGTGGAGTAGATGAACGCTGAGCAGCTCATGGAGGAGAGAAGGCAGAGAATTGAGGACGTGGTAAAGGGGAAGGAGCCTGATAGGGTGCCAATATACGCTTCCACTTCTCTGCTTTTTCACGTAAGGTACGCTGGCTACAAGGCGAAAGAGGCTCTGTTCGACTACGGAAAGTTCAAGGAGAGTGTTATAAAGACGGCAAAAGACTTCGACTTCGACATTATGAGGGCTTCATACGGCCTTGAGGGCATACTCTTCGTTCTTGCCTTCCACAACGCTCCGGAAATAGCCAAAGGTATGAGGTTTCTCACCGCCCACTACCACAAAATTCTTGGCGACGTTTACACCAAGTGGCCGGGAATGGAGCTCAGCGACGACGCGCATCCGCAGTTCATTGGAAAGCCCGTCATGAACGTTGACGAATACGATGCATTTACAGAAAATCCGCTTGAGTTCATAAACGAGGTTGCCCTTCCGAGAGCCTGTCAGAACATGAAAAGCGCCGCTGACAGAAACGCGGTGATAGCGAGGCTTGGAGCGGAGGTTGTTAGATACACAAACACCATACAGGAGCTGGGAAGGGAGCTTGCAGAGCTTGGCTATCCTTCTTTCGCCACATCCTGGAGCTACGCTCCGCTCGACCTCATCGGCGATTATCTGAGGGATATCAAAAACGTGGCCATCGACCTTTACAGAGTTCCAGAGAAGGTTAAATCCGCCACAGAGGCCGTAACGCCGCTTTTCATCGAGATGGCGGAGAGGACGGGCATGCCGCCAAAGGTGGCAAGAGAAATCTTCGGCAGCGATGTCGTGCTCTGCTTCTACCCCCTCCACCTCACCGAGTACCTGAATCCGAAGCTGTACAACGAGTACTACTGGCCCTACCTCAACGAGGTTCTTCACAAGGTTGCCGATATGGGGCAGGTGAACTTCGTGCTCTTTGAGGGCAGACACGATGCGCACCTCGAAACGCTGTTAGAAGCTCCAAAGAAGAAGGTCGTTGGAGTTTTCGAGAAAACCGACCCAAGAAAGGTGAGAGAGGTTCTCGGAGACCACGTAATCCTCGTGTCAGGTCCTCCGAACTCTCTGCTGATAGGAGGCACACCTCAGAAGGTGGAGGAGTACATGAAGAGCCTTCTGGAGGACTGCAAGGAGGGCGGGATGATGGTCTATCCGGGTGTGGACGGAGGTATTTCGAGGGACGCAAGGCCTGAGAACGTTAAGGCTGTGATCGAAGCCGTGAAGAAGTACGGAAGGTACTGAAGCTGTTGGAGGTGAAACAATGGGTGAAAATTCGAAGTTTCTTCCCTGGATGGTTGCAACTGGAGCGATGCTGGCTTTCACGGTGAGGTGGCTGCACTATCTCTATTCCTTCACCGCTCCGCAGATTATGGACGAGTTCGGTGTTCCTGCTGCGACCGCCTCGCTGATGGTTACCGCGAACTCCATAGGTATGGTTGTTGGAGGGTTTTTGATAGGCGTTCTCTGCGACAAAATAGGTGTGAGGGTAACTCTGAGCATTGCCGCAGTTGTGGTGGGTGTTTTCACGATTTTCGTCGGTTACGCCCAGAGCATATACATGGCCATTGTGATGTTCGGAATTGCGGGGCTTTTCTCCTGGCTTAGCTCCGCATTTCCGAAAATTGCGAGAGCTTGGTTCCCGCCTTCGCTGTATTCCACCGCAAACAGCTACATGTTTCTCGGCTTCAGGCTGTCGGCTCTGTTCATGGGGCCTGTGGTTGCATCAATAGTAATCACAAGCGGATGGAGGAGCGCCTGGATTGACATGGGTATTCTGTGCATTCTGATGGGTGTTCTCGCCTTTGCGCTCATAAGGGACAAGAAGGATGTCCAGGTTGAGCAGAGCAAAGTTTCGGTAGGGGAGGTTTTCAAATACAGGGACGCGTGGATTCTCTTCGGAGCCTACTCGATGTGGCTTATAGGCTGCGTCATGTACGTGGTCTTCACCATAACCTACCTGCAGAAGGGACTTCAGCTCGACCCGATGACATCGGGCTGGCTCTGGAGCCTGCTTCAGCTCGTCGGAATAATCTCCATGTACACCCTGCTGCCCCTCTCCGACCTGCTCGCTTCCAAGGGCATAATCAGCAGAAAGAACTTTGCGGGGATAATGTTCCTTGTGGCATCCGTGGCGTTCTTCATCTTTGGATCGCTGAAGCCCGGAATGCCGATAACCTACTACGCAGCTTCCATCGTGCTGGTGGGGCTTGGAGCGCTGCTATTAACCACGATACCAGCACCGCTTATTTCCGAGCGCTTCCCGCCGAACATCGCAGGAACGGCTACGGGCTTCATAACAGCAGTTGGGCAGTGGCCCTTCATAGTGATGCCGCCCATCGCGGGAATGCTTGCAGCCACCTACGGATGGGGCTTCATCTACCAGGTTTCGGCTCCCTTCATAGCCATAGGCGGGATGATTCTGATACTCCTCATGAAGCCCCCGCAGAAGGTCTCAGCTTAATCACGACAAATCATTTTATAAAATTTTTTTTAATTAACTTTTTGTTGTTAATTAATTATTTATCAGGATATTTTTTCTGAACAAATGGTGGTTGTATGGAGGCGAGGGATTCGGTAATCTATTTGCAGACGGCCATTGTGGGAGCGATGCTTTTCGCGGCGTTTGCGAACAGCTGGAGAGCTTTTCTGTACCTCGCTGCTGTGAACATCTCTCTTTGGCTGTTTCTCGGACTCTATCGAGAGGACAGGGCGAGGTTTGCGGCGGTGTTCAGTCTGATCGTTCTGGCAATCATGCTCGTAGGAAAGACGCTGATTCTTTACTACTACGACGTTTACTACGGCAGCATTCCAGAGTTCGTGGCCGGAATGCATCCGGGGATGTTCGTGATGGTGGTGATGTTCTTCGTGCTCTACATAGTACCAGTGGGATACGCTCTGTTCTTCGACAGGATTCTGCCGGAGGACGACTGGAAGAAATTCGTTGAAAGGTATCGGTACGAGGAGGGGTAGAATGGCGGACACGATTACGGTTTCGATAGTTCTGGCATACTTCGTCGTAACGCTTGCCCTCGGATTCTTTGCTGCGAGAAAAATCAAAACGGCGGAGCACTACTACGGTGCGAGAAAGCTCTTCGGGATGTTCGTCACAGCCGTTGCGGTTTTCTCAGGAATTGCGAGTGCGTTCACCTTCATCGGCGGTCCGGGACTGGTTTATCCCATGGGCGGGACGGTCAACTGGGTGATATGGACTCCGGTAATCTCCATGCCGCTGATATGGTACCTGCTTGGCAAGAGAATCAAGCTGATAACCGAAGCGAGGCCGGTGGCAACTCTCCCGGACTTAACTGCAGCGAGATTCAAAAGCGATGCTGTGAGGTTCCTAACAGCCGTCGCCCTGATTTTCGGCATAATCACCTACCTCGCCGGAAACGTGATGGGCGCGGGTCTTGTCCTAACAGACATGCTCGGAACTCCGCTTGAGCTTTCGATTGCCATTGTTTTCGGCATAATAATGCTCTACACGGCCTTCGGAGGAATGGTCGCGAGCATTCTGACGGACTTCTTTCAGGGGCTCGTGATGATGGTTGCTGCCATTATCTTCGTGGTCTTCATCCTGATCATGACGGGTGGGGTGGAGAACCTCTTTGCAACCATAGCTGAGAGCAATCCGAGACACATCGACCCGATTGGAGTCGGCCCGATATGGCTGGGAATCATGGGATGGTGGTGGGCCCTCAACATCGGCTCATCTGTCCAGCCCCATGCAGTGACGAAGTTCTTCGCTCTGAAGGACTACAGAGACCTGAAGTGGGGAGCGCTCGTTACGACAATAGCATGGACACTCGCCTGCCTCATGTGGTTCTTCGGCGGCTACGCTTCCGTCTGGGTCGTGATAAAGGGGCTTGCAGAAGCTCCGGCGAGAAGTGATCAGGCGATTTTCGGAGTTATCGCCCAGATGCCCGTCGTTCTCAAAGCCGTAATCTACGCCGGCGTCCTTGCTGCGATAATGTCAACGGTGAGCGGCTTCATATCCATGGGCACTGCAGCAGTTGTGAGAGACATCCCGACGGCGATAGGAAAATCGCTGAGCCAGAGGGGGCAGATTCTCTGGGGTAGAGTCGTGACCGTGATTCTCACCGTTGTGGCGGCGCTTTTCGGCTACTACGGCGGCTACGTTGTGGGCATACTCGTAACGCTGGGTCTCGGCTACTTCGCATCTATGCTCTTCCCGCTGCTGGTGATAGGTCTTAACTGGAAGAGGGCAACGAAGGAGGCTGCGATAATCACAACCGCCCTGACAGTTGCGATGAACCTTGGATTTCTGGTTTATGAGAAGGTCCTGAGCATGTCTCTGCCCTACGGACTGCCGGGATACGGTGTAACCTTTGCTGTCGGGATAATTACGATGGTTCTGGTCTCGTTAATCACGAAAGGCGCTGCACTCGATGACATGGATGAGGACATAAGGGCTGCAATGAGCCTTTAATTTTTAACTTTTCTTTGTCAATTATCGTTATTAAAAAGAGAACTTACTGGTATTATGGAGTCTTTTGAAAAGCTCCCCTGGCCGTATGAAAGGCTTGACCCGCAAAAAATTGCGGACAGGGCATACGAGAGCGCTTTTGAAGGATACTGCATGTATGGTCTTGTGAACGCCGTCGTCGAGGGGCTTTCGGAGAGTGTCGGTGAGCCTTGGAAGAGCTTCCCATCGAAAGTTACCTTCTACGGGCGTGGGGGAGTTATAGGATGGGGGTCAACCTGCGGACCGCTGAACGGAGCCGCGTTGATCAGCTACCTTGTTCTTGAGCAGACGGATGCTGATGAGGTGATAAACGAGCTCTACATGTGGTACTCCACCACACCGCTGCCCAGCTACACTCCGAAGGAGGCTCTGATTCTCGACATTGAGAACAGGCCCGTAATCTCCGCCGCTCCGCTCTGCTACACCAGGTCGATGAACTTCAGCCTAAATACCGGCTACAAGGTTCTCTCGCCAGAGTTCTTCGAGCTTGAGAACAGGGTTGTTGCCGATGTGGCGAAAAAATTCGTAGAACTCCTTAACGCAAAGTTCGACGGCTCTTTCAGGCTAAGCTTTGAGGTTACGGAGCTGAAAGGCTCTGCGAACGTTTTGAGGGCTGCGGAGTTCGTAATGTACCGCTCCCTCCCTCAGCTTGAGATTCCGAAGTAGGAGGTGATGGTTTTGGAGATAAGGAACGTTGCCGTTATAGGCGCCGGCTCGATGGGGCATGCAATTGCCGAGGTTGTTGCAATACACGGATTCAACGTGAAACTGATGGACGTGAGCGAGGATCAGCTGAAGAGGGCGATGGAAAAAATTGAGGAGGGGCTCAGGAAGAGCTACGAGAGAGGCTACATTTCAGAAGATCCTGAAAAGGTGCTGAAAAGAATTGAGGCCACAGCTGATCTAATAGAGGTTGCAAAGGATGCGGACCTCGTCATCGAAGCAATTCCGGAGATATTCGACCTCAAAAAGAAGGTTTTCAGCGAGATAGAGCAGTACTGCCCTGACCACACAATATTCGCCACCAACACATCCTCTCTGAGCATAACGAAGCTCGCCGAAGCCACCAAGAGACCGGAGAAGTTTATAGGAATGCACTTCTTCAACCCTCCTAAGATTCTGAAGCTCCTCGAAATAGTGTGGGGAGAGAAGACGAGCGAGGAAACAATAAGGATTGTGGAGGACTTTGCAAGAAAAATCGACAGAATAATCATACACGTCAGGAAGGACGTTCCGGGATTCATTGTAAACAGAATCTTCGTCACGATGTCCAACGAGGCTTCTTGGGCTGTTGAGATGGGTGAGGGAACAATCGAGGAGATCGACTCGGCGGTCAAGTACAGACTCGGCCTTCCCATGGGACTTTTCGAGCTTCACGACGTTCTTGGTGGGGGCAGCGTTGATGTGAGCTACCACGTCCTTGAGTACTACCGCCAGACTCTTGGAGAATCATACCGCCCGTCTCCACTATTCGAGAGGCTTTTCAAGGCCGGCCATTACGGAAAGAAAACCGGTAAGGGCTTCTACGACTGGAGCGAGGGTAAAACAAATGAAGTTCCCCTGAGGGCGGGAGCAAACTTCGATTTGCTCAGGCTCGTTGCTCCAGCAGTAAACGAGGCGGCATGGCTGATAGAGAAGGGCGTTGCGAGTGCGGAGGAGATAGACCTCGCCGTTCTGCACGGGCTAAACTATCCGAGGGGATTGCTGAGGATGGCAGATGATTTCGGCATAGACAGCATCGTGAAGAAGCTGAATGAGCTTTACGAAAAGTACAACGGGGAGGAGAGGTACAAAGTCAATCCGGTTCTGCAGAAAATGGTTGAAGAGGGGAAGCTTGGCAGGACGACTGGCGAGGGATTCTACAAGTATGGTGACGGCAACTACGAGTTCGTAAAGGTTGAGAAGGAAGGGAAAGTAGGGGTTCTGAAGCTCAACAGACCGAGGAGAGCCAACGCGCTCAATCCAACCTTCCTGAAGGAGGTGGAGGACGCTCTTGACCTGCTGGAAAGAGATGAGGAGGTCAGGGCAATCGTGATTGCTGGAGAGGGTAAGAACTTCTGCGCAGGAGCGGACATAGCGATGTTCGCTTCAGGAAGACCTGAGATGGTCACGGAGTTCAGCCAGCTCGGACATAAAGTATTCAGGAAGATTGAGATGCTCTCCAAGCCCGTAATCGCCGCAATTCACGGTGCTGCGGTTGGTGGGGGATTTGAGCTGGCGATGGCTTGCGACCTAAGGGTGATGAGCGAAAGGGCGTTTCTCGGCTTACCGGAGCTTAACCTCGGAATCATTCCGGGGTGGGGAGGAACGCAGAGGCTGGCCTACTACGTCGGAGTTTCGAAGCTGAAAGAGGTCATTATGCTGAAGAGGAACATAAAGCCTGAGGAGGCGAAGAACCTCGGTCTGGTTGCCGAGGTCTTCCCGCAGGAAAGATTCTGGGATGAAGTGATGAAACTCGCCAGGGAGGTTGCGGAGCTGCCGCCGCTTGCAGTGAAGTACCTCAAGAAGGTAATAGCTCTCGGCACGATGCCGGCACTTGAGACGGGCAACCTTGCCGAGTCGGAAGCTGGTGCGGTCATTGCCCTGACAGACGACGTTGCTGAGGGAATACAGGCCTTTAACTACCGCAGAAAGCCTAATTTCAGGGGGAGGTGAGATTTTGAGGAATGTTGCAATAGTGGGAGCAGGGATAACGAACTTTGGCAGAAGGGAGGCAAGCTGGAAGGACCTTGTGGTTGAGGCTGGCAAAGCGCTGTTCGACGACGTTCCGAACCTCGACAAAAAAGACGTTGATTCATTTTTCATAGGTGCAGCCCAGCCCGAAAGGTGGACATACCAGACTCACGTCGCGCCGCTTGCTGCTGAGCTGCTCGGAATAAAGCCGAGGAGAGTTGTTGCCAGAACCGAATCAGCCTGCGCGAGCGGTCAGATTGCAATAAGGTACGCATGGCTCGCAGTCGCTTCTGGGCTGAGTGACGTTGCCGTGGTAGTCGGGGTTGAGAAGATGAACACCAAGTTCATGAATCTAAGCCAGACCAGCATGATGAACGTCGGAAACAGGGAGTTCGATACTGCAATGGGTCTGACGGCCCCACCATACTTCGCAATGGTCGCCCAGAGGCACATGCACCTCTACGGCACGACTGAGGATCAGATGGCTTTGGTAAGGGAGAAGGCTGGAGAGTATGCTTCGGCCAATCCCTACGCACAGTTTCAGAAAAAAATCAGCAAGGAGGACGTTCTTAACAGCAGGATGGTTGCCCCGCCTCTCAAGCTCCTCGACTGCAGCGGAATTACCGACGGTGCTGCTGCTCTGCTCATAACCACCGAGGAGAAAGCGAGAAAGTTCACCGACACGCCCGTATGGATTCTCGGAGGGATTCAGAGAACGATGGCCAACTCAATCAACGAGATGGGTGAGATGAGCGACTGGCTGTCGCTGCGATACCTGGCGAAGGACGTTTACGATCTCTTCAACATCACTCCCGACGACATAGACGTTGCAGAGGTGCACGACTGCTTCACCATCAGCGAAATCATGGAGTACGAGGAGCTCGGATTCTGCAAGAAAGGAGAGGGCGGAAAGTTCATTGAAGAGGGGCAGAGCTACATCGGGGGAAAGGTGGCGGTGAATCCCAGCGGAGGACTGCTGGCCAACGGCCATCCTCTCGGCGCCACGGGAGTGAGGCAGGCGTGGGAGATGGTCATGCAGTTCAGAGGAGAGGTGCCTGATAAGAGATACGTCAGCGGTGCGGAGCTTGGCCTTGCCCACAACCTCAGCGGAATGGCGCAGTTCCACCACATAATGCTGTACAGCCTGAACAGGCCGAGAGAGGTTAAGTTCGGGAGGTGATAGGGTGAAGGAGCTAACAGTTCCTGACACAACTCCCCTGCTGCCCATCGTTGACCCCTTCGAGCAGCAGGATTCTGAAGGTCCCGACTCGACAAAGGTTTACCCCTTCTACAGGAACCTCGCTGAGGGGAAGCTCACCATGCAGCGCTGCAAGAGCTGTGGCAGAATCTTCTATCCACCTCAGGCAATGTGCAAGCACTGCAACAGCACCGATTACGAGTGGGTAGAGGTGCCGAAGAGGGGTAAAATCCACGCCTTCAGCGCTCTGCTGCTTGGATTTCCGATGGTAATTGAGGAGTTCGCTCCTTTCGTAATTGCAGTGGCGAGGTTTGGGGACTATCCTGAAAACGGAGTGCAGATTGTCGGAGCCATGTTCGACGTTGATTACAGCGAGCTGAGCATCGGCGACGAAGTTGAGTGGGAAATTCTCAAGATAAAAGGGCCTGGAGATAAGGTCAGATACTGGTACCACTTCAGGAAGGTGTAACAATGCCCAATTTTTTCACTCCTGAGTTCGGGCCGCTGAGAGGTGTCAGAGTTATAACAACGGGAAGCATCATAGCCGGCCCCACCGCAGGTACAATTCTTGCCGACCTCGGTGCGGAGGTCATTCATGTGGAGAGGCCAAAAGTTGGCGACACGCTAAGAGTTGTGCCACCTTACTTTGAAGCGGACGGCAAAAGGATTGGCGGCGAGTTCGTATGCGTTACGAGAAACAAGCTCAGCGTTGCACTCGACATAAAAAGCGAGGAAGGAAGGAAAATATTCTACGAGCTGCTGAAGCATGCGGACATCTTCATCGAAAACCTCGTATGGCTTGAGGAGAGGTACGGCATTACGGACAAGGATATGCTCGAAGCAAATCCGAGGCTCGTTATAGTCCACGTCAGCGGTTTTGGGAGGTCTGAGTTTGGAGGGGAGGATGAGAAGTGCGGGAGGGGAAGCTACGACATAATCTCCCAGGCTTACTCAGGCTGGTGCAAGCTTGCAGCCCCTCCCGGGATGGAGGTTCACAGGCTCCCTCTCTACATTGGAGACTACGTCACGGCCCTCTTTGGAGTAATAGGGGCTTTGTCTGCCTACGTTTACGCAAAGGAGACAGGTAGGGGACAGGTTGTGGACGTTGCACAGTTCGAGGCGATTGCGAGAGTTATAGAGATGTATTACACGATGTACCACAACCTCGGAATAAACAGGGAGGGAGAGGGGCTGAGGGTTTTCAACACACAGCCTTACGGACTGTACAGGGTGAAGGACGGCTGGATAGCCATAGGTGCTATTGGGCCGGGGCTCTATCAGAGGTTCATTCAGGCTCTGGCCAAGGCCACGGGAATAAATCCTGCCGACTATCCCTACGAGGAGTGCGCAGCATCGCCAGAGGCTGTTAACAGCGAGAAGGGAAGGGAGCTTGACAGAATATTCAACGAGTACCTGATGAGCCACACCAAGGAGGAGGTTGAAAAGCTTTTCAACGCCTTCAGAGTGCCGTGTTCGAGGGTTTCGACGCCTGAGGATGTCGTCAGGGACAGGCACTGGATAGAGAGAGGAGATATAATCGAGGTTCTGGACGAAACCACCGGAAGGCTGGTGAAGCAGGTCGGAATAGTGCCCAAGTTCTCCGAAACTCCCGGCAGAATCTGGCGCGGCCCCCCTAAGCTTGGTTCTGACACCAAAAAAGTCCTGAAAGGTTTGCTGAATCTGTCCGATGAGCAAATTGACGAACTGAAGGCGAAGGGAGTTGTCGATTTTTGAGGAAAACTTCTTAAATTTTGCACCACAATCTTTTGTTTATGGATGAATCCTTCGGGCTCCTGCTGGAGAGCATGCCGGAGGCAGTTGTTGTGGTAAACCGGGAAGGAGAGATTACCTACTGCAACTCGAAGGCAAGAAGAATCCTTGGAAAAGATGTTGTTTCATTGAAAGTCTGGGAAATTGAGGGACTTGAAAGTGGAGAAAAAATGCGAGATTTCATCAAAAGTCTGGCGAGCGGAAGGTACACCAAAAAAAGAGAAGTTTTTGAGTTCACCGCCGGCAGGAAGATATTTTACCTCTCAATCTACGCAACAGAGCTTCTTGACGGCTCAGGATTCATACTCACATTCAGAGACATAACCCCAATCGTTGAGTCGAGCAGAAGAATTGAGGAGCTAAACGATGTGCTGAGGCTCATCAACAAGCTGCTCAGGCACGACATTCTCAACAAGGTGACCATTGCGAGGGCAAACATAGAAATTCTGTCTGATGAAATAAAATCTGAAAGAATTCCGGTGGCTCTGGAGGCTCTGGATGAGGTGGTTGAGCTTATCGAAAGGGCGAGAGCCTTCGAGCAAACGCTGACCAGCGGAGAACTCGTCGAAATCAGGCTGGGAGATGTCGTTAAAGAGGTGGCGGAGGATTTCAGCGTGAGGGGTTTGAAGGTTAGAGTCGAGGGTGACGCCACCGTTCTCGCGGACAAGGCGATATACTCGGTCCTTACAAACCTCCTTGAGAACTCGCTGAAGCACGGAAAAAGCACGGAGGTTGAGATAAGGGTGGAAAAGAGGGGAAATTTTGCTGTTATGGTGGTGAGGGACGACGGCAAAGGCCTGCCTGAAGAGGTAATCGACAGGATTTTCGAGGAGGGTTTCACCCACGGGGACTCGGCAGGAAGTGGTCTTGGACTCTACATCGTGAAGAAGGTAATAGAGAGGTACGGAGGAGAGGTAAGAGCCTGCAACGATGGCGGAGCTGTTTTCGAAATAAAATTGAAGTTAGCCACCTGAAATAGGAGTTATGAAGATTAGCGCATCACCGTCGTTAAGAACTCTGTTCTTCTCCTTCTGATAATCCACAAGACTGTTGTTCATCATTATCCTGACGTTTCCCCTCTCCAGCAGGGGCTCTATTTCAGCACTCAGCATCTCCTCAACAGCCCTAACAGCATCTCCGAGCGTGCTGCCTTCTCCAAGGTCAAGATGGAAGCTCCTGCTCTCGTAATCGACAAGGCTCCTGAACTGAACCGCCGAGAGCGTGACCTTAACCTTCATAAAAAATTAGGAAAATTCGGTTAGGCCGAGATCCTCAAGCTTCTCCTTCGTGGGATGGCCATTATCGTCAAGTCCCCTGAGTCTGTAGTATATTTCAAGCATCCTTTTGACATTGGGCGAGTATCCTCCCGTCCCACCTTTCTTCAGAGGTCTCCTGACTATTTCCGGCAGCTTCTCGTCCTCTTTCTTCATTCCGAGCTTCAGATTTATCATTCTCTTCAGCATGTAAGTCCTCTCACCGATTTTTGCCACGTCGCTGGGCGTTACGCTCTCCCCGGTTATGGCGGAGTGGAAGTTTGCAGCATCGCTTACCCCTATCAGGCCGAGCATGCAGAGTATGTAGCTGTTCCACATCTCCTTGGCGCTCTGGTGAATTACGTGCATCCTAACCTTCTCCTCGCTTTCGTCGAATCTGTTTGTCGGGATAACTCCAAGCTCCGGAACAGGAGCGGCGCCGATGTCCACCGTGAAGTAATCGGAGTGGAGGTGGCACGCTCCTCTGGAGGAGGTGGCGTAGGTCAGCGCCATTCCGCTGAAGGCCCTCGGGTCGTGCATGGGAATCTCCAAACCCTTCACCTGTGCGGTCTCCTCCTCGCTCACACCGAGCTTTTTCGCCGCAACCTTTGTTCCCTCCGCCAGCAACTCTCCAAGCCCCTCTCTACCCACGATTTTCTTCAGCATCTCAAGAAGCCCCTCAGCATCTCCGAACCTCACACCGTCTTTAAGCAGGCCCTTTTCAGTCAGGTACATGGCAAAGGCAACGCTGACTCCGGCTGAGATGACGTCCAGTCCTGCCTCGTTGCAGTACTGCGTAGCATCGAGTACTCCGTCAAGATCGTAGATTCCGCAGAGTGATCCGAGAGACGCAACGCTCTCGTACTCCATCTTTACCCCTCTAACTCTGTGACCGCAGATGACGGGGCAGTTGGCACAGCCCTCTGGCTTTACCTCGTAGTTTTCAAGCATCGCCTCTCCGGAAATCCTGAATACCGGGAATACGCCCTCGGTGAAGTACTTTGCTGGCGTGTCGCCAAGCTCGTATCCCTGTGTTGTGTACATCAGCGTTCCGTAAGTGTGCCAGAGCTCCTTGCCGGGATTTGCAGCAACGCTTTCCAGCAGTGCAGAGTAGTGCTCCTTGAGCTTAGCCTCGTCAGCAACATCCGGTAGGCCAACCTCGCCAACAACTGCAATCGCCTTCAGGTTTTTGCTGCCCATGACCGCTCCCATTCCCGTTCTCCCTGCAGCCCTGTGAGAATCGTTGATGATGCACGCATACTTGACGAGGTTCTCCCCAGCCGGCCCTATGCACGCAATCCTTGCCTTTTTGTCTGTTTCGTTCTGGACGATTTCAATTGTTTTGCTCGTGCTCTTGCCCCAGATATCCCCGGCGTCCCTGAACTCAACCTTTCCATCGGACACGAAAAGGTAGGTGGGCTTTTCAGCCCTGCCCGTCAGTATTATTCCGTCAATTCCCGCCTTTTTCATACTCACGGCGAAGAAACCTCCAGATGTTGACTCGCCCCACAGCCCAGTCAGCGGTGATTTGCCCACAATGACGTGCCTTCCAGAAAATGGAGTCTGGCCGGTAAACATTCCGGTCAGGAAAGCCAGCGGTGCTTCGGGCGAGAGCGGGTCGAGGTCTGCGGTGAGTCTGCTGTAGAGCATCGCCGCACCAAGTCCCGCCCCACCGACGAACTTCTTTATCATCTCCTCTGTAACCTCTATCTCGCTAACGGTCGAGTTTGAAAGGTTCACTTCCAGAATTTTACCATGAAATCCCATCATACTCACAACCTCCCATAATACATATCCATCAACAACTCCTTCGCCTCCTCAACAGTAAGCTGCCTCGGAGCGAAGGGCCCTGTTGGGTCTTTAACAACGTACTGTGCGAAGGTGTCGAGCTTCTCCTTGAAGTCATCCTCTTTTATGCCAAGGTCTCTCATAGTCGTTGGTGCCCCTATTTTCCTGTAGAAGTCCATGAAAATGTCTATGAGCTTTTTCAGCGTTTCTTCGTTGCTGCCTCCTCTCACGCCAAGCTCCTCGGCAAAGCTGAGGTACTTATCATCCACCTCCGCGTAGAACTTGATGACGTAGGGTATTGTAACCCCACACGCCATACCGTGGTGAACCTCGAAGAGCGCGCCTATGTTGTGCGCAACTGCGTGGGTCGTTCCTATTCCGCCGTTCGAAAAGGCTGAACCTGCAATCATGGCGGCAATCTGAGTTTTGAGCCTGATCTGCGGGTTGTCGGGGTACTTCAGGGCTAACGGGAGGTACTTGAAAACGAGCTTTGTCGCTCTCACCGCCAGAGCGTCGGAAATTTCGTTGCTCGACCTGCAGAGGTAGCAGTCAACTGCATGCGACAGGGCATCCAGCCCCGTCCCAAGTGTGAGATTCGGAGGCATTTTCAAAACAAATCGCGGGTCGAGGACGGCGAAGTCAGGATAAAGCTCAGGATGCACAACACCCTCTTTCCTGTGCGGCTCCACAGTGTCATCTGTAATGACCGCAACGTTTGTTGCCTCGCTTCCCGTTCCGGCAGTTGTTGGGATGCACGCCAGAAACGCCTTTCTCCTCAGCCCGATCGGCTGCATCGCATCGACGTTTGTCAGGTCTGTCTGCGGAGCCTCGTAGAGAATCCACGAGGCCTTCGCCATGTCCATAACGCTTCCACCACCAACTGCCACAATCAAGTCGGGCTGGAGGGCTTCCATTTTTTCTGCAGCGGGCTTTATCGAGCTCAACGGCACCTCAGGCTTCGCTTCGTCGAAAATCTCGACTTCAATGCCGACACCCTTAAGCATTTTTTGCACTGTCAGAGCAAGGGCTCTCACTCCCTTATCGGTGACTATGAAAGCCCTCCTTCTTCCGAACTGCACCATGGCTCCAGCAAACATCTGCAAACCGGCCAACCCGTAGAAGGTCTTCGGCATGATGAATGAGTTCAGCAGAAGCTTCGACTCTGGAACGCTGTAGGTCGTTATGATGGTTCTCAACTCAGGTCTGTCCATCGGCCATTCAGCCATACACAACACCTCCTTATTTGGGCGGTTCCGGAATAAGGACCGCAAATATGCCCTGAGCGGCGAAGAATATCGCGGCTACGGTGAAGGCGGTGGTGAAGCCAGAGCTTGCTGCGATTGGGGCGATTATGAAAGGTGTGCTGAGAAAGCCGCCGAGGCAGAGGAAGGTGTTCAACACACCAGTAGCCCCGCCTATGTACTCAGGCTTCATCCTGCTGTCAACGAAGGGGAGGTAAGCGGGCACCGCCATCCAGTGCGGGATGACTCCCGCCGCAACAAATCCCGCAAGGCCGACAAGAACCCACATGGCGTTGACGTCCCCGCTGAACCATGCTGCAAGCATCAGCGCAGAGAAGAGTATTGAGAGCACGATTATGTAAAGCCTCACTTTGCCGGTTTTGGCACTCAGGGCGGGGAAAACGAAGGAACCAACCCATCCCGGATTTGTGATGAGCGAGACAATCGCTCCTCCTACGGCAATGGGTATCCCAAGCTCAACGTAGGCTGCTGTGGCAAACAGAGCCTGCCACGGAACCATTCCGCTCATCGCCAAGAAGGTGCCCAGCGCAGCCCCCCAGATTGCCCTGTTGCTGAGCGCCGCCTTCGCCCCTTCGATTACCGGCGCCTTCGGAATCTCCACTCCTGGCGGTGCGTTTTTCACAAAGGCGGCGAAAATCAGTGTCGCAATGAATATTACACCCCCACCAAGAGTGTTGGCGTACTCCCAGCTTGGGAAGTAGGGTGCAATTACCATTCCCGTCGAGAGGAATATCATCATCGAGGTCAGATAGATTCCCGTCGCCAGTCCAACCTGGTGGGGTGGGAACCAGGCGTTTATGAGCTTTGGAAGGTTCACGAACACAATTCCCAGTCCAACTCCCAGTATTGCCTGAGAGAGTAACAGCGTCTCCACTCCAGGATAGGCTCTTACAAAGGTCCCCAGAGCGGCTATAACCCCTCCGATCGTCGCAGCGGTTCTCACCCCCACTCTGTCCGCAAACATGCCTGCAGGGAATGAAAGCAAACCTGCTATGAGCCACGGCAGTGTGAAGGCCAGTGAGTAAGTCGTCTGGTCGATGCCGTACGTCTCCATCAGCACTGGAGCCAGCGTCCCCATGTCGTACCAGAAGAGAAACAGCGTGCCGAAAAGAAGCCATGCCAACCCCAAAACCACCCATCTGTAACCCGAATACTCCATGGAGAATCGTTTGATTAAATATTGATAAAAGTTATTGACTTACTGAAGTTAAATCTATCTTTATCAAAAAGCGGTTTTTATGGTAGTGGTCATTTCCGAAGAATGCCTGAACTTTTGGCCAATGCCCCTTTAAGTTAAATTGCATTCGCACTATGTGCAATCTAATTTGTTTTTAAATCCTGTAATACGTCAGTGAAATAAAACCGCAGTCCGACAATAAAAAAGATATACTGCTGAGTGTAACTAATTATGTTGACAAGTTCCATCGAAGATGTAACGGAGTACCTCGGAAAGCTTGGACTGACAAAAAAAAGAGTCTGAAATTTATGTCGCCCTCCTCAGCTCCGGGCCAAAGACGGGGATGGAGCTGTCCAAATTAACCGGTGACCCTGCACCCTTCGTCTACAGAGTTTTGAAGAGGCTTGAGGGTAAGAAAGTGGTTTTCAGGATATCTGAGAGCCCAATGATATTCAAAGCCTATCCTCTCGACATCGTTTTATCTTCTCTGATCCACGAGAGGGAGAAAGAGCTAAAAATGCTGTCATCGACCAAAGATACTATTATCAAGCTCTATGAAACCAGCCTGATGAGAAATCAGGGTGAGAAGGGGCTCGACTTCATTGTGGTAAACGGCATCACGGACACAATAAATCTGATTGGGGACATGATAGACAGGGCGGAGTGGGAGGTCAAGAACATGGTCGGAGTTGAGGGGGTTGAGAGAATTAAGTACTGGCATATCATCGAGTACGAAAGGGCGATTTCGAGAGGTGTTAGCGTGAAGCTGATAACATCCATGGACTCCGCAAGCATACCCTCTGAAATAACCGAGATTGCCGAGGTGAAGTACTTGAAGATACCGATGAACGCCCGCTTCGTCATTTCTGACGATAAAGAAATACTGATTATCACAACAGATGAGGAAAGAGACATGGTATCGATATACTCAAAAAACAGAGGTCTTGTGAAGACTCTCAACGAAATTTACGAGTACATCTGGGCATCAATCTGATTTTTCATAACTTCTCAGGGACTCTGCCGGGAATTCACAAAATTTATTAGGATAAATGTACACTACTTGTGGTGAGAGCATGAGGTACATTGTGCTTTCCAGACTGACAGACGAGGGCGCTGAAACCCTCAAGGAGAAGCCTGAGAGAGTGAAGGAGGTAAATCAGGAGCTTGAGAAAATGGGTGTGAAAGTTATAGAGCAGTACGCCGTCTTTGGCGAGTACGACTTCGTCAACATAATAGAGGCTGACGACCCAGCGGTTGTTATGAAGGCGATGGTCGAGCTGGCCAGCAGAGGGACAATAAGGACGGTAACAATGCCAGCCATACCCGTGGATGAATTTCTGGAAAAATTGAAGTCATGAGTATTTTTCTATTATTTCTTTAAAAGCATTGAGCACGTAATCCACCTCTTCATCGCTCAGCCCGTATGTGGAGAGCTTGAAGTACCTTGTTAGGCCGGGCTTTATTCCGTGTATTTTTCTCGACTTGAGCTCCCTGTAAAGGAAGAACCTTCCCCCCTTTGCTTTTTTGGAAATCTCGTAGAGAACCTCAGCATGGAAGAACATCAAATCGTGGTTGTGAGGATTATCGCCGAGCTGCTTTATTCCGAGTTTTTCCATTTCAGCAGCGAACCTCCTGGCCTTCTCTACCTCCTCATCCCACCTCTTAATCCTCTCCCTCACATGCGGGAAGGATGCCATCAGCGTTATGATTGTCGCACCCCTTGCGGTGCAGCCGAGGAGCTCAACCTCCTTGTTTTTGTACTTCTCGGATCTTCTCAGCACAATTTCAGCCCACTCCTCCTTCATTCCCATCACACCTATGGGTCCGCTTGCGGCCATGCTCTTGTGCCCGCTGCCGACTATGAAGTCAGCACCGATTTCCTTCAGGCTTACTGGCATTCTTCCGATGGCATATGCTCCGTTAACGAGTAAGGGAACGTCATACTCGGAGCAAACTTTTGCAATTTTCTTCACATCGGGAAGGTTGCCGTAGTTGCCATCGGGGTAGGTTATGAGGGCAAGGACAACCTCACCCCTTTTCTTGGTCTCCTCGATTGTTTGGGCGAAGTTTTCGGGGGTAATGGCGTAGTCGGGGTAGTCAGTTTTCGGAACCAGCGCAATGTTGAGCCCGGCCCTCTCAGCAGCAACGTAGCTGGAGTAGTGGCAGTTCTCATCCATGACAACCCAGGCATCTTTTTTGGCGAGGGAGTGCATCACTGCAAACTTCGCCTCCCTCGCCCCGTTTGTTACTCTCGCCACATCACAGCCCAAGAATTTTGGAAGCTGATTGTGGATGAAGTCGTGAATGGGGGGAGTCTTTATCTCGTCTAGCCTTCCTGTGGTGCAGAAGTCGCAGACGCTGTAGCCATCCCCCCACTCAAGCAGAGCCTGCCTCGCCTCCTCGGTGAGCTTTCCGCCAGTCTGCAAAGGGTCGATGTTTATGAAGTCCTTTGTCTCCCTTTTGAACATGCCTTAAGGCAGATGCAGAACTTAAAAAAGTTTAGCATGTCAGATGAGCTGCGAGAACAACTCTCCTACCGGCTTTGAGCAGTTTGTTGTAGCGCTTTACGGCTTCATCAGTTCTCTCCACTATAACCTCCGCTCCCAGATTTCTCAGCTTCTCTATCACCGCATCATCCACCACAACCCTCCCGCTGGCTCCCGTGCCGAAGACTACAACCTCCGGCCTGAGGTCAAAGACCTCTTCAATGTCTTCCAGAAAAACTCTGTGCCCCTCCTTTCTCCACCAGTTCGGCTTGAGAAAATCCGGCCCAACAATGACGTCGGAAGTGTAATCCCTGCCACCAATTCTGATACGGCCAAAGGAGTAGTGTTCAACCTCCATGAGATAAGGTTTTCCGTTACGGAATTTCTTCCTTACTCCTGATCTTTGCTGTCTGTTATACTGTTATTTTCGATGACGGAAGAGTAACATCCTACGATGCTCTGCAGATTCTCCAGTTTGCTGTTGGCGTCAAAGATCCACTTTTTGTTCAGATATACGCTGTTGTTCACGAGCTCAAAGTCGGAGATGTTCTCAAGGATGAAAGACTGAACTGGTATATACTGAAGGAGAGCGGAGAAACGCTAAGGGTTGGAGTTGAAATTGCCGACGGGAAAGTTAAGGATATTCGCAAAGGTGAGCTGATCAATCCATCAATGAACGTTTATTCAGACGAGGGCACAGTGAGAGATTTGCTAAGCAAAAAGGACCCGAAGCTCCTGAAAGAATATATAGACAGTGGAAAAATCAGGATCGAAGGGGTGGGCATAGGCAACCAGATAAAAATAGCTCTTGCCAAGATTTTCGGAATTTTATCCGATTTCTATTTTTAAGTTCACCAATATATAAAAGCCTTAAAACGTTAAAGTTTACAAGTCCGCCAAGTACGTAAAGCAATGCGCCTCAAGGATGTCTTCGTATCAGAGCTAGCAAGAAGAGGGGTCAGCAGAGTTGGGACGAGGCTCAAGAAGGTAATGTCTTCACCCGACCCCATCGCCAGAATGGCTCTCTACGTGGCTAACGGCAAGGCGGATGTTTGCAAAAGCGACGGTGGGCTGCAGCACTCCTTTACGCTCGATGGACAGTTCGTTGATTTGCCTCCGAACGCATACGTCGGGAAATGCCGCTCTGATATTTTGCTGACGAGGGATGAGCTTACGAAGCACCCCTTTCCCTACGTGGTGGTGGACTGCAGGTTTTTTGATGAGCACTCTGAAAAGGAAAGGTGGAAGATAGAGCTACAGGTGAAGCAGACTCTCGGCATTGTCAGGGAATACATGTGGGATGAGAAGCTGGTAGTGACCTACCGGAACGTTGGGTTTGGGAAATATTATCCCTCAACCGAGGAGTTTCTGAGGGAGAAGGGGATTGAGAGGGTCGTGCTGCTTGATCCAAACGGGGATGAGCTTTACAGAAGGACGGGGGCGGAGTGCTTCATTATCGGAGGGATAGTGGACAAGTCGGGGACGAAGAGGGGGTACACGAGCAGAATTGGGAGGGCGCTTGAGAGGGAGGGCGTGGAGGTTGATTACCGCAGAATTGAGCTCAGGGGGGATACCGTTGGCGTGCCTGACAGAATAAACCACATAGCGGAGATTCTGCTGAGGGTTGAACTGGATGGAGAGGACGTGGAAAGTGCGATAAAAGCTGTGCAGCCACCGCTCGTGGCGAAGTGGAGGCTTAGAAAAGAGCTGCACGAGAAGACGGTCAGGGTGTGTGTGGGAGAAAGGGTGGTCAGGGTTGTTGAAAAAGGCGCCTTCGATGAGTTCAGGGAGTGGCTCAACATAACCATGAGGGACTTTTACGATGTCTGCAGGGAGCAGAAGTTCTTTGTCGTGTCGGAGAAGGTTATGGGCAGGATAAAGGCTTCGGAGTGGGATGAAAGAAGGAGGTGTTTCAGGCTAAACCATAACTAAGAGAGACCGAGCTCATCCTTTACCTCCGTCAGCCCCCTTATTGCGACTTCGTACAGCTTTTCCAGTGGCATTCCGAGCTTTTCTATCATTCTGATTCTGTCCCTGTCGCATCCAGCAGCAAAGCTCTTCTCCTTGAACTTCTTCTTGACCGTTTTTGGCGTCACCTCTGTTATCTTTCCGCCCTTCACCAGAGCGCATGCTATAACCAAACCGGATACGCTGTCCGCTGCCTGCAGGGCTATCTCCACGGGCTTCTCGTAATCGCCAAAGAGCATGTGGTTGTGCCTTTTAACCACTTCAGCAATCTCCTCTTCCACACCTTCCTTCAGCAGAATCTCAGCCCCAACCAAACCGTGCTTCTCCATATCCCCCTGAGTCTGCTCGTAGTCGATGTCGTGGAGAATGCCGATTGTCCACCATTTCTCCTCATCCTCTCCAAGCTCCCTCGCAAGGGATTTCATGACCGCCGCCGTTGCGATGCAGTGCTTGATCAGCTTTTCATCCCTAACATACTTTTTTAGAAGTTCGAGGGGTTCCATGCTTGTGATTTGAGGGTTGACTTTTTTGCTTTTTCCCCACTTTCGGGTGTTTGATGGATTAACCCAAATCAACGTTTGTCCCAGAAGTATTTTCGCGAATCGGTTACAACTGAATTGCACCAAACATTGGCTATCATTCAAACGAGTTGAAACTAAACTCATCAATGCTATCAAAAAAGGCAAATCTTAAATAAAATCATGCTAAAAATGAAAAATAATGGAGGTGGTTGCTTGGCTTACATAAGCGATTGCAGCGTTTATCTGCCGGTATGGAAGCTCAAAAGGGATGAGATATCGAAGGAGACGGGAATGCCCTCGATGGGGGGTGAAAGGGCGGTAGCGCACTGGGACGAGGATAGCATAACAATGGCGGTTGAAGCGGCAAGGAAGTTTGATGGGGCGTTTGATGCAGTCATATTCGCCTCCTCCTCTCCACCATTCAGAATCAAGCAGTGTGCGAGCTTCATCGCCTCAGCCCTCGATTTGCCCGATAGCACCTTCACGATGGACATAACTGACACAATGAGGGCTGCAACCGATGCTCTTATCACAGCCAACGAGTTTGTTGATTCCGGAAGGTTCAGCAGAGTTCTGGTTGTTGCTGGCGATAAAATTCCTACAAAGCCCGGCACACTCTACGAGCAGCTTTACGGAGATGCTGCTGCAGCGGTTGTGGTTGAGAAGGAGGGCGGGGCGAAAATTCTGGGCTACAGCACCTCAACCAAACCCCTTCCAGGTTCGTGGATGCTTGCAGATGACGATACAGTCAGGGACTACGACATGAGGGTTGATGCGAGGTATGGCTATGCAGCGAGCGTTCAGAAGGCTGCGATGCCCCTCTTTGCCAAACTTGGGTTAAGTCCAGCGGACATTGACAGGATTGTGGCTTCTGCTCCTGACCCAAAAAGCTATCAGGGATTGCTGAAGGCAGTTGGGGCAAGGCCTGAGGAATTCTACTTCGACAGCGTTGGAATTGCCGGCTCAGCTCACCCCTTACTTCTGCTGGCCACACAGCTTGAGAGGGAGGGAAGAATTCTGCTTGGGGGCTACGGAGAGGGAGCTGATGTCATAGCTGTAGAGATTGAGCAGGCGATGGACAGCAACATGGGCAGGATGCTTGAAAGCAGGAAGGAAATCAGCTATGGAGATTATCTCTTCAACAGGGGGTTTGTTGGTGTAAGAGATGCTCCTGACCGCCCCTCGCTGACGAAGTTCTGGAGGGATGAGAAGTCCATTATCCGCTTTTACGGGATGAAGTGCAAAAGTTGCGGGACAGTTAGCTACCCCATCTCAAGATGCTGCATCGAGTGCGGGGCGAAGGATAACTATGAAGAAGTGAGGCTTGGAGAGAGGGGCAAAATCTACACCTTCACCATCGACTATCTCGTCATGCCCGGCAACTATGCGGGAGATGGAGTGCACCCCCACTTCATTGCGGTGGTTGACCTCGACGGAGGGGGGAGAGTGCTGTTTGAGCTCACCGACACGCTGAGGGATTTCAGCGGTGTTGAATGTGATGCAGAGGTGGAGAGAACCTTCAGACTGCTGTTTGAGAAGAACAGGTTCAGATACTACGGCTGGAAGGCCCGCCTGCCGAGGTGATATCATGAGAGAGGTTGCGGTTATAGGTTGTGGTGTTACGAAGTTCGGGCACCACTGGGAGAAAGACCACGAGGATTTGCTGGTTGAGGCAACGTATGAGGCTATAGCAGATGCAAATGTCGAGCTTAAGGATGTTGAGGCTGTTTGGTGCGGAACCTTCTACCCCTCAACCGGAATAAGCGGAAACGTCTTCAGCGACACGCTGAAGTTCTTCGGCAAGCCGATAAGCAGAGTTGAGAACTACTGCGCAACGGGAATGGACAACATCAGAAATGCCGCCTTTGCCGTTGCGAGCGGGGCTTACGATTTGGTTATTGCTGCTGGGGTTGAGAAGCTGATGGATGCTGGAAGCAGGGGACTGCCGCCAATAGAGGGAATTTTCAGCGTTGCGATGCCCTACGTCAGCGCTCCGGCAATGTTCGCAATGGCGGCAAACAGGGCCTTCAAGGAGTGGGGATGGACAAGGGAAGATCTGGCAATGGTTGCGGTGAAGAACCACTACAATGGAGCGAGGCATCCCAAGGCACACTTCAGAAGCGAGGTAACAGTGGAGAAGGTTCTGAAAGCCCCTATGGTTGCTTACCCGCTTGGCGTTTACGACTGCAGCGCTGTGAGCGATGGTGCTGCTGCCGTTGTCCTCACAAGGCCTGAGATAGCGAAGGAGATTGTTGGGGATGACTATGCTGTTATAAAGGCTGTGGGAATGGCTGTGGAGACGATGCACCCTTGGCACCGCCCTTCGGAGAGCTTCCTGAGTTTTCCAGCGACGGTTAAGGCTGCGAAGATGGCTTACAAGATGGCGGGAATTGAGAATCCGAGAAAGGAGCTTGACTTCGGCATTGTCCACGACTGCTTCACAATAACGGAGCTAATCAACTATCAGGACATGCAGCTATGCAAGCCCGGAGAGGGGGCTGAGCTGATAAGAAACGGCGTTACGGCGATTGATGGCGACTTCCCCATCAACCCCGATGGGGGGCTCAAGTCCTTCGGCCACCCAATAGCTGCCAGCGGGGTGAGGATGGTTGCAGAGCTGACAAAGCAGGTTCTCGGCAAGGCTGAGGGGCTGCAGGTGAAGGATGCTGAGGCAGGCTTCGCCCACAACCTCGGAGGGCCTTACTCAGTTGCCACCGTAGCGATAGTTTCGAGGCCCTAAACCTTAAGGTATATTCTTACAATTTTTCCCCTTTCGCTTTCAACTGTAAAGGAGTCCGTTGAGGCTGGGACAAGGCAGGAGTAGCCGCGATGCAGGTCTGCAGTCTCCTTTCCCCTCAGGATGAAGTAGCCTTCAGCAGCATAAAGAATGTTCATCACGCCCCCAGTCTTAATCTCCGCCGTACCTGTAACATCTACAACCTCCAGCCCGAAGTTCTCCGTCTCAGCCATCCCCTTCTTTCCCTTAACCTCAAATTCCTCAACCTTTTTGGTGTTCAGAACCTTCTTGACCTTCTCCCAGTCGTTTTCGTTGAAAAAGTACGCAAGGGTGGAGTTTGATGAAACCTCAAGAACCCTCAGCCCCTCTCCAGCGTGGGGAATGCCGGGGCGGATGACGAAGGTGTCGTATGGTGTGGTTTCGAAGGTGTTCAGGAGCGTTTTGAAGTCAAAGTCCTCCTCTTTCAGCTTCTCCTCAAGCTCCTCAATTTTTACATCTTCCTTGAAGCCGGCGTAAGCTTTTCCCTTGTTGAAGACGAGCCATGCGGACTCTACTCCACCCTCCGCCTCTCCGAGACTCTCGGCTGCCTTGTCGGAGGGGTGAACGTGAACCTGAGTTGGGGAGGCAGCATCAATCAGCCTGACGAGGATGGGGAACTTGCTGAACTTCTCAGCAGCCCTCCCCAGCAACTCATCCCTGTGTTTTGAGAAGAGCTCGATCATGCTCAGCTGCTGCCCCTTAACCAGAACCGTGGAGGGACGGGAAGTGTGGGCTGAAAACTCCCAAGATTCTCCAATGCCGCTCTGTCTGAAACCCTTAAGCAGCGCAATCCACTCCCCTCCCCACGGCCTCTCAACCAGATTCTCCTGAGCCTGAAAGATAAAACTCGGAAGCTCCATGAAGTCAGTTGTTAAAGGAATATATAAAACTTGTGGGATAAATACGCGTTCTCTCTCGGCCTTCTGTGAAAACAGGAGATTACCAGTGGGAATTTAGAAAAGAGAGTTGCTGAGATGATTAAAGTCCAAAGGGGGTATTGTTAACTCAAAATCGGTGAGAGCAATCGTTCTTGGTATTGGCTAATATTTTGTCTTTCGATCCAGAATTTCCTCGATAAAAATTTCAAAAGAGAAAAATATTTTTCACTTCTGTTTCATCAAAATGACGTGAACTGACAAATCAGCATGCTTTATTTCTGTAAATTTTTATCTCACATCATTATTACCACAATAAGTATAACAACCATATGATATAACACGATCGAAGATGCGAAGAGGGCTGAGAGGTTATGGACTTCGATGAGAAAAGGAGGATCCTTGCAGAAAGGCTGAGGGACGAGCTAAACCTGAGCGAAAAAGTTTACAACGCAATAAAAAAAGTTCCGAGGCATCTCTTCGTTCCAGAACGCTATAGAACTATGGCTTACGTCGATACACCTTTGCCAATAGGCTATGGGCAGACGATAAGCGCTCCACACATGGTTGCGATCATGTGCGAACTCCTAGATCTGAGAGAAGGGGAAAGAGTTCTCGAAATTGGAACGGGTTGCGGTTATCATGCTGCTGTTACAGCTGAGATCGTTGGAAAAAGAGGACTCGTAGTTTCCGTGGAGAGAATTCCGGAGCTAGCGGAGATTGCGAAGAGGAATTTATCCGCTCTTGGCTACGAGAACGTAGTAGTTATCGTTGGCGATGGCAGCCTGGGCTATGAACCGATGGCGCCATACGATAAGATATACGTCACAGCATCAGCGCCAGACATTCCGAAGCCGCTTTTAGAACAGCTCAAAATTGGTGGAAAAATGGTTATTCCAATCGGAGAAACTACTCAGTTTCTCTACGTTGTTGAAAGGGACAACGGGGTTCGAAAATGGAGCTGGGGGGCTGTTAGGTTCGTCCCGCTTTACGGAAAGTATGGCTTTAGACCTCTTGAGGAGTAGTCTCGGGTTCCTGACGACGCTGCCAGTAAAAGGAGACGTAGACGTGCTCAGAAGGAACCTCTGGGTTTTTTCCTTCGTCGGGATTTTTATCGGATCTGTCATATCGATTCCGGCAGTTCTTGGTTTCTGGTTCCTCTGCGTTCTCCTCTACGTTGCGATCGAGGGTGTCAACCACATCGACGGACTCGCAGACTTTGGAGACGCGTTCTTCGCTCCAGAGGAAAGGAAGAAGGTTGCGATAAAGGACTTGAACCTCGGAACAGGCGGGGCTGTTTTCCTGTGCGTCTATTTTCTGATCCTCTTTTACTCCTTCCAGCGAGTCAGCGCTTTCTACATAATCTTCTCACAAGTTCTCGCGAAGTTCTCGATGCTCCTCTTGCTCACAACCTCGAAACCAGCTTGGCAGGGTATGACGGGGTTCATGATGGAGTTCGCGAGGAAGAGAGATGTAGTCATCGGATCTCTGCCCTTGCTATTGGTCGTCCTTAAGCCTTTGGCAGTTTTTCCGCTTCTCTTCGCGATAACGATTTCACTGCTCGTGAAGAGATACGCGGAAGAGAAATTCGGCGGTGTGAGCGGCGACGTCGTTGGTGCGAGCAACTGCTTAGTTTTTGCTGGTTCTTTGCTCGTCTGCTACTTTCTGGCTGATTGATACTCGTTTCTGGGATTTAAAGTGCTTCCGAAGCAAAAGTTTTATTCATGAAACTCGAAGTCTCCGAAAATGGAAATAGTATTCGTTTACGACGCTGTTTACCCGTGGACAAAGGGAGGAGTTGAGAGGAGACTTCACGAAGTTGGGAGGAGATTGTCTAACGAGCACAACGTCAAATGGCTTTGCGTCGGATGGTGGGGAAAGGAGAAAAGAATTCAAGAAGGTGTGGAGTTGATTCCGGTTTGTAAGGCTCAGCAGTTGTATTCGAGGGGAAGAAGAACGATCAGAGAAGCTATGATCTTCGCAGCGAGTTTGCTTAAAAAATCAAGGATCAAAGCAGACGTTATAGACTGCCAGGTCTTTCCTTATCTTTCAGTCTTTCCATTTGCAACTAGAAAAGAGCTCGTCCTTACCTGGCACGAGTTCTGGGGGGATTACTGGTACGAGTACCTTGGCAAAGCCGGGTTTTTCGGAAAGGCTGTTGAAAGGATCGTTGCTAAGCTTAAGGCAAGAACTATCGCTGTCTCCGAGACTACGAGAAAGGCTTTGGAGAGCTTAGGAATAAGGGCTACGGTAATACCGAACGGCGTCGATTTTCCAAGGATTTCAGAAATCCCAGCCTCTTCCGAGGAGTGGGACGTGATCTTCGTAGGAAGGCTCATAAGGGAGAAAAACCTCGAACTCCTGTTCGATGCGATGAAACTCCTCCCAGAGCTCAATTGCCTCGTAGTTGGGGACGGTCCTGAGAGAGAAAGGCTTTCAAAGATCGCCCCAGCAAACGTCGATTTCGGAGGCTCTCTGGGCTACGAGGAGGTGATATCGATGATGAAGAGCTCAAAGGTCTTCGCGATTCCTTCGAGGAGAGAAGGTTTTGGCATCTCCGCTCTCGAGGCGAACGCCTGCGGATTGCCAGTGGTAACGATTAGACATCAAATGAACGCCGTTGTTGAAATCGCGGAGAAAACTGGGTTCGTCGCAGAGCCACATGCAAGGGACTTTGCAGAAAAGATAAGGCTCGCATTGGAGATGCGTAGAGAGATGAGGGAGAAATGTATAAATTTCGCAAAGAACTTCGACTGGGAGGTGATAGCCAGAAGGCTGGAGGAATTTTATGAAGGTGTCCATAGTCCTCCCAACGAAGGACGAGCAGAATAGCATTGAAAAAGTCGTGAGAGACTGTCTTTCTCTCGGATTTGAGAAGGAGATAATCGTTGTCGACGACTCCGCAGACAGAACTCCTGAGATAGCCGAGAAGCTTGGATGCAAGGTAATAAGAGGTGTAAAAGGGTACGGAAGAGCCTTTTTGGAGGGGTTTAGACATTCGAGCGGAGATATCATCGTGATGCTCGATGCTGACGGTAGCTACGATGCGCTGGAAATTCCAAGGCTGATCGAGCCGATTGTTAAAGGAGAAGCTGACCTCGTAATAGGGAGCAGGTTCAAGGGGAAGATAATGCCAAAGGCTATGCCGTGGCATCACAGATACGTGGGCAACCCAGTTCTGACGAAGCTTACGAATCTTCTATTCAAAACAAAGCTTAGCGATGTCCACAGCGGGATGAGGGCTTTGAGGAAAGATGCACTTGCGAAGATCGATCCGGTTTGCCCAGGGATGGAATTCGCAACCGAGCTCGTTTTGAAAGCTGCAATTAAAGGTCTCAGGATCGTGGAGGTTCCAATCACTTACCATCCGAGAATCGGTTTCAGCAAGCTGAGGAGCTTCAGGGACGGGTGGAGACATCTTAGACTTGTCTTGGCAGCTTCGCCGATATACCTTTTTCTTTTACCCTCTATAATCCTAATCCTTTTGGGAATAGCAACGGCTCTATTTGTTATAGTTCTGCAACCAATAAGAACGCACACTCTAATCTTTGGCTCAACTCTCCTCCTGCTTGGGATCCAGACCTTTTTCTTTGGAGTTTCTGGGAAGATATACCTGAGGCAGATAGGCTTCGGAGTCAGAGATTGGCTTACCGAAGCTTTCGGAAAATACTCCACAATGGAGAAACTCCTGTTTTTCGGACTCGCTCTCTTGATCCTCGGAACGTACTCTGGTTACAGAGTCTTCGCCAGCTGGGTTGAGAGGGGATTCGGGTCGCTTGCCGAGTTCAACCAGGCTTTGGTCTCTTTGATCCTCATAGTCTCCGGATTCCAGATTGCGATCAGCAGCATTTTCCTCAGCATGTTTCTCCTGAAAGAAGAAAAAGATAATAATAAGTAAGTGACACCCGTAGGCATGGATAGGAAGTCGCTCTCTCTCCTAATTCTGATAGTTCTCCTCGGTCTCTGCATAAGGCTTCAGAACTTCGGAGAGATATTCGACTCGAGAATTTACTACTACGGATACGACCCCTACTACCACATGAGGCTCGTGGAGGCGATCGTTCTGGAGGGCTACCGCCCCTCTTTTGATTACTACATAAACTATCCATACGGTCTCAGAATAGACTGGCTCCCCCTCTTCGACTACATTCTGGCTTTCCCTGGACTATTTCTCGGTTTCTGGGCATCGGAAATTTTCGCGGTCGTTTTTCCGGTGATCATAGGAGTCCTTTGTATAGTCCTGGTCTACCTTATCTCCCTCGAAGTTCTCAGGAACGAGAAGTTCGCGCTGATTTCTGCCTTCATATTCTCAGTCTGCCCAGTGACAGTTTGGAAGAGCCTGCTCGGAAAAGCTGACCACCACATCTGGGTCGTCTTCCTTCTTCTGCTGTCGATCTGGTTGGTAACGAAGCCTGGACTTTTAAAGCTACTTTCCGGTATTCCGATGCTCCTTATGGCTCTTTCCTGGCTCGGGGCTCCGATATACGCAGCCCTGCTCGCAGTATCTTCGCTTTTTCAATTCAACGAGAAGGAGGTCAGAATCGTGGGTATCTCGAATCTGATTCCAGTACTTTCATCGATTCAGAATCTCTTCCTCGGATTCTCTTTTCTCGCGATAGCAGTATTTTTACTGGTCGGCAGCTTTGTAAAGAGGTTTGAGAGAAGGTTCAGGTATGCGATCGTTTACTACCTTTGCATCTGTTCGGTCGCTTTGCTCTCAGCCTACCTCATGCCCGTGGGTTGGCTGGGCTTCGTGAAGAGCGGAATCAGTTATGTGCTCGGCACAGACATTTATCTGCCGACAATTCGGGAAGCGAGGTCCTTCCAGATTCTCGGAGTTATCTCGAGCGCTGGATATCTTTTCTTCGTTCTCGCAATCCCTGCACTATTCATGCTCAGAAACGGATTCCTAAAGGTCTTCTTCGTTCTATCCTTTCTCATTTCGATTCTTCAGCTGAGATTTGTCGAGGTTCTTGCGTTTCCAGTAGCGATTCTTGCGTCTTATACGATTTGCCAGATTTTGGAAAGAGTTGATTATCCTGTTTTCCGGAAAGAAGAAGAGGGGGAAAGTAAAAGAAGGGGAAGAAAAGAGAAAAAGAAAGCAGTTGAAATTAGGAAGAAAGATCACGCGACCGTGATTGCTTTTTTACTCTTTTTAGCCTTGCCTTGCTTCGCCAACTCCTTGGCTCCGGTGGAAATGACTATGGACTGGAAAGAGGCTCTGAACTGGATGAAAGAGAATCTGGAAGCACAGGATTATCTCAAAGCTTACGAAAAGCCAGATTACGCTGTGCTGAGCTGGTGGGATTATGGGAACTGGATTCTCTACGTTGCCAAAAAGGCTGTCGTCTGCAACAACTTCCAGGCTGGAGCTGATGATGCTGCGAAGTTCTTCACAGCACAGAGCGAAGAAGAGGCGATGAAGATCGTTGAGAAAAGAAAAGTTAGATACGTCGTTACTGTAGAGGAGCTGACTGTGAAGCCGGAAACTAACAAGACGAAATTCATCCCGATAATGCAGATCGCTGGCTACAGTCCAGAGTACATGAAAAATAAGGAAATAATTGATTTCTTCAACAAAACCATGCTTTACAAGCTCCACGTCGAGAACGCAACCAATTTGACGCACTTCAGGCTCCTGAAAAATTTCGGAACTGTGAAAATCTTTGAAGTTAAGTGATTCCTTGAAGTTCTCTCTTTAAATGCTCAACAGCCCTCTTTTGCGGTTTTAAAGATAGCCCTCAAGTACTTTTCCAGGTTCACCTATAGCTTTTACAGTTCCAGCCTCGATCAACATGACTCTATCGCACAACTCCAGTAAAGTATTTGGAGAATGGGAAACGAGGACTATCGTGGTTCCATTCTGTTTTAACTCCCTAATTCTGCCTATACACTTTCTTTGGAAATAGATATCACCGACGGCTAGAACTTCGTCGATCAGGAGAATTTCAGGCTCAGTTGCTACTGCTGTTGCGAATGCTAGCCTTGCATACATACCAGATGAGTAGTTCTTGAGCTTCATGTTTTTGAACTTTTCAAGTTCTGCAAACCTGAAGATTTCTTCAATCTTACTTCTTATTTCCTCCTTACTCATACCCATAATGACTCCGTAAAGGTAAACGTTCTCCTTAGCCGTTAACTCTGGATTGAAGCCCACACCGAGCTCAAGAATTGGTGTGACCTTTCCAGAAACACTTAAACTACCAGTGTCAGGATAAAGAATTCCGGCAATTATCTTGAGGATCGTGGATTTGCCCGAGCCATTTGGTCCGAAGATTCCGAATGTTTCGCCTTTTTTTACTCTGAAGCTTACATCCCTGAGTGCCCAGAACTCTACGAAATCTCTTTTACCTTTAAAAAATGCTGAGAGCTCTTCAAATAACGTAAACCTTTTCTCGCTTGGTATTCTGAACTTCTTCGATATCCCCTCAGCCTCTATCATAGAACTTCACCAAATCTCTTCTGCATTCTTCTAAAAAACAACTGACCAGCAAAGGTGAGTGCAAGAGATATTAATAAAAAGTAAATAAATTTTTCCAGCAAAATTTGATTTTCCATCAAAATTCCACGGTAGATTTCAATGATGCAAGCAATTGGATTGAGCATGTACATTTCTCTGTAGCTTTCGGGGATCATTGTGAGCGGATAGACTATTGGACTTGCAAAGAATATCACATTAGTTATGACCTCCCAGATCTGGTTTAAATCCCTGAAGTAAACCATCAGAGAGGAGAGAAATAAGTTTAGACCAAATATAAAAATTATGTAGACAAAATGAATAACTGGGAGGAAAAGGATCGTAAAACCGACATTTCCACCCAAAACGTGCACTATAGGGACGATTACGAGTATTTCAAGGAAGGAACTCATGCCGTAAGAAAGAGTCGTCGCGAGAGGTAAGAGTTCCCTATCGATGTTCGTTTTTGTAACTAGGTGAGACTTACCAACGATTGTGTGCATTCCAACAGACGTCGCCACCTGGAAAAATCTAAACACAAACACTCCTACCAAGACGTATGCGGCGAAATTCTCGACCCAAGAGAACATATTTCTGAAAACCAGAAACAAGACGAGTGCCAATAAAAAAGGAGCTAAGAGGCTCCAAATCAAACCTAGAGCCGTGCCTCGGTATCTCTGCTTAAACTCAAATTGAGTCATGGTGATTATGACATCTCTTTTTCTCAAATATCCGGACATACCCATAGACTGAGCTCAATGTTTTTAAACTTAGAGCAAAATTTTTAATCAGCTTCGCTAAGGCAGGCTGTGAAAATTTGCGTTTTTCACGACTACTTCGGAGCAATTGGAGGTGGGGAGAAGGTTGCGCTGACAATCTCGAAGCTCTTCAACGCAGACGTAATCACAACCGACGTCGATGCAGTTCCAGAGGAGTTCAGGAACAAAGTTATCAGCTTGGGTGAGACGATAAAGCTGCCACCTTTAAAGCAGATAGACGCTTCCCTTAAGTTCTACTTTTCTGACTTTCCAGATTACGACTTCTACATACTTTCTGGAAACTGGGTAATGTTCGCCTCGAAGAGGCACATTCCTAATCTCTTATACTGTTACACTCCTCCAAGAGCTTTTTACGATCTCTACGGAGATTACCTAAAAAAGAGAAATATTTTGACGAAGCCCGCTTTTATATTATGGGTAAAGTTTCACAGGAAATGGGCTGAGAGGATGCTAAAACACATAGATAAAGTCGTTTGCATCTCGCAAAACATAAAAAGCAGATGCAAAAATTTTTGGGGAATCGATGCCGAAGTCATCTATCCGCCTGTGGAAACTTCGAAGTTTAAGTTCAAGTGCTACGGAGACTTTTGGCTTTCTGTAAACAGAATTTATCCAGAAAAAAGGATAGAATTGCAGCTTGAAGTTTTTAAAAAGTTGCAAGATGAGAAGCTTTACATCGTTGGCTGGTTCTCAAAGGGGGATCATGCGGAGAGGTACGCGAGAAAGATTATGAAAATAGCTCCAGACAACGTTAAGTTTTTGGGAAGTGTCAGTGAAGAAGAGTTGATCGATCTATATTCTCGATGCAAGGGTTTGCTATGCACAGCTAAGGATGAGGATTTTGGACTTACACCTATTGAGGCAATGGCTTCTGGAAAGCCTGTAATCGCCGTAAACGAGGGTGGTTTTAAGGAGACTGTTATAAACGAAAAAACAGGATATCTCGTCAATGCAGATGTTAATGAGATAATTGATGCAATGAAAAAAGTTTCGAAAAATCCTGATAAATTTAAGAAAGACTGTTTTAGAAGGGCAAAGGAGTTTGACATTAGTATATTTAAAAACAAGATAAAAGATGCGATAAGAATCGTAAAGAAAAATTTTAAAAACAACACATGCTAAAAAACGGCATGAGGCTTGCTGAGGGTACAAGAGCTTTAATTACCGGCGTTACGGGGTTTGTCGGGTCTTACTTAGCTAAGCATTTAATAGAGTTAGGAGCAGAAGTTTATGGAATTGTGAGAAGAAGGGCGGATTGGTCCCCGCCCCAAAATCTCATAAACATGGGAATTCTTAATGACCCTCATTTGCATTTGATTGAGGGGGACTTGTTGGATATTACCTGCCTTGCAAAAGCTTTGGATGTTGCCGAACCGGAAGTTATATTTCACCTCGGAGCGCAATCTTTTGTTCCCCAATCTTTCATAAATCCCGTGGAAACTATGCAGATAAACTGCATCGGCACGCTAAACTTACTCGAAACTGTTAGGATTAAGGATTCAGATGCGGTTATCGTTTTTGCAGGTTCGAGCGAGGAGTACGGGTTGGTTATTAGTTCTGAAAAGCAGTACGAGAGAATTAAGGCTTCCGGAAGAACAGTTTTTCCCGAACCCGAAAAAATTCCAGAATTGCCAATAAAAGAGACCAATCCACTCAGACCCATGTCTCCTTACGCCGTAAGCAAGGTCTATGGAGACCACCTCTTCAGAAATTACTACCACAGCTACGGCCTAAAAACGATAGTTTCGAGGGCGTTTAACCACGAAGGTGCGGGAAGAGGGAAAATGTTTGTGACATCGAACATAGCGCTACAAGTTATGAAATTAAAGTTCGGTGAAACTGACAAAATAAAAATAGGGAACGTCAACGCATTTAGAGACTAGAGCCACATCAACGATATCGTCAAGGGCTACTGCCTCCTTGCGGAGAAGGGGAGGTACGGAGACGTTTACAACCAAGGTTCTACGAGAACGAACTCCGTTCTTAGCTACATTTTACTTGCACTCGAAATGGCGGGATACAGAATCGACAAAATAGAAACCTACAAAGGTGAGAAGGTTGTCAAGAACCCGAGCGAGATCGTCGAAGCTAAAATCTTCGGGGTTAAGTTCGAAGCAACAGTCGTTGACGAGCTGATGCTGAAAGACGAGCTGTCGTTTGAGCTGGAAGATAAAGGAATACTTGTCTTTACAGACAAAGGTAAGATTCCGGTAGAGTTCGACCCTAACAGATTCAGACCGGCAGAAGTTCCGATACTGCTCTCGGACACAACAAAAGCAAAGGAGATAGGCTTCAGGGTCAACCACAGCCTCAAGGACATAATCCGCGACCAGCTGAACTACTATTTAGATGCCAGAAGGAGAAAATGAAGATACTTATAGACCTTCAACCTGCTCAAGGTGAAAGCAGATTTCGCGGAATAGGGAGGTATTCGCTAAAAATTGCGGAAGAGATTGTTAAAATAAAGGGAGACGAAGTTTACATACTGCTTAACGACGCCTTTCCGAGAGAAGCTGTGAAGATTAAATACAGTCTGGGCTTGCCTGAAGGAAACTACCTTGTATTTTCTCCACTAAAAACAATTGCTTTTATCAATTCTCCAGAAAAATGGAGAGTCGAAGTATCCGAGCTTATTCGGGATCTGGCGATCGCAAGAGTTGAGCCAGATGTTGTTTTCGTTCCAAGCGTTTTTGAAGGCTTCGTCGACAATATACCGATTTCAATAAAAAAGTTTAGGAACGTGAATACAGCCGTGGTTCTCTACGACTTAATTCCCCTCATTTACCCCCATTTTTATCTCGCAGATAAAAAAATGAAGCATTGGTATTACTATAGGCTGAATCAGTTTAGAGCAGCTGATGCTTTCGTTGCAATTTCAGAGAGCTCAAAGAGGGAGGGGATAGAATATCTGAACCTGAAAGAGGGAGACTTCTGCGTCGCTTATCCAGCACCGAGTGAGTCTTTTAGAGTTTTGGATGAACCCGATGAGCGTGTTCTTGAAAATTACGGCATCTCTAAAAGGTATTTGCTTTATGTGCCCGGTGGCTATGATTTCAGAAAAAACGTCGAAGCTTTGATATTGGCTTTCGGAAAGTTGCCGAAAGAAATTAAGGACAAATTACAGCTCGTGATAGCGAGTAAAATTGACGAATACAACGAGAGAAGGCTAAAAGAATTGGCGAGAAAAGTAGGAGCAAACGTCGTTTTGGCAGGTTATATTAGAGATGAAGACTTAAGCACCTTATACAATCTGTGCGAACTTTTTGTGCACCCCTCTCTACACGAGGGATTCGGATTGCCGGTTGTCGAAGCGATGGCTTGTGGGGCACCAGTTATAGGTTCAGACTCCTCAAGCATCGCAGAGATAATAAAAAGAAGTGATGCTTTATTTAATCCGAAAGACATTAATTCGATATCAAGTAAGATCTTGGAAGTTTTGGAGAACGATGAGTTTAGGGAGGAGCTGAGGAGATACGGGCTGAAGAGAGCGAAGGACTTTTCGTGGAGAGAAAGTGCGAAAAACATATTAAAATTCTTTAAAGAAAAATTCGGATACGGTAAATCTGTCGCTTATTTATTCAGAAAACCAAGAATGGCTTATCTATCCCCGCTTCCCCCAGCTCAGAGCGGAATAAGCTATTACAGCTCCGAACTTTTGCCAGAGCTCTCCAAATACTACGAAGTAGAGCTAATCGTAAACCAGAATGATGTCTCCGATGAGTATGTAAGAGCCAATTTTCCGATTAGGACGGTAGAATACTTCACCAAGAACTTCAGGAAATACGAGAGGGTTCTGTACCATATGGGCAATTCCGAGTTTCATGCCCATATGTGGGAGCTTCTCGAATCATATCCTGGAGTAGTAGTCCTGCACGACTTCTTTTTAAGTAACTTTCTCTGGTGGGCTAGCCAAGGGAGGCGAGAGGTTTTAGAGAGAGAACTTTTCTTCTCACACGGCTTCAAGGGGCTGATCGATTTAAAGGAGAGTTTGGAAAAGGCTGTGTGGGAATATCCAATAAACCTCAGAATTCTGCAGAATGCTATCGGAATCATAGTCCATTCGGAACACAGCATAGAGTTAGCAAAAGAATTTTATGAGACTGAGAAGGAAAAATTCAGCATAATTCCCCAGATGAGAAAGGTCGAAAAGATAAGAGATAAAAAGGTTGCAAAAAAAGAGTTCGGATACGAGGACGAGACATTTTTGATATGCAGTTTTGGGATAATAGTCAATACCAAAATGACAGAGCTAATTGTCGATGCTTTCTTGTCTTCTTCCTTGCCAGAGAAGGGCTGCGTTTTGGTCTTGGTTGGAAAGACTTTCGATGATGAATACGGAATTAGAGTCCTCGCGAAGGCGAAAAATAGCGGTGGAAAGGTCAAGGTTACTGGATGGGTTGACGAAGAAACCTGGAAGAAATACCTAGAAGCTTGCGATTTAGCCGTTCAGCTCAGAACACTTTCGAGAGGTGAAGTATCGAGAGCGATTCTGGACTGCCTCGCATTCGGAATTCCGACAATAGCGAATGCTCACGGTTTTATCAAATATCTTCCAAACGAAGTAGTTTATAAGTTATCTGAGAATCCTTCCAAAGAAGAGTTAAGGGAAGCATTAGAGAGACTCCACGAAGATTCCTCGCTAAGGGATAGAATCTCAAAGAATGCACGGAAATACGTTGAAGAGAACTTAAATCCGAGAGAGATAGCTAAAAGATTCTATGAGGCGATTGAAAAGTTCTACAGCAGGGTGAACGATTCAGAAATCATTGAAAAGATCTCACAGATAGAGATACCCCGAAATGAGAGGTTCTTTGATGAGATCTCAAAACATCTCGAGAAGACTTTTCCAGCATCGCCAAAACAAAGGAAAATTCTTGTCGACGTGAGCGAGATCGTTAAAGTAGATCGCCACACGGGTATTCAGAGAGTGGTAAAGTCGCTAATCAACGAGCTGTTGTCTATTGCGCCCAAAAAGATTAGGGTGGAACCAGTTTACTTCGATGAAAATATTGGTATTTACCGATACGCGAGAAAGTGGGCTGGCAAAATTCTAAACCTTGATTACGAGTTTCTTGACGATGAGCTCGTTGACTTCAGAAAAGGAGACATTCTGTTATTGCTTGACTTTTACACCTATCAAAATCCCCACAAAAAAGGGATCTACTGGGAACTGAAAGCCTCCGGTGTAAAGATCGTTTCTGTGGTTTACGATATACTCCCTCTAAAGAGACCCAAATGGTTTATTGATGGTATGAATGAATGGTTCCGGGAATACATAGAGACCTTAGCGGAAATATCGGATAAGATAATCTGTATATCTGAGTCTACAGCCAACGACCTTTCAGAATACTTAAAAAAGGAAAATTTGCTGAGAAGTAATTTAAAGATAACGAGTATTCACTTGGGTGCGGAAATCGAAAAGTTCGGCACCAGAGGGCTGCCGGATAACTGGGGAGATCTCGTTAAACTGCTTCAGTCTAAACCAAGTTTTTTGATGGTAGGAACCATAGAACCGAGAAAGGGACACAGACAGACTTTAAGTGCCTTCGAAATTCTATGGAGGGATGGATACGATGTAAATCTCGTGATTGTTGGGAAGGAGGGATGGTTAACTCAGGATGTCATAGAGAGGATTAAAAACCATCCAGAGCTAAACAGGAGACTTTTCTGGATCAACAACGCTTCGGACGAATTTCTTGACAAAATTTACAGAGCCTGCACAGCTCTGATTATGGCAAGCGAAGATGAAGGGTTTGGGTTACCCATCGTTGAAGCCGCTTACAGGGGATTGTCGATAATAGCGAGAGATATAAAGGTTTTCCGAGAGATAGCCCGAGACGGAGCGTATTACTTCAGCGGACTAAGACCGGAAGATTTGGCTGACGCCATAAAGTCTTGGATGGAGCTGTACAGGAAAGGAGAACACCCGAAGCCTGAAAAAGTTGAGGTTTTGAGCTGGAGAGAGGTTGCAAAAAAGTATCTGAAAGAAATTCTTGAAGATTCTTGAAGTTATTTCTTGGCTATGATAGCATAATCCTGAGGACCAAATAATATCCTGTTTAACTTCTCGATATTTTCGTTGATAACTCTGATAACTTCCTCTGACACAGTGTTTGAATCAATTTTGGCAAGTTTAGTCAATTCTTCGCACTCTTCGAAGAATTCGATTTTTACGTCTCTAAACCCCAGGTATTCGAGAATGAACTTAAGAGTCTCTGGATGTACTGGTTTTTTATGGGTGGGATCGATATAGAAGTTTATGAGAGAGTAGAGTGAAGTCGGGTTGGGGGACTCGATAACAATGTAACTCGAGTATTTCATTTTCGAGTAACAGAGACTCAAAAGCTCAAAAAGTCGTTCGGGGTCGAGATGCTCCACAAAATGTGATATCATGACTCCGTCTAAGTATTTATCAGGAAGAGATTTTAGATATTCTATGGCGTCGGATTTTACCACGTTGAACTTGCCCTCGCAGAATTTTATCATGTCCTCATTGATATCTACACCAATTGACTCTATTCCCTCTTCTTTACAAAGCTCTAGAAATTCTCCTCTTCCACATCCGATATCCAACACCCTTCTACAACCTTTAAAATAGGGAATATATCTTCTAAGTCGAGCTTTCACGAGCTCTCTACTTCCTCTGAATTTTTCCTCAAACAAAAAGTAGTAATCAGAAGTGTGAATGTCGGTCCCCGAAATTTTCTCTTCAGCGGTGTCAATTTTTGCTTTAATTGATTCAACTGTGCTCGATAATTCCTCAAGGTTTTTTGTCAAACTATTTTTAAGCTCGTAAAAGTCCGTTTGGAGTTTATCGTGATTAATCATAATTTTATCTTTGAATTCTTTGAACTCATCTTTTCTTACGGTCCCCGAAATTTTCTCTTCAACGGTGTTCAATTTACCCTCGATCGCGTCGTTTTTGCTTGATAGCACCCTTAGATCCTCTGTCGTTCTGTTGAGTATTCTCACAACACTTGCGTTGAACTCTCTCTGCAGATGGAAGATTGGATCAACGTATCTCCTAACTTCGCCATGAACCAATCTCCTACCCCGAACAAGAAATGGCCCCAAAATTTTTCTGTGAGAAAAGATTTGATATCCTTCATTATTTACATTCCAACGTTGATTAATAATGGCCAAATCTTGATCCAAGTTTTCAGGAGGAAGTCCTCCATTGAAGCACGTCTTGATTTTTTTAAAAAACCGCCCAGAATTCTGAAAACTCGTTTCAGGTTCGAATACATTGCTTAAATTAGCTGCTGGAATTAAGAACTCTTTTGGAATTAAAAACTCTTTTATTTTCTGAAGCTTAGGGCTACTGTCTAAAATTCTTTTTGCCAAATTATAAAGATACCTGTTCGAAACAGCAAATTCAAAGCAAGCTCTTTTTAATTTTTCTTTCATCTTCATAAACTGTCTCTTTTCCATCGGGATGATAAAGATTTCCTTTAAAAAGTCAAAAGCTCATTTAGCGTTCAACTGCATACTCTAAAAGACAGCTGCTATCTAATATCCCGTGCATAGGATAAGTAAAGAAGATCAAAGCTCTTTTTAAGGCTTTTTCTGTGTTTAGAGGCTTTTAGCTTTTGGTTAATTGCAAAAATACACTCTTCAGGAATTTCATAATTTTTCGGAACTCGAGAAACGAATTTGTAGGACTCGGCACTTATTGCAAGACTGAATGTATTTTCAATCGATTTCGCTGATTTCGATTTCTCAGCTTCATAGCTCCGAAGCTCAGACTTCAAAGGATCGTGCTTGAAAGAGAGACCCAAAGCCTCGAGTATCGAAAGGAACAACTGGAGAACAAGGTCGCATGGCTCGAAAAAAGAGTCAAAGAAAAGGAAGAGTTTAAGAAAACGATTCATGCTGAGATAAAGTCGGGAGTAGAACCTGAGCTGAATAAGCTTAAAGCTAAAGCCGACACGATTTTTGAGGAAGCGAAGAGAGCTACAGAGCTTCGAGACAAGATAGTTGCAGAGATTAAGGAGATTGTCGAAGTTCTTTCAAAGCTTTTGGAAGCCTCAGAAAAGCTAGAAGGGGAAATAGAAGAAGAGAAAAAAGTTAAAGAGAAGCTGGAGAAAGAGACAGAGGAGCCGAAAATGGAGCTGTTCAAACCCAGAACGATTTCCCTGCTCGAGGCCATCAAGATCTGGGGATCTCAGACCGAGAAAACAGGAGAGAACTAAGAAATTTTGAGATTAGGATAAACTCTTTGAGGCTTTAAACGGAGAAATGAACTAACTAGGCTCAACTGTCCTCCTACAAAAACTCTCCACTCGGCTTCATGAAAACTTCACTTATCTGCTCGACAGCTTTATCCAATCAAAAGCTACAGCTAATTCGCGTATGTCTTCGTTTATTCCGTATGCCTTCGGACGTTCGGCGTATTTGTATCTGAACTCCAGATAATTGACACCTTTTTTCGTGAATTCTGCCGGTATTTGAACGCCATAATCTTTCCAGCCCTTTGTCAAATTTAAGCTCGCAACGAAGTTTCCGTTGAAGTAAATCCAGAGCTCTTGGTTCACGCTTTCGTTGAAAATGAACGGATGACAACGAAAGCTCAAATTCAGCGGTCTTTCCTCATCTAAGACGACTAGAACGGAAGAATTGAGAGCGTTAGCCCAAACGAAGCTCAGGTTTCCAGAAATTTCGTCTCGGCTTCAAGGTAAACCCTCAGCTTCCACTCCTCAACTTCCGTCGATGGGTTTAGCTTTATGTTTTCCTCACTCTTAACTTCTTCCAGAGCTGCTTTAAAAGCATCTCCGAGCCTGTTTCCGGGGAGATTCTTGAGAGTCTTAATCAGGATGTTGTCAGCATGCTTCACACCCGCTACCTCCACGAAGCCATCGCTCTCGGAAAACTGGTAGTCGCTTCCCGTGGTGCCGGTAAAGCCTACAAACGCAATCCCTCCTGCGTCGTTCGTAAGAAGAAACTCGCTCCACAGTCCTGGTGCCCAGTTGGGGAGATAGATGTCCCTTATTTCCTCATCAAAGGCCGCAGCACTGCACCCGCTGCTCAGAACCACGGGGAGCAACGGACGCCTTTTGTCCAGCATGTTCATGTACCTCGTCGTGTACATACCCCCATCATCAGAGTCGAGAGCGTAGGGTATGCCGTGTCCGACGTGGAAAACAACTCCGTACCCACCTGAAAGGGCCTCATCGAAAGTCTGCTTTACGCTTGTCCACTCCTCGTCGCTCTGAAGAGCTATGGTTGTGTTGAAGGTTTCAGTGAAGCCGAGGTCCTCCAGAAGCTTTACCGCAGTTTCCCCCTGCCAAACCTCGTAATCGTCTATCGTCTCCCTCTCTATGGAGTAGGGGGCGGCGTAAATCCTCATGCCTATCAAAGCTGCGTTCACGTAGTTTCCGCTGCCGATGTCGGAGAGCCAATCGTTTATCTTTCCCAGCACCTTCTCAGCCTCATCCTCACTGCCTGCTGGTATTCTTCCCACAGCAAAGTCGGGCTTGAGGTCGTAGTCAGGGGAAGCGTAGAAGAAGTCTGTAGGAAAAGGCTCGTAGAAAATGAGCTTTGCGTAGTAGCTCGGCGGAACGATGTCGGCATCACCGAGAATTGTTACATAGCTCGCATTTACTGTCCGAAGGAACGAGATTATTTTCAGGGCTAAGGTGTAGTTGTAGCTGTCGTAAACTTGCTCTGTGCTGTATCCGCTAACGAGAGGGTCCTCTACAGGGCTGTAGCTGTCCCAGATTTGTTCCACGGTAACGATATCCGACTGAATGCCCACTTTTTCGTGAATTTCCTGCAGCTGATATGCGGAGTTGATGAGTTTCTCCGATGTCAGTATTATCTCCTGCCCGCTTGAAGTTCCGACGACCACAAAGACTACCATCATTATTACAATTATTACTCTCATAATTATACTTGGATATTCTTCCTATTTAAACATTTTCAAAAATTAAAAAGGCTTCTGAATGGTCGCATCAGGGAAAACAGCCACCTTCTTTTCCTCTTTCCCAACCTCTTCCACCATCTCCTCCAGAGTTTTCACCCTCACGACTTCATCGTAAACCTCAAGCCACGGCTGCTTCTCCTGATACTTAGAAACGAAAATCACCTTTCCAGCCCTTTTGAGCGTGTCTGGAGGTGGGAGGTAAAGAAATCCTCCCTTCCTCCTCATTCCCCACCTTCCGTGGATGTAGTGGCTTATCTGCCCGGTTTTCGAGTTGCAAACCACGACAAGAGTTCCTCCCTGCTTGAGGCAGAGGGAGGGCCACGTTGCTATGGCAGCTTCACTTGCCTTGCTGTAGGCGTTGGAAATAACAACGTCAAACTCAAATCCAATCTGCGTTGCATAGTGCTTCCTCGCCTCCTCCACCCCTTTTCTCTGAGCCTCAACAATATCTCCCGCAAAAACGTGTGTGTTCTCCCTCCTCGTGTTAACGAGAGAGTTCACAATGAAGTCAAACTTCGCCATCCTCGCCGCCTCCTCCGCATCTCTTCGCATCACATTCTCCTCGTTCACTCTGCCGTAGGCCATCTGACAGGTTGGATGAAGCTCTCTCACAGCCATAGCGGCGCTCCACCCTCCTATGACGCCGTGATTGTAGGCTATGCTCCTCATTCCTGCAATTCCAGGCAAAACAATCTTCGCTCCACCGCTGTAGCCAAACTGCGGATGGGGCAGAATGCACCCTAAGCCAATTTTGAGGGAGTAGCTCATAACCTCAGAGTTTATCTCCACCGGCGTACCTGCGGAGGTTTCGCCCAGATAGTCAAGGTTGCCGAGCGGGTTGTGGTTGAAGACGGGATAGCTCTCCACAATCTCCTCGCCGAGCTTCTTCGCAAAATCATCCCTGTCGTAGGTGCCGTGAGCACCATTGGCGCAGATGAAGGTGATGTTCTCATCCGAAACCCCTCCCCTCTTCAATTCCTCAATTACCGCTTTAGCAATCCCCTTAAGCTTCGTCGGCCTCGTCATGTCGTCGAAAACCACAACCGCCTCTCCCCTCTCCTCGGCAAGCTTTGAAAGTGCCTTCTGCCCGATTGGCTCCCTCAAAACCCTAAAAATCTCCTCTTTTTCGACCTCTCTGGCAGAATCCCCCGCCATCCTGAAAACGCTAACTTCCCAGCTTTCCGGCGGCTCAAAAAGTAAAGGTTTATCACCATACCATATGTCGCTCGGAAGTTCAATCATGCTTTAAAGTTAATTTTTACTATAAAACGGTTGTTGCTTTTTAATCCATTAACTGCAAATTTTATATTTCCTCCCATAAGCGGAGTTCAGGTGAGTCTATGCCGAACATATTCGTTGAGGAACTGGTTCACACTCCTATAGAGAAACAGGTCATTGAAATAGTGGAAAGAAAGGGCATCGGTCATCCTGATAGCTTGGCTGACGGGATGGCTGAGGCTATGAGCAGAGAGCTGAGCAGAGAGTACATCAGAAGGTTTGGGGCGGTGCTGCATCACAACACTGACGAAACACAGATCGTTGCCGGCCGCTCAAACCCACAGTTCGGTGGTGGAGAGGTCATCGAGCCGATTTACGTCCTGCTGGTGGGAAGAGCGACGAAGTTCTTCAATGGTGAGTACATTCCCACAGACAAAATCGCCCTGAAGGCTGCGAGAGACTACATAAGGCAGCACATGCAGAACCTCGACCCTGAGCTGGATGTGGTCTTCAACGTCAGGCTGGGTGAGGGGAGCACCGACCTGCAGGACGTTTTTAGGAGAAAGAGTGGAAACGTTGCCCTTGCCAACGACACGTCGTTCGGCATAGGTTTTGCTCCTCTCTCTGAAACTGAAAGGCTGGTTTTCAACGTTGAGAGGAGAATCTACGAGGAGTTCAGGAAGAAGAATCCTGCAATCGGAGAAGATGTTAAGGTAATGGGGCTGAGGGAGAAGGACAGAATTTCTCTCACAATCGCCGCAGCCTTCGTTGACAGGTATGTTGCCAACATTAAAGAGTATGACGCAATTAAAGAGGAGCTTGAGAACTTCGTTAAAGAAATTTCTTCCGAGTACACCGAGAGGGAGGTGGAAGTTTTCGTAAATACCGCCGACGACTACGAGACTGGCTGCGTATATCTGACAGTTACCGGCACCTCAGCGGAGAACGGAGACGACGGGAGCGTTGGAAGGGGCAACAGGTGCAACGGCCTCATCACCCCCGGCAGACCGATGAGCATGGAGGCGAGCAGTGGCAAAAACCCCATCAACCACGTAGGCAAGATTTACAACCTCCTTGCCAACCAGATCGCAGCAAGAATTGCTGAAGAGGTTGAAGGCGTTGAGGAAGTCTATGTCAGAATTCTAAGCCAGATTGGCAAGCCGATAAATGAGCCAAAAGCCCTGAGCGTTCAGGTTATCCCGAAAAGCGGCTACGACATTTCAAAGCTCGAAAGGCCCGCAAGGGACATTGCAGAGGAGATGATTGCCAACGTTGGCAAGATAACTGACATGGTTATTGAGGGGAAGGTCAGAACCTTCTGACAATATTTTTGTAAATTTTTGCCGTTCTGTAAAGCTCCTCCACGTAAACGAACTCGTCCTCACCGTGCAAATTCCCCCCACCCGGACCCAAGTAGAATGCGGGAACTCCGTGCTTTCTGACGTGCCTCGTATCTCCAACACCCAAGGAAAACACAGCCTTCGGCCTCAATCCCTCTTCCCTTATTGCCTCGCTCATAATTTTCAGCAGCCTTAAGTCATCCTCAAGCTTAACAGCATCGCAGCCAACACCGTAGGGCTGCAGAAAGCCCTCCACCCTGAACTCCATGTTCTCGGCGTAAAGCTCTCTTCTCACTTCTTCAACGCTTATCCACGGGGCGAATCTTACGTCGGCGTAAACCGTGCACTTCGGAGCAACAACATTCCTCTTAACCCCTCCCCTAATCATAGAAGGATTGAAGACCGCATGCCAGCTTTTAACAGCAAAATCCATGCCGAGCTTGCTGAAAATTTCCCTATAGCTCCCAAAATCCCCCTCAAGCCCTCTGAAGGATTCAACTTTCTCAACGATGTACTCGGAGGCTCTGTATATCGCCCCCTCCTTAGCGTCGTGAGAGGCTGTGTGCCCCGAATTTCCCTTGAACTCTATATCCAACGCCAAAACGGCAGCTTGCAAAACTCCGATGCTCTCACTCCCCGTCGGCTCCCCTATTATGACTGCATCAGCCTTTTCCCTTTCAAAAACATATCCGAGCCCATTAACCCCTCCAACCTCTTCATCTGAGGTGAAGGCCAGCTTCAGCCCGCACTCAGGCTCTATCTGCGAGGCTGAGCAAATTGCCGCAACACAGCCCTTCGCATCACAACTCCCCCTCCCGTAGAGCTTTCCGTCAACAATGACGGGGTTCAGAAGCTCGTCTCCAGCAGGAACGGTATCGAGGTGGGAGGTGAGCATGATTTCGGGTTTGCCCCTGCTGATGTAAACAACGAGATTCTCCTTACCCTCCTCCTTCGCGTAAATCCTTTGCTCGTAGGACGAGAAAAGCTGTGAAAGATACTCGACAGCCTCAGTAGTCACTCCGGGAGGGTTGCGGGTGTCTATTTTTATGAGGTCTTTGGTTATCTCAAGGGGGTCCATGAGTTGAGTGGGTAGGCATTGTTATAGCTGTTGCCCTTTATCCCTTTTGATTCCAAAAACTATCATAATGATAGTGAATTACATGATTTTATGCGAAAGATTTATTAAATCAAAGTTTACACAAAATTTACAATGGCAGTATCAATCGAGGAGTTCTCGCGCATAATAATCGCAACTCTGGACCTCAATTTTCAGATACTGGAGAACTTCTTCACGCTGCTGGTAGTTTCAGCAACAAACTCCTCCCTCGTTTCTCAGGGAGCAAATCTCAACTTTTCCAACGTTTGGGGGCTGATTTACGGTGGGCTTGTGTCGAACTACTGGAACAGCTTCGCCATACACGAAGTTTTAAACGCGACGCAGCACAACGTTTCAGCGATGAAAAACTTCTCTATTGCGATCAACTACCTCGGGAGCAACGCCACAACCGTGTTTGGCGATGCAGAGGGGACGAAGGGTGTGACGTACCTCCAAAAAGGAATTTACGATTACCTCAAGAGCAACCCGCAGGAAGCGGAGAACCTCGCAAGCAGCCTATCGAGGATGTTCAAGGCTGAGGTGGAGTTCCTGATAAAGCTCATGGGGGCTGTGAACACGACCTTCACGTGACGTAGAAGGGGACGGGAGTAAAGCAGAGAAGAGCCAGAATGAAGGCGATAACACCGACTGCGTATCTTTTCAGGTCAAGCGGAGTTTCATCGTCAGCAGGCTTTGGGTGTCTTTGCATGGAGAAGAAGAGGGAGATAAACCCCCAGAAAAACCAGATTGTGTTTGGCTGGTTGAGCTGCATCATGAGAAAGAATCCGTAGGCAAACAGCAAAAAGGGAACAACTCTTGAAATTTTCTCGCTCGCCTCTCCAAGCATGGCCCTCAGCACATGACCGCCATCAAGCTGACCGACGGGAATCATGTTCAGGAACGTGACGAAGAACCCGACCCATCCGGCGAAGGCTACCGGATGGATGGCCTCTTTTTGGTAATTTGTTAGGTAGAGGATTGCATCGAAAATCGGCGGTGTGCCTATGTATATTGTCGGCTCGCTGGTGAGCTCGAACGGAAGCTGAAGACCGATCAAAACGACAATTACCGACGCAATAATCCCGGTGATAGGCCCGCTCACGCCGACATCAAAGAGCGCCTTTCTGCTTGGAATTACGCCCCTATGTCTGATCACAGCCCCAAGCGTTCCGATGATAGTTGGAAAGGGGATGAAGTACGGAAGTGAGGTCTTCATTTTCCACCTTCTTGCCGCGAAATAATGCCCCATCTCGTGGCTGCCGAGGACGAACATTATGGCGAGGGAGAACATCAAACCGCCTGCGAGGTTTATCTTCTCACCGTAGAAGGTTGAACCAACGGCTGTGGTGGTAATGAGGGTTGCATGAAGAGGATTATGTTGGTCAGGTAGCTCTCCTTCCTCTCAATCTCCTTCAGCTCAAGGACCATCTCACCGTATTGATACCTCAGCCCCACCTCGTAGCTCTGAGAGAGAAGGTGAAGCAGCTTCCTGATTTCGCTTTCAGGCGAAAGGGGAACTACGTAGAATCTGACAGTCTTACCGATTTTCTCCTCGCCGTATATTCTGAAGTGCTTCTCTATCTCCTCTCTCACATTCATTCTATCAGCTCTACATACCCCTCATCCGCGTTAACAACTACACGGTCTCCTGTCTTCACCGCCTCAAAGAACTTCTCGTCTCTAACCTCCACAAGAGGTATCTCGGCCATAGCAGCACCCACGGCAATTATAGTCTCGGTTTTTTTGTTTATGATTGCTTTGGGAGCCACACCATTCTTCCTGAGGTTGAGCAAAACGTAGGAGCCAACGGTTGAGCCCTTCCCACCGGGAAAAACGAGTATTCTTCCCGCGACACTTTCGCCTTTTATCTCGCAGTCCTCTTTCACAATGCCCGTTTCCTTGTCAATACCACCCAGAAAAGAGATGTATTCCTTTGTTACCAAAGCCTCTCCTTCGGCCCTACCCCTGGTTATCGCTCTGCAGGCGAACTTCACAAGTAAAATAGATTAATGTGTTATATGGCTTTTACCCTCTTCTTCTTTGCGAGGGGGCGGGGCTTTATGAGTATCCTTCCTCCGCAGTTCGTGCACTGAACGAGGCTTTTTTCAGTGTCTATATCTACTTCAGCCCCACATATGAGGCACACGTAGGACATTTTTTACCCCACTGACTTCTCAACAATTTTGCCTCCAGGCGTTACCGGCTGGTAGCATCCTCCAGCGAACTTGTATCCGCAGTGCCTGCACTCCCAGATTCCCGTTCCTGATCTTTTCACTGCCTTCTTGCCGCATTTTTTGCAGACATACTTCTGCCTCTGAACCGCCTCGATTTCCAGCCAAGTTCTTCTGACTCTGAGGCCATATCTTGGTCCGAACCTGCCTGCTGACCTCACTTTCTTCGTTCTGCCCATGCGATTAACGTGGTCTTATTGCATTTAAACGTTTTCCACTAAAAGGAAAGGTAGGTTTTCTGATGCCTCAGGTACTCCCCCCTGTCAACCAGGTTCTCCACAAACACCTTATCTTCGGGAAGATTGCTCAGCTCGTCAGATGAATGCCTGCTTCTCCCTATTCCAAGAACGTCGTCGAATCTGTTGCAAACGAAAACAATTGAGTTTTCCCCGAATTCAGAGGCTCTCTCAACTGAACCTGCGAAAATGTCCCTGCCGTAGAGGAACAGCATCTCCCCCCGTTCATTCACCCACACTCTGTTCCTGCTGTTTCTCAGAAGCCAGAACGTACCTTCAAGGGAGAACCTGAACCTTCTCCCCACCTCCCCAATTTTGACTCCTGCGTAGTGCGGATTAAGCTCTCCAATCACGCCGTAAAGCTCCTTGGAAACTCCGTAAACCTCCTTCTTCTCACCTTCCTTAACAAGCAGAGCGTAATGGCTCAAAAAATCGCCAGAGCCGTAGTAGCTGAGGGCTTTTCTTATTACTTTCAGTTCCTTAGTATTTGGTTGTCTAAACGCCATTTAATCGCCTTGATAATGTTGCTGTAATCTCCATCAATCCTGAATGCCTCAACCGTGTTGACAATCACGCTCTCCCCAACCTCCATGCTACCCTCCATCTCCTCGGGCAGCACTACCTCACCGTTGGCACTCATTTCGTAGCAGTCCATGCTCTCCTCTATCCCCACAACCACGAACTTTCTTCTCAGGAAGTAGGGCCTAATTTCCTCGAACCTCTTTAAGGTTGCGAGGGTCTCATTTGCTATAATGGAGGTGTTCATCTCAAGCGCCTTGACGTTTATGCCAATCTCATTCCTGTCGAGTTCGTAGCTGTACCCGCCGACCTTGCTAAGATACGTGTCGGCTATAACCTCCACCGGATACCTGTACATCGTCCATATTCTTTAAACAATTACCATTTATAACTTTCGGTCAATTTAGCAATTAATCATTTACAATACTCTTTAATGCTCAGCTCATACTCAGCATATGGACTATTTCCGCTTGGCCGAGAAGTTTCTGAGGGAGATGCACGCGAAATACATGAAGAGGGTGAGCAGGCCGGGAAACACGCCTCGGCCGTGGTTTGACTTTTCCGAAGAAAGGCTTCTGAGCAGGCTGTTTGAAGAAATGGATGAGCTCAGGGAGGCTGTCGAAAAGGAAGACTGGGAAAACCTCAGGGATGAGCTTCTGGACGTAGCAAACTTTTGCATGTACCTTTGGGGGAAGCTGTCGGTTAAGAATATATACGATAAAGGCGAGGAGCAGTAATGCTCATCGCTGTCGAGGGCATTGACGGGGCGGGAAAAACAACCATTGCTGCTTACATTGCAGAACTGCTCAAAGAAAAGGGATACAAAGTCAAGGTGCTTAAAGAGCCGGGCGACAGCAAATTCGGGAAAAAAATAAAGAGTTCTGAGGAGAGACTCTCGCCCGAGGAGGAGCTTGAGCTTTTTTTGAAGGACAGGGAGATTGACGCGAGGGAGAACATACTTCCCGCATTGCAGAGCGGGTATGCTGTCGTCATGGACAGGTACTACTTCTCAAACATAGCTTATCAGTCAGCGAGGGGCATTGACGCAAGGCTGATCAGGGAAATGAACGAAAAAATTGCTCCTAAACCTGATTTAACGATACTTCTCGACGTAGAGCCGGAGATAGCGCTTGAGAGGGTCAGGAAGAGGGGCAAACTTTCACCTTTCGAGAAGCTGGATTATCTCAGAAAAGTTAGGAAATGCTTTCTTGAGAACGCAGACGAGACGACAGTCGTCGTCGATGCGTCAAAACCGCTCGAGGAAGTCAAAGAGGAGGTAAGGAAGGTGATTGAGAGCTTTTTAAACCTCAAGAAGAACTCTAATTAAGTCCTTGTCCCTCACGGTTCCTATGAGTCTGTTCTCCGAATCAAGGACGGGAATGTAGTCCAAATCGCTCCTGACCATTCTCTTCGCACACTTCGAAACGCTCGTTTGCGGGTAGACGAACTCCGGCTTCTTCATGAAGTTCTTGACGGGCTCCTTTGGTAGCTTGACAACACTAACCTCAAAGTATTTCACAGTGTAATCTCTAACCGAGTCCCAGCTCCAGCTATCATCCGTGTCGCTTGAGGAGGAGTAAGCCGTTTGCTCTATGAAGTCCTCTATAAGCGTTTCAGTCAGCATGATTTTCTCATCAATAACTCCCACGAGCTCGTCGTTGTCGTTGAGAATTCCAACGAATTCGGAATTTGAGAGCCTCATTATCTCTCCGACCACGTTCAGAGGTGTCTCCTCCCAGACGCAGACGATGTATGGTGTTATGTAGCTCTTAACCGGTTTTTCGATGTTCATTTCGGCAATCTTCTTGATTATGTCCCTCACCGTTATTATGCCAACAAGCTTGCCGTCCTTAACAACGGGAAGCCTTCTGAAAGGCGTCGAGGTGAGTATTTTCACAACCTCTTTGACGTCTGCATCAGCATCAACCGTTGTGGGATTTGGGGTCATCAGAAGGGCGAGCTGATTCTCCTCTATTTTCCTCAAAATGTCCTTTCTCGTGACAATCCCAACAAGCTCGGAGTTCTTCAAAACAGGTACGGCTGAAATTTCGTATTTTTTGAACAATTCGAGTACCTTGTCTCTCGTACTCGGAAGGGTCGCGTAAATTACATTCGAGTTCATAATATCTGCTGCCTTCATTGCATCTCGATAATTCGTTTGAGATAAATAGTTTTTCATGCCTCGGTTCATCAGGGAACAAAGTTATGGGGGCATCTAAATCCAACTCATCGTCAGGTTGATTTTACATCAGGTACTTCTCAACGAACTCCTCTGGAGTAAGAATTTCAAGTCCCTCGTATCTAATTCCCCTGTCCTTTGTTATCAGGACGGAGTCACTTAGAATTGCTGTCGAAACAACTATTGCATTGGGGAGCTTTAATCCTCTTACTCTCAACTTGGCAGCCATATTTGCAACCTCAACGTCCACACCTTTAACTGTAAATCTCTGGGTGATATGATTGACGAACTTCTCTGCCTCAACAATCTCGTCATTTCTGTAGAATCCAACAAGAACCTCCGCAACGACGATTGTGGAAACAGCGCCTCGATAATCCCATCATCGATGGCATCCAGAATTTTCTCGCAGTATTCGGCCTTCTTCTCTGTTTTTTACGGCGATGAAAACGTTTGTGTCGGGACAGACTCTTGGAGTCTCACTCACTCAATCACCCTCTTTGTCCCACTCATCTCTGAGCCTCCTCTGGAATTTTACACTTTTTTCTCCAACGGGCTTACCCGCCTTCAGAATGTCCTTCAGTCTTTCTCTGCTTACCTCGATGAAGACCTTTCCACTCTCAACTCTGAAAATAACTTTCACCGCTGGCAATGGTTGAGCTTACAAAAAAGCATCCCGTCAATTCTTTCCAGCTACTGTTATCAGAAAATCCTTGTAAATCAAAGCAAACAGCGGTCAAACATCACCTCTGCCAATCCACACCCTCTTAACCCAATCCACCCTGTCAAAGTCGGAATCCTCCGAGACTATCACACTCACCCCATGTCTCCTCATGCTCGAAAGATGCAGAGAGTCCGAGGGTTTGAGGTTGTATCCAAGCATGAACTCCTTCATGAGGTCGTAATCCTCAGCTTCAATCGGAACAACCCTGAGAAAGCTTAAAAGTCTGTCAAGATACTCAAACACCTCATCAAGCTCGATTTTATACTTTCTGTTGAGTATCCAGATAACCTCATCGATTGCGAGCATGTTAGTCACCAGGTCGTATTTTTCAATTTTTCTGAGAAGGTTTACGCAGTAATCAAAGATTTCGTCACTTTCAGAGTACTTCAGGTAAATCAGATAATTGGCATCCAGAAAAATTTTCATTCGAACTCATCCTCCAATGCAATTCTGTAAACCTCGCCCGCAACCTTCTTTCTGGTTTTTTTGACCCACTCAATGAAATCATCGATGTCCTGCTTTTCAATCACTATCTTCCCGCCCTCTTCATCCACAAGAAGGACATCATCTGGCTTTATTCCCAGCTTGTCCCTTATAACCTTTGGAATCACGACCTGCCCCTTCGCACCTACTTTAACCTTGAGTTTTACCATAGGTATGATTTGGGGATACTTTTGATAAAACTTTTGTCTTATATGTTGTCCACTTCATAAAACACTTTACAGGCTACCGGAAGCTAACACTGAATTTCAAGAAGCTTCCATTTTTTGCCCTTTTTGATTCTGGCTTTGATGAGATAATACTTCCTTTCAAAGACGTTTCTGCCAGATTTGCCTGAATATGGGTTTATTTGCTCGAATTTTGCCTTCTTGCTTATGTCTTTTACAGGATAAACAATATAGGGTTCTTTAGAGATTGCTTCCGCAAACTCTTTATCAGCTATTGCTTTAATTGCACTTTTTGGTGGCTCATTAATTTTCTCTATGCACTTGACGTAAAGCATCGAGTCACTAGAGCCGAGATACCTCAGCATACCAAAGTATTTGATTGCTATATCGATATCATCACAACCAATGAACAAGTTTACATCATCTGGGAAAAAGACATACTCTCTAACACCAAATGTTTTCTCGAAAGTTTCTAACTCCGTGGGATTCTTCTTTTTCTTCAGCCGCTTAATCAAAACCGAGTTAATTGCAATTTGTTCAGGCGGTAAAATTCGTATATCAGCATCCCGCACAGCATAAAAAACACGTTCACCTTCAGCAACATTACCAGTTGTTCTTATGGCTGTTGCTACCAATGATAGCTTTATCGCCGACGGAGACGGTAATGGGACACTTAAGGCGTACTGTGAAGAATAATCTGGTATGCGGTACGAAAAAAATGATGGGAAGTGTAATGTCAATTTTACCCATTGCATCCTTGTTCACCTTAAAATTCCATTTTGTAAGGTTTATTTTTAATTAGCTCTCCTATTTTCATTGCAAACTCTGCAATACCATTGAACTCAGCAACTTTTAAAGAATCGTCTATGTTCTCCACTATAGTTTTTACTTCATCAACATAGTTACTCTTAAGGGGCGAGATTATGGGAACAGGTATTGGCTTTGTCGAGTAAACTATTACACCGCTGAAATCTTCAACATGAGGCAATCGTGTGGTAGTCATTGCTCCTTCTGGGCGGGCAAACAGGAGCGGATACGCCTTCAATGCAAGCTGATATCTTCTTTCCCTTGCGTTATCGTTTGCATCATAGGTGTATTTATCCTGCTTTGCCTCATTCAGCCCAATTCTCCAAGGCTGAAAGACTGAAATGATTGCATAAACTCCAGATCTTGTTGGACGATGGTAAACCATCTGAGTTGAAACTCCCCCAACCTCTTCTTCACTCTCTTCAGTTTTCTCTCTTTTGCCTTTTTCACCAAGAGCGTGTCTTGCATGAGTGTGGATATCTCTATAAACCTCAGGGATTCCGAGAGCCCAGCCAAATTCTACTGTTGATTTTCTTGAGGCTGTAGGTCTTTCGAGAAGGAAGCCCTGAACATCGCAAATGTCACATGTATTTAAAGCCTGCTTTAATGCGTCTTCAACATCCTTAGGTGTTGCTTTCTTTGATTTTATCGCAAAATTGAACTTTTCTGGATTTAGCACCTTACATGCATCGCACAAGTTGTTTTTATCATCCAATGTCCACATTATTTCTGTATGAATATGTTTTAGCATCTCTCCAGAAATTCCATCGGTTGTTACGGCCTTCTTTGTGTTCGGGTCTATTATTCTAACACTTCTCGGCTCTGTAACGTTACCAACAGTTCCTTCATTGTTCAAGCTGTGTAGCTGCCATGTAGCTCTCCCCAAAATGGCGATTTCATAAATTCCACTCACTTAAACCACCTCCTCAGATTTTAATGTAGCTTCATCTTCTCTCTCACTTTTAACAAGAGCATAACTGATGAGAGCTGCTCTAATTGGCTTCACATCGTATTTATCCACCAAACTCATAAGTTCTTCCAAATCCTTTTCACTAAGGCGACTAAGCTCCTTTCCCTTGTAGCCTCTCCTAGCTATAGTTTCATATCTTCTCAAAAACTTCTTTATGACTTCTTCAAACTGTTCTTTTGTCTCAACGTATTCTAATTCTACAAGAGATGCGTAATCGTCGCCAATCCTCAGCGCTTTCCTCAATGCCGCCCCAAAATTCTTTACGGCTTCACATCCAAAAATATCTCCAAGTTTAAACTCCGACAAAATTCACCACCTCCTTTAAAACTTTTTCTTCATAACTTCCGAACTTTATCCGATCTTTACCAATGTCATTTCTTAGATGGAGTTTGATGTATCTCTCATAATTGGACAAACTGGGATTTGTGATGAATTCGGCTAAAGCAGATGGTAGGTCTTCATAGCCTTTTCTGAAAGCGGTCCACTCAAAAATGTCTTTCCATTTGTTCAACACCTTTATTGCCTCATTGGATTCGGCTATCTGGTGTAATAAGTCAAGGGGGAAAATGCCACCTGTTAACGGCTTCCACTGGTTCCCTGTTTTGGTCATTACACCATATATCAGAGAACCGAACTTTGGTGCAAATTTACCACCTTCTTCAACTCTTAGTTCTTCTAAAACCAAATTAACAGCTATTTGAGCGAGTGATGGAAACCACCCTGCTCTATGTAAGCCTTTTACCGAGTCATCGATTCTCTTTCTGATCTCACCAATCAGGTGTAATATTCTTGTTCTGGTAGGGCTTGGAATGGCAAAAATCATGCCCATGTTCGAGAACTTTCGTATGGTTGCATTGATATGCCCCAATACTGAGAGAGTAAAGTCACTTATCGACACTTTTACAGGCGACCCTTCTGAATATTGCTTTTTTAACAGTATTTCGTCCCTAATACCCTTCGTTGCTGCCAACTCCATTGGCTGATATAGAGTCTCCTTCCCGCTGCCTATGTAAACGGGTGATTTAAGCTCTTTTAAACCGTCCAATATGTTTCGGATATCTTCTACATTTCCTAAGAACTCTACAACCTTCTTTTTCGTCTTTTCTCTTTGTCCACTTCCAATTGTTATAAACGTCCAGTCCCAAGCTTGATCGTCACCAAAAAATTTATGAATCTGGTCGATTCGCTCAAAGTTCAATTCTCTTTGTGATTCTATTAAATATAATCCACCCATGTCGCTTACAACTGCGTCTCCGCTCAGTGTATGCACGATAACCCCCACTCCATAGGCCCTTGATACATCAAAAAACTCCCAGCCAGTTTTAGGCAGAAAATATCGATTCATAACTTGCACCTCCAGTAGCAAGTCTGTCTGAAATTCTTATCAATTTAGAAAGCAAACCATAAAGTCTGTAAGCCTCATTCTCATCAGCTACATTTAAGTACGTAAAATCAAGCCTATTGGCTGAATCATGGACTTTAATCAACTCTTTCGGAACGCTCCAGACCTCCTCAATGAATTTGTTGAATTCTGGAATTAGACGGTATTCTTTGTATTCTCTCGCCCACGGTCCGTGGTGATGAGCAATTGCCAAATAGAATGCTTTGAATACACCTGCGTCATCAAATAAACTTTCTAAATAAGGTTGCAAGGCTTTTGCAGAAACAGTTGCGTGTGGGGGCAATTTTCTGACGTCACTTTCATCTGAATGGGCTAAAGGTATTTTGCCATTCCATCCTACTTTCTCCTGCCAATTTATGTTTAATTTGCCCAGATCATGTAGTGCCGTTATGCATTTAATAAGATTGACAAACTCATTATACTCGTACCCGAAGTAATCAGCGAAATTTTTGATAACATAGTAATAACGAGGAATTAGGTAGCAGTCGAGTACCCATAGAGAGTTCTTTGCGTGTTCAACCCAACTCTCTTTCTCAAGTTTATAATCAGCTTGGCTTTTAATACCTTTAAGTTTCAGTTTATCGGGCTCAAAGGATTTGATTGCATTAGGAGCAGATTTGCCAAGCACAAGCCCGACTTCTGGAGAATAGCAAGCACCACTCAGAACATAAAGTTGAAATGGGGTTACATCTTCTTTACTTTTTACAAGTACTAGCGTGTATTTGCTTTCATAATCTCCAATTACCGGATTTTCTTCTAGTTTGTATGTTTTTATGCCTAACTCCGCAAGCTTCTCAACTTTACCACTTAAAACTCGCGCATCAACACGTATTCTCGGCAGTGCCAAGATTTCCTCTGGTTCTAGAGTGTCAGGATTTTCATGAAGTGTAATATCACACGAAAAAATTTCTCTAACGTTCTGCTCCACCTTTGCCTTACTACCTTCATAAACAGCTCTTGCAAGTTCCCCAAGTCTCTGGTAGAAAAACTTCGAATCCATGAAAAACTCAAAATGACTTGAAAGTACATTGTTGACGAGTTGGAGTTCAGTTTGCCAATCTAAAGGAAAATCCCCTTTACTCCTGATTTCAGTTATTGTACTCTCGATTAGCTCTTTAAGATATGGAGCATATGGATTGCTACTGTCTCTGGCGAGCCCAAAAACGTGAAATTCTCCATTGCCACCCCACCTTGCACATCTCCCAGCCCTTTGTATCAGTGCATCAATTGGAGCAACTTCTGACAGAATTATTGGAGATGAGATATCCATTCCTACTTCTATTACTTGTGTAGAGATAAATATACACTCGCCTTTACCATTCTTACCGAATACTTTTTCAAAGGATTTCTCCTTTTCTGCCCGATCTTTTTCTAGATATCTGGAATGCAGGAGAAAAATGGGATAGTCTATTTTCTTCCTTAGATCGAGGTACAGGTTTTGTGCTCGTTCGACAGTGTTAACAACTACAACAAGTTTTCTGCAGTTCTCAGCCTCCTTTAGAACAGTATCTGCCGTTAACATTTCATCAGGTCTATTTATAAGTTCAACTTTTCGATTTCTCCTCGATTTGATTTCTGATTCATTCTTCACGTCCATAATCTCGACTTTACCTCCATTTTTCTCTATTCTTTCCTTGACACGTTCAATGAAAACATCTGGTAGAGTAGCAGACATTATGATTGAAGGAAGGCCAAGTTTTGCAGATTGCATAGCGATTGCTGCAGCAGTTTGAAGACCTTTTTCTGGGTCAAGAGTGTGTACTTCATCAAAAACGGTCAGAGCTGATGCAATACCACCTACAAAAATGTTTCCCCACCTTTTTGGCATGCTTAAGGGAACGCTCAAATATGCCCCAGCAGTCTGATCGATTGTTGTGACAATAATATCCTCCTCGAAAAGGCTACTTGTTGCCTTTTTGCCATGATGAATTGCTACTCTTAGTTTTTTGAATGAAGCATACTTAATAGCACGTTCGCCAATACTTTCCACTAAAGTTCTTGTCGGAAGCGAATAAATCAACTGAGGTGGTAAGTAGTCATTGAGGCCATAAATAAAAGGAATTAAAGATGCTTCAGTTTTTCCGGCACCGGTCGGCGCTCTAATAATCAGGGATTTTCCCTCCAGTAAATTATCCATTGCTTCCTTTTGATATTCGTATGGACTATGGCCTGTTAATTTGCGAAAGGCTTTAATCACCATAAATCCCCCTGTAAATTCCCTCCATCAAATTAACAAACCCCAAAATCCCTGCATCAATAAACCAGTTACCGGTAAACCTAAGCTCATTAGATTCGCCATATCCTGAATTGTCACATTCATTTTCTTTTCCGATGAAATCGTCAAGCGTAACTACCTTCATACCACCTTCACCATCCCAAACCCCATGCTGTTCTTAGAGCCAAAACCCGCCTTATAACCCACGTCAAGCAGCTCAGGACTACCTTCAGCCTTAAAAACCATTTCAACACATCTGTGAAAGGTGTCCTTAAGCCTGATGCGCTTCGCTTTAACGTTGAGAGGTTTCATGTGGAAGTCGAGGTTTTCCGGAGCGCTTTTGTAATATAGAACGTACTTCTTCACAAGATTCTGCAAGATAACCTCGTAAAACTTACTGTCTTTCGGATACAAATCAAAAATCCTCCTTCTGCCGTTCTCTCCGACTGAGGTAGATGCATATATGGGGCTGAGAGTTACGAACTTCTCCCTTCCCTTTACCTCCCTTTCTGGAAGAACAGACACCTCTGAGACGATGAAGTCAACACCGCAGATTCTTATCTCGGGCTTTGAGAGCAAACCCTCAACAAGACTGGCGGCAACCTCATTTCTGAGAGTGGAGAAGAAAAAGTAAGCCTCCTCGCAATCCGACACCATCTTTTCTCCCTCTATCCTGAACTTCCTCTTTGGAATGAAGAGCTTGCTGAAGGTGAAGAATTTCGGGACATCTGGCTTGTGCAGCTCAATGGAAAGCGAGGGGTCAGCCCTTTCAATAGCCCTGTAAATCGCCGAAGCGAGGTGATAAGAGTGGTTCAAGTCAATCTCGAAGCTGTCTGCAGGTGACAGGAGGGAGATTTTCAAACGCATTGAGCAAAGTTACACCTTGTCAAATATAAGGTTTTTGCTTGCTGTCAGAGTTGTGAATGAAAACCACCGGCGGTGGTGTATCTGAAAAGAGGTCGCGACCCCTATCTACTAAGGTATTTCCAGCTCCTATACACGTCGTCATGTCTTATGCGGATTGTCAAACCTGTGTCAAACCTCCTTAATTTCCTTAGTTGGTGCCGTATTTCCACAATCACGCTCATCCTGCGCAGTTTCAACCCAGACCGGGACTAGTTGTTCGAGGAGGACCGGACAACACCTTAAAGAGTACAAGAGCCTCCAAAGAGGCCATCAAAGAAGCTCTATTATTATCGACGACATTAAAAACATTAACGTTCAGGTTGCCTAGCTCATGGAAGAAGTCCTGGCGACTCACCCAGGGCTGATAGATTACATCATGCCCACAACACAGGAAGCCTTAACCTCCAGTCCTATGACTGAAAAACTTCTCTCTGAGATCTATGAGCAATATATGCAGCCTAGGAAAGAGGTCAACCTATGCCAGGCAATGTAAAACTTGAAAAGCTAATAAGTCACCTGCAAAAGATTAAAGAGTGATGAAGTGAAACAATGTCCTATGCAAGAGGTGAAAAAATTGATGGGGTAATCTTCCTAGTGGAAGAAACAGATGACGGCTACACTGCAAGAGCTCTTGGCCACTCAATTTTCACCCAGGCTGGCTCTCTTGAGGAACTGAAAGAAATGGTTAAAGATGCTGTAGAGTGTCATTTTGAGGAAGGAGAAAGGCCAAAATTATCAGACTTCACATAGTGAGGCAAGAGGTCTTAACCCTATGAAACTTCCCAGAGATATTGCGGCGAAGAACTCGCCAAGTTACTGAGAAAGTACGGCTATGAAGTTACCGGCAGTCATATGAGACTCACAACCCATCGGGGAGGAGAACACCACATAACGATTCCAAGACAGGGATCTTTGAAACCTGGAACTCTTAACTCAATTTTGAAGGATGTCGCAGAACACCTTGGAGTTGATAAAAGAGAGCTAATAGAGAAGCTTTTTGGAAGGTGATTGTTGGCTTTAAATCTTCTGAATGTCTATTTGGATGTCTATCTCCGCGCGTCTCGTATCTCTTGAGTAGTTCGCGCCGGGAAAATTACCAACCATAACGAGTAAGCTGCCTTAATCGATTTCTCCTCTCTTCGATTTTTAATTTTGTATTACAAAAAAGTAAATACTCATAAAGCTCATACCTAAGCAATCCCAATCTTGGAAAAGCCCAATTAACCCACCTTAAAAATGGGCCCGCGGGGGTTCGAACCCCGGACCTCTCGCTTATCAGGCGAGCGCTCTAACCAGGCTGAGCCACGGGCCCTCAGTCAGCTTGAGGAAAAAAGGGTTTATTAAGATTATGGTGTTGTATCTCTCATGCGCATTTCAAGGGAATCCACAGACTACAGAGTTTACAGGATTCTATCTGAGAACCCTCTTTCCGGAGAAAAGCTGGCTAAGAAGTTGGGAATCTCGAGGACCGCTGTATGGAAGGCTGTGCAAAAGCTAAAGGAGTGCGGAGTTTATGTTGAGTCAAATGCGAGCGGCTACACCATAGCTGGAGAAGAGGAGCTCAATCCGTATGAGGTGGCGAGATTGGCCTTTGAAAGCGGTTTTAAGGAGGTTCACTTCTACGATGTTACCGATTCCACCAACAGCAGGGCCAAGGAGTACGGCAAACCAGATGCGCTTTTCTTCGCTAACAGGCAAACGGCCGGAAGGGGGAGGCACGGAAGGAAGTGGCTCAGCGAGGAGGGCGGGCTGTATTTCTCGGTAACGCTCTCACCACCCCTCGACTACTCTGAGTTGCCAAAGCTCACGCTGATAGCGGGGCTGAGCGTCGCTGAGGCGATTCCTCAATCGGAGATAAAGTGGCCGAACGATGTTCTGATTAAGGGCAGAAAGGTTTGCGGAATTCTTTCCGAACTGCACGGGGAGGTTGAAAGACCGCTCGTTATAGTTGGAGTTGGAATCAACGTGAAAAATCCTCATCCTGAAAACGGTATTTCACTCTCCGAGCTGTACGATGTTTCCAGAAGGGAGGTTTTTGAGCAAGTCATCAGAAATTTCTCGAAAAACTACAGAATGCTGCTGGACGGTAGGTGGTGTGAGCTCAGAAGGAGAATCGAAAGGAGGTGCTCCTCGGTAGGAAAGGCTGTGAGAGTGACAACTCCTTCGGGAGTTGCGGAGGGAATTGCGGAGGCAATCTCCGAAGACGGCTCGCTTGTAGTAAGCGGCAAAAAAATCTACGCCGGAGACTGCATTCATCTCAGATGAAAAATTTTTAGTATATCCTTTTACCAATGTCTAACATGGAGGAATTTCTTCATCAGGAGTTTTTCGAGTGGGTTGAGAGGGCTGCCAACTACATAAGAAGCTATGCCGGGGGCGGGGTTACAGTTGTTCACCACAACGATGCTGACGGTCTTTGCTCCGGGGCGCTTTTGAAAAAGCTCTGCGAGTACTGCGGTTTTGAGGCGGAGCTGATTTGCATTGAGAAGGTCTACCCTGCGGTTGTGGAGAAGATTCACTCTTCAAGGGATGGCATGATCATCTACACTGACTTGGGCGGGTTAGCTGCTGACATGATTGATAAAATAAACGCCGGAAAGAGCATGGTTCTGATAATCGACCACCATCCTGCGAAGGATATCGACAGTGACTACGTTCACGTTCTCGATCCGGAGCTTGCGGGGATTTCGGGAGATGTCTTCGTTTCGGCATCGAGTCTCAACTACATATTTTTCAGGGCTGTTGCTGGGGAAGAGGCTAAAAAGTACGCTTACATAGCCGTTCTCGGGAGTGTTGGGGACTACCATGACAGGAGCGGGGGTGTGCTGGGATTCGACAGATTTGCACTCGAAGAGGCGATTGATGAGGGGCAGGTGAAGGTGAGGTTTGAGGGAGCGAAGGAGAGGTACTTCATTAAGCAATTCGGAGAGTATGCTGACGTCATCGCCCCGAGGCTAACAACTCTTGGGGCAGTGGGCTACGAGGAGAGAGCCTACCAGCTTGGAATCAGAGCGTGCTTTGAGGGATTTGATGAGAAAACTCTTGAAAAGGTTGAGCAGCTTGAGAAGCTTAAAAAAGAGAAGTTTGAGCAGATGATGGAGAGGCTGAGGAACGGTGAATTGAAGATTGGAGAGTACGTGCAGTGGTTCCACGTCGGCGACTTCTTCTACCCTATGGGCGTAAAGATGGTCGGAGAGTTCTGCCAGCTCATAAAGGACATGACGTTTCTGAAGGATAACCTCTACCTAATAGGTTTTCAGAACCAGCCGAAGTCCATTCCAGACCTCGGTGAGATTGGGTGGGATGCCGTAAAGGTGAGCGCAAGAGCTCCTACGCCTCTGGAAAGAATGATTTTGAGAGGCAAAATGCCCGGCCTCGATTATCTGATACCGAAAGCCAGCGAGGCTGTTGGCGGCTTTGCGGACGCAACCCACAGAATCGCGGCTGCGACGGTCATAGACAGGGGAAAGGAGGAGGAGTTTATCGAGGCATTTGAAGGGCTGGTGAAGGAGTATGAAGCGTCTCGTGGTTGAGGACATAGAGAAATGCGTTGGGTGCGGGCTTTGCATGTTCGCATGCTCGAGAAAGTTTGCAAAGAGGCCGGAAATAGGTAACAGCAGTTCTGCAATCCTTCCTGTCAGCCTGAGCGGTTTTGAGAGGGGCGCGACAATCATATTCTGTAGAGCCTGTGAGGAGCCACCGTGTGTGCAGGTTTGCCCAACCGGAGCCCTGAAGCCAAAGAAAGGGGGCGGAGTGATTTACTTGGAGAACCTCTGCCTTGGATGCCACTACTGCGTTGAAGCCTGCACACTCAACGCCATCTTTGTGAGGGAAGATGGAAAAATAGCCGTCTGCATCCACTGCGGCTACTGCGCCAGCTACTGCCCGCACGAAGTTATAGCCTATAAAGAGGTGGAAGCATGAGGGATGTTGTTCTCGTTATAGACCTCAACAACTACACCTACGAAGTAGAGCATCGCCCTGAGCTTTTCGAGAAATGGCTTGGTGGAACGGGTGTGGCGGTTCAGCTTATGAGAGAGCACATGGATCCGAAAGCAGACCCGCTCTCTCCCGAAAACGTCATAGTCTTCGCCACCGGACCCCTAACCCCGGCCTACCCACTCGCATCTAAAACAGTTGCGATGTTCAAAAGCCCCCTCACCGGCAATCTGGGCGAGAGCCACGCCGGAGGGAGAACTGCTGTATCGATAGCTGCTGCAGGTTACGGTGCAATCGTGATAAAGGGAGCAAGCAAAAAGCCCGTATATCTGGTAGTTGAGCCTGGAAAGGTTCACTTCAGGGATGGTAGAGTCCTCTGGGGCATTCCTGACTCGCTTATTGTTGGAAGGATACTGGCAGAAAATGAGTCGGGCAGGGGAACGAGGACGATGATGAGGATTGGCGGTGCTGGAGAGAGGCTTGTCAGATACTCCTGCGTCACAACTGAGACGTACAGACACTTCGGAAGGCTCGGACTCGGAGCGGTTTTTGGTAGCAAGAAGCTCAAAGCTCTGATTGTCAGAGGGAGAAAGAAGTACCTGCCGGCTGACGGCAAAAAATACAGGGAAGTTTACGACGAAATATACAGGATGGCGATTGAGTCGGACGCGATGAAAAAGTATCATCTTCTCGGCACCGCAGCCAACGTAATACCCCTGAACGAGCTAAACGCCCTTCCAACAAAGAACCTCAAAGCTGCGAGGTTTGAGAAGGCTGAGGAAATAAGCGGAGAGGCTCTGGCGGAGCACAACCTCGGAAGGAGGATAGCCTGCAGCCATTGCCCGGTTGCGTGTATTCATCTTGCCGCATTGAGGCTGCCCTACGAGAACGAGCCTTACTTCTTCCGGACCATAATGATTTCCTACGACTACGAGCTAATTTACTCCCTCGGCTCCATGCTCGGAATTGGGAGGAGAGACGATTTGCTGAGGCTCATACACAGGGTTGAAACCTATGGCCTGGATGCTATGAGCACAGGAGTGTGCTTGGCGTGGGCGACCGAAGCGCTGGAGAGGGGAATTATCACCGAGAGAGAGACGCTCGTAAAGCTGAATTTCGGAGATGTTGAAAGCTACCTGAAAGCGATCGACTACATTTACGAGCAGCCGACGGAGTTCTACAAACACCTCGCTATGGGCGTTCAGCACGCCTCGGAGATTTACGGAGGGAGGGAATTCGCCCTAGCCTTTGGCGGCAATGAGATGCCGGGCTACCACACAGGCTATGCAGCGGTGCTCGGCTACCTGACGGGGATGAGACACTCCCATCTCGACTCTGCAGGCTACAGCCTTGATCAAAAGGTAAAGGACCTATCGCCAGAAGAGGTTATCAACAGGCTGATCGAGGAGGAGAGTTGGAGGCAGGTTTTATCTAGCTTAGTTGTGTGCTTCTTCGCGAGGGGAATCTACACACCCGAAGTAATTTCCAGAGCTTTTGAACCGCTTGGCTATTCAATCTCACCTGATGAGCTCAAGAACCTTGGCACCGAAATTTACAGGGAAAAGGCGAGGCTGAAGGTCGCCATGGGCTTCAATCCCAAGAAGCTTTCCGTCCCTAAGAGGATATTTGAGACTCCCTCACTTCACGGAAAGCTGAGCGAGGAGTTTATGGCGAGAGCCCTTGACTACTACCGAAAAAGGCTTGAAGAAATGCTCTAAATTTCCACACATTTTTCAGCGATGTTGCCGAAGTAGCCTACCTCCATTTCGCAGACCCTGTTTACGCAGTACCTGTAGTCAACATCCTCATCGCCTATCCTCACCCAGGCGTGCTTGGAATCTCCACTTTCCCCTTCCCTCTGTCCCACGCAGAACCTGACGTCGTAGCCCTTCACCTTCATAACAGCCGCCATTGCTGCAGCCACATCGTCGCAGTCGCCAACCCTGTGAATAAGGAACCACTCTGGATTGACTATTGCATCCTTTTCCTTGAGCATTGCCTCATCCTCGACGTAGTCGAAGGAGAACCTTTTTCCATTCAGGTAAACCGCATCTGAGACAACAATCATCTCGGCAAATTTTGAGATTATCGGAGAGTTCAGGGAGTCCTCAATAGCTCGCTTTGCCTTATCCAACCTTTCAACAATGGAGCCTTCCAGCCTGACGGTCCACCGTTCGGGATTCGTGGATATCAGGTCTTTAAGCTCCTCCACGTCTCTCTCTACATCTCTACGTTCCTCAGCAGCTTTTTCCAGCATTTTTGTGCAGTTTTGGAGTCTCTCAGCGAGACTTTTCTGCTGCTCAACGTACTTTCCCCTCTCCTCCAGCAGGCTCAGGTACTCGATTCTGAGCAGACTGTACTTGGTTTCAGCCTGAACGCATTTATCGTAAAGGTATATCGAGGCCGTTGACGCAACCACTGCAATGATCAGGGCAATAACCAAGCTCTTTTGCATGCAATTAGTACCACCGACACTCAAAAAGGTTACCGTAAAAAATTTTAAGGTATAAGTTAATTAATTATTATGAAAGTAAGAACCGTTTACTGGAAGCTGGACGGGGAGTGGAGCACGCTTGAGAAGTTCGCTGAAATTAGTTCTGCATACTTCAAAACCGGCAGCACCGCTTACTGGAAGTTGCTAATATCCACGCAGGAAGTTCAGGTTAAGAGGGGTAGACCGGTTATAATAAAGGTGAGAAAGGTAGAACTGCCAGCAAAAACGGCAGTCTCTCCCCTCTCGATTCAGAGGCACGCTTTGGGAACGGTTGTTGACGTTTACGGGGAAAGGCTTTACAGAGTTGAGGAGCAGAAGAATATAACCCACGTGGTTTTCCTTCCTGTTGAGGATGGTACGGTTGAAATAGATGACCTCCTTGGCGTGGTTAAGGTTTACCCGATGAATGTGGCGCCAGCGGAGAATGTAGGAGCCATCACAGCCCCGGAGGTTGCGATGTCACTCAAAGAGCAGGAGGCAAATCTTGTTTACGTCAAAGATGATGAGGTTGTGAGAGAAAAAAGGATTCTGAAGGAGTACTGGTACCGCAGGTGGCACATTGGGGAGTGGTACCCCCTGATAGCCAGAGAAGAGGCTGAGGTAACGAAGGGCGAGGCTGTCAAGGTAAGGATTGAGAACCTTGAGCTGCCGGAAAACACCATTCCGGTTCCCATGTCCATTATGACCCACGCCCTCGGAACGGTTATTGACATTGCCCACATGGGGAGGCCGAGGGCTGTAGAGGAGAGAAAGCTGATAACCCATGCAGTATTCCTTCCAGCCTTGGATGGCAGGGTTGAAAAAGGGGATTTGCTTGGTGTTCTGAACGTGTACTACATCTCATCCGGAGAAAGGGCTGCCAGAATCTTTCAGCATCTGACGGGTAAGGTTGAGGCCAACCACGTTTACTGGAAGGATGGAAGGATAAGAAGAAGGAGTATAGTCGTTACGCCTTTCAGCTTCAGGAGGAGCAGCATAGGAAGGTTTGAGCCAGTGATAGCTGAGGAAAGCGTTGAGCTTGCAGAAGGGGAGGTGGGAGTGGTTAAAATCAGGGACCTTGAGTTCCCGTCGGGAACGATAACCCAACCCCTGACCTCCTTCAACCATGCATTCGGCAGCATCGTTGACCTCTGCGCCTTCTCGCCGCCAAAAATGGTTGAGGAGGACAGAGTTGTTACGCATGCGGTTGTGCTATCCCCCAAGGGAGGAAGAATAGAAAAGGGAGACTTGCTTGGGGCGGTGGCTGTTTACAACATCTCTGTGCTGAGAGAGCCGGAGTTTCTCATTTCGAAGTACAGGGAGCTAATGATAAGGGCGGAGCAATGAACTTAATTACTCAGCAAAATTTTTTCCATGGACTGGATCGAGAGGGAGAAAAAGCACATTCTGCAAACATATACAAGGCAGAAGGTGGTCATTGAAAGAGGAGAGGGTTGTTACGTTTACGACGTCAACGGAAAAAGGTATTTGGACCTGGTTGCAGGAATAGCGACGGTGAGCATAGGCCACTGTAACAGCCACCTCGTTGAGAGGCTGAAAGAGCAGCTCGAAAAGCTAATCCACATTTCGAACCTTTACTACACCACCCCTCAGGTAGAGCTAGCAGAGAAATTGAGCGAAATTGCAGGAATGGACAGGTTCTTCTTCTGCAACAGCGGAGCGGAGGCTGTTGAGGCTGCCCTGAAGTTCGCAAGGAGGGCCACTGGAAGAAAGAAGTTCGTTTCCTTTACCGGTGACTTTCACGGCAGAACGATGGGGGCTCTGTCTGTCACGCACAAGGAGAAGTTCAGGAAACCGTTTGAGCCTCTGGTAAGCCCCGTTGAGTTCGCCGAGTTCAACAATCCAGAGAGTCTGGAGAAGGTGGTGGATGAAGAAACCGCTGCCGTCATTGTAGAGCTCGTGCAGGGCGAGGCTGGAGTTTATCCGGCTGATAGGGAGTTTGTGAAAGCGATTGAGGAGCTTAGGGAAAAATACGGATTTCTGCTCATAGTTGACGAGGTCCAGACGGGCTTCGGAAGGACTGGCAGGTGGTTTGCCAAGGACCACTACGGCATTGAGCCGGACATGATAACGATGGCAAAGGCAATGGGCTCAGGAGTGCCGATAGGGTGCTGCGCATTGAAGGAGGAGGTTGCTGAGAAGATACAGGTAGGAGACCACGGTTCAACCTTCGGCGGAAACCCTCTGGCCTGCACTGCAGCACTGGCGACGATTGAAGTCATCGAGAGAGAGGGGCTGGTGGAGAACTCAGCCAGGATGGGCGAGTATTTCGTTAAGAGGCTGAAGGAGAGCTTTGAGAACGTCATCGGAGTGGGACTCATGATTGGGTTTGACGTAGGAGATGCGGCTGAATTCGTCAGGAAGTGCCTTGAAAATGGATTGCTGGTCAACAACACCTCCGAAAGGAGGATTCGCTTGGTGCCGCCTCTCGTAATTACGGAAAGAGAGGTTGATAAAGCTGTTGAAATAATGCTGAATTAATCTTTTTTTACAGGGATTGGGCAGAGGCAGACCGGAAGCAGATGAACCTAATCTCTTCCAAAAGCTAATAACAAAAAAGCCGACGGTTCCCGCAGTTCCCGTGCCCTCTCGGAACACAGTACTGTGCGGGACGGAACGGGGCTTAACTTCCGGGTTCGGAATGAGTCCGGGTGTTTCCCCCGTCCTATGACCGTCGGCATAACTGGCTTGGCTCCGAGTTATTTAAGGATTTTGGTCGCCGAGAATCCGCTCTTCTATGCTAATTTTTCTGGAAAATTTCTCCCTAACCTCGGGCTTCATTAGGTACCATATGATTAGCAGGTTGATGGCGATTTCAACAGCTGCCAGAGGTTGGATGAAGAAGAGGAAAATGCTGTAAACAAAATTGACCCCCGCTATCAGAATGGTGAGTATTCTGCCCCACTCTTTGAGTGTGAGCAGGCCAAACCCTGCCAGCAGGTAAACTATCCCGAAAGTTACCGCCATGTACGAAGCCATTTCGTAAACGGTTTTCAGATCCTCCTCGCTGACGGGCATATTGCCCAGAGACTGGTTGAGCAGCTTTCCGTACTCTTCGACAAAAACTGGGTATGACTCCTCTTTTGTTGAAAGGAGAATTGTGCCGGTAACAACGGCGAGGGAGCCGATTGCAAGAAGGACGATTGCGAGTATCGTGACGCCGAGAGGACGCATGTAGGCTTTAAATTGTGGAAATATATATCGTTTGCCATTTCCTGGAGTTCCTGAAACCAAAATTTTGATAAACCCTTGGGTACCATTCGAATCGAAGCCCCGTGGGGTAGCGGTCAATCCTGCCGGACTCTGGATCCGGCGACGCCGGTTCGAATCCGGCCGGGGCTATCTGTTTTGTTTTCAATAAGCAGGACATTGAGGAGATTTTGACAAAAATGGCCATTAAGGGCGTTTCTGGTGGCCATTTGAGGGACACATCAAAGAGATTATATGACTTTGCGGAGTGGTGTTCATACCGATTTAATCTTAGTGACATAAAAATTTATATAAACGAATTAAAAAGAGAGTATTCGCCCGAATATGTGCGTAAAGCCGTGCTGGACATCCGCAGACTGCTTAAACACCTGAATTACCCTCTTGCAGATGAGATCCAGCTTCCGAAAACACCCAAGCGGAGAAAGCTCGTAGTGAAAGTTAAAGATATCAAAAAATTACTATCTGAAGTTCAGGATCTCCCAGTAAGGTCGATGGTGCTGAGAACACGAGCTGCGGTTTTGCTCGCAGCCACTTCGGGCATCAGAGCTGAGGAACTCTACAGACTAAAAGCTGAGAACATCGATTTGGAAAACAGAACAATACGCATCCCAGCTGAGATCACAAAAGACTATGAGGAGAGAGTGACTTTTATCTCAATCGAAGCTCAGGAAGCTCTCAAGGCGTTTTTCGAGAGCTACAAGCCTAAATCGGTTTATCCGTTTACAGAATCGACGCTGCGGAAGTCATTTGGTAAAGTGAACTCACCGCTCAGAATGAAGCACATGCGCAAATTCTTCTCTCAACAGAGCGACAGACTGGGCATGCCCACAGCGGTAAAGAAGATTCTAATGGGTCACGTTATCGGCGATGAAGACTTTGTCATTGTCCGAGGAGGAGATGTTGACCTTAGACACTACGATTTTCAGGACGAGGAGGAGCAGCTTGTTGGCCTCCTCCTCAAGCCCAAGTTTGATAATTCGATTTATCGCCATTTAATGCGATTGATTCGAATGACTTTAAAAGAGTGAGTTGGGGGTTAATCCTCTGCAGTTTTCAGCACCCTCCAAGCTCTAACAACTTCCGCCTTAGCTGGCCTTCCCTCCACGAAGATCTCAATTGCTCTGTGCTTTCCAGTCTGGTGGATCAACCTGGGCTTGCTGATCCTCCTGCCAACGCAGCGAATCTTCTCTCCCTCAATCCTCTGGCTCGACATAGCCCTCACTCCACAGCTCCATCAGAATATCGTTAACCAAGCTGAGGTCGAGTCTTAAGGCATCTGCGATCTCATCCGCCCACACTCTCTCCTTGCCCTTGATAAACTCCTTCACCTCTTCCTTGGCCTGCTCTTTCGGGACGTCTCTCAGCTCAACAACTTCCAATCCTCGAAGTTCTTCAGCGTAGTGCCTGATCGCTTCTCTGATTGCCTCAGCCTTAGATGTTTTAAGCTTCTCAACTATGATGTTGAGCTCATCCTCAACTTCCGTTAGGTCGACAGGGTAGATGTAGCGCTGCATGTATAAGGTTGTATAGGGGAGTATAAATAGATTTTTGGATTGGGGGACACTGTAGAATTTTATCGAGAATTCTTTGTTCGAGCTCGTATCTCTCGAAAGCTTCTGCCTCGATGGTGGCGAGGACCATCGCCACATTTGCAGGATCGACGGCCTTGACAATCAAACCGTTCTTGGTGAACCTACCGGTGGTAATCTGCTTGGCGGCATACCTAGTTAGTCAGGTTTTTTGTCTCGCAGGTTTCTGCCCCGATTACCTTGCAGAACTACACTTGTGCACTTTCTTTACGTTCTTCACTTCATTTTTGCTGGTGCCACTGGCGATCTTCACGCTAAGGAAAGACGGGAATTTTCTCCGGAAAAGGGCAGTTTTTACCTCTTACAGTTGCGTTTATCCTCCTTTTCGACTCGGAAATCCCACCTGTTTTTACAGCTATCACTGGTTTCTGATTCACATTCCGGAGTCGCTCTGGCTTGTGAATAATGGATTTGGACTTAGAGCCACCTGCAGACTCTCCTCTCGGCGCTCTCAACGATGACGTACAGTGCAAAGCCGAGAAGGGCCATTGTTGTAATTGCAGCGTACATTGTCGTGTAGTCGGCCCTGCTCCAGGAGTCGATTATGAGGTATCCCAGACCGCTCGTTGTGGCGAAGCTCTCAGCAAAGAACAGGACTGCTATGGCGGTTCCTATGCTTATTCTCAACGCAGTCAGGATTTTCGGCATAACAGCTGGGATGATTACGTGCCTGTAAATGTCGATTTTTGACGCTCCGAGTGAGAGTATTGAGTAAACGTAGTAATCGCTGACCTGCTTTGCCGCATCTCTGGTTGTGACGGCAATCTGGAAAAAAAGGATTGTTGCGATGAGCAGAACTCTTGACAGGTCACCTATCCCGAAGAGAAGAATGTAGAGGGGAAGAAGAACAATGTGGGGGATGGGATAGAGAAGGTATATTATCGGCGAGATTGTTGCATCAACAACTCTTTCGCGGCTTAAAATGCCAGCAGGAAGGGCAACTGAGAGGGCAAGCGCGAGAGAGTACACGACTCTGATCAAGCTCACGGCTGTGTGCGTTATCAGCTCTTTGCGAGTTAAGATTAAAGCCAGCACGTCCAGTGGATTGGGCAGGGCGGGATTTTGCAGTAAGTAGCTTGCAGCCGCCCAGATGAGAAGCAGGGAAGCTAAGGTTATCAGGTAGCCCTTATAGTCTGCCTTAGAAGCTTGCATCTTTCGAAAAACACCTCCTCGTATCTGTAACTCTCATCCCCAGCCTCTCTGTTATCCACGACCGCCTTCACCCTTCCCGGTCTCTCGGTAAGAACCACTATCTTTCTTCCCAGAAAAACGGCCTCTTCAATGCTGTGAGTCACCAGAACCATGGTTGTTTTAGTTTCCTTCCAGAGATTGAGCAGGAAGTTCTGCATTTCCTCTCTCGATAAAGCGTCAAGGGAGGAGAGGGGCTCGTCCATCAGGAGGATTTGGGGTTCGATTGCGATTGCTCTGGCTATAGCTACTCTCTGCTTCATCCCCCCGCTTAGCTGCTTAGGGTAGCTCTTTTCAAAGCCCTTCAAACCGAACTTTTCGAGAAGCGCTGTAACTCTCTCCCTCTCTGCCCTCCTGCTGAAGCCCCTAATTTTCAAGCCAAGAGCAACGTTGTCGTAAACGGTTTTCCACGGAAACAGGCCAAAGTCCTGAAGAATTAGGGCGGCATTTTTGAGTGGGGAATTGACAGCCCTGTCATCGACCAACACTTCACCCTCAGAGGGTTTGAGCAGTCCGGCCATGATGAGCAGTAACGTCGACTTCCCGCAGCCTGAAGGACCGATTATCGCGCAGGTTTCTCCATCCTCAACCTCAAAGCTGACACCATCAAGGGCCTTTAGCTCTCCAAAAAATTTTGAAATACCCTTTACCGTAATCATCTGATTGCCTCTTCGTAGGGGACAGGTTTCTCAATCAGCCCCCTCTGCATGGCCCACTCAAGGTAGCGGTCGTAGTATTCCTTCGGCAGTTGCTGCGGTTCGGGATAATCGGGTATTGGATAGCTGCCCGCAATATTCTCAGGAACTCTCGCTATCTCAATGAATTTCTCCCTGTACTTCTCTTTGTTCGCGTTTATCTCCCTCACAGCCTCTCTGTAAGCTTCAAGGAACTTCTGAACCTTCTCGTCATCAACATCCCCTCTGAAGACTATGACAGTCTGCGTGATGCTCTCGTTCAGCATCGCATCGCTGAGAATCAGCTTCGCACCTTTGCTTACCGCGTAGCTTGCTAGTGGCTCCGGCAGAACGGCAGTCTCTACATTCCCATTCAGCAAAGCCTGCATTCTTATCGGAATCTTGGGGATGGAAATCTTGGTGTAGTTTAATCCGTATTCGGACAGCATAACGTCAAGAGCGTATTCGATTATTGTGTTCAGCGAGACTGCTATTTCCTTGCCGTCTAAATCCTCAACTGAGTCGATGTCGGAGTTTGGTGCAGCGAGTATAGCGAAAACTCCCTCTTTAGGTGTTTTTCCCAAGCACAATGAGGCTATTCTGACGTCGTAGCCCTTGTCTCTGAGCAGTATCACCGCAAGCGGATCGGTTATAACGGCATCGACCTCTCCGGCGGTCAGCGCGGCATCTCTCTCAACGGCGCTTGAGAACTGTATAACCTCAACATCGAGTCCGTGCTTTTTGAAAAAGCCCTGCTCGTCGGCCACAACTATGGGCAGAGAGTCCTCAATCGGCAAAATTCCCACTTTGAGTTTTTCCTGCGGTGCCTGGCTGCATCCGAGCAGGGTTGCTGCAAGAATCAGAGTTAACAACAACCTCCGCATAGTGAAAAATTTGTGGAGGGTTCAAAAAACTTTGGGAGTGGCGGTAGTAAGCCCCCTTCTGTTCCGGCGGCATTAGACTGAGCCGCTTACGCGTTGCACCCGGCGGGGAGGAGGCCGTTTCATCCGGAGCGGGTGACCTCATCCTTGCGGAATCATCGCATTTCCCCGCACCGGTCTCGTTTCTGTTCCTCCTCCGCCCCTTCTCAGGGGCCTTCCGCCACAGCGGGTGGGGGGACTTTCCTCCTTTCGGTCAGCCGCCCACCGCCGCTCCCACTGTAATGTTTCTCCGACGACTATTAAAAATTAGCTCAAAGTAAAAAGCGAAAGGTATTTTAATGTTAAATTGTGATTGAGTGCATGGAGTTGAAGTACAAAATCGGATTTCCAAGTTTGTATTACCCAAAAATCTCGTTGGCGGACAGAATAGATGCAGCAGCCGAAAAATTTGGGGAAAAGACGGCAATAATTTCTGCAGAACCAAAATTCCCTTCTGAGTTTCCTGAAAGTATGAATTTTCTGGAGATATGTGAGGTTACGAAAAAGCTCGCCAGCGGCATCTCGAGGAAAGGAGTGAGGAAAGGGGAGCACGTTGGTGTGTGCATACCTAACTCTATCGATTACGTTATGACAATCTACGCTCTCTGGAGAGTTGCTGCAACTCCCGTTCCGATAAACCCCATGTACAAGTCGTTTGAATTAGAGCACATCCTGAACGACAGCGAAGCTACAACGCTGGTCGTTCACAGTATGCTCTACGAGAATTTCAAACCTGTTCTTGAAAAGACAGGAGTTGAAAGAGTTTTCGTTGTCGGTGGTGAGGTAAACAGCTTGTCAGAAGTTATGGATTCCGGCAGTGAGGATTTTGAAAACGTGAAGGTGAATCCCGAAGAGGATGTGGCACTGATTCCCTATACGGGCGGCACAACTGGAATGCCGAAGGGTGTGATGCTCACACACTTTAATTTAGCTGCAAACGCCTTACAGCTTGCCGTAGCTACAGGGCTTTCGCACATGGACACGATTGTGGGCTGCATGCCAATGTTCCATTCAGCGGAGTTTGGACTGGTCAATTTGATGGTTACCGTCGGTAACGAGTATGTTGTGATGGGAATGTTTAACCAGGAGATGCTGGCTGAGAACATTGAAAAGTACAAGGGCACATTTTCATGGGCCGTTCCTCCAGCGCTCAACGTGCTCGTCAACACTCTTGAAAGTTCGAATAAAACCTATGACTGGAGCTATCTGAAGGTCTTTGCTACGGGTGCCTGGCCTGTTGCTCCCGCTCTGGTTGAAAAGCTTCTGAAACTGGCTGCTGAAAAGTGTAACAATCCTCGCCTCAGGCACAATCAAATCTGGGGAATGACCGAGGCATGTCCGATGGTTACGACGAATCCTCCTTTGAGACTCGACAAGAGCACGACACAGGGCGTTCCAATGTCTGATATAGAACTCAAGGTTATTTCGCTTGAGGATGGCAGAGAACTTGGTGTTGGGGAGAGTGGTGAGATAGTTATCAGAGGTCCGAACATTTTCAAAGGGTACTGGAAGAGGGAGAAGGAAAATCAGGAGTGCTGGTGGTACGATGAGAAGGGAAGAAAGTTCTTCAGAACCGGGGATGTTGGGTTTATTGATGAAGAGGGATTTCTGCACTTTCAGGATAGAGTAAAGGAAGTCATCAAGTACAAGGGTTATACAATCGCACCGTTTGAACTTGAAGCTCTGTTGATGAAGCACGAGGCTGTTATGGACGTTGCAGTTATAGGAAAGCCGGATGAGGAGGCTGGAGAAGTTCCAAAGGCATTCATAGTTCTCAAGCCAGAATACAGGGGAAAGGTTGACGAAGAGGACATAATAGAGTGGGTAAGAGAGAGGATTTCGGGTTATAAAAGAGTAAGGGAAGTTGAATTTGTTGAAGAGCTACCCAGAACGGCGTCGGGAAAACTTCTCAGGAGGTTGCTGAGAGAGAAGGAGGCCGAAAAGGGTTGAAGGGCAAAAAAGGATAAGCTATATCTTGCCCAACTCCACTTAGCCTCATGCACGGCAAGCTGGTTGAGGTTGCTGACGGAGTCTATGCATACATTCAGGGCAGAGGGGAGTGGTTCGTAAACAACGCAGGTTTAATTGTGGGTGAAGAGTTCAGTGTGGTTGTTGACAGTGTTTGCAACGAGCAGAGAGCTAAGGAGATGATCAGCCAATTCAGGGAGGTTACAGCCAAAGATTTCAGAATTCTCATCAACACTCACGGCCACCCTGACCACGTTTGGACGAATCATCTTTTTGATGCGGTCGCAGTAGCTCACGAGATGGGAAGGCAGGAAACATTAATGGCCTTCGTAGAAATTTATCAGTCCCTTTTTCCCGACTTGGACTTCAGCGGGGCGAAAATAACGCCGCAGAACATCACTTTCGAAAGCAGAATGAAGCTTTATAATGACGCTGAAATGCAAATCATCCATCCGGGTGTTGCTCACACGAGGGGGGATTGCTACATATATATTCCCCAAAAGAAAGTTGTTTTCTGCGGAGACTTGCTATTCGCAAAGCCCTGCACACCCCTTGCCGTCGGCGGGTCTGTCAGGGGGAGCGTAAACGCGCTCAGAGAACTTCTCAACCTTGATGCAAAAATTTACGTTCCGGGCCATGGTGGGCTGGCAGGGGAAGAGCATCTGGTTGAGGCGATTGAATACTTCGAGTTTGTCTGGGAGGAGGCAAAGAAGAGGCACGAGAGGGGAATGGGCTGGTACGAGGCGGCGATGGACATTGATCTGGGCGAATATGCAAAGTGGAGCGAAGCGGAGAGAATTGTCGGCAATGTGGCCAGAGCCTACGCCGAGATTGAGGGAAGGGAGCTGGAGTTTGCTGAATTGGTTGAGGTGGCGAGAAAAATGCTCGAATACGGAGGTGGTAGAAAATGAGGCTCGTAACCTTTGAAAGGCTGGGAGAGGAGAGGATTGGTTTCGTGCAAGGTGAGAAGGTTTTCGATTTGACTCTATGCTATGCATCTCTGCTAAGGAAAGAAGGTGTGGCGGTTGCAATGAGAGTTGCTCAAGCTTTAATGCCACCAGACATGCTCGGCTTTCTTGAGGGGGAAGAGAGAGCTCTTGAGGAGGCAGAGAGAGTAAGGGAGTTTGTTGAGGAAAAGGAGGGAGAGGTTGAGGGGCCGAATGGAGAGAGGGCTGTATGGCCTCTCAGCGAGGTGAAGCTGAAAGCTCCCCTTAAGCCCAAACTGATGGTGGACTTCTCAACCTTCGAGGAGCACGTGAGAATGGGCTTTGAAAAGCTCGGCATGAGCATACCGCAGGAGTGGTATCAGGTTCCAGTTGGATACAAAATGAACCCCTACTCCGTAATTGGCCCTGAGGAGCCTGTTATATGGCCGAGCTTCACGCAAATTCTCGACTACGAGCTTGAGTTTGGAATTGTTGTGGGGAAGAGGGGGAAGAACGTATCGAAGGAGGATGCGATGGATTACGTTCTGGGCTACACAATCGTCAACGACATCAGTGCGAGGGACATGGAGTTCATTGAGCTAAAAGCCATGCCCCTCGGGCCGTTAAAGAGCAAGGATTTTGACAACGCAACACCAATGGGGCCTTGCATAGTGACGAAGGATGAAATCAAGGATCCCCACAACCTGAAGATGGTGGCGAGAGTTAATGGAGAGGTCTGGAGCGAGGCCAGCACGAAGGACATGCACTGGAAGATTCCCGACCTGATTGCCCATCTCTCCAAAGACCAAACAATCCACCCCGGCACCGTAATGCTCTCAGGCACTCCCGGCGGGGGATGCGGGATGCACGTTGGAAAGCTCCTCAAGCCGGGAGACGTGGTGGAGCTTGAGATTGAGGGAATTGGGGTGCTGAGAAATCCGATAGTAAAAACCTAATCGAGTATTTTCGAGACCTTCAGCAGAAGATTTCTCGCAGAGAGAAACTCTGCAACCTCCCCATTCTTTGCGCTGAAAAGCTCCTTGAGCTTCCCCTTTTCCACTATTCTTCCGTTGAGCATCACCGCCACCTCATCCGCAAGCATCGCAGCTTCAATAAGATCGTGAGTTACATGCAATATCGGAACATCAAACTCCCTCTGCACAAACCTCAGCTCCTCCATCAACACCCCCTTCGTTTTTAGATCAACAGCAGAGAGCGGCTCGTCAAGCAGAAGGAGCCTTGGCTGGATTACAAGGGCTCTTGCCAGCGCCACCCTCTGTCTTTCCCCACCGCTGAGCCTTGCAGGTTTTCTGTCAAGTAAGTGGGCTATGCCGAGCTTTTCCGCCATCTCCCTGACTCTCCTGTCTCTCTCAACCCTCTCAACATTTCTGAGGCCGTAGGCGATGTTCCTGTAAACGCTGAGGTGGGGGAAGAGGGCGTAGTCTTGGGGAACAAAGCCGATTCCTCTCCTCTCTGGAGGAAGCGGAGTGATGTCAGCACCGTTTAACCTCACCTCTCCCCTGTCAGGCTTTACAATCCCGGCAATAAGTTCGAGAAAAACGCTCTTTCCAGCACCAGTCGGGCCGAGCAGCACGCAGTAGTCTCTGCCCATCTCAAAGTCCACGTTAAGCCTGAAGTTCCCCAGCCTTTTCTCAGCCCTGACCTTCAGAAACATCTTCTCTCCCCACAATAATTCTTAAGGCCACAAAAACTGCCAAACTGAGCAGTATCAGGATTGCTGCAACCGGCATGGCTGCCGACAAGCCCTCAGAAAGGTAGCGCTCGTAAATCAGCGTCGGAGCAATCATGGGATAGTATGCTATAACCACCACAGCCCCAAACTCGCTTATTCCCCTCGCCCACGACATTATTGCCCCTGCCACAATATGCCTTACGGAGAGGGGGAGGCTGACAGTGAAGAAAACCCTAAGCGGAGAGGAGCCAAGAGTCCTTGCAACGTGCTCAAGCCTGACGTCAACGCTGGCAAAGCCTTCCTTTGCCTGATTTATGTAAATTGGCACGGATACGAACAGCATTGCAACAACGATTCCCGGAAGAGCATCGACGAATTTGAGAGGGGAGAAGCTTCCAATCAGCCCGCTGGACCCAAAAACGACAAGCAGGGCTATTCCGGCCACGGTGTGGGGAATAACTACGGGCAAATCAACAATCCCCTCCACAACGCTTTTTCCCGGAAAGCTCTTCCTTGCGAGAATGTAGGCGAGCGGTGTGCCAAAAATTACTGCGATTAGAGTGGAAATCAAAGCTGCGTAGTAGGTTGTGAGGACGACTTTCCAAACTGCCGGGTCTGATGCAGCTTTCAAAAATTCGTCAAAGTTGAAGAGCTGGAGAGTAACGGTGGCAGCAACTGGCAGCAGTACGAAAAGGAGGATTATTGAAGAAAGAAGGGCCAGAAGGGCTGAGAAAAGCAGCCTCATGATACCTCCACCATTGCTTTCAGGCTTGGAACTGCTGTGTCGGCCCTTGGTGGGACAAGCGGCTCCTGCCCGAGCTCTCTTAGAATTTCCTGCCCCTCCTCGCTTATTACGAGCTTCACAAACTCCACAGCAAGCTCCCTGTTTTCAGCATTTTTCGGGATGGTGATGCCGTAAACGATTGGCTTGCCTGTCACCTCTTTGCCGTTTGCAAGAACAACTTTAACCTTGCTGTATAGTTCGGCATAATCGGGGCTGCTTAGGTCAATTTCAACAGGGAGCTCAACGAAATTAAAGCCGTGCTGCTTGGCCACGCTCTTGTAAATGAAGAAGTAGTCTAATTCTCCGCTCTCAACGAGGTGTATCAGCTCCATCTCCATGCTTCTAATCATTATCTTGCTCTTGTTAATCTCTATTCTTTCAGATGAGGGCATTCTGAGAACGTAGCTGCCATTATCCTCGCTAAAGCGCAGGTTGGAGTTTTTCGCAACAAGTTCGTCGAAGATGGTTGGGTCGTTGTAGTAAAGCTCCGCAAGCTGGATTGCCATAAGCGAGCGGTACCCGCAAGGGTCGTCGTTGGGGTTGGAGAAGCCAAATCTCACGTCGGGCCTTTTCAGGATTTCATACCAGTTTTGCGAGTTGATTTCGTCAGCATACCTGCTGTCGTTCCTGTAGGCCAGAACAATCTGATTTTTGGCGAACATTATCGTCCAGTTTGCAAATTCCGGGTACATCATTTTTTGGATTAAGGTGTAGTCAGCCGTTGCAATCACATCAGCCTTCCTTCCAAGCTCAGTAACCTTTCTGATCGTCGCAGCACTTCCTGCAGCCTCAGTCTGCACCTCTACGTTCGGATGCTTCTCCTCAAAAGCTCGCTTGAAAGCCTTCATCGGCTCTGTCAGGCTTCCTGCATGAAAGACCTTCAGCTTTACATTCGTGTTTACGTTGGAGGAGCATCCAAGCAGAAACAGCGCCAGCATCAGAAGAATCAAGATTCTGATTTTCACAACGCCACCTCCGATATGCATTGCTGTTCATATCGGATATTTAACTTTTGTGAAGTGTCGCAAACCCTAACATTTGGTTTAGGGGGAATAATTCAAACGTTTACAAACTCGTTTTGGAAAGGCTGGAAATAGTCTGAATTCAGTGAGCTAACATGCGTATTATAAAATTTTTGTTTTCGAAAATATATTAAAAATTCGATTAATTCCGAATTGTTCGGAGCCAACCGAATTGTTCAGAAAGTCCTCATCGAATTTTAGTTTAATAAATTTTGTTTTTGTAATTAAAAATTCGACTTTAAATGTCGAATAAATCAATAATCGAAATTTGGATAAAATTATTTAGCAATAGATTAACCCTCACACGATACAGGAGCCGATATCCACTTGTTTCTTTCCATATCTGTAACATTCCCTAGAGCCGAACACCTGAGAGAGTGATAGTGGCCGAAATTCGTGTACCGAAAATGTCTACATAATCAAATTCAAGGTAAATACAGACTGATGAGCAACCTGACTAGCTGGCATTGGTGTAGCTTCGGAGGATTTCTACGGAGTCATTATCTATTTTGTATTCGCTGAGAGATTTTCGCTCATCTTGGGGAATTCGACCCTGAACTCCATCCTGTACAGGGTTTCGTTCTTTCTTTTCAGGCCAAAGTTTTTCGGATGGTAGCTTGTCCCCGGTTAGCTTTATGATGTTCGGTTGTTAATCTTTGTAGTCTCGAAATTCTTTGGTGGGAGCTCCACAGAGCCCAGCTTTGCCGTTGGGACGAACAGTGTGTTACGTTTTCGAACGGTTCTTCGCTTAGGAGGAATATGTAACAGTCTGAGGTGTATCTTCCTTTAACAGCAAAAGGGTCGAGAAGCCCAAAACCACGGTATACGATAAACATCGGTAAGAAAAAATTCCAAAAAATATAAAAATAATAACTGCTAATGATACAGTGCCAAGTTAATGGGTCCCATCTTTCCACTCCACTCTATCTAAGGCGTCCCCATGTGGGCTCCGTAGTAAGCATCACCGTATTTGAAGCAGTATGTGTAGCCGCATTCACCAACTTCAGCCTGCTTTTCTGTTAGATACTCGCTAATTTTGTTTCCGGTGCTGAAGTCGAGCTCGTAGCTTCTCTCCTCTCCCGGAGCCAGTTTCTGCAAGTCCACGAATATCTCCTTCAGCTTCGGAATCTCCCGAAAGTCCTCTTCGGTGATTTCGAAGTAGTTCTGGGGGGAGGATAGCTTTTTGACGTAGAAAGACATGTGGAGCCCCCATGTGGCCAGCATTATGTGCAGGAAGACCACTGACAACAAAATTAATTAAAAGTAAAAAGACGAGGTGTTTTTTCTTCATGGTATCACTTATCGCTTATTCCGTTGATGTTGATGTTCTATCCTGTGCCTGCATGAATCGCACCATGTATCGCCCCCTAAAGTGACCCAGCAGCAGTTCATGATGCACGGTCATGCTCCCAGTGGGAAATCTCATGCTGTGCAACGATATCCGGGGTTAGGGGTTTCCGTCCCCTGCCATTGCTTGTGCTAATTCCTCCAAGCTCTCCCAGCACCAAACCACCAGTACTGCTGCCCCATTTCATTGTATCACCTATCCGGAAAATTTGGGCAGCAATTTAGCTATAGTAGCGTAAAATATGCTCAACACGATCGTATTCAGAAAACACAGAAGTATTAACGTCCCATAGAAGCGTATCAGTGGATTTGGATTTTGCATGATTATCTGTGGCACAAGTTGGATTGTGGGACCATTTGTAGGGATAGCTCCAAAATTTACGAGGAAAAGGATGAAACCTTCAGCAAAAGTGATTGCAAAACCTATAGCAAGCAAAACGGGGAAGTAGCCTTTTCTAATCTTGGACACTCTTATGAACACATAGCTTGCCACTGTTGCAGGTATTAAAAAAATAAATAGAATTAAAAAACATCCTCAACCCTCATCTCATCCCCCTACCCTTCTCACTTCCCTTAAGATACGAGCCAACCGATATTATTAAAGGTAAACTTCCTATGGCATAAAGTATCACCCTGTAATGCAGATTGGAAACATGAATGGCTTCTATAAATACTGCTGCAGCGATGCAGACGGCGATGGCGAGACGTGAGATGCTGATGTTCAGCGATGCAAAAAGAGATGCAAGCCCCACAAGTATAATTATGTAGGAACGGTGGTCGAATTCCATAATTAGATCTAATATTCCAAGCAGGATTATAAAAAATGAGATAAAAACCAAAAATTTTTTGCCCTTCATTTTATCCACCTCTCATTTGAACAGCTCTTAGAACTGCATACTGTGATTTGTTCACCGCCGACGGCCATCACCGGCACAACGCTACTATTCAGCACCAAAACCAGACTCAACACCTTTTTCAGATGCTACCACCATTAAAACAATACATCAATTGCTATATGTAGTTTCTGACCATAGTTTGAGAATATTTATGTAGAATATTTTGACAACTAAATTATTATATTATATAATTTAAATAAATCCAAGCAGCATTCTGATGAGTAAGGATATCCCCGCTACCAAACCCCATTTTACAGAATCTCGTCCAAATCCGAAATCGGAGAGTAAAAGCCTTTTGCTATCATTTCTTTAAGGATTTGATTTCCTTCATCTTTTGAAATCAGGTTCTTTTCAACGCATCGAGCCAGCACGCCGACAGTACCTGAAACTGGAACACCTAAAATGTTGGCAACCTTTCTGGCATCGAAGTCGTCTGTAAGGAGAGGTATTTTTCGATTTTTTGCAATAGCCAAGCAAGAAGCTTCTCCCTTCCCCAGATTTGTTCTCAGAGAGTTGTAAATATCCAACTCATACTCCTCAAGCCTCAGAATTTCAAAATTGCGGGGCAAAGCTGGTAACACGCCTCGTTTAACACCAAACTCAAACTCTTCCTTAACCTGCTCGGTCACAAATAGTTTTTCGAAGGCTTTACTGAGAAGGTCGACTCTACCGACTTTTGCAAAGTTCGAAAGAACGGTATTATCGACTAAAACCATTTGATCGCCTCTACTTCGGCGACCAGGTCATCTTTGTTCAAATTTCTTAGAGGCACTCCCCTCTTTCTAAGAATCTCAGCCATTTCATCTCGCGTAATTTCAAGCAATTCAGAAGCCTTGGACAGGCTAATCAGCCCCTCAACGTAGGCGGAGATAACAATTTCTTCGAACAACTCCTTATCTCTCCTGAGATTGGCAAGAAGCTCTTCGAGTCTCTTCGGATTTGATTTAACAACATTTTCTATTCCTTTTACAATCCAGATGGCGTTCATATTCTCCCACTATACTTCAGTGGTTAAAGAGCCTCAAATAATTTTCGACTCGCCGACTGTGGAGCAGCATCCAGATTGAAGTAACCAGGAATACCTTTTGATGCTTCCAAAATAAGGGAAGTCCAATCAGAAACGTTCACAGTTCGTGGCTATTAAAATCACGTAAAACAGTCCAAAATTGTGGCTATTAATTGAAACAAACCGTAAGGTAAAAGCAGAGCTTCTCCAATCAATGGCGCTCTGTGAAAAGCAGTTGCTGCGAGAGAGGACATGTGGAGAAGTTCAGGCAGCTGCTGAGGGATAAGCAGAGGGTACCAGTAATAGAACGGATTAGAGCAGAATAAACACTAAAAAATTAAGGCAAAGACCATTAAAGTCGATTATAGAGTGTGTTCGATCAAAGTGAAGCTTTCGTGAGTTGGGAAATATTTGGAAATGCCCTATAGACTAACATCAAAAATACATAGGCCAGAAGAGAGAAGGCAAAGGGTACGTCAGATCTCTTACTCTTCACCTCCATACTCAGAAAAACCAAACCTGTGAAATTACTGCAAGAAAGGCTCCAAATTCGTGAAAGGATAGTCTTGGGAATACTATGTAGATCGAAATATTCATAAACACCTATCATACCGCGAAAATTAACCTCACTCTCTCTTCACCCTCCGCAAGCTGCCAGCCTTTTTTGGTGATTTTTACTTCCAGATACTTGTGCCCTGCGTAAGGTTTCCAGCCGTATCTGGGCTCCCACGGAATTGTGAAGGTGAAGAAAAAGGGAAGAGCTTTAAAACCCGACTCTACGTGTAAAGTGACATAAATCGTAGAGTTCCCCTCAAATTCTGCATAAACGGGAATCTTAACTCTGTAGACCATAGATAACTCTTTCTTGTTTTCTGTTTTTGAAAGGAGTTCCCTTTCAAGAATCGGAGAGAGCGTTATATTTTCATTTATAATATCAATTGTTTTCTCGCTGCTTATAAAACTCGTTATGGTTATATGACCCACTTCCTCAGCTTCGATCTTTATCATTTTACCGTACTGAGTATCGAGAAGGGAAATGTTGCCTTCACGAAGAGGCTTAATTTCGGCGATATCCCCATTTAAACTGCAAGTTGGAATAATCAAAGTCACATTCTTTGGCAATTTTTTATCGAAGCTGGTCACATAATACGTATAACTTGAAGGAAGATTTATGAATGCAAGTGTCATGTCCGAAAACTCGAAACCTATGAAGAAAATTAAGAAAAAAATAACCAGAATAACATTTTTCCTCCTCATCTTTCACCACCCCATGAAACTAAAATCTACACTCCAATCCCATAGGCTTTTTTGTCGTAGTACCTCCTCAGTTAAAGTCAGCTTCACATCCCTCTCTGCTGAGAGTTCCAAAAACAAATGGGGAAAGGCAGGGTGATAGACTGAAGAGAGGCCTTGAATTCGCCCGGAATTTTTGACGATGTCGAGCCACTCTGGAAGGAACTCGTAAGGGTTTTTCTTGGTGTAAATCTTTGCTCCATAAAGCATTCCAACTCTGTTGAGCAGGTTTGCAGGGATGGGTGAAATATCGTGCTCACTCAGGAATTTTCCGCAGCTTCCAATAACATTGAGAAATCTGGCAAACTCAGAAAACTTTTCAAGAAAAAGCTCACCGACTTTTGTTGTCCTGTAATGCCTACCATTTTTTTCAATAAGTCCAAAGGTGTTCAGGAATTTTAAGTGCGGAATTAAACTCTGCTTTCTCAGCCCAATTTCGCAGGAAATTTCTGAAAGGTCTTTCCATTCTTTCAGAAGTTTAAGCAGCCTCATTTTCGTCGCTGACAGGTTCCTGAGCTCGTCCAGTCCTGCCATTTGATGAATGTTGAATTGGTAAATTTATAAAGCTTGTGCTGCTTCAGCAAGTGCATGTTCTTTGGTCTCATGCTAAAAAGTTATCTAAATCCCTGCCCCTATTTCGTTCATGGAGAAGAAGATTGTCTACTTCAACAAACCCGGAAGGGAGAACACCGAGGAAACTCTGAGACTTGCGGTCGAGAGGGCTAAGGAGCTTGGTATTAAACACCTTGTCGTGGCGTCATCCTACGGCGATACAGCCATGAAAGCTCTTGAAATGGCCGAAGGGCTCGAAGTGGTCGTTGTGACCTACCACACTGGCTTCGTGAGGGAGGGAGAGAACACAATGCCTCCTGAGGTGGAGGAAGAGCTCAGAAAAAGGGGAGCGAAAATCGTAAGGCAGTCCCACATCCTCTCCGGCTTGGAGAGGAGCATCAGCAGGAAGCTTGGAGGAGTCAGCAGAACCGAGGCTATTGCTGAGGCTCTTCGCTCCCTCTTCGGGCATGGGCTGAAGGTCTGCGTTGAGATAACAATAATGGCCGCAGACAGCGGGGCAATACCCATTGAGGAGGTCGTTGCCGTGGGCGGGAGAAGCAGAGGAGCAGACACCGCTGTTGTCATTCGCCCGGCTCACATGAACAACTTCTTCGATGCTGAAATAAAGGAGATAATCTGCATGCCGAGGAATAAGCGTTGATGGGATAGACTCACCATAAAAAGAGCCCTGTTTGCTCGTCAAAAGCCCTTTCGGGAGCCTCTCCACTCAGGGGCAGAACGAAGACCTCGCAGGCGAAAACCTCCGCTGAAAACAGATGTCCTCCGTAAACCTCCCCATCCTTCCCCAGCAAAACGTGGATGTGGCAGAAGGGCTTGCTATCCTTCATCGAGACATTACCGGACAAACTTAAGATTTCAAGCGGCTCCATCAACTCCTTTTTTACGTACTCTTTCTTCTCCTGATCATAGTAGCCTATCACAGCACTCCTGACCGCTCCTATCGCTGAAATGTGGGCTGCATGTATTCCCTTCTCCTCCAGAAATTCCTCGATCTGCCTTACCAGATCTTTCCCGTAGTCCAGCCTGAGCAGGAAACCTTTGCCTACCTCAAACTCGAATACCTTCATACTCCTCCAATCTGCTGCTCCGCAATGTCTCCTACAACAGGAAGCTTGAACCACTCGTTGCTGTAGGCCTTGTAAATGCACACCAGCCACGTTATAAAGGCGACCAACCCCACGATGGGAATCAAAAGCACTCCTATGTAGGGGATAAACGAGAGAGCTATGTCCAGAACCCAGAATCCGGCAAAGGTAATCGTCGATTGCATGGCGTGGAACTTCACAAACTGGCTCTCCTTTTCCATCAAGAGGAAGAGAATACCCGTAATCGGGCCAAGCAGGTAGCTCAGCGCTCCGGCAACATTTTCCTTCAAACCAGTAGAACTCGGCATGGAGTATAATTTCTTCATAATTATTTAAGCTTTTGCTTGGTTATATCAAGTGCAATAGCATACGGGAGAAAGTTTAAAACCGTAAAAGGAGAGGAGGTGTGATGAGGCACCTCATTTCTATCGGCGACCTTGATAGGGAGGACATAAACTACATTCTCAAAAAAGCTGAAGAGTTTGAGGATGTTGCGAGGGGGGAGAAAAAGCTGAGAATTCTTGAGGGCAAAATACTCGGAAACCTCTTCTTCGAGCCTTCAACAAGAACCAGAATGAGTTTTGAAACAGCGATGAAGAGGCTTGGGGGAGATGTCATCAACATGACCGCTCAGGAGGCGAGCAGCATTGCAAAGGGAGAAACGCTTGCAGACACCATCAGAGTTGTCTCTGGATACTGCGATGCTATCGTCATAAGGCACCCGCTCGAAGGAGCGGCGAGGTTTGCTGCAGAGAACTCATCCGTGCCGGTCATCAACGCAGGCGATGGAGCTGGCCAGCATCCAACCCAAACGCTCCTTGACCTCTACACCATCAAAAAGGAGTGCGGGAGGCTTGATGGTATAACCATTGCTCTTATGGGTGACCTCAAGTACTCAAGGACGATACACTCCCTGATAAAGGCCCTCGCCCTCTTTGATATGAGAATTTACCTCATCAGCCCGGAAGCACTCGCTTTACCTGAGGACATAATTGAAGATGTTAGTGCGGAAATCAGGAGGGCAAGGCTGGAGGAGGTAATCTCCGAGATAGATGTCCTTTATGTTACAAGAATACAGAAGGAGCGCTTTCCGGATGAGGAGGAGTACAGGAAGGTTTCCGGCAGCTACCGCATCACTGCGGAGACATTAAAGAGCGCCAAGGACAGCATGATTGTGATGCACCCCCTGCCGAGGGTTGACGAAATTCACCCATCCGTTGACTCCACAAAGCATGCCCGCTACTTCCAGCAGTCCTTTTACGGAGTTCCTGTGAGAATGGCGATACTCAGCGAGGTGATGCTGTGAGGGAGCTTGTTGTAAGCAAAATAAAGGAGGGGACCGTTATAGACCACATCAACGCAG
>NC_000917.1_2
GAAAAGCCCTACTTGTCTTGAAAATACTGAAAATTCAGCCCGGCACAGATTTGACGGTCTCAATGGCCATGAACGTCCCGAGCAGCAAGATGGGGAAGAAGGACATTGTCAAGGTAGAGGGGATGTTTATTCGGGATGAAGAGTTAAACAAAATCGCCCTGATTTCACCAAACGCAACAATAAACCTGATAAGAGATTACGAGATAGAGAGGAAGTTCAAGGTAAGCCCTCCTGAGGTGGTGGAGGGAGTGCTCAAATGCCCCAACCACGCCTGCATTTCCAATGCTGAAAGGGAGCCGATAACACCCAAGTTTTACATCAAAACGGAAGAAATGAGGGCAACGGCAAGGTGCCACTACTGCGGGAGGAAAATAGAAAATCTTGATAATTACATAAGCTAACTCTTCAGGAACTCCAAGGCCTCGCTGACGTCAGCGTTATCGTGGACTATCATAGATATTGCCCTCGTCATCTTTGTCGGATTATTGGCTTGGAAAATGTTCCTTCCTATTGCCACTCCCCTCGCTCCAGCATCCATTGCCATCCTGACCATTCTGAGTATGTCCTCATCGCTGCCCATCTTCGGCCCCCCAGCCACCACAACCGGCACTGGACATCCATCGACAACTCTCCTGAAGCTTTCCACGTCTCCGGTGAAGTTCGTCTTGATTATGTCCGCCCCAAGCTCCGCCCCTACCCTTGCAGCGAGAGCTACCGCCTTCTCATCGAACTGGTTGATTCCATCCCCTCTCGGGTACATCATCGCCAGCAGCGGCATTCCCCACTCCCCGGCTATTTTCGAAATCTCCCCGAGCTTCCTCAACTGGTATGCCTCTGTCTTGCTGCCCACATTTACGTGAACGCTTACAGCATCAGCACCGAGCTTTATCGCCTCCTCAACCGTGCACACCAGAACCTTCTCATTCGGGTCAGGAGCGAGAGAGGTTGATGCACTGAGGTGGATGATTAGGCCAACATCCTTCCCGTATCCCCTATGACCGAAGCCAACCACACCCTTGTGCAAAACTACAGCATTCGCCCCACCCTCAGCCACAGCATTTACAGTCTCAGCCAAATTTTTCAGCCCCTCGATCGGCCCCATAGACACTCCGTGGTCCATTGGGACGATTACGGTATTCCTGCTTTCCCGGTTAATTATTCTCTCAATTCTTATTTTCTTGCCAATCTTTGTCATGCTACTTAGTTTCAAAGTGGCAATTTAAACTTTGCGGTTTACTCTTTTGGGCCGGATGGGAATTCTCCTCTCAAAACCGCAGTTGAGGCATGTGATAATAACCCTGCTCTTCCTCACCCTCACTCTGAATTTCCCAGCCTTGTAGGGGTAGAGGCACTTCTTGCAGTAAGTTGCCTTCAGCTCTCGCGGAATTCTCACCCTGTACCTCATCGCAATTTTCCTTGCCAGCTCAACGTATCTCCTTGCAAGCTCGTAGTCGATGTTTTTCCACTCCTCAGCCCTTTTTATGAGGTAAAAAACCCTCTCTCTGGCAATCCTCGACTCCCTCTTCTTGTCCCTTCTGAGCACGCAGGCAGTAAACAAAAAGATAAATAGCCTTTTGTATCTCAGCCGTTATGAAATTCGACCCTCAGAAGTACAGAGAGCTTGCAGAGAAGGACTTCGAAGCTGCATGGAAGGCCGGAAAGGAAATTCTGGCTGAGAGAAGTCCGAACGAGCTTTATCCCAGAGTGGGTTTCAGCTTTGGTAAGGAGCACCCTCTATTTGCCACAATTCAGAGATTGAGGGAGGCTTACCTCTCCATAGGATTTTCTGAGGTTGTGAATCCGCTGATTGTTGAGGATGTCCACGTTAAAAAGCAGTTCGGAAGGGAGGCTTTGGCCGTCCTCGACAGGTGCTTCTACCTTGCCACACTCCCCAAGCCCAATGTGGGTATCTCTGCGGAGAAAATCAGGCAGATTGAGGCCATAACAAAGAGGGAGGTTGATTCAAAGCCCCTGCAGGAGATTTTCCACCGCTACAAGAAGGGTGAGATTGACGGAGACGATTTGAGCTACCTTATTGCTGAAGTTCTGGACGTTGATGACATAACTGCTGTAAAGATACTCGATGAAGTCTTTCCAGAGTTCAAGGAGCTAAAGCCAATCTCCAGCACGCTCACTCTCAGAAGCCACATGACGACTGGCTGGTTCATAACTTTGAGCCACATCGCCGACAAGCTCCCCCTACCCATCAAACTCTTCAGCATCGACCGCTGCTTCAGGAGGGAGCAGGGAGAGGATGCGACGAGGCTTTACACCTACTTCTCAGCCAGCTGTGTTCTGGTTGATGAAGAGCTCAGCGTTGATGACGGAAAGGCTGTTGCCGAGGCTCTGCTAAGGCAGTTCGGCTTCGAGAACTTCAGGTTCAGGAAGGACGAGAAGAGGAGCAAGTACTACATCCCCGACACGCAGACAGAGGTATTTGCCTTCCATCCGAAGCTCGTTGGCTCAAGTACAAAGTACAGCGACGGCTGGATTGAGATTGCCACCTTCGGCATCTACTCTCCCACGGCCCTTGCGGAGTACGACATTCCCTATCCCGTGATGAATCTCGGCTTAGGAGTGGAAAGGCTGGCAATGATTCTCTATGGCTACGACGATGTGAGGAAGATGGTTTACCCGCAGATTCATGGAGAGATTAAGCTAAGCGACCTCGACATTGCGAGGGAAATAAAGGTTAAGGAGGTCCCCCAGACTGCTGTAGGGCTGAAAATTGCCCAGAGCATTGTGGAGACGGCAGAAAAGCACGCTTCGGAGCCGAGCCCCTGCAGCTTTTTGGCATTTGAAGGGGAGATGATGGGCAGAAATGTGAGGGTTTACGTGGTTGAGGAGGAGGAGAACACGAAGCTATGCGGTCCTGCTTACGCCAACGAGGTTGTTGTTTACAAAGGGGACATCTACGGCATTCCAAAAACCAAGAAGTGGAGGAGCTTCTTTGAGGAGGGTGTGCCTACCGGCATTAGGTACATCGACGGCTTTGCCTACTATGCAGCAAGGAAGGTTGAGGAGGCTGCGATGAGGGAACAGGAGGAGGTGAAGGTGAAAGCTAGGATTGTAGAGAACCTCTCGGACATAAACCTTTACATCCACGAAAACGTCAGGAGGTACATTCTCTGGAAGAAGGGGAAGATAGACGTCAGAGGACCACTGTTCGTTACCGTTAAGGCCGAAATTGAGTAGGCAAAAACAAAGAAAAGGAAATTTAAGTTTCCACCTGCTCGGGCGCGAGCCTCGTCAGAATCTTCTGGTCGGTAATGACTCCAACTGGCTCTCCCTTATCTGTGACGAGCAGTATCCTTACCTTCTCATCTCTCATCAGTCTAAGGGCCTCACCTATCTTGGTGTCCTTTTCAACCATCACGAGCTTCGGTCTCATCACTTCTTCAACCTTCGCATTCAGCTTTCCTTCGGCAACCGCCTTTGCCACGTGGTCGAGAGTGAAGATTCCCACGAACTTGCCGTTCTTCTGGACTGGTGTGCAGTAGATTCCGTTTTCGGCAAGAACCTTTGCTGCGTTTACAACAGACTCTTCGGCATCTACGGAGATTATCGGTGAAGACATGTGCTCGCCAACCGTGTCCTTCGGCAGAGCGACGATTTTCTCAATGTCGAGTACGATCGTGTTCTCGGTGTCATCCCTACCAACCACCTTTCCGTAAACCATCATCTCGTTGACGGGTGTGGGGCCTACAATTACGCTGTCTCCCGGATTAATCTTCTTGATATCTCCAATAATCCTTATTCTCGCTTGACAGATGTTTGGATTTGATATAGAGGGCAAAACGATCTCTTCCGCAGAGAGCTCCTCCATAACGTTTCCGTTTACGACTACCGGAACAACAACGGATTCCTCCGGTCTCGTTACTGACAGAAGCTCGTAGGCCTTTGAAGTCGGTCTGTAACCACCTTTCGGTCCCGGTACACCCTCCACAAGCCCCAGTGCCCTTAAAGCCTGCATCTGGTTTCTTACGGTTCCGGGATTTCTGTTAATGAGTTCTGCAATCTCCTCTCCTTTCACCGATCCGCCAGATTTCTTCTTATACAGCGTTATCAAAGCATACAGTATGTCCTTCTGAATCTGGGTCAAATCCAGATCAACCATTTGCACCACCTCCAATTTTTAATTTTAATATTCTTTAATGGTCGTGAGAGATATTTATAATTTTCTGACACAGGAATATTAAAGAAAAGCTTTTAAAAATAAATAAGAAAAAATATTATTTTTCACTCCTCAACCGCTTGACCTCCTCTACGATTTTTGGCAAAACTTCTCCGGCCTTTCCGATGATTTTAACGTCAAAAATGGGGTCAGCCATTGTTGGCTCCGCATTTACGATGATCATTTTCGCTCCAGCCTTCTTCGCAATGTAGGGGAGCTCAGCAGCGGGATAAACCACGAGGCTAGAGCCAACCACCATAAATGCATCGCAGTGCTTTGCCTCTTCAATCGCTTCGAATAGCGTTCTCTGCGGTAGTGGCTCACCAAAAAGCACCACTCTCGGCTTGACGTAGTAGCTGCCGCATTTCCTGCAGCGCGGGATTTCGCCTTTGTTGAAATCCTCTACAAACTCGCTCCAGTCGTATGTTTCGTGGCAATCGAGGCAGTCGAGCTTGTCCATACTTCCGTGAAGCTCCAGAACTCTCCTGCTCCCCGCCCTCTGATGCAGCATGTCTATGTTCTGAGTGATGACGGCCTTCACAATCCCCATCCTTTCCAGCTCCGCTATGGCGTAGTGAGCGGGATTTGGCTCTGCAAACAGCTTATCCTTCATTTCCATAGAAAACTCCCAAAAGGCCCTTGGGTTTCTCTTGAATCCCGAAATTGAGGCGACCTCCTCAGGGTCGTACTTTCTCCACAACCCATCCTCGCCCCTGAACGTGGGAATACCACTCTCGGCCGAAATTCCTGCACCTGTGAAAACAACCGCGTGCTTCGATTTGGCAAGAATCTCTGCCGCTTTCCTTATCTCATCCTCCATATTTTCCCTAATAAGTCGTTAAATTTAATACTTTTCGCTCTGGAAAGAAATTCAGTAAATCAACTCGCCGAGCATGTCCTTCTCCGCTGCAAGCTTTATCTCCCTCGCTATTCTCCTCCCCATGTACATGTTCTCTCCAAAGAGAATGTAGGAGTATGGAGAGGTCGGAATTCCGACATTCGTCCCTGCCACAATTCTTGCAGAAATCTCAAAGACGTACATCAGTGCGTTCTCATCAAAAATTGACTCAATGCAGAATGCTCCGACCATGCCGGGGTAGGCTATCTCCTTGGATACCTCAACGATGCCCTCAGCTGCCTCGAATGCCTGCACGAGCAGAGACTCTCGTAGAACCACCGGAAAGTTGCCGATAACGGTGTATGTTGGGTTTATGTTAGCTCTAATCTGCTCCTTCGCCGGAACCTTGCCCAAAGCATCCGCAGTTGATTCATACCTTCTGTCCACCGCTATTAGCTCAACCCTTCCGTAAACCGGGGAGTAGAAGAAGGAGAAGTAAATGTTCGCACCGAGAATGTACTCCTGTATTTCAGCGTTTTTGATGTCCTCCTCACCAATAAGCCCTTTTTTCACCATTTCATCCGAAATTTCATAAAATTCCTCTGGGGAGGACACTATGAAGTAACCCTTTCCCCCTTTCGCCCCCGGATACTTTACAATGGCCAGCCCCTCTATCTCCTCTGGCCTGCTGTATTTCTTCGGCATTCTGACTCCTGACCTTTCCAGCCACTCTCTCTGCCTGTCCCTGTCCGTTTCCCAAATCATCAGCTCTCTGTTTCCGAACATCGGTAGCAGCAACGAATCGAATTTACCGATGTAGGCGTTGAAGGAGCCGTGAGGGATTAAAATTGTGTTCAAGTGCCTAAGCTCTTCCTGAATGTTTTCATCAAGTAAATCTGAATAGTCTGAAACGATTACGAACTTATCAGCAACCCCGAAGCTCTCGTAAACCTTTTTCTCCCTCTCCCTGCAAATGCAGACCGTGCTGAACCCCTCATCCTTTGCCCCTTTGAGGATGTTGAGTGCCGAATGGCTTCCAATCGTCCCTATGTGGATGTTTGCCTTATCATAATCTTCGAGGACTGAGAGTATCTTATCCCTCATCGCCCCCACCGTTCGTGAAGGTTATATAAACCATTCGAAAAGTTAAAATCTTAGCTCAACAAGTTTAAAAGGATGTCAAGCTGGGAAAAGTACAGCGATAGCATCGAGAAGAGCAGGATATACCACGAGAGGTATCACAAGGCTGTCGCGAATCCAGTCAGAAAGGAAATCCTGAAGATGATAGCGGAGGGAAAGAATGAGGACGAAATTATGGAAAAGCTGAAGTTGAGCAAAAAGGAGCTCGATTACCACCTCAAAATCCTTGAGTGGGGTTTCTGCATTGAAAGGAAGGATGGAGGTTGGAAAATAACCAAGGAGGGTGAGATAATTGACTACCTCTGAGAAAATCCGTATAGCTCTGGCTCAGCAGAGAATTCTGCCCGACAGAGAAGTGAACATAATGAAGGGGATGAGCCTTATCAAGAGGGCCATTCAAGTAAGGGCAGACATGGTAATACTGCCAGAGGTCTTCAACACGGGATTCTACAAGCACAACTATGAGACCGTAGAGCCGCTGGAGGAAGAGCTCTCTCTGCTGCTGAAGATTTCGGAACAGAAGGACATAATGATTATAACTGGCGTTGCGGAAAGGGAGGGGGATGACCTCTACAATTCGGCAGTCATTATCCACAAGGGGAAAATAATAGGTAAGTATCGGAAAACCCACCTATTCCCCCTTACGAACGAGAAAAAGTACTTCAAGGCGGGGGATAAGCTTGAAGTTTTTGAGACGCATCTTGGCAAAATAGGCCTGCTGATATGCTACGAAGTGAGATTTCCGGAGCTTTCCAGAAAGCTTGTCAAGATGGGAGCTGAAATCATAGTCATTCCGGCGGAGTTTCCCAAAGAGAGGATAGACCACTGGAGGGTGCTTCTTCAGGCCAGAGCAATTGAGAATCAGGTTTTCGTAGCAGGTGTGAACTGCGTTGAGGGCGACCTCGATTACGGGGGGCACTCCATGCTCATCGACCCGATGGGCACGGTTCTTATCGAGGCATCTGAATATCAGGAGGTCATGATGAGCGATATAAGGCTAGGGGACGTTTACGAGGTCAGGAAAAAATTCCCCTTCCTGAACGATTTGAGAGAAGAGCTCCTATGAAAGTTCTGATTCTCCGTCCGGCTGAGCTGCTCAGCGAGACGATTAGGAGGTTCCGCGAGGAGGGATTCGACGCCTACGGATGCCCCTTCATAAAGCTAATCTACACAGATTTCGATGTTCCGGAGCACGACTTCGCGATAGTTACGAGCCAGAATGCTGCGCGAGTTTTGAGGGAGAGGGGTGTCAGGCTGAAAAGAGTAATAGCCATCGGCAAAAAAACCGCTGAGCTAATAGAGGCTGAGGAAGTGCTTTTGCCCTCAAAATTCGACTCCGAGACCCTTTACGAAGAATTTGCTGAAATGCTTAGGGGAAAAAGGGTGGTGGCCTTCAGGAGCAATGCTGGCAGTGAGGCAGTAAAAAGACTGTCGGAAGTGGCAGATTTCAGGGAAATCCAGGTTTACAGAATCGAAAAGCTGCAGGGAGAGGAGCAGAGAAGAGAGGTTGAGAAGGTTAGAGAGGGATTTTATGATGCAATTGTTTTCTCAAGCAGCATGATAGCGAGAAGCCTTCTTGAGCTGTGCGATGAAAAATGCTTAGAGGCCCTTAAGAACATCTTCGTTGTAGCCATCGGCCCTCCCACGGCAAAGGTTTTGGCTGAAAAGGGTATAAGGGCGGAGATACCGGAAGAGTACACATTTGATGGGGTGATAGAGCTTTTAAAGTCCAAGAAGATGTAGATTCCCGATGTTCACGTTTTTAAGGTGTTTTTTGGCCGCTTTGTAGCATCTCTTCACCTGCTGCACAGGGGTGACGGGGAAGTCGGACATTCTGTAGTCCGGATGGAAGACGAGGAGGCTGTAGGGAATTTCAGTGCTGAACGAGGAAATGAACCGGGCAATACCCTCCACCTCCTCCTCATCAACGTAGTAGGGCACCAGCAGTGTTGTTGCGGATAGCACCTCTCCGTGTTTGTCGTAAATCCTCTCGAAGTTGTCCTTTACCCTCTCATTATCTCTCCCCGTAAGCAAAACGTGCAGATTTGGATTCCACGCCTTGAGGTCGAACTTCACAGTTCCTCCAGACCTTGAGCTTAATTCGGCGGCCTTTAACGCCAGAGAGGTGTTTCCGGCCCCATTCCACTCCCAGCAAATCATCAGGTCTTCTTTGAATTCCAGTGCTTTTCTGCTGAACTTCAAAGCGAATGGGAGCTGCGGCTCGGGTGAGCCCCCAAAATGGCAGACGCACCTGACTCTGAAGTTTTTCGCAGCACGCAGAAGCTCGTCAACACTAACGGTTCTGACGTCTTCGAAGTATTTGTGGGTCCAGTTCTGGCAGTAAAGACAGTCGAAGTTGCATCCGTAGTAAAACACGGCGAGATTCGTCCCTGTTAGCTTGCTCCCATTGCAAAACCAGGCGTTGCAGCAGTTCGTCGGCAAAGGGTCTTCGTAGTAGGTCAATTTGCCGTATTCAGGTTTGCCGCAAAGGGCAATACCAGAGCATTTGTTGCTGCAGAGGTTGCAGCCCTCGACTCTTTTCTCGTATAGAGGTGGGTGAAGTGAGGTGGCGATTTCGAGAGCTGCATCTTTCTTGGAGCACTCAGGGCAGACTGGAAGAGAGAAAGGAGCGGCTTTACCGCAGATCTTACACTTAGACGAAAAAGCTGTTCCTCCTCTCCTCATACCTCCCAGCGGCGAGAATCATCGAGAGCATGTTCTCCGCAACCATCCTCAGCTTCTTCAAATCACCGCAGAAGAGGCTGTAGGTGGATATCGCTTCTGAGCAAGGAAGGTCGAAGTTGGTAAGCGGGCAACCCTCGCAATCAAAGTCGATGTACTTCTCGCAGAGAGGCGTTAGCTGTAGCGCTACCTCCTCAATCTCTCTCAGGGCATAAAGAATTGATTCCCATTTTCTCGCAGTAACCTCCGCTTCCGTAGCCCCCTCCTCCATGTCCTTAACCGCATCGTCGTATGTGTAGAGTTCTATCTTCTTCATTCCAGTGCCCTTCAATTTCTGGCTATTTAAATCTAACCGACAATCACGCAATTATAAATCGCCCGATAACTTAATAAATCCACAGTTCAAAATAAACACATTAGTAGAAAAACGAAAGAGATATATAACAGATAATCATTAAATAGCATTGGAGGTGATGGTTGTGAAGGTAAAAATGTTGTACTGGGTTGATGAGGTGGGGGGAAGGGCTGAATCAATGGAAATCGAACTCAAGCCCTTTGGCTATAGAACCGCTCCCATAACTCAATGGGAAGTGCTTATAGCTGCTGAAGATGTGGAGGTCGAGAAGGGAAAACCCGTAATCGTAAGAGTTGAGCCGGTTTTCCTTCCTGGAAACACCCTTGTCGGACCTCTAAGTATCATGAGACACGCTCTTGGCACCTTAGTTGATGTCGTGGAGTGCGGAGTTCCGGGCAGGGTTGAGGATGAGAAGTGCATAAGCAGGGTCCTGTTTCTTCCAGTCGAGGATGGTGTTATAAAGAAGGGTGACATGGTAGGTGTTCTTAAAGTTTTCTATATAAAGACGGGGCTGCTTACAAGAATTCTGGGGCTTGAGCCACCGAAAGTTGAACTAAAGAAGGGATTCCACGAAGCCAACATAGTCTGGAGGGACAACGGCAACATCTACAGAGAACCTGCAAAGGTGACAATTCTGGGCTATATGAGGAGCCACATTGGTGTATGGGAACTTCTCGTTGCGGATGAAACGGTGAGGGTGAAGAGGGGTGACGTGCTGAGAATCAGAATAAAGGAGGTCAGACTACCACCTAACACCGTTGTTGTGCCACTGCCTGTGATGAGAAACGCCTTTGGGACGGTGCTGGACGTGGTACAGCTCGGAAAGCCGAGCAGAGTTGAGGAAGAGAAGACACTACACCAGGCGATATTCCTCGCAGTGGAGGACGGAGTGATTGAGGAAGGAGACCTCATCGGAGTTATAAACGTCTATTACGTCGGATTGGGGGATTTCAAGCCTTTAGTGCAGGATAAGCCGCCGCAGAAAGTGAGAATCGTTTACAGGAGTGGTGACGGCATCGTAAAGAGGGAGGTAGAGGTTGAACCGTTCGGTTATAGGAGGAGTCCGGTTGGGAAGTGGGAGGCTCTCATTGCGGATGAAAGCAAGCCGGTTCGCTACGGGGAGCCAGTTGTCGTGAAAGTTAAGAGAGTTCGAGTCCCACCCAAAACAATTCTCTATCCCCTCCACATCATGAGACACGCCTATGGAACCGTTGCGGACGTTTTCTGCGACTGTAAGCCTTGGAAGGTTGAAGAAGGGGGAGAAATCAAAAAGGTAGTCTTCCTGCCCGTCATGGACGGAGAAATCAAAGAAGGAGAGTTGTTAGGTATAATAAACCTGCACGATGTCGAACTCAGCCCGCTAGGAAGGGTGAGGCAGTGGCTCGACAACTGGCTGACGGAGATGGGCAGAACGTTTGACGAGGGGGACTGGCCCCTCTGGTGAACATTCACCAATTTTTTGGCCCTGTTTCATCATACTTGGAATTTCACCTCCACCATACAACCCTTCCCAACCATCTCACCAATAAACGACTCATACCTCTCCCTCTCAACATATCTCCTCAGCAGCAAATTCAGCAGGTTCTTTGCCCCTCTCTCGCTCCATGACATCCACTTGTTCTTCATTCTCTTTGCTATTTCACCCATAAGCCTCCATCCAGTTATTGTGCCAGGGAATTGTTATCCCCTCAAGCTTCTTGTATGCAAACAAAAGAATGTTCTCCATATGCCTTTTAAAGAACCTCGAAACCCTCCTTTTTCTTCCATTTCCTTTACGAATTCATTCAGAGCCTTCTCTGTTTTCTTAATTCTGCTCTCTAAATCTGGCTTCTCTATAGAGTTCTTAAGCCTGAGCAGGATTCCCTTAACTTCGTTCACGTACTGTTTTCTTGTTTCGAGATCAACTCCGTGCTGCCAGAGTTTGTAGTTAACCTCTCTCCAGATGTGAATGAGATCTATCTGCCTTTCTTCAAAACAGCTGAGATCTCTGTCAGCATCTCCTACGATTGTTGCTTTAACGTCGTACTCTCCTTTCATTTCCCTATAGCTCTCGTTAATCCCAACGATAACGCTTTTCCCAGCGATAACCTTTACATCGAGCTTACCTTTACCCTGGGCATGGAGCTTAGTACTGTCAGCAGATACAAAGTCATCGTATTCGAATTCCGATTCTGCTTCCATTCCAAGCTCCTGCACCCTCCTCCATATCGTGAGATGGGATGGAGATTCTGTCATTCTCTGCAGTCTCTGTCTTGAATCCCTGTAGCTCATGGATAAGGCGTAATCGACAGCTATTGCAGCTATGTCTGGCTGATAAGTTCTTTTTCCATCGAATTCTACAAGGCTGTACAATGGGCAGAAAGTTCTGCCGGTCGATTTTGTCTTTGACCCTGCTAACTTTAAAGGCGGTCTTACCGAGCTGCGTTACAATTGTTCTCTTCTCTCTGCTGTGTTTATAGTAATCGTTTTTGCCATATCCTTTTCCACAGATTGAAGAGACAAGAATGTTGTCTATTTCCCCAAAACCTTTCCTAAAATTACAGCTTCAATTTCTTTTAAAGCATTCTGAGTATGTCCTTGTTTGTTAGCTTCCTCACGTGACAATCTTGTTGGGATGTAAAGTTATTTCGGGATACTACAGCACCAATTTTTTTAACAAAAAGTTTTATAACAGTTAATTGTTTCCTAATTGTGGGGTAGCATGAAAGCCGAGATGCTGTACTGGGTGGACAGGGTAGGAGGCAAAGTCGAGAAGCTTGAAGTCGAGCTCAAACCTTTCGGATACAAAATGGCGCCCGTTACGCAGTGGAAGACTCTGATAGCGGATGGAGATGCAGAGGTCGAGAGGGGCAAACCTACGATTATAAAGGTGAAAACCATAGAAATCCCGGAGAACACGATTGTAGGCCCTCTGAACATAATGCGCCACGCCCTTGGAGTCGTTGCGGATGTTGTGGAGTGCGGAATTCCCGGCAGGGTTGAGGAGGACAAGTGCGTAAGCCAGGTTCTCTTCGTTCCGATTGAGGACGGTGTGGTAAAGGATGGGGACCTCGTTGGCGTTCTGAAGGTCTTCTTCATACGCACCGGATTGCTTTCCCGGATACCGCTATTAAAGCCGCCAAAGGTTGAGCTGAGGGAGGAGATAACCGAGGCGAACATAACTTGGAGGGATAACGGGAACGTTTACAGGGAGAAAATCAGGACGAAGGTCTTCGGATACACGAGGAGCCACGTCGGTGTGTGGGAGCTTCTCGTTGCGGATGAAACGGTGAGGGTGAAGAGGGGTGACGTGCTGAGAATCAGAATAAAGGAGGTCAGACTACCACCTAACACCGTTGTGGTGCCTCTGTCGATAATGAGGAACGCTACGGAACCGTGCTTGATGTCGTGCAGCTTGGCAAGCCGAGCAGAGTTGAGGACGAGAAGAGAATCCAGCAGGCGGTGTTTCTTGCAGTGGAGGACGGAGTGATAGAGGAAGGGGACCTGATTGGAGTGATAAACGTTTACTTCGTCGGAGTTGATAGGCTTGAGAACGTCCCGATTGAACTCGAAACCAGAGAGGTGAACATAGTTTACAGGACGGGTGGGGGGATAGTGAGAAAGAAGCTGAGTGTTGACCCCTTCGGCTACAGAAGGTCTGCCAACGCGTCTTGGGAAGTGATAATAGCCGACGAGAGGAAGGAAGTAAGATACGGGGAGCCCGAAATTATAAAGATTAAGAAGATAAAGATTCCGAAGAACACGATAACCTACCCAATGTGCATAATGAGGCACGCCTACGGGTCCTTCGTGGACCTCTACTCAGACCTTCCACCCCGAAAGGTTGAAGAGGACAGATTCGTCAATTATGCGGTCTTCCTCCCAATCGCCGACGGTGAGGTGAATAGGGGGGAGATTCTTGGAATTATAAACCTCTATGCGGTCGAGGTTGGAAGCCTGACCAAGGTAAAGCAGTGGATGGATAGGTGGCTGGACGAGATGGGTGAGGCGTTTGCGGAATCCGACTGGCCGATGTGGTAGCTACTCTCCGATTGCGCCGAGTATCAGTGGTCTGACTGCACCGAAGAGAAGCTCTGCAACGACGAGTATGGTTAAAATACGGTAAATTCCCTTCATTTTTGGCAGAATTGAGAGCAGTGCAAAGACGGGCGCTAAGGCGAGGAAGAAAAGCGAGAAAACTGCAACATTGTCGGGATGGGCGATGTACAGAAACTCGGAGTAGCTTTCCATCTCTTTTCCAACATTCACCTTCCAGAACTCCGATGCCGGCAGGTGCCAGGTTTCAACCACCCTGTCTGGCTCAACGAACGGGTCGATGTCGAGCAGATACATTGCAGAGGACACCACGAGCAGAATCAACCCCGCGAGGGTGAAGTACCTTATAACCTTTGCAAATCGAATACACTCCTCACCCACTTCAACATTCATCATATCACCCCCAGACCAGCAAGCCCCTTCTCTATGTCGAGGATTGCGGCGAATAGCATGATTCCGAGCACAACCAGCCTTATCACCCTCGGCCTGACCTTCTCTGCAATCATCGCCCCTATCCTTGCTCCGAGAGTCACGCCGAAAACCGATGGAACAACTATGAGCGGCAGAACGGCACCTCTGGCAATGTAGACCCACATTGCAGCCGCGTCGTTGAGGGTTATTATGAGCATGCTCGTCGATACTGCAACCCTAAGCGGAGCGCCCATCAGCAGGTTCAGCACTGGCACATTTGCCCAGCCCGCACCGAGACCAAACATTCCCGCAACCAGGCCAACACCGGCAAAGGCGGGGAGGGAGTAGGGCAGTCTTGTGAGCCTGTATTCAATCACCTCATCCCTCGATGGCTCGTACCACCTTCCGCTCAAGTCGAGCTTTGCGGAGATTGAGTCCACACTGTCAACTTCTGGAAACTCCACCCTCTTGCTCTTCACCATCACGGCGAAGATGAAGAAGAGAGATATGCCGAGGGCAATGGTTATGTAGTGCTTTCCCTCTGGCATCTCATTGGTTATCCAAAGCCCCAGAACGCTTCCGGCAATCGATGAAGCTATTGAAACTGTCGCAATAACGATCGAAGCTCTAAGATTTGCGAGACCCTTCTCAAGAAGCCTTGGTGAGGAAGAGAGGGCTGAGGTAAGTGCTATTGCCAGCCCGGCACCTCTCACAAAATCGATGTTGAATGGAAAGAAGGCTGTGGTGAGGGGGACGAACAACACACCCCCACCCACTCCCGAAATGGGGGCGATAATCCCGATCAGGAACGTGAACGCAAAAAGCAAAACCATCCACATAACGTACTCCATTTCGGCGTCACCAGAATTATTTGTGTATTAGGCAATGATAAATTTTTTTATTTCTCTCTAAATGTTTAATCGTTTAATTTTAAAAGGCAACTTATATAAAGGTTTGCAGTGATAATAGGGTATCGGACGGGGTATGTGATATTATGAAATCACATGAAAGGGGAAGGGTTATCCTTGTAATCGACGACACGGATTGCGGGAGGGTTGCAGCCGAGAGGCTTGTTTTTATGGCAAGAGCCGGTTTCAGGGGAGATGTGTTCGTAGTTTTCGGCAAAGACATTGAAATATCCCCAATAGCGTCCTACGAGAAGGAGATGAAGATATACACCTCTCTGAGAGTTAAGGCTTCGAAGTTCGTGGAGTTCTACAGGGAGAGATTGGAGGAGGCAGGGCTTGAAGTGAAGCAGGTCAAGATAATCCTCGGAAACGTATCGGAGGAGGTGCTGAGGCTCGAAAAGCTGCTGAACCCCGACCTAATAGTTTTCGGAATGGAGAAAAGAGGCTTTCTGAAAAGGTTGTTGAGGGGGGACCCTTACAAGGAGATAATCTACGAAACCAAAGCACCGGTGATGGTCTGCAAGGCAGGATACGAAAGAAAAGACGTTGATTATGAAAAAATTAGGTGTGCAAAGTGCGTTATGGGCTGACTACCAGTAGGGCCACTCTGTTTTCTCAAAGACCTCTCCGAAGTACTCCATCTGCGCATCAAAAAGCTCTTTAAGCCTCATGCTCCTACACCCGCCTTAACCTCTGAAGCCCACGCGTCTATACCCTCATACCCGCTCTGGGCTATTGATTTGGCGAGGTCATCTCTCAGCGCTGAAACCTTGATGAGGTCGAGGAATGCGTGTGCAAAGCTCCCGTGGATGAAGCTCCAGTAGATGGCAAGCAGTATAACTCCGATTGACAGCACCACCCCTGTCAGAGGGTCGGCGTGGGGTATTGAGGTGACGAAGTTCGGCCACCATTCAGGGTCGCGGAAGAGCCAGTAGTAGTTTGCGAGTGTCCAGACGCCGAATATTCCGAGCCTCTTGAGGTTGCCAGACCCGGTGTGGGCCGAGGCTTCAATAGCCCTGTCAAGCAATCCGAGCTTCTTCAGCTTCATCCTAACCTTCATCATCGGATATCCGACGAGTGGAGTTACGGAAAGCATCGCAACAGCCATTACCGGAAGCACGAGTGAGTTCAGGGTTTCTACCACTCCCTCATCCAGCTCAATCCACCCAAGCTCTGCCAGGTAGCCCGGAACGGCCAGAGCCCTGCTCAGCGTTACGAGGAGCATCACTGTCGCCATCGCCATCTTTATGTAGTACTGCCTGACGTAGGTCGTTCCGACAGCTCCAATCTGCACCCCTATGAGCGACGTGGCAAGAATGAGGGTTGTGAGCCTGAAATCAACAGCTCCAAGCAAGTAAATCCACGTGAATGTACCGGTAGAACCCATGACAAAGGCTATTCCCAGCTCTGTCCCACTCGCAACGGCACTGGAAGCGCCAATAAGGTATATCATGGAAGGAACGCCTATAAAACCACCAACGGCAATCGTTGCAGCGAGGAACCCTGTACCAAATCCGAGGGGAATCGTGAGCCATGCTGAATGCGTTCTTCCGACAACGTCGAACCTTATCCTCGGAGGAAGCCTAAATTTCTCTTCAAGCTTCTTTGGCAGGGTTGATTCGGTGTCGGATATGCCGAGCTTTTTCGCCCTCACCACGTCTCTCAAAAGAAGCAGGGATACTGCAGGCAAAACAACCAAGAATGCAATACTGACATAAAGGTTTGTTCCCGTTTCTCCGAGAGCCTCATAAATCTGCTTCTGAACCTGAATTCCGACCTGAACACCTGCTATTGCAGAAACGGCCATAATAACTGCAAGCTTCGGGTCAAGCTGCCTGAGCTTGTATCTCCTGTAGGCGCCTATCATTGCTTTAGGGAACTTGTGGCACATGTTTGATGCTACTGCTATCGGCCCCGGAGTGCCGATTGACATCATACCGGGAGTGAGGACGAAAGCGCCTCCGCTGCCGATGAAGCCGCTCAGCATTCCACCGAAGAAACCGAGGGCAAGGAGAAAAATCGCTTCAAAGGGCCCAATGTGGATGAACATGTCGGGCGTCATTGCACTTCCGCCCGTCGCAAAGCTTCCACCCATTTTTCACACCTCCGATTTTTTATGATTTTTAATTTACGTTGTATGATTTGATTCGATAAAGCTTGTTTTCAGTTTACAAAAATAAATTTTTTTATGTTTAGTATCTCAATCTATATTACGATAGAATAAGATGAAATATAGTGAAAGATACTTGTATACCTTAGAACAAATGAGCATAAATTTTATGATAAGGTATGGTAAAGTATTGGTAAAGTATCACTATTTATGATAATTGTTTCAGAAAACCTTTTATGCTCGCAGCAATAATAAAAGTTCAATGCCGAAGTTCAAGAGATTGTCCGTTGCAGTTGATGATTCTATTGTGGAAATCCTTGAAAAGCTAACGGCAGTGGAAAATAAGACAGTATCCGACATTATCAGAGAATCGATTATAACTTATGCCGAACTTGCAGAGGGTGGGGCGAGAATATCTGATCTCAAGCAGTACGAGGACATCCTCGAAAGAAGGGACCACGTAATGGTGGACCTCGAAATGTGGATTGCCCTCCTCGACCTCGTAAACGCGAAGGCCGACGAAGAATTCTGGAAGCTCATAGAGAATGTTGGTTACGAGCTAGGCGTGGAGATGAAGCTTAAAGGCTTCGGCCTCGACGAGCTGCTCGAGCATATGAGAATCAAAAACCTGCTCAACTACAGCAGAGAGGGTGGAATTTACATTCTGACGCTGGTTTCGAGAAGTGCTACGAACATGGTCATGAGGATGTTGAGAGGAGCATTCAGGGCAATGCAGATTGAAGCGGAGGTTATTCCGGGAGTCAGAAAAGTGGTCATAGTGGACAAGAAGGCCCTCAAAGATAAGGACGTGCAGAAGTGGATAGCAGAGATGGGAAGGACCTTTGAGGGGTCCGACTGGCCAATGTGGTGATTTTTGAAAAGCGGGGGGGAGGTGGGGGCTGGGCAAATAGCGGGGCGTGGATTTGAACCACGGATCTGCGGGTTATGAGCCCGCCGGGATCACCTGACTACCCCACCCCGCTTCAGAACACTTTTGAACAAACTGTTATTTAAGCTTTGAGGTTGGAGTCAACTCCCTCTTAACCTCCTTGGTAAGTTTGTCGGCGATTCTTATCGGCTCAGGAAGCTTGTAGCCTTTAAGGCACTTTCTCGTCAGCTCCAAGGCTGAGTCAGGAGATATGTAACTCCCCGGTGAGATGAAGATTGGTTTGCACCTCCTGCAGCTTTTAAGGGCGTAGCCTATGGTTTCACTTCCATCTAAAAGCCTCCAAAGCCCATCTTCCACCTCTACCATCTCACCAAAAAGCCTTTTCTTTGTTATCCCCACAGTCGGCTTTCTCAGCTTTAGGGCGATGTATGTTGCAAGCCCGCACCTTCTCGGATGGGCAATTCCGCTCCCATCAACCATGATTGCCGCTCTGTCATCCACAAGCCCTTTGACCGCATTAACTGCAGGCTCTCCCTCCCTGAACATGAGAAAGGTGGGGATGTAGGGGAAAGTGACCTTCTCAACCCTCACAGCTTTATCAACAACCTCCAGTTCCGGAAAGGTCAGCTTGACCGCACATGAGACAACCTCATCGCTGATAAAGGCCTGATCAACACCCACAACGTACTCAAGCTCTTCAAGAGGGATTAAGTCTTCGAGAACCACACTTCTGGACATCTCCTCCTGTATCCTCCTCAGCTCTTCGAGATTCATTTGAAGCACTTCCAGTATTTTGAGTGAACCCTCTTCACATCCTCTATGTTGTGCTTCAGCTTCACCAATGCCGAATCCCTCTTCCGCCAGAGCAGCTCGGGGAGGTAGTTTTCGGGCTCCCTTATGGCTGACAGGTCAAAGCCCGCCATCGCCGCAATTATCCCGAGGTTTGTGTAAGGCAGGGCCCCTTCAACGCTGTAACCTCCCTCAAGAACGGCAACAAGTCTTCCGTCGCAGTGCTTTTCAGCCATTGCAACAGCCCTCCGCATCATCTCCGCATATCCCCTTGCAGTCAAAGCCAGGCTTGTAATTGGGTCCGTGAAGTGGTTGTCCTGTCCGGCAGAGATAGCAATGAACTGCGGCTTAAATTCATTGACAACTGGCTCAATTATCTCGTCAATGACCATCATGTAGCCCTCATCTCCCGTTCCGGGAGGGAGAGGGATGTTTACCGTGTAGCCCTCGCCCTTGCCAGTTCCGCACTCCTCAGGATAGCCCGTTCCGGGGTAGAGGGGCATCTGGTGGGTTGATATGAAAAGAACTCTGTCGTCGTTGTAGAAAATCTCCTGAGTGCCGTCGCCGTGGTGAGCGTCCCAGTCCAGAATGGCAATCCTTTCAAAGCCCTGCTTCAGCAGCCACTTCACCATTATCGCCATGTTGTTGAGGTAGCAAAAACCAGCCCCGATGTAGGGCTTCGCATGGTGCCCCGGAGGGCGAATCATCGCAAAAGCGTTCTCGCACTCCTTGTTTAGCACGGCCTGAGCAGCCCTTATCGCTCCACCAGCCGCCAACAGGGCCCTGTCAAAAACCCCTACAGGAATGTTGGTGTCAAAGTCAATAATTCCGCCCTTCTTGCTCTCCATCTCAAGGAATCTTACATACTCCTCAGTGTGCACCTCAAGAACATCCTCAAGCGATGCTTTGAAGGGCTCAAGAAGAACAATACGCTCGCTCTCGAATATCCCCTCCTCCCTCAGCTGGTCCATTGTGTAAGCAAGCCTCTCACGCCTTTCGGGATGAGTTGGGCTCTGCTCGTGCTTCAGATACTCCTCATGAAAGACAATGCCGGTAACCATCTAAAACAAATTACCGTGTGAATATAAAGCTCTTTTCAAAAAGCTTTTAACTGAACTTAATTTTTAATTTTTATGGAGCTTCTTGAGTGTGTCGAGCATGTTATAAAGACGAGGAGAAGCCACAGGCTTTACCTCGACAAGCCGGTTGAGAGGGAGAAGCTTGAGAAGATGATAGAGCTTGCCATGTGGGCACCTTCAGCTATGAACAGGCAGCAGTGGTTTTTCGTGGTTGTTGCGGGGAAGAGGCTCAAGGAGATGATAGGAATCGTCGAGAAGGGCTACGAGCACATTCTGCCCAGATTGCAGAGGTTCTTTGCTGAGACGCCAAAGGTAATAGAGCAGACAAGGAGGTTTTTCAAAAGCCTTGGAAACGCTCCTGCTGCGGTTTTTGCCTACTACACGCCAACTGGAGATGACTACAGCGATGTTCAGAGCGTTTCAGCAGCAATCCAGAACATGCTTCTCGCTGCCCATGCGATGGGCCTTGGAACCTGCTGGATGACTGGGCCTGTACATGTCGAGGAGGAGATAAACAAGGCTCTCGGCGTTGAGGGTAAAAAGCTCGTTGCTGTCATCACAGTTGGCTACCCTGCGAAGCAACCACCAGTCCCGCCGAGGAGGGATAGCGAGAAGAAAGTGGTGTGGATGCTGGATTGATGAGTAAAGCGCTTCTAAGCCAAATCCTGCTGCATCCATTTTTAGACATCAAAAAAGTTAAAAAATCACTTATAGATAACCTCAAAGGCAGGCTCTACCCCAATCAAGTCTGCAAGCTTCCCCTTGCACTCCTCAGCCCAAACCGCCTTAACTTTCATCCCCACTCTGACCTTCTCCGGCTCAGTGTTTATTAAAGGCAGAACCAAAGACGAGGAGGTGCCCTCAAATCTCACCATAGCCAGAATTATCTGCTCTCCCTCCTTCAGAAATCCTGCCTGAACTGCATCAATGCCCGCAATGACAACTTTCCCCTTCTCAAGGGGTGGGGAGACGAGGAAGGCGAGCACCTCTCCATACTGGCTGACCTCAACCTTCTCCGCTGTCTCTGTGAAGCACCTCGCACAGATTTCCCTCGGTGGCACATACACCCTGCCGCATGAAGCGCAGAGGGAGCCTATGATTTTTCTCTCCCTGAAGCTTTTGACGTACTCATCCAGATAGCCCACCGGAGCCTTCCACCTGTAGGCTCCCAGTTCCACTCTCCCTCTACCTGCATGGTTTTTTCGAATTTTTCCTTAATAAGCCCCATTTCCATCACCTCGGCCTGTCTCCAAGCACCATTACCGTGTTGAACTGCACCTGTCCCCCCCACGCGTGAGCAACTGCATTTCTCACGTCCTTTGGAACCTGATGCTCCTCAGCCTTCCCCATTATCTGCAGTGCTGCCTCCACAACCCTCTGCATGCCAGAAGAGCCAATGGCGTTTGTTGCGTTAACCCCTCCTGAGGGGCAGATGGGGAAGTCGCCGTCAATTTCTGTTACTCCCTCTTCCACAGCTTTCCATGCGGTGCCATCATCGAAGAAACCAAGTCTCTCGCTGAACATCAGCTCTTGATGGGGGAAGGGGGCGTAAATCTCAGCAACATCTATCTCCTTCCTTGGATCCTTAATCCCCGCCCTTTCGTAGGCCTTTCTGGCAGAGAGAATTGCCCCTGTCTGGTCGGAGTAGTCAACAACTGCTGTCCCCTGATAGCTCTCTCCCTGATCAGCCTCCTCGTCAGCGTAGGCTGCAACACCCTTTACCCACGCCACCTCCTTGATTCCAAGCCTCTTCACCGCATCCTCGCTGGCGTAAATAACGCATGACGCACCATCACTTGCAGGGCAGACGTGGCCGAAGCGCATGGGCCATATCAGCATCTCGGTCTTTGCTATGTCTTCAGGAGTGCAGTTGGGCCACTTAAGGTGGGCGTACTTGTTCTTTGCAGCATTTCTCCTTGCCTTGGCTGCAACCATGTCGAAGTGCTCGATGCTGCATCCTGATCTGGCCATGTAGAAGGCAGCCTGATAGGCTGATATGCCAGCAGCAGCACCGGCAAGGCCCATAATTGCGAAGCTCCTCATGTCCATGCCAATTTTCATCATGTAGCTTAAATTGGCGAAGGCTACGTGGAGTAAGCCTGTTGTCGCACCCGGCTCTGCGCTGTCGCTGTGCTTCTCCCAGCTCACAGCCAGAACAACATCGTACATCCCTGAAGCGACCTCGTAGTAGCCGAGGTGGGCGGTGGAGCCACCAACCGTCCCTCCTGTGGCAACTCTCTGCATCGCTTTACCCCCTGCAGCGATGTAGTCGGCAAACACCAAATCGGGCTGGCAGATCCCACCAAACCCCTGCATGTTTCCAACAGCGTAAGCCTCAATGTCTTCGGGAGCGATGCTTGCATCTTCTATCGCCGCCCAAACGGCTTCTGCAACAAGCTCAGCTTGGCTAACATCAGTCCTTCTACCATGCTTCGACTGCCCGCAACCAATAATCGCAACTCTCCTCATGGCCTATCACCCAGCACAAAAACAAGATTCTTCTGAGCACACAACCCCCACTGAGCATGAGCCAAAGCAGTTCTGCAATCTTCGACCTGATTCTCTGCCTCACCCCTGACCTGCCTTGCAGCCTCAATCAGCCTTATCATTCCCGTTGCGCAAATCGCATCACCAGCCAAAGCTCCACCGCTGGGATTGACGGGCATGTCTCCGTAAACCTCCGTAATTCCCTCCTCAATCAGAACCTTCCCCATTCCATCTCTGCAGAAACCAAGGGCCTCGTAGGCCATTAGCTCATGGTGGGCAAACCTCTCCGAAATCTCAGCAACATCAATCTGCCTGAAGGGCTCTTCAATACCCGCCATTCTGTACGCTTTCTCAGCAGCAAGCCTCAACGACTCAAGCCTTCCCAAGTCTCTGTCCCTCAAGTATCTGTCGCAGGAATTGCCAATGCCCTTAATCCAAACTGGTTCATCGCAAAGCTCTTTTGCCACCTCCTCGCTGGCAAGGACAACAGCAGCAGCACCGTCGCATGGAGGGGCAATCATAAGCTCTGTAAGCGGAGAGGAGTATAGCTTTGATTCCAGCACCTCTTCAACAGTTACATCAGCCATTTTTCTGAAGGCATAGGGAACCTTTGCAGCATTCCTCAGGTTTTTAACGCAAACCTCTGCCAGATGCCCCTCATCCACCCCACTCCTGCTCATGTAAAGCCTCGCCTGTAAAGCTGCGAGCGTAATTCCATTCAGCAATTCATTCTGCCTGTCGAACCACGGCTCAAGCATGTACTGCGAAACCTGATGGGGGTTGAAAATCCAGCTGTGAGTGTGGGAGATAGCTAAAGCAACATCATGAACACCGCTCATTATTCTCTGGGCAGCGTAGAGTGCAGCATACATGCCATCCTCCTCAGCCTTGCTCTCATCCTTCAGATAGGCCCCGCTGGCCCCAATCAGCATGCAGTTTGAAATCGTTCTCCCATCAAGGAAGTCCGTTGATGCACTTATTACCGTCCCAACATCCTCCCTCTCAACCCCAGCCCTTCTCATCGCTTCCCTCGTAACCTCAAAAACTGCCTCCTCCCTCGTCTTCTCTGCATCCCACTCCAGCTTGCTTACTGCATAGCCAATAATCGCCACCCTCATTCTATCACCCTGAAGCCAATAAGGTCTGAGGGCTTCCCCTCGGTCTTCTCCGCCCACACAGGCTCAACCTTGGAGCCGAGCTTCACATCTCCCTCAACTCTTGCAAAAATTGTGGAGCTGGCTCCATCAAGCTTTATGGCGGCAAGAACCTCGGGCTTTTCCAGCCATATGTAGCCTCCCTTCCCGTCAAGCTTGAAGTTAACCTCCGTAAAGCTCTCCACCACCCCTCTGCCACTTAGCTCAACCAAGCAACTCTCACCCAGTTTTGAGTAGCACTGCGGGCAAATCTGCCTCGGCGGGACGACAGTGTAGCTGCACTTTTCGCACTTCGCTGCCATTATCTTCTTCTCCTCAAAAGAACGGTAGAATCTCTCCATCAGCTTTCCAACACTCCATCTGAACCTCGCCACAAAGGGCAGACCAGAGTACCTGTCAACGCCCATGTAACAATTATTAATGAGCAAATATTAAATTTTTAAGGAATTTACATGAGCATAAATGCTCATACTCTGCGGTAGAATTTCAGAGTAAAGCCATTGGTCGAGATGCTTTTAACAACATCCCACTCCCCTTTGTAGTATTTCTCGTAGATATTGAGGATGTGCATGGCCAGAAACTCGCTCACCTCCCTCCTGCGCATCGTGTGCTCGCAAAAAATCTGAATCCACCCATCTCCCTTTGTAATCTCCACATAATCAACCCTGTTGAGAACTTTCCAGCCCCTCTTTACCGTCTCAAGAAACTCCTCAAGCTCTATTTCCGCAAAGGGCTTCTTCAAAAACCACTCCACTGCAGTTTCCATCATACTCTCCTTTACAGCCTTCTCAATATCACCACATATCAGATGCATGTACTGGCTTCTCCCACATCCTGTGAAATCCAAATCTCTAATAAGTCTTATAAGAAGGATGTCGTCTTCGCTGAGATTCCTGTCTTCTCTGTTGAGCAGTTTCAGGGCTGCCTCGATAACCTCATTGATGCCACCGTAGTCGGGTTTAAACTTTTCAATGATTCTGAACGCCTCCTCTGAAAGAGTGGTCTGAAGTCGTCTTTTTGGCATATTTTTGATTAATTGTTATGTTCAATAAATGTTTCGTAAAATTGGGAGAGATGATGTATAGGGTGTTCCTTCAACCCCTACTCAATCTCCTTCTATTAGCTCTGTGAAGCGAACAACGAGCTCATCCACCTTCCCCTTCAACAGGACAAAACTACACAACCCTAAATCAAAAACAAAACCACCAAAATTCGAAAAATTAATCAAATCTAACCGAATCATCCTTTTTCAGGTGATTCAAGTGAAACTACCAGTAATTCCTGCCAGAGGAGACGAGAAATTGGAGCTCCTATCTCAAATCGTAAGCAAGCTTGAATCAAGAGAAGCAAAGAAATTGCTGGCGAGAAATGGAATATCTCCAGTCAATAAAGCCGTAGAGTACCTCAAAGTAATGGCTATGTTCTTCGAACTGGAGATTTCCTATGCTGTAAGCGAATTGAATAAGCGGTCAGAACTGAGAAAGTTCTTGAGGCTAAGAGAGGAAATAAAACTGAGATCTATCTACAGCTTCATGTCGAAATTTGAGGCTGAGCAGTTTATAAGCTTAGTTTTCTCCATCCTGGTCCTGTAACAATAACAGCAATCGATAAATCCTCGACCAGAATTTACGATCCGTGAAGTCTGTTAGAGAGATCGTGAAGGAGCTCAAGGTCTTCGAGAGGAACAAGTGCCGCTCGAAGTCAAAATTCTCGGAATAGCACCTACGTCAGACATCTTCTACGAGGAGAACGGCCAAGATCCTCTCATCCGGTTTCGCACAACGCCGTGCAGGATAAAGAAGTTTGAGGAGAAACTGCCCATTTCGACAGAGAAAAAGCAAAGAAATCTCGTTGCAATCGATGAAACTGTCGTTAAAGCTAACGGGAAGCGGTACTACGTCTTTGCGGCCATGGATGTGGAGAGGAACGAACTTATTCTGATGAGGGTCTACACGGCGAGGAATCACCTGACCGCGAAGTCCTTCGTCAAGGAAGTGCTGAATTACTGCGAGGGTAAGCCGAAATTCGTCGTAGATAAAGCTCCCTGGCTTAAATCAGCTTTAGAGAGCTTTGGATTGGAATACGAGCACGAAACCTTTCGGGAGGAGAAGCAAGGTTGAAGCGGTGTTTTCTTCTTTGAAGCAGAAGATCAAGATCTTTTTCTGCTCTATAACAGCAAAGAATCCCGTGAGGAGCTGGAATCTGTTCTGCAAGCTGTTCATGCTGTACTACAACCATCTGAGGTGGTTAAGTTGACAGGATCATCGCTCAAACCAAAAAGTTGAAATTTTTCAAAACTGCCTTACTCCTTAACCCACTCGCTGAGATAAACCTTGAAGGTCTTCCCGAACTTCTCCCTCACAATCAGGTCCTTTTCCTCAAGCTTCTTTATAATCATGGACATCTTGGAGTTGGAGAAATCCGTTCTCGCCCTCAGTGAGTCCTGTGTGATGCCTTCATTCTCTGCAATGATTTTCAAAACCATTGCCTCGTCATCGTTGAGGAGCTTCATCGCAGTTTCGAGCTTGTCTGTGGTAGATCTTTCCTTGGCTTCAGATATGGTGGCTGTTTGAGCCTCCTGCACAACTTCTGCCTTCTCATCCTGCGTGCTTAAAATGAGGTACGCCGAGAGGAAAATCAGGATTAGACCACCCATCCCGAAAATGATAGGCAAAATACCCATGTAGGCTGGTCCCATCATCATGTAGTGGTGCGACATGGGGGAGAAGCTTAAGTAGAGGAACAGCAGGAAGATTCCGGCTACAAGCAGCACAGCCTCAGAGCTTCTGACCTTCATCAACCTTAAACCTTCCTGAGACATTTTTAAATTTTCGCTCCTTTGCTTAAATCGCCCATTGAATTTACAGGCTGCATGTTTTTTGGGTAAAAAGATGCCAGGATGGTAAACGAAAGGTATAAATGAATCCTTAAGCCCTTTTCTTCTATGATAACAGTGTTAATTTTGAGGTGTATTATGGTAAAATCAACCACGAGAAAGTCTGCCAAGAGTGACAGAAGAAGATACAACAGGATAGCGAGGTTCTACGACCTCTTTGAAACTCCAATGGAGTTAATGAACTTCAGGAAGTGGAGAAAAATGCTCTTCGACCTCATAAAAGCTGAGAAAGGTCTTGTGCTCGAAATTGGTGCAGGGACTGGCAAGAACATTCCACACTATCCTTCCAACGTTGTGGCGCTGGACATAAGCGAGAAGATGCTTGAAAGAGCGGTGAGAAGGGCTAAAGAGAGCGGTAAAAAAGTTGATTTTCTTCTGGCAGATGCGGAGAATCTTCCTTTCCGCAGTAACAGCTTTGATGTAGTTTTCACAACCTTCGTTTTCTGCTCCGTAGATGACCCGGTCAGAGGTTTAAGAGAAGCGTTCAGAGTGCTGAAGAAGGGGGGAAGGGCATACTTTCTGGAGCACATGCTCCCCAAAAGCAGGTTTTTGCATCCACTCTTTAACCTCCTCAATCCCATATTCAGGGCATTCGGACCTGAGATTAACAGGAGGACGGACGAAAACATACAAAGGGCAGGATTCCAAATCGTTAAGGAATACATGCTTTTTGGTAGTGTTTTCAGGTTGATAGTGGCAGAAAAGCCTCTTGATTCAGTAGATGAAGCGTCTGGTTACAGTTTGAAACGTTCTGAATCATCTGACAGCTCCAATTTTAGACGTTTCATCGGGCAATCCCTATTGCCTTTGAGGTTAACACAGTTATTGAGGTGATGCGAAATGAACTGGAAGAAGGTTGGAATAATTGTCGCCCTCGCCATCGCTGCAGGGCTGTATGTTGCGGCAGCGATGCCATGGGGCATGGGATATGGCCCAATGATGGGCTACACCCCGATGATGGGCTATGGAGGAGGAATGATGGGTGGCATGATGGGTGGCTACGCACCACAGTACGGCCCCTCAGGGCAGGGATATGGCCCTGCGTATAACTACACCGACACTCCACAGCAGCCTCAGGGCTACTACGTGCCTTACGGGTATTACGGAGGTCATGGCTGTCCGATGATGGGCTACTGGTAAGGGCTGGTGGGAGTAGCATGCGGAAGGTTTTAACCCCTATTTTTTTGATTCTCATTCTAATCCCTGCAATCTCGCAGGGATTCAACCTTCTCTCCCCTCAACCCGCTGGAGTCAACAAAACAGTTTACATCGAAGCCTTCCAGTTCGGATACAGAGTTGTTGCAATTCAGGAGGGAGACAAGCTTTACTACCCCAGCACTCCATCGCTGAAACTCAACGCTGGCGACACTGTAACCTTCCATGTTGTCACAAAGGATGTTACTCACGGCTTCACGATTGACGGCATAACAGACGGCATTGCTGAAGAACTGCTGGTTATTCCCGGAAGAACGCTGGTTGTGGGGCCGGTAACATTCACCGATGTCGGGAAGTACAGAGTCAGGTGTTCGGCAAATTGCGGTTCTCTGCACCCCTTCATGAGCATTGATATAATTGTCGAGCCCAAAATTCCATACTACGCCCTTTCCGCTTTGCTCTAATGGTAGGCTTTGCAGCACTGCTTTACGATGGGAGTGGAGGGGGAGAAATCAGGTTTAGGGCAAGACTTCTTAAGCCCAGATGGGTTATTTTCCTACTCACAGCGATAAATCTTTCCGTTTTCCTGCTCATAATTTTCACAGGTCTTTTCGGCAGTGCTGTTGGCAGTGAGAACTTTTCCATTGCCGTTACGTGGATTCTCTGGTTTGCGTTAGTTGAGTTCATGATTCTGTTCGCTGCAAGAGTCTGGTGTGCCGTCTGTCCCATTCCTGTCATAGGAGAGTGGCTCAAAAGGAGGAGGATTCTGGGAGTGAGGGAATTTGAAAGCAGCTTCACTTTTCCCGCAAGATACAGGAACATGTGGATTCCAGCCATTGGCTTCCTTCTGCTTTCCCTGTTCATTCCGTGGATAGTAACCAAGCCCCTCGTTACAGCTTTGCTCTTCATTTCCCTAATTGCTGTTGCGACGGCAATGTATCTCATCTATCCTCCAAGATACTTCTGCAGGCACGTCTGTCCGGCAAGCGGATACATCGGCTATCACTCCAATGCCTCCCTCCTTGCTTTGAGGAGTGAGGACAGGGAGAAGTGCAGGAGATGTGAGAAGTTCTGCCTGAAAGGGAGCGAAGAGGGTTACGCCTGCCCGTGGAAGCTATATCCCGGAGGGAACGAGGAGAACACCTACTGCGGGCTATGCCTTGAGTGCCTCAGGACATGCAGATACGACAACCTCAGCTTCAGGCTCAGGTTGCCCTTCGAAGAGCTTTCAAAGAAGGCAGTAAGAGCTGGTAAGGCTCTGAAGCTCGATGAGGCGGCGATGGGATTCATAAGGTTCGGTCTGGCTATCTTCTACGAGCTTTTCTTCTTCGGCAGCCTCTACTGGCTCAAGGACTTCGGCAACATGGGCAATCCCTATGGAGTGAACTTGGAGAACGCTTATCTACTCCTTCCATCCTTCTTCGGGATTGTCAAGTGGCTTATATGGGCTGGAATCGTGGTCGGGACAATCGCAGCCTTCGCTGGGCTTTACTACATCTTCAGCTGGATTGGTGCGAGAATTGCCAAAGTTGACACCAAGCAGCTTTTCGTGGCCCTCAGCTACTCCTTGGCCCCTTACGGTCTCCTTGTGTGGGCTGGTTTTGCAGTTGGGCTGCTCGCCTACTTCCACATCTATCCATTCAGCGCCTTCCTCGACCCCTTCGGGGTGGAGAAGAATGCCTTTCCAGTGGCGAACGTCAAGCTCATAATACAGATTCAGGCTCTCTTCATTGCTGCAGGACTTGCTTCTGCAATTGTTGCAACTAAGAGGGTAGCCAAGAGGTTGACAGATAAATTTGAGGCCCTCACAGCGGTTTACAGCGTTCCTCACTTAATTGCAGCCCTCACGCTGATAAAAATCATAGCGGGGTGAGATTATGAAGAAGGAGATTGCTGCATTGCTTTTCGTAATCCTGATTTCCGCAATACCTGCATACCTGACCTACGACTACATTGAGTCCAGAAAGGAGAAAAATAACCCGGAGATTGTCATTGAAGCCCACATCACCGAGTCGGGTGGATTCAAACCCAACTACATTGTCGTTCCCAAAAGCAGCAAGGTAAAGCTCGTGTTTAAAGCTGCCGATGTGACCCACGGCATATTCATCCCGTCTCTCGGCATCAACGAGCTGATTCCTGCGGGCAAGGAGGTGGTGGTGGAGTTCTACGCCGAGAAAGAGGGGGTTTATCCCTTCATGTGCTCCGTTTACTGCAGTCCCTATCACAGGTTCATGCGGGGTATCATAGTTGTTGTTTAATAAGGAGTGCAGAAACATAGTCGAATTAGTTCGGATTACTTTTCTGACTGCTCCCTTTTCTCAAATTTTTTAAGCAAAGCAGCGTTCGCGCTCCGTGCACCAGCTTTCCTCCGTATTCGCCGGTTATAGCAAAGAATACCAGAGCCATTGCAAGGGCAGCAAGAGAGTAATCTGTCAGGGAGTGCAGCACAACATATACAACCACGAAAACGTAACCTACGATGCCCGTGATCACCTTTCTCTGAATTATTGGAACTTTCCTCATATCGTAGCGGTACTTCCAGTCTATAAGCCCTGTAAGCATCGTGAGAGGTGTAACAATTGCAACGAACGACATCATCGCCATGCAGCGACATCTACACACGCTGGCAGAATTATGTGGGATACTGGAATGTAGCTCATAAATCTGTCTGACCTGGCAACTAAGGCTAAGGCGAAAGATGCCGGTGTTATGCCGTTTGTGAAATGGGTAAGAATTGGATGCAAATTCCTCAGCGTTACAAATCTTACGAGAAGCGGTATCATCAGCCGAGTTCCTTCAGATAGGCTATGATATCGTTCAAGTCCTCATCGCTCATCTGCCACCTTGGCATGCACCAGTCGAGGGTTTCGTTATCATGCTCCCCCCATTTGAACTGGACTCAGCAGGACCCTGACAGCAGCCCGGTGGGTAGTAGCGCTCATCACTGTAGCCCATCATTCCGCCACCGTAGCCCATCATGGGCATGTAGCCGTAGGGAGTCAGGAAGTTCAGCAGGAAAATCACTACCGCTACAATGGCGATTATCACTACAATCAGTTCGGACTTTTCCATATGATTTATTGTAAAGAATTGTTAAAATTTTTCTAAAGCTATTGCAGCAGCCTCACCAGAGCCATAACCTGATGCAATCCAAAAATCGCCGTTGGAATTGCCGCACAAACTGCTGCCTGCTTTAATTCAACATTGCGAGCGTTTTTAAGGGCGAAGGTCCAGATTAAGAAGCTCCAAGCAGTAACGGCGAGGTTCAGGAAGATGGCAGAATAAACGTAGCTGTCGGGGAAGTGGCTTACAAGTGATTTGACAAGAATTTCCGGATTTGCCGACAGCTCCTGCAGGTCAATTGTAGGGATTGTTGCTTCCTCAACATACTTCAGAGACACCGGGATAGTTACAGCAGAGCCAAGCAAAGAGGGCATAAAGCCGTAGCCTGCGAACTCAAAGGTTCTTCTGAGCTCTCCTCTGCCATCAAAAAATGCTGAAAGACCGTGCATGACTGCAGCGATTATCAGCCACGCAGCAAAGAAACCGAGAAAGGTTGAAACAAGCTGTATGTACGCTCCCGCTATGAAGAAGGATTTAAGGCTTTCCGGAAGGGCTTGGGAGAGCTTCAGCATAAGCCTGTACTGGTAGAGGGCTGCAAGAAGCGAAATTCGAGAACGATCAATGCTGGTTTTTTAAGGTTGGTGTTTTGGCTGAGCATCAACCGGAAGAATTCGTCGGGGTTTGTTATTAGCTTCATGCTTGCACGGGACGGCATCGATTTTATAATATTTTGCTATTTGCTACTAATGAGTAAAGATTAAATATAGCAAGTGTCAATGATTTTGTGAAGCATGTCGAGTTAGTTGGATGGAGGCTGCGAGAGGGTGGGATGAAGAAGTGATGAAGTGGCTTGCAGTGGCGATTTGTTTGGCGATGGTTGGGATGGCTGTGATGCCAGCGTTTCAGCCACTAAACTTGGCTTTTGAGCTGTACTACGGCCATCACGAATCGCTTCCGATTACGGCTGCCTCAGCAGCGTATGAGGGTATCGTTATCACAGCTACTTTGGCTGCCGCAGCAGCAACTGCGGAATTGGTGCACCTGTTGTTGCAGCAGTTCTTATAATGTCAAGTCCTATAGCGATAGAATAGCCATGAAACCGTTAGAAAAAGCTCTGTTCATAATCGGGGCTGGAGCACTGTCAAATTACATGTATTCAATTTTTTGTCATCCAAATACAGTGTCGATCCCGCATTCACAGTTTCAACGATGGTCTTTGCTTACGTGTTAGTCTCCGGGTTCATGTTGGTATTGGGGATAAAATACGGAAGAACGAAAATATATTCTGTTTGGAAAGCCGGATTGATAATCTTAGCGGGGTTTGCTGTAATATTCGCAGCCGCTTGGATAGCCTTCACCGGAACGTCTGCTAGTCAGGAAAGGATAGGGCTAGCTAAGAGTTTATCGGTAGTGATGGGTCTGATTGCTGGAGTTTTGTCAGTTTATGTCCTATCCAAAAGCTGAAAGTTTTGTTTTTTCGGCAATAATTTTTTCAACTTTCTTTTTGCTTGGGTACTATTTTGCGATTTCGTTTATACTGCAAAAATATCCAGTGTAGATCATTTCACTCAAATATTTTTTAATAATGTCGAAGTTTGCCTGATTCGCATCATGGGTGGGGCAACACTTGGTGTCCCGACTTTCATACTTCTGGCTCTGAATGGCTTTACAGTTGGTCATCAACTTGGCTGTATGAATATAGGTTTAATTGAAAAGTTAAGTATACAATACCCCATGGCATTCTCGAAATCCCTGCCATCATCATAGCTGGAGCAGCAGGATTCAAAATTCCGTATGAAATTGCAGCATGGGTTGAAGCCAATGTCACGCTGAAGATGGCGAAATTGATGCTGAAGGGTGTTAAATATGAAAGGTAATTGGTAGCTGGAACAGATATGCCAAAGAGCCATCTAAAAGAAAGATTGTCAGATAATAAATCCCAGCATGTTATCTTAGCAACCTCATCGAATTTATAACGGAATCAGCGTGACGCCAATGTCCGCAAACACAGCCTCCCACATCGTCGCCATTCCTATCAGAAAAAGACAAGAAGGTAGGAAAGCAGGATTTACCAAAACAAAATATTCCTGAAAAGCAGGCAGAGGCGAATTCGGACAGAAATGGAACGCTTGAACTTCTCGAAAACCTGCTTGATGAGGATGAGCTGACAGTTATGAAAATATTGCTGGAGAACAACGGCATAACTACCCATTGCACTTCAGAACAGGCTTCTCCCAGTCAAAGATATCTATGATATGCAAAACCTACAGGATACATCTGAGCGACTGGCTGAAAGGTTTGGCGGGAAAAGTGGACTCCTGAATCCTTCAAGCTTTCAGGTTTTAGGGAGAATAGTTATATCTTAAAATACTTTATGTTAATTATGAACGGATACATGCACCCCTACGCCTTTCCCTTCTTTGGAATGCTAATATGGTGGATTCCGTGGCTGATTCTGGCCTATCTCGTGTATCAGGATGCAGAGAAAAGGGGAATGAACGGGCTGCTGTGGTTCATCCTCGTCATAATTCCGATGCTCGGGATTCTTTTTCTGATTATATACATCGTTTTGAGGGAGAGCAAACCTGCGAGAGAGAAAACCCCCCTCGAAATCCTCAAGGAGAGGTATGCGAGGGGAGAGATAAGCGAGGAGGAGTACAGGAGGATGAAGGAGGAGTTGGAGGGGGGTTGAGGGATGCATGAACATGATAGTCATGGAGAGGCTGCGCACTCGAACTCTGAAGACATGCAGATGATCCACCAGCACCACGAGCACCACGGGCATGAAGAAGAGCACTCAGCCCACCACGAAAAGATGAAACATTCTGCAGATCACGGAGACCACCACCGAATGATGATGGAGGACTTCAAGAAGCGATTCTACGTTTCTACACTGCTAACAATCCCAATATTAATCCTCTCACCTGCAATCCAGACCTTTCTCGGATTCAGAGTTGAGTTTGCAGGGTCTCTATACATCCTCTTCCTGCTCTCATCTGCAGTTTACTTTTACGGCGGTTACCCCTTCCTTAAGGGTATCTTTGACGAATTGAGGCGAAGACAGCCGGGGATGATGACTTTAATTGCCGTAGCGATAAGCGTCGCCTACTTCTACAGCTCCGCAGTCGTTTTTGGGTTGAAAGGCAAGTTCTTCTTCTGGGAGCTGGCTACGCTGATAGACATCATGCTCCTCGGCCACTATATCGAAATGCGCTCCGTTCTTGGAGCATCAAGGGCACTGGAGGAGCTTGTTAAGATTATGCCCTCTGAAGCCCACCTTCTGAAGGATGGAGAAATCGTTGAGGTTAAGGTTGAAAACCTGAAGCCCGGCGATAAAGTGCTGGTAAAGCCCGGAGAAAAGATTCCCGTTGATGGTATTGTTGTTGAGGGCGAGAGCTTTGTAAACGAGGCGATGCTAACAGGAGAATCAAAGCCGGTCGCCAAAAAGCCCGGTGACACAGTTATAGGCGGAGCGATAAATGGCGAGGGGTCGCTTGTAGTTGAGGTTGAGAAGACAGGAAAGGACACCTACCTGAATCAGGTCATCGAGCTTGTAAGGCAGGCTCAGGAGAGCAAGAGCAGAACACAGGATTTGGCGAACAGGGCAGCTTTACTCCTTACAGTCATCGCTTTAACTGTGGGAAGTGTTACGCTCGCTATATGGCTTGCCTACATTGCAGATTTCGCCTTTGCGATTGAAAGGGCTGTGACGGTCATGGTTATAACCTGCCCCCACGCTCTTGGGCTGGCAATTCCCTTGGTCGTTGCGGTTTCAACATCCCTTGCAGCAAAATCCGGGTTGCTAATAAGGGACAGGCAGGCCTTCGAGAGGGCGAAGGATTTGCAGGCTGTAATCTTCGACAAAACCGGCACTCTCACTGAAGGAAGATTTGGTGTTACTGATATTGTGGGGTTCAATCACAGCGAAGATGAGCTTCTCCAAATCGCCGCATCCCTCGAAGCGAGGTCTGAGCATCCCATTGCCGCTGCAATTGTTGAGGAGGCTGAGAAGAGGGGGTTTGGGCTAACAGAGGTGGAAGAATTCAGGGCGATTCCGGGAAAGGGTGTTGAGGGCATCGTTAACGGCAGGAGGTATATGGTTGTCAGTCCGGGATACATACGAGAGTTGGGTATTAAGACGGATGAGAGTGTTGAGAAGTTGAAGCAGCAGGGCAAAACGGTCGTCTTTATCCTGAAAAACGGAGAAGTTTCAGGAGTAATAGCTCTGGCAGACAGAATAAGGCCCGAATCGAGGGAAGCTATATCAAAGCTCAAGGCAATTGGGATAAAGTGCATGATGCTCACTGGCGATAACAGGTTCGTTGCGAAGTGGGTTGCTGAGGAGCTTGGACTGGATGACTACTTTGCCGAAGTTCTGCCCCATGAGAAGGCTGAGAAGGTTAAGGAGGTTCAGCAGAAGTACGTCACAGCGATGGTTGGTGACGGGGTCAACGACGCTCCAGCTTTAGCTCAGGCAGACGTTGGGATAGCAATCGGAGCGGGAACCGACGTTGCCGTTGAGACTGCGGACATCGTTCTGGTTAGGAACGACCCAAGAGATGTTGCTGCAATCGTTGAGCTATCAAGAAAAACCTACTCGAAGATGAAGCAGAATCTGCTTTGGGCCACTGGCTACAACGCCTTCGCCATCCCCTTGGCCGCAGGAGTGCTTTACTCAGCCGGAATCCTGCTGAGTCCCGCTGTCGGAGCGATACTCATGAGCCTCAGCACCGTGATTGTGGCCATTAATGCCAGATTGCTGCGGTAGCATGCACGACCACAGGGCGAGGGTTCTCATACTTCTTCTCTCAGTCTTGGCGTTTTACTTCTTCTTCGTATCCACGAAATACGGGGTCAGAAGCGGTTTTGAGGTAACCCTGCTTACCTGTTGTCCCCCGTTCTCTGCACACTGATAGCAGATGCGGAGTTCCTGCTTGACTTCCCCATCAGGTTGCTTTTCAAAGTCAGAATGCTTCATTCGGAGATTATTGTTTGGATTACGGCAATCTCCGCGAATTTCTACTTTCTACAAACTGCTGAGGAACTGTATGGCAAAACCTTCATCCTCATTGTTTTCCATTACATCCTCACCCAGCCAAATCCCTCAAAACCCCTTTCTGCTAAAAATAAATAAATTGAGCTTTCACTCCCCAACCGTCACACTTCCGTACCACGGAACCCAATTGCCCCATCCTGCAACGTGGCCGAAGGCTGCGTTCATGCCGGTGTAGAAGGCCATTATCCCGGCCACAACGAGGATTAATATGGCCAGAACACCCAGAACCCTGCCAATTCTCTGGATGGCAAGCGTCGGTGAAAGCAGAGCCGCAAGTCCTGTGAGGAAGAACATAAGCCCCGCCTCAAGCGGCTCTCTCGTCATCCCGTAGTTCCAGATTACGAAAGCATAGACGATTGTTGGCAGGCCAAGCGGAGCTATTGCTCCAGCAGCTCTGATGTCAAGGCCCTTGAACAGAACAACCCCAACAACAAGGCTTGCAATGCCGAACAGTGCGAAAGAGTCTATGAGAACTATGTTGTTTGAGCCCGGCAGAGGCCAGGTCATCATCCCCCATAGACCGGCGACGAGGGCGTAAATCCCTACACCAATGAAGTACGCTCCCATTCCCCTGTTGCAGTCATCGTTCCTCTTCCCCCTCACCACATTCATATACACCGCGCACGCTGCAGCAAAGAGTGTTACGCCCAGCAGCATCAGCCACAGGTCGAGCGGGTCCATAAACAGCAAGGCCATCCCATCACCACCCCAAACACTGTTACCTAACAGTGTTTATATTTAACATTATAAGCATTATGCATTTTTGATTGCATTTTCAAAACCGATTTTAGGCCAACCAAAAACTTTTTAAATTTAGGCTATCCTAAACATAACGGTGTTAAAAATGATGGGGCAGATGGTCATAACGCTGAGGGAAGGGTTTGAGGCTGCACTGCTTGTGGCAGTACTCGTCGCCTACCTCAAGAGGAGCGGAAGGACTGAGGAAGTCAGATTCGCCTACTACGGCACAATTGCGGCAATAGCTGCAGGATTTGCGATAGCTACTGCGGTGATAGTTGCCTACGGTGGCCTGCATGGGGAGCAGAAGGAGCTTTTCGAGGGCTTTGCCTCCTACTTGGCAGTTGGAGTCCTCACATACATGATTCTCTGGATGGCAGGGAAAGACGTCAGGGGAGAGGTTGAGAGAAGGGCAGAGGCCAAATTCAAGTGGGGGATAGCATTGATAGCCTTCGTTTTCGTTGTGAGGGAAGTGATAGAGACTGTTCTGTTTCTAACGCCCTTCGCCATCGCAGAATTCACTACTACCGTCATTGGGGCTTCAGCTGGTGCAGCGGTTGCAATAACGCTTGCAGTGCTGATACTGAGGTTTGAATACAGGATGAGCCTCAGGAGGTTCTTCTATGCAACAAGCGTTCTGCTGGCTTTCATCGCAGCTGGACTGCTTGGATACGGCACCCACGAGTTCGTGGAGGTTCTTGAAGAAGAGGGATTTGAGCACCCGCTCTTCGAGAAAGCCTACAGCCTTGGAATTGACGAGTCGAACCCTCTGCACCACAAGGGGCTGATTGGAGGCATTTTGGCGGTGATGTTCGGCTACTCTGCAAGCATGGAGTGGGTCAGGCTGATTTTGCAGCTCGGATACCTTGCAGCAATGCTCGGACTAATCCACAGATCTTACGGCAGGGTTACTGAAAGGGCTGAAGTTTGATTTTTTTCATATTCGAAGATTTTAGGGAAAAGGTAGATGTTGATTGCTGACTAAGTTGGACCATGCAGGAGGTAAAGCAGTGGCCGGTTAAGATCATGCTCGTCCACCCCAAGGCACCCTTCCTGAAGGGGGAGAAGATAGTCATCGCTGCCGATTGTGCCGTGCTGGTTAACAGAGACATCAGGGACAGGTTTGAGAGCGATGCGGTCATCATAGGCTGTCCCATGCTCGAAGACCCCAGAAGGATGTTCGAGAGAATCAAGATGATTGTAGCGGAGAGCGATGCAAAGCTTGAGGTTTACACCATGGAGGTTCCATGCTGCCACGCACTCCATTTGATGGTTGAGAAGGCGAAGGAGGAGCACGGAAAGCAGACTGAGTCTGAGAAATACATTGTGAGGGTGAGCGGTGCTGTCGAGCCCTACTCGAAGAAAATTGATGAGAGCATGATTGAGGCTGAGAGGAGAGCCCACAGGGGACACTGAGGGGGACGCTGAAATGAAACGGATGATTATAGCCATAGACGAGGAGAAGTGCATTGGCTGCGGGAGATGCGTCAACTCCTGCCCCACGGGTGCGCTTGTGCTCAACAACGAGAAGGTAAAGCTGAAGGATGAAAGGCTCTGCGATGGATACGGCTCGTGCATTGCCGTCTGCCCTTCGGGAGCCCTTTACATCGAAGTTAGGGAAGCAGAGCCCTTCGACTGGGGATTGCTGGACAAAATAAGCTTCGAGGACTTTCTGGAAAAGCTTGCCAAGCACTACAGACCTGAAGCTTTGAAATGATTTTTCGTTTTTTTTACGGTGTTAATTTCCAAAACCCTTATATTTTATCAAGTAGTAAACATTGTTAGCCAGAAAGGTTCTGGCAAGAGGAGGTGGAAAATGGAGAACGGCGACAGATACGTTTACGTTGTGGATGTTTCGAAGTGCTACGGCTGCCTTTCCTGCGTTGCTGCATGTGCCGCTGAAAACAACGTTCCCGTCGGCTACTTCCGCACGTGGGTTGAGAGATATGCAATGAACGGAAGGGTAGCCTTCGTGCCAAAGATATGTAACCACTGTGATAATCCATCTTGCGTCCACGCCTGTCCAGTCAATGCCACCTACAAAACCGAGGAAGGCTTGGTTCTGATTGACGACGAGATTTGTATTGGGTGTGGTGCGTGCATACAGGCTTGCCCCTATGGAGCGAGGTTCAGAAACCCCGTTAAGGGCACGGCTGACAAATGCACCCTCTGCAACCACAGAATTCCAGAAAGGCTCCCGGCCTGCGTCGAGTCGTGCCCAACCTCTGCGAGGGTTTACGGCAAAATGAGCGATAAGGCGGTGAAGGAAATACTCTCCAAGAAAAACGCTGTGGTGCTTAAGGCTTACACGGGCAACGAGCCCCATACCTATTACGTAAGCCTTACGGGGGTGGAGTAAATGCTGTGGAGCTATCCCGAAGGTTTTGCCTACTTCAACGAGTTTGCCCAGAGCATAATCTGGGAGCCAGTAGCCTTCTCCTACGCACTGCTTATTTCTGGGGCCGATTTGCTTTTGCTCGCCGCATTAGCTCTTCTCTCAGGCTACCTCAGAAGGGCAATACCCATGTTCCTCATTCTGGGGCTCTCCTTTTTCTCCGTCATTCTTCTCGGCCCGCTCGCCGATTTGGCGTTACCTCACAGGGCTACGGAGATACTGACGAGGCCTCATCTGGCATCGACGGAAATGCATCCGGGCATTTCTGTAATGGCTCTATACGGAGGGTTGCTCTGGCCGCTGACCTTCATAGTTGCGTTAATCTTCGCGCTGCTTTACTTCAGCTACCCCATGCACAAGAAGGGCGGAACCTTCAGCTTCCTCTCTTTCGGAGTCAAAAGTGAGGAGAGCTACGAAAGGCTGAAGCCGGCGATGAAGGTTTTAGCTGCAATCCTCGTTCCGCTCTCTGCCCTCTGGACGATATATCCCGGAATGCTGTTCTTCTCTCAGACGTGGATTTACGCCTGGAAGAACTGGGGGCTGATGCTGCCAATGTTCTTCGGCGAAACCTTCATTACAGCAACAGGAACAGCTCTCATTCTCTACTACCTCGAAAGGATGGAGGACGAAAGAATAAGGTATCCCCTGCTGCAAATTCACGGAGCTGCAGCCATAGCTCTGGCTGGAGTGCTAATTCTCCAGATGTTCATCTGGGGAATGTGGGGCAACCCGAATTTTGCTGCTGTAGTACCAATGATGCAGGCTGCTGCGGTAATTTTCCTGCTGACCTTCATCCTGACTCTGGTTTCTGCGAAGTATGAAGCGATAACACCTATCGTTCCGGTGCTGGCTCTCTTCGGCGTTGTGGTGAACAAGTGGAATCTGATAATCAATGGACAGCTAATTTCAAGGGCTGGAATGGGAGTTTTAGAGCCGGAGCTGGCACCGAACTGGCTTGCTGAGGCAGTCTCACCCATAGCATTGGCAATACTTCTGCTGGTGATTTTAAGCTACATATTTCCAATGGAGGTGGAGGAAGATGCAGCTTAGCAGGAGGGATTTTATTAAGGGTCTCGTGGCTGTTGGCTCGGCATCAGTTTTCCTCGCAGGTTACTCGGAAACAGTTGACAGGCTGGTTAAGCCGAGATACACAGAGGTGAAGCCGGACTCCGTTGGCAGGATTGTGCACTCAGCCTGCCTCGGGTGCAATGTAAGGTGCGGCATAAGGGTGAACGTCGTCCAGAGAGGAGGGATGGAGGTAGTTGAGAGGATTTCGGGCAATCCCTATCACGTTTACAACCGATACGTTTCGAAGGAAAAGCAGAGCAGAAGATACGAGCCTCTGCCCTACAACACACCAATCACTGAGGGGCTGAAGTATTCGGGAACTCTCTGTGCGAGAGGGGAGGATGGAATACACTACCTCTACGACCCCTACAGGATTATTGTCCCGCTGAAAAGGGCAGGACCGAGAGGGAGCGGAAAGTTCAAGCCAATTACCTGGGAGCAGCTGATAAACGAGGTTGTAAACGGAGGAGTTATTGAGGAAACGGGAGAGAGGCTGCCGGGATTGAAGGAACTCTTTGCATACGGAATTCTCAGCGAAGCCGGATTCGACGCCAATGCCGTTTTGAGCGAGATGAAGAAGGACGTCGATGCAATCATGGAGATTGCCAAGGACGATACGAAGAGCTACGGCGAATTGACGGAGGCTATAAACAACTTCAAGGCAAAGTGGAGTGCAAAGCTCGGCGAAAAGGGCTTGAAGCTTGAGGATATTCTCATCGACCCCGATAGGCCCGATTTAGGAACAAAAGCCAACCAGCTCGTTTACATGAGGGGAAGGGGACAGGGTCATGCGGACTACTTCTACCAGCGGTGGACCTATGCTTTCGGCAGCGTGAACTGGCTGAGGCACACCTCGTCATGCCAGCTCGGCTACTACGCGGGAAACAAGATATGGTCAGGCTACCACGATGTGCAGGCTGACCCGATTGGGGCAAAGCTCCTCCTAATGGTGGGAGCCCAGATGGGCAGGCTGCATCCCGGCGCTACGGGGCAGGGATTGATAGTTGAGAGGGCTGCAGAGGGGGAGCTAAAGGTTTACTACGTCAATCCAACTGCTCCAAGAACAACAGCAAACGGAAACATAGTCTGGGTTCCGATAAGGCCCGGCACGGATGCTGCATTCGCCATGGCTCTGCTTAGAGTCATGTTCGAGAGGGGTTACTACGACGCAGAATTTCTCTCATACGCAAACACTGATGCTGCAAGGAAAGCTGGCTACCCCTTAAACACGAACGCATCGTGGCTCGTGATTTGGGAAGGTGATAGAAAGGGAGAGTTTCTGAAGGGAGAGGACATAGGGCTTGGCAGCGACAATCCGGTTGTTTACGCCGGAAGCTTCGTAACGAACGACAGCGTCGAAAAGGCGGAGATATTCTTCGACGGCTATGTGGAAACGAAGGAAGGGAAGAGGAGAGTCAAATCAGCCCTTCAGATTCTGAAAGAGGAGTGCTTCAGCAGGAGCGTGGAAGAGTGGTGCGAGATTTGCGGAGTTGATGTGGCTGTAATATACGAGATTGCTGAGGAAATCAGGAAAGCCATGCCCAACTGCGGAACCATAGTTCACAGAGGAGCTGGCATGCACACCAACGGAGAATACAACGTCTGGGCTCTGAGATGTATCGACATGCTCATCGGAAACATTCACAGGAAGGGCGGGCTCATGACGAGAGCTTCACACACGAACTACAACAAAGAGCTCTACTACGTTGACAAATCAAAGTTTGGAGAGCCTGTGAGGTGGGGGCCGCCAATAGACAGGCATAAAGTTGCCTACGAGGACAGCCTCGAATACTGGATGAAGAAGAAGAGGGGTGAGAACCCCTATCCAGCCAAGCGCCCGTGGTATCCGCTAACGCCAGAAGAGAGCTATACAGAAATGTTCGCCGGAATTGCGGAGGAGTATCCCTACCCAATCAAGGCCCTTATTATGTACTACGCCAACCCCGTTCTTTCGGCTAACTTCGGAGTTAAGTTCATAGAGGTGCTGAAGGACACATCAAAGCTCCCGCTCTTCATAGCCATAACCACATCGATAAACGAGACATTCCTCTATGCAGACTACATCGTTCCTGACACCATGTATCTCGAAACCGGCACCATGGGAATCAACTACCTCTACGCAACCAGTGCGAGTGTTACGCTGGCGGAATACTGGAGAAGTCCGGCAGTAATGCCCATGACTCAGCTCGTAGGCACCTGTCCCAACGGACATCCCAAATACGCTTCAATGTGGGAGTTCCTCATTGACATTGCGCTCAAGCTGAAGATGCCCGGTTACGGCAAGGGGGCTGTGAAGGGAGTGGGAGCTTACGACGGGCAGAAGTTTGATCTTTACTGTGCGTGGGAGTACATAATGTACGTTTTCGCCAACGCAGCGATGGATGCTAAGAAGCGCGGATTGATTCCTGAGACGGTTAGCGACGAAGAAGTGGACTTTGTCGAGAAGAACTACCCGATTGCGAGGTTCAAGGATATAGTGCCCAACGAGTGGAGGTATGTCGCCTACGGGCTGGCGAGGGGTGGAGTATTCACGAGGTACGAGGACTCCTTCGACGAGAGGGGGTATTCGAAGAGGAAGCCGTGGACAGATACCGTGTACTTCTGGAGCGAAAAGCTTGCTAAGGCCAGAAACAGCGTCACCGGAGAGAAGTTCTACGGTGGACCGAAATATCTACCTCCAGCCACCTACGCACCGCTTGGAACCGAGAGGAGATTCTACGGAACTCCGCTCAGGGAAATTTATCCTGAATCGCAGTATCCCTTCCTCGTCGTGCCGCCGGGAAGTCCGCTTTTCACCAAACACAGGAGCATGTTCTACTACTGGCTGAAACAGGTGATGCCGGAGAACTTTGCCGTGATTAACCCCGAAGATGCGGAGAAGCTTGGAATTGAGAGCGGAGATGTCATAAAGATAGTAACTCCCACAGGAGAGCTTGAAGTCGTTGCAGCTGTGGAGCCGACGGTTGTAAAGGGAACAATCGCGATACCTGTGGGAATGGGAAGGTGGGCTGATTCGGCTGTTAAAAAGCCAGCTTACTTCAGGCTGAACGACGGAAGCGTTGCAGCTCTCGTTTCAGAGCTACCTGATGGAGCTTCTCTCCCCTCGGATGCCGTGAATCCTGTAAAGCAGCTTGACGAGACGAAGAAAAGAATCCTCTTCACGAAGTCCGACAGGAGATACTACGACGACCTTGGGATAGACAGCTGGAGGTTCAGCGGAGTTACGCCCAATGTCGTGGCCTGCGTTGACACGTCTCTCGACAACTGGCCACTGCTCAGCTGGATAGGCGCAGCCCAAGTTTACTTCTTCATTCCGGCAAAGGTCGAGAAGACGGGCAAAAGGAAGAAGTTCGAAATGCCGAACGTGTGGTGGTAGCAGTTGCTTGTGACCATAGGGAGGGCAAAGGTTTACGCAACGCTTTCAAAAATTTTTTACCACCTTTTTTACGATGAGGCAATCCCCAAAGACTGCAGAGAAATTATCGAAAAATTCGGCGAAATTGATTTTAATCTGCGTTCTGTGCTCGTTAGGGAGTTGAGGGGCTCTGTTCTTATAAAGGACATGCCTCAATCTCTTGCTGAAGTTTACGAGAGCGTAATGAAAGACTTCTACGAAAGATACGGCTTTCAGGCTTCAGAGTTGCATGCTGACCATATAGCTGTGGAGCTTGCCTTCATGTCGAAGCTGGTTGAGAGGGAGATTAGCTTGGCGCAGCAGATGAAGGAGGAGGAGCTTTACAAAATCAGGGCAGCCCAGCACAGGTTTATAAAGGCTCACCTCCAGCCCCTCGTCAAAAATCTCCCCTCTGCACCTCTCCTCAACTTCGTGAGGGATTTCGTCAGAGAGGATGCGAAGTACCTCTACAGCAGCCTCGTAGGTGAGAAAAATGAGGGAGCTGACAACAATTGACGAAACCTGGAAGCTGATGGACGAGCTGAGGCAGAGATTTTACTTCAAGCGTGAGAGCGAGGAGGTTAGAGTGGAGGATGCTCTGGACAGGGAGCTGGCGGAGGATGTGTTCGCTGCCAAGGACATGCCGCCCTTCGACATCGCAACGATGGATGGCTATGCCTTGAAGCTTGAGGATGGTGTCAGGGAGTACAGAATAGTGGGAGAGGTTTACGCTGGAGAGGTTGAGGATAGATTCGTCAACAGAGGGGAGTGCGTTTACATCACCACCGGGGCGAAGATGCCCGTCAATGCTGACACGGTTGTCAAGGTGGAGATTGCCGAGGTTGATGGCAGCAAGATGAGGATAAGGGAGAAAGTCAACAGGGGAAAGTATGTGCTGAAGAAGGGGAGTGAGGTGAAGAAGGGGGATTTGATTCTGCCGGCAAAAACCAGAATAGGCCCGCAGGAGATTGCTGCTTTAATCAGCGCTGGAGTTGAGAGGGTCAGGGTTTTCAGGAGGCTGAGGGCTGCGGTGTTCTCGAACGGGGATGAGATAAAGAAGGGGATAATTGCGGACTCCAACTCGGCAATGATTTCCGCCTTTTTGCGGAAGTTGGGCTGCGAGGTTCACTTTCTTGGTGTGGCTGGGGATGATGCGGAAGAAGTAAGGGAGATGGTTGAGAAGGGTGTGAGAGATTACGATGCTGTTCTTACAAGCGGCGGAGTTAGCGTTGGGGAGAAGGACTACGTGGTTAAGGCTCTGAAGGAGATGGGAGAGGTTCTGATTTACAAGGTGAGGCAGAGGCCGGGAAAGCCGATGGTTGTGGCTGTTGTAAATGAAAAGCCCGTTTTTGCCTTGCCCGGAAAGCCTGCTGGCTGCTTTACAGCCATGCTGTCTCTGAGAAGGTTTTTCGCAGGGGATAAGCCCTTCCCGAAGGTTAGGGCAAGGATTGCGGGAGATGTAAAGCTCCCCACGAAGGGGTTCAGCTACTTCCTGTTTGTGAAGCTGAGGGACGGTTATGCAATTCCAGCGGGATTCAGGCACTCTCACGTTTCCATCATTCCGTATGAGAAGTATGAGGTGAGTCTGGTTTCAGCGATGGCGAGAAGTGCAGTTTCAGATGGGTTCGTTGTGACTGACAGGGATTTGAGGGCTGGAGAGGAGGTTGAGGTTTGTTTGTATGATTGAGGATGTTTCCGTTAACCTTAGATTAAAAGCGGTAGAAATTTAAAAAGTAATGAAAAAACAAAAGTGGTGGTTAAAATGACCAGCGAGAGAAAGAGAAAAAAGAGAATATACAATCCAGTTACCGGAAAGTATTATGCTGTAAGACAAAGGACTATCAGTTCAGGAAAAGCAGGGCAGATAAAGAGGTTGTGGAAACCATCAAAAAAGAGAGAAAAGAAATCGATATGGGATTTACTGTAATATGAGAATTTTTCTTGATGCTAACGTTATAGCCGACTGGATACTGCTTAAGAACAAGAATCAGGACGCCAGCGATCCGCTACTTACGGAGCGATACAGGCATATGGCAGAATCTTTCAAGCTTGTCGAGGAAATTCTTAAATTGAAAGAAAAAGTTTCAGGAACATCACAGATGGCAATAGCAGAGGTTTTTGGTGTCATATATGACGATGCTATTAACATGAAGCTTTTCAGAGAGGCTGTCCCTGCTTCTTCATGGTACTGGTTTTCGATAAGGGAGAGAAAAGCTCTTTCTGAGGACTCACAACAGCTGTTTTTAATGGAACCACACACTTCGCCACAAGGGATTTGAGATTGGTGGAGCTGGTAAAGAAAATCGATAAAGTAAAACTGAAAGTCCAGAATCCAAAATATGTACTGGACTATCTTAAAAGTTGGAATAGACGCAGGAGGAGATAATTAACTCGTTTACGGAAAATTTTAAACACTCTCCATCCAAGATCCAAACCATGAATATTTCCCCATCCCCGCTCACAGACACGGGAAAAGCCCTTCTGCGGTTAAACCTAATCGCAATTGCCCTCCTCTGGCTTTATCCACTGCTGACTTACAGCCAACTCCCTGAGACCGTCCCAACCCACTTTGGAGCTGGCGGCGAGCCAGACAGGTTTGGAAGCAGAGAGGAGCTTCTAATCCTGCCAGCAGTATTCAGCATTGCTCCAGCAATCATCCTGATCATCACGAAGCTCAGATTCACCCTCATCAACCGCTACCCTCAATTCATAAATCTCCCCGCCTTCTACATGAACATAGGCAAAATCCGGGAAGAGAGGAGAAGTTACTGGGTCAACAGGTACTTCGAACCCGTCCTTCTTTTATCCCTGATTCTCTCGGCAGGTTTTCTCGGGATGGAGTACGCCATCTTTCATGCAACCCTGAGCGGAGAACTGCCACTCCTTTTTTACATTATCCTGATTTTCGTTATAGCAGCACCTCTGTTCATCTTCTTCTTGTACCTCAGCATGATTTCCGCCCAGATGAGCAGGGAAATTGGCGAATAATTTATAAATTTAACAGAGTTAAGGCAAAAGATTTATTAACTTAACAGTGTTAATTAACCTATGGCAATTGAAGTCGAGCTTCACAAACTGCGGGAATGGATGTGGAAATACTCCCTCGGCAGAGATGGGGGCAATAATTCTGATCACTTTCTTCGTATAAAAATTCCGGGCGGGATAATTTCACCGGATCGGCTGAGAGGTGTTGCTGAGCTATCAGATAAATATGGGAGAGGTTATGCTGAGATTACGACGAGGCAGGACATACAGCTTCACTGGATCGAGGCTGAGGATGCTCTGGAAATCTTCGCTGAGATGGAAAAGCTTGGCTTCACAACAGACCTGTGCAGTCAGGCTTTTGCCGAAACATGCCACGGTGATGTGAGAAACGCCGTCTGCTGCCCTCTGTCTGGGAAAAAGGGATACGATGCTTACTGGCTTGTTAGGGAGATTACGGATTTCTTCTCAGGCAACCCGGATTACGTCAGCCTTCCGCACAAGTTCAAGATTGGCATCTCTACTTGCGAGAGCAACTGCATAAGGGAGGAGGCGCAGGACTTGGCAATGCAGTGGAACGGCGAGGGGTTTGTACCGCTTGTTGGGGGAGGACTGGGGGCTTCGAAGCCCGGAGTCAGGAAGGCAAAGAGCTTGAGAATCGTTGTTTACGAGGAGGATGCCTTCGATTTTATAAGGACGGTCATAGACATCTACAAAGACTTCAGAGCTGAGAGAAAAGCAGAGGCAAGGTTCAAGAACTTTTTTGAGACTGCTGGATGCGAGTGGCTGAGAAGAGAAATTGAGCTCAGAATGGGTGTTAAATTCGATTTAGCTGATGATTTCAACTGCAATCCGCCATCAGAGCACACTGAGGGCTTGCAGGATGATGGCAGCAACTACTACACCCTTCCTGTGTTCGCAGGTATCCTCGACTCGGAAAGGCTGAGCTTCATTGCTGAGGTTGCTGAGGAGTTTGATGGAGGAATCAGGCTCACACCATGGCAGAACGTTGTTTTCACCGATATTGACGACTTGAAGGCTTTGAAAGAGAGGCTTTCCGAGCAGTTTGACCTCAGTGCTCCAAGAATGCACATCGCCTGTGCATCGAACTTCTGCGGTAAGACGCTGGTGCACGCAAAGGACGTTCTCAGGCACATTCCAGCGAGCGATAGATTTGTGGGGGTGAGCGGATGCAGCAACGCCTGTGCCTGCCATCCTCTTGCTGAAATCGGACTTTGTGGGAAGGTTAAAGCAGGAAAGCAGCTCTACGACGTCTTCATTCACGGCTGGAAGGAGGCGGAGAACCTGAGCGTTGAGGAGGCGGTTGAGCTCATTAAAAAACATCTTGGTGATGGATATGGAGCTAAAGCTGATTGAAAGAGGAGATTTTCACGAGCTGGACTGCAGGAACATGGTCTGCCCGTATCCAGTGATTATAACCAAGCTTGCAATGCAGAAGGTTGACAGGCTTGAGGTTTTGACGAACAATCCTCCATCTGTGAGGGACATTGAGAAGATTGCAGAAAAAGAGGGCTGGAGAGTGGAAAAGAGGAGGGATGGAGAGGTCTGGAGAATCAGGATTTGGCGGTGATCTTTTGAGGTCAATGGGTCTGTCCAGTATGGTGGTAGGCAGGGCACAGCTTCATTATACCTAAGTAATTAGATTCGCTGGAATCCGCACATAGAACTAAAATCTTCATTTTTTAAAAATAAATTTGAAAAATCAATCCTCAAGTGAAATCGCCGAAGCGGGACAGCTCTCCATAGCCTCCTCGCAGCATTCAGCGCTGTCACAGCTACCGATAACCTCGCTTATGCCCTCATCGTTAAGCCTGAAAACCTCAGGGCATATTTCCTCACACGTCCCGCAACCAATGCAGAGGTCTCTGTCCACAACGGCTTTCATACCTTCACCACCCCTGCAATTTTCTCAGCCAGCTTTCTTACCTTCTCAAGGTCTGAATCCGATGGCTTTGCCCTAACTTCAACAACCCCGAGAACTTCGAGGTTCAGAGAAGAAACTATCTCCTCAATCTGCTTCACAGCCCCTCCACCCCAGCCGAAAGAGCTCAGAACTGCTGCGTATCTGGCTGGTGGTCTCAGAGCCTTTACGAGGTTTGCAGCGAAGAGGGCGAGGGGGTGCATTCCTCCCAGCACAGTTGGAGTGCCGAGCACAATAGCTCTTGAGTCAACCAAGTCCTTCGCAATCTCGCCAATGTCCGCACTCGCTAAATTGTGAACGGCAACCTTCAAACCCTCCTTCATCAGCAGCTCAGTAAGCAGATTCACCATCCTCTCCGTCGAGCCCCACATGGTGGCGTAAACCACAAGCACCTTTTCCTCAGTTTCCCCTGCAGTCCATTTCTCGTATGCTGACAGGATTTTCTCGAGGTTTCTGTAAATCGGCCCGTGGCTTGGGGCTATCATGTTTATTTTCAGGCCTTTTATTTTCTCCAGAGCCTTCTTTCCCATACTGCGGAAGGGCATCATTATCTCACCGAAGTATCTCTGGGCGTAGTAGAGAATCTCAGGCACCTCGTCATCGTAGAAGCCGTAAGCTGTGTGACAGCCAAAGAAATCACAGGGGAAGAGTATTCCATCCTCCACGAGATAGGTGAACATCGTTTCAGGCCAGTGAAGCCACGGAGCGTGGATGAAGCGGAGAGTTTTTTCGCCGAGGCTTATCTCCTCCCCATCCTCAACAACCCTCACCCTGCTTTCAGGAACATCGTAGTAGAACTTCGCCATCTCAGCCCCCTTCTTCGTGGTCACCAGCAAAGCGTCGCTGCTTTCCATGATAAAGGGTATCGCCCCGGCGTGGTCGGGTTCGGCGTGGTTCATAACAACGTAATCAATTCTGTCAGCATACCTCTCAACGTTCCGCCTGAGCACGTCCTCAAACCCCGGATTCACTCATCAACAATCAGGTAGCTGTTGTAGCTCGTTCCCTGCGGGAGGGGAATGAGCGAGTCAAAAATTCTGCGATTCCAGTCCTTCGCACCAACCCAGTAAACTTTTTCAGCAATCTCCACACTCTCACCCCCTTATTTTGTCAACAATCTTTCCAGCATCTGTAACAACCCACCTCTCTCCAACTCTCTCTATGCAGAAACCGGCTTCAAGGACTTTGAGGTGATAATCAAGCTGCTTTTTGCTCAGTGAAAGGGTCTGCATGATTTCCTCCTCACTTCTGCCTTTATCGAGCATTCTAAGAATTTTCCTCCTGACGGGATTGGTAACAGCGTAGTTATACCTTTTGTGATACTCATCAGCCTTTTCGAGGCTATCAGCCTTAATCCACTCCTCCAAGGACATAATCTCACCCCCTCAACTCTCTCAGCTTCCTCAGCATCTCTTCAAACTCCTCATCGCTCAGCTTTTTCAGCATCTTAGCCCTGCCAAGAGTGATTGTTTTTGCAAGAGTTTTCCTCAATACGGGATTTCGCAGAGGTGTGAAGCCGTAGGATGCGAGGATTTCTGTAGCCTCAGGATACCTCTCGATGAGCCTTCCAACATTGGTGTTTTCATCAATCCTGAACTCCTCCTCCTCATCAGCCTTAAATTCAGCCCTTTTTGTGACTTTAAGCAGAATGAACCTGTCACCCTTCTCAGCACTGCACTCTGCGTATTCGGAAAGGTGTGTGGTGATTGCCTCAACATCAGCATCCGAATCGAGCACGAACTGCACCTGCTCCCCAACCTCTACATTCTCAATCGCCTCAACAATTCCTCCGAGGGCTTCGGGCAGGGAAAGCCCCCTCAAATCAGATATTGCTACCATAACACTAATTCATCATGAAACTACAAATCAGTTTCCACTAAAATCTTCGGTGAAGCTTTGCGGGAAAATGGTAAAATAGTATCATGTTAAATTCCATCATGGAAGACAAGAAGGAGTTGCTGAAAAGCCTTCTCAGGCAGATTCATGAAGGTAGGGATGTTTCAGAGCTGAAGGAGCAGTTTAAAGATGTGCTTGCCAGCATTTCACCCCTCGAAATCCCGCTTATTGAGCAGGAGCTCGTTAAGGAGGGTATTTCGACGAGGGAGATAGCGAAGATGTGTGACATACATGTTGAGCTCTTCAGGGAGAGCGTTGAGGGGGCTTTCAGCGTTGAAGATATTCCTGAAGGGCATCCGCTCCACACCCTCTTCATGGAAAACAGGGAGATAGTGAAGGATGCGGAAATGCTCGCGTTGCTTGCAAACACGCTGGAGAGGGAGATGAAGGGAGAAATTCTGGAGGAGATGGAAAGCGTTGTGGCAGAACTCATAAAGGTTGGCCACACTCACTACAACAGAGAGGAGATGCTCATTTTCCCCTACATCGAGAGGAGGGGGATTACTGCCATTCCAAACGTGTTGTGGTTCAAGCATGATGAGATAAGGGCTGCCCTGAGGGTTTTGCACAGACTTCTTACCACAGACACGGGAGAGAGGTGGGAGGAGCACATCAAAAGAGTTGTGGAGAAAGCGAGGGAGGTTTCATCGGCAATGCTGGATATGGTTTTCAGGGAGAACAACATCTTCTACCCAACGCTAAAAGTTCTGCTCAGCGAGGGAGAGTGGAGGGCAATAAGGGAGCAGGAAGAGATAATAGGTTACTACAAGCTCAAGCCAGCAGAATGGAAGAGCGATGCCAAGCCCGTGCATCCTTACGAGATAGACACTACCATAACCGCAGAGCAGCTTATCAGCCTGCCAGAAGAGGTGCAAAACTTGCTGAAGGGACAGCTCTTGAAGCCCGACAGTTATGAGGTAGTGAGGGAGGATGACTTAAGGCTTGATGAGGGATATCTCTCTCAGAGAGAAATTAACGCCATTTTCAAAGCTCTGCCCTTTGACATAACCTTCGTTGACAGCAATGACAGGGTCAGGTTTTTCTCAGGGAGCGACAGGATATTCGCAAGAACACCTTCCGTCATCGGGAGGAGAGTTCATTTATGCCACCCGCCGAGGAGCGTGCACATTGTTGATAAAATACTGAAGGCCTTCAGAAACGGGGAGAGGGATTTTGCTGAGTTCTGGATAAACATGGGTGGGAGAATTATACACATAAGATACTTCGCCGTGAGGGATGAGGGGGAGTACCTTGGCACGGTGGAGGTTGTTCAGGATGTGACGGAGATAAAAAGGCTTGAGGGCGAGAAGAGGCTGCTGGGGTGGAAGTAGAAGATGAAAGAAAGAGTTCCTCCCGGTCAGAGGGTTTTTGACAAACTCCCGGTGCTGCAATACAGGGGCATCCCGCACATCGACATTGAGGAGTGGAGATTTAGGGTTTACGGGCTGGTTTCAAGGGAGCTTACCTTTACCTACGAGGAGATGCTCGAACTCCCGCAGAAGGAGTTTAGGTGTGATGTTCACTGCGTAACGGGCTGGAGCAAGCTCGACTCCGTTTGGGAAGGTTTTGAAGCCTCTGAGATTATAAAGCTTTCAAAGCCCCTTGAAAACGCCCGATACGTGATGGTTCATTCAGCAGACGGCTACACAACCAACCTCTCCATAGAGGACTTCTCGAAGGGATTTTTCGCCATCAAAATGGATGGAAAGCCCTTATCTCTCGAGCACGGCTACCGCTCCGCTTGGTTGTGCCACACCTCTACTTCTGGAAGAGCGCCAAGTGGGTTACGGCAGTGGAGTTTATGGCGGAAGAGAGGCTGGGATTCTGGGAGAGCAGGGGTTACCATATCAGGGGTGACCCGTGGAAGGAGGAGAGGTACAGCAGGACCTAAAATCTTAGGGAGAATCCTTATCCCCCCAAGTCTTAACTCACCTCCATGAGGCTTTTGCCAAAAATGGGGGGCGTGATAAGCATCTGGTTAACCTCAACGCTCCTGGCGATGAAATACCTCACACCTCTTAATTTAGCAATAGCGCTGCTTTCCCTGCTGTCAGTAAACCCGCTCATGTATATGAAGAAAGATTTTTCACTCGTTTTTCCAATTCTCCTTTCAGCGTTGGCAGCATACATCCTCTACCTTAACCCCACTACCATCTACTTCCTCCTCGCTTACTCGATCCTCTTCATAGCGCTCAAATTCGTGAATGAGTGGAGAATTGAGACGAAAATCGGTGCCTTCGCTCTCACCTTCCCCTTTCCGATGATGGCCTTGGCTTACGGGGCGGGCCTGATGGAAATATTGGCACCATTAACCCTCTTGTTCTCTCTAACAGCCTTCAACCTTTTTCTTGCTGACTCAAGAATTTACGGCAGAGTTTCGGCAAAGAACTACCTCGCGATTATACCCCTCGCCCTTATTTTCTACATCCTCTCCCATCCAGTCCTTGCGGCAGCTGTGACAGCAGCGGCGATAGTTGTAACGGTAAAAGCAAACAGCATTAGTGTTAGGAGCTTCGGATTTTCACTGCTTTTTCTGAATCTGCTCTTCGTCGTCGGGTTTTTAGCTCTGGACTTTGCTGGGCTTCTCTAAAAATTTTCTAAAAGCCCTTGCGAAGGTCGCATAAATTTCTGATTTCTCCTCAACACACTTAGCAAATTCTAAAAACCAGTCTCTAAAATCGGAGAGAAGCTCTGGATTCATTGAAAGAAACTCAAGCTCGACTGATATGTGGTCTGGTGGTTCAGACTCGTAAACGTAGTTAAGACCGTATTTCGAGTATAGCTCAGCTGCTCTGAGGGATGCTTTTCCGTAAACGCTCCCCTCCTCGAAGTAGGATTGGTATGGAGGGCACGGAACTGAGGGGTGTGAGGAAATAAAAAGAGAAGTGTATTCAACCTGAAGTGCTTCAATGTCAACCTGTTTCAAAGTTTGAGCAATCTCTGTAAGGCCAATGCCCTCTGCAAGCGCTATGGCTTTTCCGAGCTTGTCCTCATCAGGATAGGAAAAAATCAGCGAGAAAAGCTTAAGATGCTCTCTCATGCCTTCTCACCCACATCTTTGAGAGGAAGAGCCTTAAGCAGAGTCAGCAGGACCAAACTCAGTACGGCAACAATTCCGACCGTTACTGCAATTTCAACTGCAGACGGTGAGTAGCTCCAGTAATCCACGAAAACAGGCTGAGGGCTGAACAGGTCACCCCTCACCTCTCCTACAGCGATAGGATACTGCCATCCCTCGATGCTGAAGGCAAAGACGTTGTAGGCAGGAGGCATCAGTAGAAATCTGTGGAGGAGGACACCCACGTTGACAGACACGCTACCAATAATTAGCCTTGCACGGGTCGTCGCCTTGGCCAGCACGATGGCTGAGAAGAGGATAAACAGAACTTCGAGGAAGTGTATGTGGAGGTAATCTCTGAAGACAATAGCCAGAGCCTCGTATTCCAGCCCTTCTCCCCACCAGTATCTGACGAGGAAGTCGTTGTAGTACATGAAAAGGAGAGCAGCGGATGATGCTGCAGAAATCTTGCCGAGAAGTCTGTAGGCATTTTTAAGCCTATCTTCATAACCATAAACGAAGAGGGATGCAAGTATTACAACGGCAGGCCCTGTGGCGATTGCAGCTGCGATGAAAGTTGGGGCGAGCAGCCCGCCATACCACCACGGCCTCGAAAGTTGCGTTGCGAGAACCCAAGCCGTCACGGTGTGGATGAGTATGGCGAAGGGGAGGGCTATCGGAGCAAGAACTTTCGCATACTTCTCGGACTTTTGCCTTAAAGACTCTAAATCAGTCGCATCTTTCTTTAGAAAACCTAAGACTCCCCTCTCAGCAATTCTCGGCATCAGAAGAACGTAGGTGTAAATGGCCGAAAGGAAAGCGTAGGTTGAGAGTACTATCAGGTCCCAGGGTAGAAGAGATGAGAAGTTGGGGTAAAGAAACATGTTCAGTATTCTGTCCACCCTACCGAGGTCGGGTAGAACCATAACCATCGCACCGACAGCGAAGATGAAGGCAGTCGTTGATGCCACTGGCGCTATGGGCTTGAATTCTCTTGCCCCGAAGATGTATATCGCAGATGACACAACAAGACCACCAGCAGCCGTTCCGACAAAAAATGCCCACATCGCAATGTAGAGCCCCCAGCTAAAGGGATTCCGCATGTTCGTTACTATCAATCCTTCCTGAAGCTGATACAGCCATGCTGCCATTCCCAGTGCTGCTAAGGCAACCAGAACCGCAACTAAAGCTTTAAACTTCACAATTTCACCTCCAGTTCTGGAGAATACCTAACTTCTCCTCTTTCAGCCCTTTTCATAGGTAAAAGGTAGAACACCTTTGGCTCCGTCCCCAAATCTTCCAGCAATCTCGTGTGTGCCCCGTCCCTCAACACCTTTGAAATCTCACTGTTAGGGTCATCGAGGTCTCCGAAAATCCTCGCATTCCCTGGACAGCCTCTAACACATGCGGGCTTTAGACCTTTGTCAATATACTGCACACAGAATGTGCACTTTTCAACCACTCCTCTTGGTCTCTTGGGCGTGTAAACCAGCCTTCCGTCTTTGGTTCTGTGATCAATGGGATATCCGTGCCTGTATCCTTCTACGTACTCACCTTCAAATCCTGCCGCCTTGAAACCTTTCTCTACCGCCTTATCCTTATCTTCCCAGTTAAACTGCCTCACACCATAAGGGCAGGCAGTCATGCAGTACCTGCAGCCAATGCACCTCTCAAAGTCCACCAGCACAACCCCGTCCTCTCTTTTCCACGTTGCACCGACGGGGCATACCTTAACGCAGGGTGGATTATCGCAATGCATGCAGGGGACTGGGAGGTAAAGTTCAGTCAGATTGGGGTAATCTCCCGACGGAGTTTGATGTTCTTTGCTCCCTACGGTCTCAACTCTGTGCCACCAAGTGCCCGGCGGGAGAGAGTTGTGAATTTTGCAAATAACAGCGCAGCTTCTGCAGCCTATACATCTGTTCAGGTCTATAACCATTCCATACCTCACCATGCACCTACACCTCCACCTTCCTTACTGCACACGCAACCTCATTCCACGCTGTAGTGGGTTCCCAGATGCCGGGGACGAAGTAGACAATATGGGTTGGTTTAATCCAGGGGAAGGTCAGGCTGTTGTAGGATGTTCCTCTCAAATATCTGCTCCACCAGCCCTGCTCGAATATGATTACCGAGGGATGCAGTCCCTCATCCAGTACGGCATAGCCGTATACCCTGCCCCTGTCGTTGTAAACCTCTACAAGGTCTCCCTCAGCAATTCCGTTCTCCTTTGCTGTTATAGGATGCAACCAAACTCTCGGCCTGAAGTCCTGAAGCTCAAGCATCGTTATGTTGTTGCTGTGGGTGGAGTGAACTCTGTAGAGCGCGTTTCTGGTGATGTAAAAGTACCTGTATTTCCTCTTCGCTTCGGGATTCAGCCTGTACTCAGTATCAACAAACGGGTCTTTGTGAACTGGCAGAGTTTCCCCAAGGTCTATGAAAACGTCCTCCTCTTTGTAAAACTCAATTCTTCCACTTTTCACAAATCTCGCCGTTTTTTGAAGTGGAACAGGATAGGACTGGGGTGGGAAAGGCTTTTTAAGGTTTATCTGCTCCCAGAATGGAATCTGTCTTTTATTAGGGGTTGGCAGGTTCAATCTCACAGGTCCTTTTAGCAGTTTTTCAAGAGTTATCCCTTCCACAAGCTCGCCACCAGTCTTGAGCATGAGCTCGACAGCTTTCAGGGAGGCCTTATGTGCAATATTCCTTGCCAACCTGAAACTCCACGTCCCATCCTTTCTCGCCCTCTCCTCCTCATCGAAAAGCTCTGGATCAGGATAGAACTCAGAAATGCTGGATTTGAGCTCTTCATCGTTCCACTTCTGGACGAGTCTTTTGGCCAGCTCCTTGAAAATCCATATTTCTGGCATGCATTCGAAAAGTGGCTCGATCGCAGGCTGCTGGAGCTGGACGTAGGGATGGAGAATCGTTGCTGTTAGCTCGTACTTCTCGTACCATGCGACACCGGGCAACACCACATCTGCCCACTTGCATGAGGTCGTCATCTGGAAGTCTATCGCAACTATGAGTTCCAAGTCTCCATTCTCGGCGTATTCAATCATCCTGTTAGCCATGTTGTGCTGGTCGAAGGGATTGTTCCAGCCGAAGAGGAAAGCTTTAACATCGTTCTTAGGATAGGGGGTTTCTCTGTTGTATTTTTTGAACTCCTCGCTTTGCCTGTATTCCTTGTTCATCCAGAGGAGGTAGGTTACCCATTTATTCTTCCTACCCTTGAAGCTCCACCATGCTCCAAGAGGCCAGCGAATCTTGAACTGTCCAGCATATGTGGATATTCCTGCGCCACTCTTTCCGAGATTTCCTGTTAATGCAACAATCAGCGCCAGAGCCCTTCCCTTCAGGTCACCGTGGTACCACTGGTAATTACTCGCACCGTAGATGATGTGCAAAGGCTTTACGGTTGCCATTTCAAATGCAAGTCTTTTGATCATATCCACGTACTCGCCCTTATTTCTGTTTGGAGGAGTAATAATCTCAGCAACTTTTTCGGGGGTGTACTTCTGAACCTCCTCCTTTAGAAGCTGGAAAACCGGTTTTACCTTCACCCTTTTTCCGTCAACAAGCTCTACCTCAAATTCTCCTTCTATCGCAGGCTCAAAATCCCTCTCAAGGGTTTCTGGATTCACCGGCTTGAATCCCTCGTTGACGTCGTAAACGACGAACACATCTCTGTATTCTGGAACGTTTAGTTTTCCAGCAATCTCCTCAAGTTCCTTTACTTCCTTCGCCATCAGCCTTTTCTGGGTGTCCATTCTCACCAGCAGCGGCATGTCGGTGTATGTTTTGATGAATTCCTCGTCATAGAGTCTGTTTTCAATTATCTCTCTCGCTATTGCCAGCGCGAAAGCTGAGTCGGTTGAAGGATTTATCTGCACCCATTCATCAGCCTTAGCTGCTGTGGGGCTGAAGTTCGGGTCCACTACAACAACCTTCGCCCCCCTCTCCGCAGCGATGTTTACGAACTTTGCATCTGGAAGGCGGGTGACCATTATATTGGAGCCGAAAATGGCTATATACTTCGAGTTGGTCCATTCAAGGGACTCGAACTCCTCCGTTTGAACTCCGAAGGTTTGTGACCAGAAGGCTGGCAGGTCTCCATTCATCGTATAGCCGTGCAAAGCACTCCATCCGAACATGGATGCGAGTCTCATCATAGCCCCTTTGTGAACGTAGCCAGTCCCTGGAACCTGAATCGAAATTGCCACCGATTCCGGACCGTGTCGCTTCATTATGTCAGCCAGCCTGTCTGCAACGTAATCCAAAGCCTCATCCCAGCTCACAGCTTTGAATTTCCCCTCTCCTCTTTTTCCCACCCTGATTAACGGCCTTTTCAACCTGTCCGGACCGTAAATCAAGTTCATCATTGACTGTCCCCTGAGACATCCCCTTGGGTTATATTCAGGCTCAGGATAATCTGCTGCCTGAGTGAGTGTCTCGATTCTGCCGTTGTAAACAAGCGCATCAAAACCGCATGCTCCCGTGCAGTTTGGTGAGCAAACCGACCTCACAGTTTTGATTTCGCCTGCATTTTGCTGCACTCCACGACTTTTCTGGAAGTAGCCAAGACCTAAACCGGAAGCAAAAGCAGTCGCTGCAGAGAGCTTGATAAAGTCTCTCCTGCTTACCTTCATAAATAGTGTCTTTTTGGCAAGGTCATAAGGTTTTTCCCTAAAATATTAGGAAAAATTGCTACTCAAAATACCCCTTTCCAGCACACATAAAGCAAACCATCCTTCCATCAACCTCAGCGACGTAATCAGATGGCTGAAGCTCCCCGCATTTCTCACATTCAACTATTGGCTCCTTTGTCCCACCCACAGGTATCGTCAGCCTTATTTCTCTAACCTCAAAGTATTCAGGCTCAAGGTTCAGAAACTCCTCAGCCAGCCTTTTCTCCTCCTCTTTGTTCAGCTTTCCAAGCCTGTAGAGGAATTTCTTTATCAGCTCAGACTTCTTGGCCGCCTCTTTCTTAATCGTCACCCTATAGCCTTCTCTGGTGTCAAACCTCACAATCGCCAAAGCGAGCTTTCCGTAGTCCTTCACAATCAAATTCCTGTTGCCGGGTGTGGTTCCTGCAACGACCTGCAGAGCATCGGGCAGGCACATTGCTGTCTCGGCAATCCCAACAAGCCCCTTCCCTCTGAAGTTCACACCAAGCTTTTCGTATGCAATTTGGGCCATCTTTATGCCCAGAGCCACTCCGGGGCTGAGGTGGCTGTGAAGCTTTGCCGCAAACTCAAGCATCTCGTTTCTGTCCATGGACTCTTAAAAACTCATTAGCTTTAAATTATTTTTGAACGGTGTTAAGTTGCCTAATTCGATTATTTTTAATCATGTAAAAACACCGTTAAATTTAAATACAGCGTTTGGTTTGAAAAATCATGGAAATTGTGTATTGGGAAGAGCTGGGAAAGAGACTGGGAAGTTTCGAGGTGAAGAAGGATAAGGTCAGCTACAGGATTGCTCCCTTCACGCAGTGGAAGGTTCTCGTCGCAGATGAGAGGCGTGAGGTTGAGAAGGGGAAGCCTGAGCTTATAAGGCTGAGAGTGGCAGGATTCCTCAGAACACAATCGTTGCTCCGCTCTCAATCGCCCCCCATGCGACGGGCACAACAGTTGACGTTGTTGAGGAAAAGCCGAGCAGAGTTGAGGAGGAGAAGAAGATAACTCACGCAGTCTTCCTGCCCGCTGAAGATGGAGTTGTGGAGGAAGGAGATATCGTTGGCATACTGAAGGTTTTCTTTGTCAGAACCGGGGCAATTGGAAAGAGACTGGGATTCAAGGCTGGAGACATAAGGATAAGGGAGGAGATAGTTCAGGCGAACCTGACGTGGAAGGAAGATGGAGAGATAAGGAGGGAGAGAATAAAGACGAGGTTTTTCGGCTACTTCAGGAGCCATGTTGCCGAGTGGGAGCCGGTGATAGCTGCAGAATCTGTTGATGTTGAGAGGGGTGAGGTTGCGAGAATAAAGATAAAGGAGATAACGCTGCCTGAATACACCGTCATAACGCCTCTCTTCATCAGGAGGCATGCCTTGGGCTCTTTAATTGATGTTGTTCAGCAGGGAAAGAGGAGGAAGGTTGAGGAGAAGAAGAGAATTGGCGAGGCAATTTTCCTGCCCGCAAGAAGCGGGAGAGTTGAGAAGGGAGACCTGCTGGGTGTGATTAATGTTTACTACATAGCAACAGAGAACTTCAGCGTTGGCAGAAGGGAAAAGGATGAGGTTCTTGCAAAGGTTGTTGATGAGAGGGGAAGAAAGGAGTTCAGAATCAAGCCCTTCGCCTACAGGAGGAAGACCATAGCGAGATGGGAGCCCATTGTTGCGGCAGAGAACCGAAAGGTCAGGAAGGGGGAGGTTGAGGAAATTGCGATAGAACCAATTAGCCTTGAGGAGAACACCATTGTCTATCCCCTCTACGTGATGAGAAACGCCTTTGGAAGTGTGGTTGATGTTGTTGAGGAAAGGCCGAGAAGAGTCGAGGAAAGAAGGGAGATTATAAAGGCAGTCTTCCTGCCAGTCTTCGACGGAGAAATAAGGAAGGGGCAGCTGCTTGGAGTTATGAACGTTTATAGCATTGAGGTTCAGCCCTACGAGGTGATATGGCGGTGGCTTGAGGAGTGGCAGGGAGAGTTCAGGAGATTGTTTGCAGAGGTGGTTGGATGAGGGCGGTTGTGGTTCTCAGGGATGAAATAGAGCCAAGCTTTGATGCAGAGGAGATACATCTGCTGGTTCTGGAGAATGGCACAGGGGGAAGGGCGATTTCAGAGAAGGGAGAAATGAGGGCGATGGCCAGAGACAAGATTAGGGCGATAAGGAGAGCAGAGAAGCTCTTTGAAAGATTTGAAGAATTCTACAACGTTTCGGGGCTGAGCATAGCCTTCGACAGATTTGAGGATGAGCTAATCCACGCTGTTGAGTCGCTGGGGGCAGAGGTTGTTTACTTCTTCACCTCAATGCCCCTACCTGAAAGGCTGCTGTCTGAAAACGTCACTCTGGTTTTTCCGAGGGGAGGGCTTAGCTTCAACAAGGCTCTTTACGTCCACTCCTCCAGCACACCAAACACTGCATGGCTTGAAAGGGCAAAGGAGCTTTTCATTCTGGCAATAGTCCAGCCAACGATGCCTCCTGAAGCGTCATCGAGGAAGTTCAGGGAGGAGTTTGAGAGGATGGAGAGGGAAACAGAGGAGCTCTCATCTCATCTTAAGGCTGAAAGAGCTGTTATCAGGGGAAACATAGTTGAAGATACGCTGAGGTATTCAGAAAAGCACGGTGCAGACACCATATTCCTCAACAGGGGGCTGGGGAAGGAGAACATTGAAAAGATTGTGGAGAGGGCGAAGGCGAGTGTTGTGGTTGTTTAATTTTTATTTTATTTCATGCAGTCTTCGTTTTAACGAGCTTAACCAGCCCCTCAACCTCATCCAAAAACCAGCGCTCGAATTCAGGTCTTTTGACAGCCCTTGCTATATCTTCTTCCAGCTTAAGAACTTTTGAGACCTCCAACCATTTTTCCCTTCTGTAAGCTATGATTTCTCCGTCATCAAAGGCTTCAAGAGCTTTTTCGGTCTCCTCCTCACTTCTGAACTTTAAGCTTGTGTATATGGCCACTCTATCCGAAACGTCACCTCTGAAGACGTAAACGCTGACGATTTTGCCGTTGATATAGCCCATGAAGTGGTCAGTGGCTTTATCAAACCCCATGGACATGAACTTCTTTTTGACGTGTTCGGGGAGGTCGTCAGTCAAACATCCACAAAGGGCCTTCAGCTTCCCTGTCACAAGCTCCCTTTCGAATCTTCTGAAGAGTTCAGCTGGAAAGCCCACCACGACCTCCTCGCTGCTGTAACCTCCGAGAACCCTCGCCCCCTCGCACAGAAAGGAGACGTTGGGCTCCCCCTCTTTGATAACATCCGCCGTTGCCTCACCGCAAACCGCTCTGCTACCGCTAAACCTTGCTACCAGTAAATCTCCAAAAACCTGCCTGAAAGCTCTTGAAATCTCCATCACCTTTTCGGGGGTAGCTATGACCAGCACGACATCGTAATCTCCCTTTTCATTGTAGGGCTCGATGAGGATGCCCTGAGCCTCAAATCCCTTCAGAGGCTCAAGAAAAAGGGAAACCTCTGCTCCAGCACAGTTGAAGGCCTTTGCAATTACCCTCCTGTTTGTCGCCTCTCTCACTGCGGAGCAGAACCTGTCCATGACTTCTCCATCCTCGGTTTCAAGCAGCTTCACTCCAACAGGGCTGTATCTGAGCTGAAAATACCTCCTGAAGCTCAATCTTCCACCTCCAGGCCATATTTCTCGGCAATCTCCTTGAAGGCCTCAGCAACCCTCTCAACCTCCTCCCAGCTCAGGCCGTAAACGTTGAGCTTAACGTTCCTCGTCATTCCCGGCTGCACACCAAAAATTCCCCTCTCCTTAAGCTCGTGATAGAGGAAGTATCCCTTCCGCCTGTGCTTTTTAGCTATTAAGTTAAAGGACGGAGTTTCGAAGTTCATGAGCGTGTGGTTCTTCGGCCTCTCCCCCAGAAGCATAACACCCTCAATCTTTTCCATCTCCTCAACAAACCACCTTGCCTTCTCAACCTCCTCCTTCCATCTCTTCACCCTCTCCTTTACTACTGGAAAGGAGGCCATAAGGGTTACAAGGGGAAGGCCGTAAACTGGAGAGCAGCCGAAAAGGGCAACCTCCTTCTTGGTGAAAGCCCTGCCGCTCCAGTTTCCCCTCACTTCAGAAACCCTGAAAACCCTTTCAGCGAACTCAAAAGTTGTTGCGAGAATTCCGATGGGTGCTGTTGCGGCCCAGCTTTTGTGCCCGCTTGCAACAATAAAGTCGCATCCCGTTTCCCTTCCACTCACCTCCATAATCCCTGAGGTGTAGGCTGTGTTCAAAATAAGCGGAATCCCGTAATCCCTGCATATTTCCGCAACCTTCTTAGCATCTGCCAGATTCCCGTATTTGTAGTCGGCGTGGGTTAGCAGTGCAACGGCGGGATAATCTCCGGTCTCCTCCTTAACCTTCTCGAAAACATCCGTATAACTCTCAGCCTCTATCCTGAACTCAGGATAGCCCGTGTTGGGAACCTCGTAAACTCTCAGGCCATTGAGTTCTGCTGCAATGTAGGTAGTGTAGTGGGCGAGGGAGTCCACCACCAAAGCCCCCTTAAACCCGCTCATCGCCACGAACTTCGCATGCCTCGCCCCAGCGGTGAACCTCACTTCATCCATACCGAGAAACTCCGCAACCTCTTCCTTGAACCTCTTGACTGGCGGTTTGTCCAGCAGGTCAACTCTGCCCTCAAGGCAGATATCACACATGCTGTAGCCATCCCCCCACTCTAAAAGCACCTTCCTCGCCTCTTCAGTCAGAATTCCTCCTCTTTGAATGGGATGAACGTTAATCATTCCCTTTGATGGTCTCAGCAGTTCCATAGGCTTACTTAACATTGTTAAGTTTTTTAAGTTTTATCCCGAAGCAGTTTCCTTCCGATGTTCAGACAGTCCAAGTAAAAGTTTCCTGAGGGGGAAAATTCGAAATCAATTTCGGAGCACATGCAGACGCACGCCGGATTCTTTGTAAACCTGAACTCCTCAAGCAGGTTGAAATCCGGCATTGGAATGACAAGGGGATAGAAGCCAATAACTTCCTTGCACCTCCTGAAACCCTCGGCAGCAGGGATATAAATTGCCTCATCTGCGAGCTCAAAGACCGCCTCAATCTGGGCGTAGGAGGCGAAAATTCCCGGGATGAAGAGGTAAAGCTGGCTGTAGTATGTTTTTGCTGAAGGAAAAACTTTCTTCTCTGCGCTGAGGTCTTCCAGCTCTTTAAAGCTGATTTGGTGGGAGTTGCGTTTGTAGGTCTCTCCGTCGTATCCAAGCTTTTCCCTTAGCAGCCTGCCATTCTTCTCTCTCAGAACAAAGAGGGTGTCGAAGATTCTGCCGAAGCTCTCACGATTTAGGTGCAAAAGGGAGTGATGAACGAAGTCGGCGAGAAAATCGGAAATATCTGTCGTGCGGTTTTTTATCCCTGACCTTTCGGCGATACTGGCGTGGAGATTGAAGGCTGGCTCGTCGCTGCCACAAAGCTTTATGTCCGCAATGCACTGCCTTTCGACGAAGTCTTCAGCAACTAAGTACTTTCTCACCTCCCATCCCCTTTTCCTTCTTGCAAACTTTGGCATCACAAGGCTGTACTTGAATGGATTTCTGGTCGTGAAGCCGTCACACAGATACGTGAGGTCAAAACGATCAAGGTCGTATGATCTGCAGAGAACCTCGGCAACGATATTTTCGAAGTGTAAGCCAAAAAACTGCCTCCACATACCCCCTCCACTGAAATCAAAGCTGTAATCGTCAACGTCAAAGCCAAAGGTTTTCAAAAAATAGCTCCGCGCCCTGTAACCACACCTCTCCCTCGCTCTGTACTCCTTCCTCAGGTCATCATAGCTGTTAACGTAGGGCAGAGAAAAATCAAACGAAGATGAAGTTGTCACCGCCAAGAACCTCTGTCAGCCCGCCGACCTTGTCCACCCATTCCGGTAGCTCATCCTCTCTGAGACCGAAAAGCTCCATGCTGCCGGAGCACGCAATGATTCGCATCCGTCCGAACGACTTTCCGAGATTCACAAGTTGCTCCAGCTCTCTCAAAATACCTCTTTTGATGCCGCTCTCAATTGCCTGTCTTTCCTCATCTCCATCGAAAACCTTCTCTCCTCTGCATATATTTCTCAGAGCCCAGTAGGTGAGAAAAACCTGCACTTCCTCGCCCATTGATGCGAGAACCGATGCTATGCTGAATGCATGGTAAATTCTGTCCCACTGTCCGCTGTGGACTATGATTCCGTTAATTCTGTCAGACATAATGAACACTGTTAATTTCTGAATAAAAGCTTTATCAGAGCAACCTTCTCGTTCCGCTCTTCAACTGCTCCTGCCTTCTCATCCACCCCGCCTTCCACTTCTGGTAGCAGCCTCTGCTGCAGAAGGTTACAGGGTGGTCAACGCAGCAGGTTTTGACAACAATCGGGTCCCTTGCGATTTTACCGCAGACATCACAGCGATGCTTTGCCGTACTCTTGTCCAGCTCAAACGGAATACATCTCTTCCTCGATGAGCCCCTCCTCTCTGAGAATCTCGCAAACTCTGCAGAGGTAATCCACCTCGTCTTCGATGGTAATTCTTCCTGCTACGAGGTCATCCACGAGCTCTCTTACAATTCTCTTCGCCCCATCGGATTTCTTTATGATGTCCAGCCCCCTCTGTCCCCTTTTGCTCTTGAGGTACTGCGAAACTGCTGCCTGTGTCAACCCGAGCAAATCTGCAACATCCTTTACCCTGTAACCTCTATCTATTAGCTCAAGCGCAACCTTCGCCCTCAGGGCGGGGAGTACGTATTTCACCATCATCACGCAGTGCGGTTTCATGGCTCAAGCCTCACAATACTCTCCGTGGTCGTCCATCTCACCCTTCTCCATCTTCTCAAGTTCCTTTTCCAGACCTAACTCTTTTATCTTATCAATTTTTCCATTTTTTCTAAAGTAGTCAACTATTGCCCTCCTCAGCGCATCTGCGGCCAAGTTGGAGCAGTGCATTTTCTGCTTCGGCAAACCGCCAAGGGCTTCGGCAACAGCATCTCTTGTAATTTTCAGAGCTTCCTCTATAGTTTTCCCCTTCGCCATCTCAGTGGCCATGCTGCTGGTTGCAATGGCAGCAGCGCAGCCAAAGGTCTGGAACTTGATATCCTCAATTCTGTTGTCCTTCACTTTAATGTAAATGGTCATCAAATCCCCGCAAACTGGATTGCCGACAGTTCCTACACCATCAGCATCCTCAATTTTTCCAACATTCCTCGGATTCTGGAAGTGGTCGAAAACCTTATCACTATACATAGCCCTCACCTCCTGTAGAGAGGAGACATGCTCCTCAGCCTCTCAATCACGCCCGGCAGCACCTCAAGCAGCCTGTCAACATCTTCGTCAGTGTTGTATCTGCCCAGCGTCAAAAGCAGAGTGCCGTGCGCCTCCTCATGCTTCAGCCCACACGCCATGAGAACATGGCTTGGCTGCAAGGTTTTTGAGCTGCACGCCGAGCCGGTTGAAGCCTGAATTCCCGCCATGTCAAGGCTCAAAACGATTGACTCTCCCTCAATGTAGCTGAATCTCACGTTTACATTGTTGGGCAGCCTTTTTTCAGGATGGCCGTTTAGGTAGCTTTCCTCAATTTTCAGAACGTTATCGATTATCCTATCTCTCAACCTTCTGAGCCTCCCAGCCTCCTCTCCCCACTCCTTTGCGGTGATTTCAGCGGCTTTACCAAATCCAACTATCGCAGGAACGTTTTCACTACCACTCCTGAGCCCTTTTTCCTGCCCACCTCCGAGAATTATCGGCTGCAACCTCACTCCCTGCCTTACCCAAAGCGCCCCCACTCCTTTGGGGCCGTAAATGTCGTTGCTTGAAATAGTCAGCATATCAGCACCGATCTTCTCAACATCCACCTCAATTTGCCCGAGAGAGGCTGTAGCATCAACGTGCAGAGCTGCTCTACCGTTAATTATTTCTGAAATCTCCTTTATGGGCTGAATCGTTCCAATTTCGTTGTTTGCATGCTGAACAGAAACAAGAATCGTGTCTTCCCTGATTTTCTCCTCAATAAATTCAAGGTCGACGGTGCCGTATTTGTCCACTGGGATGAATTCAACCTCAAATCCCTGCTTCTGAAGATACTTTGCCGGATTTATGACGGACATGTGCTCAATTGATGAAACGAGAACGTGCTTACCCTTTCTGGCGTTTCTCATCGCATATCCAATGAGAGCGAGGTTGTTGGACTCCGTGGCACCTGAGGTGAAAACGATGTCCCCGCCACCACCATTTATCAGCTCCGAAATCTTCCCCCTTGCCTCCTCAATCACCTCTCTTGCTTTAAAGCCGTAGGAGTGGACTGAGGAAGGATTTCCGAAGTGCTCGGTCATGTAGGGAAGCATTGCTTCAACAACCCTCTCATCCACAGGCTTTGTGGAGGCGTAGTCAAAGTAGGGCATTTCCACCACCTCAGAAATAGAGCACACCATCCGCCTCAAGAACGAGCTGGTTGAGCGTTGCAGCACCTACAATCTTGACACCATCAACAATCTCTCCCTTATCAATCCCAAGGAGTTCGGAGCTTCTGTCGCAAACCATCATCTCAACCCCGCTTTCCCTTGCCTGTTTCATTAACTCACTCAGCGGCGGAAAGTTTCCCATCTTAATTTTCTCAGCATTATCCTTTTTAACAACTGTTACACCCTTGATAACAAAGTAAATGATTGCATCATCTCCCATGGCCTTGGCGGTCATTGCGAGGACGAAGGGAGCGTAGAGCCTTTCGGGAGTGTCGATACCGCTCGTCTGAACGTAAAGCAGCTTCGCCATCTACCTCACCTCCTTTACAATTTTTACAACAAACCTCAAAACCCCATCCTCAAGCTTTTCAAACTCGACAAGCTCCTGACCGAGCTTTTTAACCAAAACTGGGATGTCCGATTCTGCAGCAGGGTCGTCTGCAAGAATTTCTATAATTTCCCCAACCTCTGACTCTTCCATTGCCTTCCTCGCCCTGAATACGGGTTCGGGGCAGTAGAGGCCGATACAGTCAACCTGTTTCATAACTTAACATTGTTAAGGTAACTATTTAAAAGTTTCGGGAAAAAAAATAGTTTCCACATAGGGAGTCAAAATGAAAAATAATTACCTGCCACGAGAGGATGATCACCAAAGCAAGCCCTTTAATAAATCCAGGTAACTCGGCAGGCTGGATGAAAATGTTGATAAAGTAGGATTTCAGATTTTAGGACAATACCTTCTTCTGGGAAGCGTATTTAAGACAATAGTTGCAGATAAAACGATTGATTTTGGAGATGAAACGTATCGTCAGCTTATGAAACGTTCTGAACCATCTGGCAGCTTCAATTTCAGACGTTTTAACGGGCAAGACCTATTGCCTTTCAGGTTAAAGCAGTTATGAGGTGAAATGGATTGGAAGAAGATTAGCATAGTGCTGGTGCTGGTGGCTGGGCAGGGCTCTATGTTGCGACGGCAATACCATGGGGAATGATGAGGTACGGAGGATACGGTTACATACCCATGATGGGCGGAAATGGCATGGGCGGAGGTTACGGAATGGGTGGTGAAATACGGGTACAGATATGGCTATGATTACAACAACACGCCACAGCAGCCAGTGCAGCAAGGCTACTACGTAACGTACCACTGGCACTGCCCGGATGATGTGGCACTGGTGAGTGGGCACAGTTACATATCATACCTCTCTTTTCTCAAATTTTTTAAGCAAAGCAGCATTCGCGCTCCGTGCACAAGCTTTCTGGAATGTAGCTCATAAATCTGTCTGACCTGGCAACTAAGGCTAAGGCGAAAGATGCCGGTGTTATGCCGTTTGTGAAATGGGTAAGAATTGGATGCAAATTCCTCAGCGTTACAAATCTTACGAGAAGCGGTATCATCAGCCGAGTTCCTTCAGATAGGCTATGATATCGTTCAAGTCCTCATCGCTCATCTGCCACCTTGGCATGCACCAGTCGAGGGTTTCGTTATCATGCTCCCCCTTTGTGATTGCAATTCTGATCTCCTCGTCACTCATCTCCTCTTCAGTTAAGGCGGAGTATCTTATGTCTGGAGCCTTTTCATTGCACATCATCGGCACAAGCCCTCCCCTTCCATCCCTGCCATGGCAGTTCACGCAGCTTCCCCCATGCATCACCAGCCATTGAGGACCACCTGTAAAGGGGATTCTCTCTCCCTTCTCGTTAATTCCCGTGAAGTAAATTTTTTCTCCATTTGAACTGAACTCAGCAGGACCCTGACAGCAGCCCGGTGGGTAGTAGCGCTCATCACTGTAGCCCATCATCGGGTTGTAGCCACCCATTGGGTAGCCACCGTAGCCCATCATAGGCATGTAGCCGTAGGGGGTTAAGAAGTTCAGCAGGAAGAACGCCACAACCACGACTGCAATTATCGCAACAACAATTTCGGACTTTTCCATGGTATTTATCAGCATAAAATTTTAAAAATTTTTTTACTCGGTTCCAACGATATTAAGGAAACTTAGAATAAAAAGTTTGGAATCTTTTGTTGCTAGACTAATGCTTAGATCGAGTGGTTTTGAAAAGTTCAGCTCTCTATACCACAACCTCTACCTCAGCAACCTCATCGAGTTCATAACGGCAATCAGCGTAACCCCGACATCCGCAAACACAGCCTCCCACATCGTCGCCATCCCCATTGCGCCGAGGCTTATGAAGAATCCTTTTACAGCTAAGGCGAGGACTATGTTCTCCCATACTACCTTCTGTGTCCTCTTTGCCAGCCTAATTGCTCTGGCAACCTTCGACGGCCTGTCGTCCATGATCACGACATCCACCACCTCGATGGCTGCACTTCTCATCGCCCCCATGGAGATGCCCACATCAGCCCCCGCTATAACTGGGGCATCGTTGATGCCATCTCCAACAAAAGCAAAGCTTTCTCCTTAGCCTTAATCTCCTCTATAACCCTCACCTTGTCTTCCGGCAGCAGTTCTGCGAAGTATTCGATGCCCAGCTCTGATGCGATGCTTTCGGCAATCCCCCTGCTATCTCCGCCCAGTAGCAGTTTTTCCACCCGCATCCGGTGTAGCAGTAGGGAATCCACCGAACAGACAGCCAACGTTAACAGAGCTATACAGAGCATAGCTCATACATGTGTTCACTAATATCAAATGTTTAAAAATCTTTCGCCAATTGACACCAAAATATGCAATCAGTAAAGGATATTTTTAAGGAGCTTAAATCTTTGAGAGGAACGACTCGAAATTAAAGTTTTGGGAATTGCAACCTACATCCAGACATCATCTGTGAGAAGAACTGCTAAAATCCTTTCAGAGTTGCATCCTGTTTCTAAATCATCAGTACATCGCTGGATAAAGAAGTTTGAGGAAAAATTGCCCATCTCAGCGGAGAAAAAAGGAATCTGATAGCGATGGATGAGACAGTGGTTAAGGCGAACAGGAAGCATTACTACGTCTATGCTGCGATAGGTGTGGAGTGGAATGAGCTCATTCTTATGAGGGTCGCTGCCACAATTTCTGGAATCTGTTCTGTAAGCTGTTTATGCTTTACTACAATCGATCGAGGTGGTTTTTGTGTTATGTGGACACATTCAAATGAGAAATCGAAATGGTATAATGGTATATGGATGTAGCAAAGCTACATCTTATCATGACAATTTATCACTAAGCTTTCAAAGATGAAAGAAAAACTTATTTTGTGTAGTATCCCAAAATTATTTCACAACCCTAAACCCAACTCTTGTGAGAAAACTAACGAACAAAAAGATCAAGTGGATCATCAAACAGCTCGAAAAGGGAACACCAGTAAAGGAAATAGCTGCTGTGATGAGAGTTACACCAAGAAGAATCTACCAGCTTAAAAAGCAATACGAGGAAACTGGCCAGATCCCAGAACTAAAACAAGCAGGAAGAAAGCCCAAACCAATTGACGAGAAAACAGAGCAAATCATCCTGCAAGCCTACAAAAAATACAGGGTAAGTCCAGTACCTCTTTAAAAGCTGATAGAAAGAAATTACAGAATCCACATCCCCCACAACACCATATACAAAGTTTTACTCAAACACGGTTTGGTGGAGGAGAACATGAACAAGAAGAAAAGGAGGAAGTGGGTTCGCTATGAAAGGACTCATTCAATGTCTTTATGGCAGGGAGACTGGAAAAAGCTTGGAGAGAAATGGATTATAGCCTTCATGGACGATGCTTCCCGCTTCATCACCTGCTATGGAGTATTTGACTCTGCTACTACTGAGAACACAATCAAGGTGTTCAAGAAAGGATTCGCTGAGTATGGCATTCCGGATGAAATCCTCACAGACCATGGTACCCAATTTGTTGCAGCGAAAAGCAGAGAGAAGGCTAGGCACAGATTCAGAGAGTTTTTGGCCGAGAATGGAGTAAGGCACATTCTTGCGAGAGTGAACCATCCACAAACGAATGGGAAGATAGAGAGGTTCTTTGGGCTGATGGAGCAGAAGCTCCATCTGTTTGATTCTTTGGATGAGTTCATTTATTGGTACAATTACGTTAAGCCTCACATGAGCCTGAATTTTGATGAACTGGAGACTCCTTACCAAGCTTTTCTGAGGAAGCTACCTGCTGAAAGGGTGTTTGAGTACGGGAGGTGGTTGTTTGAGGAGTGAAATTATTTCGGGATATCACAGAAAAACTTATTTTGACAAAAAGTTAAAGTTTTCATGGATTCAAAGGCAGTCTTAAAGGGAATGCTTGAGAAAGCCTACAGAATCGAGGCAGGATTTGAAAAACGAGGCTAATTTCAAAGCTTTTCTTGAGGTTATGGACGAGACTCAGAAAAAAGTTCTCTTTCAGCTCATTGCTGACTCTGAAAGGCATAAGGCCACGATTGAAGAAATCGCAAATAACCTCGGAATTGAAATTGAGAAAAAGTCTGCGGAATTCGAGTTCAAGGACAGGAGGTTTTTTAACGAGATATACAAGCTTGAAGTGAGTGTAAGGTCTTTATACGAGCAGATGATATACAAATTTGGTAATCTTCTTGGTGAGGAAGTCGAGAAGTTAAAAGCACTCTTAAATGATGAAGAAAAGCACGCCAAACTTGTTGAAAAATTCGTAGACAAGACCCTCAGGATTGTTTGAGGGAAAACAGGAAGTTACCGTTTTCCCCCGAACAACAACTGACGAAATGAGCACGATTTGTTTATTTATGATGATAAAGTATTTATGAATACTCATACGAAATTATTATTCAATAAAAAAGGGGTGGTGGTATGAGGTACAACCTGACCATAAAGAAGACCCTCTTTTTCCCCCTGCACGCCTTTCCGAACAAGGAGATAGTCTACAGGGACATCAACAGATACACCTACAGGAGATTCTACGAAAGGTTGCAGAGAGTTGCCAGCTCCCTTGAAAATATTGGGGCTAGGGGAGCGAAGATTGCCTTCATAGACTGGAACACGCACCAGTATCTGGAAGGGATGTTCGCCATTCCAATGATGGGCAGCATTCTGCACTGCGTAAACCTAAGACTGGCTCCAGAAGAGATAGTTTACACGATGCGCTACGTCGAGGACGACTTTGTTGTTATCAGGGACGAGTTTCTGCCCTTGGCCGAGAAGCTCGCTCCCCATGTGCCATCAGTGAAGGGCTGGATAGTGACGGGCGATGATGTGGACAAAGTCGAGACAAGCCTCAAGCCGGTTTACATCTGGGAGGATCTTGTTAAGGAGGGTTCGAGCTACGATTTTCCTGAGCTTGACGAGCATGAAACGGCGGTGGTTTACTTCACCTCAGGCACCACAGGATTGCCTAAGGCTGTCCACTTCTCCCACAGGCAGGTGGTGATGCAGTGCATAATCAACGGCCTTGCCCTTTCAGCCAATGAATCCCCAGCGAGGATGAGCTCTGCAGACACCATAATGCACATCCCGCCCTTCTTCCACGGAATGGGCTGGACTTTCCCGTATCTGGCAACAATGCTTGGAATGAAGCAGGTTCTGCCGGGAAGATATGAGCCTCAGGTAATGCTGGATTTGATAAAGAATGAGGGCGTTACCTTTGCAGGCGGGGTGCCGGTGTTCCTTAAAATGCTCATTGAGCATCCAGAGGCTGAGAAGTACAAGGATGCTCTGTCCAAGTTCAAGTTTGTGTGCGATGGTGAGCACCCGCAGAGAGTGCTTTTTGAGAGAGCTAAGCAGCTGGGCATAAAGATGATTGAAGCTTTTGGCATGTCTGAAGGAGTGGGGTTTACCTTTGCCGTTCTAAAGGACCACATGCTGGACTGGGACTGGGAGAGGCAGGTGGAGTATCTCAACAAGGCAGGCTTGCCCGCTCCCTTCGTTGAGGTCAGGATTGTTGACGATGAGGGCAAAGAGGTGCCGAGGGACTTCCAGACGATGGGTGAGATTCTCATCAGAAGTCCCGGCCTGACGGAGGGATACTGGAAGAATCCGGAGAAGACTGCTGAATCTTGGGATGAGGAAGGATGGTTCCACACCGGCGATTTGGGAGTGTGGGATGAGGAGGGCTACATCCTGATTCTCGACAGGGCTAAGGACGTCATAAAGAGTGGAGGCGAGTGGATAAGCTCCGTAAGGCTTGAGGGATACATTCTGGAGCATCCTGCTGTCAGCGAGGCTGCAGTAGTTGCTGCGAGGAGCGAGAAGTGGAGTGAGAGGCCCATAGCCGTCGTTGTGCCAAAGCCCGGGATGAGCGTGACAGAGAAGGAGATAATAGACTTCCTGATGAAGAACTTCGTTGAGACGGGAAAGATGGCGAAGTGGTGGCTGCCTGACAGGGTTTTCATTGTGGATGAGATGCCGAGAACCACTGTGGGCAAGATAAACAAGAGGGCGATAAGGGAGAAGTACAAGGACCTCGTACTCCCCTGATGCTCACACTTTGAGCATAATTCAATTTTTTAAGATGATAATGAATTTAAATTTGCTCATTAAATGTTATAAATTGGAGGTGAACTATGGAGCCGAAAATTTTGTGGGAGCCGGATTCGGAGTTTATCAAAAACTCCAATCTGGCCGAGTTTGTTGAGTGGCTTTCTTCAAACAAGGGTCTCGATTTTGTGGTTTCAGAGAATGCGAGGGAGAACGTTGAGAACTACAAGAACCTCTGGAAGTGGTCTGTGGAGAACCTTGAGGACTTCTGGGAGAGCGTGTGGGAGTTCTTTGAGATTAAGAGCTACAGCGATTACAAGACTGTTCTCGATGAAAGGAAGATGCCGGGAGCAAAGTGGTTTGAGGGGGCAACGCTGAACTATGCGGAGCATGCCTTTTTGAAGGCTGGTGAGGGAGAAGCGGTTGTTTACGTTAGAGAGGACGGTTTGAGGAGGGCTTTAACATGGAGCGAGCTGGAGAGGCAGACTGCAGCCTTTGCTGCTTGGCTTAAAGATATGGGTGTAAAGAAGGGAGACAGGGTTGTTGCCTACTGCAGTCAGGTTCCTGAAGCGGTTATTGCATTGCTGGCAACGGCGAGCATTGGTGCAATCTGGGCGGCCGTTGGTGGTGAGGTTGCGCCAAGGGCTGTTATTGACAGGTTCAAGCAGCTTGAGCCAAAGGTTCTGATCGCATCTGATGGCCACTTCTACAACGGGAAGGAGTTCAACAAGCTGGAGGACATTAAGACCGTTGTCAGCGGCATCCCGAGCCTTGAGAGGGTTGTCTTGATTCCCAACCTCTACGAGTCCCACGACCTGAAGCTTAGCATCCCACTCCACTATTGGGAAGAGACGGTTGATAGAAAGGAGAAGCTCACCTTCGAGCCTCTGCCCTTTGACCATCCACTATGGGTTCTTTACACCTCAGGAACAACAGGAATTCCGAAGCCCATTGTTCACGGGCATGGGGGGATAACGGTCGAGATCTTCAAGGGCTCCTTCCACATGGACTTCAAGGAGGGCGACCGCTTCCTGTGGTACTCCCCGCCCTCATGGATGATGTGGAACACTGTTGTTAGCGGTCTCCTCGCTGGAGCTACCATTGTCTTCTACGATGGCAGCCCGCTTTACAACTTCCTCCAGCCGCTGTGGCAGATATGCGAGAAGGAGAAGCTGAACATCTTCGGAACGAGTGCTCCCTTCCTCCACGGCTGCATGAAATTCGGCCTGCAGCCCGGCTCGCAGTACGATTTGAGCAGCTTGAGAATGGTTGGCTCCACCGCCGCCCCGCTATCGCCTGAGGGCTTTGAGTGGGTTTACAGGAATGTTAAGGAGGACGTATGGCTGAACTCTGCAAGCGGCGGGACGGATGTGATGACGGGCTTTGTTGGAGGCTGCCCAATTCTCCCCGTCTGGAGTGGAGAGCTTCAGTGCAGGTGGCTGGGGACGAAAGTTGAGGCTTACAACATTGAAGGCAAGCCTGTAATCAATGAAGTGGGAGAGCTTGTCATCGAGCTCCCGATGCCCTCAATGCCCCTCTACTTCTGGAATGACAAGGACTTCAGCTGGTATAAAGAGAGCTACTTCAGCATGTTCCCCAACGTCTGGTGGCACGGGGACTGGCTGATGATTACAGACAGAGGAACGGCAATAATCTTCGGCCGCTCTGATTCAACAATCAAGAGAAAGGGAGTTAGAATGGGAACTCTGGACTTCTACAAGGTTGTCGAGAGTATGAACGAAATTATCAGCAGCCTCGTTGTTGAGGTCAAGGGCAAGATTTTCCTCTTCGTGGTTCCAGCACATGGAATTGAGGTCAACGAGGAGCTTAAGGAGAAGATAAACAGAGCCTTGAAAGAGAATCTCGGAGCCTACTTCGTTGCGGACTACATTATTCCAGTGCCCGACATTCCAATGACTTTGAACTACAAGAAGCTGGAGGTGCCGATAAAGAAGATTCTGCTCGGCTGGGAAGTGGAGAAGGCAGTGAACCTTGACAGCATAATGAATCCTGATGCCGTTTTCAAGGTCGTTGAGGCTGCAAAGCCCTACGTGGAGCAGCTGGAGGGAGAATGATGCAGAGCCTTTACTTTGAAGACTTTCAGGAAGGAATGGAGCTTGAAACTGTTGGGAGAACAGTAACGGAAGCGGACATAGTGATGTTCGCTGCCCTCACAGGAGACTGGAATCCCATACACGTTGATGCAGAATATGCGAAAACAACAATTTTTGGCCAGCGCATCGCCCACGGAACACTCACATTTTCCATCATGACCGGTTTGCTGATGAGGCTTGGATTTCTGGAGGAGACCGTTGTTGCCTTTTACGGCGTTGACAGGCTCCGCTTTACCAATCCCGTTTTCATTGGAGACACGATTAAGGCGAGAGCAAAGGTTGTGGAGAAGCAGGACAGGGGGCAGTTTGGTGTTGTGAAGATAGAAGCGAGTGTGGTTAAGCAGACAGGCGATGTGGTGCTGAACTGCATTCTGAGGGTTGCGGTGAAGAAGAAAGGCTGAGGAGGTGAGAAAATGCACTTTGAATTCAACGAGGAACAGAGGATGATTGCCAATGCAGCAAGAGACATTGCAAAGGACTTCCCGCCTGAATACTGGAGGGAGAAGGAGGAGAATGGTGAGTTTGCGGAGGAGTTTTTCAAGGCTGTATGCGATGCGGGCTTCATGGGCATCGTGATTCCAGAGGAGTACGGCGGTGGCGGCTACGGGATGACTGAGCTTCTTATTGCCATGGAAGAGCTTTCAGCCAATGGCTGCGGTGCTGGAGGAGTGTGGTATTTTGTGCTGACTGAAGTTTTCGGGGCTTTGCCCATAGTAAGATACGGCACAGAGGAGCAGAAGGAGAAGTACCTGCCCAAAATCGCCAAGGGGGAGATGGAGTTCTGCATGGCCTTAACCGAGCCAGATGCGGGCACAAACACGCTGAGAATCAAGACTTTTGCAGAAAAAGATGGAGAGGAGTATGTCATTAACGGGAACAAGATTTTCATAAGCGGGGTTGACAGGGCGAAGGGGATGCTTCTTGTGGCAAGAACAACACCTCCTGAGAAAGCCCCAAGAAGAACCCTCGGTATTACACTTTTCCTCGTTGACCTGCCCAACGAGGCGGTTAAGTGGAATCCAATACCAAAGCACGCCATAAACTTCTCGAAAACCTGTGAGGTGAGCATAAACAACCTGAGAGTTGAAAGCAATGCGATTCTCGGCGAGAAAGATCTGGGCTGGTATCTGCTGCTTGATGTCCTCAATCCTGAGAGGATGAGCGCCGCTGCAGGAGCAATTGGAGGGGCTAAGTTAGCGATAAGCAAGGCAGTTGAGTATTCAAAGCAGCGCAAGGTTTTTGCTGATCCGATTGGCAGCTATCAGGGTCTGCAGTTCCCCTTAGCTGAGGCCTATGCTGCCTTAGAATGTGCAAGGCTCATGATGTACAAGGCTGCATGGCTCTACGATACCAAATTTGCCGCTGAAGATGTCAAAGACCCGAAGAAGAGGGTGGAGATGGCCGCTGTTTTCAGGGAGATAGGAGATGCTGCAAACATGGCTAAGGCTGTGGCTGTTGAGAACGCGCTGAAAGCAGTTTACTGGGCAATGCAGACCTTCGGCGGCTACGGCTACGCCAAGGAGTACGATGTTGAGAGGTGGTGGAGGGAGGTCAACCTTCTCCGCCTTGCACCGATAACACAGCAGATGGCTCTGAACTACATAGCTGAACACATCCTCGGAATGCCGAGGAGCTACAGAGTTTAGCCATGAAGGTTGTCAAAGACCCAGAGCTGAAAATTGAGCGAAAGGAATCGCTCAACAAGATGCTCTGGAACACCGTTCAGAGTCATCCAAGAGTGTCGGCCATTGGCTACTGGGACGATGGAAAGCTGAAATATCTCACCTACGAGGAGTTCTGGGAGAGGGTGAGGAAGCTATCAAAGTTTTTAATTTCTTCCGGCCTGCGGAAGGGAGACAGGGTTGCGATTTACGCCGACACACGCTATGAATGGGAGATTGCCGACTTTGCAGTTCTAACTGCTGGGGGAGTGGTTGTTACAGTCCACAGCGTTCTTAACAGAGAGCAGGTTGAATACATCCTGAGAGACTCGGAGAGCAGAGTTGTTTTCACGGAAAAGAAGTATGCTGAAAACGTTCCTGAGGACTTTGAGGTTTACTTTCTGGAGGAGCTGGAAAAGCTTGTCGGTGAGGTTTCTGATGATGAATTCGAAAGCAGATGGAAGAGCGTTGAGCCTGACGACCTTGCAAGCATTGTTTACACCTCTGGCACCACAGGAGAGCCAAAGGGGGCGATGCTCACGCACTGGAACTGGAGGTTCAACTGCCACTCTGTGATGTCCATCACGCCCTTCTATCCCGGAGAGCCCCACATCTGCTATCTGCCATTGAGCCACGTTTACCAGAGGCTTGTTTTCTTTGCTGGAATTTCGAGGGCAGCAACAGCAGTTTTCTGCAGTCCCCAGCAGTTCCTCGAAACGTCAACAGCAGTGAAGCCTGTTGGACTAATAGTTGTGCCGAGAATTCTTGAGAGGGTGAATGCGGGAATTGTCGAGAAAGTTGAGAAGTCACCAGCTTTGGCAAAGAAGATTTTCTACTGGTCGAGAGGAGTTGCCATTGAGTGTGGAAAGAGAATGAGCAGAGGGGAGAAATACGGCTTCTGGCTGAATATAAAGAGAATAATCGCAGACAGGCTTGTTTTCAGCAAAATTCGGGAGAACCTCGGCCTCACAAGAATCAGGTTTGTCTGCTCCTCTGCCGCAGAACTACAGAAGGAGCTGGCCTACATGTTCAATGGCATGGGAATTCCCGTAATTGAGGGCTACGGAATGACAGAGACTGCAGCACCATCCAACCTCAATCCTGTCGGAAGGTTCAAACCCGGCACAGTTGGCCCGCCAATTCCCGGCATCGAGGAGGCGATAGCTGAGGATGGAGAGATTCTCGTCAGGGGAGACAACGTGATGAAGGGCTACTGGAGAAAGGAAGCTGAGACGAGAAAAACCTTCACCGAGGATGGATGGCTGAAGACAGGTGACCTTGGAGAGTTCGACGAGGATGGCTACCTCGTCTTTCTCGGGAGGAAGAAGCACATAATTGTCCTTGACACGGGTAAAAACGTTTCTCCTGTCCCTATAGAGGAGGAATTGCTCAAAAATCCGCTTGTGAGTGATGCGGTTATCATTGGTGACGGAAAGCCCTACGTAACTACCCTCATAGTCCCGAATTTCAGCATGCTCCTTGAGTTTGCCGATAAAAACGGAATTGAGTATGACAGGAGTAGAACGATTGTTCAGAGGAGCATTTCTGGAGAGGAGGAGATTGTGGCTGTTGATGAAAACCTTGTGGAGAATAATGCAGTTAAGGAGCTTTACGCAAAAATTGTTGATGATGTCAACAGCAGGCTGGCAAAGCACGAGACAATCAAGAAGTTCAAAATTTTGCCTGAGGCTTTCAGCCTTGAGAAGGGGGAGATAACTCCAACTTTGAAGAAGAGGAGGCACGTCATTCTGAAGAGGTATGAGAAATTTATTGAGGAGATGTATAAGAGGTGATTATTTGAGGATTGGAATTGTTGGTGTGGGTTTTAGTGAGTTTCGGATTCACGAGGAGCCCTTTTACAACGTGGCCTTTTTAGCTGCGAAAAGGGCTCTTGAGGATGCCGGAATTGAGAGGGGTGAGGTGGACAGCTTCATTCTTGGTGGTTACGACAACCTCGGGGTTGGGAGAACAATTTCGAACATGTACACAGCCCCTGCTGCTGGTGCGTATTTGAGGCATGAGATAAGGGTGAGCGATGATGCTCTCTTCGCCCTTCCACTGGCCTTCATGAAGGTGAAGAGCGGCTCAGAGATTACGATGCTTCTCGCCTTCGGGCACAGCTCAGAAACGCCCATTGAGCTGGTTGAGCTGCAAAGCCTCGACCCCTTCTTCCACCGCCCTTTCAACCTCTCCCTGCCAGTCTTCTTCGCCATGCAGAGCTACGCTTACAGGGAGAGGTATGGCGTGAAGGAGGAAAAGATAGCCGAGGTTGTGGTAAGGATGAGGGAGAAGGGGGCGAAGAATCCAAGAGCCTACATAAGGGAGAAAGTAAGCGTTGAGGATGTTCTGAGCTCTGAAGTCGTTTCATCACCGCTGAGAAGGCTTGAAATGGCTGAGTGGTGTGATGGATGCGTTGCATTCATTCTTGCTGAGGAAACGGTTGCGAGAAGGCTTTCCGACAGTCCAGTGTGGGTTAGCGGTCTTGGGTGGAGCGCTGAAAATTACTACTTCGACAGATCCCTGCATGACCTTCCTTTTGTTGCAAAAAGTGCGGAAATGGCCTTCAAAATGTCAGGAAAGGAGAGAAAAGACGTGGAAGCCTTAGAGATTTCCGATTTGACCGCTGATTATTACTGCATGATTCTTGAGGCTCTTGGGTTTGCTGAGACGGGCAGAGGTTGGGAGTTCAATGGAGATGTCAATTTCTCAGGAGGAGCGCTATGCACCAACGCCTACGGCTCGACTGGAGCCTTCCTGCTCGCCAGCATCGTTGAGAGAATCAGGAAGGGAGAGATCGAGTGTGGGATGGCTCAATCGATGAGCGGCTACGCCCAGAAGTCTTGCGTTGCGATTTTGGAGGGATAAAATGAGAGTTGCGGTTGTTGGATTCGGTCAAACTCCCTTCAGGACAAAGAGGAAGGATAAAACCCATCCGGAGCTTGCCTTCGAGGCAATAAATGCCGCCCTCGACCATGCTGGACTGGAGATGAAGGATGTCGAGGCAGTAGCTTACGGCTGTATGGACCCCTTCGACGGTATCTACTGCCCTGAGAGGTGGGATGCTACTGCAGCGGGCCTCGAAAAGCCGATAATGAAGATTTCCACTGGTGGCACAACGGGAATGACCACAGCCTTGGCGGCATACGAGCACGTTGCCAGCGGGCTTTTTGATTTGGTAATGGCCGTCTGCGTGCAGAGGGTAGGGGAGTGCGTTGATGCGCAGCCCGTTCTCAACACAGCAGTCGACCCCATTTACGAGAGACACTCAGGTCTGGGAGCCATTCACGTAGCCTCCTTTCAGGCCACAGCATATATGGCAAAGTATGGCGCAACTGAAGAGGACTTGGCGTGGGTGAGCGTCAAGGATCACAAAAATGCCCTCAAGAATCCCTACGCCCACATTAAGATGGATGTGAGCGTCGAGGGTGTTCTCAAAAGCAGGGTTGTCTGCTCTCCCCTCAAGCTGCTGGAGTGCTGTCCGAGGAGCGATGGTGCTGCTGCCGTCATCTTCGCTTCTGAAGATGTGGCGAGGAAGATAAGGGACAATCCAGCTTGGGTTGTTGCGGAGACAACAATCAGCGACAGCTACTACCTCGGTGACAGGCCGAGCTTTGCCGAGTGGGATTCATTGGCAATAGCTGGCAGAAGGCTTTTCAAGGCTGCTGGAATTGAGCCAGATGAGATAGATGTTGCCGAGCTATACTCTCCCTTTACCATTCAGGAGATTCTGGAGCTGGAGGCTCTGGGCTTTGCCAAGAAGGGAGAGGGGAAGAACTTTGCGAGGGAGGGTGTAACCTTTGTGGATGGCGATTTTCCCACCAACCCCTCAGGAGGGGTGCTGTGCACAAATCCCATTGGAGCTACTGGCCTTGTGAGGTTTGGTGAAGCTGCCCTGCAGGTGATGAACGAGGCGAAAAATCAGGTTGATGGTGCTGAAGTTGCACTTGCACACGCATGGGGTGGGACTTTGCAGTTCCACACCCTCGCTTTGCTTTCTTCAAGGAGGTGATTTTATGGATGTGATGGAGTTTGAGGTTTGGTGGAAGATTCCCTTCAAGCATTCTGCTGGCTTGCACGCCACGAAGTTCTTTCAGGGGCTGAAGGAGGGGAAGATTTTTGGAGTGAGATGTGATAGGTGCGGGAGAGTTCTCGTTCCCCCCAGAGCCTTCTGCGAGAGGTGCCATGTTGAAACCAAAGAATGGGTTGAGGTGAGCGATGAAGGCGTGGTTGAAACACTGACAGTAACCTACATGAAGTTTACTGGCTTACCTGACCCGCCTTACGCCATTGGTGTTGTCAGGCTCGATGGGGCAGATACGGGAATGCTCTGCTTTCTTGGCGGTGTTGACTTGTCAGACTGGAGGAAAATCCACGAGACATTCAAACCGGGAACGAGGGTTAAAGCAGTGTGGAAGGAGGAGAGGGAGGGGAAGATAACGGACATCCAGTACTTTGAACCAGTGAAATAAACTTTCATTTTTTGCATGAAACGATATCAGCGCAAAGCAAAGTTTAAATCCTCAACAAATAATTCCTAACGAATGATAGACAGGATCATATCGAAGCTTGTCTCCGCTGGAGCAGACTTAAGCTCGAAAAACGCCATAAAGGCTGCCCTGAAAATTCTCGGGGAGGACGAAGGGCTTGCGGACTACATTTACATTCTCGTAAAGAACAGAGCCTACAGGAAAGACTGGGCGGAGCTTCCTGTGGAAAAAAGGCTGATATTCCTGCCCCAGTGCCTCAGAAACTCGAAGAGCTGCCAGGCAGAGCTAACTGAGAAAGGATACATTTGCAAGAAGTGCGGGGGCTGCGATATAGCCGAAATTGTAGAGACTGCGGAAGAGCTTGGGTATAAGCACGCCTACATAGTTCCCGGGGGAAGCATGATTTACAGAATCCTAAAAAGTCTGGATATGGGTTCCTTTGCGTGTCTCGGCGTTGCTTGTCTTCCTGAGCTTTGCGAGGCCAGTGAGAGGCTTACGCTGAAGGACATTCCACACCAGTGCGTCCCCCTTCGGAAAACAGGATGTGTGGACACGGAGGTAGATGTCGAAGAGGTCAAGGCTTTTTTAAAAGCTGGTATAGAGCATGAAGAAGAAAAAGCTGGAAATAGTGCTGGAAAAAATTAAGGGTTTTCAGAATCCGAAAATAGAGCTTGAGCAATACGTCACCCCACCTTCGCTTGCTGCCTTCATAGCAACCACAGCGGAACTTAACGGTGACCTCGACCTAATCATCGATTTGGGGTGCGGTACGGGAATTCTGGCAATAGCTTGCTCACTGCTTGGCCACTACTCAGTTGGAGTTGATCTGGATGTTGAGGCATTGAAAATAGCGAGAGATAACGCAGCAGAGCTTGGGGTTGAGGCAGACTTCGTGAGGAGCGAGGTATCGAAATTCCGGTGCAAGAGGAAAGTTACAACTGTGATGAACCCTCCTTTCGGCATACAGAGAAAGCACGCGGACAGACCTTTTTTGCTCAAAGCCTTTGAGATTTCGAAGGTAATTTACACCGTTCACTCCGCAGGAAGCTCAAATTTCGTTCGAAAGCTTTCGGAAGAGCATGGCTTTAAAGTTACGTACCAGTGGAACTTCTCCATCCCCCTTAAGAGGACCTACTCTTTCCACGAAAAAGCATTTAAGTATATACCCGTAGAGGTGTTTAGGATTGAGAAACATGAGATTCGTAATGCCGGGAGATAGGATAGGTTCTGCGGAGGAATACGTTAAAGGGGAGGGAGTTTACGAGGAGGGAGGAGAGCTTTTTGCCGCCGTTGCGGGAAAGCTCATCATCAAGGACAGAGTTGCAAAGGTGGAGAGCATCTCTCCGATCCCGGAGATAGTTAAGGGAGATGTTGTCCTCGGCAGAGTTGTGGACCTCAGAAACTCAATCGCTCTGATCGAAGTTTCAAGCAAAAAGGGAGAGAATAGGGGTCCGAGCAACAGGGGAATAGGAATTCTGCACGTCTCCAATGTCGATGAGGGATACGTAAAGGAAATTTCGGAAGCTGTGGGCTACCTCGACATTCTGAAGGCAAGGGTTATCGGGGACAACCTCAGGCTATCAACGAAGGAGGAGGAGATGGGCGTTTTGAGGGCTTTGTGCAGCAACTGCAAGACGGAGATGGTCAGAGAGGGCGACATCCTTAAATGCCCGGAGTGCGGGAGGGTTGAGAAGAGAAAAATCTCGACAGATTACGGCAAGGGAGAGTGGTAGTATGGAGGTAAAGATTATCGACATCGGAGAAGACTACGTAAGGCTCGTGATTAAAGGGGAGGGGCACACGTACCTCAACCTTCTCCAGCACTATCTGGTTGAGGATGAGGACGTAATTGTTGCCAGATACAACATCCCCCACCCTCTCATCGGAGAACCCGAGATTTACATAAAGACGAGTGGCGTTGACCCGCTTGAGGCGGTTAAAAGAGCCAATGAGAAGATTATAGCAGCTTGCAACACACTTTTAGAGCAGCTCTGAGCTCAGAACTCAAAACCCTCATCACCGTTCAGAGGGGCCCTTTCATCATCGCTCACTCAGCTTTACCCTCGCAGCTTTTAACCTTATCACAAAGGTCGCTCCGTGGGGCTTTGTATCTTCAACCCACACTTTACCCCCATACCTCTCCACGACCCTCTTGACGATGTAAAGCCCCAGTCCCGTCCCGCCAGTCTCACCGTACTTGAAGCTCTCCTTGAAAATCTGCCTCCTGATTTCCAAGGGGATTCCTACTCCGTAGTCCACAACCCTAATCTCGCAGTCATCCTCAAACTCACTGAGGATTATGTCCACCCTGTTCGTCCTTCCGTGCTTGATTGCGTTTGAAATGAGATTTTCAAGGACGGAGTATATTGCACCGTCCGCCATTGCAACACAGCTTCCCTTTATGTTTATCTCGATATTGAAAGACTTTGCCACCTCCTCTGCAACCTCTCGCATGTTGATGGGCTTCAGCTTCTCGCTCATCGTGAGAACAATTTTTTCGAGCTCCCTTATCTTGTCTATGTAGGAGCTGCTTTCCTCAACAGCTTTCATGACCTTGTCGAGAAGCTCCTCCCTTTTCGTCATTCGGTACGTCTCGACGTATCCCGATATGATCTGCAGCTTGTTCAAAATATCGTGTCTCAGCATCCTGTTTATCAGCTTGAGAATTTCCTGCAACTCGTTTACTTGAGCGTAGAGTTCTGCATATTTCTTCCTCTCCGCGTCGAGGTCGTAGTAGCTGAGAAGCGTGATTTCTGTCCTGTAGAATTTGTAGAGAACTGTCAGTAGCACTATGTTTGAGAATGTGAAAATGGCTGTAGAGAGGTCGAAGTCCAGCCACCCCCTGAAAGACCTCAGGAGGGCCACATCGCTGATGTACTTCAGTATGAAGTAAAGCAGAAAGGATTTGTAGTAAGCCGCAGACTCCGTTTTGAAGTAAGCAGCTGTGAGCGTTAACAGAGAAAGAATTATCACAGAGTCGCATATCAGAGTTTCCAGATGTATAAACGTTGACAGATTGGAGTACTCAAGACCTACCAGCTCATAACTGGAAAAAACAAGGATGGGTATTGCGAGGATTGCGGGCAGAAAGTGCTTTACATCGAAATACCTCATCTCCCTCAAAATCTTCCAGAGGAAGAATCCGAGAATCGGCGTTTCTGCCAGAAGGTATATCGGTATAAAGTACTCAAAGTGCTCAACCTTCAGTTGAAAGTCGCTCCTCACCCAAACCATCTGACCAACGCTGAGAATCGAGAGCAGCAATAATCCCGAAAAAAATGCGAGGGTGGAGAAGAGCGTTCTCCTTTCGCTCTTGGATGCTCTTGCTAAGTAGACTGAAGCGATAAATGCAACCATTACCAAAATAATATTAAATAGGTATATACTTGGCAGAAATACATAGGGGGGCAGACCGTAATAGTAATTTACGGTGAACAGAGTAAGCTCAAACAGTGATAGCAGCAATCCAACTGCGTAGATACTCATTATTGTTATTACGTTGAGGTAATTAATAAACCTAACTGCCAATTCTTTTCAAAAAAATTTATGTCTTTGTATAAACCAATAAAACTTTTTTACCTTGGGGCGAGGAGGAGCGATGGCCTACGAAGACCTCAGGGAGTTTATAGGCAGACTTGAAGATAAGGGGGAACTGGCGAGAGTGAAGCACGAAGTCAGCCCGATTCTCGAAATGAGTGAAGTTGCTGACAGAACTGTAAAGGCCGGAGGGAAGGCTCTGCTTTTCGAAAGGCCGAAGGGTTACGACATCCCGGTTTTTATGAACGCCTTCGGAACTGAGAGGAGGATGAAGCTCGCTCTCGAGGTGGAAAGGTTGGAGGAAATCGGGGAAAGATTACTTTCCGCGCTGGAATTCAGACCATCTTCTTTTATGGATGCTTTGAAGGGAGTTGGGATGCTAAAGGACTTCATGTCGTTCATCCCTAAAAAGACAGGCAAAGCTCCCTGCAAGGAGGTGGTGGCTGAAAGTCTGGATAAGTTCCCAATTCTCAAGTGCTGGCCGAAGGATGCGGGCAGGTTCATAACTTTTCCGGTTGTGATAACTAAAGACCCCGAAACCGGGGAGATGAACGCTGGAATGTACAGAATGCAGGTTTTCGATGGAAAAACAACCGGAATGCACTGGCAGATTCACAAGCACGGGGCGGAGCACTTCAGGAAGATGGCTGAGAAGGGAGGGGGGAAGATTGAGGTTGCCGTTGCCATTGGAGTTGACCCTGCAACCCTCTACGCTGCAACGGCCCCTCTGCCTTCGGGCATTAGCGAGTTCATGTTTGCCGGCTTTATAAGAAAGGAGAGGCTGAAGGTGACTGAATGCGAGACAGTTGACCTGCTCGTCCCAGCGAATGCGGAGATTATCCTTGAAGGATACGTGAGGGTGGATGAGATGAGAGTGGAAGGGCCCTTTGGAGACCACACCGGCTACTACACCCCACCAGAACCTTATCCTGTTTTTCACATAACCCACATCACTCACAGGGAGAACCCAATCTACCACGCCACCGTCGTTGGAAAGCCGCCGATGGAGGACGCATGGCTCGGCAAGGCGACGGAAAGAATTTTCCTCCCGATACTCCGGATGATGCATCCTGAAATTGTGGACATCAACCTTCCCGTGGAGGGAGCATTTCACAACCTCGCAATCGTTTCAATCAAGAAAAGATATCCGGGGCAGGCCAAAAAGGTCATGTACGCAATCTGGGGTACAGGAATGCTCTCTCTCACGAAGATTGTGGTTGTGGTGGATGATGATGTCAACGTGCACGACATGAGGGAGGTTGTCTGGGCGGTAACCTCGCGCTTCGACCCTGCAAGGGATGTCGTTATCCTTCCACCCTCTCCCACCGACTCCCTCGACCACTCCGCCTACATTCCAAACCTGGCGGGGAAGCTCGGAATCGATGCGACCAAGAAGTGGAGGGATGAGGGCTACGAGCGCGAGTGGCCGGATGTGGTGGAGATGGACGCAGAGACAAAGAGGAAAGTTGATGCAATCTGGAACGAGATAAGGAACATGGTTTTATGAGGAGCGTTGAAGCTTTATACTACAAGCTTTTCTCAATACCGAGAGCGGAAATAATGCTTGTAGCTTCTCTTTTTGCAGCTTTACTGCTTTCCCTGCTGGATGCTAGCCTTCTCTATCTGTGGGCTTTGGTTTTCGCTGTCTCACTTGCAGCCTTGAAGGTTGCAAAGCTGAAATTCGACCTTAAGAGAATCTCCTTCCTCGCAATCTTCATAACAACCCTCAGCACGCCGGCTGTTGTGTTAAAGGGCAATGCAACGGCTTCAGCCTTCGTCCTTTTCATCACTTACTACTTCTGCTCTGAAAGAAAGGCTCTATCAGTCCCGCTCGCATCACTGCCGTATATTGCCCTCAGCCCCCAAATTTCGACTCTGATAGGCCTTCTTATCTCAACCCTCCTTTTTCTGCTTTACATCAGAATTCTCGACGTCAAAGTTGGGGTTGTCAGGATTAGAAACTTCGTCGAGAAGTTCGTCCTGTTCTGGCTGACCTCCAATCCCAAATTCATGGAGGAGTTCCTTGAAGACTCTGCAGATGATTTCGAAGGCAGAGTGAGGTGCTTGGCGGTTAATGAAGCAAGGCTTGTTCAGACGGACTTCCACCCCGGCCCCTTCAGAAACGTTGGCGGAGCGATGCTTGTGGAGAAGCTCTCCGATGGTGGTATTTACCTCCACTCTCCCACTTCCCACGCCAGGAATCCAGTGAGTGCGGAGGAGGTGGAAAAAATCGTTTCGGCGGTCAGGTGCTCTGAAAAGGCTCTCACACCTCAAAAACCCTTTAAGGTTGAGAGCGAGAACTTTGAGGCCTACTGCTTTCCCTTTGCAGAAACGAGGATGGTCTTTGTCAGCGGAAAAAGGCACATCGACGATTTTATCATAAACTCCGAGAGCTTCGTTGTTGACTGCCACAACGCATACGAGGAAAACTACGACCCTGATGAAGGCGAGGTGGGGGAGATAGCGAGGCTGGTAAAGGTAGCGGAGGAAAGAACTTCTGAGCCCTCAAACGCTAAATCGGCATTCGTCCGCGTTGATGCCGAAACCGACAGCCTGTGCGGCTACGCTGCTGCGGTTCTGCTGGATTACGGGGAGGAGAGGTATGCGATTGTTGTTTTTGATGCCAACAACGTCGATTTGAGGTTCAGAAGACACGTCGAAAAGCTTTTTGGCGAGATGGGTTACACGGCGGTTGTTGCATCAACGGACAACCACGCCAAAACCGGAATGAGAGCCAAGCTCGCCTACAAGCCAGCGGGTCAGGATGAAAGGGACTGGGAAGTTGCGGAGAAGCTGGCCAATTGCTGCAGGGAAGCTGAGTTGAAAGATGCTGTTTTCAGCTACGGTGAGCGGAGAGTTAAAGTCAAGGTTATGGGGGAGAAGCTTTTGAGGGATGCCGAGGTGGCTGTTGAGAGAAGAGCAAAGGGGCTCATCGCAACTTTTTTAGCGTTCGCGGCCACAAACTATTTGTTAAGCACAATGTTGAGATTCATTGCTTAAAAGGAGGTGATCGTTATGGACGCAGAGACGTTAAAAGAGTTAATCAGGGATGATTTCGAGGTTATTAACGCAAATGAGACGGTTTCGAAGCTGTTTCCGATGCTTGAAAAGCTGGACAGGGATAAGGCAAATGCGATACTTGTGGAGGAAGACGGAAAAATAGTCGGTGTTGTTAGGGAAAAGGACCTGATCAGGGGGAGTGTTTTGAAAAACCCCCATGAAACTAAGGTTAAATCCCTTCTTGTAAGAACGGGAAAAATTGATTTGAACGAGCTTGACCCCTACAAAGTTGCGAGGAGGTTTGTTGAAGACTCCACACCCTTCGTTATAGTCCAGATTGACGATAAAAGGGTTGGAGTCATCTACATTAACGACTTCCTAAGCGCCCTTAAGGACGAGTTTAAGGACGTGAAGGTCAGAGAAGTGATGAATCCAGAGGTAATCACAGTAAGGAGGTTCGACAGCGCCGCTAAAGCGCTTTCGGTGATGAGAACTCACGGAATTGACAGGGTTGTGGTTGTGGATGAGAACAACAAGGTAATTGGAATTCTCACAGGCAAAGATGTAGTGGACAGGGTTATCTCCCCGAGAAAGAGAGCAAGGATGGGAGATTCGAGCGGAGAGAAGGAGAAGACACTATCGATCATGGTGGAGAGCATAATGAGCTCTCCGGTGGTCTCGGTTAGCAGGAACGACAGCGTTGCAGAGGTCATCGACCTAATGGTTGAGAACAGAATTTCGAGCGTTGTTGTTACCAGAGACGGCCTGCCCGACGGCATTGTAATAAAGAAGGACATTCTGGAGTACTACCTTAAGAAGGAGTCGAGAAAGGAGTTCAACGTTCAGATTTCGACTGCAGACATAACACTCGATGAGTTCGATAGGGAAGCAATATTGGAGGACGTGGAGAAGCTGATGAGAAAGTTTTCCGACTTTCTCGGAGAGTCCTTCTTGTTTATCTACATAAAGAGGCACAAGGAGCATTTCCGCAATCTGCCTCTGATTCACGTCAGGCTGAAGCTCGCAAGCGAGAAGGGTAACTTCATGGTCAGTGGCGAGAGCTGGGGAGTGGAGTACGCCGTCCATGTGGCGCTGAAGAAGCTCGAAAGAGAGATACTGAAGGAGAAAGAGCTGCTGGAAGACAAAAGAATGATAAAAAGGTTCTACGAAGAAGTTCTCGAATACTAAATTTTTTCCAACCTTTTTCTCACACTCTCCGCATGCCACCTCAACCCTTCAGCTTCTGCAATTTTTACTACATCCCCTCCAATTCTCCTCATGCTCTCCTCGCTCAGCATCTGGAAGGTGAAGTGCTTCAGAAAGCTCTCAACGCTCAGGCCGCCGTAAATCTTGGCGTAGCCTGCAGTGGGTAAAACGTGGTTCGTTCCAGAGGCGTAGTCTCCTGCTGCGACGGGAGAGAAGTTTCCGAGAAAAACGCTGCCAGCATTTCTGACTTTCCCGAGCCATTCCTCCGGATTTTTAACCGCTACCGTGAGGTGCTCCGGAGCAAATTCGTTCGAAATTTCAAAGGCCTCCGCCAAGTCCTCAACAACGAAAACGGCGAAGTTGCTGAAATCTCCTTCCGATTTGACCTTTTTTTCCACCTCGTCGGCAACTTTCCGGGAGGTTGTGAGAACCACAGCCACTGCCATCGGGTCGTGCTCAAGCTGAGCGAGGCAGTCGCAGGCTATGAAGTCCGCATTAGCAGTTTCGTCCGCTATAACGAGAATTTCCGAAGGGCCTGCAGGCATGTCTATTGCCACATCCTTTGCCACAAGAAGCTTGGCCGCTGTGACGTAGATGTTTCCAGGCCCCACAATCTTGTAAACCTTCTCAACAGTTTCGGTTCCGTATGCCATGGCCGCTATCGCCTGCGCTCCGCCTGCCTTGTAAACCTCATCAAATTCGGCAATATCGAGGGCAACGAGGGTTAGTGGGTTTACTTTACCATCCTTGTTGGGAGGGGTGCAGGCGACCAGTTTCTCAACTCCCGCAATCTTTGCCGGAACGCCTATCATTAAGGCCGTTGATGGATAGCTTGCTCTCCCGCCTGGAATGTAAGCGCCAACCTTCTCTATGGGGGTGTAGATTTTCCCCATAACGCAGTCCTCGAACTCAACCTTCATATCCCTCTCAACTGATGTGACGTAGTGGAACCTGTAGATGTTCTCCTTCGCCACTTCAAGAGCGTCAATGAGGCCGTCATCCACCGCATCATAAGCCTTCTCAAACTCATCCTCCGTAACTCTCAGGCTGTCAAGCTCGACTCCGTCCAAATCCCTCGTAAATCGGATTACAGCTTTATCTCCCTCCCTTTTGACGGCCTCAACGATTGGCTTTACCTTTTCAATGTAATCGTCAATGCTGACACTCCTTCTGAGCCTCAGAATTTCCTCCATGCTTTAAGTAGGCGGGTGGAATAAATCACTTTGCCAGAAGTCCGAGGAAGATCATCCTCTGAAAGAGTATGATTATCGGAAGGCTTATGCTCACGCCAAGAAGCTCGTCTCCAGCTCTGTAAACGCCGAAGGACTCGTAGCCTGAGATGAGGAGGAGCTCAAAGCGGTATCGGACCCCATCAATGACAGCATCGTTGAAAATGCCTGAAAACTCCTTTTTCAGCTCAAGGGTTTTTACGCTCAGGTCTGAAAATTTTTCAGCGTTATCGGTAACGACCGTAATATCCTCAGGACTCTTGATTTTTAGAATCATGTCGAGGTACACTCTCTTGGCGGTGATGACAAAAACCTCTTCACTTCTCTGGAGCATGGCCTTTGCTCTGTTCTTTATTCCTGCAAGACCTCTGACACACCACACGGGGTGAAGGGTTGAGAAGTCCTCGGACTCCCTTATGCTTCTGATGGCTGTATCGACGGCGCTGACAAGCTGCTCCTTGTATTCCTCAAGAACGCTTTCAGGGTCTATCGCCCTGAAAACGGCTGGGGAGCTTTTTATCGTCTCAATCATCCCCCTGTCTTCAAGCGACCTGAGAACTTCGTAAACTTTGTTCCGCGGGACTCCGCTGACTCTGTGAATTTCGCTTGCCGTAGCCTCACCCCTCGTGGCGAGGGTTGCGTAAACTCTCGCCTCGTAATCCCTGAATCCGAGCCTTTTCAGAACCTCTATTATTTCATCCATTGTTACTACGAAGGTAACAACAAAATTATAAACTTTTTTGATTTCAATGAGACATGCGTGCGCCATTACTCGCGACAGCCGTCGCGTTCCTTCTCATCTATCCCGCGGTGGCCCAAGAAATTTCAGCAAGTATCGATTTTCACGCAAGCGTTGCCGGAAGCAATGTTCTGCATCCCGGGGATAAGAAGGCTATAACAATCGTTCTCAGTTGCGAGGTAGTAGGGTGGTTGGATAATCCTCTTCCAATTAACGAAAACACCTCAAACATACTACCAATGCTTACAACTGCAAAATCAGTCATTCTTGAACCCAGAAACTCCCAGATCGAAGTGGAAAGCGAGAGTATTCTCGTAGGAGATGTACCATGTGGCAGAGCAATACCTGTTAGCGTCGTTGTTAGCGTTGATAAGGACATCTACGAGGGAAAGCGCGCCCTATATTTCGACATCACTTACTCGAAAGCGAAAATGGTTCCTGTGGGGAATAACTACACAATAAACTTTGAAACTGGTCTGGAGACTTCAGTTGATGTGGAATTTGAAGTGAAGAAAAAGGACTATGATTTCGATGTAATCTCAATCACATCAGACCTCGTCGCAGGAAGGGAGGGGGTTTTGAAAGTTAAGCTGGAAAACACCGGTGAGAAGGCCTTGGAGGATGCAATCTTCATTTTAAACGCAACACCACCTCTGATGGTCGAGCCGAAGGCGATGAGCGTTTATGCCGGTAATCTCGATGCTGGGGAGTCCTTTGAGGCGATGTTCAAGGTTTACGTTCCGGAAGGTGTTTTCCAGCAGTCCTATCCTGCAGAAGTTGTGGCAGTTTTTCGAACATCTTCCGGAATGCCGTACAAGCTCTCAAAGCCCATCGGCCTGAAAATTGAGGGTGCAGGTTATTTCGAGGTCGAGAAGATTGGAGAGTTTCTAAGTCCTGCCAAAACCTTAAGAGTTGAGCAGAGCGTCCAGATTCCATCAATTCCGTTGCTTCAGCAGCAGAGTTCGGAGCAGAAAATGAGCAACGTCGTGACAATTCCTTCAAGAGGCTACCTTGCGTTGAGAATAACCAACACCGGCGATGAGATCAGGGATGCCTTTGCAGTCCTGAGCTTCGACAATCCTCTTTTGAAGTCCACCAGCACACCCTACCTCGGAGAGGTGAAGAGGGGGGAGAGCAGGGATGTTGTGTTCTACATCACCTCCTCCGCCCCACCGGGAAGCTACCTCGGCTACGTGGTTGTGAAATACCGGGATGAGTACGGGGATGAGGCATTCGGCCCGAAAATTTACGTAAGCGTTAACGTCAGCCCCGCTCCCGCTCTGAAAGTTTCAAAGGTCGAGACGTCGAATCTCGGCATCGGTCTCGTTGGAGAGGTGAAGCTCAGCTTTGCTCAGTCAGATGCTAGAAACGTAAAGCTCTACCTGCTCTCCCCAGACTCAACCGTCAGTCCAGTAACATCATCCTCCTACGTCGAAAGCTCCGGCGATACGGCAACGTTCAGAGTGAAAGTTTCAAACGACGCCGTTGCGGGAAATCATCTCCTTTACCTCGTCGAGACCTTTGACGATGATTTTGCGAGTGACCTTGTCAGCGTTGAGGAGTTTCCGATTTACGTCGCTCCAAAGCTCGCGGCGTTTCAGTTAGTGTCGGTTAGGAGTGATTTGAATCCCGATTCGACAGGAGATGTGGTGGTTGAGCTCAAGAACGCCGGGAATGCTGAAATCTACAACGCGGTGGTCATGCTCGAGGTATCCCCGCCGCTCAGCATCGCAGGCACGGGAACTTTCGGCGGTATGCTCGGAGAATCACAGCCCGGTGAGTACTTCGTTGGAACGGTGAAGCCCGGAGATGTTGTTACCGCACGCTTCAGAGTTGATGTTGACAAGGATGCAGGCGAGGGAAGCTATCCAGCATCGATAAAGGTTAAGTACTACGACGAAAGCAACTACGAGCACACATCCAACTCCATTGTCGTATCCCTTGAAGTCAAGCCGTCTCCACCTTACATTCTTTACGCTGCGATTTGCATCGCTGCAATCGGTTTCATCATAGCCGCAGCATTCGTGAGGAAAAGAAGAAAGCAGTAAAAACTTTTTTAACCTCCTCTTACAATTTTCCCCATGCTTCCGATGAACCCAAAGCAGATGAAAAAGATGATGAAGCAGATGGGAATAGAAATGGAGGAACTCGATGCCGAGGAGGTTATTATCAGAACGAGTGATGAGGAGCTCATTTTCCGCAACCCTAACGTTTCCAAGATTTCCGCGAGGGGAGTTGAGACGTTCCAGATTGTTGGGGAGTATGAGGTTGTAAAGAGGCCGCCGAAAATAAGCGAGGATGATATCAAGCTCATAATGGAGCAGGCCAACGTTGATGAAGAGACTGCAAGAAGGGCGCTTGAGGAGGCGGGAGGAGACCTGGCGGAAGCTCTTATGAAGCTGCAGGAATGAAGCCTCCGGTTGTTTTAACTAGAGGGAAGTACAGCTTCCTGGTTGACAGGTTTGAAGGTAAGCTCCACACACATCACGGTATAATCAACCTTGAGGAGCTTAGGGGAAAGGACTACGGGGATGAGGTGAGGACGCACCTCGGTGTCAAGTACAGGATTGCCCCCTTCAACCCGGCAGATTTCTTCAGGCACTTCAAGAGAGGTGCAACTCCAATCATGCCCAAGGACATAGGAGCGATAATTGCCTACACCGGCCTATCTCCGGACTCGCTGATTTTCGACGCCGGAACTGGGAGCGGAATTCTTGCTGCCTACCTCGCGTACTTCAACAAGTACGGGGAGGTTGTGACCGTGGAGAAAAGGCCCGACTTTGCTAAAATTGCGAGGGAGAACTTCAGAACTGCAGGATTGAAGAACATTCACCAGATTGTTGGCGACGCTCTGGCTGTTGCGGACTCCCTTAAGGTTGAGTTTGACCTCATCACTCTCGACATGAAGGATGACGTTGCCTTCATTAGGAAGGCGAAAGAAATTCTGAAGCCGGGAGGGCATATCGTTGTTTACAACCCCTACATCGAGGCTGCGAGGGAAGTTTATCTGGAAATGGAAAGGCGCGGATTCAAGGAGCTCGAAGCGTTCGAGTTGCTTAGAGTGGACCTAGACATCAAAAGAGTTGGGACGAGAACCTCAACGAAGGTCTGGCACACAGGCTACCTCGTTTTTGGAAGGTATCTGGGATAGAGGAAGCGGAAAAGCGTTGGGGAAAGCAGGCACGATATTATAGTGAATGTCACCAATGCGGTGCTCTCGAACTCGGTAATAACTCCTGAGGAGACTCCGATTGCCACACCGGCGATTGTAAGGCTCAGCTTCGTGGACTGAAGCATACCCATCGAAATCGCCCTTCTCAAACCGAAGTTTGAGGCAAAAATCAGGGATGGAATTCCCTTAACTGCAACAGATACGGCAAGCAGAAGGAGAATGAAACCAATCCCCTCTCCGGCCTGCGTGATATTGAGCTCACTACCCGTTTTGATGAAGAAGATGGGGATGAAGAATCCAAAACCCATACCGTAGAGCTTGTCGTAGAGCTTCTTTCCGCCCCTGAAGGTTATCGAAAGCAGAACTCCCGCAAGGAAAGCTCCCAGAATTGCCTCAACTCCGAGGAGGGAGCTCAGGCCAACGAAGAGAATCATGATGGCCAGGCTCCCCCTCACTCCGATTTCAGAAGGCTCATCCGAGAACCACCTCGATATGAAGTCAGGAAAGTGCCATATCACCAGCTTACCGAAGCGGTAGGCTGCGAGGAAAACAAGAATTATCAGGAAGGCAAAGGCTACCTGCAGGTAGCCAGTTATGAAGTAAATGGAAAGCAGAAACATCGTAGAGAAATCGGAAACCAGAGCGGTTACTATGTTCAGCTGCCCGAAATCCTCCTTTTCCAGTCCAATTTCCCTCAGCACAGAGACTACAACACCCACCGCCACGTTTGTAAGGATGATAGCGTAAAAGAGGTTTAATCCCATTAGAGCTGTTAACGCGACGCTGAGAGCGAGTGAGAGGGCGAAGAACGCTACAACCCTCTTTAAATGGCCGCTCTTCAAAACCACATCTGCGTCAATCTCAAGCCCGGCAAGGAACATGAGAAAAATGAGGCCGAAAAGTGAGAGAAATGAAAGCCATTCGGAAGCGTAGATTACGTTAAGGAAGCTAACACCGAAAATCATGCCGAGCACGATCTCAAGAACAACTACCGGAACCCTTAGCTTGTCTGCGATTAAAGGGGAAATGAAGGCGGTTAGGGAGATTAAAGCGATGGTGGCGAACTGCTCTACCTCACTCACTCTACCACCAGAACGGAAGACTCCTTGTCGAGAATTATTTTCCAGAGAATGTCTCTGTCAATGTTCCCGATGTCATTGGAGAGGGAGAGAATGACGAGGTCGTAACCGCTCTTGAACTCCTTTACCGCATCAACCATGGGGTTTCCCCTTGAGACCTCCACTTCGAGGTCCGTTTCCGTAAACTTGGAGAAGTGCTTTATCTGCTCCTCGTCGAGGAAAAGGGCCTTCGCTTTGCCAAAAAACCTCGAGAAGGCCTTGGCCATGCTGATTATCGTGTCCGGGTTGGAGGTGTTAACAAGAGCGAGAATTCTCCTGTAGTCATCCCTTCCCGACAAAACCAGAGTTGGAAAGCTTGAAACAAGCTTTTTCAGAATTTCTTTGTTCTTCTCGGTCAAGGTCGTAGCGATCAGGTCAAGCTCGTCGCTCTTTTTAAGGATGTTGATAGCCTCCTCAAGCTCTACGCTCTCACCATAGCCTTCAAGAGCGCAGGCGTAAGCGCCACCGACTTTTTCAAAGGTAATCAGGTTCGCTCCGAACTTCTTGGCTACCATCTCAGCCTCTCTGATTTCCCCTTCACCCATGTCTCCTTTGAGCAGCAGAATGTTGTCGAAGGGATTTTTTGTGGTTCTCACCTGCTCGCCGCATACAAGCCCCAGCAAATCTCCCGCCTTCAGCTCAAGGTCCGGGAATGGCTGTAAGACTTTTCCATCACGGAAAACGGAGATGACCATGCAATCCTCGCCAGCATCGTATTCTTTCAGCGTCTTTCCCTCCATTTCAGCCTCAACTTGTATCTCAAAGTACCTGTTCTTCCTGAAAATGGTTGACAGCAGAGCTTCAACCGAGCCGCAAATTTTTGATACTCCTTCAACCTCGTAAAGCCAGCACTTGTCTTCATCTGCGGCAACAGCATAAACGTCAAGTCCCAGCAGCTTGGCGGTTTTTACAACCTTAATGTTGAAATCGTCGTTGTCTGCAAGAATTATTTTCTCTCCCATGTCAAATCTCGCGAGAATTTCAGGATTGGAGGCGTCCCCGTTTAAAACGTTGAATCCCTTTTCCTTCAGCCTCTCGGCTGAGTCAGGGTCTCTGTCTATGATTATGCAGTCTGGTAGCTTTGAGGCTATCCTTGCTGCTCTGTCTCCGGTTGATACGACAATGTACATCAGCTCTTTCTCCTCTTCATCCTCAGGAGGTAGTTAACTGCATTGATGACCGCATCGATTGAGGCCATCACTATGTCCTGTGCCGCTCCTCTGGATGTGAACGAATGCCCTTCATCGTCTTCAACCGTTACGTAAACCTCAGCAAGAGCATCGCTGCCTCCAGTTATGGCGTCCATTCTGAATTCCGTGATTCTTATGCTCTCCCCAACCAGAGATGTAACAGCCTTGAGGGAGGCGTCAACAGGCCCCACACCGATTGCTGAGGTGACCTTTCTGTGACCGAAAACCTCGGCGTTCAGAACTGCGGTTGGCGTGATTTTGTTGCCGGTCAAAACTGTAACCTCGTCAACGAGAATGGCCTTCTCTTCCCTCTTCAGTTCGCCTATGACCACTTCAGCTATGGCAAATAAATCCAGGTCTGTAACTCTCTTCCCCTTGTCCCCCATCTCCTTTACCTTCTCGAATATCTGGTTCAGCTTCTCGTCGTCAAGATGGTAGCCGGCCTCCTCAAGAATCTTCTTTATTTGATACCTCCCCGCATGCTTTCCTATGACGATTCTCCTTTTATGTCCGACCATCTCCGGCGTAACTACACCCGGCTCGAAGGTTGAGTACTCTTTCAGCACTCCGTGGGCGTGTATCCCGCTCTCGTGGCTGAATGCGTTCTCCCCCACAATCGGGTGGTTTGGTGGCATCTTAACTCCGGTGAGCCTCTCAACGAGCTTTGAGGTCTCGAAGAGGTGCTCCGTTTTGATGTTCGTCTTTATCCCCTCGATTGCGTGGAGAATCATCACAACCTGCGCGAGGTCAGCGTTACCGGCCCTCTCCCCAATTCCGTTCACTGTCACCTGCACCTCATTGGCTCCGGCCATCACTGCCGCGTAGGTGTTCGCAACCGCCAGCCCGAAATCGTTGTGGCAGTGGACGTCTATCGGAACCTTGAGGTGCTCCCTCAGCTGCTTGATGAGCTCGTAAAACTTGAAGGGCGTCGCTACACCGACGGTGTCTGGAACATTCACGATGTCAACTTTTGCATTTTCAACGGCCTTGAAAATCTGCTTGAGGTATTCAACCTCCGTCCTTGTCGCATCCATCGCGGAGAACATGCATTTTACGCCGTGAGATTTGATGTACTCAACGCATTCGACCGATTTTTCAATAATCTCTTCTTTCGACATCTTTACGGTGTGCTCTATCTGTATTCTGGAGGTGGGGACGAAAATGTGAACCATATCAACGTTAGCGTTAATGGCAGCATCAATATCCTCCTTAACGATTCTCGCAAGACCGCAAATTTCAGCATTAAGGCTGAGCGAGCTTATCTCCTTAACCGACTCGAACTCCCCCTTCGTTGCTGAAGGGAATCCGGCCTCGATAACATCCACGCCGAGCTTGTCGAGTTGCTTGGCTATTCTGATTTTGTATTCAAGGGGGAGCGAAACTCCGGGCATCTGCTCTCCATCTCTCAGGGTGGTGTCGAAAACTCTGATTGTCGTCATCACTGCTGACATTAGGCTAAGCTGTAAATCGTTTTCGGTGCCTTAGATAACAATTTATCGAAATAAATAAAATTCTCGGCAACTGCTACAAATCAAATACGTATTCTTGTTGCAATTACTTGGATTTTACGTATTCTTGCAGTTCTATTTGAAAAAAGGTTTTTAAATCGGTGGCTTTAGCCTTAAAACTGGATGTTCAGCAAAATTCTTGTGGCAAACAGAGGGGAAATAGCCGTCAGGGTGATGAGGGCCTGCCGGGAGCTTGGAATTAAGACCGTCGGGGTTTACAGCTCTGCGGACAAAAGGGCCTTTCACAGGGTTTACGCTGACGAGTGCTACTACATCGGCAAAGCTGATCCAAGAGACAGCTATCTCAACATTGACAGAATCATTGAAGTTGCCAAGAAGTCTGGAGCGGAGGCAATTCACCCTGGCTACGGCTTTCTCGCGGAAAATGCCGAGTTTGCGGAAAGGTGCGAAGAGGAGGGAATCGTTTTCATCGGACCATCTCCTGAAGTTATACGCATCGCCGGCTCGAAGGTGAGGTCGAGAGAGAGCATGCAGAGGGCTGGAGTTCCTGTCATTCCGGGCTCACCGAAAATTGATACCGTTGATGAGGCGAAGGAGTGGGCGGAGAAGATTGGATACCCCGTAGCGGTCAAAGCTTCTGGAGGTGGAGGCGGAATAGGCATTGTAGTTGTCAACAGTCAAGAAGAGCTTGAGGAAGCTTTCAGAAAGTCGAAAAAGCTCGGTGAGAGCTACTTCAAGGACTCCACCGTTTACCTCGAAAAGTATCTTGCGAGACCGAGGCACATAGAGGTTCAGATTCTTGCAGACCAGCACGGAAACGTCATCCATCTGGGCGAGAGGGAGTGCAGCATCCAGAGGAGGCACCAGAAGCTCATAGAGGAGGCTCCATCTCCAGCGTTGAACGAGGAAATGAGGGAGGAGCTCGGAAAGCTTGCGGTGAAGGGAGCGAGGGAAATCGGATACACAAACGCCGGAACCTTCGAGTTTCTTTACGAGAACGGAAACTTCTACTTCCTTGAAATAAACTCAAGGCTTCAGGTCGAGCACACAATAACTGAAGTTGTTACTGGCATTGACATCGTGAAGTATCAGATTCGCATCGCTTACGGTGAGGAACTCAGGCACGGACAGGAGGATGTAGCCATTAGGGGACACGCAATTGAGTGCAGAATAAATGCCGAGGACCCTGTAAACTTCTATCCGAGAAGCGGACGGATTTTGCACTACAGAAGCCCGGGAGGAATTGGGATAAGGGTTGACAGCGGAATCCACATGGGCTACAGGATTCCGGAGGAGTACGACAGCATGATTTCCAAGCTCATCGCCTACGGCGAGACGAGGGAGGAGGCCATTGCGAGGATGAAGAGGGCTCTCTACGAGTACATCATAGAGGGTGTGGAAACGAACATCCCCTTCCATTTCGCTGTGCTCAACGATGAGGAGTTTGTTAGGGGCAACATCCACACGAAGTTCGTGGAAGAGAGGAACATTGCGGAGAAGGTAAAGGAGTACTTGAGGATTTTCAGGCCGATAAAGGCGAGGCTCGACGAGATATTCATGGAGAGCGAGTTTACATGGGAGGAAATATCCGCCATCGTAACTGCAATCGACGCATACGAGCAGGAACTGGAGCGCGGAATTGAAGAGAGAATCTGGCAGGCAATTTTCAGCCTGGGAGCCTGATTAAAATTTTCTTAACCGAAATACTCCTGCTCTATTTCTTCCATCTCCTCAATCGTGCCCTCCCTGACAATTTGCCCACTTGCGAGGATGTAGAACCTGTCGGCTACATCGAAAGCCATCTGCGTGTTCTGCTCCACCAGAAGGATGGAAATTCCAAGCTCCTCTTTGATCGTCTCAATTCTCTCGGCGATGTTCTCCACCACAATCGGTGCGAGCCCCATCGACGGCTCGTCGAGGAGCAGAAGTCTGGGCTCAAGCATTAAGGCCCTCGCAATCGCAATCATCTGCTGCTCTCCACCGCTCAGGTTCTTTGCCTTCTGCTTTCTCTTCTCCTTCAGATTGGGGAAAATGTTGTAAACAAAATCGAGCTTGTTGGAGTCTCCGGCAATAAGAAGGTTGTCCTCAACGCTCATCTCGGGAAAGAGCCTTCTACCTTCAGGGCTTATTGCGATTCCAAGCTTTATCCTTTCGTGGGGTTTGAGTGCGGAAATATCTCTGCCGTCAAAAACAATCCTGCCGTCTGCCCTGACAAGACCGCAAATGGAGTTCAGCAAAGTCGTCTTACCCGCTCCGTTGGGGCCGAGAACGGCTACGGCTTCGCCTTCATCAACGGCTATGCTCACGTCTCTGAGAACCTGAGCCTTCCCGTAGAAGGCGTTTAATCTTTCCACCTCAAGCAACGGCATACTTCCTCCCTAGATAGGCCTCAACAACGGTCTTCTCCCTAACAACCTCCTCAGGGTGCCCCTCGAAGATTATCCTGCCTGAGTTCAGCACGACAACCCTCTCTGCAACATTGAACAAATCTTTCAGCCTGTGCTCGATGATTGCTATCGACTGGCCGTTGTGGTTTATGCTCTCAATTATCCCCGCAAGGTCCCTAGCCTCCTTCGGGCTTAGCCCTGAGAAGGGCTCGTCGAGGAGGAGAAGCTTCGGATTTGGGGCTAGGGCAAGAGCTATACTCAGCTTTCTCAGCTCCCCGTAAGATAGGTTTGCTGCAAGCTCGTGCCTCTTCTCCCACAGCCCAAACTCTCTGAGGTAGTCGAGGTCATCCGAGACCGTGAGCATGTTCTGCTCAACCGTCATGTTGCTGAAAACCTTCACAATCTGGAAGGTCCTCACTATCCCCATCTTCGCCAGCTGGTTTGGCTTAAGGCCCGTTATATCTCTGCTCCTGAACCTTATTTCTCCTCTGTCGGGTTTCAGA
>NC_000917.1_3
AAGCCCGTGATGATGTTGAAAAGCGTTGTCTTGCCAGCCCCGTTCGGGCCTATGATGCCGACCCTCTCACTCTTGTCAATCTCAAGGTTTACACCCTCAAGCACGCTGCACTCCCCGAACCTCTTGTGCACGTTTCTGACTTTTAGCATGCTTTTTACTGTTTCGGCAAGGTTTAAATACTTTGCTTTGCTTATCCAAACCATGAGACATGCTAAAGCTGTGCTAACAGCCCTAATACTGCTTGCCGCTATCACATCGCTATGTGCGCAACCGGAGAAGGCTGAAAGGGATAAGGTGGTCATAGGCGTCATAGGCCGATGGCCACACCCGAAGGTCAGGCGGAAGAAAAAGCAGTAAAGCTTGCCGCTGAGGAGATAAACGCTCAGGGAGGCATACTGGGATACAAGGTGGAGGTGGTGGTTGGAGACACCAAGCTCGACTCCAACACAGCGACATCTGAGTTCAGGAGGCTTGCAACTGTAGAGAATGCTGACGTAATCATCGGTGGCTTCTCCAGCGGAGTTATGACCGCAATGATGGAGACGATGGCTGAGACGAAGACTCTCTTCCTCTCAGATGCATCTTCTCCCGCTCATGCCCAGAAGGTGGAGCAGAATTACGAGAAGTACAAGTACTGGTTCAGGGTGTCGCAGAACAACGGCTCGACCTTTGCTCTCGACCTTGCGGACATGGTAAAGTTCCTCAGGGACAGCGGCTACGAGGTGAAGAAGGTCTACATAATCAGGGACGAGCATGTGTGGACTGATCCTGTCATGGCCGCTCTGAAGCCTTTGCTTGAGGAGATGGGTGTTGAGATTGTCAAGGACGTCAAGATTCCGAGGGGCTACTCTGAATATGAGCAGCTTATACTTGAAGCTGAAAGCCTCAATGCAGACCTGATAATGCCCATTCTGGCAATATCTGGAACGGGAGACGTTCTGGCCAAGCAGTGGGCAACCTTAAAGCCAAATCTGCTGCTCGCCGGACACGACCTCGCTCCGATTGACCCTGAGTTCTACGAGAAAACGAATGGAATGGCAAATTACGAGATTTTCCTCGCCGATGGCGGAGCGCTTGTGACAGCTCCTCCGACAGAAAAGTGCAGAGAGTTCGTTGAGGCATACAAGGCGAAATACGGCCACTACCCTGAATCCCACCAGGCGTACGGGGCTTACGACGCCGTTTACCTCTACAAGATGGTCGTTGAAATGGCTGCCAAGAACGGAGAGAAGGACCCCTTCAATCCAGACGTTCTGGTTAAATACCTGGAGAAGTTCGATGCCTCCAATCCGGTTAAGCTCACAAGAACTATCGCCTTCTACCCTAACCACGACCTGATGTGGGGCGATGACTACGTCCGCAACTGGATTTCGCAGTGGCAGGATGGAAAGCAGTACATAATTTATCCGCCTTCCGTGGCTAACGGAGAGCTCAAGCTGCCGCCTTGGATAGAAAAGTAGGCTGAGAGGGTATGATCGAGACGCTGGTCAAGATAGCCGTATTTGGTGCTGTGGTGGGGGGAATCTGGGGGCTCGTCGCCTCAGGATTCTCCCTAATTTTTGGTGTGTCGAGGATTCTGAACTTCGCCCACGGTGCAGCATTCGTCAGCTCCGCCTTTCTGGCATACGCTCTCATAAGCGAGGGGTACAACCTTTACCTTGCCATCCTCGCAGGCTTGCTGCTTTCAGCGCTAATCGGTTTGGCGGTTTACGCATTAACAAAGCCTGTGAGGGATAGGGAGGTCATGGTTATCATCCTGACGCTCGCATTCGCCCTTCTGGTGCAGCAAGTACTCTTGGTTTTGTACGGGGACAGAGGCGTATCCATCGAGCCATTTGTAAGCGGGTTTGCAGAGATAGGGGGTGTTAAGGTTACCTATATGAGAATTCTTTCATTTGTCCTAGCGGTCCTCTGCCTCACTGCGCTTGAGGTTTTTGTGACGAGAACCAAGCTCGGAAAGAAGGTTATAGCTACAGCTCAGGACAGCAGAGCGGCCATGATGGTAGGGATTGACATCGAAAAGATATTTCTCCTTGTGATGGTTCTTTCATCCGTCCTTGCAGGATTCGCTGGGATTCTCTACGCCCAGATATTTGCAGTCAGTCCCGAAGTCTCCCTGAGGGCTTTAATTTACGCCTTCGCCATCGTAATTCTCGGTGGGCTTGGCAGCCTTAGGGGCAGTGTTGTTGCATCGTTCATAGTGGGATACATTCTCGTGACGACGATAACCTTCCTCGGAGCGAGATGGTCCGAGTTCGTGATGCTTCTAACGATCGTGGCGATTCTAATTGTCAAGCCAACGGGTCTGTTCGGGGTGGAAGAATGAGGATAACAAGGGCCTTTAACGCGCTGGCTTTGATTGTCGCTGCGGTCATGCCGTTCATTCTTCCGGAGGCGTACCTTTACATCCTCGGCCTCGCGTACATTTTCGCAATAATGGTTATCAGCTGGGACCTCATGGTAGGCTACACGGGGCAGGTGAACCTGGGCCACACAACCTTTGTGGGGCTTGGAGCTTACGTTGCAGCAATTCTGCAGACTCCTATAAGGGCGGGGCTGTCGCTGCATCCGGCATTGGCAATAATAACCGGCGGTGTTGTTGCGGCAGGAGTTGGGCTTTCAATTGGTATTATCACGCTCAGACTCAGAGGCTACTACTTTTCCCTGGTTACGGCAATACTTCCGCTCGTCTTCATGCAGACGGTCTTCATCTGGAGGGAGCTTTTTGGTGGTGAGGAAGGATTTGCGATAGAGAACACGATGCTCACAACAACCGTGGAGAAGTACTACTTCAGCCTTGCAGTTCTCGTCGTGTCCTTAGTCGTAATGAAGAAGGTGGTGGACAGCAGGATTGGGCTGAGGTTTATGGCTTTGAGGGACAGCGAGGAGCTTGCCGAGAGTCTGGGAATAAACGCGACCAAATACAAGGTTCTCGCCTTCGCGCTAAGCTCCTTCTTTGCGGGAATTGCTGGAGCGATGGTCGTTAACTACCGCGTTACCGTAAGTCCGGAGCTTTACGGAGTACCTTTGATGCTGCTGATAATCCTCTCAGCCGTTCTCGGAGGACTGGGGACTCTTTACGGCCCTCTTGCTGGAGCCATAGTAATTTACCTTGCGAAGAACTGGTGGCTCGGACAGATCATTCGAACGCTCTCTCTCCCTATAAACGACGACATCGTCCTCTACGCCCTTCTGATAGCCGTCGGAATTCTGATGCCGGAAGGTCTTTACCACAAGGTAAAAGTCAATAAGCAGAAGTAAAACTGAGATTATGGAATGCCTTGACTTGCTGTTCAGAAGGGTCTCAATAAGGAAGTTTACGCAGGATGACGTTGACGATGAAATTCTGATGAAGATTCTGGAGGCTGGAAACGCCGCACCCTCAGCCGGAAACCTTCAGGCAAGGGACTTTGTCGTCATCAGAAACCCCGAAACTAAAAAAAGGCTCGCCATGGCCGCTCTGAAGCAGATGTTCATAGCTGAGGCGCCCGTTGTTATCGTTGTCTGCGCCAACTATCCGAGAAGCATGAGGGTTTACGGGGAGAGAGGGAGACTTTACGCCGAGCAGGACGCAACGGCGGCAATCGAAAACATTCTCCTTGCTGTCACCGCTTTGAACCTCGGAGCGGTTTGGGTGGGAGCTTTCGATGAAGAACAGGTATCTGAGATTCTGGAGCTGCCCGAATACGTGAGACCTATGGCGATAATTCCAATTGGCCACCCAGCGGAGAATCCGTCTCCAAGAAACAGGTATCCGGTGAGCATGCTCACGCACTTCGAAAAATGGTGATTAGAGGGTGCTCATCCTCTTGACCTCATCAAAAACTCCAACCACTTTGTAGAAGGTCGTGACCTGTTTCAAGTCCAACAGGTCCTCTTCCCTCAGAGGCGCCTCTACCTCAACGAAGAAGACGTAGTCCCCCAGACCCGTTCCGGCAGGCCTCGATTCGAGCTTTCTGAGGTTAAACCCCTTTTTGTGGAAGACCTCCAGCACATCCTTCAGTGCTCCCGGCTTATCTTCAACTCCGAAGAAGAGGGAGGTTATCTTCCCCTCACTCCTTCCCGACCTTCTTCTTATGAGGTAGAACCTCGTTATGTTCCTGCCTTTCAAATCCTGTATTCCCTTTCTGAGCACGTGCAGCCTGTAAAACCTTGCGGCGTTCTCAGACATTATCGCTGCCGAATAGTCATCGAGCATCCTCGCTGCATCGCTGGTTGATGTCGTGTATCTTATCGCAACCGACGGCAGGTAGTTGTTTATGAAGCCCATGCACTGAGCGACAGCCTGGGGATGGGAGTAAATTGTTTTTATCTCCTTCAGCTCTATTTTTCTCTTTGCAACGAGGCAGTGGTTGACCTCAAGCTTAGCCTCTCCGAAGACCTCAACATCGTGGTTCAGCAGAGCATCGATGACCGGCAAAACCGTTCCGTTGACGGAGTTCTCTATCGGAACAAGGCCGTAGTCCACCTCACCGCTCTCAACGAGCTTGATTATTTCATCTGTGGTGGAGCAGTAGCGAAGCGGGACGCGTGAGCCAACGAGCTTCAAAGCCATCTCCTCGCTGAAACTTCCCTGAGGACCGAGAACGGCGATTGTATACTTCACTCCCGCTACCTTGTACTCCTCCTCCTTTGCGAGGCTCATTATTCCCTCAAAAATCTCCTTCAGCTTAACCGGATTCAGTGTAGTTTTCGACATAACCTCCCAGAGCTTCTCCTCCTCCACATCCTTCAGCTCAATCGGCTCCCCCCGCTCCATCTTTATCCTCGCAATCTGCCTTGCCGCGTCGATTCTCCTCTCTATGAGCCTCAGAATCAGCGAGTCTATGGACTTTATCAGCCCCCGAAGCTCCTCTATGCTTTCAGCCTTTTTGGTGGCTTTGTAGGATTCGAGGATAATCGTGCTCGACTCGTAGTCGGTGTAGATTTTTCTCAAACTCTCGAAGATTTCTCTGAAGCTCTCTCTGTCCTTCATTTTTTCGTGCAACTCCATAGCCCTTCTGAGATACTCCTCCCTGACATCCTCGGCGTTCTTCTGAATCTGGAAATACATCTCCCAGTTCTGGTTTATTATTCTGCTTGCGAGCTTGTAGAGGACGGTGAAAATCGGTGATGCGTATTTGAGCTCTTCCTTGCCGTACCTGAGAAAGTCGGCCATTGAAACGAGAGCGAAGTGAGCTATCCCCTGAATCTCGGCCATCTTCCTGTCGTGCTCCTCAACGTCGAGCCTGCTGAGCACGGCTCCGCATTTCCTGAGCTCCTCGAGGATTACCTTCTCCTCCTCCCTTCCCGACTCCCTAACGACTATTACGTTTGAGAGGGAAATCTCGCTGTCCCCGCCAAGCATCGGATGGATGCTCAGGAAGTCGAATCCAGATTCCTCAAACAGCGGAACGGAAACCTTCTTGACAGACGAAACGTCCACAAGCAAGGCCTCCTTTTTCGCCTCCCTCTTTATGTGCTCTAAGGCCTCTTCAAGAGCATACATGGGAGTGCAGACGAATATGACGTCAAAACCTGAAATGCTGTTTGTGTCTCTCTTCATCTGGTCTATGTCGTATCCCCTGACGTAGTATCCCTTGCCGTAGAAGATGTCTCTGAAAAGCTTTCCCATGTTTCCAACGCCGTAGATAAGAATCTTCACAGAAATCACCCCAGCCTGCTGATTATTTCCCTCGCATCATCCAGGCTTATCTGCCCAGGCGCCTTTGGGCTTCCAACATAGCAGTAAATGAATGGAGAGCCTAAGTAAGCTGCGAGGACGCGCGTGAAGCTAAACCTCTCCCCCATGAGGAAAGCTACAACGTCATCGTAATTCGTGAGGATTCGGACGATGGTCTCAACGTCCCTCTTGCTTTTTCCCATCGTGGCTATTTTCACCAAATCCCCCCTCCTGCCCTCAACGATGCCTTTGAGCTCGGAGTAGTCTGGAGTGCGGATAAAGTTGTGGTAGGATTCGATTATTCTGCAGTTGAAGTCAAAGGCCGAGTCCGGGAGGTCGCTTTCGAGGTCAACGTAATCGGGGTTGAGCGAATCAAAGGCTCTCTTCATCTTTTCAATCCTCTCCCTCTCATCACCCTCGAACTTCCCTCCGTCCGAAACCCTTCTGCACGTCAGAATTTTCTCTTTATCAACTCTGGCACCGCTAAAATCGAAAAGGTCGATTCTTAGCTCGACAACATCAGCCTTCTCAGCTAATTCGAGCTCCTCCGGACTTGAAAGCGTTGCAACAAGCTTCATGCTATCTTTCCACGATAAACTCGTCAACCTCAACTCCGAAGTGCCTGGCCTTCTTTCCCAGCCAGACAAGAATCTCGTCTCCGGGCTTCAGCTCGGCAACTGAAACGTGCTTTCCGTCCGGGGCAACAAGCTTTATGGTTTCGGCATTCTGCAGAATTACGCTCCCCTCAACGCCGTCGACCTCAGCCCTGATTAGAATCAACGGCCTCCTCTCAATTTTTACTCTCCCAACGTAGCTCTTCCTCACCGCTCCATCGAATTTTACAACCTCAACCTCATCTCCAGCCTTAAGCTCAGCCAGATATCTGGTTTTATCCCCAACCTTCAGGTAGGCGTTAACGCTGCCTGCATTAACTCTGAAAGGTCTCGAAGCAACGTACTCGCTCTCCTCGCTCTCGCTGGCGACGAGAAACATGAATGATGCCTGGTTCCCGACGAGCATACCCTCTCCCGGAGTCATTAGGGTGACGGTGTCTATGCAAACCCTCTCCCCAACTCCGAGAGGTCTGATTTCCTTAACTCTTGCCCTCACGAGCTCAACCCTCTCCCCTTCTTCCTTAACAACCTCGTAGAACTTCCTCAGCGTCTCTCTGTCCCCGCTAACCGCTATTCCATCAGCCCCCCTTTCGAGGGTGGTCAGGGCAAGCTTCGCATCCTCGATCGTATCGACCGCAGCGATGACCTTCCCGCTTTTCTTCATTGCCACGATGTTCTCGAGAGGAATCACCTTCCAGTCCTCGAACTTCAGAACGACCACTTCCCTTTGCAGCGCCCTTTCCTGATCCTCTGCGGAGGAGATTTTAACGACTGCATCCTCAATTGGTACAATTTTCATTCTTCCGAGCTTCTCAGCTCTCTCAAGAAAATCCCTCCTCACGAGCGCCCCGTCGAATCCGATTTCTATCGCATCCTTCAGCATCTCCTTCGCTTCATCCCAGCTTTCGCTTTCAGCCAACAACCATATTTCCTTCATACTCCATCACTTCCTCCATATGCATATTGCCATGGACTATCATGTGCAGTGCTTTGGCAATTCTCACTGGATGGTCGCTGTTAAATACGTTTCTCCCCGCAGCCACTCCCGCAGCACCTTTTGCAATTGCATCTTCTACCCTCTTCAGGAACTCGTGCTCGCTTCCCTTGCTCCCCCCAGCTACGACGACGGGAATATCGCACACCGCAACGACCTCCTCGAAACTCTGCACGTATGGAACCTTCAGAATGTCAGCTCCGAGCTCGTATCCGATTCTGGCCGCATGCCTTACGGTTTCAGTGGTTACATCGATGCTACCTCTCGGATACATCATCGCCAGAAGGGGAATCCCGTAGTCATCGCAAATCTCTGAAATTGTTCCTGCCTTTTCTATCTGCTCAGCCTCCGTTTTGCTGCCAATGTTTACGTGAATGCTCACAGCATCGGCCCCAAGAGCGATTGCCTTCTCAACGCTCGTAACAATTCTCTTGTCGTTCGGATCAGGAGCGAGGGAGGTTGAGGCGCTGAGATGGATGATTAAAGCTGCATCAATATCTGCAAGAACTGCAGAGCGTTTCGCGACGCCTTTATGCACTATGACTGCGTCGATATAATCCTGCACCTCCTCAACGACTCTATCCACTTTTTCAATCCCTTTTTCCGGTTTCGTTATCCCGTGGTCCATCGGGAGTATTACTGTCCTTCCGTTTTTCATTATTCTGGACATCCTTCTTCTTTTACCTAACATATAAAACACCTCTTATATTTTTAGAGCATAAACCCATACACAAGCACGGAGCCACTGCAGAACACCTCCCGCTAATTAGAAGCTAAACCAGTAGCCAAAGCTAAACCTAAAATAAAATCCAAACACCCTGGTTTTGGCTACACCATGCATTGGAGGAAGGTTTAGCAGCATGTATTTAAGCTTTTCCAATTTTTGATTTATCTATCGAAAATTTTTTAAGTTTTAAAAATTGTGAGCCCTCATGAAAAAAGTAGTTCCAATACTGGTTTTACTGGCCGCTCTGCTTCTGCTCGGTTGCACTCAGCAGGCAGAGCAAAAGGAAGAAAAAGCTCAGATAAAGCTCGTGGAACCGGGCTATCTGACTGTGGGGAGCGATATAGCCTATCCGCCTTTTGAGTTCACAGACGAGAAGACCGGAGAGTACGCTGGCTTCGACATCGACCTCATGAAGGAAATTGCAAAGAGGATGGGGCTCGAGGCAAAGTTCGTGAACACTGCATGGGACGGCATCATTCCGGGCCTGCTGGCTCACAAGTACGACGTCATCTGCTCTGCGATGACAATCACGGAGGAGAGGGCAAAGCAGGTTGACTTCAGCGACCCGTACTTTGAGGCTAAGCAGGTGATTATCACAAGGGCCGATGAGACCGACATTCAGGACGTCGAAGACCTCAACGGGAAGGTCGTTGCGGTGCAGCAGGGAACCACGGGAGACTTTGCAGCTCAGAGACTTAAGGATGAGAAGGGAATCCAGCTAGAAATAAAGAGGTTTGAAGGCACACCCGAGGCTCTGATGGCTGTACAGAAGGGAGATGCTGATGCTGCCATCATCGACAACTTCGTAGCCTACATTGCAGCAAAAGAGAATCCTGGACTTTACCGCATTGTCGAGTCCGACGAATTTGCACCCGAGTACTACGGTATTGCTGTGAACAAGGATAATCCTGCTCTGCTGGAGAAAATCAATGAAGTTCTCAAGGAAATCAAGGAAGACGGGACCTACGACAAGATTTACAACAAATGGTTTGGAGAGTAACAAAAAAATTTTTTATATCCCTCCTTTTTTTAAGGCTCAATGGCAGCTATAAACCAGTTCGACATTGACCTATTCATACGGATACTTCCCGACCTCGCATTCGGGGCGAGCGTGACGCTGAAGCTAACTCTAATCTCCATTTTCTTCGGACTTATCATTGGCACCATTGCCGGCCTTGGAAGGGTTTCAAAAAATCCCCTGCCCTTCGCAATCTCTACTGCCTACGTGGAGGTAATCAGAGGAACACCTCTGCTCGTGCAGATACTCATCGTCTACTTCGGCCTTCCAGCCATCGGCATCAACCTCCAGCCAGAGCCAGCCGGAATAATTGCGCTCAGCATCTGCAGCGGTGCCTACATTGCCGAAATTGTGAGGGCAGGAATAGAGTCGATTCCAATCGGCCAGATGGAGGCTGCAAGAAGCCTCGGCATGACCTACCTTCAGGCCATGAGGTACGTGATTTTTCCGCAGGCTTTCAGGAACATTCTGCCTGCCTTGGGCAACGAGTTCATAGCCCTGCTGAAGGACTCTTCGCTGCTGTCGGTCATCTCCATTGTGGAGCTGACAAGAGTGGGAAGGCAGATAGTCAACACAACCTTCAACGCCTGGACTCCCTTCCTCGGGGTGGCTCTCTTCTACCTGATGATGACCATCCCCCTCAGCAGGCTCGTCGCATACTCGCAGAAAAAGCTTGGCACGTATCAGGTGAAGTAGTTACAAGTTTGGCCTAAAACAGTAAAGGTTACATGTGGGCCCGGGCATCGAAGATTTTCAAAAGCTCCAACCCACATTCAGAGCTTTTCTGACGTACCCGACACAGAGCCTTCGGTTTTACCCTCCGGCCCCATGTGTTCCGTCACTCTTCTTTGCCCGGTTTGCCCTGCAACAATAACTGTTTGGCCTGAGGGCATATAAAATTTTTGTTTATTTGTCATGATGAATTTAAGTCCCCCTTTTAAGTCCCCTTCAGGATCTTCGAGAGCAGGACGTCGTAATCAGCTCTGCTGCCGGCGTTTCCGTGTCCCGGGTAAACCCCTGAGAAATTCAACCCTGAAATTTTTCTTACTGATTCGACATACTGGCTGTAGTCGGAGCAGAAGCTTTTTGGAGAAAGCGATAGTCCTTTCCTGCCCCTCAGCAGGTCTCCGCAGTAAAGGTTTCTCTCATGAAGAATGCAGATAACTGCCGGGAGTGTGGCCGGGTGTGTGGATGATGGTGGCGTTGATGTTCAGCTTCTCAATGCTTTTCAGATCTTCTGGAGGTTCAGCCCTGAATATTCTCTCCCCAACTCTCGCAAACAAGCCGAGAAAGCCAGAATACATCATTCTCTTCTCTCCAAGGATAAAGGGGATGTCTTCGCTGTGTACATAGACAGGGCATCCGAACTCTCTCTGCAGAGCGCTTGCAGCAGCGTAGTGGTCGAAGTGGGCGTGGGTGATGATTATGCCATCAATCTCCTTCAACTGCTTTGAAATTAGCCCTTCATCTGTCCCCGCATCAATCAGGTATGTGGAATCTCCATCTTTTATGAGATAAACATTGCAGCCCTTTGACTTAAGCTTCACAAAAGAGTGTTATGTTTGAAGTTAAAAAATTTTACAGCTAAAAAACTCTTATACTCTCGATAAACCTCAGCCTTTTCGGCAGTGGCGGGTGTGTTGAAAGGAACTCCTGAATGGGGCTGACTTTCATGTTCTTCAGCGCTTCAATGTCAGCTCTCGTTATTGGCTCAGCCACCGCATTGGTGAAGGCGTAGATGAAGAGAGTTCTGAACTTGCTGTCCTGGATGGGGGCGAGGTAGTCGGGGTAGCGGTGGTAGAAGAGGTGTATCTTCGCCAGACTCCTCTGCATTGCATCCTTGTTTGTCGCCCTAACTCCCTCGAAGTCCGCATAGTACTCTCTGAGCCTGCTGAAGGCGAGAACGAGAATCTGGACTATAAATGAAACTATAACTGCTGCAATGCCAATTGCTGCGAGCTGCGCTCCCCTCCTGTCGTCCCTCATTGAGGAGTGGAGCAAGGCGTAACCGAGGTAGAAGATTACTGAGGGCAGCAGGCCGAAGAGGAGCATCACGGCATTGTCCCTGTGCTTGTGGTGGCCGATTTCATGACCAATGACTGCCTCAAGCTCCTCCTGGCTGAGCATCCTCATCAGCGACTCTGAAACCGCCACGAACTTTCCCGTCAAAAAGTTTCCGTAGGCGAAGGCGTTCGGGGGACTTCTCACAACCACCGCCTTTGGCGGCTTTACGTTCAGCCTCCTCGCAACGCTGTTCACAACCATCTGCAGCCTCTCGTCTCTCTGCGCTCCGTAGCTGAGGTTGATGATGTAGGGGGAAAGCAGGTACATCAGCAGGTTGATTATCAACAGGAAGATTATAAGCCCGTAGAAGCTGATGTAAACTCCAGCGTAGGCCAGTATGAGGTAGATTATTGCTGCCGAAATGGCGAGAATCATTCCGGCGAGAAGTACCATTGAGGTGAAGAGCGAGAACTTCCCTGAAACTCTGCTGGCCACCTTGGGGGCGATGGTGGAGGCTAAGAGCAGCATTACGAAGTAGCCCAGCACGGCCAGCATCATGTACACGGGGTCGAAGAAGTACAGCATCATGTTGGTTTATAGGCTGCTGCGGTATTTATAGTTTAAAAGGTGTCCGCTAATTTCAAATCCCCAGTCTCCCATAAACAGCACAACCAAAAACAATAAAAACAACTTCTCGAACATATGTTCGATGAAGCTGCTTGAAGGAATTGTGGTTATTGCTGCCATGCTGGTTCCGTTTGTTGCGATAAGAAGCCATGACATGACCACTTACCTTTACTGGACTGCTGTAACTGCTGCATACCTTACATACTTGACGATTAAGAGGTGGTGAAGTTGATCGAGTTTCTTTACGCCTTTATAGGTTACATAATCATCGGAACTGCCATTGCAATAATGGCGATGAAGGGGCTGAGAACGCAGGAGGAGTACTACATAGCTGGCAGAAAAGTTAGCGGTGTCATCTCAGCCCTGACCTACGCAGCCACAACTTACTCCGCCTTCATGATGGTAGGGCTCGTGGGGCTGAGCTACTTTTCAGGCGTGGGAGCTTTGGGATTCGAGCTTTTCTACCTTGTCGGCACTCTCTTCCTCCTCTCCTACTACGCTCCCAGAGTTTGGGAAATGGCAAAGGAGAGGGGCTACGTCACTCCGGGTGACATGATTGCAGAGAGGTACGGCAGTGAAGTGGCTAAGCTGATGGCCGTAATCGTCTCAATTGCCCTAATCCCCTACATATCTGTCCAGCTAATAGGGGTGAGCCTCATACTCAGCAAGACCAATGCAATGAGCTTTGAAGCTGGCATTGTGGCTTCAGCAATTCTCATCGCTCTTTGGGCCTTCCTCGGTGGACTCAGGGGTGTGGCGTGGACAGACGCCCTTCAGGGAGTCTTCATGCTGCTGATGGCAATTGCAGCCATACTGTGGGTTCATCAGTATGGCTTCGCCGAAAAGGATTTCTTTACAGAAGTTTCAAGGCTTGGAGAGCTACTGGTTGTTCCAAACAGCATCTGGACGCCTGTGAAGTTCATATCCCTCACGCTTCCGTGGTTCTTCTTTGCCCTCACAAATCCTCAGGTATTCCAGAGACTTTACATCCCGAAGGACAGGTCAGCTTTAAGGAGAATGGTAATTCTCTTCGGCTTCTTCGGCCTCATCTACACCGTAATAGTCACGCTCATTGGCCTTGAGCTGAGAACCATGACCGAAATGGGTGTTTTCCCCAAAGTCCCCGACAGGGATGCGGTAACGCCGACAATGCTTGCAATGATGCCCCCTCTGCTTGGAGCCGCAATTTCGCTGAGCATCTTTGCTGCAGCAATCACCACTGCAAACTCCATAGTCCTGACGCTCTCGTCGATGATAACGAGGGATTTGCTTGGCAGTGAGAAGGTGGGGAGCGGGAGGGTATTGATAGTAATTCTGACAGTTGCCGTAGCTCTGTTCGCCTACTCAAGGCCCGGATACATCGTTGAGCTCAGTGTCTTAAGCTCAACAATACTCCTCTGCCAGCTTCCCCTGATACTGGGTGTTTTCCACCTTAACAGGGGAGGAAGGTTGGCGGGAATTGCAACGCTTTCAGCTGGATTCATAACCGCAGTTGTTCTGAGCTTCCAGAAGCTCTCGCCCCTCAGCATTCCAGCTTCGGTCTGGACCTTCATAATCTCCTTTGCCGTGTTCCTCGCCCTATCATCCAGCGAAAAACAGCCCTAATCAGAAGAGGACTTCCAGACTTTGGGATACACTCCCCTCTCCATCATCACTCTCTGAATGTCCGCAGCAATTCCTTTTTTAAGCCTGTAGATGTCTTCTGCATCCATTAAAGCTCTGCCAATTGCCACCAGCTCGTTTTTCAGCGTGAAGATCGCCACAGTGCTGTCCTTCTTAACATTCTTCTCCACGTAAGCCACTCCCCTCACTGAAAGATTCGCCCCATGGCAGATGGCATCAACAGCGGAATCTTTGATGACGATTTTGGGCAGCTCTGCAGCAGCAACCTCCATCGGCTTGATTATCTCCCTTAAATACTTCTCTTCTCCCTCCTCCTTCCAGAAAACGTAAGCATCAAGCAGGTCCTGCAGTGTGTAGCACATGTCCTCTCCAAATTTCCCCGTCCGAGTTCTTCTTAGCTCCTGCATGTGCGCCCCAGTGCCAAGCACCTCTCCGATGTCCCTGCAGAGCTTTCTGATGTATGTTCCAGATTCAGTAACAACTCTGAAAAGCACGTCCCTGCCCTCCATCTCCAGAAGCTCCATTTCGTAAATCTCCCTGATTCTCAGCACTTTTTTAACCGCGGACTTAAGCGGGGGGCGCTGGTAGATTCTGCCGACGAAGAGCTTCATCACCTTCTCAACATCCTCCCTCTTCGCATCACCGTGAAGCCTCATGAGGCAGACGTACTCCTTGCTCGACTCCTGAAGGAACTTGACCATCTTTGTTGCATTTTCAATGAAAATTGGCAGAACGCCTGTAACTCTTGGGTCGAGAGTGCCTGCGTGGCCCGTTTTGCTGACATTGAGAATCCTCCTCACCCAAACAACCACCTCGTGGCTGCTTGGCCCCATGGGCTTGTCGATGCACACTAACCCCTTCCTGATGTACTCCTCCATCGGCCTCTTGGTTGGGTAGCATCCGTAGCTCTCATCCGTGCTTGCGTCATCCTTGACGTAGAAGTTTTCCAGTTTCACATCCTCCCTAATCCCTCGAACTTTTTAACTTTTTAGCCAGCTTTGAGGTGTCAGCATCGAAAACATTTTAAACGCTTTTTTTGTAAAGCCAGCGTGAAGTTCAAGTGTGTTCTCTACACCTGGGATGAGATACGAAAGCTGTGCAAAGAACTTGCAATGAAGGTCAGGGAAAGCGGCTACCAGCCTGATGCTGTTGTGGCCATTGCCCGAGGTGGATGGGTGCCTGCGAGAATTGTATGCGATTATTTGGATATCAGAGAGCTTTACAGCGTCAAAACTGAGCACTGGGATGTTGCAGAGAAAAGGGAGGAGGCTAAAATCACCCAGCCGCTGAATGTGGATGTAAGCGGGAAGAAAATTCTCATTGTAGATGATGTTGCAGATACGGGTGACACCATCAGGGTCGTTGTTGACCACGTCAACCAGTACCGCCCTGCAGAAATCAGAGTGGCTGTTGTTGACTACAAAACCACTTCAAAGTTCGTCCCGGATTACTATGCTGCAAAAATGGAAGCGTGGAGATGGATAGTTTATCCTTGGAGCGTCAAGGAGGAGCTAAGGGATTTGATTGAAAAGGTTAATGCTAAAACAGTTGATGAGGCTGTCAGAGCGCTCAAGGAAGAGTTCGACCTTGAGGTTGATGAGGAGCTTGTGAGGGATGTCCTCACCGACTGCTGACGTCGAAAAGCTGAGAAGAATCATCGAGGTTGCAAGGGGGGACAGGAGAGCAGATTTTGTTGTAAAAAACGCTCAGATTGTTGATTTAGTTAACGAAGAAATTTTTGAGGGAGATATAGCAGTTGCTGAGGGTTTTATTGCCGGAATTGGGAGTTACTCTGGCGTTGAGGAGTGCGAAGCTTCCAATCTTGTAGCTGTTCCGGGTTTGATTGACGCGCACACCCACATCGAGATGTCCATGCTCACCGTTTCAGAATTTGCGAGGCTCGTTGTGCCGAGAGGTACAACGGGTGTTGTTGCAGACCCCCATGAAATTGCTAATGTCCTCGGAAAGGATGGAGTAATGCTGATGCTGGAGGAGGCAAGGAGCACACCGCTCCGCTTCTACTGCATGGTGCCCTCGTGCGTCCCCTCTTCCCCCCTCGAAACGTCGGGAGCGAGAATAGGTGTGGAGGAGATAAGGGAGTTGCTCGAAGAGGAGGAGGTTTTGGGGCTTGCAGAGATGATGAACTTTCCTGGGGTTGTAAGTGCTGACAGAGAGGTGCTTGAGAAGATCGTCCTCGCCGGAATCGTTGATGGACACGCTCCGGGTTTGAGGGGTAAGAAGCTAAACGCGTACATTGCTGCTGGAGCATCATCGGACCACGAAACGACGTCATTTGAGGAGGGAAAGGAGAAGCTCAGGCTTGGCATGTGGGTTATGATAAGGGAAGGCTCCGCAGCAAGAAACCTGGTGGCTCTGAAAGGGCTGACGGGAAACAGGCACACGATGCTTGTAACTGATGGCGACAGGAGCGTTAAGGACATAATCGAAGAGGGCTATCTCGACCACGTTTTCAGAAGGGCAATAGAGGAGGGCATTGATGAAATAAAGGCTCTGCAGATGCTGACTCTCAACCCGGCGGAGTACTTCGGAATTAACGCTGGCCTGATAGCACCTTCGCGCCTTGCGGATATAGTTCTCCTCAAGAACCTCAGAAAGTTTGAGGTCAGGGACGTGTTCGTCGGGGGGAGAAGGCCAGAGTTCAAGCGTTTCAACCATCCCGAATGGGCAAAGAAGACTGTAAAGGCGAGAAAGATAACTCCCGAGAGTATTCAGCTCAAGACGGGGAGGGTAAGGGTTATAGAGGTCTATGACGGGGAAATTGTTACCGGGGAGGCTATAGAAGAAGTTCAAGGCGTTGATGTGGAGAGGGACATTTTGAAGGCCGTTGTGGTTGAAAGACACATCCGGAGTGGTAGGGTCGGAAAGGCTTACGTGAGGGGATTTGGCCTGAAAAGAGGGGCTATAGCCCAGAGCATCGCTCACGACGCTCACAACATCGTATGCGTGGGAGTGGATGACGGGAGCATCTGCGCGGCGGTGAACAGAGTCATTGAACTGCAGGGGGGAATAGTTGTTGCGGATGCAGAAGTCAGGGCTGAACTGCCTTTGCCGATAGCGGGAATCATGAGCGATGAGAGGGCAGAGAGGGTTTTGGAAAGGCTTTCAGAAATTGAGGAGGAAGTCAGAAAGCTCGGTTGCAGGCTGAAGTCCCCAGTTATCACCCTATCCTTCATCGCCTTACCCGTTATACCCAAGCTGAAGCTCACGGACCTGGGACTGGTGGATGTAGAGGCATTTAGGGTTGTTGACCTTCAAGCTGATTGACGCAGTCGATCTCGGGAGAATACTTCTTGATGTCGATAACCGGAGAGCCGTCGAGAGCGTCAAGCCATCTGACCTTCAGTCTATTCCTCTCAACCTCAAGAATCTCCACAACGCAGAGTCCAATCGGATTCGGCCTGCTCGGAGAGCGGGTGGTGAAGACACCCCTCTCTTCGGTCTCTCCGGGTGGCACAACTCTCAGCTTATCTCTGCTGGCTTTATCCATCCAGTAAAGCACGATGATATGGCGTAAGTTCTCAATTTTGTGCAATCCATCAGCGTATTCATCAAAGATGGCTATCTCCGAAACCGCATCGGAGAACCTCCCCTGTCTTGGGGCATCGTTTTGAGTTTTGAATGGCGATTTAACAACTCCTATGGGTTTCAGAATCATATTTTGACTCCCTCAAAAGCTTTTTATTCTTTTTGAACAAAGACAGCACGATGAAAGTCATAATAATGGCGGGCGGTTACGCAACGAGGCTCTGGCCGATAACCAAGAGCAAGGCGAAGCCCCTGCTGCCTGTAGGAACTAAGAGGATAGTTGACCACGTTTACGAGAAGGTTCTGAAGTTCAACTCACCCATTCTACTATCCACAAACAAAAGGTTCGAGGAGGACTTCAGGAAGTGGGCTGAGGGTAAGGACGTTGAGGTGGTTGTTGAGGACACGATGAGGGAGGAGGAGAAGCTTGGAGCAGTAAAGGCTCTCGCACAGGTTGTTGAGGGCATTGACGACGACTTCCTTGTTGTTGCCGGAGACAACATTTTCTCCTTCGAGCTTAACCCTATTGTAGAGCTCTTCAGGAAGAAAAAATCGCCTGTTACCGCCCTCTACGACGTTGGGGATTACGAGCTGGCAAAAAGGTACGGTGTGGCGGAGCTTGAGGGGGAAATTGTGAGAAGGTTTTATGAAAAGCCGGAAAAGCCAGCTTCAACCCTTGTTGGAATAGCTATCTACACTTTTCCGAGGGAAATAGCCGACTTACTCGTTGAGTATGTTGGTGGGAATGAGAGGAGCGATAACCTTGGCGATTTCCTCAGCTACCTCTGCCAGAAAATGGATGTTTACGGCTGCATCTTCGACAACGGAAACTGGTACGATGTGGGAAATCCCGACTCCTACATCGAGGCCTTCAAGTTTTACACTGACAGCTTCGTTCACGAGTCGGTGGAGGTTGCCAAGGCTGCTAAAATCATCGAGCCGGTTGTGATTGAAAGGGATGTGGTCATAAAGGGCAGGTCGATTGTTGGGCCCTACGCCTACATCGGCGAGGGCTGCGAGATCGACTCATCAGATGTGAGTGAGAGCGTTGTGTTTTCCAAGACGGTTTTGAAGAGGGTGAGGCTCTGGAGGAGCATAATTGATGACGATTGCGAGATCAGGAACATCGAGCTGAGCGGCTCGATAATTGGCGGGCATGCGAAGATTCAGAGAGGATGAAAGCCGCAATAATCGATGGATACGTTGACGAGCCTTCCTGTCTCGGAGTTCCGCCTTACGTAGCTCCCTATCCAAGATACATTTACGGGATGCTGAAATCGCTCGATTATGAGGCAACCTACTTCACAATCGACCACCTCAGAGCCCATCCGGAAACTGTCGAGAGGTTGAAGAAGTTTGATTTGGCTGTGATCATTGCGGGCATAGCTGTTCCCGGAAAGTATCTCGGAGGAAAGCCTTTGAGCAAGAAGGAGCTTTTTTCAATGGGGCTTGCTGAGAGAAATCTGCTCGTAGGCCCAATCACCCTCGAACTTTCGCAGAAGGAGTTGAGAATGCTTGAGGACGTTGAAATTGAGGTCATAGACTTCCCCTTCGAAAGGAAGCTTTTCGAGAGGCTTGGGGGAGAGAAGTTCAACCTCAATGCCTTTGCCGCTCGCGGTGCTGAGGTTGTGAGGCAGCATCCGGACTTTCCCCACATCATCTGCGAGATCGAGACCTACAGGGGGTGCTACTGGGGCAAGTGCAGCTTCTGCATCGAGAGAGTTCACAGCCTGTGGTTCCGAAGCCCTGAAGACGTGCTTGGAGAGGTAAAAGCCCTCTACGATTGCGGTGTTAGACACTTCCGTCTCGGAAGGCAGACTGACTTTTTCAGCTATCTGGGGGAGTTTGAGGGTGTTCCGAGACCGAATCCTGAGGCGATGAAAAAGTTTCACAGGGCGATATGGGATTTGTGCCCAAAAATCAAAACCCTCCACATCGACAACGTGAATCCGAAAACGATAGCGGAGCATCCGGAAGAGTCTGCGGAGCTTATAAAGACCATCGTAATGTATCAGACTCCCGGCAACGTGGCGGCCATGGGGCTTGAGAGTGCCGATGAGAGAGTTGTGAGGAAAAACAGCCTGGCAGCATCTCCGGAGGAGGTAATGTTCGCCATCGAGCTGATTAACAGATACGGCAGGCACCCCTCCTACAACGGTCTTCCCTACTTTCTCCCTGGCATAAACTTCGTCATAGGGCTGAAAGGGGAGACGAAGGAGACTTTTGAGCTGAACTACCGGTTTCTCGAGGAGGTTATGGAAAGAAACCTCCTTCTGAGGAGAATCAACATCAGGCAGGTGAAGATATTCCCCGGAACGCCGATGGAGAAGGAGGGGGACAGAAGGCTGAAAAAGCACAGAAAGGAGTTTATAGCTTTCAAAAACAGAGTGAGGGAGAACATAGACACGCCCATGCTGAAAAAAATTCTTCCCAAAGGTAGAAGGATAACCGACCTCAGAGTGGAGGTTGAGGGCAAAATCAGCTACGCGAGGCAGCTTGCTACCTACCCGATTCTTGTTGGTCTGGTTGGAAAGTACCCCAGAAATCTCTATGTTGACGCAAGGGTTGTCGATTACGGCCACAGGAGCGTTACTGCGGTTGAGGCCGACCTTGACGTAAACAAAGCCACCCTGGAGCAGCTTGAGTTTTTGCTCGGAAAGGTCGGCCGAGAGGTTTATATGAGGAGACCCATAGGAAGTGATGCTGAACTGGAAGCAATTGGTGGAAAGGAAGCCTTGGTTTACCTCAAGGTGGGTGGAGAATAATTAGAGACTATTTCCATTAAACTCTCGGCGGTGAATATGATTCAATTGTAAATAAAAAAAATTGAGAATGGAAAAAGCTTTATACGGAGAGGAATTAGCCAGAATTGGTGGTTAAATGAATATCTTTGACAATATTTTGAGCTCAGCGACAATATTTAAAAATAGAGATGTTTTAAGGCATAGTTACACACCAGAAAAGCTCCCGCACAGGGAAGAGCAGATCAACCAGCTTGCACTACTGCTCTCCCCCATGCTTAGGGGCGGGACTCCCTCAAACATCTTCATTTACGGAAAAACAGGTACGGGAAAAACCGCAACCGTGCTTTTTGTAGCCAGACAGCTGGAGGAGGCGAGCAGGAAGGCGAAGCTGAATGTAGCGGTACATTACATAAACTGCGAGATCGTTGATACCGCCTACAGGGTTCTTGCAAGCCTGGCGAGAAAGTTCGGCAGCAACGTCCCCATGACCGGCTGGCCTACCGACCAGGTTTATGAAGAGGTCAAAAAAGCTCTTGAGAGGAGAGGAACCAGAGTTGTTGTTATTCTCGACGAAATAGACAAGCTGGTTAAGAAGGCCGAGGAAGCTCTGTACGGCCTCACGAGGATAAACTCGGAGCTTGAGAATTCGAGCATCTGCATTGTTGGGATATCTAACAACCTGAAATTCAAGGAGTATCTGGATGCGAGAATTTTGAGCTCGCTCAGCGAGGAAGAGATTGTTTTTCCGCCATACAATGCAGAGCAGCTTGAGGACATTCTGCAGCAGAGGGCAAAGCTGGCTTTTGAGGACGGAGTGCTGGAGGATGGAGTTATCCAGCTCTGCGCTGCAATAGCTGCTCAGGAGCACGGTGATGCGAGAAAAGCCCTCGATTTGCTGAGAGTGAGTGCTGAGATTGCTGAGAGGGAAAGGGACAGCATGGTGAGGGTTGAGCACGTTAAGAAGGCCGTAAGGAAAATTGAGACAGACTACATGATTGAGACAGTAAGGACTTTACCGGTTCACAGCAAAATTCTGCTCTACAGCATGTCCTTGATTTCTGAGAACTCGCCAAAGTTCACGACAGGGGAGGTTTACTGCGTTTACAAGAAGCTTTGCGGAAAGGTTGGAGTTGACCCGCTCACGCAGAGAAGAATCAGTGATTTGATTTCTGAACTCGATATGCTCGGAATTCTGAACTCCGTTGTAATATCCAAAGGGAGGTATGGCAGGACAAGGGAGATGAAGCTTGAAGCTGACGAAAAAGTTCTTAGAAAAGCTCTTGAGGAAGATTACAGGCTGCAAAACCTCAGAAAATTCGAGGGGGAGCTGAAGAAGCTGGCGAACCTCAACTTATTCCAGTTTTAGAAAGACTTTTATTTTCTTTTATCAACTTTTCCTACCCGGCGTGCCCGCCAGCCATGCGTTCCCTGATTGGTGAGGGGAATTCCACTTGGCGGGCTACAATTTTTGCTTTATTGGAGCTTTTACCTATGTAAACCTCAACCCCTCCTGACCACGTAAATTGCATCGGCAAGCTTCTTGTCGAGGGCGAACTGGGTGTTTTCAATCTGAATAACAAAGGCGGGATAAACCCTTATGACCTTTAACCCAACACCGGGAATTATGCCTGCTGAGATTAACATCCTTGTTTCCCTGTCATCAGCCACGGTGTACTTGACTTCTGCCTCGTCTCCCGGAGAGAGCTCACTCAGCCTGTAGATGACCTTCTCCACCTCTGTTTCCTTCTCTATGCAGCAGTGGCCCTGAGGAATTTTCCTGCCATGCGGGCAGACCTGAGGATGTCCCAGTAAGGTGCATATCGCCTCCTCAGCCTCATCGTCAATTAGATGCTCGAACTTGCAAGCGTGCTCTTCAACATCCTTAAACCCCAAAATGTCGCTAAGGAGCCTTTCAGCAAGTCTGTGAAGCCTAACGATTTTCTCTGCCTTTTTCCTACCTTTATCTGTCAGCTTGATAATGCCTCCGTCAACTGTCAGCAATCCTTCTCTCTTCAGCTCTTCCAGTGCCTCTGTTTCCACAGAATCGACTTTAAGCCTTTTTCCTTCCTCCTCTGCCATCCATACATCTCTCAGGATGTTCTCCGCAGTTTCTGAAAGCTTTAAAACCGTCAAACCACCCCCATCATAACAGCAGTGGCGTAGCCTGCAGTAAAGGCTATCGCCACAGACAGCAAGAATACAGCTATTCCCTGCTTTATCCCCCTCTCCTTGCAGATGATGCTGAACTGGGCTATGCAGGGAACAAAGAGAGTTAGAGTGACCATCGCAACAACAACCTGTCCGTAGCTCAGCAAACCCTCGCTGGAGATGTCAAAAAGTCCTGCAGCTCCGTAATCCCTCCTGAAAAACCCGTAAAGGAACACTTCGGAGGCTTTGGGTGGAAGTCCTATTGCGGAGACTGGTACACTCAGTGCTGAAACTATGATGTCAAAGGCGGTCGTTATTCTTCCAATCCAGATCAAAACGCTTATGAGGACAAAAATCGGGAGAACTTCCTTAAAGTACCACTCCAATCTCGAAACGGTTTTGTAAAACACATTTTCAGGCCTTGGGACCCTTATGGGAGGTATTTCCATGAAGAAAACTGCTCTCTCACCCGGAATCACCCTTGAGGAAATAAATCCCGCTATCAGCAGAACTGCAGTAACCACTGAGATCCATATCATCATCGCCCTGAAGTCAGGGGCAATTCCGAGCATCACGCCAAGCTGAGCGCTGCATGGAATGCCCACTGCAAGGAGAATCGTGGCAATAACCCTCTCCCTCCACGTTTCGAGAATTCTTGTAACAATAACGGCCATCGTTCCGCATCCAGTTCCGAGGAGAAGTGGGATAACAGCTCTGCCACTCATCCCGATTTTCTTGAAAATTCCATCCAGCAGGTAAGCCGTCCTCGGAAGAATTCCCGAATCCTCAAGAAGGGAGAAGGCAATGAAGAAGGTTGTGACTATGGGGAAGATTATTGCAATTGCGTATCTGATTCCGAGAGTGATAATGCCGTACTCTCCGCCGATAAGCTCCCTCAGCCAGTAATTAGGAATGTTCTGCTCAAGAAAGGTGTTCACGGCAGTGTTAACGTTCTCCTCAAACCAAGTTTCAATTAAGTCAACGAGAATCTGAGCTCCCAGAATGCCTGCGAGAAGGTAGATGAAGGCGAGGGACAGAATTGTTAGGGGAATTCCGAAAAGGGGATTGAGGGCGAGAATACCGATTTTTCTTGCAATGCTGCTCTCCACGTCCCTCTCCTCGATAACGCCATCGAGAATTCTTTCGGCATTCTCATAGATTTCCCTCATTATCTCGTAGGGGAGAAGATTGCTTTTGCTGACCTTTTCCAGTATCTGAGGATAATTCTTCTCCCTCTTAACGGCCTCAAGTGACACTGAGTCTTTCAGAAGGAGAAGAATCGCCAGTCCTCTCTTTGAAATGCTGTATTCTCCTTCAATCAGCCCTTCAACCTCGGATACAACTTTCTCAACCTGTGGGGAGAAGCGAATTAACCTCTTTTTCTCTGGCTTTAAACCAATTCTCTTTCTTATTTCATCCTTCAGACGCCCAACTCCTCTCTTCTCAGTCGCAACGGTTTTCAGAACTGGAATGCCCAGTCTCTCCTCAAGCAGCTTCTCGTTTATGAAAATTCCAAACTTCTCGGCCTCATCAACGAGGTTCAGGACGAGTATGGTGTTGAACCCCGCCTCTATGAGCTGAAGGGTGAAGGGAAGCGCTCTCCTTATGTTCTTCGCATCAACAACGTGAACGACTAAATCAGCCTCCTCAAGCAGCTTTCTTGCCACCTCCTCCTCTCCCGTAACCGGAACGAGGGAGTGCATTCCCGGAGTGTCGATAATCTCCAGATCACCAAGTTTGGCAACGGCAATGTCGACTGTTGTGCCGGGGTAGTTGGAAATGGTCGCATACTTCCCGGTGAGGGCGTAAAATAGAGCGCTTTTCCCCACATTGGGGTTCCCCACGAGCGCCACCTTTTTTTCTGCAGTGACGGTTTCCGCTTTAACACTGTGACATTCCATTGGTTTTTAGGCTAACCTAAATTATTTAAAGGTTTTGGTCAAAAAATTCAAAACCGATTTTTTAATACAGAAAATTAAAGTTATTAACAACTTAGCCCTAAGCAAGCTGTGAAGTGTGCCGTAATCGTCGTAGTTGATGGTGTAAGCCACGGTGTTTTCTGGAGGCTTTTCAAAGCCGGGAAGCTCCCCTTTTTGGAGGAGATTTCAAAGGAGTCTCTTTTGATTGATGAATGCATCTCTGTCTTCCCCTCTGCCACTGTTAGCGGTCACGCTTCCATTTCAACGGCAGCATTTCCGGGTGAGCACGGGCTTGTTGGGCAGGCGTGGTACGACAGAGCGAAAGGGGAGTATGTGGGATACGATTTCGAGCTAACAATGCCCGACAACTGGATTGATGCTTCCACAAATCTTAACGATGAGCACCTTGTTGCGAAGACAGGCTTTGAGATGGCCAAGGATCTGGGTTTGAGAACATTCAGCGCTGATCTGGTGAGAAAGGGTGCAGACCTGAAGATGAGCTTCATATCTCCGGGAGAGGATAAAGGTGTGGCTGTTGCCAGCAAGCTCATGTTTTTGAGGAGGTTTGCAAGGCATAGGGGGAGAAAGAAGAGCTCTTTCTTGAAAAAGTTGATTTTGAAGCTTTTCCCGCTGCACGTTCTGCAGCATGAGATTGCTGTGAGGAACACTCTTAAGGCTGTGAGAGCTGGATACAGGTTTGGAGTGACGTGGTTCATGGAGACGGATGCCGCATCGCACCTCTTCGGGCCTGACAGCTTCGAGGGGGAGGAGGGTAAGCCTTTCATCTACGATTCTGCAGAAGATGCAATCAGAGATGCTGACGAAGAGCTTGGGAAGCTCTACAGGGAGCTTGAAAAGGATTTTGAACCAGTTATGGGTGTAGTTACGGACCACGGTCAGATGAGGCTTAAGGAGGGTGAGAAGTATCATGTTGATTTGGCAGAGGAGTTTGAAGAGTTCGGCCTCAACGCCTTCACCAACATCGATTACCACGAGTACAGGCAGAGAACAGGAAAGGAAGGTGATGCGGTTTTCGCACCAAGCGGTCCGAGGATGTGCCACATTTATGCTCTAAAACGGGAAGAAAAGGTTTTTGAAGCTCTAAGAGAATTCGAGAGTGTTGAGCACGTATTCTTCAAAAAGGATGGTGAAATTTACGTGGCAGACGAAAAGGAGGTGCTACCTCTCAGCGAATACGAGTTTGGCGAGGAGTATCCGATGGCCAAAGAGAGAGTTAAGGGTTTGTTGAAGAGCGAGAGGTGCGGTGACTTTGTTATTGCAGCAAGGAGGGGATATGAATTTGAGAGGGCAGACCACAAGGGGGCACATGGGGGGCTTTACTTTGAGGAGTCCGTTGGTTTCGGCCTAATCCACAAGCCGGGATTGAAGGAGGAGTGGAAAGAAAGGGGGATGATTATGGATATTTTACCTGCAGTCCTCAAGCTTCTCAGTTCTTAGCGTAGCATGCTAAGGGTTTTCCTTCGAAGATTGCTGTGAGGCAGAGGTTGCAGGATTTGCAGTCTGAGGCATCAACCTCTCCGTTCATCATCTTTTTCGGCAGGTAGGGATCTCTGATCAGAGGTCTGGACATTGAAACGAAGTCCACCTTTTTCAGCAGTTCCTCTGCAGTTTGCCTGCTTTTTATCCCTCCCACAGCCATTACTGGAATGCTAACAGCCTCCTTTATCCTGAAGGCGTATTCCCTGAAGTAAGCCTCCCCGCTCTTAGCAACCTTCTGACTGACAACGTTGTAGCGGTTGTGGTAGATGGATTCATACATTCCCCCGCTCACCTCAATGGCCTCAAAGCCAGCATCGTCGAGTAGCTTTGCAATCCTGACAGCCTCGTCAATTTCAAGCCCTCCGGGAACGAAGTCGCAGGCGTTCATCTTAATCATGACGGGGATTCTGCTCCTCTGCCTTATGCCATCGAAGATGTCGAGCAAAATCTTTGCCCTCTCCTGCCCGTACTCGTCCTTTCTTCTGTTGACATGGGGGGAGATGAACTCGCTTAACAGATAACCGTGGGCTGCGTGAAGCTGCACCGCATCGAAGCCAGCCTTCTCAGCCCTGAGGGCTGCCTTCACAAAGGCTTCTATCACTCTCTCAATGTCCTCTCTTGTCATCTCCCTCGGCTCAACTCCCGTGAAAGGGTCCTTTACCGCTGAAGGGGCAATGGCGTTGCCCAGAAAAGTCTGCCTTCCAGCGTGGGCAAGCTGTGCAACAAAGACAGCATCCTTTGCAGCAGCCTTGACAGCTTCAACCAGCTTTGACAACCCCTCGATGTGGCTGTCATCGCTTATGCCGGTCATCTTGAAGGAGGCTCTGCCATCCTCGCTCACGAACATGTAGCCCGTCACTATTGTTCCAGCACCACCTTCCGCAAGCTTCGTGTAGAGTTCTATCATCTCCTCAGTCACAAAACCTTCCTTCGTGGCCATCGATTCTGCCGTTGCTGATCTGACGAGGCGGTTCTTCATTCTCAGGTGCTCAGTTTCTATAGGTGTGAAAAGCATGTAGCTTTTATTGATCGAGTATTGAAAAAAGTTCTGGTTTAAAGAGCGGTAGGATATGAAGATAGGCATATAGGTTGACGTAATAGTAAAAGTTTTTTTAAAAAGGTTATTTTTTTAAAATTAAGAAAACTGTCGCCGCCAAAATAACGAAAAAAGTTAATTACTTCAATTCTGTTGGTTAAAATAGTGAGTGTCGAGGAGATTTCAGAAAAGTTGAAGGTGGACAAGCTGGCAATCTGCTCGGATGAGATATCGACTGTTGGTCTGGAACCTGATTTAGCGGCTGAATTGAAAGAGCTTATTTACGTCCTCGTTCCAGCGGAGAGCTTTCAAGGTTATCTCGCCGTTGATGGGCAGTACGTGGTTTTCAGAAGGGATAGCAGAAAATGCGTTTTGGCAATCGTTGAGGAGGAGAGAGTTAGGTGGTGTCTCAGAAGACTTGAGGAGGTTTTGAATGGAAGCTGAATACGCGTACGTTGATGGAGAAGTAAAGGGAAACTCCAAAGTTGCAGTTTCGTATTTGAAAGCCATCAGAGAGCTCATCGAGAAGCTCGAAGTTAAAGAACTCGTTTTTGAGAGTGATGAGTATTCAGCGGTGCTTTTGAGTGAGCCTGTAATAATCTTCGTCAGGGTTAGGGGGGACATTTCCGCGGCAAAGGCCCATGCAAGGCGTATACTGAGGGAGCTCGGATACCTTGAGAAGGGCAATCTTGAAGAGGTTTTTGAGCTTGCGGAAAAAATTGAAAACATGCCCATTGAGGAAGTCGTGAAAATGCTCAGGAAATAAGCCTCTTAACCGTCCTGAAGCTCTCAACAATCTCTTTTCTCTTTGCAAAAAGAATTGGCAGCGAAAGAATGATGTAAATTGCCGAGATAATGTATCTCACTTCCACTCCCGGAAACAACAGCTGGACGATGAACAGCAGGAAGAGGGCTGAAGCTTCCTTCCAGCTTATTTTCAGGTCAAGCAGAATGGCAACTGCAAACAGTGATTGGGCAGCAGTTAACAGAACCTCCTCGCTCTGCCTCGCATCCAGAGGGAGGCTCTGGAGCTTGAATGCCGAGATGCTGTAGATGATTGCTATTGTTCCAATCAGAAGGGTCCACTGGTTGACTTTGGAGGAAATCAGGGCGTTCATTGAAGCTGAAACCCTGAATCTCCGAACGAAGTAAATCGCAACAATTAGCTCGGGAGACTCGCTGGCTAAGGGGGCAATCCATTGAACAGCGAGAAATTCATCAATCCCAGCAATTCTCGCCGTCTCAAGCAAACCTTCCGAGAAAGCTTCAACGCTCATCAAAATGGTAAAACCGGCAAAGAGAAACAGGACAACCACTGAAAGACGTCTTGTTTCAGTTTTCAAGCTGCAAAGGTAGGCTGGAACACCCCCAACCTCCACTTCTTCTCTCTCAGCCTTCGTGGAGAGGTAGATGTAGATGGCATACAGAGAGACAAAAACAAGCGCATCGAAAGGTGAGATGTGTCCCTTAAGCGGTAAAGTGAAAGCGTAGAGAGTTGCAAGGAAAAGGAAAAAGATTTCAAGCCTTATTCCATCGTCAAGCTCCACTTCCTTGCTTTTAAGCGTCCTGAAAGCAATAAAGGCGACGAGGCTCCAGCCAATGCCTATCAGCAATCTGTTCGCTCCCGTCATGTTTGCTGTTGCATAGTGAACGTACTCTCCTCCCACGCTACCAGCCTTCCACGCAAAGTAGCCGTCAACCGCATACTCTGGCAGCACGGCAAGAAGGGCAACGATTGCCAAGCTGAAAGACCTTGGAACGTCCATCTCTGCAGTCTCTGCTGCCCAAGAAATGAGGAAGCTCGCAGAGACCACCGCTAAACCGGAAAGCAGAGTCTGGGTTAATGCAGGATGATGATAATTAAATGCGAGGGAAATCAGCCAAGGAAGGGTGAGAGATGAGATTGCAAGCAACTGAAATTTTTCTTTCGTGAAATCCATGCTGGTAGGCTTTTTTGCGGTATTTAAAATTAAGGCGGAAATCGTTATTTACTCATACCTCCAACAGCATTCATGAAAAGGAAGCTTCTGGAAATCCTCGCGTGTCCTCTCTGCAAGTCGGAATTGGAAGTTGAAGTGGTTGAGGAGAACGAAGAGGAGATTATATCTGGAAAGCTCGTTTGCAGCAGTTGTCGTGCTGAATTTCCCATTGAGGATGGGATTCCAGATTTGCGCCCTCCGGAGTTGAGACAATGAAGTACATTGTAGTGACTGGAGGAGTGATGAGCGGACTGGGCAAAGGTATCACAGCGGCCTCAATTGGCAGGCTGTTCGTGGACATGGGCTACAGAGTCATTCCGATAAAAATCGACCCATACATTAACATCGATGCAGGAACTATGAACCCCTTCCAGCACGGGGAGGTTTACGTTTTGAAGGATGGGACTGAAGTGGACCTCGACCTCGGCCACTACGAGAGGTTTATCGGAGAGGAGGTCACGGGAGACCACAACATCACAACGGGGAAGATTTACAAGAGAGTGATTGAGAAAGAGAGAAAGGGGGACTACCTCGGCCAGACGGTGCAGATAATTCCCCACGTTACGGACGAGATAAAGAGCTGGATCAGGAGGGTTGCGAAGGAGAGCAACGCAGAAATCTGCCTTGTTGAGATTGGAGGAACTGTTGGAGACATTGAGGGGATGCCCTTCCTTGAGGCGATAAGGCAGATGCACAATGAGGAGAAGGAGGAGGATTTTGCCCTCGTCCATGTCACCCTCGTTCCGCTTGATGCGGGAGGAGAGCAGAAGACGAAGCCAACGCAGCACAGTGTGAAGGAGCTGAGAGAGCTTGGACTGCATCCCGACGTAATTGTGGGGAGATGCTCTGAAAGATTGAAGCCGGCTACGAAGAAGAAGATAGCCCTTTTCTGTGATGTTCCTGAAGAGGCGGTAATCAGCAATGAGGATGCTGAGGACATTTACGAGGTGCCTCTAATTTTCAAAAGGGAGAAGCTTGATGAGTATCTGATGAGAAAGCTGAATTTAAGGGCAAAAGAAAGCAGAAAAGAGTGGGAGGAGATGGTAAAAAGAATGAAAACACTCTACGAGGAGGCTTCAATTGCCATAGTTGGGAAGTATGTTGACGTGAGAGATGCCTATCTCAGCATCAAGGAGGCTTTAAAGCACGGAGGAATAGAGGCGGGCTGCAAGGTCAACATTGTCTGGGTTGACAGCGAGGACTTAGAGAATGTTGACGACTTCACTCTCGACGTTGATGGAATCCTCGTGCCGGGAGGTTTTGGAGCGAGGGGGGCCGAGGGGAAGATTAGGGCAATAGAGTATGCGAGGGAAAATGGCGTGCCTTTCCTCGGAATCTGCTTCGGCTTTCAGCTTGCCGTTATTGAATTTGCCAGAAACGTAGTTGGTTTCAGCGAAGCAAACAGCACGGAGCTTGACGAGAACACACCCCACCCTGTAATCGATCTTCTGCCAGAGCAGAAGGGGATTGACGAGATGGGTGGGACAATGAGGCTCGGAGACATTGAGGTCACGATCAAGCCGGGCACGATCGCCCACAAGCTCTACGGAAGCGAAAAAGTTGTTGAAAGGCACAGGCACAGGTACGAGGTAAATCCGGAGTACATTGAGAAAATAGAGAGCAAAGGCCTCGTATTCAGCGCTTATTCAGACGGTGGGAGAAGGATGGAGATTGCCGAGCTTCCCGACCACCCGTTCTTCTTCGCAACCCAGTTCCATCCAGAATTCAAGTCGAGACCTTACAGACCCTCCCCACCCTTCGTTGGATTTGTGAGGGCAGCGCTGAAATACAGGAGAGAGGAGGAGATTTGATGGACGTGGAGAAGTTTGTTGAAAACGCAATTAAGGAGATTAGGGAGAGAGTTAAAGACGGTAAGGCTATAATAGCCCTCTCAGGAGGTGTGGACAGCTCAGTCTGCACAGTTCTCGCGCACAAGGCATTAGGCGACCGCCTCATTCCCGTTTTTGTGGACACAGGGCTGATGAGGGAAGGAGAGCCTGAGAAAATAAAGGAAATCTTCGGCAATATGGGGCTTGTGTTCATCGATGCAAAGGAGGAATTTTTCAAGGCTCTCAAGGGTGTCACAGACCCGGAGGAAAAAAGGAAAGTTATCGGTGAGCTTTTCGTAAGAATATTTGAAAGGGTTGCTGAAGAGCACAACGCTGAGTACCTCATTCAGGGAACAATTTATCCGGACATTATCGAAAGTCAGGGGGGTATAAAGAGCCACCACAACGTCGGAGGTTTTCCCACAAGCTACAAGTTTAAGGACGTTATAGAGCCGCTGAGGGAGCTTTACAAGGACGAGGTGAGGGAGGTTGCGAGATATCTCGGTCTGCCGAAGGAGATTTCCGAGAGAATGCCGTTTCCCGGTCCCGGTTTGGCGGTCAGAATCGTCGGAGAGGTAACACCTGAAAAGGTCGAGATCGTCAGAAAGGCGAACAAGATAGTGGAGGAGGAGCTTGCAGACTACGATAAGTGGCAGTGCTTCGCAGCCCTCATAGGCAAGGCCACCGGTGTGAAGGGGGACGTGAGGGTATGGGGATACATCATTGCCGTTAGAGCAGTGGAGTCGAGGGACGGGATGACGGCAGACCCAATAAAGATAGACTACGATAGGTTGAGGAGAATCGCACTGAGAATTACCGGAGAGATAGACAAAGTTTCGAGAGTTGTTTACGACATAACCCCCAAACCTCCAGCGACAATCGAATACGAGTAGCTACGGCAATCCGAGCTTCCTGAATATGTTCCTCGCCGCGACAACCAGCGGGTCCCAAACTCTCGAAACGGGCGGATAGTAGGGGAAGTCGCAGAAGAAAAGGTCTTTCACATCTCCATTTTTGTGCAGAAGTGCTGAGGCAGCGTAAACTCTCATCGCCACGTCCTTCCCCACCGCCTGCAGGCCGAGCAGCTTACCATTTCTGTCGGCAACGACTTTCAGGTGGATTAAACCGCCTGGAAGGTAGCGAGCGGAGGTTCTTGAAGTTATGAAGGCTGAAACAACCTCATATCCAAACCTTATTGCCTCATTCTCGCTTAAACCCGCCTTTCCTATTTCGATGTCCTTGAAACCGGTTAGCTGGCTTTTCAGCGAGCCCGGGTAGTGCATTTCAAGCCCGGCCATGTTGACACCCGCAACGTACCCCATCTTGTTTGCCGGAGCGGCGAGCGGTATCCAGTCCTCCCTGCCTGTTACGATATTGATCGACTCCGCACAGTCTCCAGCAGCGTAAACATTTTCTCTGCTCGTTTCCATCCTGCTGTTCGTCCTGATTGCCCCCTTAACACCAAGCTCAACGAAACCTTTCGCGAGGTCAGTGTTGGGCGCAACTCCAACAGCTATTATTGCCAATTCGCATGGATACTCGCCCTTGTTTGTTACAACTTTTTCTACTCTGTCTTTTCCTTCAAAAGCCGTCACTTTTTCACTCAGTCTTAGGTTTACGTATTTCTCCATCTCTGATTTAATTATTGCGGCAATTTCAGCGTCATACTCGGGAAGTGGTCGCTCCATCACCTCAATGACTGTGACGTTTTTTCCAAGTCTTGTTATAGCATCCGCCATTTCCACTCCTATATAGCCAGAGCCAACAACAACCACGTTATCGACTTTCATTGCCTCTATTTTGACTCTCTCCGCATTTTCGATGTCGTCAACGTAAATAACGCCCTCCAAGTTCTCTCCTTCCACATTTAGCCGAACTGCTTTTGATCCAGTGGCGAATAGCAACTTGTCCCACTCATAGGATGCTTCTTTCCCACCCTCATCAACGGTTAGCCTACCCTCCTCAATTTCCACAACCCTCGCGTTGGTATGAACATCAATACCCCTCTCACGCTTGAAGTAATCTATGTCGTAAGCGCAAAGCTCATCGAACTTCTCGACAGCGCCTCCAACGAAAAAGGGAATTCCGCAAGGAGCGTGACTAACCCATCTCGACTTCTCAAAAACCTTGACGTCCCAGTTGGGTCTTAAAGCTTTCACTCTTGAAGCTGCACTCATTCCAGCAGCGCCACCGCCTATAATTGCAACCTTCACAACCTCAATAAAATCCGAATTTTTTAAGGTTTTCTGAGGCTTAGCAGTGCCATCTTTGTGGCTCAGAAAAGCACCAAAGTTTCAGCGCCGGGGGTGGGATTCGAACCCACGCGGGCAACGCCCAACGGCTTAGCAGGCCGTCGCCTTACCGCTCGGCAACCCCGGCTCAACTTTTCTTCGCAACGAGCAATTTAAGGATTTTGGTCACGGATGTGACGGCTTGATAAAATGTGGGAAAGAGTTAAATTAAATTTTGCCAATGTATTTTTGAGGTGGTATTGATGGGTGAGAAAGTAAGAGATAGGGAGCATCACGAGAGGCTTTTTAAGGCTTCGATGAGCCCTATAAGAAGGCAGATTGTTGCCGCGATAGGCGTTCAGGGCAAGACGAGGGAAGAGCTAAAAAAGGAGCTTGAACTCTCCGATTTCCAGTTCAAGTTCAATCTGGACTGGCTCATAAGAGAGGGGTTTGTAAAAGAGGAAGATGGGAAGCTGAAGCTTACTGACGACGGGATTGAGCTGCTTGAGGCCGGTTAAGTAACTATCTCTTCCATTCTTTTGAGCTCCATCGCCTTTTTTATTTCCATCATTGTCAAATCCAGTGGGTCTTCTATCTTCACACCATGCTTAAGTGTGAGGTTTCTCATCTCCGGCGATGTGGGGCCTATTGCAGGGTCGCCAGGAACCCTGAAGGAGACATCGAAGATTACGAACTCAAGCTTCGTCTCATCCTCGGGAGAGTAAGCCATTGCTCCCTGCAGACCGAACATGCCTATGATTCCCGGTGGAAATTCAGCTTTGCAGGCTTCGATGAACTTCTCTGCAGCCTCGTAAACTTCTTGCTGCTTGCTCTCCCTCATGGTAACTCCGAAATGACCAATCTCCTCGTTCTTTACCGGAACGTTAATCTTTAGCTGATCCTTCGCAGGCAGGTTCAGAAATCCCTGCAGGTTGACCTGTCTCCTGTCGCTGAACCCCACAAAGTCAAAGTTCCCAAACACGTCTTTAAGGGCGTAACTGTGGAAGTTGGCGTTGAACCTCGCTCCCAACACGTACTCCTCTATTCTGGCCTTTTTTAGCCCCTCCTCGTCAATTACACCTTCCTTCAGCAATCTCTCAGCCTGCTCGTAGTAGTCTTCCGGCGAAACGGCGTAGAAAAAGGCTCTTTCGAGTGGATTCTTCGCCTGCTGAACCTTGACTATCACGAGCCTGTCGATCTCCTCCGGAGACTTGAACTCCTTGGGATACCTCAAACCTGCCTTTTCGAGAAGGTAGTACTGGTTTTTAGGGTGGTTTCTCTCCTCAGCTCTCAGCATAAACCTGTTGCCGTAAATCGGGACTTCAAACTCCTTCTCTATACCGTCGTAACCGACATACACGGCAAAGCTCCTGTTGGGGATGAAAATGGTGTTCAATTCGAGTAGTTTTTCCTGAATTTCCCTGTTAAGTATGTCCTTAAACTTCTCGACCATTATCACCTCATCATAAAGGTGCCTGTTGTATTTGGTGTAAAGCTTGTCCCTTCCCCTCTGCACGACGATGACTGTCTTGAAGCCCCAGGCTTTTGCAGCCATTCCCACTTCCTTCGCTGAGTGAGAGCCGAAAATTCCTATGGTGACGTCCTCGTAACTGGCTGCGATTTTCCGCGGATTCATGTTTCACGTTGTGTCGCACTTAAAAAATTGATTGGTAATGTATTGCAGTGCGAAAGTTTCGGACTTTTACAAAATTCTCAACACGAACACCGCAATAAACAAATGGCAGAGAAGTACGGGATTTCAAAAGATGATGTTCTCGATGCAATTGAATATGCTGCAAAAACCATGCTAAGGAGGAAATCAGGAAATATGCGAAAATCTAAGTTTTTGCTGGATGCCAACATTTAGCTTTAAGCACAGAGGTGATTAGAACTTTCGGTTGGTTCAAGAGAGTTTGGAAATTCTTCTACCAAAACAAATTACTCATACTTATGCAACCTCACAACGATTTCATCTCCATTTTCCAAATCCTCACCATTAACCTCTACAACGCCCACAAATCGATTATCTGATGTTTTAACTGTTACGACATAAACTCCATAATTCCTCAGCACAGTTTGATATTTTCCACTCTCATCTGTCTCGCCTCTTTCAATCAGAGGGTCATACCAGTTTTTCAACGCGAAGATTTCCACTTCCGCATTTTTTGCTTGGTCTATCGTTTGCTTCACCTGCAGCGGGGTCTATTATCGCAGTAATCGTGACATTCACAGCATTAAAGCCGTGTTCGTCGAGGACAGAGATTCCGGTGTCATCTTTCAGGTTGTATAGACTTTCGTAAACGTTTCTGTAACTCCCTTTTAGATGTTCGGCGTATGATTCAGCCTTTACAGGATAATTGGGCGTTGTAAATATCCCGTCGAAAACTGACGATACCATGATACTCAGACTCCACGGCAACAACCATTGTGATTTGAGAGAGCAACCAGAAAATGACGAACAAAGCCATTATTTGCCTTGCCAATCTCTTCAAGTTCTTCTCAGATTTTTGAAACTTATATGCGAAAACTGCCAGTGAAAAAATTAGAGAGATTAGCAGTGGGTAAATTGTTAAAACTTCAATTAACGGATAAATTACAGACAAGACTGGAACCTCGACAAAAACGATAAACACGATAATTGGCAATGAAGGAAATATGCTTTTCCTAACTTCAATGCTCATGTAAAAGATTAAAGAAGCAAAAAATATTAACTTTGCACTGCTAAAACAAACATGGAACTTAACCCTAAACTCTCAAAAATCATCGAAACTATCAAATCCCATCCCAAAGTAATTGCAATCTACCTCTTCGGCTCTCACGCTAAAGGAAATGCGACACCTCTCTCAGACATAGACATTGCAGTTATAATGGAAAATCCAACCCCTGAAAGCGAAGCAGATATCGGAAGCCTATCATCTCCAGAAATTGATGTGGTCCTTTTCCACCGCCTTCCTCTGCACATAAAACACGAGGTATTCAAGTATGGAAGAGAGCTTTTTGTGAGAGATGAAGAGAAGCTTGCGGAGATAAAGTTCAGGGTTATGAGAGAATACCTCGACACGTCTCGAATGTATAAGCGCATTTCATCAGAGGTGCTTGGATGAGGTTTGCAGAGCTCGTTTTGCGTTTTGAGAAGCATCTAAGAGGTACAATGAATCTCAAATCCAAGGATGTGAAGGATTACTTCATTTACAACACTCTCGCAATGGAGTGCTTTCAGGCTGCCAATACACTCATGAGGCGGGATACATAAGCGATGATGAGAGAACATGTCGCCCCAGCCTCTAAAGAAATAAATGGGCTCGCCCGGATTCGAACCGGGGACCTCCTGCGTGTGAGGCAGGCGTCATAACCACTAGACCACGAGCCCTTAAGGGTTGTTGAGGCTGAATTGTTTATATTTTTGTTGCTCCCGACGGCCTTTCATCGCGTGCTACTGCACCCTCCGGCCGCAACGGCGGGTGATGTAAGTTGGTTTTTCTGGATTTAAAATTAGCGGTTCACCTTTTGTGTAGTGTTACAAAAATAAGCTCTTAAGCGATGAGAGCGCCCGGGCCGGGATTTGAACCCGAGTCGCGGGCTTTCCGCGGATTTAGGGCTTAAGGACCCCATCTCCACGACAGGCCCGCATGATAGGCCGGACTACACCACCCGGGCTTGTGGCTCTTTCGACCTTAATCTCATTGGGCTTTTAAGGATTTTGGTCACGGGTGCGTGTACACCGCGACCAGTTCCTCGTCAGCAGACTCTACTTTACAGAAAGCAAATCTCTCGAACTGCACGACTTTCCCGACATCTCTAACTGCGTTTCTCTCCACAAGCCCTTCCGCTTCCCTTTCGCCGATAACCTTGCCCTTGATAGCCTCGCTCTCAGGAAGCCAGTGGATTATGTTCTTCCCCTTCTTGACCCCCTCAAGCTCAAAACCCATGAACTCTGCCTTCTCGTCAAGCAGAACGTTGCAGAAGTCCTTCAGCCTTACAACCTGCCCTTTCAACCTCTCGAAGTCGTCTTTTGTAACATATATAGTTCTTTCACCTTTCAGCCTTCTCTTCTCGCCCGTGTGCGGATTCAGCGGGAGCTCGACCTCTTTCTTCTCCGGCAGGTTAACGATTTCAATCTTCACGGGCCCCCAAATGAAAAAGTAACGGTTTGCCTTGCGATCGATGATTTTCCTGTTCTCAGCGTAAAGATTCTTGAGACTGACGGAAACGTCGTTCTCGCCAACTCCCAGCGAAAGGAAGAAGCTCTTTATGGCTTCAGGCTCAAATCCTCTCCTCCTGAAGGCTCTCAAGGTTGGCAGCCTTGGGTCATCCCAGCCCTCATACTTACCCCTTTCAATATCCTTCTTAATTGAAGAAGTCGATAGCTTCCCGAATTCGAAGATTTTAACCCTGCCCCAGTGCTTTGTAATGGGGTAAATCCAGCCAAAATACTCGTAGATGTATCTCTGCCTCCTCTCAGAATCAATTAAGTCCTTACCCCTGATAATGTGCGTTATGCCTAAAAGGTGATCCTCTATAGCAGATTCAAAATCGAGTGTGGGATAGACAACATATTTATCCCCAACGAGAGGATGTGATTCCTTTATTATCCTGAAAGCCACCCAGTCCCTTATTGCCGGATCCTTGTGGCGCATATCCGTCTTAATTCTAAGAACGACTTCTCCTTCCTCATAGTCTCCTTCAAGCATTCTCTCCCAGACTTCAAGTGTATCCTCGACGCTGATGTTTCTGTGTGGGCACTCCTCACCACTGTCCCTGAACTTCTTGAACTCCTCCTGACTGCAGAAGCAGGTGTAGGCTTTGCCCATTTCTATAAGCTTTCTTGCATAATCGTAGTAGATGGGAATCCTTCTTGAGGCGTAAATAACCTCGTCAGGCTTGTAACCGAGCCATTCAATGTCCTCTAGGTACCACTCGTAGGCCTCAATCATCGGTCTCTTGGTTCTGGGGTCTGTATCGTCAAACCTGATAATGTACTTCCCTTCGTACATCTTCGCGTATTCACCGTTGACGATTATCCCCCTAGCAGAACCGAGTGTAGGTGGACCGTTTGGATTAGGAGCGAATCTCATCACAACTTTCCCTTTCTCAGCCCCCTCAAGCTCTGGAAGCTTCTTCGTCTCCAACTCCCTTTTAGCTTCGCTATCCATGCTGTATTTTTTGATTAGCTCCTTCCTTACTTCTTCAGAAAGCGCTTCGAACTCGGTAATGCACTCCTTTACGAGTTCAAGGACCTCTTTAGCTTTTTTTCTGAGTTCTGGATTTTCTGCCATCACCTTCCCCATTACAGCCTTTTCACTGGCTTTTCCGTACTTTGCGGCGTTCTGAACTACGTATTTCATTATGACTTCTTTCACGGCCCACCTGGGAAGTTGAGAAATATAAAGGTGATGAAAGTTTTAAATTCAGGAGAGCAAAACTTCGTGCCTATGGTGGCATCGAGCAGTTTGGCACTGTTGTTCTCCATAGCCGTCGTGCTGATTTTGATAAGAAAGGTCAACATAGGCTTGGCCATCTTTGTTGGTTCAGCAATACTTGCCTACCTCACTCTCGGTGCTGATGGGCTTTTGGTTATGCTGAAGTCCCTTGCAAATCCCCAAACAATTGAAATAGTGGTTATTGTTATTCTTGCCTTCACCCTCGGTTACTCAATGGAATACTTTGGAATGCTCGAAAAAGTCACAGGCGGACTCTCAGAATCGTTTGGAGTATACAGTTTTCTCCTCATCCCACTTTTGATTGGATTGCTTCCCATGCCCGGTGGTGCGCTTATCTCAGCAGTTATGCTCGGACCACTGACAAAAATGTACCGAATCTCTCCCGAAAAAGCGACTCTCCTCAACTACTGGTTCAGACACGTATGGGTCACATTTTGGCCCCTCTATCCGAGCGTCATAATAGGTGCGGCAGTCGTCAACGTTGACTATTTCCACTTTGCCGCTGCTACGTTTCCAATCGGAGTTTTTGCACTGACTGCTGGACTAACGCTGACCAGAGGCATGGAAAGGAGGTTTAGAGTTTCAAGAAACCTTTTTGATTCCCTGATTAACCTCTATCCGATAGCCATACTCCTAATCCTTTCAGTTCTGCTAAGGCTCGACCTCCTCCTTGCCCTTGTTGTGGCTATTGCTGCAGTTAGCATCCACAATAGAGCAAAGCTGGAAGACTTCAGGGAGATTTTCAGAAGGACAGTGGACAAAAAAATAATACTGCTGGTCTTCGCAGTGATGGTTTACAAGTCTGTAATACAGAACAGCGGTGCGGCGGAATCTCTTTTCACCGACATCTCTCTCGGATTTCCTGCTCCTGCAGCAGCGTTTCTTCTAACACTCTTGGTGGGCTTTGCCACGGGCATCGAAATGAGCTACTCATCCATAGCTCTCCCTCTCCTAACGTCCTTTACGGGTTCTGGAATTGTTGTGGCGAAGAACCTGATGCTCGTAATTGCTGCTGGTTATATTGGGGTCATGCTCTCTCCCATGCACCTCTGCTACATCCTCACCGCAGAGTACTTTGGCACAGAAATCGGCAAGACCTACAGGCAACTTCTGGCAATTGCGGGAATTACTGCAGCGCTTGTTTGGATTGCATACTTGGTGATTTAATAAAAGAATGAAAAATTTTTATTTAGTATAGTAATCCTTGTACTGTTCCCTCAGCGTCCGTTTGCTGAACTTTCCTACGCTTGTTTTTGGTATCTCGTCAGTTATGATGATGTCATCTGGTAACTGCCACTTTGCAAATCTCTGTTTTAAATGCTCGTACAGCTCTTCCTTTGTTATGCTGTCCTTGAATTCAGGCTTTGGAACGACAAACGCTAGAGGTCTCTCCTCCCACTTGGGGTGGGGAATGCCCACAACGCACGCCTCAAATACCTTTGGATGAGCCATAAGGTGGTTCTCAAGGTCAACGCTGCTTATCCACTCTCCACCGCTCTTTATTAGATCTTTGAACCTGTCTACAATCTTGATGTATCCCCACTCGTCGATGGTTGCGGCATCACCGCTCTTCCACCACTTTAACAGCCCGTCATCGATGAACGACTCGAACGTTCTTGCATCCTTGTAGTAGCTTCCCGTAATCCAGTGCCCCCTGATGCAGAGTTCGCCAATCGTCTTGCCATCGTGTGGAAGTCTGTTCCCCTCCTCGTCAACCAGCATGACCTCCACGCCAAACACGGGGATTCCCTGCTTCCTCTTGAGCTCCCACAACTCCTCTTCGTTCAGTTTTTCCCTCAGCTCCGGTTTTACGTAGTTGTAGCACACGAGCGGGGATGTTTCGGTTGCCCCATAAGCATGAATTATTTCAATGCCGAATTCTTTCAATCCCTTCATCACTGCAAGCGGTGGCTCAGTTGCGCCGCTCCACGCCCTTATGTTGAACTTCGGCTTTGGCTCGACCTTCTGGAGGTAGTTTAGCATGGGAAGGAAAATGGCAGGAGCTCCAGCTGTTGCTGTAACCTTTTCGCTCTGCATCAGTTCAACCACCGGAGCAAGGTTGTCTACAGCATATCTCCCAGGGAAGACGAGCTTGCTCCCTGCCAGTGTTGCAGCGAAGAAAACACCCCACCCATTTGCGTGGAACATCGGAACAAGCTGCATGTAAGCGTCTTCGGGCCTTAAACCCATTCCGATTGCCGCTATTAGTGAGTGGAGCACCATCGAGCGGTGGGAGTAGTAAACTCCCTTCGGATTTCCGGTTGTGCCGGATGTGTAGCAGGCTGCGTAGGCAGAAGTTTCATCCACCATCGGGAAATCGTAGTCCTTACTTGCTTTTCTCAAAAGTTCTTCATAGCTGTAAACTTCCGGAAGCTTCGTCTCCGGAGTTTCCCCGTCGGTCATGACCACATACTTCTCCACACCTATAGACGGGGCTATAGCTTCGGCAATTGGAAGCAAGGATTCATCAACGAATATCACCTTCGCACCGCTGTGGTTTGCAACATAGGCAATCTCCCTCGGATGCAGCCTCAGGTTCATCTCCAGAAGGACTGCTCCGATCCCGGGAATGGCAAAGAAGAGCTCAAAGAATCTGTGAGTGTTCCAGCTCAGAACTCCCACTCTATCTCCAACATCGACCCCAAGCTCTTCGAGGACGTTGGCCAGTCTTGAAACTCTCTCGTAAGCCTCGCCATAGCTGTATCTGAACAGGCTCCCATCCAGGTTTCTCGAAACAACCTCCCTCTCTGGAAAATTCGTGGCCGCATGTCTCAGTATGTTTGTAATGTTCAGCTGGTATTCATCCATCATTGTCGACGGAAAACCTCTTACAAAACGCATGATTGATATTTACTAAACAATTATTTAAGATTGTTGCTTCTGAGGGCAAAGCTTAAATTTCTATACCGACAAGGAGAGCAAGAGCCGCCGTAGCTTAGCTGGTAGAGCGTCCGGCTGTTAACCGGACGGTCGCAGGTTCGAATCCTGCCGGCGGCGTATTGTCGCCGGTTTTTGTGAACCTTTTCAATTTTATTTAGAAACCAAAACAGCAAGTAAAGTAACCACAACTCTGGTAAGGCTGATAGCTGCTACAAACAAAAACATCCAGAATATCCACTGCAGGCTAATCGCGGAAAGCAGGCAGAAAATCATGATCAGAAAAATCCTCTCATCCCTTTTTCCGGGAATGTAGTTCAGCACGCGAAACTTTCCGAATATGCTCTCTCCGAACTCCGCCTTGTACTTCTCGGAGGTGTAGCTGACCATCACACTCCCGAAGATCGCAAACATAGCTACGGTTGCCGTTTTTGGATACAGGAGAGCGATTATTGCGAGAAAAAGGAAATCGACGAACCTGTCCAGAATTGAATCAACATACCCGCCTTTTTTGGACATTTTCAGTGAGGCTCTTGCTATCTCCCCATCACACCCGTCGAGAATTGAGGAGAACTGGTACAGCAGGCCTGCTAAGGGAATCGAAAAAAAGCTTGCTAAGGCGGAAAAAGCTCCGACAAGGAAAGAGATAAGAGTCATCTGGTTGGGGTTGACTTTATTAACGATGGCTGCCGAAATTCTCGTCGAGATTTTCCTGTTGATTTTCCTTGAAATAAACCCGTCCCCGGAGCCCTTGACTGCAGCAGACACCAAGGCTCTATTAGCCCTCCTAACGTCCTCCTTTGTGTCCACATCCATCCATAGCTCCCCATCAACGTAAGTTACAGGCAGTCTGGCGAGTTTAACAATCTCGCTCAGCGGTATCTCCTCCCTGTCTCTGAGCTTTTCAGCATGCTCGAAGATTGAATCATCCAGGACGAAAAATCCAGTGTCAACGCAGTCAAACTCCCTCAAATCTTTGCCGATCTTCGCCACTCTGCCGTCCTCCACTCTAATCTTCGTGGCCTCCCCAATGTCGACAAACCTCGGCTCTCTGTCCGCTATAACCCCTTCCCCCCTCACAGCCTTTTCGATGAACTGCTGGCTGTACACGTGGTCGCCCATGGTCAGAATGAACCTGTCCTCTACATGGTTTTTGGCAACAAGCAGGGAGTAGCCGTTTCCCTTCTCGGGCCTGTCATGCCTGACTATCTTGTAATTGAAACCCTTATCCTTCAAAAACGCGTCGATGTCATCAGCGTAGCGACTTGCCACGATTATGAACTCCGAAACGTGGGGGGAGAGGAGCTTCATGGTTCTTAAAATTATTTCACAGCCACCAACTCTGACCAAAGGCTTTGGAACACCACCAAGCCTCGTGCCCAATCCAGCGGCAAGTATAACCGCCTTCATCAATTTTATTCTTCCTGCAAAGATTTTTAAGTATTCTCCGTCAACATTTATCATGGGTGCGGATATTGGTGACCTCTTTGAGAGGGAAGAGGTCGAGCTTGAGTACTTCTCAGGAAAGAAAATTGCCGTTGATGCTTTCAACACGCTATACCAGTTCATCTCGATAATAAGGCAGCCTGACGGTACGCCGTTAAAGGACTCACAGGGCAGAATCACCTCTCACCTTTCCGGAATCCTATACAGAGTCTCCAACATGGTCGAGGTGGGAATCAGGCCGGTGTTTGTATTCGACGGAGAGCCACCGGAGTTCAAGAAGGCTGAAATTGAGGAGAGGAAAAAGAGAAGGGCTGAGGCAGAGGAGATGTGGATTGCGGCTTTGCAGGCAGGAGATAAGGACGCGAAAAAGTATGCTCAGGCTGCAGGGAGGGTTGACGAGTACATTGTTGACTCCGCAAAGACGCTTTTAAGTTACATGGGGATTCCCTTTGTCGATGCCCCGTCTGAAGGAGAGGCGCAGGCTGCTTACATGGCAGCAAAAGGCGATGTGGAGTACACAGGAAGCCAGGATTACGATTCTCTGCTCTTCGGAAGCCCGAGACTCGCCAGAAATCTCGCAATAACGGGAAAAAGGAAGCTTCCCGGCAAAAATGTCTATGTGGATGTAAAGCCGGAGATAATAATTCTGGAAAGCAACCTCAAAAGGCTGGGTTTGACGAGGGAGCAGCTCATCGACATAGCGATTCTGGTCGGGACGGACTACAATGAGGGTGTGAAGGGTGTCGGCGTCAAGAAGGCTTTGAACTACATCAAGACCTACGGAGATATTTTCAGGGCACTCAAGGCTCTGAAAGTAAATATTGACCACGTAGAGGAGATAAGGAATTTCTTCCTGAATCCTCCTGTGACTGACGACTACAGAATAGAGTTCAGGGAGCCTGACTTTGAGAAGGCCATCGAGTTCCTGTGCGAGGAGCACGACTTCAGCAGGGAGAGGGTCGAGAAGGCCTTGGAGAAGCTCAAAGCTCTGAAGTCAACCCAGGCCACGCTTGAGAGGTGGTTCTGATGCACGAAAAGGATGTCAGCTACGAGGTGGCGGTGATAACGGTTTCCACAAGCCGATATGAGAGACACGGGGAGGTGAGGGGCGTTGAGAAAATCCCGGAAGATGATGCTTCCGGGAAGCTGCTCGTGGAGAACTTCAACGCTTCCCAGTATTTCCTCGTTCCCGATGACGTAATGCGAATTCAGAAGGCTGTTCTGGAAGCCCTTGTGAGAGCCGACGTCTGCCTGATAACCGGAGGGACGGGATTGAATCCGAGAGACGTGACAATCGAGGCCGTAGAGCCGCTGTTTACCAAAAAAATTGAGGGTTTTGGGGAGCTTTTCAGGATGCTTAGCTACCAAGAAGTCGGCTACTCGGCAATTCTTTCGAGAGCAACAGCGGGTCTTGTAAATGACAAGGCAGTCTTCTGCCTGCCGGGCTCAAGCAAGGCCGTAAGGCTTGCAGCAGAGATAATTAAAGGCTCCTTGAAGCACATTCTGAGCCACGCTAAGGGGATGAGCTGAAGAATATCCCCTTCTTCTTCATCAGCCTCCTTGAGCCGCAAAATGGGCAGTAAAGGTTCGGAATGTGAAGGGGGCCTGAGTAGCTTGTTGTCCTTCTGATGTTGAGGTCGAACTCCGAGCCGCATCTTGCACAGTAGATGTTTTCAAGTTTGGTCATAAGGCAACCTTCTCGTGAATGGATTTATCTTTTTCTGACGACGATGTAAATTCCCAGCAGCACGAGGCCAGAGCCTGCAACGGTTCTGAGCGTGAGGGGCTCGGCAAGCAAAATGTTGCCTGCGAGCAGCGACACGACGGGAATGGCGAGAAGGAATACCGACGCTCTTGAAGCCTCCTCCTTTTCGAGGAAGTAGTACCACCCGAGGTAGCCGAAAAAGGTGGAGAATATCCCAAGGAATACTATAGAGCCGATGAGGTTGAGGTCTCCGCCCAGAGAGCGAATCGAGTCGGGAAGGAAGGGATAAAGCGGGATTGAGCCGAGAACCATCGCGTTGCTTGTCAGCGTTATAGGGTTGTACTTCGAAAGCAGACTCTTTCCGAATGTAGTGTAGATTGCCGCAGCGACAGTGCTTACCATTACGAGCGCTATTCCGTAAATGTTGGCGTAGGAAGGCTCTGATATCACCACAACACCGAGGAAGGCAATGATTATCCCAACAACCTTGCTGTACGTTATCCTCTCCCTTAGAAAAATCGCGGAAAGGATAAGGACGAAAATTGGGGCGAGAGAAATCACGACGCTCGCAACTCCCGACGAAATGTAAACCTCACCGAGGTTCAGGAAGACGTGGTAAACGGACACGCCGAAAATGCCCAGAGCAAACACCTTCGGCAAGTCCTTCCATTTTATTCTCTTTCCTAAAATAATAATCACGGCAAAGAGTGTATTGGCGATGGCAAACCTTAATGAAGCAATCGCGATTGGGGACAGAAACCTTACGGAGTACTTTATGGCCGTAAAGGCTAATCCCCAGAATGTTACGGTTAAAGCAAGAACGATCCACTTCTTCATGCCGTCAAAAAAGGAAGGGGGTTAAAAAAGATTAGGTAACCGCAGCAGCATCTACAGCCACGCAGGCCTTGTCGTATATCATGCCGAACTTCCATTTGGCCTCTGAAATCAGAACCAGGTCTGCTTTCCTGTTGTTTACAAATTCGCTGCCAAGCGAAAGACGCAGGGTGGTGAAGCCGGATGGATAGATTCTGTCGTAAACCTTCTGCCAGTCGTTGGTGTTGTAGTTCCAAGCGTAGATTTCAAGACCATCGTTCTGGTCGGCAACGGTTAGCATGATGTTCGCAGAACTCTGCACATTGAATCTGAGGTGGATGGTAGCATAGTTCGGATTCCCAGCGTATGCCTTAACGCACTGCTCAACGTAGTTGCCGTCCGCTTCAGAAAGCTTCTGGAGATCAGCGGAATCGAGCATCTTTTCCTTGTCGATTATGGGCGCCCCGTAGTTGATCGGCTTCCAGGAGGGACCAGCAACATCTCCTTCGGTGTCCTTCCACGCCTTATCGAGGCCAGCTGGCTGGTATTCTGTTGTAAGCTCCCAGTGAGCCCATGGGTCTGTGTACATTCCGTAAAGGCTCCACAACTCTAGGTTGGACAAGTCGAACAGAGTTCTTGTTGCAGCAACTGGCACGTTTTCGTCCTCTCCGTAGTAACCGTAGTTCGGTGGGTGGAGGTAGTCAATTAGCTCCTTCCCCTTTTCGACGTCTATGCTGCCGTAACTGTCCAGAATTAGTCCTGTTAAAGTCTCGTACCTCCAGAGCGAGTCCTTAACGGCGTAGCTTATGGTCGAGTACATCTCCGGAACTATGTAGTGGTTTGCCACGACAACCAAATCGTCCTTGTCCTCAATCTGCTTTGGAAAATCGAGTGACTCGGCCCATTCGGGGTAGCGGTAGTCCATGTATCTCACTGCAAACTTGTCTGCAGAAACTTCAAGCACCGCTCCACCCTTCTCTCTACCCTTTCCATCTCCGACAATGTAAAGCCACGGTACGCCCCTCTTTGAACCCTTAACCATGTTCACAGCATCGCTTAGCTCATCGGCATACTGCACAACCTGTCTCGCGGTGAGCAAGCACCCCATTCCGGAAACGAATGGCTTTGTGTCCATTGCAGGAACCATGTCCATGCCTATGGCTATCCCCGCGGAGCTCATTGCCGCAGTCACACCAACGAAGCCAGGTGCGGATACGCTCACGAATCTGTGACCTCTATCGGGGTACTGCTCTATCAGCAGTGCAACCTCGTGGAAGACCTCGGGGTTGAACATGAAGCTCCTGCCCATCAGCACTCTGCCGTCGGAGGTGGCATCATCCATCGCCACGAACCCATCGCAGGCAACGCCTTTCTTATCCTGCCATGCAACGATGGGAGTGGCTATCGGATAGGCGATGCTCAGTATGACGTCGAAACCCATGTTTAGCAACAGAACATCATCGTAATCCACATCGTAGCCAGCGTCTCTCGCTCCGTCTGCAATCCCTCTCATCTCCTCTCTGAACTCTGAAGGGACATACTTCTCATTCCCCTTTGCAACCTCCTTACCCAGCTTCAAGAGACCCGGAATCAAATCTTCCGGAATGTCGTAACCGGCAAGCACAGATTTAACGAACTCCTTGGTCATACTCTGAACCTCAGCCCCTTTAAGGCAGCCGTGCTGGTATCCCATCTCGTAGGGTGAGCCCTCGAGGTGCATCAGGTATTTGCCGTTTCCAAGGTCTGCGATGTAGCCTCTGGGGTCCTTTTCGCATGTTTTCACAATCTTAAACCCACCGGCAGTCCCCACTGCCAGGCACAGAAGCAGAGCTAACAGCAAGTACTTCATGAAAATTTAGAGCTATTAAAAAATATAAATTTTTTTGGTGATATACTTATAACAATAATGAGCAACTAAAAGATCAATACCTCATATTCCTCTTCGATGTATCTTGCGATGCTGACGTGCCCGCTCAAGTCGGAGCAGACGTTTAAACCTTCCTTTTCCGCATCTTTCAGCGAACCCATTTTGGCTGAGCATGCCTTGCAGATGCAGTCTATCCAGCCCCTCTCCTTTGCCTACTTGTAGTGTTTTGAAACAATGCTGCCTTCGGCATATTTTAAAGGAATCACAGTCGCTTTGCCCTCTATTATCAGCTTTGCCTCGTAGCCTCTCTCGTTGAGTTCCCTTAGGTAAAGAAAGGCGTGGAGCATGCACATTTCATCGTCATTAAAAAGAAAAATAGCGAGCTTCTTTGCCATCAACACACCTCAAATCTTCTTGTAGCAGAACCACCAGTCGTAGCAGCTGATATCTCCAGCCTTAGCCTTTTCAAGCCTCTCTTTTGCCTCAGCTTCGCTGATTGGTGGGGGAATAATCACAGCATCACCAACAAGCTCATTGTTGGGCCAGTTGGCAGGCATCGCAACACCGTTCTGGTCGCTGACCTGCAAAGCCTTCACAGCCCTAAGGATTTCGTCCATGTTTCTTCCCAGCTCCTGCGGGTAGTAGATTACTGCCCTGATAACCGCCTCTGGATCAACGATGAAAACCGCCCTTACTGTGTTCGTTCCCTTGGCTGGATGAATCAAACCGAGCATCTCAGCGACTCTGCCCGTATCGTCGGCAATCACGGGGAACTCGATTTCGATGTCGAGCTTTTCCTTAATCCACTCTATCCATTTAATGTGCGAGAACACCTGGTCGATGCTAAGGCCAATCAGCTCGCAGTTAAGCTTCCTGAACTCGTCGTATCTATTCTGAAAAGCCACAAACTCGGTTGTGCAGACTGGAGTGAAGTCTGCAGGGTGGCTGAACAGAACGAACCACTTCCCTTTAAAGGCTTCCGGCAGCTTCATCCTGCCGTGTGTTGTAACGACTTCAATTTCCGGGAATTATCCCCCAAAAGCGGCGCCAAATCAATCACCTCCTCGTTAAAGAGATATTCTAAATTCTAATCAGACAATATAACCTTTTATTACGGAATTCGAACTTGAGATAACAAAAATGGAAAAACTTAAAGTTTATTCTCCAGGATCCTCGCTATAACCTCGTCCCTCGGAGTTGCTGCTATCCTCGCCACCTTTTTCGGGTCGTGGCCCTGGCAGATTGCGAGAAGCTGGTTGTAGTCGAAAACCGGAATGCTGTAGTCAATCATCCCCAGCTTCCTCATCTCCTCCTGAGCCTCGTCCATCCACATCAGGCAGGTTATGCAGGAAACGACGATGCAGTCGGGATCGACTTCTTCCTTCATAGAATCGAGCTTCAGCTTGAGAAACTCCATCGCTGCTCTTCTGTTGTGCCTCGCGTAACCACCCGCCCCACCGCAGCACTGCTTGTCCCTCGTGAACGTCGGAACCTCGGCCCCAAGCGCCCTCGTCAGCTCCTTTAGAACCTGAGGATTCTCTGGATCGTCGAAGCCGAGGATGTTGCTCGGCCTGATGGTGTGGCAAGGAACCTGCACAACAGCCTTCGCCTCTCTCTCGAAAACTTCTGCGATTAGGTACATATCGAGCCTTGCGGAGCAGAGAAGGGATATTAATGTTGCATCGTAGTCTTTACCCTTTTCAACGTTTCTCCTGCAAGCGAAAACCACGACGTCCTTCACGTCAACATCAAGCAACCCCTCGTCTGTGAAGTTCTTGGCCTTCATCGAGATGGCTTTGGTTATGCATGAAGCTGCGCAAAGTCCACAAACCTTGCGCTTTCCGACCATCACTGGCACCCCATCCTTCAGTTGCAGAGCATCGTGAGGACAGAGAGAAACGCAGATTCCACAGCTGATGCATTTGTTATAATCAACCAATATGGTCTTTGGAGACTCCTCTGGCATGCAAGGGAGTTTGAAATTAACCAAACTGTGTGGAAATATTTTGAAATCTTAAATAATAAACTGCAAAGAAACTAGTTGGTATTTAAAAAATTTTTTAATGGTTATTTGATACTTTGACCTAGATTTTTGGCAAATGCAAGCAGGAAGCCCAAGGCGTTTTGCACGTCCGGGTCTCTGAGAGACTTCAGAGCCCCTGTCACTCCAACCGGCTCGAAGTTCTTAGCCTTCTTAAATGCTTCAACAAGCTTCTCAACCCTTTTTATCATCCCCTCATCCACTGAAAGGGCAACGGTTAGCAGCATTTCGAGGTTCTTCGTCACCACTTCCTGCACATCTTCATCGAGAAACTCTTCGGGAAGTTTTCTAATGGCTAAAACAGCCCCGGACATCTCCACAAGCTCGTCAAGAACACCGCTGTTTTCGAGGTAAATCAGCTTGTCCATTGCGCTTATTATAGCATCTCCATCCTCGGCAAGTTTCTCCATCAACCTCATCAAAACGTCAGCAGCCTTACTCTCATAATCGGCAATCATAATCGCTCAGCTTCCACTATAAATTTAAATTTTTGCTTTTGGTTATTAATAACAAATAATTTAGATAAAAAACTTAGGAAAGTTTAAATAAGCATTCTAATTCACGATTTTAAAATACTTGTTGCAGAGGTGAAAGGATGGTCAGAACCGAGTTTGGCAGACTGCAAGAGCATCCTATTGTCGATTTTAAAAGAGGAAAAGAGGTCACAATTTACCTCAATGGCAAGCCCGTAAAGGCATATGAGGGGGAGACAGTTGCTGCTGCACTTTACGCTGCCGGAGTCAGAGTTTTCAGCCGATCCTTCAGATGGCACCGCCCGAGGGGATTCTTCTGCGCCATAGGCAAGTGCTCAGCATGCATGATGGAGGTTGACGGCATCCCGAACGTCAGAACCTGCAAGGTTTACGTCAGGGACGGGATGCAGGTCAGAACGCAGAGCGGGATGCCTGATGCTGAGAAAGATGTTTTCTCCATTCTCGATGATGTGATTGACAAAGTCTTCCCCCACGGCAGCCACTACACCAAGTTCACTACCAGCAAGAAAGCAAGGGAGTTCATGGTCAAGAGAATGAGGAAGTTTACGGGCTTCGGCAACCCGCCAAAGGCTGTATTTCAGGGAAGAGCGGAGCTTGAGGAGATTGAAACTGATGTGCTGGTTATCGGGGGAGGTCCGGGAGGAATGTCGGCAGCAATAAACGCTGGGAAGTATGGGGCAAAGGTTCTGCTTGTTGACGAGAATCCCTTCCTCGGCGGGCAGCTGGTAAAGCAGACGCACCGCTTCTTCGGCTCTGCCAAGGAGAGGGCAGGGACGAGAGGGATAAAAATTGCCGGAATTCTGGAGGAGGAGCTCAACAGCATAGAGAATGTTGAGGTGAGAAGGGAAACGAGGGTTTTCGGAATCTACAACGGTGAGGCGGGGGCTTATCAGAGGTTAAACGATGATGAGGGAAAGCTTTTGAGAATAAAGGCCAAGAAGATTGTTGTAGCTACGGGAGCTTACGAGAGGACGCTGATCTTTGAGAACAATGACCTGCCGGGAGTTTACGGTGCTGGCGGTGTGCAGACGCTGATGAACGTTTACGGAATAAAGCCGGGCAACATGGGGCTGATTGTTGGGTCAGGTAATGTAGGGCTTATCCTCACCTACCAGCTAATGCAGGCTGGAGTGAATGTTGCGGCCATTGTTGAGGCGATGCCCCGCATTGGAGGCTACTTCGTCCATGCAGCAAAGGTGAGAAGGCTCGGAGTGCCAATTTACGTGAGACACACCATACTTAAAGCCATAGGAAGGAAGAGCGTTGAGGGGGCTGTGATTGCCCAGCTCGACGACAGGTGGCAGCCAATTCCCGGCACCGAGAAGGAAATCAAGTGCGACTTCATCTGCGTTGCCGTCGGCTTATCCCCCACACACGAACTGCTCTATCAGGCGGGCTGCGAGATGAAGTTCGTGCCAGAGCTTGGAGGAATCGTCCCGCTCAGAACGAGATTCAACGAAACGAGTGTTAAGGGGCTTTACGTTGCAGGAGACGTTGCGGGGATTGAGGAAGCAACAGCAGCAATCATGGAGGGCAGGATAGCGGGAATTCATGCCGCAGTTACGCTGGGCTATGGTGGTGAGGAGGCGAAGAAGGAGCTGGACGAGGCGGTTAAGGAAATAGAGGAGTTCAGAGCTGGGCCCTTCGGAGAGAGAATAGTCTGCGGATTGGAGAAGTGCACACTTGAGAGCGAGGTGATGCTATGACCCAGTATCTGGAAAGAGGATACCTTGAGAGGGATGAGCTCCCGCCCTTTCCAAGCGAGGAGAGGTTGAAGAAGAAGGCAGTAGCCTACATCGAGTGCCCCCAGCCCATCCCATGCAGCCCCTGCTTCGAATCCTGTCCCGCAAACGCCATTGAGATGAAAAACATCAACGACCCGCCAAAGGTTGACTACGAGAAGTGCACGGGATGCATGAAGTGCATTCGCGTTTGTCCGGGCCTCGCAATCTTCATGCTTAGACTGAGAGACGACGGCAAGGGAGAGGTGACGCTGCAATACGAGTTCCTGCCGTGGCTGAAGAAGGGAGACAGGGTGAAGCTGTACAACAGGAAAGGTGAGGAAATCGGTGAGGGAGTGGTTAACTGGGTTCTGCCGCCAGAGAGGAACGACAACACCTCTCTCGTCAGAGTGGAGGTGCCTGCAGAGCTGATTTTCGAAGTCAGGGCTGTAAGGCCAGTGGGGTGATAAGCGTGAAGGACAGGAAGGTTGTTTGCAGGTGTGAGGATCTGACCGAGGAGGAGATAATCCACGCCATCGAGCTTGGCTACGACGACCTTGAGAGCCTCAAGAGGTTTACCGGAGCAACGACTGGCCCATGTCAGGGTAAGAGCTGTCTGATGCACATCCTAAGAATACTCAGCCAGAAGACTGGCAAGAGCGTTGATGAGATTGGCGTAACAACGCAGAGGCAGCCCGTGAATCCGGTCCCGCTTTACATACTCGCTGCAGGGAAGGGTGATAAAGAATGAAGGTCGCTGTTATCGGTGGAGGAGTTGCGGGGCTTTCTGCAGCGTACTTTCTGGCAAAGGCTGGGGCTGACGTGAAGGTTTTCGAGCAGAAGTATCTGCTTTACGGTGCGAGCGGAAGGAACTCAGGCGGTTTGACTGCCCAGTTCACAAATGAAGCTATGATAAAGCTGGCAAAGAGAACGCTTGAACTCTACGATGAACTTCAGTCAGAGGTCGGGTTCAACTTTCTGCTGAGAAGGGACGGCTACGTCAAGATTGCGGGCAAGGGTGAGGAGGCGAAGCTCAGGGAAGAGGTTGAGTTCCAGAGAAAAGCCGGAGTTAAGGTGAAGATGGTCGAGCCTGAGTTCGTTAAGGAGCTGTTCCCCGACATAAACACCTCCGCCTTCACCGCTGCAAGCTACTTCGCCGATGGTGGAGTTGTTTTTCCATGGCCCGTTGTATGGGGGCTGGCAAAGGGCTGCAGGGAGCTTGGAGTGGAGATTTACGACTACACCCCGGCAAGTGTTGAGGTGAAGGGCAACGATCTAACTGTGAAAGCCAGCGGGGAGAGCTACAAGGTTGACTACATCATCAACGCTGCAGGGGCATGGAGCAATGAAATCAGCCAGCAGGCAGGGGTGGAGCTGAACAACAAGGTTTTCAGGGAGGAGATATGCGTAACTGAAAGCCTGAAGCCCTACCTTGACCCCTACATTATGGATATCTCAACAGGCGTTTACTTCAGCCAGTCCATGAGAGGAGAAATCGTTGGAGGGATTCTTGGCAGCGAGACGGACAGGCTTGAAACCAAAGCCTCCCTCGACTTTCTCACGACCTACGCAAAGAGGGTTACTGAGCTTGTGCCCAAGCTGAGGGGTATGGCAGTGCTGAGGCAGTGGGCAGGGCTATACGATGCAGGCAGGAACGGAATGCCTGTAATCGGCCAGACGAAAGTCAGGGGATTCATCCAGCTCAACGGCTTTGGCAGGCACGGCATGTCCCTCGCCTTGGCTGCAGGAGAGGGTGTGGCGGAGCTGATAGTGAAGGGAAGAAGCTCGATTGTTGAGCCCTTTAAACCTTAATTTTTCATAGGTAGTTTTAGAGGTTTTTACTATTTTTCAAAAGCAGGGAATTATTAAGTATTAGGAATGTGCTTTTGTAATTAATCAGTTAAATTGGAGGTGAAAGTTTGGGAAATTTCGGACTGTTTAGAGGATTAACTGCCGCTCTGCTTCTGCTTGCACTGCTGCAAACAGTAAACGCAGCTACCATAACTGGCTGCACTCAAATTCAGAGTCCGGGCTACTACGAGCTTGCCAGCGACATAACAGCATCGGGAACGTGTATTGTGATAACCTCTGACCATGTGACATTTGACGGAAAGGGTCACAAGATTTCGGGGACAACCGGAGATGGGATATTCGTTGTGAGCCAGACTGTGTATAATGACCCGGTTTACAACTACACAAACGTCATTAAAAACGTGTCCATACAGAACGTGGTAGTAGAGGGTTTTGACGTAGGAATACACATAAGAGGGGCACAGGGAGTCGCGGTAACAAAATCTGAGATTTTAAACTCGGCCTCCATAGGGATTCACGTGGAGTTCTCAGACAACGCACTGGTTTATGAAAATGTTGTCAGGAATGCAGATGTCGGAATAAAGATTGCCAACAGCTTCGCATCCGATATAGCCCACAACAGAGTTACAGGCTGCAACATTGGAATCTACACAGCAAAATACAAGGTTTTCTACGGGGACTGGCCCTACATTGGTTTGAAAAATGTTTATATTTACGACAATTACCTTAAAAACCACCAGAACATAGGCGGACTTGCAGCGAATCCCGCAACCGACCCCGGAGATCTGGAAAACGTCAATCTGTTTACTCAGAAAACACCCGGGACCAACATAATTGGTGGCCCATACTTCGGTGGTAACTTCTACAGCACGCCCTCTGGCAACGGATACAGCGACCTGTGTGTTGATGCAGACGTTGATGGGCTGTGCGACCAGCCGTTCAACGCTGGCTACCTCGTCGACAAGTATCCTCTTACATACATCACAGCAGCAGGACCTGACGTTACTCCGGAATTAAAGCCTGAAAAGCTCGTTGTTGTTAAGCCTGCAGAGGGAGAGAGCTTCTGCGCTGGAGATGAGATAGTCATTGAGTGGACTGGAGGAGATGAGGATTGGAGGGTTGACCTTTCCTTGGTGGATACTCTCAGTCTGGCAATGACGCCGATAGCTTCCGGAATACACAATTCAGGGCAGTACACATGGACCATTCCTGCAACTTTGTCCCCAGGAACGTACCAGATATACATTCAGGAAATCAACCAGCGTGATTACGCTTACGGAGGCAAGTTTTTTGTCATAGACTGCAGCCAGCAGGCAACGAAAGGTATTGAGGTTCCGGAGTGTGAGGGGATAATCGACCTCAGCACCGGCACAACCGGAAACTTCATTCCGGACTTATACGGTGCTGCAGAAGATTCTGTGAATGACCCGGTGGACTGGGAGGTTGAGGGGATGACGGCTTACGTCGTCCCACCGTATCCGGGGTGGTATTCGGGTCCAGAAATCGACTCCATTGCAAACTGGATTACGCCCTACACCAACCAGAACCACAATTACCCGCAGGGATACGGAGACTTTAAAGCCACGCTAAAGTTTACTGCTCCAGCAAACGGAAATATTACTCTCTACTACACAGCAGACGACGGTCTCGACCTATACCTCGACGGAAACCTTGTGGATTCCTACAAAGTTTACAAGGGTTTCACGCAGCTAAGAAAATACGAAACTAACGTTATTGCTGGACAGCACGTGATTACTGCCAGCGTTGAAGATGAACACAGAGTAGTTTCAGGATTCCTCGCAATAGGGTGGTTCTGTCCAACCGAGGTGGTTGAAAAACCATGTGAAAGACCGCAGACGGTAAAGCTTCAGGTTGGTGAGAAGTACCAGTGCGGAGACTATGTGATATCGATAGAAAAGGTCTCCACAAACGGCTACGCTACAGTAACGGTTTACGAGAACGGCAACCTTGTCGGAAGCTACTCCGTGAACCTCGGTCAGAGTCTGGTTGTGGGAGGTTTGACCCTTACGCTAAAGGAGATGTCAGAAAACACAGTCGTACTTGAAGTTTGCTGTGAAGAAGCAGTAGCATGTGAAAACTGGAGGGAAGTCGAGCTGAAGATAGGCGAGAAATATCAGTGCGGAGATTATACGATTGTGCTGGACAACGTCGACTACCCAACTCAGGCGGTGAAGGTTGCAGTATACGACTCCTCAGGAAACCTTTTGGGAATTCATCAGCTCTCAGTTGGAGACAGCATTTCCCAGCCGAGTTTGGTTTTGACTGATATCACCGGAGACAATTCCGCTAAATTCAAGATTTGCTGTGAGGAACTACCTATAGAATGTGAAGAGAAGGACATGAGGGCTGTAATAGGGCAAAAGTATCCGTGTGGAGATTACTACTTCACCATGACTGGGCTCAATTATGCTGATCAGAAGGTCACGATATCGATAATAGACCAGAGCGGAAATATTCTGTCAACCCACACGCTTGGAGTGGGAGATACAGCCGTGGAAGGGAGCATAAAGATTACTCTGAGCCAGATTACGGGAGATAACTCGGCATTGTTTACGGTGTGCTGTGAGAAGGTCGCATGTGAAACATGGACAGAGGTTGATGCCAAAATAAGGGAAAAGTATCAGTGCGGAGAGTACACCTTAACTCTGAACAGCGTGAATTACGCAAACCAGAGCGTTGAAATATCCGTTTATGATTCGGGAGGCAATCTGATAGCCACTCACCAGCTCTCAGTTGGAGACAGCATTTCCCAGCCGAGTTTGGTTTTGACAGATATCACCGGAGATAATTCAGCCAGATTCAAGGTTTGCTGTGAGAAGGTCAGCAAGGTACAACCTTCTTACACCACAACGATAAATCCAGAGGAGGTTACCGAGGTTCCAGCCACCACGGAGAAAGGAGGTGGGGAAGTCTCAGCTACGCCGGGCTTTGAAGCTCTCATTGCTGTAGCCGGGCTACTCGGTGTGGGCTACCTCCTGAGAAGGAAGTAATACGATTGTAACACAATCAAAAACTCTTTTTCCCTATTTTTTAAAGTTGGACTATGACTCTGAAGTTCGTTAAAGGAGAGAGCGATAACCTTGAGCTGGCAAAGGGCAGGGCAGCATTCGTGCTCGTTATTGGAAACACAAAGACTGCAAACATTGAGGGGATAACGGTTGCCGGGGCAAATCCAGAGCTGATAAAGTACACTCCCCCCGCAGATGCGGAGTTACTCTACCACGGGAAATGCCTCTCCATTGATGGTGTACCCGCAACGCCAGACGGAAAGCCAACTCCAGCCCTGATAACCTACACCGCCTTACGCCTTACCTCCATCCCACTCTTCGTTGTAAACTCCGGCCTGATGGTTCCGCCAAAAATCCCCTACATCGACCTCAACGCTCCAGTGGGGGAGAACATCGCTGAAAGCAGAGCAATGGACAGAGAGAAGGTTGAGGAGGTGTTGGAGAGGGCCAAAATTGTAGGAAGGCAGCTTTCAAAGCTTTCGGATGTTCTGATTATTGGAGAGAGCATTCCCGCAGGAACGACAACTGCTGCGGCAGTTTTAAAGGCTCTCGGCCTTAACGCAGCTGTCTCATCCAGCATGCCTGAAAACCCGGTTGAGCTGAAGAGGAAGGTTGTTGAGAGGGCTGTGGAGAGGGTTGAAAGCAATGACCCCATTGAAGTTCTCTCAGCCGTCGGCGACCCGGTAATGGTTGGTGTCGCAGGAATTGCTCTCGGATCAGAAAAGCCAGTAATCTTGGCGGGAGGGACCCAGATGGTGGCTATAGCCAACCTCATAGCCAGAATGGGAGAAGTGGAGGCTGTGATAGCCACCACAAAATATGTTGCCAGCGACGCCACAGCAGACCTCTCCCTCTCCCCCTTCCCCGTCATAGCTTCTGACCCCATGCTCGGTAAGTCACGATATCCGGGGCTGAGGGCTTACGAGGAGGGCTTTGTTAAGGAGGGAGTTGGAGCTGGCGGGATGACATCTGTGGCTTATGCACGTGGCATAACTCCTGAAAAGTTTTTGGAGGAGGTGGAAAAAGACTACGAAAGGATTGTACTTTGACATTTCATTTTTTCGCAATTATACTGATTATTAACCAAAAAATTTAAATAGGAGCTAATATCAAACATTAAAATAATGTCGCAATTTATTCTCCTAAAACTAAACCAGAGGGGAAAAATTATCGATGTAACTGGTTTACCGGGTCTCAAAGGAAAGTACTTTCACGAGGTTTTTACTGTTGAGAATGGCACCGCATCTCCAGTTGCAAGGTATAACGGAATGAGCTTCAAAATGGCCAAGGTTGATTTTGATGACGGCCAAGTATGCGTGTTGATTCCGGAGCAGGACGAAAGCTGCCTGGACTACCTTCCTATCGGTTTGGCGGTTGTCCGTGATGGTGAAATTGTATACTCAAACAACATGTTCAGAGAATTGTTAGGGGAGAATTACTATTCTGAGCGGTTCTCAAACTTCATTCGCTCTCTGAATGAAAAAATTGGTGAAGGTGTTGTGAGAGATGAGGTGGCAATCACCTCGGAGCTGGGAGAGGAGAGGAAGTTAGAAATCATGGCTTCAAAGGGCTACTATAACGGTAAGGAAGCAATTTTGTGCACACTCAGAGATGCTACGAGGGACAGAGAGTTTGAAAACCTGTTTTTAACGCTGACAAGTAAAGCATTCGTAGTCGTTTACATCATTCAGGACGGAAAGTTCGCCTTCGTTAACGAGATGGCAACGGGGCTTGGGTACTCAATTGAGGAGCTATACCGGATGAATCCCTTTGACTTAGTGCATCCAGATGACAAAGAGCAGGTTATCGACAACTACGTCAGAAGGCTTGCGGGTGAGCACGTTGAGGTTCCCTACAGGTTCAGACTCGTTGCCAGGGACGGCAGGTTACTTTACGTTGATGCTATAGCAGCGAGGGTGATTTTCAGAGGAAGGCCCGCTGTGATGGGGATGCTTATAGACAGAACTGATGAAATGAAAAATCAGGAAAAGCTCAAAATGTACGAGAGATTTTTCAGAAGGTCAAAGGACATGTTCTTCATTCTCGACAGATACGGCAGGTTTATCGACGTTAACCCAAGATACGCAGAGATCCTGGGGTATGCGAAGGAGGACTTGCTGGGGCGGACTTCGAGAATTATTGCCCACGAGGACGACTTGGAGATTCTGAGGGAGAACTTTGGGAAGGTGCTTAGAGGGGAGAGCGTGAAGTTCAGCTTTAGGGCTAAGAGCAGAGATGGTGGGGTAAGGTTTGTTGAGGTCGTCGAGTGGCCTGTGTTTAAAAATGGTGAGGTTGCTGGGGCTGAAGGTGTTATAAGGGACATTACGGACAGGGTGACAACCGAGGAGGAGCTGAAAAAGAAAAATCAGCTACTAAGGATAATCGGTGAAATAAACGAGCTCATTTTGAAGGAAAGGGACGAGTACGCTTTGCTGCAGAAGGTTTGCAGATTTTTCTCAAAAATCAGGGACACGGACTCATGGACTTGGATTCTGGACGGAAACAGGTTAATTAAGGCTACACCTCTAGCTCCAGAGTGTCATCTTGCTGAAAAAACCAAGGACGGAGTTTTGAGGTTTGAAGATTGCCATTGCCCTTTAAGCAAAGCTAAGAGCCTGGCCGTTCCAATCAGGCATAACGGGAACGTTTTTGGAGTTCTGGTTCTTTGCAATGTGGGCAGCCTGGCGGAGGATGAAATGACCATAATCGAGGAGCTGGGCATAAACCTGGGCTTTGCCGTCTCATCCTACAGAGCAGAGAGGGACAGGAAGATAGCCTTCAATCTCCTTCTTGAAAATCTGAAGCAGCTTGAGTCGCTTGCTGACAGGTTGAGAAATCCAGTAGCCATTATTTCCGGATTTCTCGAGATAAAGGACGACATAGGGTACGAGAGGGCGTTTAGAGAAATTGAGAACCAGATTGAGAGGATAAACAGAATTTTGGATGATTTGAGGCTGCAGGAGACTCTGACGTACTTCATCCTCAAGGGGGGTTTTGGGACAAAATTCCTTTAATCCCTGACAACAATCACATACGCTCTCCACCCAATATACCTCTTGGGCACATCAACCTTTGCTGAATTACCGAAAGGCGTGACTCTCTTCTCGAAAACAACCTCAACCTCCTCTTTCAGAACAAAATCTCCCTTCTTCACTTCAACCCTCCTCATGTTAAGTATATCCATAGAAATACTTAAATACTTTTTGGTTGGAATCAGAACATGAACCTTGGATTCAGAGTGACAGGGAAGTTTGTAAGGGAACTTCTGGATGTTTTGGATGAAATTGCAGAGGAGATAAGACAGGAGGAGAAGGAAAAGTATCCGTACACAGAATGGGAGAGGAAGAGAGAAGTTGTTAAGGAAAGGCTGAGAAAACTCCCTGAATACGTTAGAGAGGCTATTTCTGTGATAACCGTGCAAAAGAGGGTGGGAAGACCAAAGAAAGTTGATCTGGAGAAGAGAGTTATGCTCTTTCTGTTTGCAAGGCTGATGGACAAATCAAACAGAGATATTGAGGAGCTTTTAGAGCTGTTTGAACCTTTATTCGGGATAAAGGTTAGCTACAAAACGATAGAAAGATTATACTCGGATGAAGAAGTTAGAATGGCTTTACACAACCTCTTCATCCTTCTGCTTAGAGAGGAAGGAGTTTCAGGAGATTTTTCAGGAGATGGGACAGGATACAGCCTAACCATCACTAAGCACTATAGAAGCAATCCTAAAAGGAAAGGTAAAGACTTCAGATACGTTTTCAGGATAATTGACATCGATACGGGAATGTACGTTGGCTTTGGCTATTCTGACAGATCTGAGAAAGATGCCTTTGAGAAGGCTTTAGGAATGCTCAAAAGCATGGGGGTGAAGGTAAACTCGATTTCTCTGGATAAGTATTACAGCAGTAGGAAGACTCTGAGGCTGTTTGATGCTGAGACAGCTGTCTACGTCATTCCAAAGCGAAATCTTGCCAGAATAGGATTTGACTGGTTGAGGGTTATCGAGAGGATTGTTGAAGCTCCTTATAGGTTTCTGAAGAGGTACTTCAAGAGGAACTTAAGTGAGGCAGGATTTTCTGCTGATAAGAGGAGATTTGGATGGTTGATAAGGCAGAGGAGGGAGGACAGGAGAGAGATGGCTTTGTTTGCTGTTGGGCTGTGGCACAATGTGTTTGCTGTTAGGGTGGTGAGGTAATTTTGTCCCAAAGTCCTCAAGGGGGAAAAGTATAAATAGTCTGCCGCAAGCATTTACGAAATTTGAAATGAGGTGTTGAAATTGAGTGAATTTGGTAGAGAATTTGGCCGTGCGCCACCTGTGGAAGTTGGAGACATTAGGGAAGTAAGAATTGAGGCAGTAGGTTCGGAAGGGGACGGAATAGCGAAAGTTGATGGCTTCGTGGTCTTCGTGCCCGGAGTCAAAGTGGATGATGTGGTGACCATCAGGATAACAAAGGTCCTGAGAAAGTACGGCTTTGCCGAAGTTGTTGAGTGAAAAAATAAAAAATTTTAGAGCTTGTTTAAAAGCTCTTCAATATTATTTATTAGCTCTTTTATTTCTTTTAACTCTCCTTTCATTTCCTCGATTTTGTCGTAGCCCTCGTCTCTCACCATTGCTCCGTACTGTGTCGGGACTATTATGCCGGACTGCTCAAGCACACGCAGAGAATACCTTATTCTGTGCTTGGGCATGTTGAGAATGTCCGACAACTTAAATATCCCGACCGGCTGCTTCTCCATCACAGTCTTGAGCACTTCCAGGTGTCGAAGTACTATTTCCGCCTCAGCCTTCAATTTTCTGAACACCATAATAATGGTAGTAAGTAACGTATATAAAAATTATGTTAGCAATTGATTTGCTCTTCAAAAGCACTGTCATTCAATCTCCGCTACCTCTATAACCTCAAGCGGAATTCGCGGCATTCTCTTTCCGATCTCGTACTTGGCGATTTTGGCCGCATGCTCCGGGCTTTTTGCGTTAAAAACCTTCATCTCGAAGATTAGCCCCACTAACGCAACACCGGCAACCATAAACACGGCCTTCAGCGGGCTGTTGCACTTTGGACAGGCTGTGTCTCCCACATCGATCTTCACGAAGTCCAAATCAGGGTTGAGCTTCTTCCCCGCCTCGGCAACCGCTATGTTCATCGCGTCCTCAACACTTCTCGCCTTTCTCACAATCCACGCAGCCTGCAGAACGACAAGGTAATCGGGCATCCACCCAGTAGTGGTACTCCGATTTTAAAAACTGTTGCATAGTTTGCTGCAAAATCTTTAATGGTCGTTCTGGACTATTGGCAGAGCAAACTTAAATTTTTTGGATATATAGGCTTCAAACCACTCAAAATAAAGAAAGGCTTTTATGTTGAGTAAATAAAGGCAAAAGTGATGTCGGAGAACGTTGCTGTTATAGGAGTGGGACATTCCAAGTTTGGAACAAGGAAGGACGTGAACATTGCAGAGCTATGCTGGGAGTCTATGAAACCGGCTTTTGAGTCAGCCAATCTTGAGCCAAAAGACATAGAATTCTTTGTCGTGAGCAATGCAGGCATGTGGAGCAGCGAGGCTGCTGTTCCGGCGCTGATGGCGGAGTATGCAGACCTCGCCCCAAAGGGCTCAATGAGGGTTGAAGCAGCATGTGCCAGCGGGAGTGCTGCAGTGAGAGTTGGTTACACTGCTGTGAAGTCCGGAATGGCTGACATCGTTCTGGTTCTCGGCGTGGAGAAGATGCAGGAGTCCCCCAATCCGAACGTAATTGAGCTAATCGGCAGGTTCGGAAGCTACTTCTGGGAGTTCGAGAACTTCGGCCTCACCTTTCCAGCTTACTACGCCCTTCATGGCACGGCTTACATGATGAAGTACGGAGCTACCGAAGAGGACTACGCAAAGGTTGCAGTAAAGAACCACTACTATGGAGCTAAGAACCCCTACGCACAGTTCCAGAGGGAGATTGATGTTGAGACTGTGATGAAAAGCCCATACGTTGCTTGGCCCTTCAAGCTCTTCGACTGCTCACCCATCACCGATGGCTCAGCCTGCATTATTCTGGCGAGCGAGGAGAAGGTAAAGGAGCTTGGAATAGATGAGAAAATCTGGATTCTCGGACAGGGTGTTGGAACTGGAACTGCAAACCTGAGCAGAAGGGAGGAATTCAGCTCCCTTGCCTCAGCAACCTACGCTGCCGAGCAGGCCTACAAGATGGCCGGAATCGACATCGACGACCCAACTAAGTATCTGGACGGTGCCAACGTCCACGACTGCTTCACCGCTCCAGAGATTATTGCCTACGAGGACCTCAGATTCTGCAAGAGGGGAGAGGGCTACAAGCTGATCAGAGAGGAGCAGACCTACATCGGAGGAAAGATTCCGGTAAACGTTGATGGTGGCTTAAAGGCCAAAGGTCACCCCATTGGAGCAACTGGTGTAAGTCAGGCAGTGGAGGCTTACAAGCAGCTGCTGCAGAAGGCAGAGCCGGGAAGGCAGGCTGACATAAACAAGGGAAGGTGGCTTGCCCACAATGTTGGAGGAACGGGGCACTACAGCTACGTGACAATTTACGGGCTTGAGAAGAGGTGATATCGATGAAAGAGGAGATAAAGAAGGTTATTGAGGAAACGGGACTTCCCATCATCACTGACGAAAAGAGCGGTGCAGCTCAGTGGGTTGATTTGAGAGAGCTCAGGCTCAGCTACATCATCTCCGTTGAGAACATCAAGCCCTTCTACGAGGGGCTGAAGGAGGGCAAGCTGCTAGGAACGAAGTGCAAGAAGTGCGGAAGACTCTTCTTCCCACCTCAGAAGGACTGTCCAAGCTGCTTTGATTCAGACATAGAGTGGGTCGAGCTTAAGAATGAAGGAACGCTTGAAACAATGACGGTTGTCTTCGTAAGGCCGCCGTCATTCAGCGCATACGACCCCTACCCTGTAGCAATAGCAAAGCTTGACGATGGGCCGAGAATCCTTGCGTGGTACAAGGGTGACCCCCAGCAGGCTAAGCCCGGAATGAGGGTTAAGATTCAGGTAGGTAAGAGGAAGGAAGGCTACCTGATGTATGAAATTGCACCGGCGTGAGGTGAGAGTATGAAGGTAAAGAAGGTTTGTGTGCTTGGAGCTGGAGCAATGGGCAGCGGAATTGCCCAGGTGTGTGCGACCGCAGGCTATGAGGTATGGGTGAGAGACATAAAGCAGGAGTTTCTGGACAGAGGGAAGGCAGCGATTGAGAAGAACCTCCAGAAGGCTGTGAGCAAGGGCAAAATGACCGAAGAGAAGGCAAAGGAAATTCTCAGCAGAATTCACTTCACCCTCGACATGGAAGAGGCTGTTAAGGACGCTGATCTGGTCATCGAGGCGGTGCCCGAGATAATGGATCTGAAAAAGCAAGTTTTCGCTGAAGTTCAGAAGTACGCCAAGCCTGAGTGCATCTTTGCAAGCAACACCTCAGGTTTGAGCATAACAGAGCTTGGAAATGCTACCGACAGACCGGAAAAGTTCCTTGGTCTGCACTTCTTCAACCCTCCGCCTGTGATGGCTCTCGTTGAGGTCATTAAGGGAGAGAAGACAAGCGATGAAACGATCAAGTTCGGCGTCGAGTTCGTAAAAAGCCTTGGGAAGGTTCCTGTTGTGGTTAAGAAGGATGTTGCTGGGTTCATAGTGAACAGAATTCTGGTGCCCTACCTTGTCCTTGCAATTGACGACGTTGAGAAGGGAGTTGCGACAAAGGAGGAAATCGATGCGACGATGATGTACAAGTACGGCTTCCCGATGGGGCCCATAGAGCTTTCAGACTTCGTCGGGCTGGACATTCTCTACCACGCAAGCCAGCAGTGGGACATTGTTCCGCAATCAAAGCTTCTTGAGGAGAAGTTCAAGGCAAACGAGCTTGGAATGAAGACGGGCAAGGGATTCTATGACTGGAGCGCTGGAAGGCCAAAGATTCCTCAGGAGCTTGCTGGGAAGTACGACGCAATCAGACTCATAGCTCCGATGGTGAACATAGCTGCAGACCTAATTGCAATGGGTGTTGCAGATGCGAAGGACATCGATACTGCAATGAAGCTGGGAACCAACATGCCCAAAGGGCCATGTGAGCTTGGCGATGAGATTGGTCTGGATGTAATCCTTGCAAAGGTCGAGGAGCTTTACAAGGAGAAGGGATTCGAGATTCTCAAGCCCTCAGAACACCTCAAGAAGATGGTGTCAGAGGGCAAGCTGGGAGAGAAGAGCGGTGAGGGCTTTTACAGCTATGGCAAGGGAGAGATGACCTTCAAGAACATCGAGATTGTTAAGGACACCGAGAACAAGATTGCAAAGCTCATAATAAACCGCCCGCAGAGACTGAACGCCCTCTCCCTCGACACGCTCGATGAGATCTTCGAGGCTCTGAGAATGCTTGAGAAGGATGACGACGTGAGAGTTGTTGTAATTACCGGAGCCGGAGACAAGGCTTTCTCAGCAGGCTTTGACTTGCAAACCGCAATGCAGGTGCCGGACTTCTTGGCCCCGGCAAACTCGATGATGGTGGCGGCGAAGGGACAGTGGGTCTTCACGCAGATTGAGAGGTTCCCGAAGCCGGTCATTGCAGCTATAAACGGATACGCCTTTGGTGGAGGGTGCGAGCTTGCCTTGGCATGTGATTTCAGAATAATGAAGAGAGGTGCCAAGATTGGGCTCACGGAGATCAGCCTCGCCCTCATCCCCGGCTGGGGCGGAACGCAGCGCTTGCCAAAGCTGGTTGGACTTACAAAGGCCAAGGAAATGATAATGCTCGCAAAGAGAATTGATGCCGATGAGGCAGAGAGAATTGGGCTTGTCAACAAGGCTGTTGATCCGGAGAAGTTCGAGGAGGAGGTTATGGCCCTGGCAAAGGAGCTCGCAGCTGGCCCACCAGTCAGCCTGAGGGCGGCAAAGTACGCCATTAACTTCGGAGCTGAGCTTCCAGCAGAGATTGGACAGATGATCGAGGCCGGAATGTTCGCTGTTGCAACCTCAACTCAGGATGTTGTAGAGGGTGTTTCGGCCTTCTTCCAGAGGAGGAAGCCTGAGTTCAAAGGAAAGTAAAAATTCACCTTTCAAATTTTTAAAAATAGGAAATTTTTTATTTCGGTTTGCTCATCATGGCACGGAGGTGGTTGAATGAAAATAATCGTGCTCGCAAAGCACGCTCCAGATCCGGAGTCGGAGATTAGCGTTGCCAGCGATGGCAAAAGCATAAGCCAGAGCGGATTGGTTTACGACATCAACGACTGGGACAGGTATGCTGTTGAGGAGGCCATAAGAATCAAAGAGGAAAAGGGCGGAGAGGTTGTGGTGGTAGGTGTAGGCACGAACTGCGACGACACGCTGAGAAAATGCCTCGCCATGGGTGCTGACAGGGCAATAAAGATTCCCGTTGACACGTCCTTTGACGCGTACCAGACGGCTGAAGTGATAAAGGAGGCAATAAAGGACGAGCAGTTCGACATGATTTTTGCAGGGCTCATGAGCCAAGACTTGAACAACGCACAGGTAGGTGTACTGCTCGCTGCAATGCTGGATTTGCCGGTTGCTACCGCCGTTGCTGAGCTTAAGGTTGAGGACGGAAAGGTTATAGCAAGGAGAGAGCTTGAAGGAGGCTATCTTGAGGAAGTGGAGCTTCCCACTCCGTGCGTTCTCACAATTCAGAGCGGTATCAACGAGCCAAGATACGTGTCGATTATGGGTATAAAGAGGGCCAAGTCGAAGGAGATGAAGGAAGTCAGCGTTACGCCAAGCATCTCAACGCTCGAAATAGAGAAAATGTATCTCCCGCCGGTCAAGAAGGCAGAGATGATTGAGGGTGATCCGTCACAGATAGCTGAGAAGATTATCCAGATACTGAAGGAGAGGGGGTTGATATAATGAAGGTGTTCTGCGTTGCCGAATACAGGTTCGAGGAGCTCAATCCGCTCAGCATCGAACTGCTAAACCTTGCAAACCAGATCAAGGGGGATGGCACGGCTGAGGCTGTGGTGATCGGCAAGGATGTGGGCAAGTACGCAGAGGAGCTTGCGAAGTACGCCGACAAGGTATGGAAGGTGGAGGATGACAGCCTTGAGAACTACACGCCCGACCTTTACGTTGACGTGCTGCTGCAGCTTGCCGAAAGAGAGAAGCCCGATTTGATACTGATTGGCAACACCGCCCAGGGCGGGGAGTTTGCACCGTACCTCGCAGCTAAGATGAACGTTCCGATTGCAACTGACGTTGTTGCCGTTGACGTTAGCGATGGAGTTAAGGTGTCGAGATACTTGATGCAGGGCAAGCTTATGGTTGACCTTAAGCTGAAGTCAACTCCCGCTGTGCTCACCATCAGACAGGGAGTTTTCAAGGAAGGGCCTGAGGTAGGCGGAGAGATAGTCGATGCCGGAATCAAGCCGAGCAAGGAATCGAGAAGGAAGTTCGTGTCCTACATCGAGCCAGAGGTCGGTGAGGTTGACATTACGCAGGCCGACATAATCGTGTCAGTTGGCAGAGGTATTGAGGATGCATCCAACATCGAGCTGGCTGAGGAGCTTGCAGAGCTTCTTGGTGGTGTGGTGGCTGGAAGCAGGCCGGTCATAGACAACGGATGGCTGCCGAAGGACAGGCAGGTCGGTATCTCAGGAAAGGTCGTGAAGCCAAAGCTTTATCTGGCCCTCGGTATCAGCGGTGCATTCCAGCACATCATGGGTATGAAGGACAGCGAGCTTATAATCGCCATCAACAAGGATCCGGAAGCACCGATCTTCGGTGTGGCTCACTACGGTGTTGTTGCCGACCTCTTCGAAGTTGTCCCCGAGCTCATCGAGAAGCTGAAGGAAATAAAGGGCTGATTTTATTTTAACTTTTTTATATTGTTCGTTATTGGTCATTCATTGCGTTGGTGGTAAAGCAGCTCCATGGTCTTACCTCAGCTGCAGACGTTCTAAGAGTTGTGGAACTGGTTTTGTCATCTCACCCATTTAAACCTCTCTTTATTTCAGGTTTCTTTAGCTGCCATTGACTCAATTTGGCGTTCGCCCACTCTGTCGCAAGCTGAGAGCTTGCTGACTACGTAACACGCGGAGTGTTGATAGCTACTAGAAGTTCCCAAAATATAGGGGATGCATTCCTAAGAAACCGAGGTGTCATGATAACAGATAAAAAGTTTTTAGAAGTCAAACACTATGGAGAATTATCTCATAACGTTATTTTTTAATACTCTATGGAACCAGAAGAGCGTAATCGAAAGAAGGTGATGTAGTTGAGTTTTGTTATCTGGATCACCGGGCCTAGCGGTGCGGGAAAGACGACGCTCGCTAATGCTCTTTACAAAAAACTGGAGAGTATGGGGTACAGGGTTGAGTTGCTGGACGGAGATGGCGTCAGGAGAAAGCTATACCCAAACTTAGGTTTTAGCGAGGAAGAGAGGTGGATGCACAATAGAGTTGTCGTGGAGATGGCGAGAAGGTTGTCGAGAAACGGTATCATAACGATAGTTTCAGTCGTGTCCCCTTACAGGGCGTGGAGAGAGTACGCAAGGAAGGAGATAGAAAAATTCGTGGAGGTTTATCCAAGATGTCCTCTCGAAGTTAGGATGAAACGCGACCCTAAAGGGCTTTACAGCAAAGCTTTGAGAGGAGAGATAAAGGGGTTGACTGGTTTGGATGGTGAATATGAGGAGCCAGAGAATCCTGAAGTTGTGGTTGATACGGACAAAAATGACCGTTGAGGAGGAAGTAGAAGCAGTCTTGAAGAAGTTGATGGAATTGGGCTATCTCTAATTCGAAACTTTTTTATCAACTCGTAGAAAGGGAGGCAGAGATGTTTGGCTATCTGAAATACAGGGATGTAATTTTAACCCTCACGAAGTACGAATTCAAGCAGAGATATAGAGGAACTGTCTTTGGTGTTGCTTGGAGCCTTGTGGTTCCTTTTTTGATGGCTTTGGTTTTGTATGCTATATTCAGTCAGCTTTTGCACAGAACAGAGTACAGAATATTGTATCTGATTGTCGGTATTTTCTTTTACCGCTATTTTAGCATGGGAACATCCATCGGACTTAATGCTGTAACTGGAAAAGCTCATCTGGTTACGAAAACGACCATTCCAAGGGAGATTTTGCCTTTGACGACGACACTGGCTTATGGACTAAGCTCTTTTATCGAGATGGTAATACTTTTGCCGGGTATAATACACTTTGGAGGTGATATCAGTTACTTCTTCTTGCTTGTCTTGCTCCACCCAATATACGTTCTTCTAGTATTTGGGTTGAATTTATCGCTCTCAGCTATTGAAGTTTACTTCAGAGACCTAAAAGAAATCTGGAGTGTTGTTACGCAGCTAATGTTTTTCATGCTTCCCATAATTTATCCCATAGATATAATCCCCGTGAATCTTCTGCCATACTATATGCTCAACCCCCTCGTTAGGTTGCTCAACGCGTACAGGGATGTTATGATTTACGGAAAACTCCCGGATTTGTTTGATATGATTTACGTTCTGCTGGTGACCTTCGGTATATTGCTTATCGGCCACGCAATATTTAAAAAACTGGAAAAAGGATTTGTTGAAAGATTATGACTGCTGTTAAGGTAGAGGGAGTTTCGAAGAAATTCAGAATACCTGTTGAAAGGGCGGATACACTTTTTGAAAGAATTGTGTCAGCTTTCTCCGGTGGCTTGAAGTACAGAGAGTTCTGGGCATTGAAAGATGTATCTTTTGAAGTTGAGAAGGGAGAAATTTTTGGAATAATCGGCCCGAATGGGGGAGGGAAGACGACTCTTCTATCAATAATTGCAGGTATAATGCACCCGGACAGTGGAAGTGTTGAAGTAAACGGCAAAGTCGTTCCCATTTTGGGTTTAGGAGTCGGATTCAATCCTGAACTTCCGGTAAGGGACAACATAATCATCTACGGAACGATTATGGGCTTGAAGAGGCAAGAGATTGAGAGAAAATATGAGGAGATAATCGAGTTCGCAGAACTCGAAGATTTCAGGAATGCCAAGCTGAAGAATCTATCCTCGGGAATGAAAGCGAGACTCGCATTCGCAACCGTTATCAACACTAATCCGGACGTTCTCATAGTTGATGAGGTGCTCGCTGTGGGGGATGTCAATTTCAAGAAAAAGTGCTACAAAAGGCTCAGAGAGATGAATGAAGATGGTGTCACAATTCTTTTGGTGAGTCATTCTCCCTCCATGATAAAGGGCTGGTGCCACCAAGCGATGCTTCTGAAAAAGAGTGTGGTGGCTATTGGTGAACCGAGTGATGTGGTTAAGGTTTATGAAAAGATGAACGCTAAGTGATAATTTTGAGTTGGCACTAAACGAAACTGCCTTTCAGGGCTACAAATTCTATTTCAAAACTCTTGGTTCTAAAACTGGAATGTTTTCGCTCTCAGCAACCTCAAAGAACTAGTCATTTGCTTACAGCGTTTCTTGCCTTCTGCACAAAATTTCGGCATCTTATTCCGTAGTCACCTTCCTCCTAAGCTCTCCTCAACTTAGAACAATCATTACTTAATCCAAGCTCTTCTCTGCACCCCCAAAACAAGACTTTCCAGAGCTGAGAAGCGTATCCTTTGCGGCGTGAAACATAGTATGCTGTGCTGCAGCACCTCTCGTAAACTCCTTTTTGGCGTCCTGAACAAGCTTCTCAGCTTTTCTGATTCTCAATTCTAGTTCATCCAATCTTTATTCCCTCCTTTTCAATGGAAACAATAAGAGAGAATTCCATTTTTTCATGTTGTCGAAGGTTTTTTGTCTATAATATTTACAGATATCAACTTTCCAATTTTTGGAATAAAGGAGTATGCTGCTTTCCTTGAACTGTTTCGGCAAACTTTAATCCGTTGACGTACCTCAATAAGGCTTCTTTAGATTTAGCCAATGTTATAAATTGGAATGCCCCTTAAGGGATTATGAGAAGGTGAAAGAGACAAGTATCTTTAATTATCCAAGAGTAAGCAGTGATTAGTATGAATCTGATAATCCATCACTGGGACACTGATGGAATAACCTCAGCCGCTTTGCTAATCAAAGCCCTTGAGCTGGACGAGTTCAGGAACATGAGTCCGCCAATTGGGGAATTTCGCTTCGATGATAGGATTAGAAAAGCAATCGAACATGCTGAGAGGGTTTACATACTCGATTTAAATCTCCCGTATGATGTTGAGGGCATAGAGAAGGAGACGGTTTTCATAGACCACCACATCCAGCCAAAAATAAAAAATCCAAGAGTTAGGCAGATAAACCCTTCTCTTGAAGGTAAAGAGAGCCCTTCAGCGTCTTTTGTCGTTTCTGAATACTTTGATGTGTGGAACACCTGGACAGCCCTTGGTGCTGTTGGAGATGTTGGAGAGAAGGCCTTTAAGATACCCAAAGTTGTGGAGCTTTTGAATAAAGAGGGTTTAGCACGAGAGGAGGTTTTGAAAGTGATTGAGCTGATAGACTCGAATTACATTGCGATGGACAGAAAAGGCGTTGAACAGGCGGTTAAGGTTGTATTGGAGAATTCAGAAAAGGACCTCCTCACCCACAAACCCTGGATTAAAAGGGCAAAAGCAGTAGGGGATGCCATTCAGGATGCCCTTTCAAACGTGGAAGTCAGGGATGGGATAGCATACATAACCTTTGAGAGCCCGTTTAACATAATCTCCAAAGTTGCAAGAAAAGCTGTCTGGGAGCTTGGCTATGATGGGGCATTAGCTGTGAACGGAAACTTCCACAAAAAAGCTCAAGTGTACTTCAGAGTCTCTCCTGATATCGCTGAAAAGGTCAATATGCATAAAATCATTTCTAAACTCAGGGAAAAGGACTTCAATGCGGGTGGTAAAAAGGAGGTTTTGGGTTGTGTTTGTGAGAGGGATAGAGTTGAAGAGGTTTTGGGGGTTATTGACGGTCATTTAGGTTGAAATAGGGGAAGGGTTGGTTTTTAACCTTAGCTCAACTAAGTTTTCGAATTTAGACTTTTGACTCCGGGTCTGCTTATAGAAATCTCAGCCACTTTTATGCCATTTAAATGGATTTCTATTGGCCTCTCTGTGTCAGGAATCACGTTATCTACTCTGAACCTCGCATTCTTGGCTATTGGGTTGTCTTTGCGTTGCTCTCCGAAATAAGGGGAGGGTAAGACCCATTGCACCTCTTTGATTCCTTCTGCATCTTTACTGTTAGGTTAATCTCTTTCTTTCTTCTCGGCAGAGCGAGAACACTTACAATCAGCCTTTCATATAACAGATTTGCATTTAGAGTGTCTATTCTGAAGAATTCCAGACCCTCAAGTGGCGAGTAATTTGCGCTAACCTTCGGAAACACCTTTTCCTTGGCGATTATTCCGCTTCTTCTCATGAAGTAAAGAGCCTTTTGGTACCATAGATTGTTCTCTCTACTACTCCCCAGCATTTGATCTAACTGTCCGAAGAACTCCATTCACTCCTAAATAGACTAAGATATCCAATGAGATCGAGTCATTCAATAATAACAACATTGATATTTTCCTTAACTTGCTTAAAGTCTTCGTCCAACGTTAAGAAAGCATTGCAGTTGCCTTCGATCGCTGTGGTGATGTGGATCAAATCTCTAGGGAGCAAATTGTATTTTCTGATCAGCACACTCAGAGTTTCAACTTTTGGATGAGCTAGGGTATCTATGTTCAGACTCGAATACGTGCGGCATACACTTTCGTGGAGAGTGATGTAATGATCGTGCTTTTCTTTTACAAACTTTCTTACAGCGTTGCGCCCCCTACTTCCGTAGTATTTTTCGGCACTTATAGCTAAAACAACGTAAAGAACCTCTCCATAAGATATGGCTGATGTGAAGCGTCTTTTACCAGCTATTAAAGATTTTATAGTCCGCCTTCTTTCTTCGCTACCGAGTAGCAGTTCTACGATAACGCTTGAATCAAGGTAGACTAAATCCATACTTCATCTAGCAGTTCAAGGATTTTCTCTTTAGAAGCTTCCCCTGCTATTTTTTTAACATGCTCATGAATCCTATCAATCTCACTAAAATCTTCTATTAGTATTTTAAACCTGGAACCTTCAGGGAGATCAACCTTTTCGAGAGGCTTGAACATCCCATTTTCGTATATTACTTCAATTACTCGGGGCATAGAATTTGATTAATTCAAAAACTTAAATCTCTTTCGTCTCACTTCTCCTTATCACTATTTCATTTTTTCACCGTTCGAAATGACTCAAGCTCTCTGGAATCGGGCAATGCTATCTACTCTGAACCTTGCTTTTTTGGTACTCTCAAAAGTCCTCTCTCCCCTCGAAATCTGATCTAAAAACCCTTTATCCCGAACAGAGCAAAATTCAAAGCAACCTTAGCTTGAGCTCGGAAACATTGGCTATATCCTTAAAATCGCTGTCCTTCGTTATCAACTCTTCGTTTCTGTTTATGCAGATTGAAGCTATGAGCAAATCTGCGAATGTTTTAGCTTTGCCCAATTTCACGAGTCTGCTCTGAATTTTATGCGCCAGTACAAAATCTTCGATGTCTGGGAAAAGGATTTTGCCGTAAAATTCTTTGTAAAACACAATCCTCGGATACTCCACAAACGTAACTGCAGTTATGTTTTCTCCTATTTTCTCCTTCCTTTTCACCTTTTCAATGACGACACTCGTGTCTAGTACAACCATTTTAACCTTTCCTTTTCCTTTTCCCTTAGTTTCTCTACACCTTCAACATCAAGCTCATCTGTTAAATCCTCGGATTTTATCCCCAGCATCTTTCTTACCTCTTCAATTGACAGTTCTCTAGTAGCTTTAAATACAGCCTGGAGTATCGCATTTCTGAGCTTTTCCTCGTCCATCCACTCGGGGATATCAATTACTAATTGTTTGGACATGTTTTAATTTCTACTCTGAAACTTAAATCAATTTCGTCTTCTTATCGCTATTTCAGCAACCTTCTTCTCATTAACGTAGACCTCTATCGGCTTCTCAAGATCCGGAACCACGTTATCTACTCTGAACCTTGCGTTCTTGGCTATCGGGTTGTCTTTGCGTTGCTCTCCGAAATAAGAGGAAGGTAACCCCACTTCACTCCTTAGTTTAGGAATTTCTTTAGCACCTTGTTTTGGTAAAAAAAACCAAGCCTTCCGCAATTGGTCTGCTACTCGGCAGATTGGCATGCAGAATATCGACTCTGAAAATCAACGTGCTCTTTCAAGGACAGCTTATCTTAATTTGCAGGTAACGGAGAGGTTTTGAAGCATAAGTTTATAACCATGGAGAACATATATTCCATATGGAAGTGCAAGTGCTGGAAGCGGGAAAAATTATAAGTCCGAATGAAAAAGTAATTGTTTGGAGAATAGGAGACTACTTCTTGATAAAAAAAATAGAGGGAAAAAAGACCTTGGAAAGAATTGGCGAGATCAGGAAGAAATTAGAAGATAGAGATATGCTACTGTCAGAGGAGGAGGTAGTTAAGACTGTCAAGGAGGTTAGAGAAGAGTGGAAAAGGTTGTAATAGATACTTCAGTAATCGCGGCAGCATTGATATCGAAAAAAGGAGGCTCATATAAATTGATCTCACATCTTATTGATAACAAACTGGAAAACCACGTCTCCAGGGAGATTCTGGACGAGTATTTTCGAGTTCTCATAACCAAATTAACCGAGTTCTTCCCTGTTGAAGTTCTTTTAGAGTTTTACGTCCTTTTGGAAAGTAAATCTAAAACCATAAATCCAAACGAGCAATTTGATATATGCAGAGATAAGGAAGATAACAAGTTTTTGAATACAGTATATGCTTCAAAAGCGAACTTCCTGATAACTCTCGATAATGATCTACTCGATCTAAGAGATGAGAATTGGGAATACCAAATTAAAGAACACAAATTTAAGATTTTGAAGCCGGAAGAGTTCTTGAAAATGGTAGAAAGCTCAATGAGAAATTCCCCGAAGCATTTCCGAAAAACTCGATGATAAAAAGTTGTGTTGCTCCAACCAACAGATCACCTCTGGTTAACCCCCTCTCTGCTTTTTTACGACTTCTTTGAGGATCTCTGCAAATCTTTGTGCTCCTTGAACCACCTGAGATATTTGCGACCATTCTCTTCTTAGTAATAGAGGTCATCAAAATTCATCATAAATGCCTTTTTGTCACTTTCGTCTCAGCTTTTCTTATCACTATTTCAGCCACCTTCTTTTCGTTGAGGTAGACCTCTATCGGTTTCTCCGGATCTGGAGCGTCCATTATGGGTTATTAAGGGCACCAGAATTTCCGTTTATGACATATTAGAAGCTTTAAAAAGTGGATGGACCATTGAAGATCTCCCTTGAAACTATCTGTTCTTGTTTACAGCGTTTTTGGCTTTCTGCACAAAAATTTCTGCATCTTTTAGAATTTTGATAGCCAAATCCTTCGAAACTTCTTTGTATATTCCGTAGTCACTTTCCTCCCGCAGATCAAACGCTCTGCTCAGCTTTGAACAATCATCATCACTTAATCCCAGCTCTTCTCTACACTCCCAAATAAGGTATATTGTTCCTCTGTGAGTTTTTGAATCCCTTCCATAACCGAGAAGCATAGCCTTAGCGGCGTGAAACATCGCATAATATGCTGTGCTGCAGCACCTTTCGTAAAGCCCCATCTCAAATTCCTTTTTCGCATCTTGAACAAGCTTCTCAGCTTTTCTGATTCTCAATTCTAGTTCATCCAATCTTTATTCCCTCCTTTTCAATGGAAGAAATGAGAGAGAATTCCATTTTTTTCATGTTCTCAAAGGTTTTTTTGTCTATAATCTTCACAGATATCAACCTCCCAATTTTTGGAATAAAGGAGTATGCTGCTTTCCTTAAGTCATCTTCTACACTATCGTCATTCACAACTACAAGTATATCTATGTCGCTATCTTCATCGAGATCTCCTCTTGCATAGGACCCGAAAACTATTATCTCTATTATTTCATCCTTGAATTTTTCCTTAAGTTCCCTCGAAAGCTCTAAGAGTTTTTCGTGCATTTAACTCCTATTACTTATAAAAGCTTAAATTCCTTTCGTCTCGAATTTTTGAACTTTTGATGAAATTCGAAAATTTGAATTGTATTAGCGATTTGGGGTATTCGAGGGCGTTGCTCTCCGAAATAAGGGTAGGGTAAGCCCCATTGCACCTCTTTTATTCCCTCGGCCGCCTCAAGCTCTTTTGAAATTGTGAAAATTGTGGACCACTTTAGATAGATCCGTCAATGACCTGCTCTGGAAGAGCCCTTCCTGCATCTGTCCTGTCAAAATCTGAATTGAAACTTACTATTTCTAAATTGTACTTTTTAGCCAGTGCATACTGATAGGCATCATCAAAGTCTAATTTATACTTCTTTGACACCTTAACGACTTCTTCAAAATCAAAGAGTGATAGGGATTATCCCACCTCTTACAAAAACATCTTCTACGAACTCTAAGAGTACATCCTCTGCCTGAACAGAATGATCCCGATAGAAAATACAGAAAAATCTGAGACTTGCAAGTGTTCTGCTGGGATTTCTTTCAGAAATTTCTCTGCCTCGTCAGCCTATCTTGTTCAAGAAGTATTTCCGAGATATGTTCGTATCGATTAAATACATTCAGCCCCACCATTCGAGGACCTTGTGCTGCAGCTCCACAGAGGTGTATTTGTCTCTCAGCTCTTTCAGTGCGCCTTTCCAAGATAAACTAAGGTGACTCTTCTCCCTCTTCGCTCTCCTTTCCAGCAGGAACTCTATGTAGTCGAGAACTTCTCTCTTGAGTTCATCGGGCAACTTTTGAAAGAGTTCATAACTTTTGTCCATTTCGATGCACCTCAATCAGTCTATAGTTAATATGGTTCTAAATCTTTGTTTTGAGTTCATTTATCTTTTAATTGCGATTTCGGCAACCTTCTTCTCCAGACCGGGACAACGTTATTCCTAGATATTGCTTTTCGAGGTGATGAGAGGTGGAAAGGGAGGTTTTTGGGGTTGTGGATTTAAGAAGAAAGATATAAATTTAATAAACCAATTTAAAGTGTGAAGGTTTCAATCATAGGCTGTGGATACGTTGGATTAGTGACCGGACTTGGTTTCGCAGAACTCGGCAACCCAGTAGTTTTTGTCGATTCGAATGGAAGCAAAATCAAATCAATAAACGATCTTATCCCTCCAATTTACGAGCCCGGCTTGGAGGAGCTAATAAAAAAGAATGAGGGAAAATTTTACGCCACAAATGATTATTTTGAGGCATTAGACAATTCTGAGGTGTCTTTCATATGCGTTGGAACGCCCTCAAAAGAGGATGGTTCTCTTGATCTCAGGCAAGTAGAAGAGGCTTCAAGTAAACTGGGGAAAGCACTGGCTGAAAAGGAATTTCATGTTATCGTCGTTAAGAGCACGGTTTTGCCTGGAACGACTGAGAACTTCGTGAAGCCGATAATCGAAAAAGAATCTGGCAAAAAAGCGTTTGACGATTTTGGTTTAGCTATGAATCCCGAATTCTTGAGGGAAGGCAACGCAGTTGAAGACTTCTTCAATCCGGATAGAATAGTGATTGGTGTTAAGGATGAAAGGACCAAATCTGTCTTAGAGGAATTGTATAAACCTTTCGATTGCCCAAAGCTTATTACAGAGATAAAAACCGCTGAAATGATAAAGTACGCTTCTAACGCCTTCTTAGCTACGAAGATAAGCTTCGCCAACGAGATAGGAAACATATGCAAGAAGCTTGGGATTGATGTTTACAAGGTGTTTGAGGGTGTTGGTTTGGACCACAGAATAAATCCATCATTTTTCAGAGCTGGGATTGGATTCGGGGGGAGCTGTTTTCCTAAGGATGTTAGAGCTTTGATTAGGAAGTCTGAAGAACTCGGTGAAGACCTACAGATACTAAAAGCCGTTATCGAAGTTAACGAGAAACAGCCGTTGAAGATGATCGAGCTTCTGAAGAAGCACATTCCCGACTTAAGGGGAAAGATTAGTGTTTTTTGTCCATTTCTGGGTCTTAAGTAAACCGCCGTTTTATTCTCCGAATCCTGAATATCCTCTCCATAATTACGATACTTATCTAATTTACATAAAAACTGCATTGTTTTATCCTTTACACAAATTTTCCTGCTTTTTATGCGTTTTGGGTAGCGAGGTTATAAGAGATCAACAAACAGTGCTTCTTTTCGGGATCTTAATTTTCTCGATATTTGTAGCTCTGATAGCGATCAATAGAAAAAATCTTGAATTAGATAGATTCGCAAAGTGGTATGGATTGCTCGCATTTGGCGTCTTAACTTCCCTCGAACTGGTTGTAACAAGGTCAGGCGACATAGCAAACTATTTTGGACCTCCAGAGAAAATTTTCTTTCTACCATCCTACCGCCATTACCCTGTAGTTTTTCTCCCGCTGATATGCGTTTACAGTCTTTCCATTTTATACTCTACTCTCAGCGAGGAAAATAAAGGTATGATTAAGACTTCGGCTAATGCCTTTCTAAAAACCATGCTCTTCACCCTTCTCATTTGCAGTTTCATCTTGAACTTTTTCCCAGGGATTAAAACAGGAGAACACAACTTTGTTAGTATGAGCGAAAGATCAGCAATACTGAAAACTTACGATGTTCAACCAGATGAGAACTTAAAAAAACTGCATCTTAATCCAGAAATTGTTAAAAAAAGGGCTAAAAAACTTGAAGAACTGAGACTCAGTGTTTTTGCTGAAAACAATATTTTGCTATACAAGCCCGACGAAGTTAAGCTCCTGCCAAAGCAATCTCAGCTCCAGGGAGTTTTAAGAATTTATAACGATGTAAAATTCGTTCTTTTCCAGCATCCAATCTCAAATGAAAATCGCTCAATTATCGTTTTCAATGAAATTTACATTCCCCAAAACGCAAAACTCAGGTTCAGCATTGCATTACATCCTGATGTCTGGGATCCAGAAAAAGGAGACGGTGTAACCTTCGAGGTTTACATAAGAGACGAAGGATTCGAGGAGCTCGTTTTCTCTAAGTACATAGATCCCAAGCACAATCCAGAAGAAAGGAAGTGGAACGACTTCGAGGTCGATCTGAGCAGATATGCTGGCAGAAACGTAACCATAATTTTCTCTACGCTTCCAGGCCCCAACAACGATTCGAGGTGGGATTGGGCATGGTGGGGTGAGCCGAGGATTGAATGGTAAGAAAGATCTACGAAGATTAAAGTTTTAACTTCAGCCTCGGCTCCCGTCTATAATGATTTCAGCCACTTTTTCACCGTTCAAAAATACTTCTATCGGCTTCTCCAGATCCGGAACTACGTTATCTACTCTGAACCTCGCATTTTTGGCTATTGGGTTATCGGGGTGTAGTTCTCCGAAAATGGGGGAAGGTAAGCCCCACTGGATTTCCTTTATACCTTCTGCGTCTTTTACAGTTAGCTTGACACCTTCAGCATTCTTTGGCAGTAGCAATCCACTGAGGATTAATCTGCCGTTGAGAAGGTTAGCCTGCAAAACATCGATCCTGAAAAACTCAAGATTTGCTTCAGGCAAGTAGTTAACGTTCACCTTTGGGAATATCTTTTCCTTCGCCATGATCCCCTCACGTTTCATAAACTCAAGAACTTTTTGATACCTCTCCTCAATCGCCCTCTCTATAACTTCCCTCGGAATCTGATCCTGCTGTCTGTAGAACTCTATCTCCTCTTCGCTCAATACAAACTGATTTTTGGTGCCAAAGTACTCCCTGAACAGCTTTTCGTTGGATTCCCTGAACTGCTCTAGGAATTTTATTCTTTCTTCGAGTGTAAAGAAGGTCTTAAGGATGCTGCCCTCTCTTCTGTCGAGTTCGAGGAGGTAGTTTACGACTTTCCAACGATCCTGCGGAGACAAATTGAGCTCCTCGTTTATTCTCCTCATAACCAGTGTTGAAAGGTGGCTCAGCGATGGGTTAGCTTCGATCTTGTATTCTCTTGCTTCTGGCATGTCTATACCCAAAGCTTGCAGAAAGTCGAGAATAACGTTGCCTTCCGGGAATAGTTTTCGGTCGTAGATTCTTACGATGATTTCTGCTTCTGGGAAGGCTTGTTTCCAATTAGATAACTTAGAATAATAATCAAAATACTTTATTTTGAATTTTTCAGTGCTTCTATTAAATGGGCTTTTAACCGCTTGTTTGTATCCTGATTCCAGCCATAAATCTTGTCTGCGTAAATAGCAGACTATTTTGGATACTCTGATATTTAAAAATTTTCTAAATTTAAGTATTTCATTTATATTTAAATTCAAAAAAGCCTCTGAACTTACAATCACTTTTTTTGGATTGTATTCCCGAATCTGGTTTTGGGACAAAATTCCTTTAATCCCTGACAACAATCACATACGCTCTCCACCCAATATACCTCTTGGGCACATCAACCTTTGCTGAATTACCGAAAGGCGTGACTCTCTTCTCGAAAACAACCTCAACCTCCTCTTTCAGAACAAAATCTCCCTTCTTCACTTCAACCCTCCTCATGTTAAGTATATCCATAGAAATACTTAAATACTTTTTGGTTGGAATCAGAACATGAACCTTGGATTCAGAGTGACAGGGAAGTTTGTAAGGGAACTTCTGGATGTTTTGGATGAAATTGCAGAGGAGATAAGACAGGAGGAGAAGGAAAAGTATCCGTACACAGAATGGGAGAGGAAGAGAGAAGTTGTTAAGGAAAGGCTGAGAAAACTCCCTGAATACGTTAGAGAGGCTATTTCTGTGATAACCGTGCAAAAGAGGGTGGGAAGACCAAAGAAAGTTGATCTGGAGAAGAGAGTTATGCTCTTTCTGTTTGCAAGGCTGATGGACAAATCAAACAGAGATATTGAGGAGCTTTTAGAGCTGTTTGAACCTTTATTCGGGATAAAGGTTAGCTACAAAACGATAGAAAGATTATACTCGGATGAAGAAGTTAGAATGGCTTTACACAACCTCTTCATCCTTCTGCTTAGAGAGGAAGGAGTTTCAGGAGATTTTTCAGGAGATGGGACAGGATACAGCCTAACCATCACTAAGCACTATAGAAGCAATCCTAAAAGGAAAGGTAAAGACTTCAGATACGTTTTCAGGATAATTGACATCGATACGGGAATGTACGTTGGCTTTGGCTATTCTGACAGATCTGAGAAAGATGCCTTTGAGAAGGCTTTAGGAATGCTCAAAAGCATGGGGGTGAAGGTAAACTCGATTTCTCTGGATAAGTATTACAGCAGTAGGAAGACTCTGAGGCTGTTTGATGCTGAGACAGCTGTCTACGTCATTCCAAAGCGAAATCTTGCCAGAATAGGATTTGACTGGTTGAGGGTTATCGAGAGGATTGTTGAAGCTCCTTATAGGTTTCTGAAGAGGTACTTCAAGAGGAACTTAAGTGAGGCAGGATTTTCTGCTGATAAGAGGAGATTTGGATGGTTGATAAGGCAGAGGAGGGAGGACAGGAGAGAGATGGCTTTGTTTGCTGTTGGGCTGTGGCACAATGTGTTTGCTGTTAGGGTGGTGAGGTAATTTTGTCCCAAAGTCTCCCGAATCTCTGATTCTAATAAACTACAAACATTTCCAATTTGAAGGTCTTCGATACCCCTTGCTTTCGCAATATTTGGTCGAAGTGACAAAGGCAACAAATGGTGGCCTGAATTGAACAAAGGCGTTGAGGGGTATAGGACGCCATGTTTTTTATATAAAAAGTATTTATTATTAATTAAGAATCTTTGTATAGTCGTCGTTCCAGTTTTCGGAAGTCCAATGTGAAGAAAAACATCCATATCAGAACCCCTCCTTATACATATCTACAACTTTTTCCCACAGCACCATGTCCTCCTCATTAATTTCCATCAGCTTCTTGTAGAAATCTTTACCAACCTCATTCTTTATAATTTTCAACCTCTCCTCTAAAGGCATATCGGGACTAAACTGAACATTGGTCCTAATAACACTTGCTTTAAACTCAGGGAAATATTCTCTCACGGTCTCTTCCAACTTTGTCATTGACTTTTCAAATTCCTCTACCAACCCTATAAAAGGAAGTCTTTTTAGAGCTATAAGTGCTTTTTCCAGCGGTTTCATGTTCTTTTCGCCATGGAGCATATCTGCCAATCTGAAAACATGGAAATTGCTTACATTGAACTCCTGTCTTGGTATAGCCAACCTTATTTCGACATAGCCTTTAAAGTCCGTATTGCGAGCAATGACCGGTCCAGGGCGAAAAATGTCCACCTGCTTCCTTTCATAATGGTATGCAGAATGAATCCGAATAATAGGATGTCTTACAAAAATAATAGGAATGATTTTGATACCTCTCCTTTCCAAAAGTGTGGAGTCAAACAACCTCGCCGTATGGGATGAGAACGCAACTGCATCGCTCTCATTTTCGATCCATTTAATTACTTCCTTTATATTTTCGTAGTAAGGCCACAGTTTAAACTCTTTTTTTACAAATCTATCTCCAAAATTCTTTTCAAGTATATAATCCACGGCAGAACCAGCATTCTTAAAAAAGTGAAAATGGAACAGTATAACTCTATTCACAATTCCACCTCTTTTATGGTTTTAATATTCATTCCACTCTCTATGTATTTAAAATCCCACATCAAATCCATATCCGTATTTCGATCAACTTTTCTTTTTACAATTCTTTCACCTTCCTCAACCAACAAGAGCCACCTCCAATCATTTTTTTGCATTTTTCTAATACTTTATTCGGAAAACGTGTCGATACATAGTAACTTGAAAATACAATTTTAAATATTTGGTTGTACATTAAAAAGGCCCTTAAAAGATACATCTCGTTCCATCCTCTGTTTTCTTTGAACACCCAGTCCTTTGGATATTCGTCAGGTATGAAGATGTCGTGAAAGTGAATCAACACTCCTTTATGTATCCTTGGCATTATTTCAAAGAAAATATGATTTACATCACTACCCACTTTAGCCACATGCGTTGAATCAATAAATAAAATGTCATTTTCCTCTAAAGTCTGTAGTATCCCTAAATTATTTCACTACCCACAACCAACTTCATGTGAGAAAACTAACGAACAAAAAGATCAGATGGATCATCAAACAACTCGAAAAGGGAACCCCAGTAAGAGAAATAGCAGCTGTGATGAGAGTAACACCAAGAAGGATCTACCAACTCAAAAAACAATACGAAGAAACAGGAGAAATTCCAGAACTCAAACAACCTGGAAGAAAGCCCAAGCCAATAGACAAAGAAACTGAGCAAATAATCCTGCAAGCCTACGAAAAATACAAGCTCAGCCCAGTTCCGCTGGAAAGGCTGATAGAGAGGGATTACGGCATCCACATCCCCCACAACACTATATACAGAATCTTGCTAAAACACGGTTTGGTGGAGGAGAATATGAATAAGAAAAAGCGGAGGAAATGGGTTCGTTATGAAAGAAAACACTCAATGAGTTTATGGCAGGGAGACTGGAAAAAGCTTGGAGAGAATTGGATAATAGCCTTCATGGACGATGCTTCCCGCTTCATCACCTGCTATGGAGTATTTGAGAAGGCAACGACTGAGAACACGATCAAAGTTCTCAGGAAAGGGTTCGCTGAATATGGAATTCCAGATGAAATATTGACGGATCACGGAACTCAGTTTGTGGCTGCGAAGAGCAGGGAGAGGGCTAAGCACAGATTTAAGAAATTCCTGGTTGAGAATGGTGTTAGGCATATTCTTGCCAGAATAAACCATCCTCAAACCAATGGAAAGATTGAGAGGTTCTTTGGACTGATGGAGCAAAAAATTGGTCTTTTTGAATCACTGGATGAATTCGTTTACTGGTATAATTACGTTAAACCTCACATGAGCCTTAATTTTGAAGAGCTGGAGACTCCTTATCAGGCTTTTCTCAGGAAGCTGCCTGCTGAAAGGGTGTTTGAGTACGGGAGGTGGTTGATTGAGGAGTGAAATTATTTCGGGATATCACATTTTCCTCTAAAGTCTCGAAAAATGATAAATCAACATCTTGCACTGGTTGATCAATTAACTCAGCATTTCTGTAAAATAAAATTCCTCTTCTCAAATAATCAGATGGGTAAGGTTCAATAAGAGCTATTTCTATTTTATCATTATAGAACTTTTTATTCACATCCATAGCTATAAGTGACGAGAATCCTGAACCTATTTCTACAATCCTATTTGGTCTGTAGTGAATTATGAAAGCAAAGTATGCCAAAGCATCTAACTTTTCAAACACCCCATTATTTTTATAATATATACATTTTAGATTATGTTCGGGGGTTTCTGGATAATCGAATAAGTCAACGTAAGAACCAATTATCTCCAAATGCTTCAATTGTTCTTCTTTATTCAAGTCTATGCCAAGGACCTCATTATCAGTTCGAACTCTAAATATTTTTTCCTCCCGTCTCCTTACCTCTTTTATATTTGGAATAGGGGAGTAAAAATGACCTGGTGGAAATATTTTTCCGACCTCCCTGTCCACACTTTCACCTCTAAATAATATTAATGATTTTATTTTTTGCAACATTGTATGAAAAATTACACTTAACATGCTCAATCGACCTCATTGAAATTTTTTCCCATAGAGCTTTGTCTGTATATAGTTTGACTACTTTTTCAGCAAATTCTACCGGATCATCGGCGATTAGTGCATTCTCCCCATCAATCAATCCCATCCCCTCCCCTCCTATCGACGTTGTTACTACAGGCACACCATGAGCCATAGCTTCACCAATTTTTCCCTTAACACCAGCGCCGTATCTAAGTGGCGATACGAATACCCGAACGCTTTCAAAGTAAGGCTCTAATTCTCTAACATACCCTGTTACAATTATATCATCCGAACTAAGCGACATAATTTCCTCAGGAGGGTTGCTCCCTACGATTATAAATTTTACTTCCGGTAGTTGTTGCTTAATTTTTGGAAATATATCATTAATGAACCATTTTACTGCATCAATGTTGGGAGGGTGGGCAAAACCGCCTAAGAACATTATATCTTTACGATTCTCGAAACTATTTTTTGGAGGTTTTATCTCATGGATGTTGGACAGAACCTCCACATTTAGTGTTGGATCTTCTTTCAGTAGAAGTTCTTTTTCGAATGGCGAGACTACCAACGTCAAGTTGGCCAATCTCGCCAACTTCAGTTCAATATTCTTCAACTTTTCGGCCAACTCTTTAACTTTGTCATTTTTTTCTAATTCTGCTCTCCTCATTTCTCTCAAGAAGTGGAGATCCACTGTATCAAAAATTATTTTCGCTTTACTGCAGTATTTACGAACTGCTAATATATGTTTCTCTGCTATCGGTGCCCTACTCAAGATAACTATGTCAAAGAATTTTCCGTGGTCTTTTAAGTAGTCCTCAATTGATCTGGTGTAGGGCCCGTAAAGCACTTCGATACCAATCTGCTGCAAAATACTGGTATACGGCTCCATTTTTGCCAAATTATCGCCTATGAACGTAACACAATGACCAAGCTCTATCAAAATTTTGAGTATATTATACATCCTGTAGGAACCGCTATCTTTGTCAAATGTTGGAACATAGTGGTCAATCACCAAGATGCGCTTTCCTCCGTTCCTGCATCTCGCCAAAAACAAGTTTGAAGGATCAGGATTATAATGGTGCTTTAGCAAGGTATCTTTCCATTTTTCGTAAAACTTCTGTCTATTTATTTCTTGAAACTTCTTTACGCCTGAACTCGTATCTGTTCCACATGTTGCCCCCTCTAAATGAATTATCACGGATTTCGGTTGGTACATTACCTTGTAACCCATTTTTCGAACAGAAAAGCATAAATCTGTATCTTCATAGTAAGCAGGTTTAAACCTCCCGTCAAATCCCCCAATTTTTTCGAAGATCTCTTTTTTGACCATCAGAGCAGCACCAGAGCAGTAATCCACTTCTCTAACAAAATTGTATTCGTCTTTCTGGGTCGTCGTATCTTCCGTAGTTCCACCCTGATGCGTCTTTCCATATTATTCCCCCAGCCTCTTGGAGTTTTCCATCCGGGTATGCGAGTTTAGCGCCTACTGCCCCAACATCTTCTCGTTTTATCAACTCCAAAAGTGGTGGTAGCCATCCTGGAGTAACGATGGTATCATTATTTAAAAATAATATATATTTTCCTGAACTAGCTTTTGCACCAATATTACAGGATTCAACGAAGCCTACATTTTCTTTGTTTCGTATAATCTTCACGTTTTTGATTTTATCAAATAGAGTATCAACCTCCTTTTCTGTTGATGCATCGTCAACTAATATAACCTCATATGAGCAACCAGCAGTATTAGAGAGTATTGATTTCAAGCAATTATATGTTAATTCTGCATTATTATATACAGGAATCACTATTGAAACTTCAGGATTTTCGAAATTAGGAAATTCTAATTCTGACACATCAGCTGTATTGAAAGATGTACTAGGAGTACCGTAAATGTCTTTAGTCTCAATTTGCATCTCTTCCAACTTTCTTTGCTTTCTGTACTCTGACGCGCTTCTCCACAAACCTCTGAATCCAGAACTAGCCAAAACCCTCAACCCTTTAATCCCCAAATCATACCACCTTCTCCTCCTCGTCCCTAATGGAGCAACTCTCTCAACAAAGGAGTGCCACTTCATCACAGCTCTCCACGTAACGCTGGACTTTATCGAGTCCAGCTCTGCTGCCAGTCTAATATTCTCCTCCGTGAGATTTCTTATTTGCTCTTCCCTGGCAGCAAGTTCCGACTTAACCCTCTGCTCCTCCTTCCTAAGCTCTTCAATTGCTTTCTCTCTTGCTGTAAGCTCTCCATTCAGCCTCTCCACCAAGCTCTCCTTTTCCTTCAGCTCCCCCTCCAAGCTCCTTATTTTTTGCTCCAAGTTGATCGATTTTACCTTGAACTCGTTCAGCTCTTTGGTTTTCTCTTCGAGCGATTTTGTTAGAGCGGATACCCGTTCCCTCTCACTTTCAAGCTCCCCACTTATCCTCTCAAGCTCATCGTTGAGCCTTTCGATCTCAGCTTCCCTATCCCTGACCGCACTCCTCAGGCTCTCTATCTCCTGCTGCAACCTGCTTAATTCTCCATCCTTGATTTTCAACGCGTTTTCAAGCTCATAGACTCTTCCACTCTTCTCGGCCACCTCGGTGTTTAATTTATCCAGACTCGCACTCAGATCCCCTATTTGCCTCTCTTTCTGCTCAACAATTGAATTCAATCTGCCAACTTCCACCTCCAGCTCCCTTAACCTTTTTTCAAGATGCCTGATGTATTTTCTGAAGTTGTTGATTAGGACACTACTAACATCGGTAAGATAACTTCGATAATCAATTTCTTTCAGCGGTGAATCTGATGCTATCGCAATAAAATACATAGGTTCCTTCCTTTCAGCCTCAACTCTAACAAAACTCCTCTCTCCCCTTTCTATTACGAATTCACTGCTTCTATCATTATCTTCTGTCAGGCACCAGATTTGCGAAGAAGGATAAACTCTCTGCCCGAAAAAGTAGATGTGCTTGAAGTATCTGCCAAGCAAAGCTTTAAACTCATCAAAGTACAGCTCCTTTACGTGAAACGGATTCTGATAGTTTGGTTCGTCACTGTAAACCTTTTTGTTGGGAGTCGACACAACGAAAATTCCATCCTTCTTCAAAACTCTCTTCACTTCCTGAAGCATTTCCTCATGTTCTGCAATGTGCTCAAGAACTTCAAAACAAATTACAGCATCGAAAATTTCCTCACCATCGACCGGTATGCTGGTAACTGAACCGACACGATATTCAAGATTGCTTCTTATATATGTGCTGCTCGCGTGCTTTATAGATTTATCATCAATATCCACCCCAACAACTTTCTTGGCGTATTTGGATAAAATATAGCTCCCATAACCCTCACCGCATCCGAGGTCCAAAACAACCTTCCCCTTGACAAACTGTGCTGCAAAATAATACCTGTGAAGGTGCTCATAGTGAATTTCCGCTCCAACCTCTTCAGGTTTTGCCGTTGGAATATATCTCCCCCCCGTCCACTCTAACATACTTTGCACCCGCCCCAAATTATTCGAAAGCCACCAATACTTTATAAAAGAGTTTCTATGCACCAGCTACCTTTCTCTACGACGAGTTTGACAGATGGAGTGTTCCATTTCCGTGGAGATATCCTCAACTTCAGCGCGTATGTCCTGAACACTTGTATTATTCCTTTTCCTGAATTCCTCTAAATCACCAAATATGCTTTCCTCTCCAACAACGATTCTGGGCCCGATTACTGTTTTTTCTGGACATTCCTTTCTGATCACACATAAAGAATTGTAAAACTCAACTGATCGTATCGTAGCGAGCTCTGAGTCGTCAAAACTCAGGTTATACTTTTCAGCAAACTTCGAAAGTAACCACTTCCTCGATTTGCCCAATCTCCAATGCTCGTAGTTAATAACATCAATGAGGGTTTTGAAGAAATTAATTGCTGAATAGTATTCAAACAAACCGCCGCCAAAGTTTTTCCAGTAACTGCAACACAGGTCTTCGACAATATATATCCCACCGTAATTCAACAGAGGGTAGTAATTTGCAAAGGCTCTAATTATATCGGACGATTTATGTGAGCCATCGTCTATTATTATGTCCAAACTGCTAACAATTTCTCTCACCCTTTTAGCAGTCAATAAATCACCTGCATCTCCTATCACGATCTTTATTCGCTCGTCGTCGTAAGTAAGCTCAGAGCATCTTTCATCTATGTCGCAGCCAATTATATTTTTTGCATTTGTAAAATATTTCGCCCAGATTTCAAGGCTCCCACCATTCTGAACTCCAATCTCCAAAATGTTTACTTCTTTATCCTTGTAGTCTGAAAATAACTGCTCATATATTTCTAAATAGGAAGTCCATTTATCCGTCACCTTTCCTTTATGCGTTCTAAATAACTCCACGAGTCTATAAGTCATAATTTTAGATTTCTGCAGAATTATGTAATATAATTTTTACTTACAACAAAGGTCGGCTAAAGATGCATTGCCAATAAGCGTGCTACAAAGTGCGCCAATCCAAGCCACGAAGTAGCGAATGCCAAATTTTAGAAATTGTGATTGAGCAATCAAAAAAGACTGCAGCCGAAACCTATTTCTTCTTTCATGCAAACTAATAACATGCCAAAAGTCATTGAAGCCATTTACGAAAACGGAGTGTTCAAGCCCCTCCAGAAAGTTGAACTCAGGGAGGGGGAGAAGGTAAAAGTCATTGTGGATCGGGGACTTACCCAGTTATTCGGGATGTTCCGACACAGGCGTAAGACGGACCTGGACGAAGATATGGATCTGATGATAACGGAGAGAGCATGAAGGTCTTTTTCGACACCTCTTTCTTTGTCGAGTATTTTAGAGGGAATGAGAATGCACGGAGGATTTACGAAGAACTGAAGAATTACGAATATTTTACATCGCTCAATGTGGTAGAGGAAACGACCTATATACTCATGAAGTTTACCGCTTCTGATTTTGTGAAATTGGAGAAGCACTACGAAGTAATCAAGAAACTCAAGGAAGATTCAAATGTGTACGAGAAAAGTCTCAAAAATGCAAAGCTGTTTTACAGCTCAATTCTTCATGACGGATTCCAGATCCTGCCATTGCCTTCTTGGGACCTCGTTCTCGAGATTATGGAGCGATACAGACTCCTGCCAAACGATGCCCTAATAGCAGCAACCTGCAAGCATTATGGGATAAAGAAAATCGCAACCTTCGATGAGGATTTCAGGAGGGTTGACTTTCTGCAGGTCGTAGAGCTTTGAACTGCGTGCTACGAAGTGAGCAAGCTGAAAGCTTGCCACGAAGTGGCGAACGCCAAATTTTAGAAATTGTGATGGAGCAATCTAAAAGGCGGCAGCCGAAACCTATTTCTAAACTGTAACCAAATAACAGTATGCCCAAAATAATCGAAGCCATTTACGAGAACGGCGTGTTTAAGCCCCTCCAAAAGGTTGACTTGAAGGAGGGGGAAAAAGCCAAAATCGTTTTGGAATCCATCTCTGACAAGACGTTTGGTATTCTAAAGGCCAGCGAGACGGAAATAAAAAAGGTTCTGGAGGAAATAGATGACTTCTGGGGTGTTTGTTGATACAAATATTTTGGTAAGACACCTTGCTGGGGATCAAAAGGCAAAGAAATTAATAGATCAAATTGAGATCGGGGAAATTCGCGGATATATTAACCAAATCGTGGTTTCGGAAGTTGTCTTTGTGTACATGAGACTGTTGACAAAATTAGACGCAAAAACGCTGAAGAGAAATCATGAGATTATCTGCAAAATTGACCTTGAGCCAGTTTACGAGATTCTAAGCATTTTTGTCGAATTACAATCTTCCAATTTGATTACGGTTGAATCTCGGAAAATAATGTCGAGATACGGGCTTTTACCAAACGACGCGTTAATCGCTGCAACATGCAAGCATTATGGCATCAGGAAGATTGCAACTTTCGATGAAGATTTCAGGAGGGTTGACTTTCTGCAGGTCGTAGAGCTTTGAACTGCGTGCTACGAAGTGTGCAAACCGCCCATGAGACTTCTAACCCAAACAGGTTTGCCACGAAGTAGCGAACGCCAAATTAGGATTTTAGAGATTGTGACCGGCAATCGAAAAGGAAAACATCAGCCGAAACCTATTTCTAAACCTCAACCAAATATCAGTATGCCCAAAATAATCGAAGCCATCTACGAAAACGGAGTTTTCAAGCCCCTCCAGAAGGTGAATTTCAGACCGGGATCCAAAGTAAGAATTGTGATTCAAGAAGACAAAAAAGAAATCCTGCGAAAATACAAGGGTGTTTTCGGAAAAGCAGAGGTGGAGGAGTTGAGAGAATACGAAGGGGAGGTAATGCTTTGATCGTTTTGGATACCAACATTTTCTACAACTTCCTCTTCGAAACGAACTTGACCGAAAAATCTGAAAGAATTCTCGAAACCTACGAACCGCTGTTCTCGACTTTCACTGTTTGGAACGAGACGATTTACGTAGTTTCAAGAAAGCTTGCCGAGATAAAATTTGGAATAAAATCGTATGTAAAGTTCAGGAAATTAGTGGCAGAGGAAGGATACAGTTTCTGTGCCAAGGAGATAGAGGCTTTTGAAAGTGTAATTCGAGACTTAAACATAACAGTCTTGAGAGACTATCAAAATCCGCGGGAAATATCGGAAATCATGAGCAAATTCAAATTACTTCCGAACGATGCCCTGATAGCTGCAACCTGCAGGCATTACGGGATAAGGAAGATCGCCACCTTCGATGAAGACTTCAGGCGAGTAGATTTTCTTGAGGTTGTTGAGCCTTAGGGGAAACCTATTTCTATTCTCAGACCCACAATCTATATGCCAAAAATCATCGAAGCTGTATATGAGAACGGAGTTGTTCAAGCCCCTTCAGAAGGTTGACTTGAAGGAGGGAGAAAAAATCCGACTTAGATTGGATGAGAGGGGCTATATCGATCACAGTCTGATCAGAGAGCTTGAAGTTTTACTTAAAAACGCACCAAAAACAAAAATAGACCTCAGAGAACTGGAGAGGTTACACGATGTCGGAAAAATGCTTTATTGATACCACAGTGATTCTCGAAGTCATCTTAAGGAAAGAGTTCAAGATTTTAGAGAAACTGTCGGAATACGTTCTCCATACATCTGTAAACGTTCTTGAGGAGGCATCTTTCAAGATCATCTTTGTAAGCGTGGTTGACGAACTCTCCGTTAGCCGTGTCAACATTTTCAAAGTTAAGGATAGCTTTGAGAAAGGTATAGGTTCATCCCTAACTGAAACGAGGCTTCACGCACTAAATGTGCTTAAGGATGCTCTGAAAATCATAGAAATCGACGAACACATTTTTGATATGGCCAAGAAAATAATTCTGGAGTATAAGCTCTTGCCAAACGACGCCTTAATAGCTGCCACCTGTAAGCATTACGGCATAAAGAAAATTGCAACTTTCGATGAGGATTTCAGGAGGCTTGATTTTCTTGAAGTACTTGGACTCTAACTGAAAAATCAAAAAAGAAGCACCAGCCGAAACCTATTTCTTCTTTCATGCAAATTAATGACATGCCAAAAGTAATAGAAGCCGTGTATGAGAATGGCGTGTTCAAACCGTTACAGAAGGTTGACTTGAAGGAGGGGGAAAAGGTTAAGGTGGAGCTAAAGGAGAGTGTTGTGGAGTCTGTGGCTGGAATTCTCAAAGTGAGCGATGAAAAGGTGAAAAAAGCCCTTGAAATGATTGAGTATGGAGAAGATATTTATTGACACGAATGTCATAATCGACCTGCTGAGAGGAAAGAAAAGCGTTGTTTCCTTCTTCCGGGATGTGGAAGATGGTGAAATACACGGCTTGACTAACAAAAACGGTGTTTCTGGAAACTGTTTACGTTTACCTGATCCTTACAACGGATAAAGGTCCGCTAACCTTAAGAAAGAGGCCAGAGCTAATTGAGAATGTAAATCTGGAGCCAGTTCTGAGAGTTTTTGAGATTATCGACATGCTGCCAACTGACAGGATTGCCAAAGAATACATAGTTGAACTTATTGGAAAATTTGGATTGCTGCCAAACGATGCCTTAATCGCAGCAACCTGCAAGCACTATGAAGATTTCAGGCAAGTGGATTTCCTTGAAGTTGTAGAGCCTTGAATTCGTGCTAAGGAGTGTGCAAACCATCCGGCAACGTAATCTCAGTGTCTATCGGAGAACCCCTGCTAACCTCGCAACCTTCAGAGCCTTGCCAAAACCAAGCCCCTCGATGTAGTCTTCAACTGCCTTAAACCTCACTTTTTGCTGAACTTCCCTCCTCTTCTCCAGAAACTTCCTGAGCTCTCTGATAGCGTCGATTTTTGACTTCAAAATTGCAAAATTGCCCCTCAGGCAGAAGAACAGCATCGAGCTGAAATTTCTCAGGATGAAGTAAGGAAACTCCCTCAGAAGTAAATCCCTGGGCACGTTCTTAACCACACTCCACACCCAGTTCCTGCTGTTGTAATACACAGAGAAATCCGATAAGAAGCCCGTAGATGCTGAGTGTAGGTGATAAGCTATGGCCGTTGGAACGTACAGAATCTTCCAACCTCTAATCAATGCTCTTAAACTCAAATCCACATCCTCGTTATACATGAAGTAGTCCTCATCAAACAAACCCACGTCCTCGAAAAGGCTTCTGCGATACATTGCAGCCGCAGCGCATGCTCCGGCAACGTAGCAAGGCTCGTCAAACTGCCCCTCATCCTTCTCCAAAAACCCCCTCTCCATCACAGCCAGACCTCTGTGTATTGCATGTCCCGCCGAGTTTATTCGCCCGTCCTCAAACAGTATTTTGGATGCAAAGATTCCCGCCCTTAAATCATCTGCAGCCTTCAGCATCTCTTCTGCCCAGTTTCTTTCCAGAAAGGCATCGTTGTTTACGAGGGCAACGAATTTAGTGTTTGCCATTTCAATTCCCTGATTGGCAGCCTTGGCAAACCCCAAATTCTCCTCATTCCGAATAACCTCAAACCGAGAGTAATAATCCTCAAAATTCCTCAAAATATCTCTGGATCCATCTGTTGAACCGTTGTCTATCACCAGAACTCTGAGTTTTCTGTAAGTCTGGTTTATTATGGAATTCAGGCATTCTTTCAGGTATTTTTCCCCGTTGTAGTTAACCACTATGAAGGTCAGCATCTTCTCCCTTTCCTACTTAAAATTCCGTGAACCACCCCTTTAAGGTATTGGATGATGTCACCTTTCCTCTTCAGCCTCACCAAATAGTATAAAACCCTCAGCGGCTCGGTAATCAGCGCATAGAAAAACATCGCTTTTCCAGCTCTTCTCGCCACTATCAGCCAGTTTCTGGCAGTATAGTAAAGATAATGGGGGCTGAACAGTCCCAGGGAGGCAGATACCTTGTGTCTCACCACAGCTTTGCATACGGCGAGCCTGTAACCCTTCTTCCTCGCTCTTATGCACCACTCCGTCTCCTCGTGCATCATGAAAAGCTCCTCGTCAAAGAAGCCCACGTCCTTCAAAGCCGAGCTTCTTATCAGCATCGCACATCCAACAAGCCCAAAAGGAGAGTCGAAACTTATCTCAACCTCAACCATCTTGTTCTTCAAATGCAAAACAGGATATCCAAGAAAAATGCGTGTGCCAGCAGACCATATTCTTTCGTCGCCGTAGTACTTCACCACAGGCTGACAGGCTGCAATTGTCTCATCTTCTTCCATCTCTGAGACCATTCTTTCTACTGCATCCCTCTCAAAAACCACGTCGTTGTTGGAAATCAGCACGTAATCGGCTTTGTCAATAACAGCTCTAATGCCAGCATTGCAACCTCCCGCATACCCCCTGTTCTCACCGAGTTCTAGCATTTCAACCTGAGGATACTTCCTTCTGAGCTTCTCTATCACCTCTCTCTCCGATCCGTTGTCCACCACAACTACCCTGCACGGATATGTCTGGTTCAAGAGGGAGTCTATGCATTCAGCGGTATCATCGAAATTGTTGTAGTTCACAACGATTGCGTAAACAGTCCTCATTTATGCGGAGGATAAAACCAGTCCCACGGCTTTCCGCAGCGAGGGTCGTCTTCCCTGCCGTTTATCTTTGCAGGCACAATTGTGGAGTCGTTCCAGGGCCTCCTCACCTCGTCGGGATTCTCGTAGTCATACAGTCTGCTGACGAAATACACCAGCACTGCAGGCTCCACCCCAATCGCCTTGAAGCCGTGCCAGTAATGTCCCGGCACCCTCACAACCTGAAGGTTTTTGCCCGTCGAAACTATTTCTGCCAGCTCCTGAGTTTCATCATCGTAGGCACATATCTTTATCGCCCCGCCTATGCAGACGAAGTAGTCCACCTGCCCCCTCTCATGCTTGTGCCAAGCCCTCACGATTCCCGGATAGGTCACGGACATGTTCGCCTGAAGGATTTCATCCTCAAAAACATCCCAGTCTCTTCGCATTATCTCCGTGAAGAAACCCCTCTCGTCTGCGAAGGTTTTGAGCGGTTTAACAACGATACCTGGCAGCATACTACCACCAATCAAACCAAACCCTTCTCAGCTAAATAATCTCTTAAAGCTTCCCTCCAGTGCCTCATCTTAATGCCAATTCTTTCGAGTTTGTAGTTTTGCAGGGCAGAGAAAGCTGGCCTTCTCGCCAATCTGTTAAGCTCGCTCGACTTTATTGGCTGAATTTCCACATCCCAGTCGAGAATTTCGAATATTGCCTTCGTAAACTCAAACCACGAGCAGTATCCGTCGTTTACCATGTGGTAAATTCCGTAGTCGGGGCGGAGTTTGAGAAACTCTCTAACAGCGAGGGCCACGTCCTTGGTATAGGTGGGGCTCATAAACTGGTCCGCAACAATCCTCAGCTCCTGCCCCTTTCTCGCCATATCCACCACCCAGTTTACGAAGTTACCGCCCTTTCCGCTCGCCCCGGCCTTCCCGTATAGACTTGCAACCCTGATCACGTAGTGTTTTTCCGAGTAGTTTTTCGTGAGAATTTCTCCGGCATACTTGCTCGCTCCGTAAACGTTTATAGGATTTGGCTTATCTGTCTCGACATAGGGCTCTCCCTTCTCACCATCGAAAACGTAGTCTGTACTGATGTAAATGTTAACCGCATCAATTTCCGAAGAGATTCTGGCCACATTAAGCGCCCCGATGGCGTTGACCGCAAAGGCCTTTTCCGCATGATTCTCCGCATCATCAACTCTGACATAGGCAGCGGTGTTTATGATAACGTCGGGGTGGATGTCTCTCAGCACTTCAAGGCTTTCAGACACTGCAACATCAACATCCTCATGAGTAAGCGGATAAACTGTGAACTCCTCCTTAAGAACGTCAACAAGGTCCGTTCCAAGCTGGCCTTTGGCTCCTATTACCGCTACCTTCATTCTACCATCTCAGCTTCCATGGCGTGGGATGCAAAATCCTCTCATCAGCCAGAGGCCTCCACCACCACTCGTTTTGCAGGTACCACTCAACAGTCCTCCTTATCCCTTCTTCAAAGCTAATCTTTGGCCTCCATTTCAGCTCTCTCATTATCTTCCACGAGTCGAGGGAGTAGCGAACGTCATGTCCTGGTCTATCCTCAACATACTCAATCAGGCTCTCGTCTTTCCCCATGATTTCCAGAATCGTTTTTACAATCTCAAGGTTCGTTCTTTCCTCTCCGCTTGAAATGTTGTAAACTTCTCTTCTCTCCCCCTTCTCCATAACCTCCCAGACTGCTCTACAGTGGTCCTCGACGTAAATCCAGTCCCTCACGTTCATTCCGGTTCCGTAGATTGGGACGCTCAGATTCATTTTTGCCCTTATTATGGTCTTCGGAATCAGTTTTTCCGGGAATTGATAGGGCCCATAGTTGTTCGTGCACCTTGTAATGGATGCGTTTAGGTTGTAAGTCCTTGCATAGCCGAGGACCAGCATGTCTGCAGCAGCTTTACTTGCTGAGTAGGGTGAGGAAGGCATCAACCCGTCCTTTTCCGTAAAGGAGCCTTTTTCAATGTCCCCGTAAACCTCATCCGTGCTGACGTGCACCAATCTTACCTCAGGATTGCACTTTCTCACTGCTTCGAGAATCGTATACACTCCAAGAAAGTTACTCTCGATGAAGGCATAGGGACTGGATATACTCCTGTCCACATGGCTCTCTGCAGCGAAGTTCACCACCGCATCTACCTTCTTAATCAGATCAGAGACGAGTTCATAGTCGTTTATATCCCCTTTGATGAAGCTGTATCTCTCATCCTCTGCCAAGTCTTTCAGATTTTCCGGATTGGAGCCGTACTTCAGAGCATCGAGGTTCAGAATCTCTACCTGGTGGTGAGCAAGAGCGTACCTAACGAAGTTGGAGCCGATGAACCCCATTCCTCCCGTAACAAGAATTCTCATCTTCCACCTCAAAGCAGGATCTCGGAGTAATCCCCAATGGTGAATCTTAGGAACCTCTTTCTGTCGTTCTTTCTGATTCTGACTTTCCTCCCAATGAGACTCTCCTCAATTCTCTCCACACCCTCGATAATTGACTCGCTGAGAACTATGCAGTATTCAAGCGAGCTGTTTTTAATGACCGTTCTTTCACCAACGCTCGTGTAGGGCCCGATGAACGAGTTCTCGATTATGCAGTCTTCCCCGATGACCGCTGGCCCCCTTACGATGCTGTTAGTTATTTTTGCCCCTTCTCCAACCTCAACTCTTCCCTCAATTTGCGACGCCAAAACCTCTCCCTTTACACTCCTTTTTGCCCTCTCATCGAGAATCGTTGCGTTCACCTTCAGTATGTCCTCTGCCTTGCCTGTGTCGAACCACCAACCCTTCAGTTTAGCATATCCCACATTGTAACCGTTTTCAATCATTTTTTGTAGCGTGTCGGTGATTTCAAGTTCTCCTCTCCAGCTCGGTTTTAGGTCTTTGATTATGTCAAAAACAACTGGTTTGAACATATATACACCAATTACCGCGTAGTTGCTTGGAGGTTCTTTTGGCTTCTCAATGAGTCCGACCAGTCTCTCGCCCTCAAACTTGGCAACACCAAAGGCTCTTGGATCCTCAACCTCCTTGAGAAGTATGAAGGCGTCAAAATCTTCCTCGTCAAATCTCTTAACGTATTCCTTTATACCATCCTGAATCAGGTTGTCGCCGAGATAAACTACAAACTTTTCATCACCGACGAAGTCTTTGGCAAGATAGACTGCATGAGCAATACCGAGTGGCTTACCCTGATGGATGTATGTAATCTTGCATCCGAACCTCGAACCATCTCCGTAGTGCTCTTCCACCATTTCTGGATAGGTCTCCCCCAAAATTATGGCTACCTCTTTGATTCCTGCACCAATCATGTCCTCAAGGCAATACTGGGAAACCGGCTTGTTGGCTACGGGAATCAGCTGCTTTGGCCCCGTAAAGGTTAGTGGTCTTAATCGGGTGCCGGCACCACCGTGAAGCAGTACGCCCTTCACGATAAAAGAGGGAAATTGATTTATAAAATATTGTCGGTTTTAACTCTAACCTCTCCCAAAATCGTCCTCGAACCTTTCTATGTCATCCTCCTCCAGATAATCTCCAATCTGCACCTCAATTATCTCAAGAGGGATTTTTCCGGGGTTCTCTATTCTGTGCAGAGAGCCGGCAGGGACAAAAGTGCTCTCTCTCTTCCTCAGCAGTATCTCTTTCCCATCAACAACAATCCTTGCAGTACCGTTCACGACAATCCAGTGCTCGCTTCTGTGATAGTGTCTCTGCAGGCTAATTCTCTTGCCGGGTTTGACTGTAATTCGCTTAATCTTGTAGTTGTTCTCCTCCAGAACTGTGTAGCCCCCCATGGTCTGAAGGCGGTTCTGTGGATAATTGCCCTCTTGTCGTTTTTAGTTTTGAGGATGTTATAGACTTCTTTAACCTTCTCGGCGCTTCCCCTCTTTGCCACAAGCATTGCATCGTCAGTGTCTATTATAAGAAGGTTCTCCACGTCAATGAGCGTGGTTAACCTCTCCGCAACCACCAAATTTCCCTTTGAGTTGACCGCAATAACTTCACTTCCAGCCACTGCATTACTGCTCTCATCTTTATGCAGGTACTCATAAATAGCATCGAAACTGCCCATATCACTCCATTCTACATCAATTGGCACCACAGCTACTCTCTCCGATTTTTCTACAATGCCATAGTCAATCGAAATTTCCGGAACTTCAGCATATGCTCCCACACCTTTTTCGAAAATGCGCAGCATTTCCGGAGCGTGCCTTTTTAACTCCTCCTTAAAAAGAGTACTGTCAAAAAGAAACATGCCGCTGTTCCATAGGTAGCCCTCCTTTATGAGCCTCTGCCATCCTTAAATCTGGCTTCTCATGGAAATCCTCTACCCTGAACGCGCCCTCAAGGTCATTACCCGGCTTGATGTACCCGTAACCAGAATGTGCTTTTGTCGGCCTAATGCCAAAGGTAACCAGAAATCTATCGCTGAACTTTTCTGCAATTCTGAACGCTTTGATGCACTCCTCATTGACCTCTACGATATGGTCAGATGGCAGAACAGCGAAATTTCCGTCTCCTGCTTTCATCATGGCATAGCAGATTGCTGGTAATGTATTTTTGGCTTCTGGCTCAAGCAGTATGTTCTCTTCTGGAATTTTTACCCCCTAAATCGTCAAGATCATCTGAAACTCTGAATCTGTACTCTTCGTTAGTAACCACGTATATATCACTTGCATCGGAAAATATCAAGGCTCTTCTGACAGTCTTCTGAAAAAGAGATTCTCCAAATAATCGTTAAAACTGCTTGGGCATGGCTTCCCTGCTAAGCGGCCAGAGACGTGTCCCCTTCCCGCCTGCAAGTATTATGGTTTTCATTGTATCTGGTTTATTGTTCTGAACATAATTTTTTCTGATGTTGTATCTGAGTAAAAATGAAAAACCACCTTGTAAACTTATAACGTGGAAGTTGTGTTCATTTACGACGCAGTTTACCCTTGGGTAAAGGGCGGGGTTGAAAAAAGGATTTACGAGATAGGTAAAAGGCTCTCCCATTGGGGATTCAGAGTTAAATGGCTCTGTGCCGGGTGGTGGGGCAAAGAGCAGAGAAAATTAGAAGGGATTGAGCTGATACCCGTTTGCGGTCCCTTGAGGCTTTACTCGGGAGAGAGGAGAAGTATCAGCTCAGCTCTTTCATTTGCGTTGAGTCTGGCAAAGAACGCAAAAATCAATGCAGACGTTCTGGACTGCCAGGTTTTCCCATATCTTTCGGTTTTTCCCTTCTTCAGGAGAAGGAATTTGGTGCTCACGTGGCACGAGTATTGGGGGGACTACTGGAAGGAGTATCTGGGATATGCGGGATTATTTGGCAGGCAAATTGAGAGAATTGTTGCTTCACTCGACAGAAAGATGGTTGCGGTATCTGAAACAACCGCCCGAAACCTCCTGAATCTTGGTGTGAAAAATGTTGAGGTAATTCCCAACGGAATCGACTTTGAATTTATAAGGAGGGTCGAAGCGTCTGAAGAATCACTGGATGTGGTTTTTGCAGGCAGGCTGATAAAGGAGAAAGGTGCTGATTTGCTAATCAAAGCGATGAAGCTCCTCCCTGATTACAGTTGCCTTATTGTAGGTGAGGGGCCGGAAAAAGCCAGTTTAATCAAGTCAGCTCCCGAAAATGTCAAGTTTGCTGGCTTTATGAACTATGGGTATCTGATAGCGACGCTGAAAAGCGCAAAGGTTTTTGTTCTTCCCTCCAGAAGAGAGGGTTTCGGAATTGCAGCCCTCGAAGCTAACGCCTGCGGTCTGCCTGTTGTTACTATAAACCACCCAATGAATGCTGTGGTGGAGATTGCGAGAGAAACCGGGTTCATAGCCTCACCTTCTCCCCAAGACATTGCCGAAAAAATTAAAATTGCGATGGAGTCAAGGAAAAAAATGAGGAGAAGATGTGTGGATTACGCCAGAAAGTTCGACTGGAGCGTTATAGCAAAAAAGATGGCTGATTTCTATGATAACTGTGGTTCTTCCGACTAAAAACGAGGAGAAGGCGATTGAGGAAATAGTGAAAAAATGTTTGGTGGTTGGGGTTAAGGAGATAATCGTTGTAGATGACTCTACCGACTCAACGCCGGAAATTGCGGAAAAGCTTGGATGCAGGGTGATAAAGAACGTCAAAGGTTACGGCAATGCCTACTTGGAGGGTTTAAAGCATGCAAGTGGTGATATCATTGTTCTGATGGATGCAGACGGAACCTACGACCCAGCTGAGATACCTAAACTTGTTGAGCCAATTTTAAGGGATGAGGCGGATGTTGTTATCGGCAGCAGGTTTAAAGGCAAAATAATGCCCGGCGCTATGCCCTGGCACCACAAATATTTGGGAAACCCCCTCCTCACAAAGCTAACAAACTTCCTGTTCGGGACGGGATTCAGCGATGTCCACAGCGGTTTTAGGGCAATAAAAAAAAGTTCACTCTCCCAACTCGACCTCAAATGTCCGGGAATGGAGTTTGCAACGGAATTTGTTCTCAAAACAACGATGAGCGGTTTGAGACTGCTGGAGGTTCCCGTAACATACTACCCCCGGAAGGGAGATAGCAAGCTGAGGTCGTTCAGGGATGGTTGGAGGCATCTCAGGCTAATTCTCGCCACCTCTCCAGGCCATGTTTTTCTAATCCCATCCATATTTCTGACTTTAATCGGCGTTGCAGTCATGACCTACGTCCTGACCTTTGAACCGATAAGGACACATACTCTGATTCTCGGAACACTTTTAACTCTCATTGGTATCCAGACCTTCTTTTTCGGCGTTTCGGGAAAGCTGTACTCAAGGCAGATTGGATTCAGGAGAGACGATAGAATAACGTCTTTTTTCAGCAGATACTCGACCATCGAGGGGTTAATGCTTGCTGGGTTAGCAATTCTCGCACTCGGCTTTTATCTCGGTTACAGAATAGTTTCATTCTGGCTTGCTAAAGGATTTGGGTCTTTGGACGAATTTAATGATGCAATTCTTTCCATGTTGCTCATTTTTTCAGGATTTCAGATAATCCTGAGTTCTCTTTTCCTCAGCATGTTTCTGCTGAACGAGAGCAATGGAGAAAAAGTAATATTGAAATCATAATACTGCCTTCATGGACAGAAAGGTATTGATGCTGGCGGTTATACTCTTTGCCCTTG
>NC_000917.1_4
[truncated: 1,878,703 more chars]
