# Supplementary material for: SprayNPray: user-friendly taxonomic profiling of genome and metagenome contigs
Source: BMC Genomics. 2022 Mar 12;23:202. doi: 10.1186/s12864-022-08382-2 (PMC8917688; doi:10.1186/s12864-022-08382-2)
Supplement: Supplementary file 6 — Additional file 6: Supplemental File 4. FASTA file generated by SprayNPray, representing a subset of contigs from the simulated metagenome that match Azorhizobium. [file 12864_2022_8382_MOESM6_ESM.fa]

>NC_009937.1_1
CATCCAGAGCGGCGGGGTCTTCTGCGGGAAGCCGTCCAGCACGTTCAGAAACGGGGAGGGCTTGGCCCTAAGCTCGCTCATGCCCACACACCCTCATCAAACAAGAATCTCTTAGAAAAGAGAGTCGTTAGTGTCTTAACGGTTGATTAACTAGTCGCGCGGCGATCGACAACCGATCCACAAACGGACACGGCGGCGCACCCCGATTCACAGGGGCGGGAAAAGGCCAAAAACCGCCGGTTAATGAAGCGTTAACCATTTGGGCGCGGATGCGCGTCCCCATCTGCCCACAGCCCGGGATGAATCCGTGTCCACACGGGATGGATTGTGGATGCCCATGCCCATGATTCTTGTGCTGCGCTTGCATGGGGCCGGAGGGCATGCCTTCCTGCACACGCCGTCCACAGACCGGTGGAGAAACCGTGAGCAGCCCCCATCAGAACTACTTCCACCTGCATCTGGTTTCGGATTCGACCGGCGAAACCCTGATCAACGTGGGACGCGCAGCCTGCGCCCAATATGTTAACGTTTCACCAATCGAGCACGTCTATCCGCTGGTGCGCTCCACCAAGCAGCTCGACCGCGTGCTGGCCGAGATCGAGGCCAGCCCTGGCATCGTGCTCTACACGCTGGTGGACAAGGAGATCCGCGAGCGCCTCAAGGAGCGCTGCCGCGAACTGAGCGTGCCTTACATGTCGGTGCTGGCGCCGGTGGTGCAGCTTTTCCAGTCCTATCTGGGCGGCGAGCCGCAGCCACGCGTGGGTGGCCAGCACGCGCTGGACGCCACCTATTTCAAGCGCATCGACGCGCTGAACTATACGGTGAGCCATGACGACGGCCACCTGACGGACGATCTGGAAGAGGCGGACGTGGTGCTGCTGGGTGTCTCGCGCACCTCGAAGACCCCCACCTCCATCTATCTCGCCAACCGCGGCATCAAGACCGCGAACATCCCGCTCGTGCCCAACGTGCCGATCCCGCCGAACCTCTCGCGCCTGAAGAAGCCGCTCATCGTCGGGCTGATCGCTAGCCCCGAGCGGATCGTCGAGATCCGCCAGAACCGCCTGCTCGGTCTCAATGCGGATACGACCAACTCCTCTTATGTGGACCGCGATGCGGTGTCGGAGGAGATCGCCAATTCCCGCCGGCTCTTCGCCCGCAACGGCTGGCCGCTCATCGACGTGACGCGGCGCTCCATCGAGGAGACAGCCGCCGCCATCATCGGCCATCTCTCCGAGCGGCGCCGGCGGAGCATCGTCGAGACATGAGCCTGTGGCGCCTGCCTGAGCCGCTGCTGCTCGCCTCCCGCAGTTCCGCCCGCCTCGCGGTCCTGCGTGGCGCCGGCCTTCCCGTCGAGGCGCGGCCGGTTGCAATCGACGAACGGGCCATTGAGGCCGAAGCCCGTGGCACGGGCGCAGCGCCGGACGATGTGGCGCGGGTGCTGGCGCAGGCGAAGGCCCTCGCCGCCTCCGCTCTCGCGCCGGGTCGGGTGGTCCTGGGCGCCGACCAGACTTTGGCGCTCGGAGGCGACATCCTGCACAAGCCGCCGACGCTGGAGGCCGCCCGTGCTCAGGTCCGTCAGCTTGCCGGCCGCACCCATGTCCTGCACGCGGCCGTGGCCATCGTCCGCGATGAGGAAGTGCTGTTCGAGACCGTCGAGACCGCGCAGCTGACCATGCGCGACTTGTCGGACGAAGCGATAGAGAGCTATTTCGCCGCGGCGGGGCCGCAGGTGATCGAAAGCGTCGGCGCCTATCAGATCGAGGGCCCCGGCTTGCAGCTGTTCGAGCGCATCGACGGCGACCATTTCACCATTCTCGGCCTGCCCATCCTGCCGGTGCTGGCCTGTTTCCGTAGCGAGGGTTGGGTTCCGTGAAGCGCGTCGCCATTTTCGGTCATCCGGTCATCCATTCGCGCTCGCCCCTCGTTCACGGCTACTGGCTGAAGCAGCACGGCATCGCAGGGGATTATGTGCGCCACGACGTGGCGCCGGACGAAGCCGAAGCCTTCTTCGCGCGCTTTGCCGAACAGGGCTATGCCGGCGGCAATGTCACCATCCCGCACAAGGAAGTGGCCTTCAACGCGCTGGCGGAGGCCGATCCCGTGGCCCGCGCTTTGGGTGTCGCGAACACGCTGTGGCTGGAGGACGGCCGGCTCTTCGGCGCGAACACCGACGCGCCGGGCTTCCTCTCCAATCTCGACGTGACCGCGCCGGGGTGGGACGCCAATCCTCGTGTCGCTCTGGTTCTGGGGGCGGGCGGTGCATCGCGGGCAGTGCTGTATGGCTTCCTTCAGCGGGGCTTCGACAAGGTGCTGCTTGCCAACCGCACGCTTGCCCGCGCCGAGGCGCTTGCCGCTCATTTCGGACCACGCGTGGTGCCCATCGGCTGGGACGGCGTTTCGGCGTCGCTGAAGGAGGCGCAGGTGGTGGCCAACACCACGTCCCTCGGCATGAAGGGCCAGCCGCCGCTGGATCTCGATCTTTCCGTGCTGGCCGATGATGCAGTGGTGGCGGATGTGGTCTATGTGCCCTTGGAGACGCCGTTGCTGAAGGCGGCGAAGGCGCGGGGCCTGCGCACGGTGGATGGGCTCGGCATGCTGCTGCATCAGGCGGTTCCGGGGTTCGCCCGCTGGTTCGGCGTCACGCCGCAGGTGGATGCGGGCCTGCGCGATCTCATCGTCGCGGACCTTGCGGCCAAGGGACAGTTGGGGGCCTGAGCGCATGTGGATCATCGGCCTCACCGGCTCAATCGGCATGGGCAAGTCGGCCACCGCCGGCCTGTTCCGCGCCGCCGGCGTGCCGGTGCATGATGCCGATGCCAGCGTCCATGCCATGTATCGCGCCGAGGCCGTGGCTCCGGTGGAGGCGGCCTTTCCCGGCGTGACCCGCGACGGCGCCATCGATCGCAGGCTCTTGTCCGAGCGGGTGCTGAACGATGCCGAGGCCATGAAGCGGCTGGAGGCCATCGTCCATCCGCTGGTGCGGGCCCGCGAGCGCGCCTTTCTGGAAAAGGCCGAGGCGGCCGGCGCCCATTGGGTGGTGCTGGACATCCCCCTGCTATTCGAGACGAACCGGGCCGACGCCATGGATGTCGTCGTCGTGGTCACTGCGCCGAAAGAGGTGCAGGAACAGCGGGTGCTGGCGCGGGATGGCATGACGCGCGAGCGGTTCGAGGCCATCCTGAAGCGGCAGATGCCTGATTCGGAAAAGCGCCGCCGCGCCCACGTCATCATCGACACCGGCCGGGGCTTTCCGGCCGCGAAGCATCAGGTGGAAGGCCTCCTGCGCACCCTGGCGGGACAGGGGCACACACGCCGAGACAGGAAGACGGACTAGACCATGCGCGAGATCGTGCTCGACACGGAAACCACCGGCCTTGAAGCCAACAAGGGCGACCGGGTGGTGGAAATCGGCTGCGTGGAGATGGTCAACCGCATCCTCACCGGCAACACCTTCCACGTCTACATCAATCCCGAGCGGGATATGCCGGCGGAAGCCTTTGCGGTCCATGGCCTTTCGAGTGAGTTCCTCTCGGACAAGCCGAAGTTCGCGGAGGTCGCCGACGCCTTCCTGGAATTCATCGCCGGGGACACGCTGGTCATCCACAATGCGGCCTTCGACATCGGCTTCCTGAATGCCGAACTGGCGCGTCTGAGCCGCGAGCCCATCGCCCGTGACCGGGTGGTGGACACGGTGGCGCTCGCCCGCCGCAAGCATCCGGGTGCTTCCGCCAAGCTCGACGATCTGATGAAGCGCTATGGCATCGACGCCTCGCGCCGTGTGAAGCACGGGGCGCTGCTCGATTCCGAACTGCTGGCCGAGGTCTATAGCGAACTCTTGGGCGGCCGGCAGGCCATGCTCGTCGGGCTTGCGGATGAGACCTCCGAGGCGCCGCGCCTCGTGGTGGAGGTGGCGGTGGCCGCTCGGGCGCGGCCGGTGCCCCTGCCCTCCCGCCTCAGCGCGGAAGAGATCGCCGCACATCGCGAATTCATCGGCGGCATGGGCGAGAAAGGCATCTGGAACCAGTATCTGGTGGACGAGATCCGCGAGACGGGCACCTGATCGCCTCACGTCGGTGCCGCTCTTGCGATTGGCGCGCGGGCGCGTGATAAGCTCGCCCGCCGCACCGACCAGAAGAAGGGTGAGCACCTTTGAGCGAGAAGATCAGCGCCATAGAAGAGGCCTGCCTCGCCAAGGGGATGCGGATGACGGATCAGCGCCGCGTCATCGCCCGCGTACTCAGCCAGTCCGCCGACCATCCGGATGTGGAGGAGCTTTACGGCCGGGCGAGCGCCATCGATGCCAACATTTCCATCTCCACCGTCTATCGCACGGTGAAGATGTTTGAGGACGCCGGCATCATTGCCCGCCATGAATTCGGTGATGGCCGCTCGCGCTACGAGCCGGTGCCGGACGAGCACCACGACCATCTCATCGACCTGCGTTCCGGCCGTGTGCTGGAATTCCGCTCCGAGGAGATCGAGCGCCTCCAGGAAGAGATCGCCCGCCGGCTCGGCTATCGCATCGTCGGGCACCGGCTCGAACTCTATGTGGTGCCCCTCGATGAGGAGCCTTCGTGAGTCTCACGGCGCGGAACGGACCTGAGTTGGCTTCCGAGGAGGACCCTCTCGCGGACTTCGGGCCCGAGCGCCCCGCCCTGACGCGGTGGCTCGACCGTCTCCGCATCGCCTGCGTTCTTGCGGGCGTGGGCGTCGTGACACTGGTCGGCATTCCGCTGCAATGGCTCTCGCTCCGGCTCAACCTGCCGAGCCGGCGGCTGATCCCCCTCCTGTTTCACCGCATCGTCTTGCGGCTCATCGGCGTGCGGGTGAAGCGGATCGGCGCGCCGGCGGCGCAGCGGCCCATGCTCATCTTGTCCAACCACACTTCCTGGCTGGACATCTGCGTGGTGGGCTCGCTCACCCCGCTGTTCTTCGTCGCCAAGAGCGAGGTCGGCACCTGGCCGCTGATCGGCCTGTTCGCCCGCTTCCAGCGCACCGTGTTCGTGGACCGCAGCCGTCGGACGGCGACGGGGGCGGTCAATCAGGAGATCGCCGCCCGGCTGGCGGAAGGCGATCCGGTGGTGCTGTTTGCGGAGGGCACGTCCACGGACGGCAACCGCGTGCAGCCCTTCCGCTCGGCGCTCGTGGGGGCGGTGCGCGAGGCGTTCGCCGCCTCGGGCGCTGTGGTCGTCCAGCCCATGGCCGTGAGCTATGTGGGGCTTCAGGGTCTGCCCATGGGGCGGCGTCACCGGCCTATTGCCTCCTGGTACGGCGACATGGACCTGGCACCCCATCTGCTCGAAGTGCTGCGCCATGGCGCCATGGATGTGGAGGTGCGGTTCGGCGCCCCGATCACGCTTGCGGATGACCATGACCGCAAGGCCGTGACCCGCGCCGCCGAGACGGAGGTCCGGCGCCTGCATCTGGAGGCCCTCACGGGGCGCAGCACCGGGACTTGAGTTTTCAAACCCCGCGAATGCCGGTAAGAGTAAACGCAACGCAAATTTTGGGGATGGGCCGCGACGGCGTCACGGGAGCGTCGCGCCCCCGCGCGATGCTGGAGACGACAGAACAGGCACGATGCAAGAACCCCGCAAGCTCTACGTGAAGTCCTTCGGCTGCCAGATGAACGTCTACGACTCGCAGCGTATGGCGGACGCCCTGGCGAAGGAGGGCTATGTGGAGACGCAGGACCCGGCGGATGCCGACCTCGTCATCCTGAACACCTGCCATATCCGCGAGAAGGCCGCCGAGAAGGTCTATTCCGAACTCGGGCGCCTGCGCAAAGCCAAGCAGGACGCGGGTTCCGACACCACCATCGCCGTGGCCGGCTGCGTTGCCCAGGCCGAGGGCGCCGAGATCATGAAACGCGCCCCCGTGGTGGACCTCGTGGTGGGGCCGCAGAGCTATCATCGCCTTCCCGAGATGCTAGCGCGGGTCCGCGACGGCAAGCGTGTCGTGGACACCGAATTTCCCGCCGAGGACAAGTTCGACCACCTGCCCGCTCCGAGCGCGGCGGCCACAAAGAAGCGCGGCCCGACCGCCTTCGTGACCGTGCAGGAAGGCTGCGACAAGTTCTGCACCTTCTGCGTCGTGCCCTACACGCGGGGGGCCGAAGTCTCCCGCTCGGTCTCCAAGATCGTGGGCGAAGCCCGCGCGTTGGTGGATCAGGGCGTGCGCGAGATCACGCTCATCGGCCAGAACGTCAACGCCTTCCATGGCGAGGGGCCGGACGGAAGGACATGGGGCCTTGGCCGGCTGCTGGAAGAGCTGGCCGGCATCAACGGGCTGGCGCGTCTGCGCTACACCACCTCCCACCCGCGTGACATGGATGACGGCCTGATCGCCGCCCATCGCGACCTGCCCCAGCTCATGCCCTATCTGCACCTGCCGGTGCAGTCCGGCTCCGACCGCATCCTCGCGGCCATGAACCGCAAGCACGGGCGCGAGATCTATTTCGAGATCATCGACAAGCTGCGCGCCGCCCGGCCGGACATCGCGCTGTCGTCGGACTTCATCGTCGGCTTCCCCGGCGAGACCGAGGCCGATTTCGAGGACACGCTGGATCTCGCCCGCCGGGTGGGCTTCGCCAGCGCCTATTCCTTCAAATACTCCATCCGTCCGGGCACCCCGGCGGCGGAGCATGACCACCAGCTTTCCGAAGAGGTGAAGAGCGAGCGTCTCGCCCGCCTGCACCAGGTTCTGGAAGCCTCCAAGACCGCGTTCGACCGCGCCTGCATGGGGCGCCGGTTCGACATCCTGCTCGAGAAGCCCGGCCGTCTGCCGGGCCAGCTCATCGGCCGCTCGCCGTATCTCCAGAGCGTCGTGGTGACCGCACCCGGCGCCGGCATCGGCGACTTCGTGACCGTCGATATCACCGACGTGGGACCGAACTCTCTGGCGGGACAGGTTGTTGACGCTGTCGAGGATCGAGGCCGAACGAGCGACCGCCCGCTCGTGGCCATGGAGGCTTGAGCGTGGCAAGAACGAGCGACCGCGAGCGTTCCGTTGCAGTTCCGTCCAATGGCCCGGCCCGGGCCGCCGTGAGCGACCCCTGGGCGCTCCAGGGGGAGACCGGCACCACCCAGGTGGTGCTGGCGTTTGACGACAATCGCCTCGCCTCGCAGCTCTTCGGCCATTATGGCCGCAACCTCGCGCTCATCGAACGCAAGCTCTCGGTCAAGGCGGAGTCCCGCGGCAACCACGTGACGCTGGATGGCGGGCGTGACGGCTGCGAGCAGGCCCGCCGGGTGCTGGAGCATCTCTACGAGCAGTTGAAGCGCGGCCGCGACATCGGCCAGGGCGATGTGGAGGGGGCCATCCGCGAGGCGGTCTCCCAGGGCTCGCTGTTCGACTTCGACCCCAGCGAGACGCGCCAGTCCTTCGACGAGATTCAGTTGCGCCGCCGCCCGGTGCGGGCGCGCACCGCTGCGCAGGATGCCTATATCCGCGCGCTGAAGCGCCACACGCTCGTCTTCGGCACCGGTCCGGCCGGCACCGGCAAGACGTGGCTGGCGGTGGCCTACTGCGTCCATCTGCTGGAGCGGCGGATGGTGGACCGCATCATCCTCACCCGCCCGGCGGTGGAAGCGGGCGAACGCCTCGGCTTCCTGCCCGGCGACATGAAGGAGAAGGTGGACCCCTATCTACGGCCCATCTACGACGCGCTCTACGACCTGATGGACCGTGCGTTCGTGGAACGGGCCCTGCAATCGGGCGAGATCGAGATCGCGCCGCTGGCTTTCATGCGCGGACGCACCCTCGCCAACGCGGCCGTCATCCTCGACGAGGCGCAGAATGCGACGTCGATGCAGATGAAGATGTTTCTCACCCGCCTGGGCGAGAATTCTCATATGATCGTGACCGGCGATCCCAGCCAGACGGACCTTCCCAACGGGATGACGTCGGGGCTCGCGGAGGCCGTGCGGCTTCTGGAAGGGGTCGAAGGCGTCGGCATTTCGCATTTCAAGGCGCAGGACGTGGTGCGCCACGAACTGGTGCAGCGTATCGTTGCCGCTTATGAGGAACACGATGCCACGCTGATCCGCCGGGCGCTGGTCCGTAAAGCGCCGGTTAAGGTGGAAGCGGTCAATGACGTGATCGAAGGGTCGGCCGAGGAAAAGGCCGAGCCCGAGCTTTCCGCGCCGGACGAGGGGCGCACGCATGGGTGATGCCGCACGACAACGATCCACCGAGGCATCCGCTGCCGAGGCAGAGGATGCCGTCGCCGTGGAAATCGACGTGCTGGTGGAGGATGACGGCTGGTCCGCCCTCCCCGACGCTGCCGAGATCGCCATCGCTGCCGCCCGCGCGGCGCTGGCGAGCCTGGGCGACGAGGTGCCCGAGGGCGCCGAGATGAGCATCACCCTCACCGACGACGCCCGCATCCGCGTCCTGAACCGGGAGTGGCGCGACAAGGACAAGCCGACGAACGTGCTGTCCTTCCCTGCCGCCGAACTCCCCGAAGGCGTGGTGCCCCAGCCGCTGGGCGACGTGATCGTCGCCCGCGAGACGGTGTTCTCCGAGGCTTTGGCCGAGGACAAGACGCCGGCCCATCACCTCGCCCATCTCGTCGTCCACGGCACCCTTCACCTCATGGGCTTCGACCATGAGGATGACGACGAGGCCGAAGAGATGGAAGCCGCCGAGCGCCAGATCCTGGCCGGCCTCGGCATCGATGACCCTTATGCCTTGCCCGCAGAGGGCTGACACGAACCCCATAGGGAGACCATGTCCTCCACCGACCAGTCGAGCGAACAGAACGGTTCGGAACCGCAGAGTTTTCTCGATCGATTGCGTTCCCTCCTCGGGACGTTCCGGGCCCACGGCTCGCTCCGCACCGACCTTGTCGAAGTGCTGGATGCGTCTGGAACATCCGAGGAGGTGAGCGAATTCTCGCCCTCCGAGCGGCAGATGCTGCGCAATATCCTGCACCTGAAAGAGGTGGGGATCGGCGACATCATGGTGCCCCGCGCGGAGATCGTGGCGGTCCAGAAGGACATCACGCTCGGCGCCCTGCTGATCGAATTCGCCAAGGCGTCCCATTCGCGGCTCGTCGTCTACGACGATACGCTCGATGATCCCGTCGGCATGGTGCACATCCGCGACCTGCTCGCCTTCATGACCGGCCTGCATCCGGGCGAGAATGGCGAGATCGAGGTGGCGGAAGGCCATGTTCCCGACCTGTCGGCGGTGAATCTCGGCCAGTCGCTGGCGGACACGGACCTCATCCGCCGCCTTCTCTACGTACCGCCCTCCATGCCGGCAGTGGATCTGCTCGTCTCCATGCAGGCGGCGCGCATCCATCTCGCGCTCGTCATTGACGAATATGGCGGAACCGACGGCCTCGTCTCCATGGAGGACGTGGTGGAGGAGATCGTCGGCGAGATCGAGGATGAGCATGACGACGAAACGGCGCTCATCCAGCTTCAGCCTGACGGCAGCTACCTCGCCGACGCACGCACCGCACTGGAAGACGTGGCCGAGGTGGTGGGCTCCGACTTCGTTCCGGGCGAAGCCGCGGACGAGGTGGATACCCTCGGCGGCCTCGTGGTGACGCTGGCCGCCCGCGTGCCCAATACGGGCGAGATCATCCAGCTTCCCGGCGATTACCGGGTGGAGGTGGTCGAAGCGGACCCGCGCCGGGTGAAGGCATTGCGCATCATTCCTCCGCCGGCCGAGGCGATGGCGCCCGAGGCCGTCGGTTCCGAGCTCTGACGGTTCCGCGTTCGTGCATCTGGCAAACCGGGTCCGCAGCCTCACGGGCTGGCGCCGTCTCGGCTTCGGCCTTCTCGCCGGAGCCCTCTCGGCGCTGTCCACTGCGCCCTTCGGCATCTGGCCGGCGCTGGCGGTGGGCTTTCCGGCGCTCGTCCTCCTGATCGACGGCGCCGGCCACGCGCGCCGGCGCGGACGCGGCGCCATGCTGCGTTCGGCGGCCGCCGCCGGCTGGGCCTTCGGGTTCGGCTATTTCCTCGCCTCCCTCTGGTGGATCGGTGCCGCTTTTCTGGTGGATGCGGAGGATTTCGCCTGGCTGCTGCCGGTCGCCGTGCTTTGCCTGCCCGCGGGCCTCGCCCTGTTCACCGCGCTCGGGGCCGTGCTTGCCCGGCTGGTCTGGCCGAGCGGACCTGCGCGGCTGTGCAGCTTCGCCGTGGCCTTCACGGCGGCCGAGTGGCTGCGCGGCCACGTCCTCACCGGCTTTCCCTGGAACACCTTCGGCTATGGCCCCGCCCAGACGCTGGAACTGGCGCAGGGGGCTGCATTCGTCGGCCTCTGGGGGCTGACCTTCTTCTCCCTGCTGCTCCTTTCCACACCGGTTCTGCTGCTGCGCTCAGGGACCTTCACCCGCAGGGCGGGCTGGCCGCTTGCCGCGCTTGCGGTGATCGCCCTCGCCTATGGCCTTGGAGGTTACCGCCTCTCGCTCAATCCCTCGCGCTATCTGGAGCAGGTGCGCCTGCGCATCATGCAGCCGGCGATCCCGCAGGGCGAGAAGTTCGCCTATGACCGCCGCCAGGCCGTGCTCGAGAATTATCTCGACCTCTCGGGCCGGCCGAGCGCGCTCTATCCCAAGGGGCTGGAAGACATCGGGCTCCTGGTCTGGCCGGAATCCGCCTTTCCCTTCATTTATGAGCGCGAGCCCTGGGCCAAGGCGCGCATCGCCGCCACCTTGCCGGACAATGTGACGCTGGTGACCGGTGCCGCCCGCGTCGGCATGCCGCCGGAAGGTCAAACCTCCCCCTTCTTCAACTCCATCCGGGTCATGAACGCCCGCGGAGAGGTGCAGGAAACGGCCGACAAGGTGCATCTGGTTCCCTTTGGGGAATATCTACCTTTCCAAGATTTTTTGGAAAGTATCGGCCTTGAACAACTTACGCGTGTGCGCGGCGGGTTCGCCTCGGGGGATCGCCTGCGGCCGCTGAAGCTGCCCGGCGCGCCCGATGCCGCGCCGCTCATCTGCTATGAGGCGATCTTTCCTGGCGCCGTCCTGCCCCAAGGGGAGCGGCCCGGATTCCTTTTGAATGTGACGAATGATGCCTGGTTCGGCGATACGCCCGGACCCTATCAGCACTTCCTTCAGGCCCGGCTGCGCGCGGTGGAGGAGGGGCTCCCGTTGATCCGCGCGGCGAATACGGGCATCTCGGCCATCGTCGATCCGCTGGGACGAATTGTCGCAGAACAGGACCTCGGCGTACGCGGCGTCGTCGATGGCGACCTACCACAAAGGCTTAATGCGCCGCCCTTCGGATCCCGGCATGCCGGCGGGGTGCTGCTCGTGCTGATGGGTATTACATCATCCGTTGCAATCTCGCGCGTCCGGAGACAACATGCACGTATAGGTTGATCGACGCGTTCTGATTGTATGCCTATCTTGCGCCCACTCAGGGCAGCCTTCGCAACGCGAAGTGAAACACACTCTTTTCCGACATAGCCGGAGAGATCATGGTCAAGAAGGCGCCGAACCCCATCGATAAGCATGTGGGTAGCCGCGTACGTATGCGTCGCATGATGGTCGGGATGAGCCAGGAGAAGCTCGGAGAGCACCTGGGCATCACCTTCCAGCAGATCCAGAAGTACGAGAAGGGCACGAACCGCATCGGCGCGAGCCGTCTGCAGCAGATTTCCATCGTCCTGTCCGTGCCGGTCGCGTTCTTCTTCGAGGGCGCCCCGTCGGCCAATCCGGAAGCGGACGGCGAAGGTTTCGCCGAAGGCCACTCGCCCGCCTACGTGTCGGATTTCCTGGCCACCTCGGATGGTCTGGCTCTGACCCGTAACTTCATGCGCATCAGCGACGCCAAGGTGCGCCGCCGCATCGTCGACCTCGTTTCGGCCATTGCCGGAGAGGAACTGGAAGCCGCCCCGGCCCCCATGGCCGTCGCGCTGCGTTCGATTTGACGAACGCTTTCGATTAGCCGATCTTGACCCGCCCACGACGACTTGTCACAAGTCTGCGAGCCGTTGTGGGGGGCAAGAGGAAGCAAACATGGCGCGCGAGTCGTATCTTTTTACCAGTGAATCGGTTTCCGAGGGACATCCGGACAAGGTCTGCGACCGCATCTCCGACGAGATCGTGGACGCCTATTTCCGCGCCGCCATCGAAAACGGCTTCGACACGACCCAGGTCCGCGTTGCCGCCGAGACCCTCGCCACCACCAATCGCGTGGTCATCGCCGGCGAGACACGTGGCCCGTCCTCTGTCACGCCCGAGCTAATCGACAGCCTCGCGCGCAAGGCGATCAAGGAAATCGGCTACGAGCAGGACGGGTTCCACTGGCAGAACGCCAAGATCGAAGTGCTCCTGCACGCCCAGTCCGCCGATATCGCGCAGGGCGTCGACATCGCCGGCAACAAGGATGAAGGCGCGGGCGACCAGGGCATCATGTTCGGCTACGCGGTCAATGAGACCCCCGAGCTGATGCCGGCCCCGATCTTTTATTCCCACAAGATCCTCAAGGTGCTCACCGATGCCCGTCACTCGGGCGAGGCCAAGCAGCTCGGCCCCGATGCCAAGAGCCAGGTCACGGTGCGCTATGAGAAGGGCAAGCCGGTCGGCGTGACGCAGATCGTGCTCTCCACCCAGCACCTCGACGAGAGCATGACCTCGCAGGACGTGCGTGCGCTGGTGGAGCCCTACATCCTCAAGGCCCTGCCGGAAGGCTGGGTGGATGCCTCCACCGTGTGGCACGTGAACCCCACCGGCAAGTTCGTGATCGGCGGTCCGGACGGCGACTGCGGCCTCACCGGCCGCAAGATCATCGTGGACACCTACGGCGGCGCGGCCCCGCACGGCGGCGGCGCCTTCTCGGGCAAGGACCCGACCAAGGTGGACCGCTCGGCGGCCTATGCGGCCCGCTATCTCGCCAAGAACGTGGTCGCCGCCGGCCTTGCCGACCGTGCCACCATCCAGCTCGCCTACGCCATCGGCGTGTCCGATCCGCTGGCGGTCTATGTAGACCTGCACGGCACGGGCAACGTGGCCGAGGACAAGCTGGAGACCGTGCTGCGCGAGGTGGTGAACCTGCGTCCGCGTGGTATCCGCGAGCACCTGAGCCTCAACAAGCCCATCTATGCCCGCACGTCCGCTTACGGCCACTTCGGCCGCGCCCCGGAAGCCGACGGCGGCTTCTCCTGGGAGCGCACGGACCTCGTGTCGGCGCTGAAGTCCGCGCTCGCCTGAGCCACGGCTTTCCGAAGACGATCGCATGGCCGGGCGCGTCCCGGCCATGCGTGTTTCTGGACCCCGAGGCGCCTTCCGGCCTGGCGACGGTGTCGGGCCGACAGGAAATCGCCGACGCTTCAATAATCCGGAGCATTCCCCATCGATCAGGCCGCTTCGGCGTGGTTGGAGAATTCTCTCGTCTGAACCCAAGTGACTGCCTTGAGCGAGACCGAGCATAAGGGTGCCTTCTACGGCCGCCGTGTCGGCAAGACATTGCGACAGGGGCAGCAGCAGGCCCTCGCCCGCACCCTGCCCCGCTATCTCATAGATCTGCCGACCGTTGCCGAGCCGGCGGCCCTGTTCCCCTGCCCCGTGGATGAGATCCGCCTGGAGATCGGTTTCGGTGGCGGCGAGCATCTGCTCTCGGAGGCGAAGCGCTTTCCACGCGCAGGCTATATCGGCATCGAGCCGTTCCTGAACGGCATGGCCAAGGCGGTGCTGGAGCTCGATCTCGCGCCGCAGGAGAATGTGCGGCTGTTCAATCTCGATGCGGCGCTCCTGCTGGCCAGGCTGCCGGAAGGCAGCGTCTCGCAGGTGGAGCTGCTCTATCCGGACCCGTGGCCGAAGCGGCGGCACTGGAAGCGCCGGTTCGTCAGACCGGACAATCTGGACCTGCTGGCCCGCGCCCTGAAGCCGGGCGGTGTGTTCCGCTTCGCCAGCGACGTGCCCGATTATGTGGACTGGACACTGCGCGAAGTGCGCGCCCATCCCGCCTTCCGCTGGACGCAAACGCGCGCCGATGACTGGCGCACGCCCTACGAGGGCTGGCCGGGTACCCGCTATGAGGCGAAGGCGATCGCCGCCGGTCGCGTACCCACCTATCTCAGCTTCGCGCGGGTCTGACGGGCCGGGCGTGCCCCGCGGCTCGGACGGTGCTAGAGCCTGTGCTTGATCGACGGCGTCGATCATCTGCGCGGGAGCCGGTCACCGGGAGCTCATCATGTTCGTGCGGCAGCTTCATTATCTGGTGGCGGTGGCGCGCGAGCAGCATTTCGGTCGCGCGGCCGAGGCCTGCCACGTCACCCAGCCGACCCTCTCCGCCGGCCTGCGCAAGCTGGAAGAGGAACTGGGCTATCCGCTGGTGGTGCGGGGCCATCGCTTCATGGGGCTCACCGAGCACGGCGCGCGCGTGCTCGCCTGGGCCCAGCGCATCATCAATGATTATGACGGCATGCGGCAGGAACTGGCCGGCTCGGAAGCCGGCCTCACTGGCATCCTGCGCCTCGGCTGCGTACCGCCCATGCTGCCGGCGCTGAGCGGCCTCCTCACCGCCTTCTGCGAACGCCATCCCCTCGTGCGCGTGCAGGCCCTCTCCATGAGCGCGCTCGCCATCCAGCGCGGCCTTGATGACCAGGTGCTCGACGCGGGGGTGAGCTATCTCACCGGAACGCAGCCGCCGAAGCTCCACTGGCTGCCCTTCTATGAAGAGCGCTACATGTTCGTCCGCGCCGCCGGCGGCGACGACCTGCCGGCGCGCATCAGCTGGGCCGAGGCCGCGCGCTCCCCCCTCTGCCTGCTCACGCCCGACATGCAGAACCGCCAGATCATTGACGAGGCGCTGGCCACCGCCGGCGCCGTGTCGGTCCCGCGCATCGAGGCCAACACCTTCTTCGGCGTGTGGTCCATGGTCTGCTCGGGCGCCTGGGCCAGCATCGTGCCGCACACCCATATCGCCACCTTTGGCCGCATGGCGGGCGTGTGTGCCATTCCGCTGATCGATCCTGACTGGCGGCGGCCGGTGGGTCTCGTGACGCCCGACCGTGACCCGCTGGCGCCCGTCGCCGCCGCCTTCCGCAAGCTCGCGGCGCGGTGGTCCTGGAACGGCGAAGACGCAGCTTCATAGAAGTTGCCGATCAATCCTTGCACCCAAACGATTGGACCCGCCGCGGGCCCTCGGGCTTGATGGCGACAGGCGGTTCTGAGCGGCCGCCTTTCCTAACCCACACTTTCTGGCACGGACGCCTCAGGCGCTCCGTGCTTTTTTATGGGCCCCGTCGGCGGGATCGCCGCGCAAGCCGTCTGGCGCGCCCGTACGGCAGCCGACGCGGGTGTTGCCCGCAATGGCTTGCACCTTTGGGTTTTCTGTCTATATTAGCGCCGTCCCTATAGGGGATACCTCAGAGCCATCGTCGTCGAAGGTGATGAGAGTGGGTTCCGGCCGGGACCCGCTCCCTTTCTGCTTATGTGGACCTTCGCGAGGCTGGTTCCGGGTGGCGCGTTTTGCGTCGGACACGAATTCCAGGGCTGCCGTGCCCCTTGTGCGCGCATCCCGCCCAAAGCCTGACGTCCCGGAGGGACATGAACGAGACCGTCGAAGCGCTGGACCCCAACGAGCCGCGCCTCATCACCGAATCCGGCGTCGCCGCGCGCATCGCTGCGATCGTCACGCCCGTGCTGGCCGACCTCAACCTGCGCCTGGTGCGCGTGAAGGTGACGGCGCGCGACGGCGGCACCTGCCAGATCATGGCGGAGCGGCCCGACGGCTCGATGACCATCGACGACTGCGAGGCCGCGTCCCGCGCCATCTCGCCGGTGCTCGACGTGGAAGACCCCATCACCGGCGCCTACCGGCTGGAGATTTCCTCTCCTGGCATCGACCGGCCGCTGGTGCGGCTCACCGATTTCGACCGCTGGGCCGGTCATGAGGTGAAGGTGGAGATGGCGGTGCCGGTTGACGGCCGCAAGCGGTTCCGCGGCATCCTCATCGGCACCCGCGCAGAGCTGGCCGTGGTCAAGCGCACCGATGCCCCCAAGGGCGAGGAGCCGGAAGTTTCCCTCCCCGTCGCCGATATCGGCGAGGCCAAGCTGGTGCTCACCGACGCCCTCATCACCGAGGCGCTGCGCCGGGCCAAGGCTGCCGAGCGCGGCCTCGGCGAGGACGAAGAGTTTGAAGACGACGCCGACGAGGTGTTCGAGGGCGACGAGGCGGACGAAAAAGCCGCCAAGGATGCCGCGAATGCCGAGCGGGCGAATGCCAAGAAGGCCGCCGACAAGGCCGAGAAGCGGGCCGGAAAGGTCGCGCGCAAGGCGGCCAAGTCCGAGAAAGCCGAGAAGTCCCAGGCCAAGACCGGCAAGGCACGCCTCTCCAAGGCCGAAGTCGATGATCTGGCCGTCACCAATCCGGCCTCTCGCGCGCTGCGCGGAGGAAAGCCCAAAGCGAAGGAGACGCACTGATGGTCGCCGTCAGCGCAAACCGTCTGGAACTGCTGCAGATCGCCGACGCGGTCGCGCGGGAAAAGACCATTGACCGCGGCATCGTCATCGCGGCGATGGAGGATGCCATCGCCAAGGCCGCGCGCTCGCGCTACGGCCAGGAGACGGACATCCACGCGGAGATCAATCCGCGCACCGGTGAGCTGCGTCTCGCGCGTCACCTCCTCGTGGTGGACGAGGTGGAGAATTCCGCCACCGAGATCACGCTGGACGGCGCCCGCCGCCACAATCCGGCGGCGCAGGTGGGCGACACCATCGCCGACACCCTGCCCCCCTTCGACTTCGGCCGCATTGCCGCCCAGTCGGCCAAGCAGGTCATCGTTCAGAAGGTGCGCGAGGCCGAGCGCGACCGGCAGTATGACGAGTTCAAGGACCGCATCAGCGAGGTGGTCAACGGCCTCGTGAAGCGTGTCGAATACGGCAACGTGGTCGTGGATCTCGGCCGTGGCGAAGCCATCCTGCGGCGCGACGAGCTGCTGCCGCGCGAGGTGGTGAAGACCGGCGACCGCATCCGCGCTTATATTTATGACGTGCGCCGCGAGCCCCGTGGCCCGCAGATTTTCCTGTCGCGCACGCATCCGCAGTTCATGGCGAAGCTGTTCGCGCAGGAAGTGCCGGAAATCTACGACGGCATTGTCGAGATCAAGGCCGTGGCCCGCGATCCCGGCTCCCGCGCCAAGATCGCCGTCATCTCCCGCGACCAGTCGGTCGACCCCGTGGGCGCCTGCGTCGGTATGCGCGGTTCGCGCGTGCAGGCGGTGGTGAACGAGCTCCAGGGCGAGAAGATCGACATCATTCCGTGGAACCCGGACATCGCGACCTTCATCGTGAATGCGCTGGCGCCGGCGGAAGTGGTCAAGGTGGTGCTCGACGAGGACCGCGAGCGCATCGAAGTGGTCGTGCCCGACGCGCAGCTCTCGCTCGCCATCGGCCGTCGCGGCCAGAATGTGCGCCTCGCCTCCCAGCTCACCGGCTGGGACATCGACATCCTGACCGAGCAGGAAGAGAGCGAGCGCCGCCAGAAGGAATTCGCCGAGCGCACCAAGATGTTCGCCGAGGCCCTCGACCTCGACGAGATGATGGGCCAGCTGCTCACCTCCGAGGGCTTCACCTCGGTGGAGGAAATCGCCTACGTGCCGGTGTCCGAGCTCGCCTCCATCGAGGGCTTCGACGAGGAGACCGCCGCTGAACTCCAGGCCCGCGCCCTCAAGCATCTCTCCGATGTCGAGGAAGCGCTGGACAACGAGCGCCGGGAGCTGGGCGTCGAGGACGACCTCAAGACGGTTCCGGGCGTCACCTCCAAGATGCTGGTGGCGTTCGGCAAGAACGACATCAAGTCGGTCGAGGATCTTGCCGGCTGCGCCACCGACGATCTCGTCGGCTGGACGGAGCGCAAGGACGGCGAGACCGTGCGGTTCCCCGGCGCGCTCGATGGGTTCGAGCTCAGCCGTGAGGATGCCGAAAGCCTGATCATGCAGGCCCGCATCGCGGCCGGCTGGATCAGCGCGGACGAAGCCGAGGCGCAGGCGGAAGCCGCGCCCGACTCCGAACCGGCCTGAGAGCCAAGGAGATGACCCGGCGTGCTCGCGAGTATGGACCAGGACGAGACGGATGGCGGGCCGCGCGCGCTGAAGGGCGCGCGGGCGCCGGATGCGCGCCTGTGCCTGGCCACGCGCACGGTCACGCCGGTTTCGCAGATGCTGCGTTTCGTGGTCGCGCCGGACGGCGCGATCGTGCCGGATCTCGGCCATAAGCTTCCCGGCCGCGGTGCCTGGGTCACCGCGACCCGCGAGGCGCTCGATCAGGCGCTGAAGCGCAAGGCCTTCGGACGCGCCTTCAAGGGCAAGGGCACCAGCGGCCCCGACCTGCCCGATCTCGTGGAAACGCTGCTCGCGGCCGACACCCGTGCAGCGCTCTCCCTCGCCAACAAGGCGGGACGTGTCGTCACCGGCACCGCCAAGGTGGAATCCGCGCTCGCGTCAGGCGATGCGGCGGTGCTCCTTCATGCCTCGGACGCTCGTCCGGACGGAATTCGAAAACTGAACGGGTTCGCCCGTCAGATGGAAGCTGCCGGGCTGCGCCCGGTGGCGATCGTAGGCTGCCTGCCGGGCGTCGAATTGGACTTGGCGTTGGGGCGGTCAAATGTGGTACATGCAGCGCTGCTCGCGCATCCGACAACCGCGGGTTTTCTCGCGCGCTGCCGTAGGCTCGAGCGCTGGCGAATGGGCACAGCCGCCAGCGCTCCGGAAGGGCATTGCCCGCAGCCCGACCGGATGCAAGGAACGGATACGGAATGAACGATACCAAGACCCCCGGTGACAAGACGCTCCACCCCGCCCCCGGCAAGACGCTCACGCTGAAGCGCCCGGTGGAGCAGGGCACTGTGCGCCAGAGCTTCAGCCACGGACGCTCCAAGTCTGTGGTGGTGGAGAAGGTGAAGCGCCGCGTCTTCGCGCCGGGTGAAGCCGGAGCGCCGAGCGGCACACCTGCCGCCGCGCCGGCTGCGACCCCGGCGCCGGCTGCTGCCGCGCCGCGTCCCGCCACGCCTGCCCCCGCAGCGCCGCGCCCCGCGGCTCCCGCCACTCCGGCCCAGCCGGCTGCTGAAGCCAAGGCCCCCGCGCCGGCTCCGACGCCTGCACCGGCGGCTCCTGCCGCCCCGGTCGCTGAAGCGCCCAAGGTCGAGGCCCCCGCGCCGGTGGCTGCGAAGCCCGAGGCTGCGCCTGCCGCGCCGGTCGCCGAAGCGCCCAAGGTGGAGGTCCCTGCGCCTGCGCCGGCTCCTGCCGAACCCGTTGCCGCGCAGCCGGCGGCGCCGGTCGCTGCTGCGCCCGCCGCTCCCGCTCGTGCCCCCGAGGCGCCCCGTCCTGCGGTGTCCGCGCCCCGTCCGGCCGCCACCACGTCTTCGGGCTCGTCCTCGTCCAGCTCCCGTCCCGCCGCTGGCGGTGCGCAGCGTTCCGGCGCCGCGCCGCAGCGTCCCGGCACGTCCGGTGGTCCGGGCCGTCCCGGCGCTCCGGCGTCCGGCCAGCGCTCCGGTGGCCCGGGTTCGGATCGCCGCGGTGGTCCCGGCGGCCAGAACCGTCCCGGTCAGAACCGGCAGGGTGGCTCCGGCGTCGTGCTGCGCACGCTGACCGAGGAAGAACGCAACGCCCGCGCCAGCGCGCTCGCCGATGCCCGCGTCCGCGAGGTTGAAGAGCGGCGCATGGCCGAAGAGCGCCGCATCGCCGAGGAGGAAGCCCGCCGCCGCGCCGAGCGCGAGCGCGCGGAGCGTGCCGAGCGCGAAGCCGCCGAAGCCCGCAAGCGGGAAGAGGAAAGCCGTCGCGCCCTCGAGGACGAGAGCAAGCGCCGGGCCGAGCAGGAGGCGCGCAAGCGCTTTGGCGAGGAAACCGGCCGCTCCGGCGGTGCCTCCGCGCCGTCCACTTCCACGGCCCGCCCGCTGACGCCCCGTCCGGCCGGAACTACGACGACCACCGGCGCTCCGGCCGCCGGCGAGGAAGAGGACCGTCGTCCGCGTCGCGGCGGTGGTGTTCCGCCCCGCCCTGCTGCGCCCGTCAAGCTCCCCAAGAGCGCCGGCGGCGAGAAGCACCGCGGCCGCCTGACCGTCGTCACCGCCCAGTCGGGCGAGGAAGAGCGTCAGCGTTCGGTCGCCTCCTTCCGCCGTCGCACCCAGCGCATGACCGGTCATCGCGGCATGCAGGAGAGCAAGGAAAAGATCGTCCGCGAGGTCGTGCTGCCCGAGACGATCACCATCCAGGAACTCGCGAACCGCATGTCGGAACGCGCCGTGGATGTGATCCGGATGCTCATGAAGCAGGGCCAGATGGTGAAGATCACCGACGTGATCGACGCCGACACGGCCGAACTCATCGCTGCCGACCTCGGCCACACCGTGCGCCGCGTCTCGGAATCCGACGTCGAGGAAGGCCTGTTCGACAGCGCCGACGCGCCCGAGGATCTGCTGCCGCGTCCTCCGGTCGTGACCATCATGGGCCACGTCGACCACGGCAAGACCTCGCTGCTCGACTCCCTGCGCAAGGCGAACGTGGTGTCCGGCGAAGCCGGCGGCATCACCCAGCACATCGGCGCCTATCAGGTGACCTCGCCGCTCGGTGGCAAGATCACCTTCATCGACACCCCCGGCCACGCCGCCTTCACCGCCATGCGCGCCCGCGGCGCCAAGGTGACGGACATCGTGGTGCTGGTGGTGGCGGCCGATGACGGCGTGATGCCCCAGACGGTGGAAGCCATCAATCACGCCCGCGCCGCCAAGGTGCCGCTGATCGTGGCGATCAACAAGATCGACAAGCCCGATGCCAAGCCCGAGCGCGTGCGCTCCGAACTGCTCCAGTATGAGGTGCAGGTGGAGAGCATGGGCGGCGATACGCTGGAGGTGGAGGTCTCGGCCACGAAGCAGATCAACCTGGACAAGCTCCTGGAAGCGATCTCGCTGCAGTCCGAAGTCCTCGACCTCAAGGCCAATCCCGACCGTCCGGCCGAGGGCACCGTGGTCGAAGCCAAGCTCGATCGCGGTCGCGGCCCGGTCGCCACCGTGCTCGTGCAGCGCGGCACGCTGCGGGTGGGTGATATCGTCGTGGCCGGGGCCGAGTTCGGCCGCGTCCGTGCACTCATCACCGACACCGGCGCCACCACGACCGAGGCCGGCCCGTCCGTCCCCGTCGAGGTGCTCGGCTTCAACGGCACGCCGGAGGCGGGCGACCGTCTCGCGGTGGTGGAGAGCGAAGCCCGCGCCCGCGAGATCACCGAGTATCGCCAGCGCCAGAAGCGCGAGAAGGCGGCGGCCCGTTCCGCCGTGGTCCGTGGCTCGCTGGAGCAGATGATGAGCCAGGTGCGGTCCACGGGCCGCAAGGAATTCCCGCTCATCATCAAGGGCGACGTGTCGGGCTCGGTGGAAGCCATCATCGGCGCCCTCGAGAAGCTGGGCAACGACGAGGTGCAGGCCCGCATCATCCACTCGGGTGCCGGCGGCATCAACGAGAGCGATGTGACGCTGGCGGAAACCTCCGGCGCCGCCATCATCGGCTTCAACGTCCGCGCCAACAAGGAAGCGCGGGATTCGGCCGAGCGGGCGGGCATCGAGATCCGCTACTACAACATCATCTACGACCTCGTGGATGACGTGAAGAAGGCCATGAGCGGCCTGCTGGCTCCGATCACCCGCGAGACCATGCTGGGCAATGCGCTCATCCTCGAGATCTTCAACGTCTCGAAGGTGGGCAAGGTGGCCGGCTGCCGCGTCACCGACGGCACCGTGGAGCGTGGCCAGCACGTGCGCCTCATCCGCGACAACGTGGTGATCCACGAAGGCAAGCTCGCGACCCTGAACCGCTTCAAGGATGCGGTGAAGGAAGTGCTGGCCGGCCAGGAGTGCGGCATGTCCTTCGAGAACTACCAGGACATGCGCGCCGGCGACGTCATCGAGTGCTATCGCGTCGAGGTCGTTCAGCGGTCGCTCTGATCGCCGGGACAATAGGTATCGAAGGCGGCCGGGTTTCACCGGCCGCCTTTTCCGTCCCGGGCGCCCGCCCTTAGTTCTGCCACCCGGGCCTGCTTTCCTCCCGAGGACCAGCCGGCACCCATGGCACGGCATCGTTTTCACCCGGAGCTGGGCGGTCCAAATCCGCCCCGCTTCGCGTCTCCTCTGGCCGGGGCCGCCCATGGCGTGCCGGGCCGCTGAAGGTTTGGACCCATGAAGACTCAAGACCGTTCGGGCTCCGGCCCGAGCCAGCGCATGTTGCGCGTGGGCGAACTGGTGCGCCATGCGCTCGCCGACGCCCTCCAGCGCGGCGACCATCTCGACCCCGCGCTCGCCGGCACCATCATCACCGTGCCCGAGGTGCGCATGTCGCCGGACCTCAAGATCGCCACCTGCTTCGTCATGCCGCTCGGCGGCAAGGACGTGAACACCGTCATCAAGCTGCTGGCGGCGAACCAGAAGCTGCTGCGCACCGAAGTCGCGCGCCGGGTCGAGCTGAAGTCCGTGCCCTCCCTGCGCTTCCTGCGCGACACCTCGTTCGACGAGGGCGCGCGCATCGATGCCCTGCTCCGCCGCCCCGACGTGGCGCGCGACCTCGACACCGAGACCGATGCCGAAGCCGGCTCCGAGACCACCAAGGAAGAAGACTGATGAACGCGCCCTTCCCCCGCCCCGAGGAGGCCGAGGCGGCCGAGCAGCGCGCGCCGGGCGCGCCCCGTGGTCGCGGCCCGCGCCAGCAGCGTGACCAAGCCCCCCGCGCGCCCAAGCGCGACATCGACGGCTGGGTGCTGCTGGACAAGCCGAGCGGCATGACCTCCACCCAGGCGGTGGCGGTGGTGAAGCGCCTGTTCGCGGCCAAGAAGGCCGGCCATGCGGGCACGCTCGATCCGCTGGCCTCCGGCTGCCTGCCCATCGCACTGGGCGAGGCGACGAAGACCGTGCCCTACATCATGGACGGCCGGAAGACCTATCGCTTCGCCGTCACCTTCGGCGTCGAGACGGATACGGACGACAGCGAAGGCAAGAGCGTCGCCACCTCCGATCACCGCCCCTCGGACGCGGACATCGAGGCGGCGCTCGACAGCTTCCTCGGCGAGATCATGCAGGTGCCGCCCGCCTATTCGGCGCTGAAGATCGCCGGCGAGCGCGCCTATGACATCGCCCGCGGGGGCAATGAGGTGGTGCTGGAAGCCCGCCCCGTCACCATCCACCGCATCGAGATCGTCGAGCGGCCGGACGCCGACACGGTGGTGCTGGAGGCCGAGTGCGGCAAGGGCACCTATGTGCGCGCCATCGCCCGCGACCTCGGCCGCATGCTAGGCACGCGCGGCCACGTTTCCATGCTGCGCCGCGCCTGCGTCGGTCCCTTCCTCGAGGAAGACTTGGTGCCCATGGACGAGCTTCAGGCCCGCGCCGAGGCGAGCGAGGCGGACCTGTTCGACGCGCTCGACCCGGTGGATTCTGCGCTGGAGGAGATTCCGCACCTGTCCGTCACGCCCTCCGACGCGCACCGCCTGCGCTGCGGCCAGAGCGTCATCCTGCGCGGTCGCGACGCGCCCATTCTCGACGGGCATGTGGCCATCTTCTGCCAGGAGGCGCTGATCGCCATCGGCGATGCGCAGGGCGGCGAGGTGCTGCCGCACCGGGTGTTCAACTGGGCGAAGTCCCACCGCCCGCGTCCGGCCGGCGGCGCGCCCGCGGCGCGCCTGCATCGGGACCCGCCGGTGGAGGAAGCCTGACGTAACGCGAATGTTGGCGTGAGGCATGCCATATGCGGCATGCCTCTTGCTTTTCCGGCGGCGGGGGAGTTTCCGCCGTTTGGGAAGGACGCCGACTGATGACGTTCCGATTGCTACGCGCCGCCGCTTTGATAGCGAGCGTTGCGCTTGCCGGGGCCGCCAAGGCCGAGTCTGTGGTGCGCTACGGAATCTCCATGGCTGACATTCCGCTGACCACGGGGCAGCCAGATCGTGGTGCCGGTGCCTATCAATTCACCGGCCACACCATCTATGACCCGCTGGTGGCCTGGGAGATGAACGTGGCCGATCGGCCGGGCAAGCTGGTGCCCGGCCTTGCCACCGAATGGAAGGTGGATCCGGCCGATCCGAAGACCTGGATCTTCACCCTGCGCAAGGGCGTGAAGTTCCACGACGGGTCCGACTTCACCGCCGATGCGGTGGTGTGGAACCTCGACAAGGTGCTGAACGACAAGGCCCCGCAATATGACCAGCGGCAGGCCGCGCAGGTGCGCACCCGCCTGCCCTCGGTGGCGAGCTGGAAGAAGATCGACGATTACACGGTGGCTATCACCACCAAGGACGTGGACAGCTTCTTCCCCTATCAGCTGCTCTGGTTCCTGATCTCCTCCCCCGCCCAGTACGAGAAGGTGGGCAAGGACTGGGACAAGTTCGCCTCCGCGCCCTCGGGCACCGGCCCTTTCAAGCTCGACAAGCTGGTGCCCCGCGAGCGGGCCGAGCTGGTGAAGAACGAGGCCTATTGGGACAAGACGCGCATCCCCAAGTCAGACCGCATCGTCCTCATTCCCATGCCCGAGGCGCTGACCCGCACCAACGCGCTGCTCTCGGGGCAGGTCGACATCATCGAGACCCCGGCCCCGGACGCCGTGCCCCAGCTCAAGGCCGCGGGCATGAAGATCGTGACCAACGTCACGCCGCACGTGTGGAACTATGACCTTTCCAAGCTGCCGGACTCGCCCTGGGCCGACGTGCGCCTGCGCAAGGCTCTGAATCTCGCCATCGACCGCGAGGGCATCGTCGCGCTGATGAACGGCCTCGCCATGCCCGCCAAGGGGCAGGTGGACGCCTCAAGCCCCTGGTTCGGCAAGCCGACCTTCGACGTGAAGTATGATCCGGAAGCCGCCAAGAAGCTGGTGAAGGAGGCGGGCTACTCCGTGGAGAAGCCGCTCAAGACCACCTTCATCATCGCCCAGGGCGGCACGGGGCAGATGCTCTCGCTGCCGATGAACGAATACATCCAGCAGAACCTGAAGGATGTGGGCATCGACGTGGAGTTCAAGGTGGTGGAGCTGGAGACGCTCTATACCCACTGGCGCAAGGGGGCGAAGGACCCCATCAACAAGGGCATCTCCTCCAACAACATCGCCTATGTGACCTCGGACCCGCTCTATGCGCTGATCCGCTTCTTCGACAGCCGGCAGGTGGCGCCGGTTGGCGTCAACTGGGGCTATTATTCCAACCCCAAGGTGGATGCCCTCATCGACGAGGCGAAGAGGACCTTCGATCCCAAGAAGCAGGATGAGCTGATGGCGCAGGTCCATGCGCAGGTGGTGGACGACGCGGCCCTCGTCTGGGTGGTGCACGACACCAATCCCCACGCCATGACGCCGAAGGTGAAGAGCTTCATCCAGGCCCAGCACTGGTTCCAGGATCTGACCACCATCGGCCTGCAATGACGAAAAAGGGCGGCCCGTCAGGGCCGCCCTTCATGTCCGGATCGGGTTTTGATCCTGCCGGGGGCCGCCGCCGCACCAGACCCCCCGTGACACCGGCCCTTGAGCCAGCGCCCGTTGGAGCGACGGCGCCCCTGCCAGATCAAAACCTGACAGGATAATCATGAACACGAATGATCAATTGATCAATATCAAATCGCCCCGTTCCGGATCGGTCGGGCGTAGAAAACGGGCTGCATTTTCCGTGTTGTAGACAGGCGCTTGGCGAGCGGCAGCAGACCGACGCACAAGGCCGGCCACCGCTGTTCGCCCTCCCGGTCCGAGAAATGGACGCGCGCTGTCGCTGCGGGGCCAGTCGCGGCCGCCATCATGCCAAGCGCAAGCTTGTCCGTACCTTGCCTCGGGGAATGAGGCGAGCGGCCGGCTCAGCCGGCGGCGCTCATGGAGGCCCGGAAGGCCCAGCCGGCCATGCGGCGTTCCAGCACTGCGAAGACCGCGTACATGAATATGCCCTGCACCGCGAGCGCCAGCAGTCCGGCGAACACCAGCGGCATCTGGAAGTTCGAGCCCGCCTGCACCATCAGGTGCCCGACGCCGGCATTGGCGCCGATGGTCTCCGAGACCACCGCGCCGACGAAAGCCAGCGTGATGGCCACCTTCAGCGAGCCAAACAGATAGGGCGCCGTGCGCGGGATGCCCACCTTGCGCATGATGTCGAGCTTGGAGGCGCCGAGCGCCCGCAGCACGTCCTCCAGCTCCGGCTCCGTGGTGGCAAGGCCGGTGGCCACATTCACCACGATGGGGAAGAAGGAGATGAGGAAGGCGGTGAGGATGGCCGGGATCTCGCCGATGCCGAACCACATGATGAGGATGGGCACCACCGCCACCTTGGGGATGGAGTTGAAGCCGATCATCACCGGATAGAGGCCGCGATAGATGGCCCGCGACCAGCCCACCACCAGGCCCAGCGCAATGCCGAACACCACCGCCAGCGCGAAGCCTGCTACCGTGGTCCAGAGCGTGACGAAGGAATTGCGCAGCAGCGGCCACCAGAATTGGGCGGCGGCGGCGAAGATGGCGCTCGGCGCGGGCAGGATGAAGGCGTCGATACGGAACAGGCGGCAGGCCGCTTCCCAGATGACGAAAAGCCCAACCGTGAAGGCGACGGGCGTGATGTCTTCGGCGGTGATCTTCATGCCTGACGCACCTCGGCGATCTTGCCGCGCAGTTCGTGGACCAGTTGGGTGAAGGCCGGCTCGTAGCAGACCTCCAGCGGGCGCGGGCGAGGAAACTCCACCCGGCGGGTCTCCACCACGCGGCCCGGGCGGGCGCTCATCACATGGATGGTGTCGGCCAGAAACGCCGCCTCCCGCAGGTCGTGGGTGACGAGGATGACGGTGAAGCCGAGCCGCTGCCACAGATCGCGCAGCACCACCCAGAGCTCCTCGCGGGTGAAGGCGTCGAGCGCGGCGAAGGGCTCGTCCAGCATGAGCAGCGCCGGCTCATGGATCAGCGCCCGGCAGAGCGAGGCGCGCTGCTGCATCCCGCCGGACATCTCCCACGGATAACGGTCGGCGAAATCGCGCAGGCCGACGACGCCCAGCAGGTCCAGAGCCCGCTCCCGATAGGCGGCCTTCTCGCGCCGGTAGCGGCTGCGATGGGGCTCCACGATCTCCAGCGGCAGCATCACATTGTCCAGCACCGAGCGCCACGGCAGCATGTTTGCGTGCTGGAAGGCCATGCCGGCGAGCTTCACCGGCCCGTTCACCGGCTTGCCCTCGACGCTGACTGCGCCTTGGGTGGGCCGGATGAGGCCGGTCACCAGCTTCATCAGCGTGGACTTCCCGCAGCCCGAAGGGCCGACGACCGCCGCGAATTCGCCCCGCGCCACCTCGATGGAGGTGTGGGCGAGCGCCGTCACATCGCCGGTTCGGCCCTTATAGGACAGGGTCACATCATCAAGCCGGATCAAGGCGGTGGGCTTTCCTTGGGGTGGGTGTGCTTCGAGGTGCCGCTCCCTCCCCCCTTGCGGGGGAGGGCCGGGGAGGGGGTAACGCCCTCTCCGCCGGAGCGGCATTGGGGGAGCAGATGGGAAATGGAGCGTCCGTCCCCTGCCTTTCTACCCCCCTCCCTACCCCTCCCCCGCAAGGGGGGAGGGAAGGCGCTTCAACGGGAGAGGACGTCGGACCCTCGGAGGTCACGGCCTCCCTCCCCCCTTGAGGGGGAGGGCTGGGGAGGGGGGTGATGCCCTCTCCGTTTGAGCGACTTCGGGGAGCGTGGATCGGAGGCGCGCCCTTACTTCGGCATCCGCTCGGCGGCGGGCGGCAGGAATTCCGCCGTGAAGATGTCGGCAGCCGCCGGCTTCTTCTCCTTGAAGTCGTAGGTGACGGCGATCTGCTCGATGGACTTGGTCATGCGGTCCACGTCGATGCCGCCGATGCCGTTCTTCGTCACCCATTCGGTGATCATGTTGTCCTTGAGCGCCATCTTGAGGCGGGCGAGCTCGATCTTCTCGTCGCCCGTCTCGTTGCGCTTCATCACCGACTTGATGGCGGCCTCGGGATCGCGCGCGGTCTCGATGATGCCCTTGATGGTGGCGCGCACGAAGCCGGCCACTTCCTTCGGATGCGCCTTGGCGAAGTCGGGGTTCACGATCACCGCGTTGCCGTAGAGCACCAGGCCGTAGTCGGACATAAGCAGCACCTTGATGTCCTCCGGCTTCAGGCCCTTCTGCAGCAGGTTGAAATAGGAGGAGAAGGAGAAGCCGGTGATGGCGTCCACCTTGCCGTCCGCCAGCATGGGCTCGCGTACCGGGAAGCCGACATTCTCGATCTTCACCTTGTCGGCGTCGATGGCGTTCTCCTTCACGAAGGCCTTCCACTGGGCATAGGCGCCGTCGGGTGCCGGGGCACCCAGCACCTTGCCTTCCAGATCCTTCGGCTTGGAGATGCCGGTCTTGACCAGGGTCACGATGGAGAAGGGCGGCTTGTCATAGACCATGAGGATGGCTTTCAGCGCCTTGTCCGGATTCTGGTCGTTGAACTTCACCAGCGAATTGATGTCGAAGAAGCCGAGCGGATAGGTGCCCGCCGCCACCCGCGCGATGCCGGCCACCGAGCCGGGCCCCGTGTCAACGGTGACGTTCAGGCCCTCGGCCTTGTAGTAGCCCTTGTCGATGGCGACGAAATAGGGCGCGGACGGGCCCTCGAACTTCCAGTCGAGGGCGAACTTGATGTCGGTGTCCGCGCGGGCGGGCAGTGCCGCCGCCGCGATGAAACCGAGCGCCCCGATCAGGCCGCGAAGCATATGCCGCATGGGTCTTCCTCCTGTCCGCTGACAAGAGGCAAGGCACATGCCACCGCCGGAGGCAGAGCGGCCGGATCAGAGGTGGCGATGTCTGCCTAAAAGTTGGGCAAATGGACGCGCCGCCGCCCTTCCCCTGGGCGAGCTCAGAAGGGGCCGCCCTGATCGAGGAAGGTTTCCATGCGGGCCTCGTGGGAGCCAAGCTCGAAGCCCTGCGCCGCCACCCAGGCATCGTCATAATAGCTGCGCAGGTAGCGTTCGCCCCGGTCACAGATAAGGGTGACGAGCGAGCCGGTCTCGCCGCGCCCCATCATCTCGGCCGCGAGCATGCACAGCGCATGGAAGGCGGTGCCGGTGGAGGGGCCGACCTTGCGGCCGAGCCGGCGCGCCAGCACGCGCATGGCGGCGATGGAGGCGGCGTCCGGCACGCGGATCATGTGGTCGATCACCTCCGGGATGAAGGAGGGCTCCACGCGCGGCCGGCCGATGCCCTCGATGCGCGATCCGGGGCAGGAGGTGAGGCTGCGGTCGCCGGTGCGGAAGGCGTCGTAGAAGACGGAGCCTTCCGGGTCAGCCACGCACAGGCGGGTGGCATGGTGGCGATAGCGCAGGTAGCGGCCGATGGTGGCCGAGGTGCCCCCCGTGCCCGCGCCCATCACGATCCAGGTGGGGACGCTGCGCGGCTCGCCCTGCATCTGCTGGAAGATGGATTCGGCGATGTTGTTGTTGCCGCGCCAGTCGGTGACGCGCTCGGCATTGGTGAACTGGTCCACATAAAGCCCGCCGAGCCGTTCCGCGAGGGCGGCGGCCTCCGCATAGACCGCGCTGCTGTCGTCCACGAAATGGCAGCGCCCGCCCTCGCGCTCGATGTCCGCGATCTTCTCCGGCGAGGTGGTGCGGGTCATCACCGCATAGAAGGGCAGGCCGAGCAGGCGGGCGAAATAGGCTTCTGAAACCGCTGTTGAGCCGGAAGATGCTTCCACCAGCGTGATGCCTTCGCGGATCTGGCCGTTGCAGACGCCGAACAGGAAGAGTGAACGGGCGAGCCTGTGCTTCAGGCTGCCGGTGGGGTGGCTCGATTCATCCTTGAGATAGATGTCGATGCCGCCGAGCCGGTGCGCCTCGAAGGGCAGAAGGTGGGTATCTGCCGACCGCCGGGCGTCGCGCTCGAGAATCCTGAGCGCCTGATCGGCCCAGATCCGGCGGGCGTCCCGCTCGCTCGGTGCCGCACCGGCGGCGGGGGACGTGAGGGACGGAACGGCGGAGAGGGGCTCGATCTTCATGACCAGACCATTATTCACAGGGGCCGCGGCGATTTGCGGATAACGCAATCATGACCGCTCGCGCGCAGAAATCATCACCGCCTGCGATGCTTGCGGGAGCCCTTTTGCGCAATCTCATTTCGCTCTGCGCCGGATACGCGAAAAATTCCTCGCGCCGGCTCCATTCGGGAGCAGTTGCATCTTTGCCTGACACCTTGTCTCCTACCATACGGAGGGGAGGGTCATTTCATGGAGTCGAAATCGCTTAAGATCTTGGAGCAAGATGTGTCTGGACAGCGCTCAGATGAGCAGACGTTCGGTAGTGATCCGCTGCAGCGGGTGACGCTCGGGTATCTGATCAACCTGATTGCACGTTTGCTGGCCCAGTCGCTCAAGGCGCGCAACGGCGTCGAGGGAATCTTGCCGGGACAGTATCCGATCGTGCTGGAATTGCTGACGAAGGACGGGCCGACGCAGCGTGATCTCTGTGACTTCGTAAAGATCGAGCAGAGCACCATGGCCAATACTTTGAAGCGCATGGAGCGGGACGGCATCATCGAGCGGCGGGCCTCGCTGGAGGACGGCCGCCAGGCGACCGTCCACCTCACCGAGCGTGGCCGGAAGCTGGCCGAGGTGGCGGTGGTCAACGCGTTCGACGTGAACCGCGTGGCGCTGGAGCCGCTGGATCGGGAGGCCCAGGTGCAGTTGCGCACCAGCCTGATCGCCATGGCGGAGCGTCTGGAATCGGATCTGGCGGAGCATCGGGGCGGGCGCGGACACGGCGCCTGACGTAACGTATCGCTTACGCTGGAAATATATTGCTCAACATGCGACCGTGACGCCGGCAGGCGCCACGGTCCACCATCCGCGAGCCTGCTCACCAAAAGACGTGGGAGGCGTGCGTGAAGGCGGCGATCATCCGGTCTCACGGCGGGGCCGAGGCTCTGGAACTGGTGGAAGACTGGCCGCGGCCGGTTGCGGGTGCCGGCGACGTGGTGCTCCGCGTCAAGGCCAGTGCATTGAATTATCATGACGTTTTCACGCGCCGGGGGATGCCCGGCATCAAGCTCGACCTGCCGGTCGTGCCCGGCCTCGACCTTGCCGGCGAGGTGGTGGAGACCGGCGAAGGCGTGACTGACTTCACGGTGGGCGACCGGGTTCTGGTCGATCCGCTGAACCGCGTCGAAGGCGGCCTCATGGGCGAGACCGTCGATGGCGGCCTGCAGCAATATGCGCGCGTGCGCGCCCATCAGCTCGTGCCCATTCCCGAAGGCGTCACCTATGAGCAGGCGGCGGCGCTGCCGGTGGCCTATGGCACCGCACATCGGATGTTGTTCACCAACGGCGGCATCAAGGCGGGCGACACCGTGCTCGTGCTCGGGGCCTCGGGCGGTGTCGGCACCGGCACCGTGCTGCTGGCGAAGCTCGCCGGAGCCCATGTGATCGCCTGCGGGTCCAGCGCGGAGAAGCTGGAGCGGCTCAAGGCCATGGGCGCCGATGAGGTGATCGACTACACAAGAAGCGATTTCACAAAGGACATCTACGCCCGCTTCGGGAAGCCGCACCGACGTACCTACGATGGCGGTGTTGATGTGGTGGTCAATTTCACCGGCGGGGACACCTGGATACCGTCCCTGCGGGCGCTGAAGCGGGGCGGCAAGCTGCTCACCTGTGGTGCCACGGCGGGTTTCGACCCCAAGGAAGACCTGCGTTTCATCTGGACCTTCGAGCTGAAGATCCTGGGCTCCAATTCCTGGGCCCGCGAGGATCTTGTCGCGCTGCTGGATCACATCGCCGCCGGCCGCCTCTCTCCGGTCATCGACCGCGTACTGCCGCTTGAGGATGCCCGCGAGGCGCTGCGCCTCATCGAGGAGCGGGAAGTGATCGGCAAGGTGGTCATCGCGCCTTAGGCGCGGCCCCGTTTCCGCCTGACCTTTTCCGAACGGAGCCCGCTTATGAACGACACGCCTGTTCCGGCCGTGCCGGACCGCGCCGAACTCGACGCCCGCATCCGCCGCGCGCCCTATCACCAGTGGCTCGGTCTCTCCGTCGTGGAAGCGGGCGACGGGGAAATCGTGGTGGAGGTGCCCTGGCGCGAGGAATTCGTGGTCAATCCGGACATCGGCTACACCCACGGCGGCATTCTCGCGACGCTGGTGGATCTCGTCGCCGACTGGGCCATCGCCACGAAGCTCGGCCGGCCCTTCCCAACCGTCGATCTGCGGGTGGACTATCACCGCCCGGCGATGAAGGGCGTGCTGCGCGTGCGCGGCAAGGTCATCCGCATCGGCTCCAGCTTCTCCACGTCAGAGGCCTATGTGGAGGATGAGAGCGGCAAGCTGCTGGCGAGCGGGCGGGGCACCTACGCCACCTCCACCAAGTAGCGCTCGGCTGCCGGCCGTCTCCGCTTCCGGCGGCGTTCCGCCGCTGAGGCCGTCCGATCCGCGATTCGGTCCCGGTTTGGTCTCGCACCGTTCGTGTGGGGCGAGCGCGGTGTGCCTTTTCGGGACGGGCCTCAACGGGCGTTGCGCCGGTAGAACGCCTTGTGAACTTCGTCATGCGAGCGATTCGGACGCCCTTTGATCCCCGCCCGTTCACCGTCGGCCGGGACCGCGTCCCGTTTCGGGACACGAGCCGCAAAGCGGCGGCCGGAATGCTCCGGCCGCGATACTCCGTCAGTTCGGGCTTACTCGCCTTGCGTCATCAGCGCCGCATTGCCGCCGGCGGCGGACGTGTTGATGGTCACGGTCTGCTCGCTGGCGAAGCGCAGCAGATAGTGCGGTCCGCCGGCCTTCGGGCCGGTGCCGGAAAGGCCGTGGCCGCCGAAGGGCTGCACCCCCACCACCGCACCGATGATGTTGCGGTTCACATAGACATTGCCCACCGGCAGGCGCTCCGTGACCTTCTCCACCAGGCTGTCGATGCGGGTGTGGAGGCCGAGCGTGAGGCCGTAGCCGGTGGCGGCGATGGCATCGAGCACGCCGTCGATGCCGCCCGCCTTGAAGCGCACCACGTGGAGGACGGGGCCGAAGACCTCGTCCTTCAGGTCCGCCGCCTGCTTCAGCTCGAAGACGTGCGGGGCCACATAGGTGCCGCGCGTCGGCGCGGTGCCGGCATAATGGACACGAGCGGTGCCAGTCAGTGCCCGGATGTGCGCCTCCAGCTTGGCCTTGGCCTCGGCATCGATCACCGGCCCCACATGCACCGAGGCGTCGCGCGGATCGCCCACCTTCAGCGCATCGGCGGCGCCGACGATCATCTCGATCATCTTGTCCGCCACGTCCTCCTGCACGAACAGGATGCGCAGGGCCGAGCAGCGCTGGCCGGCGGAGCGGAAGGCGGAGGTCACCACGTCATCGGACACCTGTTCCGGCAGGGCCGTGGCATCCACGATCATGGCGTTGATGCCACCCGTCTCCGCGATCAGCGGCACGATGGGGCCGTCCTTGCCGGCAAGCGTGCGGTTGATGATGCGGGCCACCTCGGTGGAGCCGGTGAAGACCACGCCCGCCACCTTGGGCGCCTCCACGAGCCGCGCACCGATGAGGCCGTCGCCGGTGACGAGATGCAGGGCAGAGGCGGGGACGCCGGCCTCATGCAGCAGCCGCACCGCTTCGAAGGCGATGAGGGGCGTCTGTTCGGCGGGCTTGGCCACCACGGCATTGCCGGCGGCAAGCGCGGCGGACACCTGCCCGAGGAAGATGGCCAGCGGGAAGTTCCAGGGCGAGATGGCGACAAAGACGCCGCGCCCGCGCAGGCGCAGCACGTTGCTCTCGCCGGTGGGGCCGGGCAGCGTCTCGCCCGCGCCACACAGACGCTCGGCCTCGCCCGCGTAATAGCGCAGGAAGTCTACGGCTTCCCGCACCTCGGAGATGCCGTCATCCAGCGTCTTGCCCGCCTCGTCCTGAAGGAGCGCGAGGAAGGCTGCCTGCCGGGCCTCCAAAAGGTCTGCCGCGCGGCGCAGCCGGGCGGAGCGCTCGCTTGCCGGCGTGCGGTCCCAGGCCACAAAGCCCTTCAGCGCGGCGGCGACTGCCGCATCCGCCGTGGCCGCATCCGCCTCCACCACGCGGCCGATGGCGCTTCCGTCGATGGGGCTGACCACCGTACGGGTCGCGCCCGCATGGGCCACACCATCAATGAGCGTTGATGCCGTGACCTCGCGGCGGTGGCCCGCGATGTCCGTCAGCGTCGCGGCCAGCACCGACCGGCAGCCCAGTTCCACCCCGTGCGAGTTGCGGCGGCCGGGGCCGAACAGATCCGGCGGCAACGGGATGTGGCGGTTGCGGGCTTCCTCCGCATTGCCGATGAGGGTGGCCGGGCGGCGCAGGAGATCGCTCACCGGCACGTCCGGATCGCCGGCCACGGAGACGAAGGAGGAATTGGCGCCGTTCTCCAGCAGGCGGCGCACCAGATAGGCGAGCAGGTCGCGATGCCCGCCCACGGGGGCATAGGTGCGGCAGCCCACATCCGGATGGGCAGCGAGCCGCTCCCCATGGGCTGCATCGCCCATGCCGTGCAGGCGCTGGAACTCGAAGCCGCCGGTGCCGCCGGAGAGTTCGGTGATGGTGGCGATGGTCAGCGCATTGTGGGTGGCGAACTGCGGGAAGATGCGCGGCCGCAGCGCCAGGAGCTTGCGGGCGCAGGCCATGTAATTGAGGTCCGTCATCGCCTTGCGGGTGAAGACGGGGTAGTCGTCGAGCCCGCGCTCCTGCGCGCGCTTAACTTCCGTATCCCAATAGGCACCCTTCACGAGGCGCAGCATCAGCCGGCGGTCCAGCCGCTCGGCCAGCGCCGCCATATGGTCGATCACCGCCGCCGCGCGCTTCTGATAGGCCTGGATGGCCAGGCCGAAGCCGTCCCAGCCCGCAAGGCCGGGATCGGCGAGAACCGCGTCGATCACGTCGAGGGAGAGTTCGAGCCGGTCGGCCTCCTCCGCATCAATGGTGAAATTGAGGTCATAGGCCTTCGCCTTGCGGGCGAGCTCGATGACCTGCGGCACCAGTTCGATGAGGACGCGCTCCCGGTTCACCGCGTCATAGCGCGGGTGGAGGGCGGAGAGCTTCACCGAGATGCCGGGCCGGTCGGGCAGCTTCATGTTGCCGGCGCGGCGGCCGATGTCGTCGATGGCGGTGGCGTAGCTGTCGAAATAGCGCTTGGCATCGGTGAAGGTACGCGCGCCCTCGCCCAGCATGTCGAAGGAATAGCGATAGGCCCGTCCGCTCGCGGATTCCGCCCGGTCGAGGGCCGCATGGATGGTCTGGCCGAGCACGAAGTGATTGCCCAGCACCTTCATGGCCTGCCGCGTGGCGGTGCGCACCGCCGGAAGGCCGATGCGCTTGGCGAGCTTGCCCAGCACGCCTTCCGGCGTCTCGCCCGGCTGGATGACGCGGGCGGTGACGCCGAGCGCCCAGGACGAGGCATTCACCAGCAGGGCGCTCGATCGCGAATCGTGGTTCAGGAAGTCGCCCTGCGCCAGCTTGTCCTCGATCAGCCGGTCGGCGGTGGCGGAATCGGGGACCCGCAGCAGCGCTTCCGCCAGCGTCATCAGCGCCAGCCCCTCCTTGGTGGACAGGGCGTATTCGCGCAGCACCTCCTCGATGCCGCCGACGCCACCCGCATTGCTGCCCTTGCGGATGGCGGTGATGAGCCGGGCGGCGAGGGCGTCGATACGGGCCTCGGCTTCCGGCGCCAGCGTGCCCTGCGCGAGCAGCGGCCGGGCAAGGGCCACGTCGTCGGGCGCGAACGGCGCCTCGAAGGGCGGCATGGGCGACGGCGGGAGGGAGGCGGAAACGGGGGATGTGGGGGCAGGCATGGCACTCTCCGGCGGATATGTTTGCGTAATCCACGAACGGCCGCGCTTCGATGGCTCTTTTCGCCATTCTGCCTTATCTTTCACGGAGAGACCGTGACGTGACCGTGAAACATGAGCGCGCTGGACCGCACTGACAAAAAAATCCTCCAGATCCTTCAAAAGGATGGGCGCATTTCCGGCGTCGAGCTGGCGGAGCAGGTGGGGCTTTCGCCCACCAGCGCCGGCGAGCGGCTGAAGCGGCTCCAGCGGGACGGCTTCGTCTCGGGTTTCGGCGCACGGCTTGATCCGCAAAAGCTGGGGCTGGGGTTCCTCGTCTTCATCGAGGTGCATCTCGACAAGACGACGCCGGACGCCTTCGAGCGCTTCGCCCGCGCGGTGCGTCTCGCGCCCGAGGTGCTCGAATGCCACATGGTGGCCGGCGGCTTCGATTATCTGCTGAAGGTGCGCCTGCCCGACATGACCGCCTACCGCCGCTTCCTTGGCAACGTCCTGCTGGGATTCCCCGGCGTGCGCGAGACCCGTTCCTACGCGGTGATGGAAGAGGTGAAGAGCGACGCGCCGCTGCCCGTGTGAGGGGCTGTGACGAAAGTCCGGCTTTGAAACGTTGGTCTCCTGCCGCCTAATGCGCGCCCCGGCCCCAAGGCTGCGGCACGAATGTTCAGGAAGGGAGAGACATGTTCCCCGAGCTTCGCCTTCTGTGCTTCGAGGATCTGGCCACCGGCATGACCGAGACCCTCACGAAGACCATCGCCTCCTCCGACGTGGTGGGCTTCGCCGAGGTGACGGGGGATCGCAATCCCATCCATCTGTCCGAGCATTTCGCTGCCCGCACGCCCTTCGGCACCCGCATCGCCCACGGCCTCTATACGGCGAGCCTCATCTCGGCCGTGCTCGGGACCCGCCTGCCGGGGCCGGGCGCGGTCTATATCTCCCAGACCCTGAACTTCCGCGCCCCGGTGAAGATCGGCGACACGGTGGAGGTGAAGGTCGAGGTGGCCGAACTCATCCCCGAGCGGCGCCGCGCCCGTCTCGCCTGCACCTGCCGGGTCGGCGAGGAGGTGGTGCTGGACGGTGAAGCCTGGGTGAAGGTGCCGCCGCGCAGCGAGACCGAGCGCTCGCCCCTGGCTCGCCCTGCTGCCGGCTGACCCAGCCGAAACGTCATCGTGATGCGCGGCCGCGCGCCTTGGTTTCGCGCGGCGCCGAACGGCTGTTGCGGGCGCCGGGCCGATCTGGCACGCAGGCCGGGACCACGACAGACGAGGAGGGCGCCGTGCAGATCTGGGGTCGCGGAAATTCAACCAATGTTCGCAAGGTGCTGTGGTGCGCGGCCGAGCTCGGCCTCGCCTATGAGCACGTCAATGCCGGCGGCGCGTTCGGTCTCGTCAACGAGCCGGCCTATCGCGCCATGAACCCCAACGGTCTTGTGCCCTGCCTGAAGGACGGGGATCTGGTGCTGTGGGAATCGAACGTCATCGTGCGCTATCTCGCCCGCCAATACGGGCAGGAGCCCTTTGCCCCGAAGGACGCGAAGGCGTGGGCGGGCGCCGACAAATGGATGGACTGGGCGTCCCTGTCCTTCGGCGCGCCGTTCCGGGATGTCTTCTGGAACCTGGTCCGCCTGCCGCCCGAGCAGCGGAACATGGCGGAGGTGGCACGCGGCACCGAGCAGTGCGCCCGGCTTATGACCCTCGCGGATGCGGCCCTCGCCGAGACGCCCTATCTCTCCGGCCGCGACCTCGGCATCGGCGACATTCCGCTCGGCTGCATCGCCTATGGCTGGTTTTCCATGCCGATCGAGCGTCCGGAACTGCCGCATCTGGCGGCCTGGTATGCGCGCCTCACCGAGCGGCCGGCGTTCCAGTCGGCCGTCATGACGCCGCTGACCTGAGCCGAGCGGGCCAGAGGCCGGTTGCCCGGCGTCTGGCCCCGTCAGGGCTCACTTCATCGAGGTGTAGAGCGAGGCGCCCGTGGTGGCCGGCGAGGACACCAGGACGAAGATCTGCATCGCCTTCTGCACGTCGGTGATCGGCGCGTTGGTCACGTAGATCACGTCGCGATTGAAGATCGGGAAGTGCTGGGCCACGAACAGGCTGTTCGTGTCACGCAGGTTCAGGCGATACACCACGGGGGTCAGGCCGCCAGGCACCACCAGCGGGCTGCCGGGACGCAGCTTGCGGGCGATGAACTCGGGCTCGTAGCGAATCACGAACACGCCCGACGGATCGGAGCGGTTGTCCTGCAGGCCGCCGGCCTTGACGAGGGCGGTGGCCAGCGTGATGCCCGAGGAGTTGAACGGCACTTCCGCATTCGCGCCCGTCGCGCCATAGGCGAGGAACACCTGCGGATCGCGCACCACGGTGAGCACGTCGCCGGGCTGCATAAAGACGTTCTCGCGCGGATCGCTGACCACACGCTCCATCGACACGCGCACCGTGCGGTTGCCGCGCGAGAGCTGGATGAAGGTCTCGTTCACCGGCGCGCGCACGCCGCCTGCGGTGGCGATCACGTCGAGCAGGCGGTCGCCCTTGGCGGTGAGCGGGACGCGGGCGCCCTGCACCACTTCGCCGGTCACGGTGACGGTGCTGCTCACGGGCTTGGTCACGGTGACCAGCACCTGCGGCTGGATCGCCTTGCCGGTCAGCGCCTTGACGATCTCGTCCTGGATCGCCTCGGTGGTGCGGCCCGCGGCCTGCACTTCGCCCGCATAGGGAATGGAAATGGTGCCGGAGGGCTTCACGACCTGATCGGGAATGGTGGCGGTCTTGGAGCCGGTGGTGAAGCTGCCGGCCACGACGGGCGCGGAGAACAGGCCACCAGCGCCGGCTTCCCAGATGTTCACGGCCACAAAGTCGCCGACACCCACGAGAGGCGAACGCGCCGGGCCGGAATGACCGAAGCTGGTATAGAGCGTGTCCTGCGCGCGCAGGCGCACCACGTCGAGCACCGCATTGTCGATGTCGACAACTTCATAGCGCTGCGTGTTCTGTTCGACGGACTGGGAGACGACTTCCTGCGCGTTCGGACCCACCTGTGGCAGGGATTCGCAGCCGGAAAGGGACAGGGCCACGGCGGGAAGCAGAAGCGGCCAACCAGATACTTTCCGCATAAACGTTCCGTCTCCAATCCCGACGCCAGATACCATGGCGCACTGTGGCGACCAACCCCGACCGGTCACCGCCCAGCCGATACAGTCTACGCTGTTTCCCTATTGCCACACCTTTGGGCAATGGCAAAAGGTGCGCATCGTTAACGGAAGGTCGTGCCCTCCCGCTGCTCTCGACCCACCGCCTCCGACAGCGCCGCCGGACGCTGGCGCGGTGCAAGTCCACTTCCCGTTACGATCTTTTCTGGTACCAAAGTAATGCCTTGAGAGCGCTAATGCCGCTAGGGAAGGTCGGGTGCATCCGCCGATAGCCGGGTTGATCGAATCCACAATCTCTGGTTTTCGGGCTAATGTCCCCACAAGGCGTGCGGTGCAAAATGCAGAGCTTGCGGGGTTTCGGCTTCATATTGACCCACCCCCTGACGCCTTGTGATAACGCGAATCGTCCCGTGCGGGGGCGCGAGGGTTCGGTGGCTTTGATGACGGGTGGGCGCATTGCGGTTTAAGGGACCTCTCCGGGAAAACCCGGCTGGCACAACCAGCACCGCAATCATCGGGGCGGCCTGCCGCCTGCCCGGGGCGCCCAACGAGGCAGCCTTCCGCCGGTTGCTGAAGGATGGCGTGTGCGCCGTGCAGCCGGCACCGGTCGGCCGCTGGAGCGTCGAGCGGTTCCTGCATCCGCGGGCCAGCGAGCCCGGCTTCAGCTATTCCTTCGCCGGCGGCTTCCTGGAAGCCCCGTTCGATTTCGACCCCACGGTGTTCGGCATGTCGCCCCGCGAGGCGGCGCAGATGGACCCGCAGCAGCGCCTGCTGCTGGAGGTGGTGTGGGAGGCGCTGGAAGATGCGCGGATCGCGCCCTCCAGCCTCGCCGGCACCGAGGTCGGCGTCTATGTGGGCGCCTCCAGCCTCGATCACGGCAATCTCCTGGCCTCGGACCCGGCGGCCATCGAGAGCCACTTCATGACCGGCAACACCCTCTCGGTGGTGTCGAACCGCATTTCCTATGCCTTCGACTGGCACGGGCCGAGCTTCACGGTGGATACCGCCTGCTCGTCCTCGCTCGTCGCCTTCGCGCAGGCGCTGTCGGACCTGAAGGCCGGGCGCATCGACACGGCGGTGGTCGCCGGCGTCAACATGCTGCTGACGCCCGCCTCCTATATCGGCTTCTCCCGCGCCTCCATGCTCTCGCCCACGGGCCTGTGCCGGCCCTTCTCGGCGGCGGGAGACGGCTATGTGCGCTCGGAAGGCGCGGTGGCCTTCGTGCTGCGGCGGTCCGATCTTGCCGCGCCGGGTTCCATCCGCGCGCTGGCGGTGGCGGGTGGCGTCAATTCCGACGGCCGCACCTCGGGCATCGCGCTGCCGGGCGTCGAGGGCCAGCGGGCGCTGCTGGAGCGCCTTTACGGCGAGGCGCGTCTGCGGCCGGACGACATTGCCTTCGTGGAAGCCCACGGCACCGGCACGCGCATCGGCGATCCGGTGGAGGCGACCGCCATCGGGTCCGTGCTCGGCCGGGGGCGCGCGGCGCCGCTGCCCATCGGCTCGGTGAAGTCCAACATCGGCCATCTGGAGCCGGCCTCGGGTGTGGCGGGCATCCTCAAGGCGGTGCAGGCGCTGGAGACGCGCGAGCTGCCGCCCTCGCTGCACCTCGATGAACTGAACCCGCTCATCGATTTCGCGGACCTCAACCTTCTCCCGGTTCGAGAGGCGGTGGCGCTCGACCCCGCCGCGCCGGTGCTTCATGCGGGCGTGTCGTCCTTCGGCTTCGGCGGCACCAATGCGCATATCATTCTTGCGAGCGCGCCTGCGGTCGTGCCCAAGGCCGAGCCGCAGGCGGAAGCGCCGCAGCATCTGGTGATCTCCGCCGCCACGGCCGACGCCCTGCGCGCCGCCGCCGGCGCCTATGCGGATGCGCTCTCGAACGGGATCGACCCCGAGCGCCTCGCCGCCGCCGTTGCTGGCGGCCGTGAGACGCAGCGCTACCGTGCTGTCGCCGTGTTGGACGCGGCGGACGTGGTGGCGGCTGGCTTGAAGGAACTGGCCGAGACCGGCACCTCGAAGGCCGTGGCCACGGGCGCCGCCCCGGCCGGCGCGCCCAAGGTGTGCTTCGTCTATTCCGGCAATGGCGCCCAGGCGGTGGGCATGGGTCGCACCGCTTATCTGCGCAATGCCGCCTTCCGCCAGCGCTTCGACGAGATCGACGCCGCCTTCAAGGCCATCGGCGCCGGCGGCGTGAAGGAGGACATGTTCGCCTCCGATCTCGACGCGCGCATCGGTCTGGCGTCCGTCATCCAGCCGCTCATGTTCGCTGTCCAGGCGGCGCTCTCCGCCGCTCTGGTGGCCGAGGGGCTGAAGCCGGACATGGTTCTGGGTCACAGCATCGGCGAGGTGGCGGCGGCGGAAGCGGCCGGGGCCATCGACCTGCTTCAGGCGGCGCGTATCATCCACGCCCGCGCCACCAGCCAGGAAGGCGCGCGCGGGCGCGGCCTCATGGCGGTGTTCGCGGCGACGCGCGAGCGCATGGAAACCTTCCTCGACGGCTTCGGCCGCGAGGAACTTGAGATCGCCGCCGACAACGGCCCGGCCTCCATCACCCTCTCCGGTGCCACGGACGCGCTGAAGCGCGCCACTAAGGAAGCGCGCCGCCAGCGCATCGCCAGCCGCACGCTGGACATGGAATATCCCTTCCATTCCCGCTTCCTCGACGACACGGAAACGGCCTTCCGCACCGCCGCCGGCAGCGTCCGCGCCCGGCCGGCGACGACGGCGATGATCTCCACCGTCACCGGCGCGCCCATCGGGGCCGATCTGCTGGGCGAGGATTACTGGTGGCGCAACGTGCGTGCCCCCGTGCTCTTCCGCGACGCCATCGAGGCGGCGGCGGGCATGGGCGCGACCCTGTTCGTGGAGATGGGCCCGCGCCCCATCCTCACCTCGCCCATCACCGAGACGCTGAAGGAAAAGGGCGCGGTGGCCGCTGTCCTGCCGAGCTTCACGGAAGCGGACGACCGCGAGCCGCGCCGCGACCCCGTGCTTTGGGTGGTGGCCAACGCTCGCGCCAATGGCGCCCCGCTGCCGCCCGCGCCTGGGGGCGCGGTGGACCGCACCCTGCCGCTGCCCTCCTATCCCTGGCAGCGCACGACCTATCATTTCCAGGGCACCACGGCGGCGCTCGACCTGTTCGGCGGCGCGGCCCCGCGCCATCCGCTGATCGGCGGCCGGCTGGCGGAAGGCATGCCCGAATGGCGCACCTTCCTCGATTATGAGGTGGTGCCCTATCTCGCCGACCATGTGGTGGGCGGCGAGGTAGTGGTGCCCGGCGCCGCCATCGTCGAGATGGTGCTGGCGGTGGCCCGCGAGCTTCGGCCCGAGGGGCCTCTGGGCGTCGAGGACTGCGACATCTTCCAGCCCCTCGTGCTGGCGCCGCAGGCCATGCGCGAGATATCCGTGCGCTATGCGGCGGCGACCGGCGATGTGGAATTGTTCAGCCGCCCGCGCTTCGGCGCCGACGAATGGACGCTGCACGCCCGCGGCCGTCTGGTGGACGTGGCCCATGCGCCGCGCACGCCGGCAAAGCCCCGTGGCCGCCTGATCCGCGCCACGGCGGAGGAGATTTATGCCCGCACCGAGGCCTGCGGCCTCGGCTATGGTCCGGCCTTCCGGCTGGCGAAGTCCATCAAGCGGGACGCCAAGACCATCGAGGTGGAACTGAAGCCGGCGGACGCCGGCACCGGCGCCTTCACCCGCCCGCAGCTTCTGCATCCGGCGAGCCTCGATGCCGCGCTCCACGGCCTGTTCCTGCTCATCGTGATGGAGCCGGGCGTCCGGCGCACCTATCTGCCGATCCGGCTCGGGCGGCTTGCGCTGTTCCGCGACCATCCCGTCGTCACCGCCGCCACCATCACCGTGGACCGGCACACGGACCATTCGCTGAAGGTTCACATCCTGCTCAAGGATGCGGATGGCGCGGTGGTGGCCGAGGTGGAGGACGCGCTGCTGAAATCGGTGGTGCTCTCGCGCACCGATCCCGATGACGGCTTCCTTTATGTGGAGCGCCACCGCACTGCCCGCAGTGGTGCCGTGCGCGATGTGGTGGGCGAGGTGCTGGCGGGCGTGAAGGCCGTTGACCTGCCCACCCCCTCCGACGCCCCGCTGATGCTGCGCGCCGTGCTGCGCGCCGCTGCCCACCGCAGCCTCAGCCGGCTGGCCGATGCGGACGGCTTCATCGACTGGCAGGCGCTGGCCCTCACCGGCCGCCTCGCGGCCCCGGCCCGCGCCTATGCCGCCATGCTGGCCGAGGAACTGATCCTCGCGGAACTGGCGACGGTGGACGGCGAGGGCGTGCGCCTCGCGCCCGACAGCGGCCTGCCCGAGCCCGCGCGCATCCTGCGCACGCTGGCGGCCGACTATGCCGGCGCCTCCGCCGACCTGCTGCTGGCGACCCGCATGGCCGGGGCGCTGGACGAATTCCTCGCCACCGGCACCCCGGTCGCTCACCGCCCCGAGGTGCTGGAGCAATTCGCCGCCCAGAGCGCGCTCCTCAGCTCCGCCGCCGAAGCGCTGGTACGCGCCGCCGAGGCGGTGGCCAAGGACGAGACGCCGCGCATCCTCATTGCCGAGCCCGATGGGCGGGGCCTCGTGGCGGCCCTGCTGCCGCTCGCCCGGTCCGGTCGCGTCCGGCTCACGGTCGGCGGCCTTGATGCCGCCCGGCTGGAGCGTCTGGAGCGCCGCCTTCCGGCGAGCGTGCCGGTGGAAATGCTGCTGCTGGACGCCGCCGAGGGCGTGCCAGCCGGCTTCGATCTCGCGCTCGTCGCCGGCTGGCGGCTCAGCGGCGAGGACAGCGCCACCCTGCTCGGCCGCCTCGCCGTACAGGTGAAGGCGGGCGGCGCGCTGGCCGTCGCCCAGCCCGCACCGGATGCGGTGGTGGACTTCCTGCTCGGCACCGAGCCGGACTGGTTCGCCCGCTCCGCCGATCCCGCCTTCCCCGTCGGCCGGATGCCGTCCACGGACGAGACCCGCTCCGGCCTCCTCGCCGCCGGCTGCCGCCGGGTGGAGAGCGTGGAACTGGCCGATGGCGGCACGCTCCTTGTGGCGGAGGCGCCGGACGTCGAGGCCGGGGCTGCCACTGGGCGCACCGTGCGTCTCCTTGAATCCGACGCTAGCCTGCTGGCCAATGCACTCGCGGGCGCTTTCGCCGCGCGGGGCGTGGTGCTGGAACAGGCGGATGTCGCCGCTAGCCTTGCGCCCAGCGATGCGGACCTCGTGCTGCTGGCGGACGGGGCAGGGGCGAACGACCGTGCCCGCATCGAGGACGGCGTGCTGCGCCTTGCCCGCCTGCTGGCCGACCAGCCGGAAGGGGCGGCGAAGCCCCGCCTGTGGGTGGTGGTGCGCGGCGCCCATACCGCCCCGCTCGATCCCGTGGCCGATGCCCTCTGGGGCTTTGCCCGTGTCGCCACCAATGAATATGCGGACGTGGACATCCGCCTCGTGGACGTCGCGCCGGGCCTGCCGGAGGCGGATGCCGCTGCCCGCGTGGCGGGCCTCATTGCCGCGCCGGGCACGGAGCGGGAAGTTCTGTTCGACGCCGAGGGCGCCGAGGTGCTCCGCGTGCGGCGGGGCGTGCCGCAGGCCACCGAAGCTTTGCCGGATGAGGCAGGCCTGACGCTGCACTTCCCTCGTCGCGGCGCGCTCGATCATTTCGCCTGGGGGCAGAAGCCGCGCACGGCGCCGGGCCGCATGGACGTGGAAGTGGAAGTCGAGGCCGCCGGCCTCAATTTCCGCGACGTGATGCTGGCCATGGGCCTGCTGGACGACGACGTGCTGGATGACGGCATGGCGGGCGCTGTGTTCGGCTTTGAATGCGCGGGCCGGGTGGCCCGCGTGGGCGCGGGCGTGACCGACCTCAAGCCGGGTGACGAGGTGGTGGGCTTTGCCAGCAACGCCTTCTCCAGCCATGTGACGGCGCCGCGCCGTGTGTTCATGCCGCTGCCGGCCGGCACCACGGCGGAGAGCGCGGCGAGCATTCCCGTCGCCTTCCTCACCGCTTGGTATGGCCTCGTGGAACTGGCCAGGCTGAAGCGCGGCGACAGCGTGCTCATCCATGGCGCGGCGGGCGGCGTCGGCCTTGCGGCCATCCAGATCGCCAAGGCGCGGGGCGCCCGCGTCATCGCCACCGTGTCCACGCCCGACAAGAGGGCACTGGTGGAGCTGTTCGGTGCGCAGGAGGTGCATGATTCGCGCTCCCTGGCCTTCGCGGACGCCATCCGCACCGCCCATGGCGGCGTGGATGTGGTGCTGAACAGCCTGAGCGGCGAGGCCATGCGCGCCAGCCTCAAGTGCCTGAAGCCCTTCGGGCGCTTCGTGGAGCTGGGCAAGCGCGACTATGTCGCCAATACCGAGCTGGGCCTGCGCCCCTTCCGCCGCAACCTCACTTATTTCGGCGTCGATCTCGACCAGTTGCTGGCCCATGACCCGAAGCTCGTCGCCAAGGGCCTGAAGGATCTCGCGCGCGGCTTCGAGCGCGGCGACTATGCCCCGCTGCCCTATCGCGCCTTCGGGGCCGATGGCATCGGCGAGGCCTTCCGGCTCATGCAGTCGGCTGGCCACGTGGGCAAGATCGTGGTGCGCCCGCCGGCTCCGGCCGAGGTGCGTGCCCCGGCTACGGCATCCGCCGCCTTCGCGCCCGAGGGCGTGCAGCTTGTGGTGGGCGGCGCCGGTGGCTTTGGCCTTGAGACGGCGCTGTGGCTCGCGGATCAGGGTGCGCGCACCATCGTCGTCGCGTCCCGGCGCGGCGCGCTGGAGGAGAAGGACATTGCCCGCGTGGAGACCCTGCGCCAGCGCGGCGTGACCTTCGCGGTGGAGCGGGTTGATGCCAGCGACCGGGCGTCCGTGGACGCGCTGATCGCGCGTGTGGCGGCTGCCCACGGTCCCATCGGCGGCGTCTACCACACGGCCATGGTGCTTCAGGACGGCCTGATCCGGACCATCGACGCCGACGCCCTCGACCGGGTGCTCGCGCCCAAGGTGGACGGAGCCCGGCATCTCGACGCCGCGACCCGCGGCCAGCCGGTGCGCCAGTTCGTGATGTTCTCCTCCGTCTCGGCACTGATCGGCAATCCGGGGCAGGGTGCCTATGTGGCGGCCAATGCCTATCTGGAGGGCCTTGCCCGCCGCCGCCGCGCCGAAGGCCTGCCCGCGCTCGCGGTGGGCTGGGGGGCCATTGCGGATGCAGGCGTGCTGACCCGCGACCAGTCCACGGCGGAGCAGCTGGAGCGCATCACCGGCATGACCGGCATGGCCTCCGCCGAGGCCCTCGGCCGGCTCGGCCGGCTGCTGGCAGCGGGCGACGCCTTGACCGAACCGGTGGTCTATTGCGCGCGCTGGCAGCGCGCGGGCCTGATGCGCGACCTGCCCATTCTCTCGACACCCGCCTTCGCCGAGGTGTTCGCGGAAGAGGGCGGCGCGGGCGAGGCGGTGGAGCTGGATCTGGCGAGCCTGCTCGCCGGCAAGAGCGACACCGAGGCCCAGAAGGTGCTGGGCGAACTCATCGCCGCCCGCATCGCCCGCATCCTGCGCCTCTCCGCCCAGGACGTGGATCTCGACCGGCCCTTCGCCGAAATGGGCATGGATTCGCTGATGGCGCTCGAACTCAGCATGAGCATCGAGCACGAGTTCGGGGTCAATCTCCCGCTCGTCGCCATCACTTCCGTTCCCAATGTGCGGGAACTGAGCCGGCGCCTCCTGCAATCGCTGCGCGCGCCGCAGGCGGCGGAAGAGATCGACGCCGACGACCGCCGGCTCATCTCCATGCATGGCGGTGACGAGGCCGACTTCTCCGACGTGGGCGAGCGCCTCGCCAGCCGCCGCGACCAAGTGACGAGGGTGATGTGACGAAGAAAGCGGACGCGGGTCGTCTCTCCGACACCGAGCGCAGCGCCTTCCTCTCCTCCATGCGCCGTACCGCCGCGCCCCAGCCGGCGCGCACGGCGGCCGTGGCGGCGCCGGTGCGGGATGTTTCGTTCGAGACGCTGCCGGGCTTCAAGATGCTGAAGACCCAGCGCGCGGCGGCGGATCTGCTCGGCCTCAGCAATCCCTTCTACCAGACCCACGCCACGCGGGCGGGGGCGCAGTCCATCATCGGCAACCGGCCGGTGATCAACTTCGCTTCTTATGACTATCTCGGCCTCAACGGCCATCCCGAGATCACGGCGGCGGTGGCGGAAGCGGCCGCCGAATGGGGCACCAGCGTCTCGGCCAGCCGCCTGACGGCGGGCGAGCGGCCCTTCCACCAGCAGTTCGAGGCGGAGCTGGCCGCGCTGTACGAGACCGAGGACGCGCTCGTATTCGTCGGCGGTCATGCCACCAACGTCTCCACCATCGCGGCCCTGCTGACGCCCAAGGATCTCGTGATCCATGACGCGCTGGCGCACAATTCCATCGTTGTCGGAGCCGAGCTCTCCAAGGCCAACCGCCGCATCTTCCCGCACAACGATCTCGACGCTCTGGAAACCATTCTCGAGACCGCCCGCGACAAGCACGAGCGCTGCCTGATCGTGACCGAGGGCCTGTTCTCCATGGATGGCGACGGGCCGGACCTCGCCCGCCTCGTGGACATCAAGACCCGCTGGGGCGCGTGGCTTATGATGGACGAAGCCCATTCGCTGGGCGTGCTCGGCGCCACCGGGCGCGGCATCTTCGAGCATCAGGGCGTCGATCCGCGCGGCGTCGACATCTGGATGGGCACGTTGTCCAAGACGCTGGTGGGCTGCGGCGGCTATATCGCCGGCTCGTCCGATCTCATCACCTATCTGAAGTTTCAGGCGCCCGGCATGGTCTATTCCGTGGGCCTGCCGGCAACCACCTCCATCGGCTCCATGACCGCGCTGCGCATCATGCGGCGCGAGCCCGAGCGGGTGGCGCGGCTTCAGGCCAACGGCCAGCGCTTCCTGGAGAAGGCCCGCGCCGCCGGGCTCGATACGGGCGACAGCTGGGGCTATGCGGTGAGCCCGGTGGTGCTGGGCGACAGCCTGCGCACGGTGATGCTGGCGGGCCGCCTGCTGGAGCGGGGCATCAACGCCTTCCCCATCATCCCGCCCGGCGTGCCTGAAAAGTCCGCCCGTCTGCGTTTCTTCATCTCCGCCTCCCATACTGCGGAGGACATCGACACGGCAGTCGCCGCCGTCACCGAGGAGATCGCGCGCCTCGATGCGGAGGGGGTTTCCGTCGCCAAGGTCGCGGATCTGATGAAATAGCGGCGGAAGGGCCGGGCATGGCAGCCGAACTGACGGTCATCACCGGCGCTTCCAGCGGCATCGGCGCCGCGCTCGCCCGCGCGCTTGCAAAGCCGGGTGCCGCGCTTGCGCTTGTCGGCCGCAATGCTGAACGGCTCGAAAGTGTGGCTCAGGACTGCCGCGCCCGCGGCGCGCTTTGCGTGACTGGCGCGCTCGACGTGTGCGACCGGCCTGCGCTTGAAGCGTTTCTCGATGGGTTGGGCGAGCCGGTTGGGCTCTTCATCGCCAATGCCGGTATCCTCGACGGCCGGCGCGATGGCGAGACCGTCGAGAGTGGCGCGGCCGCCCATCGGGTGCTCGACACCAACCTGCTTGCGACCGTCGATGCCCTGCACATGGTGCTGCCCGGCATGCGGGCGCGGCGGAAGGGCCGGCTGCTGCTGATTGCCTCGCTCGCGGCTTTCGCTCCCTTGCCCGATGCGCCCGCCTATTCCGCCGCCAAGGCGGGCCTCCTCTCCTACGGCCTTGCCCTGCGCGAGGCGCTGCACGGGGAGGGCATCTCGGTCTGTGTTGCCTGCCCAGGCTATGTGACGAGCGCCATGAGCGCCCAGCATCTCGGCCACCGGCCGGGGGAGATCACCGCCGATGACGCAGCCGCCCGCATCCTCGGCGCACTGGAACGTGATGCCGCCGTCTCCGGCTTTCCCTTCACCCTCTACTGGAGCTCGCGCCTCTCCCTGCTGGTTCCGGCCTTTGTCCGGCGCCTCGGAATGAAAGGGCTGCGCTTTCGCGTGGGCGGGTAGGGAATTCGATCCGGAGCGGCAGGAGATTTCCGAAACGGAAAGGGTCTGTCCTCAAGATTGCTGCAATCCCATGGGATTGGCCACCGTCCCGCCCTCGCGTGCGGGCGGTGCATCAATCTGCTAAAAAGGCGGCAGGTGCCGGCGGAGACAGGCTGAAGGATGAGCGTGACAGAACGATCCCTGCCGGCGATCGTGACCAACCTCCTGTCCGGTGCGAAGCCGCCGCCGGGGGTGGGTCGCGCGGCCGAGGCTTATCTGGCGGCTCTCACCTGGCGCAAGCATCTGGCGCGCATCGGTTTCTGCCTGCTCGTGGTGGCGCCGACCCTTCTCGCGACGGTGTTCTACGGGCTCCTGGCAGCGCCCCGCTATGTCTCCGAGGTCAAGTTCATCGTCCGCAGCGTCTCCTCGCAGCGGGCCACCGGCCTCGACATGCTGTTCCGCACCTTCGGCATCTCCAAGACGGTGGATGATGCCAACGTGATCCAGCAATATCTGCAATCGCGCGATGCCCTGCAGGGCGTCATCGACGCGGGCGTGGATGTGAAGGCCATCTTCCAGCGCCCGGAAGCGGACTGGTGGTCCAGCTATCCCTATTTCTGGCGGCGGGACACGACCGAGTCCCTCTTTGACTATTTCTCAAACCGCGTCTCGGTGGTGGAGGACAGCACCAAGGGCATCCTGGAGCTGAAGGTAGTGACCTTTCGGCCGGAGGATTCCCTGCTCCTGTCGAAAACGCTGCTCAAGCTTGCGGAAGGCATGGTCAACCGCATGAACGAGCGCGCGCAGCGCGATGCCATGGGCTCGGCGCAGCGCGAGGTGAATTTCGCCATGGAGACGGTGATCAAGGCGCAGGGCGAACTCACCGCCTTCCGCAACAAGGAGATCATCGTCGATCCCTCCAAATCCACCTTCTCGCTCATCGAGACCATCGGCAATCTCTCCACCGACCTGTCCTTCGCGCAGGCCGAGCTGAAGCAGATGCTGACGACATCGCCCAACAGTCCCCAGATCCCCACCCAGCGCGCCAAGATCGCAGCACTGGAGGAACGCGTCCGGGTGGAGCGGGCCAAGATGGCGGGCGGCGACAATTCGCTGGCTAACAAGATCGCCACCTATGAGCAACTCGCCCTGCGGCGCGACCTGGCGGACAAGAGCCTCTCCAACGCCATGAACGCGCTTGACGTGGCCCGCCAGGAAGCGCGCCGCCAGCACATCTATGTGGAAGAGGTGGTGGAGCCCAACCTGCCGGATGAATCCACGGAGCCCAGGCGGTTCCGGTCGGTGATGGCCGTTCTCGTGTTCGGCTTCGCCATCTTTGCGGTCATCTGGATCGTGTCCGTCGGCTACGGGGAGCACACGCAATGACGCTGGTCGAAAGGCTGCGCGCGTTCGCCGAGGTGCCACAGCCGGAGACCGGCACGCGCCGCCCCTTCGGCGCTGCCTTCCTGGTGCAGACCCGCGTGGTTATGGCCCTGATGCTGCGGGGCGCTTTGTCCCGCTACGGCCATGAGAACCTCGGCTTCTTCTGGTTGATGGGCGAGCCGCTGCTGATGACATGCGGCGTCATGGCGATGTGGTCCATGGCGGGAATGGACCACGGGCATGGCGTTGGGCTCGTGCCGTTCGTTCTGACCGGCTACACCATGCTCACCCTCTGGCGCCATATCGTCGGGCACATGGCGCACGCAATGGGCCACGGCGCCGGCCTGATGTTCCATCGCAACGTGCGCATGCTCGACAATCTGTGCGGCAACGTGATCCTGGAAAGCCTCGGCGGGCTGTCGGCTTTCTTCATCGCCTACATTCCGCTTTATATGGCCGATCTCGTTCCGCCCATTCACGACCCGCTGCTGCTGCTCGGCGGCTGGGCCATGATCACGTGGCTTGGCCTCGGTTTCGGGATGATCATCGCCGCGTTGTCGGAATTCAGCGAAGCCGTGAGCCGGTTTATCCCGCCCGTCATGTATGTGAGCATTCCGGCGACGGGCGCCTTCTACATGCTGGAATGGATGCCGGAAAAGGCGCAGGCAGTTCTGGTCTGGTCGCCGCTGGTGCATCCGTTCGAAATGTTCCGGGGCGGGCTGTTCGGCGACATGGTCGGCGCCAAGTTCAGCTTCGGCTACATGAGCCTCGTCTGCACCATCCTCACCGCTGTCGGTCTGGCCATGGTGCGCGCGGCTGAAAAACATGTGCACGTGCAATGAGTCAGCCTGTCCAGACCAGTAATTCCGAGGACCGCGCCGTTGCCGAACCGGCAGTGCCGCGGATTGCGCCCCAGCGGCATATCGAGCTGGTTCCCATCGCGCCCGAAGCGCTGCCGCAGCACGTTGGCGCCGAGGGCCGCCCGCACGTTGCCGTGCAGCCTTGGTGGCGTCGGCATGGGCTCTTCCTCGGCCTCTTCGTCCTGCCGGTGTTCGCCGCGCTGCTCTATTTCGGGCTGATCGCGTCGGACATCTACACGTCCGAGGCCAAGTTCCTCGTCCGCGCGTCCGCGCGCAGCGTCGCCGGGAGCCTTTCGGCCATGATGCCGGGGGATTCCATGTCCCGCGCGGCGGACGAGACCTATGCCGTCTCCGAATACATGCTGTCCCGCGATGCGGCTGCGGAGCTGGCCAAGACAGCCGGTCTGCGGGACGTGATGGACCGGTCTGAAGCGGACATGTTCAACCGCTATCCGAGCTGGTTCGGCAAGGAGAATGAGGAGCAGTTCTACCGCGCCTACCGCCGGATGGTGGATGTGGTGCCGGACGGCGGCACCGGCATTTCTACCCTGGTTGTGCGGGCCTATCGGGCCGATGACGCCCAGGCGGTGGCCAAGGCCCTGATCGCCGCGGGCGAGAAGTTCGTCAACAAGCTCAACCTTCGTTCCAACGAGGACGCGGTCAAGTTCTCGGAAAGCATGGTGAAGGAGACCCAGCTTCGCCTGTCCGACGTCGAGGCGCGCCTCGCCGCCTACCGCAACAGCCAACTCGTGGTGGACCCGGAAAAGGAGTCCACCCAGTCGCTGGCGATCCTCGGCAAGATGACGACGGAAATCTCCCGCCTGGAAGCGACCCTCTCGCAGCAGATGGCGATGGCGCCGGACAGCCCGGCCATCACGCCCCTGCGGGAACGCATCGCCGCCTACCGGACGGAGATGCAGAAGCAGCAGAAGAATGTGGTGGGCGGTGCGGATTCCATCGCCAGCAAGCTCCAGGGCTACGAGCTCCTGATCCTGGAACGGGATCTCGCGGGTCGCGCGCTCGCGGTGGCGACGGCTTCGCTCGAAAGCGCCCGGCAGGAGGCCCAGTCGCAACGCATCTATCTGCAGGAGGTGACGGAGCCGAATCTGCCCGACCAGGCGTTGCAGCCGAAGCGCCTGCTCGCGATTTTCGTCGTCGCCTTCCTGTCGCTTTGCGTCTACTGGATCGCCCGCAGCTTCATCGCCAACACGCTGGATCATCAGGCATGACGGATCTGATGGTGCGGGGAGATGTGCCGCCGCCACCCGCTCTCGGCGGGCTTCCGGACGGCATCTCCCTCGACGGCATCGTCAAGGAATATCACACACCCATCGGCAACCGGCGGGTGCTGGACGGCATCAGCTTCGACATCGCCAGGGGCGAGAAGATCGCCATCCTCGGCCGCAACGGTGCGGGCAAGTCCACGCTGATGAAGATCATTGGCGGGGTCGAGAAGCCCACAAAGGGCAAGATGCGGTTCGGCATGTCCATGTCGTGGCCCATCGCCTTCGCCGGCGGCTTCGACCACACCATGAGCGGCCTCGACAATATCCGCTTCATTTCCCGGCTCTATGGCGTGCCCGAGCAGGAGGCGGTCGCACGGGTGGACCAGTTTGCGGAGCTGGGCCGCCTTCTCAACCTGCCGGTGAAGACCTATTCCACGGGCATGCGCAGCCGCCTGATGTTCGGCCTGTCGCTCGCGGTGGACTTCGACTGCTTCCTCGTGGACGAGATGATCTCGGTCGGCGACCAGCGCTTCCAGCGCAAGTGCCATGAGGAAATGTTCGTGAAGCGCGCCCACTGCTCCATGATCCTCGTCAGCCATGACACCAACATCATCCGCAATTACTGCAAGAAGGCGCTGGTGCTGAAGAACGGGCGGGGCCGCGTGTTCGAGGACCTGGAACTCGCCCTGCGCATCTACGACTCGCTATAGGGTCGGCCCGACCTGTCCCTTGCGCGCCGGCCGCCACCGGGACCGGGGGGCGCCGGGCCGGACGCCCTACCCCAGGCGCTGGATGCGGATGCTCTTCAGGCTGACGGTCGCCCGGTTGTTCTTCGGGCGGCAGACCAGTTCAAACTGCGGCAGGTCGGTCTCGATCAGCACGTCCGCCGTCAGATTGTCGGGCCCGAGAAGCACGCTCGTGGTCGGATAGCCGAAATGATGCGCGAGGACGACCTCGATGATGCCGTCGGTCGTGCCCTCGAGCGTCAGGCGATAGATGCCGCGGTGCAGATACCAGTAGGGCCCGTGGAAAATGATGTCGCCGGCCTCACCGCCCACGACGAGCATGTCCCGCGTGCGTTCCTTGACGCGTTCGGCGCTCGCCAGGAACTGGCGGGGATAGATGCGGAAGTGATTGCGGTTGCGCTCGATATCCGGATCGTGCGACGCAACCACATAGCCTGAATAAGCCGAGAGTTCGCCGTCGGCGATGGGAAAGAGCAGGCTGTCCGCCGTGATGCCGAACAAATGCAGTCCGGCGCCGCGCAGCACGGCCTCGATATCGGCCTCATAGCCGCGGTTGCGTTCGAGCTTCTCGAACAGCAGCACCGCCTTCGGCGACCGCGCGATGAGGCCCTGCATGCCCCGCAGCACTTCGAGCTCGAAGCCCTCCACGTCGATCTTCGCGAGATCGAAGGTGAAATCCGGCCCCAGGAAGTCGTCGAGACGATGCACAGGGGTAACAACGGCTGTCGTGCCCGCCGCCGCGGCCGCCATGCCGCCGCCACCCAGATGTCCATCCGGGTAGGCGAGCGTCACCTCCCCGTTCGTATCGCCGAGCGCGCACTGGTGTACGACGATGACGCCATCGTCCGCGGCGAGTTGGCTGAAGCCGTTGAGATAAGAACTGGCGCGGGCCAGCCGCACGAGCGTCGGATGGGGCTCGAAGGCATGGATCTTTCCATGCAACTTGTTCCGCTGGGCGACCTTCAGGCTGTAGAAGCCAAGGTTGGCGCCGATGTCCAGAAAGACGGTGTCGTCCCGGACGAAGCTCATCAGCACGTCGAGGTTTTCTTTTTCATAGATGCCGCCGTTGATGAAATTGGCCGGCGGCCCGAAATCGTTGGAATTCACATAGATGGGCGTCTCGTCCTCGAGATAGGTGATCGCCGTGTTGCCGCCGATATAGGTGCCGGCCCGTTTCCGCAGGAATTCCGTGTTTAGGTAGATGTGCTCGATCTTCTGGACCGCATCGCTCAGGCGCGAGAGGCGCTGCAGTATCTCGACCATCTCGGGGCTCATGGCGGAACCTTTGCGACTCATCGTACTCGCGCCTTCTCAATCAGGATGAAGCTGTAGGGGCTTTGCGTCGGTCTCAAGATCAGGCGGCCTGGACGGGCCGGCCCGATTTTCGCGGATAGAGGTCTACGTTGACGATCGATATCTCCCTAAGCGTCAGCCACCCTTCGATTGCGCCCTCTGTTATCGCAAGCTGTATGATGATCGGGTAAAAAGGGTCTTGGCATTCAAAATCGATGTCATAATAAAAAAGCCCGCTCTTTGGCAGAACAGCGGTAACCGTCGCGAAAACCTGATCTTCCGCAAAGACGTCCGACCGCAGTCTGTTGCCTGACAGGTTCTCGGATATCTCGACGAACACCCGTGCGCGCCAGCGGCCCTGCGGCAGGCACAGGGAATGGCCGCCGATGAGGATGCGGGCCGCCCCCACCATTTCAACCGACCCGTCCAGATAGGCGATCTCCGGCTCGAACTTGAAGCAGACGGTGGGCGGCCAGATGAATTCCACCGGCGCCAGATCGCGCAGGAGCGGCTCGTATTGCGACAGTACGAAGCGCGCGTCCTCGGCCAGGCTGGAGCGGGGGTATTGCGCATCGTGGTTATAGTCCGGGAAGAGGAGGCTCAGGCTCTCCTCCACGGTCATGTCGGGCCGGTCGGCGAGGCGCATTTCGGCGAGCAGGCCCGGCAGGCTCGAGACGGACGCCTCGATGCCGTAGAAGTTGAGGAGCTGTTCGATCAGGTCGACGGCCCGGTCCTGATAATTGGCTTCCGACACACGAAAGATGAACGCGCAATCCTGCAGCGTCGACAGCGTGCAGGCGCTCTGCGTGGTGATGCGCGCCGCGAGGATGGGGTCGAGCTGCCGCGTGGTGATGCAGTAGCAGGCGACGCGCCACAGGGGCTCGGACACGAGGACCAGCGGATAGTTGTTCTTCAGGAAGATCCGCCGCAGCTCCTCGCGCGGGGAGTCGCTGTGGAAGATGATGGACCCCGACTTCTTGGCCGCCCACGAATTGCGCAGATCGTCGAGCGAGGCGGCGGCGATGAAGGTGTGGTCCGCGGAGACTTCCCGCGCGATGGCGACCGAAACGTTGATGATCCAGCGTGTCAGTGCGGACGGCGTTCCGAACACCGACATCAGGTATGATCGTTTCTCGCTCATGCCCGGGCCCGGCACTCCTCAGGCCATGCGGGACGCGCGCAGAGAGGGGCCGGTTGCATGCCAGCGCGCGCCGACACACCCTCGGCGCCCCGGCGACGGGCGGCGTCCAGCGGGGCACGTTCCAGAGCCCGCTCTGTCGCACCGTCCGACAGCAGGACGGCAAGAAACCCCTTGTTCCGTTGCGGCATCACACCAGACGTTCGTACATGGCCTGTACCCGCTCCGCATAGCGGGCGAGCGAGAAGAATTCCGCCCGCGCCCGGCCCCGGGCAGCGAGGTCGGCGCGCAGATCGGCATCGTCATGCACCGCCCGGAGCGCGCGCGCAATGCTGCCGGTATCATAGGGGTCCACAAGCAACGCGGCATCGCCGGCGATCTCGGCCGTCGCCCCGATGTCGGAGGTGATGACCGGCGTGCCCAGCAGCATGCTCTCGAGGATGGGCAGGCCGAAGCCCTCATAGAGCGAGGGGAAGACGGTCGCCTTAGCGCCGCGGATGACGCTCACCAGCAGGGAGAAGGGCGCATACTCGAGTCGCCGCACCCGCTCGCGCGTGAAGGTGCGCGTACCCACCTGCTCGATATATTTCTGGCTGCTGTCATTCAGCAGGCGCAGCTCCTCGTGGGACTTCCAGGCCGCATTGCCCAGAAGGACGAGCGGCGCGTCCATCTGCGTGCCGAGATAGGCTTCGATCAGGCGGCCGACGTTCTTTTTGGGCTCGATGGCGCCGAAGAAGAGGAAATAGCCCTTGTAGGGCAGGCCGAAGGCACCCTCGATGTCCGCCCGCACCTCTTCCTCGGACCGGTCGAGATATTTCTGCGGGATTTCGGCGGACTGGTAGGTGTTGGTGATCTTCTCCGGCGGGCAGCCCAGCAGCTCGATGATGTCGCGCTTCGAGGTCTCCGACACGGTGACGATATGGTCCGCCGTCTGAACCAGCTTCTGGGTGAGGCGCAAGTAGCGCCCCTTGTGGTCCAGTGTGGTGTAGGGCAGGCGCAGCGGCACGAGGTCATGCAGCGTGTAGATGTTCCGGGCCCCCGGCAGCGTCAGTGGCAGCGGGTACGTCCAGTGCATGATGTCGGTGCGGGGCAGGCCCCGGACGTTCATGAAGCCGTTGGTGACGGCGAACTGGGTCGTGGCCGTCTCGAACACGTCCGGCGCATTCCAGATGCGATCGAAATGCGGCAGGCGCGAGCGCTGCGAGCCGAGGATGACGGCGCCGGTAACCGGCACTTCGAACGCCTTCGGGCCGCCGGGCCGCGGCACCAGCCGACCCGCCGTGCGCAGCGCGGATTCCAGCGCGCTCTTGGGCTTGAAGGGATCGAAGAATGAGATCTCGCGCAGCAGCTCCGAGCGGCCCGGCCCGAAGGGCGCGCCATAGAGGATTTCCGTCCGAAGGCCGAGGTCCCGGCAGGCATAGCTCAGGTTGCGCGCATACGTGGCAACGCCGGTCCCTTTCTCCAGCCCCAGATTGTAGCCGTCGATCATGACGGTGGGCGACTGGGCGGGACGTGACATGCGGGACCCTCTGGCAAGATGAAGCGGCCGGGAGCACGCCACGATTTGCGCTGCATGGCAACCACGCATCCGCAGGTGCCGCCATCCTCCCCGTTTTTCAGATTTCCGCCGGAGTGGATGCTTTTCTTAATGTTTAGCTTGCCTGATGAACACACCGATCGCGAGGCTATCCGCGCCTGTCGCCGACGACCTGCGCTGAATATGCCGTTGCCCCGCGATGACAATGCTGCCAGTAATGACAAAATGGGGTGGCGGAATGTTCTTGTGGTGCCGTGCAGCGTCCGTTGTCGAACGGTGCTTATCACGCTGCGGAATGTTCATCGGGTGACGGCGGTGATCTGAAATGGTGAGTGTACCCGTCGCCTATGACGTGACCCGCTTGTTTCTCGGCCCGCTCAGCCGGACCCCGCGCGGCATCGATCGCGTGGACTTCGGCCTCGCCGCCCGCCTCTTCCGCCAGTCCTCCTTCCCGTGCGTTGGCGTCATGCCCACGCTGCATGGAACCCGCGCCTTCAGCCACCACGCCGTGCGGCGGGGCCTCGTGCGCCTCCAGCAGCTCTGGGCCGAGCGGCAGGGCGGCGACAAGACGGCCATCTGGACCGATCTCGTGGCGGAACTCACCGGCCAGCGTGTCGGGAGTGCCACCATTCCGGCGCCCGCACCGCTGACCGCGCTGCAGCGGGCGCGGCGGATGACCTCGCTTCTGGCGGCCACCGGATTTTCCTTTGGCAATTCCGCGCGCACCCATGTGCCGGAGCGGGCGGTCTATGTGAATGTGGGCCACATCAGCCTCGCCATGCCCTTCTTCCTGCGCTGGCTGGATGCGCGACCCGACGTCACGCCCGTCTTCATGCTGCACGACGTGATCCCGCTCGACACGCCGGAATATGTGTCGCCTTCCTCTGTGCGGCACCACGCCACCATGGTGGCCTCCACGGCCCGGCATGCGGCCGGCCTTCTGGTGACGACGCAGACCGCCCAGCGCACCGTGCGCGATGCCCTCGCCCGCATCGGGCGCACCGACATCATGACGCTGGCGCAGCCTCTGCCACTCTCACGGGTCTTCGACACCACGGCCGAGCCCGATCCTGCTCTCGCGGGCGTGCCCTATTTCGTGATCTGCGGCGCCATCGAGCCGCGCAAGAACCACGAGCTGCTGTTCAATGTCTGGCGCGGGCTCACGGCCGAGCTCGGGGCGAAGGCGCCGCACCTCGTCATCATCGGCTCGCCCGGCTGGAAGTGCGACGAGATCCTCCAGCCGGTGCGCAACAATCCGCAGATGTGCCGGCATGTGCACGTGGCCTCCGGCCTCTCGAGTCCGGCGCTGAAGCGCCTGCTCGCGGGGGCGATCGCCCTGCTGATGCCCTCGCACGCGGAAGGCTTCGGCCTGCCGCTCATCGAGGCCATGCGCCTCGGCGTGCCGGTGATGGCCTCCGACATTCCCGCCCATCGGGAAGTGGTGGATGCGCAGGCACTGCTGCTCGACCCGCGCGATCCCCTGGCCTGGGATGCCGCCATCCGGCACTGGGCCGACGGCGGCCGCCCGCAGGTGCATCCGCGCTCCCGCCAGGACACGGTGGACGAGCGGGAGACCTATTTCAGCGGCATCGAGGACTTCCTCGAGGCTTGTGCCGCCGAGCGGGCCAAGCAGCTCGGCCCGGTGGCTCGCCGCACGACGGCGGCGGGCGGGGCGCTGATCGGCAAGCCCGCGAGCGCCGAGAGCAGCGCGCTCGATTCCTTCTGACCGCTCGTCATGCGGCCGTTTTCCGGGCACATGCTGTTCAGTGCCGGCCCGCGTGGCGAAGAGCGGTGGGTGTGGACGCATCTGGCGTCCGATTGCGTGGAGTCCGTTCGTCCGTGACCAAGCCGACTGAAAGCCTGTTCGAGCGTTTCCACGAGAGCTTTCTGGCCGGGCCCGAGCGCCGGCTGCTGCGCTGGATGGCGGCCCGCCTGCCGGCCTTCGTGATGCCGGACCATCTGACCGCCTTCGGCGTCTTCGGGGCGCTGGTGGTGTTCATCGGCTATCTCGCCGCATTCCTCTCGCCGAACTTCCTGTGGCTCGCCAACTTCGGCCTGCTCATCCACTGGTACGGCGATTCCATGGACGGCACGCTCGCCCGCGTGCGCGACATCCAGCGGCCGAAATACGGCTATTTCCTCGACCAGAACATCGACGTGATCGGCAATCTGCTGATCGCCGCCGGCCTCGGCCTCTCGCCTTATGCGCGGCTCGACACGGCGCTGCTGGCGCTGACCGGCTACCACATGTGTTCCATCTACGTCTTCGTGCGGAACGTGGTGCGGCGGGAGTTCCACCTGGCGGTGATGGGCTTCGGCCCCACGGAGGTGCGCATCGGCATCCTGGTGATGAACCTCACCATCCTGATCGCAGGCGCGCCGACTTTCACGCTGTTCGGCCAGCTCTTCACCTGGTGCGATCTGGTGCTGCTCGGCACCTTCGTGCTGCTGACCGTGATGTTCGCCATTTCCTTCGCCGAGGAAGCCAAGCAACTGGCGCGCGAAGGGGAGTAGGGGACGCCGTCACGGCGGATGCGGGACGTCTCGCGAAACCGAAAATGTGTTAAACGGCAGTCCTGCGCTTCGCATGCGCGCCATGGCGTGAATTGGTCCTGCTGCGGCAGGCATGTTCTGCATGAAAGGGTGAAGGATGACGATCCAGCGTGGCACTGAAGATCGTGCGATCGACCTCATGTATCTGGGTCGTATCCGCTTCTCTTCCTCCGTCAGCGCCCTGTCCGATTCCGATTTCTCCCGCCATGTCGTCCGGTCCGCCGGCCATCTCGGCAGGCCGGCCCAGACCAGCGCGGCCAAGGGGGCCGAAGGGCGCGCCCGGTTTGTGTTCGACGCCCTGTTCGGGGAGCCGTCGCTGCCATTGGAGACATACCGCGCGGCCCTGTCTGCGCTGGGCGCGGGCCTCGGCTATGCGCGGCTCGACGACTTTGCGGCGCTCTTCGCCGCGATTTTCCCCGAGCCGGACGCGCTGCTCGCCCATCGGGAGGGCATCTGCCGCGCGATCGCCGAGAATGGCGCCCTGGGGCTCGGAGCGGATGTCGATACCGACCTGCTGCGCCTCAAGAGGACGGCATTCCCCTGGATCTTCGCAGGGCCGACCCGCTCGCGGGTGGAAGCGCTCTTCAATATCCTGCTGCGCCGGCCTCCGCAGGCCGACGAACTGGATCGTCTCGACGATGCCGTGCGGGCCGGGGATCTGGATGCGGCGGGCGTGGTGCACCTGCTCGTGACATCGGACGAGTTCGGGCCCCAGGCCATCGCCGGCGCGGCGGTGGCGCGGCACGTGGCGGGCACGGTTCTGGAAACCCTGATGAAGCGGGATGTGGGCGAGGTGGCGGTGAACGCCTACTCGCAGTCCATCCAGAACGGATATCCCCTCTCCGGTTTCCTCGAGGAGCTGATCAACTCGCCGGAATTCCGTGCCCGGATCGGCGCTCTCGGTTCCGCAACGCCGGCCGTCCAGCAGGACAATCTCGCGCCTCTGACGCGCCTTGCCGAAGGGCTCCTGGTCGAACATCTCGCGGAGCGTGGCTGCGCCTTCCCGGCCGCGCCGCCGCTCGGGGTCGAATCATCGTCCCCGGAGCAACTGCGATCGCTGCTCTTCACACTGGCGATGCTCGCCAAGTCTCAGGCAAACGGCGAGAAGAGCGTGCATTAAAGCGTCACCGGGCGCACTCTTGTATTGAAGAGACGCGAAGATCAGCCGCTTTCGCTTCAGAACGCAGGCTGGTCTTCCGGGGGCGCGTCGTTCAGGCCCAGTCGGCAATCTGACGGGCGACGGCTTGCCAGGTCCTGCTGGGGAAGCGCCTTGCGTCTTCCCACAGGGCTGCGCACCGCTGGTCATCGCCGATGATGTCGATCGCGGAGCGAATGTCTTCCTCGTCCCCTCGCCCCAATCGGAGCTGACCGAAATCCGGTTTCCCAACCAAGGCCGGTAGGTTGTCGCGTACAATGACCGGCACGCCCGCGTAGAGACTCTCCATCGGCGGGAGGCCATAACCCTCCACTTGGCTGGTATAAACGGTCGCACGGGCGCCCTTGAATATTTCAGCTACATCACTGTCATTGGCTTCCGTCAATAAACGGACGTCGGGCCTTTTTGACTTCACCAACGGCATGAAGTCTGCGGGAATCCCATGCTCGGGAATAGCGCCGATGAAGGTGAGCCTAAGGTCAGGATGGCGGGTACGTCCGATGAAAGCGTTATACACGACGTGCTGGGCCTTACGGGGCTCCAGTGTGCCCAGAAAGATCAGATCTTTCCGGTCGGCATTGAAGGTCTGCTGACCGATATTGATCGCATCCGCCCCAAGGTCTGTGACGATGGTGCCCTGAGAGGGCCGCCGATAAATACGGCACTCGAAGTCATCACGCACGGCAGCGCTTATGAAAGCTCTCTTCCGCGCTTCGAAGACCAGCCAAAGGTAGTGCATATAGGGATGAAACGAGGGAATGCGCGGGAAGCATTCGGGGCGAAGCCAAGGTATAAAATCCGGAATCCATACGGACAGGTCGACGCCAGATGCGATCGCCTTTCGATGAAAAACCGTCCGCTTCTCATCGAAAAACAGTTCAGGAATATGAACCTTGTCGCCCTCTCTAAGGGTAACGGTCGGAGACCGTGCCGGGTCATCAAGAAAATTGACCTGATCCACGGCGTCGCGAAGCGGCATACTCGGCGTGTCGCCGGACTCGATGAGAAATTCAACGGTCTCCTGCGATATAATACGCAGAGCCTCCCGTACGCTGTCATAGACCACGGGCACAGCCTCAACATCGGTGGGCCACGCCTTCAGAAGTTGCCGCACCATCCGCTGTATACCGGTTCGGACGGGATTGCCGCGGAGTTCGGTGATATCGAGAAAGACGGTCTTCATCGATTAGCACTCAGCGCGCCGGCATCTATGCCGAGCGCTGCCAACAACTGCCTGCAATATTCCTTCGGCTGCCGTTCTGCATGGGCGGCACGAGCCTGTTCGGCCGGTCGGCGCAAATGGATTCCCTGCTCCAGCAGCTCCATCACGGCCTCCGCAATCAGCACCGGAGACAGTCCGTCCGGGACGCGGCGGACGTAACCGGGTGCGTTCATCGCTTCCGCCAGATGCGTGTTAGCAACTGATGGCAGACCCGCTGCGATACAGTCGTTGAGAGCACCCGACAGTCCACCCATGAAGTATTCGCGTAGCTGGATTCCGATATCCGATGCAGCAAGGTAATCCACATAGGTCTCTTCAGAGACAGGCTTGTCGAAGTATGTCAGGTACGGCTCGATATCGATGCGCGTGGCCGCATCGATAATGTGCTGGAAGAAGCCCATCTGGGCTTCTCCGCAGAATACGAGACGCGCCTTGACACCCCAACGGTGCAGCATACCCAGGGTCGGTATGAGGGCCTCGAGCCCCTTGGTCGCTCCCGCCGCGCCGAATGTCGTGAGGACCACCTCGTCTGACGGAATTCCAAGCTTCCGACGCGCGCTCTCGCGGCATGACGTTTCCAGAATATCTGCCGGGAGGTCTCGATACTGAGCGAAGGGCAGGACCTTAACCTTGGTACCGTAGAGTTGCTCGATGATATCGGCTGTCTTCGGAGAGTGGACAATCGTCGGATTTGCGGCCCGAACAATCTCAGACAGAAATAACACCGGCAGGTTGCGCTGATTCTGGAGCCATGTCGTAACCTCGGAAAGGCTTACCGGTCGACCCATTTCGGCGGAGGCGAGCTCAACTGTCTTTTGAGCACCCTTGACGTGCATGTAGAAATCGAGCTGCCGTGCGTCATGGGCGATGCAGGCGCCGCCATTCTCCAGCAGATAATCAATGATCTCGGAGTGATGGTCCGAATTGCCCGCGATCGAAATCACGGCATCGAAGCGATCCGACCGGAATTTCAGATCGGAGACACGTCCCAGACCGGCCCAGCCTTCTTCCCAAAAGGCGCCCGGGGTCTGCGTGAACATATGCAGGTCGGCGACCGCCTTGAGCGGGCGCAGTGTATAGGCAGAATAATCCGCGACGCCCGAATGCGCTGGCGGGAGCGGAGTGAGTATAGCGATTTTGGGCTTCGCCTTGCGCAGTACAGCGGCTGAAGGGAGCTGGGCTGGCTGCCGTTCAAGTATCCCATCTATGAAGCGCTGACCGATAATCCGTTCCCTGTATCCCTGCCAGAGATCGCGCTGCTCGGTCTGAAGCTCGGTCCAGGCAACAGGATCCAGTGCGAGTTTCTCAAGCTGCGCCTGAAGCTTTTCCGGATCATCGGGGTCAAACCGCCACGCAGCATCCCGAATGAGTTCCGGGTGGGCGCCGACGTCGGAAGCAAGAGCGGGGGTACCGGCAGCGCTACTCTCAATGATCGGGATAGAAAAGCCTTCCGCGCGAGAGGGCACGACGGTCGCCAGTCCCTGCCGGTAGATGTTGTGCAGTTCGGAGTCCGTCTGATGCGCGAGGAACTGCAGATCCTTGAACGTGCCTCCCTCTTCGGCGTAGATCGAGCGGAACTCTGCGCGCATCGTTTCGGGATAGTTTCCGAAGATGACGAGCTTGATCCCGGCTTCGGCAAGCTTTGCGGAGCGTGCATGGGCCCTGATCGCACACTCCACGTTCTTTCGAGGGTCGCCGCCTCCCGCAACAACGATCCATCGGCGTTCTGATCGCGGCAGAGGCGCTTCGTTTACCTCGGGTTCCAGCGACTGGCGAACAGCAACGTGCGAAACGAAGACTTTGCCAGCTGGCACCTTGACGCGTGCGATCAGTTCATCCGCCGTGAACTGTGAGATCGCGGCAAAGGCATCATAACGGCTCAGCCAAGACAGGCAGATCAGGAATTCGGTGCGAGCCTTGGCATTTGCAAGGTAGCGCTCCGGGTACTGAAGTTGGATGAGATCATAAAACAGGCATATTCTGTAAATAGATGTATCTTCGAGAAAATGCCTCGCCCAAACAGGGTCGTGAGTCATGGGCGAAAGCGTAATGTACCACACCGCTCCTTTACGTGAGCCCATGTTCGAGGGCGACGTCCGGCTGGTCACTTCGTCGAAGATGCGTCGATGCTGATCGTGCAATGGCTCCCGCGCCACATCGACCACGGCGATCAGGCGGGGCCGGGGACCATTCCATGAGCGGCGACGGAGAGCTTCCAACAATGAAGAGGCATGCTGCCCTATTCCGCGAAAACGGTAATCCGGGTCCTGAAGTGCTCTGGCATCAACATATATGGCGACGGGATGGGTTGCTGACATGAGAGCCTCTGACAGGACAGATATAGGTCTGCCTCTTGAACAAGCAGGTGCCGCCGGCTTGGTTTCCGGCGGCACCTCTGGTCACATCGCTGGCGAAATCAGACGATTTCGATTTCCGGGAACGGGAAGATGAACTTGCCGCCCTTGGCGATATATTCCTGCTCGCGCTGCAGGATGCCTTCCTTGAAGTGCCACGGCAGGACGAGGAAGTAGTCCGGCTTCATGGCGCGGGCTTCGGCCTCGGAGACGATCGGGATGTGCGTGCCGGGGGTGACCTTGCCGAACTTGTCCGGGTTCACCTCGGCGATCACCGGCATCTCGGCGGTGGTGATGCCGCAGAACTGGAGCGTCACGTTGCCCTTGGTCGAGGCGCCATAGCCGAAGACCTTCTTGCCGTCGGCGGCGAGCGCCTTCAGCAGCCGCGTCAGGTCGGCCTTGTGGCGGAACACCCGGTCCTCGAACTCACGGAAGGGGCGAACCGTGTTCAGGCCCATGCGGTCTTCCTGCTCGAGCAGCCAGTTGATGACCGCCTCGTTCGCCGGAAGGGTCGAGCCCTTCGGAGCGGCGGTGACGGCGAAGCTGCCGCCGTTTACGCCGTTCATCTGCACGTCGATGAGCTTCAGCCCGGCGGCCTCCACGATGAGCTTCACCACACCGAGGCTGTAATATTCGAGATGCTCGTGGCAGATGGTGTCGTACGACGTGGTCCGCAGCATCGCCGGCATGTAGCTCTGCTCGAAGTGCCAGATGCCGTTGGGCGCCAGCACCGAGGCGATGTCGCGGGCAAACGCGATCGGATCGTCCAGATCATAGAACATCGCGATGGAAGTCACGACGGTCGCAGCCTGGTCGCTCACCGAGCGGAAGTTGGCGGCGGAGAAGAAATCCGGCACCAGCTTCACATCGTCCGGATAATACTGGCGGAACTTGGCGCCCGTCGGGTCGATGCCGATGCGCTTCAGGCCCTGCGTGCTGTAGGCCTTGAGCGAGGTGCAGTCGTTCGAGCCGATATCCAGCACCACGTCGCCGGGCTTCACGCCGGAGAGCTTCTCGAGAAAGCCGATCTTCTGCGTGAGATGGCGCACCATCGAGGCATTGAGACCCGAGCGGTAGCCGTAGTTCTCGCCATACATCTCGGAGGAGTTGTAGGTGTGGGCGAGCTGGAGCAGGCCGCTGTCGGGGCACCAGACGAGGTCCAGCGGGCCCGAGGTCACGGCTTGCCCCGGCGCCGGGAACACGCCCGTCAGCTCCTGATGGCCCAGCTGAAGCACCGTGACGAGATTCTTGGAGCCGCTCACACGGCACCCATCAATCTTCCTGTAAGCCTCGCTCATCACATCTTTCCCTCAGGTGCGCGCGTGTGACGTGTCGTTCCTTACAACATCCAGCGCTTGATCAAAATTGAGGCCGTTTCCACAACGATCCGATCCTTAAGGTCGGGAACAGTCGTATCGCAGCCCTCGGAAATACTGTCGTTCACCAGATCGCCGTAGCGATCCAACCTAATGATTGGTGCTGACGCCTTCGCCCCTGCCCGAGAGGACCGCCGCCCGCCACCAATCCAGCAACTCATCCAGCGTTTCCTGGATGGAATGCCGGGGCGTCCAGTTCACCAGTTGCTTGAGCAGGGAGGGATCACCGGCAGCACAGGGAATGTCCGACGGACGCATCCTGGCCGGGTCGATCTCAACCTCGAACGGACGCCGTGCGCTCCCACGCAGCCGCTCCAGCAGGTCGGAGATGCCGTACACGTGGCCGGAGGCGACATTCACCAGAATCCGCCGTTCCGGCCCCTCATAGTGCAGCAGCGCGATGTAGGCGGCCACGACGTCCTTCACATGCAGGAAGTCGCGCTCGGCGGCGAGGTTGCCGACACGGATCCGCGGAGCGATCTGCCCGGCTTCGATCCGTGCGATCTGGGCGGCGAACGAGGGCAGGACGAACCGCTCGTCCTGTCCCGGCCCCGTATGGTTGAAGGCCCGTGCGATCACGAGCCGCCATTCCTGCGGGAGCAGCGCGCGCAGGACGGCTTCCGCCGCCAGCTTTGAACCGGCATAGGCGTTCATCGGCCTGGGCGCGGTATCTTCGCGAGCCGGACCGTCGTTGAAGCTCTCGCCATAAATCTCGCCGGACGACGAGAAGAAGAAGAGCCCTCGGGGGACGTGGCGTGCGACGGCGCGGGCCAGATTGAAGGTGCCGCCGCAGTTCACAACCCAGGTCGCGTTGGGATCACTGACCACGGACGCCTGCGCCGCGAGATGGATCACCACCTCCGGCCGCAGCTCGGCCACGATCCGATCCATCGCAACCGCATCGGAGAGGTCGCCCTCCAGCGTCTCCCAGTCGGGCCGCGCGCTTGCTTCACCGCGGCTCAACATGACCCTGCGGTGCCGCGGGAACGCGGCAACGAGAGCGGGTGCCAAATGACCACCGACAAAGCCGGTCCCGCCGACCAGGAGCAGAACGGGATTGCCCGGCATGGATCACGCCCGCTTCAGGCGAGCGAGATCGGCATCCACCATTTCGCGGATCATCTGGTCGAGCGTGATCTGGGGCTCCCAGCCGAGCTTGGCCTTCGCCTTCGCCGGATTGCCGAGCAGCACGTCCACTTCCGCAGGGCGGAAGAAGGCCGGGTCGATCACCAGATGATCGTCGATGTTCAGGCCCACATGGCTGAAGGCGATGCGGCACATGTCGCGCACGGTGGTGGTGGTGCCGGTGGCGACCACATAGTCGTCGGCCGCGTCCTGCTGCAGCATCAGCCACATGGCGCGGACGTAATCCTTGGCATGGCCCCAGTCGCGCTTGGCGTCGATATTGCCGAGGCGCAGCTCCTTCTCGAGGCCGAGCTTGATGCGGGCGACGCCGTCGGTGACCTTGCGGGTCACGAACTCAATGCCGCGCAGCGGGCTTTCGTGGTTGAACAGGATGCCCGAGGAGGCGTGCAGCCCGAAGCTCTCGCGATAGTTCACCGTGATCCAGTGGCCATAGAGCTTGGCCACCGCATAGGGCGAGCGCGGGTAGAAGGGCGTGGTCTCGCTCTGCGCGGCTTCCTGGATCTTGCCGTACATCTCGGAGGAGGAGGCCTGATAGAAGCGCGCCTGCGGGGCGACGATGCGGACCGCTTCCAGCACGTTGGTGACGCCCACGGCGGTGATGTTCGCCGTCAGGATGGGCTGCTGCCAGGAGGAGGCGACGAACGACTGGGCCGCGAGGTTGTAGACCTCGTCCGGCTTCACCTGCTCCACCAGCCGGATGAGGCTGGAAAGGTCGGACAGGTTGCCATCCAGCATGGCGACGTCCTTTTCGACGCCCAGCCAGCGCAAGCGGTGATCTGCCACCCCAAGGTGCGACGAGCGGCGAACCACTCCATGCACCTCATATCCCTTTTCCAGCAGGAACTGGGAAAGGTAGGCACCATCCTGGCCTGTGATACCGGTGATCAAAGCACGCTTGGTCATTCAAATCCCCAAAATGCACAGCCATTGCATAGCTGAGGGCCGTTGCCCTGTATACCCCGGAGCGCATATCCCAGCTCGAACGAAAGCATTCGGCCTGAGAGATACTTGCCTAAAGACCATGGGTGGCCTCAAGGTTTCTCCGGTTCCTTATCGCGAGCCTTCCAAACATGGTCATCTAACCAGAGGTCGGCCCATTCTCGTGTCACGTGCCCGATCGTCGGAGCAGGATGCCGCGCGACCGCTCGGTTACGGACGTTGCGCGCGCATCATGCCAGCCGTTCTGCTCTCATCCTGGCGTCCTCTGCCAGCCGATAGCGCCCGATATGGGTCAAGGTTTTAGCGAGGTTCAACCACGCTTCCTTGTCGCTCGGGTTGGCGGAGGTGTAACGCTGATACGTCTCGAAAGCCTTTATCCAGTTCCGGCTGCGCAGTTCGGCATCTGCAGCGTTCCGGAGTTCAGCAGTGGCGGCGTCCGCCGGAGCGGGCGGCTGGGTGGGGGCACCCTCGGAGGGATGTTCGCCGGGCCGGGCCAATTCCGTCTGCGCCAGCCATCCCGCACCCAGTTCGTTTGCACGCACATAGGCGCGTCTCGCCTGGTCCGGCCGCCCAAGCCGCTTGAGGAGATGGCCTTGTTGCAGGTGCGGCTCATAATTGGTTGCGTCGAGCGCAATGGCCTTGCTGTAGGCGTCATCCGCCGTGCTGAAGTCGCCCGCTTCCTTGGCCACGTTGCCGAGCTGGATCCAAATCGCCTGGTTGCCGGGAAATGCGTCCAGATACGTGCGATAATGCTCCGCCGCGTCGCGCCACTTTTTTGCATCGCGGGCCGCATCGGCCGTCGCCAGCGCTTGCGATGCGAGGCCCTCCTTCGCGGCCTGCAAAAGGCGGTCGCCGCCGGGCAGGTTGGCATTCTCTTCGAGGAGCGCGACGCTGCGTTCAAAGAACGTGCGCGCCTCGGCGGGGCGGTTCAGGCGCTTCAGCAGATGCCCGAGGTGAATGAGAACATCCGCATCTGACGGGTTTCCCGTCGCGGCTGCCGAATAAGCAGCCTCCGCAGCCCGAAGATCGCCGCTCTCCTTGAGAGCATGCCCAAGTTGAACGCGGATGCCCCAGTCCTGGGGCATCAGGTCGAGGTAAGCTCGATAGCCAGCAACTGCCAGCGCCCAGTTCTGTGCGTCCCTGGCTGCGTCAGCTGCGCGTAGATGCCGGACCGCGAAAACCCTCTTCGGTGAAAGGTGGCTGATGATATTCCCAATCATGATATCGCTCGGTACCACCGTTCGTAGATCTGTCTGGTTGCTGTCGCTGCGGAGTCAGATTGGAGAGCTATCGCGCTTTGAATTAATTTACTCTTATTTATTCTGTCATCCCGCCGGCCAGGTTGTCCGGATTTGTTTGGTTATACACGCCTCTCCGCTGTCACTGGCAGGCCGCCTGCCGGCCGCAGCGTGAGGCGGCTGACGGGTTCGACCTTGGTGCCGGGAAGGACGCGGATGCGGAACTGCTGGATGAGGATGGCGAAGCACAGAATCGCCTCCGTCAGTCCGAAGGCGAGGCCGGCGCAGATGCGCGGGCCTATGGCGAAGGGAATGTAGGTGTAGGGCGTCGGGCGGTCGGTGAGGAAGCGCTCGGGGCGGAAGCGCTCCGGCTGGTCCCACAGGCCCTCGGAGCGGTGCAGCAGCCACGGAACCACCACCACCAGCGCGGCCGGGTCGATGTCGATGCCGGCGATGGTGTCGGCGTCCTTCGCCTGCCGGGCGAGGATGGGCACCGGCGGATACAGGCGCAGGGTCTCCTCGATGACCGAGCGGCACCAGTCGAGCTGCGCCACGTCGTCCACGGTGGGCGTGCGGCTGCCGCAGACGCGGTCGAGTTCCGCCAGCACAGCCTCTTCCACCCAGGGCGCGTTGGAGATGAGATACCAGGCCCAGGTGAGCACGCCGGCGGTGGTCTCGTGGCCGGCCATGAAGATGGTCGCCGCCTCGTTGCGCAGGGCGGAGACGTCGAGGCCGAGGTCGGGGCTTTTCTGTTGGCGTTTCACCAGCAGATCGAGCATGGAATCATGCTCGCCGCGCCCTTCCAGATGGTCCGTCACCACCTTGTCGATCACCCGGTCGAGCTGGGCCACCGAGCGGCGCAGGCGCGGGCCCCGGAACACTGGCAGGCCCTCGTTGGCACCGAGGAAATAGCCGATGTTGAAATTGTCGATGAGACCCTGATAGCGGGTGAAGGCGTCCACCACGTCATGGGCCGCTCGCGCGCCCAGTTCGTTGCCGAAGACGGCGCGCGAGATGATCTCGGCGGTGAGCTCCGCCATCTCGGTGAGTGCGTTGAAGGGTTCCCCGGCCGGGCGCGCGCGCCAGCGCTCCACGAAGGAGAGCGTCACCGCTTCCATGGTGAGGCCGAAGGCCGGCACCCGGTTCTTGTGCACGATGTCGCTAACCAGCGGCCGCCGCCGCCGCCAGGTTTCGCCGTCGGAGATGAAGAGGCCGTCGCCGAGCAGATTTTCCAGCGCCCGACGCATCTGCGGGCTCTTTCGCTCGTAATTGTCATGGCGGGTGGCCATGACGTACTTCACGGTCTCAGGGGAATTGGCGAGGAACACCTGCCGGCCGAACAGGCGCATGTCGCCATGGGTCGGGCGGTAGTCGTTCACGTGCCAAAGCGAGATCAGGTTGCGCTTGGCGGCGAGGATCAGATCGAGTGGCGGCAGGCGCTTGTCGTGCGGACGCGGACGGGCGGGGGCGAACCAGTCTGGTCCCCGCTCTTCCAGGATCGGCGCCGGCTTTTGCAAGAGCTGCAGCATGGGTCCGTTTCAGATCCCCGGCCTCGGACCGGCGATGGTGGGTGATTTCGCCCATCCGCACGGCACCAATAAGGCCGTGCGGATGGAAAAGGTCACTGGCGGCTGTAGACGTCCTCCAGCCGCACAATATCGTCCTCGCCGAGGTACGAGCCCGTCTGGACCTCGATGAGTTCCAGCGGGATGCGGCCTGGGTTGGCCAGACGGTGCACGCTGCCGCAGGGCAGATAGGTGGATTCGTTTTCGTTCACCGTGAACACCTTGTCGTCCACGGTCACCTCGGCGGTGCCGCGCACCACCACCCAGTGCTCGGCGCGGTGATAGTGCTTCTGGAGCGAGAGCTTGCCGCCCGGCTCGACCACGATCTTCTTCACGTGGAAGCGGTCGCCGCGGCAGATGGTCTGGTAGGTGCCCCAGGGCCGGTGCATCTTGAGGTGCTCGTTCACCTCGTTCCGCTTGGCGGAGCTGAGCTCGCTCACCAGCTTCTTCACGTCCTGGCTGCGCTCGGAAGGCATCACCAGGATGGCGTCGTCGGTGGCCACCACCGAAATGCCGTCGAGGCCGATGCCGGCCACCAGCTTGCCGTCCGTATAGACGTAGGAATTGCGGCTATCCATCAGCGAGACGGAGCCGTGGGTCACGTTGCCATGCGCGTCCTGCGCATTCACGTCATGGACCGCGTCCCAGGCGCCGATGTCGGACCAGCCGAAGTCGCCGGCCACCACCGCCGCGGCCTGCGTGTGTTCCAGCACCGCGAAATCGATGGAGATGGCCTTGGAAGCGGAGAATTCCGCGCTGTCGAGGTTGAGAAAGGTGAGGTCCGGCTTCGCCTTGGCGATGGCGGCCTCCGCGTGCGCGGTCATTTCGGGCTCGAGCCGCGCCCCTTCCTCCAGCATCAGGCCGGCGGGGAAGAGGAAGTTGCCGGAGTTCCAGAGATAGCCATCGGCCACATAGCGGGCCGCGGTCTCGGCGTCCGGCTTTTCCACGAAGCGGTCCACGAGCGCCGCATCGGTGCCCTCCACCACGGTGCCGGGCTTGATGTAGCCATAGGCGGTGCTGGGGCCCTGCGGACGGATGCCGAACGTGACGATATGGCCCTTGGATGCGGCTTCGGCCGCGCTGTTCACGCAGGCGCGGAAGGCGTCTGGATTGGACACCACGTGGTCGGCGGCGAGGGCCAGCACCAGTGTCTCGGGGCCGTGCTGGTCGCGCACATAAGCGGCGGCCGCGAGGAGCGCGGGGCCGCTGTCCCGGCGCACGGGCTCCAGCAGGACGGTCGGATGGATTTCGATCTCGGCAGCCTGCCGCTTGGCGAAGAAGCGGAAGTCGGTCCCGGTGATGACGACGGGGGGCAGGAACACGTCGCTCTCGGCGACACGCAACAGGGTGTCCTGATAGAGCGTATTTTCCGAGACGAGCGCGATGAACTGCTTGGGTAAGCTCTGGCGCGACAGTGGCCACAGTCTGGTGCCGGTTCCTCCCGCAAGGATCACAGGCACGATTTTGTGTCGCGACACCATCAAAGGCCCCTACAGTCTGTATTTTTAAATCGCACGCTATTTCGCGCACATGCGTGCGTCGCACCAAAGCGGGTTCTTCGGGCGCTGTAAAGCCTCGGCGGCGGCTTTAGATACATCGCAGGCTAACGGATGCACCCGTTCCGGCACCGTGTCCGGAGCCCTGAGCCGCCTTGATCTTCACCTATGAGCGCCGGGAACCCAGAGCACGTCGTTGGCTCCGTGGCCATTGACGTAGCGCCCGGCGACAAAAAGCAGGTCGGATAAACGATTGATGTATCTGAGTGCCTCCATGCCCACCTGCTCGCCGTCGCTTTCCGCGAGCGTCACCATGTCCCGCTCCGCCCGCCGCGCGACGGTGCGCGCGAGGTGCAGGTGGGCGGCGGCCGGGGTGCCGCCAGGGAGGATGAAAGATTTCAGGGGATCGAGTTCCGCATTCAGTCGGTCGATGTCCTCCTCCAGCCGCCGGACCTGCGGCGCGGTGATTCGCAGCGGCTCGTAGGGCGGGGGCGGCGCGCCGGGCCGCTCGGGGACGCAGAGGTCCGCGCCGAGATCGAACAGGTCGTTCTGGACGCGGGCCAGAATGGCGTCGACCTGCGGATAGGCTGCGAGGTGCAGCCGCACGAGACCGATCGTGGCATTGGTCTCATCCACCGTGCCGTAGGCGGCGACACGCAGATCATCCTTCCGCACGCGCTCGCCCGTGCCGAGTCCGGTCGAGCCATCGTCTCCGGTCCGCGTGTAGATCTTGTTCAGCTTGACCATCTTGTCCCCGAACCGAAGTCAGTGGCGCATGGCATAGATGGTGATCATCACCAGCACCACCGCACCGAACTGAAAGAGCACGCGCAGCTGCATCAATTTCTGCGAGCGCTGCGGCGATCCTCCGGCGGCGAGATTGACGAGCCCGAGGATCAGCACACCCGCTACGGCCGCCAGGGCGAGCGGGATCAGCAGATAGATGGTCCAGTTCATCATGGCGATCCTCCCGGGGATGCTGCGGCGATCCCTCCGTTGCCTGGGAGCATAGGCGGCCTCCAGCGACGATGCATCCCGGCAATCGGTCAGCGTGCCTTTACGAACATTGCGCGTGCCGCAGATCGGATATGCGCTAAATGTCGCCGAAATGTCATTTCCCGCTTGAATGTTGCGGTGCAACCGGGCACGGACAACACCCAATTCAACCCGCGCTCCGCGCGCCAGTGTCAAAGCCGCCCCAATGACCTCCTCCCCGTCCACCGGTCCTGATCATCAGGCCAAGCGTCCCCTGTCCGGCCAGGACATCCGAACCCTCGTCCTGTCCGCGCTCGGCGGCGCGCTCGAGTTCTACGACTTCATCATCTTCGTCTATTTCGTCGTGGTGCTGGGCAAGCTCTTCTTCCCGCCCGAGATGCCCCAGTGGCTCGTGCAGTTGCAGGCCTTCGGCATCTTCGCGGCCGGCTACCTCGCCCGCCCGCTCGGCGGCATCGTCATGGCGCACTTCGGCGACAAGGCCGGCCGCAAGCGCATGTTCACGCTCTCCATCTTCCTGATGGCCCTGTCGACCCTCGGCATCTCCTTCCTGCCGAGCTATCAGGTCATCGGCTACGCCGCGCCCATCCTGCTGCTGTCCATGCGCGTGCTCCAGGGCGCGGCCATCGGCGGCGAGGTGCCGGGCGCCTGGGTGTTCGTCTCCGAGCACGTGCCGGGCCGCCATGTGGGCCTTGCCTGCGGCATCCTCACCTGCGGCCTGACGAGTGGCATCCTGCTCGGCTCGCTGGTGGCGACCGCCATCAACACGATCTTCACCCCGGCGGATATCCTCTCCTATGCGTGGCGCATTCCCTTCCTGCTGGGCGGCGTCTTTGGCTTCGCCTCGGTCTATCTGCGCCGCTGGCTGCAGGAGACCCCGGTGTTCAAGGAGATGAAGGCCCGCAAGGAGCTGGCCGCCGAACTGCCGCTCAAGGTGGTCCTGCATCGCCACACGCCGGCGGTCATCATCTCCATGCTGGTGACCTGGTTCCTCACCGCCGCCATCGTGGTGGTGATCCTCATGACGCCGACCCTGCTCCAGAAGCCGCCCTATGGCATTTCCGCGCCGCTGGCGCTGGAGGCGAACGTCGCCGCGACCTTCTTCCTGTCCATCGGCTGCGTGCTTTCCGGCGCGCTGAGCGACCGGCTGGGCGGCGGGCGTGTGCTGGCGGTGGGTTCGGTGCTGCTCGGCATCGCCACCTATGCCCTCTACACGCTGGTTCCGGCGCGTCTGGATCTCGTGGTGCCGCTCTATGCGGCGGCGGGCTTCACCGTGGGCGTGATCGGTGCCGTGCCCTTCATCATGGTGCGGGCCTTCCCGCCGGCGGTCGCCTTCACCGGCGTGTCCTTCTCCTACAACGTGGCCTACGCCATTTTCGGCGGCCTCACGCCGCTGTTCATTTCGCTGGCCATGCAGCTCGATCCGCTGGCCCACGCGCACTATCTGCTGCTCATCGCGGCGCTGGGCGTCGTGGTCGGGCTGATGGTGCGCCCGCCGCTCCATGCGGCTGCCAAGACCGAGCGCGTCGGCGCCCGCGCCTGACACGCGCCGATCCGCCATCCGGCCCGCCCGCGTTCCCGCGGGCGGGCTTTTTCATGCCCCGTCGCCGCGCCGGCGCTTCTATCTTGCGTTGTGAAATAGGAAAAATGCGTCAAAAAATACGTGACAACAATTTGCACAAATGCGGCTGCGTCTGCTGAAATTCGTCTCAATATGCCTACTTTCTGGCCGACTGCCGAATCTTGCAAGCTTCGCGCAAGCTATGATTACTTTGCTCGCAAAGCGAATTTCTTGGGTTAAAGGTGGGTGTGCCAATGTCGCGCTTTCGACTGGGCATCGGTTACAAGCTCGGTATTGTATCCGGTATATTGGTACTTCTCTCCGGCAGCGTCATTATTAGCCGACAGATTGCTTCCAGCCGCATCCAGGCGGCGACCGAAGCTTCCGACGTCCAGGATTCCATCCTTCAGAAGATCGAGGCCGCCGGTGCCACGATCACCCGCATCCAGGCCAATGCGAAGGACATCCGCCTGTCCTTCTCCTCCAATGAGGTGGATGGCCTTCTCGGCCGCGTCAGCTCCGACGTGACGAAGGGCATGGACCTGATGGACGAGGCGTCCGACCTGACCCAGGCCGCCGCCACCCGCGATGCCTACAAGGCCATCCGCACCCGCTTCGGCGACATCGGCAAGGCCGTGACCGAAATCGCCAAGGCCCAGAAGCTCGAGCTGGAATCCTTCGACCGCCGCACCGGCATCACCGTGCGCTGGGATGGCGCGCTGGACGACGCCAAGGCCTCGCTTCTCGACCTCAACTCCCGCCTCGGTGAGAACGCCATTTCCGACCTGTCGCTGCTGGACCGCAAGCTGCAGCAGATCAACCTCGCTTCTTGGCGCTTCATCGCGACCGAGGACACAAAGCAGCTCCCGGTCATCGAGATGAACGCGAAGGCGGGCCGCGCGACGCTCGATTCGGTCCTCCAGACCGCCGGTACCGATCCCAACACGGAAGGGCCGGTGAAGACCGTGCGCACCTTCTTTGAGGAGTACCTCAAATACGTGCAGGACGGCGTCGATCAGGTGATGCTGAAGCGCAAGATCCTTGAGGAACGCCTGACGCCGGCCTCGCGCGAGGTGGCGCAGATGATCCAGCAGGCCAGCAGCAATGCCGCCAGCGGCTCCAAGCAGGCCGATGCCGCCGCCGAAAGCGCGCGGACGGACGGCATGTTCCAGATCCTCGTCTTCTCCTGCATCTCCATCGTCGCCGCCATCGTGGCCTGGGCCTATTCCGGCTTCGGCATCGCCTTGCCGATCCGCCGCGTCAGCGCCGTCATGAACGAGATTTCCGGCGGCAACCTTGCGGCGGAAATCCCCTACGGCACGCGCAACGACGAGGTGGGCGACCAGGCGCGGGCGCTCGCCGTGTTCCGCGACGGCCTCATCGAGGCCGAGCGCCTGCGGGAGGAACGGGCCGAAGAGGAGCGCCTCGCCGCGCTCCAGCGCAAGACGGAGATGCACGATCTCGCCGACCGCTTCGAGAGTGCGGTGGGTGCGGTGGTGGACATGGTGGCGACCGCCGCCACCAACCTCCAGACGGCCGCCCAGACCCTGACCTCCACCGCCGAGCAGACGACGGCGCAGGCGACCGCCGTCGCCGCCGCCGCCAACCAGGCCACGGTGAATGTGCAGACCGTCGCCGCCGCCATCGAGGAACTCTCCGCTTCGGCGCGCGAGATCGGCAGCCGCCTGTCCCGCTCGTCGGAGGTGGCCGACCGCGCCGTGAGCGAGGTCGATCACACCAACGGCCAGATGACCGAACTGCGGACGTCCGCGGACCAGATCGGCAACATCATCAGCCTCATCGACAATATCGCGGGCCAGACCAACCTTCTGGCGCTGAACGCCACCATCGAATCCGCCCGCGCCGGCGAGGCGGGTCGGGGCTTTGCGGTGGTCGCGCAGGAGGTGAAGGGTCTGGCGGGCCAGACCGCCAAGGCCACGGCCGACATTTCCGAGCGCATATCCGGCATCCAGGACTCCACCGGCGACGTGCTGGGGGCCATCACCGGCATTGCCCATACCATTGCGGAGATCAGCGAGGGCACCACTGCCATTGCCGCCGCCATGGAAGAGCAGAACGCCACCACGGCCGAGGTGTCGCGCAACATCCAGCAGGCGGCGGCCGGCGCCAATGAGGTCACCTCCAACATCGCGGGCGTGGAGCGGGCAGCACAGGCGTCCTCCAACGCCGCCTTGCAGGTGCTCTCCTCGGCCACCGACCTGTCCCATCAGGCCGATGCGCTGCGCGCGGAGGTGCAGAATTTCCTGCGGAGCGTGCGCGCCGCCTGACCTTCCATCTCCCAATCAATATGTAAGCAATACAAAATAAAGGGGTCCACATAGTGGACCCCTTTCTGCATTACCGCCGAGACAAATCGAATAAGCGTTGAATCTCAACATCACTTTTGCCGGAAAAACACCTGCAAGGCCCGAGCAAGCTACACGATCCCCAGTGTTTCGAATTCTCAGCTGGGTGGAAGCGTTGCCATGGCCAAATTCAAGGTTGGTATCGGGCTGAAGCTCGGGATTGCCTCTGTCGTTCTTGTTCTTCTTTCGGGCGGCGTCATCGTCAGCCGCCAGGTCGCCATTACAGAGATCCGCGAAGCCAATGCCGAAGTACGGCAGCAGCAGGCGGTGTTCGACCTGTTGCAGGAAATCCATCTGCTGCTGAGCCGCATCCGTGTGAACACCGCTGAGATGCGCCTGTCCTTCGCCAATCTCGACAATGAGAACTACCTCAAGCAGATCAAGAAGGACGTGGCGTCCGCCAAGGAGCGCCTGGACAAGGCGATTGCGGTTGAGCCGCATGAAGATGACCGCGCCTCGTTCCGCAAGCTGAAGGCGCTCTTCGACGACATGGGCACTGCCGCCGCCGCCGTCTACCAGACCGAGGCCGACCAGCTCGACGCGGTGGATGCCCGTCCCGGCATCCGCATGGCCGCCCGCGTTGCCTTCGCCAATCTCACGACCCAGCTGACCAATGTGGGCGATGCCGATGCGGCCCGCGAGGTGGAGCCGCTGGAGGCCATGCTGGAGCAGGTCAACATGGCGTCCTGGAGCTTCCTCGTGGAGGAGGACACCAAGCAGCTCAACATCATCTCCGTGAACGAGGACAGCGGCCACAAGGCACTGGACGCCATTCAGGAGCGGCTGGGCGGCATCTCCATGGTGGCGAGCGATCTTGCCGCCGCCCGGAAGGCCTTCGACGATTATATCAAGTCGATCCGCGACGGGATCGCCCAGGCCCAGGCCCGCCAGAAGATCGTGGCGGAAAAGGCCGTGCCCGCCATGGCCGCGACGCTCAAGATGCTTCAGGAGGCCACGGACGACGGCATGAAGCAGTCGCAGGAGGCGGACGCGGCGGCAACCGCCGCGCTGGACAGCGGCATGGGGCAGATCCTCATCTTCTCCATCATCGCCATCCTCGCTGCCATCGGCGCGGCGCTCTATTCCGTCTTCGGCATCGCCCGCCCCATCCAGCATGTGAGCGCCGCCATGGAGGAGGTCTCCGGCGGCAATCTCCAGGCGCAGATCCCCTATGAGACCCGCGGCGACGAGGTGGGCGACCAGGCGCGGGCGCTCGCGGTGTTTCGCGACGGCCTCGCTGAGGCCGAACAACTGCGCGAGCAGCGGGCGCTGGAAGAGCGCGCCGCCGCCGAGCGGCGCAAGGAAGAGATGCACGCCCTCGCCGACCGGTTCGAGGCGGCGGTGGGCGCTGTGGTGGAGACCGTGGCTTCGGCCGCCTCTGAGCTTCAGGGCGCCGCCCAGACGCTCACGACCACCGCCGAACAGACCACCAATCAGGCGAGCGCCGTTGCGGCGGCGGCCAATGAGGCCACCGCGAACGTGCAGATGGTGGCGGCGGCCATCGAGGAACTCTCGGCCGCGGCGAACGAGATCGGCCATCGCCTCTCCCGCTCCACCGAAGTCGCGGGCCGCGCGGTGAGCGAGGTCGACCAGACCAACGGCCGCATGACCGAACTGCGCGGCTCCGCCGACCAGATCGGCAATATCGTCGGCATGATCGACACCATCGCCGGCCAGACCAACCTCCTGGCGTTGAATGCCACCATCGAATCCGCCCGCGCCGGCGAGGCGGGCCGGGGCTTTGCCGTAGTGGCGCAGGAGGTGAAGGAACTGGCCGGTCAGACGGCCAAGGCCACCGCCGACATCTCCAGCCGCATCCACGGCATTCAGGACTCCACGGGCGACGTGCTCAGCGCCATCACCGGCATCGCCCAGACCATTGCGGAGATCAGCGAGGGCACCACCGCCATCGCCGCCGCCATGGAGGAGCAGAACGCCACCACGGCCGAGGTCTCCCGCAACATCCAGCAGGCGGCGAGCGGCACCACGCAGGTGACCTCGAACATCGCCGGCGTGGAGCGGGCGGCGCAGGCCTCCTCCCAGGCGGCCCAGCAGGTGCTGTCCTCCGCCACCGGCCTCACCCGGCAGGCGGATGCGCTCCGCGCCGAGGTGCAGCATTTCCTGAGCACGGTGCGCGCCGCTTGAGGGAGCGCTGGCCCCGAGCGACCCGAGGATCTCAGGAGACGAAAAAGGGCGGCCCCGGAAGGGACCGCCCTTTCTGATTCATCCGCCTCATTCAGCGGCCGAAGAGGCTCCGGGCAGGCCCGGAGCCGTCAACGTCACTCGGCAGCGCCGGCCTCGTCGCCTTCCTTGGCGGCGTCCTTCTCGGACTTGGCCTTGGCTTCGAGATCCTCGCCGGTGGTCTGGTCGACCGCCTTCATGGACAGGCGGGTCTTGCCGCGCTCGTCGAAGCCGACCAGCTTGACCTTGACCTTGTCGCCTTCCTTGACCACGTCGGAGCTCTTGGCCACGCGCTCCTTGGAGAGCTGCGAAATGTGGACCAGGCCGTCCTTGGAACCGAAGAAGTTCACGAAGGCGCCGAAGTCCACCACCTTCACGACCGTGCCGTCATAGATCGCGCCGACCTCGGGCTCCGAGGCGATGGACTTGATCCAGTTGATGGCGGCCTTGATGCTGTCGCCGGAGGCGGAAGCGATCTTGATGGTGCCGTCGTCCTCGATGTTGATCTTGGCGCCGGTCTTCTCGACGATCTCGCGGATCACCTTGCCGCCGGAGCCGATCACTTCGCGGATCTTGTCCACGGCGATCTTCATCACCTCGATGCGCGGGGCGTGCTCGCCGAGTTCCGCACGGGCCGAGGTCAGGGCCTTGGACATCTCGCCGAGGATGTGCGCGCGGCCATCCTTCGCCTGGGCGAGGGCGACCTTCATGATCTCCTCGGTGATGCCGGCGATCTTGATGTCCATCTGGAGGGCGGTGACGCCCGATTCCGTGCCGGCCACCTTGAAGTCCATGTCGCCGAGGTGATCCTCGTCGCCCAGGATGTCCGACAGGACCGCGAACTTCTCGCCTTCCAGGATCAGGCCCATGGCGATGCCCGCGACGGGGCTCTTCAGCGGCACGCCGGCGTCCATCAGCGACAGCGAGGTGCCGCAGACGGTGGCCATGGAGGACGAGCCGTTGGACTCGAGGATCTCCGACACCACGCGCAGGGTGTAGGGGAACTCGTGCTTGGCCGGCAGCATCGGGTGGATGGCGCGCCAGGCGAGCTTGCCGTGGCCGATCTCACGACGGCCGGGCGAACCCATGCGGCCGGTCTCGCCCACGGAGAAGGGCGGGAAGTTGTAGTGCAGCAGGAAGTGCTCCTTGTAGGTGCCTTCCAGGCTGTCGATGAACTGCTCGTCCTCGCCGGTGCCGAGGGTGGCGACCACGAGGGCCTGCGTCTCGCCGCGGGTGAACAGGGCCGAACCGTGGGCGCGGGGCAGGATGCCGACTTCCGACACGATCGGGCGGACGGTCTTCACGTCGCGGCCGTCGATGCGGATGCCGTCATCGAGGATGGCCCAGCGCACGATCTTGGCTTCGAGACCCTTCAGCACCTCGGCCACGTCCTGGGCCTTCGGGGCTTCCTGACCGTCGATGGCCAGCTGCTCGAAATACTTCTTCACCTTGGACTTGGCAGCGCCGACCGCCTCGTAGCGGGCCTGCTTCTGCTTGATCTTGTAGGCGGCGCGCAGGTCGGCCTCGGCGATCTCGCGGATCTTGGCCTCGAGGGCGGAGTGATCCACCGGCTCGAAGGGGCGCGGCTCCTTGGCAGCCTTCTCGGCGAGGCGGATGATGGCCTCGATCACCGGCTGGAAGTGGCGGTGGCCGAACATCACGGCGCCGAGCATTACCTCTTCGGAGAGCTCCTTGGCTTCGGATTCCACCATGAGCACGGCGTCGGAGGTGCCTGCGACCACGAGGTCGAGGGCGCTGTCCTTCAGCTCTTCGATGGTGGGGTTCAGCACGTATTCGTCGCCGACGAAGCCGACGCGGGCGCCGCCGATGGGGCCCATGAAGGGCACGCCGGAGAGCGTCAGGGCCGCGGAGGCGGCGACCATGGACAGCACGTCCGGATCGTTCTCGAGGTCATGGGCGAGAACGGTGACCACCACCTGGGTGTCGTTCTTGTAGCCGTCCGCGAACAGCGGGCGGATGGGGCGGTCGATGAGGCGGGAGACCAGCGTCTCCTTCTCGGAGGGACGGCCCTCGCGCTTGAAATAGCCGCCGGGAATGCGGCCGGCCGCGTAGGTCTTTTCCTGATAGTTCACCGTCAGGGGGAAGAAGTCCTGGCCGGGCTTGGGCTCACGGGCCGAGACGACGGTGGCGAGGACGGTGGTGTCGCCATAGGAGGCGAAGACGGCGCCGTCGGCCTGACGGGCCATCTTGCCCGTCTCCAGCACCAGCGTGCGGCCACCCCAATCCAGCTCTTCGCGATGGATGTCGAACATGAAAGTCTCTTTCTTCTCAGACGAAGAAGGAGAGCCATGAGCAAGACGGCGGGACGCACGCGCCGCCCCACCGCCGCAGGGGGCGGAGGGGAGCACGGCATGCGTCCGGCGATCCTGCCATGACTTTCCTTAAGTCTTCGCGATGCGCGGCGAGCCCCATGCCCGCTGCGTCTGTGGCTCCCGACGAAAGCGCCGTCCGGCGGTTTCGTCTCTGGCAGGTTCAACGCGCCGGAGCCTTGGCAAACCGGATGTCCTGCATCCGATTCCCGCCTGCTCCGTGGGTCCTGCCGAAACCGGACGGTCCTGTGGGGCCTATCCGGCGGGCGGAACCGCGGCGACCGGGAGCCGGACCACCGCGGCAAGCCCATCCACTCCATCCGGACCCTGCGCCGGGGCGGGAAGCCCACGGCGCGTCCGGACGTCGGACCTCAGCGACGCAGGCCGAGGCGGCCGATCAGCGTCTTGTAGCGGCCCTCGTCCTTCTTCTTCAGATAGTCGAGGAGGCTACGACGCTGCGACACGAGCTTCAGGAGCCCGCGGCGAGAGTGGTTGTCCTTGTTATGGGACTTGAAGTGCTCGGTCAGGTTGGAGATGCGCTCGGAGAGGATCGCAACCTGCACTTCCGGCGAACCCGTGTCGCCGGCCTTCGCACCATACTCGGAGATAAGCGCCTGCTTGCGCTCGGGCGTAATCGACATCGGAACGTCCTTTTCTGGGTCAGTAGATGGCGAGGGGTGCCCGAGGGCCGTCCGTTCGCCTGAAGCCGCAGGGATGGCCGGGCCGGGATGTCGTCCAGCGCGGTCATGCACGAGCGGAAATGATGCCGGCTTTCGCCTGCGGCGCGCACTATACAGAAAACCGCGCATCCTGCCAGTGCTCTGCCGGGAGGCGCGGCAAAGCCTTGCCGGTCAAGGATCCGAGCGCGGGCCTAGCGGATCGGAGGCAGGGCGCGGCGGGTGAAGATGTCCGCGAGCGGTGTGCCGTCCTCGCGCGCCAGCCGCAGCCAGTGGGCCAGTTCGCCCGGCGTCTCCCGCACCCCAAGGAGGCAGGCGGCGAGCCGTTCTCCCGGCTCGATATTACCATGATAGACGAGATCGCGGGCCAGCGTCAGCGTGCCGGCGGGTGGGGCCAACAACTCCCATTCCGCCCGGTCGGCAAAGGCCTGGAAGGCGGCAAAATAGAGAAAGTGCGCGCCGTTGAAGTCCTGCGACGGGCAGGGGGTCAGCATCACGCGGGCGCACTCATGCGCCTGCGTGCGGGCAAAGCCCATGTGCGTGTCCCACTCGCCCCCGCGCAGGGCGGCGGCGAGCGCCGAGGTGCGGCTGACCTCTCCGGGGTCAAGCGGAGGCAGGCCTTCCGGCCGCACGCGGGCGACGGAGCGGTTGCGACCCTCCACCTGTCGCTTCACGAAGACGGACACGAGTTCCAGTTCGGCCACGACACCATCAGGGGCACGAACACTGTGCCGGCTCACGAACTGCGTCGCCGAGATGCGGGCGAGGGTGGAGGCGAAGATGAGTGTGTCATTCTCCGCCACCCGGTCGAGCCGGGCGTTGGCGAGGCTCACGCCGCAGAAGGCGGCATAGACCGGCGCGCCGGTCGCGTCGCGAAAGTCCGGTACCCGCTGCCCCGCCGCCTGCGCCAGCGCCAGCCAGTGGCGGTGGCCGCATTCCTTGAGCAGCCACGTCTCCGACAGGCCGCCAAAGCCGAGATGCGGCATCCCCACCATCACCTCGGGATCAAGGCCGGGGATGGCGCCGGAGCGGACATCCGGCGCGGTGCTGCGGCGGGGGAAGGGGATGACCGACATGGCTCAACCGGCGGCCTTGAGGGGCATCGTTTCGCCCTTCGCCAGTTCCTCGATGCGGTCCGCCACATAGCGGGCGTCCCGGTCGATACCGGAGAAGCGCCCGGAGCCCCAGGTGTGCAGCCAGGGCAGCCCGAGGAAATAGACGCCGGGCACCTGCGTCACGCCCCGATAATGCTGCGGATGGCCGGCGCCATTGAACACCGGCGCGTCGAGCCAGCGGAAATCCGGCTGGAAGCCGATGCACCAGATGATGGAGGTGATGCCCTCGGCCGCCAGATCCAGCGCCACCGGGTCCGCCTCCGGCTCCCACACCGGCTCGTAAACGGAGGGCGGCGGGGCAGCGATGCCTTTCTCGGCAATGTGCTTGTCGATGGCGGCGTTGATGCCGTTATAGACCCGGTCGGCTTCCGCAAGCGCGCTCTTCAGCGTCGGGGCGAAGGTGAGGGTGGTGCCGTCGAGCCCGTCCAACAGGCCGTAGAGCTTCATGCCTTCGGTGGCGAATTTCCGCAGGTCAATGTCGCGCCCGCCGTCGCGGCCGGTGACATAATGGTTGGTGTTGTCGCGTACCCCTTCGCGCAGCGGGTGGCGCTCCACTGGCATGTCATAATAGCCCATCTCCGCCAGCCAGGTGACGACATCCTTGCCGCGATAGAAGCGGGCGCAGCGGGGCGCATCGCCAACCGCAAGATGCACGGTGCGGCCGGCGAGATGCAGGTCTTCCGCGATCTGCGCGCCGGACTGGCCGGACCCCACCACCAGAACCGCGCCTTGGGGCAGGCTCTGCGCATTGCGATACTGCTCGGAATGGAGCTGGTGGATGGAGGCCGGCAGACGCTCGGCCAGGCGCGGGATGATGGGCGTGTGATAGCCGCCCGAAGTCGCGACCACCTGATCGGCGGTCACGGTGCCGGCGCTGGTCGTCACCTCGAAGCCGCCGCCGGCGCGGGCCTTCACCCGCTTCACCGCCACGCCTTCGCGCAAGGGGGCATCCACCTTGCGCTTGAAGGCATCGAGATAGGCGATGATCTCGTCCTTCTTCATGAAGCCGTCCGGCTCGGGACCCTCATAGGGATGGCCGGGGAGTTGGCACTGCCAGTTGGGCGTGACGAGGCAGAAATTGTCCCAGCGCTGCTTGGACCATGCGCCCATGGCCACATCCTTCTCGAACACCACATGATCGAGGCCGCGGGCCTTCAGATAATAACTGATGGACAGGCCCGCCTGTCCGCCACCCACCACCACCACCGCGTGATGGGGAACGCTCTCATTGGCTGCCTCGGGCATGGTCTCGTCTCCTGATCTCAAGTCCGCGCGGGTGCGGTCATTCCTCGAAGGCGTCCACATGGACGCAGGGGTTCGGCGTGTCGGAAAAGGCGCGGGCGGCCGCCTCGATGCGGGCGAGCTGGCCGAGGGCGCGAGAGCAGGGGAAGCCGTATTTGGCCTCCACCCGGTCGCTGGCGATGGTCAGCGCCGTGCGGCTGCGGGCGAGGAAATCCGCCAGCGGATAGGAGGCCCCCACATCAAGGTGCTCCTTGATGACGAGCGAGGGCGAATAGCAGGCCTCCGCTCGCCCATCGGGCCAGCGGATGTGAAAGCGCATCTCAGGCATAGGCCATGTCCTTGATCCGGTGCGGCGGCGCGCCGGCCGCCAGCGCGGCATAAGCGGGCAAATGGGCGGCGGCGGTCGCGTCCCAGCCGTGCGCGGCAACCACCCGCTTGCCCGCCGCCACGAGCCGGGGGCGCAGGGCCGGCGCGAGGGCCGAAAGCAGGGCGTCCGCGATGGAATGGGCGACGAGCGGATCGCACCACGCGACATCGTCGGCCCCGAGATATTCTGTGAAGGGCGCGATGGCGGGCGCGACCACGGGAATGCCGCTCGCCATGGCCTCCAGCACCACGAGGCCGAAACCTTCCTTCAGCGAGGGAAAGGCCAGCACATCCGCGATGCGATAGAGCGCCGGCATGTCCGCCTGCGGCAGCGGCCCGGCGATGATCACCGCGCCGGGCGGCAAAGAACTCGCCCGCAGGGCATGGCGGAAGGCCTGCCGATAGCTGTCGTGATCGAGCAGGGAGGCGCCGCCGGCAATGACCAGTTGGGCCTGCGGATGCAGCGCCCGGAGCTGGATGAAGGCGTCCAGCAGCGCCAGCGTGTTCTTGCGCTGCTCGATGCCACCCACCGCAAGGATGACCGGCCCCGCCCCGAGCCCGAGGCGGGTGCGCAGCGCGCCTTCGCGGCCGTCCGGCGCGGGCGAGAAGCGGGCGGTGTCGACGCCATTGCCCACCAGGGTCGCCTCGCGGTCGAAGGTCTCGGCAATGCGGTCCTGCCAGGCCCGGCTCACCACGAACAGCGTGTCCGCTTCCACGATGGAGCGGTGCTGGAGCGCGGCGAGGCGCGGATCGGCGAAGGCGTCCATGTGATGGACGGTGCGGGCAAAGCCGGAAATAAGCCCGCGCGCCTTCAGGGTCGCCAGCGCATTGCCGGAGATGCCGTCCTGCGCATGGAAGACATCGAAGCGCCGGTGCGCCGCATCCTCGAAATGGCGCACATAGTCGGAGATGCGGGTTTCCACCAGCGCCGTCGTGCCCCCGCTGATGAAGGCGGCGGGCACGCAGTGCGTGGCGCAGGCCGCGGGGCGGAAGAAGCCGTCCCCCTTCGCGTCGGGGGCATGGACGGTGGCGCGATGGCCGAGCCGATCGAGCGCCTCGCCCAGCTCCAGCGCATGGACGACGCCGCCGCGCGGATTGGTGGAATGGGCGAGAAGGGCGATGGAAAGGCTCATGCGGCGGCCTCCGGCGGGGCGCAGCCGATGAGCGGCCTGCGGGCGAAGTCCCAGATGATTTCGCGCTCAGTCCCGTGGGCGATCACCACCTGCCGTTCGGCCGTCATCTCGCCGATGGCAGCGGCGGCGATGCCGCGCGTGGTGAAGCGGGCGATGAGTGCCGGCACGTCCGCCGGATCGGCGGCCAGCAGATAGCCGAAGCTCGGGAAGGTGGTGAGCCAGCGGGCGAGGTCCACGCCCTCGGGCCGTGGGATCGCGAACGGGTCGATGCGCACGCCGGTGCCGGAGCTTTCCGCCAGCATGGCGGCGGTGCCGATGGCCCCGCCCTGGCTGATATCCTTGGCGGCGCGGGAGAGACCCGCTTCCGCGATCTCGGGCAGCAGCGCCATATCGCCTTTGAGCCGCGCGGGCGGGGCGTCCGTGGCCGCTTCCCAGTTGGAGAAGGGCGCGCGATAGCGGCCGCGCAGGTCGATGGCGGCAATGAGCGTCTGTCCGGGCCGGGCATCGAAGCTGGTGAGCAAACGCTTCGCCCGCCCGAGAATGGCGACGGAGAGCTGGCCCCGATCATTGCGGATGTTGGTGTGCCCGCCCACCACCGGAATGCCGAAGGCTGCGGAGGCGGCGGCCATGCCTTCCAGCACCGGCTGCGCGCCCTCTTCGCCGTCTGCCCACACCGCATCCACCACCGCGAGCGGGCGCCCGCCCATGGCGGCGATGTCGGAGGCGTTCACCATCACCCCGCACCAGCCGGCGAACCAGGGATCGCCGGCCACGAAGGCGTTCATGAAACCCTCGATGGCCAGCAGCAGATAGCCCTCGCCATCGGGAATGGCGGCGCAGTCATCGCCCACCGGCACGGCGCTCGCCCCATTAAGGCCGAGGCGGGCGGCGACACTCGCAATGTCCGCCTTGGCGGCAAGGCCGGAGCTGGCGCGCAGCGTTTGCGCGAGGCTATCGAGGGCGCGCTCCATCAGGCGGCCCGCCGTGGAAAGGCGAGGAAGCCCGTCTCGGCCGCCGCGAAGGGCGGGTAGTAAGCGAGGTCCGCCTCCATCAGATGATGGGGCCGTCCCACCAGCTCGATCTCTTCCAGCGTGCGCCAGCGCAGGCGGCGGAAGAGGAGGGCATTCTGGCTCTGCACATGGGCGAGGAAGCGCCGGCAGCCGCGCGCATGGGCCGATGAGACCGCGAGGCGGATCAGCGAGGAGCCGAGCGTCCCCACGTGGCGATACTCCTCCGCCACCGCGAGGCGCGAGCCCCACCATGTGCCGGGCTCGGCCTCATGGATGCGCACCGTGCCCACCACCGCATCCGCCGCCACGCCCCACAGTGACAGGGCGACGATGGGGATGGCATGGGTATCGATGCCGTCGCGGTCATCGCCCGCGAACAGGCCCTGTTCGGCGCAGAAGACGCGGCGGCGCAGGTTGGCGGCGCCGTCCCGCTCCCAGTGCTCCGTGGCGAACTTCACCTGGAATTCGGAAGCGGTGAAGGGCTTGAAGGGATCGAACATCAGGCGATCCCCCGCTCATACGTGGAGAGGGCCGAGCAGGCGCCGCACTTGCCGCAGCCGGCCTTGATGTCGGTGGCCCGAAGGCCCGCCGCACGCACCATTGCCGCCAGCGGCTGGAGCACGGATTTCATGAAGGCGGGCTGCGGGCCGGGATGGCCTTCGAGCGGCGTGCCGGAGATGGGCACGAAGGGCACCACGAAGGGATAGACGCCGCGCTTCAGCAGTTCCTCGCACATGGCAAGGATGGCTTCGCGCGTGTCGCCGAGCCCGGCGAGGATATAGGTGGAGACCTGCCCCTTGCCGAACACCGGCACAGCGGCCTCGAAGGCGGAGAGATAGCGTGCGATGGGCACCTGCGCCTTGCCGGGCATGATGCGGGCGCGCACCTCCGGCGTCACTGCCTCCAGATGCATCCCGAGGGAATCCGCGCCGGCCTCGTGCATGCGTTTGAACCAGATGTCGTCGTCCGGCGGCTCGCACTGCACCTGAATGGCGAGGTCCACGGCGGCCTTCACGGCGGCAGTGCTCTCCATGAGGACGGAGCAGCCGCGATCCTTGCCGGGCGGTGTGCCGGTGGTCATCACCATATGGGTGACGGCATCAAGCTCGACGGCCGCCTTCGCCACCTCGGCGAGCTGCTCCGGTGTCTTGCGGGCGATGGTGCGGCCGGCCTCCAGCGACTGGCCGATGGCACAGAACTGGCAGGTCTTGGCGCGGCTCTGGTAGCGCACGCACTCCTGCAATACGGTGGTCGCGAGCACGTCGCGGCCGTGGAGCGTGGCGATCTTCCAGTAGGGCACGCCGTCGGCGGTCACGCGGTCATAGAAGCGCGGGCGCAGCGGAAAGGAGACTTCCGCCAGCGGCAGGCCGTCGCGCAGGATGCGCGTGGCGCCGTTCGAGCCCCGCGCGATCTCATAGGGGCTCTGGGCGGCCGGGGCGGTGTGGACGGGGACCATGATGGTCATCCCGTCCAGCGTCATGGCCTTGTGGTCGGAGGGGCCGGCGCCGCCCCGGCGGCTCTGCGCGCCCGCGCCGTCCGGATCAGCGAGCCGGACCCCGAAGGACTGCAACTCGGTCATCAGCTCCGCTGTCGGCAGCGGGGTGATGGGCGCGGCGGTCGGATGCGTCTGCTTCATCGCGGGGACTCCCGAAGGCGGGCGGGGCGGAAACGGCGGCGACCGACTGCATGGGTACGGCCGGACGATTATCGATGTGGAGGCTGAGCAGTTCCGGCCGTGCGTAGTGGCCGACGCTGTCCATCATGCGCTTGCGCTTGGTGATGAGGCTCATGTCGAGATCGGCCACCAGCATCCCCTCGCCAGAGGTGAGCGGCGGCACCAGATGGCTGCCCTCGGGGTTCACGATCGCGGTCATGCAGCCGCCCGTGAGCGCCCGGCGCAGCTTCTCGTCCGGCGAGATACGGGCGATCTGATCCTCGGTGAGCCAGCCGGTGGCGTTCACCACGAAGCAGCCGCTCTCCAGCGCGTGGTGGCGGATGGTGACTTCCATCTGGTCGGCGAAGATGGGGCCGACCATGGAGCCGGGGAATTGGGCGGCGTGGATTTCCTCGTGCTGCGCCATGAGCGCATAGCGGGCGAGGGGATTGTAATGCTCCCAGCAGGCCAGCGCGCCGACGCGGCCGACCTTCGTCTCCACTACCTGAAGCCCTGCGCCGTCGCCCTGGCCCCAGATCATGCGCTCGTGGAAGGTGGGCGTGATCTTGCGGCGCTTGAGCTTCAGCGTGCCGTCGGCATCGAAGATGAGCTGGGCGTTATAGAGCGAGCCGTGGTCGCGCTCGTTGATGCCGAGCACGATGACCATGGCGTGGCGGCGTGCGGCGGCGGAGATGGCGTCCGTCACCGGGCCGGGCACGCTGACCGCGTGCTCATAAAGTCGCATGTGCTCGCCGCCCGTAAGTACCGGCGGGGCGATGAAGGAGAAATAGGGATACCAGGGCAGGAAGGTCTCGGGAAAGACGATGAAATCCGCGCCCTTGCCGGCTGCCTCGGCGATCGCGTTCAGCACCCGCTCCAGCGTGCCCTTGCCGTCGTCGAGATCGGGCGCGATCTGCACGGCGGCGGCGCGGACGATGCGTTTTTCGGGTGTGGACATACTCTTCTCCACTCAACGGGTCGCAAAGCTCCCTCCCCCCTTGTGGGGGAGGGCTGGGGAGGGGGGTGAAGCCCCATCCACTCTGCCGAGCGGATGGGTGGAGAGGGGCCCTCCGGCGGTGCTCGGGCGGCGCCCGCGTTACCCCCCTCCCAACCCTCCCCCGCAAGGGGGGAGGGCGTTGAAGGTGCCTCAGAGCGTCCAGGTGTCGAGGATGAAGGCGTTGTCGCGCCGGTGCAGCAGCACGAGGTCGAGCACGTCGAGCGGGCTGATGGGGGTGATGCCGGGAATGAGCGAGGGCTCACCGTGGCCGTAGAGCGCCTGCAGGGCGAAGCGGCAGGCATAGACCTTGCCGCCCTCTTCCATGAACTTCGTGAGCTGGTTGTTGAAGTTCATGTGGCCGGGAAAGGCCTCGTCGCCGAGCTTGGGGAAGCCGCGCTGCACGCCGAGCGTGACGCCCGGGCCGTAGAGCAGGATGGAGGTCTCGAAGCCCTTGCGCTTGAGGCGGGTGGCCTGGAGCAGGTTCACGAAGCCGATGGAGCCCTCGAAGGCCACCGTGTGGAAGGTGACGAGCGCCTTCTCTCCGGGAAGGGCTTTCACGTCCTCGAACTTCTTGTCCTCGTAATCGACGAAGAAATCACCCTTCTGGTGGGCGGGGGCGGTGACGGCGGGCATCGGGCTCTCCTTGCTGGGACCGCGTGCTGGGGGCGGACACGGAGAGATTTGCAATCAATGTGCCAGATGCGCCGGCATTCAATGCAGGCATTGATGCTGAATGAATGCATTCAAAAATACATTCAAATCCGAGATGGAAACCGAGCGATTGTCGATGCCCATTTGAAAAGCGGTTGCGCGATTCTGCGCCAGAATGTTGCGTAATTGATGGTCAAATGACGGGGGCGAGTTGGCCCCGATACGCCGTGACGCAGCAGCCGGACCCGTGACAGAGCCGCCGTGCAACACTATACAGTCAATCCAGGTTCGGAGGAATGCTTCGAACGCGTTTCGGCCCATTTGTGATCATGCTCGACTGGACACCCGACCTCGCCCGCAGCGACAAGCCCCGCTATCTCGCCATCGCCGACCTCATCGCCGAGGACATCCGGGCGGGGCGGCTTTCCGTGGGCGATCGCCTGCCGCCGCAGCGCAAGCTCGCCCATCGGCTGGAGATTGATTTCACCACCGTCGCGCGCGGCTATGTGGAAGCGCAGAAGCGCGGGCTCGTGGAAAGCCGGGTGGGGCAAGGCACCTTTGTGCGGGGCCTCCCGCGTGCGGAGCCGCGCCCCCGGACGGCGCGCCCCGATCTCGTCGACCTCACCATGAACCTGCCCCCCGAGCCGGATGATCCCGAGCTCGTGGCGCGGATGCAGGACGGCTTGGCGGAGGTGAGCCGCGATCTCGTGGCGCTGCTGCGCTACCAGAGCTTCGGCGGTGCGCCGGCGGACAAGGATGCCGCCTCCGCCTGGCTCGGGCGCCGCGCGCTCGTGCCGGCGCAGGAACGGGTGTTCGTCACCCCTGGCGCCCATGCGGCGCTGGTCGGCATCTTCTCGCTGCTGGCCAAGCCCGGCGATGTGATCCTGTGCGAGGCGCTCACCTATCCCGGCGCCCGCTCCATTGCCGCCCAGCTCGGCCTCACGCTCGTCGGCCTGCCCATGGACGCGGACGGCATCGATCCCGATGCGCTGGCGGATGCCGTGAAGCGCCACAAGCCCAAGGCGCTCTATCTCAATCCCACGCTCCAGAACCCGACCACGCTGACCATTCCGGAAGCGCGCCGCGCCGCCATCGTGGCGGTGGCCCGGCGCATGGGGCTCAGGATCGTGGAGGATGACGCCTATGGCTTCATTCCCGCCCACGGCCTGCCGCCGCTGGCCGCCATGGCGCCCGATCTCACCTGGCACGTGGCGGGCCTTGCGAAATGCATCGGCGCCGGCCTCAGGGCCGCCTATGTGATCGCGCCCGAGGCGAAGGCGGGCTGGCCGTTTGCGGCGGCGCTGCGGGCGGCGAACGTGATGGCCTCCCCGCTCACCGTTGCGCTCGCCACCCGCTGGATCGAGGACGGCACGGCCGACACCATCCTGCGCTTCATCCGCGCCGAGACGGCGGCGCGTCAGGCGCTGGCGGCGGACATCCTGCCGAAGGGCACCTTCCGGGCGGATCCGCTCAGCTTCAATCTCTGGGTGGAACTGCCCGAACCGTGGACGCGCTCGGCCTTCGTCGGCCACATGCAGGCGACCGGCATCGGCATCGTGGCGAGCGATGCCTTCTGCACGGACGGCAATCCGCCGGAGGCGGCGCGAGTGTGCCTCGGCGGCCCCGTGGGGCGAGACAAGGTGCGGCACGCGCTGGAATATATGGCCCACGCCCTGGCGCATTCGCCGGCTGCGGCCTCGACGGTTCTTTGAGGTGGCGCGGGGCGGGGCCCCGCGCCTGACGGCTCACGGCAGAGCGTTGAAGGCCATCGCCTCCACGTAAGTGATCTGGCACAGGTCACCGATGTTCACCTGCGCGAGGTCGGCCAGCACCTTCTGGTCGGCCGCCTTGATGGTGCGGACATAGCCGTCCGGCCCCTCGAAGCTGATGGTGCCGCCCACCTTGTCGATGTTGACGAGGATGGTGGTGATGGTGACGCGGCGCACGCCGAAGCCTTCCGGCCAGCCCGGCAGGCCGTCATTGAGGCCGACATCGTTGATCACCTCGCCGGGCACGCCCTGGCGGGCCTTGCCGAGGGCGGTCACGAGGCCGGGCACGAGGCGGACGATGATGGTCTCGCCATTGCGCAGCAGCGACAGGTCGCCGACGATCAGCGGCGCCTTCACGGCCCAGCGCTTGCCGTTCGGCGTTTCCAGCACGACACGGCGGGTGGCCGGATTGGCGCTCACCACCTTGGCCCGGTAGGTGAGGGTGGTTACCTGGCCGACGCCCGGCAGGACGAAGACGGTGTTGGCGGTCGGCGCAATCACCTGCGCCGTGGCCGGCGCGGCGACGCTCGCAAGGGCGCCCGCGCCGAGAAGAAGCGCGGTGCGGCGAGACAGACGATCGGACATTGAAACCCCCGTAGCGAGCCGGGCGCCGAGGCCCGGCGATGGGTGCCGAGCGGCAAGCGGGACGGCGTCGCCCCTGCCTTCCGTGCCGCTTCGGCCGGAATCGGGGACGGCAAGTCCTTGATCCAGAAGCCGAAGCGCCGCTCGAACACGGCGGGAGGCAGCGCCCCCGCCGCATCGGCTCTAACATGGTGCCGCCGCGCGTCGCAATCGTGCTTCGCCGCAACGTCAACGTGCGGGTCCATTGTCACATTGCCTTCCGAAAACTATGGTGAAGGTGTCGTTCACGAAGCATTCCGGCGCGCCAGCGTCGGCGCCGGCTGCCCTTGAGGCAGTGCGCCGATCGGTCCCGGGGACTGGCGACAGGCGGGAGGGCGCTTTGTCCGAGCCGCCGCAAGTGGGGGCTGTGCCATGAAGCGCGACATTCCGGACGAGGCGCCGTTCAGCCTCCCGGCCCTGCTCGGCAAGAGCATGGGCGTCGCCAAGGAGGGCTTCGCCAAGCTGCCCTTCGCCCGCGACCTGCCCTTTGCGCGGGACGCCGTGTCCGATGCCAGGCCCATCTTCATGCCCGGAACCCTGCCTGCGGCCTCGCAGAAGCTGGTGACCGATTTCCGCGCCATCAGCGGCATCCGCCATCGCGAGGCGGTGCCCTTCGGCGAGCCCATCGTGCTCGGCCGGCTCGGTGCGCTGGAAGTGCGGCTCGCGCGCACGGCGGCGGATGTGCGCCGTGCCCAGCGCCTGCGCTACAAGGTATTCTATGAGGAAATGTCGGCGGTGCCCGACACGCCGTCGCGCCTCGCCCGCCGCGATTTCGATGCCTTCGACGCGGTCTGCGAGCATATCCTCGTGCTCGATCACGACGCCGGCAAGATGGTGCTCGGCCGCAAGAAGCCGAAGGTGGTCGGCACCTATCGCCTGCTGCGGCAGGAGGTCGCCAACCGTCACGGCGGCTTCTATTCGCAGGGCGAGTTTGATGTCGGCCGCATCGTCTCCGCCCATCCGACGCTGAAGTTCCTGGAACTGGGCCGCTCCTGCGTGCTCAAGCCCTACCGCAACAAGCGCACGGTCGAGCTGCTCTGGCACGGCATCTGGACCTATGTGCTGCGCAACAAGATCGACGCCATGCTGGGCTGTGCCAGCCTTGAGGGCACCGATCCCGACAAGCTGGCCCTGCCTCTCTCCTTCCTCCACCACAATGCGCTGGCGCCCGAGGAATGGCGCGCCAGCGCGCTGCCGAGCCGCTATGTGGAGATGAACCGCATGGCGAAGGCGGACATCAATCCCAAGGCGGCGCTCCTCTCGCTGCCCCCACTGGTGAAGGGCTATCTGCGCCTTGGCGGCTTCATCGGCGAGGGCGCGGTGGTGGACCACCAGTTCGGCACAACGGACGTTCTGGTGGTGCTGCCGGTCTCGGTGATCTCGCCCCGCTATGTGGAGCACTTCGGCCCTTCAGCCAACCGTCACGCCATCTGAGCGGTGCGGGCTCCGGCTTCCTGAACACGGGCACAAAAAAGCCCTCCCCGCGAGGGGAGGGCAGTCCATGCGTCTGATCGTCCCTTCCGGGACAGGAATGGGAGCCCGCCAGACGGGCTCCCGATGGGCGCGGCCTGAGCCTCAGGCCCAGTTGGAATCGTCGCCGCCGAAGTCGCCACCGTCATCGTAACCGGCGTCCGTATAGCCGGGGTCGGCACTCGCGGTGTTCCACGGATCGGGCGATCCGCTGTCGGCCACATTGGTGTCGGGCGCGCCGCCGAGGGCTTCCTGCGCCTGGCTGGCGAGATCACCCGCCGCAGCCGCCGGCTGCTCCAGAAGCGAAGCGGCCTGGTTCGCGATGGGGCCGGTGCCGTGGGACATCAGGCCCTGAATGCCCTGGAAGAGCAGCGCGCCACCGGCGACGCCCGCCGCGGTCGCAAGCGCGCCCTGCAGGAAGCCGCCACCACCACCGCCACCGCCGAAGAGGCCGGGACGCTGGGGCTGCTGGCCCCACGGACCGGACGCCTGGCCATAGCCCTGCGGGGCGGGCTGGGGCGCATAGCCGGGAGGCTGCGCCTGCTGGGCATTGTAGCCCTGCGGCAGACCCATGGGCCCGTCGCTGCGTGCGCCGGCAGTGGGCACGGACGTGCCGCGGCTGCCGAGGAGGCCGCCGAGGAAACTGGTGGGCTGGGCCGGGGCCTGCTGGGCCTTCTGCGCCTGCGCTTCCAGCTCCTGGATGCGCGCGGCGGCCTGCTGGAGCGCGTGCTCCTGAACGAGGACGGTCTGGGCGAGCGTATAGGTCGCGTGCGGCGCCTCGCTGCTCCGGCGTGCGATCAGGGCCTCGGCTTCCGCATCGCGCGGCTGGCCTTCAACCGCACGCATACGGTCGAAGAGACCGTCAATGAGGGCACGTTCCTCGGGGGTCATGGTGATCTCCGGTCGGTTGTCCGCTTCTGCCTGATGGGCGTGCGGGCTACGACCCGGATATGCGCACGGGAAAACGCCGCCGGTAGGGCGCGGCGCATGAATTTTTCGTAACAAAGCGGGTCCGGAGCGGCTGCGACGCCGCCCCGGAAAACGTTGGTCTCAGGCCACCAGCCGGTAGGCCGGCAGGGTGAGGAATTCCTCGAACGTGTCGGCCAGCGTCATGTCCGAGAACAGCTTAATGGCTTCCGGGAAGCGGCCCTTGTCATAGACGGCGGGGGTCAGCGTCTCGCGCAGCTTGGCCATCTCGTCATTGAGCAGGCTGGTGAACAGCTCGCCCGTCACCGTGCGGCCGTCCTCCAGCTTGGCGGAGAGGTGGATCCACTGCCAGATCTGCGCGCGGCTGATCTCGGCGGTGGCCGCATCCTCCATGAGGTTGTAGAGCGGCACCGCGCCGCGGCCGCGCAGCCACGCTTCGATATACTGCACGCCGACGCGGATGTTCTCCCTGAGGCCGCCTTCCGTGCGCGGGCCCTGATGGACGACGAGCAGGTCGTCGCGGGACACGCTCACGTCGGACCGCAGCTTGTCGAGCTGGTTCGGGTTCGGCATCAGACGGTTGAACACTTCCATGGCCACCGGCACGAGGTCCGGATGGGCGACCCAGGTGCCGTCGCAGCCGTCACCGGCCTCGCGCTCCTTGTCCGCGCGCACCTTGGCGAAGGCGGCCTCGTTGGCTTCCGGATTGTTCTTCACCGGGATCTGCGCCGCCATGCCGCCCATGGCGAAGGCCTTGCGGCGGTGGCAGGTCTTCACCAGCAGCGCGCCATAGGCCTTCAGGAAGGCCTCGCTCATCACCATGCGGGCGCGGTCCGGGGTGAGGAAGCGGGCGTTCTTTCCGAGGCGCTTGATGAAGGAGAAGATGTAGTCCCAGCGGCCGATGTTGAGGCCCGCCACATGGTTGCGCAGCTCGTAGAGGATCTCGTCCATCTCGAACACGGCCGGCAGGGTCTCGATGAGCACCGTGCCCTTGATGCAGTTGGCCGGCAGGCCGAGGCGGGTCTCGGCGAGGGTGAAGACGTCGTTCCACAGCCGGGCTTCGAGATGGCTCTCGGTCTTGGGCAGGTAGAAATAGGGGCCGGAGCCCTGCGCCAGCGCCGCCTTGGCGTTGTGGAAGGCATAGAGGCCGAGGTCGAACAGGGCGCCGGAGACTTCCTCGCCGTCCACCGTCACATGTGCTTCCGGCAGGTGCCAGCCGCGCGGGCGGATGATGAGCACGGCGGGCGTGGCGCCGAGCTTGTAGTCCTTGCCGTTGGACGGATCATGGAAGTCGATCCTGCCGGCCCAGCGGTCCTTCAGGTTGATCTGGCCCTCGATCATGTTGGTCCACTGCGGGCCCGAGGCATCCTCGAAGTCCGCCATGAAGACCTTGGCGCCGGAATTCAGCGCGTTCACGATCATCTTGCGGTCGACAGGGCCGGTGATCTCCACGCGGCGGTCCAGCAGATCCTGCGGCAGCGGGGCGATGGTCCACTCGGCGTCCCGGACGGACTTGGTCTCGGGCAGGAAGTCGGGCAGTTCGCCGGCATCGAAGCGGGCCTGCCGCTCGGCGCGCTTGGCGAGCAGCGCGAGGCGGGTGGCGTTGAAGGTGCGGTGGAGTTCGGCGACGAAGGCCAGCGCTTCGGAGGTGAGGATTTCCTCGAAGCGGGGCGCCATGGCCCCGGTGATGGCGACGCCTGAGGGAAGGGCGGGGGTCGACATGATGTCGGTCTCCTTGAGGGACTGTCGTTGGAACGCAGAAAGGAACAGAACTTGCCGCTCAGCGGCGGGACGTCTCAATGATGGTCTTGAGAGTGCGGGCGGCCTCGGTCACGTCCGGGGCGGCGCACAGAGCGGAAACGACAGCGATGCCGTTCGCGCCCGCCTGCATCACCGCTTCGGCATCCTCCGCCTTCAGCCCGCCGATGCCGACCATGGGCAACGCGATGTGGGAGCGCAGGAAGGCGAAGCCCTCGATGCCGATGGCCCCGCCCGCATCGCCCTTGGTGCCGGTGGCGTTGATGGGGCCGCAGCCCACATAGTCCACCGGGCCGAGGTTCGAGGCGGACAGCTCCTCCAGCGAACCCACCGAGAGGCCGATGATGGCGTCCGGCCCGAGGATGGCGCGTGCGGCGGCGGGATCAAGGTCGTCCTGCCCCAGATGCACGCCCTCGGCGCCCACGGCGGCGGCCACATCCACCCGGTCGTTGATGATGAGGGGAATGCCCTTCGGCCGCAGCAGGCCGATGAGGGCGCGGGCTTCTTCCGCCAGCGCCCGGCCCTTCGCCTCCGGATCGCGCAACTGCACGAGCGTGACGCCACCCGCCACCGCTTCCTCGACCGTCTCGAGAAGGCCCCGCTCGGCCGTCAGCCGGCGGTCGGTCACGAGATAGAGGGAGAGGTCGAACGGATGGGGCATGACACGTCCTCGGCCTGAGGCGAAGTGAAAGGCGAGATAAACCTTGGCCGTCCGCCACGAAACGCGATGGCGGGCCAAGAGACTTTTGCCGTACCGGCAATAATCCGGCCGGGATTATTCACGCGGCCGCGGAAAGGCCCGCCGCAGCCACCGCCGCCGGGACCGGACCGCCAGTCGCCCAGTCGAGCAACTCCACCGTGTGCACCACCGGCGTATCGGTGCCCGAGCCGATCTGCGTCATGCAGCCGATGTTTCCGGCGGCGATGATGTCCGGCGCGAGCTTGCCGAGATTGGCGACCTTCCGGTCGCGCAACTGCACGGCGATCTCGCTCTGGAGCATGTTGTAGGTGCCGGCCGAGCCGCAGCAGATATGACTCTCGAAGGGCTCGGCCACCTCGAAGCCGACCGTGCGCAGCAACTGCACCGGCGTGCCCTTCACCTTTTGCCCGTGCTGGAGCGAGCAGGCGGCGTGATAGGCGATCTTGCGGCCCATGGGCTTCTCGGCTTTCGGCAGGCCGAGGGTGCCGAGATATTCCGAAATGTCCCTGGCGATGGCCGAGACACGGCGCGCCTTCTCCGCGTAAGCGGGATCAAGGCGAAGCATGTGGCCATAGTCTTTGATGGTGGTGCCGCAGCCGGACACGGTGACGAGGATGGCGTCGAGCCCGCTTTTGTCCATCTCCGCGCACCAGGCATCCACATTGGCGCGGGCCAGCGCAAGGCCCTGCTCCTCCTTGCCCATGTGATGGACAAGGGAGCCGCAGCACCCCTCTTTCTCCACCCGCACCACCTCGACGCCGAGCCGGTTGAGCAGGCGGATGGCGGCCTCGTCCGTCTCCGGCCGCAGCACCGGCTGGGCGCAGCCGCCCAGCAGCGCCACACGGGCCCGGCGCGGGCCCTTGGCCGGATGGACGCCGGGGTCTTCACTGGGCGAGCGGCCCCGCGGAAAGCCTGGCGCGAGGCGCAGCATGGCGGCGAGAGGCTTCAGCGGCTTCACGGCATCGAACAGCGGCGCGAAGGGCTTGGCCAGCGCGGCCCCGGCAAGCGCGAGGCGGAACCGGCCGCGATAGGGCATCACGGCGGCGAGCAGGGCGCGGTTCAGCCGGTCGAAGAAGGGCCGCTTATAGGTGTGCTCGATATGGGCGCGGGCATGGTCCACAAGGTGCATGTAATGCACGCCGGAGGGACAAGTGGTCATGCAGGAGAGGCAGGAGAGGCAGCGGTCCACATGCTTGACCTCTTCCTCGGTCGCGGGCCGGCCATTTTCGAGCATGTCCTTGATGAGGTAGATGCGCCCGCGCGGGCTGTCGAGCTCGTCCCCCAGCAGCACATAGGTGGGACACGTGGCAGTGCAGAAACCGCAATGCACGCAGGTGCGCAGGATCTTTTCCGCCTCGCTGGTGTGCGGATCGGCAAGCTGCGCGAGGGAGAATTCAGTCTTCATCTGGCGTGGCCTCCCGTGGAAGCGGGCGTTCTTGTTCTGATGGGGGTGGGGCTCGTTTCGGAGCGGGCGTTCTCGGGCCCGGCCGTCTTACCCCCCTCCCTGCCCTCCCCCTCAAGGGGGGAGGGTTCGCGGTGCGCCGGCGGGAGAGGTGCCCTTAGCCTCTTGGGGGTTGGGAGCGGGAGGTCATCACCCCCTCCCCCCTTGCGGGGGAGGGTCGGGGAGGGGGGTAGAACGCTCTCCACCTTCACCCGCTCAATCACCCGCGCCGAAAGATCTTCCAGCACGCCCCCAAGATTGCCGAGCACATCGTTGTTCCAGTAGCGCACCACTGCGTAGCCCTGCGCCGCGAACCAATTATCGCGGGCCTGATCCTCCGGCCCTCCATGCTGGCCGCCGTCCAGTTCCACGATCAGCCGAGCCGGGTGGCATACGAAATCGGCGACATACCTTCCCATCGGCGCCTGACGGCGGAAGGGCGCGCCTTCGAGGCGATGGGCGCGCAGGTGCTGCCAGAGGGTGAGCTCGGCGTCGGTCATCTCCCGGCGGAGCGCCTTGGCGTTTCCCTTCAGGCGCGGGCTAATGGGGCGATGGGCGGTCGGGCGCTCCTCGTTGGGCATGGGGGGCTCCGGCGCGGTGGCGGAGAGGGTGCTCCCGGTCGGAGCGGCATTACCCCCCTCCCCAGCCCTCCCCCGCAAGGGGGGAGGGGGTGCGTTGCGCGGGGAGGAGCGCGGTGGCTCAAAGCAGGACGGTTTCGCGTGCGCGACAGAACCCTCCCCCCTTGCGGGGGAGGGCAGGGAGGGGGGTAGAACGGCCGGGCGCAGGCGGCCTATCGCCGTCCTCGCACCCGCCATGTCGCGCGCGGCGTCCATCACATGCCCGCGTGCATACGGCCGGGGTTGAGCAGGCCGACGGGGTCGAAGCTCGCCTTCACGCGGCGGGTGAGCGCATCGTGGGCGGCTTCCAGAGGCTGGAAGACGGGGACGCTCGCGCGCTCCGCCGCCGTCCCGCGC
>NC_009937.1_2
ACGAGGGTGGCATGGCCACCGTGGCGGGCGAGGGCGGTTCGGACCTCGTCGGCGTGCGAGGCTTCGCCCGGCAGCAGCAGCCAGACGAGGCCGCCGGCCCAGTCGCAGAAGGTATCGGCCCCAAGGTCGCCGGCCAGCTCCGCCGCCAGAAGGGGGCCGGAGGCCGGGGCGGTGGAGAGGCGCCAGACGGCCCGCTCGCCAGTGCCTGCGAAAGGCAGCGCATCGCGCACCGCCGCCCAGAGGCGGGCGGAGGCGTCCCCTTCCGCCACCTCGACGCCGCCGAAGGGCTGAAGCACGGCGATGAGCATGGCCCGCCGGGCCTTCACCGAGGGCTCGAAACCCTCCAGCCGCAACGCCACCGCAGGCCCGTCCGTGCCGAGTTCCGGGATGCGGCCGGAGACGGGCACGGGCAGATAGGCCGCGCCGGACACTTCACAGGAGGAGCCCATGGCCGCGCTCATGGCGCGGGCGGCGGCCTCCGGCGGCACGCCGGGCAGGATCACCGTTTCCGCCAGGGGTGGGCGGGGCAGCACCTTGAGCGTGAGTTCACTCAAGACCGCCAGCGTGCCGAAGGAGCCGGTGAGGAGGCGCGGCAGATCGTAGCCGGTCACATTCTTCACCACCCGGCCGCCGGACTTGAAGGCCTCCGCCCGGCCGGAGACGGCGCGCGCGCCCAGCGCATGGTCGCGCGCTGCGCCATGGCTGATGCGCCGGGGGCCGGCGAGATTGCAGGCGAAGACGCCGCCGAGCGAGCCGTGCCCCGGTGCCGTGCCGAGCAGCGGACCGTAATCCATGGGCTCGAAGGCCAGCATCTGGCCGCGCGCGGCGATCAGCGCCTCGATCTCGGCTATGGGGGTGCCGCCCCTCGCGGAGAGGATGAGTTCCTCCGGCTCATAGAGCGTGACACCGGACATGCGGGACAGATCGAGCGTCGCGTCCGTCTGCGTCGGCCGGCCGAGGCCGCGTTTGGAGCCGCGCCCGGCGACCTCCAGCGTCTTGCGGGCTTCCAGCGCCGAGCGCACGGCCTCCACGAGGCCGGCTTCGTCCGCCACGGTGAGAATGTCGGTCATGATGCGCCCACGGCGTCAGAAACGGGGAAGGTCGGGGAAGGGCAGCGCGCCGCCCGCCACATGCATCCGGCCCAGCTCGGCGCAGCGGTGCAGCGTGGGGAACACCTTGCCCGGATTGAGCAGGCTTTCCGGGTCGAAGGCGCATTTCAGACGCTGCTGGTGGGCCAGGTCCACCTCGTCGAACATCTCCGGCATCAGGTCGCGCTTCTCGATGCCCACGCCATGCTCGCCGGTGAGCACGCCGCCCACCTCCACGCACAGGCGCAGGATATCGGCGCCGAAGGCCTCGGCCGCGTCCATCTCGCCCTTGTTCGCGTCATAGAGGATGAGCGGGTGCAGATTGCCGTCGCCCGCGTGGAAGACGTTGGCGCACTTGAGGCCGTGTTTTTCGGAGAGTTCGCGCATCCGCGAGAGCACCAGCGGCAGTGCCTTGCGCGGGATGGTGCCGTCCATGCAGAGATAGTCCGGCGAGATGCGCCCCACCGCCGGGAAGGCGGCCTTGCGCCCGGCCCAGAAGCCCATGCGCTCCTCTTCCGTCTGCGACACGCGCAAGGTGGAGGCGTTGCAGCCGCGCGCGATGGCGGCGACCTCTTCCAGCAGGTGCGCGCATTCCGCTTCCGGTCCGTCCAGCTCGATGATGAGCAGGGCTTCCACATCGAGCGGATAGCCCACCTTCACGAAGGCTTCGGCGGCGGCGATAGCGTCCTTGTCCATCATCTCGATGCCGGCGGGGATGATGCCGGCGGCGATGGTGCGGGCCACGCATTCGCCCGCATCCTCGGAGGTGGGAAAGCCCACCAGCACGGCGCGCGCCGTGTCCGGCTTCTTGAGCAGGCGGACGGTGACTTCGGTGACGACGCCCAGCAGCCCTTCCGAGCCGATGACGACGCTGAGCAGGTCGAGGCCACCCGCGTCCAGATGCTTGCCGCCGAGACGCACGATCTCGCCGGTGATGAGCGCCAGCTCGACGCCCAGCACATTGTTGGTGGTGAGGCCGTATTTCAGGCAGTGCACGCCGCCGGAATTCTCGCCCACATTGCCGCCGATGGTGCAGGCGATCTGCGAGGAGGGGTCGGGGGCGTAATAGAAGCCCTCATGCTCTACGGCTTTCGTGATGCCGAGGTTGGTGACGCCCGGCTGCACCACCGCGCAGCGGTTGGGAAAGTCGATGTCCAGCACGCGGTTGAACTTGCCCATGCCGAGCAGCACCGCATCCTGAAGCGGCAGCGCGCCGCCGGAGAGGGAGGTGCCAGCCCCGCGCGGCACCACGCGGATGTTGTTCTCGTGGCAATAGCGCAGCACCTGTGAGACCTGCTGCGTATTGGAGGGCAGCACCACCACGAGGGGAAGCTGGCGATAGGCGGTCAGCGCGTCCGATTCATAAGGACGCATCTCCCGCTCGCGATCGATGACGCCTTCTCCCGGCACGATGGCGCGCAGCGCGGTGATGATCTCGTCCCGGCGTGCCAGCACGCTCGCGTCCGCTTCCGGAAGCCTGAGGCCCGTCATGGCGGTCGTCCCTAGAATGGTTCTCGTTGCCGCGACTATAATCGTTTCGATGCGAAAATCCGGCATTGATTATTGCCGCAGCGGCTAAAATAAATAGCGCCATGGAAACAATCCGCCGAGACACCACCGCAACCCGCCGTTCCTCGCCCGAGGTGCGACCGATGATCGGCAATCTCGGCGATCTCGAAATCTTCGCCCGCATCGTCACCGCTGGCGGTCTCTCGGCGGCAGGGCGCGAGCTGGGCCTCTCGCCGCCCGTGGTGTCTAAGCGCGTGCAGCGGCTGGAGGAGCGGCTCGGCACGCGCCTGTTCCAGCGCACCACGCGCAAGGTCACGCTCACCGAAGCGGGGCAGGGCTTCTATGACCGGGTGGTGGCCATCCTCGCGTCCGTGGAGGAGGCAGAGAGCCAGCTCGCCCGCCGCTCGTCCGAGGCGCGGGGGCTGTTGCGCGTGTCGGCACCCACCTCCTTCGGCCGGCTGCACATCGCGCCTCATCTCGGCCCGCTGCTTGACGCCAATCCCGAGCTGACGGTGGACCTCGAACTCTCCGACGCCTTCGTGGACATCGTGGGCGACGGTTTCGACATCGCCATCCGCATCGCGGACCTCACAGATTCGAGCCTCGTCGCCCGGCGCCTTGCGCCGGTCCACCGGGTGCTGTGTGCGACGCCGGCCTATCTCGCCCGCGCAGGGATGCCCAAGACCTTCGCGGATCTGGCGGACCATGTGCTGCTCGCCACCCACGGGCAGGACCCCTGGCGGCTGCAGGGGCCGGACGGGCCAGTGACGCAGCGCGTCCACAGTCCGCTGCGCACCAATTCCAACGAGGTGGTGCGCGAGGCGGTGCTGGCGGGCGTGGGCATCGCCCTGCGCTCCACCTGGGACGTGGGGCCGGAGCTGAACAGCGGTGCGCTTCAGGTGGTGCTGCCGGCCTATCGCGCCTCGCACCGGGTGGGCGTCTATGCGGTCTATCCCTCCCGCCGCTTCCTGCCGCAGAAGGTCCGCGTCTTCATCGATCACCTCGCCCAGCTCTACGGCTCCGTGCCGCCGTGGGATGCGGGGCTTGAACATCTGTTCGAGCCGCAGACGGGCGCCTGACGAAATCGGGTTGGCGCGGCGTTGTGCCTTCGGCATAACCCCAAGGAACATCCCGCCGGACATCCATGCCCCATTCCCCGAAAGATCACGTCTCCGTCACGGCCCATGGCATGATGGAAGGCGCCCGCGTCATGATCCCGCTGATGCCGGGGCTCGTGCTGTTCGGCATGGCCTTCGGCGCCGCCGCCGCGCAGAAGGGCTTCTCTCTGCTGGAAGCCTCGCTCTCCAGCGGACTCGTCTTCGCCGGTCTCGCCCAGATGGTGGCGCTGGAAGGCTGGACGAAGACCTGGACGCCGGGCGGCCTGCTGGCGCTCGCCTTCCTCACCATGGCGGTGAACATGCGGCACTTCCTCATGTCCGCCTCCATGCGCCCGTGGCTCGGCCAGCTTCCGGGCTGGAAGGCCTATCCCTCGCTGCTGCTGATGGCCGATAACAATTGGGCGGCCGCCATGCGCTACCGGGCGAACGGGGGCAGCGATGCCGGTTTCTTCATCGGCTCTGGCATCATCACCTGGTTTGTCTGGGTGGCTTCCACGGCGGCGGGACAGGTGATCGGCGGCGGCCTGCCGGACCCGAAGAAGTTCGCCATCGACGTGGTGGTGCCGGCCTTCTTCGTCGCCATGCTGGTGCCGAACTGGAAGGGCCGCCGCGAGGCCGTGACCTGGGGCGTCGCCGCCGCCGTCTCGGTCGGCGCATCCTTCCTGCTGCCGGGCTGGTGGTTCATCGTCATCGGCGCCGTGGCGGGCGCGGTCGCGGGAGGCTTCGCCGATGACAAGCGTTGATCCGCAGACGGTCCTCGCCATCGTGGTGATGGCGCTCGCCACCGCCTTCAACCGGGCGAGCGGCTTCTTCCTCATGCGGCTGATCCCGCTGACCCCGCGCGTGCGCAAGATCATCGATTGCCTGCCGGGTGCGGTGCTGGTGGCGCTCATCGCGCCGACGGTTGCCCATGGCGATCTCGCCATGGCGGCGGGTCTCGCAGCGGCCTATGTGGTGACGAAGATCACACGCAGCGACTTCATCGCCGTTCTGGCGGCGATGGCGGTGGGCGTCGGGATCCGGGCCTGGATGGGCTGAGCCCCGACGCTGCCTCAGTGCGCGGTGGCGCTGGCGGTGGAGGCGGCGGGCACGCTCGCGGGGGCGGAGGCCGGCGTCGCGGAGGGCGCGGGAACCGCAGGCGTGGCCATGGCGGGCGCCGGCGCTGGACGCGGCTTCGGCCGGCTGCCCAGAGCCCGGACCATGGTGATCACCTGCTGGTGCAGGTAGTCCGCCTTCTCGATGTTGAAATGATCGATGCCCTGCGCGGCGGCGGCATCCTGGCTGCGGTTCGACAGCGTGCCGGAGAAGCCGGGGCCGGTGGTCAGCATTTTGCCGAAGCCGTTGTGCGACTGGTAGTAGTTCACGAAGCGCCCGCCCGAGCGGCCGATCTGCGTCACGCCCACCGGATCGAAGGTGACGACGAGGCGGGGCGGAATGCCCATGGCGGTCATCCGCTCGGCCATCTCGATGGCGGAATCGGCGCCGAGCGAATGGCCGATGATGACCACCGGCGCTTTGTTGTGGGCGCGCGACCAGGACACCGCGTCATCCGCGAGCTGCTGCCACTGGCCATATTCATAGACCTGCGCCCAGATGCCCTTGGCCTGCATCTTGGAAGCGAGGTCGTCGAGCCCGGTGGAGAAGACGTTCGCAAGCCCGCGCATGAGATAGACGCGCGGCCCGGTCTGCGCACTGGCGCTTCCGGCCATGGCCATCGAGAGGACGAGCGCCGCGAGGGCGCAGGCGAACACGCGCAGGGACGCAAAACCGAAGCGGAACGTCATAGGCTCACCGTCATGTCTCCGTCGTTTCTGACGGGATTTGTTGCCGGGAGCAACGCCAAAGCTTGGCCTGCGATCCAGGGACCGCAGGCCGTCCGGCAACTTTTCAAGCTCAGCGTGGCGCCGCTGCATCACCCGTCAGGGAACTGCCCTCACGGCCGGTGCTGGGCGGTGGGGTGCCAGAGCGGCTGGTATCCCGCCGCCAGCGCGGTCAGCACGGAGGGCGGCGTCAGCGTCGGCACGGTCGCATCCAGGCCCGGCCCGCCGTGGAGCGGTGCCCAGCCCGCGAAGCTGAACCGCAGCAGGCGGCCGTCCTTCACCGCAACCGGGCCGTCCTCGCCGGCGAACACCGCGCCGTCCGGCAAGTCGCCGAGCCGGCGGGGATGCTTGCGGCGGCGGGTGCCATCGAGGCGCTCCGCATGCAGCCGGCGGTCCATCTCGCCGGCGCCCGGCGGCAAACGGCCCTCACCCTTGGCCCAGGCCGCGGAGAAGGCATCCGCGGCCACCCGCCGGCACTGGAAGCAGGGGCGATGGCCGGCGGCGAAGGCCACCACCTCGTCGAGGAAGAAGAGTTCCGTATAGCCCTCGCCCATCACCGCCCGGCGGCGGTCGCGGAAGGTGAGGGCGCAGCAGATCCACTGCCGCGACACCCAGGCGCGCCCGGTGAGGGTGCGGGTGCCGGGATCGTGGATGCGTCCGCCCCGGTTGCCCATCAGCAGGCCGCGGGCGGGATGGGCGGCAATGTCGCCGAACGGATCGACGCGATTGCGCAGCGGGCCGACCGCGGTGCTCATGGGCGTATCAGGGGGGAGGGGAGGCAACGGCAAGGGGACCGTCCGTGACGGACGGCGGTCGCGATCTGCGCCATGGGCGGGCTCATCCCTGTGTCGCGCGGCTGGCACGCACGGCGGGGAGGCCCCGTCGCGGCGCTGCCGCGTCCTGTTGCGCCGCTAGGGTACCGGACCGGAAGGCGGAACGCTCCCCGGAGACATCCGATGCCGTAGCTCTGTGGTGGACCACGCCAACCAAGTCCGAGCGGACAGGTGGGTGATCCCGGGCGCCGCTTGATGCGGTTACCGGCTTATATCATCCGAATTTCGTGCGTGAAAAGAACGGCGGGGCCGAAACGGTGCCGTCACGAAATGATGATGCGCGTCCGGGCATCAAGCCTTGTAAGGAGGCGTGAGAGGTCGGCGGGCTTGAGCGCGACGCATCCTTCCGTGGGCCGGTAGCCGGGCCGCGCGAGATGGATGAACACTGCCGAGCCCCGTCCCTTCACCCGGGGGCGGGTGTTGTGGTCGATCACGAGCAGGAGGTCATAGAGCCGATCATCGCGCCACAGGCGTTCGTGGGACGCCGGAAAGGGCAGCTCGACCGGGCGATTGTAGCGCCGGTCCTCGGGCGCGTCGCACCAGCCGTCGTCGGGACGGATCGCCGCGACCGGGAGAGAGGTCGCTGGCCGCGTCACGCGGTCGGCACGATAGAGCACCCGGACCGGATGCCAGACCCCCGCAGGGGTTCGCCCGTCGCCCTCGCGCTTGTCACACCCGATCCCACTGCGACCCAGCGCCACGGGAATGGCGCGGCCCGCCACCGTGAGCACGCCCTGGTGGCGGCAGCCCGGACGGCGCCGCACCGTGATCGTCGCGATCCCCACAGGAAGCTGCCGGGTCATATTTACCTAAATACCGCGAGCGCCCAGTTTCGCTGGGCAAGTTTGCGCGAATCCCCGAGCGTGATGTACTTGCGCGATTCGCGTGCCCGCAAGCCCGAAATAGGGCGCACAGGGTTACGGAGGTTTGCATGGCGAATGCGTGGAAGATTCTGGTGGTCGAGGATGACCCGGAACTGCGCGAGGCGCTGATCGAGCAGCTGGCGCTGCAGGAGGAGTTCGAGACCGTCTCCGCCGGTACGGCGCAGGACGCGCTGGAGGCCGCCAAGAACGGCGCCATCGATCTCGTGCTCATGGACGTGGGCCTGCCGGACATGGACGGGCGCGATGCCGTGCGCCAGATGCGCAAGAACGGATTCAAGGCCCCGGTCATCATGCTGACTGGCCATGACACCGACAGCGACACCATCCTCGGCCTCGATGCCGGCGCCAATGACTATGTGACGAAGCCCTTCCGCTTCGCCGTGCTGCTGGCGCGCCTGCGCGCCCAGATGCGCAGCCATGAGGCGAGCGAGGACGCGGTCTTCGCCATCGGCCCGTATTCCTTCCGGCCCGGCGCCAAGATGCTGCTCACCGATCGCGGCTCGAAGATCCGCCTCACCGAGAAGGAGACGGCGATCCTGCGCTATCTCTATCGCGCCGGCAAAACACCGGTAGCGCGCGAGACGCTGCTGCAGGAAGTGTGGGGCTACAATTCCGGCGTCACCACCCACACGCTGGAGACCCATATCTACCGCCTGCGCCAGAAGATCGAGCCCGATCCGTCCAACCCGACCCTGCTGGCGACGCAGGCGGGCGGCTACAAGCTCGTTCCCTGATCGCCTGCGGCTTCGGCCGCGGGCATCCATCCGCCATCCCGGCCCGCCGTTGCGGCGGTCCAAGTTCAGGAGCCCCGCGTGAGCCTCGACCAGGATGTGGTGCTGCTCCAGAGCGTACCCACCTTCCGGGCGCTCTCGGCGGAGGCTCTGCGCGCCCTTGCCATCAGCGTGGAGGAGCGTCGTCTGTCGCCGGGCGAAGTGCTGTTCCGGGCGGGAGAGCCGGCGGACTGCGGCTATGTGGTGCGCACCGGCCGCATCGAGGTGTTCACCGCCAAGGGCGACAGGCGCGCCCAGCGGCTGGAGGTGACGCCCGGCGGCCTTGTGGGCGAGATGGCGCTGATCCTCGAACGCCCGCGCCCGGCCGATGCGGTGGCGATCGATGCCGCCACCGTGCTGCGCATTCCGCGCACCACCTTTCTGCGGGTGCTGGAAAGCTTCCCGGAGGCGGCCGTGGAACTGCGCAAGCTGATCGCCCAGCGGGTCGAGACCGTGCTGCGCTCCCTCGACGGCCTGCGCGACAAGCTGGAGACGCCGGTGCGTCCGCCCGCCCGCAAGGGCTGACGGGAGGCGCCGCCATGCCCATGCCCATGGAATATCAGCACGCCTCGGAGGAATTCGAGCGTTTCCTTGCCGATGCGCGGGACACCGCGGGTCTCGGCACCCGCAACCAGACCTACACGGTGGTCCAGAGCGTGCTGCTCACCTTCCGGCGCCGGCTCGATGTGCATCAGGCGATCCGTTTCGCTCAGGTGCTGCCGCCAGTGCTGCGGGCCATCTTCATCGCCGACTGGGACACGACGGTGCCCCCTGTCCCCTTCACCGACCGCGAAACGCTCGCGCGCGAGGTGCAGGCCCTGCGCCCCCACCACAATTTCGCGACCGCGGCTTCCATCACCGACGTCGCGACGGCGCTGCGGCGGCACGTGGACATGGCCAAGTTCAAGGCAGTTCTGGCGCGCTTGCCCGAAGGGGCGGCCGCCTTCTGGCACGTGGCCGATCCCGAGCGGACCTGAGCGCGTCGTGCGCCCGAAGGCTCAGACCTCGAACGTCACCGCCACGGGCACGTGGTCGGAGGGCTTTTCCCACGAGCGGGCTTCCTTCAGCACCGTCATGGCCTTCGCCTTTCCGGCGAGGCTGCGGCTCGTCCAGACATGGTCGAGCCGGCGGCCCCGGTCGTTCACCGTGTGGTCCGGCGAGCGGTAGCTCCACCAGGTGAAGAGCTTCTCGGTGGGCGGCACGAATTCACGCATCACGTCGATCCACGGCCCCGCCGCCTGGAAGCGGGTCAGCAGGTCCACCTCAACCGGTGTGTGGCTGACCACGGAGAGCAACTGCTTGTGGTTCCAGACGTCGGTTTCGAGCGGCGCGATGTTGAGGTCGCCGACGAGAATGGCGTGGGCGCCGGCCGGGCGTCCCGCCTCGGTGAGCTTCTCCCAGGCGATGGCCTCGTCGAGGAACGCAAGCTTGTGGGCGAACTTGGGATTCACCTCCGGGTTCGGCTCGTCGCCGCCGGCGGGGATGTAGAAATTATGGATGGTGACGGGCGCCGAGAGCCCGCCTGCACCGCCCAGCGTCACCGCGATATGGCGGGCATCGCCCTTGCCGCAGAATTCCTGCTTCTCGATGGCATCGAACGGCCGCTTGGAGAAGGTCGCGACCCCGTGCCAGCCCTTTTGCCCGTTCAGCGCGATGTGCGGAAAGCCCAGCTCCCGGATGGCGGCGAGCGGGAACTTGTCGTCCTGGCACTTGGTCTCCTGGAGGCAGAGCACATCCGGCTTCAGGCGCTCCACCGTCTCTTTCACGATGTCGAGGCGGATGCGGACGGAATTGATGTTCCAGGTGCAGACGGTGAGGGACAAGGCAGCAACCGCAGGCGGGAGGAGGAGGCAGGTGAGGATGCCCGCCACGGCATGTTCCGCGCGCCCCGGGGAAGGGCAGGAACGATGCGCTCAGGGCACCTCGTCATAATAGGGCGCGTCGTCCCCGTCCGCCAACCATGGCACCCGGTGGGAGGCCCAGATGTGGAGGACGGGTCGGGTGCCGGGATCGTCGTCGAGGGTGCCGACGCGCACGATGACGAATGGCTGCTCCGCCCGGTCGGCCACAAGATGCGATCCGCAGAGCGAGCAGAACAGCCGGAGCTTGCCCGGCGAGGATTCAAAGGCGGTCAGGCGGTCCTGCCCGTCCAGCCAGCGAAAGTCCTCCCGCAGCACGCGGGCCGTGGAGATGTGGTCGGCGGCGTGCGTCTTGCGGCAGGTCTGGCAGTGGCAATGCACGATGTCGGAATGCAGCCGCGCCACCTCGTAGCGCACGGTTCCGCACTGGCAACTGCCCCTGAAGGCCATGGCTTGTTCCTCAGACCTCAGGCCGCAGCCGGAGCATCCGTCAGTTGATGACGAACAGGCTCGGGTCCGGCCGCTGGGTGTAGTTGAGATCGTAGATGGCGACCGAGGTGTCGTAACCCTGCGGATCGGTCACAGTCCACTGCCGCAGTTGGAAGTCCTTGGCATCGAACAGGATCTGCAGGCGGTAGGTGCCCATCATCGGCACGCTCTCCTGCATGATGACCTGGATGTAGAGATTGTCCTGATAGACGCCCAGCACGTTGGAGTTGCGCGTGAGATCGATGCGCTCGGCGAGGATGAAGCGCAGCGGCGTCTGATTCAGCGGCGTAAGGTCCTGCGTGTTCAGGCGCCTGTCGCGCACCGCGACGTTCTGGCCGTTGGAGATGAGCTGGATCTGGGTCGGCGGATTGTACTCGAACCGCACCCGGCCGGGCTTCTGCATGTAGAAGTCGCCGGTCTTGCGGGTGCCGTCCGCATCCACCTGCACGAAGGTGCCGACCAGCGTCTGCACCGAATTCCAGTAGGTGGTCAGCTTCTCGATGGTCGCCGGGCTGGCGCGCTCGATCTGGCCCTGCTGTCCGGCCTGCGGCAGCGCCTGCTGGGCCTGCGCGGGGGGCGCCACGCGGGGCGAGGTGGGAGCTGCGGCCGGAGCCTGCGCTGCGGCGGGCGGGCGTGGCTGGTTGGCCGAGGCCGGGCGCTGCTGCGGCAGTGGCGCGGACGCCGGCGGTGTCGCGGGGGCGGCCTGAGCGGCGGGGGCAGGGGGCGCCGCGCTCGGTGCCGGCTGGGCGGTCGCCGGCCGCGGCGCTGCGGAAGGCGGGATCTGTTGCGGGGCCGTCGGCTGCGGCGGCGTCAGCTGCCGCGGAGTCATCTGCGGCGCGATGGGCTGGGGCGAGAACAGATCGGCGCCCGACACGCCGCCGCTGGCATTGGGTACCTCTCCGGGGGGCAGCAGCACGCCCTGCGCCAGGGCCGCGGGTGCCGCTGCCGTGACCGTCAGGAACGCGAGGAGAGGAAACAGGCGGGGCATCATCCACTTCCGGCAGCAGCGCGAATCACGCTCTCGCGCATATCCCCGCTTATACGTCTCTTTCTCTGGCACCCCGGCGGCGGTCACAGGCCGTCCCGGGGCGAAGCAGTCTCGTTCTCATTAACCTGCCGGACCCGCATCCGCACCCCGCTTTTCATCGGCCGGGCAGCCGGTTCCGGCGGTGGCAGCCTGAGCTGGCTACCCATTCCCTATGGCGATCCTGTGTCGGGGAAGCGGGCCGGGCGCCTATTCGGCGGCCTCGTCGGTGACGAGGATCTCGCGCTTGCCGGCATGGTTGGCGGGGCCGACGAGGCCTTCCTTCTCCATCCGTTCCACCAGCGAGGCCGCGCGGTTGTAGCCGATCTGGAGACGCCGCTGGATGTAGGAGGTGGAGCACTTCTTGTCCCGGAGCACCACGGCGACGGCCTGCGAGTAGATGTCGCCGCCCTCGCCCATGCCGCTCTTGTCGAACACGGCGCCGTCCTCGTCGCCATCCTCGTCGAAGTCGGCGGTCACGGCGTCCACATAGTCCGGCGCGCCCTGCGCCTTGAGGTGGCGCACCACGTGCTCGACTTCCTCGTCCGACACGAACGGGCCGTGCACGCGGCTGATGCGGCCGCCGCCGGCCATGTAGAGCATGTCGCCCTGGCCGAGGAGCTGCTCGGCGCCCATCTCGCCGAGGATGGTGCGGCTGTCGATCTTCGACGTGACCTGGAAGGAAATGCGGGTGGGGAAATTGGCCTTGATGGTGCCGGTGATGACGTCCACGGACGGGCGCTGGGTCGCCATCACGAGGTGGATGCCGGCGGCGCGGGCCATCTGGGCGAGCCGCTGGATGGCGCCCTCGATGTCCTTGCCGGCGGTCAGCATCAGGTCCGCCATCTCGTCCACGATGATGACGATGTAGGGCAGCGGCCCCAGCTCCATCTCCTCGCGCTCGTAGATGGCTTCGCCCGTCTCGTGGTCGAAGCCCGTCTGCACGGTGCGGGCCAGCGATTCGCCGCGCTTCTGGGCATCCGCCACACGGGCATTGAAGCCGTCGATGTTGCGCACGCCGAGCTTGGACATCTTCTTGTAGCGGTCCTCCATCTCCCGGACCGCCCACTTGAGCGCCACGACCGCCTTCTTGGGGTCGGTGACGACGGGGGCGAGCAGGTGCGGGATGCCGTCATAGACGGAGAGTTCCAGCATCTTGGGGTCCACCATGATCAGGCGGCACTGATCCGGCGGCAGCCGGTAGAGCAGCGACAGGATCATGGTGTTGATGGCCACCGACTTGCCCGAGCCGGTGGTGCCGGCCACCAGCAGGTGCGGCATGCGGGCGAGATCGACGATCACCGGCTCGCCGCCGATGGTCTTGCCGAGCGCGATGGCGAGCTTCTGGCCGTTCTCGGAGAAGTCCTTGGTGGAGAGCAGTTCGCGCAGCAGGACCTTGTCGCGGCGCTGGTTGGGCAGCTCGATGCCGATGGCATTGCGGCCGGGCACCACGGCGACGCGGGCCGAGATGGCGCTCATGGAGCGGGCGATGTCGTCGGCCAGCCCGATGACGCGGGAGGACTTGATGCCGGGCGCCGGCTCCAGCTCGTAGAGCGTCACCACGGGGCCGGGGCGGACCTGCACGATCTCGCCGCGCACGCCGAAGTCCTCCAGCGTGCTTTCAAGCAGCTTGGCGGTGTCCTGCAGAGCTTCCGCCGACATGGTCGGCCCCTTGGAGGGGGGAGGCGCGGCGAGGAGGCCGAGGTCGGGCAGTTCGTAGAAGCCGCGCCGGCCGGGCATGGCCACCGGCACGCGCTTGCCGTGGCTGCGGCTGCGCGGGGGCGGCGCCACATAGGTCTCTTCGTCGGGCACGGGCGCTTCGGGCACCACGGGCGCGGGGGCGCTCGCCGCGAAGCGCGGCTCCATGCGGCCGCCGGCGACGACCGGCCCGCGCGCGGCCGGCGTGCTCGGCACATAGGTGCGCGACCGGCGGCGCCCAGAGAGGCGGGCCTTGAGCGAGAGGAAGGTGTGGGTGAGGGCGCCCAGCGAGATCATCGCCCCGCGCTCCACCTCTTCGGCGTCGTAGGGCTCGTCCACCTCTTCCGCCTCGTCTTCCGGCGGATTGGGGCGGCAGGCCACATAGAGGCCGGCGAGCGCCAGCGTGCCACCGAGAAGGCCGGTGACGGCGGATTCGAGGAAGGAGCCGAAGCTGCCGGTGAGCAGCAGGAACAGGCGCGGAATGAGATCGCCCATCACGCCGCCGAGGCCGGTGGGCATGGGCCAGGCGCCGAAGGCCGGCAAAGCGCCGAGGAAGGCGCTGGTGCCGAGCGCCCCGAAGGTGAGGGCGACGATGCGCAGCTTCTCGCCCTTGAGCGGGCGGAAGGTCAGCAGCCGCCAGCCCCAGATGGCGAGCGGCAGGATGATGGCGAGCGAGGCGAGGCCGAAGAGCTGCATCAGCAGATCGGCCAGCACCGCGCCGGGCCGGCCCAGCAGGTTGCTCACCTTGGCGTTGGTGGCGTTGGACAGGCTCGGGTCGGAGGCCGACCAGGTCATCAGCGACAGGAGCGCGAAGGCGGCGGCGCCAAGCACCACCACGCCGCAGATCTCGGAAGACCGGCGGCGGATGGCGAGGCGGACGCTCTCCGGAATGAAGTCCATGCCCCCGCCATGCGCGCGCATCGTCAGTGCAGACGCGGAACGACGGCGGACGGGCATCAGCGCGCTCTCCTCAGGACAGGCCGGCGATGAGGCGGTTCAGCACCTCTTCGCTCGTGGTGAGATCGTGGACCATGGCGACGCGCAGGTAGGGCTCGCCGGGATTGTGGCCGGTGAGGTCGCGGGAGGCGAGATAGCCGCCCGGAACCGTGCGCAGCCCCTGCTCCTTCCACAGGCGCAGGGCGGCCGCCTCGCCACCGCCGGCGTCCGAGACGTCGAGCCACAGGAAGAAGCCGCCGTCCGGCCGCTTGTATCCGAAGCGCTTGTGGAGGAGGCGGTCGGCGATGTCGAACTTGGACTTGTAGAGCATGCGCGAGGCGATCACGTGCGCCTCGTCCTGAAGCGCGGCCACGGCGACCGCCTGGAGCGGCTCGGGGACCTGCGGGCAGGCGATGCCGCGGAAGGCGAGAAAGTCGCGCAGGAACACCGGGTCGCCGGCCACGAAGCCGACGCGCAGGCCCGGCAGCGACGAGCGCTTGGACAGCGAGTTGAAGGAGAGGATGCCGGAGAAATTGCCCTCGGCCACCTCGAGGACGCCCGTGGGCTTCTCTTCCTCAAGATAGATTTCCGAATAGCATTCGTCGGCAAACAGATAGACGCCGTGGCGACGGGTCATCTCCATGAGCCGGGTGAGATATTCGCGCGAGGCGACGGCGCCCTGCGGATTGGCCGGCGAGGCCAGGAACAGCACCACGGCCCGGTCGAGCAGCGCCGGGTCCAGCGCGTCGAGATCGGGCAGCCAGCCGCTCTCGCGGGTGGTGGGCATGGGCACCACTTCGCAGCCGGCGAGTTCCGCACCGGCGCGGTAGGCGGCATAGAGCGGGTTCGGCACGAGGACGATGGGCGCGCCCTTGCGCTCCGGCCCCCGGCGGCGGGCGATGAAGGTGGCGCTCACGAGGCCCTCGCGCGAGCCGTTCAGCGCCAGCACTTCCCGATCCGGGTCGACGGGGCGGGCGAGGGTGTAGCGCTTGCCCAGCCATTCAGCGACGGCGGCGCGGAACTCCGGCGTGCCCTCCTGGCGCGGATAGCGGCCGAAGCCTTCCAGCGTGTCGTGGAGGGCGGACGCCACGAAGTCGGCAAACGCATGCTGCGGTTCGCCCACGGCCGCGATCAGCGGTGGACGGCCAGGCTCGATACCGGCGAGCAGATCCGCGAGGCGCACGAAGGGCGACCGGCGGTCATCGGAGGGTGTGGTCGCGGATGTGGGCATGGTGTCGGGCATCAGGTTCGCCAGAGAGTGCTTCAGGCAAGGTTAAGAGGGGCCTAACCCGGCCAATGTTCGTTAGGCACGCTCCGATCAGACCGGGCGGTCCGATCGGAGAAACGGTGTCTATCCATGTCTGGAGACTGGTTCACCGCCCCGGCCGGTTCAACCGGGCGGATCAATCTCCACACATGCGGGAGGGCGGCGTGAGGCCGTCAGCTTCCCGAAGCCGCCAGAATGGCGCGGGCGGCGCGGCTGTCCGCATCCATCTGCCGCACCAGCTCGTCCACGCTGGAGAATTTGAGCTCCGGACGCAGATAGCCGTGAAAGGCCACTTCCACCTCTCGGCCATAGAGATCGCCCGAGAAGTCGAAGATGTGGACTTCAAGCAGGGCGCGCCCGTTGTCGAACGTCGGACGGCGCCCGTAACTTGCAACGGCATCATGCGGAATACCGTCAACGGTGAGCTTAACGGCATAGATGCCGAAGGCGAGTTGAATCTCTTCCGGAAGCGCGAGGTTCGCCGTCGGATAGCCGAGATCCCGCCCACGCTTGTCGCCATGGATGACCACGGAACGCAGGGACCAGTGCCGTCCCAGCATGTGGGCGGCGTGGCCCACCTGGCCGGATTCCAGGGCGCGCCGGATGGCGGTCGAGGAGATGGTGTCGTCGGCTTCCAGGAGCGCTTCCACCACCTCGACCGGAAAGCCGTGCTGCGCGCCCTGCTCCTTCAGGAAGGCGGGAGAGCCGGACCGGGCCTTGCCGAAATGGAAGTCGAAGCCGACGGCCGCCCCCGCGATGCCGAAGGTGCCCACGAGCACCTCGGCCACGAACGCCTCGGCGCTCAGCGCCGCGAGCGTGCCATCGAACGGGAGGACGATCGCGCCCGCAAGGCCCGTCGCCTCGAGCGCGTCAAGCTTCTCGCGCGCGGGCGTCAGGCGGAACAGCGGCACGCTGGGCTGGAAGAAGGAGCGCGGATGCGGCTCGAACGTCAGGGCCAGAGTCGGCCGGCCGAGGCGCGCGCCCATGGCGCGGGCCGTCGCGATGACCGCCTGATGGCCGCGATGCACGCCGTCGAAATTGCCGATGGCGAGCACCGGGCGCGCGAGCGGCTCCGGCAGCGGCCGGATGCCTTGAACGACTTGAAAGGACAACTGGGACGCGGGCATCGGCAACCGGCCGGCTCGGGGAAGGGATGTCACCCTTGGCCCACGGGGCTGCCCCCGTCAAGCGCGGGCGGCGATCCGGAGCCGGGGGTGCGCAACTACCAGGAGAGCCGGGGCATCACGGCATTGGGCCTCGGTCCGGCGGCGAAGAGCTGCTCCACCAGCTCCATGTCCGGCGGCGCGCCATGTTCCGAACGCAGCTCGATGGCGTGGATGCCACTGGAGATGAACAGGCTGTCGAAGCCGGCGCCTGCTGCGCCCGTCACGTCCGTGCGCAGGGCATCGCCGATGGCAAGGATGCGGGAGGGAACGGGCACGCTGTCGCGCACGGTCAGGGTCCGCTTGAGGGCTTCCGCATAGATGGGCGGGTGGGGCTTGCCGCAATAGAGGCTGCTGCCGCCCAGTTCGTCATAGAGCTGCGCGATAGCGCCGGCGCAATAGATGAGCCGGTCGCCCCGCTCCACGACGATGTCGGGATTGGCGCACACGAAGGCGAGGTCGCGGGCGCGCATCTGCTCCAGCATGGGCCGGTAGTCGTCCGGCGTCTCCACATCGTCATTGAGGAGGCCGGTGCAGACCACCAGCTCCGCCTCGCCGAGCGGCGTGTGGACAAGGTCGAGCCCCTCATAGGTGCCGAGATCGCGGGCCGGGCCGAGGTGGAACATGCGGGCGCCGGGCCGATCGGCCAGTACGCTGCGCGTGACGTCCCCGGAGGTGACGATGCCGTCATAGGAGGTGCGTGGCACGCCCATGCCATCCAGCATGGCCATGACGAACGCGTTGGGGCGCGGCGCATTGGACACGAGGAAGACGCTCGCCCCCGTCGCGCGCACCTGCTCCAGCGCGTGGCACGCGGCGGGGAAGGCGGAGACGCCGTTGTGGATCACGCCCCAGACGTCGCACAGGATGAGATCGTAGTTGCCGGCGATCTCGGAAAAGCCGGACAGGAGCGGCAGGGCACTCCGGGGCGGCGCGACGTCATTCATGAACCCATCTCCTCGGCGCGGGGGCAGGGGGCTGCCCGTGCCGCGGCGCAACGACCGCCCCGGCGCGCCGGTGAGGTGCCACGCCGCGCCCGGCTTCACAAGGCCCAGCCGCGCACATCCGCCTTGCGCTGGGAGACACGTCAGGCGCGGCGGGTGCATGCCGCTTCTTTTCTGGCCCCATCGGCTCCGACCCTTTTCATCTCCCCGCCGGGGGATAGCATCCCCGCGGATTTGTAAGGGAGACGAACAGTGATGGGTCTTCGCATATCAGCCCCGGCTTGGACCGACAGACGTGGACCCGAGCGCCGTCGTGCCGTGGCGCTGCGCACCGGGGCCTGCGTACTTGCCGGCCTTGCGGCTGTGCTCATTGCCGCTCCGCCGGTCCACGCCCAGCCGGCCCCGGCAGCACCGGCCCCTGCGGCCGCCCGTCAGGGGTCGGGATCGGGGCCGCTGCGCGACGTGCGCTATTGCGAGCTGCTGCCCATGTCCATCGGCCTCAACGGCGTCAGCGCCCAGGTGTTCAACACGCTGGGCCACAGCGATTGCCCGCAGGCCAATTGGGACGGCCTCACCGACGGCGAACTGCGCAAGGCCTTCGACGCGCTCTATACGGCGCGCAACGGGCCGCGCTTTTTCCTCATGGACCAGATCATTGCGTCCGGTGCCACCGCCAAGGGCGAAGTGGTGACCGTCAACGGCATCACGCTGGAAAAGCGCGCCGAAGTGCAGCTCACCTTGGCCGAACTGCACGACAAGCCCTATCAGGAAAGGGCCATCGACCGCAGCACCGTCTATCGCTTCGACGCCGGCAAGCCGGTGTTCGAGCTGACCTCACCGGACGGGTCGGTCTATGTGATGCAGTCCTATGCCCAGATCGTGGACCCCAAGCTCACCTATGCCGACCTGCCCGGCCTCGGCGCGAAGCTGAAGCTGCCCGCGGGCTGGACCTATGCCATGAAGACGCCGGCGCAGGACCTGATCCTGTCCGCAAACGGCAAGGCGACGGTGCTGCAGGACGACCTGAAGAACACCTACCAGAAGATCACCCCGCGCTAGCACGGGGCCGGATCTGGTGAAGGCCGCTCCGCCCGCCCTCGGGATCAGGCCGGAGCGGTCTCCTGCGGCAGTTCCTCCACCAGATGGCGGAAGGCATCGCCGCGCACCTCGAAGTTCGGATACTGGTCGAAGCTGGCGCAGGCGGGCGAGAGCAGCACCACGGGATGGTCGAGGCTTGAGGCCGCCGCATCCCGCGCGGCAGCAGCGACGGCCCTGTCCAGTGTGCCCACCACCTCATGGGGCACATCGCCCAGGGTGGCGGCAAAGTCCGCCGCCGCCTCGCCGATGAGATAGGCCTTGCGCACGCGCGGGAAGAAGGGCTTCAGCGGCGTGATGCCGCCCGCCTTGGGCTTGCCGCCTGCGATCCAGAAGACGTCGGAGAAGCTGGCCAGCGCCCGCTCGGCCGCATCCGCATTGGTGGCCTTGCTGTCGTTGACGAACAGCACCTTGCCCCGCGTGCCCACCTGCTCCATGCGATGGGCGAGGCCGGGGAAGCGCTGCATCCCTACCGCGATTACCTCATAGGCAAGGCCGAGGCCCCGCGCGGCGGCCATGGCGGCGGCGGCGTTCTGCGCATTGTGCGCGCCGCGCAGCGAGCCGATGCCGGTGAGCGGCAGGCGGAAGACCTCCGCACCCTTCTCGCTCACCACCAGCGTCTCGCCGTCGAGCCAGATGCCGTCCGCCAGCGGCTGCTTCACCGAGATGCGCACGACGTGGATGCCGGCAGCCTCGGCCCGGTCCGCGATGGCGGCGGACGGCGCGTCATCGACGCCCACCACGGCGGTGCCGCCCGGCTGCACGCCGGCGATGAGGCGTTCCTTCACCGCGCCGTAATGCTCGAAGGTGCCATGCCGGTCGATATGGTCGGGCGTCAGGTTGAGGTGGATGCCGACGGAGGGATCAAGGCCGGGGGCCAGGTCGATCTGGTAGGAGGAGCACTCGACCACATGCACCCGCCCGGCCTTGAACGGCTCCAGCGAGAGGATGGCGGTGCCAATGTTGCCGCCCATCTGCACATCACGCCCGCCCACCTTCATGAGGTGCGAGAGCAGGGCGGTGGTGGTGGACTTGCCGTTGGTGCCGGTGATGGCGGCAAAAGGCGCGGTGGGCTTCAGTGCTCGGCGCTCGCGGCAGAAGAGTTCGATGTCGCCGATGATCTCGACGCCGGCCGCCTGCGCCAGCCCGACCGTCCAGTGCGGGGTCGGATGGGTGAGCGGCACGCCGGGCGCCAGCACCAGAGCGGCAAAGCCCGACCAGTCCGCCTCGTGCAAATCCGAAACCGTGATGCCGGCGGCCTCTGCCTTCTTGCGGCCCGCCTCGCCGTCATCCCAGCCGATCACCTCCGCGCCACCGGCAAGGAGCGCCTGCGCGGTCGCAAGGCCCGAGCCGCCGAGGCCGAACACCGCCACCCGGCGGTCCTTGAAAGTGCTGACGGGAATCATGACGCCGAACATCCGAAAGCTGACGGCCCCGCGAGGGATGCGGCGCCGGTGAGTGTCGTGGTGCAGCGGGGCGCGGGCCACCGTGCGAAGCGGCCGGGAGAATACCGTCTTGCGCGCCGCCGTCGAGTTCGCAGGATGACGGAGCCGCCGACCCGAGCGGCGCCGCATTTGGCAGGCACAGCAGAATCGCGGCATTTCCCTTTGCCGCGACACATAAGCTCAAGGACTTCTTCATGGCCGCACCCTCTGCCGACATCGCCCGCATCATCGCCGGCGAGATCGCCGCAAAGCCCGCGCAGGTGGTGGCGGCGGTGGGGTTGCTGGATGAAGGCGCGACGGTTCCCTTCATCGCCCGCTACCGCAAGGAAGTGACCGGCGGCCTCGACGACACCCAGCTGCGCACGCTGGAGGAGCGCCTCTCCTATCTGCGCGAGCTGGAGGCGCGGCGCGCCAGCGTGCTCCAGTCCATCGAGACGCAGGGCAAGCTCACCGACGAACTGGCCGCGAAGATCCGCGCCGCCGGCACCAAGGCGGAGCTGGAAGACCTCTACCTCCCCTACAAGCCCAAGCGCCGCACCAAGGCGGAAATCGCCCGCGAGCGCGGGCTCGGAGCGCTAGCCGAAGCCATCCTCGCCGACCGCACGAAGGAGCCGTCCGTCCTGGCGCAGGGCTTCCTGAAAGAGGAGGTGCCGGACGTGAAGACGGCCCTCGACGGCGCCCGCGACATTCTGGTGGAGATGTTCGCCGAGAATGCCGATCTCGTGGGCCGCCTGCGCGGACACCTTCAGGCCAATGCCCGCATCGTCTCCAAGGTGGTGGCGGGCAAGGAGGAGGCGGGCGCCAAGTTCCGCGATTATTTCGACCATTGGGAGAAATGGGCGACCGTGCCCAGCCACCGCGCGCTGGCCATGCTGCGCGGGCGCAATGAGGAGTTCCTGACTCTCGACATCGAGGTGGACTGGGACGACGCCTCTCCGGTGAAGCCGGTGGAGCGGATGATCGCCGCCTCCGTCAATGTCGGCCCCGTGGGCGGCGGGCCGGGCGATGCGTTCCTGCGCGATGTGGCGCGCTGGGCGTGGCGGGTGAAGCTCTCGCTCCACCTCTCCATCGACCTCATGACCGCCATGACCGAGAAGGCGGAAGAGGAGGCGATCCGCGTCTTCGCCCGCAATCTCAAGGATCTGCTGCTGGCCGCCCCGGCCGGCTCGCGCACCACCATCGGGCTTGATCCCGGCATCCGCACCGGCGTGAAAGTGGCGGTGGTGGACGGCACGGGCAAGCTTCTCGGCACCTCGACCCTCTATCCCTTCCAGCCGCGCAACGACATTGCCGGCGCGAGCGCCGAGCTGGCGCGCCTCATCGTCAAGCATCAGGTGGAGCTGATCGCCATCGGCAACGGCACCGCGAGCCGCGAGACGGAGAAGTTCGCCGCCGATGTGATCGCCAAGCTTCCCGGCACCAAGCCGCGGACCGTGGTGGTGAGCGAGGCCGGCGCCTCGGTCTATTCCGCCTCCGCGCTTGCAGCGGCCGAAATGCCGGACCTCGACGTGTCGCTGCGCGGCGCCGTCTCCATCGCACGCCGCCTTCAGGACCCGCTGGCGGAACTGGTGAAGATCGAACCGAAATCCATCGGCGTCGGCCAGTACCAGCATGACGTGGACCAGAACCGCCTCGCCAAAAGCCTCGACGCGGTGGTGGAAGACGCGGTGAATGCGGTGGGCGTCGATCTCAACACCGCCTCCGCGCCTTTGCTCTCGCGCATCTCGGGCCTTGGTGCCTCGCTGGCGGAGGCTATCGTTGCCCATCGCAATCAGGTGGGGGCGTTCGCCAACCGCAAGGAACTGCTGAAGGTCGCCCGCCTCGGCCCGCGCACCTTCGAACTGTGCGCCGGCTTCCTGCGCATCACCGGCGGCACCGAGCCGCTGGACGCCTCAAGCGTGCATCCGGAAGCCTATGGGCTCGCGAAGAAGATCATCTCCGCCTGCGGCCGTGACATCCGCAGCCTCATGGGCGACAGCGCGACGCTGAAGCGGCTCGATCCCGCCGTCTTCGTGGACGAGCGCTTCGGCCTGCCCACCGTGCGCGACATTCTCTCCGAGCTGGAGAAGCCGGCCCGCGACCCGCGCCCGGAGTTCAGGACCGCCACCTTCATGGAGGGCGTGAACACGATGTCCGACCTGAAGCCGGGCATGCTGCTGGAAGGCACGGTGACGAACGTCGCCGCCTTCGGCGCCTTCGTGGACATCGGCGTCCATCAGGACGGGCTGGTGCACGTCTCGGCGCTGGCGGACCGGTTCGTGAAGGACCCGCACGAGGTGGTGAAAGCCGGCGACATCGTGAAGGTGCGCGTGGTGGAGGTGGATGTGGCGAGGAAGCGCATCGCCTTGTCCATGCGCAAGGATGGCGGCGAGGTGCGCGCCGCCCGTCCGCAGGGCGGGCCGCCGCAGGGCCGCCCGCTGCCCGGCGGCAAGTTCACCGCCGGCCCGAAGCCGGGCAATGACGGCCGCCGCAATGCCCCGCCCGCCGACGGCGCGCTCGCCGCCGCGCTGGCGGAAGCCATGAAGCGCAAGGGCAACTGAAGGGGGGGCGGTTCGCGCCGCCCTCACCTCATACACGGATGGAGGCGGCATGGCGCAGAAGGTGATCGGCCTCATCGGCGGGCTGAGCTGGGAGAGCTCGGCAGAATATTATCGGCTCATCAATGAGGCGGTGCGGGCGCGCCTCGGCGGGGTTGCCTCCGCGCGCTGCCTGATGTGGTCCTTCGACTTCGCGGAAGTGGAAGCGCTTCAGGCCGCCGGCGACTGGGACGCGGCAACGGCGCTCATGGTGGATGCCGCCCGCCGGCTGGAACGGGGCGGCGCGGATGTCCTCCTCATCTGCAGCAACACCATGCACCGCATGGCGGGCGAGGTGGCGGGCGCGGTCGGCGTGCCTCTGCTCCATATTGCCGATCCCACCGCCGCGCGCGTCAAGGCCGCCGGCCTGACGCGCGTCGGCCTGCTGGGCACCGCCTTCACCATGGAACAGGACTTCTACAAGGGCCGCCTTGCCGCCCGCCACGGGCTCGACGTGCTGGTGCCGGAGGCGGAGGATCGGGCGGTGGTCCACCGCATCATCTATGAGGAACTGGTGCAGGGCCGCATCGAGGCGGCTTCGCGGGAGGCCTACCGGGCCGTCATTGCCCGCCTCGTCGCTCGGGGTGCGGAGGCGGTGATCCTCGGCTGCACGGAGATCATGCTGCTGGTGAAACCGGAGGACAGCACCGTGCCGCTGTTCGACACGACGGCGCTTCACGCGGAGGCGGCGGTGGCGTTTGCGCTGGGGTGAGGTGCGGGCTCTGCGGCCCCGGCCGTTCTACCCCCCCTCCCAACCCTCCCCCACAAGGGGGGAGGGCTCTGGGGTCCGTCCGTTAACCCCCTCCCCCCTTGTGGGGGAGGGATGGGGAGGGGGGTACACGCGGCCTCCGCAAAAGCGCCCCCTCCATTGATCCTCACCCCTTCAGCCGCTCCGCGTGCCAGGCGATGTGGTCCGGCATGAAGGTGGAGATGAAGTAATAGGAGTGGTCATAGCCCTCGCGCATGTGGAGCGTGAGGGGGATGCCCGCCTCCTGGCAGGCGACTTCCAGCAGGCCGGGCCGCAGCCCGGTGGTGAGGAAGGGGTCCGCCGATCCCTGATCCACGAGAAAGCCGGGAAAGCGCGCGCCGTCCGCGATCAAGGCGGTGGCGTCATAGGCCCGCCACGCGGCGGGATCGGCCCCGAGATATTTCTCGAACGCCGGCTGCGACCAGCCTGCCGTCGCGGGCTGGACGATGGGGGCGAAGGCCGAGCAGCTCCGGTAGCGGTCCGGGTTCTTCAGCGCCAGCGTGAGCGCGCCGTGGCCGCCCATGGAATGGCCGAAGATGCCCTGCCGCGCCATGTCCGCCGGGAAGTGTCTGGCCACCAGCGCGGGCAGTTCGTCGCGCACATAGCTCGCCATGCGGTAGTTGGCGGCGTAAGGCGCCTGCGTGGCATCCACATAGAAGCCGGCGCCGCAGCCGAACTGCCAGTTGTCCGGCTCGTCCGGCACGCCGGGGCCGCGCGGGGAGGTGTCCGGGCACACGATCATCAGGCCATGCGCGGCGGCGGCGGCCCGGTACTCGCCCTTCTCCATGACATTGGCATGGGTGCAGGTGAGGCCGGAGAGATACCAGAGCACCGGCACCGGTCCCCGCGCCGCCTGCGGCGGCACGAAGACGGCGAAGGTCATCTCGGTTCCGGTGGCCTCGGAGACGTGCCGGTACACCCCCTGCACGCCGCCGTGGGACTTCGCCGTGGAGAGGGTCTCCATCAGTAGATCACCACCGAGCGGATGGACTTGCCCTCGTGCATCAGGTCGAAGGCGGTGTTGATCTCGTCGAGTGGCATGGTGTGGGTGATGAGATCATCGATGTTGATCTTCCCCTCCATGTACCAGTCCACGATCTTCGGCACGTCCGTGCGCCCGCGCGCGCCGCCGAAGGCGGAGCCGCGCCAGTTGCGGCCGGTGACGAGCTGGAACGGACGGGTGGAGATTTCCGCCCCCGCCGGCGCCACGCCGATGACGATGGAGGTGCCCCAGCCGCGATGGCAGGCTTCCAGCGCCTGGCGCATCACGGTGACGTTGCCGGTGCAGTCGAAGGTGAAGTCGGCGCCGCCGTCGGTCAGGTCCTGGATGGCCGAGACCACCTTGTCGGAGCCCACCTCCAGCGGATTGATGAAGTCGGTCATGCCGAACTTCTTCGCCATCTCCACCTTGGCCGGGTTGATGTCGATGCCGATGATCTTGTCGGCGCCCACCATGCGGGCACCCTGGATCACGTTGAGGCCGATGCCGCCGAGGCCGAACACCGCGACATTGGCACCCGGCCACACCTTGCCGGTGTAGACCACCGCGCCGATGCCGGTGGTGACGCCGCAGCCGATGTAGCAGATCTTGTCGAAGGGGGCGTCCTCGCGGACTTTGGCCAGCGCGATCTCCGGCAGCACGGTGAAGTTCGAGAAGGTCGAGCAGCCCATGTAATGGAAGATCTCGCCGCCTCGACCATTCACGGGTTCGCAGGAGAAGCGCGAGGTGCGGTCGGGCATCAGGCCCTGGCCCTGCGTGGCGCGGATGGAGGTGCACAGGTTCGAGCGTTGGGAGAGGCAGGTTTTGCACTGCCGGCACTCGGGCGTGTAGAGCGGGATCACGTGGTCGCCCACCTTCAGCGTGGTGACACCGGCGCCCACCTCGCGCACGATGCCCGCGCCCTCATGGCCGAGGATGGCGGGGAACTTGCCCTCGGAATCCAGGCCGTCGAGCGTGTAGGCGTCGGTGTGGCAGACGCCGGTGGCCATGATCTCCACCAGCACCTCGCCGGCCTTCGGCCCGCCGATCTCGATGGTTTCGATGGTGAGCGGCTTCTTGGCTTCCCAGGCGACAGCGGCGCGCGACTTCATGACAGACCTCTGGCGTTGATCGCGACGCAGGGCGCCACGATTCGTCGATTCTTGGGGCGGCTCGGGTGGTTCTACTCCGCAGCTTCGCTACGGGAAACCGTCTCATGCGGGGCGTTGGGATCGCCGGGCGCCGTCTCCCAGGCCAGGCCCGGAATGGCGATGATGCGCTGGCCGCGACCATCGGTGCGGCAGACGATGGCGCCCTGTTCTTCCATGTAGGCCAGCAGCCGCCGCGCGCGCCCCAGCGAGCGCGTGCCATAAGCGTGGGCGACGCCGGCATCCGAAGGGCAGGGCTTGCCGTCATGGGCGGCGCGGGCGAGCACGAGGAACACGCTCTGCATGTCCTCCGGCAGTTGGCCTGCCATGGAGATGACCTCGCCCCAGGGCGAATCTTCCTTCTCCAGCTCGCCGCTGTCGATGCCCGCATGGGCGATGGCGAGCCGGCGGCGGAAGGCACGCAGGCTCAGGGCCTCGCCCGCCACCTTGCGGATGCGGCAGCGGACCAGAAAGTCCTGATAGAGCACCGCCGCCGTGCGGAAGCCGGCTTCCGGATCGGAGAGGATTTCCTTCAACGCTTGGTCGATGGCCGCCTGCCGCTCTTCCGGGCTCATGGTGGGCGCGGCGGGGCCCGCCTGCACCGGGGCCTCGCGGGTGGCGCGGGCGAGCTGGGAGAGGATGTTCTCGGTGGGCACCGGGGCCGGCGCGCGGCGGGGAGGGGGCGGCAGGCGCTCGTCCTCGTCCGGCGCGGCGGTGAAGATGAGCTCCTGCATGTTCTCGGCCGGAGCATCCGGCAGGGGCAGGAGCTTGGGCGTCACCGAGCGGGCGCCGGTCTCGACCGAACCGATCTTCACCGGCAGCGGCCGGCGGGAGAGGGCCGGGCCGAGGGCCACGAAGTGCCCCGCCATGAGATCGCGGAACATCTCCGCCTGCCGGCGCTCCATGCCCAGCAGGTCGGCGGCGCGAGCCATGTCGATGTCGAGGAAGGTGCGGCCCATGAGGAAGTTGGAGGCTTCCGCCGCCACGTTCTTGGCGAGCTTGGCGAGGCGCTGGGTGGCGATGACCCCGGCAAGGCCGCGCTTGCGGCCCCGGCACATGAGGTTGGTCATGGCGCCGAGGGAGGCCTTTCGGGTCTCGTCCGATACCTCGCCGCCGGCGGCGGGGGCGAACAGCTGGGCCTCGTCCACCACCACCAGCATGGGATACCAGTGGTCGCGCTCGGCATCGAACAGGCCGCCGAGGAAGGCGGCGGCGGCGCGCATCTGCTGCTCGCTGTCGAGGCCCTCCATGTCCAGCACGACGGAAACGCGGTGCTGGCGCACGCGGCTGGCAATGCGGTGGAGGTCGCTTTCGTTGCGGGAAGCGTCAACGACCACATGGCCGTACTTCTCGGCCAGCGAGACGAAGTCGCCTTCCGGGTCGATCACCGCCTGCTGCACCCAGGGCGCGCTCTGTTCCAGCAGGCGGCGCAGCAGATGCGACTTGCCGGAGCCGGAATTGCCCTGCACCAGCAGGCGGGTGGCCAGAAGCTCCTCAAGGTCCATCGGAACGGGCGCGGGGGCACCCTGGCTGGAAAGACCGAGCTCGATCGAAACCTTCATCGGCTCTTGATCCCCACGCGCCTGCGCTTTGCCTTGACCATCGAATGCGAGGGACCAGTCATAGCGATTCGCCCCCGCGATTCAACTCACCCCTCCGCATGGCCGTCCGGCCTGATGCCTCAGGCCCGGTGGCGGTCGGGATGGTGGAAGAGCAGCACGACCACGACCGAGGATAGAGCCAGCGCCGCCATGAGCGCGAAGCCGTCGGTGAAGGAGCCCCGCAGCGCCAGCACCCAGCCGGTGATGGCGGGGGCGAGGAAGCCGGCAAGCGCGAAGGCGAAGTCCATGATGCCGAGCGCCGAGGCCGCCCGTTCAGGGACCACATCCACATTCACCGCATAATAAGCGGCGTTAGATCCCATGGAGGCGGCCACCGCCACCGTGATGCCGGTGATAGCCACCGCGAGATTGTCCGTGAGTGCGACCGGCACGATGGCGAGCGCCGCCACCAGTTGCGAGCCGGCGATGAGATAGGAGCGCGCCACCCGCAGGCGACCCGTGGTGCGCAGCAGATGGTCCGACCAGCGGCCCATGGACCACAGGGCGACCGCCGCTGCCAGCCAGGGCAGCACGGTGAACAGGCCGACCTGCTTCAGGTTGAGATGATAGGCCTGCTCCAGATAGCTGGGCAGCCAGGTCATGAAGAAGAACAGGAAATAGCCGAAGACGAAGAAGGCCCAGTAATTGGACACCAGCGTGGGATTGGTCAGCAGCAGCCGCGCGAGGCCGGGGCCGTGTCCCGCCGCAGGCTTGGCGGGCCCAGTCGCATCGGGCGTGCGGATGTGGGCGAGTTCCGCAGCGTTCACGAAGCGGGAGTCTTCCGGCCGGTTGCGGAAGAAGACCAGCCAGAGCGGCACCCACATGATGGAGAGCGCGAACAGGACGCCGAAGGCCGTGCGCCAGTCCAGATGGGCCAGAAGCTGCGTGACGATGGGCCCGCCGATGGCGAGGGCCACTGGCACCGCCACCAGAGCGTTGCCGAGCGCGGTGGCCCGCTCGTTGGGCGCGAGCCAGCGGCTCACCGCCCCGGTCAGCGCCGGGAAGTTCGGCCCCTCGGACACGCCGAGCAGCACGCGGGCCGCATAGAGGCTGGCAAAGCCGGTGGCCATGGCGGTGCCGCCGATGGACAGGCTCCACAGCACGGCGGAGATGGTGAGCACGAGGCGGGCGCCGTAGCGATCCACCGCGAAGCCGCCGAGCAGGGTGGTGATCGCATAGCCGACGCCGAACGCGCCGAGGATGCTGCCCGCGGCGGCAGGCGAGAGGCCGAGATCGCGCTCCATGGCAGTGATGGCATAAGCGATGGCGGCGCGGTCGATATAGTTCACCACCGTGATGGCGAAGAGCAGGAAGATCACGAACCAGCGGTATCTTGTCGGCGCCATCGAACGCTCCCCTACGCACGGCGCCACCATAGGACAGCTGGCGTGCGCGCAACAGTCGCACGTTGCGGGCGCCAGCCATGGACCAGCGGCGGACGGCATGCTTGTGTGCCGCCGCCTCATCCCCCGGAGCCCTGATCCATGGCCGTCCTCGACCTCGTGCGCTTTCCTGATCCGCGCCTGCGCCAGCCCGCTGAGCCGGTGACGGTGTTCGACGGGGCGCTGGCGGACCGGGCGCAGGATCTCCTGGACACCATGCGCGCCGCACCGGGCATCGGCATCACCGGCCCGCATGCCGGCCTCATGATCCGTCTCGTGGCGCTGGAACTGCCCGAAACGGCGCCTGCCTTTTACGTGAACCCGCGCGTGCTCAGGGCCTCGCCCGAGATGGGCCGCCACCCCGAGGGAAGCGTTTCCATGCCGGGCGTGGTGGAGGAGGTGGAGCGCCCGGCGCGCGTGCGCGTCGCCTTTCAGGGGCTCGACGGCACCGGGCACGAGGTGGAGGCGGACGGGCTGCTCTCGGTCTGCCTCCAGCATGAGATCGACCAACTGGACGGCATCTTCTGGATCCAGCGCCTCTCCCGCCTCAAGCGCGAGCGGGTGGTGAAGAAATACGAGAAGCTGCTGAAGGCGGGCTGATCGTTTCCGCCGCGTCTCGCGCCCGAGGGGGCGCGTGCCTATCTTGTGGGCGTGTCGACCCTCACGCAAAGGCGCGACGGCGCCCTTCCCGATGTGTTCCAGCGCTGGTTCGCCGCGCGTGGCTGGGCGCCCCGCCGGCACCAGCTGGACCTGCTCGCTTCGGCGCGGGCCGGCCGCTCCGTGCTGCTCATCGCCCCGACCGGCGCGGGCAAGACGCTGGCCGGCTTCCTGCCCACGCTGGTGGAACTGACGGAAGCCCGCAGCCCGGAAGCCCGCAAGGCGAAGGCCAAGGCGAAAAAGGCGGAAGGCCAGCCGGTGGGCCGGACCCCGCCGCCCCGCACCTCGCCGCTGCACACGCTCTATATCTCCCCGCTGAAGGCGCTGGCGGTGGACATCGCCCGCAATCTGGAAGCGCCCATCAGCGAGATGGGCCTGCCCATCCGCGTGGAGACCCGCACCGGCGATACGCCGTCCTCCCGCCGACAGCGCCAGCGGCGCGACCCGCCGGACATTCTCCTCACCACGCCCGAGCAGATCGCTCTGCTGCTGGCCTCCAAGGATGCGGAATTCCTGTTCTCGGGCCTGAAGCGCGTGGTGCTGGACGAACTGCACGCCCTCGTCACCTCCAAGCGCGGCGACCTTCTGGCGCTGGCCCTCGCCCGCCTGCGCACCATCGCGCCCGGCCTTCAGGCGGTGGGCCTCTCCGCCACCGTCGCCGAGCCGGACGATCTCAGGCGCTATCTGGTGCGGCAGGCGGACGGCTTGCCGAAGAAGGAGACGCTGGCCGACCTCGTTGTGGCGGCAGGCGGGGCGGCGCCGGACCTCTCCATGCTGGAGAGCAAGGCGCGCATGCCCTGGGCCAGCCACACCGCGCTCCATGCTCTGGAGGAAATCTACGCCCTCATCGGCGCCCACCGCACCAGCCTCGTCTTCGTGAACACCCGCTGGCAGGCGGAGATGCTGTTCCAGGAACTCTGGCGCATCAATGACGACAATCTGCCCATCGCCCTGCACCACGGCTCGCTGGACGTGGAGCAGCGCCGCAAGGTGGAGGCGGCCATGTCCGCCGGGCGGCTCAAGGGGGTAGTGTGCACCTCGTCCCTCGATCTCGGCATCGACTGGGGCGATGTGGATCAGGTGATCAATGTGGGCGCGCCCAAGGGCTCGTCGCGCCTCATGCAGCGCATCGGCCGCGCCAACCACCGGCTGGATGAAAGCTCCCGCGCCGTGCTCGTGCCTGCCAACCGCTTCGAGGTGCTGGAATGCCGGGCGGCGCTGGAGGCGGTGGCGGCGGGCGCGCAGGATACCCCGCCCGAGCGCGAGGGCGCGCTCGACGTGCTGGCCCAGCACGTGCTCGGCAGCGCCTGCGCCGCCCCCTTCTCGGCGGATGCGCTCTATGACGAGGTGCGCTCCGCCGCGCCCTACCGCGCCCTGTCGCGGGAGGATTTCGATGCGGTGCTCGATTTCGTCGCCACCGGCGGATATGCGCTGCGCGCCTATGAGCGGTTCGCCAAGATCCGCCGCACCAAGGACGGGCTCTGGCGGGTGGCCAATCCGCAGGTGGCCCAGACCTACCGCATGAATGTGGGCACCATCGTCGAGGCCACCATGCTGAAGGTGCGCCTCGTCTCCGCGCGCGGCGCGCCCAGGACCGGCCCGGCCGGGCGGCCGCGCTTCGGCGGGCGGATGCTGGGCGAGGTGGAGGAATATTTCATCGAGACGCTCGTGCCCGGCGACACCTTCGTCTTCGCGGGCGAGATCCTGCGCTATGAGACCATGGTGGAGGACGAGGTCTATGTCTCGCGCACCACCGCCACCGAGCCGCGCGTGCCCTCTTATGCGGGCGGCAAGTTCCCGCTCTCCACCTTCCTCGCCGCCGGCGTGCGGGCGCTGCTCGCCTCCCCGTCACGCTGGGCGGCGCTGCCCGCGCAGGTGCGCGAGTGGCTGGAACTGCAGAAGAAACGCTCCCGCCTGCCGGGCCGCAAGGAACTGCTGGTGGAGACCTTCGCCCGCTCCGGCCGCTATTATCTCGTCGCTTATTCCTTTGAGGGGCGCCTTGCCCACCAGACGCTTGGCATGCTGCTGACCCGCCGGCTGGAGCGGGCGCGGCTGAAGCCGCTCGGCTTCGTGGCGAACGATTATGCCCTCGCCGTCTATGCGGCGGGCGACATGGGCGCGGCGGCGAAAGACGGCCGCCTCTCGCTGGATGCCCTGTTCGACGCGGACATGCTGGGCGACGATCTGGAGGCGTGGCTGGCGGAATCGGCCTTGATGAAGCGCACCTTCCGCTATTGCGCCGTGATCGCCGGCCTCATCGAGCGGCGCTTTCCGGGCAAGGAGAAGACCGGCCGGCAGGTCACCATCTCCACCGATCTCATCTATGACGTGCTGCGTCGGCACGAGCCCGGCCACATCCTGCTGCGCGCGGCCCGCGCCGACGCCGCCACCGGTCTCCTCGACGTGCGCCGCCTCTCCGACATGCTCATGCGCATCCGCGGCCACATCGTCCACCAGCCGCTGGAGCGCGTCTCGCCGCTCTCGGTGCCCGTCCTCCTCGAAATCGGCCGCGAGAGCGTGGGCGGGCCCGAGACCCACGAGGCGCTTCTGGCGGAAGCCGAGGAGGAACTGGTGCGCGAGGCGATGGGGTGACGAGCGCAGCAGTTTTTGGAATATAATTTCTGGTGCTATCGGGGGAGAGCAACGTGATACCGGCATTCGGTCCATCTGGCGTGATACCGCCATTCACGGGGCAAAGTGCAGCCAGTCGAGCACTTGTGTCACCATACGCTGCAAGCGCGACCGAGATCGTTCTCCGCTTTGCCCAATCGCCAGAGCGCACCGAAATAGTAAGAGGCTTGTTGGCCTACAGGGCAGCACTGGCTGACATCGGCATCGTGGATGGCTTCCAGTGGATCGACGGAAGTTTCGTCGAAGATTGCGAAACGATACGAGGGCGTCCACCTAACGATGTAGATGTGGTAACATTCGCCCATCGCCCACACATAGCGTCGTCGGGTGAAGCGTGGGCACAACTCGCCCAGACGAATGAGCCGCTGTTCGTGCCGAAAGCAACCAAGGCTAGCTTCCAATGTGACGCATATTTCATCGACCTGCAAAAGCCCCCGCACCTGCTGGTCCAGGACACCGCATACTTTAACGGCCTATTTTCCCATCAACGAGATACTGCCCAATGGAAGGGCATGGTTTTGATCCCACTTCGCTCAGACGATGCTGCAGCCAGGGCAATGATATGAGTGACGCACTATGCTGAAGCGCCTCGAACGTGATGCAACCAAAGCGGATCTTGCCGCTGTCGAAGCGCTACTGAACGCCCGTAGCGCCGAGGACGATCCCATTGGTCACCTTCAGTTTTCTCGCAGGCGCGATGATCTCAATCAGCGCCTCCAGCAAATTGAGGGCCGGCCGTCTACCAACGCCGAAGTCGGCCTTTTCTTTGGTGGACGCCCTGTTCTGGGTTCCTACGGGATACAAGCGGATTTCGGAGCTAACGCGATCGCGGAATTTCAGAAGCTGGTGTCGAGTGCCCATGCCGTAGTTGAACGCCCGCTCGGCACGCGCGGTCCGGTGCCTCAGCGCGACCGAACACAGCTCATGTTGACGGATGTCGCCCGTGGCTCATTCGGCTTTATACTTCAGCAAGCCGAAGATCCTCAGCTCGTGGATAGCGCGATGAAGAATGTCCTGGAGCGGACAACAGATCTCATTTTTAGGGTAGCCTCACCCGATCAAGAATCGTTTGATAACATCGCTGAGGATGTAGATAATCGCTTATTTAACGCGCTTCGGTCATTTTTCAAAGTGTTGGGTGACGCTGGAGCAACCCTACGCATTGTAGAAGATCGACGAGAATTCACGCTTCACCGCGACGAAGTCGAACTCGCGCGTGAACGCACGGAGACTAGTACGCTTCATGAAACCGAAGAGACGGCTGAGGGCCTGTTCTACTTTTTGCCAGACGGGCGTCGGTTTGAACTCGATCAGGGCTCGGATGCCGGGGTGCTAAAGGGCACAGTTTCTCCGGCGTGCATGGACTGGTTGACCAGCAGCGGAACACAGATCCGTCCGGGCATTCTAGGCACCTTCCGCAGGGTCCAAATGCGGGTAAGAGAGATCAGAGGCCGCGGCCATCGGTCTCACAAGAGCTACACTCTACTGACAGTGATAGATTGATTGCTTGGCATAAGTAGCGCCCCAAGCCTCTTGCAACCCGGCGCCTTCTCCCGCAGCCTTGTGCATTGCACAGGCGGGGAGGACGCAATGGCAAATCTGTTCAGGGGACTGGCGCCAGAGCAGTTGTGGCAGGCGATCAATCCGTGGCGCTTCTTCGAGAACGCCAGCTTCACCGGCATCAGCGTCAATCTCGGCCAGTCGGGCAATCCGCAGGCCGAGGAGGCCATCCTCGACGAGGTCGGCAGCTACGGCCGGCAGATCGGGCGCATCGGCGATGCGCTCGACGTCATCATGGCGCACATGGACAAGACCGGCTTGTCGCCCGAGGAACAGGACAAGCTCACCGCCCTGCGCTTCCAGCTTGAAGCCGTGCGCAAGGTGAAGGCGCGTAACGGGAGCTGAGCAGGGGGAGGGGGCTCGCGCGGTTGCAACCGGCTCCCCCTACCCGTTCCTCACCCGGGGTATCTTTCCGCAAAGCCGTGGTGAGCCGCGGCGGCGACACAGCGTGCCAACTTGCCCGGATCGGCCGTGGCCACCCCGATTTCGCCGCCGCCGTGGCCGCCGCTGAAGAACTTGAGGGTAAAGCCGTTGCGCGCGAAGCACTCGCGGATGAAATCGTGCGACCAGCCGGATTCGAACCAGCCGAACTTCCGGGCCACGTAGATGGATTCCTGATCCATGCGGATACCCCAGTTCTTCCAACCGGCCTGAACCGGCTCGCCGGTGAATGCGATCACGCCGTCGGCCACGATCTTGCCCTTCAGTGTCTCGATCAGGACCCAGGGGCGCAGGCAATGGTGAAGGGACTGGAAGAAGAAGGCCGCGGAGTAATGATTGTCCGGCACGCTGGACAGATCATCGAAATTCAGGGTGCTGCGCCGGATGTCATAGCCGCGCGCAGCGGCCCGGACCTTGCTCAGCAGGCTGAGCTGGGGGTCGATATCGACCGCATGCACATGGGCGCCGCAGAAAGCGAAAATCTCGGAGCTCACGCCGTGCCCGGCACCCATGTCCAGAATGTTCGGCCGGACATCGAGGCTCGAAAGCGTGAACATCGTCGTCAGCGCCCGCACGTGCTCGGCAATGAACGGCGCATGGGCCAGGCCCAGCGGGTTGCTGGCGTTCACCAGCGAGGGCACATCCACGGGATGCAGCTCGCCATCCCACTGGTTCAGCTCGCGACCGGAAATTTCCTTGTACAGCGCCAACTGCTGCTGGAAATATTCCTCCGAGAACGGATCGATCTCCTGATTTACTTCCGTCTCGAACGAGAGGGACAGCGGATAATAGGCCGCCGCCAGTTCGGGATGGGCGAGATTTCCAGCATAATTGCCGTCAACCATCTGCACGAACTGTTCAATCTCGGCCGTCTTTATCGTCGCCATGTTCAGCCCGCGCCGCCGTCATCTGGAGTTAGCCATTTCGTGTGCCCCGCGTTTCGAGGCGCCCGAACATCCGTTCAAGGTCCCCTGCGCATTGCCCCACTCAACCTTATGCGTCGCATCTGGCGCCCGTGAGATCAACCCCAAGGAGACCTTGTTGAACCTTCGCCGCGTCGGGCGGCGGCTGACGGATCGATAGGCGCCTGGCCTGTGGAAAAGCCGGTTCGCTTTCCGTTCGATCGTCCGGCCGGCGGTGTCCGCGAGCCGGCGTGAGACTGGGGTGCGCGGTGCGTGCGTTACGGCGGGCGAAGGCGCAAGCCGGGCCCAATCGGCACTCGCCGAATGTGCGCCGCCGTCCCATATTGACGGCATCTTCCCATTCCTCCCGGAATTTCCCATGCCCCTGCTGTTTGAACCGCTGACCCTGCGCGGCCTCGCGCTCGACAATCGCATCGTCATCGCCCCCATGTGCCAGTATTCGGCGAAGGAAGGGGCGGCGACCGACTGGCACCTCATCCATCTCGGCACGCTCGCCATGTCAGGGGCGGGGTTGCTCATCATCGAGGCGACGGGCGTCACGCCCGAGGGGCGCATCTCGCCCTTCGATCTCGGCCTCTATTCCGATGAGACGGAGGCGGCCTTGGCCGGCGTCATCGCGCGGGTGAAGGCGCAGATCCCGGCGGAGGGCATGCCGAGGTTTGCCATCCAGCTCGGCCATGCGGGGCGCAAGGCCTCCAGTGCGCAGCCGTGGAAGGGTGGCGGGCAGGTGCCCGAGGCCGAAGGCGGCTGGCAGACGGTGGCGCCCTCCGCGCTCCCCTTCCGCAATGCCGACGCCCCGCCCGCGGCTCTGGACGACGCGGGCCTCGACCGCCTGCGCACGGCCTTTGCGGAGGCTGCCCGGCGCGCCGCGCGCATCGGCTTCGAGGCGGTGGAGATCCATGCCGCCCACGGCTATCTGCTGCATCAGTTCCTCTCGCCCCTCTCCAATGCCCGCACGGACGCCTATGGCGGATCGCTGGAAAACCGCATGCGCTTCCCGCTGGAGGTGTTCGAGGCGGTGCGCGCCGCTTTGCCGGACAGCGTGCCGGTGATCGTGCGCGTCTCGGGCACTGACTGGGTGGACGGCGGCTGGGACATCGAGGGCACGATCGCGTTCGCGCAGGCTCTGAAGGCGCGGGGCGCGGATGCGATCCACGTCTCTTCCGGCGGCCTCTCGCCCTTGCAGCAGATCCCCGTGGAGCCGGGCTATCAGGTGCCGCTCGCCAAGGCCGTGAAGGAGGCGACCGGCCTGCCGACCATCGCCGTCGGCCTCATCACCGAGCCGAAGCAGGCGGAGGCCGTCCTCGCGGCCGGCGAGGCGGATGCCATCGGCATCGCGCGCGGGGCGCTCTATGACCCGCGCTGGGGCTGGCACGCGGCGGCGGAACTCGGTGCCAGCGTCACCGCCCCGCCGCAATACCTGCGCTGCCAGCCCTCCGGCCTGCGCCATCTCTTCCGCTGAGGGGGCCGGGCGCCGCCCGCCGTCGGTCTGGGCATCGCCTTCCCCATTCGTCATGGCCGGGCTTGTCCTGGGCATCCACGCCGGGTCGTTGGCGCGACCTTTGAGGACTTTCCTGGCCCTGGCCCGTAGATGGCCTGAGCAAGTGCGGCCGTGACGGAAAGGGGAGGGGTGGCGAGCGCCGCGCCGAAGCCGTGCGAGACGCGCTGCGAAGGCCGGCCGCCGCTCCGCTCGGCCGGTTGCCGTTCCGCGCCGCCACACCCGGACACCGGGAACATCCCGCGAACATCGGTCTTGCCGAGGGGCGGCGGATGGGCGAATAAGGGCCATGCTCGCCCGCGTCGATTCCGCCTCTCAACCGCTGACAGCCCTTCACGGCTGCGCGGTCTGGCTCGATCCCAGGGGCGCCCTCGTGTGGCCGGACGAGCGGCTGCTGGTGGTGGCGGATCTCCATCTGGAGAAAGGCTCCGCCTTCGCCCGCCGCGGCCAGATGCTGCCGCCCTATGACACGGTCGAGACCCTCGCCCGGCTGGAGGCGCTCGTCCACGCGCACCAGCCGCGCACGATCGTCTCGCTGGGCGACAGCTTCCATGACCGCTGGGGCGCCGAGCGGCTCGACGACGAGGCGCGCCATCGCCTTGCGGCCCTTCAGGCCGGCCGCAGCTTCATCTGGGTGGCCGGCAACCACGATCCCGAGCCGCAGGCGGGGCTCGAGGGCGAATGGGTGCGCGAACTTTCCCTCGGCTCGCTGGTCTTCCGCCACGAGCCGTCAGAGCACCACACGCCCGGCGAGGTGGCGGGCCATCTCCATCCCGTGGCGCGTCTATCAGTCCGCGGGCGGTCCATCCGCCGGCGCTGCTTTGCCACCGACGGACGACGCGTCGTGCTGCCGGCGCTGGGCGCCTATGCGGGCGGGCTCAATGTGCGCCACGGCGCGCTGGCCGGTCTGTTCGCCGGCCCGTTCGAGGCGCACATGCTGGGCGAGGGGCGCACCTATCGGATCGCCTCCACCGCCTGCCTGATGGACTGACCGGGTCAGGCCTCCTCGTCGTCCTCGGCGCCCTCCGGCTCGTCGTCGGCGCCATGGTCGGCCCCGAGGCGGGCGGCAAGATTCTTCTCCACCTTCCGCAACAGCTTGCGCAGGCGCTTGCGCTCCTTGTTATCGAGCCCGTCGACGATCTCGGTCTCGAGCGCTTCCCAGATGCCGTCGACCGCGAGGCCGCGCTCGCGTCCGGTGCTGGTAAGGAAGACGCGCACGAGGCGGCCGTCGCCATCGGTGGCGCGGCGCTCCACAAGGCCCTGTGTGGTCAGGCGGGCAATGGTCTTGGAGGCGGTGGGCGGGCGCACGCGCAAGGCGGTGGCCAGTTCGCCCATGGTGCGGCCGTCCTGCTCCACCAGCATCTTCAGCACCGATTCCTGGCCCGGAAACAGGCCAAGGTCGGCCAGCAGGCGCGCGGAGAGCGCACGCTGGAGCCGGGCCGTGTGGTTGAGCCGGTAGCCGATGGACTTCGCAATCGGATCCTTCATCCCGCCCCCTCGTGCCGGCACACCGGCGATGTCAGCCTGCTGCGGATCCGGGCGGGGCCGCGAGGGTCCTGCCCGGCGCTCAGCGCCCCCACGGAAAACCACCGCCTCCCAGGGCATCTGCCTGTCCCCCTGCAAAGGGGCTGGGCGGCCCCGGTGGACGGAACCCGGCCAGAATCGGCGCGGCGCCTTCTTATCCTCACGCCGGCTTACAATTTTACAACAGAGGGGCCGTTCGGCTGCGTTCGGCGCGAAAAAGGCAAAGTGACGCGGGCCGGGTGGCCCGCGCCGACGTCAGAAGGTGAAGCCGACGGTGCCGCGCACCGCATTGCTCTGGCTGGACGAGGCGAAGGCGCCGTCATAGCTGACCCCCACCGTGAAACCCTTGCCCAGCGCAAGGTCGAGCCCGGCGCCGAGCACCGCGCTGTCCTCGGCAATGGGCAGGCCCTGCACGGTGAAGCCGGTGCCCGTGTTGAGATAGGTGACCGCGAGAGCCGGCGTGACATCGCCATAGGCATGGCGCCAGCCCACCGAAGCGTGCGGCACGATGTTGTAACCGGCGAAGGAGACGGCGCCCGCCGCCCGCAGGCCGAGCGTCGTGTACCAGGTGTCGAAGCTCAGGCCCGAGGAGGAGAGGCCGGTCACCGGCGCGCCCGTCTCCGCGAAGCTGCCCATGTTCACCCCGCTCCAGGCAAGCTGGGCGAAGGGCTCGAAAGCCACCGGGCCGACAGGCAGGGCATAGCCCGCCTCCCCGAAGAAGCCGCCGGACCAGCCGTCATAGGACGCGGTGGGCCGTTCCGTGAGCGATCCGACCACCACCACGCGGTTGCTGTCCACGTTGGAGTAGGCGAGCGTCGCGCCGGCCCGCAGCTTGAGCGCGCCGAAGGCGGTGCCGGCATAGAAGGCGAACTGGGCGGTGTCGCTGTTCACCTGCGAGCCGAGATTGGCGACGGAGGAATTGGACCAGCCATAGCCGGCGGCGAAGCCCAGGGTCCAGTTGTTGACGCTCGTGTCGAGGCCGGCGAGCACGCCGCCCACGGTGCTGTCCAGCGTCGAGGCATTGCCGTTGCCGCTCAGGTGGTTCCACTGGCCATAGCCCTGCACCCAGCCGGTCCAGGCCTGCGGCGCCGGTGCGGGCGCAGCGGCGCTGGAGAAGGGGCCGGCTTTTACGGCGCGCTCATTGGCATAAGCGGTAGGCCCGCCGGCGCCCAGACCGGCGGCGGCACCCGTCGCACCTGCGTAGTTCGACTGCCGCAGGCGGGCGTCGATCACATCGCCGACCATCTGGTTCTGGTTGAAGGCGGTGGTGCCGAAGGAGGCCTGCGCCTCGCCCGAGAGCAGTTGGAACGCGGACTGGGAGGCGGTGATGCTACCGGTGGCTACCGCATTGTAGAGCGCCGTGTTCGGCCCGCCCGCTTCCACCGCGGCGGCGGCCTGGCGGCCGTTGCGCGTGGTGGCGACGCTGGCGAAGGTCGTGTCGTTGCGGTTCAGCGCCAGATAGACGGTGTTGGCGTCATAGCTGAGGGAGGGCGTGAGGAAGGCGAAGTTTGAGGAGACCGGACCGAAGGTGCCGGAGATGCCGCCGGCGGAGGTCAGGATCGTATAGGTCTGGCGGAAATTGTAGAGGCCGGCGATGGCCTGCACGCTCACGCTGGCGCCGGTGGAGAGGGTGGTGGCCCCCGAGACGGCGATGCGGTCGCTGGCGCCGGAATTGGTCACCGTAACGGCATAGGTGGAGCCGCTGTTGAAGCGCGCCGCGCCATTCACCGAGAGCGTGCCGAGGCCGCTGGCCGTGAGGCCGGGCGAGATGGTGGCGCCGGAATTGGCGACGAGGCTGCCGATGGTGCCGGTGCCCGCCAGCACCGCATTGCTGCCGCCCACCGTGACCACGGAGGCCGCGAGCGAGGCGTTGTTGAGGGTCAGGCTGGCGCCGGTGACATTGGTGGCGCCGGAGAAGCTGCTGGAGCCGGTGACGGTCCAGCCGGAGCCAATGGCGAGATCGAGGATCTCGAAGCCCTGATAGGTGGCGCTGTCGCCGAGGAGCGACAGGTTGAAGGTGCCGGCCACCTCGCCGAGCCGAAGCGTGTCCGTGCCGCCTTCGCCCTTCACCGCGCCGTTCACGCTTGAGCCGGCCTCATAGACAAAGAGGTCGTTGCCATTGCCCATGGCCACCGCATAGGTGGTGCCGGAGATGGTGCCATAATTGGTGATGGTGGTGGCAAAGCCGGCATTGTTGACCACCTGGATGCCGTAGCCGTTGAGGCCCTGGATGGTGCCGTAATTGGTCACGGTCAGCGCGCCGTAGATGCTGCCGCTGTTGCTGTCGTCGGCGAGGATGCCGTTGTTGGCGCCGGAGATGAGCGCGGTGCGCACCGTGGCCGAGCCGTTGGTGATGGAGCCGCCGCCGATGGCGATGCCCTCGCTGGTGGAGGGCTTGGTCTCGCCCGGCTTGGTGCCCTTGGAGCCCAGCGCCTGGATGGTGCCGTAATTGACGATGGTGCCGATGTGGTCGATGTCCACGCCGTCGCCATCGCCGAAGCTCGCGGCGGGATCGAAGCTGCCGGTGATGATGCCGTAGTTCAGCACAGAGCCGGTGCCGTTGGAATTCACGCCCGAGCCGTTGCGGCCCGTGATGGTGCCGCCGGCATCGTTGATGACGTCGATATTGTCGGTGAGGCCCGAGGCCTTGATGCCGTGATAGGCGCCCGAGATCACGCCGCCAGCGTAATTGTGCACGGCGCCCGAGGCGCCGTCGAACTTGACAGCCGAATAGTTCTGCGCGTCCGCGGACGTGGTCGTGTAGTTCGAGGTGATGGTGCCGTAGTTGCTCACCACCGTGTTCATGCCGGCTTTGACGCCGTCATTGTCCGAGGCGGTGATCAGGCCGGTGGACTGGTTGGTGATGGTGATCTTCAGACTGGTGGAGGTCAGGTCACCCAGATCGATGCCCTGGCCGCCCGCCGTCGAGCGGATGGTGCCGGCATTGTTGATGGCGATCACCGCCGCCGAGGTGCTGCCGGCATTGCCCGCGATCTTGATGGCATCGTCCGTGCCGGAAATCAGCCCGCCGATCCCGTTGGTGAGGGAGAGGGACACCAGCGTGTCGACGTTCGAGGCGGTGTCGAACTTGATCGCCCGCTTGCCCGCCGAGGTCGTGGAGATGGTGCCGGAATTGCTCAGGCTGATGGTGCCGCCGCCGAGGCGCACGGCGTCCGAACCGCTGGACTGGATGGAGCCGGAATTGGTGATCGTCACGATGGCGTTCGTGGCCGTGGCCTTGTCGAAATCCAGCGCCTGGCCCGTCGACGAGACGATGGTGCCGGAATTGCTGAGCAGGAGCGTCCCGCCCGCCAGCGTGCCGTTGATGCGGAAGCCGTCGTCCGTCGCCGTGATGGCGCCGCCGTTGTTCACCGTGAGCAGGCCGGTGACGGTGGACGTGGTGTCGACGGCGCGGTTGCCGGACGAGATGGTGCCGGCATTGTTGAGCACGACCCCGGTGCCGGTGGCGATGCCGAGCGTCACGCTGCTGGCGGTGGTGGAAAGCGTGCCGCCGACCGACACGGCGCCGGTCTGCGTACCCGTCAGCGTTTGCACCGTCGTGTTGGTGCTGCCCGTCGGCACGGTGAAGCTGGCAGCAAGAACGGGCGCCGGCGCAAAGGCCAGGGCGCAGGCAATAGCCGTCCGCGAGACGGACGAGGAAAGGCAGCGCATGGAATGTAACCCCCGCAGATCACGCTGCCCCTACGGGCGTTCCATGACGGACAGGTGACAATCAGCGCGCCTGCCATTTTCAATGACGCCGCCTCTCCTGACGGGGGGGAGGCGTGCCGTTCCGGTCACACGTGGTCGGGCGGCTTCGGCAATCCGGGGTTGCGCTTCGGGCGGTTCCGGAGGTCGCGTCGTCGATGCCGGACGCGCAAATCGGCCGGCGGCCAAACCTGTGTATGATATCGGCGGGCGCGAGCTGCGGGTAAGGTGGCGCGATGCGGGTGCGCGGAGACGGACCCGAGGTCCTGCATGTGTCGAGGTGTCCCCCGAAGTGTCCCCAGTGCCGACCATCGCGATCATCGACGATGACGAAGCCGTCCGCCGGGCGACCGAAAGTCTCATCCGCTCCCTCGGGTTTGGCACACGCTCCTTCGCGTCCGCAGAGGACTTCCTGAAGTCTGCCGAGCGCGATCAGGCCGACTGCGTCATCACCGACATTCACATGGCGGGCATGAGCGGCGTGGACCTCCAGAGCCGGCTGCGGGCCGAGGGCGACATGGTGCCCCTCATCTTCATCACCGGATATCCCGAGGAGAAGGTGCGCCGGCAGGTGGACGCGGCCGGTGCCTTCGGTTTTCTGGCCAAGCCCTTCGAAGGCAACGCCATGATCGACTGCATCGATCGCGCGCTCGAAGCACGCGCGGCCCGGCGTCCGGTCTGAACCGGGCGCCTCCCGGCTAACCCCCAGGCGCCGGCAGCCGGAACGGGAAGACGCTGCCCGCCCCGAGCGTGGAGTGCGCCTCCGTCCTCCAGTAATGTCGCGGCTTCGAGACGACGCGTGCCGGCCTCGATGCTCTCCCGCGTCCCTTCGGGCGTGAGGATGAGACCGTCGAAGGACGCGGCATCCGTGCCGCGCGGGTGCACGGGCTTGTCGTTATCGAAGTCGCGCGCGCTGTCCACGGTGAGGTCCTTCAACAGCTCTCTGCCATCTCGGATCGCGCTCTAGTGCAAGCCGGCCTTCGCCGTATCCGGACTTCATGCCGCAGGATCAGCGGGCAGTATTGAACGTCCTGCTCATCGACGGAAGGAACGCTTGAATTCTCAAGCGTCAGTGGTGCGTTCCATTCCATCAGGAACAGGGCCGGGCGCCGACGCGCCGGGCCGGTTGGATGCCAGCGGTCAGGGTGAGGCTGCGGCATTCGAATTCCCGATCGCTGCATCCGGATGATCGTCGGGAAACCGGATGCGGATCACTTGCACAATCCGGGCTCGGCTGAAAAAGACGTGCAGAATCAAAGAGATTTCATTTTCACAGAAGCTGGCACGGCCCTTGCCAATCTGTTTTGCGAGGCCAGCCTCCGCCGATCTCCGGCGCGCTGCCCCTCGAGACAGAATAGAGTATGGCGGACACGAAAATGGCTTCTCAGCTCAAGCACGTCGAAAGCACCAAGGCTCCCCTGCACGCGCTCGCGTCTTCCGGTCTGGCGCTGCTGCACGAACCCAACCAGAACAAGGGCACGGCCTTCTCCCGCGACGAGCGCCAGGCGCTGGGCCTCGAAGGCCTGCTGCCGCACGCGGTGGAATCCCTCGACCGGCAGGTGGAGCGCGTTCTGTCCCATCTCGATACCAAGATGGATGATCTGGAGCGCTATATCTATCTGATCGGCCTCGAAGACCGGAACGAGACCGTCTTCTACAAGACGATCATGTCCGACCCCAAGCGCTTCATCCCGATCCTCTATGACCCCACCGTCGCCGATGCCTGCCTGACCTTCGGCAATCTCTATCGCCGCGCCCGGGGCATGTACATCACCCGCCACATGAAGGGTCGCATTGCTGAGGTGCTGCGCAACTGGCCGCGCAAGGACGTGCGCTTCATCTGCGTCTCCACCGGCGGCCGCATCCTCGGCCTTGGCGATATCGGCGCCAATGGCATGGGCATCCCGATCGGCAAGCTCCAGCTCTATACGGCCTGCGCCGCAGTGCCGCCGGATTGCCTGCTGCCCGTTCTGTTCGACATCGGCACCACCAACGAGAGCCTCAGGGCCGATCCCTTCTATCTCGGCACCCGCGAGCCCCCGCTGGCCGAGGCGGAGCTCGATGAACTGACCGAGGAATTCATCACCGCGGTACAGGAGGTGTTCCCCGACTGCTGCGTGCATTTCGAGGACTGGAAGGGCACCGACGCCATCCGCATGCTCGACCGCTACCGCGACCGCATCCTGACCTACAATGACGACATCCAGGGCACGGCCAGCGTGGCGCTGGCGGGCATCGCCGCGGCGATGAACATCACCGGCGGCAAGCTCTCCGAGCAGCGGGTGCTGTTCCTCGGCGCCGGCTCCGCGGGCATCGGCATTTCCAAGCTCATCGCCGCCGAAATGCAGACCAAGGGTCTCACCGCCGAGGAGGCGCGCGCCCGCATCGCCCTCTTCGACGTCAACGGCCTCGTGGAAGCCTCGCGCACCGACCTCACCGAGGCGCAGAAGCTCTATGCCCACAAGGGTCCGCCGACCAAGGACTTCGTGAAGTTCATCAAGGAATTCAAGCCAACCGTCCTGATCGGCGTGAGCACCAAGGCGGGGGCCTTCAACCAGCAGGTGGTGGAAGCCATGAGCCAGTTGAACGAGCGCCCGGTGATCTTCGCGCTGTCCAACCCCACCACGAAGGCCGAGTGCACGGCGGAGCAGGCCTATACCTGGTCCAAGGGCAAGGCGCTCTTCGCGGCCGGCGTACAGTTCGACGACGTGGAGTTCGAGGGCAAGATCTACCGTCCGGGCCAGGCCAACAACTTCTACATCTACCCGGCGATCGGCCTTGCCACCTATGTGGCGCGTCCCAAGCGCCTGACGGATGAGTGCTTCATCGTGGCGGCGCATGCCACCGCCGATCAGGTCGGCCCCGCGCTCTGCGCCAAGGGGATGCTGTATCCGAGCCAGGATCAGATCCTTGAGACGGAAGTCACCACCGCGACCCGCATCGTCGAATACATGTTCGATGCCGGCCTCGCGCAGGTGGAGCGTCCCCGCGACATCCGCGCCTGGATCGAGGGGCAGCTCTACAAGCCCCACTATTGAGCACTTTCCCATCCTGATCCGGAACCTGCGGGTTCCCGAGTTCCTGGGTACCGGGCCGGCGGATGCCGGCCCGGTCGACCATGTCGCTTGGAGACGTGTCATGTCCTCCGTTATCGCAACCATCCAGAAGTATCCGGAGATCGCGATCTATCTCACGATCGCCATCGGCTTCTGGGTCGGGAATCTGAAGATCGGCAATTTCAGCCTCGGAACCGTCACCAGCACCCTGCTGGCGGGCCTGCTGATCGGTCAGGCCAACATCTCGCTGCCGCCGGTGCTTCAGTCCACCTTCTTCGCCATGTTCCTGTTCGCCGTCGGCTATGCGGTGGGCCCGCAGTTCGTCCGCGCGCTCCGCAGCGATGGCCTGCCGCAAGTTGTGTTCGCGGTTCTCGTGTGCATCTCCGGTCTTGTGACGGCGGTCATTCTTGGCAAGCTCCTGGGCTACAATGCCGCGCTCACCGCCGGCCTCCTGTCGGGCGGCTACACCAATTCCACCGTCCTCGGCGTCGCGACCGACCTCATCTCCCAGTCAGGTCTCGACCCGCAGCAACTGAAGATGGCGCTGTCGCTCATGCCGGTCGCCTATGCGGTGACCTATCCCTTCGGCACGGCGGGGTCCGCCTGGATCCTCGCCACCCTTGCCCCGAAGATGCTGAAGTTCGATCTGGCGGCGGAATGCGAGGCCTATGAGAAGGCCCATGGCACCGGCGTCGGCAACGGCACCACTGCCTATCGCGAATTCTCCGCCCGCGCCTTCCGGGTCAACAATCCGGAACTGATCGGCAAGAGCGTGCGGGAGATCGAGCGGCTGTTCAACCACGAGATCTTCGTGCGCCGGGTGCGCAACGGCAATCGCATCGTGGATTGCGACGATTGCACGGTCATCCACGAGAATGACGTGGTGGCCTTCTCCGGCAGCCTGAGCGCGCTCATCGCCTATCAGGACCGCTTCGGCGTCGAGGTGAAGGACGTGCCCCTGCTGGACTTCTCCACCGAGCTGCTGGACCTCGTGGTGACCAACCGCGCCTATGCCAACAAGACCCTCGGCGAGATCCTGCGTACGCTGTTCGGCAAGCCCGGCCGCGGCGTGTTCCTCACCAAGTTCGTGCGGTCGGATCTGGCGATGCCGCTCAACAGCGAGATCACCATCCAGCGGGGCGACGTGCTTACCATCCTTGGTGCCAAGGAGGACGTGGCCAAGATCGCGAAGGAGCTCGGCTATGCCGACCGTCCGCTCGAGAATTCGGATATGGCCTTCATGGGCTTCGGCATCGTGGTGGGCAGCCTGCTCGGGGCTATCACCGTGCATGTGGCGGGCATTCCGCTCAGCTTCGGCACGTCGGTGGGCGCCATCGTCGCCGGCATCTTTTGCGGCTATCTGCGCTCAACCAAGCGCACCTTCGGCCGTATCCCCGGCCCGGCGCTCTGGGTGTTCAACAATGTGGGCCTCAACGGCTTCATCGCGGTGATCGGCCTCAATGCCGCGCCCGGCTTTGTCTCGGGTCTCCAGACTTACGGTGTGACGCTGTTCCTCGCCGGAACGGTGGTGACCATGGTGCCCCTCTTCGTCGGGCTCTTCCTTGGCCACTACGTGTTCAAGTTCAACCCGGCGATCATGCTCGGCGCCTGCGCCGGCGCCCGTTCCACCACGGCGGCGCTGGGTGCTCTCCAGGATGCCGGGCGCAGCAAGGTGCCGGCGCTCGGCTACACCATCGGCTATGCGGTCTCCCGCCTCGTCATGGCCGTGCTGACCATCGTCGTCGTCAACGTCTTCTGAGCCAGTCCGGGCGCCGCTGTCCGCCCTTGCGGGAGGTGGCGGCGTCCGGGCGGCCGGGACCGACGGTCCGGCACGGGCCTTTCCGGGATGGGGCGCGACACGGCTTCTTCCAGCCGCCGCGCCACCTCCACCGCCACACGGCGGATCGTGCGAGGATCGCGCGGGTGCGATGCGTCCGCGCCATGGCGTGCCGGCCATGACCTCCGATCCGCTTCAAGGGCTGCGCCTCTCCCGGGCGCAGCCCTTTTGTTTCGGCAAGGTTCGGCGGACGGGTGGGGTCGCATGGAACATCCGGCGCGTCTTCCCGGCTCCGCCTTTTACGCGCCAACATGTCTGGCTCAAACGAAAAGCGGCGCCTCCGGGGCGCCGCTTGCTTTGGTGAAGAAGACCGCCGGAGCGGACCGCATGCTCAGGGCACGGGTGACGGCTCGCCGATCCGGTATTCGGCCGGGAACGTATGGAGCGAGCTCTCCACCACCGTCACGGCCCCGTCGATCAGCCCGCAGCGGCCGCTGCCCGGAAGGATCTGGCAGAGGTTGTAGAGGGCGGCGAGATCCGCCGGCACGGCACGCCCGCTGTCCACCCGGTCCAGCAGCCGCGCCATCTGGAACGTCCCCGCCTTGCAGGGTGGGCACTGTCCGCACGAGCCCTTGGCGAAGAAGTCGATATATTCCGCCACCTTGCGCACGATGCTGGTGCCTTCCGAAATGACGATCATCGCCCCGGTGCCGAGACGGGAGCGGCGCGCCCGCACGGAATCGAAGTCGAGGGCGACGTCCAGGTCGCGGGCGGTGAGCAGCGTGTTGGAGGGGCCGCCGGTGAACACCGCCTTGAAGGCCTTGCCCTCCAGCATGCCGCCCCCGTGGACGAAGATCAGGTCCTGGAGCGGCGTGCCCATGGGCAGCTCGTAGAGCCCCGGGCGAAGCACGTCGCCCGAGAGGGAATAGAGCTTCGTGCCCACCGCCTCCCCGAGGCCGAGCCGCCGATACCACGCTGCACCGTGGCGCAGGATGTGGGGTACGTTGGCGAGCGTCTCGGTGTTGTTGATGAGCGTCGGGGTGCCGCGATAGCCGCTTTCCGCCGGAAAGGGCGGCTTGCGGCGCGGAAAGGGAAAGCCGCCTTCGAGGCTCGAGATGACCGCCGTCTCCTCGCCGCCGATATAGCGGCCCGATGTGGGGAAGACGGTGAGTTCGAGGGTCGCTCCGATCCGCCGCTCCACCGCGCGCAGGCGATCGGTATCCGCCCATTGCGCGACGGCGCGGCGCATCTCCGCCAACGCCTCGATCTGCTGGGGGTTGATATAGAGGAAGACGCGCCGGGCGCCGATGGCCAGTGCCGCGATCAGCGCGCCCTCGATCACCTGATGGGGCGTCCAGCGCAGCAGATGGCGATCCTTGAAGGTGCCGGGCTCGTCCTCATTGCCGTTGCAGACCACGGTCCGGTCGGTGTTCTGCGCCGCCGCGGCGGCGGCCCACTTGCGGTGGGTGGGAAAGCCGGCGCCGCCCATGCCGCGCAGGCCTGCGGCCTCCAGCGCCGGGATGATGGCGCCGGGATCGGCAAGGGCGGCGTCGAGGCCCAGCCCGCCGCCGGCGGCGAACCATCCGTCGAGGTCCGCCCCGAGCTGGATGGCGGGATTCAGCAGGATCTGATTGAGCGAGGTCATGGGTTCCCCCTGTCTGTGGTGCCCCGGCGCAGAGCGAAATTGCCGTAGGTGGGATAGAGCTGCGGGGCGCGCAGATCCGCCGGCAGCCCCGCCCGCGCCAGTTCCCGCCGCCAGCGGTGGACATGGGAGAGGCCGCCGCGCCCCGGCGCGTGGGGCGGCCTCGCTTCGGCGGCGCGCGCGCCGGCCCGCCGGCCGAAGCTGATGATGTCGAGCAGGGCGTTGCCCATCAGACGGTTGCGGCCGTGGATGCCGCCGGTGACTTCGCCGGCGCAGAACAGGCCGGGCACGGCGGTTGCCCCGTCGCCGTCGATCTCGATGCCGCCATTCTGATAGTGGAGCGTCGGATAGATGAGGAAAGGCTCGGTCCTCGGGTCGAGACCGCACTTTGCGGCCAGATGCCCGAGCGAAACGAGATCGCGCTCCAGCAGGTCCGGCCGCGCGGCGAGCGCACCGCGCACGTCGAGGAAGACGCCCGTCTCCCCGTCCCGCATGATGCCGCGCTGCTCCGCGCATTCGCGCAGGATCGCGGCGGCCACCACGTCGCGGGGCTGGAGCTCGTCCACGAAGCGCTCTCCGAGGCCGTTGAGCAACACGGCGCCGGCCGAGCGTGCGGCCTCCGAGATCAGGCCGCCCGCCAGATGGCGCGGCCAGGCGACGCCGGTCGGGTGATACTGGAAGGAATCCAGATCCCGCATCCGCGCGCCCAGCCGATAGGCCAGCACGAGGCCGTCTGCCGTCGCGCCGTAATGGTTGGAGGTCGGGAAGCCCTGGAGGTGCAGCCGGCCGCTTCCGCCGGTCGCCAGCACGACGGCGTTGGCGCGCACCAGCAGGAAGCTGCGCCGCTCCAGATCGTACAGGACCGCACCGGCGCAACTGCCGTCCTCGTGCGACAGCAGCTCCACGGCGGGGCATCGCATGAACTGCTCGATGCCGCCTTGTAGTTCCACCGCCTCGCGCAACACGCGCATCATCTCGAGCCCGGTGAAGTCGCGGTGGCACAGGATACGCGCCGCCGTGGTGCCGCCGGCCCGCTTCCGCACCAGCGTCTGGCCGAGGGCCTTGTCCTGCGAGAGATCGAAAGCCATGCCGAGGTCGATGAGCCAGCGGATCACATCCGGCGCATCGCGCACCATCTGCGCGATGAGCATGTGCTCGCCCCGGCCGTGCCCGCCGCGCACGGTGTCGTCGAAATGGCGCTGCAAGCTGTCCTCCGCGCCGACCGCGGCCTGGATGCCGCCCTCCGCCATCACCGTATTGCTGTCGCCGATGCGCAGCTTGCCGGCGATGATGACGCGCGCGCCCTGCCGCGCCGCCGTGACGGCCGCCGCCGCGCCCGCGCCGCCGCCGCCGATGACCAGCACGTCCGTCGCAAGAGGCGTCGCGCGCGCGAGGTCGAGATCGTCGATCAGCGCATTGCTCTCCAGCAGCCGGGCGAGTTCCGGGTGGCAGGCGTCACCGGCGTTGGCGCCGATGCGCAGCGGCACCCGCGCCCGCGGCCCATGGTCGGGATGGAAGCGGGCCAGGAGCGTCTCGACCGGAAGGTCGTCGCTGCGGACCGGCGGAGCCGAACCGGACGCGATGGCGGCGAGCGCCGCGGCATAGGGAATCTGGATCGTCATGGGCTCATCCTTCCGCCGGTTCGCCGGATGCGGTGGCCGGCTGCGGGCCTTCGACGGTCATGGCGCCGGTCTCGATGTCCCGCAGGCGCCGCATGAGATCGACCGGGCGCAGGGTGAGGGCGGCGATGGCCCGCCGCACGAACAGGCCGAGATGGTTGGGCCGAATGTTCTCGGGGCAGGCCAGCGTGCAGAGATTGCACATGACGCAGGGATCGAAGACCGCGGCTGCGGCGGCAAGATCTCCCGCGACGGCGCTGGCGACGCCCGACTGCACCGGAAGGCCCTTAGGACAGGCCCGATCACAGCCGCTGCAATGCCGGCAATACGCGGCTTCCGGAAACACGGCGCGGATCTGGCCGAGCAGTCCCCAGCTGTCCCTGATGTCGGAGAGGTCATAGCGATGCACATGGGCCGGCAGGAAATGGTCGATGAAGCTGACCTGCATTCCGGCTTCCACCCGCGTCTCGCAGGCGAGCGCCGTCGATACCTGCCGCTCCTGATCCTTGCGGATGAGACAGCGGCAGGAACCGCATACGCCCTGGCCGAGGCAGCCGACGTTCGCCGTCAGCTCGGCCCCGCTCCGGGCATAGGCCTGGAGGATCGACTGCGTGGGGTCGGCCGCGACCTCGCACCCGTCGATGGTCAAATGAACAGTTTCGCGCACGGTGAATTTCCTTCGCGGATCGCGCGGCGGGCCGGCGTGCTGCGGCCGGCATGGGGCGCCCCGTCGAGGGATGGCCCGCGCCGCGATGACCCTCTCCGGGCAGCAAGGCGCATGCCAGTAAAGGCCGGACCGCGATCTTGCCGCACCCACGCCGCGCAAGACGGCTGGAAGGAGCTGGCATCAGAGGATTTTCGCCCCTGCGCCGCGCGTCCGCCATCCCCGCGCGGGCGTGGTGTGGGCGCAAGCGCGTTCCGAAACCCGAACGCGGGAACGGGCCCGCGTTCGGAAATCCGAATGCGCGCCCCGTGTCGAAGTAAATTGGCGAGTGTTTACAGAGGACTGTGGCCTATCCGGCGCTGGCACGGGCGTTGCTAACGGAACCTCATAGGCCGCGCGTCGCTTGCGGCCCAGTTCAGGGGTTCAGCATGTTCGCCGTCATGACCGGGGCGCTCCTGCCCGTCGTCTTCCTCATGTTCCTCGGCTGGCTCGGCGGCAGGAAAGGCTATTTCAGGCGCGAGGACGTGAACGTCTTCGCCGCGCTGGTCATGCGCTTCGCGCTGCCGTTTTCGCTGTTCCTGGGCGCCCTGAACACGCCGCCGGAGAAGCTCCAGAACCTGCCCTTCATCCTGTGCATGGCCTTCGGCTTCGTCGGCACCTACATCGTCGCGCTCGTCATCGCCCGCCTCGCCTTCCGCCATGACCTCAAGACCTCGGCCATCCAGGCGCTGGTCTGCACCTTTCCGGACATGGCCTATTTCGGCGCGCCCATCCTCCTTGCCGTCTGCGGTCCGTCGGGCTTCCTCGCGGTGCTCGTGGGCAATCTCATCACCAGCTTCATCATCCTGCCGCTCACCATCGTGCTGAGCCGCTGGGGCGAGATGGCCAGCGGGCCGGACGAAAGCGGCGTCGCCGACATCCTGAAGAGCAGCCTCTGGCGCACTGTGACCAACCAGATGGTGTGGCTGCCCATCCTCGGCGTGATCCTGAGCTTCTCCGGCGTCACGCTGCCGGCCGCCCTGAAGCATTCCGTTGAGCTCGTCGCGACGACGGCGGGCGGGGTCTCGCTGCTGGCGCTGGGGCTCATGTTCTTCGGCGAGCGCCCGAGCGTGAACCTCGACGTGACGGTGAACGTCGGGATGAAGAACGTCCTCCAGCCGGCGCTGATGGCGCTCGGCATCTTCCTCTTCGGCGTGGATGCGGAATTCGCCCGCCAGGCGCTCATCGTCGGGGCGGTGCCCACCGCCATCGCCGCCTCCATGTTCGCCGTGCGCAACCGCACCTATGCGATGCCGGCCTCCGATTCCGTGGTCATCGGGACGGTGCTCGCCGTGTTCACCGAGGCCTTCCTCATCGCCGTCGTCCTTTGACCTGCGACAAGGTTTGCAAGCTATGGATGCGCTAGCTGTCAATGCGAAACAAGCGCGCATGCCGACCTGGGCGGGGCAGGTGCCGTGCCGCTATCGCCATCGCTGCGGCGCGCGGTGTGGAGGCAAGGTGCCTGCCGGCCTCGATCCCGTGCACCTGACCCATCTTGAATGCGTGATGACCTTCCGGCGCCGTGACTTCCTGATCTCCCTCGCCCTCGCGGTGCTGTGCGCCGTGGTGGCGGGCTGGGCCGGCTATAAGATGGTCTGCGCCGCTGGCATCAACGAGCAGCACGCGCTCGCCGAGCGGCGCATGGACATCGCCAACGAGACGCTGGAACGGGAAATCGAGAAGTACGGCCTCCTGCCGCGCACTGCTGCCGTCAGCCCGAACGTGATCGACTTCCTCAGCCGGCCCGCGACAGCCGAGGGCGTGGCCGAGATCAACCGCCAGCTGCGCACGCTCAACGACAGCGCCGGCACGCTCCAGACCTATCTGGTCGATCCCTCGGGCCGCATCGTCGCCTCCAGCAACTGGTCGGAGAAAGACAGCTTCATCGGCCGGGATATCTCCTACCGGCCCTATTTCCAGAACGCCCAGCCGGGGCGGACCACCGGTTATTACGCGGTGGGCACGACGGGCGATGCCCCGGGCTATTTCCTCGCCAGCGCGGTGGAGGACGGAGGCCGCAGGCTCGGCGTGGTCGCCGTGAAGCTCGGGCTCGACCAGCTGGAGCGGCTGTGGCTCGGCCAGCCCGAGCCGGCCCTCATGGTCGATGACAACGGCATCGTCGTCGTCTCCTCCGTACCGGACTGGAAGTTCGGCGCCCTGCGCCCGCTGCCCGCGGCGACCCTCGCCCATCTGGAAGCTTCGCAGCAATACAATCACCGGGAGATCAGGACGCTGGACTGGAAGGTGCTGACCACCTTCCGGAACGGGTCCTTCCTCGTGCGGGCGGGCACCCCGGCCGGCACCGCGACCTATCTTGCCGCCGGCCGCCCCGTGCCGGATCTGCACATGCACATGATCGTCCTCTCCGAGCCGCGCGAGGTCTATCGGGTCGCCTGGGGATGGGCCATCGCCTGCGCGGCCCTCGCCGCCCTCGCCTGCGCCTTGCTGCACGTGCTGAACATGCGGCGGCTCAGCATCCGCGAGCGCCTTGCCATGCGCGAGGCGCTCCAGGCCTCCCACGACCGGCTGGAAATCCTCGTCGAGGCCCGCAGCGCGGAACTGCGTCGCGCCAATGAGGGCCTGCGCCGGGAGGTGAGCGAGCGCATCCAGGCCGTGAAGCAGCTCCAGTCCTTTCAGGAGGAGCTGATCCGTACCGAAAACCTCGCCGTGATCGGCCAGCTTTCCGCCGGGATCGCCCATGAGATCAACCAGCCGCTCGCGGCTCTCAGCACGCTCTCGGCCAATGCGGTGCGCTTCCTGGAGCGCAACGATCTCGCGACCGTGCGCCTCAACCTCGGGCGCATCTCCGATCTGGTGGCGCGCATGGGCGCGCTCACCGGACAACTGCGCTCCTTCGCCCGCCGCTCGACCGGCGAGATCGGGGCGACCGCCGTCGGGTTGCGCGTAGATGGCGCCGTGGCCCTGCTGGCCCATCGCCTCACGAAGGACGGTGTGGTGGTCGAGCTGCTGCCGCCCGGCGGCGTGCTCACGGTGCTGTGCGACCCGGTGCGCCTCGAGCAGGTGCTGGTCAACCTCATCAGCAATGCGGTGGATGCCAGCAGCGACCTGCGGGTGCCGCACATCCAGGTGAGCTGGGGGGCGGAGGGTGAGAGCGGGATCATCCGCGTTCGCGACAACGGCATCGGGCTGACGGACGCGGTGAAGGCGCATCTCTTCGAACCCTTCTTCACCACCAAGAAGACCAGCGGCCTCGGGCTCGGGCTCGCCATTTCCGCCGACATCATCCGCGGCTTCGGCGGCGCGCTGACGGCCGACAACAATCCTGATGGCGGAGCCACCTTCACCATCACGCTGCCCCTCGCCGAGCAGAAGGAGACCTGCGATGCCTGACCTCAAGGTTCTCATCGTCGAGGACGACGAGGACGTCCGCCTCGGCTGCCTCCAGGCGCTTGAGCTGGAAGGCCTCACGGTCATCGGCGCGAAGTGCGTGGAGCAGGTTCCACGCATGGCGCCGCAGGATTTTCCCGGCGTCGTGGTGACGGACATCCGCATGCCCGGCATGGACGGCATGGCCTATCTGCGCCAGCTCGTGGAGGCGGATGCCGATCTTCCCGTCATCCTCATCACCGGCCATGGCGATGTGGCGACGGCGGTGCAGGCCATGCGCGACGGGGCCTATGACTTCATTCAGAAGCCCTTCTCGCCGGAGCAACTGGTGGGCGTGGTGCAGCGGGCGCTGGAGAAGCGGCGGCTGACCATGGAGGTGCGGGCCCTCCGTCGCCAGGTGGCGGCCATCGGCGGCCTCGAAAGCCGCATCGTCGGGCGCTCGGCGGCGGTGGTGGAGCTGCGCGCTCTGGTGCAGGACCTTGCCGCGACGCCCACCGACGTGATGATCCTGGGCGAGACCGGCTGCGGCAAGGAGCTGATCGCCCGCTGCCTGCACGACCTCTCCGGCCGGACCGGGCCGTTCGTGGCGCTCAATTGCGGCGGCCTGCCGGAGACGCTGTTCGAGAGCGAGATATTCGGCCATGAGGCCGGCGCCTTCTCGGGCGCCGCCAAGCAGCGCATCGGCAAGGTCGAGCATGCCCAGCGCGGCACGCTGTTTCTCGACGAGATCGAGAGCATGCCCATGGCCATGCAGGTCAAGTTTCTGCGCGTGCTGCAGGAGCGCGTGGTGGAGCGGCTCGGCTCCAACCGTCTCATTCCTGTTGATTTCCGGGTCATTGCGGCGACAAAGGCCGATCTCGGCGCGCTCTCGGAAGAGGGAAAATTCCGCGCCGATCTGCATTTCCGCCTCAACGTGGCGACCATCGACCTGCCGCCGCTGCGCGACCGGCGGGAGGATATTCCGCTTCTGTTCCAGTACTTTGTCAGCCAGGCCGCGCTGCGCCTGGACCGCCCTGCGCCGGAGATCCGCGACAGCCACATCCGCGAACTCATGGCCCACAAATGGCGCGGCAATGTCCGCGAACTGCGCAACGAGGCGGAGCGCTATGTGCTCGGGCTGAAGTCGAGCATCGGTCAGGGCGCGTCCGATACGCCGGCACCGCTCAGCCAGACGGTGGAAGTCTTTGAGCGAGGGATCATCGCCGAAGAGCTGCGGCGCCAGCACGGCAACATCTCGCGGGCAGCTGAAGCGCTGCGCATCGCCAAAACCACCTTGTTCGACAAGATCCGCAAATACGGCATCGAGACCGCACCACTGGTCTGATCGCTCAGCCCCGCGCCATCCGGAAAGGAAAGGGCGATGGAAATCAGGACATTACGCGCGTTCGTCGAGGTCGTGCGCCAGGGTGGCTTCTCCAATGCCGCAAAAGCCATCCTCGCCACGCAGAGCACGGTCAGCAAGGCCGTCCGCCAGCTCGAGGACGAGCTGGGGCTGCCGCTGCTCGATCGTCTCGGCCACAGCAGCCGGCTGACGGCGGCGGGCGAGATCGTCTACCGGCGGGCGGCGGTCATGCTGGCCGAGCGGGAGGATCTGGTGAGCGAACTCGACGAACTGCGGGGCCTCACGCGCGGGGTGCTGCGGCTCGGCCTGCCGCCGCTCGGCAGCAACATCCTGTTCGCGCCGCTGTTTGCCCTCTATCGCCAGCGCTTTCCCGGCATCGAGATCAAGCTTCACCAGCATGGCAGCCGGCGGCTGGAGGAGATGGTTCTGGCGGGCGAAATGGACCTTGCAGGCTCGCTCCTGCCGGTGGCGCCCGACTTCGCCTGGCAGTCCATCCATCAGGAGCCGATCGTGGCGCTGCTGCCGGCCTCGCACCGCCTCGCCGGCGCGGCGCGCGTGGACCTGGGGGACCTCGCCGCCGATCCCTTCCTGCTGTTTCAGGAGGGCTTCGCCATCGATACGGTGCTGCAGGCGGCCTGCGAGCGGCGGGGCCTGAAGCCGCAGGTGGCCGTGCGCAGCGCCCAGGCCGATTTTCTGGTCGAACTGGTCGCCGCGGAGGTGGGGGTGACGTTTCTTCCGCGCATGATCGCGGACCAGCGCCCCCGCCCCGGCGTCGCCCGCGTGCTGCTGGATGAGCCGGGCACCGACTGGCACATGGCCCTCGTCTGGCGCAAAGGCGGCTACCTCTCCCGCGCCGCCCTCGCGTGGCTGGACCTCAGCCGCGAAGTCCTCGCCGCCAATGCGGCGGCGGCCTGAGCACGGGAGCTGCGCGCGCCCTCAGGCTGCCCGGCGGGCCAGCCAGGCCTCGCCGCGGGCGGCGACGTCGGCGCGGTGCAGGGCGATCCACATGAGGGCGAGGCGCAGATAGCCGTTGGCGAGGGAAGATCCGTCGTCGAGTGCCGCAATGGCCCGATCGAGCGGCACGAGGAAGGGGCGGATGACTTCCGTCTCGTCCGCCGCGCCGGTGGTCTCCGGCAGGTTCGAGGCATCGACGAAGGCGAGGTAGAACCACGCCATCTCATCCACGGCGCCCGGCGAGACGAGGCAGGAGAAGAGGAAGTCCACCTCGACCGGGTCAAGCCCGGTTTCCTCGATGCATTCCCGCCGCGCGGTGAGCGCGGGGTCTTCTCCGGGCTCGATCAGCCCGGCCGGGATTTCGATGAGCTCGCCCCGTCCGGTTGCCATGTGCGCCGTGAGGCGGAACTGGCGCAGCAGCACGATGGCATCGCGGACCGGATCAATGGCGAGGATGCCGACCGCCCCGCCGACCCGCAGGATTTCGCGGGTCTGCACCACAGGCTCGGCGCCCGGCGTATGTAGGCGGAGGTCATAGCGCTCGAAACGGCGGAAGCCCTTGTAGATCAGCGTTTCGTCGAGAATGTCGATACGGGCCGGTTCGTCCTGAAAGGGCGTCTTCGTCACTGGGCGGTCACTCCCGCATGGGCCGTCTCGATGTTGAAGGCGGCGGCGAACAGCGCCTGCGTATAGGCCTCGCGGGGATGCTCGAACACCTCCCGCGCCGGGCCTTCCTCCACCACCGTGCCGTTGCGCATCACGAGGATGCGGCTCGCCAGCGCCGAGACGACGCGCAGATCGTGGGAAATGAACATGTAGGTGAGGGAGCGCTTGCGCTGGAGCGCGCGCAGCAGATCCACGATCTGCGCCTGCACCAGCATGTCGAGCGCCGAGGTGGGCTCGTCCAGCACCACGAAGGAGGGCTCGAGCGCCATGGCGCGGGCGATGGAGATGCGCTGGCGCTGGCCGCCGGAGAATTCATGCGGATAACGGAAGCGGCTCTCCGGATCGAGGCCCACGTCCTGAAGCGCCGCGATCACCCGCGCCTCCCGCTCATCCTGCGAGAGCTTGCGCTGGTGGATCAGCAGGCCCTCTTCCACGATGTCGGCCACCGACATGCGGGGGGAGAGCGCGCCGAACGGGTCCTGGAAGACGATCTGCATGTGCGCCCGCAGTGGCCGCATGCCGGCGAAAGAAAGCCCGTCCACCCGCTGGCCGAGGAAGGCGATGGGCCCCTTGGAAGAGATGAGCCGCAGCAAGGCGAGGCCCAGCGTCGTCTTGCCCGAGCCGCTCTCGCCTACGACGCCCAGCGTCTCGCCCTCGTGGATTTCCACGCTCACGCCGTCCACCGCCTTCACATGGCCGACGGTGCGCCGCAGGATGCCGCGCTTGATGGGGAAATGGACCTTCAGGTCCTGCGCCGAGACCACCACCTTCGCCTCCGGCGCGGCGGGGGCGGGATCGGGCTTCGGCTCCGCCTTCAGCAGCGCCTGCGTATAAGGGTGCTTGGGGTGGAGGAAGGTCTCTTCCGCGCCGCCCTGCTCGACGATCTCGCCTTTCTGCATCACGCACACCCGGTCGGCGATCTTGCGCACGATCCCGAGGTCATGGGTGATGAACAGCATGGCCATGCCGAGCCGCGCCTGAAGATCCTTCAGCAGCTTCAGGATCTGCGCCTGCACGGTGACGTCGAGCGCGGTGGTGGGCTCGTCGGCGATCAGCAGGTCCGGCTCGTTGGCGAGCGCCATGGCGATCATGACGCGCTGGCGCTGCCCGCCGGAAAGCTGGTGCGGATAGGCCCCGAGCCGGCTTTCGGGATCGGGAATGCCCACCTCGTGCAGCAACTCCAGCGTCCGCGTGCGCACCGCCGTGCCCGAAAGGCCGCGGTGGAGGATCAGCATCTCGCCGATCTGGCGGTCGATGGTGTGCAGCGGGTTGAGCGAGGTCATGGGTTCCTGGAACACCATGGTCACGTCATTGCCGCGCACCGCCCGCAGTTCCCGGTCGGAGGCGGTGAGGAGGTCGCGCCCCTTGAACAGGATGCGCCCCGACGGATGGCTGGCGGAGGGATAGGGCAGCAGCTTCAGCACCGAGAGCGCCGTCACCGACTTGCCCGAGCCCGACTCGCCCACCAGCGCCACCGTCTCGCCCGGCTTCACATCGAACGACACGCGATTGACCGCGATCTGCTCCCGTCCCTCGCGGCGGAAGGCGACGGAGAGGTCCTGCACGGAGAGGAGGGGGGCGGAGGTCTCTGTCATGGTTGCCCCAGAATATCGTCGAGCGTGAATGGAGTGACGCCGAGCCGACGTAGATCGTCCGGAAGCGCGATGCGCTCGTCCTGCGTGATGAAGACGCTGCATTGCGCGATCTGCGCCGAGGCGACGTGGATGGCGTCCGGCAGGCGCAGCGAGTGCCGCCCCGCCCGCAGGCGCGCAGCCGTGGTCAGGACATCACGGCCGACACTGACGGTCTCGAAATACGGAGCTGGCGCGATCATACCCTCGTAGGCGTCCGCAAGAGCCTCATCATCCCGCTCCATGGGCTTCACGAGGACTTCTGCCAGTGTGATCTCACTGGTGACGCCAATGATCGTACCGGCCTCGATACCTTTCAATATCCACCATGCGTGGTCCGAATGGGCACCGGTCATCTCGAACGCCGCAATGAAAACATTGGTATCCAGATAGACCCTCGGAACGCTCATCGGCGATCCCATTCGTCCCGCAGGGCGCGGACGTGGGCGACAACGCCCTCCGGCGTTTCGAACCGTGTCTGACGCAGGTGCCGCCAGCGGCTGAAATGACCTTCGCGGGCCATTTCTCCGGCGGGCGGCGCAGCCGTTTCCCGTTCCAGCACGACACGGACGGAGCTTTCGTCCTCGACCGCGGCCCGCAGATCGTCCGGCAATTTCTCGACGGGGTAATGCTCGCGCACGATCCGGTTCATGGCTCGGCCTCCGGGCACCAGTCTAGCACACTCACGCGAACGTCTTGCGCGGGTCGAAGGCGTCGCGGACGGCTTCGCCGATGAAGATGAGCAAGCTCAGCATGATGGCGACCGTGAAGAAGCCGGTGAGGCCGAGCCAGGGGGCCTGGATGTTGGCCTTGCCCTGCGAGAGCAGTTCGCCCAGCGAGGGCGAGCCGGGGGGCAGGCCGAAGCCGAGGAAGTCGAGGGCGGTGAGCGTCATCACCGAAGAGGAGAGGATGAAGGGCAGGAACGTGAGGGTCGCCACCATGGCGTTGGGCAGGAGGTGCCGCATCATGATGGTGAAGTTGCCCACGCCCAGCGCCCGCGCCGCCTGCACATATTCGAAGTTGCGGGCCCTGAGGAATTCCGCCCGCACGAGGCCGACGAGGCTCACCCAGGAGAACAGCAGCAGGATGCCCAGCAGCACCCAGAAGCCGGGCACCAGCACGGACGAGATGATGAGCAGCAGATAGAGGGAGGGGATGGAGGTCCAGATCTCGATGAAACGCTGGAAGAGCAGGTCCACCCAGCCGCCGAAATAGCCCTGCACCGCGCCGGCAGCGACGCCGACCACGGAGGAGATGAGGGTGAGGGCGAGGCCGAAGAGCACCGAGATGCGGAAGCCGTAGATGAGGCGGGCGAGCACGTCGCGGCCCTGATCGTCCGTGCCGAGCCAGTTGTATTCGAGCCCCGCGCAGCCCTTCACGCCCTTCTTCTCGGCCACCGCCGCACACTGCTGCTCGGTGAGCATCCAGGTGGGCGGGGAGGGGGCGGGGGTCGGCAGATCGAGATTGTGGGTGGAATAGGAGAAGTGGATCGGCGGCCAGATCATCCAGCCGCCTTTCTCTGCGATCAGCTTCTGGAGATAGGGGTCGCGATAGTCCGCCTCGGTCTCGAAGTCGCCGCCGAAGGCGGTCTCCGGATAGGCACGCAGCACGGGCGCGTAATAGGCGCCGTCATAGCGGATGAGGATCGGCTTGTTGTTGGCGATGAATTCCGCGAACAGGCTGAGGACGAACAGCACCATGAACAGCACGAAGGACCACCAGCCCCGCCGGTTGTGGCGGAAGTTGGTGATGCGGCGCTGGTTCAGCGGCGAGAAGAAGGGCCGCTTGCGCGGGGCGTCGGTGGCGGGGAGGGCGTTGGCGGTGGTGTCCATGGCGCTCACACGTCCCGCGTCTCGAAGTCGATGCGCGGATCGACCAGCATGTAGGTGAGGTCCGAGACGAGGCCGATGAGAAGGCCGGCCAGCGAGAAGATGTAGAGGGTGGCGAACACCACCGGATAGTCGCGGTTCAGTACGCTCTCGAAGCCGAGCAGGCCGAGGCCATCGAGGGAGAAGATGGTCTCGATCAGCAGCGAGCCGGTGAAGAAGGCCGAGATGAAGGCGCTCGGAAAGCCGGCGATGACGATGAGCATGGCATTGCGGAACACGTGCCGGTAGAGCACGGCGCGCTCGGGCAGTCCCTTCATCCGCGCCGTGATGACATATTGCTTGCGGATTTCCTCAAGGAACGAGTTTTTCGTCAGCAGCGTCATGGTGGCGAACGCCCCGAGCACCATGGAGGTGAGCGGCAGCACGAGATGCCAGGCATAATCGCCAATGCGCTGGGGCCAGCTCATCTGCGCCCAATTGTCGGAGGTGAGGCCCCGCAGGGGGAACCAGTCGAGGAACGAGCCGCCCGCGAACAGGATGATGAGCAGGATGGCGAAGAGGAAGGACGGGATAGCATAGCCGACGATGATGACCGCCGAGGTCCATACATCGAAGCGCGAGCCGTCCCGCATGGCCTTGGAGATGCCGAGCGGAATGGAGATGGCGTAGGTGAGCAGCGTCATCCAGAGCCCGAGGGAGATGGAGACGGGCAGCTTCTCCGCGATGAGGTCCAGCACCGAGATGTCGCGGAAATAGGAGCGTCCGAAGTCGAACCGCACATAATTCCAGATCATCAAAGCGAAGCGCTCGGCGGGGGGCTTGTCGAAGCCGAACTGCTTTTCCAGCTCCTTGATGAAATTGGGGTCGAGGCCCTGCGCGCCGCGATATTTCGAGGCGTCCGCCCCGCCGCCGCCGGCACCGGGCGCCTGCGCGCCGCCCGCGAAATCGCCGCCGCCGCCGGAGACGCGGGCGGTGGCGGAGACGTCATCGCCTGTCAGCTGCGCGATCACGCGCTCGACGGGGCCGCCGGGGGCGAACTGCACGACGACGAAGGACACCAGCATGATGCCGAGGATGGTCGGCACCATGAGCGCGAGACGGCGGACGATATAAGCGAGCATCGGGTCTCCGGAACTGGATGGACCGTGCGGTATCCGACGGCGCGGCGTCAACCGTCCTTTTGCGGAGACGCCGGGCCGGGCTCCACCACGGGTGGCGGATCGGCAATGCCTTTGCGCCACCACCAGGTGTCGGGTGTGCCGCGGTCATATTTCGGCTTCACCGCAGGGCGGTCGAACACGTCCCAATAGGCGATCCAGAAGGACGCCTTGTTCCATTGCGGCACCCAGTAGCGGCCCGCCCGCAGGACGCGATCGAGCGCCCGGCAGGCGGTCACGAGGTCCGCGCGGGTCTGAGCGGCGATGGCATCGGCGATGAGGGCGTCCACCACCTTGTCCGAAATGCCCGACAGATTGTTGGAGCCGGGCAGGCGTGCGGCCTCCGAGCCGAAGTAGGCGCGCAGTTCGTCGCCTGGATTGAGCGAGACCGAATAGCGGCGCACCACCATGTCGAAATCGAAATCCTTCAGGCGCGCCTGATATTGCGCCGGATCGACGATGCGGAAGCTGGCCTCGATGCCGAGCAGCTTGAGATTGGCGATGAAGCGCGAGGTATGCCGCTCGAAGGCGCCGTCATCGTCCAGGAACTCGATGGTGAGCGCGGTCCCCTTGCCGTCCACCAGCCGGCCCTGCTGGATGGTGTAGCCGGCGTCCTTCAGGAGCGCCGCCGCCCGCCTCAGCAGCGCCCGGTCCTGCCCCGAGCCGTCGCTGACGGGCGGCACATAGGGTTCGCCGAACACCTCGGCCGGGAGCGCATCGCGGAAAGGCGCGAGCAGCTTCTCCTCGGCGGGGGAGGGGAGCCCCTTCGCCATCAGGTCGGAATTCTGGAAGAAGGACCACGTGCGTTCGTACTGGCCGAACATCAGGTTCTTGTTGGTCCACTCGAAATCGAAGGCCAGCGCGATGGCTTCGCGCACGCGCGGATCGAGGAATTTGGCCCGCCGTGTGTTGAAGAACCACCCCTGCGCGCCCGAGGGCGTCTCGTCGGGCAGCACCTCGCGCTTCACCCGGCCGGTCTTGAGGGCGGGGAAGTCATACTGTGTGGCCCAGGCGCGGGAGGTGAATTCCTCGCGGAAGAGATAGGCGCGGGCCTTGAAGGCCTCGAAGCCCACCTCCCGGTCGCGGAAATATTCAAAGCGCAGCACATCGAAATTGTGCCGGCCCCGGTTCACGGGCAGATCGGCCGCCCAATAGTCCGCCACCCGCAGATATTCGATGAAGCGCCCCACCTCGAACCGCCCCACCTTGTAGGGGCCGGAGCCAAGCGGCGGGTCGAGGGTCGTCTCCTCGAACTTGTGCTTGCCGTAATAGGCCTTGGAGAAGATGGGCAGGGTCGCCGCATAGCTCGGGACATCTCGAGGGCGCTGGGCGGTGAAGGAGAGCACCACGGTGCCCTTGTCCTCCGCCTCGGCGCCGGTGAATTCCCGCAGCGCCTGCCGGATCAGCGGATGGCCCTGCGCCTTCAGGGTGTTGAGCGAGAAGGCGACATCCTCGGCGGTGAGCGGCGTGCCGTCGTGGAAGCGCGCCTCGGGGCGCAGCCGGAAGCGATAGGTGCGCCCGTCGTCCGAGATGCTCACCGACGAGGCGACAAGTCCGTAGACCGCATCCGGTTCGTCCGAGGCGCGGACCATCAGGCTGTCGAAGATGAGCGCGATACCCTGTGCGCCGTCGCCCCGCAGGATGTAGCCGTTCAGCGAATTGAAGGTCTGGAACGACTGGTTATAGGCGGCGGTCGGCCCGATCTGCGAGAAGGTGCCGCCCTTTGGCGCGCCCGGAAACACATAGTCGAAATTCTTGAAGTCCTTCGGATATTTCAGTTCGCCGAAGGACGACAGGCCGTGCCGCTCCACCGCCGGGGCGGCGGCGCCGCCCTCGCTGGCCGGTGCCGGCGGCGGGGTCTGCGCCCGCGCCCGTCCGGCGCCGAGGCCGGGCAGGAAAGCCGCCGCCCCGCCGGCGGCGGCGAGGCGCAGGAGGGTGCGACGGTCCGTGCCGGCGCTCAATTGCCGCCTCCGATCTTCGCGGCCTTGGCCGCGTCCCACCACCAGATGTCGGGGAACTCGAAGGAATATTGCGGCAGCGCCGGCGGGTGGGCGAAACGGTCCCAGCGGGCGGTACGGGTGAAGCCGAGCGTCCAGGCCGGGATCACATAGTCGTTCCACAGGAGCACCCGGTCGAGCGCGTGAGTGGCGGCGACCAGTTGCTGGCGGTCGGTGGCATAGATGATCTTCTCGATCAGCGCGTCCACCGCCGGATCCTTGATACCGGCATAATTGCGCGAGCCTTCGCGGTCCGCCGAGTCCGAGCCCCAATAATCGCGCTGCTCATTGCCCGGCGAGAGCGACTGGCCCCAGCCGGAGATGATCATGTCGAAGTCACGCGCCCGCACGCGGTTCACATATTGCGAGCTGTCCACGAGGCGCACGGAGGTCTGGATGCCGAGGCGCTCCAGCGCCGGCTTGTAGAACAGGGCCACGCGCTCGAAGGCCGGGCTGGCGATGAGGATTTCCAGGGTGAAGGCGTCGCCCTTGGCGTTGACGAGCTGCTTGCCCTTCACCTGCCAGCCGGCCTCCTTCAGCAGGTCCGCCGCCTTGCGCAGGTTGGCGCGGCGGTCCTGTTCGGAGGGGTTGTCCGGATTGGTGTAGGGCGTCGTGAACACGCCGGGCGGCACCTTGTCCTTGACGCCGTTCAGGATGTCGAGCTCGGCCCCGGTGGGCAGGCCCGAGGAGGCCAGTTCCGTACCGGAGAAGAAGCTGCCGATGCGCTTGTACTGGTCGAAGAAGAGGGTGTGGTTCATGCCGTCGAAGTCGAGGGCATAGTTCAGCGCGCGGCGCACGCGCGGGTCCTGGAACTTGGCCCGGCGCAGGTTCGGGATGAAGGCCTGCATCACGCCGGAGGCGCGGTTCTCGAACATCTCCAGCACGACCTTGCCCTGCTGCTTGGCCGGGAAATCGTAGGAGGTGGCCCAGTTCTTGGCCGAAGGCTCGATGCGCCAGTCGTACTGGTCGGCCTTGAAGGCTTCGAGCGCGACGGTGTCGTCGCGATAATATTCGTAGCGCAGCTCGTCGAAATTGTTCCGCCCGACGTTCACCGGCAGGTCCTTGCCCCAATAGTCCTTCACCCGCTCGTAGACGATGGTGCGGCCGGGAACGAAGGACTTGATCCTGTAAGGGCCGGAGCCGAGCGGGGCTTCCAGAGTGCCCTGCGTGATGTCGCGGGCCTTGCCGTTGGCGTCGGTGCCGGTCCACCAGTGCTTGGGCAGCACCAGCAGTTCGCCGACGATCTGCGGCAGTTCGCGATTGCCGCCCTGATCGAAGGTGAAGGTCACCTCCCGCTGGCCGGTTTTCTCCACGCTCTTCACGTGCCGATAGTAGAAGGCCTGACCGGGGTTGTTCTTGGTGAGCACCTGGAAGGACCACACCACGTCATCGGGCGTGATCGGCGTTCCATCCTGCCACTTCGCCTCCGCGCGCAGCCGGTAGGTGACAGACGAGAAGTCCGCGGGATAGCTCAGGCCCTCGGCGATGAGGCCATAGGCGGTCGCCACCTCGTCCCGCGACTGGGTGGTGAGCGTGTCGTAGATGTTGCCGATGCCCGCGCCCACGGTGCCGCGTGGCACCACGAAATTGAAGCTGTCGAACGTGCCGTCCTCGGCGAAACGGACGACGCCGCCCTTGGGGGCATCCGGGTTCACATAGTCGAAATGCTTGAAGTCCGGCTTGTACTTGGGCTCGCCCATCAGCGAGGTCGCGAAGCGGAACGGCGCCGGGGCTGCGGCCTGCTGGGCTTGCGCGAACGCCGGCGCGGTGCAGGCGAGGATGGCGGTGGCGAGGGCGATCCGGCGGATCTTCACGAGCATCGACGACTCCGGGCTGCTGGCCGCCGGGCGGCGGCCCGCGAGGACAGACCGCATATCACGCCTGACGCGACGGCAGAAACATGGCGTGATCAGCGGGAAATGATAGCGGAAGATCCGTTGCCGCACGCATTTTCCCCGCACGTGAACAGGAAAAAGGCCGGTCTCCTCGCGGAGCCGGCCTGCTGTGACATTTGCGTGAGGCGGCGGGTCGGTGCCGCAGAGCAGCCCCGCCGGGGTCTCACTTCGCCGGTGCGGCGTCGGCGGCCTTGGGCAGCGGCAGCGGGCTGTGGGAGAGGGTGTTGAGATAGGCGATGAGGTCCGCCCGCTCGCTCTCCTTCGGAATGCCGGCGAACGCCATGGCGGTTCCGGGCACATAGGCCTTCGGGTTGGTCAGGAAGGCGTTGAGATCGTCGAAGGACCAGTCGCCACCCTTGCCCTGGAGGGCCGAGGAATAGGCAAAGCCCGCGACGCTCGCCTTCTTGCGGCCGACCACCCCATAGAGATCAGGGCCGACCTTGGCACCGGCACCTTCCGCGAAATTGTGGCAGGAGGCGCAACGCTTGGCGACGTTGGCTCCCTTCTCCACGGAGGCGGTGGGCAGCAACTGGGCGATCGGCACCTCGGCCGCCGCCTTGGGGGCCGCCTGGCCGGTCGCGCCGCCTTCCGGCACCGCGATCTCGTAGCCGGGCTTGGCCGGAGCCTCGGGCGTGAAAAGGATTTCGGACACGATGCCGAGGCCGAGCGTCAACGTCAGCGTGCCGAGCACCGCGCCTGCGATCTTGTTTAATTCAAAACTATCCATCGACGCTTCGCTCCCCCGGAGCCCTAATTCCTCGCCTGAGATCGGGGCGTGCAAACAGGCTTTGCCGCACGGTTTTACGCGGCGGCAGCTTGGAACTAATCACTTTGAAAGATGCCGTGCAACTCGTATAAGGCGCGCCCCAATGCCGCGTGTGGCGGGTGCGCCGCAGCAAAATTCCTTGAGCTGGAACATGGCCTTCTCCGCCTCAGACGTCCTGGTGCTCATTCCTGCGCGCCTCGCGGCCTCCCGGCTGCCGGGAAAACCGCTCGCTGACGTGGGCGGACGGCCCATGATCGTCGAGGTTGCGCGACGTGCGGTCGCAGCCGGCATCGGTCGCGTGGCGGTGGCCACCGACGCGGTGGAGATCGCGGACGCGGTGCGCGCCGCCGGGTTCGAGGCGGTGATGACCCGCGCCGATCACCCTTCCGGCTCCGACCGCATCTTCGAGGCGCTCGGCGTGCTGGACCCGGACGGTGCCGTTCAGGTGGTGGTGAATGTGCAGGGCGACCTGCCCACCATCGCGCCCGAGACCATCCGCGCGGCGCTCGTGCCGCTGGAGGAGGGGCCGGCGGACATCGCCACCCTGACCGCCGTCATCACGGAAGAGGGCGAGCGCACGGACCCGAACGTGGTCAAGGTGGTGGGTACGCCGATCGGGGAGAATCGCCTGCGCGCGCTCTATTTCACCCGCGCCACGGCGCCCACGGGCGAGGGGCCGCTCTATCACCACATCGGGCTCTATGCCTATCGCCGTGCCGCGCTGGAGCGCTTCGTGTCGCTGCCACCCTCGCCGCTGGAGAAGCGCGAGCGGCTGGAGCAGTTGCGGGCGCTGGAGGCCGGCATGCGCATCGATGTCGCGGTGGTTGACGCGGTGCCGCTGGGGGTCGATACGCCCGAGCATCTCGAGCGGGCGCGCGCCCTGCTCGCAAGCAACGATAACTGAGGAGCAAGGCATGAACCGCCGCATCGTGTTCCAGGGCGAACCGGGGGCCAATTCCCACATCGCCTGCCGGGAGGTGTTTCCGGACTACGAAGCGGTGCCGTGCCCGACCTTCGAGGACGCCTTCATCGCCGTGGACAACGGATCGGCGGAGCTCGCCATGATCCCCATCGAGAATACGGTGGCGGGGCGCGTGGCGGACATCCACCACCTGATGCCGCGCTCCTCGCTCCAGATCACGGCTGAGTTCTTCCTGCCGCTCTCCCACCAGCTCATGGCGGTGAAGGGCGCGAGCCTCTCCACCATCAAGACCGTGCAGAGCCACGTGATGGCGCTCGGCCAGTGCCGCAAGGCCATCCGCACGCTCAATCTCACCGCCGTGGTGGGCGGCGACACCGCCGGCTCCGCCCGCGAGATTGCGGACGCCAAGGACATCACCCGCGCCGCCATCGCCCCCCGCCTCGCGGCGGAGATCTATGGGCTCGACATCCTCGCCGAGAACATCGAGGACGAGGCCCACAACACGACGCGCTTCATCATCCTGAAGCGCGAGGCGGACTGGGCGCCGGCGGGCAACGGTCCGGTGATGACGACCTTCGTGTTCCGCGTGCGCAACGTGCCGGCGGCGCTTTACAAGGCGCTGGGCGGCTTTGCCACCAATGGCGTGAACATGACCAAGCTGGAGAGCTATCAGCTCGACGGCGAGTTCACCGCCACCCAGTTCTATGCGGACGTGGACGGCCATCCGGACGACCGGAACCTGAAGCTGGCGCTGGAGGAACTGGCCTTCTTCTCCCGCGAGATGCGCATTCTGGGCGTCTATCCCGCCCACCCCTTCCGCACCACCCGCTCGCCCAAGCCGGAGGCGTGAGGCGCGCTGCGGCCCTCAGTGGTCAAAGCGGAGCGCAATGCGGGCCCGCCCGCTGCTCTGGCCGAAAGTGACGTGGTCGGAGAGCTTCTGGATCATATAGGCGCAGAAGGCCGCCACCTCCGCGTCATCACCCAGAAGGGCCTCGGGCGAGGGGCGCGCCTTTGGCGGCTCCAGCACCGCGCCGTCATAAAGCAGGAAAACGTCGAGGTGCGTCTCGTCGAAGCGGGCGCGCACCTCCACCTCGCCGGTGGCGATGCTGTTCTCCAGAAGCAGCTCCAGCGCCTGGGCGCCCACCGGAATGGCGGCGGCGATCACGTCGCGCCGCGCACCCCAGAGATCCCCTTGGCGCTCGAGGAAGTCGCGCATGGTCGGGTAGGGATCGGTGCCGAGACCGGCGGTAAAGCCGGACTCCTGCGAGATGCCGATCCGGAAGATGAGGTTGAGCACGATGGCGCAGAAGGCGCCGACGCTCATGGGGGTGGAGACCAGAGGCTGGATCCAGCCCGGAAACTGCCCCTTGATGGGCAGCAGCGCGACGGACAGAGCCGCGAGGATCGACAAGCCGACGAGAAACACCCGCCGCTCGCTGAGACGGCGGGAAAGGATCAGCTCCATGCCCGCCACCAGCAGGTAAGCGGTGGTGTAGATGAGGATGCCACCCACCACGGGCGCGGGAATGAGGGTGAGCGCCACGATGGCCTTCGGGAAGAAGGCGGTGGCGAAGATGAGCGCGCCGGCGACGAAGCCGATGATGCGCGCGGTGGCCCCCGTGGCGAAGGCAAGGCCCACTGCCGAGGATGACAGGCCCGACTGGAAGCCGGAGACGAGGCCGTTCAGCACGTTGCCGATGCCGGATGTGGTGACGGCGCGGCTCGCCGCCCGCATGTCCGCCCGCCGCCATTCCGCATCGTTCATCTTTTCCAGCGAGACGGTGATGCTGAGCACGTCCACGATGTTCAGCATCACGCTCAGTGCCGCCAGCGGCAGCAGGGAAGGGGCGATCTCGAAGGCGGGCAGATGCAGCGAAGGCAGTGCCACGAGCGGCGCCGAGGCGAGCAGCGCCGCGCCGCCCGGCTGCTCGATGCCGAGCCAGGCGGCGAGCGCCCAGCCCGAGGAGGCCCCTATCAGGACGGCGAAGATCTTGATGCGCCGGGGCGTGAAAATGGCGATGCCGACGATGAGCGCCACGGTCACGAGGCTGACGATCAGCGCATTGTCGTCCACCACGCTGCTGCCCCGGTCGAGCCCGAGCGCGCGCCGGAGCGCCGGTTCCGCCAGCGAGATGCCGAGCGTGGTCACCGCGACGCCGCAGACCTCCGGCGGCAGCAGCACCCGAAGCGGGCGAACGATGCGGGCGATGAACAGTTGCGACACGCCCACCAGCAGCGTCATGGCCGCCATGAGCCCGACGCCGCCCAGGGTCAGCGCCTGGATGGCCAGCGGCAAGGCGCCGGGCGAGGGCACATGGACGATGAGATAGCCGCTGCCGACCCGGGAGCGCGCGCACTGGAGCATGGTGGCGATGCCGATGCACAGCGTGCAGGCGGTGAGCACTGCATTGGTCTCGGGCTGCGATAGCCCGACCTGGCTGGCCGCCACCAGCGGATAGATCAGGAAGGTGAGCGCCAGCATGGCGTGCTGGCCCGAGAGGGCGATAAGCGCCCCGGCGGGAACCTTGTCCTCGAGCCCGAACACCAGCGCCGGCGGCCGGCGGCGCGGCCGGTGGGGCGTGCCGTGTTCCAGCATCACGAGGCGGCGGAGACGGTTGAGGAGCCCCTGCGGTCGCTTGGCTGGCGAGGCGCCCGGAACAGGCGTCATGCGACAGGCTCCCTCACTGGCCGGCTCTGATCCGCACCGATCAGGCGGTGGCGCCTTCCACGAAGGCGCGGATGAGATGGTGGGCGATGGCCACGGGCGGCGGGGCGAACAGGCCGTCCGGGTGGGTGCGCGTCAGCATGGCCGCAGCCTCGGCGCGGTCGAACCAGCGGGCGGCCTCCAGTTCCAGCGGATCGATCACGATGTCCGTGGACGTCGCCTCTGCGAGACAGCCGATCATGAGCGACATGGGGAAGGGCCAGGGCTGGGCGGAATGATAGGCGACCTTGCCCGTGGTGATTCCGGCTTCCTCGAAGGTCTCGCGCCGCACCGCCTCCTCGAAGGTCTCGCCCGGCTCCACGAAGCCGGCAAGACACGACCACATGTTGGGGGCAAAGCGCGGCTGGCGGCCGAGCAGGCACTTGTCGCCGGAATAGGTGAGCATGATCGCCACCGGGTCCGTGCGCGGAAAATGCTGGCCGCCGCAGGAGGGGCAGTCGCGCCGCCAGCCCGCCTCCACCACGCGGGTGGGGGCGCCGCAATTGGAGCAGAAGCGGTGACGCTGGTGCCAGGCGCCCAGCGCCTTGGCGCAGGCGATGGGGCCGAGATGGCGGGCTTCGACCAAGCCGCCCACGGCGATGCTGCGCAGATCGGTGACGATGAGGCCGGCGGCCTCCATGCGCTCGCGATTCTCGACAGGGAAGAAGAGGCCGAAGCGGGGGGCGCCGTCCTCAAGGCCGAGGAAGAGCGGCTCGCTGCCGCCCCAGTCCTGCGCCTCGGGAAGGGAAAAGAGGGGGCCGTGGACCTCTCCCTTTCCCGCTTTCAGCGCCACGAGTTCCCCACCCAGGAGATAGGCCTGGGCATCGGAGCGCCGGGCGAGGGCGTCCGCCTCGCCCCGACGCTGGGCCGCACGATCGAGGGGATTGCCCACATAGCCGAGAGCCGGCCACGGGCCGAGAGGGGAAGACGAGGACGCGAGCATGGAGCCTGAGAACTGAGGGCGGGAGGCCTGCGCCGGACCGTGGCACGCCGGCCCGATGGAGGCAAGCGCCTCAGGGCAGGCGGAGACTGGCCTTGAGCCGGCTCACGAACGCGCTCCGGGCATCCTCTCCATAGGGCATTCGCGTGCCGGCCCCGAACACCGGGCCGGGCCAGGCCGCATCGCCCGCCGTGCGGCCGACGATATGCACGTGGAGCTGCGGCACCATGTTGCCGAGCGCGGCCACGTTCAGCTTCTGCGCGCCGCTCACCGACTTGAGCGCGGAGCTGACGGTGGCGATCTCTTCCATGAGCGTCGCCCGGTCCTGCGGGGCGAGGTCGATGATCTCCACCCGCGCGGCCCGGCGAGGGATCATCACCACCCATGGAAAGCGCGCGTCCTCCACGAGGCGCAGGTGGCAGAGCGGCAGGTCGCCGAGCGCGGGGCCATCGGCGGCAAGGCGAGGATCGAGCGTGAACGAATCGGTCATGGCCGCACTTGAGGAAGAATCGAAAGCCGGCGCAAGGCGGGCTTGCCATTCGGCGCGTGGGCGACGATATAGGGGCCGGGAGGTTGGCGGTGGACGAGCCACTCGCCAACCGGGTCAGGTCCGGAAGGAAGCAGCCCCAACGAGCCCGGTCTCGGGTCTCTGTCCAGCCTCCCACCTTCTCCACGCATGGGCATGTCATGTTCCAGTGGATGACGCGGGCCCGCCGGCCCGAACAGAGCGCGGCCATCGTGCTCATCGTCACCTCGGTGACGGCCGCCGTGCGCTTCCCCCATGACACGACGACCGATCTGGCGTTCTGCGCGATCGCCCTTGCGCTCGGGATCGGTGGCGCGTGGGCGCTGCTGCGGTTCGGCCGGTCGCGGGACGGGGCGTGAATATCCGTGCGGCGGATGGGCATGGCCCGCGCCGGAATGATATGAAGGCGCCATGAGCGCCGACACCCCCGAAGATATGCCCGCCTTCGACCTGCCCGCCGCGACGCCCGCTCCGGCGCCGCAGGCCGCGCCCTATCGCGTGCTGGCGCGCAAATACCGGCCGCAGAATTTCGACGACCTGATCGGCCAGGAAGCCATGGTGCGGACGCTCTCCAATGCGTTCGCCTCCGGCCGCATCGCGCAGGCCTATATCCTCACGGGCGTTCGCGGCGTCGGCAAGACGACCACCGCCCGCATCCTCGCCCGCGCCCTCAATTACGAGCCCATGGACGGCAGCCCCGGCGGCCCCTCGCTCGACCTCTCGGTGTTCGGCAAGCACTGCAAGGACATCATCGAGTCGCGCCATGTGGACGTGATGGAGATGGACGCCGCGTCCAACACCTCCATCAACGACATCCGCGAGATCATCGAAGGCTCGCGCTACCGCCCGGTGATGGCCCGCTACAAGGTCTACATCATCGACGAGGTGCACATGCTCTCCACGGCGGCCTTCAACGGGCTGCTGAAGACGCTGGAAGAGCCGCCCGAGCATGTGAAGTTCATCTTCGCCACCACGGAAATCCGCAAGGTGCCCGTCACCGTGCTCTCCCGCTGCCAGCGCTTCGACCTGCGGCGCGTGGAGGCGGGCGTGCTGGCCGCGCATCTGTCGCGCATCTGCGCGAAGGAGAACGTCTCGGTGGATGCCGAGGCGCTCTCCATCGTCGCCCGCGCGGCGGAAGGCTCGGTGCGCGATTCGCTCTCGCTGCTCGATCAGGCCATCGCCCATGGCGGCGGCGCGGTGACGGGCGAGGAGGTCCGCCGCCTGCTGGGCCTTGCGGACAAGGCGCGCGTCATCGACCTGTTCGACGCGCTGATGAAGGGCGACATGCCCCGTGCGCTGGCCGAATTCCGCGATCAGTATGATTCGGGCGCCGATCCAGCCGTGATCCTCACGGACCTCGCCGAATTCACCCATCTCGTCACCCGCCTCAAGATCGTGCCGGATAGCGCCTCCGACGCCTCGCTGGTGGAGGCCGAACGCATCCGCGGCGTGGAGATGGCGGAGGCCCTGTCCATGCGCGTGCTCTCGCGCACCTGGCAGATGCTGACCAAGGGCATCGCCGAGGTGCAGCAGGCGGCCAAGCCCGCGCAGGCCGCCGAAATGGTGCTGGTGCGCCTCGCCTATGCCGCCGATCTGCCGACGCCCGACGAGGCGTTACGCAAGCTGAAGGACATGCCGGCGCCGGAGGCCTCCGCGCCCCCGTCTCCGCCTTCGGGTGGCGGCGGTGGAATGGGCGGCGGGGCGATGACCGCCATGGCCGCCGGCGGTGGCGCCCGCCTCTCGGTGGCGGCCCGCTCGGAGCCCGCGCCCCAGCGGGTGGCGGCGGAGCCCGTCGCCGTGGCCGGCCCGCAGCTTTCCAGCCTCGCGGATGTGGTGGCGCTCGCCACCCAGAAGCGCGACCTCATGCTCAAGCATGCGGTGGAGAGCCACGCCCGCCTCGTGCATTTCGAGGAAGGGCGCATCGAGATTTCCATGGCGCCGGGCGGCGATCCGAACCTCGTTCAGGATCTCTCCCGCAAGCTTGCCGAATGGACCGGCCGCCGGTGGCTGGTGTCGCTATCCTCCAAACAGGGCGAGGCGACGATCGCGGAAATCGCCCGTGCCGCCCGCGAGGAGCGGGAGGACGGCATCCGGGCCGAGCCGCTGGTGGCGGCCGTGCTCTCCCAATTCCCCGGTGCGCAGATCGTGGACGTGCGCATCAAGGAAGAGGTGCCGGAAGCCACCCTGGCACCGGTGGAGGAAGTCGACTCGGGCCCCGATGCCGACGAGGACGGGCTTTCACCCTTCGACTGACGGCGGAGGACGCCGCCGTCTCTTGTAAATCCGGCTCCGGTGGGGTGCCAGATTGGTGCGTGAAGAGATCTTTGCTTCCCCGACGCTCCGCGTCGTGCGGGGCGCCGGGGACCGTTCCGGCCCGGTCGTGGTCACCTTTGAACCCTATGCGGATTTCCCGTCGCTGGACCGCGCGGGATTTGGTGCGGCCTTCTTCGCGCAGCAGGGCATCGAGGCCTTCCATGTCATCCCGGCGCGCAACGACTGGTATCAAGATGCGGACATGCCGGCGGCGCTCGCCGCCATACGGGCGGCGGTGGGCGAGGGACGTCGTCTCGCCACCTATGGCAGCAGCATGGGCGGCTATGCCGCCTATCGTTTCTCGGGTCGCCTCCGGGCGGACGTGGTGCTGGCCTGTTCGCCGCAATATTCCGTCGATCCCGCAAGGGTGCCATGGGAGAAGCGCTGGAAGCGGGCCGCCGAAGGCTTGCGCTTTCCGTTCGATGCCGAACCGGTGCGGCGGGAGGCGAGGGCTTATCTATTCTATGATCCCCGCACCGCCGACCGTCGCCATGCCCGTCTGATCGGGCGGGAGATGCCGGTGTGCCATGTCCGTCTGCCCCATGCGGGCCATCCCTGCCTGCCGCTGCTGCGGGAGATGGGGCTGCTGGGGCCCACGGTGGAGGCGGTGGTCCGGGGGACGTTCGATCCGCAGGCTCTGGAGGCGGAGGTGCGCCAACGCAGCGATCGGTCGCCGCGCTATCTCATGCACAAGGCGCTGGCCCTGCCGCGGGTCTTGCGTGGGCGCCGTGTGCGCCTGCTGGACAGGGCGCTGGCGCTGGCCCCCGACGATCCGTGGGTTTCGCTCACCTATGGCTGGGTGCTGGCCTCCCATCGGGACTGGGACAAGGCGGATGCCCGCTTCCGCAAGGCGCTTGCGCTGTCGCCGGACGATCCGAGCCTGCTCTATGTGTACCGGCGCTTTCTGGAACGCGCAGGCCGCCACGCCGAGGCGCTGGCCGTGCAGGAAGCGATCGTGCGCCGCTTTCCCGAGGCCATCGTCCATGTGGCGGAACTCGATCGGGTCCGGGCGCAACAGGCCCGCAAGGGGCTGCTCAAGCGGCTCATCGCCGCGCTGCCCGGCCGGGGCTCGCACACAGCCCGGCCTTGAATGCGCCCCGCCGCCGACCTATGGCCTTTGTCCTGAACATGCCGGTGCGCTCCGCGCGGCCGGCCACACCGTGACCGGAACCGGGAGACCCTGACGATGCGCGACCTCATGGGCATGATGAAGCAGGCCAAGGAACTTCAGGGCCGGATGCAGCAGGTGCAGGAGGAACTGGAGAATACCGAGGTGGACGGCGCCTCCGGCGGTGGTCTCGTCACCGTGCGGGTGAGCGCCAAGGGCGCCACCAAGTCCGTGCGCATCGACCCGAGCCTCATGAAGCCGGAAGAGGTGGAGATCCTCGAAGACCTCATCGTCGCCGCGCTGGCGGACGCCCGCGCCAAGGCCGAGAAGGTGATGGCCGAGAAGATGCAGGAACTGACCGGCGGCCTGCCCCTGCCTCCCGGCCTCAAGCTGTTCTGATCGCTTTCAGCGCCGGAGCGCGGCGGGGTTGAAGAACAGCCCCGCCTTCAGGCTTTCGGCGATGCGCTCCGCCTTCTCCACGAAGAGGGCGGCAAGCTCTGGCGTGAACATCTCGCCCGTGGTCTGCCGCCACAGCGCCAGCCAGTCGCCGAACAGGTCCGGCGTCAGCGGCAGGGCGCGGTGCATGGCGAGCGGATTGCCCTTGTACTGGCGGCTCGCCAGCATGATGGAGCCCCAGAAGGCGTTGAGCGTCGCCATGTGCTCGGGCCAGTCGTCCACCGCCGCGTTGAAGACCGGGCCGAGCCGCTCGTGCGCTCGCGCCTTCGCATAGAAGCGGTCCAGCAGGTCTGCGATGGTCTGCGGCGTGACGTGATCGTGCATCAGGAGGCCACTTGGGCGGGGGGAGCCTCGCCGCGGCCCTGGATCAGCGCGGCGATGAGATCGCCCTGGCTGACCACGCCGGCGAGCTGGCCCTTGGCGTCCACCACCGGAATGTGGTGCATCCCGCTCTGCGACATGAGCGGCACGAGGGCGGCGACGCGCATCTCGGCGGTGACGGCGGTGACCGGCGTGCTCATGATCTCCTCCACCGTTCCATCCGGCGCCCGCCCGGCGCGGAGTGCCGCGCTGACGCGCCTGCCGAAGCCGAGGCGCGGGCCTTTATGGTCCCAGTCCACCTTGTCCAGCAAGTCGGTCTGGGTGAGGACGCCGATCACCTCCGCCTTGTCGCTGGTCACCGGCAGCACCTTGGTCCGGCCGGACCGCAACAGTTCCATGGCCTCCAGAATGGGGGTGGCGGGAGAGACCGCGAGTACGTGCCGCGTCATGATGTCTCCGCAGGTGAGCCCGTCCGAGCGCCGATCGAACGCGCGGAGCTGGGCGCGGTGCAGGATGTCCTCGAGGTCGGACGGGTCCACGTCGATCAGTTCGTCCGCCTCCCGCAGGGCGGCGATGATGTCCTGATGGGCGAAGGTGGCCGCGCGGGCTTCCTGCGCCGCCGGGGCCGGCGTCTTGAGCGGGGCGAGGTGCGGATAGCGCCGGCGCGTGAGGTTGTTGTAGGCGATGGCGACCGAGAGGATGACCAGCGAATTCACCATCACCGGCCACAGGACGAACGCATAGCCGAGCTTGGTCACCGCCGGGCCGCCCACCACGGCGGTGAGCGCCACCGCCCCGCTGGGCGGATGCACGCAGCGCAGCGCCAGCATGAGCGCAATGGCCCCGCCCACGCCGACGCCTCCGGCGAGGAAGGGATCGGGGATCCACATGGTGGCGGTGACGCCGACGGTGGAGGCCACCAGATTCCCGCCGAGGATCGACCAGGGCTGCGCGAGCGGGCTCGACGGCACGGCGAACAGCAGCACGGCGGACGCGCCCATGGGGGCGATGAGCAGCGGCACGGCGGAGCCCGAGCCGAGCGCGAGACGGGTGATGAAGCCGGTCAGGAAGATGCCGAGCAGCGCCCCGCAGGCGGCGCGGACCTGCTCGGACGGGCTCACCGGCCCGATGGGCGGAATGAGCCGCTTCAGGGTTTCGAGCATGGGGCGCCTCCCGTTCGGCTTGTTTGTTGCCCAATGAATTAGCAGGAAGCCTGATCCGTGGGCAATATTGGCATACGTAATGCCAATGCCTGGGTGCGGCTGGCTGGTCCCGGATTGGCGCTCCGGCGGGTGGCGCGCTACATGACGGGAAGCCGATTTGTGAAAGTGTGCCGCTGATGTCCCGTGCCGTGGCCGGTCCCGAGATCGAACGCCTCATCCAGCTTCTGGGCCGCCTGCCGGGCCTTGGCCCGCGCTCGGCCCGCCGGGCGACGCTGCATCTCATCAAGAAGCGCGAAACGCTGATGGCCCCCCTCGGCCTCGCCTTGCAGGATGTGCTCGGCAAGATCGTCGAGTGTCAGGTGTGCGGGAACGTGGACGTGCGCGATCCCTGCACGGTGTGCACGGACATCCATCGCGATTCGAGCGTGCTCGTGGTGGTGGCGGAGGTGGCCGACCTCTGGGCGTTGGAGCGGGCCAACGCCATCAACGCCAAGTATCATGTGCTCGGCGGCGTGCTCTCTCCGCTCGACGGCGTGGGCCCGGACGACCTCAATCTGACAAAGCTCGTTGAGCGCGTGGGGGCGGGTGGCGTCAACGAGGTGATCCTCGCGCTCGGCGCCACCGTCGATGCCCAGACCACCGCCCATTATGTCACCGACCTGCTGCGCGAGACCGGCGTGAAGGTGACCCGCCTCGCCCATGGCGTGCCGGTGGGCGGCGAGCTGGACCATCTGGACGAAGGCACGCTCTCCGCTGCCATCCGCGCCCGCACGGCGCTCTGAGCGCCCGGCGAGCACGGCCGGAACGGCCTTTTCCCCCTCCCCAGCCCTCCCCCGCAAGCGGGAGAGGGGGCCTGTTGCGCCAACCGCAGCGACAGGCCAAACCCTGGCGGGGAAAGCCCTCTCCCGCTTGCGGGGGAGGGTTGGGAGGGGGCAGGCACGCAAATGGGCGCGAAGCCGACATTCCCGGACGGGCGCCCTAACCCTCAAAACAGAACCGGCCGGGTTTCCCCGGCCGGCTGGTCTCGCGATGACGGATCGGGCTCAGCGGGTGGCGAGTTCGCCCACCACGGTGAAACGGCGCACGGCGCTGTTGTTCTCGATGCGGCCCAGCAGCTTCAGCGCGACGAAGGTGAAGATGGGTTCGCACAGCACCAGCGGCAGGTAGGAGGCGGCGAAGATCGCCCAGTCGTAGACCGGCGTGGCTTCGTTGCCCATCAGCAGCCAGAAGCCGACCATGCTGACGACGCCGGAATAATAGGCCGCGTCGAACTTCAGGATCTGCGCCCAGGAGACGGGCAGCTTGCTCTCGTCGCGGGCGAAGAAGCGCTTGCCGAAGGTCTCGTGCACGGCGATCAGCGGCACCATGAGCGAGAGGCTGTTGACGCCCAGGTGGACGAGGTCCTGCGGCTCGAACAGCGCGCCCTGCAGCAGCAGGCCGAGGGCGAAGCCGAACAGCGTCGGCACGAAGCCGAAGATGAAATAGACCGCTGAAGCTCCGACGAAATGCAGTTCCGACGCGCCCACCGGCAGGTGGAAAATCTCCATGAAGACGGAGAAGAAAGCGGCGGCGAGCACCGTTTTCACGAGGATCACGGGGTTGCGCACCAGCTTGGGCGCATAGGTGGCAAGGGTCGCGATGGCGGCGGCGTTGGCGGCGACGACCTTGGCGGCCGACAGGATGCCGGGTTCGATATGCATGGGAAAATTCCGGATGAAAGAGAACGGGTCAGGGGGCGCGTCTTTGGCGCGGCACGCACGCGCGGCGGCTCAGGCGCTGTCGGTCGTCATGTCCACCCCCATCCGTCCCGCCGACGGCTTCGAGTTCAGTTGCGAGAAGGCAGGTCTCCTGGCTCGCGTCCTGTCCGCGATCGCCTTCCGGGGCGTGCCCGTGGCATGAGGATCGCGTCTTCGGCCGCTTACAGTTGCGGGGGCAGCTCCGGCCTGGGCCTTGTGGCCGCACCGGATTCCCTTTTCACGGCCCCAAAGGGCCGCACCTTCCCGATGACACCTTAGCCAAGCCGATGCCGCGCCGCCACCTTTACGTCAGCTGCGGCAGGCTCAGCCCACCAGATCGAACCACTCGTCCTCGGTGATGGTCTTCACCCCGAGGCTGCGGGCCTTCTCCAGCTTGGAGCCCGCGCCGGGGCCAGCGACCAGAAGGTCGGTCTTGCCGGAGACCGAGCCGGCGACCTTGGCGCCGAGGCGCTCGGCCATGGCTTTGGCCTCGTCGCGGGTCATGCGCTCCAAGGATCCGGTGAAGACCACGGTCTTGCCCGAGACGGGCGACGTTGAGGCGACGGCCTCCAGCGGCTGGGGCGTCACTTCCTTCAGCAGCTCTTCCACGACCTGCCGGTTGTGCGGCTCGCGGAAGAACTCCACCACCGCCTCGGCCACCACGGCGCCGATGCCGTCGATGTCCGTCATCTCCTGCCACACCTCATTGCCCTGCGGCTTGCGGCGGCGGGTGGGCGGGGTCTCCTCGGAGGCCTCCTCCATCTCGGTGGGCATCTCGGCGCCGATGGCGGCATCGCGCAGGGCCTCCACCGAGCCGTAATGGCGGGCGAGCCGCTTGGCATTGGTCTCGCCCACATGGCGGATGCCGAGGGCGAAGATGAAGCGGTCGAGCGCGATGGTGCGCCGGGCCTCGATGGCGGCGAAGAGGTTCTGCGCCGAGGTCCTGCCCCAGCCTTCGCGGTTTTCCAGCTTCGAGAGCGACTGTTCGTTGCGGGCCTGAAGGCGGAAGATGTCCGCCGGCTCCGCGATCAGCTTCCACTCATAGAAAGCGTGGGCCTGCTTCTCGCCGAGCCCCTCGATGTCGAAGGCGTTGCGGGAGACGAAGTGGCGCAGCCGCTCCACCGCCTGCGCCGGGCAGATGAGGCCGCCGGTGCAGCGGCGCACCGCATCCTGCTTGCCGGTCTTGGGGTCCACCTCGCGCACCGCCTGGCTGTTGCAGACGGGGCAGTGGTGCGGGAACTGATAGGCCGTGGCCCCGGCCGGGCGCTTGTCCAGCACCACGGAGACCACCTGCGGGATCACATCGCCGGCGCGCTGGACCACCACGGTGTCGCCGACGCGGATGTCGATGCCCTCGCGGATCTCTTCGCCATTGCCGCCGATGGCGCGGATGTAATCCTCATTGTGCAGCGTCGCGTTGGAGACGACGACGCCGCCCACGGTGACGGGCGTGAGCTTCGCCACCGGCGTGAGCGCCCCGGTGCGGCCGACCTGGATCTCGATGGCCTCGATGACCGTGGTCGCCTGCTCGGCGGCGAACTTGTGGGCGATGGCCCAGCGCGGCGAGCGGGAGACGAAGCCGAGGCGCTCCTGAAGCGCGAGGCTGTCCACCTTGTAGACCACGCCGTCGATGTCATAGCCGAGGCTCGCGCGCTCCGCCCCGATCTTCCGGTAATGGGCCAGCAGCCCCGCCGCATCGGTGACGCGGATGGTGAGCGGATTGGTGGGCAGGCCGAAGCGCCGGAAGGCGTCCACCACCTCATGCTGGCTGGCGCCGGGCGGGCCGGGCTCGGCCTGCCCCCAGGCATAAGCGAAGAAGCGCAAGGGGCGCGACCGGGTGATTTCGGGATCGAGCTGGCGGAGCGAGCCCGCCGCCGCATTGCGCGGATTGGCGAACACCGGCTTGCCGGCCTCTTCCTGCCGGGCGTTGAGGGCGAGGAAGTCCGCCTTGCCCATATAGACCTCGCCCCGGATATCGATGATGTCCGGCACGCCCGCGCCCGTCAGGCGATGGGGGATTTCGGCAATGGTGCGCACGTTGGCGGTCACGTCCTCGCCCTGCGTCCCGTCGCCGCGCGTCGCCGCCCGCACCAGAACGCCGCCCTCGTAGCGCAGGGAGCAGGACAGGCCGTCGATCTTCGGCTCGGCGGTGAAGGCGAGTTCCGCGCTCTCGGCCAGATTGAGGAAGCGCCGCACGCGGGCCACGAACTCCTCGACCTCCTCGTCGGAGAAGGCGTTCTGGAGCGAGAGCATGGGCACCTGATGGACCACCTTGGCGAATTTCGCCGAAGGCGCCGCGCCCACCTTGCGCGAGAGGCTGTCGTCATTCTTGAGCGCGGGGAAGCGCGCCTCGATGTCTTCATAGCGCCGCCGCAGCCGGTCGTAATCGGCATCCGAAATGACCGGCGCGTCCTCCTGATAGTAGCGCGCGTCGTGGGACGCGATCTCCTGCGAGAGTGCGGCATGTTCGTCGGAGGCCTCGGTCGCCGAGAGGTCGGAGACGGCCTTGTCGCGGGTCGGAAGGGCGGGGCGGTTCGCGGTCATGGACGTCTTTTTGCTGGAAGCCGCCCGGTTCAGCAATGGGCGCCTGCAACTGGCGATTGTCTCTTTTTTGTAACCCGTCCAATGTACCTCCCAAGGCAAACGGGGAAACGGCCATGGCGGGGATGAGGAACACCATTCTGGGGGCGGCCTGTCTGGGCTTGGCGGGCTTCGGGGGCATCAGCTCCGCCGCTGCGCAGGCGGCGAGCGACGATGCGGCTCTTGTGGATCGCGGCGCCTATCTCGCCCGCGCGGCCGACTGCATGCCCTGCCACACGGGCGACAAGTCGAAGCCCTATGGGGGCGGCCTGCCCTTCAAGACGCCCTTCGGCGTGATGTATTCGGTCAACATCACGTCCGACCCGCAATATGGCATCGGCAGCTGGACCTTCGACGACTTCAAGGCCGCCCTGCACAACGGCATCCGCAAGGACGGCGCCTATCTCTATCCGGCCATGCCGTTCGACGCCTACACGGGCATTACGGACGATGATCTGAAGGCGCTCTGGGCCTTCGTGCGGCGCATCCAGCCGGTGGCGCAGCCCGATCGGGAAAACGAGCTGAAGTTCCCCTTCAACGTCCGCCTCGGCCTTCTGGCGTGGCGCGAGCTCTTCTTCACGCCCGCCACCTTCAAGCCCACCGCTGGCAAGAGCGACAGCTGGAACCGCGGCGCCTATCTGGTGGAGGCGCTCGGCCACTGCTCGGACTGCCATTCGCCGCGCAACATCATGGGCGCGGTGAAGTCGAAGGACATCTTCACCGGCTCCGAGGTGGACGGCTTCTACGCGCCGGACATTGCTTCCGCCGCGCTCGCCAAAAACTGGACCAAGGACACGCTCTCCCAGTTCCTGCGGACCGGATCGGCGCCGGGCAAGACCTCCGTGTTCGGCCCCATGGCCGAGGTGGTGCACGAGAGCCTTGCCTATCTCACCCCCGGCGACATCGACGCCATGGTGACCTATCTGCTCGACAGCCCGCCGCCCAAGGACAAGCCCGCCCCCGAGGCGGCTTCCCCCTTGCCGCATGATGTCTATGTGCGCGCGGCCAAGAGCTACATCGACAATTGCGCTCCCTGCCATCGCGACGGCGGGGTCGGCGCGGGCGTCGCGGTGCCGCCGCTCGCGGGCAATCCGGCGGTGACGGCGGCCGAGCCCTATAACGTCATCATGGCGGTGCTGGGCGGCCTGCCGGCGGGCGGCACCTATGGTGCCATGCCCTCCTTCGCCGGACGCCTGTCCGACAGCCAGGTGGCGGACCTCGTGAATTACGTGCGCACCTCGTGGGGCAACGGCGGCACCGCCAATGCCACCGCCGGCATGGTGGCCGCATGGCGCGCCACGGCCCATGTGCCGGATTATGGCACGCAGGTCGCTTCTTCCTTCGACTGCCCGAAGGTGGGCGGTGCGCCGGGCAACAGCGGGCCGGACGCCAAGGTGGTCGCCTCGCTCACCCAGATGATCCAGGGCGGCTCGCGGGCCATCGACAAGCTGGCGGATGCCTACACCTCAGCCTCCGGCGACAGCTCGCCCAACGGCGTGGTGGATGCGCTCACCGCCGCTTACTGTCCGGTGGTGGCGGCGAGCCAGGCGCCTGACTGGCAGAAATATGGCGACCTGCGCCGCTGGACGCTGCAGGTGGCCGCCGCCATTTCGCCGCGTCTCGCCTCCGGTACCATTCCGGACGTGCCGGTGATCTGGGCGGTGCCGGCGGGCACGGGCCTCATCGGCCGTGAGCCGGCGAGCCTTGCCGCCAAGCTGGCCTGCCCGGCGAACGACGGCAAGCAAGTGCCCAAGGCGCTCGGGGATGCGGCGGTCGCGCTGCTGGGCACGCCGAAGCCGCCGGTCAGCGGAGATGCCGCCAAGACCTATGCGACGACGCTGGTGCAGCAGAACCCGAAGGCGCGGCGGGCGGATGTGGCGAACGCCCTGATCCTCGCCTATTGCCCGGCGGTGGCGGCGCTGCCCGGCACGTCGATCGCGGAGCAGAACAACCTGCTGAACAGCTTCGGCCAGCAGGTCATCGGCACGCTGCAACTGCTGCCGACGCCGACGGTCGCGGCGAAATAGCCGGCAAACAACCGTCGCGGTGGGGTCAGACCAGTCCCGCCGCGACGTTGACGCCCAGCGCCAGCACGGAGGCGTTGAAGGCATAGGCCACGAGCTGGTGGCCGAGCACGAAGCGGCGCATCCGCGCCGAGTTCACGCTCACGTCCGCCGTCTGCGCCGAGGTGCCGATGGTGAAGGAGAAATACATGAAGTCCCAGGCATCCGGCTCCTGCGAGCCCGGAAAGCCGAGCATGGGATGGCAGTCGACGTCGGGCGCATAATATTCGCGGGCATAGTGCAGCGCGTAGATGCCGTGGATGAAGCACCAGGACAGCGCCAGCGTGCCGATGGCGAGCAGGATGTGCGCTGCCGCCGCGCCGCTGGCATGGGCGGTCGCTCCCGCCTCCATCACCACCGCCACGAGGCTGCTGAAGCTGGCGAGCAGGCAGCCGATGAGGATGGCGGCGGCGCCTTCGTCCTCCTCGGCGGCACGGGCCCGGATCTTCGCCGCATTGGAGCCGTTGACCATATGCAGGGTGAGGATGAGCCACAGCGCGATGCCCGCGTCCCAGCCCACCAGCAGGCGGGTGCGGAAGCTCAGCATGGGCGCGAAAAGCACGATCACGATGGCGACCCCCACGGCGATGGCGAGCCGGCGGTGCAGGCGCACGCCTCGCCGCAAGGCCGCACCCAGGGTCGGAACGGGAGGGGTGGAGCGGGACATGGGAGCCTTTGTGGTGCGGATGGCGTGTTCGTGCGGCATCATTCCCGCGTGTGGACGCGGCGATGTCTTAGCATCGGCCGCCAAGGTCGCCTATGATTGCGCTCCAGGTTGCGGATGGAGGCTTCCATGACGATTCCCAACGATGCGCGGGGCGGCATCGCTCCCGGCGGGCCTCTGCTGCCGGGACTGTCCCAGATGCGGCATTCCTGGGGCTGGTTCGTCGCCCTCGGCGCCGTCTTCATCCTGCTCGGGTTCGTGGCGCTGGCGCATCTCGTCGCTTCCACCTTCGCCACCGCGCTCTATGTGGGCGCGATGATCCTCGTGGCCGGCGTCGTGCAGGTGTTGCACGCTTTCCGGGTGCGGGAGTGGAGCCGGTTCGCGGTGTGGCTCGTCTGCGGCCTGCTTTATGTGGTGGCCGGCGGGCTCATCATGTCCGAGCCGCTGCTGGCGGCCGGCGTCATCACGCTGATGCTCGGCGTCGCCTTCGTGGTGAGCGGCGTGTTCCGCATCGCCGCCGGCCTCGGCGCGCGGGGCACCGACGGCTGGATCTTCATCGTTCTGTCCGGCGTCGTGACGCTGCTCCTCGGGGCGGTCATCATCGCCCACTGGCCGGTGAGCAGCCTCACCATTCTCGGTCTGCTCCTGGGGGTGGAGCTGATCGTGAACGGGGTGGCCACGCTGGTGTTCGGCCTTGCCCTGCGGGGCAAGGGCGTCTGACCCGTGGCGGAACCGCGCCGGGCGAGGGGGGAAGGGGCGCGCACCGGAACCGTGGTGCGCCTGCCGGTGCGTGCGCGTCCCGCGCCCGCACCGCGCGACCTGAGGCTCGATTTCTTCCGCGGCCTGGCGCTGTGGCTGATCTTCCTCGACCACGTTCCGACGAACGTCCTCAACATGGTGACGCTGCGCAATTTCGGCTTCAGCGACGCGTCCGAAATCTTCGTCTTCATCTCCGGCTACACAGCCGCGATGGTCTATGGCCGGGTGATGCATGAGCGCGGCTTCGTCATCGCCTCCGCCCGCGCGCTGAAGCGGGCGTGGCAGCTCTATGTAGCCTTCGTCTTCCTGTTCGTGGTCTTCCTCGCCCAGATCTCCTACGTGGCGGGCCGGTTCAACAATCCGCTCTATGCGGAGGAGACCAACGTCCTGCGTTTCCTCGACGAGCCGGACGTGACGCTCATCCAAGCGCTGCTGCTGCGCTTCAAGCCGGCCAACACGGACATCCTGCCGCTTTACATCCTGCTGATGGCCGCCCTTCCGCTGGTGCTTGCGGGCCTGCTGCGGCGGCCCAATCTCACCCTTGGCCTGTCGGTTGCGCTTTATGCGGTGACGCGCGCCATGGGCTGGAACCTGCCCGGTTGGCCGGAGGAGCATGTCTGGCTGTTCAACCCGCTCGCCTGGCAACTGCTCTTTGTCTTCGCCGGCTGGTGCGCCATCGGCGGATCGGAGCGGCTGGAGCCCGTGCTGCGCTCACGGGTGGCGGTGGTGGCCGCCGGCCTCTTCCTGGTGGTCTCGGCCGTCGTGGTGCTGAGCTGGAGCGTTCCGGCGCTTGATGGTGTCGTGCCGGAGGAACTGGGCGAGCTGATCTATCCCATTTCCAAGACCGACATGTCTCTGCTGCGCTTCTTCCACTTCCTCGCATTGGCGCTGGTGGTGGTGCATTTCGTGCCGCGGGACTGGCGGGGGCTCACCTCGCCGCTCGCCCGGCCCCTGGTGCTGTGCGGACAGCATTCGCTGGAAATCTTCTGCCTCGGCGTCTTCCTCTCCTTCGGCGCCCATCTGGTGCTGGTGGAAGTGAGCGGCCGGCTGTGGGTCCATATGGCTGTCAGTTTGGCAGGAATCGCAATCATGGTTGCGCTCGCCGCCGTGATGTCGTGGTATCATGAGAATGAGAAACGGCGGGGGCCCGAGCGGCCTCCCGGAGGACCGGCATGATCCGCAGGGTCGGGCCATGGATGATCGCACTGGCCCTGGCGTGCCTCACGCCGGGAACGCTGGCGGCTCAGCCGGCGGCGCCCGCCGCGTCCGCCGTCCGGGCCTGCCCCGCGCCTGACCGCTATCTCACGCCCAAGGTGCCGCTGCGCCGGGCGGCGGAGGCGGTGCGCAAGGGCAAGCGGCTGCGAGTGCTGGTCTTCGCCGCCGTTCGCATGCCGGCCATCACCGAGACGGTGGAGGCCAAGCGCTATCCCGCGAGCCTTGCTGCGGCTCTGTCCCAGCGCCTGCCGGGCGTCGATGTCACCGTAACGACCCGCATGGAGCCGCGGGCCGGCGCGGGCGAGAGCCTGCCGCTGCTGAATGCGGCCCTCTCCGCGCCTGTCGCCCCGTCCGGCTACGACCTCGTGATCTGGCAGCTCGGGTCCACCGACGTGCTGAAGGGCACCGACATGTCGGCCTTCGGCACCAAGCTCTCGTCCGGCGTGCAGGCCATCCATGCGCGGCAGGCGGACGCCATCGTCATCACCATGCAGTATAGTCCCCGCACCGACTTCATGTTCGACGCCGGGCCATATCTTCAGGCGCTGCGCTGGACCGTGAAGTCCGAGGGCGCGGCGCTGTTCAACCGCTACGACATCATGCGCTACTGGGCGGAGGAGGGGACGTTCGACCTTTCCGATCTCCAGCCCGGCGCCAGCATGTTCGAGGATGTTCACCGGTGTGTCGGTGATCTGCTCGCCCGCTTCATCACCAACGGCATGGCTGCGCCGGAGACCCAGTGATCCAATGCGTCTGATGTCCCTTTTCCGTCTCGGTGTCCTCGCGCTGCCGCTCACCCTTCCCGCCGTCGCCCACGCCGAAACCCCGGTGTGTTCGACTGTCACCAGCCAGCCGACGCTCCGGTTGCCGCGCGCCGCTGACAAGCTGGCGAAGACCAAGCAGCTCACCATCGTGGTGCTCGGCTCGTCCTCCACGGCAGGAGTCGGCGCCTCCGGTCCGGACCGCACCTATCCGGCGCGCCTCCAGCAGGAACTGGCGGCGCGCTTTCCCGGCACCACCATCACCGTGCTCAACCGCGGCGTGAACGGCGAGGACGCGCCCGAGAACGTGCGCCGCATGGACCGGGACGTCGCTCCGGCGCAGCCGGATGTGGTGATCTGGCAGGTGGGCACGAACGCCCTTCTGCGGCAGTTCGGCCTTGGCAACATCGGCGAAACCATCCGGACCGGCATCACCCAGCTTCGGGGCTATGGCGCGGAAGTGGTGCTGATGGACCCGCAGTACGCCCCCTGGGTGGTGGCGGACCCGGATTCCAAGCCGATGGTGAAGCTGATCGACGACGTGGGGCGCGAGATGAACGTGCCGGTCTTTCATCGCTTCGCGATGATGCAGGTGTGGCATGACCGGGACAAGATCAGCTTCCCGCAGATGAGCGCCTTCGACGGCTTGCACGGCAACGACTTTGCCTATGACTGCCTCGGCCGTTCGCTGGCCTACAGCGTGGCGATGGGCCTCAAGGCCCCGTCCCAGCCGGCGGTGGCCTCCACCGCCGTGCCGCGCCCGCGCTGACGCAATAAAAAGGGGCCGGTCGCGCCGGCCCCGTTCCATGCTCCGACCGATCGTCGGAAACGCTCAGATCAGGATGTCCCGCTTCTCGCTCACGGTCGCATCGGCGCCGAGGCGGTAGAGGATGGGCGCGCCGGTGGCGAGCTCGCGCTTCATGATGCCTTCCGGCGACAGACGCTCCAGCACCATCACCAGCGCGCGCAGGGAATTACCGTGCGCCGCCACCAGCGTGCGCTCGCCGCGCAGCACGCTCGGCAGGATCTCCTGCACGAAATAGGGCAGCACGCGGGCGACCGTGTCGCGCAGGCTCTCGCCGCCGGGCGGGGAGATGTCATAGGAACGGCGCCACACATGCACCTGCTCCTCGCCGAACTTGGCGCGGGCATCGTCCTTGTTGAGGCCGGAGAGATCGCCGTAATCGCGCTCGTTCAGCGCTTGGTCGGCGATGGTCCTGAGGCCGGTGAGGCCCATTTCCTCCAGCACCAGCTGGCAGGTGCGCTGGGCGCGGGTGAGGGCCGAGGTATAGGCCACGTCGAAGCTCAGGCCCTCGGCGGCGAGCAGCGCGCCGGCGCGGCGGGCTTCGCTGACGCCCTGATCGGTCAGGTTCGGGTCACGCCAGCCGGTGAAGAGGTTCTTGAGATTCCACTCGCTCTGTCCATGACGGACGAGGACGAGAAGCCGGTCCATAGGAATGTCCTTGCGTGGCTGGCGGGTCCGCGGCGGCTGAGGCCGCCGGGCCGCGATCGGAATGCACGCGAGACATATAGGACGCCGCCGGAAAACTCAAAGACGGCCCACCTTCCACCCCGCGCGCGGGTCAGCCGGCGAGGCCCAGCACATCGACCATGGAATAGAGGCCGGGCTCGCGGCCCTTGGCCCAGCGGGCGGCCGTGAGGGCGCCATTGGCGAAGATGGTGCGGCTCTCGGCCTTGTGCACCAGTTCGACGCGTTCGGAGGGGCCAGCGAAGATCACCGCATGCTCGCCCACCACGGAGCCGCCGCGCAGGCTGGCAAAGCCGATGTCGCCGGGGCGGCGGGGGCCGGTGACGCCATCGCGGGCCTTGGCGGTCCAGTCCGGCAGGTGGATACCGCGACCCTCGGCCGCAGCCTCGCCCAGCAGCAGGGCCGTGCCCGAGGGCGCGTCGACCTTGCGGGCGTGGTGCATCTCGACGATCTCGATGTCGAATTCGATGCCGAGGGCGGCGGCGGCCTGGCGGGTGAGGGCCGCCAGCATGTTCACGCCGAGGCTCATGTTGCCGGACTTCACCACGACGGTGCGGCGGGCGGCCGCCTCGATGGCTGCATTCTCCGCCGCCGAGAAGCCGGTGGTGCCGATGACGATGGCGATGCCGGCCTCGGCGAGGCGCTCCGCGAGACGCACGGACGATGCCGGGGTGGAGAAGTCGATCACCACGTCGGTGCCGTTGAGGGTGGCGGCGGCGTCGCTCTCGATGGTCACGCCGGCCGGCTTCAGGCCGGCGAGCACGCCGGCATCCTCGCCCAGATGGCCGCTGGTGCTGTGCTCCAGCGCGCCGGCAAGCGACAGTCCCTCGCCATTCAGGACCGCGCGCAGCAATTCCTGGCCCATGCGGCCGCCGGCCCCGTTGATCACCACCCGCAGATCGGACACGTCGCTTCGCTCCCTGAAACGGATACGTGCCCGGTCCGAAGGGCGGCGGGTCAGCCGTGGCAGGTGACCCGCCCGCACGACTCAGCCGGGCTGGGGACCGTCATAGCCCGAAATGATGATGAAGTCCGTTTCCGCCACGGCCTGCCGCAGCGGGATCGCCTGCTGGTAGGCGGGCGAGTGATAGCATTCCACCGCCGCATGGACGTCCGGGAAGCGGATGATGACATTGCGCCCGCGCGCCGTGCCCTCGACGATGGCGATGCGCCCGCCGCGGGCCACCGGCACACCGCCGAAGGCCGCCACCCGGTCACCCACCATCTCCGCATGGGCACGGTAGCCCTGCGGGTTGCGCAGCGAGATGCGCATGATCCAGTAGCCGGGAACGCCCGGCGGCTCGAGCGGCGGGAGGTCTTCGCTCACGCCTTCAAGGATGACGAGATCGGCCTGGGAATAGGGGCGGCGCAGATCGATGGCGGCCTGATAGGCCGGATCGTAATAGGCGGCCTGGGCGGCGTCGAAGCTCGGAAACTCGACGACGACGTTGCGGGCGCGGGAATCGCCCTCCATCGTCTTGAAGTTGCCTGCCCGGACCAGGAAGCGCCCGCCGTGGGCGGCGATCACCGGTCCGTTGGCCAAGGTATAAGGATGGTAGCCTTCGGGATCGTGGACATCGACCCGCGCGACCCAGTAACCCTTCGGCGTCCCCAACTCGCTCATGTGCGCCTCGCCCCATTGCGCGGCGCGGGATCACCCGGCCGCTTTTGCCAGTTCCTCCAGGATGCTCCGGGCTGCTGCGGACGGGTCCGCCGCGCCGGTGATCGGTCGTCCCACGACGATGCGGTTCGCCCCCGCCGCCATGGCATCGGCGGGCGTGGCAAACCGCTTCTGGTCGCCGGCCGCGCTGCCAGCGGGGCGAACGCCCGGGGTCACGATCTGGAAATCCGGGCTGGTCGCCGCGCGGACCATGGCCGCGTCGGTGGGCGCGCAGATCACGCCTGCAATGCCCGCCTCCTGGGCCTGGATGGCCCGGCGCCGCACGGTTTCCGTCACACCCTGAGCATAGCCTGCCGCAGCGAGATCCGCCTCATCATAGGACGTCAGCACCGTAACACCTAAAACTTGCAGGGCGCTGCCCTTCGCGCCGCGGGCGGCGGCGGCCATGGTCTGCGGGTAGGCGTGCACGGTCAGCAGCGAAACGCCCCGTTCGGCGGCGGCGGCGGTCGCCTTTTCCACCGTGTTGCCGATGTCGTGCATCTTGAGGTCCAGGAAGACCTTCTTGCCGGCGTCGATGAGGTCCGCCGCCAGGTCGAGGCCGCCGCCCACGGTAAGCTCCAGACCGACCTTGTAGAAACTCACCGCATCGCCGAGTTGCCAGACGAGCGCTTCGGCAGCACCCACGTTGGGATAATCGAGAGCGACGATGAGACGGTCGCGGATGTCCGGGGAGACGTCGGTCAAGTCAGGCAGCCTCTTCGATCGGGCGCCACCGGTCGGGCGCCGTGGTGTGCGTAGAGCGGAACCAGCATCCACCCCCCACCGGTGGCTGGTCGTGGGAACGGGAAATCGCATAGCTGGCGTGGTGGCACAACAAAAGCGTGCCGACGCCGCCATGGCCAACGAAGACGGTGGGTACGTCAGGGGCCTCCGCCAGCGCCGAAGCGACGGCCGCGACGATGCGGCTTTGCGCGTCGATGGCCCGCTCCCAGCCGCGGATGCTCTCGTCCGGCGCCGCGAAAAAGGCGTTGGCCACCTGCTGGAATTCCGCTTCCGGCAGATAGCCCGTGGCCGAGCGGTCGTTCTCGTGCATGGCGTCGCGCACCTCGACCGTCAGCCCGAGGGCGCCGGCCAGGATGGCCGCGGTCTCGCGGGCCTTGGTCTCGGTGGACGAGATGATGCGGCGGAAGCCGGTCAGGACCGGGCTTGCGGCGAAGGCGGCGGCGCGAGCGCGGCCGACCGCGGACAGGCCCCAGTCCGGCACCGGAACGGCTGGGTTCACCTCGACCTGCGGATGGCTCACATACAGGAATGAGGTCATTGCCGCCCCGGAAATGCGGGCGCGGGGAGGTTCCCCGCGCGGCAGGCTTCGGACCTGAGGCTCGGGCCTGGGTCAGGCGCTCGGGCGGCGGTAGGCCCACACGCGCGCCGGCGGCAGGTTGCGCCATACGCGGGGGGAGCGCTCGCCGTGGATCTCGCCCGGCTTCAGCGGCACCGGGGAGACCACCGCATAGGTGAACTGCACGAAGGGCGCGCCGGGACGGGAGAGGTCGAAGGCCTCGTTCACCATGCGGTCGCGCTCCTGCGGCGGCTTGGTGAACAGCGGCAGGGACGAGATGGTGCCGACCGCCGGGGCATCGAGCCGGTCCTTCAAGATTTCGTACATGGCGTACGCATCGCCCTGGATGACCGTGACGCCGGGGTGGCGCTTGCGCAACAGGGCGCAGAATTCGGGATTGTATTCGATCAGGAACAGGCGTTCCGGCGCGAATCCGCGGGCGATGAGCGCGCGGGTCACGGGACCGGTGCCCGGCCCGAGCTCGATGACGGGGCCATCGATGGCAGGATCGAGATAGCTCGCCATCATCTTGGCGAGCGCCCGTCCGGACGGGGACACGGCGCCGGTCTTGAGCGGGTTCTGGAACCAGGACTGGAGGAAGCGCATCTCATCGTTGAGACGGGGCTTCACGGACACTTCGCGACGCGGCGGAGTATGGAGCATTCGGTCGGCTCCGGCAGGAACGAGCGCAGAATTCTCTGGCGATTAGACGGGAAAGCACACCGGGTCAAGGCGCCCGAGCCATGCTTGGCACAGGCACCTTGACGCTGACGCTGTGTCAATTGCCGAGGAAGTGACCGAGTTCCGTCCGGAATTCCGGCGCGATGTCGGGCCGCGACAGGGCATAGGCGACGTTCGCCATGAGGAAGCCGATCTTCGAGCCGCAGTCATAGACCGAGCCGTCGAAGCGGACGGAGAAGAAGCGCTCGCGCTCCATCAGCTTCAGCATCGAGTCGGTGAGCTGGATCTCGTTGCCCGCGCCCTGCTCCTGCTTGGCGAGCAGGTCGAAGATGGTGGGCTGGAGGATGTAGCGGCCGGAGATGGCGAGGTTGCTCGGCGCCGTGCCGGCCGCCGGCTTCTCGACCATCTGGGTGATCTCGTGCGCCTTGGCGCTGGTTTCCTTGCCGAGGCCGACGATGCCGTACTGGTTCGTCTGGTCGTCGGGAACCTCATAGACCGAGATCACGTTGCCGCCGGTCTTGTTGTAGGTCTCCACCATCTCGGTGAGGCAGCCCTTGCCGTTGCCGTTGGGCAGATGGAGCATGTCGGGCAGGAGAAGCGCGAAGGGTTCGTCGCCGATCAGGTCCCGGGCGCACCAGACCGCATGGCCAAGGCCGAGAGGCAGCTGCTGGCGGGTGAAGGAGGTGGTGCCGGCCTTCGGTGTGTCGCGGTCGAGCTGCGCGAGTTCCTTGGTCTTGCCGCGGTCGGCAAGGGTCTTCTCGAGCTCGAACTGGCGATCGAAATGGTCCTCGATCACCGCCTTGTTGCGGCCGGTGACGAAGACGATGTGCTCGATGCCGGCGGCGACCGCCTCGTCCACGACGTGCTGCACCACGGGACGGTCCACCACCGTCAGCATCTCCTTCGGCACCGCCTTGGTGGCCGGAAGGAAGCGCGTTCCCAGACCCGCGACCGGCAGGATGGCTTTGCGAAGTGGCTTTGGCATGACGCCCCGTTCCTTATTTCCCAAAATGGAAAAGCCCGGCTTCCTAACACAGGAAACTGGGTGTTCGCAAAGCAACGCTATGGCCCGGAATTGGTTGCAAAACTTGAGCATTTTGCGGCCGAACAGCGACTACTCCTTTTAATTGACGCAGAAGGAGCGCTGCATCACCTTCACCTTGAACATGCAAGGAGGACGGCATGGCGGTTCTGGTCACCGGTGGTGCGGGCTATATCGGCAGCCACATGGTTCTCGCCCTCGTGGATGCCGGCGAGCCCGTGGTGGTGCTGGACAATCTCTCCACCGGCTTCCGCTGGGCCGTCCACCCGAGCGCCACCTTCATCGAGGGCGACGTGGCCGATGCCGACCTTGTCGCCCGCATCGTCGCCGAGCATGACATCAGCGCGGTGGTGCATTTCGCCGCGCGCATCGTGGTGCCGGAATCGGTCGCCGATCCGCTCGGCTACTATCTCGCCAACACGGTGAAGACCCGCGCGCTCCTCGACGCGCTGGTGAAGGCCGACGTGCCGCACATGATCTTCTCCTCCACCGCCGCCGTGTACGGCATGGTGGGCAACGATCCGGTGGCGGAAGACGCGCTGCTCTCGCCCATCTCGCCCTATGGCCGCTCCAAGCTCATGAGCGAGTGGATGCTGGAGGACACGGCGGTGGCGACCCCGCTGCGATACGTGGCGCTGCGCTATTTCAACGTGGCGGGCGCCGATCCGGCCGGCCGATCGGGTCAATCCACGGCGGGGGCGACCCATCTCATCAAGGTCGCCTGCGAGACGGCGCTCGGCAAGCGCGCCGCCATGTCCGTCTTCGGTACCGACTATCCGACGCCGGACGGCACCTGTCTGCGCGACTATATCCATGTGAGCGACCTCGTCGCCGCCCATCTCGACGCGCTCAACCACCTGCGGCGGGGCGGGGCGAGCGGCGTCTACAATTGCGGCTATGGCCGGGGCTATTCGGTGCTGGAGGTGATCGAGACCGTGAAGGCGGTCTCCGGCGTCGATTTCACCGTGAACTACGCCCCCCGCCGTCCGGGCGACCCTGCGGCCATCGTCGCCAAGGCGGACCGGATCCGGGCCGCCATCGGCTGGACTCCGCGCCTCGACGATCTGGAGACCATCGTGCGCCATGCGCTCGACTGGGAACGGAGCCTGGAAGCCCGCAAATCCGCCGCCTGAGGCCCCGTCCCACGCCCTTGTGAGCCGGAAGACGCCATGGCGCGGGCATAAACTTGCCCTGCGTTAACCGTGGCGCAACCATATTCGCTGCCCATTAGCTCTCATGGGACGCTCGGCCTGCCGCGTGTCCCTCGAGGTTCAGGGCCGCGCCGGCTGCGTGGCGGAAAGGCGGAGTGATGGCGGTGAAGACGACCCGATCGACCCGGATGGCGGCGCGGACCGGCAGGACCACTGCGCGCGGCCTCGCGGCGGCCTTCGCGGCCGCCGTCTCGCTGGTGGCGGTGGCGCCCGCCGGCGCGCAGGCGCAGGTGACGGGCTCCATCTTCTCGGGCTTCCAGCCGCAGCAGCCTCCGGCCCCCGAGCGCGCCGGCCACCCGCTGATGCAGCCCGAGGCCATCGCGCAGGCGCAGGCCAATTTCCCCAACTGCATCGCCGCGCTGCAGCCTTTGGCGCAGTCCAAGGGCGTCTCGCCGGCGAGCTTCCAGCGTCTGACCGCCGGGCTCGAGCCCGACATGAAGATCATGGACTATCTCGACAGCCAGCCGGAGTTCTCCAAGACGCTCGGCGACTACGTGACCATGCTGGTGAGCCAGACCCGGATCACCAAGGGTCGCGAGATGCTGGAGAAGTACAAGCCCATCTTCGAGAAGGTGGAGAAGGCTTACGGTGTCGACCGCTATGTGGTGGCGGCCATCTGGGGCATCGAGACCAGCTATGGCGACCCCAAGGGCATCGGCACCCGCTCGGTGCTGCGCTCCACGGCGACGCTCGCCTGCATCGGCCGGCGGCAGGATTATTTCCGCGACGAATTCATCGCCACGCTCCAGATCATCGACCGGGGCGACGTGCCGGCGGATCATATGAAGGGATCGTGGGCGGGCGCCTTCGGCCCCACCCAGTTCATGCCCACCTCGTTCCTGCGCTATGCGGTGGACTTCGACGGCGACGGCCACCGCAACGTGGTGGATTCCATCCCGGACGTGATCGCCTCCACCGCCAACAACCTCAAACTCGACGGCTGGCAGTTCGGCCAGACCTGGGGCTATGAGGTGGTGCTGCCGCAGAACTTCGACTACCGCTACGTGGATCGGACCAAGCGCTACTCCATGGCCCAGTGGGCGTCGCTCGGCATCCGCCGGGCCAATGGGCAGGCCTTCCCGCGTCCCAGCGACACGGGTTTCCTGTTGCTGCCCTCCGGTGCCAAGGGCCCGGCCTTCATCATGCTTCCGAACTTCGGCGCCATCCTGCGCTACAATCCGGCGGACGCCTACGCCCTGGCCATCGGCCACCTCGCGGACCGGCTGCGCGGCGGCGGCGACTTCGTGCAGGCTTGGCCGAAGGAGGAGCGGGCGCTCTCGCGCACCGAGCGCCTCGAACTCCAGACCCGCCTGTCGCAGATGGGCTACGACATCGGCAATATCGACGGCATCCTCGGGCAGAAGACCCGCGTGGCCGTGCAGGACTTCCAGACCCGCGCGGGCATGATCCCGGACGGCTACCCGAACCTCGACGTGCTGGCGCGCATGCGCCAGTGATCCCCCGCGGGGTCAATCCGCCACCAGAGGCAGGCGCGCCGTCACGCGCGCGCCGCCGCCGGGACGGTCCGCGATCCCGACGGTGCCGCCGATGCTGTCGGTGATCTGCCGCACGATGGTGAGCCCCAGCCCCGCGCCGCCGGTCTCGCGGCTGCGGGAGGCATCGAGCCGGTAGAAGGGCTCGAACACCCGCTCACGCTCGGCCTCGGGGACGCCGGGCCCACGATCCTCCACCACCAGATCCACCGCATCCCCGTCCCTCATGAGGGAGACGTCCGCCCGCCCGCCATAGGCGATGGCATTGCCGATGAGGTTCGCCGCCAGACGCTTCAGAGCCGAGGGCGCCGCCGCGACGCGGCAGGGAACGGACGGCGCGCTGAAATGGACAGGGGCCCCTTCCGCCTCTCGCCCCGCGCATTCCTCCGCCACCAGCGCCGCAAAGTCGGTGCTCGCGCCGTCGCGCCCCGTGAAGCTGCCGCGCGCGAAATCGAGCGTGTCGGCGAGCAGCGCCTGCATCTCCTCGAGGTCGCGCTGGGCGCGGGCCGTCTGCGGACCCTCCGGCAGGAGCGCGATGCGCAGGCGCAGCCGCGTGACATAGGTGGCGAGGTCATGGCTCATGGCCCCGAGCACGAGGCTGCGGTTGCGCACCAGTTCGACGATGCGCCGCTGCATGGCGTCGAAGGTCTCAGCCAGCCGCCGCACGTCCGGCGCGCCGCGGGGCTCCACACGCTGGGGCTCAAGGCTGGTGCCGAAGCGGTCCAGCGCGGCCGAAAGCTCGGAAATCGGCCGGGTTTCCCGCCGCACCGCGAGGACTGTGGCGAGCGCCACCGCGATGCCCAGCAGCCCGGCCACGAGGCCGACGGGAACGCCGAAAAGCCGCGCGGTCAGTTCCCCCCGGGCGCGCACCAGCAGGAAGCGGCCATCGGCCAGCCCGACGGTCATGCGCAATTCCCGTGCGGGCCAGGACAGCATCATCGGAATCCAGCGCCCGCCGAAGGCCGTGTCGAGGACGACGGTCACCTCGCGCGGATCGTTCTTCCCCAGTTGCGCCCGGATGAGGCGCTCGAGCAGGGGCACACGCTCCAGCAGCGGCGGGCGCTTCGTCTCTCCTGTCTCGGGCTGCGGCGCGATGCGGGCGCGAAAGCCGGGGCCGCTGACGGCATCGAGCGCAAGCGCGCGGTCCGGCTCCGGCAGCCGGTCCAGCAGTTGCGCGAGGGCTCCCACCTGCGTCGCCATGGAGCCGGCGACACCTTCGCCGTTCAGACGCCGATCCGTGAAATAGGCCGCCGTCATGAGCATCTGGGCGATGACGAGGCCGCCCGCGATGATGAGCGCGAGCCGCAGCGGCAGCTTGAAGCGCGTCAATTGCCTTTGCCTCCGGGAGGAAGGGCGAAGATGTAGCCGCCGTTGCGTACGGTCTTGATGAGTTGTGCGGCCTCCGGCGCGACCAAGGACAGGCGGCGGCGCAGGCGGCTGACGGCCACATCGATGGTGCGGTCGAACGGGTCCGCGCTGCGCCCGCGCGTCCAGTCGAGCAACTGGTCGCGCGACAGCACGCGGCGCGGCCGCTCGAGGAAGCAGGCGAGGAGGTCGAACTCCGCGGAGGTGAGATCGAGTGCGATCCCATCCGGGGTCCGGACGCTGCGGGCATCAAGATCGGCGATCAGCCCGCCGAAGGCGATGTCCTGCCGCCGCGGGTCCTCGCCCACCCGTGCCGCCGCCTGCACCCGCCGCAATATCGCGCGGATGCGGGCGAGCAACTCCCTGGGATTGAAGGGCTTGACCAGATAGTCGTCGGCGCCGACCTCCAGCCCCACGATCCGGTCCACCTCGTCGCCTTTGGCGGTGAGCATGAGCACCGGCACATCCCCCTGCGCCCGCAGGCGGCGGCAGAGCGAAAGCCCGTCCTCGCCCGGCAACATGATGTCGAGGATGACGAGATCGGGACGGATGCCGGCAAGGATCGCATCCATGGCGCGGCCGTCGGCGGCGAGGCGGGTGTCATAGCCTTCGCGGCCGAGGAAATCCGCCAGCAGGGAGCGGATCTCCCGGTCGTCTTCGACGATGAGAAGGGTGGTAGCGGAAGCGCCCTGCGACATGGCGCAACTCTATTCGGCCGCCTGCCGCCCGCAAGCGGCGCTGGAGCACGCGTTACAAATCGTTACGAAACGGCGTTGGCCTGCAATCTTGCTGCGAAGCGACGCAGCGATGGTCTTTTCTGAAGGCGGCACGTTTCTCCGCTTTCGGTCGGGCCGGGCGGAACCGCCCCCTTCGCTCCGGCCCGGCCCTCGTCCATGTGGAGGATGAAGATGCGTTCCAACACCCGTGCGCTGCGTCTGCGCGACCTGTTGCTGCCGGCCGTGCTGCTGGTGCCCGTTGCCGTCTCTGCCATTTCGGCGCCCGCGGCAGCCCAGAATGCGCAGGCCCAGCAGATGTTCCAGAAGGCCTGCGGCAGCGACGTGAAGAAATACTGTTCCGATGTTCAGCCCGGCGGCGGCCGTATCATTCAGTGCATCAAGGCCAATGAGGCGAGCCTCTCGGACACCTGCAAGAGCGCGCTCGTGCAGATCAAGGCGCAGTCGGGCCGATAGGCCGCTTCCGGTCATCCGCCCTCGAAGGCTGTTCGGTACTGCACTCTCTGCATGGGTTTTGGAGGCCGAGGGACCATCCGGTTTGAACCAGTCCGGACGGCGCGGCCTCTGAAGCACGCCCTGGTGTTGGCTGCCCTTGTCCGGCCGGCGCTTCAGAACCGGGGTGACCTCCAACCGCCCCGGAAAGCCCCGGCCGTCCTGCGGTACCCGGCGGTCCGGTGGCGTGGCGGCCCGAGACATCGGGCCGCCTTTTCGCGTTTGGACTCAGGCTTTCCCGCGCAGGGCGGGGTCGCCGTAGCCGCCGCCGGTGGGCGTCACGATGATGACGGCTTCGCCCGCCGCAAGCTCAGTCTGAGCGCAACCCTCCAGCTTCTCCATCGTGCCGTCGGTGCGGCGGACATAGCCTTCGCCCACCGCGCCGGGCTCGCCGCTGGCGATGCCGAAGGGGCGCACGCGGCGGTGCGAGGAGAGGAGGGCGCATTCCATGGGCTCCAGGAAGCGGATGCGGCGATAGGTGCCGCCGCCCGCATTCCATTGCCCCTTGCCGCCGGAACCCTCGCGCACGTGGAAATCCTCGAGCAGCACCGGGAAGCGCGTTTCCAGCACTTCCGGATCGGTGAGGCGGGAGTTGGTCATGTGCACGTGCACGCCGTCGGTGCCGTCGAAGCCGGGGCCGGCGGGCGAGCCGGAGCAGATGGTCTCGTAATACTGATAGGTGGCGTTGCCGAAGGTGAGGTTGTTCATGGTGCCCTGGGAGGCGCCCATGGCCTTCATGGCGCCGAACAGGCAGTTGGTGACGGCCTGCGAGGTCTCCACATTGCCGGCCACCACGGCGGCGGGATATCGCGGCGAGAGCATCGAGGCCTCCGGCACCACGATGCGGATGGGCCTGAGGCAGCCGGCATTCATGGGGATCTCGTCCTCCACCATGACGCGGAAGACATAGAGCACCGCCGCGCGGGTAACGGGCTCGGGGGCGTTGAAATTGTTCGGCTGCTGCGGCGAGGTGCCGGTGAAGTCGACGGTCGCCTCGCGCTTCTGCTTGTCGACGCTGATCTTCACCTTGATGACCGTGCCCTGGTCCATCTCATAGGTGAATTCGGAGTCCGAGAGGCGGTCCAACACGCGGCGCACGCTCTCGGCGGCATTGTCCTGCACGTGGCCCATATAGGCCTTCACCACGTCGAGCCCGAAGGTCGCGATCATCTTGTTGAGTTCGCGCACACCCTTCTCGTTGGCGGCGATCTGAGCCTTGAGGTCGGCGACATTCTGCACGGGATTGCGGGCGGGATATTTCGCGCCCGAGAGCAGCGCCACCAGTTCCGCCTCGCGGAAGCGGCCCTGATCGACGAGCTTGAAATTGTCGATATAGACGCCTTCTTCCTCGATGTTGGTGGCGAGCGGGCTCATGGAGCCGGGGGCAACGCCGCCCACGTCCGCATGATGGCCGCGCGAGGCCACCCAGAACAGCAGATCGGAGCCGTCCGCATTGAAGACCGGCGTCACCACCGTGATGTCGGGCAGATGGGTGCCGCCATTATAGGGGGCGTTGAGGGCGAAGACGTCGCCGGGCTTCACATCGCCCGCATTCTCGCGGATGACGGTCTCGACCGAGCGGTCCATGGAGCCGAGATGGACGGGCATGTGCGGGGCGTTCGCCACCAGTTCGCCCGAGCCGGAGAAGACGGCGCAGGAGAAGTCCAGGCGCTCCTTGATGTTCACCGAATAAGCGGTGTTCTGGAGCGTCACGCCCATCTGCTCGGCGATGGACATGAAGAGATTGTTGAACACCTCCAGCATCACCGGATCGGCATGGGTGCCCACGGCCCCGGCCCGCTTCAGCACCTCGGTGCGGGCGAGCAGCAGATGGTCCTTGGCCGTCACTTCGGCGCGCCAGCCGGGCTCCACCACCACGGTCTGGTTGGGCTCGATGACGATGGCCGGGCCCTGCACCGCCATGCCGGGCCGGAAGTCGGCACGCAGCACCACCGGCGCATCGTGCCAGGCGCCGCGCGAGAAGAAGCGGGTGCGCCGGGCCTCGCGCGGGGCGGAGGTGTCGAGCGGCCGGTCCGGCTCGGCGATGCCGGCGCCGCCGCCGAAGGACTGCACCTCGATGGCCTCGACCACGATGGGCTTCTCGGGCGAGATGAAGCCGAACTGCGAGCGGTGGCGCTCCTCGAACTCCGCCGTCATGGTGGCGATGTCGGCGAGCGTCACGGGCAAGGCGGTGTCCGTGCCCTCGTAGCGCAGATGGAGCTTGGCCTCGTTGGTGACGGCCGTGCCGGTGACGCCCTGTCCGGCGAGCTCGGCCACGGTCTCGGCGGTGAGCGCGTCGCGCAGGGTCTCGACGGCGGCGAGCGCCGCGGATTCCAGCCGGGCGCCGACCGCCTTGGTGCGCAGGGCACGGATGTCGGCAAGGCCCATGCCATAGGCCGAGAGCAGGCCGGAGAATGGATGGATGAGCACGCGCGTCATGCCGAGGGCGTCGGCCACCAGGCAGGCGTGCTGGCCGCCGGCGCCGCCGAAGCAGTTCAGCGCATAGCGCGTCACGTCGTAACCGCGCTCCACCGAGATTTTCTTGATGGCGTTGGCCATGTTCTCGACCGCGATGGTGACGAAGCCGTCCGCCACCGCCTCC
>NC_009937.1_3
GGCGCGCGTCCGTCGCCGATCTCGGCGGCCATGGCCTCGAACTTCTTGCGCACGGCACCGGCATCGAGAGGCTCGTTCTGGGCGGGGCCGAAAATCTTCGGGAAGAAGTCGGGGATCAGCTTGCCCAGCATCACATTGGCGTCGGTGACGGCGAGTGGTCCGCCGCGCCGATAGCAGGCGGGGCCGGGATTGGCGCCGGCGCTGTCCGGACCGACGCGGAAGCGCGCACCGTCATAATGCAGGATGGAGCCTCCGCCGGCCGCGACCGTGTGAATCTGCATCATGGGGGCGCGGATGCGCACGCCGGCCACTTCGGTGTCGAAGGCCCGCTCCAGCTCCCCGTCGAAATGGCACACGTCGGTGGAGGTGCCGCCCATGTCGAAGCCGATGATGCGGTTGAGGCCGGCGATCTCGCCGGTCTTCGCCGCGCCCACCACGCCGCCGGCGGGGCCCGAGAGCAGCGCGTCCTTGCCCTGGAACAGGTCCGCCGCCGTGAGCCCGCCGGAGGACATCATGAACATGAGGCGGATGGCGGCGTCGGCGGCCTGGTTGTCCGCGCCCAGCTCGTCCGCCACCTGGCGCACGTAGCGGCGCAGGATGGGCGAGAGATAGGCATCCACCACGGTGGTGTCGCCGCGGCCCACCAGCTTGATGAGGGGTGAGACCTCGTGGGAGACGGACACCTGCGGGAAGCCGATCTCCCGGGCCAGAGCCGCCACCTGCGCTTCATGGGCGGGGAAGCGGTAGCCGTGCATGAAGACGATGGCCACGGCCTCGATGCCGTTCGCCTTCGCCGCCAGGAGACCGGCGCGCACCGCGCCGAGGTCGGGCGCCTGCTCCACCGTGCCGTCGGCGCGCACGCGCTCATCAACTTCCAGCACGCGCTCGAACAGCATGTCCGGCTTGACGATCTTCTTGGCGAAGATCTTAGGCCGGGCCTGATAGCCGATCTTCAGCGCATCCTTGAAGCCGGAGGTGGTGACCAGCAGTGTGCGGTCGCCCTTGCGTTCCAGAAGGGCATTGGTGGCGACCGTCGTGCCCATCTTGACGGCAGACACCAGACGTTGGGGAATGGGGGCGCCGGCCGGCAGGCCGAGCAGCTCGCGGATGCCGTGAACGGCGGCGTCCTTGTAGGCCTCGGGATTCTCGGAGAGCACCTTGTGGGCGACCAGCGTTCCGTCAGGCTTCTTGCCCACGATATCGGTGAATGTGCCGCCGCGATCGATCCAGAATTCCCATGTGGCCGGGGTCTGCGACGCGGGGCTCGACATATGCTGTTCCTTGTATGGCATGCAATTTGCTGCGCATCGGAGCCCGCCAGGGCGAGCGGAGGACAGCAGCGACGCTTCGCCGACGAGCAAAGACATGGCGGGAAAGACACGTCAACGATTTGTTGACATGACATAAAAAGAACACAAAATGGCGCGGATTGTGCCTTTTTCTCTTCCGCAGGGGAGCTTCATGACGGCGGACGAACATCAATGGCCCCCGTGCCTCAGGGCACCGGTACCGGGGCGCCCTGCGCCTTCCCCATCTTCCGGCCGGGGAGCAGGGGCATGATCCGCCGCCTTCTCGACGGCCTCTATCTCCTCTCCGGCGTGCTCGCCGCCATCTTCCTCCTCGTCATCTTTCTCCTGATGATCGGCCTCTCATCCGGCCGCGATATCGGTTTCGACATTCCCGCCGGTGACGATTTCGCGTCCTGGTCCATGGTCGCCATGTCCTTCCTCGGGCTGGCCCACACCTTCAAGAAGGGCGAGATGATCCGCGTCGGGCTGCTGCTGGAGCGTCTGACGGGCCGCAAGCGCCAGGTGATGGAGCTGTTCGCCCTCACCGTCGGCATCGTCTTCCTGGCCTATTTCACCAAGAATGCGATCCAGCTCACCTACGATTCCTATCGCTTCGACGACATGTCCCAGGGCGTGATCGCGGTGCCGCTCTGGATCCCGCAGACGGGCTACGCGCTGGGCATCACCATCCTGCTGATTGCGATGATCGACGAGTTCGTCCACGTCGCCAGCGGCCATCACCCCCGCTACGAGAAAGAACCTCCCAAGACGCCCGAAGAACTCATCGAGCGCGTGGCGTCCGGCGGGGGCGTGTGAGCATGGTCGAACATCTCGGGCTGGTGCCCCTCTCCATCATCCTGCTCATGCTGCTGGTCGCCGTTCTGGCGAGCGGCGTCTGGATCGCCATCGGCCTTGCCATCGTCGGCTATGCGGCGATGGTGCTCACCACCGACATCCCCATCGGACAGGTGCTCGCCACCACGGTCTGGGCTTCTTCCGCCTCCTGGACGCTGGCGGCCCTGCCGCTGTTCATCTGGATGGGCGAGATCCTGTTCCGTACCCGCCTGTCGGAGGAAATGTTCCGCGGCCTTGCCCCGTGGCTGCAATGGCTGCCGGGGCGCCTGCTGCACGTGAACATCGTCGGCTGCGGCATCTTCGCCGCCGTTTCCGGCTCTTCCGCCGCCACCTGCGCGACGGTGGGAAAGATCGCTTTGCCGGAACTGGAAAAGCGCGGCTACGACCAGCAGATGGCGCTCGGCACGCTGGCCGGCTCCGGCACGCTGGGCCTGCTCATCCCGCCCTCCATTCCCATGGTGGTCTATGCGGTGACGGCCAACGTCTCCGTGCTGCAGGTCTTCCTCGCCGGCTTCCTGCCCGGCCTGCTGGTGATGGGGCTTTACAGCGGCTACGTCATCCTCTGGTCGCTGCTCAATCCCGGCAAGACGCCGCCCCGCGATCCGCCCATGTCGTTCCGTCGCAAGATGCAGGAATCGGCGAAGCTGATCCCTTGCCTGCTGCTGATCCTCGGGGTCTTCCTGTCGCTCGTCACCGGCCTTGCCACGGCCACCGAATGCGCTGCCTGGGGCGTGCTCGGCGCCCTGGCGCTGGCGCTCTGGAGCCGCACGCTCACCTGGCGGCTGTTCATCGAAAGCCTCATGGGCGCCACGCGTCTCACCTGCATGATCATGCTCATCATCGCCGGTGCGGCCTTCACCACCGCCGCCATGGCCTATACGGGCATTCCGGTGGCGCTGGCGGAATGGGTGCAGGGGCTCAACCTGACACCCGGCAAGCTCGCCCTCGCGCTGACCGTCATGTACATCATCCTGGGATGCCTCATCGATGGCATCTCCATGATCGTGCTCACGGCGGTCATCGTGCTGCCCATGATCAAGCAGGCGGGGTTCGATCTCGTGTGGTTCGGCGTCTATCTCGTGATCCATGTGGAGATGGCGCAGATCACGCCTCCGGTGGGCTTCAACCTGTTCGTGCTTCAGAACATGAGCGGGCGCGACACCTGGGCCGTGGCCAAGGCCGCGTTCCCGTTCTTCATTCTTCTCAACGTCGCCGTTCTCATCATCACCGCGTTTCCAGAGATCGTCCTGGTGGTCCCGCGCTGGGTCTTCCCGGGCTGATGCCCCACCTGTTTCAAGTCTAGAGAGGATGACATGACGCGACTTCGTACGATTGCCGCCGCGCTCATTGCCGGCGGTCTTGCGGCCCTCTCGGCGGGCACCGCCTCGGCGCAGACCAAGTGGAACCTGCCGACCGGCTATCCGCAGGACAATTTCCACACCGAGAACATCGCGCAGTTCGCCAAGGAGGTGGACAGCGCCTCCGGCGGGAAGCTGCTCATCACTGTCCATCCCGGCGCCTCGCTGTTCAAGGTGCCGGAGATCAAGCGCGCGGTCATGACCGGGCAGGCGCAGGCGGGTGAGGTTCTCATGTCCGTGCATGAGAATGAGGACCCGATCTTCGGCATCGACACGGTGCCCTTCCTCGCCACTTCCTATCCGGCGGCCAAGAAGCTGTGGGACGCCTCCCGCCCGGCGGTGGAGAAGAAGCTCGACAGCCAGGGCTTGAAGCTTCTCTTCGCCGTGCCATGGCCGCCGCAGGGCCTGTTTTCCAAGACTGCCGTCACCAAGGTGGAGGATTTGAAGGGCGTGAAGTGGCGGGCCTACAATCCCGGCACCTCACGCATCGCCGCCCTCGTCGGCGCCCAGCCGGTCACGGTGCAGCAGGCCGAGCTGGCCCAGGCGCTGGCCACCGGCGTCGTCGCCGCGCTCATAACCTCGGGCGCCACCGGCTATGACGTGAAGATCTGGGAAAGCGTGCCCTATTTCTATGACATCCAGGCCTGGTTGCCGAAGAACATGGTGTTCGTGAACAAGGCGGCCTTCGAGGCGCTCGACAAGCCGACGCAGGAGGCCGTGCTGAAAGCCGCGGCTGCCGCCGAGGCCCGCGGCTGGAAGACCTCGGAGGAAAAGAGCACCTGGTTCCTCAAGGAACTGGCGGCCAAGGGCATGACCGTCGCTCCGCCGAGCCCGGAACTGAAGGCCGGCTTCGAGAAGGTGGGCAAGGATCTCACCGCCGACTGGGAGAAGAAGGCGGGCGAGAATGGCGTCGCCATCATCAAGGCGTATGAAGCCGCCAAGTGAGCGGTGGCGCGGGGCGGAGGCCATGGCTTCCGGCCCCTTCCGCCCTGTGCAATGAAGCGGGTGGCCCCGGCCTCGGCCGGGGCTCCCGGACGGAGAGGAGAGATCATGACCCGGCGCCCGGCTGATGACAGCCCGTCCGCACCCTCCGGTGGACCGCTTGCGACGCCCGCCGTGGGCTCGATCGTCTCTTCCGCGCATCTGGCCGAGGGCGGTGCCCTTCCGGCCCTGTCCGAGGTCGAATTCGGCCTCAACATGATCTCCCACGCTTATTCGCGCTGGATGGTGCGCTGCATGTCGGCGGCCGGCGTTCCGGACCTGTCCGCCCTCGACGTGCAGGTGCTGCACCATGTGGTGCATCGCGACCGGCCTAAGACCATTGCCGACCTCTGCCTCGTGCTCGACGTGGAAGACACCCACCTCGTCACCTATGCTGCCAAGAAGCTCCAGGCGCTGGGGCTGGTCTCTGGCGGCCGGCGCGGCAAGGAGAAGACGCTGACCGCCACCCCCGCCGGCAAGAGGGCCTGCGCCCGCTATCGGGAGGTGCGCGAGGCGCTCCTCTCCTCGGCCGTGGCGGCGACCGGCATCGCTCCGGAAAAGCTCTCGGAAATCGCTGCCGTCCTGCGCGCGCTCTCAGGTCATTACGACCAGGCCGCACGCTCCGCCGCCAGCCTGTAAGCGCGGCATTTCGGGCCTTTACCTTCGCGCGGATCCCCCATTCCGGAGGGATTGTCGGCTGCGGTGCCTTTGCTCTCTCCAAAGTGGAGCGGTCGATGGCTTGCAATTAAGCATACGCAATCGCACAACCGGAGGATTATCGCGTTCCGAGGTTCGTCGCCAGATGGCAAAGTTGGTTCTGCTTCCGCGCCCGTATGTTTCCGCCGTCATTCTTGCCCTGACGGGCGGTGTGGCGACCGCGGGGGCGCCTGCGCTGGCCCAGCAGGCCGGTGATACCGGATCCTATGTCGACGTTACCATCGAGACCGCCTGTCAGGTGCTGGAGCCGGTCATCGAACGCGGCCTCGCCGCCCGGGGGGTGAAGGTCGTGAAGGCCGTGCAACTGTGTCCAAGCCGCACGGGCGTTCTGGTCCATCAGCCGGAAAAGAACATGTTCTTCCTGCGGGATGCGGTCAGGGTCGCCTCGGCTTCCGGCGAGCGGATCGTGCCCTTCTCCGCCGAGGTCCGTTACACGGTGAATGCGCAGGGGCGACCGGACTGGACGCAGGTGGAATTCCGCTGCGAGGACAAGCGCTGAGACTTGTCTGGAATTTGTCCAGATGTCAGGCCTTTCGACCGTTCTGCTGAAGCGTGAGCGCCGGACACTTGGTCGCAGACGAGGCGAGCGTCTTCGCGGCGTGGAGGGGTCAGCCGCGCACACGCGTCCCATCCCGACCTGATCTGACAACCTTCTAACAACAAAAGAAGAATAGCGGCTCTGTGCGATCCTGGGCATGGACGCCGCCGTGGCGGCACCGTTTTGGCCCTTCGATTTGCTGCGACGCCGAATATTACAACATGTTGACATCATCGCAGCCGGAACCTATTCCACTCCTCAAACAAGCGGCGCCTGAAGCCGCAGGGTGTGGAGGACAACGTTGTCGGCCGGCCTCAGGATCACACGTCAGCTCTCGATCGCGGGACGCCGCCCATGACGGGTCTGCGCCTCGTTGCCGACGATCTGACCGGTGCCCTCGACGCCGCCATCGCCTTCGTCACGCCCGGCCAGCACGTGCCCGTCTATTGGAATGCGCCGCCGTCCGTGGCACCCAGCCGGCTGTCCATCGACAGCGGCACCCGCGAGACCGACGCCGCGTCCGCCCGCGCCCGCGTCGCCGCGCTTCTCAGGAACATCACGCCCGACGCCGATACGCTCTTCTTTGCCAAGCTCGACAGTCTGCTGCGCGGGCAGGCGGCAGCGGAGATCGCGGCCTGGATGGAGGCGCTCCAGCCCCGCCGGTGCATCATCGCCCCGGCTTTCCCCAGGCAGGGGCGGGTGACGCGCGGTGGCATCCAGTATCTGTGCCGGGATGGCGCGGAACGGCCCGTGGGCGCTGACCTGCGTGCGACGCTTGAGGCGGAAGGTCACCCGGTGCACCTGCGCCGGCCCGGCGAAGCCATGCCCGAGGGCGTCAGCCTCTGGGACAGCGAGACCGATACCGATCTCGCACAGATCGTCGCCGCGGGCCGGCCGGCCGATGGGACGACCCTGTGGTGCGGGAGCGGGGGGCTCGCCGCGGCTCTGACGGGGCACCCCTCCGGCATCGACGTGGCGCCCCGCACGCTCCCCCGTCCGATCCTCGGCCTGTTCGGGACCAATCATCCCGTCACCGTGGCGCAGCTCGCCGCTTGTGGAGACGCGGTTCTGGCCCTTTCCGCCGATGGCCCAGACAACGCTGCCGCGCTCGGGAACAAGCTCGCAGCGGATGGCGTGGCGCTCGCCCGCCTCGCGCTGCCGGAAGGCACGCCGCGCCCTGTCGCGGCGGCGCGCATCGCAGAGGCTTTCTCAAGCCTCGTGGCGCAGCTTGATCCGCCGGGCACGCTCATCGTTTCGGGTGGCGAGACCTTGCGCAGCCTCTGTGCCGCGCTCGGGGCAGAACGGCTCGACCTCTACGGCCAGATCGAATCCGGCGTGCCGTGCTCGATCCTGCGTGGTGGCCGCTTCGACGGCGTTCACATCATATCCAAATCGGGTGCCTTCGGCGCCCCATCGCTGCTGCGGCGGCTGACCGAGACCTCCGAGGGAGATGACGCATGACACCCCATCTGGCCATCACCATGGGCGATCCCGCCGGCATCGGCCCGGAGATCATCGCCAAGGCCTGCGAGCGCCTGAAGGACCGCCTCGCCTCCGGCCATCTGCGGCTGCTGGTGATCGGCAGCAACGCGGCGCTGCACGGCGCGCAGAAGGCGCTGGGTTCTACGGTCGCCATTCCCGAAGTCTCGGCGGATGACGCCGAATGGCCGGCGCTCGCCTGCCTTCAGGCCTGCCCGGAAGGCGAGCCCATCTTGCCCGGCGTGGCCTCGGTGGATGGCGGGCGCTTTGCCTATCATGCGGTGGAGCGCGGCGTGCGCCTCGCGCAGGCCGGGCGCATCCAGGGCATCGTCACCGGCCCGCTCAACAAGGAAACGCTGAACCGCGCCGGCTTCCATTATGCCGGCCACACCGAGATGCTGGCGGAGCTGACCGGCGCGCGTGGCTCGGTGATGCTGCTCGCCCATGGCAACATGCGCGTCAGCCATGTCACCACCCATGTGGCGCTGAAGGACGTGCCCAAGCGCCTGACCCCCGAGCGCCTGCGCTATGTGATCGAGCGCACGGACGAAGCCCTGCGCGGTCTCGGCCTTGAGCGCCGGCGGATCGCGGTGGCCGCCCTCAATCCTCATGCGGGCGAAGGCGGCCTCTTCGGCACGGAAGACATGGATGTCAGCGAGCCGACGATCGCCAAGGCGGTGGCCGACGGCTTTGACGTGGTGGGCCCGGTGCCGGGCGACACGGTGTTCGTGAAGCTGCGCGGCGGCCAGTTCGATGCGGTGATCGCCATGTATCACGATCAGGGCCACATCCCGGTGAAGCTGCTGGGCTTCAACGTGAACCCCGAGACCGGCAAGTGGGACGCGCTCTCCGGCGTCAACATCACCCTCGGCCTGCCCATCATCCGCACCTCCGTGGACCATGGCACCGCCTTCGACATCGCCGGCAAGGGCATCGCCAATGAGCTGAGCCTCATCGAAGCGATCGAATACGCCGAAAAGCTCGCCGCCAGCCGCGGCGCCTAGGGCGCGATCCATCGGCCAACTTATTGAAAAGAGACGGGTTCGCGCGTCCCGCCGGGCCCGTCTCCGAAGGATACCGTACACATGACCCTCGCGTTTTCCCCCATTGACCTCGTCCGGCCGCCGCGCATCGCGTTCGGCTCCGGCACCCTCTCCGCCGTGCGCGAATGGCTGGCGGCGAGGGGGCTGAAGCGCGCTCTCGTGGTGGCGGATGGGTTCAACGCCGGCCGCATTGAACTGCTCGGCCTGGAGGGCGCCGTGGAGGTGTTCGGCGAGGTGAAGCCCGAACCGGACCTGCCCAACCTCGAAGCCCTGCTCGCCAAGGCGGAGAGCTTCGGACCGGACGTGGTAATCGGCTTCGGCGGCGGCAGCGCCATGGATCTCGCCAAGCTCGCCGCCGTGCTGCCCGGCTCCGGCCAGTCGCTGCATGATGTGGTGGGGCCGGAGAAGGTGGCCGGCAAGCGCGCCGCCCTTATTCAGGTGCCCACCACCGCCGGCACCGGCAGCGAGGCGGGCACACGTGCGCTCGTCACCGATCCCGTGACGCAGAACAAGCTCGCGGTGCAGAGCCTGCACATGCTAGCAGATCTCGCGGTGGTCGATCCTGATCTTACGCTCACCGTGCCGCCCGCCGTCACCGCCGCCACCGGCGTCGATGCCATGGCCCATTGCGTGGAAGCCTTCACCAGCCGCAAGGCGCACCCGACCATTGATCTCTATGCGCTGGAAGGCGCGCGACTGGTCGGCCGTTTCCTGCCCCGCGCCATCAAGGACGGCAGCGACCGTGAGGCCCGCGCCGGCCTTGCGCTGGCCTCCCTCTATGGTGGCTTCTGCCTCGGCCCGGTGAACACCACGGCGGGCCACGCGGTGGCCTATCCGCTCGGCACGCGCCACCACATCGCCCATGGCGCGGCCAATGCCCTGATCTTCCCGCACGTGCTGGCCTTCAATGCCCCCGCTGTGCCGGAGAAGACTGCGCAGGTGCTCGCCGCCCTCGGCTTCCCGGCCTCGAGCGATCCGGCCGTGGTGCTGAAAGCCACCCGCGAGTGGTGCGCGGCGCTTGGCTGCGAGATGCGCCTCTCCGCCTACAAGGTACCGGCTGATGATCTGCCGATCATGGCCACCGAGGCCCATGCCATCCGGCGCCTGCTCGACAACAACCCGCGCGACATGAGCCGCGAGGACATTCTGGCCATCTATCAGGCCGCTCTCTGACCTCTTCCCTCGATCCCGCACAAAGGCCACGCATCATGAGCAAGATCTCCGGCTGCTTCGTCGCCATCGTCACGCCGTTCGATGAGAACGAGAACCTCAACGAGCAGGCCCTGCGCCGCCAGGTGGAGCGTCAGGTCTCCTGCGGCAACGGCGTGTTCTGCGCCGGCACCAACGGCGAGTTCTACACCCTGTCCTTCGCCGAGAAGGTGCGCGTGGCCGAGATCTGCGTCGAGCAGGCGGCGGGCCGCGTGCCCGTGCTCGCCCATATCGGCGAAATCTCCACCCACCAGACCATCGCGCTGGGCAAGGAAATCCAGAAGCTCGGCGTCGCGGCTGTCTCGGCCATCACGCCGTCCTTCATCGCCTGCTCGCAGGACGAGCTGATCGCCCATTACCGTCGCGTGGCCGACGCGCTCGACGTTCGTCTCTACCTCTACAACATCCCTGCCCGCACCGGGAACACGCTGCAGCCCGAGACCGTGCGTACGCTCGCCTCCCACCCCTCCATCATCGGCATCAAGGACAGCGAGGGCACGCAGGCGAGCATCGACGGCTTCCTCACCATCGCCCGCGAGCGGGATGATTTCGACGTGCTCGTCGGCCCGGACTCCCTCGTGCTGCACGGTCTGAAGAACGGCGCGCAGGGCTCCATCTCCGGTCTCGGCAACATCGCCCCCCAGACGCTGAACCGCATCTGGACCTCCTTCTCCAAGGGCGATCTGGCCGACGCCGAGGCTGCGCAGGAGCGCTACAGCGCGCTGCGCAAGGAACTGTATGCGCACGGCTTCCCGCCCTCCATGGTCAAGCGCGCCCTGCGCCTCGCCATGCCGGAAGTGGGCGCGAGCCGTGGCCCGGCGCTCGTCTCCGATGCCGCCAACGACGCCATCCTCCCCATCTCGAAGGCCTATGCGGAGGCGGTGGGCTGATCTCGAGCCCACCAGCCGCACGCGAACAGTGAATGCAGGGAAAACGCCCGTGAACCAACAGCCTCACCCCGCCGCGTTGAGCGGTGCAACAGCGAAGCCCGCCACCCGCATTCGCTGGTTCGTCGTCGCCCTCATGTGGCTGGCGATCGCCATCAACTATATCGACCGCACCGTGCTCTCGGCGGCGGCGCCGCACCTGAGCAAGGAGTTCAACATTCCTCCGGACCAGATGGGGCTGATCCTCTCGGCCTTCTTCTGGTCCTACGCTCTGCTGCAGATCCCCGCCGGCTGGTTCTCGGACCGCTTCGGCCAGAAGATCGGTCTTGGCGCCTCGGTGGCCTGGTGGTCCATCGCCACGGCGGCGACGGGACTCGCCAGCGGCTTCAACTCGCTGTTCGCCATGCGCGTCGCGCTCGGCGTGGGTGAGGCGGGGGCTTATCCGGCCAATGCCGGCATCGCCTCCAAATGGTTCCCGGACAAGGAGCGGGCCACCGTCTCCGGTCTGTTCGACAGCGCCTCCAAGTTCGGCGGCGCGGTTGCCATGCCGCTGATCATCTGGATGATCGCGATGGTGGACTGGCGCTGGACCTTCGGCATCATAGGCCTTGTGGGCGTGGTGTGGAGCGTCGTCTGGTGGTGGTTCTACACCGAGACGCCGGAGCAGCACCCGCGCATCAGCCCGAGCGAGGTGGCCTATATCCGTGAGGGCCAGACCCGCCAGCACGGCAAGGACGCCACCCTGGGCATGAAGTGGTATCAGTTGCTGCGCTATCGCAACATCTGGGCCATGTGCCTCGGCTTCTTCACCATCAACTACATCTCCTACTTCTTCATCACCTGGCTGCCGACCTATCTGGTGAAGGAGAAGGGCATGGGGATGCTGGCGGTGGGTTTCGTCGCCGCGCTGCCGCTGATCAGCGGTCTCGTGTTCGAGATCTTCGCGGGCTGGCTCTCCGACCACATCGTGAAGAAGAAGCTGCTTTCGCTCACCGCCACCCGCAAGCTGTTCCTCATCATCGGCCTCACGATGGCGCTCTGCATCGGCCTTGCCGCCTTCACCGAGTCGGTGGTGCTCACCATCCTGCTGCTGTGCATCGCCAAGTCCGGCACCACCATCTCCGCCTCGCAGGTCTGGGCGCTGCCGGGTGACGTGGCGCCCAAGAACATGGCGGGCACGGTCGCCGGGCTCCAGAACATGGTGTCGAACTTCGGCGGCGTGGTCGGTCCCATCGTCACCGGCTTCATCGTCGCCGCCACCGGCTCCTTCGCCATGGCGCTCCTGTTTTCCGCCGGCCTCGGCCTGCTGGGCATCCTCAACTACGCCTTCCTGCTCGGAAAGGTCGTGCCCATCGAGAGCCGGTCCTGACCGGTCCTACCCCTGAGGGTTCCATGAGTTTCACCGTTGTATCCGTGGGCGGCCCGCTGGCGCCCGAGGGCGAGGCGCTCATCGTCAAGGCCGGGGGGCGGGTGGTTTCCACAGCCCCCTATCCGGCCCGCGCGGACCTCATCGCCCTGCTGGCGAGCGAGCAGCCCGACGCCATCGTGGTGCGCGTGGTCGAGAAGATCGACGCGGACGTGATGCGCGCCTCGCCGCGCCTGAAGCTGATCGCCAAGCATGGCGCCGGCACCAATGACATCGATGTCGAAGCGGCGGCGGCCCTCGGTCTGCCGGTCATCGCGGCGGTGGGCGCCAACGCCCACTCCGTTGCCGAGCACGCTCTGGCGCTCCTGCTGGCGCTCGCCAAAGACATCCGCACGCAGGACGCCTTCGTGCGCGGCGGCGGCTGGGAGAAGCGGGTCTACAAGGGCTTCGAACTGCGCGGCCGCACGCTCGGCCTCGTGGGCCTCGGCATGATCGGCCGCAGCTTCGCCGCCATGGTGCAGCCGCTCGGCATGACCGTGTTCGGCTACGATCCATTCGCGGCGCCGGAGGCTTTCGGGCCGCACGTGGAGCGCGTCGCCGATCTTGACGACATGCTGGGCCGCTGCGACGTCATCAGCCTGCACTGCCCGCTGACGCCGCAGACGGAAGGGCTCATCAACGCCCGCGCGCTCGGCCTCATGAAGCCGGGCAGCTTGCTCATCAACACCGCGCGCGGCGAGGTGGTGGACGAGGAGGCTCTGGTGGCCGCGCTCAAGAACGGCCCGCTTGGGGGTGCCGGCCTCGACAGCTTCGCCCACGAGCCGCCCTCGCCGACCCATCCCCTCTGGTCGCTGCCCAACGTGATCCTCTCGCCCCACATCGGCGGCGTGACCGAGGATGCGCGCCGGCAGGTCTCCACCATGACGGCCACCAACGTGGCGGCCCTGATGACGGGCGAGACCATCTCCCCCCGTTTCTATGTCAAGCCGAAGCCCAAGGCCTGAACGACGTCATCCCTCGGGTTGCCGTCTCGAGGGCTGATCGGAAGGGGCGGTGTCCGCGCGACACCGCCCCTTTCGTGTTTGCGGGGGCGCGCGGTCAAGCGCTCCTCTTCAATCGCAAGGCCAGCCCCCTCCTGCCGCCTGAGTGGCAAGTGATCGAGAGGCAGGGATTGAGGAGATGCAGCAGTTCGGTGCGGGGGAGAAGGACGGGAGCCAACACGTGCCGACCGGCTCTCGCTCCCAAGCGGACCGCGTTTCGACACGTCTTCTGCCTTGCTTCTGCGTGCTCACGTCTTGTCGGTTCCGTGCGTTCGGTCGAACGCCGCGCGCGCCGCGCGAAAGCTATCCGCGTTCTCGACGATCCACGTCCACAGAGGCACCATTCGGACGAGTAACTCCAGGCCCGTCTCGGACAGCGCATATTCGACGTGCGGAACGGTCTCTTCAAAGTCGTGGCGGATCACCAGCCCGTCTCGCTCCAAGTGGCGGAGGGTACGTGTCAGCATCCGTTGCGTAACGCCGTGCATGCGCCTGGCGATCTCGGCATGGCGCAACTGGCCATATACGCCAAGAGTATGAATCACACCGAGAGACCAGCGATTGCCGGCATGCGCCAACACCTCTCGACGTACCCCGTCGTCATCGTCCCTAAGGCCATCGCAGACGGTCTGGGAATATTTGAGGACGTCTTCGCGGCTCAGAGAGTTCACCCCGGTATCACGCATGTACCCTTCTTTCGCACTCGCCGATGAGTTGCCAGATGGACGCGGCAACCGAACGGAGCGGGTCCGAATATGAACGATGCAGTTTCCACCGTGAAGTCGCGGAATATCCTCGTATTGGGGGCCGGCGAGCTTGGGATGCCGGTGCTGCGCAATCTCGCGCGCCGCGCGAAGACCATTGACGGCGCCAAGATCAGCGTCCTGCTGCGCCAAAGCGCCGTCGCATCCGGCGACCCCGCCAAGCAGCGCGACATCTCCGAAATTCGCGGGTCGGGCATCGAGATCGTTCTTGGAGATCTCGTAAGCAACTCGATCGACCAACTGGCTGCTCTGTTTTCTTGTTATGACACCGTGATCGGATGTGCCGGTTACGCGGCGGGCATCAACACGCCCATGAAGCTCGCCAAGGCCGCGCTTCGGTCCGGCATTCCGCGTTACTTCCCCTGGCAGTTCGGCGTCGATTTCGAGGCGATTGGTCGGGGCGGTCCGCAAGATATCTTCGATGCGCAACTCGACGTGCGCGAGCTGTTGCGTTCGCAGGACAAGACAGAGTGGGTCATCATCTCCACCGGCATGTTCATGAGCTATCTCTTCGAGCCGGAGTTCGGCGTCGTCGACCTCGAGAACAGCGAGGTCCATGCGCTCGGCAGCCTCGACACCGCCGTAACGCTGACCACGCCCGACGATATCGGCGTGCTGACGGCCGAGATCGTGTTCTTCGAGCCCACAATCCGGAATGAGATTGTGTTCCTGGCCGGCGACACCGTCACCTACGCCCAGGTGGCGGACAAGCTCGAGGCCGCGCTGGCTCGCCCATTCAAGCGGTCGGTTTGGAGCGTTCCCTTCCTGATGGAACAACTGGCGCGCGATCCGAAGAACATGATGCGGAAGTATCGCGCCGCCTTCGCGATCGGTCGCGGAGTGTCTTGGGACAAGGCAGGCACGTTCAACGATCGCCAGTGCATCCCGGTCACCGACGTCTCTGCTCTCATCGATTCGGGTCTGCGCATCGGTCGGCGTAGCGAATAAGCCCCGCTGCGGGGGGGCGTGGTGAGGCGCGCCAAGGAGCATGGTGCTCGCACTGGCGTGGATTGCGCTCGTGAGGCAGCGTCTTGTTCCTGGGCTGATGGGCGGGCCTGAACTGGAGGCTTGAGCCACGCACGGCCTCTTTCAGCATAGGCTGGCATCTGTCGCAATGATGGAGGCGAAACCGGATGCAGGGTTATCGGCTTGGCGACGCCGGCCTTCTGATAACGATCCGAGGTCCGAAAGCGGCGCCAGGTTGAGCGGCGACCACGGCCCGGATAGGTGCCAGCCTTTGCCATCCTCTGGCCAGCGGACGCTACCAGGCCGGCGACAGACGTCGCCCGTGCCCCCGCACCCTTTCCAGCACACTCCAGCCCCCGAAGCCGGCCGTCAATCGCGTTGCAAGAGGGGCTTCATGTCTGGCAGCACGCTTTGAAGAACTTGGCCCATAGTGCGGCGCTCTCAGCATTGGGCTCAACCGTACCACCACACTGCGGGAGCAAACACTTAACTCCTCGCAGCTTCTAGAAGGCAAGGCGGGCCGAGAGCAGTGCCTGGAGGGGGTCACCCACTGCCACACCGAGATTGCTGCCCTGTGTGGACGTGTAATAGGTGGTATTGAAGATGTTTTTCACATTGAGCTGGACGGTAATGGGCTTGGCGCTGCCGATGGTATAAGCGGCAAAGGCATCGAACACCGTATAGCCCGGCAGCCAGAAGCTGTTGGCGGCATCGCCCGCCGCCCGGCTGCGGCCATTGAGGCCGCCGCCCACCTTCAGGCTGTTGTCGCCCCATATCCGGCCGAAGTCATAGGTGGCGAAGAGCGAATAGGTGGTGGCTGCCGAATTGGCGAGGGTGTTGCCGGCATATTGGGGATCCTGCAGCACCGTCACGTCGGCATAGCCGTAGCTGGCGATGATGTTGGTCCGGTCGGTCAATGCACCCGCCACATCGAACTCGAAGCCCCGCGAGCGGACCTTGCCGGCGGTGCGCGCGACGCTCTCGCCATCGACCAGTTCCGAATAGAGAACGTTCTTCTTCTCGATGTCGAACACCGCGGCCGTGCCCGTCAGCCCCTTCATGATCTCGAACTTGAGACCGCCTTCGTAGGAGACGCTGGTCTCGGGCGGCAGCGTGCCGATGTAGCTGGCGATGGACACCTGTGGCACGAAGCCGGTGGCGTAGTTCACATAGAAGGACAGCCAATCGGTGGCCTTATAGACGAGGCCGGCGCGGGGCATGAACTCACCGCCGTCGGCGCTGGTGTTCAGATTGAAGGGACGGCCCTTGCCGGCGGTCTGCTCGTAATATTGCAGGCTGGCACCGGCGACGAGGATCCACTGGTCGGTCAGATAGAAGGCATCCTGCGCATAGGCATTATAGACGCTCTGCTGGGCGCTCTGGTCGCTGTCGGCCGCCGAGACCGTGGTGCAGGAGGCGAGCTGGCCATAGACCGGATTGTAGATGTTGAAGCCGGTCCTGTTGGCGCAGCGCATCATGTCGGTGCGCAGCACGTCGTAATAATTGTAGGACGCGCCGAACAGCACCTCGTTCTTGAAGCCGGCGAGGTTCACCGTGCCCGACAGATCCGCCCGCAGGTTATGGTCATATTGGGTGGAATCCTGCGTCGCATCCGACCGGCGGGTCAGTGCGCCGGTCGAGGCATTGTAGGAGACCACACGGGCCTGATTGTCCGAATAGACGTCGCGGCTGTAGCTATAGTTTAGCTTCAGCTTCCAGCTGTCGTTGAGCTGGTGAACGGCATTGGCCTGGAACAGGTCCGAGGCGCCCTGGGTGATGTTGTAGGGTTCGTCGAACCGCGTGCGGCGGGGGACGTTCACCGCCTGGCCCGTGGTCAGGTTGAAGATGGTGCCGCGGTCGAAGGGCTCGGTATAGTCGCGGTGGTTATAGGCCAGGGTGACGGTGGTCTTGTCGCCATACCAGGCAAGGGAAGGGGCGAGAATGGTCTGGCGTGTGGTGCCATAGCTGCGCCAGTAGTCTTCATCCTGATATTCCGCCATGAAACGGTAAGCGAGGTTGGTGCCGGCGATGGGGCCGGTGATGTCGAGATCCGTATAGCCGCCGCCGAAGCTCGAGGCGGTGGCGGACAGCGAACCGCCGAAGGTCTGTTGCGGCGTCTTGGTGATGAGATTGATCACGCCGCCGGGCTCCTGAATGCCATAGAGCGTGGAAGCGGGCCCCTTCAACACCTCCACCCGGTCCGTGGTCAGATTGAAGCTGCGCGGCAGCACCGTGCGCATGCCGTTGGTGAGGATGGAGCCGTCGCGATTGTCGCCGAAGCCCCGCCGGGTGACGGCATCCTGCGTGGCACCCAGCGTGTTGGCGATGGTGACGTTGCTCACATTGGCGAGCACGTCGTCCAGCGAATGGGCAGCCTGATCGACGATCACCTCATTTGTGACGACATTCACCGCCTGCGGAATGTCGAGGATCGGCATCTCCGTCAGCGTGGCGCTGGAACTGGAGAGCGGCTGGTAGCCGTGCGTCTGCCCGCCCTGATCCTCGGCCTGCACGGTCAGCGTGGTCAGCAGGATTTCCGTGTCGCCATTGACGATGGTCTGTGTGGACGCGGAGGGAGCCGGACCACCCGACGTTTGCGCATGAACGCTGCTCGCAAGCGCCGCCTGAGCCAGAAGGAAGGCGGGAAGGGAAGCCTGTCGCAGCAGGCCGCGTGCAGTCGCGGAACGGATCATTGCCAATGCCTCAAACTCGCGTCCCGCTGCTCACGGCGGCAAGGCCGCGCGGAAGCGACGGAACGCACCCCGTGAGAGGCAGGTCTTTCAAACGCGGATGTAGTAGTAAAATCTGGAAACAATCCAACATGCTTGCCGCTTTGGCGTCGGGCGCGACGCTGCCCGCGGCGCGCTGGACGCATTTCTACGCCACACGCGCCCAAAAGCACTGTTCTTGGCGCGGTTAGCTCCGGACTTTTTGTTTGGAATAAATCGAAAAAGACTTCGGTATCGCGAGCCGCGCCGGTGCATTTTTGCATCACGATTGTCCCGTCCGGGCCTTGTTTTCAGGGTGAAGTCCCCGCTGCAATTGACTACTACAATTGGCTACCGGACAGCTTGAGCGTGATGCCGCTTGAGCTATTGGCCGTTGCGGCCGATCCGCCGCCGCAGCGCGCGGAAGGCCGGGAGCGGCGGCGCCGCGGGCATGAGGAGTGTGGGCGTGGAAACGGCGGTGGGTGCGGCGGGGGCGGAGGGGGAGCCGGGCGATGATGGCCTGCGCACCCGATGCCTTCAGGTCGCCTATGGCCGCCGGCTGGTGATCGACGGCGTCTCGCTGTCGGTCCCCTCAGGCCGCCTCACGGCTCTCATCGGCCCCAACGGTTCGGGCAAGTCCACCTTGCTCGGCGCCATGGCCCGCCTGCTGGCACCGCGCGCGGGCGCGGTGCTGCTCGACGGCCGCAGCGTACATCACATGCCGACGCGCGCCCTCGCCCGCGCGCTGGGCATCTTGCCCCAGAGCCCCGTCGTGCCGGAAAGTCTGACGGCCTACGAACTGGTCTCGCGCGGGCGCTATCCCCATCAGGGGGCGCTGAAGCGCTGGAGCGAATCTGACGAGCAGGCGGTCGTGCGGGCGATGCGTCTCACCGGCACGCTGGATTTCGCCGATGTCCCGGTGGATCGCCTGTCGGGCGGCCAGCGCCAGCGCTGCTGGATCGCCATGACCATGGCGCAGGAAACGCCTGTGATCCTGCTCGACGAGCCTACCACCTTCCTCGATCTGCGTTATCAGGTGGAGGTGCTCGAGCTGTTGCGCACGCTCGCCCATGCGCATGGACGTACGGTCGTCGCAGTCCTGCACGACCTCAATCTGGCGCTCGCTTATGCCGATTGCGTGGTCTGCCTGAAGGAAGGCCGAATCCATGCGGTGGCGCAGGAGGGGGAACCGCTCACCAGTGAGACCGTGCGCGAGGTCTATGGTCTTGCCGTCACGCGTGTCTCGCACCCGATCACCGGCGCGCCGGTGTTTCTGCCGCTGCCCTCTACGGTGGGAGGCGCCCCGTGACGCTGGTGCTTTCCGCGCCCCGGCTGGCGCAACCACTGCGGCTCGCCGGTCTGGTGGGCGTCGTCGCCTTGCTGTTTGTGGTGTCGCTGTTGCATCTCGGCTTCGGCGCGCGGCCCATTGCGCCGCGTGTGGTGCTTGAAGCGTTCCTAGCATTCGACCCGGCAAGCTTCGACCACAGGGTGGTGCGGGATCTGCGCCTGCCGCGCCTGTGCGCCGGCCTCATGGTGGGGGCGGCCCTCGGCGTGTGCGGCGCGCTGTTGCAGGCCGTGACCCGCAATCCTTTGGGCGAACCGCACGTGCTCGGGCTCAATGCCGGGGCGACGTTCGCCGTCGTCACCACCCTCACGCTTGGCCCCTGGTTGGGGCGCGCCGGCGTGCCCGTGCCGGCGCCGGCGACGCTGCTCGCCGCCCGTCCGCTGGTGGCGGCGCTGGGGGCGGGGGTCATGTTCGCCGCGGTCATGACGATCGGCGCGGCTGGGCGCCTCGGTGCGACGCCGCTCAAGATGACCCTGTGCGGGGTGGCCCTGTCCGGCTTTGCGGCAGCGCTCACCTCGGCCCAGCTGATCCTCGACGATCAGACGCTGGCGACGCTCCGGCTCTGGCTGGCGGGCGATCTCTCCGGCGTGTCGCGCACCGCAGTTTGGGGCGTGCTGCCCTGGTTCGCGGCCGGTCTCGGCCTCGCCTTCGCTTTGTCCGGACGGCTGAACGTGCTTGGGCTCGGCGACGACGTGGCGCGTGGGCTCGGGGTGAACCTCACCCGCACGCGCGGGGCGGCGCTGGTGGCGGCCGGCGTGCTCTGCGGGGCGGCGGTCTCGCTGGCCGGTCCCGTGGGCTTCGTCGGTCTCCTTGTCCCGCACGTGGCGCGCACCCTGTTCTCGCGCGATCACCGCCTGCTGCTGCCGCTGTGCGCGATGCTTGGGGCGAGCCTGCTTCTGGCCGCCGACCTGGCTGCGCGGGCGCTGGCGGCGCCGCGCGAATTCGCCACCGGCGTCGTCACCGCGCTGATCGGCGTGCCGGTGTTTCTCCTGCTTGCGGCGCGGAGCCGGTGATGGTCGGGCTCGCCGGCTATCGGCACGTCCGGCTCGGGCCGCTGGCGGTGCGGGTGCGGCCGCGCGCGGTGAGCGTCGGCCTCGGGCTTCTGCTGCTCCTGCTGGCCACGGCGGCCTTCGCTCTGGCGCGGGGCAGCCTTGTGCTGCCCACGCGAGAGGTGATCGCCGTTCTGCTGGGACAGGACGCGCCCAAGGCAGTCCTGCATATCGTCGCCGATGTCCGCCTGCCGCGTGTGCTGCTGGCGCTGCTGGCGGGCGGCATGCTGGGGCTGGCGGGCGCCACCATGCAGTCCCTGACGCGCAACGGACTTGCCGATCCCGGCCTGATCGGCGTCAAGGAGGGGGCGAGCATCGGCGTCCTGGCGGTGCTGTTCTTCGCGCCCGACGTCGATCCTGCCTGGCGGCCGCTGGCAGGCCTCGCCGGAGGGCTTGTCACGGCTTTGATCGTCTGTGCCCTGGCGCGCGATCTCTCCGGGCTGCGCTTCGTCCTGCTCGGCATCGGTATGTCCTGGCTGCTCTCGGCGGGGCTTCTGGTCTTTCTCACCACGGCGGACGTGAACGACGTGGAGACGGCGCTGGTCTGGCTCGCCGGCAGCCTGCACGGTGCCGCTTGGCCGACGCTGCCTGGCGCCGCCCTTTGGGAAGGGGTCGGCCTTGTGGTGCTCGCAGCCACCGCCCGTGGCGCCGACGCTTCGCTGCTGGGGCGCGGGGCGGCCATCGGCCTCGGGGTTCGGCCGGGGATGCTCGACACCGTGCGACTGGCCGTCGCGGTCCTGATGACCGCCGCTGCCGTCTCCGCCGTCGGCAGCCTCGGCTTTGTCGGCCTGATGGCGCCCCATGCGGCCCGCCTCTTGCTCGGCGGCGGGCAGGCGGGGCTGCTGGCCGGAAGCGCGCTCGTGGGCGCGCTCATGGTGCTGGCCGCTGACACGCTCGGGCGGCTCGCCTTCGCGCCGCTCCAGATCCCCGCCGGCATCGTCATGGCGGTGTGCGGCGTGCCCGTCTTCCTCTTCATGCTCTGGCTGCGCCGAGACCGGCTCTGAAGGATGTGTGCCCGATGCTTGCGATCTTTCTCCGCCGTGCCCTGGCGCCCTGTGTTCTGGCGGCGCTGATGCTGACCGGCGCCATCGCAGATGCGGGCGCCCAGACACGGGCCTTCAGCGATGACCTCGGGCGCACGGTGCAGGTCCCCGTGCACCCCTTGCGGATCGTGTCGCTGCACGACCTCGACATCACCTTGCCGCTGATCGAACTCGGGGCGCCCCCGGTGGCGAGCCACGGCCGCGTCGCGCCCGACGGCAGCCGTTTCCTGCGGGCGGGCAAGCTTCTGGCTGGGGTGGACTTCGACAGCGGTGGCATCGCCTTCATCGGCGCCAATGCCATCGACCTTGAGGCGGTGGCAGCCGCCAAGCCCGATCTCATCATCACGCTGACCACCCGCGACACGCCGGTGGCGCAGCTGGAGCGGATCGCCCCCACCGTGAGCCTCGATCATCTCAAGGGCGGACCCGAGGGGCTCTATGGCAAGCTCGCCGAACTGACCGGCACCAAGCCCCGGCTGGCGCAGCTCGAAGCCCGCTACCGGGCGCAGATCGCCCAGCTCCGGGCGGTGGTCGATACAGGCAAGGTCACGGTGGCGACGCTTCAGGCGAACCAGGGCAAGATCACCGTCTTCCACACCGACCGGGCGCTGGGGCGCGTGTTGCGGGATGCCGGCTTCCGCTTTCCGGCGCTCCTCAATTCCATACCGGAGGGCGGGCGTCTCGACGTGAGCGCCGAGCGCCTGCCGGATCTCGATGCCGATCTCGTCTTCGATACCTTCCGCTCTGATCGCGGCGGCGGCCCGGCGGAGGAGTGGGCGGCGATGGAGACCGTCTTCCCCGGCTTCTGCGACGTGCTCCTAGCCTGCCGGGGCGGGCGCTTCCTGCTGTTGCCGCGGGATGAGACCATCTCCAACACCTACGCGGCGCTCAGCCTTCTGGTGCCGGTCGTGCAGGCGCAGGCGCTGCGACTGCGGCCAGCCTGGCGCTGAAGTTGGAGGCCGCAAGTGCCTGTGTCAGCATAACCGCAAAGCGCGCCGGCGGCCGAGCGCCGGAACAGCCCTCCGGGGCAGGAGCAGAAGGGGCGCATGTCGACGCCGTCGGGAAATCGCAAGGTGAAGGTGGACCGCCTCGGGGAGCGCCTGCGCACGCGGGGGGCCTCCCTCTCGCCCAGCCTCAAAGCGGTAGCCGACTATATTGATGAGAACCGCCGCCTCGTCCTCAGCAAGTCCGCTTTGGACATTGCCGCTGAAACCGGGACGTCGGACGCGACCGTCATCCGCGCCATTCAGGCGCTGGGGTTTTCCGGCCTGCGGGAACTGAAGCGCACGCTCTCCGCCCATCTGGGCGGGGTGATCCCCTCGGTGGACAAGATGTCCTCCACGACGGAGCAGCTTCAGCGCAGCGTCGATACTTCCATCGATTTCGTGCGGGACGGGCACCTCGCGGGCATCGAGAAGATCACCGCGCCCGAGAACCGGGTGGCCATGGCCGCCGCCGTCGAACTGCTGCGCGGGGCGCAGGGCATCGGACTGTTCGGCATCGGCGCCTCGGCCATTCTCGCCGATTACGCTGCCCGTCTGCTGATCCGCAACGGCCGCCATGCTTATGCACTGAACCGCACCGGCATCGGCCTTGGCGAGCAACTCCTCGCCATGCGCCGGGGGGACGTGCTCATCATGATGGGTCAGTCGAGCGCCCACCGGGAGGGTACGGCGGCGCTGGAAGAGGCGCGGCGCCTCGGCGTGCGCATGATCCTGCTGACGGGGGCCGCCGCGCCGGCCTTCGGCAAGCAGGCGGACGTGATCATCCGCGTGCCGCGCGGCCGCTCCGAGCTGGTGCCCCTGCACGGGCTCGTGCTGATGGCGCTGGAGATGCTGGTGATAGGCCTTGCCGCCGTGGAGCCCGAGCGCTCCACCCAGTCGCTGGAGCGTCTGCACACCCTCTATGAGGACATCCGCAAGCCGCCGCGGGGGTGACCCCGGCCGGGTATCCGGCCCAGGCTTGCGGCTCATGATGAGCTCGCTGTGTGAAGAGGTGTCTATCGCCGCGATAACAATTGTCAGCGATATGAAATGCGCTTGTTCGTCGGCGCCGATGCGGCAGCCATGCTGAAAATTTGCAGGCGCCAAAAAAGCCGGGAGTTATGCGAGCGCAGCGGAAGGTTGGCGGCTTATGGCCAGCGTCACTTCCAAACCACATCACAGATCGCGATCGAGATGAGGTTTTCTAGCCCGTTGCCCCTCGCACGTCATCGAGAAATTCGGATCCTGGCGACACACCGGAGAGCATCAGCCGGTCGCGGGCGCGCGTGGCGGCGACGTAAAGCAAATGGCGCCCCGTTTCCTGTACGGCTTCAAGATCCGCCAAATCTCCCACTTCACCGAGCCTCACGGGATCGGGAAGCACATCTTCGTCCAATGCTATGACGGCCACAGCGCACTTTCGTCGTCTCCTTCACGACCGTCATGGTGTCGGAGATGTCCCATCAGGTGAGGCACAGGTATCTGAGCTGGTTCCGGTTTTTTTCAGACCGGATACCGATGGAGAACTCCAGTTCAATAGCTTGGGCGAAGAGTGATTTTTCCAGCATGAAGAAGTCGAATGTGACGAAAGCGCAGGTGGCCTTCATCCCGAAAGCTGGCTGAAGGATGGAATGCCAATTCCGCAAGGTTAGCGCAAGGCCGAGATCAGCGAAGCTACGTTCATTAATTGACGCAGGACGCATGCAGCACTGCTTCTTGATCTGGAGCAAGGCAGTAGCACGGAACCCCGACTAGGAAATCTGGAGCGACTGCAGTCTGGCACGTGAGACGTGGAGTAAATCGGGTCGCTGTGTTGGTTTGGCGTAGCGCCGATGCGTCCGTGATGCCCTGCAAACATCCGGGAGTTTCCCATGGCCGGCGAATCCGCAACTCCTGCTCCGCTCCAGCCCGGAACGTGGGGCCAGCCAGGACATCAGGCCGCGCCGTGGAGCGGCGTCTTCGCCGAGGCGTGGAGCCGGGCTTTCACCGGCACGGCGCCGCTGCCGCCGGGGATCGGGACGCTGCCCGCGGGGCCGCTCGTGGACTATCTCGTGGACGCTGCGCAGCGCTCGGTCCTGTTCATCGACCTGATGCGTCGGCGCGGCAATGAGCAGCAGGACATCACCTCGCGCCCCATGGCGACCGTGCTCTCCTTCGATCATGACGTGCTGGTGAGCGGGCGGGCGCTGCCGCGGCCCATCAACTATTTCCTGTCCCGCATCGTGCCGCCGCCCGGCGCGAAGGTGGATCCCGACAAGCGTCCGGTGGTGGTGGTGGATCCCCGCGCCGGCCAGGGGCCGGGTATTGGCGGGTTCAAGACCCAGAGCGAAATCGGCGAGGCGCTGGCCAACGGCCATCCCGTCTATTTCATCGGTTTCTCGGCCCAGCCGGAGCCCGGCCAGACCTTCCTCGACGTGGTGGAGGGGCAGGTCTCCTTCTTCGAGCGCATCGTGGCCATGCACCCCGATGCCCCCCGGCCGTTTGCCATCGGCAACTGTCAGGCCGGCTACCAGACACTCATGGTGGCCATGCTGCGGCCCGACCTGTTCGGCCCCTGCATGGTGGCCGGCTCGCCCATGTCCTATTGGCAGGGCGTCCACGGCAAGAATCCCATGCGCTATTCCGGCGGCCTGCTGGGCGGCTCGTGGCTCACCGCGCTGGTGAGCGATCTTGGGCGCGGCAAGTTCGACGGCACCTGGCTGATCCTCAACTTCGACAGCCTCAATCCGGCCAACTGGCTGTGGGGTAAGCAATACGATCTCTATGCGGCGGTCGATACCGAGGCACAGCGCTATCTGGGTTTCGAAAAGTGGTGGGGCGACTTCATCACCCTCAACGGCGACGAGATCCAGTTCCTGGTGGACGAACTGTTCATCGGCGACGGGCTCACGCGCAACGAGATGCGCTCCAGCGACGGGACGGTGTTCGACCTGCGCAACATCGCCTCGCCGCTGATCGTGTTCACGTCCCTCGGCGACAATATCAGCCCGCCGCCCCAGACGCTTGGCTGGATCCTCGACCTCTACAAGGACGTGGACGCCATCCACGCGGAGGGGCGCACCATCGTTTACTGCCTGAACCAGACGGTCGGCCATCTCGCCATCTTCGTGTCTGCCAAGGTGGGGGCGAAGGAGGACGAGGAGATGGTCCGATTGATGGACCTCATCGACTGCCTGCCGCCGGGCCTCTATGAACTTGTCATCTCGCCTGCCTCCGAAGAGGAGGTGAAGGCTGGCGGCCATCCCTGGCACAGCCGCTTCGAAGCGCGCAGCCTTGAGGACATCCGTGCCTTCGGCCGCAACAGCGTGGAGGACGACCGGGCCTTCGCAGCGGTGCGTCGGGTCTCGGAGATCAACCTGTCCCTTTATCGCACCTTCCTCCAGCCGGCGGTGCGGGCGCTGGCCAATCCGCACATGGCCGAACTGCTGTTCGCCACCAATCCGCTGCGCCTCAGCTACAGCCTTTTTGCGGACTCGAACCCGTTCATGAAGCCGGTTGCCAAAGCTGCGGCCGAGGTGACGGCAGCGCGCAAGCCGGTGCCGCCGGACAATCCCTTTCTCGCCGTCCAGAAGCTGTGGTCCGACCAGATCAGTGCCGGGCTCGATGCTTTCCGGGACTTGCGCGACCGCGCGGTCGAGCAGGCCTTCTTCGGCATTTACGGCTCGCCGGTGCTTCAGGGCATGCTGGGCTTGAACCTTGACGAGAAGGTGCGCGAGCTGCCGCCGACCAGCCCGCAAAAGCGCGCCTTCCTCACGCAGAAGATGGCCGAGTTCCGCGACCGCGTGGACGAGGGCGGGTTCAACGAAGCCCTGGTGCGGTCCGTCCTGTTCGTCATCGCCGCCGACCGGCAGTTGGACGAACGCTGTGCCGCGGCGCTGAAAGAAACGTGCCTGCGGCTGACGCAGCTTTCCATCTCGGATTTCAAGAGCCTGGTGCGCCGGCAGTTCTACATCCTGCTGCTCGAGGGCATCGCTGCGGTCGAAGCCATCGCGACCCTCGTGCCCGACGGCGCCGCGCGACAGAGCCTCCTGAACGACGCTGCCGCAGTGGCGGGGGCCAACGGCACGCTCACCATCGGCGAGCAACAGAACATCGAGAAGCTGGCCGAGGTGCTGGGCGTTGCCGCGCCACACTCCCCCGCGCCGGTGCTGCCGGCCGACACGCACCGGTCCGCCCCCTCGACGCTTCAGATCGCGCCCGCCGGCGCCTGAAACGCAGGCCCGAACCGTCTTCTCCGGAGGCGCCACCGCCCGCACCCGCCACCGGCTGTCCAGTCCCGCGCCTGATCGAGGTCGGCCTCCGCCGTCCGCCCGCCAGCGCGTCCTGTTCGTCCCGAGGAGGCACGTCCATGCCGATCATCACGAACCGCGCGTTCGAGGACATCCGTCCCGGTGACGCCGCCTCCGTGTCGCGCACACTCACCCCCGGTGATCTCAGGGCCTGGGCAACCGCCTTCGGCGATGCCGGTTTGGTCGCAGGCATCGGTCCCGGACAGGCGGCAACGGGCATCGCCTCATCCCTTTTCGCCGCGCTGGCCGGCTCGGCCCTGCCCGGGCCGGGCGCGATCATCCGGTCGGCGGCAGTGACGGTGCATGGGCCGCTGCCCGCCGACCATCTCTTGAACGTCGACCTCACGGTGCGCGAGGCCCGCGCCGCCGACAAGGTTCTGATCCTCGACGCCCGGCTCGCCGACCGCGATGGCGTGGCGATCGCCACCGGGGTGCTCGAAGTGGCGGCGCCCCAGGCATCCGTGCGGGTCGAGATTCCGGAGCACCGCCTGGACTGCCTGCTGGACCAGTGCCGGACCCTCGAGCCCATGCCCACCGCCGTCGTGCATCCTCTGAGCCTTGATGCCCTCGCAGGGGCCATCGATGCGGCAGCCGCCGGGCTGATCGTACCGGTGCTGTATGGACCCGAAAGCGGCATCCGCAGCCTTGCCGAGACCGGCAAGTTCGACCTCTCCGGTTGCCGCATCATCGCCACCAGCGGCGAGGAGGACTCGGCCGCGAGGGCTGCCGCAGCGGCCGGCGCCGGCGAGGTGCAGGCACTCATGAAAGGCAGCCTGCATACCGACGTTCTGCTCCATGCGGTGATGCAGAAAGAGGCGGGGCTGCGCACGGGGCGGCTGCTGAGCCATTGCGCCCTCATCGCCATGCCCACCTATGCCCGGCGGGTGGTCGTGACCGATGCGGCGCTCAACATCGCGCCCGACACCGACCAGAAGCGCGACATCTGCCAGAACGCCATCGGGTTCGCCCGGGCGCTCGGCGTGGCGGTCCCGAAGGTGGCCGTGCTCGCCGCCGTGGAGATGGTCCGCACCAAGATGACGGCCACGCTGGACGGCGCCATCCTCGCCAAGATGGCCGATCGCCGCCAGATCGTGGGCGGCATCGTCGATGGCCCCCTCGATCTCGACGCCGCCGTGGACGCCGAGGCGGCCCGCGTAAAGCACATCGTCTCGCCGGTGGCCGGCGCGGCGGATGTGCTGCTGGCGCCCAACATCGAGGCTGGCAACATGGTCTACAAGAACGTCTCCTTCATGGCGGACGCGCAGACCGCCGGCCTGGTTGTGGGCGCCAGGGTGCCGGTGATGCTGACCAGCCGCGCCGACACGGCCGCTGCGCGCCTGTTCTCGGCCGCCACCGCCGCTCTCTATGCCGACGCTTTGGCCCGCGAGCCCGAGGCCATCCTGCCGGCAACCGCAGACTGAACGCCGCGGCCCGTCCTTCCCCCGATGAGGAGCAAGCTCATGACCGATGCTGTCCTGGTGGTGAATTCCGGCTCGACAAGTCTCAAGTTCGCGGCTTATGCGGCGGGCGCCGACGCTGTGCCGCCGCTGCTCTGCCGCGGCGTGGTGGACAGCATGACGAGCGATCCCCACTTCATCGCCAAGGCGCCGGACGGCACACCGATCGATGCCCATGAATGGGGGGAAGGCCAAAACCTCGGCCATGGTCGGGCGTTGTCCTTCATCATCCAATGGCTGGAGCAGCACGAGGCCAACATCAAGGTGGTGGCGGCCGGGCACCGGGTGGTGCTGGGCGGCACCCGCTTCGAGGGGCCGGTGCGCATCACCCCGGAGGTGCTTGACTATCTGGACGGGCTTTCCGCCATGGAGCCGTCCCACCAAGCCTATAACGTGCGGGGCGCACGTGAACTGGCGCAGGACTTCCCCGGCCTGCCGCAGGTGGCGATGTTCGACACATCGTTCCACCGTTCCATGCCGGAGGTGGCGCAGGTCTATGCCCTGCCCGCCGAGCTCCGCGACACCGGCGTGCGCCACTGGGGCTATCATGGCATCTCGTACGACTACATCAGTCGGCAGGTTCCCAAATACGTGCCGGACGCACGGCGGGTGATCGTCGCCCATCTCGGCGGCGGAGCCTCCATGTGCGCCATGCTGGATGGTCGCAGCATGGAGACCACCATGGCCTTCGCCGGCCTCACCGGCCTGCCCATGGCCACGCGCTCGGGCGACGTGCCCGCCGACGTCCTCTTTTATCTTCTCAAGACGCAGGGCCATGACGTCGCAAGCCTCGAGAAGCTGCTGTACGGCAAGTCCGGCCTCCTCGGCCTGTCCGGTGTCACCGGCGACATGCGCCAGCTTCAGGACAGCAAGGATCCTGCGGCGGTGCTGGCGGTGGATGCCTTCGTCTATGCCATGACCAAATTCACGGGCGCCTATGCGGCGGTGCTGGGCGGCCTCGACGCCCTCGTCTTCACCGCGGGCATCGGCGAGAACTCGCCCATCGTGCGCGCCGCTCTCTGCGCCCGGCTGGAGTGGCTGGGCGTGAAGCTCGACCCGGCAGCCAACACCGCGAACGGGCCGCGCATCTCGGCGACCGACAGCCGGGTGGGGGTCTTCGTCATCCCCACGAATGAGGAGCTGATGATCGCGCAACACACGCTGGCTCTGTTGCAGACCGCCTGAGCCAGGCCGCGCTGCCCGCCCGCGCGAATTGCCGCAAATCAATTCGGGTGCGGGTGACACTGTTCACGATGACGCGCCGCGTGCGCCGCCGGAGCGGCGAGATCGGCGTTAGGGGATTGGCCATGTCACAGAGCGTTGCCGCCGCACCCGCCATCTCGGGACGCACCCCACCGGCAAAAGCGAAGCCCGCGGACGGCGGATCTTCGCGGCTCGATGCCGATGCCATCGCCGCCAAATTCGCAGAACTCAGTTCCTCGCCGCAGGGACTGAGTTCCGCCGACGCTGCCCGACTGCATCAGACATACGGCCCCAACACCATCGCCGCACATGAGGAGAGCCGCTGGAGCAAGCTGCTCGGCTATTTCTGGGGTCCCATTCCCTGGATGATCGAAGCGGCGGCGCTGCTCTCGCTGATCCGGCTCGACTGGCCCGACTTTATCGTCGTGATGGGCCTGTTGCTCTACAACGCCGTCGTCGGCTTCTGGCAGGACAGCAAGGCCGCAAGTGCGCTTGCAGCGCTGAAGAAGGGCCTCGCGCTGAAGGCCCGCGTGCTGCGGGATGGCAACTGGATCACGGTCGACACCAGCGATCTGGTACCCGGCGATGTGGTGAGCATCTCCGGCGGTGAGACGCTGCCGGCCGATCTGATCCTGACCGAAGGCAAGTATCTCTCCGTCGATCAGGCCGCGCTGACGGGCGAATCGCTGCCGGTTTCCAAGTCGGTCGGCGATAGCGGCTATTCCGGCTCCATCGTGCGTCAGGGCGCGATGACCGCGCTCATCACCGCGACCGGCAACGCCACCTTCTTCGGCCGCACCGCGAAGCTCGTCGCCTCCGCCGGCGCCAAGTCGCATGCGGAGAAGGCGGTCATCCAGATGGGTGACTTCCTGATCATCCTCTCGGCGGCGCTGGCGCTGCTGCTCGTCGTCGCGCAGGTCCACCGCGACATCGTCGCCGAAGGGCACTGGGAATGGGCCCATGCGGGCGCCATCGTCCAGCTCGTTCTCGTCCTGCTGGTCGCCTCGGTGCCGGTGGCGACGCCGGCGGTGATGTCCGTCACCATGGCGCTGGGTGCGCTGGCCCTGTCGAAGCAGCAGGCCATCGTCTCCCGTCTATCCGCGATCGAGGAACTGGCTGGCGTCGACGTGCTGTGCTCGGACAAGACCGGCACGCTGACCATGAACCAGCTCACGCTCCAGCCCCCGATCCCCTGGGGGTCGGCGGCACCGGACGAACTGATCCTGGGCGCGGCTCTCGCCTCGCAGAAGCAGAGCGCCGACGCCATCGACAAGGCGGTGCTGGCGGGCCTCAAGGACCCGAAGGTGCTCGACCAATATCGACAGGTCGACTTCACGCCCTTCGACCCCGTCAGCAAGAAGACCGCTGCCGCCGTGGCCGGACCGGACGGGAAGACCGTGCATTATGCGAAGGGAGCGCCGCAGGTCATCGCGGCGCTGTGCGGGCTCGGCCCCGATGGCGGAAACGCCTATTTCGATGCAGTCGCGAAGTTGGCCCACGATGGCACGCGCGCGCTCGGCGTGGCGCGCTCCGACGACGGCACGCACTGGACCCTGCTCGGCCTGCTGCCGATGCTCGATCCGCCGCGCCCCGATGCTGCGGCGACCATTGCACATGCGCAGAAACTCGGCATCGCCGTGAAGATGGTGACCGGGGACGATGTGGCCATCGGCAGCGAGATTTCCCGCCAGCTCGGCCTCGGCGACCACTTGCTGGTCGCCGGCGAAGTGTTTGGAGAGGACGCCAATCCCGAGCACATCGCCATCGACGCGGTCCGGGCGGTGGAAGTGGCGGATGGCTTCGGCCGCGTCTTCCCGGCGCACAAGTTCGAGATCGTGAAGGCGCTGCAGGAAGGTGGCCACATCGTCGCCATGACGGGCGACGGCGTCAACGACGCACCGGCACTGAAGCAGGCCGATTGCGGCGTGGCGGTATCGGGCGCCACGGATGCGGCACGCAGCGCGGCGGCGCTGATCCTCACGGCGCCGGGCCTGTCGACCATCATCGCGGCGATCATGGAGGCGCGCGCCATCTTCGAGCGCATCACCAGCTACATTTACTACCGCATCGCGATGACGCTCAACATCATGCTCGTCGTGGTGCTGACCTATCTCGTCTATAATTTCATGCCGCTTACCGCGATCATGATCGTCGTCATGGCGTTGCTGGACGACATCCCGATCATGACGATCGCCTATGACAACGTGAAGGTTCAGGATCGGCCGGTGCGCTGGAACATGCACCGGATCATCTCCTTCTCCACTGTCATGGGCATCATGGCTCTGGTGCAGAGCTTCGGCATCGTCATGCTCGGCATGTTCTGGATGAAGAGCCCGGGACTGACCGCCATCCTGCCCATGGACCAGGCGCATGTGCAGACTATGCTGTTCCTTCAGTTGGCGGCGGGGGGCCACCTCCTGTTCTTCGTCTCGCGGGTGCAGGGCACGCTGTTCAAGCCGCCCTATCCGAGCCTGCCGGTGATGGGCGCGGTGATGGGCACACAGGTGTTCGCCATCTTCATGTGCGCGTTCGGCTGGTTCATGCCGGCGCTGCCGTGGCTGCTGATCGGCATCGTTTGGGTCTACTGCCTGGTGTGGACGCTCATCATGGATCTGGTGAAGCTGCTCTATTTCCACATGGTCGACCGGCGAGACCGGCAACGCAGCATCATCGACAGCTCGATCGGCCCGGCCATGCCGCATTGAGCCACACCGGCCCATGCCGGCAGACCGGAGTTTTCCAACAATAACTTCTTCAAAATAATGTTGAGCGTCTTGTCATGGAGAGAGCAGGCCGGGCGAAAGGCGGCCGACCTGCTCTCTTATCCTGCTCTTCAATCGCGTACGCGGGGGGCTAGCATGCGCAGTCGCGAGCCATAGGCCGCTATGCGCAGCTCGTGCACGCGATTATCAGCAGCAGCCCTTGAGGTGTACGCACCCACAACAATTGCCCTGGCCGCAGCCCGCATGAGCATTGACGGCAAAAATCGGCGAGGAAACGAGCAGAGCCGCAGCAAACAGAGATGCCGTGAACTTCTTCATGATGATCCCTCCTGAAAGGAGGCCCTACGCAACCTGCCTGATCGCGATTTCTACGTGGACCTCACGCGAAAATTACTAATGGGCGCGCTATTCCGGAGTCAATATCGCGCAAAAGCTCGATAGCCGTGAAGCTGGGGGCGTGCCACCAGAACGCTTAAGCCATTACAAAGTCGATTTTTTCTCGTCGATTTTGCACTCTTAACGCCTCTCCATCACGGGGGTGCGCATCTGCGATGCCATATCGGGATATACGTTCGTATATGCCTGATATTCTATTTATACTTAGAAAATCTGATTTCGGCGTGGACCGTGCCTAGTCAGGTTGCTATGTGACGCATGCATTCGATGACATTGTGCTCCGGATGCCAGATCGGAACCTTGAAATGCCCAGCGACAGTAGTCGAAGAAACGTGCCGCGCGGCCTATCCGGTCGGGTCTGAGAAATCGGTCTCGCCCTGACGGCCCGCGCGGCGCGTCCAGGAGTGAGACATGAACCGAGTCTTCTTCGCTTCGCGCGGCGTCTTCGCGCGCCTCTTTGCTCGCCTTTTCTGTGCGGGCGCCTACAAGCCTCAAATCCCGGTCGCGGTCGCAGCACCCTTTTTCTCGCCCGTCCACGCCAACGCGCCGTCTGAGCGGCGGAGGCCGCACGCCGTGTGGTCCGTCAATGCGGACACCGGCCGCATAGAATGCAGGTGGACCACCGACGGCGACGAGATCGCCGAATGGCTCTGTCGGCCCTTGATTGAACGGGCAGGCCTGATCCTTGCTGCCACTCAGCCTTCACTCGGGACAGGGTCATTCAGATGACCTTCGCCAGGCCCTCGCGGCTACCTCGATCCTCCCGCTGAAGCCTGCCTCGGCCCCCTGCGCCCCGCCTTCCGGTTCGGGCGCGGGGCGTCGAGCCGTTGCTGAAGCTGCGTGACCGGGCTCCAGCAGCGCCGCCCCAGCAGCGCTGGCCCGCCGAGGCGGCCCCCCTTCCTCCAGGAAACCCTCCATGACGCCCCAGCGCATCATGGCTGCGCTTCCGTCTTCCGGTCGGAGGCGGCATGCAGTCATGATACGCGACAGGAGACTGAGCAGATGAATACTGTCGTGAAACCCGCCTCGCTGAAGGCCGAGAGGCTGGACAGCCGCAAGCTGTCGATGCGGGCGGTCGTCGAGGCCCGGAACGACGTCGACATGACGCTGGCCAATATGAACGCACGCCTCGACGGCCTGACCTTTGCTGAGGCGGAGCGACGGCTGGCCGCGTCCGGACCGAACGAGGTGGCGCGTGATCGGCGGCCGCCCGCGGTCATCCAGTTCCTGCTGGCGTTCAAGAACCCTTTCATCGCGGTTTTGATCCTGCTGGCCGCGATCAATTCGGTGACCGACATCATCTTGCCGCTCCGCAAGGGCGAAGATCCAGATTACACCACGGTGACGATCATTCTCACCATGGTGATGCTGAGTGCTCTCCTTCGCTTCTGGCAGGAATACCGGTCCGGCAACGCTGCCGATGCGCTGAAGGCGATGGTGCGGACCACGGCGACCGTGATACGCCGCGCGAGTCCCACGTCGGGACCCGAAATCCGCGAAATCCCGATGGCGCAGATCGTCACGGGCGACATCATTCGACTGTCGGCTGGCGACATGATCCCGGCCGACATCCGGCTCGTCGAGTCGCGAGACCTGTTCGTCAGCCAGGCGGCGTTGACCGGCGAGGCGCTGCCGGTCGAGAAGTACGATACGCTGGGCGCCGTCGCCAAGAAATCAGCCGGGGCCGCCGCCGGCGAACAGACCGGGCTGCTCGATCTGCCGAGCATCTGCTTCATGGGCACGAACGTGGTCTCGGGAACGGCCACCGCCGTCGTCGTGGCGACCGGTACGCACACCTATTTCGGTTCGCTCGCGAAGACGATCGTCGGATCGCGGGCGGAGACGGCGTTCGACCGCGGCGTCAACAGCGTCAGCTGGCTGTTGATCCGCTTCATGCTGGTGATGGCGCCCGTCGTTTTTCTGATCAACGGCCTGACCAAGGGCGACTGGATGGAGGCGTTTCTTTTCGCCCTGGCCGTCGCAGTCGGTCTGACGCCGGAAATGCTGCCGATGATCGTCTCGTCCAACCTCGCCAAGGGTGCCGTCGCGATGGCGCGGCACAAGGTGGTGGTGAAGCGCCTCAACGCCATCCAGAATTTCGGCGCGATGGACGTGCTGTGCACCGACAAGACCGGCACGCTGACACAAGATAAAATCATCCTGGAGCACCACGTCGACATCGAGGGCAAGCCGGACGACGACGTGCTTCGCTTTGCGTGGCTGAACAGCCACCACCAGAGCGGCGTCAGGAACCTCATGGACCAGGCCGTTGTCCATTTTGCCGAGCGTGCGCCCGAGGTCCTGCACTCGGTGATGTCCTACGGCAAGGTCGAAGAACTGCCTTTCGATTTCGTTCGGCGGCGACTGTCAGTCATCCTTGAGGACCGGTGGGGACGCCAGCTGCTGATCTGCAAGGGTTCGGTCGAGGAGATGCTGGCGATCTCGACACGCGTCCGGGACGGCGAGACGACACGGGTCCTCGCAGAGCCCGAACGCGATCGCCTGCTGGCCCTCGCCCGGGCCTACAACGCAGACGGTTTTCGCGTTCTTGTCGTCGCCACGCGCGAGATTCCGGACGGCGCATCCAAATCCCATTACACCATCGACGATGAGAGGGATCTCGTCGTCCAGGGCTTCCTCACCTTCCTCGATCCGCCGAAGGAGACGGCCGGGCCGGCCCTCGCCGCCCTCGCCGCCCATGGCGTGACGGTCAAGGTGCTGACCGGCGACAATGAGGTCGTCACCGCAAAGATCTGCCGCGAGGTCGGGCTGGATCCCGGTCTCCCGCTTCTGGGGCGGGAGATCGAGCAACTCGACGACGCCGCGCTGCGTCTTGCGGTCGAGCAGCGGACGATCTTCGCGAAGCTGACCCCGTTGCAGAAATCGCGCGTCCTGACCGCGCTGCAGGCCAACGGCCATACGGTGGGATTCCTGGGCGACGGCATCAATGACGCGCCTGCACTGCGCGACGCCGATGTCGGCATCTCGGTCGACAGCGGTACGGATATCGCCAAGGAATCCGCTGATATCATCCTTCTCGAGAAAAGCCTCATGGTCCTGGAGGAAGGCGTCGTCAGGGGGCGTGAGACCTTCGGAAATATCATCAAATATCTGAACATGACCGCCAGCTCGAACTTCGGCAACGTATTCTCGGTGCTGGTGGCGAGCGCCTTCCTTCCCTTCCTGCCGATGCTTGCGATCCATCTCCTGATCCAGAATCTGATGTACGATATCTCGCAACTGTCGTTGCCTTGGGATCGGATGGACGAGGAATTCCTCCGCAAGCCCCGCAAATGGGACGCCAGGAACATCGGGCGCTTCATGATCTGGATGGGACCGACGTCATCGATCTTTGACATCACGACCTTCGCGCTCATGTGGTTCGTCTTTGCAGCCAACACGCCGGAGCAACAGTCGCTGTTCCAGTCGGGCTGGTTCATCGAGGGCTTGCTGTCTCAAACACTGGTGGTGCACATGCTGCGCACGCAGAAGATCCCGTTCATCCAGACCCGTGCGGCGTTGCCGGTAATGCTCATGACGGGGCTCGTCTGCGCCCTTGGCATCTACATTCCGTTCTCGCCGCTCGGCGCCATGGTTGGGCTGCAGCCGCTGCCCTGGCAGTATTTCCCCTGGCTGGCCGCAACGCTGCTGAGCTACTGTCTTCTCGCCCAAGGCATGAAGACGTTCTACATCCGCCGCTTTCGCCAGTGGCTGTGACCGGCTGAGCGAAAAGGGCATAACGGCGGGCGAGAATGTCGCCCGCCGACCCATTCCACGACCAGCCTGCATGCCGGGCGGCCATGCCCCCCTGAAGGGAGCGAGGAACGGCTACCATTTGGCGCAGTTCGCCGAACGTAGTGGTGAAGGTAAAGCTGGCGCGGACAGGCGTCTGGGCGGACGCATGAAAAGGAGGGACCATGCTGGGTGCGACGCTATCACGGACCGTTTCTGTTTCCCGGTCCTGGGTCGTGCTCGCAATGCTGATCGCGCTGATGACCGCCATCTTCGTGGTCGACACGGTGACCAATTACGCCGTCGCGGCGGCCGTCCTCTATACGGCAGTCCAACTCATCGCCACGCGTTTCCTTTCGGTCCGAACGGTCATTATCCTGACGGGCGCCAGCATCGTTCTGACCCTCCTCAGTTTCGAACTCACCCGCTCCGGCGCCTATGAAGTCGGCGTCGTCAACACCGCCATCAGCGTGGTCGTCATCGGCGTGACGGCCTATCTGGGCCTGAAGCTCAAATCCGCGCAACAGTCGGCGGACGAAACGCGGGAGCGGCTGTTGCGCATGGCGCGCCTGATGACCCTCAGCCAGTTGACCACCTCCATCGCACATGAGGTCAGCCAGCCGCTTGCCGGGATCGCCACCAGCGCCAGCGCCTCGCGCCGCTGGCTGACCCAGCAGCCCCCGAACGTGGAAAGAGCCCTCGCTGCGATCGAACGGGTCGCAAGCGACGCCTGCCGCGCGAACGATGTCCTCGCTCGCGTGCGCGGCATGGCCCGGAGGGAGGCGACGAGCAAGGCCTCGTTTGATTTCAACGAGGCTGTTCGCGAGGTTCTGGATCTCGCTGGCGGGGATATGCTTCGCACGGGGGCGCAAGTCTCCCTGTCACTGGCCGAGAATCTGCCGGCAGCCTTCGCGGATCGCGTCCAGATCCAGCAGGTCATCGGCAATCTGGTTCTGAACGCCATGGAGGCCGTGTCGGCGCTTCCCAACCGGCTGCCCAGATTGACCATTTCGACCGCGCTTGAACCGGCGGGGATGATCAGCTTCTCGATCTCCGACAATGGCCCCGGGGTGTCCCCCGACACCGCGCAGCATCTATTCGATGCCTTCTGGACGACAAAGGAGCAAGGCTTTGGCCTCGGCCTGACCATCTGCCAGACGATCGTGGAGGCGAACGGCGGGCGCATCTGGATGCTTCCGGCCCCGCCAGAGGCGGGCGCAACGTTCGTCTTCAACCTTCCGACAGCGGGTTCAGCGGCGTGACCTCGTCAAACGATCCAAAGCCGGTCGTCTATATCGTTGACGACGATCACTCGGTACGAGCGGCGCTACAGGATCTGTTCGCCTCGGTGACACTCGATGCCATGGCCTTTTCGTCGATCCGTGAATTCCTGGAGCACCCGCGCACGGCGGGTCCGGCCTGTCTCGTGCTCGATGTCAGGATGCCCGCCCAGAGCGGGATGGATTTCTACCTGCAGATGGACAGCCTGGGCCTTCGCATGCCCGTCATCTTCATCACGGGCCATGGCGATATCGCGATGGGCGTGAGGGCCATCAAGGACGGCGCCGTCGACTTTCTGACGAAGCCGTTCCGCGACCACGACCTGCTCGACGCCGTACACACCGCCATCGCGCGCGATCAGCAGAGGCTCCACCAGGAGGAGATCCTCTCGGAGCTTCAGCGCCGATGGGAAAGCCTCAACACGGGCGAGCGCGATGTTCTCCGCCTGGTCGTCAGAGGGCTCCTGAACAAGCAGATCGCGGCCGAACTTTCCGTCAAGGAGATCACGGTCAAGGTCCGGCGGGCCCGCGTGATGCAGAAGATGCGGGCCGCGTCGTTTGCCGATCTCGTCCGCATGGCCGATCAACTTGAGCTCGGTGCTGAGACGCGTCGGAATTCCTGATCCGAGCCGAACAAGCCCCACCGCCGGGCGTTCGTCGCCCCTCCGTTCTGCTCACCGGCAACGCGAGGCAGCCGTCACGGGGCGATCGCTCAGCGCATGCGAAAGCGCGATGCGGCCGGAGCCGCTTCCGCCTGAAAGACGGAGCGGTCCGGCCGCATTGATGGGGCGCGTTTCGATGTCTGCCGTCAGGCCGGGGCGACTTCGGCGATCGCGTGGGGAGCGGTCGCGTCCGGGGCTGCACCCGCGGCGGCGTGATAGGCTATGTAGGAGCGCTGGATCACGATCTGGTCGGCAATGTACTTGGCATCGTGCCACACGCCCCAGATGAAGCTGGAGCCGCGCCGGGACTGCCAGGGCAGGCCGAGGAAATAGACGCCCGCCTCGGTCGAGACGCCGCGCTGGTGGCGCGGGCGCCCGTTGGCGTCGAAGGCGTTCACCTTCATCCAGCTGTAGTCCGAAACGAAGCCGGTGGCCCAGATGATGGTCCCGACGCCGGCTGCCTTCAGATCCAGCGTGGCGAGCGGATCGGTGATGCAGGCGGCATCCGGCACGCGGATGCGGGCCTCGGGCTCCTCGGGGAGGTCGAGGCCGTTGCGCGCCACATAGGCGTCCGCCTCATCCAGCAGGGCTCGGTAGTTGGCATCGCCATTATCGAGGTTCTCGGCCAGATCCGGGGCGAAGGAGAGCACTCCGTCCTTGAAGGACTCCGTGCGACCCACGAGCACCATGCCTTCGCTCGCGAGGCGGCGGAAATCGATGGTGTGGCCGCCGCGAGCGCCGCTGACCGCAATCGTCACGTGCTCCTTGCCGGGCTCCTGCGCGGCGGCGTCCCATTTGCCGAGAACACCGAGCCACCAGCAGAAATCGCGGCCGCGATAGGCACGCGGCGGGCGGTCGTGGGGCCCGACGGAGAGATAGACGGTGCGGCCGGCCCGCATCAGTTCCTCGGCGATCTGCACACCGGAGGAACCCGCGCCCACCACCAGAACCGCGCCGTCCGGCAGTTGGTCGGGGTTGCGATAGGCCGTGGAATGCATCTGCCGGAGCGGCGCGTCCTCCGGCACCAAAGCGGGAATGCTGGGGCGCTGGAACGGGCCGGTGGCCGCCACCACGCGCTGGGCCTCGATGGTGCCGAGCGAGGTCTCCACCCGGAATCCGGTGCGCCCCTCGAGGCGCTCGACCTTCAGCACGTCCACACCGCACCGCACGGGGGCCGCGATCTTCTGGGCGAAGGCGACGAAATAATCCGCGACGGTTTCCTTGTGCGGGAAGTCGTCGGGGCGGACAGCCGTGTCCACGTCGGAGAACTGGAGATCGGGAAAGCGGTCGTGCCAGGCCGGGCCGTTCGCCACCAGCGAGTCCCAGCGTTCCGAACGCCAGCGCTCGGCGATGCGGGCGCGTTCCAGCACCAGATGAGGCACGCCGGCCCTGTTGAGATGGGCGCTCATGGCGAGCCCGGCCTGTCCGGCGCCGATGACCAGCGTGTCGATCTTTTCCACTGACATTTCAGTCCTCTCCGGCGTTGCGAGATGCCATCGGCAGACGTTTCAGGAGCGATCTCGTCGAACGAGCCAGATCATTGACGGTCGTGCGGAGGCAGCCGATGGAGATCGCCTGCATCGTTCTGGTTGCGGGATCGGGATGGAGATGGGGTGCGCGAGGGCACGCCATCATGCATGACCTCAGGGACGGGTGACCCAGGCGCCGTCCTTGACTTCGCGCAGCTCGAGGACGACGGCACGCTTGGTCTGGCCGTTCTCGTCGAAGCTCGTGCGGCCCATGGCACCGTCATAGTCGATGGCGCGGATGGCCTTGGCGATGGCCGCCTTGTCCTTGGTGCCGGCGGTCTTCAGCGCCTCGATGATGATGTTGGTCGCGTCATAGGCGTTCTTCGTGTAGGAGCCCACCGGCTCGGCGAAGTTGGCGCCCTTGTAGGCTTCCGTCATGGCATCGAGCTTCGGGTTGCCGACTTCCTTCGCGATGCCGACGATGGTGCCCGTGGCAGCCGGGCCGGCGATCTTGATGAACTCCTGATCATAGAAGCCGTCCACGCCGATCATCGGCTGGGTCATGCCGAGCTGCGCCATCTGCTGGCGCACGAGGCCGGCTTCCGCCACCACGCCGCCGAAATAGATGGCGTCGGGATTGGCAGCCTTGATCTTGGTGAGCAGGGCGCGGAAATCGGTGGTGCCCACGGGCGCGCTCTCGGCGGCGATGATGGTGCCGCCGTCGGCCTCGAAGAACTTCTTGAAGTTGTCGAGATTGGCCGCGCCGTAGTCGCTGGTGTCGGAGACGATGGCGATGCGCTTGCCGATGTTGGCGGCCGCCCACTTGGCGAGCGGCGCATTGGTGTTCACCAGCGTGGTCACCACGCGCGACACCATGGGATTGTTCTTCTCGGTGATCTTCGGGCTGATGGCGCCCCAGATCACGAAGGGCACGCCGGCGCGGCTGAAGACGGGAATGGTGGCGAGGGCGACGCCGCTGTTCCAGTGGCCGGTGGCCGCCACGACCTTCGGATCATTGGTGAGCTTCAGCGCTGCGGAAACGCCGGTCTGCGGGTTGGCGGCATCGTCGAGGATGACCGGTTCGATCTTGAAGGGCAGGCCGGCGGCATTGGCCTGATCCACCGCGAGCTGGAAGCCGTTGCGGGCCGCAAGGCCCTGCTGCGCATTGCCGCCGCTGAGCGGGCCGATGAAGCCGAGCTTCACCGTCTCCTGCGCCTTGGCGGGGGCGCCGAAGCCGAGGAGCGCGGTCGCCGCGAGCGCGACAGCTCCGAGGGACAGGCGACGGCGGGAAAGCGCACGCGGCGCGCCGGAAATGGGGGCCATGGTCTTCTTTTCCTCTGGAAGCAAATCGCGGGGGGCCTTGGCACGGGGCGGATGGTATGGCCTCTCCCTGACCCGTGAAGTGTGGCCTCAGCCGGTGCGGAAGAAAAATCGGAACTTTTGAAGCCTTGGCATCAGTTTTCCCGAACCAGTCGGTACGGCATGCCGGTCTGCGCGGCGCCGCCGCCCCCCAACTTCAAAACATCAGACCCATTGGTTTGGAAAAAACTATTCTGCCCTAGCGTTGCTTTAGGGCAGATTTGATCCAGCGCATTGACGGGGACGCGCCTCGCACATCCCCCGCTCCTCGTGCTTTTCCGGACAAGACGCAGGCATGCCGCGCGCCGCATCGCCCAAGGGAGGGGCCATGGATGACATCGTCTTCCAGCAGATCGTCAACTGGATCACCCTTGGCAGCATCTACGCCCTTATCGCGCTCGGCTTCAGCCTGCTGTTCGGCGTTCTGAACATCATCCATTTCTCCCACGGCGACGTGTCGCTGCTGGCGCCCTTCCTCGCGCTCGCGGCGGTATCGGCCGTGGGATCGGCGCTGGGAGATGCCGCCTCCCCGGCCGTCTTCCTGCTGGCGCTCGCCATTGCCATCGGCCTCACCGGCGTCATCGGCGTGCTGCTGGATATCGTCGTCATCCAGCGCTTCCGGAAAGCGCCGGCGATGATGGCGCTGGTGGCGACCGTGGCGCTGGGCATCGTCCTGCGCGAGCTGATCCGTCACCTGTTTCCCAATGGCAGCAACCCGCACGCCTTTCCGCGCCTCGTCTCGGGCGATATCACGCTCGGCCGGTTCAACGTGCCGGTCTTCAGCCTGATGGTGGTCGCGGTGTCGGTCGCCTGCGTGTGCGCGCTGTTCCTGATGCTGAACGGCACGCGCCTCGGTCTGCACATCAAGGCCGTCTCGCAGGACCGTGACGCCGCCCGGCTCATGGCCATCGATCCCGGCCGCATCTTCCGCGCCACCTTCTTCGTCGCGTCGGCCATCGGTGCCGTGGGCGGCCTGTTCTTCTCCAGCTATGCGGGCATGGCGCGCTTCGATTTCAGCGTGGACGTGGGCCTCATCGGCTTCTCCGCCGCTGTGGTGGGCGGTCTCGGCTCCATGCCCGGCGCCATCATCGGCAGCCTGCTGATCGCCGGGCTCGACACGCTGGTGCAGGCGGTGGTGCCGAACGGGGCGTCCTACCGCCTCGTCTTCGTCTTCCTGCTTGTCATCGCCGTGCTGGTGTTCCGGCCGTCCGGCCTCATGGGCCGCACCCTCGTGGAGAAAGTGTGATGACGGACAGCCTCGCCATGCGACGCTCCGCCTCCGCCCGCGTGGGCGACGCACTCACCGTCGTCGCGGTGGAACTGGTCGGCGCGCTCTATCTGCGCCAGTTCCTGCTCACCGATGACTGGCGCCTCGTCATCGCCCTGCTGGCGGCCTTCGCGGGCGCGCTCGTGCTGATGGAGCGGCAGCCGGCGCTGGAGGCGCGGATCGAAGGGGCGTTCGCGGCCCAGTCGCGCCTCGCCATGCTGCTCGGCATCGCCATCGTGCTAGCCTTCCCGTTCGCGCTGGAAGGCAACACCTATGCGCTGCATCTGTGCGTCATCTCCATGCTCTATGCCGTGCTGGCGCTCGCGCTCAATTTCCAGCTCGGCAGCGCCAATATCCCGAACTTCGCCACCGGCGCGTCCTATGGCATCGGAGCCTATGCCTCGGCCCTGCTGGCGCTGAATTTCGGCGTCAGCTTCTGGCTGGCGCTGCCGGCCGCCGCCATTGTAGCCACCGTGTTCGGCTTCCTGCTCGGCATCCCGTCCATGCGCACCCGCGACAGCTATCTGGCGCTGGTGACCATCGCGTTCGGGGTCGTGGTCAACCAGCTTCTCAACAATCTGGATTTCACCGGCGGCCCGAACGGCCTCGTGGGCATTCCGGTGCCCGAGCTGTTCGGCCACTCCTTCGCCTCGCCGCTCGTGATCCTCGGCGCCGAGCTGCCGCCGCAGGCGAATTTCTACTACCTCTCCGCGCTGCTGGTCCTGGTCTCCATCCTGTTCGCCGAGCGGCTGCACGATTCCCGCGTAGGCCTTGCCTGGAATGCGCTGCGGGCGGATGAGCTCGCCGCCCGCTGCCAGGGCATCAACGTCACCTGGTACAAGGTGCTGGCCTTCGCGGTGGATGCCTTCCTCGCCGGCTTTGCAGGCACGATCTACGCCTTCTATGTGGGCTTCATCTCGCCGGACAACTTCACCTTCCTCGTCTCGGTGACGATCATGACCATGGTGATCGCAGGCGGCATGGACAACATCCTCGGCGTGATCGTCGGCGCCTTCCTGCTCACGCTGCTGCCGGAAAAGCTGCGTGCCTTCTCGGACTACCGCATCCTGTTCTTCGGCGTCACCGTCATCGCCTTCCTCATGATCCGCCCCCAGGGGCTCTTTCCCCAGCGCCTGCGGCGCTACGGAGACTGACCGATGGGCTTCGACGCTTCTTCTCCCGTCGTTCTCGAGGGCGAGAACCTCACCATGCGCTTCGGCGGCATCGTCGCCATGGCGCAGGTGGAGTTCAGCCTGCGGCGGGGCGAGATCCTCGGGATCATCGGCCCCAACGGCGCGGGCAAATCCACGCTGCTCAACATCATCACCGGCATCTACATCCCCTCCTCGGGTGAGGTGCGGCTGGAGGGCCAGAAGCTCAACGGCGTGCCGGCGCACCGCATCGTCGCGCGCGGCATTGCCCGCACCTTCCAGTCCAGCCGGCTGTTCGGTGATCTGAGCGTGCTCGACAACGTTATCATCGGCCGCCACACCCACACGAAGAGCGGCGTGTTCGACGCCATCTTCCGGAGAGGCAAGGCGAAGGCGGAGCTGGCGACCTCCGCCGCCCATGCCGAACGGTTGCTGAAGAGCGTCTCGCGCAGCCTTTATGACCAGCGCCACCGCCCGGCCGGTGAACTGGCGCAGGCCGACCGGCGCCGGCTGGAGATCGCCCGCGCCCTCGCCACCGAGCCGAAGGTGCTGCTGCTCGACGAGCCGTCCTCCGGCATGGACGACGCCGACACCGATGCGCTGATGGACGACATCCGCAGCGTCTGCGCCGAGCAGCCGGACCTCGCACTGATGATCATCGAGCACGACATGCGCCTCGTGGCGAGCCTGCCCCATCGCGTCATGGTGCTGGACTACGGGCAGAAGCTGGCCGACGGGCCGTATGAGGAGATCCGCAAGATCCCGCGGGTCCAGGAAGCCTATCTCGGACGCAAGGCGGGGCAGCATGCTGGAGCTTGAGAAGGTCGACACCAATTATGGCGTCGTCGCCATGCTGCGGGACGTGTCCTTCTCCGTGAAGGCCGGTGAGCTCGTCTGCATCCTCGGCCCCAACGGCGCCGGCAAGACCACCACATTCCGCGCCATCTCCGGCCTGCTTCCGCTGAGCGCCGGCCGGGTGCGCATCATGGGGCAGGACCTTGCCACCCTGCGCACGGAGGCGTTGAGCGCGCTTGGCATCGGCTTCGTGCCGGAAGGCCGGCGCCTGTTCGCGGAGATCAGCGTGCGCGACAACATTCGCCTCGGCTTCGAGGCGCAGAAGGGACAAGGCCGCTTCGCCGACCGGCTGGAGCAGATGCTCGATCTCTTCCCCCGCGTGCGCGAGCGGATCAACCAGCGCGCCGGCACGCTGTCGGGCGGTGAGCAGGCCATGGTGGCGCTGGCGCGTGCCCTCATCGGCGCACCCAAGCTGGTGGTGATGGACGAGCCCTCGCTCGGCCTCTCGCCGAAGCTGATCGACGAATATTTCGACACGGTGGCGGAGATCAACAGGCGCGGCACCACCGTTCTGCTGATCGAGCAGAATGCCGAGACGGCGCTCTCCATCGCGCACCGGGGCATCATGCTGGTGAAGGGACGTGTCGTCGCCTCCGGGGACGCGGCAACGCTCCTCTCCAACGACGCCGTGCGCCACCTCTACCTATGAGCACGCTCGATCTCCTCGATCGGCTGATCGCCTTTCCGACGGTGAGCCGCGATCCCAACCGCGAGCTGATCGCCTTCGTGCAGGCCTTCCTCGGCCAGCACGGCATCGCCAGCGAGATCATTGCAACGCCGGACGGAAGGAAGGCGAATCTCTTCGCCACCATCGGCCCCACCGACCGGCCCGGCATCATGCTCTCCGGCCATACGGACGTGGTGCCCGTGGAGGGGCAGGCCTGGACGGCTGATCCGTTCCGCCTGCGCGTCGCGGACGGACGCGCCTATGGGCGCGGGGCGGCGGACATGAAGGGCTTCCTCGCCGCAGCGCTCGCCCTCGCGGCACGGGCAGCGGCACGGCCGCTCGAAACGCCGCTGCACCTCGCCCTCAGTCATGACGAGGAGGTGGGCTGCGTCGGTGTGCGCTCGCTCATCGAACGCCTGTCCACGGCTTCCGTGCGCCCGCGCCTGTGCATTATCGGCGAGCCGACCTCGCTGCGTGTCGCCACCGGCCACAAGGGCAAGCTCGCGGCGCGCGCCACCTGCTGCGGCGTGGAAGGCCATTCCGCTCTGGCGCCGAAGGCGCTCAACGCCATCCATCTGGCGTGCGATTTCGTGGGCCTCCTGCGCACCCATCAGGACCGCATCGCCGAGAGCGGCGCACGGGACGCGGATTACGACATCCCCTACACGACGCTGCACGCTGGCGTTATCGCCGGTGGCACGGCGCTCAACATCGTGCCGAACCGCTGCACGGTGGATTTCGAGATCCGCAACATCGCGCAGGACGACGCCTCGGAGGTGCTCACCCGCCTGCTGGACGACGCCGCGCGACTGGTCGCCGAACGCCGCGCGGCCTTTCCCGCCGCCGACATCGCGGTGGAGGTGGTGAACGACTATCCCGGACTTGCCACGCCCAAGGAGGCGGAGGTGGTGGCCTTCGTGCAGGCGCTGGTGGACGACGCCTCCACCTTCAAGGTGGCGTTCGGCACGGAAGGTGGACTGTTCGATGCCCGCCTGTCCATTCCCACCGTCATCTGCGGCCCCGGCTCCATGGACCAGGGCCATAAGCCGGACGAATTCATCGCCCTCGACCAGTTGGAGGCCTGCGACCGGATGATGGACCGGCTTCTCCATCGGCTCGCGGCCTGAGGCCGGAGCAGACCCGCTTTCCGCATCGCCGCCGGGCGGCTCCGGCCGGCACCTTTATCGATCGAAGACGTGAGGCACGCCCATGATTCACCGCCGCATCCGCCCCTTCAACACCGCCAAGACCTATCCCGAGCAGCGTCTCGACAACGACCTCGCGCAGGCCGTGGTCGCGCGCGGCACCACCATCTTCCTGCGTGGCCAGTGCCCGCAGGATCTCGACACCGCCGAGGATGTCGGCATCGGTGATCCGGTGGCCCAGACCCACAAGGTGATGCAGAACATCCGCCAGTTGGTGGAAGAGTCCGGCGGCACCATGGAGCACGTGTGCAAGCTCGTGGTCTATCTGACCGACGTGCGCCACCGCGAGGCGGTCTATCGCACCATGGGCGAGTATATCCGCGGCGTGCATCCCGTCTGCACCGGCCTCGTCGTGGTGGCGCTGGCCCGCCCCAGCTGGCTGGTGGAGATCGACGCCACCGCCGTCATTCCCGACTGAGGCTGGCGTCATGACCTTCTCCATCGCCGCGCGCTGTGCGCGGACGGGGCGCTTCGGCGTTGCCATCTCCTCGTCCTCTCCGGCGGTCGCCGCCCGCTGCGCCCATGTGCGGGCGGGCGTGGGGGCGGTCTGCTCCCAGAACGTCACCGATCCGCGCCTCGGCCCGGCGGCGCTCGACCTGATGGCGCTCGGGGCCTCCGCCACGGGAGCCGTGGAGGCGCTCGCCGGCTCGCGCCCCTACATGGCCTTCCGGCAGGTGACGGCGGTCGATGCCAAGGGCCGCGTCGCGGTGTTCTCCGGTGACAAGGCGCTGGGCACGGTGGCCGTGGCCGAGGGGACGGATTGTGTGGCGGCAGGCAACCTGCTCGCCACCGACCGCGTGCCGGCCGCCATGGTCGCGGCCTTCGAGGCGGCGCCGGGGGATCTGGGCGACCGCCTCATCGCGGCGCTTACCGCCGGTCTGCGTGAGGGCGGCGAGGCGGGCCCGGTGCATTCCGCCGGCCTGCTGATGGCGGGCGAGGAAGCCTGGCCGGTCGCAGACCTGCGCGTGGACTGGGACGAGACCCGCCCCATCGCCGCGCTGGCCGATCTCTGGCAGCTCTGGAAGCCGCAGATGGAGGCCTATGTGCAGCGTGCGCTGGTGCCGGACGCCGCCCCGAGCTTCGGCGTCCCCGGCGACGCCTGAGGCCGACGTGCCGCTCCGCGTGCGACGGACCCTCCGACATTCTCCGGCGGCGCTCTCGCAAGGCGCCGCCGGACGGGGTATGGATCGGCATGCGCTACACGTTGCGGCAGCTCGAATATTTCATCGCGGCGGGTGAGACGGGATCGATCACCCTCGCCTCCGAGCGCATCAGCATTTCCCAGCCGTCCATCTCCACGGCCATCAGCCATCTGGAGCAGGAACTGGGCGTGCAGCTCTTCGTGCGCCATCACGCGCAGGGCCTCTCGCTGACCCCCGTGGGCCGCAAGCTTCTCGCCGAGGCCAAGCACCTCATCGAGCAGGCGGAAGGGCTCTATGCCGTCGCCTCGGAAGCGACCGACCAGGTGCGCGGACAATTGTCCGTGGGCTGCATGGTGACGCTGGCGCCCATGATCCTGCCCGAACTCTCCCACGGCTTCACCACCGCCTATCCCGGCGCGCAGATCCGCCATGTGGAGGCCAATCAGGAACGCCTTCTGGACGGCCTGCGCCGCGCCGAGATCGACATTGCCGTCACCTACGATCTCCAGATCCCCGACGGCGTCACCTTCACGCCGCTGGCCAGCCTGCCGCCCCATGTGGTGGTGAGCGAGGCCCACCCTTTCGCCCGCCTGTCCGCGGTGAGCCTGAAGGATCTGGCGGACGAGCCGCTGATCCTCCTCGATCTGCCCATCAGCTCCGAATATTTCCTCGCGCTGTTCCTGCAGGAAGGGATCCAGCCGCGCATCCATTCCCGCTCCGCCTATCAGGAGGTGGTGCGGACCATGGTGGCGAACGGCTATGGCTACACGCTGGCCAACGTCCGGCCGCGCTCCGACATCGCGCTGGACGGGAGGCGGGTGGTGCGGGTGCGCATCGCCGGCGAGCACCGGCCCATGGTGGTCGGGACCGCCACCGTCTCGCAGTTCAAGAAATCCCGCCTGCTGCAGAGCTTCGAGGCCCACTGCCGGTCCTTCATCTCGGACGCCTACATTCCCGGCATGGTCGCCCCGGCCATTGACCGCCGGACGCGCAGAACCTGAACCCGCGGTTTGCCTGAGACGCCTCAGGTCGCCCGGCTCGTCCTCGCGCCCCAGCTGGCGCGCTCCGCATAGACCCGCGTTACGTCTTCCATATTCTCCGTGCCCCACTGGCACAGGGGCACGAGAGCCTGCGCCAGGCTCTGGCCCAGCGGTGTCAGGGCATAGTCGACGCGCGGCGGGACTTCCTTGTAATCGGTGCGCTTCACAAGCTGGTCGGCCTCCAGCTCCTTGAGCTGCTGGATCAGCATCTTGTCGCTGACATCCCGCACCGCCCGGCGCAGCTCGCCATAGCGGGTGGGCCCACCTTGGGCGAGGAAATAGAGGATCAGCGGCTTCCACTTGCCCGCGATTACCCGAAGCGTCGCATCGAGGCCGCAGGTGAAGCCCGGCAGCGTGGGCGTGCAGGTGCCGACCTGCGGCTCGTCCGTCTCTGGCCTGTCTGTCGTCATGCACGGGTACTTACCAAAAGGTGCATACTTGTCAATTTGTGCGTTCCCAGCCAACTGAGAGCCACCTCATTGAAGGAGCACGTCATGGACAGGCTTAAGGGTAAGACCGCCGTAGTGACCGGCGGCGGGAGCGGCATCGGACTGGGCGCCGCGCGACGGTTCGTGGAGGAAGGCGCGTTCGTCTATCTGTTCGGCCGGCGCGCCGACGTTCTGGAAGCCGCCGCGAAGGAACTCGGCTCCTCCGCACGCGCCGTGCCGGGCTCGGTGACGGATCTCGCCGACCTCGACCGGCTCTATGCGGCGGTGAAGAGCGAACGCGGCGGGCTCGACATCGTGTTCGCCAACGCCGGCACCGGCAATTTCGCCGCGCTCGGGGCGATCACGCCGGACCAGTACGAGCAGACCTTCGACGTCAATGTGAAGGGTGTTCTCTTCACCGTACAGAAGGCCCTGCCGCTGATGCGGGCGGGCGGCTCGATCATCCTGACCGGCTCCACGACCGGCACGATGGGCACGCCGCAATTCAGCATCTACAGCGCCAGCAAGGCTGCGGTGCGGAACTTCGCGCGCAGCTGGGCCGAGGATCTGCGGGGCACCGGCATCCGGGTCAACGTCCTCTCGCCCGGACCGACCCTCACGGATCTCGCCCTTGAGGTGGTGGGCAAGGAGGCGTTCGAAGCCCTTGGCGCCACGACCCCGCTCGGCCGCATCGGCGATCCCTCAGAGACAGGCGCTGTAGCGGCCTTCCTCGCCTCCTCCGACAGCAGCTTCATGACCGGCGGAGAGGTGTTCGTGGACGGCGGCTTCGCCCAGGTGTGAGGCTTGACGCCACTGGGGCTCCGCTCTCCGGAGCGGGGCCCCTCAGGGCGCTGGAGGCGACAGCGGCGCGCCCTCTGCCGCCAGCGGCTTGCCATAGAGGCCGATGTTGGCATCACCCCAGGTTTTCAGGGCGAGCAGCACCGGCTCCATGCTGCGGCCGAGGGGAGAGAGGCTGTACTCCACCTTGGGCGGCACCTGCGCATAGACCTTGCGGGTGATGAGGCCGTCCTCCTCCAGTTCCCGCAACTGGTTGGTGAGCGTCCGCGGCGTCACGTTCTGTACATGACGGCGGATCTCGTTGAAGCGCAGCGTGCCCGCCAGCAGATGGAACAGGATGACCGACTTCCACTTGCCTTCGATGAGCCCCACCGCCGCCTCCACGGCGCATCCGGGGCTGCAGTCGATGCGGGAATGACGGACCTTGGCCATGGCCGGCTCCTCAGCTCACAGTATCAAAAAGGATACTATGTGCTTTCCTTGTACGTATTGCCTTTGAAGGAGCGTAGGGCAACATCCCCGCCATATCAACGTGGCTATGGAGCTTGAGCATGAAGGCGATCGGATACCGGCAGTCCGGCCCCATCGACCGGGACGACGCTTTGGTGGACATCGAGATCGACCGCCCGGCGGCACGCGGGCGCGATCTCCTGGTCGAGGTGGCGGCCATCTCCGTCAATCCCGTGGACACCAAGGTGCGCAAGCGGGCGGCACCGCCCGAGGGGGAGTGGAAGATCCTCGGCTGGGATGCGGTGGGACGTGTCGTCGAGGTGGGCGAGGGCGTCACCCGCTTCCGGCCGGGTGATGAGGTCTATTATGCCGGCTCCCTCACCCGTCCCGGCGCCAACAGCGCCTTCCATCTGGTGGACGAGCGCATCGTGGGGCGCAAGCCTGCGACCCTGTCCAACCCGGAGGCGGCAGCCCTGCCGCTGACTGCCATCACCGCCTGGGAGATGCTGTTCGACCGGCTCGACATCGTGAAGAGCGTGCCGGGCGCGGCCAACGCCATCCTCATCGTCGGCGGTGCCGGCGGGGTGGGCTCCATCGCCATCCAGCTGGTGCGGGCGCTCACCGACCTCACTGTCATCGCCACCGCCTCGCGCCCGGAGACGCAGGACTGGGTGAGGGCGCTCGGCGCCCATCACGTGGTGGACCACAGCGCGCCCATCGCGGCGCAGGTGGCGGCCCTCGGGCTCGGCGCACCGGCCTTCGTCTTCTCGACCACAGAAACCCACCGGCATCTGGCGGAAATCGCCGAGTTGATCGCCCCGCAGGGCCGCTTCGGGCTGATCGATGATCCGGACGGGCTCGATGTCTCGGTCTTCAAGCGCAAGTCGGTCTCGACCCATTGGGAGTTCATGTTCACCCGCTCCATGTTCGAGACGGCGGACATGGACGCACAGGGCCGGCTGCTGGATGAGGTGGCGCGGCTCGTGGAGGCCGGCAAGGTGCGCACCACGCTCACGCAGACGCTGCGCCCCATCAGCGCCGCCACGCTGAAGACCGCCCACGCCATCCTCGAGAGCGGCAAGGCGCGGGGCAAGATCGTGGTGGAAGGCTTCTGAAGCTCCATTCCGCCGCATACGGACGTATGGCGGGGTAGCGCTCCCGCATAATGGTCCGCCGGCCGTCCGCTGCCCACACTGCCACCGGCTCGGAGGGTCTCCCCCGGGTCCGCGGGAGCCGGCAGCGGCGGCGGGCGGCGCCTTGAAGGGCGGGCCGCGTGCGCCTCACACGGCGAGCGCGTTTCGATCCGCCACTTCAAGGAACGTCCATGGACCCCACCTTCACCGGCCCCTATGCCGACACGGCGACACCCGTCCTGCCCCGGACGGAGATGACCCTCGACCTTGCGCGCACGGCGCTGGTGGTGATCGATCCGCAGATCGATGTGATGAGCCCCAAGGGCCTCGCATGGCCGGCGGTGGGTGAGAGCGTCACCGAAACCAACATCGTGGCGAACCTCGTCACGCTGTTCCGCGCCGCCAAGGCAGCGGGCATCACCGTCGCCGTCTCGCCGCACTATTACTACTGCTGGGACCACCATTGGCGCTGGCAGTCGCCGCTGGAGAAGTTCCAGCACGACGTGGGCGCCTTCGACCGCAAGGGGCCGTACACGCTGGACGGCTTCCGCGCCTCCGGGGCGGACTTCATGGAGGAGTTCAAGCCCTATATCGAGGACGGCAAGACCATCATCTGCGCGCCGCACAAGCTCTATGGCCCGCAGACCAACGACCTCAAGCTCCAGCTTGGCAAGCAGGGCATCCGGCAGGTGATCGTCGCCGGCATGCTGGCCAACATGTGCGTGGAATCCCACATGCGCGACCTGCTGGAAGCGGGCTACGAGGTGGCCGTCGTGCGCGATGCCGTGGCGGCCCCGAAGCTGCCGGACGGGGACGGCTATCTCGCCGCGCTCATCAACTACCGTTTCATGGCCAATGGCCTCTGGACCACGCAGGAGACGGTGGCGCGGCTCACGCCTGCGGGCTGAACGCGAAACCGGCCGGGCGCCCCCGCGCGCCCGGCACCGCCTACCTCCACTACGCAAGTCTGGCGGAACCTTCCTCTGATACCCGAGTTGCTGGCGCAGGACACGGAGATTGGACCCATGACCGTTCATTTCGCAGGCGAGCAGCCCACGGTTCCGCAGGCGGCGGCGTGGTCCGCCGCGACGCTCGGCGCGGGCGAGGCCTATGAGGCGGCCTGCCTTGCGCAGGCGGCCGGCATCTCGCGGGAGGAAGCGATGGGTCTCGTGCGCCGGCACGGCACCCACCGCGCGACCCTCATGGCCGCCGCCCGCCGCCTCAAGCGCGGCTGACCTCCACGCTCACGGCTTCAGCACATCGGCCCCGACGCCCGCCGGATAGGGCAGATCGGTGATGAGCCGCTCGGCCGGCTTGTCCAGCGCGAAGAGGGGCGCGAGGTCGATGGTGAGATAGCTGGTGCGGTGGGCATAATCGGCGATCTGGAGCCGGTTGTTGGTGAGATCCTTGATGGACACCCACTGGGTGTAATCGGATACAAGCTGCCCGTTCGGCAGGCGCGACTGGGCGACGCCCACCGGAATGTCCACCGTGTTCAGCACATGCACCACCGCCTGCACGGCTTCGGCGCCATCCTTGGGCGGGGTCATGCCGTGGCGCAGGGCGCTGGCGCGCACGAAGCGCGAGGGCGGCGTATAATCGCCCGGCAGGCCCACGAGGCCGCCGCCCTGGCCGAGCGCCGTCACGTCCACGTTGCCGATCTGCCGCTGCTCCACGCCCACGGTGGAGAGGTTGAGATAATTGCGCAGGTTGGTGAGGTGCCAGTCATAGGTGGGGGCGTTGGTCAGCACATGGGCCACGTTGTCGTGGATGTGCAGTTCCCCCTCCACATATTCCACGATGATGCTGGCGCCCGCGCGGTCCGTGAACACGAAGTGCATCAGCGGCGCGGTGGGGCCGCTGGCGGCGGAGGGATCGGACCAGACCTTGGTGGTCTTCAGCGCCTCCTTCACCTCGGCAATGGTGGCGAAATTGCCGAGCGCCCAGGCGCCGAAGGAGAGCACCTCCACATAATTCTTATCCTGCGGGGTCACGGTCTGATAGGTGGTGAAGCCGGGCAGGAAATTGCCGCTCATGCCGAGGCCGGCGGCATTCTGCCCCTCCACCAGCGCCCCGCCGGGTATGATGTTGGCGCTGACACCCACCAGCGCATATTTCGCCTCCACCGTGCGCTCCGGCAGATTGAGGGCCTTGGGCGCGGTGAGCTTCACCGGAAAGCCCTTGGGGCGGCTCACCAGCGTCCATTTCATATCGAACGCCCATTCCATGGTGCGTCCGGCGATGACGGTCCTGTCGGCGGCGACGATATCGACGGCCGTGCAGGCCAGCGCCGCATTCATCATGGCGGCGAGGGAGAGGGCGGTGGTGAGGGTGCGCAACATGGGGTTCCTCCGCGTCCGCAACGGCCGGGTGGCTCCCGGTCTAGGCGGACGGCGGGATTATAGTGCCACCGATGGGTTGTGGGAGCATTTCTGAGTGAACAGATGTGAACCAGAGCTGAGGTACCATTTCGCACCAAGGGGTATTCACTGTGCACTCCCCAGGAAGGTAATTGAAGATCCGTCGGAGCCGTGCTTCGAACATGCCCTTTGTATCGCGCTGCATCTGCCAATAGGTGTGAACTATATCAAGCTAGATAGATCTCGCGGACATGCCAACTCCTATGCTCAATTTTGGGCATAGCTAGCCTCGAATAGCCACACCCAAGCCGCTAGCGGTAAATAAACGAAGGGAATTTGGGAAAGCCGACGTTGAGAGAATTTCCTTTCTTGACGTTGCCTGCCAGATGTTATTTATAGTGTATTATATATTTTTATGACAGGAAGGCACTCCCATTGGAAGACGGTTTTTTTTCGAAAAATATCCGCGCACACGATTCTGAAAATGCTTTGGAAATATGCCAATATTTGTTGGCCTCTGGGAGGGCCGACTTGTTTCGGGGGCAAACATTCGACTGGGCGAGGCTTATACCAAGCCTATTCCGGCTGACGGAGGAAAAAAGGAAATTCGCATACGAGGAGCTTAGGTTATTTTCTGAGTGGGCCAATGGTGTCCCGCAAATGCGAAATTATCACGGAAACGATGACGCGATTACTGCGATTGCGCAGCATTACGGTATTGCAACTTCATTTCTCGATGTGACTACCGATCCTCGGGTAGCTTTGGCATTCGCGAAAAGTGAGCGTGCGGCATCTGACGATGATGCGGTTATTTATTGCTTTCTGGAGGGAGCGCTTCGCCATATAGAGGGCATAAAAATTGTTAAAATATCTGTCGAAAACCTGTGGAGACTTGAGGTTCAGAGTGGGCTTTTCTTAGATTACATTACGGACAGTATTGTTGATGCTGTCAAATCAATGGCAATCAAAATTCATTTCCCCAGAGCGTTGCGGTCAGCGGCCGAAACACGCCGCCTGTACCCGTTGAGGAAAAGTGCGCTGGAATCTGTATTGGATCAATGGTTTTATAAAAGACAGATTGAGGGTGCGCTAGATCAGTTTGTGCCGCATGTTAAAAATCAAGTTGTAGTTAGGAGGCAAACTTACCCTGGCATATTCCGCTGGAGAGAGATTCCAGAACTTACGCCCGAATGGCTATCCAAGGACTTGCGTTGGGTGCAGCCTCCCATTGAGAGCGTCCGGATTACCGGTCGGCCGCTGGATTTGAAGATTCGACTGCAGGTTTCCGATCCGCTCCGAGATGCAAAAAATCTCCGAGAACTTATCCTTCCTGCGATTTGCGAAGCGTTCGCTGCTGGGCGCCTTCTCAGTTTCGATTTCGAATTATCCGGAGTGGGGAAGCGATATTCTAAGAGGATCTCCCAGATAGCGAACTGGGTGTGGGATGGTATTAGGGTATTGCCGTATAAAATAAGTGAACTTGCGTCCGCCATGGCAAATATGTTGACAATACTTTCACATGTATCGAAGCGAACAAAGCATAGCTCCAACCTCGCTCAGATCCTCTTCGGGGAGACTGACATAATTGAAGTGGCCCCCGTGGGTGGGCACATCGAAGCAGGGTTTGTTTCGAAATCTGACCTCGATGTGGCAAGAAACTACGCGGGTGGCAGAGGATTCACTAAATACAGTCTGAAGATGTTGACCGAATCACCTGATATTTTAAACGATTTCATAACGGATCCATGGCTATTATTTGATTTTTTGAAATTTAAGAGAATATTTATCGAGCAGTTTGTGCCAACGGCAATTATTGGATTTTGGGAGAATTGGGTTGATGATAAAGATGAAATTTCAAAATTGAGATGGAGCGTGCCATTTAATCCGGCTCTCCTGGGTTACGTGTCCAGATTTCAATACCGCTTTAGCTCCCCCTTGGCCGCCGAGCGTGACGTGAGCCGTTTGGTTCTCATTAATAATGATATGGACAAAGACGATATCTCCGAATCCTTCCTTTTTTGCATGCCTCATATCATGGGGGGAGGTGGGCCATTTTTGTTGAAACTTCATGGCTACGGCCACGACGCTAGGCCCATCTGGGAAATTCCTGATGCTGTACAGCGGGCGGTGTGGATATTCGATATTGGTGGCATATCTGTATTAGAGGTGTCTTCCTCCCTGAACTCCGCATCGACTGATGATGAAATTCATGCAGACGGGCTGGGGGCCTTCGAAGTCTGGCTAATTGCTAAGGGTTTGATGGAAGAAGTAAATGGTAAGAGTCTTGGGGAAATCAGGCCGATATATGAATCGTTCTGGCGGGATTTATCTGTGTCTAACAAAAAAATGGAAAAATACTATAAAGAGGCGCTTGGTCGTGAGATGGGCCGCTGAGCATGCTCGTCAAGCATGGGAGGTGGCTTTGTCCGGTTGCAAGTATCAGTTTTGGAGAGAGACGAGACTGGCGCACAAAATGACGAAACTGCGGATAAGCTGTTATCGCAATAATGCGGCTTGCAATGGAAGCTATTCGCCCCCTGGCACCCATGAGCGGGTCGTCTGGATAAAGCCTCACACTGGACGTTCGGACATGCATTTGTAAAGGTCTGCTACTGCCGCCAAGAGTCCCCAATCCCCCCTCTCCCCCCGCGCGCGCTTTCCCGCTATAAGCCGCGCCATGCTCGACCAGACCCCCGAGGCTCCGGCATCCGCCGGCGGCCAGCCCGATTTCACGCGCCGGCGCACCTTCGCCATCATCTCGCATCCTGACGCGGGCAAGACCACGCTGACGGAGAAGCTGCTGCTGGCCTCCGGCGCCATCCGGCAGGCGGGGCAGGTGAAGGCGCGCGGCGAGCGCCGCCGCACCCGCTCCGACTGGATGGAGATCGAGCAGCAGCGCGGCATCTCCGTCACCTCCTCGGTGATGACCTTCGAGCGCGACGGCATCGTCTTCAACCTGCTGGACACCCCCGGCCACTCGGACTTCTCCGAGGACACCTACCGCACCCTCTCGGCGGTGGACGCGGCCGTCATGGTCATCGACGTCGCCAAGGGCATCGAGAGCCAGACGCGCAAGCTGTTCGAGGTGTGCCGCCTGCGCGACATCCCCATCTTCACCTTCATCAACAAGGTGGACCGCGAGGGGCAGGACCCGCTCGGCCTGATGGACGACATCGCCGCCACGCTGGCGCTCGACCTCACCCCCTTCACCTGGCCCATCGGCCTCGGCACCGATTTCCGCGGCCTCATCGACGTGCCGGGCAAGCGCGCCTTGCTCGCCGAGGAGCGCGGCGGCCCGCTCACCCGCATCGTGCCCTATGAGGACCCCATCGACCTTCTGGGGCTCGAGGGCGTGGAAGCGCGCATCGTCGAGGAGGCGGTGGAGAGCCTGTCGCTGGCGCTGGGCGTGCTGCCGCCCTTCGAATTGGAAAGCTTCCGCGAGGGGCACCTCTCGCCGGTCTTCTACGGCTCGGCCATCAAGGAGGCCGGAGTGGCGCAGCTTCTGGCCGGGCTCGGCGGCTTCGGCCCCAGCCCCCTGCCGCGCAATGCCAACGGCCGCACCGTGGAGCCGGCGGAGGCGAACGTGTCCGGCTTCGTGTTCAAGGTGCAGGCCAACATGGACCCGAACCACCGCGACCGCGTGGCCTTCGTGCGCCTGTGCTCCGGCGTGTTCAAGCGCGGCATGAAGCTGTTCAACGCCCGCGAGAAGCGGCACATGGCCATCGCCAACCCCATCTTCTTCTTCGCGCAGGAGCGCGAGACGGTGGACGAGGCCGTGGCCGGCGACATCATCGGCATTCCCAACCACGGCATGCTGCGGGTGGGCGACACCCTCTCGGAAGGCGAGACCATCCGCTTCGAGGGCATTCCCGACTTCGCCCCCGAAATCCTGCGCCGGGTGCTGCTGGCCGACCCCATGAAGAGCAAGCAGCTCCAGAAGGCGCTGCATGATCTGGCGGAAGAGGGCGTCACGCAGGTGCTGCGGCCGCTGACCGATCCCGCGCCCATCGTGGGCGTGGTGGGCACGCTGCAGCTCGATGTGCTGTCCTCGCGGCTCGACAAGGAATATGGCGTGCCCATCCGCTATGAGAGCGTGTCCTTCGTCACCGCCCGCTGGATCACCGGCGACCGGGCCGAGGTGGACCGCTTCGCGGAGACCTCGCGCTCGTCCATCGCCCTCGACCGCGACGACCAGCCGGTCTATCTCGCCCGCAGCCAGTGGGTGCTCGACCGCGCCATCGAGGAATGGCCGAAGCTCAAGTTCGTCGCAGTGAAGGAACGCGGCTGAACGTCTAGACTGGAGCCTCCGGTGCCAGCGCGCCCGGGGGGAGGACTACCCGGCGGCCTTGCCCGCACGGTCTTGAGAAGGGGAATTTCATGTCGATCGAGCTTGGCCGCGCGCAGGATCCGGCGCTCCAGAAGATCATCACGGACGCTTTCGAGGCGCGGGCCGAGATCGGCTTCTCCACCGCCGGCCAGATCCGCGAGGCGGTGAACGAGGCGCTGGCGCTGCTCGATTCCGGCGCCGCCCGCGTGGCCGAGCCCGCCGCTGATGGCTCCTGGCAGGTGAACCAGTGGCTGAAGAAGGCGGTGCTGCTCTCCTTCCGCCTCAATGACATGGACCTCATCCCCGGCGGCCCCGGCGGGGCGGCCTGGTGGGACAAGGTGCCCTCCAAGTTCGCCAAGTGGGGCGCCTCGGAATTCCGCGCCGCCGGCTTCCGCGCCGTGCCCGGCGCCATCGTGCGCCAGTCCGCCTACATCGCGCCCAACGTGGTGCTGATGCCCTCCTTCGTGAACCTCGGCGCCCATGTGGGCGAGGGCACCATGGTGGACACCTGGGCGACGGTGGGCTCCTGCGCGCAGATCGGCAAGCGGGTGCATCTGTCCGGCGGCGTCGGCATCGGCGGCGTGCTGGAGCCCCTCCAGGCCGGCCCGGTCATCATCGAGGACGACTGCTTCATCGGCGCCCGCTCCGAGGTGGTCGAGGGCGTGGTGGTGCGCAAGGGCTCCGTGCTCTCCATGGGCGTCTTCATCTCCGCCTCCACCAAGATCATCGACCGCACCACGGGCGAGGTCTTCATCGGCGAGGTGCCGGCCTATTCCGTGGTGGTGCCCGGCTCGATGCCCGGCAAGCCCCTGCCGGACGGCACGCCCGGCCCCTCGCTGTATTGCGCCGTGATCGTGAAGCGCGTGGACGAGAAGACCCGCGCCAAGACCTCCATCAACGACCTGCTGCGCGACTGAGCGCGTGTTTCGCCAGCCGGCCCCCAGTGGGCCGGCTGGCGCTCTGCCCCGGCCGACGCCGTCCGCCCCGGCCGGTGCGGCGGGCGAAAGGCGCATCTTTCGCGAGCCTTGCAGCCAGTTGGGGGCCGGCATCATTTGCCAGTGGAAAGCGGCTTGCATGCGCGATCCGAGCCGCTATATTCCGCCACCTCGACAGCGGGCGGCGCACCAACCGGCGCCATCGGACAACGTCCGAATTCCCGCCTCGGGTCTGGCCGGCAGTCCCATGCCCTCCAGGAGTTCCGCACCCCTCCGGGTGTTGCGGAGAGGTGGCCGAGTGGTTGAAGGCGCACGCCTGGAACGCGTGTATACGGGAAACCGTATCGAGGGTTCGAATCCCTCTCTCTCCGCCAGCTCTCTTTTTCACCCCATATCACAAAGCCTCAGAAGCCTTGCCAGCGCTCGATTTGCGCGCAATATCGGCTTCAGGGCGTCTCATGGCCTGCCCCCTGAAAAGTGGTCCTCCGTGAAGTAGGCTTTTTGAGCCTTTGGAGGATGGCGCGATGGCGCAGAAGAAGCACAAGCCGGAAGAGATCGTCGCGAAGCTTCGGCAGGTCGACGTTTTGGTGTCGCAGGCGCGGCCGGTTGCGGAGGCGATCCGGGCCATCGGGGTGACGGCGTTCACCTATTATCGCTGGCGCAAGGAGTTCGGCGGGCTGAGAGCGACCAGGTGAAGCGGCTGAAGGATCTGGAGAAGGAGAACGAACGGCTGCGCAAGGCGGTTTCGGACCTGACGCTGGAGAAGCTGATCCTGAAGGAAGCCGCGTCGGGAAACTTCTAAGCCCCGCCCGTCGCCGTCGCTGCATCGCGCACGTCGTGGCCAAGCTCGGCGTATCGGAGCGGCTCGCGTGCCGGGTTCTGGGGCAGCATCGATCCACGCAACGCAAGGTTCCAGTGGGCCGTGCCGATGAGGCGGGCCTGACCGCGGACATCATCGAACTGGCCACCCGATACGGTCGCTATGGCTATCGGCGGATCACGGCATTGCTGCAGGCGTCCGGCTGGGTGGTGAACGTGAAGCGGGTCGAGCGGATCTGGCGGCGGGAGGGGCTCAAAGTGCCAAGCAAGCAACCGAAGAAGGGGCGCCTGTGGTTCAACGGCGGGTCCTGCCTGCGGCTGCGGCCGGAGCATCCCAACCATGTGTGGTCCTATGACTTCGTCGAGGATCGCACCCACAACGGGCGGAAGTTCCGCATGCTGAACGTGATCGACGAGTTCACACGGGAGTGCCTGGCCATCCGCATTGACCGCAAGCTGAACTCGACCGCGGTCATCGACGTGCTGACGGACCTGTTCGTGCTGCGGGGCGTGCCCAGCCATATCCGTTCCGACAATGGCCCGGAGTTCATCGCCAAGGCGGTGCGGGACTGGATCACGGCCGTCGGGGCCAGGACGGCCTTCATCGCGCCCGGCTCGCCGTGGGAGAATGGCTATTGCGAGAGCTTCAACTCCAAGCTCCGGGATGAACTGCTCGACGGTGAGATCTTCTACAGCCTGGCCGAGGCGAGGATCGTCATCGAGGACTGGCGCCGGCACTACAACACCGAGCGGCCACACTCCGCGCTCGGCTACAAGCCTCCGGCACCGGCCGTTATCGTGCCGCAGGTGCCGCCAACATCAAATGCGCCCAACAGGCCCACAATGCATTAGACACAAGCCGGACCACTCAATAGGGGCAGGTCAGGAGCCGATCCCGGCGGGCCAGCCCGCCAGCGGCATCACGCTCGGGGCCCGCCGCTGGTGCCGGGGCCTCACCTGGTCGGACATCTCCGACACCATGACCGTCGTGAAGGAGACGACGAAAACCGGCGCCGTCGTCGCCCATGATCTCACGCTCTGCCCGCTGGTCATGGACGTGCTCGCCATGATCCCGGCCGCGAGGCGGGTGGGACCGATCATCATCGATGAAACGGCAGGTCGCCCCTATGCAGAACATGCCTATGCCCGCGAGTGGCGCATCATCGCCCGTGCGGCAGGCATTCCGGACAAGGTGTGGAACATGGATGCGCGAGCCGGCGGCATCTCCGAAGCCGATGACGCTGGCGTAGATCTCGACGCCATCCGTTCAGCGGCGGGCCACTCCCAGGCCTCGACGACTTCCCGTTACGTGCGGGGGACGATTGGGAAAAGCCGCATGGTCGCGCAAGCCCGCGCGGCGCACAGGAACAAGTCGTAAACGGAAGTGGGGAACGCGATGGGGAACATGGGGAACGCGTAGTCCAACGGTAGGCCGACAAGCCTTTGTCGAAGCTCGCGAAATTGGAGCGGGCGATGGGAATCGAACCCACGACATACAGCTTGGGAAGCTGTCGTTCTACCACTGAACTACGCCCGCAGCGGGTGGCACCATAGACGTGGCGGGGGCTCGCTCGCAAGGGCGAAGGCGGGCTGTCCCCGGCAGGATGGGAGCGGCCGGTCGCAGCGTTGGAGGCGAGGGGGGGCGGCGGCGCCACGGGTCGCGGCATCCGACGGCCAGCGCAAGACGACGGCGGAATAAGCGGCGAGCAATGGGGCGCGCGCCGGAGAGCGCGCGGTTGCTGCAGGGCAGGGGGCGATGGGCATGCGGTGGTCGCGACGGGCTCCGTCCGGGCGGCGCCCTCCTGCTTGCCCGCCGCAAGGGGGATGCGGATGCCGGACAAGCTGCGCTAAGCTCGCGCCATGTCCGATCCTGCCTTCCCTGCTTCGTCGGCCCATGCGCCGCGCTTTCACGCCCGCTTCCAGTCCTTCGAGGAGACCGCCGACGGCAGTGCCGGGCCCGGCCGGCTCGCCGCGTTGCGGGCGGAGCTCGCCCGGCGCGGCATCGGCGGCTATGTGGTGCCGCGGGCCGATGCGCACCAGAATGAATATGTGGCGCCGGGAGAGGAGCGTCTTGCCTGGCTCACGGGCTTCACCGGCTCGGCCGGCCTTCTGATCGTGCTGCCGGAGGTCGCGGCGCTTTTTGTGGATGGCCGCTACACGCTTCAGGCGGCGGCGCAGGTGGACACCGGCGCCTTCACCGTCGTGCCGCTGGCCGAAACGAGCCCGGAACGCTGGCTGGAGGCCAACCTTCCGGTGGGGCTCTCGCTCGGCTTCGATCCCTGGCGCACCACGCTCGACGGGCGCGATCGCTTCGCCCGCGCGGTGGCCAATGCGAAGGGCGTGCTGGTGAGCGTGGCGGAGGATCCCGTCGCCCGGCTGTGGACCGACCGGCCGGAACCGCCCCGCGCCCCGCTGCGGCTGCTCGATGCCGCTCTGGCGGGCGAGGAGACGCCGTCCAAGCTTGCCCGCGTACGCGAGGCGCTGGGCAAGGACCGGCTCGACGGAGCGCTCATCTCCGATCCCCATGCCACGGCGTGGCTCTTCAATGTGCGCGGCGGCGATGTGGCCCACACGCCATTGCCGCTCGCCTGGTCTCTTGTGCCGGCGGAGGGGCGGCCGCAGCTCTTCCTCTCCCCCGCCAAGCTCTCCCATGAGGTCCGCGCGGTCCTGTCGGACGTGGCGGATGTGCGCCATGAGGACGATCTGGAGGCAGCGCTCACCGATTTCGCCGCCGGCCGCACCGTGCGGCTCGATCAGGCGACGGCACCCGTCCATCTCGCCGAGGTGGTGGAGCGGGCGGGCGGCAAGGTGGCGAAGGGCGCAGATCCGGTCTCGGCCCTGAAGGCGCGCAAGAATGCGGCCGAGATCGCCGGCATGCGGGCTGCCCATCTGCGCGACGGCGTGGCGCTGACGCGCTTCCTCCACTGGTTCGATGGCGCGGCGGCGTCCGGCACGCTCACCGAGATCGACGCCGTGGAGGCGCTGGAGACCTTCCGGCGCGAGACCGGCCAGCTCACAGACGTGTCCTTCCCCACCATTTCCGGGGCGGGGCCGAACGGCGCCATCGTTCATTACCGCGTCACACGCGCCACCAACCGGACGCTCCAGCCCGGCGAGCTCTTCCTGCTCGATTCCGGCGCGCAATATCCCGACGGCACGACGGATGTGACGCGCACGCTGGCGGTGGGCACGCCGACGGCGGACATGCGCGCGCATTTCACGCTGGTGCTGAAGGGGCATATCGCCCTCTCCCGCGCCATTTTCCCGAAGGGCACCACGGGCGCGCAGCTCGATACGCTGGCGCGTCAGTTCCTGTGGGCGGCGGGACTCGATTTCGAGCACGGCACCGGACACGGGGTCGGGGCGGGGCTCTCCGTGCACGAGGGGCCGGCGCGCATTTCCAAGCTCGGCCACGTGGCGCTGGAGGAGGGGATGATCCTCTCCAACGAGCCCGGCTATTACCGCCCGGGCGCGTATGGCATCCGCATCGAGAATCTCATCCTGGTGGAGCCGCGGGCGATCGCCGGGGCGGAGAAGAGCTTCTTCGGCTTCGAGACGCTGACCCTCGCCCCCATCGACCGGCGGCTGATCGACACAGACCTCCTGACAGCCGAGGAGATCGCCTGGATGGATGCCTATCACGCCCGTGTGGCGCGGGAGGTGGGGCCGGCGCTCGATGGCGACGAACAGGCCTGGCTTGCGGCCGCTACCGCTCCGCTCAAGTCTTGATGTGACGTCTTTGCCGCCTGGCTTCGCGATGGCCGGGCGGTCGCACTGCGGAACCTTTGCCGCAGCCCTGCGTTTGGGAAGCAGAGGCGACAGAGGGACGAGACGTCATGTCAACTATTCTGATCATCATCTTGGTGCTTATTCTGGTCGGCGCCCTTCCGACTTGGGGATACAGCAGCAGCTGGGGTTATGGGCCCGGCGGCATCGTCGGCGTCCTGCTGATCGTGGTGATCGTTCTGGCTTTGACAGGCCGCATATGATCCCTGGCGCCTGGAGCGCGAACCGAGGGGATTGGATCAATCCGCTCGGTGGGCGCTGACGGGAAGCGGGATGTGTCATCGGGCCGGGGAGCGCCGCTCCCCGGCCTTTTTCGTGTGCGGATGGGACCGCCATGCGGCTGGGCCTCACATCCGCCGCATCCGCCGGTCGCACTTGGGGCAGGCCGAGGTTGTGGCGCCCGTCCCGCGGCCGGATAAGCTTGACGGATGTGGAGATAACGCACGTGCAGGAGACAGGATGGCCGGAGGACGTTCACTGCCCCCGTCTTCCACGCCTGCGCGGCGGCCGGCGTGGCGCCGCCCCCTTGCGCCCCGGCGCGTGCTGGCCGAAAAGAGGGCTATGACCATACGTCAGTTGTCCATAGCGTCCGTGCGTCTGCCGGGTCCGCGTTCCAGCGGGCGCGGACGGGCGCGCGCGTTCGGCCTGCGGCGCTGACATGGACGCGATCCTCGATACACCCCCGCCGGGGGAAGAGGACGGCGAAGCCGCCCGCGTGCGCGCCGCGCTTGCACGGGTGCTCGCCTCGGATGAGTTCTCGTCCTCGCCCCGCCTCGCGGACTTCCTGCGCTTTGTGGTGGAGGCCAAGCTCGGCGGGCGGGCGGAGGAGATCAAGGGCTATACCATCGCCGTCGAGGCGCTCGGGCGGCCGGCTTCCTTCGATCCGCAGAGCGATCCCATCGTGCGGGTGGAGGCCACCCGCCTGCGCCGCGCGCTGGAGCGGCACTATTCCGGCGCGGGTGTGGATGACGAGATGGAGATCGTCATCCCCAAGGGCAGCTATGTGCCGCATTTCCGGCCGCGCGGTGCCGCCGCCGAGGTGCTGCCCGAAGAGACGCAGCGTCCGACCGGCGAGGACGCCATCCCCGTCGTCGCGCCGCAGGTCGCCGGAAGCGGCCTGCGGCGTTGGGGCGTTCCGGCGGTGGTGCTGGTCTTCCTCGTGATGCTGGGCACGCTGGGCGTGCGTGCCGTCTCGGGCGCCTGGCCGTTCGCGAGCCTGTTCGCGCAGGCGGAAGGGCCGCGTGATCTTGCCGACCGGCTCGGCATGCCGATCATCGACGTGCGCCCCTTCGAGACGGTGGGCAGCCGTGCGCCCACGCAGGCCGAGACCCACGCCATCGAGGCCCGCCTGCGGGATGCGTTCGCCCGCTTCGATTTCGTGGATGTGATGGAGCCGGGGCAGGAGGCCTCGGTGCGGGAATGCCGCGATCCGCCGCCGCGCTCAGTGTTCGCCTTGTCTGGGCTCGCAGAGGGCCGGGAGGACGGCACCTTCTCCTTGCTGGTGCGCCTGTCGGACCGGTGCGAGGGCACGATCGTCTGGTCCGCCGATTTCGAGGGCCTGCGCCGGGGTTCCGACATGCCGGCCACCGAGCAGCGGGTGGTGCGCGACATCGCCGTCGCGCTCATGCAGTCCTATGGCGTGCTGCCGACGCGGGCGCGGTCGCAGGCGCGGGCGGATGCCAGTCCCTCAGGCTTCGGCTGCATCGCGCAGGTCTATTCCCTGTCGCGCGGCTCGGAGGCGGAAACCCCGCAAGGGGTGCGCGAGTGTCTCGCCCGCGAGGCGCGGCAGCATACCGGCTTCGGGCTCGCCCACGCGGTGACGGCACAGATCGCGCTGGACGAGATCCGGCGCAATCCCGCCGCGCCCGCAGATCCGGACATGCTGGCGCAGATGCTGCGCAATGCGGAGCTCGCCGCCGATCTCGCCCCCACCAGCGCCTATGCCTCCAAGGTCCTGGCCAAGGTGGACTATATGCGCGGCGAGCGGGATGCCGCGCTGGCGGCGGCCGAACGGGCGCTGGCGCTCAATCCGCTCGACTATGACGTGGCGGCGGACGTGGGCATGGTGCGTATCGGCCTCGGCCAGCCCGAGCAGGGCGAGGCGCTGCTGAATTTCGCCCGCGCCCATGGCGCGCTGCGCACCCCCATGCAGGACGCCTTCATCGCCATCTCCGCCTTCCTGCGGGAGGACGCCCATGCGGCGGCCGGCGTGCTCGCCCCACTGCAACTGCATCCCTCGCCGCAGACGCGCATCGGCCTCGCGCTGGCGCTGAAGGCGCTGGGGCGGACCGAGCAGGAGCACGAGGTGGTGATGGCCCTGGTGCGGGAGACGCCGGACGGAGCCGCCGGCGTGCGCCGGGTGGTCCACACCATGCTGCCCTATGCGGACACGGCCGAGCCGGTGCTCTCCGAGCTGGAGCAGGCGGGCCTCGGCCCGCGGGCGGTCTCGGCCGGCTCCACGCGGGGCTAGGGCGCGATCCGAGCGGATTGGTCAATCCGCTTGGTGAATCGCCCTCTAACCTCAAGAAAGAGCAAGAAAGAGAACGCGTGCTCTGAGCGGCGCGCCGCGACCTGCCCGAAGGCGAGGCGGAGACGCGCCGCCCGTGGCTCACAGGATGAAGCGGCTGAGGTCGGCGTTCTTGGCGAGGTCGGCCACGCGCTCGCGCACATAGGCGGCATCGATGCTCACCGTCTCGCCGGAACGGTCCGGGGCGGTGAAGGACAGTTCGTCCAGCACCCGCTCCATCACCGTCTGCAGACGGCGGGCGCCGATATTCTCCACCGTCGAATTCACCTCCACCGCCACGTCCGCAATGGCCTCCACCGCGTCGGGGCTGATGTCCAGCGTCACACCCTCCGTGCCCATGAGGGCAACGGACTGCTTGACGAGGCTTGCCTCGGTCTCGGTGAGGATGCGCACGAAATCGGCGCGGGTGAGGGCTTCCAGCTCGACGCGGATGGGCAGGCGGCCCTGCAGCTCCGGCAGCAGGTCGGAGGGCTTCGACACGTGGAAGGCGCCGGAGGCGATGAAGAGGATGTGGTCCGTCTTCACCGGGCCATGCTTGGTGGAGACGGTGGTGCCCTCGATCAGCGGCAGCAGGTCGCGCTGCACGCCCTCGCGGGAGACGTCCGCGCCGGAACGGCCCTCGCGCTGGGCGATCTTGTCGATCTCGTCGAGGAAGACGATGCCGTTATTCTCCACCGCATAGATGGCCTCCTGGGTGGTGGCCTCCTGGTCGATGAGCTTGTCGGCTTCCTCGGTGAGGAGGAGGGGATGGGCATCCTTCACCAGCACGCGGCGGGCCTTGGTGCGGCCGCCGAACGCCTTGCCCAGCATGTCGCCCAGCGAGACCGCGCCCATCTGGGCGCCGGGCATGCCGGGGATCTCGAACATGGGCATGCCCTGCGCGCCCGCCTGTACCTCGATCTCCACTTCCTTCTCGTCCAGCTCGCCGGCGCGCAGCTTCTTGCGGAAGGCGTCACGGGTGGTGGAGGAGGAGTTGGCGCCCACCAGAGCGTCCAGAACCCGCTCCTCGGCGGCGAGATGCGCGCGGGCCTGCACATCCTTGCGCTTCTGCTCGCGCACGAGGCCGATGCCCACCTCAACGAGATCGCGGATGATCTGCTCCACGTCGCGGCCCACATAGCCGACTTCGGTGAACTTGGTGGCCTCCACCTTCAGGAACGGCGCGCCGGCGAGGCGCGCGAGGCGGCGGGAAATCTCGGTCTTGCCGACGCCGGTCGGGCCGATCATCAGGATGTTCTTGGGCAGAACCTCCTCGCGCATGTGGCCCTGAAGCTGCTGACGCCGCCAGCGGTTGCGCAAGGCGATGGCCACGGCGCGCTTGGCCTTGCCCTGGCCGACGATGTGGCGGTCGAGCTCGGAGACGATCTCGCGGGGGGAAAAGTCACTCATCTCGTTCGTCTTTCGTGTCCCGGCGCGGATCAGCCCAGGGGGATGCGGTGAGGCACCGGCCGCCTGAAACGCTCACGCGGGCTTCAGGGTCAGCCGATGGTCTCAACGATGATGTTGCGATTGGTATAGACGCAGATGTCGGCGGCGATCTCCAGCGAGCGGCGCACGATGGCTTCCGGTGCATCCTCGCGGTCGAGCAGGGCGCGGGCTGCGGCCAGCGCATACATGCCGCCCGAGCCGATGCCTGCAACGCCCGCCTCCGGCTCCAGCACGTCGCCGGTGCCGGTGAGCACGAGGGAGACGTTGGCATCCGCCACAATCATCATGGCTTCCAGCCGGCGCAGATAGCGGTCTGTCCGCCAGTCCTTGGCGAGTTCCACCGCCGCGCGCTGGAGCTGGCCGGGATACTGCTCCAGCTTCGCCTCCAGTCGCTCGAACAGCGTGAAGGCATCCGCGGTGGCGCCGGCGAAGCCGCCGATCACGTCGCCCTTGCCCAGACGGCGCACCTTGCGCGCATTGGCCTTGAGGACGGTCTGGCCCAGGGTCACCTGCCCGTCGCCGGCAATCGCGACGCGATTGCCCTTGCGCACCGTGACGATGGTCGTTCCGTAAATGGTATCTGGGGAATGCATGTAAGGCTCCGCTGACGGGGCCTTACTTAAGACCTTCCGCCGCCGGTGCAATGTCTGCCGCTTGCGGCCTCATGCCCAGTCGGGTTTCCAGTCCGGCGGGGCGAGCTGGAAGCCGGAGAACAGGAAGGCCGGGGCCACCGTGCAGCCCACCAGCGTCCAGGCGCCAAGGCTCTCCGCCGCCTGCCACACGAAGGGGGGCACCACGCCCTGCGGCTCCTGTCCGGCGGTGAGATCCGTGCCGAGCGTGAGGGTGCGGGTCGCCTCGCCCTCGGGCGCGAGATGAAGGCTGAGCGGCGCGCCGGCGTAATAGTGCCAGGTCTCGCTGGCATCCACGCGGTGCCAGTGGGAGCGCTCGCCGGCCTGCAACAGGAAATAGATGGCGGTGGATGCGGCGCGGGTGCCTTCCGGCGCCATGTCGCGGAAGGTCTCGCGATAATGGCCGCCTTCCGGATGCGGCTTGAGATCCAGTTTTGCGATGATTTCGGCGGCGGACAGGTGGGAGAGGTCGGACATCATTCAGCCCCGGAACACATTCTTGCGGGCACGCAGTTCGGTGAAGACGGCAGCGGGATCGGCGCCGGCAAGGCCGAGGCGTTCGGCCATGTCGGGATCGTCCGCCCGCAGGAAGGGATTGGTGAGACGCTCGTCGCCGAGCAGCGCCGGAATCGTGGGCTTGCCCTCCCGCCGCGCCGCCTCGGCGTCAGCGACGCGGGCGCGCAGGGCGCCGTTGTCGGGATCCACGCTGAGCGCGAACCGGCCGTTGGCCACCGTGTATTCGTGCCCGCAATAGAGCGAGAAATCATCGGGCAGGGTGCGCAGGCGCTGGAGCGAGTGCCACAGCACCGGCGGGTCGCATTCCAGCGCCCGGCCGCAGCCCATGACGAACAGCGTGTCGCCGGCAAACAGCAGCTTCTCTTCTGGGAAGACGAAGGAGATGTGGCCCGCCGTGTGGCCGGGGGTCTCGATCACCCGGCCGATGGCCGAGCCGAGACCCACGGGATCGGCATCCACCACCTCCACATCCAGGGCCGGAATGGTGGCGGCCTCGGCCTTCGGGCCGACGACGGTGGCGCCATACTGCGCCTTCAGCGCCAGCACGCCGTCCACATGGTCGGCATGGTGATGGGTGATGAGGATATGGGTGAGGTCCCAGCCTTCCAGCTCCAGCGCATCCATGATCGGGCCGGGCTCGGGCGCGTCCACCACGGCGGTCGCCTCGGTGAGGGGATCGTGCAGGAGGACGGCGTAATTGTCGCTCAGGCACGGGATGACGCGGATATCCAGCGGCATGTTTCATCTCCTCCTGCTGCGGCGCGTCCCTGAGTAGCACGCCGCCGCGCGCAAACCACCTCGTTCCACGTGACAACCGGAACATGGCGGAACTGGCGCAGAGCTTCCGCCTGTCCCGGCATGGTCTGCTATAAGACGTTCGCAGGAGGCGGACGATGTTCCTGGACGTTGTGGATTTGCGTAGCTTCTATGCCCAGCCGCTTGGCCTCGTGACCCGGCGGCTGATCGCGCGCTCCATCCGCGCCCGCTTTCCTGATGTCACCGGCCTGTCCATCCTCGGGCTTGGTTACGCGACACCCTACCTCGGCGTATTCCGGGAGGAGGCGGAGCGCTGCATCGCCGTCATGCCCGCCGCGCAGGGCGTGGTGCGCTGGCCCTCCACCGCCCCGACGCTCGCCGCCCTTTCCGACGAGCTCGAACTGCCATTGCCCACCTCCTCCATGGACCGGGTGATCGCCGTCCATCTCCTCGAGATGACACCCAATGCGGCGGATGTGCTGCGGGAGGTGTGGCGCGTGCTGGCCCCCGGCGGGCGGCTGCTCGCCATCGTGCCAAACCGCCGCAGCGTCTGGGCGCGGCTCGACACCACCCCCTTTGGCAACGGCAGCCCCTTCTCGCGCGGGCAGGTGGTGCGCCTGCTGCGGGAGGCACTGTTCACGCCGGTCGGCTGGGGCGAGGCGCTCTATGTGCCGCCGGTCTCCAGCAAATGGCTGCTGCGCACCGCCATCGCCTGGGAACGGGCGGGTGGGCGTCTGTCGCTCCCGTTCGCCGGCGTGCACGTGGTGGAGGCAACGAAGCAGCTCTACCGCCCCGCCCCGGTGAAGCGCGTGCGCCTCGCCCCGGCGCTTGAGCCCGGCCTTGTGCCCGTGGCGGTGCCGGGAGGCTACGGCCGGACGGGGTAGGGCGAGGTCACGTCGTGCCGGCGCCAGCGGGCGTGCGCAGGCCCGAGACCAGATACCGGAAGGCCTCCACCGCCTTCTTCAGCACGGCGTGCGGATCATCCGCCGCCGCGATCCAGAGTGCCGCGTTGAGCGCCGCGCCATTGACGAGCCGGGCCGCCGCTTCGGCATCCATGGGGCGGATCGTGCCCGCCGCGATCAGGGTCTCGATCGTCGCTGTGGTGCGCCGCAGGCAGGCGGTCTGGTTGGGCCACTGCGAGGGATCGCCGAGCACCGCCGGGCCGTCGAGCAGCATGATGCGCTGAATCTCCGGCTCCAGCGACATCTCGATATAGGCGACGCCCTCTGCTTCGAAGGCCAGCCACGGGCTCGGCGCGCTCTGCTGCGCGGCCTGCATCCGCACCAGCATCTCGGCGTCCATCTGGTCGATCACCGCCTGCAGCAGACCCTTCTTGTCTCCGAAATTGTGATAGAGCGCGCCCCGCGTCAGGCCGACCTCGGCGGTCAGCTCGTCCATGGACGCCGCAGCATAGCCCTTCTCAGCGAAGGCCTTGCGGGCCGCGCCGATGAGCTTGGCCCTGGTCTCCTCCATCATCTGCGCGCGCCTGCCGGAAGCCATGTCACCCTCGCTCAAAATACATACGGTCCGTATGTGAACTTGACATGCGCGCCGTATGTCGGAATATGTTCGCATACGGCGCGTATTTCAATGTGCTGCCACGCACCCCGCCGCCGGATGCCTATCCGTTACCCCGCAACGCTCCCACCGGAGCGATCGCCCTTCCATGCCTGGAGACCCGCCATGCGCACGTCCGAAGCCCTCTTTCCTGCCGGCCGGCAGGCCCTCTACGAGATCAACCGCTATTCGGCGGCCATCCGTTCCGGGGATCTCCTGTTCGTTTCGGGGCAGGTGGGCAGCCGCTCCGACGGCTCGCCCGAGCCGGAGTTCGAGGCGCAGGTCCAACGCGCCTTCGACAATCTCGCTGCCGTGCTCAAGGCCGCAGCCTGCACCTTCGACGACATCGTGGATGTCACGACCTTCCATACGGACCCGGAGCGGCAGTTCGAGGCGGTCACGGCCGTACGGACGAAGGCCTTCCCGCAGGCGCCCTATCCCAACTGGACGGCGGTGGGCGTGACTTGGCTGGCCGGCTTCGATTTCGAGATCAAGGTCATCGCCCGCGTGCCGCAGGCAGCCTGATCCTGTCAGGCGGCGGCGCGGCCCTCCGCGCCGCTCACTTGCGGGAGAGCAGGAATACGGCCTGTTCGCCGAGCAGGTTCCACACCCACCAGGGCATGTTCACCCGCACCCGGTGGCCGGAGGAATCGAGCGCCACCGCCTGCTCCATCCGCGCGTCCAGCGTCTCCGCGAGGGCCACGAAGTCGCGGATGGTGCAGAAATGGATGTTCGGCGTCTCGTACCAGGCATAGGGCATGTTGTCGGTGACCGGCATCCGCCCATAGACGAGCAGGTCGAACCGCGAGCGCCAGTGGCCGAAGTTCGGGAAGGAGACGATGGCGTGTCGGCCGATGCGCAGCATCTGCTCCAGCACCCAGCGCGGACGGCGGGTGGCCTGGATGGTCTGCGACAGGATCACGTAATCGAAGCTGTCGTCCGGATAATGGGCGAGGTCCACGTCCGCGTCGCCCTGCACGATGGCGAGACCGCGGGCGACGCCGGCATTCACGCCCTCCCGCGAGAGTTCGATGCCGCGCGCGTCGCAGCCGCGCGTGGTGGCGAGAAGGTCGAGCAGTTCGCCGTCACCTGAGCCCACATCGAGCACGCGCGAGCCGGGGGCGACCATCTCGGCCACCACCACAAGATCGACGCGCCCGCCCTGCGAGCGCACCGCGCTCTCATCCAGCGTCCGGTCCCGATAGGCCATGGTCTAACGCGTCCTCGCCGGGGGCAGGCCCGCCGCGCGGGCGGCGCTGTCGAGGAAGCCACGCGAGATGTCGAACAGCTCCGGCTCCTCCAGCAGGAAGGCGTCATGGCCCTTGTCGCTCTCGATCTCCGCATAGGAGACGCTGGCGCCGGAGGCGTTGAGGGCATGGACGATGGCGCGGGAATCCTGCGTCGTGAACAGCCAGTCCGAAGTGAATGAGACGACGCAGAAGCGCGTCTTGGAACTGCGGAAGGCGTTGGCGAGCACGCCGTCATAATCCGCCGCGAGGTCGAAATAATCCATGGCGCGGGTGACGTAGAGATAGGAATTGGCGTCGAAGCGCTGCACGAAGCTCTCGCCCTGATGGCGCAGATAGCTTTCCACCTGGAAGTCGGCATCGAAGCCGAAAGTGGGCAGGACGCGGTTCTGCAGCCGCCGCCCGAATTTCCGGTGCAGCGCCTGGTCGGACATGTAGGTGATGTGCGCGGCCATGCGCGCCACCGAGAGCCCGCGATGGGGGGCGACGCCTTGGTTGAGATAGTCGCCGCCACGCCAGTCGGGATCAGCCATCACCGCCTGCCGGCCGACCTCGCCAAAGGCGATGTTCTGCGCCGAATGACGCGCGGCGGTGGCGATGGGCAGGGCACAGAACACCCGCTCGGGATAGCTCGCCGCCCATTGCAGCACCTGCATGCCGCCCATGGAACCGCCGGCGACGCAGAACAGGCGCTCGATGCCCAGATGATCGAGCAGCATGGCTTGCGCATTCACCATGTCGCGGATGGTCACCACGGGCATCTCCAGCCCGTAGGCGCGCCCGGTGGCCGGATTGGTGGAGGAGGGCCCGGTGGTGCCCATGCAGCCGCCGAGCACGTTGGCGCAGATCACGAAGAAGCGCTCGGTATCGATGGGCTTGCCGGGGCCGACCATGGTCTCCCACCAGCCGGGCTTGCCCGTCACCGGATTGACGTTGGCCACGTGCTGGTCGCCGGTAAGGGCGTGGCAGACGAGAATGGCGTTGGAGCGGTCTGCGTTCGGCTCGCCATAGGTCTGGTAGGCGACCTGGAGCCCGCGCAGTTCAACGCCCGCGTCCAGCCGCAGCGGCTTGTCGGCTCCGAAGCGCACGAGCGGCGAATGGGGCTCATCCGCTTCCCGGCGTGCCTTCACATCTTCCGCCGTCTGGCGTCCCGTCTCGATTTTGACCGTTTCTCCCATGCCGCCACCAAGCGACGCGGAGGGTCCCCTGTCAAGCCGCCTCGCCTCCGGAACGGAGCGGTCCGCGCGGCAGCCTTAACGGCGCACCGTCACTGCCCCTGGCAGAGCGGATCGATCTGCGGACAGCCCAGCGCGTTGCGGGTGGTGTTGGGATCTGGCACGCGCCGCTCCCGGCTGGCGACGGAGCCGGTCACGTCGCCGTCTTCGCGTTCCTGCGCCGCCGGCGGGTTCTGCGGCACCGGCACGCGCACGCCGTTGGAATAGGTCCGCACCGCCCCGCCGGAAGGACTGGTCTGTGTCACGCCGCCCGTCGTCTGGGCGCTGGCGGAATGGCCCGCACTCGCCGCCGCGAGCGCGCCGGCCACGAGGCCGATGATCAGGATGCTTCCGTGCCGCATGTCGTCCTCCCGTCTCGCCGGCGCGTCTGGTCGACGGCGCGCCCTGCCAACCAACGGGGCCGGGCATGCCTTGTTCCTGCCAAAGTTTGGCAACCGGCCGCGAGGAACGCAGAACAGAGCGCGATCCGGGGCGGCGCTCCGATTCGGACGGGCTTTGTTCGCGTCGTGTTCGTGGGGCTTGCGCCGGCTGTCCCGTTTCGGGACGGGCAGGGCGGAGGGGAACGAAACCGGCACCGTCCGCCTCGTCCGATTCGGGCGCCCTTCGTTCCGCCCCTGTTCCGGCCATTCGGGCGGCAGCACTGGACGTGTCGCCTTTGCGTCCCGATATGGTACAGAGCTGTCCCCCGAGCTGCCGGACCCCGCCGACCGAATGGATGACGTCACCAAGCTTGCCGTGCTGCCGCCGTCCATCAGGGCGCGGGGCGTCACGGCCGTGCTCGGCCCCACCAACACCGGCAAGACCCACCTCGCCATCGAGCGCATGCTGGGACACGAGAGCGGCCTCATCGGCCTGCCGCTCCGGCTGCTGGCGCGCGAGGTCTATCAGCGGGTGGTGGAGCGGGTGGGCGCCAAAAACGTGGCGCTCATCACCGGTGAAGAGAAGATCAAGCCGAAGAACCCGCGCTACTGGGTGGCCACCGTCGAGGCCATGCCGCGCGACGTGGATGTGGCCTTCGTAGCCATCGACGAGGTGCAGCTCGCCACCGATCTCGATCGCGGCCATGTCTTCACCAACCGGCTGCTGAACCGGCGCGGCCGCTTCGAGACCATGCTGCTGGGCTCGGCCACCATGCGGCCGCTGATCCAGAAGCTCATGCCCGGCGTCACCATGGTGGAGCGGCCCCGCCTCTCGACCCTGATGTTTGCCGGCGAGAAGAAGATTTCCCGCCTGCCGCGCCGCTCGGCCATCGTCGCCTTCTCGGCGGAGGAGGTCTATTCCATCGCCGAATTCATCCGCCGCCAGCGGGGCGGGGCGGCGGTGGTGATGGGGGCGCTCTCGCCCCGCACCCGCAATGCGCAGGTGGAGCTCTACCAGAACGGCGATGTGGATTATCTCATCGCCACCGACGCCATCGGCATGGGCCTCAATCTCGACGTGGACCATGTGGCCTTCGCCTCGGACCGGAAGTTCGACGGCTGGCAGTTCCGCCGCCTCAACCCCATGGAGATGGCGCAGATCGCGGGCCGCGCCGGCCGGGCCATGCGCGATGGCACCTTCGGCACCACGGGCCGCTGCCCGCCCCTCGACCAGGAATTGGTGGAGCGGCTGGAGGCTCACGATTTCGAGAACGCACGGGTGTTGCAGTGGCGCAACGCCGTGCCGGACTACCGGACCATCCGCACGCTGACGGACAGCCTCGCGCTCCCGCCGCGGGAGGAGGGGCTGACCCGCGCACCCACCGGCGACGACGTGCAGGTGCTGGAAATCATGAGCCGCGACGCGGACGTGACGGCCCGCGTGACCTCACCTGCGGTGGTGGAGCGGCTGTGGGACGTCTGCCAGGTGCCCGATTATCGGAAAGTTTCCCCAGGCGCCCATGCGGAGCTGATTTCCACGCTTTTTCAGTATGTCGGGACCGGTGGTCGCATCCCCGACGACTGGTTCGCGCGTCAAATCGCCTTGACCGATCGCGCGGAAGGAGACATCGACACGCTGTCGAGCCGGATCGCGCAGGTGAGAACCCTCACCTTCGTAGCCAACCGGCCCGATTGGCTAGGGGACCCGGAGCACTGGCAAGGCGTCACAAGAGGGGTCGAAGACAAGCTGTCCGACGCGCTTCACGAACGATTGGCACAACGTTTCGTGGACCGCCGGACCAGCATGCTCATGCGACGCCTGCGAGAGAACACGATGCTCGAGACTGAGATCAGCAAGACCGGCGATGTTACCGTGGAAGGCCATGTGATCGGCCATCTCCAGGGATTCCAGTTCGCACCAGACCCCACCGCCGGCGGGGAAGAGGCCAAGGCCCTGCGCGCCGCCGCGCAGAAGGCACTGGCCGGGGAGATCGAGACCCGCGCCAACCGCCTGTCGCAGGCGGTGGACGAGGCGTTCGTGCTCAGCCATGACGGCACCGTCCGCTGGACGGGTGAGCCGGTGGCCAAGCTCATCCCCGGCGACGAGGTGCTGAAGCCCCGCTTCAAGATCATCGCCGACGAGCATCTGACCGGCCCCGCTCGCGATCAGGTGGAGGCGCGCCTCACGCTGTGGGTGAACGCCCACATCGAGAAGCTGCTCGGCTCCCTGAACAAGCTCGCCACCGCCGAGGACATCACCGGCATCGCCCGCGGCATCGCCTTCCAGATCGTCGAGTCCCTCGGCGTGCTGGAGCGCACCAAGGTGGCCGAGGAGATGAAGACCCTCGACCAGACCGCCCGCGCCACGCTGCGCGGCTATGGCGTGCGGTTCGGTGCCCATCACATCTATCTGCCCGCGCTCCTGAAGCCGGCCCCGCGCACGCTGGCGGCGCAGCTCTATGCGCTGAAGCATGGCGGCCTGCAGCAGAAGGGCCTCGACGAGCTGCCGCATCTGGCGGCGAGCGGGCGCACCTCCATTCCCGTGGATCACGAGATCCAGAAGGGCCTCTACCGGGCCGTCGGCTTCCGCGTCTGCGGCGAGCGGGCGGTGCGCGTGGACATTCTGGAGCGTCTCGCCGACCTCATCCGCCCGGCGCTGGCCTGGCGGCCGAACTCCCCCGGCCCCAAGCCGCCGGGTGCCGTGGACGGTCGCGGCTTCACCGTGACGGTGGGCATGACTTCGCTCGCCGGCTGCTCTGGCGAGGACTTCGCCTCGATCCTGAAGTCGCTCGGCTATCGCATGGAGCGCCGTGCGGCCCCGCCGCCGGAGGCCGATACCGCCGCCGTGACCGAGGCTGCGCCCGCGCCGGAAGCGGCCGAGCCGCTGACGCCGGCGCCGGAAGGCGCCATCGAGGCGGACCTGCTGTTCGAGGCCTCCGAGGCTCCGGCTCCGGTTGAGGCGCATGAAGATGCGTCCCATGAGGACGCCCCGCACGAGGAGCACGACGCGCTGGTGGAAGAGGTGGCGGAAGCCGCCGAGACCGAGGCGGTGATCGCGGAGAGCGCCGATCCCACCGCTGCCGAGAGCGCAGAGGAAGTCGGCGCCGTGGAAGCCCCCGCCGCCGGTGACGCGACCCCCGCCGAGGCGGCGGAAGCCGTGGCCGGCGAGGCGAATCCCGAAGAGCCGGCCCTCATCGAGGTGTGGCGTCCGGGCCGTCCGCCGGGTGCGCCGCGCCGCGAAGGCGCGCCGGGCCAGAAGCGCGAGGGTCGCGGGGACAATCGTGGCGGCGAACGCCGCGACGGTCGCCCCGGTGGCCAGCGCCGCAACGGGCCTCCCGGCGATCGCCCCGGCCAGGGCCACCGTCCGCCGCGTCCGGAAGGCGAGGGCGAGGCGGCGGCGCAGGGCGAGCGGCAGGGCAACCGCCCGCCGCGCAGCGAGCGCTTCCGCGTGCCGCAGGGCGATGCGCCCCGCGGGCCGCGTCCCGAACGCCATGGCGGCGGTGCCCCGCAGCAGCAGGATCGCCGCCGCGAGAAGCAGGCCGATCCGGACAGCCCGTTCGCTGCCCTCGCCGCCCTGAAGGCGCGGCTGGAGGCGGAGAAGAAGGGCAAGTGAGGCACCCGCGCCTGAGGCTCGCGTCCCTTGGCCGCTGACGAGGATCGTCAGCGGCTGGACCGCTGGCTCTGGCACGCGCGGGTGGTGCGCACCCGCGCGGCGGCTGCTGACCTCGTGCGTTCGGGCCATGTGCGGCTCGACGGTCAGCGGGTTACGGGCGCGGCACATCCGGTGAAACTCGGACAGGTGCTCACCGTTTCGCTCAATGCAGGGGTGCGCGTGCTGCGGGTGCGCGGCTTTGCGGAGCGGCGGGGAGATGCTACATCCGTCGCCGACTTATTGGATGATATCACAGACGAAAGTCGGTAAATAGCGCGTGCAGCCCCGCGGAAGCTCTTGCGCCCTCCGGGCTCATGTTCTAGTGCGGCGCGCGAAAGGGATCTGTCATGGCCTATGTCGTCACCGAGAACTGCATCCTCTGCAAGTACACGGACTGCGTTGCGGTGTGCCCCGTGGACTGTTTCTACGAGGGTGAGAACATGCTCGTCATCCATCCCGACGAGTGCATCGACTGCGGCGTGTGCGAGCCCGAATGCCCGGCGGAAGCCATCAAGCCCGACACCGAGCCGGGCCTTGAGAAGTGGCTCTCGCTGAACGCCGAATATGCCAAGACGTGGCCGAACATCACCCTGAAGCGCGACGCCCTGCCGGACGCCAAGGAGTGGGATGGCAAGCCCGGCAAGGAAGACAAGTTCTCCGCCGAGCCCGGCACCGGCGACTGATCCGCCGTTTGATGTGCAGATGAGACGGCCTGGACGCCCTCCGGGCCGTTTGTCTTTTCCGCGCCGGTCAGGGCGCGGTGGCGAGCATCTGGTATTGCGAGAGCAGGAGATTGCCCCTCGCATCCAGATAGGCCCGCCCGTAGGTTGCCGCACGCAACGCGCCCACGTCCGCATAAATGGTCCCGCCGAGCGGCGGCTGGGCGCCGGGCTTGCGACAGGGCACGCCCACCGTGACGGCGGCTCCCGGCGCATAGAGCTTGCCGCGCTCCACCTTGCGCACGTGGCCGGACACCGCGCAGGTGCCGAACGGTTCGGCGGGCTCGGCGACGGCGGCCACCTCCAGCACGATGATGTTGGCCGCCTGCCGGCGGGCCTGATCGTAATATTTCGGCGGCAACAGCGCCTGGGCAGGCGTGACCAGACCGGCCACCACCACCGCGCTCACCATTCCGGCGAGACTGAACGTCCGGCTCATGCGGCATCCCCCTTTATCGCTCCCATTCAAGAGCGTGAGCGTGGCGGCGCAAGGGCAGGGGCGGAGGCAAATCGGCGCGCCGGACATTGTCCATCTTGATGGTGTGATTTCATCAAAAGGCGGATCATTTCCGTTGAATGGGGCGCGATGCTGCGGCATATGACGCGCTCGGCCGCGTGACGTGTCCTCCCCCGGCGTCGATGCAACTCTTGGCAAGAGGAGCGTGGGGGAAGACAATTTGAGATCGCGCGGTGCCGACCGAGGAGATGCCGACCCCATGAGCGCCGAACGCACGCCTTCCGAGACCGGCCGCGCCCCTCGCCAGCGCGAGGGCGGGCGCATGGAGAAACTGGCGCGCCTGCCGGTCTTCTTCGCGCTTCAGGGGCGCCGGGTTCTGGTGGCGGGCGGGCGCGAGCCGGCGGTGTGGAAGGCCGAACTGCTCTCTGCCGCAGGTGCGCGGGTGGAGGTGATCGCCCCCGACGTTTGCGAGGAGATGTGGCACCTCGCCGCCGCCGCGCCGGGTGGTCCCATTGCCATTCACAAGCGCCGCTGGTCGCCGGACGATCTGCCTGGCGCCGCCATCGCCATTGCGGATGCGGAGGACGAAGCCGAGGCGGAAGCCTTCGCCGCCGCAGCCCGCGCCGTGGGCGTGCCGGTGAACGTGGTCGACAAGCCGGCCTTCTGCGATTTCGCCTTCGGCGCCATCGTCAACCGCTCGCCCCTCGTGGTGGGTATTTCCACCGATGGGGCGGCGCCCGTCTTCGGGCAGGCCATCCGCGCCAAGATCGAGGCGCTGCTGCCTCAAGGCTTCAAGGCCTGGGCGCAGGCGGCGCAGAGCTGGCGCAGTGCGGTCTCCGCCCTCGGCCTCAGCTTTCAGGGCCGCCGCCGCTTCTGGGAGAGCTTCGCCGCCCGTGCCATGGCCGAGCCCAACCGTCCGCCGGAGGATGCCGACCGCGACGCCCTGCTCGCCGTGGCCGAGGCGGGGCAGGCGCTGCCCGAGGTGGGCTCCGTGGTGCTCGTGGGCGCGGGCCCCGGCGATCCGGAGCTACTGACGCTCAAGGCCGTGCGCGCGCTCCAGAGCGCCGACGTGGTGCTCTACGACGATCTCGTCTCCGACGCGGTGCTCGATTTTGCCCGGCGCGAAGCCAAGAAGATGCTGGTGGGCAAGACCGGCTACGGCCCGTCCTGCAAGCAGGACGACATCAACGCCCTCATGGTGCAGCTCGCCCGAGAGGGCCGGCGCGTGGTGCGCCTCAAGGGCGGCGAGCCCATGATCTTCGGCCGCGCCGGCGAGGAGATTTCCGCCTGCCGCGCCGCCGGGGTGCGGGTGGAGGTGGTGCCCGGCATTTCCGCCCCGCAGGGGGCGGCGAGCCGGCTCGTGGCTTCCCTCACCCACCGCGACCATGCGCGGCGCCTGCAATTCGTCACCGCCCATGCCCGCGACGGCAAGCTGCCGCGCGACCTCGACTTCAAGGCCCTGTCCGACAAGGCGGCGACCACCGTCGTTTATATGCCCCGCCGGACCCTGCCCGATCTCGTGGCCGAGCTGGCCGCCGCCGGCGTCGATCTCGCGACCCCGGCGGTCGCGGTGTTCTCAGTGACGCGGGCGGACGAGCAGATGGTCTGGTCGCCGCTCGGCAGCCTTGTAACCGCCGTCGCCGCCGCCGTCGATGAAGGGGCGGCCGGCCCCTGCATCGTCCTCTATGGCCATGCCCTGTCCGCCGCCGAAGGGGCGGAGGCGCTGCTTGACCCCGCGCCCCGGACTGCCCAGATCTGAGCGATCCCTCGCGCCCTCAGGGTCGCGCCTCTCAGAGCCTGAACCGTCAGGCCCCAGGACACCCTTTCATGGCTTTTTCCGCCGACGAGATCGAACGCTACGCCCGCCACATCGTGCTGCATGACGTGGGCGGGCCGGGACAGCAGAAGCTGAAGGCCGCGAAAGTGCTGGTGGTCGGCGCCGGCGGGCTCGGCGCCCCGGCGCTGCTCTATCTGGCGGCGGCGGGCGTCGGCCGGCTGATCATCGTCGATGACGACGCCGTGTCGCTCTCCAATCTCCAGCGGCAGGTCATCCACCGCACCGCCGACATCGGCCGCCCCAAGACCGATAGCGCCAAAGAGGCCGTCGAGGCCCTCAATCCGCATGTGGAGGTGGAGACGCACGCCGTGCGCCTGACGCCCGCCAATGCGCTCGATCTCATCTCCCGCGCCGATGTGGTGCTGGACGGCTCCGACAATTTCGCCACCCGCTATCTGGTGTCGGATGCCTGCGTGCTGGCGAAGAAGACGCTGGTGACGGCGGCGCTCGGCACCTTCGATGCGACGCTCACCACCATAAGCGCCCATGAGACGGGGCCGGATGGCACGCCGAACCCCACCTATCGCTGCCTGTTCCCCGAACCGCCCCCGCCCGGCACGGTAGCGCCCTGCGCGGAAGCGGGCGTGCTCGGCGCGCTCGCGGGCATCGCCGGCTCCATGGCGGCGCTGGAGGCCATCCGCGCCATTGTCGGCTTCGGCGAGGGGCTGGTGGGCAAGCTGCTGATGATGGACGCTCGGTCCATGCGCTTCGAGACGCTGAGCTACGGCTGGGACGAAGACAATCCGCTCACCGGCACGGGCGCCCGGATCACCGACCTCTCCGCACATGAAAAGGCCGCCTGAACGGCGGCCTTTCGGAATATCTGGATCAGAGCATGGAGGGCAGGACGCGGTCCGGTGGACGGTGCCCGTCCATGAAGGTGCGGATGTTCACGATCACCTTCTCGCCCATGTCGATGCGGCCTTCGAGCGTCGCCGAGCCCATGTGCGGCATCAGGACCACCTTGCCCTGACGGGCGAGGCGCACGAGCTTCGGGTTCACCGCCGGCTCCTGCTCGAACACGTCGAGGCCCGCGCCGCCCAGCTCATCGGCTTCCAGCATGCGGGCGAGCGCATTCTCGTCGATGATCTCGCCGCGCGCCGTGTTCACCACATAGGCCTCGCGCTTCAGCAGCTTGAGGCGGCGGGCGGAGAGCAGGTGGAAGGTGGCCGGCGTGTGCGGGCAGTTGACCGACACGATGTCCATGCGGGCCAGCATCTGGTCGAGGCTGTCCCAGTAGGTCGCCTCCAGCGCATCCTCGATGGCGCCGGGCAGGCGGCGGCGGTTGTGATAGTGGATCTGGAGGCCGAACGCCTTGGCGCGGCGCGCCACCGCCTGGCCGATGCGGCCCATGCCGATGATGCCTAGGCGCTTGCCCCAGATGCGTCGGCCGAGCATCCAGGTGGGCGACCAGCCCGCCCAGTCGTCCTGATCGCCGGTCAGCACCTGCGCGCCTTCGGTGACGCGGCGGGGCAAGGCGAGGATCAGCGCCATGGTGAAGTCGGCGGTGTCCTCGGTGAGGACGCCGGGCGTGTTGGTAACGGTGATGCCGCGGGCGAGCGCGGTCGCCACGTCGATGTGGTCGACGCCGTTCGAGAAGCTGGCGATGAGGCGCAGGTTCTCGCCGGCCTGCGAGAGCACGGCCGTGTCGATGCGGTCGGTCAGGGTCGGGACGAGGACGTCGGCGCGCTTGACGGCTTCCACAAGGGCAGCCTGGTCCATCGGCACGTCATCCACGTTCAATTCGGCGTCAAAAAGTTCGCGCATCCGGGTCTCGACGACATCCGGCAGCTTCCTTGTGACGACGACGAGCGGCTTGCGACGCGCCATTTCCATCCCCGTTCTGCGTTTCCCCAGCTTTCGTTCGGTCTAGCAGACAGGCGCGGAAAGACAAGGCGCCGTGCGCATCGCGGCCTTGACGGGCGGCGCCGTCCGGCGCACTTCACACCCGCAACGGCTCGCAAGTGCAGCAATGTCCGCGAGCCGGGGCGCAACGATCGGTCGCAAGTGCCGGCCCCCGGCACGCGGGGGGCTCCCCCGCTCCCATGATGCACCGGCGTTAGAGCCGCATTCATGGTTCTGGGGCATCTATCCAGTCCAGACCGGCTCAGACGTGCGAAAGGACGAGCAGACATGCGGATCACGTGGCGGCATCTCTCCCAGGCGCGGCGGGCGCTCATGGCCCTGCTCATGGTGACGATGCTTCCGGGCATGGCGCTCGCGGCGGATGACGACAAGGGGGCCGGCACCGGTCTGCCCGTGCCCCGCTTCGTCTCGCTGAAGGCGGACCGCGTGAACGTGCGCAACGGTCCGAACCGGGATCAGGACGTGGCCTGGATTTTCACCCGCGCCGGCCTGCCGGTGGAGATCACCGCCGAGTTCGAGACCTGGCGGCGCATCCGCGACGCCGACGGTGCGGAAGGCTGGGTCTATCACTCCATGCTGTCAGGGCGGCGCACCGCCCTCGTCGCGCCCTGGAGCAAGGACACGACCATCACCCTGCGCGACAAGCCCGATGCCAATGCGCGGGCCGTGGCGCGGCTGGAGGCGAATGTGCTCGGCACCATCAAGTCCTGCGACGGCAAATGGTGCCGCATCCTCGGCGACGGCTTCGACGGCTATGTGGAGCAGAACAAGCTCTGGGGCGTCTATCCGAACGAGAAGGTGGACTGACGATCTCGGTGCCCTGAGACTGCCCCCGCGCCTCCGGTGAGGCAACGGACATGAAAAAGGCCCGGCGCGCATGGCGACCGGGCCTTTTTCATGTGTCCTGCCGCTGCTGGCGCAAGCGCGCCGCTCAGGCCTTCTGGATCACGCCTTCTTGGCGCGGGGCTTGCGGGCCGGAGCGTCCTTGGCCTCGGGCGCCTTGGCGGGCGTGCTCTTGGCGCGGCCGAGCCCGATTTCCTTCGCCATGGCCGAGCGGGTCAGCGCATAGTTCGGCGCAACCATCGGATAGTCGTAGGGCAGGTCCCACTTCTTGCGATACTCGTCCGGCGTCAGGCCATACTTGGACATCAGGTGACGCTTGAGCGATTTGAACTTCAGTCCGTCCTCAAGGCAGATGATGTAATCGGGCGTGATGGAACGCTTCACGCTCACCGCGGGCACGAGCTGCTTCGGAGCGGCTTCAACCGGCTTCTGACCGGTGAGCGCCGCAAGGGTTGCATGCACGGTCTGGATGAGGTTTGGCAGTTCGGCCGCGCTGATGCTGTTGTGGGCGACGAACGCACTGACGATCTGCGCGGCGTTCTCTGCCAGGAAGTCGTTCGAATCTTGATCGTCCACTGCGAATCCTCCGAGAGTAAGTGTTTATTGCAGCAGGCCGACCTTTAATTCAAGCGGTGGCACGCTCGAAAGGTGCCAAATCGGACATTTTGCACCGACCGACAATAGAATCGGATCGTTTGACGCTACGTTGCGGCCAGACTTGTGGCACAATCATGTCTTCAACCGATAGCCGGTCTTGAAGATCCAGCCCACGGCCAGAAGACAAAAGCCGAGGAACATGAAGGTCATAGCTACGCTGATCCCGACATGCACATCGGCATTCCCGTAGAAGCTCCAGCGGAAGCAGCTCACAAGATATACTACCGGATTGAACAAGCTCAGGTTGCGCCAGAAGGGCGGGAGCATGTCGATGGAGTAGAAGCTGCCGCCGAGAAACGTCAAAGGTGTCACGATCAGAAGTGGTATCATCTGGAGCTTTTCAAAGCTGTCCGCCCAGATGCCGATGACGAATCCGAAAAGGCTGAAGGTGATCGCGGTGAGCACGAGGAAACCGAGCATCCAGAAGGGATGTTCGATCCGCACCTCTACAAACAGAGCGGCCGTGCCGAGCGTGATGAGACCGAGTATGACCGATTTGGTTGCGGCGGCCCCGACGTAGCCGACGACGATCTCCACTGCCGAAATCGGTGCCGACAGTATTTCATATATCGTGCCCACGAATCGCGGGAAGTAGATGGCGAAGGACGCATTGGAGATGCTCTGCGTCAGGATCGACAGCATGATCAGCCCCGGAACGATGAAGGAGCCGTAGCTGACCGCGCCGATCTCGCCCATGTGGCCGCCGATGGCCGACCCGAAAACCACAAAGTAAAGCGAAGTGGACAGGACGGGCGACACGATGCTCTGGAGCAGAGTGCGACGTGTGCGCGCCATCTCGAAGACATAGATCGCGCGGATGGCATTGAGGTTCATGGCGGATCCGTTCGTAGGCAAACATGGGGCGGGGGTGTCGGGTATGGGCATGCCGTGGGCATCGGGCGCGGCGGCCGGTGCGGCGACCGCTCAGGCATGGACGAGGCTGACGAAGATCTCTTCCAGCGAGGTCTGCCGCGTCTCGAGATCGGAGAAGGCCACGTCGGCGGCGGCCACCTCCTTCAGGAAGGCAGCGATGGCTTCCGGGCCTGCGGCCGCGTCATAGGTATAGGTGAGGCTGAGGCCGTCGGGTGCCAGCGTCACGGGATGGGCGGCAAGGGCCGGCGGGACCGCCGCCAGCGGCGCCGGAAGATGCAGCGTCAGCTCCTTCCGACCAAGCTTGCGCATCAGGTCTTCCTTGCGCTCCACGAGAATGAGCTCGCCCGCCCGGATGACACCGATGCGATCGGCCATCTCCTCGGCTTCCTCGATGTAATGGGTGGTGAGGATGATGGTCACCCCCGCTTCCCTGAGGTCGCGGATGAGGCGCCACATGTCCCGCCGCAGTTCCACATCGACGCCGGCGGTCGGTTCGTCGAGGAAGAGGATCTGTGGCTCGTGGGAAAGCGCCTTGGCGATCATCACGCGCCGCTTCATGCCGCCGGAGAGCGTCATGATCTTGGCGTCGCGCTTGTCCCAGAGGGAGAGGTCCTTCAGCAGCCGTTCGATGAGGGCCGGGTCCGGCTTCTTGCCGAACAGGCCCCGGCTCAGGCGCACGGTGGCCGTCACCGTCTCGAAGGCGTCGGTGGTCAGTTCCTGAGGCACGAGGCCGATGAGGCTGCGGGCGGCGCGGTAGCCGCTGACGATGTCGTGCCCGGCGGCCTCGATGCTGCCGGAGGAGGCCCGCACCAGACCGCAGATGATGCTGATGAGGGTCGTCTTGCCCGCGCCGTTCGGGCCGAGGAGGGCGAAGATCTCGCCCTTGCGGATGTCCAGAGAGACGTTCTTCAGCGCGCTGTGGCCCGAGGCATAGGTCTTCGAGACGCCTCGGAGCGAGAGGATCGGCTGCATGGGAGACCTGTTCTGGAGTGCATAAGAACTGTGCGGCACCCTGCGCGTGTGGGGGCATGCGGCAAGGTGACCATCTGCGTCGGGCGCCGAAGCTACAAGGAAGCCATCCTCATGCAAGTTCCCACCTCTAACACGCATGGTGGCTCTTTGAGCCGCGGCGCCACGACCCCCCGGGCGTCGGGGTCGGCCCTGGCATGCGGGTGCCGGGGCCGACCCACGCATCGCTGACCATGAATTGGACGCGGATGCCTCGAAAACGGGCGTGGTTCGGTTAGGCTGGGCCGATCGAATCCGGACGGACCCCGCACCCCATGGCCCTGCTCGACGCCATCGACCGCAAGATCCTCTCGATCCTGCAGCAGGATTGCCGCATCACCATGCAGGAACTGGCGGACCGGGTGGGCCTTTCCGCCTCGCCCTGTCATCGCCGTGTCCGCCTGCTGGAAGAGCGGGGCGTCATCACCCGGCATGTGGCCCTCGTGGACCAGGCGGCGGTGGGGTTGCCGGTGAGCGTGTTCATTTCCATCAAGCTGGAACGGCAGAAGGAAGAGGATCTCGACCGCTTCGCGCGGTCCATCTCCACCTGGCCGGAAGTTCTGGAGTGCTACCTCATGACCGGCCCGCGCGATTATCTCCTGCGGGTGGTGGTGCCGGACCTTGCCGCTTACGAGACCTTCCTCAAGACCAAGCTCACCCGGCTGGATGGCGTCGCCTCCATCGAATCCAGTTTCGCGCTGGGGCAGGTGAAGTATTCTATCGCCCTGCCGGTAGCCGCATCCTGACGGCCGTCCGGCACGGCTTGTGCATTCGGCGTGTCCCGTTCCGGCCGGCGGCGTATCGGCGGGCCGGCTGATCCCGAGGAGAGTTTCATGGATCGCAGGTCCATCCTGTCCCTGCTGTGCGTCTCGGCCATGCTCGGCCTCGCCGCGCCCGCAGCCCATGCGGAAGATGCGCTCGAGGCCATCCAGTCGCGCAAGGCCGTGCGCATCGCGGTGCCCACCGACTATCCGCCCTATGGTTTCGTCGGTCCGGACCTGAAGCCGCAGGGCCTCGACATCGACATGGCCGAGCTCATCGGCAAGAAGATGGGCGTCAAGGTGGAACTGGTCCCGGTCTCCAGCGCCAACCGCATTCCCTATCTCCAGACCGGCAAGGTGGACCTCGTCATCTCCACGCTGGGCAAGAATGCCGAGCGCGAGAAGGTCCTCGACTTCAGCTCCGCCTACGCGCCCTTCTATCAGGCGGTGTTCGGCGGCAAGTCGGTGCCCGTGAAGGCGCCCGGCGACATGGCCGGCCATTCGGTGGCCGTCACCCGCGGCGCCATGGAGGACCAGGAGCTGGAAAAGGTGACACCGCCGGGCGTCACCGTGAAGCGCTATGAGGACAATGCCGCCACCGCCGCCGCCTATGTGGCCGGGCAGACGGAACTGGTGGCCATTTCCTCGGCGGCGGCGGGCACCATCATGATGAAGAACCCGCAGACCAACACCGAGTTCAAGTTCCTCATCAAGGAGTCCCCCTGCTTCATCGGCATCGCCAAAGGCGAGGACACGCTGAAGGCTAAGGTGAACGCCATCATCGCCGAGGCGAAGAAGGACGGCACCATCGACGCCATGTCGAAGAAGTGGCTCGGCCGCGAGGCTGGCGACCTGCCGCTCTGAGTCGTCCTCCGCCGGAAAAAAAAGAACCCCGGCCCGTCTGCGGGCCGGGGTTTTTCATTGCCCCAGCCAGCGCTGGGCGAGGGTGAGATCGGCCTGCGAGAGGCCATGGCCCACGGGCAGAACCTCATGGCGCACATCCGCCTTCATGCCGGCGAAGGTGGCCGCCAGCGTGCGGGCATTGGCTTCCGGTACGATGGGGTCCATGGCACCGGAGACCATCAGGATGCGGGTGCCGGAGAGGTCCGCTACAGGCGCCTCCTGCAATGGCACCATGGCCCGCAGCAGCACGCCGCCGGCGAGCACGCCGGGATGGAGCTGCATCACCGCTGCCGCGATGTTGGCACCATTGGAGAAGCCGAGCGCGATGGGCGCCGGCAGGCCGTAAGCCGCCCGCGCCTCGGTGATGAAGGCGGCGAGATCGTCGGCGCGGCGGCGCACGTCCGCTTCATCGAAGACGCCTTCTGCCAGACGCCGGAAGAAGCGCGGCATGCCGCCTTCCAGCACCTGACCCCGCGGCGAGAGCAAGGCGGCGCCGGGCGCCACGGCGCGGCCGAGGGGCAGGAGGTCGGTTTCGTCGCCCCCGGTGCCGTGCAGCAGGAGCAGCGGCGCGCGGCCGGGCACGGTGGCCGGCTCGAAGCGATGGACGAAGGACAACGTGTCAGTGCGGGTCATGGGACCCTCCTTCTGGGGGCTCGGCCCGCGCAGAGGCGCGGGCCGGCGATGTGGGTTCAGGCGAGGACCGGGAGCACGTCCTCGATGGCCGCGCGGCGCGGCTCGAGGAAGGACGGCAGCTTCAGCGCCTGGCCGAGGCTCGACGCCGGCTCGTCCACGGCGAAGCCGGGGATGTCGGTGGCGATCTCGAACAGCACGTGGCCGGGCTCGCGGAAGTAGACCGAGCGGAAGTAGTTGCGGTCCTTCTGCTCGGTGGCGCGGATGCCGTGGTTCTCCGCCAGCTTCTTCACCATCTCCATCTCTTCCGCGTCATCCTTGGCGCGGAAGGCGATGTGGTGCACCGAGCCGCCACCGAGGCGGGCGGGCAGGAAGCCGCCGGCTCCGTGCAGGTCCACGATGCCGCCGATGGTGGTGCCGGGCGCCTGATAGCGCACCAGCGAGCCGGCGCGCGCCACTTCCTTGAAGCCCAGCACGTCGGTGAGGATGGCGCCGGTGCGGGCGGTGTCCTCAATGAGGAGCTTCGCCGAATGGAAGCCGCGGATGGCCATCTCCGCCGGGACGTCGCTGCCGGTCCAGGCGGGCTCGGCCTCGATGCCGGGTACGCCGACGAGGGCGAGGCGCATGCCGTCCACGTCCTTGAAGGAGATCACCTTGTCACCGAAGCGCTCCTCCGGCGGCTGATGGGCGATGCCATTCTCGATGAGGCGGTGCAGCCAGTAGCCGACCGCGCCCTCGGGAATGCGGAAGACGGTCTCTTCCGTCTCGCCGAGGCCGAGGCGGCCGGGCGCCACATGGGCCCAGGGAAAGAAGGTGAGGATGGTGCCGGGCGCGCCGGCCTCATCGCCGAAATAGAAATGATAGGTGCCCGGATCGTCGAAATTGACCGTCTTCTTCACCAGCCGCAGCCCGAGGACGCGGGTGTAGAAGTCGAGATTGCGCTGGGCGGGGCCGGCGATGGCGGTGATGTGGTGAATACCGTGGGACATGGTCGTGACCTCCGTGGAAGGTGTCTGGAAGCGCCGGATCAGCGGCTGGCTTGGCTCCACAGATAGCGCTGATCGGCCCCGGCGCCACGGCATTTCTATTGCGCTGATGCAATTCAGACTCTGCGAAATCTGGAATTGCCTTGCGTCTGTGGTGAGCCGATTGTCTGTCCATCACCTGAGCCGTGGCGGTCACAAACCGAAGCGGCTCAAGGGCGGACCGCACTGAGGCGGGCCGCTCCGGCAGCTTTCCGGGCCTCTCGGGGTCCACACGGATGGAGACTTCCCATGCTTGACCTTCGCACCGCCGCTTATGGCGCCACCGCCCTGCGCATCACGCTCGGCCTGATGTTCATCTCCCACGCCTATCTGAAGTTCGCGATCTTCACGGTCCCCGGCTTCGAGGGCTATCTCGCCGCCCAGGGCCTGCCCACCTTCCTCGCCTGGCCGATCGTCCTCGGCGAGTTCATCGGCGGCACCGCCATCCTCGTCGGCTTCTACGGCCGCGTCGTCTCCCTGGCGCTGATCCCGCTGCTCGTGGGCGCCCTCATGGTCCATGCCCCGAACGGCTGGGTGTTCAACGTGGCCGGCGGCGGCTGGGAATATCCCGCTTTCCTCGCCATGGCGGCCTTTGCGCAGGGCCTGCTCGGCGACGGCGCCTTCGCCCTGAAGTCTGTGACGCTCTCCGAGCTGATCGGCACCAAGGCGACGCCCCGCGCCGCCTGATCTCTTCCCGCCAGTCATCGGCACCGGGCCGCGCCTTGAGCGCGGCCTTTGCCGTTTCCGTCCGGCGCCGGTTTGTGGTTTCTTCGGCGCGTGTGGTGCGGAGGAATGCGGGTGGCGGAGCCCTTCAAGAATCTGGCGTGGGATGATTTCCGGCTCATCAAGGCGGTGGCCGATGCGCGCAGTCTGCCGGCGGCGGCGGTGCAGATGGGGGTGAACCACTCCACCGTGTTCCGCCGCCTGAAGCAGATCGAGGAGGCGCTCGGCGTCGCCTTGTTCGTGCGCCACCGTACCGGCTATGCCCTCACCCCCGCCGGCGAGGAAGTGGTGGCGCTGGCAGAAAGGGTGGATGCGGACATCACCTCCGTCACCCGCAAGATCGCCGGGCGCGAACTGGCGCCGGCGGGCGAACTGCGCGTCACCACCAACGACAGCCTGCTGGTGCATCTGCTGATGCCCATGCTTGCCCGCTTCCGCGAAGCCTGCCCGAGCGTGCGGCTGGACGTGGTGCTGGGCAATCAGGCGCTCAATCTCTCCAAGCGCGATGCCGATGTGGCGATCCGCGCCAGCGACACGCCGCCGGACAATCTGGTGGGCCGCCGCGTGGCGCGCATCGGCTGGGCGCTCTATGGACTGGCACGGCGGTTTCCCAGCGCGGACGCTATCGCGCAGATGGACCCGGCGGCCGAGGACTGGGTGTCGCTGGGCGATGGCTTCGGCGGCATGAAGGTGGTCAAGGACACCCTTGCGCGCATCCCCCCGGAGCGGATCGCCTATCGCGTCAACACGGTGTTCGGCCTCGCGGAGGCCATCGAGGCGGGGCTCGGCATCGGCTATGCGCCCTGCTTCATCGCCGATCCGCGCCCGGCCCTCGTGCGCCTCGCCCCGCCGGAGCCCGCCTATGCGGCCGATCTCTGGCTGCTCACCCATCCCGACCTGCGCCACGCCGCCCGCGTGCGCGTGTTCCTCGATTTCATGGCCGGCGAGATCGCCAGATACCGCGTGTTTCTCGAAGGCGCGGCCGAGGGGGGCGACGCCGTCGCGGAACAGGCACTGGCGTCAGAGGAGGCGGGGGAGGGTTAGGGCCGCTGGACCCCTGTTGAGGGCACGCCTCTGCCCCCTCCCTATCCCTCCCCCGCAAGCGGGAGAGGGGACTGCGTTCCGGGGGGCGGAGAGCCTGCACTGCATTCCGTGAGCGAAACGCCTCGACCGCGCCTGCCATAACTCCCTCTCCCGCTTGCGGGGGAGGGCCGGGGAGGGGGCATGTCGGACCCTCTCCCCCAAGCATCGCAAAAAAAGAAGTGCCCCACAGCCACAGCGCGGGGCGCTTCTCCACATCACGCCTTCACGTTCGCCGCCGTCTGGCCGAACAGAACCGAGCGGCTGTTTTCGTTCACGGTCGGGGTCGTGTTCACCTGCTTGCCCTTCTCATAGGCGCGCTCGGTGGCCGGGCGGGCCTTGATGGCCTCGAACCAGCGCTTGAGGTTCGGGAAGTCCTCCAGCTTCTGCTGCTGGCGCTCGTGCGGCACGATCCAGGGATAGGCCGCCATGTCGGCGATGGAATAGCCCTCGTCGTCGATGAAGTCGCGGCCTTCGAGGCGCCGGTTCAGCACGCCGTAGAGACGGTTCGTCTCCTTCACGTAGCGCTCCATGGCGTAGGGGATCTTCTCGGGCGCATACTGCACGAAATGGTGGTTCTGTCCGGCCATGGGGCCAAGGCCACCCATCTGCCAGAACAGCCACTGGAGCACCTGATAGCGCCCGCGCACATCCTTGGGCAGGAACTGGCCGGTCTTCTCGGCGAGATAGAGCAGGATGGCGCCCGATTCGAACACCGAGACCGGCGCCCCGCCGCCCGGCGGATCATGGTCCACGATGGCCGGCATGCGGTTGTTCGGCGCGATCTTGAGGAAGTCGGGCTTGAACTGGTCGCCGGCGGAAATGTTCACCGGGTGGATGGTGTAGGGCAGGCCGGTCTCTTCGAGGAAGAGGGTGATCTTGTGGCCGTTGGGGGTCGGCCAGTAGTGCAGGTCGATCATGCCGGGTCTCCGGGTGGGGCGCCGCTCGGGAAAGGTCCGGCGACGCAACGGTGGCCGCAGATTGGCCCATTCGCGTGCGGCATGAAACCACCCTCGCAGCGGATCACTCCGCCGTGACATGCGCTTGACGCCGCGCCCCGCGCGGGACCAGAGATCGGGCCTCGTTTTCTCGATCTCGGCCCCTGCCATGTCCAAGACCACCCGCGCCACGCAGGCCCTCCAGAAGGCCGGTATCGCCTTCACCGCCGTCTCCTATGACTATGATCCGGACGCGCCGCGCGTCGGCCTTCAGGCGGCGGAGGCCATCGGCGCCGAGCCGGGCCGGGTGCTGAAGACGCTGATGGCCGAGGTGGACGGCAAGCCGGTGTGCGCGGTCATCCCCTCCGACCGCGAGGTGAGCATGAAGAAGCTGGCGGCGGCCTTCGGCGGCAAGTCGGCGCATATGATGAAGCCGGCGGATGCCGAGCGCCTCACCGGCTACCACGTGGGCGGCATCAGCCCCTTCGGCCAGAAGCGGCAGGTGCCGACCGCCATGGAGGAGACCGCGCTCGCCTTTCCGGCCGTGTTCCTCAATGGTGGCCAGCGCGGGCTTCAGGTGGAGGTGGACCCGAAAGCCGCCTGTGCCGCGCTGAATGCGAAGCCGGCGCCGCTCATCGCCTGACAGGAACAGCGTCCGCGTCCCACCGTTCTCCTCTCAAAGACGGAAGGACACATCATGGACGCTCACGACGAGAAGATCCGCGAACTCGCCTATCAGATCTGGATCGAGGAAGGGCAGCCGGAAGGCCGCGCCGAGATCCATTGGGACATGGCCACCGAACTCGTGGCGCAGACGGAGAATTATCCCGCCACCTTGCGCCCCGTGCCCACGGAGGACGGTCCGCCCGAGGAACCGGCCGACATCCAGAACAATCTGGGCGAATTCCCGACCCTGACCGACCAGGGCGAGCAGGTGCCTCCGAGCCGCAAGGCGGTGCCGGAGGACTAATGGCGGCCCGCCATCCGCCAGCCGATGTGCGCATCGGCGTCTCGGGATGGACCTATGCGCCGTGGCGGGGCGCCTTCTATCCCGAGGGCCTCGGCGCGAAGCGGGAACTGGCCTATGCGGCGCAAGTCTTCCGCTCGCTGGAGGTGAACGGCACCTTCTATGGCCTCCAGAAACCGGAGGTCTTTGCCCGCTGGGCGGCTGAAACGCCCGACGATTTCCTCTTCGCGGTGAAAGGGCCGCGCTTCATCACCCATATGAAGCGGCTGAAGGCGGTGGAGGCGCCCCTCGCGAATTTCTTCGCCTCCGGCGTCCTGAAGCTCGGCCGCAAGCTCGGGCCGGTGCTGTGGCAATTGCCGGCGTCCTTTCCCTTCAACGAGGCACGGCTCGACGCCTTCCTGTCCCTCCTGCCCCGCAACATGGCGACGGCATCGGAGTTGGCCCGGCGGCACGATGCGCGCCTTGAAGGGCGGGCGGCGGTGGGGGCCGAGACGGACGGTCCGCTGCGCCATGCGCTGGAAATCCGCCACGACAGTTATCGCACGCCCGCCTTCACGGACCTGCTGCGGCATCACGGCGTCGCCCTCGTCTGCGCCGATACGGTCGAGTGGCCACTGCTCATGGATGCGACCGCCGACTTCATCTATGTGCGCCTGCACGGCTCGCAGGAGCTCTATCGCAGCGCCTATCCGCCCGAAGAACTGGACCGCTGGGCGGCGCGCGTGCGCCACTGGCGGGAGGGCCAGGCGATGACCGACGGCGCCTTCATCGACGCCCGCAGTGTGCCGAAGCGCCCGCGCGACGTGTTCGTCTATTTCGACAATACGGACAAGCTGCACGCCCCCGATGATGCCCGCGCCCTCATGACACGCCTCGGCCAGACGCCGGGCCATCCGGACGTGCCGGTGCGGCGCCGCCGGAAGATCGGGGCAGCGGAGGCGCACCCGTGACCGGCCCTGAGGCGCTGGCGGCGCTCGCCCGAGATGCGGCGAATTGCATACGCTGTCCGCTCTATCGCGATGCCACGCAGACGGTGTTCGGCGAGGGGGCCGCCGATGCGCCGCTGATGCTCGTGGGCGAGCAGCCGGGCGATCAGGAGGACCGCAAGGGCCATCCCTTCGTCGGCCCGGCCGGTGGCGTGCTGGACCGGGCGCTGGAGGCGGCGGGCATCGCGCGCGGCGCGGTCTATGTCACCAATGCGGTGAAGCACTTCAAGTTCGAGCGGCGGGGCAAGCGCCGGCTGCACAAGGGGCCGAATGCGGGCGAGATCGCCGCCTGCCGCTGGTGGCTGGACCGGGAACTGGCGCTCGTGCGGCCGTCGCTCGTCGTGGCGCTGGGGGCGAGCGCCGCCCATGCGCTGCTCGGCCGGGCGGTCACCATCTCGCGGACGCGCGGTCGGGTGATGGAGGCGTCGGGCGACGTGCGCCTGCTGGTGACGACCCATCCCTCCGCCATCCTGCGTGTGCCGGACGCTGAAGCGCGGGCCAAGGCCTTCGATGCTTTGGTGGCGGATCTCGTGGTGGCGCGTGAGGTGGCCTGACCCTCACTCCGAGGGCGGCGGGGGTGGGGCATCGGCCAGCGGCTCATAGGGCGCGCGCAGCAGTGTGCCGGTGGTGTCGAGTTGCACGCGCCCGTAAGGCGCGGCGGAGAGGGTGGCGCTGTCCGGCGTGCCGCTGCGCGCCTTGGCGCCGGCCCGGCGGCAGGGCACGGTGAGGGTGACGTTCTGGCCGATGGCGAGGCGCGTGCCCTTTTCCACCTGCCGCACCTGCCCCTTCACCGTGCAGTCGGTCGCCCCGTCCGGCTCCTGCACAGCCGCCACCGCGATGATGACCACGTTCGGGGCCTCGGCGGGCGGGGCGGCGCCGGCGGCTGCCGGGACAAGCAGGGTCAGCAGCGCGCCAAGGCGCGGGCCCGAACGGGATGTGTTCCCGAACCTTCCTGCCGCGCGCGCCATGGCTTCTCTCCTCGCCTCTGTCCTGAGGCAGGAAAGGGCGGGCGGCTGCGGAAGGCAATCCCTGCCGGTGGGCGAGCCGGCATAAAGTTGCGCGGGACCTGGCTGATGCCGCACCATTCTTCGTGCCGGCTTGCTATGAAGCCTCCAGATGCGCGGAGGCAGGCATGGACAGGATCGACACCGTTCTCAAGGCTGTGCCGGAGGACCTCGTCACCACCGATCAGGACGTGGTGGCGCGCTATCTCACGGACTTCCGCAAATACATGACCGGCGCCTCCCGCGCCGTGCTGCGCCCCCGGACCACCGAAGACGTGCGCCGCATCGTGGCGCTGTGCGCGGAGCATGGCGTGCCGCTGGTGCCCCAGGGCGGCAACACCTCCTATTGCGCCGCCGCCACCCCGGGCGTTGCGGGCGACGAACTGGTGCTGAGCCTGGAGCGGCTGAACGCCATCCGCGAGGTGGATGCCCCCAACCTCTCCCTCACCGCCGAAGCTGGCTGCGTGCTGAGCGTGCTTCAGGAGACGGCGGATGCGGCGGGCCTCATGCTGCCGCTGGACCTCGGTTCGCGCCAGTCCTGCCAGATCGGCGGCAATCTCTCCACCAATGCCGGCGGCGTCTCCGTGCTGAAGTACGGCATGGCCCGCGATCTCGTGCTGGGCCTCGAGGCGGTGCTGCCGGACGGGCAGCTGCTCGACGTGCTCCAGCCCCTGCGCAAGAACAACACCGGCTATGATGTGAAGCAGCTTCTGCTGGGCGCGGAAGGCACGCTCGGCATCATCACGGCGGTGTCGCTGAAGCTGGTGCGCAAGAGCGTGCAGACTGTCACGGCCTTCCTCGCCATTCCGGAGATCGACGCCCTGACGCAGATCCTGGCGCGGGCGCAGGCCTATACCGGCGAGTGCATCACCTCGTTCGAATATGTCTCCGACCATTCCCTCCGGATGCTGCTGGCCGCCAGGAGCGAGCTGCGCCATCCGCTGACGGCGCCCAACCCCCATTATGTGCTGCTGGAAGCCCAGACCGCCTCGCCCGTCTTCCCGCTGGAGGACGCGGTGAGCCAGTTGCTGGAGCAACTGATGGAAGAGGGGCTCGTCACCGACGGCACGCTCGCCTCCGGCGGCGCGCAGCGCGATGCGCTCTGGGTGCTGCGCGAGCACATTCCCGAGGCGGAAGTGGCGAACGGCGGCTCGGTAAAGCACGATGTCTCCGTCACCACCTCCCGCCTGCCGGCCTTCGTGAAAGAGGCCTCCGCGCTGGTGGAGGACCATTCGGAGGGCGGCCGCCTGTCCATCTATGGTCACGTGGGCGATGGCAATGTGCACTTCAACGTGGTTGCGCCCGTGGGTGCCGTGCCGGCCACCTACAAGGCATGGTTCGAGCGCGAGGTCTCGCCCCGCATCTATGATCTGGCCGTGGCCATGGGCGGATCGTTTGGTGCCGAATACGGGATCGGCCGGGTGAAACTCGATCTGCTGGACCGCTACGGCAATCCTGCCAAGATCGCCCTCATGCGGGCCATCAAGACAGCGGTGGACCCGAAGAACATCCTCAATCCGGGGAAGGTGGTGCGTTAGCCCATCCGCCGGATGAGCGCGCCCACGTGGTGCGGTGGCGGAGCGACATCGCTTGTTGCAGCCATCTGCCGCCTGCGGCCAACCCCCGCACCCCTACTTTATGCGCGCCAAAGTAGTAACGACCGTTGCTGGACGAATGATCCGTCGCCCCCGCCAAAGGGCTTAGATCGCTTGCATTGGATTTCAGTGACTTAGACTTGGCACTTCCTCCCGCTGCTCACCGGCCTAGAAAACTGCTCCGTTTTCGGATGTATTCGGGAAACTGCCATTTGATCTAAATCAAAAAATACGCGTGAAATCCGCCAGCCCCGCGCAAGCTCCGGCACCTAGCCCGGTATTCACCTTAGGTTGTGGTGGCGGCGGACATGAACATTCATTCGATCAAGATCAGGATCATCGCGCTCTCGGCACTGTGCGTCGTCACGGTGGCCGGTGCGCTGCTCGGATACGGGCTCTATGCGGCGTCCCAGACGTCGCGCTACGTGACGGAGAGCGTCGGCGATCTGCTCGACAGCACGAGCCGCGACTCTCTCCAGCGCCTGGCCTCCGTGCAGGCCGCGGCCATCCGCACCGAGATCGATTCCGCCTTCGATGCCGCCCGCGTCATGGCGCGCGCGCTGGAGGTGGTGGCCGAGAATGACGGCGTTGGCAGCGCCCGCGACCAGCGGCGGGGCCAGCTCAATGCGCTTCTGCTCAGCGTGCTGAAGAACAATACCCGCTTCAACGGCACGTACAGCGCCTGGATGCCCGACGCCCTCGACGGCGCCGATCCGCTGAACATCGGGCGCAAGGACATCGGCTCGGACGCCACGGGTCGCGCGCTGCCCTACTGGACGCGGGACGCGGCGGGGAACATCGCCCTTCAGCCACTGGTCGAGTACGACAGCCGCGACCTGCATCCGAACGGCGTCATGAAGGGCGGCTGGTTCATCGGCCCGCAGACGACCGGCAAGGAGAGCATCCTCGCCCCGCTGCCGTATGTGGTGCAGGGCAAGTCGGTCTATCTCGCCACCATGTCGGTTCCGATCATGGTCGGCGGCAGGTTCGCCGGCGTCGCGGGCGCCGACTTCGACCTCTCCTTCGTGCAGAGCCTCGCGGAGAAGGTGGACCGCTCCATCTACAAGGGGCAGGGCACGGTCTCCATCGTCACCAATGCCGGCCTCGTCGTCGCCTCCAGCGCCGATCCGCGCAGCATCGGCGGGCCCTACAAGGCCATCGAGCCGCAGGCCGAGCAGGACATGGACACCCTGCGCAAGGGCGAGGAAGCGGTGAAGCTGGACACCGCCAAGGACGCCATCAAGGTCTTCGCTCCCGTGGCCCTCGGCCGGACCGGCGGAGCATGGTCGGTCATCATCACCGTGCCGCGCGCGGTCGTCATGGCCGATGCCGACAAGCTCGGCGCCTCCCTGGCCGAGCGGAGCCGCGCCGATACCTTCTGGCAGATGGTCGCTGCGGCGGTGGTGACGGCGGCGGCCCTGGTGGCCATGGCGCTGGTCGCCCGCGGCATCTCCAACCCCATCACCCGCCTCACCCTTGCCCTGCGGCGCCTCGCGGCGGGCGAGCAGGTGGCGGAGATCGCGGGCGCCAACCGCAAGGACGAGATCGGCGACATCTCCCGCGCCGTGGACCAGATCCGCATCGGCGTCGAGGAAGAGGCGGCGCGCAAGGCCAAGGAAGCCGAGGCCAATCGGGTCCGCCAGGAGGAGGAGCGCCGCGCCACCATGCAGAACCTCGCCAACGGCTTCGAGCAGGCCATGGGCCAGGTGGTGGAGAATGTGGGCGTCGCTTCCGACAAGCTGGGAGGCGCCGCGTCCACCATGACCTCCGCCACCCGCAAGGTGGCGGAGGAATCCCACACCGCCGCCGGGGCCTCGGAAGAAGCCTCCAACAATGTGCAGACGGTCGCCTCGGCGGCGGAGGAACTGGCGTCCTCCATCATCGAGATCAAGCGGCAGGTGGACGAGAGCGCGCGCATCGCCAATGCCGCTGTGGCCGAGGCCGGCAACACCGCGGCGCAGGTGCAGGAACTGTCCAACTCCGCCGAGAAGATCGGCAAGGTGGTGGACCTCATCCGCAACATTGCGGGGCAGACCAACCTGCTCGCCCTCAACGCCACCATCGAGGCGGCCCGGGCGGGTGACGCGGGCAAGGGCTTCGCTGTGGTGGCGGCCGAGGTGAAGCAACTGGCCGACCAGACCTCCAAGGCCACCGCCGAGATCGAGGCGCAGATCGAGGAGATCCAGGGCTCCACCCGCGCCTCCTCGCAGGCCATCGTCGGCATCACCGGCGTCATCGAGGAGATCAACCGCATTGCCGGCTCCATCGCAGCCGCCGTGGACCAGCAGGGCGTCGCGACCCGCGAGATCGCCCACAATGTGGCCCGCGCCTCGCAGGGCACGCAGCAGGTGTCCGTGAACATCTCGGGCATCAACGGCGCGGCCGCCGACACCTCCTCCGCCGCCGCTCAGGTGCAGGATGCGGCCGCGAGCCTCGCCACCCAGACGCAGACCCTGCGCCGGGTGATGGCCGAATTCCTCGGCACGGTCCGCGCCGCCTGATTGGACGGACGCCTTCCAACCGCCGCGCGCAGGGCCTCCGGGCTCCGCGCGCGGCTGCCGTGCGCGAATTGCATGGTTTGCGCTGTGAAAATTGACGCAGGCCTTGGCGCCCCGCCGTGAGAGATGAAAACCTGAGACTGCAACGAGCGTTGCCGATCATCGGCGCGCGATGTGCCGGGGTTTTGAGATGATCGAACGCGTGCGTGGTCTGTTTGCCTATTTTGCCAGGGTGGTGCCCTTCCGCATCAAGCCGGCCATCATCACCACGCTGGTGCTCTTCACCCTGCTGCTGCTGCCCGTTCCGGCCGGCCTGACGCCGAAGGCGTGGGCGCTGGTGGCCATCTTCCTCACCACCATCGTCGCCATCATCCTCAAGGTGATGCCCATCGGCGTGATGGCCATGATGGCGATGACCATCGTGGCGCTCTCGCAGGTCACCGCCACCTCGTCCAAGGCCGCCATCGCTGACGCCCTTGCCAGCCTGTCCAATCCGCTCATCTGGCTGATCGTGGTGGCCATCTTCATTTCGCGGGGGCTCAAGAAGACGGGGCTGGGCAGCCGCATCGGCCTCCTCTTCATCGCGCTGCTGGGGCGGCGGACCATCGGCATCGGCTATGGCCTTGCGGTCTGCGAGCTGGTGCTTGCGCCCTTCACGCCCAGCAACACGGCGCGCGGTGGCGGCATCGTCCACCCCATCATGAAGTCCATCGCCGGCGCCTTCGGCTCCGACCCGGCCAAGGGCACCGAGCGCAAGATGGGCACCTATCTGGCGCTGGTGAACATGCATGCCAATCCCATCACCTCGGGCATGTTCATCACCGCCACCGCGCCCAATCCGCTGGTGGTGGACTATGTGGCGAAGGTCACCAACCAGAGCTTCCACCTCACCTGGACGTCCTGGGCGCTCTACATGCTGCTGCCGGGTCTCGTCTGCCTGCTGCTGATGCCGCTCGCCATCGCCCTCCTGTCCCCGCCGGAGGTGAAGGCGACCCCCGACGCGGTGGATTATGCTCGCGGCGAGCTGAAGCGCATGGGCGCGCTCTCCGGCGGCGAGTGGGTGATGATCGGCACCTTCCTGCTGCTGCTGGTGCTGTGGGCGAACGTGCCCGCCATGATCTTCGGCAAGGCCTTCGAGCTCGACCCGACCGCCGTCGCCTTCCTCGGCCTGTTCGCCCTCATCATCACCGGCACCATCGACTGGGACGACGTGCTCTCCGAGAAGAGCGCATGGGACACGCTGATCTGGTTCGGCGCGCTGGTGATGATGGCCGAGCAGCTCAACAAGACCGGCGTCATCGCCTGGTTCTCCAACCTGCTGAAGAGCGGCATCCTGGCGTCCGGCATGGGCTGGCAGCCGGCGGCGGCGCTGCTGGTGCTGTGCTTCGTCTTCTCGCACTACTTCTTTGCCAGCACGACCGCCCACATCAGCGCCATGATGCTGGCCTTCCTCACGGTGGGCCTGCAGATCGTGCCGCCGGACTTCCACATCCCCTTCCTGCTGATGATGGCGTCGGGCTCGGCCATCATGATGACGCTCACCCATTATGCCACCGGCACCTCGCCCATCATCTTCGGCTCGGGCTATGTGGGCCTCGGCCTGTGGTGGCGGGTCGGCTTCGTCATGTGCGTGATCGAGCTGCTGATCTATGCGGTGGTCGGCAATCTCTGGTGGAAGGTGCTGGGCCTCTGGTGAGAAGCGCGGCACAGCCGCCCGCCGCGGCTGCGCCGTGATCTTTCAATCGCACCGACTTCAGGCGGCGACGCCGAACAGCACGCCGATGCCGGCGGTCGCCGCCATGGCCAGCGCCCCCCAGACGGTGACGCGCAGGGTGGCCTTGAGCACCGGCGCGCCGCCGGCCTTCGCGGCGATCACGCCGAGCACGGCGAGGAACACCAGCGAGCCGCCCGAGACCAGCGCCACCCGCACGGAAGCCGGGGCGAGCATGGCGAGCAGCAGCGGCAGCACGGCGCCGATGCTGAAGCAGGCCGCCGAGGCGACTGCCGCCTGGATGGGCCGGGCGGTGGTGAGTTCCGAGATGCCCAGCTCGTCGCGGGCATGGGCGACGAGCGCGTCCTTCTTCATGAGCTGCTCGGCCACCTGCCGGGCCAGCGCGGGTTCGACGCCGCGCTCCTCATAGATGCTGGCCAGCTCCCCGACCTCTCCCTGG
>NC_009937.1_4
[truncated: 5,070,619 more chars]
