# Supplementary material for: SprayNPray: user-friendly taxonomic profiling of genome and metagenome contigs
Source: BMC Genomics. 2022 Mar 12;23:202. doi: 10.1186/s12864-022-08382-2 (PMC8917688; doi:10.1186/s12864-022-08382-2)
Supplement: Supplementary file 7 — Additional file 7: Supplemental File 5. FASTA file generated by SprayNPray, representing a subset of contigs from the simulated metagenome that match Bradyrhizobium. [file 12864_2022_8382_MOESM7_ESM.fa]

>NC_004463.1_1
TTAATTAATAGTCTTTGACTGCAATACTGGGCGATATGATCCGGAAGCGCCGATAGCGGCGCCCGCTTGGCTTCTTCCCGTACTCGCGCTCCCACGTCGAAGTGTCAATCCGCACATCCGTCATGTTCGCTGATCGCCTCAAAGATTACAACCTTGCCCTAGCGACCGTGCTTCAGAGCGTCAATTCCTTCGAGCTGGTCGGGGTTGGGCTCGTCCTTGATGTTCCAACGGATATCGCAAGCCGCCGAATCTTCTCCAATCGAACAAGCGCCTCTTGGAGTAACGAGGCTCGGAATTTGCAAGTCGTCGGCGCGGGGTGGCGCTGCTCAGCCGTCCTTCGGAAATCCCTCCGTTCAATGCAGAAACACCATAGCGGCGGCACGCCTGACAGCTCTTTATTTCCGTCAGCTACAAATTCTTGTAGTTGACCCGCGCGGTGTCCTCCGGGCTGAATCGCGATCAACCCCACAGGAGAGCAAAGCTATGTCTCCACTAGAAGCAATCACCCGTTGGCTGGACTCACAAGATTTGGGCATGCAACTTGAGATCGCCGGTTTCGCGACATTCTTGGTTTTCGGGGATGATGACACTTTCACGCTCGGCGACTCGGAGCAGCTCGAGTCTCTTTACCGATGGTTGAACGAGCCAAGCTTGGCATCGGGCATCGCCGCCGAACGTGCCCTGACCTTTCGAGTGTACTTCGCTTCCTTGGCCGAGGATAGATCGACGGGCGCCGGATGGAAGCGAACCGAAGTGTTGGTGCGGAGAATTCTGAAAGACGCTACGCGAGACGGGAGGTTTGCCGCTGCCCGCAAGGCGCAAAGGATGCTTGAGCTCTTGCCCGCCCGAAAAGAGAGCTGGAATCAGGTCGTGAGATCCTGGAATGAATTGGCCGCGACGTATCTAACACACGAGGCTCTCAGTAGTTGGAGCGCCGCCGAGAAGCTCCGAGGCCTGAGGGCGATTTCAAGCACCAGCGTTCCTGTTGCTGGGCTTGGGTCGCCTCATCGAGGCGCTGCTTAATTCTGGTAAAGCCGCAATTCCCCTGTGCTGCGGGGCGAGCGTCTGCATGCACCTGTCGGATCCATGGCGGCCACGCTAGCCGCTTAAAAGCATGACAGCGCATTGAAACTGACCGTCAGGGCCACCGGAGGATATCTCCACCCGACCGGCGGCCCACTTGCGATGCTGTAGCACAAGAGCCGAAACCGGCATCTCAATGGCAGGCACGGCTTCGCGCTTTTCTTCGAACATATGCCAATGCCAGCGGGCCTAACACATCGAGATGAACGAAAGTCTCCGGATAGGCTATATCGTTTCGGTAGCTTCATTGCTCGAGAGCCGCTCAGGCCGATGTTCAGGGCCGTAAAAGGTGGTACGTCCGCCTGCCTTCGGCGCAGACGTGGCTGCTGCTCGACATGATGTCGCGGCGGCGTCAGTGCCGCTGCGAACGAAAACCGACAAATATCGGACAAAATCCGCAATTGGTGACGAAAAGTCCGGATTGGCTATATAATATGAGATCGTTGGATGGGGGAGCCCGATGTCGATCTATAACCCTTTGAGAGACAAGCTGGTCGCAAACAGCTCTGCCTCGCTCAAGATGACCTTTGCCGACATCGAGATGCTTATCGGTCGCTCCCTCCCGAAATCAGCGTATGAATATGATGCGTGGTGGGCCAACGAAGACCCCGTCAAAACAAATCACAGTCACAGCCTTGCGTGGACAGTTCCGGGGTATCAAGCCGAACCAAATCGATTGCAGCGGACAGTAACATTTCGGCGCAGGGGGTAGCATTTTCCGCAAAAGCGAATGCCTTGAACCTGGTTCGCTAATTCGACAATCGAGGATGCGTCGTGAATGAAAATGATCACGCGACACGACTAAGCCCGTATCGACAAGACATGATATTTCTTATCGCAGTAGCCTCTCCCTCCGTTGGCAGCAAGCAAGGGGCGGCCGGGCGCCGATACGCGTGCCGAGCTCGATCTTGGCGTCCCTCATCTCCGCCAGCAGAGCCACGGGATCGAGCGTGCGATAGCTCTCGAAGGCGCCGTTCGTTTGACGCCTTTGCTCAGCTTCGGATGCGCGAGAGCGCACTCAGGGATCATCGCCGCTTCGAGTTTGGGACGGAGCGGATCGGCGACCTTGCCGAACTGCGCCGTTGCAGCTTCTGCATCGAACTCGGTGACGATGAAGGCGAAGACGACACGGCGCCCGGTCTTCCAGCAACCGGCTCACGTGGCTGTTGGAGATGGGTGCCGTAGTCGGCCGCTCCGAGCGCAGTCGTTCAATACCGAACTCGGCTGGGAGTTCTGTGAGAGCTCCTGGAATAGCCAGTTCTCGGGATGTCGCTCGGCCTGTTTCGCGGCTCAAATTTCATGTATCGAAGAGGGTACTGGCCGTGATCGAGAAGGCCAGCCGCAGCAAGAAATTCTGGACTCTTAACTCGATGCGGCGCCGAGCCTTATCGCCGGCCCCTACACACGCCTCCGTCTTACTGCGGATGCATCGTCCGCCCGGAACGAAATGGATTGAATGCGGCTCGTCCGTCGAAGCTTCGCCGTAAGCGGGAACACTTGCATCCAATGGCCGACGAACGGTCGATACGGGCGGAACGAGGACACGCGGAGCAGCTGCAATCAGGAAACTGACTCGCTGTCGATGCGCTGACTCTTGTCATGCTGATGTGCTCGAAGCCGCGCAGGACGGGTAACCGCGATTAGACATTTTCGGGTCAAGCCACTTAATCAACAGTCGGCGGACAGCATCCGCGACCGACCCGACATGCACTTTGCCCATCGACCGGCCGCTCAGGCGGCGCTTGCGACCCCGTCAACTACCAACCCTTGCAGTTGATGGAGGTGGCGGAAACGTGGCAATCGTCGTCAATATCCCGTCGGGGGCGTCGAATTCGAAACTGGGATTCAGAAGAATAAAAAAATTGCTAGCGGGCACGGTAGCCCTCAACACGCTGGCTGCTCCTGCCTCTGCCGTTGATCCGGCCGCGCGGCCTTACTTCAAAGCGCCTCCGGCGGTCATTCCGATCTATGATTGGAGCGGCTTCTACGTCGGCAGTGCTGGGACGTGGTCAACGCCGGCGGCGTGGTCGTCGCTCCGCCCGTTGGCATGGGGCGCCATCATGCGACGGGAGGCACGGTGGGCGGTCACATCGGCTACCGCTGGCAAATAGCGAACTCGGTGTTCGGTCTGGAGACGCAGGGCAATTGGGCCGATTTCAAGGGCTCCAACGCGAACCTTGCTTTCGCAGGCGTCCGGGATGACTCCACGCTTGATGCATTCGGCCTGTTCACGGGCCAAGTCGGCTATGCTTGGAATAACGTGCTGCTCTATGTAAGAGGTGGGGCTGCAGTCGTCCGTGACAAATACCGGGTCTCCGATTTTGCGACCGGGCTCACTATCGACAACGGCAGCGAAACTCGTTGGGGCGGCACGGTAGGGGCGGGCCTTGAATTTGGCTTTGCTCCGAACTGGTCCATCGGCGTTGAATACGACCACCTGTTCATGGGTCGTCGGGATGTGGATTTCTTTTTTTCACCCGGACTCGTGGGTGTTCCGGTGGGCACTTTTGCAGGGACTGCCCGTATCGGTCAGGACGTCGATATCGGCTTGGTCCGTGTGAACTACCGGTGGGGTGGCGTGATCGCCACGACCTATTGATCGATCTTCGCCAAAATGGCGCGGGTTCGCACCAATATCCTGAGCCGCATCGCGGCATAGAAACCTTGGCAACAGGGACTCGCATCAATAGCGCTATCGGCTTCTTGTCGGTACATCGGCTCGAGCTGGTTAGGCGTGGTTCAAAGGAATCTGGCTGATCTGGTTATGACGCAGCGCCACGGCGAGATCGCGGCGAACTCAAGCGTGCTGCCGTGGTCGAACGCCAGCCGCTTAGTGGCTGGCTGCGCCGATTTCCCGGCCCCGTGCCTCCACCTGCATCACCGTCGGCTTTCCGGCCGTCGGAGAATGATGAGGCAAAAAATAGTTTTGTCGACCGTCGTAGTTAACCCGGCCCTCGCTTAGGGAGACACAGGTCATCGATTACAATCGTTCCGGTCGGCCGCAGCACGCTCATCGCACAGGCAGCGCACTGAAATGCGAGCCGAGGTGCGAGCCGGGCGCACCTTCGTGCTACGACTTGGTCGACCAGGTCGAGGCCGCACTGGCCACCTCGGACGAAAGGCCGACGAGCGGTCGAAGCGGCGCTCGTGCGAGGGTGGGACATAACGTCGACGACGTGATGGCTTGCGTCATCGTCGCTGCCGATCTCTGCGCCCGATCAGCCTGCCGAACCCCCGCTGGCGCGGATCAATTGGGAGCGCCTCGGAGAGCGGATGCAAAATCTCGAGAGGTGGATCGGCAGCGCTGAAGCGGAACTCTTGTGTTAGGACAGAAACGCGGCTGTCATCCGAGCCGCATTGCCAGCGTCTGCTCGTAGTAGATCACCTCCGCGAAGCCACGGCCGAGGAAGACCGCCAGTGGGTCGGCGACGAAATCAAACGCGAAGGGGGATGAAGAACAAATCGGTTTGCCTGATCCGACCGGGCTGCAATGAAGATGACCCCCTTTGACAGGGTTGCCCCTCTTTACAACTTCCGATTGCGTGATAGTAATCCCCTCTAGCCCTAAGAGGGGGGCGGCCGTGGCGATCATCGAGAACATTCGTCTGCTCAAGGGCGTAGCCGTGTTGCGCTGATTGACTTCATGAAGGTGGTTGACGAGACCCACCTCACCGACCTGCGGAAATACTGTAAACCCTAGCCGCCATCAGCAATGGAGCGCATGTACCGGCTTAACCCAACAAACCATCTGTGTGTCCGGCTTTGTCGCGCTGCAATCAAGACGCCACGATGAGGAGGTCCGGTTCTATGCCTTTGTCATGCTGGCGGGTGACGGCGACGACTATCGGCGCCTGCCGCTGTCAATGCCGCTAGCATGAATAAAATGGGCTAGATACGGCCGAAAGTCGCCCACACCCCGTCTTCGCCGTCCCAGCTGCCGCGGCTCGCCGCCTTGGAGTACTCCGTGGCGCGCTGCTCGAAGAAATTGGCGTGCTCGACGCCATTGAGAATCTCGACGAGCCACGGCAGCGGATGCGCCTTGAGCTGGGTGAACCCGCCCTCCTTCGCCTCGAAGAAGCCGAAGACCGGGGCAATCCGGAGTTGGGCCAGTCGCCAGTCGGCGACGTAGCGGACGTAGGCGTGGATATGCTCAGGCAGCATCCCCTCGATCTTGCCAAGGCCGAAGGCGAGCTCGACGAAGTTCTCCTCCAGCTTCACCATGGTCTTGGCTACGTCGACAATGTCGTCGCGGACGGGGCGCGTCACCGCGCCGGTTTCGCGGTGCCATTCGTGAAATAGCTTGATGATGCCCTCGCAGTGGAGACTCTCGTCGCGCACTGACCAGCTTACGATCTGTCCCATGCCGTTCATTTTGTTGTGGCGTGGGAAGTTGAGCAGCATGGCGAAGCTGGCGAACAAGGCCATGCCTTCGGTGAAGGCGCCGAACATCGCCAGGGTACGGGCGACATCCGCCACGCTGTCGACGCCGAACTCGTGCATGTAGTCCGCCTTGGCGCGCATCTGCGCATAGCCGCGGAATGCCTCGAACTCGGTCTTAGGCATACCGAGCGTCTTGAGTAGCAGGGCATAGGCGTCGATATGAACCGTCTCCATGTTAGTGAAAGCGGCCATCATCATCTGGACGGTGAGTGGCTGGAAGATCGGAATGTACCGCTTGAAATAGTTGTCGCCGACCTCGATGTCCGACTGAGTGAAGAAACGGAAGATCTGGGTGAGCAGCGCGCGCTCGCTGTCGGTGACGCGGCCCGAAGCCCAGTCGTTGAGGTCGGCGCCGAGCGGCACCTCCTCGCCCATCCAGTGGGTCTGCTGCTGGCGCTTCCAGAACTCGTAAGCCCAGGCATAGCGATCGACGTCGTAGCTGCCGGTCGAGTCAAGGAGGCCGACGCGTCCCTTGCCGATCAACGTGCGCGGATCGGCGCGCGATAGATCGATCACTGACATGCGAGGCACTCCTCATAGTCGGTGCGCTGCCGCGCCGGCTGCTGCGTCGGCGTTGCATCCCCGGCAATCTTGCCGGCGAACGCCGCGCGCGAGATCGACTTTGATCGACAGTAGTAGAGGCTCTTCACCCCACGCTTCCACGCCGTCCAGTGCAGCATGTGGAGGTCCCACTTATCGACGTCGGCCGGCAGATAGAGGTTGATCGACTGGCTCTGGCAAATCAACGCGGCGCGGTCGGCGGCAAGCTCGACGATCCAGCGCTGGTCGATCTCGAAGGCGGTGCGAAAGATCGCTTTCTCGTGCTCCGACAGGACGTCGAGATGGGCGACCGATCCGTCGTGCGCGATGATCGACTCCCAGGTCGCCGAGGTGTCGGCGCCTTTCGCGGCCAGCACCTTAGCGAGGTGCGGATTGCGCACCGAGATGGCGCCGGATAGCGTCTTGTGGGTGTAGATGTTGGCCGGGATCGGCTCAGTGCAGGCGCTGGTGCCCCCGCAGATGATGCTGATCGAGGCGGTCGGCGCGATTGCGATCTTGTGGCTGAAGCGCGCCATCACGCCGCGTTCCAGGGCATCCGGGCACGGGCCACGCTCGCGAGCGAGCGCCACGGATGCGGCGTCGGCTTCGCGACGGAGTTTTCGGAACATGTTCAGATTGAATGACTTGGCCAAGGTACCCTCCATTGGAATGCCCTTGGCCTGGAGAAACGAGTGGAAGCCCATGACGCCGAGGCCAACGGAGCGCTCGCGCAGGGCGGCGTAGCGGGCACGCTTCATTCCGTCCGGCGCCACCGTGATGAAGTGCGTGAGCACGTTGTCTAGGAAGCGCATGACGTCCTCTATGAAGCCGGGCTCCTCATTCCACTGGTCCCAGGTCTCGAGGTTGAGCGACGACAGGCAGCAAACCGCGGTGCGCTCCTCGCCGCGATGATCGATGCCGGTCGACAGGGTAATCTCGCTGCACAGGTTGGAGGTCGAGACCTCGAGGCCGAGCTCGCGCTGGTGCTTGGGGAGCGCACGGTTCACGGTGTCGATGAACAAGAGATAAGGCTCGCCGGTCTGCAGCCGGTTCTCAAGGATGCGTTGCCACAGCTGGCGGGCGTCGATCTCGCGGACGACCTCGTTAGTCTTCGGGCTGCGCAGAGCGAATGCGGTGCCGGCGCCCACGGCACACATGAACTCGTCGGTGACGTTGATGCCGTGATGTAGGTTGAGGCTCTTGCGGTTGAAGTCACCAGACGCCTTGCGGATCTCGAGGAACTCCTCGATCTCGGGATGGTGGATATCGAGATAGACCGCCGCCGAGCCGCGCCGCAACGAGCCCTGGCTGATCGCCAGCGTGAGGCCGTCCGTGACGTGGATGAACGGGATGATGCCCGAGGTGACGCCGCCCCTCGCCTTCTCGCCGATTGAGCGAACATTACCCCAGTAGGTGCCGATGCCGCCGCCATTGGAAGCAAGCCAGACGTTCTCGTTCCAGGTGCCGACGATGCCTTCGAGCGAGTCCGACACTGAGTTAAGGAAGCACGAGATCGGAAGGCCGCGCGTCGTGCCGCCGTTGGAGAGCACCGGTGTGGCCGGCATGAACCACAGCCGAGACATCGCATCATATAGACGTTGGGCATGCGCAACATTGTCCGCGAAGGCGCAAGACACTCGGGCGAACATGTCCTGGAGGCCTTCGCCGGCGAGCAGATAGCGGTCGGTCAGCGTCAGCCTACCAAACGAGGTCAGCAGGTCGTCGCGCGACCGATCGAGCGAAAGGTCAGACGGAGTTGGCGATCGCGCGGGGGGCCTCGGCAGGGGAGCCGGCAATGCTGGGGGCTGCACAAGACACAGTTCAGGTGTGGTAGGCTTTGCCTGCGCTGAGGGCTGCCGCACACTCGGCAGCTCAATGAGATGACCATACTGATCGAAATCGTAAGACGCCGACATCGGCAACCCCGTGATATTTGGGGGCTGGGACCGTGCGGACGACTTGCGAGGGGACCGGGCAAATGTCCCCGGCTGCAAGCGACCCACCGGGCACCCCGCCCGAGGACATGGGTTCTGTCGCGGTAGGTTTCCTGGCTCGCGGGTCGCTGCGGCTGTCGGCCTTCCCAGCGCTGTCGCGCTAATGCCTCGGAATAGCCGCTGCCGACACAATGGGTTCCCCCCTAACACCGTGCCACCATATATGCGAATTTAAAACCACTACGACACCACATATAGAAGCCTTTGCCCAGACTCGTCAAGACGGCACAGTCAAGTTAACCAGTTGGAGCAGCCCCGAGGTCGAGGTTCGAAATTCGCCGAGCGCCTGTCCTGAGAGCCTCACTCAAAAAACATAGATGTCTCAAGGCCTGGCCAATCGGCGAGTTAGGAGCCTCAGATGGGCGACGAGCGGCCAGGCGAGCTCGGTAGCGGCGGAACCTTCGAAGTCTTTGCAGAGATGCCCACATCTGCCGAGCCACGCAAAGGTGCGCTCGACGACCCAGCGCCTGCGATCGGCCAAGATGTGCTCAAACCTTTGGAAGTGGCGTCGCAAATTCTCCAACAGGGGAACAGCAACCCTGGACATCCTGAATGTTGGCATCGATCGGTTCGCGGTCCGCGAATTGAGTTGGGCCGGATCGGGTTTCGGTAGCCATACGCGTCTCGCCATTCATCGCTTTCTGTGGCCTTAGATCAAAAATTGTCTGGAGCCCGACCGCAAATCGATGCAGCCGCCCGTGGCAATATCCCAGCTTAGTGGATTTGACCCCGCCAGCTCTCACATCAGACGTGCCAACTTTGCCGAAGAGACGATTGGTATGCTTTTCGCAGGCCCGGCGAGCCGCCTCACGTGCTCAGTTGTCTGGCCGCGAACATAAGCCGTCCTGACCGAACGCGGTCATGTCAGGTTATTGGCAATCAATCCTAACGGGATGAGGCGGAGCTATGCTTGAGTCTGGGTGACGAGCCGATCCGGCGGCGCGGCCTTGCTGGGTCGGAATGAAGCCGTTCGCAACATTGGCGTGAGCGGCGGCGAAGAACCGTGTTGTATCTCACCAACGACCTTGAAGCCGTGACGTTGGTAAAAGGGAATGTTTTCAGGGTTCGAACTTTCGAGGTAGGCAACAATGCCGTCCTCATCGCATCGTTGAAGGGCGTAGTTCATCAGCAACGTGCCAAGCCCTTTTCCGACCCAGTTCGGATCGACGGCAATGAGTGGCAGATACCAATGTGGCTCGTGGGGACGATGTTCGGCCATTCTCCGCCGCAAGTGTGCCATATCCTCGGTAATCTCCGGGCGCAGGGATAGCGCCATGATTGCATCCAATGCCTCCTCATCTTGCTGCACGTTGGGAGGCAGCCACAGGGCCGCGCCACGAATCTCTCCCGCGACGTAGGCTGTGCCATGTGCAAATGCTCGGCCCCCACAGGCGTCAATGAACTGAGGCATGCTTCTAAGGTATTGCCTTGGGTCAGGCCAGCTCCAACGCATCAACGGATCCGCGGCAAAGCCGAGCACAATTGTCCAGACAGTGCTTGCACGAATGTTTGCGTTCGCAGATCTGATATCTGATTCTTCTGTCATGAAGTCGTTTCGGGGCTCTGTTTTGGCATTGGCCTTCCAAGGAGGAGCATGGCATCGACACATCTGACGGTGAGCGGAATGGATGCACCGACGGGGACTCGCCGGGTGCATTTGGTTTCCCTTCCGAGATCTCCGCCTGTCTCAGACGGCTGACTTTGACGGCCACTTCGGACGAAGGCTCCTTGGTAGGCAATGCTTGGATCTACATATTCCTGGCGGGCTTCTGCGCTTCCACGCCCTATCTGGAACCCGCCCCGCCCTTCCCAAGGAAGCTCCGACGTTCTCAAGGTCGACACGGTTCGGCAGCCTGCAACCGTCCGCGAAGGGAATGACATGAGGACGCCTTTGATATTGCAAGTGCGAAGAAGTCAGGGCATGGCGAACATCGGGCGATGGCTGCCTGAACCGGGCTCCGGCACGAGCAAACAGCCAGCCAAGTGTCGCGCGTCGAGGTCCAGACTAGGCAAGGAATCATCACCTCGTCTCGTATTGAGCGGTTCTCGTAAGTTTCTTGGTCAAAACACATGCTAAGTGCGAAACCTCCATTGCCAACGTCGTGTCCGCGGTCACCGGCAGAGAGAGCTTTCGTCTGCGAGACTCATATGCGTAGTACAGCGGCTTTCCAATTATCGCATGTTGTCCGCGCTCCTTGATGTTCTTGTCTCGGCGCATCATCGCCGCGATTCGCGATTGTCGGATCAAGGCAACGGGACTGGATACCACGACGCTGCCGCCGTCGACCTACTGAACAACGCAACTTGGGATCGCGCGAGAGCTTTCGTGCATTGATTGATCGTCAGGCGTGTCGATCGCTCGCACAACGGCGTTAGCTCTATCGAGCGAAAACGTTGCTGTCGTGCCCTCGTCGTACTTGACGCCCAGGTCAGTTGTATCCGCCGCGATCCTTGCCATAGTGGGAAAGACAGCAGGCTGACGTAGTTGCGTGAGTAACTCTCGTAAAAGAGGTTTTTGGCCACAAGCGTTGATGGCTTCGTAGGACTTGTTCCAACTCACTCCCTGATCGGAACGGTTTGGAAGATTTCTTGGCGCTGGTATGCTTGCCACACCAGGTCCGAGATCCACGTGGTGAGTCATGTTGTTTCGTTCTGTCTTGGAAAACTGTAGTCGTCGGGGCAGCATATCAGAAGGCAATGTAGCGAAGACCTCCCCAGAATAGGTAGGGATCTATCCGCCCTTGATGCTGAGTTGGCCCGGGTTCAACCTTGAGCATAGTCTGTCGAACGCCATCCGGAACTGCCCCCTTTTCGTCATGAAGAACTGCCCCCACCATCGGACGTTTGATGGTCGCTTCCGCCGGTGACGGGACGGAGGGAGGCGGAGCCGACCGGACGGCCGTCACCGGCGGTCGGCGGTTTGATGAAGCCACTCTTGGCGCGGAGTCGGTAGCTGTCGCCGCGGATCGTCAGCACGTGGCGGTGGTGCAGGAGCCGGTCGAGGATCGCGGCAAGAAGACGCGCCTCCAGTAGACGATCCACCGGAAGCGGCGGATCTGCTTTGAGGCCGTCGTCTACGTTCGCCAGTCGACGGCAGACCAGGTCATCAACAACCGCGAGAGCGAGCGCCGCTAGTACGGCTTGGCCGACCTTGCCCGGCAGCTGGGCTGGAGCGAGGTGGCCGCAATCGACGACGAACTCGGTCGCTCTGGTGGCGGCACCGCGCGTCCCGGTTTCGAGAAGCTGCTCGCCGCCATTTGCGAAGGGCAAGTTGGCGCTGTGGTCTCGAGTGAGGCCTCTCGGCTGGCGCGCAACGGCAGGATTGGCATACGCTCCTGGAGTTCTACGGGCTCGTTGGAACACTGATCGTCGATGAGGATGGCGTCGACGATCCTCGCCATCCCAACGATCGCCTTCTGCTGGCATGAAAGGCACGATGAGCGAGATGGAGCTGTCTATCGTTCGGCAACGCTCGCTTGAAGCCTTGGAGCAGAAGGCACGCAGGGGTGAGCTCTTCCTCAACGTCGCCATCGGCTATCTCAAGGTCTCCAACGATCGGATCGACAAGGACCCTGATCGGCGCATTCAGGAGGCGCTCGCACTCGTGTTCACCAAGTTTGCCGAGATGCAGACACCGCGCCAGGTCCACCTCTGCTTACGGCAGGAGCGAATCACTTTGCCCGGGGGGCGGCCATGGCCCCGAGGGCCGCCACGTCGAATGGAAGTTACCAGTGTACAATACGATCTACCACATCCTGACCAATCCCGCCTATGCTGGCGCCTATGTCTTCGGGCGCTCGGGCAGTCGGGTGACGATCGAGGCCGGCCGCAAGAGGATCGTGCGGGGCTTCCGGCGCGAGCGCAACGACTGGGAGGTTTTGATCAAGGACCACCATGAGGGCTACATTACGTGGGCGGAGTTCGAGAAGAATCAGGGCCTGATCACCGACAACGCCAACGGAAAACGCTTCATGAGTCGAGGCTCGGTTCGCAGCGGCGAAGGCCGGCTCGCGGGTTCTTCGTTGCGGCCACTGCGGCCGCAAACTTCACGTTACCTACAGCGGTACGCACAGTACTGTCGGGCGGTATCATTGCCGCGGTAGCCAGATCAACCATGGTGGAGACCCGTGCATCTCATTAGGCGGTCTGCGCGCGGATCGCGCGATCAGCGCGGAGGTCATCGCGCGGCTGCAGCCGCTGGGTATACAGGCAGCGCTGGCGGCCATGGAAGCGCGCGGCTGTGAACACGCCGACAAGCTGCGTCAGCTCGAGTTGACTCTGGAGCAGGCACGCTACGAGGCAACTCGCGCTCCTCGGCGATACGAGGCTGTCGATTCGGACAATCGCCTTGTTGCCGGCGAGCTGGAGCGGCGCTGGAACGAACGCCTGGTCGCTGTCCGCGAGCTTGAGGGCAAGCGCGACACGTTGTTGGCTACGCCGGAGATGACGTTGAGCGACATCGATCGCGATCGGTTACTTGCGCTTGATTCCGAACTCAAGAGAGCTTGGGAAAGTCCGGGTGCAACAGCTGCGACGCGCAACAGGATCATCCGAAGCTTCATCAATGAGATCGTTGTGCGCATGCGCGACGAGGTGCTGGACTTGATTGTCCACTGGCATGGCGGCGATCACACGGCATTGCAGGTGAGGAGGAACCGCACCGGCGAGCACCGCGGCGGATGTGGTCGATCTCGTTCGTGTCCTCGCGCGTCAGATGCCCGACAGCATCATCGCCGCGGTTCTCAACCGCGCCAGTAGGTCGACAGGGCGTGGCAACAGTTGGGCCCGCGTCCGCGTCCGCGTTCGCAGTCTGCGCAACCAACACGCCATCGCGGCCTACCGAGAGGACGAGCGCGCCCAGCTGCGTTGAAAGTCAGTCCTTCGACGGCTCGCCGTCTGATCGAAGAACAGAGCTTGCCTGCGCAGCAGCTGTGCAAAGGCGCACCGTGGATGGTCAAAGCGGTTGATCTGGAACATCCCCAAGTCAAGGGCGCGGCGGTTCCGGCGGCCATCGTCTGGCGATCCGGGTCAAAAAGAAACTCAACTCCAAGGGGGTAGCGAGGTGGGCAGCATGAACCTGACTCGAGCGCGCGAGCAGCAGCACGTTCTCGCCGTTGGCGATCCAACGTGACGGCGGCCAGGTCGCGGATCTGCTTCGGTCGATCGACGGCTGCGTCTATGATCCTTGCGCACGACCTCGCGCTCGCACAGTAGGATCAGCGTCTCACGCGCCGACAGGTTCACGCGCGCCGTCTCGTCGGGCAGGTTGTCGAGCTGGTCGCGGATGCCGGAGAGCTGCGAGCGCGCCAGCATGGCCCCCAGCCAATCGATTGGTGCTTCGGTGACCTTCTTTGTACGCACCATCAGAAGCTCCCTCCGATCGTAGCTTCGTATTCGGCAAGAGGACGTAACAACGAGGGCAGTGGTGAAGGCGCCGGCACTGTCGGTGTCGCGGTTGCTGGTTGGCAGACCGCGCCATCGCGACAGGCAACCCCGTCGAGGTGGGCGAACTCGACGATCCGCAGCCGGCGATCCTCCGATTGCCTGTGACCGCAACCTCGCGCATGCCATGGTGGATGCGCACCTCGCCAGCCGCGACCGTCACCGCCACGCGCTCGCTGATCAGCCGCCAGGGTACCGTAGTTGTTCGTATCGATCTCGACAGCACAATCGTTGCCGACGACGCGGGCCAGTTCGCGCGGCGATCCGAGCGACGCCGAGCGGCTTCGACCGGTGTACCTCGTCACACGCAAAGCGAGTGATCGGCGCCACGCCCGTCGTGCCGTGGATACGTACGTTCGCCACCCCGCCCTCCCACTCGGCGAGATGCGTCTCGAATGCCTCCCAGCTCGCGAAGGAATGCCCCGCGATCACGCTCTTCTTCACGTAGCGGACGCCATTCTCCGTCTTGCCCTTTGTGCGCGCCCGATACGGTGCGCAGGCGCGAGGACGGAAGCCCCAATGCTTCGCGAACGTGATGAGCTTGTCGTCAAACTGAACCGACCGGCTCACCTGTCGTGGCGCACCACGAGCGCGCGTGGATTGTCCTTCAGCACTTCCTCCGGCAAGGTCGTGAATGCGCTCTCGAGCCCAGCGAACCAGTGCTCTTGCTTTTCGGCGCGGGTCGCCACGAACACAAATGCTTTGACCTTCGCCCCGCCGATATCGACCAGACGCTCGCCGAAGTCGATCTGTAGCTGCCGCCCCGGGGGCGTCTCGAACCGGGTCGTCGCCAGAGCTTCGGCCTTCAGTGCCTGGCGGTAGGGCTGCACGGCGCGTCGCAGCGTTCGCCGGCTGACCGCCAAGCCGTTTTCGGCCAACAGGTCGTGACGGACCGCATCCGCATTGCCGCGATGTCGAATGAACCTCTCGCGCAGCCAGCCTTCAAGGCCATGACCCGCTTCGCCCGCTCAGGCGACTTGAAGGCTTCACCCACCCGCGCCACGTAGTCCTTCACCGTCTGCAGCCCAGCTGGCGCGCAATCCGCTTCAGACCTCACCCACACACCCTCAGGTGCAACATCTCCGTCACGTCATCCGGCGTATTCATCACCTGCCCCTGTGAATTACTCCACGACAAGCCTTTGATTCGTTAGAGCTGGCCCCGCAAATTCGGACAGTAGCTTGAGTGGATTTTCTGCCTGACAGCGGCGAGGATTCTTGCTGCGAATCAGGAGCGAAGATGACGAAGAAGAGCCGCCGGACGCATTCTCCGGCATTCAAGGCGAAGGTTGCTTTGGCTGCGGTCAAAGGAGACAAGACACTGGCGGAGCTGGCGCAACTGTTTGATGTTCATCCGAACCAGATCACGATCTGGAAAAACCAGCTCCTGGAAGGCGCCGCCGGCGTGTTTGGGCATGACAAGACATCGGCCGAGACGCCGGTCGATTTGAAGGCGTTGCATGCCAAGATCGGCGAGCTGGCGTTGGAAAACGATTTTTTGTCCGGCGCGCTCACCAAGGCGGGCCTGCTGAGCGCAAAGCGATGATCGACCGCGGTCATGATCTTTCTATCGTGCGCCAGGCGAAGGTCCTGAAGCTGGCTCGCAGCACGGTCTACTATGAACCTCGGCCAGTTTCGGCCGAGGACCTTGCCTTGATGCGTCGGCTCGATGAGCTGCATCTCGATTATCCCTTCGCGGGAGCGCGTATGCTGCGATCGTTGCTGCGGCGGGAGGGGGTATACGCCGGTCGCCGCCACATCGCGACGCTGATGAAGCGCATGGGGATCGAGGCGGTCTATCGTCGCCCGAACACGAGCAAGCCGGCTCCGGGTCACAAGATCTACCCGTACCTGTTGCGCGGATTGAAGATCGAGCGGCCCGACCATGCGTGGGCAATGGACATCACCTACATTCCGATGCGGCGTGGCTTCGTCTATCTCGCGGCGGTCGTCGATGTGTTCAGCCGACGGGTCCTGGCCCATCGCGTCTCGATCACAATGGAGGCGGCCTTCTGCGTCCAAGCGGTCCAGGAGGCGTTGGCGAAGCACGGCAGACCCGAGATTTTCAACACGGATCAGGGCAGCCAGTTCACCAGCCTCGAGTTCACCGATGTGCTGCTGGACGCGAAGATCGCCATCAGCATGGACGGCAAGGGCGCCTGGCGCGACAACGTGTTTGTCGAGCGGCTCTGGCGCACGGTCAAATACGAAGAAGTTTATCTCCGCGCCTACGACAGCGTGTCCGAGGCGCGAGCGTCAATTGCCAAGTATCTGGCCTTCTACAATCAGGGACGCCCTCACTCGAGCCTTGACGGGCGCACGCCCGACGAGGCTTACTTCGGCACGCAAGCTATGGTGATGGCCGCATGACCGTCGCCGACGATTTTGTCGTCGCTCTGGTCGGGCTACGCCCTCCCGACGCAACGACAAAATCGTAAAGCCCCGCGTTCAGCATAACCCGGCAGGAATCCACTTAAATCCAGCGGGGCGCTGTCCAAACAACCGGGGCCAGCTCTGTTCCTCGTTCATTCGCTCTCTCCTCGGCTATCCAAGGAGGGGGCAATTCCTCGTGACGTCGAGGGGGCAGTTTTCGATGGCGCGCGCGACAGCGAGCCGACTTTGTTGTATCAGTCTGGCTCTGCCCTTTGGCAGAGCCAGAAAGCCAAACAAGCTCGGCCGAAGCTGTCTCGATGGGAGAACTCCAGCCATCTTGGGACGTCAAACAGCACGCGCCATGTTCGATGCGGAGCGCGTTTTCGTACGATCGCTGTCGCTACTGTCGATCAGGTTGGCAGCAGCCATGTGCACTCCACGACAACATACTCCGGAATGCTGTCCAGCGAGGACTTGCCGACGGCCCGAATTTGACGCGTCTGAATGCCAACGGGCGATCGAAGCGATTACCCCTTCTGGGAGTAAAGAGTCGGAATTCGGTGGAGGAGCTCGCCCGGACCTCAACGACGAAAAATCAATGGGGCCGCGAGACGATGCAGTCCCGCGGCCTCGCCACCGGAATTTAGTGAAAAGACAGTTTAAGTATAAAATCCCTCAGCCGGTGTTCTTTCAAGTAGAACACCGTGTTCCAACACTTGCCAATCCGGACAGCTACGGGGAAACGCGTGCAACCGCAGACCAATGCGGCCGCGAGATCGATGAAGAAGCCGGTAAAATTACGGTTCGCCTGTCCTATTCGCCTGTCATAACGGGTGCCAAGCGTCGAAAGAGTGTATCAGCGAGCAGAAGCAGCGCTCGATGCTATGCGCTGTTTGTAGTCGTCGGCGTCGTGCGTAATGGTGATCCTGCAGGTGCCGTTTGAGCGTATCATTGCTGTTGCGCTGATTGCGCGATGTTCGTGCATAACTGCCGGTTGCCGAGGCCCGCTTCAGCGTACGGCTTCCGTTCGCTTAAACCATTTCCTCGGTAAGCCAATGTAGTAGCCGCGCATGCGAAGCTCTGCCTCTCATCTATTGATGTGTTTCGCAAGCGGAACACACCACCGACACGATTGATTATTGCCTCACGCATCTCACGCGCATCGCGTGACGGAGACTTCGCGACGACCGACCTAGTGCTGACGCCAGAGGCCGCCACGCCAGCGGCCGGATCGGTACTCGCGGCTCGTTGCTGGGAAGTCCGGCCTTCAGACCGGCGTGTCGTAGGTGATGGGATAACGCTCTGGAAACGGCCCTCCTGCGTAGTCAATCTCCGCGGCGGGACGGACGCCCCGGATTTGCAGGATGCGGCGAACGATTTCCGGAACTTGGATGCGGCTGATCTGGTCGCCGAGGCAGGTGTGCATCCCGTAGCCCAGATGCATGTAGACCGACTCCGGCCGGTCGATCGCGAAGCTGGACGGCGCCGGCAGTTGCAAGCCATCGCGCATCGCCGACCGGGTCGAGATCAGCACCGTGCTGCCGGCCTTGATTGTCGTCGCGCGCAGCGAGCCCTTGGCTATCCGGTAATCGGTCCGGCAGTGGCGCACCACGAACGGATTGATCGGGTTGAAGCGCAGCGCTTCCCAGCAATAGCGATACATCAGATGGTCGTTGTTGCTGCTGGCGACGTCGATGGCCTCCTTCAGGATCCTCGGGCGCTTGAACAACTCGTCGAGCAGCTGCACGATGGCCGCCGATGTGGTCTCAATCCCGCCGACCAGTGTGCCCATCATATTGGTAATAATGCGTTCGTCGGCGAAGCCGATCGAATCGTCAAAATGGCTATTCAGCAGGCGGCTGAACACGTCCTCGAGCGGCGCCCCATTTTTCAGCTGCTCGCGCCGCTGCGGGAGCAGTTGTGTCAGATAGGCGCGCATCTCCTGCCCAGCGTCAATGTTGTCCTGGTGCACCTTCGGATCTTTGTCCAGGTTGTGAAACATGTCATATTGCGTCGCGCGCGACCAGCGGAACATCGAGGCCAGATCGGGGCCGGGAAAGCCGAAATATTCTCGGGTCAGCTGAATGGGCACCAGGCGCGACAACGTGCTGACCACCTCGATCTGGTTCTGGGTATAGATCTGCTTTTCGACAGACGCATTGGCGAGGCTGCGCACCTTCTGGCGAATTGCCGGCAGATCCTCCATGCGCATGAAGGCGCGCATGATACCCTTGTCGCGCTGGTTTATTTCGGTGCAGTCGCGGCCGAGCATGAAGGGGCCGACCGAAGGGTCCATCATTGGCGCATAGGTGACGTTGAAGATGTCGGGGCGGCTCAGCGCTTCCTGCACGTCGGGGAAGCGGGTGATGAACACCGGCCCCGCGGCGCCCAACGCCAGGTTGGGCCTGACGCGCCGGATGAATGCGAACAATGCATCCGGATGTTTGGCGATCATCCATTTCAGGAACTTCGCCGCCGGCCCCTGTTTCTGTTCCGCCATTGCTGCCGCACCCTAACTCCGAAAAGCTTCGCCTGGTCGGTCGATCCGGGCTTCCGTCCACCTTTCCCCCTGCGGGAGCGAGATGGTCTTCGCTATTGCTCCAGTTGGAGCTGACCCAATCAATTTCAGATCGACTTGAGGAACTCGATGATTGCGTTGCGCTCCTCCGGAGACAGCGCAGGGCCAATGACGCCCTCATGCTTCTCGTTCGAGAATTCGTGGCCGGTATTGCGATTGGCGGGCCTCGACGTATCGATGATGAAGTAGCCCTTGCTGTCGTAGGTCCTGCCTTCAGGAGCGACCGTCCGTGTCACGATACCGACGCGGACAGGATCGAAGCTGGGCTCACCGAGCAGGAAGACTTGTGGGCGCTCCGCAACCGGGCTGAGCAGATCGTAGATCGTCGGCACCGAGCCGTTGTGCAGGAACGGCGCAGTCGCCCATACGCCGTTCAGCGGACGCGCCTTATAGCCGAAACCTGCCGCTAGACAGTTCGGCCGATCGCCTTCGATCTCCGCTTGGACCGTCCCGGTCGACCGAAGCCATTCGTCGATGCCGGATTGGACCACGGCGCCGAGCGCAAGCGCGTAGAGTTGCATCGCATGGTCCGAGAGGTGGATCGTATCCAGCGTGTTGTCAGCCTTCCGTTGGCAGACATCGATGTCGAGGCCGAGCCCTGGGCTGCTCTGGCCCGCCCTGGCCAGTTCGCTGCCGGCGGTGTCCACGGTGCGATTGCGCAGCACGTCGCCCTGGGCCGGATCGGTGCCGATATGGCTTTGCTTGATGATCTTGACGTTGAGTACGGATTCCCTCGTCTGCTTCTCCTGCCCATCGCGACCGCGCCAGCGGATAGGGCCGAAGTTCTTCCAGAACTCCGCGTCCGGGGCCTTGCCGTGCACGATGTCCGGCGTCAGCGCTGGAAGATGGCAGCCGCTGCAATGTTTGTCGTAGAGTTGGGCTCCCACGGCGGCCTTGGCTTTGTCGATCGCAGGAAAGCTGTCGGGCCAGGCTGGCGCATTCAGTCCGGTGAAGGCTTTCGCCACCAGCGGCAGGTCCTTTCCAGCGAGCTGTTGTTCGATCCAGTGCAGATTATCGAAGGGGATGCTGCTGGCAAAACGTCCCCCCTTGGGCGGGGCGGTGAGGTTGAGCTCCGCCGAAACCCCCATCGCCTCGCCGGCATTGCGCACCAATGGCTGCATAATCGAGCCGTCGTACTGCACCCAATCGAACCATGACGATGTCCAGATGTGCGGGTAGCTGACAGGGGCGTTGAGGTTGACGTAGTTGCCGTAGCGCTTGGGGTCGAGTGCGAACACCTGGTTGCCGATGCGATTGAGCGCATCGAGGCGGGTAAACCCTTCCGTGACGTCGATCCCAGCGGGCTGATCGATCAGAGCACCAAGTATTCCATCGAGCTCCTTGGACAGTTGGACGCGTGTAAGATCGCTGTACTCGGTTCCTAAAACGCGCTTCGCGAACCGCCCGAAGCGACCGTCGAAGAAGGGTAGCTTTGCCGACAAAGCGGTCTGTGCGAGCGCAGCGCGGAGCGCATTTGTCAATTGACCGAGATCGGTCACGGCGGGGCCGCCTTCAATGACATAGCGCTTCTCTTTGAAGATCAGTTGGCCGGTATGGCACGCGGCACAGGTCAATCCAACGGCAGTCTCCTTACGCGAAAGTCCGCGGATCGACTGAAACGGCGAATATGCAAAGCCGATCGGCAAACCGTACTCATTGTTCTCGCTTTCGGCAGACTCTATGAATCCAAACCGCAGTAAATAGCGGTTGTCAGAAAACCGTTCTCGTTTGAAAAAGGGGATAGCGAAAGGCGAGTTCAGCGGCGCTTCCAGGGCGAGAAACCATGACAGCGGGATCGGTAAGGTCTGCGTGCCCTGGGCTTTATGATGGAATCGATCGGCGTCTTCGGCGTTCCAGCCCTGATCGAGCGAAACCTGCTCGCTCGCGGAAACCGGTTCAGGGAGACCAGGCGGCGTCAGAGCTTCGATTGTCGCGCCAAGCTGGGAGCTGGTCATGACTGCGATCAAAGCAATGACCACGATGATCGCCAGAAGAACAAGAAAGCGTCGCCACCAAAGGCGCCGAATTGCGCTGGTAACTGTCGACATGGCTCCCCCGTGTCAGCGAACGGCCTCCAGCAGAGAGCCGTGCAAACAGTAATACTACAACTACATGATCTTGTAGGCTTACCCCTGCTGTTGACGTCCTTGAGACGCGATCACTATTCTTTCTGACGTCACAATCGGTGGTCTGTGGAATGGGCGAACTTGACCGCATAACAAGAACATCTAGAGCGTTCGGACGAGCTCTTGTTCGAGCCGCCATCCCATCCTCGCGATCGAATTTGCAGTGACGTTGGGTCCGCTGTGGGAGATCGGGGGGCTGTAATCCGCGGGAACGCGAGCGAACGGAATTGGCCGGGCGCCTGAGGGCAATAGGCTCGCACTCGGAGATCAGGACTCCGTAGGGCGCAATGACCATGAGCATACATCCGGCCACGCCGATCACGATGATGCAGACGGCGAATTCGAGCCAAGCAACGCGGCTACCATTTAACGGCTTCGTTTGGCAAGCACGATGACGGCGCGGCTGACCTGAATTAGCAGCATCGGCGTCAGGCTGTAGCCCGCGACAATGCTCCACATCGTGAGCGTCGGTGGCAGACGTGGAAGACCTCTGTCATCGGCGGCCAGTAGAGAGGGACTGCGAGCAGAGGGCCGTACAGGCCGAGCGCAGCCAGACCCATGGATTGCGCGTGAACTCGTTGAAAACGGTACCGGAGCGGCTGCTGCGCATGGCGACGACGCGCCAGAGTTGTGCGAATGCGACGGCGAGGAATGTGGTGGTGACTATGGCCTCGCCCGTCCAGCCGGGCCGAAACCGCCAGTGTCCCCGCGGTTCTCGCGCTTACGAAGGAAGGCCTCATATCCCTCCGGGTCAACCTCCTTCAGGCGGTTCAGCGCGCGCTTAGCTTCCAGATCGGCGGACTTGCTATGACGCTGTTTGATCTTTTTACTTTTGCTTCCATCTCTGCGAGCTGTCCCGTTGCTGTTGGTACACTCTCGGGTATTGTCTCGAGCTTCGCGCTTGGTCGCGTCTCTTCGAGGCCTTCGACGCACCGATTGGGATGACGAGATGCTGCGGCTCGAATTGAACGACCTTCTCGAAGGTGGGTTTGAGCCGCTCGACGATCTGCACGAGGCCGTCCAGGCGCTGCTCGACCATCCGCGGCGGCGGCGGCGGCGGCTCCGGCGGCCTGCTGCCCGCAGGGCTGATCCAAGCGACCAAGTTTGCATCGTCGCTGTTGAAATGGTTGAAGTCGAGTCGACGTCAGCATCGTCACCTCCGGAGACGTCGGCGTCGCGGCACCGGAAGCTCTGGCAGTATTCCGAGAACGGCACGATCCCCGGCACCGACGACACCTAGCAAGGGATCGACTGCATGGCCCATCCTTCCGCGCAAACGCTCGGGTACCCACGCTAGTAGCCGTGTGCGAGCAGTAACGCCGTCGTGGTCTAGTCATCTGGAACGGAAGTTCGTGACATTAGTTGATCGCTCGGATCTCTAGAGAGGAGAGCGCTCGTGGCGAATGCAGGTGTGAAAGGCCGGCCGATCGCGCCGTTGGTGCTGAGTTCGCAGGAGCGGGCGTACTTGGAGAGGCAAGTTCGTCGTCATCGTGTAGCCCGATCGCTATCTGAGCGATGCCGCGCGATCCTGCGGTGTGCAGTTGGTCTGCCAAGCAAGTCTGTGGCTGCCGAACTTGGCATCCATGAACACACCGTCGGCAAGTGGCGCCGCCGATTCTTGAAGGATCGTTGTGATGGCCTGCTTGACGAAGCCCGCCCGGGCCGCCCTCGAACCATCGACGATGATCAGGTTGCCGAGGTAATCGAGCGGACATTGCGTACGACGCCGCCCGACGCAACGCACTGGTCGATCCGCTCGATGGCTGCGGATACTGGCTTTTCTCACACCACGATCCGCCGAATGTGGACGGCGTTCGGCTTGCAGCCGCACCGCAGCCAGACATTTAAACTATCGAGCGATCCGCTATTCGTCGATAAGGTGCGCGATATTGTCGGGCTTTATCTGTCGCCGCCTAACCGAGCCGTTGTCCTCAGTGTCGATGAGAAAAGCCAGATCCAGGCACTCGATCGCGAGCAGCCGGTCTTGCCGATGATGCCTGGGGTGCCGGAACGTCGCACGCATAGCTATGTGCGGCATGGTACGACCACGCTGTTTGCCGCGCTCGATGTCGCTTCCGGCTTCGTCATTGGCAAATGCTACAAGCGCCATCGGGCGCTCGAGTTCTTGAAGTTTCTCAAAGAGATCGACGCTCAAATCCCTGAGGGGCTCGCTGTCCATATCGTCATGGACAACTACGCTACCCACAAGACCCCCAAGATTAAAGCGTGGCTCGCTCGCCGGCCGCACTATCATGTCCACTTCACGCCGACTTCCGCGTCGTGGATCAATCAGATCGAGCGCTGGTTCGCTGAACTCACCAGAAAGCAGATCCGGCGAGGTGTTCACACCTCCGTCAGGCAGCTCGAAGCCGACATCCGTACCTTCATCGAATTGCACAACAACAACCCGAAGCCCTTCAAATGGACCAAGTCCGCAGACCAGATCTTGGCTTCCGTCAAACGCTTTTGCCACAAAGCCCAGCAGACTCTATGTGGCGAACTTTAGATTCATGTGACTAGCTGCTGTTGTTAGTTGGTAAACTCACCGCCGTTTGTCGTGCTGGTGATTGCAACGCCGTTAACGCATGTTGTCAACAGCCGTTAACGTAAGCGGATCAACTTTCCGGACACGATGCAACCGCAGGCATAAATACACGTTCGTCTGCCTATTTTATAAGGCAGGCCGATCGTCGCAGCCAAAAACCTTTCCGAACATCGAATAGCGGCGAACAAGCGTAAACATCGACACGCACTGCTTTTGGCGACAATCAAAACGACCATCGACTCGTGCTCGTGACGATGACGAACGATGGTCAATCAAGCCACATCGGCATGGGATTCTGAGGAGGTGTCGCTTCTGCAATGCATGTGGAGCGCGGGCCACTCGGTGTCTGCGAGGGGTGGCGATGCGTATCTCGCAACGCCATCATCGGCAAGGTCAAGCGCATGAGAGCTCGCCGAGGCCAAGCAACGCAACAGGGACAAACGACGGCAAAGTCAGCAGCAGTCGCTATCGACTTTGATCCGGCGCTCGTGCAGGAGATGCTCGCCAAGATCGATGGCTATCACGCCGATCTCGCATCCGAACGCGGTTCGTCGATGGCGCGGTGTCGCAACATCCGCGATGTCGATCAGCAACGTCTACAAGGAAGTCAAAGCGCGGAGCTCATCGGCAACCCAACCATCGGCCGTCGCCCCGCGCGAGGGCAAGCGCCTCGAACAGCCGCGGCAGCCGCTGACAGAGCACGGAGCGGTTGTCGCGGCAGGCCTTGTGGCCCAAGGCGCAAGCAATCCAGCTCTTGCAGACGCCGGTCGGGCCGATGATGAGCAGGTTCTGATGCCGGTCGATCCACTCGCCGGCGACGAGCTTTTGGAACAGCGGCTTGTCGAGCCCGCGCGGCGCCTTCATGTCGATAGTCGATCCAGTCCCAATTGATCTTGCCGGCGTGCTGAACCAGTTCGTGCTCCATGTTGATGACCTGCTTGAGCCTGGCCCGGAACAGATCACCTTCGTCCGTCGCCTTCGGCTTCTTCGGTCGCATCGGCTCCTCCCGATACGAGCGCCGAATCATGCCGTGCGATTCGAGGGAATCTCAAACTGCAAATTGCAGGTTCCGAGCTACCGCACTGTCAAAGCCTGCAATCACAAAATCGCCGCAGCCGAAAAACAACGACTCCAGATCAGCCCCTTACCTGTTCTTCACGGACGACTAAGGAGGCACGGATGAATCGATCCATGAGTCAAAAACCAGGCGCACGCTTTACCGAGAAGCAGGGCCATTATCTGGCGTTCATCTATACCTATTCGCACATGTCCGGACGGCCACCCGCCGAATCCTGCATCCCCAGAAGCATCGAAGTCCTTGTGCCGCCAGAAAACTTGCCTATCCTAAGCTGGCCGGTATCACACCATCAAGATCACTGTGACGAGCCACTAGCTAGTTTCGCCCTCACCTCGTGGCAAGAGGTTAATCGGATGCGTGTGGCGAGAATAACATCAAGCCGAAAGAACACCGAATTCCAGAGTACGCCTAAAGGTTGCCTGGAAGATCGGCGCGAACGTTTGATCCGCGCCTTGGCGAGTCCGAGCCGTCACGGCGCAGGACAGCGCTTCTCTATCCGAGCGAAGCCGCAGCGTCCGCTGCCTTAATCACCTCAGGTGATATTTATTGAGTAGTTCGCCAAGCTCAGTCGCTTCAATCTTTTTTAGAATGAGCTCGCGCAGGAACGCAGGTCCCGGGATCTCAATTTCATTGCCGTCGCGCAGTCTACCCATTGCTGCAAGCAGCTTGCGAATATCATAGGTCGAGTTGAATACCTCGGGCACGCCACGTTCAATCTTGAGGAGGATATACACGGCTTCCATCGCGGTCCGAACGGAGTATTCCGTCGTGAAGATACAATCCCGTTCACCCGACTCCGCGAACTGGCCGATGAAGGCGAAATTGACCGCATCTTTCGGCACAACATCTGGCCGGTCGCCCGCCTGCCGCGGCATGAAGAAGGAAGTGACGTAGGGCATCATCACCGGGACCGTCTTGGCGGCCCCAGCGGCGAGTTCCGGTATACTCGCAACCGGCACACCGAGGTGATAAAGCCATTCTTGCGTGATTTCCTCGCCCGTACAATCTTGCATCGGTTTCCTCACGTAGTCGCCGGCTTTATCGACGAATAGCGAATAGACCCAGACGACGACTTGATCGCTGGGCTGGCGCTTGAAATGCGGCTGGCGATTTGTGGTCCAACTGAGCAACCAGCTCGAATCTTTCACCGTAACGATGCCTCCTGTGACAACCTTGCCGCTGAACGGATCGCGTTTGGCGATCTTGCGGATGTATGCTGGAATGCGTTTGTCCAGGGTCGTGATCGTCGCCGATTCCCATTTGCTTGCAGGAATATTGCCGCAAAAGACATTTGGGCGTCCAAAGGCCGCATCTTTGGCCGCAATACGCCGCCACAGATCCCAGGCGGGCGCCGGTCCTTCGTTGAGCCTGGCGGCCGTGTGATGGTCCCCCATGTCCGAGTTTTCGGTCAGCGACCCGATCGTCATGAAAACAAGATCGTCGGCGCCAATAATGAGACTGCCCTCAATGCCATTCTCCAGCCAGCGGATGGCTGTGGCTTGCTTGCGGCCACGCTTTATGTCGAAATCGATATCGGTGACTCCGACCCCGTAGCGAAAGTTGACGCCTTGCGCCAACAGCCATTTGGATAACGGCAGAACGAGCGATTCATATTGATTGTATTTGGTAAACTTCAGCGTACTGAAATCCGGCAGGCCGCCGATATGGTGGATGAATCGATGCAGATAAAGTTTCATCTCGAGGGCTGAATGCCATTCTTCAAAGGCGAACATGGTCCGCCAATAGAGCCAGAAATTGCTGTTGAAGAAATCTCTTCCGAACACTTCGTCGATGCGCTTGGTCTCCATCTGCTTACGAGTGGCAAGAAAAAGGGCAATCAGCTCTTTCTGGGCCTGTTCGCTCAGTGTGAAGAGGCCATCGGTATGGGCATCCTGCCCCTGCTTCACCGTCGCCCGCCGTAGTGTGTAGTTCGGATCATCCTTGTTCAGCCAGTAAAACTCATCGAGCACGCTGGCGCCTTCAAGTTCGAGCGATGGGATCGAACGAAACAGATCCCAGAGACACTCGAAATGATCCTCCATCTCTCTACCACCTCGAATCACGAATCCCCTTTCCGGATCCTGACAACCGTCCAACGCGCCCCCCGGAACCGTCTGTCGTTCGAGGATGGTGATACGGTCGCCACGCAACTGCCCGTCGCGGATCAAGAAGGCCGCGCCGGAGAGCGCAGCCAACCCCGAACCAACGAACCATGCTGTCTTGCTATCCACGCCGGCGGGTTTGCGGGGCCGAGCAAAAGCTTCGTAATTTCCACTGGTGTAATACATCGCGACATTCGATCTCGTTTGATGTGACAATCCGTCCGCTGATAGTCAGAAGATGTTTTCGACCGCCTGACCCTTCTGCGGGACGCCGATCGTCAGACCGCCATCGACGACGATTTCGGAGCCGGTAAGATAAGAGGACTCGTCGCTAAGCAGGAACAAGACTGCCTGTGACACTTCCTGCGGCTCGGCTGGCCGCGCGAGCGGAATTGGAAAACTGGAAAGATCGATGTTCTCTGTCATCCGAGTGTTGATGAAGCCCGGATGGATAGAGTTTATGCGAACGCCGGACGCGGCGGCCTCCAAGGCAGCGGACTTCGTTATGCCCCGCACGCCGAACTTGGAAGCAACATAGGCGTGAAGCCCAGGACTACCCCTCATCCCCTCGACCGACGAGATGTTGACGATCGAGCCTCCGCCCGCGCGGCGCATCGCAGGTAGGGCAGTCTGCATTCCCAAGAATACACCGGTGAGATTGACAGCCAGGGTCTTCTCCCACTGCTCGAGCGGGAACCGCTCGATGGGAGCCATACTCGCTATGCCTGCATTGTTGACGAGGCCGTGCACCGCGCCGAACTTGCCCTCCGCAGCCGCAATCGCCTGGCACCATTCCCCTGGCTGAGCGACGTCTTGACGCACATAGATCGCGGATGGGCCAAGTTCGGCCGCGAAAGTCGCTCCTTCATTGTCAAGAATATCGGTGATCACGACTTTCGCGCCCTCGGCTACCAGCAGGCGCGCATGAGCGGCCCCCATCCCTTGAGCCCCGCCGGTTACCAAAATGACTTTTTCGCTCACACGTCCCATAACTCTTGGTTCCCTCGATCAGTGGCGGTGCAGGGGTTTTCAGCATCAAAAAGGATGACGGGCGTGTTGATCAAAATGGTTGAGAACGAGCATTGAAAGTCGGGCAAGCCAAGAGTTGCGGTCTGCACCACGCCCCGGACTCTTGGCGATCTGCCCTCTGCTACGTATCATCTTTGATTCCCAAAGCCTGTGCGCAGTACCCGTGTAAATTGGCGCTAAAGCACTTCGATAACGATTTCACGTCGCGAACATGCTTCCGCCGCTCAGGCGTTAGCCATCCTTTGGATTATTGCATTGGCTTTGCCGAACTACCCCGCCTTCTAGACGCCGACAATTTGCGACCGAATTTCCTCCGGTTTCGGAGATAGGATCGGTACCCGCGAGCGGAGCGATACCGGTGCCGAACGGTGCTGAGCTCCTTGTGGATCGAAAAGTGGGGCGCAGAACGCATGAGGTTCTCCTTAGTCTTGCGAATTGGAGTATCCATTCCGTGCAATCGGCGCGCCGAGACTCTGATGGGAAGTCAGCCTCACGTGACTCTTGCACAGGCGCCGGAGGTCTTCCGACTCTCCACCGAGACGGCGATGTCAGGGCCTGCGTTTTCGACCATGCGCAGCGACAATGTTACGCTGATCTGGTTTAATCGAGGCTGTTGCGAAAACTCGTGAGAGAGCCTCATCGACTTTCTGTCCGGATACTTGATCATGTCGGGCTTTCGACATCGCGTCGTCAATCGGACAAGCGAGGAAGGCAACAGAACAAGGGTCGAAAGTTGTCGGGTCACTCGTACCCAATTTGACGTCAGCCAGTGAGCCGTATAAACCGCACGAGGTGCCTGGCATCGACGTTGCATAACGACTGATAGACAAATAGGAATCACCCACTCGCCTTGACGTCATCATCGGTGAGCAGGCTCCGCCGGAATGGATGCACAATCAGGCGCATCCGGCAGCACAGGACAGCTGCCGGCTTCTAGAATGGAAAAGGTCAAGCGTGTCGGATGTTTTCGGATCGTTTAATCCGGCGGATTGAGGTGCAAGGCGCAGAAACGGCACTGCGGCCTCGCGTAGCGAAGATCGCTATCACCGGATCGATGTGCCGCACGGACTACCGAACCCACATCGCTGCCAGCGCAGTACAGTCGCTTCAGGGGCGCTTCAACAACCGGAGAGGCGCGGTGAGATGAATAGCTCAATCTCCAACCGCGCGAATTGTTCTGAGATCAAGGAGGATGCGATGCCCGACGTCAAAGGCATTCCGCTTGATGCGCCTCTTTACCATGGGGGCAAAAATCGTGGCGGTGCGTTTCTCGGCTGCCAAGCCATAAACCTTATGTTCAGCGTGGGGCACGAGGCGAATTGTTTATTGCCGAAGGAACTAGCACCTGCAGCAAACCCTGCAATCGCCATTGTGGGGGTCGCGAGCTATCGCTCAAGCACTGTCGGGCCATACTTGGAGTGCTATTCAGGAATTCAAGTTCGTGATCCCGACGGCGAGACTGGCTACTACATCCCTTACATTTACGTGACGGTAAATGATGCAGCTCTCGCCTCGGGACGAGAGGTTCTTGGTGCTCCAAAAAAGCTGGCGCACATTAGACTGATCAGAGAAGGCGGTCTAATTCAGGGTACGCTCGAGCGTCCGAAAGGCAAGCGCCTGCTGACCCTTACCGCTCAACCAGACGAGCGCATGAGCTCGGATTCGCGGCAGATGTATTCTGCGCGGACGAATTTCTACTCGGTTCGGCAGCTGCCGCCCATCATTGAGTCCGGGAAGGGAGAGGTCACGCAACTCGTCAAATGGTGTACGGACCGAACGTTGCGACGCGACGAGCGTGGCGAAGAAGTTCTATTTACTGGACCAACCTCCCTAACTTACGACTCCCCCTCGATTATCGATCCCGTGCACAACTTGACAGTTGGCCAAGCCCTGCTCGGCACATACGAGGAGTATGACGCAAGGCTCGAGGCCATTGATATCCTTTCGGAGGAATCAAACCCGGTAAACGATGATCGACGAGCTTGAAGAATTCATCCAATCCTAAATTGCTGCCAGCGCTGTCGGTTTGCCAGCTGACGGGCGGTATGTGGGGTTCACCTCCCCGGCGACTCATTCTGGAAGATGGTCGACAAGGCCGGCTTCAAGACCCACGTCTACAACAAGAATAGCGGCAATAAGGAGAAGAAGGCCGACGTGGCGATCGCCACAGCCATGATGGATGGGCGTTCAACATCATCGACAAGGACAACGACGATATCCTGCTGGTTGCCTCGTCAGAAGCAGACGAAAGAGCTGCGCCGGACATGTCGGCTACGGGCCCAAAAGCGCAAACCCGCATTTCTCTGCAGCTCGCTTCGCCCGCCGCAACGTGCTTTCAAGAAAAACGACATAGCAGTTGACTCTTTCTGAATACACTTTCCGATGGCGCGGACTTGATGATGCGCCTAAATGGTTTGCGATGCGCAATACAGCGCGGCGCGATATAGCCGCGGGGAGGCAACATGGGGAACACCCTTGTTGTACACGCGAAACGTCTGCCTCAGTCGCAGAAAGCGCGACGGGCGGCGCAGTATGTCCGCATGTCGACGGATTACCAGCAATACTCGATTGAGAATCAGGCAGTGGTCATCGCGACCTACGCCGAACTTCACAAGCTAACCATCGTCCACACCTATCGTGACGAGGGAGAAAGCGGCCTCAGAATCGAAAACCGGGGGGGCCTTACCGAACTGGTTGAAGACGTGCAATCGGGACGCGCTGACTTCGCTCATCTGCTTGTCTTCGACGTGAGCCGATGGGGACGCTTTCAGGACGTTGACGAGAGCGCGCACTACGAGTTCATCTGCCGCAGGGCGGGCGTCGAGGTTGCTTATTGCGCGGAGCAATTCGACAATGACGGAAGCCTTCTCGCCAGCATCATGAAGAATATTAAGAGAGTGATGGCGGCTGAGTTCAGTCGGGAACTCTCCGCCAAAGTTTTCGCAGGGTCAGTCCGGCTGACGCATCGCGGCTTCAAAATGGGCGGCCCTACGGCTTACGCGTTCCAACGACGTCTCGTCGACGATCAATGCAGACCGAAGGGCATTTTAACGATCGGCCAGCGCAAATCTTTGCTTACCGACCATGTCAAGCTCATCCCCGGTGCGCCCGATCAAGTCGAGATCGTGAATTGGATTCTCCACGAATATCTCCGTCACAAATCGCAGGCCACCATTGCCCGAGAGCTCAACCAGCGAGGGATCTTGAATAGCCAGGGAAGACCGTGGCTTGGAAAGGCTGTCGGTGACCTCCTCCGGAACGAAGCTTATATCGGCGTTCTGACCTACAATCGCAAAAGCAGAAAACTTGGCGCCAAGGTGACGCGCAACCCAAGGGAGCTCTGGATCAGAAAAGAGAATGCCATCGAACCTATCGTCCATCGCGACGCATTCCGGCGCGCGCAAAAGATTATGGGTGAGGGGCGCGTCAGCATTCCCGAAGAGGAAATGTTGCTTCGGCTCCGTAAGGTCCTGATGAAGAAAGGCAAGCTTAGTAAGACGATTATCAATTCAAGTCCGGGACTGCCGTCCATGTCATCGTATGTTTTGCACTTCGGCGCGCTGCGGAACATCTACCGTCTTATTGGGTACAACGGCAATCAAGAATGGTTTGACAAATACGCGTCGCACCAACGGTGGGCCGCCCTTCAGCTTAGCAATGCTGCTCGCCTTCGAGACGCCTTCGAGAGACTTGGTCGCAGTGCCACCCTCAATGCTTCGACTGAATGTCTTCGAATCGACAATGTCGTGAATGTCGTCTTTCGGGTCGCGAGATGCCGCAACTATGAAAACCGGCCCTTGCGCTGGACGCTGCAATACCGCGTGAGGTGGCCGAAGGGATGGGTTGTCGCGGTTCGGCTGGACGAGAAGAACGAAGCGATCTTCGACTATGTCTTGATGCCCTCGGCGTGGCTCACCTTCAGTCGTCGCATGTTCTGGTTCTCAAAGGAAGTCTATAAGGGCCGCACCATAAACCGATTTGACACGTTCGAAGCGCTGTCACGCTTCCTCATCGAATGCGTCGGCAAGGAAAAGCCTTCGTGAGTCTAACACCGCAGATGAAGAAGCCGTTGAAGGCGGCAACTCGCCACGCGACATCGCAACTGCCTTGAACAAGAAAGGCGTACCCGGGCCACGTGGCGGCGCCTGGAACGCCTCGACCATTGACGGTAGCCGCAAGCGCTTGAACGGCATCCTTCAGTACGCCGGGCGGATCATCTGGAACCGCCAAAGGTTCATAAAGGTCCCGGAGACCGGCAAGCGCATCAGCCGCGAAAACCCGCGCGAGCAGTGGATGACTGCTGAGGCAAACGATCTGCACGCGCATGAAGGAAACTGGTTTCTGTGATAACCGGCGCACGGTGCCGCTCGAAGCGATTGAAGCCACGGTTCTAGAGGGGCATCGAGCAGATACTCGCGGTCTGCTGAGATCATGCGTCGGTTTCTTCCAGCTCGGCGATACGCTTGCGCAGCGCGGCGACTTGGCGGCCCAGCTTCCATATCTCGTCGCCGGCCCAGTAGGCGCCGCGCTGGGCGATTTCCTTGCGAACGTCGTCTGCTTCCGCGATCTCGCAGCGGATGACGCTGTCAAAGGCTTCGATGATCAGGTCTCGCACGGGTTATTACCACCTTTTCGGAGCGTGCCGGGGCCATCAGATGCCGGCTTTTGCCGGCCGCGTTGCTCAAATACGTAGAGCGCTCCCTACGGAGCGCTCTACGATCGTCAGTTACGCCTTCGGCAAACTGCCGGCGCGCAAGATGGCTTACGCCTGCCGTACGAGGTTTTCTGGATGCGACGATAGGAAATACCATTCGGCCATGTCAACGTTTAAGTTGTATTCTTTTGTATAACACGTATTGAGTCATTAATTATATCGACACACAAAGGTGCACCGTGTTTGAATCGCGCGATGAAGCGTAGAATCAAACCGAACTCGCAGATGGCGGACTATGAAGTCGTCCTCACCTTCGATGACGGACCGCGGCCGCCGAACACGGATAAGGTGTTGGCTGCGCTCGCACAGGAATGCGCGCGAGCCACGTTCTTTCTGGTGGGCCGATCCTCGGCGGAATTTCCCGAGCTCGTGCGGCGTATGGCCGCCCAGGGCCACACCGTAGCGCACCACAGCTGCCGATCGACGTGATAAGCAGATTGCCCATCCCGGGCCACGAAAACACCGTCTCAACAAGGATTGAGCCCGTGACCACTCCCCCAACAAGCAACCCGAGCACCGTCAATATGGCACGGCCGCGTTCGGCAACGCATGATGGATCAAGATACGCCAGACCGGGATGTCGCGTAGCGGACCGAGTTTGAGCTTCGTCATGGCGTTCCTCCCTTGCCGTAGGGTGCCAATACCAAATCGCGGGTAACGATGACCCGCACGGGGAAACCTGGCCGGATGGTCAGCGTCGGCTGGATGTTGAGCTGGCGCTGCAGATCTGCTGGCCAGTCTGGCTGATGCTGCTAGGTCGTCCAGCGACTCGGCATAGACGACGTATCGCTCCGGGGAGGACCGCCTTGTGCGGTTTGATGGAGGATGAAGACATAGGCGTATGACTGACCATATGCCTATGCCGAAGGTTTCCCGACTTGAAGTCGTCTCGACAGGCGCTCGACGTCGTTGGACATTGGAAGAAAAGCAGCGAATCGTCACCGAGAGCTATGGCGGGCCACGTCTGGTGTCGGTCACGGCACGACGTAACGGGCTGTCGACAAGCCAATTGTTCACGTGGCGCCGGTTGGCGCGGGAAGGCAAGTTGAGCGGGGATGCCGCGCCGGTGCTTGTTCCGGTTGAGATGACGCCTGCGGCGGCTCCGATCTCGAGTGGCGCGCCACAACCGGTGTCTTCACCGCCTGCGCAACGTGCACGGGCCGGCATTATCGAGATCGAGCTTGGGGGCGGCTGTCGCGTGCGCGTTGACCGGGACGTGGACGCGGAGGCGCTGCAGCGGGTTCTTGAGCTTCTGAGACGGCGATGATCCCGATCCCGAGCGGCGTCAGGGTCTGGATCGCCACCGGCCACACCGACATGCGCCGCGGGATGCAAAGCCTGGCGCTTGCGGTCCAGGAGAGCCTGAAGCGCGATCCTCATGCTGGCGATCTCTACATCTTCCGGGGTCGCCGCGGCGATCTGGTCAAGATCCTCTGGCATGACGGGCTGGGCATGTCGCTCTACGCCAAGCGCCTGGATCGCGGCAAGTTCATATGGCCTTCGGCGTCGGACGGCGCAGTATCGATCTCGGCGGCGCAGATGGGTCCAGAAACTAAAGGTCCCAAACGTGAAAATCCTAAACATCTCGAATTTTTCAGAAGGACTCTTGGCTGTCGATAGCGATCGCGCCGACGCGTTTTGTTCGGACGACGCGATCCTCTACACTTTGCGACAAAAGCCGGCTCGCGACCGTCTGGAGGTCGTCGGCCGCCCGCTCTCCTTCGAGCCGTACGGGTTAATGATGCGCCGTGACGACTCTGCGTTTCGCTTGGCTGTCAACAAGACGCTGGCCGAGCTCTTTCGCTCGGGAGAGATAACATCTCTCTACCACAAGTGGTTTGACCAATTTGGAATTCCACTGAGCGAGAAGCTCGAGACCGTTTTGCAAGCGCAAGCAGTCCCTCAATAGCGGCTGGGTCGAATGCTCTCCTACAATTGGAACTGGAGTATTCTCTTCCAGCAGCCGCAGCTTGGATGGCTGCTGGAAGGTCTGCGTCTCACAATAGTCATGGCGGTGGTGAGCTTCCTCCTAGCGCTTGCGATCGGAACCTTAGTCGGTACAGCCCGCACTGCTCGATCGAGAGCGGTGCGTGGAATAGGCTTCGTCTACACAGCTCTCTTTCGGAACGTGCCATTGCTGATCCAGATGTTCCTGTGGTTCTACGTCTTTCCGGAGCTCCTGCCCTCAAATCTTGGACGCTGGGTGAAGCGGGATTGGGCGTGCTTGTCGTCCCTTATGGCGATCGATACGTACGGTTGGTCATCTACGCTGGAATAGGACGGGATCAGATCGATGCGGTCTTGAGCGCTTTTTCGGAGATAGGCCAAAGCTTAGAGGCGAAATACCCCGATACACTGTCGACATCCTAAGCCGCGGGCATCGTGCGAAGCGCGTGGGACGCCGACTGCCCACGTGCATCGATCACGGTCCCGGCCGCGTTTGAGGCTAGATCACGTCGAGGAACACCGACCAAGAAATAATAGCGGGATTATAGCCAGTGTTTTGAGGCCTAGCACCATGGCATGAGTTGACGTATGAAAACTCGTGCGATTGTAGCCTGGAATGTGCGTCGGATTCGCGTGAATCGGGGTATCTCGCAGGAGCAATTGGCTTGGAAGGCCGGGATCGACCGCTCCTACATGAGTAGTCTTGAGCGGCAATCGAAGAACCCGACGATTGATCTTCTCGACCGCATCGCCGAAACGCTGGACGTGCAGTTGTCCGAGTTCTTTGTTCTGCCGCCCAAAGGTGCTAGGTCTCCGAAGACCTTGCCTAAAAGCCGCAAGCCAGCGGGTCCACGTCGCAAGAAAAAATAGCGAATTTCAACGGCTTCTACGTAGCCAATTGAGGGACTTAGAACACCAATTTCGCCCGACAAGCCTTCTTTGCCGGCCGAACAGGGCTGTGATTAAATTGGAGTGCGTTTCACAGCACGGGAGTGAGTGACGACTGGTTGCCGGATGCAGGTTCGCGAAATGCATTGGCGGGCGCGGTCGCATCGGAAGAGGAGACTTCGATAATCGCAATTGCCTCGACTTTTTCAACCATTTGTACGCAGCCGATTGACCACGGCAACCGGGTTCATCCCCACTGGGGCGATCTTTCGTAGTCCACGTGTGATGTGTCCGGAGGCGCAAAGGCGCGGAGATTACGCCTCATCAGGCAAGTCTATTGGAGCGCCAATTGAGCTTGAAGAATATCTGATCGATTCGCCGTGATCTCGGGATGCCCCGGCTGTGGGAAGTCCACGCTGCTGACCGAACTCGGCCGACGCGGCTACGCGACGATAGATGAGCCTGGACGCCCGGTCGTAAGGAAGGAATTGGAGTCGGGCGTTCCCGCGTTGCCCGGGACAGGTATTGAAGCGCGCCTGCACAGTGCGTTTGATCTTTCCCTTGAAAACCTGACGCGAGCGAGTGCGTTCGACGGCTGGGTTTATTCGATCGCGGCCTGATCGACGCCGCAGCGGGTCTCGAACGCGTGACAGGCGAGCCGGCGACAAGGAACTCGGACAGGCACGCCACTATCATCGACGCGTGTTCATCGCTTCCGCCTTGGCCGGCCATCCACGCGACCGATCAAGAGACGCGTCATGATTTCGAGGATGCCTGTCGAAAACGAGCATCTTCTGAAGGTTTTCCCGATGCTCGGCTATGAAGTGGCACTACTCCCAAACTCAGCGTGGTGGAAAGGGCCGATTTCGTTCTTTGAGTGCCGACGTCCAACGAACATCACCAATTATAAACACGTGCAGTCGAACGGAAAGTCCATGGCAAGGGCCGCTATGGCGAATCAATTGTCAGCCTGCTGCCGTGAATCTGCCGAACGGGCACTGAAAACGGATCGAAGTCCTTCAGGCAACGCACGTTCACTGCCCATCCGTCGAACGGCCGAATGCCGGCTTCGCGTTCTGCTGCGGTGGGCTGGCTTGGTTTGCGGAACGGCAAAATACCGCAAACCGGGCAAAAATAGTCAGCCGCAGTGAATAAACCCCAGCGATAGACCGACAACTCCTGGAGGGGCGTCAGGAGCCGGAAGTCGCCCTCGGCGACGCGATAAATCAGCGCGCCACGCTTCGAGCAGATAGAGCAGTCGCAAACCCGCACATGGTCGATATCGGCGTCGATCTCGAAACGGACGGTGCCGCAGTGACACGAGCCGGTGTACGTCTTCATCATCGGCGGTTTGTCTCTAGAAGCCCGACCGAAGATAGATCAACGGATGGGGCCTGACAAAATCTCGTTGATCCTGTTCGCAAACACATAATAGCCGCAACTCCGCCAGCAAGTCACGGGCGCGGCGCGCTGATTGGCTCCTGGCTTACTCGCTCGATTGGAGTCGAGAAGAACTCGGGTGGAAGAAATGCCAGTCGTCGCCTTGAGACACACACCGTCTAAAGATACGCCCGCTTCAATGGCGAGGTCATTGGTTAACCAGTCTGGGAAATCGAGCGTGAATGTGCGAACACTATCCGTGTCTTCGACTGAGGCAATCTTGGCAACGCTTGTACAATTGTCGCAAACACAGGATCCCCCCTCATCCCGTTGACATCACTCGCTAGGTCGCAGTCGATCCTGGCAGGCCGTCGAGGGATATAGCTCGCATCAGACGGTCGCATACGGGGCCAGGGGGTCGCCTCTGATCGAGTTGATCCAGGGGAGGGCATGCATTTCGCAGTTGAGCACGCGGGTCGCCTAACACTTTTTGGATGGTCCACGATCCGCTCGCCGTCGGCGGCGGACATCGTTCGTCCGCTATCCTCCAACCCGCCAGACAGCCAATCGATCCAGAGCCGACCGTCGGGGTTGAGCATCACTCGCCTGGGGACGAGTCAGTCTGCTGGGCATCCTCCGGGATTTCTTGCCGCAGTTTCGGCCCTTGATTGAGCCGGCGGCCCAATGCGGCAAGGAAATTATCATAACGCGCTCCGGCCTGTGCTCTCGCGGCCTTGGCGGCGGGTTCGGGGAGTGATGGTGTTGTCGTGAGCCAGAAGCGGATGAAGAGAGCGATAGTCTCGACCGAAATCCCGACATCCCGCTCAAGGCGCGCGATCCGGCGGTCGATCTGGTCAAGACGCTTGGCAGTAGCAGCCTCTCGCCGTTCATCGGCGTCCGGCGACAGAAAGGAAGCGATCGCGGCTTCCGCGATAAGCGACAGCGACTGCTCGCGCCGGGCGGCGTAGGCCGATAGCGCCTTCATGACATCAGGATCGAGATAGACCGACAGCTGAGCCTTCTTTTTTGTCCCGATCATGGCTACCTCACAATCCGAGATCGTCGCCGGGATCGAGGGAGGCTTGGCGCGCCACGCCCTGCATCATGTCGTTCATGCGCCTGATCCGCGGGACATCTTCATCGAGCTCATCCACGAGGTCCGAAGCGAACTCGTTCTCGAGTGGTTCCTTATTCTCCACCGTGTCTCGATCGAGTTCCGGCTGCTGCCTGCGGTCGGCGGCCTTTGGATCTTCGTCATCCGTCTGGTCGTCGTTCAACGTCTCCAATGCCCTTGGGCGCGGCGGCAATGGCCTTGAGCTCCAATCGTCCAACCGGCCGCCATTGGATTTCGTCAGCATCGGCGGCGCCATGATGCGCTCCTGGAAACGTCTATCTTCGTAATAGCGCGCCTTCTTCGCCCGAATCGGATGGAGGCCCGACATCATGACGATCTCGTCGGAGGGCGGGAGCTGCATCATCTCGCCGGGCGTGAGCAGCGGGCGGGCGGTCTCGGACCGCGACACCATGAGGTGGCCCAGCCAAGGCGCCAGCCGGCTGCCGGCATAGTTCTTCATCGCCTTCATCTCGGTCGCCGTGCCGAGCGCGTCGCTCACGCGCTTTGCGGTGCGCTCGTCGTTGGTCGCAAAGCTGACCCGGACGTGGCAGTTGTCAAGGATCGAGTTGTTGGGCCCGTAGGCCTTCTCGATCTGGTTCAGCGACTGAGCAATCAGGAAACTCTTGATGCCGTATCCGGCCATGAAGGCCAGCGCAGACTCGAAGAAGTCGAGCCGGCCGAGCGCCGGGAATTCGTCGAGCATCAGGAGGAGCCGGCGCCGGCCGGCCTTGGCTTGCAGATCCTCGGTCAAGCGGCGGCCTATCTGGTTGAGGATCAGACGGATCAGCGGCTTGGTGCGATTGATGTCGGAGGGCGGCACGACAAGGTACAGCGTGGTCGCTCGCTCTCCGCCAACGATATCGGTAATCCGCCAGTCGCAGCACCGCGTCACCTCCGCCACCACGGGATCTCGGTAAAGGCCCAGGAACGACATGGCGGTGCTCAAGACACCGGAGCGTTCGTTGCCGGACTTGTTCAGCAACTCGCGGGCAGCGGACGCGACGACGGGATGAACACCGGCCTCGCCGAGATGCGCGGTTCGCATCATTGCGGCAAGCGTCGTCTCAATGGGCCGCTTGGGATCGGACAAGAAGGCTGCGACACCGGCGAGCGTCTTGTCTTCCTCGGCATAGAGGACGTGGAGGATCGCGCCGACCAGCAGGGCGTGACTGGTTTTCTCCCAATGGTTCCGCTTCTCGAGGCTGCCCTCCGGGTCGACCAGAATGTCGGCAATGTTCTGGACGTCGCGCACCTCCCACTCGCCGCGGCGCACCTCGAGCAACGGGTTATAGGCCGACGACTTCGCGTTGGTCGGATCGAACAGAAGGACACGGCCGTGTCGGGCGCGAAAGCCGGCAGTGAGCTGCCAGTTCTCCCCCTTGAGGTCGTGGACGATAGCCGAGCCCGGCCACGTCAAGAGCGAAGGGATGACGAGGCCGACGCCCTTGCCCGATCGCGTGGGTGCGAAGCACAGGACATGCTCCGGTCCATCATGGCGAAGATAGGTGCGCTCGAACCGGCCGAGCACCACGCCGTCGGGTCCAAGCAATCCAGCCTGCTCGATCTCCTTTGCCTTCGCCCACCGCGCGGACCCATAAGTCTCGGCATTCTTCGCTTCGCGGGCGCGCCAGACCGACATACCGATCGCGACCGCCGCAGCGATGATGCCGCCGGATGCCGCGATGAAGGCGCCCTCGGTGAAGATTGAGGGCGCGTAAGCATCGTAGGCATACCACCACCAGAAGAAGGCAGGCGGAAGGTAGAACGGAAAATGGAGCAGCTCGAACCAGGGCTGCCCGAGCTGCGGCTGAAAGCCGAGGCGCCAAGCCGTCCATTCCGTCGCGGCCCAGATCGTGAGCAGGACGATGCCGAAGACCATGATGACCTGCCCCCAAAGAATCTTGGTCGCCGACATGGCGGCCGCCCTCTCCTGACGTCGGTGATTGGAAGGATCACTCACAAGCCGAGCCCCCGGTTGCGCCCAAAACCCCAATCGATGCCGCCATCCGCGCGCGCGACGCCAGAGACATGCCGGCCGAGCTGTTTATCGAGTGAGGGCGTCCAAGGCACGAGCTGGAAGCCGAGACCGTCGTCGATCATGGCGAAGCGGCCGGAGGCGAGCGCGAAGCGCTGCCGATAGGTGCCTGCCACATACTCGCCGCTAGCCGACGGGTTGAACGGCTGACCGGTCTCGGCGGCGAGCTGCTTGCCGAGATCCTCTAACTCCCGACGGCGCAGCGTGCCGATAAGGTTTTTCGCGAACACCAGTCCACGCGCCTGGCGTTCGGCGAGCCCCTGCCCGATGAGCTGCTCGGGCCGCCGTTCCATAGCGTCGCGGACCTCGGCGCCGAAGCCGCCCTGGCCAAGCGCCACAGGGTCGCGCGCGACGGCCTGCCGATCGAGCCATGTCGCGCCGCTCGCGGTCACCTGCGCTTCGATCGAGAGATCGGAGCGGACGGCAAGCGCCACGCGACGCTGCCCTCTTGCGTCATCGAATTTGCGAAGCTCGACGATTGAGCCTGGCGCGCTGTCGCCGGCAGCGTCGAGGTCGGGCAGCCGGATGTGGTGGGTGCGGCCGTCGACCCCGTCGACCACGGCATAGGCGGTCGCCTTGAGCTCGTCGTCGAGACCGCGATCAACGAGACGCCCGATGACGGGGACGTCAAGATTTTCGCCTGATAACACGTAACTCGCGCTCCCGCGCTCGATGCCGCGTTCGGTCAAGCTGCGGTGGATACGCTTGATGATGTCGCCGCGTTCGCCGAGCTCGCGCAAGGTCGTTTCGGCGGCCTCGTCCATGGACCATTGGCCGGGCCCGAGTTGATGAGCGAGGCCAAGACTTTCCAAGTGTCGCAGCCGGCCAACCTTCAACGCATGGAATTGATCGGGCTGCTGCTCGGGACGCGGCGCAAGGTCGATAACACCGTGCTGGTTTGCATCGCGAACAAGCTGGCGATCGAGCTGCGTCCAGCGCTCGGCTCCGATCTGGCTCTCGAGCGAGCGACGAATGTCGAGATCGGAGCGCAGTCCAAGTTCCTGGGTGACCAGGTCCTGGGCGCGGGCGCGCATCCCTTCCTTGATGTAGTCGCGGGAGATGACGAGGTCTTGGCCGTCCTCTGCGACGCCGCGCACGATGATGTGGACGTGGGGGTGCTGGGTGTTCCAGTGATCGACCCCCACCCAGTCGAGCTTGGTACCCAGATCCACTTCCATCTGGCCGACCAATTCGCGGGCGAAACCCTTGAGGTCGGCCATGTCAGGCGCGTCCTCGGGGGAGACGATGAAGCGGAAATGGTGGCGGTCATTCTGACAGCGCTCGGCGAAGGCCTTGGGATCGGCATCCTCGGTGCCCGGGCCGAACAGGTGGGCCTTCTCCCCGTCCCGGGTCACGCCTTCGCGCCGGAGATAGCCGAGATGCGTCGCGAGCGGCGCCGACCTCGCCCTGTGCCGGACGACCCGGGTCTTGATGGTCACCAGACGCGAGCGGCCGGTGAGCAGACGGTTTGCCCGCACGCTGGCGGCTCGGCCGCGGCCGAAGCGCGAATGACGGTGGCTGACGAGCTGGCCGGCTCGCGAAATGCCGCCGCCAGCGCGTTGAGCGGCGGCAAGCGCCTGGGCGATGAAGGGCTTGGCCCGCTGGCTCCTCGAGGAGCGGATGCGGCCGGGCCGTGGTTGAAAATCGCTGTCTTCAGCCATGGCCAGCCTCGACAATGTGCGGAATGCAGAATCCCTGCAACGGGTTGATAGTCGAGCGCACATTGCGCGCCGAAGCCGCACATTGCGGACCCGAGGAAAAATAGCAGCACAAACAACCAACCGACCGAGCCGCACATTGCGGCCTTTTATCTCGCCATCGTTCGGTCGGTACTCGCGGAAGCCCCCACTGTTTGCGAGTGTTTGCGATAGCGATCGTTACGCGAAGGGCCGAGACACCCGTAGGGTGGCTCGGTGAGGAGCGAAGCGACGAGTAGAGCGCGGGCCGAAGGCATCGCCCGTATGACTGTGTTGCAGCGTTTCGAATGCAAACCGAATGTTCGTCAAGGGGCGCCAGCGAACCTGGAAACTGACAGCTGATATCGCGAGCTGCCCGATGTGCAGCCGCCGCAACAAGGGTGCCTGCAGACGTACCGCGATCCGCGCATTGACGTTGAAGATGCCGTGCAGTCATTGCGATCGCCCCATGGCCGAGAGCGCGACGAACAGGCCCTCCGACTGCGGCGCAATCGCCGAAATATCGTGCACCGTAGTGCCGACTGAGCCGCCGTGCGCGGGTTGATCGAGCGCCGCTCGCGCGCCAGGGGACGGCCCGTCAGCGTGGTCGAAGAACAGCGGCGCCCGCGTCCAGGATGAACGAGAAGAAGCCGCGAGGAGAAGAGGTCCTGGCGCTCCCTCCGCGTCGACAAAAGGGACGATGGCCGCGACATAGGCTGTCGTCTCCGCGGGCAGTGGACGGTGTCTATCCCGAAACTCCTCGTAGCGGCCGGGACCTGCATTATAGGCCGCGAGAAAGCCCGGCGAGCCGTAACGGTCGTGCAGTTCGCGAAGAAAGGCGGCGCCGGCGAGGATGTTGTCACGGGGATCGAAGGGATCGCGCCCGAGACCATAGCGCGCGCGCATGTCCGCCCAAGTCTTGGGCATGAGTTGCATCAGGCCGAGTGCGCCTTTGGGTGAGACGGCACGCCGATCGCCATTGCTCTCGACCCGCATGACGGCTCGTATCCATGCAGCCGGAATGCCAAAGCGCTGCGCGGCCTCTGCCACATGAGATGCGTAGTGATCGCTCGCCGGTTGACTTCGTGCCGGTGCTCTCTGCCCGGACACTGCTGCCGTTGGCCCGCCAATCACCAGCAGGCCGGTAAGGAGGAGAACGGCAAGGCTCGCCCTGTCTCCGCCATCATGGCGAGGCGTCTTGCTGCCTACCGGCGGTGCGCACGGACCACCGGTTTGACCGCCGCTGTGCGTGGCGGCCGCCCGACGGTTGCGTGGACCCGAGTTATGAGAGGGCTTTTCCCCGAACAAGGGGGTGGACCGTTGATGCGCCTGGTTGGCGGCACGCGCGACAGGATCCTGCATGCAATCAGTCCCGCTCGGCGCGTTGGGGCTGACGATTCCAGTTCAGCGTCCAGGCCGCTTTGTCGTTGCCCGACTGGAAGAGATTTGCGCGGATCGGCCGCGGCAGCGCCGGGTCGTCGATGACGAGCGAAACGTAATCGCCGGCCTTCTCGCCGGTCCGCTTCCAACCTGCGCCGATCTCCGGGCCATCGGCATCGCCGAGGCGGATACGGTAGTCCGGCGCGTTCTCGGCATCCGAGGATTCGGCCGGGACGAGGGTGAGAATCCGCTCGAAGAACAGCGTTTCAACGCGACCGGTGAAGCCGGACTTATCGCGCGTGAACTGGCCGATTTGTGCCATGGGAAAGCTCCTGGGTTGCTGGGTTGGAAACGGGTCAATGAGTGGCGGCGCGCCAGACGAAACGGCCGTCGGCGGCTTCGTCCGTCCAAAGCGGGACTGCGCGCGCGACGATCGAGCTGACGGGGAGCGCGCCGAAATAGCGGCCGTCCAGGCTGTCTGGGACGGTCGGGTTCATGAGAAAGACCTCGCCCGGTTCGAGGGTATGGCAACCGCTCCAACGCGGCAGCGGACGGCCGCGATGATCGTGCTCGTGTGCGGCGCCGACATCGACAGCATCGACCGTGATGGCATCGCCCGACCGGCACACGGTTTGCCCGGGCAGCGCCATCACACGCTTCAGCAGCGGCAGACCTTTTGGAAGAAAGCCGCCATCGGCAAGGAAGCTGGCGATCGGTTCCGGCAGCCGTACCGCGACCAGTTCCAAGTCGCGCAGCTCTCCGAGCGGATGCAGCGCGTAGAGCCCTATTGGCGTGCTCGCGGTAGCGTTCCAAATCAGCCGCGGCGCAGGATGAACGAGGGCCAGGGCGCCGGCGACCAGCGCCGCAAGGTAGGTCAACATGAGATAGCCGAAGCGGGTCATGGCGTGACGCTCCGGCGCTTGAGCCAGGCGATATGCTGCTCGCGCGTGTAGGCGCGCGGCACATGGTCGGCGGCGAGACGGTTGTGGAGATGCCGCCAGTATTCGGGTGCGGCGTCAGCCGGATCGATGGAGAGCGCCTCGATGGCGTCGATGGCCTGCAACACGCGCTCGACCTTCGGCCAGCTATCAACGCGCAGCAGGATTTCGCCACCGGGGCGGACGAAGGGCAGCGTCTGATAGCGCTGCCCGGCTTCCACGGCACGCACGATGTCCATGCGCGACACCACGGTGCCATAGTCGTTCGATGCCCAGCGGACGAAGCCGAAGATGCTGCCCGGCTCAAAGCTCGAGATGCTGCGGCGACGGTCGAGAATCTTCTCCTCCGCGCGGCGGCCGAAGCGCAGCCAGTGCTCGATCCGCTTCTCGATCCAGGTCAGCTCGACATGGGTGAGCGCGACATCCCGTCGATGCGAGGGCGGCACTGCACGCGGCGGCAAGGCTTCATTGTCGTTCATGACGGTTCTCCGGGGCGTCAGCGGGGAACTCTCGCGCCAGCAATTCGCGCAGCATGTCGGCGACGGTCACGCCGCGCTGGAACGCGGCGACCTTGATGCGGCCGCGCAGCGTGGGCGTGACGTCAATCGTCAGGCGCGCGGTGAATGCGGCAGCATCATTCACGCTGCGTGGCGGCGTATCACTGGCTTTGATCCAGCTCTCGGCATCGCCCGGACGCGAGGCGAAGCCGCGTTTGATAGAGCGGTCGCTCATGGCGCGAACCTCGCAACTTCTGCCGCGAGCGCGGCGATCTCGCGGGCGGCGGCGCTCTGCTCGACGAACTCGAAGACGAGCCGTCCGGACTGAGCGGCGTCGGCGAAGACAACGCGTTGGCCGATGGTGCTGGCGAGCACCGGCGGATCGTGGTCGGCGAGAGTTTCGGCAGTCTCGCGGGCGATGATCGTGCGCGCGCCGCAGCGGTTGAGCACAAAGCGAGCAGGAAGCTGCGGACGATAGATGCGAGCCTCTCGCAGCAGAGCGAGCATCTCGGCCGAGGCCCAGCCGTCGAATGGCGACGGCTGCACGGGGATCAACACGAGATCCGCCGCCAGCAGCGCCGAACGCATCAGTCCCGCGACGCGCGGCGGTCCGTCAATGACGACATGATCGGCGGTGCGTGCGATTTCCGGCGCCTCGCGGTGGAGCGTATCGCGCGCGAGGCCAACGACGCCGAATAGCCGTGCGACATTCTCCCGCGCACGCTGCTGCGACCAGTCCAATGCGGAGCCCTGGGGGTCAGCGTCGATCAGCGTCACGCGCTTTCCGCGCAGCGCCCATACGCCGGCGAGGTGCAGGGCGAGCGTGGTCTTGCCGACACCGCCTTTCTGGTTGAGCACGGCGACGATCATCGCATGCCTCCCGTCTTGCGACCTGAAAGCGGCAGAGATGGTTGGCTTGGGTGCTCGGTTGGCGGCTGAGCGCGGATGTCGGTGTTATCCGCAAGACGCGCGGCCCCACTACAACAGTTAGATTCTAAGTTAGACTCTAAGTTAGGGCAGGCGATCGTGTTTCCTGGCCAAAGCGTTAGCTGTGGTTTGCACTCCCGGAATCCCGATACCGGCACGCCCGGAGTCCCGATAGTGTGAACGCCCGAAGTCCCGAGCTGATTCACAGCGCCGTCCACAGGAGCTGTGAATGACTTCGATGGCAGGATGCGCAATAGCTCTCGGCGTTCCCTGCGTTCGATGCTCAGGCAGTAGCCTGGCAGCGGTTGACGTGCCGCGATCCGGCGGAGATCAAAGGCGAAGTCTGCAGGCTTGGCGAGGCTGCCGGATTTCTCATGGAGGTGTGCGACCTCGAACAGCCAACCTCTCGGCTGGCGGCCAGCATGCTTGCGCGCGACGCGGTAGAGCCAGCGCTCGATCCCACCAGTCAGGCTGAAATAGGCCGGATCGATCGTGAGAACGAGTGAGCGATCGATGACGCCGCGATAGAGCCAGTCGGGAAGGACGAATTCCATTCCCTGCACCCGACCGTCGCGCGTCGCGCATTCCTCCCATTCGTTGATCCATGAGAACTGGTGGCGCCGCCAATGCTCCCCCTGCCGGATGCTGGTGCGGATGACGGTCGCCTGCAGGCGGGCCAATGCCCCCTTCAAGAGCTTGTAGTCGCGGGCGCCGGTCTGCCGGCCGACTGCGGTCAGAAGCTGGTAGGGTGTGAAGCGCAGGAAGCGCGAGGTCTTCAGACCGAGGTTCTCGGCCTCGACAATCTGGCTCGCCGCCCAAATCAGCACGTCGGCATCCCAAATGGTCGCCATACCGTGCTCAGGAACTGCATAGACTTCGACACACACGTCGCCGGTCTGGTAGAGGATCGGTCTTGTTCGCTTGGCCTTGGCGAGCGAAAAGAACGGGCGCTCCATCAGGTCGCGTTGATCACGCGGGCTGGCATCACCGGTGGCGACAACGAACGGGTCGAGCTTGCTTCGCTCGCTGGGTGTGATGAGGCGACGCGACGACATGACGAGCGTTGCCTTAGCGATGCGCGTTGCCGGCGGCGCGCGCTTCGAGGTAGCGCGGATCCGACGTTGAGCTGCAGGCGGCCTGATCGGCCCAGGCTTCGAGATCGCCGATGGCGTAGACAACGCGGCCGCCGAGCTTGCGAAAAGTCGGGCCATTGCCATGGCAGCGATATTTTTCAAGCGTGCGCGGCGAGATGCCGAGGAGGCGCGCGGCCTCGGGGGTGCGCACGTAACGGGTGGCGAGTTGCGCAGGCCTGTCGAGCATGGGAGATCTCCGTCTTGCCTCGAAGTGCCGCGGCCAAGTCGCGGCATGTCCGGGCCAGAGTGGCGGAGAGTTCAGGCGTTGGGGGTGGACGAAAATTGACGTACGTTTGTGTCCCCCCATCGTCGCAACCAGGCGAAGCCAGGCGTACTACCGGGGCGCAACTAACTCATCAGGTCGATGGCTTGAAGGAATCGGGGAGCCGATCAGAGGCCGCGTAGAAGTTTCAGATAGCCGCGCTCGACCAAAGCGATTGAATCGTGAATGAGCCGGTTCGCCTTGCGGCGGGCATGAGAATCCTTCCACTCGACCGAGCGGCGCTGAGCGTGGTCGGAGGCGAGCACCTTCGCTGCCACGTCTCGCGGGCCGCCACCCAGGTCGTGGACGTCGAAGGCGTGCAGGAGCTGAATCAGTCGCCGTTTCTGAAACGACGTCAGCCGCAGCGCCGCCGGGAGAAGACCGGTGCGCTGGCCGCTGAGGCGACGCACGAAGTGTAGCGCCACGTCGGCCCGCAGTTCGCCCATGCCGTCGAGCGGCACAAGCACGGCGGGACGGCGCGCGGCCTGCTCGTCGCGCAAACTGACATGGAGCTCACCCGAGCCGTCGGCGACAACCAGCTCGCGACCGTCAGCATCTGTCCGCCCGACGATCGACAGTCCGAAAGCGTTGCGATCAATCGAATGAACGGTCTCGAAGTCCGGCGGCGCGGGCGTCAGGATCAATGTTCCCGGTGATGCCTCGGGCAGCCAAATGGCTGGTTCGGGCCAAACCGGAGAGGCGGGGTCATGGGCGACACCGCAACCTCCATCGACGTGCGAAACTGGTTCGGATGGTGTTGGGATCGGATTCGCCGCGCGCGATCTGTCGCTCAGTGCGGGCGAAGTCGCGGCGGTAGTCGGCATTGCGACGAAGGAATTCGAGGGCAAAACCCGGGCGCTCAAGACGATTCAGGCGTTCGATGGTCTCCGGCGAGCGCCAGTACTGGGTCGGCATGGTCTGTCTTCTCGTCTTTTTGTTCTGTGCCCCGCACCACGATCCCTAAAGACGCTACAAGAGACCAGACCCGGAGGTTGCATCACGCGAGATCGCAATTTGCGTGATTGGGGCGCAAATCACTGCATCCGCGGTTCCAAAAGGCCCTGATATCCGGCTTCCACCATCCATCGCGCGCGGGCGAGATGGCTATCATGGACATTTTTGGCACGATCTGGTTCGCGCGTGGGGTCGAGGCCGAAGATCACGCTGACCACCTCGCGCCAGTCGGCGCCCTCCTCTTCGGCCATCAACAACCGAACGTAGATAGCAAGATGTTTCTCGTCATAGGCGTTGACGCGATCCGTTATTGGCGGCCGGTCCTGGAATGGCGCGCCGTTCATTGCAATTGCCCCTCAGCATTGATGCAGCGATTAGAATTCATCTAAGCTCCAGAACTTTGCAAGCTGGGAAATCGTCACACTCGAATTGTGCCGTGATGCGCAGATCGCATCGCGGCGCTCCCCGGAAGCGGCACACCAGGGCCTAGCCAGACGATATGAATAGCACAGTGACGCACGAATCGGAACGATCGTTCCTGGAACGATCATTCCGATGTGAGTTCCCTTGTTGCCATGGATCTCAAGGAGGTCATGGCGGTCAATCTGCGTCGGATACGTCATGTGAAGAAAATGACGCAGGAAGAGTTGGCCGATGGCGCTGGACTAAGCGTCCGTTACGTCGGCGCAATTGAACGCGCAGATGTGTCGGCCAGCGTGACCGTGCTTGGCCGAATCGCGGAGGCGCTCGGCGTCGAAGCAACCGATCTCGTCAAGCGAACGACGGTTCATTCCCATCGGGCTCGATGACGCGACAATTTTGTGCCCCACCGCAACACCGGCACGTCGTGAATCAACTCCGCATTGCCTCACGCATAAGTTGATAGTCGGCTTTACGTAAATCTGATCTGTCTCCAAAGCGCATGCCTAGTTCAGAAACGGACGAGCATGCTGGGGAGATGGAGTAGGCCTCATGACTCTGTACGAGCACTTGCCAGCCGACATTCGCGAGACAGTGGATGCTCTGGTCACGGAACTCAGGCCGCAACCTTGGCCAACGCGGTTCTTTGCGCTGATTGGCCTGCTCGGAGAGAAGTTGGAGGCGCGGCGCGAGGCGGAGCCGTGGCATCTGATCCAACAGTGGACCGGCATAGTGACGGCAACGATGGAGCACTTGCTCCCCGACAGTTCGGTTGTCGAATGCCTGGGACTGATGAGCATTAGTTTCAACGACCAGTGGCGCGCTCAGGCGCTTGGCCAGATCGAACGGGATCCCACAGTGCTGGATCGTCTCGTCGCCATTTGTCCGGACTGGGAAGACATCGTCGAGAGCGTGATCGAGGCCAACCAAAGACGTCCAATCAAATCGGCACGCGGCCGCTGATCGGCATCGGTTACGCCCTTGCCGCTTGCGCCGTCACGGCAAACGAGGTGCCTTCGCGCTTCCTCAGCGTGGCGGTGCCCCGCCCGGGCCAGCCGGGCGGGGCATTGCGGATCGGCTCAGTCGCCGTTGCGACGGTTGGGGCGAGACCAGATCAGGCTGAAGCCCTCGCCCTCTTCATCGGCGAAGAGGTTGGCGAAGATCGGGGCGGTGAAGCTCGGATCGTCGAGCTTGAGGCCGAGATAATCGCGGCCTTCGTTGGAGCGCTTGGACCAGGCGGCCCCGATCTCGACCCGGCCGACATAGATCCGGTGGCTGGGGGCGTTGTCGCCCGAGCGGCTGGTTTCGGGGACGATGCGGACGTTCCTCGCCTGGAGCGAGAGAGTGACGATCTCGCCGTTGAACTCGTTGTTGCCGGTCTTCTTGAAGGTGCCGATGGTCGCCATGGTAGTTCTCCTTGATCTCTGTTTTCGAGCCCGCACCTTGCGGCCTCGATGGTGATCGACAGGCCGGAGGCGATCGACGGCGCACCCCGAAGGGGCTGGACAGCAAAGGAGGAACTTTCTTGTCTCGCGCGAGGAATGGCGGCGCAGCCGGCAGGGGAAGAAAGTTGTGACGCCGCTGTTGCGCCAAAGGCGGTCGAGGCTTCAGCCGTCCTTCGGCCAGATCCATCCATCGAAGAGGCCGTTGGTGCGCTCGATCCAAACAGAGCTGACATCAAGGAGAACGTGGCGATTTGGGAGCCCACCGAGAGAGCTGGCCCAACGAATCCAATGCTGCTTAGCCCTCTGTAATCGAGACGGACGGATCTCCGCTTCCGCGATCGCGCGTCGGCAGCACGCCCCATTCACGAGAGCGGCTGGCCGTAGTTGTGATCCGTCACCGTTTGGTCGATGCCGCACAACGACTGCCACGAAACTGCCACTCTGCGATGATCGGTCGTGTCTCGATGCTTGGCCGCTCTGTGTGAAGCTCACAGACTAGAATGCGAGCACGCTGGATGTCTGATCGAGTCAGCCCCTTCCAATGGACGCTGCCGGCTTGCGCCAGGCCTTCCCGCCCCTACAGGGGTTACGACAATTCGCCGCGCGGACCCAGAGGAGGATCTCGCGCAAATGATGACCGCTAAGAGCTCGAGTGAGAAGAGAACCGGATGAGCGACAAAAGCGATCTTGAAAACAGAGCCATCGAAGCGATATGGAACTATCGTGAGGCCTTCGCCGTGGTCGGCCGCCTGGAGCGAAAAGAACGTTCCGCGCATCGAGCGGTGACCAGGATACTGCCTGAATTGGGGCGCGCCTTACGCAGCCAAGACACGCGGTGTCTTAAGAATAGCATTAAGATCGGCTCGGCAGCTGTCTCGCGGCAGAACGAAGCGTGGGCCAACCTAACTGAGGCGACCGCACGTTTGGATTCAGCCCACTCGACTTTGGCCGCCCTCGAGCGCCAACTAGGATATCTTCCAAAGGTCTCAAAACCACGAGATTCAGGCTAGCTCAAAGTATGCCAGGACGTCGAGCTGCGCCTTATCCTAGGCGGAGATTTTCTGCGGCTTGTTTGCCGCTGCGGTTCATCACCAGCTCGTAGCTGACCTTCGCGCCTTCAACAAGCGAGGTATAGCCGGCCTTCTCTACCGCCGAGATGTGCACGAAAACATCGTTGCCACCGTCGTCCGGCGCAATGAACCCATAGCCTTTGGTCGGGTTGAACCACTTAACAGTCCCTAACGCCACGTCATTTGCTCCAAAAAGAAAAAACACCTTCCCATCTAAATCATTGAACGAGCCGATCGCAAGTCTCCGCGCGAAAGCGGCTCGATGGGATCCGTTGTCCCGCCCGTTCGTAGGTCTTGGACAGAAGAAATAGAGTGCCCCACTCGATGAAATGAACGAGCACGCTGAAATCGGCCGGCATTCAAGAACGACGAGGCGAAGGTCACATTTTCTTCGAAAACTCCGTGCTAACTGTCGCCTGCTTGTCGCGGCCGGATGTACGTCGTGGCATCACGGGAGCCCCGGCTTTCATGCCGGGGTTTTTCGTTTCCGGCGCGAGAAGCAGCTTGACCGGATAGGCTCGTCAAATGGCGCAGCCCACTGCGACAATTCGACTTGGATGCGTAAGAATCATCCGGAGCGGCACAGAGCGAAAAGCCGAATAGCAGGCAGATATGGCGCAGAATATCTACGACAATCCCGATTTCTTCGCTGGCTACAGCCAATTGCCCCGGCAGGTGCATGGGCTGGACGGCGCTCCTGAATGGCCGGCGATCCGGGCCATGCTGCCCGATTTGGTCGGGAAACGTGTCGTTGATCTCGGATGTGGCTTCGGCTGGGCCTCGCGCTGGATGCGCGAGCAGGGCGCGGCCTCGGTTCTGGGTCTCGATCTGTCGCAGAACATGATCGAGCGTGCCAGGGCGGACACAGCGGATACGGCCATTGAGTATCGCATCGCCGATCTCGACACACTGGACCTCCCTGAGGCGGCTTTCGACCTCGCCTACAGCGCACTGACCTTTCACTATGTTCAGGACTTTGGCCGTCTCGTACATGTGATCCGCAAAACGCTCGTTCCTGACGGGCATTTCGTCTTTACGATTGAGCATCCGATCTTCATGGCCGCGGCACATCCGCACTGGATTTCCGATGAGGAGGGCCGCAAAACCTGGCCGGTCAATCGATATTCCGTCGAGGGCGAACGTCGGACGGACTGGTTTGCCAAGGGCGTTCTGAAATACCACAGGACACTTGGCACTACCTTGAATACGCTGATCGGCGCAGGCCTTCAAATTCGGCGGATCGAGGAGTTTGCCCCAACACGCGAGCAGATCCAGCAGATGCCGCAATTGGCCGAAGAACTCGAACGCCCCATGATGCTGATTGTATCTGCGTCCACATCGATCGGCGGTAAGCTTCGAAGCCTTCGTGATATCCGGCCGGATTAGGTTCCTGCCGGGCCCGCCCCGGTATTGATATCAGCCCGGCGTCAAGCGCTATCTTGCCGGCCCGTCTGCGGCCATGCCGGTGAAGCGAGCCAAGGCCGTGATGCTGACCGCAACGGCCCCGGCGATCGCGAAGACCGTTTGCCAGGTGGGCGAAGACATCGCCATCTGGGCGATTCCATGCGTCGCGCTGTAACCGGCGACGGTCGCGGGCGCGACATAGAGGATGATGATTAAGAGCCGCAGCCAAGCCCATGTCACGAGGGCGAGCGCGAGTTGGCCGATGCCGAAGGTTACGGCGCCAGCCGCGAACGCAACCGCGATTCCGCCCAGAGCGCCAGCCCCTGTGTGGAAGGCCCGAAGACCAATCGTCACGCCGGCGAAGACGGGCACCGCGAAGACCGCAAGCGTGAAGAGTAGCCAGGCGAAGAAGCCTATGGCGAGGAAAATAAGCAGTGGTCCCAAGGCAATCATGGTGGTGGGCTCCGTGAGATAGGGGTCTGACGGTCGCGCCTTCCACCACCACCACGGCGCAAACGCAGTATAGCAGCAAATGCCAGCGACCGGAATCGTCACAAATCCGGTTGCGGGCGAATGACAAAATGACCATATTGAGCGTCAGGAGCCGATCGCCCGGGCTGCAAGCGACCCAAAAGGCGGCATCTCGATTTCCCAATCGAACACCCGAACGGCAACCATTCTGCCGGCGCGCGGTGGTCATGAAGCGCTTGTGACTGCCACTAAGACGCCGGTGTGAAATGGATTTGCCATGTCTACCATCCAAAAGAAGTGCGCAGACTTTCTGCGTATGACCTTCAACGATCTGGCCGGCGGCAAGCTCGGATCAGGTCACGCCCACGAGATCGTGGCTGCGTATTTCGGCTATGGTACCGCGGCGGCTCTAAGGGCCGAGCCGAAGTATCAGCTTGCGGCTTTGGATAAAGCCGCGATCCTGATGCCTGATCTGCGCTTGATGGATCAGCGCGTGCAGCACCTCAATGGTCTCCCTGCAGGTCTACCCAATGTTGACGAGCTGGCTTCGCTGCTCTCGAGCTTTCTTAACGCAAACGGCTACTTTTCAGGTGAGGTTTGGTACACCCGAGATCTCGAGGAGTATATCGATGTATCCTTCATTCAAGAAGATCCCATGATGATCGAGGACGCTCTCTCGGGTGAGATGGCTATGACGAATGCTTTTTTTGACGAGCTTTACATAGACAAAGTAAGCCTAGACGTCGGAGACGATGTGCTCGTGGCAAATGTCTCAGGTTCTCTCAATGGAGAGAACGATCCGGATAAGCCGTTCCACGGGGATTCGATCGCTTTCACGACGATGATAACATTTGAGCGTGTGGCCGGTCGAACCGGCTATATGCGGCCGGAGCTGGAGACGTCGGGCGCCATTGATGACTCACATTACTATGATCAGGACGCCTGAGGGCAGCTAGGCATTTCATGGCACGATTGGGCTCTCATTTCGTCTGTCGTTCTGCACGACAAGGTACGGCGGCGCTCACGAGCCGCCGTACCTCCAGACCGGGATGCCTAGCTTCTTCGCTTTGTCAGCGAGATTGTCTTGGATGCCGGTGCCAGGAAAGTGCATCACGCCGATGGGTAGCGTCTCCAGCATCGCATCGTTGCGTTTGAACGGCGCGGCCTTGGCGTGCTTTGTCCAGTCGGGCTTGAAGGCGATCTGCGGGACCTTGCGATTGTCGGCCCACTTGGCGGCAATCAGCTCGGCGCCCTTGGGCGATCCGCCGTGCAGCAGCACCATGTCCGGGTGCTTGGCGTGCACCTGGTCGAGCTTAGCCCAAATTAGCCGGTAGTCGTTGAAGTCGAGTCCACCGGTGAGCGCGACTTTCGGTCCGCGTGGCATGAGCACCTGATTTTCGGCGCGCTTCTTCGCGGCCAGGAAATCGCGGCTGTCGATCATCGCTGACGTCAGATTGCGGTGGTTGACCTTCGATCCGTTGCGCGGCCGCCATGCGGAATGGGCGTGGCGTTCGAACTCGTCGGCGGCCTGGTCGCGCATCAGCTCGAAGGCGTTGCGTCGCTCGATCAGCGTTTGCCCTTCTGCCGTCAGACGCTCCAGCTCGACGGATTTGATTTCGCTGCCGTCCTGCTCCCGCTGCGAGCGCTGCTGGGCCAGCTCGTTATCGTCGAGCTCGCGCTCGATCCTGTCGATCGCACGATGGAAGACGTTTACCATCGACCAGAGCAGGTCGTCGAGGTCGGGCTCAAGACGGGTATCGGACAGCGCCACCACCAGGGCATCGAAGATGTCGGCGACGCTGCCGGCGAGGATTCGCGCTTCAGGAAGCCCCCGGGGATCGGGATCATCGTGGAAGGGACGGTAGCCATGGAGCTGGAGTTCCTGGAGGACCTGGTCGGTCGGGGATGAGCTGTGGTGCGGCTCGAAATCGTTGTCGTGGTCGGCGGTCATTGCGGTTTTCCCTCGTCGGATCGACCGCGCCCATCGCGGCCTTCATGGCGACGAAAGCGGCAGGCGGAACGGACTTGCACCCGCAGCGCAGCGGAGGGCCGGAGCCTTGGCGGAGGACCGAAGGGGGCCGACTATTTTGTCTCGCGATGTAAAGGCGGCTCTGCCGCCGACGGAAAATAGTCGGCCCACGAGGTTGCCGGTCCGGGCCGCCTGCCGCCCGATCGCCCTCTCAGAAGGCCGTGGGGCAGTCCTCTGGCGCCGAGGGGAAACACGTTCACCGACCGTGCGGTAACGAAGCGGCCGCGTCGCCCCTCATCCCGTTTCGGCTATGCCGCCAGCTCCATAAAGCGCGCGACGTCCTGCGCCGCGATCTGTACGCGGCTTGCGGCCCGAAGGGCGTCAAATCCGAGCAGGCGAAGATCCTCGTTGAAGTCGCCAAGCTGTGGCGAGATCACGATTGCCTCGATGCCGGCCTCCTGCGCCCGATCCATCAAGGTCGCCATGGCGCCGTCACCGGCAGGATCGTCGTCCCGGGCGATGTAGAGCCGGCGGAGCGTATCCGGAAGAAGGACGGCGGAGAGATGCGCTGCCGAGAGAGCTGCGACCATCGGCATGGTCGGCAGGGCGCAGCGGAGCGACAGCATCGTCTCGATGCCCTCACCGGCCGCCATGACTTCACCAGCGACGCCAAATCGAACAGCGTGACCAAGCAGGTCGCCCATCGCCCGCTTTGGCGTGTCGATTGGCGCCTTGCCCAGCGTCGCCTCGCTGAAACCATGCGGGTCGAGCCAGGTGCGGTGTACGCCAGCCAGCTCGCCGGACAGATCGGTGACGGCGGCGATCATCGCCGGCCAGGTCTCGGTCGGGCTGTGGTCGTCGGGCCGGTAGTAGCAACGTGGGTGAAAGCGCAGGCTTCCGGTTTCGTGCAAAGACGTAATGCCGCGATTGCGGAGATACGCTTCTATGAGTGTGCGTTCGATCGGCTGCGACATGGCAAAGAGCCGACGAGCGGCCTCCGGCGATCCTCGTGCCGCGCTGGAATTGCGGAGCCGCGGCTGATTGGGCTCGGGCTCTGGATGCGGCAAGCTGAGAAACAAGCGCGCCTCGTCGAGGACGTTCTTGAAGTCGACCAGGCGGCAACTCTCGCGAATGACATCGAGCAAATCGCCATGTTCCCCGGTGGCGGCATCGGTCCATTTGCCGGCGGCTCCCTTCGCCGACTGCTTGAGCCGCACGAACATTGAGCGGCCAGGCGTATTGCGGACGTCGCCGACGAGCCAATAGCTACCTTCCCGTCGTCCGGCAGAGAGGTAGTGACGGCACACGGACTCAGCCTGCCGGCCGAGACGCCGTGCGAGATCGTGTGCGTTATCGGCCATCGTCATCCCCAAAAAGAAAAGGTCCGCCGTCGCCAGCGGACCTTGTTGTTGCTCTCGACGGCTTATTCGGCTGCCATAATCTGCTCACCGGCTCGCTGATTGTGGGCGGTCCGCTCTTCTTCGTCTTCCAGTTTGTTTTCGCTAGGCTGCTCTGGAGTTTCCTCGACTATAGATTCGACCGCCGGTTCGTCGCCAATGGCTCGGCCCAGCGTGCGAAGCGGTTCGGGCAGCCAGGCCGTGTCGGTGAGCAAGGTCTGCGCCTCGGCAGCCATGTCACCCTTCTTCAGATGCTCGATCCGATCGGCGGCGCGCTGCCCTTTTGCCTCCACCACGGCCTGGAGGATTCGCGTCTTCGTCACCCGACCGAAGAAGTTGTCTACGGTCGGTTTCCACCCCGCCGCAGCCATGTCGAGATCGACAGCCCGGGCGAGACGGTCGGCGTGAGCGAGCGCACGCGGCCGCCGATTCCAGGGTTCATGCACGGCGTTGACCGACAGGCTGACGACATGGGCAAAGAGCATCGCCTGGCTGTCGCCGTCCCACGCCTGAAGTGCGTCCCAGAGGTCGGCCGATTCCTTCGGCAAAGCCTTCGCCCAGCGCTCGTGCCGAGCGCGGATCGCCTCGGCTAAGGCGCTGTCGTTCAGGCCGAGCGCCTGGGCGCCGAAACTCACGCTCTTCAGATCCAGCTCCAGGCAGCTATCCGAGCCGTAGTGGTAGAAGGTCTTCAATGTCAGAGCATGCAGGGCCGCATGAAAGGCGACCTGCGGCTGCTCACCGAGGGCATGACGCAGGCCGAGTGTCCGATGGGTGGTGAGCTCGGTCATCAGCCGGTCGGAGATGGGCGAAAGGCCCTCGTCCTCCTCCTGCTCGGCGCCGGGCTCGACCGACACGTTGCGCTCGCCGCCTTCGTAGCTCGCGGCCTTGGCCCGTTCGGCCTCACCATCTTCTTCAGCAAGACCGGGCTCCGGCTCCGCCGACGGTTCGTCTTCGGGCCGGACGTAGCCGCGCTCAACACGAAGCTCGCCTTCAGCGCCAATGCTGACGAAGACGCCTGCGCGCACGATCTCGGCCGGGTCGAAAACAACCGGCCGGCTCTCGAGCCCCTCCAAAGCTGTTTCCAGCTCGGACAACCGTTCGTCGACCTCGTCGGGCAGTTCATCGGCGTCCGCGTGTTTCTCAGACAGCTGATCGAACTCTGCTTGCAAGGCGTTGCGGGCCGCTTCCTCCTCGGCAGTGAGGGTGACGATCTCGCCGCGAAGTTGTCGCAGACCGAAAGCGTGGCCGTAAGCGAAATCGGGGGCGACCTCGGTCCACTTCCAACCCTCGGCGGCAATCGTCTCGGATTCCGCCTTCAGCTTGTCGGCCACCATCTGGTCGACGAGCGCGACATCCTGCATCCAGCCGCCATCGTCGCCCTGAAACAGATCTCGCAGCACCGTGCCACCGGCGGCAGTATAGGCGTCAACCCCGATGAACAGCGCCCGCTTGTCGGAAGCGCGGACCGCGCCTTCTGTCAGCATGCGGCGGATGACGTAGGGCTGCTTGTCGTGGGACGCCTTCAGCCGCTCGAACACAACTTCCTGACGCTCGTGGTCGCCAGATACAGCGAAGGCCATGAGCTGGTCGAGCGTCATGCCGTCCTCCGCATAGACGTCGAGCAGCGTCGGCGAAACCGACGCGAGCTTGAGGCGTTGCTTGACGACGTTGACGGAGACGAAGAAGGCGGCAGCGATCTCCTCCTCCGACTGGCCCTTTTCGCGCAGCGCCAGGAATGCCCGGAACTGGTCGAGCGGATGAAGCGGAGCGCGCTGGACGTTCTCGGCGAGCGAGTCTTCCTCAGCGATGCCGCTATCGCGGACGACGCAGGGCACCGGGGCGGTCTTGGCGAGGCGCTTCTGCTTGACGAGCAGCTCCAGCGCGCGGTAGCGCCGGCCGCCAGCCGGGATCTCGAACACGCCGGTCTCGGCGCCGACCTGGTCGACGACGGGCCGGACACTGAGGCCCTGCAGAAGGCCCCGGCGGGCGATGTCCTCTGCTAGCTCCTCGATCGAGACGCCGGCCTTCACGCGCCGGACGTTCGACTGACTCAGCACGAGCCTGTTGAAGGGGATATCGCGCGAGGGCGAAAGGGTGATCTTGCGAACGGTAGTCGCCATGGGATGATACTCCGCGACGGGCGCCGAGAGCCTCTCTCTCGACATCAACTCGTCACGAAGCGCAGCGCCGCCCTCTCACTTTGGAGGGCGGCGTCGCAAAGCCAACGAACAGGAAAGACGGAAAGCCTCGGAACCGGAAAAGCACCGTTCCGTATCTCCGGTTGTCCGGGAATCAGGCCGCGCGGTCGAGCAGCTTCTTCGCCCGTGCCTCCATGTCGAGTCGTGCGTCCTGATGAGTCTTGTCGCGCGCGACGGCTGTGATGCCCTGGACGAAATCAAACACGCTCTCGGGCTTCCGGCCTTCCTCGGACAGAACTGTGTCGATGATCTTCGCCGTCTCGGTCTTGGAGAAGCCGCCCTTGCGCAGAAACTCGCTGCGGTCCTCGTCGGTCCGGGCGACGATCCGCTCCCGCGCCGATTTGATGCCGTTGACGAAGGGCATCGGCGAAGAGTTCGCGAAGCGTGTCAGCGCCGGCGCCGCCTCATGGGCGAAGCGCGTCGCGGCGTATTTCGAATGGCGGATGGTGATCTCCTCGAAATCCTGAACACCCCACAAATTCCGATTCTGACAGACGGCGCGAAGATAGAAGCTCGCTATGCCGAGCGTCTTCGCGCCCACCTCGGAATTCCAGCAGTAGAAGCCGCGGAAGTAGAGGTCCGGCAAGCCGTCGGGCAGCCGGCCGGCCTCGATCGGATTGAGGTCGTCGACCAGAAACAGGAAGACATCGCGATCGGAGGCGTAGAGCGTCGTCGTATCCTGGGTGATGTCGACGCGCGGGTTGTAAACGCCAGTCGACCAATCAAGCACGCCTGGGACCTTCCAGCGCGTGTCACCCGTGCCATTGCCGGCGATGCGCTGAACAGCTGCCACGAGTTCGTGGTCAAATATACGCCCATATTCCGGACCCGTCGCGGCGCGAAGCTCGAGGCGACTGCCCTGCACCTCAAGCGTTTTTATCTGCTCGGCTCGATGAAAGCTGAGGCCGAACTGCAGGTTGATGCCAGCGAGCGGTGCCGGAAGCTGACGGAGGTAAGCCGCCGGCGCTCCGACCAAGCTGGCAAGTTGACCGAAGCTCCAATGAGTCGGCGCGATCGGCGCGTCGCAACCGGGTAGCATCAGCGTCAGGCGCTCGGCATCGTCGCGGTTGGCCTCCACTCGGATCGCGGTGCTCTCGACCGTTCGGGTCCGGCTGCGCTCGCTCCGGCTGCGCACGGCGGAGTAGAGATCCGACAAGGACAGATAGCGTTCGTCCGCCGGCCGCGAGAACCATTCGGATGAAACGCGGCCGATGCGCTCGCCGCGACTCACATCCACCTTGTAGCCGCCGGCGCAGTCGTGGGCAGCGATCAAAACTTCTGCTTGGGTCATGGGACAATCTCCATGACGGGCGCCGGAGGCCTCTCCTCCGATCATCAACCCGTCACGGCGAAGCCGATCCGTCCTCTCACTCTAATGGGGGCGTTGCGGGGTCTCCCCGCAGAAGGGGGTGCGTCGGCGACCGCGGCGCCGACCAGGGGGAAGGCTTTCCCCTCAAAGGCGCACCGCCGGAATTCGCCATATCATCGGAGCAACAGGCTGCGTAACCCGATGGACCAGCTCGGAAAGTTAGTGCGCGCGCAAACAAGGGGAACTGAACATCGGAGCCAACTGGCGGGTGCTTTCGCCATTTTCATACGACAGCTTGACTTGACGTCCCACACACCGGCAGAACGATCCTCCACAGACCACAACGTCAGCGATTGAAACGAAAATGACGTTCGATATCAGGGGCAGCATCAAGAATACGAAGATCAGCTCGAACCTGTATGTCGTTTTTGAGGAACCGATCTCAAATGCGACCGACTCATTCCTTATCCGCAAGCACGAAGACGCCTCTGAAACGGACATGCTGGTTGAAATCGACGTCTAATTTATTCGAGCTGACATGCTCGACGACCGAGAGTCCATGATCGTTTCCTGCAAAGACAACGGATACGGGTTGGGAGACGATCAGCTCAAGGCATTTCTAACCAAAGACACTTCCTACAAGGACGACCTTCCGATCTTCGCGATTGGTCAGTGTACCTGCGGCCGAGAGCCGCAAGTATTTTTGCTACGCTCCGTTACGCTATCTTGCGGCTATCAACGCAGGCTGACGCGTTAACTCGCTCGCGTTTGACGCGAGCTATGCGGGGTCATCGAGAATATCGTTTTCTTCCGTCATTCTGGGTGCCAACATCTCAGTCATCTCGACCGTGACGTTTCGTGCGGCGGAGTGATGGAGAAGACGAATGACGGAGTCCAAATTCCTGACACCGGAGGAAGTGTCTGCACGATACCGTGGCGAGGTCTCCGTGGGTACGCTGCGGAATTGGCGCGCAATGCGAACTGGGCCTGCATACATCAAGATCGGCAAAGCCGTCTTATACCCGGTGGACGAGCTTGACGCATGGGATCGGGGAAATCTGGTGATTTGTAGTGCGTCGAAAGAACTGAACGTGAGCTAGCTTGAGAAAAACAAAATCGCGCTCTAATATGATGACTCAATCCGCTGGCACGCTCGAGACAACGACTCGGTTGCTGTGCTCGGAATGATAGGGAGCTAAAATCGCGAACCGCGCTGCGTTTCCCCTGTTCAGCGGTGCACCGTCAGACCACCGCTTTCATCATAAGTCGGCTCAACACTGACGCCATGTCCTCGCGGCACTCCGTCCGTGACCAAATACTCAGCGCAGAGAAGGCGACGTTGAGTTGAGCGCTCCGAACCGGTCGGTTCAGGCAATCAGCCGTGTCCGATAGGCCTCAAGCCGCGCCAGTCGATCCTGCAGATACGTGCGATATTGGATCAGAAGATCATCTGGACTGGCGAACTCGCCAAGCACCCTTTCCGTCTCTGCCATCGCCTGATCGATGGTGAGGCAGCCCGAACCGTCGCCTGTCATCTGATCGGTCAAGTAGCGCTCGACCTCCAATCGAGTAGGTTCGGGGAGAACCGAGCGCGCTTCGAAATAGATCAACCGGAGCCCGAACCAGCGCAGTCGCTCGTCCTCCATGCCCTGGACGATCGCGAGGCGGTCCTCCCATCGCGCATCGTGGAACGCGGCAATGCGTGCCTCATCAGCAGGACCGGGAAAGCCGCTATAGATGCGCTCTTCGAGGTGCGGAGATAATGCGTAGGGCTCGCGCGCAGCCATGTAAGCAGCCACAAGCCGCGCGCACAGACCAGTGTCCGCCTTCATGAGACAGGCCCGGTCTCCGGTGGCGCCCATCGAACCGCCATCCAGCATATGCTCGGGAGCGTCGTAGAACGCCGTCAGCGTGGGCGCGGCATTGATCCTGAAGCGACGAATCGGACTTGGCTTCTGCGTCAGATGAACTTGCAGTTCGAGATCGCTCATCGCGGCAAGCCGGCCCATGTCTTCGTTGAGACTCAAGCAAAGCCGGCCATTGGCCTGATCGGGATCCCTGCCGATGCAGACGACCGACGTATGATAAGCTTGGCCGCCGAAAAACTCGGTCAACACGAAGCCGTCTTCGACCTCAATGAAATCCGCGACGGTCGCTTTGTTCGAGAAGCGCACGAAGCGCTGCCACAACTCCGGAGACCTTCGATAGACCAATCGGCTCAGTTCGAGCGTCGCAAGCACATCGGACATCGCGTCGTGTGCCCGAGCATGTGCGACGCCATTTGCCGCCGCCAACTGTTGCAAGCGAAATGTCCGCCGCCCTTCTTCGCTGACCGGCACAACTAGTTGCGCAGGCGACACGGCATCGGCGGCCATCACCAGACTGAGCGCATCGGCGCGGCAGTTTCGATGATTACTTGTCAGATATGCCGGATATAGGCACTGGAAGAGGGCGTGGCGCAGCATCTCCTCGTCGAAGCGGATGGAGTTGAAGCCGACGAAAACCGCAGGGCTCCAGGAAATCAAGGTCCGGCGAATATCTCCTACCATGGTGTAGTGCGACGGCAGGCTGGAATCAGTCAACGACTCGATCGGCAATCCGTTCGTCCGAAGCGCCGAAGGATGGGGAAGCACATGTGGCTGAAGGCGCGAGCGCGTCTCGAACCGAGCCACCTCGTTCAGGTTTTCATCGGTGCGAACAGCGGCGAAGTGGAGAATCTGATCGAAGCCACGCTTAAGCCCCGTCGTCTCGGTGTCGAAAAAGACGAAGCTCATGGGTGTGCTACCAACGAGTCAACCGGAAACGCATCGCCGCCGGGCTTACCCTAAACCGGCGCGCGAGACCCTCAATCGCTGCCTCGTCCTCGAGATCCACACCACCGCCTTCCAAGACGGCGGCTAAGAGGTCGCCGGGGATCAACAGCTCTGAGGCGAAGGCGTTGGCTTCGATCTCTATCGGTTCGGTTCCGAGCGCTGAGATATCATCTCGGAAGAGAACGCGTATCCCCTTGTCGACGTGAACGGCTTGTCTGATGTCTTCGTCGTGCAGCACATGATGGGCGAGTTCATGGGCGGCGGAAAAACGCTGGCGGTTGGGATGATGTAGCGCATTGACGCCGATGATGCCGATGCCGTCCTTGATATAGGCCATGCCCGAAAGATCCTCCTCCAGCGGTGCGTACTGAAGGACGATCTTGCGCGATTTAATGATGCGTTCGACAGGGACGGGCGGCGCTGAAACGCCGAACTCCCGAAGGATCGAGCGCGCAGCTTCGCGCGCTCGACCTGGATCAGCGTCCCTCACGATCCGACCTTAGAGCCGCGGCGTGGCGCGAGCGCGCTGCTGATCAAATCAGCGACCTGGGCGCCCGCGTTCTCGGACAGCGACTCCTTCGAAAGCTTCTCATTGACCAGCGTCATCTTCAATTCCTCCCCGATGGACTTATGCGGCATTGGCGGCAGCAGGTCGGCGACCTTCGCGAAATCAAGCGCGGTGGCGAGGGCATAGACATGGTGCAGCAATATGTTCTGCCGGCCGCTCTCGATGTTGGCGATCGACGCGCGAGACATCTTAACTTTGCTCGCCAACTGGGCCTGGGTCAGCGAAAGAGCCTTGCGCCGCGTCGAGACCGCGTTGCCGAACGCTATATAGACCGGATTGCCCGCCATCGCCGATGTTTGCGCTGCTTCGGGCATAATGTCAATCCCGCAAACATTATGTGCTTATTACAAACTTACTAGTGTGATCATTACTTGACATATTGGCCAATCTCAGGAATCCATATCCCGCCGGAGAGCGCGACGCTCACCGACGAGGCGAAGGAACCGAGATGTCGAAGCGCATTCATGTCGTGCCGCACGAATCAGGTTGGGCAACCCGACGTGAGGGGGCGTTGCGGGTGGGGTCCACCCATCACACCCAAGCCGAGGCGACGGAGGCGGCGCGTAGCACTGCGCTTCGCGAGCACGGCGAAGTCGTCATCCACCGTCCCGATGGCCGCATTCGCGACGCCAACTCCTACGGAAACGATCCCTTCCCGCCGAAAGGATAACCCAACGGATCGCTCACCAGGGCGATCCGGTCGGATCGGCGCGCGGAGGTCATTCAAAGAAGAGGACCAATATCGATGTCGAATTTTCCGTCCCTGCGCCGCGATGATCGGCCTGATGATCCCTTTGCCGACCCGCTGGACGCGGTACTCGCCGAGCTTGCCATCAATATTCAGCTTCCGCCCGGCCTGCATGCCAAGGCGGTCGAGCGATATGAGGCGGTCCGACGCTACATCGAACGACCCGGTAGTCCGCTCGAAGGCAGGGTCGCCTGCTTCTATCCCCAGGGCTCCATGGCAATCGACGCAACCACGTCGACCCGCGGCACGGACGACGAGTACGATCTCGATATCGTCGCCGAGATCGAAGGCCCCGACCTCGGTCCCGAGGCGCTGCTGGATGACCTGGAAGCCGCACTCGAGAGCTACCCGGTAAGCAAGGTCGTGCGCCAAACTCGGTGCATCACGCTCTACTACGCCGACGGCATGCATCTTGACATTACGCCGTCGCGGCGGCGGGCGCCGAAGGAGAAGGAAGGCGAGATCCCGCATGCGAAGAAGGGGACTCGCAGCGACCCGGCGCGCTATGTGCCGATGAACTCATATGCCTTCGGGAAGTGGTATTGCGCCCGAACGCCTACCGAGGAGCGGTTCGCGCTGGCGCTGAATCGTCAGCTGTACGAACAGGCCGGAATCGCCTTCGCCGCAGCGGACGTCGAGGACGTTCCGCCGCAAACGCCGCTCATCATCAAGAGCGTGACGACGGTCGCGCTGCAGCTAATCAAGCGGCACCGCAACATCGCCTACGCGACCGAGACGGGCCGGATCCCGCCATCGGTGATGTTGTCGTGCCATGCCGGCCATGCCGCCCGTCCGGGCATGAGGCTTGCGGAAATGCTGATCCGGCAGGCGCGCTGGACGGCCCGCGCGATCGACGACGCCGCGAAGCGCGGCCAGCTCCTGGTCGTGCCCAACCCCGAATTTCCGGTCGAGCGTTTCACCGACCGTTGGCCAGAATCTCAGCTGCAACAGACAACCTATTCTCGCCACCTGCACACCCTCGCTAACGGGCTCGAAGCCGCCCGCACCGGCGACGTGCAGCTGGAGGACTTGCAGGAGTGGTTGCGCGGGCAGTTCGGGGACCGGGTCGTCACGCGTTCTGTCAAAGCTTTCAACCAGCGGCTCGGGCGCCAAGTTCAATCACGGCAGCATGGTTATACGCGCTCCGGCGGCCTGTTCGTTCCCGCCGCGCCGGCGATCATCGGCGCGGCGACCAGCCTGGCGCCAGTCGCGGCTCGCGCACACACCAACATGGGAGAGCGCCGATAAGTGGTGATGACGGTCGACGCCCAGATCACTGACATGGCTTCCTTGTGGCCGAACTTGAAACTCATCGGCCGCCACGGCGCAATCGCGGCGTGGCAGGGCCCTCTCCGGCCTTTGCTTCAGACGTTTCAGGTCGAGATCACTTATCGAGCGCCGCTGGTGATCGAACGGCTCGACGTGCGCATTCTCCAGCCACGCGTCAAAGTCTTGTCACCGCCGTTACGGCACCGTCCGGGCGACCCGGAGGGTAGGCTCCCTCACGTGTACTACGGTTCGGATGGCGAAGTGACGCTATGCATGCTCGATCCCGATTCCGACGATTGGTCGCCGTTCGACAGCCTCTCGCAGACAACTGTGCCCTGGGTGATCGAGTGGCTTGCCGCTTACGAGGGCTGGCGCGCAACGGGTCAATGGACAGCGAGCGGCCGCCACGTCGTAGCAGGTGGCGTCGGTGTCTAAGAGCAGCATTCCGCAAAAGGTCCAATCGGCGCTGTGGGCGCGGGCTGCTGGCCGCTGCCAATATCGTGGATGCAATACTGATTTGGTCGGCGACCTGGTGGCCGGGCGGCAAGACGGGATCTTCGGCTTCATCGCACACATCGTGGCTGACGTCGAAGGCGGCCCGCGCGGCGATCCGATCCGGTCGACTCAGCTCGCGCGTAGTCTGGAAAATCTAATGTTGATGTGCGCCCGACATCACAAGCTGATCGATCTTGACGCCGTCGCCGATCATCCGGAATCTGTTCTGCTAACTATGAAAGCCGAGCACGAGGGCCGGATCGCGATCGTTGCCGGCATCGACGAAGACCGGGCATCTCACGTCATCAGGTTTGGGGCGAGCATTTGTGACAACGAGGCGCTTGTATCGACGCAGGCGATCTTTTCGGCGATGCCGCCCGACCGCCACCCAGCCAGCGGCCAGAGGTTGGATCTTGAAATGGTAGGCTGTGCGTTTCGAGACAACGAGCCTGCCTATTGGACGGTCCAGCGCGAGAACCTGAGACGCCAGTTCGAAGCGAAGGTGCGAGGCCGCGTAGAGCGACAGGAGATTAGGCATCTAAGCGTATTCGCACTCGCACCGCAGCCGCTGCTGATCGAGCTTGGCCGGCTGCTCTGCGATATCGTTCCGGCCGTCGTTCATCAAAGGCATCGCGAACCCGCGAGTTGGCGATGGGCGTCCGATGGCCCCCCGATCACATTCCAGGTCACCGAACCGGATATCGGGCTGTCAGGCTCGGTCGCGCTAAAGCTCGGTGTCAGCGCTACCGTGACCGACGCGCGACTCCAGGCGGTTCTCGGCGACGAAGCCGCGATCTGGTCGCTCTGCGCGGATCAACCTCACAACGACGTCTTGCGGCGAGCTGACGATCAGGCCGCATTTCGGCGCGAACTCCGACGGCTCTACGACCGCATCAAGGCTCGGCATGGCGAGGGAACGCTGCTGCATGTTTTTCCCGCGCTTCCCGCCTCCCTGGCGGTCGAGGTCGGCCGCGTCTGGATGCCCAAATCGGATCTTTCCCTCCGGCTCTACGACAACAATCGATCGCACGGGTTCATACGGACCTTCGATATTCCCTAAACCCGATGCGACAAGCGCGCGGACATCTTCCTGTCCGCAATCCTCCTCGCCGCTGCGATTACCTGGTGGATCAATTAAGTCCGGACCCAAGCCCTCTCTCGTAGAGGCATGTATCCGAACGGGAGAAGCCTATTTTTTCAGGAGGCCACCAAGCCACTTTTGAAGGCTGTCACCGTTCATCAATTCGAGACGCGTCGGCAGAAAGGGAGTTATGAACGGATCAGATATTAGCCTTGGCGGAAAGTCCGACGTTGTAGTCAGGATTCCCTTAGAGGCATTCTGCTCCCCGCTGAGTACGCCCAGCAATGCACGAATGTCATCATATGAAACCTCGTTCCTCGGCTTATACGCCTTCACCGATCCTATGATCTTGATGCAACCAACCCCCTTCGAACAGCTATGACATCCCGTCCGTGATCCCCTGAGCGTGGCGTTAATGTCACCTCGTCGAACCCCGCTTTATCGAAGGCACCAGCGACGATCTCTTCCCAACGCGTCGCAGAAAGTGAATACGCTTGGCTCCAATCCGATTGCAGGCTTGCTACAATTTCATACCAAACCGCTGAGTTTGCCTTTATTAGAAATCCCTCTGCCGTTTTACGATCTGCCAGGACGATCTTGTGATCTGGTGTAATGATTCCCGCTACTCGCAACTCCGCTTGCTTATTCCCCTCGGAAAACCGCCGAGCGATAAACGACTCGAACACTGACGGAAGCCTGTCTTCGTAGATCAAGTCAGTAATTTTGATCTTCTCTGGTGGAATTTCCAGATTCCTAAAATCCACTAGTCGTGTGAACTCTAAAAGAATCGGAAACGCTAATTTCTGCGCAATAGGAAACAGCTTAACGGGCATGTAGAATATCAGTTGCTGCGCTAGGCGAACCCTTACCTCTTCCATCTGCTGCAAAGTAAGCATGGCACGCGCTCTTTACTACAACTGCGCATAGGTTAGCAGTCAGCCGGCTGTCGGGCCTTAACAGCCGGAATAGCCAAATCGCAGTTTCGAATACCGACTCCGTGATCAGCGCCTGCTAAGTTTGACAGATCACGTATCCATGTGCGTTCATTTCGGTACACGCCGAGAAGAATGACATCAACAGCCAATAGAGCTGAACGAAGTATGGGTCTGGCGCTTGGCCGGCTGCGACTTCCTTTAGCGCCTCTTCAACAGCACCGCGGCTCAGCGAAGAGGTCACGATGAAGACCCGACGAATTGCATCCGGCGCAAGCCGCACTTGAGCGAATTCGTTCATTAGCTCGTCGGCATCGCCTCGGACAATCCTCTTGATCCGGGTTTTGACTCCGCTACCGCTTACATACTTGTTGTTCCAACCACGAATTTTCGCTTCCATCGATTCCGGCGGAAGGCTCATACGCTGCAAGTTCTTAATTGCTTGGCTCACGGAGATATGGAACGGCCCAGCACCGAGCGATAGTGGACCATGCTTTGCGTGATAAAAGGTAATTCTAGGCGGGCTGCTGGAGTTGTTTAGCCCAATATAGTCCGCCCATTCGTCGCCAAGATCGTCGCACACAAGCACATCGTCCCCGTCCGCAACACTCGCTTCGATCACACCGAAAGTGGAGTCAGCATCAAAGGTGGCCTTTCGCGTCGAAAAGTTACCCTTTTCATCAGTCACTCCGTCTAGGAGCGGATCAGAGCGCAAATGGCGCAACAGGGCTGCGCCACCATCTACAAAGCCTTCGTCGCGGAACAAGGTCCCGTCGATGTAAGCTAAAGAGAGGGCGTCGAACAGCAATATGAACTTATCCTCGCGATCGATGTAGCGTCGGAGCGAGATCCGATTTGGATCGTGACCGAGAGCATACTCTGTACTTTCGACCTCGATGCCGGCAGTGATCGGCAATTGCAAGTCACGCAATGCTACGCGAGCTTGGTTGATTGCAATTGCTCCAACCGAATCAGCACCGTCGAAGATATCCATCCTCTTTCCGTCGCCGCTGACCCTAAACGCACGATCGAGCTCATTTAACGCTGCATCGATTTCATGCTTGGAGAGTTGAGTGAGTCTACCGCTATCTTCATGTACAAGTCTGATTTCGCGATCGACATGGATCGCATCAACAAATCCCGCAACGTCGACGGCAAAACTTGTTGGACGCGCGGTGCCGCCAATACTCGCCAAATCGATAGCGCGGGCTAAGGTACGGAGAAAGCTGGCAGGTGCAGCTCTTCCACCTACCAGCTCGTCAATTACAGATTTCGCGTACTCCACAAGTGCGAGGTGATCGACCCGATCAGACCGCTGCCCTATCCTGCCGGTGCTAGGAGTTGTAGAATAGTGGTCAGTTCCCGACCGGACCGCGTACGCCTGGGGCACATACCGGTTTGCGCCAGCAGGCCCGACAACATTTTGTAGGTCATCGGCTTCGAACGTTTTACTCCTCATCACGTGCTTGGAGACCGACATGTTTCGAAGCCGAATCTTTTCGAACACCGCTCCCTGCCGTGCGACCGCACGATCCACGCGTTCGGCTGATACTCGACCGAGATAGCGGGTGAAAAATCCTGCCGGAAGATCGAGCTTGGATTTAAGAATCGCGAGATGATCGCGATATTCGATCAAAAGAATAAATCCGCAGATTCGTTCTCGGATTCCTGCGTCTTCGGTTAAGAATGAAGGCGAGCGGTCATAGAGGAAGGAGATCGCAGACCAACGCGCGCGCCCAGCTTGGACGCGCCGATGGTAGAATATGTTTTGGGAGGCCGAGGGCTGGCTTGCCCGAACTTGGCGAAAAAGGTCATCCAATGCGGCATTGCTCATCTGCCGCTTAAGAATGTGAAAATTTGCTGTTTTTGCAACGCGAAGAGAGTCGATCATCCATCCCCCGTCGCGTTTCCGCGCGGAAGTACGCCATGTCAATTAAGACGGACCTTCAATATGATCAACTTAAGCGCGAATGCCTCCACGATGCAAATGGAAAGAACATGCCCCCCGCAAAGAAGAGTTAGAAGGCTACTCGATGTCGCGCAGCTCTAGACGGCCTGCTCAATAGCAACGTTAGCCACAAAGTGTCGGCTTATCGACACGTATCCGGTTGATGGGCGTTGAAGGCTATGATCTCTTGACTACGGGGCGACGGCATGCGGAGCGTGCTTGAGGTGCTATGCGACGACAACCCAGTGATCGTTCGATAAAGATTCTGTTCGCTTCTTCGGGGGGCCTATGCGCTTTCCCGGGATGTACAACGCAGCTCGTTCAGCCTCAATCTCGCGCATTACTGGGCGAACTCTGCCACATTCGTGCGGCCTCTCCCGGGGGGCCGAGATTCGATCCCGCGCAATCCGAAGAGTCGCGCAACGACGCAGACAACTTGATCATCCTATGTCCAACGCATCATCGTTTGGTCGATCAGGATCCGACCACTTACACAGCGGATTCGTTGCTTCTCATGAAACGGCGCCATGAGAGCCGCGTCGCAGCATTTCTCAGCTCGGTTGCTGTCGAGCTTACTGACAAGCAGGCTACCGACCTCTCGCGACAGGTGGAGGACGAATCAGTCGACTTCGCAGTTGTCGTCGCGTTGCGGAAGGAATTGGCTGCGCTTAAGCATTATTTTCCTGAGCTGGTACCGATTTCGTCGACATCGGATTCGACCCGCACGTACCTTCGCGGAACGATTCCAACAAGACGCGGCGGCTCGTATCGAGTTGTTGCCACTCTCCTTCATTCGATGGGAAATCTCGATGCCGCACATGCGACATCGGACCTCATCCACAAATGGAAGCCGCGATTTGTACTTGTGAATGGAATTGCTGGTGGAATCTCTAGAAAGGATCAGGGCTTCGGCGATATCGTGGCCTCGAACTCCATTTTCTATTATGAGCTCTCGAAGGTTCGACCCAATCATCAGGAGCATCGAGCTCGGCAATTTCAGGCGGACCCCATCCTCGTGGATGGAATACTGAACTTGACCGACTCAACGTGGCGCGCACATTTGCCTTCAAGGCCCGATGGGAAAAGCGCGAGCGCCATCGAGCCGAGAATTCATGTCGGACCAATTGCCTCTGGAGAGAAGGTGATTGCTTCAAGCGAGGCTGCCCAAGAGCTTCGGTCGTTGCAACGCGATCTCATCGCAATTGAGATGGAGAGTGCAGGAGTCGCTTCTGCGGCATTCAGCGCTGTCAAGAAGGTGGGATTCTTGACGATCCGAGCCATCTGCGACTTCGCCGACGGCAAAAAGAATGACATGTGGCAAGAGTACGCAGCGTATTCCGCGGCTTCGTGCTTGCGAAGCTTCATTGAGTCGCGCCCAGTTTCCCTCTCGGAGGGGGCGTGGCCGAAGTCCGTTGCTTCGGTAGCGGCAACGAAGTCGCGTATTTCGATAGCTCAACGTAAGAAATTGTTCGATGAGCTGTGTACGGCGTTCGATATGGAAGAGTTTAAGAACCTTTGCTTTCTCCTGGGCGTGGACATTGACGAAATTCCCGGCGACCGCAAATCGGCCCGGGTCAGAGAGCTAATTTTACTGTTCGAGCGGCGCGATACGTTGCACGTATTGGAGGAAGCCGTCGATGAAAGGACACGTTAACGGAAAACCTGAGCATTCAGGCTGATGCTTTCGGCGGTGTCCGTAAGCCGTCGATACGCACTGAAATGCATGTCACGGACAGATCGGGCATTGAAACAAGGACTCCAATCGAAGCGGCCAGGACCGAGCGTGAACTCTCGTGACTATCACGAACAATCACCCACTACATGCCCCAGTCTCCGCCTCCTACAGCTCGATCAGAATCTAAAATAACAGCAAACTCAAATAGATAATAGACGCCGCAGGCTCATGCACAACCACCCTAGCGGCGATCCCTCGCCCTCGCAGGCCGACATCCAGATGACGAAAGCGATCATCGACATCGCCAGGCCGCTCGGCATCGCCGTGCACGACCACATCATCGTCGGCAAGAACGGGCATTCCAGCTTGAAGGGGATGAAGCTGATCTAACGACGTCGGCTCTTGGGGCTAAAGCGGACCTTACCGCGAACTTCGCAAAACGACGCGACTGACCCAAAGGCGACATTCAACGCCTGGAGTGATTTCCAGCTTCTGTCTGATCTTCGGATGCTAGCCGGGGAAGTCGCGGAACTCCTTGACGAGATTAAACGGAATTTTCCACCCGGCGCCTCCCCCGCGCATCAGCATCTTGATGTCTTCCGCCCTGTTTTCTTTTCCGGTTTTCGGATCGGTCTCCAGCGTGTGGCCTTGGCTGTCCCAAGGTTTGCTCGCGCTCTTCGAGTAGTAGCCGAGAAAATGGCCGGATTCATGGGCAGACGTGTTAGGCCCGCGTTGCGAGCTGATGAAGGCAAGGTCCAGCGATCGAGCAAATGAGCCATTGGCGGGGCCGCCATTGGACCAAACCTTATCGACGCAAAAAATGGTTAGATGGGCGCCCTGAACTTTGTGTTTGACGAAGAAGCCCTTCAGTTTTTCGACGTCGATCACATCGGGAAAGGTCGCTAGGCTCGCATCCTTCATGCCGGTCGCAGTGGCGAGGTCCTGTTTGACGGCAGCCTGCGAGTCGTCGATGACCAGCCAGTCGCTTGGCACCCGCTCGAAGCGGATGTTGGCCTGCGGCCTCCATATATTGTTCATCGTCAGCAATTCATCTTGCTCGTTGCAAGGCTTCTTGGCGTGAAACGCCGGAGCGCCGCCACTCCCCGGAACCATGACGTTACGGAACGCCACCTTGATCTTGATTTCCGGCAGCACGACGACATGGAGCTTGGCTTCGATCTTCCGGCCGGCCGACCGGGCCACCACCTCCAGGCCGGGAAAGCCAATCGGCTTAATCCGGCCATTGATTTCGAAAAACCGTGCATCGCCATTGAAGGTGGTGGGAAGTGACGCCGCCCTGAGCTGCGGATCGATATCGGGTTCGGAGAAGGTGTCTCTGGCTTGCATTACGCGTCTAAGGGTATCGGCGCCATCGATCTCCTTGATCCCGAGGGCATGGGGGTTAGGATCGACTTTGAGCTTTCTTCCGGGATCGATCAGCGCCACGATGTTGGAGCCGCCGAACGGCACCACCATGCCCGGCGGGCTGCGGCGCTCATCGATGCCGGAGCGGCGGAAAACCTCTTGAAAAGCGGCCATGTCTGGTTCTCCTGTCTTAGTTCGGTCCGTCAACGCGAAATTTTGCGCGCGGAATGAGAGCCTCCTTCGGCGGCGGGAACACCATCTGGCCGGCCCCCGCGGCGAGATGCAGAAAATTTCGGCGGCGAAGTTTCATGGCAGTCCCTCCGCAACAATTGGGCACGGACGGCAGTAGGCGTAGCCTACTCCGCTTTGCGGAGAACGCGGAAGGCCAATCAATGTCCGCTTCTGGCCCATCAGAGAAGTGGCGGAACGCCTCATTGAGGTCCGTTCAATCAAGCGCCTCGTCGGCCGCGCTCCACGGCCAGAACGAAAGCCGTTCCGAGCGATCCGGCGAATGCGCGCGGTGTCAGGCCGGGTATGTGAATGACCGAGGCCACGGCCGACGGCCCGGACTTCCGGCACCACGCACTTTCCTTCATCCGCCTTGAATGGTCGTAGATCTTGCCGGTAACGATGGGGCGGGCTTGAAAAACGCTCTCAGCGGCGGCAATCTCGGCTTGATTGAGGCCTCGATCTGGAGAATCTCGGCTTATGCCGATCGATGCGAGGATCGACGATGAAGCAGCGGCTTATAATGTGGCTTGCCGTTGTTGCGGGCGTCGCCCTGGTGCTCGCCGTCGCCTGGGCCGCCATCCTGTGGACTCGCCCGGAGCCTATTCGCATCGCCTTCGCCAATTCGCTCTCTGGACCGTCGGCCCCGGCCGGGACGGAAAGCCTGGTCGCGACGCAGCTTGCAATCGACGAGGTGAACGCCAAGGGTGGCGTCAACGGACGGCTAATTGAACTCGTTCTGTTCGACGACGCAAGCGATCCAGCCGTGGCGCGCGCGAACGCGCAGGCGATCGCCGACAGCCCATGCGTCGCTGTGCTCGGCCATTATCTCAGCTCCGCTTCGCTCGCGGCCGCGCCGGTATATAAGGATGCGCGGATTCCGGCGCTCACGGGAAGCGCGGCTGCCGACGATCTGACATCCACCAATGATTACTATTTTCGTGCGTTGGCGCCGGTCTCCGCGCAGGCGCGCTCGATCGCGGAACATCTGCGCGCCGTGATGAAGGAGCCAAAAGTCCGTCTTGTTCACACGCGCGATTCCTACGGCAAGAATTTTGAGCATGGATTTGCCGCGGCCTATCCGGCGGAGCAGTTGCACGTGTTCGGACTGGACGTCGCAGCCGGTCAGATCGGATCGATGGATGGGACGCTAGCCGCTGCCGCGCAGGAGCCCGGACCCGGCGTTATCGTCGTCGGCGCGGCACCCGATTTTAGCCCAGACATCGTCAAGGCGCTGCGCCGCCACGGCATCAAGGGAACGATCATCGCATCCCAAGGCGCGGCCCGCGAAAGCTATTTGCAGAATTTCGCCAACGAGCCCGAGGAAAAATCGCATCCGGGTTTCTTCAGCGAGAATCTGTATGCCGCTTCATCGCTGATGTTCGACAGCGCAGGCGTGGCGGCGCAGGCCTTTGCCGTCGACTACAAGGCGAAAGCCGCTACCTCGCCAAGCTGGGTTGCCGGCGGCGCGTATGACGCCGCGCGCCTGATGATCGATGCGCTGAAACGAGCTGCCGTACATCACCGGTTTATGGGGCAGGGGATTCAGAAACGATCCGACAGCAAGGTTGCGGATCGCGACCGGGTGCGCGCCGCACTGGCCGCGATCGACAGTCCGAAATCGGCGGTCGTCGGGCTGACGGGGCGGCTCTATTTCAACGCGAACCGCGACATTCCGCGCCCGATCCGAATGGGTTTCTTCCATTACGGTCGGTTCGTCACGGCGCCGCAGCAACTCGTGCGCATCGATCAGCCTGATGGAATCGATCTCGCCGCGGAACAGGAGAAGGGCCATGTCATCGCGTTCGAGGATCGGCGCTACTGGATTCAGCGCGTCGTCTATACCGGCATCGACATCATTCGCGTCAGCCGGATCGACGTGAAGCAAAATTCGTTCAACGTCGACTTCTATCTCTGGATGCGATTCGCTGGCGACGATGAGGCGCAGACGCACGTCGAATTCCCGGCATTGCTGGATCGCGGGGCGTTCGATCCAGCTCGGCCGATTCAGGCTGGACACGAAGACGGCCTGAGTTACCGGCTCTATCGCATCAACGGCGATTTCAAGGCCCATTTCGATCTCCATGATTATCCATTCGACACGCAGCAATTGCATCTACTTTTTCAGAACACGGAACAGCGGCGGGAGCTCATCACCTATGTCATCGATCGGTTCGGCTTGCGCCTCGCCGACGACGGAAGCTCGCGGGCCGAGGACGGGGCCTATTCCGGGCTTCCGCTCTGGCGATTTCTCGGGCTGAACTATTTCGTCGAATCCCTGTCCAGCGGATCGACGCTCGGAAAGGCGCCTTTGTTTGGTGCCGAGGCAAGGACGGAATTCGCAGGCTTCGATGCGGCCATCATGCTGCGCCGCAGCTCCGCCATCTACATGCTGAAGAACCTACTGCCGCTGTTTCTGCTCGTGCTCGTCGTATTCGCCACGCTGTTCTTTCCCGAAACCATGTTTCGTGAACGCGTGACGATCCCAGTGACCTCGATCCTGGCGAGCGCGGTGCTGCTCGTAGCGGTGAACAGTCAGATCGGCGATGTCGGATACACGGTGGTGGTCGAAGAGATGTTCTACATCTTCTTCGTACTATGCCTGATGGCGATGTTGGCGGGCTACAGACATGAAAAACTTCGGGACGCGGGCCGAAAGCGCGTCGCTGTTGTTTCGGATCACGTAGCACAGATCATTTATGCCGGGACGGTGCTCGCTATCATCGTCGTGCTCTACCGGCGTTATGCCGTGTGAGGCAGGCGTGGATACCTCGCCGGCCCGCCACACATCGCCAGGTCGCTCGGCATCGCCGTGCACGACCACATCACCGTCGGCAGAAGTGGCCACGCCAGCTTGCGCGGGATGCGGTTGATCCAGGGCTCCAAATCGTGGCGGCGGATTGAGAGGAAGTCCCGCCTATCTTATCAGTGCCTGCCGCTGAATCGGCCGCATGGCTCTCAGGCCATCTCACCGAACCAGTTGCCACCCTTTCGGCGTCCAGCGCAGCAGCGCGGCGGAAAGCGGCTTCGGCGCGCGCGCCATGACGTTCCTGGCGAGCGTCCGCAGCGCGTCGAGCGCGGCGCCGCTGTCTTCGCTTGCATAGAGCACGAGATCGGCCGACGGCGCCGCCACGATCAGGACGCCACCCTGGGCCTGCGCGAGCGGCGCCCAGCTGTCGATCAGCGCAAGCCGGCTGGTCTGATAGTAGTCTCCCTTCAGCGTGCCGAATTGTCCTGATGGGACCGCCTTTGCGGCGGTCGCGAGCGGCTTCATGCTGCTGCGCAGATTGGCGATGGCGATGTCGAAGACCTGGTCCGGCTTCAGGCCGAGCGCAGCACGATCCTTGTCATTGAACACCCGTATCGTCCGCGGCGAATCCAGCACCGGGACGATCACCAGCCCCTCTGCCAGGGGCCGCGTCAGGGCCGGACCGCGCGCATCGACCTCCCGAAGCGCCTGCCGCATGTAATCGGCCGAGCGCACGACCACGCGCAGCGCTGCTCTGGTGGGAGGATCATTCCGATTGCTTGTCGTTGCCACGACGCCGCTGACATAGGTGCCGATCTCCTTGCTGCAGGCGCCCGTGTTGGTCTTGCAGAAGGCGTAGATGCGATCGAGGTTGGCTTGCAGAGGGCCGATCGAAAGCGTCAGCGGCCCCTTGATCACGACAGGGGTGTCACGAATCTCGGCGCGGATGCGCTCGGCCACGAAAGCCGTAAACGCGGGTTCGTCGGCTGGAATCTGTTGCGCGCGGGCGGACCCGGCTCCGACGAGATCGCCCGCTGCGATGACGGCGATCAGAAGCCGGCACATGCGAGATCGGATAGTCATGCGATCCACCACCCCGGGATGGCGGCCCGCGGCCGATGCTCACCCCTCCCCGCCAAGTCAACCGCCGGCCGCCGTCAACCCCGCGACGCCGGCGGCTGAACGATCAATAGCAATATCGGGGATCGACCGGGACGTAGCGGCCGTCGGGGCGCTGCATGTAGCAGCCGCGCTGATAGGCGTAGTAACCGGAGCGGCGGCGCTCGCCCTCGGAAGCGATCGCGGCGCCCGTTCCGGCACCGACGACGGCCCCGATTGCGGCACCGCGGCCTCCACCGATCGCGCCGCCGAGGATCGCCCCGCCGACACCGCCGATGATCGCGCCGCCGACGGCGTCCTGGGCCGCCGCCTCATGCACCGGCATTGCCATCGCAACCGTCAGACACGCAGCGATCCCAAAACTTCCAATGCGAAGACCTCGAAGCATGCTCGACCTCCCCTGTGGTGAGCTGTGTCATAGCGCCGGAAGCGGATTCGGGCCAGAAAAATAGCCAGCGCCGCCACCTGGACGCGCCGTGATGGCGCCGGGGGGCTCTGCGAGGCGGCAGCTCAGACCGTGCCGGGTGCGGTGCACATGCCGGCCATCTCCGTGTCAGGGCTCGATCCAGCGCTGCACGGCCTCGGCGGTGTCGGCGGGCGTGGTGTTGAAGCAGATCGCCGCATTGGGCGCCAGGCGGTGGACGAGGTTGAGCACCTTCTCGAACAGCAGCAGGCGCTGCTTCGGCTCGCGCAGGCCCGCGCCGATCACGATGCAGTCGAAGCTCTCGTCGCGCAACGCCGCCGTCACCGCCGCTTCCGCAGCCGCGTCGAGATCGATCAGGCAGCTCGTGACCTCGTAACCGAGACCGCGCAGGCGCAGCAGCTGGGTCTCGATATAGTTGCGCACGAGCTCCGGCGTGAGCTGCGGGAATGTGCTGTAGTCCGCAACCCCGGGTTCGATGCCGATCGCGAGGACGCGCTTGGCCATGCAAGCCTCCTGAGCAAGCCTCCTGACCGTGTGGGCTGCTAACGGGCGGACGCCCCAGCAGGTTCCAGGATCGCGGTGACCCGCGTTCGCAAGCCACATTCGGCTTGCGACCTCCGAGCGCAGTGCTGCCGCCGATTTCCCGCTCAGGCTGTAACCCATTTCACACACGCCGGGCCGGCGACCTGTCACATTCTCGCAGATTACGCTGGCGCCACGCCCTGATTACGGCGCCCGGCCTACTTTGACATGCACGGAGAGTAGATCGTTCATCCATTTGCGGGAGCGGGAAATGTTGTCATTCGAGAGTTTGAAAGACGAATACGAGCGCAATTGGGCCAGTCTCGAGGTCAGGCCCTCACGCCTCGCCGAAGCCAATGCGGTCGCACGCAAGGCCCTCAACGGCAAGGCGACCTATCAGCAGATCGAGCGGTTGACCGGCGTGCCCTGGCATTTTGCCGCGCTCTGCCACTATCGCGAATCCAACTTCGATTTCGACACCTATCTCGGCAACGGCGAAACGATCCATCGCGCGACGACCATCGTTCCGAAAGGGCGCGGCCCGTTTGCCACCTTCGTGGACGGCGCCGTGGACGCGTTCAGAATCGAGAATTTCGTTGGCGCTCACGACTGGGGTATCGCGCGGATTCTGTACCGGCTCGAGGCGTTCAACGGCTTCGGCTATCACGCCAAGGGCTGCAATTCGCCCTATCTCTATGGCGGCTCGACACTGTACGGCCCGCCCGAGGCAAGGGCCGGCAAATTCGTCCGCGATCACGTGTTCGACTCGAACCACGTCGATTCCCAGCTCGGCACCGCGGTGATCCTGCATGCGATGATGTCGCTCGATTCCTCGATCGCCATCGACGGCAGCACGCAATTCGTGGGCCGCACCGAGCCCGAGGACGACATCGCCTCGACGGTTGTTCTGATGCAGCAGGCGCTCAACAAGCTCGGCGCCAACCCGCCGCTTGCAGAGGACGGCATCAGCGGACCGAAGACCAAGGCTGCGGTCTCGCAGTTTCAGCAGCAGAACGGCCTGAGGGATACCGGCCTTCTCGACGGGGCCACGGTCGCTGCCGTCACGCGCGCGACGCAGTCGGGCACCGCCGGGCAGACCGGCGATCTGTCCCAGGCCCTGAAGCGGCTGGAGGACCTCGCGCAGTTGCTGCGACCGTCAGCCGGCGGCGTAACGCCGGGGACGACGACACCGGGCAACACGCTGCCCGCCACCAACGACCCGATCAGCCTGTTCGAACGGCTCTTTTCCCTCATCAACAAGACGGCGCCCATGCCAGGACCGGTCACCCCGACCAATCCCGCCCCCGTCGATCAGCTGAAGCAGGTTGTCGACCTGCTCAGCACCTTGCTCAACAAGGACGGCAAGCCCGTGCTCGGCCAGGTCAACGGCGCGCTCGGCGAGACCATCGGCAAGCTGCTCGACGGCAAGAAGACCGCGCTCGGCATCGGCGGCTCGGTGCTCACCGCGCTGCTGTCGTCGGTGACGGCAAGCCCCAATGCGGGCGGCATTGCCGGATTGCTCGGAACGATCGTGTCGGCCGTGCCGGGCCTTGGCCAGTTCGCGATGCCGATCTCGCTGGCGCTCACGGCCTGGGGCGTGCTCGGCAAGCTGGAGAAGTGGGCGCAGGGCACCGCGCCGCCGCCCAAGGCTACGACGTAAAGCCGACGACGTAGAGCCGACGACCTAACCACAACCGCGCAGCCGTTTCAGCGCGCCTCAAGCCATGCCGCCGGCATCGGCAATGTCTGCCGCACGTCGTTCCATCAACCCGCGCTCGCGCGCATTGGTTGCAAGACGGGCGGCGGTCTCGAACGATAGCCGTGCCTCGGCGAAGCGGCCGAGCCTGTGCAGAAGGTCGCCGCGCACGGCCTGAAGATGGTGATAAGTGCTGAGCGCCGGCTCGTCGGCGATCATCTCGACGAGATCGAGCCCGGCCTGCGGCCCTTCGGCCATGCCGAGCGCGACCGCACGGTTGAGTTCGATCACGGGCGAGCGCACCAGCGTCGCAAGCTGGCCATAGAGCTCCGCGATGCGTCGCCAGTCGGTGCTTGCGGCCGTCTCCGCGGTGGCGTGACACGCGACGATTGCGGCCTGCAGCGTGTAGAACCGGCCGGCTCCGCCGAGCTCGCGCGCGCGGTCCAGCGCCCGAAGGCCGCGCGTGATTTGGAGCCGATCCCACAGCCCGCGATCCTGGTCCATGAGCAGGATGGGCTCGCCATCGCGGTCGGTGCGGGCATGCATCCGCGCGGCATTCAGGTCCATCAGCGCCATGAGACCGTGCACCTCGGGCTCGAGCGGCGCGAGCCCGACCAGCACCCGTCCCATGCGCAGGGCCTCGTCACAGAGCTGCGGCCGCAGCCACTCCTCGCCGCGAGAGGCCGAATAGCCCTCGTTGAAGATGAGATAGACGACCTCGAGCACCGAGGCCAGACGCTCGGAAAGCGCCTCGCCGCCCGGCGTTTCGTAGGTGAGGCCCGACCGCGAAAGCGTGCGCTTGGCGCGGACGATGCGTTGGGCGATGGTTGCCTCCGAGACCAGGAAGGCGCGCGCGATCTCGTCGGTGGTCAGGCCGCAGATCATGCGCAACGCCAGCGCCGCGCGGGCCTGCCGCGGCAGCAGCGGGTGGCAGGCCGTGAAGATCAGCCGCAGCCATTCGTCACCGATGTCGTCGTCGAGGGCGGTGTCGAAATCGGGCATCGCGTCCTGTTCCTGCATCAGCTCGTGCGTCAGCAGGTCCTGCTTGCGGGTGAGCATTTTCGCCCGGCGCAGATGATCGAGCGCACGGCGCTTCGCCGTCGCAACCAGCCACGCACCGGGATTGTCCGGCACCCCGCTCAGCGGCCAGGCCTCCAGCGCGGCGACGAGAGCGTCCTGGGTCAATTCTTCCGCGAGCGTCACGTCCCGCAGCATGCGCGACAGCGTCGCGATCAGCCGCGGCTGCACGACGCGCCAAGCTGCGTGAATCGCGGCGCGGATCGCGTGATCGATGTCGGCGGCCGTCATCGCCACCGACCAGAGCCCTTTCCGTTCCGATAGAATCGGAACGGGGCTCTGGATTCTTGCTTTGACGCGTTTTCTTTACGCGAACCGGTATCCACTTTGCTTGAAAACGCACTAAGACGAGCGGTGGTGTTCATCAGGCGTGGGCGGCGACCCTGGAATGCGCGTCGATCTCGCACGCCACGTCGACGCCCGGCGTCGCGAATGCCCGCAATTCGCAGGTACCGTCCCATCCCGGCATGTGATCGAGATGCAACTGCATGAATTCCTTCGCCATGGCCAGGGCTTCCGCCTTGTCGCGCAGCTCGAAAATGGCGTAGCCGCCGATCACTTCCTTGGCCTCGACGAAGGGGCCGTCGATGACGCTGAGCTCGCCGTCGACGATCTTCACCCGTGCGCCGGTCGCAAGCGGCATCAGGCCGCCGGTGTCGAGCATTCGACCGGCCTTGATCTCCCGCTCTGATATTTTCTGCATCGCCTCCATCAGTGCCGGGGTCGGGCCCGCCATCGGCTGGCTGGAGGTGACGATGTACATGAAGCGCATGAAAAACTCCCTTGGCGCGAGCAGCGACCGCTCCGGCCGCAAACCGGCTCGCTATGGATGTGACGATTGAGCCTCGGCTAAATCGACATCCCCGAGAGAAATTATTGGCCGGGAGAAATTATTGCCGCAGCATGATCAGGGGATCAGCGGTATCGGGAACGCGCCGCCACTGCGCGTTGTCGTCGGCCTCGAACTGCCAGACATCGCCTGATTTCGACATCAGGATGATCTGGCCGCGTTCGAGCCGCCATTGCGTCGGATTGAACTGCGCGATGCCCGCATCGCATTTCGGCTTCAGGAAGACCTGGAAATTGTCCGGCCCCGCCTCGGTATTGGTCAGCGTCAGCCCGCAGACCGGCTGGCCGTTGCCGCGCACCATCGACCAGTCGCCGATCATCTGGTCCATCGACTTGGCCATCGAACGGGCGGCGGCGAGGTCCTGCAGGATGTAGACACCTTCGCCCTGCCGCAGCCCCTCGAAGATGCCGGCCTCGACCTCGGTGAAGTCGATCACCGCTTCACCGGTCGCATCCTGCAAGCGAACGATGTCGAGACCCCTGACGCTCCAGGCGACGATGTCCTTGGTGAAGGGCAGCGCGGTCTTGCAGGCCGGCTCCAGCTCCAGCTTGAAGCCCTGGCCCGCGGCATCGCTCTTCATGGTGACCACGCAGGTCTTGCTGCGCTCGGTGGTCGAGAGCTCCCATTGCCCGGGCATCGTCTTCTTCAGGCTCGTCGCATCCTGCGCCAAGGCAGGGCCGACCGCGGCGACACATGCCGCGATGGCCAATGCAGCGACCCGAAGAATGGTCATCAGCGCCCCTTGAACGGCGTTTCCGCAACCGGGGTCAACGGCGCCTTGCCGGCGAACCAGGCCTTGAGGTTGTCGACGACGAGCTGGTCCATCGCGTTGCGCGTCACCACCGAGGCCGAGCCGATATGCGGCAGCAGCACGACGTTCTGCATGCTCTTGAGCTCGTCCGGCACGCTCGGCTCCGCTGCGAACACGTCGAGGCCGGCGGCCAGGATGGTGCCGGATTTCAGCGCCTGCACCAGCGCCGGCTCGTCGACCACCGAGCCGCGCGCGACATTGATCAGTACGCCGCGCGGGCCGAGCGCCTTGAGCACCTCGGCATTGATCATCTTGTTGGTGCTGGCGCCGCCGGGCACGATCACCATCAAGGTATCCACCGCCTTCGCCATCTCGATCAAGTCAGGGTAGTGCTTGTAGGAGACGTCCTTGGACGGGTTGCGGGAGTGGTAGACCACCGGCACCAGCGAGGCATCGAGCCGGCGCGCGATGGCCTGGCCGATCCGGCCCATGCCGACGATGCCGACCTTGCGGTCGCGCAAGGAGCCGACGCTGAGCGGATAGTTCTGCGTCTGCCAGAGGCCGGAACGGACGTAGCGGTCGGCCTTGATGAATTCGCGCACGGTGGAGATCAGCAGGCCCATCGCGACGTCGGCGACCTCCTCGGTCAGCACGTCGGGCGTGTTGGTGACGATGATGTTGTGCTCGGCCGCGTATTTGGCGTCGACGTGGTCGTAGCCGACGCCGAAGCTCGCCACCATCTCGATCTTGGGCAATTGCGACAGCGAGTCCCTGTCGGCACGCACCGTGTGATAGGTCACGGCCACGCCGCGGATCTTTTCGCGGATCGCGGGTGTCAGCCGCTCGAGGTCGCCTCGTGTCTCGGCCTTGTGCACGACGAAATGATCGGAAAACCCGTTCTCGAGGATCGGCCGCACCGGCCCATAGATCAGAAGGTCGATCTTTTCGGACGAAATCGAACCGGCGGTCATCAGTTTTCCTTTCCAAGGGCGCTTTCGTGCCAGCGCCGTAAAACGAGGTGGGAAACTAGCGCCAGCACCCCATAGATGACAATCCCGGCCAGCGACAACAGCAGCAGCGCGGCGAACATGCGGGGTATGTTCAATCGGTAGCCTGACTCGGCGATCCTGTAGGCGAGCCCAGAGCCGGCGCCGGCCGTTCCGGCCGCGATCTCGGCCACGACAGCGCCGATCAGCGACAGCCCTCCGGCGATGCGCAGGCCGCCGAGGATATAGGGCAGCGCCGCCGGCAGCTTCAGGAAGCGCAGGGTTTGTGGTGGCGAGGCGCCATAGAGCTGGAACAGGCCGGCCAGATTGCGGTCGACCGAATTGAGCCCGAGCGTGGTGTTGGAGAGCACCGGGAAGAAGGCGACGATGAAGGCGCAGACGACGACCGCGGTCTGCTGCTCCAGATAGATCAGGAGCAGCGGTGCAATCGCGATAACAGGCGTCACCTGGAGGACGACGGCGTAGGGGAATAGCGAATATTCCACCCATTTCGACTGGTTGAACAGCAGCGCCAGCGCGATACCGCCGACGCTCGCTGCCACAAATCCTTCAAGCGTGGTCAGAAGCGTGGTGGCGAGCGATTGTGACAGCACGGCCCAGTCCTTGATCAGCGTCAGGAAGATCACGGAGGGCGCGGGCAGCACGTAAGGCGGGATCTCCCTGATGCGGACCACGAGTTCCCAGGCGAGAAGCCCGGCCGCAAGCACGATGACGGGAAGCACGAAGCGCACCGCGCGGTGCGCGCCGGACGGACTGGCGGTGACGGAGGGCTGCGCGCTCATAGCACCGGTTGCCCCGAATAGGACGGCGCCAGCGCGGCCGACACCTTCCGGCAATAATCCGAATAGGCGGCCGAGGTGCGAAACTCCTCTCCGCGCGGCTCGACCGTCTCGATGCGGATGTCGGCCTGGATCCGGCCGGGCCGCGCCGTCATGACCACCACGCGCTGCGACAGATAGACGGATTCGAACACCGAATGGGTGACGAAGATGACGGTCTTGCGAAGGCTGCGCCACAGCGCGAGCAGGTCGTTGTTGAGGCGGAAGCGCGTGATCTCGTCGAGCGCCGCGAACGGCTCATCCATCAGGAGGATATCCGGATCGGTGACGAGCGCGCGCGCCAGCGAGACCCGCATCTTCATGCCGCCGGACAGCTCGCGCGGATAGGCGTCGGCGAAATCGGCAAGCCCGACGCTCGCCAGCGCTTCGTCGGCGCGCGCGCGCGCCTCCGCCTTCGCCACGCCAGCAAGCTTCAACGGCAGCCGCACGTTCTCGCGCACGCTGGTCCAGGGCATCAGGGTCGGCTCCTGGAATACGAAGCCGATGCCATGGCCCGGCTGTGCAGGTCCCTCGTGACGCGCCAGCCGCACGATGCCGGACGACGGCGCGCTGAGCTGCGCGATCAGCCGCAGCGCGGTCGACTTGCCGCAACCCGACGGTCCCAGCAGCGAGATGAACTCGCCCTTGCGCACGGCGAGATCGAGCGGCCCGAGCGCCATGACGCCGTTGTCATAGACCTTCGTCACGCCGCGCAGGCTGACGGCGAGCGCCGTCAGGCTGGCCTCGACCCCGGACGAGGTTTTGACTGGTGACATGGACCTTGCGTTACGGCTTGCTCGGGCGCAGCTCGACGCCGACGCCCTTGTTGACGAAGCGCAGCGTATAGGACTTGCGGAAGTCGAGATCCGGCTTCACCACGCCCGCCTTCACCATCTTGTTGAAGAAGGAGGTGTAGCGCTCGTCGCTCATGGCGCCGATGCCGTTCTTCAACGACTCGCCGGAATCGACGATGCCGTATTCCTTCATCCTGGCGACGGAATAGGCGAGCAGATCGTCGGTCATCTCAGGATTGAGCTTCTTGATCATGGCATTGCCGGCGGAATTGTCGCCGTAGATATAGTTGTACCAGCCGATCATGGAGGCATCGACGAAGCGCTGCACCAGATCGGGCTTCTTCTCGGCGATGTCGCGGCGGGTCTCGATCAGGGTCGAATAGGTATTGAAGCCGTAATCGGCGAGCAGCAGCACGTTCGGCTTGAAGCCGGCGGCCTTCTCGACCGCGAAGGGCTCGGAGGTGACGTAGCCCTGCATCGCGCTCTTGGGATTGGCGATGAAGGGCTGCGGATTGAAATTGTAGGGCCGGACGTTCTTCTCGTTGAAGCCGTATTCGGACTTGAGCCACTGGAAGTAGCTGCTCATGCCCTCCTTGGAGACGAACAGAGTCAGCGGCTTGAGGTCCTCGATCTTGGCGACCTTGGCGTCCGGCTGCGTCAGCATCACCTGCGGATCCTTCTGGAACACCGCGGCGATGGTCACGACGGGAACGTTGTTGGCGACCGCATCGAACGACATCAGCGTGTTCGCGGCCATGAAGAAATCGATCTTGCCGGCGATCAGCAGCATCCGGTTGTTCTCGTTGGGACCGCCGGGGACGATGGTGACGTCGAGCCCGTACTTCTTATAGGTACCGTCGGCGACCGCCTGGAAGAAGCCGCCATGCTCGGCCTCGGCGACCCAGTTGGTGCCGAAGGTGACTTTGTCCAGGGTCTCCGCGCGCGCCGGGACGACCGAGACAAGAGCGGCCATCAAGCCCGCCGTTAACGCTCGCCGCAGATGAGAGAGGGTCATAATGGCACTCCGTCGATCGCTTCTGGCCCAATCGCTTCTGGCCCATGTGAAAGCAACGCGATAAAACCGCATGAAGTTCGGGGACGCGAGCCGGCCAGGCCCGCGTCCCCTCATACGCCAAATTACGTGACAAATTCGGGCAAAGAAACCTTGATGATGCCGTCCCGCGACTGGACCGAGATCCGCTGGGCCGACGCCGTCCCTGCGGAGGTGTCGCGCTGGATCGCGGTGCTGCCGCTGGCGGCGACCGAGCAGCACGGCCCGCACCTGCCGCTTGCAACCGACGTGCTGATCGCGGACGCCTATCTGGCGCGCGTGCGCGAGCTTTTGCCCGCGACCATTCCGGCCAGTTTCCTTCCCGTTGAACCGGTCGGAATTTCCACCGAGCATATCGACTATCCGGGCACGCAGACGCTGCCGACCGACGTGGCGCTGAAAAGGTGGACCGCGATCGGCGAGGAGGTCGCGCGGCGTGGGGTGAAGAAGCTCGTCATTATCACCAGCCATGGTGGCAACAGCGCGGCCATGATGCTGGTCGCGCAGGATCTGCGCGCGCATCACAAGCTGTTCGTGGTGACGACGTCGTGGTCGCGCCTGTCGGGCGCCGACAAGCTGTTCCCGGCCGAGGAGGTGCGCCACGGCATTCATGGCGGCGCGATCGAGACCTCGATCATGCTGGCGCGCTATCCCGACCAGGTGCGCAAAGATGCGATCGCGGATTTTCCCGCGAGCAGCGTCGCGATGGAGACGCAGTATCGCTGGCTGTCGACGCAGCGGCCCGCGCCATTCGCCTGGCAGGCGCAGGATCTGAACGCCAGCGGCGCCATCGGCAATGCGACGCTGGCCGTTCCCGAGAAGGGCGCGCAATTGTTGGATCAGGGTGCGCGCGCCTTCTGCGAGCTGCTCACTGAAGTCGATAACTTCGACGTGAACAGGCTCGCCAAGGGCCCTCTCGGCTAGCCAACATCCTCCTGGAATCATTGAGGAAAGGACCTCACCCGGGGGTCGCATCCGCCGTCTTCGAACCGGACGCGCGGAGCCTCCGTCCAACTGGGCACGCGGGCCACAACGGACCGCCTCAACCCGGATGGAGTTTCACATGTCGATCAAGACCAAGATTGCCGCCGCAGCTCTCGCTGCCCTCGCCGTCACCGGCAGCATCGTGTCCACCACCTCCTCGGCCGAAGCCAAGCAGCCCGGCTGGGTCTGGGGTGTGGGTGCCGGCATCGCCACCGCCGCTGTGGTCGGCTCCGCGATCGCCGCCAGCAACGACCCCTATTACTACGGCTATCACCGCTGCGGCTGGGTCGCCCAGTACAACGCCTTCGGCCAGTACGTTGGCCGCGTTCGCAGCTGCTACTGATTTGAGTACCTGAGGCCGATCTCACGTGGATCCTGCGTCCGACACGGGCGCCTCATCCACCCCGTGTCGTGCCCCGACCCCGCCCGGCTGTCCCCCCGGGCGGGGTCAACCATTTGCGGCCAGAAAAGCCCGGCTACCGCTTGGCTCAGACAATCCTTCCGATTGCACGTCTCGCGTGTCAGGATACGGATAGGCGGCTGGAGGGCGAGCGTGAATTGGCGGGTCTCAATTGGATCGATCCTGATTGCGATCCTGACATCGACACAGGCATTTCCCGAGCCGGCCTTACAGCCGCAAACAGCGCCCCAGGGCGACAGCCGCCCCGCCGTGGACCTCGAGCTCGTGATCGCGGTCGACATTTCCTACTCGGTGCAGCCAGATGACCTGGCGGCTCAACGCGAAGGCTATGCCAAGGCCATCGTCTCGGAGGAGTTTCTGCGGGCCTTGCGGACCGGCCCTGTCGGCAAGATCGCGCTGACCTACTTCGAATGGTCATCGACAAGGGATCAGGACGTCATCGTCCCCTGGCGGCAGATCGACGGACCGGAAGCGGCCGAGGCCGTCGCAGCTGAAATCATGAAGGCACCGATCCGCCGCGGTTCGCGCACGTCGATTTCGGGTGCGATCAAGTTCGCCATGCCGCTGTTCGAGCAGAACCCGTACCGGGGCGCGCGCCGCATCATCGACGTTGCGGGCGATGGCCCCAACAACAACGGCGATCCTGTCGCCACCGCGCGCGACACAGCAGTGCAGCAGGGCATCGTCATCACCGGCCTGCCGGTCATGATCAATGCAACGCCTCCTGGTCAGGTGGACATCAGCCATATCGACCATATCGATTGGTACTATGAGGATTGCGTGATCGGCGGTCCAGGTTCCTTCGTCGTGCCCATCACCGATCGCGAAAACTTCAAGGAGGCGATCCGGACCAAGCTGGCGCTCGAGGTCGCGGGCCGTACGCCGGATCAATCGCCGCCCCCCTCAGTGGACAAGAAGCCGCGGGTTCTCTGCACGATTGGTGAAAAACTCTGGCAGCAGCGGTGGGATACGATCGCTCCGGCGACCAATAGTCCGGCGATGAGCAAACCGGCGGCGAACAGTTCGTCGAGCAAGGAGGACGCGCTGCTCGACAAGAAGATCAAGGGCATCTGCCGCGGCTGCTAGGTGCTCCCGCTGGCCAGCGACCGGCCGTCGAGCCTTCGCGATGCCACCACTCTCCCATCCGTCCTGGATAGGTCCTTCCGCAGAGGTCGACTCCGCTCGAGCAGTCGAGATCCTGTCTCCCTGAGCGATGTTGCAGTCACGTCACACAGCGGTGCGAACCATCACCTGCGGCAATCCGCTTCAGTTGCTATTGCGAATTAATCGCAATAAGGTTTGCAGCAGACACGGGGACTTGGGAAGAAATCGCGTCGGATCGAGATCATCTCGGCCGATCGTGCGAACAACCGGAACCTGGTGACAGGATCGCCGCGAATCGGCAGGGATGTCGGCTGCGGCGGATGGGACACATTCGCGTTTTGGGGGCGTGCGTTTTGACGTTGAGAGGTCACCGTTACAGGTATTTGCGGACGGCCGCGGCAATCGCCTCGGGCGTGATGGTTTTGCCCGCCGCGAGCCGCGCGGCCGATCTGCCGCTGAAGGCACCGGCGCTGAAGACCGTCTATGACTGGACCGGCCTCTACATCGGCGCGCATGTCGGCGTCACCCGCGGCACGTCGTCGGCGACACTGATCGATCCGACGCTCGCGACCGACGACCATGTGTTTACCGGCGCGACCGGCGGCGTGCAGGCGGGCTACAACTGGCGCCTCAATTCGGGGCTCCTGCTCGGCGTCGAGGGCGACATCTCGTTTCCGAACTATCTGCCGTCCAACCACGTCGTGTCGTCGGCGGCGACCGTGCTGTCGAGCGCGGAGGAGCGCTGGGACTATGTCGCGAGCCTGCGCGCACGGCTCGGCTACACCACCGGCAACTGGCTGTTCTACGCGACCGGCGGCGCGGCCTTCACCGGCGAGCGTTTCCTGTCGACGCCGACCGGCGGCACTGAGGAGAAGGTGTTGCACACGCGGTTCGGCTGGACCGCCGGCGGCGGCGTCGAATATGCCTTCGCGCCGCACTGGAGCGCGCGGCTCGAATATCTCTACAGCAAGTTCGACAACGCCAACGTCACCTTCCCGTCCGGCGCGCAATATTCGTCGTCGATGGATTTCCAGAGCCTGCGCATCGGCCTCAATCGCAAGATCGACTGGCCGGGCGTGCCGACCTACAACCCGAAGTCCGACGTCACCGACACCGAGTCCAGCCGCTGGGAGATTCACGGCCAGTCGACCGTGCTGGGGCAGGGCTACCCCGCGTTCCACGCGCCCTATACCGGAACGAACAGCCTGCTCCCGTCGCCGGATTTTCAGCAGACCTGGAGCAATTCGCTCTATCTGAATGCGCGGCTGTGGGACGGCGGCGAGGTCTATTTCAATCCCGAGCTTCTGCAGGGCTTCGGCTTCAACAACACGACGGGCGCTGCGGGCTTTCCCAACGGCGAAGCGCAGAAGTCCGGCTTCCCCTATCCGCACTTCAACGCCTCTCGCCTGTTCGTGCGCCACACCTTCGGCTTCGGCGGCGAACAAGAAGAGCTTGCCAGCGGGCAGCTTCAGCTCGCGAGCAAAGTTGACGTCTCGCGCCTCACCTTGCAGGTCGGCAAGTTCTCCGTGGTCGACGTGTTCGACGGCAATTCCTATGCGCACGATCCGCGCAAGGACTTCATGAACTGGTCGATCTGGGCGTCCGGCGCTTTCGACTACGCCGCCGACAAGCTCGGCCTCGGCTACGGCGCGACCGCCGAATTGAACCAGAAGCAATGGGCGCTGCGCGCCGGCTACTTCCTGATCGATGCCGTCTCCAACTCGAACAATTTCGACATGAACGTCGGCCGTCGCGGCGAATATGTCATGGAGCTCGAGACGCGCTACTCGCTGTTCGGCCTGCCCGGCAAGCTGCGCACGCTCGGCTTCGTCAACAGCGCCTTCTCCGGCAGCTATCGCGAGACACTGGACAATCCCGCGTTCGGCGTCGACATCAGCCAGACCCGCCGCGGCCGCCTCAAATACGGCTACGCGTTCAACGTCGAACAGGCCATCACCGACGACATCGGCGTGTTCGGCCGCTGGAGCTGGAACGACGGCCGCAACGAGATCATGGCCTTCACCGACATCGACCGCAGCCTGTCCGGCGGCGTCTCGGTGAAGGGAACGAAATGGGGCCGGCCCGACGACGTCGTCGCCATCGCCGGCGCCATCAACGGCCTCTCGCAGGACCATCGCGACTTCATCGCCGCCGGCGGACTCGGTCCGCTGATCGGCGACGGCCAACTCAACTACCGCCGCGAACGCGTGCTGGAGACCTATTACGCCTACGCGCTGAACAAGGCGCTGACCTTCACCGCCGACTATCAGCTCATCGTCAATCCCGCCTACAACGCGGATCGTGGCCCGGTGTCGGTGTTCTCCGGCCGGCTCCACGGCGAGTTCTGAGCGCGCGCGCCTCGTCCTTCGAGACGCCCGCTTCGCGGGCTCCTCAGGATGAGGCTAAGCATTGGTGCCCGTCGAAACTGCGGCCGCGCACTCCGTCCTCATCCTGAGGAGCCGCCAGAGCGGGCGTCTCGAAGGATGGGCCAAAGGGACGTCGCTCTGCAAATACGATTGCGACCCCAGCGGGGAGAGGAGTTCGATTTTCTACGCGGCCCGGATCGCGTCCAGGAACTTTCCGACCTCGACCTTGAGGCGGCTGCTCTCGCCCGACAGCGATCTGGCTGCCGCGAGCACATTCGAGGATGCCGATCCGGTCTGGCTCGCGCCGCGCTGCACGTCGACGATGCTGGCGGAGACCTGCTGGGTGCCGCGGGCCGCCTGCTGCACGTTGCGGGAAATCTCCCGCGTCGCCGCGCCCTGCTCCTCGACCGCCGAGGCGATCGCGGACGCGATCTCGGACATGCGGGTGATGGTGTCGCCGATCGACTTGATGGCGCCGACAGAATCCTCCGTCGCCGTCTGGATTCCCGCAATCTGCTGGCTGATCTCGCCGGTGGCCTTGGCGGTCTGCTCGGCCAGCGCCTTGACCTCGGAGGCGACGACGGCAAAGCCGCGGCCGGCCTCGCCGGCGCGGGCCGCCTCGATGGTGGCGTTCAGCGCCAGGAGATTGGTCTGGCCCGCGATCTGGCTGATGAGCTCGACGACGTCCCCGATCCGGCCGGCGGCCTTGGCCAGCTCGCCGACGTGATCGTTGGTCCGCCCGGCCTGCTGCACCGCTTCGCCGGCGACGCGCGCGGAGTCCTGGACCTGCCGGCTGATCTCGTCGACCGACGAGGCCATTTCCTCCGCCGCCGCGGCAACGGTCTGCACGTTGGTGGAAGCCTGCTCGGACGCGGCCGCGACGGTCGCAGTGACCTTTTCCGATTGATCGGCCGTGCTCGTCAGCGTTCCCGCCGAGGCCTCCAGCTCCGAGGATGCCGACGCCACGGTGTTGATGACGTCGCCGATCATCGCTTCGAAGTCGCGCGCGATCTGGTCCATCCGCTGGCTGCGACGGAGCTTCGCCTCGGCTTCGACCGCGGCCGCCTCGTCGGCGGCCTTCTTGGCCGCGAGCGAATCCTTGAAGTGCCGCAGCGAGCCCGCCACCTGGCCGATCTCGTCGTTGCGGCCCGTCGCGGGGATCTCGACCTCATGCTGTCCGGCGGCGAGCGTGCCGATCACGTCCGCGAGCCGGCTAAGCGGCGTTACCACGCGGCTGCGCAGCATCATGGTCACGCCACCGAGCGTCCCGAGCAGCGCCAGCACCGCCACGCCTGCAAGCGCGAGCATCGCCAGCGCGCCATCGCGCGCGGCCGCGGCGCGCTCGGCCGCTTCGGCCAGCGCGGCGTCGCGCACGCCGTAGAACATCTGGATGGCCGGCACGATGACACCGGCCAGCTCTTCGGCGTTGACACCGTACTTGCCGTCGCTACGGGCCGCCGGCATTTCCTTATCCACGACGAGCGCGGCTTTGCCGAAATAGGAGTCCGTCGCCGCCTTCAGCGCGGTGGCGATGCGGGGCGGGCTTCCGAGCTGGTCGATACCGGCCTCGATGCGCTCGCGGTCGGCCTCGACACGCCCCTGCATGCGATCCATCAGCGAGAACTCGGCCGCGGTGAGCGGCCGGCGTACGCTCAGCGCCGGCGACAGCGTGGCGGCGCGGCTGCCGGCCGAGACGCGCAGATCCTGCGCCGTCCGTGCCAGGCTCAGCAGCGCCGCGAGCGAGGAATCGGCATTGACGACCTTCGCCTCGAGCCGGTTCATGACCGGCTCGATATTGCCGAGCACCTCGGCAACACCGGGCAGGAAACCCTTGATCGCGGCGCTGTCGCGCGCTGCCAGCGGAACACTCATCGCGCGATCTGCCGCAGCGTTGATCTCCTTCAGCCGCCGCGCCGCACGGTCGAGATGCTCGGCAATCGCTCCGCCGTCATCCAGCACCATGATGGCCCGCCTTGCGCTCTCGAAGGCGGTCTCGGCGGCTTTCGCGGCCTTCGCGGCAGCGTCGATCTGGGCCTGCGTCGCAGCGGCTTCCTGGAAGATCGGTCCAATGTAGGGGGCACGGAGACCGGCGACCTGCTGGCTGACCATCAGGGTCGCACCAAAAGCGTCAACCGTCTTGATCGCATCGGAGCGGTTCGTGAAGATGCGCGCCTGGGGTATCAGCACCTCGGCGCCGAGGATGACTGCAAAAACCGTCACCGTGAGCATCGACAGCGCGAAGAGCTTCCCGATCCGCATCCTTGGGTCCCCGAATACATTGCTACAAATGTCGAAAACCTAGCTGGCGGCCACTAAGGGCCCGTTAAGCAACGGCCCGTAGTTCAGCGGAGTGCCTTGGGCCGCGCGGGTCGCCGGAACGCTGTCATCGCCGGGTTCCCCGTGGTGCCAGATGCGACAGAATTGCCGGGATTTTCCTCGCAAAACGCCTATATCAATGCTTGCGTCGCCATCCGGCCGCACTCGCGTACCTCCGGAACATCAATGCTCTCGGTCGAACTCGTCATCGTCGTCGTCCTGATCGTCATCAACGGCCTGCTCTCCATGTCGGAGCTGGCCGTGGTCTCGTCCCGTCCGGCCCGCCTCTCGCTGCTCGCCGCCAAGGGCGTGCGCGGCGCCGACCGCGCGCTGACGCTGGCGGCCGATCCCGGCAAATTCCTCTCGACGGTGCAGATCGGCATCACGCTGGTCGGCGTGCTCTCGGGTGCATTCTCCGGCGCGACGCTCGGGCAACGGCTGGCGCAATGGCTGGTCGAGCTCGGCCTGTCCGCCGGCATCGCCGACATCGTCGGCGTCGGCATCGTCGTCACGCTCATCACCTACGCCACACTGATCGTCGGCGAGCTGGTGCCGAAGCAGGTGGCGCTGCGCGACCCCGAGAGCATCGCGGTCAAGGTCGCGCCCGCGATGCATGTTCTGGCGCGGATCTCGCTGCCGCTCGTCTTCCTGCTCGATCTCTCCGGCAAGCTGATCCTCACGCTGCTCGGCCGCGGCGGCAAGGCCGAGGAGAAGGTCTCGGAGGACGAGATCCATCATCTCGTCAGCGAAGCCGAAAATGCCGGCGTGCTCGAGCCCGGCGAGAAGGAGATGATCGCCGGCGTGATGCGGCTCGGCGACCGGCCGGTCGGCGCCGTCATGACGCCGCGCACGGAGGTCGACGAGATCGACCTGAACGACACACCGGAAGCCATTCAGCAGATCATCGCCAAGAGCCCGCATTCGCGCTTTCCGGCCTCGGACGGCGAACGCGACAAGCCGATCGGCGTGCTCCAGGCCAAGGACCTGCTGGTCGCGTTCATGAGCGAACGCACGCCCGATCTGCGGGCGCTTGTTCGCGAAGCGCCAAGCATTCCCGCCTCGGCGGATGCCCGCGACGTGCTCGCGATCCTGAGGGCCGCTCCGGTCCATGTCGGTTTCGTCTATGACGAGTACGGCGCCTTCGAAGGCGTGGTCACCGCGGCCGACATTCTGGAATCGATCGTCGGCGCGTTCCATTCCGAGGAAGGCCCGCCGGAGCCGGCCTATGTCAAGCGCGCAGACGATTCGCTGCTGGTCGCCGGCTGGATGCCGGTCGACGAATTCTGCGAGCTGCTCGGCATCGAGCTGCCGCCGCACCACCGCTTCTACACCGTGGCGGGCCTCGTGCTGCAACACTTCAACGTGCTGCCCAATGTCGGCGACGCCTTCGACCTCGGCGGCTGGCACATCGAGGTGGTCGATCTCGACGGAAGAAGGATCGACAAGATTCTGGCGAGCCGTCGGGGTGAGCAGGCGGCGGCGTGAGTGCGCGCTCGCGTGAAGTGACGCATGCTGTCGCGCCAATCTCCACTCGTCGTCCCGGACAAGCGCGCCTCAAGCGCGCGCCGATCCGGGACCCATACTCCCAGGAAGCCGTTTGGCGAAGACTGGGGTTCGGTACTACCACCAACCGCAATCGATCGATCACGCGGTATGGGTCCCGGATCTGCGCTGACGCTTGTCCGGGACGACAGCTGAGATTGTGGTTCGCGCTCATGCCAGATGCAGGCGCCTACCCGAACCTCACACCGATCCGCTTTTCCTTGCGCCAGACCACGGTGCACGCCAGATGCTTTCCGTCGGCCTGGATGAGCAGGGTGAAGTGTTCGGGAATGCCGACCGGGCTGGTGACGTCGAGGGCTGCGCCGGTGTCTGAGAAATTGCGGACGGTGCAGTCGATCGCGCCGCCACCGAACTCGATCGTTCCGGCCTTCAGCACGCGATGCCTGGCTTTGTTGCGTCGCTCGTCCATGGGATGAACTATACCCAAAGTTGAATCAGACGTTAAGCCCCCGCTCTGCTCGCGACAATTTCATGGCCTCGCGCGGGCCGCATCATGCCGTGGCCCGGCGCCTCACAGCGCCGGCTGGAACGTCTCCGCCCGCGCCATCCGCCAGGCGTCGCGGAAGCGCGGGTCCTCCGTGCCTTCGAGCAATTCTCCCGGACGCAGCGCCGGATAGAGCTGCGCGAAAGATTGCACCTGGGTCGTCGACCTCCGTTGGCTGAAGTGGATCGGGCGCAGCTGCTGGGGATGTTCGAGGCCGGCCGCGGCGATCAGCTCGGTCAGCGAATGCAGCGTGGCATGGTGGTAATTGTGCACGCGGTCGATCTTGAGCGGCACGTAGAGCGCGCGCGCCCGCGTCGGGTCCTGCGTCGCGACACCGGTCGGGCAGCGGTCGGTGTGGCAGCTCAGCGACTGGATGCAGCCGAGCGAGAACATGAAGCCGCGCGCCGAATTGCACCAGTCGGCGCCGATCGCCATCGCCCGCGCCATGTCGAACGCGGTGGCGATCTTGCCGGAGGCGCCGAGCTTGATGCGGTCGCGCGCATTGATGCCGATCAGCGCGTTGTGCACGAAATTGACGCCCTCGCGCATCGGCATGCCGAGATGGTCCATGAACTCGAGCGGCGCCGCACCGGTGCCGCCTTCGTTGCCGTCGACGACGATGAAATCGGGATAGATGCCGGTCTCCAGCATCGCCTTGCAGATCGCCAGGAATTCCCAGGGATGACCGATGCACAGCTTGAAGCCGGCCGGCTTGCCACCGGAGAGGCGGCGCATCTCAGCGATGAACTGCATCATGCCAACGGGCGTCGAGAAGGCGCGGTGCGAGGCCGGCGAGATGCAGTCCTCGCCCATGGACACGCCGCGGATCTTGGAAATCTCCTCCGAGACCTTTGCCGCCGGCAGCACGCCGCCATGGCCGGGCTTGGCACCCTGGCTGATCTTGAGCTCGACCATCTTGATCTGGTCCTGGCCGGCGACGCGCGCGAACGCTTCGGGATCGAACGAGCCGTCGAGATGGCGGCAGCCGAAATAGCCGGAGCCAATCTCCCAGATGATGTCGCCGCCCATCTCTGCGTGATAGGGGCTGAAGCCGCCCTCGCCGGTGTCATGGGCAAAGCCGCCCTTCTTCGCGCCGGCATTGAGCGCACGCACCGCGTTCGGGCTGAGCGCGCCAAAGCTCATCGCCGAGATGTTGAACACCGAGGCCGAGTAGGGCTTCTTGCAGTCCGGTCCGCCGACGACGACGCGAAACTTCTCCTCGGCATGCGCCTTCGGCGACACCGAGTGATGCATCCACTCATAGCCCTCGCGGTAGACGTCCTCCTGGGTGCCGAACGGACGCTTGTCGAGCTGCATCTTGGCGCGCTGATAGACCACCGCGCGGGTGTCGCGCGAGAACGGCATGCCGTCCTTCTCGCTCTCGAAGAAATACTGCCGCATCTCGGGGCGTATCTCTTCGAGCAGGAAGCGGATATGCGCCGAGATCGGGTAGTTGCGCAGCACCGCATGGCTCTTCTGGAGCAGGTCGCGGACGCCGAGCAGCGTCAGGGCGCCGAAGATCAGGATCGGGATCAGCAGGATGTCGAAGATCTTGCGGTCGGCGATGCCGAAGCCGATCAGGAGCGCGGTGACGACCGCGCAGATCGTCAGCACTATGAAGCGCGGCGAGAATGGCATCAGCAGGGTTTCCATGGCCCCCTCTTCCAACGGCCCACGCTTCGATTTTGGCGCTTTGCTATTTTCGTCGGCCACGATTCCCATCCTCTCGCCAGCTTGAGGCGGTACGATACGCCCGCGCCTTTCATACGGATATGACGCGGCCCTTGTTTCAGGCTAGCGAATTCCGCCGCCGCAGATCAATCCGCCGAGAGGTTAGGCTTTTGCAGTGCAGCAGAGGGAGTGGGGATGGGAATAGTGGGGCGGCCGGGCCAGTGGGCCTCAACCGGCTGCCCATGGAGCGCAGACGCGTTTCCACAGGTTCAGCTGTCGTCCCGGGCAAGCGTCAGCGCAGACCCGGGATCCATAACCACAGGATTTCGTGACTGAGAGAGCTGTCACTGCGCGTCCTCGCCAAACCACATCCTGTGGCTATGGGTCCCGGATCGGCGCTCCGCTTCGCTGCGCTTGTCCGGGACGACGAGTTGAGTGTTGACGCGAGATCGCGCCACTCATTCAACAGAACTTACCGCTCGACGAACGCCTTCTCGATCACGAAATGGCCGGGCTTGTTGCCGCTTCCCTCGATGAAGTCGCGGCCTTCGAACATCACCTTCAGCTCTTCCAGCATCGCCGGGCTGCCGCACATCATGATGCGGTCGGTTGCGATGTCGAGCGGGCCCTGTCCGATGTCGTTGAAGATCTGCTCGGAGCTGATGAGGTCGGTGATGCGGCCCCGATTGCGGAACGGCTCGCGGGTCACGGTCGGATAATAGACCAGCTTGTCCGCGAGCAGCTCGCCGAACAGCTCGTCCTCGCGCAGATTGGCGACGAGCTTCTCGCCATAAGCGAGCTCGGAGACCTGGCGGCAGCCATGCACCAGCACGATGGTCTCGAACTGCTCGTAGACGTCGGGGTCCTTGATCAGGCTCGCGAACGGCGCGAGGCCTGTACCGGTCGAGAGCAGCATCAGCCGCTTGCCCGGGATGAGGTTGTCGGTGATCAGCGTGCCGGTCGCCTTGCGGCCGACCAGGATGGTGTCGCCCTCCTTGATCTTCTGGAGGCGCGAGGTGAGCGGACCGTCCTGAACCTTGATCGAGAAGAACTCGAGCTCTTCCTCGTGGTTGGCGCTCGCCATGCTGTAGGCGCGCAGCAGCGGACGGCCGTCGACCTCGAGGCCGATCATCGCGAACTGGCCGTTCTGGAAGCGGAAGCCGGTATCGCGCGTGGCGCGGAAGCTGAACAGCGTGTCGGTCCAGTGCTGGACGGAAAGAACTTTCTCTCGGTAAAACGCGCTCATGATTTTCGATATTCCGAATAATTGCGGTTTTAGGGCAAAAGCGCTGCCCGGCCCTGAAAGCAGGGCGGACACCATTGCCATGGCGGAGGATTTCGCGTGTGTGATCTACGCCATTGAGACCAATAATCAACCTCGTTTCGGATGCAATTGATGCCGATCAAACCGGCACTTGCGGTGGAATTGGCCGCATCATTAATGAATCTGCTGCGCGGCGCGCACAGAGGGCAATTTCTTTTCCCTTTCGGGCTCGATGGCAGCACTTAATTTCCGTCGCGCTCGCGAGAATTTCATTAAGAATAGCTCTGATCTTCACCCCGGCTTGGCGCCGATGCCCGCATTTTTGCGGCTTTTGGCGACAGGAATGATTGAGACCCATGGCCAGCAGCGAACGCATCTTCGTCCAGGCGATCAGGCGCTATTGCGCCCGACATGGCATTGCCGTCGACATCCGCGCCGGTGGCTGGCTGATCGCGATGCGCCGGGGCGAGGCGCGCCACTTCGCCTTCGGCTACGACATCGGCCTCAACAGCGCCATCGCGCATCGCCTCGCCAACGACAAATCGGCGACCGCCGAGGCGCTGTCGCTTGAAGCCGTGCCCTGCGTTCCTCATCATCTCTTCCTCAACCCGAGCATGGGCGCGCATGTCGCCGGCCCTGGTTGGCGTGAAGCGATGCTGGCGCTGCTTGCGCAGCACCCGCAAGGCGTGGTGGTGAAGCCGAACGAGGGCACGTCCGGACGCGCGGTGTTCAAGGTGACGAGCGCTGCCGAGCTCGATCGCGCCGTCTGCGAGGTTTTTTCGTCGGGCCTCGGCCTCGTGATCGCGCCTTATGTCGAGATCGAGGAGGAGGTCCGCGTGATCCTGCTCGATCGCAAGCCGATGATCGTCTACCGCAAGGACCGGCCGTCGGTCGTCGGCGACGGGGAGCATACGTTGCGCGAGCTCGCGATCGCGGCGGGACACGACGGGCAGCTCCGCGAGCTCGAAGCGCGCGAGGTGAATGCGGTCGTCCCGAACGGCAAGCGGCGCATCCTGAACTGGCGGCACAATCTCGACGCCGGCGCGCGGCCGGTCCTGATGGAGAATGGCGAGGTGCGCGCGGCATGCGTGAGGCTCGCCGTCGACGCCGCCAACGCCATCGGCATCGCCTTCGCCTCGATCGACGTGGTGCGCGTGGATGGCGCCTGGCGCGTGCTCGAGATCAATTCCGGCGTGATGATGGAGGCGCTGGCGAAGCTCCATCCGGAGCTGGTGCAGGCGACGTATGACGCGGCGCTGGACCGGGTGTTTGGGAAGACAAGCTGAGCGCCAAGCGCACGCTGCCATTCCTTCTCCCCTTGTTGTGGGAGAAGGTGGCGCGGAGCGCCGGATGAGGGGTTCTCTCCACTTGTATGACTGCTCGTGCGGATAGATACCCCTCACCCGTCTCGCCGCTATGCGGCGAGCCACCCTCTCCCACAAGGGAAGAGGGTGCATCGAGACCGCGGCACGATCACCGCCACTCAAACCGCCTAATTATTCGCGCTCGCCGAATCGTCCATCGCCTTGAAGGCTTCCTCGAGTTGCAGCGAGATCGGCACGTTGAGCCGTTCGCCGGTCGGAAGCCTGGCGGTGAACCATTTGTTGTAGAGCGGGACGAGGTCGCGGTTGGAGCCGAGCTTGCGGAAGGTGCGCTCGACCACGGCCGACAATTGCGGCTCGCCTTTCCTGAACATGATGCCGTAGGGGTCGTAGGACAGATAGTCGCCGGTGACGCGGTACTTGTCCTGCGCCTTGTGGCGCGCGATCAGGCCGGAGAGCAGGATGTCGTCGGTCGCGAACGCATCCGCCTTGCCGTCCGCGAGCATCTGGAACGATTGCTCGTGATCGGCGCCGACGGCGATGGTCAGCCCCAGCGAGGATTTCTTGTCGGCCGCTTGGATCGCCTGCTCATTGGTGGTGCCCTTCGTCACCACGATGGTCTTGCCCTTCAGGTCGGTCAGCGACTGGACGCTGGACGCCTTCGGCACCATCAGCTTGGTACCGGCGACGAACATCAAGGGGGAGAACGCGACGCGCTTGGCGCGCTCGGCATTGGCCGTGGTCGAGCCGCACTCCAGGTCGATCTTGTTCTGGAGCACCGCGTCGATGCGGTCGTCCGAGGTGACCTTCACGTAGTCGATCTTGAGATTGGGATCGTCGACCTCGACGCCGATCTCCTCGACGATGGCCTCGCAGAGTTCGAGGCTGTAGCCGATCGGGCGGCCCGACTGGTCGAGGAAGGAGAACGGCGGCGAGCTCTCGCGATACCCGAGCCGCACGACATGCGCCTTCTTGATAGCCGACAGCGTCGGGCTGAGCCCTTCGCTCCCGGTCTGGGCGAGTGCTGTGGTCGCGAGCAACGATGCCGCGAGCCAGAGGCAGCCGCCGATCACTGACCTTGTCAGTGTCTGGCCCATGGTGTGCTCCTAACCATGGCCGGCCATGGCGGGCACTTCGCCCGGCACCATGTCATCAGGAACGGCGTCGCCCGGTCCCATCGCATGCTCGGGCCCAAGCTCGCCTTCCCACTTCGCGACGACCGAGGTCGCGAGCGTGTTGCCGATCACGTTGGTCGCGCTGCGGCCCATGTCGAGGAAGGTGTCGATGCCCATGATCATGAGCAGGCCGGCCTCGGGGATGTTGAACTGCGCCAGCGTCGAGGCGATCACGACGAGGGAGGCGCGCGGCACGCCGGCGACGCCCTTCGAGGTGATCATCAGCGTCGCCAGCATCGCGAGCTGCGTGCCGAGCGGCATGTCGATGTGGTAGCTCTGCGCGATGAAGATGCTCGCGAAGGTGCAGTACATCATCGTGCCGTCGAGGTTGAAGGAATAACCGAGCGGCAGCACGAAGCTCGAGATCCGCGACGAGGCGCCGAAGCGGTTGAGGCCCTCCAGCGTCTTCGGATAAGCCGCTTCCGAGCTCGCGGTCGAGAACGCGATCATCAGCGGCTCGCGGATCAGCTTCAGCAGGTGGCTGTAGCGCGGC
>NC_004463.1_2
CCGATCACGATGAAGCCCACGATCACCAGGATCGTCCACAGGAGCGCCAGCGAGAGATAGAAGCCGCCCATGAACACGACGAGCTTCCAGAGCACCAGCAGGCCGTTCTTGGCCACCGTCGCCGTGATGGCGGCCCACACCGCGAGCGGCGCGAACAGCATCACATAGCTCGTCACCTTGAGCATGATGTGGCCGATATCGTCGATCAGCGCCAGGATCGGCTTGGAGCGCTCCGGCATCGCGCCCATCGCCACCGAGAAGAACACGGCGAAGATCACGATCTGGAGGATCTCGTTCTGCGCCATCGCGTCCGCGATCGAGGTCGGGATCAGATGGGTCAGGAATTTCTCGATCGAGAAGGCGGAGACCGGCAGGCCGGTCGACTGGCCTGCCGCAGGCAGCGTGCCGGGGAAGTTGGCGCCGGGCTGAAGCAGATTGACCATGATCAGGCCGAGCATCAGCGAGACGAAGGAGGCGCTGATGAACCACCCCATGGTCTTGGCGAAGATGCGGCCGAGCTTGGCGCCCGAGCCCATATGGGCGATGCCGCCGACCAGGGTCGCAAACACCAGCGGCGCGATGATCATCTTGATCAGGCGCAGGAACATCATGGCGATCAGGTTGATGGACGAGGCCCAGTCGGCGCGCGTATCGGGCAGGAAGTTGTAGATCGCCGAGCCCATGATGATGCCCAGCACCATCGCGCCCAAGATGTATTGCGTAAACCTGTTCGACATTGCTTACCCCCACGTACACCGGCGCTTCATGATGTCGCAGATATGGCGGCTGCGCAACTCGCTTGCCGGGTGGCCGCGTTGGCCGGATGTTCCCGTTGTGAAACGGCCCCCCGCGATCTAGCCTTCATGCAGCGCACAACGAATGCGCCTGCACGTTTTCTTTGCGGCAGCTGCATCAATAATCGTCAAACAAACGGAGAGGGAAACGCCATGAGCGGCAGCATCAATCGCCAGATTCTTCTGGTCGAAAAACCCAGCGGCAAGCTCGGCCCTGAACATTTCAAGATGGTCGACGGCGCGATGCCCGAGCCGAAGGACGGCGAGGCTTTGCTGCGCGTGCGTTACATCTCGCTCGACGCCGCCAACCGCGCCTGGATGCATGGCGCGACCTATCGTTCAGCCGTCGAAGCGAACAGCGTTATGGCCGGCGGCGGCATCGCCGAGGTCGTCAGCTCGAAGGCGCCGGGGTTGGCTGCCGGCGACATCGTGTTCGGCGACACCGGCTGGCAGGAGTTTGCCGCGGTGCCGGCAAAGCATCTCACCAAGATGCCGAAGCTGGAACCGATGACGCATCTGCTCAGCGTGTTCGGCATCGCCGGCCTCACCGCCTATTTCGGCCTGCTGGAGGTCGGCAAGCCCAAAGAGGGCGAGACCGTCGTGGTCTCCGCGGCGGCCGGCTCGGTCGGCTCGATCGTCGGGCAGATCGCCAAGATCAAGGGATGTCGCGTCATCGGCATCGCCGGCGGCGCCGACAAGTGCAACTGGCTGACCTCCGAGCTCGGATTCGATGCCGCCGTCGACTACAAGGACGGCGCGGTGTTCAAGGCCCTGCGCGCGGCCGCGCCAACGGGCATCGACGTCTATTTCGACAATGTCGGCGGCGACATTCTGGAAGCCTGCCTGCCGCAGATGAACAATTACGGCCGCATCGCCTGCTGCGGCGCGATCTCGCAATATGACGGTGCGCCTGCCGCGCACGGTCCGCGCGGCGTACCCGGCCTGATCGTGGTGAAGCGGCTCGTCATGCAGGGCTTCATCGTGATGGACTACATGAAGGACAGCCAGCGCGCGCTCGCCGAGCTCCAGGGCTGGGTCAAATCCGGCAAGCTGAAGGTGCAGGAGGACATCATCGACGGATTGGAGAACACGCCGAAAGCGCTGATCGGATTGCTCGCGGGCGAGAACCGCGGCAAGCGCATGGTCAAGCTCTGACGACGTATTGCTTGAGCATGATCTCCGCGCAAACGCGTTCCGCGTCTGTCGCGAGGGATAACCGCTGCACACTTTGCGCTGACGCGGCCCTTCGGGTCCGGATCATGCTCCAGTTACGTCGCAATTGCGCCGGCATTATCCACTTGCGGTAGCGGCCAAAGCATCCAAAGATACCGCGCGCGAGGCATCACTCGCGACGATTGCGCTTGAATCACATTTGAAAATCGTCGGCGCTACCGACAGGGCGGGAATTCACTCAGATGTTCAACACGTTGAAACATGCATCAACGCGCACGGCGTTGCTCGCGGCCGTGCTCTTCGCAACTGCAACAGGCGCGTTCGCGCAAGCGCCGACCGACGCGCAGAAGAGCGCGATCCGGTCCGCATGCCGCTCGGACTTCATGGCGCACTGCTCGAGCGTCACGCCCGGCGGCGTGGAAGCGTATCAATGTCTGGCGAAGAACATGTCGAGCCTGTCACCTGGATGCCAGACCGCGGTTCGCGCGGTCGAGCCGGCTGCGCCTCCGAAGACCGAAGCCGCGCCGGCCGCGCCAAAGACCGAAGCTGCGCCCAAGACCGAGTCCAAGACGGAAACGGCGCCTGCGGCGCCGAAGGCTGAATCGGCGCCCGCCGAAAAGCCCGCCGCCGCACCAGCGCCGAAGGCAGCTGCCGCCAAGCAACCGAGCAGCGCGCAGGTTGCTGCGGTCAAGAGCGCGTGCCGCGCCGACTATCCCAAGGTCTGCGCCAGCGTGCCGCCGGGCGGTGCGCCCGCGCTCGAATGCCTTGAGAAGAACAAGGCAAAGGTTTCGCCCGCCTGCGAGAAGGCCCTGAGCGCCGCGGCCGGCGGCGGCGCAGCAGCAACGGCAGCGCCTGCGGGCGCAGCCCCTGCGGCGGCGGCAGCACCGGCGGCCGCGCCAGCCGTGATCGTTCTGCGCCCGCTGCGGCCGCGCGAAGAGCTGTTCATCGTCCGATCGGCCTGCGGCGCCGACATCCGCACGCTGTGCGCCGGCGTCGCGCCCGGCGGCGGCCGCATCGTGCAATGCATCGCCAGCAATGCCGCGTCGCTGTCGCCCGCGTGCAAGGACGTGCTGGCGCCGTTCGCGGCGCGATAAGGCAGCGCACGGCGACGCGCCGGAGTGCACGACACCGATCGGCGGCATGCGCGAATGAATTCTCGCACGCCTGCCGCGATCAACCTTTGCGGATATCGATTTCGATCACGACAAGACCGGGAGGACAACATGCGTTCATTGCTGCTGGTTGCTTCTGCACTCCTCGCCTTCGGGGCGACCATGACGTTCGAGGCCACCGACGCCAACGCGGTGGTGTGCGCCCGCGGCGTCTATCGCGCCGGCTGCGCCGGGCCGAACGCGGCCGTCGTGGTCCGCAAGCCGGTTCCGGTGGTCCGCTGTACCAGGGTGCTGGTGGACGGGGTCTACGTGAAGCGCTGCGTCTGATCCCCGGGTGGCCAAGCCGGCGCGCTTTGGCTATGGTTCGCGCCTGACGGTTTCGGACACGCGCAAGACGCAGGTCCGAAAGCGAGCTTTGGCGCGCCGCGCTTGGCCGATAATTCTGCTGGCGCGGGAGGCCGGAGCACATTAGTCTACCCCTAGATAGTAAGTATACTGTCAATTAGGGAGGCAGACGTTGCGGATCGCCGTGATTGGCGGGGGGCCCGGCGGGCTCTACTTCGCCTATCTCTGGAAGAAGCGTCATCCCGAGGATCAAGTCGACCTGTTCGAACAGAACCCGGCCGACGCGACCTGGGGTTTTGGCGTGGTGTTCTCCGACCAGGCCCTGGAGTTCCTGCGCGCCGACGACCCCGAGACGGTCGATGCGATCGCGCCGCATATGGAGAGCTGGGAGAACATCACGCTCAACCTGCAGGGCGGCAGCGTCGCCATCGACGGGGTCGGCTTCTCCTCGATCGGGCGGCTCGAGCTCTTGCAGTTCCTTCAGCAGCGCGCGCTCGATGTCGGGGTCACGCCGCGCTTCGACACGCAAATTCACGGGATCGACCAGCTCAACGGCCACGATCTGATCGTCGCCGCCGACGGCTTGAACTCGCTGGTGCGCCGCGCTTACGAGGGCGATTTCGGCACCTCGCTGTCCTACTCCTCCAACAAGTTCGTCTGGTACGGCACCTCGAAGCGCTTCGACACGCTGTCACAGACTTTTGTGAAGACCGACCGCGGCGCCTTCAACGCCCATCACTACCGCTATTCGCCGACCATGAGCACCTTCCTGGTCGAGTGCGACCACGCCACCTGGCAGGCCTATGGCTTCGCCTACAAGGACGTCGAACAGTCCAAGGGCGTCTGCGAGGAGGTGTTCGCCGACACGCTCGGCGGCCACTGCCTCGTCTCCAACAAATCGGTGTGGCGCAATTTTCCCTGGGTCTGGAACGAGCACTGGTCGTTCAAGAATATGGTGCTTATCGGCGACGCGCTGCACTCGGCGCATTTCTCGATCGGCTCCGGCACGCGGCTCGCGATCGAGGACGCGATCGCGCTGGTCAAGGCGCTGGAATCCGATGCGCATCTGAACACCGCATTGCTTCGCTACCAGGCCGCGCGCAAACCGGTCGTGCAGAAGCTCGTCGACGCCGCACGAACCAGCGCCTCCTGGTACGAGAACTTTGCCCAGCACATGCAGCTCGACCTGATGGATTTTGCTTACAGCTACATCACCCGCTCCGGCCGCATCGACGATTCCCGGCTGCGGGCGATGTCGCCGGCCTTCATGGCGCGTTACGAGGCCGCCAAGAACGGTGGGGATGCGGCCAGTGAGGCTACCGCATGAGCAACGAGATTTGCGACCAGGTGCCCGCGGACAGCGCGGGCGCACGCGAGATCGGCTTTGCCGTTCCGGAAATCTACAACGCCAGCCGCGTGCTGTTCGACAATCTCGGCAAGGGATATGGCGACAAGCTCGCGCTGATTGGTCCGGCGGGCACGCGCACATATGCCGAGCTCTGCGCGGAGGCTTGCCGCTGGGGCAACGGCTTCATCTCGCTCGGCCTCAAGCGTGGCGATCGCGTGCTGCTGTTCCTCGACGATACGCCGGCTTATCCCGCCGCCTTCTTCGGCGCCGTGCGTGCCGGCTTCGTGCCGCTCCTGATCAACACGCTGACGCCGCCGGATCTGTTGCAATTCTATCTCGCCGATTCCGGCGCGACCGTCGCGGTGGCCGAGTCCGAATTCTGCGCGCGCTTCAATGCAGAGGCGCGCAAGGACACGAGCCTGCGTACGCTGATCGTCGTCAATGGCGAAATGGGCGAGCGTGCTGCGCCTGCGGCGGTCGCGGCGGCAAGCTGGCTTGCGCAATTCCCGGCCGAGCTTGCGGAAGCGAATACCCATCGCAACGAGATGGCGTTCTGGATGTACTCGTCCGGCTCGACCGGCCGGCCCAAGGGCATCGTGCACCTCCAGCACGACATGACCTATAGCGAGGTGGCCTTCGCGCAGAATGTGTTGAAGCTGACGCCTGACGACATCTGCTTCTCGGTGCCGAAGATCTTCTTTGCCTACGGGTTCGGCAACTCCGTCACCTTCCCGTTCTCGGTCGGCGCGGCGACGCTGCTGCTACCGGGACAGCCGAAGCCGGCGACGATCTTCGCGGCGATCGAGCAATACAGGCCGACCGTCTTCTTCGGCCTGCCGACGCTTTACACCTCGCTGACCAAGGCCGAGGGCGCGCAACAGACGAACTTCTCGTCGCTGCGCATGGCGCTCTCCGCAGCCGAAGTGCTCTCGGCCGAAGTCTTCAACGGCTGGAAGACGCTCACGGGGCTCGAAATCGTCGAAGGCCTCGGCTCGACCGAGGTGCTGCACATCTATCTCTCCAACCGTCCCGAACGGAAGAAGCTCGGCGCCGCGGGCCTGCGCGTGCCCGGCTACGAGGTCGCGCTGCGCAACAAGGACGGAAGCGAGGTCGGCGACGGCGAGGAAGGCATCTTGTGGGTGCGCGGCGATTCCAACACGCCACTGTACTGGAATCGGCCGGACAAGTCCGCCGAGACCATCCGCGAGGGCGGGTGGATCTACACCGGCGACCGCTTCGTCCGCGATGCCGACGGCTTCCACTTCTTCCGCGGCCGCGCCGACGATCTCATCAAGATCTCCGGCCAGTGGGTCTATCCGCTCGAGGTCGAGCTCTGCCTCGCCGATCACCCCGACATCCGCGAATGCGCGGTGTTCGCCGCCGAGCTGCCGGACCGTCGCATGACGCTGAAGGCGGTGGTGGTGATGAACAGCCGCACCACCGACCAAGGCGAAGCGACGCGGCGGCTACAGGATTACGTGAAGGGCAAGCTCTTGCCCTACAAATATCCGCGCGAGGTGATCTTCATCGACGAACTGCCGAAGACGGGGACGGGGAAGATCGACCGGCAGGCGTTGCTGCGGATGTGAGGCCAGGCACTGTTAGGGACGCAGCACGCAACCACACTCTCGCTGTCATCGCCCGCGAAAGCGGGCGATCCAGTACGCCGGGACGGTGAGGAATACGGAGAATCCGCGGCGTACTGGATTCCCCGCCTTCGCGGGGAATGACACCGCTATTGTTGCAACATCAGCGTCTTACTCACTCGTTCACCCGCCCTTCCCCAGATGCTCCAGCGCGTCCTCGGCCCGCAGCGGCACCCGCGAGACTTCGTTGTTGAGATCGACGAGCTGCACCAGAAGTCCCATCAGCGCCTTGCGCTCAGTGGGCTTCAGCGGCTCCAGCATGCGCGCCTGGGCGCGTTCGACGGCGGGAATGATCTCGCGCAGGATCGCGGCGCCTGATTTGGTCAGGTAGAGCAGCTTGATCCGCTTGTCCTCGGGCGCGGGCTTGCGCTCGATATAGTCCTTGGCCTGAAGCCGTTCGATCACGCTGCCGAGGGTGGAGCGGTCGAACGCGATCACCGCCGACAGCCGCGTCGCATCGATGCCGGGATGGGTGTGGATCGCGATCAGCGCCCCATACTGCACCGGCGTGAGATCGAACGCCTTGCACTCCTCCATGAAGATCGAGACCGCGATCTGCTGCATGCGCCGGAACAGATAGCCCGGCGCGGCATAGATCGCGTCCATCGTGATCGGGGGAGGAGGCTTACTCGGCATCGGGCTGCTTCTCCGGTGCGGCATCGGCGAACGCCGGCAGCGCCTTGGCGGCAGCCTCCGCCTTCAGCAGGCGCGGATAGGCCGAGACGTCGACGCCGAAGCGGCGCGCGTTGGCAAGCTGCGGCACGAGGCAGAGATCGGCGAGCGTCGGCGCATCGCCGAAGCAGAACGGGCCCGGCTCGTCCCTGATCAGCGTTTCGCACGCCGACAGTCCCTCGCGGTTGACCCAGGCGGCCCAGTCCTGGACCTTCTCCTCCGCAAGCCCCAGCTCGCGCAGCCGCGCCAGCACCTTCAGGTTCTGCACCGGATGGGTGTCGCAGGCGATCGCCAGCGCAAACGCTCTCACCTTGGCGCGTCGCAGCGGATCCTTCGGCAGCAGCGGTGGATTGGGGTGCGTCTCGTCGAGCCATTCGATGATCGCGACCGATTGGGTCAGCACCGCACCGCCATCGTTCTCCAGCGCCGGCACCAGCCCTTGCGGATTGATGGCAAGATAGGCGGGCGCGCATTGCTCGCCCTTGCGAAGATGATGCGGCAGATGCTCGGCGCCGAGGCCCTTCAGATTCAGCGCGATCCGCACCCGGTAGGCGGCGCTGGAGCGGAAATAGCCGTGCAGCTTCATCGGAACCCTCCCTTTTGTTTTCTGTCATTCCGGGGCTCGCGAAGCGAGAGCCCGGAATCCATACTCCCGATCGTGGTTATGGATTCCGGGCTCGACTCTGGCGCGTCGCCCCGGAATGACGACAACCTTGTATGCCGTCCGTCACATTGACGCTACCTAGATCGTCAGTATACTGTCAATCAACAAAACGACGGGAGCCGCACCATGGAAGCCGTGACCAAGACGCCGGAACGCGAGGCGTTCTACAAGAAGATCGACGGCGAAAATCTCACCGCGCTGTGGACGGTGATGGGCGATCTGATCACGCCGGAGCCGAAGAGCGCCTGCCGGCCGCACCTCTGGAAATTCGACGTCATCCGCGACTACATGCGTGAAGCCGGCAAGCTAATCACGGCCAAGGAGGCCGAGCGCCGCGTGCTGGTGCTGGAGAACCCGGGCCTGCGCGGGCAATCAAAAATCACGACCTCGCTCTATGCCGGCGTACAGATGGTGGTGCCCGGAGACGTCGCTCCCGCGCATCGGCACAGCCAGTCGGCGCTGCGCTTCGTGCTCGAAGGCAAGGGCGCCCACACCGCCGTCGACGGTGAGCGCACCGCGATGGAGCCCGGCGATTTCATCATCACGCCGTCGATGACCTGGCACGATCATTCCAACGAGACCGACGAGCCGATGTTCTGGCTCGACGGCCTCGATATCCCGCTGGTGCAGTTCTTCGACTGCTCCTTTGCGGAAGGCTCGAAGGAGGACCAGCAGAGGATCACGAAGCCCGCCGGCGACAGCTTTGCGCGCTATGGCCACAATCTGCTGCCGGTCGACGTGAAGCGGAGCTCGAAGACCTCGCCGATCTTCAGCTATCCCTATGCCTACACCCGTGAAGCGCTGGAGAAGGCTCGCGCGAGCCAGGAATGGGACGCCTGCCATGGGCTGAAGCTGAAGTTCAGCAATCCCGAGACCGGCGACTTTGCGATGCCGACCATCGGCACCTTCATCCAGTTGCTGCCGAAGGGGTTCAAGACTGCGCGATATCGCTCCACCGATGCGACGGTGTTCTGCCCGATCGAAGGCCGCGGCCGCAGCCGCATCGGCGATGCCGTTTTCGAATGGGGCCCGCGCGATCTGTTCGTGGTGCCGAGCTGGCACTGGGTGACGCACGAGGCCGACGACGACGCCGTGCTGTTCAGCTTCTCGGATCGGCCCGTGCAGCAGAAGCTCGACCTGTTTCGCGAGGATCGCGGGAATGCGTAAGGCGGGGTGCTATAGCCTCACATTCGGTGTCGTCCCGGCGAAGGCCGGGACCCATACCGCATGATCTATCGACGGCAGGTGGTGTGAGTACCAGCGAAGAGTAACTACCCGTCTTCGCCAAACTTCTCCCTGGGGTTATGGGTCCCGGCCTTCGCCGGGACGACAATGGAGGTTTTGGCGCGCGTCTCCATCCACATCGTCGCTGCGCTCGCAATGACGGAGTATGTCTCACCGCCAGTGCAGCAACCGCGTCTCCAGCAGATTGATCACCTTGCCCACCGCGAGGCCAAACACCGATAGGATCACGACGCCCGCGAGCAGTTGATCCGTCTGCATCAGATTGCCGGCCTGGAGCACGAAGGCGCCGATGCCGTATTGCGCGCCGATCATCTCGGCGCTGACGACGAGCAGCAGGGCCACCGAGGCGGTGATGCGGAAGCCGGCGAGGATCGCCGGCAGCGCGCCCGGCCAGATCACCTTGCGCACAATGGTGGCGAAGGGCACGTTGAAGCTCTGCGCCATGCGGATGAGGTTGCGCGGCACCGCATCGACGCCGCTATAGACCGAGATCGCGGTCGAGAAGAACACGCCCAAGGCAATGGTCGCGATCTTCGGCTCTTCGCCGATGCCGAGCCAGAGGATCAACAGCGGCAGCAGTGCGATCTTCGGGATCGGGAACAGCGCCGAGATGAAAGTGATGCCGACGCTGCGCGCGAGCCGCGACAGGCCAATGGCAAAGCCGACGGCGACGCCGGCCGCCGTTCCCAGCAGCCAGCCGACACCGATGCGCAGCAGCGAGGCCGACAGGTGCTGCCAGAGCGCGCCTGACATCGCCAGCTCGTAGATCGCGCGCACGATCGCCAACGGCGCCGGCAGGAACAGCGGATTGACGAGACCGGCGCTCCCGGCCGCCTGCCAGATCGCGATGACGAGGGCGAGCGCGATCCAGCCGCCGAAGCGGCTGCTAGCCGGCACGAAGCCCGCGCCGCGGAAGCGGACGCGACGGGTCGCCTCGCTCTTGACAGGTGTCTCCGCCACCGACGCGCGATCAAGCATGCTGGACCTCGCGCTCGGCATCGATCGCCTCGTGGCGGATCAGCGACCAGATCTGGTTCTGAAGCAACAGCAGCTTTTCGCGCGCCGCGGTTTCGCCGCGCTCGGCGCGCGTCATCGGCACGGTGACGACCTCGCGGATCCGCCCGGGCCGGCGCGACAGCACCACGATGCGGTCGGCGAGCCGCGCCGCCTCTTCGAGATTGTGCGTGACATAGACCGCGCCCATGCCGCCGTCGGCGAGCAGGCGGACGAAGTCCTCCATCAACAACTCGCGGGTCTGCGAATCCAACGCCGAGAGCGGCTCGTCCATCAGCAGGATGGCAGGCCTGACCGCCAGCGCCCGCGAAATCCCGACGCGCTGGCGCATGCCGCCGGAGAGCTGCTTTGGATAGGTCTTGCGAAAATCGGTCAGGCCGGTGCGGCGCAGCGCATCCTCGACCAGCGCGCGGCGCTGCGCCGCCGAGAGCTGGGCGTGCAGCAGCGGAAATTCGACGTTCTCCTCGACCGTCGCCCAGGGCAGCAACGCAAAATCCTGGAACACGAAGGTGAGCGGATTGAGACTGTCCGCCGGCGGCGCCCCGCGCAGCTCCGGCGCGCCGGAGGTCGGCTGCAACAGCCCGCCGAGGATCGACAGCAGCGTGCTCTTGCCGCAGCCGGAAGGACCGACGATCGCGACCACCTCACCGGCGCTGACGGTGAAGGAGACGTCGTCGAGCACGGCGAGGTCGCCGAAGCGGTGGGTGATGTGGTTGGCGATCAAGTCCATGCTGTCTCGTCTATCCGGTTCTCCGTCGTTCCGGGATGATCCGAAGAATCAGACCCGGAACCTCGAGATTCCGGGTTCGATGCTTCGCATCGCCCCGGAATGACGGAAGCATCAATCCGCCTTCACATAGTCCTTCGCGATGATCGTATTGGCGTCAAAGCCCTTGTCGGCAAAGCCCTGCTCCTGGAGCCATTTGATCTGGTTGTCGACGTTCTTGACGTCGAGCTTGCCGTCGGGATCGATGTAAGCGCAATTGCCGACCACCTGCTCGACCGGCAGATTGGTGTACTTCGCGATGATCTCCAGCAGCGGCTTGGTCTGCTCGTTGACGGGCGCCACGCCGTCCTTCATCGCGGCGAGGATCACGTCGTGGTATTCGCGGTCAGCCTTTGCCAAAGCGCCGAGCAGCTTGGTTACCAGCGCCTTGTTGGTCAGCGTCTTCGGCGAGGCGAACACCGCGCCGAGCTGCCAGGGCGTCTCGTCACCGACCCAGCCCAGGAACTTCGCGCCGCCCTCATCCATCAGTTTTCGCGCGGTGGAGATCGGCAGTAGCGCGGCATCGACAGTCTCGCCTTTCAGCGCGGCCGCCGCATTGGACAGCGACTGCAGCGGGATGATCTTCACGTCGGCGAGCTTGAAGCCGTATTTGTCGGCGAGCAGCCCAAGCGAATAATGGAAGGATGATCCGACCTGCGTGACCGCGACGCGCTTGCCCGCGAGGTCCTTCGGCGTTTTCAGCCCGGCCGCGTAAGCGTTGTTGCTGGCGAAATAGCCGATCAGGGGATAGCCGGCTTTTTCGCGGCTCATGCCGCCGATCACCTTGAGCACGCCCTTGCCGGCGAGATTGTAGAGACCGGCGGTGAACGCGGTGACGCCGAAATCGACGTCGCCCGAGGTGGTGGCGACCGCGATCGGCTGCGCCGCGTCGAAGAACTTCAGCTCGACGTCGAGGCCGGCCTCGCGAAAATAGCCCTTGTCCTGCGCGATGAAGACCGGCGCGGAGGAGGACAGGCGGAGCACGCCGATCCTGGCCTTCAGCGCGTCCTCGGCCTGCGCCGCGCCCATCGCCATGATCGCCACCAGGCCCGCAAGCGCGAGCCGCGCAATCCCGATCATCCGGTTTCCTCCGTCGTTGTCTTGGTCGTTCTCTTGCAGCCCGTCAAAGCCCTTCGGGCACGGGCTGGTCCCGTCCGATGAAGGCGCCCTGTTGTTTCAACGTTTCCTGCAATTTTTCAATGGGGATGTCACGCGGGATCCGGTTTCCGGAGAGCGCCAGCGCGGCGGCGGAACCGGCCGCCTCCCCCATCACGAAACAGGCACCCGAGACGCGGGCGGCCGACTGGCCCTCATGGGTCATCGAGGCGCAACGGCCGGCGACCAGCAGATTGTCGACGCCCTCGGGCACCAGCATCCGGTAGGGCAGCTCGTTATAGCCGCGCGATTCCGGGATTGGCGGAAAAGTGAAGATCACATCGCCGGGAACATGAGCCTCGATCGGCCAGCCGTTGACGCCGATGGAATCCTCGAACGAGGCACAGCCGAGCACGTCCTCGCCGCTGAGCTGGTAGCCGCCTTTGATGCGGCGGGTCTCGCGGATGCCGAGCTGCGGCGGCAGGTCCACGATGTAGGACTTCTCAAAACCCGGCACCGTGCGCAGGAATTCGAACGCGGCGAGCGCCTGCCTGCGGCCCTCGATCTCGCCGCGGGTGAGATCGTCGGGCTCGATGCCGTTGATGGCGTGGCCATCCTCGCGCGCGACCTGCGTGAAATTCACCCGCCATTCGATGCCGGATTTCTGCGGCCGCACGATGGCACTTTTCCGCGGGAATTTGTGGGTGCCGGCGGCGAGCGCCTTTTCCATCAATTGCGGGATGGTGCGCCAGGCCTCGCCCGCCTTTTCCGGATCGATATTGTTGAGACGGAGCATCATCGACGGGTAGAGCGGATGGCCGTGTTCGTCGCCGACTTCGAACGGCGCCCCGGCCCAGACCGCGAGATCGCCGTCACCGGAGCAGTCGATGAAGATCTCCGAGCGCACCGCCTGCCGGCCGGCCTTGGTCTCGACCATCAGCGCGTCGATGCGGCTGTTATCGCCCATCACCACGCCGGCGCCGAGCGCGTGGAAGAGGATATTGACCTTGTGGCTTGCCAGGAGTTCGTCGGCCGCAATCTTATAGGCCGCGGTGTCGTAGGCCTGGGCAAAGACCTTGCCGAGGATCAGATGCGGGGTGTTGAGGCCGTTGAGCAGGTCGATCCGTGCCAGGAGCTCGGACGCCAGGCCCTGCACCAGCCGGTGGGCCTGGCCGTAGACGTTGCCGTGCAGGCCGCAGAAATTGGTGACGCCGGCCGCGGTGCCCATGCCGCCAAGGAAGCCGTAGCGCTCGATCAGCAGCGTCTTCCGCCCTGCCCGCGCCGCCGACGCCGCCGCGATAATGCCGGCCGGACCGCCGCCGAGCACGACGACCTCATATTCGCCGTAGAGCGGCACCTGGCGCGCTGGTTCTTCGATCGTCGTGGCCCGCATGGCGCGTCCTATCCCTGAAAATCCTTGCTTGGGACCGACTATGAATTAACGCGAGGCGGGCTACAATCCACCAAATTACGCGATCAGCTTTCTCGAATCGCGAAAGGTCAGAGATGGACATCCTGGTGAACCTTCAGGCGTTCCTCGCCACCGCGGATGCGGCCGGCTTCTCTGCCGCCGCGCGAAAGCTCAACGTCTCGACCTCCGTGGTGGCCAAGCGCGTCACGCAGCTGGAGACGCGGATCGGCACGCCGCTGTTTCACCGCTCGACCCGGCAATTGCGGCTGACCGACGCCGGCCAGCGCTATGTGCATCGCGCGCGCGGCGTCGTCACCGATGCCACCGACCTGCTCTCGCGCATGGGCGAGAAGGGCCACGATCTCGTCGATCACCTCCGCATCAAGGCGCCGACCTCGCTGACGGTGGCGCGCCTCGCCGACGCCTTCAGCGCCTTCCAGACCCAGAACCCGCGACTGAAGCTCGAGATCGTGCTGATCGACCGCCCGGTCGATCCCGTGACTGAGGGCTTCGACATTGCGATCGGCGCCTTCCCGCACTCCTTCGGCGGCGTGGTCGACGAGCCGCTCTGCGCGCTGAAGCGGCTGCTCTGCGCTTCCCCCGCCTACTTGAAGAAGCACGGCACGCCAAAGCATCCGCGCGACCTCGTCGAGCATCGCTGCCTCAGCTTTCTGCCGACGGGACCGGAATGGATTTTTGACGGGCCGCGCGGCCGCATCAGCATCCAGGTCAGCCCGCTGCTCTCCTCCAACGAGGGACACGTGCTGGCGCGCAGCGCCATCGCCGGCAACGGCATCGCACTGATCTCGCATTATCTCGTCGCCGATGCCTTGCGCGACGGCACGCTCAAGCCGGTGCTGCGCGACTTTCCGATTCCGGAATTGTGGGTGAAGGCCGCGATCCCCGAACGCCGGCGCAACGCGGCGGCGGTGCAGGCGCTGCTCACCCTGCTGAAAACGTCACTCGCGTCGTCGCTGTAAGCCGCGTCGCGCGGCTGTCACAAGATCGCAGTTGCTCTTGATTGTCGGACCTGAGAGAAGGGCCGCCATGGATTCGATAGTCGTGAAATTCGCCCTGCCAGCCCTGATCGCTCTTGCGATCTCCACCACTCCCGCCGCAGCCGTGGAGCAGAACTGCCGCTTCATCCAGGCCAAGGCCGATCGCGAGGCCTGCTACATGCGGCAGGAGGAAGAACTGGCCGCAAAGCGCAAGCCTGCTGCGCCCGTGAATGAGGGCAAGACGCTCGAAACGCTGCGCCAGATGCGGCAGGACGACGACGCCGTCTATCGCAGCATCAACAACATCTGCCGCGGCTGCTGAGCCGAGAACGCTCAGCCTTTCCCGCCGCCCCAATTCCCCGCCCGCTTCTCGGCGAACGAGGCCAGCCCCTCCGCCGCCTCCGAGCTCTGGCGCTTGACCGAATGCAGGTGCACCAGCCGCGTGTACGCCGCATCGTCCACCGCCATCCCGCCGAACGAGCTCTCCAGCGCGAGCCGCTTGGTCTCGGCCATCGCCTCGGGTCCGTTGGCGAGGAGCTGCTCGACCACCTTTGCACCGGCGGCCTCCAACTCGGCGAGCGGCACGACTTCGTGGACGAGACCGATGCGGCGGGCGTCTTCGGCGCCGAAACGTTCGCCTGTCAGCGCGTAGCGGCGGACCTGCCGCACGCCGATGGCATCGCAAAGCTGCGGGATGATGATCGCCGCCGTCAGGCCCCAGCGCACCTCCGTGATCGAGAACAGGGCATTGTCCGCCGCGATCACGACGTCGCAGGCCGCGATCACGCCGGTACCGCCGCCGAAGCAGCCGCCCTGCACCAATGCGACGGTCGGAATCGGCAGCGTGTTGAGCCGCTGCACGGCCTCGAACGTCGCCCGCGATGCCGCTTCGTTGGCCTCGGCCGATTGCGGCCGCACGCCGTTGATCCATTTGAGGTCGGCGCCGGCCTGGAAATGCTTGCCGTTGCCCCGGAGGACCACGACGCGCAAATTGGGCCTCTTGCCGAGATCGTCGATAGCCGCGAGCACGCCCGCGATCAGCGCACCGTCATAGGCGTTGTTGACCTCCGGCCGGTTCAACGTGACGGTCGCAACCCCACGCTCATCCAAAGTCCACAAAACGGGGTTGGCAGTCATCGGCGATCCTCCGGTCGTTTGTTTGCCCTGCACTATGGCCGAGGCCACGCACCCTGATCCATATCTTTCCGGCGTGGGGCGGCCGCGTCCATCGCATGGCGGCTTGTGTCATGCTGGCGCGGGGTGGCAGCAAGGGATCAGGACGGGACATCACATCATGCGCATTTGCATTTTCGGCGCGGGCGCCGTCGGCAGCCACATTGCGGTCCGGCTGGCGCGCGCCGGCCATGAGGTCTCGTGCGTGATGCGGGGGGCGCATCTGGAGGCGGCGCGTGCGGGCGGCCTGAAGCTGCGTGTCGGCGATTCCGAGGTCACCGCCAAGGTGAACGCCTCCGGGGATCCCGCCCAGCTCGGCCCGCAGGACGTCGTGATCAGCACCTTGAAGGCCACCGCGCTGACCGGACTGGTCTCCAGCATCAAACCGCTGCTGCAAGACGACACGGCGATCGTGTTCGCGCAGAACGGCATTCCCTGGTGGTACGGGATCGGCCTGCCGCCGCGGCACCCGACGCCGCCGGACATTTCCTTCCTCGACCCGGGCGGGCGCCTGCGCGCCTGCATCCCGAAGGAGCGGATCATCGGCGGCGTGATCTTCTCCTCCAACGAGGTGGTCTCGCCCGGCGTGGTGCAGAACCTCACCCCGGACCGCAACCGCCTGCTGATCGGCGAATGCGATGACCGCAATTGCGAGCGCATCACGAAACTCCGCGGCGTCCTCAACGATGCGCGGCTGGAATCGCCGCCGGTGGCCGAGATCCGCGAAGCGATCTGGTCAAAGCTGCTGACCAACATGTCGCTGTCGGTGCTGTGCCTGCTGACCGGCCAGACCGCACGCGGCGTGCGCGACGACCCCGCCTTTGCCGAGGTCATTCCGCGCATGTTGAACGAGGCCAACGACATCGCGCAGCACTTCATTCCCGAGGTCAAGCGCGTCACGCGCAGCGGCCCCGCCCCCAACCACAAGCCGTCGCTGCTGCAGGATTACGAGATCGGCCGCGCCATGGAGATCGACGTGCTGGTGAAGGCGCCCGCCGCCTTCGCGCGCACCTCGGGCCTGCCGACGCCGACCCTCGACCTGATCGCCGCGCTGGCGATCCAGAAGGCGCGCGACAAGGGGCTTTATTCGGCCTGAGTTCAGGCGAGCCCGCCGATCCAGGTCGTGAGCGCGTCGAGCACCTCGGTGAGCGCCTCTTCGTTGCTACGGCCGGACTTCTTCAGCACCGCGAAAGAGTGATCGCCGCCCTCGACCTCATGCAGCGTCGCCTTCGGGCCAAGCCCTTCGACGACAGGCTTGAGGATGCCGAGGTCGGCAAGCTTGTCGCGCGTGCCTTGCAGGAACAGCATCGGGATAGCGATGCCGGCGAGGTGCTCGGCGCGCTCCGCCGACGGCTTGCCGTCGGCATGCAGGGGAAAGCCGAGGAAGGCGAGCCCTTTGACACCAGGCAATGGAGCCTTGGACTGCGCCTGCGAGGTCATCCGCCCGCCGAAAGACTTGCCGCCGGCGACGAGCGTCACGCCGGGGCACAGCCGCGCCGCCTCCGCGACCGCCGCGTGGATGGCGGCGTGCGCGACCGCCGGCTGGTCGGGACGTCCTTGTTTCTTTTCCATATAGGGGAAATTGAAGCGGAGCGTCGCGATGCCGCGCTCCGCGAGGCCTTCCGCAACCTTGTCCATGAACGCATGCCGCATGTCGGCACCTGCGCCGTGCGCCAGCACGTAACAGGCGCGCGCATTTTCGGGCTGCGTCAGGATCGCGGAGACCGTACCGATGCGCTCGATGTCGAGCTTGAGCTCTTGAGTTTTGGTCGCCACAATCAGCCATCCCGACAGACGCTGCTCCGGCCGCCTTGGTAGCGTCACCGGCGCAGCCTGAAAACACAATAATTGTCGCCGCCGACCAGCCTACCAAGCCGGAACGACGCATCAACCGAGGTGACCATGTCCTACCGCTCCTCCTGGATGACCGAAGAGCTCGACGTCTTTCGCGACCAGTTCCGGAAATATCTTGCCAAGGATCTGGCACCGCATGCCGAAAAATGGCGCGAGCAGAAGATGGTGGACCGCTTCGCCTGGCGCGGGCTCGGCGAGATGGGCGCGCTCTTGGCGAGCGTACCGGAGGAATATGGCGGCCTGGGCGCAACCTTCGCCTATGACGCCGCCGTGCTGGATGATCTCGAGAGCACGGTGCCGGAGCTGACGACCGGCGTCTCCGTGCACAGCGCCATCGTCGCGCACTACATCCTCAATTACGGCTCGGAGGAGCAGAAGAAGCGCTGGCTGCCGAAGATGGCGAGCGGCGAGATGGTCGGCGCCATCGCCATGACCGAGCCCGGCACCGGCTCCGACCTCCAGGCCGTGAAGACCACGGCGAAGAAGCAGGGCAATTCCTACGTCATCAACGGCAGAAGACTTTCATCACCAACGGCCAGGCCGCCGATCTCGTCGTCGTGGTCGCGCGCACGGGCGAAGCCGGTGCGAAAGGCATTTCGCTGATCGTGGTCGAGACCGCAGGCGCGGACGGCTACGAGCGCGGGCGCAACCTCGACAAGATCGGCCTGCACGCTTCCGACACGTCGGAGCTGTTCTTCGACAACGTCACGGTGCCGCCGGAAAACCTGCTCGGCAAGGAGGAAGGCCAGGGTTTTGTCCAGCTGATGCAGCAATTGCCGCAGGAGCGCCTCGCGCTCGCGGTCGGCGCCGTCGCCTCGATGGAGCGCGCGGTCAAGCTCACCACCGAGTACACCAAGGAGCGCAAGGCCTTCGGCAAGCCGCTGATGGATTTCCAGAACACCGCCTTCACGCTCGCCGAGCGCAAGACCGAGGCGATGATCGCGCGCGTCTTCGTCGACTGGTGCATCGAGCGCCTGGTTGCCGGGGATCTCGACACCGTCACGGCGTCGATGGCGAAATACTGGTGCTCGGACAAGCAGGTCCAGACCGCCGACGAATGCCTCCAGCTGTTCGGCGGCTACGGCTACATGCAGGAATACCCGATCTCGCGCATCTTCATCGATTCCCGCATCCAGAAGATCTATGGCGGCACCAACGAGATCATGAAGCTGTTGATCGCAAGGTCGCTGTGATCCGGCTGGTTACCTCATCCGCTTGTCGGCCGCGATGAAGTCGATGAAGGTCCTCACCTTCGCGGAGAGGTATTTGCGGCTCGGATAGACCGCGAACAGGCGCCCTTCGAAGATGATGTCGTCGGGCAGCATATGCACGAGCCGGCCGGCGGCGATGTCGTCCGCGACCAGCCATTTCGGCAGGAAGGCGAAGCCCATGCCTTCCAGCGCGGCCATGTGGAGCAGGGTCTCGTTGCCGCTGCGCAGGACCGGGTTGAGCTTGATGGTCTCGACCGTGCCGTTCCTGTTCAGGGAGAAGCTCTCTCCCGGATAAAGCGCATAGTGCAACAGCGCCTGGCCGGCGAGATCGGCGAACTTCGTCGGGCGTCCGGCGCGTTTGAGGAACGCAGGGGCCGCAACCAACAAGAAGGGGACCTTGGTGATGGGACGCGCGATCAGCGCCTCGTCCGGCGTGCCGGTCGCGCGCAAGGCGAGATCGAATCCCTCCTCGACCAGATTGACCAGCCGCCCGCTGAGATCGACGTCGAGGCACACCTCCGGATAACGAGCCTGGTAATCCGCCAGCACGCCCGCGAAGATCGCATTCGCCATCCACACCGGCGCGGTCAGCCGCAGCGTACCGCGCGGAACGACGGTCGCCTTGCTGACGGCGGCCTCGACCTCGTCGAGCGAATCCAGCATCTGCCGCGCCTGCTCGAAATAGAGCGCGCCGCTCTCGCTCAGGCTGACGCGCCGGCTGGTGCGGTTGAGTAGCCGCGTGCCCAGCCGCTTCTCGAGCTGCATCACGTGCTTGCTCGCCATGGCGGGCGAAATGCGCAGGCGCTGCGCCGCGGTCGCAAAGCTCTTCAGCTCCGCGACCAGGCAAAACACCCTCATGCTGACCAGCGAGTCCATGAAATCATCAACATCCAGGAAAGGAATCAATCATGGAACGCATAATGATCAAATGAGGCGAAACCATCAAATGGTGGCGACCCACAGACCCTGGAGACCCACCATGACCGCCACCACCTTCGAAACCGCCACCCCGGGCCGCGCCCTTCGCATCGGCCTCTGGGCCGCACAGGGCCTGATCTTCTTCGTCTTCGCCTCGGCCGGGCTGGTCAAGCTGCTCACGCCTATCCCTCAGCTGGCCGCGATGATGCCCTGGGCCGGGCAGTATTCCGAAACCTTCGTCCGAATCATCGGACTGATCGACCTTGCCGGCGGGATCGGCATCCTGCTTCCGGCCCTGACGCGGATCCTGCCGCGGCTGACGGTGTTGGCCGCGCTCGGCTGCACCGTGTTGCAGGTGTTCGCGCTCGTCTTCCACCTCTCGCGTGGCGAGACTGATGTCACGCCGCTCAATGTCGTCCTGCTCGCGCTCAGCCTGTTCGTGCTGTGGGGACGCGGCCGCAAGGCGCCGATTACGCCGCGTCAGCTCTGACCGGCAGGAACGCCGCCGCCATGATCTCAGCCAATGGATGGTCCCGGAGGGGTCTGCTCGCAGGCACCGCGATCCTCACCGCGGGCGGCGCCGCCGCCAGGGAGGACCGTCTCGCCGACGGCGTCGTGATCCTGATCGACAGCAACGAGCCCTATGTCATGGGACATGCGATCAGCTACTCGGCTAATCTCGCAAAGCACTTTGCCGACAAGGGCGCGCGATTGCTGATCGAGGTCGTCGCCAACGGCAAGGGCATCGACGTCTTCCGGGCGGACAAGACTCCGCTGGTCGAGCCGCTCGCGACGCTGCGGCAGTCGCTGCCCAATCTCACCTACAGCATGTGCGCGTCGTCGAAGGCGATCGCCGAAGCCAAGGAGCAGGTCTCGATTCCGTTGATATCGGGCGCGAGCCTTGTGCCGTTCGGGATCGGCCGCGTCGTCGATCTGCAATTGAAGGGCTGGGCCTATATCCATGCGTGAGAAGCCTCGTGCGCCCGGCACGACACTGTCCAGGCGAGCGCTGCTGATGGCCGCGCCGGCGGCCCTTGTCCCTCCGCGCGCAAGCCGCGCGCAGGGCGGTGATCCCGCCTGGCCGCCGGTGTTGGAGGCCGGCCGCAGCCAGTTTACCGTCGTGCGGCCTCGCGCAACGATGCCGCAGCTCAGGCTTCAGGACCTGCACGGAAAAGACGTTGTGCTGACGGCGCGGCCGGGCCGGATCACGCTCGTCAACTTCTGGGCGACGTGGTGCGCGGCCTGCCGGCTCGACCTGCCTGTGCTCGCAAGCCTCGTGGGATCGCGGCCGGATCGGCTCGACGTTGTCGCGATCTGCACCGATACGAAGGACCTGCGCAAGATCCGCGCGTTCCTCGGCGGTCTCGCCGTGCAGAACCTCGCCTGCTACGTCGATGCGTATGACACGACGGCGGAAGCCTCAGCCTCGGCCTTCACGCTCGTCGGCATGCCCGTGACCTATCTGGTCGGCGCGAGCAACCACGTCGAGGGTTACATCACCGGCGCACCCGACTGGCTCTCGCCGGCAGGCGCGCGGTTGCTGCAATTCTATCGCGAGCAAGCCTGATCCGCTCAATTCGGATGCCACCAGCGGCCACCGATGACCACGCCCTCCGAAACGATCTTGCGATCGCCGATCAGGTGCTCGCCGACGACGTCCTCATAGTCGAACTGGCCCTGCCTGACCGAAATCAGCGTGGCGTCGCCGACGCAGCCCGGCTTGAGGCTGCCGAGCTCGGGGCGGCGCAGCGCCATCGCCGCGTTCACCGTCGAAGCGGCGACCACATCGGACAGCTCCATGCCCATGCACAGGAACTTCGACATGGTCGTGACCTGGTCGAAGGCCGGGCCATCGATGCAGAGCTGATGGATGTCGGAGGAGATCGTGTCCGGATAGAAGCCGTTGGCGAGCATCGCGCGCGCGGTCTTGAAGGCAAACGAGCCCTTGCCGTGGCCGATGTCGAACAGCACGCCGCGCTCGCGCGCATCCAGCACCGCCTTCTTCACCGTGCCCTGCGCCGTCGCCGGCGTGTTGGGGAAAGGGCGGAACGCATGGGTCAGCACGTCGCCGGGCCGCAGGCGCGCCAGCACGTCCTCATAGCTCGGCGGCGGATGATCGATATGCGCCATCAGGGGCATGCCGACCTCGTTCGCGACCTCGAGCGCGATGTCGAGCGGCACGGCCCCCGACGTGCCCGAGGAGTGCAAGCCCACGCGCACCTTGATGCCGACGATGAGATCGCGGTTGGCATCCGCCACCTTGGCCGCCTCGATCGGATTCATCAGCCGCAACTCCTCGCTCTCACCCACCATGATCCGGTGCGAGAAGCCGAAGATGCCGGCATGCGAGACGTGCAGGTAAGCGAGAATGCGGACCTGGCTCGGCTCGATCACATGCTTGCGGAAGCCCGCGAAATTGCCGGGCCCCGCGCTGCCGGTGTCCACCGCCGTGGTGACGCCGGAGAGGCGGCAGAATTCCTCGGCATCGATGCCGAGCGAGGTGCCGCCCCAATAGACATGGGTGTGGAGATCGATCAGCCCCGGCGTCACGATGTAGCGTGACACGTCGCGCACCTCCGTGCCCGGATCCGCCTTGAGCCCGCTGCCCACCGCAGCGACCTTGCCGCCGGCAAAGCCGACATCGGTCACGGCGTCGAGCTTCTGGGACGGGTCGACCACACGGCCGCCGCGCAGGATCAAGTCGAAAGGCATTGTCGTCTCCGGATGGGCAGTGAGGCGTGGCTAGCAGGTCAGCCGGGCCAGCAAGGAAGGAAGCCGTTCGCTTCTAGCAATTTTTGCGCCGATGGACCCGCCAAATAGCGGCCAATGCCCATGACAAAATGGCGATCCCGGGATGACTCGAACATCCGACCTACGGTTTAGGAAACCGCCGCTCTATCCGGCTGAGCTACGGGACCGCGGAACCCGCGGGAGGCGGGTTTCGACCCCTCTTAGCAGAGCAGGATTGGGATCGCCAGTCGCCAGACGGGGTCAGCGATGCGCTGCGCCGATGGTCGTCAAACTGCGTTAGGGGTGTACCATGGTCCCAGCCCAAAACCGGGTCCAGGAGCCGGCACCATGATCGAGGGCATCAGTGCCATCACACTCGGCACCCATGACATGGCGCGCGCCGTGCACTTCTACCGTTCGCTCGGGTTCGAACTCCTGTATGGCGGCGAAGCCGCTGCATTCACCAGCTTTCGCGCCGGGACCGGCTATCTCAACCTGACCGCACAACCGGACGACAAGCACTGGTCCTGGTGGGGGCGCGTCATCTTCTACGTCGCCGATGTCGACGGGACCTACGAGCGCGCCCGCGCAGCCGGTTGGCAGCCATCGAGCACGCCTCGCGATGCGGAATGGGGTGAGCGCTACTTCCATCTCACCGACCCCGACGGCCACGAGCTCAGTTTCGCGCGTCCGTTGTCCTGACCGAATAAGTCACACCCGCTGACGTTCCCAACGCGCAAGTAGCGCTCTCTCAGCCGCCGTGGCAAGCTCGGCGCGGTTGCCTCAAGCGAGAATTGTATCTGGGTTCTAACGAGGGAGGACGACCATGGTAACCTATGTCGTGCTGGGAAACTTCACTGATCAGGGAGTCCGCAACGTCAAGGACTCGCCGAAGCGGGCCGACGCCTTCAAGGAGATGGCCAAGACGTTCGGAGTGACCGTGAAAGAGATCGTCTGGACGCAGGGACGATATGACGTTGTAACCGTTCTCGAGGCTCCAGATGAGGCTGCCGCGATGTCGCTTAGCCTTAGTCTCAGCGCACTCGGCAATGTCCGCACCGAAACGCTGCGCGCGTTTTCGGCGGCAGATATGACAAAGATCGTCGGCAAGATGCTCTGACGCTCAAGCCCGCGCGAGCGCACTGGACCCGGGATGGCAATCCCGGGAATAGGCCTTTCATGCCCTGATATTGTTCTCGCGCACCACCTTGCCCCAATAGGCGACCTGCTTGTCGAAGAAGGTCTTGAAGGCGGCGCCGTCCTCGAGCAGCAGCGTCATGTGCTGGGTCTCCTTGAGCTGGGCTGCGGTCGCGGGTTCGCTCAGGATCTCCCTGGACGCCGCCGCCATGGCGGCGACGATCTCAGGCGGCGTGCCCGCGGGCGCGAAGATGCCCCACCAGGCCAGCGTCTCGAAGTCCGGAAAGCCCGCCTCGATCGCGGTCTGCGTATCGGGCAGCGCCGGCAGCCGCTCGCGGCCGAGCTGCAGGATCGGACGCAGCATGTTGGAGCCGAGCTGGGCTGCGACCAGCGCCGCCGATCCCGCGATCAGATCGACATGGCCGCCGAGCACGTCGTTCATCGCGGGGCCGCCGCCGCGATAGGGCACGTGCACGATCTCGACCCCGGCCTTGTTGCCGAGCACGGTCATGGCGAGATGGCCGAGCGTGCCGATGCCGACGGAGGCGTATTTCACCGCACCGGGCGTCGCCTTGCAGGCCGCGACCACGTCGGCAAAACTCTTGTAGGGACGGCCGGCGCCGGCGGCGATCACGTAAGGCGCGGTGCCGACGAGCAGCACCGGCATCAGCTCGCGCTCGACGTCGACCGGCGGCTTGTCGAGGATGGACGGGATCACCGCGTGGGAATCGAAGGTGACCAGGAACGTCGTGCCGTCCGCCGGGCTCTTGGCGACCTGCGCGGCGCCGAGCGCGCCCGCGGCGCCCGACTTGTTCTCGACCACGACGATGCGGCCAAGCTTGGTTTGCAGATTGCTCTGGAGCAGCCGCGCCATCGCATCGGTCGAGCCACCCGGCGGAAACGGCACGACCAGAGTGATCTTGCCGGCCTGCGCCGCCGCGGGCGCCATCGCCAGGATTGCGGGCGCTGCCAGCAGCGCCCGTCGTGTGATCGTCATGGTCCCCTCCCTTGTGTTTCCGCGCCCGGCTTTTGCTCTTTGGCGCTTAGGTCGTCCCGAAACCCGACCCGGGTTTTCTGTATTCTGGCCGCGGTGGACTGAAGATGTCCAGCACGCGGGCGCCCTCGGGGCCGGCGCGCATGGTGTGCGGCACATTGCCCGGCGTGCGCCAGAAGTCGCCCTTCTTCACGGGGATCTCCTCATCGCCCTGGACGCGGATGGCGGAGCCGTCGAGCAGCACGCCCCATTGCTCCTCGGGATGGTGGTGCAGCGTACCATGCGCGTGCGGCGCCAGCGTCACCACCGACAGCATCGCCTGCTCGCCGGAGAAGATGCGCGTGGTCACCCCCGCCGCAAGCTCGCGGAACAGCCCGTCGCTGGCGTCGTCGAGATTGTGGAACTCTTCCTTCTGGCTCACGCCATCCTCCCCTTCGTTCTCGCGTCGATCAGGACTTGCCGTAGGAGCCCTGATAGCGGCCCTCGCGGATCGCCTTCAGTGTCTCCTCCTCGCGCGCGACCTGGGCGCGCACGGCTTCCAGCAACGCGGCCGCACCAGCCGCGGGAAACGACACCACGCCGTCCTCGTCGCCGACGACGATGTCGCCGGGCGAGATCACGCTGCCGCCGACCGTAACAGGCACATTGATCTCGCCGGGGCCGTTCTTGTAGGGGCCGCGATGGATCACCGCGCGGGCATAGCAGGGGAAGTCATCAGCCGCGAACGCCGCGACATCGCGGATCGCGCCGTCGATGACGTAGCCTTCGGCTTTGCGCCACTGCGCGATGTTCTTCATGATCTCGCCGACCAGCGCGCGGGTCTCGTCGCCGCCGCCATCGACCACGATGACGTCGCCGGGACCGACCAGATCGAGCGCGCGGTGGATGGCGAGATTGTCGCCGGGCCGGGTGCGCACCGTGAAGGCCGTGCCCACCAGCTTGCCGCCGCGATGATAGGGCTTCAGCCCCACCGCGCCCGGCAAGCGGGCGAGGTTGTCTGAAATGACGGAGGTCGGTGCACCTCGAAAGCCCTCGATGATGTCGGCCGGCGGCTTCGGCACGCTGTTGGCTACGATCGTGATGGTCATGTCAAAGAGTCCTTTCGTGAATTTTCTTATTCGGCGTGCGCCCGCGCCTTCGCCGGCCAGATCCGGAAGGCACGCCCCTCCTTCATCCACGCCGCACGCTCGTCGCGCAACAGCGTGCGGCGCACTTTTCCGGAATCATCGCGCGGCGGGGCGCTGACGATCTCGAAACTCTCGGGGTGCTTGTAGCGGCTGAGCCTGTCCTTCAAGAACTCCGCCATGCCGTCGGCGATAACCTGGCCGTCCGCATCCAGCTCCGGCTCGATGATGGCATGCACGCGCTGGCCCAATTCCGGATCAGGCAATCCCACCACCACGCAGGAGCGCACGACGGGGCAGGCGGAGACGGCGGCCTCGACTTCGGCCGGATAGATGTTGGCGCCGCCGCGCAGCACCATGTCGGCGAGGCGGTCGCCGAGATAGAGATAGCCTTCCGCATCCAGCCTGCCGATATCGCCGAGCGATTCCCAGCCGTCGGCGCGCCGCTTCGGCTCGGCGCCGAGATAGTGATAGGTGGCGTCCTTGCCGTCATTGTTGAGGAAATAGATCTCGCCGGTCTCGCCCGGCGCGACGTCGTTGCCGTCCTCGCCGATGATGCACAGGCGCGCCATCTCGCCGATCTTGCCGACCGAGCCCTTGTGGGTCAGCCATTCCGTGCCTGATATGATGCAGGAGCCTTGCCGCTCGGTGCCGCCATAGAGCTCCCAGACCCGCTCGGGCCCGAGCCAGGCGATCCAGTTCTCCTTCAGCCAGGGCGGCATCGGAGCCGCCATGTGAAACACGGTCTGAAGGCTCGAGACATCGTAGGCGTTGCGCACGTTCTCAGGCAGCGCCCAGATCCGGTGCATCATGGTCGGCACGAAATTGACCCACTGCACGCGCTCGCGTTCGATCAGCCGCAGCGTCTCCTCGGCGTCGAACTTGACGAGGCCGGTGAGCTGGCCGCCGGCGAACAGCGCGGTGTGCGACACGATGAACGGCGCATTGTGGTAGAGCGGGCCGGGATTGAGCAGCGAGACCCCGAAGGGGATGTTGAGCGCCGGCGCGGCGACGGTGTCGGTCACCGCCGGGTGATGATCGAGGATCACTTTCGGGCGGCCGGTAGAGCCGCCTGAGGTCATGGCCTTCCAGTAGCGCGCCACCGGCGGCGTCAGCGGCTCGTCCGAAAATCCTTCCGGCACGAAATCCGCAGGCAGACGGTTCGGCGCGTTCCAATCGGCCTCGCCGCCGACCACCAGCGCAGGCTTGAGGATGTCGAGCACCGCGGCGGCTTCGCCGCGCGGCAACCGCCATGACAGCGAGGTCGGTGTCGCCCCGCACTTCCAAATCGCAAACGAGGTCTCGAAGAATGCATTACCGTTGGGAAGACCGATCGCGACGAAATCGCCGGGCTTGACGCCCTTGGCCGCAAATGCCCGCGCGCGCCGGTTGGCGCCGCGCTCGAGCTCGTCCCATGTCAGCGTATCCTGCCCGTGGCGGACGGCGATCGTGCCTTGGGGTTTGCGCTCAGCGTACCAGCGCGGCACGTCGGACAGGGGCAGCAGCATCAGGCGTTTCCACTTCGTCTTCTTGGCGGCGCCTCGGGGTGAGATGCTCGCGGTGCGAAGTGTAACAGCCGGAGCCGGAGCTTCAAGGCAGCGGCGTCAGCGCTCGGCGCCGCAGCCCGGAATATCGAACAGGGCCGCGAGCCCGCATTTCGAGGTCAGCATCTTGTCGCCGTCATGACCGACGCCGGGAACGTCCCAGACCCGGTGGTTTGGCGTACCGTGATCGCGCTTGGCCATCGCGTCCACGTAAGCGTGGCCGCGGGCGTAACGATAAGGCCCCTGCGCCTCCGCCATGCAGCTCTTGTCCAGCGCGGAATGCTTCGGGTTGGTGTCGAGCGTGCCAAGCAGATAGATCACCTCGCGCTCGACATAGCGCTGCTCGAGCGCCGCCGGCGTCGCGTCGGCGAGATAGGGCGGCCGGTCGCCCATGCCGTATTTCCAGTTGTTGTAGCCCGGACAGGACGCGGCAATTGCGGGCACCGGCCGGTCGGCGCTGAAATAGGCATAGGACGAGGGGTTGGCGACGACATAGCGGACGTCGATGTGCTGGCGCGACAGCGCCGTCTCGCCCTTGCCGGCGATGGCATAGCGTTGCACGACCTGTCCGCCGCCGGAATGGCCGGCAACCACGACCTGCTTCAGGTTCGGGAAGACGCGCCGGTCGGCGAGTCTTGCGAGGATCGCATCGAGCGCCTCGAACGAGGAGACCGGATTGGGCGCAAGCGCGGCATCGCCGCCCTCCCATCCCTCCAGCGACCAGCGCAGCGTGTCCTCCGTCAGCTTGTGCGCTTCGATATCGATCTCGGCGAGAAACTGCGGCACGATCATCAGTGCGGCCTTGCCGTCGTCGCCCGCCGCGGCCTGCGCGTTGTTGGCCGATATGTAATATTCGTCGGCGTTGCGCAGGCGTCCGTGCAGCACGATGACGGCGCGCGAGATCGCGGGCTGCGGCATCGACCAGTCGCGGGAGAGGTAGAGCCGCAGCGTTCCCCGGCCGCCGACCGAGAGCCGTGCATCGCCGATCGCCTTCACCGGCTTGCGGTTGGGCGCATCTTCGTCCGCTGCAAAGGCATGGCCGCAGATCAGCACCAGGACGAGTGCGGCAAGACAGGCCAGCGCTCTCATGACGAACATTCCCCTTCGCCTCCGAATGGATAGAACTCTAAGCGCATGACGTGCCGTACGGCTGTGACTCCCGCGCCACGTCAAGCAAAAAATGTCAGCATTGCAGTCATGAAATTCCCGAGTTCCATGGGTGACAAGCCGGCGATAAAGAGGCAAAAATTGGCCCGACTCAGTTCGGGTTGAGTTTTGCAAGGAATGCTCTCGTAGAATGTGGTCCGTGTTTGCATCGCGTCGTGCGGCGCTTCTCGTTGCTGCAGCAGGATTTTTTCTGCTGACGCACGCGCATGCCCAGGCGCAATGGTGGAAGCGCGCGCCTGTCGACTTCGAGGAATGCGCTGATGCCGCCGAGAAGGCCACGACCAAGGCGGAGAAAACGTCGGCGCTTGCGGATTGCAACGCCAAGTTCGCCGGACGCCGCAAGCCGGGCGGCGGCTACTCCTATTACGACTTCCTCCAGGACCGCACCTTCGATATCGCAGGTCCCAACCCGACGCCGGAAGAGCAGAAGAAGATCGACGAAGCCTACACCGCCTATCTCGCCAATCAGCGCCGCAGCAATGAAGCGGCCCAGGCCACCGCGCGTCAGCAGCGCGAGCAGCAGGAACAACAGGTGCAGCAGCTCCAGCAGGTCGCGCTGCGGACCGACGTCGAGCGCGTGCCCGTCCCGGTCGAACGGCCGAAGGTGCAGCAGGCCGTGGGCCCGAGACCGAAGGGCGCACCCTGCACCAAGGGCTCGTTCTCCTGCGAATGGCCGCGGCTGTCGGAAAGCCTGAACGATCTGAAGAAGCTGTTCAGCCCGACGCCGAGCAAGCCGGCGAAGAAGGGGTGAGCTTCTCGCACTGACCGTAGGGTGGGCCAAGGCGCGCGCTTCGCGCCCCGTGCCCACCATTCCGGCAAGAAGGAAGATGGTGGGCACGCTTCGCTTTGCCCACCCTACATCCTCAGTTCGGCTGCTTCTTCTTGCTGCGCTTCGGTTTGACCACCGGCGCATCCGCCGGCGCTGTCGCCGGTGAACTGCCCAACTGCGACCTGCTCTCCTGCAATCGCCTGTCATAACCGGGAGAGTTCATGACCGTCGGCGGCCGGGCTTCCGCAAACGTGGACGCGCCGCAGAGCACGGCCAGTGCGAATCCGATCATCAAGAAACGCCTCATCGTTACTCCTCCGGTCGCGCGGCATGCACTCAGGCGCTACCCGCGAATCTGCTGCGGCGTCAGCCCGGGAGGGCCGTTGCCGGCGACTTCAGCTTCCTTGATCAGCGCAACAATGCGGCGCATCAGCGGCACATTGACATTGCTCTGCTCGGCAAGCGCGATGACCGCGCCCTGGAGATAGTCGATCTCGGTCTTGCGGCCCTGCTTCAGGTCCTGCCACATCGAAGAGCGCGCCTCGGGATCGATCTTCATGGTCCGCCCCAGGATCGCGTTGAAGATCATGTCGGGCAATCTCAGCAATGTCGGCGTCCAGTTCAGCGGGATCGGCGTCGCGGAGACCGGATTGATGCCGGCGGCCTTCATCGCAGCCAACCCCTCTGCCATCTGTTCGGCGAACAGTTTTCGCCAGTTGCGGCTTGCCAGTTGCGCGGCGAGCGGCATGTCCGACAATGCGCTGAGCGCGTTGTTCAGGTTGATGATCAGCTTGCCCCATTGCACGCCGGTGATGTCGCGGCTCGCGCGCATCGACAGACCGGGCACCGAGAGCGCCGCGGCCGTGTTCTCGGCGTCCTCTCCGACATGGATGTCGCCGGAAGTCGAGCGGTGGAAGCGCCCCTCGCCCATCGCGATCACGTTGAACGGCACCATGCCGGCGAGCACGCGCCGGCCGCCGAGGCGCTCGCGCAGCACCGCGACATTGCCGACGCCGTTCTGAAGCGAGACGATGACAGCGTCCTGCGGCGCGTGCTGCGCGATCTGGTCCGCGACATCGGCGGTGTCGGCGCTCTTCACGGTCACCAGCACGATGCCGGCACTATGGAAGATCGCGGGATCCTCCGACAGCGCGAGCTGGCCGGCCCCGAGCTTCTTCTCGGAGCCGTCGAAATCGGTCAGCCGCAGGCCGAACCGCTCGATCTCGGTCTTCACCCGCGGCCGCACCAGCAGCGCGACGCGACGGCCGGCAGCCGCCAGCATGCCGCCGACGAAACAGCCGATGGCGCCCGCGCCGGCCACCACGATCGGTCGATCCGCAACCACCTGACCTCAACTCCCTGAATGACCGGCCTTCGATAGCAGAGCCGGGGGTCTCGCGGCTACGGCGCATCCGCCTTGTAACGGTCATGAGAGCCCCATATGTTTTCGCCCCGGGGGGCTTGTCAGCGGCGAGCGCTCGCCGAACGGGAACAGCAAACTCGCCGAACGAGAACGCCAAAGGAGAGCACCATGGGTCTACTCGACGTCCTCAACGGCATGCAGAACGGCCCGCACGGATCGCGCACGGGCGAGCAACCATCCTCCGGCGGCATGTCGCCGATGACCATGGCGCTGCTCGGCCTGCTCGCCTGGAAGGCATTCAAGCATCTGACGGCGGGCCAGCCGGGCGACGCGCCTGCCCCGCAGCAGCGCTCACCGCTGCCGCCTCCGACGCCTGTCAATACGGGCGACGCCACGCTTCCCGGAGGGAGCGGCGGCGGTCTCGGCGATCTGCTCAAAGGCGGCCTCGGCGGTCTGCTCGCGGGCGGCGCGGCCGGCACCGTGCTGAGCGGCGGGCTCGGCGATCTCCTCAATCAGCTCCAGCAGGGCGGCCACGGTGAGACCGCGAATTCCTGGGTCGGCAAGGGCCAGAACAAGCCGATCGCGCCCGGCGATCTCGCCAGCGCACTCGGCGCGGACCAGATCGAGAGCCTGTCCGCCCAGAGCGGCCTGTCGCGCGAGGAGCTGCTCTCCGGCCTCAGCCAATATCTGCCGCAGGTGATCGACCACCTGACGCCGGATGGACGGCTGCCGACCGAGAACGAACTCTCGGGCAGAATTTAGTCAAGATTGATCTGCGCGTTCTCGGGAAGGGGAGCATTGTCATGAGCATGGGCGGCCTGTTGTGGATCATCGTCGTCGGCTTCATCGCCGGTCTCATCGCGCGCTGGCTCGCGCCGGGGCCGAACAATCCGAGCGGCTTCATCCTCACCACCATCCTCGGCATCGCCGGTGCGTTTCTGGCGACGTTCGTCGGCCAGGCGATCGGGCACTACGGCGCGGACCAGGGCGCCGGCTTCATCATGGCCACGATCGGCGCGGTGGTGGTGCTGTTCATCTGGCACCGGCTGGTGGCGAGCGGCGTGATCAAGGGGTAGCCACCGTCATTCCGGGGCGCGCAACGCGCGAACCCGGAATCTCGAGATTCCGGGTTCGATGCTAACGCATCGCCCCGGAATGACGTCGTGTAGAGTCACGCAATCAAATGCATGCCAGCGTCCATGCGCACGACCTCGCCGGTCATGTTGCTGGAGGCCGGCATCGCCAGGAAGCAGACGAGCTGCGCGATGTCGTCGGCGGTTGACGCGACCTTCAGCGGCACCTTCGCCACCACGCTGTCGCGCACCTGCTTTGCGCCGGCCTCGCCGCGGCCCTTGGTGAACCAGGGCGTGTCGATATAGCCGGGGCATACCGTGTTGACGCGGATCAGCGGCGCCAGCGCCCGCGACAGCGACAGCGTCATCGTGTTCAGCGCGCCCTTGCTCGCGGCATAGGCGATCGACGAGCCGACGCCGCTGATGCCGGCGACCGACGACACATTGACGACCGCCGACGGCCGCCCCGACGCCTTCGCGCCGGCTTCCAGCAGGCTGCGCGCCGCGCGCACCATCTGGAACGGGCCGATGGTGTTGACGCCGTAAAGGCGCTGGAAATCTTCCGCCGACAATCCGTCGAGATCGGCATGGGCGACATGCTTGGTGGTGCCGGCATTGTTGACGAGCACGTCGAGCCGGCCCCAGCCGCTGGCTGCCGCAACGATCTTGCGGCAATCCTCATCCTTGGAAACGTCGCCCTGGGCGACCAGGACTTCCGCAGCGCCCGCGTTGCGGCAGAGCTCTGCCGTGGCCTCGGCTTCCTTCTGGCTCGACGAATAGTTGATGACGAGCCGCGCCCCGCTCCGTGCGAGAATTTCCGCGGTCGCTGCGCCAAGTCCGGATGCGGACCCCGTCACGATTGCGCATAAGCTGTCTTTGGCCATCCGGATTTCCTTCCCCTGTATCTGATGCAAGCCTTGGGTCGCTGGCCCTGTTTAGCGAGTTTGCCGCACCCTGCAAATCGAGCAAACTCCGCTAAGCGGAATTAGTCCAGATCGGTTCTCGCGCCCATGCCGGTGCCGCAGATGGGCTTGCGATCAACGCTTGTCAGGGCCATGGCTTTTTCAGATCATCGGGCGCAAGAAGAGACCGCGCGCCGGCTTGACTTGGCGGGACGCGCCAATGGCAAAGCACGGGGAACGCTGTGGCGGAGAGTGACAATATCGTCGTCGAGACCGCGGAGAAGATCTTCGCCGATCTCGCCGACCCGCAGACCATCAACAACGACAAGAAGGATTCCTGGCAGGCGCCGCTATGGCAGGCGCTGAGCGAGGCCGGACTGCCGCTGTCCTGGGTGCCGGACGATCTCGGCGGCTCCGGCGCAAGCCTTGCCGACGGCTTTGCGCTGCTCAACGCCGCCGGCCGCTTCGCGGTCGCGGTGCCCCTCGCCGAGACCATGCTGGCGGGCTGGCTGCTCGCGCAGGCCAGGATCGCCTCGCCCGAAGGCGAGATGACGGTCGCCCCGGCGTCGCCGAAGGATCGCATCACGCTCGATGCCGACGGCGCGCTCTCCGGCCGCGCCCGCGGCGTGCCCTTTGCCAAGGCCGCGAAACATTTTGCCGTGCTGGCGCATGGCAAGGACGGCGTCTCGATCGCGCTGGTCGATGCCAGCAAGGGCCGGATCGAATCCGGCCTCAATGTCGGCTATGACCACAGCGACACCGTCACGCTCGACAAGGCCCAGCCAATCACGATCAAGCCGGCGCCGAAGGGCTTTGACCAGACCGCCCTGATGCTGATGGGCGGCGTCGCGCGCAGCCTTCAGATCGCGGGCGCGCTGGAAGCGATGCTCGACATCTCCGTGCGCTACTCCAACGAGCGCGTCGCCTTCGAGAAGAAGATCTCGAAATTCCAGGCCGTGCAGCACAATCTCGCGCGGCTTGCCGGCGAATCCGCCGCAGCGCTCGCGGCCGCAACGTCCGCGGCCGATGCCATTGCAAACGCAACGTCGTTCAACGACGAGGTCTACCTGGAGGCCGCCTCGGCAAAGATCCGTTGCGCGGAAGCCGCCGAAAAAGGCGGCGCCATCGCGCACCAGGTCCATGGCGCGATCGGCTTCACCATGGAGCACATCCTGCACCGCTATTCGCTGCGGGCGCTGGCCTGGCGCGACGATTTCGGTTCGGAAAGCCACTGGGCCGTCGAGCTCGGCAAGCTGGTCGCAAGGCGCGGCGCCGACGAACTGTGGCCGCTCGTAGCTTCGCGTTGATCGGGAGACGAAACACATGACCGCTGCCCTCCGTTTCGATCCGATCCGCCTGCCCGAGAAGTGCGAGCAATTGCGCAAGGAAGTGCGCGCGTTCCTCGCCGAGGAGATCGCCGCCGGCACTTTCGATCCGCACAAGCCCAACCGCGAAGACACCGACGCGCCGGAATTTTCCCGCCGGGTCGGCGCCAAGGGCTGGCTGGGCATGACCTGGCCGAAGAAATATGGCGGCCAGGAGCGCTCGTTCCTCGAACGCTACGTGGTGACCGAGGAGATGCGCGTGGCGAATGCGCCGACGCGACGCTTCTTCGTCGCCGACCGCCAGAGCGGGCCGGTGCTGCTGAAATACGCCCCTGAACACATCAAGATGGAGATCCTGCCACGCATCTGCCGCGGCGAGATCTGCTTTGCGATCGGCATGAGCGAGCCGAATTCCGGCTCGGACCTGTTCGCGGCGAAGACCCGCGCGACCAAGACCGACGGCGGCTATCTCATCAACGGCACCAAGATCTGGACCTCGTCGGCGCATATCGCCGACTACATGATCGCGATCTTCCGGACGTCGCCGCCGACCAAGGAGAACCGCCGTCACGGCCTGACGCAGTTTTTGGTCAAGATGAAGCAGCCGGGCATCGAGGTGAACCCGATCGGCCAGATCACCGGCCAGTACGAGTTCAACGAGGTCGTCTTCACCGACTTCTTCGTCCCTGACGATCACGTGCTCGGCGAGGTCGACGGCGCCTGGAAGCAGGCGACGAGCGAGCTTGCCTACGAACGTTCGGGCCCCGAGCGCTTCCTCGAGACCTATTACGTGCTGACCGAGCTGGTCCGCGCGGTCGGTCCCAATCCGGACACGCGCAGCGCCGAAGGCATCGGCCGGCTGGTGGCACAGCTTCACACCATGCGGCGCATGTCGGTCTCCGTCGCCGGCATGCTGCAAGCCGGCAAGGAGCCGGTGGTGGAAGCCTCCATCGTCAAGGACATCGGCACGGTCTGGGAGCAGCAGCTTCCGCATCGCGTGCGCGATCTCGCCGCTTTCGTCGAGGAGACCGCGACCAACCGCGAGACGCTGGAGCGGCAGCTCGACTTCGCCATCAAGACCGCACCGAAACTCACCATCCAGGGCGGCACCACCGAGGTGCTCCGCGGCATCATCGCGCGCGGACTTGGCTTGCGCTAATTCAATCGAGGACCATCATGAGCACCTATACAGATATCGGCGTCGAGAAGGTCGGGCACGTCGGCACCATCGAGATCCGCCGTCCGCCGCTGAACTTCTTCGACATCTCGCTGATCAACCAGATCGCGGACGCGCTCGACGAGTTCGACCGCGACATCGAGATCCGCGCCTCGGTGCTCTCGGCCCAGGGCAAGGCGTTCTGCGCCGGCGCCAATTTCGGCGACCCCGCGCGACAAGCCCAGGAAGCGCGCGCGGCCGAGAAGAAGGGCGACCCGGCCGACAACCTCGGCCCGATCAGCCATCTCTACATCCAGGCCGTGCGCATCTTCCGCGCTAAGAAGCCGATCGTCGCCGCCGTGCAGGGCGCGGCGATCGGCGGCGGCCTGGGCCTCGCGGTGTCCGCGGACTTCCGCGTCACCTGCCCCGAAGCACGCTTCTCCGCGAACTTTACAAAACTCGGCTTCCACCCCGGCTTCGGCCTGACCGTGACGCTGCCGGAGCTGATCGGCAAGAACAACGCCGAGCTGATGTTCTACACCAGCCGCCGCGTCACCGGCGAAGAAGCGGTCAAATGGGGCCTCGCCAACGAGCTGGTGCCGCAGGACCAGGTGAAGTCGGCCGCGATGAAGCTCGCCGGCGAGATCGCCGAGTGCTCACCGCTCGGCCTGCTCTCGACGCGCGCGACGATGCGCGCCAGCCTCGCCGACCGCGTCATGGCCGCCACCAACCACGAGCTCGCCGAGCAGACCCGCCTGCGCGCGACGGAAGATTTCAAGGAGGGTGTGAAGGCGACGGAAGAACGGCGCGCGGCGAATTTCAGGGGGCGGTGACCTCTTCTTCCTTCTCCCCTTGTGGGAGAAGGTGGCGCGAAGCGCCGGATGAGGGGTATCTCTCCGCAAATGCCTCTCTCGCAGATGTGCGCGCGGAGAGAACCCCTCACCCGTCTCGCCGCTCCGCGGCGAGCCACCCTCTCCCACAAGGGGAGAGGGTTTAGCCGCGCCCCACCACCAGCGCGTCCACGATGGTCACGCCCTGCCCTTCGGCGTGCACCAGCACCGGGTTGAGCTCGATCTCCGCGATGTCCCTCGCATGCCGCGCGGCGAGCACGGAGACGTCCGCGATCAATTGCGATAGCGCCACGACATCCGCCTTCGCTGCTCCGCGAAAACCGTTCAGCAATGGCGCCGCCTTCAAACCCTTGAGCATCGCCCCCGCCTCCTCCGCACTCACAGGCGCCGGACGATAGGCGACGTCACGGAACAGCTCGGTGGTGATCCCACCGAGACCCACCATCACCATCGGACCAAAGGTCTTGTCCGTCATCGTGCCGACGATGATCTCGACACCCTGCTTCGCCATCGGACCGACCAGCACGCCCTGGATCACAGCCTCCGGCCGGTGCTTGCGCGCATTGCCCAGCAGCGCCTCGAACGCCAGAAACACCTCGCCCTTGGCGACGATGTTGACGCGCACGCCGCCGATCTCGCTCTTGTGCGCGATGTCGGGCGACTGGATCTTCATCACCAGCGGGAAGCCGATGCGGGCGACCGCTTCATCGAGCCCGGCCTTGTCCTTCACCAGCACTTCGTCCGGCAGCGCGATGCCGGCGGCGCGCAGCAACGCCTTGCTGTCGGCCTCTGACAGAACCGGCGAGGTCAGATGCGCGGAGAGATCGCGCGACGGCAACCGCGCCTCGTCCGCGGGCTTCGGTAGCTCGAAACGGGCGTAATCCACGAGTTGCCGCATCGCGACGCCGGCATGGGACAGGCCGGAGAGCACGACGACGCCGGATTTGGCAAGCTCGCGCCGTGCGAAGTCGGACGGCACCGTGTAGGAATAGAACAGCACCGGCTTGTGCTGCGCCGCCAGCACCGGCGTCAGCTCCTCCTCCCTGAAGGGCTTGCGCATCTCGCTCGACAGCGACAGCACGACCAGGATCGCGTCGACCTCGTCCGAGGCCGTGAGCAGATCGACGCTCTTCTGAAGACCGCCCGACGTGACGCCCTGCGCGGTGACGTCGATCGGATTGCGCGCGGTGCCGTAGGACGGCATCAGCGTCTTGATCTCCGCCTGGACCGGTTCGGACAATTCCGGCACCTGCAAACCCCGCAGCGCCACCGCATCCGCGCCCCAGATGCCGGCGCCGCCGGAGACGGTGACGACCGCAACGCGATCGCCCTTCGGCAACGGGTTGCTCGCCAGCACGGCGGCAATCGTCAGCGCCTCGTCGAGATCGTTGGAGACGATGAAGCCGTATTTCGCGAACACCGCATCATACGCTGCCGACCAGCCGGCCATGCTCGCGGTATGCGAGGCCGCGGCGCGCTGGCCTGCGCCGGAGCGGCCGACTTTCGTCACGATGACGGGCTTCTTCACCTCCGCGGCGCGCCGCGCCGCCGCGAGAAACTTGCCAACGTCGCGGATGCCTTCGATGAACAGCAGGATCACGTCGGTCGAGGAATCCTGCACCAGGTAATCGAGGAATTCGCCGGCGCCGAGATCGGATTCGTTGCCGGCGCTGACGACGTAGCTCACGGCGACACCGAGCGCCCGGGCGCGGTGATAATAGGCAAAGCCGATGCCACCGCTCTGCGCGACGATGCCGATTCGTCTTTGCGTGGCGACGAGCGGCACCACACCCGGCTTGACGTCCACGGCCGGGCTGAACGTCGCCGCCACGCGCTGCATCTGGCTGAAAAAGCCCTCCGCGTTGGGGCCGGAGATCCGCATGCCCGTGCGCTTGGCCAGCGCCGCGATCGCATCCTGCATCGCCGCACTGTCGCCGCCCTCCTCCGCAAAGCCGGAGGAGATGATGACGGCGTTCCTGACGCCGGCGACGGCGCATTGCTCGAGCGCAGGCAGCACGGCACGGGCGGGAATGATGACGACGGCGAGATCGATCGGCGCACCGATCTCCGCGATCGACTTGTAGCAGGCGAGCCCGTCGATCTCGGCGTAGTTCGGGTTCACCGGATAGATCTTTCCGGGATACTCGTTCTTGCGCAGCATCGCGAGCAGCCGCCCGGGAATCTTCTCATGATCGCGCGAGGCGCCGATCAGCGCGATGCTGGCGGGCGAAAAGAAGCTGTCGAGCGGATGCGGCATTGGGAGGCGAGTCCTTTTTCGTGGAGCCGTGCACTCTCTCAAACCGTCATCCCCGCGCAACGGCGAAGCCGATGTCGCTGGAGGCGCGAGATCAGCGGCGCAACTGCGCCGCTGGGCGAGCCTCGAAGGATGAGCGGCCCGGCCGGTGGCCGTTCATCCTTCGAGGCTCCCTGCACGGCGCTGCGCACCGTACAGCTCGCACCTCAGGATGACGGTTTGAGAGCTACGAAGGCGAGAGCTCACGCATTGAGCCGGAACGTCACTCCACCCAGCAGGAACTCGTTGCCAGCCACCGCGAGGCCTTTCGCCCTGGCCGCATGCAGCACGCCCGCGACATCAGCCACCCGGAACTCCAGCGCGCTCATGATCTCGCTAGGCCCCTTCACGAAACGAAAAGTTGCGTTGGGCAGCCTCAGCTCGGCATCGCTTGGCGCGACCCCGATGATCCCGCCCCAGTGCTCCGCCAGCCCCGCTGGATCCGGGCTCTGCATCTCCACCGCTGTCAGCGCCTGCGTCACATCCTTGCGGATGAATTTCTGCCAGTCCGGTCCCGCCGGCGGATACGGCCCCAGAATGTCGTCGCTGCCTTTGGTGTGGTTGAACTCGATGAAGGCCGCGCGGCAGTCGCGCGGATGGAGCTGCACGCCGTGATACGGCGCGTGGTCGATCACGTTCGCCGTACGCACGCCGAGCGCGTTGGCGTTGCGGCCGCGCTCGTCCGGATCGTTGCAGCAGAAGATCGCCATGTAGCCGCCGCGGCCGCCGGTCTTCTCGATGAAGCGGCCGGCGGTGGTGCCGTCCTTGAAGGGTGCGACCACCTCCAGCAGGATCGTGTCGACCGGGAGCAACGCGTTCTCCAGGCCGTATTTTGCGACATTGCCGTCGCGGTAGCAGACGGCGAGGCCCATGATGTCCGCGATGTCGGAGATCACGGGCGCGAGCTGCGGCGCGACCAGGCAGATCTGTCGCAAGCGCACATAGGGCGCCATGATCATGCGCCCTTGAAGGTCGGCTTGCGCTTCTCGACGAAGGCCTTTGCGGCCTCCTTGTGGTCCTCGGTGTCGCCGCAGCGGGTGTGATGGATCGCCTCGCCGTCGAAGCAGTCTTCCAGCGCCAGATGCTCGGCATTGTTGATGTTGCGCTTGATGAAGCCGAGCGCGATCGAGGGGCCCTGCGCCAGCGACAGCGCGAGCTCGTGGGCGGCAGTGTCGATCTCGGCGTCGGGCACGACCTTCGTCACCATGCCGATGGCCTGCGCCTCCTTCGCGGTGAGCACCGGCGACATCAGATAGAGCTCGCGCGCCCGCGCGCTGCCGAGCAGCTGGGTCAGGAAATAGGTGCCGCCGTAATCGCCGGAGAAGCCGACCTTGGCGAAGGCGGTGGTGATCTTACAGGATTCAGAGGCGATGCGCAGATCGCAGGACAGCGCCATCGAGAGGCCGGCACCGGCCGCGGCGCCGTCGAGCTGCGCCACCACGGGTTTCGGCATCTGGTGCAGGATGCGCGAGACCTCCATGCCGCGGCGCAGATTCGCAAGCTTCTGCTCGAACGGCAGCGGCGCGCGGCCCTCCGCCATCGACTTGACGTCACCGCCGACACAGAACGAGCCGCCGGCGCCCTTGAACAGCACCGCGCGCACCTCCGGATCGTCAGCCGCGCGCCGCGCCGCCTCGACCAGCCCGCGCACCATGTCCGGGTTGAGCGCGTTCTTCCGTTCGGGGCGATTCATCGTGATGGTGAGCAGCCCGCCTTCGAGCTTTTGCAGGACCATGTCGTTGCTCATGGGACGTCTCCCTCTTGTTGTTTGTTGTTTCGTCATTCCGGGGCGCGCCGACCGTTAGATTGTCGTTCCGGGGCTCGCGAAGCGAGAACCCGGAACCTCGAGATCCCGGGTTCGCTTCGCGCCCCGGGATGACGTCATGACTTACGTCACGCCGTCACTTCTTCACCAGCGGGCAGCGCGACTGCTCCAGCGACTGGAACGCTTCGCTGCCGGGCACGGTGGCGAGCAGCTTGTAGTCGTCCCAGCGGCCCTTGGATTCCGACGGCTTCTTCACCTCGAACAGGTACATGTCGTGGATCATGCGGCCGTCCTCGCGGATCTTGCCACCCTTGGCGAAGAAATCGTTGATCGGCGTCTCCTTCATCACCTTGATCACCGCAGCCGCATCCGTCGTGCCCGCCGCCTTCACGGCTTTCAGGTAATGCGTCACGGAGGAGTAGACGCCGGCCTGCGCCGAGGTCGGCGGCCGCTTCATGCGCTCGGTGAAGCGCTTCGAGAATGCGCGCGTGTCGTCGTTGAGGTCCCAGTAGAAGGCTTCCGCCAGCAGCAGGCCTTGCGCGGTCTCCAGTCCGATCGAATCGATATCGGTCACGAAGGCCAATAGCGGCGAGACCTTCTGGCCGCCCTTGGTGATGCCGAACTCGGCCGCCTGCTTGATGGCATTGACGGTGTCGCCGCCGGCATTGGCAAGGCCGATCACCTTGGCCTTGGAAGCCTGCGCCTGGAGCAGGAAGGATGAGAAGTCCGACGTGTTGAGCGGATGGCGCACGCCGCCGAGCACCTTGCCGCCGGTCTTGGTGACGACGGCGCTGGTGTCCTTCTCCAGATCCTGGCCGAAGGCGTAGTCGGCGGTGAGGAAGAACCAGGTGTCGAGGCCCGACTTCACGGCCGCAAGCCCGGTCACGTTGGCCTGGCCGTAGGTGTCGAACACGTAGTGCACGGTGTAGGGACCGCAGGCCTCGTTGGTGAGACGGATCGAGCCCGGGCCGTTGAACATGATGATCTTGTTGCGCGCCTTCGCGATCTCGCCCGCCGCAAGCGCGGTCGCGGAGGCCGCGACGTCGTAGATCATCTCGACGCCCTGGTTGTCGAGCATGTCGCGGGCGATGTTGGCGGAGAGATCCGCCTTGTTGAGATGGTCGGCCGCCAACACCTGGATCTTGCGCCCCAGCACCTCGCCGCCAAAATCCTCAGCGGCCATCTTGGCCGCGGTCTCGCTGCCGGGACCGGTGATGTCGGCATAGAGGCTCGACATATCGAGGATGCCGCCGATCTTCAGGGGCGGCTTGTCCTCGGCCTGCACGGCACTCGCACTCAGGGCCAACGCGGCGGCAAAAATGCCCGGCAAAATTCTCGTCATCGAAAAAGACCTCCCTTATCGCGCCGTACTCTGATGGCGGCTTGGTTATTGCTCTTGGTTATCGCTATTGCCGCAATCATGCCGCATGCGCGAGAGGGCAGCAAGCGCGAGGGGCGTGCAGCTCGCGCGATCGTCACGCGTTTTCCGCAAAGCGGAATGGTGGAATGACGCAAGACGTTTCCGCACCGTCATTGCGAGCGCAGCGAAGCAATCAGACCGTCACCGCGGGGATAGTCCTGGATTGCTTCGCTGCGCTCGCAATGACGCATGTGAGGCAATGGCTGAGCGTCACACGGCCACTGGATCGGATCGAAGCACTTCGTCGTTGGCCTCGTTTGAGTTAAGAGTGGAGCGTAACGCAACCTTCCCGGGCAACGTGACGCGACTGCTTCACCTCATCGTCGTACTTCTTCTCGTCGCGGGTCGCACTGCGTTCGCGGCGCCGTGCCAGTTCGAGTCGCAGGGCGATGGCCGCGTCGCCGCGATCGTCGATGCGCGCAGCGTGCGCCTGGACGACGGCCGCGAGATCCGCCTCACCGGAATCGAGCCGACCGCGACGACGAAGCAGGCGCTGGCTTCGCTGCTCGTCGGCCGCGACGTGACGCTGCGGAGCGCCGACGACACGCCCGACCGCTATGGGCGCCAGGGTGGGTTGATCTTCATCGGCGACAGCGACACCCCGGTGCAGGCGATGCTGCTGGCCCAGGGCGACGCCATCGTCTCCGCCGAGATCGCCGACAAGGACTGCGCGGCCGCCCTGATGTCGTCCGAGGCCGAGGCGCGACGCCAAAAAAAGGGCAACTGGGCTGACCCGTCGGCCATAAAAAACGCGGAAAGTCCGGACGATATTTTGGCCGGGATCGGGCGTTTTGTGGTGGTCGAGGGCAAAGTCCTGTCGGTCCGGCAAGCTGGGGCAATGACCTACCTCAACTTCGGACGGAACTGGACACGCGGCTTTGCCGTGACTATTTCAAGGCGCGCATCACCGGCGTTCGAAACCGCCGGGATAGCCCTTAAGTCCCTGGAAAATCGACGTATTCGAGTCCGGGGCTGGGTTGAGGGGAATACGGGGCCGCGTATCGATGTGCGCCTCGTTGGACAGGTCGAGTTGCTGGGTGCAAACGAGCCGGCAGGGGTAAGGCCTTAAACGGGCCGGGCACGGGTTAAGCGACGTGAATGGGGTGCTAGAACAGCACTGGACGGGTGAAGGCCGCCGCCTTCGGGCTGCGCCGGCCGTGCTATGCCTTTTGCTGGGCACGGCGCTCGCCGGTTGCGGCGACATGAACCGGTTCCAGACCGCGGCGGCCCCGCCGACGGTCGCGATGCCCAAGCCGAAGCCAGCCGTCGCGCAGACCCCCGCCACCGAAAAGGAGCACGAGCGCATCCTGGCGAGCTATGGCGGCACCTATGACGACCCGAGGCTCGAATCGCTGGTCACCAAGACCGTCGACCGGCTCGTCGCCGCCTCCGACCGCCCCGACCAGGGCTACCGGATCACCATTCTGAATTCCGGCGCGGTCAACGCCTTCGCGCTGCCGAACGGCCAGCTCTATGTCACGCGCGGTCTTCTTGCGCTCGCGAGCGATACGTCGGAATTGTCCTCCGTGCTCAGCCACGAGATGGCGCATGTGCTGTCCAAGCACGCCGCGATGCGCGAGGACCAGGCGCGCCAGGCCGCGATCGTCACCCGTGTTGTCACCGACATGAGCAACGATCCCGATCTCACCGCGCTCGCGCTGGCCAAGACCAAGCTCACCATGGCGAGCTTTTCGCGCAACCAGGAGTTCGAGGCGGACGGCATCGGCGTCGGCATCTCCGCCAGGGCGCATTTCGATCCCTACGGTGCCGCGCGCTTCCTTTCCGCGATGGAGCGCAATGCCGAGCTCAAGGCCGGCAAGACCTCGCTCGATCCGCGCGCGCAGGACTTCACCTCGTCGCATCCGGCAACCCCGGAGCGTGTGCAGAACGCGCAGACCATCGCGCGGCAATACGTCGCTCCGGAAGGAGGCGAGCGCGACCGCGAGAGCTATCTCGCCGCGATCGACAACCTCGTCTATGGCGAAGACCCCGAGCGAGGGTTTTGTCCGCGGCCGGCGTTTCCTGCATCCGAAGCTCGGCTTCACCTTCCAGGCGCCGGACAATTTCACGCTCGACAACACCGCGCAGGCGGTGATCGGCGTGCGCGACGGCGGCTCGCAGGCGATGCGCTTCGACGTGGTGCGGGTGCCGGCCGAGCAGTCGCTCGGCGATTACCTCAATTCGGGCTGGATGGAAGGCGTCGAGAAGGCGTCCACGGAAGACATCACCATCAACGGCTTCCCGGCCGCGTCCGCCACCGCCAAGGGCGACCAGTGGCAGTTCAAGGTCTATGCGCTGCGTTTCGGCAGCGACGTCTACCGCTTCATCTTCGCGGCACGGCAGAAGTCGACCGAGAGCGAGCGCAATGCGCGCGAGACCGTCAACTCGTTCCGTCGCCTGACCCTCGACGAGATCCAGGCCGCCCGCCCGCTGCGCATCAAGGTGATCACCGTGCAGCCCGGCGACACCGTGGAATCGCTCTCCCACCGCATGGCCGGCGTCGATCACCCCGCCGAGCGCTTCCGCGTGCTCAACGGCCTCGATCGCAACGCGCAGGTGAAGGTGAGGGATCGCGTGAAGGTCGTGGCGGATTGACGCTGCGCGAAGCGCGCGTCATCCCGGGGCGCTTGGCGCGAACCCGGGATCTGGAGCCACGAAGACACTGCCGTAGGGTGGGCAAAGCGTAGCGTGCCCACCATTTCCGATCGAAATCGTTGAGAGAGGTGGGCACGGCGCCATGCGCCTTTGCCCACCCTACAAGCTCCGCGCTTGACTAAGCGCCCGCGTCCATGTCGCCCGCCTCGCGCTGGCCGCTGAGCCAGAGCGCGAGCAGCGTCCAGAACGCGCCCGAGAGCAGATACGCACCCGAGGCGATGACGCCGAGATTGGTGGCAAGCAACAGCGCGACCAGCGGCGCGAAGCCGGCGCCGAACAGCCAGGCCATGTCAGAGGTCAGCGCCGAGGCCGTGTAGCGATACGCCTGCTTGAAGTTCGAGGCGATCGCGCCCGAGGACTGGCCGAACGACAGGCCGAGCAGGATGAAGCCGATCACCATGTAGATGGTCTCGCCGAACGCGCCGGCGTCGAGCAGCTGCGGAGCGAAGCCGCTGTAGATCGCGATCGCGATCGCCGATCCCATCAGCAGCGACTTGCGGCCGACGCGGTCGGCGATGATGCCGGAGGCCACGATCGCGGCGACGCCGAACACGGCGGCGACGATCTCGATGATCAGGAAGCGCACCGGGCTTTCGCGGGTGAACAGGAACACCCAGGACAGCGGAAACACCGTGACCATGTGGAACAGCGCAAAGCTCGCCAGCGGCGCGAATGCGCCGAGCATGATGTTCTGGCCTTCGCGCGCGACCGTCTCGGAGATGCGCGCGGGCTGCAATTCACGGGTCTCGAACAGCGTCGCGTATTCTTCCGTCGTCACCATGCGCAGGCGCGCGAACAGCGCCACGACGTTGATGGCGAAGGCGACGAAGAACGGATAGCGCCAGCCCCAGTCGAAGAAATCGTCGGCCGAGAGGTTGCCGGCGAAATAGGCGAACAGCGCGCTCGCCACGATCAGCCCGAGCGGCGCCCCGAGCTGCGGCACCATCGCGTACCAGCCGCGCTTGGAGGGCGGAGCGTTCAGCGCCAGCAGCGAGGCCATGCCGTCCCAGGCGCCGCCCCAGGCCAGACCCTGCGCGATACGCGCCAGCGCCAGCAGCCAGATCGCCGCAACGCCGATCTCGGAATAGCCGGGCAGGAACGCCAGCGCCACGGTGGCGGTGCCGAGCAGGAACAGCGCCGAGACCAGCTTGGCCGTTTTGCCGTACTCACGGTCGACCGTCATGAAAATGACGGTTCCGATCGGCCGGGCCATGAAGGCCAGCGCGAAAATCATGAAGGAATAGAGCGTGCCGGTCAGTTCGCTGGTGAACGGAAACACCAGGCGCGGGAACACGATCACCGAGGCGATCGCGTAGACGAAGAAGTCGAAGAATTCCGAGGTGCGGCCGATGATGACGCCGATGGCGATCTCGCCGGGACTGGCCTGGTCGTGGCCGTGCTCGCCCGAGTGGAGGTCTGCCATTGCAGGGGTCTGTGCCGTCGCCATTCGTGCGCCCTTAACGTCCTGAAAACCAAAGCCGACCGCCCGGCGGGGCGCCAGGCAATCCGGGCCTGTCTGGCCCAACATTCCGCACTGCAACATTGGACAAATTGTCCAATGTCCGGATTGCTGCGCCGCAGCTACCCGTTGGCCCCGCAAAGGAAACTCATTCTCAAAGGCTCGGCCCGTGTCCCGTCTCAAGATCCTGGCGCTGCTACCCTTGGCAGCCGCGCTCAGTGGCTGCAACTACGTCGTGCTGGCGCCAGCCGGCGACATCGCTGCCCAGCAGCGCGACCTCGTCATCATCTCCACCGTCCTGATGCTCCTGATCGTCGTCCCCGTGATGGCACTGACGGTGCTGTTCGCCTGGCGCTACCGCCAGTCCAACACCTCGGCCCGCTACGAGCCGGATTGGGACCACTCGACCAAGCTCGAGCTGGTGATCTGGTCGGCGCCGCTGCTGATCATCATTTGCCTGGGCGCGCTGACCTGGATGGGCACGCATCTGCTCGACCCCTATCGCACGCTCGGCCGCATCCACGCCGACCGCGCCGTGGACCAGTCCAAGGCCCCGCTCGAGGTCGACGTCGTCGCGCTCGACTGGAAGTGGCTCTTCATCTATCCGGACTACGGCATCGCCACCGTCAACGACCTGGCGGCGCCGGTCGATCGCCCGATCAACTTCCGCATCACCGCCTCCTCGGTGATGAACTCGTTCTACATCCCCGCGCTCGCCGGCCAGATCTACGCGATGCCGGGCATGGAGACCAAGCTCCACGCCGTCGTGAACCACACCGGCACCTACAAGGGCTTCTCGGCGAACTACAGCGGCGCCGGCTTCTCCGGCATGCACTTCGACTTCCAGGGCCTCGACGACAAGGGCTTTGACGCCTGGATCGCCAGCGCCAAGTCCGCCGGCGGCTCGCTCGGCCGCGCCGAATATCTCCAGCTCGAAAAGCCGAGCCAGAACGAGCCGGTGCGGCGCTACGGCACCATCGATACCGATCTCTACCGCCTGATCCTCAACATGTGCGTCGAGACCGGCAAGATGTGCCAGAGCGAGATGATGGCGATCGACGCCAAGGGTGGCCGCGGCCATGAGGGCCTGAACAACACCCTGCCGCTCGCCTACGACAAGTACGCCCGTCGCGGCACCGCGCTCGGGCCCGAGCCGACCTTCGTCGCCGGCACCTGCACGCCGGATGCGCCGCAGGGCCAGACCACCGCGTCGATCAAGGCGCCGGCCGACACCGCGCCGCTGCTCGGCGCCGGCCTGAAGCGGCCGACCTTCACGCCGCTCAAGTCCTCGTCCTTCTTCCTCGGACAGCGTCCGAAGTCAGACTCCTAAAGAGAGCTCGCATGTCTCCTGATCTTCTCAAGCTCATCTTCGGCCGGCTCGGCCTCGAGTCACTGCCACTGCACGAGCCGATCGTCGTCGGCACCTTCGTGGTGGTCGCGCTCGGCGGCGCCACGCTGCTCGGCGGCCTCACCTATTTCCGTCTCTGGGGCTACCTCTGGCGCGAATGGTTCACCACGGTGGACCACAAGCGCATCGGCATCATGTACATGATCCTCGGCATCGTGATGCTGCTGCGCGGCTTCGCCGACGCGCTGATGATGCGCGGCCAGCAGATGCTCGCGTTCGGCGGCTCCGAAGGCTATCTCAACGCCCATCACTACGACCAGGTCTTCACCGCCCACGGCGTGATCATGATCTTCTTCGTGGCGATGCCGCTGGTCACGGGCCTGATGAACTACGTCGTTCCGCTCCAGATCGGCGCGCGCGACGTGTCGTTCCCGTTCCTGAACAATTTCAGCTTCTGGATGACGGTCGGCGGCGCGGTGCTGGTGATGGCCTCGCTGTTCATCGGCGAGTTCGCCCGCACCGGCTGGCTCGCCTATCCGCCGCTGTCGAACATCGGCTACAGCCCTGATGTCGGCGTCGACTATTACATCTGGGCGCTGCAGGTCGCCGGCGTCGGAACGACGTTATCCGGCATCAACCTGATCTGCACCATCGTCAAGCTGCGGTGCCCCGGCATGACCATGATGAAGATGCCGGTGTTCACCTGGACCTCGCTCTGCACCAACATCCTGATCGTCGCCTCCTTCCCGGTTCTGACCGTCGTGCTCGCGCTGCTCTCGCTCGATCGCTACGTCGGCACCAACTTCTTCACGAACGATTTCGGCGGCAGCCCGATGATGTACGTGAACCTGATCTGGATCTGGGGCCATCCCGAGGTCTACATCCTGGTTCTCCCCGCCTTCGGCATCTTCTCGGAAGTCACCTCGACCTTCTCCGGCAAGCGCCTGTTCGGCTACACCTCGATGGTCTACGCCACGGTGGTCATCACCATCCTGTCGTATCTCGTGTGGCTGCACCACTTCTTCACGATGGGCTCGGGCGCCAGCGTGAACTCGTTCTTCGGCATCACCACGATGATCATCTCGATCCCGACGGGCGCGAAGATGTTCAACTGGCTGTTCACGATGTATCGCGGCCGCATCCGCTACGAGCTGCCGATGATGTGGACGATCGCCTTCATGCTGACCTTCGTGCTCGGCGGCATGACCGGCGTTCTGCTGGCGGTGCCGCCGGCCGACTTCGTGCTGCACAACAGCCTGTTCCTGATCGCGCACTTCCACAACGTGATCATCGGCGGCGTGGTGTTCGGCGCGTTCGCCGGAATCAATTATTGGTTCCCGAAGGCGTTCGGCTTCAAGCTCGATGTGTTCTGGGGCAAGCTGTCGTTCTGGTTCTGGGTCGTCGGCTTCTACCTCGCCTTCATGCCGCTCTATGTGCTCGGCCTGATGGGCGTGACCCGCCGCCTGCGCGTGTTCGACGATCCGTCCTTGCAGATATGGTTCGTCATCGCCGCGATCGGCGCCGGCCTCGTCTTCCTCGGCATTCTCAGCATGCTGATGCAGTTCGCGGTCAGCTTCCTCAAGCGCGAGCAGCTTAAGGACGTCTCCGGCGATCCCTGGGACGCGCGCACGCTGGAATGGGCGACCTCCTCGCCGCCGCCGGACTACAACTTCGCCTTCACCCCCGTCGTTCACGACAATGACGCGTGGTGGGACATGAAGAAGCGCGGCTACCAGCGTCCGCTCATCGGGTTCAAGCCGATCCACATGCCGAGCAGCACCGGCACCGGAATCATCCTCGCCGGCTTGGCAACCGCGATGGGATTCGGCCTGATCTGGTACATCTGGTGGCTGGCCGCCGCGAGCTTCATCGCGATGCTCGCCGTCGGGATCGGTCACACCTTCAACTATCACCGCGACTTCGACATTCCGGCTGACGACGTCATCCGGACCGAGGACGCGCGCACCAAACTGCTCGCCGGAGCCAAGTAAATGACTGTCGCTGTCAATCCCTCGCAGACCGGCGAGCCGGTCTTCTATCTCGCCGACGAACACCCGCATCCGGAAGGCTACAGCACCTCGCTCGGCTTCTGGATCTACCTGATGAGCGACTGCCTCATCTTCGCGATGCTGTTCGCCGCCTTCGGCGTGCTCGGCGCCAACTACGCCGCCGGCCCCGCGCCGAAGGACCTGTTCGACCTCGACCTGGTCGCGGTGAACACCTCGATGCTGCTGCTGTCGTCGATCACCTACGGCTTCGCGATGTTGACGATGCAGCAGAACAAGATCGCGCAGACGCAGATGTGGCTGGCGATCACCGGCCTGTTCGGCGCCGCCTTCATCGGCATCGAGCTGACCGAGTTCGCCCACATGATCCATGAAGGCGCAACGCCCCAGCGCAGCGCCTTCCTGTCCGCCTTCTTCACCCTGGTCGGCACCCACGGCCTGCACGTCAGCTGCGGCCTGATCTGGCTGGTCACGTTGATGGTGCAGGTCTGGAAGTTCGGCCTGATCGAAGCCAACCGCCGCCGCCTGATGTGCCTGTCGATGTTCTGGCACTTCCTCGACGTGGTCTGGATCGGCGTCTTCACCTTCGTCTATCTCCTGGGAGTTCTGCGATGAACACCGATACCCACGCCGCTCACGCGGGCGACCATCACCACGACGACGGCCACGCCCACAGCACGTTCTCGGGCTACATGCTCGGCTTCGTGCTCTCGGTGGTGCTCACCGCGATCCCGTTCTGGCTGGTGATGAGCGGCACACTGCCGAGCAAGCAGATCACCGCGCTGGTCATCATGGCCTTCGCGGTCGTGCAGATTGTCGTGCACATGATCTACTTCCTGCACATGAACACGAAATCCGAGAACGGCTGGAGCATGATGGCGCTGATCTTCACCATCGTCATGGTGGTGATCGCGCTGTCCGGCTCACTGTGGGTGATGAACCACCTCAACAGCAACATGATGCCGATCCACCAGATGAGCGGAATGAAGTGAGCGAATTGGGGACCGTGACGAGCAAGGCAGGACGGGCGCGCCGTAAGGCTGCGCGCCCGTCCTTCTGGCTCACGGTCCTCTCGCTCACGGCCTTTGCCGCTCTGATCGCGCTCGGCGTCTGGCAGATCGAACGCCGCGCCTGGAAGCTGGCGTTGATCGACCGCGTCGAGCAGCGCGTCCATGCCCCGGCCCAGCCGATCCCCTCGCCCGCTTCGTGGCCTGCGGTCTCCGCCGCAAGCGACGAATACAGGCATGTCACCGTCGCCGGCCGCTTCCTGCATGACCGCGAGACGCTGGTTCAGGCCGTCACCGAGGAAGGCCCCGGCTATTGGGTGCTGACGCCTCTCAAGCGCGACGATGGCACCCAGGTCCTGATCAATCGCGGCTTCGTGCCGCCCGAGCGGCGCGAGGCATCGATGCGCCGGAACGGCAATCCGGACGGCGAGGTCGAGATCACCGGCCTGCTGCGCATGACGGAGCCAAAAGGCGGCTTCCTCCGCAACAACGTGCCCCAGCACAACCGCTGGTACTCGCGGGATGTCGCCGCGATTGCGGCGGCGCGCGGCCTCCACGATGTCGCACCCTTTTTCGTCGATGCCGATGCCGGATCACAAACCGCCCAAGGCCCCATCGAGGGCCCCATCGGCGGATTGACCGTGATCCGCTTTCCCAATAACCACCTGATCTACGCGCTGACGTGGTTTGCCCTGGCGTTCATGCTGGCCGGTAAACTTTTCGTCACATTCGGCGGCGGGCTGTTCCGCCGCGGGCGCTTCGTCCACGAACCGGCCGGCGGCTCCGATGCTGCCGCCCGCAGGACGGGATCAGATGCTGGAACGATCGTCGAACAGACCTGACGACGGAAGAACGCCTCCCCAGGCGTTTGGCGAGCTCGCCGTCACGCTGCAATCGCAGGCGGACGCGCGCAGCGAGCTGATCGGCGCTGCGCCGACCGACGACGAGACCAACCGCAAGAACATGGCGTTGCTGATCCAGCTGCGCTGGACCGCGGTGGTCGGCCAGATCGTGACCATCGGCGGCGTGCATTTCTGGCTCGGCATCCCCCTGCCGCTGGAGCGGATGGGCGCCGTGATCGGCGCGCTGGTGCTGCTCAACGTCTCGAGCCTGGTCTGGGTGCGCCATCGCGCCGCGATCTCCAGCAACGAGCTGCTGGTCGCCTTGATGCTCGACGTCGCCGCGCTGACCGCGCAGCTCTATCTCAGTGGCGGCGCCACCAATCCGTTCACCTCGTTATTCCTGCTCCAGGTGACGCTGGGCGCGGTGCTGCTCGATGCGCGCTCGACCTGGTCGCTGGTGGCGCTGACCTGCGCCAGCTTTGTCTGGCTGACATTGGCGTACCGGCCGCTCGACCTGCCGCCGAACCCGATCAGCGAGGCCTACAGCCTCACCGTGGCCGGCATGCTGTTGGGCTTCGTGCTCAACGCCGTGCTGCTGGTCGTGTTCGTCACCCGCATCAACAGAAACCTGCGCGAGCGCGACGCGCATCTGGCGGCGCTGCGCCAGCATGCGGCCGAGCAGGACCACATCGTCCGCATGGGCCTGCTAGCATCGGGTGCAGCGCACGAGCTCGGCACCCCGCTGGCCTCGCTCTCGGTGATCCTCAGCGATTGGCGCCGCATGCCGGATCTCGCCGCCGATCAGGAACTCGCCGAGGATCTCGCGGAGATGGAGACCTCGCTGCAACGCTGCAAGTCGATCGTGACGGGCATCCTGGTGTCGGCGGGCGAAGCGCGCGGTGAAGGTTCCTCGCCGACGACGGTGACGGCCTTCGTCACCGCACTGGTCGATGAGTGGCGCAACGCCCGTTCGGCGCGCACGCTCTATTTCGTCAACACGTTCGGCGAGGACGTCGCGATCGCCTCGGACGTCGCGCTGAAGCAGGTGATCTTCAACGTGCTCGACAACGCCTATGAGGTCTCGCGCGACTGGGTCGAGCTTCTGGCCGAGCGCGAGGGCGACAATCTCGTGCTGTCGATCAGCGACCGCGGCCCGGGCTTTGCGCCGGAGATGCTGGCGCAGCTCGGCAAGCCCTATCACTCAAGCAAGGGCCGCGCCGGCGGCGGGCTCGGCCTGTTCCTGGTGGTCAACGTTGTGCGCAAGCTCGGGGGCAGCGTAACCGCCGAGAACCACAGGAAGCGCGGCGCCACCGTCCGCCTGACCCTGCCCCTCGCAACGCTCGCGATCGGAGGCAGCTTTGACGCCTGACCGTTCGCTCATCGTCGTCGAGGACGATGAAGGCTTTGCGCGCACGCTGAAACGCTCGTTCGAGCGCCGCGGCTACGATGTCGTGCTCGCCGGTTCGATCGAGGAGGTGCGGAAAGTGCTGGAGGAGCGATCCTTCGGCCACGCCGTGGTCGATCTCAAGCTCGGCGGCGCTTCGGGCTTGGCTTGCGTCGAGCTGCTGCACACGCACGACGAGGAGATGCTGATCGTGGTGCTAACCGGCTTTGCCAGCATCTCGACTGCCGTCGAGGCGATCAAGCTCGGCGCCTGCCACTATCTGGCCAAGCCGTCGAACACCGACGACATCGAGGCCGCCTTCAACAAGGCCGAAGGCAATGCCGAAGTCGCGCTCGATGCGCGGCCGACATCGATCAAGACGCTGGAATGGGAACGCATCCACCAGACCCTGATCGAGACGGATTTCAATATTTCGGAGGCGGCGAGGCGGCTCGGCATGCACCGGCGGACGCTGGCGAGGAAGCTGGAAAAGCGGCCGGTGAAATGAGGCAAGGCCTCCTTCTCCTCGTCGTCCTGGACCAGCGAGCAAAGCGAGCGCCGATCCAGGACCCATCACCACAGGCTGCGGTTTGACGAAGGCTGTAACTCCGAGCCGTCGCAGCAACTCAAACCTGGGGTAATGGGTCCTGGCCTTCGCCAGGACGACGCTTGGTATGACCCTGCCCCCAAACAAAAAGCCCGGCCGCAAGGCCGGGCTTTTGATCTGTTGCGATCGACGCGACGTGGCGCTTACGCCGCCTCGTCGGCGACGGTGGTGTCGTCGCCATCGGTATCGTCGGCATCGCCCTCGGCATCCGCCTCGCCCTCGGTGGCTTCCGCCTTGGCGTTGCGGCGCGGGCTCTTGGCGAGCTGGGCCTCGATCTCCTTGACCGCTTCGGTCTCGGTCGAGTGCTGCACCACCGCGATCTCGCGGGACAGACGATCGAGTGCGGCTTCATAGAGCTGGCGTTCAGAGTAGGACTGCTCGGGCTGCGACTCGGAGCGATAGAGGTCGCGCACGACTTCCGCGATCGCGACGATATCGCCCGAATTGATCTTCGCTTCGTATTCCTGGGCGCGGCGCGACCACATGGTGCGCTTGACGCGGGCGCGGCCCTTGAGCGTTTCCAGCGCCTTCTTCACCAGCGCGGGCTCGGACAGCTTGCGCATGCCGACGTTCGCGACCTTGGCGGTCGGAACGCGCAGCGTCATCTTGTCCTTGATGAAGTTGATGACGAACAGCTCGAGCTTCGCACCGGCGATCTCCTGCTCCTCGATGGCCAGGATCTGGCCGACGCCGTGAGCGGGATAGACGACGAATTCGTTGGCCTTGAAGCCCTGGCGCTGGGTCACGACCTTCTTTTCCTCGACCTTCGGCGCAGCAGCCGCCGGCTTCACGGCCGGCTTGGCAGCGACAGGAGCCTTGGCAGGAGCAGCAACAGAGGCCTTCGGCGCAGCGGGCTTGGCAGCGGGAACCTTAGCAGCAGCAGGCTTGGCAACGGTCGCTTTCGCGGCCGGTTTGGCAGTCTTGTTAGGCATTGCGCTTCTTTTGTTCTTCGAGGACTTTGCAGCCGGCGCCTTAGTCGCGGTCCGACCCTTGGATGCGCTACGGCTGGCCGCGGCGACTTTTTTGGCCTCCTTATGGGAAGCCCTCGCTGAAGTACTCTTTTTACGCGTTTTCTGTGACACAGCCTGCGCGCGGAAACTGCCACGCCCCTGTTCGACATTTGGTTTCACGGGAACCCAGAGGGGCCAACGGGGCTGACGGGGTTCGGCTTAATGTGCCCAATATAGCACATTTCCCGCAAAAATCAATGATTTAGGGGTCTTTAGGCCTGGTTTTCGGCGCGAACGAAGGTATTAGGGTTAAGTTTGGGTCCGAATTAGTCTCCGGAGCCGGGGTTCGGAGAAAAATATTTCTCGAACTTGCCCTCCATACCGTCGAATTCCTTGGCGTCGGCGGGTGATTCTTTCTTTTGGGTGATGTTCGGCCAGCTCTTGGCGTAGTCGGCGTTGACCGAAAGCCACTTTTCCAGGCCCGGTTCCGTGTCCGGCTTGATGGCGTCGGCGGGGCATTCCGGCTCGCACACGCCGCAGTCGATGCATTCGTCAGGATGGATGACGAGCATGTTGTCACCCTCGTAGAAACAGTCGACCGGGCAGACCTCGACGCAGTCGGTGTACTTGCACTTGATGCAGTTTTCAGTGACGACGTAAGTCATCCAACGCTCCGAAAAGCTCTTTTAAAAGTCGCGGCTTGCGTAGCGCGGATGGCCCGGCGCCGCAAGGTCGGGGACGGCCGATCATGACGGCTTTGCGCGATTGATCGACCAAGAAATGAATTCAAAGCGCAATTAATTGCGCTTTCCTTCGCCGAGCTCCTCGTAGAGCACGCGCGCCGAGGCGGCATCGCCGCGGCGCTCGTTGAAGGCTATCACTTTCAACACGCGCACGGTGCGGTCGAGCGCGATGGTGAGCACGTCGCCCACCTTGATCGCATGCCCGGGCGAGGTCTCGCGCGTGCCGTTGACGCGGACATGGCCGGACTCGACGAGTTCAGCCGCGGAGGTGCGCGCCTTCACCACCCGCGCGTGCCACAGCCATTTGTCGATGCGCTGCCGCTCGGTCGTAGGCTACTCCTTGCGCCCCGCGAGCTGCTCCTTCAGCGCAGCGAGCTTTGCGAAGGGCGAATTGGGATCGACCGGCCGATCGCGCTCGCGCGGGTTCGCGCTCGAGGCGTAGGGACGCAGCGACGGCCCGCCTTGGCGGTCACGGCCCTTGTCGCGGTCGCGGCCACGATTGTCGCGACCCTTGTCGCGATCGCCGCCGAACTTGCCCTTGTTGCGATCGCGATCCTTGTCGCGATCCTTGCCCTGGAAGCTGCGGTTCTTGTCGTCGCGCCCCTCGGGACGCGGCGCGCCGTCGGCACCGCCTTCGCGGCCTTTGCGGAAATCTTTCCGATGCCCGCCATGGCGATGACGCTCGCCGCGCTTCTCGCCGTCGGCGGCTTGCGCGGCCTCGCCTTCGGCGGGCGCAGCACCCGCCTCGGCGCCCGCCTGCGGACGCGGCTGATGATGACGCTGATGGCGATGGCGCTCGTGGCGCGGCTTGCGATCCTCGTGACGGCCGCCGGGACGCCAGACCTCGACGAGCTCCGGCTCGGCGGGCGCGGCAGCGGCCTCGACCGGCGCTGCGGCATCGGGCGATGCGGCAGCTTCGACAGCGGCAGCTTCAGCGGGCGCGGCTTCAAGGCCGGCAGCCTCGGTGGGCGCGGCGGCCTCTTCGGCCGGCGGCGCGATGCCGGGAGCATCTTCGGGCGTGACGGGCGCCTCTAGCGATGCTGCGAGCGCCGGTTCTTCGGGCGCGGGCTCGTCGTGCTGCTCCATGCCGGGCGCGTCTTCGACGGTGACGGCTTCGGCAGCGACTTCGATCGGTGTGTCTGTGGCGACAGCGTCCTCGACCGGCGTTTCGGTCGCAGACGTCTCGGCGGGAGCCTCTGCGCTGGACGCTTCCGCAACGACCGCTACAGGCTTCGGCGGCAGCGGCGGGCGCTTCTCCATGCGATAGCCGAGCGCGCGCAGCACCGAGGCGAAATCCTCGCCCGCAGAGCCCGTGAGCGAGGTCATCGCCTGGGTCACGATAAAGCTGCGGCCGTCGAACGCGCCGGCGGGCTTTTCGCCGGGCGAGTTCTCGCGCCAAGCCAGCGCCGGGCGGATCAGGTCGGCAAGGCGCTCCAGGATGTCGACGCGCACAGCGCGCTCGCCGGCCTGCTTGTAGCCGAGCACGCGATAGGCATCGCGCGGCAGAGCCTTGTCGACCGGGAACGAAGTGCGGCCCGAAGATGCCAGATGCTGCGCGCCCGAGAGCGAGGACAGATCGACATTGTCCTGCTTCAGCGCCCACAGCAGCGCGGCCAGCGCACGCGCGGCGGGCTTCAAGAGGCCGGGGAAATAGAGGTGATAGGCGCCGAAGCGGACGCCGTATTTGCGTAAAGTGGCGCGCGAGGGTTGGTCGAGATCCTTCAGCTCGTTGGCGATCCTGGGACGCTCGAGCACGCCGAGCGCCTCGACCAGCTGATAGGCGATGCCGCGGGCAATGCCGGTGACGTCCTCGGCCTTGGAGAGCTCGAACATCGGCCCGAGCAGCTTTTCGATATGCGTCTTGAGCCAGAGGTCGAGGCGCGCCTGCACCTTCTCGCGCGGGCTGCCGGTCAGGCGCTCGTCCGAGATGATGCGGATGCGCGGATGCAGCGCGTCCTCTGCGGCGGACAGCCGCGCCACGGCGTCGCCGGTCCAGCGGATGGTGCCTTCCGAGGTCAGCACGAACTGCTCGTCCGGCGCGTTGCCCAGCTTTTCGGCGCGCGCGTTGATCTCGCCGGCGAGCACCGCTTGGGCCGCAGCCTGCAAGGCTTTCGCATCGGAGCCGGCTTCCGCCGCATCCGGTGCAAAGGTGAAGCCATCGAGACGGCCGATGACATGGCCTTCGACGATGACTTCGCCGGTCTTGCCGATTTCAGTATTCAAGCTCGTGTTCTCCCGCAGGCGGCGCATCAATACACTGGTCCGGCGATCAACGAAACGCTCAGTCAAGCGTTCATGGAGCGCATCCGACAATTTATTTTCGACCTCCCGCGTAATCCCCTGCCAGTGTTCGGGGTCGGCGAGCCAGTCCGGCCGGTTGGCGACGAAGGTCCAGGTGCGGATCTGCGCGATCCGGCCCGACAGCGTGTCGATATCGCCGTCGATGCGGTCGGCCTGGTCGACCTGGGCCGCGAACCAGGCATCTGGAATGCGGCCCTTCTGCATCAGGAAGCCGTACAGCGTGGTCACGAGCTCGCCATGGGCCGCCGGCGACAGTTTTCGGTAATCGGGGACCTGGCAGGCCTCCCACAGCCGTTCCACGGCCAGCTTGCCATGTGCGGTATCGCGCACATCGGCGTCGCGGGCGACGTGGTCGAGCACGCGCATGTCCTCGGCGATCGGCGCGCGCGTCAGCGCCTCATGGCCGGGGGAGAGGTTCAGCGACACCTGGAGCGCGCCGAGCGAGGAGAAATCCAGCTTCGAATTGCGCCATTGCAGCATCTTCACGCTGTCGAAGGTGTGGTTCTGCAGCGCGTTGACGAGCTCGGGCTCGAACGGCGCGCAGCGGCCGGTGGTGCCGAACGTTCCATTTCGCGTGGCGCGGCCGGCGCGACCGGCGATCTGCGCGAATTCGGACGGCGTCAGGCGGCGGAACTGGTAGCCGTCGAACTTGCGGTCGGAGGCGAAGGCGACGTGGTCGACGTCGAGATTGAGGCCCATGCCGACCGCGTCGGTGGCGACGAGATAATCGACGTCGCCGTTCTGGAACATCGACACCTGCGCATTTCTGGTGCGCGGGCTGAGCGAGCCGAGCACCACGGCCGCGCCGCCATGCTGGCGGCGGATCAGCTCGGCGATGGCATAGACCTCGTCCGCCGAGAACGCGACGATGGCGGTGCGGCGCGGCTGGCGGGTGATCTTGCGGTCGCCGGCGAATTCCAGCTGCGACAGCCGCGGCCGCGTGATCATGGACACGCCGGGCAGAAGGCGCTCGATGATCGGGCGCATGGTCGCCGCGCCCAGCAGCAGCGTCTCGTCGCGGCCGCGACGGTTGAGGATGCGGTCGGTGAAGACGTGGCCGCGTTCGAGATCGGAGGCGATCTGGACCTCGTCCACAGCGAGGAAGGAGACGTCGAGATCTCTCGGCATCGCCTCGACGGTGGAGACCCAGTAGCGCGGGTTCTTCGGCTTGATCTTCTCCTCGCCGGTGATCAGCGCGACGCTCTCCACGCCCTTGCGATCGGCGATCTTGTTATAGACCTCGCGCGCCAGCAGCCGCAGCGGCAGGCCGATCATGCCGGAGGGATGCGCGAGCATCCGCTCAATGGCGAGATGGGTCTTGCCGGTGTTGGTCGGCCCGAGCACCGCAGTGACGCCCGCGCCGGGTGCGCGCTCGGAGGCGAAGGGGGAAGGGGGAAAAGCCATTCTGTACGATTAGGTAGTGCCGATTTCGGCGAATGTCAGTGCTGTTTGGGGCGGCGCGGCGGCCGGGCGCGATTAGGGCTAGGCGCGATGCGCTTGGAGGTCACCTCGCCCCGCTTGCGGGGAGAGGTCGGATCGCGAAGCGATCCGGGTGAGGGGGACTCTCCACGAACCAGCTATCACCTATTCCGTGGAAGCAGCCCCTCACCCCAACCCTCTCCCCGTAAGAACGGGGCGAGGGAGAAGAAGAAGCCGCCCGAACCTCGCGCAACTGTCTCACTTTGCGACGCTTTTCCCTGTGTCCTTAAGCTTCGGAACGACTCTAGAACGAATCGCGGCCGAATCGCTGACTCCCTGTTGAGTCCTGTTACGTTCACGCAACATGTCGCGGCACCCTGTGTTTGATTGCACTAGATGGAGTTTTGGGCTGCCGCACAAGCGACGTTTCGATGGCGGGTTCCTTAAAATTGGGGACGGCGCGGAGTCGAATCAGAATCGGGGAGGAGTCAAATGGATTCACGGATCGAGGGCGCCAAAACAAAAACTGCGAAAACAACCCCATGCACAGTAGAAACGGCGCGCGGGCGAAGGGCGGGGTGACGGCGGGTAAGGTGTTGGAGCTGCGTGCCGAATCGCTCCGCTCGTCATTCCGGGGCGCGACGCCAGTCGCGAACCCGGAATCTATCAGGCCGCAAGGTTCGCCTCACCATGGATTCCGGGTTCGCGCCAAGTGGCGCGCCCAGGAATGACGGAGGAATGGTAGCCCGTATGGCGCGGCCTTTACTGCGTCTTCGCGACCCGCGGCGGCTGGGCGGATGTGATGAAGCTGGTGGCTTCGAGCATCGCGGGGCCGAGCGGCGTCGGCACTTTCAGCCAGAACGGAACCAGGATGCGCGTGCCGGCGACCGGGGCGAAGGCGATCTCGATGTTGCGCTGGGCGGCGAGGTATTTGATCACGGGGCGGTCGGGGATGTAGCCGGCGACAGGCACGAAATAGAGCGCGCAGACCACGACCGGGCCGCGATAGCCCTTCTCCGCCTTCACGGTCTCCATGCGCTTGAAATCGAGTTTTAAGTCGTAGCGCATGCGGCCGTCGAACACCGGCGCTGCGTTGTGGCAGGCGTCCGGCGTGACAGGATCGCCGGTGCCGGGCACGCGCAACAGCGAGGCCGTCATCGGATCCCAGACGCCGCGGCGATGCGCCTCGGTGACGACGATACGATCAGGGTCGACCGGCGGCTCCGGCACGATGCCGAACTCCTTCACATTGCCCTTGTCGAGCGTGATGTGGATCTCTTCGGTCTTCTTCGAGGTGGTGGTGGAGGCCTGGTAGCCGGTCGCAACCAGCGCGCCGTTGACGACCCGGCCCTGCGAGGCGCCGGTGCCGGACCCGCCCGCGAACGACTTCAAGAGCCCCGTGGTGCCGCCGGAGGCGGCCGCGGCAAACACGTCGTCCTGGATGTCGATGTTCCAGGCGCCCCTGCCGACCGGAATGCCTGCCAGCGTCGCCTCATACTGCGCCTCGAGCTTGCCTTGCGCGGCGGCCGGCTTCGCCTCCCAGGCGAAGACCAGCCCGCACAGGGCCGCCATGGCCAACCGGGCGGCAGACCGCGGGCTGGCGATACGCGGCTTGGGCGCAAATCGGGAGGAAATGGGCACGAAACGATCCAATCGGGGCGCGACGGTTGTTACTTAAGCCAAAAACCGCGGCAAACAATGTGTTCGGGCGCAACAAGCGCGGAACTCCACCTGATACTTCGGGGGCGAATACGCCCTTTATGTGATGGTAAGGCACTTCAAACATTGCCGTTTTGGTGATCGAGGGTGGTAAGCTCTTGCCGCTTATTCCCCTGTCATGCCCCGGCTTGACCGGGGCATCCAGTACGCCGCGGCCCCTCGACTCCGGCCGCGCCGGCACGGAATACTGGATCGCCCGGCCAAGCCGGGCGATGACACCTATTGTGGGCATGGCGCCGGGCATGAATCCCGCCCCAAAAACTTGACGTCCCGCCGCTTCCCCCCTATACGTCCGCCGCTCCCTGCAAGGACAGAGAATTTGCCCCCGTGGCGCCCCGAATGGCGGCCGCAAGTCGTTGGGGGCTTAGATTGAGGATTTGTGACATGTCTCGCCGCTGCGAACTGACGGCCAAGGGCCCCCTCGTCGGCCACAAGGTCAGCCACTCCAACATCAAGACCAAGCGCCGCTTCCTGCCGAACCTCGTCAACGTGACGTTCATCAGCGAAGCCCTGGAGCGCAACGTGCGCCTGCGCGTCTCCACCAACGCGGTGAAGAGCGTGGATCACAATGGCGGCCTGGACGCCTTCCTGCTCAAGGCCAGCGCCGACGCCCTGTCGCCGCGCGCCCTCGAGCTGAAGCGCGCCATCCAGAAGAAGGTCGGCGTCACCGCGCCGGTCAAGAAGGCCAGCTAAGCGAATTTTCGAGTTGGGCGGGGGCTAAGTTGCGTCGCGTGGCGTAGGCTTAGCCAGTAGAGTTTGTGTAGCGGCCGGATCGAGAGATCCGGCCGTTTTTGTTTTAGGGATTCGAATGGCGAAGTGCTGGCGACGAGCGGAGCGTTGCTGGCAGATCGCGGCCGAGGTCGGCATCTTACCTCGCGTTCGAGGGCTATCTCTCGCTCGAACAACGTACTGTTTGATCGCGCCGCAACCCCTCAAACATAGTGCTTCACGATCTCGTCGAGGATGGCCGGGCTGTAAAATCGCTGCTTTGAGCTTTTCTTGTTCCGTGGATCGAGCAGACGGACGCGACAAAACCGCGGATCGTCCTCGAGGGGTCTGCGCAGCTTGTGAAATCGCTCGTTCTCTTTGAAGTCGGGTGTCTTCCGTAGCGCCTTGCAGAGCGTCCGGTAGTCCCACGGGTAGCGCTTCAGCATGTCCTCCTCGCTCAACGTCACCCGAATGGCATTGGGGTCGTTGGGGGAGACGATGACCGGCATCGCCTGCGCGTTGGAGTTCCGGACGAACCTCAGCTCGACCTCCACGCCGACGTTGAAGGGCTTGGCAGCCTCGAAGGGAAATTTCCGCTCCTGATCGGCCAACAGCTTTGCGAGCTTGCCAGCGGCGCCTTTGGTGTCGTCACCGAAGACCGTCTGTATGACTCCGGCCGGTGTCTCGAAGGCGACGGGCATCAGCGCGAACTGGTACTGTGACAGGTCGCAATCAAACCATTTCCTTGCAGCGAAAGCGAAGTTGCGCAGCGCGGCAGCGCCGACCTCCTGCACCCTCTTATGCAGGTCTCGGCCCACGTTGTGGAAGTGGATCGCGTTGTCCCTGATCTCCATCAGGAGCGAGATGTTCTCGATAGCGTGGTCATCAATCGAGTCCTGCGCGTACTGCCTCACGATGTTCGCCCCGGGCAGCACGCCGATGGTCATCGTGTTGCCCGGACCCAATTGATGCGATTGGTCCCGGATTATAGGTCGGAATTTTTTGAGAAGATGCTCGGGAAAGGAGACCTGCTGGCGAACTACTCTCGTTCAGTCTTCAAAAAAACCGGCCGTAAAGAGGTAACGCACGCTGTTTGGCAGGAAAACGTCGGACATTTTCAGATCAATCATTGGTTCAACCTCCGCCCGCACCCTTCGTTCGGTAGTCCATTAGATGGCTCGACCACCATTTACGAAATCGTGGCGAACGATTTCGATCTCGCCAGCCAAAAACGAGTTATGGAGAGTTGGATCTGGGGAGAACCTGGCAACGGAGACCATCCATAGCTGGGCTTCATCGTCACCCGCGGTAGTGGTGCCCTGCGATCCCAAGGCCGGCACGGCGACGCCACCCGTAAACCAGCACCGCGCGCGCGTTAACCATGCATTAACCAATGCACCCTAGCCTGCTGTGATCGTCCAGCCATCATTAGCTCGAAATGCCTTCCCGGTTCGCTCCAGGAGAAGCGCCGATGTGCGTTGCGTTGTTGACGTATGCCAATCTCAGTGCCCGCCTCAAGATCTCGCGCGAGGCCGCTCGTTCGCTGGCGAGACGTCGCCGGTTGCCGCGCTCGCGGTCGGATGATGGCAAGGCCCTGGTGAGCGTTGATCTCTCCGCGCTCCGGTACACGCCCCGCCCACGAAAGGGCCGCCGGGCAGACCCCGTCGATGCCTCCATGACAAAGATCGAGGCGTTGGAGCCATTTCCGTTCCGATGGAGTCGGAACGGGGCTCCAGATTCTTATTCTGACGCGTTTTCTTCACGCGAACCGGTATCCACTTCGCTCGAAAACGCTCTAGAGATCGGGGCCTTCAAGGCGGAGATCGCGCGGCTCGAAGACGTCGCAGCCGCCTACAGGGCCGTGTTCGAGCGCGAGCGTGAGCGTGCCGATCGCCTCGCCGTCGAGCTGACGCAGGCGGCCGCCGAGACGACGGCCGCCAATGCGTGGGCGGCGCGACTGGAAGACGAAGTGACGGCGCTGCGGAACGATCGCCGCCCTGGCGAGGCGATCGCGGGATACGCCGCGCGTCGATTGGGACATCTGGCCGCCTCCATCGTGCAAGCAGACCGCGCGGCTAGAACGCGATGAGATCAGGATGAATCGTCGCTTCAAGTTGTTGTTTGCGCACTCGAGACTTTCTTTAATCCCCGGCTTGCCGGACCAATCGCGAGGGAAAAATGGCAAGCAATACCGATATCCATGAAATGAAGGCCCGCATCGTCGTCTTCGGCGTCGGCGGCGCCGGCGGCAATGCCGTCAACAACATGATCACGGCCGGGCTGCAAGGAGTCGAGTTCGTGGTCGCCAACACCGACGCGCAGGCGCTGGCGATGTCGAAGGCGACGCGCCTCATCCAGCTCGGCACAACGGTCACCGCAGGCCTCGGCGCCGGCTCGCAGCCGGAATTGGGACGCGCCGCAGCCGAGGAGGTCATCGATACGATCCGCGAGCACCTGACCGGCGCGCACATGGTGTTCGTGACGGCCGGCATGGGCGGCGGCACCGGCACCGGGGCTGCACCGATCATCGCCAGGACCGCGCGCGAGCTCGGCATCCTCACCATCGGCGTGGTCACCAAGCCGTTCTACTTCGAGGGCCAGCGCCGCATGCGCTTTGCCGAAGCCGGCGTCGAGGAGCTGCTGAAGACGGTCGACACCCTCTTGATCATCCCGAACCAGAACCTGTTCCGGGTGGCCAGCGAGAAGACCACGTTCGCCGATGCCTTCGCCCTTGCCGACCAGGTGCTCTATTCGGGCGTGGCCTGCATCAGCGACCTCATCGTCAAGGAAGGTCTGATCAATCTCGATTTTGCCGACGTCCTCTCCGTCATGAAGGAGAAGGGCAAGGCGATGATGGGACGGGGCGAGGCTTCCGGCGAGAAGCGCGTGCTCGCCGCCGCCGTGGCCGCGATCTCCAATCCGCTGATCGAGAATCCCTCGATCAAGCGTGCCAGTGGCCTCATCATCTCCATCACCGGCGGCAGGGATCTCATGCTGTACGAGGTCGACGAAGCCGCGACCCGCATTCGCGACGAGGCCGATCCGGACGCCAACATCATCGTCGGCGCGTCGTTTGACGAAAGCCTCGAAGGCATCGTCCGCGTCTCGGTGGTTGCGACCGGAATCGATAATCTCGATCCGGCGCAGCAGGCGCTACCGGTGGAAACCGCCCTCACCCAGCTCGCCGGCAGGCTGCGCAACGACGGCCGTCGCATCGCCGATCGCATCGAGCGCAGTGCTCCCCTTCCGCAAGCGGCAAGCCCGCCGCTCCGCCCGCAGCCGCACCACCCCGTGGGGCCACCGGCAAGGCCGGGTCTGGACTATGCGCCGCAGGCGGCGCTTCAGCCGCTCGATCCTTACGGCCGCGCCCCTGCGCGCAATCTGCCCGACGAGGCCGCTCTCGATATCCCGGCCTTCCTGCGCCGCGCCGCCAACTGAGCGGTGGCGAGCGGGGGAGTTACCTGCTCGGCAACCAGCGAGCCCAACAACAGCTCGTCATCCCGGGGCGCGACGAAGTCGCGAGCTAGGATGCGCAATTGCGCACCTGAGGATCCATTTGGCCGCAGTGCGTGTTGAGGGATGGATTCCGGGTTCGCGCCAAGAGGCGCGCCCCGGAATGACGGCGTAGAGCGTGCGCAGCGCGCCGATGTTTCAAGCCGCCGTGCTGCGCGGGCTCTCGGCGGTGTCCTTCTTGTCCGTCTCCCTGTCGCGGGACAGCCACGCCGGAAAACGAAGCAGGCGCTCGTTGGTGTCCTTTGGCAGCTCGATGGGCGGCGCTTCAATGGCCGAACTCGGCAGGTCCAGCGCTGCCTGTCCGGTTCGCACCGCATCCGCGCGCTGATCCAGTTCGCGGAGCAGGGGATCGAGCACGCTGTCGATCTCGGTCGCCACCGACACCAGGAAACTATTGAGCTCGCGCGCTTCGGGCACAACCGCCGCAGCCTGCTCGATCGCCCTCGAGAGACCATCGACGACAGGCGCAAACGCGCCGGCGGCTTGCTTGATTCGCGTCTTGATCGCTTCGACCTCGCTCAAGACGCGCTCACGCTCACGCCTTTTCTTTTCCTCCGAAAGACGGGCTTCAATTTCGGCGATCTGGGCCGTCAGGGTCGTGGCTTCGGATGCAAGCGCATCTCGTCTTCCGCGCGCGCGATCGAGATCGCGGCTGAGATTGTCCACTAAGTCGTCCTTTCCGAACATGGCTTTGCTCCGTGGGACAGGCGCTTTGCCCTGTAGGACAGCCTTGGCGCGAACCGCCAGCCTCGCCACCGACCGGATGGCCGGATCGGCCGAAACAGGCATCAACCTCGGTCGCGTCACATGGGCCGACATGGTGATCCCCCATCGTCAACATTAGGCAACCGCATGGTTAACAGACGGTTAATGTCAACAGACGATGCGGCCATGGGGCGTGACGGCATCGGCAACGAGATCCCGAAGAACATCTCCAACGTCCCGAAGCTCCATCGCTGCCTGCGCAAGACGGACAAGTCGCAGCCGCGGTAGCCCGCCTCCCCTACCCCCGAAAATCAATGCTCCGCAGCACGATCCCCGGCGGCGTGCCCTCGAACTCGGTCGCGCGGTACTTGCTCGCGGCGCGGGCTTCGATGCGGTCGCGCAGGCGGGTGAACTGGGCTTCGCGCTGCTCGGGCCTCGCCTGCGGGCCGCGCTCGAGATAGTCCATCGCGGAGGTCGAGATCGCGCAGGCGATCTCCTTCGATCCGTCCTGCATCAGGAACTGGACGATGCCGCGGTCCTGTTCGTAGCCGACGAAGCGGCTGCTCGTGAGTGTCATGGCTTACTCCCTTACGCGATTGCACCTTGGCGGTCGCCGCGGGGCTTCGATGCCGCCGCGGCCCGCGAATTCTCCGACGTCGTCCCGGCCTGGTGCGCAATTGCGCACGGGAGCCAGGACCCATTATCCCGGTCAGCGTTGTGGAGGCACGCTGTGGCCGCGTTCGTTCACAATAACTCGGTTCGGTGGTTATGGGTCCTGGCTTTCGCCAGGACGACGGCTGTGTTCCAGATGCGCACTGCCGCTGCGGCGCTCCGGCCGGCCTTCAATTGCCGCCACTGAGCCTCAGCTGTCGCCACTGAGCCTGGCGAAATCGTCGAACAGCGCCGTCACCAGCGCGCGGTGGCGCGAGTCCTCGGTGGAGAGGCTGGCGGCATAGAGGTTGAGCAGATAGCGCGCCTTCACCGCGGCCTCGGGCCACGAGGTGGCGGGCACGGTCATCAGGCGGTTCTCGAGATCGGCCTCGCGCTCGCGCAGCTCCCGGACATTGTTCTCGACCTCGGCCAGCGCGCGGCGCAGGTCGGTCGCCTTCTGGGCGGCCATGCCGCGATGCCTGTCGAGATCCACCGGGACGTCAGTCATGGGCGACCCTCTGGGCGACGCTCGCCGGCGCGGCCTGCGCGTCCGCGGCCTGCGCGTCCGCGAGGTCGACCGAGCCGATCGACAACATTTCCGTCATGCCGGCGCCCCCGCTTTCGGCAGGCACCGTGATCATGGTGGCGATGCGGCGCCAGCACGGGAACGACAGGCCCTCGATCATCTCTTCGTCGGTGACGACGTCATAGCTGCCCGCGGGCAGCAACCGGTCGATGCCGTTGATGCGGAACGGATGCCTGAAGGTGACGGTTTCTCGTCGCGAACGGATGGTCATGGACGCCTGCCTTCCTGCGAGCGAAGCCCCAACCGACGCCGGCTGTGACAAGCATGCGCTCCCTGGGCGGATATAGCCAGCACTATCGTCGCCGCGCCGCGCGCGGCCGGGGCCGCGGGCTGCGGGCTGCGGGCTGCGGGCTGCGGGCTGCGGGCTGCGTTTTAGTCCTCGCTATTGGCGTAGGGCAGGCGTAGGCTCGCTCCCATCACCGCACTTCCTGCAACGGCATCGACCGGTGACTGAGGGTCACGTGCGCTCCCGCCGTAGGACCAGTTAGCGGAGCATGGTGTTGCCCTGCTCTGGCAGGAGCGTGCGATGTCGCGGTTTCGCGTCCCGGAATGGATCGTTCCACAGGTCGACGTCGCGCTGTTCCTTCTGCTCCTGGTCTGCGCGGCGGCCATCCTCAATGGCTAGGACAATGCGCGTGCCCTATCTCGTCAGCGGCACCAACGAATATGGCGGTTCCAATCTCGGCCGCGGCAGCGCCACCGTCGCGCTGCGGCTGGCACGGAAGCTGCTGCGCGAGGGCTACATGGACGTGCGCGTCTGCACGCCGCGCGGACGCGTGCTGCAATCCGACGAACTGGACGAACTCAAACCCCCACAGGAGACCGACGCCATGGCCAAGGGACAGCAACGCGGCAACCGCGAAACCAAGAAGCCGAAGAAGGACAAGACCAAGGTGATCGCCGCGGCCCCGAGCCGCAAGGACGCGGCTTGGCAGCCGGATTTCGGACCGGCGAAGAAGAAGTAGGGCTTCTTTCGCCTCTCCCCGCTGCGGGGAGAGGCCGGGATTTGCGCAGCAAATACCGGGTGAGGGGGACTCTCCGCGAGTCCAGCTCTCAGCTCCCTTGCGGAGACTCCCCCTCTCCCCGCAAGCGGGGCGAGGGAGCGCACCTTCGCTGCGGCAACCACCACCGTCTCCTCGCCGTCGCGCTTTTTTGCTATACTCGCCCCGGTAGCATTGCCGGGAGGGGCCGACCTGTGGAGCACGAGCGCAGAACCGAACCGAAGACCGAGCCGAAGCACCTCGTCATCTGCTGTGACGGCACCGGCAACGAGATCAGCGAGAACATCTCCAACGTCCTCAAGCTCTATCGCTGCCTGCGCAAGACCGACAAGACGCAGCCGCGGCAGATGGTGTTCTACGATCCCGGCGTCGGCACGGTGACGGAGCCGACGACGTGGCACCGCCTCAAGGCCAACGTCAATCTGGTGCTGGGGCTCGCCACCGGCTACGGGCTCGATGACAACGTGCTGTCGGCCTATTGCTTCCTGGTCGAGCATTACGCGCCGGGTGACAAGATCTACCTGTTCGGCTTCTCGCGCGGCGCCTATACCGTGCGCGTGCTGGCGGGGCTGATCCACAAGGTCGGGCTGATCTCGCCGGAGCAGGCGAACCTCGCAGGCTCGGGCCTCGTCGCCTACAAGCAATATTCCGGCTCGGGGCGCGGCAACGACATCGCGGACCTCAAGGACGTCGGCTCCGACGACGACGGGCCGCTGCCGCAGGACAAGTTCGACCTCGCCGCGCAGTTCGCGCGCATCACCTCCTCGCGCTGGCCGACCATCCATTTCATCGGGGTGTGGGACACCGTGGCGAGCGTGATCGTGCCGCGTCCCGACCGGCTGTACTGGCCGAGCTTCGAGGAGCTCGCCTTCACGCTGCGCAATCCGAGCGTGAAGATCTTTCGGCAGGCGATCGCGATCGACGAGCGGCGCTGCATGTTCCGCCTCAAGCAATGGCGGGAGCCGCAGGAATATTGGAGCAACCGCTTCGTGCCCGACGACAAGAAGGAGCCTCAGGACATCATGCAGGTGTGGTTCGCCGGCGTGCACAGCGACGTCGGCGGCGGCTATCCGGAGGCCCAGAGCGGCGAGTCGAAATATCCGCTGATCTGGATGATCGACGAGGCGGGAAAGGCCGGGCTGAACTTCAACCCGCGCACCGTGAACCAGCTCGCCTGGGGCGTCCATCGCAAGAACTCCCCGTTCCAGTACGTGCCGCCCGCCTACACCGGCAAGACCGGCGAATTGCACAATTCGATGACGGCGGCCTGGCGGCTGCTGGAATATTTGCCGAAGAGCGCGAAGTACAAGGAGTGGCCGGAGCGAAAGGTGTTTCTCGGCTTCTACATCCCCGATTGCGAGCCGCGCCTGATCCCCGAAGGCGCGCATGTGCACGAGAGCGTGGTGAAGCGGATGGCGGTGGAGCCGGACTACCGGCCGGTGAATCTGCCGAAGACGTACGAGACGGTGCCGATGCCGGTGCCGCCGCATGTGGGGGCCGCGGCGGAGACGGATGAGATGGTGACGGGGTGAGATGGAGCTGGCGCCGACGGCGGAGCGTGGGGCAACGCCGTCGCACCCCGCTACCGCCGCTTTCGCCATTCGCCGCTACTTTTCATTAAAATTCTCGCGCCCACCTTAGTCGGATCGCATCAACTCCCGTCGATCATTGGGAAGAGACCACCCGCGCTATCCGCGGAATTGGAGGAGATGTGCCAATGCATCCGCGAAAGTTCGCCCGTGTAAAGCCCGCAGGGCTGGTGTCCCGCCAGGCCAAGATCATCACCGACCCGCGCGCGCCGGTGATCCCCTGCACGCTGATCGACTATTCGCCCGGCGGGGCCTGCGTCGATCTCGGCGGCCAGGTGAGCATCCCCGACAGGTTCGAGCTGCTGCACGTCAACACCAAGAAGCGCTGCCGCATCGCCTGGAAGCGCGGCTCGCGAGTCGGCGTGGTGTTTTGAGGCGCGAGCCGCCTCTTTGGCTCTCTTCCGTAGCCCCTCGCTCGATCGTCGTCCTGGCGAAAGCCAGGACCCATACCGCGGAATCTATCGGTTGTGGATGGTAGGCGTACCGGACAACGAGTCTCCGCCAAACTTCTCCCTGGGGTAATGGGTCCTGGCTTTCGCCAGGACGACACCGGAATTTGCGGCGACGGCTTTGCCTACTTCCGCATCCTGGCCTTCGCGCCGGCGACGATCTGCATGGCGACGCCGCCGACCCAGCCGAACAGAGAGAGCCAGGTCCAGGCCAGGTGCGGATCGAGCCGCAGCACGATGACGGCGACGGAGGCGAGCGCGGTGAGCGTGGCGCAGAGCGTCCCGGCCGAGCTCAAGAATTCCGCGGCGTCGATGGCGCTGTGCGCCTCGTCGAAGGGCAGCTGCGGCGTGTCGATGCCGAGATAGAAGCCGACCGCACCGAGCGCCATCATCAGCAGCAGGAAACCCTGCGTGGTGAGCACGGGGATTGCCGACCCCACATAGGCGCCGACGAACAGTCCGCACGCCGCGCCTGCCATCGCAAGGCCCACGCGCTCGAAGATGTGAGCAGCTTTGCGGACAGGATAACGCATGGCGGGCCTCCGTGAGGCGTTGAACGTGCGAAGGTTAGGCCAGTTTTGCGGGAGGTGGAAGCCGAGGGATGTTACGGATGCGTGAGGAGGCAGCTGCGATCGCGCAACTTAAACCTATCGAGTTACTCCCTGTGGTTATGCCGCGGTCCTCGCGCCTCGCACGCGTCCCCTACCTTGCCCCGAACGTCGTCTTGCCGAACAGCGCCTTCTGCGTCGACGGCTGCGAGCGCCAGTATTGCGGCGGAGCTTCGACCTCGCCGCCGAGCTCGGCAGCGGCGTGCCAGCCCCAGCGCGGGTCGTAGAGCATGCCGCGGCCGAGCGCGACCATGTCGGCCTTGCCGGAGGCGACGATCTCCTCGGCGTGCTTGGCATCGGAGATCATGCCGACGGCGATGGTGGGCAGTCCCGTCTCGCGGCGGATGGCGTCTGCGAAGTGCACCTGATAGCCGGGGCCGAGCGGAATCTTCTGCAGCGGCGAGACGCCGCCGGAGGAGGCATCGATCCAGTCGATGCCGCGCGCCTTCAGCGCGCTGGCGAATTCGATGGTCTGCGCCAGATCCCAGCCGCCCTCGACCCAGTCGGTCGACGACACCCGCATGCCGATCGGCTTGTCGTGCGGGAACACGGCGCGCACCGCGTCGTATACCTCGAGCGGGAAGCGCATGCGGTTTTGCAGGCTGCCGCCATATTCGTCGGTACGCCGGTTCGAGATCGGCGACAGGAACTGATGCAGGAGATAGCCGTGCGCGCCGTGCAGCTCGATGGCGTCGATGCCGATCCGCTCCGCGCGTTTCGCAGCCTCGACGAAGGCCTCGCGGATGCGCGTCAGGCCCGCGGCATCGAGCGCGAGCGGCGCGGCCTCGCCCTCCTTGTGCGGCAGCGCGCTTGGGGCCACCGTCTGCCAGCCGCCTTCACTGACCGGGATCAGCTGGCCGCCGTCCCAGGGCCGCGCGCTGGAGGCCTTGCGGCCGGCATGGGCGAGCTGCATCGCGACCGCGGTCGTGGAATGCTTGCGCACGGAGGCGAGGATCTGCTTCAGCGCGGCTTCGGCGGCGTCGCTGTAGAGCCCGAGGCAGCCCGGCGTGATGCGGCCGATCGCTTCCACATGGGTCGCCTCGATGCAGAACATCGACGCGCCCGAGAGCGAAAGATTGTTGATGTGGGTGAAGTGCCAGTCGGTCGGAACGCCGTCCTCGGCCGAATACTGGCACATCGGCGACACCACGACGCGGTTCTTCAAGGTCAGGCCGCGCAGCTTGATCGGGGAAAACAGGGCGCTCATGCAGGGAGTTCCGGGGGATGGAGGGCAATCATGGAAGTGTAGTGAGCGGATGCCGGATTGCTAGCCGCACGGCAGACATGCCCGCCCGTGGCGGCATGCATTGCGCGCGTCATATGATCACGGGATCGCGACATCAACTCAGCCGCCGCCCTACTCCAGCTCCTCGAACTGGCCCGCCCTGGGCTTGCCCATGCGGATGCGGCCGTCGGGCAGCAGCTCGCCGTCGGCCTCGGCGGAAAACTGGATCGTGGTGCGGCCATCCTTCATCGCCGTCGCCTTGCCGAGCGGGCCGAGCTTGTCCGCGAGCGCGGTGCCGTCGAGGACGAACACGCGGTAGTCGGTGAGATGGAAACGGCGCGGTGCCTGCCATGTCAGCGCGGGTACCGATGTGCGCATATCGCCGTCGGTCTTGCGATCGATGCTGCGGCCGGTCGCGTCGCGGAACAGGTCCGGCGCATCGACGAGGCGCGCGCGGCGGCCGTCGACGGCGTAGAGGTTCAGCGTGACGATGTGGCGCTCGCTGCGGAAGGTGACGGCGACGTAGCGCGAGTCGGCCGACCAGGCGGCGTGGAACGCATCCGGCGCGGTGTCGAGGATGTTGTCGTCGTTGACGTTGTCGAGCGTCATCAGCCGGCGATGACCCGGCTCCGCCATCAGATAGGCGTGAAATTTATCATGCGCGCCGTCGCCCTCACCATGGACGGCGATGGCGAGCCGCTTGTTCGGCGCCCACCCGCCCGAGATGATGCCGTACTCGCCCTTCGCATAGGTGTGCTCGGCCGTGGCGCGCGCCTGCGGCAGGCCGGCAAGCACGACGAAGAGCAGGGCTGCGATGGCGCGGCGGAGTTGCATGATGTTTTGTCGCGGCCAAAAGCCACCGCGTTCAACGATGACTTCACTCAACCAGCGTGAACTGGAGCAGCAGCGTACGCTGGAGCATTGAAAAATTGTCGTCCGAGACCAGCGTCAGCACGGTGTCGCCCTCGGGCGTGACGTGGGCGTCGATGCCTTCCATGTTGTCGATCTCCTGGCCGAGATCGGCCTTGAACAAGGCAGGGCCGTCGACCACCGCGCCCGGCGCGATCGATTTCAGGGGAATCGAGCGGATGCGGATGTCGACGCCGGTGAACCAGGAGAATTTGCGTTCGAGGATGAGCAGCTCGCCCGACGGCAAGAGCACCGCGTCGCTGATGTCGAACTTCTCGGTGCGGCGGACGCTGAACTGGCCGGGCGTGGGGCCGCCGATCAGGAACGCGACCAGATTGCCGTCGGCGTCCAGCCCGCGCTCGGAGAAGGCGATCAGGGTGCCGGCGAGCGGCTGGCCCTTCGGGACGAAGACCAGCCCCTCGAGCCCCTTGTTGTGCGGCAGCTTGCGCAACGCGGGCGGCACCTGGATCACCTCGCCGCGGGCGCGCGTGCCGCCTTTCGAAAAATCGTAGCGCAGGATCTGGTTGACGCGCTCGAGCCCGACATAGACGACGTTGCCGTCGCGCGTCAGCGACTCCGAATCCCACCAGAGGCGCTTTTCCGTGATCGGCCGTCCCTCCGCATTGAGCAGCGGCGCGGCCTCGACGTCGTCGAGCCCGGCCATCCTGCTGCCGGAATAGCGGATGGCCCCGGTGAACCAGCCGCCCTGGTCGGAGACCGCAAGGAAACGTTCGCCTTTCGCATCCAGCCGGATGCCGGACAGGCCGCCGAAGCCGCGATAGGGCGAGGTCAGCACCAGGCCGCTGCGATACTCCAGCGAACCGAAGCGCGTGCGCGAGCGGTCGCGCGGCTCGAAATTCGGGATCGGCCGCGCGTTGACCTCGATGCTGACGGGCTCGGCGACGGCGCGCTCGACCTGGAGCGGCCGCGGCGGCGGCTCGGTCGTGGCTTGCGCCTGCGCAAATCGGGACAGTGCGAAAGTGGAAAATCCCGCCGCCGCGTGGCCAAGGAAGCTGCGGCGGGATCGAAGCGTGCTCACGAATGCAGTTTGCGGCGCGGACGGCTTGCCGAGGGCTGCGGTGCGGTCGCCGTCTCGCTGAACAGCTCGGCAAGCTTCTCGGTGATGGCGCCGCCGAGCTCCTCGGCGTCCACGATCGTCACTGCGCGGCGATAGTAGCGCGTGACGTCATGGCCGATGCCGATCGCGATCAGCTCGACCGGCGAGCGGGTCTCGATCTCCTCGATGATGTGGCGCAGGTGCCGCTCGAGATAGTTGCCGGCGTTGACCGACAGCGTGGAATCGTCGACCGGCGCGCCGTCCGAGATCATCATCAGGATCTTGCGCTGCTCGGGCCGGCCGAGCAGGCGCTTGTGCGCCCAATCCAGCGCCTCGCCGTCGATGTTCTCTTTCAGCAGACCCTCGCGCATCATCAGGCCGAGGTTCTTCCGCGCACGGCGCCAGGGCGCGTCGGCGGACTTGTAGATGATGTGGCGGAGATCGTTGAGACGGCCGGGATTGGCCGGCTTGCCGGCGGCAAGCCACGCTTCACGCGATTGCCCGCCCTTCCAGGCGCGCGTGGTGAAGCCGAGAATCTCGACCTTGACGCCGCAACGCTCCAGCGTGCGGGCGAGGATGTCGGCGCAGGTCGCCGCCACCGTGATCGGGCGGCCGCGCATCGAGCCGGAATTGTCGAGCAGCAGCGTCACCACGGTGTCGCGGAACGTCGCCTCCTTCTCGTGCATGAAGGACAGCGGGTGATAGGGATCGGTCACCACGCGCGACAGCCGCGCGGGGTCGAGGATGCCCTCTTCGAGATCGAACTCCCAGGCGCGGTTCTGCTGCGCCATCAGCTTGCGCTGCAGCCGGTTGGCGAGGCGGGCGACGATGCCTTGCAGATGCGCCAGCTGCTTGTCGAGATAGGCGCGCAGGCGCTCCAGCTCGTCATGGTCGCAGAGGTCTTCAGCCGCGATGACTTCGTCGAATTTCGGCGCGAAGGCGTGGTATTCGGGCCCGCGCGGCTCGTTCTTGCCGTGCGCGTTCGGACGCGTCGCCTCGCCCGGAGTCTCGTCGTCGCCGAGCTCGCCGTCGTCGAACGTGTCTGACGTCGAGGCCTGCGCGCTTTCCATCGCGCTCTCGCTCATCTCCTCGCTCGACGCCTGCGCCTGGTCGGCGCTCATCTCCTGGGCGGCATCGGAATCGGGCGAGCCCTCGGCGCCGGACTGGTCGTTGTCGCCGTCGCGGTTTTCGTCGTCGTCGTCATTCTCTTCGCTGTCGGCGTTGCGCTCGTCGCCGAGCTCGAGCGCCGACAAGAGGTCATGCACGGCGTCGCCGAACCTGGTCTGGTCCTCGACCACGCCGTCGAGCCGGTCGAGGCGCTTGCCGATCTTGTCTTCGAGAATCGGCCGCCAGAGATCGACCATCTTCTTCGCAGCCGTCGGCGGCGCCATGCCGGTCAGGCGCTCGCGCACCAGCATCGCCAGCGCATCGGCCAGCGGCGCATCGGCGCGGTCGGTGATCTCGTCGAACTTGCCGCGATGGAAATGGTCGTCGAGCATCGCGGTGAGGTTTTTCGCAACGCCCGCCATGCGGCGCGCGCCGATCGCCTCCACCCTCGCCTGCTCGACCGCCTCGAACACGCCGCGTGCCTGCGGATTGCCCGGCATCAGCTTGCGATGCAGCTTCGGATCGTGACAGGCGAGCTTCAGCGCGATGGAATCGGCGTGGCCGCGCACGATGGCGGCGTCGCGCTTGGTCATCTTGCGCGCCGGCTCGGGCAGCCGTGCCTTGCCGGGCGCAAGGCCCGGCCGCTCGGCGGCAAAGGAGACCTCGAGCTCGGGCGATTTCGCGATCGCCTTCAGGCAGGAGGCGACCGAGCGCTTGAACGGCTCGGTCGGCGCTTCCTTGCTGTTACGGAATTTGGAATTGGATGATGATGTGCTCATAGCGACTTCGTAAACGAATGGCGCGTCACGCCGCCGGGATAGCCCTTGAGAGTGCCGAATTCCTCGTACCCGCAGGAACGATAGAAGCCCGGCGCCTGGAAACTCATCGTGTCGACATAGGCCTGGATCGCGCCATGCCGTCTCGCCTCATCCTCGATCGCCGCGATCAGCTTCGTCCCAAAACCCTTGCCGCGCTGCTTCTGGTCGATCCAGAAGTACTGGATGAACAGAACCGTGGCCCAGAGATGCCCGACGATGCCGCCGACGATCTTGCGGCGGTCCTTCAGTGAGACCGCGATGCTCCTGACCTTCTGCTTCCCAAAGTGCTCGTCGTTATAGGCGCCGAGCCCGGCGAGCACAGCCTTCTTGGTCGTCCCAATGGTGCGCTCGACGGTGATGGTGGCCATGGGTCAGCTGAGCGCCACGTTGACTGCCGATTCCGGCAGCTCCGCATTGAAGCAGCGCTGGTAGAACTCGGCGACCAGGGGACGCTCGAGCTCGTCGCACTTGTTGAGGAAGGTGACGCGGAAGGCGAAACCGATATCGCCGAAGATGTCGGCGTTTTCCGCCCAGGTGATCACCGTGCGCGGGCTCATCACCGTCGACAGATCGCCATTGGCGAACGCGTTGCGGGTGAGATCGGCGAGGCGCACCATCTTGTTGACGATGTCGCGACCTTCCTGGGTGCGATAGTGCTTGGCCTTCGCCAGCACGATCTCCACTTCCTCGTCGTGGCTGAGATAGTTCAGCGTAGTGACGATCGACCAGCGGTCCATCTGGCCCTGGTTGATCTGCTGGGTGCCGTGATAGAGGCCCGAGGTGTCGCCAAGGCCGACCGTGTTGGCGGTCGCAAACAGCCGGAAGGACGGATGCGGCTTGATCACCTTGTTCTGATCCAGGAGCGTCAGGCGGCCGGAGACTTCCAGCACGCGCTGGATCACGAACATCACGTCCGGACGGCCGGCGTCGTATTCGTCGAACACCAGCGCGACGTTGTGCTGGAGCGCCCAGGGCAGGATGCCGTCGCGGAATTCGGTGACCTGCTTGCCGTCGCGGACCACGATCGAGTCCTTGCCGACGAGGTCGATACGGCTGATGTGGCTGTCGAGGTTGACGCGCACGCAGGGCCAGTTCAGGCGGGCGGCGACCTGCTCGATATGGGTGGATTTGCCGGTACCGTGATAGCCGGTCACCATCACGCGGCGATTGCGGGCGAAGCCGGCGAGAATGGCGAGCGTGGTGGCGCGGTCGAAGCGGTAGTCGGAATCAACTTCAGGCACATGAGGATCGACTTCGGAATAGGCCGGCACTTCGAGATCGCTGTCGATCCCGAACACCTGGCGCACCGACACCTTCATGTCGGGCAAACCGGAAACTTCCTCAACTTTGGACATGGCGGCGGTCGTCATCAATCCTCCGAGGCCCCGGGCGATCCCGAGACCAGTTATTGCACGGTGGCTGCGGCTGGGTGCGTTTGCGAACCTATCAGAGACAACGTGCGGGCAGAAGCCCGCCCTCCAATCAAAGTTCCGTTGTCTTTTCATTTAGATAGGCAAGGAACGCGATTTTTGGAAGGCTGCCCTGCGAATCACGCTCGAATTTCGGGCGGGCCAGCTGGCCTGCCCACGCGAGTGGCACTTTTACCGCTTCTCCTTACTTATGTAGGGTCTGGACCGACGTAACCCCTCCCACCACGAAAGACGACGTGACGTCATTCCTCGATCCCTTCATCGCTTTCGTCTCGGCCCACGCGTGGCTGGCTTATCTGACCCTGTTCCTGGCAGCGCTTCTGGAAGCCGTTCCGGTGGTGGGATCGGTGGTCCCGGGCTCGACCATTATCCTGGCGCTCAGCGCCCTGATCCCGGGCGGCGAGCTGAAACTCGGCTGGGTGCTGCTGGCGGCCGCGCTCGGGGCCGTGCTGGGTGACGGCTCGGCCTACTGGATCGGGCACCGGCAGCAGCGCGAGATCCTCAACACCTGGCCGCTGACCAATTATCCGCGCGTGGTCGAGGAGAGCGAAAGCTTCTTCCACCGCTTCGGCACCTGGGCCGTGTTCTTTGCCCGCTTCGTGCCGCCGATCCGCGCATTTGTCCCGGTCACGGCCGGCGCGCTTGGGATGCCCCCTGCCCGCTTCTACGCGATCAACATCCCGGCGATCCTGGTCTGGGCCCCCGCGCATGTGCTGCCGGGCGTGCTGGCGGTGTCGGCCCTGCACGAATATGCCGGGCTGCCGCACCATGAGCACGTCGGCAAGCATATCTGGATGCTCGCCGTGATCGGCGGTGCGATCATGCTGAGCGTGACGGTTTGGATCTATCGTCGGCGGAGCGGTGGTGGTGTCGCGGCGGCCAAGCCGCGGGTCTGATTAGCTTTGGCTGCCACGGCGGACGGAGGTGCGCTCCCTCCCCCGCTTGCGGGGGAGGGTTGGGGGGGAGGGTGCATCCACAATCGAGAACCCCCAAGAGGAGGGAGCCCTCACCCGCGCCTCCGGAGCGACCTCTCCCGCAAGCGGGAGAGGTTAGGACCCGCCCGTCCGCCGCCCCGGCGCGGGTCCAACGTACCGCGCGCGCGGGCGGATCAGCTTGCCGAACTGCAATTGCTCGCTGGCGTGCGCAATCCAGCCGACGCTGCGGGCCATCGCAAACAGCGCGAGCTCGCTGCCTGCAGGCAGGCGCAGGGCATGCACGAGGACGGCGAGCGCATAGTCGATATTGACGAATTCGCCGGTCGCCTCGGCGATCCGCTCCGGCACTTCGCGCGTGAATTTGCGCGGCGCGCCGGCGCGCGACAGCGCATTCAGCAGCGATTGCGCGCGGGGATCGCCGCGCTTGTAGACGCCATGGCCGAAGCCGGCGAAGCGCTCGCCGAGCGCGACGCGTTCGCGCACCACGGGAGCGACATCGCGGTCGACCAGCGTTTTCACCAGTTGCGAAGCCAGCACGCCGGCGCCGCCATGCTTGGGTCCCTTCAGCGCGGCGAGGCCGGCGATGACGGCGTCGTAGAGATTGAGGCCGGTCGAGGCCGCGCAGCGCGCGGTGAAGGTCGAGGCGTTCAGTTCATGATCGGCGAGCAGAACGAGCGCGCGGCGGATCAGATCGGGCGCGTGCTTGTTGTCCGCCGCCCAGACGCGCGCGACCTGCTGGTGCAGCGGCTCGGCCGAGGCTTCCGCATTGAGCATGGTCGCAACCAGCAGGCGGACGATGCGCGCGCCGACCATGGCGCGGCCATCGGGAGCGCGGGTGAAGGCGCGGGGATCGGCGCTCGCGGCGAGCGCCAGCACGGCGATGGCGCGGTCGATCGGCGCAGCGCGGCGCGCGGCGCCTGCGATCGTGCGCATCTCCTCGGATATCTCGGGCTGATTGTCAGGCGCAAACGGATCGACGCCGGAAACGTCCCAGAGCAGCGTCGCCGTGTGCTCCAGCGTGTCGTTCTCGGCGAGGTCGACGCAATTGACGCCCCGATAGATCGCGCCCTCCTCGGTGATGGTCGAGATCTCCGTGTCCATGACCGGCAAGTCGGCATCGAAGCTGCGCAGCCCGCGCGGCTCCGGCGACGGCACCCGGCGCTCCTTCAGGGCGCGGACGTCCTCGGCGCGGTAGCGGTTCTTGCGCGAATCCGGCGTCGGCTCGGAGCGGATCAGGCCGCGGCTGACATAGGCGTAGAGCGTGGCCGGCGAGATCGCGAGTTCGGCGGCCGCCTCCCGGGCGGAGAGGTAGAGCTCATCAGAATTTTTCATATTGATTTATGTAATCAAGATTGATCAATCTGTCGAGAGGCCCGACTTTTGACCTGCGTAGAACAGGAGATTTGGGCCATGAACATCCACCTCACCAAAAGTCAGATCGGGCTGGACGGCGTTCCCGCGGCCGAGACCGTGCTGAGCCATGTCGACGGCGAGCGCGGCGAGCTGATCATCGCCGGCGAGCATGTCGGCCGGCTGGCCGCCAAATCGAGCTTTGAGGGCGTCACCGCCCGGCTCTGGAACGGCGCCAGCAAGACCTCGCTGAGCGAGGCCAATGTGCGGGCGAGCCTGGGCGCCGCACGCGAACGCGCCTTCGCGCGGCTCGCCGAGCTGCTGCCGGCGACGCACGGCATGGGAATCGTCGACGGGTTTCGCGCGGCCGTCGCGGGCCTTCGCGCCGAGCACGGGCTGGAGCATGAGGCGACCATCGTCGGCGCCTTTCCGGTGATATCAGGCGCGCTGGTCCGGCGCGCCAAGGGGCTCGATCCGGTCGCGCCCGATCCAAGCGCGAGCCACGCCGCCGACACGCTGCGCATGCTGCATGGGCGCGCGCCGGCAACGCGCGAGGTCACGGCGCTGGATGCCTATCTCGTCACCGTCTGCGACCACGGCATGAACGCCTCGACCTTCACCACGCGCGTGGTGGCCTCGACCCAGGCCGATCTGTTCGCAGCCGTCACCGCCGGCTATTGCGCACTGACCGGTCCCTTGCATGGCGGCGCACCGGAGCCGGTGCTGGAAATGCTCGATGCGATCGGCTCGCGCGAGCGGATCCAGCCCTGGGTGGATGCCGCGCTCGCACGCGGCGAGCGGATGATGGGTTTTGGTCATCGCGTCTATCGCGTGCGCGATCCGCGCGCCGACGTGCTGAAGACCGCGATCGAGGCCCTGGCCTCCAACGGCGCCGACCTGCCGTTTGCCGGCGAGGTCGAGGCCTATATCCGCGCAGCGCTGCGCAAGAAGAACCCGGACCGGCCGCTGGAGACGAATGTGGAGTTCTTCACCGCGATCCTGCTCGATGCGCTGGCGATTCCAAGGCAGGCGTTCACGCCGATCTTCGCGGTGGCGCGCGCCGCCGGCTGGACCGCGCATGCGCGCGAGCAGCAGCGCACCGGGCGGCTGATCAGGCCGAGCTCGTCTTATGTGGGGGCGGTGCCGGAGGCCTAGGGCCAGTAGCTTTGAACGGAATGATGACGACGGAGTGGTTCACTCCGTCGTCGTCCCGGCGAAGGCCGGGACCCATACCGCGTGATCTATCGATAGTGGGAGGTGGGAGTACCGCGGGAAGACGTCTTCACTGCGAGTCTTCGCCAAACCACTCCCTGGGGTTATGGGTCCCGGCCTTCGCCGGGACGACATCGAGAGTTTGGCTGCGACCGTCAGACTCTCGGAGGACGACGACCGCAAGAGGCCCTACGCCTCCCGCACCACCGTCTTCAGATAATTATACGCCTTGATGATCTCGATCAGGCGGTCTTCGGTCGAGCGGTCGCCGCCGTTGGCGTCGGGGTGGTGCTGCTTCACCAGCGCCTTGTACTTGCTCTTGACGTCGGCGAGCGTGGCACTGGGGCCGAGGCCCATGACCTGGAGCGCCTTGCGCTCGGCGTTCATCACCTTGCGCGTCTCGGCCTTGGGCTGGGCGTCCGGACCCTTCCGCCAGTTGGCGCGGCCATTGATCTCGCTGAACATGCTGAACGGATCGGACGCCATGTCGATATCGGCTTCCGCACCCTTCTTGCCGCCATTGGCGCCCATCTTCCAGGTCGGGCGGTGGCCGGTCAGCGCATCCTTCTGGTAGCGCGCGACGGCGTCGGCATTCATGCCGGAGAAGAAATTGTAGTTCTGGTTGTACTCGCGCACGTGATTGAGGCAGAAGTGCCAGTACTCGCGCTGGTTCTCACGCCCCTTCGGCGCGCGGTGTGCGCCCTTGTTCTGGCATCCGGCCCATTCGCACGCGACCGCGGTGTCGCGCGGCTTCACCTCGGGCTGCTTGCCCCGCGGCTTGACGCGGATGGAGTCGAAGAACTTTGATGAATCGATCGGCATGGCTGACTTTGACTACGCAATGCAAAAACCTTCAAGTCTTGACATTGCAATTAGCTGCGAACCCGGCAAATAACGGAGTGCGACCTCTGCACCTGAATGGCACACACATGGTTATGAGCGACATTATCAGCAACAAGTTGCAGGAAGCTTTCACGCCGGAAAGCCTGCAGGTTGTCGACGAGTCACATCTGCATGAGGGCCATGCCGGCCATCGGCCCAGCGGCGAGACGCACTTTCGCGTTTATATTGTGTCTCAAGCCTTCAAAGGGAAGAGCCGGGTCGATCGCCACCGCATGATAAATGCGGCGCTGGCCGCGGAACTCTCCGGCAGCGTGCACGCGCTCGCCATCCACGCGCAGGCGCCGGGGGAAAATTAGCTCGGTCATTCCGGGGCGGCTCAAAGAGCCGAACCCGGAATCTCGAGATTCCGGGTTCGATGCTTCGCATCGCCCCGGAATGACTGAGGGCTTAGAACGACGTCCCCGCCCTTCTCGGCTTGGCTTCTTCCATCTCGGCCTCGCGCGGCACCGGTGAAATACGGAGCGCGGTGATGCGGTTGCGTTCGCGGCGCAGGACGCGGAAGCGGAAGCCGTGGAACGTGAAGCTCTGGCCGCGATCGGGGATCGAGCGCGCCTCGTGGATGACGAGGCCGGCGACCGTGGTTGCCTCTCCATCGGGCAGATGCCAGTCCATGGCGCGGTTGAGATCGCGGATCGGCACCGAGCCGTCGACCACGACCGAGCCGTCCGGCTGGGCGCGCACGCCGGCGACCACGACGTCGTGCTCGTCGGAGATGTCGCCGACGATCTCTTCCAGAATGTCCTCCAGCGTCACGAGACCTTCGACTTCGCCGTACTCGTCGACGACGAGCGCGAAATGGGTCTTGCGGCGGCGGAACGCCTTGAGCTGCTCGGACACCGGGCGCATCTCCGGCACGAACCAGGGCGGCAGCGCGATGGTGGAGACGTCGATGCGCGAAGTGTCGCCTTCGGAGGCGCGGATCGCGCGCAAGAGATCCTTGGCGTGGAGCACGCCGATGATGTTTTCCGGCTTCTCGCGCCAGAGCGGAATGCGGGTGTATTCGGTCGCCAGCACCTCGCGCAGCAGCTCCTCCGGCGGCAGGTCGGCGTTGATCATCATCATCTCGGTGCGATGGATCATGACGTCGGAAACCTGGAGCTCGCGCAGGTCGAGCAGGCCGCCGAGCATGTCGCGGTCCTGCTTCTCGAACTTGCCCTCGTGATGCAACAGGTCGACCGCGCCGCGCAGGCGCTCGGTCGGCGACAGGATGGCTTGGTGCTCGCCGGCAAGGCCGAACAGGCGCATCAAGAGGCGCACGATGACTTCGACGATCTTGAGGAGCGGCCCCAGCACATACATGGTCAGCCGCATCGGGCGCGCGACCGCAAGCGCCATGCGGTCGGGCGCGTTGATGGCGATGGTCTTGGGCAGCACCTCGGCGAAGATCACCACCAGCGCGGTCATCACGCCGGTGGCGTAGAGCACGCCGACATCGCCGAACCAGGACGTGAAGATGGCGGTGGCGAGCGCGGAGGCGCCGATATTGGCGATGTTGTTGCCGAGCAGCAGAGCACCGATCAGGCGCTCGCGCATGTCGAGCAATTGGGATACGACGTCGGCGTCGTGATTACCCTGCTTGGAGAGCCGCAGCATGCTGGCGCGCGAGGCGCCGGTCAGCGCGGTCTCGCTCGCCGCGAAGAACGCCGAGACCAGGAGGCAGAGGACGACGATGGTGAATCCGAGCCAGTCCATGCACCACTCGAGTTTCTTGTCTTGACGCGTTTTCCTTGCGCGAACCGGTCCCCACTTCGCTCGAAAACGCTTTCACGAAATTCAGCCGCGCATCAGGCCTTCTGCGCGAGCTTCTCTTTCAGGAAGTCGCGCACCGGGGCCGGCTCGACGTCCTTTGCGATCACGGCGCGCCCGACCGCCTCCAGCAGGATGAAGGTGAGCTTGCCGCGCTTGACCTTCTTGTCCTGCGCCATCAGGGCCATCAGCGCGTCGGCATCGGCAAGCCCTTCCTGCGAAAAGCCCGCGATGTCCTGCAAGCGGGTCGGCAGGCCGGCCTCGATGAGATGCCGCTCGACGCGCGCCGCGTCGGCCTCGCCGATCATGCCGAGCTTGGCCGAGAACTGCGCCGCTAGCGTCATGCCGATCGCGACGCCCTCGCCGTGGAACAGACGGTCGGAGAAGCCGGTCGCAGCTTCCAGCGCGTGACCAAAGGTGTGGCCGAGATTGAGCAGCGCGCGTTCGCCGGTTTCGCGCTCGTCGCGCGAGACGATTCCGGCCTTGGCACGGCAGGAGGTGGCGATCGCGTGCTCGCGCGCTGATCCGCCCTTGAAGATGTCGGAATGGTTCTTTTCCAGCCAGGTGAAGAAGGCCTCATCGCCGAGCACGCCGTATTTGGCGACCTCGGCATAGCCGGCGTGGAACTGGCGCGGCGACAGCGTGTCGAGCACGGCGGTGTCGGCGATGACCAGCACCGGCTGGTGGAAGGCGCCGAGCAGATTCTTGCCCTGCGGCGAGTTGATGCCGGTCTTGCCGCCGACGCTGGAATCGACCTGCGCCAGCAGCGAGGTCGGCACCTGCACGAAATCGACGCCGCGGCGCAGGATCGCGGCGGCAAAGCCGGCGAGATCGCCGACCACACCGCCGCCGAGCGCGATGACGAGATCGTTGCGCTCGATCTTCGCGGCGATCAGGGCTTCGCTGACCTTTTCCAGGCCGGCATAGGTCTTGGAGATCTCGCCTTCCTCGACGACGATGCGCGACGTCGGGATGCCGGCGGCCGCGAGCGATGCTTCGGTCGGCTCGAGCCAGTGCTTTGCAACGGTACGGTCGGTGACAACAGCCGTGCGCACGCCGGGGCGCAGCGCTGCGACCCGTTCGCCGAGCGAGGCCAGCACGCCGCGGCCGATGACGATGTCATAGGCGCGATCGCCGAGCGCGACGTCGACGTTGACGGGATCGGAATGCTTCAACGGCGCAGTCATCGTACGGCACTCGCAACGTCGGCAGGTGGTTGGGCGGCCTGTTCGCCGCAGAGATGGGCGCGCAGCGTCTCGATACACTCCTCGACGATCTTGTCGTGCGGCACGTCGCGCGAGGCGATGGTGAGGTCGGCATGGCTGTAGACCGGCTCGCGCTCGGTGAGCAGGCGCGTCACGGTTCCCTCGGGGTCGGCGGTCTGGAGCAACGGGCGGTCGGCGCGGCGGCGGACGCGGCGCATGATGACGTCGTGGTCGGCCTTGAGCCAGATCGAGACCGCCTTGGCCGCGATGCGCGCACGCGTCTCCTCGCGCATGAAGGCGCCGCCGCCGGTCGCCAGCACCACCGGGCCGCCGTCGAGCAGGCGCGCGATCACGCGGGCCTCGCCGTCGCGGAAATGGCCCTCGCCATGGCGCTCGAAAATCTCCGGTATGGTCATGCCGGCCGCCGCCTCGATCTCGGTGTCCGCGTCGACGAAGGGCAGCTTGAGCCGGGCCGCCATGCGGCGGCCGATGGTGGATTTACCCACCCCCATCATGCCGACGAGCACGATCGAGCGCGCCCCGAGCGCCGACAGGATGTCGGCCTCAGGCGATGCTTGTATCGGCAACGCGGCGTCGGACATGGGTCTCGCTCTGGATCTCGCTCTGGGTCTCGCTCGATCTGCCGCCAAAAGCGGCCTGCTTTGGCCACCTATACGACCCCAAAGGGGGCCTCGCCAGAGGACTCTTGCCACGAAACGGCGAACATGTTGGATGATTTCATTGGTTAATTTGCCTGCCAAGTCCCCTACAGAGACCCCAGACCGATGCCCAGCCTGTTCCGCTTCCTGACGGTCGTCGCCGTGATCGCCGGCATCGTCTATGGCGTGATTTTCGCGCTGGCGAACTTCGTCAATCCGAAGCCGCGGGAAATGTCGGTGACGATCCCGCCGGATAAGTTTCTCAAGAAATAGGGGTTAGCCTCCAGGGCATGCGTGCAAAGCCCTCAGACGCCAAGCTCACCGGCCTGTTCCTCGACATGCTCGCGGCGGAACAGGGCGCCGGCCCCAATACGCTCGATGCCTACCGCCGCGACCTCACGGACTTCTCCGAGTTTCTGGGCCGCGTCGGCCACAGTTTTGCGGACGCCGAAACTCAAACGCTGCGCGACTATCTCGCCGATCTCGACACGCGTGGCTTCAAATCCACCAGCGTCGCGCGGCGGCTGTCGGCGATGCGGCATCTCTACCGCTTCCTGCTGAACGAGCGGATTCGCGGCGACGATCCCGCCGCGATCCTGTCCGGCCCGAAACGCGGCCGCGGCCTGCCAAAGGTGCTGTCGATCGCGGATGTCGACCGCATGCTCCGCCGCGCCAGGGAATTGAGCGAGGCGGAGGATGCCTCGCCCTCGAAGCGGCTGCGCGCCTTGCGGCTCTATTGCCTGCTCGAGGTGCTGTACGCCACGGGCCTGCGCGTCTCCGAGCTGGTGGCGCTGCCGCGCACGGCGGCCAAGCGCGACGCCCGCATGATCGTGGTGCGCGGCAAGGGCAACAAGGAGCGACTGGTGCCGCTGAACGAGGCCTCGCGGCAGGCGATGGCGGATTATCTCGCCGCGACCGAAGCCGCGAAATCCGACAAGAAGACCGGCGTTGCCGCCTCGAAATGGCTATTCCCCTCCTTCGGCGAGAGCGGGCACCTGACCCGGCAGCATTTCGCCCGCGACCTCAAGGAGCTCGCGGTCGCCTCCGGGCTTCAGGCCCGGCTGGTCTCCCCGCACGTGCTGCGCCACGCCTTTGCCAGCCACCTCCTGCACAACGGCGCTGACTTACGCATCGTGCAGACCCTGCTCGGCCACACCGACATCTCGACCACCCAGATCTACACCCATGTGGTCGAGGAGCGGCTGAAGAGCCTGGTGCGCGACCTGCACCCGCTGGCGGAGAAGTAGGCCTGCCGCAGCCGAAACCGCCTTGACTTCGGCCACATCTCCGCAGAAAGAGCCGTGGCCTCACGATTGAATTGGCGGGCTGCCCAGAAGCCCACAAGCCAACTCATTGAAGAGGCTACACTTCTTTCCGCAGGTCCGAAATCGCTTCGCCGCCTCGCCCCGTCCTCCCTATATTGAGTTGATGCAAGACCAGATGCGCAGCTATCTCGACTTCGAAAAGCCCGTCGCCGAGCTCGACTCCAAGGTCGACGAGCTGCGGACGCTCGCGGCCTCCGGGACCGACATCACCGACGAGATCGGGCGGATCGAGGACAAGGCGGCGCAGGCGCTGGCCGACCTCTATACGAACCTGTCGCCGTGGCAGAAGACGCTGGTCGCGCGCCATCCGCAGCGGCCGCATTTCAACGACTTCATCAAGGGCCTGATCACCGAATTCACCCCGCTCGCCGGCGACCGCAAGTTCGGCGAGGACGAGGCCCTGGTCGCCGGCTTCGGCCGCTTCCGCGGTGAGCCGATCTGCGTGATGGGCCAGGAAAAGGGCGATTCCACCGAGAGCCGCATCCGGCACAATTTCGGCATGGCGCGGCCCGAGGGCTATCGCAAATGCGTGCGGCTGATGGAGATGGCCGAGCGATTCGGCCTGCCGGTGCTGTCGCTCGCCGATTCCGCCGGCGCCTATCCCGGCATCGGCGCCGAAGAGCGCGGCCAGGCCGAGGCGATCGCGCGCTCGACCGATGCGTGCCTGTCGCTGGGCGTGCCGAACGTCGCCATCATCACCGGTGAAGGCATGTCGGGCGGCGCCATCGCGATCACCACCGCCAACCGGGTGCTGATGCTGGAGCACGCGATCTACAGCGTGATCTCGCCGGAGGCCGCCTCCTCCATCCTCTGGCGCGACGGCACCAAGGCGCAGGAAGCCGCCAACAACATGAAGATCACCGCCCAGGACATGCTCCGCTTCGGGGTGATCGACAGCATTTTGAAGGAGCCGGTCGGCGGCGCCCACCGCGACCCCGCCGCCATGATCGCCACCACGGGCGAGGCCATCGCCAAGGCGTTTGACGAGCTCCGCGGCCTCGACGGCGACGCCATCCGCAAGCAGCGTCGGCAGAAATTCCTCGATATCGGCCGGAAACTGGGCTGATTCGGGCGGCCTCGACGTCGTCATTCCGGGGCGATGCGAAGCAGCGAACCCGGAATCTCGAGATTCCGGGTCCGCCCTTCGGGCGCCCCGGAATGACGGTTGGAGCCCGGTAACCCCGCATTAACCCTTTTTTTGCCCAAATCGGCGATCTGAGTCCCAATTGGGCCGGAAGGCCCAAGTAAGGCCCAAAGTCGCGTCCATTTAGTCTCTGTTGACCATGCTACTGGGCCAACGGGCTCGTGATCCCCGCTCGGGTTGCGACCACATGACCCAGAGGTTAGAATTTTAATCAATGGCTTCAGGGCATAAGCGCTGGAGCGTGGTTTGAAAAAGCCCGTCACGACGGGTCCGGATCTCCGGTCGGATCATGCTCCAAAGAATTGGGGTTCGCGCTCTCTGCCCGGCACGGTGTGGGGTCCATCTTGATTTCTCGTTCGCTTGCTCGCGCGCTCTTGGCTTCGGTTGCGCTGCTGACGGCCAGTGTCCTGCTGGCCGGCTGCGACACCGACCAGGTTTCGCTCGCGACCAACGCCAAGGCCAACCAGCCGGTGCCGCCAAAGCTTCTCGCCGCGATGGTCGAGAAGGACATGGATCTGCAGTCCCCGATCCTGGTCCGCCTGTTCAAGCAGGAAGCCGAGCTCGAAGTCTGGAAGCAGACCCGCAACGGCCAGTTCGCGCTGCTCAAGACCTATCCGATCTGCCGCTGGTCGGGCGATCTGGGTCCGAAGGTGCGCGAAGGTGACCGCCAGGCGCCGGAAGGATTCTACTCGATCAATCCGGGCCAGATGAATCCGCAGTCGGCCTATTACCTCTCGTTCAACACGGGCTATCCGAACGCGTTCGACAAGGCTTTGGGCCGTACCGGCTCGCAGCTGATGGTGCATGGCGATTGTTCTTCGCGCGGCTGTTACGCCATGACGGACGAGCAGATCGCGGAGATCTATTCGCTCGGCCGCGAGTCCTTCTTCGGCGGCCAGAAGGCGTTCCAGCTGCAGGCCTATCCGTTCAAGATGACGCCGGTGAACATGGCCAAGCACCGGAACAATCCGAACATGCCGTTCTGGAAGATGATCAAGGAAGGCTATGATCATTTCGAGGTGACGCGGCAGGAGCCGAAGGTCGATTTCTGCGAGAAGAAGTACGTCTTCGACGCGGCGAAGACGCCCGATGCCAAGCGCGATCCGGTGTTCGACGCCTCGGCAAAGTGCCCGGCCTATGTGATCCCCGAGGACATCGCGAGCGCCGTGCGCGAGAAGGACGCGCGCGACCAGGCCGAGTACGCCAAGCTCGTCGCCAAGGGCACGCCGGTGGCGCGCATGAACACCGGCATCGACGGCGGCATGAACAAGATCTTCGCCGCCAAGATTCCGGAAGGCTCGACCGGCCTGTCGGAGGGCGCCGAAGGCACCACGCTGCAGATGCTGGCAATGGCGAAGGCGCCGGGCACGATCCCCGGCCACGTCAATCCGCCGAAGCCGAATTTCGACGCGGCCGCTCCCTCGCCGCAGGAAGAGCCGGTCGTCGCCGTCAGCGCGCCCGCGACCAGCACCCGCGTCGCGGCCGCAGCGCCCGCCGAGAAATCCCAAGAGAAATCGCAGGGCGGCGGCTTCTTCTCCAACCTCGGCCGCAAGATGGGCCTCGGCACCGCCGACACGACGGCGACCGCTTCGGCTCCGCCGGCGACCGCCTCCGTGGCCCCGGCCACAACGTCCACGACGCCGCCGACGGCAGCGTCCAGGCTGAAGGCCGCAGTCACCCGGTTCGTGCCGGGACATGACAAGTCCAAGGATGCAGCGAAGGACGCGCCGAAGCCGGCTGTGGCCGCCGCCAAGCCGGCAGAGCCGGTGAAGCCCGACACGCGCCTCGCCGCAACGCGTCCTGCGCTGAAGCCGTCGGTGTCGGATGGTGCGGGTGACAGCGGCCAGATGGCAGGCGCGGCACCGGTCGTGTCGTCGAACTCGTTCGACAGCCGGTTTGGGGCGGTGAAGTAAGCGCGCGGCCTCTCCGCGCGTTCTCTCCGGTCTATTCCAGCCTGACGCCGTCATTCCCCGCGAAGGCGGGGAATCCAGCATTCCAGAGGCACCAATTAGCGATCGAGAAGCCGCGGCGTACTGGATGCTCCGCCTTCGCGGGGCATGACAGGTGAGGTGGGACGAGAGTACCGCGCCTCACTCGCAGGTGAGCAGCGCTACCTTACGGCGCCAGATACCGCAGCAGTTCCGGATTGCCCCTCACCTCGCCCGCCTCGCCCTGCAGCGCGACCCTTCCGCGGTCAAGCACGTAGGCGTAGTCGGCGACGCGCAGCGCGAGGTCGAGGTGCTGCTCGACGATGATGACGGCGATCTCTTTCGCGAGCTCGATCAGGCGCTCGGTGATCTCCTCGATGACGCCGATCCAGACGCCTTCGGTGGGCTCGTCGAGCAGCAGCAGTTTTGGATCCCCTAACATGGCACGGCCGATGGCGAGCATCTTGCGCTCGCCGCCGGAGAGCGTGCCGGCGGGCTGGTCGAGGCGCTGGCCGAGCTTCGGGAAGATGCTCAGCACGTGATCGACTGCGTCGGCCTTGCTGCTCGCGAGCGAGCCGACCGCGAGATTGTCGCGCACCGACAGGCGCGCGAACACCGAATGCTCCTGCGGGACGTAGCCGATGCCGGCGCGCACGCGTTCCTGGGTCGCGCGGCGGCTGATGTCGCGGCCGTCGAAGGCAACCTCGCCCTTCCACGCCGGCAGCTCGCCGACGATGGTCTTCATCAGCGTGGTCTTGCCGGCGCCGTTGCGCCCGAGCACGGCGACGCCGCCGCGCCAGGGGATGCCGAGGTTGACGTCGAACAGGACCTGGCTGCGGCCATAGCCGGCGTCGAGATGCTTGATGTCCAAAAATTCAGGCACGGCGCAGATAGATCTCCTGGACGGATTTGTTGGCCTGGATCTCGGACACGGTGCCTGACGCCAGCACCTTGCCCTGGTCGAGCACGGTCAGGCGATCGCAGATGTCGCGGATGAAATCGAGATCGTGCTCGACGATGACGAGCGAGCAATGTTTCTTGATCGGCTGGAGCAATTCGCCGGTGACGCGGCGCTCCTCGAGGCTCATGCCGCCGGTCGGCTCGTCCAGCAGCAGAAGCTTTGGTTTTCCGGCAAGCGCCATCGCGATCTCCAGCCATTGCTGCTGGCCGTGCGACAGCGCCGCCGCCGCGTCGAAGGCGCGGTCGGCGAGGCGGAACTGCGTCAGCATGGTCATGACCTGGTCGTGCAGCGCGCCGCGCGTGCGCGAGAACACGAGGTCGAGCAGCGAGGATTGCGCCTGGAGCGCGAGCAGGATGTTGTCGTACAGCGTCAGCGTCGGCAGCACGCTCGTGATCTGGAATTTCAGGCTCATGCCGGCGCGGGCGCGCTCGGTCGGCGTGAACGCGGTGATGTCGGTGTTGACAAAACTCACCTTGCCCTGCGTCGGCACCTCGGCGCCGGCAATGCACTTCATCAGCGTGCTCTTGCCGGAGCCGTTCGGGCCGATCAGGCCGTGAAACTCGTTCTCGCCGACGGTGAGGGCTGCGCCGTCGAGCGCGGTGAGCTTGCCGAAGATCTTCTTGATGCCGGCGGCCTCAAGGAGCGGCATTGCGCTTCTCCTTTGGGTTCGCACCGAAGCTGCCGACACGCTCGCGCTCGCCCAGCACGAAGCTGATCAGGCCGAGCGGCCGGAACAGGATCACGAGCAGCAGCAGCAAGCCCAGGATGATAGGCCAGATGTCACGATAATTGTCGGACAGCCAGAAGCTGACGCCTTCGACGATGATCGCGCCGATGACCGCGCCGATCAGCGTGCCGGAGCCGCCGAACAGCACATAGAGCACCACCTGTGTCGAGACGACGACGCCGACCATGTTGGGCCAGACGAAACCTTCGTGGAAGGCATAGAGGCTGCCGGCAAGGCCGGCGACGCCGCCGCCGATGGTGAAGATGATCGCTTTCAGATGCTGCGCCTTGTAGCCGAAGAAGGCGATACGCTGCTCGTTCTCGCGCAGCCCCGCCAGCGCGAGGCCAAACTGCGAGCGCACCAGGAAGCGGCAGAGCAGGTAGACTACGACGAGGATGCCGAGCACGAGATAGTAGAAGGCGGGCCCTTCCGAGAATTCGTAACCACCGAGCGTCATCGGCGCGATCGAGGGAATACCGTTCTGGCCGCCGAGATAGTACCAGCCGCGCGCGAGGCGGTCGGCGGCGTAGGAGCCGGTGAGCGTGCCCAGCGACACGAAGATCACGCTGGAGGGATGCCGTCCCAGCAGCAGGAAGCCGCCGAGCAGCAGCGCGAAGGTGAGGCCGATGATGGTGCCCGCGGGGAGCACCAGGAAGATGTTGGTGATGTCGAGGTCGCGCGCGAGCAGCGCCACGCCATACCCGGCCGAGCCGAAGAACAGGGCCTGGCCAAAGCTCATGATGCCGGCATAGCCCCAGACCAGATCGAACGACAGGGCGAACAGCGCGAGGATGATCACGCGCGTCGCGAACACCGTGAGATAGTCCTGCAGCACCAGCGGCGCGAGCAGCGCGGCGACGAGCACCACGCCCTCCACGATCGGCAGGACTCTTCGTCCCGCCGCGACCTGTCCCGCCGCTTCGCGTTCAGCCATCGCATCGTCCGCTTCGTCGCCGGCGATGGCTTCCCTTACCACACTCATCGACTTCGGCATTCCGCCTCAGCATTCCTTGGGATCGACGAGCCCGTCGCTGCGTCCGACGATCTCGTAGTTTCCGCCCTTGGCGACCGCGGTGTACATCTTCATCTTGCAGTGCCGCTTGCCCGGCACCATTTCGGCAGGTCCGCCGGGACCTTCGGCGATCTTGGCGTGGTCGAGCGCGGCGGCGACCGACTCGCGGTCGAGCTTGCCCGCTTCTTTCACCGCCGCTTCCCACAGCTTGAGGCCGCGATAGGTGCCGGTGGCGGCGCTGCCGGCGGCGAACAGGAAGTTGCCCGGAAAATCCTTCTCGTAGGCCGCCTGGATTTTTGCGTCGAACGGGTTCTCCTTGGTCAGCACCTTGAAATAGTCGAGACAGCTCGCGAGGCCCTCGATCTCGCTCGCCTGATTGATGTTGAGCGTGTTCTCGTCATAGTAGACGCAGGCGAGACGGCCGCCGTTCTTGAGGAAGCCCGCTTCGTAGAGCTGCTTGAAGAACGGGCCGACGCCGGGCGGAATGACGGTGTTGAAGACGACGTCGACCTTGTTGGAGATGATGCGGTTGACGGTCGAGGAGAAGTCGACCTGGTCGAGTGGATAGTACTCCTCGAACACGACCTCACCGCCGTTGGATTCGATCACCTTGCGGGCATAGACGTTGAGCGTATGCGGCCAGACATAGTTGGCGCTCGGCAGCGCGAATTTCTTGCCGCCGTTCTTGATCAGCCAGGGTATGAACTCGTCGCATTGCTGCGCCGGCGTCGGGCCGGTGCAGAACAGATAGGGCGTGCACTCCTTGCCTTCGTAGAGCTGCGGATAGATGTAGAGCGTCTTGCCGCGCGCCACGATCGGGTCCTTGATCGCGTTGCGCATCGAGGAGGTGATGCCGCCCAGCACCATGTCGACCTTGTCGCGCTGGATCAGCTTGCGCACGTTGCCGACCGCGACGGATTCGTTCGACGCGGTGTCCTCGATATAGAGCTCGAGCGGACGGCCGAGCATGCCGCCGGCGGCGTTGATCTCCTTGATCACCATTTTTGCGACGTTGGCGTCGGCATTGCCGGCGTACGCAATTGGGCCCGTTAGATCTGTGGCGATGCCGACCTTGATCGGGGCTTCGGCCGCATTGGCCCAGGGGGCCGGGATTACCCAGCTGCCGACGCCGGTCGCGACCGCGCCCGACGCAAAGGCGAAATTGGAGAGGAAGCGGCGGCGTGAGAGCTGCGTACGATCGAACATATGACTAAACCCCTTTGCCAGCGATGAGGCCCTGCGGCCGGAATTTGATGAAGATAATGGCGAGCACAAAGACGAGGACGTCGGCGACGACGGGCGCCATCACCCAGGGCAGCGCGGCACTCAGCGTGCCGATGACGCCGGCACCCGCCACCGGCCCGATGAAGGAGCCGACGCCGCCGACCATGACCGCGACAAAGCCCTGGATCAGGAAGCGCAGGCCGAGATCGGCGAACAGGCTGAAGACAGGCACGATCAGCGCGCCGGCAAGGCCGGCGAGCGCCGCGCCGAAGGCAAAGGTGGCGCCATAGATCAGCGGCGTGGAGATGCCGGAGGCGCGCGCCAGCGAGGGATTTTCCAGCGTGGCGCGGACGCGCAGGCCGAAGCTCGTGCGAGAGAGCAGGAGATAGCAGCCACCCATCACCAGCAGCGTGATGACGATGATGGTGAAGCGCCATGCCGAGATGTGCATCGCGCCGATGTCGATCGAGCCGCCGATCGGCTCGGGCACGGTGAGATAGAAGCCGCCGATCAGGCCGCGCACGGATTCGCGGATGATCAGGCCGAGCGCATAGGTGCCGAGCATCGCCACGATCGGCGCGGCGTAGAAGCGGCGGATGATCAGCGCCTCCAGCACAAAGCCGAGCGCGCCGACCACGAAGGGCGCCGCGACCATGCCGGCCCAGATCGGCAGGCCCCCGGCGTAGGCGAGATAGGTGATGTAGGCCCCGAGCAGGACGAACTCTCCTTGCGCGAAGTTGAAGATGCCCATCATGCTGGCGATGATCCCGAGCCCCAGCACGATCAGGACGATGATCGCGCCAAAGCTCAGGATCTCGAACGCCGCGACGAACGCGTTAGCCATTTGGTGCTGTTCCGTCCGTCTGCATCGACGCCTCGCTCACATCTTCTTCCAGTCGCCGATCTGCTCGAAGGCGTGCGCGGCGCGATAGATGGTCGATTCCTCGAACATGCGGCCGACCAGCATCAGGCCGACGGGCAGGCCGTCGACCATGCCGCAGGGCAGCGACATCGCGGGGTGATGGGTGATGTCGAACGGCGCGGTGTTGCCGATCATCTCCAGCGCACGGGCGACGTAGTCCTCGCGGCTGGCCGTGGGCTCCGGCAGCTTGGTTGCCTTCATCGGCGTCGTCGGCAGCAAAAGCAGATCGTAATCCCCAAACGCCTTGTCGTAGGCGGCGGTCAGCCTGCGGGAGATATTGAGCGCCTTGCCGTAGAAGCGTGGACCGAAATTGTTGTTGATGTAGGTGCCGAGCATCATGAACAGCTTCGTGGTCTCGGACAGCGAGTCGGCCTGCCGGCGCCAGCCGCGATGAAAATCCATCAGCGAGGTCGAATAGAGATCGCCGCGGCTGAGGCCGTAGCCGTCGCCGAACATCATGGTCTGGGTCAGGCCTTCGGTGCCGATCGGGGTCCAGATCGCGCCGCCCAGGAGATGCATCGGGATTGAGACCGTCTCTACGGTGGCGCCAAGATCCTTGAAGCGCTTTGCCGCCTCGCGCACGCTTTCATTCACCGCGGCTTCTGCGACCGGCTGCTCAAAGCCTTCCTTGAGAATGCCGATCTTCATGCCCTTGACGCCCTGGCCGAGCGCCTTGGTGTATTCCTCGACCTTCGGAGCCTTGATGCGCGGATCGTAGCCGTCATCGCCGGCGAGCACTTCAAGCAGCAGCGCGTTGTCAGCGACGGTCGCGGTCATCGGACCGGTATGGTCGACATAGATCTCGATCGGCATGATCCCGGTGTAAGGCACGAGGCCCCAGGTCGGCTTCATGCCGTAAATGCCGCAGAACGAGGACGGCATGCGGATCGAGCCGCCCTGATCGCCGCCGATCGCCATGTCGACTTCGCCGAGCGCGACCACGACGCCCGAGCCTGACGACGAGCCACCGGCCGAGTAACCCATCTTGTGCGGATTGTGCACGGGCCCGAAAGAGCCGGTGTGGCTGCCGCCGGACAGGCAGAAATGCTCGCAATGCACCTTGCCCTTGATCTCGGCACCGGCATCCAGCATGCGCGTGACGATGGTGGCGTCGAAATCGGGCACATAGCCTTCCAGCGTCGACGAGCCGTTGGTCATGGGCACGCCGGCCAGCATGATGTTGTCTTTCAGCGCAACGGTTTTGCCCTTGAGCTTGCCGCCGGCGGCGCCTTTCACAGTCGCCTTGCGATACCAGGCATTGCGCGGGTTCTCTTCGGCCGAGGGCCGATAGCCCGGCGTGCGCGGATATTTCACCTCCGGCACTTCGTCCGGCATCGCGGCAACGAGATTGTAGGCTTCAATCGAGCCCTGCATCAGGCCGCGGAACGAGGCGACGTCGTCGTCGGTGAGCGAAAGGCCGCATTGCTCGGCGACACTGCGAAGTTGGGCGGGCGTGGGAAGGACGACTGTCACGGCGCTCTCCTTGAGGTTTCTTGATCCCTGGCTTTGGATGGAGGCCGCTCGCTCGCGCCTGCACGGCGCGGGCCAGCCGGCTTCGCCTCGATATTACAGACGGAAATATTTTCCTTTTCAAGCATTATTTCGAAGCTCGGCCGTGACGGACGAGCGGCCGGATCTCAGAGCGTCTTGATGAGCTTGAAGTCGAGACCGTCCGCTTCGGCAAGATACATCGGCATCTCGGCGCGGCCATCGCGGATGGTGACGGGTCCGCGGCCCGCCGAATAGACGGTGTTGCGCGCGGCCTTGAGCAGCGGGCGAAAGGCCAGCGAGCCGGCGCGGTTGGCCACGGATTCCAGGAACCGCAACCCCTCATAATTCGACTGGCCGACCGAGCCGACCGGCGGCGCGTGCGGGCCGAACATGGCCTGATAGCCACTTAGGAACTCGTCGTTGGCGCGCGAGGCCATGCAGTTGAAATAACCGGAGGCGCAGAACAAATTCTCGGTGTTGTCGGCGCCGATGCCGAGCAGCACGGTCTCGTCCATCGCGCCCGCGAGCCGCAGCGTCGAGGTGGCAAGCCCTGCCTCGGCGAAGGCACGGTTGAAGGTGATGCTGTCGGTGCCGATCAGCGAGATCAGCACCGCGTCCGGCTTGGCAGCGTGGATGCGCGCCAGATGCGCCTCGTGATTGTCCTCGCCGACGGGAACGAACTCCTCGCCGACGACCTGGCCGCCGGCCTCCTTGATGTAGCGCTTCACCGCGCGATGCGACTGCCAGGGCCAGACATAGTCGCTGCCGATCAGATACCAGCGCGCCGCCTTCTTGACGTCGGCCAGCCAGTGGATGGCGGGGCGGCTCTGCCAGCGCGGCGTCTCGCCGATCGCCATCACGCCCGGCGTGCGCTCGCCGCCCTCATAGACCGGCGTGTAGATGTAGGGGATGCGATTGCCGGTGACCTTGCGCAGCGCGACGCGGACCGCGCTGATATGCGAGCCCATGATGAGGTCGACCTCGTCGAAGGCGATCGCCTGCTCGGCGCGCTGCACCACCTCGTCGATCGGGCCGCCGGAATCGTAGATCGACAGCTCCAGCTCGCGGCCCAGAATGCCGCCGCGCTTGTTGATCTCGGCGACCGCCAGCATCGCGCTGTTGGTGGAGGTCGGGCCCCAGATCCCGGGCGAGCCGGTGAAGGTGAGGAAATTGCCGATGCGCAGCTTGTTGCGCGCACCACGGCGCTTCATGAAATGCGCGTCGAGCGGAGACAGGTCGAAGTCGGCCGCCGACGACGACAGATTCCTGAACAGCAAGGACGGCGGCAACGCCGGGCCGCCGTGAGCCGGGAAGTTTACCGTCGCGCGCACGCCAACTCCTGTCTGGCACCAGACCTGAAAGCACATTGAGTAGGCGGCCGCGGCTTCCGCCCTTTTGTTGGGCAATGATCCTATTTTGAAAATATTGAATATTCAAGAATTGAAGTGCATATAGATGCAGCATTGATTGCAAGACATTCACTCATTTGGGTCAAGACGAAGTCTTAGCCGTGGCAAAACCGTCGAAAGAAAACACTCCGATCACCGAACATCTCGCCTACCTGCTCGCGCAAGCCAACCGGGAGATCAACCGGCAGCTGGAACTGCGCTTGAGCAAGGAAGGTGTTCCCGTCGAGCAATGGCGCATCCTGAAAGTGCTGTCGGATGGCAACGGCCATTCGATGGGCGAGCTTGCGGACGCCGTGCTGCTCAACCATCCGACGCTGACCAAGATGATCGACCGCATGGTCTCGGACACGCTGGTCTATCGCGTGCAGGACCCGAACGACCGCCGCAAGGTGCTGATGTTCATCTCCGACCGCGGCAAGGTGCTGTGCAAGAAGCTCAACTCGCTCGCGGTGGACCAGGAGGAGCACATCCTGGAGAGCTACGGCAACAAGTCGACGAGCGAATTGAAGCGGCTGCTGGAGAGCTTGATCGACAGCTCGAATTGAGCGGCGAAGATTGCCGACTCTCATGTAGATCTTTAGGAGAGCGCCACCCTTCAGCGCCACAGTTGGTCTCTCATTCTGGAAAATCGTGCGGCAAGGGTCGCCCATACTCGATCGACCTTGGCCATTCCGCCAGCATTGGCATGTCCCAATCCGCCAGTGTGCGGCACTCCGTAGATCTCCGTGCGGTTGACCAAAGTATGGGACGAGGGGATGCAAGCTTCGTTCAGCTTCAAGTCGGTCATGTTCAAGGCACGCCTTCGTAAAGGTCTGCAATGGAGTCTGAGCCGCGATGAAGGAACACCGGAGTGGTTCGCTTTGGTGCACCTTTTGTTACTTGCGGAAGTGAGCCCTTCAGGTCGCCTGACGCCGCTTTCGGCCGGAAGGTGCGCCGGTCCAAGTTTATCCTCCGGGCGTCAAGTACATCATCTCGTAGAAATGCAACGTTCTCCTTTAAAGCTAGTGCGAGAAGTGTGTGTCCGTTTGCATGGCTGATCAATTTCCTGTCCTTGGTCCATCCGCGGCGTACCGCCTCATACAGAAGGAGCCAATTTTCGCCGAATGTCCCTTGGGCACGCAGCACACCTCGCCAGTCCCAGCGAGAGAGCGAGAAGCCAATCAAATTGCGCTCCCAGAGCAATCCGAATAGCGCTATGATGATGGATCCGGGGAAAGCGCTGTCGGTCGGCACGTCCGACGCCTCAAGCTTTATGCGAAGTACGCCGGCTGCGACAAGGCTCCAGGCAACCTCGAAGTTATGCCCCTGAGGAAGGTGGATGGCCAAAATCGAGCGTATCCAACTATGGACCCGAGTCTTAACCTCTTGGTTGGCGCAAAGCCCCTGATTGTTAATTAAAAATCCAACGACATGGCTGATGCATATCGGAAAGTCGCGGGACAGACGAAACATAGAGTCAAGCAAGGTGTGAAAGGTGCCGTCTAGAACTGTCGCCCGACTTAGGCGGCGGCAGGCCCATTGAGCCGGAGTTCCCGCGACTCTCGAAGCAAGCGTTGAGGGCGAGGTCGACGAGATATTCGATATCTCGAAGCTGTTGTTGCGGATCGATCTGAGAGAGTGGAGCTTTATCAAAATCTAGCTTCCACTTCTCACGGAAGATAAGAGGAGAAGTTATTATCTTTGTCTTCTCTTCATTAAGCTGCAGATTGTATCTCCATAGAACCTGCCGGATGGCTCGCAGCGCTTGCCTGGCGTCGGCTTCGTTATCAAATCCGATCGAGAAATCATCCAATAGCCGGAATGCATTAGTTGGCTGCAAATATTTTGACAGGGACTTGTCCGTCTCTACACCTGAGAGAAGAAGCTCGGCCAGCACTCTTGAGGTATCCGGCCCGACCGGTATGCCGAAGGTCTCACGAGACTGGCAGCTCTGTAATGCCTCATCGATCTTGTTCGACCAATGGGCGTTGAGCTTCTTTCGGTTTGTTCTGAGAAGCTCCTTTGCCTTCTCCTTGCCAAGAACAGCCCAAGGAATTGAGTGCGTATAAGCCGTATAGAAGAATCTCGATATGTCCGCCTGGAGGATGAAGGGTTTCTCGGAATGAAGTTTTGCAGCCAACGTCCTTCGCTTTTGAAAATCTAGACCCGCGAAGGCTTTTGCTTGTGCAGCAGCTTCAGAGACGTCGTAAAGCGATGTACCCGACTTCTTGAGAAGGGACCTGATCTCCGCTCGTCTTTCCGTGATCAGAAGTGATACGCCGAGCTGCGCTAGGGGGTGAACCACGGCAAGGGCTCTTCGGCCTGGTACGTTTCGGGGGGCAGAGTATGTATCGTAGCTGGTAGCGAGCTTGATCAGCTTGTCCTTCTCGGCGCGAACCAAAGCATAGTTGCGCCGACAGAATTCGGAATACTCACGGCTAGTAACTGTAGGAGGTAATTCCTCAGGAAGGTACGCGGTGCTAAGCAAACACTGCAGGAAATCTCGCGGCCTAAGCTTGCTCGCCTTCATGGTCGATCCAGCCCCGGTTCGTACAATTTATTGGGGAAGACTAGCCGCTATACAACGAATGCACAGGGCTCTCCAAACCTCAGTCCACAGCAGAGTGGCAACGGAAGTGCCCCTAGTTGGCGCTATGGGAACGAGAGATTTCTCCTGCGCGCTCTCGATAGACTCCGCGGTATGAGTACCGGCCTTCGCCGGGACCCCGATGTGGTGGGAGTCGCGCGCCACACACTCAACTGTCATCGTCCGGCTCGACCGGGCGATCCAGTATTCCTGAAACGGATGTGATTGAGCCGAAAGGCCGCGGCGTACTGGGTCGCCCGGTCAAGCCGGGCGACGACAGCGGAGAATGAGGCGGGTATGTCGCGCCTCACGCGCGCATGACAGCGAGCTAGCGGTTACGCGTACCGCCCGTGGCAGTGCTTGTACTTCTTGCCTGAGCCGCACGGGCAATCCTCGTTGCGGCCGATCTTGCCCCAGGATGCGGGGTTCTTCGGATCGCGCTGGGCGGCGTCGGAGGCCGGCGCGCCGAGCGTGACGCTGGCGAGCGCCATCTCGTCCTCGCCGGTGTTCGGGTCGAACTTGTGCGCTTCCATCGGCGGCAGCACGGGCGCTTCCTGCTCCGGCGGGACGATCTCGACCCGCATCAGCTGCGCGGTGACGGCCTCGCGCAGGTGCGCGCTCATCTCCTGGAAGAGATTGAAGGCCTCGGTCTTGTACTCCTGCAGCGGATCGCGCTGGCCGTAGCCGCGCAGGCCGATGACCTGGCGCAGATGGTCGAGCATGATCAGGTGCTCGCGCCAGAGATGGTCGAGCGTCTGGAGCAGAATGGTCTTCTCGACGTAACGCATCACGTCGGGGCCCCACTGCGCGACCTTGGCGGCCATGTGCTCGTCGGCGCGGTTCTCGATGCGGTTGAGCAACTCCTCGTCGGCGATGCCCTCTTCCTTGGCCCAGTCGTCGACCGGCAGGTCGAGATCGAGCACGCGCTTCAGCTCCTCCTTCAGGCCGGCAACGTCCCACTGCTCGGCATAGGCATGCTCGGGCACGTGCTTGGCGACGAGGTCGTCGATGAAGGCATGGCGCATGTCGGTAACGGTCTCGGCGACGCTGTCGTCCTTCATCAGGTCGACGCGCTGGTCGAAGATCACCTTGCGCTGGTCGTTCTGGACGTTGTCGAACTTGAGCAGGTTCTTGCGGATGTCGAAGTTGCGGGCCTCGACCTTCTGCTGCGCCTTCTCCAGGGCCTTGTTGATCCAGGGATGGATGATGGCCTCGCCCTCTTGCAGGCCGAGACGCTGGAGCATGCTGTCGAGGCGATCCGAGCCGAAGATGCGCATCAGATCGTCTTCCAGCGACAGGAAGAACTTCGAGCGGCCGGGGTCGCCCTGACGGCCGGATCGGCCGCGCAGCTGGTTGTCGATGCGGCGGGATTCGTGACGCTCGGAGCCGATGATGTAGAGACCGCCCGGCTTCGTCACGGTCTTGGCGGGCTT
>NC_004463.1_3
GGAACCCTTCGCCGGCTCGATCTCGACGATCTCCTCGGCCTTCAGCACGATCTCGCGGAAGCGCTCGACGTCGGCCTTGATCTGCTCGATCTTCCTGGCCTTCTCGGCCTCGTCCTCGATGCCCGCAGTTTCCTTCGGGACGCGCATCTCGAGCGAGCCGCCGAGCTTGATGTCGGTGCCGCGGCCGGCCATGTTGGTCGCGATCGTGATCGCGCCGGGCACGCCGGCTTCCGCGACGATATAGGCTTCCTGCTCGTGGAAGCGCGCGTTCAGGACCGCGAACAGCTTCGACGGCTTGCCGGCACGGGCCGCCGCATAGAGCTTGTCGAGCGCGTTCTCCTTGCCGAAATCGATCTGCTTGTAGCCGTTCGACTTGAGGAACTCGGCGAGCACCTCCGACTTCTCGATCGACGCCGTGCCGACCAGCACGGGCTGGAGCCGCGCGTTCGCCCGCTCGATCTCGGCGAGAATGGCGGCGTATTTTTCCTTCTGCGTGCGGTAGACCTCGTCGTCCTCGTCGAGACGCGCGACCGACAGGTTGGTCGGGATCTCCACGACCTCGAGCTTGTAGATGTCGAACAGTTCGTCCGCTTCGGTCGCGGCGGTGCCGGTCATGCCCGCAAGCTTCTCGTACATGCGGAAGTAGTTCTGGAAGGTGATCGAGGCCAGCGTCTGGTTCTCGGGCTGGACCTGGACGTGCTCCTTGGCCTCGAGCGCCTGGTGCAGGCCTTCCGAATAGCGCCGGCCCGGCATCATGCGGCCGGTGAACTCGTCGATGATGACGACCTCGTCGTCGCGGACGATGTAGTCCTTGTCACGGGTGAACAGCGTGTGGGCGCGCAGGGCCTGGTTGATGTGGTGCACGACCGAGACGTTCTCGACGTCGTAGAGCGACTCGCCCTTGAGCTGGCCGGCGTCGCGCAGCAGGGTTTCGATCTTCTCCATGCCGGCTTCGGTGAGCGTCACCGTGCGCTGCTTCTCGTCGACGTCGTAGTCGGTCTTGTCGAGCTTGGGCAGGAAGCCGTCGATGGTGTTGTAGAAGTCGGAGCGGTCGTCGAGCGGGCCGGAGATGATCAGCGGCGTGCGCGCTTCGTCGATCAGGATGGAGTCGACTTCGTCGACGATGGCGAAGAAGTGCGGCCGCTGGACCATGTCCTCGAGCCGGTACTTCATGTTGTCGCGCAGATAGTCGAAGCCGTATTCGTTGTTGGTGCCGTAGGTGATGTCGCAGGCATAGGCCGTCTTGCGCTCGGCATCGTCGAGACCGTGGACGATCACGCCCGTGGTCATGCCGAGGAAGCCGTAGATCTGGCCCATCCAGCCGGAGTCGCGGCGGGCGAGGTAGTCGTTGACGGTGACGACATGGACGCCCTTGCCGGCGAGCGCGTTGAGATAGACCGCAAGCGTCGCCACCAGCGTCTTGCCTTCGCCGGTCTTCATCTCGGCGATGTCGCCCTCGTGCAGCACCATGCCGCCGATCAGCTGGACGTCGAAATGGCGCTGGCCGAGCGTGCGCTTGGCGGCCTCGCGCACGGTCGCGAAGGCCGGCACCAGCAGGTCATCGAGCGTCTTGCCCTCGGCGAGCTGCTTCTTGAAGTCGGCCGTGCGGGCCTTGAGCTCCTCGTCGGAGAGCTTGATGAGCTCGGGCTCCAGCGCGTTGATCGCGTTGACGCGGGACTGATATCCCTTCACCCGCCGGTCGTTGGCGGAGCCGAAAAACTTGCGGGCGAGCGCGCCGATCATGCCTAGTTCCTGTGTTCGCGATTTAACCGCGTTGCAGCCAAGAAGTTGTCCCCCGCCTGCCTATCAACTCACCGTGACGCTGATGGCGCCAGAGCCCGGACTGCGGGGGGTCATCCGCCATATGGGTGGGAATTGGGCAAGTCTGGGTTCAACGGCCAAAAACGCAGCAAAATAAACGCCATCGCCATGGTCGCGACCGGGCAGAGATATGGCCCGGTCAGGGCCTTGTCAACGGCGGGCGCATTGCGGCTAATTCATCATTTTGACAGACTTTTCGCGTTGCCAAGCCCCCCTGAATTGGGCGAGTGTCCGCCCCGCTCGAGCAGCCCCCTGCTTCAACAAAAGGATTTTCCATGACCACCTCGTTCCCGGTAACCAAAACCGGCCTGCGCTTCGGCCTCGCCACCGCCCTCGTGGGCTGCCTTGCGCTGGCGCTGATCGCGGGTCCCGGCCGGGCTGCCGACGATCCGGTCCTGGCGAAGGTCAATGGCGCGGAAATCAAGAAGAGCGACGTCGCCATGGCCGAGGAGGAACTCGGGCCGAGCCTCGCCCAGATGGACCCGGCGACCAAGGACGAGAACGTCCTGTCCTTCCTGATCGACATGAAGATCGTGTCCAAGGCCGCCGAGGACAAGAAGGTCGCCGACAGCGAGGAGTTCAAGAAGCGCCTGGCGTTCGCCCGCAACCGCCTCCTGATGGACAGCCTGCTCGCCAACGAGGGCAAGGCCGCCACCACCCCCGACGCCATGAAGAAGGTCTACGAGGAGGCCTCCAAGCAGATCACCGGCGAGCAGGAGGTGCGCGCCCGCCACATCCTGGTCGAGACCGAGGACGAGGCCAAGGCGGTGAAGGCCGAGTTGGACAAGGGCGCCGATTTCGCCGAACTCGCCAAGAAGAAGTCCAAGGATCCGGGCTCCGCCGACGGCGGCGACCTCGGCTTCTTCACCAAGGAGCAGATGGTGCCGGAATTCTCGGCGGTGGCCTTCGCGCTGGAGCCGGGCAAGATCTCCGACCCCGTGAAGTCGCAGTTCGGCTGGCACATCATCAAGGTCGAGGAAAAGCGCAACCGCAAGGCGCCGGACTTCGAGCAGGTCAAGGCCCAGATCGAGCAATACGTCACCCGCAAGGCCCAGGCCGACTACGTCGCCAAGCTGCGCACGGAAGCCAAGGTCGAGCGGCTGGACCAGCCCGCCGCGGACGCCAAGCCGGCCGACGCGGCCAAGCCTTCCGATGCGAAGCCCTCCGACAGCAAGATGGCGCCCCCTGCGAAGAAGTAAGAATTCGCTGTCACTTCGCGGACGCCAATAGTATCTAACGTCGCAATGGCCGGGCAAATGCCCGGCCATCTGCATATCCAGACCCCACCAAGGCGCCCCGCGATGTCCTCCTCCGTCTCTCCCCTCGCTCCCAAGACTGTTCCCGACATGCCCGTGATCGCGGGCGTCCGCCTTGCGACGGCCGAGGCCGGCATCCGCTACAAGAACCGCACCGACGTGCTGCTGGCGGTGATGGACAAGGGCACTGCGGTCGCCGGCGTCTTCACCAAGTCGAAATGCCCGTCCGCGCCGGTGGAATGGTGCCGCGCCAAGCTGAAGGGCGGCAAGGCGCGCGCCCTCGTCGTCAATTCCGGCAATGCCAACGCCTTCACCGGCAAGACCGGCCGCAGTTCCACCGCGCTGACCGCCAAGATCGCGGCCAAGGCCGTCGGGTGCAGCGAGAGCGAGATTTTCCTGGCCTCGACCGGCGTGATCGGCGAGCCGCTGGACGCGACCAAGTTCGACGGCGTTTTGGGCCGACTGGCCGAGACCGCCGAGCCCGGCGACTATCTCGCCGCGGCCAAGGCGATCATGACCACCGACACCTTCCCCAAGGTCGCGACCGCGACCGTCAAGCTCGGCAAGGCCAAGGTCACCATCAACGGCATGGCCAAGGGCGCCGGCATGATCGCGCCCGATATGGCGACGATGCTGTCGTTCGTCTTCACCGACGCGCCGATCGCGCCGGCCGCCCTGCAAGCGTTGCTCAAGAGCGGCGTCGAGGACACCTTCAACGCGGTGACGATCGACGGCGACACCTCGACCTCGGACACGCTGCTGGCCTTCGCGACGGGCGCGGCCGCCGAGCACGGCGCGCCCAAAATCAGCCGCGCCAGCGACCCCAGGCTGAAGGCCTTCGTCAAGGCCTTCAACCAGGTGCTCGCCAACCTCGCCGAGCAGGTCGCCCGCGACGGCGAAGGCGCGCGCAAGCTGGTCGAGATCACCGTCGAAGGCGCCAAGACCAAGGCGTCGGCGCGCAAGATCGCGATGTCGATTGCGAATTCGCCGCTGGTGAAGACCGCGATCGCCGGCGAGGACGCCAATTGGGGCCGCGTGGTGATGGCCGTCGGCAAGGCCGGCGAGCCGGCCGACCGCGACAAGCTCTCGATCTCCTTCAACGGCATCCGCGTCGCCAGGAGCGGCGCGCGCGATCCCGACTACGACGAGGCGCAGGTGTCGGAGGCGATGAAGGCGCCGGAGATCGCTATCAAGGTCTCGCTCGGCCTCGGCAAGGGCCGCGACCGCGTCATGACCTGCGACCTCACCAAGGAATATGTCGCGATCAACGGGGATTACAGGTCGTAGTCTCCATGACCCCTCTCAAGCTCACACTGGTGGTGGCCTGCGCGCTTGTCGACGCCGACAAGCGCGTCCTGATCGCGCAGCGCCCCGAGGGCAAGGCGCTGGCCGGCCTCTGGGAATTTCCCGGCGGCAAACTCGAGCCCGGCGAGCGGCCGGAGCAGAGCCTGATCCGCGAGCTGCATGAAGAGCTCGGAATTACCGTCGCCGAGCCGTGCCTGGCGCCGCTGACCTTTGCGAGCTACGGCTACGAGACCTTCCACCTGTTGATGCCGCTCTACATCTGCCGGCGCTGGGAGGGGATGGTCGCCGCACGCGAAGGCCAGACCCTCGCCTGGGTCCGTGCCAACAAGCTGCGCGACTACCCGATGCCGCCCGCGGACATTCCGCTGATCCCGCATTTGATTGATTTGCTGATGTGAGTTGGCGGTCACCGCGTCTCAATCTCCATTGTCGTCCCGGACAAGCGCGCCCAAAGCGCGCGCAGATCCGGGATCCATATCCACAGGAAGGCGTGGTTACGGGGACTCGGAGTGACCGCCTTCGCGCCACAACCACTCCCTGTGGCTATGGGTCCCGGCCTTCGCCGGGACGACATCGAATTCTTGGGCGGCGGTCTCGGCAATGACGGAGAGAACGACTCAGCTCTCCCCCGCCTTTTTCACCGCCTCCGCAAGACTCGCCTTCGCCGACCCCGGCTTGAGCGGCTGCTGCTGGCTTGCATGCGGGGCCCAGCCGGAGAGCCAGATGATGTCGAATGTCGCACGGATGCGGCCGTCGGAATCGGCAAAGCGTTCGGCATAGATTTCGGCCATGCGCAGCAGCGTCGCGCGCCGGCTCGGCGTGCGGCGGCGTTCGATCAATACATTGGCCGCGCCCATGCGCCTGATATCCTGCATCAGCGCGAAGGCATTGGCGTAGCGCACCACGACACGGTCGACGTCAGTGACCGGCAGCGCAAAGCCCGCGCGCTGCAACAGCGCGCCGATGTCGCGCAGATCGGCGAACGGCGCGACGCGCGGCGACACGCCGCCTTCGCATTCGGCTTCGGCGGCAGCAAAGGCCTGGCGCAGCTCGGTGAGGCTGTCGCCGCCGATCATCGCGGCCAGCAGCAAGCCATCCGGCTTCAACGCGCGCCGGACCTGCGCCAGCACGCCCGGCAGGTCGTTGACGAATTGCAGCGCCAGTGCCGAGACGACGAGATCGAGGCTCTCGGGCGTGAAGGGCAGCTTCTCCTCGCCGGTTTCGCCAAGTGCAATCCGCTGAAGCGACGGCAGCCGCGCGCGCAGGACCGCGAGGCCTTCACCGGGCGTCCAGAGATCGGCCGGAGCGTGAAACTCCCGCATCACCGCGGCGAGCCGGTCGGACATGTCCTCGGTCACCCGATCGAGCAGGAAACTCACGGCGCCTTGCGCGTGCGCACGGCGTTGCCGCGCGTGCAGCAAGGCCCGATCGAACAGGGCGGGCGGGGTTTGCACGTTCTGAGCCATGCCGCTGGTTACGCCGATCCAAGTCGTTCTGGCAACCGTGTCCCGGACGCAGTGCGGCACCAAGTGACGCGCCGCGCTGCGTCCGGGGCACGAGACCGAGCCGCTTGAGCGGATTGTCGCAGAGCGCTAGCCTTCCCACATGGAAGCCGACGCCGCCCCTTCCCGTTCGATCGCTACACCTCTGCGTGCCGCGTGGACGGCCGGCCGTCACGCGCTGGCGCGCGCGGCACGGCTCGCGCTCGACATTGCGCTGCCGACCTTGTGCGTGTCCTGCCGCGAGCCGGTGGATGGCGAGGGCGTGTGCGCGGCCTGCTGGGCGCGGCTGTCGTTCATCGAACGGCCCTATTGCCCGCGCCTCGGCATCCCCTTTGTCTACGATCCCGGCCCCGACATGCTGTCGATGGAGGCGATCGCGAGCCCGCCGGCCTACCAGCGCGCGCGAGCAGCGGTGCGCTATGACGACGTCGCGCGCACGCTGGTGCATGCGCTGAAATACCAGGACCGCACCGATCTGGCGCCGGCGATGGGCCGCTGGATGGCGCGCGCGGGCGGCGAGTTGCTCGCCGGCGCCGACATGCTGATCCCCGTTCCCCTGCACTGGCGACGGGCCTGGCGCCGCCGCTACAACCAGTCCGGGGCGCTGGCGCGGAGCATCGAGCGGCAAAGCGGGGTGAAAGTGCGGGGCGAGCTGCTGCGCCGGGTGCGCGCCACCGAGCAGCAGATCGGCCTGTCGCGGGCCCAGCGCGCCACCAATGTGCAGGGCGCATTCCAGGTATCTCCCGACCGTCAGGCCGAGGTGCAGGGCCGCCGCATCGTCCTGATCGACGACGTCCTGACGTCTGGGGCGACGCTGGATGCCTGCGCCCGTGCCTTGCTGCGTGCCAAAGCGGCCCAGGTGGACGTGCTGGTGTTTGCCCGGGTTGTGGAGGTCAGGTGAAGTCCCATATAATTCAATGAATTCATGACATGAGAGCGCCAGACAAGATGCCCGCCGCTGTCGAGATCTACACCAGACCAGGCTGCGGCTATTGCTCCGCGGCCAAATCGCTGCTGACCCGCAAGAAGGCGACCTTCACGGAATTCGACGTCGCCAGGAACCCGTCCTGGCGCGACGAGATGTACGACCGCGCCGGCGAGGGCTCGACCTTCCCGCAGATCTGGATCGGCGGTAGCCATGTCGGCGGCTGCGACGACCTCTACGCGCTCGACCGCGAGGGCAAGCTCGACGGCATGCTCGAAAGCGTGAAGGCTGAATCATGAGCGACAACAGGACCTTCACCGCCGCGATGGTGCAGATGCGCACCGGCCTGATGCCCGAGCCCAGCCTCGCGCAGGCCACCAGGCTGATCCGGCAGGCCGCGGCCAACGGCGCCGACTACGTGCAGACGCCCGAAGTCAGCAACATGATGCAGCTGAACCGCAAGGCGCTGTTCGAGCACCTCCAGAGCGAAGAGAACGACGCCTCGCTCAAGGCTTACCGCGCGCTCGCGGCGGAGCTGAAGATCCACATCCATGTCGGCTCGCTGGCATTGCGTTTCTCGGACGAAAAAGCGGTCAACCGCTCGTTCCTGATCGGGCCCGAGGGCAATGTGCTCGCGAGCTACGACAAGATCCACATGTTCGACATCGAGCTGCCGGACGGCGAGAGCTATCGCGAATCCGCCAATTACCAGCCGGGCGAGACCGCCGTGATCTCCGACCTGCCCTGGGGCCGGGTCGGGCTGACGATCTGCTACGACGTGCGCTTCCCCGCGCTCTACCGCGCGCTGGCCGAGAGCGGCGCCTATTTCATCACGGTGCCGTCCGCCTTCACGCGCAAGACCGGTGAAGCGCACTGGCACGTGCTGCTGCGCGCACGCGCGATCGAGACCGGTTGTTTCGTGTTCGCCGCGGCGCAGGCCGGCCTGCACGAGAACAAGCGCGAGACCTATGGCCACTCGTTGATCATCGATCCCTGGGGCGAGATCCTCGCGGAAGGTGACGTCGAGCCCGGCATTATCATGGCCACGATCGATCCCGCCAAGGTCGAGACCGCGCGCCGGGCGATCCCTTCGCTCCAGCACGGCCGCCGCTTCGGCGTCGCCGACCCCAAGGCCGGGCCGGATCATCTGCATCTGGTGCGGGGATCGGCATGATTCGCTACGCGCTTCACTGCGACCGCAACCACGCATTCGAAAGCTGGTTCCAGAGCTCGTCGGCCTACGATTCGCAGGTGAAGCGCAAGCTCGTGACCTGTCCGATCTGCGGCTCGGCCAAGGTCGAGAAGGCGATCATGGCGCCGCGCATCGTCGGCAAGAAGGGCCGCGGGCCGGCCACGCCTCCGCCGGAGCCCGCTTCAACACCCGTGCCCGAGGCTGCGCCGTCAGGACCGACCCCGCTGCTGATGGCGCAGGAGCGCGAGCTGCGCGCCAAGATCAAGGAGCTGCGCGACCACATCGTGAAGAACGCCGACAATGTCGGCGAGCGCTTTGCGAACGAAGCCCGCGCGATGCACTACGGCGACAAGGAGCATCGGCCGATCTACGGCGAGGCCTCGCCCGACGAGGCCAAGTCGCTGATCGACGAAGGCATCGAAGTCTCGCCGCTGCCGACGCTGCCGGAAGACAGGAATTGACGCGCGAAGCGCGTCATCCCGGGATGGTCCGAAGGACCAGACCTCAGATGCGCAATTGCGCATCGGGGGATCTCGAGATTCTCAGGAGCGCAATTGCGCTCCATAGTTCGCCCTTCGGGCGCCCCGGAATGACAGTCAACTACGCCCCCACCAACACCGCCACGCCGACCACGATCAGCGCGATGCCAAAGATCTCGCGTGGCGCGATCGGCTGCTTGAACGAGTAGTACGCCACGCCTTGTGCGAACAGCACCTCGATGAGGGCGAGCGTGCGGACATTCGCGGCCGCGGTCAGCGCGAACGCCAGGAACCAGAACTGCGAGGAGAAGGCGCCCATGAAGCCGGCGAACAGCGACGGCTTCCACAGGCCAAGGATCGCCTGCAGGATCTTGGGCGCGCGCCAAAGCAGGTAGATCGTCAGAATCAGAGTCTGCACGAACAGGCCCAGCACCAGCGTGAAGGACGCCGCCGTTACGAAAGACACGTTCGGCACCGTGATGATGGCGCCGCGGAAGCCGACCGCGGACAGCGCGAACGCCGCGGCCGCCACAAGCCCCAGAATGGTCGGCTTCAGCTCGGCAAAGCTTTTCTCGCCGCCGGGCCGCAGCGCCGTGATGACGACGCCGATTGTCGCAACCACGATCGCCAGTACCTTCAGCAAGGTGAGATGATCGCCGAGGAAGACGAAGCCGAAGATCGCGGTCTGGATCGCCTCGGTCTTGAGGTATGCCGTCGTCACCACGAAGGAGCGATCGTTCATCGCCAGCAGCATCAACCCGGTGCCGACGATCTGGCTGAGCGCACCGAGCAGCAGCCACGGCCAGAATACCGACGGCGGCATGCCGAGATGATCGCCTGTCGCGACCAGCACGACGCCAAGAAACAGCAGCGAGAACGGGAAGCCGAACAGGAAGCGGATATTGGTCGCACCCCACGTCCCCAGCGGCTTCGTCAGCGACCGCTGCATCGCATTGCGCGCGACCTGCCCGAGCGCGGCAATGATGGTGAAGGGAATCCAGAGGCTGGTGATGGTGAGCATGGGGGTGGGTGGGGATGGTGTGGCAGGAGAGGATTTGCGGCCAACCTGCCGCTAGCGCTCAAGCAGGTCAATCACAGGGATGTCATGGGTGCGATGCTCTCGCTACAAACGCCGATGTCGTCCCGGCGAAGGCCGGGACCCATAGCCACTGGATTTGGTTTGGCGAAGATTCGTGGTGACGAGCTCGCGCTGCAACTTCTCCCTGGGGGTATGGGTCCCGGCCTTCGCCGGGACGACACCGTGGGTGTGGATGCAGCTAGGCCGCCACGAACAGCCCCTCACACCATCCCTTCCGCCACCACCATGTAGTTCACGTCCATGTCGGAGGAGAGGGTCCACTTGTCGGCGAAGGGTGAGTAGACGACGCCGGTCTGCTCGGTGATGACGAGGCGGTTGTCGAGCAGGTATTTCGTCAGCTCGTCGGGGGTGACGAACTTGTTCCATTCGTGGGTGCCGCGCGGCAGCCAGCGCAGCACGTATTCGGCGCCGACGATGGCGAGAGCAAAGCTCTTCCAGTTCCGGTTCAGCGTCGAGACCACCATCAGCCCGTTGGGCTTGAGCATTGCGGCGCAGCGCTTCAGGAAGACGCCGACGTCGACGACGTGCTCGACCACCTCCATCGCCAGCACGATGTCGAAGCGCTCGCGCGGGTCGATCTCCTCGACCGTGGTGCAGCGGTAGTCAATCGCAAGATGGCTCTTGTCGGCGTGCAGTTTTGCGGCCGCAATATTGCTCTGCGAGGGATCGACGCCGATGACCTGGGCCCCTAGCCGCGACAGCGGCTCGCAAAGCAGGCCGGCGCCGCAACCGATGTCGAGCACGCGCAGGCCGCCGAGGCAGTTGAGGCTGCGCACGTTGCGCTCGAACTTGCGGCAGGCGGCGTCGCGGATATAGCCGAGCCGCAACGGGTTGATCCGGTGCAGCGGCGCCATCTTGCCCTTGGGGTCCCACCACTCCGCGGAGAGTTTCGAGAATTTCGCGATCTCGGCGGCGTCGACGGTCGAGCCCGGCTGGGCAGTTGCGGAAGTATTTTGCTGCATGCTCATGGTTACGCGCGGTCCTACCGCGTGGTGATCGAACTACGGAAGGCGAGCGGCGAGGCGATGGTCCTGATCGTCTCGATCCCCTCGCCGACACCGCGAATGGTCACGTCGCCGTAGTTGAGAATACGTCCAAGAATCGTCTGATCGACGTCGACGCTCTCGACCTTGTCCAGCGCCATCTCGAAGGTGCGGCGCTTGATGAACCCGGTCTTGTGCACAACCCTGAGGTTGGTGACGTCGGTCTCGGTGGTGAAGCGATGGAACCAGCCCTTCACGGTCCAGTACAGGGCGGCCAGCGCGACCAGGCCGGAGCCGAACAGGGACAGGATCATCACGCTGTAGATGTCGCTCTGCCGGGACAGGGCGAACAGGGCCAGGGCCACGATCCAGGCCACGATGGCCGGGAAATAGAAGATCCAGTGCGCATTGGTCGAATACAGCACCCGCTCGCCCGGTTGCAGGATCTCGTCGATGTAACGCGCCATGATCTCGGTTAACCCATTACCCCCAGGCCAGACTTCAAGCCAGACCTCGAGCCTGCCCCCGCAGGAACCCGCTTGCCCCCGGCCCCGCCGCTATGTATACGCGCGGTCGGTGTCCGCGAGGCCCGTCCAGTGCGGGTCACCATACTGATCCTTATGAGGGAATGCACGCGTCGTCATGAGCCGCCTCGTGATGAAATTCGGCGGCACATCCGTCGCCAACATCGAACGCATCCGCAACGTCGCACGCCATGTGAAGCGTGAGGTCGACGCCGGCCACGAAGTGGCCGTGGTCGTCTCGGCGATGTCGGGCAAAACCAACGAGCTGGTGGCCTGGTGCACCGAGGCCTCGCCGATGCACGATGCGCGCGAATACGACGCCGTCGTCGCCTCCGGCGAACAGGTGACCTCCGGCCTCCTCGCCATCGTGCTCCAGAGCATGGGCATCCAGGCCCGCTCCTGGCAGGGCTGGCAGATCCCGATCAAGACCAGCGACGCCCATGCCTCGGCCCGGATCGAGGACATCGACGGCAGCGAGATCATCAAGCGCTTTAGGGATCGCAAGGAAGTCGCCGTCATCGCCGGCTTCCAGGGCATCAACCCCGAGACCAACCGCATCACAACGCTCGGCCGCGGCGGCTCCGACACCTCGGCCGTGGCGGTCGCCGCCGCCGTCAAGGCCGACCGCTGCGACATCTACACCGACGTTGACGGGGTCTACACCACCGACCCGCGAATCGTGCCGAAGGCCAAGAGGCTCGGCAAGATCGCGTTCGAAGACATGCTGGAACTGGCCTCGCAGGGCGCGAAAGTGCTCCAGGTCCGCTCGGTGGAACTCGGCATGGTCCACAACATGCCGATCTTCGTCCGCTCGAGCTTCGACAAGCCCGAGGATATCGACCCGCATGCCAACCAGCCGCCCGGCACGCTGATCTGCAGCGAGGAGGAGATCATGGAAAGCCACGTCGTCACCGGCATCGCCTTTTCGAAGGACGAGGCCCAGATTTCGGTGCGCCAGATCGAGGACAAGCCGGGCGTCGCCGCGTCGATCTTCGGTCCGCTGGCGGATGCCAACATCAACGTCGACATGATCGTGCAGGGCGTCTCCGAGGACGGCAAGACCACCGACCTCACCTTCACGGTGCCGGCCGCGGACTTCACCCGCGCCAGGGATACGATTACCGCCGCCAAGGGCAAGATCGGCTATGCCCGGCTCGATACCGCCACCGACGTCGCCAAGATATCGGTAATCGGCAGCGGGATGCGCAGCCACGCCGGCGTCGCCGCCCAGGCGTTCTCGGCCCTCGCCGGACGGAATATCAACATCCGGGCCATTACAACCTCCGAGATCAAATTCTCGGTATTGATCGACACCGCCTATACCGAGCTTGCGGTGCGGACCCTGCATACGCTCTACGGCCTCGATCAGGCTTAGGCTAATTTTCTCTTAGCGGTCGCAGCAAACGCGAAGGTGTACACACCTTCGCGTCTGGCAGGCGTTTTGCTTGGCAAAACAAGCCCCAATTCGCTATACGGCGAACAGGGTGGGCTGCCACATACTGTGCCCCAGTTGAGGCGGTGCTGATTCGGCTCAGGCGCCAAATCTGAAGAAGATTTGGACCCGGGCCGGCGCCGGATGAGCAAATTCGTTGTTTTTCTGGATTTTCGGGCGAGCCGCCGGGACCCCCTTTCGGGCCCGGCTGACGGAGGAGACTGAGGGTACATGCGGAGCGCGTCGGGAGGTCCCCGCGTCTTGTTGAGACGGCTCCGCGAAACCATGGCGGAGCAGGTCTCGGCCCAGGAGCGGCTGGACAAGATCGTGGTGCTGATCGCCGCCAACATGGTGGCCGAGGTGTGCTCGGTCTATGTGCTGCGCATCGACAACACGCTCGAGCTCTACGCCACCGAAGGTCTGAACCGCGAGGCGGTGCACCATACCGTGCTCAGCGCCCATGAGGGCCTGGTCGGCCTCGTCGCCAGCGAGGCGACGCCGCTCAATCTGAACGACGCGCAGAGCCATCCGGCCTTCTCGTTCCGCCCGGAGACCGGCGAAGAGATCTACCACTCCTTCCTCGGCGTGCCGATCCTGCGCGCCGGCAACACGCTCGGCGTGCTGGTGGTGCAGAACCGCGCCAAGCGCACCTATGTCGAGGAAGAGCTCGAGGCGCTGCAGACCACCGCGATGGTGCTGGCCGAGCTGATCGCCTCCGGCGAACTGTCGGCGCTGGCCCAGCCCGGCCTCGAGCCGGCCGCGCGCCACTCCATGCAGAAGGTCGGCGCGATCCTGTCGGAAGGTATCGCGCTCGGCCATGTCGTGCTGCACGAGCCGCGCGTCGTCATCAAGGACTACATCGCCGAGGACCTGCCGAAGGAAATCAAGCGGCTGGACACCGCGCTCGCCAAGCTGCGCGCCGATCTCGACCGCATGCTGGAGCGCGGCGACGTCGCCGAGGGCGGCGAGCACCGCGAGGTGCTGGAAGCCTATCGCATGTTCGCCAATGACCAGGGCTGGTCGCACAAGCTGCACGAGGCGGTCGCCACCGGCCTCACCGCGGAAGCCGCCGTCGAGCGCGTGCAGTCCGACACCCGCGCGCGCATGCTGCGCTCGACCGATCCATACCTGCGCGACCGGCTGCATGACCTCGAGGATCTCGGCTACCGCCTGATGCGGCAGCTCGTCGGCCAGGACCACGCGCCGTCACGCGAACAATTGCCCGACAATGCCATCGTCATCGCCCGCGCGATGGGCCCGGCGGCGCTGCTCGACTACGACCGCAAGCGCCTGCGCGGCATCGTGCTGGAGGAAGGCACCGCCAACTCCCACGTCTCGATCGTGGCGCGCGCGCTCGGAATCCCTGCGGTCGGCGAAGTGCCGAACGCGCCCGGTATCGCCGATCCAGGCGACGCCATCATCGTCGACGGCACATCGGGCTCGATCTATGTGCGCCCCTCGCAGGAGATCGAGGCGGCCTTCGCCGAGCGCGTGCGCTTCCGTGCCCGCCGCCAGGCGCAGTACCTCGCGCTGCGCGACCGGCCCTGCGTCACCAAGGACGGCCAGAAGGTCGAGCTGATGATCAACGCAGGTCTCGCCATCGACCTGCCGCATATCGAGGACACCGGCAGCGCCGGCATCGGCCTGTTCCGCACCGAGCTGCAATTCATGGTCGGCCAGAGCCTGCCGCGCACCAGCGACCAGCTCGCGCTCTATCGCACCGTGCTGGATGCGGCGGGCACCAAGCCCGTCACCTTCCGCACCCTCGACATCGGCGGCGACAAGGCGCTGCCCTATATGGAAGCGGTGATCGAGGAGAATCCCGCGCTCGGCTGGCGCGCGATCCGGCTCGGGCTCGACCGTCCCGGCCTTTTGCGCGGCCAGATCCGCGCGCTGCTGCGCGCCGGCGGCGGCCGCGCGCTGCGCATCATGTTCCCGATGATCTCGGAGGTCGCCGAATTCGATGCGGCGAAGGCGCTGGTCGAGCGCGAGCTGACATATCTGCGCCAGCACGGCCACACGCTGCCGGAGCGGATCGACATCGGCACCATGGTCGAGGTGCCGGCGCTGCTGTATCAGCTCGACGAGCTCCTGAAGAAGGTCGATTTCATCTCGGTCGGCTCCAACGATCTGTTCCAGTTCCTGTTCGCGGTCGACCGCGGCAATGCCAAGGTCTCCGAGCGCTTCGACACCATGTCGGCGCCGATCCTGCGCGCGCTCCGCGACATTGCCCGCAAGTCCCATGCGGCGCAGAAGTCGCTGTCGCTCTGCGGCGAGATGGCCTCCAAGCCGATCGGCGCGCTGGCGCTGATCGCGATGGGCTATCGCTCGCTGTCGCTGTCGGCAACCGCGCTCGGCCCGGTCAAGGCGATGGTGATCGATCTCGATGCCAAGAAGGCCGAGGCGATGCTCGGCCCGTTGCTGGATGCGCCAAGCGGCAGCGTCTCGATCCGGCAGAAGCTGACGGAATTTGCCGAGGCCGAAGGCCTGGCCTTGTAGCGGGCCTGTCGCCCGCTTCCCGCCGCCTCGCCGCCTTCCGTCATTTGAGACTTACCCGATGTCGTCACTCCCCGAAGCCAAACTGGACGTCCTGCTCGCGCATCACGCTTCGCTCGAGGCCGAATCGCTGGGACAGCTCGCCTCCGAGCGCTACGTGCAGATCACGCGCGAGCTCGCCGAGATCACGCCGCTGATCGAGGCGGTCAAGACTTACCGGTCCGCGGTTAAAGAACTCGCCGACACCGAGGCGCTGATCGCCGATCCCGCGACGGATGCGGAGATGCGCGGCATGGCGGAAGCCGAGCGCGACGAGCTGGCGCCAAGGATCGAGGATCTCGTCCAGAAAATCCGCGTCGCGCTGCTGCCCAAGGACGCCATGGATGACCGCAACGTGGTGCTGGAAATCCGCGCCGGCACCGGCGGCGACGAGGCTTCGCTGTTCGCCGGCGACCTGTTCCGGATGTACGAGCGCTTCGCCAGCCTGCAGGGCTGGAAGGTCGAGGTCATCTCGGCGAGCGAAGGCACCGTCGGCGGCTACAAGGAAATCATCGCGGAGGTGCAGGGCCGCGGCGCGTTCTCGAAGCTAAAGTTCGAATCCGGCGTGCACCGCGTGCAGCGCGTGCCCGACACCGAGACGCAGGGGCGCATCCACACCTCGGCCGCGACGGTGGCGGTGCTGCCGGAGGTCGAGGATGTCGACGTCGACATCAAGAACGACGATCTGCGCATCGAGACCATGCGTGCGCAGGGCGCCGGCGGCCAGCACGTCAACAAGACCGAATCGGCGATCCGCATCACCCACATCCCGACCGGCATCGTGGTGATGATGCAGGACAGCCGCTCACAGCACAAGAACCGCGCCTCGGCGATGAACATCCTGCGCTCGCGCATCTACGACGCCGAGCGGCAACGCGTCGATGCGGCGCGCTCGGCCGAGCGCAAGGAAAAGGTCGGCTCCGGCGATCGCAGCGAGCGCATCCGCACCTATAATTTCCCGCAAGGGCGCGTCACCGACCACCGCATCAATCTAACGCTCTACAAGCTGCCGCAGGTGATCGCGGGCGAAGCGCTTGGCGAATTGATCGACGCGCTGACCACCGAGCACCAGGCCGCACAGCTCGCCGCGCAAGGCGCGGCGGCGTGACGCCCCGCGTGAGCGATCCCTTCACCGGACAATCGATCGAGAGCGCACGGCGTACACTGGCGGCGCGGCTGCGATCGGCGCAGCTCGAGGAAGCCGAGCTCGACGCCCGCATCCTGCTTGGTGCTGCGCTCGGCCTCGATCTCACCGGCCTGATTGCGCAGGCCGCCCGGCTTCTCACGGAGGCGGAGGCCTCGCGGATCGCGCAGCATGCGCAACGCCGGATCGCGGGCGAGCCGGTGGCGCGCATTCTCGGCACGCGCGAATTCTGGGGCCTGCCGTTCCGCCTGTCGGACGCAACCCTGGTCCCACGCCCCGACACAGAGACGGTGGTCGAGCGCGCGCTCGAGCTTTTCCGCGAGCAGAAGGCAACCCAGCAGCCACGCATCGCCGACATCGGCACCGGATCCGGCGCGATCCTGCTGGCGCTGCTGCACGATATCCCCGGCGCCTTCGGCGTCGGCACCGATCTCAGCCTGAACGCGCTCGAGACCGCCAGGGGCAATGCCGTGACCCTTGGCCTTGCCGACCGCTCCGCCTTCGTCGCCTGTTCCTATTTAGCGGCGCTCCGCGGCCCATTCGACCTCATCGTGTCGAATCCGCCCTATATCCCTTCTGCCGAAATTCCGAAATTGAGCCTCGAGGTGCGCGAGCACGATCCGCATCTGGCGCTCGACGGCGGCAACGACGGATATGACGCCTACCGCGCCCTGATCCCGCAGGCGGCCGAGCGTCTCGCGCCCGGCGGAGCGCTGATCGTCGAGGCCGGACAGGGCCAGGCCCGAAATATTGAAACCCTTTTGACGGCTGCGGCGTTGGTGGTGGACAGGCCGCCCAAGGCCGATTTGGCGGGTATCCCACGGGCCGTTTCGGCCCGAAAAATGCCCCCATAAAAGCCGGATTGGCCTGTAAAAACCACTTGGAATATCCCTTGGGAACGACTACCTTCTACTCAACACATCGGTGTCGGCCCCGTACACCTACGGGCGAAAGCCGGGCTCTCGGGCGAGAGCTTCACTGATTTTAGGTTCCAAGCCGCAGGTCCTGTTAAGCGCGATAGCCCATTGAGGTGCGCAGCTTTCCGACCGCAAAGTGAACGAAAGCCTGATATTGCGCGCGAAGACTAACGCAAGAAACCAGGGCTTGTTTTGGCAGGCAAAATGAATGGGTTCGCTGGCAATGAATGCTGGCGGGTGGGGAACGCGTCTTTGTTGAACGCGACGGTCGACGAACATTGGCAGGGTTCAAGCCGCCTCTTGCGCGCGGTGCGCGTGAGCGATGTGAACCGCTGTCATCAGGTCACTCCTAGCAATCGGTAATGCGTGCAACCTTTAGGGCTGGAATTAAAGGCAGGACATGAGAAACGGTCAGAACAAGCAGCGGATGCGCAACCGCAACAACAACAATAACAACAACCGGCGCGGCCAGAACCCGATGACCCGGGTCTACGAGTCCAACGGACCCGATATCAAGATCCGCGGCACGGCTTCGCACATCGCCGAAAAATATCTGCAGCTCGCGCGCGACGCGCGCTCCTCCGGCGACCCCGTTGCGGCCGAGAACTACTACCAGCACGCCGAGCACTATTTCCGCCTGATCGCGGCCGCCCAGGAGCAGTTCCGCCAGAACCAGCAGCCGCGCGGCGACGAGCCCATCAGCAGCAATAGCGACGACGGCGAAGACGACGGCGAGAATTTCTCGAATTTCGGCCAGGAGCCGGGCTTCGTCCCGCAGCCGCAACAGCAGCAGCCCTTCATGCGCGACCGCGACGGCCAGCGCGATCATCATCAGCGTGATCACCAGCAGCGTGACAACCAGCCGTCGTACCAGCGCGACAACCAGCAGCCGCGCGAGCACCGCGAACGCGACCATCGTCCGCAGCCGCAGCAATATCAGCCGCAGCCAATGCCGCCGAACCAGCCGCAGCCCGTCATCGCCGATGCCGGCAGCGTCGATCGCCTGCCCTCCTTCATCACCGGCGCACAGCCGCAAGTGAATGTCGGCGCGAACGGCGGCCAGGCTGGCTTCGAGGGCGGTGGTGGCGGCGAGCGCTTTCCGCGCCGGCGGCGCCGGCCGCATGGCCCGCGCCCCGAGCGCGAAGCCGCTCCGGCCGCGTCCAGCGACGATCTGGCGCCCGGCGAGTAAGCTCCTTCGGATTTTCTGATCTGCATCGTCCCGGCCTCGCGCCGGGACGATTTGTTTTCAGCTGCGCGTCACCGTCGAGGACGGCACCAGCACCGGCTTCAACGAGGGAATCAGCCGCGCCCGCTCGCGCTTGGCGGGGATCGCGCGATAGACCTGCTTGGTGGCCTCGACGATGTGCACGCCGGCGAAGGGTAGCGACAGCGCCGCGCCGGCACGCTCCCACATCTGCGCCGATTTCAGCACCCAGCCGCCGGCATAGGGCGGCATGAACAGCGCCTCGCCCCAGGCGGTCGGCGTGAACCAGGTCTGGCGCAACAGATCGGTGATCTGCGAGCGCGAATAGGGCCGGCCGTGGCCGAACGGCGTATTGTCGCTGCGCGTCCACACGCCGCGCCGGTTCGGGATCACCGCGATCACGCGGCCGGACGGCGACAGCACGCGCCACACCTCGCGCAGCAGCGCAGCCGGATCGTCCGACATCTCCAGCGCGTGGACCAGCAGGATGCGGTCGACCGCGGAATCGGGAAGCGGCAGCGAGAATTCATCCACCAGCGAGGCCAGCGCCGGCCGCCCCGTAGGCCATTTCAGGACGCCCTGGGCCGCCGGCATGAAGGCGAGGCAGCGCTCGGCGTCCTCCCGGAACAGTCCGAGATAGGGCGTGGGATAGCCGATGCCCAGCACACGCTGGCCCTCGGCGCGCGGCCAGCGCTCCCTGATGCCGCGATTGATCATTTGCCGCGCCACAATCCCGAGGCGACGGGAATAGAACTCGCGGAGGTCGACGACGTCGATGCTCATGACGGCAATGTAACATGCGCAAGGCCGCGGCTGCGCGCTGAATATTGCATTGCCTGCGCAACGTTAACGCCATATTTGTCTGGCGGGGCTGAGCGCGAAGGAGACGTCATGGCTGCCGAAATTCGTACTTTCAGCTGTTTAAACGACAATTTCGGTTACCTGATCCACGATGTGGAAACCAAGGCGACAGCGTCGATCGACGCGCCGGAGGCCGGCCCCATCCTGAAGGCGCTGGAGCGCGAGGGCTGGCAGCTCACCGACATCCTGATCACCCATCACCATGGCGATCATGTCGGCGGGGTCGCCGAACTCAAGCACAAATACAACTGCCGCGTCGTCGCGCCGCACGACAAGACCACTGCGATCGCCAACGTCGACCTGCGCGTCGCCAATGCCGACGTGGTCAAGGTCGGCAACCTGCTGGCGCGCGTCGTGGAGACGCCCGGCCACACGCTCGACCACATCTCCTACGTGTTCGACACCGAGAAGACCGTGTTCGCCGCCGACACGCTGTTTTCGATCGGCTGCGGCCGCGTCTTCGAGGGCACCTACCCGATGATGTGGGATTCGCTCTTGAAGCTGCGGGCCCTGCCCGACGATTTCAAGCTCTATTGCGGCCACGAATACACCGCCTCCAACGTCAAGTTCGCGCTCACCGTCGATCCCGACAATGCGGCGCTTCAGGCGCGCGCGGCGGAGGTGGCCAAGCTTCGCGCCGAGAACAAGCCCACGATCCCCTCACTGCTTGGTGACGAGAAGCGAGCAAACGTGTTCCTGCGTGCCGATGACCCCTCGGTCGCAGCCAGGCTACACATGAAGGGTGCGGATGCCGCCGCGGTGTTCGGCGAGTTGCGCGAGCGCAAGAACAAATCCTAAAGAACAAATCCTGACGGGGATCGATGCCGACCGCAGCCGAGATCATCGCGCGCCTTGAACTCCGACCGCATCCCGAAGGCGGGCACTATCGCGAGACGTTTCGCGACCAGACCACGGACGCCAACGGCCGTTCGCGCTCGACCCTCATTTACTTCCTGCTCGCGCGCGGCGAGCGTTCGCACTGGCACCGCATCGATGCGGTCGAGATCTGGCATTACTACGCCGGCAGCCCGCTGATGCTGCGCATCGCGCATGAGGGCTGCTCCCAGCACGAGGTCCGCCTCGGCACGGATCTCGTGAGCGGCGAACGACCGCAGGCCATCGTACCGGCCGATGCATGGCAGATGGCCGAGACAACAGGTGAGTGGACACTGGTCGGCTGCACCGTGGCACCCGCATTCGAGTTCGCGAAGTTCGAGCTCGCGCCGAAGGGCTGGGAGCCGTAGCTCCACACCGTCATTCCGGGGCGCCCCGCAAGCGGCAAACCCGGAATCTATCTCGCCACTATTGACGCCGATAAATGGATTCCGGGTTCGCACGTCGTGCGCCCCCGAATGACAATCATCGCTTCCGCAACACCATATCTTTCGCCGCGATCAGGCCGCCGCCGGCGATCAGGACCGCGGCGATGGCGATATTGGCACTGGCTTTTGCGAAGCCGGCGGCGATGAGGAAGCCGGTCGACAATAGCGGCGTCGCGTAGGAGGCGGCACCGAGCACGCGGATGTCGCCGCGCTTCATGCCGATGTCCCAGGCGTAGAACGCTGCCCCGACAGGCCCGATGCCGAGCCCAATCACGGAGATCCATTGCAGCGCCGTCTCCGGCCACACGGTGGTTTCGAGCGCGCCATGCATCAGCGCAGCGAGCAACGCCGTGGCGAGACAGAAGCCCGCGACCGCGTCGGTCGGCACCGCCTTCAATCGGCGCGACAGCACCGAATAGGTCGCCCACACGAAGGCGGCGATGAAGGCCGCGATCAATCCCGGCACCGCCCCCGGCGCGAAGCCGGAGGTATTGCCGGCGAACAGCAGCACGGTGCCGACGAGGCCGAGCACGGCACCGACGATGTGATGCACGGCCAGCCGCTCGCCCGGCAGGAAGGACGAGAACAGCACGATCAGCAGCGGCCAGAGATAGTTGAGCAGACCGGCTTCAGCCGGCGGCGCGAAGCGCAGTGCCAAAAAATACAGCGCGTGATAGCCGAACAGTCCGCCGACGCCGACGGTCCACACAGCCAGTGGCTGGCGCAGGCTTTTTGCCGCCTCGCCGCGGCCGATCCAGGTGAGCAGGCCGACGAGGCCGCCGATCGCAAACGTCATCGCGGCGAGCTGGAATGCCGGGATCTTTCCGGTCGCCACCGTCATCACTGACAGCAGCGACCACATCAGGATCGCGGTCAATCCGATCAGCGTCGCGGTGCGGGGAGTCATTTAAATCGCCTCGTCATTCCGGAGCGGCTCAAAGAGCAGAACCCGGAATCTCGAGATTCCGGGTTCGCCGCTATCGCGGGCCCCCGGAATGACAGTGCATGGACAAATGCCCGGGACAAGCCCGGGCATGACGACGTCGTCGATATCAGCCTGCGTGATGCCTACGCATCACACCATGTACTGGCCGCCGTTGACCGTCAGCGTCGAGCCGGTGATGGCGCCGGCTTCGTCGGCGGCGAGGAACACGACCGCGCGTGCGATTTCCTCGGGCTCCCCTAAGCGGCCGATCGGGATCAGCGGCAGGATGGACTTTTCCAGCACGTCCTTCGGCACCGCCTGCACCATCTCGGTGTTGATGTAGCCGGGGCAGATCGCGTTCACGGTGACGCCGCCCTTGGCGTTCTCCAGCGCCAAGGCCTTGGTGAAGCCGATCTCGCCGGCCTTCGCCGCGGAATAGTTCACCTGGCCGAACTGGCCCTTCTGGCCGTTGATCGAGGAGATGTTGATGATGCGGCCGAACTTGCGCCCGCGCATGCCTTCGATCACCTGGCGCGACATGTTGAACAGCGAGCCGAGATTGGTGCCGATCACGGCGTTCCATTGCTCGAGGCTCATCTTGTGGAAGGCGCCGTCCTTGGTGATCCCGGCATTGTTGACGAGCACGTCGATCGGGCCGACCTCGGCCTCGACCTTCTTCACGCCTTCGGCGCAGGCGTCGAAATTGCTGACGTCCCATTTGTAGACGGCGATGCCGGTCTCCGCCTTGAACTTCTCCGCCGCCGCATCGTTGCCGGCGTAGCTCGCCGCGACCTTGTAGCCGGCCGCCTTCAGCGCCTTGCCGATCGCAGCTCCGATGCCCCGCGTACCACCCGTCACCAATGCAACACGTGCCATATCGTATTCCTTCCCTTGGACTCTTCGGACGTTTCTGAGTGATCGTTTTTAGCTACGGATTATGCGGGACGTTTGACGGACATCAAGAACAAAACGCCCGGCGTGAGCCGGGCGTTTCTCTTTAGTCGAGGCTGAGGCGGTTGCGAAGAATATTTGATTTGCAACCGCTGCCTTTTTAGTCGCGTGCAACGCACTCACTTATGTGTGCAGCGCACGCGCATGGTCCAAATAAGCTGCGCGACAGCTAGATTCAGTCGCGCGCCAGACACATCGCGATACCCATGCCGCCGCCGATGCACAGCGTGGCAAGGCCCTTCTTGGAATCGCGCTTCTGCATCTCGTGCAGCAGCGTCACCAGTACGCGCGCGCCGGAGGCGCCGACCGGGTGGCCGATCGCGATCGCACCGCCATTGACGTTGACCTTGGAGGTGTCCCAGCCGAGGTCCTTGTTGACGGCGCAAGCCTGCGCCGCGAAGGCCTCGTTGGCCTCGATCAGGTCGAGGTCGCCGACGTTCCAGCCGGCCTTCTTCAGCGCGGCGCGCGAGGCCGGGATCGGGCCCGAGCCCATGATCTTCGGATCGACGCCGGCCTGGGCCCACGACACGATGCGCGCGAGCGGCTTCTTGCCTTCCTTGGCAGCCTGCTTGGCGGTCATCAGCACCACGGCGGCAGCGCCGTCATTGATGCCGGAAGCAGAGCCTGCGGTGACCGTGCCGTCCTTCTCGAAGGCGGGACGGAGCTTGGCCATCGCATCGAGCGTTGCGCCATGGCGCGGGTATTCGTCGGCGCTGACGACCACGTCGCCCTTGCGGGTCTTGATGGTGACGGGGACGATTTCGTCGTTGAACTTGCCGGCCTTCTGCGCGGCCTCGGCCTTCTGCTGCGAGGCGACCGCGAACTCGTCCTGCTGGGCGCGGGTGATCTGCCACTGGCGCGCAACGTTCTCGGCGGTGTTGCCCATGTGGTAGCCGTTAAAGGCATCCCACAGGCCGTCCTTGATCATGGTGTCGATGAATTCGAGCGCGCCCATCTTGACGCCGCCACGCAGATACTGGGCGTGCGGAGCCATGCTCATCGATTCCTGGCCGCCGGCGACCACGATCTCGGAATCGCCGTTGAGCAGCGCCTGGTAACCGAGTGCGACCGTGCGCAGACCCGAGCCACAGAGCTGGTTGACGCCCCAGGCCGGGCTCTCCACCGGAATGCCGGCGGCGATCGAGGCCTGGCGGGCCGGGTTCTGGCCCTGAGCGGCGGTCAGAATCTGGCCCATGATGACTTCGGAGACCCGGCCGGGCTCGATGCCACCACGCTCCAGCGCGGCCTTGATGGCGACGGCGCCGAGATCGTGGGCGGGAAGGGTCGCGAACGCTCCGTTGAAGCTTCCGACCGGGGTGCGGGCGGCGCTGACGATGACGACATCGTCTGACATGGGCATCTCCTGGGGTTGAATGGGGGCAGACGGGGCTGGGGAAACGGCTCGCCAGTCTCGGACGGCATCCTGTTAACGTCATTGCGGCATGTCAATCGGCCGGTGACCGAATTCATGCCGCAACGCATTCCAAATAGCGTTCTTGGCGCTTTCGCAAGCACGTTTTTGCTGCCCGATTAACCGTGGCGCACAAAACGGTAGCGTGACCCCTTTGAAAATGCTTATTTTGTTGCGTTGCGTACTCTTCCCGCCCTGCGGCATCGGCCGCCGGGTTCCCGTTCTCAGCGTCTTGCAAGTGAGAGCCCATGGCGAAATCAGACCAACCCACCACCATCAAGAAATACGCGAACCGCCGGCTCTATAACACCGGAACGAGCACCTATGTGACGCTGGAAGACCTCGCCGCCATGGTCAAGGATGGCGAAGATTTCCTGGTCTACGACGCCAAGACCGGCGACGACATCACCCGCTCGGTGCTGGCCCAGATCATCTTCGAGCAGGAGAACAAGGCCGGCCAGAACCTGCTGCCGACCACCTTCCTGCGCCAGCTCATCCGCTTCTACGGCGACAGCATGCAGATGGTGGTGCCGAAATATCTGGAACAGTCGATCGCGACGCTGACCCAGGAACAGGAGAAGTTCCGCAAGCAGATCGCCAATACGCTGTCCGGCACGCCCTTTGCGCCCCTGGAGGAGCAGGTCCGCCGCAACATGGAGCTGTTCCAGCAGACCTTCTCGATGTTCAAGCCTTTCGCCCCGCCGGCGCGCTCCTCCACCACCCCGGAGCCGGAGCCCGATGCGACCGCCGAGGCGCCGAAGGACAGCAACATCGACGATCTGCGCCAGCAGATGAAGGAAATGCAGGAACGCCTCGAGCGGATGTCGAAGAAGGAAGAGTAGGTCCTCTCGTTCGCCTCAGCGCGGCCGCCTGCCGCGGGCGTTTGCTTGGCGATTGTGCACCCGTCATTCCACAATGTCGTCCTGGCGAAAGCCAGGACCCATACCGCGCGATCTGTCGGTAGAGATCGATAGCAGTACCGAACGACGAATCATCGCCAAACTGCTTCCTGGGGTAATGGGTCCTGGCTTTCGCCAGGACGACGCTGGAGAAGCCGCCATGTCCGACCCAAGCGCGCATTGGAACAACGTCTACGCCACAAAGGGCGAGACCGAGGTCAGCTGGTTTCAGGAGAGCCCGGCGATCTCGCTCGACATGATCCGCTCCGCCAACGTGGATCGCGGCGCAGGCATCATCGATATCGGCGGCGGCGCTTCGCGGCTGGTGGACGCTCTCCTGCAGGACGGATACCGCAATCTCGCCGTGCTGGACCTGTCCGCCAATGCGCTCGACGCTGCGAAGCGGCGGATCGGCCCGGCGGCCGCGTCCGTCGACTGGATCGTCGCCGACGCCACGACGTGGCGGCCGGCGCGCAGCTACGAGGTCTGGCACGATCGTGCGGCGTTTCACTTCCTGACCGATCCGCGCGACAGGGCCGCCTACGTCGAGCGCCTGCGGTCGGCGGTTGCGGCCGGCGGCCACGTCATCATCGCCACCTTTGCGCTCGATGGTCCGGAGAAATGCAGCGGCCTGCCGGTGCAGCGCCACGACAGCAAGAGTCTTTCGACGGAGTTGGGGCCGGATTTCGAGCTGATCGAAACGCGCAGCGAGACTCATCACACGCCGTGGAAATCGACGCAGGCGTTTCAGTTCAGCCGGTTCCGGAGGCGCGGCTCTTGAGGCGTGGCACATGCCACACCTTCGGTGTCGTCCTGGCGAAAGCCAGGACGACGTCAGGAAGCCTACGCCGCCAGCTTCACCGCATGCGCAAAGTCCCAATAGAGCTTGCGCGCTTTTGTGTAGAGCGGGCCCGGCTTCAGCTCGCGCTCGTCGATGCGAATCACGGGCGCGACCTTGGCGAAATTGCCGGTTGAAAAAATCTCGTCGGCGGCGAGGAAGTCGGCATAGCGCAACGTCTTCTCGACCACGGTGACGCCGTCGGCGCGAAGCAGGCCGATGACGCGCTGGCGCGTGATGCCGTTGAGGAAGGTGCCGTTCGGCACCGGCGTGAACACCACGCCGTCCCTGGCCATGAACACGTTGGAATTGCCGAACTCGGCGACATTGCCGAGCATGTCGAGCATCAGCGCGTTCTGGAAGCCGCGGGAGGCGGCCTCCGCCAGCGCGCGCGAATTGTTGGGATAGAGGCAGGCCGCCTTGGCCTCGACCGGCGCGCATTCGGCAGTCGGCCTGCGGAACGGCGACAGCGTGATGGCGTTGCCGACGGGTTTGGGCATCGGCGCCTCGTAGATGCACAGGCACCAGTTGGTGGTCTCGGGGTCGAACAGCACGCCGCCGCCCGACCCGTTCTCCGCCCAGTACATCGGACGGATATACAGCTCGGCATTCGTCGCGAAGCGCGCGATGCCTTCGTTTGCGAGCGTGAGCCAGGTGCCGGGATCGACCACCGGCTTCAGGCCAAAATTGATCGCGGACTGATTGGCACGGGCGATGTGACGGTCGAGATCGGGTGCGACGCCCTCGAACGCGCGCGCGCCGTCGAACACGACCGAGCCGAGCCAGGCCGCATGCGTGCGCGGGCCCATGATCGGCACATTGCCGTCGTGCCATTTGCCCTCGAAGAAGGTCCAACTCGGCGAATATTCGATGGCTTTCTTGATCTCGGCCATGACCGGCCTCCCCTTGGCGTGATGCCGCAATATGGCACGACTATTGGGGGCAATTTCTAAATGATTCCCTGCGGGGAATGCCCCCCTCCCCTGGAGGGCCCCCTGGACGGAGGGTGAGCATCGCGGTGAAATAACATTGGGGAGCAAACCGGATATAATGCCGTCCACGTTACGGAGTCCTCCATGCCGCTCGATCCGCTCGCAAAGCGTTTGTTGACCATGATGGCTGCGGCCGGGCCGCAGGTGCGAAACCGGCCGAGCGTCGAGGCGCGGCGGCAGTCGCTGGCGAAACTGATGCAGTTCGCGCGCACTGACGCGCCTGACGTGACCGTCTCCGACGGCACGCTGCCCGGCCCCGGCGGAGAGCTTCCCTATCGGCTGTATTCGCCCGCAACCGCCGCTGAGCGCGCGCCGGGCTTCGTGTTCTTTCATGGCGGCGGGCTCGTCGCCGGCAGCGTCGCCACGCACGACCGCATCGCGGCGGCACTTGCGCATGCCACCGGCTGCCGCCTGGTCTCGGTCGATTACCGCCTCGCGCCGGAGCACAAATTTCCCGCCGCGGTGGACGATGCGATCGCCGCCACCGAATGGGTCGCACGCGAAGCGTCGTCCCTCGGCATCGACGCCGGACGCCTCGTGGTTGGCGGCGATTCCGCCGGCGCGACGCTCGCCGCGATCGTGTGCCAGGAAGCGCTGCAGAACGCCGGCCTCTCCATCGTCGCGCAATGCCTGATCTGCCCGGTGCTTGATTTCGAGGAGACCTCGCCTTCGCGCGAGGCGTTCGCCGAAGGCCACCTGATCGATCGCATCACGATCGAAGCCGATCTCGCCGACTATCTGCCCGGCGGCATCGATGCCGCCGATCCCCGCATCTCACCCCTGCGCGCCACACGCTTTGCGGGCCTGCCGACCGCAATCATCCATACCGCCGAGTTCGACCCGATGCGCGACGAAGGCAATGCCTATGCGCGCAAGCTTCTCGCCGCAGGCGTCACCGTCGAGCACGTCTGCCATGACGGCATGGTCCACAATTTCCACGCCATGGGCGCGATCCTGCCGCAGGCACAGCTCGTGCTGTCGCAGATCGGCGAACAGGTGCGGCGGGCGGTCGAGAAGTAAAAGCGCGAATCACACGCGCGCGTCCAGCACGGCCCTGGCTGCCGCAACATATTCGGGCCAATGCGCATCCGCATAGCGTTCGGCCTGCCGCGTGCAGGTGACATCGGGGGCATGCGCGGCCGCGATCGTGCGCGCGAAGCGCTCTTCGGCGACCGTCACGTCGCCAGGTTCGGCCGGCGGAACGGCGGCGGCCACGGCGGTCGGGGCGACAGCGAGGCCTGCCAGACCAGTGAGCAGGATGCGGCGTGACGTGTTCATGACTGTCGTCCCTCCATTGTCCGGCCTGCACTCTGGCCGGCGAGTATGTCAACGCGATCACCGCAGGGTACCCGCGCACATCCGCGCAGTCCATCGCTTGCGGACAGCGCTTGACCACAGGTGTGATCACGTTCCATCTAACAACAGTTCCGTCATCAAGTCGCCACGCGTCGGATCGTCACGTGCCCCGTCACAGCCCATCGCGAAGCCGACCGTACCGAACATCTATCTCGACCTGCGCACGACTTGCGCGACGATTCCCGCGGGCACGCTCGGGCTCGGCTTCGGCAACACCTCCCTGTCGGCCGCGTTCGAAGCCCTGGCGGTACGACAGGGCGCGACGCTGCCGAGCGGACTGCCTGCTGCGAAAAACGACAACCGCCTGTTCGGCATCACCGCGCAGATCGCATGGATGCCGAAACCGTCCTACCAGCTGACGCTGCGGACGCCGCTCTACACCGTGCGCAATTAGAGCATGATCCGGAAAAGTGTGCAGCGGTTTTCCGAAAAGATCATGCTCGAACAGAACAAGGCGCTTCTACTCCGGCACCGGCACGTCGAAGGTGTTGAGCGTGACCGAGACCATGCAATAGACGCCGACGAGATAGGACAGCTCGGCCGCGCCATGCTCGCCGAACTCCTTGACCGCGGCGCGCCAGGTCAGTTCCGGCAGCACGCCGCCGCTCACCAGCGCCGATGCGACGTCGTAGGCGACCGCCTCCTGCTTGGTCAGATCCACCGGCCGTTGCCCGGCCACGATGGTCGCGAGCTTCTCGTCGGAGAGGCCGCGCTGCTCGGCCACCAGCACATGAGCATAGAGCTCGTAGCCGGAGCGGAAATGCGAGCCGGTGACGAGGATCGCGACCTCGCGCACCGAGGCCGGCAGCAGCGGGTTCGACGCGATCGCCTTGACCAGCTCCCACACCGGCTTGCCGAAGCGCGGCTCGCGGACCCAGGGATTCCAGGGTCCGAGCAGCGCACCATCGTCGCGCATGTTCACAAAGCCCTTGAAGTGGTCCTTGATGCCGGCCCGCATGTCGTCATAGAGCGGCTTCTGTTCGTCGGTCAGATCTTTCGGATCGAGAATGGGAAGGCGCACGGCAGGATCTCCTCGTTGAGAAGCGGAGACCGTCGCCCGCATGTGCGCGCATCGCAAGTGAAGTTGCCGTGACGATCGTGCAATTTTGCAAATAACAGGGAGACGCCGGTTACGGCGCCTCCGGGCGCGCCAGCGGCTCGCCCAGCGTATGCATCAGCCGGTTGGCCCAGCCGAAGATCGCGGCCGACAGTACCAGGTCGAGCTGCTCGAGCTCGCTCAGCCCGGCCTCGCCGAGTGCACGCGCGTCATCTGCAGTAGCTTCGATCGGCGTCGTCGAGAGTTTTGTAGCGAAATTGAACAGTGCCTGCTGGCGCGCCTCCAGCGTGGCATCGCGCTCGTCGGCAAAGATTTCCTCGACGATGTCGTTGCGCCCGGAGTAGCTGATGAAGCGTGAGGCGTGCACGGCGGCGCAATAGATGCAGCGGTTGACGACCGAGGCACTCAGCGCGCCGAGCTCACGCTCGGCCGGGGACAAGCCGTCCTTGCCGTACATGATGAGGTTGAACAGCGGCGAGCGCACCGCGAGCGATTCAGGGTCATGCGCCAGCGTCAGCACGTAAGGCGAGACGCCCTTGTTGGAGGGCGTGACCTTCATCGCCGCGAGCTGCTCTGACGTCGCCGAGGCGAGCTCGACAGGCGTGACATAGGGCGACCAGGTCGGGATCGTGGCGGTGAAGTTGTGGACGACCTCGCTCATCGGGCTTCGACCTCTTTCAGGAGCCTGAGGCCGGCCAGGACCCGCAGCTGGTAGTTCACGAAGGCGGCAAGCTCGGACAGCCGCACGATATCGGCCTCGCTGACGCCGGCCGTCTTCAGCGCCGCAATGTCCTGTCGCGTCGCCTCGCGCGGCGACAGCGTCAGCAGGTCGGCATGGCGGGCCATGGCGTCGTGCAGGGAATCGCCACACAGGCCGCCGGGCCGTGCCAGGGCGGCCAGGTCGAGATCGCTCGCATGCGCCAGATAGGAGTCGTAATGCGCGGTCAGCGCCTCGTCGCCGACGTGCCGGCACATCCGCGCCGCGAGCGCCGCCCGCAAGCCGTGGCTCAGGCCGCCGGGCTCGCGCGGCAGCAGCACCGCGTCATGGGCGGCTTCGCTGAGGTGCAAAATCTCGGCGCGGGCGTTCAGAGCCTGGCCGAGCCGTGACGCCGCGCGCACGCCGGCAATGGTTTCGATCAGCGTGGTCAAGCAACACTCCGCGGGCTCTGTGGATTGACAACATCCTCGACGGCGAGCGCCAGCGGCTGCGCCGTATCCAGGAACGACGACAGGGCAATCTCGAACGGCGCTGGATCGAGGCCGCGTGCTTTCAGCCATGCGGGGTCATAGTAGGTCTGCCGATAGCGTTCGCCGGAATCGCAGATCAGCGTGACCAGCGATCCGGCTTGGCCGGCGCTGCGCATCTCCGAGGCAATGCGGCACAGCGCCAGGAAGTTGGTGCCGGTGGAGCCGCCGACGGATCGGCGCAGCCGGCGCGACAGTACATTCATCGCCGCAATCGTTGCGACGTCCGGGATTTTCATCATGCGGTCGACAACGCCAGGCACGAAGGACGGTTCGCAGCGCGGCCGGCCGACGCCCTCGATCAGCGAGGGCCGTTCGCAAACGTGGGAGCGGTCCTGCGTGCGGAAGCAATCGAAGAAGGCGGAATGCTCGACATCGGCGACGCACAGCCGCGTCGGATATTGGCGGTAGCGCAAGTAGCGTCCGATGGTGGCCGAGGTGCCGCCGGTGCCGGCGCCCATCGCGATCCAGTCCGGCAGCGGGCGCGGTTCGCCCTGCAATTGCGTGAAGATCGATTCGGCGATGTTGTTGTTGCCGCGCCAGTCGGTGGCGCGCTCGGCGAAGGTGAACTGGTCCATGTAGTGGCCGTTCAGGCGGGTGGCGAGCGCGGCGGCCTCAGCATACAGCGCGCGGCCGTCGTCGATCAGATGGCAATTGCCGCCATAATGCTCGATCGCAGCGATCTTCTCCGCCGACGTCGTGCGCGGCATCACGGCGTAGAAGGGCACGCCGATCATCTGCGCGAAATAGGCTTCCGACACCGCGGTCGATCCCGACGAGGCCTCGACCACGGGCGTGCCTTCGCGGATGTGGCCATTGCAGAGCGCGTAGAGGAACAGCGAGCGCGCCAGCCGATGCTTCAGGCTGCCGGTCGGGTGCGTGGACTCGTCCTTCAGATAGATATCGATGCCTGATAGCGCCGGCACGATCAGCCGGATCAGATGCGTGTCGGCCGTGCGGCATTGGTCGGCCTCGATCGCAGCTACAGCCTCGTCGACCCAGCCGCGCCGGTAGACCGGCCCGGCCGGATTGTGGTGGCGAAAGGGGGTTGGCTCCATCGGCATAACCTCATGCTCTCATAATACCTCTTGCACATCAAGAAATATTGTTCATTCTATATTCACATAATGCGGGCGACATGGCGATGAACCAGGACGTTATCGATATCCGCCTTCTCGAGGCCTTCGCCGCCGTGATGTCGGCCGGCAGCATCACCGGCGCAGCGCGGCTGCTCGGCCGATCGCAGCCGGTCGTGACGCGTCAGATCCAGGATCTCGAAGCTGACGTCGGCTATCTCCTGTTCACCCGGAACGGCCCGCGCATCAGCCCGACGCCAAAGGGCGTGCTGTTTCATGCCGAGGTCGAGCGGCTGCTGATGGGCTTGAAGCACATCCGCCAGCGCGCCAACGCGATCGGTGCGGGGGCGCTTCCCGTGCTCAGCCTGGCGGCAATCCCGGCGCTGGCGGCCGGCTTCGTCCCGGCCGCGCTCGCAGCGCTCGAACGCAAGTTGCTGCCAAGCCAGGTCCACGTGCAGGCGCTCTCGGCCGAGAACGTCGTGCAATCGGTGCTGTCGCAGTCGGTCGATTTCGGCCTTGCGAGCCTGCCGATCCAGCATCCCGGGCTCGACATGCAGTGGGTCTGCGAGGTGCCGTGCGTCGCGTGCCTCGCGATGGATCATCCGCTGGCAAAGAAGAAGGTCATTCGCCTGAGGGATCTTGCTGGCGTCCGGCTGCTGACGATGGCCAACCCCTACCGGCTTCGCCGCCGCGTGGAGGAGGCGCTGGAGCGTGAGGGTGTCGTGCCCGCTGAGGTCATCGACACCAACGCTTCGCTGACGGCGATCGCCATGGCCAAGCAGTCGCTCGGCATCGCCGTGGTCGAGCCGGTGCTGACCTCCAGCCTGCCGGTGGAGGGCGTCGTCACCCGGCCCCTGGACGTGTCCATTCCCTTCCTGTTCGCCGCGATTGCGCCGACCGGGCGCGAGCTGACGCCGACGGTTGCCGCGCTCAACGACGCACTGCGCGCCGCGGTCGCGCTGATGCCTGGCGCAAAACTGCATAGCGGCGCCGCCGCGCTGGCCGAGGCCGGCGACGAAACCAGTGAATTCGAGAAAGCTCCCTCATGACGACGATGACACCTGACGCGGCGGGCCTCGCGGCGCTTGAAGCGCGCCTGAAGCAGGATCTGGCCTGGCTCGAACTGCCGGCCAAATCGTGGGTGCCGCGCCGCGTCGTTGACGGCAAGAGCGTCGTCGACGTCGTCATCGTCGGCGCCGGCATGGCCGGCCTCGTCGCCTCCGCCATGCTCAGGCGTCTCGGCGTCGACAACCAGCTCGTGCTCGACCGTGCCCGCGCCGGCGAGGAAGGCCCCTGGGTTACGTTCGCCCGGATGCGGACGCTACGCTCGCCCAAGGAATTGACCGGACCTGCGATGGGCATGCCGGCGCTGACCTTCCGCGCCTTCTACGAGGCGCAATATGGCAGGCAGGCGTGGCAGGCGCTCGACCGCGCGCCGCGCACGATGTGGATGGATTACCTGATCTGGTACCGCAAGGTGCTGGACCTGCCGGTCCGCAACGGGGTTTCGGTCGAGCGAATCCACGCGCGCACCGATGAATTGTTCGCGCTCGACATCAGCGAGGGCGGCACGTCGCGACAGATTCTCGCGCGCCATGTCGTGCTGGCGACGGGCCGCGACGGCCTCGGCGGTGCTTACGTGCCGTCGCTCTGCGACGGCATCGACCGACGTTTCTGGGCGCATTCGTCCGCCCCTATCGACTTCGAGAGACTTCGCGGCAGGCGTGTTGCCGTCGTCGGCGCGGGCGCATCCGCGATGGACAACGCAGCGATGGCGCTGGAGGCGGGCGCAGCGCGGCTCGACCTATTCATTCGGCGCGCGGACATCCCGCGCGTCAACAAGTTCACCGGCATCGGCAGCCAGGGCGTCGTCCACGGCTTTGCCGGCCTGTCGGATGACTGGAAATGGCGTTTCCTCGATCACACGCTGAAGGCGCAGACGCCGCCGCCGCGTCAAAGCGTACTGCGGGTCTCCGCCTATCCGCAGGCGCATTTCCATCTCGCAAGCCCGATCGATGATCTCGCCGTCGCGGGAGACCATCTCACGGTAACGACGCCGAAGGGCCGCTACGCGACCGATTTCATCATCTTCGGCACGGGCTTCAAGGTCGACCTCGCGTTGCGCGACGAGCTCGCCGAGTTCGCGCCGCATATCCGGTTCTGGTGCGACCGCTTCCCGGCACCTGACGGCATGGACAATGCCGAGCTGGAGAACTCGCCAGACCTCGGCGACAGCTTCCAGTTCCTGGAGAAAGAGCCCGGCGCCTGCCCCATGTTGGCGCGGCTGCATTGCTTCAACTATCCGGCGACGCTGAGCCACGGAAAGCTCTCCGGCGATATCCCCGCGATCAGCGAAGGCGCCGACCGGCTCGCGCGCGGCATCGTCCGTCGCCTGTTCGTCGAGGATCGCGAGATTCATTTCGCCAACCTCAAGGCCTTCGCCACGCCGGAACTCGCCGGCGACGAATGGCAGGATGCCGACGTCACCCATCAACCCGCCGAATAGGCGCAACCGGACAGGCAAGCGAGAGATGCAGACGAACAGGAAAGCCATCGCAGCCGCGATCGCCGGCAATGCCCTGGAGTGGTACGACTTCACGGTGTTCGCCCTGATGACACCGGTCATCAAGAACCTGTTCTTCCCGGTCGACCCGAAAATTTCGGGCAGTGAGATCAACGCACTGCTGCTGACCACCGCGCTGTTCGGCACCGGCTTCTTCATGCGGCCGATCGGCGGCCTCGTGCTCGGCTATTTCGGCGATCGCAAGGGGCGGAAGGCGGCGATGACGCTCGGCATGGGCATCATGGCTGTGTCGGTCGCGCTGTTGGCGTTGACGCCGACCTACGCCACGGCCGGCATTGCGGCGCCGCTGATCGTGCTGCTGGCGCGGCTGTTGCAGGGCTTTTCGGTCGGCGGCGAGTTCGGCACCTCGACCGCCTATCTGATCGAAGCGGCGCCTCCCGGCCGCACCGGCTTCTATGGCTCGTGGCAGATCGCCGGCCAGCTCATGGCCAACGTGCTCGGCGCAGTGCTGGGTGCCGCCCTGACGCTGGCGTTCACGCAGGAGCAGCTTGCCGCCGGCGCCTGGCGCATTCCCTTCTTCGTCGGCCTCGTGATCGTTCCGATCCTGCTCTATATGCGCGCCAGCGTCATCGAGCCCGAAGCTTCCCGGCGCAGCATGGCGACGCTGCACAAGGACAATTTCATCGCCGCGCTGAAGAATCCCGGCCGCAATTTCCTGATCGGCATGGGCATGGTGGTGGCGAGCGCCGTGTCGTTCTACGTCACCTTCGGCTACACCGTGACCTACGCCAAGGAGGTGCTGAAGCTGCCGCTGATGCAGAGCTTCCTGGTGCAGATGATCGCGGCAATCGTGATGGTGATCGTCGTGCCGATCGCGGGCGCCGTCTCCGACCGCTATCCGCGCCGGCCGCTGTTGCTGGTCTCGCTGATCGGCTATTTCGTCTCGCTCTACCCGCTCTATGCCTGGGTGATCTCCGAGCCGTCGATCGCAAGGCTCCTGGTCGCCCAAATCGTCATCGGCTTCTTCAGCGCCTTCTTCCTCGGCGTCTACTGCACCACGCTGGTCGAGCTGTTCCCGATCCGCGTCCGCTCGACCGCGCTTGCGATCGTCAACAATGTCGCGGTGCTGGTGTTCGGCGGCTTTGCCCAGTTCTTCGTGACCTGGCTGATCGCGCTCACCGGCTCCCCGCTGGCGCCGATCTTCTATGTCATGATCGGCGTCGGCCTCGGGCTGATCGCGGTGATCGCGATGCGGCCGGAGGACGCCGAGCGGGAGCAGGTCCCGGACGGCGTCGTCGAACAGGCATCGTGAAGCCGCTCAAAACTCCAGCGGCGCGTTGTCGACGACCTCTTTCATCACGAAGAAGGTGCGGGTCTGGCGCACCCCCGGCAGCGCGATGAGCTGTTCGCCATGGATGCGGTTGAAATCCTCCATGTCGCCGACGCGGATCTTGAGGAAATAGTCGAAGTCGCCGGCGACGAGGTGGCAGTCGAGCACGAATTTCAGTTTTGCGATCGCCTGCTCGAAGATGGCAAAGCTTTCCGGCGTCGAGCGGTCCAGCACGACGCCGACCATGACCAGCGTCCCCTTCGCCACCTTCTTCGGCGCGATCATGGCGCGGACGGCAGCGATGAAGCCGTCCTCGAACAGGCGCTGGGTGCGGCGATGGCAGGTGGCGGGGCTGATCGCAACGGTTTCGGCCAGCTCGGCATTGCTGAGCCGGCCGTTATTTTGAAGCAATCTCAATATCTTAAGGTCGGTTCGATCGAGCCGAAGCGGCATGGAAGAAGCTTCCGATTCTGGATGATTTTCTGAAAGAAATATTAGTCAAAATGCCAATCTTCGCAAGATATCATGCAATATCGGTGCAGCATTCGAGAGCACATTCCTTACCACATATGCTAATCGCTGCGGCCAGCTCAACACCAATCGAGATGACCTGACCATGCTGGAAAAATTCGCGCGCTATCCGCTGACCTTCGGCCCGACGCCCATCGAGAAGCTGGAGCGGCTGTCGAAACATCTCGGCGGCAATGTCGAGATCTATGCCAAGCGCGAGGACTGCAACTCCGGCCTCGCCTATGGCGGCAACAAGCTGCGCAAGCTCGAATACATCATCCCGGACGCGATCGCCTCGAACGCCGACACGCTGGTCTCGATCGGCGGCGTGCAGTCCAACCACACCCGCATGATCGCCGCCGTCGCCGCCAAGATCGGCATGAAGTGCCGCCTGGTGCAGGAAGCGTGGGTGCCGCACGAGGACGCCGTCTATGACCGCGTCGGCAACATCATGCTCTCGCGCATCATGGGCGCCGACGTGCGCCTGGTCGACGACGGCTTCGACATCGGCATCCGCAAGAGCTGGGAGCAGGCGATCGAGGAAGTGAAGGCCGCGGGCGGCAAGCCTTACGCGATTCCCGCCGGCGCCTCCGTGCACAAATATGGCGGGCTCGGCTATGTCGGCTTCGCCGAGGAAGTGCGTAAGCAGGAAGCCGAGCTCGGCTTCAAGTTCGACTACATCGTGGTCTGCACCGTCACCGGCTCGACCCATGCCGGCATGCTGGTCGGCTTCGCCGCCGACGGCCGCGCGCGAAAGGTGATCGGCATCGACGGGTCGTTCACCCCGGCGCAGACCAAGGCGCAGGTGCTCTCGATCGCCCAGAACACGGCCAAGCTCGTCGAGCTCGGCAAGGACATCGTCGCAGACGACGTCGTGCTGATCGAGGACTACGCCTATCCCGCCTATGGCGTGCCGTCGGAAGAGACCAAGGAGGCGATCCGCCTCACCGCGCGTCTCGAAGCCATGATCACCGACCCCGTCTACGAGGGCAAGTCGATGCAGGGCCTGATCGACCTCACGCAGAAAGGCTATTTCGAGAAGGGCGCGAAGGTCCTCTACGCGCATCTCGGCGGTGCCCCGGCGCTCAACGGCTACGGCTACGCGTTCAGAAACGGCTAGTGCGTCGGTGCCGTAAGACGGCGCGCGCCTCCTCACTGGTCTCGTCCTGGCGAAAGCCAGGACCCATTACCCCGACCGCCAATTGTTGAAACACACTGAGGCTGTCGGCGTGCCGTTTCCCACGGCCTGTGGTTATGGATCCCGGATCTGCGCGCGCTTTGGGCGCGCTTGTCCGGGATGACGGTGGAGATATTAGCTTCACCCCTACCGCGTCCGCACGATCTGCAGCAGCTCGTCGCCATAATGCTCGAGCTTCTTGTCGCCGATGCCGGGCACGTTGCGGAGCTCGTCCAGCGTGGTCGGCCAGGCCCGCACGATGCCGTCAATGGTGGCGTCGTGCAGCACGACATAGGCCGGCACGCCACGTTCGCGCGCGACATCCGAGCGCCAGGACCGCAGCCGGGCACGCAATTCAGGATCGACATCGCCTTGCGGGGCGCTGGCCGCAGGCGCGAGATCGCCGCGGCGGGATTTCGCGCGGCTGGAACGGACGCGGGTGCCGGGCACCTCCTCGCGCAGCCATACCTCGGTCTCGCCGCGTAGCACGCCGCGCGCGGCCTCCGTCAGCTTCAGTGCGCCATAAGCTTCGCTGTCGCTCTGCAAATGGCCCATCGCCACGAGCTGCCGCAGCACCGTGCGCCACTGCTTTTCGTTGAGCTCGCGCCCGATGCCGAATACCGACAGCTTGTCGTGGCCGAACTGCGTGACCTTCTCGGTCAGGCGACCGATCAGCACGTCGATCAGGTGCATCGCGCCGAAACGCTGGCCGGTACGATAGACGCAGGACAAGAGCTTTTGCGCCAGCACCTTGCCGTCGCGCATCTTCGGCGGCGTCAGGCAGTTGTCGCAATTACCGCAGGTTTCACCGTGCACGATCTCGCCGAAATAGGCGAGCAGCCGCCTGCGCCGGCACTGCGCGGTCTCGGCGAGCCCGACCAGCGCGTCGAGCTTGCCGATCGACACGCGCTTGAAATCGTCCGAGCCGCTGGACTCGTCGATCATGCGGCGTTGCTGCACGATGTCGGAGAGGCCGTAGGCCATCCATGCCGCGGACGGCTTGCCATCGCGGCCGGCGCGTCCCGTCTCCTGGTAATAGGCCTCGATGCTCTTGGGCAGATCGAGATGCGCGACGAAGCGCACGTCGGGCTTGTCGATGCCCATGCCGAAGGCGATGGTCGCCACGATGACGATGCCGTCCTCGTTGAGGAAGCGGTCCTGGTTGCGCGAGCGCACGCTACTGTCGAGCCCGGCGTGATAGGGCAGCGCGGCGATGCCGGCATCATCGAGCGCGGCGGCGACCTCCTCGACCCGGTTGCGCGACAGGCAGTAGACCACGCCGGCGTCACCCGCATGGCGCTCCCGGATGAACTCCTTGAGCTGCGACACCGCATTGCGCTTGTCGACGATCTCGTAACGGATATTGGGGCGGTCGAAGCTCGAGACGAATTGCGGACTGCCCCCAAGCTTGAGCCGTTCAACGATCTCCTTCCGCGTCAATTCGTCGGCGGTCGCGGTCAGCGCGATGCGCGGCACCTCGGGAAAGCGCTCGGCGATGATGGAGAGGCCGACATATTCGGGGCGGAAGTCGTGGCCCCATTGCGAGACGCAGTGCGCCTCGTCGATCGCGAACAGCGCCACCTTGGCCTGCGCCAGCATCAACAGGCAGCGCGGCGTCACCAGTCGTTCCGGCGCGACATAGAGCAGGTCGAGATCGCCCGCGATCAGGCGCCGCTCGATGTCGGAGGCCTCCTGCGGCGTCAGCGACGAGTTCAGCGCGGCGGCGTTGACCCCGGCCTCGAGCAGGCCGGCAACCTGGTCGCGCATCAGCGCAATCAAGGGCGAGACCACGATGCCGCAGCCTTCGCGCAGCAACGACGGCAGCTGGTAGCACAGCGACTTGCCGCCGCCGGTCGGCATCAACACGAGGCAATTGCCGCCATCGGTGACATGCCGGATGATCTCGCCCTGCGCGCCGCGGAACCCCGGCAGGCCGAACACCGAATGCAGCACCGACAGCGCGTCGCGGCCGTTGGCCGGCGCGGGCAGCGGAGCAGTGGAAGGGACGTTCATGGGTGTGTCGGAGGCCGTGGGATTCGTCACAAGGCCAGTCGCATGGCTGCGCGGGCGTGGCAAGACGATTTGACGCTTGCGCCGCTGCTTCTTCTCCCTCTCCCCGTTCTTACGGGGAGAGAGTTGGGGTGAGGGGCCTCTTTCCACGGATGAGACTGTTGCGGGACCTGTACCCCCTCACCCGGATCGCAAGAGCGATCCGACCTCTCCCCGCAAGCGGGGCGAGGTAAGAGAGCTACGCCCCGATTCGTCGCAGCGCCTCCGCGACGGTTACGATCGGCATGTCGCGCTTGCCGGCCGCCTCCAGCGCATGGCGCATCAGGTGCGGCGTGCAGCCATAGGGGCTCGGCGCGTTCACGACGTCATGGCCGTAGAAGATGAGCCATCCGCCGCTTGCGACCGCCTCGTCGAAATAGCGATCGACGCCCGCCCTATCGATCTCGCAATCTACCAACGGTGAGGCGCGCAGGAACTGGAGGTCGATGACATCGCGATTGACGCCGGGCAGAATGCCGCGCGCCGAGCGGAAGGTTCTCGCGAGCTGCGGCTTGCGCCAGACCGAGGCGAGGCCGTACGGATAGGCGAAATTCTCCAGCGCGATCGAGGAATCGATTTCGCGGAGATGGCTGCGGTTTCGTTCGATCTCGCGGGTCATGGCGGCCTCGCCGAGATTGACCGCGCTCTGATGCGAAAAGGTATGGCAGGCGATCTCGTGGCCGGCATGGTGAAGCCGCACGATTGCGTCGTTCGACAGCCCATGCCAATGATCCGACGGCCGGCCAATCAGGCTGCCGGCGATGTAGTAGGTGCCGCGGCCACCATGCGCTTCGAGAAGCGAAGCACCCTCGCCGGCGGCACTATCGGGGGCATCGTCGAAGGTGAAGCTCACCATCGGCGCGTGCGCGGGCAGCCGGTGCGGCGCGGCACGGAAATGCCGGGCCAGCCGATTGCTCACGCGTCCCTGGAGTGCCGACCACACGACCGCATTTCCTGTTTGCCCCGCCCCCTTCAGTGAAGCATTCGTACGCTGCCGGAAGCAAGCTTCACACTTCGTTAGTCCTAACGTGAAGCGTCCCGACCTAGCGCGCAAGGACCGACGCATCGGCGTCCGCGCCGAGATATTGCAGCCAGTTACGGAATAGCGCCGCCGCCGCGCTGCCGGCGGCGATATCGGCGCGCAAATTCAGCGCGGGAAGCTCGTTGCTGAGCGCTGGATGGCGCTGGTGCCTCGCCTGCTTCTCGAAGCGCACAAGCTTCTCTTCCGTCGCTGCGTCAAAATAGCTCACCGGCAGGTGCGGATAATTGTCACGCTCGCGCACGAGGTAGCGGCCGACGTCGCGCAGATATTCGCGCTGGAGCGACAATGCGTCATATTCGGGGTGGCCCTGGAAGAACACGAAGCGGCTGGCATATTGGCGGACGAAGACGTCGACACCAGCCAGTGCCGAGCGGGTCAAGACCTGATAACCGGCCTGCTCGAGGTCGCTCTCGACGATCTCGTTCAGGCGCGAATGCGAAACCTTGAGCGGCGCAGGCAGGGCATGCGTCAGCGGATCACCCGTAACGGCCTCGCAGTCGAAGATGCCGTGACACTTGGCCGGTAGCCGTCGCCGCGCGATGCCGTCGAGGTGCAGCACCGCGGCGTGCGCGGCGAGGCATGACCAGATCGTCGAGCGCGTGTTGGTCCTCGCCCAGTCGACCAGATCGGTGAGGTCGCGCCAGTACGGCTCCTGGTCGAGCTCGGGCGCGACCGGCTCGGCGCCGGTCACGATCAGCCCGTCGAATCGCTGACGCTTGAGATCCGCGAGATCGGAATATTCGCTCTCGACGTGCCATTTCGCTTCGGGCGAGCGCTTGACCGAGGGCAGCGAGAAGCAGTGGAAGCGGATGCGGCGCGGGCCGGCGGCGGCCTGGAGCAGCTTCATGAACTGCCGCTCAGTCGCCTTCAGCGCCGGATCAGGCATGTTGTTGATCAGCCCGATGGTGAGCTCGGCGCCGGCATGATCGCGCGCCAGATCGCCCTCAGCCGGCACCAGCGCCGGGCTCGACATACCGTGATCCCTGTCGATCAGGATCGTCATCGGGGCCGTCGCCTACTCCGCGGCCTGGAGGCGCGACGACGGACAGGCTTTTTCCAACGCCTGGTCGATGTCCTCGATGATATCGGCAGCATGCTCGATGCCGATGGACAGGCGGATCGTCTCCGGCAGAACGCCGGCGAGGCGCTGCTGCTCCGCCGACATCTGCCGGTGCGTGGTCGAAGCCGGATGGCAGGCCAGCGACTTCGCGTCGCCGATATTGACGAGGCGCGTGATCAGCTTCAGCGCATCGTAGAAGGTCTTGCCGGCTTCCATGCCGCCCTTGATGCCGAAGGTGAACAGCGAGGAGGCATTGCCGTCGAGATATTTCTGGACCAGCGGATAGTAGGGGCTGTCCGGGAAACCCGTGTAGTTGACCCAGGCGACGCGCGGGTCAGTACGCAGGAATTCGGCGACCTTGCGCGCGTTCTCGACGTGGCGCTCCATGCGCAGCGCCACGGTCTCGATGCCCTGGAGCAGCAGGAAGGCGTTGAACGGCGACAGCACCGAACCCATGGTGCGCTGATAGACGCTGCGCGCGCGCTCGATATAGGCGGTCTTGCCGAAGCGCTCGGCATAGACGAGTCCGTGATAGGACGCGTCCGGCTTGTTGTAGGCGGGGAAGCGGTCGGCGTATTTCGCCCACGGAAAATTTCCGGAATCGACGATGGCGCCGCCCAGCGTGGTGCCGTGGCCACCCAGGAACTTGGTCAGCGAATGCACGGCGATGTCGGCGCCGTAGTCGAACGGCTTGAGCAGGATCGGGGTTGCGACCGTGTTGTCGACGATCAGCGGCACGCCATGGGCATGCGCGATCTTCGCCAATGCCTCGATGTCGCAGACATTGCCGGCAGGATTGCCGATGGTCTCGGCGAACACCGCACGGGTGTTCTCGTCGATCAGCTTCTCGATCGCATCCGGCTTGTCGCTCTCGGCGAAGCGGCCCGTGATGCCCTGGCGCGGCAGAATGTGCGAGAGCAGCGTGTGCGTGGTGCCGTAGAGCTGCGGCACGGACACGATGTTGCCGCCGTGATCGGCGACGTTGACGAAGGCGAAATGCAGCGCCGCCTGGCCGGTCGCGACCGCAAGCGCGCCGACGCCGCCTTCGAGCTGGCTGATACGCTTCTCCAGCACCGCGCTGGTCGGATTGGCGATGCGGCTGTAACGGAAACCCTCGGCCTCGAGATTGAAGAGCGCCGCGCCGTGATCGGCGCTGTCGAAGGCGTAGGCCGCGGTCTGGTAGATCGGCACGGCAACCGCGTGCGTGGTGGCTTCGGGCTCATAGCCGGCGTGAATAGCGATCGTCTCGTTGCGCATCGTGCCACCTCCGCGTGGAGCGGGCCGCACTTATTGGCCTGTATGAGGCACGTGCGTTGTCCGCCGTCCTCGTGTTAGAGGCGGGTGGTAAAGCGAGCAATAATTCGCCTAGAGATCGAGGAAGTAACCCTAACGGTTATTGGTGAATTGGCTAAAATTCGAATCAAATTGGATTAACGAATTCGTACGCCTAGGCGCGACTCGCTTCCCATCGCGGATGCAAAGCATCGGCGTTCTCAAGGGACGGCGGCCGAAGGCCGCCAGTGCCACCCTCTCCCACAGGGAGCGAGGGCGGCACTGTCAACGCGGCGGCAACTCGCGAGCGCTCAGTCCATCGTCTCCCATAGGCGATGGGCGAGCACGCCGGCACGATTCTCGATCGCCGCCGCGGCATCGAGCGCGAGGTCCTCGCGGTAGCGGCCGGTGATGAGCTGCACGCCGATCGGCTTGCCCTCGTGCAAGGCCACCGGCACCACCGCGCCGGGCAGGCCCAGCACGTTGATCGCGGAGATGAAGCGTATCCCGCCCCAGAACACCTCCTGCACGCGCTCGGCGCTGATAGTGTCGTCGCGCGGGCCCGGCGTCGGACTGACCGTGGTCGGCGCCAGCACGACCGGGTAGTCCTCGAAGAACAGCTGCCAGGCGCGGATGTGGCCGTTGCGCGCGGCCGTCGCCTGCATCCAGGCCTTGAGATCGAGCACATTGGCCTTGGCCTTCATGCCGTTCCACGCATTGTGGAAATCCTCGGACGTGACCTTCAGCATCGCGGCCTCCTGCATCACCATCGTCTCGTTGGTGATGATGTCGCACCAGGTCTGCCAGACGCCGTTGATGTCGGGCACCTCGACCTCGCTGACGCGATAGCCGGAACGCTCGAGGTGATCGGCGGCCCGGCGCAGCGCCGCGGCGACCGCCGGATCGACGTCCATGTCGTCGGGGATCTTCGCCAGCGCGACCTTGATCGGTCCCTTCGGCTTCGGCCCCACAAGCGGCGCCGGCACCCACCAGGGATCGCGCGGATCGCGCTGGCTCATCACCTCCAGCGCGAGGCGAACGTCGGCAACGTGGCGGGCGAGCGGCCCCTGCGCCGACATCAGATGCGCCAGCATCGGCCGCTCGGCCGTTGCGCTTCCGTTGAAGGCGGGGATGCGGCCCTGCGTCGGCTTGATGGTGGCAACGCCGTTGCAATGTGCCGGCCAGCGCAGCGAGCCGCCGATGTCGTTGCCATGGGCGATGGTGCCGATACCGGCGGCAACCGCCGACCCCGCGCCACCCGAGGAGCCGCCGCAGGTGATATCAGGGTCCCAGGGGTTCAGCGTCAGCCCATGCAGGGGATTGTCGGTGAAGCCGCGGAAGGAGAATTCCGGCGTGTTGGTGAGACCGATGACGATCGCGCCGGCCTTCTTCAGGTTACGGACAACAGGCGCATCCGACGGCGCGATGTAATCCTTGTTGGCGGGCACGCCGTTGAAGTTCGGCCGGCCTTCGTAATCGACGTTTTCCTTGATGGTGATGGGCACGCCGTGCAGGAGGCCGAGCTCGCCGCCTTTGGCGCGCTGCTTGTCGGCCGCATGCGCAGCCTTCAGCGCTTCCTTGCTGAGATCGACAACGACCGCATTCAGCCTGGGATTGACCGCGCGCATCCGATCCAGATGCGCCTCGACGGTCTCGACCGCGGAGATTGCGCCGCTGCGGATCGCGGCCGCGGTATCGACCGCAGACCATTGCCAGACCGGCCCCTTGGGACGGCGCGCCGTGGCCGATTTGCGCGGGGCGGCCTTCTTGACTGATTTCTTCGCAGCTTTCGCGACGGCACCCTTGCGGGCGGTGGCTTTCTTGCTCGAGGTCTTCGTTACTTTCCTTGAAACACTTTTCTTCTTGCTCGCCGTCTTCTTCGCCACGCCGCATCTCCTGAAATTGCGCCGCGGAGGTTATGGAGATCACGCGACCGTGTACAGGCGCGTTTCTGCATGGCGCGTTGTCGCGACGCTCTGTCACGGCCCCGGAGCCAGGGACGCCCGTGAACCTTTGCGCCCGCTGTCTTGACCCATATATTGGTTGAATTGTGCAACAGACTACCGCTGAGATTGCGGCATAACGACCAGGTTTTTTGACGCAGCTATTTTTGACATCGGCAGATTGGAGCATTTTCCATGCTCACAGAATTCGACGCCGGATACGGCGAGCAACCCTTTCGCGATCTGTGCGCCAACTACCCCGGCGCTGAAGCCTACGATCCCCACGACTTCCGCATCGAATGGGGGCCCATCTTTCACCGCGGCCGGCTGGACGGATCGGCGCGTGTGCTCATCGTCGGCCAGGATCCCGCCCAGCACGAGACCATCGTGCGCCGAATCCTGGTCGGCACCGCGGGCCGCCGGACCCAGGGCTTTCTGGCCAAGCTCGGCATCGTGCAGAGCTATGTGATGGTGAACACCTTCCTGTACAGCGTTTACGGCCAGAGCGGCGGCTCCAAGCACAAGAACGAGCCGGGCATCGTCGACTATCGCAACAAATGGTTCAAGGCCGTGCTGGGCCCCGGCAACATCGAGGCTGTCGTCTCGCTCGGCGGCCTCGCGGACGAGGCCTGGAAAGCCTGGCTCAAGAGCTCCGACGGCGCGGCCTACAAGACCCTCGCGTATCAGCACATCACGCACCCGACCTGGCCGGAAAGCTCCGCGCATGATTCCGCGACGCAGGCGGCGAATACCAAGATCATGCTGGCCAAATGGAATGCCGCCCTCGCGGCGCTGGCGCCTGAGGTCAAGCATCCCGACGTGCCGACGACACTCGTGCCGTACGGCGACGCCTTCAAGCCGTCCGAGCTTGTCGACATCATTGCAAAGGACCTTCCGGCGGGACTGCCGGCCTGGATGCGTGGAGATACGCCGTGGGCCGTGCGCCAGGGCGTTGACGCGGCGGCCAAGCGGCGCACCATCATGATCACCATTCCCGATGGGGTGATTCCATGAGCCCGGCCGCAAACCCGAAGCGATGGGCGCTGACCGGCCGGATCGTGACGATGGCCACTGAGGGCGACGTCATCAAGAACGGGACGATCTTCATCGAGGACAATCGGATCGCCGCGATCCTGCCCAAGGGACAGCCGGCCCCGGTGGGCTTCGAGGCCGTCGCCGCGGTGACCACCGGCGGCACCATCTATCCCGGCCTGATCGAGCTGCATAATCACCTCAGCTACAACGTCCTGCCGCTCTGGCGCGTGCCGCAGCTCTTTGGCAATCGCGACCAGTGGCAGAATGCCAAATCGTACAAGACGTCCGTGACCGGCCCGATGAGCGCGATCGCCCTTGCCGACGACGGCTCGCTGCTGCCGGCCCTGGTTCGCTATGTCGAAGCCAAATGCCTGGTCGCGGGAACGACGACGAGCCAGGGGATCACGCTGTCGAACTGGAGCGGCACGATCCACAAGTATTACAAGGGCGCGCTGCGCGCCGCCGAGATCGGGAGCCCGCCCGATCTTCCGCGGGCACACTCCAAGATTCCCGACATCGATGCCGAGGATTGGGCGAAGTTCGACAACGAGCTGAAATCGTCGGCGTGTTTCCTGCTCCACTTAAGCGAGGGCATCGATCCCAAGGCGCATAGCCACTTCCTGGCGCTGCGCAATTCCGCGGGAGATTGGGCGATCGAGCCGTCGCTGGCCGGCATTCATTGCACGGCGCTCGATGCGACCGACTTCGGAACGATGGCCCAGCACCAGGCCAAGGTCGTCTGGTCGCCCCTGAGCAACCTGCTGCTCTATGGCAAGACGACCGATGTCGTCGCCGCGTGCGCCGCAGGCCTCACCATCGCGCTGGGCTCGGATTGGTCGCCGTCCGGCAGCAAGAACCTGCTGGGCGAGCTGAAGGCGGCGAAGGTCGTATCCGCGCATTTCAATCTCGGCTTCAGCGATTACGATATCGTCGCGATGGCAACGCGCAATCCGGCCGCGATCCTGAAGTGGGACTCAAAGCTGGGAACCATCGCCAAGGGCAAGTTCGCCGATCTCGTCGTCGTGAAGGGTGTCACCGGCGATCCTTACGCCCACCTGATCAAATCGCGCGAGCAGGATATCGTCCTGGTCACGATCGGCGGGCGAGCGCGCTATGGGACCAAGAAGGCCATGCAGCAGGCAGGCGGAAGCGGCGAGGCCCTGAAGGTCGGCAGGAGTGCGCGGGTGATCGATTTCACCTCGCCCGACCAGGATCCGGGGATCGAGAAGATCACGCTGGCGGAAGCAACGACCCGATTGAGTGCCGCGCTCGGCAATCTCGGCACGTTGCAGCCGCACAGCATCGCGATGTCGGCCGCGATCGCGAGCGGAACGGTGTCACGAACCGGATGGCGTCTCGCGCTGGACGAGCAGTTCGGCAACAATGTCCAATTGCGCCCGCGGCTGGCATATAACGGCATCCGGACCGGTCCGGATTTGGCAGCTGTCGCAGCAGCCGCCGAGCCGCTGCATCCGATCAAGCTGGATGGCCTCACGGTGGCCGACGATCCCGTCTTCATCGACACGCTGAAGAGCGAACCCAACCTTCCGCAGGGACTAGGCGCAGCGATCGCCGCCTTCTATTAGCTATCCGTCACACCAGCGGTGGATTGAGCCGCGCAAAACCCTCCTGGATGCGATAGGGGTAATAGGGATAGGGCGGCATCACGGCGCACGCCTCGTCGAGACGCTTGATCTGATCCGCGCCCAGCGACCAGCCGACCGCACCGAGATTGTCGCGCAGCTGCGCCTCGTCACGGGAGCCGATGATCACGGAAGAGACGGTGGGGCGCGACAGCAACCAGGCGATCGCGACCTGCGGCACGGTGCGGCCGGTCTCGGCGGCAATCGCATCCAGCACGTCGACGATCGCGTAAAGCCGCTGCTCGTCCACGGGCGGACCGAATTGCGCGGTGGCGTGCAGGCGGCTCTGTTGCGGCAGCGGTTGGCCGCGCCGGATCTTTCCGGTCAGCCGCCCCCAACCGAGCGGGCTCCAGACCAGCGCGCCGACGCCCTGATCGCGCGCGAGCGGCATCAGCTCCCACTCATAGTCGCGGCCGAGCAGCGAGTAATAGACCTGGTGCGCGACATAGCGCGGCCAGCCGTGCCGGTCCGCGATGGCGAGCGACTTCATCAGCTGCCAGCCCGCGAAATTGGAAACGCCGACATAGCGCAGCTTGCCGGCACGCACGAGCGTATCGAGGGTGGACAGCACCTCCTCGATCGGTGTGAACGCGTCGAACGCGTGAAGCTGAAGGAGGTCGATGGTGTCGGTGCCGAGCCGTTGCAGCGCTGCGTCGACCGCAGTCAGCAACCGCTGCCGCGATGAGCCGGCATCGAGCGGGCCATCGCCCATCGGCAGGCTCATCTTGGTCGAGATCAGCACCTTGTCGCGGCGGCCCTTGATCGCAGCGCCGAGAATCTCCTCGGAGGCACCGTTCGAATAGACGTCGGCACTGTCGAACAAATTGACGCCGGCATCGAGGCAGATGTCGACCAGCCTGCGCGCTTCCTCCGTGCCGCTGCGGCCCCAGGCGGAGAACAGCGGACCCTGGCCGCCGAACGTGCCGGTGCCGAAGCTGAGGACGGGGACCTTGAGCCCGGACGCACCGAGACTACGATATTCCATGATCGCTCTCCTATTCCGCCGGGCACGCCGCGACTGCGGTCGCCGTGCGATCGAGCTGGAGGCTCCACAGCGCCAGCACGAGGCCGATCGCGGTGATTCCGGCCGCCACCAGCGGCAACGCGGAGAGGTCGAGCCCGCGATCGATGGTGACACCGCCGGCCCAGGCCCCCAGCGCGTTGCCGAGATTGAACGCGGCGATGTTGAGGCTCGAGGCCAGCGTGCGGCCGCTCGGGCCGGCGGCTTCCAGCACGCGCAGCTGGAGCGGCGCGACGGTTGCGAAGGCGGCGATGCCGAGCAGCAGGATCAGCACGATCGCGGGGATCTTGACCGACAGCACCGCGGCAAGGCCGAGCAGCACGATGGCGAGCGCGGCGAGAGTGCCGATCAGGGCCCGCGCCAGGCCGCGGTCGGCGAGCTTGCCGCCCGCGACGTTGCCGATCGCAAGACCCGCGCCGAACACCAGCAGGATCGGCGACACCGCTTCCTCCGAAAAACCGGTGAAGCGCGTCAGGATCGGCTGGATATAGGTGAAGACGACGAACAGGCCGGCAAAGCCGAACACGGTCATGGCGAGGCCGAGCAGCACCTGCGGACGGCCGAGCACCGCGAGCTCTTCAGCCAGCGAGATCGGCTTGTCGCCGTTACCGACATGGCCGGGCACGAACGCGGCGACCACGGCAAAGGCGATCACGCCGATGACCGTTACCGCCCAGAACGCCGCGCGCCAGCCGAGCATCAGGCCGAACCAGGCGCCGAAGGGCACGCCCAGCAGCGTTGCGACCGTGAGGCCGATGAACATGGTCGCGATCGCCGAGGCGCGCTTGTCCTCGGCGACGAGGCCGGTGGCCACGACCGAGCCCACGCCGAAGAACGTGCCGTGGGCCAGCGAGGTCAGCACCCGCGCCGCCATCAGCAATTCGTAGTTCGGCGCCAGCGCGCAGGCGGCATTGCCGAGCGTGAAGATCGCCATCAGCGCCAGCAATACGGTTTTGCGCGGCATCCGCCGCGTCGCCAGCGTCAGAACCGGCGCGCCGACGAACACACCCAGCGCATAGCCGGAGATGAGGAGGCCCGCGATCGGCACGGAGACATGCATGTCGGCGGCGACCTGGAGCAGCAGGCCCATGATGATGAATTCGGTGGTGCCGATGCCGAAGGCACCGGCGGTGAGCGCAAGGACGGCGGGAGGCATGCGGGACTCCAATGGATGGCACGAGCCACGCAGATAGCCGCGCTGCAGCAAAAGCATTAGGATGTCCGCAATCCAATCATTTGTGACGTGAATTCAACATGGCCCGTTTCGACACCAACCGCTCCGCCGAGATGGAGGTTTTCGTCCGCGTCGTCGACCTGGGCGGGTTCACCCAGGCCGCGCGAAAACTGCGCCTGACGCCGTCGGGCGTCAGCAAGCTGATCTCGCGGCTGGAGGTACGGCTCGGCTCGCGGCTGATCAACCGCACCACGCGCAAGCTCACGCTGACGGAGGAAGGCCAGGCCTTCTACCAGCGCGCCGTGCGCATTCTCGCCGAGATGGAGGAGGCCGAGCGCGAGGCAGCTTCAGGCGCGGCACCGCGCGGCCGCCTCACCGTCAACAGCAACATCCCCTTCGGCATGCTGCATGTGATGCCGCTGATCCCGCGCTTCCTGGAACAGCATCCCGACGTCACGCTCGATCTGGTGCTGACCGACACACTGATCGACCTGATGCAGGAGCGCGCTGACGTCGCGATCCGCGTCGGACCGTTGCGGGCCTCACGCCTCGTCGCGCGAAAACTCGGCACCAGCCGCATGGTTGTGGTCGGCGCGCCGAATTATCTCGCGCGCTTCGGTACGCCGAAGATTCCGGCGGATCTTGCCGATCACCGCGGCATCGGCTGGACCTTTCCGCGCTCGATCCGCGGCTGGCCCTTCAAGCGCGGCGACCGCACCGAGGAAGCCGTCCCGCCGCCGGCCGCCCGCGCCAGCGACGGCGAAGCCGCCCGCCGCCTCGCGCTCGGCGGCGTGGGCCTCGCCCGCCTCGCCCTCTTCCACATCGGCCCCGACATCGAATCAGGCCGCCTCGTCCCGGTCTTGCAGAACTACAATCCCGGCGACCGCGAAGACATCCACGCTGTCTATGTCGGCCACACCGCGCCGCTCCCGGCGCGCGTCCGCGCGTTCATCGATTTTCTGGCGGAGCACGTGCGGGTGAGCGACCCCGCGCTGAAGCGCGCGGGGGACGGGAAATGGAGGGTGATGGAAATCCAGCGGACGCGTCCTATTCCTTGAGCTAAGCCTCACGTCGGCGTCGCATCGGAGCTCGACCTGGGCCGGCTCATTGCTCCACTGTCCTTTCCGCATTGATGCGAGGGACTGGCTGGTATGTTCTGCATTCGCGCTCTCGTCGCAAGGATCCCGTGATGATAACTGTCCGGAACCGGCTGCAACGTGAAGCGGGCTCCAGTGTCCGCGGCATGTTTCCGAAATCCGCCGACGCGGCCTTTCGCTAGAACCTTTCGATTGAACCAGACTCCCCGAGGACCTCAGATGCATCCCACCGACTTGCCCGGCCAACCCGGCATCGTTCCTCCCGGAGCGATCGGCCACAATCGCGGCGTTGTCGGTCGCAACTTCGCGTTCATGCCGCCGGAAGGCGTGTTGAAGAGCCGGCTTCCGGCGTGGAAATCCACAACCGTGCGCTTTCTGGCGGCGCCTTCGCTCGGCGCCGGTTTTGCCCAATATATGCTGGAAATCGAGCCCGCGGGCGGTACGGCCCAGCCGATCTGTGTGGACCTGCAGCACTTCTTCTATGTTGTGGCAGGAGGCGTGGACGTGACCATCGGCTCCGACCCGCCAGTGGAGCTTGCTGTCGGCGCCTTTGTCTATGTACCGCCCGGCGTATCCTTCACGATGTCCTGTCATCCCACCGCGCCTGCCCGCATCATCGCCGTCAAGAAGCGCTATGAGAAGGCCGAGGACATCGCCACCCCGACGGCGATCATCGGTCAACAACAATCCATGCCGATGACGAACCATACCGGGCTGCAGGGCCGCGGGTTCAAGCACCTGCTGCCAATGGGCGACCTGCGGTTCGACTTTGAGATGAACCTGATGTTTTTCCAGCCCGGCGTCTGCTTCCCGGCTGTCGAAACGCACATCATGGAGCACGGATTGTTCATGCTGGAGGGGCAAGGCCTATATTATCTCGGCAATAGCTGGCACGAAATCTGGGTTGACGATTTCATCTGGATGGGATCGTTCTGTCCGCAGCAATTCTATCCCACCGGCCTGAACCACTCGGTTTATCTGCTGTACAAGAACGTCAACCGGGACGTCGTCCTCTGAGGATGGCCGATGAGCGCCGGCAAGACGAGTCGAAGCGAACGAGGTTCAGAGATCCTCAGCCTGATGCCTGAGACGTATCGCGCGTGCCAGCCGGTAGCGCGGCGGTGATGATGATCTCGATCAAATCACCATCGGGCATAACCGACTGCACGAACGAGCGCACCGGCCCATAACCCGCCGGCATCCAGCTCGCCCAGGCCTCGTCGAAGGCTGGCTTGTTGTCGTGGTCGGTCACCACGATCTCAGCCTTGACGATGCGCGTACGGTCCAGACCCGCATCCTTCAGATAAGTATCGATGACGCCCAAGGCGCCCAGCGTCTGTATGCGAATGTCCTGGGTGCGATCAGGTGAAACCGCCACCGCCCACAGCAACCCGCCGCCGCCCGGCATATGATATGTTGTTACCGCTGACTTGCTGGGCAGATTCCTGTTCGGGATGCGCGTGATGTCGTTTGCATTCATTCTGGGCTCTTGGGCTTGGAGGAGATTCTCGCGATGACGCCTGAGGCCTAACAGCTATCGCGCTCGAAATAGTTCGGAATCGTTGCTTGCCGCACAAAATCGTGGGATGGCGGAGGGTGTCAGTCAATCCCCGTTGAAAGATACAGCACTCTCGACATTCCGAGACTGGCTCCGTCTCCTTCAGCTTTGCGTGGCCGTTTCTTCGATCGACGGCTCCATCAAGGCATAGTGCGCGATGCCGGCGGCAATGAGCCTGCAGAAGTTTATGGTAACGCGACCGTAGAAGGCGCCCGCCCCGGGTTCCGAGGATGCGAACCGATAGGAGGCGCCGAGACCGCGAGCGATCTCCAACAATCCCATGATCTCATGGTGCACCAGCGCCGAATGAATGCCGACCAGCTGCAGCAGCAGGGCCTGAATGCCAGGGTTGCTCATGACGGTCTTGCTCCGACGGGCGGCAGCGGCAGGAATTGCGCGAGATAGGCGCTCCTCCATTGATACGGCGTGTCGCCCGCGAAGCGCTTGAACACCGTCGTGAAATGAGCCTGCGTCTGGAACCCGACGGTCAAGGCGATGTCGACGAGCGAGACGTCAGCTTGTTGCAGCAATTCCTGGGCCCGCTCGATCCGCCGCTTCAGCAAATACTCGTGCGGCCTGATGCCGACGGCCGCCCGGAACTGCGCCGCGAAGTGCATCCGGCTAAGGCCGGCAACGGCAGCCAGATGCTCCAAGGTCACCTTCGCGGCCAGATTGTCGTCGACATACTGCATGACGCGCTTGAGGCGCCATTTCTGCAACGACCGCACCGCCCGGCAAACCCGGCCTTCATGATCACCCTCGGCCGACTCGGGCTGGCCTTGTCCGGCCACCGTCCGCCGGCTTGCCTTGCGGGTCAGAATGGCCAGACGCAGCGCATCGACAAGGATGGCAGAATGGGGATGGTGCATGGCTTTGGTGGCCGCGAGCGCATCCGCGAGGCGCTGCATCACCGGATCCGTGAATCCTTCCGCGCCCGTCTCCCGATCGACCTCCGAGGAGGCGCACGCAAGCCGTTTCGCGGACACCCTGAAGCTCGGCTCGCGGTCGGCAGATCCCCGCACGTCCGGCGCAGGCGGCTCGATGGCCAGCGCAACATCCAGATGAACGAGGGAGAGCGTCATGGCCTCCTCGCCGGAGCGCCGTGAACGTCTCGATGACCGCAGCCGCCCACATTCGATTGACGAGACGTCGATTGCGGCGGCGACATGGTCCTTGGCATTTTGCGGGTGTGACATCTGCAGCGACATCGTCGAACTCCTTGTTCCATTTCGCATCGGCAATGTCTGACGACTTGTCCGAATGCGATGGGAGCAGAGTAGTTCGGCGATCCGCGCGCTCCATTCTACGCGCGGGTGCATGGATAAGGTCTCGGGTTAACTGCGTCATACCTAGGTATGATCGCGGTACAGCCACCGGGCGAGAGTGCGAGCGGAACACCTCGTCCGCAGCTACGGACGCACGAGGCCGGCGGCTCGGCGCGCCTGCGGTAAGTTGACGCGGCCGTGATCGGCGATATCACCGAGAAGCCTCGTTCCGCCGGACAATCTCCCGGTCGCGCCCGCGCCGGATTCAACTGTCCAGGAGGTCTTCCACGAGAGCACGAAAATCGGCCGGCTGGATATTGTGGACGCGATCAAATCGCGGCATCAACGTGGCTGCTATGAGAAGAAGCACAGCCTGCGACGATGACGAACCTTGATCGGCCCACGGGTTCATCCATGAGCCGCGCCGGCTTGCGGTTCTGGTCCGCGGCCCTCGCCTTCGCGGTCTTCATGGTTGACGTGCTGACGCCGCTCGAGGGCGCGGTCGCAGTCCTCTATGTCATCGCGATCCTCCTTGCGGCGAGGACGAATCGGCGCAACGACATCATCGTCGCAGCGACCGGCTGTGTCGTCCTGACCATAACCGCCTATCTGCTGTCGCACGATCTGCATGAAATCGCCTCGCCCGCCCTTCGCGCGCTGGTGAGCCTCGCGGCGATCGGGATCACCACCCTGCTGGTGCTGCAGAATCACGCGGCGACGACGCACCTCGCGGCGCAAGCGCGGCTGCTCAATCTCTCGCATGACATGATCTTCGTCAGGGATCGCAGCGGCGTGATCACGTTCTGGAACAAGACCGCGGAACAGACTTACGGCTGGTCGCCCGACGAGGCGCTCGGGCAGCTCGCCGACAAGCTTCTGCGGACCAGCTATTCCGACCGGCGGGAAGCCATCGAGGCCAGCCTGCTCGATACCGGGCGATGGGAAGGCAGGGTTGAGCAACGGACGAAGGCCGGCGCCGCGCTCACCGTCGACGCCCGATGGGCCCTTCAGCACGACCATCTCGGCAAACCCGTCGGGGTGCTCGAAACGCACACCGACGTTACGGACCGCGTGGCGGCGCACAGCGCGCTGGTGCAGAGCGAGCAACGATACCGCCGGATGTTCGACGCAAGCCGGATCGGCGTCGTCGAGGAGGACTGGAGCGGACTGCGGACCGCGCTGGATTCGCTGCAGACCGGAGGGGCGGACCTGCGCGACTATCTGGCACGCAACCCCGATTTCGTCAGGCATGCCCGCCGCCTCGCCAGAATCACCGACGTCAATCCGGCCCTGCAGAAGATGGCGGGGGCAAGCGGCTCTGCGGCCTTCATCGAGAACGCCGACAAGCTGCTGGGCGAGAATGATCGCAGTTTCCTCGACGCGCTGGTCGCATTCGCGAATGGAGAGCCGTTTCACGAAGGGGAGACCCAGCTCGTGAGCTTCGACGGGCGTAAGGTCCCCGTGCTGTTCACGATCACCTTTCCGCCCGAACCCGACGGAGATCAAAACGTGCTCGTCTTCGTCGTCGACATCACCGAGCGCAAGCAGGCTCAGGATGCACTGCTCGCGGCGCAAGCCGAGCTCGCCCATGCTGCGCGCGTTGCCACCCTCGGCGAGCTCAGCGCGTCCATAGCGCACGAGGTGAACCAGCCACTGGCGGCAATCGTCACCAGCGGCGAAGCCGGCTTGCGATGGCTGCGGCGCGACGTACCCGATCTCAAGGAGGTCGCCACCACGATCGGCCATGTTGTTGCTCAGGGCCGCCGCGCCAGCGAGATCGTGACCCGGATCCGGACCTTCCTGAAGAAGGCTGCACCCCAGCAGGATCTGCTGCAAATCGGCGAGGTCATCGAGGAGGCGACTGCGCTGGTCGCGCGCGAGCTCGCCAAGGACGACGTCGCCCTCATCGTCGAGCCGCAGCACGGCCTGCCGCCGGTTCGCGGCGACCGGATTCAGCTGCAGCAGGTCCTGGTCAATCTTCTGATCAATGCCAGCCAGGCGATGTCAGGCCGGCCCGGTTCCCGCGTCATCACGCTGCGTGCAGGCACCGTGGACAGCGAGACCCTCGCCATCACGGTGCAGGACAGCGGCCCGGGCATCCCGCCTGATGACATGGCACGCCTGTTCGATCCGTTCTTCACGACGAAGGACGGCGGGATGGGCATGGGGCTTGCGATCTGCCGAACGACGGTGGAAGCTCACGGCGGCCGATTGTCGGTGGTGAGCACCCCGGGCTCGGGAGCGACATTCCACCTGACATTGCCATATAGCCAAGAACACGCCCCGCCATGACACGACCAAACCAGGCTCAGCCGCCGACGCAACCCTCAAGCGCGACTGTCATCATCGTCGATGACGATGCGGGCATCCGCGCCTCGCTCGACAGCCTGTTCCGATCCGTCGGCCTCGAGACGCGCCTGTTCGGCTCGCCGGCGGAACTGCTCGGCGGCTCGCTGCCCGGCGGCCCAGGCTGCATCGTGCTGGACGTCCGCCTTCCCGGCGTGAGCGGGCTCGATCTGCAGAGCCAGCTCGTCCGGCAGGGCATCAGCTATCCGATCATCTTCATGACAGGCCATGGGGACATTCCGATGTCGGTGCGTGCCATGAAGGCCGGTGCCGTCGATTTCCTCTCCAAGCCGTTTCGCGACCAGGACATGCTCGATGCCGTGACGGCGGCGCTCGAACGTGATGCGCAGCACCGTGCCGAAGCCGCGACCAAGGAAGACATCCGCGCCCAGTACGGGACCCTGACGGCGCGCGAGCGCGAGGTGATGGGCCATGTCACCGCCGGCCTGATGAACAAGCAGGTCGCCGCCCTGATCGGCCTCAGCGAGATCACGGTCAAGATCCACCGCGGGAACGTCATGCGCAAGATGGGGGTTCGGTCGCTGGCCGACCTCGTCCGCAAGGCCGAGGCGCTGGGGGTATCCCAAACCCGCGGGACTACGGATCACACCTGAGTATAATTCCTGCGGGACTGCCCCGGGTGCATAAGGCGCCATCGGCCGCGCAAAGGGAGATGCCTCCTTGCGGAACACCGCGGTCAGGATTGTGTGCCAATGGCCAAAACCCCGGTGATTGCGATCGTAGACGACGACGAAGGCGTTCGCACGTCGCTGGCGAGCCTGGTGCGCTCGATCGGCTACGAGGCCCAGGCCTACGAATCCGGCATGGATTTCCTGCGGCAGACACCGGGAGACGATCCGGCATGCATGATCGCCGACGTCCAGATGCCTGTCATCACCGGCGATGAGCTGCAGGCACAGTTGATCGCGTCCGGCCGACGCTTCCCGATCATCTTCATGACGGCATTTCCAAGCGAATCCGTGCGCCGGCGCGTGATGGCGGCTGGCGCGCATTGCTATCTCGGCAAGCCCTCCAGCGGTGACGAGATCATCCGCTACCTCGAAGAGGCGCTGGCAGGCCACGCGCCGTAGTCCGCAAGACGGCCCCTGCCCCCAACCGGACGTGCATTCCGGCAAGCGGGTTGGTGGACCGGAAATACCGGCAAGCCCCGCAAACCTCATATTCGGCGCTGATTTTACGAGATCGGCAGGCCCGCACGCTCTGCCGGAAACGGATGGGGCACGATGCCAGTGAACACCACAAGTGCCGCCGCGCCGCGCCCGCTGGTCTTTGCCGGCTTTCCGGCAAGTTCCTGGGCGTTCGCGCTGCGGGTCTGGCTGGCGATGCTGCTCGCGTTGTATGTGGGCTTCTGGCTCGAGCTCGAATCCCCGTCGTCGGCCGCCCTCACCGTGGCCGTCCTGGCGCTGCCGACACGCGGTCAGGGTATGGAAAAAGCCGGCTACCGGCTGCTCGCAACCGTCATCGGCGTCATCGCCTCGATCGCGATCGCCGGCCTATTTTCCCAGACCGGCGGCCTCCTGCTGGTGGTGTTGGGCATCTGGGTCGGGCTTTGCACCTATGTGGCCGGCCTGCTGGATGGCAATCGCGCCTATGCGGCGGCACTCTGCTGCATCACCGTCGCCCTGATCGCCGTCGAGCAGATCGACACGCCGCTACAGGTGTTCCCGACCGGCGTCGCGCGTGGCGCAGCCATCGGCATCGGCGTCCTTGCGGTGGCGCTTGTGAACGAGGTTCTGGCCGCGCCGAGCTATCATCCGGTTCTGGCAAGCCGCATCGAAGTGCTGCACCGCCGGGTCACGGATCTCGCGCGAGATGCCGAGCGCGGCGAGACTCCATCCGCGGCCGTTGGGGCTGGACTGCTGCATGACATCGCGGCGGTACGTCCGGAGATCGCCAGCCTGACGACGGAATCGAGCATCGGCACGGCAAGGACCGCGGCCGCGCGTTCCGCGCTGGTCGATCTCGTCAGCGCGCTCTCGCTCGGTCGCATGCTCGCAGCGCTCCCTGCCGCGTCGGCGCTGGCCCCAGAGGCAGCCGGGCTGGTCGCGATATCCCGATCCTGGCTCCGGGCCGAAATCGGCCGAAACAACGCGCAGGTCCGCGGCAGCCTCGATGCGCTGCGCGAAGGGACAAGCCCGTATCGTGCATGGCGCGCACCGCTCTATCGCTCGCGCCGCATCGCGGCCGAGACTGGCGCACGGGCTGCGATCTCGTTCACGCTGATTGCAATTGTCTTCGTCCTGACGGGCTGGCCGACCACCGAGCTCTGCCTCTCGCTCGTTGCGGTGATCATCGGCCTCGGCTCGACGTCACCCTCGCCGCGCAACTTCACGATGGTGGCGGTGATGGCGACGCCGATCGCCTGCGTGCTGGCCGGCATCCTGAAATATCTCGTCTTCAACGGTGTGTCCGAGTTTCAGCTGCTCGCGATCGGTCTTGCGCCTGTCGTCATCGGCCTCGCACTGCTGATCACGCTGCCGAGCCCCATGCTGTCATCGATCGGCCGCCTCGTGCTGGTGTTCACCCTCGTCGTGCTCGCGCCGACCAATCCGCAGAGCTACGACCCCGAGGTGTTTCTCGTGACGAGCCTGTTTGTCTGCCTGTCGTCCGTGCTCGTCTTCGCGGCGCAGCAGCTGCTGCCTCCCTTGTCGGGCGACCGGCGAGTTCGGCTGCTACTGGGAGAGGCCCGGCGCGAACTGAGCCGCGCCGACGGGGGACGAGCCCGCCACCTCGCGCCGGAGGAAGCCGCCTTTCGCGACGCGGCGCGGATCGAGCAGATTTTGACCGCAAACGGCCCCTCCGCGATCGACGATCGGATGGCCGGCACGGCGATGCGCTGTTTCGACCAGGCCGCAGCCCTGCGGCGTTGCCGCGCCGAACTGGACCGGGTCGGACAGGGGCCGCTGGCCGTAGCGGCGCAGGCCGCGCGAGAGGCCCTCACCCGTCGGAACAGCGGCGTGATCCTCGCTGCAGCCGAGGCGCTGCACCAGTCGGCAGCACGAAGCGACCTGTCGGCCAGCGCGGCCATTGCCGCGCTGATTGCGGCAAGCGTGGCCTTCGCGCCGTCACAATCTCCGGCCGACTCCAGCCAAGGGAGACGGTCATGACGAACACCTATCGGGAACTGGTCATCGGCGGCGTGCTCATTGCCCCCATCGTTTCCTATGCGGCAACCGCGCTGCTCGCGTTCCTGTTACTGCGCCCGCTGCTGCGCTTCATCGGATTCGCGAGAGTCTTCAGCAACCCGTCGCTGGCCGAGCTTTGCCTCTACGTGGCGATGTTCGGCATGCTCGCACTGTTCTTCTAGGGAGAAGAGTCATGGAAGCTACCCTGCCCCGCGACGCCGCCCCGCTTCGCAGCGAACCATCAGCCGAAGCACCGGGCGATGCCTCAAGTACCGCGGAGGGCTCCGCCGCACCGGAGACCGTGGCACGCGACACCAGCGATCGCACGGCGGACACCGTCAGACCTCCGACACAGGCAACGCCCTCCGCGAGGCCGCTGCGCAAGGCTGTCGGCCGATTCATGCTCGGCGCAGGCAAGCATCTCGCGACCCTCGGCATCGCATTGGTCGCCGTCTTGATATCGGTTGCGACCTGGCAGCACTACGTCACTGCTCCCTGGACGCGGAACGGCAGCGTGCGTGTCCAGGTCGCCAATGTCGCGCCGCAGGTTGCAGGCAAGATCGTGGCGCTGCGGGTTGGCGACAACCAGTTCGTCCACAAGGGCGACGTCCTTTACGTCATCGACCCCTTCGACTTCGAAGTGGCCGTCCGAATCGGCAAGGCGCTGGTCGACCAGCGGGCCGCGGATCTGGAGGTGAAGCAGGCCGAGTTCGACCGGCGTCGACATCTGTCCAACCTCGCAACGACGCCCGAAGAGCAGCAGATCTATGCAGGCAACGCAGCGCAGGCGAAGGCCGCCTACGAGGCGGCGGCACACCAGCTCGCACAGGCGGAGCTGAATTTGAAACGGACCAGCGTGACCAGTCCCGTCGACGGTTACGTCACCAATCTCCTGCTGCGCGCGGGCGACTATGCCGTCACCGGCGTCAGCAACATCTCGGTGATCGATTCCAACAGTTTCTGGATCGACGGCTATTTCGAGGAAACCAAGATGGCTCGCGTCTGCGTCGGGGATCGCGCGGAAGCGCAATTGATTGGTTACGCCAAGCCGATCCTGGGGCATGTGAAGACCGTGACGCGAGGCGTCAGCGTGTCGAACGCCGCTGCGGGCACGCAGGGCCTGCCCAGTGTCGACCCGATCTACACCTGGGTGCGGCTTGCCCAGCGCGTACCGGTTCGCGTCGCCATCGACACGGTGCCGCCGGATGTGCCACTGGTCTCGGGCATGACGGCGACGGTGACAATCCGACAGCCCTCCGCGGGCGATCACCAGACCCGGTTCGACCGGTTCCGCGCGAGCTTCGTGGATCCCGTCACTGATCTGTTCGGCGCAGGACAACCGCCGCGTGCGAACTGCCTGCAGGCCACATCCCAGCAACGCCCCGAGGTGGAAGCGATCCCGTATTCGCGCGAACCCCCGGTTCCCTCGGCACAGTCGATCGCGCCCGGCCTTACACCCGGCATCGACGCCTCGCCACGTCTGCCCTGAACACGTCTGCTCTGAATTAGACGAACACGCCCGACCGGACGAGACGGCACCGCGTCAAACCTCTGGTCCGGCCGGTGCTGCGCTCTAACATCAGACCTCACTGCACATGTGCTTGATCCCTTTGGTTCAATTGAACTCTTTGCGACATGCGGTCGCACCTCTCGCATTTGCAAAATCTAATACCGCTTAAGCATCCTTAACGAGCCTTTCGACGAGGCCGCACCTATCGTTCGAGCATGGACCAGTTGCATTCGGCAGCCGTCACGACGGCGGCAGAATCCAGGACACGGGGACGAACGATGCTCACCGATATCCAAGCGGCCGGCGCCCGGTCGACGTATCAACCCAGCCGCCACAAACCGGCCTCCCCGCAGGAGACTCGCGCATTTCCCCTCGAACGGAGGTGGCGCCAGCCCGCGGCCACGCCTGACGACATCACGATCTCGCGCTGGACCTGCACGCAAACGGGCATAAGGCACGAAGAGGCGACGACCCCTGCCGACCGATACTTCTTCGCCATCGCCTTGAAGACGTCCCGCGCCAAACTGACCAGAGGCCGTCACACCATCTTCGACGGCATCATGCCGGCAGGCACGCTGTATATCGGCGCACCGTTGCAGCAGCTCAGTGCGCAGTTCTCCGCGCCGTGCGACTTCCTGCACTTCCACGTCTCGGCCAGCACATATTTTCCGTTCCTAAGGCCTGGAGCAGGAACAGCTTCGGCCGAAGGCCTCAACGACCTCGTGCTGCTCCGCGACCCCTTTGCCGAACAGCTGGCGAAGGCGCTGACCGAACGCGGCCATTCGGCTGACCGGGAATTCGCGCGCTGCATCGGTCAGACGCTGGCAATGCACCTCGCCCGGCGCGAGCTGCCACACTCGAAAGTCAATGCCTTGCCGAAATGGCGACTGCGGCGCGTGGAGGAATACGTCGGGACGCACTTCGACCACTGCATCAGCTTGTCCGAGCTTGCCAAGGTGGCGGGACTGTCCCGGATGCACTTCGCGGCCCAGTTTCGCGCCGCGACGGGATACCGGCCGCGCGAGTACCTGCTGCATCAGCGCATCGAGCGTGCGAAATCGCTGCTGTCGAATTCCGAGACGGCCCTGGCCGAGGTGGCGCTGACCGTCGGCTTCTGCACCCAAGCGCATTTCTCGACCGTCTTCAAACGGATCACGGGTGACACGCCCGCGCGCTGGCGTTGCGCCAGCCGGAACGCATCGGCTTCGTCCAGGCTCTCCGGCGGCGATCCGGCTTCGACATACAAGGCCGTGTCTCACGTGCTGCCCGCGGACTTCTCGTGAATCATGCGAAATGAGAAACACAAGGGGTTCGTGAAATACTTTGGCCGCGGGATCGGCGATGCTGTGCGTGTTAGGTGACTGAGACCCCAAGTCACCGCTCGAGCCTCCCTCCTCCCTGGGCATACGAGCGTTTTAGGGCCGTCCTCCCCCAAAGGACGGCCCCTTTTTTTGACCGGGCAGCGCGATCGACGGCATCGTCTCTTCGGAATTTGGCGAGGCTAGTCGTTCAGGTGACGCGCAGCCCAGGCGCGGACGCCCTGAAGACTCCTGAAATCATCCAGCGAGCGAGCCGGAAGTCCGGCCCCGATTTCCGCAACCATGCTGCTGAGCGCATGTCGCGGCCCGAGCTCGAGAAACCCCGTCGCGCCCGCTTCGACACAGGCCTGCAGGCAATCCGCCCATTGCACGGTTTGCGAGATCTGCGCGGCAAGTTTGTCGCGACCGCTCTCGAGCGAGACGACCGGAGCGGCATCGATTCCGCTCAGAATGCGCGCACCGGTCCTCGGGGGAAATACCGCCGGTGCCAGGCGCAAGGTCTCACGAAATGCGGCAGACGCCGCGGCGAGCCGCTTGGTGTGGGAGGCAACCTCGACCGGCAACGCGACGATCCTTGCGCCGTGCATCGCCCGCGCGTCGTCGGCAATCCCGCCCAGCGCCTCGCGGCCGCCGCCGATGACAAAGGCATCGCCCGGATTGACGATGGCGATCGCTGCGCCGTGACGTTCGCAAAGGCGACCGACCTCCTCGCGCGAAAGACCGCGGACGAAGATCAGCCCGTCACCGGCGCGCGTGGCCGCATCCATGGCCTCTGCGCGGCGTGCCACGAGATCGAGCGTGGCGGTCGCATCGAGCACACCGCCGACACCCCAGGCCGCGACCTCGCCGACACTGTAGCCGGCAATGATGACGCCGCGTGGAATGACATCTGCGAGCGCGCGCGCCGCGGCGAGCGGCTGCAAGGTGCAGAGAATCTGGCCCGTACGGTTGCGGTGCAGGGCCTCATCGGGTTCGCCGCGGACGAAATCGCGCGGATCGCTGCCACCGAGCAATGTCGCCGCGTGCGCAAACAGGTCCGCGGCCTCAGGCGCGCCGCCCGTGAGGGCGAACATGTCCCGATGCTGTCCGCCTTGTCCCGAGCAGAGGATCGCAAGCGTCACGGTCGCGACCTAACCGGGAAAGAGCATGGCGATCGCAATCGCCAGGGTCACGACGCTGAATCCGGTGCTGGCGATGACCATGGATCCCGCCGTCGCGGAATCCAGCCGGTAGTTGACGGCAAACAGGATGCCGAAAAAGCCCGAGGGCACCGCGGCAAGCAGAATGGCAGTCTTCGCGGGATCAGGCGCAATCGGAATGAAGTGAATGACCGCAATGGCCAGCAGCGGCCGAACGACATCCGAGGCCGCCGTTGCGGCCACGATCCGCCAATCCAGCCGGAACGATTGTGCCGACAGAATCGCCCCCGTGAGAAACAGGGCGACACCCGCGGCGGCGCTCCCGATCAACGCCAGGCATGCATGGGCGAGTGCATCGAGGCTCACGTCCGACAGCGAAAGCAGGATGCCTGCCGCAGGCGCCAGTACGACCGGCTTGGTGATCGCGCGCCTGACTGCCGTCAGAATCTGCCGCATCGACAATTCGGCGCCCTGCGCCCTGCTCGCACCCATTTCCACCATGATCAGGGTCAGCGGGCTGATCAGAATCGAGCCCGTTGCCAACGCGACCGCAACCGGGACGGTGCCGGCGGGGCCCAACACGGACGACAGGATCGGAAGTCCGACGCCGGCAAGGTTCGGAAAGCCGATCGTCAAGGCCTGCAGCGACGCATCGGACCGGGACGCCTTCGAGAACCTGCGCGCGGCGCAATACCAGGCGACATAGAGCAACAGCATCGTCACGCCGAGCACCATGGAGAGCGGAACCTGTTCGATCATATCGCGGCGCGAGGCCGAAGCGGTCGCGGCGAACAGGGACGCCGGCAGCGCAAAATCCATCACCAGCGCGTTGAGGGCGTCGACGTGAAGATTGTCGACGATATGAAATTTTCCGGCGGCGTATCCCAGCAACAGGACGAAGAAGACCGGCACCAGCGCCATCAGGATCGCGTTGGACATCATGGAATCGGCCTTTCATGGACATCGACGAAGAGCGTCATAGCGAGCAGGTCGGCCGATCCACCCGGGCTGAGACGGCGGGCGACGAAACTTTCGTGGATCGATTGTGCCCGCGCACGCCAGCCGGACGCGCAGACGCCGCCGGCATCGACGAAGCGACGCGCCGCGTCATGCGCAAACCGAAGGCCGTCGAGCCCGCCGCGATGCAGGAGGTTGGTGTCTTCGACGGAAGCGATCAGAGCAAAGCACGCCTCGACCCGGGCGGCTTCCGTATCCTCCACAACGACAGTTGCTCTCCGCAAGGCCGGCAAGCCGATTCCGTAGATGCTGGGAAATCCCCTCGCGGCCTCGATACGCGCACCGCCCGCGCGAAAGCGGCGGCGGGCCACGCTGCCATGGCTGTGCAGCAGCACCGGTCCATCGAGGATGCTGTCGCCCCACAGGCGCGCCACGACGTCGCCAAGCGGAAGCTCGGGATCGACCAACCCGCCGGCTCTCGCGCCGGCGGCCGCGCACAGCAGGCCGAGCCCGAAGATCGCGCCACGGTGCGTGTTGACCCCCGACGTCGCCGCGAACATGGCGCGCTCCGCCTCGAGGCCAATGATCCGCAGCCGCCCCATGCCGCAGCCAAACGCACCCGCATCGGCCAGGCGCTGCAGATAGGGCCTGATGGCCGCGGCGCTGCGACGAAACGTGCCCGCATCCATGTCATCGTGACTGCCATTGTCGACATGGCTCACCAGCCCCGGTTTCGGCCAGGTTTCGAGCTCCTTGACGAGGCAATCGGCGGCGACAGCCCCGATGGCAGAGACATCGGGCATCATCCGCGCGCGGCGCAGAAGCGGCCGTTCCATGCCTCTTGCGGCCATGGTGATCATGATCCCGTCGCTCCCGAAATGAATTGATGCCTGTCGAGCAGGACCACGCGCTCAATGCTCTTGACCAGAAGCTCGCTCGCGCCGCCGTGGACTTCACGCCAGTTCACCGCCGCGCCGTCGGCGCTCATCAGCTCGCCATCAAGCCGCATCGGCGCGCTGGTCTCGATCGCGGCGACATCGGCGACGAAGCGATCGATGTCGGTTTCGCTTCGAAACTCGAACAGGACATCGAGATCGGAACGGCCGGTCACGTAGTCGAGCCCGGTCAACGACTGCCAGGCCAGGCTGCCGTAGACGCGCGCGTCCACCGAATGGCGAAGCGCCAGCCCGTCGAGCCGGTCGAGCGTCGGCCACCAGTTGCGCGGCGCGTAAGCCCGCGCCTGTTGCAGCGACGGCGGCCGCGCGACCGAGGCGACGTGGTCGATTTCGACCAGGAGGGCAACCCGTTTCTTGCCGGCAGAAGGCGGCAGGGGCAGGCCCAGCGCGACGCCGGTTGCCTCGTGTGGCAAGGCGCGCCGCCTGATCGTCGGCCACCGCATTTTGGGCCAGCGCGCGAGAAGGGAATCGGCGGCGAGATCGTCGCGCGCGTCCAACATCGCGCGCCACCCCGCGGGGCTGACGAAGACGAGGTCGTGACGACCGGGTGGTCGATCACCGTGCTTGCAGGGCGAGGTCACGAACGCGCTCCGCGATCTCGGCGGCCTTCAGCCGGCCGCCACGCTGCTTGCCGAGCGCATCCCGCCGGTCCTGCGCGGCCGGCATGTCGGCGAGCAACGCCTCCAGCTGGTCGGCGAGCGATGCGGCATTGCTCCATGTCATGTGAACGGCACCCATTTGCGCGAGATTGGACAGGCCCGGCGCGAACACCGGCGTCGACTTCGCCTTTTCCTGTAGCGCCTCCATCGACAGCTTGGTCACCTTCGCCATCGAAGGCAGATCCATCACTGCGGGATCGGCTCCGGGCAGTCCGACCAGCACACGCGTTGCAAGGCCTGTCGCAAGCAGCGCGCCCGCAGCCGAGTGGCCGTACAGGACGCCGATGGTCGGGCGGCCATTCATGTCCGCGTGGATCAGCACCTTCGCCAGATGTGCGAGGAACTCGTTCAGCCCGAGCAGTTCGTCACGCTTGCTCATGCGCTGGCTGTCGCTATCGACGAGCACCAGGATCGGCCCGGAGTCACGACCGATCGACTTCAGGACATGTGCGGAAAGCCTGATGGCCTCGTCGACGCCCAGCGCGGTTCGATTCGCAATGCCGATCACCAGCATCGTGCCACCGGATCGCAGCGTCGCCGAGCCGTGAAGGACGCCGTTGTCGTTGCTTACCTCATGGCCGTCAGGAAAGAGCGAGGCGATGATGTCATCGAGCGTCACGGCTGGTCCTCCCGATCCTGTTGGCGAGCGCAATGAACTGATCTGCCGGCAGCTCCGGAACCGTCTCAGCGTGCTCGATGCCTTCCGCGGTCCAGATGTCGACGGCATCCGCGCAGGCGCCGAAGCGGCGCAACCGTCCGGCGAGCCGTTCCTGCTCGGCCTTCAGCCTGTCGAGACCGAAAGGTCCGACCAGGCCGATCAGCTCCAGCGCGGCCTCGCGAAAATCCTGCACATTGTCGTCGGCAAAGACATCGGCGGCGCCGAGCAGGCGGCGGTGCTTGCCGCCCATCGTCCGCCAGACCAGGGCACGATCGCGCGAGTCGAACTCCTCGACGCCGCGATTGGTCTCGATGACTTCGGGACCTGACACAGCGATGCGCCCCGGCTCCGAGACGGCGAGCGCGGAGCAACAGCCCGCGATCAGGCCGCCGCCGCCGTAGCATCCGGACCTCCCACCGATCAGGCCGATGACCTTCACGCCGGCGGCGCGCGCTTCCATCACGGCGCGCATGATCTCGGCGATGGCAAGCTCGCCGGCATTGGCTTCCTGCAACCGGACGCCGCCGGTATCGAACAGGATCAAGACGGGGATCGAGCCGATCTCGCGCGCGGCGCGGAGCAGCCCGGTCAGCTTGGCGCCGTGCACTTCGCCGAAGGCGCCGCCCATGAAGCGGCCCTCCTGCGCGGCAACGAACACCGGCGAGCCGTCGAGGCGACCGTGACCGACGACGATGCCGTCGTCGAACTGCTCGGGAAGATCGAATATCTTCAGATGCGGGCTGACCTCGCGCTGCTCCGGCCCGATGAACTCGACGAAGCTGCCGGCATCGAGCAGCAGTTCCAGCCGCACGCGGGCCGACGCCTCGTAGAAGCTGGTGCTGTGCGCCCGTTCGGCGGGGGTGATGTGCTTGATCGGCGCGGTCATTGGCCGTTCTCCGCGATCGATCGCACCGCCTGCGCCAGCCGGAGCGAGACCGTATCGGGACGCGCGCCGCCGTCATTGATCGAGAACTTCAGCCCGCCGGGCGAATAGCGCTCGACGAAATCGCCGATCACGGCTCTCCAGACCTCGCCGAAGCCGACGGCGGCGGTCTTGATGTCGATGGCACATTCCGCATCCGGCAGCACGCGCTCCACCAGCACTTCGAGATTGCCCGAGGCAACTATGCCGACAATCGCGCTCCGCCTGGCGCCGTCGGCGCGGGCGCGAACCGGATGTCGAAAGCTGAGATCTTCCATGGCGCGTTCCTCACCAGTTCCTGAATTTCGAAGGGGGTGCGTACAAGCCACCCGACCAGCGCACGAGATCCTTGATCGAGCGCGCCGCCAGCAGGCTGCGATCCGCATCGAGCGGATTGATGCCGAGATCTTCCGGCCGGCGGATCACGCCGCGCTCGCGCAGGCGCGCGACCATGCCGTGGTCCCGCCGACGGCCGACATCGGTGTAGCCGGCAACGCCACGGATGGCCTGCTCGCGCTCCTGCGCGGTGCGGCACAGCAAGAGATTCGCCACGCCCTCCTCGGTGACGATGTGCGTGACGTCGTCGCCATAGATCATGACCGGCGCCAGTTCGAGCTTCAGCTTCTCCGCGAGCTCGATGGCATCGAGCTTCTCGACGAAGAGCGGCACGTTCTTGTCCCCGAACGTCTCGCCGATCTGCACGACCAGCTTGCGGCCGCGGCGCATCAGTGCCGAGCCGTCCGGATCGGCCTCCGCTCCGGCCTTCAGCCAGGGCTCGCTCGGATGCCGCCGCCCGCGGGCATCCGCCCCCATGTTCGGAGCGCCGCCAAAGCCTGCGATGCGCGAGGTGGTGACAGTCGACGAATTTCCCTGCAGATCGATCTGCAGCGTGGAGCCAATGAACATGTCGCAGGCATAGAGCCCGGCGGCCTGACAGAAGGCGCGGTTGGAACGCAACGAGCCGTCGGGACCGGTGAAGTAGACGTCGGATCTGGCGCGGATGTAGTCATCCATGCCGACCTCCGATCCGAACGAGTGGATCTGCCGCACCCAGCCGGATTCGATCGCGGGAATGAGTGCGGGATGCGGATTCAGCGCGAAGTGGGTTGCGATCCTGCCCTTCAGCCCCAGCCTCTCGCCGAATGTCGGGAGCAGGAGTTCGATCGCGGCCGTGCTGAAGCCGATGCCGTGATTGAGCCGCTGCACGCCATACGGTGCATAAACCCCCTTGATCGCCAGCATCGCGGTCAGGATCTGGCCTTCGGTGATCGCGGCCGGATCGCGCGTGAACAATGGTTCGACGAAGAACGGCTTGTTAGCCTTGACGATGAAATGGACACGGTCCGCCGGGATATCGACCCGCGGAACCGTCTCCACGATCTCGTTGACCTGGGCGATCACGACGCCGTCCTTGAACGTCGTCGCCTCGACCACGGTCGGCGTGTCCTCGGTGTTCGGGCCGGTGTAGAGATTTCCCTCGCGATCGGCGCTGACGGCGGCGATCAGCGCGACGTGCGGCGTGAGGTCGATGAAGTAGCGGGCGAACAGTTCGAGATAGGTATGAACCGCACCCAGCTCGATCTTGCCGCCGAACAGCATGCGCGCAATCCGCGCCGATTGCGGCCCGGAATAGGCATAGTCGAGCCGCTTCGCGACGCCGCGGTCGAACAGGTCCAGATGTTCGGGCAGAACGACGCCCGACTGCACCATGTGCAGATCGTTGACCCTGGAGGGATCGACCGCCAGCAGCGCGCGGCTCAAGAGATCCGCCTGCTTCTGGTTGTCGCCCTCCAGGCAAACCCGGTCGCCCGGCCGGATCACGGCCTCCAGCAGGCGCGTGACGTCGTGTGCTTCGACGACCTTGCCGCGGGCAAGGACTGCGCCCGCCGCAATGCAGGCATCACGCGCGACACGGTTGTCCTGCCAGCTCGTCATGACTTCTGCCCCTTTGCGGCGTTGGCCCCGCTCCAGAGCGATCCCGGATTGGCACGGTCGGGATGGAGCTCGAGCATCGCCTCGTAGAGCTCGCGCGGCGATGTCGTCGCCTTATCGAGGCGGTTGAAATCGAGCAGGTATTGCCGGGTCGCCGCGATGTTGCGCGGGTCGTCGTCGTTATCCGGCTTTTTGTGTCCGGCGACGACGAAGCGCGGCTTCAGCGCCGCAAGCCGGTCGAGCGCGGCGATCCATTCCAGCCGGCTCTGCGTGTCGGTTTCGGCCAGATAGGGATGAATGCCGTTGTACACGGTGTCGCCGGCGACGATCAGATCGAGAGACGGGACATGAAGGGCGGTTGAGCGCGCCGTATCGGTTCGTCCCATGTCGATGACGACGAGCTTGTGTCCCTCGAGCGTGAGCTCGCCTTCGAGGGGCGCAGCCGCGACCAGGCGCTCTGCGATCTCGCCCGGAAAGCGCTTGCGCCAGAAACCGTCGAGCGAGGCCGGCGAGAGCTGCGCCTTCATCTCGTCGACGACCTCGGGAACGGCAACGGCTTTTGCCTGCGGAAAGCGGTCGAGCAGCGGTGCCAGCCCGAAGAAATGATCCCCGTGCCCGTGTGTGACATAGATCGTCGTCAGATTTCGCTCGCAAGACGCGACCCAGTCCAGCAGCGTTTTCGACTGCCCGGCGGTGAGGAACGTGTCGACGAGGACCGCGTCCCGCTCGCCGTAGATCAACGTCGACGAATTCGCGACCCACATCAGGTCCGGATTGCCGGACGGCAAGTCGCGGCTCAGTCCGGCCCGCTTCACCGTCGTCACCTTCCAGTTCAGGGCGGCGCCGGTCGTCTCGATCACATTCATGGGAATTCTCCTGATGGCACAGTCGGGCCGGCGGGAGTGCTGTCGCTCCCGCCGTCCTTCCTTCTGCCGGTCGTGCGTCAGGACCGGCGAAGCGTGATCAGCGCGTAACCGGCTGCTGGATGCTGCGCGCGGCGCGGGTGATGACCGCAGCCACTTCCTTCGGATGCGACTCGTAGACCGAGTGGCTGGCGCCCGGGATCACGGTGGTCTGGCTCTTGGCGCGCTCGTAGTACCAGCGCTCCAGATCCGGATTGATGATCTGGTCATTGCCGGCGACGATGCCCCAGCTCGGCTTGGTCTTCCACGCCGCCGCCGTCAGCGGCGTGCTGAACACCTGGGCCGCAGCCGGGACCTGGGAGCGCGCGACGAACTCGGCCCGCTCGCGCGGCAGATCGGGTGCGAACAGTTTCGGGAATTGCACGGGATCGAGATAGGTGAATTTGTCGGGCGTGACCTTGATGACGCCTTCGGTCTTGCCGAGCACGCTCGGCGTCTTCTTGCCCAACGCCGATTCGTCCTCTCCGACGTCGGGCGCGTGTGCGGCGACGTAGACGAGACCGACGACGCTCGGATGAACGCCGGCCTCGGTGATGATCGAGCCGCCGTAGCTATGGCCGACGAGAAGCGTCGGGCCATCCTGCAGATCGAGAATGCGCTTGGCCGCCGTGACGTCGTCGGCGAACGAGGTCTCAGGCTCCTGCACCATGGTGACGCGGAAACCTTCCTTGGTCAGGATCTCGTAGACCGGTTTCCAGCCGGACCCATCCACCCAGGCGCCGTGCACCAGGACGATGTTCTTCAGGGGCTCCGCGTTCGCAGGGGCGACGGTCGAGAGCAAGGAGAGAGCGGCGGCAAAGGCGAGACCAGCGTTGAGGTGTTTCATGACGGGATCACTCCGGGTTGGAATGACGCAACACTAGTTTCGATGCTTGCCCGCGTATTTCGGCAAGCAACGGCCCTTGCCACTTCGCACGCCGGGACACGCGAGCTGCGACGATCGCTGCTCGAACATCCTCCGGACGCGGCCCGGTTGAGAGACGCACTTCTAACGGAGGGCCCACGTCATGCACACTGACATTCATGACAATGATCTCTCGCAAGCGTGAACGGCCGGCGTTCATACGCGAAAGACGATCGATACGCGCTCTGTCATTCACGACAACGTTCCTGACGTCACTCGAAATCCAAGCATAGGATTGAACAATGACATCCATCGCAAAGTGCAGCGTCGCTCTCTTCGCCCTGCTGTGCGCGACCATGCCGGCTCTTGCCGGAAGCTGCGCGGATGACATCGCGCAAACCCAGGCCCAGCTCGATCTGGCCATAGAAAAGGATGCGGGCTCCCACGGCTGGAAGCCGGAGAGCCTCAGCGCGCTGCGCAGCCATCAACCGACGCCCCGCTCGCTCGCGGAAGCAGAAGGTGGCAACGGCGTCGATTTCACCGACGCGCTCGACTCGCTCGATCGCGCGCGCACCGCCAATCGCGCCGGCGACATCGCCGCGTGCAGCCGGGAGATCGCACACGCGCGGGCCATCCTGAGATAGCGAATGCGCTTCGGGGCCGATGACGAGGCGACGCCTCCTCGCCGTCGTGCAGCCGGGGAGCAGGACGTGCGTTCTGGAAATACCCGCGCGAGCGCATCTTTCTAATGTCCATGCATAGAGCCGGAGCCTTCTTCCATGCGAGATCAGCATTCACCGAACGACGCCGGCGCACGGAGTTCCGAATCGCGCCGGTTCTCCTTGATGCACCCTGCCGCGATGCTTGCGACCAGCGTCCTGTGGCTGGTCTCGACTGCGGCCATCGCCCAAACAACAATGCCGGGAACGCAGCCGCCTGCCGGCATGCTTGCGACCTCGCCGCTCAACCCGCAATCCACGCGACCCGTGGGCATTCCGTTGGGATCGACCGAGATCGCAACGCCCGGCATCTCCCCGATCAACCCCGCGCCAAACACGACCGCCTGCGCCGGATCCGGCAATGCTTCATCCTCCGGAGCATTGTTCGACGGCGGCGGGCTGTCCGGCACCTTATCGACCAATTGCCCCGGCAGCACGGCAGCAGTCTCGTCCCTGCCCTCGACATCGACGGTCGGCCGCGTCGGGATTCCGCTGGGCTCCACCGAAATCGGCGGCGCCGGAATCAGTCCGTCCGTGCCGGTGCCCGGCCCCACGTCCACGGGCGGCACGACTTCGATCGACGGCTCCGGCAATCCCTGAGATCAGAAGGACCATCACCGTGAAACGCAACCTCACCATTGCATTCGTTGCTCTCGCCGCGATCCTGATCGGCGCGGGTCTCTGGTTCTTCGGCACCGACCGGAAGCCGGCCGTGGCAGCCGCACCCGTGCCCACCGCCGTGCCGGTGGTCGCCGCCAGCGTCACCGGCAAGGACGTTCCGATCTATCTGCGCGGCATCGGCACGGTGATTGCCTACAACACCGACGTCGTGCGCAGCCAGATTCAGGGACAGATCGTCAAGATCGCCTTCACCGAGGGACAGACCGTCAAGGCCGGCGACCTGCTCGCGCAGATCGACCCGCGTCCCTACGAGGCGCAGATCGAACAGCTGACGGCCAATCGCGACAGGGACCAGGCGCAACTCGCGAATGCCGAGGCCAACCTCTCCCGCTACAACCAGCTTGGCGACAAGGGCTATGCGACCCCGCAACTGATCGAGACGCAGACGGCGCAGGTGGCGCAGCTCAAGGCCGCCGTGAAGGCGGACCAGGCCCAGATCGACGAGGCCAACGTCCAGCTCAGCTATACGCGCCTGTCGTCGGCCGTCCCCGGCATCACCGGCGTTCGCCAGATCGATGTCGGCAACGTCATTCATCCGACCGATCCCAACGGCCTCGTCATCGTCACCCAGATCGAGCCGATCTCGCTGCTGTTCACCCTGCCGCAGGCCGATCTGCCGGTGATCCAGGAGCATGCCGCGAAGGGCGAACTGAAGGTCATCGCCTACAGCCAGGACAACAAGACGAAGCTCGACGAGGGCACGCTGCTGCTGGTCAACAACGAGATCGCGGGAACGACCGGCACGGTCCAACTCAAGGCCGTGTTCCCAAACCATGAGCACAAGCTGTGGCCGGGCCAGCTGGTGAACGCGCGCCTGCTGCTCGAGGTCCAGAAGGGTGCGCTCACTGTCGCCGGCTCAGCCGTGCAGCAGGGACCGAACGGCAGCTATGTCTATGTCGTGACCGACGGCCAGACGGCCACCTTGCGTCCCGTTCACGTCGTGCAGATCAGCGATGGCCAGGCCCTGATCGACCAGGGACTGAAATCAGGCGACGTCGTCGTGATCGACGGCCAGTACCGACTCACGGAAGGCAGCCGCGTTCGCGAGCTGCACGGCAAGGCCGCGCGTGAAGCCGACCTGCAGAGCGCCGTGCAGGATGCGATCCCATGAACCTTTCCGCGCCCTTCATCCTGCGGCCAATTGCAACCGCCCTGCTGATGGCCGGCTTGCTGCTGTGCGGCCTCGCGGCCTATCCGTTGCTGCCGGTCGGTGCGCTGCCGAACGTCAATTACCCGACCATCCAGATCTCGGCGCAACTGCCCGGCGCCGATCCGGGCACCATTGCCTCGTCGCTGGCGACGCCGCTCGAGCAGCAGCTCAGCCAGATCCCCGGCGTCACGCAGCTCACCTCGTCCAGTGCGCTCGGCGTCGCCCAGCTCACAGTGCAGTTCGAGCTGTCGCGCACCGTGGACAGCGCGGCGGTGGACGTGCTGGCCGCGATCAATGCCGCAAGCCCTTTCCTGCCGCCGAACATCCCCTACCCGCCGACGATCAGGAAGGTGAATCCGGCGGAGACGCCGATCATGCTGATCGCGCTGACGTCGGACTCGCTGCCGCTGACCACGGTCGACGCCTATGCGGAAAACATCCTGCTGCCGAAGATCTCGCAGGTGCCGGGTGTGGGTCTCGTCGGCATCGGCGGCCAGCAGAAGCCCGCGATCCGTGTTCGCGTCAATCCGCAGGCGCTTGCCGCCCGCGGCATCGGCCTCGAAGACGTCCGCAACGTGATCGCCGGCGCCAACGTCGACCTGCCGAAGGGCACGCTCAACAGCCCGCGCGTCACCTATACGCTGAACACCAACGATCAATTGCTCAAGCCCTCCGCCTATGAAGACCTCATCATCGCCTATCGCAACGGCTCGCCGGTGCGGATACGCGACATCGGCACGGCGATCGAGGGGCCCGAGAACGACCTCCTGGCCGGCTGGTACGGCAAGGAGCCCGCCATCATCCTGGCAGTCCAGCGCGTTCCCGGCGCCAACGTGATCGAGACGGTCGACCGCATCAAGAAGCTGCTGCCGCAATTGCAGGCCTCCGTTCCACCGGCGATCAAGGTGACGATCGCCGCCGACCGGACCGCCACCATTCGCGCCGCGGTCTCCGACGTTCAATTCACGCTGATGCTGACGGTCGCACTGGTGGTAATGGTCATATTCCTGTTCCTGCGGAATTTCTGGGCCACCATCATCCCGGCGATCACGGTTCCCCTGTCGCTGATCGGCACGTTCGCGGTCCTCTACGTGCTCGGCTACAGCCTGGACAACCTCTCGCTGATGGCGCTGTCGATCGCGGTGGGCTTCGTCGTCGACGATGCCGTCGTCGTCATCGAGAACATCGTGCGCCATCTCGAGCAGGGCATGACGCCGATGGAGGCCGCGCTCAAGGGTTCCAGCGAAATCGGCTTCACGATCGTCTCCATCACCCTGTCGCTGATCGCTGTGTTCATCCCGCTTTTCCTGATGGGAGGCTACGTCGGCAAGCTGTTCCAGGAATTCGCCGTCACGATCACGGCTTCGCTGCTGCTGTCGCTGGTCATCTCGCTCACGCTGACGCCGATGATGTGCGCGCGGCTGCTGAAGGACGACTCGCGGAAGAAGCACGGCCGAATCTATCTCGCCTTCGAACGCGGTTTCGACGCCCTGCTTGCGCTTTATGCGAGCGGCCTGCGAATCGTGCTGCGCCATCGCTTCGTGACGCTGCTCGTGATGCTCTCGACGATCGCGCTGACCGGCTATCTCTACGTGATCATTCCGAAGGGTTTCTTCCCGCAACAGGATACCGGGCAGATTGTCGGCATCACCGAAGCCGCACAGGACATTTCCTTCCCCGCCATGTCCGAACGCCAGCAGGCGATCGTCGACATCCTGTCGAAGGATCCGGCAATTCAGTCGGTGGCGAGCTATATCGGTCCGGGAGGTCCCACGGCGACGCTCAACCAGGGACGGATATTTATCGTCCTGAAGCCGAAGCCCGGGCGCAAGGCCAGCGCCGACCAGATCATCGAACGGCTGGGGCCCCAGCTCGCCCATATCCAGGGCATCAGGCTCTACATGCAGGCCGCGCAGGACATCACCATCGGCGCACGCCTGTCCAAGACGCAATACCAGTACACGCTGACGGACGCCGATTCCAACGAGCTCACCAACTGGTCGGCGATCTTCCTCAAGAAGCTCCGCGAGCTCGACCTCATCACCGACGTCGCGAGCGACCAGGCCAATGCCGGTCCGCGGCTGGAGGTCACCGTCAATCGCGAGGTCGCATCGAGCTTCGGCATCCTGCCCACGACGATCGACAATGCCCTCGACGACGCATTCGGCCAGCGCATCGTCTCCACGATGTTCACCTCGCTGAACCAGTACCATGTCGTGATGGAGGTCGATCCGCGTTTCCAGTACGGGCCGGAAGCGCTCAAGGACATCTACCTGAACTCGGCCACCGGCCAGCAGGTCCCCCTGAGCACGCTGGTTCACAGCGTCATTAAGCCCGCGCCCATCCTGATCAACCACCAGAGCCTGTTTCCGTCGGTCACGATCTCGTTCAACCTGCAGCCCGGCGCCGCGCTCGGCGATGCGGTGACGGCGATCCAGAACATCGAGAAGAGCACGGGCAAGCCCGCCTCGCTATCGACCTCGTTCCAGGGCAACGCCCAGGCCTTCCAGTCTTCCCTGCGAGGCACACCGCTGCTGATCGGGGCGGCGCTGATCGTGATCTACATCATCCTCGGCGTGCTCTATGAGAGCCTGATCCATCCGATCACGATCCTGTCGACGCTGCCGTCGGCCGGCATCGGCGCGCTGTTGCTGCTGCTGGCGGTCCACATGGATCTCAGCGTCATCGCCATCATTGGCATCATCCTGCTGATCGGCATCGTCAAGAAGAACGGCATCATGCTGGTCGATTTCGCCCTCGAGGTGGAGCGCCAGCACGGGCTCAGCCCGGAAGAGGCGATCTACCAGGCCTGCACGCTGCGCTTCCGCCCGATCCTGATGACGACGATGGCGGCGCTGCTCGGCGGCGTGCCGCTGATGATCGGTTCCGGTACCGGCGCGGAGCTGCGCCAGCCGCTCGGCTACACGATCGTCGGCGGCCTGATGCTCTCGCAGATCCTGACGCTCTACACCACGCCCGTCGTCTATCTCTATCTCGACCAGCTCAGCAACTGGCTGACCGGGCGCAAGCCGCAGGCGGCCGCGACACCCACTTCATCCACGACCAAGGCAGATGCGGAATTGAGCCATGAATCCGCTTGAGAGGCTGACCGCCGGCATGACGGCAGAGAAGCTGGTGACCGTCACGTCCGAGATGACGGTTGGCCATGTGGTGCCGGGAATGCCAGCCGTCTACGGCACGCCGATGATGATCCTGCACATGGAGATGGCCGCGGGATCGGCCGTTCAACCATTCCTGCCGACGGGCCATGTCAGCGTCGGGATGATGGTCAATATCCGCCATCTGGCGGCAACCCCGGTCGGCCGCACGGTGCGCGCGATCGCGCGGGTCGTCGCGGTCGAAGCCAGGAGTGTGCTGTTCGAGGTCGAGGCCTGGGACGGCGACCGCAAGATCGGCGACGGCAGCCACCGGCGCGGTGTTGTCGATGTCGCCGAATTCGAGCGGCGGTTCGGCGTGACGAAGCCCGCCGCTGAGATGGCCTAGGATCGCAGGCGGCAGGCAGCCCGATCGCGGCTTCGTGCGTTTTGACAAAGCGCCTGCGAAAACGCAAAAGACCGCTCTTCGGCGGCGCGGTAGACCTCCCGCATGACGCTCGAACGCCTGGATGGCCCTAATTTCGTACAGCTCCAGCGATGGTGGCGCCGTCTGCTCCAAGACTGGGCCAAACAGGATCGCACTCCATTGTGGGCCTGGAGCAGCGTTGCCCTTTGCCTGCTGTCCTTCGCCTGGTCACTGCTCGGCTTCAATTCCACCACGATCGCTCTCGCCGCCTTTCTCGCGACTTCGCTCGCGGCGATCAGTCTGACCAGGTGGTCAGGCGAGCATGGCCACCTGGCCGCTTATCTCGCCGAGGCACAGAAGCTCAGCCAGACCGGCAGCTTCGGCTGGAACGTCGTGACCGGAGAGCTTTTCTGGTCGGATGAAACGTTCAGGATCTTCGATCTGGCACAGACATCGCGCCCGTCGCTCGCCGTCGTCTTGAAGCGCACACATCCCGATGACGTCAATGCCGTACGCGAGGCCATCGACCGGGCGGTGAACGAGAGGGGCGACTTTTCCCACGAAAACCGGCTGGTGCTGGACGACGGTTCGATCCGGACCATACGCGTGGTCGCCCGCGGAATGACGAACGGCCGGGGCCAGTTCGAGTTTGTCGGCGCGGTCATGGACATCACCGCTCAGAAGAAGGCCCATACCGAGCTGGAGCGGAGCGAACAGCGTTACCGCCATCTGTTCAGCCGCATGCCGATCGCATTCCGGCAGCTCGACGCCAGCAGGCTGGTCGTGCTGTTCCGAAAATTGCGTGCCGAGGGCGTCAAGGACCTTGGCGCCTATTTCGACAGCCATCCCGAGTTTCTGCGGACCTGCATGGACGCGCTCTCGTTTCAGGAGGCCAATGAACGAGCCATCCAGATGTTCGGAGGAGGCGTCGAGGGCTATGTCGGACGCTCCATGGCCGAGAGCTGGAAGGAGCGGCCCGACACGTTCCGGCGGGCGATGGAATCCCGCTATCGCGGCGAGACGAATTTCGAGGAAGAGACCAAGATGGTCACGTGGGACGGCCGCGTCGTCGACGTTCTCTTCACCACGGCGCGGGTCGGCCCCATCAATGATCTCGAAGTCAGCCTGGTCGGCACCATCGACATTTCACAGCGTGTTCGCGCTCAGCAGAAGCTCCAGCAGGTTCAGGCTGAGTTCGCGCATGCCGCGCGCGTCTCGATGCTCGGAGAACTCACCGCATCGATCGCCCACGAGGTCAACCAGCCCCTCGCGGCCATCGCCACCAACGGCGCCGCCGGGCTGCGGTGGCTGAACAGGCCCACTCCCGATATCGTCGAGATCCGCAAGACCATCGAGAACATCATCGTGGATACCCAGCGCGCCGCGAACATCGTGGCGCGCGTTCACGGGATGGCTTCCCGGAAAGTCCCCGAACAGGCATCCTTGTCATTTGACGAGATCGTCCGCGAAGCGCTTCTCTTTCTGCGACACGAGCTCGAATCCCGCGGCGTAACGATCCTGCACCAGCCCGATCCGACCACACCGCAGGTGCTCGGTGACCGCACCCAGCTCCAGCAGGTGATCGTCAATCTGGCCATCAACGCTGTGCAGGCGATGACGCAGGCGGGATATGACGATCGCAGGATCGTCATCAGCACGGTCACGCAGGACGCGGCCACGTTGTGCTGCGCCGTGGAGGACAACGGCCCCGGCATCGCAGTTGAACATGTCGACCGGCTCTTCGAGAGCTTTTTCACGACCAAGGACAGCGGGATGGGCATGGGACTGCCGATCTGCCGGTCGATCGTGGAAGCGCATGGAGGCCGGATCGGCGCCGGGGGTAACGGTGCGAGTGGCGGCGCCCGCTTCTGGTTCACGCTGCCGGTCTCCGTGCCGGCGGATTCGCTGCGCTGCGACCTCAACGCCGATACGTGACCGCGACGTTTCCGGCGTGGCCGCTATTCCCCGGTAGCGGCCGAACGCACCAGGCGGATCGGGACGCCCTTGTATGACGGCGTGAAGCTGAGCGGATCGCGGGCGTAGAGCGGCACCAGCGGATTGGTCTCCGGATAGTACGCAGCACAGCAGCCCGTCGGAAAGGAATAGGCTACCACGCGGAAGTTGCGCACGATCCGCTCGGCGCCATCGGTCGAGGCGGTTATCAGGTCGACGCGATCGCCGTCCACAAGTCCCCGCCTCTTCAGCTCGTATTCATTGAGGAACACCACGTCGCGCTGACCGAACACGCCGCGATAGCGGTCCGACATCGAGTAGAGGGTGGTGTTGTACTGATCGTGGCTGCGTATGGTGGTAAGCCACAGGAAATCGGGATCGCCCTGCGGCGGGTCCTCGCCGCAACCCGCGAAGACCAGGAAGTTCGCCTTGCCCGACGGCGTCGCCCAGATGCGTTCACGCGCCGTCGAGGTGAGATGGAAGCCGCCGGGGACGCGGATGCGGGCATTGTAGCCTTGGAAGATGGGGAACACCGCCTCGATCGCATCCCGGATGCGATCGTAATCGGCAACGAAGTCATCCCAGTCGACCACCGTGCGCTCTCCCAGCGTCGCCTTGGCAACGCCGGCGATGATCGCGACCTCGCTGAGGAGATGCTCCGATGCCGGCTTGTTGCGGCCGCCGGACGCATGCACCATCGACATCGAGTCTTCCACCGTGATCGACTGCGGCCCCGACGCCTGGACGTCGATCTCGGTACGGCCGAGACACGGCAGGATCAAGGCTGCACGACCATGAACGAGATGGCTGCGGTTGAGCTTGGTGGCGACGTAGGCGGTCAGATCGAGATTGCGCAACGCAGCCTGCGTCGCCTGCCAGTCCGGTATGGCCGCGGCAAAATTGCCGCCCATTGCGAAGAAAGCCTTCACCTCGCCGCGGATCATGGCTTCCAGCGCGGTTACCACGTTGTGTCCCGGCGCGGTCGGAGGCTTGAAGCCGAAGCGCTGCTCCAGCCGCTCGAGGAAGTCCGCCTTGGGGACTTCCGTGATCCCCACGGTCCGATCGCCCTGCACGTTGGAATGACCGCGAACCGGGCAGACGCCGGCGCCTTCGCGCCCCACATTGCCGCGCAACAGCGCGAGATTGGCGATCTGCTGCACGTTATTCGCGCCGCGCCAGTGCTGGGTGATGCCCATGCCGTACACGAGGATGGCACGCTCGGCCTTCATATAAGCGCCGGCGGCATATTCCATGTCCTCGCGCGTCAGGCCGGACTGACGTTCGATGTCCGGCCATTGCGTGCGCTTGAGATCGTCGATCAACGCCTCGACGCCGACGGTGTGACCGCGGATGAAATCCCAGTCCAGGATCTCCGGCCGCTCGGCGGCGCGGGCTGCTTCGTCGGCCTCCACAAGGATCTTCATGATTCCCTTGAGGACGGCGACGTCGCCGCCGACCCGTACCTGGAAGAGTTTTGAGCTGATCGCCGTCGACGACAGTGTGATCATCTCGATCGGGCTCTGCGGCGCCTGGAAACGCTCCAGCGCTCGCTCGCGGAACGGATTGAAGGAGATGATGGAGGCGCCGCGGCGTGCCGCATTGCGCAGGCTGGTCATCATCCGCGGGCTGTTGGTGCCGGGATTCTGACCGAAGATGAAGATGCAATCGGCCTTGTCGAAATCCTCCAGCAGCACGGTGCCCTTGCCGACGCCCAGCGAGTAAGGCAGGCCGACGCTGGTCGCCTCGTGGCACATGTTCGAGCAGTCGGGAAAATTGTTGGTGCCGTACTCGCGCACGAAGAGCTGATAGAGGAAGGCGGCCTCGTTCGAGGTCCGCCCGGACGTGTAGAACTCCGCCATGTTCGGATCCGGCAAGGCCCGAAGCTCGCGACCGATCATGTCGAATGCATCGCTCCACTCGACCGGGAGATAGCGGTCGGATGCGGCATCATAGGCCATCGGATGGGTGAGCCGCCCGACCATTTCGAGATCGTAATCGTTCCAGCTCGTAAGCTCGGTGACCGTGTGCTCGGCGAAGAATTCGGGCGTGCAGCGCTTCGACGTTGCCTCCCAAGCGACCGCCTTGCCGCCGTTCTCGCAGAATTCGAAGGACGAGGTGTGCTTCGGATCGGGCCACGCACAGCCGGGACAATCAAAACCCTCAGGCTGGTTCATCCGGCTCAGCGTCGCCGCGCCCTTCAGCGGCACCCGCTGCACCAGGAGTGCTTCGCTAAGCGCCTTGAGTGCGCCCCAGCCGCCGGCGGGTTCACGATAGGGACGAACCGATTTCGTGGTCATCTCGATATCTCTCGGTATGGCAATTCTCCGAACCAGTTAAGGATCGCGCGGGCAGAGCCGTCTTTTCAAAACGACGCCGAATTTCTCAATTGCACACGTTCGAACCCGGCCGGGCGGCTGAAGCAGCCAGTGCATTCCGGAAAAAGGAAAGCCGTTCGCGGAAGCTGTGCCGGCAGCAAGGAACTAGGCTGGGCATCTTGAGCCCCCGCGCGACAGAGGGCTTTCGATGATTTTCAGGAGAGGCCCCCATGTTTTCACGACGTGATTTGCTGGCCATGTCCGCGGCAGGCGCCGCCATGGTCGGTTCCAGTGCGCAGGCGGCAACCTTCGGCAATCCGGACGAGCCGCCGCAAGGCGCCGTCAACGCCAAGAGCCCCGGGAGCCTGAGCGATCCCGGTCCGCAAAATCCCGAACTGGCCAAGCAATTCCCTTCCGCACAAACGCCGCCAGCGACGGACGTCGGCGGCCTGCCGATGGATTGGGCCTCGTTCAACAATGCGCCGCGACGCATCCAAAACGGTGGCTGGGCTCGTCAGGTCACCGTCGAGGACTTCGCCATCTCGAAGGAAATCTCCGGCGTCAACATGCGCCTGTCCGCCGGCGGTATCCGCGAGCTGCATTGGCATCAAGCGGCCGAATGGGCGATCATGACCTACGGCTCCTGCCGCATCACCGTGCTCGACACGCAGGGGCGCCCCTATGTCGGCGATCTCAAGGCCGGCGACCTCTGGTATTTCCCGCCGGGCGCGCCGCATTCGCTGCAGGGCTTGGGCCCCGACGGCTGTGAGTTCGTGATCTGCTTCGACGACGGCCACGCCAACGAATTCAACACGCTGCTGGTGACGGACTGGCTGGCCCATACGCCACCCGAGGTGCTGGCGAAGAATTTCGGCGTGCCGGCCGACGCCTTCGCGAAGATCCCGCTGCACAATCGCTGGATCTTCCAGGGTACGGTGCCCGGCGATCTCGCCGACGATCGCGCGGCGGTCTCCAGGCACGCCGAAGCGCCGCCCTATCCCTTCATCCATTCGCTCGGCAGCTCGCCTCCCGTCAAGGAGAGCGCCGCCGGCAGCATCCGCGTCGCCGACAGCAGCAACTTCAAGGTCGCCACCACCGTCGCCGCGGCGCTGGTGACGATGCCGCCAGGCGCGGTCCGGGAAATGCACTGGCATCCGAATGCCGACGAGTGGCAGTACTACATCAAGGGCAAGGCGCGGATGACGGTGTTCGACACCGGCCCCAACGCGCTGACGACGGATTTCTCGGCCGGCGACATCGGCTATGTCCGGCGCAATCTCGGCCATTATGTCGAGAATGTCGGCGACACCGAGCTGCAGTTCGTCGGCGTGTTCCGCGCGCCGCGCTACGAAGAGGTGTCGCTCTCCAACTGGCTGACGCACACGCCGCCCAAGCTGGTGGCCCAGCATTTCAACATCGACGAGAAGCTGATCGCGCAATGGCCGGACAACGGCCCGGGCGTCATGCCCAAGTCCTGAAGCAAGGCCTTAGACGGTCTGAACGAGAAAGGCGCCGAAACCGGCGCCTTTCTTATATTCGCGGTTCGAGCCTGTAGCCGTCAGTAGTGGTCCGCCGTCGCAGCCGTCTTGCCGCGAAAGACGCGATAACCCACCGCGACATAGAGCAGCATCAGCGGGAACACGAACAGGCCCGCACCCCAGAACATGAAGGCGAGGCTCGCATGAGGCGCCGCCGCCTCCTCGATCGTGATGACGAACGGGATCATATAGGGCCAGAAAGACAGGGCAAGCGTGCCGAAGGCCGATGCGAAGATCAGCGCCACCATGTGGAACGGCCAATAATCGTCGTGGCGCAGAATACTCGTCGCGAGCACTGCGGCGGCGCCCGCGCCGATGAGGGGGAACACGAACAGATAGGGCCGCTCGATCCATCGGCGCAGGATTGGCAGATGCTCGACAAGCGCATGCGTGAAGACGACGACGAGAAAGGCCAGCACAGCGACCGCAAGCAACGGGATCTGACGCCGTGTGGCATCGCGGATCGGGCCTTCGCACTTCCTCACCAGCCAGCAGACACCGAGCAGCGCGTAGCCGAAGCACAGGCCGATCCCGCACAAGACCGAAAAGCCGGTCAGCCAGCCGAAGGTTCCGCCGACATATTCGCCGTTGGAGAATTGCAGTCCCTCGACAAGCGCTCCGACCATCGCGCCCTGCATGAAGCTTGCGGCAAACGATCCCACGGCGAAGCTGAAGTCCCAGACCCGGCGCGAGCGCGAGGCCTTGCCGCGAAATTCGAACGCAACGCCGCGCAGGATCAATCCCAGCAGCATGACCACGACCGGGATGTAGAAGGCGGGCATCAGCATGGCATAGACCACGGGGAACGCCCCCCACATGATCACGCCGGTGACGACCAGCCAGGTCTCGTTGCCATCCCAGACCGGAGCGATCGTGCGCAGCATCTCGTCACGCCTCGCCTCGCCATCGGCGAGGCCAAACAGCATGCCGACGCCGAGATCGAACCCGTCCAGCAGAAGATAGATCAGGATGCTGATGGCGAGCAGCGCAACCCAGAACATCACCATGTCTATTCTCCCGCTTCGAGGTAGCTGTGCGACGGCACCTGGTCGGCGAGCGACATCGGCCGATTGGGGACGGGAACGTGCAGGGGCTTGCCGCCCAGTCCCGCCGGGCCGGCGCGCAGCAGCCGGTAGATGTAGTAAGTCCCGAACGAGAAGATGAAGGCATAGACAGCAACGAACAGGATCAGCGAAGCCGTCGCGGCGGCCGCTGTCAGAGACGGCGTCACGGCATCGGCGGTCCGCAATACGCCGTAGACCGTCCACGGCTGGCGGCCGACCTCCGCGGTGTACCAGCCGGTGAGAATCGCGATCCACGGCAGCGGGAAGCTGAGGAAGATGCCCCACAGCAGCAGGCGGCTCCGATCGAGCCGATGCTTGAGGCCGAGCCAGGTCCCGAACCACGCGAGCCCCAGCATCACGAAGCCGCAGCCGACCATGACGCGGAAGGCGAAGAACGGGATCGCCACCGGCGGCCGGTCCTGCGGCGCGAAGCTGGTGAGGCCGACCTCTTTCGACGTCAGGCTCATGCTGCCGATGATGCTCCCGAGCACGGGAATCGATATCGCATATTTGTTGGACTCGGTGCTCGAATCGGGAATTGCGATCAGCACCTCCGAGGCCGGCTGCTCGTCATGCCAGCGCGCCTCGATCGCGGCGAATTTGGCCGGCTGGTAGTCGTGGACATAGTCGCCGACGAGATGCCCGATGAAGAGCTGGACCGGGAGCAGCACCGCCGCAAGCGCAAGGCCCATCCGCAGCATCACATGGGCCTCGGCGCGATAGGTCCGCCGCAGCAGATACCATGCGCCGGTTGCAGCCACGCAGAATGCGCCGGTCAGATAGGACGCGAGCAGCATGTGCGGAAACCGGACCCAGACCACGCGATTGAAGATGATCTGCGCCCAATCGTTCGGTACGAACTGGCCGTTCTGCAGGACGTAGCCGGTCGGCACCTGCATCCAGCTGTTGTTGACCATGATCCAGAACGCCGAAAGCGTGGTTCCGAGCGCGACCATCGCCGTCGAGAACAGGTAGAACCACGGCGGCACCCGGGGCCGGCCGAAGATGAGGATGCCGAAGAACCCTGCCTCCAGCATGAAGGCGGTGAATGTCTCGTAGGAGAGCAGCGGGCCCTGGATCGGCCCCGACATCTTCGACAGCACGCTCCAGTTCGTTCCGAACTGGAACGCCATCACCACGCCCGAGACGACGCCCATGCCGAAGGCGACGCCGAAGATCTTGAGCCAGAACTCGAACAGGGTCCGGTAGACGGGCTTGCCGCTGTACTGGTGCATTGCCTCGAGCACGGTGAGCCAGGCGGCAAGCCCGATCGTGAACGCCGGAAAGATGATGTGGAACGAGATCGTGAAGGCAAATTGCAGCCGCGACAGGAGGAGTGCCGTCGGATCCATCGGACATTCTCCCGTTCGTTCACGCCCGCTTCGCGGCCGCCGGCGCGCGTGCGGCCGGCTGCGGAATGTTGTCGACCTTGAGGACCTCCGCCGTCGTCGCTCGAATCTGACGACAGAAATCCGCGTCGTCGATTAACGACACACCATAGGACGGGACGATCTGCTTCAGCTTCGGCAGCCAGGCGCTCGCCGTCAGCTCTCCGGCAAAGCACTTTTCGAGCACGCTGATGGCGATGAACGCCGCAGTGGAGGCGCCCGGCGAGGCGCCGAGAAGCGCGACCAGCGAATGATCGTCCGCGCCGACGAGCTCGGTCCCGAATTCGAGCAGACCGCCGCGCTTGACATCGGGCTTGATGATCTGGACGCGCTGGCCTGCGACCTGCAGCCTCCAGTCCTTCGGGTCGGCCTTCGGGAAATATTCGTCGAGCGCCGCAAGCCGGTGGCTCTCGGATTGCAGCACCTGCCCGACCAGATATTCGGTGAGATCGAAATTGTCGCGCGCCACCGAGAGCAGCGGCTTGACGTTGGCAGGACGAATGGACTCGAACAGATCCAGCAGCGAGCCGTGCTTGAGGAATTTGCTCGAGAAGCCCGCATAAGGGCCGAACAGCAACGAGTGCTTGCCGCCGATCACGCGCGTATCGAGATGCGGCACGGACATCGGCGGGGAGCCGACCGCGGCCTTGCCGTAGACCTTGGCATGATGACGCTTGTTGATCTCCGGATCGTCGCAGCGCAGCCAGATCCCGCTGACCGGAAAACCGCCATAACCGCGTGCTTCCGGAAGGCCGGATTTCTCCAGCAGCGGCAGCGCACCGCCGCCGGCACCGATGAAGACGAATTTTGCGCGGACCGACCGCGTTTCGCCGCTCGCGGTGTCCCGCACCTCGATCCGCCAGCGGCCGCCCTGCTCGCGGACGAGACCGGTGACGCAGCTGTTGTAGTGGACCGCGCAACCCGGCTGGCTGACGAGATGACCAACCAGCAGATGCGTCAACGCGCCGTAATCGACGTCGGTGCCGGTGATGATCCGCGTTGCGGCGACCGGCTCGTCGCCGCTCCGTCCGTCCATCACCAGCGGCGCCCATTCGGCAATCTTCCTGGGATCCTCGGTATGCTCCATGCCCTCATAGCAATGATGGGCCGACATCGCCTTGAACCGCTTCCGGAGAAATTCGACGTTCTCCGTGCCGTGCACGAAGCTCATATGCGGCACCGGATGGATGAAGGACCGGGGGTCGGCGATCGCGCCCCGCCCGATGAGATAAGACCAGAATTGCCGGGACAGATCGAACTCGACGTTGACCTGGAGCGCCTTGGAGATGTCGATGCTGCCGTCGGGCCGCTGCGGCGTGTAGTTCATCTCGCAGTTCGCCGCGTGGCCGGTACCGGCGTTGTTCCAGGAGTCCGAGCTCTCCTGCGCGCAATCATCGAGAGTCTCGAGCATCTGAATCGTCAGGGAGGGCTCGAGCTCCTTGAGGAACGCGCCGAGGGTGGCGCTCATGATGCCTGCGCCAATGAGAACGACGTCAGTTTCGCGGTCGGAAGCTGCTGGCATGGTTTTTTCCTTCGTTGGGTGTTGCTGTTCCGGATAGCTCGATCAGGCCTGCACCGATTGCCGCGTCTTGGCGCGGAACGGCACATCTGCTCCCGGCCGCAGGATCACGTAGGCACGGCGCCAGGACGAATCGTCGGTCAATTTCCAGCTGTGCCCCGAGCCGGCGGTGTCTTCGGCAAGCAGGACGTTGCCGGGGTGAATCAGGAAGTGGTGGCCGTCACGCGTCTGGAAATCGAGCGTTCCGCTCAGCGTGATCACGAGCTGCCGGATCGGCGCGGTGTGCCAGGCAAAAGCCCCGCCTGATTCCGTCTCCTGGAAGGAGACGCTGACGGCATCGAACTTGCCGGTCAGAAAATCGCCACGCTGGCCCGGCTCCAGCTCGAGGAAACCTTCCTCGAAATGCGAGTTGTTATCCTCTCCGGTCCATAGACGCACACAGCGGATCATCGTGTCTCTCCTTGCATGGTTGCTGCGTTGCCCGCGCGGTGTGGTGCGGGCCGCATCATGGCCCTTGCTCCCTTCAACCGGTTTTCGCACCGATTGCGAGCGGCACCTTGATCTCGGCAACGTAGGGCTTGACCATCTTGGCGGGATCCACGATGCGGTCGAACTCCGGCTCGGTCACGAAGCCGAGCTTCAGCGCCGCCGACTTCAGCGTGAGATCGTTGTCCATCGCGTAATGCGCGATCCGCGATGCCTTGTCGTAGCCGATCACCGGCGCCAGGGCGGTCACGAGCATCAGCGACCGCTCGACATACTCCTTGATTTTCTTGCGGTTCGGCTCGGTACCCTCGACCAGAAAGGTGCGGAAATTCGTGCAGCCGTCGGTGAGGATGGTGACGGATTGCGCGATGTTGTGGATGATCAGCGGCTTGTAGACGTTCATCTCCAGGTAGCCGCCGGCGCCACCGAACCCGACGGCGACGTCGTTCGCCATCACCTGCACGGCGATCATCGTCAGCGCCTCAGCCTGCGTCGGATTGACCTTGCCCGGCATGATCGACGAGCCCGGCTCGTTCTCGGGAATCCGCAACTCGGCAAAGCCCGCGCGCGGACCGCAGGACAAAAGGCGGATGTCGTTTGCGATCTTGTAGAGCGAGCCGGCGAGCGTGCGCAGTGTACCGGAGAGCTGCACCAGCGCGTCGTGTGCACCCTGCACGGCGAACTTGTTCGGCGCACTGACGAAGGGCAGGCCCGTCAACCGCGCGATCTCGGCTGCGACGGCTTCTGCAAAGCCCGGCGCCGCGTTAATCCCGGTGCCCACGGCGGTGCCGCCCAGCGCGAGGCGGAAGACGCCCTTGAGCGCGTCGTCGATGCGCGCCAGACCGTCGGCGAGCATCGCGGCATAACCGGACCACTCCTGCCCGAGCGTCAGGGGTGTGGCATCCTGCATGTGGGTTCGGCCGATCTTGACGATGTCGTCCCACTGGTTCGATTTCGCCGCGATCGCATCGTGCAGAGCTTCGACCGCAGGAACCAGCCGTTGCGTCACGTTCATCGCGGCCGCGATGTACATGGCCGACGGGAAGCTATCGTTCGACGACTGCGACATGTTGACGTGATCGTTCGGATGAACCGGCAGCTTGCTGCCGAGCGCCGTGCCAGCAAGCTGGCAGCATCGGTTCGAGATCACCTCGTTCACGTTCATGTTGAACTGCGTTCCGCTACCCGTCATCCAGACGTGAAGGGGAAACATGTCGTGATGCTGGCCGGCGAGAATCTCGTCGCAGGTGTGGACGATCAGTTTGTGAATCTTGCCGTCGAGACGGCCGCCAGCGTAATTCGCATTCGCGGCCGCTTTCTTCAGGATCGCGTAGGACTGGATCATTTCGCGCGGCATCAGGTCCCGGCCGATGCTGAAATGCTCGAGCGAGCGCTGCGTCTGCGCGCCCCAGAGCTTGTCCGCGGGAACGTTCACTTCACCCAGGCTGTCTGTCTCTTTGCGGAGGTCGTTCATCCTTTGCCTCTCGTGGCAGTTGATGTCGGGAGCACTCTTGCGGCGCCGACCTAAAGTGTACGGACGGCACAGCGCACACGCTTCCGCGAACGAACGTCCTTTTTCCGAATGGCATGGTGGGCGCCTCGGCTTGCAGCGAGCGAACGCGCGTTGCGCGTGCGGAACACTCAGACAATCGCACGGCTCCAATGTTGATGGCTTCGATGCCGGCAGAGCCAGAGAACGCACACCGACAATGCGATCGGCAGAGCGAGGCTCCAGGTTCCCAGCCACTTCGTCACGCAGCCACCGACGGCGGCTCCCAGCAGGAACATCAGACAGATCGCAACCATCGCTCCACCGCCGCGCGCCGCATCGCGATCGGACGCGGCAACGAACTGATCGATGGCACGGAGCATGTTTCCACTGGCAGTGACCGAGAGATACTTCCAGCGTCCAACCTGCCTGAAACTCGCCGACTGCAACGCGACGCCGAAGGAGATGACAAGAATCACGATCTGATCGGGAACGCGATGAAGCAGCAGCATCGCCGTGGCAAGGCAGACGATTTCTCCGACGAGACAGCGCAGCGCCGCCCGGGTGCGGGCCGCCACCACCGCCCCGAGGACGAACGCCACGATCGGAAGGAGATGGTGAAGCGCGCGCAGCCATTGCCCGGACTGGGCATCGATCCCGAGGAAGACGACATTGCCGGTCTGCGAACTCGCGAAGACGCCCAGCGACAGCCACGTGAAGGCGTCGAGGAAGCCCCCCGACATGCTCAGGAGAGAGGCAACCAGCAGCGATCGTTCCGGAGCGTAGGCCTCGACGCGCGTCTCGGCCAAGGCCTCCGTTGATGCGGCTTGCATCGCCATGTTCGCGGGTCCGCGAGGTCAGCAGCCGGCGGGCGGCGCGGCCTCTTCAGGCAGCAGAACGCGGCGCGAATGCGTGAATACGCCGTATCCGTCATCGCGGGCGACGGCGAGCAACGTGATTCCCGCCTCGTTCGCTGTCTGGATGGCGAGCGCGGTCGGCGCGGAAACGGCAACGACGACCGGCGCGCCGATCATCGCAGCCTTCTGCACCATCTCTACCGAAACGCGGCTCGTCAGCAGCACAGCGCCGTCACGAGCCGAGTTGCCGTCGCGAACGATTGCACCGGCGAGCTTGTCGAGCGCATTGTGCCGGCCGACATCCTCCCTGACCACGGCAATGCCGGCGCGAGGATGCCAGAAGGCCGCTGCGTGAACGGATCTCGTCTGTTGGTTCAATGTCTGGAGAGGAGACAGCGCCTGCATGGCGCTCAGCAGGTCCCGTGCGTGAAAGGCAATGCCGGGGCTCTCGACCCGCGACGGCGCGCGACGTGCCTGTTCGAGGCTTTCGATGCCGCATAACCCGCACCCGACCGGACCGCTGATGGCGCGGCGGCGCGCGGCCAGGGACGCAGCGCGGTCGCCATCGAGCCACATCCGCACTTCCACGCCAAGCTCGTTCGAGATCAGCTCGATGCTCCTGATCTCGCTTGCGCAGCCGATGATTCCTTCGGTGAGGCTGAAGCCGACACCGAAATCCTCAAGATCGGCCGGCGTCCCCATCATCACCGCATGGGTCGACCCGTTGTAGGTCAGCGCGATGGCGCTCTCCTCGGCGACCAATCGCGACGTCGACCTCGTGCGGCCGCCGCGCCAGGCGATCTCCCGGTGCCGCGTGAATGTCGAACCCGTCATCATGGCTCACACCGTCGCCGGCTCGGCCGAATGTCGCGAGGCCCGGTTTCTGAGGGCGAGCCCGAACGCAATGAAGCCCCATCCCTGGAAGATCAGATCGACGACCAGCATCGCACCGAGCAGCCACAGGCCAATGGTCGGCCAGGCTGCAACCAGCATCACGCCGACGCAGAACGTCACGACGCCGGCGGCCACTATCCAGCGCCAGCCTGCGGCCGGCTGCATATGGAAGCCTACCCAGATCCGCGTCACCCCGGCGACGATCAGGAAAGCGCACATTGCGAGCGACAGTGTGAACGAAGCCAGTAGCGGATCGTAGAGGATGACGGCTCCGGCGGCGCCATAGATGATCCCGGCGAACAGCCAGAACAGGAAACCCCGCAGGCCGTGCACGGAGAAGGCATGCACGATCTGGAAGATCCCGGCGACTGCCATGGTCGCTCCAATGACGAGCACGGAGGCCAAGCTCGCCGCCATCAGATTGGCCGACGCAATGCCGCCGAGGATCAGTTCGCCAACCCCCAGTGCAACGAACCAGCCCCATTTTCCGGCAATCGCGTGAATGGCTCTTCCGAGCGACGCCTTCGAGTTCGACATGTCCGTCATGACTTGACCCTTGTACGTGCGACCGGCCTAGCGGTCATGGATGGGAGCAAGCGTACAGAGTTTCGCTCGGGGTCATCTTTCGAGAATGCCGCGATATTGTTTCATCCGCACGATGCGGGTCTTTTCGGTGGGCTCACGATCAAACGGCGAGCGTTCAAGGCAGGTCTGCAGCCATCTTTGGCAGATGCAACGGCAGTGAGATGGTAGAGTCGCGCATGGACTTCCAACCACCCCTGCGCGGAAGCGAAGGTCGCCCTCGCTTCCGCGGCGTCGCAGCGATCGGCCGCCTTCGACACCAGGTCGATCACCAAGGCAAGCTCGTCATCGACCCGGCATCCTGTGCCTACGAATTCGGGCCGCTTCGTCCGGTCTCGTACAGGAACCAGATCCGCCGCTCCGTCTCATCGATCCAGTTTTCCAGCAGGCTTGCGGTGGCGACGTCGCCATACTCGTCGCAAAGCTCGTGGACCCGACGCATTTCCCGCGTCAGCTGCTGGTTGTCGCTGCGCAGCTCGGCGAGCATGTCCTGGGGTTCGACATAATCCGCGTCGTTGTCGAGAATGCGCTGCTCGCGCGCGATATGGCCGATCGAGCGCAGCGTCGTGCCGCCGATCTTGCGCGCCCGCTCGGCAATGTCGTCGGTCATGGCAAAGATCTGCTCGGCCTGCTCGTCGAGCAGCAGGTGATAGTCGCGGAAGTGCCTACCCGATACGTGCCAGTGGAAGTTCTTGGTCTTCAGGTACAGCGCGAAGACATCGGCCAGCAGCGCTCTCAACGCGGCTGGAATGTCCCGGTTCGCGTTGGCCCCGAGATCCGTCGGGCTCTGGAGATCCGCTTTGCTCATTGTCGTCATCCTTGTTGGAGGTTGAAAAACTTTAACCGCATGCTTCGCCGGCGCACGAGGGCTTCATTCCGCCGGCGTCGTCCTGTTCCGCAACGGCAGGAGCGCGATCGTTCCGAATACGCCATCGCGGCGGATCAACGCGTGGAACAGCCCTGCCGCGAGATGCAGCAGCACGAGGGCAAAGAACGCAAAGCCCAGATAGACATGGGCATTCCACAACAGCGTGTGCAGGCGGTCGCTCTGCGGCAGCAACGCCGGAATTCGAATGTCGCCATACAGAACGACTGGATAGGCCGCAGCCCAAAGCATGCCGAGCCCCAGCAACGGCATCACGATCATGAAGCCATACAGGAGCTGGTGCGACAAACGTGCTGCCAGCTTCATCGCCGGCGGAAGATCAGCCGGCAACGGTGGCGCGCTGTAGTGGCGCCGCAGAGCCAACCTGATCACGACGAGAGCCAGAAGAGTGACGCCGAGCGTCTTGTGGATCAGGATCAGCGGCAGATATGTCGGCGCCACGGTGGACACCATGCCGACGCCGATGAAGAGCATGGCGATAATACAGACTGCCATCAACCAGTGCAGGAGCCGCTGAAGCAGGGCGAAACGATGAGGAGCATTGCTCATGGCCTGGCGGTCTCGGTTCGAGGATAATCCCGGGCTTCGGCCGCACGCAAATCGTAGGACTTGCGGTAGACCGACGAGCGCGCGGCCGGGAAAGGATCGTCCGACACCCGGATTCCCTGCGGCAGCACGGTCGGATCGAAGTTGATGTCGCGGCAGGGCCCATCCCGCTCCGGTTCGATCCGCTGCACGATGAGCGTTCCGACCTGCACCGTACGGCGGCCCTCAGGCCAGGGCTTGCTCGGGTCCGCGGTCGGATCACCAGGATCGGCGACGGTCGTGACCATGGTCCAGCGTTGCGGGCCGGCGATCCGGACCCGTTCCGCTATCTCCTGCTCGAGAAAATCGGGACCGCGCTTTTCCAGCTCGGCTTGTGACAGAGGAACGACCTCCGCCGTCGGCAGCAGCGACCATCGCACCGCATGCTCTGCGCCCTTCGCATCCGTGAAGTTGAAACTATTGAGCCCGTGGTAAGGCTCCTCCGCATAGCTCGCGGTCCAGGGCGCCGTTTTGGCCCAGGCCGCGAAGGCGGCGAATTCCGGATTGACCTGGATGAAAATCTTCATCGCCTCCGGGTCCTTCTTGCCGGATGCAATCAACAGGTCGTGAAACGCCTGCGGCGTGGAGACTGCAAAGAACGGCGGATTGATCATCGCCATCCGCCACTCTTCGCCATCCGCCGTTGCGATCTGCAATCCCAAACCGCGCACGCGCGCGGTTGCGTCCACGGCGTTCGGATCGGCAGTGCCGAGATTGAAGCGGCCCAGAGCCGGATACGTGCCTCGCTCGAAGACCCTGGCTTTCGAGAGTTCCACGCCGTTCCCGTTCGCCTCGAAGACGCCGGTGAAGCAGATTCCCTTGGCATGATTTCGCCGGTGCCCGAGTGGCGGGCCACTCGGGGGCGTGAGCGCCGCGATCATCCGATCCGGCGTCAGGCGCCCGGGCGAGAGCCACCCAGCAGTGTAGGCAAGCGCGGCAGCACCGCCCCCGAGGACGGCCACAATCAGCACCAGCGAGCCGAGCCTCGAGCGCGGCAGGTTGCCTGACTGATTCATCGCTGCTCCTTGCAATACGCAAGCCGCCCCGCAATCCGGCCCCACGGCCCGTTCTGTCGAGCGGCTCGGGTTCCGTTGTAGCTGGCGACCACGGCCGCGATCTTCTGAAACCGGATCGCCAATTTCGCGAAGGCACGTTCGCGCTTGCCCAGTCTGCGGGGCTCGTCCTCGCCGGATTTCGGGCTTTCTCGAAATATTTCGTGCGATCTGAAAATCACTCACCGGGCTCGAAAGACCCGCTTTGCGCCGGGGCCTAGTTCAATGGCTCTTCGCACAAGGCCAGCGGTCGGTCGACGAACGATGAACGTGTCGCGACGACGCTGGCGTCTTTGCGGAAGCTGGAGTGCGATTGGGGTTCGAATGAGCAAAGTGATCATCGTCACAGGAGCTGCAAACAGCATCGGACGAAGCACCTGCAAGACATTGGCGCAAGCCGGCCACACGGTCTACGTTTCAATGCAGGAAACGAAGGGCCACGATGATCACGGCGTCGAGGACGCCGGCAAGCACGGCGCGGAACTCCGAACCATCGCGTTCGACGTCGCCTCGGAAGCCTCCGTGAATTCCGCCATCGATGCCATCGTCGCCGAGAACAACCGCCTCGACGTGATCGTGCACAATGCCCGACAGGTCATCTACGGACCGGCGGAGGCCTTTACGCCGGACCAGCTTGCCGAGCTCTACGACACCAACGTGCTGAATGCGCAACGGGTCAATCGGGTCGCATTGCCCCAGTTGCGCAAGCAGGGCCAGGGCCTGCTGATTTGGGTCTCATCGAGCAGCGCACGTGGCGCCTCGGTTCCTTTCCTGGGAGCCTATGCTTCGTCAAAGGCCGCCCTCGATGCACTGGCGCTCGGCTATGCGGGCGAGCTCGCGCGCTGGGGCGTCGAGACGACGATCGTGGTCCCCAGTGCGCTCGGACCCGGCCACTACATTCGCTCCGGCCGACCGCTCGACACGGCGCGGGCCGAGGAATACGCGGATGGTCCGACGGCCGACGTGAGCGAGATCGCGCAATCGGCACTTGCGCAGCTTCCGGCGAAGGATCGAACTCCGCAAGACGTCGCGACCGCCATAGCCGATGTCGTCGGCATGCCATTCGGACAACGGCCGCTGAGAGTTCATTTCGGTCCTGACGACGACGGAGCCGCAGCCGTCAACGCCATCGCCGACAGCGTCCGCATGGAACTTCTCCGCCGGATCGGGTTGGACGACATTCTCAAGCCCGCGTCCATCGGATAGGGCTGGGTGTCGTGGCGTCGCACATTCGTGATCAGGCGAGACCGAAGACCAGCCGCGGCGCTCGTTTCGACGCATCGATATAAGCTCCCGGTCGTTTCTGTAATCAGGGATCGATTCCTGAAAATCCGGGAGCCTCTTCGGAGCCCCAGACGAAAGTGATACGTCCCAATCCTTTACCCTGTTACTGCCGAATGTTAGGTTTGAAAGGCCACTACGTTCACGCGTCTTGGTGTGCTTCCAAGTCATAGAACGTGACGAGTCGTGCGCCGGGTTGAAATTCCCAATGGCCCCCCGCTGGCAAAGCAACAACACGCAAAGCAGCAACACGATGGCCGCTGCCGGCCGCTCCGCCCAAGACGAAGCCGCCCGGGAGATCTTGGTCTTCGGGCCGTTTCGGCTCGACCCCTCGCAGCGGCGGGTTGAGAGAGACGGGAGCCCCCTGCAGCTGTCGGGTCGAGCATTCGACATTCTGCTCGCACTGGTCCGGCAGGCCGGCAACGTCGTCAGCAAGACAGAGCTTATGGCCACGACGTGGCCGGGCGCCGCCGTCGAGGAAAACAGCCTGCGTGTCCATATCGCCGCACTCCGCAAGGCACTCGGAGACGGCAACGACGGCGTCAGATATCTGAGCACGGTCTCCGGGCAAGGCTACTGCTTCGTCGCGGCGGTATCGCGCCCGGAACAGAGGCAACCTGCACCGACCAATCCGACTTACGTCCATAACCTGCCGGCGCATCCCCGGCAGATGGTCGGGCGTGAGCAAGCCATACAGGACATCTCGGAAAGACTGAGAGCCCAACGTTTCGTCACGGTCGTCGGCCCGGGCGGCATCGGCAAGACCACAGTCGCCATTTCCGCGGGCCACGCCCTGCTCGCGGAATTCGCCGGCCATGTCCACTTTGTCGGTCTCGGCGAGACAGGCAGCGCCGCTCCAGTGCCGGCGATCGTCGCATCTTCACTTGGGCTGCGAGCTCGATCGAATGATCCCACGAATAGCCTCGCGACATTCCTGCGCGACATGCGGATGCTGCTCATTCTGGACTGCTGCGAGCATGTCATCGAAGCCGCGGCGGCGCTGGCCGAACGGCTCTACCAGGCAGCACCGGAGCTGCACATCCTGGCGACCAGCCGGGAGCTGCTGCGCGTCGAAGGCGAGTTCACATACCGGCTCCCACCGCTGCCGAGCCCGCCGGAGAAGATCGTTTTGACGGCCGCGAACGCTCTCGCCTACCCTTCGGTGAAACTCTTCGTCGAGCGTGCGACCGCGGGAGGCGGCGAGTTCGCGCTGACGGATGCGAACGCCTCTGATGTCGGCAACCTCTGCCGTCGGCTCGACGGTATCCCGCTTGCCATCGAGCTCACCGCCGGCCATGTGGGCGCATATGGCGCAAGAGCGATGGTCCAACTCCTCGACCAGCACCTCAATTTGCTGTGGGAGGGACGACGCACCGCGCTGCCTCGGCACCGGACACTGCGCGCAACCATCGAATGGAGCTACAATCTTCTATCCGACGCGGAACGCGTGATTCTCGGCCGACTGTCAGTGTTCGTCGGCAGCATGACCCTGGACGCCGTGCGGTCGATTGCCGCGGGCTCGGAGGATGACGACACGATCCTGGCGATCATCGACAGCCTCGTCGCCAAGTCGATGCTTGCACTGAACACCGGCTCGCAACCGACCCGCTACCGCCTTGCCGACTCGACCCGGGCATACGCGCAAGAGAAACTTGCCGCCAGCGGGGACTCCGAAGCGGTCGCGCGACGTCACGCCTGCTACTTTCTCGGCCTCCTTGAGAAGATCGGCGACGAAGCGAACCGAGACCTTTCGACGGTTGCGGAGGAATTCGGCAACGTCCGCGCCGCACTGACGTGGTGCTTCTCGGATCAGGGAGACCGCAGAGCCGGCGTGGCGCTCGCTGCAGCATCGATACCGCTCTTCTTCAAGCTGTCGCTCCTGGCGGAATGCGAGCTCTGGGTCACCCGCGCCATCGAAGCACTCGATGACACCAATGGAGGCATCAGGCAGGGCCTCGTCCTTCACACGGCGCTAGGGGCTGCGCGCATGCTCACCGGACAGCTGGATGAATTGGGCGCAAATCACCTCCGCCGGGCGCTCGAGCTGACGGAAAGGATCGGCGATATACCGGGGCAGATCCGTTTGATCGACCAGTTGCATTTGCTGCAATTGTTCGTCGGCAAGTATGATGACGCATTCGGCATCGCCAAGCGCGGCGAAGCCATTGCCCTTGCCAACAACGATTCCAATGCGGTCGCGCGCATGCGCGTATTGCTCAGCATCTCCTGCCAGTATCTCGGCAAGTTCGTTGCCTCTCGCTCATACGTCGAAAAGGCATTGCGACATACGGGCCTGGACAAGGACGTCCTTAGCGGCCTCACCCTCGAATATCCCAAACGCGCTCAAATCACCCTTGCGCGCGTCCTCTGGCTTCAGGGATATCCCGATCAGGCGACGCGAATAGTGCGCCGCGCCATCTCGGACGTCATCGCAGCGAACCATCCGGTCATGTTCTGCAGAGCGCTGCCATGGGCATTCGGCGTCTTCTTCTGGAATGGCGATCTGGAGGATTGCGAAGAACACATCGACAGGTTCGTCGTGGAGGCTCGCAGGCACAACCTCGCCATCCTCCAGTTGGTCGGCGAGGCCATGAAGGGGATTACACTGCTGGCCAGGAACGAGACCGGTGTCGGGCTCGCCATGCTGAAAGGCTCGATCGAGAAGCTGCACAGCCTGTGCTTCGGTGCGGTGGCTGGGTTTCGCATGCCTCTCGCCGATGCCCTGGCGGCGACAGGTCACGGCGACGAAGCCCTGGACACCATTGATCAGGCGATTGCCCAGGCCCAACACTGCAACTTCATGATGGACATGCCCGACATGTTGTGCACAAGAGCGAAAGCGCTGATGCGGAAGAGCAATCCGGATCTTTCGCAAGCGGAGCTGAGCCTCATCCGAGCACTCGACCTCGCCCGCCATCAGGGGGCGCTGGGTTATGAGCTTCGCGCGGCGATCGCGCTTGCGAGACTATGGCAGCGAGGCGATCGCCGCCGGGAGGCGTACGATATGCTCGCCCCCGTCTATCAGCAGTTTACCGAGGGATTCCAGACGCGCAGCCTCGTGGCGGCAAGAGGCTTGCTTGCCGAGCTGAACCCGCCACGCTCGCGCTCGTTTGCGGCCAAATGATCCTCTCCGGATCGCGTAAGCGCGCATCGCCTCGATCGCCGTGCAATCGCGATAGAGGGGTGCAGTCTCGAACGACGCGTGCGGGCGGCCGGTCCATGCTGAGTTGGCAATGAGACGTCGGCGCCGGCCATCGCCATCCATGGCACAGGCGGCGCCACTGGCGGATTGCGGAACGTTCCAGAGCACGGGGATGCGGCGCTCGCCGAGGCCGCACAGGCATCCGATCGATCGGATCTGATGCCGCTCCCCGGGGCCTCCATCGCTTACGATCCCAGCTTCACCATCATTGCGCGCGCGTCGCTGAGGTCCGCAGTCTCGAAGCCTTCGGTGAATTTGCCATACACGGAAGCGAGAACATCGCGTGCATCGGCCGGATGCCCCTCACTCATCCTCATTCGTGCCACGCTGATCGCCGTCCTCAGCTCCCAGAACAATGCACCCTGGCTCCGCGCCACCTCGAACGCCTTGTCGAAGGCCTGCTCGGCACCGCCCGTCGAGCGGCGCGCGCCGGGGAGCAGCAGCAATTCGCCCTTTATGCGCAAGAGCTCGGCGACATACCATCCTTCGTCCCTTGCCTCGCATCGTGCGAGCGCCTCGTCGGCGGTCGCGAGCCCTTGCAACACCTCGCCGGCCTCTCCGAGACACACGGCGAGCTCGCCGAAGGGAAGCAGGAAACGCGGCAGGAAGCGCGCCTCGCCCGCGAGCTCGAGCGCCTTGCGCAGCAGCGGCAATCCGGTCGCTACGTCGCCCCGGCGCGAGATCAGCACGCCCCTGAAGGCGCGTGCCCATACGTTCCACAAGCGGATCGGGTGGCGTTCGGTGTGCTCGATCAGCATCGTACAATACCGCTCCGCCGCGTCGAGATCGCCGGCCAGGAAGGCAATCGGGCAAGCACCCTGCCCGAGGACGCTGCAGAATGTGAGTGCGTGGCCGCTCGTCCGGCCTTCCTCGACGTTGCGCTCGACGACGCTCAAGGCCTGATCCGCGAGGCCAAGCAGCCACAGGATCCGCGCCTGGAAGTAGTGAGTTGAGGCCCGCAGGTCGAACCGGAAACGGATGACCTGCGGCTTGGCCGCCAGATCCGAGAGGCGAGACAAGGTTCGCCCGATGTGATGATACGCCTGCCGCTGGTCGCCGAGATAGTGCAGCGTGGTTGCAAGAAGTCGGTCGGCCATCATCCGGTCGACAGGATTGCCGGAATCGGCTACGGCGTCCGCGAAACGATGCGCAAATTCGAGGGCCCTGCGGAATTCGCCATTGTTGAACTGATCGATGCAGAGTCCCCAAAGCGCGCGCAACAGGTAGTCCCTGTCACCGAGTTGCTCGGCCAGCTGAAGGGTCGCGGCCCAGGCGGGACCGGCCTCCCGGGCTCTTCCAACACCGTACATCAGCGACCAGCCGCGCGCGGCCGACAGCTGCATGCGAAGCCGCGGCGCGTTCGCAGCCGTCGGGTCGAGGCGCGCCAGAGCGAGTTCGGTCCGCTCGCGGCATTCGCTGAGGAGCGACAATTGCACCCAGAGCGGGACCGCGGCCGCCGTCAAGGCCGCTCCGACTTGCGCGTCTCCGCCGGACGAGAAGGCCCAATCAAGGCTCGTTCGCACGTTGTCGATGTGCCGGCCATAGATGGTGAGCCACTCCGCCTGCGGCTTCACTTCGCTGTCGGCCTCGGCGTTGGCAAAGAATCCGCAATAGTATTTCGCCTCGCGGCGGGCGGCGTCGGGATATTCTCCGCCCGCGTGCAGCTTCTCCAATGCATAGGCACGCGTCGTATCCAGCAAGCGATAATGAGGACTGTCGCGGCGAATATCGGCGACAACGAGCGACTTTGCCACCAGCCTGGCAAGCTGGCCGGTCACGTCGCCGATGTGCTCGCCGGCGAGCGCGATCACTGCATCGAGCTGGAATTCGCCGGCGAATATGCCGAGCTGCCGGAGCAGCCACGCCTCGTCGTCCGGCAGCAGGTCATAGCTCCAGTCGAGCGTTGCTCTCAGCGTTTGCTGCCTCGGCAACGCGGTACGACGGCCCGTCGTCAGAAATTTGAACCTGTCATCGAGAAGTGCCGCGATCCTCGGCGGGCTGAGCATGACTGCGCGCGCTGCTGCAAACTCGATCGCAAGCGGAATGCCGTCGAGCCGCCGGCAGATGGCTGCGATGGCGCCGATGTTCTCCTCGTCGGACGCGAAGCTTGAACCCAACGCCTTCGCTCTGCTCGTGAACAGCTCGACTGCGCTGTACGCGGAGGCGCCGGCGGGCTCGAGCCTGGCTTCAGGCGGCACGCCCAGAGGGAGCACGCGGTAGACGTGCTCCCCCTCGATGCGCAGCGCTTCTCGACTTGTCGCAACAATGAACGTCCCGGGACAGCGGCTGACAACGAGCTCGGCCACCTGGGCCACGGCATCAATGACGTGTTCGCAATTGTCGAGGATGAGCAACAATGGCCGAGGGCCGATCGCGCGTGCGATGGATTCAGGCGAAATCTCCTCGCCCTCGAGCTTGGTGCCGAGCACGCCGGCGATGACCGAGCAGACGAGCTTGGGATCGGACAGCGAGGCCAGTTCGACCAGCAACCGGTCAGCCGCCAAGCCGGTCGGCGGCGTTCTGGCTGCCTCCAGCGCCAACGCCGTCTTTCCGATCCCGCCGGGCCCGACCAGGC
>NC_004463.1_4
[truncated: 8,807,321 more chars]
