# Supplementary material for: SprayNPray: user-friendly taxonomic profiling of genome and metagenome contigs
Source: BMC Genomics. 2022 Mar 12;23:202. doi: 10.1186/s12864-022-08382-2 (PMC8917688; doi:10.1186/s12864-022-08382-2)
Supplement: Supplementary file 8 — Additional file 8: Supplemental File 6. FASTA file generated by SprayNPray, representing a subset of contigs from the simulated metagenome that match Candidatus Kerfeldbacteria. [file 12864_2022_8382_MOESM8_ESM.fa]

>MHKE01000002.1
AACGCTACCGGACAACTATTCGGCCTTATCCGCGAGCGTATAGGACTGGAAGCCCATGCAAAAGTACTGAAATTCGATGGCCGTCCGTTCCACCCACGTGAAATTAAGAAATCAATTGAAGATATTCTCACCCATGCTTAAAGGTCAAGACTTCAATACAACATACCAACCGACGTGGTGCCCGGGCTGCGGCGACTTCGGCATTTGGACCGCCCTCAAGACTGCCCTGGATGAATTACAGTTGGACCCACACAACGTTGTCGTTGTCTACGGCATTGGCTGTTCAGGCAACATGGCGAACAACGTGAAAACGTATGCGTTCCACGGCCTCCATGGGCGTCCGATTCCAGTTGCCGAGGGTATTAAGCTTGCCAATCATGATTTGACAGTCATCATCATCGCAGGCGACGGCGATACCTACGGTGAAGGCATGAATCACTTTATTTCGTCTATTCGCGGGAACCATGATGTTACGCTCATAGTTCATGACAACCAAGTCTACGGCCTGACCACCGGCCAGACGTCTCCGACGTCCGAAAAGGGTTTCAAAACGAAGTCAACTCCCGGCGGCGTCATTGAAGAGCCGGTGAACCCAGTAAGTCTTGCTCTCTCGGCAGGGGCCTCATTTATCGCAAGGGGATTTTCCGGTGACACGACTCAACTCACCGATTTAATTAAGAAAGGCATCCAACACAAGGGGTTTGCCCTCGTCGATACACTTCAGCCGTGCGTGACGTTTAATAAGATTAATACGTTCCAGTGGTTCTATCGTCGCGTCTATCATGTTGAGAAAGAAGGGTATATTCCGAATGACTGGAATAAAGCGATGGCAAAGGCGCGAGAAATGGAACGCATGGCTACCGGCGTGCTTTACGTTCGCGAGCGGCCGTCCTATCACGCATCACTGCCGGTACTCGAGAAGGGGCCGCTGGTCAAACAGCCGCTTGATGGCATCGACATTTCTAAGATATATAAGGACTTTGTTTAGTGGTAGTGAGTAATGTAGTGATAGTCGCAGGGATATGTCTTTGTTGATATAATTTGAGTATGACTCGTAAACTCATCATTCTCGTTTCCGGTTCGCTCGCGTTCGACCGAATCATGGATTTTCCGGAACGATTTAGCGACCATATTCTTCCGAGGAAAATTCATCAGTTGAGCGTAAGTTTTTTGGTCGAAAAATATTCGGAGAACTTCGGCGGCACTGCGGGCAACATTTCATACAATCTAGCTCTTCTCGGAAATCAGCCCGTTGTCCTGGGTTCCGTAGGCAAAGACTTCACGCCGTATCGCCAGTGGCTTATCCGACATAGTGTCGAAACTCGTTATGTTAACCTTGTCAGAAATACTACAACCGCAGTTGCCCATATGATTACGGATAAGGATAATAATCAGATTTCCGGGTTTCACGTAGGGGCCGGAAAAACGTTTGCAGGCGTTCCCCCTCGTTCGCTTCTCATGAAGGCGGCGTTTGCCTGTGTGTCTCCTGCGGGGCATGAGGACTTAGCGCGGTTTCCGAAGATTTATAAGCGCGCCAAGGTTTCCTACGCCTTTGATCCGGGACAACAGACCACCACACTGCCAAAAAGTGATTTGATCAACGGGGTAACTGGCGCGGAAATATTCTTTTCAAACGACTATGAATTGGCACTGTTCCTCAGCAAGACGGGTATGACCGAACGGCAAATATTGAAACGTGCCAAGGTTGTGGTAACCACCCTTGGACCTAAAGGTTCCATGGTGCAAACTGCTTCAAAACGCATCCGTATCCCTCCAGCGAAGCCACAAAATACATCAGACCCCACTGGAGCAGGGGATGCCTACCGTGCAGGGTTTATTTCAGGATACGTACGTGGGTTGCCTTTGGAACGATGCGGCAGATTGGGAGCAGTAGTGAGCGTATACACGGTTGAAAAATACGGAACGCAGACCCATCGGTTTACAGAAAAGGATGTAATGGCAAGATACTTCAAGAACTTTCATCACAAAATCCTCGAATAAGAAGAACCCCCACACCAATCGGATTGGTGTGGGGGTTAGTGCTACGAGGAAAAGGTGAATTGAAAGAGCTGATCACGGCAAGTAAATGCCGGGGTGGGGTCGGACTCGATCCCTCCAATCCTTGCCATGTGCTCCGTGACGTATGTGATGTGTGATGGAAGTGACCATCCCATCTCTTCATGTGCACGTGCGTGCTTATCCGGACGCGCCCGCTTGTTTTGTGGGAGTCTCATCATGTGAGGTCGAACCGAGGTTGTTTTCACTCCATCCACGTGTGTCGGTGCAGATGGGCGTGTGCCCCTCATTGATTTTGCTCGGTCGTGACTGGCTCGTTGGCCGATTACACAAAAATAATGCATAGCCTCGATCACGACGAGTTCGAGCAAACGCCGAAGCGATGGAATCGACACCTGCGTGTGACTGTAGAAGATGTGATCCCCAGCAACCAGTGAAAGGTCCACCAGTTCGGCTTTGAAGTGGCACGGAGTCGCACCCTCCTTAAAGACCGTAACCTCTATACCAGCGTCCGGAAACACATGATTTTCGGGATGGAAGGCGATGCCCATGATCCCTGCTCGGCGGAGCGGACTCAAAGATACTGATATGCAGTCGCGTCCCCCGCATCTGAGACCATAGTGTGTATTCACTCTGATCTCGCGTTGTTTCTGTTCACACGCGCGGGTGATTTCCGGTTGGTGCGATTCAAACCAGCGCATGAATTTCTGTGCATCCTCTTCACGGCCGAGTGTCAATGTGTTCTTTCGCTCTAGAAACCCACCTATCTGTGCGGCGTGGGATGACGAAAGGACGAGAGTCGGGTTTTCGAAATCAAATCGAACTTCCTCGAGTCTCTCTGGCTTCGGTACCATGACGAAGATATTCGACGTCCGGCTACACAGCAGTGCAACGATACCCTCGAGCATTTTATCGGCTGTATCGTCACTTTCACAGTGTTCGATGAGCATGAGCAGAACACGCTTCTCAGGATGTCGATCGTCTTCGTTTACCACAGCGACTCTCGTCACCACGTGAACAAAGAGTGGCATGTCGTCGTAGGTAACACCAGTCTGATCATCCTGGTGGGCAATCGGTTCATTGAGCTCAATGTACTCAGCCCATTCAGCGAACAGCAGGTTCCAGAACCGCTTAGTCCATTCGAGCGCGGACCCCGCTACCCGATAAATTGCCCTATTGAAATTCACGTCTACTGGACGTATCACAGACCGGTGAAGTACGCACAGCCTTCGCAGAAACTTGTGATCCTGGTTCAGGCAGATTTGTGCGAGTGCCTCGAGAAGGGGATCCCCTTGTGTGAGCAGTCTCAGACGTTTCACGGGTTCCCTGGTCAATTGGACCTCTATAAATCGGGATCCAACAAGCATTGCAGCTGTCGGGGCTGGCGGTGGCGGNNNNNNNNNNNNNNNNNNNNNNNNNNNNNNNNNNNNNNNNNACGACGGCCCGTTCCGTTGCCACATACTTCCTGCACGATTCTCGCGATGTACTTCGGTTTACTACGGTCCCAGAACTTTTCAAGCAGTTCAAGCAGATCACGGCCATTACTTGCTGTGACTCCCATTGCACCCCCCTGCGCAGGTAGCACGAGTTAATTGTGAGTGTTCTATGTTTTGTCTACGAACGTACCAGAACAATCCATGAATGTCAACTATTTTTGGAGTTTTGGCGAGTGGCGAAAAATATGGTATACTTTGGCTATACTATGCAGAAAAAGTGGGTAATTGCTGATCCGATTTCGAAAGAATTCCGCAACAAGTTCCCGGAGATCCATCCGGTAATTTTGCAATTGCTCCATAACCGCGGGATGCGAACGCAGGAACAAATCGATGAATTTATGAACCCAGACTGGGGAGAAGACATCCATGATCCGTTTTTGTTCCGCGACATGAGGAAGGCAGTTGACAGAATCCGACTGGCGATCTGGAAAGGGGAATCAATCGTTGTGTATGGTGATTACGATGCCGACGGCGTCTCAGCATCAGCGATCCTCTTTGAGGCACTTACCGCGTTAGGTGCAAAAGACGTACATGTGCACTTGCCCCATCGGGAAACCGAAGGGTATGGGTTGAATATTCCTGCTGTGAAGGAACTCATCAAGCGCAAGGCAAATGTCATAATCACCTGCGATTGCGGGACGAGTAATTGGGAAGAAGTTGCAGTCGCTAGCAAGGCAGGCATCGATGTCATCGTTACCGACCATCACCATGAACCCAATCAAATGCCTACACCTTTCGCGTTTTTAAATCCACAGCTCAGTAAAGAAACGTACCCATTCAAACATCTGGCTGGCGGAGGAGTAGCATTCAAGCTTATACAGGGTCTCGCTGCAGAGGATAGGAAAAAGGAAAAAAAACTTTCAGAAGGATTCGAAAAGTGGCTGCTCGATTTGGTTGCTATCAGTACTGTTACTGACATGATGCCGCTTGTTGGAGAGAACCGTACACTGGTGCACTACGGTTTGGTCGTGCTGAGAAAAACTAAGCGCATAGGGCTCCAGGCGCTCATGAAGACGGCTCGAGGCAGGTTGGAAGACATTGATACGCACACTATCGGTTTCCAGATCGGTCCGCGGCTGAATGCTGCTGGAAGAATGGATCACGCGAATACGGCGTTCGAATTGCTCATAGAACGCAGCAGTGAGGTCGCGGCTGAAATTGCGGAAAAACTTGATACGAAGAACCGGGAACGCCAGCGCCTATCGGAAACAATGGTGAAAGAGGCGGAAAAGCAATTAGTAGGATCTGATGAACGAATTCTTATTGTACAAGGGAAAGAGTGGCCTGTCGGGGTTATCGGGCTGGTTGCGGGCCGCTTGTCGGACAGGTATCACCGCCCGGCATTTGCCCTCGGTGAAAAAGGCAATGACATCGTAGGTTCAGGCAGGAGCGTTCCGAGTTTCGACATTACTGGTGCCCTGGCTGCAAATAGCGACCTTTTTTCGAGATATGGTGGCCATACGCAGGCCTGCGGATTTACAATGCCTAAAAAACATCTGAAAGCATTTCACGCTGCGTTCAAAAAACTTGGACGAAAAATTCCTTCGAAGGATTTGATCCCTACGGAGTATGCTGACGCTGAAATAGGACTTGACGATGTTAATTGGAAACTCTATGAGGTAGCCGAGAAATTTGAGCCGTTTGGAGAAAACAATCCATTTCCACGATTTGTAGCTCGCGGTGTTGAAATAGTAGAGTGTCAAAAGGTAGGCAAAGACGGCAAACACCTTCGACTTCAGGTGAGGCACGCATCTGACCTGGTTCGGAAAGTCATCGCGTTCGGTTTTAGTGGTCATGAGGCCCTTACGGCCGGAGCAAAGTTTGATATGATGTTTGAAGTATCAGTAAATGAATGGAACGGCAATCGTGAGTTACAATTAAAATTGGTAGATGCTCGCAAGGCAACTCATTCATAACGTACTTGTATGAACGTAGAAATTTATAGTGATGGTGGAGCGAGGGGAAATCCAGGCCCGGCCGGCATTGGGGGAGTGATTAGATCCGGAGGGAATATTATTGCGACGTATTACGAGTACATTGGCGAAGCAACAAACAACCAGGCCGAATATCGCGCAGTCCTTCGGGGTCTCGAGGAAGCAAAGAAGCTTGGAGCTATTAACATCCAGTTTGTACTTGATAGCGAGTTAGTGGTGTCACAGTTGCGTCGAGAATATAAAGTCAAGAACAGGGACCTCGCGACACTGTTCGTACAGATTTGGAATATATCCCAACAGTTTAAGTCGGTGAAATATCGCTGGGTGCCGCGCGAGCGAAATTACGAAGCAGACGCGCTAGTGAATAAAGCTATCGACGGAGTCTTATGACTTTCGCGTGGCTGTCACTCGGAGTGTTACTCGGTTGCGCAATCTTTTTGCTGATAGTTTTGTCGTTATATTATGCCGATCGGGTGATTCGCCAACCTCGTGAGACACACCCAGATGAATTGCGAAAATACGGGCTGTCTGGAAACAACATTACCTTCTACGCTCGTGACGGGATAAAACTCATCGGCATGTTTTTTCCTGGGACAAACGGTGCGACGATAATATTATTGCACGGTTTTTCCCGTTCAAAAGAGCAAATGCTTCCACAGGCCTCATTTCTCCATAAGGCAGGATACGGCGTACTTATGTTTGATTTTAGAGCATCAGGGGAAAGCGGGGGAAAATACATTACCTTCGGTGTCAAAGAACAGTTTGACCTTGAAAGCGCTATACGATATTTAAAAAATCGTCCAGAGATCAGCAAGGATCGTATCGGTGTGGTTGGTTTCTCGATGGGAGGAGCTGTGGCGATACTCAAAGGATCCGATATCCCCGAAATCAAGGCATATGTGATCAACTCTGCATTTTCTCGCATGTCAGAAGTTATTAAGAAGAACTTTCACGAGTACTTACCGCATATCCCATTCTATCCTTTCGGATACATCGCACTTCTCTATATACGACTGCGGACAGGTGCGTATTTTCCCCACATTAATCCCGTACAGAGTATTTCACGATTAAGCTCGCGGCCGATACTGCTGATTCATGGCGCGCGTGACGAAACAATACCCTCACACCAAGCTAGAGAACTCGCTCGCTCTTCGGCAGGGAATGTTGAATTGTGGGAAATTCCTGGCGCAGACCACCATGGTGCATATACTGCAGCACGAGATGAGTATGAACGTCGTGTTTTGTCATTTTTCTCACAGCATCTTTTGATGTGATCTGCGATCTGCGGGTCGGCGTCAGTAGGGTCAGATAACTGGATTGACAAGCAGCCATGTATATTGTACACTGTTTGGTACTCAAAAGAAGGGATACCCTTTCGTTTTGAGTGCCACAGTTTCCAAGTCAACTAGATGATTGCTCTTAAAAAATCCACCTTACCGTGGGTTGCTAGGGGAGGAAAGTCCGAACACCCTCCTTTGTTACGTCAAGTAGCAAAGGTGCCAAGGATAGTCGTTAATGGCGACCAGGAGCAGAAATGGGCAGAAGTTCTATAGTCTTCTGGCTGTTTTCAAGCCTCGGGATAGTACCCCGCATCGCGGGGTTTCGTTAAGAACAGTTCTTATCGAAGCAACAGAAACATACCGCCCACCTTCGTCCCGCATCGCGGGACTTCGGCGAGGTAAGGGTGAAATCGTGCGTCCTGAACGCGCAAGCGGGAGGGAATAGTCCTGCCTACGGCGGGATGAAGTAAGAGCGCACGCGTTACCTATGTGAATAGGGACGGAGCAAACCCTATCCGGTGTAAAGTCAAATAAGTCAAGCTCAGCTTGATGGGTTGACTGCATGATCTCGTCAGCAATGGCGAGGCAAGAGAGATGATCATCATCCGCCCTGTCTGCCTTCAGGCAGACGATGAGGCGGAAACAGAATTCGGCTTATCGGTTGACTTGGGAATTGTGGTACGAAGTATGTTTGGTACTATATGAAGAAAATCAATCTAATTTTTACGGCGCTACTAGTCCCAATTGACTACCTGATGATTTTTTGCGCCGGTCTTGGCGCGTATTATTTGCGCGTCGGGTCATTTATACAGGAGATCAGACCAGTTTTTTTTGAAATTGATTTAGGCGAGTATCTGACAATTATCGCCGTGGTGGGAATTTTTTTTCTCATAACATTTGCTCTAGCGGGGTTATATAGCATACGGAGGCATAAAGGGTTCATGCATGAAATCGGAAGAGTATTTATTGGGTGTTCGGCTGCGCTCACCATTATCATCATCGTCATATTCTTTCAACGGGAATTTTTTTCCTCCCGGTTTATTATTTTATTCGGATGGCTTTTTAGCTGTGTATCGGTCATGGTAGGACGGGGGATCATCCGATCGATACAGCGTATTTTGCTAGCACGTGGAATCGGTCTGCGGCTCGTCGCCCTCGTGGGTTCTGATCCGACGAGTGAGGAGTTAGCTGGCGAGCTTCATAAGAACCCAAGCCTCGGGTTTCGCGTAGCAGTACGGTATGAACATTTCGATGATGACGCGAAAAAAGATCTCCATGACCGGGTTGCCGCGGACCGTATTGATGACATCATTGTTGCTCAGCGCGGAATGCCCACGAACGAAATGCTTCCAATCAAAGAATGTGCCGACGATTACCATCTCGGATTTCATTATTCCGCAGGCCTTTTTGAATTTCAATCGCCACACATTCAGTTAGAAACAATTGCCGATGTTCCTGTTGTCGAAGTCTTGCGTACCCGCTTGGACGGGTGGGGTAAAATTTGGAAACGGATTTTTGACATCGTGTTGTCCTTTCTTGTGATGCTGCTTCTTTCCCCAATTATCCTTCTTGTATCCATATTAATAAAGATCGATTCACAGGGTCCGGTTATTGTCAGTTTAGAACGCATAGGTGAACGTGGAAAAACATTTAAATTCTACAAATTTCGATCAATGGTTAAGAATGCACATCTGTTGAAGAAAGAGCTTCTCAGGGAAAATGACAGACGTGATGGTCCACTTTTTAAAATCAAGGATGATCCTCGCGTTACCCGCGTAGGCAGACTTATCCGCAAACTTTCACTCGATGAACTCCCACAACTGTGGAACGTTTTTCATGGAGATATGAGTCTTGTGGGTCCGCGACCCCATGAGCCGGAGGAAGTCCAGCAATACGAACGTTGGCAACGAAAGCTTCTCACCATTAAACCGGGGATGACGGGTCTTGCGCAGATTTCTGGACGATCAGAGTTGAAATTTGCCGAAGAGGCTCGGCTCGATATTTACTACATACAAAATTGGTCAATCGGGATTGATTTGTGGATTTTGCTCAAGACGCCGAGAGTCGTTCTTTCGGGTCGAACGGCCAGCTAGGAACACTATGCGCGTCGCTCTCGTTCACGATCATCTTAATCAACTCGGTGGCGCTGAATCTGTGCTGAAGGCTTTCACGGATGTTTTTCCCAATGCACCTATTTTCACCCTTATCTACGATGAGAAAAGCACCAATAGTCTTTTTAAAGGGAAAGAGATTCATGAGTCGTTTCTTGCCCACCTTCCTTTTGCGCGAAAGCTATTCCGCTGGTATCTTCCGTTGATGATAGCTGCCACTGAGAGCTATGATCTTTCTGGCTATGATGTTGTCATTTCAGACAGTTCTGGTTTTGCAAAAGGTGTTATCACATCACCGGGGACACTTCACATAGATTATTGCCATACCCCTACGCGGTATCTCTGGAGCGATCATAATGTGATAATAGATCGTCTTGAGCGTATAGGGCTGGTTCGGAGAATCGTACAGGGTTATAAGTCTTATCTGCGTGTGTGGGATCGTATGGCAAGCGATCGCGTAGATTCATTTATTGCTAACTCAAAATTCGTTTCGCAAAGAATACAGAAGTATTATCGCCGGGGTAGTATCGTCATATATCCGCCGATAGCTACCAGCGAATTTCAGGTGTCAGAACGACAAGAGGATTACTTTCTTTTGATATCACGCCTCCGTCCCTATAAGCGAGTTGATATTGCTGTTCAGGCATTTAATAAGCTACGCATCCCTTTGAAGATTATTGGCACCGGCGAGGAAGGTGAAAAACTACAACAAATGGCTAAATCAAATATAGAATTTCTCGGTTGGGTTGATGATACAACGAAGCGGCGACTACTCGAAGAGTGCCGAGGGTTAATTCATCCTCAGGAGGAGGATTTCGGCATCACCCCCCTCGAAGCTATGGCCACGGGGAAACCCGTGATAGCGTATCGAGCAGGCGGTGCTGTTGAGACAGTGGTACAGAACGTTACCGGAGTGCTCTTTGAAGACCAGTCGTGGGAGTCACTCGCCGATGCAATTATCCGTCTTCGCGGCAAGACATTCGACCCACATGTAATCAGGAAACACGCCGAACAATATGATGTTGCACAGTTTCGCGATCGCATAAGGGGCTTTGTCGAGCAGGCTTGGCAAAAGTTACACTCTAATACATAATATAGTCATTCTTATGAACACCTCTCATCCCACGTATTTTCTCTGGCAGTATCGTGTATTGATCTGCATAGTGACGCTGGTTGTCGCAGGTAGTGCGTTGGCATTCGCGCTACTTTCCCCAGTAAAATTCGATACTTCTATTTCTTTCTCGATTGATCGAGTAAGCATCCAGGAAACGAGCGCATATCAATATGACGGCTACTATGCAATTCAGGCCGCCGATCTTTTTTCGCAAACAATTTTAAGCTGGTTTCTCACTCCCTCCGTTTTATTGGAGATTTATGATCATGCCGACATTGATCCAGGACTTACCTCTATTGAGGAATTAACCACACGGTTTAAGGCGAAGAAGTACTCTGCTCAAAACGTTGTTGTACGTTATGTCGAACGCGATCGCGCAACCGCTGAGAAGATCGCTTCCGCACTCACGACTGTCATCGAGGAACGAGCTGCCACATCCAACCAAACGGCGCAGCAGGAGTCTGTCTTCGCTGTTTCTGGCGCTATTCCTGTAATCACTGAAAAAAGTCCCTCACCACTTTTTACCGGTATCGTGGGACTTATTGCCGGGGTCCTACTCGGATGTATTGCCGCATATACGATCAGCGGAATGCGGGTACACAAAGCACCGGAGGAGCATACATAAATTAGCGGATTCGCATCCATGCGCCTAGTGATAGATGCTCGCGTCCTTGGAGAGAAGGCACAGAGTGGCATTACACACTACGCCAGGGAGTTGATTCGCCATCTTTCCCCCCTTGTCGAACATGATGAGGTGACGCTTTTTTCGAGTGGTATGCGTGGTCCCGTGTCAGTAAGTGACACGTTATTAAAAAAGCATCTCAGGGTTCCAAACAAGATTTTAGGGGTCATGAGTGTTGTTCTTGGGATTCCACGAATTGACCGTATTGCAGGAGGAGCTGAAGCGGTCTTTTTATCCAATCTTCATTTTGCAAACGTAAGCCGTACATGCAAACTCATCGTAACTGTCCACGATCTTTCATTCCATCATTTTCCTTCGATGTACTCGCTACGTGGTCGTCTCTGGCACGTCCTTGTGAGGCCGCTGCACTTACTCTCACGTGCTGACGCAGTCATTACCCCGTCAGAAGCGACGAAACGCGATCTCGTCGAAGTGTACAAGTTAGATGCTGGCCGTATTCATGTTATTCCCCCAGGGATAGACCTGAGCCCGTATGAGGAGACTTCAGAACACGCAGCAGTAGAAATGCGATCTCGGCTCGGTGTGATGGGCAAATACATACTTGGCATCGGCGGCTTCGACGAACGGAAAAACATTTCAGCAGCCGTCGAAGCATATAAGCGTATGCCTGAGACGATACGGAAGGACGTGGCAATGGTGATTATAGGTCAGACTCTTTGGAGAGAACACCGTTCAGAGCGTGCACGAATACTCACAACCCCTGGTGTCAGATTTCTCGGGTTCGTGTCAGAGGCTGAAAAGATCGCACTTCTGAAAGGTGCTGTGGCACTGGTTTACCCATCACTTTATGAAGGCTTCGGTTTCCCTATCCTCGAAGGATTTGCCGCTGGCACGCCGGTAGTTACTAGCAATGTTGCGTCACTTCCTGAGGTCGCAGGAGATGCAGCGCTGTTGGTGGATCCACTGAAGCCGGATGAGATAGCTGCTTCGCTAACTCTGATTATCAACGATGCTGCTTTATCTGCGCGCCTTTGTGAAGCTGGGAAGAAACGGGTTCGAGAATTTTCATGGGACCGCACAGCCACGGCGACGTATGACATTATTAAAGACGCAGTTCACACCATGCCGATATGAAAATAGGCATTGATGCCCGGTTCTTCGGCTCTCTCGGCAAAGGACTTGGCCGCTACACGCAGAAACTCATCGAACATCTTGAGAAAATTGATGCCGTTAATAGTTACGTCATATTCTTGCGCAAGGAAAATTTCGAAGCATATAGCCCATCACGCCCTAATTTTTCAAAAATACTCGCTGATTTCCGGTGGTATAGCCTCGAGGAGCAAATAAAATTTCCGCGAGTCTTACAGAATGCACATGCTGATTTTGTGCATTTTCCTCACTTCAATGTTCCAATCTTCTACCGCGGGTTGTTTTGCGTGACGATCCACGATCTGATTTTAACGCATTATCCGACATTGCGTGCTACAACCCTCAGTCCATTACGATACGGTATCAAGCACCATGCCTATCTGCATGTGATCCGTCGAGCAATTCGTAAAGCAAAAAAAATCATTACTGTGTCAGAATTTACGAAACACGACATCTCCAAAAGTTTTTCAGTATCGGGCGAAAAAATAGCAGTGACATATGAGGGGGTTGAAGCCCCATCGCAGCTGGAAATCAATGCAAACCAGCATGCTCAACATGGTGTCTCCAAGCCCTACATACTCTACGTCGGTAATGCCTACCCCCATAAAAATTTGGAACGGTTTATAGATGCGTTCGGTGAAATACGCAGGGAGTTCCCTTCGCTCACGTTTGTCGTGGTAGGGAAGGATGATTATTTCATTCTACGGCTAAAGGAGTATGTCCGTCACAAAGGGCTCGCAACATCAGTAGTCTTTACCGGGTTCGTATCAGATGTTGATCTTTTTTTATTGTACCAGCGCGCGCGCGCTTTTGTATTCCCATCTCTCTATGAGGGATTCGGACTGCCACCGCTCGAGGCGATGATAAATGGTACTCCTGTCATTGCCAGCAATGCTACGAGCATCCCTGAGATACTTGGTGATGCTGCGCAGTACTTTCGGCCCGATAACATCCATGATATGATACAGTCCATTCGTGCCGTACACACAAATGATAATCTCAGGAAGCAACTTATTGAACGAGGAAACCGTCGGGTAGAGCGTTTCACATGGGACGCAATGGCTCGCTCAACACTTGATATCTATCGGCATATCGTATGAACCACTCGCTTCGTTTCAGAAAAGCCCGAAACGCGAAAGCCTCCTCGATGATGTATGGATCTCGTGATATTCGCATTACACGCATTCCGGAATCCAATATCATCGATCTCCGACCCGTCGAGACAGACGTAAGCAATACGCCAGTCAGTCTTTCACACATTGCACCGCCTTTGCCAAAAATGACTGCAGGCAAAGCTCTCGTGAAGCCACAAGCCCAGCAACACATGAGTCAGCGGAAAGTACGGAATTTTCTTTTTGGGTTCTCGTGGAAACGTGTACGCACGCCGAAGCACGAAGCGCCTCCCGTTCCTACAGTCAGTGCGAAAGAACCCCCCCCACCTTCGCTTGTCGATGAACAGTTTGTTACACGTCCGTTCGGCTGGGCACGGAGCCTGGCTGGGTTCTCCCTTGCTGCATGTGCTCTCATGATACCGCTCGTCGCCGCGAGTAATATTGAAAAGATTGAAACCATCCAGGGGCGTGTGCTCGGCGCATCTACAGAGGCGTATCAACATCTCGAGGATGCCCAGCGTGCTGTTGCGTCTAGCCAATACAGCTCGGCGACACAGTCGTTTAAACAAGCTGAAGAACAATTTCGCTCCGCACAGGACGAGTTGAACGGCTCGAGTTCATTGCTCGGGGAGGTCGTCAAGGTGATTCCGCATGTCGATACTGCCCAGCGGATACTCAATGCGGGAAGTGACTTATCCTTGGCTGGACAATACATCAGCGAGGCGCTTTCGTCCGTTCAGTCCAGCGTCACCGCGGCTACATTTGTTCGCCAACTCGAAGGGTTTTCTTCATCACTGCAGGATGCAGGCGGTGCCGTCGAACGAGCAGAACAAGAATTGCGACAAGTGAACCTGTCATATGTCCCAGCTGAACATCGTGAGCGCCTTCAGAAGATTCTCGATTCACTGCCGCAATTGCAGGAATTTTTCAGGGACTTCACTGACGCAAAACAAGTGATGGACGCGCTACTCGGCGTTAATGAGACCTCGCGGATCTTGCTGCTTTTTCAAAACAACGCGGAGCTACGGCCGACGGGCGGTTTCATCGGTTCGTTAGCACTACTCGATATTGATGAAGGCATAATAAAAAACATGGAAGTGCCAGAGGGCGGTGCGTATGATATTGCTGGGCAGCTTAGGTCGAATGTTATTTCTCCTACACCACTGCATCTAATAAATCCCCACTGGAATATTCAGGATGCAAATTGGTTCCCAGACTTTCCGACTAGTGCCCGAAAAGTCACCTGGTTCTATGAGCGAAGCGGGGGACCGTCTGTTGACGCAGTACTCGCATTAACTCCTTCTGTTGTCGAGTCCTTTTTAGACATGACAGGCCCTATTCAACTCCCAGCATTTGAAGTCACCGTGACATCCGAAAATGTCCGCCGCCTTGCTCAAGATAGCGAGCAGCAAGATCCTACGAAGCCTAAGCGGTTTATTTCAGAATTGTTTCCAATACTGCTCAATAAACTTTTTTCACTTTCTGGCGACCAGTTCCTCCCACTCGTTGATTCGATCACACAGGCGTTTGAATCCAAAAATATTCTTCTTGCATTTACCGACCCCAATGACCAGCGTGCAGTGGTGACACTTGGGTGGGATGGAGGCGTTCGCCAAAGTCCCCAAGATTATCTCATGGTGGTCCATACGAATATTGGCGGCGGAAAAACTGATAGACTTGTTGACACGTTTGTATCGCTGACAACCACAATTAAAGATGACGATACTATCACCCAGACTTTGTCGATTCAGAGGACCCACACGGGGGCCCCCCTGGACGGCCAGCAAGGGGTAAGAAATGTTGATTACATCCGTACATATGTTCCTGCAGGCAGTATACTGCTTGAGGCGAGGGGTTTTGATCGCATTCCGGGCTGGAGGTTTCAGACTCCCGAATCCGATGCGACACTTGATCCAGACGTTACCGGCCTAGAAGGAACACTGCTTGTCGACGAAGTGTCGGGCACCCGTATCACACAAGAATTTGGCAAGACAGTTTTCGGAAATTGGATTGACGTTGGGCCAGGCGAATCACGCACTGCCACATTCGTTTATCAACTGCCATTTAAGTTTGAGAAAAAGGGGACACTCTCCCAATTAGCATCGTATTCACTGCTCATGCAGAAACAGCCGGGGGTTGAGTACACTGCCTTTATTCAAAAACTCTACATCCCTGAAGCGTACGAAACTATTTGGCATGACAATAGGATGAGCCAGGAAACTGGTTACCTTCTAATCAGTGAAGAGTTATCCACAGATAAGTTTTTTGGCTTAGTTGCGAGAAAAAAGTAAGTTTAAGGGTTCCTAGTCTTGGCATTGAAGCGGGTATTGGGTAACCTGAAAGCTATAAAAGTGGCTGTTTTTTGGCTTATGTTAGTTAAATAGACTCGCTACGCCTTGACAGAGTTGGGTCCTAGGTATAGTATGCAATGTTAAATCTGCCATCAGGCAGGTGTGCACATTGACCGATAATTCTTTGAGGAGAGAGTTATCTGTAACAATCGAGCTTAGCTCGACAGATAGTTAGTCACACATACCCCAGAAGCCAAGTGAGCGTAATATCTTTTTAATTACGATTACGGGTGGCAGGTTATGCGTGATCTCTCTTCGAAGGATGTATATATTTCCTTCCTTTTGAGGTCATGGATGATCTGCCACCCGTTTTTGTTAAGAAGTGACCTTGGGAGAAATTTGGAGGGGAGGAGGTCGTAGTCGACGGGAAACCGAAGATTGCAACCTTTTGAACGCCGAAGTAAGAGCGTTCTGGAGAAATCTAGAACACTCCTTCATGAAGCGTTCGCGCGGTGTAAGCGTCCGCCTATGGCGGGCAAAGCTCACATCATTCGCCTCCAAGTTCCTCCCACAAGGAGAAAAGTATAAGCGGGACGGCAGAGTCCTTCTGTGACGCATGTCGTCCCACTAATACCTCTTAGGCCTCCAATCTACTTTTTGAAAACATGAGACCCTTCGACTTCGCCCGCCTTCGGCGAGCTTCGCTCAGGGCGTGCGCAACGCACGGACATGGAGGGGATGAAAGGAAGCACACAGTTCGCAAGTATACCTGGTGTAAACTAGGAATACCGCGAGCCGCTTCCCGGTCAGGTGGTCGAGCTCAGCTCGACGAAGCCTGCCCATCGTCTCCAGCTCTGTTCGTTGGAAGTACGAATGTTTATCACGGATGAGTACGAATAGGGATTCGGATCTCTTTTCCAGCTTGTATCGATGATGTAGGCTGAAAAAGGGAAACAGATAACAAAAATTGTAACTCACAATTAACCATCACAAGTCCACACAGAATGGAGAGAAGAAGATGGCTATGTTGCGTATGTTGAGGAAGCATTACTGGGCCATTTCGATCGTGGCCCTAGTGGTTGGGGTGATCATGCTATTGACAGTTGTGAAGGGAGCGGGCGTGGTTATATTTGTCATTACAGTGACTCTAATGACCGGAGGGACGATAGGCTCCCTGTTTGGCCTGCTGAATTACTGCGATGATCGTGTCAATCGTGGTGGTCCAGAAGTATTCAATGTCATTCCTGGCGTACTGCTGGGGTTGCTGATTTTCGCCGCTATTATTCTGCATTCAATCCCAAAGTGGCAGTCCCAATGTGGCGAGTCGACGGCGCGGACGGAAATGAAGTGCCCACCAACTGGTAGCCGGTGATGGTCTTGATCTTTCGGGAGTCGAGTGTTCAACTCACTCGGCTCCTATCCCTTTTCCAGCTCGTATCGATGTGATATGGGTTGAAAAAGAGAGAAATCAAACACCGCAGTAAGGATTTACAACCTATCATCACAATCTCCTGCATGAAGCGGGGGAGAGGAGGACGTAATATTCAGACCTTTTTTGAGTGGAGTACGCAACTTTTTCCGGTGGGACTTGGGGATAATGATGGTCGGTGCCATCATTATCATTGTGGCCACGTCGATGAGCGCAGACTGCGTCCGCGCAAACAACACAGCAACGGCCGTAGAATCTCTTCAGCAGATCCATGCCGCCGAGATGGCCTACCAAAACACGCACGGGCATTTCGTCGCAAGCACGGACAGTCTCTCGGTCATGCCGAAAATGAGGGATGGATGCTATTATGATGTGGATCTCAGCGACAGCGGGTTCGTCGCGACAATGCGCTTCACCTCGTTTGGCAACCGGCACTTCTGGACAATCAATGAAGCCGGCATGATCACTGACGTCACGGATACGAAGTGGCCTATCCCGATTCGTTAAATGCTCTTTGAAGGGGAACGGAAACGCGATGTATTCATATATCCGTTCCCCCTTCCTTCCCAATTGGGATTGGATTACAATGCCAAGTGAGAAGGAAAGCGATCTTTTTACTCACCATTCATCACCGCACCGCTTGAGAGGACACATGATCCATGTGATGAATCGGAGGGGGCATTCGGTTGATCATCCATCAACTGATACGGGCTGCGCGTGCTCCATACACACCGACATGTCGGCGTGTTACTGGCACCATTGTCCTTCGGGACAAGACAGGGTTCAAATCCCTGACCCTCCGCCAAACATAGATGGGGAGATCGCAGTTTATCTGTCGGTTTCCCCATCCCCATTTCAAAACTTTTCTTACTGACTTTAGTCAGGTCGGTGTCACTATCTCACGCGACTAAAGTCGCTTGGAAGTACTTCCGGTTAGAGCCCACTTCTAACGGGGACAATAAGCTGCCAGCCAACGCCGGTACACTTCGGACTTGTCCAGTGTAGCAAACCCCGTCATTCGACGGGGTAAATCTCTCTCCTCACCGTTTTCGAAAGGGAACGGCTGCTATGCCAAGATAAGCTCGATATTCCACCGAACGTTGCTGGCAGCTTTTTGTCGCCGAAGGCGACCACCCTGGATCCCGAATATGCGAGGGGTGAAGGATCTCATTTTGTTACCCCAGCCAAGACTTTTTCAGCACCCATCGTTGGTAATTCAACGAGACCCTTCGTCCTGCCTACTGCGGGACTCAGGGGGTGCTCAACGTTAGGGTATTGAACACGTCCATGCTCGGTTTAGTAGCGTATCTTTTGGTTGTAACCCACTTGCAAATATGCACCAAATCTGGTATGGTGTGAAGCATTATGTGGAAAAAGATTTGGCTGAGAATCACCACCACCGTCACGGGTGGTGCAATTATTATCGCCACCGCATCGGTCGCGAGTCGGCTCTTAGGACTCATAAGGGATCGTATGCTGGCTTCCATGTACGGTGCGGGTGAAACACTCGATGCATATTATGCGGCGTTTAAACTGCCCGATCTCATTTTTAATATTCTTGTTCTCGGTGCGCTTTCGTCCGCGTTTATTCCTGTTTTTGTTCGATATCTAGTTAAAAATGGTTCCGTTTCACCTGATAGTGAGACGTGGCGTCTCGCAAACAGCTTGCTCAACATTTTGCTTATTGGACTCGTGACTGTCGGCGGGATTTTCTTCATATTTGCCGAGCAACTGATTCCGGTGATTGCTCCGGGGTTCGACGGTTCACGCATGGACCTGACCATTCAGCTTACCAGGATTATGCTTGTGGCCATTGTGTTTTTTGGTGTGAGTAATATTGCGACAGGTATCCTGACATCGTTTAAGCGCTATGTGAGCTTCGCGTTCGCTCCGGTGATGTACAATCTCGGCATCATTTTTGGCATTGTGGTTTTATCCGGGAGATACGGCATCCTCGGGGTTGCGTATGGTGTAGTGATCGGAGCCGTCATTCATATGGCGGTACAGGTGCCGTCTATTTTCCGTCTCGGGTATCGCTATAGACCGCTTCTCGACTTTAAGCACGAAGGAGTCCGTCAGGTCGGCAAACTAATGGTTCCACGGGCTTTCGGGCTCGCCGTAGCGCAAGTCGATCAGCTAATAAGCGTAATCATAGGTTCGACTCTAGCCGTCGGTACCGTAGCTGTTTTTAACTTTGCTAATAACCTGCAGAGTTTTCCTATCGGGGTATTCGGTTATTCACTTGCGATTGCAGCTTTCCCTATTTTTTCCGAAGCGTTTGCACAAAATGACACTAAAAAATTTGTTGAACACTTTTCGATTGCCTTTCGACGGGTGTTATTTCTCATTATACCCGTATCGGTACTGATGTTGCTTTTGCGAGCGCAAATTGTCCGTTTGGTACTGGGAAGCGGCAATTTTGGTTGGGCGGATACGATACTTACCGCTCAAACACTCGGCTACTTTTCTCTTTCACTTTTTGCTCAAGCGTTGATTCCTATGCTCGCGAGGTCTTTCTATGCGCTGCAAGATACGAAGACGCCGGTGAAAGTCGGACTGCTGTCTGTCGGGATCAATGTCATATTGGGATGGACGCTGTCTCGCATCTGGGGAGTCATCGGACTCGGCTTAGCATTTTCAGTCGCGAGCATTGTAAATATGCTCTTTTTGCTGATACTGCTGCACCACAGAGTCGGAAATCTGGATGATAACCGCATAGCTAACTCGACCTTGAAAATACTTTTTATTTCAAGCGTCATGGGACTTGTGTCGTGGGGGATGTTGCGATTTCTCGCCATAGGGGTCGACATGCAAAGGTTTGTTGGTGTCCTCATTCAGGGAGTCGGGGCAGGCGCTGTGGGAATTATCGTTTACTTAGCACTAGCCGTTATTATGAAGTGCGAAGAAATACACATACTGACAAGCTGGGTTAAAAAAACAAAAGCGCAGCTATTTTTCCGTGGCGGTTCACAAGAAGAACAAAAGCCATGATAGATCACATCCGTAACTTCTGCATTATCGCGCATATTGATCATGGCAAATCGACACTTGCCGACAGATTTTTAGAAGTAACTGAAACGGTTTCGAAGCGCGAAATGCGCGATCAGCTTCTCGATCAAATGGACCTAGAACGGGAACGCGGCATTACTATCAAACTGCAGCCTGTGCGGATGTTATACCGAGGGTATGAGATGAATCTTATAGATACGCCGGGACATGTTGATTTTACGTATGAAGTGTCACGGTCACTCGCGGCTGTAGAAGGATGCGTGCTCCTTGTCGATGCGACGCAAGGCGTAGAAGCCCAGACACTCTCGCATCTCTATCTAGCACTCGAACAGAATCTGGCAATAGTTCCTGTCGTCAATAAAATCGATCTCCCGAATGCTGATCCAGAGCGGGTAGTCCATGAGGTTATGAAATTACTTGGCGTCGGGAAGGAAGAGGTGCTGCTCGCTTCCGGCAAGACAGGGACAGGTGTGCGTGAAATTCTCGACGTAGTTATAGAAAAAATTCCTGCTCCGTCAACTGATGCCTCCCCTGATTTACGAGCACTTATATTTGACTCAAAGTTTGATGAATATCGTGGGGTAGTGGCCTATGTCCGCGTCGTTGGTGGAGAAGTCCGCAGGGGAGATCGGGTACGTCTTCTCGGAACTCACGCACACGCTGAGGTTTTAGATGTAGGATATTTTCATCCAGCTCTCGTCTCATCAGACAGCTTGGCGACGGGATCAATCGGATACATTATTACAAATGTAAAGACCATTAAGCAGTGTCGCGTCGGTGATACGATCGTATCAGAAAAAAGCCAATCCCTAGAGCCGCTCCCCGGGTATCGCTCATTACAGTCAATGGTTTTTGCAAGTATCTTTCCGCAAGAAGGTGACGCATACCCACGATTGCGTGAGGCGCTCGAAAAACTTCAACTCAATGACGCAGCGCTTGTGTTTGAACCGGAACACTCTCCCGCGCTTGGGCATGGGTTTCGATTCGGCACGTTGGGTGTTCTGCATCTCGACATCGTTCAGGAGCGCCTTCACCGGGAGTACAATATAGATCTCGTCGTCACCGCCCCGTCGGTAGCGTATCGAATTTTTTTGAATGAAGCCGGCGCCGCGTCATATTTGCACAGAGTGAAAGTGGCCGTGGCTCCACAGTTTATCACTATTTCCAGTCCGCATGACTTACCCGAGCCTACGCATATTGATCATATAGAAGAACCGTGGATCCGGACACGTTCAGTATCACCATCCGACCACGTCGGAAACCTTATGCAGCTTTTCAATGATGTAGGGGGTGAATATAAGACGACTGAGTACTTAGATGAGGGGAGAGTCGTGCTCGAATATCTCATGCCGTTGGCTAGTCTCCTCGCTGACTTTTATGATAAAATGAAGACAGTTTCGTCTGGCTATGCGTCGCTTTCGTATGACATGGAAACCTACCGTCAGTGTGATGTCGAGCGGCTCGACATCGTGATAGCCGATGAGCGCATTGATGCGCTCTCTACCATGGTATATGTGAAGGACCGATACAGGATCGCACGGAAAATCGTCGAGACGTTGAAAGATACCGTGCCGCGGCAGCTTTTCGAGGTAAAAATACAAGCAAGCGTTGGTGGGTCGGTAATCGCGTCAGAACGTACATCTCCATTACGAAAAGATGTTACTGCGAAGCTCTCTGGCGGCGATGTGACACGGAAACGAAAACTTCTAGACAAGCAAAAAAAGGGCAAGAAACGCATGATGCACCACGGTAAGGTGACGTTACCCCCCGAAGCGTTCCGCGCGGTTTTGAAACGCTAGAAGCCTTGGAAAGCAGGCAAGATCGTGAAGATCAACATGCTTAACACCCCTATGCATACGATTACAAGCCACAGTATTCTAATAGTTTTTCTTCGTAACATACGATATGTTTGAATCGTCGATTCTGAAACATTTAAAAAACGACGAGGAGCCAGTGCGTATTGTCAGAAAGTACTGGATAACCTTGGTAGGTCCGCTATCCGTAAGCGCTTTATGCAGTATAGCACCTTTTTTCTTTTTAGTGCCTCTTTTTAGGCTGGGCAGCCTTGGAGTCGCTTTTTTCGTCATTTTGGCTGTTACGGGGTTGCTGATTTTTTTCAGGTCACTGTATGTGTATTCATTGAACGCTTTTCTCATCACGAACAAAAGAATAATTGACATTGACCAACATGGTTTTTTCCGCAAAACTGTTTCCGAGAGTTCCTATCAGTCAATCCAGGATGTCAGTGTGCGATTCCATGGGATTTTCCAGACGGTGTTTCATTATGGTAGCATTCTGATTCAAACAGCCGGCTCGACTGCGAATCTTGAAATTTTTGACGTTAAAAACCCCGAAGCGGTCCAGGACATTGTCGGAAATCTCATAGAAGCTAGCCGGCGCATTAATAATGAAAAGGAACCGACTGGGACGGACCTAAGTGCGAGTGAGTTACTTCATCTGGCTGAAAAATTAAAAGAAGGAATGACACCAGACCAATTTCGCAAAATTATTGGAAAAAATTCCAAGAATAATGATTAAAAGCAGCTGCCATGTTTCGGTATAGTGCTATAGGGGCCGGGGTACTTATTGCTCTCTTCGGAGAGTTAATGATATTGGTGCCGACACATTACGTTGTTTGGGTAACTTTAGCGACACTTTTTATCACCCTATTTCTATGGCGACTCTTGCGTCCCTCCGGGTCACGCTCAGTAAGTTTTGGCATGGGCGGGGCGACCCTTTTGTTTGTTCTCGCCGGGTTTGCGCTACTCTTGTTTATTGAGCAGACTATTTTCCAACATCTACTCGTTGTATGTATCATCGGTGCTTGCGGATTTATTACCCAAAACGTATATACATTTATTCATGTGACAGATCGATATCACCCGTATGCTCTTGAGACCATTTTTTCCTACGTAAACTTACTCACACTTTTTTTTCTTCTTTCAGCTGTGCAAACTGTCATGCTTCTTTTTTCATTTTCTGTATGGCCATTCGCTCTAGTTATTGCCGTAGTCGCTATGCTGATTTCTTTTCAAACCTTCTGGGTATATAAAGCACCCATCCGTGATGCACTCGGATATGCCGTGCCAGTCAGTATCATGACTTTAGAGATGTTTGTCGCAGTATCATTCTTACCGGGACCTCCCCTAGCACTCGCGTCCCTTACCACTATCATGTATTATCTTTTTATGAACATCCTTCGCGAACACATAGCACAACGCATGGAATTAAAGACAATCCGTATCTATTTAGTAGTAAGCCTCGCCCTCATCGCAGCTGTCATTATTTCGTCCCCCTGGCGTTAATCATCTTTCACATGCAGGCACGTATTTCTCCCACATCTCCTAGTCACCCTGAACGAGCACATAATGTCACTCCTCCGCCGAAAGCGTGGAACAATAATTCGTGGATGATGTATGTGGCGCTCTCTTTGGTCATTGGTTTCTTTGCCGGCCTGGTAGGGATAATTATTGTTTTGCGGTGGGAGGGTCTATGGTACCGTTTCGGGCTGGTGCCTCCCTCTACGCTCACTGATTCGATTGGCGGTATCGTGAGATCATTGTCTTCCGAGGAAGCGACTATCCAGCAGGTCGAATCCCGACTTCGAGAAAAAGTAAGTCCTGCGCTGATAGGCCTCTACCGTTCTGACGCGCGCACCAATATCGGTGATGATATCTTATCTCCCGAGGGGTTCGTAGCTTGGGGAATTCTCATGACGAATGACGGAGTTTTTGTAACAGTACAAGACGCCCTCCCTCCCGGTGACCTCATTGCAAAGATGCAGAATGGTCAGACATACCCAGTTACTCTCAAAAGTTCGGACGCCGTTCATGGCCTCCAATATGCGTCAGTTGAATTACAGCAGTCGTCAGTTGCCGATCTCACCGATACGCAGGGATATGTAATTTTAGGGCAAAGCGTATATACATTCGAGGCGGACCTTCTTGGTAGGCCGGGCAGTATGGTAAGACACCCTATTATTTCAAACGATGGTGTACCAGGAACTTCGGGAGGAGTGATACATTCTTCTGAGGATGCAGCTGCTAGCCTTATTCTCGGCTCTTCAACTGTCGGTGTATCACCCGGCACACCCGTTGCTGATAGAGGGGGAAAAATTATCGGTATAGTGCGGGCAGTCGGACCCGAGGGCATCACGGCAGTTACCTCAGATACTATTGCCGATTCGCTACGAAGTTTTCTAGAGAACGATGCTGTCGTATATCCCTTTCTTGGTCTTCACTACATTGATTTATCCGAGGACCCTAGTTTTGTACGTATATTTGACGTCAACGAACAGGTCGGCGCATATGTGTACGGAGGTGACGAACCAGCAGTTATTTCTGGATCGCCGTCCGCAGTTGGAGGGGTTCAAGAGGGTGACATTATTACGCATATAGGATCAGAAACGCTCACAGCATCTGTGTCGCTCGCTGATGCACTCCGATCCGTCACTGCGTCAAATGGTGAGATTACCCTATCGCTACGCAGGGGTACGGATACGCGAGAAATTAAAGTAACCTTAGAATTTCGATAATCCTATGAGGGAATTCCGGCAGGTTATGGTTGTGTTATTTTTCGGCGCACTACTGATTCCGGCAGTTTGCCAGGCTACCGAGTCTGACCTTTCCACCCGTGAAGTGCTCGTAAAATACCGTTCTGATCCTCATGTTAAACTTATCCGTCTCAATTCCGGGGTGTCATACCATGACGTCATTGGAGGATATGCGTTGAACCCGGCTATAGAGTATATTGAGCCAAATGCTGAATACCGAGCGACACTAATTCCCGATGATACCTATTTTGCTTCTCAGTGGTCTCTCGACATTGCGGGAGCATCGCAAGCGTGGGATAGCACGACGGGAGACGCTAGTGTTGTGATAGCCATAGTAGATTCGGGAGTCCAGATAGATCACCCCGACCTTGCAGCCAACGTGTGGGTGAACACAGATGAAATTGCTGGCAATGCGATTGACGATGACCATAACGGATACGTAGACGATCGTAACGGATGGGATTTTGCAGAAGACACCCAGAGCCCCAAACCAAAATTTCATGATGGATGGACCACGACAGGAATTCATCATGGAACTGTAGTGGCAGGAATTGCGGCCGCTGTGGGAAATAATGCAAAAGGAATTGCCGGTGTGGCGTATTCAGCCACTATCATGCCTATTCGCGTTCTGGACCATACGGGGCATGGTTCCACATTGACAGTGGCTGAAGGAGTGCAGTATGCGGCTGAGAATGGAGCGGATATTATCAATCTGAGTTTTGTTGGCAATACGTATAGTGCGACACTGGCAGGTGCCATCTCTCAGGCTCGTTCCCAAGGTATTCTTGTCGTCGCATCAGCAGGAAATGATGGAGTTGACCTCGACGTCTCTCCGCGGTACCCAGTATGCGATGACGACGTCATTGGTGTCGCAGCTACAGATAGTAGCGATCAGAAGACATCTTTTTCAAATTATGGATCGTGCGTTGATATTTCGGCACCTGGGATTAATATGTATGGAACAGTGGTATACGATGTTGCGCAAGGTCTCACTGAATATTACCAAACAGGATGGTATGGTACGTCGGCGTCAGCGCCGTTTATTTCCGGCGCATTAGCATTAGCGAAATCGCACAATCTACTGCAAACTGCCGTTAATTTAGAGACAGCACTCGGAGAGACGGCGTTTGACATTTCCACCCTGAACGCTGGGTACGCGAATGACTTGGGCGCAGGGAGAGTAAATCTTTCCGCGCTGCTCCAGAGTGAACAGCTTTCATTTATTCCAGGGAATATTGTTGTATCGCGTGAGCCAGGGGCGTCGCCTTTACTCCACGTATACAATGAGGCTGGGGATTTAACGACTAACTTTTATGCATTCGCGGAAAATTTCACCGGGGGAGTACATGTGGCGACAGCTGATCTTTCTGGTGACGGTTCAAAGGAAATCCTTGCCGGTGCTGGGCCGGGTGGTGCACCGCATGTGCGCATCCACTCATCTTCAGGAAAGCTCGTTGGTTCATTTTTCGCCTATAATGCGACTTTTCGTGGCGGGGTAAACGTCACAGCTGGCGATCTCGACGGCAATGGAACGGATGAAATCCTGGCTGGAGCGGGCAACGGCGGTGCGCCGCATGTGCGAATATTTAATGGTCAGGGGGATGTCATAGGTTTTTTCTACGCGTACGACCCATCATTCAGGGGCGGAGTCAACGTCGCGGCAGGTGATGTGAATGGGGACGGCACCGACGAAATTATTACAGGTGCTGGGCCGGGCGGTGCGCCGCATGTGAGAATTTTTTCCCACAAAGGTGTTCTCGTCGGTCAATTTTTCGCCTACCCAACTGCATTTCGCGGCGGAGTCAATGTCGCGGCAGGTGATGTGAATGGGGACGGCACCGACGAAATTATTACAGGTGCTGGGCCGGGCGGTGCGCCGCATGTTCGTGTGCTGAATAAAGATGGTGCCCTAATCACTCAATTCTACGCCTTTGACGTATCGGAACGAACAGGAATTACCGTGGGGGGGTTATAAATATGTATGCGGTTTGCTGACGTAGAAAAACATACACTCTTTACCATCTGGCCATTTTTGTTTCTGAAACGTTTCTCAGTACGCCAGTTCGTCAAATTCGGTCTTGTCGGAGTGACCAACACAACGATCGACTATACGCTGTACTTTGCATTAACGCGGTCACTCTCTTTCTTTCAAGAACATTTTCTATTGGCAAATCTTATTTCTTTTGTAGTCGCTGTCACTAACAGTTATTTTATCAACAAGTACTGGACTTTTCGTGACCAGGGACGCTGGGAGTACATCCAGTTTTCGAAGTTTGTCTTGATTAACGCCGTAGCTCTCGTCATCGTTGAACTAGCGCTCTTTATACTCGTGACTCATGCCGGCATGTATGATCTTTTTGCAAAAGCTGTCGCTGTCGTTATAGCGATGTTTTGGAACTTTTTCATGAACAAGCACTGGGTATTTCGTTCAAAAAAAGCAATGGAACCGCCCGTTATGAGCGGAGAGTCCACTTGAGATTTCCCATTATTTCAGGTATAGTATGAAGTATCAATCTGGAAGAGAAACTATTGTTCCACAGGCACATTGAATGTCCTTTACATTGTTGAAAGTAAAGTAATGTATGTTCACAATCGTCATCCCTGCCTACAATGAAGCACAGCGAATTGGTTCGACCCTCGGAGCATATCTAGCGTTCTTCTCCGCTGATATCCACCTGTGTGTTATCGCAAATGGCTGCACTGACGCAACCATCGATGTAGTAAAGGAGTTTGAACACAAGTACCCAGGGCGTTTGAAACACACCGAGCTTCCTCGGGCGGGGAAAGGGGCAGCGGTCGTGACGGGATTACGGTCCGCTGAGGGTGAATATATCGGATTCGTCGATGCCGATGGTGCCACGTCGCCACAAGAGTTTAAGAAACTTCTTGATGCTGCGATGGGAACGGATGGCGCCATAGCTTCCCGATGGCTTCCAGATTCCGTCGTGACCCGAAGGACGCCACGCCGCATGTTCATCAGTAAGGCATTTATGGCGATTGAGCGATTCCTTTTCAACCTTCCGTATGCTGACACTCAATGTGGTGCGAAGATTTTCAGGGCGTCCGCGTTAAAGAAAATCCTTCCATACTGCCGCGTTCAAAACATGGCGATCGACGTGGAGCTACTCTATCTACTTCAGTTGCGTGGGTATGCTATTCGCGAAGTTCCAACAATCTGGGAGGATCGCTCGAGTTCAGCCGAGCTTGGTTCGCCGCTCCGTCTGGCGGCAGGAAGTCTAAAGGTGTTAATGACGCTTATTATTCTCAGGATACGATTTATTTTCTTTCATAAAGTATGAACAGTGACGAATTGCGCAATGTGTTAATTCTAGGAGGGGCGGGCTTTATCGGCTCCTATCTTTGCCAGGAGCTTATTAAGCGTAATAATGTTGTTTGTGTTGATAATTTTAGTACTGGTTCTCTCGAGAATATTTCACCTCTACTGCAAAATCCCCGATTTAAGTTTATCAGACATGACTTGACTGAACCGTTGGCTCTCGAGACCTATGCCGAACTTATACCGCTTAAAGTGCCGTATGTCGGTGTTCACGAAATTTACAATTTAGCATGTCCGGCTTCACCGCAGTATTACTCTACGTATCCTATTCAAACACTTCTTGCGAGTAGCCACGCGACAAAGAATGCATTAGATATCGCAGTCAAGTACAAGGCGAAATTTATACATTTCTCGTCTGCGGCTGTGTACGGCGAACCGCTTGATGCACGTCAGCTGCCTGAGTCCTACTGGGGATATACTGACTTTCTTGGTCCGCGGAGCGTTTATTCGGAAGGAAAACGTTTNNNNNNNNNNNNGGTTACTCAGTATAGAATGACATTCGGAATTGACGCTAAAATCATACGACTCTTTAATGTGTATGGTCCTCGGATGCGTCTCACGGATGGCAGAATGATCCCTGAGTTCATCCGCCAAGCATTGAAAGGTGAGGATATTCACGTCATGGGATCAGATTCCGATACCGTCACATTATGTTACGTCTCTGATTGCATAGAAGCTTTAACAAGGGTGGCACGATCGAAGGATACCAGTCCGATGAACATTGGAAGCCCAGAAGAAATCACCATTTCAGACGTAGCCAGAAAAATAATTGAACTCATGGGCGTGTCTTCGAAAATCATTTTTGAGAGCCGTTCCCCGTTTGTCGCGCGCCAAGGAACTCCAGATATTTCACTCGCAAAGGAACGTCTCGGTTGGTTTCCCGTAGTTTCACTCGTAGAGGGTCTCAAGCAGACTATTGAGTACATGCGCGGAAGCGAAGCAGTGGATATTAACGAGGTAAAGGTGTAAATCGTGGTGGATCTGCATATGCGTGACTGTAGATTTTTTTAATATAGGTATGACTCGACATGCAATAACCATTGTAGGATCGGGGTATGTAGGGCTCGTGACGGGCGCATGCCTTGCCAAACTTGGACATCGCGTAGTGTGTCACGATATTGACACCAAGAAAATTTCCCTTCTCAAACGTGGTAGTATGCCGTTTTTTGAACCGGGTCTCCGTGAAATAATACTACAGTCCGTTCGCCAAAAGAGACTCACATTCGAAAGTGACCCTGTTACTGCCTTACGTGGATCGGAAGTTATTTTTATCACTGTTGGAACGCCTTCCAGAAAGGATGGTAGTGTAGACATCTCATATGTAAAAAGCGCTGCAAAAAGCATCGCAGCGAATCTTCGTGGAGGGGAAATCATTGTTTCGAAGAGCACGGTTCCTATCGGTGCATCACTTCTTCTTCGCCGCAGTATCCAAAGAACCTTTTCCGGCCATTTTTCGATCGTTTCGAACCCCGAGTTCTTACGCGAAGGCGTCGCACTAGGAGCATTTCTAAAAGCTGACAGGATAATTCTCGGCTATGAGCAACAGGTCACTGCACGTGTTAAGAAAATCATGCGGGAAATCTACGCAGGTATTAAGGCGCCTATTATTGAGACTAATAACCGTACAGCGGAGTTGATCAAGTACGCAGCGAACGTCTTTTTGGCCAGCCACATTTCCTTTATCAACAGCATTGCGCGACTATGCGAAGAAATTGGCGCAGACGTCGAAGTAGTGTCTGCCGCACTGAAGGCGGATCCGCGCATCGGTCAGCGCGCATTTTTGAGCGCAGGAATAGGGTATGGAGGCCTCTGTTTTCCAAAGGATATCCGAGCTCTGATCCGCATTTCACAGAAGCTTGGCTACCGCTTCAAATTCCTCGACGTCGTTGATCAGATTAATAAGGATCAACGCAAGTTTTTTGTACAAAGAATTCGCATGCTCGTCCCAAAGATTAAAGGCAAAAAAGTGGCGCTACTGGGCCTGTCATTTAAGCCGCAGACTGATGATTTACGCGATGCCCCTTCACTGGATATCATAAAAAGCCTGTTGCGCGCTGGGGCTAAGCTGCACGTCACTGACCCTGTCGCTATAAATTCAACGCGGCGTATCTTTGGCTCTCTCCTGACGTACCATCGAAATCCGTATGATGCTTTACGAGGTGCGCACGTCGCTGCAATCATCACTGAATGGCCGCAGTTTACCGCATTAAAATTAGAAAAAATGAAGAAATTACTTGCAGAACCGAACATTGTCGACGGAAGAAATATATACGACCCGGAAACGATGCGCCATCTCGGTTTTCGTTACATCGGAATCGGCCGCGGGTACATCAGAGAAATATTTGTAAAAAAATGAAAATCACTCATCCTAAAGTGACTATGTCGATACGAAAATCCGCAAAGAAGAAGAAGAATATTGTTGCCATTATTGGACTTGGATACGTCGGGTTGCCACTTGCCGTGCTCTGTGCGGAAAAGGGCTACCGAACGTACGGGGTAGCTCTGGATAGGAAAAAGGTTAACATGATTAATAGCGGAGTGAGTCCGATTCCAGGCGATCAGGAGTTAGACCGTTTGGTTGCGAAAAAGGGAATCATCGCCACCATAGACGCCGGAATAATTCGAAAAAGTGACATTGCTATTATTTGTGTTCCTACACCCGTTGACAAGTTCTATAATCCAGATTTGGGACCAGTGAAGTCGGCGGCAACGAAGGTGGCGAAAAACATGAAAAGAGGACAGCTGGTTATTGTCGAATCAACTATCAATCCCGGTGTGTGTGAAGAGGTGGTATTGCCAATACTCGAGAAGGACGGCAAGAAGCTCGGAAAGGATTTCTTTCTTGCTCACTGTCCTGAACGGATTAACCCTGGAGACCCGAAATGGAACGTTCGAAACATACCTCGAGTAGTCGGTGGCGTTACTCCGCAGTGCACGAAGCGCGCCGCTATCTTTTATCGTTCGATACTGGAGGGTAACGTCCGCGAGATGAAATCAATCAAGGAAGCGGAAGCTACAAAGATTATTGAAAATTCATTTCGTGACATCAATATTGCGTTCGTTAATGAACTTGCTAAGTCGTTCGACAAGCTGGGCATCGACGTCCACGACGTCATAAAGGGCGCGGCGACGAAACCGTTCGCTTTCATGGCCCACTATCCTTCATGCGGCGTCGGGGGACACTGCATACCGGTTGATCCATATTATCTCATTGAACGGGCAAAGCAGAGTGGGTTCGACCATCGGTTCTTACGACTAGCGCGCGAGATCAACAACAGTATGCCTGCCTACGTAGTTAACCAGCTTATCAGGATATTGAATGACATTGGCAAGCCGTTGAAAGGAACCACCGTGGGCGTACTAGGGCTGTCGTACAAGCCGAACGTGGGTGATATACGCGAAAGCCCGTCGTTGAAAATCATCGAACTTTTGAGAAGCTTTTCAGCAAATGTCCACGTGTACGATCCGTATTTCCCTCAACAGTCGACGGTGAAAACGCTCGATGCGCTACTATCGAAATCCACGGCTGTTATTTTGGCTACAGGCCACAAGGAGTTCGTTGCCCTCACGGCGGGGGAGTTAAAACGACGGGGTGTAAAAGTCATTATCGATGGTCAGAACGCACTCGACAGGGAGAAAATAATTCGTGCGGGGATACGGTATAAGGGGATAGGGAGATGAAAACATATGTGGTCATTCCTGCTCATAATGAAGCGGCACGAATTAGTCACGTACTCGCTGATGTTCGATCGCATGTCCCAGATTATGGCGTAATCGTAGTTGACGATGGCTCGAAAGACGATACGGCCGCAGTGGCTAAGAAGGTGATGGATGTGACCGTCGTGCGTCATCGAATTAACCTCGGAAAGGGTGCGGCTCTCAAAACTGGATGTGAAGCAGCAATGAAATACGGAGCCGACATCCTGGTGCTTATGGACGCGGATGGGCAGCATAAAGCCAGCGACGTTCCAAAGATTGTTGAAACTCTTAAGAATGAGCAGGCAGATATCGTATTTGGTGCGAGAACGATAGGGCGGGATATGCCCTTTATGATGATGGTAGGAAACAAATTTCTCTCAGTGGCAATTTCACTTCTTTTCGGCTACTATGTTTCTGACACTCAGAGTGGATTTCGCGCTTTCAGGGCAGGGGTATATCCGGCTCTCGCATGGAGCGGAGTCGCCTACGAAGCCGAAACTGAAATGATCGTCCGTGCGGCGAAGAATAAGCTGAAATTTTCCCAGATGCAGATACAAACACTTTATCACGATAAATATAAAGGCACGACTGTATTCGACGGCGTACGCATATTATTTAACATACTCATGTGGAAATTCCTATGATCGGAATGCAAATGGTGGCAATTATTTTTGCTCTCTGGATGATTTATTTCAGTTATTTACATTACCGGAGAGGGGAATTTAGCAAAGTTGAATTTACACTCTGGGAGGCACTATGGGTGGGTCTGATTTTTGTAGTCATTTTCCCAGTAAGTGTTAAATTTATTCTTCAGGCGTTTAGCATCACCCGAACATTCGATCTTGTTGTCATTGTGGGAGTTGTTGTATTATTTGGCGTGACATTTAGAAATTATGTGATTGTTAAGAGGATAGAGCGGAAGTTAGAAAATTCCGTTCGAAATGATAGCTTAAAAAATTTGCACGATAAGTAGCTTCTCTATGTCTGATGAGCAGCCAATGGTATCTGTTATTGTTCTCAATTACAATGGTGCAAAATATCTTTCTACACTGTTATCTTCACTACATCGTCAATCTAGTAACTCCTTTGAACTCATTGTAGTAGATAATGGATCTACTGATAACTCAATCGTATTGATACAGAAGAGCTATCCTGAAGCTAAAATACTTCATAACCGTATCAACACGTACGCCGCTGGTAATAACGTAGGCATTCGTAATGCAAGCGGCAAGTATATATTAGTACTAAATAATGACACTGAGCTCGATGAGAACTTTATTCACGAACTCACTCAAGCCGCTAAGTCTACTCCTAATGATGTAGGAATGTGGGCGGTTAAAATCCTTAATTTTTTTGAACGAGGTACTATTGATAATACAGGATTATTACTCTATCCTGATGGTCTGAGCAGGGGGCGTGGAAGATTGGAAAGGGACGCGGGACAGTACGATGCAGTTGAAGAAGTGTGCTTTCCAAGTGGGTGTGCGGGAATGTATAAAAAACAGATGCTTGACGAAATTGGTCTCTTTGATGAAGATTTCAAATTTTTTGTCGAAGATAGCGACCTTGGTTTTCGTGGTCGATTAGCTGGCTGGAAGTGTATCTATGTACCGAGTGCTCGAGTATATCATATGTTCTCAAAGTCATTCGGCACCTATAGTCCGGAAAAAGCCTTCTATGTTGAGAGAAATAGATTGTGGTTTGTATTTAAACTCTGCCCATGGAAAGTAATTCTAATTTCGCCATTCTATAGTTTTAAACGTTATCTATTCCAGCTATACGGATTAATTATTGGCAGGGGTGCCGCAAAGAAATTTAGTCAGCAATACTCAAGTTATATGCTAGGTCTCATTCTGTTAAAAGCGTGGCTCAGTGGGATCAGTGGAATCCCAGCAGTGTTACGGAAAAGGGGTAAAATCACCAAAAGGGTGTCAAATCGGGAAATATCCTCCTGGTTTAGAAAATATAGGATATCAGCACGTGAGATTGCCCTTAAAGAATATTAGAGTATAGGAAACAATAGCCTAACTCTCTCAAGTTTTACTTATGAAAATTGCACAGGTTACGTCAACATTTCCACCCTATGAGGGAGGAATTGGAAATGTATGTTATAACATCTCAAAGTTACTAGCTTTACGGGGCCACGACATCACCGTCTTTATACCAGAGAACTCACGTAAACAAATAAAAAGAGCAGATGGACCTTTTAAATTACGTGTTTTGAGGGCCCTTTTCTCGTTTGGAAATGCGAGTTTTCTTCCAATTCTTACAATCTCTTTGAAAGATTTTGATATTATACACCTGCATTACCCTTTCTTCGGTGGAGATATTTTTGTATATTTAGCCTCACGTTTATATAAGATTCCTTACGTAGTTACGTATCATCAGGATGTAAAAGGGGCAAGCGCGTTTAAAAGATTAGTATTCAGGATATATAATTTCCTATTTCGGAGAGTTGTTATTTCAAACGCTTCCAGAATCCAGGTGTTGTCGAAAGACCATTTTATTCATTCTGAGATATCTAATATCTTCAATCAATCAGACAAAGTTGCATATATCCCAAACGGAGTGGATGTTGACTACATCGATTCGGTGGAGGAATTTCCTATGCTTCGAAAGAAATTCCATATCAGCGATAATTCTTTTTTACTAATTTTCATTGGAGGTTTGGATGACGCTCATTATTTTAAGGGTGTACATCTCTTGATCCATGCATTGCAAAGTTTACGGCTAAAGGCACACCTACTGATCGTTGGGGGTGGAGATTTAGAAGATGTTCACAAGGATTTAGCAAAAAAACTTGGCGTATCGGAAAATGTTGTTTTCTTTGGAAAGAGATCAAATTCCGACGCTATTGCCATCTTGAAATCAGCAGATGCTCTAGTACTTCCCTCAACTGATACTGAATCATTCGGGATTGTGTTGCTAGAAGCGATGGTTTGCTGCAAGCCCGTTATTGCATCGCTATTGCCCGGAGTTCGAGTACTCATAGAAGATGGGGTGAATGGACTTCTGTTCCCAAAAGGTGATGTGAGCGAGCTGGTGGTTAAATTGACGACACTTATTGATGATCCTCAGCTTGGTGTTACAATGGGTAGGAATGGTCGAGCAACTGTTGTAAAGGAATATCAGTGGTCAACCATTGTTACTGCGCTTGAATCAATGTATCGAGAGAGCGTTACATAAGACTAAGTATGTTTTTTTTGAAAGAAACTAGGGAACGGACAATAACACTGGTGCTCGTGGTTATTTTAGTTGCTATCGTATCAGGTATATTTTCTTACTCTTTAAAAAAACCAATTCCACCGGGCGTAGATTCGGAAACCTATATTAACGACGCCAACTGGATTCTTGATAATGAAAAAATTCCGGCTCCCAAACAAGCACTCTATAATCATCTGAAAGCATATGTAACATTTGAAATTGACATTCTTATTGTGGTTCTGAAGCAATTTACTGGACTAAATATTGTCTTTCCACTTTTTTCTCTTTTTCAACTATTTCTAATAGTTTTTCTATGCCTGACTACGTACCTCGTTGGAAGTGTTTTTAGTCGTACTATTGGCGTAATATCAATTGCTTTCATCGCCATTAATTATGGGTATTTTAGGTTATTTAACGGCTCATCTGTATCTAACCTATTGGCGTTTTCTTTGTTGAATCTATTTTTTTATTTTCTCTACCAGTGGCACGTATCTGTCAAAAAAGTTTCATATTTCATCCTACTCGTAATAACGATTGGCTCCCTTTTTTTTACACATAGATATCTTACCGCTCCAATCTTACTGTTTTCCATTCCTTTGTATGCAATAATAATCTTTGCGTCACATAAGAAGGCCCGCGAGTATTTCTTTGTTGGTGCTAAGCACATACTTAATAGTAAAACGCTCACAGCATCAATTTTTTTTCTTGCCACCATTACTCTCTTTATTCTTATTAACTATTTGAGTCCGATTGTTGTTGAAACGCTCAATTCTTTTTTTGGGGTTGAAAGTGAGAGTAAATTTCAAAAAGTTATAACATTTGGTCTTTATCCGGATTATATTGGCCCACTGCTACTGATAATGGGTATTCTTGGTGTGATTGTTTTTTTATTGAGCCAGTATCAAAATAAAATTCATAAAATATTTCCCTTATTCTGGACTGTGATATTATTGGGAATTTTTCCGAATGTTCATTATTTTGGAATTACTTTCTATTATGAACGTCTGATTTTCTTAGGTAGTACCTTTTTAGCATTATTTGCTGCAATTTTGGTTGATTTTCTTTATCATCGTTTTATTCATTTGGTTAGATCGCCAGCAACATTGATCTTGGTATCTTCGTTTCTCACCGTACTCATAGTTAGTGCTGGGGTTCGTATGAACGTGGATTTGGCAAACCGTTCGAATTATGTTGAAGAAGGCCATATTGAGGCGTTTAACATCCTGCGTTCATTGACATTAAAGGACGAAACGGTTATATCGAATACAAGTAGGGTTTCACAAACATCGCATGATAGAATAATTTCTGACAGAAATATTAAGAATTATTCTTTTGCTTCTACACAAGACGCTTCTTTGATTTTTTTTAACCCTGATGATGAGGCCACTATTGAGTATCTCAAGAATAATGGTATTAGATTTATTGTACTCCAAAAGCCTTCCCTAGAAGGTGAGAAGTTATTACAACAATCCGAAGAGTTGTTCTTTGCCTCTCAGAGTTTCGAATCAGTATATCACTCCGCTGATGTGAGCATTTTTAAGCTACGCACACTTCTAGATGAAGATACTTAGAATAACTAGAAATTTTTATCCACTGGTTGGTGGGCAGGAGAACCATATATACAATTCGTCCCGCCGTATAGTATTAAATGGTCATGAAGTACATGTCCTTACGCTCATGCCCCAAAAGTCCCTACCGCGGCATGAAGTAAGAGATGGAATATTCATCTGGAGGGCACCAACGATTTTTCAATCCTTATACAATACGAGGATCCGCTTACTTTTTTTTATTTTTTCTGGCCTGGTGGAATGCGTAAAAATAAATCGCCAGGGGGGTAATTTTGATATTGTTATTGGACACGATTATTGGTCTGGAATCATCGGCTACTTGTCTTCGCGGATCATTTTCAAGAGTCGATTTATTTATTTTTCTCATGGTGTATTCCAGAAAGTTCTTGGACGACTTTCGCGTTCACTCGAAGTGATCTTTTTCAGATTACTCCCATTTGATTACCTAGTATGTGTAGATGATGGCACCGGTGGCAATTCATTTTTTCTTAATAAGATAAAAGTGAAGAAAGATGCATTTTCATTTATTCGTCATGGTATTGACACATCCTATTTCCAGAAGCATTTTCCGGGGAGTCAGGAATTTTTAAGGGCAAAGTATGAAATTTCCGATCCTTCATTAATAGTAATTAGCACATCAAAAGTCAACTCCATAAAGGGTATACGTTACGCAGTAAGTGGTTATATTAAATTTCTAGAATCGTATACTGATCACTCAAACTTCGTTATATGTAATGACCCGTGTGATGGAGAATTTGAAGAATGGAAAGTAATTAATGAACTAATAGATCAATCACGCTTCAAGAAGAACTTCGTTTTTACTCATAGTCTTGAACATGGAGAGGTTCGAAATCTTCTAGGTATAAGCGACGTCTGGGTCTCTATGGCGACCTATAGCAATCTTGGAAATGCGCTTCTCGAGGCAATGTCGTGTTCTTTACCAGTCATCGTCTCTGATGTCGGAGGGACCTCAACGGTGGTAATAGACGGTGTCACGGGTATTTTGGTCGGAGATAAAGACACTAGTGGCTTTTCAAAGAAGTTACTCTATTTGGCCCAACATCGAAGTGAGCGTGAGAAAATGGGTCATAATGCAAGAAACTTCGTCACATCAAATTTTTCCTGGGACACAAGAGTTGACACTGAGTTGAAAATATACAGAAAAACACTCGATCAGCAGTAAGTCACCTCGAAGGCCTTGAGCATTAGAGGAATCTATTGATTACGTTCGTTATTTTTGCGCTTGCCTTACCGTTTCCATAAAGAGGTAAATAGTGTGAAGGTTTTTTTAACCCACTGATAATTTTAACTATTGTTTTTGTGTTTGTGCCTACTAAAGTATTCCACCCATTTTTTACTGTCTCAACCCACTCCGTTTCTTCCCGCAATGTTACACAGGGAGTTTTTAGGAAATACGCTTCTTTTTGAACGCCGCCCGAGTCAGTGAGTATCATCTCAGCAGATTTTTCTAGCTTAAGCATATTCATATAGCTTACTGGTTCGAGTAGCAAGATATTGCGTTTATGAAGTCTGGGCAAAAGCTTGAATTTCTTTAAGTTGTTTCTTGTGCGAGGATGTACGGGAAAGACAACCTTTTTGTTGCATTGATTCAGAGCATTAACTATTGATGCGAGTCGTTCTTTGTGATCGACGTTGCCAGCCCTATGAACCGTCACGAGTATGTATCCCCTTAAGGCTAGTTTATGACTTTTGAGAAAAGCTGCATCATTGCGAGTCTTTTTTACTGCATACCGTAAAGTGTCGAGCATAACATCTCCGACTATATAAATATTTCTTTTGATATTTTCCTTGCGAAGGTTATTGGCGCTTATTGACGATGAACAAAAACAAATATCAGAAAGATGATCTGCAATGATTCTATTTTGTTCCTCAGGCATCATTTTATTGTAACTTCGCATTCCAGCCTCGATATGTGCGACCGGAATATGTAGTTTTGAAGCGGCTAATGCTCCAGCGAGGGTTGAATTGGTGTCGCCGTAAATTATTACTAGGTTTGGTTTTTCTTTTAGCAATACTTGCTCTAGTCTAATGAGCATTCGCCCAGTCTGCTCTCCATGTAAAGTAGAGGCAATACCGAGATTTTTTTCAGGTTTAGGAATATCAAGCTCTTTAAAAAATGTGCGTGACATTTGGTAATCGTAATGTTGTCCCGTATGTATAAGAATGTGGTGGTATCTTTTATGTAAAGAGTACGCAATGGGCGCAACTTTAATAAATTGTGGGCGTGTGCCGATGACTGAAACAATTGTTTTCATAGATTTTCGTATAGTGCGAGCAACTTTAGTGATTCTTTCTGCCAGTTATACAAAGAACGTGAGGCAGTAATACAGTTTTCTTTCATCTCCTGATAGCGCGGAGACTCGCAAATCATGCGGATGACCTTCGCTATAGTATGGGCAGAAAGATCTGGGAAGACGTCACCTACGTTGCTTTGACGTATTACGCTACGCATAACAGGGAGGTCGGAAGCAGCAACAGGGATTCCGGCCATCATATATTCAAAGAGTTTATTCGGCAGGGCAAGTTTTTTATTTAAGTTTAACCCTGAGAATGGAATAACCCCTATATGAGCAGACTGGGTGTAGCCAGCAAGATCCTGTGGTTCGATTGGGCCCGTAAGTATAACTCTTTTCCTCGTTGGTAAGATTGAGACAATCTTGTTGAGTGAGGAAAGGTCTCCGATACAAAACATGACAAGAAAGTATTCCTCTGGCAGCAACAACAATGCCCGAATCAGACTGTCCAGTTTACGAAATTTATCGACTCCCCCCTGGTATATAATAATCTTTGCATTATTAGGGAGACCAAACTTTACCTTAAGGTCCTTTTTTTTGATGTCATGAAGTTCGGGACAATTCATAATAACGGATGGTCTGGTAATACTGTATCTTTTTTGTAGTTCATCGGCGATTGCATCGTTCACTGTAATGACTACGTCAGTGTCACCAATGAATTTTTTTTCTATTGTTCTAAAGTACCATTTAAGTAACAACGAGTATCCCGAGCCAAGAAGGCCATTGTTAGTACTGTTGATAGTCTCAGTAAATAATTCGTGACTATCATAAACTACTTTCGAGTTGTTCAGTCGAGCCGCCCGAATGATTGGGAGAAGTGTGTTTAAGTCGTGTGCGTGATATATATCTGCGTGAACCTTGACCAATTCAGTATACATGGCTTGTTGAGTTTGATTGCCAATGTGTAGTAACTTTTTACTGAAAAGGAGTGTATGTATTTTAGTTTTCTCCTGTTTTACTCGTATTATAGTCGCCATTATTAACTGTTCAGGAGTGAGATTTCCCCCCTCAAGTGCTACTATCGTAAGATCATACCCCGCCGAGAGTAACGTTACTGCCTCCTTCGTTACCCTTGGATCGAAGGATAGGTCGTTCATAACTGCCATGCATACTCTTTTTTTTTGCCTACTAGGCGAGAACTTCATAATTTAGATTGACGAGTCTCTAAAGAATTCATTTGTAATTGTGCGTTAGGTGGGCTTCTTTACGGAAATTTAGTAATTTCTCATATTTTGTTTCTAAACAGCACGCGACATATTCCCAGTGTGATATCTTTGCAATTACAGTCATGAGGTTTAATATATATTTATTTTCCATATATTAATGCTTTCTCATACAACTTGGCGTACTGTGCTGCAATAACTTCAGGTGCGTGAATCTTTTTTACGAATTCACGGCCAGGTTCTGATAATTCATGTAATTCATCTTGATGATAGTAAAAGTGCGTCAATACGTCTCCAAGCGTTCTAACACTTGCGTTAATGATTGGGATTGTGTTACCAAAATCAACAGCTTGACGATAGGACGTTTTAAGATAGGCTATCACGGGCTTACCCCGCGCCATTACCTCTACGGCAAATCCACCGTACCAGCCCATAAGTATTTGATCAATTACAATGTCAGCTTCTTGAATAAGCGCAAGCAGCGCTTCATGAGATATCTGATCAGGAAGAAGTAATTCTATTTTGAGGCCCTGTGCTTTAAGATGTTTTATAGTATTTACAATGTATTTTGTACCCTTGATCCCTTGATTCGTTGGAGCGTGCAAAATTATGAAATTTTCCCTACTTTTGTTACTTGCGACCGTTTTAGATTCAGGAATAGGTCGTGAATAGGGGATGATCGCATCAAATCTACTGATTGAGTCAATGAGCCAGGGGCCGTTAATAGCAATTTCTTTTGAATGCTTAATAGTGAACTCAACATTTTTTTTGTGGTTCACAAAGTAGGACTGCGGTTTACTTCGTGCATACTCGTAGTAAGCACTCAGCTGTTTATCCTCAAGTACGGAACGCTGAATATCAAATGCTTCCGAGCCGGCAAAGGTATTAATTACATATTTGTTACATTTATTAAGAAGCAGTAATTCGAATTTACTATTGAAAAAACATGACATGGAGTAAAAATGAAAAATGTCGTAATGAAGTATGCAATAAAAAAAATACATCAACCGTATTATCAGGTTAACAATTTTTAATTTAGTTCTTGGAAGGGTTAAGTCAAAATTAAAGTTATATTTGTTTGCTGATAGATTCCAGAAGTCAATTTGTATTCCTTGTCTGCGAAGAACCCGAGTAAAGGCANNNNNNNNNNNNNTAGTACTTACAAAGATACGCTTCTTTTTAAGAATTTCGGCCGGATCATTCTCCATTTTTGATGTACTTTATCATAATTTTAATTGTTTTTAACAATTGTTTTTTGAAATCAGTTGTAAAAGTTGCGCCGATACTTACAATTTTGCTATTATTGATGTCAAATTTCTTTATATCGCCATAAACCCAATCCTTATATATTGGCTTAACCTTACCTTTTTTTCCAAAGGCGTCTATCACTAAATCATTTAGTTGTTGAATGCTAATCTTAATACCAGATGCACAGTTGTATGTTTCACCTCGTGCTTTTGGGTTTACGGCAACAAGTAGATTAGCAAGCACAACATCCTTGACATAGGTAAACGACCGCTGTTGTTCCCCTGTGCCATATATTATTGGGCGTTCACCATTAAGAAGATTTCTGATAAAAATTGCTACAACGCCGCCAAAGTTATTATACTCCTGGCGAGGTCCGTAAACATGGTAATACCTTAGAATGGTTGTGTTTACATGATGAACCTTATTAAAAAAGGACACATACTTTTCACCAGCTAGCTTTGAAACGCCATAGAATGACACTGGATTAAGCGGATGACTCTCATCTTGCGGGGAAAATACTGGCTCTCCGTATACCGAACCGGTAGAAGCATGGACAAATTTTTTGACTTTAAATTGGTTTGCTAATTCAAGTAGGTTGAGAGTTCCCTCTGCGTTAATATCCAAATCTTTTTGAGGATTAGCCATGCTAACAGTTTTCTTTGATGCTGCCTGATGGAATATAATGTCAACTCCATTTAATTTTTTTATAAGTTCCTCCTTATCTCGGATATCACAAATTACCTCTTTGAAGTGTGGACTTCGATATAAGTGTTCAATATTATTTCGCTTTCCCGCAATATAATTATCCAGGGAAATAGTAGTAATGCCATTATTGACGAGTTCCTCACATATGTGGCTGCCGATAAATCCTGCGCCTCCCGTTACCAATGCTGTTTTATATTTTTTTTTAAACTCACGTATAATTGATTTTTTTGTGTACATATGTGGTTAATTACTTGGGTTAGTTTTTACTGTCAAGGACTTGATTGTGTTGATAATACTTTTAACCTGATTGGGTGTTAGTAGCTTAAGAGTATAGAGCACGACCGGGAAGGAAAGGCAAATCAATGCCCGTATTATAAGGTTAATAATAGTACCTTCGACAGTAATAGTGAAGTACCCGATAAGGTACCCCACACTAATTAACACGATGGTCATATTTTTTTTCATCTTATAGTCGATGGGGTAATATTTCTGAGAAAAAAAGTAGACCAGCATTGTAGACACGAGGTATGAAGACGCGGTACTAATGGCGGCACCGAGTATCCCATACCGTGGTATCAGTATGAAGTTGAGAATAATGTTAAGAATAGCTGCAATAATAGTAGTCGTCGTAATTATGTGCATTTTGTTTACTAAGTTTATCCCAATTGAGAGTAACGTATATGCGCCGAGAAAAAATGTGCCGAATGACAAAAAGGGTGTCACAACATATGCTTGAGTGTATTCTGGGGTTGTCACTAATGTAATCGCCTCCTTAGCAAAGTACGTCGTAAGGATTATCAACCATGTTGCTATTATAACAAATAGTGAAAAAATCTCCGTATAAACTTTTTTTGCGTCGTCTTGTTTCATGATTGAGAATGCAAAGGGGCCCCAGGCGAGCTGTAAGCTGGAAATAAGTAGGACTAAGAGAATGGTTGATCTTACACCTACGCCATATAACCCAACATCCGCCAAAGTTGCGTAGTGTATGAGAAAAAAACGATCAACAAGTTGTAATGCCCATAGTGAAATACCGGCAGGGATGAGTGGTACGCCGTATTTCAAAAGTTCAATTAGTCTTTTTTTTGAGAATGAAAACGTTAAGTATTTTTTGGTAATAGAAAATATAATAAGTAAACTTAAAAATACTGTTGAAAGGTAACCATAAAAGTATCCTCGCAGACCAAGTCCGAAAGATATAACAAACAGAATTATAATTCCGACTTGCAATCCTCCTTTCAGTAGCGAAGCGACTACATATAATGATGCTCTACGACTAATACGTAGTAAATGAAAAAGAAAGTTTTGTAAAACACTAAGACCTGCAACAAAAATAGTAATTTTAAATATGTTAGTATAAGCGGGTGATTTATAGATCGCAGCACCAAGTGAGGTGGCATTGATACTAAGTAAGAATACAGTAAGTATATTAATAACTAACAAAAACAACAAACCCGTGGTTACGGTTTGTTTCTTTTCATGTTCGTCATTGTGAAAGTAATAATAAAAGGATACAGCTGTGGTCATTCCGAAGCCAAAGACAATACTGACGATTTGAATAATGGTAGTGCTGATGTCAATAAGGCCATATTCCGTCGGATTGAATAATTTGGTTAATATCGGCAGCAAAATAAAACTGAGCACCATTTGTGACGCAGCACCTACGGCGTATACGATAAAATCTTTGCCAAAATTGGCAGTCTTATGTTCCACTTATTGTTCGTTAAACCGTAACTTTAAGAATCTAGCCGGAGAACCTATGTAAACTGAATCTTTCTGAACGAGATCTTTTGTCACCAATGATTGTGCACCAACAACTACGCCATCAGTAATGGTTGTTCCATATAATATTGTTACGCCAGCACCGATCCAAACATTCTCACCGATTTTAACCGACTTTGATAGTAGTTGGGCATCACGGATTTTTTGATGAGGGTTATTAACAGGGTGGGATGTGCTAAAAATTGAAGTATACGCGGCGATTGATACATCGCTTCCTATTTCGACACCACCATATCCGGAAATAAGACAAAAATGTTGAATGCTAACATTATTGCCAATTGAAATATGTTCTGGATTTTGCAGAAAGACGTATGGTGCAATCTTTACCTTTTCCCCAAATGATTTACATAAGCGCGTATAACATATCGACCTCATTTGGTATCCGTATGCAGACTCGGAATTACGAATACATGAAATCAACTTTCGGACTACGAAAATTGGAACTTTTTTTATTATTGAATTAATTAGGCGCCCTAACATGTTATGCGTGGCGCATTCACTTAGGAATAATATCTTTTATAGCATTGGCGACAGTTTCGATATCCTTATTCGACAGCTCGGGATACATGGGAAGTGAAAGTACCTCCTTACTTGCTTTTTCCGATTCGGGAAAGTCGCCTTCACGGTATCCGTAGTCCATGTTTTGGAACACTGGCTGTAGGTGAAGAGGGAGGGGATAATGCACGGCTGTCGGGATGCCTAGATCCTTCAATTTGTGTTGAACAAGGTCACGATGCTGTGTCCGGATCGTATATTGTTGGTAGACTGCTTTCGTGTCGGGGAGAACGAAAGGAGTCGTAAAGGCAGAGTTACCGAGAAGGTCCGAATACCGCTTGGCGTTTTGAATACGTTTCTCATTCCACTCATCGATATGACGCAGCTTGACGCGTAATATTGCGGCCTGGAGATTGTCGAGTCTTGAGGAATCACCGAGAAATTCATGGTAGTACTTTTTCTTCGATCCGTGATTTCGCATCATTTTCATCTTTTCCGCGATCGATGCATCATTTGTCAAAATCATCCCTGCGTCACCGAACGCCCCGAGGTTTTTTGCCGGAAAAAAAGAAAGACAGCCGATATCGCCAATCGAAGTTACGTTCTTGCCTTTGTATTGGGCGCCTATAGCTTGGGCCGCATCCTCGATCACCTTCAGGTTGTGTTTTTTTGCAATCACAAGAATTGGATCCATATCAGCTGGTTGCCCATAGAGGTGTACAGGTATGATTGCCTTTGTCTTCGGTGTTATCTTTTCTTCGATTTTTGATACGTCAATATTGTAGGTTTTCGGGTCTATGTCCACGAAGACCGGTTTCGCATGTTCGAGCGCAATCACCTCAGCTGTCGCTATAAACGTGAAGGGTGTCGTGATTACTTCGTCTTCAGGGCCGATGCCATAGTTGCGTATGGCGAAAAGCAACGCGTCTGTCCCTGAGTTGAGGCCAACTGCGTAAGATACCCCGCAGTAGTCGGCTACCTCTTCTTCAAGCTTCTCCAAGTTTTCACCGAAGATAAACGTTCCCTCGTCAATGACCTGTTGGATGGCTGTATCTATCTCTTTTTTTAACGCGTTGTATTGGACTCCTAAATCGACAAGTTGCATAGTAGTATGCGCGGTATTGTAGCACATTTCGCCATATTGAAAAGTGGTGACAAGGTAGCTTCGGAGTCTGCTGTATGGACGATATTATAGCAAAAAGAAGAAGGCCAGCGAGACTCCACTGGCCCAGTCAGAAAAGGTGCTGGCAGGCTCCACTTGCGGCGTTGCGTACATCGTCGAAATCTACTCCTTCCGAGTGGAGCCACTCAAGCGACGCTTCGATAGCGAGGGTGCATCGCTCCTGTGCCTTACTGGCATTCGAGAGGAATTCTGGATCATGATTGCCGGCGTACCGCGTAGTAAGTGATCTGACAGATGAAAATGCTTCATCAATGGTGCGAACATGGGGTCCACATTCGCTCGGCTTTCCAAATTGGTCAGCGAGCACCACGATGCGGTCGCGATGATGTCTCATGGACGGAGAAAATATATCCCCGGTCCAGTAGGACCAGCCGAAATGGATGTCGTCGAACGGAGAGACAAAGTTCATCGCTCGTAGGAGTTCTCTCCCGCGAACTTCATTGGTAACGACTCGATGCGTGAGGAGCCGGCCGACGTCATGTGCGAGTATCTGGAATGAGGTGAGAAATTGATCCTCCGCTGGGAGGTTTAGTCGACTGGTCATTGCCTTCACCAGCGCGACGGCGAGATGCATGTGTGTAGTAAATGACCCGTTCCAGTGGGGTGAGAGCTGCCTTGCGCGCGCTAGAAAGGTTGCAAAGGCAGTGACGTCTCCGTTGTGGAGAGGACGCTGTGCTCCCGTGAATGCGGTGTCAGCCGTGAGCTGAATGCCTACAGCGACAAGCGAATCAAAAAGATCAATTTCATGGGTGATCGTGGTGATAGCCACATGAACCCCCTTATGGTTTCAGTCTTGTGTTTATTTTTTGTAGTGTTTCTCTGTATTCGCGAAAGGTATTCACACTGGACCATTCCTTGAGATTCCGGAGGACATAAGCGGAGATTCTTGAGTGGTTCTTTTTAGCATAGGAAAGCAGGTCGGTCAAATTGTATCTGTCGCCGTGCTTGGATCGTGCCAGGGTATGTATACACGACTGCAACCATTGTGTTCTGAAGAAAAGATAGCCACCTTGTATATAGGGGTGGCCTATGCGTCGAGATGATGCGCCTCTCAAGTGGTATCCAAGTAAACGGTGTTGTTTATCGAGGTACACTCTTCCTACGCTGGTAACATTTCTGAAAGCGGGAAAGAGTGTGATACCAATTGCCGACTCGGGAGCGCACTGACGAATAAATTGCCGAACCGTCCCTGGCTTGAATAGTGCAGAACTGTCGGCCATGATGATCAATACATTGGATTCAGAGAATTTCTGTCTGTGAAGTGCGGTAGCGACCGCATGGCCTGTTCCGAGGGGACTAGCCTGCTTCACGAACGAGTAGCGGTTCCCTCCTAACAGTTTGCGAAAAAGAGAATCATCCGCCGGCGTAACAATAACAATCCTCGTCACAGGAAGCGAATGCAGTGTTGCCAGGACATGCTCAATAATTGTTTTTTTACCTAAAGGAAGTAGCGACTTCGGGAGGGCGATACCCATTCTCTTGCCCTTGCCACCTGCTAAAATAATCGCTGCAGTGTCTCTAATGGGTCCAATATTCTTTTTCATCTAACGAAGCCGACAGCGGGTTTAAGATTTTCTGATGTTACTTTTTCTCCTGTACCTGTTCCCCGTTTTTAGCGTATGTTTTTTCACATGATTTGCATACGCATGTATTATCGGACCCGAAATCAATCTTTTCTCCGCACTCGCATATCCACCCATGTACTCTTGCGGGGTTACCATACACCAGGGCGTAGTCAGGGATGTCTTTTGTGACTACCGAGCCAGAACCAATAAACGCATGCCTTCCAATAATGGTACCGCAAACGATCGTTGCGTTTGCCCCGATGGATGCACCCTCCTTCACAAGCGTGGGAAGATAGACCCCGTGCTTTGGGTATTTGGACCGAGGATTCATGTCGTTCGTGAAAACCATCGAGGGTCCACAAAAAACGTAGTCCTCGAGGGTAACACCGTCATATATCGATACGTTGTTCTGTATTTTTACGTCGTTTCCGATAGCTGTTTTGCTGCTGACATTCACGTTCTGGCCAAGCGAACAGTTCTTTCCGATTTTGGCGCCCGCCATGACATGGCTAAAATGCCATATCTTTGTACCTTCGCCAATTTCACAAGGTTCGTCGATGTAACTTGATTTGTGACAGAAATATTTGGTGTCAGTCATAGACGATGAGCTATAGTTTTCGAACGAGTGGATGTGTGAGTTGCGAGTTGTGGACTACTTCCGCAATCCTGATGTCGTGAGCGAGTTGGATTGAAGGTCTAGCATCGTCGATACCGAAACCATCGCCTGCAAGTATTCGTTTGTATACCTGCGTATGGAGGTCAGTGAAGCCGTCAGAAAACTCGATTTCTTGCCCGTCCATGGTGAGAGACCTATATGTTCGTTTACCTGTTTTTTGCGCGTCTTGAGGAATATCGGCGGAGTCAATTGAAAGGTACCAGCGGACTCGGGCCTTTTCCAGCTCGATGTATCCAGACGTTTTCGTAGCAGTACTGAGATGCACTTCCTGACGTTGAACGTTTCCGAAAAGCCAGATGAGTATGTCAAAAAAATGTATACCTATATTTGTTGCCAGCCCACCTGATTGTTCAATCTTTCCCTTCCACGAAATTTGATACCACTTACCGCGTGAAGTGATATACGTAAGGTCGATGTCATGTTTATTACCCGTTGGAGCTGAATCAAGTTTTTCTTTGAGTGCAACCATTGCTGGATGCACGCGAAGTTGAAGAATAGTATAGATTCTTTTTCCGAATTCGCGTTCGAGTTCCTGGAGGGCATCGAGATTCCAGGGGTTCAGTACCAGGGGTTTCTCGCAGATCGCGTCAGCACCGACGCGCAACGCTAAGCGTATATGAGCATCGTGAAGGTAATTCGGTGAACATATAGTGAGGTAGTGGATTTCACTGCCAGCGTTCTCGCGACGCAGTTTATCGATATGTCTATCGAATCTTTCAAATTCTGTAAAAAAAGCCACATCACCAAAATAGCTGTCAAGGATCCCTACGGAATCTTGGGGATCCAATGCAGCAATAAGTTGGTTGCCCGTATCCTTTATTGCCTGCAGGTGGCGTGGGGCGATATAGCCCGCGACACCCGTCATGGCGAAATTTTTGGTCATATTATGAGAAGTTAAATGTGATCGTTTTCCTTACTAACTGTATTACTGCGCATGTGGGTTCGAAGTAAATAGATACATATCCCCACTATACTCAGTCCCAGTATCTCTAAGAGGGAATTTAATGTGTTGATTCTTACACCGACTTTATTGAGAAAATAGATTACCAAAGGGACTAACGCGATGGAGAGAAAAAAGGAAAAAATAAATCTCTCCAAGCCAGTGATTTCGTTTTTGTACCAGAATACGTAGCTCCATGTCAATCCTGGAATGAAAAGTGCAAGTGAGGCTCCGGCAATGATGCGCGTAGATTGTTGGATAGGCATCCATATACTTAGGACAATTGATAATAGAGCTACTATGATAATGCTCGCACCTAAGTATTTGACAAAGCCGTTCTTCATATTGGTACCCACTGGTATATCAAAAATTTGAATGTTTGAAAAGGGTCGCTAATGATGCTATAACTATTTATATATGCGAGGTAGTTTGCTTAACTTGCTTCGGAACCATCTCTCGCTGGTCCTTATTATTGGGGTTGGCCTAGTTTTCTTAATAATATATTCTTGGCTCTATTCTGGATCCGACCCTATATTTACCTCACCTGACGAAACGGCCAATTACTATTTTTCTCAGCTATTTGCCGCAGAGAGTAAACTTAGATTCCACGATCCACTAAATGAGATATCTGGTGGTCTCATACATCCTCGCAGTATGGCTGTCAGGGGTGGTGAGTTAATTCCCGGAAGCTTTCTTGGCATGCCTCTTCTATACGGCAGTATAGCAAAAGTTTTTGGTATAGGCAGTATACTCAAAATTACACCTATTTTAGCAGTAATTGGTGCAGTTTTTTTCTATTTTCTCATAAAAGATATTTTTTTAGAACGCATAGCTACCATATCGACACTTCTTTTGCTTATCCTACCACCATTTTTTTTATATAGCTCACGGGGGATGTTTCATAATGTACCCTTCGTATCTTTTTTTATTGTAGGCTTATTTTTTTTAGTCCATCAGTTTTTATACCCATTGACATTAAAAAAGAGATTATTGTTTCTATCGCTATCAGGCGTATGCACGGGACTTTCATTAGCATTAAGGACATCAGAAATTTTTTGGGTATTGGCGGTTTTTGCAATAATTTTTTTATCAAACCTTAGAAGGTTGAGTCTTGTTCAACTTGTTTTCTGGGTTGTTAGTTTTTTTGCTGTTATGACCCCCATTTTAGTTGCCAACACTCATATCTACGGTTCAGCACTATCATTCGCATACTCATTTGAACACGAGGGAACTTCGAGCATGCTTACGAGTGGCCCATCTTTATTACAAAACATTGGAAAGGCAATTTTGCCTTTTGGAATAAATTTTTCGACGATGAAGTACGCAACATATGACTATCTATTACTGGCATTTGGTTGGTGGGCGCTTTTCACTATTACCGGCGCAGTCTGGATATTACGTGATATAGTGTTGGCATTCATAAAAAAATACACCACGTGGTTAGGTGGACCCTGGCGTAGTACATCTATGCCTGTTCTTATATACACTTTATTGTTTCTGACTGTGTCTTTGGTATTAGTGGTGTTTTATGGATCTTTCGAGATATCAGAGTATTTTGATAAATCCGTAATAATACTTGGATCATCATATATACGGTATTGGTTACCAGTTTATATATTTGGGATTCCTTTTGTCGTTGTCAGTTTATTTCGGCTTGGGCGGCTAGTAAGAAATAAATGGATTTCAAATGTAATCCAAATAGGGGTATCCTTCGTAATAATTGTTACCTCGCTGCATTTCACTTTTCTTGACCCGCTCTATGGCATCGCCGCTACTAAGAAAAACACGCAAAATAACATTCATATTCGTGAAAGTATTCTATCAAGTACAGAAGAAGACTCAATAGTAATTACCGGGAACGCCGATAAAGTCATTTTCCCTGAACGAAGGGTGATTGTCGATTTACCTCTCAAAACAGATGGTGATCTTGCCACTCTTCGATTAATGCTTAAGACGACACGCATTTATGTATATACAAACCCACTAAATACGGACGTAATACACCTTCGCGAGCATCTCATTCAGGCCGGGTTCACTCTTTCATATGTAACAAATTTAACAATGGTGGGTGAAACACTGGAAGAAGTACTTCTAGATTGAACTTGGCACTATAATAAGCTATAGTTCACACTACCTAACATATGGATTCACGCCGGAGTAAGCAAGTTTTAACAAGGGCATATAATGCGATGAGAGTGATTATCTGGAGTATTCCGGCAATTGTTTTTATAGGTCTTATAAATTACCATTTTGTACCCGGTGGAACTTTTACAATTACGTATAATGTAGTAAAAGGCGCACCGGAAGTAAGTAATTTTGCTGCGAAAGAACCTGACCGTCTTATTGGGACGAACAACACCAAGGGAGATACTGAGTATTTCCAATTGATCACAACAACTCCTTTATATTTCGATGTAACTGTACCACGGCCCTTTGAGCGAGCGACGGTTAAATTAATATATCAAAACCTCGATCGCCAGCCGAGTATTGATCTTGGCGTACGTCAGCCGGATGGTGCGTATTACTATAAAAAGATGGCGTACTACAACGACACCCTAGAGACCCTCCCTGATTATTGGATAAAAATGCATGATGGCGTTAACGTGTTATGGCAGAAAGATACCGCCTATTATGAAAAAACACTGGAGTTACTTAGATGGCACGACTCACAGGTAGATGAGATTCGCAAGAAAGCCAACGATCTTGATCTGAGTGCCGCCGTGGATCGTATTAGTGATATCAAGAATAAGTACGAGGAGCTTCTTCAGGAAATTAACAAAGAATATCTAAATTCATTGCCAAATATTCAATTTTCCTCCGTTCAAGAATTCCTAGATAATCTTCCCGACAAGAACCGCGTCATTAGTTTTAACAAGAATATTACAACTGCATTACCTTTACCGGGTTATAAAGTTTCTTCTGAAGCCACAACCATCAGCACAAGTATAAGAGGAAAACATGAACTATATACGTATATCGAGCAGAATGAACTTCTTGATTTCACGTTTACCATACAAGATATCAATAGACATCAAGGTCCTGACGAATTTCATATTTCGTTATTTTCAAAGGATGGCCAACAAGTATTCGATGATAGGCTTTTTGATGATGGCGAACAAAATGCGGCAGGCACGATCAATCCGGACCGTCAATATCATCTTTCACTTGATACTCTCTCATCGGGTATATATAAGATAGTGCTTGATATGCCAGATGATATCTTTATTAAGAAAATTGTGACTGGCCAAAATCGTGTAGTCTTCAAGGGGAATGTATACTTAGCTGAAAGTCCAGAATATAAGACAGTACTCGGCGATAGGTTGTTTACAACGACAACGCTCTATACGAATAGTAAATCTATCACTGCTAGGACCTCACATGTAAATAGCTTACAAACTTTACGAGTAGGACAAGAAACTGTTGTAATTAGTGAACTTCACACTCCCTCAAGTATAGTGACGGCCGGTGGATTTACCGCTGTGACTTCTCCAAAAAATGACGTATACATCAGCGGTGATGGATTCTTTAGTTTCTCTCAGAGTCAATTTTTTGATCCTACATATAATGATATCCCAAATCTTAACGCGGTCGAGAATGTTAACGACTATGATTTTATTATTTCTGAATACCCACAACCGCAAGAGGAAGACGGATGGCTAGTAGCAGAGGCACGTATTGAAGCCCCTCAATTGTACTTTTCCAAAAATGGACTAACCACGGTAAGCTTTATGTTTAATTTACTTGGACTCCCAGAGAATCGTCGTACATTGAAAGTGAAAGAAGTGACAGTAACATTTGAAAAAACACCATTAACATTTAGGAGGATTAGTGAAAAATTGAAAGGTCTATGAAAAACGTAATCATTAGTAGAAACAATGTTCCTAAATAATCAGAAACTAGGTGATGTTTCGAAAGTAGCTGGTAACCTTTTTAAAGAGCTTTTTAAAGTTTCTTTCATAAGTTATTTCGTTTTATATTTCTTTGAAACAGTACAAGAAGGATTGGTTAGCTACTTCATTGATCTCAACATCTTTCTGACTATAGCGATCTTGAGTGGGATTATCATTATAATTACTGGTGAATCATCTAGTGAACAGGAAGAGAAAATACCACACACAGTTCGTTATTATTTCATTAGCGCAAGTTTTTCTTTAATTGCGGCACTAATAATATTTTTGCAAACAAAAGAAATTGGGACCATATCTGTTCTTCTTGCCGCACTCTCTGGAGTTTTAATCATGTCTGTTTCCTACTTTTTTATTAGCACTCAACAAGAATGATTGACGGATTGCAAATAAAACAGCTTGTCGCACATGTTGATAAAGTTGAAGCAGGTGAGATAGTCAAAAGACCTGGCTTTCTTATGGAAGTTTTACGAAGCGATGAAGGCCTACTTGAAAAATTTGGCCAGTCTACCATGACGGTTGCTTACAAAGATACAATTAAAGCGTTTCACTGGCACAAAAGACAGGATGACCTATGGTTCGTCGCGACTGGGAAAGCGATGGTAGTTCTCTTTGATTTACGGGATGAGTCTCCAACGAAGGGGGAGACGCAAGTGATAATGGCGGGAAAAGATGATTATAAGCTTATTGTCATTCCTGTCGGTGTCGCTCACGGGTACCGAGTACTCAGCGAGGAGCCAGTCATGCTTGTGTACTACACCACTGAGCCATATAATGTTCAGCACCCTGATGAGGAGCGGATCCCGTTTGATGATCCAAACATCGGATTTGACTGGGGTAACCAGTCGCACCCTAAAACTATATGAAGTTTGATATTGCTAACCAAAAGCTCGCAGCAAAGGGGAAGACCCGTATCGAGTGGGCAGGCCGCCAGATGGACGTCCTAGGACGCATACAAGCCCGTTTTAAGCGTCAGAAACCCCTCAAAGGGCTCCGCGTAGCCGCATGCCTCCATGTGACCGCAGAAACGGCCAATCTCATGAAAACGCTTGTAGCGGGGGGCGCGAAGCTTGTTTTGACCGCTTCTAACCCATTATCAACACAGGATGACGTTGCGGCCTCACTTGTCGTCCACGACAGGATCGCCGTGTACGCAAAGAAAGGTGAAAACAGGCAAACCTATTTTAGACATATCAATACAGCGCTGGATTTCAATCCTCACATAACAATGGACGACGGAGCTGATCTCGTTTCGACGCTTCACAGAAGTCGTGCTTCCCAAACCAAGAAAGTTTTAGGTAGTACTGAAGAGACGACGACCGGGGTTATACGACTAAAGAGTATGGAAAAGCACGGCGTGCTAAAAATACCGGTGATTGCGGTGAACGACGCGAAGACAAAACATTTTTTCGACAACAGGTACGGAACTGGGCAGAGTACGATAGACGGAATCATCCGTGCGACAAACGTATTGCTCGCCGGTAAAGTTGTAGTCATCGCAGGGTATGGGTGGTGCGGCAGGGGAGCGGCGATGCGAGCAAGAGGTATGGGGGCACGCGTGGTAATCACCGAAATTGATCCATTAAAAGCGATTGAAGCAGTTATGGACGGGTTTGAAGTCGCTCCAATGTCGAGAGTCGCCGGCGAGGGTGATATCTTCGTCACGTTGACAGGTGATATCCACGTTATTCGTAAGGAGCACTTCTTAAAGATGAAAAGTGGAGCGATTGTATGCAATTCAGGGCACTTCGATGTCGAGATCGACACGAAGGCGTTGCAGCGCATTTCAAAAAAACAACGACAGATGAGGGAGTATGTCATCGAATACACACTGCCTGGAGGCAAACACATCAATCTTTTGGCTGAAGGCCGTTTAATTAACCTGGCAGCAGCTGAAGGCCACCCTCCATCGGTGATGGATATGAGTTTCGCGAATCAGGCGCTCTGTGCGGAATACATCGCCCGCAACCATCGCCATCTAGAGAAACGAGTATATGGCGTCCCCGAAAAGATCGACGAGACGATAGCAAAAATGAAACTTGACGCCATGGGCATGCATATTGACAAACTCACGTCTGAACAGCTGACGTATTTATCATCCTGGGAGGCGGGGACCTAGAGAATAAAAAGTGAAAAGTATAAAATGAAAAACTATAAATCAAAGCATAAGATTTTTTAATTTTAATCTGTGATTCTACACTTTTCATTTTATATTCTACATTTATGAGATTGCTCGTCACCGGTGGCGCCGGATTCATGGGGTCAAACTTTATCCGCTTCATACTTTCGAAGTACAAAGAGTATGAAGTAGTTAATCTCGATAAACTGACCTACGCTGGTAATCTCGATAACCTCAAAGACATTGAGGATAATCCCCGCTATTCGTTCGTAAAAGGTGATATTGCGGATCCGAAAATCGTTTCCGAGGTTGTCCCGGGAGTCGACGCTATCCTCAATTACGCGGCAGAAACGCATGTCGATCGTTCAATCATGTGGGCGCGGGATTTTGCGGTGACTGATGTCATAGGGACACTGACGCTTCTCGAGGCGGTCAATACGTACAAAATACCCGTCATGGTCCAGATCTCAACTGATGAGGTATTCGGAAGCACAGAAAAAGGAGTATTCGCGGAGGAGAGCCCCTTCTTGCCTAACAGCCCTTACTCTGCGTCGAAGGCTGGCGGCGACTTGATGTGCAGGGCATTTCTTAAAACATATAGTACACCCGTTATCGTAACGCACAGCGTCAATTTCTACGGCCCCTATCAATATCCAGAAAAAGTTATACCCCTGTTTGTTACCAACCTTATTGAAGGTAAGAAAGTCCCTCTCTACGGAAAAGGGCTCAACAGAAGGCAGTGGATTTATACGGAAGATCACTGTCGCGCAGTTGACGTAATCTTACACAAAGGTGTTGCCGGGGAAGTGTATAATATTACGACTGGCGATGAAATAAGTAATATCGAACTTACTAAGCAGATACTCGGAGAATTAGGGAAGGACAAGGACTCGATTGAGTATGTGAAGGACCGACCTGGCCATGATTTTCGCTACGCGCTTACGAATGACAGACTGCAGGATCTCGGATGGAGTCCGGAAACCAGCTTTACTGAGGGCGTAAAAAAAACAGTCGCATGGTATCGGGATAATGAATGGTGGTGGAAGAAATTAAAGGACGCAAAATACCAGGAGTATTATTCCAAACAGTACACTGAGAGATAATATTATGAGTATACTTATAATCGGAGGTACGGGTATGCTCGGAGGAGAACTGGCGCGCGTGTTCGAAGATCAGCAGCCAATAGTTTGGGGTAGTGATCAATTGGATATAACGGACGGTGAAGAAGTTTTTCGACGAGTGACCAGTGTTACCCCCGAACTCCTCATCAATGCTGCCGCGTATAACGACGTGGATGGAGCAGAAAGGAGTGGATCGCGCGCAAATCTTGTGAACGGATACGGTGTCGGACATCTCGCACGCGCCGTGAGTGCAATCGGCGGCACCATGGTACACTTCAGCACTGATTATGTGTTCCGCGGCGATAAACGCGAAGGATACAGTGAAGACGACATACCTGATCCGCAATCCGCGTATGCGAAGTCGAAGTTTCTTGGTGAGCAGGAATTGCAAAAACGTATCCCGTCACATTATCTCATTCGTTTGTCGCGTCTCTTTGGCGTCAAAGGAACCGGACCTGACGTGAAAGAGAGTTTTGTCGATAAGATGATCAGATTAAGTGAATCGCACCATGTGCTGCAGGCGGTGAAAGAAGAGGTGAGCAGTCCGACGTATGCCCACGATCTCGCGTATCGTGTACGGGAGATGCTGGATTGGGGTATTCCGTTCGGCACCTATCACGTCACAAATTCTGGAAGCTGTACGTGGTACGAGTTTGCGCAACAGGTGCTTGCCCTGATTGATTGGGGTGGTACACTTGAACCGGTGCCGTCAGATAAGTTTCCGCGTGATGCTGAACGGCCCAGCTACTCAATTCTCCTCAACACAAAACTCCCGCCAGTTCGGGACTGGAGAGAGGCGCTGAAAGACTATTTAATCACCCAAGGTTTTATATGAAAGGAATTATTCTTGCCGGCGGTAATGCGACGCGCCTTCGCCCACTGACGAGGGTAACGAACAAACACCTTCTTCCTGTGTATAACAAACCAATGATCTTTTATCCTATTCAGACTCTCGCAGACGCAGGGATTCAAGATATTCTGCTTGTTATGGGTGGCAGCAATCCTGGAGATTTTGTCAGGTTGCTAGGGGACGGACGGGAGTTTGGGTTAAGAGAAATACATTATACCTTTCAGGAAGGTGCCGCTGGTATCGCTCAAGCACTCGGAATGGCAGAAGATTTTGCAGATGGAGAGAAAATAGCCGTCATGCTAGGGGACAACATTCTCGAGGATAACATCTTACAGGCAGCTGAAGATTTTAAGAAACAAGAGCGCGGTGCCAAAATTTTTATCAAGGAAGTAAAGAATCCACGGTCATACGGTGTGCCCGAGATTGAGGGTAAAAAAATAGTCAGCATAGTAGAAAAGCCAGAGCACCCAAAAACGAACTATGCGGTTGTTGGCGCGTATATGTACGACCCCTCTATTTTTCAAGTAATAAAGACCTTAAAACCTTCAGCCCGCGGCGAGTTTGAAATTACCGATGTAAACAACCACTATATCCGTGAAGGTTCTATGACGTATGAAATACTCAGGGGGTGGTGGGGAGACGGCGGTGAATCCTTTGATTCTTTGCTCGAGGCTCAAAATCTTGCCGCCGAGTGGGAAAAGAAAAAGCGACGTCCGATGGCACCTTAGCAGAACGGGCTATGATCTCAAGCGGAGCCGCAATATCCCAGATGTATCGGCTATAAAGAGATAATCGCCGTTTTTGTCGTTTGTGAACAAGTGGGCGTCTGAATCATAGAGCTTGCCGACTATCGAGGGGGTCTGTGAAAGATCGAGCGAATACACATCTCCCTCGTTAAGAAATAAAATAATGGAAGTATTAGGCAGCCATGATGCTGATTGGATACCCGTAGAATAACGGACAAGGGTGTCTGTGTGCTTGTCGTCCAGTGTGGTGATAGAATATCCGTCAAGCAGGAGTAGTTGTTCAGTATCTGATGACCAGGAAACACGTGTTGCACGCTCGTTATCACGTATCATCACATACTGGCCACCAACTTTTTTCATGAAGGAAGTAGCGTGCGATTCAGGATCAGAAAAAGTAAAATAAGGCCCCACCAATGACGCGGTCATGATGGGAGATGCCTTCACCCTGTCTATTGTACGCTCATCTCCCGACAAAAGGGTGTATGCAATAAGCGTATGTGCATCATCTTGTGTACGTATAGCATAAGCAACGTCTTGTGTTATGAGAATCGGGGTGAGTTTTTCGGGAATTACATATTCCGTCTCAGTTCCAAACTCGCGTAGGGTGTGATCAACCCATAACCAAAGAGTTGAATCCCGAGTTGTATCCCAGAAAACATTACGCGGTTTTTCGCCGGAAATTTCAGGGATAAATTCGACACGTGACGCCGAAACAACCAGGTACTCTGGATATTGGCCGTTTTCTTTTTCAAACGTGACGAGCGCAGATGTTTGATCCGAAGACCACCGTATGTCACGAGGGCTATTCTGAACCGATCTTATCAGCCTGAAGTCCCCAAGCGGGTCCTCGTTAAAAAATAAGTCAAATCCTTCGTTTGTCTCAACTACAGCGATTCGACGTGAATAATCTGGAGAACTTTCCAGCATTACAATATTTCCATCTAGCATGCGAACAGGTTCCGGGTCGTCTTTTATTAGCACAACATCTTCGACTACCGTAGCCTGGCCTGCTTGAATGGTTATTGTCTGTTCACGGCTTATCCAACCATCTTTACTCAGGCTCAATACATACGTACCGGGAGTAAATCGTTGTGACCTGATAGGAGTTGTGTTAATAAGGGAGCCATTCAAGCGAACATCAACGCTGTTGGGAATAGAAGTAACGGTAAATGAACCCGTTTGTATAATTCGGTGCTGGTCCATATCGTACCGCCAGCCGCGAGAATATGATACAAGGAGAGGTGCGGTAATGAGAAAGACCAAAACCGTTGCGATAAGGTATAATCGACGAATGCGGGCATTCATATGTGTCAGTATACCATAGCCAATCGTAATGTACGTGGGTAATTATCAGTTCGTCTTGCGCAGATATGATGAGATGCGTATACTAGAGGAAGCCAATATATGGATCGTTTTCTTATTCAAGGTGGTGCCTCTCTGGAAGGGGAGGTGGTGGTAAGCGGGGCAAAAAATGCTGCTCTCAAGCTTCTCGCCGCCGCACTCCTGACGAAAGAGCGGTGCAGTATTCATAATGTGCCGAACATAGCCGATGTACGCACAATGCTTGAAATATTGAGAAAACTCGGGGCAAATATCACCTTCGAAAACGGCACAGTTACGATCCAAGCATCGCAACTTGCTCTGACAAAGCCTGACTACCAGCTCGTGAAACACATGCGAGCTTCATTGGTGATAGTCGGCCCTATGCTTGCTCGACTCGGGGAGGTTATCTTGCCACATCCAGGTGGATGTTTGATAGGCGCGAGACCAATTAATACACATACAAATGCACTCGCGCAACTTGGCGTTTCTCTCGAACAGAAAGACGATCTATATCATTTCCGCGCCCCACGTCTATTGGGTGCACGGGTGGTGCTCGACGAAATGAGTGTTTCAGCGACAGAGAATGTACTTTTAGCAGCATGTTTAGCGGACGGGAAAACAGAAATACATCTCGCGGCTTCAGAGCCAGAGATTGTGGATTTAGCAAAATTTCTCAAGTCAATGGGGGCCAAGATTCAAGGTGAGGGCACTTCTGTCATAAGCGTTGAGGGTGTCAGGGAACTTCATGGAGCAGAGCATCACCTCATACCTGATAGAATGGAAGCAGGGACGCTCGCGATAGCCGCCGCTGTCAGTAGAGGAGATGTGCGTATAAAAAAAATCATTCCCGACCATTTGGATGCCGTGCTTAACGTATTTCGAAAAGCTAATGTCTCGTTCGCACTCGAGGAACATTCAGGTCTTTATGCGACACTTCATGTGAAACCCACCACGATATTTGAGCCGGTCCATATCGATACAAGGCCGTACCCGGGGTTCCCTACGGATCTTCAAGCACCGTGTAGCGTACTCATGACGCAAGCTCGGGGAACGAGTAAGATTTTTGAAACAATGTATGATAGTCGTCTCGGGTACATTAAAGAACTTGTCCGTATGGGTGCTATCGCAACAGTTGTTGATTCGCATACTGCAGTCATCGAAGGCCCTACGGCTCTCACTGGCAAGCGCATTACTTCTCTCGACATTCGTGCGGGAGCCACGCTGCTTATTGCCGCTCTCATAGCTCAAGGAGAAAGTGTTTTGGAACACGTGGAGCTTATTGACCGTGGGTATGAAAACATTGATGAAAGACTAAAGAATCTTGGGGCCAATATTCAACGTCAACAAACTCATGATTGAGGAACTTCATTCGACAATACCGCCAGCCAACCGTAGAAATCGTAGTACAAGTTTCACCATTCTTCTTGTGCTTGTTGGTGCTTCGATTTTTCTCTCATTGGGGTACATTATTGGTGTGTGGATGACTGTATCGACGTCTTCGCAAACGACGTTTGATGATTTTGTTTCGGCATTTCCAGATGTGTTAAATGGTACCCCAACTGATTATGCAACATTTGAAGATGTGCTGACTTCCATTCGCTCCCGTTTTGTATTTGATGTTCCAAAAGACCGTGATTTGTATTACGGTGCTTTGGCTGGCATTGTTGCGAGCCTCCAAGATCCATACTCTGCATTTTTCAATCCTGAAATCACGGATGAGTTTAATACTGAATTGGAGGGGGAATTCGATGGAATCGGCGCTGAGATAGGCTTCAAGGACGGGCAGCTTGTTGTTATTGCCCCGCTCCAGGATTCACCGGCTTCTCTCGCAGGATTAAGGCCAAATGACGCTATTCTCACTATAGACGGTGTTGACAGTGCCGTGCTAACCCTTCCCGAGGCTGTTTCAAAAATACGTGGCCCAAAAGGTACTACAGTGACATTAGACATTCTTCGCGAAAACAATGGTACGCCCTTTTCAGTGTCAGTTGAGCGGGATACTATCAATATCGAAAGCGTTACTTGGGAAATGGGAGAGAACGGCATAGGATATATTCAGATCACGAATTTCGATGCCAATGCCGAAAGCGGCTTTGACAATGCGGTGCGATCACTGATAGTTCAAGACCCGCGCGGCATCATTCTCGATGTACGCGATAATCCCGGAGGTTTTCTCGATGCTTCAGTCCATATTGCCGCCGCATTTCTTCCTTCTGCGGACGATGTAGTAGTAGTTGAGCGTTTTCGAAATAAAGAAGAAAAACAATACCAGGCTGGCGATCAAGCTGGCATGCTCACCGATATTCCAGTAGTTGTTCTCGTTAATGGCGGCAGTGCATCAGCATCCGAAATAGTCGCAGGGGCACTTAAAGACCACGAACGAGCGACTATCCTCGGAGAAACGACGTTTGGGAAAGGTACAGTCCAAGACCTCGAGGAATTTGGGGACGGTTCATCCTTAAAACTGACTATTGCAGAATGGCTAACACCAGACGGGAACTCGATTGACGCACACGGCATTGAGCCAGGAGTCACTGTCGAATTCACTCAAGAGGACCGGGATGCCGAGCGGGACCCACAGAGGGACTCAGCAGAAGAATTGTTGCTACAGCCATGATTACGGCGGAGTTCGACGTACACGGGCGGGTTCAGGGTGTTTCTCTCCGGGCTATGATCCAGGAACAGGCGACGCAGAAAGGACTTACAGGATATGTGAAAAATACATCTGAAGGATCGGTGCGCGTCGTATGCCAAGGCGATCCAGATGCAATTAATGCGCTGAGTGCGTGGCTGAAGTCAAACCCCGGTAGTTCGCATATTGACGACGTAACTGTCTCACAATTAGATACGAATATGCAGTACTCACATTTTACCACCCTATATTCATGAAAGTAATTTTTCTGAAAAACATCACAGGCACGGCGAAAAAATACGACGTCAAAGATGTCAAAGAAGGTTTTGCGAGAAATCATTTGTTACCCCATGGCATCGCCGTTGCCGCAACTCCCGAACAAATGCGTTTCATTAATCTTCAGCGTGAATCGATAGCCAGCGCGTCATCTGATATAGAAGCGACAGCGCGATCACTGTCAAAAAAAATCGAGGGGCATACACTCACAATGAAGTTGAAGGCTAATGATCGTGGCCATCTTTATGCTGGAGTTTCAGCGAAAGAGATATCGAAGCAGATGTACAAACAATTTGCCGTCCTAATCGGTGATACATCTATTCACATTTTAGAGCCCATCAGGTCGGTTGGTGAACACACTATCTCTCTTACGGTAGGTACTACAAAAATACCCTTGCTAATTTTAATAGAGCCGATTACTTAGTATGTCAAAACCACGATTTATTTTTGTCACCGGTGGCGTGTGTTCAGGCTTAGGAAAGGGAATTGTCGCGGCCTCAATCGGGGCGATACTGAAAGCAGCAGATTTTCGAGTATTTAGTCTCAAATTCGATCCCTATTTGAATGTTGACCCTGGTACGATGAGCCCATACCAACACGGTGAAGTATATGTTTTACGAGATGGTACTGAGACAGACCTTGATTTAGGGCATTATGAGCGTTTCCTAGATGTCAATTTAACTGCTGAGAGCAACCTCACTACCGGCCAAGTATACCAAGAAGTAATCGGCAAGGAACGGAAAGGTACGTTTCTCGGCAAAACAATTCAAGTGATCCCCCATATTACGGATGCTATAAAAAAAAGAATATATTATACCGCTGAATCAAGTAAAGCAGATTTCTTGATTATGGAAATTGGCGGAACTGTAGGTGATATTGAGGGTGAACCCTTTCTTGAAGCGGCACGACAACTACGACAGGAAGTGGGCCCGCAAAACGCCCTCTATGTTCATGTAGCACTCTTGCCGTATTTGAAGACCTCGCACGAATTGAAGACAAAGCCCGTTCAAGCAAGTGTGCGGGAATTGAGGCGCTTGGGCATACAGCCAGAAATCATTATTGCGAGAGCCGACTACCCGATCAAGAAGGAGCACTTAGAGAAAATTGCACTTTTTTGTGATGTGCCTCTCGAAGCGGTCTTTCCAGCGACGACGAGCAAAAGTATTTATGAGGTCCCATTGAATTTAGAACAAAAAAATATTTCTCAAATAATATTCAAGCAGTTTGGTATCGTAAAAAAGCCT
>MHKE01000003.1
AGGTGAAATGATTCGTGGTAGATCCCGATATCTTCCGGCGTTTTTAGGGCAAAGACAAACCGTCCCACATCTCCCGGACGCACAATTGGCGTCTGCATGGTTGTCGGGCGATATGATGCACGCCACCAAGGATGTTCAAATTTACTCGTTCGGCCCGATGGATTTGTGACGTTGAGGGCAACAAAATGATTCCCCGTGTTATACCACGTGGCTGTGCCCGTATTTTTAAATTCAACCCAGAANNNNNNNNNNNNNNNNNGGCTGATGTCGCTGATAGTATCGAAAGCGCGCGCAACTTCGACGGCTTCATACGCTTGAGGTGTATCATCGATACCTCCTGCGCTTCCAGCGGCTGATACAGCGTACGATGTTTCGTGGATTTTCCTGATTTCACGAGAAAGATCGTTTGGGATCTGGATGTCTGTACGTATTTCTGCAACAGGTTGTTCATCAGGAGTGGCTGGTTCTGTCGGGAGAGAAGGCCACAGAGTCGCAGCCGCATACCCGCTATTCATGAGCGCAGATGCTGAAACATCGGCAGTAAGAGATATACTGTCAAGCGAAGTATCGAGTTGATCATGCGTTTCAAGTCTTCCAAGAACCGGGTACACTAGAAGAATCAGCATGACCATGATGAGAGCGAAGAGTGATGAGAAGCGCCGCTCGTGCATAGGAGTGTTTTTTCTTTTTGTTTTCTGGAGATGAAAAAGTCCGCTATACGGAAGTAACGGAACAGGGGTTTTCTGGAGGTGTTTTTTTGTTTTCTACATGTATTGTATCACGTTTTTTTGCCTTTGTCAATAAACCCGCGCTAATGATAAACTAGTATCACTGACTATGTCACTCACTCGCGCCATAGCGCACAATACAATTGTTCAGGTGGTCGGGAAGGTGCTTTCCACGGCTATCGGCTTGGTCGTGATAGCAATGCTAACACGGTACCTCGGTGAGGCTGCATTTGGCAGATATTACACCATTATGGTTTACCTGCAGATTTTTGGTGTAGTGGTTGATTTAGGTTTATACATCATATTAGTTAAAAAAATCTCCGAGCCGAACGCCGATACGGCATTCGTTGCGAGTAACATTTTCACTCTCCGACTTGTTTCAGCGGTTATCATACTTGGCGCAGCGCCATTGATAGCACTGGCGCTTCCTTATCCGTCCGAAGTCCGTATGGGCATCGCAATCACAACACTGGCTTTTTTTGGCATCACAATGACACAAGTACTCACTGGACTTTTTCAGAAACACTTGAAAATGAATCGTGTCGCAATTGCCGACGTGGTCGGGAAACTAATCCTCCTTATTCTTACGTGGTGGGTAGTCGCTTCCGCTGGCACGCTCTTATCTGTCATGGAAACGGTTGTCGCAGGAAGTCTTGCCACTGCATTCATGACATTTATATTTGCCAGGCGGCTTATCAACATACGCCTGGCATGGGATTTCTCCTTTTGGCGCCAAATTTTTTCCGAAACATGGCCGATAGCCATTTCCATATTCTTTAATATGGTCTATTTCAAATCAGACACCATCATTCTTTCACTGACGCGCTCTGACGCGGAGGTTGGTGTCTACGGTGCCAGCAACAGAGTATTAGAGGTAATAGTTTCATTTCCCGCCATGTTTGCAGGACTAGTGCTCCCGCTCCTCGCAGCAGCCTGGTCGCAGATGGACAAGGAGCGTTTCAGGGCCGTTTTACAGAAGGCGTATGACTTTCTTCTCATGTTGGCGTTGCCGCTCATTGGGGCTACCCTGGTCATCGCCGAGCCGGTCATGAGGATAGTGACGGGTGAAGGGTACGCGGATGCAGGTGAGCTACTTCGGATTGTTACTATCGCAACGGGCACGATCTTCATTGGCAACCTTTTTGGCAATGCGGTAGTCGCTATTAATCGTCAACGGGCTATGATGTGGCTATATGTGTTGGTGGCAGTGATTTCGCTAGCCGGGTATCTTATTGTCATACCCATATTTTCATACTTTGGAGCCGCGTGGATACGTGTCGCATCAGAGGTGATGATCACGGTTGCGGCATTAACGCTCGTCCTGCGGAGTACCGGTACCCGGTTGTCGCTTTTTACCACGGGAAAAATCGTTTGCGCGACGGCTCTCATGACTGCAACACTCTGGGTACTTCGCGGACTCCCCTTAGCAGCGGTTATCGTAGTCGGCTTCGTGGAATATGCACTCCTCCTGTTTGCTTTCCGCACTGTTTCGAAAGAAACGATCCTTGATATCGTGAAATTACGCAGTACATGACCCAACTCCAGCTACGTGCTATTCGAAAAGCGCTCTCTGTATGCGGCGCAGCATACCACAAACTTCATCAGACGATTCAACCAGGAATGTCGGAATATGAAATACGCAGGCTTGTAGAGGAGTTTATGCGATCGCAAGGGTATCGTCGGATGGCATTTCCCACAATAGTTGCGGTTGGTCCGAATGCATATGATTTTCACCACCAGCCTCGACCTCGGCGTATATGCAGAGGGGATATGGTAGTAATTGATTTTGGCGTGAGAACAGCGAACACATGTACGGACATTACTCGAACCTTTTTTATGGGACCTCCCACTACGATGTTCCGACATCGATACCGAATCGTACTCGAAGCCCAAAAGCGCGCTCTTGACGCGATTGCGCCAGAGGTTCAATGTTCTGAGGTTGATATGGCAGCGCGGAGCTACTTTCGAACTGTTAAACTTGGCAGGGCGTTCCGTCACGGAACCGGGCATGGTGTAGGATTCCGCATACATCAGTTTCCACGGATTAATGCTCGGAGTAGCGCGCGACTGTCAACTGGCATGGTCGTGACGATTGAGCCGGGTGTGTATCTGCGGGGTTGGGGAGGCATTCGTATAGAAGATATGGTTGAAATTCGCCCTGGAAGATCTCTCATACTCTCACATGGTATCCCAAAGAATTTAAATGCTATGATTATACATGCATGAGTAACTATAGCGGCAAGCACTCACTTCTTATACTGAAATTCCCCTACGCATCGCGGTATGGTGGAGGTGAGAAACATACACTCGATCTTGCCGACTCACTTCGATCAAAAGGGTATCGCGTAGTCTTCGCAGGGTCATGCCCCATATTGAAACAGGAATTTCGCAAACGCCAGTTTTCCGTCGTACGTTTTTGGGCAGGGAGGGAACCCGTTACACCATTTACGGTTGCGCTATTCCCATTTACCGCTTTGTTTGTCTTTGTGGGACTCACGTGTCTCTTATTGACCCAGAGATTACGCGGGATACGAATGCTCTATTGCCTGTCATTGACAGAGAAACTTCTCTTGCCTTTTGTAGCCCGATTGTTTGGCATGAAGGTGTTCTTCATGGAACACCGGATGCTTGATCAGTGGCTTATCCGTAACCCACTCCGACCGCTTTTCGTATTCCAATCCTGGTTTTCCGAGGTTATAACTGTTTCGAAAGCCCTTCACGATCAATGTCGACAGATAGGTGTACCCGCTAGGCGGATTCACGTAATCCATAATGGTGTTGAGTTAGAGAAATTTCCGTGGCCGCGGCAACGTACCGGCCAATCACAAGCATTTATCGTCGGAGCGGTTGCAGGCTTAGAACGTGGGAAAGGGGTTGCATATCTATTGAAAGCATTAGCACTCTTGAAAAATGAGGTACCGTTTCTTCGCGGACTCGTGGTAGGCAGCGGACCAGAACGTCAGCAACTCATGTGGTTAGCCCAACAGCTTGGACTTCGTGAGTCAGTGCAGTGGGTAGGGTTTCAGCGCGAAGCGTACAAGTGGTATGCGTATTTTGACGTTTTAGCCCTACCATCCATCAAAGGGGAATCCTTCGGCATCGTGCTTATAGAAGCAATGGCGGCAGGAGTGCCCGTCGTCGCTACCAATATCGGTGGCGTTCCTGAAGTAGTGGCTGACGGTCGGACAGGCCTATTGGTTCCACCTGGAAACTCGGAGGCGCTTGCGGAAAAAATCGGATATCTCTACCATCACCGGGAGCACGCGAAGGCGCTAGCGAATGAGGCGCGGAAAGAGGTTGAGCTGCGTTTCCGGCACGACACGATGATACGTTACTTTATCAGATTGTTTGAGGACATTAATCCATGATGAGTGAAGTTTCCCCCCTTACAAATCAGCGATATATCCGCTTCATTATCATTATCTGCGGAATCGTCGCAGGCGCAGGTATTGGCGTAGTGAGCGTGATGTTTTCACCACTCATTGCGCTTGCTCTTGTTATAAGCATACTCATCATTATCGCAATTTGGCGGTATCCGATGTTAGGAATTATTTTGATTGCTTTTTCATTACCTTTTGAACGCATAGGCGCTTATGAGTTTCAAGGTTTTACTATTCGTGCAAGCCAACTACTACTTCTCATCACATCCCTTATATGTTTCGTACAAGCACTGGGCAGTAGGCGAGCGAACCGTCAGTCTCATCAGATGCTTGTACAGCTTGGGGCGTTTGTCGCCGTAACAACTATTTCGTTATTGAACGCTCAGAATATGGAGCGCTCGGTAACAATTCTGGGATTTACCGTTTTCACCATGTTACTGACTTGGCTTGTGCCCTCACTCATTCGTACGGAGCGACAGGTTCGGACTATCATACTTGTAGTACTTATTAGTGCGTTTATTGTCAGTGGTTTCGGCATATTTCAGTTTCTCGGTGATATGGTGGGGTTGCCTCCTTCCGTTACCGGATTGCGCGAGCTGTATACGAAGGATGTATTAGGATTTCCACGTGTACAGTCTACAGCGTATGAACCGCTCTATTTTGCTAATTACTTACTTATCCCCTTGTCGCTTGCTTTGACACTTTTTCTTGCATCGTCCCAGGTTATGAAGCACGCATCGCTCATTCTTCTGCTGCTTACGGGAGGGGTAAGCTTCATACTGACCGTGTCGCGAGGCGCCTATCTCGGGCTGGCATGCGCAGTGGCGATTGTGGCCATATATTATTTAAGGCGGGTTTTTACCCTACGTAACATCATTATCATATCAATTACCGCTGTAGTTATTTGGTTTGCCGTGGTTGAAGTATTGGGGTATGGGGGCGAGGTGTTCAATCTGGAGAAATATGAAGAGCATGTTACTGGAGTATTCCTAGGTGCTTCATACGACGAACGTGTCTATACGTTTGAGCAAGCGTTCACTGTATGGCGTGGACATCCATTTTTTGGTACTGGCGTCGGAGGTTTCGGGCCCGTTATTGCAACACACCCGTATGTAGTGCCTGACGACGGATGGAAAATTGTCAATAATGAATTTATCGAATTACTTGCGGAAACAGGTATCATCGGTCTAGCGCTTTTTATCGCTTTTGCCATCGCCCTCATTGTCCGTTCATTCCACGCAATACGCCTATCAAACGACGGAACATTGCGCGCACTCATGGTTGGCCTTCTAGCTGCCTGGATCGGGATTCTGGCGCAATATCTGACGTTTTCCACGCTCTATATTATGCACATATGGTTTCTAGTGGGCTTAATAATAGCTACGCAAAATATTATCTTTTCTAAATCACGGTCAGCGGATACTATATGAGCGAATGGTTTGTCATTATTCTTTTTAGCGCCTTATTTTTCTTTCTCGCATGGTATCGTTTGTCATGGACAATCGGGCTGACACTTTTTCTTCTTCCCGCATATCAATTGCGATTTTCGATTGGCTTCCTCCCGATGACATTTCTCGAAATTATGTTAATAGCGGTGATTAGTGTATGGGTCGTCAAAACTTTGCTCAATCGAACACTTCAGAAAGCATGGTTTCCCTGGAAGTGGCTCACTATTGCTTTCGTCCTCGCTGGTGCACTCGCTGTTGTAGTTTCGCCTGACCTCAGAGGTGGGCTCGGTCTCTGGAAAGCGTACATACTTGAGCCTATTTTGTTTTTCTACGTGTTTGTTAATGAAATGAGCACGCCGGCTCGTCGCCGGATCGCGCTATTTGGTTTGGGGATGTCGGTGGTGCTTATTGGATTTGGTGCGCTTCTGCAGTCATCGGGGCTGGTTCCGGGTGTCGAGCCGTATATCAGTGAGATGCCATCCCGTGCGACGTCAATCTTTTCATTTCCAACAGCGATCGGGAAGTATGTGGGCCCCCTGATGGGGCTGTTTCTAGGCATACTGCTCGTTCAAGGGGTGTCAGGGGGTACTAAGGGGTATCAGGGGGAGGTTATAGAGGGTGAAAAGTTTAGTCCAAACAGCAAAAAGCAAGAAAGAGGCATATGGCAAATAGCCAACGGCCAGTGGTTTATTCTTGGGGTAGTCGCCTTCGGGTTGATTGGCATAATACTGTCAGTTTCACGCGGAGCACTCATAGGTGTTTTTGCGGCACTGGTGTTTATCAGTTGTTTCAGCAGGTGGAAAAAGTGGCTCTGGACTTTCTTTATTGCTAGCGCGCTGATACTCCTCGTTGTTCCCCAACTTCGATCCGAGCTTACCTCCGTCGTATCCGGAAGTGATGTTTCAACAGACGTCCGATTGGTCATGTGGAAAGGAACCATGCGGATGATTCAGGACCGTCCGATCTTTGGTGCTGGGCTCGCAGGGTTTCCAATCATCTATGCCGATTACAAAGAACCATCGCATACGGAATTTTTTCCAAATCCGGATCATCTCATCCTTACATTGTGGGTTGAGATGGGGTTGGCAGGACTGATTGTGTTTGGATGGATAGTGGTGAGGTTTTTTAGAGAAGGAATAAAGATGCTGCATCAGGGGGCATCAGACCTCGGCAAGCTCGGTCCCTCCGAGGGGGGCATCAAGGGGCATCAAGGGGTGATTGTCGGTCTGATGGCGGCGATGGTTGTACTAGTTGTCCACGGTTTCTTCGATACGCCGTATTTCAAAAATGATCTTGCGGTGATTTTCTGGACGCTTGTTGCATTGATGGTCATTCTAAAAAAAGAAAGTCATATCGACTACGGACGTTAAGCGACAAGGATTTTCTAAAAAGTCTGAACCATCGCGAGCTGACAATTTCGCTTTTTAGCATGACCTTGACATTATTTTATGTGCATGCTATCATATTTCGTTGTTCTTTCAAATCATTAGAAAAATAACGAAACACTGAGCGATATATTAGGCAAATAATGAAAAACTGAATGTAACCGTTGTTTTCAGGAGGTGATGGAGAGCCATGAGTAAGATCAATGTCAGTTGCCGTTGGATGAAAGTTACACTTGCTGTTGTCGGCTGTCTGCTTCTCGCTGGGTGTGGGCCGCGGCTCAATTCTGGAATAGTGGTAAGTAAGAAGTATGAGCCGGAAGAGAAGTGGATTCAGATCCTTATGGTTCCCCGCATCTACACAGTGGGAAAGTCGACAGTGACTAGCTTCATGGCAGTCCCTGTGTTTCATAGGAAACCAGAATGCTGGGTGATGACCATCCATGGTTCAGTCGAGGATAGGAATGGGAAAAAAAAGGAAAAAACAAGAGCACTATATGTACCTCGTGAGACCTACGAGAAAACCTCGGTGGGAGACTTCTACACAGTGCAACCGCCTGATAAAGCTGAGGTGCCCATCGAGCAACATGATGCAACCAGCGAGGAACAATTGGCCTATAGAGAAAAACCAGCCTGTCCTCGCTAGCTCAATAGCCCACCATGTCTTCGGACCTCTGGTGGGCTTCTTCTTTTTGTAATTTGAAAGAATAAAGAATTTGCCGCCATTGCCGATTGGCTGGCCGATACACTGAACGCAAAGACCGAGCTTACGTTCTCCCAGTTCCGTATCGTCATGACGCTGAAGCGACGCGGCGAGATAACACAAAAGCATACTGGGGAAGATATGCCTGTTTCGGAGTGATGCCGCGATGTTTTCAGGGGTCATCTCTATGTTTTGAAGGTCGAGTTCTGCATGAAGAGTTCCTCGTACTTCTGTCATGCGGATTCGGTGAAGCCCCTTGCCTACTTCTCAGAAGAAATATGTACCCTATCATTGCTCTTCTGAAAACGCGCCGGGATATTGTTGAACTGCACACGGCACCGGGCGCGGACTGCGGAGTCAAAGAGCAGGTGGTGAATCAGCGATTTATCATTAAATAGTGAAAGTAGGGTTAAACTGTTACCACTTAATACTAACTGTATGCATACCGCATACTGGACAAAAAGGTCAAAATGAGGTATACTGTAAGGTGAAAATAAAATCAAACATGAAAAGACAGGCGGTAAAAAAATCGGTGATTTTTATCATCCTTGGGGTCGCCATGGCCGCAGGTATTTTTGTCTTAGAACCGGTGGGACGTGCCTCCTCCGGGGAAGAAGTCATAGCAAAAACTATGACAATATCGTCTTCCCTGTCGAACACAGAAGTAGTTCAACCGCAATATGTTCGGTCTTCCGTTTTATATGCAGAGTTTCCCTTTATCGGAATCGGTATGTCATGGGACGGTGAGCTGCCGGAATCGTATAAGGTGTCAATTCGGGCGCGCGCCAAAGACGGTGGATGGGGCGAGTGGATGGATGTGTCTCCCCAAATAGATTTTCCAGATGGATGGACTGCAGCTGATGGGAAAAATTACGCTCAGCCAATCTTTTTCCCGGAAAGTGATGCATGGCAGTATTCACTCTGGACACTCGAGGACGAACACTTGCCAAGAATAGAAGATATTACCTTCCGGTACTTTGACTCGCGCGAAGAACGTACCACAAAAGCGAACATTGGCGATTGGTTGCGTTCATTGATCTCGGGGGCATCAGCTGTCACACCAATAGGAGTTGATGTTGTGTCACGTGCAGAATGGGGCGCGAATGAAAGTTTGGGTCAAACATCAAGTGGTGGTCCTATCTGGGAACCCGAATACGCTCAGCCAGCCAAGATAATCATCCATCACACAGCTGGGTCAGATGGTGGCAACGACCCGAAAAGCATTGTACGGGGTATTTATTATTGGCATACCGTGTCTCTCGGATGGGGTGACATCGGCTATAATTATTTGATTGATAAAAACGGGGTCATTTACGAGGGGCGAGAGGGTGGTGACGGGGTGGTTGGCGGCCATGCCTATAATGAAGCGAAGGATATCGGGTATAACCGCGGATCAATCGGTATCGCTGTTCTTGGGCAATATGAAAGCGGTGTTCCAACCGCCGCAGCTATTGATGCTTTAACTCGCCTGAGCGCTTCCCTTGGCGTACGGTTTGGCTTGGAGCCAGACGGTAACGGGTTTTTCGTTGACGAGACGCTGCCCAACGTATTCGGCCATAAAGAGGTAGACAATACATTATGTCCGGGAGAGAACCTTGGGAGCAATGTGGACACTATCCGATCTGAAGCACAAAAACTTTTCGAGGCGGCAGGAGGGTATGCACAGAGCACGAACACGTTAAAAGCATCATTTGTGCGCCAGAGCGTACAACCGGTAAAGATTCCTTCAGGAAGCCAGAAACAGCTTTGGGTTGAGTTTAAAAACACCGGTACTGTGACATGGCGTAGCTATGCACAGCCAGCCTTTAAGATAGTATCTGCAAATGTGTCCTCCAATCTCATGGCTGGTGGAGCTGCATCGGGGAATACGGCGGTCCTAGATACACCTAATGTAGCCCCGGGAGAAGTCGGGCGATTTTTCTACACACTCAAAGCGCCTAATGATACCGTTGAAGCTAACGATACATTTGTATTGAAAGCGGGCAGCGCGACCGTAGCAATCGCCTCTTTTAATGTGACTGTGCAAGTTACCGGCCTATCCTACGCTGCAGCGGCCCGTGATATTGAGATATTACCTGCAACATTTTCACGCGCGAGAAATACTACAGTGGTAAGGTTTACAAACCTCGGCACACAGGCGTGGAAGCGCGGTGAGGTCAAACTGGGCATCTACGATCTTGGTAATCGTGGAAGTCGTTACCAAGATGCAAGTTGGCCAGACGATAATGGCATGTTTGATTTTGAAGAGTTGGAGGTTGTGTCGGGCGGTACTGCGACATTTCGTTTCGTTTTGCTAAGTCCTGACGAACCCGGACTTTACTTAAATGTATACCGTGTAAGCGGACCCGATGGACTCGCACAAAAAGAAGACCGTTCGGTAACACGGGTTGATTCTCCCTATGAAGCGAAGTTCATTAGCCACACAGTACCAGCCGCTATGTTGAATATATGGCGTCCAGCGGTTACGTTAACATTTAAAAATACCGGCGTCATGCCATGGGACCGGAGCGTGGGACTGCAGGTTGTCGACTTAGGTGATACTGATAGCCAATTTGCGAACTCGAATTGGGATGACATCCGTATTGCTACTCATTTAAATGAGGCCCAGGTCAATCCAGGGGAATTTGGGACGTTTACCTTAAGATTATATCCGCCACAAAACTCCGGCCTCTATCTCAATATTATGCGCGTATTCAAAGATGGCCGCCCGATTAAAGGTGGGACGTTTAACGCAGTTACTCGCGTAGATTAATTAATAAAACAAAAAGCAGGCCGGCATAGCCTGTTTTTTTGGTGGTAAATCCCAAACTTTGCACAAAATTTAGACTCTCAGCGAGCCACGAAACGCCCTAGCGCCATAGTAAGAGGGTGCACTGTTGTGATACACGAAGACATTGCCGTAGCGGCGATCAGCAAAGAGGGCGCCGCCGAGTTTTCTAATATCAGAAGGTGTTTTCACCCAGC
>MHKE01000004.1
TGCTGCCACTGACAATGACTTCGAAATGAAGGTGGGTTCCCGTTGACCTGCCAGTAGTACCCACCATGGCGATGGTCTGACCTTTGCTTACCTGCTGGCCAGGTGTGACAAAAATTTTACTCGCATGACCATACAGAGTTTTAAGTCCGCCACCGTGATTAATAATGATATGGTACCCGTACCCATAGGTCTGATAACTTACGTATTCCACTGTGCCGTTTTGGGCAGCCCATATCGGTGACGAATAATCACCCTCGATGTCGACGCCAGTATGACGGTACCGAAAGTACTGATTTATCTTGTGTCCTGATGTCGGCCAGAGGAGGTTTGCACCAGAAACTGCTGGAGCGCCGGCAGGAATAGGGCCGCTCGCAAATTGCGTTCCCGCTAAACGTGTTGGCACCGGCGTTGGTGGTGGCGCAGGAGGCTTTCCTCCCGGAATGAGTAAAATTTGGCTCACATCTATCGCTGACGCATCAACAAGCTGGTTGTATTCCAGGATGGAGTCTTCGCTGACGCCATATTTTTTTGCAACGCTTGATATTGTATCGCCCTTCCCCACCTGGTGTGATACGCCGTCTGACGGTAAAATAGTCAACTGCTGTCCTGGCTTAATGAAATCACGTTCTCCGAGACGATTTTCCCAGAGAAGTGTATTGGTCGAGATATCGAATTTCTCCGCAATAGTGCTGACAGTATCGCCTCCCTCGACAATATAGTATTGGACTCTCCTTGTTACGAGATTTGGGCTTGTCGTTGTTGTGAGTGTCGGTTTGACCACGGCACCACTGGTTTCGGTGATGGCGACTTGGGCGGCGTCATCCACTATTGCCGTGGCGGTGCTTTTTGGACTGACACTGCTAAATTCGTCCAAGTAGGAAATGGGTTTCTGCGCCGGTTGGTCGATGGTCTCAATAACTTCCTCATCAAGGTCTGCGGGCACAAGATCAGAAATAATCATGTTCTGTCCGAGCGTTTCCGCTCGCAATGCAGAAATGCGCGTGTTTGCAATAATGACAGTCACCGTAATGAGTATAATGATGACGTGCGCGACACCCTTTTTCGTAAGTACAAAGACGAATTTATTTCTCGCAGGTGAAAAGAAGTCGGAGAGCCTATTTTTCACAACGAGGTACCAACGATAGAGATGTACCAGTACAAACCTGAAAAGCAGTCTGCTTATGTATCTTATAGGGCCAATAAGCCCTAGACCCAGAAATGCGCCAAAGCCACGCGTCAAGGTCCATCCCCCTTTCAGGGTTGCCCGTAACGTGGTGATCAATACTTTTTTGATTCGGAGACTTATAGGGGTGTTTTGTATGACTTTAAAAGCACCGTCAAGTCAAAAAAGAGCATATCATTGAAATATATCTATGTCAATGTGAAGCAGGTTAGAGGGTCGGCGAGTTTACGGATTCATGAATGACGGGTTGGCTGGATTGACACTCCGGTGAGGGGGGTGTTAGATGAGAAGAGCAGGAGGAAAAGGTCGAAGTGCGCTATACCTTAGTAAAGTAAGAAATAGCGATATGAACAAAGCCTTAATAGCCTCATTCGTCCTCGCCGTCATTATCGGCGCAATGGTTTTTGCTGTGATTGGTGTCGTGAACAACACTGCTCAAGCGGCTGAAAGGACTGGTAATCCAGAACAGTGTACTCGTGTATGCGTTCTGATGATTTCAGGTACATGTGCCGCAACCAAGATGGTTGATTGCCCGAGCTACCATTAGCTCGTACTGAAGGTTTCCCAAACCAAATTTCAAACATCAATCTCAATACCTCGCGTACACATGCGGGGTATTGACTTTTTAAGGTATTTCGGCGTAAGGTAGGTAAGGAAACGATACTAAAAACGCATCATTACCAACACGGGTGAGCGCTACTGCGCTTGCTTTACGATGAGGAGATACCATGGACAGAGTCATACTCGTTATTGCGGGTGTTGTCATCGCCCTGATCACTGGTTCGTGCGTCACTACACGCCCAGGACCGTTCCAGGATTACCAAATCCTGTCGATGAACGTGTCATCTGCTGACACGACTACCGTTCTCGAGGCGATGAACATCTTCGCCGCACTTGACACCTTGTCTCTCCAAAGCCTCGAAATGTGTCGAGACATGGAGAGCGTACGCCGCCTCATGGATCGCTTCCAGAAGGCTAACCCTCAGCGCTGGGAATTGGTCCAGACAAGACTGGCCTACTGTCGTCAGAAGGGCTACGGTCTCTTGAACTCGGATGTACGAGTACGCATGGTGCTCGCGTACGGCCCTCCCGACATAGAGTGGCCAGACGACAAATGCACATGTTCGTCTAAACCAGGAGCCTGCCCTACGTGGGTCTATACCTGGCGTCGTGGCGGGGTATACCCCAATGGTAAAACCCTCGTATGTGAGGGTGATCCTGGGAAGACCTTCCCGACGCGCGTACTGATGCAGCGAGATCTCGCGGCACCAGAGATGGGTACCCTGTACCCGTTCGTTCTGCCATACACATTGTTGTATGGTGATGCTGGGAACTTTGCTGTCGGGCTTGAAGTGTCAGCCAACGAGCTGAGCCAGCGAACACTCGAGGAAGCAATCCTTCGCTTCGAAGTGCGGGTGTATAAGCGGGACAGCGTATCATGCGGGCCGTTAGTCACGACCCTCCATGATGCGATCGACCTCCAGGAGCTGCGTGCTAAGCTCGCCGTAATTGATTCGACCGACTGGAGGTATCTCGGAGCTACGACGTACATCGCATGCCCTCTTCCACCGGGTGACTACCGACTTTTTGTGAAGGCCTGGGGCGACGAGAAGAACAACGGTGAGACCGAGTGCGACGTCACGATTGACGGGGATACCACCATGAGTGAGCTCGTTCTGGTCCGAACTATCAGCGGCACTGGGTATGATTCCGGCGTTGTCAGCGCAGGGCAGAACTTCTATGCTGTGGCGCGGACAGAGTTCGTGCCTGGAATTACAGTGGGTGCACGGCTAGAGTTTATTCTGCCCCCTGAGTTCAAACATCGGTTTTTCGCTCAGGGCGCCCTCATCCGAATACCGGAAGGGCCGCGGAAGGAGCGAACCTCCGAGCATGTGAGTTCTCTGCCGATCTCGTACTGTTCTGATGAGAACGGTCGTCCATACGGAAACTCGGTGTATCCTACGGATTTCTTCGTTGACCCACCTACCAGTCGCGATATGGTTTTCAGCCAAGTGTACAAGGTGACCGACAACAACGTCGTTCTCTTCCAGTCGGTAGTATTAAACCGGCCTACGGGACTGTACCTCTTCCGTGTGTCTATCACCAGTACAGACGGGAAAATCCTTGATCATCGTGATCGCTACCTGCGAATCATTTCACCTGCTCTGATGCAGCTCAGCGCAAAAGGGTAGTCATCACTCACTCAAACACACGCACATTCATCTTTAGACCGCCGGCCCATTGATTTGGACCGGCGTTTTCTTATTTATAAGAAGACTCCCCGCACTCACGTGAGGCGGGGAGATTGAGCATTGTTCGAGAAAGTGGTTACCGCAGGATGATTTTCCCTGCGGGGCCGACGTCGGTTTCGACGATTGAGAATGTCCCGTTGCACGGGTTCGGCGGGTCGCCGGTCCGGACGTACGAAATCTCCTCGAGCNNNNNNNNNNNNNNNNNNNNNNNNNNNNNNNNNNNNNNNNNNNNNNNTTCCAGAACACGCGCCTGCAATGGTGATCTTTCCCAGGATGGTCACATCGACGCTGTCGCCGATCTGGCCCTTTTTGGACGTAACCTCAGAGGTGATCCCCTGGCCGGAAAATTCTACCTCGAATGCCGGCCCGTCTGTACAGATCACGACGTTCGTCGTGATTGGTTGCCCCCATTGTGTGGAGCTACAGCTGTGAGCACGGGTTGTCTGCGCGTAGGTGCCAGTGGCGTAGTCGGCCCACTTGCCGGTGATGCCGTCATCAGGTTTTGGTCCGGATCCTTTGTCCGACCCACAACCTGCCATGATGATACATGCGAACATCGCAATGACAATACGGTCTTGCATTGCACATCTCCTGTTCTTCCTCGTTTTTCACAAGGACGTTGTTGTGTTTGTTACGCTGTCTGATTTTGACAATACGCTTCTTCTTATCGTATATCGGGCAATTAGTCAAGAGGTCCATGAATACTCATCGAGTGGAAAAAATGATACACTGGTTACACGTTATGGACCGTTTTGATCACCAGAAAATTGAGAAAAAGTGGCAGGAGCGCTGGGGGAAAGAAAAGCCGTTTCGCGCTGATGATGCTTCGAAAAAAGAGAAGCGATACGTTCTCGATATGTTTCCCTACCCTTCCGCTGAAGGATTACACGTAGGCCATCCAGAGGGGTATACGGCTTCCGACATTTACTCTCGCTATCTGCGCATGAAAGGATATGAAGTTCTCCACCCGATGGGCTTCGACGCGTTTGGGTTACCTGCGGAGAATTACGCCCTGAAGACGGGAACCCATCCGTCCGCCACCACTCAAAAGAATATTGAGAACATGCGTCGCCAGATCATGTCACTCGGCTTCTCATATGACTGGGACAGGGAAGTCATTACCACTGATCCAAAATACTACAAATGGACGCAGTGGATTTTCGTCGAGTTATTCAAGCATGGGTTGGCCTACGAGGCTGATGCACCGATCAATTGGTGTCCGAAGGATAAGACCGGGTTAGCCAATGAAGAAGTGATTAACGGCAAATGTGAGCGCTGTGGGGCGGAGGTAACGAAGAAAAAAATCAAGCAGTGGCTGGTCAAAATTACTGACGAACGCTACATTGAGCGGTTGCTCAATGACCTCGAGAAGCTTAATTGGCCGGAAAACGTCAAAGAGATGCAGCGGCATTGGATCGGGAGGAGCGAGGGAGCTGAAATCGACTTTCCCATTCATCCTGAGCAGGCGGGGATGGGCTTGTTAAAAGTTTTTACCACGAGGCCCGATACGATCTTTGGCGCTACCTATATGGTAGTTGCCCCGGAGCACCCGATAGTTAAGAAGGCACTCAAGGTTGTAGAAAATAAGAAGGAGGTCGAAAAATACGTTGAGACCTCGATACATAAATCCGATTTGGATCGAACCGATTTGGCGAAGGAGAAGACTGGCGTCGAGATGCGCGGTATTCACGTCGTAAACCCAGCCACGAAGAAGGAAATACCCGTCTGGGTTGCCGACTACGTTTTAGGGTCCTATGGCACGGGAGCCATTATGGCCGTGCCGGCGCATGATGAGCGGGACTGGGAGTTCGCGAAAAAATACGGCCTACCCATTAAAGAAGTAGTCCAACAAGCCGAGTATAGATTTAAGACGTGCCTCATCATTCACGGGCGCCCGAGTAAGGATCATAGCGGAGAGCCTGGCTTTCTTGGTGAGGAGAATTGTCATTGGATTCCTTGGGTGAAGAAGCATCTTGAAGAACGAGGCACGACTGTTTATAACCCCCGTATGCCGCGATCATGGGAACCAGATTACCAAGAGTGGAAAAAAACAGTCGAAAAAATAGACATTGACGAGCATAGCGTTATCGTTGGTCACAGTGCGGGTGGAGCGTTCATCGTACGGTGGCTCAGCGAGACGAAGAAGAAAATCCGTAAACTTATTCTGGTATCGCCATCGAAAAGCATGAATCCAAAAAAGGACTATGTTGACATAATTGCTAAGTTTTATGAATTTAATGTTGATCCAGATCTCAAGAATCGTATTAACGAGTCAGTTATTTTTACTTCAAACGACGAGGAGCGTCATCTGAAAAGCGCCGAACTCTATGCTAAAGAACTTAGTGCTCGTACGATTCGGCTTGAAAATCATGGACATTTTATTTCCCGAGACATGAAAAATAATGAACTTCCTGAACTACTCACAGAAATTTCACTCTCACGCGCGTTTTCCGGCGAAGGGATTGCTGTCAATTCGGGTCAGTTTGATGGTCTGAAATCTTCACAGTGCATAACAAAGGTTATCGACTGGCTTGAAAAAGAAGGCGTTGGAAAGCGGTCGGTAAACTACAGACTCCGTGATTGGCTCTTTTCGCGTCAGCGATACTGGGGGGAGCCCATTCCGATTATCCACTGCAAGAACTGCGGTCATGTGGCTGTTCCGGAGAAGGATTTGCCCGTCGAATTGCCAAAGGTAAAAAAATACCAGCCAACAGGCACTGGACAATCTCCGCTTGCGACTATTGCAGCATGGGTGAACACTACGTGTCCGAAGTGCGGTGGCAAGGCGAAGCGGGAAACGAATACGATGCCGCAATGGGCGGGCTCGAATTGGTATTTTTTACGCTATTGCGATCCGACAAATAGTAAGCGGTTAGCAGATCCGAAAAAGCTGGAGGAATGGTTGCCGGTCAATCTCTATATCGGCGGGGCAGAACATGCCGTTTTGCATCTGCTGTACGCCCGCTTTATATACAAATTTCTTTACGACATCGGTGCTGTGCCGGAAAAAGTCGGTGACGAGCCGTTTGTGAAGCTGAAAAACCAAGGACTTATCCTCGGTGAAGACGGCCAAAAGATGTCGAAGTCGCGCGGGAATGTTATCAATCCCGATGAAGTAATTGAAAAATACGGTGCCGATACGATGCGGATGTATGAAATGTTCATGGGGCCTTTCGAAGATGCGAAGCCGTGGAGTATGAAGGGAATCGTCGGCGTACGGAGGTTTATTGATAAAGTATGGAAGTTGTCTGCAAGCCAGCAAGCCAGCAAGCCAGCCCAGGCCGCCGTGCCTGCGCTGGCGAGTGTGAATAAACGGACACACGCACTTGTCAAAAAGATCTCAGAAGATATCTTGGCGTTCAAATTCAATACCTCAATTGCTGCATATATGGAGTATGTGAACGCTGCGACTGCAGATGCAGAGAAATTTTCACTGGCTGATTTTGAAGTTTTTGTAAAACTTCTTTCACCCTTTGCTCCCCATATCGCGGAAGAACTGTGGGAACTCATGGGTCACAGAGAAAGTATTTCAAAGGAACCATGGCCGACGTTTGATCCGAAAATGATCGTTGAAGACAGGGTTCAATTGGTTGTTCAAATCAACGGGAAGGTGCGCGATCAGATAATGGTCGCCATAGACATTAATCAAGCCGAGGCTACGAGAGTCGCTGTTGCCAGTGAAAAGGTGCAGAAGTGGCTGGACGGGAAACAGCCGAAAAAGATTATCTACGTTAAGGGGAAGTTACTAAGCATCGTGGTCTAGAGAATTAACGGATTAGCGAATTGCGCATTCGTTGTTGTGAAGATTCCGTGTTTATTATCCAAAAAACTAATTCGCAATTCGTTAATTGAACATGATTCCCCAAACCGACATCCGTTATAATTACCAATACGCCAAACGGCTCTATACGGGTGAAAAGCCCTTCGACGACGCGTGGGTAGATATTTTAAAATACGGGAGTGACTTCGAGGAGGTTTTTGAAGCCATCCGAGACCGAGTTCTAGCAGTTATCCCCGCAGTAACGGGGTATGAATGGGGCGAACACTCTGATCCGTTTATTCCCGTGTACATCGTCGACAGTGACGAATCGCTTTCTCAGCCGATGACTATTGTCGCGAGTGATGATACTACCCGCATGCTCGTGGACACCACCACGCAGCTGATCGACCAGAACATTCTTTATGGGTTCAAAAAGCCCGCACAACGTGACGCTGCAGTTCAGAAAATGACCACTGCTGTGTTACAACGGCTCGGTATCGACGCCCTGGATGCGCTCCAAGACATCCATGCGTTCTACGTAGAACGGTACGGGGAGTCATACCAGGTGCCTGATTGGGATTTAAGCACACAGACTGCAAGGTCTTATTTAGAAAGCCGAAGTTGATATGATGCATTCGCATCCACGCCATAAGATAGAATACACACTCCGAAGGGAAGTGAATGAGCTGTACGCGACAGTGACGCTGAAGCACATCGCTTTCAGCATGATTACCATCTTTGAACCTATCTATCTTTACATCTACTTTCATGAGCGCATCCTCCCTGTCTTATTCTATTTCGGCCTCATCTTTTTAGGGTTCGCACTTATTGTGCCCTTTGCCGGTAAGATGCTCTCCCGCATGGGGATCAAGCACTCTATTCTGATCTCGGTGTTTTTCGCTATCATCTACTTTTTGGGACTCAATAGCCTCGGTACGAACCATTGGATGCTCTACGTCTTACCGTTAGTGTCAATTTTTTATAAGTTTTACTTCTGGCCAGCATTCCATCTGGACTTTGCGAGATTTTCGCAACGCGACCGCCGTGCGCGCCAGGTCAGCATTGTCAATATGATTAGTCTCGCTACTGGCATTTTGGGGCCACTTGCAGGAGGGCTCGTCATTGCGTTTTGGGGGTATCACGCGCTGTTCATTATCGTCGTGTTGTTACTTTTCACCTCCATCATTCCGCTGTTCCTAAGTCAGGAAGTGTATGCTCCGTTTGACTTTTCTCTGAAGCGTTTTTTTCAATTTATAGCTACACCTTCGCTCCGCCGGACAGAGATAGCGCTTGCAGCGTGGGGCAACGAGGAACTCATTTCCACACTTGTCTGGCCAATTTTCATGTACTTGCTGATTTTTGATACGTCAGTGATCGGAGGCATCACCTCGGCCGCGACTGTTGTCGCTTTTCTTTCCGCGTATTGGATCGGCCGACTCGCCGATAAAGTGGGCAAAAAGAAGATTTTACGTATTGGGGCAAGCCTCCTGTCTCTCGCATGGGTGGTGAAAAGTATCGTCCGACTTCCCTTGCACATAGGGTTCGCAGATGGCTTTTACAAATTATCACAAGAAGGTGCCTATATCAGTTTTGCGTCCGTGATCTATGATCAGGCCAGCAAGGATGAATCGCAAACAGTCTCGGTGGTGCTCATGAGAGAAATCATTCTTAATTTCGCGAAATTTGCTGGTGTACTTGTGATTGGAGCCCTTGTTACCCTTACTGGATCGCTCATTCCCGCGTTCATTGACGCCGCTGTCTCTTCACTCTTTTTCATGTTTCTGTAGAATACCTGTATGGACGACATAGTACCCATCAGCCAACACGAAATCCCCTCGGCAGCTCTCAAACGCGCCATAAACACTCTTCAACAGGGAGGCGTCGTCGTCTATCCGACAGATACTGCTTACGGATTGGCTGTGGATGCCCTAAGCGAGGAGGCTATTGGGAAGCTCTTCATTATTAAAAAGCGTGTTCAGAAGCCCTTACCCGTTATCGTTGCGAGTGTTGAGATGCTCCGGACTATCGCGGTCACAAATCCACTGGCGGAAAAACTGATGAAAAAATACTGGCCTGGTCCCCTGACGATTATTTTTCTAAAAAAGGAAATCGTCCCCCCTGCGTTGACACTCGGGCTCCCCACCGTCGGCGTGAAGATTCCTGACTCGAAAGTTGCTCGTGACCTCGTGAGGGCTTACGGCAAGCCGCTGACGTCCACGAGCGCGAATCTTTCCGGGACGCAGAACAATTATTCACTCGATGACGTGCTGAAACAGTTCCGCGACCAGGAAGCACGGCCTGATCTGTATCTCGACGCAGGAATATTGGAGGAAATTCCTGTATCTACAGTGGTCGATACGACCGGGTCAAAAATCAAGGTGATCCGTGAGGGACCGATTCACATTGCCGCGTAATCTATGCTTCACAAATTTACTCCGCATCTCCCGCGATATTTCTCTAAGCATGTTTCGCATTCATTTCGGTCTCTCGTATGGTCAGTCGGCATGATGAATTTTGCGCTTGCCGCTTTTTTGATTTTTGAGCCGATCTATCTTTTTTCCCTCGGGTATACCCTCGCGCAGGTATTGTTGTTTTATCTTGGGGTATATGTGGTATACGCGCTCATTCTGCCTTTTGCTTCACGCATACTTGCGAAGATTGGCGTGGAACACTCAATTTTCTACAGTCAATTCTTTCTCATAGGCTATCTTCTAGCACTCTATGGTATTTCACACGTGCCATTACTCATTTTTCCTGCCGTGTTGCTTCTCGCTCTCCAAAAGCTTTTTTATTGGCCAGCGTTTCACATTGACTTCATGTCGTTTTCTGACCAATCCCAGCGCGGACGTGAAATGAGCAGCCTCATGTCGGTGAGCTCCGTCATGATGATCCTTGGGCCGTTTGTCGGCGGATTTGTGATCGAACAATTCGGGTTTCCGGCGCTATTTCTTATCGATAGTGCATTGTTTCTTCTTTCCACTATTCCCCTTTTGCATTTGCATGAAATGCGGACGACTGAACATGAGTCATACCGAAGCGTCGTTAACCATCTTCGCCAACCAGAGCGGCGGAAGGACCTCGGAACATTTTTTGGCTTTGGCGAAGAACTCATCGTCATGGTGGCGTGGCCTATTTTTATCTATGTTATCATCGGAGATCTGAGCACCATTGGATCATTAGTGGCATCGGCAACACTTGTTTCCACGCTGCTGTTGCTCGTGATAGGAAAAAAGACAGACAGCTCGGCCCGTCCGATCTTGGCTCGCACAGGCATTTATGGCTATATTGGCATCTGGGTGCTACGTTCGCTTGCACGGATTCCTGCGGCAGTGGTCATCGTCGACGCCATATCCCAGCTGACGAAAAACATGCTTTTCGTGCCCATGTCAACTGGTATCTACGAACGTGCGAGTCGGACGTTACCAGTCAGCTATGTGGTATTTTTTGAACAAGCATTGTCGATCGGGAAAATCGTTGCAGCTGTCCTCGTCATACTACTCACCTTCATTTTTACTGACCCCTGGTGGCCAATCTTTATCCTCGGAGCACTCTTTACATTTTTTTATCTACGGTCGCATTATGCACACCCCACATCGAGGAGCACTCTTCGAGCCTGAGCGGCCTCAGAGCCGAAGGTTGAAAGCGCGCGTAGTTGACATCTGCAGACGGGAGTCGCTCCGGCCCCAGCATGATCTGGGACAGCATTTTCTAGTTGATGAGAGGGTACTTGCTGACATTGTCGAAGCAGCGTCTCTCGAGCCACGATTGCCGATTCTTGAGATCGGTCCTGGCATAGGAGTACTCACCGAAGCTCTTGCGCGATTCGGCGTTGATCTCACCGCCGTTGAGTTGGATACGGCATGCGCGCGCTATCTTGCTCGTAACTTCCATTCAAAGCCGCATGTTCATATCATTCAGGGAGATGCACTGGGATGGTGGGAGCGGAGTCGGGCTACATACACAGAAGGGGAATTCGATATTGCTGCAAACCTGCCTTTTAATATCGCGTCGCATGTACTGAATATTTTTCTTTCCTCGACACCCCGTCCGCGTGCCATGACAGTCCTTTTGCAGAAAGAAGTTGCCCAACGTACAGCAGCCAGTCCCGGCTCGACCAGTATGTTGAGCCTCATGGCGCAGTCGTACGCCGATGTTCACATAGTTCGTACGGTGAAAAGAAGCGCTTTCTGGCCCATGCCAAAGGTGGATGCGGCGCTTGTCACATTCAGAGATATCCATTGGCGCCATGCAGGTATCGATGAAAAAGTTTTTTTTAAGGTCGCGCGCGCCGGCTTTAGCGCTCGCCGAAAAAAATTAAGAAACAATCTGGCGGGATTCGCGGGACTTTTACCGTCGGCCGTGGAAGCCCTACTTCTCTCGATCGGTATTTCGGAGAATGCGAGGGCGCAGGAACTTAGTTTAGAGGAATGGAGGGTGTTGATGAGTAAGTTGACGAATTAACGAATTACGGGTTAACGCATTGCGTATTACTACGGCTGAATTTTCCACAACGCGGGCCATACTGGAAGGAGTAATCCGCGAATTCACAATTCGTTAATCCGCTCATGCTGCTAGTATTTGACTTTGTCGCCTACATTTGCTATAATTTCGGAGTACGAATCAGGAAATTAGGAGTAATTTTCTCAATAATCTTCCTTTCAATGTCCTCTGCTTTCTTCAGAAATGAAACAGAAGAAGAAAGGAGCTCATCATATTCTTCAAAAGGGTATCAGAAGCCCAAGCTCCCACCGCAAAGCCAGGTGGTTTTTGGCCTCATTCTTGTAGTTGGACTAGCCGCGATTGTTTTCGGCGCTATCGGGATAGGGCAAGTGCTCAAGTCACCTTTTTCCAATAGTCAACAGACAAACATCTCACTGGATATCAATGCTTTTGCGCTCTCGAACACGACTGTCGATACATCAAATCTGCGCAGCAAGGATACCGACAATGACGGCTTGAACGATTACGACGAACTGTATATTCACAGAACAAGTCCCTATTTGACCGATTCTGACAGTGATTCGACGAGCGATAAGGATGAAGTATCAGCAGGGAAAGATCCAAACTGTCCTGAAGGGCAGAACTGCTTTCGCCCAAGCGTTAACACGAACACAGGGACTACCGTAGCCCCTACAGACACTGTCACCCTTGACCAGCTGCGTGAAGCACTCCGGAATGCAGGTGCGCCTGAAAATATTATTCAAGGGCTGTCCGACGCGGAGTTGCTGGAAGTCTACAATGACATTGTAGTCGAACAAGGAGGCGAACCGGTCACTCTCAACGAGGCAACGAATAACGGGTCGACAAATACGAATAATCTAAATTTGCTGTCCCCGACAACTGTGAACGTCAATGAGCTTCAAACATTGTCGGCGGACCAAATCCGCTCATTCCTGATCGCTTCCGGCGTGGACTCGAAGGTTGTCGAACAAGTGGACGATGAGGCGCTCCGGTTGATATTCCAGCAGGCACTCGCCGAGCAGACAGGTTCCCAATAACTTATTCGTGACGCATGAACGCATCCCACGAACCGCATACGAAGCCTCGCCTACTAGCAGGCAGGCGCACGACACCAAAAACCCTTATCATTGGTGTATTGATCGGGGTGGTTCTCTTTGGATCCGTGGCGGTTATGCCAAAGCCAGCGCAGGCGCTCTTAGGCGTTGGCGACGTTACGTTCGTAACTATCGTAGCAAACCCGGCGGAAGCGCTCATTAGCGCAGTAAAAAAAGCTATCAAACTGACGGCAGACGTCGCATATAAAAACACGGTGCGCATGTTTTTGAATAAGGTAGCGTATGATTCTGCCGTATATATTGCCTCAGGCGGCAAAGGGCAGAAGCCACTTTTCTTGACTAACCCTGGGAATTTTATCAACGAAGTAGCTGATGCGGCAGTAGGTGATTATCTGGACAGGTTATCAACTCATGTATTCGGTCGAAGCTTATGCCAGCCGATTGATCTTCAAACAAAAGTGAAATTGGATATCTTTGCAAGGAGGTCTGTAGAGCCACAGCTTCCCCGATGTTCAATTACACGGATCGGGCAAACGTTTTCCGATAGTTTCGAAAAAGCTGCCCAAGGCCAATTGATAGAATTTTCTTACGAATTTCATCCAGAAGCCAATGAGTTTGGCGCTTTTTTATCAATTCGCGGTGATCTTGCACAGGCTCGAGCAAAAGCAACAGAGGCAGAACGAGATAAGGGCTTGTTAGGCGGATTTAGGGCTGTCACATCCCCGATTACTGGCATCGTAAAAACGCCGGCTTCACTTGTCGAACGCGGAGCTGCAATACCTCTAGAGCAGGCGTTCGCCGGTTATACTACGCAGACAGGCAGCCCAATCGCAGATGCTGTCGGGACATTTACCAATACACTTGTTTCAAAGCTGCTCCAAAGGATTTTTGCACGCGGTTTCAATCCAGGGCTGGAGGGTTCGTCATTCGCAGGCTTGCTCGAATCTACCAAAGGGGGAGGCATTGCTGCGGCAAAAAGTATTTTTTCTAAACTGGCTCAGCCTGACTTCATCAGCGGCGGGTCGGTGGATATAATTTCAGAGCTGTCCAGTTGCCCTTCGGGGCCAGCATTTAACAACTGCATCGTTGACGGCCGTTTCGCACAAGCCGTCAGAGACACCCTGACACTTCAGGAAGCGATTAACCAGGGATTAATAGATCCGAACAAGACGTTCGGCTTCGGTGCGAACGGTACAGAACCGGAATACCAAAACGGATATCCATACCGGTCGCTGGTTATGCTCCGAAAGTACCGCATCGTTCCTGTGGGCTGGGAACTCGCGGCGCTCTATATCAGGGATTTTGCGACACAAACGTTTTCAATACAAGAAGTGATGGACAAATTTAATTTCTGCGGACAGCGAGCGTGCTCGAACGACAGGGCCAAAGAATGCGACAATGACTTGCAGTGCCCCGACAACAACGGTGACGGCGTGAGCGACGGTACCTGCAGCGAGAATATGGACTATTCTCCTTTCTGCGGGCTTGTTGACCCGAATTGGGTTCTCACGTCGCCGGAAGTTTTCTGTAAACGCGAAGGCGCTGGCGAATCACTCATTGCAGCCAGCTGGATAGACCATGACGGCGACACGGGACTTTTGAGGCAAGGACTGGTTGAGCAAACTGCCGTAACCCCGAATGAGCGACAGCTGACTCGCCGCCAAACCTGCGTAGACGAACAGACCTGTATCGTTGAAGGTGCCGATGGCTCGTGCGAACGCTATGGGTACTGCACGGAAGAGCGCGACGTATGGCGGTTTAACGGTGATGCGTGCAATGCGCAGTTCGCTAGCTGTCAGACGTTCGTCGATCCCAATAATACGGAAGTGTCCTACTTAAAGGACACGCTCCAGTACAATAACTGCAATGCGTCTAATGCCGGGTGCCAATGGTATTGCCAGGAAGCGGACGCGTCAGGAGACTGGCAATGTGATTATGGTCTCGACGCGAACGGCCAACATAACCGCCTCGCGTTTGACCGCGACGTCTCGACGTGTGATGGGTCGGCTGATGGATGCGCGGAGTTTATCCGCACGAAACCAAGTTTAGGCACTAACCTCGTTCGCAATTCGAGCTTTGAACGGTTCGACCACTCGTACATCACTGATGACAGAATAGACGACGGTGTTGTCGATTATGCCGACCCGTCTCCGTCGCATGGCGATAGGCCCGGACTTGCTCCATTCGATACGGGAAATACCGAACACGTGCTTGATGTAACTCGCGATGCCTATGATGGACAATATGCCGTCAAGCTCATTTGGGATCCTGCCCATGCCGGAACTACCTGGTACGCTCCGCACAGCACTGATACGGGGCGGTCACTTGCTGGGCGCACATTCACATTCTCTTATTATGCAAAACTTGATAGTTGTACTGATGCATCTATCACCTCTGTAGACTCCTCAGTACAGCTCATCGCGTATCCGGCTGACGTATGGTTGAGTGATACGCCGGTAACGTATAAAAAGGATGTTTGGCAAAGATATATAACGACGNNNNNNNNNNNNNNNNNNNNNNNNNNNNNNNCGAAGAAGGCGCTCCGGTGACGGCATATAAGGGTTACGGCGACGTTAATAGAATTTATATGGATGGCGGACGTGCATCATGTAACGTCGATGATGTTGGCTGCGAACTGTATACACCGCTGTCCGGCGACCTGGCAGTGACTGGCAAAATCACCGATCCGTCGTCCTGTGATCCGAACGATCCATTTTCTTGCGACCAATGTCCCGCTGAATTCGTCGGGTGCAAAGCATTTCGTGAAATGCCCATCGAACATACTCCACGCAGGCCTTCGCGAGAACCGGTTTCATTTGTTCCGAAGACAGGTCTTACCTGTCCTGCCACCCAGCTCGGGTGCGAAGAGTATACAAATCTCGATGAAGTGGCGCGCGGCGGTGAGGGGTTAGAGTACTACAGCTTTATCCGGCAGTGTGCGAAGCCGGCTGACGCGGGAGCCGAGGCGGCCAACTACTACACATGGATTGGCGACGAAGAGTCCGGGTATCAGCTGAAAGCTTTTAATCTCTTGCGGAGCAATGTCGTTGCAGCCGGAACACGCGCGCCATGCACGAATCTGGCGCCAGACGATCCCGCTTCAGCTATCCAGTATCCGGCGTGCGTTGATAATGTCACATTTGATGAAGATGGTGCCGGTCCTCTTCCCGCTGTAAATCATCCTATTGCTAACCAGGACTGTTCAGCCGCAGATTTGTATACAAATCCGGACTGCGCGGAGTTTTACGATTCCAACGGAGTTACCTCCTATCGTTTACGTTCACGAATTATTTTCGTCACGGAAGACTGCCACCCCTATAAGAACACGATTGATACACAGGCCTCGCATGACATCACTTATCATATGATGCCGGGTGAGAGCGTCACGTGTTCTGCGACGTTCGCCGGATGTCGCGAGTACCAGGGTTCAGCCGGTAGTAATGTTCGCACGCTTATTTCAACGAATTTTGAATCAGGATCAATAGCACCGTGGGTATCAAATGCTGATGCGGCGCTCAACCCAAGCAACTACTCCACCCAAGCGGGTGGGCATTCGATGGTAGTCTTCGATCTCGGATTTGGTGCGCCACCAGGAGCATGGACACCCATTGATGGTCTCATTGAAAGTGATACGTCATACGTCTTGAAATTCTGGGCGTCAGGCGGTAGTAATGATGCGAGCATCGAAGCGGGAATCTATGACGGGGCGGGGAATATTATCACATTGGATGATGGAAGCACTGCGCGTTTCCGCGGTACGGCCGTAGCTCAAGCGGGCGATTGGAACCAATACACGCTCGGACCGCTGTTCTTCGACGCGGCAGTGCCCCCGGGGGCGTTCCTCTTCATCGGCGGTACGCGGCCGTTTTATCTGGACAATCTCCAGTTCCAAGAAGTCACTGACGACGTCTTCGTAGTCCAAGGGTCGTACACTGAATGTTCGGGATATGAAAACTGCGAAGCATACCGCGACCGTGACAGCCGGATACACTATTTGAAATCGTTCTCGAAAATTTGCGATGCCGATGCTGTAGGGTGTGAAGCACTCATCCAGACTCAAAACAATGAGAATCCTTTCCCCGAGAATATTGAGGTAACTGTGCGCCCGCGTGGCGATTATGACGCTGACGGTCAGCTCGATCGAGACGACCTAGTACAGCTCAACAGTTACTTCGATGGCCGCTGCACTACCGGCCCATTTGCTGGAACCACCCAACAATGTGATCCGGAAAATCCCGCTGCCATTTGCGGAGTAGGTAACACATGTATTTCCGGTGTCAACCGTTCCGATCCATGGGCAATCATGGATGTGAACGGCGATAGCACGGTGAATGGGGCAGATCTCAACTTCCTGAATAATTATTTCAGCGGCGGTCCGGCACCTGTTGCTTTCCCCACTGATATTACGATACCGGCTGATGAAGTGGTCACACTGATTAATGATCCCGCCGTCTACTGCCAGAGTAACCAAGCAGGGTGTATGCGCATGGGCGAGCCGATTATCAATGCTTACAACAGCGTCGATGGATACACTGATACCTACATCGTAAACGACCCCGACGATTATGAGCAGATCTTATGCCGCCAGGATGAGAGCAGTTGCCAAGAGTATTCATACGATGGCGGATTCGCGTACTTTAAAGATCCAGGAAGCGCAACGTGCGAATACAACATCCCTCCGGGATCCACTACAGCCGGATGGTATCGGAGGGGCACCGACATAGGATGCGGACCGTCGTTGACAGACACATCGATAGCTGATGGGATGGTCGGACTGTGCCCGGCTGACCAGAGCGGCTGTACTGAATACCTTGATCCGTTGGATCCTGAAGGATGCGACGTCAATGTTCCAGCCAACCAAACGAACGTCGGCAGATGCGATACTGCTTCGACAACCCCCGGAAGTTTCTGCGATACGACGGCATTTTGCTCTGCCGGACCAAAATTTAACCAGCCGTGTAGTATTTCTGATCCGGGTGCCGACTGCGGCTATGCCGCGCCAGGTGTACCATTTACCTGTCAGATACAGATACCTCATGCGACGCAGTGCGGCGCCGGGCTATGCGCATCCGTGGCTGCGTGCCAGGCGTATTATTATGTCGAACCTACTGTCGACACGACATCATGCAACAACGTCGTCGACGATCTTGCCGGTTGCCGGCTATTCTACAATGCTACGACTCCTCCGCCGACGTTTACCGCGAAAGGCACGTCTGACGGCAGCGCTCCATCGGGATCCTGTGATAACAATCCAAATACGCCGGCGCGCCCTGACTGCGATTCGAACCAAATCATCAAGGTCCAGCGCGACCGTACGTGCAACAAATGGCTCGAATGCTCTGCAAGTACCACCGTGCGGAACGAGCGCGGCGAGGAAGAGGAAGTATGCTTCGAACGCGCGCCGTGCAATAAGCTCGATCCGGTCAGCGGCGAATGCATCGGGACAAAAGCGTGCTCTGACAACGGCCGTTCCTGTCAGCGCGACAGCGACTGCGTACAGGGGATTTGTGCACTGCTGGATCCGCTNNNNNNNNNNNNNNNNNNCTCGGATGACCAGAGCGTCCGGTGTACGGCAGACGCGGACTGCAAACCGCCTGCCCAGCCATTTGACAAGGGTATCTGCCAGTCACTCGTCGGCGCCGATCTGATCTATACCAGTGCTGCTGACGCGAGTAACAACGTAAATCTCATGGAAAATATTTCAGGGCTCGCGCGAGCAGGCGTGAACTGGGGACGTCAGCTGAAGTGCAGCAATGAGCCGACCCAGGACTGTTCGAGCCCTGCTGATTGCGGCGGCGCACCATGCGGCATCGAGCGGCTGATCGAAGGTAATTATCCGTATTCGGCTATGTATGAGCTGGGTACGTTCGGGGCCGGGTCAAAAGATTTGGTCAAAGACGGAGATTTTTGGGATAACAGTTTCCTCGATTCGCAAAATATCAAACCGAATGATTCCAGTACGGCCTGGACGGAAAATCAGTCCTACCGCGGCTGGAAAGCGCTCGGAACTGATACTACTGCCCGGCTGACGGAAATGGCTGATGACGGTTCGATCCCGGGGAATGCGCTCCTGAATGAGAATAATATATTGGAAGTCAATCCTGGTGACGCGGCAGGAGCGGGGGTCGAGTATACATTGGGACAAGCGTTCCTTTTGAGCGGAGACTACATCCTATCGTTCAAAGCAAAATACGAAAACGCTAACACTGTCGACGGTGATGCGATAACATTCGAACTTGTCCAGGGGGTAACGACAGTTACTATAGGTACTGTCGCGTTGACACCTTCATGGGACGAGTACGTCCTCGGACCGTTTGATGTGGACAATACCGCAGAAACGGCCGTATTGCGCATCTCCCAAGAAATTGATTCTGGCCGCATTTTCTACCTCGATGATGTCTCTATGAAACCTATTCTGAAAGTACATTCCGAGCGCGGAACGTGTTCTAATGATAACACAAAGGTTTGCTCCACCAATGATGATTGCGTGGCGCCCGGAGTCTGTCTCGGCTCGGGATCTGAGATCACTCCGAATAAAGTAGTGCGCACGTGCCGCATGTACCCGCGCGAAGACTCGGCATTGTGCGAGTATACCGACTTCGACGGCGTGCAGTATCGCGGATGGAAGGGGTACTGCGTGGAAAAGGATCCGAAGAATTCGAATATCTGCCTGAACTGGTGGCCGGTCGACGTCATCAGCGGAGAGACGTCAGTTTTCGGCCAGGAACAGCAGGCGGGATACACAGGACGCGTGCCGCTCTACTACTGCACGAACGCAAAAGGCAATGCGTTCTGGAACACTGATTCATACTCGACGCCGACTCGACTCAGTGGGTCACTGGATCATTGGTGTGAATGGTATGCGCGGACTGGTCATTGCGCGAGTAGACCGATCATGCGGTGCAGCATAGATTCCGAATGTAAGTTCGGGTTCTCTGATTATGGTCCCTGCGTCGGTGACGCCCCCTCTACACGAAATAGTTGCTACGTAGAAGATGAGTTAATCGAAGTGCAAAACGATTGCAACAATCAATTTTCAAGCACGCGCACGTGGTTTAAAGACGCAACTGGCAGCATTCTTCAAAGGTACGGCATCAGATTCTTCGGTGACGATTACGCGTCGAATTGTCTGACTACTGGTACTGGTTTTGACTGTGATACCGCTCCAGCCCGGATGATACCGGCAAATGATACTGAGCGAGCTATCAACCGCTCCGACATCGAACTGGTAAAAGTTCACGTCACATCGAACGATGATTTCCAAGCTGAAGAAGCACGAAAATGGACGTTTTACGTTTCGCCAACTAACTATTATAAAGGTGATCAAAAAATCTGGCATGGAGGTACGTCAGCCGATGAAGGATTTGATTTTGGATTTGTTCCACAGTGTTCAGCGGGGCATGATGCAGCCGACTTTGGCTTGCGAGTTCGCTTCGATGACGACGGATTTGTTCTCGGGTACGACTATCGTGCCGGTGTACCTTCAAGCGGAGGAGAAATTGGCACTCTGGAGATTGAATACTTACTTCGTGAGTCATGCAAAGTCGTAGTCCAGGTAGCCGGGGATGACGTAGTTCCATGGACTAAGCGAATCGCCGAAGGAAGTAGTTACCTCACCCATATGAACAAGTACACCTATGCACAGGATCTCGCCCCATTCGGAGCAATCCCACCACTTATTGGTTCGCCTGAAATATGGTATGGCAAAGAACTCGGTACGCCGCTCTATGTCCAGCTTCCTCTCAATAATCAGACGGAACGATTGAACCAAACACGCGCAGGCTCACCCACAATCTGCGAATCAAGTATGATGGGGTTTGATCAGTGTGGTACGCCAGTGTGCTACGGATCTACTGACGTAAACTTGCTCGGCACGCCATGTGCCGACTCCCTCAGCAAGCAGAAATGTGAAAGCAACGGCGGATGGTGCAGTGGTCCATCCCCAAAACCTATATGGGGCGGCGAAGGCGTGCCAACTCAATATATAATAAAAAGATTTTTTGCCAAGGCATTCGACGGATGGGTATGGGATAATACGCTTAGGAAATACGTCTCTGATAATGCGGCCAGCGGCGTCAGCGCATGGAATACTGCGTTTGATGATATGCAGCTATGCGCCGACGGAGTCCGCCCGCCGACTGACGGCCTGGATGACGATTTCTGTGCTATCCCGCCTCATATCGGTAATTTCACGCTTTCAGTCGGAGGGAATTCATATCGCAATGATAAAGCTGCATGGAACGTATCATATCCTGCGGGTACGAGGGTGCAGGTCAGTTTCACGGCGGATGTCAATGAAGAACAAATGCCGCTCGATGCGATCCTCATTGATTGGGACGGCGATGATGGGACCACTAATGACCGTGAGGGAAGTATGGTCTGGGGGTATGCGCCGAGGAGCGATCCGCTTAACCCGCATACATTTACCCATATTTTCACCGAGGCGGGCACGTATATCCCACGCGTTCAGCTCGTCGACCACTGGCGAACGTGCAGTAATGTAATCCAGGGAATTTGTTCCGCCGCCAGCACTTTTGCCGGATGGCGGTGCCAGGACGCTGATTGCACAGCCGGTGGTGGGACCTGCGTACAGCCAGCTNNNNNNNNNNNNNNNNNNNNNATTACTCAGAAGGATACAAGCTGTGTTGGAGGTCCGGATGACAACCCTGGGTGGTACGCGTTTAACGGGGCGATTAGTATTTATTAGAAATCAACGAATTGGCGAGTTGTGGATTGCGTATTCGTTTTTATGAAAAATTCGCGTTAGCAAAGGTATCTACTAAAAAGCTAATCCGCAATGCGCTAATCCGTAATTCGACAATTGACATACTTTAACGTACGGCTTCTGAGGAATATACTACCAAAACTCTCCTTCTGGAAATCAAACGACCCTCGGGCTCGGGCTTTTTTACTCGCATTCGGTGTAGTGGCTATCGTGGTTATGACGTCCATACCGATGCCGGCTCACGCGGGACCAATTGATGCATTGATCGAAATACTAGCCAACTTGATCCTCTGGATCGCTTCGCTACTTGGCAAGCTATTGCTTGTCGTTATTGGCATCCTTATCGGTATCGCGCAATACAATCACTTTATTGACGTGCAAGCAGTGCAAACCGGCTGGGTGATCGTACGCGATGTTTCTAACATGTTTTTTATACTCATCCTACTGGTAATCTCTTTCGGCACGATACTGCGGATAGAACAATACCGCTATCAGCGCTTGCTCGGCAAGCTGATACTGATGGCGATTCTTATCAACCTTTCGAAATTCATCGCAGGGTTTTTCATCGACCTTATGCAGGTGATCATGCTGACATTCGTCAACGCTTTCAAGGATGCCGCGGCGGGGAACTTTACAGAGATGTTCCAGCTGAAGAATATTTTAAAATTCCGAGATGTGAAGACACCACCGCCTTCCGGAGAACTTCTCGGGGCCGTTCTCTTGGCAGTCGCGTTTCTCGTTATCGCTCTCATGGTAACGCTTATCATGGTCGTCGTACTGATTATCCGCATCATCATGTTATGGATTCTCGTCATCCTGTCCCCCCTCGCGTACATGCTAGCGGCATACCCTGGCACCCAGAAGTATTCAAGCATGTGGTGGAGCTCGTTTTGGAAGCATGCGGTCATCGGTCCTGTCTTAGCGTTTTTTCTCTGGCTTGCGCTTACCGTGACCACTACAACGACGAGCACACTTGTGAAGCAGGTCGATGAGTCAACCCAAGATGTCCCGTCACAGGTTTTGACGAGCACTACACCGACTGACACCGAACTTGCCGGGTCGGTTTCTCAAGCGTCAACTGGCGAAGGCATCCTCTCATTCATTTTTGGCATAGGGATGCTCATGGGAGCGCTCATGGTAACTCAGCAGTTTGGCGGTGTGGCGGGGAATCTAGCGGGTCGTGCGAGTAGCGCCATCCAAAAGGGCGGCATGGCTGCCTTAGCACCGTTGAGGCTGGCTCAGAGAGGGATCAAAGAAGCAGGCAAGGGGACATTTGGGTATCTCCGTGAAGAAGCCGGCGCAAGGCTGGGTATCCAGACCTCGATGGATACCTGGAAACAAGGGTGGAAGCACCATCGAGCGCGAACCAGTAGAGAACGGCTTGCCCGTATGCAGAGTAAAGCATCCGGTCGTCGAGGTGCTGCGGGATACCTCTCCACTCCAGAAGAGTTCTTTGATGAATATTGGGGGGTAAGTGGCATTAAAAGAATGGCTCGACAAGGCGTGGGAGGAGGCAAGTCAAAAAAGATAGATCAGCGTGTCGATGCGGGCCGTGAGAGAATCACGACGATGGAGGAGAGGCAGAAAGAATTGGAATCTCAAGCCGCCATTCCGACGGAAGCAGAATACGGCGCGGCACAAGAACATCTTGGCGATGAATTGAACAGGTTGCAAGGCAACGGCGAGTCCATGGAGTATGACGCCGTCGAGATTGAGCCGCGGATCACGTCGAAAATCACATCGCTCGATGCGGATTTAAAAAAGATACGAGATGAACAGCTGAAGGAAATAAGAGAACGGATTGCTGCACTGCCCGCAGAAGGCGAGGAGGAACTTCGAACCCGGCTCGGCGATGAAAAGAAAGAGCTCGAAGGGCAATATAGTGAGAAACAACGCGAAAAGTTCGGGCTGGTGGATGCCCTGCGTTCTGCGAAAGAATGGAACCAGCCGCTTCGAGTCGATTCTAAGTGGTCATTCGCTGGGGACGAAGCTAAACGGGTACAGCGGGAAATGCAGCGCCTGCAGGGTTTGAAAGATAAGGGCCAACTCAATCCGAGCGAGGCGGCTCGCAAACAGGTGCAGACGAGGGCAGTGGAAATGGGAGTGAGCATTAAAAAGCAGAAGGAAGAGCAAGTAACTCTGGAGAAACAGGCACAGCATATCCGTCCTGCAGTCAACTATGCCATGCGCCGCGATCAGGCGTTAGCGATAGCGAAAGAAAAGTCGGAAATGCTCACTGACAGCTGGCAAGAGTTATATAGTTATTACCGTGACGCGAAGGAACGGGGTGACCTGATTCGTATGGGTGCTGCAGCCCTGAAGGCGACAGAGTACGCAAATGAAAATGAATTCTTCAATATGACGGGTGATGGGAGCGATGCGCAGGGGTTGAAATCATTCATTATGAATGAGTTCGTAGGGAAGAAGGGTATGAAAGATGCGAAAGCACGCGAGAAGTTTGAAAAAGAGCATGACGTTAAGATCGAAGATGAAGGTATCGGCATGTCTGAAGAGCAAGCGTTAAATCTCGCCAACCTGATTTCATATCAAGGGGAGAAGGTGAACCACTGGATGGTCGCGCGCGCCGTCGGGGTGAAAGATGGCAAACAGTACTGGCAGAAGGAACAGGATCGTTTGGTTGAAATGATGGCAGAAGTCAGGAAACAGGACTTCGAGAACTTTATGCGCCGGTCAAACCGACTTGCTTTTGGTACAGAGACGGCAGAGGGAGCAACTCGGGCCGAACGAGCGCGTAACTTTGAGGCAACAGGCGAACGGAAGTATAAGAACAGTCCATTTGCGAAAGCGTTCATCCAAGAGAACTGGAATAAATTTGAAAGCCTCATATCGAGAGGACGCTTTGGCCCTAACCTTTCAATCAACCTGACATCCGGCCCCAACTACGATGATCTCGCGAAGATATCGGAACATATACCCGATGAACAACGGAAAGGATTTACCGGTGTGCTCAATAAAATTCGGGAATTTGGCGCTACGGCGGGAGAAGAGCCATTTGATCATCTCAGGCGCTACATAGATGAAGCGTATGGCGCCCCGAGCCGCAGAGTCTAATGCCTATCACCATGAATGCACCACCCCAACCCGTAAAAGATACAAAGAAGCTTGATTTTATTGATCATGCCACGTTACAAGAGGTGAAAGGCTACGTCAATCAGATCGTTCTGTTCAGAGAAGTGCATGACGCGTACAAGATAGTAAAAGTGCTGCCGAAGGAGTTGGCAATGCTTCATCTGGAAACGAGGCATCCCGAACTATTGACGGAATATGAGCATGCGCTAGCGCGAGCACGCGCAGTAGCACTCTCAATGCTTCCCAATGACCAGGTGGAGCAGTTTTTCGCTGACGACGTAGTCTTGGCTTTAGACGACGGCGATATTGTGCTCAATGAAGAAATCGACGCCAAGATGGTTCGTTTGATACTACTCGAGGATCGAGATGAGTTGAAGCAGAAATGCCGGAACCGGCTACTGGGAAATGAAAAAACTATCACGACGAGCTCGCTCGATATCAGCGGCCAGCATCTACCCGGCACGGTAAGAAATGTTTTACGGTTCTATAATGTCACTGTCGGCATCACTGAACGGGTAAATACGCTTCAGCAGACCGAGTTTTTTTCAAAGCTGAACACCATCGTTCTCGATCCTGACGAGCAGATGGCAATCAGGCGTCTTATCGACGTGTATGAGCATTTGAAACTCTCCTCGCTTACTCCCGAAGGGTTGGAAGAAAGCGTCAGCTTCGTAGATGGTGGCGAGAAGCGTATCTTGCGCGAAGGACGGCTCGAGCATCTTCGAACTGATGATGCAGCTAAGCTCATAGGCTCGTACATGGGTAACCGGGCTAGTGAGGAAAAAATCGAACCACGAGTAACTATCGGAGGCCGCGACAGTGCGTATGAGGAATACCGGCAGGAGATCATGAAGGAAATTGACCGCATCTCGAAAGAAGCGGGAAACGATCCAGTGAAAGTGAAAGGCATCTTTGCTCGGGCTCTCGAAGTGGAAAACATAAGTGAGGTCACTGCCGCTATGTACTATCTGGCCCATCGCAAACAGCTGCAGGATATTCTTCGCCAAAATGCTAGCTGGCTGCGTGCTACGAAGGAATTTGTTTCACGTCATTACTCCGACCAACGAGCTGATATCTATATTGAGAAACATCCCGCTTCACCAGAGGCGTTATCAGCATTTTTTCAGTACCTCCTCACTGAACGCCTGAAACTCTCCATTCCCGAAAGCGCTCTTGTCGGTATGGATGTGGGCAGGTTTCTCGGCGGGGTGTACGAGGGTATAGCGTTTTGGGACCAGACGATTGAAGAGTTCGACTGGGCACCTCTCCAGTTCAAGGACGAATCAGCGGCGCGAACGAAAGGTGCTATGCGACCCCTAGTTGTGAAAGACAAAAAGAGTCTTAGCGAGTTATTAGAGTTTGCAAAAGGCCGTATGCAGAGCTGGTTCCTCACTGAAAAAGCATTAGGTGCAAAAATGGGTAGTGACCCAGTGGAGTTGAAAAAGCAACTAGTCAACGCACTGAAAATCAAAGATGTCGGAAAAACGGTAGCCATACTTCTCATCTTGGCACGCGAGGGGAGACTTCAAGCTGCCCTTAAAGAAGGCCCAAATTGGCGGGAGACAGTCAAAAGCTATGCTTCTGAAAAATATAACGCAGAAGTAGTGAAGCAGTTTATAGATGACAATTCCACCCACCCGATAGTCATGAGCGAATTTCTCCAATACCTTCTCCAGCAACGACTTGGACTCACTGAAAACGAATCCGCTATGATCGGCATGGAACTCGGTGACCGCATGGGAGAAGAGTACCGGACGATGGCGTATGCTGATGAGAAAGAAGGGGAGTTCCGATGGGTGAAGAATAGGGTTGAGAAGGGGAAGCTGGTGCAGGAGTTGTAGGGTAGGTTAATTAATGACAGAGAGCGAAAAAGATACTACTTGTAGTGGCAGAGCTTGCTCTGCTAGGTTTAGGTTGTCGAATTGCGGGTTGACGGGTTAGGTTATTCATACCAAACAACGCGCGTAGGCGGGCGACCGAAGAATCTCGACGCGGAGCGGCTCACTAATTGGAATCTTATTCAAATGACTTTGTATGCGCGCCAAGCGCGAGATTCTTTCGTCACCCCTGGCCGCGCCAGGGATTCCTCAGAATGACAAGTATGTATAAGGTTAGAATACGACGGGGTTGACCCGCCTTTTTTCGCATTGACAAAAGACGTGCAAATCAGGGAGAATGAGTGGTATATGAAACTTTCCCTGTCACGCCGTGCGCAAATGACGCCTGCTTCCCCTATTCGGAAACTGTATCGATATGCTGATGCGGCCAAACAAAAGGGTATTCACGTATTTCACTTGAATATTGGTCAGCCCGATATTCCGACACCACGGGAGTTTTTTAGCATGCTGAAAAAATATGCGAAAGGCGTAGTGCCATATGCACCATCCTCAGGATTTCCGAAAGTTATTGAAGCATGGCGCACGTATTACCGCCATCTCGGGATACGCCTTTCTGCGCAAGATATTTCCATTACTACCGGCGGCAGCGAGGCAATCTACTTTGCCCTCTTGGCTGTAGCTGACCCTGGTGATGAGATCGTTGTGCTTGAGCCGGTTTATACGAGTTATGTTATCTACGCAAAAATGTTCGGCATTAAGCTTGTTCCCGTCACTCTTAACATCCGCGATGGTTTTCATTTGCCGTCTCATAAAGCGTTGGTAGGTGCTATAACACCGCGGACCCGAGCTATTGTTATCTGCAATCCATCCAATCCCACCGGAACCGTCTTTACAAAACGCGAGATCGACATCGTGGCCGGTATTGCGAAAGAGCGAGGTCTCTTCATTATTGCCGATGAAACGTACCGCGAAATCGTCTTCACAAAGAAAAAGGCAATAAGTTTTCTTTCACTAGCGAAGGTGCGCGACAATGTGGTCCTCGTTGATAGTGCATCGAAGCGATTCAATATGTGCGGCGCTCGTATCGGCTGCCTGGTTTCTCGCAATAAGAGTATTATGGCCAGTGTGTTGAAATTTTCGCAGGGCAGGTTGTCGTCGCCATTTCTCGAACAGCTCGCCGTCATGCCGCTACTTCGTAACTCAGGACAATTTACTCACCACCTCATTCATGAGTATCGCGGCCGCCGTGACGCAGTTATCCGAGGACTCTCTGGCATACCTGGAGTAAGTGCGTATTCTCCAGAAGGCGCTTTTTACGTCATTGTTGGTTTGCCGGTCAAGGATGCCGACCACTTCTGCCAGTGGATGCTCCAAAAATTTCATTACCACGAGCAAACTGTCATGCTCGCACCGGCTGAAGGATTCTATGTAACCCCGGGAAAAGGGAAGAATGAGGTCAGGATCGCATATGTGCTGAGCGCTCCAAAACTGTCGCATGCAATGATGATTCTGAGGCGTGCGTTGGAAGTGTACATACGTGCTGTTCACTAGCACGTATGAAGAGGTTTCCGCCGGTTAGAAAAAGAGACGTATGGATGGTGGGAGCGGAAGTCCCCCAAACCAGCATTTTTTTCATGAGCGTGGCCACAAGGTACATTCTCCAAGAATGGCCAAAGCTAGGTTTGGGTGCTAGTATTCACAAATACTTTTCTTATTTGGATAGCAATGACTGCAAGATGTATTTCATCCGTCGTGAGTTTGACGCCGGATCTGACTTCTTGGCACGTAAAATGTTTCAGAATCCTCGCTGGGCACTAAAACTCGTAGAAAAAATTGAGCAGTGGTCTCGGAAACTCATGGCCGCCTCAAACAAAGTTCTGAAGAGTAGGTTGGACGAACTTACCGACGCGCAGCTAGTCAAGTTCTATATTCACTGCCTTCAGTACCACAGTTTACAAAACGGCGTTGGTCCATCAGTGAGTTGGCTCGCAGATGCAGAAAAAGAACGTTTCACCAAAGGATTATGGAAACGGTTGGACGATCATCTACGGGTAATTGGGAGTCCGCATGGGATCGCTGACGCATTCAGCGTTCTGACCACGCCGCAAAAAGACAGTTTTGTTGCACAAGAAGAACGCGACTTTCTCGCCATTGCGGTTTTACTGCATCGAAAACCGCGAATTCGAAAGATTTTTCGCTCTTCCACGGGTCCGACGATACTTAAAAAATTACGATTGGTGAATACAAAACTGTATCACCGCATTCAACATCATCACACAAGGTACTGTTGGCTCGCCTATCAATACCGCGGGCCCGCCACGCCGATTGAAGAGTACCTCGGCAGATGGCAGGAAGCCCTCAAGGGGCGCGTCAATCCTCAGAAACTTCTCGACAAACTGGTCCATGACCGAAAAGGTTTTCTAGCCCATCAAAGACGGTTAGTCAGACAGCTGAAGCTTCCAGCCGATCTTACGAGGTTACTGCTTCTCGCACAACGCCTAGTATTTATCAAAGGATTTCGCAAGGAGGCCGTCTACCATGGCATGTACGCGTACGATCCACTTTTTCGGGAAATGGGCAGGCGCCTGGGACTTACCATTGCCCAACTATGGGCCATGAAAGCGCAGGAAATCGTACCGGCATTGCTCAAGCGGGAATTCAACGCGGACGAGTTAAACGAACGTCAGAAGATAGCCGTGGAGTTTATTGATCGTACGCATGATACGATCTTGACCGGCAAGAAAGCCAAGGTGTTTCTAAAGAATATTACGTTCGAAAAAGCCCACCCAAAAGCAGTGAGAGAACTGAGCGGCACACCCGCGTGTCCTGGAAGGGTTGTGGGTATCGTGAGGATTGTGAACATCCCTCAAGAGATGCAGAAGATGAAGCCAGGCGACATTTTGGTTGCGCATAACACCAACCCCAATCTTGTTCCGGCGATGAAAAAAGCAGGAGCACTTATCAGTGAAGCTGGCGGTTTGACCTGCCATACGGCAATTGTTGCTCGGGAGCTAAGAATACCCTGCATTGTAGGCGTCCCGGGCGCGGATAAGGTCCTCAAGGATGGCGATAAGGTAGAAGTCGACGCCAACGAGGGAATCGTCCGTAGGATAAAATGATATACTGTCCCTATGGCGGTAAAAAGGCTGAAATATCTTAATGACCTCGATCCATGGATGCTCGCGGAGGACATTCCGGACATGGACGTCTTTTTTTCGCAGATCTGGCAGTCATGTTTCGTGAACGAGTTCGAATGGCCATCAGGGACTCGTTATAAAAAGCTGTTATCGATTCAGCGAGATTCGTATCATTTGAATTTTTACTATGGCCAGGAGGACTCCAAGCGCGTCGGCGACTATCTCACGGAGAAATTTTTGCGCCAGCCAAAGTTCACCGTCAGGGCAAACAAGGAAATCGTTTGGTGGTCAGACAAGCTCCGAGCATTCGCTGAAAGGGTGCCTGAAGACCTTCTTACAAAACTTTCAAATGCCCAATTGTGGAATTTGTACAAAACACACGATGACGTTCACACGGCATACTACCGATGGGGCTGGATACCAGTGGCAGTAGACATGTTCCACGATAATTTGACGGAACGGCTGAAGCAGTTCCTGCGGCTTCATATCGAGGAGGAGAAGGTTAACGAGTACCTCGTGATTCTTACCCAGCCAAGGAAGAAGTCATTGATTCAAATAGAACAAGAGGACTTTTTGAAAATTGCCCAGGCGGTGTACCGAGATGCCACACAGCGGAAACTCTTCGCTGAGTTATATACGTGGTTCAAGGAAAAAGAAACAGCGAAGTTCGGCTTAAAGACTCACACACCGGAATATGAGCGGCTATTAGAGGAGCGTGTAGATCGGATCCGCGACCAGATCAAGCCACAGGTTATGAAAATGGTAGAAAGCCACTATCGCAAATATTTCTACATTAAATTCATGTGGATCGGCAAGGAGGGCGTGTACACATTCGACTATTATCTAAAGGAACTTGTACGGGTAATAGGTCAGGGGGTCAACCCAACTCAAACTTTGAAAAAGGCTCAGCAAGAATTTAGCCGTCAGCTTGAAAAACGCGCCGCACTGATGAAAAAACTTATAATTCGGGATCCATGGAAAACGGTCCTGGATTCCTGGGGTGATTTTATGGTGACCAAGGTATATCGCCGGTTTGCACAAATATATGCGATTTACCGTATGCAGCCGGTTCTTCATGAGATCGCGAAACGGCTACGAATTTCCCTGGTGGACGTCAGATTAATGCTCAAATATGAGGTGAAGCAGGGGTTGTCGGCTGGACGCGTCGCACGATCACACCTTCGCCAGCGAAGAACACTCGCGGTGTATTATTATGAGAGAGGTGGCGAACGGGTATTCACGGGAACTCAGGCTCGCCGATTGGCGAAGCAGGCAGAAAAAATACACATTCATAAAACGCGTGAGATTCGGGGTCAGGTGGGCTGCGTTGGTAAAGCGACTGGCACAGTGCGCATCATTATCCGTCCGGAAGACATGGGTAAGATGAAAAAAGGTGACATACTCGTTTCGATCGCTACCGACCCAGATATCGTTCCGGCGATGAAAAAAGCCAGTGCGATAGTCACTGAACAGGGTGGGATCACTTCACACGCTGCGATCGTTTCCCGTGAAATGAATATCCCATGTGTGATTGGAACCAGGATAGCGACACGAGTGTTGAAGGACGGAGACACTGTCGAGGTGGACGCAAACAAAGGGATCGTGAAAAAATTATAGCCCGCGGGTGCTATGCCGAAACGCAAACCGTACATATATTTTGCTCGTGACCTGCAGGTGAGCGTCTTCCCGCAGTATCTCATCATTGATTTGTGGAATGTCGGATATACGGAATACCGCGGCATGCTCGCAGGCATCGGCATGGCGAACCGGGAAAAAGTTCTCGAGTACTTCATCAAACCGGCTGAGTGGAAACGTTTTCAGCAATTCCACCAGAGATGCGTTGAGCAGGACCGCTCCTATATGATAAAGAAAGCTTCAAGGGCGTTCCAAGCTGTTCGACGGCTCAACGAATTCAGCGAAAGGCAGATTTGGAAAAAGGACCTTTCCCGGCTGTCGAATGCGAAGCTTACCGAGATTTATAAACGGTTCGTAGAACTTGATACGCCATGCTATGCGTATGGCAATGTTATTTTCGCACTTGAATTCGGCGAAGGCGCATATTTCAGCCCGCGGGTGCGCAAGATATTGGAAAAACGAGCGCCAGCAAGGTTTAAAGAATACTACGGCGTGCTGGCTGGTATGCCGAAGAAAACCGTTTTTTACCAACAAAGCTTAGATTTGCTTGAGATCAGTTATCGTGTTTGCAAACACAAGACGCTTTTACGACTCTTTACTCGCGCGTCTCCGCAGGAAATTGTCGCTGAGCTTCGGAAACATCATCCGCGAATTTTACGGGAGTTTCAGCGCCAACAACGAGCGTATCATTGGCTGTTTCATAGTTGGGAAGGTCCTGTAATGACCGTCGAGGATTTCATACTCTCAGCAAAAGATATTCTCAAAAAAGGTAATGTCGTCGCGAAGCTGCGCGAAAAACGCCACGAGCTCGAAAAGCTCCAGAAAGCGCAGGAACGTATCATGCGAGAACTTCATTTTGTCCCTTATGAGCGCTGGTTGCTCAAGATGGCGCAGTTTGCCATGTGGTTTCAGCCCTATCGCAAGGCTCGCCAGTTCAAATCCTGCTGGCATCTGGGCAAATATTTTACAGAGGTTGGTAAACGTTTACATATTAGTGCGGATCAGGTACGGTATTTGGCTCACGATGAAGTGGTGAAAGCGTTGCGGAGCGGCAAGGCTGATGCGGATGAAATCAACCGCCGGCGTAAGCTTTTCATCTATTATTATCGCGGACGTAAACGGACCATTCTCTCAGGAAGCGACGCGCAGCATTTTATCGATGACTCTATTGATGTTCCGAAAGTCAAAAAGCTCTCGACTATGCACGGTATGCCGGCGTGGCACGGAGTTGCTCGAGGGAAGGTACGAATCGTCAACAGTCTGCAGCAGGCCACGCACTTCGCAAAAGGCGAAATACTCGTTTCATACGCCACCAACCCATTGTTAGTCCCTGCGATGCGGCAAGCCGGAGCGATTCTCACAGAAGAAGGCGGCATGACGTGTCATGCGGCAATTATGGCCCGAGAATTAAACGTCCCGTGCGTCGTGGGCATTCATGGGATCGTCGAAATGTTTAAAGATGGCGATAGAGTCGCGGTGGATGCGGCCAAAGGGATCGTCAAAAGAATTACATAAGGATGCAAAAAAAGAGACTCAACTGGTTTCTCATCAACGAAAATTACGGCGCGAACTTGTATCCTTTCGCGATCCATTTTGACGCGGATTATCACGGCTTCAAAAAAGCGTTTGGCCGGGGTATGGAATACCAGGCAGTCGGTACTGAAAACGGCTTTTTGCGGCAGGCGTACGTCGTGGAAGATTACGACAGGTTCGCTCAGTTCATCTTCGACAGGATGTCGACAGACAAAGGTTTTACCCGGAGAATGTTACGGAATATCTACCGAGCAATTGAGAAGATGCATGAATTGGATCGTCGGATACTGTCGCAGGACCTACAACGCTTGAATAATGCCGCGCTCGGGCGGCTTTTCCTCGATTTTTACAAACGGTACTGGACCGTCAGCACGTGGAGCGTCCCATTTTCTTTTTCAGAATACCGCACACTCCTATGGACCACTGCGTTGACAAGCTACTTCCAAGCTCTCAAAATCCCAAAGCAGTATACGTCTTTGGAAGTGTACCAGTTACTGACCTCTCACTGGCGAAAGACATATACCGCTCGGGAGCATGAGCGTGCACTTCACCTTGCTGCCGAAGTACGAGGGTCTCAAAAGTTATCGCGCCTTTTCCGGTTGCCAGTTAATCTGCTGAAACGGCATTTGAAAAAAGAACATAAGCGATTTTTCGAAAAAGTGGTTCGTCATGTAAGCCAGTATGAATGGATTAATTTCAATTTTGAGGGCCCATTACTCCATCTCGACTACTTTTTAGCTGCGATAAAGGACGCTGCGGCAAAGAATCCAAAACGAGAGTTGCAGAGTATGCAGCGGTCTTTTCGAACGCTCCGAAGCCGGCAACGGAGCATGGTTTCAGCATTGCATGTTGATGCCTACCATCGGTGGATCATTTGGATAGTGCGGGAGTTCGGGTTCCAAAAAGCTTACCGCAAAGATATTGAATATTACAGTAATTTCGCTTATGAAGCGTTGCTCCGTGAATTCGGCAGGCGCTTCAGCATAACGGTCACGCAAGGGCATTACCTGCTTCTCAATGAAGTCCTAGGAATGCTGGATAAGGAAAAAAGGGTTTCCGAACATCAGCTCAACCAACGAATAACGTTCAATTTCTACGTTGTTACTCATGGTAAAGCGCGGCTGCTTGTGGGTGTTGCCGCCCGAAAATTTGCAAAAGGCATCAAGTCTGCATCTGCCCCAAAAGGGCTGAAAAAGCTGACGGGACAATGCGCATGCCGCGGTCACGTTCGTGGGGTCGTTAAAATTATCAATGGCAAGAGCGACTACGCCTCGTTTCGGGATGGCGACATCCTGGTTTCCTGGGCGACCAACCCCAACATGATTCCTCTCATGAAACGCGCCGCAGCAATCGTAACTGACGAGGGTGGCGTTACCTGCCATGCGGCGATTGTTTCCCGCGAGTTAAACATTCCCTGTATCATTGGAACGAGATTCGCCACCAAGGTGTTTAAGAACGGGCAGCGAGTAGATGTCGATGCTACACGCGGTATAGTGAAAAAGTTATCATAACCATCATGAGCTGGGAAGTTTTTGAACGAATATATAGCGGCCACTGGTTTCTCTCAAGTTATAATGCGCAACTTTGGGTGCGAGCGTTTCCACGTCTTGGAGGAGGGAACTTTCTCTCGCAGGTGGTTTGGATAATGGACAAGGGAGTTTGTCATAACGTTTTTCGAAGCGACGAATTTGAAAAATCAGCACAGCATATTTCGGGTCAGCTCGCGAACAATGGCGCATGGCGGACAGATATATATAAGCATATCGACGTTATAACCAAGAAGTATTTTAAGGCGGGCGAGCGTCTCCGCAAGCTTCCACTGGCCACCATGACGGACGACCAGCTCACTCGCGAAATAGAGCGAGTGATCCCACTCCAAAGGCTTCACCAAGGGTACAGCACGCTCGTTAACGGTCTCATTACCGACGGACGGAATCACCTTTCGAACAGGATTCACAAAGAACTGAAAAACGCTATGGGGAGTAGTCACTTTGAAACGCACTGGCCTCTTCTTTCGATGCCGACACGCATGAGTCTCCGCCAGCAAAAAGAGCATGCGATGGCAGTGCTCGCCAAACAAGTCAAAACAAAGCCAGCTTCGCTTGTCGCGCGCAAGTTGAAATACTTACATGAGAAATACTGCTGGCTTGACTATCTATACCTAGGGCCTCCTGCCACGTTTGAGCAGTTTCAAGTAGAACTCGAAGAAGCACGTCAGAATCCAACAGCTCTTGCGATCCCTCACCAGCTTCGGCAAAGAAAAGAACAGCAACGCGCACTGATGAAAAAGTTTCATTTTGGCAAGCGTGAACGTTTTTTGGTCTGGCTATCCCAGCGGGTGATTTGGCAGAAGGGGTACAGGAAAGAAATGCAGCATCACGGTTTTTATTGTTATGAGCCGTTTTTTCGAGAAGTTGCGCGCAGGAAAAAAGTCCAGGACTGGCGAACGATTAGCTTCCTTTTCCCGTGGGAAATGAGCAACTTCATTAAAAACACGGCGCCACCAGTTGCGCAACTGCGCAAGCGAAAAGCATTCTCTGCTTTTATTGTTACCCGAGTTAGAGACCGGTTTCTTCAAGGATCAGCTGCGCGTGACTTTGTGGAGAAACTGCGTATAAAAAAATCCCAGTCCGACGTCAAGGAAATTATCGGCCAATGTGCCTATCACGGCAAGGCTCGCGGAACAGTTAAGATTATCCAGGTTCCTACTGACATGGGAAGGATGAATGAGGGTGATATTCTCGTTTCACAGGCGACCAGCCCCGACCTTCTTCCCGCTATGAGAAAAGCAGCAGCGATCGTTACAAGCACAGGTGGTCTTATTTGCCATGCGGCTATCACTGCACGCGAGTTAAAAATACCCTGCGTTGTCGGCACGGGGAATGCGAATATTGTGCTAAAAAATGGCGACCGGGTGGAAGTCGACGCGACTCACGGAATAGTGAAGAAATTATAGTATGTCGCAAGCCTGGCTTGAATTAGCCCACGATAAAAACATCTACCTCTATCCTACAACTCTGTATTGGCTGTCTGCTCAATACGCGTGCAAGGAGGTAGGGGTGAAGAAGAACGTTATTGGCTGTTGGTATAGAAACAGTGAGTTCAGCTACCTTACGACCCCAGGCGGACTCATTACCGCAGGCAAAAAGATTCTTACTCGACTTGAAAAGAATGATTTTTTGTTGAAGAAAATAGAAACCGTTAACCGGATCGAAATCCCGATAATGCTGTCTGCCGCGAAAAGGCTATCCGGTAATTTATCGTCTATAAACGGCCGTGAACTATTCGCCCGATGGAATTACTGGTTGCAAAAGTTTCTCTCCATGATGACATACAGCGTCATGGCGACGGTCATGGAAATGGAGGAGCCGTTATTAAGCAACGTCATCACGTCGATTATAAAAGGACGTCTAGGAAAAAATCACGATATTGTAGGTGAATACTTCCAAATTCTGAGCTCGTCCCCCCGGGAAACCGTAGCCGGCAAGGAGGAGCGAGATCTTTTGATTCTTCGAAAGAAACAGATTCGAGGCCAACTATCAAAAAAAGAGATTCACAACCATACTAAAAAGTACTCATGGATCGGTTTTGGGTACAATGGTCCTGCGTGGAACGAAGAAAACATTCTTCAACGCCTTTCCTCGCTACCAAGCTCACTACCGGAAGTACAAATTCTCACCAAGAAAAAAAATGATGCACCAGTCGTTCTGACGAATAAACAGCGGGACATTGAGACGGCGTTACATCTCAACAGACAGGAGCGTCGGCTCGTACATTCGATCAGAACACTGGGTTTCTGGAAATTTGAAAGAAAGTTTCGGAACCAACAAGCACATCTCCTCATGGAGGATTTCATAGAGGAGATAGCGAAGCGAAATCAGCTCTCAAAAAAACAGGTCTACATGATCGCTCCGGATGAAATGGAAGCCGCATTAGTGAGGAGAGAAGTAGATCCAGACATTCTAAATGAACGGATGAAAGAGTCTGTAGTAGTTTTCACAGGAGCAACGTACAAAGTTCTCTCAGGCCCGGCTGCTCGGCCAGTCGTCAAGGCAATCAAATCTTCCCTACATGTCGATCCGAAGATTAAAGAAATCAGGGGTACTACGGCATTCCCCGGTAAGGCGCATGGAACTGTGAGACGGGTGGATGAGGCGCAAGACATGAAGAAAATGAAAACGGGTGATATTCTGGTTTCCACCTCCACAAATCCTCAAATAATTCCCGCAATGAAAAAAGCCCTGGCCATTGTTACCGATTCTGGCGGTATCACCAGCCATGCGGCGATAGTCTCACGCGAACTCGAGATTCCCTGCGTGATCGGAACTAAAATCGCCACTAAGGTCTTTAAAGACGGCGACCGTGTGGAAGTGGACGCTTCAAAAGGCATCATTAAAAAGCTATGAAGTTGGACAAAGATATCCAGCATGTCCTCAAAATGAGATGGCGGCATTTCGCCGGCCGCGACATTCCTTTTGACGTTTCATGGACGCACCTTAACGGCTACCTGAAGCTGTATAGGTACTTCATCGGCCTGCGCTTCAAATGCGTTTTAATAGAGGGAAAGGGAAAGAACTTCATCATGTGGCGCGATCCGGCTGATATTGCCCGGTTACGTAGAGCATTATCGAAAAGAATCCACAGCGACGCCTATCTCACCAGCTGCACAAGGAGGATAATCACTTCCTTTGTCAGATTTCGACGGTCCGCGTCGCGTTTTATCAAGCTCGACGTACGAGCCATGTCGAACGAAAAACTCGCAAGCGAGCTCGGACGATATCATGCAGCATTTCAGCATACTGCCGAGGGCGTTTCAACTCTGGTCGAGCTTATCAACGCATACGGCGACCTGCTTATGCGACGACACCGGGGGTTAAACGAACAGGCGCTTACCCTGCTGTCGACACCAAAGCGGGATACCACGCCGTTACAGGAAGAGCGCAATTTTTTTAGATTGATAAAAAGGATTCAAGCTCGGCCCAAAGGAGTTACATCACGCGAGGGGCGAAAGGCCATGAAGAAGCACTTTGAAAAATACCGGTGGACCTCTGTGTATCTGGGGGGTGATCCGTGGCGCTGGAGCGATTTTGCCAATCGTGTAAGAAGCACCGTTAGGTCAGAGAATCCCGACGAGCGCTTAACCAAGCTGAAGGCTCGACATGAAATGAACGAATTTAATAGCCGGCAACTCTCTAAAAAGTTTTCGCTTACTCAGAGGGAAGTTGTTATGCTTCGCGAAATGATATATTACCGTATTGAGCACGAAAACGCGTTCAGCCGCATCACGTATTCTTCAACCTCTCTACGTGCTGAAGCCGCCCGCAGGTTACGTTTATCCCGCGATGAGTACCACAGATTAAAACTCGAAGAGGTTACTGCCGCGCTCAGAGGCGAGAAACTTCCACTGAAAAAGTTAAGCGACTCACGAAGCAAGCATTACGTGGTGGTTTTAGGAATGAAACGATGTCACGTATTCGCCGGCAAAGACGCGGATGCGCTTATGAGACGGTTACCATACGCAAAAATCCCAAAGAAAAAGAGGTCACAGAGTTCTACTCGGGTGGTAACGGGTATTTGCGGCAGCCAGGGGAGCGCCCAAGGAACAGTTCGAATCGTCAGCCGTATTGAAGATATTGGAAAGCTTAGGCAAGGAGAGATCCTTGTCACGCAGAATACTACGCCTACATTTTTGCCGGCCATGAAAAAGTCCGCTGCAGTCATTACTGACGAAGGAGGCATTACGTGCCACGCGGCCATCGTTTCGCGCGAGCTCGGCATTCCCTGTGTGATCGGTACGAAAAACGCGACGCAAGTTCTAAAAAACGGGCAAAAAGTGAATGTCGACGCTACACGTGGTATAGTGAAGAGGGTATGAAGGAGAAAAAAATAAAACTCATTCTGATCGATTTCAACGGAGTTGCAGTGCTTGGCGACCATAAAGCAACTGCCAAGCATTTCGGAAAAATATACAAAACCCCGTGGAAAAAGGTATTCGACGTTTTTTATACCAAATACTTCAACCTAGTCGTCACAAACAAAATCTCGGAAAGCGAGGGCTGGAGACGACCGGTCAAGGAGCTCGACTGGAAGGTTGACTGGCGGGAAATACGGAAATGGCACTTAGAACAACAGCGCCTGAACCCTCCGGTGATTAGTATGATTCGAAAACTCCGGCTGGAAGGTTACCAGGTAGTTCTTTTAAGTAAAAATCTGATCGGCTGGTTCCGGCTTTTCGAGAAGCGGTTACGATTCAGGCAGCACTTTCACTACGCGATCAATACTCAAGAAATCAACCTTCCCAAAGCGAGCAGCGAAACGATGCGGTGGGTATTTCGGCGTTTTAACGTGAAGCCACGAGATGTGCTGTATATCGATGATCAAGAACAAAACCTTGTAGCCCCGAAACGGCTCGGTGTCCACACGATTCTTTACCAGAGTTTCGCACAGTGCAAACGGGAGGTGGCCAAGGCCATCGGTACTTCATGGAATCGCTCTTTCCACGAGTGGGTAGAAGTGTCTCAGCGCCAGAGGATGAGCGCGTTCCCGAATGTATTTTCGACCCAGGCGATGAGCACAGTTACATCTAGGCTCGCCGGGCACTTTTTCAACCTCATGATGATACTCGAGAACCGCCTCATGTGGTTTATGGCGGATAAAGAAGACTATTTTAACGCGACGCAGAATCTGGTCCGCAAAGTGCTGGATGACCCGAAGTTTATTCCGTTTCTTACAGCCCAGGTCAGGAAGTATGGCAATGACCTCATAGCGTTCGCGAGATCTGTCAGCCGATCGAAACTCCGTCTACAGGCTGGTGCTACGCTTGCCAAGTATTACCGCACGTACCAACAAAAGTATATCCGGATGTACGGCCACTATTTCCCGGCGCTGCAGGTAGATGTACAGCTCAGCCAGTATTTGCGGAGCCTGTTATTCCAAAAGGTGAAAACGAATAATGAGGTAGAGAAGTATTTCAACACCCTGACCACCAATACGAGCGCCATGTACCCGAAAGAAGAGGAACTAGGTTTGTACTCCCTCGCCCGTACTGTCGCCCGCTCAAAGGCTCTGAGCCGGGAATTTCGCCGTCCGTTCAATGATCTGCTGGTCAGAATCACGAAGTATCCGCACTTCAACAAAAAGTTCCTCGCTCACTGCAGGGCGTATTTCTGGATTACGCGTGACTATGAGGACCCGGTCTGGAGAACTGAAGACTTTTTGCGCCGGCTGCAGGGCATCGTTTCCAAGGGGAACATCGATGCGCAGTATGCCCGCATCTCTTTCTTCCACAAGAATATCAAACAAAAGATTTCACTTATCGAGAACAGACTTCATCTGACACAGGAAGAGCGCCAAGCGTTCGTTGCTATGAGGAACGGTGTGTATTTGAAAGAGTTTCGAAAACGGTTTGTCTCCCTGTCGCTGTATTACATGGATCCGCTTATTCATGAATACTCTCGTCGCTTAGGTATCGCGGTTCCGCATGTCAGGCAGTTTTTGGCTGACGAGCCGTACCAGGCGCTCGTGAAGGGGAAAAATTTTGAACACATTCTTCGGGAACGGTATCTATTATCGGCGTATATAACACGTAAAGGGAAGGTAGCAGTCGTTACAGGGAAGCGTGCTGAGAAAATCAAAAAGAATGTACTAAGCATTCCGACAACGTGGAAAACACTCACTGGTGTTCCCGTCTCTGGTGGTAAGGTACGGGGGCCGGCAAAAGTGGTTATCAACCTCGACGAACTACCAAAAGTCCGCCCCGGTGACATCATCGTAACCATCCAGGCGGTGCCGAGCTTCTCTACGGCTATCCAAAAATCAGCTGGTATGACGGCCGACGGCGGCACCGGAATCACGTCTCACCCGGCAACGCTCGCCCGTGAGGCCGGCATTCCCTGCGTGACGGGATTGCGCATTGCCAGCCAAGTAATCAAAGACGGCGATATCATCGAAGTCGACGGGAACCTGGGAGTAGTGAGAAAGATTCGGAGCCGGTAGATCCAGTGATTTAGGTTTTCCACTCGGCGACTTTCACTTCGAGACTTTTGCCGAACGGCCTGACGTCCCGCTGTTTTCCCGAACTGTAGAAGTCCATCCTGAGTCCCTCTGCGTTGTCGACTTGCCCGAGCTGTTCCAGGGGAATTCCCAGCTCCTTTGCCGCGGCTAGCGTGATGATTGATGCGTGGCTGTTTGCGACGTACACGACCCGCTGTTGATGGCGAGCAAGCCGTCCCTCAGTGACCCTCTGGACTGTTGCGAGGTCTTGGTCCATCCGTGATTCCATTTCATGGCGTTTCTCCACGCCCGCAGGTACCTGATCATCGGGAGTACGCGCCCATGCCCCGATTTCATCACTCGCGCCTACCAGAGTTTGATATTCTGGTTTATCAATTAACTTCCTGAACTCAGGTGCCTGATCCATCCCTTGGACGCCGGCAAGCCGGCGCTTCACTCCGGGACCACCTCCAGTTGCCGCATCGGGTGGGATAAGTCCGGTTTTTTTAGCCCACTCGTGTGTTGCTTGAGAAGTATAGACTTGTTCTTGGGGAACGCCGAGGTTGATGAGCATCTCGCGTTCTTGCCACGCTTGTTCCATGGTTCTATCAGTCTCGGAATCGGCAAGGTGAATCTCGACTTTTGCGAGCGCTTCTTGAGCCGCACGCTGACGTTTCTCAGGATCATCAAAGTCAGTGAACTCAGGGAGTTCATCCCCGATGATTTGGTTGATGAGACCGTTAAAGTTTTCACTCACTTGTTCTCGGCCCTTCTCAGTCAGTCCACGGGTGGGTTGCGATTTATCTTTCCCAGACTCTCCGTGTCGCATCAAAAAGACAGTGAGATTAGGACGTTCCTTCTCACCTTCTCTTGATTCAATAGGAATGGGGGATTCAGGGGAAGTGGGCATATTGCAATAGTAATTGGTAACTCTAGTGTAGTGGAAATGAGATGCTGAAACAAGTTCAGCATGACACGTAATGTAAAAAAAGAACCGTCTCACGCTTATAGAAACGCGATGAGACGGTCCGATACTGCGGCTCTCGAGGACTCCTGTGAGTCCTTTTTGAGCACGGCGCGTCAGTTTGGATAGACGCTTTTCAGGGCCTTGATCTCGGCGGGCAGGCGGAACGTATCGACCTGTTCACAGCAGACGATTTGGGGCTTTTCGAACGCCGCGATTGCGGTATTGCGCCAGATGCCTCCTTCGCAGGTGTCGAACATCCCACCAGGAATGAGGTCGACGAGACCCGACTGCAGGGTGTTCTCCACCATTTGCTTCGGGACGACCGGGCTGTCGGTTTTCGTCGAGAGCAGCATCCGCAGGAAGCGCATCTCGACTGCTGCGCCATGACTGACCATGGCGACAACATCACCTTCATTGGCGTGCTCGGTGAGCCATGCGGTGAGTTCGGTGAACAGCGCTTCCGAACGATCGTAGAGGTAGCGATGTGACCATTCGGTGCACAACGCATATTCCTCGGGGCTCTTGCCGGCTTCCCCGCATTCCGACTTTAGGCGTTTCATGTCGAAGCCTTTATCGCTTGACATGTCGTTGAGTGCCGGCAATTCGTAGCAGCTGTAGGTGAGTCCGAGGACCTGCCGGATGATTTCCGCCATGCGTACCGCACGCGGCTGGGGTGAGGTGAGGATCGCATTGGGAACGAGTCCCAGTCTGCGAAGTTCGAGTGCTGCTGCGACCGAGGAGAGCCAGCCATAATTGGTCGGTGGCTGATCCTCGTCAGGTTTCTTTCGGTCGTAATGCCGCAAGTCAACTACGGTAACGTGTTTCAATGAAACCCCCTACTCCTGCTGGAGCGGTTCAAACTACGTTGATCTCAAAGGGCACAAGTTAACCACGCATACTAGCATGGACTGGGGGGTTTGTCAACCAGCCTGCCTGGCGATTGATGTAAGAAAATAGCTACCGGAAGTTTCTTAAAAGGGGTACTATCAGGACATGCGTATATCGGTCAGGTTGAAGTCAACGCGACGAAGGGTATCGTGAGGAAGTTGTAAGGCAATAAGAATAACCGCCCATCGAGCTGAGCTCGAAGGGCGGTGTGTTGGATTTGTGAGGGTTATGCGGCTTTGATGAAGCCTCTGGGTTGTCCGTCGGGCGGTTCAACAACTCCCTGGGTCTCCAAGGCCAGATGTCGAATCGTGATTGATTCCACCTTTGCGCCGTATGCACGAACGAGATGGTCGAACTGGTGTTGAGCGACGGCGACCGACCGGTGATTTCCCCCGACACAGCCGAGACAGAAACGGATCGTTACTGCCGGCTGGTCAGTTTCGACACGCGCCGTTCTCCCGAGAAGCTCATTTATGTCATTCGCCATGACGAACCACTGATTCGGGTCGATCGATGGTCGAACAAAGGCCTGAACATCTCCATCCAAACCGGTTTTGTCTTTCAGGTCTGGGTCGGTGTGCGGATTCGGGAGTAACCGCATGTCGAAGACGTATTGAAACGTGTTTTCGTCAGGCGGAATAAACGGGTAACAACCATTTTCGCCAGCCAACTTGTGGCTGAACGAGACAACCTCGATTCTAAGGGGCAGTTTCAAAGTATATCCTCCTTTTACACTGTTTGCGAACGAAGAAAGGCCACTGTCGAGTGAATTCACGTAACCGTATCATCTTCTTCGAGTTGTTGTAAAGAACCAAAACCAGCTCGAAATCTATCAGTAAGTGGGCTTTATTTTTTCATTGATATATGCTATAATCAGTCCACGCTTTCGATCATTATCATGGTCACGCTTTTGTAACAATGAGCAAGCGGAAAACGCCCAAACAAACAGGAAAAACCGGAAACGTCTTCGCACTCCCATTTTCGAAGCTACGGAAGGCAGACGTCGAGATTGCAGGAGGTAAGGGCGCATCGCTTGGCGAGATGGCATCCGCCCGCATTCCCGTACCGCCCGGCTTTGTGGTGTTGAGCTCCGCATTTGACCGGTTTCTCGAGGAAACAGATATAGATGTTGAGATAGATAAGTGGCTTCACAAAGTGAACCAGAGGGACATTTCATCGATAGACAGGGCATCACACGAGATTCGCGACATTATCAGAAAGGCGAAGTTTCCACCTGATCTCGGCAAAATTTTCCTGGCTGCATATACTCATTTAGGAGTAAAGCGCGTGGCAGTCCGCTCGTCCGCCACTGCCGAGGATTCATCCGTCGCATCATGGGCGGGAGAGTTGGAAAGCTACTTATTCGTTACTCGCGAGGATTTGCTGAGTACTATAAAGACTTGCTGGTCATCGCTTTTTACTCCACGTGCCATCTTTTACCGGTTTGAGAGAAAGTTACATAAAAAACGCATTTCTGTCGCTGTCGTAGTGCAAAAAATGATTGAATCAGAAATCGCAGGTGTCGCATTTACCGCCCACCCAGTGACAAAAGACCGCGATCAGATGGTCATCGAAGCCGGATGGGGCCAAGGCGAGTCTATCGTCTCAGGACGGATTACCCCCGATACGTACGTATTCGATAAAGAGACTGATGCGATTCTCGATATCAATATTTCTATGCAAGCCGATATGATAGTTCGCAAAGGCCAAAAGGGTTCAAAGATCGTACAGGTTCCATCTGCGAAGCTATCGAAACAGAAACTTTCAGGAAAGCAGATTATTGCGCTCGCAAAGATTTGCCAACGAATCGAAAAACATTACGGCCTACCGCAGGATATCGAGTGGGCTCTGGAGAAGCAAAAGTTCTATATAGTTCAGTCGCGTCCAATCACTACTCTGTAATACAATGGCGGATAACACGCAATCACAATCCACTGTAAACATTCTTCCAGAGGGTTTTGTCGTACGCGGTCGGGACGGACAGCTCAAGATTGTTCGTGGTGGACGTCTCGAGGCATTTTCACCCGGTACCGGAGCGGGACTCCAAAAGAGAGGCCAAGAAATCATCGAGCACCGCGTTGTCCCGGCTCCGATGCCACTGACTCAACAACCACAAATTCACGTCGAAGCACTTCAGGTTGTTCCGACTGCGCCATCCCCGGTTGCTTCTCCTCCGCCATCTCCATCGTACCAAATGCCCAGTTCTCCACCCGCTCCTTCGGTGCAGTTGCCGTCAGCACTGACCCCGCAAAAACCCATCAGCTCTTCAGGGAAACCGTCATATTTCGTCGAACCCGAAGACGAGGAGGATATTGCTCTGCATAGAGAAAAAATACTACAGCTCGCACCCGCGAGTCAGCCATCTTTTGATATTGATCGGACTCTCGCGGCAATCATTCTAAGAAATAACGTAGTATTTGCCGATGATGTAATGGAAAAACGTTTTTATCAGATAGTGAGGTCGCGCCTGATTGAGATGCGGAATTCGACGGAAACGGAAGAAGCACTTCTCCGATCCCCTAAAATTGGCGGCATGGGTTTCGAGCAGGGGCTCGTGAGACGTTTGCTCATAGACATCGAGGAGGAAGCGCAGAACATCGTGTCTCTAGGGACTCTCGGTGAACTTCAAGGGCGTTTCCGCGCACCTATCCGTCATGAAGAACCCGAAGCTCCATACAAGCCGGTTATCCCTTTTCCTACACCCCATCCATCTGTTCCGCCCGCGCCTGAGCGGCCGGCATCACCCCCTGACAGTAAGTCATTTACACATCTCATACTTGCCCGCAAAGAAGCTGCTATTGCGCAACCACCCCTGGTTGTTCCACTAGCAGTCGAGCCTCCTAAGACTCCTTCTCCGCCAGTTACTGACGTTCAAAAGCCAGTTCCGGTTGTACAGCCCCGCCCGGTTGAGCGTGTATCCGAAGAGGCGTCGGTAAAGATTCCGATAACAGAAGCGGCAGCAGCGCTTCCTTCAGCGCCGCCAGTTCAAATTCCGGTGCAACCATCTGTTTCACAGGCACCAGTTGAAGTTATGGAGCCGAAGGTCGAGCAAAAACCGCAGACCATCATTCGCCCCGAAGCTCTTCCGTCACGCCCCCGTGTGACAGACATCATTCAAGCGCCGACGAAGCACTCGGTGACGGGACCGATTGATGAGTTAGCTGAAATGACACTCGAGGATTTTCGTCGATACGGCAGCTCGATGGAGGAAATAAAAACCAAAGTTCTCTCTAAAATTGAACTCCTCGAAGAGGAGTCCTACGCGAAGCGCTTTGCCGGGATCAAGGCATGGCGCCGCTCCCCAGTGTTCCAGCTCTACCTCGATATGGGGCGTGCGAGCATTGAGGATAATCAGTCAATCAGTGATATCATTACTGCTCGGGTGTCGAAGCGACAGGGAGCGTTGACAAGCGAAGAATTCGAGGCAATCGCCGACATGAACATTCAGCTTCGTTATTAGACTATGCAGCAATACGTAGTTCCACAATTTATAGATGTTGAAAACAAGATACTCGGTCCGTTGACTGTGCGGCAGTTTATTACCTTTCTCGTCGGATTTGGATTTATCTTTATTATCTTCAAGATTTTTCAATTTTGGATCGCAGCAATACTGGGTGTTATGGCTTTTGGCGTTAGCGGACTCTTTGCTTTTGCAAAGATTAATGGCCGATTATTTCACTATTTTCTCCTTACGCTTCTTCAGACCCTTCAACGTCCGCCGTTGCAGGTATGGAACAAATCAATGATCGTAGAAAAAACAAAATATCAGAAAGCGGCAGCGAAGGAATACTTACCCCCTCCGAAACAGCCGCTCTCACGTAGTCGATTGAGCGAAGTCGCGCTGATCGTTGACACTGGTGGGGCGTATCAAGAAGGCATCGACGAAATTAAGCAGTAATCACTATGGCAAAGCAGCAAAAAGTAAAAACGCGATTAGCTCCTCCCACGCAGCAGTTTCTCGACATCCTCGAGATTCGCGATGGCGTAGTCATTATGAAAGATGGCACCATTCGAAGCATTATACTCGCCTCATCTATTAATTTTGCACTGAAGTCGGAAGAGGAGCAGAACGCTGTCATTGCCGCATATGTGCAGTTCCTTAACTCGCTCGATTTCACCCTCGAGATAGTCATCCAGTCGCGTCGCCTGAACATCGATGAATATTTGGAGCGGTTGAAAACGCTTGAGAAACAACAGACAAATGAACTTCTGAAAATGCAGACAGCTGAGTATCGGCAGTACATCACCGAACTTGTGGAACTCTCGGAAATTATGAGCAAGCGTTTTTACGTCGTCGTTCCCTACGCTCCTGGAAAACTCTCGACCCGCGGATTTTTCACTCGCCTTCGGGACGCGCTTTCCCCGACGTCGGTAATTCACATCAAGCAGAAAAAATTTGAAGAATACAAAGATGAGCTTGGAAAACGCGTAGATTTCGTCATCGACGGACTTTCATCTATCGGCATAAAAGCTGTCCCCCTTGATACGCAGAGTCTTATAGAGCTTTTCTACCAAACATATAATCCTGAAACTGCCAGCCAGCAGGAACTGCGTCCGATTAGCGACTTACGTATCGAAGAATCATGACCGCACTTAACCTCTCAAAACGAGTCCAGGCTCTTCCGACGGAGGCTCCGCCGCAACTTTCTCTTGACGAACAACAGCGCCTCCAACAAATGGATGTTGAAGAGAAGAAGTTTACCCTGGAAGCTGAACGAATTTACCGCTTAGGCGTCGTATCAGTCCGAGACCTCATCGCTCCCGCTGCCCTCAAGGTTGAATCCAACCATATCAAGCTCGGATCGATGTTTGTCAGGACTATCTTCGTCGTAACGTATCCACGGTATATAGCTGTAGGATGGTTTGCTCCGATTATCAACTTCAATGTTCCGCTCGACATAGCGATGTACTTCTACCCGGTCGGGTCGGAAGTAATCCTGAAACAGCTCCGCAACAAGGTTGGCGCTCTCGAAGCCCAAATTCTTTCTGATGCGGAAAAAGGAGCTCCGCGCGATCCGATACGTGAAACGGCACTCCGAGATATCGAGAAGTTACGCGACGACCTTACCCAGGGCACAGAAAAATTTTTCCAGTTCGCATTGTATGTCAGTGTATACGCGAAGTCACTCGAGGACCTTGACCGAATTGCCGAGAAAGTAGAGACTCTTTTTGGACAAAAACTCGTATATTCGAAGCGGGTGTTTTACCAGTCCGAACAAGGGTTCAATTCTACGCTGCCAGTTGGTGATGACCAGCTGCTCGTAACGTTTAATATGAATACATCGCCATGTGCCTCATCATTCCCTTTTATCTCCTCCGAGCTCACGAGTGATAACGGCATACTCTACGGCATTAACCGGCACAATAACAGTTTAATCCTCTTCGACAGGTTCTCGCTACAAAATGCGAATACAGTGGTCTTCGCGACATCCGGCGCCGGAAAAAGTTACGCAGTCAAGCTAGAGGTATTACGGTGCATGATGTTGGGGACCGATGTCATCATCATTGACCCCGAACGTGAATACAAATACCTCTCCGACGCAGTTGGAGGCACGTATATTAATATTTCACTTAACTCAGATAGTAAGATTAACCCCTTTGATCTGCCGAGACAAGTCAATGACCAGAAGACAGCCGACGTGATCCGGTCCGCCGTCATCACATTAAAGGGTCTCATGCGACTCATGCTGGGCGAACTGAATCACGAGGAAGATTCTATCGTTGATCGTGCACTCATAGAAACGTATGCGAAGAATGACGTGACTCCCGATGCGGATCTTTCAAAGGTGCGAGCTCCGTTGATGAAAGATTTCGAAGAAGTGCTCTCCGGGATGAAAGGTGGGGAAGAGCTTGGACAACGGTTAAAAAAATACACCGAGGGAACGTTTGCCGGTCTCTTTAACTCTCCTACAAACGTCGAAATAACCAATCAGCTCGTCGTATTTTCTGTGCGTGATCTGGAGGACGAACTACGGCCGATCGGCATCTCTACGATAGTTTCATACATTTGGAATATTGTGCGTTCCGAGCTGAAGAAACGCATCCTTGTGATCGATGAGGCATGGTGGCTCATGCAGCATGAAGACAGCGCAAAGTTTATATATGCGCTTGTTAAGCGTTGTCGAAAATATTATCTCGGAATTACTACCATCACGCAGGATGTCAATGACTTCCTACTTTCACCATACGGTCAGGCAATCGTAACGAACTCATCTATCCAACTGCTCATGAAACAGTCTCCTGCCGCGATAGATATCGTTGCCAAAACTTTCCTTCTCACGCAGGGCGAAAAATACCTGTTACTCGAAAGCGGCGTTGGGGAAGGCATCTTCTTCGCTGGGTCGAAGCATGCAGCCATTAAAGTGGTTGCTTCATACACAGAAGACCAGGTGATTACCTCCGATCCGCGGCAACTTTTGGAAATTGAAGCTGCGAAAAGAGAGTTTGATCAGACGATTGCTGCAGGAGGAGAATCGGATGAGGGATCCCAAACTGACATTCCTGGCGGAGCATCTGCTTTATAACGTATTTTTTCAGTATGCGGCGCGTTGTTCTATCAGCTATCGTGATCGTGTTTGTGGCTGGCCTCTTCTTTAGCGGACTGTTCCTTTTTCGCGCATCGAAGCAACCCACACCTTCGCAGAACGTTTCTGTTAACACGCCAGTTTCGAACATCGTAAATATCTCACTGCCACAGACTGACCAAACAAAGAAAGAAGCCATCGACCGCGCACGACTTGCCACGAATTTTGCCGAACGCTATGGGACCTACTCGAATGAAAGTGATTTCAAAAACATTGAAAGCATGTACGACGCTATGACGGAGCCGTTTCGAGGTGAGGTGGCACAGTTTGTCGAGTCTGCCAGAAAAAATTTATCTGCGCCGGGATCGTATTACGGCACACTGACGCGCGTCCGATCGATAGAGAAAGAACTTGCTATATCAGAAACCGTTGTTGAATATCTCATCATGACCCAGCGCGTCGAAGAGACGGGGGACGCGAGTAGGACCTATTACCAGGAAATAGCCGTACAGATGGTGAAAGAAGCTGGCATCTGGAAAATACACCAGGTACATTGGATCCCGATTACAAACCCTTCGTAAACTCGTCATATGGAACAGGAGTCACAAATGAGCATGAAACGGACGCTTGATCAGTTCAGGAACCAAAAGCGCATGGAGCAGAATAGGCAGCGCCGAGGGTTGATGCAACGTATGGGTACGGGCCGTGCCGCACGTTTCGGAAAGGCCGGCATTCTCGCCACCTTATTGGCGGCCCCGCCAATGGGTGAAGGTGCCCGACAACCTGGGCGTGATGGGCAGCCCCAAGCCGCAAACCAGACCGAAAACTACGCTCCCGATCCTAGCCAGGCGGATGAAGATGAGTCGCAGTTCGCCTTGCCTGGCGAGGAATCACTCTCTCCCGAACGGCAGATAGAGCAGGGTCGAAAGTTGTACCAAAAGCGCCAGCAAGCCCGGATCGCCGAAAACACCGTGCCTACCCAGCTCGCTACTGCTCCACAGGCTTCGGCAGCTGAAGCGGGAGCATCGAGCGAGTCAGGGGCGCAACAAACCGTAGCAGAGGATGTCCAATCTAAGGAGGGGATGCGGTCACGTCTCCAGAAACTGCGTAACGAAGTCCGAAATAATAAGCAGCTCGCCAAAACAGTGAGTGAAGAGCAGAATATTGCGGCAATACAGCAAGCAAACGTCGCGATTCGAAACTCGATGCGCGCCGCATGGAACAGCATTCACGAAGGGCTCGAAGATGCCGCGCTTTCGTTTGTCGACCTCATGATTATCACCGGTCCCATCGCGCTTGGAGCATTTTTCTTGCAACTCGGTGCGCCGCTATGGGGAGGCTCATTCACCATTCGCCTCCGGGGCGTAGAAGTCCCATTGCTTCCCGGTTTTGCACTTCCCCTGCTGCCGGTACGTGGATCGAAGGCAATCATTATTCTCTTATGCACTGCAATCGTCTGGGGGACTGTTTTCCTGCTATTTTATCTAGCGACACATCCCACAGAAGCACTCAAACTGATTTCCGCGTTGTTTTTAGCCCAAATCATGGGTATATTCGGCGTCGTGGCAGATGTAGTAAAATAAGAAGGTGAAGCACCTATGAAGCACTGGATAAAAAAGACATTCATCATTATCGGCCTATTAGTGGTCATAATTTTTCCGGTTGTTTCGTTTGCCCAAAGTGAAGAACTTGATGCAGCTTGTGTTTTAGATGACGCGCTAGATGACGAAGGAAATCTCAAACGCCCTCCCATAGAGCTCCAAACACGCATTCCAGGTGTCACGCACGAAGTGTCAAGTAAGGATAAAGAGACTGGAGAGATCGTCACGAAACACATGGTGAGGGACTTCCCCTGTTTTTTAGGCGGCATTTATCGATACATGGCCGGCGCATCAGCGATCATTTCCACTGTCATGATCATGTTCGGTGGGTATAAATACGTCGTCAGTTTTGGGAGTGCCCAGAGGATGAAAGACGCAGAGGATACGATAGTATCCGCGATGGTGGGTTTGGCCATTACCCTTGGAAGCTACCTGCTTTTATATACGGTTAACCCAGCCCTGGTGGAATTTCCCGATATCATCGTAAAGCCGGTGGCGCCGATCAACCAAGATCTTGATGAAGAGGGAGCAAAACAAAAGTGTCGAACAGAGCAATTGCAACATATGTGCGGGGAGCCTTTCAGCTTTAAAACAGGCGGTGTAGACTATTGGTGTTGTGGAATGCAGAAGTCATCGTCAGGGGCCGGTTGTGTGGATAATCTTGATGAGTGGCTGCAAGTTCCCGGAGTGACCTCGACTACCCCTAAGGGTCTCTGTTATCAAGGGTGGACGTATGAAAAACTTGACCAGAGAAATCTCAAAATCTCGGAACCGGGTGTGTCAAAATATGGCTATGTAACGATGGAGGGCGTCACGAACCAGCCAACGCTCCAGGATTGCACCACACTCAGTCCACCAAATTGCGGGTCGGGTACTGGTTGCGGAGCCGGTGGATCGTGTGTGGCGCAGGGAGGAATTTGCAAGTGCATGCTTAATTAACATATGACTTTACAACTTCGCAGAACATTCCTTATCATCGGGTTCGTCATTATCGTCATCGTCATTGGCGTACTGATCTATTTTCTTTTTTTTCGTGAGATCATCACGCCATCGAACAATGGTAATCTCAACGGGGTGAACGGCGGATTACCTCTTTCCAATGATGCCGTTAATCGCATCACTATCAATGAATTATTGAATCGACTCCCGCCAGTGAACGGGGTAAACGGCGGCAATACGAACCGACCTGTTGAACCTGATCGGATAGCGCGTGGGGGCGCTACCGTCGCTCCGATCGTCGTTCAGGACACTACGCAAGGATTGGCGATTGACAGGGACGGATCAAGTCTCGTTTATTATGATCCGATTACCGATAAATTCTACCGCATCAATAGAGACGGAACCAAAACTGAGTTAAGCGGAAATGCCTTTCCTGAAGTGAGCGAGATCGTATGGGCGCCGGATCGCGGCAGTGCCATATTAACATTCCCTGATGGGAGCAAGATTCTCTATAATTTCGACACCAACAATCAAGTCACGCTCCCAAAAGAATGGGATGATGTCACGTTTTCTCCCGACGGCGGACAAGTCGCGTACAAGTACATGGCGGAAAATGAGGATGCCCGCTGGCTGGCTATATCCAATCCGGACGGATCTGAAGTGCGCGGCATCGAACATATAGGGGATAAGGGAGATGACGTAGAGGTTGCCTGGTCGCCGAATAACCAGATGGTGGCACTTTTCCACGAAAGCTCTGGCATTTCATCTGAAGAGGTCCTGCCTATCGGGTTTAACGGGGAGAATTTTAAGTCATTCAGTGTGAATGGCCGCGGGTTCCAGGGTGCGTGGGCTCCGGCAGGCGACCGTGTCGTGTATAGCACGTACAGCTCCGATTCGAATTTCAACCCGACGTTGAATATCGTTGACGTGTACGGACAGAATATCGGGAGCAACCACCAGACACTTGGGCTACAAACATGGCCCGACAAGTGTGCATTCGGGGGCGGTGGAACGACACTTTACTGCGCCGTGCCGTCGTCATTACCTGAAGGCAGCGGTATCTACCGTGAGCTTGCGAATAATGTACCAGATATTTTTTATAAGGTTGACTTGCTTACTGGTCAGCAGACCCGTATCGCTTTGCCAGTCAACGAATTAGGTTCCGGCGGGTACAGCGCGAAAAATATGTTTCTTTCACAGGATGAGCAGTACTTGTATTTTACCGACACTCTCACTGGACGCGTGCATAAGATGCAGATTAAATAGGCGTCCATGGTGCTCAAGCGTTCAAGTGCCGTATTAGCCGGAATCATAGTTGTTGCACTGGCCGTAGTGGCTTGGTATGGCGTACAAGTGATTCGCACTGCGACTGACGATGGATCGCAATCGACCATTTTTGTCGATACTCCGCCCCCGGTTACCGGTGACGATCCAGTTCTTGGTCCTGGGGATGCGCTCGTGACCATCGTTGAGTTTTCGGATTTCCAGTGTCCCGCCTGCCAGTCAATGCGAGATACGCTTGCTGACGTTCTCGTGCGGTACGCAGGACGAGTGCGTCTCGTGTGGAAAGACTTTCCCGATACGTATGTGCATCCCGATGCGCTTTCTGCCGCCCAAGCGGCCCGATGCGCCCAGCTCCAGGATAAATTTTGGGAATATCATGATGCGCTGTTCGTGAACCAGGATCTTCTCTCCACTGAGTTATACAGGCAAATCGCACAGACCCTTGAACTCGATATTAATGAATTCCAGGCGTGCATAGAGGGGCCGCTTCCCGCCGTAGTGGATAGGACGTTCCGTGAAGGCCTCGAACGAAAAATCTCTGCAACCCCCCATTTTTTTATCAACGGCCAGCAAGCGAGCGGTGCATTGTCTGCAGGCTCATTACAGTCATTGATAGACCAAGCACTCGATGAAGCTTCTTAAAATAACATCCCTATCCGGTTTTTTCCTCGTTGTCCTGGTTTTTGGCGCGTTGACCCCATTGATACCCGCAGCTGCCCAGCAACCATTTACCGCATGCGACCAAATTAATCCTGCTTTCCAGCCCGGGACATGCCAGTTTGCCGGTGATACGTGCGGTAACAAGCAGGGATGTCATTGTAATGTCGCGCCGAACGATTCTCTTTGCTGTTACGACCCTGGCGCGTTTCCCCCCGGCGACCGGTGTTACAGTAAGAACGGTGGGCAGAGGAATGACAACGTCTCTGCTGCGCCCGCCGATGTCAGTAGTGTCGCCATCGAGCCCGTGAAAGCCGATATCTCCTTTATCCCCCAGATTACCCTTCCGGGATCGAAGTTTATTGCCGGCCAGGAGATAGCGGTGAGCGGCAATACGCTCGGCGAGTGGATAGCGGCTGTGTACGTCTTTTTCGTGAGCGCCTGCTCCATCGTCGCGACGGTGATGATGATGTATGGCGGCTATAAATATGTCATTAGTTTCGGTAGTGCGCAGAAAATGTCTGATGCGCAGGACCAAATCGTTTCAGCCATGGTCGGACTCGCCTTATCGCTCGGTGCCTATATGATCCTTCTCACCATCAGTCCGAACCTGGTCAAATTCAAAACGCTCTCTATCCCGCCGGTGCAGCCAATCCTCCAGGGTCTCGCCACCGCCGGCCAGGATCCGTCAGAGGATTACGGTGAAGGTGATATGTGTTTACTGTTGTCGTATGCATATATGGACAATACATTCACCCTATTGGCATCTAAAGATGCCGAAGAGGCGATGCGTGCAAATCTCGTTCAGGTCAACTTCGCCAGCCACACCGTCAGCGTGCATATGCTGGCCGCAGCGGCTTTCACCGCGGTAGATCAAGAGATCGGCACTATCTTAAGTGACACAGGATACGAGATTTATCGCGCGGAGACCTTTAACTGGCGGAAGATCGGCGGCTCTGAAAAGATGAGTCTTCACAGCTTCGGTATCGCCATCGATATCAATCCTGAAAACAATCCATTTTGCCCAGCGTGGGCGGGCCAAGTCAAAGATCCTGACCAAGCAAAAATTTGCGCAGACGGCGGACTCATTTCTGATATCCCCGGCTCTGTTATCGATGTGTTCCGCCGGCATAATTTCCAATGGGGAGGCGGCTGGACCAGCGTAAAAGACCCCATGCACTTCGAATGGCGGGGCGGGCCTTGTTTCGGCGGGACGAGTATTTTCTGATAGGGACGCATACGTAAGACCTGACGATATTTTTTACTGCAATTAAAAGAACGGCGGGGACCTGCAGGGATCCTCGCCGTTTTATCGTCGCTCACCGAGCTGGGTCCGTGTTCGTTAGAACACGATCTTCTGGTAGCCTCGCCTCCGTCCGGCCGCCGTCGGCGTGAAATTGCCGTGGTGGCCGTCCTTGCCGTTCCGTGCGCAAATTTCTGCGACCGGTCTGGCAAACGCGTCATCGTCGGATGGGGTATCCCCCATGAATTCACGTCCGCAGCCCGATAGTTCGGGGATGCATGCCGTGACTGGCACCGCGGGGCTTTGTGTCATATTTCCGACATGCACGAGTGCGTTGGCATTACAGGATGGGCAGGTTGTTGTCTTGTCTGCCACCTGACTCGGTTTTGATTGTCTTGGCGACATCGCTCTTTTCTCCTGGAAATGAAGTGCGGTTATGGAGCTGTTTTGTTTTGAGTACTACTACTGCGCTTTGTTGACCCTCCTTCCAAGCGCAGGATAAATGTGAGGAATTTATCAGTGGACTGGATAAGCTTTTAAACACGGGGGTGGAGACCCAGACCGGAGTGGACGAGCAGCCCAATTCGCCTGAGTCCCACACCCATCACCGTGTTAAGTTCGAGAGCAGTAATAACTTATATATCTATCAAAAAAGCGGGAATTTGTCAACCCCGTTAGAAAATTTACTCAAACATCTACTCAAAAAATAGCGTTTCCATATACACGTAACGCTTAGTAAGCAACGCGGTTCTTAGAAAATTTTCTAACGGGGTTGGCCACCTAGCAACAAGCTAACTTACAATTCGTAATTCGTAATGCGGCAATACCTTATTCTAAATGCAGAGACCGTTCGAACTGCTCAGCTTTTCTCTTTACTAAAGGCCACGTGGTGAGTGAGGGATTTTCCTTCATCAGCGTCGTGACGGCTTCTTTCGATTCTTTGATTATCTGATAGTCGGTCAGAGAAGCGATTTTCAATGGGGGCAGGCCCGTTTGGCGGCTTCCATACATGTCTCCGGGCCCGCGAAATTCGAGGTCTTTTTCCGCGAGTTCGAAGCCATTTTTCGATGCTACGAGCGCGTGGAGGCGGTCAATGGATGACTGGCTTTCCGTTTCGGAAAAAAGAAAGCAGTATGACTGATGCTCCGCCCTGCCGACCCGGCCGCGGAATTGGTGGAGCTGGGCGAGCCCGAACCGTTCGGCTCCTTCGATCATCATCACCGAGGCGTTCGGGATATCGATGCCGACTTCGACGACGGCAGTGGCACAGAGGATGTCTATTTTCTTTTCAAGCATCTCGCGCATCACTCGTTCTTTGCGCTGCGTTCCGAGTTTTCCGTGCAGCATGCCGATGCGAAGATCGGGAAATACCTCTTTGTCCAAACGTTCGGCTTCCTGTTTCACAGACTTCACGCCGAGCTTGTCGGACGGGTCGATGAGCGGACACACGACAAATGCCTGGCGACCCGAGCGAATTTCCTGCCGGATAAAGTCATAGGTATTTTGCCGTTTGTGGGGCGTAATGATTTTCGTTATAATTTCTTTTCTCCCTTTCGGCATTTCATCAATGATGGAGAGATCGAGGTCGCCGTAGACGGTTAATGCCAGCGATCGAGGTATCGGCGTCGCAGTCATCGAAAGAAGATGGGGGAGAAGGTTATTCGGGGTTACGGATTGCGGATTGCGCGTTTGACCGGCAGCGGCTTTCCTCACTAACTTCTTTCGTTGTTGAACGCCGAAGCGGTGTTGTTCGTCTACGATCACTAAGCCAAGCCGATGGAAACTCACCGATTCCTGGATGAGGGCGTGCGTTCCTATGATGACATCGATCTTACCGGCCGTTGCAAACTCTTTAAGCCGTTTTTTCGTCATAGTGGATTGCTGGTTTATCTTAGCCACACTTCCGGTGAGCAAGGCTACGTGAACCGATTCTTTTTCGAAAAGTTTGGTAAGCGTTTTAAAGTGCTGCTCAGCCAATATTTCAGTCGGCGACATGAGAGCAGATTGATACCCGGCTCGCGCTGCGTTTATGATCGCTATTGCGGCGACCAACGTTTTTCCGGATCCGACGTCACCCTCGAGCAGGCGGTTCATCGGCTGCCTTTTCCCTATATCCTGCAGTATTTCCCATGAAGATTTTTTCTGCGCATTAGTCAGCACAAACGGCAGAGAGCCGGTGAAGCGCTTGGTTATCTCCTCGTTGAAGGGTATCGGCGGAGCAGGTTCTTTTTTTAGCTCCTCGCGGGTGATGGCTGCACGGAGCTGGATGAGAAATAGCTCATTGAACTTCAGCCTGCGCTGCGCTTCGAGAAGGTTTTGGGCTGAAGACGGAAAGTGGATATTCGTTACAGCTTCGTTGAGAGGAAGAAGGTTGTACTTCGCCAGGACAGACTGAGGCAGCCAGTCAGGAATTGTCTTGGCTGCCGAAAGGACCAACTTTACCGCGTATCTGATCTGTTTTGCAGTTAAATCCTCAGTGAGCCCGTAGACAGGGACGATACGGCCCGTGTGCGTCTGTTCGTATTTCCGTTTCTCAAACGTCGGGCTCATGAGCTGGAACCCGTACTGGTCACTTTCCGCTTTACCGGCGAAGTAGGCGATGTCGCCAGGTACAAGCTGTCTCGTGATAAAGGGCTGGTTAAACCATACTGCTTTGATCGATCCAGTTTCATCGGAGAGAAGCGCTTCGGTAATCATCATGCGCCTTCGAGGAGATCGGCGGTTATCGATAAGGTCAACTTTTGCTTTGATATGCACACGGGATCCGGGTGAAACACGTACGATGGGAATGGTTGTCCGAAAATCATCGTACCGTTTTGGATAATTAGCCAATAATTGCTGGATTGTTCGTATACCCAATTTACTGAAGCGCTTTTCGAGTTTCGGACCAACGCCGGGGAGGGAACGTATTTCAGTCGAGAGCTGATATCTCATATACGTATTGTAGCAAGAAAATGACTAGTTTTGTTTTTGACTATTGACGCTTCATTTGGTACAGTTGCAGAGTTAAAAAAACGCACGTTCTATCTGTAAAAGGAGGGACCAATGCAGGAATTTGTCCATTTACTACTGCCAATAGCTGCCCTGATCGCTGTGCCGACTATTGTTCTATACCCGTTTATCGTCAGGGCTATCCATGCTCTTCGGATGCGCAGGTACTACTGTCCAACGTGCTTTATCGTCGTCATTGCGAAAGAGCCACCCGCGTGCTCCGAATGCAGTGATATCGTTCCGACAGAAATGCTGCCGGCCGAACGTGAGCACCTTGCGTATTACGGAGAAATGCATCGCATCACCTCTGGAACTGACATTGATGATGAGGTGGAACGGCACAGCAGTACGCTGCACGTGGAGGTTGGACAAGGGATGCAGGTATGTCCAAAATGCTTCCGGATCGAATACGGCGAAAGGTTGAGAGACTGCCCTGACTGTGCTTATACCCCGATGGGGTGGGCCGATCCGGACGATCTGGAGCATTACCGGCGTATGCAAAGTAAGCTCGGCATGAGCTAAATCCGCCACCTCTCATTTTAGGGAGGTGGCTCTTCTTAATGGGCGGCGACCCAGTCGCCTACGCGCGCCATTATCTGGTCTGGAAACTGATGCCCTATCCCAGGAACCATAACTAGTTCTGTGTTGATGGTCCTCCCGAATGTGCTCAAATTATCACCGTCGTCTCCTAGCGCCCAGGTATCTTGGTCGCCTATAATTGTAAGTATCGGTATTCGTTGAACGGAGCCCGCAAGGTCGCCATCACTGCAAAAGGCACCCATGGGAATGATGCCGTCGACGACATCCTGATTTTTTAGTCCAAACTCACAGCTGATGTAGCCCCCGTGCGAGAAACCGCTCATATACATCTTGGCTACTTGGGCTTTTTCTTTTCCACCGCGTACGAAAGTCTGCAATCCTTCAGCAGTCCAGTCAGTGATTCCTGCGAGCATAAATCCGTGTTTATCTGCCTGCGCTTGCCATGGCTTCATCCAATCGCTTGCCGTATCCGAGGGAGGAAGGATGAGAACCATTTTCTTCGTTTCAGAGTTTTTATACGATCTCGGTTCATAAGCGACATAACCATCCCGTTCTTCGACTGAAAACGTCGAGAATGGGAGTGCCGTGCTCGGAAGGTGGCTGATGATAAGGTACCCTCCGCCAGCGACTAGTGCGACAGATATGATGGTGTAAATTACTGCTGCAACTGAAAACCCTTTCATAGTATTTTCTGATTGGTGGTCAGGACAGCTTCGCCTCGATGCTTGTTCAATCTTGAGCTTAAACTTACACGTTTGAGTCCTGGGTCTCGCGCCCCGCGCTCACGGTCGCGACTCAAGTCCCGTCGTACGATGGGATCCTCGTCCCGCATAGCGGGACGGGACATTTTGGTCGCTTATTCCCGCTTGCGCCCCTCGACAGTCCCGCATCCGCGGGGCTCCGAGAATCTCACAGAGGTACTTTCATGCCCTCGACAGGAATCGCCCTTCGGGCCAGGGCGCTTCGCCTGCTCGCGCCCTTCGATTCTCCAGCTACTTGGTAATTGAACGTTGCGGGTGACAATCAAATGACGTAGTAGTTTACATGCCCTCGACAGGAATCGTGTCCTGGGCAGCGCTCCCGCTTCGCGGGATCGACGCTCACTTCGTCATTTCATTCCTTGTTCGCTTCTGCCCTTCGATTCTCTGGCTTCTTGGACGATGAACGTTTAGAGGAGAATAACCGTACTATATCGTAATTTACATGCCCTCGACAGGAATCGAACCTGTATTGCAGGATCCGCAATCCTGCGTCCTATCCGTTGAACGACGAGGGCAAAGAGTCTATCTCGTTATAATGAAACCATCCTTAACGATTTTCTCAATATAGTCTTTTCTCTTAAACTTTTTAATTCTGCGCTCTATTCTACGTGCCTCAACGAGTGTGGGGTACTCCTGACTCAAGACCAGTACAGGTGATTTCATATTGCGCGTTGTTTGGGTACTTCCTGATTGGTGCTGACGTAACCTTCGTTCCAGGTTCGCAGTACTTCCAGTATAAAACTTGCCACGAAGGTCACGAAGGATATAAACGAATGCCGCCATATGATATTGATCTATCCGTTCCGACGCTCCGACTGTGACGTCGGAGGTCGGAACCCCGACTTTACGTCGGGGTTGAACGACGAGGGCATATGTCAGAATGTGATGAGTATATTTTGAAAATGCTCGTCGGTCAAGAAAAGCACTCGACGATTCTTCAGTAGAGTGTGAACTGCTACCTACAATTTCAATATACGCTGGAATCCGTCGGAAAAAGACTCACCGCGTTGGTCCAAGTCTTCTTCAAGATATTTGAGGAGGATAGCACGAAGCGCCACAGGGTCCTGATCCTCGACAGGAATCGAGAGATTTGGCCGCAAGCCGCTTTGGAATCGTACGTACAACCGTTTGATTGCTGGAGGTTCATAGATGAGCCAGAATTGCTTCAAACTTTCGTGGGAATAAAACCGTTCGCCGACACTGATGCCATCCTCTGTGATACTAACGACTACCGTACCCGGCCGTTGCCGATCGCGGATAAAGTATAGAATAGCAATTATGACGATAATAATAGCGAATAGAAGGTTTTTGCTCAACACAGAAAGAGCAAATCCTCCAATAGCCACAACAGAGGAACTTATGTACCACGCCCTCGATCTTTTATACTGAATAAACTCAGCAAATTCCCACTCGGCAAGCAGTTTTCCGTGCTCTGTTTCGAGGGGCGCTGTGGAAGTTTGTAATTCTTCAGGATTTGGATCGGCCATAGTAAATGGTACTTAGTATTTACTCCTTACCAGTATAGCGCATTTTGAGAAATAGTTCCTGACTGGCGGAGGAGAGAGGATTCGAACCTCTGATACCCTTTCAGGTATAGTAGTTTTTCCCGCCACAAATCTTATTCTGATTAATAAGCGGGGATCCCGCCAAAGGGCGGTGGGAGCAGGATTCGAACCTGCGGCCCCTTTACAGGGGCTCTGGTTTTCAAGACCAGCGCATTCGTCCACTCTGCCATCCCACCGCTCCGTGGCGGTGACAAGACTGCCCCATACGTNNNNNNNNNNNNNNNNNNNNNNNNNNNNGGCCCACTCCGGCACTCCTCCAAAATTGCTCAGTTTATTTCAAAGAAGGATTCGGCATCGGCTCTCACTGTCTTCCGGCAGCTCGGCCTAGCCACCGCCTCACGGTGCTCCTCGCCCGGATTGCTCGTCGCGTATCACTGCGGCGTTCTCATCTCGACGCGGCACAAGCAGTTGTGCCGCTCCCACCCGGTGCGTTCGGATCGCCTGCGGCGATAACCTCATGCCCGTCTTGCCCCGCGCGAATAGAAGCAGTTCTATTCGCTTGTGGGCTCGACCCTCATTCACTGCGTTCATTCGGAGAGGGCGAGATTCGGTCACGAGTAAATTTCCTGACGGAAATTTCTCGCGACCCCGCCTCGCGGTGCTCGCCTTGCCTTCCGGGCAAACTCGCACATCGCTGTGGCTTTCGAATCTCCCACGCGGCACAAGCAGTTGTGCCGCTCTCTCCTTGTTCATCAGAATTCACTTCGGAGAGGGCGAGATTCGAACTCGCGAAGGGGTTTTAGGGCCCCTTAGCGGTTTAGCAAACCGCTGCCTTCAGCCACTCGGCCACCTCTCCTTATGTGTATTCACCTGGCTTGTCGATGTGCCTCGTGTCTGCCTGGGCGCTCGTATCGCCTTCGGCGATAACCTCACGCCCGCCTCATCCCTCGTGAAGCAAACTGCTTTGCCTCACTCGTGGATTCGGCCCACACGGTCACCTCTCCAAATATATTATTGAAGCAATTTCTTAAATGCTTCTCCGCCCTTATATTTTTTAATTTGCGTCTCTCTTGTCCAGGCATTCTTTTTATCGGAAAACGTTTCCCGATAAACTACGGCCCACTTGCCGCTACTCTTAGTGGAAACATTGCGACCGGTATTATGACGGTTAAGTCGGTGTTTCAAATCTTTTGTGTGTCCGATGTAGTGCCGCTGTGTCGTTTGATTTTGTAATATATATACGGTGTACATAATTCATTCGCCACTCACCGCCTACGGTCACCGCCTTCGGCGGGATCCCGCAAAGTGCGGTGACGGGGTCCCGCTGAAAGCGGGATCGGCCACTTCTCCTCAGTATTTATTTGTTAAAATTCAGCTCAGCAACTACTACGCTGTTGTTCCGGGCGTGCCGGTTCCGCTTCGACCCACCTCTCCCTACTAGTTAGTCCACACTCCGCGAGCTAACGCGATTCCGTGAACTGACAGAGCTCCATGATGTCGAAGAACATCCGCTGCAGCTAGCATCGTGGTACAGGTTGTCGCCACATCATCTACCAGCATAACATGTTTTCCTCGAATCGCAAGCGGATTATTAACGATGAACGCCTCCTGCAGATTCTTCAAACGGTCAGTTTTTGAGAGTTGTGCTTGGGGCGGCGTATTGCGAGTGCGCTTCAGAATGTCCGGAGCTATCGGGGCATCTAAGCATGCACCCACGCTTTGTGCAAGGAGTGCGGCCTGGTTAAACCCGCGTTCTCGAAATCGCGATGAATGTAATGGGATGGCCGTGATGACTGTTTTTTCCGAGTCGGTCGGCATATCGAATGTTTTCAGGAGCCGTAGCACCAGCATATGGACTTCACGCATCATACTCTGAGCTCCTTGGTATTTCAGCGCATGAACGAGTTCCTGCACTGTCTCCTGCTTATATGACGCCATAATCCATACGCTCGCGAGCGACGAAGACGGTATGCACGCAGAACAGACAATGCCGCTGCGTGTTTTTACCATCCTACATATCGGGCATAGCTCATTGTCATATTCCTGAATCAGACTGGCGCACTGCGTACACAGCCAAGTTTCCTCGCGACCGCATCCGAGGCAGTTTCGAGGAAAGAGAAGATCTATACATTCTTTGAGCAACAATGAAAACATACCCAAGTGATTGGGATAAACGGGCCAGCAGAGGCTTCCTGCGAGTTATTCTATGACAATCTTTTTACCGCGGAGAACCAAGCGGGCCTCCCCTCCAGCTTTGAAGTTTGCATCCAGAACTGCTTGAGCAAGTGGGTTCTCTATGTGCTCTTGTATCGTGTTTCGGACTGCCCGTGCGCCTTGCTTCGGCGAGTAGCTTGTTTCGGTGATGAATTTCGCCACCTTTGCATCCCATTTCAGAGTAATCGATCGTTCACGGAGTCGTCCGGCGAGCTCACCTAGCTGTTTGTTTACGACTAACTGAACCACATCGTTGCTTAGGGGTTTAAAAACGACAACTTTATCTATGCGATTCAGGAATTCTGGACGGAAATGCTCCTCGAGGTTTTTCTTTACCTGGGAAGAGATTTGCTCGAACTGCTTTTCGGCCTCTTTCTTATCCACGGGCGTTTTCGCGTCAAACCCTATCTCTGCGCCGCGCTGGAGGTTTTCACTCCCGATGTTTGACGTCATGATAATAGCCGTGTTTTTGAAATTTACCTTTCTACCCACTGCATCGGTCAAGTGCCCGTCCTCGAGCACCTGAAGCAGGACATTAAATACGTCGGGATGCGCTTTTTCAATTTCGTCGAGGAGAACAACGGAATATGGACGGCGCTTCACCGCATCTGTGAGTTTTGCACCTTCCTTGTATCCTACGTACCCGGCAGGAGCGCCAATAAGCTTCGAGATATTGAATCGTTCCGAAAATTCAGACATATCGATGCGGATAAGCGCCTTTTCGTCCTCATATACTACTCGTGCTAATTCTTTTGCCGTCTCGGTCTTTCCTACGCCGGAAGGGCCTAGAAATACGAATGAGCCGAGCGGCCTGTTCGGATTGGTGAGGCCGACACGCGAACGCCTTATGAAATCCGCAATAGTCTTTAAAGCCTCATCCTGTCCAAAAATACTTTGCCCCATGATTTTCTCGAGATTCATGAGGCGTTCCCTATCTTCAGTGACGAGGTCATCGAGCGGTACGCCAGTTACTTTCGAAATAATGTCCGCTATGTCGCGTTTCATTACTTTGCCAAGAATGCGCTGTTCTTCTTGTTCTTGGCGGATTCGAAGCGCAGCGATACGCTCAAGCAAAGCATTTTCCTCAGCTTTTATAGCAAGTGCTTGTTGGAACTGTTCCTTATTTACAGCAGAGTGCTTCTTTTTTTTCACTTTTCCGAGCTGATCTTCCAGGGATCTCATTTCGCGGATCACCCCCTGGTTCGAATATCGAACCTTGAGTTTTGAGGCGGCTTCATCGACGAGGTCTATTGCTTTATCGGGGAGTTGCTTGTCTTGAATGTAGCGTGCGCTTAGGTTTACCGCTGTGTCGATAGCCTCATCGGTGATAGACACATGGTGGTATTTTTCATAGTTTTCTCTGATGCCTCGCAGAACCTCTCGAGTTTCTTCGATCGATGCCTCCTCTACAATAATAGGTTGAAAACGCCTCTCGAGCGCAGGGTCTGATTCGATATGTTTGCGGTATTCGTCCATCGTCGTTGCGCCGATGCAGCGAATCTCGCCTTTTGCCAATGCGGGCTTCAAAATATTTGCCGCATCCATCGACCCGGCCGCAGATCCTGTCCCGATAATCGTATGCAATTCGTCGATAAAAAGAATTATATTCGGGTCGGCCTTAATCTCGTCGATAATTTGCTTAAACCGGCCCTCAAACTCACCACGGTAGATTGTCCCCGCGACTACTAGACTGAGATCGAGTGCAAGTATTCTCTTCGTGAGTAGTATATCCGGCACATCACCTTCGAGAATTTTTTTCGCCAGGCCCTCCACTATCGCTGTTTTCCCGACGCCGGGATCGCCAATCAATGCAGGATTATTCTTCGTCCTTCTCGAAAGGATATGTATGAGGCGCTCGATCTCTTTTGCTCGTCCGATCACTGGGTCGATGCTCTTTTGCAGTTTCCGGTCGGTTAAATCTGTCGTAAAAAATTGCAGCGCCGGGTTTTTAGCGTCACGCGTACCCGTTTCAACCTTTTCAAAACTCTTCTGTTGTTCGAAGAGCTGTGTGAGGTCGGGGAAGCGCGAGGTTGTTTTCATAACTGTCTTGAGGTGATCAAGGATTTCCTGCTTTTTCAGTATGTACTGCTGAGATAGTGCGGTAAGCGCGCGTGTCTCAAGCTGAAGGATCGCGTACAGTACGTGTTCAGTGCCGATGTATTTATGCTTATGTTGGTGTGCTAGGAGCGCAGCTTTTTGGATCACCTGTTTCGATTCAGACGAAAGACGTCGAACGAAACGCTGCTTGTCTAATTCCTGTGATGGCAGGACTGTCTGATTGTATTCGGCGATAATCCGTCTCAGTTTTTCATTCGTTACACCGACTTTATCCAGGATTTCAGCTGCGATGCTTCCGCGCTGCATGGCCAGACCGAAAAGCATATGTTCCGGATTTACCGAACCATGCCCAAACTCAGCGCTGATGGTATTCGCCTGTCGAAACGCCTCTTTTAAATGTGTACTGAATTTGTCGAGGATTTTTTTGTCCATATATACGCTCAACGAGTATAAAACAAGATCCTTGTTTATTCAAGGTTGCATTGACGAGTTGGCGAATTAACGAATTGCGGATTGGTTTTTTAGTTTATCCCTCTTATTTCGCAGAATCTTCATCATGGCTAATTCGTAATGCGTAATTCGTTAATACGATAATTAATGTCCCATATTTCTTAGCGCCTCGATCCGTTTCTGAACAGGAGGATGTGTAGAAAAGAAGTTCCCAAAGCCGGACGATAGGGGGTTTGCAAAATATAAATGCGCTGTGGAATGCGTTGCCCGTTCAATCCGCGCTCCCTGAGTGCCTATTTTCTCGAGGGCTCTCGCGAGCCCTTCAGGGTAACGTGTCAGAAGTGCTCCTGACGCATCAGCTAAGTACTCGCGCTTCCTCGATACGGCTAATCTGATTAACTGGGCAAAAATCGGCGATAAGATAAGGAGCGCGAGGCCGATCAACATAATCGCACCGCCCCCGCTGTTTCTACCGCGTCCACCCCCGCCTATGAATCGGACTCGCCAGAACATGTCAGAGAGCACCATGATCGTTCCGACGAGCACGATCACCAGCGTCATATACCTGATATCATAATTGCCAATATGTGATAGTTCGTGGGCAACCACACCTTCGAGCTCTTCATTCTCTAATTTTGTTATCGCGCCCTGCGTTACCGCGATGGATGCGTGCTTCGGGTCCCTGCCGCATGCGAACGCATTAATATCATCATCAGGGATGACGTAGACTTTCGGCATCGGAAGGCCAGCTGTAATAGCGAGATTCTCCACCATGCGGACGACGTACTGATTCTCTTCTTTGGAGACTGGGTGTGCACCTGATGTCCAGAGGGCGATTTTATCCCCCGTGTAGTAGCCGATGACCGCACTGATGGATGCGTATATCAGGGCAAGTACGACGAAAAAGGCGCCACCAATTCCCTGGGAGTAATCGAGCGTGTAGCCGATCGCTGCTATAAGGACAAAAAACACAGCGATGAGAAGAAGAGATTTGCGTTTGTTTGAATTGATGTGAGTGTAGGTGGTCATTTGTTGACTGGTTAGTCTGTTAACCGGTTAATCCGAGATCCACTATTGCTGGTTCTTTTGCCGGCGTATGTATGATACTAAACTATTGATCCCCTTCGCAACATTTTGGTAGGAATCATCTAAGAGTTGAAAAGGTTTTTTCTCTATATAGCCAAGGCCAAGAGCAACAGAGAGATGACTTCGTGTTTCTTCGACGGATCCTCGGGCAACGATGAGGAACTGAATTTTGTCCTGATACCCATATCTTCCTTGACTTTCAGCGATATTTGCCACAATGGAAAGAGCGGCTTTCTTGAGTTGCGATTCCAAGATGTATGATTCATGCCGCGGGAAGTCTTTTGAAAGACTATATACCTTCAACAAGAGAGAATATGCATCTTGCCAGATTCTCAAGTCCCTGAATGATTGTGCCATAAAAACCTTATCCCGATGGGGATATCTGATTAACTGATATCTGATTAACTGATTCCCTAAAAACCGACCTTCACTGGCTGCTTCTCTGCCTCATTCTCCACTTCGAAGAACTCAAACGCCTTGAACCCCATGCTGTTCGCAATCATGTTGTTCGGAAACTGCTGTATCTTCGTGTTGAAGTCGCGGACATTGCCGTTGTAGAATCGGCGGGACGCTTGGACTTTGTTCTCAGTGTCGGTAAGTTCATCTTGGAGTTTCGCGAAGTTCTGATTTGCTTTCAAGTCTGGGTAGGCTTCCGCAACAGCGAAGAGAGATTTCAATGCGCCTGTCAGCATGTTTTCCGCCTGGCCTTTTGCTTCAGCACCTTGTGCGCCCATCGCCGCGGTCCGGGCCTGGGTTACTTTTTCAAATAATTCCCGTTCGTGTTTCGCATAGCCTTTAACTGTTTCGACCAGGTTCGGGATAAGGTCGTATCGGCGTTTCAGCTGTACGTCGATGTCAGACCATGCTTCTTTTGTCTGGTTGCGAAGACGAATGAGTGAGTTATAGACCGAAACGAGCCAAAGGACGACGGCGCCGATGGCGATAATGATGACCCATGTGACAGTACCCATAGTAGATGTGGCGTTAATAGTTATTGAAATATTGCCTGACCGCAAGTGCGTAAATGGTTGTAACGGCTTGCGGGTTGTCCTTGGATGATATCACGATTGCGGTCCCCGGTTCAAGCTCAGACAGCGCAAAAGACTGTGGAGCGACGTTAAGATAGAGTTTTGATATATCGAATTTTTCAAACTTCGTATCGTCGTTGACTTGGACAGTGAGTTGCTTTGACGTGAATATGCCCGTTTGGGCTGCGTCTTCGATGTCGGTGTCGACGGAAAGAATATGAGTATCGGCATTCACTTCGATTACCTCGGCAGTAATATTCTTCGGTGTGTCGAAGGACAAGGGTGCGTTCACTGCTTCATCAGGAGAAAATACGGAAGCGAGCTTGTCCTTTTGTACTACGACAAACGCCAGGAGTGCGATGGCGGCGAGCGCAACCACTGTCACTGTCATGAGCCGTTCAGGCGCTGTCAGGTTCGTAAAAAACTTTCTTGACATAGAGCTAGTAAATATGGTACACTAGTACCTACATTAGGATGTTTGTCGCCTTCACTTGGGGAGACCCTCAGAGTGTATTATCCCTTTTTCCATCCAAAGGGTCAAATGGTTTCTTTCTGATCACTTTTCGCGACGTTCCTAACTTTTTGCACGGAGGATAAAACAAAAGAACTTCGATGGTATCACGAAGCGTGAAACGCATGAAAGCCGGTTCACACGTGAAGGTGAAAACTTTTTATGGCGTGCTCTGTGCCGCGTTACTCGGCTTTCTTTTCGTACTTCCTGCAGCGCGCGCGCAGTGGTTCGAACCATGGGTAGGTGCGGCACCCGGAGGGCCAAATACCGACGCGCCGCTCTATGGTGGAGCAAATTCCGCGTACAGCGGAAATGCCCAAGCACGTCTTGGCCCGCTCACCATCGGCTCCGCGACGCTGTTCGATGACGCGACAGTCTTGTTATATGTAAATGGGAAGACGCTTGTACGAAATGAGCTTACAGTCGGGAATGGCCCCGCTATCACTATTCCCGATTCAGCCATCACTGGACTAAGTGCGACGGCGAATGGAATATATGGTGTATCCTCGAATTCTGCGGGAGCCGGCGTATTCGGCGAGACATTAATCACTGGAGGCAAAGCGCTTATTGGCGATGCAGGCGCCTATTCAAATGCGGTCGGTGTGTATGGCTATGCAATAGGCATCAGCAGTATGGCTATTGAGGGTAGTAGTGCTACTGGCTTCGCGGGATTTTTCGAAGGAAAGGTGATGATAACTGGCGATTTCGCGGGTGTCCAAGGAACCGTCGTTGTCGACGGCGATAGCACGTTTCGAAGCAACCTCGCCGTTGCAAATATGCTGAATGTCGGCTCGCTGACGATCAAAGGGATTCCATTTGAGGCGGACAAAGTAAACGCACCTTCGGTCCAAGACCAGGAATCCGCAACGCCCGCAGATGATCCAGGGATTCGCATGTTTACGCTTAGTTCGGCCGACAACATTGCATTCTGCCCGAACTGCACCTCGGATGGGATTATTGGTCCTGGGACGGTACTTGCCTGGGACGTCGGACCATTAGGCGCGAAACGGCTTATCGACGAGACAAACGTCGTTATCGGGTATTCCGCGCAGTATCTGGGTGGTGGCGCCGGCAACTATGCGACGCTTTCAGACTTTGCTTCAGCCACCCTCGAATATCAGGAATGTGATGTGACGGGCGAAGATGCCGCAGGCCTCTTCCGTCTCACTAACGACACGGGTGTCGACGCCCGGTTCCGCCTGCAAGTATGGTACAAGGAGATTCCGACACTCGAGACATGCATTCCACCACAGCCATGGCGCCAAGTTACCGTGTCTGATGCTGTAGACTTGGGAGACACTGTGCGTATCAGCGCGACAGGGGCGGATGCATCAGCTATCTTCAATAAAACCACGATTGATCAGATCCGTCTTTTCTATGTGCCGACCAGCACCGAGATCGATGTCGACATCACCCAGTTTACCGCGGCTAACATTGATATATGGTTTAAAGCCCAGGGTACTACCGCAGGTGCGGACTCGATGAATTATAAACTGTATTACGGAGTTGGTGGAAACTGGGTCAATCCCGCTCTGCGAGACAGGAATTACGTATATCTTCTTTGGGATGACTTCGATGACAATTCGCTCAATGCGGCGAAGTGGACCACGTACGCCGTGGATGCCTTCAGCTCTGTCACGGAAGACACGCAAATACTGAATATCCGTCATAACAACCCAGGAGGAAACCAGTGGACAGGGTCATCAGCCTATACGACTAGTAGTTATCCGAAGAACGGCCGCTATACCGTCTCGTTTCTTTTCAATCCGGAAATGAGCGATAATGGGATAGGTAATGATGGATTTTTCATCCGTAATACTGCAGTGAACCGAGACACGGCGAATTACGGTGGCGCGGCTGAAAAAGGCATTTACTTTGGGCTTGCAAATCCGTGCGGCGTGGCTAATGGTATTACCGTTCGGACACGCGGAGCGGCTGCGGCAGGATTTACCTGTGGGTTCGGAGCCAACACCATTGGAACCTTTCCAGGAGCAGGTTACGCCGAAGGAACCTGGTATCCGTTTGAAATTGAGTTTAACGCCGATACAGGTGGCGTAAATATTCAGCAGCCGATAGGTGCTTCTCGCGTGTCAGGAACGGCGAATGCAGCCGACTATGCGACGATCGTCGGCAACTTTGTCTTGGAAATGCACGATGCCGCTTTCTATGGTGTCGTAACGTCAGGGAACGAGCGGTATAATGACTTTACTTTCCGCAGAGGCAAGAACAGCTTTGATCCGCCGGCGACATTGGGGCCCGAGAATTAACGAATTAACGAATTAACGCATTGGCGAATTGTGCATTCGTTATTATAAAAATTCGCGTTCAATTTTACAAACAACCAATCCGTAATTCGTTAATTCGCCAATCCGACAACTAGCAAGTCATGAATACCACAAAATACAGAATCCGAAATTTAACAATTTTAACAGCAATAAGTGTTTTTGTTATTGCCGGCGGTACCGCACTGGCTCAATGGCAAAATCCCTCTTCAGCCACCCCTGCCACTCCTGGCGACCCAAATGTTGATAACCCGCTGTATTCAGGAAGTGACGCTTTATATGGAGGGAAGGCGCAAGCGCGCATCGGAGCATTAACCATCGGCAGTGTAACTTCATTGGGCAGTGAAACTCTCTATATCAGTGGGAAAACGCTTATTGCAGACCAACTTCGTGTCGGAACCGGTGACTTCAGTACAGGTCACGCGGCGCAGTCAGCCATCGCGGCGTTTAGCGGGGCTGGTCATGGCGTATTTGGGGCGACTGCAGACGCTTCAAAATACGGAGTGGTAGGAACAACGACGATCGCTGGAGGAACGGGTGTGTCGGGCAGCGCAGCAGGAGCCAGTGACGGCGTCGGTGTATACGGAGTTGCTGGGGGAAATGGAAGTATCGCGATAGTTGGGGTCAACGTCGGAGAAGGCAACGCAGGAAATTTCTTAGGCAGGACAAAAGTCGCCGGTATTGCCGGTGGGTCGGCCGGGACGCTTGACGCGAGCCACGGTGGTTACTTTAACGGGGATATGTCTGTGCTTGGGGCGCAGGTAAGCACCCAATTTCTCACGCTTGCAGGCAACCCATTTGATCCGCGGACGGTGAACGCGCGGTCGGTTCAGGACGCGGCATCAGCGAGTCCCGTGGGGGATCCCGGCGTCAGAACCTTTGTTTTGAAATCTAGTGGATTGCCATGCAAGGTAGGAGGGGTGGCATGCACAGGTGCCGTGCCGGCAGGGAGCACGGCAGAGTGGAATATTGGCCCCAGCGGTACGGGATTTTTTACTGACAAGAAGGTTGTCGAGACGTATCTGGCCCAGTATTCAGTTGACGGCAGGGTATTTTATTCATTTATGCCTGTCGTCGTGACGGACATTAAGTATGAAGAATGCAATGGCAGCGGAAAAACGCCGCTTGGAAAGTTCTCAGTCCTCAACTCATTAGGTACGCCGGCGCAGTTTCGACTTATTATCATGTATAAAGAATTCGCGACAGCCCAGACATGCGATCCTTTCAGCAATTTCAAGCAATTGAGTGTCGATCCCGTCTACCAAGGTGATAGCGTGCAGGTGCGACTTACAAGTTCGACGACGCCAACGGCGGCAGCGCTCTTCGCGCTCCAGCCAAATCCTGATGAAGTGAGAATCCTGTGGAAAGGTGCGGAGATTGACCGTCATGTCGTGACGTATGATGCCAACACTATCGAAATATGGTTCCGCGCCCAGGAAGATTCTGCCGCAGCTGATGCGACGAACTATTTGCTCTGGTACCAGGGTGCTGCTGGACCTCCGCCCGCCAATCTCGACAATGTGTATCTGCTCCGGGACGACTTCGAAAGCGGATTTAATGCCGTGAAATGGGGTACCTCCACGTTTAAAAAAGGCGGCATATATTGCACGAATCCAGCCGACGGTGCTTCAGTACTTGTGCAAAGCGGTGAACTTGTACTCCAGCACAATCATCTCACCAGCTGTTATTCCGGCGCATCAGCGTTTTCCCAGACACCTCTCCAGAAAGTCGGCAAATATACGATGACATTCGACTTCAAGCCGGATACGCGGTATAACGCCAGCAACGACGGGGTTTACTTGCGCAATCCAACGGTGGTTCGCGAGACTACATGGTACAACGAGCCGAATGAACTGTCGGTGTATATCGGACTTGGACCTACTTGTGACAATTTTACAGGATCCATTTCTGCATATTCATACGGATCGCGACCGGTTGCTACATATTTTTGTCCATGGGCCAACGCTATAACGAACCGGATTGGCACGTTCCCACAAGCGTTTACGAATGGCACGAATTATCCGGTGAAGATCGAGCTCGACGCTGATTATATAAATGGAGGGAATCCTGCCATCAAGGGGTATGTCAGGGTTTACCAGCCACAAAGTACCGTGCGCGTCCAAGGGGAAGTAAAGTCGGGAAACTTCGATACGCTGGGTCCGACGTTTGTTTTCGATATGGCCAGCGGCTGGTTCAGTCTGAATTATACTGGTCCGAATCCTCCTGCAGGACCGGGGAAGGAAAAGTATGACAATATCCTGATTCGGAGGGGAAGAAACGCGTACACGCCAGTGGCGGCAGTTGGGCCGGATATTTAAGAATTAACGGATTAACGAGTTGGCGTATTGCGTATTACGAATGTACGAATTCAGACGAATATACGAATGAAATGTTTTCTAAAAACATACAAATAACAAAATTGCCCCACCCTCTTTTTTCTCCGTCATTCCGAACTTGTTTCGGAATCTCACAACCTTCGAAGATTGAAAATGGAGATCCTGAAACAAGTTCAGGATGACATGAGGGGGGAGTCAAACAAACTTACTAACACGCCAACTCGCTAAACTCGCCAACTGAACAATAATGAGATCGGTGAAACACAACAGACGCCAATTCATACTGCTAATAACCATTTTACTTACTGGAGTGCTTGTTATTGTCGGCGGAACTGCACTCGCCCAAGTCTGGGAAGAGCCGATCAGCTCGCCACCTATAGAAGCGGGAAGTCCTAACCCCGGCCCGGTGATTTTTTCCGGTGGAAAGACTAACGCGTCTGTCGGATGTACGTCTGGCGTATGCGGAGGGGGCGAAGCGCAGGCGCGTACAGCGGGATTGCGTGTAGGTGATACGCTCCTACCGACGGAGAAGCTCGAAGTCGCTAATACAATGTATGGGACGAGCCCGCTTGTTGCTGGCAGGGACACGTATCCGGACGGATCTGGAGGGGACCCGATCGTCGCCATGGTCAATGGGTATGCGGGTGCGCCATACAATTCGTATTCATTTGGAATATATGGGATGCACAAAGGAGGGGTTACGATGGATGGAGGGGACACGTGGGTGCTTGCCAGAGATTCTGACGGAAGTGTCTGGTCTTGGGGAAACAATGATTATGGTCAGCTTGGTTTTACGACCCCTCTCGGGGAAAGTCCAGTTCCTGGCCAAGTAGTCGGTCCTGGCGGAGCAGGATTTCTCACTGATGTTATCAGTGTTTCTGCCGGGATAGTTTCCCATTCATTAGCTTTAAAAAAAGACGGCACCGTGTGGGCGTGGGGCCAAGGAGATGTAGCAGGTTTAGGGGACGGAACCATAAACAACAGTCCAACCCCAGTTCAAGTCATAGGACCTGGCGGAGTTGGCGTCTTAAATCAAATTCTCATGGTCGGTGCTGGAGGAAATACTTCCTTTGCTCTAAAAACAGATGGTACGGCCTGGGCATGGGGGAGTAATGGCAGCGGCCAGCTTGGAGATGGTACGAATGTTGACAGACTTTTCCCCATTCAAGTAGTCGGTCCTGGAGGAGTAGGATTTTTTTCGAATATTACTCAGATGGCTACCGGATCATCTTTTACGGTTGTCCTAAAATCAGATGGGACTGTCTGGGCATGGGGGGACGATAATGACGGCCAGCTTGGCAACGGTACTCCTAATGCTGATAGTACGACGCCGGTCCAAGTCAAAGGTTCCGGTGGCGTTGGCTTTCTCACCAATGTAAAGATGATTGGTACGAGCACTCATTCAGGATATGCGGTCAAAACCGATGGTACCACGTGGGCATGGGGGAATAATTTGGGTGGGGTGTTAGGTGACGGAACAAGTATTCAAAGAAATACCCCCGTCCAAGTACTAGGTCCCGGCGGTATAGGATTTCTCGAAGATATCCAGACAATTATTGGAACCGGTACTCACACGCTGGCCGTCGACCAGCAAAACCGTTTATGGGCTTGGGGGTTGAACAGTTCACATCAACTCGGAGACGGTACAACGGCTAATCGGAATACCCCAGTCCAAGTGAAAGGTCCTGCAGGTGTGGATTACTTATTGGACGCGCGTAATGTTGGAGGGGGCTTTGATTTCTCATTTGCTGTACTCGGTGATGGTTCAGTCTGGGCGTGGGGTGATGATGGTTATGGGACTCTTGGTGATGACATCCCAAACGTAGATATGCCCTTGCCAGTTCGTGTAGCGAGTCCGATTAATACTATCGAAACCTTTAGTGGCACGCTTGGTGCCGCGATCACCGGAATCTACGGCGCTACGGCGGTCGACGGCGGGAGGGCGCTCTATGGAGATGGTGGGTTCAGTAACTCGGCAAGAGGCGTCTATGGAGATGCCGAAGGGGTAAATAGCTATGCGATTCATGGTCGCAATACCAGCGCGGACGCGAATTCGTACGCCGGGTACTTTGTGGGTGCTGTAGAGATCGTGAGTGCACTTGCTCCCGCGCTCGATGTCGAGGGTGACGCGGCGTTTGCCAATATGGATAACACCGAAGTCACCGTGACGGACAACCTATCCGTGCCCAGTGGATCCGTGTTCGTTGACGGTATTGATCTCGAAAAGATTAACGCACTGTCAATCCAAGATCAGATGCAGGCGGTGCCGTCCACTGCCCCGGGCGTGCAGTATTTTTCAATGTCAGCAGACGACGTAGCGGCAGACGGCATCGCAACACTCACCGCTCCCCTCGCAGAGACTGATTACCTGACACAACTTTCGGTGCTCTACCGGGACAGCGCCGATACGCAGGCACGATGGAAAGTATTCGGCAGTGCCGGTTCGCCAGGGCCAGCGTACCGTCAGTGTGCCGGGCTAGGCGTATGGATTAATCTCGAAACCTTTCCAGGAGCACCCCTCGTGTGGGACACCCTTGAAGCCGATAATGGCTGGATGTATGCGACGACAACTGATGACGCAAAAGTATACAGATCGCAAGATAGAGGTAGGACCTGGAGTCCTACGGGAGATTTAGTTGGCGCGTTATTAACTGAAGATATTATCCAAAGCAGCAACGGATGGCTCTTTGTTGGCACTGGAAATAATGGTAACGTCTACCGATCAAAAAATTACGGTGATACGTGGGAAGAATTGACTGTTGGAGGATTTAACGTCGTAGATTCTCTTATCNNNNNNNNNNNNNNNNNNNNNNNNNNNNNNNNNNNNTTTAACGGGAGAATATATCGCTCGCAAGATGGTGGGGATACGTGGGTTCAAGTGAACAACCTTGGGGGCTCCGAAAGTGTGTGGGACCTTTTTGAAGCAAGCAACAGCTGGCTCTATGCAGGGATGAATAGTGGCAGTATTTACCGATCACAGGATAATGGAAGTACGTGGAACCTTGTTACAACGCTTCCAGGTGTCAGTATAGTTTGGACTTTCACGCAGGGAAGCGACGGGACGCTCTATGCTGGTACGGGAGAGAACACCGAAATTTTCGAGTCGACAGATAATGGTAACACATGGGCCAGCAATACAGTTCTTACAAGCACTGGCTTTCCTCCTCAGCGTGTAAAAAGTTTAATAACCGTGAGCAATGGGTACATATATGCCGGTACCGGAGGAGTTGGTGAAATTTATAGGTCGACTGACAATGGAGGTACGTGGGAGTCCGTAAGTCAGCAAGCAACGAGTGATACTAATAATATTTTTGAAGGAAGTGATGGATATATATACAGTGGCACCGGCACATTTGTAGGAAAATATTCAGTGCCAATATATCTCCCTGATGCCGCAGGATCTATCGCATTAAGGAACACTACGGGCTCGCAAGCCGATTTCCGCATCGTCGGTTCGTATATTCCTGGGGTGAACTTATGCCCGTAGCCGGATAGCGGGTTTAGCAAGTTGGTTGTATCCAATGTAGCTCCGCGTAGCAAGGACCTTTAGGTCCGCCGCACCGGTTAAGCATTCGCTGCGGGTCTGAAGACCCTTGCTACAAAGATTCTTATTCGAATAATTTCTCCTTTTCACGAATTACTTTTTCGACCCATGAATCTTCGTCTCTATCCCTTCACACATTTCAATCTCGCAATACTTTTCGTCACTATCAGTATTGCAGTATTTAGTGTTGTCATATGGAGTCCGACCCTTGCCCATGCCCAAGTGCAATTTCCTTTAATTGGGACGACAAATACATCCTTTGCTACCGGCAGTCCGAAAGACCGGCATATGGTGTTTTTTGACAATATTATGGTTGACGGGTATCTAGAAAATTATAACGCCGCAGCCAATGCATTCGCCGGCCAGCTCAAGTTTCGCAAAAGTCTGGACGGGTACACTTGGACGGAAGCGCTCTCGAATCCGACTGTCTACCCTATTTTTGCCAGCAGAAATTTCCACGTGATTCGCAGTATGACTGGAGGGACGGCCTGTACGCCTGAATCAGATTGCAATATTTACATCGTTTACTTCGACAGTGCGGGCTATTGGACAACTTGCGGTGGCATGATTCCTAATTCCCCCCTCGGCAATGGAGGAGACGTATGGTTCGTCGAACTTTCCTATAAGCAAGCGACCAGCCTCTGGGAGATGCAAGCGCCGGTGAAGGTTACTGATAATACAAAATCTTTTGTATCACTTGGGAAACAAATCTTCTATGACACCTATAGTAGTGTCACCACGACTCACCCAGGTTCCGTAAGTGGCTGTGCGGGTGTGCTCAGTATCGCGAATCCGGTTGCTGAACCAAAGCCCCAAGTATGGGTAGAAGGGAACAACGCATGGGTCCTCTACGATCTTCGTATTTCGGATGAGCATTGGCTCACGACCACCAATGGATCTGACTACCAGTATCTTCGCGTGAAACGCTTCACAAAAAGCGGCTCGACATGGTCCTATGTGGCGAATTCAGAACGTGACGTCGGATATTTTCAGAACTGTATTACTGATGAGCAGTGGTCGTCGAGCGGAGCATTCGCAGAGGATGGTGCTGAAGGATTTTCGTTTGAGCCGTCAGGAAACTCAACCTACGCGGCAAACAACCCTCTGTATGCCGCATTTGTTCGAAATTCCGCTGATGGCAAGTTTTATATCGTCTTCAATGTCCAAAAACTCACCGGCAACTGCGGATTTCCCAGTCAGTCGAGCTATGAGCCCCTGTGGCCTGCGACAGGCCAGGTGTATCAGCGCACGCTTTCCTACCTCGCTATAAACGATGATAACTTTTCTTGCGGGCATATCCCGGGGAGTGGCACGGCACCCTCATGCACGCTTGGCGATCTCGATACGATAGCGAGTGTTTATCCGGGTAAGTACTTCTCTGTAGCTACGACCCAAGATGATCCCGCTACAAGTAGTGTCAATGAGGCATGGTTACGTACCGTATATCCCCAAAACGATGTCGTCGGTGGGGGTGTGATCAAAATTCGGCAAACACAGATGAAAAATACCACGACCAAAAGCTCTCTGTGGATGAGTGAATTCAGCAACCACGATGCGTTTTCTCCGGTGATCACCGGAGAAGGAAGCCGCTACTGGGTAATTTCCGAGCGGGACCCTCTGGGGGCTCCTACGGATATAGATGTAAGGTATAGAAAATATGATGCCTCGAATTTACCTGTATATCCTGTTGATTCAGGAGGCCTGCCCATCGAAGGGCAGATAAATGTTTCTGGCACAAATGATAAGAATCCCACCGCACCATTATCTGTTCCTCTCTGGGGCTCGACATATCTTACGAGTCTCGGACATCCAGCCACCGCATGGGTAAACAATAAAGCATCAGTCTTTTTCCCCGAAGGAGTCGAAGACGGCATCAGAATCAGCGGCTGGGGGTGGGCGTCGACCATAGGGTGGATCAGCCTCGATTATCTGAATATAGGCCATCTCGGGGATCGCCGGTACGGTATGTTTGTCTGTCAGAAAAATACAGCCAGCATCTGTCCAAATTCCGGGACGACAACCGGATTGGTGGTCCACGGACAGATGTGGTCGTCTAATGTCGGGTGGGTTACGCTCGACTATAATCCTGCGACACAGTGCGGCGGCGTGGGCAAGGCAAAGAGCAGCTGGACACCTAACGGCGTACGGGTGAACGCGACGGCAAGCACCGATCCGAATGTAAGCTTTATTAATAAGACAGCAGCTGTTGCCGAAGGTGCGCCGGGTAACGGGTTTGAGGTCGTATGGCAAAGAGATGATTCTGCGAATGGGACAAATATCTACATGCAGAGGTTGAGTAATACTACCGGTGCCAGTACGATGGGGGCGGACAAAGCCATAGTCAATGCTGCTGGAACGCAGAGTGATCCGCAAATCGTGTATACGAACGATGGTAATTTCATCATTGCCTGGAGCGATAATCGGAACGGCAACTACGACATATACGCGCACAAGGTAAATATCAATGGAAACGCGATAGCTGGCTGGGTGGCAAACGGAAACCAGGTAAGCGATGCCGGCCAGAGCGCCCACCAAATGAAGCCACAGCTCGTGGCAGACACCGCTGGCGGTGCATACATCATCTGGTCTGATGAGCGCGGGGGCGTCGGTGCTGCAGATATCTATATTCAACGGATGACAAGTGCCGGCGCGCGCGCATGGGCAAATGATGTCGTCGTGGCGTCACAGCCGAACAAGCAGGATCAATATAAACTCGCCCTCACGGGTACGAGCGCGTTTGTGGTATGGACTGATTGCCGTGCCACTGATCTCCCAGGGGCATGCCCGGGTGGCTCCGCACTGGCCGATATTTATTACCAGCTGGTGACAAGTGTCGGTACTACGCAGTATGCCGCGAACGGATTGCTGCTTACTGATGATGTCGGCGGCAACAAAACTCACGGGTATTCACCATTTGTCGTTAATTCAGCCACAAACGCAATAGTCCTACACGGTCGGCGCGGGTATACAGAAAAGAATCTCCATCGTATCGAAACCACCACGGGAAATGTGCTGTGGGACAAAGAGGTAAATACACTCTCTGAGTACACGCTCGAGAATTATACTGATGCCATGCAGGATGGTTCGGGTGGGATGGTATTTACCTGGTATCAACCAAATGTGACAGCAAATGCCAGCAACGAAGTGCTCGTCCGCCNNNNNNNNNNNNNNNNNNNNNNNNNNNNNNNNNNGACCTAGGAGGGGGATCCGTACGAGTCACATGGCTTGACTCCCGTTCCGGGTCATATCAGGTTTATGTGCAACAAGTGACTGGCGGAGCTATCAACTGGGATACCAGCGGGTTTCAGGTGACAAATCTTTCGGCACCAACACAGATGGGCAATCTTTTAACTATTAGAGGTCCGGCTAACGGGAATGGCATCGTAATATGGACTGATGAGCGCGAAGGATATACGGGAGACGGTCGCAACAATGATGTATATACGCAGCTCATCGAAACCGCGACTCCTATCTCATGTAGTTCCGGTCCTCCTGAGGCGATTAGCCCTGCTTTGCCAGCCGCAATACTCGCCCGCTACGAGCCGGATAACAATAAACTCGAGGGTTGGGCACGCATTATCAGCTTAAAAGATGAAGGAGAGCGGATCGATGGAAGTTTTACCGATGGGACGGTGGATGTGGATTGTAACCCGTCTGATCCAGTAGTCAGCGCCTGCAACTGGGGGGGGTNNNNNNNNAGTAGCTTGCTCCTCGAGCCGGGAGCGAATCAAGAAACCATAAGCTACGCGGGTAAGGACGCGACCAACCCGCCGTCATTCGCCCTGACGACTGGAGCTACGAAAAATCATGACATAAGCTCGGCCGTTCGATTAGCAATGCAGTCCGGTTCTTACTCGGTCGGCGCGCAATACATGGGTGAAAAGGGCACCTACCAGCTTTTTGACTTCGGATATTCTCCCCATATCGGATGGGTTGAATTCCGTCCGTTCAGGTTCGTAGGGTTCCCCTTCGTCGAAGTACGAGCTGGTGATGTCTACAGCGGAAATGATGTTCAGCTTCCCGCGCCGCCTGCAGGTCTGCTGGATGTCGACACGGGTTGGCCTGTGTATACGGCGACGTATCTTATCCAAGCAAACGGGGATGTAGTTCCAACGATTACGTATGGTCAGCGCAGCGCACCCGGGGCGTCGAGTCAGGGCGGGTATGATCCAGGTACGGAAGGTACGGGAACACCAATCGGTGGTAGCACGGGGCTGACGAGGAGTGCCACGGGTCAATTTGGTTTTCCGGATGAGACATCGCAGTACGCGAACGCTCTCGGCAAGATGGACGTGAGTAAACTGACGACTGTAATAGACGATCCAAGCAGCGTACAGGATTGTACTCGACCGAACGGTGTGCTGGCCGATTGCGGAAATATAGATGGAGCGGGGCACGGCATCAATGATGATACGTGTTATGGTGAACTGTGGACGCAGACAGCTGACCCGATGACGTGGCATATTTGTACCAATGATGGCAGTGGCATCAATATTTTCGGTTCCGAAGTCGTCGTGAGACACACACCACATAGTAGGTTCGAGAGTTATAATGGTGCGGTGCACCCGCTCTTCGTGAATGAGAGTTTCAATTTGGGCGGGAAGGTGTATTATTATCCGAATTCAACCCCACAAATATTGGCGAGAAACCACTATGTAACTAATTCAGCGGTAGGTGTGAGAGGTTCAGGGGTGATTGTTACAAATGGCGCGGATATTCGAAAGAACATTACCTATCATCCCAGTGATCCCATTTCTCCCTCGACTATTAAACAGCTTGCATCACCGCTCTGGATCGTAAAAAATAATCTCAACATTGATGCGGCTGTCACAGAGCTGGCTGGGTCATTTCTTGTCGGAGTCGATGGGACTGGTATCGTGCAGACCTGTATTCAGAATGGCACGACCCCCTGTGAGCAAAATCAGCTGATTATCCGCGGGCTTGTGATAGCGAAGGAGTTTGTTTTCGGAAGGACGTTCGTAGGGGACGATCCACAGGTGATTTCGGAATCATCAGAGCAAGTCATCAATGACGGCCGGCTTCTCTTGAACCCGCCGCTTGGTTTGGAGGACTTGTCGAAAACGATTCCGGATTTCGATCAGGTGAGGCCGTAGGGGAATTTTCGAATTAACGAATCACGAGTTTACGAATTGCTTTTTAGTGTAGATTTGCATTGCGCAGAATCTCCAAACAACGAATCCGAAATACGCAATCCGAAAATTCGACAATGATACAGGGGACTGGATATTTTCTTAGAATTGTGTTATAATGTAAATAATACAAATATCACGATATGGGCTTATTTGGCCAAAAGACGAAAAGCGTGGTAGGGATTGATGTAAGCGGCTCTTCGGTAAAGGCCGTAGAACTCAGGGGCGTCAGCGGACGGCCCCAGCTGGTTACTTATGGGTTCGTCGATCAAACCACGGAAATCGTAAAAAGCGACGCTGCTTCAGCACAAGTCGAGGCAGTTCGGCTTATCAGAGAAGTAATAAAAAGGGCCAGAATCGTCACGACCAAAGCCGTAGCGGCCCTGCCGAGCTTTTCGGTATTTTCTTCCGTTATTTCGCTCCCCGAGATGTCAAAAAAGGATCTCGTGTCAGCCGTGCGTTGGGAAGCGAAAAAGTTTGTCCCTATGCCGCTCGAGGAAATGATATTGGACTGGGAAGTCGTCGAGGATCGCATAAAGAAAAAGTCCGTTTCCGAGCAAAAAACGGAAGAATCGAAGGAACCGGCGCCAGTCACGCACAGGAAAGATATACGCATCCTGCTCACCGCGGCGCCGAAAGCCCTCGTGGAACGGTACGTAACTATTTTCAAACAGGCGGAATTGCAGCTCATCGGCCTGGAGACCGAGGCGTTCGCACTCGAACGGTCGCTTGTCGGCAATGATCCCTCGCCAGTCATGGTGGTCGACATCGGTTCTCGCGTCACCAGCATTATGATTTTTCAGGAAAGCATCCCGATCCTGACTCGGAGCATCGACATGGGCGGGGAAAGCATCACGGAGACCATCATGAAAGCGTTGAACGTAGACGCGAGCCGCGCAGAACAGTTCAAGCGCGACTTCGGCTTGTCGATGGGACAGGGTTCAAATGAAAAAATTCCGAAAACTATCGAGTTTGTCACGAATTCCATCATCAATGAAATTCGTTATGTTTTGAATATTTTCCGGAGCCAATCGGAAAAGCCGCTCGATAAAATTATTTTGTCAGGCGGGTCGGCGTTCCTCGTAAGCTTGCCTGAATATGTAAGCAAGGTATTTCAGGTAAAGGTATTCATCGGCGATCCGTGGGCCCGCGTCAGTTATCCGGTTGATTTGAAGTCAGTCCTGCAGGAGATCGGTCCGCGCTTGAGTGTCTCCATCGGACTCGCCATGCGCGATATAGTTTAATATCTTTTTTCCACTACTGTATGCCGTCCGGGATTAACCTTCTTCCTTCGAAGGAGCGAAAAGATTCCAAAGACCACTCCGGTCCTGTCATCATTGAGATGACCAAGCCGGAAAAGGCCGAACGCCCGGTGAAGCGTCAGGGTGGCGTCTTGCAGTTTTTTAAGAACGTATTTCAACGGCCGACGCCTGCCGCTCACCCACCTGCGCACCCGCCACTTGCCTCGATGCACAAGGATCGTGAGGTATTCCACATGCCACAAGTGAAGAGCGACGACAGCCGTCCGCATGTAACCTTCATGCCTACTGCCGAGGATGCCCGCATGGCAGCACGAACTTCAGAAACATCCGATCGCCCTTCTCAAAACATGTCCGGAGTTCAGACTCGCACGTACCCTGTATCGATGCCGCCTCCGCCAGTGAGTACGCGGTCGTATCAGGAAGTGCCAGCGAAAAAAGAAGTTCGCATGACCGACATGAGGCAGAGGGGAGCCGGAACACCGGCAGCCCCCGGTGGCCCTGGATTTTTTAAGCGGTTCGCATTGTGGTTCGGACGTTTATTTCAACCACGCCTGAAATCAAATCGCATTTCATCCG
>MHKE01000005.1
TGATTCATGAGACGATTCAAGTAGAGTCGATATTGACGGACTTGTTCCATGGTGATGTCTTCTGGACGGTCTATATTCGCCCATGATACAAATCGTTCCAAATAAAATCCATAGTTCCTCACGGTGAGCGGCGAGGTATTTTTCTCGATCTCCAAATATTCGAGAAATTGGGTTAAGAGTTGTCTAAGGCGTGATGGCATGATGATGGCAAGTAATGGGAAGTGAGCGATAAGTTAAGGTTCGCAACCCTCATTTCTCGCTATTCGATACTTACTACTCATAACTTATAATATTATACGACACATCAGAGAAAATATCTACTGTCTATTACCCAGGGTTTTATAAAGGATGTATAATCAAACTGAGCCTTACTGTTTATATATGTCAATAAAGAAATCGATTTTGGAGCAAAAATGGTATTATCGTACATTGAAAGTATTGTTTTTAATACTTCCAGTATTTGTTGGAGTTGATGCATATTTGATCAAGGGAATTACTGCCGACAACATACAAAAAAATGCAATTATCTTGGCAGTCGGTGTCGTCGCATATTATATAATCATCAATGCGATTCTGAGAATCTTCCTCTATATCGCATTTGGCGGACTTGAGGATGATACGAAAAAGATGGTTAACGGACCAGGAACTGCTCAAATTGTTGTTCAGCCTGCTCAGGTCTCCCCCAAACCTTCCGCAAGTTCTTCCTCTAGCGCAGGCGTATTCTTTTTCATTATGATCATGATCATTGTATTCATCATTGCCTACGCTGCTTCCCAAACTTCTACAACGACGACTGATCAATCCTCATCGCCTGGTGGAGATAGCTCTGGCAGCACATGTACACCGACGGGCTGTGGAAATCTGTGGAGTTGCTCTGGCACGTATTATTCCGGAGGAGAGCAATACAGGGCGAACGGAGAATGTTACCCGTCTGGCGGTCGCCCCGGCGATCTCTATTCCGGTTGGTCTGGGACATGCAGACAGTGCCCATAATCACGTAGGTGAGTCATTATACGCTCATTGACTTTTAAGCTGTGTGCGTAAAAAACAGAGCTACACTTCTACGTCAATCAAGAAATATTATAGAAAATGAATTCATGAAGAAAGTCGGTGTAATTATCGGCTCCATCATCAGTGCAACCGCCGTAACCTTGCTCTCTCCAGCCATCATTCGAACCGAGGTAAGTGACGTCTGCCATGTGTATAACGAAGCGGGATTCCCTCTAAGCTTTATAGAGACTCTACAAACTCAGCCGTCCAATGATCAATGTTTGTCCGCTGCCTTATCAAAAGGCTATCCGACATACAATTTCAAAAATATGGCGATCGATTGGACGGTCTATTTCGTAGTGTCGGCCGCAGGGTTATCAGTTATTGACAAAAAGAAACGCTATCCTCAGGCATCCACTTCTCAAGAGAAGCAACCACATGGTTGACAGGAGAGAGGCTCTAAGGTAGAATACCATCCACTTACTTCCGTTTCGGTATCCTGGGCTATCTAGAAGGAGTGGTCCCCTTCAGCTCGGAATACCGATCGCTAATTCTTAATTGACCAAACATCATGCTCACCAAAGAGCAAAAAGACAAAATCATAAAGAAATTCAAGACTCACGAGTCCGATACCGGTTCTCCCGAGGTGCAGATAGCCATCCTGACTGAAGAAATCATCCAGCTGACCGACCATCTCAAATCCCACAAGAAGGACTTCTCCTCACGGAGAGGGCTTTTACGTAAGGTCGGAATGCGCCGCAGACTCTTTAAGCATCTGCAAAAAGAGGACCAGAAAAGCGCCGAGGAGCTTTCGAAAAAGTTGAAGTTGAAAATTATCATCACACCTTCTGAAGCGACGGGCTTTGGCACACCGATGCAATCCGATTTTGGTCCAGACAGCAAAGAAGAGATTGAAGAAGAAACTGAAGGAAAGATAGAAAAATCATCATGAAGCATACTGAGCAACGTGTCGGCGTCTTCGTCGACGTTCAAAACATGTACTACTCGGCGAAAAACCTCTACGGATCAAAGGTTAACTTCGCAAATATCCTAGAATCAGGAGTGGCAAGCCGGAAGCTAATTCGCGCCATAGCCTACGTCATTAGAGCTAATAATCCGGAGGAGCAGAAATTTTTCGAAGCTTTATCGTTGCAAGGATTCGAGGTTAAAATGAAGAATCTCCAGATTTTCGGATCCGGGATGAAAAAAGGTGACTGGGACGTAGGCATTGCCATGGATACCATCCGTATGTCGAATAAACTCGATGTCATTATCCTCGTTAGTGGTGACGGAGATTATGAGCCGCTGATTGAATACTTACAGAATCATGGCCATTATGTGGAGGTTATGGCATTCGGCGAATCATCCTCACATAAAATCATTGAACAGGCTGATGAATTCATTGATCTAAGTAAAGATAAGAAAAAGTACCTTCTCGGTTCCAGTCGCATGGGCCCGATACGAAGACTAATTAATCACTAACTGCTAGTCCCGGACGGCAGACACGCTGAACTCACCGATATCGTCTACGAAAAGACGCGAACCGTGAGGTCAGAAGCCTGCCGATCGAGACAGCGTATAACTTATGAGTGAAAAGAAAACGTTCGAGAAAGAAATCGGCGGTAAAAAACTTATAATAAGCACCGGCCAGTTTGCAGGACAGGCGCATGGCGCATGCACCGTACAATACGGTGATACGCTTGTTTTAGCGACAGCAGTAATGGGCCAAAAAGAGCGGGAGGGAATAAATTATTTTCCTCTGCTCGTAGACTTCGAGGAACGTCTCTACGCCGCCGGAAAAATCAAGGGTTCACGTTTCATCAAACGTGAAGGGCGTCCGTCAGATGAAGCCATCCTTACGTCTCGCCTCGTCGATAGAACCATCCGCCCGCTTTTCGAGGAACGCTTGCGAAAAGACGTACAAGTAGTGTTGACCGTACTTTCGATGGATCAGGAAAACGACCCCGACGTACAATCAGTCGTCGCGGCATCCGCGGCACTCTCTATTTCGCCCATCCCATGGGCAGGACCAATTGCCGGTATTCGCATCGGACGTATTAACGGTGAATGGGTTATCAACCCTACGTACGAAGCGCGAATAAAGAGCGACTTCGATCTCGTCGTATGCGGTACGGCTGACAAAGTCATTATGATTGAAGCTGGAGGAAACCAAATTGAAGAATCAGTCATACAGGAAGCAATAGAATTCGCTCATCAACACATCCAGCCCATTTTGCAGTTAATTGAAGAAGTGCGAGCTGCAGTTGGACAGCAAAAATTGTCAATTCCTCAAGCCGACCTTATCGACGAACGGATCCGCCGGAAAGTGATGGATTTCTGCAAACCGAAGCTTGATACTCTATTTGGCGAACCAGCCGATAAGCTCAGTCACGTAGCAACCGTAGCGAGTATCACCGAAGAACTGGACGTCATATTAAAAGCAGATAATGAGGTATCAAAAGATGATCGCGCGCAAGCACTCGGCATCGTGGAAAAACTCTACGAAGAACGTACCCGAGCCATGGTCTTAGAAAAGGGCCAACGTGTCGATGGGCGATCTCTCAATGAAATACGGCCATTGTCGGCATCTGCCGGTATCTTGCCGCGAACTCACGGATCGGCCCTATTCCAGCGCGGTGAAACGCAGATTCTCTCCGTCGTTACCCTTGGCTCGCCCGGAGATGAACAATTCCTCGATACGATGGAGCTTTCCGGCAAGAAACGATACATGCACCACTATAATTTCCCAGGGTTTTCCGTAGGTGAGGTAGCTCCCCTGCGAGGCCCGGGACGGCGAGAAATCGGCCACGGGGCACTGGCAGAAAAGGCCCTGTTACCGCTTCTCCCGGACAAAGAAACATTCCCATATACCGTGAGGGTAGTATCTGAAGTACTCTCGTCGAATGGTTCAACATCCCAAGCGTCGGTGTGCGGCTCAAGCCTGGCCCTCATGGATGCTGGCATGCCAATCAGTGCCGCCGTAGCAGGTATTTCAATCGGATTGATCACCGACGAACACGACGAATCGAAGTACAAACTTCTGACTGACATCCAGGGCGTCGAAGACCATAGCGGTGATATGGATTTCAAAGTCGCGGGTACGCGGAAAGGCATCACTGCGATACAAATGGATACAAAGCTGCACGGCATTTCATCGGCTATCGTTCGCGATACGCTGACAACTGCCAGAGAGGCGAGAATAAAAATCCTCGACGTGATGGATAAGACGATCTCGCAGCCGCGGTCTGAACTGTCGCCGTACGCGCCACGCATCACATCTATCAAAATTGATCCGGAAAAAATCCGAACAATCATTGGAAAAGGCGGAGAAACGATTAATAAGATTATTGAAGTGTGTGGAGGAGCTGATGTCATGAAAATCGATATCGAAGATGATGGTCTCGTCATGATCACTTCGCACAGCGCCGAAATGTCCGATCGTGCAAAGAAATTCATTGAAGATCTGACCAAGGAAGTTAAAGTTGGTGAAATCTATGAAGGAAAGGTAACACAGATTATTAAAGACATGAGTGGAAATGAAATTGGCGCAATAGTTGAAATACTTCCTGGAAGAGACGGCATGGTGCATATTTCAGAACTTGCCCCTGAACACGTGAACAAAGTAACGGACAAGGCCAATATTGGCGACACGCTGAAAGTCAAGGTGATGGATATCGATAAAGAGCGTAATCGCATCTCACTCTCTGTCAACGCGCTCATCGAAGGATATGAGCCACCGCCTCGTCGCCCCATGCGTCCTCATGGCGGATTTAATCAGGGTGGCCCGCGACGTGGGCGGCCGATTCCGCGCCGATTCCAATAAACACTCGCACCACGCGCGAATATGATTATTAGCGTCAGTGGTAAGCCAGGATCAGGAAAAAGCACCGTGGCGGAGAAGCTTGCCGCGGCTCTTGGCTTTGAGCGCATTTATATCGGCGAAATGCGACGGGAGATGGCGCGTAAAAAAGGTATGACACTCGCTGAATTCAATGCCTGGAGTGAAACGAATTCGGAAGGCGATAAGGGATTCGACGAGTACATAGAAAAAATTGGCAAAGAACGGGATAATATCGTATTGGAAAGTAGGACTGCTTTCCACTTTATCCCTCACTCTCTAAAAATCTTCCTAGAAGTCTCTGACGAGGAAGGTGCGCGTCGCATTTGGGGTGCCATCCAACAACAGAAACAAAAGCGAAATGAAGCACCGGGTCTTAATAATTATGAAGATGTACTTTCATCAGTAAAGAAACGACTGCAAAGCGATACGAAACGCTATCAGCAATACTACGGGCTCAATATTTTCGAACCCTCTCATTACGATTTGTACCTGGATGCGACGACACTCAGTCCAGAAATAGAATTCAACCAAGTTCTGAAATTTGTTGAAAGTAAGTTACGAGAAAAAGTCTAGGAAAGCTGGCTACAGTCCATAGACTATCGATTATGGCTTTTTTAGTCGATTAGACAGTATAGATTACCCGTTCACAACTAAAAGTTGCCGACTGTAGGCCGTAAACCATGGAAGGATGTTGACACCCTCTTCAAATCGTGCTATACTCATGCTGTTGAGCTTAGAAAAGGCTCTTCTATAGGGGGTCAGTAAGGGCAGCTGGGAAAGATCTTTCAAAAAAAAAGTCAATTTTGGCGGATCTTTCTCTACTGCCGAATATGCCGTGCTCACCGGCTGAAAACCCAACACAAAATAAAAAGGTTTATCCTTTCGGACTTAATTGTCAGAAGAGACAAACCACGAGGTGGTGGGGAATTTCACTCATCAAGAGTGAGCTAACGATGAGGATAAAGACTTCTAAGACTCGAGTGTTGCTAACTGCCTCCGGGCGGTTAACAGCCATGTCTGAGAAGTTTCAAAGGCCGTTGCGCCTTAAAAACAACTTTGTATAGAGGCGTACAACGGCCTTTATCGTATCTAAACGTTTGTGATGTATACTGATGCTATGCCAGCTACGCGCTACCATGAACGCATGCTTAAACGAAAAGGATATACGTACATTGCCGGCGTCGATGAAGTGGGGCGTGGCGCATGGGCTGGGCCGCTTGTGGCCGCAGCAGTCATTTTACCATCAAGACATGGTATTACTGGAATCGACGATTCTAAGCGGCTTACTCCGGCAACTCGAGAAGCACTTTTTGAGCGTATCACTAAATGCGCCGTATCCTGGGCGGTACATACCGTGTCACCAGCTGTCATTGATAAGCGCGGAATCAGTTTTGCAAATAAGCTGGCAATAAAACGGGCAGTAGTAAAACTATCCACACCGCCGGATTTCGTCCTGGTTGACGCCTTGCCGGTTCATTTCCGTATGCCTTCACGTTCTATCATAGATGGCGACGCGATTAGCGAATCAATCGCCGCTGCGTCGATAGTCGCTAAGGTGACGCGTGACCGCATGATGAGTACGTTTAACAAACGTTTCCCGGGATATGCATTTGACGCGCACAAAGGGTACGGCACCTCCCGACACATGACTTCGCTGTATGCACTCGGCACTTGCGCTATTCATCGGTTATCATTCGCACCAATACGAGACATGGTGAAAAAAAATTGCCAGTGATATACTAAGAGTACTATGGGAAAAGCCGCTTCAGGAAATCAGTTTCTCAATCCAGCACGCATACTCCATGACATAGGTGTCCGCTATGGACATCAGATTGCCGACCTGGGATGCGGCGGTGCGGGGTATTTTGTTTTCCAAGCGGCAAAAGTCGTCGGTGATCGCGGAGTCTCCTATGGTGTCGATGTGCTGAAACACGCATTGTCCGGTTTACAAAGTAAAATCGCGCTTGAGGGAGTTAAGAATGTTGTGCCGGTCTGGTCAAACTTGGAACGATACGGCGCCACGAAACAAATCAGGAGTGGTACCCTCGACTTTGCATTAATCATTAATACACTGTTTCAAGCTCACGATAAAGGAATGATGATTAAAGAGGCCGTGCGCATGGTCGCACCAAAAGGTAAACTAGTAATCATAGACTGGAAAACGGGGGGGTTGAGCTTCGGCCCAAATCCTTCTGATCTCGTCTCACCTGGCGAAGTGGAACGGCACGCACAGGCATGCGGCATGCATCTCGAGAAAACGTTTGATGCTGGCCGATATCACTTCGGCATGATTTTTGTTCGGTAGGATCCCGCATAACACATATTCACTATGCGCCTCGCTACACGAAGCGCCTCTCTTCCTACATGTGAAACGTATTATCAAGCACTCGGTCGCATTGGCGAGCGCATTGCATTTGATTTCGTACGACAACATGGTTATGAAGTAGTTGACCAGCATGTGACTGCTCGGGAAGGTGAATTGGATCTCATCGCACTAGATCAAGGGGAATTTGTTTTTATTGAGGTCAAAACGAGACGTAGTAGGTTATTTGGTGAGCCAGAGTATGCGCTCACACCCTTTAAACTCCAAAGAATTCGTAGAGCTATTGCAAAATATGTACAACGACATGGCATCATTAATCAACCGTACCGTCTGGATTGTATCTGTATCGTGATTTCTCACTTTAGGTCCGACGTCCGACACTACATCGGGTGCGGGTAATCATACCCCCTTGCAATCCTTGTGTGTGTTTGGTACACTGCCTCATGAAGACTAGTGTTATCCTACACTAGCTGTTTTTTAGTGAATAATACCCTCAACCAACATCCCTATGTCACAACAAACCTCAATATTCCAAGCAATTAAGCAGATCTCTGAGGAGAAAAATATTCCCGTCGAAGCCGTAGTTGAGACAGTCGAAGCGGCGCTGGCTGTCGCGTATCGGAAGGACTTCGGTGAAAAAAATCAGAACGTCAAAGTTACCTTTAACCTCGAAACTGGGGTGTCGCGCGTTTTCGATGTGAAAACAGTCGTGGAGGATGAAAAGGTGAAAAAATATGAAGAAATGATGGCCGAACGGGAAAAACAGAAGGTGGAAGCTGAAACTGCTCCTGTCGTGGAGAAAAAGGAATCCGTTGCCGCCATTGAAACTCAGGGGATGGTAAAAACCGAGGGTGAGAATGAAGAAGAAAAAGAAGACAGATTTGATCCGAAAAAGGAAATTGGATTAACGGAAGCGAAAAAAATAAAAAAGGGATCGAAAGTCGGAGACGTAATTGAAACAGAATTATTTCCACCGGCGGCCTATGGACGCATGGCAGCACAGACAGCAAAGCAAGTCATTATCCAACGTCTACGCGAAGCTGAGCGTGAGACCATCCTAACTGAATTCAAGGCTAAAGAAGGGGAACTCATCAATGGAATCATACAGCGCGCCGAGGGACGCATGATCCTTATCGATCTTGGCCGAACAACCGCCCTCTTGCCTCCGCCTGAACAGATACCGAACGAACGGTACCGTCCGGGCCAGCGCATGAAATTCTATGTTGTTGCGGTAAATAAAACTTCAAAGGGCCCGGAAATCATCATTTCGCGATCACACGCTGAAACAGTCAGAAAACTGTTTGCCATTGAAGTGCCTGAAATCAACAACGGCTCCGTCGAGATAAAATCAATTGCTCGCGAGGCTGGTGCACGGTCAAAAGTCGCCGTCGTGGCTCATCAGCAGAATATTGACCCAGTTGGATCATGTGTCGGCCAGCGCGGCAGTCGTGTACAAACGGTTATTACTGAGCTAGGCGGAGAAAAAATTGACATCATTGAATGGGCGGAAGATCCCGAAGCATTTTTAAGCAATGCGTTATCACCAGCGAAAGTCCTAAGTGTTAAGCTGAATGAGGAATCAAAAACCGCACTTGTAGAGGTGAAGGAAGATCAGCTGTCGCTAGCCATCGGGAAAGCGGGCCAGAACGTCCGTCTCGCTGCGAAGTTGACGGGATGGAAAATCGATATCATTGGTGAGGGTGGAACGAAACCCCAGGCCCAAAAACCGGAAATTCAGGCTGCTCCGGCGACACAACCAGAGAATGAAACTACAGAAAAGCCACTGGCTGAAAAAGCAACTGTGACAGAAGTCCAACAGCCACCTTCAGTAACCGTACCGGAACAACCCATCGAACCGACGTCTCCGACAGAGACAGGGGCGGCACCGACACAGAAAGAAAAAGACCAGCCCGCCCCATAAGTACTTACCATTAACAACACGTTTGTATGCCGCTTGTCATTATCCTTGCACTTCTCTCAGGATTTTTCGCACTCATCGTCGGTTCTATACTGATCAAGTGGGTCCTGTCACAGCCGCGCGGCGATGATAAAATGCAGGAAATCGCGCATGCAATCCAAGAAGGCGCTCGTGCTTATCTGAACCGGCAATACCGGACCATCGGCTTGATTGCGCTGATATTGTTCATTCTTCTGTGGTTAGGGTTTGGTATCTCTATTGCACTTGGGTTCCTGATCGGCGCCGTTTTTTCAGCTGCTGCGGGATATATAGGCATGATGGTATCAGTGAGAGCAAATGTGCGCACAGCAGAAGCGGCTAAAAAGGGGCTTAGTCAAGCGCTGACGCTGGCTATACGTGGTGGAGCAGTCACTGGTCTCTTTGTTGTAGGCCTGGGGCTCATAGGTGTAACGGGTTTCTACGCGCTTTTTGAAGACGTTACGGCCCTCATTGGGCTCGCATTCGGCGCGAGTCTTATATCAATATTCGCTCGGCTCGGCGGGGGCATCTATACGAAAGCGGCTGACGTCGGGGNNNNNNNNTCGGAAAAATCGAGGCGGGCATTCCTGAAGACGATCCTCGCAATCCCGCTTTTATCGCAGACAATGTCGGCGACAATGTCGGCGACTGTGCAGGCATGGCAGCTGACCTTTTTGAAACGTATGCAGTGACAGCTATCGCTACCATGATCCTCGGAGCATTAACGTTCCAGGGTGCAGAAAACGTTATTCTATACCCGCTTTTGATCGGCGCTGTATCTATAGTTGCATCGGTGGTAAGCCTTTTCGTCATACGGCTTGGAAAAAGTAAAAATATCATGGGTGCGTTGTATAAGGGACTCATCGCGTCGGGCGTACTCGCAGCCGCAGGGTTCTGGCCGGCGACACAGTGGCTCATGAAAGACAATGGAAAATATGACCCCTTGAATATTTTCTTGGCTGCGATTGTGGGATTGGCTGTAACGGCACTAATTGTCATCTTTACTGAATACTACACATCTTCAAAATATAAGCCGGTCAAGTCTATTGCGGAAAGTTCCAACACCGGGCATGGAACGAATATCATAGCCGGACTCGCCGTCAGTATGAAATCAACTGCGCTACCAGTCCTTGCAATTGCTGCAGGAATATACGGAGCCTACCAACTTGCAGACATATATGGTATCGCGGTTGCTGTTATGAGTATGCTGTCGCTCACAGGCATCATCGTCACAATTGACGCTTACGGGCCTATCACGGATAATGCTGGAGGCATTGCGGAATCGGCCGGTTTGCCCGAGAGTGTACGAAGTGTAACAGACCCCCTGGACGCAGTAGGAAACACAACAAAAGCGGTAACGAAGGGATACGCAATAGGGTCCGCTGGACTTGCAGCAGTGGTACTCTTCGCCTCATACACACAGGAGCTCATTGATCGTGGAAAAGAGTTTCTCTTCTCATTGTCCGACCCCATCGTACTCATCGGCCTTCTCATAGGTGCGCTCTTACCGTACTATTTCGGCGCAAGGGCCATGGAAGCAGTCGGTAAAGTGGCACAGAAAGTGGTCTTGGAAGTTCGTCGTCAGTTTAAAGAAATTCCCGGTATCATGGAACGAACAGCAAAGCCGGAATACGGCCGTGCAGTTGATATCGTGACAAAAGGAGCTATCACTCAAATGATTGTACCCGCACTCATTCCGGTCGTGGTTCCGATTGCCGTAGGCTTTATCCTCGGACCAGTAGCGCTTGGCGGCGTCCTCGTGGGAAGTATCATTACGGGTATCTTTGTCGCAATCTCAATGACATCTGGCGGGGGTGCATGGGACAACGCGAAAAAATATATCGAAGACGGAAACTACGGCGGTAAAGGATCTCCCGCCCATCAAGCGGCTATCACTGGTGATACTGTCGGGGATCCGTACAAAGACACAGCGGGCCCTGCTATGAATCCTATGATAAAGGTACTAAACATAGTCGCGCTTTTGATCGTCGGACTTATTCTCTAATTATCTTCTATGCGTGAGGGTCTCCCTCATGTACTTGCCCGATTGGTCTTACGTCGGGTTGAGAATATCGAAGGACTTGAAAATGTTCCCACACACGGTCCGGCGTTGTTGGTACCCAATCACATCAGTTATTTCGATCCTGTGATGCTTTTCGCTACTTTATTCCAGCGAGTAAAACGTTCAGTGCATTTCATGGCGTTCCAGGGCCACTGGTGGTTTCCCGGCGCTTATGACCTCGCGCGTTGGAGCGGCACGCAGTTCATAAGTGGTCGTAAACCCGGAACGATCTTGGACAAATTTCAACGGCTTCTCGCGCAAGGTGAATTGTGTGTCGTTTACCCCGAAGGATCGCGCAACCCACACGAACATCTCCTAAAGGCAAAGACGGGCGCGGCACGACTTGCATTATGGACACGTGTTCCGGTGATTCCCGTTGGCATTACGGGACCTGCGACGCGGAGTGTAGTGCGCGCATGGATATATTTTTTTCAAAAAAAGCCTTTCCGGATTACATTCGGACATGCCTTAGATCTCACTGAATTTCACGATATCCCGGTCTCCTACGATATTCTCCGTGCTGTGACCAGGAAGATGATGTATGCTATCAGTGAACTTTGCGGAAAACGATATCACTTCTAATATATGGCTTATCCGGTTGCGCGCCACATCATTCCACCATTTCTCAGGTTCTTCATCCGTTCCATCAATGGCCTGGAATATGCTCCAAAGCAAGGACCCTATATTATCGCCTGCAAACACACAGGGACGCTCGATGGACTATTTATCGCGTCAGTGATTATTTCAGCTATCAAGAAAAAAATACACTTTATCGCAAATGTCAGCCACCGCGGTTGGTTTTGGAAAAAGTATATTTTTGAAAATTGGGCAGGGTCAATCCGGTTTGATAAAAAGAATCCGAGTCAATGCCTCAACGCTGCAATGGAATATCTGAAAAAAAACGAGATAGTGGGCATTTTTCCCAGTGGTTTGTTAGAACATGGCGAAACGGAAAATTCCCGAGGAAAGACTGGTGTCGCTCGCTTGGCCCTATGGTCAAAGGTACCCGTACTGCCGGTCGGGCTACATAATTTCCGCGTGCTGAAACGCGGAAGAATGATTATGAAACATCTCATGAACCCACACAACATGCGGATCACCATTGGTCAGCTGATGACATTCCCCGATGTCTACGATAAGCCAATCTCACATGAATTGTTGCGTGAGGTGACTGGACGTATTATCAACCGGATCGAGGAGTTGAGCGTGCAATAACGGACCGGAAGCCCAATACACACAGAGATGATTGTATATCCAATAACTCGAGTAACCCTCTTCCCTCTTTGCCGTCTCTTGATTCGATCGGTCAGGGGGCTCGAAAACATACCCAAACGTGGTCCCTTTATTCTCGCCTGCCACCACCTGGGTCCACTAGATGCGCTATTTATTGCCGCAGTAGTGGTCCCTCGTATTAACCAAAAAATTCATTTCATTGCAAGCATCGCTCCATGGGGACCATTATGGAAAGAGATTGTCGCAAAAAGATGGAGTGGATGCATCCCATTCGATAAGAACAATAGACAGACATGCCTCGACACTGCCCGCCAATATCTCAGTGAAGGACGTGTTGTCGGTATCTTTCCAGTAGGATTGCTTGATGAGAGAGAAAGTAATAGCAGTAAAGGCAAATCAGGAACTGCACGGCTTGCCCTATGGTCAAAGGTGCCCGTTGTGCCAGTAGGTCTCATTAGTCATGAATCTGTCACTTTAGGTGCTATTATCATTAAACACCTCACGAGGCCCCGAATAATACGTATCTCTATCGGTGAACCGATGACATTTTCTGATGTCTATGATAAGCCGATCACCTATGAGCTATTACGGAACGTGACATCACGCATCATGCAAAGCATTGATTTAATAAATAAGTATTAAACTAACACATATGGAATGGTCAGAACTATCTCATCTCACCAAGGAGGAATTAAAGGAGATCCAAAACCAAAAACTTCGCACGTTTATGCGTCATCAGCTCCCTTTTTCCCCGTATTACCGTGAACTTTTTAAAAAAAATAACATTGACTTCAAAGATATCCAGACCACTGATGATTTGGTGAAAGTGCCCTTTACCTCAAAGAGTGACGTCGCCCCGACAGAAGAGGATCGCGCTAAACCCCGCCAATTCATCCTCCAGCCTGACGAACATTCAATAAAAAAGTACGCGGCTCCTGGCATGCTTGCAAAGATTATTCTCAAGAAACTCACCGGCCAGAACCCACGTCCTATGCTGGAGTGGGAATACAAGCCAATCCACATCCATTTCACCACCGGCCGTACGGCACTTCCCACACCATTTACCTACTCGGCGCGCGATATTGAAACATTGAAAGAGAGCGCACGGAGAATGTTCGGCGTCATCGGTATCCCACACGATACGGTGGCAATTAATGCGTTTCCATACGCTCCTCATTTGGCTTTTTGGCTTGCATTCTTTGGCCTTATGACCGTGGGACTTACCACGCTCCAAACAGGCGGTGGTAAGATATCAGGAACGCAAAAAATTCTCGATGGTCTTGAACGTCTAAAAGGCTCCTTATTACTTGGCATCCCCGGTTACATCTACCATCTGCTCCGCACGGCAAAGAGTGAAGGCCGCAATCTGGAAAATCTTAAATTCATTATTCTGGGAGGTGAGCGTGCCAGTCCTGGCCTTCGGGAAAAACTTAGAGAGTTATGCGCATCAATGGGGGCAAAAGATGTTAAAATTTTCGTTACCTACGCATTTACTGAAGCTAAAACTGCTTGGATCCAATGCCATGAGTCGGAAGGTTACCATCTCTACCCTGACCTTGATTTCTTCGAGGTAATTGACAAAGATGGTAACCGCGTACCGGACGGACATCCTGGCGAACTCGTCTACACATCATTGGACTGGAGAGGAACTCTTGTGGTGAGGTACCGAACTGGCGACATGACCCAGGGTATTGAATACGAACCGTGTGTTCATTGCGGGCTCACTGTGCCAAGAATTCTTCCCGACCTGCAGCGATCGTCAGAAGTCAAAGAATTCCACCTGACAAAAGTGAAGGGAGAGCTCATTAACCTCAATCAATTTTTTCCGTTGCTTTCCGGCATGTCCGAAATAGAGGAGTGGCAGCTTGAAATCACCAAGAAAGACAACGACCCTTACGGACTTGATGAAATGACGCTCTATGTCTGCCCAAAAGAAGGAACCGACTTCACGTCGCTTGAACAAGCCATAGTTCACAAGGTCCACAACGAAGTCATGGTATCTGTTCGCATCGTGCAACGTACATTACCTGAACTTCTCCAGCAGCTTGGCATGGAAACGGAACTCAAAGAAAAACGGATCATAGATTCACGACCGAAGACCTAGTAATCACCTTTGCACTAGCTTTTGCACATGAGTCAATCCACTCCATCAAAAGACGTCATCCTCATTATGGAGGGTGGCGTCATGATGGGCATGTTTGGTGCTGGTGTCGTCACCGCCCTTCAGGAACATGACCTCCTTCCGAGAGTGAAGGCCATCTATGCATGTTCTGCCAGTGCACATAATGCTGCGTATTTTTTGGCTGGTCAGGCGCCACTCGGATCAAGCATCTACTACCAAGACCTCGTTCATACCGCCTTTATCAGAACAAGAAATGTTGTGCCGCTGATTTTCCAGACGCTGCTTTCTCTTTTCACAAAACACCCTCCAGACCTCAATGTGGTGGACATGGATTATCTCATGCGTATCCAACAAACTCATAAACGTCTTGACGAGGGAGCAATATCTAAAAGTGGTGTACCATTCTACGTGCGCGTATTCAATGTCAACAAGGGAAAGCATGAATATCTCGATGTTCATCGAAACATTCCCGACTCTATCAAAGCAAGCTCTGCGCCGCCTCCATGGTATCCCCATGGGGTTACTATCAATGGCCAGCGATATTTCGATGGCGACGCTATCAGAACACGGGATTTCCTTCGAATCATCGATGAGCACCCTGAATCAAAAATTATTTACGTGCGGAATACTAAGAAAACCTTTCTGGAATCATTCATCGAATCTCCTGCCTCACTTCTAGAAGCGGCCATGATAAGCATTCTCTTCGGCTGGCGAACTGCCTGGAAAAAAATAATAAATATATTCACCATCATTCCAGAAAACGAACTGCATAAGCGTTCTCACGTGATGCTAGTCCACAACCGCATTCATTATCTGGCGCGAGAGACGAACCCTGTAAAACTTCTTGAAGTTTACACACATGGCCGGAAAGAAGGAGAAAAACTTCTACGAACATTAATGTAGCTGTATTCACCGGGCATTGCTGAATTCACGCACATTGCGTATAGTATAAAAACTTATTGCTCGCACGAACCAATAGAAGAGTATGGATGTACATATTGTCAGACTTCCAAAAAGCCAAGTAACGCTTACTATTGAGGTAACACCAGAAGAACTGCGCCCCGCACTGCAGCAGGCAGTGCAGGAAATATCGCGCGAAGTTGAAATTGCCGGATTTCGTCCTGGAAAAGCTCCTTATGACATAGTGGTAAAACGAGTCGGTGAAATGCGGGTATACCAGCACGCGGCCGAATTCGCCGTAGCTGACTCATTCCCTGGAGCTGTTAAACAGGAAAAACTGACAACAGTGGGCCAACCGGAAATTAGCGTACAGAAACTAGCACCAGGTAATCCATTTGTCTATACTGCTACCGTTTCAGTCATTCCTGAAATCAAGCTGGGGAACTACAAAAAAATAAAGGTGGAAAAGAAAACTCCACAAGTTGACAAAAAAGATGTAGAGGAAACGCTTCACAACATTCAAAAAATGCACGGTACTGAGGCGCGCGTACAGCGTGCAGCAACGCGAGGGGATAAAGTAGAGGTTAATCTTCAAATTTTTCGCGACTCGGTACCTATCGACGGAGGCCAGGCAAAAAACCACCCGGTCATTATCGGAGAATCCAATTTTATTCCTGGATTTGAAGACCATCTGATTAACATGAAAGAAAACGAAAAGAAGGAGTTTACGCTCACCTTTCCTAAAAATTACCATCAAAAAGACCTTGCATCCAAAGACGCGCTTTTCAAAGTAGCAGTGACGGCAGTATATAACATAACTCTTCCTCCGATCGATGATGAATTTGCAAAAACTGTCGCCAATCTCCCCACCCTTGATGAGCTGAAAAAACGCGTGGAACAAAATATCAAAGAAGAAAAAAAGCATCGTGAGCAACAGCGATACGAGCGAGCCCTACTCGAAGAAGTTATCGGCAAGTCTGAATTCGGTGAGTTGCCTGTTTTCTTGGTAAACAATGAGCTTGATCGAATGTCGCACGAGCTTCGTCATGACGTAGAACGACGCGGCATGAAATATGATAATTACCTCTCTAGCATAAAGAAAACGGAAGAAAGTCTTCGACAAGAGTTCCTTCCTGAAGCGGAAAAACGCATTAAGAGCGCTCTCATACTCAGAGAAATAGGACAAAAAGAAGGCATTGAGGTTACTAATGAGGAAATTGACCGTATTATAACCGAAGAAGAAAAACACCTTGCAGATCAGCCCGAAGCTTTGAAAAATCTGAAAACAGCAGGATATCGTGACTATCTCCGTACGATCACCCACAACCAGAAAGTGATCACTGCCATAGATACACTCACAAATAACACCTAATAACATGCAGTTCGGTCTGCACGTCTCTATCGCCGGCTCTGTCGCATCAGCCCCGATCAACGCACATGAAGCGAAGTGTGAATGTTTTCAAATGTTTTCCCGTTCCCCGAGGGGCGGTCCCGCACCAGTACTCACCAACGATGTGGTAACAGCCTTCAAAAGCAATAGTGAAAGATTTGGCCTAGCCGGTTCTTACATTCACACTCCATATTACATCAACTTCGCATCAGCAAATAGCCGGATTCGATACGGATCAATTAACATTATTAAGGAAGAGCTCGAGCGCGCGTCCCTTCTCGGCGTTACATACGTCATGACGCACCTTGGTTCGGCAAAAGATATAGGGGAAAAAGCCGCACTCAAACAAGTTGCCGAGGGATTACAAAAAGCTTTGGACGGATATAGGGGTACTGCAGCCTTACTGCTAGAAAACTCGGCAGGGGCTGGAAAAGTGATCGGCGACAACTTTGAAGACTTATCCTTCCTACTGAAGCAACTCGCCAACTCGCCAACTCAAACTGGCATCTGCTTCGACACGTGTCATGCATTCACTTCCGGCTACGACCTACGTACACCAACGGCTGTAAAAAAAACCCTTGATACATTTAATATCACTATTGGTATCGAACACCTGAAGTTGATCCACGCAAACGACTCAATGGCCGGTCTCGGAGAACATAAAGACCGTCATGAGCATATCGGGCTTGGAAAAATCGGTATCGAAGGATTCAGGACACTCATTAACCACCCAAAACTTAAAGAGGTGAATATGGTGCTCGAAACTCCACATGACGGCAAAGAAATCGATGATTTGGCAACGCTTAAAAAGCTTCGCGCAGAAAAATAGGAAAAAGGCAAAAGTACGACGCATTCTCGCTGCAATGGGGATTACTGTAATGATTGTAGTATTTCTGGTTACCCTGACCCCGTTGAACGATTGGCTTACATTTCCACTCATCACTTCAGAAACCCCCCAAAATGCCGACATCATCATCGTGCTCGGTAGTGGGCTTGCAAGAGACGGCTCGTTAAATAAAAACGGAAAAGAACGAGTCATCCAAGCTTCATGGTTTTTGCAGAGCGGCTTTGCACATACACTCCTCATGAGCGGTGGGTTAGTGAAAAAAACATTATTCTATGAAAGTGAGCAAATGGCAAATTACGCCGTCGAGCTTGGCATGCCGTTCGAATCTGTCACCATTGAGAAAATGTCTACCAGTACTGAAGAAAACGCTCGTTACGCAAAAATAATAATGCAGGAAAATGGCTGGCAGTCTGCCCTGCTTGTGACATCACGCTTCCATTCGAGGCGGGCATGCGGTGTGTTCCGGAAACATACTATAGCAGTATCATGTGTTGCCGCTGACCCCAGCCTGGTGCCACGCATATCGCCAGTAGACCGGCTCAACGAATTTCGAAGCATCATTCGCGAATACGGTGCAACCGTGTATTATTGGATACAGGGGTACATATAAATTCGCACCCAGGAGAAGTTACCCCATGTTTTTTGAACAGAACGCACCTTCTCTAAGGTGCGCGTCCTTGATATACTTCTAATCACCAACTCGCAAACTGAATAACACTGGAAATCCTCCTAATAACCCTTATTACCCCTTTATGTTAATAGGCATCATCTCCGATACCCATGACAACATTCCTAATATCGAAAAGGCACTCGCCTGGTTCACGAAGCAGGGTATTAAAATTATCCTCCACTGTGGCGATATTTGCGCGCCAGGAACGTTCGTAAAGTCAATCGTAGCAAACTACCTTGGTACGATCCACTGCGTTTTTGGCAATGTGGATGGCGATCGTTTTCTTACACTCCAAAAAGTACATGAAACCGGCCGTGATGACGTTTTCCTCCATGGCGAGCTCGCTGAAATAGAAATCGACGGTAGAAAAATAGCCATGAACCATTACCCGGAAATCGCTAGGCGGCTCGCTGAATCGGGTGCTTTTGACCTAGTGTGTTACGGTCATAATCATATTCAATCGTCTGAAACCATAGGTAAGGCAGCATTTGTCAATCCCGGCACGCTTGCCGGATTATTCGCACCCGCCACGCTCGCAACGTATGATACGGCTACTGGCGAAGTTGCGCTCTTAGGCATTAATGACATCACATAGATGACGTACCGTTCAGTGGGCGTGCTTGCCGCACATCGCGCCGGCGTGTATCTGGCCAAGCATTTCCGGAAAATTCGCAAACAGGATATTCGCTTGAAAAAGAGGCATGAAGTGCTCACATCCGCAGACTTGGGCGCAAACAAAATTATATTGAAAATTCTAAAAAGGCACTTCCCTAGCCACGATTTCTTAAGTGAAGAAACGGGCCTGGAAGAAAATCCTCAGACGTACAAATGGTTTATAGACCCGCTTGATGGCACGACAAACTATTCAGTAGGGAATCCTCTTTTTTGCACGACGCTCTCACTCGCACATGGAAATGACCTTCTCTTGAGCATCATTTACGCACCCATGCTCGATGAGTTCTATATCGCAGAAAAAGGCAAGGGTGCTACGCTCAACGGCAAACGGATACACGTATCCCCTGAACGCCGCCCCACACATAGTATTATTACCATCGGGTACGCTCATACATTCAAGTCCCGTTTGCGTATCGCCCATTCACTTCAGTATCTCTGGAAGGCATTTTTAAATACACGCGTACTTGGCAGTGGATCCTTGAATCTTGCTTTTGTGGCAGCAGGTCGAGTTGAAGGATGCTATCTTGCTTTAACATCAAATCTTTGGGATACCACATCAGGAGTGCTCCTCGTGAAAGAAGCGGGGGGCATAGTGACTGACCTAAATGGCAAGCCGTGGGACATGAAAAGCCAAAGTCTCGTAGCGAGCAACCGCACTATTCATGCGAGGCTGTTGCGTAACGTACGGCGATGAGTGGGGAGATACAATTATCAGGTATCGTCATCCATGGAGACGGCCTTGGGAAAACCTATGGCTACCCGACAGCAAATATTGACTGTGTACCACCGGCTGACCTTACAGACGGCATTTATGCCGCCTCTATCATGCTAGGAAACGATCGACTGCGTGGTTTGGTCATAATTGGGGACCGCAATCGCCTGCACCCCGGTGATAAAAAAGTGGAGCTCCACATCTTGAATTTTACCAGTGACCTCTATGGAAAAATACTTTCAGCAGAGCTAGTTCAGAAAATAAGGCCATTCATGAAATTCAGCACTACGTTAGAACTTATTCGTCAAATCGAGAAAGACTGTCGCGAGGCAGAAAAAATATTGGTCAAATAATATGGACAATCTCGCGGATATCGCTCAGGCAGTCGCGACGTGCACGAAGTGCCCGCTGTCGGAAAAGCGCACCCATGCAGTACCGGGAGAAGGCAGCCCTAACTCTGAACTACTTTTCATCGGCGAAGGACCGGGCCAAAAAGAAGACGAACAGGGCCGCCCTTTTGTCGGTTCGGCGGGGAAATTTCTCGAGGAGTTGCTGAGCACTATCAATCTCACACGTAAGGATGTTTTTATTACAAACGTCGTGAAATGCCGTCCGCCGGGGAATCGTGATCCAGAACCGAACGAGGTAGATACCTGTACGGAATTATATCTCTATAAGCAAATTGCCATCATCAAGCCCAAACTCATCATCACGCTTGGGCGGCATTCAATGTATCGTTTCCTGCCTGAGACATTCAAAATCTCCCAAGTTCACGGCAAACCGTTCAGGAGAAAGGAGCAGGTCTATCTGCCGCTATATCATCCGGCTGCAGCATTATACAACGGCGGGATGCGGCAAACACTCATCGATGACTTTAAAAGGATACCGAAGGTATTGGAGAAGGTTTAAGTTTACAGCCGTATTTCACGTTCCAACCACTCGATGTGTTCGTTCTTGCGCCGCCAAAAAACGTCTTCCCAGATGTAGTGAACGGCCAGCATGGAGTAGGTGCCATAACGCTTGAGGATATCCTTACGTATCTGACTCGCTGCAACTGCCTTCTTGCCGTAGAATAGGCGCGAGTAGATTTTTCCCTGCCAGGGCGCAACGTGGTCGAAGGTGTCGACATGATGAAATGCTTCGAAAAGTAAAATGCGCGCCGTTTCCGGCCCTACACCATAGAGGTGCATAAGTTCTTCCTTTGCATCTTTTTTTGATAACCCTCGAAGTCGGTGCTCATCGATCTTTCCATCCGAGAAATCTTTTGATAAACGCTTAAAAAACTTAGCCCGATAGCCGATCTTCAGGTTCCGGAGCGTCTGTTCTGAAGCGCGCTGTAATGCCGCGGGAAGCCAGATCGCCCAAAACTCTTTCCGGTCAAAAAACATGTGGGTCCCAAACTTCGCGAGTAAAGCATCGAGCATCTGCTGGCTCCGCCGGACTGTGGCGTTCTGCAAAACAATGGCGATCACAAGGAGTTCATACAGCGTATACTGGCTCGCATTCCGCATGCCAATCCATTTTTTGAAAATTGGAAAAAAACGCTTATCTTTTTTGGCAAGCCGGTTAAATTCTTTGAGATCCGTGTCAAGTTCAAACCGCCACGCAATTTCTCTTTTTAACCTTTTAATCTCATCTGACTTAATCGCAGTATTTGTATAAACGGTAACACGTAATGCCGGTTTTGCCGTAGCACCACGGTCAACGATTTTCAATCCATAGAGTTTCTTTCCCAACCACAGACTTTGCCAGTACTTTCCCGGTTCCCATCGGTCAAGCTGTAGTTTGTTTGGAAAATGTGAGGGTTTGTGAAACGTGCCGTCGAAGTGAAATGGCGGCAGGGGTCTTATGGTAAAGGAATGTGAGTGGAACAATCGTATAAGCATTAATATATATGGCAAATGCCCACTAATACATTGCCACTCACTTAGTCAGTTCAGTACAGTTATAGGTTTTGGTCCTCTCGCCAAAAACTATCGTATCCTCGTCGTAGGTACAGCCTGTGCCGCAGGAATAATCGTACTCACTTTCTTGAAAGTCGTAATATTCCGCTCGGTCAACGGCCCATTGTTGGCATTCTTCCAGCGTTGTAAAATCATTCGAATCAGTCAGCGACTGCGATCCATCGACTATCCTATAAAAAGCACCTTTCCAGGGAAATTCTGCGTCTTTCTTTTTTGCCAGTTCATGCCAAGGTATAATAAACCGAAAACAGCAATGATGCCCACCAATGTGCTGAGCGCTTTGATAATCTTGTCTTTCATGCGTCACGAAGCTAAACGCCCATCAACGATTTTTATCACTCGATCGCAGAAGCGCGTGAGATTCTCATTGTGCGTGACCATGACGATTGTTTTTTGTTTGCGTTTCACGAGGTCTTTTAGTAACTGTACGATCGTTTCGGAATTCTTTGTATCAAGTTCGCCAGTTGGCTCGTCAGCAAGGATGAGTCTACCGTCATTCATAAGCGAGCGTGCGATGGCTACGCGTTGCTGTTCACCGCCGGACAGTTCTGCCGGAGTGTGGTCGAACCGTTCGTCTAAGCCCACTTCCTTAAGCAACGACTCAGCGCGTTCACAAGTCGTCTTTGGAGACAGGCCAGCATAGTCACCGGCGAGCATGACGTTTTCTATTGCGGTAAGCGTGCTCAAGAGATTAAAGCCCTGGAAGATAAACCCCAGTTCTTTCGCACGTAGATCGGCACGTTCGTTGTCAGAGAGTTTTGTCAAAGACTTTCCACCTATTTCAACATCACCGCTTGTTGGAGAATCCAATGTTCCCAGAAGGTGCATAAAAGTCGATTTACCGGATCCGGATGGACCAATCACGCCGATGAATTCCCCTGAATTGAACTCTGTTGATACGCCCTTCAGTGCCTTCACTTCATTATGTTTTCCGGGCGAGTACGTTTTTTGAAGGTTGATGGTACGAGCAATGGCGTTATTCATAACGAAGTGCCTCTACTGGGTTAAGTTTTGATGCACGCCTGGCAGGAATAAAACCAGCCAGTACGCTGATGACAATAGAAAAGATGAACACAGCCGCGAGCAGGCGCGGAGTCAATTGAAAGAGAAGAAGACCGCTTTCACGGGAAGACTCATTGATACCCCATGCCATAAGTGCACCAAAGCCGATGCCGACTATCCCGCCTATAACACCGATAACCGCCGCCTCGAGAAGAAATTCCCTCAGAATTCTGCCTGAGCGTGCACCGACAGCTTTCTTGATCCCGATTTCACGTGTTCGCTCAATGACAGAAAAGGTTAACGTATTCATGATCGAAAATCCCCCGACGATAAGGGCGATAAGGGCGCCGGAAAGAATAATGAGGTTAAAGATAGCCAGGCTCTGTCCGATTTGGTCTGAAAAAAACGACGGGCCATACGCCTTCACCCCCTCTACTTCGGCATTGATACGTTCAGCGACTGCCTCTCCCTGTTCAATGTCATCTAAATACACTGCAAAATCAGAAACTATTTTTTCTGCCGGAAAATTTTCCCTAAACGCATCGGGAAGTGTCGCATGCACGAATTGTTGTGCATCATAGAGCGAAACGACAGCTGAGTTATCCGGCGCAGTCAACGTTTTTTCCATAATACCGACTACTTCAAAATCTTGTTTACGAAGTTTGATCATCTGACCAACATTTGTTTTCATCGTATCTGCTATATCCGAGCCGAGTAGCACCTTGCCGCGGTCTTCATCAGTAAGCATGCGTCCCGTTGCAACATTAATCTCAAATGATTCATATTGGTTAGCCCCTGCGTCGAATGAAACGATCATGGCTGGCATCCCAAATGACATCGTTGTTTCTTCATCCAGCATCAGAGAGACTTCGGGCGTTACATATGTGACACCTTTAACCTTTTCAATATCCGGCCGCTTGTCAATCGTCATCGGTGCGCCGCCATAAAACGCTGATGACTGGCCATCAACAACTATCACCTTGGTGCCGTAATACTCTTCTCCACCCTTAACCAGCAAACTCAACTTTTCTGACATAGCACCCATAACCGTGAGAGCAAATACGCCGATGACAATGCCGCCAACGGTCAAAACCGTACGGAGTTTACGGCGAAAAAGATTTCGAATAATGATGCGCATGGGCTACCTTTTGACAACGACAATTGTGCAGTTAGTCACCAGCGCAGCGATGGCCCCAAGTGCAGCCAAGGGGGCTGCAAGGAGCGTCCCAACTACCCCGACGGTGACAGGGAACTGGACTATCTCTTTGCCGTCTTCGTTTTTAATGATAATCATTCTCGCGTTTCCTTCCTTGATGATCTCTTTTACCTTGCGAATCAGGTCATCTCCGGAGATTTTGAACTCTTCTTGTTGTTCGGTCATACGTTGTGTTCAATAAATAGTCGTTCCTATAACGTATCGAATAGCGCGAAAAAGTCAACCCTGCTAGAAATTTTATATAAACCATGTTTTGGCAATTTCAGGTTGTAGTTATTTTAAACGTATAAATGCTCCCAGGAGTCTTACGAAAAATTTCTAACAACAAGGGTAATTTAAAATTCGTTTTTCCTATAATACAACTTTTTGACTACTTCAACGACAATCAAATAAGCTACCACAAGACCAATAATTGTCGCGATGATATGAAGGGGAAGGGGAGTGAATTTAAAAATGCGTCCTATCGGCGTATAGGGAAGTACCCATCCAACACTTATCGCAGTTAGTGTAGTAGCAAGCAGAAATTTACTTGGCCTGCTTTGAATAAACGGTATTCGCTTAGTGCGGATAACATGAATAACGAGAGTTTGCGTGGCAAGTGACTCCAAAAACCAGCCAGTTTGAAACGCAGACTCCCCCAGCTTGAATACGGAAAACAAAACAAAGAAAGTAAGAAAATCGAATACAGAGCTGATTGGTCCAAAAATGTACATAAATTTCCGAACAAAGGAAAGGTCCCATTTCCGGGGTTTCCGTACCCATTCACTGTCTACTTTATCCGACGGTATCGTTACTTGTGAAAAATCGTAAATGAAATTATTGAGCAGGATCTGTATCGGCAGCATCGGCAAAAATGGCAGATAAAAAATTGCTCCGAAAACACTAAACATATTGCCAAAGTTTGAACTTATCGCCATCATGACGTACTTCATGGTGTTGCCAAACGAACGTCTACCCTCAATAACTCCAACGGCAATAGGTGCAAGACTTTTGTGGGTCAAGATGATATCAGCGGCCTCTTTTGCGACATCAACAGCGTGGTCCACTGAGATACCCACATCTGCTGCTTTCAGCGAAGGAGCGTCATTAATACCGTCTCCCATATAGCCGACCACATGACCGTGCTTACGAATGGCGGAGATGACACGATTTTTTTCATCGGGGGAAAAGCGCGCAAAAATAGTGGTTTGTTCAGCACGAATCGCGAGCGCATCGTCGGTGAGTGCGGTAATATCTTTCCCGAGCAACACACCGCGAACCTGCAATCCGATATCTCGGCAGATTTTTTCTGTCACCTGCTCATTGTCTCCGGTAATGATTTTTATTTCGATGCCATGCGACTGCAATTTCCTGAGAATGTCGTCAGCATCCTGTTTTGCAGGATCGAGGAACGAAACAAACCCAATTAAGGTCAAGTGTTCCTCATCCGCTGTGGTATATTTCTCCTTTTTTGGCAGATTGGTTTTTATGGCTATGGCAAGAACACGATATCCTTCAGAGCTTAATTTCTCATAATAGGTAAAAGCGTTTTCCCGCATCTCAGAACTCAGTACTTTTACATCTCGAACTTGAGTGTAATGACTGCAGTTGCTTATAACCGCTTCTGGAGCTCCTTTCGTAATCAGTACTCGCCCTTCAGGCCCTGTGACGGCTACGCTCATCATTTTGCGCGCAAAATCAAAAGGGATTTCTTCAATCTTCGTATATGCTCCGATAGCTTCGTGTTTGTATGCCAAAACCGCTTTATCGAGAGGATTTTTTACACCCGTTTGGTGAAAGCTGTTGAGATATGTGTGTAAGAAGACACTCTCATTGTGTTTCCCAAACGTGTCTGTATACGTCACCAGCTTGATATTGCCTTCTGTTAGCGTACCTGTTTTATCGGTACAGAGTATATCCATGCTTCCGAAATTCGGGATAGCAGAAAGTTTCTTTACAATTACTCCGGATTTAGCCATTTTCTGAGATGCCCGTGCCATTGTGACTGACATAATGACTGGCAGGAGTTCCGGCGTAATACCTACGGCGATGGCAATCGCGAAAATAAATGATTCAAGAAAATCCCTCTTAATAAGTGCATTGCCCAAAAAGATACAGAGAACAAGTACGATAATAACCTTCATCAAAAAAAAGCCGAACTTGGTAATCCCAAGCTCGAAGTCACTCTTCTCTTCTTTTTGCAGCACGCTAGAAGCGATCTTCCCAAACTCCGTCGATGGTCCCGTATGAAATACCACAGCGAGCGCAGTACCACTAATAACGCTAGTTCCTAAAAATACCAGAGTGTCCGTCTCTACTGCACGATCCTGGCTACCTCCGTGTGGGATGGGGAATTTCTCCTTTGGAAAAGACTCTCCGGTTAACGCCGACTGATTGACAAAGAAATCATCCGCTTCAATAATACGAGCATCCGCGGGAACCAAATCTCCGGAACTCAAGAATATCACATCACCTGGGCATATTTCAGTCGCCCGGATCTCCTGCTTTTTCCCTCCCCTGATGACTGTTGCGGTAACGCTGACTTTTTCCTTTAACTTCTTCGCGGCATTGTTGGCACTATGTTCCTCGACAAAGTCCAGCGTGACACTTGCTACCACCATGATCGCAATGACTATCAAATTCTTGATTTCACCCAGGTATGCCGAAATACCAGCTGCGAACAGCAGGATGATGGCGAGCGGATTCTTAAAGTGAGAAAAATACTCAGCTATAACACCGACCTCTTTTCTTTCCGAAAGGACATTTTTTCCGTACTGCTGGAGTCGCAACCCAATTTCGTGTTCGGTGAGGCCGTCTTTTCGCGTCTGAAGCTTCTGAAAGATGCTTGGTATTGACGTGGCGGAAAACGTAGTGAGGTCGCTTGCCATGCCCTGTAGTATATCACCACTCACCAAGCAGTGGTTAGGGCAAACCTCTAATTTCCCTTGGGTTTGGGGAACACTATCGGGATGGCCGGATTAGCCCTGCGGGCCGGGGCGTTACGCCTACTTGCGCCCTTCGAGTCCGGTAACTGCTGCTTGACCATTTATTCATAAGTTCTCTTGGAACCATTATCGTAGTGAATTCTAATCGGGATGGCCGGACTCGAACCGGCGACCTCTCGCTCCCAAAGCGAGCGTTCTAGCCAACTGAACTACATCCCGTAAACCAGTACTTTACATGTCATCCCTATTTTTTTCAACCGCCTCGATAATCTTCCGCGCAACCTTCACTGAATAGCCGGGAGTTGGACTAATCCCCGTTTCTTTGGCAAACATGATTCCGTCAGCCCCATCAAGAACGATATTGGTAAGATCGAGAATCTCCGAGCGTGTAGGTACAAGATGAGTAACTAAGCTGTCAAGTATTTGCGTAGATACTATAACCGGTTTACCGGCTCGTTTCGCCGCCCGAACAATCTTTTTCTGGTAAATACCCAGTAATTCATACGGTGCAGTGATGGCCAGGTCCCCGCGGGCAACCATGAGCACATCTACCGATTGCGCGATCTCATCGATTCGTTCAACAGCCTGGAGGGTTTCAATCTTCGCTACCAGCGGTGGAAGCGCATCGGTATGCATTTTTTCTTTCAACATTGTTCGGGCTTTTTCAACAAATGCGGCGCTGTTCACAAAGGATAAGGCAACCCAATCCGGGTTCATTTCGCTTAACTTGGCCATGTGGGCCACTGTTCGCTTCGTCAGATGATTGAGTGAGTCAACACCCTGACCGATATTAAATGCCTTCATTGATGGAATTTCTCCCGCATTCAATGCAACTGCGGTGCAAGACTCGTCTGAAACAATATCCTTAATACGGAACCGTAGGTCACCATCAGCAACACTAATTTCCTGCCCAGGTTTCACGATGGTGCCGAGAGCATGCACGTCTACTGGAACGAATGTATGCGGGTCAGGTGTCGTCCCACCGGATTTGAAACGAATCGTATCGCCGGCGTGGACAGGAACATTAGTGGGTTCATACTTGCCGAGCCGCAACTTATCGCCTGGTAAATCCGCCATGATTTTTACCGTTCCTTCTTTTCCTGCTTCTCGTATCACGTTTTTGGCGACAAGAACTCGTTCATACATTTCATCGGGCGACCCATGGGAAAAATTAAAACGCAGCACTTCAGCGCCTGCATCGATAATTTCCCGTATCTTTTCCGCCGGGTAAGAATTTTTTGAAATGGTGGCAACGATGAACATAATACTCGCACTCACCTAGTAACTAATAGATGTCTGGAGGCCACGGGGAGAATCGAACTCCCGAATAGGGGTTTTGCAGACCCCTGCCTTACCACTTGGCTACGTGGCCAGAGTGTTTTGGAGCGTACCAGAAAAATAACCTTTTTTCAAGAGAAGAGGGCCTTTACCAGTAACGAGCATTTAGGTATGATAGAAGCGATTTGTAAAAGGTAATACATCCCAGCAATCGCGCATATCACTAGCTCTTCACGTGCTATGAGTGACCAGCGCGTAGCGTACAATAAGATCAAGAAGGGAATTTACCCAGCCTTTACTCCGTTGGGTAAATTGTTGGTACGTCTAAAAATTCACCCTGAAACTTTTACCATCGGCGGCGGGATCGCAAGCATGGGTGTACTTTATTTCTACGCGACCCGATCACTTTTTCTCGCAGGCATTGCGATAATTATCACTGAACTGTGCGATATTCTCGATGGACAGCTTGCCCGATATGCACACAGTTCAACAAGATTCGGTGCATTTATTGACGCTACCACTGACAGGTATGGGGAAGGACTCATCTATCTGGGACTGCTCATGTACTTCTGGCAACAAAGTTTGCTTGTCGCCCTATTTGTTTTGATAGCGTTTTTTGGATCGTTCTTAGTAAGCTACACGAGAGCAAGAGCGGAGAGTGAGGGCTTCGAATGCGTATATGGATTTATGAAGCGTAAAGTACGAATGGCGCTGTTGTCTGCCACTACAATTATTGCGGCGTTTGTGCCCGAAGGTGAGGCCATCCTTGGAATATCAATTATTGTACTCGCGTTGTTATGCCACTTCACAGCATTCCAACGCATATTGTATGTACATGCACAAGTTAAGTGACCCATAAATTAATCAGTAGTAATAGGAAAAAAGCCAGCAGATGCCTGCGGGCTTCAAATCTAACGAACGATGCTATTCCTTGTCGGGTGGCTTAGCCCCCCAAAGTTGGTGTGGATCGGTAATATCCGGCTTCGGCGGCCGAAGCGGTGAAGATGCGGAAATGTTTACCGCAATAGTAGTACCACCGCCGTCACATCCAGCAACCGGTTCATCATCTTCCACCTGTTCTGGCCTTACCCTTCGCGGTCTCCGATGGAATGACCACATATACACACCCTCCTTGTGTATGGCTGTTGCGTATAATAGCCGAATGTTAGTGCATGATCCCTACAACGTCAAGGCTGCGCTCTATTTCCGCTTTTTGATATACTTAAACCCATGCGGTATCAAGACACACTATACGGCGAATTTCATATCACTGAGCGCGTGCTTATTGAACTAATAAGCAGCCCGGCTCTAAAACGCCTGAAAGGCATCGATCCCGGTGCATACCGAAAACCGTTCTTCCCAGGGGTACCGCCGAGCCGTTTTGACCATTCCATCGGCGTGATGCTTCTTTTAAAAAAGTACAGGGCGCCGCTGGAGGAACAGGTAGCTGGACTGATTCACGACGTCTCGCATTCCGCATTTTCGCACGGTATAGATTATATCCTGAAGCGGGGTACAGAAAAAACCCAGGCCCATCAAGACAATATCCATCATGATTTCATAAAACAATCGGGGATACCAGCTATCCTTTCGCGACATGGATTCGACCTTGCATATATCTTAGACGATTCACATTTCCCCTTAAAAGAAACTGACATACCCGATATCTGTGCTGACCGGCTGGATTACACGTTCCGTGACGCAGTATCGTATGGGGAGTTGACAGCCACTGAAGTGTTCGAGTATTTGGATCATCTTCACGCGGAAAATGGATTTTTAGCGATTTCGAGCATGCGAAACGGTTTGCCGAACTTTTTTATATGCTCAATGACGAATACTGGGCCGGCATTCGTTCGGCAGCAATGTTTCAAACTGTCAGTGATTACATCAGTTATGCACTGGAGAAAAAATACCTCACGGAACACGATCTCTATACGACGGATCAGGAAGTATTTAATAGAATTGCACCGCATCATGTTCATGATGAACACATTAAGCTCCTTTGGGATCGTATGAACTGCGTCATTACGTATGAGGCATCCGACAAATCCGATTACACGGCGTATATTGTCCTGAAGTCACGAGCAGTTGATCCGCTCTGCCGGCATCAGGGTGCGATATGCCGTGTTTCAGACATCAATCCCAGGTGGAAGAAGACTGTCATGGCGGCTCTGAAACCAAAGGAACACTACATAAAGTTCGAAAAGTAAAGGGGCTTCGCTGTTTTAGGAAAAGCCACCTCTTGACAAAGTGGCTGGTTTATCTATACTTGTTCGCAACATTATGGAAGACCTTACCGAGGGCGGCAATACTGATCCACCCGGGCATTTCCTACAAAATCAGCTTACACTTCTCAAACAAGCTATCTGGGAACGCCGTCCGGTTTTGGGAGAAATCATGCACAAGCGCGGCTCAAAAAACCTTTATGAATACACAAAGGATTTTTTGGATGTAAATCCTGTGCCTGGCCTCGATGAACGCAAAGACGAGCTCATCGCGGTAGTGAAGGATATTGCTCGAGAACGACTCGGCCGAGATGTCGCTGAGGGCGTAGCAAAACAGTTAAAAAAATTTGCGCTTGTATCTACGACTGACCATCATGGACCCATAGACCACCCTTTTTTCGTTAACGCAAATATCATATCGGCACTTCCGTATCGCGAACTCAATGATGTTGATTTGAGATATCTCATTGTTTTTTCGTTTGCAAGCGTATCGGCGAACAATTCATCCGCCTACCCGCGCGGGATACTGTTCCATGGTGATAATGGAGGAGAAAAAGAGCTCCTACGGCTGCCATTATTGCCGGACAAAATAAAAATGGGGGTTGTCTACGCATCGCGCGGTTATACACGTGACGATATATCCAATGCGATACGTGAGATAAGAAAAAAACATTCACGGGGGTTGCTTACAAACGAACGAACTGAAGCTATCAGCACTCTTATTGAAACACACTTTGGCGCTTCAGATATTCTTGCCTTTTCCGAACTCGCTCCTCAAATCACTAAGATCAACTATCGCCTCTGGCCTCTCTTATTTCACCCACATCGATCATTATCTTGGAGTCCTACAGCGAGTACTGTCGATGCGAACGTACCTAACCTTGTCTATCTAGAAATAGAAACTATTGTAAAAGAACTCTTGATGAGGAAGCACCTTCAAAATCCCGAATCTCTCATACACCGTCTTCTCTTTTCACCGGAATACCGAACGCGCGCAAGTACATATTTTAATAATATTCCCGGCGCTTTTTCGACAGATCATGATTGGGGAACGTTCTTTTTTTGGGGCTTGAATGACAAACTTCACCGCAAGCGCTTATTGCTCGAAAGAGATACTCTAGTCAACCATGACGCCGGACTTCAGGTACCCTTTACGCCATTGGCTATCGAGGAAGCTTTGAAAACTAAGCGCATATTTCCCAGTATGCTGCTTTGTTACCTCATGGTGTCGCAGTATTATGGAATAAAGTGCCTCGGTGGATTTTCCCAGGTAAATGACCTGACAATGACAAAAAATGCCTGGCAGCGGTTGCTTCGTGACGTGGGAGAGGATGTTGAAGCCGACGCCGTGGAACCCACACAAACAAAAGAACTCGGGGGAGACGGCATTGTGCTGTCATACCTTGCAGAGAGTGGGGGTGGACTGGCGCCAGCGACTGGTATCGATATGATCCTAGAAAATGTCGACACACGCTTCGACGAATACGTTTCTCTGTCACATAAGGTGACGCTGGAGGAACTCATGCAGCCAATGTTACCGGAGATGTATTCAGTTCTGTACTCTGCGGCACAACGCGATCCGCGCCTCATGATACCGCCCGAAACCATAGTCAAGGGACTGCATCTGGACAACCTGCTGGTGAAAAAAAGGAAACTTCAAAGCGCAAAAACTGACTCAGCGGTATCAGAGCTCACTCCCGTAATCTCATAGGCATACCTCATAAAGCCTTCTTACCAATAGGATGACGATATTTGCTATACTGGTCATATGAATGAAGAGGCGCGCGTTACACTTACTCTTTCCAAAAAGGCACAAATGCTCCGGCCCGGTATTTATGAGCACTACAAAGGCAAGCGTTATAAAGTGATCGGCGTGGTTCGTCATAGTGAAACTCTCGAAGAACTCGTCCATTACCAAGCACTGTACGGTGAATATGGTTTTTGGGTACGTCCGCTTATCATGTTCATAGAAAATATCACGATAGACGGCACATCCGTGCCTAGATTTAAGTATTTACGAGAAAAATAACCCTATGGCTGAACAACCCACTCAATCTGAAAAAATATCTATCAAGAAAGAGCTTGAGCAGCGAACCATTGGATATATTGTAGCCGCTTTCGGACTCGTCGCCGGCCTCGCTTGGAACGATGCCATTAAATCGCTGATTGAATATCTGATTCCCGTGAGTGCAAACTCCATCTGGATAAAGTTCGGCTATGCGGCGGTCATTACGGCTGTCGTCGTACTCATTACCTTATATCTCCTTAACCTGGTTAAGAGAGACTCCACTAAATGACCAAGCCGGCACTTGAATCTCTTGGGGAGCGCATAGCTGCCTCGCAAAAATTCACCATTGAGAAAAAGCTCTACCAAGGGGCCTACTACGCCTCTGGCATGGTTCGTAATGTTATCTTCGCCGGCATATTCCGAGGCATACGGGCTGTCCTGAAAATATACAACGACCCACGCACGACCGATGAGCCCCTAGCCTTGCGAACATTCAATCAAAACAATAAGAGTGAGCTTCTCAAGGCGCCCCCACTCTACGCCTACGAGGTAACGACGCCGTTTAGCGGATGGCTTATTATGGAACACTTGCCGCTCGGAGGGAAATTTTTCCATTCGCCAATCACGGCTGCGGAACGCCGGACTTTTTTGTCTGTGTACGAAGAATATCGACGTAATTTCCCGATGAAACCCACGCGTAGCCTCCATTTAGCCGAATACCTCCCAGCGCATGAATATCATGCATACCGTATCAGCAGATGGCTTCAGCTCGCGAATGACGCTGAAGAAAGGCGTCCGCCAAACAAACGCCGGCTTGATATGAAGCGTTTTCTTCCAAGATACGAACAAGGCATGCGGATTATCCGGAACGAGTTCAGCAAAAGATCGATGATGTGGTGTCACGGACACTTTAAGCCTAAAGAAATATACACGGTGCGGGATGGGTCAAAGTTCTACCTCACCGATTTCGCCCACGCTAAAATGTATCCCGAGGGGTATGAATTTGCTTTTATGATATGGGCTGACCACTTGCTCTCGGGTACGTGGAAACAACCATACAAACAGTGGAAAAAAGGTATCGACGCATGGATAAAAGATACCCGGCCCGTCGCCCGACGATTTAACGTAAGGCGTTTTGATGCGCTCATGCGGGCAAGCCTTATTGAACGAATCATTGGTACGCTCCTGGCCGACCTCTGTGCATCAGAACGGCCCGAGGAAGAGCGTGTTGGAATTTCGAACTATCTGTACCGGTACCTCGATACGGTGCTTCTCAATCGTCATGGGTAATTTTTATCAACGGGTTTACTTGGCGGTAAAAAAGATACCGCGTGGCAAAGTCGCGACGTATGGGCAAATCGCAGCATTGATAGGCTCACCGCGATCGGCCCGCATGGTCGGTTGGGCACTTCATGCCATGGATGGCGGCAAGCTCGAACATATCCCCTGGCAACGAGTTATCAACCGGGAGGGGAGAATCAGCACCACCTGCCTGGACCATCCTCCGGAAGAACAGGCGATGCTGCTCGAACAAGAGGGTATTAATATCACAAAACGAGATAGCGCCTACTGGATTGACCTGGATCGATTCTTGTGGCAACCTAAGTGATACATATTTCGCGGGTATCGTATAATGGCAATACCACAGCTTTCCAAGCTGTTGCCGGGGGTTCGATTCCCCCTACCCGCTAGGAAGATTTACCAAATCCACTACTGTTTACTCGCTCGTCGATTCTACTAACCAAAATGTTAGGGGAATCGAAGGGCAGAAGCGAACCGAGCTAAGCTCGGGAGCGTCGACGAATGCGAGCGTGCGCAGCATTCGGCGCTGCCCGGGACACGATTCCCCCTACCCGCTAAGGGAATCACCACTAAGTCCACTACTGTTTCCAAGCTCATCGTTTTTCCCAACTTAAGTTGTGGGGGGATCGAAGAGCAGAAGTAAGCAAGGAATGAAATGACGCAGCGAACGTCGGCGGGGTGTCGGTGGCACACCGCCGCTGCTCAGGGCACCGATGACCCCTACCCGCTATGGCTTCAACGCCTGCATTGTCAGACATGATCGTCGAACTGCATGTACCAGATTTTAATACCGTAAAAGACTTTTACGGAAAGTTGGGTTTTCAAACAGTAAGAGAAAAGCCCCACAGAGGATCAATCAGGTTACCTCGTCATGCAGCGCGACAACAGTGTGCTCGCCTTCTTTTGTGGAAATGAGGAAGTATATGAGCACTCCTTCTTCAAGCGTTTCCCTAAAACAACGCCGCGCGGATATGGCACCGAAGTGTGCATTTATATTACAGATCAAAGTATTGAAACATATTATAATTACGTAATAAAAACTATCGGCAAAAAAAGCTTGGTAACGCCCCTTGAACTGAAACCATGGGATAGTAAGGACTTCAGAATAACTGACCCTTTCGGATATTACCTCTGCTTCAGGGAACCACGCAACATTCTAGACAAATAAGCATAAAGACTCTTTCCTACAAAGTTGACAAAACGACCTTTTTTTGATATACTGCGTATTATAGAATACAAAAGTAAAAACTATGGAGGATGATTCCCTTCGCGAATGGGTAGCAAAAGCGCATGCAAAAGGTCTACCCGATGATGAGATCGTTCGCGACGTCACTCAAAAAGGATGGAAAGAGCCGGAGATACGAAAAGCCCTAAAAGCACATAAGGGCGGCCTTAGTGTGGTAGATTCACCATCCGAACCAATGACAGGGAATCTGTTTTTACGCGCATGGCAAATCGTAAAAAGTAGGTGGAAGCTCTTAGCGGGAATCGCGCTAATTCAAGCATTGATTATTACGGGAGTCCAACTACTTATTACGGCCACTTCGGCATCCTTCAGTTCATTTCTCCTGTACACAACCCTGCTGGTATTGATGGTATTTTTCTGTACGCTCAGCCTCACTCATACTGTGTCACGTGTCACCGAAGGATCTGTCTCAGCCGTCGCCCATGCAACGATTAAGACATATGGCTTCTACATCTGGACTGCAGTACTGGGCGTTCTGGCCACCCTTGGCGGATTAGTAGCATTCGTTATGCCAGGCATCATACTGTCGATCATGCTCATACCACTGCCTTTCGTCGTTGTTGAGGAAAAAGTGCATGGCATGGCCGCGCTAAAACGGTGTTTTGCACTGACTCGGGATTTCCGCTGGGACACGTTCTTAAAAATACTCGTACTCGGCCTCGCCTTTCTTGCGGTATTTATAGTGCTCTTTCTCATTATTTTTGCTATGTGGTTCGCCGTATCTGCCTCGAGGGGAGCAGCGCTTTCTCTGGGCGGTTTTCTCGCTGGAGAAATCGGCTTTCTGGTCATTCAAGCGATTCTGTATTTACTGTTACCGGCATTTAGCCAAGCATACTACGCCGTTATCTATCGCGATCTCTCAGCAATTCACCCGCGTGAAAACGATCCTGAACCTATCATACGACAGGGAAAGAAAATTATGCTTGGCTTCATGATCGCGGGAATGGTGTTCGCAATACCGCTTTCCATCAGTGTTGGATTCCTGGCTTCTACCGGCGTTTACGATGAATTCCTGAATTACGGAAAAATTACGCAAGAATCAGTTCGGATTGAACGTGAATACTATAATTACCTTGTCAGTAATACAGAAGAACTTATCACCGATGAGGCCGATCGAAATGACATTGTACGTAGTATCAATATTATTGGTCTACAGGTTTCGCTCCAAGATTACTATCTTAAGAACTCCGTGTACCCCGCGACACTTGATGAGCTTATACCGACATTCCTTCCAGAAATGCTGGTCGATCCGGCAACAGGGGAATCCTATGGCTACGCATTAAGTGAGAATGGTAAAGGCTGGGAACTCTGCACTATTTTCGATACCGATGGGCTTCAATGTGTAACATGGCCGTAGGCTTAATAAACGCCCTATGGATATAAATACATGGATACTGCAAGCGCGCGGACGGGGTCTCTCAGATGATGAACTTCGAGAACAACTATTGACCAGCGGCTGGGCACTCGACCAAGTCAATCAGGCACTCGCGCATAAACCTCTCTCACCACGTGAGGTTATCCTCCAGGAAATCGAGACAACGCCTGAACAGACTGTTTCTGCGAGCCCTTCAGGTGAGAAGACCCATAAAGCGTTTAAGGGGTTACGCTGGGCACTTATCGGAGGGATTATCGCAGTTGTAGCGGGTGGAGGCGTTTTTGCATACACAAAAGGATACCTGCCAATTCCGTTTTTGACAAAAAATGCTGAACAATTACTAATCGAATCGTTCGCAAAACTCTCGGAAGTACAAAGCGGGGAGTTTGGCTTCACATTTCAGGTTAACACCGAAAACCGTACCGTCGAAAGAAGTACTGCCTCGATAAATCAGGAAGAGCCATTGTTCCGGCAAAAAGCAAAAAATGCGCAGATGCAATCTGATGCTGCGCAAATACGCACCGGTTTGATACTTTATTATGATGACCATGATTCTAAATTTCCAGCAACCCTCGATCCGATAACTCCCGATTACCTTTCACGAGACCTGGTGCAGGCAGACGGCACTCCCTTCGTCTATACTCCCTCAAGCGACTTTACCAGCTATACATTGAGCTTCACGTGTCTTGGAAGCAACAGCCAGGGGATGTTCGATTCAGTTGGCGACTATACTGGCTGCCAACCAATCGATGACTCATTCTCTAGTTCAGATTTGTCATACGTATTCGACGACATGCTGGGGAATATTCCATCGGATCTCAGCATCCAGGCTGCTATCACAAGTTTTATTGATGTAAATAAAGAAGACCCGACTCAAACAAGCGGCATTCTCACTCTGAGCGGATCCTATGAGGCAAGTGGGCTTGCACTATCCATTGATGCGGAAGTGCGGATGATAGGCGGCAAGACATACGTATATATAAGTAAAATACCCTCACTCCTTCTGGAAAGTCTTTCGTCCATTCAGGGCAAGTGGATTGTTGTAGACAATACCGAGATCTCCAACGGCTACATGGACTTTCTGGACTTTAGTCAGATGGTAGACCAGGGTGACTCAGCACCGTCCTACCGGGAAGAGTTGATGCACATGTATCAAATTGCATTTCGAGAGAAAATGCTCCAGGCGAATATTGACGGGAAAGAAACTATCAATGGCCATCCCACCCACCGGATTAAACTCGAAATAGACTTCGAAAAACTTCCCGCGACTATTGAAGCATACAAGCAGGATGTGAAAAATAGGAATGTAAACAACGAATACATGGACATGCTTGAGGAAGTAGGTTTTGAGGAAGATGTTACGGACCAACTTATGTCGTTGTTTGCGGATACCGAATGGACACTGTGGGTCGACCAGGCCGGGTCCACCATGAGAAAATTCGAAGTGAGCATCATTATGGTTCCTCCGGACGAAAATGAACAGTTGAAAGACAAGCAAATTCGAACTACGTTCGGAGTCACCTTTGACCACATGGGAGAAAAGCCAAAAGTCGATATTCCAGACGAGACCACCAATTATGACGATTTAGTGCAAGAAATGACCGGGACTACGGTTGAGGACGAAAAGTTTCGCGAACAAAAAGACACTATTGTTGCAATCCGATCGGCACTCTCCGGATATTATTTAACAAATGGTGCATATCCAGAAACACTAGGCGCATTACTAGTCAGGCCTAGGACGAATAGTGACATACAAGATAATTACCTTTGGAACAATGCGAATATCGCGCCAGACCAATATACTGGCGAGGAGTACCAATACTCATCGGCTGGAAGTAGCTATGAGCTCATCTACACGATACACTTGCCACCGCCTGATTCAAATACGTATGACTTTTATAGTGGGATGTTCGTTGAGGGGATTAATACGGCTACAAACGACTACCTTTCAAAGGCAATAGAAGACGAGAAAGACTCCGATAAAGACGGGCTCACAGATAATGAGGAGGCACGGTATGGGACAAATAAAAATTATCGGGACACCGATTTTGATGGGTATGACGATTTGACAGAAATCGAGAACGGGCATGACCCCCTGAAGGCTGCGACAACTACGAACACAGTTACTACCCAGACTTCTGACCCAATTGTGGGTTATGCCGCTTTTTGGACGCGTGATGATAACTGGGAAGATGTAACAAATAAAAATTTTATCAACACGACAGATGGGAAAAATAAAGAATACTTACTCATACGGAAAAGTGGCCCAAACCTCGAAATTATTCTAAATGATTCTCCCGCAACCACGTGGTCAGCAAAAGCAAACTTCATGCCGGACACATGGCATTATGTAGTGTGTGTGTGGGAAAGCGAGCAAGTACCGAAAATGTATTTTGATGGTGGGCAGTTAACTGTGTTTGCCCCTGCTGAGGGAAGTGGCGTCGTAACATCGAATGATTTAGCCTGGACGACGGAGGAACGAATGACAACCTACGGCAACCGAAAGAAGACTGCTAACACTGAGGGCTTCGCCACTACTGAATCAGTTCGTGAAGGCACAATACCTCCAACAGCACAACAAATCCGGGAAATCTACCTCGAGGGATACCAGAACGAAAGTTCAGTCTGACGCGGCTGGACCGCACCGCTAAAAAACGGCTCGCAAGAGGGTGCGAGCGGAACGAACAACCAAACTGCTTCGGTCGTAACCGCAAGCACGGGTGGCGCGATGCGACGAAGTAACTGAGGCGCCGCGACACCCCGGGTCCGAGCTGTTTTTTTAACCCCAGACCAATGCTCTTGACAGGATAGCCCTGTTTGCTATAATCCTCACTTCACCCTCCCAAAGCCAGTAAAAGGGAGGTTTTTGAAATAGGGCGATTAATGAATAAGTATTCTTTATGACCACGAAACAACGCCGCAGAACGGCATATATTCTAAAGACAGTGGCGGTCGTGCTTATCTGGGAATTCACTTTCCCTGGGTACGTCGTCGGTAAAGAAATACAAACATCCCTTGGAGAAATGAATCAGAACTCACCTATCACAGCTTCAAGTGAAGAGCAGCCTCGTCTGCCTCTCAGCGCTGACAAGCCGCGTGAAGAAGCAAAACAGGTCATGTACCTTTCCATCACTGCCTACTCGTCAACGAAAGATCAGACTGATGGTGACCCATTCACGACTGCTTCTGGCTCGAAAGTTCGCGATGGAGTCATTGCGGCAAACTTCCTGCCAATCGGCACTCGTGTCCGCATCCCGGATCATTTTGGAGATAAAATATTCGTGGTAGAGGACCGCATGAATCCCCGACACCGATATATGGCAGATATTTGGATGGCTTCACGAGAACAGGCCAAGGAATGGGGTGCGAGGTACACAAAATTAGAAGTCTTATAGTATTTACTGACATGCTCAAAACGGGTCTTCGCACGAAGGCCCGTTTTGGTATATACTTATCTTGCATGTACCATTAATATAATCAACACCTATGGGATTCTTTGGAACATTACTTGGACTGATTATTTTTTTCATTATTATCGGCCTACGCATCATCGACCAATACGAACGAGGGGTGGTATTGACCCTCGGGAAATACACAGGTACCCGCATACCGGGCTTGAAATGGATTTTTCCCATCGTCCAGCGAATGATTAAAGTCGACCTACGCGTGACAACGACAGATATTCCACAGCAGGAAGTTATCACCCGCGACAATGTGCCGGTAGGAATCAACGCAGTAGTGTATTTCCAAGTCGAATCCGCGGAGAACGCCATTCTAAATATCAAAGATTACACGCTCGCCGTTTCCCAATACGCGCAGGCGGCACTCAGGGACGTGGTCGGAAGCATCGAGCTCGACTCGCTGCTGTCAGAACGTGAAAAAACAGCGGAGGAAATCAAGAAAATCGTCGACGGGGCGACAAAAGCGTGGGGAATCAACGTTACGGACATCAAAATTCAGGATATCGAGCTTCCTGCCGATATGAAACGGGTAATGGCAAAGCAAGCCGAGTCAGAACGTGAGCGTCGCGCAGTGATTATCAGAGCCGAGGGTGAATTTGTAGCGGCGGATAAACTGGCTCAGGCGGCACAGCGTCTCAGCAATGCCCCCGGCGGCCTTTCGCTCCGCACCCTATCAACGATAGAAAAAATCAACCCGGATCCGTCAAAGACGGTTATCTTTGCGTTGCCTGTTGAGTTCATGGAAGGATTCCGATCGCTCGCGAGCTACCTCAAAGACAAAGTCAAATAGGCTCACTTGATGCGTTTAAGGAAACCCTCGACGAGACTCACCGTCTCGGCAGTATTTTGATATACGGATTTCCAAATGACGACAATATCTGCATCATTGAAAACAGCGCTCTGTACCTCTCGAATCGTATCACCGCCGGCCACAGCGATCAGTATGTCATAGCTTCCCTTGATCCTCCGGATTTCATGGAGAGGCAACATCTTTTGCCTATTAAAGTGTTCCTCATCTACCCCCCGATGAAGTATTACGACGCGAGGTGCTTTTTTTAATGCGCGAAGTACCGATAGGGGAAACTCGATGTTCATCATGTCGATCATGGCGTCAATTCCAAGACGGTCGCACGATTCGACAAACGCATTGAGCGTTTCAGTAGGAGCGGTGCCAAGAGCGATGGCGGCGCTCGCACCTCCTGACGCGGCGATTTCAACCTCCGTCGCTCCACGATCCATGGTTTTCAAATCTGCCACAATATAGGGGTAAAGTTCCTCGTTCCCGGCGGGGGCAGGAGGTGCCTTCATTGCAGATGACCTGGCGGCATTGGTTATCAGACTAAGCAGAGAAAGGGACGTGCGTTGCGAAGACGCGGCAGGGAGGCCATATAGCCTTTGCGCATACAAGTCACGCACTCTTCGAATGCCATCTTCACCATAGCGTTTAATCATGGGGGTCCCCACCTCAACAATGATACGGTCACTCTTCGGGAGACTACTGATAATCTTCGACGCTTCTGCTAGGGTACTATTGAGAGCAACCTGGAGGTAGCGCTTTTTTGGGTTGAGTTTCGAAGACGATTGGGCCCTCATATATATTTAGTATACTTGAATCGTTGATATCTACAAAACACAAGAAGGAAGTGTTATGGCCACCACGCCCAGTGTCACTCGATGGAGGAAAATGCGGTTAATTAATCTGTGCGAGAATCGTGCCGAGGCATGAGTCCAACTCTTTCTCATTAGAATATGAGAAGATTTTTATAGCGTCATTTCCTTTCACCATCGTTGAGACCCTATCCTCTTTTTCTTTGAGATACAATGCGTACGTCGGCTTGCCTCGCATGACACTGTACCCAATTTCAACACCCACCCCAGTGCTTGGATTCGTCGCTTCCGCTATAACGATGTCGCACGCCTCAATATCACGCCGCGCTTTGTCATGAATCCACTGGTCGCTTTTACCCGCCTCGACCGTACTCATATCGTCGAGGACGACCTGTTCGTCGAGTATGCGATGTCCGCCGCTCGTGAGGTATTGAGCTATATGCTTATAGGTCGGTAAATACTGACGGCCTGCGTTAACGGATACTGAAAGGAAAATGTTCATAGAGTATGTACTGGTGCCGCCGGTCAGGGGCGATTCTTTTGCTAAATTTGTGAGTGCACTTACTGGAACAAAGAAATCACATCCCACACGTGGGAAAAAGTGAAGTCAGCTTCCGTCGATTCCTTTTCTGACCATACAAGGGCAGTTCTGAGACTAACCTTCTTTGCTGGTAAAATATCAGTTTCTATGCGGTCACCAATAAAAAGGATTTTACTTGGCGCTACGTTTGATAATGTTACCATAAGCTTAAACCCTTCTAAGTGCGGCTTTGGGTGAGTAAAGTTTTCATTGGTGATGAAATGCGTAAATCGCGCTTCGGGAATTCCCAGGTGCTTTAAAATTTTCTTAGTATACTTCAAATGCCTATTGGTAAATACTGAGTGAAGATAAGGAAGCTGGGCAAAGTTTTTGAACATCGTAACTGTCTTCTTATCTCTTTGGACAAATGAGCAAATATCAACTTGGTCCAGCTCGTTCTGCCAAAAATACTTACTCTTGCCCAATGCTTGAAAAACTGCGGAATGGCTTTTGCGTTTATTGTACTGCTCACGGTATTCCTGTCGTAGTTCCTCACTGAGAGGTTTGTCTATGATTCCTGAATATAACTCAAAACGCCTCCGATTCTTAGCTTCTTCATACTCAGGCGGGATTTGAAACAGCGTGCCTTCGACGTCCCACCAGATGTGCTTAATATCTAAAGACATATTTTTCTTGGTGCCGCCGGTCGTCCCGCCATATGGCGGGATCTCCGCNNNNNNNNNNNNNNNNNNNNNNNNNNNNNNNNNNNNNNNNNAGTCGAACCGACATGGGTTTCCCCGAGGGATTTTAAGTCCCTTGTGTCTGCCATTCCACCACGGCGGCATAACTACTACAGTATAACAAAATCTCAAACTTGCGTATCAATAAGTCTTTGTATGAAGGTATCTATATTGCATTCTCGTCAATGCACTTCGTAACTGTATTTTCAAACCACTTCTCCCATTACCACCCTTCAGGTACTTTTCTCTTCTTGCAGCATCTACTTGATCTGCATAAACCTCATAGTAAATAAGAATCAATGGCCTTCGGTCAACTGTAGATTTTACTTCTCCGTTGCTATGCTGCTTAAATCTCTTTTGCAAATTACCGGTGGTGCCAACGTACAGTTACCTGTCTTTTCTACTAATTAAAACATACACGTAATACATACGGTCTTATGATCNNNNNNNNNNNNNNNNNNNNNNGCTCGGCTCGGCTCATCTTCGCTCAGCTCTAATCGCGCTGAGCTCGATGGAGCGGGAGACGGGATTCGCACCCGCGACCTCTTCCTTGGCAAGGAAGCGTTCTACTGCTGAACTACTCCCGCATATGCCTGGGGCCAGAGTCGACCTGGCTACGCCTGCCTCTTCAGGGCAGCGCTCTACCGATGAGCTACCCAGGCTCGTGGTATATCACTCACTGGTGGGCGCGGGAGGACTCGAACCTCCGACCTCGTCATTATCAGTGACCCCGCACAACTTCTCACTATCGCTCGAAGTTAGCGGGGCAGGCGCGCTTTCATTCCCTTGGTGGGCGCGGGAGGACTCGAACCTCCGACCTCGTCATTATCAGTGAAGCGNNNNNNNNNNNNNNNNNNNNNNNNNNTGTTAAAAAAGCACAGTAAGCGCTCCTTGTCCCGTACCTGGAACGAAGTGACATGGTGCGGGATAACCACCTGAGCTACGCGCCCACCAGTAAGAAATACACTCTTTTTCCAAACCTTTGTAAAATATCAAAAAAACCTACAGCTCACAGTGTACCGCCTCTACGGAGAGTAAACAAGTAAAGGGGCAGACATATTATTGTAGGCAATACGCTCATTGAGCAACTTTGACGTGGTAAGGACGTGTCTATATTCATCGGTTGTTATGCAGTTTCACTGCACCTAAGTGAGGCAGTTCTTCCTTCGCGAAGAATGAAGAAGTGCTTCACGCGACCCTACCGTAACCTAATGGTTACGGTCTAGGTTATATCTCCCTAGAAAGGAGGTGATCCAGCGACAGCTTCCGCTACCGCTGCCTTGTTACGACTTAGCCCTTATCATCGAGTCTACCTTCTCCCGCAAATGCGGGATTCGGGCATCCCCGACTCTCCTGGCTTGACGGGCGGTGTGTACAAAACCCGAGAACGTATTCACCGCAGCATAGCTGATCTGCGGTTACTAGCGATTCCAGCTTCATGAGGTCGAGTTGCAGCCCTCAATCCGAACTGAGAGAAGCTTTGATGGGATTGGCTCCGTCTTACGACTTAGCAACCCATTGTACTTCCCATTGTAGCACGTGTGTAGCCCAGGGCATCAGAGGACCATGCTGATTTGACGTCATCCCCGCCTTCCTCCCCGTTATCCGGGGCAGTCTGGCATGAACAAATGTAACATACCATAGGGGTTGCGCTCGTTAGGGGACTTAACCCAAAATCTCACGACACGAGCTGACGACAACCATGCAGTACCTGTCCTAGCACCCTCGAAGGAAGCCACGTTTCTGCGGCTGTGCAGCTAGGATTTCAAGCCCTGGTAAGGTTCCTCGGTTATCGTCGAATTAAACCACATGCTCCACCGCTTGTGCGGGTTCCCGTCAATTCCTTTGAGTTTTAGCCTTGCGGCCGTACTCCCCAGGCGGGATACTTACTGCGTTAGCTTGAGTAAACGATCCTGAGAGGGTCGATACTCCCAAGACCTAGTATCCAACGTTTACGGCGTGGACTACACGGGTATCTAATCCGTATCGCTCCCCACGCTTTCGCTCGTGAAGTGTCAGGGTCATCCTAGCAGACTGCCTTCGCATTGGGTGTTCTTGCCGATATTAACGCATTTTACTACTACACCGGCAATTCCGTCTGCCTCTTCTGCCCTCAAGTTTCACCGTTTTCCCGGCGGCATGCAGGTTGAGCCTGCATATTTAACCGAGAACGCGTGAAACCACCGTTGAGCTCTTTACGCCCAGTAAATCCGGATAACGCTTGGCGCCTTCGTATTACCGCTGCTGCTGGCACGAAGTTAGCAGCGCCTTATTCCTGAGGTACCATCATTGATTTTTCCCTCAGAAAAGCAGTTTACACCCCGAAGGGCTTCATCCTGCACGCGGCGTCGCTCCCTCAGCCTTTCGGCCATTGGGGAAGATTCTTGACTGCAGCCTCCCGTAGGAGTCTGGGCAGTTTCTCAGTCCCAGTGAGGCGGGTCATGCTCTCACACCCGCTATCCGTCGTCGCCTTGGTGAGCCATTACCTCACCAACAAGCTGATGGACCATAGGCCCCTCCCCATCTGGCTTCGCTTGCGCGAAACCTTTACTCTCACACCCAATCGGGTATGAGAGACCATCGGCAATTAGTCCAGATTTCTCCGGGTTATGGCCGTGATGGGGGCAGGTTACCAATGTGTTACGCTCCCGTTTGCCGGTTGTTCCACGATTGCTCGCGAAACCCCCTTGACTTGCATGCCTAAGACACGCCGCCAGCGTTCATCCTGAGCCAGGATCAAACTCTCAAGAAAGAGTTTAAGATCTGACTCGCGGACCGCCAAAGGCGGCCCGTGATTTGTTCTAATTTGAATTGATGAATTATGAACAATCTCCTGTTTGGCAAGGGAGGAAGAGAAGTAATGGATCTGTAAAGAGCGATCAATATTGGAAAAACGTACCCACTACCTCTTCTTTCTTCCCCGCCAAACACTCGAAGTGTCCTTACCACATCAAAGTTGTCAATGTCCATTTTCTCCACTGCTTTCGAACTCTGGGTGAAGAAAAAACAGAGAGGTCCAACATGTTTTTTGTAGACGCCCCTGTTTTCTCTTCACGCCCCGCTCAGCGGGGAGTGCGACTGGCTGAATTTTTAAGTTCCTTGTAGGGTGAAAGCCTTATGCCGGTTAGAAATTAACTTACGTGCCTTTCTTACCGAGCATGCCATAGTGTACCTCCTGCCCAAAAGCCTGTCAAGCAGCGCGAGAACCACTTTTCCGCCTGCGGCTATGAAACTGCCGCCAAGCCCGTATTTCCTTGTGATTCCCGCTTAAAAGCACCTTTGGCACACTTTGTCGGCGGTACACGGGTGGGCGGGTATACTGCGGGTATTCGACATAATCGGGCGAGCCGGAATATGTCTCATCTCGTGTCGCCTCCGGATGCCCGATTACGCCGGGTATCAGCCTGCTGACCGTTTCGACAACAACCATTGCGGGAATCTCTCCGCCTGACATAACGTACGGACCGATGGAAAGTTCCTCATCGACGTATTTCGTTACCCGATGATCGAACCCTTCATACCGTCCGCTGATCAGAATAATTTGTTCATACCCTGCAAGCCTGCGAGCAACCTTCTGACTGAATTGGGTGCCTTGAGGAGAGAGTAAAATAATACGGCGCTTTTTCTTTTTTGGAAGCATACGTAATGTTTTCAGGATTGGATCGACTTTCAAAATCATCCCGGGTCCGCCGCCGTATGGTCGGTCATCAACAGTATGATGTTTGTCGTTCGNNNNNNNNNNNNNNNNNNNNNNNNNNACATTATGTATCTATGAACAACCGCGCATGGGAGTATATCACATGCGCGGTCGTCTGTCGTTTATTGTAGTTCGGAACCTAGAGTTTCAAGTCATCAACTGCTGAAGTATCTTCTTCAGCGATTGGTCTGTCCATCGGTCTACCCGCTGGTCTATCCATTCTCGGGCCGCGGCTCTTTTGATAGCCTTCTGGCTCGTAGATCTTGAGATTGACCCGAGCGTGGTTCTTTGCGCCGACAACGCGGAGAAGTGTGCGGAGAGACTTGGCAGTCTGTCCCTGTCGACCAATCACTTGGCCGAGGTCCTGTGGGTTGACTTTGAGCGTAATGAGAACGCCCATTTCATCAACCGTCCGATCTGATTTCACATCATCTGGGTTGTCAACCAACGCCCTGACTACGTACTCTACAAACTCCTGGTCAGTTTCTGTCTTTGCCATACAAACAGTACATTACTGAATACTTACTGTGCTGCAGGGATATCCGTGTTCGACCTTTTAAGATTGCTTAAGGGGATGCTCCACTGCCCACTGGTGCAGAGACTGCACGGTGAGAAACATACCATATCGCCAAAACGAATGTCAACCCCGTTAGCAAATTTTCTGAAATCAGCCCGTACCTTCTAGCGTATCTAGGTAGAGAAGTGTTTAATTGCAGTCGAACACTTTGGTAAATTTTCCTAACGGGGTCAAATACAAAACATCTCGAGTAGCCTCAAGTATGCTTCATGCTGTAATTATGATGCTTTCTCTTCTGTTTTCGGCTCTGTTTTTTCCGGAAGAATCTCTGGTGCTGTTTTTTCTTCAGGTTTCGGTTCGACAGGCGGGGTCTCTTTCTTTTCTTCTGGTTTCACTACAGCCGGTTTCGGTGCTTCTGCAACGGTTGGTTCTTCTTTGCTCTTTTTAATATTAGCTACGCTGATTTTCTCGGCTTTAATGATGCCCTTATCAACCAATAAATTATGCACGACGCCAGAAGGCTGTGCACCTTTTGAAAGCCAGTAGGAAATGCGTTCAGCATTCAGTATCGCTGTAGCCGGCGAGGTGTGTGGATCGTACGTACCAACTTGTTCCAAAAAATCGCCATGCGTGTCTTTTGCTTTTTCTGACACGATAATGCGGTAAGTGACGTGCTTCTTTTTTCCTAATCGGCCTAATCTGATGCGTAACATAGTGTAAGGAATATCTTAATCGTTCTGGGGATCGGTGTCAACCCCTCGATTCCCCTCGGGGTTGATCCTGAGCGGCTCCAAGAATTATTGAGGAATTGCTGAAGGGTCAAACCTGCGTCTGCCACTAGATTCTAAAACCTTCTCGGCCTGGTCCATCTTTACCGATAATAAACGCGAAACCCCATCATCGCCCATGGTGACGCCGTAGAGAATGCGCGCCTTGTGCATCGTAGCACGATTATGGGTAATAGTGACAAACTGAGTTTTTTCGGAAAGTCGTCCGACAATCTCAGCAAATCTGATAGAGTTTGACTCATCCAGGGCCGCATCCACTTCATCGAGTACAACAAAAGGGGATGGGTTGTTACAAATAATAGCTGAAATTAACGCAATTGACGTCAGCGCACGCTCACCGCCAGATAGCATAGTAATGTTCTTTAAGCGCTTGCCAGGTGGGGTAGCGAAAATCTCCACACCGGTCAGCACTTTTTCACCCGGGCGCGACACTGGAGCGCGCTCTTCGTCATCACCATCCTCACCTTCATTATCACTTGATTGCTCACTCTCTTCTTCATCTACAGGTGGTAGTACCTCTTCTCTGACGAGACTGAGCTTGGCATTCCCTCCACCGAAAAGTGTTTTGAAGTATTTGCCGAATTCAAGATTTATTTTTTCAAAAGCTAGGTCAAATTGTTTTTTGATTGTTTGGTTCAAAGTTTCAATGGCTTCTTCGAGATCCTTGAGCGCCTTCGTTAAATCGGCTATTTGTGTGCTTAAGAAATCATGCCGCTCTTTTGTTTTCTGATATTCTTCAGGCACGGCTTCGTCGATACCGCCGATGAGCTCCAGGAAGCGCTTCTCCCGCTGAATCTCTTGTGCGAGTCCTTCATTGACCGGCGCCGGATGTTTGGATTGGTAGATGCGTTCACGAGCTTCATCAGTCATTTCATCCATCATTTCTCTATCCAAATCCTCCTTGCGGGTCTCGAGTTTTGCGTAATCGATCTGAATCTCATGTAGTCGCGTAGTAATATCGTTGAGTTGTTTTTGTTTTTCGCGAAGCATTCGCTGCGCTTCGACAAGCTCCCGCTGCTGCGCTGATTGATCTTTGCCAACAGCTAGCAGCTTCGCCTGTGCAGAAGCAATCTGACCATCAATCAGTCTAATATCATCTTCGAGTTTTTGTTGATCTGCGGCAACCTGCTGAGGATCGCGTCCTCCTAACTGGGTTAAGTCACGTTCAATTCCTGAATAATCTTCCTCGAGTTTTTTCAGCCGTTCTTTCACACCTCGCTGCCGCTCTTCTGCTGTACGGACATCGGCAGTCAACTCTGTGAGATCCTTTAATACAGTATCCTGGGAACGAAACGCTTCCGCGAGCTTCTCTTGGACAAGCAGAAGAGCATTAGGGTCTTTTGCACTCAGTTTCCGACTGCGCTCGACGGATTGGCCCAATTCTCGAGTGATTTGCTCGGCAATTTGTGATAATTTTGGAATGTCTCCAGGCTCTTTCGTCTCCCGAAGTTTTTGGAGGAATTCTTCCTGTTCTGCCGCAATGCGTTTGAGTTCACCATGGAGATTCATCGCTGAAACGCTCGGATCAGCGGTGAAACCTTTTTTCACTGCGGTCAAATCAATTTCGAGATCGGTGATTGACCGCCCTATGTGTTCATACTCTTTCTGCTGAACGCCAAAACGACCGCCTACGTCGTTTATTGAACGTTGCGCTAAGTCGACATCTGCTTGCGCCCGTCGGATATCGGCAGTAAGTGCATCTCGCCTGCGCTCGAGCCACACCAGATTCGTCTCGCCACGCTTCTCTCGCTCCACATCGACACGACCCTTAATTATTGTCAGATCACGCAAGAGAGTATTTTTCTTGTCAGACAATATTTGATATTCCTGTTCCAGTTTGGCAAAAGTTTCACTCCGTCCTTCCTTCGCTGCATATGACTCAATAGTCTTATTCAGTGCAGTCACTTCTTTTTCAGCTACGGTACGCTCAGCATCTACTTCGTGCATGTGTTTCTTGACGTCGGCATGTCGGGTCGTGAGATCAGACCAGAGACCCGAATAGTACTCGGCTTGCAGCTCATGAAGTTTTTTCTCGTGTTCTTCGCGCTGTTCGAGCCGTTTGGCTTGGCGGGTCAATGAGCGTAGACGTGGAGCGATTTCCTGTACCAGCATTTCCGCTTGCCCGAGATTGTCTCTCGTTGTCGCGAGCTTGTGCTCCGCCTGTTCCTTTTTAATCTGGTATTGGCGTATCCCAGCGGCTTCTTCGAAAAACTCCAAGCGCTCGGCCGGAGAAGCTATCAGCACCTGATCAATCATACCTTGGCCGATGACGCTGTATGTCCGCTGGCCGAAATTTGCTTTCGCGAGTAGCAACAGGATATCCTGGAGTCGAACCTGGGTTTTATTAATAAAATACTCGCCGGTGCCGTCTCGGTATACGCGCCGGGTAATCACGATTTCCGAGTAGTCTATCGGCGCGTCACGATCTTCATTATTCAAATATAGCGACACTTCCGCCATTCCAAGCTTTGACTTTCTGTCAGACCCGGAAAAAATGACATCCTCGGCCCGCTTGCCGCGAATAAGTTTCATTGACTGCTCCCCAAGCACCCACCGCACAGCGTCAGCAATATTTGACTTTCCGGAACCATTGGGGCCGACCACCGCTGTCATTTCGCGCTTAAATTCAAGCGTTACTTTGGTGGCGAAGGATTTAAAACCCTGAATGTCGAGTTTTTCGAGATACATATACTAAGAAAACCGCTCCGAATACCTAAGCGAGGTTAGCGCTGATCTGTACATTAAAAAAGAATCAAGTGGACTCATGGTGAGAAGTGCATCGTAGCATAAAATAGGCATTAAATCAAATGAAAAAACTATAGAAAAAAGCCACCGAATCGTGAGAAACGGCGGCCGGAATAATCGAGGGGTAATGGAGGAGTACGAGATCGCGGGATGAATGTCATCTCGTGAGCGTGCTGACAGCGAAGACGATCACAGCGAGTGTCGCCACCACAATGCCAGTATCAAGCAAGAAATGACTCTTCGGAGGTTCAGACGGTCTGCACTCGGGTGAGATCCCGCTTGTCATGGGAGCCTCATGTGGCATGAGGTTCTTGATGAGTACGAGAATCCCGGCGCCGAGAGCGACGAAACCGATTCCTCCGATTGATTCGATACATGATCGAATCATACTGTCCTCCTTCCCATTTGACTGAAGGTACAAAACAGTAAAAACTAGCATACTCACATATGCCTGTCAAGGGTAAGAAGAAACTCTTATATATTATTTTCCTAGCAAATGCAGAATAACTGCCTTCTGCGCATGCAGGCGATTTTCCGCCTGGTCGAATATCACCGAGTTCGGATGATCAATCGCGTCGCGGGTAATCTCATAGCCGACATGGCACGGCATGCAGTGCATGATTTTCGCTTTACCGCCGCTTAAGTCAACGACCGAGGCGTTGAGTTGAAAAGGCTTAAAGAGCGCAATGCGCCTATCATATTCATCCTGATACACCGGCTTTACCTTGCCATTTTCGAAAAATTCCATATCCATCCACGTATCGGTATGCACGTAGTCAGCGTCTTTCATCGCTACAGAAAGTTCTAACGTCTTGTGCACTCTTCCAGTAGCTTCAACTATTTGGTTCAACTCATTATCTACACTAATTTCGTGCGCTTTTGGCGTAACTAAGTAAATATCAATGCCGAGCTTAGCGCAAACCAGCTTCAGCGTATTGCTTACATTGTTTTCAATACCGAGCCAGACAACCTTTTTAACGTTCTCCAGGCCCCCTGAATGCTCTGCCATGGTGAGCAAATCGCCTAGCGCCTGGCATGGGTGGTATTTCTCAGAACACGCGTCGATAACGGGAATCTGATTAAACGACGCAGCGGTCTCAACGTCAGCGAACTTGAGCGCTCGGAACATGAGCATGTCTCCAAACCTCATGACGGCGCGGATCTCATCCTTAAAATCGGTGAGTGAGAATTGCGTGGTCTTCTGGTCGACGAAAATGGCGTGACCGCCGAGCTGGGTCATGGCGGCTTCGAAGCTCAGGCGCGTGCGGGTGGAGGATTTCTGGAACAGCATAACGAGTGTCTTGTTTTTTAAAACATCCCCATACAGCTCTGGCTGTTTTTTTATCTCAATCGCCCGGAAGAGCAGTGAGCGCAGTTCGTCGACGGAATAGTCTTTTAAGTGCAGAAAATGTTTCATAATCAATGCGGTAATCACTAACTAAGTTTGTCATCCTGAGGAGTCCCGTGGCGGGACGAACGAAGGATCTCGGTAACATCGCACTGGGGATTGTAACAAAGATTCTTCGGTCGCTGACTCCCTCAGAATGACATACTTTTTGCTAATATTTCTGCTCTCTACTTCTACGCTACTGCCTCCCGATATGCTTCCCAGCCAATGCGTCGGTACTCTTTCGCGGCCGCCAAAGGGTCATCGGCCGATGAAATACCACGACCAACGATGAGCAAGTCAGAACCTGCGGCGATGACTTCTGCAGGGGTCGTATACCGCTGTTTGAGAGTATCACCTCCGCCCCCGATCTTCACACCCGGAGTAAAAATGATAAATCGGGGATCAGATAGAGCAGAAAGTTTTTTTAATTCAGTGACGTCACCACCGTTACCGATGAACCCGACAACGAAATCATCATACTGCTTCGCCATCTCAACCCCTTTTTGCATATATTCATCCGTAGCTAAATTCCCTTCGGGGGTCATCTGAACCAGCAGAATCAGCCCCCGAGGTTCTTTTTGCTTCATACCCACTTCTCGTAACCCTTCAATGATACCCGGTCCCGGCACGACGTGCGCATTTACAAAATCTGCCCACTCGACGATGTGATATATGCCTTTTTCGTATTGCAATATGACGGTGTTGCCGATGTCAGCGAACTTCCTGTCTTCAAAGATCATGAACTGGTGCTCTTTTTTCAACGAACGCAACTGGTCAATAATGGCGGGGGTAAAGTTTTCTATAACATCAATGTGTGTCTTGAAAACCGCTATTTCCGGACCTATTTTATCGGTGATCTCTAAGAACTTTTCGGGATCTGTCTCGTCATTGGCGAAAACCAAGTTCGACTGTTTTTCTTCCATCAGCTGAAGTAGCTTCTTCGCAGCCGGATTTCTCACTGACTCAATCCGCTGTGAGTAGGACGCTTTTTGGGACATACAAATATTTTATGATTTAAACTGCTCACCCCACTTCTCCGGATCTCTTTTCCACTCCCGTGCGATTGCTTCTTCTTCAGAGGTGATATAGTTCTGTTCTTCCGCCACAGTGAGAAGTTCGGAAAATGTGGTGAGCGTGAACAATTTGCACGTGGCGTTAGTAAACTTTTGCTTTGCTTTTTCAAACTCATAGGTGAAGATTGCGCAACAATCACCGACCACACCTCCTGCCTCACGGACAGCTTCAACGGCTGAAACGGAACTTCCACCCGTACTGATGAGATCTTCAATAATCAATACTTTCTGGTCTTTTCCGAGTTTACCCTCTATCTGATTCTTCTTTCCGTGTTCCTTCGACGCCCCGCGAATATAGATCANNNNNNTCTCGAGCCGATCGGCAATCCATGCCGCATGGGGAATGCCGGCCGTTGCGGTTCCTCCGACAATATCAAATGTAAGATGATTCTTTTGAATAACAGCGATAAACTCATCAATAACTCTTTTCCGAAACTCTGGGTAGGACATGAGCAGTCTATTGTCACAATAAATGGGGCTTTTCAGTCCTGAAGTGAATGTGTACGGCTCTTTTGGACTGAGCGTTACGGCCCGTATTTTCAGAAGGATGGTTGCTACGTCATTCATAGTGGGTTTCCTTTCCTTTATTTTCCTCGTTAATCTTCCCATTGTCAAAGACGAGATTACCGTTTACGAATGTCATTACGGGCCAGCCAACCAGCTTTCTTCCTTCATAAGGCGACCACCCGCATTTGGATAACAGCATGTCCTTCGTCACGACGGCTCGTTTGTTCATATCGACTACGACAAGATCCGCATCATACCCCGCTTCGATGCATCCTTTGTTGTTGAGAGAAAATATCTCGGCGGGCTTCTTGCACATGACGTCAACGAGCCACTCTAAGGTAAACTCTTTTTTTCCAATTACCTGAAGCATCATTGGCAAGGACGTCTGCACCTCGGGTATGCCGGACGGCGCCTGAGGGTACGGTTGATGCTTCTCCTGCACCGTATGCGGGGCATGGTCGGTAGCGATGATATCTATCACTCCATGATGCAACCCCTTCCATAGGGCAAGCCGGTCTTCAGGGGTGCGCAAAGGCGGATTGACCTTTACGAACGCTGAATGCGCTGCGTAGGCGGATTCGTCGAGAAAAAGGTGGTGCGGACTCACTTCGCACGTGACACGCACTCTTTCCGCTTTTGCTTGCTCTATCAGCATCATTTCCTCTTTTGTGCTGATATGGCACATATGGATGCGGGCGCCTGTTTCACTGGCCAACGCGATGACCCGCTTCACGGCCCGTATTGCCACTTCCCAGTTACGGATCCATGAATGCACCCCGGGGTCGGTGACTCTGCCAAGCGCTCCCATGTTTTTCTGTATCAATGTTTCGTCTTCAGCATGAACGAGCCAAAGAATGCCTGGGAGTGAGAAAAGCTTCCGTAGTTCATTGTCTTCGGCAACGAGGAGTGACCCGGTGGAAGAGCCGACATAGATTTTTACTCCGGCGACTTTTCCTTGAAGTTTAACGATTTCTCCGGCATTGCTCGCCGTCGCACCAAGGTGGAATCCATAATTGACGATGCTTTTTGCTGCAAGCAGACGTTTTTGCTCGAGGGTGCCGGCGTCAATCGTAGGGGGAGTGGTATTCGGCATGTCGAGAACTGTCGTCACGCCTCCTGCGGCGGCGGCATGCGAACCGGTTGTCCAATCTTCCTTTTGCTCCCCACCCGGCTCTCTGAAATGCACGTGTGTATCAATAATACCGGGGAGTACATACTTCCCGCCCGCATCATATGTTTTATCAGGTGCCCCGGAAACACTCAAACCGGCTATTTTTCCATCAACAATATCAATACTTGTTTTCAGCCCGTTTGCCAGCGTTGCATTTACTATCCTAGTGCGCATTGAATGGGACCTTATGGCCACTTGCTACGCGGTGGAACCGGCCAAACTCACTCTGCGTGCGGGCAAACTCACCGGAAACAACTGGTCCCTCTGTACACATTCGTTTCCCTGAATCGTCGATACAACACGCGCCGCATATGCCGAAACCGCACTTCATGTACCGCTCGATGCTTACTTGGGATGCGGTGCCTTTTCCCGCCGCTGCATCGACAACCTTCTGCTCCATTAGTTCCGGCCCGCACGTGTATGCGCAATCGTATGAGTTGGTCTCTAACAGCTCTTTCGCCACGTCAGTGATGAAACCCTTGCGGCCTTCACTTCCGTCATCAGTTGCGACATGTGGACTAATGTCCAGCGCTTTGAGCCGGTCCATGAATAACAATTGTGATTTCGTGCGAGCGCCGTTGCAGAAATCAACCGTTATGCCACGGACAATGGCTTGGGACGCCAGCGTGGCAAGTGGTGCGACGCCGTAACCGCCTCCAACCAGCAATATCCTTTTTACACCGTCTGGCAACGTAAACGTTGAGCCGTAGGGTCCACGGATACCGACCAAATCGCCTTTATTGTACTCAAATAACTTTTCAGTGAAGCGGCCGACTTTCGCTACACTCAACCCCAGCCGGCTATGTTCATCGTACGCAATGCTGAAGGGCTTCTCGTCCACTCGTGGGATCCACATGATGACAAACTGGCCGGGCTTCGAATGCAATTCGACGTTGAAAAAAAACGTCTTAACATTATCAGTCTCCTGCACGATGTCAGCAATTCGGTACATCGTCGGTTGTTCAAAAATGCGCATGGGCCGTTCCATTATCCCTCAACGTTATGAGTTAAGCTTTGGAAATCCTGGAGTTGTGAATACCCTTTCTTCTTCATAAATTCCTGTATTTCACCGCAAACTTTCTTAAACACGTCGACGCCGCGATAATAAACTGCCGTGCCAATCTCCACTGCTGATGCGCCAACCATTATCATTTCAACAGCATCACGACCCGTCGTAACGCCGCCAACGCCAATAATGGGTATCTTCACCGATTTACGAATGTCGTAGATGCAACGAACCGCTATCGGCCGCAGTGCCGTTCCTGATACGCCGCCCACTTTGAAATGTAATATCGGCTGGCCAGTCTGTATGTCAATAATCATGCCGGGGCCCATCGTATTGACGGCTACGATGCCGTCTGCCCCTGCCGCCTCTGCGGCCTTCGCCACTTCGCCGATAGGCTGGCTATCAGGGGATATCTTGATAAAAAGTGGTAATGTTGTTTTCGCTCGTATGGCTTTTGTAATTTCCTCCGTACTCTTCGGCGTTCCTTGACCGGCCATAGTGCCATAACCGGGCGTATGCGGACAGGACAGTACGGCTTCAACGGCTGAAAAATCTCCCGGCAAAAGAGCTTCTGCCATCGCTGAAAATTCATCGGCATTTTGCCCGATAATGCTCGCAAACACGGGCCCGCCGACGTTTTTTAAATCTTTAAATTCCGCGCGTGCTTCTTCAACTCCAGGATTCGAATATCCGACAGCATTAAGCATGCCACCTTCGTACGTAATCATGTTCGGCGCGTGGTGGCCGACACGCTCTTCTAAACTGATTGACTTGATCACACAGGCACCAGCGCCATTATCAAACACGTGCTTCAATGATGCGCGGGAAACACCCAAAATACCCGACGCTAAGATCGTCGGGTTAGCAAGTGTTAGAGTACCGATGCGGGCAGAGATGTCCATTGTTACAATAGCGTCAGCGCAGACTCGTCGAAGTACCGTTCACAGTAATGACACAGTACCAAAAGTGGCTTCGCCTTCTCGAGGTAGAAACGGGTGCGGACATGGTCATGGTTAGTGATGCACGCAGGATTCGCGCACTTCACGATGCCTTCGATTACACGTGGCACTTTAACCTGGGTTTTCCTGACCAGTTTAAAGTTACGAATGATGTTAATGGTCGCCGTCGGTGCTATAAGCGCTATCTTATTTGCTTCATCCTGGTTCAATTCTTTTTCCTCTATCTTTACGATATCCTTCGCCCCAAGCTTTCGACTCGTGAATCCCATGCCGAGCGTCACAACTTTTTTCCATTTACGTAAGCTTAATAATTCGATGATTTCCACTCCCTTTCCTTCGGGGATGTGGTCAATCACCGTACCCTGCTTAATGGCGTAGACGCGAAATGCTCTCATGACGCTTTTCCCATGATTAATGCTAAGAGTGCCTGGCGCACGTACAGCCCGTTATTCGCCTGCTCGAAGTAGTACGCATACGGTGTGTCATCAACCTCATAGTTGATTTCATTCACGCGCGGCAGGGGATGGAGAATGCGAAAATTCTTCTTAACCTTTTTCAAGAGTTTATTCGTAATAACATAAATGCCTTCCACCTTCTCGTATTCCAATGGATCGGGGAACCGTTCCCGCTGGATGCGCGTTGCATAAAAGATATCCAGCTTGGACATCAATTGGTCAGGGTGGGTGTGAAACGAATACTTCGCTTTGATTTTCTTCAAATTCCTCATGATATGGTCGGGCATTTGGAGCGACTGCGGAGCGACGAAATAGAGCTTCGCGCCGAAGAGCGCTAAAGCGTACGCGAGTGAATGGGTCGTCCTCCCGTATTTCAAATCACCAACAAGGGCAACGTGTAACCCAGACAATTTCTTCTGAGTTTCCTGAATCGAGAAAAGATCCAGAAACGTTTGGGTAGGATGCTGATTCGCACCGTCGCCGCCGTTAATCACGGGGTTCTTCGAAATTTCTGCTGCAAGCCGCGCAGCACCTTCGAGAGGGTGGCGCATGACGATAACGTCGCAGTATTTTTCAACGATGCGGATCGAATCTGACAGCGACTCGCCTTTTGATGACGAGCTTGACTTGGCATCGGCAAGTGAAATTACCGACCCGCCCAGCCTTTCCATCGCTGACTCAAATGAGAACCGCGTCCGCGTCGACGGCTCGAAAAACAGTGAAGCGAGAATGGTTCCTTTTAACAGGCCTGGGTGTGGGCGGTCTTTATATACCTTTGCAACCTTTAGGATATGCTGGATTTCATCCTTCGAAAAGTCGTGGATGGAGATAATATCACGGTTTTTGAACCCTACTGTGGCTTTTTGTGGCATAAAAAAATCCCCTTCATTACAAGGGAATTCGATACTTGGCGCTTACAGCACCGGTGAGTTGGGTAAAATGTGGATCCGCAATTCGCATAGCTCTTGCTGCTTCTAAGGATAGCATAAAAATGCGCTATAACCAAACGAAAACCTATTTCGGAGATGAATCATTGTCGTTCTGACCAGTAAGGCCACCCACTCGTGTTACTCTGGTTCTCGGGTGCGGAGGGATATACGCAGGGTCATCCCATTCGGCTATGGGTTTTGTTTCTCCTTGATGATACGCGTACCGATCCCTAATTGCATCAGCTAATGCTTGGCCGCTCAAACCTCTATTGAGCGCTTCGGTGATAGCAACAAATACCTCTGCTTGTTGATTGACATTTACTTTTTCCAACGGCACTGCTCCGGCATCGTATGCCCCTTTTCCGGCAGCATACATGATTTTTACAATTCCATGTTGGTCACCGGGATTATCTGAAAGCACAAACACTGGAATCCCTTCTTGTATTCTCCGCTGGATCGCCGGGACCAAGCGATCGGGCATTGTGCCGGTCGCGTATGCCACGACAATAATGGCTTTCGCTCCGTCAGTCCACGATAGAAATTGATCCTCAGTAAGACCAGGCGAGCACACCAACGTGGCGACCTTCGAGTTAGAGTCAGTGGTTTCCGCCTTGGCGGAAGTTTTTGTCTCTGCGCTGCCTTGTTCGTTTGTTCTACTCAAACTAGCTTCATCTTCGACGGATCGAATATGCTGCTCCGGTCGATGCTCTTCAGAAGAAGGAGTAGTCTCACCCATACCGGGAGGATATAATAAAAATTGCTAAGGAGCAATTGAAACAGGTAAATTCTAACTGCCCCTTTTATTTTCGAATAGGAAAAGACCTCGCCCGAAGGAGAGCGAGGTCAAGAACAATTTCGATAGATCTCTGGAAAAAATTATGCCGCAGCGTGAATACCGATGTCATTACGATGGTGTTCACCGCGCCAAGAGATTCTCTCAACACCCTTATAGGCTCCCCCAAAGGCGAATTTGTGATTCTGGGCTTTACAGCCCACACCAAGTGCACGTCCGCCTTTGGTCTTCCAGACACCGCCGACTCGTTCAGTCCCGGCATGTAGCACCCAGATCTCACCATCGTGATCTGGAGGACAAGCGAGTTGGCCATGGTCATCCAGGCCGCTGATCACATCTCCAGTAACGGGAGCATCAGGATACCCCTCAACTGTCATCCCGACGTAGTAGCAGGCACCATCGTGCCATTCGAGTTTGCCAATTCGTTCCAGCTCTCCTTCTGCGGCCGCCTGGATCGTTTCACCAAGGTTGGTCTTCAACAACGGCAGAACCACCTCAGTCTCAGGATCACCGAATCGGCAGTTGTACTCGAGCACTTTCGGACCCGAATCGGTAACCATGAGCCCGGCATAGAGGATGCCCTCATAGTCCTCAACTGCCTCGAACGTCGGAGTGAAGATCCTGTCGATGACAAGCTGCCAGAGCTCCGTACTGGCCAAAGACACGGGAGCGAAGGCACCCATACCGCCAGTCATCGGACCTTTGTTGCCATCGTTCACGGGCTTGTGGTCCTGTGAGAAAATTGTGTACAGGACGAACCCGTTCTTGTCGCGAATTGCGAACATGCTGAGCTCGTAGCCGTTCAGGAACTCCTGGAAAATAATCCGTGCACCCGACTCTTTGAAGATCTTGTCGACCATGAACGCAGTGACGGCCTGGATTCCTTCCTCCAATGACCACAATATACGGACTCCTTTGCCCGCACATAGGCCATCGGCTTTAATCACGATCGGAAATGTGATCTTCTCGAGGAAATGAATCGCGTCCTCCGGATCATCGAATATCCAGAACTTCCCCATGGGAACACCGGCCTTCGCCAGTGTCTCACAGCAATACGCCTTACTCCCTTCGAGCATGGCACCTGCCCTTGATGGACCGAAAAAAAGACGATTGACTGCCCGGAATTCGTCGCCGATGCCCGCCACGAGTGGCCCCTCAGGCAGTACGATGGTGACAGCCTTGGTCATGTCGGCCAGAGAGATCAAGCGAGCGTGGTCCTCCGGCTTCACGTCCGCGGTTACCACACCGGGTTCATAGAAGATCCCATCATTTCCCGGGGCGCAGATTACGCTGTGTCCCTCACTTCGAAGTTTGCGAGTTAACATGTGGGTTCTCGCGTCGGACCCTACTTCAAGGATTGTCATGCTTACCTCACTTTCGGTTGGCTAACAGTATTGGCAAAGCAACAATGTTATTTCGATTTTGAGAACCTCACTGTATCACGGAAGTAGCTGATGTCAAATAAGAAAAAGCGCGCCGTGATCTGTCGACGCGCTATCGATATGTTCGGGAAATGTTCAGTTTGCCTGTAAGACACTGGCATTGTTGGGTGGTAACGGCCCTCGACTCAAGCGAATGCCGCATCTGCGATCCTTGTGTTGAGTGGGCTCACACGAACCTTGGAAAATCACTTCTGCATGTTTGCTGCCGTCTTTGTTCCGGACGACGCAAATTGCATTGACCGGGCGGCGGTCAACTTCGATCGAGACAACGGACGCCTGAAGTTCGAAGTCTCCCTCTGATCCGGAGGTGCGCGGCTTCGAAAAGTCCAGCTTTGCGCCCGGCACGAGCGTTCCTACAAACAACTTCACGGCAATGCATCCCTTCTGTGGAAACATAGCGACAACCTTGCCGTCAAGAGTTTCCATACCACTGCGTTCTGACATCGACCCCTCCCTTGTGGTGGGACAAATACCACCTTTGTGTTTCGCTTTTTCTATGTTGGAGAATATCTCTTGATAAGCAGTACGTCAAACCCCCTGAACAAAGCGGTCCGGGGTAAAACAAACGGGGCCACAATAGGTGATATCTATTCGGTTCTTATGCTCTTTTGCTTCTGGTGACTTACCAGCCTTTCACTTCCAGCGCGTTTTCCGCTGCCCGCACCTGCGCTTCCTGCTTCGACGTGCCCTCGCCTTCAGCAATCAATTCTTCGCCGATATAAATGCCAATACGGAATTTCCGTGCATGATCGGGGCCAGATTCGTGCAACACTCTATATGAAGGCGTGATGCCCGTTTTTTCCTGTGCGAACTCCTGGAAATGGCTCTTCGGATCCTCGTAGAGATGGTTTTCGAGAATGACGCGCAGATGCGGAATTAAATGCTTGACGATAAATTCCTGCGTCACCTGCCACCCTTGGTCAAGGTACATCGAGCCAATGAGCGCTTCAAATGCGTCGGCGAGAATAAATGTCCGCGCTTTGCTTTTTTTGTCCTTTTGTTCACCCCGGCTTAAGTAGAGATAGTGGTCGAGGTCAAATGTCCGCGCGAGCTCCGCAAGCATTTTTGCATTTACCAAACTTGCCCGCCAATTGGTGAGTTCACCTTCGGGGTTTGGGTATGTCTGATAGAGATACTCCGTGACCACCAGCTCAAGCACCGCGTCGCCGAGAAATTCCAGTCGTTCGTTATTATTCAATGCAAATCGTGGATGTTCATTCAAATACGAACGATGGACCATCGCTTGATTCAGCAGGTCCTTGTTTGAGAATGTTACGCCGAGCTTTTGCTCTAAGTGGGAAAAATCTTTCTCCAACATCGTCAAATCACTCTAATTACTCCGGCATGGACACCGTGGGCGGCTGTTCGTTGCGCTGTCCATGTTTTTCTTCGGTAATGATTGCCTCGCCCTTTTCCAACATCTTTTTATATATGGTGCCGAGTACGCCATTCACAAACTTTCCTGACGATTCACCGCCAAACGTCTTAGCAAGTTCGATGGCTTCATTGATAGCTACCTTAGGAGGTATCTCTCCGCCCGAAAATTTGAGTTCAAAAATGCCGATCCGTAATACATTACGGTCAACCGTCGTAATCTGATCAAGTGGCCATTCAGGTGCGTACTCGATGATAAGACTGTTAATCTCTTCGAGGTGCTTCACGACACCTTTGACGAGACGTTCAGCAAAACCATTATCATCGAAATCAGCGGCAAAGTCGACAATGTTTCGCTTTACCAGTTCACCCGCCGCTTCCGCTGCAGAGTGGTTAAAGTCCCACTCGTAGAGCGACTGCATAGCTATCGTTCGAGCAAGATGGCGGTTGGACATATGTGGAATGACTGTAATTACTGATTTTTTGCTTTGTCCTCGCGTTTCTTTTCCTTCGCTCGTTTCCGCTCTGCTTTGGTATCCAACTTCAATACGTCATGCCCACGATAATACCCACAGTACGGACAAACGTGATGCGGTTTGATGCGTTTCTTGCATTTCGGACAGGACGTGAGCGTTAAAGGTTTTAGCGCAAAATGTGAAGCTCGTTCGCGTTTAGACTGGTTTGTTCGGCGTTTCGCTGGTAATCCCATATCACTTTGCAGTATAAAAGGTTATAGATGGTTTGATAAGCGCTTGGTAAGAGGTAGGTCGGTTGATCCTACTATACAAATGTCACTGTGGCAACACCGTCCCCCGGCTCAGAAAAGCGCATGAGACGCACACCCTGCGTTGCACGGCCTAATACTGAAACTGATTTCAGTGGTAAGCGGATCACCTGCCCTTTATCTGACATGATGACGATGTCTTCCTGTTCTTGTTTTGCATTCACAGTAAATGCCGCAATGATAGCACCCGTTTTCGGGGTAGTTTTTGCAGTCTTAACGCCTGAGCCGCCGCGGCCCTGGACTTTATAGCTTGATAGATTCGTGCGTTTGCCAAAGCCGTTTTTCATAACTACGAGAAGCTGTTCACCCTGGCTTACTTTGCCGCCCTCTATGATCGCGAGTCCAGCTACCATGTCGCCTTTCCGGAGTCGAATGCCGCGGACACCGCTGGCATTTCGTCCCATGACGCGCACCTGTCGCTCTCTAAATCTAATTGCCTGCCCGTTTGCGCTCGTGATAGCAATATCATCATTTCCAGTAGTGGGAAGCACCCACTGGAGCGTATCATCTTTCCGCAAACGAATAGCAATTAACCCTGACCGGCGAACATTAGTGAAATCTTCAATATGGACGCGTTTAATGACGCCTTTCAGCGTCACCATGGCAAGATGTTTGTATTCTTTCAACTCTTTAAGTGAGTCTACGGATGTTACGCGCTCATCAGGACCTAGCTGGAGGAAATTCACCAGCGCCTGCCCTTTTGCCGTCCTAGAAGCAACAGGCACATCATATGCTTTTAATTGGAAAACGCGACCTCTACTGGTGAAAAACAATAGGTCGGCATGCGTCATGGTAGCCACGAGCTGTTCGACGGCATCATGTTCTTTCGTCGTCAGACCGATAACCCCTTTTCCGCCTCTGCCTTGGCGTTTAAACGTCTCAGGTGCTAAACGTTTAACATATCCGTCGTGGGTGACTACAACCACAGTCGCTTCATTGGGTATTAAGTCCTCCTGTGAGAATTCGCCGACCGGATTCGCTTGAACTTCAGTGCGGCGACTGTCACCAAAGCGTTCTTTCAGCTGAAGCAGCTCATCTTTAATGAGACCCAGAACTCGTTTATCACTTTTCAGTATTGCCTGGAGATCTTGAATGAGTTTCTGTTTTTCCTTGTACTCTTGTTCCACTTTCAACCGCTCGAGATTTGCCAACTGCTGGAGTTTCATTTCAAGGATCGCAATCGCCTGCCGCTCAGAAAGCTTGAATTGCTTTATGAGGTTCGTTTTCGCCTCATCGCGATCACGGGATTGTTTGATAGTCTTGATGACAGCATCGATCTTAACGAGCGCAATACGCAAGCCTTCTAGAATATGCGCGCGCTCCTTCGCGCGCTCAAGATCGTAGGTCGTCCTCCGCCTAATCACTTCCTTGCGATGCTTCAAGTGTTCTTCAAGAGCCATCTTTAAGGTCAGTACTCGCGGTTGGATCCCGTCAACGAGGGCAAGCATGTTGACATGGAATGAGGTCTGAAGATTCGTCAGCTGAAACAAACGGTTGAGCACTTTTCGCGGATAGGCCTCCCTTTTTAGCTCAATGACAACGCGCACACCGTCCCGGTCCGATTCGTCGCGGAGATCTTTGATGCCATCTATTTTCTTGTCTTTGACTAACTCAGCGATATTGGCCAGCAGGTCAGCCTTATTGACCTGATAGGGGATCTCGTTAACAACAATAGTAAAACCGTTTGGCATCTCCTGGATATCGGTTTTTGCCCGCATGACTATCGATCCCTTTCCTGTCGCATAGGCAGTGCGTATATCGTGAATGTTAAAAATAATTCCGCCAGTCGGAAAATCGGGTCCCTTCACGAACTGCATGAGATCCTCAATGGATGCGTCAGGGTTATCGATAATGTGTATCACGCCATCGATGAGTTCGGATAAGTTGTGGGGAGGAACATTAGTCGCCATACCGACAGCGATGCCAACCGTACCGCTCAAGAGCAAGTTTGGAAGCTTCGAGGGAAGAATACGGGGTTCCCTCTGGTTGCCGTCATAATTCGGCATGAAATTAACGGTATCTTTCTCGATGTCATACAGCATTTCTTCAGCGATTCGCGTCAGTTTCGCCTCAGTGTATCGCATAGCGGCGGCTGCGTCACCATCCATTGAACCAAAGTTCCCTTGACCATGAACCAATGGATACCGCATAGAAAAATCCTGTGCGAGACGAACTAACGCGTCGTAGACTGACGAATCGCCATGCGGATGATATTTACCCAGTACTTCGCCGACAACGGTAGCAGACTTCCTGAATTTTGCACTATTGCGTAAACCAATATTCCACATTGCATACAGGATACGCCGATGTACCGGTTTTAAGCCGTCTCGAACATCGGGCAATGCGCGTGACACAATGACAGACATTGCATAATCGAGATAAGACTCTTCCATCTCCAGCACAATCGGACGCTGGGTAATAGCCTTCGCGAAAGTATTCACTTCAATTTTTTTCTTATCCAACATAGGCATTACTCTTCAAACTGTGGAAAAAGATCATTCTCTACTTTGTTGATGTATTCATCGTTTTGTATTGTATTGGTATCCGTATCAGTCCCGGGACGGTTTGAGAATGACTCCTCAATTGTCGAAAAAAAATCTTTAAAACCTCCGAAGAGTTTCTTAAATCCGTTCTCGGAAGAATCGTTAGTTGCGAACGGATTCGTGAGTAGCCAAATCAAGATGATCACGATGAGCGTCCCACTTACATAGAAAAACAGGCGGCGTTTCTTCACTTCAAGATGTTGGCTAGAGGAAGGTGAGGAGGGGACACGAACTTGTGCTGGCGTACGAGCAGACACAGATGTCTAGGGTAACGGTTTGAGATACACCACCTGCATGTCCTCCTGCGGTACGTCACGTTTCATTACGCGAAATTTATCTAGTATTTCTCCTTTACCACCCATTTCTTTTCTAAAACCGTCAATTGTGTCCAACTTTTTTTGGAGCGTAAGGCCTGGAATCTGATAATGCATCGGAATGACTATTCGCGGTTCGAGATGGTTCACTATTTTGGCAGCCCCTTTGGCGTCAACCGTGTATACGCCGCCGACGGGAATCATGAGAATATCCACATCTTCCAGCTTCTCGAGCTGCTCCTGGGTAAGATCGCTTGTCCCAATGTCACCAAGATGCGCGACTGTTAAACCCTCACACTCTATCCGGTACATAGTGACTAAGCCCCTGCTTTTTCCCTGGTCTTCGTCGTGATATCCACTTACCCCGTATACAAATACCTTCTTTATCTCATACTCCCCTGGCCCATCAATAACGAATGGAGTGCCGGTAACTCCTTTTCGATTCGCATGGTCATCGTGTCCGTGAGTAATTAATAAAAGGTCTGCCGTCACCCTGGGCAGCTTCAAACCAATATTTTCATAGGGGTCTATGACTATAGTAACGTCTTTTGCTTGGATTTTAAAACAGGCTTGTCCAAGCCACGTGATGATCATATGCCATGCATTAGTGCGTTAGTGAGCGACATCATGAGTGTACGTATATGGTAGCAAAAAACGGGGTACTCGTAAACCCCCTCCATTCACAGAAAAAGCCCTAAAAATGGGCCTATATTGGGTGTTTTTGAAGGCTTCTCACACTAGGGTACAACAGACAGAGAAAAACTTGTAAAGAAGCTATATCGGAAGATCTTCCGCTTCGGTTGGCGAAGGTATTGATACGTCCGAACCGGTTGAAGTTTCATCGCTTTTTTCCTCGAAAAACTTCTGTACTTGCCATGTGAGACGTTTCTCAATTTCAAAGGTATGCTGGTAGTCTTCAACAATATCAGCGACTTTCAGAAGACTATTTTCCGAAATGAGAAAAAGAAAAAGTTCCACATGTGCGCCGATGGGCTGATGCTGGATAGTCCCAAAGAAAATATATTCGATATTGAACCGCGTTCCAATTTTTTTCGCAAATTCTGAAGTCACTATATTGCCGGACTCCCATCCTAATGTTCTGAGAGCCTTCATGGACTTCACCTTCGACAGTAGGTGAATGATTGGCACAGAAGCCAAAGCGCGCCTGAGTGTTTCTTCCAATTTTTCACCCAAAAGGGACAATTCCTGCATCCGGGCTTTGCTATGGAAAGAAAGGACAACGGCATTAGCGTCATCCTCTCCTCCTGCACGCAAAGAAGTTCCCGGTCGCTGACGGCCAGTGAGTGTAGATGCGCGTGATAAGCTGACATTACTCTGCCCAGCTCTGGCAGCGCCGCTCCCATGCATAAGCTGTGTTGGCTGATATGTGGGAGAGGTGGGACGTGGCGATGTCCTCGCCTGATATTCTTTCCTGATTTCTTCCGCACGGTCACGGCGGCTTAGAATTTGCCGTCCACGTTCTATGCGCTGCTGCCGTGCAAGCTCTTCCTTCGAAGGTCCTGTGGGCGCTTCTGCCTTTATCTCCGCGCGTGCTCCAGCTTCATAGGCTTTCTTCAGTCCGATTGGCGTAACATTGCCCTGTTTTATCCCCATCTTCCGCGCATACATACTGAGCTTCATACCTTTCGTTTCGTCAATTTTTTTCACCACAGTCCCCATAAACTTCTGCGCTTGGGTCTTCGTAATATGCATGGAGCCGGAGCGTAAAACCATGCCGCGCGTACTTTTGTCCGTTTTAAGGAACTGCTTGAATTTCGTTTGGCTGATTTGCTTTCCAGTTTGAGTTGCGGCCATTTTTCGTGCCGTATCGCGGACAGTATCGATTTTTATCTTCGGACGAAATACATTTGCCATATCTTTGTTGCTATAATATACCAAATTTCGGTGTAATTGTCAATTTTTTTACACAGGCTCCTGGCAGTCTTGCAAAAAAATACTTACTGATGTAGGCTGTAGAACACGCTAGAAAAAGGTTTGCCCGTGGGGAAACCTCCCAAGGGGAAACTCTTTGACGCATAATTATTAAGAAACAAACATATGCATACACAGGTTTTAGGAAAACAAAAAGATACCATAATGGATACGCTCCTCGCTACGCCCGACCAGCCCCAGTTACCTAAGGTGGGCGATACGGTCGAGGGGAAGGTCATTAGCGTATCAAAAAATGAAGTCTTTATTGATATTCAAGGCGTACTCATGGGGATAGTACGTGGCAAGGAAATTTTTGACGAATCAGAAGGTACCGGAGAACTGCAAGTGGGTAATGTGGCGCAAGCTACCGTACTTGATCTCGAAAATGAAAAAGGCATGCTGGAACTTTCATTCCGCCAAGCTGGCCATCAAAAAGCTTGGGGCGGGCTCGAACACTTGATGCATGACGGAACTATTATTGATGTGCCTGTAACTGACGCAAATAAAGGCGGATTAATGGTTCGTGTAGGCCGGATCGAAGGGTTTTTACCAGTGTCACAGTTAACTGTCGAACATTACCCCCGTGTAGAGGGTGGGGACAAGAATAGAATTCTCGAACTACTGATGAAGTTCACTGGAAATACTATGCGGGTCAAAGTAATTGACATCAATGAAAACGATAGTAAGCTCATCGTTTCAGAAAAAGCCGCATGGGAAGAAGAGCAACAGGGCGTCCTATCACAATACAAGGTTGGGGATGCTGTTGAAGGAAAAATTACCGGTGTCGTTGACTTCGGGGCATTTGTAGAATTTGGCCCACACCTCGAGGGACTAGTTCACATCTCGGAGCTTGCCTGGCAACGCATCGACAACCCCCGCGATATAGTTAAAGTGGGAGATGAGGTAAAGGCAAAAATTATTGCGATAGAAGGTTCAAAAATCTCTCTATCTATGAAATCGTTGAAAGAAGACCCCTGGAAAGATGCGGTGAAGCGCTATACAGTAGGGCAGGTAGTCTCCGGGAAGATTTTAAAAGTAAATCCATACGGCCTTTTCGTTGAGCTCGATGACGATATTCATGGGTTAGCGCATATCTCTGAACTTGCAAATAAGCACATTTTATCACCATCGGATATTGCAAAGATCGGTGATACGAAAAAATTCAAAATCATATCGATCGAACCTGAATACCACCGGCTTGGCCTGTCGCTTAAAGCACTCGAAAAACCTGAAACTGCGCCCGATCAAAATCAACCCGTCCCCCCTGTTGTCGACGAGCCAACGGCTATTAAGGAGTAAAAAAAGCGCGACTTGCATTTTTCCCCATTTTTCGGGATACTAGAGTCATCGTGCAAATCGTCATAAACGCTTTTTTAAGCCGCCCCTATTATCATGCGCTCACTCGCCCGTAACTTTCTCATATTCTTCCTGGTGATCGTTGTCATCATGGGCGTTTTAAGTTTGTTCAATTCATCATTGAATAAGCCTGAAATAGTCGGCATTGCGACTATTGTTGAAAAAATCACCCAGAAGGAAGTACAAACTATCGACGTGCAAGGGGATAAACTGACCGTCACTCTTAAGGAAGGTAACCAATTGGAATCCCGCAAAGAACCTACCGATTCATTGAGTGCACTGCTAAAAAACTACGGTGTAGACCCTGCCATTTATAAGGACGTTGCGATTAACGTCAAAGATGTTTCTGGAACAGCTTTCTGGCTGGGTTCGATACTGCCTTTCTTAATTCCTTTCATACTTATCGGGTTGTTCCTTTGGTTTATGATGCGACAGGCCCAGGGAGCCAACACTCGAGCGCTATCTTTCGGCCAAAGCCAGGCGAGGGAGGTGCGCGCTGAAGACAAGAAGAAACGCACCACCTTCAAAGATGTCGCTGGAGCGAAAGAGGCAAAGGAGGAGCTCATGGAAGTTGTGGAATTTCTTCGTTCACCTGACAAATTTCTTGCTCTCGGTGCGCGCATACCAAAGGGAGCCCTTCTCGTCGGTGCTCCTGGCACAGGCAAAACGCTACTGGCGCGAGCAGTAGCCGGGGAAGCGAATGTGCCGTTCTTCAATATTTCCGGGTCTGAATTTGTAGAGATGTTCGTCGGTGTCGGTGCAGCTCGAGTCCGGGATCTCTTTAAACGCGCAAAGCGTTCAGCCCCCTGTATTGTGTTTATAGATGAAATTGATGCCGTTGGCCGCCAACGCGGCGCTGGCTTAGGTGGATCACACGATGAGCGCGAGCAAACATTGAATCAAATCCTCGTAGAAATGGACGGTTTTGACACGCATACGAATGTTATCATCCTGGCTGCTACGAACCGGCCCGATGTATTGGATCCAGCACTTTTACGTCCTGGCCGCTTCGACAGAAGAATCTTTATTGATATGCCGGATATTGGTGATCGGGAGGCGATTCTGAAGGTCCATGCGGCTAATAAACCGCTTGCTAAAGATGTTGATCTCCGAGCCGTCGCCCAACGTACACCTGGGTTCACAGGCGCTGACCTCGCCAACCTGCTTAATGAGGCGGCGATCCTTACTGCTCGTAGGAATAAGAAACAAATTACGATTGATGAATGCTTCGAAGGCGTCGAAAAGGTACTCTTGGGGCCCGAGCGGAAGAGCCATATGTTATCAAAAAAAGAAAAACGCATCACCGCCTATCATGAAGCGGGACATGCTCTGGTCGCTCATGAACTTCCGCATGCCGATCCGGTTCGAAAAGTATCTATTGTGTCGCGTGGGCGCGCTGGCGGCTTTACGCTGAAACTCCCCTCGGAGGACCGACACTTGCATTCGCGACTTGAATTCCTCGATGATCTTTCCGTAATGCTCGCAGGCCATGCTGCCGAGAAAATCGTTTTCGATGATATCACCACGGGGGCATCCAATGACCTAAAAGAGGCCACAAAACTTGCTCGGCAAATCGTTACAGAGTTTGGGATGAGTGAAAAACTTGGTCCTCGGACATATGGGCAACGGGAAGAAATGATCTTCCTGGGCAAAGAAATCCACGAGCGACGTGATTACAGCGAGCACGTAGCGAAACTTATTGATGCAGAAGTCTCGGAAATCATTCACAACGCATATATAGTAGCTAAAGACGTCATTACAAAGGTACGTCCAAGGCTTGAAGACATAGTCAATAAACTTTTGGAGAAAGAAACACTCGAACAGGCCGAGTTCGAGGCGATCTTTACTCCGGCATCTTCATAATTATTATACGCTTACATAAGGAGGAACCGCGTATGGAACCAACACTTTTCCGGGATATCATCCGTCAGTCATGGCAGATCATGTGGAAGTATAAGTTTCTCTGGCTCTTTGGTTTTTTCGCCGCACTGTTGGGCAATGGGGGCGAATTACAAGTATTACTAAATAATCTGACATCAGTTGGGGATTCTCCTGCGACACTTCTGAGCCTGAAAAATTTGTACTCAACCGGATTGCTTGGGGTACTTTTTGTCAACTTTCGAGACTTTCTCGATCGATCGGCCATTGAAGCCATACTTTTTTTCCTCATTTTCGTCACTGTCGGCGTAGTCGCGCTGTGGCTCATTATTACTTCCCAGGGGGCCCTGTATGATGGAATTACGCGTATTCTGAAACAGAAAAAAACTGATATGGCGCAGGGATATCGCTCTGGGGCGAAGTACTTCGGAAGAATCCTCAGCATTTCGGTTATTTCTGGAATTGTGACATACGGGCTTCTGGTGATTGTCAGCGCACCTATCGTACTGATACTCCTTTTAAAAAGCACTGAAACGGGTATTCTCTTGTATGTGCTTTTTTCCTTTTTGATCCTCGTGCCTCTCGCACTCATTATTGCGTTTGTGAGCAAATACGCATCCCTCTATATCGTCGTGAACGACTACGAACTCTCCCAGGCAGTGCGAGCAGGTTGGCGCCTTTTCACCGCCAACATGCTGAGTACAGTAGAAATGGCGTTTATAATTTTCTTGATAGGCATCGTCGGATCACTAGGATTATTTGTGGTGTTGGCGTTTGCGAGTGTTCCTTTCATCCTCCTTGGATTCCTTACACTACTCTTTTACACTCCCGTAGGCCTTACACTCGTTATTGTCGCAGGTGTTTCCGTAATCGCCGCCGCCATCATTCTCTTTGGAGCTATGTTCTCTACGTTCCGTTACGCAGCTTGGACTATTTTCTTCCATAGGCTGGTAGAGAACAAGGGTTCGAGTAAAATACTACGAATCATTGGGCAAGCAGCGGAGTACCTCGGCAAAAAGCCTGCGTAGCTCTTACTGTTGACAGGCATAATGTGGGGCTGTATCACTAAAAAGCGCTAATGGGCGTCTCCCTTGCATAAGGGGCATGTAGCTCAGCGGTTAGAGCACCACTCTTATAAAGTGGGGGTCGATGGTTCGATCCCATCCATGCCCACCAAAGAAATTTTTTGGGCGGTTAGCTCAGTTGGTTAGAGCGTCACATTGACATTGTGAAGGTCAGAGGTTCGAGTCCTCTACCGCCCACCACCATACCCGCCCGCGGTAATGTGTGTTCCATCGGAGCAAAGTCAACACCTATGTTTTTTTGATGCAAAAAAGCAGAGCCACCCGTTGGATGGCTCCCATGTCTTTGCTGTGTTTCAAGCTGTTGCACGTTGGCGTCTTTCCCTCATATAACCGAGAATCTGTTGACGGGCCTTCGAGAGTCCCTGAAACTGAACCTCAATGTAGCCGAGGATGATATTCAGAGTCTCACCGTCCACACCCTCCAACTCCAGCCATGTTCTGGCGTCTTTCAGCATCTCCGCGTTTTTGCGGTCAGCTGCTTCCGTCAGGGCTTGAAATGCGATTTCGCACTTCATTGCCTCTTGCACCATAGCATCCATTGACTCGCCTCCTTTGGCTAGAATTGCACTATTTCAAGATCATGTTTTTTATTTGACCCAGGACTTTATCACGGATCAGCCATACTGTCAAGGTGTCGGGGGTCGCTGCGTACCCGCCTCCGGCCATTGACGAAGCAATTCTCCCCGATGTACCCTCCCCTATGGCATGGTGGGTTGGTACTGTGATCGGACATAGGTTCGAATATCGTCTACCACTCCCCACCACCTAGATTGGATGACAACCGGCCGTTTTTAGGATAGTCTACAGTATATGAAGGCAAAAAGAATCGACGCACTCTCTGCTTCTCTCAGGCGGAAAAAGGATTTTGCATTTATCTCTGCTTTACGGCAGAAATACCCATCTGTGGAAGTGTATCTCGTGGGTGGAATTATCCGCGATACACTCTTAAAGCGTAATTCAAAAGATTACGATTTTGTTGTAAGGAATACACCACTTCGGGCTTTGCAGCGAGTATTGAAGCCTTTGGGAACGGTAAATCTTGTCGGTCGAACCTTTGGGGTACTTAAGTTTTTACCTAAAAGATCATTACTCAATGAGCCGATTGATATTGCCCTCCCGCGTACTGACCATTCTTTCGGGACAGGTGGTTATCGGGACGTGAAAACGCAGTCGAACCCTCAGTTGCCCATTGAAGATGATTTGCTCCGTCGCGATTTCACAGTCAACGCACTTGCACTCAATCTGGGAACGGGAAAGCTTATTGACCCTTCTGGCGGACTTATTGACCTCGCAAAGAAAACGCTGAAAACCGTCGGCGACCCAATCGAGCGCTTTCATGAGGATTTTACCCGCATACTCCGCTGTATTCGTTTTGCCTGCCAACTTAATTTCGCCATAGACCCAAAAACTTTAAAAGCAATCCCGAAACTGGTACACCACCTCAAAGAGCGACGGGACGGAAAATTTATCGTACCGCGGGAGATGATCGCTCATGAGATTATTAAAGCGTTTGTCGCTGATCCCGTTCGGGCGTTCGACCTCGTAGCTGATATGGGCATAGTGCATCAACTCATGCCCGAACTTGAAAAAATGAAGAAGTGTCCACAGCCTGCTAATTTTCACCGGGAAGGCGACGTCTGGGTACATACGCGCTTGGCACTCAGTATTCTTTCTTCGCCTGTCTACCGGCGGCAATTTGGAATGGGAGGAGTAAACGCTGAAATTGTATTCGGCACTCTATTTCACGACCTTGGCAAACCCTATACTATTCAAACTCCTAAAAAGGATGGAACTGATCGCATTAGGTTTAATAACCATGATACGGTGGGCGCAGAACTGGCACTAACAATTATGAAGCGTTTGTCATTTTCAGTTTTCCCGAAAACAAATGATTTTCTACACATTGATCCGGAAAGAATTGCCTGGATTATACGATACCATCTCGTAGGATATCGAAACGATATTGACGTTATGCGGGAAACTACCGTCGAAAAGTATTTTGTAAACCCGCTCTTCCCGTCAGAAAGTCTCATAAAAGTGCAATATGCTGATACCGCAGCGACTATACATCAAAACGGTAAGGCTGATTTTACGAGTTTCCGTAAAATACTGAAGCGTGTAGGTAAAATCAAAAAGACAGGGAAAAAAGCTGCTGTTCCACCATTACTGGATGGGAATGATGTCATGCATACACTACACATGCCGCCAGGACCTACTATTGGAGCAATCCTCGAAGAAATCCGCGAGCAGCAGTTACGGAATATCCTCCAAACTAGAGCGCAAGCACAGGAGTACTTAAGAAAACATTTCCGGAAATGACACAATCACTGCCGCTATCTATCCAAATTACGGTTGACCAGGGGAAAAAACGTCTCGATGTTTTTCTTTCAGAGTATTTTGCCGATCGATCTCGTGCTTCTATACAAAAGGACATTAAAAATGGGCTTATTATTCTGAATAACCGGCCGGCTATAGCTCACCAGCCAGTGCGGGCAGGGGATACTATTTCGTTTATTGCAAAGAAGCCGCCGGCAAAGAAGCGGCAGCAGAACACAGTACCGCAAGCCAGTATCATATCGGAAGAGCGGGACTTGGTCGTAGTCAACAAGCCCGCAGGACTCCTCGTGCATCCAACCGAGACATCAGAAGAAGAAACACTAGTCGATCAGCTTATTGTTAAGTATTCGGAGCTGGCATCACTCGGTGAAGACCCGGCGCGACCAGCAATCGTGCACCGACTCGATAGAGATGTAGGCGGGATCATTTTGGTGCCACGTACGTGGGAAATGTATGAACACCTTAAAGATCTCTTTAAAACGCGTAACATTGAGAAAAAGTACACGGCACTCGTTCATGGGCACCCAAACAGCGAAGAAGGTGACATTACATTTTCAATAAGTCGATCCAAGCGTCGCCCCAGACGCATGGCCGCCCTGCCAGATGCCACTGGAAAAGCTGCAGTAACATCATACGAGGTTATCGAAACTTTCCCTCAAAACACACTGCTCCTTATCAAGCCCAAGACTGGCCGCATGCACCAAATACGGGTCCACTTACATGCCTTTGGGCTGCCAATCGTCGGCGATCCGCTCTATCACGCTCGCAAGCGACGAAATGAACTGGGAGCCGCTCATCCCCTCCTCACTGCCACGTCTATCTCTTTCCAGGACATCACCGGCAAGCTAAGGTCATATTCTGCCCCGCTTCCAGATGAGTTTTCGCGAATTCTAGGTTCTCTACGGAAAATCCGTATGGGTCAACCCCGCTAGAAAATTTTCTCTAGTCTATCATACTCCCTAATGTATCTAGGTAGAGAAGCGTTTAATCGTAATCGAGAGCTTCGGTAAATTTTCTAACGGGGTTGACACCGCGCTGTATTTCGTTATACTTCGATATACTTATCTTACTATAAACAATAGGTATGGCAGAAAAATCCAAGAAAAAAGCCGTAGGTGATGCATCAAAAGAGGCCTCCCAAAAGCCTGATGCGCAAGCAATAGCTCGTGAACCGATACCAGCGCTTCGCGCAGGAATGGTTGTGCGTGTACATCAGTTGGTCCCAGCTGGTGATAAAATGCGCATACAAATATACGAGGGTACGGTCATTGCCTTATCCGGTGGAACCTCACAGGGTGCTACATTTACAGTTCGGAAGATTTCCAACGGAATAGGCGTCGAACGCATTTTCCCACTGCATTCCCCGATCATTAAAAAGGTTGAGATACTCAAGCAGATAAAAGTACGCCGCGCAAAACTCTACTACCTGCGTGATTACGGAAAACGCTTGAAAGAGGTAGCAGCAAAGTAACCTAGGACTCAATAGCATTATTGGGCCCGTATCAAGTATACGGGAATCTTTGCGTCAGCTACCTTGAATGCAGAGAATGTGTCCAGTATACTAAGACATACTATATAAAGTTTCTTGCTCTCGTGGTGGAATTGGTATACACACTAGGTTGAGGGCCTAGGCTCGTAAGGGCGTGTGGGTTCGAGTCCCACCGAGAGCATATCCAACTAAGGCAGTAAATCAGTAAGAGGGATACTTTATCATCAAGTGACTTAGTAACGCCGTGGGACTCGAAGGGCGCGAATACATGGAGCGCCCCGGCCTCGCAGCCGGCGGGGAAGTCCCACCGAGAGCACCAGCAACTCAGGCAGTAAACAAGCAATATCCTTGCTATGCTAGTAAAGCTAATTAACAGCCTGTGGGACGAGAACGGCGCGAGTATGCGCAGCGCCCGGAACTCGAGTCCCACCAACTCTGACAGCAAGCCGACCGTGTGGGCCTTTAGCTCAGTTGGGTTCGAGCGGCACCGAGAGCATATCCAACTAAGGCAGTAAATCAGTAAGAGGGATACTTTATCATCAAGTGACTTAGTAACGCCGTGGGACTCGAAGGGCGCGAATACATGGAGCGCCCCGGCCTCGCAGCCGGCGGGGAAGTCCCACCGAGAGCACCAGCAACTCAGGCAGTAAACAAGCAATATCCTTGCTATGCTAGTAAAGCTAATTAACAACCTGTGGGACGAGAACGGCGCGAGTATGCGCAGCGCCCGGAACTCGAGTCCCACCAACTCTGACAGCAAGCCGACCGTGTGGGCCTTTAGCTCAGTTGGGTTCGAGCGGCACCCCGCTGAGCGGGGTAGCCCCGCCGATGGCGGGGCGGCCGTGAGAACGAGCAGTCGATGTGAGTCGAGCTCAGCTCGACGAACCGACTGCCCAGGGTAGAGCGTCATTATTCTGGGCAATTAGCTCAGTTGGTTAGAGCGTGCGGTTTACATCCGCAAGGTCGGAGGTTCGACCCCTCCATTGCCCACCATTCAGCTTATAACAACCTTAGAAGATTGCAGAAGCAACAAGCGGCATATGACGTAGGGTCGAAGGGCGCAAGCGTGCGTAGCGCCCCGGACTCGACCCCTCCATTGCCCACCATCAAACTTCAAATGACCGTCTAATTCTATGCGTTACTTTCTCGGCATCATTATTATCGGTATTGGCTATGTCTTTGTCTGGAAGTCAGACTGGTTCGTCGAGAATTTTGGCCGGATTGATTTTGCCGAACGGCATTTAGCCTCCGGTTTAGGCGGTACGAGACTGTTTTATAAGTTACTCGGCATCGTCATCATTATCGGTGCGTTCCTGTATATGAGTGGAGCTGTTGAGTCGATGCTTGGATCAATCTTCGGCGCAAGTCGGGAAGTATTTAGTAACTAAGGGCCGTTAGCTCAGCGGTAGAGCACTGCATTTGTCCCGATTCCTAGAAATGTTTTACTGTTATATATTACAATCTCATAAAACTGGATCTTACTACGTCGGGTCATGCGATCAGTTAACTGCTCGTCTACAAAGGCATAACAACGGAGAAGTAAGGTCAACTAAACTTGGGGTTCCTTGGAAGCTTATATATCATGAAACTTTCGTAACGCGGGGTGAAGCTCGAAAGCGTGAAAAACAGATAAAGTCCTGGAAGAAGCGATTAGCTGTTAAACGACTCTTTAAAAAAACATTTCTAGGAATCGAGGATCCTCGATAGCATTTCTTGGGCCCATAGCTCAGCTGGCTAGAGCGCCTCATTTGCAATGAGGAGGTCAGCGGTTCGAATCCGCTTGGGTCCACTGAGCCCAAGAAATGCTATCGGGACAATGAGGAGGTCAGGGGTTCGAGTCCCCTCTGGTCCACCAAATTTGATTTGCCGAAGAAGTTGCCTCGGGGCTTCGCCGCTTGGCAGGGGCGCGCCCAGTAAGGCGAGACGTAGCAAAATCCCACGACTCGCCCAGACGCTTGATGTTTCCGTTGATGAGCCTTTTAAAATAAATTTAAGCGATTATACGCTTAACACATCTATTCAACAGTGATAGCAAAAAAGTATGAACAACATTAATAACAACAAAAAGAAGTTGCCACCAGAACAACGTGAAGAACTACTCAGAGCATTGAAGGCCCGTTTTGAGAAAAACATGAACCGCCATAAAGGTCTTGAATGGGCTAAAGTACGAGCAAAGTTGGAAACTAATCCTGAAAAACTGCTGTCACTCGATGAAATGGAAAGAACTGGTGGTGAGCCGGATGTTGTCGGTCATGACAAAAAGACGGGCGAATACATTTTTTATGACTGTTCAGCGGAAAGTCCTAAAGGCCGCAGAAGTGTTTGTTACGACCGTGAAGGGCAGGAGGCAAGGAAGGCATTTAAACCAGAAGATAACGCTATTGATATGGCAGCTGCCATGGGCATTGAGCTTTTAACGGAAGAACAATATCGAGAGTTGCAGAAACTTGGAAATTTCGATATGAAAACGTCGAGCTGGGTGAAAACACCTTCTGATATTAGAAAACTCGGCGGCGCCCTCTTTGCTGATCGCCGCTACGGCAATGT
>MHKE01000006.1
TGACGAGTGCGGTGGCAGAAACTGCCGGATCCGTTTCGTCAGAATCCAATGTCGCGGTATTAGTGATAACCGTTCCATCGGCAAGTGGGGTTTCCGCCAGGACAGTCATCATGACCTGCCCGGCATCGCCAGGATTATGATTGCCAAGGTTCCAAGTTACGATGTTCGTAACACTGTCATATGTACCGCCATTGTCAGCGGAAACAAACATTGCGTTATCAGGAATCGGGTCGACGAGCGTGAGGTTGGTGATAGGGCTCGTGCCGCCGACTGACCAGTTCATCGTGAAGACGATTTCATCAGCAGGATTGACGACCGGTTTGTCAGCTTCTTTTGTGAGACCGATGACTGCTTCAGACTCGACCGTAGTGGTCGTGGTATCGTCGTCACAGTGTTCGATAACTTCTTCTTCGGTAAAGGTGTCGGTGCTGCCGCAGATCTCACCGGTGTTGGTGATGACTGTGCCGTCAACGATTGGCGTGTTGATAGTAACCGTCATGGTTACTTGGCCGGACTCGCCGGGGTTTTTTGCACCGAGGTTCCATGTTACGACACCGAGCGATTCAGTCCCGCTGTTGTCGGCTGAGACAAACGCGGTATTCGCAGGAACGGCATCAGTGATGATTACTTCATCGACCGGTGAGTTGCCTGTGATTTCCCATGAGAGGGTGTAGACGATGTCCGAGCCAGCTTCAGCCGTTTCTGGACCTGTCTTGTCGATTGAGACTGTGAAGTCTGATTCGACTGTCGTAGTCGTATCATCCTCGTCACAGTGCTCGATGATTTCTTCTTCCGTGAATGATTCAGCCGAACCGCAGATTTCGCCGGTGTTGAGTACTTCAGTTCCGTTGTATTGCGGCGCGGTGACATTCACCGTCATGGTGACAGAACCGCTATCACCGGGGTTTGCTGAACCAAGGTCCCACGTGACTACGCCAGCTGTTTCAGTCCCGCCGTTGTCGGCTGAGACGAACGTGGTGTCCGTCGGAACATTGTCGGTGATGATAAGGTTGTCTATAGGTGAATTGCCAGTTACTTCCCATGAGAGGGTGTAGGTGACGTCTGCTCCTGCTTCTGCTGTTTCAGGACCAGTCTTTTCGATATCCACAGTGAAGTCAGATTCGACTTNNNNNNNNNNNNNNNNNNNNNTCAGCTTCGTTTTCAATTTCGGTGCCGTTGTAGAGCGGTGAGTCGATTGCGACGATGAATGAGACGGTTCCATTGGCATCAGGCGTCTTCATGCCGAGATCCCAGCTAACCGTATTGGTCCCACTGTCGTAGGTCCCGCCGTTGTCAGCGGAGACGAACGTGGTGTCGGCAGGGAGCTCATCGGTAATCATGACGTTCGATACGTCAGTATTGCCCGTGACGCTCCAGTCGAGCGTATAGGTGAGCTGGTCACCCGCCAGGACTGTTTCGTCAGCAGATTTATCGATTATTAGATCAAATTCATTCAACTGGTTCATGAAGTCGCGTTGTTCATCGGCTCCTGAGGTAATGCCGATGCCAGTGTATTCACCTGATGCAGGATCAATTGCTGTCCAGCCGTATTGGAGTTTTTCGGCTACTGAATACTCGCCAGCCGTCAGGCCATCGAATTCGTAGTAGCCGTTTTCATCAGTGTAGTCGATGTGGCAATCCACTCCGAAGTCCACATCCTCTCCTTCCTCATCGATGGAACCGCCGGAAAGGCAGATCTTCCAGTCGCTGAGGGGGTTTTCTTGCGCATTGAGTTTGTAGCCGTAGATTGAACCGAGCTTGAAGTTGCCGAAGTTGAACGTTTCATCCTGTCCTGAAGCAGCGCTGAAATTGTAGCTTCCTTCAGCAGGGTAGGTTTGGATCCAGTCGCTGTTAGTGTTTTCAGTGATGTCGTAATTTCCTGGTCCAACGTTTGCGTAAGTGACGCAGCCATTTTCGCTAGTCACTCGCTGATCATCATTGAGGTTTACATTCCAACCATCCTCATATGGCGGTTCATCGGTCAGGAAGCCGTCGCCGTTTACGTCGATGTACTTGCACACTGTAACGTCGATATTCTCGAAGTTCCCAAATGTGCTGTTTTCAGAGACGGTACCTGACACGATATTGACATCGTATGAGGCAGGGGATGTCGTGCGGGTCCATCCGGCAACGTTCTCTTCAGCGACAGCGAAGGTTCCAGCCTCGAGACCGGTAAATTCGTAGTAACCGTTTACATCAGTGTACACGAAGGCACTGTGCTGGCCAGTGAGATTCATCTGCCAGTTTTGGATAGGAGGTTCGCCATTATCCCATGTGCCGTTGCCATCCAGGTCGTTAAACTTGTAGCCCGAGATTTTTCCGAGTTGGAAGTTCGCGAAGTCGTATGTCACTTCATCACCGGAGACGGATGTGTAAAAGTAGACTCCACTTCCCGGCATGGTCTGTGACCAGCCGTCCTTCTGTTCTTCATCAATTTGGAAAGTTCCAGGACCGATATTTGTGAAGGTAGCGCAGCCGTCGTCGGTGTATTGCGGTACGCCGTGTACGCGCACTCTCCATCCGCCGTCGGCGGTGTAGAGCGGGTCGCCGTCAATGGCGCCATCGCCGTTGACATCAATATATTTGCAGACAGTGACGGTGGCGTATTCGAAGTTGCCGAAATTGGCCGTCGTTGTTTGTCCGTCCACCACAACTACGTTGTTGACGGGGTTGGGGGTCGTATTCGTCCAGTCGGCGGGAACAACTTCACTGGCGGAGTATGTGCCCGTCGGAACGTCATTGAATACGTAGTTGCCATTACCATCAGTGCTGGTTGTCCAGCCGTTGCTTAAATTGATAGTTACTCCAGGAACGCCAGGTTCTCCCGCATCCCATGTGCCGTCACCATTAGTGTCGTTGAACTTGGTGCCGTCGATGGTGCCGGTGTCGCGCGTGTTTTCTACAACGCATGTTCCGCCTTGCGCGCCCGTGTTCATCACAATCTGTCCATTAACCAGTGAGCATACTCCGGAAGCACCGGTAAGCGTGTAGAGATTGTCGTATGAGGACGATTCAGTCACGTCATACGTTTCATTTGTAAGCAGGGTAACAGCATCACCGTCGCCGAAACTGCCGGGAACGCCACCAATGGTGAAACTCCAGTCGTCTTCAGTGCCAGGGTCGCCACCTATAACCACTTTATCAAAAATAACGCGGGTCGTGTCGCGCACGTTTGTAAATGTGCAAACGAGCGATTCTTCGGCGTGAGTAAGTGTTACGTCGAATGATGTTCCCGCGCCCTGGGCGACGAGCTCATCTCCGTTGTAACAGACCCACGTCGTGGTGAAATTGTCGGCAGGATAATGTGTAGTGTCTTCCGCTATGGTGTAGAGGACATTGATATCGATTTCTTCTGTTTGCCCGCCCGGAAGCGCGGATCCACCGTTGATGTCCCATGACCAGTCAGCGGGGTTCTGTACGGGTTGACCATCTGGGTATTGGACGAATTTATTGACTGTGATATCCCCTGTGTAGCGGAAGTTGAAGATCGTGCACGTCTTGCTCTCGCCGTAACCGATTGAAATATTACCATCAACGTCGCAGTCGCCCTGGTAAACATAGCCATAGTTGGTCATGTCACCAGTTTCGACTACCTTGTAGTCGCCCGTTGGAAGAGCTGTGAGTACTCCGCTCTCGTTGCCAGGGAACGAAGCGACTTCGTTATCACCCTGTTTGATATGCATGGTCCAGTCGGAAGCGAGCAAATCGCCGCCCTCAACATGTTTGATAACGGTGAGGGAGCCAGTGTCGCGAACGTTTCTGAACTCACAAACGAGCCCATTGGTCGTCACATTTGCTTGTATTGAAGTGCCTGCGCCTTGCTGGCCATTGTTACACGTCCAACCGACAACGTGGTAGCCGGCCTGCTGGTCTTCAGAGATTGTGTGGGCGCCCGTCAGGACTACCTGTGAGGAACCCATCACGAAGTTCTGGTTGAATCCGTTCATGTCATATGTCCAGCCCTGTGGGTTCACGAGGTCGATGTCGCCATCGCCGTCAGTGTCCACTTTCTTGTTTACCGTAACGGATCCCGTGTCATGTGCATTGTGGAATTCGCACACCGTTTCTTGTCCACCTACCACTGCGGCATTTGTGCATGTGGTTGAGACTTGGTGGTAGTCGGTGAGATTGCTCTCTGTTACCGAATAATTTCCAGGAAGTAAGTTATTGAATACGACGTAGCTCTCACCTTGTGCAGGGGAGAGTGTCGTGTTGTTGGTGGTGAAGTCCCACATGTCAGGAGTCGCGTCACCTGTATCGACATACTTGATTACTTTCAGTGAACCCGTGTCAACTGCATTGTGAAACACACATGTTGCCTGTTGGTCGTTAGCGACGGCAACGTCAGTACATGTCGAAGAAACCTGATGGTATCCAGTTTCGTCGCTTTCGGTCACTGTGTATGAACCAGTCGGAAGATTATTGAATACGACATAGTCAGTTCCAGGTGCCGGCGTCTTCGTTCCATAACCGTTTATTGTGAAACTCCATTGGTCGGGCGTCAGATTTCCTGCATCGACGACTTTCGTCACTTGCAACGAACCGACGTCAATGCTATTCACGAACGTACAACTAATGGTTTCATCAGTACCCATCGTGAGGCCCGATATCGTTTTGGTGCCGAGATCGAAGGTTCCTACTTGCTGCACACCGTTGACGCATGATCCGTTTACGATATGTGTGTTTGGCTTCTGATTGAGTTCAGCCACGCTATATGTACCGTTTTCTACATCAAAAGTCAGAGCACCGGTGTCCGTGGTGGATTGGAACAATGGATTTGAGGGAGAGCCGTTAACATCAAAGTTCCATCCTTCCAGTGCAATATTCGGCTGAGAGCCGTCAAGGTCGATATCGCCGTCACCATCAGTGTCGAGCTGTTTTTGAACCAGAATTTTACCGCCACAAAGCTCATTTGCGAGATCGGAGAGTGCAGCTGCAAGTGTATCGAAATCTGCAAGGATAACATCCGCAGTTTCGTCAACTGTTGCAGGAGGCGCGACGTTCGAGCCGGAAATCGCTTTCAAATTTTCTACATCCAGGTCATCACCGATGCCGAGAGCTATGATTCGGGTGCCAGCTGCTTTGATAGCATTAGCTTCTTCAATGGCCGGAGGCATCGCAGCTGTTTCACCGTCGTAATTTCCTGGGTTTCCCCATGTATTGGCGTTTCCATCTGAGGCAAATACAACGAGGTTTGGTTTCGCGGGACGGGGATCAAAAGTTGATGCCGCTTTTGCCAGCGCGTCATCCCAGTTGGTTGTGCCGCCGCTCACAGCATTGCCTATCGTGTTTTTAATAGTTGTTGCATTTCCAGAGAATGCTAGTTCCACCGAAGCGACAGAATCAAACTCCGTGACGCTGAACTGTGTCGGAGTACCCGGAAGAAACGCGTCAACAAATCCTTTGAACGCATTCTTCATTTGAGTGAGCTCGGTACTGTCGATCGATCCCGAGCTGTCTATAACGAGGGCAATGTCGAGACCGCAGGCTTGGCCGAGCGGGGGATTAGTAACATTGTATGTAACCTCGATGTCTGTATCAGATCGGCGGCTGTTGCTCTGTACTTTTGCCATATTCTCGAGCAGCGTACTCGGGGAAGTCAGATCATTGCGTATGACTGTATCAAAACTGAAACTTTCAGATGCACCGCCGCCTGACAGAAGTGCGAGATTGAGCGTAAGCGTATCATTCACTTGTCCGTCAGAGGAACCGTTACCCCATGCACCAGTGAATGAGTTGGCGTTACTATCGGTATTGAGATTCAACACGCTTGTCCAGTTGCTGTATTGGCTGGTGGGGTTCACGTTTTGATTGCCATCAGCTGCATTGCCGAAACCAAGCTCATCAACGAATGTTTCGTTTGTAGCCGGTCCGCCATTGTTAGTTACTCTCACTGAGTATGTCAGTGTATCGCCGCGTTCCGCTTCGACACTGGCAGTTCGACCATCCTGGAAAGTGCTTCCCGCATGATTTTTCTGTATCAACTTTTGGATTTGGATGTCAGGTGCATTATAGCAATTCAGGTGGTCCTTATTGTAGTTATTCGCATTTGTTGAAGTCGCGAAGTACAAGCCAGAGTTTAACAGATTCACTCCACGCGACGTCAGTTGGGACATTGGTATTTTCCAGTCTACGTAGTAGTCGCTCCCTACAGTGGTTGAGCGCGCATTTGTGGACGTGGAATATGATTGCAAAAGTGTTTCTGCGGGGTCATTGAATATGGGGCTCCAGTCTATCGGGCCGTTCTTCGTAGTATTCTCCCACAGCTCTACATTCTCTCCATTGCCACTCCCGCGCAATGAGACTAAATAATCGTAGTTAGTCGTAGAGATGTCTTTCTGGATCATGAATACCCACGCGTATTCACGGAAACTGTTACTGTCTTTCGGATTTCCATCTACGCGTTCACGAAGATATAGGTTGTCTGCATCTATAAAATATGCCGCGCCGTATTCAGAAGCGCCTGAAGCTTTGAGATCTACTGAGTTCGGACTTTCATCGCCCGAGGGGTCGTCGTTACATACGGGAATGACCCACTGGTTATCACTTGGCCAGTCGATTGCCTGTGCGGCATTCGGCTGGATAAAAACACCCACCATCGACATGTTGGCGATGAAGGTGAGCATGATAAATACGTGTACGCTTTTCATGAGTCGTTGGCGCCACGTTTTTCTGGGGAGAAGGTTGATAGTCATATGATGTTTCATTACTTAGTTGATATGTTTAGTTATGAATTGATAAAATCGTATTACTATATCCTAAATGGTTTTTTTGTCAAGAGCTATCTGGACCCACCCCACTGTGGAGTGAGATCCTTCAGTCGCCCCAGTGGGCTCCTTCAGGATTGTTTGTCTGGCCATATATACTGTGTGACCTCTCGCCCCGTTGTTGGCTCGGGGTTGTTTCTTCTAGACGGAATTCCTGCGTCCCATGGAGGGTTCGAAATTCCGAGAAGAAACAAAAAGACCAACAGAAAGTTATAAACTCAACTTGTGAATGAATCAGCGCTCTACGAACTCAGAAAATCGAGTGTAGAAGGAATATCTTGCTTGATGCTGATTTTTGCTGCCTTTATAACTTTTTGTTGGTCTTCAACGAGCTAAGCTCGTTTCACGTTCCTCCGAACGTTATTTTAGAATGTGCGTTCTCCCCCCGATGTTTAATGTGCTGCAAAGTGCGATGTAGTGTTTTAACAGAGTTTGGTGTTGTTTGCAAGAGCTATGTATTACTGACGTTGGTGCATCTTACCCCATAAGGCTAGTCAGTGTCAAGGGGACAAAGGATCCTCTGAAAATGGGAATGATTCTCGATAGTAAAATGGTGTGGATAACTTCTAGAGCTCTTCCCAACTGCCCAGAGCTACCCCGACATCCTCTCCACCACCTGCGGGAATGGTAAAGGCCGCAAGGTTCGGGTCATAGGTGATAGTACTGCGTTCCTCGAGTCTGATGTAGTACCCAGATGTCCCATTGAGGTCGCTGCCATTATATAGACGAACCATGCCGTTCTTAGCATAGAAGATTACCGCATCTGAGTTATTTGAAGCATTAATCGCTGGACTTGCGGGATTAATCGAGTAATTTGTGGATAGAATAAGCAAGAAGCTTGTCGGATCGCCGGATCCATCAATGGCCGTATTGTTGTTAATGTCAATTTTTCCATCCGCAACTATCACTCCCGAAAGAGGACCGAAGCTCCCGTCGAGAGAAACGGATGAACCGGGATTTACGAAGACAATGTTTCCTGTTACCCAAATGTTTCCCGTGACGTTAATATGTGATGACCCATCAAGAAAAAGATTGCCCGAAATTTTAATAGGACCAAGTGACACGCTCCCAGATATCGTCATGTCTCCGATGTGCTCCCCGCCGGCTACCGCATCGTCTTTCCAATTAGTAATATGAGTGTCTTGAATGGGAAACGGTTTTGGATCCGGGTCGGGCTCACCTGGGAAGCAACTGGGGTTGAGACATGGTGATCCACTAACTTCCGTTATTGCATCAATCACTTGGTAGTATGCTTTGCTCGTGATAATTGATTTGATGACAGAATGCGCATGGACATCTCCGTCTACTTCGACCTGTCTCACAAATGTGTCGCCAGCGCCAAGCTGTGTCCGAAAGGCAAAGTCACCACTAAGGGAAGTCCATACCCCAGTTGAATCATTTTTTCGCGTTGCTTGACCGTCTGCGTAACTTGCCTGGTTAGTATTCATTTTCCACTGAATGTATTTTCCCGCGTCTACTGCCGATGTATCGAGCACAATCCAGTATGTCTGCCCAGCTTCAACGAGTGGGCCGATATCGAAAACAACGTTGAGCCATGAAAAAGAGTTTGGAACATCAGTCTTTTTTATTTCCTGGTTCATAAGTATTTCAGTTCCCGGCGTTCCGCCATCGTCTTTTACAACCAATAGATTGACATCATCCGGTAAATTTCCGGTGCGTCGCAAATGAAGTGAAACGCTTTTCAGAGCTCGACTGTCAGCCGGAATGAAACTCTGACCAGCATCCGCATTCGCGGTACTGTTGCCAACAGCTATGTCAGTATCAAATCCCTCTTGGGATGGGCCATTCCCAAGAGCGTCACCACGCGCTACCCACACATTTCCATCAACTCGCGCTTGGATTGCGGCTCCTGTGCCGCCAAAAATATTGCCATTTGAATATATGTCACCGAGGACTTCACTATTGTTTAATATTTCTATCCCACCCTGGCCTGATTGCACAGCATAATCGAAGCCGCCGGCAAATGAAGAAGTGTTCGCGACTATCTGCATGGTCCTGACTTTGCCCGTAGTGTCGGTCGCACTTGATCTAATTATTCGCTGATAAGGATTCGTAGGGTTGGCGCTGGTGGAAATGTTCGTTTCAATACTCTCGAAGTCCATGATAAAAGACTGAGGTACCGGGTTGGTGATAAGCCGGTAGACCGCTTCATTGAGTCCCGCTTCGGCAGCATAAAATGTTTTTTCCGATTGGATCTCGGACGTATTCATATGGAGTTCATCGAGAGCTAACACACTCATGGCCGTCATGGTGATGAGGGCAAATACCGATACACTCAACACGGTAATGACGGCAACCGCTCCTTCGTGATTATTGAAAATATTTCGCAGCATAGAATTAGTAGACGAGGTGGCGAGGAGTAACCGTTGAAGATAAGGAGATGGTACTTCGCTCGGGAGCAGAGGCCTGCATGTTCTTTGGCTCCATCGTCAGCTGGATGGTGACCGTATCGCCGTTCCTATCGAAGTAGAACTTCGTAACATTGACCAAACCCGTTGTAAGCGCGACAGGTCCGCTTCCATCATCGAATGTTACCTGGCCATTATCCCACGAATAGGAGACCGGTTGCGCATTTTGAATAACCGTAAGGGATCCATGGTCGATATTCAGGTCAGAGTTTGTATCGTCGAAGTCCTCAGCGATACGGATGTCGTAAGTCATACGTGATAAGAGCAGGCGCGCATTCTGCTGGATCTCAGTCGATACTTTTGACTCGACGGCGTTTTTTGTTGTACTCGCAACGAAACTTGTGATGACCACCAATACTACCGAGGTAATACTGAGGTATACGAGAAGTTCAATGAGGGTAAACCCATTATGTTTGCGATTCTGGTGTTGTGACTTCATATTCTTCATAAGTTTTGCCATGCGGTCAGGAGAGCCGAGAGTTCCACTGAATGAGTATTACCGTTTTGGTCCCATGAAACTGATACTGTTGCCTTCTTAGTCTGATAATCCTTCGTGCCTCCGGCTTCCACTATTTCGCCATTTGCATCACGCATCAAGTTTTCTATCGTGATGACTCGAGTAAATAACGGTTGTGTAGTTAGGGGTTCTTCACCTTCCCGAAGCGTCCAAGCCCCGCCAATGAGTTCGAGGTGGAGGGGACTCAATTGGGTGAGTGATTCAGCAAATTTTGTCCAGCAGCTTGTGTACCCGCTACTCAGTGTGCATTGTTGGCTATCACCACTTGTCCGTGTGCAGGTAGTACCAGCGCACGCATCAGGTCCACCATCAGTGGTACAGTGACAGGCAAACGCATCATTTTTCATGTCAGATATAATCTCAAGTGATTCTCTCGCATAGGCGACAGCTTCTTCGCGGAGCCGACTCGTGGTATCTGACGCGTGTGATGATGCGAGAACTTTCCCGATGCTCGTCACGAGAATGACGGCCATCCCCAGACTAATGAGAACTTCTATAACGGCTCCTCCTTGCTGGTTGTGTAAGTCAGTTCTGCGCATAGTTATTGGATAGTGATTTTACCTACCGGTTCCACGGTAATGGTTTTTTGCTTTCCGCCATCGTATCCCACGACGACGGTAAGTGATGAACTTGCGTTACCAGTCAAACGGCCAAAAGTCAATTCCGTACCACTACCCTGGAGTATTTCCACGCCGTTTTGCAAATCGGTAGTTTTACTATAGGCAGGAGCTGCCCAATCGTCTCCGTACAACGCGTACGAGTTCGTATCGAAGTAGACTCCATGCGGTGTCCCATCTTGAGAGGTAATGGAACGGTTTTGGGCGACGCGTAAGGTGCTCACAATTTCCTGCGCTTGACTGGACAGCATCACATTTTTCCTCATAACTTGGAACGTGGGTATGCCAATAGCCGCGAGGACAGCCATCGAACCTATGACAACGAGAAGTTCTAGTAAGGTGAATCCGCGTCGATATTGAATGCGCATAGGGTTAAATAGTTGCGGAAAATTTCCAAATAGGTGTAAGAATCGCGATGGCGACGAACCCGACAGAGAACCCGATGCTTAGGAGAAGTACTGGTTCAATCACTGATGCTAGGTTAGTGATGGTGTTAGACACAGACTTTTCATAGTAGGTAGCCAACCTTTGTAGCATATGTTCGAGCTTTCCCGTTCGTTCACCAACTTCAGTCATGCGGCTGGCAATCGAGGGGTATAGCTTCGGATAACCTTTCAGCACTTCAGCGAGCGGAATGCCACGCTGGATGAATTTAATACCCGACCGTAGCGAGTCTTGATATAGGTAGTTGCCGGGAACCCCTGACGCCAGTTCCAATGACTGATCTAATTGCACACCACTACTCAGAAGCGTGCTCAGGGCCCTACTGATTCTCGCCAGGTTGAATTCGATAAGTATCGTTTTCAGGCGAGGAATCTTGAGAAGGAAACCGTCCCATTTCGCCTTACCCTTTGGAGACCGCGTCCAGCGTATGAACAGTGCTATAAGCACCGCGAGAACGGGGACCAGTAAAAAACCATAGTGTATAAGAAAGTTGCTCAGCCAAATAAGCACCCGTGTTGCGATTGGAAGCTCGACGTCGTACTCAGTCAAGATCCCGGTGACTTTCGGAATGACAAACACCATCATCATAGTAACCATGGCAAAAAGCGCCACGATAATGATGGCAGGGTAGACCATTGCACCGCGGGCCCTCGTGATGAGATCGTAGTCTTTCTCTTGTTGTTCGAGGACGTGCTCGAGAACCTTATCAAGCTTACCGCTCATTTCGCCGACTTTGACGAGATTAATAAAAAGCTGGGAGAAGTGCTTTTTATGTTCGTTGAGCGCTGAGTGCAATGTTTGCCCTCTCACGAGGCGGTCGTGGACAGAATCCAAAATTTGTCTGAACGTGGGGTTGGTAGTTTGCTCCGCCGTCACCTTGATTACCTGGTCGAGTGGCATGCCGGATTCAAGCATTGTATAGAGATGACGGGTGAAGAACATTTGATCGACTCGGCTGACACTTTCGAATAGTTTGTTGAACTTTGAAAAACTTTTACCTTTCTGCTGGTTAATGTTCACAATGATAAAACCTTCTTTCTCGAGCAGGATTGTGGCTTTCTTGACGTTGTCGGCACTGATGGTGCCCTTAACGTACGAATTAAATTTATCGAGCGCGTTGTAGGAAAAAGTAAGCATGGTAGTTATTCTTTAATTGCGCGCAGCACTTCTTCAAATGTCGTGGCGCCTTGGATTACTTTTAAGATGCCATCCTCCAGCATTGTGAGTGCCCCATTTGATTGGGCAAGAGTTCTGACAAATTTTTCAGAGTAGTCTTTTAACACTGATGTGGAAGAATCTGTGTCCAGGGTTACTACTTCGTATACCCCGATGCGTCCTCGGAACCCGGTGAAATTGCATTTCTTGCATCCTTGGCCGTGAGTGAATTTTATTGAATCGAGCGATCGATTCTCGATAAGCTTGCGCGAATATAGTTTTTCGACGTTTTCACGGAGATGAAGGTTATCGGCGTATGTTTCAGTGATCTTCGACATAGATCGATAGGGGATCCTGCAGCCGTCGCATATTCTCCGTACGAGCCGCTGGCCAATTATAAGGTTTGTTACCGACGTCGCCAAAAACGGGGGGACGCCCATTTCAATAAGCCGTTGAAAAGCGAGAAACGCCGAATTTGTGTGAAGCGTAGATAGCACGAGATGGCCGGTCATAGCGGCGTTTAGTGCGATATCAGCGGTATCGGCATCGCGAATCTCCCCAACCATAAGGATATTTGGATCTTGGCGTAGTAGTGAGCGGAGTCCCGAGGAAAAGGTAAGTCCTGCGGGGGTATTTACCTGCATTTGATTTACCCCTTCGAGGCCGTATTCAATGGGATCCTCAATAGTGCAGATATTCACCTCCTCTTTATTCAACATACGCAGTAAGGTATATAACGTTGTCGTTTTTCCTGATCCGGTCGGCCCTGTTACGAGGATGATTCCATGGGGTCGCTGGATCTCCTTCTTGATAATATGTAAATCATGCCCATTAAATCCCAGTCCGCGAAGATGAAAGAGTTGTTCTTTTGTATCGAGCAACCGTAGTACCACTTTACTGCCGTTCAGCGTGGGGATCACCGAGGTACGAACGGCAATATCACGGTTTGCAAATGAAAAATTAAATCGTCCATCCTGTGGCATGCGATGCTCGTCGATCTTGAGATGCGCCATCAGCTTGATACGAGAGACTAATGCACGTAATAATTCTTTAGGCAGTTCTACGATCTGTTGCAGCAAGCCGTCAACTCTGAACCGGATAACCACCTGTGAATCAGTCGGCTCCAGATGGATGTCAGATGCCCGGAGTGAAAGTGCGCGTTCAATAATGGAATTCATCATAGTAATGATCGGCACGTGTTCAGCAAGGCGCTCAGGGGAAGCGTGAAGTGCGAGCGTTTCTGCAGTGCTTTTCTGAATTATCCTACTAAACTCGTCTTCAAGTTCATTCTGGTATTTTTTTAGCCCATGAGTAATTTCCTGTGGGCTCGTGATGAATATCTTCGGTTCGAGGCCAGTTTTCTTTTTGACAAAATCTACCGTTTGGGAATTTTCTGGGTTAGTAACCGCGATGTATACATCTTGGCCGAGTTTCTTGAAAATAATAATTGAGTGCTGTTCAGCAATTTCTTTTGGGATCAAATTAATAATATACGGTGCAATAATGCGGTTGCGGAGCATTATTGACGGAATTTTGTAATATTGGGAGAAAATATGTAATAGTTTATCGACATGTTTCTCATGCTGTTCCGCTAGCACTTCAACGATATGGCGGCCGCTTTTTTTTGCCGTTTTCTCAGCATCTCTAAAATTATCACGAGTCAGTATTTTGTCGCGTTCAATAAGTTCCCAAAGCCCGTTTTGTTTATTGTCCCCCGATAATATGCTGATCATGATTTAATGCTTTAAATTGAGGATAAAGACGCCCTCGTGATTTAAATTTTGTCTAGTTGGGACGTGCAGAGAATCATACACTTTTTAGGACTCAATAACCAATAACTTTAACCACACCTTGTCCACATTGTAAAGAGTGACTTACCGCACTATTAGGAAATAAGTCACCTTACTTGTCAACATTTGTGAGATTCGTTATCAATAAAGATAAGCAAAAATGAATTTTTCTCTTGTCAGGGCATGGAGTACTCATTTTTTTCTGTGTGGATAACTTTGTCGAAAGAATTTTAACAGGGCTCTAGACAGCCAATGTATGGAGAATAAAGCATTTTTTGGTATACTTGGCGTACCAATGGAAAACTACCAAGGTCTGGTTGAAAAGCTTATAGATGAAGGGTATCTCAAAACACCCGATATTATTCGTGCCTTCCAGCATGTAGGGCGGGCAGGGTTTTTACCTGATGAAAAAAAAGAAGACGCCGCTGTAAACGCGCCGCTACCTATCGGATATGGCCAAACCATCTCTCAGCCGCTGACCGTCGCGTTTATGATCGAATTACTTCAGCCCAAAAAGGGCGACCATATCTTTGATGTCGGTTATGGGTCAGGTTGGCAGACAGCACTGCTCTCAACCTTAGTAGGACCCGGTGGACGTATCGTCGCTATTGAGCGCGTACGGCCTGTCGCAGATTTCGGGAGACATAATGTAGAAGTGTTTGGTTGTACAAACGTGACATTCGTAGTGGGTGACGGCACGCGTGGCTATAAAAAGAATGCACCGTATGATAAGATTATTGTCGCGGCGGGCGCCGAACAAATTCCAAAAGCGCTTCTCGAGCAGCTCACGGTACCGGGGCGTTTAGTAATTCCTGTAGGGCGGCACGAACATGATATGGTAAAGATTGATCGCAAAGGAAAAAAGGATTTTTCAGAAGAACGATTTCCGGGGTTTCAATTCGTACCGCTCATTCCGAGCGAGTGGGGATCCGAGTAGACTGTGAACATAACAAAAAAAATTTACTACTCATGAAAGCTGTCATTTTAGCGGGAGGCGGCGGCACACGATTGTGGCCTCTTTCTCGCTCCCATGCCCCGAAGCAACTGCTGGCATTTGCAGGTAGTGAGACGTTGCTCCAAAAAACATTTCGCCGTACACGTAAACTCGTGTCACAGCATAATATTATGATTGCGGCTAGCTTACGCGATCGCCGCCTTCTTAAAAAACAACTTCCCCGTATCAACTCGAAACAATTCTCTTTTGAGCCCGTCCGGAGAGATACCGCATCTGCCATCGGCCTCGCTGCTATTCGCGTAGCACATGAGAATCCGAAAGCTGTGATGTTTATGGTAAATGCGGATCACGTGATTATTGATGAGCGTGAATATGTAAAAGTTATTCGTTTAGCTGAGCAGGTAGTACGAAGTCATCCAGATCACACAGTACTCGTCGGCATTGAACCGACATATCCGGAGACCGGCTATGGGTATCTCAAACTCGCCCGGCTATTTCGTAGTGTGCAGAAGAGGAAAGTTTTTTTAGCAGAACGATTTATTGAAAAACCGCCTCTCAAAAAGGCGGAACTATTCGTAAAGAAATGGAATTATCTCTGGAACCCGGCGATGTTCATGTGGCGAGTCGACCACTTACTTACCCTCTATAGGAAGCATTTACCAATCCATTACCGTTTATTGATGAAAATGCAAGCTGCCATAGGAACACGGAAGGAAGATGCGGTGATTCAATCACTCTTCCCAAAATTACCCGCTGTCTCGATAGATTTTGGCATTATGGAAAAACTGAAGAAAATGTTAGTTATACCGGCCTCATTTGGTTGGGCTGATATCGGTCACTGGCGCACAGTGCAGGAAATGCTGGAGAGCGGCACGGACGGCAATACGATTCGCGGACACCACCTCGGCATCGATACGCATCGAAGCCTCGTCTTCAACATGAGTGGAAAATTAGTAGCCACTGCGGGTGTCTCAGATCTCATAGTTGTCGCCACAGATGACGCGGTGCTTGTCTGCCACCGGGAAAAAGCGCAGGATGTGAAAAAAATTGTAGAACTTATAAAAAAGAAAAAATGGCTGAAGTACCTCTAAAGGATCATCAAGCGGGTCCGTCGCGGCGCATCGGTGTCTATGTTCTTTGGGTTCTCGCCGGTTTACTGATTATAGCTGTGGTAGCGACAATTGGTTTTTGGCAGAGCGTTTCCTCCCCTTACTCATCTGATACAGCGACGCAACTTTTTACTATTGAACAGGGCGACAGTGTACACATCATTTCCAAAAATCTCCATGGCGCGGAGCTCATCAGGAGTACATGGAATTTTGAAGCATACGTGTATGTTGACGGTTCCGAAGCGAATTTCATCGCCGGTGTCTTTGAATTAAATCCTACAATGTCAATTCGAGACATTGTCACAGCACTAACGAAAGGGGATGTGTCAAATGAGAGTTCAATCACCATTATCGAAGGGTGGACGATTGAAAATATAGACGAATATCTTGCAAAAGAAGACGTATTAGGTGCAGGCGAGTTCGCACGTGCATCTGATGTGACCAATACCGCCACCCTGCTGCCCAACTCTACATTTTCCTTTCTTGTAGATAAACCGGACGAAGCAAATCTGGAAGGCTTTCTTTTTCCGGATACCTACCGTATTTTTTCGAATTCTACCGCGGAGGATATCATCCAACGTATGCTGGATAATTTCGGTGACAAGCTGTCGAATAGCATCGTCGAAGGTTTTCGCGACCAAGGACTCTCCATCTTTGAAGGAGTGACACTCGCGAGCATCGTCGAAAAAGAAGTGCGTACAGTTGATGACAGAAAAATCGCGGCGGGANNNNNNNNNNNNNNNNNNNNNNNNNNNNNNNNNNNNNNNNNNNNNNNNNNNNNNNNNNNNNNNNNNNNNGTCTTCCGCCAGGGCCGATTAGTAACCCATCGTTTGACGCACTCGAAGCCGTAGCGAATCCCACGGAGACTGATTATCTGTATTTTCTTACAAAACCCGATGGCTCAACTGTTTTTAGTGAGACATATGACGAACATTTAGCAAATAAGCGAAAATATCTCCAATGAGTATTCGTAAAACCGTCATTCTTTCACTGGGTGGGTCGATTATCATTCCAAAAAAGATCAGCGTCGTCTACCTAAGGAAGTTTCGCTCCCTTATTCTTGATTTATGCAAACATGGATACCGATTCGTCATCGTGACCGGTGGCGGGAATGTGTGCCGCGACTATCAGAAGGCAGCTAAAAACATTATACCCATCACTTCTGATGATTTGGATTGGATTGGCATTGCGGCTACAAAAATGAACGCAGAGCTTATACGCTCACTCTTCGGTTTGTCCGCCTATCACGAAGTACTTGCGAATCCCACGAAGCGCATAGTCAGTGAAAAAAAGATCTTGGTTGGTGCTGGGTGGAAGCCGGGGTCGTCGTCGGATAAAGACGCCGTGATGCTTGCCCATGCGTACGGAGCTGAGATGGTCGTCAACATGAGCAACATCGAATATGTCTACACCGCCGATCCCCGAAAAGTCAAAACTGCCCGTTCTATTCCGCGGATGACCTGGGATGAGCTTCTGAAACTCACGGGAACGAAGCACACGCCGGGATACCACGTGCCGTTCGATCCCGAAGCTTCCAAACTCGCAAAGCAACTCGGACTTACCATCATTGTGTGCAAAGGAGCCGATCTGCGGAACTTGCGATCGGTAATTACGGGTGGAGTATTTACCGGAACGGTTATTTCCTAGCAGTAAGCGGAGGAAAGGAAAAGATATTTTCTAGCACGAAGGGGATTTCCCTGTCGAGCAGTACTTCGTGTCCTGATGATTCCAGCCAGACAATATCTTTTTCCGTCGACGGGATCGTTGAATAGATATGAAGCGTGCCTGACGGATGCGCGACCAAATCCTTTTTTGAATGGATGATCCTGACTGGCTGGCGGACTTTTTCAAGCACAGAATCAAAGTGCTGGGTACGAAGCCAGTATTCTTTGAAGGCAACCGTCGGAAACCAAACGTAGCCCTTGTCCCGTTTGGCGTATTCGGTCGAGCTGAACTTCGTGATGCTCGGATTCGGAAACCGCTTCAACACTTTTGTGAGCGGTCGGGTCCACTTGGTTAGGCGCTGTTTGAAGTGAAGCGTCGGTGAGAGCAATACTAATCCGACGACATCTTTCGGGTATTTGGCGGCAAGCTCGAGAGCCAGTAATGTACCCATAGATAGAGCGATAATGACCACTTGAGACGATTCCTGTAAAAGATAGTCAAGTCCTTGTTCGACGTTGTATTGCCAATGTTCCCACGTGGTATGTTCCAAGTCATGAGGATGGGTTCCGTGTCCTGCCAGGATAGGGTAATGCCAGGGG
>MHKE01000007.1
TCATTCGGCTTTATGCTCAAGATATTGTCGACCCCCGAAACCAAATCGGCAGGTTCACTTCCTTGTTCGTTACATCCTGTCACCAGGACCCCTGCAACGAAACATGTCGCGATTGCGAGCATCATGCTCGCCAGTTTCATCCATTTCATGATTCATCATCCTTCTCATCTTTGTAGAGCTGGGGGTTGATTCGGATTGGTTGACAAGGTGCACGACAACATCCGTTTGAGGAAGAAGCCCACGAAAATCTTCCTAAACGGGCTGGTCTGACGGACTCACGGTCATAGTGCCTCCTTTCGGTTGACTCTCAACATGGTGAGGGCCGGGTTTGAATGAACGGTGTTTTTGGTTAATGTCTAATTCTTAATGACGAATGTCTAGTTAATGCCTAATTAATAATTGCGAGTGCCTAACTATCGGGATTTTTATTGACCGAGTGGATGATTGCGTTGAAAATAAGGTTTAACTCCTTCGCTTCTTGACGTAACTCGTTTGCAGTATTAGTAAATGCCGGGACTGCCACTGCGATCATCCTTAACTAATGGGTAGTTTCCATAGCTTCTTTCTTGCAAATACTAATTTTATGTTTAAAATCTTTTCTCGAGGATGCGTTATCGGCCTCGCAATAATTAGCACCCACGCTTGTTCCTGATCGAACCAACTGCGATATCAGTGGTGATGTAATCTGGTTTGTTGGTATGCGCCTAGCAAATTCGATAATCCGTTTACCAAATTCTGCTGTTCTTTCCTTCAGATCATACGTGCGGCCTTCCGTGGTTGTTTGCATTGTTTAGTCATTAGACATTCGGCATTCAAGCGACTTATCCACTCCTTCCCGCGACGGCGGTCATGGGTGACGGCGGTGATTTTTTCTATAAATTATCGGCAATGCAGTCTCACGTTGTACTTATCGACCTGTCTAGCGCCGTCTCTGTTTTGTCAATGGATAGAAGTGTCTATCTATAATTTCCTCAAAAATGAATTATGTGCTGATTTTCCCTAATAAAAATGGGGGTACTTTACTGCTTGACTGGAAAATCAAACGCGGTATTCTAACTATAGATCGCTCTTTCCCCGCCCAATGACACACCCCTGTGTCTACTTCCTGCCAGAGGAAGCATATCGCTGAACTTTCAGCGAGATTGACCTTAAATCATTCAGTGGAGTCGGCATCGTCTGGTCAACGATGTTGTCCTACGGATAACAATATAGAAAACAATCTGGCTTATAGAGCTGTGAGTCGCTACCCTTGAGGTATTGCTAGTCCACAGCTCTTTTCTTATTAAGGTCACTGTAGAAGGGAGGAGCATCTTCGGCTGCTCGCTCCCCTATCGCAGTGCTCTCTATGAGATACACAAAGGGCAAATGATGTGCGCGGCCTTTGGATGGACACTTATCGGCGACTTATGCGGCAGCCCGCAGGTCTTACGCCTGGTTGCGCTGGCGCACTTCGTATCATCATCGTCTCACCTGGCCGAACCAGGCGAGTACCCCGCGGCGAATATCCAGCATACATGCTGGGAGAGGCAAATACGCCACGACGGGACATCAGCAATCGGACGACTCCATCATCTCTACACTGTTATCCAGCGCCGCGGGACGATTGACGATATGACAGGTTCATGGATCTCATCCGCTTCACCACCTTTCCGGGTTGTACACCTTGTTAGCGACCTTTCGGAAGGCTTCCTCGACGGGCTTTAATCCGACGGCCCCGAGGAACCCTCCGACTTGACGAATTGCTTCCGATGCGACCTGGTGAATCGGCCTCCGAAACATCATGTACAGACCGACTATAATCCCGGCCTTTATGGGGTGCCTGGTGACCCAGCCGATCATCCGTTTGATTTTGCCGTCAGACGGCTGCGCGTTCCGGGATCCGATAATCGCCTCCATGCGGTCAGGGCTCGTGCATTCTCCCCATACTCTTCCTCTTTTCTTGTCGACCATGTACGCGGTAAACGTTCCGTCGCCGTTCTCCTCAACGACCGGGTATGTCGGATGCGTCATTGCTTGTCTCCTCCTTACGGATTGTCGAAGAACATTGAGCCCACCTTAGGAAGAGACCCACGTGGTCTTCCTAAGAAGCATGTTTTCGGACTACCGTTTCGATATCTCCTTTTGTGTATTGTGAATGATCTATTTAGTTGGAATGAATGATGAATATCTAATGCCTAATTTTTAATATCCGATTGTAGTCTTCAAATACGTGTAAACTATGCATCAATTAGGAATTAGACATTCGTCATTAGTAATTCTCCCTACTTATCCCCTATTTCTTGCGACGGCGCAGATGAGCGACGGCGATATCCTTTTTTCGCATGTAGCGCTTGAGTCAAATGATAACCTTCTAATCGTGTGACCCCATTGCGACGGCGATTTGTTATTAAATTTCTCTTTTTCCTAATGTAATTATACCAAAAAACGGGATATAAATCCCGTCCTTTGTATGCTCTAAATACTCCTACAGAGCATTTCTTACGGCGCGTTCAAGAGCCTGATGGTAAAGTTCCGCATTGATGAGAGCGGTGTTGCATATTGAATGAATCTTTTTGAGCACATCAATCTGATCAATAAATAATACTTTCATCAGAGAGGTGCTTCGTATCAATATCATAGCCACTATTCGCTCCTCCGTGCCAAAGGGGATAACAGCTTTAATATGATTTTGACTAAAATACTTCCGCGATGCTTCTAACAGCCGAACCCTGGCTTCAGAATACATCCCAAGCCTATGCGGAATCTCGTCAATGATCAGAGCACGCTGGTAATCGCTAAAAAAAGCTGACACTGGAGAATTACCAGGCAGAACAATACCACCAGTCGAATCTTGAAATGTGTCTCCGGTATGCAACTTTGTTATTAAAACAACTTGATAATCAGGTAAAAGCTGAGCGAGCTCATTTCTTGTTTTGTCTAGGATTTCAGCCATATGAGCTGATGATCTTGCGAGCATGTCAAGCCGCATTAAAGCTTCATCACGTTGATGTTCGCGCTGTAAGAACATACGGTCCATGATCTTGTACACCCACTTTCTGAAAGGTTCCGCCGTAACCGCAACCAACAACACAGCGATAATTAGGCTCATATTTTCGAATTTCTGATCGCTTCGGCTTAAAAGCTTTTGAATGAGAATAACGAGATATATATAAGAACCAAATACGATGACGAAAGTCACGAACTTAATAACTCCTCGGCGGACTACGACGGCAATATCGAAGAATCTGTACCTCGTAATCGCATACCCGATGAACCCAGCAAAGACAAGTGATGTCATGCTATCAAGGTTAACTACCCATAAATAACCATAAAAGGGAAGAATAAAGTCAAAGAGCGTGACGATAAATATCGGAATACTAAAACCAAGGAGAACATACCGATACTGAAGGCGCTCTATTCCTTTCGAACCCATAAAGCCTCTAGTAAGGAAGTATAACCCGCCCAGAAAAATTGCAATCGATACTAATGAATAGACAATATATAAGTCCCCCCTTTCAATCTGTGCTCCTAGAGCTGAGGGGCTAACTACAACTCCCAGAAAACGTACTGGAATCAGACTCACTGAAATGCTAATAATCGTCCCAAATATTGCTAATACATGAATCCAAGGCTTGACATAAACTCTACTGAATAGCGAAAGCCAGTAAAAGATCATCCAAATAAGAATTGCGCCGACAGTATAACTTATATTTACGTATGGGTATGACGGATACCAATACAGAATGAAGTTAATCCCGACCCAGACTATGATCAAGAAAACTAGATATGAAAATTTGAGTTGAATTTCATTTCTTGCCCTTAGAAAAATACTAACCCCCAAGATAAGATTAAATAAGATTGCAATTAGCAGAAATACTTGCATACTATTTAGAATTATTTGTTATCCTCTCCACCGCTGCTTGTTGTTGTGTTAAAAGCCACAAACATAATTATTCTTTATCAATATTGTTAGTATTCTCCATAAATTTCTTAATCACCTTCTCCCTCAAATAATCCGCCTTCGTCGTTCTTGACTGCTTCGATTTCATTGTCAGAAAACGCTCGATCTTCGGCGTGATGCGAAGGGTGAATTTGATCGTCGGGACATCCTGGTCGCCCGATTCAGTCCTTTGCAAAAACTCCGTAATAATTCCTTCGAGTTCCGGTATCTCGTATGATTTTAAAACCACTGACTCGGGAACGTTTTTCCCTTCGAAATACGACAACATGCTCTTAGCGCCTGAATGCCGCTCATGGAGGTATAAGACGGGCTTTTTCTGGGAAATGGCGTAGGCGAGGAGGTAGCCGACTTCGGAATCAGGGATCGAGGCGTCAATGACGATTCCATCCATTTTATCTATAAGATTTTCGCCTTTGTCGCTCATGCGCTCAACCTCGGCTCGGGTCAGATCGGCCTTCCCCTCTTCATCATGGTTCGAAATAACCATCACCCCTGCATTCTTCAACACATCCAGAATCTTTCCGTACGCATCACGGATCACGTCTCGATGGTTAAAGGTTGTGTGGACAAAGATTTTCATACGGATTGGCTGCGCAGTTCATGCGCAATATCTTTAGCTAAGAGTTCGCGGAACTTCGCTGGCTTGGTGGTCTTCCCCAATACCCACAACGACTTCGCCATGGTGGCTTCGTACGTCATACTATTGACCACGATGTATTCTTCCCGAATCTTCGTTTTTTCCGCAACATTGAGGTTATAGGCGATGACTGGTACACCCTTTCCGTAGGCGAGCCGTAAATAGGATGTAAAAGAATCAGGAAAAAGATTCGCGCTGTATGAACGCACGAGCACAGCCTTGCAACCAGATGAAAGAAGCGCGCCGAAACTCTCGGGGCGCGTCAACGGATCGATGCGAAACGTCGCGAGACCTTCGCCTATCTTGTCCTCAACGCGTAGTTTTCCCTTCGCTCGTTTCGCTGCGTGGGGAAAAAGCTTGATGCCGAAATCGACTTTCCCGAGCAGACCGTCAGCGAAGTCGTCGAAATAATTGATCGTCGGATGGATGCTCTTGACCGTCTGGTTTGCGCGGAGTACGCGGTTGCCATAGGCAATAACCACTTCAGCGATGTCCATAGTAGCTACCTGGAACGCATTGATAAGGTTAGCGCGAACTCCCAGGTTGCGATAATCAGCAACGAGGCCTTCGAGCTCTTCACTAGATTGCATCTCCCTAAAAAGCGGCGAACCGGTCAGGACGATCGGCTTGCTGAGGTTCTGCAACATAAATGACAACATCGCCCCTGTGTAGAGAATGGTGTCCAACCCGTGAGTAATGACTATACCGTCAACGGACGAGTATACCTCGCTTATTTTTTTTACTAACTGAGACCATACTCTCGGAGTTATTTCCGATGCATCACCACCAAATACAAAATAAGGATCCGGCTCAGCGATGATTCCAAGCTCCGGTACTTCTTTCAGCCATTCGGCCATTTCTTCCTTCTTGCGTACCTCTACCACCCTGCCTCCGGCTGTCTGCAACCCGGAACCGCCACAGAAGATAATGCCTATTTTATTGCGCTTTCTTGACATACGGAAAAGTTATCAACAGTCTTTTCACAGCCGTCGCAATAAACTGCGACGGCGCCCATATATTACTCGACGGCGCTACCCTGTGTCAAATTGACCAGATAGGAAAAAGCCGCCGGGTTATCGAGCCCGGCGGCGTGAGTGAGTCCTCCATGAGTCTCACTCATTTCTTTTTTCGGAGCGAACTAAGGCCGTCGAAGAACAGTTTCCTCGTACCATGCGGTACATAGAGCACGTACGTGCCCGGTCCCCATGCATCTCCCGTAAGTCCGACATTAAGGGAAGCAATCTCCCTCATGGGAACTCGGCACCAGTCTGCCACCATGCGCACTGGAAGGCGGTGATTGACCTTCACAGTCACGGTGTCCGCATCGACGCTCCGCCAATACGGGACTTCGGGCAAGGCGGCTCCGCAATGCGCAGGATCCTCAATGATGAGCTTCAGGGCGATAAGCCAGAAAAAGTACTCTGACCCGGGATTGGTGAGGTAGAGATCATAATAGTTTTCGATCCTCTGCTCTTCCATTGCCCTTGTGACCGCCTTTTCACCAAGGAAGTTCGACATGACTGTGAGCGGTATGTCATTGTTGAACTCCTGGAGAAGCTTTCCGATACGCTTGACGGCGGCATCCGTCCTCACCGCGAAATCTTTTTTACCCAACGGACCGCTTTCATCGGCGATGACCCAGGGATCCTGCTTGCCTTGCGGCGTGGTGAACTCATCACCTAGAAGCGCATCCAGCACAGCGATATACTTGAAATCCTGGCCTATGTGTGCGGCACCGAATTTCACATCCGCTGTGGGATAATACTCCCAGGCGAGTACGTAGAGCGAGTCAAGACGATCATTATGGGACAGGATGTACTTAATCGCCTGACTGATCCGGACTTGGCGGCCAGGCGAAACAACGTCGACCAGAAACCCACCAAAGTTCAGCGATCCGTGACTGGCATACTGTTCAAACCCGCGTTGGTGTGCTTTCAGCT
>MHKE01000008.1
CGGGACGCATACCACCTCCGCCCCCACCAGTTTCCCGACCCGTCTCGGCTCCTCCACCGCCCCGACCGGTAATGGTTGCTCCTGTTCCGATAGACAAACGCCAAGTTCCTCCTGTTCCTCCACCACCAATACCCCCTGTACAAAAAACGGTACCACCCGCGCCGCGGGGTCCTGGTTTTTTTGCCAGGCTCTTGATGCGGTTGAAACGCCTGTTCCGAAAATCGAAAACTGAAGCGCCACCGGCCCCGATGCCAGCGATGCCCGCTGTACCACCCCCACCCATGTCTGCCAATCAAGGCCTTGAACGGGAGGCCCTCACGGTCGAAGAAAAAAAACCGGCGCCAAAGCAGAAGAAAAAAACAGGGAAACACCCCATAGTTTCCCAGGATCAACCATTTACAGATGCTCCTGAAGTTCAACCAGGACAACTCCGTGACGTGAATCTGGTTCCTGATGACCTATTAGGCGAGAGCCAGCCAGCACGAAAAGTCCGTCCAGTGGCCATAGCAGGAGTTTGTGCAATCCTCGTCGTAATTCTCGCCTATGTCGGTCTTTACTGGTATCGAAACATTGTGATCGGCGAAACGAAAGAGATCGATGAGCAAATCCAACAGGTGCGAACTTCTATCAAGGGGTTCGAAGATTTCCGTGTAGAGGCAGAAGACTTGCGTCGCCGTGTTGATGATGTCGCATTCCTCCTCGACCACCATATCCACTGGAATACATTCTTCGATCTTCTAGAGACACACACACTCGCTGACGTGTATTACACGGATATGACAGTTGGTTCAGGGGGGGTGGTCGCCCTCAATGCAGTAGCGAGAGACACTATAACCGTAGCCCGACAGTATGCGCTTTTTCAGAATTCTGAAGATTTTATTCAAGATGTAAGTATCAGCGCTGTTGCACCGTATCTTGACCCAAAAACCAGTTTGCCAGCTGGCCAAATATTTTCTGTTTCCTTAACCGTGCAACCGTCACTTTTTATCGAGTCGAGTGAATAACCTGCTCCTATGGAATCTTCACTAGTGCCGATGATACGAAAATTTGTCCAAATCATGGCGCACCACAGCCGGTGGTTCGCCATCGGATTTATGGTTATCATTCTCGGCCTCGGTTATGTGATCGTTATTTCACCTGTCATCAAAGAAATCCAAACAATTGGACGCGAGAGCCGTGATTTTAGGGAGCAAGAACTGACCCAGCTGCGCACACACCTCACTGACCTAAGTCAGAAGAAGGCCTCCCTAGAATCTATCAACACAGAGCGTCTATCATTTCTCTCGCGGGCTCTCCCGCTGTCTAAGGATATTCCGCAGCTCATGATTGAAATTCCATTATTTTTTGAATCCAAAGGGTTTCCCGTTGCGTCGATGAGTTTTACAGAATCAGTTGTCGACTTCGGTGGTGACAAGCCGCGTGAAGCCTTGAAGCAGTTGGATGTAGCAGTCGAGATCGGTGGAATCAATTCATATCCTACCTTTAAGCTCATGCTGAGCACTATTGAGGACAGCTTACGATTCTTTGATCTCCGCTCGGTTATCTACACTCCTTCCACGACAGCGTACACATTAACGCTTATTACGTATTACCTCGATGAGGGGACGAATCCTTAGCATATGTTGATCCAGAAACGCCTTACCGTACAAAGAAAGATTCTAATAGCCGTTCTCGTTGTTATTATGATCGGCGCGGGTATTTTCGCGTGGCTTCAATATTCCGCTCCGACGAGCCTTCCCGCAACGAACACTTTTGACACGCTATCGGGTCTGTCCGTACGCCCCATACCTGACGTTAAAACAGACATAGTACATGACCAACGCTTGCTCGATACATTACCGTTCGGTACCGGGCGTTTCACCGAACAACCCACTATTACGCCACGCGATAGTGCTATCCCTATTTCACCTCAAAAAATCCGCGTTCATGATCCGTCAATAGGCGGAGTTCTCGTTATATTCTGGGAACTTCCAGATGATCATGGCGCTGATGGTATCCGCGTGTATCGATCGACCGTAGCTCAACAAGGTTCATTCAATCTTGTTTCCGAGATTGATTCCAACGAGAGTTATTATGAAGACGAAACTGCTGTCAACGGCACTCAGTACTATTATATTGTGAAGACATGTAAGCGAAGCGGTACCCAAACCAGTTCAGATGACACTCCATTCTGCGGATCAAAGCTACAAGCCCGTGAGTCTGAAAACACTACCTCGTATGCCGGAATCGCTACTGATAGTGTCGCCCCAGATGCTCCCGCGAACGTCACACTCGGGAATATCGGAGATGGATCGAGCGTGATGGTAAAATGGGAAAATCCCCAAAATGACGATTTTAGCCACGTGGCCATCTATCGGTCTGACATCCCTGGAGTGCGAGGGACGCAGGTAATCACAAACTTGAAAGATGTCACCGAGTACACGGATAAAAACTTGATTGCCGATATTGCATATTACTATGTGGTGGTGGCAGTCGATACGAGCGGTAATGAGTCAATAGGGTTTCTCTATCTTACATCGGGCAATAGGAATCCTTTTGCGCCAATAGCATTCTAGCTTATGGCCATTACCCCCCGCCAAGACTCTGATCGCCTCTTTCCTGTTGTGGTTAAGCAAAAGCAGATCGGTGCCGACATTGTTGGCCGTATCATAGAGGAGTCTGATAAGTCGAAAAAGGACCCCCTCGAGGTTCTTATCAGCCAGAATTTAATCACGGAAGACGATGTCACTCATGCACGAAGTGAGCTCTTGTCAATTCCGTACGTTGATTTATACGGAAAAATAATCCAGCGGAGCGTTTTAAATCTTCTTCCTCGCGATTTATCGGAAAATTACCAGATGATAGTCTTTGATAGGCAGGGAAATGAAGTAAGTGTCGCTATGGTGGATCCCTCAAACTTCAAAGCACTCGAGGCGCTTGAATTCTTGGCCAGGAAAAATAATTTCATTATCAAGACATATCTCGTCTCCGAAGCAGGGTATAAGAAAGCGAGCCGCCAATTCGCGACGCTTTCGGCTGAAGTAGAGGAAGCCCTCGAAAGCAGTGACAAAAAGGACGAAGATACTGACGAGCTGGAGAAAATCACAGAAGAGAAGGGGCTGGAGGAAGTAGTAAAAACAGCTCCCGTATCGAAGATGGTGTCTGTCATCCTGCGCCATGCTGTCGAAGGAAATGCCTCGGACATTCACATAGAACCGATAGAGAACGAGACGCGCATCCGCTATCGTATTGATGGTATTTTGCATACTTCTCTCGTGCTTCCGAAATATGTTCACTCCTCAATAGTCGCGCGCATAAAAGTACTGGCAAATATGAAGCTCGATGAGACGCGCATCCCCCAGGACGGCCGCTTCCGCACGAATTTTGATGGGAAAAACATTGATTACCGCGTTTCAACGCTTCCACTTGTTAATAATGAAAAGGTTGTCATGCGTATCTTGGACCGTTCGGTGATCGTTCTCGACCTCGAGAAGCTTGGCTTCGTCGGGAGGAGTCTCGATATGATGAAAGGCAGTGTAAAGAAGTCAACAGGAATGATTCTGATGACCGGTCCTACCGGTTCAGGCAAATCTACGACACTCTCAGCGCTGCTCACCATCGTAAATCAGGAAGGAGTCAATATCGTTACCCTGGAGGATCCCGTGGAATACTATGTCGACGGGGTAAACCAATCCCAAATCAAGCCCGAAGTCGGACTCACGTTTGCGTCGGGTTTACGGGCTATTCTCCGCCAAGACCCCGACATCGTCATGGTCGGCGAAATACGCGACAATGAGACCGCTGAACTCGCGGTGCATGCGGCATTGACCGGACACTTGGTATTTTCCACTCTGCACACGAATGACGCATTTGGGGCAATTCCCCGACTTATAGATATGAAAATAGAACCGTTCTTGATTTCGTCTTCGTTGACACTCATAGCCGCACAGCGTCTCGTCCGGAAGATATGTTCGCACTGCAAAGAAAAGGCAAAAATCCCAGCAGGGATCGAAGAACATGCATACAATATGGTAAAAAATATCCCCAAAGACAAAATCCCAGCGGGGGTATCGCTCACGCGCCCACTCGTGTTTTACCGTGGCAAGGGCTGCGCGCGATGTGAGAATGTCGGGTATAAAGGCCGTACGGTTATTACCGAGGTACTCGAAATAACGGACGAATTCCGAAAAATCATTACGAGTGGAGTCGATATCGATCGTATTCGCAAGCAAGCTGAGGAGCAGGGTATGTTTAGCATGGAACAGGACGGAATTTTCAAATCCCTCCTGGCCTTCACGACAATTGAAGAAGTGGTACGGGTTACCAGGGAATAAATACTATATATATTATTATTTGACACTTTATTTTATGCCACCAAAGTCAAAACAGCAGACAACGTCTCACGGTTCTCCAGTAAAGGTCCTCCTCGTCGAAGACGACGCATTCCTTGCCGGGATGTATGTGACGAAGTTAAATCTCGAAGGTTTCCAGGTGACCCTGGCCTCGGACGGCGAACAAGGTCTCGAAGAGGCCAAGCGCGTCGTTCCCGAATTGATTCTTCTAGACATTGTCCTGCCAAAGAAGGATGGTTTCGAAGTGCTGAAAGAGTTAAAGAAAGATTCTTCACTGAAGAATTCGAAAGTGATTCTTTTGACAAATCTTGGCCAGCGCGAGGATGTTACAAAAGGCTTGGACCTGGGTGCCGATGACTATCTGATCAAGGCGCATTTCATGCCATCCGAGGTTGTTGAGAAAATTAAAAAGCTGGTGAATTGAAAAAGAAGAGTGGGGAAAGTGAGCAAGGTAATGGCGGATTGCTTCGACGGTAAAATATGCAGATGGAATTTTCATGCCAACAAATGTATAATGAGTAATCCGACAATTCGCAAATACACCATATGAAAACAGGTGATGAATTGACGCTACGGCGGATTCTCGAGACAGCCGCAGAACATCGCGCCTCCGATCTCCATTTATCGGTGGGAAATCCACCTGTGCTTCGTATTGACACTAAACTAGTACCTTTGAGCGATTTTCCAGAGCTTCCAGTGGAATTCATGAATGGCATACTTGACGTATTTCTCTCTCCGGAACAAAAACAGGTACTAGAGCGCGACCGGGAAATAATGGTCGGGTATCCATTTGCCCATGAGGGTCGGTTCAAAATTCATCTCTTTTTCCAGCGCGGGTCAATAGCTGCGACACTTCGATATATCAACGACCGCGTCATGACACTGCAGCAGCTCGGGCTGCCGCCCGCCGTAGCACAACTCACGCGCAGCGAGTCCGGATTAGTAGTCGTGAGCGGGCCTTTCGGATCTGGGAGAAGCACCACACTGGCAGGGATGATCACCCTCATCAACCAAACAAACCAGAAGTATATTCTCACTATCGAGCGGCCTATCGAGCATACCTTCGCAAATGATCGGAGTATTATCCAACAACGCGAAGTGGGGCGCGATACACCATCACACATGACAGCGCTTTCCACACTCTCGGAGGAAGATGTGAATGTTGTCATGATTTCCGATCTCGACGAACCTGACGTCATTCGTGCAGCAGTCGACCTTGCCCTGTCGGGGCGACTAGTACTTGGTGCTATGGATACGGATTCTTCCGTCCAGACAGTAGAAAAGATCTTAAGCAGCTATCCGAGCGCAGACCGGTTTATGGCCCAATCGCGCCTCTCCGAAGGGCTCGCGGGCGTAGTGTGCCAGAGGCTCGTTCCAAGAATGGGCGGAGGCAATCTTCTCGTCGCGGAAATTCTTCTGTCAAATTCTGCCGTTCGCAGTGTTATTCGTTCAGGGACCATTGACCAGCTCGATAACGTCATCCAAACCTCTCGTGCTCAAGGCATGGAGTCAGCCGACCATACCCTGGCTCAATTAGTGAAGACCGGTGAAGTGAAGATTGACGACGCGCTTGCCGCCGCGCGTGACCGTGACGGGTTGGCGATGATTGCCCAAACACTGTAAACACCCTATGGCTATATACGATTATCGTGCAAAAGATCAGGAAGGGCTCCCCGCCGCTGGTGCTGTCGTTGCTCCGTCTGAAAATGTCGCTTATAACATCCTTCGCGACAAGAATTTATATGTTATCAGCCTTCGGCTTCGTGCTCGATCCCAGATCACAGAGTCTCTCTTAAATTATTTTAACCGCGTCAAGGAAAAAGAAGTCGTCTTCTTTTCACGCCAATTGTCAGTCATGATTTCCGCAGGGGTACCGCTCGTGAAGGCGCTGAAAACGATAGTCAAGCAGACGCAAAACATGAACTTTAAAGTCATCATCTCAGACATCGCGGATGAAGTGGAAGGCGGGGCAAAACTATCTGCGTCATTAGGCAAATACCCGAGCGTCTACACAAACTTTTTCACGCAAATGGTCCGTTCTGCGGAAACAACAGGTAAACTCGATGAAATTCTTCTCTATCTCGCTGATCAGACAGAGAAGGACTACGATTTGAAGGGAAAAGTCAAAGGTGCGCTTATTTATCCCACATTTATTCTCACTGCCTTAGTTTTAGTAGGTGCAGCCATGATGATCTTCGTCGTGCCACAATTGATTGCCGTGCTCACTGCGGGCGGCGGAGAACTGCCTGTCAGTACAAAGATGCTCATCTTCGTCAGTAACTTTCTCCAGAATTATTGGTGGAGTATTATTCTCTTTATAGCCATTATCGTTGTGATAATGAGGTTCGTCACTCGCTCTGAGCAAGGCCAGCTGTTCATAGACCGTTTCAAAATTCATATGCCGCTCTTCGGAAAGATTTTTCAGAGCACCTATATCGTCCGATTTTCCCGTTCGCTTTCAACGTTACTCGTCTCGGGAGTACCTTTGGGCCAGGGACTTGACATTGTGGCCGATGTCGTCGGCAACATCGTGTATCACGACCTGGTCAGGGAGACGATCACCGAAGTGCAATCGGGAAATTCCATCACGACAGTTTTCTTGCGTAGCAAGGATGTTCCGCTCATGCTGACTCAGATGATGAGCGTCGGTGAGCAGTCGGGACGGCTGGATCAAATCCTCGCAAAAGTGGGCGAATTCTACGCGCGCGACCTAGAAAACTCCCTCAATAATCTCGTAACGCTGATTGAACCCGTGATCATGATCATCATGGGGGCGGCTGTGGGTCTGCTGGTATCGGCTATCATGTTGCCGATTTATAATTTGTCGAGTGCGATTTAAGAAGATAGTTAACGAGTTATTCGAGTTATTCGAGTTGCACGAGTTACTGTATCGAAATAACAACCCGCGAACCCGCATAACACGCTAACTCGCGAAACTGGTCTGTGGATAATCCATTGACTTTTATCAAANNNNNNNNNNNNGTGAGACTCGAATGAAAAAAAGAGGTTTTACGCTTATTGAACTTTTGGTGGTTATCGCCATCATTGGTATCTTGTCGACTATCGGTCTCGTCGCCCTGAACGGCGCACGGGAAAAGGCAAGAGACGCACAGAGACAGTCTGACATGGCACAGGTCCGTACGGCACTTGCGCTGTATTATGACGACAATAACTTTGTGTATCCGCCGCAACTGGCAGTGACAGCTGCAACTATGGCTGATTGTTTCAACAATACTTCAACAGCCCAGCAGATGACGTATGCAGGACCCTTCGCGTATGCAGCCGGTGCTGGGGACAATGTCTTCACGAGTACTGGTGTCCTCATTCCCGAATATCTCGGCGCTGCTCTCGAACCACCTACTGGAGGCGACGCGATGGAAAACAACTACTGCTATGACACGAATGAAGCTGCGGCAAGCGCTCGGACTTCCTACACTCTCTTTACTCAGATAGAAGGTGCCAATGGTGACCAGTGGTATGTATTGGGTTCCGAGGGTGATAGCAGACAGACCAATGCTGCGGTCGTCGCATGTTCAGCACAAGCGACGTGCCCGTTGCTATAATCCTGACATTGTGAAGAAATACAAAAGACCGGCCTTGTTTTAGGTCGGTCTTTTGGTATACTTATGCTATGTACATACAATTTCTCTTCAGTTGGGGACTTGGGATACTCCTGGCGATATTCTGGCTAGTAGTATTTTTATTCATTATCCGTGGCAAACAGTTTTCACCACGTATCGTGTGGGCCAGCTTCGGCTGTTATATCTTTCTTGTCCTACTGAGAACAGGTCTTTTCGCTTTTCTCCTTCACAAGCAGTGGAGCAAAAGCGACGGCATTGAAAAGTACTATACCCTCGCTTATTCAAAGAAGATATACGTGGTTGTCGGTGATATCCTGCTGTTACAAGGAGTCGCGCTTGTTGTGGGTATCGTAGTGTGGAGCTTACTCACCTTCGTAAGGAAGAGGTGGGATTATTTGATTTCAAAACACGAAGTGCTCTTATTGAGTTTCGGCGCCTTCATAGTTGGTTGGCCAAAAGTATTTGTCTTTTTGGCGCTTGTTTTCTTACTGACAGTTGTTCGGAAGTTACTGTTTATTGCTTTAAAAAGAGAAGGAGTGTCAGATCGCATGGTGGTGCTGCCAGCGATTCCTCTCGCAGTTATCGTAACCGTTTTCTGGGGGACGCAATTGACACTACTCACTGGGTTGTGGGCGATTAGATAGTATAAAGAAGCAGAGAGCCAAGAGCTTTGAGCAAAGAGCCAGACAGTTGATTGGTTAGTCAGCTGATCAGTTAATCAGGAGAAGAGCACGCCCGGTAAGTCCCCTTTATTGTCATTGCGAGGAGCGGAGCGACGCGGCAATCTCGAGATTGCTTCGTCATCCTCACTACGTTCGGATTCCTCGCAATGACAAGGAGAAAAACGCCAAGGGTCAAGCGAATTGGTTGGCCTGTTTCAACTTCCGCTGCGGGTCTCAAAGACCCTTGCCACGAAAGATCGTTTGATATCTCATCTACGCGGTTTTGTAGTGGTGTATTAACGTTCTTTTTCTGGTATACTATTTGTATGAAAAGTTGGAGGAAAAGTGTACGCGGCTTCACGCTCATTGAATTGTTGGTTGTTATTGCTATTATCGGCTATCTCTCTGTCATTGGCATGACTCAGCTGTACGGTGCTCGCGAGATTGCTCGCGATGCCCGTCGGCAGTCTGATTTGGCAGAAATCCGTTTGGCACTTTCCATGTATGAAAGCGATCAGGGTAGATATCCGATTCCCGTCGCAAATGGTGGAACAGGGCCCGATATCAGCAGTGCAGCAAGTGTCGCAGGGACTATATTTGACAACGTTGACGGAGGCAATCCGCTTGTGAAAGAGTATATGGCAGGGCGCTTCGTTGATCCGATAAATACTCCAGCCCTGTATTACAGCTATGACACAAGCAATGGGTCGCATACAGCCTACCGGCTGTGCGCTGTCGTAGAAGGAAGGGCGTCAGCTGGGCAATTTCTAGTTCTCGAAAGCAGTGGTGAGTTTTCGATCCGTGCGAATTGCAATCCCATCTAACATTATAGTTTTATGAAAAAAAACTTTTCAGCACTCCATCCGAACGGATTCACTATTTTACAAATTATCATTTGGGCGCTTATAGGCAGCGCAGTTATCGGCGGCTTCTTCATATTATTAAACAATGAACGTGCGAAGACGCGGGATGCGAAGCGGGTATCCGACATGACGAGGGTGCAGGCGGCGTTTGAAGTACTTTTTGCGACATCCGCGAGCTATGCTTCTGCGGCAGAGGCCGGATGCGATACGGTGGGCGAGCCGGTATCAGCATGCAATGTGTCATTCTTTTTGCCGGATATCACGACCATGGCCGATCCGGGAGGTTCTTCGTACGTTATGGCCGAAGTCCCTGATGATGACGGATACGCGGTCAGCTTCACACTCGAACGGGCCTATGGGTTATTAGTAGAAGGGCAGCATGTGTTGACGCAGGACGGAATAAGGTAGTTGGCGAGTTGGCGAATTACGAATTGCGGATTACCAAGCCGGCAAGCCTGTAAGTTAAACACAACGAAGCGCCCCCCTCGCGTCATCCTGAATTTATTTCAGGATCTCATTTGTTTATTAGCAGTAAGATTATATTCCGAAACAAGTTCGGAATGACAGGAAAAAGTAATGGCGGGCGGATTTGTATTATCCTCACGCATTGTTCTACTGACCCTTTTATGGTATAATTTCCGTATGCAGATGTCGTTTCACCACTTTTTTTCAGGGAAACAATAAGCATTATGGAGTATATACTCGTCGCACTTCTCGGCCTGATCGTCGGAAGTTTTCTGAATGTGGTAATTTATCGTACGTACAAAGGCGTCGGGTTTGTGAAAGGCCGCTCATACTGTCCTTTTTGCAAACATTCTATCGAGGCTCACGATAACATTCCGATAGTCAGCTTTTTCTTGCTTCGGGGAAAGTGCCGATGGTGCAGAAAAAGTATTTCATGGCAGTATCCGCTCGTAGAAGCGGGGATGGCGGTAGCATTTATTCTGCTTCTGTGGCAGTTCGGACCGACGGCGGAGTTCTTTGTCTACGCGATCTATGCCATGTTTCTCATGGTGATATTTGTCCAAGACTTGCGGTACCAGGTGATTCTGGACCAGGTGAGTTTGCCGGGGATTCCGCTGGCTATCCTATTGAGCCTGCTCGTACTGCACATTCCGATTGTTGACTTATTGATCGGGATGCTCATCGGCGGAGGATTTTTCGCATTCCAATATTTCGTGTCACGCGGGAAGTGGATAGGCGGAGGCGATATGCGGCTCGGTGCGCTCATGGGGGCAATGCTGGGCTGGAAAGTAGTTCTCCTCGCTCTTTTCCTGTCGTATATGTCTGGATCTCTTTTCAGCATCGGATTAGTCCTCAGCCAGAAGAAGCGGTGGGGAAGCCGTATCCCCTTGGGAACCTTTCTTACCGTGGCAACGTTCGTGTGTTTCCTCGCAGGAGAGCAGCTCATCTGGTGGTATCAAGCTGAATTTTTATAGTATACGTACCAATATGCGACATATCACTCGGCAATCGCGTAAACTTAGCTTAACAGGCGGGTTTACACTCATGGAAGTCATGATCGTCCTCGTTTTTACCGGTATCACGGCAGTGCTTGTGATGGCGAATATTAACCGTGGCAAAGCACTCCAACTGCTTCGCCACACGGCAGAGACATTTGTCCAGGATGTGAGGACTATCCAGAATTATGCTGCCGGCGGGCGCAAATACAACATCTGCGCTGATATCGCCTCCAAAGGCGTCACCTGCTCCAACTCGACTGATTGCAACGCCTATACTCCCAGTATTTGCGGAGAGGTTCCGGAGGGCGGGTATGGCATTCAGATCCAAGGCACGCTCGGGTACACTATGTATGCCGACACCTATATCGATGACGATGGCAATGATCCGTCGGATGGCGACGAGCGATGGTATGGCGTGCTCGGCCAGTCTCATGACCCGTCGATCCCAGTGGCTACCGCTACACTTGTCCCGCCGGTGCGTATCTATGCTTTCTCATTCAACAATTCATCGATCTGTACGCCCGGCCAGAATGTCAATAAGAACTTCTATCTCTATTTGACGTATGTACCGCCTTTTGCGGAAGGACATGCGATAATGAGCAGCAATGGCGGAGCGACCTTTTCTCAAGATTCAGAAGGGCAAAGTCTGGAAGTCTGGTTCGCCATAGCTGGTGATAATACCCGATGTCAGCTAGTCACTATGGATGGTTATACCGGATATGTATCATCTGACTCAGTTCCGTGCCCTGCAAAGGATCAAAACCTTTCTTATTGTAAAGGCGTATGAGATTGGCCATTGGCCACACGAGTATTGGAAAAAACCGACGAGGCCAGAGCATGATCGAGGTAATCATTGCTATCGGCATTATTACGGCGGGCGTCTTTGGTACTATCATGGTTATCGTGACCAGCGTACGTGCCGGCAGGGTCGCCGCTGATCGTCTTACCGCTGTGGGTCTCGCCCGTGAGGGCATAGAGATCGCGCGGAACACGCGGGATAGCAATTGGCTCACTCTCAGCCAGTGGGACGCCGGATTAAAAGGACCAAATAATTGGCCCATTGCCTTCCCTCGTATTGACGTATCATCGAATGCTACGTCTATGTCATTTTATTTCCCGAACGCTGCAGCAGACTGGAACTATTCGAATATTATATGTGGGGGTGTGGCGTGCAGTAATGTATATTTAAGTAGCAGTCAATATCTTCAAGGTGGTTCTTTTGGGGGGGGAGACACTCAATTCTCACGGCTCATGTATGTGAATGTTATATGTCAAAATGCGGGCGGTGCTGAAAAGATAGCTGGTAATAGTGAACAGGCTGCGTGCGGGCAGGTAGGGTCTACGGTGGCGGCATATCCGGCCAAAGTTGGTGCCAGAGTAATTTCAGAAGTCAGGTGGCCGAACAGTTCAGCGACGGCGCATAAAGTTATACTCGAAGAGCGGCTGTATGATTGGAGATGGTTTTAGGTGGTTCTAACCCTCAAGGGTTATCATGGGTAATGAGGGGAAATCAGGGGGAACTTATATGGAACAAAGGATTAACTACGAAAAAAATGGCAAAGAGGGGTATAAGAAGCTGATTGTTTGGAAGAATGCCAGGGTACTTCGCAAGAGTATTTATCAGCTCACGCAACAATTCCCAAAGTCTGAACATCGACGAGTCAGTCAAATGAACGATGCTGCCCGATCAGTCAAGCAAAACATCCAGGAAGGGTACAGACAAAGTATCGGAAAGTACATCAACTCGTTAAAAAACATTTGCGCCCCGTCCTTATCAGAGTTGCATGGAGATCTAGAAGATTGCAGGGAAGACGGACTCATCACTCAACAGGAATTCAAGAAGCTGGACGAGTTATGTGGAAAGACTGATTATCTTTTCATGAGACTAGTCCAATCATTAGAAAGCAAAAGACGTGAACGTGAATTTAACCAGCGATCGGAGAAAATTCATCAAAAATCCCCTGATTACCCTTACCCAAGATATTTTTCACCAATAAATGACACTCTTTTCCAGAAAACATTCTTTCAAAAATGACCGGCGTGGCTTTACCTTGCTCGAGGCCATCGTTGCGATGGGCATTTTTTCCGCTGCAGTGCTGATGGCGGTGAATTTATTTGTGCTCGTTTCCGGTGTTCAGCGGCGCATCGCGTCGAACCAGCGTATCCAGGATGACATGCGGCAGATGGTAGAAAGCATCGCGCAGAACATACGGCTGGGATCAGTGCACTATGCATACTATCGGGACCCGAATTTGGATGGGGCATTATGCGCAGGTCCCGGTTGTTTCATTGATTTGTATCCTGATGCCGCCCCTGTCACAACGCTCGCACTCATTGACCAAAACGGCACGTACATCTATATAGATTATGAGATTACAGGTGGTCGAGGCACTCTTCGATATTGTTATACAGACAGCCCTGTCGACCCGTTTACCTCTGGAAACTGTACAAACATCACCCCGTCACAAATTGATATTAAGGACGTACAATTCGTCATTACACCCTCGGCTGATCCTTTTTTTGATCCCGAGTATCCAGGGACATGCGGTCCCTCGTTAAGTTGCAATATTGTCAGCAACGGGACGTACCAGTGGGGGTCTCATCGCTGTGCCGGTTCTGGCGACCCTTGCCTCTATTATACCGACGGTGGACAGTACCAGCCGAAAGTCCGTATGGTCATCGATGTGCGCGGCACGTCAGGAAAGCCGAGGGAGCAGGGTCATCTGTCTCTCGAGACCATCGTTTCCACTCGTCAAGTGAATTTCGAAGTTCTAAATAAGCACGGAGATGTCACAATCCCTTAATAAAAACTCATCTGAACGCCAGCGCGACCAGGGCGGTATCGCCGTAATTTTTTCCCTATTGATCGTCTCTCTCGTTACACTGATCGGGCTCGGCGTCGCGGCGATTATCATTCGGGAGCTGCGGCTCTCCAGCAATATCGGCCACGCCGTATCGGCGTATTATGCGGCCGAGAGCGGTGTCGAACGCGGTTTATACCGTGTCCGCGTAGGAAAAGAAAATGACCAAGAGCCAGCAACGGTTGTAGCGGACATTGCGAGCTATTCTTCCACGACAGCATTCTCTAGTGACGCGGCGTACCAGAATGATGCGACGGAGTTCTCTGGATCAGCAGCGCATGATCTCACAGAAAATGAATCTGAACAAATTGACTACACAATCGCGAACCCTACGGACTGCGGAGCCGGATGGACAGGCGCATGTATTGATTCGTGGGTAGTCAGCTGGGATGCTGCAGAATCAACTGCGACTAGCCTTGAAGTAACCTTTGTCGGTTGGAGGCCCGGAAGTCCTATTGCCGTTTTGCCAAACGCTCAGAAGCATGTGATCGATGAGAGCGATCTTAGCGGTGGCCAAGAGATATTGAATTTTCCAGATAGGCAAAACATGTACCGTGTGCGTCTCCGGACTATTGGTGAAAATCCCGGAGGAACACCAGCGGGTTTGACAGATCAGTTATTGAAGTCGGTTCAAATTGTCGCCTATTCGGAGAATGATGGGAATCTTGGCAGCGGTGAAATAGTAAATGCATCGACGTCTATCACTGTGCAGTCTATAGGTGAGAAGCAGGGGTTTGCGCAGTCGGTGGTCGCGACCGTACCGTGGCAGACGACACTCTCCGGCATATTTGAGTATGTGCTGTTCTCTGAAGAAACGCTTGTGAAGATTAATCCGATCAGCGTCAATCCGCCGATTTACCGTTCGGGGCGTTTGGAAATAGAACAAGGGGTGCCGTCACAATGTTCGTGCATCACCGCTGAACAGGTCGGCGGAATAATCGCTTGTACTGGATCCGGCTGGCAGGGGGCCTGCGATCCCGGAGCGGCGTCGAATACTCTTCAGGTGGCGAGATGCAAACAACCTGGGTATGTAAACATGTGCAGCATCACTTCACAAAATTATTCCGGCTCGTCCAACTACGCAGGATTCTACGTGACACCCAATATCATGGCGGCGCCCTTAAGTCTCGCGCCAAGTGAATATTATGTTCGTATTAACGGAAGACACGAGGGTGTCCCCTCAGCAATATATCTCGATGAAGACGTGGACAATAATCCCGGGAACTCCACCTATAAGGAGACATTTAATATTCCTACAAATGGAGGCACTCCTTGCCAGTTTGAATGCCTTTTCACGAATCCGGTAAAACTGGGGACATTATGCACCGGAGGTGCTAATAGCGGGGAAGCATGCACGACTGCCGCGGATTGTCCCGGAGGCGCATGTAACAACTATCAGAAGATTTACTTTCTTGCCCAGTCGGACACAAGCGTACCGTATGATTCGTACAAAACCTATCTCGATTGGTATTCGTTGAGCAGTTCGCCGCTCCTCACCGGCCCGGATGATAAATTCTGTGTTGATTTCACCAACGCAGACTGTAATTAACGAATTGGTGAATAATACATTACGGATTGCTTGCCGAGACTTGACTTACACACATGCGCCCCACTCTCTTATTCACGTCATTCCGAACTCGTTTCGGAATATAAGCTTTTTACTAGCAAACTAACGAGATCCTGAAACAAGTTCAGGATGACAGGTGAGGGGCGCTTTGTGTCATAGCTGGTGTCCCATAGATTCATTTGTTTAGTTTCTGACCGACATGAACAAACACGATGCAAAGGCGCGGATTGAGAAACTTCGCCGTGAGATAAACCACCATCGGTATCTTTATCACGTTCTGGATAAGCAGGAAATCTCAGACGCCGCATTGGATTCCCTCAAGCATGAATTGCAGCAGCTGGAGGAACAATTTCCAAACCTTGTCACACCCGATTCTCCTACACAGCGGGTAGGAGGCACGCCTCTGGGTGAATTCAAAAAAGTTCGTCATGCGGTGAGAATGTTGTCATTGAATGATGTGTTTTCGGCTGAAGAAACGACGTCATGGGTTGAGCGTATTCAGAAAATAGTTCCAGGCAGGGTACTGGATTTCTACGGAGAGGTTAAAATGGACGGGCTCGCCGTGTCGCTTCTGTATCGGAAGGGGATGCTGGTTCGTGCATCTACGCGCGGCGATGGAGCTATTGGCGAGGACGTTACCCAAAATATTAAAACCATCGAAGCCATACCCCTGACACTTGAACGAGGGAAAGGACCAGGAGCAAATGCCGCGTTGGTTTCGCGATCCATATTGAGCGACATCGAAGTCCGTGGCGAAGTGTATATGTTAAAAAGCGTATTCGAAAAATTAAATGCGGATTTAAAGAAAGTTAACATGCCGGTGTTCGCGAACCCACGGAACGCCGCGGCTGGCTCTGTCCGTCAGCTCGATTCGAAGGTTACTGTCAAGCGCAAGCTGTCGTTCATGGCGTATGATTTGGTCACCGATCTTGGGCAAAAGACCCACCAAGAGTCTCACGGGTTGTTAGAAGCTCTGGGGTTCAAGGCCGGTACGAATAATGAATATCTTAATGATGTCGGAGCCATTGAACGGTATCATAGGCAGATTGGGAAGATTCGCTCGAAATTGCCATATTGGACAGATGGCATCGTGGTCACAGTGAATTCGATCGCTACGTTTCGCGAGCTCGGAGTAGTCGGCAAAGCGCCGCGCGGATCCATAGCGTACAAATATCCCGCCGAACAAGCCACGACGGTCGTCGAAGATATCCAAGTACAAGTCGGCCGTACGGGAGCTCTCACCCCTGTTGCCCATCTAAAACCTGTACGGGTTGCCGGTTCCACCGTTTCTCGGGCAACGCTGCATAATATGGATGAGATAGAAAGATTGGGCGTAAAAATCGGCGATACGGTCATTGTTCAGAAAGCCGGAGATATTATTCCCGACGTCGTGCAGGTGTTGTCAAAGCTCCGCACGGGCAAGGAACGGGCATACCGTATGCCTGGACGCTGTCCGGTGTGCAAATCGCCCGTCGTCAGAAAAAAGGGTGAAGTGGCATATTACTGTTCAAATAAGTCTTGCTATGCCCAGCAGCACGAGTCGCTCAGACATTTCGTTTCGCGGCAGGCGTTCGATATTGATGGTTTGGGACCGAAAATACTCGAACAGCTCGCGCGGGCGGATTTGGTAAAAAGCTCTTCAGATCTTTTTCTCCTCACCGAGGCGGACCTCGAACCACTAGAACGGTTCGCTGAAAAATCCGCCGAGAACCTGGTGAAAGCTATCCGGGCGTCTAAGGACGTTTCTTTCGCAAGGTTTATTTATTCCCTTGGCATCAGGCATGTGGGAGAAGAGACGGCGATAGCGCTCGCCAACCATTTCAAAACATTCGACAAACTCGTTGACGCGCCGTTTGATGAGTTCGACAGCATCTCTGATGTTGGCGGCGTGGTAGCAAAGAGCATTTATGAATTTTTTAAGGAAAAAGACAATCGACGATTGATCGACAAGCTTATTGGATCCGGTATCCATATTCAGCGCGTACAGCCAACTGCGCACAACACGGGAGCGCTCGCGGGGAAAAAGATTGTCGTCACTGGTACGCTCGCATCCCTGTCTCGGGAAGAGGCGAAAGAACGGATAAGGAAAGCTGGCGGCGACTGGGTGACATCGGTTTCGAAGAATACCGACTATGTGGTAGTTGGTGAGAACCCGGGATCAAAATATGAGAAGGCGAAACAGTTGGGGGTGAAAGTAATTGATGAGAAGGAGTTTACGGAGTTGTTGACGAGTTAACGTATTAACGAATTGCGCATTATTTTTTTGCGAACATTCAAACTATATCGAGCCAATCCGTTAACTCGTAATTCGTTAATAAGTTAATATGCTATACTATTCTTAGATATGGCATTAACGATATCTGAAATTGACCACCTCGCGAAACTCACGCGTATTTCCCTCACCAATGAGGAGAAAGAACTTTTTCGCACACAGCTCGATTCAATACTCGAGTATGCGGGTCATATCCGGGAGGTTCACGACACTACGGCAGTATCGTCCCATCCCCCGAAGTCATTAGAGGATATCTCTGAGTCGGATTCGATAGTACAGTTTTCAGATGCCGACGGGCTCGTAGCCGCCGTACCAAAAAGGAACGGCAGATCAATCGAAGTGCCACCAGTGAAAGATGCCACCTAACGAGTTATCCATCGACGAAATCAGCGCCGGGGTGCGACAGAAGAAATTCTCCGCTACCGAAGTGGTGATGTCTTCACTGGAGCGGATCGATGCTCTCGATGAACGTATCGGAGCCTTTTTAACCGTCATGAGAGATGAATCACTGGCAGACGCGAAACGCGTTGATGACCGTATTGCACGGGGTGAACACATCGGGTCGTTAGCGGGAGTGCCTGTTGCGGTGAAGGATAATACGATGACGCGCGGTGTTCGCACCACCGCAGCATCGAAAATTCTGGAACACTACGTAGCTTCGTACGATGCTACCGCAGTCAAGCGGCTTCGTGACGAGGGAGCGATCATTGTGGGTAAGACAAATTTGGACGAGTTCGGTATGGGCGCATCCACAGAAAATTCTGCGTACCAAAAAACAAAAAACCCCTGGAACCTCGAGCGTGTTCCCGGCGGGTCGTCGGGCGGTTCAGCCGCCGCGGTTGCTGCTCGCATGGTTCCAGCGGCGCTTGGGTCCGATACGGGAGGGTCCATACGTCAGCCCGCGGCATTGTGCGGAGTGGTAGGCCTGAAACCGACCTATGGCCGCGTGTCCCGGTACGGCCTCATAGCGATGACATCTTCATTGGATCAGATCGGCCCCCTGGCCACTTCTGTGCGCGATGCGGCGGCGCTATTTCTCGCAGTTGCCGGGAAGGACAGGCAGGACACCACTTCAGCCGACGAGCCGCTTTTCCCTTTGTCAAGCATAGAAGGATCGATTGCCGGGAAGACGATCGGTATACCGAAAGAATTTTTTGTCGATGGTATGGATGAACGGATCAGAAAGTCTGTGTATGACGCACTTGATGTATTCAAAAAACTATCATGCAAGGTACGGGAGGTGTCAGTTCCACATACGAAGTACGCCCTCCCCGCCTATTATATTACTGTCACTTCAGAAGTATCAGCAAATATGGCGAGGTACGATGGCGTTCGCTACGGATTATCCATTGAGGGCCAGTCGCTTGATGAAATGTATCGACAGACTCGGGAAGCAGGATTCGGTCCCGAAGTAAAACGCCGCATCATCCTGGGAGCCTTTTCGCTTTCAAAAGGGCACGCAGACCAGTATTACCAGCAAGCCCAGCGAGTGAGGGACATCATCGGTCATGAATATCATGAGGTCCTTAAAGAGGTGGACTGTTTAATCACACCCACAAGTCCTTCGGTGGCTTTCACCCTCGGTGAAAAATTCAGTGATCCATTGACGATGTATCTTTGTGACATTTTTACCGTACCAGCGAACATTGCTAATCTTCCCGCTATCTCCGTGCCATGTGGACAGATCGACGAGTTGCCTGTAGGGCTGCAAGTAATTGGCAGGCCTTTTGAAGAACAAACTATACTTCAGATGGCACAAGCGTACGAACAGGCAACATCATGGCATTTATTAAAGCCGGAGATGTAACCCCGTTAGAAAAAAATGTACTAAAGACTTCTATGATTATTTCAAGACTCTAGTTCTATAAAAACCTTTAGTATCCTGAAGTGCGTTATGTACATTTTTTAACGGGGTTGACGGGGGAAGTCTCCGCTGGTATCATTCTAATCCATAAAGGAGTAATTCTATGCCAAACCAATCACTCAAATCACTCAAGATCTTGCTCGTCGAAGATGAGAAAATGCTTTCTGAAATGTACGTCGCGAAGTTTTCGAAGGAAGGCGTGAAGGTCATGACTGCAGCTGATGGCGCTGCTGGGCTCGAGATAGCGAAAAAAGAGTTGCCTGATATCATCTTATTGGACATAATTATTCCCAAGATAGATGGCTTCGCAGTCTTAAAAGAATTAAAGTCTGATCCATCGACACGGAAAATTCCTATCATTCTTCTTACTAACCTTGGGCAGGATGAGGATGTGAACAAGGGGAAAGATTTAGGTGCTGATGATTACTTCATTAAATCGGATCACACACCAGCGGAAGTAGTGCTAAAAGTCCGCAGTTTTTTTGAAAAGAAATAATATGGACGGTATAGAAAAAAATGAAATGATCGACATGGAGCGGACAGTTATTTTACTCAAGCCGGATAGTGTGAAGCGCGCGCTCGTAGGGGAGATCATCGGACGTTTCGAGAAAGCTGGCTTGAAGATCGTTGCATTGAAAATGGTGCACGTGGACGCTGACGTGATAGCCAAGCATTATTCGGATGACCGGGACTACCTCGCTTCCATCGGAGAGAAAACCTTACAATCATACAGAGAATATGGTAAAGATCCGGGGGAGCATCTCGGGACTACTGATCCGTATGAAATAGGCAAAATCGTGCGTGAGTGGAATATCGATTTTCTCACATCTGGGCCGGTTGTTGCAGTCCTTTTACAGGGTGTCCACGCCGTCGATGCCGTACGAATGATGGTCGGGCACACGTTGCCGCGAAACGCCCAACCGGGAACTATACGAGGCGACTTTTCCATCGATTCGCCTATTCTCGCCAACATGCGGAAGCGAACGGTGAAAAACATGATCCATGCGTCAGGAAACGTCGAGGAGGCAAAATTTGAGGAAGAACTATGGTTCCACAAGAACGAAATACAGGACTATAAACGGGTGGACGAAGATTTGATGTATAATTAGCTTGCATGTTGGCGAATTGCGGATTAACGAATTACGCATTAGTTTTTTTTTGGTATTTTTTAGAATAGCGAGGAATCTTCAAAGCAACGAATGCGAAATTCGTAATTCGTTAACTCGTTAATTGAAAGGTCGCTTGACGATTCACTTTTTTTCTGCTATCCTTTTAGGTACTCAAACATTATCTATGGCACAGGCAAAGTCCCAGACAAATCAAAATGTCTACAACCTCGTCGTCACGGGACTTGTTCTTGCTATTATTATTCTTGGCGCTAGCAGCTTGATGACTGGACTGTAGGTTTCCATTTACAAATAGGATTCACCACAGACTAGCCACCAAGCGGCTAGTTTTTTTGTTAAACCCTGAGCTTGTCGAAGGGTATAGCTGTCTTATAAAACATCAAACATAGGCCTTTAAAAAGCCCATAGAGAGGGGGATATATGCGGCATACGGCGTTACCAACCGCGGCTGCAGCCGAGCTTCAGTGTCCGGAGTGCAAAACTCCGTGCATCACATTTCGGGACCACTGGTATTGTTCAAAATGCCTGAGGAGAGTTGTCGTTTGCCGAGAAACGTGGGTCTGCGTCTCGACGCCTGAGTACCGAGCGGTTAAGAAATATGGCGTCGAGCATTCCTGTCTGCAAGGCGGGGGTCATCTCTGGAGCGCTGAAACACTCCGCTTTGCCTTCCTGAATGGTGTCTCTCTCCAAATGCCCGTCGGGCACCTCACTTGCCGGCAATGCGGCGCTACTATCGATGCTGATCTACTGTTTCGCGTCATGAGACGTAGGGAGGACTGATGTCATTAGGACCCATAATATCGAAAAAAGCTGACGCGTTAAAGGGTACGCGCTGTCCTCGATGTCACCAAGGATTGCTCGAGATCCGGATCGTCGAGCACGACCCAGTTGCAGGGAACCAATTGGGCTTGGTGTGTTCCATCCGGAACCCTTGTACCTACTCTCGGAAGATTGTCTAAGTACTTCTGAGACACTTTTTACCCCGCTACCAACGTTGCTTTTCATAAAACATGGCGGCGGGTTTCCCCCACACCAATGTGATTGGTGTGGGGGTTTTCTTTTTCTCTAAAGAGTATTGACGAAAATCAATTTTTATGCTACTATTAATGCTGTGACGAAGTAAAACAAATATGCAAATTAAAAGACCGCCAATCTATCAACTCTAGGTTCTGCAAATAGCTTAATAAGGAATTAGCTGATCCCGCTCGTTTTGTGAACGCGGGTTTTTTGTTTGTACCTAAAGTGGAAGTTGGTTATACTTGTTTAGTTACGGGGTGTGGCCCAGTTGGTAGGGCGCAGGGCTGGGGGTCCTGAGATCGCGGGTTCGAGTCCCGCCACCCCGACCATTTTGTATTTCTCGAACCTCAAAAAGCTCCGCTAACTGTAGCGGAGCTTTTTTGGATGCTACGCAACAAAGCCCCGGAACTGGCAAGAACCCTAACGGGACTCGAACCCATGTCACCTTTCGCGGTAATCCTTTCTTCCAGTCTTCATCCGTGTCGTCTTCGAAGTCAGACCATTTCAACTGACCTTTCTGCTTGGTCACAAGTGCAATGAGATTTACGACTCGGATGATCATGTCCTTTGCCTCTTGGTTGGTCAGGTCCTCATGGAATTCATCCCGATAAATCGCTTTAAACTCTTCGACGTCTTCACTTGTCACTTTCACAAAATCACCTCCTTGTTCTTTGGAATCCTTGCAGCGAGAGCATTCTCGGGTGTACAGTGCTACTATATTATTAGTTAGTTCTTGCAAATGACTCCTACTAAGAACGAAAGTACAGACACGCGTCCACTCTTATGGCACGCTGCCATTGAGCAGCTTATTCCCGCTATTGTTCGAATATCTACCCCTAACGTTTCTGGTACTGGGGTACTCATCTCTAAATCAGTTACGAAGTCACTCTGTGCCATCGCAACTGCTGCACATGTAGTTGGTGATGCTCACTACTGGGAACAGCCGATCCGCTTATACCATCCGACATCGAAAACGACTGTGTTACTTAGGCCAGGAGACAGAGCCATCAGGGTCGAGGCCGGAAAGGATGAAGCCGTCGTCGTCTTTGATTTGATTAAGAGCAAAATTCCATTTCCGGGTAACCCGCCGAAGTTATTCGAGAAAATGCATGTCCTCAAGCCAGGCGTCGAGATCGGATGGTTAGGATTTCCCGCGATCCCAAAAGCTGAACTCTGCTTTTTCTCGGGGAAAATCAGCGCCTATATACAAACTGACTCCAAATATCTAGTTGATGGGGTGGCAATTCATGGTGTTAGTGGTGGCCCTGCGTTTCGGATAAATGATAATGAGGTTGAGTTAATTGGAGTCGTAACAAACTACTACGCAAACAGAAGTACGGGGGAGACCCTTCCGGGGCTAGCAGCTGTTGTGGATGTTGATGAATTTCACAAAGAGGCAGAGATGTTTAAGAGCTTTGACGAGGCCAAATCCAAGGAGTCACCAGCAAGTGCCCCACCTCCGAGACCTATGCCGAAGGCATCACCATCGGACGCGGCTCCACAAATTCCCTCGTAGACATGCAGAAGAGGGACGAATTTCAGATTTGGTAAGTATGACCGCCCCCGGCCATGAGTTGGTATAAAAGGTTCGAACATCCTGGACCAGGGCCGAAAGGTATTACTTACCCAGTTGGAATTTGTCGCTACGCTCATTGTATTTTCCCGCAACAGTGAAGCGGGACTCGAAGGGGTGCGAACGGGAAAAGCGACTCAACTTCTTGAGTCGCGACCGTGAGCACGGGTCGAGCATGTCTGGCGAAGCCAGACGCGAGACCCAGGACACCAAGATTTTTGGACCCCCGGGCCCCGCGACTGCGGGGGAATCCCGCCACCCCGACCATAATCAAAACGAGGGCTGGTAACCCTCGTTGGAAATGTAAAGATTGTGTCTAAGCAACAGCGGGTGCCATGCGCTTCATGCGCGTCTTTAAGCAACTCGTGCAGACCCGTATTGATTCGCCATCAATGGTTGCTCGCTGAAGATTGACGTGTCGTCGACGCATAGTCCTGATATTCGAGTGGCTGCGTGAAGCGCTCCGAAGTGAACCGCGTCCGCAAATGTCGCAAGAACGTGCCATAATTGCTAAAAAATGATAATGTGACGATAGTACCATACACCCTATGATATTGCAATCCCTTTTCACCAACCCGGAGTTTTTCATCATATGGCTGCTTGCGATCGTTATCGCTATTACAGTCCATGAGTTTTCCCATGCGTTTGCCAGCTATCGGCTCGGTGACCATACGGCCAAGGATCTCGGCAGATTGACGTTGAATCCTCTCTCACATCTCGATCCAATCGGATCCCTCATGCTGGTCATCGTCGGATTCGGCTGGGGGAAGCCCGTGCCATTTAACCCTATGTACCTGAAGGTTCGGCGGTGGGGTCCGTCGATTGTCTCGCTTGCCGGCCCAGCTTCGAACATTCTCAGTGTGGTTTTTTTCGGATTGATTTTAAAATTACTCTACGCGAATAACCTCATTGGTTCTGATAATCTTCTCACCCTATTTCTAGTGGCCGTAATCCAGATAAACCTTATTCTTGCACTCTTCAACCTTATCCCAATTCCCCCATTGGATGGATCGAAGCTTCTCTACGGCCTCATCTCAGATAAATACATGAACTTGAAGCTCATGCTTGAGCGCAACGGCTCATTTTTTCTCATCGCGCTCATCGTCCTTGATATGCTGTTGCCTGTATCAATACTCGGGTCGCTCTTTGGAGGATTAACTAACTTTGTATTGAGGGTATTCACCTAGGTTTAGAGAACCAGGAAGGGCTTAAGGAATTAACGGATTAACGAACCTGCCTGCCGGCAGGTTGCGCATTGCGGATTGGTTTTGTAGACATTTCTTTGTGAAATCTGCTAAATAGCTAATTCGTCAATATCCTGACCGGGTTGACACCTCCTTCGCGCTATTCTATACTATCGCCAGTTATCGGTCTCGTTATCGTATGAGACCTTTTTCGTACCCATGATGACATCGTATGCCAACCATTAATCAGCTTATCAGGAAGGGTCGACGCACGACTCCCCAAAAGTCAAAAACTCCGGCGTTAGAGTCGGTTTTTAATGCATTAAATCGCAAACGTACCCTTCTGCCCGATAGCTCGCCCTTCAAACGCGGTGTGTGTTTAAAAGTTACTACCACGACTCCGAAGAAGCCGAACTCTGCCTTGCGGAAAATTGCCCGCGTGCGGCTGTCGAATGGTATGGAGGTCACGGCTTATATTCCCGGTGTCGGTCATAATCTGCAGGAGCACTCAGTTGTACTGGTGCGCGGTGGAAGAGTCAAAGATCTTCCCGGTGTTCGCTATCATATTGTTCGTGGCGTGTATGACACCCAAGGCGTCCAAGACCGGAAGCAGGGGAGAAGTCTTTACGGGATGAAGAAACAGAAATAATATGCGCGGCAAGCAAGCACCCAAACGGCCTTTAGCGCCAGATTGGAAATTCCAGTCACCAGTCGTCACCAGGCTCGTCAACCAAATCATGAAACGCGGCAAGAAGTCGATAGCCGAAAAGATTGTATACGGCGCTTTTGATATTATTTTAGAAAAGACAAAGAAAGACCCGATGACTGTGTTTGAACAAGCTCTGAAGAATGTTTCGCCGATGGTTGAAGTGAAATCCCGTCGCATCGGGGGTGCAAACTACCAAATTCCCGTTGAAGTCACGAGCGAACGGAAACTCGCTTTGGCATTTCGATGGCTCATTGAAGCAGCCAAAGCCAAGCGGGGCAAATCGATGAAAGACAAGTTGGCACTTGAGCTTATGAACGCCGCGACAGGCGAGGGCGACGCGATCAAGAAGCGTGAAGACGTGCACCGTATGGCGGAAGCCAACAGGGCATTTGCGCATTTCTCGAGGTAACTACGAACTACGAATTAGTACGAATGTACGAATCGGAGATGCGGCTGTATGAAGTACATCGAGAGAAAAGATTTAGTATATCCGAAGTTGAGCTACCAGCTTATTGGCATCCTGTTCGATGTATATAACGAGCTTGGATACGGGTACCAGGAGAAGTATTATCAGCGCGCGGTCGCGATCAGATTGCGCGGAATCGGGATACCATTTACAGAACAAGTAAGGGTTAATCTCAAGTTTGATAAAAAACACCTCGGCCACTACTTTCTGGATTTCCTTATTGAGAAAAAGATTATTCTGGAACTAAAGCGAGGAAACCGCTTTTCAAAGAAAGATATTGAACAAGTATACGCATACCTGAAGGCAACTAAGTTACAGCTGGGTATAATCGCGAATTTTACCTCTTCAGGAGTCACCTACAAAAGAATTTTAAACCTTTATTAGTACGTATTCGTAAATTCGTATAGATTCGTACATTAGTAGACTATGAGAGAGTACAGCTTAGAAAAAACACGTAATATAGGCATTATCGCCCATATAGACGCCGGCAAGACAACCGTTTCCGAGCGTATTTTGTATTACACGGGCAAAAAGCATAAGATCGGCGAGGTACATGAAGGCGAGGCGGAAATGGACTGGATGGAGCAGGAAAAGGAGCGCGGAATCACCATCACGTCGGCTGCTACCACCTGTTTCTGGAAAGATACCCGCATCAACATTATTGACACGCCCGGACACATCGATTTCACCGTTGAAGTCCAGCGAAGCTTGCGCGTCCTCGACGGCGGCGTTGTCGTTTTTGACGGGGTAGCCGGAGTCGAACCACAGTCTGAAACTGTCTGGCATCAGGCGGAGAAGTTCAAAGTTCCGCGCATTTGTTTTATTAATAAGATGGATCGCATGGGAGCTGACTTCTATGCCGATATCGCTTCTATCCACGAACGGCTGACTACCAACGCGCATCCGATGCAATTGCCCATCGGCGCTGCCGAAACATTCAAAGGCCTTATTGATCTTCTCACGCGGGAAGCCGTAGTCTATAAGGATGAGATGGGCAAAGAGTGGGATATCACGGATGTCCCCGATGATATGAGGGAGAAGGTTGAAGAATACCGCCACAAACTCGTCGAGGCTATCGTTGAAAAAGATGAAAAGTTGCTTCACCAATATCTCGAAGGCACCGAGCCGCCGATTGAAGAGTTAAAACGGGTAATGCGCCATGCCTGCATACATAACGAACTCGTCCCGATATTTTGCGGCTCCGCATTGAAAAATAAAGGCGTGCAGTTTCTCCTCGACGCTATCGTCGATTATTTACCTTCCCCGTTGGACGTCCCTCCCATGATAGGCATCGATCCGAAAACCCAGAAGGAGATCGAACGGCCCGCAGATGATTCACAGCCATTTGCAGGACTGGTATTCAAGATAGCTGCCGACCCGTTCATCGGGAAGCTTGCGTTCTTCAGAGCATATTCAGGCACGCTCCAAGCAGGTTCGTACGTGGTGAATGCCCGAACCGGCAAGCAGGAGCGCATCGGACGCATCGTTCGCATGCACGCCAATCATCGTGAGGAGGTCAAAGAAATTAATGCAGGAGAAATCGCCGCAGCTGTCGGACTAAAAGAAACGACGACGGGTGATACTATTTGCGATGAAGACACTCCCATCCTGCTCGAATCAATTACATTTCCGGACCCTGTTATTTCGATCGCTATTGAGCCGAAGACCAAGCAAGACCAGGAAAAGATGGGTATGGCGCTTATGCGGCTCGCAGAAGAGGATCCGACATTCCGTGTATCCTCAGATGAGGAAACAAACCAAACGCTTATTGCCGGAATGGGAGAATTACACTTGGAAATCATTGTCGACCGCATGAAGCGGGAATTTAAAGTGGAAGCAAATGTCGGCAAACCGCGAGTTGCATATAAAGAAACCATTACAAAGCAAGCCCAAGGGGAAGGGAGATACATCCGCCAGTCGGGCGGCCGCGGCCAATACGGTCATGCATTCCTCCGGGTCGAACCGCTCGAACGTGGCAAGGGATTTGAGTTTGAAAATGAAGTAAGAGGCGGCGCCATTCCGCAGGAATACATTGTTCCCGTGCAAAAGGGTGTGAAGGAAGCGTTGGATAGAGGCGCTTTGGCTGGGTATCCGCTTGTCGATATAAAAGCCACACTCTATGACGGCACGTACCATGAAGTTGATTCGTCCGAAGCCGCGTTTAAAATCGCCGGCTCGATGGCCCTCCAAGACGCCGTGAAAAAAGCCGGCCCCATCATGCTTGAACCGGTTATGAAAGTAGAGGCAGTCACACCCGAGAAATACATGGGCGATGTGATAGGTGATTTGAATTCAAAGCGCGCGGTTATCAAGGAAATGCGTGAACGGCAAACGAACCGTCTTATTGACGCCGAAGTGCCGCTCGCGGAGATGTTCGGCTATGCTACTCAAATACGATCCATGACCCAGGGACGTGCATCGTATTCGATGGAATTTTCACATTATGCCCCGGTTCCTCAACATGTCGCACTGAACATCATTGGCGAGTATACAACTGAAAAGCAGAAAAAATCATAAAGTTGAGGTTTTCCCCTATCCACAGTTGTGGGGATAAGTCGTACCTGGATTATTTGCCCTTTTTACGAAATTGTTGTCTAGTAACGGTTTTTCTGGATTACTTGCCACAGAGCTCCTCTCCTGCTACAATACGCTAACGAAATGAAGTGTGCTGGGCTCATCACGTTAGAAAGTTTTCGCAAGACTTACCGTACCAACAGGGAATTTAGCCCCTTACAAGAACCTATCTCTGGTTAAGTAGTGGTTTGTAGGTTTCCTGACGGGGTTGACAGGATGGGTGGAGATATTATATCTTAGTATCTATCCCTTAAAGGCTTTGGGGAACATTTTACCAACAATCATTAACCATTATTACCATGGCTGGAAAATTCGACAGGTCTAAACCACACGTAAACGTTGGAACCATCGGTCACGTTGACCATGGCAAGACCACGTTAACTGCAGCACTTCTCAAAACCCTGCATGAAGCAGGTTTTGCCGCACAAGAGAAATCAGTCGATCAGATTGACAATGCGCCTGAAGAGCGCGAACGTGGTATCACTATTGCTACAGCACACGTAGAATATGAATCTGCGAAACGGCACTATGCCCACGTCGACTGTCCCGGCCATGCGGACTATGTGAAAAACATGATTACCGGAGCCGCACAAATGGATGGAGCTATTCTGGTGGTTTCTGCCGCTGATGGCCCCATGCCACAGACCCGCGAACATATTTTACTTGCCCGCCAAGTCGGCGTACCGAATATCGTTGTCTTTTTGAATAAGATCGACATGGTGGACGATAAAGAGCTTATCGACCTTGTCGAAGTGGAAATTCGCGACCTCTTAAAGAAATACCAATTTCCTGGTGATGAGGTTCCGATCGTAAAGGGTTCCGCGCTAAAAGCTCTCGAAGGAGACGCTGAAGCGAAGAAAGCCATTCTTGAATTGGTTGCGAAGCTCGATGAGTACATCCCGGAGCCGAAGCGTGAGNNNNNNNNNNNNCGAAGGCCGCGGCACCGTCGTAACGGGCCGTATTGAGACGGGTGTGGTAAAAATTAATGACGAAGTAGAGATAGTCGGCATTCGAGACACCCAGAAAACGGTTGTTACCGGCATCGAAATGTTCAATAAGCAACTGGATGAAGGACGTGCTGGTGATAATGCTGGTGTTCTTCTTCGCGGTACAAAGAAGGAAGAGGTTGAGCGCGGACAAGTGCTCGCCAAGCCCGGAACTATCACTCCTCACACAGAATTTGAAGCACAGGTCTATATTTTAACGAAGGAAGAAGGCGGCCGCCATACCCCGTTTTTCAAGGGCTACAAGCCTCAGTTCTACATCCGCACGACTGACGTTACCGGCGAGGTGGAACTTCCAGAAAAAGCAGAGATGGTAATGCCTGGTGATACCGTAAACCTGAAGATCAAGCTCATCGTGCCAGTCGCTCTCCAAGAACAACAGCGATTCGCCATCCGTGAAGGCGGCCATACTGTCGGCGCTGGCGCGGTAACCAAGATACTAAAATAATTATGGAAAAGGTCCTCACCTGCGCGTGATGCGCGACACGAGGACCTTTTTCCTGAAGTTGCTCATTACACATGCCAGAGTCAAATCCAACAAAGGTGGCTGAAGAACTCCAAACGAATCGCATTCGCATCAAGATTCGCGCATACGATAATAAAATTATCGACCAGTCCACCCGAACAATTATAGATACCGCCGTCAGGTCCGGTGCGCAAATTAAAGGCCCGGTACCGTTACCGACTGAAAAAAGCCGCTATATCGTGAATCGATCGACGTTCGTGCACAAAGATGCACGCGAACAGTATGAGATGCGTATTCACAAGCGACTTATAGATATTATCAATCCAACTCCGAAAACGGTTGACGCACTGATGAATCTCAATCTTCCTGCTGGTGTGGACGTCGAGATTAAAATGTAAATTAGGTTAAACTTCTTTTTACAACTTCATACTAAAGGTAAATCGGTTCCAAGGATGACAATTCCGTAGAGTTTGTTGGGGTAATCCTTGGATAACAATTTGCCAGAACGTTACGACATCCGGAGACTAATGAGCCCTCAAGAGATTCTCTTTATTGACGGTATCTCCCTTGGAACAGCGATCTGGCTCATCAGTGAATCCGGTTTTTTTGTAACTTCGCAGAGTATTACAAGATATGAATTTCTTGCTTGGTGAGAAAATTGAAATGCGCCAGCAGTTTGATACAGACGGGAATGTCATCCCCGTCACGGTGATGCGCGCAGGCCCCTGTACAGTGACGCAGGTCAAAATGGCCGAAAAAGACGGTACGAATGCCGTCCAGGTTGGGTTTGGCCAGCGGAAAAAGCAATCAAAGGCTTCGCAGGGGCATTTAAAAGATTTGTCTTCCTTCGCGACGTTACGGGAGTTCAGGGTAAAAAACCCATCAGAATATCAGCGGGGAAAAGTCTTGACTGTCGAATTGTTTACCGTTGGAGAAAAGGTGCTTGTACGGAGCAAGTCGAAAGGCAAGGGTTTCCAGGGCGTCGTGAAACGCCACGGATTTCATGGTAGTCCTGCCACTCACGGTCATAAAGATCAGCTCCGCATGCCTGGCTCGATCGGTGCCACTGACAAGCAGAACGTTATGAAGGGCATGCGCATGGCAGGACGCATGGGTGCTACACAGGTGACGGTACGCAATCTGAAAGTGATCAGTGTCGACCCTGAGAAGCACTTGCTCACCGTGAACGGCTCTATCCCGGGAGCACGACATACGACAGTCATTATTGAAAGCATCTCATAACTATGGCGAAGGTACCCGTATACAATGCAGAAGGAGCAAAAGCCGGAACGATGGACGTTCCCGATGAAATCTTTGGTGTGAAAATAGATCCCCGTTTGGTTCAGCAGGCTGTCGTAACACAGCTTGCGAATCGTCGAAAACCGATTGCACATACCTTGACTAAGTCGGAAGTTCGCGGAGGCGGACGCAAACCTTGGCGCCAGAAAGGCACGGGTCGCGCACGGCACGGATCAATTCGATCCCCTCTGTGGCGTGGCGGCGGCGTGACGTTTGGACCTCGCAGCAACAGGAATTTCTCGCTCAAGATGAACCAGAAAGCACGACGAAAAGCACTATTCATGACGCTTACCGATAAGGCAGAGAATAAGCAACTGGTCATTCTCGACGGCTTGTCTATCGAAAAGCCAAAGACGAAAACTCTCGTGAGTCTTTTTAAAAAACTTCCCCTCCACTCATCCATCCTCTTTGTTTTACCGGAAAAAATGGAATCTATACAGAAATCAGCAAGAAATATCTCACATGTTTCAGTTATTCGTGCCGATAGCTTGAATGTCGTAGATGTACTTCGGCACCGCGGCATGGTCGTCTTAAAAAAATCGGTTGAAGTCATCGGATCGACATATCGCGCGGCTTCATCGGTAGCCAAATAACATGTATGGGGTTATTCGATAAATTTAAGAAGAAATTTGAATCAGTCAGCAAGACCAAAAAACCGAGAAACGTAGTCGGCGACTCTTCGAAAAAGATTGTTACAAAGGAAGCTGAACAGAAGAAAATCGAGGACAAACCTAAAAAGAAGGATACCCGTGTTACCAAAGAAGATACTAAGAATGCGTTTCGTATTTTACGACGGGTCATAGTGACAGAGAAAGCTTCGATGGCAGGATCACTGGGTCAGTACGCTTTCGCCGTAGACTCACATGCGACAAAAGAAGATGTCCGCTCCGCCGTAACTCATACATATGGTGTACACCCAACAAAAATCCACATCATCAATGTAGTCGGGAGAGATGTCCGTTTCGGAAAAATTACTGGGAGGACTGCCCGTTGGAAGAAAGCAATCGTATCGTTGCCTGTAGGCGAGAAAATCGATGTCTATGAAGGTGTATAACATTTTATGACACTGAAACTCTACAATCCAACAACTCCAGGGAGACGGCATGCATCTGTCATAAAAGCTCCGCAGGGATCCAAGTCGAGTCATGTACGGAAGTCACTCCGGTCAGTATTGCCAAACCATGCGGGCCGCAATGGGCAGGGAAAGATCACTGTTCGGCATCGCGGCGGCCGTAACAAACGGTTTTATCGAAAGGTTGATTTCCTTATTAATAAACTCGATGCTGTTGCACACGTCGAATCGATAGAGTATGATCCGAACCGAACAGCCCACATCGCCTTAGTGAAGTATCCGGACGGGGAATATCGATACATACTTGCGCCCGCAACACTCAAAATTGGTGATATGGTTGTGGCGTCGAAGGAAAGCGCCGAACTCAAGCCAGGCAATCGTCTCCCACTCGCAAAAATTCCTGTCGGCATGTCAGTGTACAACCTTGAATTATTCCCGGGCCGTGGCGGAGAAATAGTACGCTCTGCCGGTTCATCCGCCGTCCTCATGAGTATGGAAGGGCCGTATGCTCAAGTGAAGCTACCTTCCGGCGAGGTTCGCATGTTTTCCCGAGAATGCATGGCCACCATTGGTCAAGCGTCAAATATCGAGCATGAAAATGTCCGGCTGGGTAAAGCAGGTAGGAGTCGCTGGCGTGGGGTGAAACCCACCGTTCGCGGGAAAGCCATGAACCCCGTTGACCATCCTCACGGCGGCGGCGAAGGCCACAATCCAATTGGTCTCAAGCACCCGAAGACGCCATGGGGCAAACCAGCACTGGGCGTGAAAACGCGCAAACTTTCTATGAAGTCCGACAGATTTATTATTCACCGGCGGTCATCGAAATAATCTTATGTCTCGAAGTTTAAAAAAAGGGCCGTTCACAGATTTGAATCTAGTGAAGAAGATACAGAACACGAAGCCGGGCGAAAAAAAGATGGTGAAAACCTGGTCACGTGATTCAGTCATTATTCCTGCATTTGTCGGGTATACGATAGGGGTGCATAATGGCAAGGACCATATATCGGTCTTGATAGTCGAGAATATGGTCGGACACCGCCTAGGAGAGTTTGCTCCTACGAGAAAGTTCGTCAGACATGGAGGGCGTATGCAGCGTGAAGCTGAAGCGGCAGCAGCAGAAGTGGAAAAGCAAGCTACAGAAGCGGCGACTAAGGAGCCAGAACCAAAGAAGTAATACTATTTTTGTATGGAAGCCAGTGCATCACTCAGTTATTTACGAATATCTCCACGAAAAGTCCGACTCCTCGGGAGCCTGATTCGGGGTATGCCAGTCGAAGCTGCTAAAGATCAACTCACTTTCGCCTTGAAGCACGCCGCCCTCCCGCTTTTGAAGCTGGTTAAATCAGCGGTTGCGAACGCAACAAGCACGCACAAAATGGATGAAGCTTCGTTAATAGTAAAAACCGTCACCGTTGACCAGGGGCCTGTTTTAAAACGCTACCGTCCGCGCGCATTTGGCCGGGCTGCAGAAATACGAAAACGTACGTCGCATATTACCATTGTACTCACTGACTCATCACCAGCCACAGCCAAGTTACCCCATATCATCGGCAAAGCAGCTTCCGGTCCACTCGTTGAAGCAAAAGACATACATCATGAGAAGCGGGATAAACTCGTGCCTAAAGATACAGCTAAACCCAAAGCTCAACCGCTCGGTAAGACAAAGCGTATCAGTGATACGATAGTTCCCCGGCAGGGAACCACCTAAACTACTTTTTATGGGACAAAAGGTACATCCGAAAATATTCCGCATGGGCATCACTCAGCAATGGCAATCAAAATGGTTTGCTAAAAAGCAATATGCCCAATTTCTCGAACAGGATCTACAGATTCGCCGCATTATTAAGGATAAATTCAAGGATGCGGGAGTAGCCTCTGTTGATATTGAACGTTCGGGAACCACAGTAACTATTATGATTCATACATCGCGTCCCGGAGTTGTCATCGGTAGAGGCGGCGCGGGAGTCGAAGAGCTTCGAACTACTGTGGCAAAGAAATTTTTTGACAAAAAACAAAACGTCCGGATCACGATCGAAGAAGTCGCTCAACCACTGCTCAATGCGCAAATTGTATGCCAAAACATGATTGAACAAATAGAGAAGCGCATCCCATTCCGCCGTGTGCTCAAAACAGCTGTCGATCAAGCTCGACGCGCTGGAGCAAAAGGCGTTAAATCGATGGTTGCAGGACGACTCGGTGGAGCCGAAATTGCTCGCACAGAGAAGCTCACCTGGGGGAGCCTGCCGCTTCACACACTTCGCGCTGACATCGAGTATGCACGCGGTACGGCACAGACGACCTACGGAACCATTGGAGTAAAGGTATGGGTGTACAAAGGCGAAGTATTCAGTAAAGGCGAATTGCGTACGCCGGACACAAAAGCGTAACCTTCGAACTGTATGTTAATGCCCAAAAAAGTAAAATACCGGAAATGGCATCGAGGAAAAACGCGTGGCATGGCGACGAGTAAAACGCGACTAAGCTTCGGCACCTATGGTTTAAAGGCGATGAGTGAGAAATGGGTGACATCACGTCAGATCGAAGCAGCACGACGTGCGATGACCAGATTTATTCAACGCGGAGGAAAAGTGTGGATTCGTATTTTTCCAGATAAGCCCATGACGATCAAAGGTTCTGAAATCCGCATGGGCGGCGGAAAAGGACCCGTCGATCACTATGTTGTTGTCGTCAAGCCTGGAATGGTACTCTTCGAGATTGACGGAGTCGATAAGGAAATCGCTCGAGAAGCCATGACCCTTGCGTCGCACAAATTACCTGTCAGAAGCCAGTTTATTCAAAAATATACCGCTTAACTCGTAAGAGATATGGCACCAAGCGAATCACACGTAAAAAGTTTAAAAGAGCTGCACCGAACACTCAGTCAGCAACGAGAGAAGCTTCGCGATGCGCGCTTCCGGGTTGCATCAAAACAGCTGAAGGATGTGCGATCGATCAGGAAATTAAGGATGCAAATTGCTCAGACGCTCACCACACTCAACGCTACCCGCACTACACATCATAAACCATAACCAATCTATGCCGCTTCGAACAGAGAAAAAAATTATTCGCACATTGTCGGGTGTTGTCGTATCTGACAAAATGCAAAAAACCATTGTTGTAAAGGTGTCTCGTTCTGTCGTGCATCCACGATATCACAAACGTTTCCAGCGTTCCCGCAAATTTAAAGTACATGATCCCGAGAATCGTTTTCATACAGGCGATACAGTCACTTTTCGTCCAACGAGACCGCTATCACGGGAAAAGTGCTGGATAGCCGAATATCCCGCTAAGTAAATTCTATGGTTCAACCCCGTTCACAATTAGCTGTAGCAGACAACACCGGCGCCCGCATGGTCCAAGTGATTCGCGTCCTTGGCGGCTATCAGAAGCGATATGCGATCATAGGCGACGTAATCACCGGTGCGGTCAAAATTGCAGTTCCGCACAGCACGGTAAAGAAAAGTGACATCGTGCACGCAGTTATTGTGAGACAGCGCAAAGAGCTGCGGCGTTCAGACGGTTCCTACATCCGCTTTGACGACAATGCCTGTGTTATCATAGATAGAAAAACCAAAGAACCTCGCGGCACGAGAATTTTTGGCCCTATGCCCCGTGAGTTGCGCGCAAAGGGGTTTACGAAGATTATTTCACTTGCGCCAGAAGTGTTATGAAATACTTCGCATTTAAAAAGGGGGATACTGTGATGTTGGTTTCCGGCAAAGACAAAGGGAAAAAGGGAAAGGTGCTTGATGTGATGCCAAAAGACGGAAAAGTTGTCATTGAAGGATTGAACCTTCTCGTGAAAAATGTGAGGCCAAAGCGCCAAGGCGAAAAAGGACAGGTGGTTAAATATAACGCGCCCCTTAACGCTTCAAACGTATTATTGTTCTGTTCCACCTGCGGCCGCGGCCGTCGCGTAGGGTACCAGTTACAGAAGGATGGAAAAAAAGTCCGTATATGTAAGAAATGTAAACATATATTTTCATGAAGTCCCGTCTTTATAAACAATATATATCTACCGTGCTTCCCGAATTGAAAAAACGCCTCAAAGCTTCTAACGTGCATTCAGTTCCCCGGCTGGAGAAGGTGGTGCTCAATGTCGGCATCGGAAAGCTTGTTCGCGAAGGAGACGTACTAGAGAAAGTTCGCAATAACCTCGCGAAAATTTCTGGACAACGTCCCGTCGTTCGTAATGCAAAGAAATCGATTTCCGGCTTCAAGCTTCGCCAAGGTACGCCCGTCGGACTTATGGTAACCTTGCGAGGGGATCGCATGTATTATTTTGTGGATAAACTCATTAATATCGTATTTCCTCGTATTCGCGATTTCAGAGGAATTGATCCAAAGTCAGTCGATGCTCGTGGAAGTCTCTCAATCGGTATTCAGGACCATGTTATTTTTCCCGAAATCGGTACGGAAGATATGGAACCTCCTCATGGACTGCAGATCACGCTTCACACAACTGCACAAAATCGTGAGGCAGGGAAAGAACTTTTCATACTCCTGGGAGTTCCCTTTGGAGAATCTAGTGCTTCATAACTGAACTATGCCTAAAGCATCACAAATTGCGCGAGCAAACAAAAAACCAAAATTTTCCTCACGGATTGTGAGACGTTGTTTTCGATGCGGCCGCCGCCGGGGATATATGCGCAAATTTAGACTTTGCAGAATATGTTTCAGAGAGCTGGCAAACAACGGACTCATTCCGGGCATCAAAAAAGCTAGTTGGTAAGCCACTTTAACGTATGAACACCACAGATCCAATCGCAGACATGCTCACCAGAATTCGCAACGCGACACTTGTTCGCCAGCGTGAAACATGGATTCCGTTTTCAAATATTAAACTTTCCATTGCTCAAATACTTCAGCAGGAAGGGTTTATCAGCGATGTTCAAAAGATGGAGCGTGACGGCCATCAGGGAATTCAAGTGCAATTGAAGTATGTTGACGGAGAATCAGCGATTCGCGGACTAAAGCGCGTAAGCAAGCCCGGACTGCGGAGGTATAATGGCTATCTTAAATTTCCTCGTCACACACCGCAGCTTGGCGTTGCCATTATATCTACTTCCCGTGGGATTATGACTCACCTTGAAGCGAAAAGGCAGAAGGTCGGAGGGGAAATATTGTGTGAAATATATTAATCTTTCCTATGTCACGCATCGGTAAACAACCAATCAAACTTCCCGAGGGTGTCACTGTTTCAGTGAATGGCACACATGTCGAGGTGAAAGGTTCGAAGGGAACCCTCGAAATCACCATGGCTACCACGGTTCGAGCCGAAGTGAAAGACGGTTCATTGGTTTTAACTACGGAAAATGCTACTGATCGTAACCAACGCGCGCAGTGGGGTCTTTTCAGGGCGCTTATTGCTAACATGGTTGAAGGAGTATCGAAAGGATTCGAAAAAAAATTGGAGATTAATGGTGTGGGGTACAAAGCTCTCGTCCAGGGAATGAAACTGACTCTCAATCTCGGTTTTTCGCATCCGGTCGATTTCCCATTATCAACAGGCATCACTGCAAAGGTGGAAAAGAATGTTATCACCATTTCGGGAATTGACAAACAACTTGTCGGTGAGACGGCAGCTACTATCAGGCGTCTACGGCCGCCAGAACCTTACAAAGGAAAAGGCATCAAATATGCTGATGAAATAATCCGCCGAAAGGCGGGTAAAGTAGTTAAAGCCGCCGGATCTGGATAAAATACTCTTATGAATCGCATTCAAAAGAAACGCAATGACTATCTGAGGCGCTCCGCCCGCGTACGTGCGCGTATAGCGCGCAGCGAAGCCCCCCGTCTCTCCGTTTTCCGCAGCTTGAAATATTTTTCTGCACAGGTTATTGACGATGAAAAAGGACGAACGCTTGTTGCCGTCACGGAAAAAGAATTGCCAAAAAAATCTGGATCAAAAACTGATCGTGCAAAAGCACTTGGTTCATTGTTGGCAACCAAGGCAATAGCTAAGAAAATAGATAGCGTCGTCTTTGACCGCGGTCCATATTCATACCATGGTCGGGTTGCAGCATTCGCTAAGGGCGCGCGTGAAGGCGGACTCCACTTTTAAATTTTTATTTCCATTACGTTCATGTCGAAACCTCCATCAAGACAGCGTTCAAACAGAGCACCGAGAGAAAAAAAGGAATTTGATCAGCAGGTAATTGATATTGCCCGCGTTACCCGTGTCATGGCAGGGGGTAAGCGCATGCGTTTTCGAGCGTGCATTGTAATTGGAGATAGAAAAGGCCGGGTTGGTATGGGACTTGCCAAAGGGGCAGACGTGTCGGGAGCAATCACCAAAGCAGTGGCAAAAGCCAAGAAACACTTAATGAACGTCACTATAGTTAATGAAACTATTCCTCACGTTGTTGAAGAGAAGTTCGGTGCGGCAAAAGTACTACTGAAGCCAGCGCCACAAGGCTCTGGAATTATTGCTGGAGGCGCTGTGCGCTCACTCTTTGAACTCGCCGGGATCCGCAACATCGTAGGAAAAATGCTTGGATCTCAAAATAAGGTGAATAATATACAAGCAGCTCTCGGCGCACTCGCAAAGTTACGCGACATAGAAAGTATCAGGCGCATTCGCGCTATCTCATAATTTTACTTATGGTACTCGAACTCCACACACTTTCACGCACGTTTGATAAGAAGAGAAAACGCGTAGGCCGCGGAAACGCATCAGGGCACGGCTCATATTCTACGCGCGGCCAAAAAGGTCAGCGTGCGAGATCGGGCGGTCGCAGAGGCTTAAAGCGCAGAGGCTTAAAGCAATTTTTACAGCAACTCCCGAAACGCCGAGGATTTACCAGTCCTTACAGTAAATTGGCGACCATGAACCTCGGTCAGCTTGATCAAGCATTTCAAAACGGTGACACGGTGACGCACCGACTTCTGATCTCAAAAGGCCTGATTCGTGCTTCGTCCCGGGGGATAAAAGTATTGGGAGCCGGTAAGTTTTCAAAGAAGCTTACGGTCATTGCTGACGGCTTTTCTGAATCAGCGAAATCTGCTATTACAAAGGCAGGTGGATCTGCTATTGTGCGCCGTTCATAATCGTTTCGCTCCATGCTCGAGAAAATAACAAACATTTGGAAGATTAAGGATCTCCGCAACAAGATCCTTTTCGTATTGGCTATGCTGCTTATTTTTCGTGTCGCCGCTCATATTCCTATACCAGGGGTGGATACGTCAAATTTAGAGGCATTTTTCAAAAGCAACCAACTGCTCGGATTGTTAAACATCTTTACCGGCGGCGGTATGGAGAATTTCTCTATTGTCATGCTTGGCGTTGGACCCTACATCACCGCGTCCATTATTTTCCAGCTGCTTGCCATGGTCATTCCAAAGCTTGCCGAAATGCAGAAAGAAGGTGCTCAAGGGCAGGCAAAAATCAACCGCTATACACGTTATGCCACCGTCCCACTCGCTATCTTGAACGCTTACGGGCTGATCACTTTTTTACGGCAGTCCGGAGCAGGTATTATCGGAGAGATGAGCATTTTTACCTTTGTGGTAACCATTATGACGGTAACGGCGGGTTCCATGTTCCTGATGTGGCTCGGTGAACTGATTACGGAGAAAAAGATAGGAAATGGCATTTCCTTGATTATTTTCGCCGGTATCGTCGCCCGGCTCCCTATCTCGGTCCAGCAAACCCTCGCAACATATGACTCTTCCCAATTGCCGACCATTGCCGCCTTTCTCCTTGTTGGCCTGGTGATCATCGCGGGGGTGGTTTTTATCACGGAGGGGCGCCGAAACATTCCAGTATCGTATGCTAAGCGNNNNNNNNNNNNNNNNNNNNNNNNNNNNNNNTCGCCCAGTTTTTCACCACTTCCAGCATCCCTTGGCTTGCCAGCTTCGCTGGCTCCATCGTTGGGATTTTTAAGAATCAACTATTTTACGCACTGCTGTATTTCGTACTTGTTGTTGCTTTCACGTATTTTTATACTGCTGTCATTTTTCATCCACAACAAATGGCCGAACACTTGCAGAAACAGGGAGGTTTCATTCCCGGAATTCGACCCGGTGCGCCGACAGCCAGCTTCTTAAGCTACATTTCAAATCGTATTATTCTCGGCGGGGCGCTGTTTTTGGGCATTATCGCCGTCTTGCCAAATATTATTCAGTCGGCGACGAACATGCAGACATTAGTGCTGGGTGGAACGAGTTTGCTTATCGTCGTCAGTGTTGTTATTGAAACGGTAAAACAGGTCGAATCACAGCTGATCATGCGGGATTACGAAGGGTTCTACTAGAGCTTGGCGCAGTGTTGTAGTGGTATAAGAAGCGGTAGGCTGCGATACAGTGCGGTTCGGTTCTTATGATGCGAAGCGAGCTATGAAGAAAGTGAAGGTCATCACACACATCATTTTGCTCGGACCCCAGGGGTCGGGCAAGGGAACACAAGCGGAGCAAATTGCTCGTACGTTACGGCNNNNNNNNNNNNNNNNNNNNNNNNNNNNNNNNNNNNNNNNNNNNNNNNNNNNNNNNNNNNNGGCGCAAAAACTACAACGCGTTCCAAGGAGTACCGGAGTAGTCTTCGATGGTTTTCCTCGTACATTAACACAAGCTCGGATACTTGATGGACTGCTGAAACGAATGAAAAGGCAACTGACGCAGGTGATCTATTTGCCAATTTCTCAGCGAACGACTGTGCGTCGTCTCTCACATCGTAGAGTATGTCAGCGATGTGGCACTCCGTGGATCGCCGGAACAACTATTGGTGCCCATACGAAAAACTGCCCTCGATGCAAAGGCATGATAGTCCAGCGCGATGATGATAAGCCAAAAACGATTAAGAAACGATTGCGCGAGTACTTGCGCAAGACACTTCCAATCGTCTCTTTGTATCGTTCACGCGGTATTCTGGCCGAAGTCAACGGAGAGCCGCCTATCGGTGCCGTATGGCGTAAAGTCAAAAAAATCATATAACCATGATTGTCGTTAAGTCGCCTCACGAGATTGATTTGATGCGTAAAGGGGGGAGTATTCTTGCCATGGTATTACATGAGGTAGTGGCGAAAGCTCAATCCGGTGTAGCACTCACAGATCTCGATGCGTTTGCGGAACAGCGGCTTCGCTCTAGTGGTGGCGAGCCGGCCTTCAAAAATTATCACGGATATCCAGCCTCACTGTGCATTTCGGTGAATAACGAAGTCGTACACGGGATTCCCCGCGCAGGACGAGTATTGGCCGAGGGGGATATCGTTGGATTCGATCTCGGACTGCGCTACCGGGGTTTCTGTACAGATATGGCACAGACTGTCGGCATCGGCAAAATTTCAAAACTCGGCGAGCGGCTCATTATCGTAACTCAAAAATCTCTCCAGGAAGGTTTGGAGGCGGTGAAGGCAGGAAACCGTATCGGTGATATCGGTTCACGCGTACAAGCGTACGTAGAGAAAAACGATTTTCAAGTGGTGAGAAGCCTGGTCGGGCACGGCGTAGGACGCGATATCCACGAGGATCCGGCAGTCCCGAATTTTGGTGAAAAAGGCACTGGAGAAAAGTTGGTTCCCGGTATGACGCTTGCGATTGAACCAATGGTGACGGTGGGTGATTATGCAGTTCGCGTGCTCGATGACAAGTGGACTGTCGTCACGGAAGACGGCTCGCTTTCGGCGCATGTCGAACGGACTATCGTAGTTACTGAAAAAGGGTATGAACTTATCACACCCTGGTAATACCCCACCATCGAGGGTCCTCGGCATCGATTACGGCGAGCGAAAAATAGGTTTGGCCGTCTCGTCTGAAGACGGGAAGTTTGTATTTGGCCGCGGAATACTCCGCGCCTCGTCAGTACAAGAAGTACTTGACCGTATTCGACACATTTGCGGCGAAGATGGTATTACCACTATTATTGTCGGCATGCCATTCGCCAAGGATGGAGGGCGCGGCGACAGCGCTCGCGCGGTAGAAGCGTTTGTTCAGAAATTACGTGCAGCTACCCCACTCCCAGTCGTCCTCGAAGATGAGCGCATGACCTCTCTACTTGCTCAACGGCTTTCACATGAGGCGGGTGAGAGCGGTAAGGATGATGACGAGTTGGCCGCAAAAGTTCTCGTCGAAGGATACCTCGAGAGAAATTACTCCTCAGATACTCCTATATGACCACTACTCTCAGCATTTCAAATTATTTCATCCCATTTCTCATCGCGCTTGGCGTATCCATCGCGTGCACAGTACTTATTCGTAAGGTCTCTGTCAGGAAAGGCATCATGGACAATCCGAGCGATGATACGGGGAGAAAAATACATGCGCAGCCAACTCCGCTCCTCGGAGGGCTGGCACTTTTTATTAGTTTCTCAGCAGTGCTCTGGGGATATGCGCTGTTTACTGACCGCGTGTTCGGAGGGTATATGCTGCCGAAATATCTTATTGGCATCACCGTTGGAGGCGCATTATTGATGGTTGGCGGATACCTCGATGACCGTTTTCACCTGTCGGCGAAACGCCAAATCACATGGCCAATTCTCGGGACGCTGGTCATCATCGCCTCGGGCATCGGCGTGTCATATATTCAGAATCCGTTTGGTGATTCGATTGACCTTACGCGATGGGTGGTGACCCTCTTTTCGTTCGACGGGTTGCCGTACAGGATTATCCTCCTCGCTGACGCGTTTGCGTTCGTCTGGCTGATGGGCATGATGTACACGACGAAATTCCTCGACGGGCTCGACGGGCTTGTGTCCGGTATCACCACGATTGGCGCTTTCGTACTTTTTTTCTTAAGCTTGAGCCGGGAGGTTGCGCAGCCCGAGACTGCTCTCTTGGCAATTATCTTGGCCGGAGTCACGCTTGGATTCCTCATTTTCAATTTCCATCCTGCCCGAATTTTCCTGGGCGAAGGAGGCAGTTTGTGGACAGGGTTCTTGCTTGGCACGATAGCTATCATTTCAGGGGCGAAGATTGCTACTGCATTACTTATTTTTGGTATTCCGATTCTGGACGTCGCGTGGGTGATATTCCGCCGGGTGATGTCCGGCAGGTCGGTGACGCAAGCTGACCGCCAGCATCTCCACTTTAGGCTGTTGGACGTAGGTTTTTCTCACAAGCAGGCAGTAATATTTCTGTGGATCGTGACGGCAGGATTCGGCACTGCTGCATTGTTTCTTCAAGGGAAGGAGAAAGTTGCATCACTCGTTGTGCTGGCTGCGTGTATGGTCGTCTTAGCCGCGGGATTGGTTTTTGTATATAAAAAGAAGAAGGGGACATCGTCGTGATGCCCCCTCTGTTTTTTTGTTGCTGAGGTGAAGGTCAGATTCCTTCGAGTACCGTTGTTGAGTCGAAGAACTCCATGTAGACCGCCTTCGCCAACGCTTCGGGTGCTCCGGTTATGCCGTGTGCAGCTTTTTTTGTCTTGGTAGCGAAGTTGTGACCAGACGCGATCGCCAAGCCGATCGCCCATGTCGAGATGCCGAGACGTTCGAACCCCTCTACCCATTGTTTCTGGAGATTCTTCCAGACTTCGTCCGTCTGGACGTCGGCCAGCGCGACATGAAAGCAAAGTCGCGACAGAAAGCAGTCCTGGATCCGGCTCATGGGGACTTCGAGTGATTCCAGCCGTTTGACTCGCTCTGCCACCGCGTCTTCATCGAAGACTGGCGCCAGTAGAACGCTTAAGAGGTCCTTTACAACTGCCCGCTGTTCTTCGCGGACACGTTGTGCGAGGGCATCCTCTTGCACGTCCAGCAAATCCTCGGTCGACAGAGTGTGACCTTTACGCCCCCTTTTTGGTGGCATGTGAGAGTCCTTTCTCCGATTGGTTGTTGGTTGTACAGCCTGTTTGTGTTCGTTTCTTAACGTGGTACTATACCGGATAGATTGATTATTGTCAATCCCGCTAGTAAATTTACCTAAGCGTTCATTGAGAGTAGACGCTTCCCACCGCCAGTAGCGCTGAACAGGCAAAGCAGTCCTTAAGAAAGTTACTAACGGGGTCAACCCTAAAACATATGAGCAAAAGCATGATTATCCTCATTATTGTCTCGACCTTTTTTGGGGCGCTGTTTTGGTATTTCGGCGGCCAAGACATACAAAATGAAATCCCTTATTATCTGAAAAAAGCAACAGCTAAGACTACAACCATTGCCGTCAGAGAGGTTATTATTGACGCAGAGGTTGTCGAAACTCCATCCGCCCAGCAGCGGGGACTCTCCGGCCGAGAAGGGCTATCAGGAAACCGCGGGATGCTATTTCCATTCGCTGAAGCTGGCGAACACAGCATAACGATGCGCGGGATGTTATTTTCTATTGACATACTCTGGATCCACGAAGGAAAAATCGTCCATATGGTGGACGATGCGCTTCAGCCAAAAGACAGCGCCGAGCCCGCTGTATATACCCCGCCGGTCCCTAGCACTTACGTTTTAGAGGCCAATAATTACTTTATCCAAGAATCAGGTGCCGCGGTGGGGGACTTCGTTGCACTCGGGTTGACACAGGAATAACGAGCGTGCTACCATCCCCGCTACACGTGTTATATTAAGACGCAGCATTTTATGAAATTTGCTATCATCGCAGCCTGCGGCAGGCAATACAGAGTATCTGAAGGCCAGATAGTCACCATGGAAAAGCTTGAAACGAAAATGGGCGGCGCTATTTCATTTGGCGAAGTTCTGTTGATCGCTGACGGCGATAAGGTCATAGTCGGGACTCCTACGGTTGCGGGTAAAACAGTGACGGCCAAAGTGATCGGCGAAGGCCGCAGTAAGAAAGTTCGCGTCGTGAAGTTCAAGTCAAAAGTCCGGTACAAGAAAGTGCACGGGCATCGCCAGTATTTCACTCGAGTAAGGATAGAAAAAATTCCGGCCATATAGAGGGGAAGGATGTTTGTTGTTGCTTCTTCCCATCGCGGGCACGGAGGTCCGCGCTGGACGTTTTATTACAATCTCGAGCGCACACCCCGCTGTGGGTGCGTGACGTTGTTTTATTCCAAAGCTTTACGCGACTCGAGACCGTCCTTTTAGTGCATCCGATAGTGTTACATCGTCTGCGTATTCTACATGCGATCCGACAGGCAGACCTCGTGCGAGTCGGCTCACGAGGATATGTAGGGGTTTTATTTTTCTCGCGATAAACATCGCAGTCGATTCGCCCTCGATATCAGGATTGGTGGCGAGGATGATTTCTTTGACTTTCAGCTTGGCGTTTTTTATCCGTTCGACGAGCTTGTCTATCGTCAACTGATCAGGAGTGATACCCTCGATAGGGTTGAGTGCGCCGCCTAGCACATGGTATACGCCATGGAATTCGTTAGTTTTTTCTATAGCCATCACGTCCTGCTGGTCTGAAACGACACAAATGATACTCTGGTCACGCCGTCCATCGGCACAAATGGCGCAAGGATCATGGGTGTCAATGCGGCTACAGAGACGGCAGCGATGTAGGACGTTCTGTATTTCGTGGATCGCTTTTGCGAATTCAATTCGTTGTTTGTCGGGAATACCTACGAGGTGCAGCACAAAACGCTCTGCCGTTTTCGTCCCAACCCCAGGAAGCGTACGAAAAAAGTCTATCAGTGTCTGGATCGGTTTCGGATACTGCATGGCTATGTTAATCCCGGGAATGAAAAATTCCCCGACTGTACTTTCATGGCTATTGCTCGTTGAATCTTCTTTGTCGCTTCATTTGTTGCGTCTTTAATCGCGGCTTCGACGCGCTGCTTTTCCTGCGGGCTGAGAAGTATTGGATCTATTTCCACTGCCATGATCTCGTGATTGCCATTGACGACGACGCGTACCTTCCCGTTCTCTGCTTCAGCGAAGGCTGTCTCATTCGCCAGCAGTTCTTTCATCTGCTGGGCCTGCTGGCGCAATTCATTAAGCTGTTTGAGTTTATCCAACATACACTAGAATGGCGGGGGCGCGCTCTGAATATTTTTCTCAAGGTTTTTAAAACTTGCTTGCGTTTCATGGAAATGAAGCTGGACTACACCGGTTGGGCCGTTTCTATGTTTTGCGATGTGTATTTCGGCTATATTGCGCCGCTCAGGTGGGAGGTCACGTTTGTAGACGGCTTCCCGGTAGATAAACATGACTACGTCAGCATCCTGTTCGATTGAGCCCGATTCACGAAGGTGGGCGAGTCGGGGAATGGGGGGATTCTGGGCTTCAACTGCACGTGATAACTGTGAAAGTGCCAGTACGGGTATATCCAGTTCACGGGCGATACCTTTCAGTTCACGGGTAATCTCGGATACTTCCTGGACACGGTTTTCGATACGACCTGGTTGGGAAGATTGCATGAGTTGTAGATAGTCAACGATAATCATCCCTAAATTTCGTTCCGCATGCATGCGGCGTGCTTTCGTGCGTATTTCCATTACATTGAGTGTCGCTGAATCGTCGATATATATTGGAGCCTCCGAGAGGATGCCCATCGCATTACCGATGTTTTTAAAGTCCTCCTCATCCGATAAATGTCCTGTCCGCATCCGCCACAAGTCGACATTTGCTGTTGCGCAGAGGAGGCGGTCTACCATCTGTTCTTTTGACATTTCAAGGCTGAAGAGCCCCACAGGGACTTTTGCATTGATGGCAATGTTACGGAGCATATCGAGTGCCAGTGATGTTTTCCCGACAGAAGGACGCGACGCCAGGATGATGAGGTCAGAACGTTGAAAGCCTGCGAGAAGGTTGTCCAGGTCATGGAAGCCGGTCGGGATGCCGCGCAGTTTCCCTGATTCGCGGTGAACTTCATCGATACGTTCGAATGCTTCGGAAAGGATATCGCTCAATGCAACGAAATTCCGCTTGATGTATTTTTGCGATACGTTAAAAATTCGCTGTTCAGACTGGTCGAGAATATGCTGGAGATCTATGTCTTCCTGAAAGGACAGTCGGGTAATCTCCGATGATGCGCTGATGAGACGACGTAGTGTAGCCTTGCGTTGAATGATTTGCGCATGGGAGATTATATGAGACGACGTTGGCATGCTGCTGGTGAGTTTCGTGAGATAACTCCTGCCGCCTATCTCCTCCAACTTCCCAAGTTCTTTCAAACGGTTCGAAAGCGCCAAAAGATCGATTGGTTCATGCTGACGGAACAAATCAAGCATAGCCGTAAAAATGATACGGTGTTTGTCTGCATAGAAATCGTCTGGACCAATGAAGTCCGAAATTTTTACGATGGAATCACTGTCAATTAAAAGCGCGCCGAGTACGGATTGCTCAGCTTCCAGGTTTTGAGGTGGTACTTTTTCGATCAGTTCGTCTGCCATAGTAGCGCAGGTCATCGTATCATGCTCGTCCCACCTTCTCAAGGCGTTTCCGTCCACATGTTGTCCCCTGTATTGATTTGTTCCTGTAATGGCGGCGGCCTGACGCGAAAGCCCCATTCCCTTGTCTTTTTTGCATGTTTTTAGTACAATGGCACATACTATGAAAAAGCAAGGAGCTATTTCACCAAACGAGCATGTCATCGTTGATGTCGAAACGACTGGATTCTACCCGGGCCAGGGTGATGAAATTATTGAGGTTGCCGCACAGAGGATAGTCGGCCAGGAGGCTGGTGACACATATACATCGCTCGTTTTGACTTCCCGTACACTTACTCCAGAAGGTATCGCTGTCCATGGTATTTCCCCCGAACTCTTGGAACGGGAAGGCCGACCCATCGAAGCAGTTATGGATGAACTCGTACGATTTATCGGTCGCGCTGCAATCGTGGGACACAATATCGCTTTTGACATGGGATTTATTAACGCGCATTTGGCGCGGCTTGGAAGGTCGTTACTCGCCAATGAGACAGTTGACACATTGGAATGGGCGCGGAGACTTCTCATATTGCCAGGGTATTCTCTCGACAAGGTTGCGCGGTATTTTAAAATTCCCCAGGCTGTCGCGCACCGAGCGCTCCCTGATGTTGAAACCACGCGCGAAGTGTTTCTAAAACTCCGAGAACGCTCACAGAGTTTAGTCAGGTAACATGTGCGCCGTTAGTCCCGACGTTCGCCAAGTGCGAAGTCGGGATCCCGATTCTCCAAAAGAAGACATCGGGACTCAATGGTAAAGCCCCATCGCACGACGAGGTATGCAGGAGCCTCTTAAATCCCGATGCCGCGACGGGACCCAAGGTTGACGATCAATAACTTGATTAACGATTATTAACAGACTCTCGCCTAATCCCTTGCGTCCATAGCTCAATGGTAGAGCAGAGGCCTCTTAAGCCTAAGGTTGGAGGTTCGAGTCCCCCTGGACGCAAAGGATTGGGTGACGTAAAAGAATTTTCATCAGCACAGCCCGGCCCGAAGGGCGACTCCTGCTGCGCACACCAAGTACACCACTTCCCGAAGTATCATTTATTTGGTACTCTTTGAGCATGGGTTTAAACGGCGGTCAGACATTTATCCTTATTCTGCTCGTCATCGTGCTGGGCGGGTTTTACTTGTATACCAGGAAACGTTATTAGCGCCCTTTAGGCGCACTCAGCAAGTCTATTCATCTAAGAATCCTGCTTAGACGGTCGGAGACTTTTTTGCCTATAGGCCTTTTTTCTAATACACTATACGGTGTATGACAAAGTCCGAACTGCACACACTGTCGATTGACCAGGCATTCCAGCATCTCCAATCCTCGCATGCGGGGTTATCAGCAGATGAAGCCGCTAAGCGCTTAGTTCGCTATGGCAGAAACGAACTGCCCCATGAGCGGCCGTTTTCGTATGCAACCGTTTTTTTCTCCCAGTTTAAAAATATTTTGATTATCATATTACTCGGTGCGGTAGCCATTAGTTTCGTACTGCGCGACTATGTTGACGGATATGTGATTCTCGCCGCAATCAGCTTAAACGTCGTCATAGGCTTCATTCAAGAGATCCGGGCCGAACGGTCACTCGAAAAACTACGTCAAATCGTGACGTTCAAGGCATCTGTGCGCCGAGACGGGCAAGAGACTCGGATAGGCGCGGCGGAGTTAGTACCAGGTGATGTCGTCATGCTTCGCACAGGGAATCGAGTGCCAGCCGATGTACGACTCGTCAAGGTGTACGATTTAAAGACTAACGAAGCGGCATTAACAGGAGAATCCGCGCCGGTTGAAAAAATTATTGATTCGCTCCCAAGTGCCGTTGTTATTGCGGAGAGAAAAAATTGCGCCTTTTTTGGCACGACTGTCGTACGTGGAACTGCAGAAGGGATGGTTATTGCTACAGGATTAGACACTGAACTCGGTAAGATTGCCGAACTTCTTAAGTCAACGAAAGAAGAGCCCACACCTCTTCAGCACAAACTCACTATATTTAGTCGCCAGCTAGGCACGACGATATTGGGCATCAGCTCATTACTTTTTGTAGTCGGCTTACTTCTCGGGTATGATCCTGAACAAATGTTTGTTACAGCCGTCGCGCTTGCCGTTGCCGCAGTACCCGAGGGATTAGTGGTCGCCGTGACAGTGGTGCTGGCGATAGGAATGAGAAGCATTTTGAAACAGGGATCCTTGGTTCGAAAGTTGGTAGCGGCTGAAACTCTCGGGTCCACCACAGTCATCTGTGCCGATAAGACGGGTACGCTTACCGAGGGCATCATGCGTGTTGTTAAAGTTGTTACCCATGATCGTCATACGGATCCGCGTACTGCACACCAACATACTGATACACCCCATCCTGATGCGAGTCCAAGTTATTTCCTTGCTCTCGAAATTGGCGTACTCGCATCAGATGCCTACATAGAAAATCCTGATGCGCGTTTCGAACACCGCCGTATTATCGGTACGCCGACAGAACAGGCCCTTACCTACGCTGCATCGCAGGCAGGCGTTAACCAGCGGGAGCTTGCTAAGCAGTATCGCCGTCTCGAAGAGTTTCCATTTGATTCTGAGCACAAATACATGGCAACGCTGCACGAAGATAGTCAAAAACACCGTATACTTTTTATCAAAGGTGCGCCGGAGATTTTATTGGGAAAGTCTGTGTATATCGAAACGAGTGGGAAAGAAGTGGTGCTATCTCCTGAAAGACGAGCTAAACTTTCAGATGAATACCGCCAACTATCGAAGGAAGGGCTGCGCCTTCTTGCCGTGGGGTATAAAAAAGTTGGGGTAGACTTTTCTGACCTTCGGCACCACCTTGATTTACTCAACAAAATGGTGATAGTCGGATTTATGGCGATGAAAGATCCTTTGCGGCTAGAAGCGAAGGCCACTATTGAGCAGGCAATGGGTGCAGGTATCAAGACGGTGATGATCACTGGCGACCATCGTCTCACGGCGACCGCAATAGCCAGTGAACTTGGTCTTCCAGCCCAAGAAGGTAACATCATCGAAGGCGCACGGTTCGAGAAACTCACCCACGAAGATCTGCCACAACGCGTCCATGACATTTCAGTGTATGCACGGGTGAATCCCAAGGATAAATTGCGGATCATTGATGCATTGCAAGAACGCGGAGACGTTGTCGCAATGACGGGCGATGGGGTGAATGATGCGCCCGCCTTGAAATCAGCTGATATCGGCATTGCCCTTGGGTCTGGTACCGATGTGGCGAAGGAAACTGCAGACATTGTCTTATTGGACAACAACTTTAAGACAATCGTTCACGCCGTTGAACAGGGCCGCATCATCTACGATAATATCCGCAAGATTATTCTCTATCTACTTTCCGACAGTTTCACGGAAATTTTACTCATTGGTGCGAGCCTACTCATTGGGCTTATCGTTCCCGGTGGATTTGTGCTGCCATTACTTGCTTCGCAAATCCTGTGGATTAACCTCATTACTGACGGTTTTCCATATGTGGCCCTGACAATGGAACCAGCAGAAGGCGATGTCATGAAAGAGCGGCCTGTTTCACGGAAAGAGCATATTGTTTCCAGGCGCATGTGGTTGTTTGTCGGACTGATCAGTGTCATAACGGCAATCGTTAATCTCGCTGTGTTTGTGAGTATGTTATCTCACACAGGCGATGTCGAACGGGTTCGTACACTCATCTTTACTTCAGTGGCAATTGATTCGCTACTGTATGTATTCAGTATCAGGTCGCTGCACATCCCGATTTGGCGTACGAATTTCTTTTCGAACTGGTATCTTATTGCGGCAGTAGGTGTCGCGTGTATATTGCAGCTTGCCGCTATATATGCTCCGATACTACAGAACGTGTTTGAAACCGTCAGTTTACGCGGCAGTGACTGGCTCATTGTTCTCGTACTCTGCGTCATTGCTCTCATCGCTAGTGAGGGAGGAAAATACATCCTGTTTCGAACTAGCCGGCCCGTATCATAACGGAGTTGGCCATACCTCCCATTATGCCTATTTTAGGCCTTTTTTACTTTGCATGGGTGCCAGAAGCGGTGTATACTGAAGTCTGCATATGCAGTGCATTGATGTTCGAAAAGTCGATAAATTTGTGGGTAAGACGGTATGCCTTCAGGGGTGGGCATACAACTTTCGCTCATCGGGCAAAATATTTTTTTTGCAGCTACGAGACGGCAGTGGGACCATACAGGCAGTGGTCAGTAAAGGCGACGTGTCGGACGAGGCATTCACGCAGTGCGAAACCATAACACTCGAATCCTCTGTGCGGGTAACGGGCACTGTCAAAAAAGAGCCGCGCTCACCTTCCGGATATGAACTTACTGTTTCCGATATATCCGTCGTTTATCGAGCAGAAGCATATCCCATTGCGAAAAAAGAACACGGTACAGAATTTCTCTTTGATCACCGGCATTTATGGGTTCGGTCTTCTCGCCAGGCAGCCGTATTGCGCATTCGTGATCAGGTGATATGGTCTCTACGGTCGTTCTTGCGAGAAAGGGGCTTTACGCTCACCGACACGCCAATTCTTACGCCGACATCCTGTGAAGGGACGACGACGCTTTTTGAAACTGACTATTTTGGCGAAAAAGCCTATCTCGCGCAATCAGGACAGTTATACCTCGAGGCGCTGGCAGCGTCGTTGGGAAAAGTATATGACTTTGGGCCAACGTTCCGGGCCGAGAAGTCAAAGACACGAAGACATTTAATGGAATTTTGGATGCTCGATGCTGAAGTGGCGTTTATGCACCACGATGAGAGTCTCGAACTTCAGGAAGCGCTGATTGAACGAGTCGTGCAGGACGCACTTACACAATCAGCGAAAGAGTTAACCCTTCTTGAGCGTGATGTGGTTCATCTAAAAAACGTTCATGCACCGTTTCATCGTATTACCTATGACGATGCAGTATCTTTGCTGAAGGAAAAAGGGTCTGATATCACGCTCGGTCAGGATTTAGGCGCCGATGATGAAACGAAGCTTTCCGAAGAGTTCGACCGTCCGGTGTTCATTACGCACTACCCAGCGGCTATAAAGGCGTTTTATATGAAACCGGATCCGATGAATCCAACCAGGGCGCTATGCGCTGACTTAATCGCCACGGAAGGATATGGAGAGATTATTGGCGGCTCTGAGCGCATCGATGATTTAGCACTGTTGGAACGCCGGTTCAAAGAGCATAAACTACCTCGAAAACCGTTCGAATGGTATTTGGATCTGCGTCGCTACGGTTCATTTCCTCATTCCGGTTTTGGTATCGGACTAGAACGTGTAGTTACGTGGATAGCTGGTCTCCCGCACGTCCGTGAGGCGATACCCTTCCCGCGTTTACTTAATAGATTACAACCATAAACAACATATGAAAAATATTATTCATGACACCCGGGGCGTTGGCACTACGGCGATTCTTATTTTCGCCGTCTTTGCCCTTACATTGGTGCTAGGCAACGGCATTATGATGTCCCTAAATAATCAACGGAAGGCTGACATGGCCCAGGCGCAGATTGCGGGATTCGAAGTGGTACAGCAGCTTTGCGGCGAAGCATATAATCAAAATACCCCTGAGTGCCAAATTACGAGGGCAGTCGCGTGCGGGAAGTATTTTCTCTTGCGGAGTGATTGCGAAGATACTGATCCCGTCCTATTGAATGCCAGCGGTTCAGTGATCGGTACGTGCTCATCGGATGGCGCTCTCACGGTTGAACGATGTGAAAAGTACTTGAAGCCCTACTCAGTTCTTACGTGCTTAGAAGAAGAGAATATCTGTGTTTTTTGATTAACAATGATTGATTCCAGTATGAAACGAACTCTCATCCATGATTCAGCGACGCACATCGGCCGGGAGGTGCGTATCAATGGTTGGGTAAATGCAACACGACGGATGGGGAAGATGGTATTTACCGACGTGCGAGATATTTCCGGCGTAGTACAAGTAGTTTTTACTCCCGAGAATGCCGATGTCCTCGAGCGGGCGCAGGCTTTGCGTCCCGAGTTCGTTGTCGAAGTAGTCGGAATGGTTAATCAGCGCCCTGAAAAGCTGGTGAAAAAAGACTCGCCCACAGGAAGCCTTGAAATCTTGGCGAAGGACTTGCATATTCTCGCAGAATCAAAGACCCCGCCATTCGAAATTATTGAAACGTCAAAAGAAGAGCCCTCGGAGGAAGTTCGGTATAAGTACCGCTATCTAGATCTCCGGCGACAGCGGAAACAGCGCATGATTATCAGTCGTTCGAAAGCCATCAAGTTTATCCGTGATTTCCTCCACGCGCGGGGGTTTACCGAAGTTGAAACCCCCATCCTTGCCAAATCTACTCCTGAGGGCGCACGGGATTATCTCGTACCATCACGGGCGTTTCCCGGAAAATTTTATGCTCTTCCACAGTCCCCCCAGCAATATAAACAGCTCCTGATGGTTGCGGGCCTAGAAAAGTACTTCCAAATAGCCCCATGCTTCCGCGACGAAGACGCGAGGTCAGACAGAGCTCCCGACCAGTTTTACCAGCTGGATCTCGAGATGTCCTTCACGAGCCAGGACGAGATACTCGCACTGACCGAGGAGCTTTTTACTGCCCTCATTAAGGAGCTATTTCCACAGAAGAAAATCATGACGTCTCCCTGGCCGCGTTTGACGCACGCTGAGGTGATGGAAAAATACGGCACCGATAAGCCCGATTTAAGGAAAAACGAGAACGATCCGGATGAGCTCGCGTTTTGTTTCGTCGTCGACTGGCCGCTTTTCGAGCAGACAAAAGAGGATGGGCATTACGCGCCCGCGCACCACATGTTTACGGCGCCAAAAGAAGCTGACGTTCCACTATTGGATTCAGACCCCTTCAAAGCGAAATCGTGGCAACACGACGTTGTGTTGAACGGGTACGAAGTTGGCGGTGGCAGTATCAGGATCACGAACCCGAAAATCCAGGAAAAGATTTTCGAGCTCGTCGGCATTTCAAAAGGAGATGCACGAACCCAGTTCGGCCATATGTTGGAAGCGTTTGAATACGGCGTCCCACCTCATGGGGGAATTGCGCCAGGTATTGACCGGCTGTTCATGATATTGTTTGGTGAATCAAGCGTCCGTGAGGTTGTCGCGTTCCCAAAGACGGCAGATAATAGGGAAATTATGACAGGCTCACCCAGTGAGGTTGCTGATCAACAGTTGGAAGATTTGCATATTTCTACTAAATAGCGATGAGACTTTCGTCACTGCAAAAATATATCCTCCGCGAATGCCACGGCGTCAAAGGAGTTTACAAACGAAATCGCTTGCTATCGTTTTATGCGAAACAGAAAGATGCGCCGAAAGGGGAGGATCAGCAGAATACGATTACAAAAAGTCTCGAGCGTCTCATCGATAAGGAGCTGTTGATCGGTCTCGGTCGCCGTACGCCGCACATGTGGTTCATCGACGACATCAAGCTGACCACCAAGGGTAAAAAAGTTGCACGGCATCTCTTTGGCGAACAACAGAGTTTTGCTTTTCGTTTTTCAAAAAAGAAATAATTTTACGTCTATGTATATATTGCGAAAAGTTTTCTTTCTGCTGGCTGTCATTATCCTCATGGCTCCGTCTCTGGTCTTTGCTGACGGTATGATCGTTCCGCCGCCGGATTATTGGATGCAGGAAACTGATCAGCAGGCCGTCATACTCTATGACAAAGGGGTAGAAACGCTTGTCGTCTCAACGACATTTCGAGGGAACGCTGATGACTTTGCCTGGATCGTGCCGGTGCCGGGTAAGCCGGAGGTGAGTGGTGGGTCAGACGAGCTTTTTACCAGTCTCCAAGAACTCACCGGTTATCCATACACGTATGAACCTAATTATTACGGCCTTGGAACTTCTGAAGATAAGGTGAGTGGTGGCGGTGTCACCGTCGTTGAAACCAAGCAGATAGATTACTATGACGTGACGGTGCTAACTTCGGATGAGCAGAACGCGCTCGTCAACTGGCTGCAGGAACACGAATTCGACTTTCCAGATTCAGCTTCATATATCCTTAATAGCTATATAGAAAACGGTTGGTACTTCGTCGCTATGAGGATCAACCCCGAGAGTCTCGATTGGACCGATGTTACCGAGCAGTTGCGAACCGGACATGCCACTCCAGTAGTCATTTCATTTGAAACGGACAATATTGTTTACCCGCTCAAGATTTCCTCAGTGGTCAGCCAACAGATCGAACCAACCCTGAAGGTCCAAACAGAATATCTCGACACAGGGTTTATCGAGCAAGAAAATGCTCCTACGCTCACGGTTAGATATCGAAATAGTAGTGATATTGTCCAAACAGCGGTATTAGAGGACATCGCGGACTCAATCGTTACGACGTATACGAGTAATAACTACGGAAAGTTCGATCTTTGTGATATCGGAAGAAGCTCGTCATCTGAATCACATGCCTGTCTCATTAAGTTTGATACATCCGGCATACCAAAGAATGCCACCATCATTTCGGCAGAGCTTGGGCTGTATGCACAGTCTACCCCGATTGACTTGAGAATTGACGCCTATCAGATCTTGCAGGAGTGGAGGGAAGGAAAGAGTAGTAATGGATCTGGTGAAGGCAACAACGCTGACATCGACGGCGTGACTGCGAGAGAGCGGTACTACGGTACACCATGGGATACGGAGTTTATCGGAACTAATGGCATTGATGCTTCTGTTAAATCGTACGGAACGTCGACTACGTCAGGCGCGTTAGGGCAACACACGATGATCATGGATCCGGGTTTAGTCAGCGGTTGGATCAGTGGGAACGCGGCAAATTACGGTATTGTGCTGAAAGCAACGTCCGGATCGGGAGTAGCAGCCTTCTTGTCGCGCGATACAAAAGATACTGACTGGCATATACAGAATCCCAGCCCTGCTTTTGCATCTAACGTTGATATTTTACTCTACGTCATCGCTGACAATCAAATGTCACTCCCGAATTTCACCGCGACTTTTGCCAACACCATCGACAAAGAAAGCATTAAAAACTTGGCACTTAATGACCAGGGTGATCCCCTTTTGGACCCCTCTGGGAAGAAGTATTTCCTCACGAAGCTTTCAGCGACCATGCAGTATGCGGAAATGACGGAGGATTTATTTTTCCGCGATGCTTCTGCCAACGAAACGATCGGGGACCCAATTACCCGCCCCGGCAGCAAGAGTATGCATCCGTTCTATATTGCCGTCGGCGCTGCCGTCGCCTTATCAATAGGTCTGGCAGTCATTATCCTCATAGTAAGCCAGAAGTCCTCACCACCAACAAGTATAAAAAACTAATTAACCATTATATCTATGGAAGACATACTTCCCAAACCACCTCCGCCTCCATCTGCCCCGACGGGCATGACTGCTTCGATGAAAAAGTCACGCAAGCCTAAGGTCTCATGGGTTGCCGTTGTATTTGTTATTTTACTTACTCTTGTGTTAGTCATCCTTGGTGAGTGTTTCATGACCGACCTCAACCAATGGTTGAATCCAGCATACGACACGTACGGCGGGTCGTACCGGAGAGTTTCACCTGTGTATGACGAGGCGGTGCTGGCACGCCATTATGACCAGGCTGATTATGAACTGTATCGGCTGGCTATCCATACCGCTTTTGCTATTCCGCTCCTACTTGCCGGTTTTCTTTTTTACTTCTGGTTTATGTATAAGCGTTCCGATCATCCTAACAAGATTATCGTGTGGCCGTACTTCCTCCTGACGCTTTGGGTGATGCTCCATGTCATTTTAGAGGCATTCTACTTCCTCATTGAACAGTATGAGAAGCTTGGTATCTATATAGTTCTCATCCTTCTGGTCGTTGTTTTGACGTGGCTCGCGATGTTTGTCCAGAAGAAGTGGCATCAGAAGCATGGAATAACATAAGTATACCCATATGCCGAAGTACGAAATCAGTAAAGTCAATGTTCTTTCCATCGCGAAATTTTCCGCGATATTCAGCGTTCTGTCGTACATTGTTTGGGCAGTGTTATTTGCCGCGATCACATTGCTCACGAGCAGTTATTCACGCAGCCACTTCTTCGATTCCGGCATGGATTTTGGTGACGTAACGATTATCGCCCTTTTTTCAGGGCTCGTATTCGTGGCCGTGATGAGTTTCGGAGCAGGAGCACTCGTTGCGTGGCTCTACAATGTTATCGCTGGCCTTATTGGCGGGATGAAGATTAATATTGAACTTACCGAGCAGGACGATGAATCAGAAGATCGTTCAACAAATGAACCAACCAATGCAACCTAATTACCACCTATGCCAATACCAGTAAAAGTTCTCAACCATCTTAAGAAATCCAAAACCCCGCATGAGATTATCGAGCATAAGACGGTCTTTACCGCATACGATCTCGCGCAGACCTTACGGGAGAAATTGTCCAACATTGCTAAAACACTTTTTATCAAGGTTGACAAAGAGTACAAGGTTATCGTAATTCCGGCCCATTACCGACTGGACATCCAGAAACTAAAGAAGTTGTTGAAAGCGAAGAAGATTTCCATCGCAAGCGAAAAAGACATGCAGAAACAATTGAAAGTGAAGCCCGGTGCTCTCTCGCCTTTCGGGAGTGTGTACAAAGTCGGCGTTGTCGTTGACAAGTCGCTAGAAAAGCTCCAGAAAGCAATTTTCCAGGCGGGAAGTTTCACGGAGAGTTTCAGGATGAAGGTAAAAGATTTCATCAAGCTCGAACAGCCGGTGGTCGGAAGGTTTGTTGTGAAACCGGTAAAAGCAAAACCAAAGAAGAAATAGTTACCATGTTACTGTGAATACTACATGCAGGATAGTCAAAAGGGTGTAGAACAATATATACAGCAATGCCGTAGTGCCGGCATGCCCGACAGTGCGATCATTGCACAGCTGGTTGGGGGCGGGTGGAGCCGCAGTGATGCCGAAGCGGCCGTGATTGGTATCGTTGCAAACATGCAACAGTCGTCGTCAAAGAAAAGGTGGCTCTGGATCACACTTGTTGGCGTAGGTGTGCTTATTACTGTTGCAGGGTTGTACCTGTTTGTGTTCCGAGATCCGGGTGGGCCCGGGATTTTTTCAAAGACGAATACTAACAAAAATACGGGAGCGTTGAGTAGCGATACGATCCCTCCATTTGACGCTCTCTTTTACGATTATAGTACGTTCGGAAAGCCAATAGAGTACGTCGCGTTTCAAGAGCAAGCGGGTCGGGTCGATGCCATTACTAGTGCCCTTAGTTATTACTACTACATACAAAAGTCGTATCCGAATGACTTGGACGCACTCCTCGGAAAACCACCGCCCTTTGGGGATCCAAACTCAATGTACCGGAATCGAACGACTAATTATTTCTTGGATGAAGACGCAGTGACTTCGATCCCGTTAGATGTTTATACCGCCAAAGCGTACTCATACAGCAATCAAGGGGAAAATTATTCTTTACAGTATATGATCAAAGACGTGCCTACAGAGAAAGATACTGATGGATATATGAAAAGGTATACTGATCCTGACTGGTATGATCTCGAGCAATTTATCGAAGGAATCAATACTGCCGACAAGTCATTTTTATCAGTTGAGGTAGAAAAAGGCCAAGATTCTGACGAGGACGGTCTTTCAGATCACGATGAAATTAGAGTCTACCATACAAGTTTATACGACGAGGATACCGATGATGATGGTGTGAACGATTACGATGAGGTCCAGGCGGGCACCAATGCAAATGAAGCTCGCGAATAACCACCTGTCTCTATGAATGGTCAATCCAATATTCAATCGTATATAGATCAGTGTCGTCAACAGGGAATGAACGACGAAAGCATCATTGCCTTGTTGGTTGCTGCCGGGTGGTCAGAGCAAGACGTGAGAGGAGTTCTCGTTGGAGCCTCAAGTAATGCGTCCATCTCCTCGACATCGAGACGAAAATGGATTATCCCCACAGTTATATTACTTCTCCTCATTGGAGCTGGTGCCGTGTACTGGTTTATTGTGAGGCCCCGTGCTGCGTTGGAAGATACCCAAGTAAATACAAATAACACTAATGTTGCCGCGGTTGTGCCCCAAGGTACTGACGTTATTGCTCGCGTATTCGGTGAGACGGTACTTCGCAGTGATGTGGAAGCTGCAACGCGGATGCTATTGAATATCGATCCCTTGTCTTCAGGCATTGGCGAATTTGCAGATGAAAATACATCTACTGAAATGTCGGTTCTTTTGAGATACATGGGTGCGCTTGTCGATAAAGAGGTCATTCGTCGGTTGGGTGCGGTTCCAAAAACAGATGAAGAAATCGTAAAGTACATTGAATCTGTAATGACTCAAGAATACTGGAACTACTTGTTTAATGAGGCAGGACTTCGACAAGAAGACAGGGATATCTTTATCCATCTCCAAATAGCTGATCTTCGGGATACAGAACTCGAATCCCTTGTTAATGAGACATTGCAGGTTTCTTACACTGATCTCCTAAGAAAACGTGTGACAGCAGAGTATAATGCTTTTAATAGAAAACTTGCATATCTTTCTGATGAAGAAAAGGAATACCTATCTTTGGACACCCATCCCTCACGTCAAGTGTCAGAACTTTTTTTTGATGCAGATGCAAATTACTTAATCAATAATTTTGAGACACCTGTGCCAGATTTAGATATCCCAGTCACTCTCAAAGGCGAACTCATGGACTTGCAGCAAACGCCCAACACATTGACATCATTAGTGGAAGAAAACGGCTACTTCTATTTCGGTATGGTATATACGCCTGATACATACGACTACCCCGAGGGTTTTGATAAGAGTGACGTTCTTATCGCTAAATTTCCATGGACAGAAGGTCTTTATGATTCGCTTCTTTCTTCTTTAACGTGGGAAGATGGCCTCACTAATAACGAGATTGAAATATTCGACACTCCCGGACTTGAGCTCAAACTGACTAGCAGCATACTCGATGAGGATAGTGATGGGTTCTACGACTATCTTGAGTGGGTGTATGGAAGTGAGTCAGACGCCGTAGACACCGACGAAGACGGAAAAACTGATTTACAAGAATATGAAGCGGGCACTGATCCAACTAAAGCTNNNNNNNNNNNNNNTATGAAGCGGGCACTGATCCAACTAAAGCTTAGATACCCCTGATGCATAAAGTAAAACTCCAACAGTTCGAAGGGCCGCTTGATTTGCTGCTCCAGCTCATTGAACAAAAAGAGCTGGACATTTCGCAGGTGGCGCTTGCCGATGTGACTGAGCAATATATTAAATATCTTCAGCAAGTTGAACAGGCGTTGCCGGAAGAACTCGCTGATTTTCTCGTTGTTGCCGCCAAGCTTCTTTTAATCAAATCCCGCATCTTACTACCTTCTCTGGAGGTTGAAGAAGAAGGGTCCGACCTCGAACAGCAGCTACGGATGTACCGCGAGTATTATGAAGCTTCGAAGGGCTTGCACGCCATGATTCTTAAGCGTCGATTTCTTTTTGCCCGTGATAAACCAGCCATAGTTATCGAGCCGGTATTCAACCCGCCCAAAGGCATGACGAGCATGAGGCTGAAAGAACTGTTTCTGAATGTGCTTGCCGAAATCGAACCAATAATTTCCATGCCGAGGCAAGTGTATCACCGTACCATTTCCATCGAGGAAAAGATCAATAGTTTACGCGAGAAAATCCAGCAGCAAGCAACGATGAATTTTCAAAAACTTTTTACCAATTCGAAAGACAAGACCGAAATTATCGTGACATTCTTAGCACTTCTCGAACTCGTGAAGCAGCGAATTGTGGTAGTCGTGCAAAAAGATATCTTTTCCGATATAGAAATCAAACAATTTCCCGAACAAACAACGTAACATTTTTTTATGACACACCACACTCTTCGTCTGCGCATCGAAAGCCTCCTTTTCCTCGCCGGCAGGTCTATGTCTGTAAAAAAACTTGCGGAGATCACCATGGCCTCTGCTGATGAAGTGACTGTCGCTGCCGAGGAAATCATGAAGGAATACAACCAAGAATCTCGCGGAGTCCACGTGATGAAAGCCGCGCAGAGCTACCAAATGGCCACGAATCCCGCCGTTGCCCACGTCGCGAAGGACTTCATTAAGTCTGAACAAAGCGGAGAGCTCACCAAACCTTCACTCGAAACACTGACGATTGTTGCTTACCGAGGGCCGATTACGAAGGCTGAACTTGAGCAGATTCGCGGCGTGAACTGCAGTCTCATTTTGCGCAACCTGCTTATCAAAGGGTTGATTGAATTCCATGAAGATAAAGAAAAAATGGCTGCCATTTACCAGGTCACCATGGAGTTTCTCCAATTTCTCGGTGTACATAGGGTCGAGGAGCTCCCCGACTACGATCGTTTGCATAGGCATGAACATATTGAACAACTTTTGAAACAGCAGCAGGAATCGGTGAATACGGACGAAGCTCCTGTTTCATAACCACCCCTGCCATGCTCGACCTGTATCTTTTTTTTCTTTTTGCGCTTTTTGGCTACGATATTCCCACGGATTATTCAGCACTTCTTGACGATGAAAAGGTCAGTATCGTCGAAGAGGTACTAACGCCGCCTTCAACAGTTGGAACCGGCAGCCTGGTGGTGTCTATTCCACCTATTAAGGTTGATCCGTATGCCTGGCCTCCCCGTATTGAGGCGGAGGCCGGTATTGTTGTCGACCCTGAAAGCGGGAAAATTCTTTGGGAGCGGAAAAAGGACACCCAGCATCCAATTGCCAGTTTAACCAAGCTGATGACGGCGACGGTCGTCTTAGATGCTGCACCAGATTTTTCATCCCAGGTCACTGCCGTTGACGCCGATGAACGACCGGCGGAAGGCAGCTGGCTTCAAATACGGGAGAGCGAGACAGTCACACTCCAAGACCTCTTAGCCGCGACTCTCATCGGTTCGAGGAATAACGCAGTGCGGATGCTGGTACGCGGGACTGGCATCACGGAGGAAGACTGCCTGAAGCGTATGAATGAGAAGGCATCGAGCCTCGGCATGGCCGGTACGCACTTCACCGATGTTACTGGCTTGGATCCGGCTAACGTTTCTACCGCGAGCGACCTTGCGAAGCTAGTGGCGCACGCTTTTACCTACGAACGCTTGCGTACGGCCGCACTCTCAACCAGCTATGACATAGTCACGTTTGAAAAAAAACGGGTTCTCCACATTGAGACGACAAACAAGCTACTTCCCGATACACATTTTGTATTTCGGGGCGCGAAGACGGGTTACTTGGATGAAGCTGGTTATACATTCGCCGCCCACGTAGAGCGACAGCGCGAACAAGTGATTATGATACTTTTGGGTGCACCGTCTGCCGATGCACGTTTTACTGAAGCTGCGGCACTGGCTGATTGGGCATTTCGGAACTATCGCTGGTTCTCGTTTTTTACAACACCGCCCACATAGTGTATGATTGAGTTGTATTTTATGCAGTATTGCACTACTTTTGTTCGTGAAGTGCCTCCCCTCACACCCACGTTTATTAATTGATACATATGGCCTCTCACCCTATCGTTGTCGGCAACTGGAAGATGAATCTCAATAGCAAGCAGACTGGTGAGTTAATTATGAGTGTGAAAAAGGAGGCCTCCAAACACTCATCTGTCAGTGTCATTGTGGCGCCGTCTTTTACATACCTCGACAGTGTCGGCAAAATCCTCAAAGGAAGCAAAGTCCAGCTCGCGGGGCAGAATATGTTCTGGGAATCGGAGGGTGCGTATACGGGTGAAATTTCTGCTCCGATGCTCATGGAATCTGGATGCTCACATGTCATTATCGGCCATTCCGAACGGCGCAAATATCTCCGTGAGACCGACCACATGATTCACAGAAAAATGGTTCAGGCTCTCGAGTGTGGTCTCGTCCCCATCGTGTGCATCGGAGAAACATTCGAACAACGCCAGCAAGGCATAAAGGATCTCGTCGTCATGCAACAGCTGCAAGCAATTTTCGGCGGGTTAATTCCCACAGAAAAGCAAAATATCGTTATTGCGTATGAGCCCATCTGGGCTGTCGGCACCGGCCAGGCGTGTGATCCAAACGAAGCTCGCGAAACTATTCAAGTGCTGAAGCATGCGCTGATAGATATGTACCAGGAACACGTAGTACAACAGAATTTTGTGGCTCTCTACGGCGGCAGTGTTGATCATACTACTATTACACAGTATGTCGACGGCGACATTATTAACGGGGTGCTCGTCGGTGGAGCCAGTACTCGTCTCGATTCTATGCTTGGCATGATTCGCGCGGTAGATACATAAACTTTTACCCTACTATGCTTACACATCTCTCAGAACTCATCGCTGATGCAAAACATTCCGGGTATGCTCTCGGAGCGTTTAATGTCGATAACTTAGAGACGACTGTCGGCGTCGTTCGTGCGGCAGTGCAGAAGAAATCCCCACTTATTATTCAGATATCCGAACGTACTATCAAGTATGGGGGTTTGAAAACCATGACTGCCATGATCGAAACGATGGTCCGCGATGAAGCGGGAAATATTCCTATTGCATTGCACCTCGATCACGGCCGTAGTTTCCGCTCCATTGCTGAATGTATCGCCGCTGGTTTTTCATCAATTATGGTTGATAATTCTGATGTGCCTTTTAAAGAGAATGTTATCTTAACCCGCCAGTCAGTCGAATACGCACATAAAAAAGATGTCTGGGTGCAAGGTGAGCTCGGTGTCGTGAAGGGTCTCGAAGAGGCGACGCCAGAGGATCGAGAGAAGTTCATGACAGACCCTGACGAAGCCAAGCAGTTCGTTGACGAGACCGAAGTTGATACCCTTGCCGTTGCCGTTGGTAATGTACATGGGATAGTGAAGCTCAAGAAAGGCTTGCCTCAGCTCAACCTCGAACGTCTTGAGCAAATCCACAAGGCGATACCTGAAGTCCCGCTTGTGCTCCACGGAGCCTCAGGTTTACAAACTGACCAGGTGAAAGCGACGTTTGAACACGGCATTGTCATCGTGAATCTCAATACAGAGCTAAAACTCGAATACTCAAACAGTCTCCGTGACACACTCATTGGTCATCCAGAATATTTCGATATAAGAGACATACTGACTCCGCCGACTGACGCGCTCCAACGTGTTGTGGAAGAAAAGCTTATGCTTTTTGGCAGTGCAAATAGAATTTAATATACCATCTATGAAAAAAATTCGACTCGCCATAAACGGATTTGGCAGGATCGGGCGCGCTGCATTCAAGATTGCTTTAAAGAAAAACGATTTGGAAGTCGTCGCGCTCAATGATCTCACCGATACAAAAACACTCGCACACCTTTTTAAATATGACTCTGTATACGGAAAGTACGATAAAGACGTCTCGCATTCAGATTCTGAAATTATTGTCGGCGGCACGAAGTACCCTGTCTATGCGGAAAAGGACCCGGAAAATCTTCCTTGGAAAAAGCTACAGGTGGATGTCGTCATCGAATCAACCGGCCACTTCGTGAAAGACGGCAAGGCGGCGGCCCATATTCGCGCTGGCGCTAAACGGGTGATTATTTCCGCCCCGGCAAAGGGCGGTAACGTCGATACTATCGTCCTTGGAGTAAACGAAGACAAGCTCAAGGGACAGGAATTGATTTCGAACGCCTCCTGTACGACCAACTGCATAGCTCCCGTTGTGAAAGTACTGTTGAAGGAGTTCGGCATCGAAAAAGTAATGATGACAACGATCCACTCGTACACTGCCGACCAGAACCTCATTGACGCCCCGCACAAGGATTTGCGTCGGGCGCGCGCAGCCGCATACAACATTGTCCCGACTTCGACGGGTGCCGCTATAGCAACCGCTGAAACAATCCCTGAACTGAAAGGATTATTTGACGGTTTAGCCCTGCGTGTCCCGACAATTTGTGGGTCACTTTCCGATTTCGTGTTTATTCTCAAGAAAAAGGTTACAAAAGAAGAAGTGAACACCGCTATAAAAAAAGCCGCCGCATCGCCCGCGTACAAAGGGATTCTCGAAGCGACGGAAGAGCCGATAGTCTCCTCGGATATTATTGGCAATTCGCATTCCAGTATCGTCGACTTGTCACTTACCAACGTTGTCGATGGGAACATGGTGAAAGTCGTGGCGTGGTACGACAATGAGATGGGATATTCCCATCGCCTGGTAGAAATGGTTGAAGCGGTTGGAAAAGGATTGTAGGTTATAGCAGGTTGGTTTTTCCTCATGTCATCCTGAACCTGTCTGCCGATAGGCAGGCTTGATTTAGGATCTCGTTATTAGAATACACAAAAGTGAGATTCCGGATCGGTGTCCGGAATGACAAGAAAAAATGGAGCCTACCCGCTTGATTTCCCGCTACTAATCGCTATACTACAGCTTACTTTATTGACCGTGGTCCCATCGTCTAGCCCGGTCTAGGACGCTAGGTTCTCATCCTAGTAACTGGGGTTCAAATCCCCATGGGACTACCAGTTGAGTCAGTGAGAAATCCAATAAGTGATCCGCCTAGAAAGATGAAGGTTAGAACGCAGGATTTGAAGGGCAGAAGCGAACGAGTCACGGAGTGACGAAGAGAGCGTCGGCGGGTGCAAGCGAGCGCAGCACACGCCGCTGCCCAGGACACAAATCCCTGCCTACGCCGAAGCGGCTTCCGCAGGCAGGCCCATAGCGGTACCAAGTATCAATAAATCCATGCATAACCTAGTCAGAAGAACATTTATCATCAGCGGAGTAGTGATTGGAATAATCGTAGCAATCCCAATTCTTGGTTTTTTTCTTCCTAAGTTAGTCATTACAAACGGCGTTGATAAGTATGAGGGGGAACAGCGAGACTACGCAGAGTATGCATATAAGGGGGCAAGGCAGCTTATTGGTCGCGGAGAGTACTTTTTCACCCCAGCACTGCGGGTAGTAAGCGTTGAACCAACAGCCACAATAAGTACATACGGTGGCACGGAAGTATGTGATAAGGTGTATGTGTCAGATGAACTTAACTTATTTCGTCCCCTTAGTCAGCCATATCTGGCAACTGTTCAAGGGTTTACATTTTTCGGTATTCCTTCTTCCAAGTTTGAGGTTTACTGCATTAGTGGGGCTGTAAGAGTGAGCGATGGGATATTGTAATGGCCTAGGTTTACTTGTATCACAAAGATGAAAACTCTCTGCACAATTCATGCAGTCGCCCAACGTGAAGATGGGAAAATCTTGCTTTTACAGCGGACTGATGAACGCGACAGGCCGGGCAAATGGAACTGTGTGACCGGGTATATCAAGGAAAAAGAGCCTGCTGAAGAGGCTGTGTTGCGGGAGTTGCAGGAAGAAACGCACCTTGAGGGTATGCTGGTCAA
>MHKE01000009.1
TGTCAAACTTACGAAGCCGCTTTTCCATCTGTTCAGTGGAGTTTTCGGACGATTCTTCGGAGTAGCCATACGGATCATGTTCGTCGCTGTTCGCGATATGCAGGCCGCCTTTGGTGCCAGGAAATGCCCGGGGCGATATGCCGCTCTCTGTGACCGCATAGCGGCGGTATTCACTTAATCCAGATAAATCTTTTTCCCGCGCCACTTGCCCACGGTCGATCTTCACCCGTGAGAGATCGAACGGCACTACAGATTTGTGCCCCTCGGAGAGATATTTATCCAGCAAAATTATGACCGGTGTCTGATATTTTTCGGCTAAGTTAAATGCTTCACTGGCTGTATAAAAGCATTCTTCCATATCTCCTGGCGCTATGACAAACCGAGGAAACTCACCCTGGGCTGCATGAAGGACAAATCGTAAATCACTCTGTGCGGTCCACGTAGGCAATCCTGTCGCCGGCCCAGGCCGCTGGGCGTCAACCATCACGAGAGGCGTTTCAGTAATTCCTGCGAGTCCGACTGCCTCACCCATGAGTGCGAAGCCACCGCCCGAGGTCCCGAGCATTGCGCGAACACCGGCATAGTTGGCACCGATTGCCATATTCGCCACTGATAATTCATCTTCAGCATGCTTCACCACGATGCCGAATTGATCGCCATACTGCGCCATGGTATGAAGAATTGACGAAGAAGGACTCATTGGATATGCGACATATAATTTGCATCCTGCCTGAATGGCGCCGAGTGCGAGTGCATCGTTCCCTGTCACGACAAGTTGTGTGGATGACGAGCCAATCGGTTCGAGAAGATGTGAAAAATCTACTGAGGAAAATTCCTTTTCTATAAAGTCATATCCGGCTTTTGCAGCCAATACATTCGAGGTGACCACCTCATCGTTTTTGCCAGCGAACGCGTCATGAATAACCCTTTCGAGAATTTCGAAAGGGTATTTCACCAGCGCGAATGAGGCACCTACTGATACGGTATTTTGCATTACTATTTCTCCGTATTTTTTAGCTAATTCAACAAGCGGGATGGCAAAGAGCTTAATGCCTTTTGCTCCCAGAGATTCTACATCGGCGGTTATAACCCTAGGGTCGTACATAATTCCCCCGCCCGGATCCAGCTCATTTTGATGGAGTCGTATCGCATTATCATTTAAAGCGACGAGGAGGTCGATACGGTCATCATGTGAGAAAACGTCACGGTCTTCAACGCGAATTTGGTACGTATTGTGGCCACCCCGAATCAGGGAAGGAAATTCTAGGTAATCAAAAATGTGCAAGCCGCCACGCGTGCACGTTTTTGCGAAAATATCGCCCGCAGCTTTTATCCCATTGCCTGCTAGTCCGCCAATTTTCCACCTGAAGGAATTTTTTTGCATTTATTTTACCTCGAATGTCAAAAACTCATTAACTGGCTATGATTATACCATAGGTGCGTGAAACCGGCCAACCTCACGCACGCTTAAAAGGACTTTTGGGAAGCACTGTCTGTAATTTGTCCACAAGCCTGCGATAATTATCAAATTGTAAGCGTTCCTTCGCCTTTTCGAAGGTAAACCAGCCTACCTGCGAATGCTCTTCTGAAATCTTGATAGAATCATTAGTATGAACGGCAAAATAGGTAATCTGACGGTTAATCATCTCGTCTCCCAGCTGAAAATCAAAATATACCTCTTCACGAAAAGGTTGTATGAACTCAAATTTCTCGACACCGATTTCTTCCTTCAGGCCTCGTCTAAGTGTAGCGTCTTCAGATTCTCCCGGGTGAGGCTTTTCTTTCGGGAACTCCCAAAAACGTTGAAAGGTCCTGAATAACAATAACACGTCATGCTGATCATTCACGACGATGGCACCGATACTTTTTGAGACTTTTGAGGTCATAGATGTAGTGTGCCGCCGTCGGCGGGTAGTGCCAATCGAATTCTGGAAAATTCCGCCTCCACTAGCGGCCCTGCATATTCCCCCGCATGCGCAGATGTGCCTTCGTAGCTTGGCCGCTTAGCGTCTACATGCAAACTTATGGTAACATTCTCTCCGTCTGCTTCAACATACGCATGGAAACGCGGAAAAAGGTCGCCACGATTGATACGTTTTTCAAAACTGCCGTTCGGCGCTGCATGGTATCCAAGACGGTTGAAAAAAACTTTCACATTTCCGACCTTGTACCTGTTAAATGACGCCCGCATGTGTTACTGATTCGCCACGATTCGGGCGTCGACAACCCATGCGTCCTTCGACGTCAACATGACGGGGTTGCAATCGACAGATGAAACTTCCGGGTGGTGGGCGATGAACGACGAGAGGGAGACAAGTGAAATAACCAACCGAGAAAGTGCAAATGATTTGCCGCGAGTGCCTTTGATGATATTCCACAGCGGGCTTTTTTTCAGTAATGCTAGGGCATCGGAACGAGTGAGCGGCGCTGGGTGATAGATTACTTGTTGTAAACTTTCGACAAAGATACCGCCGAGGCCAACGAGGACCATGGGACCAAAGTCAGGAACGTTGACGCCGCCGAGAAATACTTCAACAGCTTCTTGGATATGGGGTTGGATAAGGATACCATCATTTTTCGATACAAATAATTTTCCGAAGCGCCTCATGAAGTCTGCTGCCGTATCAGCTGCGGCACGGCTGCTATGTACATCCATCACGACGCCGCCGACGTCGGTTTTATGGACAGCGCGCGCACTTACTATTTTCATGATTACTGGAAAGCCAAGCTTCTCAGCTGCAGTCACAGCGGTCTCCTTCGAACGAACAGTCAGGCCGGGTGGAATATCCATGCCATATTTTTCCAATATGCGCAGCGCGTCGTCGCCTAACAACGAACCGTGTGGAATAGTAAGTTTCTTGTGTGGCTTTGGTAATATTGAAAGTGCGCGGGGTGAACGGACAGTCCACGCGGTTACCTGTGCTAAGGAGTGAACTGCAGCTTCGGGAAATTCGTATGCGGGAATCCCGCCATCTCGGAGAAGCTCAATACCTTTCCTGACGCCTTCGCCACCGACAAAAGCGGCGTAGAGAGGCTTCGAGATCGCGTGGTTCACTTTTAGAATTCGGCGGGCAACGCCAAGCGTATCTGTCACTAGTTGATGCGTAAGAATCGCCAAGACTGCGTCAGTGCTTGGATCATTTGCCGCCAAACGAAGGGCATCCTCGTAGCGCTCGGGCGTCGCATCGCCGATCACATCGATTGGATTATGGATTGCTGCGGCTGGAGGCAATATTTTTCTCAATGACTTCTCCGTCTTTTCAGTGAGATGCGCCATCTGCAAGGATGACCGGCCAACTGAGTCCGTAGCGAGAATGCCAGGCCCTCCGGCATTGGTGACGACGGCTATACGAGGCCCTTTGGGACGCCGCGGTGTTGCAAATGCTCGAGCCATATCGAAAAGTTCTTCAATCGTATCAACGACTAAACACCCCGCTGACTCGAGAGCAGCGACTGTGACACGGCCCGAACTAATCAGCGCACCCGTATGCGACGCTACGGCGGCTGCGGAAGCAGGGGTCCTACCGGCCTTGAGAATCACTATGGGCAAACGTTTGGCAATTTTCGCGACATAGGCCAGAAACGCCCTGCCGTCGCGCACATCTTCGAGGTACATGAGCAATACTTTCAACCGTGTATCTTCGGCGACTAGTTTGAGAACGTCCAATTCACTGATCATGGCTTTGTTGCCTAAACTGATGAGTGAATGAAATCCCAGGCCCGATTTTTCCGCCCAATCTGCAATAGCGACCGCCATCGCGCCCGATTGTGAAACGATGCCCACTCCCCCGTCAGCGGGCATTCCTTGGGCAAATGAAGCATTGAGCCTGATGGATGGGATAACAAAGCCGAGGCAATTCGGACCCAAGAGGGCAACGCCAGTTTTTTTTGCGATTGAAATGACGCGCTCTTCGAGTATGGCGCCATTTTTTCCCAGCTCACGGAATCCGGCTGAAATTACTACAGCAGCTGGGATGTGGGCTTCCCCAACTTCATCAAGTACAGCCGGAACAGTGGACGCGGGAGTTGCAATAATCGCCAGATCTGGACGCGTCGGAAGATCTTTTACACTTCGATATGCCTGCTGGCCTTCAACTGATGTAGCAGTTAGATTCACCGGAAAAACAACGCCACGATAGCCGAAAGACGTACAATTCCGAAATATGACATTTCCAAGCTTCCTGCGATCAGCTGAAGCGCCGATAACACCTATAGATCGTGGGGAAAAAAGCGCACGCAAGTTCATAGACTTAGGTCAAGAGATTCCTACCTGTCATCTCATTCGGAACCGGCAAATTCATTATTTGAAGTATTGTCACTGGCACATCCGCGAGAATTCCGACAACTGGCAACATCGAGAGATCATTGTCTTGTGCCAAATCCTTATACGGCGTCACGCCACGGAACTGTTCGCCAACAATGTAGACAGGAACCGGATTTACTGTATGCTCTTTGTCCATCTGTGACGTTTGCAAATTAATTTTTGACTCCGCGTTTCCATGGTCAGCAGTTATCACTACCACTCCGCCGAGCGGGAGGACGGCTTTTACAATTCTACCCATACACTCATCGACGATTTGTACCGCTACACTGGTCGCCTTCAGATTTCCTGTGTGGCCAACCATGTCGGCATTAGCGAAGTTGATAACCATAAAGTGGTACTGGTCCTTTTCAATTTCTTCCAAGAGCTTGTCGGTAATCTCTTTCGCGCTCATTTCGGGCTTCTCCGCGTATGAGGACACTTTTGGAGAAGGAATGAGCACATTATCCTGATTAGGAAATGGCTCCTCCAAACCACCATTAAAAAAATAGGTGACATGCGCATATTTTTCAGTTTCGGCGATGTGCAGTTGATTCAAGCCAGCATCAGAAATGACCTTCGCAATTGGCTTGGTAACGAGTCCAGGTGAAAAAGCCTCTTTCACGGGCAAATCGCGATCATACTGTGTCATTGTAACGAAAAACAATTTTTTCAACGTTTTCTTGCGTTGAAAACGATCAAAACTCGGAAGCGCGAATGCTTTTGTCAGTTCCCTTGCGCGGTCAGGCCGGAAATTAAAGAAAATAATTGCATCGCCATTGTCCACAGTACCCACTGGTTTCCCGTCTTTGGTAATGACTGTCGGTACAAACTCTTCGTCATAATTTGCCTTCTCATAGCTTTGCTGAATTGCTTCTACCGGCGATCCTGCCGTGCGCCCACCTATGCCTTCGGTCATGGCAAGGTATGCCTGCTCAATCCGATCCCACCTATTATCCCGGTCCATCGCATAATACCTGCCAGAAAGACTTGCTATCTCGCCTACGCCGTTTTCCTTTATCTTCGATTCTATTTTTTCTATAAAATTTGCTGCGCTGTCCCGTGGACTATCGCGGCCGTCGAGTATGGCATGTATGTAGACGTCCTGTACGTCTTTTTTCTTTGCTAACTCGAGGAGGGCGAATAAATGATCCAGGGAGCTATGGATCCCTCCATTTGAGCATAAACCTAGGAGATGAAGTCGTGATCCGTGCTTTTTGACATGCGCAATAGCTGCAAGAAATGCCGGCACCGAAAAAAATGAATCATCGGAGATTGCTTTGTTGATCCGTGGAAGGCTTTGGTACACGATACGTCCCGCACCCAGATTCAAATGACCAACTTCGGAATTTCCCATTTCACCCCAGGTGAGGCCCACTGCTTCACCGGATGCTTGCACTGCCATCGTTGGAAAATTCTGCAAAAAATCATCCATGGCTGGCGTAGCCGATGAAAAAATGGCATTTCCTTTTGATGGTGGGGCAATCCCCCATCCATCGAGGATCGCGAGTACTACGGGTTTGGCGGTTTGAGCCATAGTGTGTTTCGGGTCATTTCCTTCGGTTTTTTTATATTCGCAATTTCGAGGATCGTAGAGGCAATCTGCCAGAGTGCACCTGTTTTCTTTAGTAAACGACCCTTGGCGCTATCCCCCGCAACAATGAAGGGCACGGGACGGTTCGAATGCTCGGTAATGACTTCTCCTGTCTGCATATTAACCATCTCGTCCGCATTTCCATGATCTGCGGCTATTACGAGCAGACCATGAGCCCGCCTCACAGCAGATTCTATACGCCCTATGCAAAAATCTACGTATTCGATCCCTTGAATAGCTGCTGCCATATTACCAGTATGCCCGAGCATATCTGCATTCGGGAAGTTCACCACGATGAAATCATACCGTTTTTCTTCTATTGATGTCAAAACAAACTCAGTGACTTTTTCCGCATTCATTTCGGGCTTCTTTGAATACGAATACATCCGAGGCGATTTAATGATAACACGATCCTCACCAGATACAGGGTCAGCATGACCGCCGTTGAAAAAATATGTCACGTGAGCGTATTTTTCACTCTCAGAAATATATAGTTGGCGATAGTCTTCAAAAACATTAGGAAGTGTCGCGGATAAGCGGCGAAACGGATACGCGACATGAACATTGGGGAGTTCGGGCCCAAAATCGGTGAGTGAGGCGAAATAAAGATTTTTTAAAATTCTTTTTCGGGGAAAACCGATGAATTCATCACCCTGAACGAATGCCTTGGTTATTTGGCGCACCCGCTCTGACCGCAGATTAAAGAAAATGACCGCATCATTATCGTCTATTGTTTTGATTGGCTTCTTGTTTTTTGTGAGCACCGTAGGCTGAATATATTCATCATTTTCCTCACGATTGTACGCCTGCATGATAGCCTCTTTTGCTGTGTGAGCGCCCCTCCCCACTCCACTCACCATCGCTTCATACGCCAACCTCGTCCGTTCCCACTCTTTAATCCGGTCCATCGCGTAAAATCGTCCGATGATAGAGACAATCTTTTCATTTCCCTTAAAGTGCTGCCGCAGTTCATCCAGTGCCGCTATTGCGCTGTGCGGCGCTGAATCTCGCCCATCGGTAATGAGATGGAGATAGATGCGTGATATGTTATTTCCTGAGAGCAGTTGAAGAATCGCATGAATATGCTCAGGATATGCATGAGCACTTTGGTCCCCCGTGAGAAGTCCTATGAGGTGCACATTCGACTTAAATTTACGCACATGTTCAACCGCCCCTAAAAAAGCTGGATTACGAAAAAAAGAGCCATCATTGATTCGATGGGAAATGAGCACTGCATCTTGCTCGACAAGTCGGCCAGCACCTATATTTAGGTGTCCAGCTTCGGAGTTTCCCGCCTGCCCTGGCGGAAGTCCAGCCGCGATACCTGAAGCCTCAAGAACCGTGTGAGGGTACGACGACCATAAGTGGTCCATGGTGGGAGTACGAGCCTGAGTAATGGCGTTATTAGGACTCGGCGCACTCACTCCCCATCCATCGAGGATTACGAGGACTATTGGGCTGACGGCAAGAGCGTGCTTCATACGAGTCCGAGCTCCATTTCGATCTCGAGTAAACGGTTATACTTCTCCACGCGTTCTCCGCGAGTAGGACCTACCTTCACATACTCTGCGTTGATAGCGGCTGCGAGGTCAATCATAAACGTATCGTTCGTTTCGCCACCGCCGCGATGCGAGACTACCTGCCAGAAACCGTGCGACTGGCCGAGTCGAACCGTATCAATAGTCTCGGTAAGTGTGCCGGCCTGATTAAGTTTAATGAGGACAGCGTTAATCGTCTTTTGCTCGATAGCGTGTGTGAGGCGTTCTGAATTTGTCACTGTCAGGTCATCACCAACGAGCCGTATGGATGATCCGCATTGTTTGAAGAATGTTTTCCATCCTTCCCAATCATCCTCTGCAAGACCGTCTTCAATCGAGATAAGGGGATATTTTTCCATCCATCCTTTATAAAGCGCTATCATTTGATCGGAAGAAAGTGTCGCCTGCTCACGTCGAAGAAAATAGGCCCGCTCGTCAGGTGAATAGAGTTCTGATGATGCGGGATCTATCGACAATGCAATATCCTTTCCGGGACGATACCCCGCAGCCTCTATAGCACGGGTCAGGATGCCGAGCGGTTCTTCATTGTTCGTCATGCCTGATGGAGCAAACGCACCTTCATTGCCTACATTGGAATTCATGCCGCGCTGATCGAGAATTTTTTTTACTTCCCCATATGTCTCTTCACCCCAGCGTAGTGCTTCGTGAATCGTTTTCGCACCTGATACACTAATCAGATATTCTTGGAAATCTGTCGAGTTGGAGGCGTGCTTCCCCCCTTCGATCAGTACCATCATCGGTCGCGGCAGGTGCCATGCCTTATATGAAAGGTTAAACGCCGAGCGTATATACACATAGAGAGGGATTTTTTCAACCAGTGCTGCAGCGCGGGCACACGCCAGAGATACGGCCAGAATACTGTTTCCTCCAAGCTTGCTCTTTGCTGCCGTACCATCAAGCTCAATCATTCGTGCGTCAATCTTTTTCTGGTCTGTTACCTGCATCCCGGTAAGGGCGGGCGCAATGCTACTGCGGATATTCGAACAAGCTTTCAACATGCCTTGACCGTTGTAGCGCTTCGGATCTCCGTCGAACAACGTAGTGGCTTCGTGACTGCCTGCGGACACGCCAAACGGCACCGATGCGCTTGCAACCAGCCCGTTATCGAGCTCCACGCGTGCCTCCACAGTCGGGCTCCCCACAGAGGCTAGTATCTCGCGTGCGGAAATATGTTTGATTGTATGTTTCATACTGTATGCGGACTTAGCTTTCCCTCAAAACTTCGATGCCGGGCAATGTGCCTGCCTCCAGGAAATCCAGCATCGCACCGCCTCCCATGGAAATAAACGAAATCTTTTTCTCAAGCCCCAGGCGTCTGATAGCATCAATAGTTTCACCACCCCCCGCGACAGTATGAGCACCCGACCCTGCAACTGCGCGAGCAATGTCATCGGTGCCTTTCGTAAACTGCGGCAATTCGAAGTAGCCCATCGGACCGTTCCAGATTACCGTTTGTGCTGTCGCGAGCACTTTTTCAAAAAGCTTTATCGTATCGGGACCGATGTCGAGTATTTTTTCATCTTCGAAAACTTTTCCTACCGCTGATGTGCGTGTGGCAGCAGCAGGTGACAAATCTTTCGCTGTCACGACATCGATTGGTATATGGAGGCGATTGTCAGTTAATTTGAGGCTCTTTGCCACCTCAACCATACCTTCTTCAACGAGCGACGTACCGATCTGCACTCCTTGCGCGCGAAGGATAGTATTCGCAAGTGCACCGCCGAGAAGTAAGCTGTCAACCTTTTGTAGGAGACTCTGGATCACCCCTATCTTGGTAGAGATTTTTGCGCCCCCGATCACAGCGACAAAAGGTCGCGCAGGTTTGGTTAACACGGACTCTAGTGCCTTCACCTCTTTAATGAGTAGCGACCCTGCATAACTTGGGAGAAAACGCGGGATACCGGTAATCGAAGCTACGTTGCGATGCGACTGACCAAATGCATCATTAATAAAAATATCACCATTTTTAGCGAGCTCTCGTGCATACTCAATATCGAATACTTTCGTGTCTTTTTCTCCCAAATGGAAACGTACGTTTTCGAGAAGCATTACCGATGGGGCGGGCGCCTCATCAATCATTTTTCGCACCTCCATGCCAAAGCAATCGGGTAACATGAGGACGTTTTGCCCAAGTAGCTGGGATAACCGTTCTGCGACTGGCTGCATGTTCATCGTTTCGACGGGCATCCCTTCGGGGCGTTGAAGCCACGAGAGCAATATCACTTTTGCGCCCCGCGAAACCAGGCTGCGCACAGACGGAACGATTTCCTGCAAACGGGCGTCATCTTTCACGACGCGCTTCCCATCCTGCTCGATATAGTGGACATCTAATGTAGCGCGCAAAATCACTCTTTTACCGCGTACATCGATGTCATCTGCCGTGCGTAGTCTCATGCGTATATGCTAGCGTAAAGGTTTTACTAACTTGAACGACACTGGCGGAAATACCTGATTAAGCGACGTCACATTCGTATACATCACGTCCTGAGCTGGCGTTTGGTGTTTCATGACTGCCGCAATCACATGGTCATCGAGGAAGAATTCTATCTTGTACATTTTTGAGGGATTGTGCTGCGTGAGATTCGGCTCCAGCCAGNNNNNNNNNNNCAAAAGGTTGGGGCCTGGTTTCCATTGGCCTGAAATCAAATTGGAAAAACCGAATTCAATGGATTCATGGTGTTCGGACTCTACTCTGATGGGCACTACCTGAGCTTTTGCGCCCATGTAGGCAATGCCGATATCCTCCACGTACTGTTCAGCGACCATTGGCGCATCACTATTCAATACCAGACCTGTACGATTCACCACGACTGGGTGCTTTTTTTTCGAAAAAGTAACCTTCATTTGAAGACGTGGTTTGCCCCCTGGACCGATGAGTATTCCGAGCTTTTTGCCGATTGAAATATCAACATCGGGTTTCCGTGACATCGCAATGAGAATGAGTACAACAATAACCGCTGCACCGAAAATTGCAGCGATAACCCAGGGAAGTGAAATAGGCATAGTCTTTTTGTTTATGTTAGAAGTAAAAACAGCACCTGTATCTTCATACAGTATACCATTTTTCCAGCAATAAATCAAATCCTGGTCTGCTTAGACGGCAACCTACTGATTACAACGCAAACAAAATGTAAACCTGAAACCGCGCCCTAGAAAGGGCTGTTGAATATACTAATTATCTTACCCGGCTCTTTAGCTTCAAGCTAATCCGCTAATGCGTAATTCGTTAATTCACTAACCGACTATATTTTCCCCATGCACTTTTGTCGGGCTACCGTACGGAAGTGCGAAAAACTTTGGAATTACATACGTACGTACGAACTTGTCATGCCACGCCTGTCTGTGGCTGTCATGAAAGATACCGAGATAACCAGCAAAAACTGGCAGTGTCGAAAGGATCCTCCCGACAACCTCGCGTATCAGTATGTCCCTATATGACAGCGGGGTTTCATCAGCTTTCACCACTTGAATGGCAAAAATGAGTTTCCCGAGGCTCGCACCCTTGGAATGAACCAGTATGATGTTTAGTCCGATGAGCAAGGGGTAGATCGTAAAACAAAAAACTACCCACAACCCGATCAATCGCCATATTACCTCCAAGGAGTCCGGCACTGCCTCATCTGACAATGAACTAAAATCAATCGGTGTACTCGTAATGAGATGGACGATTCCAGCTACCAAGTAGCTTCCAATTAACAGGATGAGTGGGAAATGGTCGACCAGTCCGGCCGCCAATCTCTGTCTCGGGAATGCCACTTGGTTTTTTGTCAACTGAAGCATAGCTGATCACATTGTAATATACTTTTGCTGAATATAAAAACCCACAGTCCCCTTCAGCCTGGATGACTCGTTGCAGCTGGATTATTTCGCCAGTCCCATGAACGTGACAAACTGATCGAACTGCCCGCTCGTATTTACCACTGCACCCGTGTCGGGATCCAGCAAATAAAGTTGGGTGCTATCGCCAGCCTCCACCCCTACGTGCGCGACAGTTCCCTGCATGAGCACATCCCCATCTATCCAACCAAGATAGTACCATTGGTTATAACCACTTGGCAGCTGCATAGCATCCGATAATTCGCCCGTCTTCCGGTTATGCATCTGAAGTTTGTAGATGCCTTCAGAAGTATTTCTCACGAAGTACATTTCATTACTCGTCGGCCCGAAAAACGGCGAGCTCAAAACAGCTGTATAGGAAAATAACTCCAAATCCGTCCCATCAGGTGCGACAGTACCGATCTTCTGAACGTTCGTTCCCAGGTTATACGGTTGGTATACAAACACGATACGATCCCCCTGCGGCGAAAATTCTGCACTTAAGAAATCTGACTCCGCAACTTCGCTGCCCTGTAAGATATTCACGGCCAATTCGTCAACACCGCTACCGACATACAAACCCGGGCGGGCATACGCGCCGTACGTCGGCAGTACAAATCGATTGCCTATTGGTGACCAGTGATAATACACATTGCCGCCCACGGCGCCTTGGGCCGCGAAGCCGTCACCGTTCACAGCTCTGGTAACCAGGGTGGATCCCTCCCAATCCACTGTTAACAAACCGATAGAGAGGTCATCTGACGACCAGCGAGGTACCCCGAACCCGTACGCCCCAGACCCAGAATCCACGCTCCACGTCGGCCGTTCAAGTACATCATCAGGTAAAGGTTCGGCAACCTTGGAAATGATGTTCCGAGTTTCACCTGTCTCGAAATTCCGGACTACCACCGCATCTCCCGTGACATATGCCACAGATTCGCCGCCGTTCGAGAGCGCGATACTCGGTGGCAGGCCTGCCCAGAGATTCCCTGATGTATCGGCCTCGACCCGTTCATTGTAAGAAAAGAGCTCTGTGTTGTTGCCGTCAAACCCTTCACGCCGGAATACGGTCACTGTCGTTCCCTCTTTCACTGCATAGAGTAAATCTAACTCATTAAAGGACACTTCTGAGTCCTGGTTTGTCACCGTGGTAGTATTTACAGCTGTTTGCGCCACAGGCTGTACATCATTTAAAAGAAATTGCCCCGCGTACCACAAGCCGATGCCCGCGAGAAGACCGGCGATAACCACGAGCGTCAATCCAACCGTCCCCGATAGGAATACGCGCATATGTTTTTTAAAAAATTATAGCTCGAAGGTTTGGAAGACTCCCTCGATCTCCTCATACCTGTCGGCTAAGCCGGTGGCTAAGTCTTTGGCACTCGATTTGCCGGCGAGAATGACATCTTCTGCCGTACCAAGAAGTATCCAGTCCTGCTTCACATTTTCCCAGTTCGCAGGGCTGAAGAGGCCGATCTCGAAAAAAGCGCTGCCAACCTCCGGGGCATCTTCGTCTTCCACGAGCTTCTTCGGATACTCAAAGTGGTAATAATTGTACGACCACTCATCCTCACCTTCACCGACCACGGCTGTCGCGCGCGTGACGGCATATCCTTCCCACTCGGGTGGAATTTTCATGGTGAAGCCGTATGCATCATTCGTATACATCACCCAGTCACTTGTGTCGAACGTCTTGCGAGGAGCAACCTGCGTGGTCCGCACAGTGTCTTGGTCGCGATTCGAAATGTAATCGTAAACAGCATATCCTAGAAGTAACGCCAACAATACGATAGCGCCAATCTGTATCTGGCGATGCCTTATATCGTCACGAATCTTCTGGTGGCCTGCGTGTTCCTTCACTGTATCCTTTGCTTTGTTTGCTGTCTTGGTTGACGCCATATACGAATAGTGTATCATAGCCCTGCGATCGGCTCAAAAGGCCGCTTCGCGTGAAACGACCATCGGCCCACGATGGTTGTTTCGGCAATGGTCTCAGTTAGCGGTTCTGCCGGGTATACTGGAGATGGTCTCCACCAGCCGAGAGTTCTCCTTCTTTGGACGGGTTCAACGGAAGAGTGAACTGGAAACGGCTTCCCTTCCCCTTGCCGTCGCTTTCCACCCATATCTTACCTCCGTGGGCTTCAGTTAAACGGCGTGCCACGTACAGTCCGAGACCGGAACCGTCGGGATTGATCTGCGCAATACCGTATCCGCGGACAAATTTGTTGAAAAGATTCTTTGCCTCATGCGGTTCGATGCCGATGCCCGTGTCGATAATCCAGGTATGGATCATGTCGCCTTCTTTTTTCGCGCTCACGGTGACGGACCCTTTGTCGGTGTACTTGATAGCGTTGTCAATTAAATTCATCACCACATCGCCGACTTTGTCTTTGTCAATGGTTATTTCAGGCAGTGGCTGCTTTGGTTTGACAAATATGAGCTTCAACCCTTTATCAGATGCGGCCTTGGAAAGCACCTCCACACTTTTCTGGATCACGTCCTCAATATGCACGGTGTTCCGTTCAAGTACGAGTTTGCCTGATTCAATCTTTGACACATTCAGGAAGATGCGGATGAGACGGATCATGCGCTGGGACTCATCGAGGAGGTTCTGCAGAATTTGCTGCTGGTCCTTTTTCACTTTGCCGAAATCTCCGGCGACCAGCATGGACAGGTATCCCATGATGCCCGTCATCGGGGTACGGAGCTGGTGCGACGCGATGGAAACGAATTCTGATTTTGCCTGGTCGAGCTGCTGTAAGTGGGCGTTCGCTTCCCCGAGCTCCGTATTTGACTGCTCCAGCTGGCGATAGAGCTCAATGTTGCGGTACACGACGCCCGTCTGGCTCGCAAGCGACTGCATCATTTCGAAATCAGTTTTCCTTAGCTCGCTTGCTGGCATATTATGCGTGTAGACCAGCGCACCGACGATCACTTCTTCGGAAAAAATCGGGACGGCCACCACCGACTTGACATTGATGGCGAACTGTATCGCATCGCAGATTCTCGGAGGTATAGGCGGTGAAAAGAAGTCTGACAGGTTTTCTCCCACTTCCATCTTGCCGCTCCTCATAGCTTTGACGGTAAGGGTGCTGTCATCCTGGAAGTTCCCCTGATACTCAGTCAGCGGTTTCGGGAGCAGTCTTAGGACAGTCTTAGTAATTGCTCCCTTCTCAGTCAGGGCTTCGGGGAAGATTTTTCGCTTGTCTTTGCCGAGAAACAGCAGGACCCCGCCGAGATAGTTCATTTCCTTGTCTATCGAATCGACGATGTCCTGCGTCACTTTCTTCAAGTTCAGCGACTTGGTCATTAGATTTGTAATGTTTTGGATGACTTGGAGCAGACGGTTGCGCTCCTGCAGTTGATCGTTCGCGGACTGCAAGTCGTGCGTGGCTATGTCGATCTCTTTTTGCAGTTTGACGTTGAATTGGCGGATCTGGTCGTAGAGCTGGGATTTCACGATCGCTGACGCGAGCTGAGGGCCTAAGAGTTCGAGAAGATTAATATCATCGTCGCCAAAAGGGTCTCCGGACATCTTGCGGCCCAGCACGATGATCGCGTTGACATTCTCCCCTATCACCACCGGTGCTACGACGGAAGCGTCGAGGCCGTCCAGTTCGGCTTTTGACTCTTCGAGCGGTTTCCGTTCCGTGTCTTCGGACGTGTCTTCAATCTTCCGCTCCAAGCCCTCGAGCACGACAACGCGCCTGTCACTGACGAGATATCGCATGAGAGCGCTTGATCGTTTGATCGACTTCCTCTTATGCTCCTCCTGCCCACGGACATAGAAGTCCCCCTGCTTCGTGGGGGCGACCAGGATGGCCGTCCTGCTGATCTTGAGCTTATCTACCAGTTGGTGCTCGACCTGCGTTACGAGTTTGTCGAGGTCAATTTCCTGGTTGATGACGTTGGAGAGATCGGAGAGAAGCTTTTGGTAGTCGATGCCTTTTTTATAGAGGAGTTTGTCGGTTATATTCGCAATGAAGCGTTTTAGGGGGTCGAGGATGAGGACGATAAAGACAGATACTATAACAGCAATAAATGTTTTGTTGGAAATGGAAGCATTTAGCCGATCAGGGAGTAGAATAGCTAATCCTATAATAGATGCCGAAATCAAAATAACTATCAAAGAATAGGTGATTGTCCTGAGAATAATAATACGAATATCTAAAAAGTGATGGCGCGTAATAGCATAGGCAGTGAAAGATGCTAAAAAAATAGTTGAATAGCTCCCAAGATTACTTAGCTGGGAGTGACCAACTAATGGAAGTACTAGGTTTGTCGTTGCACCAAAAATTACGGACAATAATAATCCAAAAAATAGGTATGTGAGTTGAACTTTTTGGACTCCATTTGAATGTTTATAGCTTTTTATCAGTAAAATAAACGAGGAAACAATGTAAAAAACAAAGTAAACCACAAACATGTAGTACATGGGACCGAAAAGAGGAACTATTGGATGTATATTAATATCTTCAACCCCCTTTACTAGTAAACTTGAGAACATTGACAGTGAAAAAAATACCGCCGGAAATATTATTGCAGTGATTCTTCTCCAGGATAACTCACGCCTCATAGGAAAAACAAATGTAAAAAGAAGCAAAAAAGCTGGAATGTAAAAGGCTCCCGTGAATGTTAGTTTTGTTAGCAAAATTGCTGTTTCAACTGTTGTTGAAGAGTCGACAAAAAAATTAAAAATAATCCATAACAGAATGGATATTATAAATAACAAGAAGAGTATATTCACTATACTCTTACGATTTCTAATATATACTAAAACACCCAAAAGAAAATTTAGAAAACTGACTACTAGTAGTACTGTGAGATCTAACATCTGTAAATTATCTCATCACGAATTTCTTCTCTAAACAGTCTACCGCAATTACACTGGGCACAGTGACAGGTTCCCTCTTCTTCAAAAGGATAAATAGCGCCTCAGAGACCATGATGCTCGCAATAAGGGTCTGGGCGAGTGCAATATTTGGAATAGGTATTTGCTTCATTACCGTTCTTTCAATAGTCTCACTATCAACGTACGATGGAATAATTGGGGAGTACTTTTCAGGCGGTATGGTAAACTTGTCAATCTGTTTTTTTGTTAACCCTTCTTGAAGTCCTAAATACTCATTAAGAGAAATTCCTTTTGGATCATAAACCAACACGCTACCGCCATATCCTACCGCCTGCGGAGTTAGCATATATTTGTTATATTCACGTGTTTTTTTATTTAGAATATAAGAGTAGTAAAGCTCGTTGTAATCAACACAGTCGAAAACAATATCAACATTGCCTACAAACTCATCAACATTACCATCTTGTAAGCCCTCGCTATACACTTTTACACTTGCAGCTGGATTAATATCTTGAATAAATTTTGCAAGAACTACAGCCTTATTTTGACCAAGTGTACTTTTGAATGCAGTAAACTGATTATTAATATTAACTGATTGAAAGGTGTCCTGATCTGCTACTGTGAAGCTTTCAATTCCGGTCCTAGCTAAAATTTGACCTGATGTGCTCCCCATTCCTCCACATCCCACTATACCCACCTTAATCTTTCGGAGCAATCGCTGCTCTTCCATGGTGATTACCCCAATATTTCTATCGAACATCTCAAAGTAATCCATAATCTATACCTAGAAAAATAAATTAATCCCGCTTGAGTAAAGTGTAATCCAAACTGCGAAAAAAATAAAGTTTATAGTGACCGATATTATTATGGACCATTTGAGATCATACCCAATAACACCTAAAAGTACTGAAGTAGGCAGCGGACCAGCGGTCAAACTAAAGAACAAGATCCCGAGTAATTTACCAAACCTAAGAAGTCTTACTTTCGATTCTGAAAGTTGTTTCTCTTTTTTTTCAACCCATCCTTCAATTTTTAAGATAACTTTATTTCCCGATTGCCTTTTTTTAAAATAGACGTATATTATTACAATTGAAAATGCTGTAAAAGTAACGTCAAATATTATTAAAGTTGGTAATGGGCCAAAAAACACAATGGATGAAATAAGTAAGCTTTCACCAAAAATAAAAAATAATACACTACCAATTAAGGATGTAACAGTACCACCAATTTTTACTAACGCTCTTATCATAGTGCTACGTTGTGGCTATGAAACTGAATATTTATGATTCGTGCCATCGTACTTAATGACTCCTTCTGAAATAAACTTCAACAATCTTGGGTCAATTTCTTGTAGACATATTTCAAATTCTTTGACGTTTAGCATACAAGGATAAGTTAACCCTTGATAAATTGAGGGCGGGCCGATTTTACGAAAAGGCAGTCCTATTTTTGTCAACATCGGGAGCAGTTTGTCATCCATAACACTAAATACATTTTCAATTCCTTTTTCTTTTACGAACAAATACATCCCCTTAATAAGTACTAGTAGGAGATGATGTCTCCTATATTTTTTTGTCACTATTAGTCTAGAAATTTCTGCGGCTTTAGACAAATTGACACTACTAGTATCAACATCAATCTTAAAGTTGCCCAACAACGGAAAACTATCATCTGAATTGAGAATCATGCGAACCGTAGCTGCAATCTCTTTTTCTTCGTCACGGATAATAAAGTGAGTTGAGTGACTATCCCACTCATCTTTTTCAAGACCATTTTTGGTATTCTCCTTACTTATGTAATTATACTCCTCACAGTAGACTCTATATCTTATCTTGAACAGCTCCTTCAGCTCACTCTCCTGTTCGGTTGTATAAAAAAAGAAGTGGTTGTAAAAGTTTTTATAAAACCACCAGAATTCTAGATTACGTTTAATTTGTTTTATCTTTGTTATTGTATTCACGAGCGGCGATGAAACTCCATTGACCATTTGTACCATACCACAAATCCCACATTTTTTCAAGTTTTTGTAATGGTCCAATAGCTTTGCATCACCTGAAATCCTTTAACATACGAAAACCCCGCAAGCACTTTATGCATGCCTGCGGGGGTGAAAAACTAAAGAAACTAGCTACTTTACCAGCACCATCTTCTTCGCCTCCGAACGGTTACCCGCCTGGATGCGATAGAAGTAGATGCCGGAAGACTGCTGATAAGCGGCCCACGAAACAGTGTGCTTACCAGCTTCCTGCCAGTCGTTAACGAGCGATGTTACCCTCTGTCCGAGGATGTTGAAGACGTCGACCCTGACCTGTCCTGCCTCGAGAAGCTCATACCCGATCACCGTCTCTGCGTTGAAGGGATTCGGGTAATTCTGTGAGAGGGTGAAGGTGGCCGGAAGGGGTGCGGTTTCCTCGCTGTCCTGCTCGACTCCGTCGTTTTCAGCAACGACCTTTGCCGAAAACTGCGGGCTTGTCCAGATCAGGGAACCTGAACGGTTATAGGCCTTAACCACTTTGTAGCCGTTGGGCAGCGTTACCTCCACCATCCGACCGTACTTGAAGTACTGGGTTGATCCGCTGCGGTCAGTGGTCGGGGCGCCGAGGATCCACGGCCCGACTGCGCTGACAGTGGTCCAGTAGGTGTAGAACTTGCCGTAGAGGTAGTAGGCCAAGTTGTTGCCTGGGTGAGCGCTCCAGCTGTCTACCGACGAAGCAGGGTCATAGACGAGCATGCCCTTACCCCGAGTCCCTCCACTGAATCGCTGACAATGGTACTGCGTGCCGCTCCATCCAAGCACGACGTTTTCGGTCGCATTACCTACTGACACCGACTTGCCGTTCCTGTCATAAGCCATTGCGAAAAGGTAGGAAAAGCTCGCATCCCACCTGCCAGCCCAGCCCGGGGCGGCCACAGGATAAGACTTCATGTCGACGTCAGGGCTAGCACCTTTGATATACAATAGATACCCATAGATGCCTTCCTGCCTAGCTTTGCCAGTGCCTGTCGAGTACTCGTCGGTAATCGGCATGCCAACCGGTGATCTGGGACCACCTTTCTGCGACCAGCCAGTGCCTGCAGCGTTGCTCCAGAATCCGGTCCTGACGGTATAAGCTCGGCGCGCTCCTCCAAGGCCGTCATAGACGATGGCGCACCTACCCCATGAGCCGCCAGTGAAATCCTGGATATAGCACCGTTGGGGAACGCCGTAGTCGTCATAGCGGTCGTTGTTGTCCCAGCCGTAGTACCAGTGGATGCCCTTGTAGGTATGCGACTCGTTGAGGTAGGAGCCGAATGTGGCCGATCCGCCTTTTGCCGAGAACTCGCGGTCAAAGACGCCGGAGTTGAGGGAGGTGTAGTAGGTACTCGCGGGTGGGTTACTTGTGCAGTTACAGGGAATAGGGTACCCATCACTGACAACCTGACCGCGATAATCCATGAAATCAACATACACTTCGGTTCTGTCTTTCGCCGCTGGGTCAGATGTCCGTTGAGTGTTGTAGTGTATGTGAGATGGCCACTGATTGTCAGTAGAGCCTGTGGTCCCGCAGAAGCCAACAACCTGCCCCTTTAGAACCTGCTCCCCAACTTTCACAACCATCCTTTCCTCATGTGTAAGCCGCCCAAAGTAGCCATCGCCGTAGTCAATTAGGACGACATTACCGTAAGCACTGTTCGTCCCGTCTTGCTTCTTAGACCTCCCCGCAAAGGCAATCCGTCCACCATCAGGAGCAAGAAGGGGGAATCCAAGGTCGCTTGCACCAAACCCATAGTTGTAATCCCATGCGTTTTCGTCCCCATGGGATACACTGCCATTCCAGCCCTGTGAGCACCACCATACGTCACCAGCCATAAATGGTAGACCGATGTCTGGAGGGCTTGCAGAGACTTTAGAACCACACTGAGCAGCTATAAGAGCTGCCGCCATAAAAAGACGTGTCCTACTCTTCACGACTTTCCTCCTCTGATGGATTGTTAAAGAACTGCTCTACTAGACTATTTGCCTATTGATTGAAGGATTGCTGCGCATGTGTCCCGGTAGACCATAAACTCACTCCGTGGGGATACATCCAGGTCATAGTAGTAGCTGAAGCGAACTAAATTGTTATCAATGAGGAAGAAAAAGGATCTTCCTTGAGTTGCGTTAGGACCTTGCTCACTTACAAGAGTACCAACGATAGAGTTAATCTCTCGATTTTGCGTGTTTTTGATGTTAAGCCCCTCACTTCCAGACTCACTATAAATACCACTCCCATTAATCCAATCAATAACATTATCCTCCGTCTTCGCGACTGGATAAATTGATATAACGCACTCGCCAGCAGCTGGAAAATCCACACTTGAACTTTCTGGACTAATAACCAGCTGATCTGAGGGAAGGTTATCTTGATACTGTCCATGGGTAACTCTTTTATTTTCTAGTGTCCAATCTTTAGGTAGAGTAAAAGAAATGCCATACGCATCGTTTTTATACGTCTTCCAATCACTCGTATCCACCGTATTGACATTTGAGGCGCTGTTAGTATTCACCGCGGCATTCACATTCTGATTCAATGTGTTCGTAGTATTTACCAAGGTATTCGTGTTCGTATTCCTCTCCCCACTCTGCCACCAAAGGTAGATGCCGAGGCCAGCGACGATGAGAACGACTACGAAGATTACCCACATCATGGCAGTGGTGGATGTTTTATTGACCGGCTGGGATGATTGGTTATCCATATGTTTCTACTTAGTAATATATGTTTAGCTTATCAAGCTATAACTAACCTTTATTTGCTTTTTGATTTCACGTATCTTTTCTTTGCTCTTTCAAGGAAAAACGCGAGGGCAGCGTACAAAACAATGACTACTATCAATTTTGGCACTGAATTTATTCCACCTGCTAAACCGTATGTGCCGATCGCATAGGTCAGTAGCGCTTGGACTGCTTGCATCATAACGCCTCGTTTGTCATATCGAAGTCTGGCATGTGCGACTACAAAAATCACAATAATTCCCGCAACGATGAGATATATAATGAAGTATGGCTGTAAATTCATATGTTTAGTTTAGATGATTTCAATAGAATAAATAGATGAGAGTTGTGGGGGAAGAGCCGAAATTGGCTCCTCCCCCTGAAGCTATACCTATGGGCGTGTAACCCATTGGCCACCGACCCACGATGCATTCAGACAGAAGCCGTTGTACACCGACATATAGTAGGCCAGGTAGAGACCCAGCCCACCAATGATAACATTGAACGGCGCCGGCAAAAAAGCACCGGCTTCGAGGAGTGTAACGATCCTCCACCCTTCCGCTCCCNNNNNNNNNNNNNNNNNNNNNNNNNNNNNNNNNNATCGCTTTGCGTTCGCCTGCAGAATCTCAGCGTTTGCAATCGGAATGGAGCCTTTCAACTCTTCAATGATCTTCGCGTCATCAGAGAGTAGTCCAATACCGGCGAAGTACTTGGCCACCGCGCCATGGTCAGGCTGAATCGATGCGAGAAAGCCGTTCCAGTCGAGCGTGTATGTGCCGTTGCTCTCGGTGGTGACGAACGGATCCATCCGTGCAATCCAGGACTCATAGAGTGCTGCTCGCGACTCTTCAGTCTGGAAGTTCTGGTCGGTAACGCCGGGTGTCCGGATAGCGTTTGTTGGTGATTCGTTGTTGCATCCAACGAACAGAGTTGCATGCAACAGCACGGCAATCACCAAGATGGAAATCTGTTTTGCCATGTTACTTCTCCTTTTCAGAAGATTCACCTGCTTCAGGGTCTATTGGCTTTTTGTCGAAGAGCATCCTGCCTTACGAAGAGACCCACGTTTCTTCCTAAGTGCAAGACTTTTGGAGAAGTTGATTCTCCATAGGCATACCTCCTTGTAATGAACGGTTTTGTGGTTTGATGTTTGAGGTTAGAAATGGGATGTTAGTCAAGAAGTTAGAAGATGGAGGTTTGAAAATAAGCCATCAGCTTTTACTTGAACTCAAACGAGCTGGCAACTGCATCCAGTACAGTCTCTCGATCATCCCTTACCCCTTGCTCTTGAATCATTACCAAGTGGCCTTGTTCTGAAAGGAAGTAACTCCTGTCACCTGTTTGTTTGCTCGTAAAAATAACAAACGACTTCCCGTTCAGAACTCTTTCACTTCGAACGAATGGATCGAGACTTTCTCCCGAGACCAGTTCGGGAAGGAGAATGTTATTATTTTCTTTCTGTTCGATGATGAAATCATCAATACTGACACTATTGGGGAAGTCGTACAAGTTAATACTAACAGTGTACTCGCGGTTTTCGGAGTCGATATAGATATTCGCCAAGTTGCTTTCGGGCAAATTCGAGGTCTCGCTGTACAGCACATATGAGGAAGGATACCTAAAACCGACTCCCAGTTCTTGGCTGTTGAATTCTTTTTCATTCGAACTGTTAATTGTATTGGCGTTCTTGGAGTCAGTCGTTTCATTTCGATACCAGAAAGAAGCACCTAAGGCGACTAATAAGATGACGAGACCTGCAGAAATAGCTAACACGTATTTTTTATTCATAACATTGTGTTAATTAACCAATATGTAAACTTGTATGAGGGGAATAGACTACATTCCCCTCATACACTTGCGAAGCCTGCTTAGGCGTTCTGGTAACAAGCAGGCTGTCCCCGAGGAGGCTGAATGGGCCAATTATAGGAGTAGTATACCCCATACTGATAGAGGTCGTGATAGCCCGAGATGTCGTTAAGCGGCACCGACACATTGTCCTTCCACACACTGAAGTGTATGTGAGGACTGCTAGTGCCGGATGAACCTGCATATCCGAGGACAGTACCGGCGAGTAAGTCATCACCTACATGCACGAACTGGTTTGGGTCTGAATCAAAGTGTGCAGAGATCGACTTGTACGCCAGCCCTGTGTGACCAGCGTCGTGATCCATGATAACGCACCACCCGTAACCGGACAGCTTACCGGCGAAGATCACTATTCCGCGAGCAGGTGCAAGTACACAGCTCCCAGTTGTTGCCTTGTAGACACGTACGAGGTCGACTGAATATCGACCGGCATGCGGATAGTAGGTGTATTGGTGCTTGTA
>MHKE01000011.1
TATGCCGCGAAGTGCACATCTTGTACTTTGAATCCGGCGATTTGTAATGATGGTAATGCCTGTACCACAGATTCCTGTGTCGGTGGCGTCTGCCAAAATCCTGCCGTCGCTCCTGGCACCAATTGCGGTGGAACGAACGTATGTTGTGGTACGACATGTGGAGTTCCGAAGTGTGAGAATAGTGGTCAGTGCAACGATGGTAATCCGGGTACGACTGATACATGCATCACACCAGGAAAATGCACAGGAGCCTGTTCAAGTACGGCGATAGTGGCTTGCGTGAACGGTGACGATTTCTGTCCCGCAGCATGCACTCAATGCAACGATAATAATTGCCCTTTGTCTAAGTGTACGGGCTTGTGTTGTGGACTAGTTTGTGTTAATCCGTGTACTGCTGGTTCATGCCCGGTAGGGCAAATTTGTCGCAATCCCGGTCTGTGTGCGGCCCAATGCGTTGTCGATTTCCCTGGTAGCTGTGAGGCGAACGGTGATTGCAATTCTCCCCCGGAATGCAAAACGGGAGGGTCGTGTAATACCAGTACCAATGTATGCACGTATGGCAACGCGGCCTCTGGGACGGTGTGCACAGTGGATGCGAAAGAGTGTACAAATGACCAGTGTGACGGGTCGGGCAACTGCGCGCATCCGAATAAGCCGAGCGGCACCGTATGCACGGATGACGGAAACCAATGTACCATCGACCAGTGTGACGCAACGGGTAACTGTATGCACCCGAATCAGCCGGCAGGAACCCCCTGTGCCGGAGGTACGTGCAATGGCTCGGGCGTCTGCGCCGGAGAATGCACTACCGCGCCCGACGGCACCGGATGTACGGACGATACAAACACATGTACGAATGACATTTGCCAGGGAGGATCATGCGCGCATCCAAATAAGATCACCGGATCGACCTGCGCAAGCGATGGCAACGACTGTACTATTGATGAATGCGACGGGTCAGGCAGCTGCACTCACACGAATGCATCGCAGGGCACCGATTGCAACTCCGGGAAAGGTGTTTGTAATGCCACCGGCACATGTAGGCCGTTTACCTATAAAATCAGAGTGTTCCTCGGCAAAGCAGTCATGCTCAACACCTCGCCGGTGTTATACCGTAAAGGTGGAAAAATGACTGACGACACAGCAGGCAATCGAACCGATGGAGCATGGATAGAAGTAATTCCATTTACCGGCCCGGGTACTGGTTATAACGATACTGCGTATATTTACAGCATGCCGCCAACGGAGGTGCACTTTTTCCTTTCTGGCGGCAACTTCCCGAACTATAGCGCCAATCCAGCCGAGTTGCGGGTAGAGATGTACGACAGTAACAATACGCTCATAAAAACCTATGCCAATCCCTTAGGCTGTCTGAACTGTTCCGGGTATAGGCACTGGTTTATTTTTAAGATAAATCCTCTTTCGAATCCCCCGAATGAAATATCGTATTGTAACCAAGGCGGCTTCAGGACCTACGCAGCTCCCGAGGCACCCCATTACTTTGACGACCGCGGGGTCATCCTTGATGCCCGGCCGGCAAATGCAAATTCACTGTATATATGTCCGAATACGGCCCTGGTGAACGGAAAGTCTTGCGCCAGTACGGGAGCTGATGCGGGTGAATGTAAATACGCTGGGTGTTCTGGGCTACCGCTCATATGTTCAGGTTCGGGGAGCTACTGTCAATTTTTCTGTCTTAATGCGTATGATTGTTGTACGGCGGAGCCGTATTGTTACTTGGATATTCCTAGTGGCGTTTCGTTATGTCAATCTACCTGTACCGCCAATGGCGACGGCTGTTATGACAACAATTCCTGCTGTTCAAGCAAGTGCGTAGGTAATGTCTGTATTCCATAATGTAGCATTTTTATGAACAAGAACTTCTTCATCGGTATACTCGTAGTACTTATCTGCGCCGCTATCGGCGTCGGCGCTTACTTTTTCTTTATTCAAAAAGAAGAACCCACACTTTCAAATACAAATACCAAGGCCGAAGATATTAATACGATCGGCACCCATGTATTAACAGAGGCACAAAAGAACGAACTCGGCATTTCGGCGAATGTAGACGCGACGCTTGAAGTGATTCCATCAGACACGAGTCCGGGAGCGACCATTCGCATGTTGAATGTAGCTCCGGACCCGAGTGCACCAGTCGACAGCGATGGCGACGGTCTTTCTGACATTGATGAGGAAAAGTATGGCACTGATCCGAATACTATAGATACGGATGGGGATATCGTCACTGACAATGCGGAGATTCTGGCAGGACTGGATCCGAAGAAAACAGATACGCTCGGGGACGGACAGGATGACTATGTCGCCATTTCTACTACAGCCGAAGGGGAAATCGACGCTGACAAAGACGGGCTTAGCATGAAAAGAGAAAAAGAATCCGGCACAGATCCTCTCAATCCCGACTCTGATGGCGATGGTTTTACAGACGGCATCGAAGTCGACAATGGGCACAACCCTCTCGGAGCATAGAATCATTTTTTTTGTAACCGCTGTATGAAAAACCAATTCATTCTCATCGTCGTCGTACTGATGGTTGTTATCGCCGGAGGCATCGGATATTACCTCTATTTGCAAAGTGACAAGCAGGATGACACAACTGGACTAACCGAGAATACCACCGTGAATACTGCCGTAAATACTCCCGTGAATACCGCTGTGAATCAGGGGGAGCCAGTAATTTCAAATTCTTCACCCACCTACGGTCTTCAGCCGGGTGAGAGCAGGGTATTGACGGAAGAAGAGAAAAAAAAGTTAGATGTAGGACCCGAACTAGATGTTACTGTTGAGAACCAAGGGGGTGAAGTGATCCTTATGTACACTCGTCCTGCTGCGGAATGATACGTCAGCTGTAAGATCTTCAGCTTAATTCGTTACCAATTGTCTATGCCACCTACGCAACAACCGAAGGATATGTATGAAAATGTAACCCCGCAACCTGCTCGGCAGACCCTGCGTGCCCCACAACAAGCAGCGCGTCAACGGCCGGCTTCGATACCACCGGTCTCGCGGACACCCTCGTCTGCGATGAAAAGTTTGATGGGTAACCGGTCAGTTGCTTTGACTGGCGTGATATTGGCGATCATTGTCATAGCAGTTGTTGTGGTAGTCTTCTTTAACCCATTTGAGAAAACGGCGACGAATGAACCGGTGGCAAATACGAATACTGAACCAAGCATTCTCCCATCAACTATCAGTCCGCCTTCGAATACTGGTTCGGTATCTGACGCTGATAGCGATGGGCTTCCCGACGCGGAAGAGCAAAGTCTCGGCACAAATGCACAGAACGCTGATTCGGACAGTGACCAGCTGTTCGATAGAGAAGAAGTAAAAGTGTATTTGACGAACCCTACGAATCCCGATACTGATGGTGATGGGGTAATTGATGGACAGGAAGTCGCGCAAGGGCAGAATCCATCTGGCGCTGGTCTTTTGAGAGACTTGCCGTCAGAGATTCAGAAGTTGCAGTGATAATTAACGGATTAACGAATTGCGCATTACGCATTCGTTGTCACGAACATTCTACGTTTAGTCGAAGTATCTACCAAAACACTAATCCGCAATCAGCAATTCGTTAATTACAAATACCATGTCCGATACCGCTCCAGACCTCCAGCCACCTGGCCAAGAACCGCGTAATGCACCAGTCCACACGATTCCCGAACAGTATTACCTCGGTCCAAAGCAGAACGCCGGATCAAAGAAATTAGTCATCGCACTGATCATACTTGTGGTAGCCGCACTCGGGCTTGGGGCTGCGTATGTATTCACCCGCGTCATTAACCAAAACGAATCACAGAACCAGACACCCACGAACACACTTTTTAATGTAAGTAACCAAAATAGTAACATTACGCTCAATATGAATAGTGTGAACACTAACGTTACTAATGGAGGTACCGGGCTCAATTCCAATAATTCTAATACCAACGGCGCCGGAAATTTTAATTTTAACGTCAACGGTGCGACGAACCAGCTTTTTAATGGAAACAGCAATGGGAATACGAATCAGCTGAATATCAATGTGGTGCGTATTCCTGATTCTACCGATGCAGATAAGGACGGGTTGACTGATGTCGAAGAGATTCTTTATGGAACAGCGGGCAGTATAGCTGACACTGATTCTGACGGGTTTAGGGACGGCGAGGAGGTCATCCACGGGTATAGTCCGAGAGGAGTCGGGAAGTTGCTCGATACCAACCTTGCGAAAGAGTATCTCCATCCATCTTTCGGGTATAAAGTACTCTACCCAAGCACGTGGATCCGGAGCGCCGATCCGCAAAATGAGGACGGTATTCTTTTTACTACCGCATCTGGTGAATTCATTGGTGTTAGTGTCCAGAGCAATCCCGCCCGGCTTGCCGCTCGAGACTGGTATTTAAAAGCGTCTCCCGGAATCGACATACGGAAGATTCAATCTGTTGCGAATAACACGGGAGTGCTGCAGGGAGCGATAAGTTTGGATGAACAGACGGTCTATTACACCTCAGGAGACCGCGCCTATGTCATCACGTACAGCACGAATCTGCTTACCGCCGCGAATTACCGCACCACCTTTGAAATGATGTACCGGAGTTTCGAGTTAAGCTCTGTGCTGACCAATACGAATACAAACGTGAATACCAATAGCAACACGAACAACAGCAATACAAACGGAAACACCAACAACGTAAACAATTCCAATACGAATGGATCGTAAGGGTGCGATGGTCGGCAGTATCCGATGCATAGATGGCATCAGATATGCGACGAGGGATCTTGCGCGGACACTGGTTCGAGTCCGCCATGTTCTCTCTATTCCGCGATCGCGTACGATATACATCATTCTTTGCGGTGCAGGTACCATTCGCCGTCTCAATCGCACCTATCGAAACATAAACCGTGTTACTGATGTCCTCTCGTTTCGTTACGGTCATGGCAAGCACGAAGGAGTGTTTGGAGAGATATTCATATGCGTTCCCCGAGCCCGCAGCCAGGCTCAGCAGTATGGCAATGCATTCAGTGAAGAAATGCGATTACTCATGATACACGGCCTCCTGCATATTCTCGGACATGACCACGCCACAGCCCGCCAGGCCAAACGGATGCGTTCCCTCGAAAATACCCTTTTAGGCAAAAACCTTTCACGAAGTGCTCACAGGTAATTAGCGCATTAACGTATTAACGCATTACGTATGCGTTGGTAGGAAGATTCGGCGTTAATTTCTA
>MHKE01000012.1
[truncated: 829,199 more chars]
