# Supplementary material for: SprayNPray: user-friendly taxonomic profiling of genome and metagenome contigs
Source: BMC Genomics. 2022 Mar 12;23:202. doi: 10.1186/s12864-022-08382-2 (PMC8917688; doi:10.1186/s12864-022-08382-2)
Supplement: Supplementary file 9 — Additional file 9: Supplemental File 7. FASTA file generated by SprayNPray, representing a subset of contigs from the simulated metagenome that match Chlorobium. [file 12864_2022_8382_MOESM9_ESM.fa]

>NC_002932.3_1
GTCAATTGTTGATTCTGACCGGCATCACCAGAATGATCAGATCGTCCTGGCGCTCCTCGTATTTCGGTTTGAACAACACAGCCGTTGTCGGGCTGCTCATTTCGATGGAGACCTGTTCGGTTTCGATATGAGACAGGGCGGCTTCGACAAACTTTGCATTAAAACCGATCGTGATCTCTTCACCGGTGAACGTACACGGCAGCTCTTCCTGTGCAGATTCACCCTCACTGGCGTTTTCAGCCATCACCTTGATCTGTGAATCCTGTGCGCTGATCTTCAGGTCACCGATGCTTGAAAAGCGTCCGACCCTTTTAACCGAATCGTGCAACTGCGAACGGTCCGTCACAAGCTGCTTTTCGTTTTCAACCGGTATCACCGCCTCGTAATTGGGATACGGTTCGACAATGAGTGCTGACTCTAATTCCATGGTAGCAGTTTTGAACTTGACATTCCGACGCTCTGAGTCAATCGTCATTTTCACCTCTTCGTTTGTCAGCATTCTCTGAATGATTGACAGTACCCTTGCCGGCACGACGATCTTCTGCTTTTCAGCCACTGTCACCCCGGGTTTCTTTCGGCAGCGGACGAGTCGATGTCCATCGGTTGAAACAGCGGTGATATACTCTTCATCGAATTCGAACAGTACACCCATCATCGCTGGGCGCATGCCATCGACACTGCACGCGAACAGTGTTTTATGAATCATGTCCTGAAGCTCGTTTTGCTGAAGCTCAATCGAGAGATCGAAATTCCGCTTCTGACTTTCCGGTTTCGTGGTGAAGGTGCACGGAATGCGATAACGACCCTTGTCAGTGGCAATATGAATGGTGCCGAGTTCACCGATCGACTGGCGCTCGATGTCGAAGGTGACGTCAGTTTCGTACATGCTGCGCAGAAAATCCTGCAAGGTTCTGGCTCGGATGGCAATGTTGCCCTTGTCGGTTGAAGCCACATCGCAGTTCGTGGTGATCGACAGCTCACCATCAGTCGCAAACATGGTAAGCATTCCGTTCTCGAGGGTCAGGTTGATATTGTCGAACCGGGCATCGAGTGATTTTGCCGGAACGGCGAGAATAACCTTGTTTACAGCTTCCTGCAGTCGTTTGATGGTCGTATTGAATTTCATCTTCTTACAATCTTTATTTTTATATAAAAGATTTGTTGTTGTTGTTGAGCTTGTGGAAATCTGGACAGGGGAGCAATGAGACTCATTAAAATGTTATTTTATAATACGTTGTGTTCTTAATTTCTCTTCCATCTTCTGTGGATAGTGTGTTTATTTCCCTCCACAGGGCAGTTGACGGTTTGTTGGTGATTTCATGCGGCAACCCCACAGTGTTGATAACTCCCCTGAAATCAAGATTGCGCCAACAGGTTTTGAACAGGTTATACACAGGTTACATCGACATGATTTCGATCCTTTTTCTCAACTCCTCGATCTTCTTTCGCTCTTCGTTGGAAGCTGCGATCTTTTTTTCGATGGTGTTCAGGGCGTGAATGACCGTGGAGTGATCGCGTCCGCCGAAGTGAAGGCCGATGGTCTTGAGCGATGAGTCGGTCATGTCCTTCGACAGGTACATGGCAATCTGCCGTCCGACGGCGATCTCCTTTTTTTTCGATTTCCCTTTCAGGTCGTTCGAGGTGATCGAAAAATAGGAGCAGACCGCTTTTTCAATGGTTTCGAGAGTCAGTTGTTTGGTGTTGTACCGGATGATGTCCTTGAGCGTCGATTTGGCGAACTGGAGGTCGATCTCCTGGTTGTCGAGCGAGTGGGCCGCTAGCAGCTTGACGATGCACCCTTCGAGTTCCCTGACGTTGCTGGTGACGTTGGTTGCGATAAACTCAATGACTACCGGATCCAGACTGACGCCGCTCTGCTTGAGCTTGCTCTGGATGATCGCCTTGCGGGTTTCGTAATCCGGCGCCTGGATGTCTGTGGAGAGGCCCCAGTTGAAACGGGATATGAGGCGGTCTTCGATGCCCTTGATCTCCTTGATTGGCCGGTCTGCCGACAGGATGATCTGCTTGTTGGACTGGTGCAGGGTGTTGAAGATGTGGAATATCTCCTCCTGCGTCTTCTCCTTGCCCGCGAAAAACTGGATGTCGTCGATAATCAGGACGTCGATGTTTCGGTAGAACGCGGAGAACTCCTGGATGTTGCCGTTCTGGATGGCGTTGACAAAATCGATGGCGAACTTTTCGCTTGAAACGTACAGCACGGCGTCAGTGATGCGGTTTTCAAGTACCGAGTTGCCAATAGCCTGCATCATATGGGTCTTGCCGAGTCCAACGCCGCCGTAAATGACCAGCGGGTTGAAGGCATTTTGTCCCGGGTTCTGGGCGATCGATTTGGATGCGGCAAATGCCAGAGAGTTGCAATCTCCCCTGACAAGCGTCGAAAAGGTGTATTTCGGATTGAGGTTGCTCTCGAATCTGGGGCGTGCGATCTCGAGCCGTTCACGTTCGGCGGAGGCTTTTTGACCAGGCGCCTCAGGCCGGACCGATCTTTCCGCTGGCGCGGCATCGATCTGGTGCGGCAATTCGATGGTCACCGGCTGCCCCTGTGATTTGTCTATCACGATGGAGTACATCAGCTTCGCCTCCGGACCGATCACCTGCCGGAGCGCCTGCTTGACGTGCACCGAATAGTTCTCCTCGATCCACTCATAGAAAAACTGGCTCGGTACCTCGATGGTCAGTTCGCTACCCGAAAATGAAAGAGGTCTGATTGGCAGGAACCAGGTTTTGAAAGCAAGCGTGTTGATGTTCTCCTGGATAAGTCCAAGGCAGGCACTCCATACCTTCTCCGCAAATGATCGACCATGCGTCGGGGTTACTTGTAGGTTGTCCGGAGCTTCTTGCTGGATCGTATCAGACATGGGAATTGGCTGTGAGATGCGTTGTTTCGGTGATTCATCAACATTTTCTGTTTACAAGGTACGGCTTTCGGTGGACAAAAAACAATCCTGCTTCTGATTTTTGGGGTGGATGAAGCCTCTTTTGCTTACGAACATATCAACATTCTATCTCTTTTATTTATTGTGGTTTATCTGTTTTCTTGTAAAAGTTGTCAACATGTGTTGATGCCTCTCCGCATCGGTCTTGCTTGGGTTTGGGCAGTTTAGTGTTTTTTTATCCACAACTTATCAACACTGTGGATAGGTTGTGGGGTTGATGGTGTTGGTAAGTGCGAGAAATGTGGCATCTCTTGTTTATCTGTGACTAAAATGATAAATTGAAAGTCCTGTAATTTTAAACAATCATTCGAGAGGAGTTTTGAAGAGATGAAAAGGACATTTCAGCCGAGCAACAGGAAGAGAAGAAACAAGCATGGCTTTAGGCAGAGAATGGCTACCAAGAATGGACGCAAGGTTTTGTCTGCCCGTCGTGCCAAGGGCCGTCACTCCCTGAGTGTCAGCAGCTCGATGAGTGCTTCGAAACGTTAACTCACTGGCCGGAACGGGGCTTCGGTTTCACTTCCGGGCGGATTTGCGTGTATCCGGGCATGCTTTCTGAAAAACGAACCAATGCCCTGCCAAGGGGAGAAATAGCCCGGGGAAAAAGCGCTGTTTCCCGTCTGTTTAGCCAGGGTGGCCGTCTAAAGGGCGGTTTTCTCCTGTTGATCTATTCTGCTTCACGGCCGGTTGAGCAGGCACCCCGGATACCAGTGAGGGTGCTGTTCACGGTTGGCAAAAAGCTGGTTCCGAGAGCCGTTGACCGCAACCGGATCAAACGACTGATGCGTGAGGCTTACCGGCTCGAAAAAAATATTTTGACCAGAGCGCTTGCATTCGACGCCGGCAAAGGCGATCATCAGGTGATGCTGGCGTTTTTATACCGGGCTCGGGCCGATGCCATTCCATCGCTTGAGCGGTTCCGGGCTGAAATTCGGCACATGCTGAAAAATCTTCTATCGAACAGGCTGCCGCAAACGCGGGAGGGTGACAGGATTGAGTAATACGGGCAATCAACAGCATCACGGGACGGAACACAACGGCAAAACCCCTGGCCAGCTGTTGAACATCGTGCCGATTCTCCTGATACGATTTTACCAGTCATTCATTTCTCCGCTGCTTGGCCCCTCCTGCAAGTACCATCCCACCTGTTCCAACTACGCTATCGAGGCGTTCCGGCAGCACAATTTTTTCTACGCCTCCTGGCTGACCGTCTGGAGGGTGCTTCGTTGCAATCCGTTTTCAAAAGGCGGCTATGATCCGGTACCGCCAAAATCAGTGAAATCCGCAGGTAATTCAAAAGATTCGAAGTAATGGACAGAAATTCGGTGATAGGCTTTGCCCTGATTGCTGCAATCATGATCGTATGGCTACAGTTCATGAAGCCTGAGCAGAAGCTGGGACTCGAAAAAGCGGCGGCATCGCGAGAGGCGGTTCAGAAAACACCTGCGGCGGCATTGCCCGCCCCGTCGGCGGCAGTGGCGGCTGCGGCCAGGGCTGACAGCCTCGGTTCCTTCGCCCAGGCCTCCGTCGGCACGGAAAAGACCATCACCGTCAGCAACGATCTGTTCACGGCAACCCTCTCCTCGAAGGGCGCGACCCTGAAGTCGCTGGTGCTCAAAAAGCATCTCGATGGCAACCGCAAGCCCTTCAACCTGATCTCCGCCAGCGACAAGGGCGCGCTCTCCATGCTGTTCCTCAGCAGTGACGGCAAGAAGATCGATACCCGCGATCTCTATTTCCGCAGCCTCGATGCCAAAACCACCGAAACCGTGACCGGCAAAGAGAAGCTGTCCGTCAGTTATGTGCTCGATGTCGATGCCACGCGCAGCATCCAGATCACCTACACCTTCACGGGCGACAGCTACGTGGTCGATTACGATCTGAAGCTCAACGGTTTCGGCTCGTCCATCGCCGGAAACGAGTACCAGCTCGACTGGGACGGCGGACTGAACTACTCGGAAAAAGACCAGGTTGACGAGTCGCACAACGCCATTGCCAGTGCCTACCTTGGTGGTAGCGTGGTCAAGCTCGATGCCAAGGACGCCAAAAAAACCTGGCAGGATGAGGAGTCCGGCAAGGCGCAGTGGGTTGCCGTCAGGAACAAATATTTTGTCGCGGCCATCATGCCGCAGCGCACCACCGATGGCATCTATCTGCACGGCACCAAAAAGGATGGCAGCGATTTCAAGAACTATGTCGCGGCGCTGAAAATGAGCTTCCCCGCCGGTCAGCAGAGCGTCGATGACCACTACCGTCTCTACGTCGGCCCGCTCGACTACAACACGGTCAAGTCGCTGAACGCCGATCTCGAAAAGATCATGGACTTCGGCTGGGACTGGCTGACCCGTCCCTTCGCCGAATACCTGATTCTGCCGATCTTCAACTGGATGAACAAATATGTGACCAACTACGGTCTTATCATCATCATCTTCGCCTTCCTCATCAAGCTGGTCACCTGGCCGCTGTCGCTGGCCTCGACCAAGTCGATGAAGAAGATGTCGGCGCTTCAGCCCGTGATGAAGGAGCTTCAGGAGAAGTACAAGGACAACCCGGCCAAGCTGCAAAGCGAACTCGGACGCATCTACAAGGAAGCAGGCGTCAATCCGCTTGGCGGCTGCCTGCCGACGGTGATCCAGATGCCGCTGCTCTTCGCGATGTTCTACGTCTTCCGCTCCTCGATCCAGCTTCGCCAGCACGGCTTCCTCTGGGTGAAGGATCTTTCCGTGCCCGACTCGGTGTACCATTTCGCCTTCAAGCTGCCGCTCTACGGCGACCACATCGCGATCATGCCGATTTTGATGGCCGTGACCGTTTTCTTCCAGCAGAAGATCACGCCGAACGCCCAGTCAAACGAGCAGACGAAGATCATGATGTGGCTGTTCCCGGCCATGATGCTGTTCTTTTTCAACAACATGCCGGCGGGCCTGGCGCTCTACTATCTGATGTTCAACATCTTCAGCGTCGCCCAGCAGGCCTACATGAACGCCACCATCACCGACGAGGAGAAGGCTGCCGCCGCCATGCAGGTCGCCGCCGCCACCAAACCGGCTCAGTCTGCCAAAAAGGGAGGGAAGAAAAAGTAACCCACGATGGGCGGTCTCGAACAGGCGGATGCTCGGCTTTTCCAGCTCCTGAACCATAGCTTGGCCACTCCGGCGCTGGACGACCTGATGCCGTTTCTGACCAGCCCGAAGCACTCTGTCCATATCCTGGTGCTTCTCGCACTCTTCATTCTTGTCAGAAAGGGAAAAGACGCACTCTTCGTCATTCCCCTTCTTCTTTTCGCTGTCGGCATCGCCGACTACACCGCATCCGGTATCATGAAGTCGCTTTTTCATCGCGTTCGTCCCTGCTTCGCGCTCGAAGGGGTACGTCTTCTCGTCGATCAGTCGCACTCCTGGTCGTTTGCCTCCTCGCACGCGGCCAATTTGACGGCCATCGCCAGCCTTGTGTGGCTCTTCTTCTGGCGGGGCGAAACGGTTGATAAAGTCTTCACTGTGATGGTGATCGCTTACGCCTCGATGGTCGCTTTCTCGCGAATCTACGTCGGCGTGCACTATCCTGGCGATGTGCTTGGCGGCGTCGTGATTGGTCTTGCCAGCGCGGCGGTGATCTACACGGCGTTCGCCTGGATCGTCAAGAACGTGGTGCACCGGCGAGTGATGCAGAGGGAGGGCTCGGAATGAATCGCTGGGGAATCGATCTCGGCGGCACCAAGATCGAGGGGGTGATCCTCGACAGCGAGTTGCGCCCTCTCATTCGCCATCGCATTCCGACCGGGCAAGAGCAGGGGTACGGCCATATTCTCATGCAGATCAAAAGCCTCGTCGGGACGATGGCCGAGAAGTCGGGACTCGGCCTGCCGGAGAAGATAGGCATCGGCACGCCCGGGCGCGCCGATGGTAGCGACGGCGTCATCAGCAACTCGAACACGATCTGCCTGAACGGAATGCCGCTCTTGCGCGATCTGCAAGAGGCGCTCCGGCTGGAGGTGGTGATCGACAACGACGCGAACTGCTTTGCGCTCGCCGAGTCGATGCTCGGCGCGGGGCGCGACGAGATGGCGCGGCCAGGCGCGACAGCTTTCGGTATCATTCTCGGCACCGGCGTGGGCGGGGGCATCGTCCGCGATGGCCGGATCATCCGGGGCGCGCACGGCATCGCCGGAGAGTGGGGGCACAACCCGCTGCCGGGCGAGCACGCGGCGTGCTACTGCGGTCGGCGCGGCTGCGTCGAGACGGTCGTCTCCGGCCCGGCACTCGAGCGCCACTACGCGGCCCTCAGCGGGCGAAAGGCGTCGCTGCAAGAGATCGCCGCCTCGACGGGGCGCGACCGCTTCGCACGCCAGACCATCGAGCGGCTCGTTTCGAAATTCGGCGTGGCGCTGGCGACGGTTATCAACATTCTCGATCCCGACCTGGTCATCATCGGCGGCGGCGTGGGCAACATCCGCCAGCTCTACTCCCCGGAGGCGCGGCAGGCGATTGCCGCCAACGTTTTCAACCGCTCGTTCGACATTCCGCTCCTGCCGCCGATGCTTGGCGACAGCGCGGGCGTGTTCGGCGCAGCACTGCTCTCGGGGCCGCCACTCATTGCACAGTATTGATTCACCGCGACTCCCCTGCGGAGCGCTTATTGCACACTCCATTGGAACAACAGGAAATCCGCTACAGAAAAGGCGACATCATCGAACTCACCATCACTGACCACGCCGAGAAAGACAAATGCTTCGGCAAAACCACCGAGGGCATGGGGGTGATGGTCTCCGGCATTCTCGCCCCCGGTGACCGCGTTTCGGCGCAAATTTACAAGGTCAAGTCGCGCTACCTCGAAGCACGGGCCATCGAGGTGCTCGAAGCGTCGCCGGATCGCGTTGAGCCAGTCTGCCCGGTCTTCGGCTCCTGCGGCGGATGCAAGTGGATGCACGTCAGCTATGAGGCGCAGCTTCGCTACAAGCACAAAAAGGTGACGGACTCGCTGGAGCACATCGGCGGTTTTGAGAGTCCCGACGTCCGTCCGGTGCTTGCCGCGCCAGACGCGCTGCACTACCGCAACAAGGTGGAGTTCTCCTGCTCCAACATGCGCTACCTGCTCCAGTCGGAGATCGACAGTGATCAGCTTGCCAAGCCGAAAACCTTCGCCCTCGGCTTCCACGCGCCGGGCAACTTCGAGAAGGTGCTCGACCTCGACACCTGCTACCTCGCCAAGGAGTGTATGAACCGGGTGCTGAACGTCTTGCGTGACTTCGCCATCGAACGCGGTCTCGAGCCCTACGCCGCCAAGGCGCACGAAGGCTACCTGCGTAACCTTATGCTCCGCTACAGCGAACGCCATGAGCAGTTGATGGTCAACATCGTCACCTCATGGTACGACAAGGCGCTGATGCAGGCGCTCAAAGAGCGGCTCGAAGCGGCCATGCCGGAACAGCAGATGACGCTGCTCAACAACGTCACCACGCGCAAGAACACCGTCGCCACCGGCGAGCAAGAGTACGTCATCAGCGGCGACGGCTACGTCACCGAACGGCTCGGCGACCTCGACTTCCGGATTTCGGCCAACTCCTTTTTCCAGACCAACACCCGCCAGGCCGAAACGCTCTACGACCAGATCATCGCTGTCGGCGGCATCACTCCGGAGGATACGGTCTATGACCTCTACTGCGGCACTGGCACCATCACGCTCTACCTCGCCCGCCACTGTAAGCAGGCGATCGGCATCGAGGTGGTCGAAAGTGCCGTCAAGGATGCCGAGATGAACGCCGAACTCAACGGCCTCTCGAACACCGTCTTCTTCCAAGCCGACCTCAAGAATTTCCACGCCATGCAGGAGGCGCTCGAACCCTACGCCAAACCGCGCATTATTGTTACCGACCCTCCGCGCGCCGGAATGCACCCCAAAGCACTCGACACCATGCTCAAGCTCCAGCCCGAACGCATTGTTTACGTCAGCTGCAACCCCGACAACCTCGCCCGCGACGGCAAAGAGATCGCGGCGAGAGGCTACCGCATGACGTCCGCCCAACCGGTGGACATGTTTCCGCAGACGAACCACATCGAGACCGTGGCCTGTTTCGAGCGGGCAGAATAAATCCGGGCAGGACGCGTCCCGAAAGCTTTGGGCGGAGCTTATTGTCTTGTCAACTGCCAGAATTTCAACAAAAAAGCCGGACATGCTCACATGTCCGGCTTTTGAAAAGGCAGATGCTTTCGCGCCTTATGGCTTCATCACAGCGGCATCTTCCATAAACTTCTCCAACCCTTTGTCGGTCAGCGGGTGGTTGGCGAGCTGTTTGATGACGCTGTACGGGATGGTGGCGATGTCGGCCCCGACCATCGCCGATTCAACGACGTGCAGCGGGTTACGCACGCTGGCGACGATCACTTCGGTGAGGTAGCCGTAGTTGTCGTAAATCGTGACGATCTGGCGTACCAGTTCCATGCCGGAGGTGCTGATGTCGTCGAGCCGTCCGACGAACGGGCTGACGAAGTCAGCTCCGGCTTTGGCGGCGAGCAAGGCTTGCGTGGGCGAAAAGACCAGCGTGGCGTTGGTCTTGATGCCGTTGGACGAGAAGTGCTTGATCGCTTTCAGGCCGTCCACGGTGAGCGGGCACTTGACGACAATGTTCTTGTGAATGGCCGCAAGCTCCTCGCCCTGGGCGATCATCTCTCCGGCTTTGAGCGTGGTGACCTCGGCGCTGACCGGGCCATCGACGATTTCGCAGATTTTGGCGATGTGCGCCTTGAAGTCGGCGTAGGTGAAGTTGGTCGAGTCTTTGACGATCTTGGCGATCAGCGACGGGTTGGTCGTGACGCCGTCGAGCACGCCAAGTTCATTGGCGGCCTTGATTTCGTCGAGACTTGCGGTGTCGATAAAAAATTTCATAGGGCCTCCTCAGGCGTTAACGGGTTTGGCGTCGAGCATGGCGTTGAAGTTGCGGGCCGGGCGGCCTTCCCAGTTGCGCTTGTGATAGGCGTAACCGGCGATGAGCGGCATGGCAACAGTGGCTTCGGCGAAGACCATCTGCTCGTACACTGTGTCAACCTTGCCCCACGAGCTGGCCTCCTTGAGCGTTGAACCGGAGAGTGCGCCGTCGCGTTCGTCGGCTACGGTGATCTGCACGGCGTAGGTGTGCATTGAAACATTCTCGTAGCCGAGTACCTCAGCCGCAACAACGATGTCCTGCGTAAAGTTCTTCGGAACGCCGCCGCCGATCATGAAGATGCCGGTCTTGTCGTTCTCGATCTTGATTTTGGTCAGCTCGCGAAAGTCCTTGACCGAGTCGATGGAAACGTGCTGGTCGGGATTGTGCCACTGGTGGTGCACCAGGCCGAAACCGGCGGAGCAGTCGGAGAAGGCCGGGCAGAAGATCGGCACGCCCTTCTCGTAAGCCTTGTAAACGATGGAGTTTTTGTCAAGTCCCTTCTCTTCGATGTACTTGCCCATCTCGACGATGAACTCGCGCGACGAGTACGCGCCGGGCTGCATCGAGTTGGCGATGATGGCTATGGTGTCGTCGCAGACGCGAAGCTCGTCCTCGTCGATGTAGGTGTCGTAGATGCGGTCGATGGCCAGCTCGCGAAGCTCGGAGTCGTCGACGAACTGCGAGCCTTTCCAGTGCTTGAAGCCGAGCGCCTCGAAGAAGTCCTGATCGACGATGTTCGCGCCGGTCGAGACGATAACGTCAACCATGTTGTGCTCGAGCATGTCGATGATGACCTGCTTCAGTCCGGCGCTGATGAGCGAGCCGGCGAGGGTGAGAATGACGGCACACTCCTTGTCTTTCTGCATCAGATCGACGATGAAGGCCGCGCGGGCCAGGTTGCGCGCCTGGAATGCCATGTCGGCCATCTCCTCGACCATTGGCACGACGTTGTGTTTGGTGATGCCGATGTGCTTGATCGGCTCCTTCAGAAATCCTGCTTTCTGCATCGAACGCTCTTCCATGGGTAACTCCTGTACTATTTTAGATGCTTCTGTTTGATGATATAATTGTAATGCTGGACTGACAAGCCGGGCGAGGAAAGCCTTGTCACTGAATTTCTCAGGCCCGAACGCTCAGTTTATCGATTTTGATTCCGATTTCAATTTCGACCGGAATCTGTTTGCCGATTTTTCACAATAAAAAAAGGAGAGCAAGCTGACTATATCACGCACTCACATTACCGGATGCTGCTTCCTTCCGGACCTGACATGGTTGGGCAAGAGAATGCTGTATAGGACTTACTCTCCTAACTCTGCTATGTTCCTGTTTTTATCAGCGCCGATTAGTTGGCCCAAGTAAAAACAGGACTCTAATATAGCGTTCTGAAGTTAAAATACAAAAACAAAGCTTTTTTCTTTGTAGCAACTGTTATAACTTCGTAACCGTCCCTGAGAATCTCCTTTCAGGAGCTTTGGATGGGGCGCAAAAGCAGGCAGTGGTGTCATTCTGAATGAAGTGAAGAATCCAGCGTCTTTGGAATTGGCTGGCAACTTGTTGATTAACTGCAAATTACGTGACTTTCTTGATTCTTCGCCCGACTGCGTCGGACTCGGAATGACAAGAGAGAAAATACAACCCGCCATAACTATCATAGAGATTCCCTGCAAAACAGGAGCAACAAACCCGACCCATGTCGACACAAAGGATTTTAAGCGGGATGCGGCCTACCGGCAAGCTGCACCTCGGTCACTACACCGGAGCACTTGAAAATTGGATCGCGCAGCAGAACCTTCTCCATCCCGACGGAAGCCGTGCTTACGAGACCTGCTTTCTGATCGCTGACTACCACAGCCTGACCACTTCGCTCGATACGTCGAGCCTGTATGCGCACTCCATCGACATGCTTGTCGACTGGCTGGCGGCGGGAGTTGATCCCGAAAAAAGCCTGGTGTTCCGGCAGTCGCAGGTCAAGGAGCACGCCGAGCTGTTCCTGCTCTTCTCAATGCTCATCACCACCGCACGTCTCGAACGCAATCCGACGCTCAAGGAGCAGGTGCGCGACCTGAACATGGACTCGCTCGTGTACGGCCACCTCGGCTATCCGGTGTTGCAGGCGGCGGACATTTTGCTCTACAAGGGCAACGTGGTGCCGGTTGGCGAGGATCAGATTCCGCACGTCGAGATCACCCGCGAGATCGCCCGCAAGTTCAACAGCCACTACCAGCATCCGGAGCTGGGCGACGTCTTCCCCGAACCCGCACCGAAGATCACGAAGTTCGCGCGTCTGGTCGGTCTGGACGGCAAGGCGAAGATGTCCAAGTCGCTCGGTAACACCATTCTGCTTTCGGATGCTCCCGAAGAGGTGATGGCGAAGATGCGCCCCGCCGTGACCGACACGCAGAAGGTGCGCCGCAACGATCCTGGTCGTCCCGAGGTGTGCCTGGTCTACAGCTATCACCAGAAGTTTACCGGCGAATCGCAGCTTGTCGAAATCGAGACCGGATGCCGCTCGGGCGCACTCGGCTGCGTCGATTGCAAGAAGATGTGCGCGGCGAACATTTCGGCGGAGCTGGCTCCGATTCTCGAACGGCGCAAGCACTACGAAGCACAGCCTGAGCTGGTCAAAGAGATTCTGTACGAAGGTGAATCCAAAGCGAGAAAGATTGCCGGAGAAACCATGAAAGAGGTCAGAGAGGCGATGAGCCTCGGGGAGAGCAACGCATGATGATACAAAACGATACCAAGCCGAAAGCCTTCATTTTCGACATGGACGGCGTGCTGGTCGATAACATGAGAATGCACGCACAGTCGTGGGTCGATCTGTTTGCCGACTACGGCCTTTCGGGCCTCGATCCGGAGCGCTACCTTGTTGAAACCGCCGGAATGAAGGGCCTCGATGTCTTGCGCTACTTTCTCGATCCGTCTATTTCGCCCGAAAAGGCTGACAGGCTTACCGAGCTGAAGGACATTCTCTACCGCGTGATGAACCGCAACGCCATCGTTGCCATGCCGGGCCTCGAAACGTTCCTCGACCGCGCGGCAAACGCCGGCATCCGGCTCGGCATCGGCACGGGCGCGGGGCCGAAGAACATCGACTACGTGCTCGGTCTTACCGGCCTGACGTCACGCTTCGAGGTGGTGGTCGGAGCGCACATGGTCAGGCACGGCAAGCCCCATCCGGAGACCTTCCTGCAGGTCGCCGAACGGCTCGGCGCTGATCCGGCGTCGTGCATCGTCTTCGAGGACGCCCTGCCCGGCGCGGAAGCCGCCGCCGCAGCTGGAATGAGCTGCGTGGCAGTCACGACGACCAACCGGCCCGAGGCGTTCGCCGCGTTCGACAACGTCATCACGACCATCGACCATTTCGACGGACTCATGCCCGAAGCGTTGCTGGAGCTGAACCGCGCCGTCAAAACCATGTCTTAACGATTCATACCGATGCGAGCTTTTTTCCTCCCCTTCATTCAGGATGCCCTGCAAAAAGCGGGCATCGAGACCGACAAGGAGATTCAGATCGACAAGCCGAACGACAAAAAGTTCGGCGACTTCTCGACCAACATCGCCTTCCTTGTGGCCAAGGAGGCCCGGAAAAATCCGCGCGAACTGGCGGGGCAACTCATCGGCCTGCTCGACTTTCCTGAAGGCACGGTGACGAAAACCGAGGTGGCCGGGCCGGGCTTCATCAACTTCCATCTCGCTCCGGCCTTTTTCATGCGCTCGGCGCAGGAGGTGCTCGCAAAGGGCGAGGGGTTCGGCTGCAATGAGTCTGGCAAGGGACTGAAAGCGATTGTCGAGTACGTGAGCGCCAACCCGACTGGGCCGCTTACCATCGGGCGTGGACGCGGCGGCGTCTTGGGCGACTGCATCGCCAACCTGCTCGAAACGCAGGGCTACGAGGTGACGCGCGAGTACTACTTCAACGATGCCGGACGCCAGATGCAGATTCTGGCCGAATCGGTGCGCTACCGCTACCTCGAAAAGTGCGGTCAGGTGATCGAGTTCCCGGAGACGCACTACCAGGGCGACTACATCGGCGAAATCGCCGAGACGCTCTTCATCGAGCACGGCGACGGACTGGCCGCGACCGACGAGTTGACGATCTTCAAGGAAGCCGCCGAGGCAGTCATCTTCAGCTCGATCCGCAAGACGCTCGAACGCCTCTTGATCACGCACGACTCCTTCTTCAACGAGCACACGCTCTACCAGTCCCGCGAGGGGCAGCCGTCGGCGAACCAGCGGGTGATCGACGCGCTCGACGCCAAAGGGTTCATCGGCAACTACGACGGCGCGACCTGGTTCATGACGACCAAGCTGGGGCAGGAGAAGGACAAGGTGCTTATCAAATCTTCCGGCGATCCGAGCTACCGCTTGCCGGACATCGCCTACCACGTCACCAAGTTCGAGCGTGGCTTCGACCTCATGGTGAACGTTTTTGGCGCGGATCACATCGACGAGTATCCCGACGTGCTTGAAGCATTGAAGATTCTTGGCTACGACACCTCGAAGGTCAAGATCGCCATCAACCAGTTCGTCACCACCACGGTCGGTGGCCAGACGGTCAAAATGTCCACCCGCAAGGGCAACGCCGACCTGCTCGACGACCTTATCGATGACGTCGGCGCGGACGCCACACGCCTCTTCTTCATCATGCGCGGCAAGGATTCGCACCTCAACTTCGATGTCGAGCTGGCAAAAAAGCAGTCGAAAGACAACCCGGTTTTCTACCTTCAGTACGCCCACGCGAGGATTTGCAGCCTCGTGCGCATGGCCGAAAAAGAGGTCGGCTTCGACGAGGCGACGGCTATTGGCGCAGGTTTGCCGCTGCTTTCGAGCGAGCCGGAGATCGACCTGGCTTCCGCATTGCTTGACTTCCCGGATATCATCCAGTCAAGCCTCCGCCAGCTCGAACCGCAGAAGATGGTCGAGTACCTGCACACGGTTGCCGAACGATACCACAAGTTCTATCAGGAGTGCCCGATTCTGAAGGCTGATGAACATCTCCGCACCGCTCGTCTCGAACTGTCACTCGCAGTACGTCAGGTGCTGCGCAACGGATTCAAAATCCTCGGCATCTCGGCTCCGGAATCGATGTAAGTAAGGGAAAATACTTTCGAGCCCTGATCAAGCGCTATACAGCTTGTGCTCGGCGATGTACTGCGCAATCGATGACGGCACAAACTGTCCAATTGGCTGACCGGCGGCGGCCAGACGCCTGATCTTTGTCGCTGAAACGGGCATATCGAAATCGTAGTGGATCGCTGGCAAGAGAGGATCGCTGGGGGGAGCATCTGCGGCGTCAATATCTGATCTGCCGAAAACGGCAATCGTACAATGCTTGAGAATTTCCGACGCAAATTTCCACTGCGGCATCTGAAGGTAGCTGTCCTCCCCGACCAGCAGCACCAGCTCGTCACCCGGACAGCGCTCCTCGACGTGGCGCAGAAGGTCGATGGTGTACGATGGCCCCGACTGCTGCAGTTCCCAACCGCTTATTTCAGCAAATACTCCTGCGACGTTGATCTCGGCAACGAGCAGGCGGGCCATGGCTGACCGGTCATCATCGGATGCATCGGCCGCGGCCTTGAAAGGATTTTTTGAAACCGATACAATCAACCGGTCAAGCCCGGCAAGCTCTCGCGCAAAGAGGGACAGCGCGAGATGGCCGTTGTGCGGCGGATCGAAACTTCCGCCGAAAACAGCAGTTCTCACTCTTTCGATTTCGGGTCGCGCTTGTTTGAGTAGTGGGCGGTAACTCTCTTTGCGGCAGGCTCAATCAGCTTGGCCTTGTCCGGATAAAGCTGCTGGAAGGTCTCTATCGACTGGCGTGCTTCGAACCAGTTGTTCTGCTTGATTTCTGAATCGATTTTTCCGATCCAGGCGGATTCGAGCCATTTGGTATCGGGATACTGGTTGATAACCACATCGTAGAAAATCTCCGCGGCGCGGTACTTCTTTAGCTTGAAATATTGACGGGCGATCGAGAAGCGATTATGGGCAAGCCTCTCACGAAGCTCGGAAATGGCCTTCTGGCTGTATCGAGCCGGCGAGCCGCTCGCGAGTTCCTCCTTTGCCGCTTCGTACTTCTCACGGTAGGAGGCGTTGTCGGGATTGACCTTCATCAGATTTTTGTACAGCTCCAGATCGTTGGCTGCCTGCGCGGAGTCATCCGAAGGGTACTGGTCGAGATAGGTCTCGAATTCGTTGATTGCCTTGACGGTGTACTCCTGGTCAAGCTCGTGGAATGGCGAGAGCTTTTCGTACGATTTTGCAAGCATGAACTGCGCGTCTCTGGCATAGGGCGAGTCCGGCGTCTGCTGAAGCAGCCGGCGGTAGGTGTCGGCGGCAAGGATGTACTCTTTCTTTTTGTAATAGGAGTCGGCAAGAGCCTTCAGCACATCGTCTTCGAGAGCGGTCGCTCTGGTCGAAAACATGAGGGACTCAAGAATGACGATCGCATCGTTGTACTTCCGTTTTGCGATCTTTTCGGTGGCTTCGCGGTAGCGCAACTCGACCGGAGTGGCCGTCATGGTGGCTTTTGGCGATTTTGAAGACGAGCATGATGAGAGCGGCAATGCAAGACACAAGAGACCGGGCAGAATCCTGAGCACCGACTTTTTCATGACCGATTGAGACATAGAGACTCCCTTGAAGCAGGTGAAAAAATAACTTACCAATTGATCCTGACGGGCTGCCGTCAGACGTACAGTAAACCGGCGCAACGACGGGAAAAAAGAGGCCGGGGCCTGGCGCGGGTTTACAGCAGAAAAGTGCAAGCCGGATGAGCCTGTTTCGAGAGGCTGAGCTGCTGAAGTGATCCGCTTGGGCTTGCGAAGGAACACCCGGAAATGCCTCATCCAGGGAAAAACGCCGCGCCCTGCTTTCGGGTCACGATTTCCGCAATCGGGATGAGACCTGCAGGGTTTTGTGGAGCTTAGGGGAGTCGAACCCCTGACCTTCTCATTGCGAACGAGACGCTCTACCAACTGAGCTAAAGCCCCAAAAAAGAAAAACAAGTTACAGCTATTTCGCGTGCGGACAATATAATCTTTTTCACCGATGCAAAAAAAGCCCGCTCAACGGCAGGCTTTTTTTGAACAGAAGGCTACGGAATCAAGCTGGTTGAGCGACCAGTGAATGCCTGAGCATTTCAAGCTGATGGCTGATACTGCCATCAATGATCGTGTCGCCGATTTTGACGGTTACCCCGCCAATCAGGTTCTCGTCGAGCCGCATCTTGGCACGTATTTTCTTTCCTGTACGAACTGAGAGGCTGTTGACCAGCTCTTTCGCCTGTTCGTCGCTGAGCTTGATTGCGCTTTTCACATCGGCGTTGATAACGCCATTGCGTTCATCGATCAAGGCGTTGAATTCAGAAATTACTCCGGCAAGAAGAGCTGCCCTTTTCTTGTGAGCGAGCAGCTTGATAAAGACCATCGTTTTCTCATCGACCTTGTTCCTGAAAATCTCTTCGAGAATTTTCGATTTGAGATCGACATTGATCAGTGGGCTTTTGAGAGCCAGCACGAGCTCATGACTTCCAGAGAGCACTTCCTGTATTTTCTGCAGGTCTTCGGTAACTTTCTCCAGAAAGTTGCCTTCAACGGCCACTTCGAGCAAGGCCACCGCATATCGACGGCTTGCAATTGCACTTGACATAGTTCCGAGGTTTTATTATCAGTTACGACTGGCAGCCATTTCCTTGATCATATCGTTGACCACCGCTTTTTGCTTGTCCGCATCAAGAGTGGTACGAATAATTTTCTCGGCGCCTTTTACGGCCATATCGGCGACCTCGTTTCTGAGCACATCCAGTGCGCGGCGCTTCTCCTGCTCAATCTCTTCCTTGGCGGAAGCAATTATCTTGCGAGATTCATCATGGGCTTTCTCGGTAAGATCGGCGCGAAGCTTGTCCGCTACCTCCTTGGCTTCCCTGATGATTTTATCGGCTTCGGCATCTGCCTTGGCCAGCAAATCCCGGTTTTTCTTCAGGATCGCCTCAGCCTCGTCTTTTGCGGTGTGAGCTCGATCAATAGCTGATTGAATGCTTTTGGCCCGCTCTTCGAGCATCGACAGGATCGGCCCCCATGCGGTTTTCCTGAGAATAACGAGAACGATCAGAAAAGTAAGCGCTGTCCAGAATATGAGGCCCGGATTTGGGTTGAGAAGCCCGCCTTCGAGCAGAATAATCCCTGACGTTAGCATGAACGCAGTCCTTTAACAGTTTGATAAAAAACCGTCTGCGGTTTCAAATAGATACTGCAGACGGATTAAGCTATGGCACGAGGCATTACTTCAGGGCGAGAAGCACGCAGATAACCTCACCGAACAGCGCAACACCCTCGATAAGAGCGGCGGCGATAATCATCGTGGTACGGATGTCCGAAGCCGCCTCAGGCTGACGCGCCGTGCCCTCTGCTGCAGAAGCCGCAGCGTTTCCGATACCAAGACCTGCACCGATTGCTGCCAGACCTGCGCCGATGCCGGCACCCAAATAACCCAAACCTTCCATCTTTAAATTGCCTCCATTGATTGTTGTTGTAAAATGAATGCTACTTCTTGTAGCAGTTCTAAAATCATCGATACATAAAACTCGTCAAACCGTCAGCCCGTCTCCATGACGAGCGGTAGCCTCCAGCTCGTGGCCGTCGTGGCTGTCGGAGTGCGCCGTGGCCAAGCCGATGAAGAGCGCCGAGAGCATGGTGAAAACGTACGCCTGCAGGAACGCAACGAAGAGCTCGAGCAGATAGATAAAGATCGCGAACGGAATCGACACCGCCACAGCTACGATGTAGCTCTTCAGGATGAAGCTGATGAAGAACAGGCTGAGAATGATGATATGGCCCGCCGTCATGTTCGCGAAGAGTCGGATGGTCAGTGCGAACGGCTTGGTGAACTGGCCGAGAATTTCGATTGGCACCATGATAATCCAGAGCGCCCAGTGCGTTCCTGCGGTTAGGTGCTGAAGATAACCTTTGACGCCCTGGGCCTTGAATGCCGAGAACTGGGTGATGACAAAGGTGAAAACCGAGAGGGTAAGCGTAACGTTGATGTTGCCGGTCGCGGTCGCGCCATAAGGGATGAGGCCGAGCAGATTGCAAACCAGAATGAAAAAGAACACCGTCAGCAGGTAGGGCAGGAACTTTTCGTAACCGTGACCGATGTTGGGTTTGGCGACGTCATTGCTGATAAAATCGACCAGTGACTCGAAAACGTTGGCAACACCCTTCGGCGCCTGATTTGCGGACATCTTCTTGACGCTCGCGCCGGCAGCACTTGCGATAACGACCAGCAGGATCGCGGCAAGCCAGATCATCACCACATGCTTGGTGATCGAAATATCGAAACCGGCGACTTCGAGATGGGGAAGATGCACCTCACCGAACGGCTCGAAAGAGAAGGTGCTGTTATCGAGAATGTGGTGCATGATGAGGTCGCCCGGCTTCTCTTCAGCCTTGGCGGCCTGACCGGCAGCGGCTTCGGCGTGTCCGGCGACTGGCGCCGCGACGGTTGACGGCACAGTGTGAACGGCTTCGACCGCGGAGCCCGTTACCGGAGACTCATCCTGGACGGAAGTGGCGAATGCTTGGCTGTTCAGGCTCAGGAGAACAGGCACGACCAGTGCCAGAATTCTTGAAATCGCTTTCTTTCGCATACCGTCTTGTCAGTTTTTTGCCGCGTTTTTTTTCAGTTGATTCTTCTTCTGGTAAGCGAGAATCTCGAGCACCAGATAAATACAGTAAAAAGAGATGAAGGATACCACGAAATCGATCGACTTGACCATACCCAGCAGATTGATGACCAGCACCAGCGCCATGATAATCAGAAGCCGGAGTGCGACACCGCCGAAAACGACGAGCGTGAAAACCTTCGACTCCTTGTCAAATCCGTACTCAAAGAGCAAGTACCCCGTGAGGCTGTTGAGAATAACCATAAGCCAGGCAACGAAAACCGAGTTGATGTCAATCGGATAGTTTGCCGAGCTCCAGTAAACACCCCCCCATAAAATGACCGACAAGATAAATAACTTTATAAGAAAATCAAACAATGCCTTCATGTCCGGCGATCCTTTTCGTGGTTTCGAGTGTGTTGATGTAAACGGTCATGCTCGCGGTCTGCCTGCCGAATGGTTTTCATGAGCACAAGGGCCATGCCAACCATGCCAACAAGCACTCCGGCCAGCAGAAGCAGAGGCGAGGTGCCAAGCTTCGAATCTGACCAATAACCGAGGAAGACGAAAAGTGCGAAACTCGCGGCGATCTGAATCCCGATCCCGAGATACTCCGATAGCGCTCTGACCGTTCCTCCAAACTGCTCGGAGAATTTATCCTTTTTCCTGTCATTATCTAACATGGTCATCTCCTTTGGAGGCATGAGCCGCTATCGGGTAATAGCTATTGCCTGCCGGAACCTGCGTTAACATCCCGGTAAACATTCCAGGTCGATTCAACCAGCGTGTCCAGATCGCTGTACTGCGGAACCCAGCCGAGCAACTCGCGAGCCATCGCGGAGGTTGCCACCAGATTGGCCGGATCGCCCGCACGACGCGGCGCGAATTCTGCCATAATCTCTTTGCCTGTCAAACGGCGCGCGGCTTCGAGCATTTCGAGCACAGTGACGCCAGTTTCGCTGCCGAGGTTGACCGACAGGCTTTCGCCGCTCTCGATTACCTGCTCGAACGCGAGTACGTGTGCGGTAGCGAGATCGTTGACGTGGACATAGTCGCGGATACAGGTGCCGTCCCGAGTCGGGTAGTCGGTGCCGAACACCGAGAGCATTGGCCTCACGCCCGACGCAACCTCCATGATGACCGGCAACAGATTGGCCGGATTCCTTTCCAGCCCTCGGATGCGCCCGCGCACATCGTATCCGGCGGCGTTGAAATATCTGACTGCCGCGAACTTCAGCCCCTTGAGCCGGTCGTACCATTCGAGAATCCGCTCGATTTCGAGCTTGGTGAAGCCGTAGTAGTTTTCCGGCTTCTTGGGATGATTCTCGTCGATGGGCAAATAAGCCGGGCTGCCGAAAATGGCTGCCGAAGAGGAGAAGAGGAGGCATTTAATGCCGCTTGCCACCGCCTGGTTGATGGTGCCGATCGTACCGCAGATGTTGTGCACGGAGTACTCCTCCGGCTTCTGCATCGACTCTCCGGCAGCCTTCAGTGCCGCCAGATGAACGCAGCCGTCAAACCCGCGATTCATCACCTCGGCCAGCATTTCCGCGTCGAAAATATCTCCACGAACAAACTCCGCGTCGTCAAAAAGATTCTCCTCCCGACCGGTGGAGAGATTGTCGAACACCGTGACCTGGTAGCCCCGGTCGAGAAACTCGCGAGCCACATGACTGCCGATATACCCTGCGCCGCCGATAACGAGAATTTTCATGCCTGAATATTTCATATGGGGTTTATACACGATCAAGCCCAAAGATAACACTTCCCGCCAGATAACTTACGTGGAGCCCACGCGTGATTTGCTTGTGCTCCGAAATCTGCGGCGGTAAAGCTTTCTGTTCAATGGCTGGCTATCGCGACCAAACGAACAGATCAGAAGGGGCGAATCCGATCGAGATTTCACGATTGACGGAAGAGCGTGCCGCGCCGAATCAAACCCTGTTATTTGGAACTGCTTCTTGAAATCGGCAACTTCAGTCACTCCGCTCAGCTTTACCGTTACATCTACCTGCGAAAGATCTACCTGCGAAAGCACCCCTTTTCACGCATATGAACAGATAATTATCAGAACCATGAACCATACTTCGGGTATAACACCTCTCCACCCCTCAATCTTTCACAACATTCTCGGCCTTGTGGCGCTTCAGACTACCCGCGTCGGCGGGGTGAGTGCTTCACCGCTGGATTCGTTGAATCTCGGGACTCACGTCGGAGACGATCCGGAGCGTGTGCGGGAAAATGAGCGACGGCTTTGCGCTTTTCTGGAGATTAGTTGCGAGAGCATCGTGACAACCGGGCAAGTGCACGGGACGGAGATTGCCGTCGTTACCGGGCCGGGGAAACTCGACGGGTATGACGCGCTCATCACCACCGTTCGCGGACTTTTCGTCGGCATCCTGACAGCCGATTGCTACCCGATCCTGATTTACGACCGCCGGACGAGGGCCTGCGGCGCAGCTCATGCGGGGTGGCAGGGCACGGCGGGACGGATCGCTGAAAAGACGGTCAACGCCATGCACAACTCGTTCGGCACCCGTCCGGAGGATTGCCTCGCCTGGGTCGGCACCGGCATCTCCGGTGAATGCTACGAAATCGGCGGCGAAGTCGCTGCCCGCTTCAGTAGCCGCTATCTCAAGCCGTCGCCCTCCGGTGAAGGGCGGCAACTGCTCGACCTCTCGGCGGCCAACCGAGACCAGCTCATCGAAGCAGGCATCCCGCCATCGCAGGTGCAGTGCTCGGAGCTCTGCTCATACCGAGACGCCGACCGCTTTTTCTCCTACCGCCGTGACAACGGCAAAACCGGTCGGATGCTCGCGCTGATAGGACTCAGGCATTCTGACTGAGACCCCTGACCGCTACCAGCATGGTGCCGAGTTTTTCCTCGAGTGCTTTGATGGTGGCGAGGTCGGCTTCGCTGAGGTCGTCGGAAACGACATCATACTCGGAGAATGAGAGCAGTGTTTTGCCGAGCTGCTGTTCGAGAGAACGAATCTCTTCGAGCTGCTCCGGGGTGAGTTTGGACAGGCTGGATAACATGATGAACTCCTTTGTTTGTGCGCCTTCCGAGAGCCGGATGGCGCGGTTGACTGAATCCAGAGAACATCCCGCCCATGCGGACGGTCACAACGATTTATTCGGCTCGCTGTTGGTTAACAGCTCTTTTTGGGATAAATTGGACGTCAGATTTCCGTGCGCCAGCACTCGCTGTTTTTCTACTCGTCTCTCATATCTAATAAAGAAAATTATCGACAATGAGCAACAATGACCTCCTGAACTACTACCACAGGGCCAACGAGCTGGTCTTCAAGGGCCTCATCGAGTTCAGCTGCATGAAGGCCGCTATCGAACTCGACCTTTTCAGCCACATGGCCGAAGGCCCCAAGGACCTCGCGACGCTGGCAGCCGATACCGGTTCGGTACCGCCCCGTCTCGAAATGCTCCTTGAGACGCTTCGCCAGATGCGCGTCATCAACCTTGAGGATGGAAAGTGGTCATTGACCGAGTTTGCCGACTACATGTTCTCGCCGACCCCGAAAGAGCCAAACCTGCATCAGACCCCGGTTGCCAAGGCGATGGCGTTCCTTGCCGATGATTTCTACATGGGCCTTTCGCAGGCCGTCAGGGGTCAGAAGAACTTCAAGGGCCAGGTACCCTATCCGCCGGTCACGCGCGAAGACAACCTCTACTTCGAGGAGATTCACCGCAGCAACGCCAAGTTCGCAATCCAGCTGCTGCTCGAAGAGGCAAAGCTCGACGGTGTCAAGAAGATGATTGACGTTGGCGGCGGCATTGGCGATATTTCGGCTGCTATGCTCAAGCACTTCCCTGAACTCGACTCCACCATCCTGAACCTGCCGGGCGCCATCGACCTGGTCAACGAGAATGCCGCCGAGAAGGGCGTGGCCGACCGTATGCGCGGCATCGCGGTGGACATCTACAAGGAGTCTTACCCGGAAGCCGACGCAGTGCTATTCTGCCGCATCCTCTACTCGGCCAACGAACAGCTCTCGACCATCATGTGCAAAAAGGCGTTCGATGCCATGCGGTCCGGCGGCCGCCTGCTGATTCTCGACATGGTGATCGACGATCCGGAAAACCCGAACTTCGACTACCTGAGCCACTACATTCTTGGCGCCGGAATGCCCTTCTCGGTGCTCGGCTTCAAGGAGCAGGCCCGCTACAAGGAGATTCTCGAAAGCCTCGGCTATAAAGACGTGACCATGGTGCGCAAGTACGACCACCTGCTCGTTCAGGCTGTGAAGCCGTAAGAGTTCGAAGGGAAAGAGATTCCATCACTTGATCGTCACTGAAAAGGCTGCCTCATCGGGCAGCCTTTTCTCGTATAGGGCTTATTTGACTGCACTCTTCAAAGACGACAGGTTCGAGACCTGCCCTTACGCGTTCATCGGCACTTTTCCCAATTCATCAATCGATCAGGCAATTGCTTTTTCGCCCATACAGCTCGTGTGCCTGGCGGAGGATCTCTTCGCGGAAGTCGGGGTGGGCGATGGTGGCGAGCGCTTCAGCTCGCTGGCGGAGGTTCTTGCCGTGCAGGTTGACAATGCCGTATTCGGTGACGACGTACTGCACGTGTGCCCTTGTGGTCACGACACCTGCACCGGGCTTGAGCTGCGTCACGATGCGTGACTCGCCCTTGCGCGTTGTGGCGGGAAGGGCGATGATCGGCTTGCCGCCGGGGGAAAGCGCCGCGCCGCGGATGAAGTCCATCTGGCCGCCGACACCTGAAAAGTGGCGGGTGCCGATCGAGTCAGCGCACACCTGGCCGGTCATGTCGATTTCGATGGCGCTGTTGATGGCTGTCACCTTCGGGTTTTTGCGAATCTCCTTCGTGTCGTTCACGTAGTCCGAGCCGAACATCTCGACCAGCGGATTGTCGTCCACGAAATCGTAGAGCTTCCGGGTGCCAACAAGGAAGCTCGCCACAATGATCTCGTTGTGTGTTTTCTTGCAGCGTCCGTTCACCACCCCCTTTTCAACCAGATCGACCACGCCGTCGGAAAACATCTCCGAGTGGATGCCAAGGTCCTTGTGGTTCGTCAGCGCGGCAAGCGTCGCGTCGGGAATCGCGCCAATGCCCATCTGTAGCGTCGCGCCGTCCTCGACGATGGAGGCGATATGCTGGCCGATCTGGCGCTCGACGTCGGTCAGCTCGTGGCGCGGCGTCTCCGGCAGAGGATCGTCCACCTCGACCAGCGAATGAATCTTGCTGACATGCAGCAGCCCTTCGCCGTGGGTGCGGGGCATGTTCGGGTTCACCTGGGCGATGACGTGCCGGGCGGTATGCACGGCGGCGCGGGTCGCATCAACCGACACCCCGAGCGAGCAGTAGCCGTGACGGTCGGGCGGCGAAACGTGCACCAGTGCCACGTCGAGCGGCATGACTCCGTCGTAGAACATCGCGGGCACGTCGCTCAGAAAAATCGGGATAGCATCGGCGTAGCCGCACTGCACCGCCGAACGGACGTTCCTTCCGACAAAGAAGGCGTTGAGCCTGAAGCTCTCCTGAAATTCAGGTCTGACGTACGGTGCGTCGCCCTCGGTGTGCAGGCTGACGATCTCGACGTCACGCAGATGGCTGGCGCGGCTGACCATCGCCTCGATCAGCCTGAGGGGCGTTGCCGCCGCGGTGTGCAGAAAAACCCTGTCTCCCGACTTGATGGCCATGACGGCCTCTTCTGCGGATATCGTCCGGTAACTCATGATACTTTGACTCCTTTTTGAACTGGTTACAGCTCCGCCTCTGCCTCGTAATTCAGGCGATTAGCCCCAAAGAATGGCGATGCTCATGGATAGTGGTAAACGATAGGGGGCGCGCCGGGAAAAGCGGCTGCGCCCTTTTCCCGAATTGCTTCATTGCAGTGGTGGATTGTTTTTTCGGCGAAGATAGGCCGGAGTATCGGTAGCGCCTTTCCGTATCTGCTCGTCTTCGTCGCTCTGGCCGGGCATAGGGGCCGATCCGCCCGAAGGACGCGATCTGGTGGTGCTGCACGCTCGACCAATATCGAATGGCTCCTGAATAGAGCGGCTTTTTCTGATGTAGGCGGGAATTCTCATGTCCTCGACCACCTGTTCGGGATAGCCTGAGGATTGAACGAGACGTCCGAAACCCTGCACGTGGTGGGCTTTAGGCAGCGTCTTTTCCTGCTGTCCGGAGGACGAAGCGGGTTGTCGCTCCTCTCCCGGTTCAACTCTCTTGAAACCGGTGACAATTACCGTGACCCGGATTTCGCCCGATACCTGCGGCTCATCGACATAGCCATTGATGATCTTGGCATCGCTGCCAACCTGCTCTTCGATGTAGTTCATGGCATCAGCGATGTCGCGCATGGTCACATCGCCCGTGATGTTGACCAGCACCCCCTTGGCACCGCGCATCTTGACCCCCTCCATCAACGGACTGGTGACCGCATCCGACGCGGCTTTCAGTGCGCGACGCTCTCCGGCAGCGGCGGCAGACCCCATGACCGCGTCACCCGCACTCTGCATAATGCTTCGGACGTCTGCGAAATCGACGTTGACGTGGCCGTGGTGGGTAATGATGTCGGCGATACCCTTGACCGCCCGGAACAGCACGTCATTCGCCATGTTGTAGGCCTCGGTGGCGCTGACGCCTTCATCGGCGATGCTCAGGATTTTTTCGTTCTCGACGATGATGAGCGTGTCGATATACTTGCGCAGTTCGGTGATGCCGCTGTCGGCGATACGCGCCTTGATCTGCCCCTCGAAGCTGAAGGGGCGGGTGACGACGCCAATGGTAAGGATGCCCATATTGCGGGCGATGGAGGCGACGACCGGCGCTGCGCCGGTGCCGGTGCCCTTGCCCATGCCAGCCGCGATAAAGACGAGGTCGGCCCCCCGCAACTGCATGGCAATCAGCTCGCGATCATCCTCGGCAGCGAGCCGTCCCTTGGCAGGATCGGCCCCCGCGCCAAGGCCGTTGGTGGCCTTTTTGCCAATTTGCACGCGGATCGGCGCCTTGGAGTTCAGGAGCGCCTGGCGGTCGGTGTTGAAGACGACGAACTCGGCGCCGCTGATCTTCCGGTCCATCATATTGTTGACGGCATTGCCGCCGCATCCGCCGACGCCGACAATCTTGATATTGACTCCGCTGTCCTGATCGCTGTCGAACAGGCCTGGATCGAGTTCGAATGCCATACTCTCTATTCCTTGTTTTTCCTGTCGTTACAGGTAACTATCTCTGCTACAACTGATCCCAAAACTTTTTCAGACGGTCAACAAACTTCTTTCCGGTTGGCGGGGTATCGGGATTCTGCTCGGGACTCTGTTGAGCCTGCGAGGGTTCAGGAGAAGACGTAACCGGCTCCTGAGTCTGCCCGGACGGTGCCGGGGCAACCTCTCCGTAATCCTGGTACAGATTGTTCTGGAGCGAGTGAGCTACCAGACCCATCACCGTTGCGTACATCGGGTTGTTGATCGCATCCTTGATGCCGCCCGAAACCCCTTCCGGATAGCCCGTGCGCACGTCGAGACCGAGAATGTCCCTGGCCAGCTCGCCGGTGCCGGGCAAGAGCGCGCCGCCGCCGGTGATGATGACTCCGGCGTTCAGGTAGTCGTAGTAGCCCGAGCGCTTGATGATGTCTCGCACCAGTTCGAAAATCTCCATCATGCGGGCTTCGATGATCACCGTCAGGGAGCTTTTCGGGAACGACTTGCTCGGCCGTCCCTCGATGCTCTCGATCAGGATCTCCTCCTCCTTGTCGAGCACCTTTGCATAGGCGCATCCGTGCTGGATCTTGATCTCTTCAGCCACGTCGTTGAGTGCCTTGATGCCATAGGCCACATCGTGAGTCACATCGTTGGCCGCAACCTTGATCACCTCGGAATAACGGATCGCGCCGTCGATGTAGATGGCCACCTCGGTGGTGCCGCCGCCGATGTCGATCACCACCACGCCGCTCCGCCTCTCGCTCTCCTTCATCACGGCGAGACCGGAGGCCACCGGCTCAAAGGTCATGGCGCTGACTTCGAGGCCTGCCTTTTCGATGCACTGCTTGATGTTGCGGATCTTGGTCCGAAGTCCAACGACGATGTAGGCGCTGCCGCGCATGATCGTTCCGGCCATGCCGATCGGATCGAGCACGCCATCCTGGTCATCGACGATGAACTCCTGTGGAATGACGTGAATGATCTCGTGGTCGATGTCGAGATAGCGGATGTTGGTTTTGGCCTTTTCGAGGAAGCGCCGCACATCGGACTCGTTGACGATGCCCGACTGGTTGACGCTGATTTCGGAGTTGCTGTAGATGCAGTGGACGTGCGCGCCGGAGATGCCGACGTTGACTCCCTTGATTTTGATCGACGACTCGCGTTCAGCATCGGCCACCGCCTTCCTGATGGCGTCAACCGTCTTGTTGATGTTGACCACCGTCGCCCGTTGCAACCCCTCAGAGTTGGCGCGCCCCTTGCCGAGGACGTTGAGCTTGCCGACGTCGTCCTTTTCGGCGACGACGACGCAGACCTTGGTTGTACCTATATCGAGACCGACTACAATATTGCTCTTCGGCATGAGAAGTTTTGAGTTCAATGGTGTTCATCGGGAAGTTGGCCGCCCGCAGGCGGGGCAACCGGCGCCGCTGTAGAATCTACGGAGGCTTCTTCGTTTACGGGCGAAGTGGCGAACACTCTCTGCCGGAAGCGAAGATCGACCGACTCATAACAATCGATGCCTTTTTTTGCAACAACCTTTTGCCAGAATATCTCGAATTTTTTCAATTTTTCCTTGAAATTCCCGTCGTTTCCGACAACAAAGCGTATTGGCGACCCCGTCACGGTGAACCATGTCTGGTTGTCGGGGGTAAGATGAATGGCTGAAACCATCAGCCGGGCGTAAGTGCTTTGATCGAAGGCGACGAGCAATTCGAAGAGCAGATTCCGGTCCTTGTCATTCAGCCGTCGGACGCCTCCGGGGCGCGCCGGGCGAGTGCTTCTCGCGCCATATACCGGCACAAGGCGAAAGCGCTCCGAGACTGCTTCGTCGGGCAAAAGATTTCCTTCCGTATCGATAATCAGTGGCTGTCCCGCGTCAGCCATGAGCGCTGCCGGACGCCGCTCATCGATGCCGACGCGCAGAATGCCGTTCAGCTCCTTGCTGATTCGCATCTGCTTGATCCAGGGTTCCGGGGCGAGCGCCCGGCGGACATCGTCGAGCCTGACCTCATCCAGATTTTTTCCCTTGAACCGGTTCAGGCGGCGTTCGATGGAAGCGGTGGGAATCAGGTTCACGCCGCTGACCACCACCCGGTGGACCGTCACCTGCTGCTTCCACTGCGTGGCGTACCACGAGAGCGCCGCGACCGCCGCGAGCAGCAGCGCGGCGAAGGTCATCATCACCGGCGTGGTACCGAAAAGTCGGCGCAGCTTGCCACTGCGAGGACGCACCGATTCAGGTGCATCGAGGTCCGGCAGCGCCGGATCTTGACGCAGTTCCTCGCTCCGCTGTTCATGTTTCGGACGAGCCATACTTGTTGCTCCTGTTATGCCAGTCAACGGCGGAGATCATGACGCCGTTGCGTCTGCGTTGCTGCGCATCTCCGTGCACCATGCGGCGAATCGCGCGGCCAGATGCGTGATGTCGCCCGCCCCCATGAAGAGGAAAAGCGTCTCCGGCGCGGCCTCCTCCTGAAGCGCCGCGAGCAGCGCTTCGTGCTCTTCGGTGAACCATACGTTTTTCGCCCCGGCGGTTCTCGATGCTTCGGCCACCAACTCGCCGGTGATACCGGGATAGTCCTCGGCCTTCTCGCGCGACGGGTAGATGCCCGCCACGTAAACCGTGTCGGCGCGGGAGAGCGCCCAGCCGAACTCACCGGCGAACTCCGCCGTCCGCGAGTAAAGATGCGGCTGGAAAACCGCCACGATGCGGTGCTCTTTCCATCCGTCGCGGGCTGCCCGGACGGTCGCCTTCACCTCGGTGGGGTGATGCGCGTAATCGTCGATGACGAGCACGCCGTCAGCGCCCCGGTACTTGACCTGGAAGCGGCGGCGCATTCCGCTGTACCTGGCCAGGCCAGCGATGATCCGCTCCGGCGGCAGGCCGATTTCGAGGCCGACCGAGAAGGCCGCCAGCGCGTTGAGCACGTTATGCCTGCCGGGCACGTTGAGCCGTACGCCGGGGTAGCGCTCGCCGAACGCCTCGACGGTAAAGGTGCTGCCCCCATCGCCGGGTTCGATCTCCGAAGCCATCACATCGGCGTGCTCCTCGATGCCGAAGGTAGTGTAGCGGCGATTCAGCCGGGGAATGATACGCCGGATCTCCGGCCAGTCAACGCAGCAGATGACCCGCCCGTAAAACGGCACCTTATTGGCGAACTCCGCGAAGCAGTCGCGCAGGTTGTCCATCGTGCCGTAGGTGTCCATGTGCTCCGATTCGAGGCTGTTCAGGACGGCTATGGTCGGCGTGAGCTTGAGGAACGCGCGGTCGTACTCGTCGGCCTCGATCACCATGGACTTGCCCTCGCCGACCACCGTGCTTCCCTTGAGGTAGTCCGACACGCCGCCGATCATCACTGTCGGCGACTGGCCCGCTTCGAGCAGCATGGTTGCGACCATTGCGGTCGTGGTGGTCTTGCCGTGGGTGCCCGAGACGCAGATGCCCGATTTGTGGCGCATCAGCTCGCCGAGCATTTCGTCGCGCTTGATGACCGGAATGCCGAGCTTCTGCGCGGCGAGAATTTCGACGTTGCTCTCGGGACGCACTGCCGAGGAGTAGACGACAACGTCGCTCGCGCCGACATTTTCGGCCTGGTGCCCCTGATGGATTACCGCGCCAAGCTCACGAAGCTTGTCGATCACCTCGCCTGAGGCCAGGTCAGAGCCGCTGACCGCGAATCCCGATTTCAGCAGCAGTTCGGCGATGGCGCTCATTCCCGCGCCGCCGATGCCGACGATATGCACATTCTTTGTTTTTCCCAGTTCCATGGGGGGCACTCCTTATGATTTTGATAGCGCGATGATTCTTTCCGCGAGTGTCGCCGCCGCGCCGGGATGACCCTCTCGCCGGGCCGCCTCGCCCATTTGCGCGAGTTTCTCGCGGTCGCGGAGCAGTGTGAGGATCACGTCGAACGACGCTTCTTCGCCGATCTTTGAGTCGTCGATCATGACCGATGCGCCCGCGCTCACCAGCGCCATCGCGTTGTGGCGCTGGTGATCAGCCGCCGCGTAGGGATAGGGGATCAGCACCGAGGGCTTGCCGAGGTTGGTCAGCTCGGCAAGGCTCGAAGCCCCCGCCCGGCAAAGCACCAGATCGGCGGCTCCGTACGCCTTGCCCATCTCCTGAATGTAGGGACCGATCCAGCGAGTTGCCGAAGTGCCGATCTCCCCGCGCATCCGGTCGGCGTCAAGCGCGCCGGTCTGCCAGATGAGGTTGACCGTGCCTTCGAGACGATGGCACAGCTTCAGCACGGCGTTGTTGATCGCCCGCGCCCCACGGCTTCCACCGAAGACCAGCAGCGTCGGCAAACTCCGGTCGAGGCCGAAAAAGTCGAGGCACGACTCCCGGCTCTCGGCGGGAAACTCCCGCGCCGGATTGCCGGTCACGAACACCTCGGATTTTCCTCCGAAAAACTTCCGGCTCTCCTCGAACGACAGATGCACCTCGGTCGCCATGCGCGCCAGCAGTCGCGTCGTCACTCCCGGAAAAGCATTCTGCTCCTGAATCAGTGTCTTCTTGCCCGAAAGCTGCGCGGCGAGGAGCAGCGGCGCGCTGACGTAGCCGCCCGTACCCACCACCACGTCGGGCTGCTCCTTGCGCACAAGCGCCATTGCCATCGAGAGCGATTTGGCGAAGTCGCCGAGAATGAGTGCGTTCTCCACCAGCGCTCGGATCGACAAACCGCGCTTCAGCCCCCTGACCGGAAAGAGTACGAGCCGGTAGCCGAGGCGCGGCACCTCGGTTGCCTCGATTCCGGCGGAGGTACCTGCGAAGGAGATGCTGATACCAGGCACCCGCTTCTTCAGCTCCGCCGCCATCGCCACACCGGGGTAAAGGTGTCCGCCGGTGCCGCCACCTGCGAAGAGCACTTTCATAAGGAACCTCCCTTCGATTCGAGCAGCGCCTGCGCCCGCTCGATGGTTTCGACCTTTTTCCGGTAACGTGAAATGCTGACCAGAAGCCCGATGCCGAGCGAGTTGAACAGCAGCGCCGTGCCGCCGTAGCTGATGAACGGCAGCGCCACACCGGTGGTCGGCATGAGGTGGCAGGCCACGGCGATGTTGATGAATGCGAAGAAGACAATGGCGAAGGTGACGCCGATGGCGACGTAGCGTCCGAACAGGTCGGGAGCGTGCTTGGCGATGATGATGCCACAGGCAAACAGCCCGGAAAAGAGCAGCAGGATAACCAGCGCACCGATAAAGCCGTACTCCTCGCCGATGATAACGAAGACGAAGTCGTTGTACGACAGCGGCAGGTAAAGCTCCCGCTGTTTGCTGGCCCCGAGGCCAAGACCGAACAGGCCGCCGTTGCCGAGGCCGAGCAGCGCCTGGCGCACCTGGTAGCTCAGCTCCTTCTCGCCGCCGCCGAACGAGACGAGGCGGGCGACGCGGTAGGGCGCGGCAATCGCGAAGACTGCCGCAATCGGGATCAGCAGCGAAGCGGTGGCAAGCAGATACTTGATCCGGATGCCGCCGATGAACATCAGCGTGAAGCCGATGATCGCGATGATCGAGGCGGTGCTGAAGTTCGGCTCGAGCGCCACCAGCGCAACAACGATCATCAGGAGCACCAGCATCGGATAGTACCCGTCATGCAGATCCTTGATATACGCTCTCTTTTCAGAGAGCAGCCGGGAAAAGTGAAAAATGATGGCGTATTTGGCCAGATCCGAAGCCTGGAACTTCAGCGGGCCAAATCCGAGCCAGCGGGCGGCGCCGTGAATGACATGCGCCAGCTTGAGCAACAGCAAAATGGCCAACAGACCGATGCTGACAAAAAGAAACAGTTTGCTGATCTTTCTGAAGATATGGTAGTCGATGGCGCCAACCACGAAGATCACCGCCATGCCAGCAATGGCAAAAGTGAGCTGCCGCCAGAGGAAGTACTGCGGGTCGGAAAATTTCTGTTCCGCCCACCCGGCTCCGCTACTGTAAACGACGACCACTCCGATGCACATCAGCAGCGCGACGATCAGGAGCAGCAGCTTGCCGGCGATGTTTTCGCCCCGTCCGGTCGAGGGCAGCAGCGACGCCATCGATTCGGCGGGAGCGTCGTCAAGCTCCAGATCGAAATTCAGTTTAAGGTCATTCAGCTTCATGTCAGCTCCCGGACAAGTTGCTTGAACTGGCGCCCGCGATCCTCGAAGTCTCGGAACATGTCAAAGCTCGAACAGGCTGGCGAAAAGAGCACGCTCGCGCCGGGACGGGCGTTCTGGCGAGCCAGCTCGACCGCCTCCGCGAGCGAAGCGGCCTCGACGACCGGTGTGACGCCACGGAACGCGTCGGCGATCTTCCGGCGCGACTCGCCAATCGCCACGATGCAGGCGACCTTCTCGCGCACGAGGTCGGCGATGGCGCTGTAGTCGTTGCCCTTGTCGCGTCCCCCGGCGATGAGCACCATGCCCGCCGGAACCGACTGAAGCGCTTGCCGAAGCGCATTGACGCTGGTGGCCTTCGAGTCGTTGATCCAGTTGAGGCCGCAGGCGTTTCCGGCAAGCTCCTGCCGGTGCTCCACGCCGCCGAACCCGGCGAGCACGCCCCGCATCGTCTCCGGCGCAACACCAGCGGCCAGCGCCGCTGCGACGGAGGAGAGCGCGTTGTAGAGATTGTGTTCGCCGCGAAATCCCGGCTTCATGATCTCGTCAACCCGCATGAGCCGCTCCGTCGATCCGGACGCGCGGACGACGATCTCGCCGTCTTCGACGGAGACGAAATCTCCCGGCGCGACGTCGAGCGTTTCGGCCCGCAGACCGAGGCGCACCAAGCGGAAGGGCCACGGTTCGGAACGGTCGAAATGGGCGCGCAGGATCGGATCGTCATGATTATAGATGAGGGTGTCGCCCGCGCCCTGCCGGGCGTGGATGCGATACTTCGCAGTGGCGTAGGCTTCGATGCTGCCGCCGTAGCGATCCATGTGGTCGGGCGTGACGTTGGTCAAAACGGCGATGTTGGGCCGAAAGTCGAAGCACGCTTCGAGCTGGTAGCTGCTCAGTTCGAGCACGGCGATGTCCGCCGCCGTCATGCCGGGGACCTCCGACGAAAACGGAATGCCGATGTTACCCACGCTGAAGGCTCGGAATCCCTTCCGTTCGCCCTCCGCCGCGCAGATGCGGTGGAGCAGCGTGGCCGTGGTGGTCTTGCCGTCCGTGCCGGTGATGCCGATGATGCGGGCCGGACAGAACCAGCTCGCCAGCTCGATCTCGCTCACCACGGGAATACCGCGCGCGTGCATTTCGCGGATGACTGGCACGGTTTGCGGAATACCGGGACTGACGATGCACAGCGCAGCCTCGAAGACCCGCTCCGAATGGCCGCCCTCTTCGAACGGCACGCCAAGTTGTCGCAGTGTTGCCGCCGCCTCCGGGCTGACCGCGCCAAATTCGCTTAAGAATGGCCGCGCCCCCGCCCGCGCGAGCAGGCCAGCCGCTGATACACCGCTTTTGCCGGCGCCGATCACCGACGCCACTTTCCCTTTCAGCTCTTCCGGTTTCACGTTATCGCAGTTTCAGGGTCATGAGGCTTGTCAGAAAGAGCAGGATTGAAATGATCCAGAAACGGATCACGATCTTCTGTTCCGCCCATCCCTTCAGCTGAAAATGGTGATGCAGCGGCGCCATCAGGAAAATGCGACGCCCTTCGCCGTACAGCTTTTTTGAAATCTTGAACCAGGCGACCTGCATCGAAACCGAAAGGGTCTCGACGAAAAAGACTCCCGCCAGCACCGGTAAAAGGAGTTCCTGCTTTATCATGAGCGCGATCACCGCGATGGCGCTACCGAGCGAGAGAGAACCGGTGTCGCCCATGAACACCTCGGCAGGGCTGGAGTTGAACCACAGAAATCCCACACACGCCATGACGATGGCCATACTTACCACGGCAACCTCGCCCGCGCCTGAGATGAAGGGGATGCTGAGATAGCCGGAATAGACCGCGTTACCACAGAGGTAGGCGAAGACGCCGAGGGCGAAGGTGACGATGGCCGCATTGCCCGCCGCCAGGCCGTCGAGGCCGTCGGTGAGGTTGACTGCGTTGGAGACCGCCGTGATGATGAATATTACCACCGGAATGTAGAAGATGCCATAATCGACCGAGAGCTTTTTGAAAAAGGGTACGGTGGTATCGGAGAGCAGTACCGAAAAAACGGGATCGTTCCAGGTGTAGAAGCCGATGACCAGGCCGAGCGTTACCTGCCCGATCAGCTTGTAGTGGCCGGCAAGGCCGCCCTTGACCTTCAGCACAACCTTCTGGTAGTCGTCGATGAAGCCGATCAGGCCCATCCAGAAGACGGCCAGCATGATGAGCCAGACATGCGGATCATCGATCTTGGCCCAGAGAAATGCCGAAACTTCAATAGCGAAAATGATCATGAGTCCGCCCATCGTGGGGACATCTTTTTTCTTGCGATGTTCTGGTGGCGCCTCCTCTTTGATTGGTTCGACGAATTTCGACTTGAGAAAGCGGATGAACCTCTGCCCGGCGAAGATGATGATCAAGAGGGCCGTGATGGCCGCCGCGCTGGCCCTGAAGGTCAGATATTCGATGACCCCCATGCCGGGAAGACTGTAGAGTTCGTTGATGTATCGAAGAATGTAATAGAGCATTACCGGTTCAGATCGAGTGCTGTTGATTCTGTTTGATAAGATCGTCCGCCGCCAGTTCAAGCTTCATTCCGCGAGACCCCTTGAAGAGCAACGCGTCACCCGGCTGGACGTACTCCGACAGGAAGCCGCGAAGCTCGTCCATCGTCCCGAAGTGCCTGAGGCAGCGCCCGCCCGCCTGCTCGCAGATGAGTTGGGCGGCATCACCCAGGGTGAGGCAGGCATCGAGCGGCAGTTGGCGAATATACCTGCCGATGCTTTCATGTTCAATGGCCGAATTGTCGCCGAGTTCGAGCATGTCGCCAAGCACCGCAATCCGGCGGCCCCGGCACTCGATGGCCGCAAGCGTATCGAGCGCCAGACGCACCGAGTCGGGATTGGCGTTGTAGGTGTCGTTGAGCACCACGATTCCGCCGTCTTCGAACAGCTCCATGCGCTTCCAGCCCTTCGCGGGCAGGAGTGTGCCAAGTCCTTCGGCGATGTGCGCCGGGGCGAGGCCAAAGTGCGCGCCGACCGCAGAGGCGGCTACGGCGTTGATGACGTTGTGTCGCCCGACAAACTGCATCGCCACTGGCTGGTGAACGCCGGATTCGGAGCAGAGCGTGAACGAAACGCGGCCCACCCGGTCCGCGCCGATCTGTTCGGCCCACCACGCGCGGCCCGCTCCCGGCTGCGCTCCGTAGCCGGTCTTGCGTGACAGACTCGCTCCTGCAGCGGCGAGGCGGTGATCGTCGAGATTGACGAACGCTGTTCCGCCGTGCGCTTCGAGGTAGCGGAAGAGCGCCGCCTCGGCATCGGCGACCCCGTCGAGGGAGCCGAAAAATTCGAGATGCTCGTGGCCGATGTTGGTCAACAGGCCGTGTGTCGGTTTGGCAAGCGAAGAGAGGAACTCCATTTCGCCGGGATGGTTGATGCCCATCTCGATCACGGCCACTTCGGTGTCGCGGCGCATCTGCAAGAGCGTCAGCGGCACGCCGAGGTGGTTGTTGTAGTTGCCCTGCGTGACGAGGACGTTGAAGCTGGTCGAGAGCACGGCGGCAAGCATCTCCTTGGTGGTGGTCTTGCCGTTGCTGCCGCCGATGCCGATTACCGGAATGTCGAAGCGCTCCCGGTAGGCGGCGGCGAGCTGCTGGAACGCCTTGACCGGATCGTCGGCGACGAGAAAACGGCGGTCGTCGCCCTGATGCTCCGCGCCCTTTTCGACGAACCATTCGCGCGACACCACGGCCCACGACGCACCGTTGGCGAACACCTCGCCGACGAAGCGGTGCCCGTCGGTGCGCTCTCCCGGCAGCGCGACGAACACTGCGCCATCGACCGCCTTGCGAGAATCGATTACCACCACCGGATCGTCGAGCCGGTACCCCTCGCCAACGTCACGGGCCACGACGGTTCCCGCCCGCTCGAAATCGCTGAACATCAGCGCTCCTTTCATCTTCACTCCCTGACTTCCGTTAACTCATTTCATTTGCGCAAAACATGCCTCCAGACACTCGCGGTCGGAAAAGTGGTGCTTCACGCCCCTGATCTCCTGATACGCTTCGTGCCCTTTTCCTGCCACCAGCAGAATATCGCCCGCACCGAGCTGCTCGACCGCCCGGCGGATCGCCTCGGCACGGTCGGCGATGCGTAGATGCACCCGGCCCGCCATGCCTGCCTCGACCTCGTCGAGAATCGCTTCCGGATTTTCGTCCCGTGGATTGTCGGAAGTGAGAATCACCCTGTCGGCCAGTTCGGCGGCGATGCGGCCCATTTCGGGGCGCTTCTGCCGGTCGCGGTTGCCACCACAGCCAAAGACCACCGCGAGCTTCGCGTCGGCAGGCGTCACCGCGCGCAGGGCTTCGAGCGCCTTTTGCAAGGCGTCAGGCGTGTGAGCGTAATCGACCACGGCGCAGCGGCTGCGGTCGCGGCTCCAGATGCGCTCCATTCGGCCCGCGATCGCATCGGCGGCGGCGAGGCTGCGAAGCGCGGTAGCGGGATCGATGCCGAGGCCGACGCCGACCGTGAACGCTTCGAGCATGTTCATCACGTTGTACGCGCCCGGCAGAGGAACCTGCATCGCCATCGACTGTCCGTCAAACGTGACATCGGCTTTCGAGCCTTCGACCGTCGAAGCGGTGATGACCGCATGGAAGCGACGAGCCGGATCGCAGAGCGATGTATTATCGCCGGTCGAGCAGCAGAAAACGCGCTCCGGCGCAAGCCTGGCGGCCATGAACTCCGCACGGGGATCGTCGGCGTTGATGACGGCGAAGCCCTCGGCGTTGAGCTGGTCGAAGAGCAGGCGCTTGGCTTCGGCGTACTCCTCCATCGTTTCGTGAAAGTCGAGGTGCTCCGGCGTGAGGTTGGTGAAGACGGCGGCGCGGAAGAAGAGGCCATGCACTCTGTCGAGCACCAGTGAGTGGGAGGAGACCTCCATCACCGCCGCCCGGCATCCGGCATCGACCATCTGGCGGAAAAGATCGTGAAGCCTGTTCGGCTCGGGAGTGGTGCGTTCGAGCGGAATGTCGTGATTGCCGATGCGGCAGAGGCCGGTGCCGATGTATCCGGCGGCGACGCCCGATGCGTTGAGCATCGAGGTGACGAGCCGCGCGGTGGTGGTCTTGCCGTTGGTGCCGGTTACGCCGATGAGCATGAGCTTGTCCGAAGCGTTGCCGTAAAAGGCTTTCGAGAGTTCGGCGAGCGCCTTTCGGGCGTCCGGCACGACGAGCCAGGTGACCGAATCGCTGTACGCAGCCGGAAGCTCTTCGCACGCCACCGCCACCGCGCCCGCTTCGATGGCCGCGCCGATGAAGTGGTGGCCGTCGGCGACGAGGCCACGCACCGCCACGAAGAGCGCACCCGGCGTGACCGCCCGCGAGTCGCAGGTCACGCCCGTGATGACGGCTCGCGCTCCGTCGCCGCCCCGGCGTTCAGCCAGCGCGCCGAGAGCGGCGACCAGGTCGTCGAGCTGCGCACCCGGCGCTCCTTCGCGGATTTCCTTCATTACTTGTTCTGAACCCTTTTCGCCAGGCGAACCCTGACCGTTGTTTCTTTCTGTACCTTCGTGCCGGGCGCGATGCTCTGCGAGGTCACGCTGCCGCCGCTGCTCCCCGATGGTTCCAGCTTCAAGCCGTTCCATTCAAGTAGCTTGGCGGCTTCGCTCTCACGCAATCCTTTCAGCTCTGGAACAACCACTGTCGAAACGCGGTCAAGCAGCTCCTTTTCGGGGGATTTCATGCTCAGCCGTTTCTGCATCTCCAGAGAGCAGGCTACCGCGCGGCCGCAGACCCTCGAAAAAACCGGAGCCGCCACGGCTGACGCATAATACGCTGTCTGCGGCTCATCGACAACGATAATCGCAGCATACTGAGGATTGTCGTAAGGGAAAAATCCAACGAACGACGCTACGTAGTAGCGCCACCCTTGATAGCTGCCGTTGTGCAGCTTCTGGGCCGTGCCGGTCTTTCCGGCGACCGGAATTCCCTCGATTTTCGCCGACATGCCGGTGCCCTTTTCGACCACCGCGCGGAAATATTCCCGCGCCATGTAATGGGCCGTTTCCGGCTTCAGCGCCTGCACCACCTTCAGCGGCCTGGTCTCTTCGATGGTCTTGCCGTCAGGCCCGCTCACTCTTTTGATGATGAAGGGTCTCATGCGCACGCCGTCGTTGGCGAGCGTTGCGTAGGCCTGAAGCACCTGGAGTGGCGTGGCCATCACCTGATAGCCGTATCCCATCCACGGCAGCGTCATTTTGCCCCAGCGCGAAACCGGCTTGAGAAATCCGCCCGATTCGCCGATGAGGCCGACGCCGGTTTTCTGGCCAAAGCCGAGGGCGTGGGCGTAGCGGTAAAAGGTCGTGGCTCCGACCCGCATGGCGGTGCTCGCCGCGACGACGTTGCTCGACTCGGTGATCGCCTTCTGGAAGTTCATCGCTCCGAACGGTTCGTGATCCCGCACCTGCTTGCCGTAGATGGTGATCGACCCGCCGTGGCCGTCCACCGGTGTTTCCGCCCTCCAGCCGAGCGCCTCGGTGGCCGCCGAGGCCATGACGATCTTGAAGGTCGAGCCCGGCTCAAACATATCGGTAACGGCACGATTGCGCATTTGATCGGCGGTCAGCCCGCTCCTGCGGTTCAGATCGAAAGTGGGGTAGTTGGCCATCGCGATGATTTCACCCGTCCGGACATCCATGATGATGCCCATCGCGCCACTGGCCTTGAACTCCTTGACCGCCTGTGCAATCTCCTCTTCAAGGATCCCCTGCACATCGGCGTCGATGGTCAGCGTCACATCATTGCCTGCAAGGGGCTGCACCTGATCGGCGTCGGGAGCCGGATAGCGTTCGCCGGTTGCCGAGCGCTGAAAAATCCGCACGCCGTCGCGTCCGCTGAGCTGGCTTTCGAAGCTCTTTTCGAGTCCGCTGATCCCCTTGTTGTCGCGATCGGTCAGGCCGATGAGCTGGGCGGCCACGTTCAGGTAGTAGCGATGCTGCTCGCGCCGGAACCCTACACCCTTGATTTTGAGACTCATCAGTTTCGCGGCCTGCGATACCGGCACGTTGCGCTCCAGCCAGACAAAACGCTTGTTCTTGCGAAGCAGATCGAGATAGTAGTCGCGGCTCTTGCCGAAGGTGTTCGCAAACAGTTTTGCTGTAGCGCCGGCATCGTTCACCTGCTCCGGATCGGCGTAGAAAGAGATGCTCTCGACGCTCTCGGCAAGCGGACGACCGTAACGGTCGAGAATGCGCCCCCGCCGGGCTTTTTCGGTTACGATCGTCTCGTATTGCCGGCTCGCTTTCGCTCGGTATTTTTTGACATCGAACACCTGGATGCCCAGCAGCTTCGAGACGATCGCCAGGCAAAACAGCAGCATGAGCGCAACCATAATGCCAAGGCGCAGGCTGAATTCATGGTCGCTGGTGCCGCGGTGGTTCTCCGGTGTTGTTCTCGCCTGGTTCATGCATTCTTCGATAAAAGAGGGGTGCTGTCAGGGTTCAATCTCGACCGGAGGAATGAATGAGGAGTCGAGTCCGAGATTTTTGGCATAACCGGAGATGTACCGGATGCTCTGAAGCTCCCGGCTCTTTAGCTTTTCAGCAGTCGAGATGCTGGTACTGATCCTGAGCTGTTCCCGCAAGCGTTCGTTGCGCTTGGCCAGGTCATTGATCGCCAGGGTATTGTTGATCTGCACCAGAAACAGCACAGTCCCCAAGAGGAGGTAAACGAACGTTCTCAGGCGCAAGAGTGAGTCTATATCGAAAATTTCGGGCGAATTCGCCTGTGGTGATGCTTTGCGAAATGGCTCCGGATCGAAGCCGAATGGCCGCCGCTCCCTCACATCGACGACACCAAGCTCATAGCTTGCCATGTTGCTCCCGTCCTCCTTCCCCAAAATTTTGCCCGGCCTGCCAACGAAACCGGCAAACGGCTTTTCAGCGGATTTCAAAACGTTCACGACTTACCTCCTCTGAAGGTTACAGTTTCTGAATGACTCTGAGACGCGCACTTCTCGATCTCGGATTGCGGCTGATTTCTTCAGCCGTGGCTTCGAGCGGCTTTCTGACCACCAGCACCGCTTCGGCAGGCTTCAGCGGTTCGCGGAGCGCGAGCCCCTTTGGGCCCCAGTCCGCCGACGTTTTGGCTGCAAAAAAGCGTTTGACGATCCTATCCTCCAGCGAATGGTAGCTGATGACCGCGAACCGCCCGCCCGATGAAAGCAGCTCGAAGCCATCCTCTAAAGCCTGTTCAAGAACGCCGAGTTCATCGTTGACCTCAATGCGCAATGCCTGATAAATTCTCGACAGTGTCTTGATCGCCAGGTCTTTTCTGGGGCAGGCCGCCCTGATCACTTCGGCCAGCTCGCCGGTCGTCGTCAGTGGCGCGGAACTTCTCGCCGAGACAATCGCCCTGGCGATTCTGCCGCCAAGCGGCTCCTCGCCATACCGGAAGAACAGCTTTGCCAGCGCAGCCTCTTCATACCCGTTGACAATATCGGCGGCGGTCAGCGGCCCGTCCGGGTCCATTCGCATATCGAGAGGGCCGTCCTTGAGATAGCTGAATCCGCGCTCTGGCGTATCGATCTGAAACGATGACACCCCGAGATCGAGCAGAAAACCCATGACCGGAAGACCGTTCCCCGCGCCCCGCATCATTGGCTCCACGAGCTCTTTCACCATGCCGAAATTGCCCCTGACCAGGCGGCGCCGGTCACCAAACTCCCCGAGTTTCTTCCCCGCAGCTTCGAGGGCATGAGTATCCTGATCGATGCCGACAAGGAGCGAATCACCGTTAAGCGTTTGAAGATGCCGAAGCAGTTGCAGAGAATGGCCACCTCCGCCAAGGGTGCCGTCGATGTATATCCCCGGGAGGGTGACCAGCAGCGATACGGATTCCCTGGCCAGCACCGGCTCATGATAGTCCTGGTAATCCATGGGCTCAGATGTACCGGTTTGCAAGTGGTGCGAACCGGCTCGCGTTATCGCTTAGCAGCCGTTCCAGACGGAGCGGCTCCCAGACCGTCATTTTCGCGTTGGCCCCGATGATGACCGCATCCTTGACGATGCCGGCATGATCGAGCATCTCCCGCGACAGCGCGATGCGCCCGGAGCGATCAAGCTCCGTCTGGTCGAGGCGCGCATAGATCATGGTGGTCAACAGGCGCTCATCGGGATTGAAATCAGAAAGTTTGAGCAGTTGCTGCTCCTTTTCGCTCCAGACCGACGGTTCGTAGAGTTCGAGCGAGCCGTCATCGGCCTTGAACACGTAGAGCACCGGAGAGCGGCTCGGAGCGCCCGTGGCGGGATCGTTCTCCTGCAAGAGGAACCGGCGTCGAAACCGGGCGGGAATCAGAAGCCGCCCCTTTTCATCGACACTATGCTGTTCTCTTCCGATAAATCCGGGCACTGGTTCCCCACTTTTTCCCACTTTTCCCCATCTTTAATGTAGTTAATCAAAACTTCAAAAAAAATAACAGACTATCGGTGGCTGTGATCGAAAAAGCGCAGGGATTTATTCTTGGGGATTGGGTTGACCGGAGAGTTTCTCGGCAGACAGCGAAAGATTTTTTCAGCAGCGGTGCTCACGTATTTCCGGAGCATGAGAAGCCGGTTTATATTGACATGACTCCAACAGCACTTGGCAAGGGACCCCGGTTGCCTGCCATCCCTGTTTCCGGAACCACTCCGGCGAAGAGCCGTCGTTCTTCTCTCTGGGAAAATCACGAACAGCTCGCCACACTGTTCGATGACTGGGAGGTGGCCAACCGCAACGACCTGTTCAGTGTGGTCGGTCTGAAAAAGTTCAACTACATCGCCAACTCCGACTTTCACGAACGGCGTCATCTGTTGTCGTGGAAAACACTCTTGCGGTGCGAAAAAATGTCGAGTCGGTTAAGGCCGCCATCAGAAAGAATGAGTAGGTTTCGTTATTTTTGTGCCGTGGTGGAAAAATCCGGCTGTGACTTGCGGCCCCAAAAGCGGAACGATGGTCGTTGTTTTCAGGCGCTTTGTCGCTTTGTATGATAGGTTTGAGCTGCTCTGGGAAGACCAGCGCACGGAACGCATGGCAGCCAATCTGCTGATTCTTGCGTTTGCCTTTTCGCTTGCCCTGATCGAGCTTGCCCGGCAGGGACTGCTTCCGGCAGAAGTTGCGGCCCGGGTGCCGAAAAGTCATTATTATGCCATCAATACAGCACTCTCCATGCTGCTTGGCCTCGAAGTGTTCGGATTGGTTTTCAGCATCGCCAAATCGGTTTCGGCGTCGGTCGGCAAGCAGTTTGAAATTCTTTCGCTCATTCTGCTGCGCCACTCCTTCAGCGAACTTGTCCATTTCAGCGAGCCGCTGGACGCGACGGAGGCGTCGCTGCCGGTGCTGTTCATGCTTGCCTATGCGGGCGGCGGTCTCCTAATTTTTCTCCTGCTCGGCGTCTATTACCGGCTCCAGCACCATCGCGCCATCACCCGTGACAAGGAGGCTGCGGCGGATTTCATCGTTGTGAAGAAGATTATCGCGCTCCTGCTCCTGTTGATCTTCTTCGTAATCGGCGTTATCGACGGATTGAAGTACCTGAACGGCAATGCCACGAACGAATTCTTTTCGCTTTTCTTCACGATTCTCATCTTCAGCGACGTGCTGCTGGTGCTGATCTCGTTGCGCTACAGTTCGAGTTATCCGGTTGTTTTCCGGAATTCCGGTTTCGCGGTCGCCACCTTGCTCATCAGGCTTGCCCTGACCGCGCCGCCCTGGTTCAGCGTACTGCTCGGCATCGGCGCGATCGCGTTTTCCATTGGGATCACCTTCGCCTACAACCGCTTCGAAAATCTGGAGATACAGCGCTCAGCGCCTATCTGAGCGAGCGCGGCCTTGTTCGTGGAGGTGCGCTGGTGTCTCTTGTCAGCTGGTGAGGTGCTGCTCGACGAGCGCCTGGCGGAGCACCTTGCCGAGAGCTGATTTGGGTAACTGCTCGCAGAATTCGATGTGCTTCGGCACTTTGTATGGGGCCAGCGTCTGGCGGCACCAGTTCTTCAGCTGTTCCGCGTCCAGCGAATGCCCTTTGTGCAGCACCACCCAAGCCTTGACCGCCTCGCTCTGATAGTCGTCGGGTACGCCGGCCACACCGGTTTCGAGCACGGCGGGGTGCATGGCGATCACCTCCTCGACCTCGCTCGGCCAGACCTGGAATCCGCTTGGCTTGATTACATCCTTCTTTCTGTCGACAATGTAGAGATAGCCGTCATCATCGATGTACCCGAGATCCCCGGTGTACAGCCAACCGTCACGCAGCACTTCGGCGGTCTCTTCGGGATTTTTCCAGTAACCAGTCATGAGCTGGGGCGAACGGATGACGATTTCGCCGATCTCCATTGAGGGCAACACTTCGATGCCCGTGTCGGCATCGACGATGCGCATTTCGACATCCGGTACCGGCAGGCCGACCGACCCGTTTTTCCTGATGCCGTTAAGCGGCTGGCAGACCGGGGAGACCATGGCTTCGGTCAGTCCGTACGCATCTATGATCGTTGCTCCGGTCAGCTCCTTGAAACGGCGTCTTGTTTTGTTATGCAGCGGTGCGGCGGCGGAGATGATCAGCTTGAGGGAGTCGAGGGAACCGGGCGCTTCTTTAAGCAGCGGATGGGCGGCCAGCGCGTTGAACAGCGTGGGGATGCCCGGTAGCAATCCGACCTTGTACTGCTTGATCGTTTTGATCAGCAATTCGAAGTCCCGGGGATCGGGGATGAGCACCAGCGGCGAGCGAGTGACGAAGCCATAACCTATAATGGCAACCTGCGGATAGACATGATGCAGCGGCAGGTTGAGCATCACCGGAACCCGGTCGGAACCGAGCACAGGTCTGAACCAGGCATCGACCTGCATCCCGTTCATGACAGAGGCCTCGTGACGGCCAATAGCGCATTTGGGCTTGCCGGTCGTTCCGCCGGAAAAGATAAACAGTGCAGGGTCTTTTGGGGATACTTCGACGGCCGGCGTTTGCGAACCGGAGTAGCTTTCGATCATTGCCGGCATCCTGAGGTCGCTCGATTGCAACATTGTGGCTACCGCTCCGTTTGCCGGAGAGGCGTTGCGCATTGCTGCGGGAAAATAGTCGTGCAGGTCGGTGATAACGACCGTTTTTAACGAAGTTCTCGACCGGAGATGGTTGATCTTTTCATAGAACGGAGCAAGCACCACAGCGATTTCAGCTTCGCATTCGTCGATCGCGCGTTCAAGCTCGTGCTCCGTCCAGAGCGGATTGAGCATCACGGCGATACCGCCGGCTTTCCAGATACCGAATTCGGCGATAATCATCTGGGGGGAATTGGGCAGGAGCACGGCGACACGGTTTCCTTTGCGCACTTCGCTGGCATGCAGGGCTGCGGCGAAGGCGTTGCTCTCCCGTTCAAGCTCCCCGTAGGAAATGGTGTTTCCCAGGAAAAGCAGCGCCGGGTCTTCGGGGTGCTTCCGTGCGGCTTCACGCAGAATATCCGGCAGGGTTACCCGTGGATAGGGCGCAAGGGAGCTCGGTATGCCCTCGTCGTAATGGCTGAGCCAAGGTGCGTTAGAGGGTGCGTTAGTCATAGGAGTCCTGGTTGTAGGTTATCGCATGATCCGCCAAAAGATGGACAGGATGACAGGAGAAAAAATAGACACTTTCATCTGTATTCTGCCCCAATGACCTCGCAGATTACTGACGTGAGACGAGTCAGCTCGTTGTCACGGATAATGAATGGCGGCATCAGATAGACCAACCTGCCGAATGGCCTGACCCAGATGCCCCGTTCCACGAACGCCTGCTGGATTTTCGCCATATCGACCGGGCGGTCGAGTTCCACCACGCCGATCGCGCCGAGCACCCTCACGTCGCGGACTCCGGTCATTCCGGTACAGGGCGCGAGTTCCTCGGCGAGCTGGCGTTCGATGCGCCAAACAGTGGATTGCCAGTCGCCGGAGAGCAGCAGCTTCAGGCTCGCCACGGCGACCGCGCAGGCGAGTGGGTTGGCCATGAAGGTGGGGCCGTGCATGAAAAGTCCGGGATTGCCGCCGGAGATCGTGTCGGCGACGTGGCCAGTTGTGACGGTGGCGGCGAGGGTCATGTATCCGCCAGTGAGTGCCTTGCCGAGGCAGACGATGTCAGGTGTGACGCTTGCGTACTCCATCGCGAACAGCTTGCCGGTGCGCCCGAAGCCGGTGGCGATTTCGTCGAAGATAAGCAGCACGCCGTGCTCCGTGCACAGTTCTCGGAGGCGTCGCAGGTAGTGCGGCGAGTAGAAGCGCATTCCGCCTGCGCCCTGCACAATCGGCTCGATGATGACTGCCGCGATAGTGTTGGCATGATCTTCGAGCGCCTGCCGCATTTTGTCAATCGCCTCCTCGCGCCACGGCTCGTTGAACCCGCAGGCGGGCGCTTCGACGAAGAGCTGCTCCGGCACCGCCCCGCTGAAGAGGCTGTGCATTCCCGTGACCGGGTCGCAGACCGACATCGCCATGAAGGTATCGCCGTGGTAGCCGGAACGCACGGTGAGCAGTCGCTTTTTGCCAGGCTTGCCCGCAGCCAGCCAGTATTGCAGGGCCATTTTGATGGCTACCTCGACCGCTACCGAACCGGAATCGCAGAAGAAAATGCGGTCGAGCGGATCGGGCAAGAGGCTGGTCAGGATTTTCCCAAGCTCGATGGCTGGTTCGTGTGTCAGGCCGCCGAACATGACGTGGCTCATGCGCCCGAGCTGCTCGGTCACGGCGCGGTTCAGCACCGGATGGTTGTAGCCGTGAATCGCCGCCCACCACGACGACATGCCGTCGATGAGCTTCCGCCCGTCCTCCAGCTCGATCATCACGCCGCTCGCGCGTTTGACCGGCCAGACCGGCAAGGGATCGGCCATCGAGGTGTAGGGGTGCCAGAGGTGGCAGCGGTCGAAATCGAGGTCTATCGTCATTGGCCCGGAGGGTTCAGGATGCGTTGCAGGTCGCCCGGCTCCGCCGAGAGCCCGCTGGTGTTGAGATCGATCACCGGCGCCTCACCGAAGCCGTAGCGCTTGAGCGCGGCGGCGATCACTTCGCGCGTGTTGGCGGCGATACGTTCGTCCGCCTCGAAATAGCGGTTGTAGACGATGGCCCGGACAGGAATGCCGCGCCTTGCACAGGCTTCGAGCGAGAGGAGTGTGTGGTTGATGCTGCCGAGCCGCGAGGCGCTGACCAGCACGAGGCCGTAGCCCGCGTCGCGCACGTAGTCGGCGAAGAGCAGTTCAGGCGTGAGTGGCACGAGCAGCCCACCGACCCCTTCGAGCAGCACGAGGTCGTAGAGCTTCTGCAATCTGAAGGTGCTGCGGCGGATCGTCATGAAATCGATCTCGCGCCCCTCCACTGTAGCAGCCAGGTGTGGCGAGGCCGGAAATCGGAAGAGGTATGGGCAGGTCGTTCCATCGAGATCGGCCTCCTGCAAGTCGATACCCATCAGTTTCCGATGTTCGGCGATGTCTTCCGAAACGCCTTCGCAGCCGGTTTGTGCGATTTTCTGGGTGATTGTCCGCCAGCCCGTTTCAGCGAAGCACCGGGCGAGCAGGCCGGTGACGACGGTTTTGCCGATGCCGGTGTCGATGCCGGAGATGGCGAGTACCTGTCCTTTCATGACTTTTTCTTTCTGAAACAGCAATATACCGGATGCCAGGTGAGCGTAACGCCTTCGCCTGACGGGTAGGCTGACCGGTAGCGTTGCAGAAAATCGAGGTACTGCGAGCGCGTCCAGGCGCGGCGGGCTACGCCGTTCACGCCGGTTTTGCGGATGTGGCGAAGCACCGCCTCCGGCGTGTCGAACTCCTGCCGGACGATGTCGTCTTCGATTGCGACCAGCTCGAACAGCTCTCCGCTGAGCGCGGCGATTTTGTCGAGGCTCCGGTAGGGCAGCGCCGCCTCGCCGAGCGCGGCGATTTCGTGCATGTTTTCCGCACCGAAGGTGCTGAAGGCCACGATGCCGCCGGGTTTCACCGATGTTGCCAGCCGATCGAAAAATCGCGCCGGGTCGTGCAGCCACTGCACCGTGGCGTTCGAGACGGCGAGGTCGAGATTTCCGGGCAACGGATCGAGCCGCTCGACGTCGCCGGGCAGGAACGTCAGCCGTTCGACATTCCGTCCCGTCACCGCTTTTTCGACAAAGGCGCGGCTTTCGGCGACGAGGTCGTTGGCGAAGAATTCGTTCGCAGAATAGCGCTCGAAGAGTATCGAGGTGAGCATGGCCGAGCCGCTGCCGAACTCGAAGACGCGCCCGAGATGCGTTGAGGCTCCGGCGTTTTCGATCAGCGCGACCAGCCGCACGGCCATGCGCCGCTGCACCTCGGCGTGTCCTGCGTAGGTTGGCAGCGCCCGCCGGAAGCGGCGGCGCACGAGCTGCTTGTCGATCACGCCGTTCATGTGAAAAGCTCCCCCCAGCCGGCGATGTGGGTGAACGGGAAGTGGGGCATTGCGGCGATTTCGGCGACGCGAACCCCCGCCTCGCTCCACGCGCGGCGCTGGTTCTCGGCTGAAAAGATGAGGTCGCGGCCACCGATCAGCGCTTTCGAGAATTTCCACGACGCGGTGGATTCCGCCGGAAATCTGGCGACGGCTTCGCCAAGCGACAGCAACTCCGCCTGCTGGTCGGCAGAGGTGCGATCTGAACGTGTGGCATCGACAATCTTCGGCGGCACGCCGCCCGTCATCCGGCGTTCGAAGCGCTTGCGGTTGGCGTCGTTCCAGCTTTTGAGCGTGCCTGCGAAAATCTCCGGCGGAATGCCTCGCTCCGCATCGAGTGGCGTTGCCGTGCCGTTGATCGCCACGGCACGGTCGATTTTTTCGAGTTCCGAATTCACCGCAGCCCACACGCCGAGCGACCAGGCGACGAGATCGACCGCGCGGGCCTCGGCCATCACCTCGCCGAGCCACGCGGGAATCGACAGGTTGCGATAATCGTACAGCACGGCGATGTCGCGTCCCGCCGAGTCAGGCCACGCCGAAACGAGCCAGTCGGCCACGCGGCGATCCATCCCCCAGCCGTTGAAAAAGAGCAGCAAATCCGTGTTGCCCTTGCGCACGATCCACTCTGCCTTCATGCCGCGCCTCTTTTCATGGTTTCGGCAAGGGCGGCGATGTCGCCGCTCGTCAGGTCGGCGCGGAGTGAAAAGCGGAGACGCGAGCTGTTTTCGGGTACCGTCGGCGGGCGTACCGGCAGCGCGTGGAAACCCGCTTCGCGCAGCGCTCCGGCCATCTCGACCGCTGTGCGATCTTCGCCCAGCACCACCGGTACGATGTGGCTCTCGCCGGGTACGTCGAATCCCGCCTCGCGGAGGCTGCCGCGCAAGGTCGCCGCGAGACCGAGCAGATGGTCGCGCTCCCGCTGCATCGTGAGTTGTTTCGTGAAGGTGGCGAGGCTCCAAGCGAGCGTCATTGGCGGGAGGGCGGTGGTGAAGATCAGGGTGCGCATCGTGTTGACGAGGTACTCGCGAAAGAGGCCGCGCATGACAGCGTAGGCCCCGGCGGAGGCGAGTGACTTGCCGAAAGTGCCGACGATGATGTCGATCTCATTCGTCACGCCGAGCGCTTCGCAGAGGCCGAGGCCCCGCTCGCCGAAGACGCCTGCGCCGTGCGCTTCGTCCACGATCAGCACCGCCTTGAAACGACGCTTCAGCTTGACCAGACGACGCAAGTCGGCAAGGTCGCCGTCCATGCTGAAGACCGATTCGGTGACGATGAAAATCTGCCGGTAGCACTCTCTGGCGGCGGTTTCGAGCTGCTCTTCGAGGTGGTCATAATCGGCGTGGCGGAAGCGGCGATAATCGGCGTCGGCGATCCGCAGGCCGTCGATGATGCTGGCGTGGTTGAGGCGGTCGCTGAGGATCAGGTCGTGGCGGGTGGCGAGTGCGGGCAGAATGCCGGTGTTGGCGTGGTAGCCGCTGTTGAAAACGAGCGCCGTTTCGCTGCCGTAGGCGGCGGCAATCGCCGATTCGAGCTGGTCGCAGACCGGGTGGTGGCCCGTCAGCAGGCGCGACGAGGAGCTGGTCATGGCGAAGCGTCCGTCGTCGAACCGATCATCTCGAATCTGTGCGATGAACGAGCTGAACAGCTCGCGGTCAGCGCCGAGGCCGAGATAGTCGTTCGAGGAGAGGTTCAGCAGCTTGCGACCGCCAACAGTGACGAAGCGCCCGCTCCGCTCGCCGGTGGCGGGAATCGAGCGGAAGCGCTGCTTCGCCTTGAGCTTCGCAAGCTCCACCGCGATGTCGGCCACAATCGGCGGCTCGACCTGGCCCGCATTCGTAAATCCGCCGCTCATGAGAACTTCGAGAGTTGCCGGGCGAGCTGCCGGTCGGTGGAAATGTCACGTCCCCGCGTCGTCAGGTAACCGCCGGTGAGGAAGCCATCCGCTCCCGCCAGCATGAGCAGACCCTGAAAATCCTTCATCACGGTTTCGCGTCCGGCGGCGAACTTGATGATCTTTGTCGGGTGCGCGAGGCGGCAGATGGCGAAGGTTTTGGCGATTTCCGGCACCGAGACCGGTGCGGCTCCTTCGAGCGGCGTGCCGTCGATGGGTACCAGCACGTTGAGCGGAATGACCGTTACGTCGAGGTCTCGCAGCGCGAAGATCATGCCGATGCGCTCCTGCATCGTTTCGCCGACGCCGAGGATGCCGCCGCAACAGACGCCGATGCCGTTTGAGCGAAGCCGCCGGATTGTTCCAATCCGTTCGTTAACCGCGTGCGTGTCGGCGATCAGTTCGCCGTAGCGGGCCGGATCGACCTGGATGTTGATGTTGTAGTGTGCGATGCCGTGGCGGGCCAGTTCGGCGGCGGGCGCGTCGCCGAGCACGCCGAGTGAAGCGCAGACATGCAGACCGGGCAGTTCGCGATGCAGCCGGTCGATCATGCCAAGAATTCGCTCGAACTCAGGCGTCACCTTCAGGTAGCCATAGCCGCTGGTCACGATGCCGAAGTGGCCGATGCCCTGCTCCCACGCGCTCCGCGCCTGTTCGAGCACCTTGTTCTCATCGACCAGCTCATAGACATCGACCTCGGCGCTGTTGTGCTTCGACTGGGCGCAGAAGCGGCAGTTCTCACCGCATACGCCCGATTTGGCGTTCATGATCGAGCAGGCGTGAATCGCGCCGTGGTTCGCGGCGTGGCGGGCCTTGACCCGGTTGGCCAGCGATACGAGGTCGAGCACCTCGGAGTCCGGAAGCCGCCCCAGCGCCGAAGCGAGTTCGAGCGAGAGCGGCTCGCCGGTGTCGAGCACGGCGTAGGCCTTTTCAATGTCGGGATGCAGTCGTGACTTCATGCGGATCTCGGTTCGTGGTTGACGGGAAGCAGGTGAGCCTCGCCCGAAGTGACAGACAGCAGAGCGCCATCGACGGTGCGCAAGAGGAGGTGGCCCTGCGGCGACAATCCGGCCTCGGTGCCGGTCAGCACCGTGTTGAACTGTTCGATTTTCAGCTCGCGCCCTTTCAGCCAGGAGTGTGCTTCGAGGTATGGCAGGATGAACGCCAGGTTCTCCTTTTCGAGCCAGTCGCGGTAGAGCTGCTCGAAGCGGTTGAGCACGGCGGCGAGCAGCCGTGCTCGGGACATTCGCAAGCCGGTCTCGATGGCGATGGAGGTGGCGATCTTTCGCAGCTCCTCTGGTACGGGATCGAGGTTGACGTTCAGCCCGAAGCCCACCACCACGAAGTGTGTGCAGTCCGGTTCGGACTCCATCTCGCACAGAATGCCGCAGAGCTTTCGCCCGCCCGTGATGATGTCGTTCGGCCACTTGATGAAGGCCGCCAGGCCGGGGCACTCCTGAGTCACGGCTTCGTGGATCGCCGCCGCCGCCACGAGCGGAATCTCCGGCACGCGGATGGAGGGCACGGGCGGGCGCAGCACAATCGAGCAATAGAGATTCACCCCTGCGGGCGAAACCCACGCGCGGCGCATCCGCCCCCGGCCTTCCGTCTGGCTGTCGGCAACGACTACCGTTCCCTCCACTGCGCCCTCCCGCGCCGACGCCCGCGCGCGGAGGTTGGTCGAATCGATGCTTTCAAGATAGATGAAGTTTCGCCCGAACGACTCGGTTGCCAGCAGCGGCGCGACCTCTTCGGCAACCGGTGAGCCGGTCAGACTCTCAAGGCGGTACCCTTTGCCGCTTGTCGCCTCAATGGCATATCCGGCTTTTCTCAGAGCGACAATATGTTTCCACACCGCGCTCCGGCTGATCTGCAACTCGTTACAGAGATCGCCTCCGGAAACAAATCCGCCATCACCGGCGAGACGTTGCAGAATGGTTGCCGTCACCGGATTCATACCGACTCCACGCCCGAGGCGGCCGATAACGGCAAAAGATGGTGGTGAAGGAAGCCGTGCATGATAGGAGACAGTCTGGATCTGAAAAGAAAAACTCTCTGCAGGAATTGATTTGTAAACCGGAATTTATCTGACGGTTGACAATCATCCAAAAAGAAATTCCGCTCAAATGGCACGGAGGGACTTGTTGGGTCGTTGAAAAGAGTGGAGCCGTGCTTGGGATAAACCGTCAATTGACCGGACGCGCCGCCGTTGTCATCCGGGTCTCATAGCGTGAGCGATACTGCTGCAGCCCCTGGAAAATGGCGTAGGCTATCTTGGTCTGTTCCTTGCGGTCGCGCAGGAGCTTTTCTTCGGAGGGGTTGGACAGGTAGCCGGTCTCGACCAGAATGCTTGGCATCGAGGGAGTCCAGAGCACCATGAATCCCGCCTGCCGGACGCCGAGGCCATTATTGCTGTTGTTACGGCTCAGGCGCTGGAGCACATCCTGCGCCAGCTCGGTCGATTGCGTTGCAAAGGCGCTTTGCGCCATGCTGCTCATGATGAGATACTCGTCGGAAAAGCCTTTGTATTTTTCTGCGAAGTTCTCCTCGCCAGTGATGACCGAGTTTTCAAACATAGCTACCTTGAGGGCGGCATCCGTTTTATGAGGACCGAGAATATAGACCTCCGGCCCCCGCACCTTGCTGTTGTTTGGCGCGGAGTTGCAGTGGATGCTGATGAACACCTTGCCGCCGTAGCGGTTGGCGATCTGGCCGCGCTCCTTGAGTGGAATGAACCGGTCCTCCTTGCGGGTGTAGATCACCCTGACATCGGGCCACTTCTGCCTGATGAACATGCCGAGGTCGCGGGCGATATTCAGTGCCACATCCTTTTCGTGAGTGCCCTGCGTACCGATCGCGCCGGGGTCTTTGCCGCCATGGCCGGCGTCGATGACCACTGCGTCTAGCTTCCACTTGTCTACGTCACGGCTCAGCCCCTCCTGGATGCGGCGCTCTTTTTCCGACAAATGAATGGCTTCGACATCGACATCATTCATGATGGAGATGACATAATCATTTTTTGCCGCATCATACTTGAACGACGATGATTTGATCGAAGAGGTCGGAATATCGAGTGCAATGGTGAACTGCAAGGCCCCGCTGTCGAGAAGCTTCGGGCTGATCGATTTGATTGCCCCTTCCGGATAATTTCTCGCAAGGCGAGCAGGGTTTCCAGTGGCATTTTCAATGGTTAGATAGAGGATGCCACTGTTGTCCGGCCTGAGAAAAGAGGCATTACGCATGTCGCCGGAAGCTGAAAATCGTATAATGGCGCCGTTTGCACGGGTTTCGATCTTGATGTCGTCGATCGTGGTTTTTCCTCCGGCGGCGCGGGCATCGGTGCGGTTGTCCGATGACGGCGCGGCCTGTTCCGGCGGGTTTGGGGGGAGGGCATCATTAGGCAGGCGTCCGATGGATTGCAGTGAAGCGTCCGGCCTGCGGCTGTCGAGCGTGGCATCGATTCTGTTCTCCGAAGCGTTGTATCGCAACTGCCGGCCAAGCCAGAGCGTAAACATCCGGCACGCCTGGTCAACCGGCAGATAGACCTTGTCCTGTCGTATGACAGGAGCCGAGGCGAGCTGCAAAACCCGTTTCGGGGTGTCCCCTGCGGCGGAGGCGATGACCGCGAAATCGCTGCCTTCCAGGAGTATGCAGCTTGTTACTGTGTCGCCGAACGCTTCGTCGATCTGCATCTGCTTGCCGTCGAATACGCTGCCGAGGCGAAGGGCGCGGGCAAAGGAACCGATGTCCGCCAGAAAAACGCCATCTGGCCGGGTACTTCCCTGTACTTTGATCGTATATCCCTGTTCAGGGCCATTGGTGACATGCAAGAGCACCGCCTCCTTTCCGGAAGGCCCGGCCAGGAGGCGGGAGGCAAAAAGCACAAAAAACAGCAGGAGGCTCAGTGGCCTGATAAATTGTCTGGATAAAGAGTCTTTCATGATACGCGTTGAAATCGTCGCTATGCATTGGGGCGGAGTTGAACAACGGTGTCACAGCATGGCCTCTCTCGCTCGAGGCGATGAGCCTTTGCCTGTGTTGTTTGTCGATTGGGGTAATAATAAGCAATAAATCCCTTAGCTTCCAGAGCAGATCGAAGCCTGTTGCCATAAATTCTTGAGCGCACCGGCAATGACCGCGAGTCTTGCAAAGTTTGTTTTTTGGCAGGCAAGCCCTATCTTTTCCGTCATTATTTGCAAAGGCATCTCCCGGCTGCGGCGTCGGGTTACCCGCAATCCCAAAGCAACAGGGATCAATCGCAATGGCTTCAAAAAGCGCAACCCCTTCGGCCAGGAACAGGACCCTCATCGTTGTCGAGTCTCCATCCAAGGCGAAAACCATCAACAAATATCTGGGCGACGATTACACGGTTTACGCTTCAGTCGGTCATATCAAGGACTTGCCGAAAAAAGAGATCGGCATCGACTTTGACAACCACTACGAACCGCGCTATGAAGTGATCGCTGGCAAGGAGAAGGTGGTGCGGCAGCTCAAGAAGCTCGCCGGGGAGGCCGACAAGGTGCTGATCGCCACCGACCCTGACCGCGAAGGCGAGGCCATTGCCTGGCACATCTCCAACGAGATCGACTTCGCGAAGAAACCTGTCTTCCGTGTGCTCTTCAACGAGATCACCAGGAACGCCATCATCGAGGCTATCGGCCATCCGCAGCAGATCGACTACCGGCTCGTGCGTTCGCAGCAGACCCGGCAGGCTCTTGACAAGATCGTCGGCTATAAGATCAGTCCATTCCTCTGGAATGTGGTCTATCGAGGCCTTTCGGCAGGCCGTGTGCAGTCCGTGGTGCTTCGGCTGATCTGTGAGCGTGAAACGGAGATCGAGGCCTTTACGCCACAGGAGTACTGGACGATCTACGCCGACTTCACCACGGAAAATGGAGAGACCTTCCGGACAAAGCTGGTAAAAGTCAATGGCGAGAAACCCGACATTACCTCCGGCGAGCAGGCCGAAGCGATCGCGTCAGCCATTCAGGGCCGGCTGTTCGCGATTAGTGAGATCGTGCCGAAGGTGATCCAGCGCAAGCAGCCGCTACCGTTTACCACCTCGCTTTTGCAGCAGGCGGCCTCGAACCAGCTCGGCTTCGGTTCGCAGAAAACGATGCGCACCGCCCAGCAGCTCTACGAAGGCATCGACCTGGGCTCGGAGGGTGCTACCGGTCTCATCACCTACATGCGTACCGATTCGACCCGCATCAGCGGCGAGGCGGTCGCTCAGGCGCACGATTACATCTCGCAGCAGTTCGGCCCGGAGTACAAGGGTTTCGGTGGCCAGGGCAAGGCGGGCAAGAATGCCCAGGACGCGCACGAAGCGATCCGGCCCACCTCGGTGACTCGCACGCCCGAATCGCTCCGCCGTCACCTGACGCCCGACCAGTTCCGCCTTTACGAGCTGATCTGGAAGCGCTTCGTGGCCTCGATGATGGCTCCGGCCAAGATTGAGCAGACTCGCGTGGATGTGGATGATCAGAAAAAGGAGTTTGTCTTCCGTGCCACCGGCAACAAGGTGCTCTTTCCCGGTTTTTTCCGTGTCTACGATGACCAGCAGGAGCTTGACTACGAAGCGCAGAAATCTACCCGTGAAGAGCTCGAAAAGGAGCAGATCGTCAAGCTGCCCGAGCGACTTTCTGTTGACGAACAACTCAAGCTGGCCGAACTCGACCGCCGCCAGAGCTTTACCCGTCCGCCTGCCCGCTACACCGAGGCGAGTTTGGTCAAGGAGCTCGACAACTACGGTATTGGCCGCCCATCGACCTACGCCTCGATCTTCTCGACCCTTCAGGATCGGCGCTACGTCGAGCTACAGAAGAAGAAGATCATCCCGACCGAACTGGGGCGTGATGTCTCGGCGATTCTCGTGGCCAACTTCCCCGATCTCTTCAATGTCCGCTTCACGGCGGAGATGGAGGACGAGCTCGACAAGGTCGCCTCGGGTGATGACGAGTACGAAAAGGTGCTCGACCGCTTCTATCGCCCGCTCGAATCGGTTTTGAGCCACCGCAAAAGCGATCCGCTCATTCCGCAGAACCGCGACGCCGTGCTCTGCGAAAAGTGCGGCAAGGGGCACATGATTGTCAAGTGGACGACCAGCGGCAAGTTCCTCGGCTGCTCGAACTATCCCAAGTGCAAGAACATCAAGGCGATTACCACCAACAAGGCCAAACCGAAGGAGACTGGTGTGCGCTGCCCGGTGTGCGGTGAAGGGCACATGCTCCTGCGCAACGGTCGGCTTGGCCCGTTTCTTGCCTGCTCCAACTACCCGAAGTGCAATACCCTGCTCAATCTCAGCAAGCAGCGCCACATCGAGCCGATCAAGACCCCGCCCATTACCACCGATCTCGCCTGCCCGAAATGCGGCGCGCCGATGTATCTCAGAACCGGCAAACGAGGGCTGTGGCTGGGCTGCTCGAAATTCCCTAAATGCCGTGGCAGGCTTTCATGGAGCACGCTCGATCCGGAGACGCAGGCCCGCTGGGAAAAAGCGATGAACGAGCATATGGCGGCCCATCCGTCCTTGGCCATCACGATGCTCGACGGCAAGCCAGCACCGATGAATTTGCCCATCGAAGACATCATCGCCCGCGCGGAGGACGCAGGACTCATTAGCGCCACAAGCGAACAGCCGGAGGCTGAAGCCACGACGTGAAGCCTTGGGAGTGACGGCTTTAGAGGTCAAAGAGTACCTGTAGGTCATATAAGTCCTATAGGAGTTATATGAAAACGGCTGCCAGGAAAGACAGCCGTTTTTCGTTTGGGGAGATTGTTAAAGAAGGGATTCTCCTCACAGCCACAAGAGCGCGAGGTGGTAGGTGATGAACGAGGCGATCCAGGCCACGGCGAGCACATAGACGGAGTAGAGGAGCACCGGCTTCCATGCGCCGACCTCTTTTTTCATTACGCCTACCGATGCCACGCAGGGGATGTAGAGCAGCACGAACACCATCAGGCTCAGCGCCGTGGCTTTGCTGAAGCTGGGATCGCTCCGAAGAATTTGCGACAGGCTTGTCTGTCCGGCGGCGTGACCGATCGAGAAAATCGTGCCGAGCGTCGAAACCACCACCTCTTTTGCCGCGAGGCCCGTGACCAGCGAGATGCCGATGCGCCAGTCGAAGCCGAGCGGGCGGATGAGCGGTTCGAGCAGTTTCCCGCTCCGTCCGGCGAGCGAGTATTCGAGCTGGCCTGCGTCGATTCGCGCTTTGAGCTTCTGCAACTGCTCCGCTTTCAGCTCCGGTGCGACCGCCGTTGCCTCGATCTTCGCCTTCTCTTGTGCAAGCTCCGCGTCGAGCGCCGAGCTGCGCGGGAAGTTGCTCGCCGCCCAAATCACGATTACCGCGCCGAGAATCAGCGTTCCGGCTTTTTTGAGGTACATCACGGCCTTCATCCGCGCCTGAAATACCACCGAAGTGAGCGTCGGCCAGCGGTAGGGCGGCAGCTCCATCACGAAGGGCTCCGAGTCGCTCTTCAGCACGGTCGATTTCAGCAGCCACGCCGTCCAGAGGCCGATCATGATGCCGAGCAGGTAGATGCCGAACATCACGTTGGCGGCCATCGCTGGCGGGAAGAATGCTCCTGCGAGCAGCACGTAGACCGGCAGTTTTGCGCTGCAGCTCATGAAGGGAATCGTCATGATGGTGGCGAGACGATCCGACCGGCTCTTGAGCGTTCGCGTCGCCATGATGGCCGGAATCGAGCAGCCGAAGCCGGTGATCATCGGAATGAACGACTTGCCGTGCAGGCCGAAGCGGTGCATCACCTTGTCGATCACGAAGGCCGCACGCGCCATGTAGCCAGAGGCTTCGAGGAACGACAGCCCCATGAAAAGCAGCACGATGTTTGGCAGGAACTCCACCACGCTGCCGACGCCTGAGATCACGCCGTCAACAAAGATCGAACGCACCATTCCGGCGGGCAAGTGCGGCGCGACGGTGTCCGAAAGCAGGTCGAAGGCGTAGGCGAGCGCCTCCACCAGCGGCTTGCCGAGCGTGAAGGTGAGCTGGAAGATCGCCCAGACGACGAGAAAAAAGACCGGCAGGCCGAGTACCCGGTTCAGCACCACCATGTCGATGTAGTCGCTCACCGAGGCTCGTGTGGCCTTCGGCAGGTGAACGCACTCCTGCATCGCGCCGCGCACGAAAGCGTGCCGGTCTTCGGTGATGAGCGCTTCGGGATCGGTGTTGTGCAGAATGCCGCACTCCGTGATCGCCTCCTGCAACGCCAGCTCGATTTTGACCCACACCGGAAATTTCTGCACCTGGGTGTAGACCTCGCGGTCGTTTTCAAGCAGCTTGATGGCGAGCCAGCGGTGGTTGGCTGCTGCGTCGAGTTCGCGCTCGTGAGCCAGCAGGAGGGCGATCTTGTCGATAGCCTTCTCGACCTCGGCGCTGAAGGTGATTTTGTTTTTCTTGATCTCGATTCGCCCTTCGCTGACGCTGACGATGTGGTCGAGCAGCTCGTCGAGCCCCTTGCGATTGCGCGCGGAGATCGGCACGATGTGGCTGCCGAAGAGCTGTTCGAGCTGGTCGAGATCGATGGAAATTCCTTTCTCCTCCACCTCGTCCATCATGTTGAGCGCCACGAGCAGATCGACTTCCATCTCCATGAGCTGCACGGTCAGCATGAGGTTGCGTTCGAGGTTGGTGCCCTCGACGACGTTCACCACCACATCTGGTTTCTCGTCGATGATGAAGCGGCGGGTGACGATCTCCTCCGGTGAGTACGGCGTCAGCGAATAGGTGCCGGGCAGATCGACCACGGTGATGCGGTAGCCTTTGTAATCGAGATAACCTTCGTGCTTTTCGATGGTTACGCCGGGGAAATTTCCTACGCGCTGGTGAGCGCCGGTCAGCGCGTTGAACAGCGAAGACTTGCCCGCGTTCGGATTTCCGGCAAGCGCGACCGTAATGGTTTTCTGCTGGCTCATGCGCGTTTTCCGAAACGGTGGCGTCTGCGGAAGCCCGGCCATCCGTGCGGATGCCCTTCGTCCCCGGCCAGTATGTGTACGGTAATCCCTTCGGCCTCGTTGCGTCGCATCGTGAGCAGCATGCCGTTGCAATTCACTTCTATGGGATCGCCGAGCGGAGCAAACCGCAGCACCTTAAGCTTCGCTCCTCTGACAAGACCCAAATCCATGAGGCGCCGCCTGACGGCAGGTTCTGCCGCCACCGAGGTCACCTCCGCCCGATCTCCGGCTTTCAACTCCGATAACTTCATCTCTATTTAATCCTCAGAAAATCAATGGCTTGTTGTCTTAAGTAAAATTAGTGTAAATAACGGTCCGGACAGACGAAAAGTTTTCCCGTATTGATGGCGGGGCAAAATTTCTGAAAAAAAAACAGGTTCTGCGATTAATCCTGCCCGTGAGCCACTTCCCGGCCCGCAAAGGGAGGCCAGCCCATCGTTTTGCCGCCGATCAGATGCGCATGGATGTGTCCGACGCTTTGCAGGGCGTCTTCGCCATTGTTGAACACCAGCCGGTAGCCCGATTCGAGCACTCCGGTCTTCTCGGCCACGATGCGTGCGGCAAGCAGAATCTGCGCGGCGATCTCCGAATCGCCATCCTTCAGATCGCTGAGCGACCGGATGTGCTCCAGCGGAATGATGAGCACATGGATGGGCGCGACCGGGTTGATGTCGTGAAATGCGGCCACGTGGTCATTTTTGTAAACCAGATTGGCCGGAATGTGCCCGGTGGCAATCTTGCAGAAAATGCAGTCTGGATCGTAACGTGTCATGGTGTTGTCGATTTATGAATGCTGAACTATTGTTTCTGGATGATAGACAGGCTCATGCTGCCACCCGAACCGATAAGCACCACCGTGATCGCCCCTTTGATTCCGGTCACGCTTCCCCGGTCACCCTCCTTTTCCGGAACGATCATCGAGGTGGTTTCAAACCCTTTTGCCTTGAGCACCGCTTCGTAATCCAGAAGAGCATGTTCCGGCAACCGCTCGATGGCCATGTCCCAGCTGTTTCCTTCAGGTGTTTCGGTTCTGATGATCTTTCTGATTGTGCCGTATGGATATCTTGGCACATCGGCGGGCGCATCATCCGGCCAAGGCTTTACCGCATCGGTAATCTCGACCGAGCCTTTGCCAGATTCGATCGTGACGGCTGTGGCATTATCGGCAGCCGCGGAAACCGGCTTGGGCGCAGTGTTTTGCTGTTCAGGCGCCTTATGGTTGCAGGCCCCGAGGATACTTGCAAGGGAAATGAGGTACAGACCTTTGGCGGTTTTGCTGAATACCTGCCGGCTCATGATTTTTCCTGATAGGTGGATGATAATAGCTTCATGCAGCACATGTAATATAAAAAGAGCGCCGACTGCGGCAACTTCGTCCACCCGGGGTAGCATAAAGGCGGTGCGATTACTACATTGTCTTCGATAAACTTCGTTAACATTTGTTCTCCCCCTTCGCCATGCTCCAACAGGCAAAATCCGGAGAACGTATTCAAACAATGGAACCTGACGATGATCAAACGACGCATATGCCACATGTTTGGCGCAATGATCCCTCTTCTGCTCGCTACCCTGTTCATGGCTGCCTGCAACGGAAACACCCCGAAGCGGGTCACCGACATTGACGGCAATACCTATGGAACGGTGAACATTGGCGGACATGTCTGGATGGCGGAAAACCTGCGAGTGACCCGTTACCGGAATGGCGATCCCATCGCGGAGGTGAAGGAGGGCGCCTCGTGGACCGCACAGACAGCCGGAGCGCGATGCTCTTACGACAACAGCCCGGAAAACGGTAAAACATACGGCTTTCTCTACAACTGGTATGCCGTCAGCGATCCGAGAGGTCTCGCTCCCGAAGGCTGGCACGTGGCTACTGACAAGGAGTGGCAGGCGCTGGCCGATGCTCTCGGCGGTGAACAGGAGGCCGGTGCTGGCCTGAAAGCTCCTGGAAAATGGGGCAATTCATCCGGAGAAACCCAAAGCAGCGGGTTCAATGCCTTGCCCTCCGGCGCTCGCCGGGATGCCGACGGTGTTTTCCTCATGCTCGGCCAGTTTGCGCGCTTCTGGACCTCCACGCCGGCCAGTAACGGCAAAGCTCTCGCCCGAGCTTTAGGCTTCTACGACAACGCCCTGCGCGTCGGAGAAGTTGTCCCCAGGAACGGCTTTGCCGTGCGGTGTGTCAAGGATTGACGAGGCGCACATTTTGCCCATCAGATACCAAAACGGCAACTACTCGCTCTGTTCCATCAACGGTTCTTTTTCTGTCGTCTCCGCTTCAGCGGCGGTGGCGACGAGCACTTCGGCGATGCGGAGGGAGCGGCGGCACTCTTCGATGTCGGGGCGGCGGTCAGCGAATTTGACCAGATCGGCCTCGTCGAGCAGCTTGATCAACTCCTGGCGGATGCTGATCCTTCGGGCGGCAAGTTCATCTGCGATCTCCTGGGTAACCATTTCCAGCGCGCCGAACTGGTAGCGCTTTTGGAGAAATTCCCGCAGGATGTTGCTGAGTGATTCGTATCCAGCGGCGGGCTGCAAGCCCTTGGAGAGTTGACGGTGGATCGCGCGGAGTCTGTTGCGCGCGGCTCGCCCCGGGTCGGCGAGATGACGGCGCAAAGCGGTGATGAGCAACTTGACAAAGTATCCGGCAAGCCCCAGCGCCGCCAGCGAGAGCAGCACTGGCACAAGCAGCCACGTCGGAAACGGCGCGCTGACCGGCGGCGCGATAGGGCGCAGCTCCGTGACGGTTGAGTCGGTCATGCTCAGCACTGTCACCGATTCGGAGGGGGTGATGACGAGACGTTCCGGTTCCGCCGCCGAAGCGTGTTTCGAGACGACCGTAAACCCCGGCAGCGGCTTACGGCCCGAGCCGAAAACAGCGAGTTCGGTATCCATCCGGAATTCGGCGCGGCCATCCGGCAGGTTTTTCGAGAAAGATTTGGTGCCGGTGATCTCGAACGGCGTGCCCTGGCCGGCTTTGAGCGAGACCACGGAGATCGAGTCACGGTGGTCGTGCTGCACGGTAATGACGTAGCGCAGCCGTTCCCCGGCAAAGAGGCTGTCTGGCTCGGCGCTCACCCTCACGTCGGCGGGACGGAGCGTGGCACTCACGGAGGCTGGAGGTATCGCCGTGCCGAGGCCGGCGGCCATAAGCAACGCTGCAAGTTTCGATTTACACCTTGCGCTCACGGTGCCGGAAGAATGCGTTCAGGCCGCCGATGATCGACTTGCCGGTATCGAGAAAGACCGCATCGACCTTCATGCGGCTCAGTTGCCGCTGCACCGCCTCGCGCTTCGCCCGCTGCTCCTTGGCGTAGCGGGCCAGAAAAGCGCGGCTTCCTGCATCGATTGTCAGGCGCTCGCCTGTCTCCGGATCGACCAGATCGAGCAGCCCGGAATGGGGAAGCTCGTGGTCGAGCGGGTCGCCGATGTGGATGAGCACGAATTCGTGGCGAGCGTTGAGCAGCTTCATGCCCCGCTCGTACTCCGAACCGAGCAGGTCGGTGAGCAGGAAAATAATCGACTTGCGCTTCTGCGTGCGGCGCAGGAATGAGAGTGCCGCATCGATGTCGGTTTTCCGCCCGCATTGCCGCATCGAGAAGATTTCGTTCAGAATGACCAGCGCGTGGGCGCGGCCTTTGCGGGGAGGAATGTAGGTCTCGACCGTGTCGCTAAAAACGAGCAGCCCCACCATGTCGTTGTTCTGCACGGCGCTGAAGGCGAGAATTGCCGAGACTTCGGCGGCCAGCTCCTTTTTCAGCCGTCCGCTGCCGAAGAGCATTGAACCGGAGCCGTCGAGCACCAGCATCAGGATGCGCTCGCGCTCCTCGGTGAAGATCTTGACGTACAGGTCGTTTTTGTGCGCCGAGGTGTTCCAGTCGATGGTGCGCACGTCGTCGCCATACTGGTACTCTCGCACCTGGCTGAACTCGATGCCGCGCCCTTTGAACGAGGAGTGGTACTCACCGCTGAACAGCTCGTTGACCAGCCGCCGCGAACGGATTTCGAGCTTGCGCACCATTGCGGAAAGCTCGCCAGGATCGGGCGCTCCGTTCCTGCCATTCCCCGTGCGGGAGTCTTCAGGGCACCTGGACATGTTCGAGAATGTTTCTGATGAAGTCCTCGGCCTTCATGTTTTCGGCCTCAGCTTCGTAGCTCGGGCGAACGCGGTGGCGCAGCACGTCATAGACGATGCTCTTGACATCCTCCGGTGTGGCATAGGCGCGGCGCTGCAAAAAGGCGTGAGCTTTCGAGGCAAGCAGAAGGAAAATCGAGGCTCGCGGCGACGCTCCGTATTCGATCATCGTCGAGAGACCGTCGAGGCCGTAACGCTCGGGCGATCGGGTGGCCGTGACCAGATCGACGATGTAGCGCTGCACCCGCTGATCGACGTAGATGCGATCCACCAGGCTCCGCGACCGGAACACCTCCTCCGGCTGGACGACCGCTTGCACCTCGATGGGAGCCTGCACCGCTGACGCCCGTTGCATCACCTCCAGCTCCTCCTCGAAGGTCGGGTACTCAACAATCACCTTCATCATGAATCGATCGAGCTGCGCCTCCGGCAGCATGTAGGTTCCCTCGTGCTCGACGGGGTTTTGGGTGGCCAGCACCATGAACGGTTCGCCGAGCGGGTAGGTGACATCGCCAATCGTCACCTGCTTCTCCTGCATCGCTTCGAGCAAGGCGGACTGCACCTTGGCTGGCGATCGGTTGATCTCGTCGGCGAGAATCACGTTGGCGAACACCGGGCCCATGCGCGGGTAGAACTCCATCGTTTTCGGATTGTAGATCATGGTGCCGATCAGGTCGGCGGGCAGCATGTCGGGTGTGAACTGGATGCGGTGGAACGAGAGGTTCATCGCAGACGCAAAGGTTCGCACGATGAGGGTCTTAGCAAGACCCGGCACCCCCTCGAGCAGCAAATGGCCGTTGGCGAGCAGGGCGATGATCACCCTGTCGATGACCGCGCCCTGGCCGATGATGGTGGAGGCAAGCACCTCTCGCACCCGGTCGATAAAAGCCGACTCCTCGGCAATTTGCCGCCCAAGCAATTCAAGATCCGTTTCCTGTTTCATGGGTGAGAGATGAATATTCGCGTGCTTTCAGTGAACAATGTAGAGGTTATGGACGACGTGGACAACTATCAATGATCAGTTCTTCACTCCTGCCAGAAAACACCTTTTATGCCAAACGCCAGCAGCACGAGACCGATGACGAGTGATGGCCAGGAGATCATGTCACCGATGTAGAAGGCGCTGTTGAGCAGCCCTATGCCTGGCGCGAAAAGCAGCACGAGATCGGCTCCGATGAGAATCATGAACGCCTTCAAAAAGCTTATCCTGACGCGCGGTTTGCTATTGTTCTCCTCTTTCTTAGCTTTGGCCATTACGCATTTCCTCTCTTGAGCGATGAATATTTTAGGGATAGAAACCAGTTGCGACGAAACCTCGGCGGCTGTCCTCAGCGATGGATCGGTCCGGTCGAACATTGTCAGTTCTCAGCGATGCCATACCGATTTCGGCGGTGTGGTGCCGGAGCTGGCTTCACGGGAGCATGAGCGACTGATCGTCTCGATCGTGGATGCCGCCATAACCGAAGCAAATATAGCAAAAAATGACCTCGATGTCATAGCCGCTACCGCCGGGCCGGGGCTGATCGGCGCGGTGATGGTGGGGCTTTGCTTTGCCGAGGGCCTGGCCTGGGCGCTTGGCAAGCCCTTCGTGCCGGTCAACCATGTCGAGGCGCACATCTTTTCACCCTTCATCAGCGACGAACCTGGCCACCGCGAGCCGAAGGGCGACTTCGTTTCGCTGACCGTCTCCGGAGGCCACACATTGCTGTCGGTCGTGCGGCAGGATCTGGGCTACGAGGTAATCGGACGCACCATCGACGACGCGGCGGGCGAGGCGTTCGACAAGACCGGCAAGATGCTTGGCCTCGGTTATCCGGCGGGGCCGGTGATCGACCGGCTTGCCCGCGAGGGCGATTCGGATTTCCACCGTTTTCCCCGAGCCCTGACCGCAAGTTCGCAGACAAGCAAGAGTTACCGGGGCAACTTCGACTTCAGCTTCTCTGGCCTCAAAACCTCCGTGCGCACCTGGCTCGAAGCTCACGACTCGGAGTATGTCCAAAAGCATCAGGCTGACCTTGCAGCCTCAATCCAGTCAGCGATTGTTGAGGTGCTGGTCGAAAAGAGCGTCGCCGCCGCGCTCTTGCATAAAGTCAATGCCATTTCGGTGGCGGGCGGCGTGAGCGCCAACTCCGGCCTCCGCTCGGCGATGCAGGCGGCCTGCGACCGGCACGGCATCGAACTCTTCATTCCCGCGCTCGCCTACTCGACCGACAATGCAGCAATGATCGCCACCATGGCGCAGTTGATGATTGCGCGAGGCAAGTACCGGATCGAGGATAATTCCTATGGCGTAGCGCCTTTTGCCCGCTTCGAGGCAGCCAGAAAAGGGGCGCGTTGAAATAGTTTGGGAAATAAATTATCTTCGGATTCGAAAAAAAAGCGCCCTATCCGGCCCGAATGTTGCCGGAGAGCCCAGCTCCGAATACCAACCGCAAGCTACTGACCATGTCTGACACCATCCTTGCCCTGATGCTCTTCGCCCCGCCAGCCGGAGGCGCGACGCCGAATCCGTTCGTCCAGCTCGTACCGCTCGTCCTGATCTTTGTCGTCTTTTACTTCTTCATGATCCGCCCGCAGCAGAAAAAACAGAAAGAGCGCGAATCGCTGCTCAACGACATCAAGCGCGGCGACCGGGTTGTTACCATCGGCGGCATTCATGGGACCGTCGCCGGGATCGAAACCGAGAAAAAAACGGTTCTTGTGCAGGTTGCCGACAACGTCAAGATCAAGTTCGAACGTTCGGCGATTGCCAACATAGAAAAACAGGAAACCGGCGACAAGCTCGCCTCGAAGGAGTAAGAAGCATCGATGCAGGAAATACCCGCAATTCTGGTTCTTGAAAACGGCTCGGTCTATCGCGGCACCGCCTTTGGCCATGCTGGTGAAGCGACAGGCGAAGTGGTTTTCAACACCTCGCTGACCGGCTATCAGGAAATTCTGACCGATCCGTCCTACACCGGACAGATGGTGGTTATGACCTACCCGCTCATTGGCAACTATGGCATTACGCCGAACGATAACGAGTCGAAGAAAATCTGGGCTTCGGCGCTGATTGTGCGTGAAGCCTCCAACGTTTACAGCAACTACGAATCGACCCGCAGCCTCGACGCGACACTCAAAGAGGCTGGCGTGATGGGGCTTGCCGGCATCGATACCCGAAAGCTGGTGAGAGAGATTCGCCAGAAAGGCGCGATGCGGGCGGTGATTTCGACCTTGTGCGATGACGTCGCGGCGCTCAAGGCGCAGGCGGCGGCCATTCCCGAGATGACCGGCCTCGACCTGGTGCAGCGCGTCACCACCGGAGAGCGCTACACGGTGGACAATCCCGACGCCAAATATCACGTCGTCGCTTTCGACTATGGCATTAAGACCAACATCATCCGCCAGCTCAACGCCGAGGGGTGCAAGGTCACGGTGGTCAACGCCAAAACCACCGCTGACGAGGTGCTCGCCATGAATCCCGATGGCATCTTTCTCTCGAACGGCCCTGGCGATCCTTTTGCGGTCACTTACGCCATCGACACCATCCGGGAGCTGGCCGCACGGAACAGCACGTTGCCGATCTTCGGCATCTGCCTTGGTCACCAGTTGCTTTCGCTCGCGTTCGGAGCGAAGACCTACAAGCTCAAGTTTGGCCATCACGGCGCGAATCATCCGGTAAAGAACCTCTTGAGCAACACGATCGAGATCACCTCGCAGAACCACGGCTTTGCCGTCGAAATGGAGAGTCTGCCGGGTGAGCTGGAGCTGACTCACAAGAATCTCTACGACATGACCGTCGAGGGTATCCGCCACCGCGAGCTGCCCTGCTTCTCGGTGCAGTACCACCCCGAAGCCGCTCCCGGCCCGCACGACTCGCACTACCTCTTCAAAGAGTTCACCGAACTCATGGAGAGGTTGAAAAACTGACCCGCTCCGGTGCTGGGGTTCCGAAATGAGCGCCAGCGCCTCTTCCGGCAGCAAGAGCCGACAACACAGGGTTTTACATCAGCGGCGCGGTTGGCATCGGAATTCCCGGCTCTTTCAAGACCGGCTGCCGCCCGGTTGTATTTGCTATACTGGCCTGTACGACCGAAATCCTGGCCTCCCCCGACACGACGAATGGCTCAAACTTCGGCCTGAAATCGGGTCTCGCGCTTAACGGAGCCGTCGGTTACAATTTCGGGTCGGCGCGGCTTGAAGGCGCGGCCGGCTACCAGAAGAACGATTTCAAAGATGCGGATCAAGACCTTTCGCCCCTGACCGTCATGGCGAACGTCTATTACGATTTCGGCAAAGAGTCGAGTATCCGCCCCTACATTATGGGCGGCGCCGGCATGGCTCATGTCAATAGGTTGTGGACGGATGAAAACGAAGAGGTGTTCGCCTGGCAGGCTGGCGCAGGCGTTGGCGCCAAAGCCGCCAAAAACACGACACTTGATTGCGGGTACCGCTACCTGAAGCCAGACAATGTCGATACCTGCGGCCTGGGTGATGGCAAACTGGAGTGCCACACCATCATGCTTGGCCTCAGATACCAGTTCTGAATGCTCCTTCCCTTTGCCATGCCGGATGAACGTTACGATCGGGAACTATTTTTTTGATTTCGTGGTTGCCTTCTGTGTGTTACTTCTTGGTTGTTTTCTGTGTGTTACAAAACCTGTTGATAATATGTATGTTATTTTATATAATAGGTTAAGCCATGCGTTACCATGGCATGACTGTTTGGTCAGTCAGTTGCGCAAAGAGTTCTTTTGTTAACGTTAAACCTAAAAGGAACGATCATGAAACAGACATCAAAAATGGTAATGGTTGCTGTTGCGCTCTTGGCGGGCGTGAGCGGCACCGCTTGGGCGAACGGCACGGAAGTGCCTCCTCCGGCACCGTCAACCTACACTCCTCCTCCGCCTCCGCCGCCGGTTGAAACGCCAGCTCCGGCACCGGTTGTCAAGCAGAGTAATGCCGGTCCGTACATCAGCGGCGCCGTGGGACTCGGTTTGCCTGAAAAACTTGAAGTTCTGGGTGAGGGGGATGAAAAAGTCAAGATGGATAGCGGCATAGCGCTTGCCGGAGCTCTTGGCTACAACTTCAACCCCGTAAGGCTTGAGGCTGAGGTCGGTTATCACCGTCACGACATTAGCGATGACTATGAGATTGATGGCCATGTCTCACTGCTGACGGTGATGGCCAATGCCTACTACGACATCGATGCCGGTTCGGGCATCAAGCCGTACCTCATGGGCGGTGCTGGCTGGGGCCATACCAACGTGAGCGTTACAGACAAGAGTGACGATGTGTTTGTCTGGCAGGTCGGCGCAGGCGTTGGCGCTGAGGTTGCTCATAACACGACCCTTGATCTTGGGTATCGCTATGTGAAGCCGAATGATTTCCTTGTCGATAATGGAGGTCCTAAAGCCAAGTGGGCGATCCACAACATCATGCTTGGCCTCAGGTATCAGTTCTGATTTACGGCTGAAACATTAGCGCGAATCAAAACCGGAAGCCATGGCTTCCGGTTTTTTTATTGCCCCGCCCTCCGCTTCACGCCATCGCGTCCTGAACGAGCAGTATTCAGAGCGCCTTCAACCGCTTTACTGCTTGCCTGAAATGCTTATATTGTTCCCCTGTCTCAAATCGATCCTCGACCGCTGCATGAGTTGCGCCAGCGCCTGGTGGCGGCCGGTTTTCATCATCTAACAAAAGACGCCGCTCAGGCAATGCTTGGTTCATGAAAAAACGACTCTTCACCCCTGGACCGACGCCGGTACCGGAAAACGTCATGCTTCGCATGGCCGCGCCAATCATCCATCACCGGAATCCTGAATTTATGGAGATTCTGGAGCGGGTGCACGAAAACCTCAAGTATCTGTTTAGAACAACCCAGCCGGTGGTGGTTATGACCTGTTCGGGCACCGGCGGCATGGAGGCGGCCATTTCGAGCCTGTTTCGGCAGGGCGACAAGCTTATCACGATCAATGGCGGCAAGTTCGGCGAACGGTGGAGCGAGCTGGCGCGCATCTACACGGGCAACTGCGTCGAGGAGAAGATCGAGTGGGGCACGGCCATTTCACCAGAACGAATCGCCGAACTGCTCGACGAGCATCCGGACGCGATGGGCGTCTGCATCACCCATTCGGAGACCTCCACCGGCACCGCATCTGACGTCAGGGCGTTGTGCGCGGCTATCCGTGAACGCTCCGAGGCGCTGATCCTTGTTGATGGTATCACCGCCATCGGCGCGCACGAGTTCCACTTCGATGACTGGGGCGCGGATATCTGCATCACCGGCTCGCAGAAGGGGCTCATGATGCCGCCCGGCCTGGCGCTGGTGGCTGTCTCGGAGCGGGCGCAGGAGATCATCCACAACCGCAAGCATCAGCCGCAGTATTACCTGAGCCTGCGCAAGGCGCTCAAATCCCATGCAGGCAACGACACGCCTTTCACTCCGGCGGTTTCGCTTATCATCGGTCTCGACGAGGCGTTGCAGATGCTGCGCGCCGAGGGGATCGAAAATGTCTGGGCGCGCCACGAAGCGCTCGCGGGCGCATGCCGCCTCGGCTGCCAGGCGCTCGGCATGGAGCTGTTCAGTGAGTCGCCCTCGTACGCCGTTACAGCGGTCTGGCTGCCCGAAGGCGCGGACTGGAAGGAGTTCAACACCACCCTGAAGATCAAAAACGGCATCACGGTTGCCGCCGGGCAGGACGACTTCAAGGGCAGAATCTTCCGGATTTCGCACCTTGGTTATTACGATGAACTCGACATGCTGACCCTGATGGGCGGGCTTGAGCGGTCGCTCAAAATGATGGAGATTCCTTTCAGGGTTGGCGCTGGCGTCAGCGCCGTCCAGCGGGCGTTTCTCGGGGAGTAGGGGCCGGTTGTTTTGCAGAATGGCCGGGCGAGGTTGATTATATTGGAGAAAATGCCGCCATGAAACGAGCACTGTTGTTACTGATCGCGCTCTTTTCCTTCGATGCGGTCAGGTCAAACCTCGAACAGTACAACCTGTTCTGGAAGGCGAGCCGGCAAGCCCAGGCCGGTCACTACGCGCCGGCCATTCAGCAGTACCGGCAGTTGCTCGATCGCTATCCGGCGGGCCTGTTGCGATGCGAGGCATCCTTCAATCTCGCCTGTGCCGAGTACGCCATGAAGCACTACCGCCGTGCCGCCGAATTGTTCGCCGCGCTTCCGCCCGGTGACGCCACACTTAGCAAGACCGCTGGTTATAACCAGGGTAACGCCCTGGCGATGGAGGCGTTCCGAAGCCGCAAGGGCCCAGCCCAGGAGGCGCTGCTTGGCCGGGCGCTGGCATTCTACCGGCGCGCCCTGCTCGATAATCCGCAGAATGCAGACGCGCGAATCAACTACGAAATCGTGCTGCGTGCTATGCAGCATCGTCAGCCACCCTCGCCTGCGCCACAAGGCGGAGGTTCTCCGGATGGCAAAGGGCAGGATGGCGGCGGCGCGGTCTCGCAGCTGATCCTCGAAAATGCCCGCCAGGAGGAGGCGCGCCAGATGCGCAAATATTTCAAGCCGCTGCCGACCAAGCCTTCGGAGCAGAACCAACCCGACTGGTAAGCCAGATGGCGTGGAACAAGCAAGTCGCCCTGGTCTTTCTGCCCTCCGACAGCGGCGTCGATGGCGCACGCTCGCTCTACGGTGACACCGAGCCGCCCGGCCTGAGGCGATGGCTCGACAGTGGCGTCCGGAACCTCATCAAACGAACACAGTTCGCTATTCCGCCGCTTGCCCTGATGATCCTTGCCTCGATCGAGGTGCCCGGCGTCGAACAGACGCTCTGCGACCTCCGGTTCGAGGAGTTTCCCTTCGACCGGCAATGGGATCTGGTCGGCATCAGCGTGCAGACCGGCATGGCCTCGAAAGCTTTCGAACTGGCCGACCGCTTGCGGAGCCGGGGTGTCAAAGTCGTGCTCGGCGGCCCGCACGTCACCATGTTCCCCGACTCATGCCGCGCGCACGCGGATTGCCTCGTGCACGGCGAGGCGGACGACCTCTGGCGCGATGTGCTCGCAGATCTCGTCACCGATTCGCTCAAAGCCGAGTACCGCCCGGACGCCCCTCCGGACTTGCAGCTTCACCGCCCGGTGAGCCGCGCCTCGCTGAAAAAAAACCGCTACTTCACCACCAACCTCGTCCAGACCGGACGAGGCTGCCCCTACCAGTGCGACTTCTGCAACGTCCACGTGCTGAACGGCAGGGTGCTCCGGCAGCGCAAAATCGACCACATTGTCGATGAGGTGCGACGCTTCAGCGAGGAGGACAAGCGCATCTTCTTTTTTGTGGACGACTCCATCAACGGCGACCCGCTCTTCGCGCGGGAGCTGTTCAAACACCTGATTCCGCTCAACATCACCTGGTTTGGTCAGGCGACCACCGCGCTCGGCCAGCAGCCGGAGCTGCTCGACACCTTTGCCCGCTCCGGCTGCCGCGCGCTGCTCGTGGGCATCGAGAGCATCGAGCCGTCGAGCCGCATCGCCCACAAGAAGACGCAGAACCGTACCGACGAACTGGCGGGCAACATCCGGGCGATCCGAAAGAGCGGCATAAGTCTTTACGGAAGCTTCATCTACGGTCTCGACGGTGACACACTCCAGACGCCGCAAGCCATCCTCGACTTCATCGCCGACACCCGCCTCGACGTGCCTGGTATCAACACACTCCGCCCTATTCCCGGCACGAAGGTGTTCGACCGCCTGCGCGAGGAGGGACGGCTGCTCTTCGACCCGGAGGACATCACCTCGTTCCGCTACACCTTCGGCCAGGAGATGCTTTACCGCCCGAAAAACATTCCGCTGCCGGAGTTCATCGAAAGCTACTCCGAGTTGACGCGCAAGGTCTTCAATATCGGCAACGCCATCCGGCGCGGGCTGGAAGCGCCGGGCATCAACGCCGCCGTGCTTTTTTTCAACCTGTTTTACACCCATCTCTACCGCCTGTCGAGAAACGATCTCCGCAAGCAGCTCGAAACCCTCGGAAGCGCCTGAAAGTGTTTTGAGCGGAGACGAATTATGATTAAAATGAAGTTCGTCTTATTTTAGCGAGGATACTCCCAACGACAACACCGATAAATCAAGGAGAAAGCCATGAAACGTTTTTTGCCATTGCTCGCCACCGGCCTCATTGTTCTTGGTGGATGCGGCCTTGAAAAACCGCCAGCCAAACTTGCAGAAGAGATCGACAAGGCTGAAAAGGCCGATCAGCCCAAGACCGAAGCCGCGGCTCCTGCTGCCGCTCCTGCACCAGCGCCGGCAGCGACCCCGACTGATCCCGCGCTTGCGGAAGGCAAGACCATTTACGAAGGCGGCTGCAACGCATGCCACGACGCAGGTATGATGGGCGCTCCAAAACCGGGCGACAAGGCTGCCTGGGCTCCGCGCATCGCCAAGGGCGAGGAGTCCGTGATCAAAAACACGATCAACGGTCTGAACGGCATGCCCCCCAAAGGTGGCAACGCCGCCCTGACCGACGAGCAGCTCACCAACGCCGCGAAATACCTGATCAGCATCTCGAAATAAGCGAGCGCAGTTTTTTCAGGAGGCCGAGAAAAAGCTCGCCTCCTGAAAATTTTCATGAAGAAAAACGTAGGCCATCAAGACAGAAATTCTCTGTTTTCTGTTGGTGTGCCCTCTTCTGAAATCATTTGGAGGTCAGCGCTCAAAATGATAAACTTCGTATCGTTAAATCGTCATTCACTCATCGAACAGCAATGAAAACTCTCAACGGAGAAAATAGCTATGTCCCGTTTCGTTTCAGCCGCTCTTGTCGGCGCCGCCCTGCTCGTTTCTGGCAACGCTTTCGCTTATGATGCCGCTGCAGGTAAGGCTACCTATGATGCAAGCTGCGCAACCTGCCACAAGACTGGCATGATGGGCGCCCCGAAAGTTGGTGATAAAGCCGCATGGGCTCCCCGTATCGCTCAGGGCATGAACACCCTGGTCTCGAAATCGATCAAGGGCTACAAAGGCACCAAAGGCATGATGCCTGCCAAGGGTGGCAACGCAAAACTGACCGACGCACAGGTCGGCAACGCCGTTGCTTACATGGTTGGCCAGAGCAAATAAGTTCTCTTTGCATACCAGCGGAAAACGGGAGCCAGCCTCCCGTTTTTTGTTGCCCACCGATCCTCCGATTCACTCCCGCCGGTGATCCGATATTTTCTTATCTTTGCCTGTAGATCGTCGAGCGAGGAATCATCACAACGACTGGAATTACCCATGGACACCGAACTGCTCGGTTATGCGGCAGGCATCCTGACCACCATCGCATTTATTCCCCAGGCGATCCAGATGATCCGGACACGACAGGCGCGTGACATCAGCATGACCTGGGCCGTAACCATGACCGCCGGCGTTTTTCTGTGGCTTTGCTACGGCATCATGAAGCAAAGCTTTCCGATGATTTCAGCCAACAGCATCACCCTGCTTTTGCTCTTCATCATCCTTTTTTTCAAAATCCGGGATCAAGGCAATTCCAACTCCTGAATATCATCTTTCCATCATTATGGCACGACTTTCCATAGGGTTTATCGGCACCGGACGCATTGCCCAGGCGCTTATTTCCGGACTTTCACACGACCCGAACATCGTCATCTGCGGCTACGACAAGATGCCTGATGCACTGCACTCGGTATCCCTGCAATACGGCGTCAATACCGAGGAGTCAATCGAAAGCCTCGCGCGCGACGCGGAGATCATCGTCATTGCCGTCAAGCCGTACCAGATGGCCGAAGTGCTCGCAGAGCTGAAACCCGCACTCCACGGGCAGCATCTCATTGTCAGCGTGGCGGCAGGAATCTCGACAGGCTTCATTGAATCGAACTGCCCTGAGGGCACGAGGGTGGTGCGAGTGATGCCGAATACCCCGGCGTTTGTGGGTGAGGGGATGACCGCCTTGTGCAAAGGGATGCACGCCACAGCGGACGACCTTCTGGTTGCCGAACGGATTTTCAACGCGATTGGCAAGACGGCCATCATCGAGGAGAGCGGCATGGATGCCGCGACGGCAGTGTCGGGCAGCGGACCGGCCTACATGTTCAGGATCATCGACTCCCTTGCCGAAGGTGGAGAGGCGTGCGGCCTCGACCGCGAAACCGCGCAACTGCTCGCTGCCCAGACGATGCTCGGCGCGGCGAAAATGGTGCTCTCGGGCCACAAAAGCCCCGAAGAGCTGGTGCGCGAAGTGACGACTCCCGGAGGTACCACCGAAGCCGGGCTGAAAGCGATGGACGAGCGCGACCTGCGTGGAGCGCTCATCGACACGGTCAGGGCCGCCGCCGCCCGTTCGAAAGAGCTGATGAAGTAGTGACGATGTTCACGCGCCTCATCCTCTGGCTGCTGCCGCTCCTGCTCGTGCTTCCGGCAGCAAGCGCCGCGGAAACTGCCGGCGGAAAGCTCTTCATTGAATCAACGCTCGACAACGCTACGCCATGGGTCGGCCAGGAGGTAAAGCTCACCTACACGCTTTTTTTCAGTGGCACCGCGCCGCAGATCGAAGACAAAAGCCAGCCGGAGCATTCGGGCATATGGGTGCGCGAACTCGCCCCGGAAAACTATATCAACAGTGCGCCGGTATCGAAAAACGGCGAACTCTTCAGGAAAGCGGTCATCAAGCAACTTCGGCTGGTCCCGCTACAAAGCGGCAAACTGCCGGTTACCGGCTACCGCTTGCGCTGCCTCGTGCCGCAACAGGGCGAGGCGTCACTCGACAGCCGCAACGACACCGAGACCATCGTAACCGCGCCGACCGCCATCATTCAGGCGCGGGCGCTGCCAAAGCCCGCGCCCGCAGATTTCAGCGGAGCCGTCGGCCACTTCACCCTTTCGGTTTCACCGGAAAATAGCACGGTTCATGCTGGCGAACCGCTAAGCCTTTCAGTCGGCATCAGTGGCAAGGGAAACCTCGATACTCTGCCCCCCCTGAAGGTTTTACTGCCGGAAGGAATCCGGCAAGAGGTGTCGGTTGCATCGCCCGATACGGCTTCTGCAAAAGGTTCGACCTCGTCGGTGAACACAAAAATGCTCCTGATTGCGTCGAAAGAGGGCACATTCAGGTTTGTTCCGCTAAAGCTCACCGTTTTCGATCCTGAAACCGGGCGCTACGAAACCATAGCGTCAAACGCCATCGTGATCAAGGTCATTGCCGGTCGGACCGCGATGATGCCGCCGCAATCTCCGCTCCCGGGTGTCATGCCTCCACCCGCCGATCCTGATCCGCTGGGCGCAGTGATCAGGCCAATCATCATGAGCATGGGCCTTGCCGTTCTGGTGCTCATTTTCGGTCTGCACCTCCGTTACATCAAGCGGTACAAGCGTACCGGAGTCCAACAAAAAACGAGTGAAGCGGCGGAACCAATCAGACCGACAGCGGCACCTGCGCCCGCCACTCAGACGAGCACTGGTGGCAAATCACCGCAATCCCTCCGGAACGAGCTGTACGGCGCTGTCAAAAAAACCGGAATCATGAACCCCGCGGGCCTGACCACAAAAGAACTTGGCAAGCTGCTGAAAGAAAAAGGGGTAAAGGCGCAGACCATTTCGGCGTTAACGGAACTGCTTTCAGGCATCGACCACGCCCTCTACTCGCCGGGCCAAATCTCTCCGGAAAAGCTTGAAACCATGAACCGGGACGCCAGCCGGATCATAGCCGATCTGACTCGTTCCTGACAATTATGGACCATCAAACCTGTCAGGAACCGTTCAGCCCTGACAGATGCAGGGCGACTTCAGGATGATCGGTGATGATGCCATCGGCACCAAAACGTTTCATCCTGAGCATGTCTTCTGGGTGATTAACCGTCCAGACAACCACCTTCGCGCCAAGACCGTGCAGCCATGACACCAGCGACTCATCGACCAGATCGAGCCGGGGATTGACATATTCCGGCACGAACCCGGGGCGCTCCGGGAAACGGTCGAAAACCGCTCGTTCCTCCACAAGCAAACCGTAGCAGAGCGTGGGGGCGAGATTTCTGGCGGCAACAAGAATGCGATCGTCAAACGACTGAAGCCGCACGCGGCGCTCAAGCTCCGAGGCTGCGATCTCCCGGGTCACGAGCGCGGCATACTCCTCAGGCAGAGGATGCGCCGCTCCGTCCAGACCAGGCCACGACTTCACTTCGAGATTGTAGATCATTTCCCCCGGACGCCCGGCACGGCGAAGCTGCTCTTCTACCGTGCCGAACACCTCGGACAATATCGGACGAACCGCCCGGACGCTGTGCCGAAAAGGGAAATCGGCCGACGCCTCGCCGCAATCGAGCTGCGCGATCTCGTCATAGTTCATGGCGTAGAGATAATGCTTCGACGGATTGTCACCAGATGCGCAACTCACCCACGGATCGTGGGACACGACCATGCGAAGGTCTCTGGAAACGTTGAGATCGAGTTCAATCACGCGACAGCCAAGATCGGCCGCCTTGCAAAACGCCTGAAGGGTATTGTCTGGATAAAAAGCCCTGGCTCCGCGATGAGCCTGAATTTCAAACGTCATAAGAACGGCTTGATGAACTTCACAGGCCAAAGGCCTTCCTCGCCGGGTTCCTGCTTGATGGATCCGTGAAAAGGCAAAATCTTTTTGCGCGATCTATCAAAATAAGCCCTGACGGTTTCTGTGGCAGCTCAGGCGCTCTTGTTTCCGTTCGAAGCCCGGAACGGTTTGGACGCAACGGCTTTTTTGCCTCTCTTTTTCTGAATGTTCTTGCCTGCAGGCTTGGTACCGTTTACCGGAACAAGCCCGTGAGTACCGTAAAGACCAGGTGAGGTGTTGGTGCGGGTCTTGTTGAATTTGTTCTTACGATACTTTTTTTCAAGGTCGGCGTAAGGACTCGGTGGGTCCGGCGACGTATTAAAATTATTATAGTTAGGCTCATCGAGAGCCTCGTCAGCCTCATCCAGGACCACGTCAGGATGAATCTTATTGTACAAGTTGGTATACGTTTAGTTTACAAAACCTTGAGCGGCAAACCCAGCTTTGGGGCGTTTTCGGCAAGGACTTGTAGTTAACAATTTCGCCCGTAAAAAGCAAGATGGTGTTTTGCTGTTGTGATGTCGTCAAAATCGCTTCCAAGGGGCGAGGGGTGGCTTTGTCATTGTTTGTTGTTGTTGCAAATCGTAACTTTCATTCCAGTAAACACAACCATCAAACCTGGAGATCATCATGGACATTCGCCGCCTGATTCTGGCCTTCATCCTGCCGCCCGCAGCTGTCATGAACAAAGAAGCCGGCACCATCATGCTAACCGGAATTCTTACCCTCTGGGGCTGGATCCCCGGTGTGGTGGCAGCCCTTATCATGATCTCGAAAGAGCAGTCCGGCAAAACTGCGGAAGCGTAAAGTTCTTTCGAACTTCCAGTAAGTACACTGGCCACTCCATAAGAGTTCCTCACTGGCCCGGCATTTTCTGAAAAAAAAGAAATCCGGGCCGGGTGTTTTTACCAATGTTCAGAGCACATCGACTCCTGATCCATACAGCGTCTGAACCTTTCAGTTCAGACGCTGCAGAGGCTCAACCAGCGACAACCATGTCTTCATCCAGCCACAAGCGCATCATCGGAATCGATTTCGGCACCAAGCGGATCGGAGTGGCGCTGAGCGATCCGTTGCGGATGTTCGCGCAGCCTCTTGGTACGTTCGATATGGAGGGGCTCGTCAGGGTGCTGTCGAGGGTACGGGACGATGAGGGAATCGAGCTGGTCGTGGTTGGCTATCCGATGAGCGACAAGGGTGAAGAGAACCGCATGACCGGCGTGATCGACCGTTTCGTCGCGGAGCTTCGGGAGTCGTTTCCGGGCACTTTGATCGAGACTTTCGATGAGCACCGCTCGTCACGCACGGCGATGAAAATCCTGGCCGCTTCGGGAAGCAGCCGGAAGAAACGCAACGAGAAAGGACGGCTCGACACCGCCGCAGCCTGCCTGATTCTGCAAGGATACCTCGATAGCCATTCCTGAGCGCACCAACACCGTGCGTCAAGGGATTTTAGGTTTAACATTTCACACGGGCTTCTGTATCTTTATCGTTAGGTGTCTGGTGTTTGCGGATACCCGGAATTTCCTTTTTCACGCATCATTGACCGATTTTTCCTCATGACCAATTCGGAAACCCTCGCGATGTTCAAGTCGAGCGGCGCCTTGCTCGATGGCCATTTCCGGCTCACTTCTGGCCGCCACAGCAACTCCTATTTCCAGTGCGCCAAGGTGCTGCAATACCCGGAATATCTTTCGGCGATCTGCGGCCAAATCGCCGGATTTTTCAGGGAGAGCGGCATCACGACGGTCATTTCGCCCGCCATTGGCGGCATCGTCGTCGGCACGGAGGTCGGTCGGCAGCTTGGCGTCAAGACTATCTTCGCCGAACGCAAAGAGGGTGCGATGATGATCCGGCGCGGCTTCTCCATCGATCCCTCCGAGCAGGTGCTGGTGGTCGAGGATGTAATCACCACCGGTGGCTCCGTCGCCGAGGTGATCGAGCTGGTCAAGGCCGCCGGAGCGACTGTGGCCGGAGTCGCCTCGGTAGTTGACCGTAGCAACGGCAAGGTACGGCTGGCGGACAAGCAGTTCTCGCTGCTCACGATGGAGGTGGTCAGCTACGCGCCGGAGGAGTGCCCGCTCTGCAAGGAGGAAATCCCGATTTACGCGCCGGGCAGCCGAACCAATCCCCAGTGCTGAGCAGCCAGATGCAGCAGGGCATCCACACCATTTCGTTCGTCGGACTCGGGCTTATCGGCGCCTCGCTGATGCAGGCGCTCAAGCGCGCTGCCGGGGCGACAGGGCGGAACATCGAGATGATCGGCTTTGATCCGGCCTTTGACGCAGCAGACATCGTGGCGATTACCGGCGAGTGCGGTCTCGACCGCTTCGAGCCTGATCCGGCGAAATTGTACAACGCTGATCTCGTCGTGCTCTGCGCGCCGGTTGTCACCAACATCGCCCTGCTCGATGAGGCGAAACGGCACATCCGCAAGGATACCTTGGTGAGTGACGTGTCGAGCACCAAGGCTGAAATCGCTGCCAAAGCGCAGGAGCTCGGCATCGAATTCATCGGGATGCACCCCATCGCCGGGCGTGAACAGCAGGGCTACCAGGCGGCCTCGCCAGAGCTGCTCGACGGCCGACTTGTGATTCTCTGTACCGAATGCGCCACTCTTGAAACAACCCTTGCCACAGAACTGGCCGGGCTGCTCCGGGCCGCCGGATGCAAGCCGCTCTTCATGAGTCCGGAAGAGCATGACCGGGTCTACGCCAACATCAGCCACCTGCCGCAGCTTATTTCGACTGCGCTGATGGCTCACTGTCGTGAGAATGTCGAATGGGCAGGCCCCGGATTCGCGTCGATGGCGCGGCTGGCGGGCAGCCCCTGGGCGGTCTGGCGGGACATCGTGGAAACCAACAGAAGCAACATCGCTGACGAGATGGAGGCATTTTCCGCGCTTCTTGCCGACGTAGCCGGAGAAGTTCGCGGCGGCAACTTCGAGGCGCTCGAATCAAAATTCCGCGAAGCGAACGATCTCTATCAACGCCTTCAGGAGAGGAGCAGCTCATGAAGTTCGCCATCTTCGTGAACACTACCAGGGAGAAAGCGCTGGAGCTGGCCCGAGAGCTGACGGCGTGGCTCGATGCGCGGTCGATCGATTACGTCTTCGATCCCCAGTCGGCCAAAGCGCTCGGCTGCGGCAAATGGGAGGAGAAGGCAGACCTCAGCCAGCACTGCGACGCCTTCGTCGCGCTTGGCGGCGATGGCACGCTTCTGCTTGCTTCGCACTATTCCCGCTCCAAGCCGGTGGTGGGCATCAATGTGGGCGACCTCGGCTTTCTGACCGAGTTCAGTCCGGACGAAATGTGGGTGGCCATGGATCATCTGGTGAGCGGTAACTACTCGATCCACACGCGCTCGCAGCTCGAAGCCACGCTTGAATCGGGAGAATCGCTGACTTCGCTCAACGACGTTATCTTCGAAAAAGGCTCCGCTGCACGGCGGCTGCCAGCCTTCACCATCCTGCTCGACGATGAAATGCTCGGATCATACCGTGCCGATGGCATCATCATCGCCACCTCGACCGGTTCGACGGCCTACTCGATGTCCGCAGGCGGCCCGATCATCGCCCCGAAATCGAATGTGTTCGTCATTACCCCGATCTGTCCGCACATGTTGACGGTCAGACCGATCGTTATCAGCGACGACAAAACCATCAAAATTTCGGTCGATTCGCAATCCGGGGAGTTTCCGCTGAAAATGGATGGCATCCAGAAAAAACTGCTCGCTCCTGGTGAAGTGGTCACGGTGAAAAAGTCGCCACACCACATCAATCTGGTGGCCAACGAAAAAAGGAACTACTGCGAAATCCTTCGCAAAAAGCTGCTCTGGAGTCACGAACATCCCACGGGAGAGTGACTTCCACAGTCTTTTCCGATACCCTCTCATGATCGATCAAAGAACGAGTTACCCTTCTTCCATGACCCGACACCTTTCCCCATTCTGGCTGAACCGGCTGCTCGGCATTCCCTCCTCGACGCCGCTCACCCCCCGCCTCATGGCATCGACGTTGCGCGTGGCCTTCTGTCCGTTGCAGGAAGAGAGTCCCCGGCTTGACCACTTCATCACAGCGTTGCGAGAGTCATTCGTGGAGTGCGGGGTAACGATAGTCGAAGAGGCTGCAGGTGAAGGACGGGATTCGCGCGTCGAGGCGGGGACGGCGCTCATCGCGCCGGGCAGATTCGAGGACCATCAGCTGCCGATCAGCCGCGTCTCGACGCTCTACAACAACCTGATCGTCGGCGTCTACGACGAGCCGCCGCCGGTGCATGGTGGTCAGACGCCGCAGGAGAGGCTCGACGCGGTGGTCGGCAAGCTCGCTTGGGAGATGGTGCATCTGTTGATCTATGTGACCGAAAATTCGTGGACGGTGTGCAGCATGAACGGTGGCATCACCACCTTCGACACGCCGCTGCCGGAGTCGCGTGACGTACTCGAATCGCTGATTCCGAAGCTCACCGCGCAGGTGGTGCCGCCACGCGACGGCGAGCTGGAGCTTCGGACCGGAGCGCTCGACACCTCGGCCCCAGAGTTCCTGGAGTTCGCCGCTGATTTTGTGGAGTGTGGACGCATCTGGGCGGGAAACGAGCGCTTCATGAACCACACCTCGCGCGAGTCGCTCGACTACCGTAACGGCTTCTGCCGCAAGATCGTTTCGCGCTACCTTGACGAGCGTAACGGTATGAGCTACGGTTTCTTCGCCCGCCAGCTCCCGGTGAAGGTCGCGCCTGCAATCGAGGCTGATGACCTCGGCGGAACATCAGTCGGCGACGCATTGGTGCCGGTGACAATCGCCGGGAAACAGCTGCTCGTGCCCGTGCCCGGCGTGCGTATCCTTACAACACGGTCGGGATGCCGGAAAACCGCCATCGACCCGCGCCATGACCTGGTGGAGATCGGTCTCGACAACGGACATGCATGGCTGGTCACACCTGCCGGATTGCCGGAGGGCCTCGTCTCGAAGCCCTCGTTCGACACGCTGACCATCATAGCCCACGCTATCGGCAATGCGATGATCGCCAGCATTCTGCTCGCGCTTGCACCTGGCAACCGCTTTCCCGGTCTGCTGGCGCGCTTTGGCTGTGGCATGACGCATTGGCACTACTATCTCGACGAGGAGATGATTCCGGACGGCTACGTGGTGCATGGTTTCGACAATCCACCGGTGTCGTGCTCAACACCGCAATCGGCGGCCTACAGCCTGCTCGGGAAGCTCGACGCGCTGGAACGGGCGCTCGAAGGCGGTACCGATTACCTCGGTGACGTGCACATCGAACCGGGCCATGGCACTAACGTGGTCGGCACGAGATCACTGGCCAAAATGGCGATGTTTCTGAACGCCGATAGTTGCGTTTGTTCGCAACGGGAGGGGTGAGGAGGGGCCGGTTCTAACTGGCTTGGCAGTGCAGGTCTTTTTCTGGAACTCCCTGTCGATGTCGGGATCGATTCACCGGCGCAACGATTTCGACTTTTCAACTACCCCTGAGCCTGCTTTTCGCTGTACTTCCAGCGGCCCTGGTGGTCGAGCACCATCTCGACGATCTCGCGAACGCAGCCGCGTCCACCTTCGAATACCGAGATGTAGGCGACGCGGTTGCGGAGGTACTCCGCGCCATTGATCGGCGTTACTGGCAATCCGGCCTTTTTCAGCAATTCCAGATCGTCGATATCGTCGGCAATGCAGGCACACTCATCGTCCTGCAGGCCGTGGCGGCTTTTGAATGCTTCGTAAGCGTCAAGTCGCTCCTCGCCGTCGAGGAAGAGATCGATTGGCCCTGTGGCTTCGAGCATCTGGCGGAAGGCTCCGGCCTGCCGCCCGGCGATGATCGCCACCTTCATGCCGAGACGCAGCGCCTCGCGGAGTCCGGCCAGGTCGCGGGCAAAAAGGGTGGGCATTTCGCGCCCCTCGCCGTCGAGAGTGATCACGCCGCTGGTGAGGACGCCGTCGAGGGAGATGACCAGCGCCTTGATGCTATCGAGGGCGGCGTTGATCTGCGAAGAGGGATCAGCCTGGTAGGGCTGCATACCGAAAAACTGGAAAGAGCTCAAGAGTGTATCTGGTTAACGTGAATGAAATTCTTCCCGGATCGACTGCATGCAGCGCTGAAGCTGCATCAGCTCCCGCACCATTTCGCCGAATCCGGCGAGCGGAGCCTGGGTCGAAGCGTCGGACATGGCGGTCGCCGGATCGGGATGCACCTCGAAAAAGAGGCCATCAACTCCCGCGGCAACGGCGGCGCGGGCAAGCGGCATGAGGAACCGGCGGTCGCCTCCGGAAACGCCTGCTCCGGCACCCGGCAACTGGACGCTGTGGGTGACATCGAGAATGACCGGCCAGCCGGATTCGGCCATGATTGGCAGCCCCCGGTAATCGACCACGAGATTGTGGTAGCCAAAGGTGGTGCCCCGTTCGGTAAGCATAATCTTTTTGTTTCCCGTTGCGGCGGCTTTGGCCGCGGCAAGAGCCATGTCTTCCGGCGCGAGAAACTGCCCTTTCTTGATGTTGACGGCAAGCCCCGTCGATGCTGCGGCCACGATCAGGTCAGTCTGGCGGCAGAGGAACGCGGGAATCTGGAGCACATCGACATAGGATGCCGCGAGTTCGACCTCGGAGGTTTCGTGAACATCGGTTAGCACCGGCATCCCGAAATAGTCTCTGATCTCGCGCAGGATTTCAAGTGCCTGGCGGTCCCCAATGCCAGTGTATGAAGAGGCCGACGAGCGATTCGCCTTGCGGTAAGAACCTTTGAAGATGACGCGCACATCTTCCTTTTTGCGGATGCGGTCGAGTTCGGCGGCCACATCCATCGCCATCCGCCGGTTTTCGATAAGGCAAGGCCCCGCGATGAGAAACAGGCCCTTCGGCCCTGGCAGCGATACAGTGCCAACCGAGAACTTTTGCATCCGTTGTCCTGTTTGATTAAAGAGTTAACGCCAGTAACAAGCGAAGCCGGTTTGTTTTGACTTGATAAATTAGGCTGTAAATTTAATCAATAATTTCTCTTTTCACTCTTCAACAGGAATAGCTGTTTATGAATACCGCAGATACCAGACAAAGGCTGCTCGACATCGAAAAGCAGATCGCGAGCCTCAGGGAGGAGCAGGCGACCGTCAAGGCGCAGTGGGAGGCAGAGAAGGAGCTTATCCACACCTCCCGCCGTCTCAAGGAAGAGCTTGAAGACCTGCGTGTACAGGCTGAAAATTATGAACGCAGCGGTGATTACGGCAAGGTCGCTGAGATTCGCTACGGCAAGATCGCCGAGATCGAAAAGGCGCTGGAGGAGAACAACCGCAAGATCGAAGCGCGACAGGCCTCCGGCGACCTCATTATGAAGGAGGAGATCGACGCGGGCGACATCGCCGACATCGTTTCGCGATGGACGGGCATTCCGGTCAGCAAGATGCTCCAGTCCGAGCGGCAGAAGCTGCTCGGCATCGAGTCCGAGCTGCACCGCAGGGTGGTTGGCCAGGATGAAGCTGTCCGCGCGGTCAGCGACGCGGTCAAGCGTTCGCGCGCGGGCATGGGCGACGAGAAGCGACCCATCGGCTCGTTCATTTTCCTCGGCCCGACCGGCGTCGGCAAGACCGAGCTGGCCCGCACGCTGGCCGAATACCTGTTCGACGACGAGGACGCGCTAATCCGCATCGACATGAGCGAGTACATGGAGGCGCACACCGTGAGCCGCCTTGTCGGAGCACCTCCCGGCTACGTCGGCTACGAAGAGGGCGGTCAGCTTACCGAAGCGGTACGGCGCAAGCCCTTCTCGGTGGTGTTGCTCGACGAAATCGAAAAGGCGCACCCGGATGTGTTCAACATCCTGCTCCAGATTCTCGACGACGGGCGGCTGACCGACAGCAAAGGGCGCACGGTGAACTTCAAGAACACCATCATCATCATGACCTCGAACATCGGCGCGCAGCTCATTCAGAGCGAAATGGAGCATCTCGAAGGGCGCGATGCTGATGCGGCGCTGGCCGGGTTGAAGGAGAAGCTCTTCCAGTTGCTCAAGCAGCAGGTGCGGCCTGAGTTCTTGAACCGCATCGACGAGGTAATTCTCTTCACGCCGCTGACACGTGAAAACCTGCGGGAGATCGTCACCATTCAGTTCAACCGGATCAAGGAGACCGCCAGGCGCCAGCGCATCACCCTCGAAATCTCGGACGAGGCGCTCATGTGGCTTGCCAAAACCGGCTTTGACCCGGCATTCGGCGCGCGCCCGCTCAAGCGCGTCATGCAACGGCAGATTACTAACCGCCTTTCGGAGATGATCCTCGCCGGTCAGGTTGGCGAAGACGACACCGTCGAGATCGGGCTGGAGAACGATGCCATCGTAATGAAGAAGAAATAACAACAAGCCTCGGGCTGGTCTTATCAAAAAAAGGCCAGCCTGTTTTTTATTTCCATGAAAGCGACTCTCCTTGCGGCGCTGCTGCTTTTTTTGAGCTTTACCTCCGCGCTGGCCGCGCCATCCACGCCCGACAGTCTTTCGATCAAGATCGGCCAGATGCTTATGATCGGCTTCCGTGGCATGGAGGCCAAAGACGATTCAGCTATCGCCGCTGATATTCGCGAGCGGGGCATCGGCGGCGTGGTGCTGTTCGATTACGACGTGCCATCAAAATCTCCAATTCGCAACATCGAGTCGCCGGAGCAGCTCCGGCGTCTTACCTCGGAGCTGCAAAAGCTCTCGACCACTCCGCTTTTCATTGCTGTCGATCAGGAGGGTGGGCGCGTCTGCCGCCTCAAGCCGTCGCGCGGCTTTCCGCCGACCGTTTCCGCCGCTTATCTCGGCACACTCAATAATTCCGACAGCACATGGCAGGCCGCCGGATCGACCGCCGCTTTACTCAAAAGTCTCGGTATCAACGTGAATCTCGCGCCGGTGGTTGATCTGAACGTCAACCCAAGCAATCCCGTCATCGGCAAGCTCGACCGGAGCTTCTCGGCAGATCCGGTTGTCGTTGCCCAGCAGGCTCGAATGGTCATCGATGCGTTCCACCAGCAAGGCATCATTGCTGCGCTGAAGCACTTCCCCGGCCACGGCAGCTCGACCACCGATACGCACAAGGATTTTACCGATGTCACCGCCACCTGGTCAAAAAAAGAGCTTGATCCCTACTGGGCGCTGATCCGTGAAGGGTATAGCGATCCGGTCATGACAGCGCACGTTTTCAACGCCCGCCTCGACAGCCTCTACCCGGCGACGCTCTCGAAGGCGACGATTGACGGCCTGCTTCGCAAACAGCTCGGCTTCCGGGGTGTGGTACTCAGCGACGACATGCAGATGAAAGCTATCGCCGACCGTTATGGCCTCGAAGAGGCGATCCGGCTGGCGATTGACGCAGGGGTCGATGTGCTGATTTTCGGCAACAACGTCAGCTACGACCCGGAGATCGCTAGCAAAGCAACGAGCATTATCCGCCACCTCGTTGAAAAAGGGGCTATTTCGCCGGAGAGGATTAACGAATCGTACCGGCGGATCATGACCTTGAAAACCCGAACTATCATTTCTCGCCCATGAAAACCCTCTACCTCGTACGCCACGCCAAGGCGGGCTGGAAAGATCCGGCCCAGTCCGACTTCGACCGCTCCCTCACCAAACAAGGCCGCCGCCAGGCCGAAGAGATGAGTGAGCGCCTGCGCAAAAAAGGCATCACTCCGGAACGGCTCATTTCAAGCCCTGCGCACAGAGCACTCGAAACGGCGGAGATTTTCGCGGATACGCTGGGCATCGAGCGGCGGGAGATCGTGCAGAAGATCGAAATCTACGAGGGCGGTATTGATGCACTTGCCGTCATTGTCCGGTCGCTTGCGGACGAGGATAATACGGTCATGCTCTTCGGCCACAACCCGATGATCAGCCATTTCGTCCAGTGGCTCACTGCCAAACCCGCCGAAGCGATGAATACCTGCGGAATTGCAAAGATCGAGCTGGACTGCGACCATTGGCGCGATACCGCCGAGGGTAGCGGCAAGCTGGTGTGGTACAAATTCCCGGAGCGGGAGTGAGGGCTGGCCAACCGCAGGGGCGCATTATGTGCGCTCTTGAGAGCTTATAGGTCATATAGGTCTTATAAGTCCTACACGACCTATACGCTTAAACTTCAATAATGCTCCGGCTTGGGATCCCTTTCCATCAGCTCCAGAATGGCTTGCGGGGCGGGTTTGTTTTCGTAGAGCATTTCATAGACGGCTTGCGAGATGGGCATTTCGACGCCGAGGCGTTCGGCGAGCTTGACTACGGCTTTGGAGGTGAGCACCCCTTCGGCTACCATGCTCATCTCTCCGATCACTTCGTCGAGCTTGCGGCCCTTGCCAATCTGCTCGCCGACGTAGCGGTTGCGGCTGTGCTGGCTCAGGCAGGTTACGACCAGGTCGCCGATGCCGGACAGACCCGATAGGGTCAGCGGGTCGGCGCCAAGCTTCGAGCTGAGGCGCGAGATTTCAGCCAGGCCGCGCGTGATGATCGCCGCCTTGGCGTTGTCGCCGAAGCCGAGTCCGTCGGAAATTCCGGCGGCGATGGCGATGACGTTCTTGACTGATCCGGCGATCTCGACGCCGATGAGGTCGGTGTTGACATAGACGCGGAAGCTGCTGGTGTGAAACGCCTCCTGAACCCGGCGGGCGGTCGCTTCCGAAACAGAGCAGGCGACAACGGTGGTCGGCTGCTGGCGGGCGACCTCCTCGGCATGGCTTGGGCCGTAGAGCACGGCGATCTGCTCCGGCGCGATGCGGGGCAGCGCTTCGAGTAACACCTCGGACATGCGCTTTCCGGTGTGCTGCTCGATCCCCTTGGCGACGTTGACGATGATTTTGCCGTCGAGAGGCAGGTGCGCAAACGCCGCCGCCGTCTCCCGCAGCGCATGCGACGGCACTGCTGTCACGATCATCTCCGCTGTTTCGACGGCGTCGTGAAGATTTTCGACCACACGCAGGTTGTCGGGAAAAAGAACCCCTTTGAGGTAGCGCTTGTTTTCGCGGTCGGCCTCAAGCGCGCGGGCGAACTCCGGGCGGTGCGCCCACAGCCGTACTTCGTGGCCTTTATTGGCCAGCAGCATGGCAAGCGTGGTTCCCCAACTTCCTGCGCCGAGAACAGTGATCTTCATTGTAAACAGCCGCTCAGTTTTTCCGCCCGAAGCTCAGGCGGTTTTCGGTTCCAGAAAAGAGGCGCTTGATGTTGGCACGGTGCGTGTAGATGATCGCCACGGCTACAATGCCTCCAAATATGAGCAGGTGATAGTCGAGGCTGTCATGCACGAACCAATGGTCGAAAAAGCGGTAATCGAGGCCGGAGCCGAGATCGAAGACATATTTGCGGATGGCGATGATCAGCGGGAAGGCGATGGCCGCAAGAATCGATCCTACCGAGACGTAGCGCGAAATCGTAACGGCCAGAAGGAAGATGCCAATCACCATCAGCATGCTTACCGGTGCGATACCGATCAGCATACCGGCGGCGGTGCTGACCCCCTTGCCCCCCTTGAAACCGGCAAAGACCGTGAAAACGTGGCCGATGACGGCGGCCATGCCTGCGATCAGGCTCAAAGCGATCTCGTTCATGTCGGGAAACGCGCCGAGGGGGTGCGCCTTGAAAAAGCCGACCACCGGCACGGCGGCGATGGTGCCTTTGGCAATGTCGATGAGTGTTACGACCAGTCCTGCCTTCCAGCCGAGCACGCGGAAGGCGTTGGTGCCGCCGGCATTGCCACTGCCGAACTCGCGGATATCGATGCCCTTGAGCAGCTTTCCGGCAATGATGCTGGTCGGAATGGAGCCAATCAGGTACGCGACGACGATGATGGCAAGAAATGTCAGCATATCAGTCTCGATTAAATGACAGACAAACACATAATCGAATGGTCAGGCCTTGACGACCTCTCCAACAATGTAGGCATTTTCATCCTTCGACTTCAAGTAGCCCATGATGTGATCGACGCGATCTTTCGCGACAATCATCACCAGACCGAGGCCCAGGTTGAAGGTGCGGCGCATATCCTCTTCGGGCACCGAGCCCTCCTTGCGGATCAGGTCGAAAATCAGCGGTTCCGGCCATGAATTCCAGTCCACCGAAAGGGCGAGGCCTTCCGGCACGATGCGCATGGTGTTCCCCATGAGACCACCGCCGGTGATATGCGACATGCCGCGCAGGTCGCCAGTGCCAAGCAGCGGTTCGATGACCGGCAGGTAGGAGCGGTGCACCTTCAAGAGCTCCTCGCCGACCGTACCGTCAAGCTCGGCAAACGTCTCGTTCATCCGCCCCTCGAACACCTTGCGGGCTAGCGAATAGCCGTTGGTGTGCAGGCCGGTCGAAGGCAGGCCTATCATCACGTCGCCCGCCTCGATCTTCGAGCCGTTGATGATGTGCGGCTGATCGACCATGCCGACAATCGTACCAGCGAGATCGAAATCCTCCACGTCGTACACGCCCGGCATCTCGGCGGTTTCGCCACCGATGAGCGCCGCGCCGTTCTCGCGGCACGCCTTCACCATGCCGGTCACCACGGACGCGGCAATCTCAGGCTTGAGCTTGCCGCAGGCATAGTAGTCGAGGAAAAAGAGCGGGCGGGCGCCGCAGACCAGAATGTCGTTCACGCAGTGGTTGACCAGGCAGGAGCCGACCGTGTCGTACTTGCCGAGCTCGATGGCGATCTTGAGCTTGGTGCCCACGCCGTCGATGCTGCTGACCAGCACCGGCTTCTCATACTTCGCGAAATCGGGCTGAAAGAATCCGCCGAACGCGCCGATGTCGGTCATCACCTGCGGAGTGAAGGTCTGGCGGACATGGGGTTTGATGAGGCGGACGAACTCTTCACCTGCGGAAATATCGACTCCGGCTTTCTTGTAATCCATAGCTCTTGTTCGTGATTATCCTTTTAATTTTTTTTTGCGTTTGCGGTCTTAGCTGCCCGCCGGTTTCTCGAAAATCGCGTCGCACTGCGATTCCGCAAAGAACTCGCAGTGCAGACTTGCAACCGCCGCCTGCACGTCACTTTCATCAACCACCACGCCCACGTTAATCTCCGATGCGCCCTGCGAAATCATGCGCAGGTTGACGTTGCGAAGCGAGTTGAAAATCCTGCCGGCAACGCCCTTCGACATACGGAGATTGTCGCCAACCACGCTGACCGTGGCTACCTTGTGCTCAATCTCGACCTCACCGAGCGCGCCGAGCGCCTTGATGAGCGGCTCGCTCACCACGGCATCGTCAACCGTCAGGGAGACCGAGACTTCGCTGGTCGAGATCATTTCGACCGAAATGCCAAAGCGCTCGAACACGTCGAACAGCTCGCTCATAAATCCGTGGCGGCCAAACATCCGGTTCGAGCGGATATTGAGAATCGCCTGCGCTTTCTTGACGGCAATGGATTTGACCAGACCGCCGTGGCTCTTTCCTGCCAGCAGCTCCGGATCGTTGGTGATCAGCGTGCCTTTGGAATCCGGGTGCCAGGTGTTGAGCACATAAACCGGAATGTTCTTTTGGACCGCTGGGGCGATGGTGTCGGGATGGAGCACTTTCGCGCCGAGATAGGCCAGCTCGGCAGCTTCGGAAAAGGTCATGACCCTGATGCTCTTCGCCTCCGGAACTATTCGGGGATCAGTCGTCATGACGCCATCAACGTCCGTCCAGATTTCGATAGACTCCGAATGCAGCCATGCGCCGAAAAGTGCTGCCGACAGGTCGGAGCCTCCGCGTCCCAGTGTGGTGGTACGGCCCGACTCGGTCGCGCCGATGTAGCCCTGCGTCACGACGACTGTGCCTGCATCGAGCAGTGGCTTGATGATCTCGCTGGTGTTTTTCTGGCAAATCTCGGCGAGTGGGCGGGCAAAGCCGAATCGGTCGTCGGTGATCATCACCGTCCGCACGTCGATCCACTTGCAGCTCACGCCCGCTTCGTTCAGTGCGGCGGCGAACACGGAGGTCGAAAGCAGTTCGCCGAATGAGCAGAAGCGGTCTTTCGAGCGCTCGGTCAGCTCACCGACGATCTCGATGCCCTCGGTGAGGCGTTCGAGCCGGGTGAGATAGACCTCGATCTTTGCGATCACCTCCTGTTGGAGCTCCTCGCTTTCGATCAACTCCCCGATCAGATCGAGGTGAAACTGGCGAACCTCGCCAACAAGCTGCTGGGCCTCTTCGAGACAGCCGGAGCCGGCCGCATCGGCGATCTGGATCAGTTTGTTGGTTATTCCGCTGCACGCGCTTAAAACGACGAGCGGCGCGCTCGATTTCTTCTTTTCCGCGACATTGGCGATCACCTGCCGCATGGCCGCAGCCGAGCCAACAGAGGTGCCGCCAAATTTCATGACTACCATACTCTCAATCGAAAGAATTGGATTTTGATTGTTTCAGGATCGTTTTCCGGTTCGGATTTACTATACTTCCATGATCGACTCACTTCATGAATCCGGAACACCGGAAATCCAGTTTCACCGGCCCCATGAACGAGATCACCCGGTTCGCTCCGAAAGCCGCAAAAGCGACAAGCATACTCAGAGCACTGGCGCTCATGGTGCTCGCGTCCCTGATGCTTACGCTTGGCGCATGCCAGAGCATACGGCCACTCTCCGATCGCATGGAGAGCAAATATAGTTTAAAAAAGAGAAAAACTTCTATCTCACGCCTCCGTCCTCAAGGCCCGGAACGGTGCAGTGTGCCGGTACAGGTTTCCGCACGGGCCTTCAGGGCGATGCTCGATTCTATCGAAGAGGCCAGAGGAGTGAAATATCGCTTTGGCGGAACCACGCCGGAAGGATTCGACTGCTCCGGCTTCGTGCAATATCTCTACAACCGTTCGTTCCAGATGATCTTGCCCCGTGCCTCGAATGATCTCGCACTGGTGGGCCCGATCATTCACAGAGATCGCCTGCAACCCGGTGACCTGGTCTTTTTCGCCGCCGGGGACGAGATTACCCACGTCGGAGTCTACCTCGGTAACGAACGCTTCGCCCACGCATCTTCAAAAGCAGGCATCAGCATCAGCACGCTTTCCCAGAGCTATTACGCCACCCATTTCGCTTTCGGCACGAGGATCATCCGGGTTGAGTAGCCACGCGGATGATCCTTGAAGTTTCGTGGTTCTTTTCCATCAGTCCCAAAAGTCTTGTCAGCCCCCCATCGTTCCATTCTCGCCGTTTTGCTATCTTCCCACACAGCACTCACTCACAGTAACAACATCGTCAATGCAGCCGCCGAAAACTCACAACCATATCGAACTCGCGTTCGAAATTGACAGCGACCTCTACGAACTCTATATCGCCGTGCTTTCCCAGGTCGGCATCGAATATTTCCTCGAAGATGACCACAAGCTGCTTGCCTACCTTCCCGAAAGCGACTGGAACGCCGACAAAGAGGCGTCCATAAATATCATGCTGCAGGAGACCTTTGGCTCGGTGCCGCGCTTCACGGCATCGTTTATGGCCGACCGGAACTGGAACGCTGAGTGGGAGGCGCACCTGCAGCCGGTGGAAATCTCCGACCGCTTCCTGATCATCCAGCACCAGAAGGAGTACGATGTCAAACCGGGGCAGATTGTCATCGCGATCAATCCGAAGATGTCGTTTGGCACCGGTTACCACGCCACCACGCGCCTGATGCTTCGCCAGATGGAGGAGCTTGACCTCGCCGACAAAAAGATCATGGACATCGGCACCGGCACGGGCGTGCTCGCCATCGCGGCCCGCAAGCTCGGCAACCGCAATCCGATTCTCGCCTTCGACAACAACGCCTGGGCGGCGGAGAACGCCGTCGAGAACGTCGCCGAAAACGACGTGGCGGATATCCGCGTCGAGCTGCTCGACGCCGAAGAGGAGCTGGCGGCAACCCTCGAAGAGGGCTATGACCTGATTCTGGCCAACATCAACAAGAACGTACTCGACCGCATCCTGCCGACCATCCGCCGTCACGCGCCGAACGCCCAGGTGCTGCTCTCCGGCGTGCTGGTCTATGACGAGCCGTGGCTGAAGCAGCTGCTCAAGCGGATCAAATACACCAACGTCAAGACCATTTACGAAGACGAGTGGCTCTCGGCGCTCGTTGAACCAAAAAACTGATTGAGACCGACGATTCAGAATCAGGGGAGCGAACTCTGCCCCGCCCCGGCTTGAAAGCCGAGGCAACATGAATGCAAGAGATTTGAAGGGCCACGGGGCTGAAGCTCTGCTGAATGCAAGGTCGGGTTCTCGCTAATAATTGTAAAACCATGTCCAACGCAACCGAACGCATTGCCTGCATCGATGTCGGCACCAATACGGCCCTGCTGCTGGTCGCCGATCTTGACGCTGCGGCCAGCAACATCGTGACCGTCGATCACCGCCAGACCATCGTGCGCCTCGGCCAGAACGTCGATGAATACCGGATGATCCACCCTGAAGCGCTCGACCGGCTGATTGCCTGCATGACGGAGTACCGGAATCTGTGCGATGGACTTGGCGTGCAGCGGATTCTGGCCGTCGGTACCAGCGCCCTGCGTGACGCGGCCAACCGCGATGAAGTCATCGCGGCGGTCAAGGGCGAGACCGGCATCGAAATCCGCTGCATCAGCGGAGACGAGGAGGCCGCGCTCACCTTTTTCGGCGCGGTGGCCGGGCTGCCGGAGGTGCCGGAACCGTTCACGGTGATCGACATCGGCGGTGGCAGCACCGAAATCATCATGGGCACAGTCGAGCAGGTTGACAGCGCGGTCAGCATAAACATCGGTTCGGTGAGAATGACCGAACGCTTTTGCGCCGCGCAGCCCCCGTCGCCGGAGGCGTTCGAGGCGGCAAAAAAGGAGATTAACCGCAAGCTCGCCAGAAGCCTGCCGCCGTTTTTCGCGGGTCGCCAGCAGGTTTTCGGCGTCGCGGGCACGCTGACCACCATTGCACAGGTGTGCCTCGGTGACCGCCATTTCGACGCGGCGAAAGTGCAGGGCTACCGGCTTGAATACGATGCGGTGCACGAGCTGCTCGACCGGCTCCGCGCGATGAAGCTCAACGAGATCGTGGCGCTCGGCATCCCAGAAGGGCGCGCCGACGTCTTTACGATGGGCGTGCTCATCCTGCATCAGTTCATGCGGATGCTCGGCGTCGGCAGCCTGACGGTGAGCATCCAGGGCCTGCGCTACGGCGTGGCGCAGCAGGAGCTTCAGAAGCTTCTGATGCTTCGCAACCGGACCTGAAGCTCACGGCTTTCTGCACGAGAGCCAGATGAGACTGCCCGTAGCGTTTTTCGTGAAAAAGAGATAGCGCTCGCTGCTCTCCCCGATTTTGTACCGCTTGCGCAGCTCCTCGACCGACAGCGGAAAATCGCGCCGCTGGATGGCCGCATTCGTGATTTCCAGTTCAGCAAGCTCCTTCCGGAAACTCTTCTGCCTGAATGGACGGCACTCCTCGATCCGGAAGCTTCTGCCCGGAAATGGCTCGATCAACCGATCTGACGTCAGATAATCCACCGTGCGATTGAGAAATTCAAGATGGAATTGACGCGCAAGCTCGCCCGTCAGCCGCGCCTTGATGATCGCCGTGTCCGGCTCGTAGAGCCACGTGCCGGGCGCTTCGGCGACCACGCGAGCGGGCGGCACGCCACCAGATGAAACGATCTCGAACGTCTCGCTTCCGAGGCACACCGCACGAATCTCCGGCGTCAAGCCAGCTTCGCGTTCGCGGTAGAGCAGCAGTAGCACCTCCTTGCACTCCCCATCCACCGACACGGCGATAACTTCCGAGAGCGTCGGCAGTTGTGTTTCCAGACCGCTGATTTCCAGCGCGGGTGACGCCTTGATGCAGACTCGTCGTGCCTTGCGGAGCAGCATGTCGTGCAAGCGTACCACATCGGGACTCGACGCCGATAGCCCCGCCGAGCGCCCGCCGTGCTCGCGCCGCGCCGGATCGACCAGTACCCAGTCGAACGAATCGTCGGCATACCCTGCCAACAGTTCCTCACTGTCGCCAATGAGCGTCTCGACATTCGTCACCCCCATCATGCGCCGGTTCGCTTCGGCTAGCCGTGCCAGCGCCTCGTTCCGCTCGCACGATACCACCGAGTCGAAGCGCTGGGCGAGAAAGAGCGTATCGATTCCGAGACCTCCCGTCAGATCAATCGCCCGCCACCCCCGCATAAGCGACGCTTTCCACTCCGCAGCCCGCTCGCCGGAAGCCTGTTCGAGGCCGAGCCGCGTATAGAGCATCGGAAAGCGCGACAGCGATGGCAGCTTCGCGGCAGCCTTTTTCCGGCAGGCAATCTGCTCGGCTATCGCCCGCACCGGCAAATCGCCCCTTCCGTGAAATTGCATCGCAAACGTCGCCGGATCGTCACTGGCGTGGGCGTCGATCAACGCAAGCACCTGCGGATCGAGCAGCCTGTTGAGTTCGTCGAGGGTCATAGTGAAAAAAAGATTTCATGGGGAGCGCCGCGTTGCGCGGGTACATTCCCTTGCTTCAGTATCCATTTTTTGTTCATATCACCCGGTTTCAGCAGCCGTTGTCTCTCTTTGTTTCGAAAGCCGTTGATGGTCCGAATAAACTGAAAGGCCAACTGATCACCATGTGCTTTCGTGGTGGCTACGAGACAGGAACTTATGGAATTGATCTACTTTTTTCTACTTTTCGTCCGGCTTTACCTTCCGTTACGAATGACTGTTGAGTGACGACCAATGAGCACTGTTCCTGAAGAGGATTTTTCCGGAAATCACGATGACTCGCTTCCCTTGCCGTCCGGCGGCGGCCTGAAATCGAAGCTGCTGGCAGCGTTTCCTCCTTTTGCGAGCCGGAACTTCCGGCTCTATTTCGTTGGGCAGATCGTGTCGATGATCGGCACCTGGCTTCAAATGGTGGCCCAGGGGTGGCTGGTGCTCGAAATGACCGGTTCGGCGTTCTGGGTTGGCGTCACGGCGGCCACCTCGACCGTGCCGACGCTGCTGCTCTCGCTTTTTGGCGGTATGATTGTTGACCGCTATTCGCGGCGCACGATACTCCTCTGGACGCAGGCGCTCTCGATGATGCTCGCCCTCATCCTCGGAGCGATCACCCTCAGCGGCCATATCACCATTCCCGCAATTCTCGTGCTGGCCTTCCTGCTCGGCAGCGTTGGCGCACTCGCCACGCCGGCGATTCAGGCGTTCATCAGCGAAATGGTCGAGCGCAAGGATCTGCCTTCGGCGGTGGCGCTCAACGCCTCGATTTTCAATGCGTCGAGGGTGGTCGGGCCGGTGCTGGCCGGCTTCATGATTACCTGGGTCGGCACCGGCGGGGCGTTCATTGCCAACGGCGTCAGCTACGTGGCGGTCATCGCCGCGCTTCTGGCGATCCGGCCGACAGCCGCGCCGCCGCGTCCGGCGGTGGAGGAGCGCCCGATCCAGTCGATCCGTTCGGGCATCGCCTATACCCGCCGGCATCCGGTTATCAGGGCGATCGTGCTGTTCGTGGGTGTGGTTTCGATCTTTGGCTGGTCGTTCATGTCGATGCTGCCGGTGGTGGCCAGGCAGACCTTCGGTATCGGCGCGGCGGGGATGGGCTACCTCTATTCGGCGTTCGGCCTCGGCTCGCTCTCCGGCACTGTGGTGGTGTCGATGACGAGCGGCAAGGTGCGCGCCGACCGGCTGGTGATCGGCGGCATACTGACCTTCGCCGTCGCGCTGGCGGCCTTCACCTTCGCGACATGGTTGCCGCTAGCGCTCTTTTTTCTCTACCTCTCTGGGCTCGGGATGCTCTCGGCTTTTGCCACGATGAGCGCCACCGTGCAGCGGCTGGTCGATGACCGCTTTCGCGGGCGCGTCATGAGCATCTACCTCATGGTGTTGCTTGGCTTGATGCCTTTCGGCAATCTGCTGATGGGCTTGCTATCGGAGCATTTCGGTACTCCGGCTGCGCTCAGAACCGGCGCGATGGTAACCATCGCCGCTACGATCTTTCTGTTTATGTCGCGCGGGGAGATTACGAAGGCCTGGCAGGAGTATCGCACCACAACGGAAGCTTAGCCGGAACGCTTGCGAGGGCAATGCGGTTATGGTGGAAAAACCCTGACCGCCATGAGACGAGTGACCACATTGCTGGTTATGATGCTGACCGTGTTATCCGCTTGTCAGGCCTCACCGAAAGCTTCGCCAACGAAACCGGGCAACGCCATGAGCAACAATCATCCGCAGAATCCCTACTACTCCCGCACCGATACTACCCGGCTTGATTTGCCGAACGAGGTCTGGAAAAAGGTGCTCTCTCCTGAACTCTATGCCGTGGCCCGGCTTGCCGAAACCGAACGGGCTTTTACCGGCAAATACTGGAATTACGAAGGTCTTGGGACCTACTACTGCGCGGCCTGTGGCAATACCCTGTTCCGGTCGGATGCCAAGTTCGCCAGCACCTGTGGCTGGCCGAGCTTTTTCGAGACGGTACGTCCTGGCAGTGTCGCGTATCGTGAAGATACCTCGTTCGGCATGGTGCGTACCGAAGTGCTTTGCGGACGTTGCGGCGCGCACCTTGGTCACGTCTTCGACGACGGTCCGCCTCCGACCGGCAAGCGCTTCTGCATGAACTCGATCTGCCTCGATTTTGAGCCGGATCAGCCTGAAACAGCAAAGCCGCAGTGATCTTCTGCGGCTTTGCTGGACCGTTGTGCGGCATGTCAGGCACACGGTCATATCACGATATTTTTCAGTGCACCGATGACATATCCACCGTCTCTTTTTTGTCCACCCTGATAAAGAGCAGCAGTGGCAGGCAGACAGCGAAGAGGATGGCGATCATCTTGAAGGCGTCCATGTATGCCAGGTGGTAGCTCTGGCGGACGACGATGCCTTCGAGCGCAGCCATTGCTGCCTGTCCTGCTTCGACCGGCGAACTCATGTACTGACCGAGCGCCTGCTTCATGTCCTGCAACCGCTGAACGGCGGCGGGGTCGTAGGGCGAGAGGTGGCTGAGAATGTCGATGCGGTGCGCGGCCACGCGCTGGGTGACGTAGGTGTTGGTGATGGCGATGCCGAACGAACCGCCAAGCTGACGCACCATATTGTTCAGGCCGGTCGCCTGCCCGATATCCTTGCCGTGCAGTCCCGTGACGGCGAGCAGGGTGACCGGAATGAAGATGAAGCCGAGGGCGAAGCCGCGAATGAGCAGCACGAGAAAAAAGTTCTCCGCGCCCGACATGAGCGTCTGGTTGCCAAGCTCCCAGCAGAACCAGAAGAAAGCGACCATGCCGACCGTCATGAGCAGCTTCGGCGACGCACCCTTTTGCAACGCGATACCGAGCGGCATCGAAATGATGCCGGTGAGCATGGCGCTCGGAAAGAGCACCAGACCGGTCAGGAGCGCCGTGAAGCCGAGGAGTCGCTGCACGAAAACCGGAAAGATGAAGAGTGAACCGTACAGGCCGAAGCCGACGATGAAGGTCAGTACCGCGCCGATGGCGAGGTTTTTGCTTCGCGCCAGCACGGAGAGGTCAACCGCCGGATGGTCGGTGTGCAGCTCCAGCCAGACAAACGCGATGAGCGAAACCACGGCGATGATGGTGAACCAGACGATATAATCGGTCTCGAACCAGTCCTTCTGTTCGCCCCGCTCAAGCACGAACTGGAGCGAGCCGATGCCGACGGAGAGCAGGCCGATGCCCGCCCAGTCGATTTTTTCGACCACAGGCTTCACCTTCGGCTCTTTCACGAAGGTGAGCGACGCCCAGGCCGCCGCGATGCCGATCGGGATGTTGACGAAAAAGCACCACTCCCATGCGAAGTAATCGACCAGATACCCGCCAAGCAGCGGGCCGATGGTGGGGCCGAGCACCAGCCCCATCGAAAAGATGCCCGTTGCCGCGCCGCGCTCCTCCGGCCTGAAGGTTTCGTACAGGATCGCCTGCGAGGTGGGCAGCAGTCCTCCTCCGCCGATACCCTGGATGAAGCGGAAGAAGACCAGCATCCAGATGTTTGTCGAGATGCCGCACAAAAACGAGGCGCCCGTGAAGAGCACGATCGAGGCCACGAAGTAGTTGCGGCGCCCGAACAGGTTGCCGAGAAATCCCGACAGTGGAATGACAATCACGTTGGCGATGGCGTAGCTCGTGACCACGTAGGAAACATCCTCGATGCTCGCGCCGAGGTTGCCGCTGATGTGGTTGAGGGCCACGTTGACGATGGTGGTGTCGATCAGTTCGAGCATCGCCGCGATGATCACCGTTGCTGTGATGATCCATTTTCTGGCCCCGGTTTCGTAATGATGTTCCAGCGCCTGAGCGCCCGGTATGGTTGTTGCGGTACTTGACATCACTTCACCTTCACTTCTGCGATCACATTCATTCCAGCGGCAAGCGGCAGGTCGGTTTTTTCGTCGAAGACGATCTTGACCGGCACACGCTGGGTCACTTTTACGAAGTTGCCGCTGGCGTTATCGGGGGGAAGCAGGGCGAACTCGGCGCCTGTTCCTGCGGAGATTGAATCGATATGGCCTTTCAGCTCCTTGCCTGGGAAGGCATCGACTTTGATGATTACCTTTTGGCCGGGGCGCATGTGTTCGAGTTGCGTTTCCTTGAAGTTGGCCACGACCCACAAGTCGCCGCTGCCGACAATGGCGATGAGCTGTTGGCCGGGAGTAACATACTGGCCGGGCTGGACGTTCTTTTTCGAAACCTTGCCGTCAGCCGGAGCGGTAATGGTTGTCCATGACAGCTGGAGTTCGGCGTTTTTCAGCTCGGCCTCGGCAAGTTTTGCCTGGGCGAGTGCGGCCTTGTAGTTGTCTCCGGCGGCGGCGTGCTGTGCAGACGCGGCGGTCGCGCCAGCCGTGGCGGCATCGAGCTCCGCTCGGGAGATCACATCCTGTTTCTGGAGGTTCTGGCTGCGGCGAAGGTCGGCGGCAAGCTTGATTTGCGCCGCCGCCGCCGCTATGATGTCGGCCTTCGCTCCCGATACTGCCGCCCGCGCTTTCAGGAGCTGCGCTTCGGCCATATCGCGCTTGATCTGGTAGTCCGAAGGATCGAGCCGGATGAGCACGTCGCCTTTTTTCACCATCTGGTTGTCGTTGGCAAGCACTTCGACCACCTTGCCCGGCACGCGCGGAATGACCGGATAGATGTTGCCGGCGATCTGCGCGTCATCGGTCTCTTCGTAACTGAGCGAGCGGATGAGCTTCATGCCGCCCCAGACAAGGCCGATGGCCAGCAAAATGCCGAAGATGACCAGGCGGCCCATCGAGCGTTCCGGTTTTGGCTTGCCTTTTTCGTTGTCCGGTGCTTCGATGTTGGATTGCTGCGTTTCTGCCA
>NC_002932.3_2
TGGATAGTAAATCTGTCGTTGGTGTTTACAGGATTGCTTCTTTTTGTTTCCGCTGAACCGTTCCGGTTTCATTGACGCCTTCCGGCGAGCGGAGCACCAGCACCGGGCACGGCGCGTGGCGCATCACCGATTCAGCAGTGCTGCCAACCAGCAGGCGCCCCAGATTGCTCGCGCCGTGCGAGCCGAGCACGATCATAGCTGCCCCGGTTTTCGACGCATATTCGATGATGGTCGCGCCGGGCGAGCCGTACTCGACGGCGAAACGCACCCGGCAGCCGTAGGCAGAGAGCAGGTCGGAATAGCTCGAAAACTGATGGAGATGCTCTCTGAGCATTGTGCCCCGGTCGCCGTTTCCGGCGTCGCCGACATACAGCACGATCAGCTCGGCGTCAGCCGGGCAGTGTTCGGCGGCATAAAGCAGCGCCCTTTCGGAAGATGGCGAAAAATCGACAGGGCAGAGCATAATTTTCGATGGTTTTACATGGTTTGTCGTCATGATTATCACTCCGTTTATCGCTCGATCAGATCGCCAGCGGCGCGTCTGACCGAATAGGCATTCATCACATATTCATATCGGGCCTGCAAGTTCGCCAGCTCGGCTTCGGCCAGCGCCGCTTCGGCGTCGAGCAGATCGAGCGTGGTGGCCAGCCCATTGTCGTAGCGGATTCGCGCGTGTTTGGCCGCAAGATCAGCCTGCGAAACCTGCAAGCGGGTGGTCTGGATTTTTTCGGCGCTGCTCTTCAGATCGTTGACCGACTGGCGCACCTCGGCCTGACTCACCTGCTCGGCGTCGAGCTGCTGCTGCTCCGCCGAGCGCTTCATCGCCGTAGCCTCCCTGAGCGCGGCGCTCTTCCTGAATCCATCAAAAATCGGCACCTGAAGCTCGACGCCCACCGCGACGTTGGTGCGCATCTTGTCGAGGTCGGGCACATAGCCATTGGTGCTTCCCCACGAAGCGCTGCCTACGATCTTCGGCAGAAACTCACGGGTAGCGAGATTTTTTTTGTACGACGCCGCCTTGAAATTCTCGCGGGCGAGCATCACCTCCGGCCGGTGGTCGAGCGCCGAAGCGGCAAGCTTGTCGGCATCCATATCGGCAGCCGTAATATCAAACGACCCCTTCAGGCTCAGTGGCGCTTTTTCGTCGAGACCACAGAGGCGACGCAGCGTAATCTCCTGATTGCGGAGCTGGTTCTGGTAATCGATCTCGCGATTGGCCGCGCCCGCCAGCCGCACCTGGGTCGTCAGCAAGTCGAAGCGGGTGGCTGCACCCTGGTCATAGCGCTTCTGCATGTGGTCGAGGTTCGTTTGCAGCGCGGCAACCTCCTTCTGCTGAACCCTGACCGCCTCCTGCAAAAAGAGCACCGAGTAGAACGCCTGCACGGTCGCCAGCGAAAGGTCGCGGAGGGTCATGTCCTGCCGGAGCCTTGCCGAGTTGCGAGCCGCTTTGGCCAGATCGACGGTGCTTGCGGTGCGCCCGAAATCGTAGAGCATCATCTCGGCGGTGAATCGCGCATTGTAATTGTTGTTCGGCATGAACTTCATGGCGAGGCCGCCGAAGGTCATTTCGGAGACCGGATCGAGGTAGGTGTAACCCGCCTTGCCCGAGATTTGCGGAAACCAGGCGCTGCGGCTTTCGGTGACTTTCGCGTCGGCAGCGTTCAACTCCTCCAAGGCCTGCCGGGCTTTCGGGTTGTGCTCGCGCGTCATGCGCAGCGCCTCGTCGAGTGTCAGCGGCGCGCCGCTGGTTTCAGCCGCCAGCAAAGGCTCGCCCGCCGAAAAGGAAACGGCGATCATGAGCAGGGCGGCGATGGTATTTCTTTTTTTCATAGTATGCGACATGGTTAAATCGACAGGAAATCAACATCAATTTCCATGCCATAATTTCTTTTTCACGCCAAAGTTGCTTAACTCTTTTTTATTGTTTGACTTATCTGTCATGACCCGATTTCGCGGCTTTTGATGAATTCTGAAATTTTCAGAATATTCCGCAAAAAGTATTCTGAAGAGATCAGAAATCCGCCAATGAATGCCACCACCTTGCCCGAAGCGCTCAAGCTCATGCAGTACATCGGCGACGCCATTGGGACCATCCGCGACCCGCAGGAGCTGTTCCGCACCGTGACCGACAAGTTGCGTCTTCTCTTTGCGTTCGACTCGGCGGTCATCATCACGATCGACCGGGAGCGGCGCGAGGCGAGCGTCTTTTTTGAGATGCTTCGTTTCGAGCTGCCTGAGCAGTTGCGCCACCAGACGCGCTCCATTGCGGGTACCTGGCTCGAAGGGCACCTCGACGACCGCACGGTGACGGTTGCCTCCATTGCTCGCGACATTCCCTCGTTCGGCGCGGACGGCGCCCCGCTGCTCTGGACGCTGCATGAGCTCGGAATGCGCCAGATCGTGCTCTCTCCGCTCCGTTCCGGCGGGCGGGTGATCGGTTTCCTCAGCTTTGTTTCCGCAGAAGAGAAGCTGTGGAGTGATGGCGACAAATCGCTGCTTTCGGGGGTCAGCTCCTCCATCGCCATCGCGGTGAGCAATGCGCTGGCCTACGAAGAGTTGCGCCAGCGCGAGGCCGAAACCTCCATGCAGCTCGCGATAAACAATGCGCTGTTCACCATCAAGGATCGAAGCCAGATGCTGCTGACTGTCTGCGAGCAGATCAGCCGCCTTGTGCCTTGCTCGTTTCTTGGCATCCGCGTGGTTGGTTCGGACGGGCGGTTCCATATTTATGATAACTTCATGCGTGGGTCGGGCAGCAGTTTCGCCCCCTTTTCGCCACTCGAACATCTTGAAATGTTGCCCGACGACCCCGTTGCGCGGGAGAGCATTGAGGTGATTTCGCGGCCCGGCATCTATTCCGGCGAGCGCTTCGACGAGCTGTGCCGGGATTTTCGCATTCTCGAACTGGTGCGCGATCGCTTCGGCATCAGCTCGATCATCGTCTTGCAGCTTTGGGATTTGCCCGGCAGCCGTGCGGGGTTGATTATTTCAGGCGTCGGCGTTACGCTGGGCGACGAGGAGGCGCGTACGGTCAGCCTCATTGTGCCACAGCTCGCGCTGGCATTGCAGAACTACCTCGCTTTCGACGAGATCGACCGGCTGCGCCGCAAGCTCGAAGGGGAGCGCACTTACCTCGTCGAGGAGATTCGCGCCGCGCATAACTTCGAGGAGATCGTGGGCAACAGCGCACCGCTGGCCGAGGTGTTGCGTCGTGTCAGTCAGGTCGCTCCGACCGATGCAACGGTGCTTATCGAGGGCGAAACCGGCACCGGCAAGGAGCTGATCGCCCGCGCAATCCACAACCTCTCGCCGCGCAAGGAGCGGGTGCTGGTGAAGGTCAACTGCGCGGCGTTGCCCGCTTCGCTCATCGAGTCTGAGCTGTTCGGCCACGAAAAGGGGAGCTTCACCGGCGCGACTGAGCGGCGTATCGGCAAGTTCGAGCTGGCCGACGGCGGCACCATTTTTCTTGACGAAATTGGCGAGCTGCCGCTGGAGCTTCAGGCCAAGCTGCTGCGGGTGCTTCAGGAAAAGGAGCTCGAACGCATCGGCGGTCGGCGCGTGATTCCGGTCGATGTGCGGGTTATCGCCGCCACCAACCGCGACCTTAAAAAGGAGGTCGCTACCGGTCGCTTCCGTCAGGATCTCTACTTTCGGCTCAACGCCTTTCCCCTGTCGGTGCCGCCGCTTCGCGAACGCCGCGACGACATTCCCGTGCTCGCTCTGCACTTCGCCCGAAAATTCGCCCGCGAGTTTGGCAAGCCGGAACGCGCCATCCGCGAGCGCGATATGAACGAGCTGGTCTCGCGCGAGTGGCGGGGTAACATCCGCGAACTCTCCCACACCATTGAGCAGGCGGTGATTGTCGCCGAAGGTGACTCGCTCGACTTTTCCACGGTGCTGCCGCTACGAAATGAATCTGTTCCGCTGTCCGCACCATCGGCGCTCATGACGATGGCGGAGCTCGAAGAGGAGATGCGAGGCATGGAACGCAAGCTCATTCTTGATGCCCTCGATCGCGCCGGAGGCCGCGTCAGCGGCGAAGGAGGTGCCGCGGAGCTGCTGAAGATCAACGCCAAGACGCTCTACTCCCGCATCGACAAGCTGGGAATTCGCAAGCGGTACGGGGCGGGGTGAGCAAGGATTTGCTTACATTGACCCATATGCTTCTTTTTTTCAGTCTTATCGTTGCTTCCGGTTCTTTTGAAACAACGCCACCCCTAAATCAAAAAGATCATGAAAACCATCACCCGTCGATTGTTTGCTGCCGTGCTTGTGCCGGGTCTGTTGTTGCTCTCGGCATGCGGCAAGAAAGATTCCAGTGCTCCCGATTCTGCCGGTGTCGAGCATGCGGCTCCCGCCATAGCCGGTCCCTTTACCGGTGTACTTACCATGAAGACTACCATACCCAAGGCCGGAACGAGCGATATGAAGCTTTACATCGGCCCGAAAGGGATGCGTGCCGAAAGCAAGACCAACATCGGTGCTCACGGCGGAGAGGTGTCCATGACCATCCTTTCGCTGAAGGACAGCCCCGACAAGATTTACATGATCAATGGCGCGACCGGCGCCTGCATGGAACTTGATGTGTCGAAGGTGAAAAAGCAGCCGGGCGGCGACCCGTACAAGAATGCCAAGATCGAAAATCTGGGCAGGGAGCGCGTCAATGGTTACGACTGCAACCATGTCAGGATTTCGTGGCCTGACAAACAGAACACCGTCGATCTCTGGGTGAGCAAGGATATTCTCGACTATTTCGCTTATGCCAAGATGCAGGGTTCGGATGACCAGACCGATACCCAGCTTGCCGAAAAGCTGAGGGCTGCCGGCCTCGACGGCTTCCCTGTCAAGACGCTGCTTTCTCCGGAAGGCGTGGTCACCGAGCTGGTCAAAGCTGAGCGCACCACTCCGGACGACAAGCTCTTCGAGGTGCCAGCCAACTGCACGAAGATGGAGATTCCCGCCATTCCGGCCTCCCCGCAGGGCATGAGCAAGGAGGACGTGAAAAAGATGCAGGACTGGGCGCGCAAGATGCAGCAGCAGATGCCGAAGCAGTAATCAGAACAACGATGACATAATTGCCACGAAACCCCCGCAACGTCGGGGGTTTCGCATTTTTTGGCCGTTCGCAATCCTGGCGAGTGTGCCGAGGCTTTTTGGTGTGATGTTTTTACCCGCACACCTCGCGGATGGCGCGGGTGATGATGGGAATGCCGCGTTCGATCTCTTCCGGGGTGTTGTTGCAGTAGGAGAGGCGCATGGTGTTGTTGCGTGTTCCTTGCGGGTCGAAGGTGCTGCCGGTGACGAAGACCGCGCCGCCTTCGATGGCGCGCTTGAGTATTTCAGTGGCGTCGGCTCCCTCCGGCAGGGTCAGCCAGATGTAGAACCCGCCTTTCGGTTCGTTCCAGCGGACGTAGGCGGGCAGGTTGCTTCGCAGGGCTTTGACCATGGAGGCGGCGCGGCGCTTGTACTCTTCGCGCACCGAAGCGACGTATGTATCGATCCTGCCCGAGCGGATGAATGCGTCGGCGATGACCTGGGTGAAGCTTGACGAACAGGCGTCGGCGGACTGCTTGATCAGCTCGCACTTTTCGTAGATTGCCTCTGGCGCCAGCATCCAGCCAAGGCGCAGGCCCGGGCCGAGAATCTTGGAGAAGGAGCCCATGTAGCAGACGTCGATGTCCTCCGGATCGATCGCCTTGATGGGTTGCAGGGCTTCGCGGTGTTCGTCGCTGAACCAGAGGTCGCCGTAAGCGTCGTCTTCGAGCAGCGGAATGTCGCGCCCCTGTAACGCTTTGATCAGCTTCCTCTTGCGGTTGGTGCTGTAGAGCATTCCCGCCGGGTTGTGGAAGTACGGTGTGATGTAGAGAAACTTCGCCGGGTCGGGATTCTCCACCTCCTGACGGAGCATGGCGATGTCGATGCCCGCTTCATCGACCGGCAGCGAGACGATCTCGGCTCCGCAGGCGCGGAACGCCGCGATGGCTCCGATGAAGCAGGGGTACTCGGTCAGCACCCGGTCGCCCGGATCGACGAAAGCGCGGGCAAAAATACTCAGAGCCTGCTGTGATCCGGTGGTGATCATGAGGCGGTTCTTCTTGACTGGCAGGCCTTTGCGTTCCAGAAAACCGCCAAGCGATTCGAGCAGTGAGGGCAGGCCGGGTGTCGGGCCGTACTGGAACGCGGCCTGTTTGGTTTTGGTGTCGAGGTTCCGGAACAGCTCCTCGACCTCATCGATCGGAAACAGCTCGTTACCCGGCATTCCTCCCGCAAACGAGAGAATATCAGGGCGAGAAGCGAGGCTCATTAGCTCCCTGATCGCTGAGGAGCGCAATGCAGAAACGGATTTCGAAAATCGTGGCATTGGGTTTCAATGATTGGCCTTTTCTCAGAGCTGGTACACATCGCCCGTCTTGAGCAGCTCCATCTTGTGCAGTTGCAGCACCTCGATGGCCTTCTGTGGCGTATCGGTTCGGATGACGGCGGTCGCCCGCCCTTCGCCATTGGTAAAGGCGTACATGTACTCGATCGATATGCCGTTATCGGTCAGGATTTGCAGCGCATGGTGCAGCGCTCCCGGTTTGTTGGGCATGATCATGCCGATGACGTCAGTGATCTTGACGGCAAATCCCTGCTCTTTCAGCACCTTTTCAGCCAGCTCCGGCTTGCCGGTGATGACACGCAGGATGCCGAAATCGGTTGTGTCGGCGATGCTGAATGCCGAGATGTTGATGTCGTTGTCGGCCAGGATGCCGGTCAGCTCGGTCAGTCTTCCGGCGCGGTTTTCGAGAAACACCGAGAGTTGTTTGATGATCATGGCGTCTCCTTGTGTTCGTTGAGTTTGCGTTTGTCCACGACGCGCTGTGCCTTGCCCTGGCTGCGTTCGATGGTGCCAGGTTCGACCAGCCTGACATTTGCATGCAGGCCGAGGATGCTGGTCAGGTTGCCGCTGATGCGTTTGCGGAGACCTTCGAGCTCTTTGACTTCGTCGGAGAAGAACTGGTCTTCGACTTCGACCTGGATTTCGAGGGTGTCGAGGTTGTTCTGGCGATCGACCACGAGCAGGTAGTGCGGTTTGGTTTCGCTCATTTCGAGCAGCACCGATTCGACCTGCGACGGGAAGACGTTCACGCCGCGAATGATGAGCATGTCGTCCGAACGCCCGACGCACTTCTCCATGCGCACCAGCGTGCGACCGCAGTCGCAGCGCTCGACGTGCAGGCGGGTGAGGTCGCGCGTGCGGTAGCGCAGGAGCGGCAAGGCCTCCTTGGTGACCGCGGTGAAGACCAGTTCGCCCAGCTCGCCGTACGGCAGCACCTCGCCGGTTTCAGGATTGATGATTTCTGGAATGAAGTGATCCTCGAAGACGTGCATCCCGTGCTGGATGCTGCACTCCATCGAGACGCCCGGTCCGATCACTTCGGAGAGGCCGTAGATGTCGTACGCCTTGATTCCGAGGAGCTGCTGGATCTGCGAGCGCATCTCCTCCGTCCACGGCTCCGCGCCGAAGATACCCGCTTTCAGCTTGATCTTCGAGCGGTCGAGCTTCTCCTCCATGATGGCCTCGCCGAGGTATGCCGCGTAGGAGGGGGTGCAGGCGATGGCGGTCGAACCGAAATCCTCCAGCAGCTGGAGCTGCTTTTTGGTGTTGCCGCCGGAGATCGGGATGACCGACGCGCCGATTTTCTCGGCGCCGTAGTGCAGGCCAAGACCGCCGGTGAAGAGTCCGTAGCCGTAGGCGACCTGGATGATGTCGTGTTTCGTGACCCCGGCCATCGTGAGCGAACGGGCGACCACCTCGGACCACATCATGATATCGTTATGGGTGTACCCGACCACGGTCGACTTGCCGGTGGTGCCGCTTGAGGCATGGAATCGCACGATATCCTGCTGAGGCACAGCAAACAGCCCGAACGGGTAGTTGTCGCGCAGGTCCTGCTTGGTGGTGAAGGGCAGCTTTTTCAGGTCGTCGATCGAGCGGATGTCTCCCGGCTCGATGCCCATCTCCTGCAGCTTGTTGCGGTAGAATGGCACGTTGTAGTAGATCCGTTCGACCATTTGGCGAAGGCGTTCGCCCTGCAGCGATGCCAGCTGGTCGCGCCCCATGCATTCGTGATGCTCGTTCCAGATCATGGATGGTGAAGTTCGGTGTTGGAAAGCTGCAGTCCCTTGCGGAACGCCCTGATATTGATGTCGACGACCTCCTGCCCCTTGGTGCTGAAAAGCGCCTCGATGCTCGCTTCGAGTTTCGACGGCGCAATACCGGCGAATGGTGCTCCCGCACCCAGCATGACCATGTTCGACGCCCTTGCGCTTCCGGCATCTTTGGCCAGATCGGCGGCATGAACCAGTACCGGACGACCGGTTTTGCCCAGTTCTGCTTCGATCTCCTCCATCGGCGGGTAGCCGGTCATGTTCACGAACGGATCGAGCGAGGTGACGATGCGTCCGTCAGGTGCGAGGTATGGAAGGTATCGAAGGGCTTCGAGCGGTTCGACTGAGAGGATGAGATCGCCCGTGCCGAGCCCGATGAGGTCGGCGAAGAGCTCCTGATCCGAAATTCGCAGATGTGACTGCACGGCACCGCCACGCTGGCTCATGCCGTGTACCTCCGCCTGGCGGATATTGAGTCCCTCATGGAGTGCCGCCCAGTCGATGACCGCGGCGATGCTGAGAATTCCCTGACCGCCGACACCGGCGAGAATGATGTTTTTCTGCATGTTCGTTTACTGCGCTGATGCCGCGGCGCGGCGTTTTTTCTTTGCTGCCGTCTCGATGCACTCACGCTGGGCGATGACCACCGAGACGCCGTTGTACGCAAACTCGTCGCGCAGCACGGAGACGTTTTCGTGGAGATGCTGGCGCAGTGGCACGATGGTTCTGATGTGCGCCTCTTCGACGCCGAGGCCGATGCAGATATTCACCAGCTTCGAGCCGGAGGCCGACGAGCACTGCCCGCCGGTCATGGCGGTGGTGTTGTTGTCCGCAATGATCACCGTCACCGGTGTCCGGTCGTTGACCGCGTCGAGCAGGCCGGTCATGCCGGAGTGGGCGAAGGTCGAATCGCCGATGACGCATACGGCCGGCCTCAGTCCCGCATCTGCGGCACCCTTGGCCATGGTGATGGCAGCGCCCATGTCCACGCAGGTATGGATCGCGTTGTAGGGAGGCAGGGCTCCGAGCGTGTAGCAGCCGATGTCCGAAAAGACATGGTGGTCGGCGTTTTCTTTGATGGCGATGTTGATCGCGTCGAACATGTCGCGGTGTCCGCAGCCCTTGCAGAGCTCCGGCGGCCGTCCCACGACGATCTCCGGCGTGGTGGCGGTCTCAGGCGGCTTTACGCCGAGCGCCGCAGCAACCAGGTCGGTGGTCAGCTCGCCGTCACGCGGTAGGGTCCCGTCCATGCGCCCACGTACTTTCGCCGAACCGAAATAGCCTCGGAACAGCTCTTCGTAGACAGGATAGCCCTCCTCGACGACAAGCACCTCGGAGCAGGCCTCGAACAGTTCGTTCACCTGCGTCCGTGGCAGCGGATACTGCCCGATTTTCAGCAGCCGGCATTCGATGCTGTGGGCTTTCCGTGCCTCCATCGCGTAATTGTATCCGATGCCGAAAGCGATGATGCCAAGAGGGCCGTGCCCCTCGACTGGCTGGTTGAGAAACGACGACTCCGACAGCGCTTCGAGCATTGGCTGGAGGTCGAGCAGATGGCGGTACTGTACGCGGGCGTTTTGCGGCATCAGCACGAACCGGCCGGGCGCGTACTCGGCGCTGAGAGGATTCTGCTCCAGCGAGGCTTTCAGTTCGACGCCCGCGCGGGAGTGCGATAGTCGCGTCGTCATGCGCATGATGACCGGCAGGCGCACAGCTTCGGAGAGTTCGAAAGCGTGGAACATCGCGTCGTACAGCTCCTGCTGGGATGCCGGTTCGAGCACTGGCACCATGGCGAAACGCCCGTACACGCGGCTGTCCTGTTCGTTCTGTGACGAGTGCATCGACGGGTCGTCGGCCACGGCGAGCACCAACCCTCCGTTTACGCCCGTGATGGCCGAGTTCATGAAAGCGTCAGCAGCGACGTTCAGCCCGACATGCTTCATACACACGAGGCTTCGCTTTCCGGCGTACGACATGCCGAGGGCCGCTTCGTACGCGGTTTTTTCGTTCGCCGACCAGGCGGAGCGGATGCCGCTTTGGCGAGCCGGTGCGGAGCGCTGGATGTATTCGGTGATTTCAGTGGACGGGGTGCCGGGATAGGCATAGACGCCGGACAGTCCGGCATCGATCGCGCCCTGCGCGACAGCCTCGGCACCAAGAAGAAGTAAGCGGCTACGATTCATCTGTGGATTCTAACCTGGTCAATTGACAAAAATCAGAAAAATTTTGATTCCAAAGGAATCATAAAAAACGATAAGACTGCTCTCCGCTTACAGAAGAGCTGTGAATAGCCGTTATGGTCGGAAAGATAGTGAGGCGGACGTGCTTTTCTGAGACGTTTCAAACGCAGAGAGGCGTTGTTGACATCATCGCCTGTGGATTTTGCGAAACCCATGACGATGAAGGCTCGTTCGGTTTGACTCCATGAGAATGGTCAGGGCGATCCTCTTTTGTTCGCCCTGCGAGTGTTGTGAATTTCGGGAATGGCGATTCCTTTAACTCATTTTGCCGTCTCCTTCTTCCTGAACTCGATTGCCAGCCATTTTTCCTCGTATCCGGCGTGGGTGACTTTCATGCCGGCCAGGAAGGTTGGGAGGACGACACTTTTCTGGTGGTTGCCGATTCTGATCGTCAGCAAGTCGCCGACCTGCACGATGTTGGCTTCCATGCGGTTGTCAAAGACAAAGGGCAGGCGCAGCTTCATGACGTAATGCCCTTCGCCGGGCTTGACGATCTCTGTATGCTCTTCGTGGTAGAAGATGTCGAGCGGGTTGCGGTCGCCGTAAACTGTTTCGCCCACCTTTTTAAGCATCTCAAGACCGAGCACCTCGGTGCGGAAGAGCGGCACCCGGGTGATGGGAATCGGCCCGAAAGAGGATTCGATCTCTGCGATGTATTTTTTCTGAATCTCTTTCCACCCTTTGAAATACTGGCCGTCAACGTCGTCCATGTAAACGCGGTTGATGACGATCTGATCAATCGTGATGTTGTACAGATTGAGGTAGGTGAGTGCCCGCATCGACTCCTTGACGACCATTTTCTCCGGATTCATGACAAGTCGCACGGTGGTTTTCGAGTTGTCCGACAGGAGTTCGATGATCCCTTCGACCGACGAAAAGAGGTGATCGACCTGGTCATAGACGTCGGTGTCGGGCACGAAGTCGTGCAGGCGGCTGATGCGTTTGGAGAGCGGCCTGATGACCGGCTTGACGACGTACTTCTCCATGTTGCGCATCAGCTTGAGCATCCAGCCGAAGGTTTCCGGAATGGAGAGCAGGCGCAAGGTTTCGCCGGTTGGCGCACAGTCAACCACGAGCAGGTCATACTCGCTGGACTCGTTGTAGCGCTTGATGTAGGAGAGCGAGAAAAGCTCCTCCATGCCCGGCAGAACGCCCATCTCCTCGACGTAAATTCCCTCGATGCCCTGCACCTCCATCAGGTGGGCGAAGTGTTCGCGCACCACCTCCCAGTTGAGCGACAGATCGCCGTAAACGCTCACCTCCTGGCCCCAGAGATTTTCGGCCACCTTCACCGGCGATGGGCCGAGTTCGATGTCGAAGGAGTCGCCGAGGCTGTGGGCGGGATCGGTCGAGATGACCAGCGTTTTGTAGCCGAGAGCCGCGGCTCTGACGGCGGTCGACGCCGCGATGGAGGTTTTGCCGACGCCCCCCTTGCCCGTAAACACGATGTTTCTCATGCTGCCTCCTGTGAGGGAATTTTTTTGCCAATGTGCGGTCGTAACCTTTTACAACCGATTCGGGGAGCTGATAATTTCTGTGGAAAGCAAGTGGGCCGCAGGCCGTTGCAGGGGCTGTTCGCGCGCAGCAACAATCGGAATGTCGTTATTTGAGAATACGTTGCAGGAGTGAGCCCGTGTACCTGCCCGGAAGTTGGTCGTTATGGGCGTCATTCTCAGGCACTTTTGAGGGCTGTTTCCCGTTTGTGCGAAATCAGGAGCAATTTCCTTTCTCAATACGCCTCTTTTTTATGCTAAAAATGAGCAGGCGCTTGATTAATTATGAGCATATGGTTATAGTTGAGGCGCATGACTTGCGGCATCCATTTCAGCCTTTTTGTTTCAGCAGCGAGCGAGCCGTTGCCGGAATTTTCAAGGATTATTATTGTTTCATGATCGCGGACATGCCTTCACGTAATTATCAGTGTATCCATTTCGCTGCTCTGGCTGAGGTGTAGCCGTCGTTCTTTTTTCGGCCCGGGCAGGAGTGTTTGAGGTGTCTATTTGTTTTTAAATGGTTTAACAATGAAAATCTGACTCGTTATGGCAAAGGTTGTTGTTTTGGGAGCTGGCGTTTCGGGGCATACCTGCGCATCCTTTCTCAAGAAAAAACTTGGAAAGCAGCATGAGGTTGTGGTTATCTCGCCCAACAGCTATTACCAGTGGATTCCGTCGAATATATGGGTCGGCGTGGGCCATATGACCATCGACGATGTGCGCTTCAAGCTCAAGAAGGTTTATGACCGCTGGGGCATCGATTACAAGCAGGCGAAAGCCGTTTCGATTCATCCCGAGGGCGACGCCAACATCAGCAAGGGATACGTCACCATCGAGTACACCGACGAGGAGCACGCCGGGTACACCGAGACGGTCGATTACGACTACCTTGTCAACGCCACCGGTCCAAAGCTGAACTTCGAGGCTACCGAGGGGCTTGGGCCTGACAAAAACTCGCTGTCTGTCTGCACCTACAGCCACGCGGCTCATGCGTGGGAGGAGTTGCAAAAAAGCATCGAAAAGATGAAGAATGGTCAGAAGCAGCGTTTCCTCATTGGCACCGGCCATGCGATGGCTACCTGTCAGGGCGCAGCTTTCGAGTATATCCTGAACGTCGCTCACGAAATCTCCCGTCGCGGCCTGAGCCACATGGCGGAGCTGACCTGGATTTCAAACGAGTACGAGCTGGGTGATTTCGGTATGGGCGGCGCGTTCATCAAGCGCGGCGGTTACATTACGCCGACCAAGGTCTTTACCGAATCGCTGCTCGCTGAGTACGGCATCAAGTGGATCCGCCGGGCGGGTGTCTACAAGGTGGAGCCGGGCGTGGCCCACTACGAAACGCTCGACGGCGAAATGCTTTCGCAGGAGTTCGACTTTGCGATGCTTATTCCGTCGTTCTCCGGCGTTGGCCTGACCGCCTTCGACAAAAGCGGCAACGACATCACCGACAAGATGTTTCTGCCGAACAAGTTCATGAAGGTCGATGCGGACTACACCGCCAAGCCGTTCGGCGAGTGGGGCGCTAACGACTGGCCGACCATCTACCAGACGCCGATGTACAGCAATATCTACGCCGCGGGCATCGCCTTCGCGCCGCCGCATTCGATCTCGAAGCCCATGACGAGCGTGAATGGCCGCCAGATTTTCCCGACGCCGCCGCGCACCGGCATGCCGTCGGGCGTTATCGGCAAGATCATTGCGCTCAATATCTCCGAGCAGATCAAGGGCAACCACAAGGAGCACCATCACAAAGCCTCGATGGCCCGCATGGGCGCAGCCTGCATTGTGTCGGCCGGCTTCGGTTCGTTTGACGGACTCGGCGCGTCGATGACCGTGTTCCCCATCGTGCCCGATTGGGAGAAGTATCCGGAGTGGGGCCGCGACATGACCTACTCGGTCGGCGAAGTGGGGCTTGCCGGTCACTGGCTGAAGTTCATGCTGCACTACCTCTTCTTCCACAAGGCGAAAGGCTATCCGTTCTGGTACCTGATTCCGGAATAAGATGGGGCAACATTCAAGAGATATCGATTTCAATCTAAAACTCGTGAATCATGGGTAACTATAAATTCAAGGCATACTACGACGAAGCCTATCCTCCGGTGCCCGACAAGGCGACGCTTTTTTGGCGCAAGTTTATACCGTGGCAGCTCTTCAGGTTTTTCATCCTGAACATCAAGATGATCCGCATCGTCGTCGGCGGTCACTCCTGATCGTTCCATCGCGCATTCGGGAATGAGCCACAAAGCCCCGGAAGTTCCGGTTTCATCCGTGAACGTCCGGGGCTTTTGCGTGTTCCGTCACTTGACACCGTTTGCTGATTCTGTATTCTCAAGTTGAGAGCCATTTTGTTATACAGCTCCTTCGTTTAGCCATGCTTGTGCCCGGTGTTTCCAATTCAAAACAGGAGTGATCATGCAGGTATCCGAAGCTTGCCTGAATATCATCAGAGATTTTGAAGGGTTCATGCCAATGCCCTATCGTTGTCCAGCCGGTGTTCGATGCCCGGTTTTCGGTGACAGCGTTGAGCCTGCCAGTCTGTGGGCTATCAGACGCTTGTTGGCCTCCTCTCTTTCTCACAAATACCGGACGACTTCGTTGAGTGGCTTGCGGCTTTTCGGGCGGGTCTGTGCGTCGGCGGAGGCGTAACCGATCGGGGTGATGGCGAAAACTTCTTCGGATGGTTTCAGATCGAGCGCTTCGCGCAGCATTGCCGGGTCAAAGGCTGAAATCCAGCAGGTGGCGAGGCCTTCGGCATGCGCGGCCAGAATCAGCTGATCCATTGCGATGCCGAGGTCGGTTTCGATCGAGTTCCAGCCGTCTGACGGGCGCACCCAGGCATCATTGCGGTCACCGGTGACGATGAGGATGTGCGGCGCTTGCTGGAACCAGTCGCGCTTGTAGCAGGAGCGGATTTTCGCAAGCATCTCAGGCGAGCTGACCAGCAGGAACGTCCATGGCTGAAGGTTTTTGGCCGACGGGGCGAGCCGCCAGGCATCGAGCACCCGTTCGAGAATTTGTGGAGTCACGGGTTGGCTTGTGTCGTAACTGCGGACGTTTTTGCGGGATTCTGCAAGATCGTGCAGGTTTGTCATCGCTGCGTTTCTCCCTGGGCCAGCTTGCAGAGCATTTCGAGATCATCGCTTTTGCCGATAACGATGATCGTGCCGTTTTTCTGGATGATCTCCGCTGGGCGCGGCGTGGTGTGCAATTCGCCGTCCGGCAGCTTGTAGCCAACCACGTTGATGCGGTGGTTGTTGTACAGATCGACCTCCTGAAACGATTTGCCGACGAGCGGCGAATTGTCGCCAACCAGGTACTGGGCGATCCGGAGATTGAGGTTGTTGGCGTTGCTCAGCTCGTCGAGGTACTCTTCGAGTTCAGGTTCGGTCAGGAGGCTGGCCATGCGCTTGCCTGCCGAGCGGTAGAGCATCACCACCTTTTCAGCGCCTGCCCTGCGAAGCTTGCTTTCAGACCCGTCGCAGTCAGCCCGCGCCACGATGTACAGGTTTGGCTTGAGATTCCGCGCCGTCAGCACGATAAAGACGTTTTCAGCGTCGTTGCCTGCGGCGGCGATCAGCCCCTTTGCCCGGTGCAATCCGGCATCGGCCAGCACCTCTTCATCCGCGGCGTTGCCCTTGATGGCCAGGAATCCTTCATCGCGGGCGCGGAGCACGTTGTCGATCATGTTGTCGATGACCACGAAGGGGACCGCCTTGGCCCGAAGCTCTTCGGCGACGCTTCCCCCGAGACGACCGTAACCGCAGATGATGAAATGGTCGTTCAGTTTCCGAAGCATGCGTTCATTGCGTTGTTGTTCCCAATGCTCCTTCCACTCGCCCGAGACGAAGAAGACGGCCACACTGGTCAGGGTGAAGAAAAAGATGCCCGTGCCGCCGACGATCAGCACCATCGTGAAAATCTTGCCCACATCGTCCAGCGGACGGACTTCGCTGAAACCAACGGTGGCCACCGTGATGACCGTCATGTAAAGTGCGTCCAGGAGGCTCATGTTTTCGAGGTACATGTAGCCAACCGTTCCCGAAATGACCAGGAGTGCCACGCTGATGATCGAGACCGAGAACCGGCGGAGGGCGGAAATCTGTTGTGCGTCCTTGCTCAAGCGGCGATGGTGGTCATGGCGGTTAACGGAGCGCTCTCAGAGCTTGCGTATCTTGCCGAACTCTTTCGAGATTTTCTGGAACATATGATTGGTCGCTGTCTGCATGATGAGTGACATGCCGGTGCTGACCATGGTGCGCACAACCTTCTCGGGCACAATGCGGAAGGCCGGATAGAGCAGGAACGCGACATTGACCCAGAGGTCGAAATCAACTCTTGTCTGCTCTTGCTGTACCGGAACGATCAGCATGTCGGCCGTGACCTGGCCTTCGAAGAGGTACTTTTCAGGCATGGTGAATGTCTTGTCCTGGGCCAACGGCCGCCAGGTAATCTTCCGGCCCACCGTGAACTGGCGGATCATCTCGTCGCTCATCTCTTCGGGGTCCATCGAGGCGACCTCATCCGGAAGGTCGACGAGGATTTCGGTCTCCTGCTGGATGTTGAAGATCACGTCGAACGGGTTGTTCTGGGGATCGGTGACCCGGAAATGCCAGCGGTAGGCTTCATCCCGGTCGAGCGGCTCGACTTTGTGGCAGAATGGGTTGTAGGAGAGAATTCTCGTATGGTCGGAGAGATAGTCAACCGTGTCATCGAAGTTCCGGTAAAACATCCATTGACCCTTGCTCTTGCCCGTGGCTTTCATTTCCAGCATATCGTCTTCTCCGGCTCATGCGCGAATCAGCTCCACATGAGCGATCTTCATATCCTTTGGTTGAAAAAAATGGCCGGGTGGTCGGCGTTATCTCTGAAAATATAGCGAGTTCCCGGCAAAATTGCGCACATCCGCGCGTGCATCGCGGGCAACGAGGTCAGGCGGTTTCGGCCTGCAAGCGCTCGGCCTGGTCGTGCATTCGCAGCGCCTCGATGAGCGGGTCGAGCTCGCCCTGCATGATTTGCGGCAGGGCGTGGCTGGTGAAGCCGATGCGGTGGTCGGTCACGCGCGACTGGGGAAAGTTGTAGGTCCTGATCTTGGCGCTCCGGTCGCCGGTGGTTACCATCGAGCGGCGCAGGTCGGCGCGGCTCTTTTGCTGCTCGGCGATCTGGAGGTCGTAGAGCTTCGAGCGCAGCATCTTCATGGCCCGCTCGCGGTTCTGGAGCTGCGAGCGTTCCTCCTGGCAGGCGACGACGATGCCGCTCGGGACGTGGGTGATTCGCACGGCGGTTTCCACCTTGTTGACGTTCTGGCCGCCTTTGCCGCCACTGCGAAAGGTGTCTATCAGCAAATCTTCCTTGCGGATCTCCACGTCCACCTCTTCGGCTTCGGGGAGTACGGCGACGCTGGCCGCCGAGGTGTGGATGCGCCCCTGCGTTTCGGTTTCGGGCACGCGCTGCACGCGGTGCACACCGCTCTCGAACTTGAGGATACCGTAGACGTTGTGGCCGCTCACTTCAAGCGAAACCTCCTTGAGGCTGCCGGGCACTGAGCCTTCGCTCACTTCGAGCGTCTGGCAGCTCCACCCCTGCCGTTCGGCATAGCGCTGGTACATGCGCATCAGGTCGGCAGCGAACAGCCCCGCTTCGTCGCCACCGGTTCCCGCGCGGATTTCAATGATGGCGTTGCGGCTGTCGGCCTCGTCTTTTGGCAGCAGCAGGATTTTGAGCTGCTGCTCAAGCTTCGGGAGGCGCTCCTGGAGTTCGCCGGCCTCCTCTTCGACGAGGGCGCGCATTTCCGGATCATTTTCGTTTTTCTGCATCGAATGCGCCTCGTCGAGCTGCTTTTTGGTTCGGCTCCACTCGTCGTAAGCGCGCACGATCTCCTTCAGGCTGCTGTACTCCTTGTTCAGCTTCCTGAAGCGATTCTGGTCGGCGACCACCTCCGGATCGGAAAGCTGCTGCTCGATGGTCTGGAATTTATCCTTGATGGACTGAAGCTTGTCAAACATGGTTGCTCGCCGCTGCCGGAATCAGGGGTTCAGGAGGTCGTTTATCATGAAGTAGGCGAAGAGCATCAGCAGAAGAGTCATGCCGACCTGCTGGATACGCATTTTGACCTCGAACGGAATCTCCCTGCCCATGATGCCCTCGATGGCGTTGAGCACGAACTGCCCGCCGTCGAGCGCAGGGATGGGCAGAATATTGATGATCGCCAGCGAGATTGAGAGCACGGCCACAAAGTACATGAAGCTGATTGGTCCCTGCTCGGCGCTCTGGTTGGCGATGCGGGCGATCTTGATCGGGCCGCCGACCGACTTGCGGAAATCCTCCTTGCCGCTGAAAATTTTACCGAATCCCTGGACGGTCAGCACGGTGGTTTTCCAGGTCTGGTTCAGGCCGCTGGCGATGGCCTGCGGAAGCGAAAGCTTGATGCGTTCGGTCTCGATGGTCTGCTTGAGCGAAATGCCGATTTTGCCTGAGTTGTTCGGCGTCACCTCGGTGGTAATGGTTTGCCCCTTTTTGCGGATGAGAGCGGCGGTCAGCGGTTCGCCAGTCGAGTTTTTCAGATGCATCCAGGTGACGGTGAGCTTTTTGCCTGCGTTCGCGGAGATGATATTGACCACCTCGCTCCAGTCGGCCACTGGCGAGCCATTGATGGCAGTGATGAGGCCGCCCGGCATGATACCGGCTTTAGCCGCCGGATCGCCGGGCAGCACCTGGTCTATGACTGGAGGCACGGTTGGCCTGATGCCGATCGACTGGTTTCCGTTGATCCGGGAGATAATGTCTTTCGGCGCCGTGAGTGTCAACTCCTCTCCGTTCCGCTCAATGGTGTATTGCAGTTTTCCCGATGCCAGGCGCTCGGGATCGAGGGCCTCTTCCCAGTAGTGCAGTTTCTGGCCGTTGATCGCTACCAGATGGTCGCCGCTTTGCATGCCCATCGAAGAGAATACGGACTTCGGTTCGATAAAGGCTGGCGTGGTTATGGGAGTACGTGATTCTCCGAAAATGCTGGTGATACCGATGAAGATAACGGCGGCCAGCACCATGTTCATCGCCACGCCGCCAGCCAGCACGATGAGGCGCTGCCAGACCGGTTTGGCCCTGAACTCCCACGGTTGGACCTCTTGTGATACATGGTCGGTGTCCATGCTTTCGTCGATCATGCCGGCGATCTTGACGTAGCCGCCAATCGGGAAGGCGCCGATACCGTATTCGGTTTCTCCGATCTTTTTCTGCCACAGCTTGATGCCCCAGAAATCGAAACCGATGAAAAACCGGTCGACCCGCATGCCGAACATCCTCGCCGTGATAAAGTGGCCGAATTCGTGGGCCGTGACGAGGATGAAGATGGCGATGACGAAGAAGAATATCGTGTTCAGTAGCTCCATGTCAAATGCAGGTCGTTCGGTTGTTTCGTGATGTTTAGCCCGGAATTATCCGATAAGCTGCCGTGCGGTTTCGCGGGCCCATTTGTCTGCCTGAAGGTACTCCTCCAGCGTGATCGGCGTCCATGCTTCGTGTGCCTGCATGGTTTTATCGACCGTTCCGGCGATGTCGGTAAAGCCGATTTTCTTGTCGAGGAACGCCGCGACAGCGATTTCGTTGGCCGCGTTCAGTACCGCAGGATAGGTCTGGCCCGCCTTGAGGGCGTCGAAGGCCAGGCGCAGGGCCGGGAAGCGCTCCATGTCTGGCTCCTCGAAGGTGAGTGTGGCGACCTTGGTGAGATCGAGCTTGCCGATGCCGGTTTCGCAGCGCTCCGGCCAGGCGAGGGCATAGGCGATGGGAGCGCGCATGTCGGGCACGCCGAGCTGGGCGATGACGCAGCCGTCGATGTACTCAACCATCGAGTGAATGATGCTCTGCGGGTGCACCACGACGCCGATCTTCTCTGCGGGCATGTCGAAGAGCCAGTGCGCCTCGATTACCTCGAGCCCTTTGTTCATAAGGGTCGCCGAGTCGATGGTGATCTTCGCGCCCATCGACCACTGCGGGTGCTTGAGCGCCTGTTCCGGGCCGACGTTTTTCAACTCTTCGGCGGGCGTTTTACGGAATGGGCCACCTGATGCGGTCAGGATGATGCGTTCGATATCTTCCGTGCGGTGGCCGACCAGCGACTGAAAGATCGCCGAGTGCTCGCTGTCCACTGGCAGCAGTTTGACATCGTGCTTTTTGACGAGGTCCGAAACGAGCTGACCGGCGACGACGAGCGTCTCCTTGTTGGCCAGCGCGATGTCCTTTCCGGCTTCAATAGCCCTGACGGTTGGCACCAGTCCTGCCGCACCCACGATGGCCGAAACTACCATGTCTGCTCCATCGACGGCCGCAACTTCAGCTGCACCTTCGAGGCCGCAGAGAATTTCGGGCTTGTGATCGCCGAGCATCCCCTTGAGGCGCTCCCGCGACGCCTCGTCACGCACCGAGACCAGTGACGGCCTGAATTCATCGATTTGCTTGAGAAGCATTTCGACGTCGTGGCCCTCGGCAAGGGCCGCAATCGAAAACCTTTCAGGATGACGCCTGACGACGTCGAGTGTGCTGAGTCCAATGGAGCCGGTACTGCCGAGAATGGATAAGGATTTCATGTGTCATGACATTGGCGTGAAAAGAGGGACGAATTCGAGGCCTGAATTTATGCTTTTTCGGAGCGTCGAACAAACAAGGCTTTTCGACGCGGCGGGTACATAGCGGATTCTGTTTGTTATCTATTGAAAATGTGTTATACTGTCAACCCTTTTTCATGGGTCTCTAGCTCAGCTGGTTAGAGCGACTGGTTTACACCCAGTAGGTCGGGGGTTCGAATCCCTCGGGACCCACCCCTTCTCACTATCTCTTTTGATTTTCCGGTTTTTGCAGCGTTTTCAGGTCAGGATGCGAAACTCCCTGCAGGAGGTATCGACCTCTATTTCTTTTACTTTGATCGAGGTGACGCTTGAGCGTGAGGGGCCGATCCGGATCTGCCGGATCAGTTCGTCCACCCGTCCGCTGTCGCCCTGAGCTTCGACTTCGACTGTGCCGTCCGGCAGGTTGCGCGTCCATCCGGAAAGGCTTCGAGCGGAAGCTTCACGCAAGACGAACATGCGGAAGCCTACGCCCTGCACCAGGCCGCTGACGATGATGTGAACCCGTTTTTCCGTCATAGCGATCAATTCGACGACAGGTTTCTGGACTGCCGGAGCCTTTCGACGGCCTCTTCCAGTTCCTTGCGCTCCGGATCTGTTGCCGTTTCCTGCTGGGCAGAAACTGCAGGAGATGCAGCCTCTTCAGGTTCGGTATGGAGCTGTGACATCGCCATATCGACACCGTTCTGGCAGTCGTGGGCAAGGTGTTCGCTGAACTTGCCTGCCGGGCGCTTGCCGAGAATCTCCTCGATCCGGCAGTACTGCACGATCTCCTTCGAGAGCAGCTCTTTGGCAAGCATTTCGAGCTTGTCACGATTGTCCGAAAGCATCTGGTGAACCTGCTTGCGGGCGGCCTCGACGATCTCCTTGACCTCGTTGTCGATCAGCCTGGCGGTTTCGTCGCCATACTTCTTGTCAATGCCGGGGCCGCCGTAGTACGGGTTGTTGCTTTCGAGGAACGACAGGTAGCCGACCTTTTCGCTCATGCCGTACACGATCACCATGTTGTAGGCGATTTCAGTCACCCGTTCGAGGTCGTTTTGCGCGCCGGTCGAAATTTCGCCGAAGATGATCTCTTCGGCAACGCGCCCGCCGAGGAGGCCGCAGATGCGGGCGATCAGCTCGCTGCGGGTCATCAGGTAGCGGTCTTCGAGCGGGATGTTCAGAGTGTAGCCAAGCGCGCTGACGCCGCGTGGCACGATCGAAATCTTCTGCACCGGGTCGTTTTCCGGCATCAGCCAGCTTACAATGGCGTGGCCGGACTCGTGATAGGCCACGATCTCCTTTTCGCGCGGGTTGATCACCTTGTTTTTCTTTTCCAGACCGGCGATGACTCGCTCGATGGCGTCCTCGAAATCCTTCATTTCAATGCTCTGCTTGCCGCGCCTCGATGCGAGCAGGGCCGCTTCGTTGGCCGCATTGGCAATCTCCGCGCCCGCGAAACCGGGTGTCTGCGAGGCCAGCGCCTTGAGGTTGACGTCGGGCGAGAGCGAGAGGTTCTTGGTATGCACCGCGAAGATGTCGGTACGTCCCTTCAGGTCGGGCCTGTCAACCACGATTTGCCGGTCAAAGCGGCCCGGTCTGAGCAGCGCCGAGTCGAGCACATCCGCGCGGTTGGTGGCGGCCATGAGGATCACGCCCTTGTCGGTGGCGAAGCCGTCCATTTCGACCAGAAGCTGGTTCAGGGTGTTTTCGCGTTCGTCGTTTGCGCCCATCATAAAGCCCTTGCCACGGCTGCGTCCGACTGCGTCGATTTCATCGATGAAGATGATGCAAGGCGCTTTTTCCTTGGCCGACTTGAACAGATCGCGCACGCGCGCCGCGCCAACGCCCACAAACATCTCGACGAAGTCCGAGCCGCTGATGCTGAAAAAAGGCACGTTGGCTTCGCCCGCAACCGCTTTGGCGAGCAGCGTCTTGCCGGTGCCGGGAGGACCGACCAGCAGCACGCCCTTGGGCAGCTTGCCGCCGAGCTTGGTATACTTTTTCGGATCCTTGAGGAAGTCGACCACCTCCATCACCTCGGCCTTCGCTTCGTCCAGTCCGGCAACATCCTTAAAGGTGATGCGGGTGTGCTCGTCGAGGTTTTCATAGAGCGCGGCCTTGTTCTTGCCGATGTTCATGAACTGCGAACCGGGGCCGCCCATTCTGCGGAACATGAAGAAATAGATGCCGATAAGAAGCCCGAAGGGCAGAAGCCATTGCAGCAGTTCATTGATCCAGCCGTTGCCCGGGATCGCTTCGTAATGGATACCTTTCGATTCAAGAAGCGGAATCAGCTGCTCGTCCCGCACGGGGTTGACCGTCACCTCGTTTTTTGATGAGTTTTTGCCTGGCATCTGGAACGCCGGCGGATTTTGCCCGAAGGGTTTGTTTGTCGCTGTTGAGAGGGAGTCCTCCTTGAGCTGGACGTAGATTTTTTCGGGAGCGAGTTTGACCGATTCGACCCTGTTCTGGTCGATCAGTTTGCGGAAGTCACTGTAGGCGATCTCGCGGGTTGAGCCTGACCAGAAAAAGGCGAGTTGAAAACCGATGATCAGCAGGATGACTGCTATGTAGTAGAATATCGAAAACCGGGGCTTGCGCGGCCCGTTATCCGGCTCGTTATTGTATGGATTGTTCAGCTTGAATGGGTTGTTTGCCATCGAGTGCGTTCATGATTAAAGATATTCATCGTGACATCGTTGCCGTTGCTCAGACTCTTCATTTGCAATGAGTTGGCAAGTCAGCAAAAATAATACACCATTTTATTTGACTCGCAAGATACATAACTCTGTTGGATTAATATATTCTTTCGACTAATAGTTTCTTGATCACCAGTGGCTGCGGCGCTCAGGGATGGGTGATCACTGTTCATTCATCGGGCGCCATCAGTTATATTAAAAAACGGCAGTGTGTGAACTGACCCGATAATTTTTCATGTTTTTGCCATCAGTTATGAGTTCAGCAAGAGATAAGGCGAACCGCCGGATAGCTTCGCTCCAGTCGATGCTTTGTGTCGGGCTCGACAGTGATCCTTCGAAGATCCCCACGCTCTTCCATTCGATGGAGCGCCCGGTGCTTGAGTTCAACCGGGCGATTATCCGCGCGACTGGCGAGCACGCGGCAGCCTATAAAGTCAATACAGCATTCTACGAATCGCGGGGGCTTGCCGGAATGCGCGATCTTGACGATACACTCCAAGCGCTTCCGCCGGAGTGTCTGAGCATCGCGGACGCCAAGCGGGCCGACATCGGAAACACCAGCCGGCACTACGCAAAGGCATTTTTCGAGACATGGCCGTTCGATGCCATCACGGTGGCGCCTTACATGGGGTTCGATTCGCTCGAACCGTTTTTCGAGTATGACGACAAACTTGTCTTTGTCTTGTGCCTCACCTCGAATCCTGGCTCTGCTGATTTCGAAGAGCGCATTCTCGACGATGGCCGTCCGCTCTACCGCGCCGTGCTCGACAGGGTTCGGAGCTGGCAGCGCAACGGAAATGCCGGAATCGTCGTCGGCGCAACCAAGGCCAGCTTGCTGCAAGAGCTTCGGCAGGAAGCGCCGGAGCTGTTTTTCCTGATTCCCGGTGTCGGTGCGCAGGGCGGGTCGATGCAGGAAGCTGTCAATCAGGGTGCCGATCCGGATCGCGGTGGCGCGGTGGTCAACGTGAGCCGGGCGCTCATTTTTCCGAAGGGCGACTTCCGGAGTATCTCGGAGTTCGAGGAGGCGGTGCGTCGCGAGGCGGCAAAGTTGCATGATGATATAAAAGAGGTACTGTAAATTTGTGCGCATATAGTATATTGGGAGCAGAATTCTTTTCATAATACGGTTTTTTTTGCCTCAAAAGGGTGCGGCTACCGGCAGGAAGCAGCGGTAACGTTTTACAAAAGATTGTTTATCTATGTGCGGAATCATTGGTTATATCGGCAGGCGCGAAGCTGCGCCTCTCTTGCTGAACGGTTTGAAACGGCTGGAGTATCGCGGTTATGACTCGGCAGGCATGGCCGTCCTGAACGGCTCGATGAAGATGCTCAAAAAGAAGGGGAGCGTCAGCAATCTTGAAGAGCTTCTGAATGTGTCGGGCACCGTCATGCTCGGCGCGACGGTCGGCATCGCCCACACCCGCTGGGCGACCCATGGCGATCCGAGCGACCGGAATGCTCATCCTCACATGAATGTTTCCGGCGATATCGCCCTGATCCACAACGGCATCATCGAAAACTATTCTGCCCTCAAGCAGGAGTTGATGGGCGAGGGCTATGTCTTTGAAAGTGATACCGATTCAGAGGTGCTCGTTCACCTGATTGACCGCATCTGGAAAAACGATTCGGCGCTCGGTCTTGAAGGTGCGGTGCGTCAGGCGCTCCGGCATGTCGAGGGCGCATATGGTATCTGCGTCGTCTCCTCGCGCGAGCCGGACAAGATCGTGGTGGCTCGCAAGGGCAGCCCTTTGGTGATCGGTCTCGGTGATGGCGAGTTCTTCATCGCTTCCGATGCGGCACCCATCGTCGAGCACACCAACAAGGTGGTTTATCTGTCGGACGGAGAGATGGCGGTTGTGACGCGCGACAGCTACACGGTCAAGACGATTGAAAATGTCGAGCAGCAAAAAAGGGTGACGGAGCTCGACTTCAGCCTTGAAAAGATCGAGAAGGGCGGGTTCGAGCACTTCATGCTCAAGGAGATTTTCGAGCAGCCCGAGGTGATGCGCGATGTCATGCGTGGCCGGGTGCGTGTCGAGGAGGGACGGGTGCATCTTGGTGGCATCCACGACTATCTCGACCGGCTGAAGCAGGCCAAGCGGATCATGATCTGCGCCTGTGGCACGAGCTGGCACGCCGGTCTGATCGGTGAGTATCTGATCGAGGAGTTTGCCCGGATTCCGGTAGAGGTCGATTACGCCTCGGAGTTCAGGTACCGCAACCCGATTGTCTCTTCCGACGATGTGGTGATCGTGATCTCCCAGTCGGGCGAAACCGCCGACACGCTGGCCGCACTCAGGCTGGCCAAGGAGAAGGGGGCCATGGTGATGGGAATCTGCAATGTGGTCGGTTCGACGATTCCGCGCGAGACGCTGTGCGGCATGTACACCCACGCTGGGCCTGAGGTGGGCGTGGCCTCGACCAAGGCGTTTACGGCGCAGGTGATAGTGCTCTTCATGCTCGCTATGGCGTTGAGCAAAGGGCGCACCATTTCGCAGGAGGAGATCAAGCTCAATCTGAGGGAGCTGGCTGAAGTGCCGGACAAGGTTGCATGGATTCTGGAGCAGAACGACGCGATCAAGGAGATTGCCGTCAAGCTCAAGGATGCACGCAACGCGCTTTATCTTGGCCGGGGATATAACTTCCCCGTTGCGCTCGAAGGCGCGCTGAAACTCAAGGAGATTTCCTACATCCATGCCGAGGGCTATCCAGCCGCCGAGATGAAGCACGGTCCGATCGCCCTGATTGACGAGGATATGCCGGTAATCGTTATTGCCACCCGTGACAATACCTATGCCAAGATTCTGAGCAACATCGAGGAGGTTCGTAGCCGCAAAGGAAGGGTGATCGCCATCGCCAGTGAAGGTGACCGGGAGATCGAGCGGCTGACGGAAGATGTGATCTACATCCCGCAGGCTTCCGCCGCAGTACTGCCGCTGCTGACGGTTATTCCGCTGCAACTGCTCTCTTATCACGTAGCAACGCTGCGCGGCTGTAACGTCGATCGTCCTCGCAACCTCGCCAAGTCGGTGACGGTGGAGTAGCGATTTTTTTCTCGATTCAGCTCCTTCCCTTTTGCTGCGTCAGACAGGCGAAAGGGGGGCTTTTTACCTTGATAGACCCTCCAAAAAAAGATAAAGAGCAGTTCGCCATGCTTTTTCGTTTTGCAGTCTGGTGACAAGCCTTCGGGGCGTAGCAGTTTACAGCAACAGAGGCTTTCGGGAATTATTTCTTCACCTCTTCCGGTTATCTGTCGAACAGTAACACCTACCTAATTCAAACCGCAGACTCATGGAAGGCCATATCGTTATCACGGGCGCTACCGGAGTGATTGGCAGCGAAGTTGCTCGCAGGCTTATCAAATCTGGCAGGGAGGTCGTTGTTTTTGCCCGATCTCCACAATCGGCAGCGGCAAAAGTCCCTGGTGCGGCGGATTATGTGCGCTGGGACTCGGATATGGCTCCGGATGGATGGAGCTCATCGATCGATGGCGCGTATGCGGTTATTCATCTTGCCGGTCGGCCGCTACTTGAAACCCGCTGGACCGAGGAGCACAAAGTGGCCTGCTACGACTCCCGCATCAAGGGCACCAGGGCGCTGGTGGCTGCGATGGCGTCAGCATCAGTCAAACCCAAAGTGTTCGTTTCTTCTTCGGCTATCGGCTACTATGGTTCGTTTGATCGGTGCGAAGAGACCGACCCATTGACGGAGAAGGCCGCGCCGGGCAAGGATTTTCTCGCTAAAATCTGTTTCGACTGGGAAAAGGAGGCTCGTCCGGCGGAAACGCTTGGCACGAGAGTTGTTCTCCTCAGAACCGGTATTGTGCTTTCCACCAAAGGGGGGATGTTGCAGAAGATGATGATCCCCTTCAGTTACTTTGTCGGCGGGCCGGTTGGCTCCGGCGATCAGTGCCTGTCATGGATTCATCTCGATGACGAGGTGTCGATCATTCTTCAAGCGCTCGATAATGCTGACTGGAGCGGCCCTGTTAATGCGGTTGCTCCTGAACCTGTCAGCATGAAAGCTTTTGCAGATTCGCTTGGTTTGGTGATGCATCGGCCATCCCTGTTTCCGGTGCCGAAGTTGGCGGTTCAGATACTTCTGGGAGAGGGTGCCGACTATGCCGTCAAGGGGCAGAAGGTTTCGCCGGAGTTTCTCAAAGAGCGCGACTTTCATTTCGCCTGGCCGTCGCTGAATGAAGCGCTTGCCGATCTTGTTTCAAGAGGGATTTGACCGGCAGCGTTTACCTCTGACCCCCGAAGGGGACCGCATCGGTGTCAAGGCCGACACGTGAAATATAAAAAGCGGGTCAGGCATTTTTTATAAGCCTGCCCGCCTGGAAAATCTTTTGCGTGAAGCAGTTGGTGCGCTCAGTATTGCTCTCTTCTGGGAGGACGCTGCTCGCGAGGCCTTGCCTCGTTCACTTTTATGGTGCGGCCTTTAAAGTCCTTGTCGTTCATGGCATCGATCGCTTCGCGAGCTTCACTTTCGTTCGGCATGTCAACGAACCCGAAGCCTTTGGAGCGACCAGAAAATTTGTCAGTGATGATGTTGGCGCTATGCACCTGCCCGAACTCGGAGAATTTGTCGCGCAGGTCTTCATCGGTAACGCTGTATGGCAGATTGCCAATGTAAATGTTCATTGTGGGACGGTAGAAACATGTGCTTCGATAAAAAAGAAACGCCACGAGATAACCAAAGCACCTGTTTTCTCGCAAGCGATCAGCCAACCACTGGCTAAATGATTTTATAATTTACCTCATTAAAAAATCGTTTTCAAAAAGAAAAACGTTTTCACCGGGCGATTCCACTGTGAAAATTCGTTCAGAAACGATTCTTTTTCGCCTTTCTATCTCGCTGTCTGCTGGTATTGTTGCCCGATGGTTAATCCCTCACGTTCATGCAGGAAAACTTCAAATATGTTGTTATAATCGCCATATTCTACCTGTTCGTAAGAAAATGGCTTAAAAATTTGCTTGTGCTTTAATATTTAATTATAATTCGCATTCTTTCATAAAAGATTTAGGTGTTTGAAATTTTTAAACAAGAAGGTTATGGCGAAAAAAATCAGTGCGGCGGTGATGCTGTTTTTTGCAGTGATGATGGCGCATGGCACCGTTTGGGCAGGCGAGCCGGTGAGCATCGATACCGGCACGACATCCTGGATGCTGACCTCCACGGCGCTCGTGTTGCTCATGGTGCCAGGGTTGGCGATGTTCTATGGCGGCCTGGTCAGGACGAAGAATGTTATCGGCACGATGATGCACAGCTTTGGCGCTATGGTCATCATTGGCGTCTTGTGGCCACTGGTCGGATACTCGCTCAGCTTTGGCCACGGTATTCTCGGCGGCCTGGTTGGATGGGATCCGAAATATTTCATGTTGCAGGGGATTGATGATACCATCATGGCGAGTCATATCCCTGAATATGTCTTTGCCATGTTCCAGGGCAAATTCGCCATCATCACTCCTGCGCTGATTGCTGGTGCTTTTGCCGAGCGGGTCAATTTCAAGGGGTATCTGTTGTTTATTGCCTTGTGGAGCATTTTCGTGTACAGCCCGATCTGCCACTGGGTCTGGGCTGGCGACGGTTTTCTGTTCAATCTCGGCGCGATGGGCGCTATCGATTTTGCTGGTGGCACGGTCGTGCACATCTCTTCCGGCGTGACCGGCCTTGTCGCGGCGCTCTTCCTTGGCTCGCGTCGCGGATATCCGAGCAACGTCACCTCGCCGAACAACCTGGTCATGACCCTCGTGGGTGCGGGCCTGCTCTGGGTGGGATGGTTCGGTTTCAATGCTGGCAGCGCCATCGCCAGCGATCTTGCCACGGCTCGCGCACTGACCGTGACCCAGGTTGCCGCGGCGTCGGGCGCATTCACCTGGCTCATCATCGAACTGGTGCATCACAATAAGGCAACCAGCCTTGGCGTGGCATCGGGTATTCTGGCTGGTCTGGTGGCGATCACCCCTGCCGCGGGCGTCGTGCAGCCATCGGGCGCGTTCGCGCTTGGCGCTATTGCCGCCATTGTCTGCTACCTCGGCCTCATGCTGAAGAGCAAGCTCGGCTACGATGACAGCCTCGATGCTTTCGGCGTGCACGGTGTTGGCGGTATTGTCGGCGCTCTCTGCCTGATTTTCTTCATTCGCCCGTCGTGGATGGCCGACGCCGCTGTCAAGGCTGGCGGAAGCTGGACGGTCTGGCAGCAGCTTGGCGTTCAGGCTACGGCTGTCGGGATTACGGTCGTCTATGCGGCAGTTGTTTCACTGGTGATCCTGTTCATCGTCGAGAAAACCATCGGCCTGCGTGCCAAAGAGAATGATGAAATGTCCGGTCTCGATCACAGTATGCACAGTGAACAGGGATATGGCCTTATCAATCCTAACTAATTACCAAAAATGAAACTGATAACCGCCATCATACAGCCCGACAGGCTCGACCATGTTCGCGAAGCGCTGATTCAGGCTGATATTACAAGGATTACCGTCAGCCGGGTCTCTGGTCACGGACGCCAGGAGGATATCGAATACTACCGCGGCCAGAAAATCGCGCCGAACCTGCTCCCGAAAGTTCGTCTCGATATCGCCGTTAATGACCAGTTTGTCAATGTTACCGTTGATACCATCGTTGCAGCCGCAAGGCACGAAAGTGGTGAGATCGGCGATGGCAAGATATTTATCACTCCTTTGGAGGAGTGCGTGAGGATCAGAACCAACGAACGAGGAGGTAGCGCTATCTGATTGATACCGCTTTTGTTATCTGTTCGCTAAGCGAAAAGAAAATGCCGCAAAGGAGAAATCCCTGCGGCGTTTTCTTTTCATACCGATTCTTTATTTCATCTGTTTCCAGCCGGGCGTGGTGGCGTCGAGCCAGCGCTCGGCATCCGGATCGCCACGCCGGGCGGCCTGCCTGAAATCATCGAAAGCGCCGGTGCTGTCACCGGTTTTGATTCGGGCGATGGCGCGATGAAAATAGGCTGCCGCCATTTTCTGGTCAAGATTTATTGCCTGGGTGAAGTCAGAAATGGCCTCGGCGTAATGACCGTTCATGTTTTTGACTACGCCGCGATTGTAGTAACCTGCTGCCTGGAACAAGGGGTCACCGAGTTCGATAACCATGGTGTAGTCGGTGATTGCTCTCTGGAACTGGTGCAGCTTTTGCCATATTGCGGCCCGCATCTGGTAGGCCATGACGTATCGGTTGTCATTATCTATAGCCTTGGAGTATAAGCGGATCGCCTCATTGAGATTGCCTGCACGGTGCATTGAAAGCGCTTCGTTGAAATAGCTTTCGGATGATTGTGCCGCACACGGGCCTCCAAGCAGGACGGTGGCTGCAGCAGCAAGTACGATAAATGTCGTAAAGCGCTTCATGGAGTCGTGGAACGGAGGTGTTTGGTTTCGTGCAGTTTTGCCGTGAACCGGAAGCTTTTGAATAAAAATACCGATCACGGTTCGAAAAAATAAACGGAAAGTCTGTACCTTACACAGTAAACAGGTCTGCTGACGGCATCTTTGTTCCCGCTCTTGCCAAGTGGTGGGGCGCATTGTCGGCCCACTCAATCCGAAATCAACAGGGCTTGCATGTTTCGCATCAGTCTTGAAGAATTCGAAGGCCCCCTCGACCTTCTGCTGTTTTTTATCAAGCGGGACGAGCTTGACATCTACAATATTCCGATTTCCAAAATCACTGGCGATTTTATCGCCTACATCCACGCCATGCGTCGGCTGAATCTGGAGGTTGCCGCCGAATTCATCTACATGGCGTCGATGCTCATGAGCATCAAGGCGCGAATGCTGCTTCCCCGCGCGGAACCCGTGGATGGCGAGGCCGACGAGTTCGACCCCCGAACCGAGCTGGTGCAGCGCCTGCTCGAATACAAGCGGATCAAGGAGGGCGCCTCGGAACTGGAGCTGATGGCGCTCGACCGGGAGCGGATGTTTCCGCGCGGCTACTTCGAGGAGCTGGAGCCTGCGGTGATCGACGAGATGGACGAGCCGGTCAACCGTCCGACCCTCTATCATCTCATGCTGGCATACCAGTCGGTGCTCGACAACATGCCGAAGGTGCGGACGCAGAATGTGACCGATGCGCCGGTGACGGTCGAAGAGCAGAGCGCCCTGATCATGGCGCGCCTCGGCGAGCGGCTGCAGGTCTCCTTCACCTCGCTGTTTCAGGAATTCCGGGAAGCGATCGTGATTGTCGTGACCTTTCTGGCCGTGCTCGAACTGTGCCGTAACCGGAAAATCTCCGTCATCGTCAAGGAGGGCGTCAACGATTTCTGGATTTCACAGAGAGACCATGCCGAATAACCTTTAAACTCCATAAGCCATGCCTGAAATCGCGCCGTTCAAGGGGATTGTTTACGGCCCCGATCTCTCCGGGGATGCAGCAAACCTGATTTGCCCGCCATACGACGCCATCCCGCCAGCTATGCAGCAGGAGCTGTATGCGCGTTCCGATTACAATGCCGTGCGGCTTGAGCTGCCGTCCGAGGCCGATCCCTACGCTGCTGCGTCGAGTCGCCTGCGCGAGTGGCTGGTTTCCGGCGTTCTCGCGCAGGACGGCGAGCCTGCGCTCTATCCCTGCTTCCAGACCTTTGAGGACGAGCATGGTGTGACCCGCACCCGAAAAGGAGTGTTTGTCGCGCTCAGGCTGTACGATTTCTCCGAGGGTGAGGTGCTGCCGCACGAGCGCACGCTGTCGGGACCGAAGGCCGACCGGCTGAAGATGTTCCGCGAGACAGGGGCGAATATCAGCAGCATTTTTGGCCTGTATGCTGATTCCTCCCGCCGGGCTGATGAAGCGATCAGCGAGTTCGCTGAACGGAACGCACCGTTGATCGACGCCACCCTCCAGGGCGTGCGCAACCGGCTGTGGCGCGTCGCCGATCCCGCGCTGATTTCCGTTGCGCAGTCGGTACTTGCAGAACAGAAAGTCTACATCGCCGATGGGCATCACCGCTACGAAACCGGCATCGCGTACCGGAACGAGCGGGCGGCCTCGAATCCCGGTCATACCGGTCGGGAGCCATATAATTATATCATGACCTACCTGTCGAACATTTACGACGATGGGCTCCTGATTCTGCCGATTCACCGTCTCGTGCACGGTATCGAGTCGTTCGATCCGGAAAGTTTCATCGCCCAGCTCGACCGCTGGTTCACCGTATGGGAGCTGCCCGGCAGAAGCGCTCTCGACGAGTTTCTCGAGACGGGCGATTCGGCAAAGGTTTTTGGCATCGTGCTGCCCGGCATGGTGCTCGGCATTTCGCTTGATCCGAAACCTTCCGAGGTGCTTTCGACGCCGGTGCCGGAAGCGTTGCAGAGCCTCGATGTGGTGGTGCTGCATGATCTGGTGCTCGGTCAGATTCTCGGCATTTCATCCGAGGCGATGGCGCGCCAGAGCAACCTCACCTACACGAGCAAAACGGCCGATGTGTTCGAGGCTGTGGTGTCGGGCAAGGCGCAGCTCGGCATTGTGCTTCGTTCCGTTCGGGTCGAGCAGGTGATCGATGTCTCTGTTTCGGGCGAGGCGATGCCGCAGAAGTCCACCTGGTTCTACCCGAAGGTGATGACCGGCATGGTGTTCCATTCACTGGAGACGGAGGCATGAGGGGAGAGTTTTTGTCGAGGTCGGCGGATGAAACGCGCGAATATGCCCGGAGGTTCGCTTCCGGGCTGAAACCTGGTGATACGGTGTGCCTGACCGGCCCGCTCGGCGCCGGAAAAACCGAGTTCATGCGTGGCATCACCGAGGCGTTTGGCTGCGAGGAACAGCTTTCCAGCCCGACCTTTTCGCTGATGAACATTTATGAAGGATTGTTGCGAGGCCAGCCTTTCGAGCTGCACCACTTTGATCTGTACCGGCTCGAATCGGAAAAGGAGCTTGATTCCGCCGGGTTCGACGACTATCTTTCCGGGCCTTTTCTGTCGGTGGTCGAATGGGGCGAACGGTTCGCTTCGCTCGACAGGCGCTACACCAGACGCGTGCAGTTGTTCATCGCCGGGGAGAGTCAGCGGAAAATTGTCATAACCTGAACGCGGCCTCATGAAGATTCTTGCCATTGAGTGTACTCACGGTTTCGCCAGCGCGGCGGCCAGCAACGGCGAGCGTATGGTCGAGCGCCGTCTTGCGGAGTGGCAGAAAACCGCCGAATCGCTGGTGCCGCTCGTCATGCAGGTTATGGACGAGGCGGGCTTGACGGCGGCTGAACTCGATGGCGTTGCAGTTTCATCCGGCCCCGGCTCCTTCACCGCGCTGCGCATCGGCCTCTCCGTGGCCAAGGGCATCGCCTTCGGTGCAGATTTGCCACTGGTGCCGGTGCCGACTTTGCTCGCCATGGCGGATGCCGCCGCGAAACACACCGCGACAAAGTATATTGTGCCAGTGATTCCGTCGAGGGCGGGCGAGTATTTCTATTCAATGTTCGCGCTGAAGGACGGGGCGCTTTCAGAGATCGAAAGTTCGCGTTGCCTCGTTTCCGAACTGCCCGAGCGGATTGCCGTCTTGACCGGCAGCCTCGTCATGGTCAGCCGCCCGGTTGACCTCCTTGCTGAACAGGCCCCTTCGCTCGCGCCATATCTTTTCGACGCATCCTTTTTCAGCGCGGCAACCCTTCTCTCCCATGCTTGTAAATCGCTTGCGGAAGGTGCCGCGGGAACGGCCACCGGAACGCTTCCCGATTACCGGCAGGCGTTTGTTCCTGCGCAGCGGCAGGGCTAAGCCGACGCGCTACCACCCGTTTTTGCCATGCCGGAACAGGTCGTTGCTGGCGGGTTACTGTTTTGTTTTATGGTTAGTTCAATAGCGCATTATTGCTATATTGACTGGTGGGAATGCTTCCCTGTTGAACGATTTTTTTTCATTAAAACGGTTATCTATGTCCCGTTCGGAACATGTGGCCTCTTCCGGCGTTGAAGCTCGTGAAGTGGCGATGAGTGAGTTGCTTGCCAGAAGAGTTGCGGAGTTGTCGCTTGAAAAGAAGGGTGAAGATGTCAAGATTCTGGATGTCCGCGGCCTGACGAGCGTGACCGATTTTTTTGTGATTATTACCGCCGACTCGGAGCGTAAAGCCAAGGCGGTAACCGATTATATTGTTGATGAGATCAAGGAAGAGGGTGAACGTCCGATGCACATCGAAGGTCTCGATACCCTGCGCTGGGTGCTGATCGACTATGTCGATGTGGTCGTGCACATCTTTCAGCCCGACGATCGCAAATTCTATGATCTCGAATCGCTCTGGTCCGATGCTCCGGTCACGGTCGTCACTGCTCCGGAGCCATCAGACGAGCAGGAGGAGCTGCAGGAAGGTTGACGGGCCACCTGCCGGGAACGCTCCGGAGCTTTACGTTTTTCAAGCTATTTTATACATTACGCCATTGTTTTTCAGGGTAAATCAAAGTCAGGGCATCGATTATGCAGCGCGAGAAAATATTGCCGATCAGTATTGAAGAGGAAATGCGGGATTCTTATCTCGACTATTCAATGTCGGTTATTGTCAGTCGAGCGCTTCCCGATGTCCGGGACGGTCTGAAGCCGGTGCATCGCCGCGTGCTTTACGGCATGCACGAGCTGGGTCTGCAGGCGGGCAAGCCGTACAAGAAATCGGCTCGTGTCGTCGGTGAAGTGCTCGGTAAGTATCACCCGCATGGCGACTCCGCTGTTTACGACAGTCTTGTGCGCATGGTGCAGGATTTTTCGCTGCGTTATCCGCTGATCGACGGCCAGGGCAACTTCGGCTCGGTCGATGGCGACTCCCCTGCGGCCATGCGTTACACCGAGGTGCGCATGAAGGCCATCGCTGGCGAGATGCTCAAGGACCTCGACAAGGAGACGGTTGATTTCTCGCTCAACTTCGACGATTCGCTCGAAGAGCCAACGGTGCTTCCGGCGGCGATTCCGAACCTGCTGGTCAATGGCGCTTCGGGTATCGCGGTTGGTATGGCGACTAACATTCCGCCGCACAACATGCGCGAGGTGGTCAGTGGCCTGATCGCGCTCATCGAGAATCCCGAGATCGAGATTGGCGACCTGATGAAGCACGTCACTGCGCCAGACTTTCCCACCGGCGGCATTATCTACGGCTACGAAGGTGTTCGTCAGGCCTACCTGACCGGTCGCGGCAAGGTGGTGATCCGGGCCAGAGCCGTCGTAGAGGTGACGCAGAAAAACGGTCGCGAGTCGATCATCGTTACCGAACTTCCCTATCAGGTCAACAAGGTCAGGCTCATCGAGAAGATCGTCGAGCTGGTGCACGACAAGAAGGTTGAGGGCATTGCCGATATCCGTGACGAATCCGACCGCGAAGGTATGCGCCTGGTGATCGAGCTGAAACGCGACGCCGTGGCCAAGGTGGTGCTGAACAATCTTTACAAGCACACCCCGATGCAGGATACTTTCGGGGTGATTATGCTAGCGCTTGTCGATGGTGTGCCGCGCGTTTTGAACCTCAAGGAGATGATGCAGTACTATATCCGGCATCGCAACGAGATTGTACTGCGTCGCACGCAGTATGACCTCAACGCTGCCGAAAAGCGCGCGCACATCCTCGAAGGTCTCAAAATCTGCCTCGACAATCTCGACGAGGTGATCTCGACAATCCGCCAGTCTCCCGATACTCCGGCTGCTCAGAGCCGCCTTATGGACCGCTTTGGCCTGACCGAGGCGCAGTCGAAGGCAATCCTCGAAATGCGCTTGCAGCGTCTGACTGGCATGGAACGCCAGAAGATCGACGACGAGTACCGCGAAACCCTCGCACTCATCGAAGAGCTGAAATCGATTCTCGAAAGTCCGGCCAAGCAGATGGAGATCATCAAAGCCGAGCTGCTCAAGGTCAGCGACGTTTATGGCGATGAACGCCGCACCGAGCTTCGTCCGCAGGAGGGCGACTTTTCGATTGAGGATATGATCGCCCAGGAGGATGTGGTCATCACCATTACCCACGAGGGCTTCATCAAGCGCTTCCCCGTTTCTGGCTATCGTCGCCAGCACCGCGGTGGAAGAGGCGTGGCCGGAGCGCAGGCGAAGAACGAGGATTTCATCGAGCATATGTTCATCGCCTCCACGCATAACTATATCCTCTTTTTCACCACTGCCGGACGCTGTTACTGGCTCAAAGTGTATGAAATCCCGGAGGCCGGACGGGCCGCTCGAGGTCGCTCGCTGGCCAACATCATGGAGCTTCCGCCCGGCGAGAAAATCAGAACCTATATCAATGTCCGGAACTTCGACGATCCGCACTTCATCATCATGGCCACGGCCAAAGGTATCGTCAAGAAGACCAGCCTCGAGGAGTACTCGCATCCGCGCCGCACCGGCATCAACGCCATTACCATCGATGAGGGCGACGAGCTGATCGAGGCGCGCCTTACCGATGGCGATCACCAGATCATTCTGGCTAAAAGCTCCGGTTACGCCGTCCGGTTTCCGGAATCGGAGGTTCGCTCGATGGGCCGCACCGCGATGGGCGTCAAGGGAATCACGCTCGACGAAGATGAGCGCTGCATCTCGATGGTTACCACCAAGCGCAACGACACCTCGTTGCTCGCCGTTACGGACAATGGCTACGGCAAGCGCAGCAAGGTCGAGGATTACCGCATGACCAAGCGCGGCGCGCGGGGCGTCATCACGATCAAGGCGCACGAGAAAATCGGCAACCTGGTCGGTCTGCTCGACGTCAACGACGAGGACGACCTGATCATCATCACGACCAACGGCATCGTCATCCGCCAGCACGTTTCGGACATCCGGGTGCTTGGTCGGAACACCTCGGGAGTCAGGCTCATCAGGCTTGATGCCGGCGACAGGATTTCTGCCACGGCGCGCGTGCCCAAGAGCGACGACGACTCGGCGACCGAGCCGCTTGGCGACGAGGGGCAGATCGACCTGGAGTTCTGAGCATGGATTGTTTGTGATCCAAACCGGCTGACGAAAGAGGTATTGATCGGAGAGCCGGGCGTTCTCCGGAAATGAATTCGACTGTTATCACTTAATTATTGTTAGAAAGGTATGGCGCGCCCGAAGAATGTAAAGCATATTTTTGTAACCGGCGGGGTGATCTCCTCTCTTGGAAAGGGCATCCTTTCTGCTTCGCTTGGCCTTTTGCTCAAGTCCCGCGGATTGCGCGTGGCGATCCAGAAATACGATCCCTACATCAACGTCGATCCCGGTACGATGTCGCCCTACCAGCATGGCGAGGTTTACGTGACCGACGACGGCGCTGAGACTGATCTCGATCTTGGCCACTACGAGCGCTTCCTCGACGAACCGACCTCGCAGGCCTGCAACCTGACGATGGGCCGCGTCTACAAGTCGGTCATCGACAAGGAGCGGCGCGGCGAATATCTCGGCGGTACGGTGCAGGTCGTGCCCCACGTGATCGACGAGATCAAGGAGAAGATGGGCGATCTGGCCAAAAATGGTAGCATCGATGTGCTGATCACCGAAATTGGCGGTACCATCGGCGATATCGAGTCGCTTCCCTTCCTCGAAGCGATGCGCCAGCTCAAGCTCGAACTTGGCGAGCACAATCTGCTCAACATCCACCTTACCTTCGTGCCGTACATCAAGGCGGCTAGCGAGCTGAAGACCAAGCCGACGCAGCACAGTGTCAAGATGCTGCTCGAAACCGGTATTCAGCCCGACATTCTGGTCTGCCGGAGCGAGAAGCCGCTGTCGAGGGAGATCAAGAACAAGGTTGGTCACTTCTGCAACGTTCATGACCTGGACGTTATCGGCCTCAACGACTGTGATACGATCTACGAAGTGCCGCTCATGCTGCTCAAGGAGCAGCTCGATCTGCGCGTCATGAAAAAGCTGGGGTTGAAGAAGTTCCGCGAACCCAATCTGGAGTACTGGAAGAACTTCTGCGAAAAGGTGAAGCATCCGAAGGATGGCGAGATCACCATTGGCATATGCGGCAAGTACACTGAGTATCCCGACGCCTACAAATCGATTATCGAATCGTTCATTCATGCCGGCGCTAGCAATGACGTCAGGGTGTTGGTCAAGATGCTCAGGGCTGAAGATGCCGAAGATCCGAAGTTCGATATTTCGAGCGCCTTCAAGGGGATCAGTGGCCTGCTTGTCGCGCCTGGTTTTGGCGACCGTGGCATCGAGGGCAAAGTGCGTTTCGTTCAGTATGCACGAGAGAACAACATTCCGTTCTTTGGTATCTGCCTCGGCATGCAGTGCGCCACCATCGAATTCGCCCGCAACATCTGTGACCTGCCCGACGCCAACTCGACCGAGTTCAACAAGCGAACACGTTTTCCGGTCATCGACCTCATGGAGCACCAGAAAAAGGTCAAGGAGAAAGGGGGAACGATGCGTCTCGGCAGCTATCCTTGTATTCTGAAGGAGGGTTCGAAAGCTCATGAGCTCTATGGCAAATTCCTTATCAATGAGCGTCATCGCCACCGGTACGAATTCAACAACCAGTTCCGCAAGCTTTTCGAAGAGAAAGGAATGATTTTTTCAGGCACCTCGCCGAACGGTGATCTGGTAGAGATCGTTGAACTGAAGAATCATCGCTGGTTCGTAGCTGTGCAGTTCCATCCCGAGCTGAAATCGCGAGTGCAGAAAGTGCATCCGCTTTTTGACGGCTTCGTTCATGCTGCCAAGGAGTTTGCACAAGGCAAGCGCCAGCTCTCTCTTGAGGTCGAAATGCCGAGGCTCAGTTCTACGGAGATGGAGAACGCAGGCTGAGTATCTCGCCGTCGCTGATTTTTCTATTATGAGTGGATATTGCTGGTGGAAAAAACCGCGGGCAATGTCCATTTTCTTTTTTGTGGCAGCCGGATGCAGCACTCGTATTCCGGCGGGAATTTTTTGAAACCGAGAGTGCGTTATTAGCTTCCCGTGCAGTGCCGTACAGGAAGGTTTTTCTGCGCTGTTCCCAGTGTTCTCTTTTTTTTGTTTTTTTGCGATTTTTCTCAGAAAAGATTTGGAGGAGAGGGGATGGTGTGTTACATTAGGAGCCTTCACTTGAGACGGGGACGTTTCGAGAGGGAGAAAAAGCCCGAAAGGGTTCTGTTATTTGACTTTACTGATCGTGGGAAATTGAGCGATGCTTGTACTGGCCAGCGTTTTTCCTTGTGAAAAATGATGGCCGCCGAGAAGATGAAAAAAATCTGAAAAAAGATTTTGCAGGATACGAAAAAAGTTGTACATTGATTTCCCTTGATCATCAAGGTCAAGTTCTTTGAATTTGTTGCTTAAGTGAACGCCAAAAAGTCAATTGCTTTGCAGTTTTAGACTCAAAGTAAAATCAGTCGGATCAAACACAGTGTATGAAACTCTTACAACGGAGAGTTTGATCCTGGCTCAGGACGAACGCTGGCGGCGTGCCTAACACATGCAAGTCAAAGTTTGAGTAACTTCGGTTACAAAGACTTGGCGCAAGGGTGAGTAAGGCATAGGTAATCTGCCTTTTGGTCTGGGATAACCCCGAGAAATCGGGAACAATACCAGATGATGCAGCGGAATCGCATGGTTATGTTGTTAAAGATTTATCGCCAAAAGATGAGCCTATGTTCCATCAGGTAGTTGGTAGGGTAACGGCCTACCAAGCCTACGACGGATAGCTGGTCTGAGAGGATGATCAGCCACATTGGAACTGAGACACGGTCCAGACTCCTACGGGAGGCAGCAGTGAGGAATATTGCGCAATGGGCGAAAGCCTGACGCAGCAACGCCGCGTGGATGATGAAGTTCTTCGGAATGTAAAATCCTTTTGCAGGAGACGAAGAGGTCGGCTTGCCGGCTGTGACGGTACCCTGCGAATAAGCCACGGCTAACTCTGTGCCAGCAGCCGCGGTGATACAGGGGTGGCAAGCGTTGTCCGGATTTACTGGGTGTAAAGGGTGCGCAGGCGGATCGATAAGTCGGGGGTTAAATCCATGTGCTTAACACATGCACGGCTTCCGATACTGTTGATCTAGAGTCTCGAAGAGGAAGGTGGAATTTCCGGTGTAACGGTGGAATGTGTAGATATCGGAAAGAACACCAGTGGCGAAGGCAGCCTTCTGGTCGAGTACTGACGCTCAGGCACGAAAGCGTGGGGAGCAAACAGGATTAGATACCCTGGTAGTCCACGCCGTAAACGATGAATACTAGATGTTGGTCATAGTGATCAGTGTCGCAGCTAACGCGTTAAGTATTCCACCTGGGAAGTACGCCCGCAAGGGTGAAACTCAAAGGAATTGACGGGGGCCCGCACAAGCGGTGGATCATGTGGTTTAATTCGATGCAACGCGAAGAACCTTACCTAGGCTTGATATTACAGCTAAACCTCCTGAAAGGGAGGGTCCTTCGGGGAGCTGTAACAGGTGCTGCATGGCTGTCGTCAGCTCGTGTCGTGAGATGTTGGGTTAAGTCCCGCAACGAGCGCAACCCCTACAATTAGTTACCATCAGGTTAAGCTGGGGACTCTAATTGAACTGCCTACGCAAGTAGAGAGGAGGGAGGGGATGACGTCAAGTCCTCATGGCCCTTACGCCTAGGGCCACACACGTGATACAATGGCGACTACAGAGGGCAAAGCCGCAAGGCAGAGGGAATCCCAAAAAAGTCGTCTCAGTCCGGATCGGAGTCTGCAACTCGACTCCGTGAAGTTGGAATCGCTAGTAATCGCGGATCAGCATGCCGCGGTGAATGTGTTCCCGGGCCTTGTACACACCGCCCGTCAAGTCATGGAAGTCAGGAGTACCCAAAGACGCTCGCGCGTTTAAGGTAAGACTGGTAACTGGGACTAAGTCGTAACAAGGTAGCCGTACCGGAAGGTGCGGCTGGATCACCTCCTTTTAGTGGAGAATGGTCAGGAGCAATCCTGATGCAAACTCAAAAAGTATTGAGAAGGCTGATTAGACTTTTTGGTTTCACTGGCAACAAACTTTGTATTGTACGTGGAAGTGGGAAGGGCGCAAGCCTAGAACGCTGGCCCGCCAACCAGTATGGGCCTGTAGCTCAGTTGGTTAGAGCGCACGCCTGATAAGCGTGAGGTCAGTGGTTCAAATCCACTCAGGCCCACCAGCAGTCGGAATGAGTCGCAAGACAAAAAAACTGGTTGTTGTTGGGGGCTTTAGCTCAGTTGGTAGAGCATCTGCTTTGCAAGCAGAGGGTCAACGGTTCGAGTCCGTTAAGCTCCACAAGATAGTGCCCTGTGCGCACGAATTGTTTTTTGACATTACTGAAGCAACTAGCATAATTGTAAGTTCTTGGATGAACTTATAAACTTTCCTGTTAGAAGTGAGAATACTCATCAATAATAGGTTTTTGGTTAAGTTACTAAGGGCGTACGGTGGATGCCTTGGCACAAGAAGGCGATGAAGGACGTGGTTTAACTGCGAAAAGCTGCGGGGAGGCGTAAACAGCCTGATATCCGCAGATCTCCGAATGGGGCAACCCACCTCGATTGAGGAATCCCGTAATGGGAGGCTAACCCAGGGAAGTGAAACATCTCAGTACCTGGAGGAAAAGAAAACAAAAGTGATTTCCTGAGTAGTGGCGAGCGAAAAGGAACAAGCCCAAACCGGTGCCTGTTTCGGCAGCGCCGGGGTTGTAGGACTCCAGCACGTGACAGCGAGCGATAGCAGAACTACCTGGAAAGGTAGGCCAAAGAAGGTGAAAGCCCTGTAAGCGAAATCGCAAACTGCACAGGAGGATCCTGAGTAGCACGGGGTACGTGAGGTCCTGTGTGAACCAGCGAGAACCATCTCGTAAGGCTAAATACTCTCTTGTGACCGATAGTGAACAAGTACCGTAAGGGAAAGGTGAAAAGTACCCTTAAGAAGGGAGTGAAATAGTACCTGAAACCGTACGCTTACAAAACTGTAGGAGCTAACCCACGCAAGTGGGGTGTGACTGCGTGCCTTTTGCATAATGAGCCTACGAGTTACTGGTGTGTTGCGAGGTTAAGGTTTTCAGAACCGGAGCCGCAGCGAAAGCGAGTTCGAACAGAGCGGGAGTAACATGCCGTAGACGCGAAACCAGGTGATCTATCCTTGATCAGGATGAAGTATGGGTAAAACCATATGGAGGTCCGAACCAGTGTGGGTTGAAAACCGCTTGGATGAATTGAGGATAGGGGTGAAAGGCCAATCAAACTTGGTGATAGCTCGTACTCCCCGAAATGTCTTGAGGGACAGCCTCGGGGTCGAGTCTGCCGGAGGTAGAGCTACCAATTGGGCTAGGGCTGTCACAACGGTACCAAACCCAGATGAACTCCGAATGCCGGTATGACATACCCGGGAGTGAGGGCATGAGCGATAAGGTCCATGTCCGAGAGGGAAACAACCCAGAGCCACAGCTAAGGCCCCCAAATTCACGCTAAGTGTATTAAAGATTGTTTGATTGCCCAGACAGCTAGGATGTTGGCTTAGAAGCAGCCACCATTTAAAGAGTGCGTAATAGCTCACTAGTCAAGCGATCATGCGTCGATAATACTCGGGACTAAGCGTGGTGCCGAAGCTTGGTGATTTCTTTAGGCTACGGTCTAAATGAATCGGTAGGGGAGCATTCCAGTTGCGTTGAAGGTGAGTGGTAACGCTTGCTGGAGCGGCTGGAAACGAACATGTAGGCATGAGTAGCGATAAACAAAGTGAGAAACTTTGTCACCGAAAATCTAAGGTTTCCTGAGCAATGTTAATCATCTCAGGGTTAGTCGGGACCTAAGGTGAGGCCGAAAGGCGTAGCCGATGGAAAACTGGTTAATAGTCCAGTACCCAATCATGAAGGTTATTACCTATGGGGTGACGCAGAAGTGAAAGGAGAGCCACCGGACGGAAGTGGTGGTTTAAGTGCGTAGGCTGAAGCGTAGGCAAATCCGCGCTTCATCAAGGCCGAAAAACGAACAGGGCGCTCGTAAGAGCCACAACTCTCCCTAATCCAGCTGCCGAGAAAAGCCTCTCTGGGACGACATGACTGGCCCGTACCGTAAACCGACACAGGTAGATGGGATGAGTATTCTAAGGTGCTCGAGTGAGACGCAGCTAAGGAACTCGGCAAAATAGCCCCGTAACTTCGGGAGAAGGGGTGCCTAGATTTTCTAGGCCGCAGTGAAATGGGTCAAGCGACTGTTTAACAAAAACACATCTCTCTGCCAAGACGATTTAAGTCGATGTATAGGGAGTGACACCTGCCCGGTGCTGGAAGGTTAAGGGGATCTGTCAGCGCAAGTGAAGCAGTGAACCGAAGCCCCAGTAAACGGCGGCCGTAACTATAACGGTCCTAAGGTAGCGAAATTCCTTGTCGGGTAAGTTCCGACCTGCACGAATGGTGTAACGATTTGACCACTGTCTCGGCTGCGCGCTCGGCGAAATTGTAGTGCCGGTGAAGATGCCGGCTACTCGCATCTGGACGGAAAGACCCTATGCACCTTTACTATAACCTGGCATTGGGCTTGAGCATGATTTGTGTAGAATAGGTGGGAGACTTTGAAGCGGGGACGTCAGTTTCCGTGGAGTCGCAATGTGAAATACCACCCTGGTTGTGTTTGAGTCCTAACCTCGACGAGCAAATCCTCGTCAGGGACCATGTCAGGCGGGTAGTTTGACTGGGGCGGTCGCCTCCTAAAAAGTAACGGAGGCTTGCAAAGGTTCACTCAGTTCCGTCGGTAATGGAACGTAGAGCATAATGGTAGAAGTGAGCTTGACTGTGAGACCGACAGGTCGAGCAGGAACGAAAGTTGGCCATAGTGATCCGGTGGTCCCGCATGGAAGGGCCATCGCTCATAGGATAAAAGGTACGCTAGGGATAACAGGCTGATCCCCGCCGAGAGTTCATATCGACGTGGGGGTTTGGCACCTCGATGTCGGCTCATCACATCCTGGGGCTGGAGAAGGTCCCAAGGGTCCGGCTGTTCGCCGGTTAAAGTGGTACGTGAGCTGGGTTCAGAACGTCGTGAGACAGTTCGGTCCCTATCCGATGCGAGCGCAGGAAATTTGAGAGGGCTTGTCCTTAGTACGAGAGGACCGGGACGAACAAACCTCTGGTGCACCAGTTGTCACGCCAGTGGCATGGCTGGGTAGCTATGTTTGGTTGAGCTAAGCGCTGAAAGCATCTAAGTGCGAAACTCGCCTCAAGATGAGATTTCCCCATCAGGCTCCAGGAAGATGACCTGGTCGATAGGCTACAGGTGTACGCACAGTAATGTGTTTAGCCGAGTAGTACTAATAAGCCGATCGACTTAACCATTTTTTATTATTGTTGAGTAGCTCGCCTCAACAGGAAAGTTTATAGGTTTATACAACGAACCTTACAAGTCAAATGCACCGGTCACTTACCTGATCGATTTGCTTCAGATTTTACGGCGACTATATCCCTGGTGTTCACCTCTTCCCATTCCGAACAGAGTCGTTAAGCCCAGGAGAGCCGATGGTACTGCTTTATTGCGGGAGAGTAGGTCGTCGCCGAGTTTTTATACCACACAGTAACGCCCGTCATCAGACGGGCTTTACTGTTTTGGGCACGGGGGTTCTACAATAGCGGAGACGAGGGGGACATGGCAGCATGATGAGATGATTGATGCTGCCACGCCCCTTTTTTTTTACTGTTTTGCGGTTTTCTCCGCGATGAGCTGGTTTGCTATTTCGGCCGGGGCTTCTTCGTAATGGCTGAAGGTATAGTTGTATCGAGCGCGGCTCTGGGTCAGCCTTGTCAGTGCGTGATGGAATGTCGAAAGTGAAGCCTGTGGAATGAGCGCCTTGATGACCTGGAATCGGGATTCAGTGTCCATGCCGAGAATCCTGCCCCGCTTGCTCGATATGTCTCCCACGATTTCGCCCGTGAACTGGTCGGGGGTTTGTACGGTCAGCGAGTAGATCGGTTCGAGAATCAGCGGTTTTGCCTTTTCGACAGCGGCCTTGAATGCCATGCTGGCGGCGATCTTGAATGCATATTCCGAGCTGTCCACCGGATGATGCGATCCGTCATAAACCACCGCTTTCAGATCGACCACGGGGTAGCCGGCAAGACTTCCCTCAGCGATCGATTCACGCAATCCTTTTTCGACCGCCGGGATGTAGCGCGTTGGGACCACGCCGCCGACCACTTCACTGGCGAACTCGAAGCCCGAGCCCCGCTCCAGAGGCTCGATGCGAATCCAGACATCGCCGTACTGGCCGCGGCCGCCTGATTGTTTCTTGAATTTTCCCTGCGCTGACGCACTTACCCTGATGGTTTCACGATAGGGAATCCTTACAGGCGCTACCTCTACCTGGATATTGAACTTGTTTCGCAGGCGACTGATGATGATGTCGAGATGCGTCTCCCCAAGTGTTTTGAGAATGGTCTGGTTGAACTCGACATCATGCTCGATGGCGAAGCTCGGATCTTCTTCGTGAAGATGGTGCAAGCCGGCGGATATCTTCTCTTCGTCGCCCTGCGTGACCGGCACGATGGCCGAGGAGAGTACCGGCTCCGGAAAGATGATCGGGCTGATCCGGCAATTCACCCCTTTGTCGGCGAGCGTGTCGTTGGTGTGCGAGTTTTTCAGCTTGACCACCATGCCGATATCGCCTGCCAGCAGCTTGTCAACCGGAATCTTCTTCTGCCCCAGCATTGTGTAGACCTGTCCGAGCTTTTCGAGCTGACCGGTCTGGACGTCGATCAGTTCGTGCCCACTCTCGATGTGGCCCGAGTAGACGCGAATGTAGGAGATTTCGCCCACTCTCGGTTCCGACATGGTCTTGAAAATAAAGGCAATGGTCGATCCGTCGGGATCGGGAGGCAGCAGCTTTTCGTCGTTCATCACCGAGCAGAACGCATGTTCCGGCCCGCGCTCGATGGGCGACGGACAGAGGTTGACGATAGCGTTCAGAAGCCGTTCGGAGCCGATGAGATGGAGCGGTGAGGTGCAGAAAACAGGGAAGAAGGTGCGGGTGACGAGAGCCGATTTGATGCCGGCCCGAAGCTCGTCTTCGGTGAGCGTACCCTCTTCGAAGAAGTGGTTCATCAGCTCCTCGTCGGTTTCGGCGACCGCTTCGACCAGTTGCTGGTGAAGCACCTCCGCCTTTTTCCGGTACAGGTCATGAATTTCTGAAATCACCATGCTGCCAGGTTTGTCGGGGCTGAACTCGATCTGCTTCATCAGCAGGACGTCGATCAGGATATGGTGGCCGAATCCCTCCTCGGCTGGGAACTGGATTGGCGTAACCAGATGGCCGAAGTGGTCGCGCAGGGCTTCGATGGTTGCGTTGTAATCCGCGCGATCGGCATCGAGCTTGGTAAGCACGAACATGGTCGGCTTGTAGTACTCCTTGGTGTACTCCCACACCGTGTCTGTGCCGACCTCCACGCCCGTGGCCGCGTTGACCGTGATCAGCACCGTATCGGCAACGCGCATGGCCGATTTGACGTCTCCGTGAAAATCAAGCAGGCCTGGAGTATCGATAATATTGATCTTCTTCTCGTTCCATACGCCGTGGATGAGACTGGTGTTCAGGCTGTGCTTTCTCTCTGTCTCGTCGGAAGCGTAATCTGACAGGGTAGTGCCATCCTCTATGCTGCCGAGCCGGTTGATGACACCCATGCAGAGGGCGAGTGATTCGCACAGCATGGTTTTTCCGGTGCCGGAATGGCCGGTAACGACAATGTTCCTCAATTGATCCGTTGGAACAGCTTGCATGTCAGTACTCCTTTCTTGGATTGATTTATACGGAGCCGCCTGCTTTTGCCGGTTTCTCGCCTGAAAGAGCATCACACGGGAAGTCAGCCTCGGGCGCCAATTGAAAACTTAGTGAAAAAAAGTGGCCTTCGCTACCAGACGGGCATGAAACCTCTTTTGCCATCGATAAAATGAGTTACGATTTCCGAACAATGAGCTCCATTGCGTATCTTTTGGGTCATGTTCTTCATTCAATTCTAAATACCCGTATCATGTCAGTCATCACCAGGATTCATGCCCGCCAGATAATGGACTCGCGAGGAAACCCGACGGTCGAGGTGGATGTTCATACTGAAAGTTCTTTTGGCCGTGCTGCGGTGCCAAGCGGCGCCTCGACGGGTGTTCACGAAGCGGTCGAGCTGAGGGACAAGGACAAGAGCGTTTTTCTCGGCAAAGGGGTGCTCAAGGCTGTCGAGAACGTCAACACCTTGATCAATGATGCTTTGCTGGGCATGGACGTGACTGAGCAGGAGGCTATCGACGCGAAGCTCATCGAGCTTGACGGTACGCCGAACAAGTCGAAACTCGGCGCGAACGCCATTCTTGGCGTTTCACTCGCCTGCGCAAAAGCTGGAGCCGAATATTCAGCCCTGCCGCTCTACCGCTACATCGGCGGAACGACGGCCAAGACCCTGCCCGTGCCGATGATGAACGTGCTCAACGGTGGCGCTCATGCTGACAATACGGTTGATTTCCAGGAGTTCATGATTATGCCGATCGGCTTCGAGCGCTATTCCGATGCGCTTCGGTGCGGAGCCGAGGTGTTTCACTCGCTCAAGTCCCTGCTACACGATCGCGGTCTGAGCACGGCGGTGGGCGACGAAGGCGGATTTGCGCCGAACGTGGAGTCCAACGAACAGGCCATCGAGCTGGTGATCGAGGCCATCGGCATGGCTGGCTACAAAGCTGGTGCGCCGACTGACAGGGGAGGCCTCGGCGATGGTCATGTCATGATCGCACTCGATCCGGCCAGCTCTGAGTTCTACGACGCCGAAAAGAAAAAGTACGTTTTCAAGAAATCCTCCGGACGCGAACTTTCGTCAGAAGAGATGGCCAGCTACTGGGCCGACTGGGCGAGCCGCTATCCGATCATCTCGATCGAAGATGGCATGGCTGAGGATGACTGGGAAGGCTGGAAGATGCTGACCGACAAGATCGGCGGCCGTGTGCAGCTTGTGGGTGATGACCTGTTCGTGACCAACAGCAAGCGCCTTGCCGAAGGTATCGAGAAGGGCGTCGGCAACTCGATTCTCATCAAGGTCAACCAGATCGGCACTCTGACCGAAACCCTTCAGGCCATCGAGCTGGCCAAGCGCAACGGCTACACCTCGGTCATCAGCCATCGCAGCGGCGAGACCGAAGACACCACCATTGCGCAGATCGCCGTGGCGACCAACGCCGGACAGATCAAGACCGGCAGCATGTCGCGCTCCGACCGCATGGCCAAGTACAACGAGCTGCTCAGAATCGAGGAAGAGCTTGGCAGCACGGCGCTCTATCCGGGCATCGGGGCCTTCCGGGTCTGACGGCGTCGGATTGCTGTTTTTGGAATCATTTCGAGGCGCCATGCCTGGCGATCTGGCAGGCATGGCGCTGAAAACTGCTACTGGCCCATGACGAAATACCTGACGGAACTCTGGGACCTCATCCGGCTGAATCCGAAAAAGTTCGTGATTCGGGCCCTCCTTGTGCTCGCAGCCATCGGATTTATCTTCGGTGATTTTGGCTTGGTGACCCGCATTAGCATGGAGTTGGAGAACCGGAAGCTCGAAAAGCTTCTGGCCGAAGAGCAGGAGAAGATCGTTGAGCTCCGTAGTACGATCAAAAATGCCTACCAGCCCGACAGCGTCGAAAAGGTGGCTCGGGAACGCTTCAATTTCCACAAAAAAGGCGAGACGGTATTTATCATAAGGGAGAAGTGACCCCGAACGAGGCCTGAAAGTGGACGTTGTGAACAGATGGTGAACTCAAAAGCATCGTCTTTCCGGTTTTCCTTTTTCATTCATAATTCGGCATTTATTATTCTCTTTCCCCCATCTTTCTCCCGCCTTTTATTTATCCCGGCCATTGGCTACCTTCAGGATCATCTTCAATCACTTTCAACCAGCCGTCTTATGAGCGAAGAGCGTCTTGTTTCAGGCAATATCATCGATTATCCGGCGCCAGTGTACAGTTATCGCCGGCGAGTCACCAGGGAAGTCCCTTTCGGGACGATCTTCCTTGGCGGATATTTGCCGATCCGGGTGGAGTCCATGATTACCGCTCACACGATGGATACGGCGGCTTCGGTGGAGCAGTGTCGGCGTTTGTACGAGGCGGGGTGTGAAATCATCAGGTTGACCGTGCCGACCGAGAAAGATGCGGAGAATCTCAAAAACATCCGTGAGCAGCTCCGGCGGGATGGTATCGACACGCCGCTGGTGGCGGATATTCATTTTTCAGCCAAGGCGGCGATGAAGGCGGTGGAGTTCGTCGAGAACATCCGTATCAATCCCGGCAACTACGCCACCGGCGCGAAGTTTTCGAGCAAGGATTACACCGATGACGAGTATCGCGCTGAACTCGACAAGGTACGTGAGGAGTTCACGCCGCTGGTGCGAAAGGCCAGGTCGCTTGGCGTCTCCATGCGCATTGGCACCAACCACGGTTCCCTCTCCGACCGCATCGTGAGCCGCTACGGCAATTCGCCGGAGGGCATGGTCGAGGCGGCGCTCGAATTCTCCAGAATCTGCGAGGACGAAGGCTATTACGACCAGCTCTTTTCGATGAAGTCATCGAACGTCAGGGTGATGATCCAGGCCTACCGGCTGCTCGTCGCCCGTGCCGATGCGGAGCTGCGCTACGCCTACCCGCTGCATCTCGGCGTGACCGAGGCGGGTGATGGCGACGAGGGGCGCATCAAGTCGGCGATGGGCATCGGCGCTTTGCTCGAAGATGGTCTCGGTGACACTATTCGCGTGTCGCTCACCGAAGATCCGGTCAACGAGGTGCCGGTTGGTTTCGCTATCGTCAAGAAGTACAACGACATGCTGCTGGTGCGGGGCGACCGGGCGCATCTTCCGGTCAAACACGTGATTGAGCACGAGCGCAAGAGCGCCGGACATGTGCAGCTGCCGTTCGAGCCGTTCAGCTACTCGCGGCGTCCTTCCATCAGCATCGATGGTGCGGGCATACCGGTCGGAGGCGATGCCTTGCCCGGGGTTGAAACTGCTGCCCATGCGCCCATCACTGATACGGAATCGCTCCGCGACGAGATTCTCGCGAGGCTCGATCCGGGCAAGCCGGAGGATGCGATCCGCTCGGAGCTGGTCAGTGTTGGCGTCGGTAGTGCCGAAGATATTTCGTTGCTCAAGGCATTGCTCGATTCGCTGGGAAATTTGCGCGAAAAGATTGTCGTTTCGACTGCCGATACCTCGATTGTTCCGGCGTTGTTGCCGCTCTGCGGGCGAGTGCGGCTCGATATCGTCGAAGGTGAAACGCTCGGCACCGGCTTGATTGAATCGCTCCACGACAGGAACGCCGCTATCGAGTTCTGCTTTATCCACGAAAAATCTTCGGAGAATGTGCCTGCCGAGGTGCTGGTCCGTCTTGCTGCCAAGCTGAAAGCGAGAGGGTTGCAGCGGGTCATGCTCTCTATCGTTTCCGATGCACCGCTCTATTCTACCAGAAAACTCGCGCTCGAGCTGAAAAAAGCCGGGCTCGACTATCCGATTGCCGTGCGTTACCGTCGGCTCGACGGTGAGCGCTCCGGCGTGCTCATCCAGAGTGCCATTCAGGCGGGCACCTTGTTCTGCGACGGTATCGGCGACCTCATTGCGCTTGAGACGAATATGCCAGCCAGCGAAGAGGTGAGCCTTTGCTTTAACATCCTTCAGGCGGCCAGAATCAGGATGTCCAAAACCGAGTTCATCTCCTGCCCTGGATGCGGACGAACCTACTTCGAGCTTGAGAAGACCACGGCGCTCATCAAGCAGCGTGTCTCGCACCTCAAGGGGTTGAAGATCGGCATCATGGGCTGCATCGTCAACGGCCCCGGCGAAATGGCCGACGCCGATTTCGGCTACGTTGGCTCCGGTAAGGGGCGCGTCAGCCTCTACGTCGGCAAAGAGTGTGTCGAGGAGAACATCCCGGAGGCAGAGGCGCTTGAGCGGCTGATTGAGCTGATCCGGCAGAACGGCAAGTGGGTTGATCCTGTATGAGCTTTTATACGCTGATTACGGGCGCGTCCACCGGTATCGGCCGGCGACTTGCTGAAGAGTTTGCCTCGATGGGCGACAACCTCGTGCTGGTTGCCCGCTCGCAGGATAAGCTTGAAACGCTGGCTGCGGAGTTGCGTCGCTCATGCGGTATCGAGGTGCAGGTCTGTTGCCAGGATCTTGCGGAGGTTGGCGCTGCGTTGAAGGTTTTCGGATTCTGCGAGGAGAGAGGGCTGCCCATCGATAAACTGGTCAACTGCGCCGGATTCTCCATAGCGGGCAACTTTGAGCGGATGGACGAAGAGACGTTCGTGCAGATGGTCTTGGTCAATATGGTCGCCGTGGCTGCGCTGACCCGCCGGTTTCTTCCGGCGATGCGCGCCCGCCGCCGGGGTGTGGTGATCAATATCGCTTCGCTCGCCGGATTCCAGGGTGTGCCGGGTATGGCCGGCTACTCCGCCAGCAAGGCGTTTGTGGTCAATCTGACCGAAGCGCTCTCTGTCGAGCTTCAGGGCACTGGCGTCCGAATCTTCGCCGTCTGTCCCAGCTTTCTCGACAACGATCTCTTTTACAGCCGTGCCGGTCATGACCGGAGCCGCATCGTCACGCCGGTTTCCAGTCCGGAGGTGGTCGTGAAGGCCGTCCACCGCGGACTCGACGGAAAACAGGTGCTGATTCTGCCGACCGTTCTGGATCGTCTCATGGTTTTTGTCCAGCGTTTCACACCACGGAAAATCGTGGTGTTGCTGGCCGATATCTTCGCCGGAGCCAGGGAGAGGGGGGGGAGTAATGGGTGATGACTGTACGTGCCGTGTGGTTTTCCTGTCGCGATTTCCGTCATTTATGCTCATTACGCCCATCAAGTTCACTTTGGCCGCGGTTTTTCATGAAATTTTTATTTTTTCCTTTTGCATTTTTTGATCAGGCTGTGTTATATTACCGGCCCTGTATTTTTGGTGAGCTGCTGGTGTAGCTCAATTGGTAGAGCAGCTGACTTGTAATCAGCAGGTTGCGGGTTCGAGTCCCATCACCAGCTCGAAGCGCCAGTACATGGGTAGGTAGCGAAGCGGTCAAACGCAACAGACTGTAAATCTGTCGACATATGTCTTCGGAGGTTCGAATCCTCCCCTACCCACTTGCTTTTGTTGGTGACAAGCTGATGTAGCTCAGTCGGTAGAGCACTTCCTTGGTAAGGAAGAGGTCATCGGTTCAAGTCCGATCATCAGCTCCGGTTCCTGGGGGAGCGGTATACGTCAGTAGCTTAATTGGTAGAGCAGCGGTCTCCAAAACCGCAGGTTGGGGGTTCGAGTCCCTCCTGACGTGCAGGCAGGCTGGATTTGAATGCTGTTCACGATCTTTTACCTCGTTGCTCAATCATGAAGAAATATATCGAGAAGGTTGATAAGTACTATCGTGATGTTGTTGGCGAGATGCGCAAGGTGTCGTGGCCGACAAGGGAGGAGGTGAAGGATATGACGATTGTTGTGTTGACGGTTTCAGGTATTCTTGCCTTGTTTACCTTTGTGGTGGATTGGGTCATCAGTACGGTGATGGGGAAATTATTGTAAGACTAAGGAGATTTTCGAGGTAACGAGATGAGCGCCAAAAAAAAGGTGGTGAAAGAACAGCATCCCCCGCAACTTCATTGGTACGCTCTCAGGATCTATTCTGGCCATGAGCGCAAGGTCAAAGAGAGTATCGAGATGGAGGTCGAGCGATGCGGTCTTTCCGAAAGCATCAAGCAGGTTTACATCCCCTACGAACGTTTCGTCGAGGTTAAAAACGGCAAAAAGCGCAGTCTGACCAAGAACGCTTTTCCCGGCTACGTGCTGATCGAAGCCGTGCTCGACAAGCAGACCCGAAACCTGATCATGGATATTCCGTCGGTCATGGGCTTTCTCGGCGTCGATGATAATCCCACTCCTTTGCGTCCCGATGAGGTAGAGAAGATTCTCGTCCCCGGTGGAGCGATCGAGCACCGTGCGGTGGTTGAAGCTCCTTTCAAGGTCGGCGATTCGGTCAAGGTGATAGATGGGCCATTCAGCTCGCTGACCGGGATCGTGCACGAGGTCTGCACCGAGCGGATGAAAGTCAAGGTCATGATCAACTTCTTCGGCAGGAGCACCCCGACCGAACTCGATTTTTCCCAGGTCAAGCCCGTTTCGCAATAACAGGGATCACAGAGGTCATAGTATTCATTCAAGCTGTTGAAAGAGAGATAATTTATGGCAAAAAAGATAACAGGGTTCATCAAGTTGCAAATTCCTGCAGGAGGCGCCAATCCTGCACCCCCCGTCGGTCCGGCGCTTGGTCAGAAGGGTGTGAATATCATGGAGTTCTGCAAGCAGTTCAACGCCAAAACGCAGTCTGAGGCTGGTATGATCATCCCTGTGGTGATCACGGTTTACTCCGACAAGTCTTTCACCTTTGTCACCAAAACGCCGCCTGCCGCCGTGCTCCTGCTCAAGGAGGCCAAGCTGCAAAAGGGTTCCGGCGAGCCGAACCGCAACAAGGTCGGTACGGTCACGATGGATCAGGTGCGCAAGATCGCCGAGCTGAAGAGGCCCGATCTGAACTCCATCGATCTCGAAGGTGCGACCCAGATGGTTATAGGCACGGCCCGCAGCATGGGTATCGTCGTCGAGGGCTGAGAAGCAAGTTTTTTTCGTGGGAGGCCTGACAAGCCGCTTTTACAACCACTAATATCATAAATGTCAATGGCAGGAAAGAATTACAGAAACGCAAGTGCAAAGGTGAACCGCGCTCAAGAGTATGAGCTCGCGGAAGCCATCGAGAAGGTTAAGGAGATCACCACCACCAAATTCGACGCCACGGTCGATGTTGCCATAAAGCTCGGGGTCGATCCCCGTCATGCCGATCAGGTCGTTCGTGGAACGGTCATGCTTCCTTACGGCACGGGTAAAACCGTTTCCGTCCTGGTTGTCTGCAAAGAGAACAAGGCGGAAGAGGCTCGCGAGGCTGGCGCTGATTTCGTTGGTTTCGAAGACTATATCGAGAAAATCCAGAACGGCTGGACCGATGTCGATGTGATCGTTGCGACTCCCGACGTTATGGGCCAGCTCGGCAAGGTTGCCCGAATCCTCGGCCCTCGCGGCCTGATGCCGAACCCGAAATCGGGTACGGTCACGATGGATGTCGCCAAAGCCGTCAAGGAGGTCAAGGCAGGTAAAATCGAGTTCAGGGTCGACAAAGCGGGCAACATCCACGCTCCGGTCGGCAAAGTTTCCTTCGATAGTGCAAACCTTGCTGGTAATATCACCAGCTTCATCAAAGAGGTCGTTCGCCTGAAGCCGTCGGCTGCAAAAGGTCAGTACCTCCAGGGGATCACCATTTCGAGCACCATGTCCCCCGGCGTGAAGGTGAAGAAGGATAAATTTGTTGCCTAACATTAAAGATTGTGCACCGATATGATGAAGCGTGATACAAAAGAGCAGATCGCTCAGGAAATAGCAGAGAAGTTCCAGAAGTCACAGGGCTTCTACTTTACCGAGTTTCAGGGGCTCGATGTCCAGAAGATGAGCCAGTTGCGCCTCGAGTTTCGCAAGGCCGGTATCGAGTACCGGGTGGTCAAGAACACCCTGATCAAAAAGGCGCTCAAGGATGCCGCCGACGTCGACAAGCTGGCTGCTGGTTTGAAGAACACCACCGCAGTAGCGTTCGCTTACGACGATCCGATCGCTCCGGCCAAGATCATCAAGAAGTTCAGCAAAGACAACGAAGCGTTGAAGTTCAAGATGGCCTCTATCGATGGACAGGTGTTTGGTTCCGATTCGCTGCCCCAGCTCTCCGAGATGCTCAGCAAGACCGAGAACATTGGTCGCCTTGCCGGCCTCTTGAACAACATGGTTGCTTCTGTGCCGATGGTCATGAATGCGGTGATGAGAAACCTCGTTTCCGTGATCGACCAGGTCGGAAAGCTCGAGAAATAAACGAATTACGCACTCAAAGCTTCAATATTTTCAATTCAAACTGAGAGAGGAAATAATGTCATCTATCGAAACCCTTGTAGAAGAGATTGGTAAACTTACCCTTACCGAAGCTTCCGAGTTGGTGAAAGCACTTGAGGAGAAGTTCGGCGTGAGCGCTGCTCCTGCCGTTATGGCTGGCGCCGTTATGGCCGCTCCTGCCGGTGAAGCTGCCGCTGCAGAAGAGAAGACCGAGTTCGACGTCGTACTCAAGTCTGCTGGCGCCAACAAGATCAACGTCATCAAGGTTGTTCGCGCAATCACCGGTCTTGGTCTGAAAGAGGCCAAGGACATGGTTGACGGTGCACCGAAGACCGTCAAAGAGGCTGTCTCCAAGGACGAGGCTGAAAAGATCGCCAAAGAGCTCAAGGACGCCGGCGCTGAAGTCGAGCTGAACTGATCGTTCGGCAGGTCAAGTAGCTGACAAGCTCCGTGCCGTTTCCGGTACGGAGCTTTGTCCTTTTGTGGTAAGAAATTTCTTTTCGCCGTTACGCGGCTTAAAAACCGCAGAACGATGACCCCACTTCGATAGGGTATTGACGAATCCTGTAATGACCAAAGAGTACCACTGATTACTGCCGTGAGCGATTCGAGTGAGCGGTTGTCGAAGTGCGGAGCCTGAATGTGCCGGCCTGTCGGGACATAAGGAGTGCAGCACCGGCTGACGTCGCCGGTCGCAAAACGGAGCAAAGCGGGCTCCAGATCGATGTCGCGAATACATATTGGTTGCGACTTCGAACGATGAGACCTGAAAGAGAATTGCCCATTAACTGTTAAGTACTCCCTGCAATTGACTAAAAGCGAGGTGCATGTGAAAGTGGCTGATGCAACACCAACACCGTGTATTGACTTTTCCAAGATCCAGAGTATCATAAATCCCCCCGACCTTCTCAAGGTACAGCTCGATTCGTTTCATAATTTCATCCAGGACAGCGTTCCCCTTGAAAAACGCAAGGATCAGGGGCTTGAAAAAGTGCTCAGGAGCGCCTTTCCCATTACCGATACCAGGGGGCTCTATCTCCTGGAATATATCTCCTACAGCTTCGACAAGCCGAAATATACCGTCGAGGAGTGCATTGAGCGCGGCCTGACCTACGATGTTTCGCTCAAGATCAAGCTCAAGCTCTCCTATAAGGATGAGGCCGACGAGCCGGACTGGAAGGAGACCATCCAGCAGGAGGTCTATCTCGGCAGGATTCCCTATATGACCGACCGCGGGACCTTTATCATCAACGGCGCCGAGCGCGTCGTGGTGGCGCAGCTTCACCGTTCGCCGGGCGTGGTGTTCAGCGAGGCCGTACACCCGAACGGTAAAAAGATGTACTCGGCCAAAATCGTGCCGACTCGCGGTTCCTGGATCGAGTTCCAGACCGACATCAACAACCAGATTTTCGTCTACATCGACCAGAAGAAGAACTTCCTGGTCACAGCGCTGCTCAGGGCGATCGGTTTTGCCAAGGATGAGGATATTCTCGGACTGTTCGATCTGGTCGAGGAGGTCGAGGTTTCGTCCAAGAGCTCGAAGCGCGAGCAGCTTCTTGGCCAGTATCTGGCTTCCGATATCATCGACATGACTACCGGTGAGGTAGTGCCTGCAAGGGCAGCCATTACCGAGGAGATCATAGACCAGATCGTCGCTGCCGGTTACAAAACGGTCAAGGTGATGAAGACCACCTCCCCCGAGAAAGGCGTGGACAAGTCGGTTATCATCAACACGATTCTCAATGACAGTTCCGCCACCGAGGAAGAGGCGCTTGAAATTGTCTACGAGGAGCTTCGCTCCAACGAAGCGCCGGACATCGATGCCGCCAGAAGCTTCCTCGAACGCACCTTTTTCAATCAGAAGAAATACGATCTCGGCGATGTTGGTCGCTATCGCATTCAGAAGAAGCTTCAGAACGAGCTTGCCGAGCTTTCGGCTTATCTTGAAAAGCGCCCTGAACTGAAGGAACTCTCCGACGCTATTTACGAGCGCATTCTCCAGACGATCAGCACCTACTCCGAGGAGCCGATCGGTGAGGATATTCTGGTGCTGACCCACTACGACATCATTGCGGTCATCAATTATCTGATCAAGCTGATCAACGGCATGGCCGAGGTCGATGACGTCGATCACCTGGCCAACCGCCGCGTGCGCTCGGTGGGCGAGCAACTCGCTGCGCAGTTCGTGATCGGTCTGGCGAGAATGGGCAAGAATGTTCGCGAAAAGCTCAACTCGCGCGATACCGACAAGATCGCTCCGGCTGATCTGATCAATGCGCGAACCGTGTCGAGCGTGGTGTCGAGCTTCTTTGCCACCAGCCAGCTCTCGCAGTTTATGGACCAGACCAATCCTCTGGCCGAAATGACCAACAAGCGCAGGGTTTCGGCTCTTGGCCCCGGTGGCCTGACCCGCGAGCGTGCAGGTTTCGAGGTTCGCGATGTTCACTACACTCATTACGGACGTCTTTGCCCGATCGAGACCCCTGAAGGCCCGAACATCGGTCTGATTTCGTCGCTGTCGGTCTATGCCGAAATCAACGACAAGGGCTTCATCCAGACCCCGTACCGCGTGGTCGAAAATGGTCAGGTCACCGACAAGGTCGTGATGCTCTCCGCAGAGGATGAGGAGAACAAGATCACCGTGCCGGTCAGCATCGAGCTTGACGAGAACAACCGCATCGCGGCCGAGTCGGTGCAGGCCAGAACCAAGGGTGACTACCCGCTGGTGCTTGCCGAAGAGGTCAACTACATGGACGTCTCTCCGGTTCAGATTGTCAGCGCGGCAGCCGCGCTCATCCCGTTCCTTGAGCACGATGACGGTAACCGCGCGCTCATGGGCGCGAACATGCAGCGCCAGGCAGTGCCGCTGCTCGTTTCCGAAGCGCCGATCGTTGGCACCGGCATGGAGGCCAAGGTGGCCCGTGATTCTCGCGCGGTGATCGTGGCCGAGGGGCCCGGCGTGGTGCAGTGCGTCACGGCGGATCGCATCGAAGTGCGCTACGATCTCGATCCGGAAAACAACACCGTTTCGTTGCTTGACCCAGACGAAGGCGTCAAGGTCTACAAGCTCATCAAATTCAAGCGCTCCAACCAGGACACCTGCATCTCGCAGCGCCCGCTGGTGCACAATGGCCAGAGGGTCAACGCCGGCGACGTGCTGGCCGACAGCTCCTCGACCGACAATGGCGAACTGGCGCTCGGTAAAAACGTGCTGGTAGCCTTCATGCCCTGGCGCGGTTACAACTTCGAGGACGCTATTGTGCTCAGTGAGCGCCTCGTCTATGACGACGTCTTTACCTCGATCCACGTGCACGAGTTCGAGTCGAGCGTGCGCGACACCAAGCGCGGCGAGGAGCAATTTACTCGCGACATCTACAACGTCAGCGAGGATGCGCTGCGCAACCTCGACGAGAACGGCATCGTGCGCATCGGCGCCGAGGTCAAGGAGCGCGACATTCTGGTCGGTAAGATCACCCCGAAAGGCGAGAGCGATCCGACTCCGGAAGAAAAGCTCCTGCGTGCCATCTTCGGCGACAAGTCGAGCGACGTGAAAGACGCCTCGATGCACGTGCCGGCCGGCATGAAAGGTATCGTCATCAAGACCAAGCTGTTCAGCCGCAAGAAAAAGATCGGCATGGACGTAAAAGAGCGCATGGAGGCGATCGACAAGCAGTTCGATCTGAAAGAGGCCGACCTGCGCAGCCGCTTTGCCAAATGGATGAAGCAGTATCTCAACGGCAAGAAGAGCGTTGCCATCACCAGCGACAAAGGCAAGGTGCTCGTTCCCGAAGGCACGGTCATCGATGAAGCGCTGCTGGCCAAGTTCAACGGCTTGCCGTTCCTCGAATCGATTGATCTGTCGAAAGGCATTGTGAGCGGAGCCAAAACCAACGAAAACGTCGTCCGCCTGATTCGTGAATACCGTCTCAAGCTGAAGGATCTGTCTGACGAGCGTGAGAACGAGAAGTACAAAATCAACGTCGGCGATGAATTGCCGCCCGGTATCGAAGAGTTGGCCAAGGTTTATATCGCCCAGAAGAGGAAAATCCAGGTGGGTGACAAGATGGCCGGTCGTCACGGTAACAAGGGTGTGGTCGGCAAGATTCTGCCGATCGAGGATATGCCCTTCATGGAGGATGGGACCCCGGTCGATATCGTGCTCAACCCGCTTGGTGTGCCGAGCCGTATGAACATCGGCCAGCTGTACGAAACCTCGCTCGGCTGGGCGGGCAAGAAGCTCGGTGTCAAGTTCAAGACCCCGATCTTCAGCGGTGCAACCTACACCGAGGTGCAGGAGTATCTTGAAAAAGCTGGTCTGCCTGGGCACGGCAAGGTCAAGCTGTTCGACGGACGTACCGGCGAGCAGTTCCACGACGAGGTCACGGTTGGTTATATCTACATGCTCAAACTGAGCCACCTGGTCGACGACAAGATTCATGCTAGGTCCATCGGACCATACTCGCTTATCACCCAGCAGCCGCTCGGTGGCAAGGCACAGTTCGGTGGCCAAAGGTTTGGTGAAATGGAGGTCTGGGCGCTCGAAGCCTACGGCGCGGCCAACATCCTGCGAGAGATGCTCACGGTCAAATCCGATGACGTGATCGGCAGGAACAAAACCTATGAAGCGATTGTCAAGGGACAGAATCTTCCGGAACCCGGAACGCCTGAATCGTTCAACGTGCTTATCAGGGAGCTGCAGGGGCTTGGCCTCGAGATCAGGATCGACGACAGAGTGCCCTGAAATGATGTAACGATATGCCGGATCGATCACTTCGGCAATTGAAAAGAAGTAACGAAGATAATTTCAAGGTTGTTTTAACAGGGATATCGACCATGATATTTTCACAGGGATCATCACCGCTCAAGGGTGATTTTTCGAAGATAAAGTTCAGCATCGCCTCTCCGGAGAGTATTCTGGCCCATTCGCGTGGCGAGGTGCTCAAGCCGGAAACCATAAACTACCGTACCTTCAAGCCGGAACGTGACGGCCTGATGTGCGAAAAGATATTCGGTCCTACCAAGGACTGGGAATGCTATTGCGGCAAGTACAAGAGGGTGCGCTACAAGGGCATCATCTGCGACCGCTGCGGCGTTGAAGTCACCACCAAGAGCGTGCGCCGCGAGCGCATGGGCCATATCTCGCTGGCCGTGCCGGTGGTGCACACCTGGTTTTTCCGCTCCGTGCCGAGCAAGATCGGCGCGCTGCTCGATCTCTCCACCAAGGAGCTGGAGCGCATCATCTACTACGAAGTGTACGTGGTCATCAACCCCGGCGAGCCGGGCGAGAAGCAGGGCATCAAAAAGTTCGACCGCCTGACCGAGGAGCAGTATTTCCAGATCATCACCGAGTACGAAGACAACCAGGACCTCGAAGATAACGATCCGGCCAAGTTCGTCGCCAAAATGGGTGGCGAGGCGATCCATATGTTGCTGAAAGGCTTGAACCTCGACGAGATCGCACTCAACCTTCGCAAGGTTCTCAAGGAGAGCGGCTCGGAGCAGAAACGCGCCGATGCGCTCAAGCGCCTCAAGGTTGTCGAGGCTTTCAGAAAGAGCTACGAGCCGCAGAAGCGCACCCGCAAAAAATCGACCGGTCTTTTCCCTGAGGAGGATTCTCCGGAGCTGTACATTTACGAAGGCAACAAGCCCGAGTACATGGTGATGGAGGTCGTGCCGGTGATTCCGCCGGAACTTCGTCCTCTCGTGCCGCTCGAAGGTGGCCGTTTCGCCACCTCAGATCTGAACGATCTGTATCGCCGCGTGATTATCCGCAACAACCGTCTGAAAAAGCTGATCGACATCCGCGCTCCCGAGGTGATTTTGCGCAACGAAAAGCGCATGTTGCAGGAGGCGGTCGACGCCCTGTTCGACAACTCGCGCAAGGCCAATGCGGTGAAAACCGGCGAGTCCAACCGCCCGCTCAAGTCGCTTTCCGACGCTCTTAAGGGCAAGCAGGGGCGTTTTCGCCAGAACCTGCTCGGCAAGCGCGTTGACTACTCCGGTCGTTCGGTTATCGTGGTCGGCCCGGAGCTGAAACTGCACCAGTGCGGTCTGCCGAAGAGCATGGCCATTGAGCTGTTCCAGCCGTTCGTTATCCGCCGCCTTGTCGAGCGCGGCATCGCCAAGTCGGTCAAGTCGGCCAAGAAGCTCATCGACAAGAAAGACCCGGTAGTCTGGGATGTGCTTGAAAAGGTGATCGACGGCCATCCGGTGCTTCTGAACCGTGCGCCGACCCTGCACCGCCTTGGTATCCAGGCTTTCCAGCCGACCCTCATCGAGGGCAAGGCGATCCAGCTCCATCCGCTCGTCTGTACGGCCTTCAACGCTGACTTCGACGGCGACCAGATGGCCGTGCACGTGCCGCTTTCGCCTGAAGCGCAGCTCGAAGCGTCGCTCTTGATGCTCTCGTCGCACAACCTCATTCTGCCGCAGTCCGGTAAGCCGGTTACGGTTCCGTCGCAGGACATGGTGCTCGGTATGTACTACCTGACCAAGGCGCGTTTCGGAGATGTAGGCCAGGGACAGCTCTTCTACTCGATGGAAGAGGTGATCATCGCTTACAACGAGGAGCGTGTAGGTCTCCATGCCCAGATTTTTGTTAAGTACGACGGCAAGGTCGACCAGGTCTCCGACCCGGTTCGCCTGGTTGATACGCTTGTCCCCGAAGAACAGGCAGAAAGGAGAGCGTGGCTGAAGAGCCAGATTGAGCAGAAGAAGCTGCTTGTCACCACGGTTGGTCGAGTGATTTTCAACCAGCATATGCCTGAAGAGATCGGCTTCATCAACAAGCTGATCAACAAGAAGGTGGCCAAGGAGCTGATCGCACAGCTCTCCAGCGAGGTCGGTAACGTTGAGACGGCCCGCTTCCTTGACAACATCAAAGAGGTCGGTTTCGACTACGCTATGAGAGGTGGCCTGTCCATCGGCCTGTCCGACGCGATCGTGCCTGAAACCAAGGTGAAGCACATCAAGAACGCCCAGCGTGACAGCGCCAAGATCATCAAGGAGTACAACCGAGGCACGCTGACCGACAACGAACGGTACAACCAGATCGTTGATGTCTGGCAGAAGACCTCCAACCTCGTGGCCGACGAGTCCTACGAAAAGCTCAAGAAAGATCGCGACGGCTTCAACCCGCTCTATATGATGCTCGATTCGGGTGCCCGAGGCTCCCGCGAGCAGGTTAGGCAGTTGACCGGTATGAGGGGTCTGATCGCCCGTCCGCAGAAGTCCATGTCTGGCCAGCCGGGCGAGATCATCGAGAACCCGATTATCTCGAACCTCAAGGAGGGGCTGACGGTGCTCGAATACTTCATCTCGACGCACGGTGCCCGTAAGGGTCTGTCTGATACCTCGCTCAAGACGGCTGACGCCGGTTACCTGACCAGGCGTCTGCACGACGTGGCGCAGGATGTGATCGTCACCATTGACGACTGCGGCACCACGCGCGGTCTGCACGTCGAGCGCAACATCGAGGAGGAGACCAGCGGACAGATCAAGTTCCGCGAAAAGATCAAGGGGCGCGTGGCGGCCCGCGACATCGTCGATGTCATCAACGACAAAGTTGTTGTCAAGGCCGGTGAAATTATCACCGATGAGCTTGCTGCCGCCATTCAGGACAACATTGGTGTTGAAGAGGCCGAGATTCGTTCCGTGCTCACCTGCGAGTCGAAGGTCGGTATCTGTGCGAAGTGCTACGGCACCAACTTGTCGGTGCACAAGCTCGTCGAAATAGGTGAGGCAGTCGGCGTGATTGCAGCACAGTCCATTGGTGAGCCGGGAACGCAGCTGACGCTTCGTACCTTCCACCAGGGCGGTGCGGCGCAGGGCGGTATCGCCGAGACCGAGACCAAGGCGTTCTATGAAGGCCAGGTTGAACTTGAAGATGTGAAGAGTGTCGAACACTCCATCATCACCGAGGACGGTATCGAGGAGACACGCCAGATCGTCATTCAGAAGAACGGCAAACTCAACATCATTGACCCAGATTCGGGCAAGGTTCTTAAGCGTTATGTGGTGCCGCATGGCGCGCATCTCAACGTCGAGCACGGTCAGATGGTGCGTAAGGAGCAGGTGCTCTTCAGCAGCGAACCGAACAGCACCCAGATTATTGCCGAGATGCCCGGTTTTGCGAAATTTATCGACATCGAAAAAGGCGTCACCTACAAGGAGGAAGTTGACCCGCAGACCGGTTTCGCTCAGCACACCATCATCAACTGGCGCTCCAAGCTGCGCGCATCCGAGACTCGCGAGCCGCGTGTTGCCATTGTGAGCGAATCGGGTGAAATCAGGAAGACCTATCCGGTGCCGATCAAGTCCAACCTCTATGTCGAGGATGGCCAGAAGATCGTGCCCGGCGATATTATTGCCAAGGTGCCGAGGAACCTCGATCGCGTCGGCGGCGACATTACCGCCGGTTTGCCAAAGGTGACCGAGCTGTTCGAAGCGCGTATTCCAACCGATCCGGCTATCGTCTCTGAAATCGACGGTTACGTGAGCTTCGGCTCGCAGCGCCGCAGCAGCAAGGAGATCAGGGTCAAGAATGACTTTGGCGAAGAGAAGGTATACTACGTCCAGGTCGGTAAGCATGTGCTTGCCACCGAAGGGGACGAGGTCAAGGCAGGTGATCCGCTGACCGACGGCGCGGTCTCACCGCAGGACATCCTGCGCATCCAGGGCCCCAACGCCGTGCAGCAGTATCTGGTCAACGAAATTCAGAAGGTGTATCAGATCAACGCCGGTGTGGAGATCAACGACAAGCACCTTGAGGTGATCGTGCGCCAGATGCTGCAGAAGGTACGCGTTGAAGAGCCTGGTGATACCGATCTGCTTCCGGGCGACCTGATCGATCGAAGCACCTTTATTGAAGCCAACGAAGCCGTGGCCGAAAAGGTCAGGGTGATCGACCGTGGCGATGCTCCGGCAAGGATCATCGAGGGCCAGCTCTACAAGCAGCGCGACATCACCAAGTTGAATCGCGAGCTACGCCGCAACGGCAAGTCGCTCATTACTATCGAGCCGGCGTTGCAGGCAACCTCGCATCCGGTGTTGCTGGGTATTACCAGCGCTGCCTTGCAGACCGAAAGCGTCATCTCTGCAGCCTCCTTCCAGGAGACCACCAAGGTGCTGACCGATGCAGCCGTGGCTGGCAAGGTTGATCACCTCGTCGGCCTGAAAGAGAATGTCATTGTCGGCAAGCTCATTCCGGCCGGTACGGGTTTGCGCAAATACCGCTCAATCCGGCTTCGCGACAACGAAGCTGAAGAGGCTGAAGCTGTTGAGGCAGCATCGGACGAGGAAATTTGAGCGTAAGGCGAGAGAAATAACGGCATCTTGTTGAGAGTAATGCCGCCCTGTAACTCAAACAGGGCGGTATTTTTTTTGTGCAATGTTGAGCCTTGTATGCAACAACTCCCGTTCTTGAAACCATTCGCGCCCGAAGCTCCCTGTAACGGAATTCGCTTGAGCGCAGGTTCAAGCCGCATCGGGCCAGTGCCCTGAGAATGCTTCGCGGTTTTCTCGAAAGGTGAAAAGTCCCGGAAATCCCGGCAAGCTTATCTAGCAAGAGAGAGTGGCGAATGTCAATAACAGCCGTGAGTTGACGGTCGGGGTGGGCGGAGGATCGATACAATCAAACCGTGGCTTCAAATGATCCGTCACCACGGCGCAGAGGTGTGGGGCGTGGATCAAATTGAGCCTCTGGGAAAGTCAGCAGGTATAGGGCTGGTTGTTTCGGGAATTTTCTGCCGGAAAAATAATGATCAAACCCTGCAGCCATTTAGTAAACAAATGGTTATTACATTACAGGGTTTGAAAATGGTCGGGTGCACTATGAAGAGAGGAGCGGCGTTCTCTTTGTTCAGGGTTACGGTTTCTCGAACCTGAAGCTGTCGAGGAAGCTCGTGTCGAACTCTCCGCTTCTGAACACCGGATCGTGCATCACCTGCTTGTGGAAAGGGATGGTGGTTTTGATGCCCATGATGATGAACTCGTCGAGAGCCCTCGACATGCGGGCGATCGCTTCGTCACGGTTGTGGGCAGTGACGATGAGCTTGCCGATCATCGAGTCGTAGTTCGATGGCACGACGTAGCTTGCGTAGCAGTGCGAGTCGATCCTGACGCCGGGGCCTCCGGGCGTATGAAAGACCTGAATCTCTCCCGGCGAAGGCCTGAACATGTGCTCAGGGTCTTCGGCATTGATGCGGCACTCGATGGAGTGGCCTCTCGGAATGAAGGTTTTCCCTTCCAGGCTTCCTCCAGCGGCGATGCTGATCTGTTCCCTGACGATATCGACGTCGTAGCGCTGCTCGGTTATGGGATGCTCCACTTGGATGCGGGTGTTCATCTCCATGAAGTAGAAGTTTTTGTGCTTGTCGAGCAGGAACTCGATGGTGCCGGCGCCTTCGTAGTTGATCGCCTTGGCGGCGGCCACGGCCGCTTCGCCCATCTTCGTGCGCAGGGCTTCATCGACTACCGGTGAGGGAGTCTCCTCGATCAGCTTCTGGTGGCGGCGCTGCACGGTGCAGTCGCGTTCGCCGAGGTGCACCACGTTGCCGTGCTGGTCGGCCAGAATCTGAATTTCGATGTGGCGGGGATTTTCAAGGAACTTCTCGATATAGACGCCGCTGTTGCCGAAGGCCATGCCGGCCTCGCTCTGGGCGGTCTTAAGGTTTTTTTCGAGCTGGCTCTCTTCGTGTACCACCCGCATCCCTTTTCCGCCACCCCCAGCTGTCGGTTTGATGATGACGGGATAGCCGATCTTTTTGGCGGTCTCAATGGCGTGAGCCACATCTTCGACCAGACCTTCACTTCCCGGGACGACTGGCACGCCTGCAGCAATCATGGTCGATTTGGCGGTGTTTTTGTCGCCCATCTTGTTGATCATCTCCGCGGAAGGGCCAATGAACTTGATGTTCGAGGAGCTGCATACTTCCGCAAAATCGGCGTTTTCGGCCAGAAAGCCGTAGCCAGGATGAATCGCGTCAGCGTTGGTGACCTCGGCAGCGGCGATGATGCGCGGAATATTCAGGTAGCTTTCTCTCGAAAGCGGCGGTCCGATGCAGACCGCTTCGTCTGCGTACCTGACATGAAGGGAATCGGCATCGGCGGTCGAATAGACGGCCACGGTGCAAATGCCCATCTCGCGGCAGGTATGCATGACCCGCAAGGCGATCTCCCCACGGTTTGCTATGAGTATTTTTTTAAACAAGGTGCAGTGAGTATTGAAGTTATGGCTTGACTCGGAAGAGAGCCTGATTGTATTCGACCGGCTGGCCGTTTTCGACGAGAATCTCGACAATGGTTCCTGAAACCTCCGACTCGATCTCGTTCATCAGCTTCATGGCTTCGATAATGCAAAGTACATCACCGGGTTTGACCTTGTCGCCTTCGTTGACGAACGGAAGAGAATCCGGAGATGGTGAGCGGTAGAAGGTGCCCACGATAGGTGAATAGATTTCGATCAGATCACTCACGGCAGGTTCTGCGGCAGCCGGGGCCGGTTGTTCCTGCACGGCCTGACGCACTGCAGGCAGGGGGGCCGGGATGGGTTGCGCGACGACGGGAGCGGTTGGTAAGACAGCCTGTGCCTTCGAGTTGTTTCGTCTCAGTGTGATTTCGGACTGGCCATCCTTGATGATCACTTCATCAAGAGCAGATACGTTGACGATCTCGATAAGCTGCTGAATTTCCTTGAGGTTCATGATTGTGGTCTTAAGATTTTACGCGCAATTCGGTAATAACATAACAACAGTCAAAACAGTCACTTTTTAACCCGCTCCATGTACTCGCCGCTACGGGTGTCGATGCGGATGATGCTGCCGGTCTGGATGAACATCGGCACGTTTACCTCGGCGCCGGTTTCGACGATGGCCGGTTTGGTGCCGCTAGTGGCGCGGTCGTCCTTGCTTGCCGGGCTGGTTTCTGTGACTTCGAGTTCGACAAAGGTTGGCAATTCAACTTCGAGGATCGATCCGTCATCGGCAAAAACGATATCGACCATCACGGAATCCTTGAGGAAACGTGAGGCTGGCCCAATGGCCACTTCTGGCACATTGATCTGATCGAAGGTCTCGGTGTCCATCATGACATAGTCTTCACCATCACGATAAAGGTACTGGTATTTCTTTCTCTCGGTGACGATGACATCGACCTGTTCGGTGGCGCTGAAGCGGTATTCGACGTTGCGGCCAGTCTTGAGGTTTTTCATGCTGGCCTGGTAGAAGGCGCGAAGGTTGCCGGGGGTACGGTGGACAAGGCTTTCGATGCTGTGTGGCGCCCCATTCCAGCGGATGATGGCACCTCTTGAGACATTGCTGATTGAAACCATGACTTGACTTGCAGATAGGTGATACAGTACTGAGTCTGAATATCGATGTTGAAAAGTTAAAGACACATAATATAACACAGCCAGAACTGAATAACAATGACAAGCCAAAACCCGCTTGGCACAAGGGAGAAAAACAAATTGGATGTTTGTTGGGCAGTCTTTAAATTGAATTATTGTAGTAATTGGAAATAGGCAACCTGATTTTCCTCAAACATTTAAACGGTAAACTACTTATTATGTCGAAAGCCGAGTTAGCAGAAAAGATTGCAGAGCAGACCGGTTTGACCAAGGCTGATGCTGAAAGAGCGGTCAATGCATTCATCAATGTGGTGACCTCGACCCTGAAAAGCGGTGATGATGTGACCCTGGTGGGCTTTGGTACTTTTACCACCGGCGACCGGGCAGAGCGCCAGGGCCGCAATCCCCAGACAGGCAAGACCATTACCATTGCCGCCAAGAAGGTTGTCAAGTTCAAGCCTGGCAAAGCGCTGAAAGAAGAGGTCGGTGGCTGAGCCATTACCGGAGCTTACAAGCTCATCGAACGAGTTTTCAAGGTCCATCATTGGCATGAGCAGTGATGGACTTTTTTTTAAGGAGCAAGCATACTATGGCGGCGAAAGTAGTTCTCGATTTTGAAAAACCCCTTTATGAGCTTGAAGAGAAGCTCAATGAAATGAGGGTTTACTTGAAAAGCGGCGAGGTCGATTCAATGTCGGAAGGCCGCGCAGGCCTGAAGCGCGAGATCGAATCGCTTGAAGCAAAGGTCGAATCGCTTCGCAAAACGATCTACAAGAATCTGACCCGCTGGCAGAAGGTGCAGCTGGCCCGGCACCCGGAACGCCCCTATACGCTCGATTACATCTACATGATGATGAAGGATTTCGTCGAGCTGTCAGGTGATCGTAACTTTGGCGATGACAAAGCGATCATCGGCGGCTTTGCCCGGCTTGAGGACGAATCAGCCGGTTTCTCGCAAAGCGTGATGGTCATCGGCCACCAGAAGGGGCGTGACACCAAATCGAACCTTTACCGCAACTTCGGCATGGCGCAGCCCGAGGGCTACCGCAAGGCGCTGCGTCTCATGAAGCTCGCGGAGAAGTTCCGCAAACCCGTCATCACGCTGATCGATACTCCGGGTGCGTTTCCTGGCATCGAGGCCGAGGAGCGCGGACAGGCCGAGGCCATTGCTCGCAACCTTTATGAAATGGCTGCTCTGAAAGTGCCGGTCATCTGCGTTATCATCGGCGAAGGGGCCAGCGGGGGAGCTATCGGCATCGGCGTCGGCGACCGTATTCTCATGGCTGAAAACGCCTGGTACTCGGTCATCTCGCCGGAAAGCTGTTCATCAATTCTCTGGCGGAGCTGGAACTTCAAGGAGCAGGCCGCAGAAGCGCTCAAGCTCACGGCGGACGATCTGCTCGCTCAGGGCATCATCGACCGGATCGTGACCGAACCTCTCGGTGGCGCGCATCACAACCCCGAACAGATGGCCTCAACGCTCAAGTCGATTTTGATCGAGGAGTTGCAGGGCTTGCTCACAAAAGATGCTCGTACACTGGTGGACGAACGAATCGCGAAGTTCTCAGGAATGGGCGTGTGGGAAGAGAGCTGACCGTTTTTCAAAGCGAAACCCGAAAAGCAGTCTCGACTTGTCGGGACTGTTTTTTTTACGTCATCGTTTTCTTGTTCTGTTCACGCCATTTACCAAGTCCACATCGTCCATCGAAGTTTTGGGCCAATAAAAACCCCCGGCGATGAACCGGGGGTTTTTGTGCGTATGTCGGATCGTGATCAGTTGATCGTCCAGGTGCTGTTGCCAGCAAGCAGTTCTTCGAGGGTGCCTTCGCCTTTTTCCTGCGCCTTGTCGATCTGGGCGCTCAGAGCCTGTTCGTAGGTGAAGCGATCCTCCACATAGAAGATACCGAACGGCCTCGGGAGGAACTCCTCGGTGCTGTTCGGATCGTCGAAGAAGCGCGACAGGATGTTTGCCTTGATGAGGTCGTTTTCGTCGTGAATCCAGAGGTCATCTTTTGAAACGCCCGATTTTTCGAGGTCAATCACCGTTGGTTTGAAACCGTCGAGGTAGATGCCCTTCGAGCCGTTCGCACCGAACACCAGCGGCTGGCCCTGTTCGAGGTAAAGCGTCGTGTCGTCCTTCCGCTCCTTGTCGCTGAAGGCTCTAAACGCGCCGTCGTTGAAAATCGGGCAGTTCTGGTAAATCTCGACGATCGAGGTGCCTTTGTGGTTGTGGGCGCGCTTGAAAATCTCCTTCATCAGCTTGCCGTCGCGATCCATGACGCGGGCCACGAAGGTGCCTCCTGCGCCAAGGGTGAGGGCGATGGTGTTGATCGGATAATCCACCACGCCGGTCGGAGAGGTGACGGTTCTCAAACCCACTTTCGAGGTCGGCGAGTACTGTCCCTTGGTCAGGCCGTAAATCTCGTTGTTGAACAGCACGACGTTGATGTCGAGGTTCCGTCTGACCGTGTGGATGTAATGGTTGCCGCCGATGGAGAGGGCGTCGCCATCGCCGGTGCCGACCCAGACGCTGAGGTCAGGGCGGGCAACCTTCAGACCGGAAGCCATCGCCATGGCGCGCCCGTGGATGCCGTGCACGCCGTAGGTGTTGATATAGTATGGCAGCCTTGACGAGCAGCCAATGCCCGATACCACGACAACCTCTTCGGTTTTCAGGCACAGTTCAGCCATCGCGTTCTTGAGTTGCTGGAGAACCATGAAGTCACCACAGCCGGGGCACCATTTCGGTTCCTGGTTCGACGTGAAATCCTTGGCGGTAAGGCAGGTATGTGTATCGGTCATGATTCAGAGCTCCTTTAAGATATCGGTGATTTTTTCTTCGATTTCCATCTCGTTGAACGGCAGGCCCTGAACCTTGCTGAAGCCGACCGGTTCGATGAGGAACTTGTCCCTGATGAGGCTGAGCAGCTGCCCGCAGTTGTTTTCGGGAATCAGCACTTTTTTGAAGTTTCCGAGCATCGCGCCGAGATTTTTCGGGAACGGGTTGATATAGCGGAGGTGCGCGTGGGCAACGTCAAGTCCGCCTTCGCGAGCCTGCTCGACGGCTTTCTTGATGGCGCCATAGGTCGAACCCCAGCCGAGGACGAGCAGATCGCCTTTTTCCGGGCCGTTGTCGATGGTGAGATCAGGAATAATATCGGCGACCTTTGCAACCTTTTCAGCACGCAATCTGGTCATGAGTGCATGGTTTTCCGGATCGTGCGAAACGTGGCCGGTTTCATTCTGCTTTTCGAGACCGCCGATGCGGTGTTCGAGACCAGGTGTGCCGGGGATGCCCCACGGCCTGACGCAGCGCTCGTCGCGCTTGTACGGCAGATACGGCGGATCGTCGGCTTTGCGCTCTGGCGAGAACATGGGAGTGATCGAGGCCAGCTCGTCCGGCGATGGCACCAGCATCGGCTCAGAGCTGAGTGCGAGGTAGCCGTCGGTGAGGCAAAGGACAGGAGTCATGTACTCGACGGCGATCTTCGCGGCTTCGTAGGCGGCGTAGAAGCAGTCAACCGGCGACATGGCCGCGATGACCGGCATCGGCGCTTCGCCGTGACGTCCGTACATAGCCATGAGCAGATCGGACTGCTCCGGCTTGGTCGGCAGACCGGTGGACGGGCCGCCGCGCATCACATTGATGATCACCAGCGGAAGTTCGAGGATAACCGCCAAACCCATCCCTTCGGTTTTGAGCGCCAGACCGGGGCCGGAGGTGTTGGTGGCGGCAAGCGCACCTCCATAGGCCGCGCCGATGCTGGTCAGGATACCGGCTATTTCGTCTTCAGCCTGGAACGTTTTGACGCCCCACTTTTTCAAGCCGGCAAGGGTCTGGAGAATTTCGGAAGCCGGGGTGATCGGATAGGAGCCGAGAAAGAGTTCCAGTCCAGCCTTTTGGGCGGCAGCGGCAAGACCGATAGCCGAAGCTTCGTTGCCAGTCACGCGGCGATAAACACCCTTTTTTTTCTGGGCCGGAGGGACACAAAAACGACCATGCTGTGAGAACATTTCGGTTTCATCGCCGAAGTTGTAGCCTGCCTTGACGGCTTTGATGTTGGCCTCGGCAATGTCCTGTTTATTCTTGAATTTTGACTGCAATGCCTCGATCGTGGTTTCGAGTGGCAGGCTGTAGAGCCAGTAGAGCACGCCGAGCACGAACATGTTTTTGCAGCGGTCGATGATCTTGGTGCTCAGGCCTGTATCGGCAAGCGCCTGGCGGGTGAGGCTGATTACCGGAATTTTGAATACGGTATAATCAGTCAGCGTGCCGTCTTCGAGCGGATTGTTGGTTTCACCGTAACCAGCAAGGTTCAGGTTCTTTGCGTCGAACCCGTCGGTATCAGCAATGATGATGCCACCATGGTGCAGGTTCTTCAGGTTTGCCTTCAGCGCGGCAGCGTTCATGGCGATCATGACATCGAACTTCGCGCCCGGAGTATAGACGCCGGTTGTGCCAAACTGCAACTGAAAGCCCGATACGCCTGCCACAGTACCGGCAGGAGGTCTGATTTCCGAAGGAAAGTTCGGAAAGGTGTTCAAATCCGAGCCGTAAACGGCCACCGTGTTGGCGAACTGGGTGCCGGTAAGCTGCATGCCGTCACCGGAGTCACCGGCAAAAAGCACTGACACGTTGGTTTTTGATATTACCATGTCATTGTTGTTTAAGATTACGGTGTCACTCATGGGTATCCCCTCTTCCTTTTTTCAGAAAAAAGTTTTGGACGGCAAAAAAACTCCCGCATATGACCTGGTCACAGCAAAGAGATGATGTCGTGGTTGTATGGAGAAATTCTCTTAACGGCGGGTTCGGGCAGACAATACTTAACCCTAGGCAATTTTTCGCCTTAACAAAAATATACGGCACGACGGCTGTCGATGCAAGAGTATGCGTGGGTTATTCTGCTTTTTTCTTCTCGATCACTATGTTGTGTTCTTTCAGCCATGCCTGCCACTCCTCTTCCTCCCTGACCGGACACTGGCTGCTCAGATCGCAGATGTCGCAGCGCATCAGGCCGTAAATCTGGTCCATCCAGCAACCGTTGGTGCTTTTGGGTACCTCGTTGACATAATTTGGATTGGCCATGGTTTTTCTGACGCCAATATCCATCAGGTCGAGGATGTCTTTCCTCTTTTTCGAATTTTCGATTCCCCAGCTCATAACATGACTTCCCGTTTGCCGTTGACAGCAAAAGATTTTTTTTTCGCAGGATTTTTTGCAGGATTACGAATAGCTAACCAAATAATATAGTGTCTTTTTTTTTAACATCATTATCAAGCCGTGAAATGGCTGGGTTCCCTGCTAAAATTGCTCCTCACAAAATCCGTTGGCATCGAGCCTGAAAAACCGTAAATTTCGAGCCGAAAACTGCTGCGGTTGGCTCTTTGCCGCGCATCGCAGCTCAACCCACAAGGGTGTCGCAGGATTGCCGTTCATGTGTTTCCCGATGCCCGCAAGCTACAGATAAGCTACAGATACTTATGAATTCAAGAGAGATACGGCAGTCGTTCCTCGATTTTTTTGCAGGCAAGGAGCACCGCATCGTGCGTTCTGCGCCGGTCATTCCGGCGGAAGACCCGACGCTGCTGTTCACCAATGCCGGTATGAACCAGTTCAAGGACGTGTTTCTCGGCAAGGGCACGCGGGAGTACACTCGCGCTGCCGACACGCAGAAGTGCATCCGCGCTTCGGGCAAGCACAATGATCTCGAAGATGTCGGTCGCGACACCTATCATCACACTTTTTTCGAGATGCTCGGTAACTGGTCGTTCGGTGACTATTACAAAAAGGAGGCGATCGGCTGGGCGTGGGAGCTGATGACCGAGGTCTGGAAGCTTCCCAAAGAGCGCCTCTATGCCACGGTTTATCACGACGACGAGGAGAGTTTTAAGCTCTGGCAGAGCGAAACGGACATCGAGCACTCGCACATCCTGAAGTTCGGCGACAAAGACAACTTCTGGGAGATGGGCGAAACCGGACCGTGCGGCCCCTGCTCGGAAATCCACATCGATCTCACTCCCGACGGTTCGGGCGGCCCGCTCGTCAACGTTGGCGACCACCGGGTGATCGAGCTCTGGAACCTGGTCTTCATCCAGTACGACCGTCAGGCCGACGGCACTCTTGTGCCGCTACCGCAGAAGCATGTCGATACCGGCATGGGCTTCGAGCGCGTGGCCGCTGTGCTTCAGGGCAAATCCTCGAACTACGACAGCGACGTCTTCGCGCCGCTTTTCGACCGTATCACCGAGCTGACCGGTACGGTTTACACCGCCTCGCTCGACAGCCCGTCGGATATCGCCATGCGTGTCATCGCCGACCACTGCCGCACGCTCACCTTCGCGCTCTCCGACGGCGCGATGCCGGGCAACGAGGGGCGCGGCTACGTGCTGCGCCGCATCCTGCGCCGCGCCGTGCGCTACGCGGGCACGCTCGGCTGCCACGAGCCGATCATCTATAAAATGGTCGAGGTGCTGGTGCGCACGATGGGCGACGTCTTTCCGGAGCTGGAGAAGCAGCAGGCGACGGTCGAAAAGATCATCCGCGCCGAAGAAGAGAGCTTCCTCGTCACCCTCGGACGCGGCACCGAAATTTTCAACGAGGTGGTCGCAGACATGAAAACGGCCGGAAGCACCACCATCTCAGGCGCGGACGCTTTCAAGCTGTACGACACCTTCGGCTTCCCGCTTGACCTGACGCGCCTGATGGCCGCCGAAGTTGGCCTCGGCATTGACGAAGCGGGCTTCGAGCACTGCATGATGGAGCAAAAGACCCGCGCTCGCATGGATCGTAAGGGCAAGATGCAAATGCAGGACGACGGCGGCGAGTGGCAGTGGTTCGCGCCGGAAGCGCCGACCACTTTTGTCGGCTACGACATGCTCGAAACGGAAGCGACGCTTGTCGCCGCCCGGGTCAGCGGCGACAAGCTTCTCATGGTGCTCGATCAGACGCCCTTCTACGCCGAAAGCGGCGGTCAGGTTGGCGACCACGGTACGCTCGAAACCGCCGGATACCGCCTCGACGTGACCGATACGCGCAAGGATGGCGAGCAGATTGTCCACGTCGTCACCTCGGCGCATGACAAGGTGCGCGACTGCGCCGTTACGCCAGCCGACGTCAGCTTTGACGGCGTGGTTTCCGTCAAGGCCGCCGTTGACCGCGATCGCCGCGTCGCCACCGAGCGCAACCACACGGCCACGCACCTGCTGCACGCTGCGCTGCGCAAGGTGCTTGGTGAGCACGTGCAGCAGAAGGGCTCGCTGGTTACGCCGGAGCGGCTGCGCTTCGACTTCAGCCACTTCTCGAAGGTGAGCGCCGAGGAGCTGGAGCAGGTCGAGCACGAGGTTAACGCCGAGATTCGCAAAGCGGCCAGCGTCACCAAGCACGCCGACGTGCCCTACGAAGAGGCGCTCGCTCTCGGTGCGCTTGCCTTCTTCGGCGACAAGTACGCCGACCGCGTGCGCGTGGTTGAGGTGCCCGGTATCTCAATCGAGCTGTGCGGCGGCACCCACGTCGGCAACATCGGCCAGATCGGCATGGTCAAGATCGTCAGCGAATCATCGGTCGCCGCCGGCATCCGCCGCATCGAGGCGGTCACGGGCGCGGCTGCCGAAGCGCTGCTCTGGCAGGAGTACCGCGATCTTCAGGAGATCAAAAATCTGTTGAAGCTCAAGGCAGACGAAGAGGCTGGGCCGAAAATCAAAGAGCTGCTCGAAGAGAAAAAAGCGCTCGACAAGCAGCTTCAGGAGAGCCGTCTCGCCGGACTGCTCGATCGCTTGGCCGCATCGCTGGCCGGTGGCGAAGAGGTCAACGGATGCCGCATTATGACAGAACGGCTCGACGGCGTCAGTGGTGATGAACTCCGCCAGGCGGCAGTGGCGCTTCGCGAGCGGGTGCCGTGCGCGGTCGGACTGCTGTGCGGCGTGGCCGACGGCAAGGTATCGCTGGTCGCCTTTGCTTCGGACGAGGCGGTCAAGTCGCTGAAACTCGACGCGGGCAAGCTGGTCAAAGAGGCAGCGGCCTCGGTCAAGGGCGGCGGCGGCGGAAAGCTTGAACTGGCGACGGCGGGCGGCAAGGAGCCTGCCGGAATCGACAAAGCCATCGAGGTTTTCGTCGCGTCGGTGAAGTCTGCGTTACAGTGATGAACGGTTTGAACATGAATGAGTGATGCTGATTTTTGACTGTTTTTTCGGACGATGTGAAAAACCCTCGTGCGATGGTTGCGGCCTGGTGCCCGTCCGCAATTTGCGGCGTGCGCTCAAGTCGCGCTCGATGAATAAAACCGAGGAGTCGTGCGTCGATCCGGACAACTCCTGGAAAAAAGCGGTGGACGCGACGCTTGCCGGAAAGTCACCGACGGCGAGCAAGGCATCGGCGAAGCGCAAAAAGCGCCTGCTCGTGCCGCGCGAGGAGATTCCGTGGTTTCCGGTCATCAAGCCGGAGCTTTGCAACGGCTGCGGCGACTGCAAGGTGCTTTGCAAACCCGGTGTCTTCGAGCTTGGAGAACCCGACCCGACCGGCATTCACCGCCCGAAACTCATCGTTGCCCACCCCATGAACTGCCTCGTTCTCTGCGACCGCTGCGTTCCCATCTGCACCTCCGGCGCGATTGTCCTGCCAAAGAAAGAGGATTTTGAGAAGTATGTGGAGTATCTGGATTAGTTGAAAGTTGATAATTGATAATCGGGAGGGGTATGAGGAAACGATTGCTTGCGCCGAGGGAGGAGATTGCGTGGTATCCGGCTATCGATGCGGACATTTGCAATGGTTGCGAAGCCTGCGCTGAGTTCTGCCGTCCCGGAGTGTTCGCGCCCGGTGCTCCTGAACCGGACGCCGCAGTGGTGAAACGTCCGAAAATGCAGGTTGCCCATCCCATGAACTGCCTCGTTCTTTGCACCCGCTGCGTGCCCGTCTGCCCCTCCGGCGCGATCACCCTGCCCGATCCGCTCGACTTCGAGCGCTTCGTGGAGTATATTGAGTAATCTCAGCGGCAAGACACTGGCTTTACAGGAGTTGCAACCAGATTCCCAGCAATGTTCTGATATGTTCTGGAATATGGTCTTGAGGATTATAACGAAGACTTTTTGAATATGGTATTCGGGATATGAATGATGGCCATCATGATATATTTCCAGAACCACGGGGTATAAAGCACGTCCTTTTTCTTTTCAATTGCATTGACAATATCGCTGGCGATCTGCTCTGGCTTCGCTAAAAGCATGTCCGGTGCGGAAATGCCTTCTGTCATAGGTGTTTCGACCATGCCGGGCTTGATGGTCAGCACGTGAACGCCGCTTTTGTGAAGGCGGGCACGAAGTCCCTCGCAGAAGGTCGTAACGGCGGCCTTTGCTGTTCCATAGACATAGTTGGATGGCCGTCCCCGATCACCCGCAACGGAACTGATCACGGCGATTGTACCATGATGCTGTTGTTCCATGGTGTTCGCTGTATGGGTAAGTAACGATATCGTGCTCAGGGCATTGGTCTGCAGTTCTTTCAGCGCCAGCTCAGGGTTGGTTTCACACTCTTTTTGATTGCCAAGAGTGCCGTGGGCAATAAGAACTATGTCGAAAGAGCCTATTGTCGCTTTTGCTTTTTCAAGTACAGTCCGGTGGTTCACTGTGTCGTTCGCATCAAATAGGGCGGTTTCAACAGCAGATGCTCCTCTGACAAGCAGATCTGAAGCGATGGTCTTCAGGCGCTCTTCATTGCGGGCGAGCAGATAAAACCGATGGCCTTTTGCAGCAAATTGTTGAGCCGTTGCTTCGGCGATAGCTGATGTTGCGCCGATGATAAGGATATTCTGCATTAGTCAAGTCCCAGGCGTTGTGATTGCATTGAGAGGAATGTATGTCGGGCACCATATTGCTGCCTGATATTCTGAAACTGTTCCCATTTTGGGTAGCATTTTCTGAAGGTTTCAGCGTTCATCCTTGCGTCTTTTGTCAGATAGAGCCTGCCCCCATGATCGAGTACCATGGCATCAAGCCGGTCCAGAAGCGGAAACAGATCCGGCTCGATTTTAAAATCGAGAGCCAGGGTATAACCTTCCATTGGAAAGCTCAGCAGGTTCCGGTTCTCTTTGCCGAATGCTTTGAGCACGGCAAGAAATGAGCCTTTTTTCGAGTTCACAATGGTACGAAGAATCAAGTCCATGGCCTGTAGGCCGGCCTCTTTCGGAATGACGAACTGATACTGGGTAAAGCCGTTTTTGCCATACATCCGGTTCCAGTGACCAATGCCGTCAAGCGGATAAAAAAACGGATCGTAATGAACCGTTGCATGCGTTTCCCGTTGCCTTGCTTTGTGATAGTACAGTGTATTGAATGCTTTTATGGAGTATGGATTCAGGATGAACGACGGCAGGTCAAGAGGTACCGAAAGCCCTGGATTATGATGGGCGGCAAGTGCTCCATGCTGTGCGTGCTTGCCGGTCATGAGCAGTGACCGGCCAAGCTTGTCACCGCTGGAGATACAATCGATCCAGGCTACGGAATAGGGCTGTTCAGCCTGTTTTTCAAAGAGTTCAAAACTTTCTCCGAGGTTGGCTGATTTGAAGGTGACCTGGTCGATGTAAGCGCTTTTTATTGGTGTGAGGCGAATCGCTGCTGAAAGGATGATTCCGGTAAGTCCCATGCCGCCACAGGTCGCATGGAAGAGTTGCGCCTGCTCATGAGGAGAGCAGCGGATGATCTCCCCTGAGCCGGTCAGGAGATCAAGAAAATCGACGTGATCACAGAAGCAGCCGTCGATGTGGTGATTTTTTCCGTGGATGTCACTGGCGATGGCCCCGCCAACAGTCACCAGTTTTGTGCCGGGTGTTACCGGTAAAAACCAGCCACGCGGCACGAAAACTTCCAGAATTTCGGCGAGGCTGACGCCTGACTGACAATGAAGCAGACCCGATTGCAGCTCAAAAGAGAGCATATGGTTCAAACGGAGCGTTTTTACCATCAGCTTGCCGAGTGAGCTGTCACCATAACTCCGCCCAAGTCCTCGCGGCGTAACGCCATCATAACTTCCGGTTCCGATGAGGTCTTGCAGTGCTTTTTCGGAAGAAGGGGTCAGTACTTGTGCCTCAATTTCAGGGTATTTTCCCCATCCGGACGTGTTCATGAAGCGCCCTCCTGTTTAAAAACAAATCGCTTGTCGAGCTGGTATTTTGATGCGTATCCGATCGCAAGGCCGATAACGGCACCAAGATATCTTGACTCTTTTGTGTGGTAAAGATGGTTGAATCCGAACTCAAAGCCCCAGAAAATCAGTGTGGTGACCGCTCCCATCATGCTATAAAGTAGGAATGTCCGGGTGTCATGAATCGGGTTTTCAGCTTTAAACCGAAAGATATAGCGCTTGTCAAGCATGTATTTGAGCAACAGACCGGCAAGAGTGCCTAAGCCAACTGAAATGGCTATGGCATACTGGCCGGAATAGTATCTGATAGATATATCCTGAACTTCTATATTTGCGGCGGTCGCCAATATGGCAAAGAGAGTGTACAACGTAGAAATTTTCATTGCGCATCAAAATATCTTAAACAAGAATGGCCAGGAAAAATATACACGCAAAAAGGGTGGCGGTTATCAGGCTTGTGCGATCTTTGATGGCAAACAGGACAGGATCATCGTGCATCTGGCCACGGTGAGTGAGCATCCACATGCGGCTGATCCAGAAAAGCAGGATAGGGCAGGCAAGCCAGATCAGCTCATGAGTTTTGTACATCGCAATGGTTCTGGCATCCTGGATGTACAGCGCAAGCACCAGTATTGACAGGTATCCCGAGGCCGTACCGAGACTGGCGATGATTTGAATGTCGCTGGGGTAGTAGCCGCGGCCGCTGGTTTTTGCCGTATCGCCTTTTGTCTGCAGATCCAGTAATTCAGCATAGCGTTTGAGCATGGCAAGGCTGAGGAAAAAGAAGACGGAGAATGCGAGTATCCAGAATGTCGGTATAATAGAGCAGGCAAATGCACCAGCAAGAATCCGCACGGTATAAAGACCGGCGAGCATGATGGTGTCAACCAGAGGGATTTTTTTCAGGTACTGGGAATAGACAACGCTCAGCAGGTAATAGGTGACGAGCGAAATCGTGAATGTCGCGGATAACAGTATCAGCGATGCGGATAATGAAGCCAGGAAAAGCAGCGGAGCTGAAATCAGTCCAATCAGAATTGGCAGTTCGCCCGAAGCGAGCGGCCGGTTGCGTTTTCTGGGATGGTATCGGTCGCTTTCCAGATCGAGCAGGTCGTTGATCAGGTAGCCGCTCGATGCGGTCATCGAAAAAAGGACGAACGCCAGCAGCGCATCGGCGATCAGGGTGATATTGGTGAGCTGATGCGAAGCGATGAGCGGAATGAAGAGCAGCAGATTTTTTAGCCACTGGTGCGGACGCAAGGCCCGGAAAAAGGTTCGCAGCGAGCTTTGCCTCGTTTGGAAAACGCGGGCAACGCCTCCTTGCAGGTCCATCTTCTTTTTGACTCCGGGCTCGGGATCGGCAAGGTAGGTCTTATCGGCCGCATTCCAGACGACCACATCATCATGGGAATTGCCGATGTAGTCGAATCCCTTTTCACCGAACTGATCGATCAGGCAGTCTCTTTTGGATCGCGCTGACAGATTGATGCCGTTTTCAGTGGCGATGACAAGATCGAACAATCCCAAATGTTCGGCGATCTTCTCGGCAAACATCTTATGTGTGCCGGTGGCAAGGACGATCTGGCGCTGCTCCCGCTTTGCCTGTTTGATGAAATCGATAACCTCTGTGTTATAGGGCAGTACCTCAACCGACAGGTCAACCCTGTCCGCAAGCCGGGCTTTCAGGATCGCTTTTCCCTCCAGCAGCCAGAACGGAAGGTGAAACACAGGTCTGATTCCCTTTTTCGAATAGGCGAGCACGGACTCGATGAGCATGTCCGAACGTAAAAGGGTCCCGTCAAGATCCACAACCAGCGGTTTGTTCATGGGAGCAAAACTCTGTTATAGATTGAGGATAGTGCCGATCAGCTGGTTTCATGAACAATATATCATAAAAGAACTGTTCTTCGGGAACATGAGGAGGGGGCTGACAGGCCTCATGATTTCCGTACGCCGGGAATGCTGGATTCTCTACACCGCCAGCGCGTCGCGGTCGCGGAATCCCATCAGATAGAGAATGGCGTCGAGGCCGAGCGTTGAGATCGCCTGTTTTGCGGTTTCGCGTACGATTGGCTTGGCGCGGAAGGCGATGCCGAGTCCGGCTTTGCCGAGCATTGGCAGGTCGTTGGCGCCATCGCCGACCGCAACGGTCTGTTCGAGGCGGATGTTTTCCGTGGCGGCGATCTGCTCGAGCAGCTCCGCCTTGCGCTTGCCATCGACCACCTGACCGATGACGTTGCCGGTCATCTTGCCGTCCACGATTTCAAGCTCGTTGGCGAAGACGTAGTCGATGTTGAGCTTTTTCTGCAAGTAGCGCCCGAAGTAGGTGAAGCCGCCGGAGAGGATGGCGGTTTTGAAGCCGAGGCGATGCAGGTTGTAGAAGAGGTGCTCGGCGCCTTCGGTCAGTTGCAGCCGCTCGGCCACCTTCTGCAGCGTCGATTCTTCCAGCCCCGCCAGCGTGCCGACGCGCTTTTTCAGGCTCTCGGTGAAGTCGAGTTCGCCGCGCATCGCCTGCTCGGTGATCGCCGCCACCAGCTCGCCTGATCCGGCCTCTTTGGCCAGTTCGTCGATCACCTCTGACGTAATCAGCGTTGAGTCCATGTCGAACACCACGAGCCGTCGCGTCCGCCGGAAGATGTTGTCCTCCTGGAAGGCGATGTCGATGCCGAGGCTGTCGGTGATGGCCAGCATTTCAGTTCTGAACTGTTCTTCGTTTGCGGGTGCACCCCTCAGCGAAAACTCGATGCAGGCTTTTGTTTTGCCGGAATCGCCCTCGTCCTTGAGCGGCAGACGGCCCGAGAGGCGGTTGATCGTGTCGATGTTGAAGCCGTGGCTGGCGACCAGCGTGGTGACCCGTTCGAGATGTTCCGACGTGATTTTTCTGCCGAGCAGCGAGAGCAGGTAGCGCGGCTTGCCCTGTTCGCCAACCCATTTGTGGTAGTCGCGCGTGGAGATGGGTGAAAACTCGATCTCCAGCTTGAGCGTGTGCGCCGTGAAGAGCAGGTCTTTCAGGATCGGCGCGGAGGCGGAGGCTTTCGGCACCTCGATGAGCATCCCGAGCGAGAGGTGGTTGTGAATGACCGACTGGCCGATGTCGAGCACCGGCACGTTGTATCGTGCAAGCACTTCGGTAATTTTGGAGGTCAGGCCCGGCTTGTCCGGCCCGGAAATGTTGATGAGCAGCAGTTCGTGCATGTGCTGAAATTCTCGGTTAGTCCTCGTCGGTGGAGGGGAAGAGGCAAGGCGTTGCCTTGTAATGATTTATGATTCCGCCCAGTTTGCGGACAAAGCATGGGGAAAGATAGCGTTGTTTTGGGAAGGTTCAAAAAGTGGGGATGGCGGGTTGGTCCGGTGTTTTGGGTGGTCCGCGAAGGTTGCTCACATTTCATAGGAAAGAAAAATGAGATAATTAAAACCGAGGCGGACAGGATTCTGAGCAGTGCGCTCAGGCAAAAAGATTCCGAACGGGCGCGGATAGCGGAGGCTTTGATCGCCAGTCTTGAGGTGCTAACAGATGGGCTACAAGCCCCACCTTCGTAGGTTCGCAGACATCATCTATAAAATTCTCTTTAGACCATCAAAACATCTTTCTAATGAAATACCCAATATTAGTATTTCTTCTCATCCTGTCTTTTCTGATGACCTCTTATAAGATTACATATTCAGAAGAATCTCTATCGCCAGAATACATTTCATCTACCGGTGAAGAGTTTGTTTTCGCAACTACATACCCCGGTGGTGAAAAGTATGGTTATCCCTTATGGCATAAATGGCCAATGGTATTAGGAGGAGAATTGTCCTATCAAGATTATGTTGGTCGAAAAGGAAAGCTTGAAGACAGAATAATTTATGAACCATCCGGTATTTCAAAGTTTCGTAAAGCCGTGATGGAAAATGGTGAGGTTTTGTATCTTGATGTTGCTGGAAATATACCTCCTAATGGAATTTATTTCCAACTCGCCACCTTGAACCTGTCAGAGTGATTGATGTCGTCCTTGAAAGTTATGGATACGCGTATGGAAGTGGTCCATTCTTTTTAAAGGTAAAGAAGTTATCGGGAGAAGAGGGGCTAATCAAGTATATAGTTATTATAGCACATCAAACCCGTTTCCACCGGGAACTCCAATAAAAATAAAACAGGCTATTGAGCAACGAAAGATTATGATCGGAATGACCCGTAAACAGGCAAGCCTATCATGGGGAGAACCAGATAAAATCAATAAAAGTGTTGGATCATGGGGGGTAAAAGAACAATGGGTATATGGCAATCAATATCTCTATTTTACTAATGGAAAGTTAGATAGTTTTCAGACTAGTAATTGACCGAGTACCTTCCTTCCCTACTCCCCAACACAACAAAACCCCGCCGAAATCGACGGGGTTTTTTCATATCCAATAAATCGTTCTCCCTTCTCACTCCCACTCGATCGTGGCTGGCGGTTTCGAGGAAATATCGTATACCACACGGTTGATGCCTCTCACTTCGTTGATGATGCGGTTCGAGACTTTGGCGAGGAAGTCGTGGGGGAGGTGCGCCCAGTCGGCGGTCATGCCGTCGGTGGATTCCACGGCTCGCAAGGCGAGCACGTTTTCGTAGGTGCGTTTGTCGCCCATCACGCCGACCGACTGCACCGGCAGGAGCACCGAGAAGGCCTGCCACACCTTCGAGTAGAGGCCGCTCGACTTCAGCTCGTCGATGAAAATCTGGTCGGCGTCGCGCAGCACGTCGAGGCGCTCCCGCGTGAGCGAGCCGAGCACGCGCACGGCGAGGCCGGGGCCGGGGAAGGGGTGGCGCATCAGGATGTCCTCGGCGATGCCAAGCTCGCGTCCGACGGCGCGGACTTCATCCTTGAACAGCTCGCGCAGCGGCTCGATGAGCTTGAGCTTCATGCGCTTCGGCAGGCCGCCGACGTTGTGGTGCGACTTGATCGTCTCGGACGGTCCTTTCACGCTGACGCTCTCGATCACGTCCGGGTAGAGCGTGCCCTGCACGAGGAACTTCTCGTCGTGAATGTTCTTTTCGAACACCTGAATGAAGGTGCGCCCGATGATCTTGCGCTTCTTCTCTGGCGAGGCTACGCCTTTGAGTCGCCCTAAAAAGAGATCGCTGGCGTCGACGAGCGAAATGTTCAGACCGAGCGGCTTGAGGAACTCCATCACCTTCACCGCTTCATCCTTGCGGAGCAGGCCGTTGTCAACAAAGACGCAGTGCAGCTTGTCGCCGATCGCCTTGCTGACGAGCACGGCGGCCACCGTGGAATCGACGCCGCCGCTGATGCCGCACACCACGGTCGAGTCGCCCGCAACCCGCTTGATCTCCTCGATCTGGTGCTGGATGAAGCTCTTCGGCGACCAGTCCGGCGTGATGCCCGCGATGTCGATCAAAAAGTTCGAGAGCAGCTGCTTGCCGTAGAGCGAGTGTTGCACTTCGGGGTGAAACTGCAAGCCATAGACCTTGAGCGCGGCTTTGCTGCCGAAGCTCTCGATGGCGCACACCTCGGCATTCGCGGTGCTCGCCGTCACGCGGAAGCCCTCCGGCAGCTGCGTCACCTTGTCGCCATGGCTCATCCAGACGTCCGAATCGGGGATGTCGCGGAAGAGCAGGCTCTCGCTCTCGTCGTGGTTCACCAGCATCTTGGCGCGTCCGAACTCCTGCTTCGAGGAGCTTTCGACGTTGCCGCCGAAGTGCTTGGCGATGGCCTGCAGGCCGTAGCAGATGCCGAGCACCGGCACGCCGAGGCTGAACACCTCCGGGTCGGGCATGAATGCTTTTTCGTCATAGACGCTGTTCGGGCCGCCGGAGAGGATGATCGCTTTCGGCTGATGCGCCCGGATGGTTTCGGCCTTTGTGTGGTACGGAAAAATCTCGGAGTAGATGCCGATCTCGCGGATGCGCCGTGCGATGAGCTGAGTGTACTGTGAACCGAAATCGAGGACGATGACCGATTGCAGGGATGTTGCCATGGTTGATGTGAAACCGGTAAAGTATTGTTTAAAAATTATCTGCGGGCGCGGCTGCCGGTGCTGTCGGTGCTTGCCGGTGCTGTCGGTGCTGTCGGTGCTGTCGGGACAGGCGGTTGCTGCGCGCCGGTGCTGTCCGGATTGCCAACCGCGCCGGAATTGACCGGTTGCGGCGCTCTGTTGAAATCGCCAGCCTGGTAGCGTGCGTAGCCTTTTGGCGTGAAATATTCGACAGAGACGTTACGGTTTAGCACGTCGGACGGCTCGGTCGATGAGCCTGCAATCGGCACGGCAATAACGTTGTCGGGCATCGGGAAGTAGGTTTTTTCAAGCTTGAGCGAAGGATCGGAGTAACACTTTTTCATGAAGTTCGCCCACGCCGGAAGCGCGGCTCTGGCGCCCTGTCCATACTCCATCGAGGTGAAATGAATCCGTTCGTCATCGAATCCCGCCCAGACTACGGCTACGAGCTTTGGGGTGAACCCGGCGAACCAGGCGTCGCGCTGGCTCTGGGTGGTGCCGGTTTTACCGGCCACCTCCATGTCGAGGCCGTAGCGCGTCCTGGCGGCGATACCCGTGCCTCGGTCGATCACATCCTTGAGCATGGTGACCATGACGTAGTTGGTCGCCGGATCGAGTCCCAGATGGCTGCTGGGCTGGTGTTCGGCAATCACCCGGCCGTGCTTGTCGAGCACTTTGGTTACGGGAAGCACGTCGCACCAGGCGCCGTTATTGGCAAAAGTGGTATATGCCCTGGCCAGTTCGAGCGGCGAGACCTCTGATGTGCCGAGCGCGATCGACAGGTTGGGCTGCATGGGGGAGGTGATGCCCATGCGACGGGCGTAACTGATGATTTCCGAAGGACTCAGGAACTCGTAGGCGAGCCTGACGGTGACCTGGTTGAGCGAGTGGGCCAGTGCGTCGCGCAGCGTCGTCATGCCGCCGGAGCCGCCCTCGGCGTTCCGGGCTACCCAGACGCCGCCGTTGCCGCTTTTCAGCGCGAGGGGCTGGTCAAGAATCCTGTAGTTTGCCGGTATGCCCTGGTCGATGGCAGCCGCATAGACGAAGGGCTTGAAGGCCGAACCGGGCTGACGCTTGGCCTGCCAAACATGGTCGAACTGGTAGCGATAGTCATCTGGCCCGAAATTGGTGCCGCCAACCCACGCTTTGACATGGCCGTTCGACGGGTCAAGGGCGATGAGCGCCATCTGCACCCGCGTTTTCTGGTGAAGCAGATTGTTCAGCCAGGCGCTATCGGCCTTCAGCCGGGCAAGCGCCGTGTTTGCGGGAACACCCTCCTCGTTTACCATCTCCTTGTACCGGGCGCTCTCCTTGATGAACTGGATCTTGAGCGACTCGGGGCAGCGCCAGCTCCGGTCAAACTGCGCTTGCAGGGCCGCCGCCTGTTCGCCGATGGCCTGTTGCGCGTATTGCTGCATCCGGCTGTCGAGCGTGGTCTGGATGGTCAGACCGTCGCGGTAAACGTTGACGCCTTCAAGCATGGACGACGATTTGATGGTCTGCCGGATGTACTCGGTGAAGTAGGGGGCCAGGCCCTGTTGGGTGACGGGCGTGTAGTGCAGCACCAGCGGCGTGGCCTTTGCCCTGACGGCCTGGGCGTGGGTGATGAACCCCGCCTTTTCCATCAGCCCGATAATCAGGTTGCGCCGAGCCAGCGACGACGAAGGGTCTTTGGACGGATCGTAGGCCGTCGGATTTTTCAGCGTTGCGATCAACGTGGCGCTCTCGGGAATGGTGAGCTGGCTGGCCGGTTTGCCGAAATAGGTCTGGGCTGCCGACTCGATGCCGTAAGCGCCCGATCCGAAGTAGACGGTGTTCAGATAGAGGGCCAGAATCTCGTTTTTGGTATAGGTGCGTTCGAGCTGAACCGCCGTGACGAGCTCCTTGGCCTTGCGGCTCAGGGTGCGCTCCTGGGTCAGGAAAAGGTTTTTGGCGAGCTGCTGCGTGATGGTGCTCGCGCCTTGCCAGCGGGTGCGACCCTTGATGATATTTTCGCCTAAGGCGATGGCCAGACGCCGGAGGTCAACGCCCCAGTGCTGGTAGAAGGTCACATCCTCGGTGGCGATGAGTGCCGCAGGCGCCCACCTGGATATTGACCTGAGCGGTACGAAGGTTCTGTTTTTCAGGAAAAACTTGTGCAGGAGTTTGCCGTCTTCCGAATAGACCAGCGAGGCCAGTTCCGGCTTGGGATTTTCAAGCTCCTGAACGCTTGGAAGGCCTTTGAAAAGATCGAGTCCGAACACAGCGCCGGCTCCAAGAAGAACGACAAGAAGAAGACCGGCAATTTTCATAACAAATTTTTTACTCACGTTGACAAAGGTTCAGAATGGTGAATCATAAGCGTCTGTTTTCAACAGGAACATTTTTTCCGTTGAATCATTTCATTGAATCTGCACCCGGTCGGCCAGAGGCGTGGCAGGCTGAGTCTTTTTATAAAAATGTTCCGCAAAATCAAAATGTTTTTTCAGCTGCTCGACAAAGCACGGCGTGTCTTCGAGCATGGGCAGATGGCCGAGGTGCATGAACTGTACGAGCCTTGTTGGCGATGTCGCTGACGCCTTGCGCTTCTCGAACAGCGTGATGGTGCCTTCGGGCGGAATGGTGTGGTCGGCCATGCCGACGCAGCAGAGCACCGGCGAGGCGATCTCGATGACGCTCCGGGTGTAGGTTCGCAGCGCTTCGGGATCGATTGAGAAATGGCCCACCGCGTTGGTGGCCGCCTTGTCGGATGTGGTGAAATCCTCGATGATGATGTCGCTGTACTCCTTGCTGATGTGCCCGGTGGCTGCACGCTTGATGAAGAGTGTGCGCAGCGGTTCAACCCGGAACATGTTCCGGAAGTTCATCGAAACGTCGATCAGTCCGCCGAGGAACATCAGGCCGAGCGAGGTGAACGGCGTCTCCTCGAAAATACCGCAGGCCAGAATCGTTGCCGAGAGTAGCGCGTCGCGGTAGCGCAAGCACAGCTCCGTGGCCACCATGCCTCCCATCGAGTGGCCGACGATGTGCAGGTTTCGGCTTTTGTCGAGCCCGAGATGCTCGATCAATGCGCCGGCCTCATCGGCGAATCCGCCAATCGTCAGATCGGGCTGGCACCCGTCGATGGAGGTTTTGCCCGTGCCGCTCTGGTCGTAGGTGACGCAGCGGAAATCCTGCCTGAGCAGGTCGATAGTGGGCCTCCAGTACCGGGACGAAATCGCCCAGCCGTTGACGAAGAGAATCGCCGGTTTGTCCTTCAGCGAAGGATTCTGTTCGGCGGTATCCTCATAGAAAAGTTTGCAACGTGACGAAGTAAGGTAACTCATAGGCTCGGCCGGTTTGATCTCTGCGAAAAACTGAACTCAAATATACCATATAGAAATATACCATATAGAATATAGAATGCTGAATGATGAATGAACATCAGGTTATGGCGCATGACAAGAGCAATATCTGTCTGCTTCAGGCTCGATATTGATTTTATACCGGTATATTAATCGCTTGCCGCACGGATTTCGTCAACCAGATGAATTTCGCTGTAATGCGTTTATTGACAAATACTTACCATAGATTTTACTTCAATGGAGCTTTTCTCGAAACTTGCCGATTTTATTCTGCACATTGACAGGCACCTTCAGCTTCTCGCTTCGGAGTATGGTCTGTGGCTTTATGGAATCCTTTTTCTGATTGTATTCTGCGAAACCGGTCTGGTGGTTTTTCCGCTTTTGCCAGGTGACTCGCTGCTCTTCGCCGCCGGATCGCTCGCCGCGATTCCGATGTCGCAGCTCAGCCCGCACTGGCTCTTCGTCATCTTCACGACTGCGGCGCTTTTGGGCGATACGGTCAACTACTGGATCGGCAGAAGTCTTGGGCCGAAGGTGTTCCATTTTGAAAAGTCCGCGTTTTTCAATCCGGAGCACCTGCAAAAGACGCGCGGCTTTTTCGAAAAATACGGAGGCAAGACCATCATCATCGCCCGTTTTATTCCTATTGTCCGCACCTTTACGCCATTCGTGGCTGGCGTCGGGGCCTTGCCCTATCCGAGATTTATCATGTTCAGCATTGTCGGGGCGCTGCTCTGGGTGGGGGTCTTCAGCTATGGCGGGTACTTTTTCGGACAACTGCCGGTAATCAAGGCCAACCTGAAACTGATGATTGTGGGCATTATCGCCGTATCGCTGTTGATACCAGCCATCGAGTTCGTGAAGCATCATTTTCGGCGCAAGGCCAGTCTGGATGCGGATTGAGGAGTTTGCCGGTTAAAAAATAATTATGGTAATTTCCCGAAACTTCTTATAATCCAGTCCTTAATCGGCGTATAGCGCAGCCTGGTAGCGCACTACCTTGGGGTGGTAGGGGTCGTGGGTTCAAATCCCGCTACGCCGACAAGTTTTTCCCTCCTTCACTATCCGGAAGAGTTCCTTTCTCAACAAAAACCGGAAATTATGTATGGACTTTGAATGCCAGTTCGTGTGTGAGCTGAAAGAGCTCGCGCCGGTTCCAGCCCTGCTTATTCGCACACAAACCACCATGAGCGAGCTCGGCTCTTTGTTTGAAGCCGGCTACCATGATATCCTGCAACTGCTTGCAGGCCAGGGCAAATCGCCGTCGGGACCGCCTTTCGCGCGCTACTTCGGCATGAGTGCCGGGACGTTCGAGGTCGAATTCGGTTTTCCTGTCGAGGGAGGCGTCGAAGGCAGTGGCCGGGTCGTCACCGGGTTGACTCCCTCGGGCAAAGCCGCGAGTAGCCTCTACATCGGCCCGTATGGCGAAATCGAAGCGGTCTACGACGCGCTCATGAAGTGGGTTGACGATAATGGCTTTGACCTGAGTGGCGAGGCATATGAAATTTATCTCGACAATCCTGCCGAAACAGCGCCTGACCAGCTCAGAACGCGAGTCTCTCTGATGCTTCACGAAAGCTGACGGGAATTCTCTTTTCGTGGCGGCGATTATGAAAAGAAACTTTTCTCATTCAATCGCCGCGAGCCTCTCATGAACGTAAGCAATCTGCACTGTATCGTTATCGGAGCCGGAATCGGCGGGCTTGCCGCTGGAGCGTTGCTGGCTCGCCAAGGTATGCAAGTGGTGGTGCTCGAAGCGCAGCGCTATCCCGGCGGCTGTGCAGCAACTTTCACTTTCGGCGCTTACCGCTTCGATGCGGGAGCAACCGTTGGGTGTGGCTTTCACCCTGGCGGGCCGCTCGACCTGCTTGGCCGCGAACTCGGCATTGACTGGCCGGTGCACGCCGAACCGCTCGCCTGGCAGTACCGCCACCGCGACCTTCGGCTTGATCTTCTCTCCTCGCGTGACTCGATAATTTCTCGATTTCCGCGCTCGAAACCGTTCTGGGACGAACAGGCTCGGCTCGCCCGAACGCTCTGGCGTTTGTCCGCCGATGCGCTGCCGTGGCCGGTCTCGAACTTGCAGGATGTTGCCGGGCTTGCTGGCCGAGCGCTTGCCACTTTACCGGACTCCGCCTTTCTCCTGTCCTTCATGCAGCGCACAGCGCTTGCCTGGCTTGCTTCGCACGGCCTCGATTCCGATGCGGAGTTTGTGCGTTTTATCGACGCTCAACTCATGATCTCCGTCCAGACCACCTCGCGCCACGCCAACGCGCTCAACGCGGCGATCGCGCTCGACCTGCCGGTGGCGGGAACGTGGCGCGTCGAGGGCGGCATCGGCACTGTCGCCCAATGCCTGGCCGACTCCATCGGGCGCGATGGCGGAGCGGTGCTGTACGGCAAAAAGGTGATCCGTCTCGATACGATCAAGCGCGGGGCGCTCGGCGTCGAAACCGCCGATGGCGACGCCTTGGCAACCGATGCGCTTGTCGCGAATCTCACGCCGGAGTCTCTCGACATTCTCGATGAATTCCGTCCGGAGAGCGAACAGGATGCGCCGCCATCCGACGGCTGGAGCGCCTTCATGCTCTACCTCGGCGTCGATGCGTCACTGTTCAAGAAAGCCGGAGCTGATCACCTGCAAATCGTCGCGCCGGAGGGCGAGCTTGGCGAGTGCCGGAGTCTGTTCGTTTCCGCCTCACCGGCGGGCGATGCCGGACGGGCGCCTGAGGGGCAACGTGCGGTGACTGTTTCAACCCACACGAAGCCCGAACGCTGGTTTGAAGCGATGCGGCAGGGTCGCGAGGTGTATGAAGCGCTGAAGCAGGAGTACACCGATAAAGTGCTCGCACTGCTTTACGAGCAGCTTCCGGATGCTCGCGGTGCGATCCGTTCGATGACAGCCGCTACGCCGCACTCGTGGCAACAGTGGACGGGCCGGCATCACGGGCTGGTCGGCGGCTACGCACAGACCTCGCTCTTCGGTGTGCGCGGACCAGCTACGAAGTACGACAACCTCTTCCTCGTCGGAGACTCGATTTTTCCGGGCCAGTCGCTGCCGGGTGTGGTTACCGGAGCGCGCCGGACGGTGGAGCTGCTCTTGCGCCGCGCCGGGAAGCTGGGGCGGTTATAGCGGAGCGTTCAGGGCAACCGCAAGGGTTGCCCCTACAATTTTCCGCCTGCTCTCGTATATTCGGTTTATGGAGCTTCAGGAAAAAATCACCATCCTTTCGGGGGCCGCGCGGTATGACGCTTCGTGCGCGTCGAGCGGTTGCAGCAATGACACGCCGTACCGGGGAACGGGCAACACCTCGCAGGGCGGCATCTGCCACTCGTGGGCGGATGACGGGCGCTGCATTTCTCTTCTGAAAATCCTGCTCTCCAATGACTGCCGGTACGACTGCGCCTACTGCGTCAACCGCTCGTCGAATCCGGTGCCTCGTGCGTCGTTCACCGCGCGGGAGGTGGTTGATCTGACCATGGAGTTCTACCGGCGCAACTATATCGAGGGGCTGTTCCTCAGCTCCGCGGTGTGGGATAGCCCCGACCGCACGATGGAGGAGATGGTGCGCGTGGCGGAAATCCTGCGCAACGAGGAGCGCTTCGGCGGCTACATCCACCTCAAGGTCATTCCCGGCAGTAGCGCCGACCTGATCCGGCGCGCGGGGTTGGCCGCCGATCGCATCAGCGTCAACATCGAGTTGCCGTCGAACGAGTCGCTGAAACGGCTCGCTCCACAGAAAAGCAAGGAATCGATTCTGACTCCGATGAAACTCATCGGCGCGGAGGCTGGCTTCAGCCTCGTCGAGCGCACCAAGAGCCGCAAGGCTCCACGCTTCGCTCCGGCGGGGCAGAGTACGCAGATGATTATCGGTGCAAGTCCCGAAACCGATCTCCAGATTCTCCAGCTTTCGCAGAGTTTGTATCGCAAGATGAACCTCAAGCGCGTCTATTACTCGGCCTTCGTGCCTGTCAACGATGACAACCGCCTGCCGGTGCTCGCTGCGCCGCCGCTTCTGCGCGAGCATCGCCTCTACCAGGCCGACTGGCTTTTGCGTTTCTACGGCTTTTCAGCAGAGGAGATTCTTTCCGACGACGCGCCGAACCTCGACGAATCGTTCGATCCCAAAACCGCCTGGGCGTTGCGCCATCCGGAGTTTTTCCCGGTCGAAATCAACCGCGCCGATTACGCCACACTGCTCCGCGTTCCCGGCATTGGCATCACCTCGGCCAAGCGCATCATTGCCGCCCGTCGCTTCGCGCCCGTCACGCACGAGGGCATGAAAAAGATTGGCGTGGTGATGAAACGGGCAAAATACTTTATCACCTGCTCGGGCCGCCCGTTCGAGAAGATCGACCAGCAACCCGCTCGCCTCCGCCAGCGGCTGCTGCTTGGTGATGGCAGTGAGCAGAAACAGCCGCAGCAGCTTGTGTTGCCTGGGCTTTTCGCCTGATTGCCATGAACAAGTATTTCTACGACGGAACGCCAGAAGGACTGGTATCGGCCATTGGCGCGATTCTCGAAAGCGGCGATGATCCGGAGCAAACCGTGCTCTCCATCCGTCAGGATACGCTCTTCGAGGAGGGGTTGTTCCTGCGCACCGACTCCGCTGTTGCCGAAGCGCTTTTCCAGCGGCTCCGGGAGCGAGCGCCCGACGCGGTGCAGACGCTCTGGTACTTCACGATGACCGAGGTCGATGGGCTGGCGACGAGCCTCTTGCGCTACATCGCGCTCGCCTTCGAGCACGGCGACCAGGTCAACGGCTACCTGACGCATCCTGACGTCAAGGCGGTTGTCGCCACCGCTCGCAAAGTCGGACGTGAACTGCACCGCATGAAAGGACTGCTGCGTTTCGAGCAGCTCCGCGACGGTACCTGGCTGGCGCGGATGGAGCCCGACCACAACGTCATCCAGCCCCTGGCACGCCACTTCAGCCGCCGCTTGCGTACGCAAGAGTGGTTCATCTACGATGCCCGCCGCCACAGCGCCGCTCACTGGGACGGCCACGCACTCAGCTTCGGTACTCTCGAACGGTTTAGCCGCCCGGAACTCTCCCCGGAGGAACGGGTCATGCAGCAGCTCTGGCAAACCTTCTTCAAAACCATCGCCATTCCCGAACGAAAAAACCCCCGCCTTCAGCAATCCAACATGCCAGCGAAGTACTGGAAATATCTGACTGAAAAGCAGGGGGAGTGAGGGGGTATTACTGCACAATCCTCGGATAGAGTTTCGAGGTCACGACGATCAGCGCGATGAGCATTCCGGTTAACATCAAAAAATCTGTCCCGATGCCGAAGGTGCTGGTGCCAGCGGTCACCATCAACGCGCGGAGGAGGTCAACCTGGTAGGTGAGCGGGTTGATGTGGGCGATGATTTTGAGCCAGGTGGGCATGATCGAGATCGGGTAGATGGCGTTGCTGGCGAAGAAGAGGGGCATGGTCATGACCTGGCCGATGCCCATGAACCGTTCGCGCGATCGCACCAGGCAGGCGATCATGAGCGAAAAGGTCGAGAAGAGCGCCGCGCCGAGCACGATGGCGACGAGCACGCCGCAGAGTGCGAGAGGTGACCAGTTCAGATCGACGCCCGCGACGAGCGCCATCAGATAGACGATGGCCGCCTGCGCGATGGCGCGCATTCCCGCCGAGACCGCCTTGCCGAAGACGAGCGAGCTCCGCGGGGCGGGGCTGGCGAGCAGCTTCTGCAAAATGCCGAGGTCTTTTTCCCAGATGACGTTGATGCCGTAGAAAATCGCGATGAAGAGCACGCTTTGCGCGAGGATGCCCGGCGCGAGGAAGCTGAAGTAGTCGAGGTTACCGGTGGGGATGGCGCGCATTCGCCCGAACACTTGGCCGAACACCAGCAGCCAGAGCGCGGGCTGGATCGAGCGGCTGAGGATTTCCGATGGGTCGCGGCGCAGCTTGGCCAGCTCCGTGGCGACGATGGCTGCCGTGTCGCGCAGGAACCCGGTGGGGTCGAACTTGTCAGCCCAGCCGTTTGGCCGTCCGGCGGGCGCGGTTGATGTCGCGGAAGTTTGGCTTGCTGTCACTGAACTCTCCTGCAAAGTGAATGAAAACCTGGTTCATCGATTCGGTTCCGGCGCGCTGCTTCAGCTCCTCCGCCGATCCCTCGGCGGCGATGACCCCCTCTTTCATGATGGCGATCCGGTCGCACAATTCTTCGGCCTCTTCCATGTCGTGCGTGGTGAGCAGAATCGTGGTGCCGAAGGTTTCGAGCAGCTCCTTCAGCCGCTTCCAGACCTGGAGGCGGGCGGCGGGATCGAGGCCGATGGTCGGTTCGTCGAGGAAGAGCACTTCCGGACGGTGAAGCATCGAGAGGGCGATTTCGAGCCGCCGGATCATGCCGCCGGAGTAGGTGCACACCAGCTTGTCACGCGCTTCGGTGAGGCCCATGAAGGCGAGCGTTTCGTCGATGCGCTGCGTTCGCTTGCGGCGCGGCACGTTGTAGATGCGGGCGAAGAGCAGGAGGTTCTCGAAGCCGGTCAACGCCCCGTCCGCCGAAATCATCTGCGACACGTAGCCGATCCGCTTGCGCACGCCGATGCTGTCGCAGAGGATGCTGTGCCCGGCCACGGTCGCCGCGCCGCTTGACGGCGGCAGCATGGTGGTGAGCATCTTGATGGTCGTCGTTTTGCCCGCCCCGTTTGGCCCCAGAAGACCGAAGATTTCGCCCGACCGCACTGTCAGATTCAGCTCCCTGACGGCGACATTCGAGCCGAACGAGCGGGTGAGCCGGTCGGTCTGGATAGCGATGTCTGTTGTCGGTAGCTGCATGGTCGAGGTTTGTCGAAATGAGTTTCAGATGTGCCTGCAAGTTAAGATTCAGCAACGCGTTGCGCAACTCTCGAATCGTCCGCAGATCGGATTTTTCAGGTGAATCGGTATCTTGCTTTTAGCTGCACGTTGAACCTTTCCTCGCAAATCCTATGGCTATTCTTTCCATCGATCAGGGCACGACCGGCACCACCTGCATGATCTACGACCGGACGGGCAGCGTGCTCGCCCGCGCGTATCGCGAGTTGACGCAACACTATCCGCAGGCGGGGTGGGTGGAGCATGATCCGGAGGAGATCTGGCGGACGGTGGTCGAGTGCGTGGCCGAGGTGCGGGGCGCATATTCGGGTCACATCGAAGCTATCGGCATCACCAACCAGCGCGAGACCACCGTGGTGTGGGATCGGCGGAGCGGCCAGCCCGTGCACCGCGCCATCGTCTGGCAGTGCCGGCGGACGGCCAAATTGTGCAACCGCTACCGCAGCGAGGAGGCGGCGATCCGCGCGAAGACAGGACTGCCGGTGGACGCCTACTTCAGCGCCACCAAGATTCGCTGGATTCTCGACGCGCATCCCGAAATCGATCCATCAAATCTCCTCTTCGGCACCATTGACACGTGGCTCATCTGGAAGCTGACCGGCGGCGAGGTTCACGCGACCGACCTGACGAATGCTTCGCGCACGCTGTTGTTTGATATCCACGAGCGGCGCTGGTCGCCCGAGCTTTGCGAGTTGTTTGGCGTGCCGCTCTCAATGCTACCGGAGGCGCGTCCGTCGATGGGCGGGTTCGGCTCGGTGCGCACGATTCCGGCGCTCGATGGCGTGCTGATTGCGGGCGTGGCGGGCGACCAGCAGGCGGCGCTTTTTGGCCAGTGCTGCTTTGCGCCGGGGTCGGTCAAGAACACCTACGGCACCGGCTGCTTCATGGTGATGAACACCGGAGAAAAGTTTGTGAGTTCGAGTCACGGCTTGTTGACGACGCTCGCGCTCGACGGCGCTGGCCGGAGCTGCTACGCGGTCGAGGGGTCGGTGTTCATCGGCGGCGCGGTGATGCAGTGGCTGCGCGACGGCTTGCAGCTCATCGGCAGCGCCGCCGAGTCTGAGACGATTGCCCGCTCGGTTGAATCGAATGGAGGGGTCTATCTCGTGCCCGCCTTCGTCGGTCTCGGCGCACCGCACTGGAACATGGAGGCGCGGGGCACGATCACCGGCCTGACGCGCGGCTCGTCGCGGGCGCATATTGTCCGCGCGGCGCTGGAGTCGATCGCCTTCCAGTCGCACGACGTGTTTCGTGCGATGGTGGCCGACATCGGCATTCAGCCGCAGTCGCTCACGGTCGATGGCGGCGCGGTGAGCAACGAGTTTCTGATGCAGCTCCAGGCCGACCTGCTCGGCGTGCCGGTGCACCGTCCGCGCAACATCGAATCCACTGCCCTCGGCGCGGCCTGCCTTGCGGGTCTCGAAGCCGGAGTGTGGGGTTCCGCCGCCGAACTGCGTGTGCTCAACAGCGTCGAGCGGGTCTTCACTCCCGCGATGCCGGAGGGCGAACGCGAGGCGTTGCTGGCGGGCTGGCAAAAGGCGCTGCGGCAGACGCTCACATCATAAACCATTCATCAAAAAGAAGATGACACACAATGATCATCCCGGCGAAGGCACGCCGAAAACCGTCGTTTGCCCCATGTGCGGCGAGCCATTCACCTGCGGCATGTCCACCTCATGCTGGTGTGCCACGCGCGTGGTGCCCGATTCGGTCAGGAACTACCTCGCCGAGCGCTACGAAACCTGCGTCTGCAGCACCTGCCTCGACCGGCTCATCGCTGAGGCGAAAGAGGAATTGAGGGGAGCGTAACTTGGGCAGGTGGACTTCTTGGGCAAATGGTCTTACTCATTCGCCGACTCCACCACCATGCCGGCATAACCCGCCTCTACTGGATACGGCAGCTCTTTGCTGAAGCGTTCTACAGCTGCCTGACCGGTGCAGTGGCAGGCAATGAGGCGGGAGATGTCTCGATTGGCGAGCGATGCTACGGTGCGGTTGAGGCGCTCCGGGCTGGCTGCCGAGAGGTGCATTCCGCCGATAAGCGTCGCGATCCGTTTTTGCCCGGTGATGCTCTCGATGTAGTCAAGCGTGTTGACGATGCCGGCATGGCAACATCCTGCGAGCACGATCAGCCCTTCCGGCTTCTCGATCCAGAGCGACAGATCGTCTTCGATGGGGTCAGGCGTTTTTCCGTCCGGATCAAAGAAAAATGGGCCGCCGGTGTCCTCGAAGGTTGTCTGGCGGGGGACTGGGCCGGTCAGGAAGGCGCCATCGGTCAGGCGGGTCGGCTCAGTGACCCATACGACCCGCTCTTTCGGAAGTCCGTTAATTGCTTGCTTGGCGGTTTCGGGCATGTCGATGGGTTTGGGCTTGTCGTTGCGGATGCTGTAGCGTTCGATGAGCGCTGACGGGTGGAGGTAGAGCGTGGCGCGGTCGGCGATTCGGAGCACGTCGGCGAGGTTGCCGGTGTGGTCGTAGTGCCCGTGGCTGAGTACGATGATGTCGATGTCCGACAAGTCGATGCCGAGCGCACGGCAGTTGGCATCGATCGCCGTGAGCTGGCCGGTGTCGAACAGGATGCGCTTGCCGCCGGTTTCAATCAGCACCGCGAAGCCGTGTTCGCAGGTGAGTCCGGGTGCGGCGCGGTTGTCGGTAAGAATGGTGAGTTTCATGATGCAATCAAATGTCGATGCAATGTTTTGCGGCGTTTAGCCGTTTTCTGACAAGTTAAGGTTCTTTTCAGAGAACAACTCTGTGATGGAGGCGCAGTTTTTATTTTTCAGGAGTTGTCCGGCTGTTCTGAAGGGATGCGTTTTTTTCGGAAACTATAATCAACAAGGAGCATTTCAAATGATGAAGTCAGTGAAAGCGGCGATGCTTGCCACGACTATGGTGGCTATGAGCCTGACTGCCCATGCGGCGGAAACTCCCTCCGTGGCGCTGGGTAAAAAACTGTTCAACGATCCATCGCTTGGCGGCGCTGCCGGCGCCAAAACCTGCGCGAGCTGCCATCCGAACGGCAAGGGAGTCGAAAATGCGTGGAAGAATCCGAACCTCGCCAAGCAGATCAATACCTGCATCCTTGGCGCGCTGAAGGGCAAACCACTGCCGCTGGAGTCGGTTGAGATGAAATCTCTTGTTCTTTACCATCAGTCGCTTAAACCGGCTTCGATAAAGCCATGAATTTTGAAGTGTTATGAGTGAGAAAAAAATATCGATTCTCGGTTGCGGGTGGCTCGGTTTGCCACTGGCCCGTTTTCTGGCTGGCGAGGGGTATACCGTCAAGGGTTCGACTACCAGCGAAGCGAAAATTACCAAGATGAAAGAGGCCGGTGTCGAGCCTTTCCGGATTGTCATCGATGAGAGCATTGAAGGCGATATTTCCTCGTTTTTGGACAGCGAAATCCTCGTGGTGAACATTCCTCCCAAGCGGCGTGAAGATGTGGTCGAATACCATGTCGGCCAGATTTCGCTGCTGATCGACGCTCTTGCCGATTCGCCGGTGAAGCATGTGTTGTTCGTCAGCTCGACCTCGGTCTATCCCGCGTCGGGTGGTGAAGTGGTCGAATCTGACGCCGCAGATCCCGACGCGGCGGACTCTCCAGCCGGTCGGGCGTTGATGTACGTCGAGGAGATGCTGCGTTCGGAGTCTGCGTTCAACACCACGGTGGTGCGCTTCGGTGGTCTGATCGGCCCCGGACGCAATCCGGCGGAGTTCATCCAGCGCATGACAGAAATCACGAGTCCCGCTCATCCGGTGAACCTTATTCATCTCGATGATTGTGTGCACGTGATCGCTGAAATCATCCGGCAGGAAGCCTGGGGCGAAACCTTCAACGCCTGCGCGCCGCTCCACCCGACTCGAAGCGAACTCTATGCCGCCGCTGCTGAAAGTCACGGCCTCGCCGCGCTGCAGGAAGAACGATCCAGTGACACCAATTTCAAGATCGTCAACAGTGACAGGATTGTCGAGAAACTGGGATACACGTTCCTGCATCCTGATCCGCTGGCAATGGCAAGGGGAGGCAATTGACAGTTGCATTGTCGGGGCAGACCTTTGTGTCTGCCCTGTTCCGCAGTTGCCAGGCCGTTGCAGTTACAGAATGAATTCGAGGTCGTAGCCCTCTTTCGCTGCTTTAGCGGCGAACTTTTGGAAATCCCTTAGAAAACCGAGAGTCTCTGCTGGATCGATTTCGCGCCAGTAGGCAATGCGTTCCGGGTCGTCCTGCCAGCCGAGCATCACCTTTTCGGGGCTTTTCCCGCGTATCTCGCCGACGCATTCGTCGATAATTTCAATCATTCTGCCAATCGCGCCAGAGGGTAGAAATGCCTCGTCCCAGCTGTCGAGCCCGTTATTCGATTCGGAGATGAACGGCAGCGCGTTGAGCTGTTCGATGACGCCGTAGTAGAACAGGGCGGTGTAGTCGTGGGCGGAAATTTCCATCGAATCGTAGATCTTGTAGCTCTTGTCGGCAAGCCTGACGGTGTTGATCTTGCCGCTTCGATAAATCGGCAGTTCGCGGTGCAGGGGGTTCTGGTCGTCAAGGAGAATATGGGTGACGGTCATGGTGTTCGATGCGGGCTGAAACGATTAATTTCTCACCACTGTTTTGATCGAAGGAATTGGTTTGAGATGACGTCTTAATTATAGTTATTTAACTGAATGTAGCGATAACAGATTGGTTGTGCCCACTCGTACTTCATAGCCAGAGTTACAGCGCATTTCAGGGAGCTTCCCGTCAATTTTAGCGATACAGGATCATAAATGGAAGGAAATTTCTCGAATAGAGTTCAGGACGTGATCAGGCTCAGCCGCGAAGAGGCGCTGCGTCTGGGGCACGACTATATCGGCACCGAACATCTTCTGCTCGGACTGATCCGGGAAGGAGAGGGCATAGGAGCCAAAATTCTCAAAAACCTCAAAGTCGATCTTTTCCAGCTGAAGCAAAAGATCGAGGAGAACACCCATCCCAAGGTTCCGGCCACGCAGATGGGCAATGTGCCGCTAACCAAGCAGGCTGAAAAGGTGCTCAAGATCACTTATTTGGAGGCCAAGATCTGCAAGTCAACCATCATCGGCACGGAGCATCTGTTGCTCTCGATTCTCAAGGGTGACGACAACATTGCCGCCCAGATTCTCGAACAGTTCGGTGTCACCTATGACCAGGTGCGCGACGAGCTGATGACCATTACGACCGGGCGCAGCGAGGCTTACGAGCCGCCGATGGAGGGTTCCTATTCGTCGGGTTCGGGAAGCCCCGCGCGTCCGTCGAAAAAGTCCGAGACGAAGCGCGGTGAACGCACCAAAACGCCGGTGCTCGACAATTTCGGGCGCGACATCACGCGCTTGGCGATGGAGGACAAGCTCG
>NC_002932.3_3
ACCCGATCATCGGGCGCGAAAAGGAGATCGAGCGCGTGGCGCAGGTGCTCAGCCGCCGCAAGAAAAACAATCCGGTGCTGATCGGCGAGCCTGGCGTTGGCAAAACGGCCATCGCCGAAGGGCTGGCGCTCAAGATCGTGCAGCGCAAGGTTTCGCGCGTGCTTTACGACAAGCGCGTCGTGGCGCTCGACCTCGCGGCGCTCGTCGCGGGCACGAAGTACCGCGGCCAGTTTGAGGAGCGCATGAAGGCGCTCATGAATGAGCTGGAGCGTTCGCGTGACGTGATCCTCTTCATCGACGAGCTGCACACCATCATCGGTGCTGGCGGCGCTTCGGGTTCGCTCGATGCGAGCAACATCTTCAAACCCGCGCTCGCTCGCGGCGAGTTGCAGTGCATCGGCGCGACCACGCTCGATGAGTACCGCCAGTACATCGAGAAGGATGGTGCGCTGGATCGCCGTTTCCAAAAGATCATGGTTGAGCCGACCTCGGTCGAGGAGACCATCCAGATTCTGAACAACATCAAAAACAAGTACGAAGCGCATCACCACGTGCATTACTCGGAGGATGCCATCGAGAAGGCGGTCAAGCTCTCGGAGCGCTACATCACCGACCGTTTTCTGCCTGACAAGGCGATCGACGTCATGGACGAGGCGGGCGCGAGAGTGCACCTGAGCAACATCCACGTGCCGCAGGAGATTCTCGAACTTGAGAAGTCCATCGAGGAGATCAAGAGCGAGAAGAACAAAGTGGTCAAGATGCAGAACTTCGAGGAGGCGGCACGCCTGCGCGACAAGGAGAAGAACATGCTTGAAGCGCTCGACCACGCCAAGCAGGAGTGGGAAGAGCAGTCGATGGAGAGCGTTTACGACGTGACCGAAGCCGACATCACCTCGGTGATCGCGATGATGACCGGCATTCCGGTGGCGAAGGTGGCGCAGTCCGAATCGAAGAAGTTGCTCACCATGGAGGCGGAGCTGAAAAAGGAAGTCATCGGCCAGGACGAGGCGATCAAGAAGATCACCAAAGCGATCCAGCGCACCCGTGCGGGCCTCAAGGATCCGTCGCGCCCCATCGGCTCGTTCATCTTCCTCGGCCCGACCGGCGTCGGCAAGACCGAGCTGGCCAAGGCGCTGACCCGTTATCTGTTCGACAGCGAGGATGCGCTGATCCGCGCCGACATGAGTGAGTACATGGAGAAGTTCTCGGTAAGCCGCCTGGTTGGAGCGCCTCCCGGATACGTTGGCTACGAAGAGGGCGGCCAGCTCACCGAAAAGGTGCGCCGCAAACCCTATTCGGTGGTGCTGATCGACGAGATCGAAAAGGCGCATCCCGACGTGTTTAACATTCTGCTCCAGGTGCTCGACGAGGGCGTGCTGACCGACGGACTTGGCCGCAAGGTCGATTTCCGCAACACGATCATCATCATGACCTCGAACATCGGTGCCAAGGAGATCAAGAGCTTCAGCACCGGCGGAGGCATGGGCTTCGCGCCGCCTTCGGATGCGACGGGTGATTACAAGGCGATGAAGTCCACCATCGAGGATGCATTGAAGCGCGTGTTCAATCCGGAGTTCCTGAACCGCATCGACGACACGATCGTGTTCCACCAGCTCGAAAAGTCGGATATCTTCAAGATTATCGACATCACGGCAGGCAAGCTCTTCAAGCGCCTGAAGGAGATGGGCATCGAGGTTGAGATCGACGAGAAAGCCAAGGAGTTCCTTGTCGAGAAGGGTTACGACCAGAAGTACGGAGCACGCCCGCTGAAACGCGCGTTGCAGAAATATGTCGAGGATCCGCTCGCGGAGGAGATGCTCAAGGGCCGCTTCACCGAGGGCAGCGTGATTCAGATCACCTTCGACGAAAAGGAGAAGGAGCTGCGCTTTCTTGATGGCGCGTCTTCCGCCGAACCGACTCCCAAAAAGAGCAAGAAAGAGGAGACGCTCGACAAAGAGTGATGCCCCGGATCGCAAGATTTTAATTTCTCCCGAAGCCCCGCTGAAACGATGATTTCAGCGGGGCTTTTTTTGGGGGGGTATTTCGTACAAGTGTCTGAACCGGGGGTGATTTGGAGATTATAACTCTTATACAATTGCCCCGGACTTCAGTCCGGGGTTTGCGGATAACACAAAATAATTCAGGGCTTTAGCCCGATTTCTTTTTTCGGATATGATCGCTATTCCACACTACCCCGGCTTTCAAGCCGGGGCAACATGAATGTAAACGGTTGGAATGTCCAGAGGGTTAAAACCCTCCTGAATGGATGATCGATTTCTGCGCCTGTTCAGCAGCCCGGCACCGGCGGATGGCCTTCGAGCGAGGCGGCGATGGAGCGTTGCAGCAGCTCCTCCGGCAGCGGGTAGTCGCTGATTTTGCCCGACATGTAGGCGTCGTAGCCCTGCAAGTCCATCAGTCCGTGGCCGGACCAGTTCATCAGGATCACCTTCTCCTTGCCCTCCTCCTTGGCCTGCTTTGCTTCGCGGATGGTCTGCGCGATGGCGTGCGAAGTCTCCGGCGCGGGGATGAACCCTTCGGTGTGGGCGAAGAGCAGGGCAGCTTCGTAGCACTCGGTCTGCGGCAGCGCGGTGGCTTCGATCAGCCCGAGCTGCTTGGTGTGGCTCACCAGCGGAGCCATGCCGTGGTAGCGCAGGCCGCCCGCGTGGATGGCCGGCGGAATGAAGGTGTGGCCGAGGCTGTGCATCGGCAGGAGCGGCGTCATCATCGCCACGTCGCCCGAATCATAGGCGTAGGGCGCGCGGGTCAGCGTCGGGCACGCCTCCGGCTCGGTTGCGATCACCTGCACATCCTTGCCGTGAATCTTGTCGTACAGGAACGGGAAGCTGATGCCCGCGAAGTTCGAGCCGCCGCCCGCGCAGCCGATCACGATGTCCGGGTAGCGCCCGATCTTGTCGAACTGTTTCCTGGCTTCGAGGCCGATGATGGTTTGGTGCAGCATCACGTGATTCAGCACGCTGCCGAGGGCGTAGCGGGTGTCGTCGCGCTCGACTGCTTGCTCGATTGCCTCGCTGATGGCGATGCCGAGGCTGCCCGGCGTGTCGGGATCCTCTTCGAGAATCCTGCGCCCAACCGCTGTCAGCGGGCTCGGGCTGGGGATGCACTCCGCGCCCCAGGTGTTCATCATGATCTTGCGGAACGGCTTCTGGTCGAAGCTGATGCGCACCATGAACACCTTGCACTCGATGCCGATCAGCTTGCAGCTCATCGCCAGCGCGCTGCCCCATTGGCCCGCGCCGGTTTCGGTGGTGAGGTACTTGATACCGAACTCCCGGTTGTACCACGCCTGCGCCACCGCAGTGTTGGGCTTGTGGCTCCCGGCGGGCGAGACCCCTTCGTTCTTGTAGTAGATTTTGGCCGGAGTGCCGAGCGCCGCTTCGAGTCGCCGCGCGCGGTAGAGCGGCGAAGGCCGCCACAGCTTGAGGATGCCGAGAATTTCTTCCGGAATATCGATCCAGCGCTCGGTGCTCACCTCCTGCTCGATCAGGTTCATCGGAAACACTTTGGCCAGCGCATCCGGCCCGATCGGATTGCCATCCAGCCCCACCGGCGGCGGCATGGGCGAAGGCAGGTCGGCCTGGATGTTGTACCACTGACGGGGCATTTCATCCTCGCTCAGGAGGATTTTGGTAGGCTCTGTACTCATGCGTGTAATGCTTTGAAGTAAGAGAAAAGAGAGCGGCGACGGCTCTCATGGCCGGGATGTCCGGTGGCCATCATGAAAGGTAGGGAGAGCGCAGGCGGATTGCAACGATTTGGGGCGGGGATTTTTTGGGAGCAGAGCTGGATGAGCAACGTTAGGCGAATCTGAAAAACGCTTGACAACTGGTCAGGTTTAGTGTACACTCAAGGAAGCGCTACGATGAAAACCATATCATTATCATTAAGCAATTTTTGGAAGGTTCTTCGCAGAATACCGTGGGTAAATGGTGAATATGGGTCAATCGACTGAGGCACGGCCAAAACGAATGCGCTCTGCAAAGAGTGTCCGGCCAAAGGATAAATCACCTTAACGCTTTATTATATGATGAGTTATAAATGTCTTTGACCGAACTGTTAAACTTGTTCATCAGGGATGGTCATGTGAGCATTAGCCATTGTTTCGCAAACAGTGCTCCTTACGGGCTGTAGTTTAGCTTGGCGTTAAACTTCTTCAGCCCAAAAACCTAATTTCCTATTTCAATCGTAGCTGATGGCTTTGAGGAGAGGCCGCAAGCGATTTGGAGGCAAGGAAAGAATGAGGGATGAGAGCGTGGGTGCCGAAGGCAGGAATCGAACCTGCACGTCCATTGCTGAACACGGGATTTTAAGTCTCGGGCGTTTACCAGTTCCGCTACTTCGGCAACCTTTTTGGAAAATCAGAGGTTGTGCAAATCAATATCCCTCCGCCCACTCTTCCTCCTAATTCCTTCCTAACTCTCACGTCGTACTATTACTCCTGACGCGGATGATCGCGTTGATAATTCAATCGATAATTCAATCAACAAGGAGTGATGATTATGAAACGTTATGGTTATGTGGCTGTTGGCGTTATGCTTTCGGCTGGGGTGTTTGGCGGCATGTTCGCGCATTCGGCTTATGCGGCGGAATCCGGGAATGATGCGCTTGAGTTTCAGAAACCGGCAATCAGCCTGTCGCAGGCGGTCAATGCTGCCGAGACGTTTACGCGGGGACGGGCGGTTCGCGCCGAGCTTGAAAAGCATGGCGGGCAGCCGGTTTACGATGTCGAGGTGGTCAATGGTGCGAAGGTGCTGGATGTCCGGGTTGACAAGGACAACGGCCGGATACTCGCAGCCAATGTGGACAAAGCGGATCATGACGATGCCGGGGACGCCGAGGATTGAGGCGTTCCGGCATGGATGTTTTTCGCGTTGTGTGTATGGTAACGCAGCTCACGGAACACTCTGTTCCGGTTGCATGTTCTTTGTTGTGCATGTGTTTGCGTTGTGCTGATGCAACGCCGGGGTGAAGTCCGGGGGTGGTGGTTTTCTGCCGCTCCTCCGGACCCGGCTCCGGAATTCCTGAATTTCACGATGGGGTAGTTGCCCTGTAAATCATCAAAAAAAATAGAAGTTATGCGCGTGCTGCTTGTCGAGGATGATCCCATGATTGCCGAGGCGGTTTCGGTGGCGCTGAAGGATGCGGCGTATGCGGTGGACTGGGTGCGCGATGGCGAGAAGGCTGCCGACGCGCTTCGTTATGGCGAGCATCAGGCCGTGCTGCTCGACCTGGGGCTTCCGGGGCGCGGCGGTCTGGAGGTGCTCGCGGCGCTTCGGGAGGGCGGGAGTTCGATTCCCGTCATCATCATCACCGCCCGCGACGGTCTCGGCGAGCGCATCGCGGGGCTGGATTCGGGCGCGGACGATTATCTCGTCAAGCCGTTTGATCTCGATGAACTGCTGGCGCGGCTCCGGGCGGTGATCCGGCGTCAGGGCGGGCAGGCTTCGGGGCTGATCGGCAATGGCCAGATCACGCTCGATCCCGCCACGCACACAGCATTCTGCGGCGAGGAGCGGGCCGTGCTCAGCTCGCGCGAGTTCGCGGTGCTGCACGCGCTTCTGCTCCAGCCGGGCCGCATCCTGAGCCGCTCGGCGCTCGAAGAGCGGGTCTATGGCTGGGACGAGGAGGTCGAGAGCAACGCCATCGATTACCTGATCCACCAGCTCCGCCGCAAGCTCGGCGCGACGAGCATCAAAAACATACGGGGTGCGGGATGGATGGTCGAAAAACAGCCATGACGCCCTCGCTGCAACGGCGTCTGACCGCGATGCTGGCCGGGGCGATCGTGCTGGCGGCACTGGTCGCGGCGGCGACTTCGTTCTATTTTTCCTACCGCGAGGCCAAAGAGTTTCAGGACGACATGCTCCGCCAGATCGCGGTGCTTCAGTCTCGCGGCGAGTGGGAGACCGTTGGAGCCGGAGCATTGTCAGTCCCCTCGTCTTCGGCCTCTCTGAGCGATCCCGAGTCCAGAATCACGATTTTTCATTTCACTGACCGATCCGCGCCGCGCTGGCTTGCCGGGCATCTCGCGCCCGGCTTTCACACGCTCCGGCAGGAGGGCGAACCGGTGCGGGTGTTCATCGTTCACGGGCCGTCCGCGATGACGGCGGTCGCGCAACCGACCGATACGCGCGATGAACTCGCGCTCAACAGCGCCTTGCGCACGCTCGCGCCGGGCCTGTTGCTGCTGCCGCTCATGGCGCTGCTCGTCATGCGCATCGTCCGTTCCGCGCTCAAGCCCGTCACCACGCTGTCGCGCCTGCTCGACCAGCAGCAGCCCGGCCAGCCGGTTCCGCTGCCGGAGCGCGGCATTCCCGAAGAGATAATGCCGTTCGTGGAGGCGCTCAACCGGCTGCTTGGGCGCATTTCACTTTTGCTTGGCCAGCAGCGGCGTTTCATTGCCGACGCGGCCCACGAGCTGCGCAGTCCGCTGACGGCGCTCTCCCTTCAGGCGGAGAATCTCCGGCAGGCGTCAAGCGCCGACCAGATGCGCGCCCGGCTTGTGCCGCTTCAGTCGGGCATCGAACGCGCCCGCCAGCTTACCGCGCAGCTTCTCGATCTGGCGCGGGTGCAGGCGCACCCTTCCGGCGCGGCTCCGGTCGATCTTCCGGCGCTGGCGCGAGAGCTGATCGCCGGGTACCTGCCGCTGGCGGAGGCTCGCGGCATCGATCTCGGCCTTGACGATTCAGGCCCGGTGTTGCTCGACGGCGATCCTGAAAGCTTCACGCTGATTCTGAAAAACGGCCTCGAAAACGCCCTGAAATACGTTCAGCCGGGCGGAACGGTGACGGTCAGGCTCGCCGTCGAACATGGCGACGGAATCGCGGAGGTGATCGATAACGGCCCCGGCATTCCGGAGAGCGAGCGGGAGCGGGTGTTCGATGCGTTTTACCGCACGCCCGGTTCCGGCCAGCCCGGCAGCGGCCTCGGCCTGACTATCGCGCGCGAAGCTGCCCGCTCGCTCGGCGGCGACCTCCGTGTGCTGTCTGGCCCCGATGGCCAGGGCACGGTATTTCGCTACCGGCAACGCGGGCGCGAAGCCGGGTGATTTTTGGAGCTGGAATTCTTCCTTGAAAAAAACTGCAATTGCATTGCCGATCGCTGGTTTATCGATTATCCGGCGGTTGCCGAACGGTGATGCTCCGCTATTAAATTGGCTATGGTTCGCTGAACCTCCGCTCTCTCAAACCGTTCGAGATGAATTCTCCGGCTTTCATCGCCCATTCGCCGTCTCAACCCCTCGTTGAGCACCAGTTGTTCGAGCGCATCGAGCCACTCTTTCGCGCTGTCCGCCAGAAATCCGTTCACCCCTTGTTCAATGGTTGACCTGTTGGCTCCGACATTTGAGGCGACCACCGGTTTTCCGTAAGCCATGTACTGGATCAGCTTGAACGCGCACTTGCCCCGACACCACTCGTCGTCGGTCAGCGGCATGATGCCAATGTCGATTTCGGACAGCCACGATTTCTCGCTTTCCGACGACCACGGCGTCAGTTTCCACGGCGTTTTCATTCCGCTCGCCATTTTTCCGCTCATCAGCGAAAATTGCACCCACGGATATTTTTCGGCGAGCAGGCTGAGCGTTTCATCGATTTGCCGGAGGAAATAGAGATTAGCGTTGATGCCGATCCAGCCGATGGTGACGGTTTTGTTTTTCTGGTGGACGTTGAGTTTTTGCGGCGGAGTTTCAAAAGGGGTCGGCACCAGATGCACGTTGCCGTTGTATTGCTCCGCATAATCCTTGAGCGCATCGCTGCCCGCCAGCACCATGGCCGAGCGTTGCAGTGTGCGGGCGATCCATTGGCGTTTCAGCCAGCTTTCAGGCTCCTGTTTTCCGGTGAGCATCACTTGCTTGACATGGATGGCGTCGTCGAAATCAAAGATCACGTTCGCCTTGCGCGAGAACAGCCAGACCAGCGGCGGCGGAAACACCTTGCGCTGAATCCACACGTAGTCGTAATTTCCGCAAACGGCCAGCGCCCTCGCGATGTTTCTTGACGCCTCTTTTCCCGAAACGCAGAGGGTATCGGCCTGAATGCCGTACTGATTCCAGTGCGGCAGGAACTGCCCCATCCTGTAACGAAAACTCGGACGGTGTGGCGAAAGGTGCAGACACAAAATGGAGATCATGATGATGGTATCGAAAGTTCGCAGTCCGCGCACATCGTTGTCCGTCGGAACAACTTGTTTCATAAGCACTTGAAAGAAATGTAGAGGGCGATGATTAGGCAGGAATTAGGGGAGGCGGGATCATCGGTTTTCGGCGAACTTGCGGTAAGGAAGTGGTGCCGCTAACTCTGCGCTAATTCTCTTTTCGTATCCTGAATCATTCGTTTCATGATCCAATTGACAGAGGAGATAACGTAATGCTGCAAAACACGATGAATAAAAACGATGCCGCCGCTCAGGCGTTGAGCAAGGTGCCGCAGGTGACGCTGATGTTCTGGGCGATAAAGATTCTGGCGACCACGCTTGGCGAGACTGGCGGGGATGCGGTCACCATGTCGATGAAGCTCGGGTACGCCGAGGGGAGCCTGATTTTCCTCGCCTTTTTCGCTGTGGCGCTGCTCTTCCAGGTTTTCTCCGTCGGGTATCATCCGGCGCGGTACTGGGCGGTGGTGGTCGCCACGACGACTGTCGGCACCACCATGTCGGACTACCTCGATCGCACGCTCGGCCTCGGCTACGTCAACTCATCGGCGATTCTTTTGCTTGGCGTGCTGCTGGTGCTGTTTGCGTGGAACCGGATCATGGGCAGGATCGAGTTCGAGGGGATTGCCGACCGGCGCGACGAGCTTTTTTACTGGCTGACCATTCTGGTCTCCAACACGCTCGGCACGGCGCTCGGCGACTTCGTGGCTGACGATGTCGGTCTCGGCTTCCAGCTCGGTGCGTTGCTCTTTGGCGTGCTGATTGTCGCGGTCGCCATCGCGTATTACAAGACGAGCATTTCGCCCAACATCCTTTTTTGGGCGGCCTACGTGCTGACCCGCCCGCTCGGCGCGACGCTTGGCGACACGCTCACCAAGCCGCTCGCGCATGGCGGCCTGTCGCTCGGCCGCATCAGCTCGTCGCTGGTGATTCTCGCGCTCATGGTGGCGGCGATCACGCTCAACCACCGGGCCGAACAGCGCCGCGCCGTGGCGGTCGCATCCTGAATGAGCCGGCGATGAATTTGTGGCGGCTGTTCCGGTGTTTGAAGAGGTTAAACGGGCGTGGTGGTTGTCAAATCAAACCAGATGGAGATGAAGCAGGAGAAGCGCTTTTTCGGGTTGAGCGGCAACGTCTTTTTTGCCGGGCTGGTGAGCTTCTGCATGGACGTCAGTTCCGAGATGATCTACCCGCTGGTGCCGCTGTTTCTGGCCAGCGTGCTTGGGGTGAACAAGGCCATGATCGGCCTCATCGAGGGGAGCGCCGAGTCGATGGCGAGCCTGGTCAAGGTCTTTTCCGGCTGGTACTCCGACCGGCTCGGCAAGCGCAAGCGGCTGATGCTGGCGGGCTATTCGGTCTCGACGTTGAGCCGTCCGCTGATGGCGCTGGCTGGCGGCTGGCATCAGGTGCTGGCCGCGCGTCTCGTTGACCGCTTCGGCAAGGGCGTCCGCACCGCGCCGCGTGACGCCATTATTGCGGATTCCACCGAACCGTCATGGCTTGGCCGCGCTTTCAGCTTTCACCGCTCGATGGACACTATGGGCGCGGTTGTCGGCCCGGCCATCGCCTTTATCGGCTTGCAAGTGTACCACAGCTCTTACCGTCAGCTTTTCTGGCTCTCGAGCCTGCCGGGCGTTCTCGCCGTGCTCATCATCGTCTTCTTCATCCGGGAAAAGCGGGACGCGCCGGTCAGGGCTGACGCTGAAAAGCCGCGGAGTACCGGAGGCGGGAAGCTCGACCGGCGGGCGTGGTTTTTCATCGTGATCGTCGCGGTCTTCGCGCTGGGCAATTCGAGCGATGCGTTTCTGATCCTCCGTGCCGGCCAGCTCGGCGTTCCGGCGGCGATGATTCCCGCCGTTTATCTGCTCTTCAATCTCGTCTATTCCATCACGGCCATTCCCGCCGGAATCGTCGCCGACCGGTATGGCCGCAAGCGGCTCATTCTCGCAGGATTCGTGCTGTTCGCCGCCCTGTACGCAGGGTTCGCCGTGGCGGGAAGTCCGCTTGCCGTGTGGGTTTTGTTCGCACTTTACGGAGTCTTCATGGGGCTGACCGAGGGGATCCAGAAGGCGTTTCTCGCTACGCTGACGCCGGAAGGTCTCAAAGGCACGGCATTCGGCCTCTATGCCGGAGCCGTCGGATTGGCGGCATTGCCGTCGAGCCTGATCGCCGGAGTGTTGTGGGACAGGGTTTCGCCATCAGCGACATTCTGGTTCGGCGCGGCGACAGCCTTGCTCGCAGCCGCGCTGTTCGCGGTGTTTATCGCGGGGATAAAGTCGAAGCCCTCTTTCGGGGAGTGAGGGAGGAGTTGTGCCGAAGGCGGGAATCGAACCCGCACGTCCATTGCTGAACACGGGATTTTAAGTCCCGGGCGTCTACCAGTTCCGCCACTTCGGCAACCTTTCCGGTTGGAACTCGTTTAATGTACTATCTTTAAAGGGAATGCACAAGCTTCAGGGATCGTCGTCCGCCCTCACCCCGCGAAGTGATCGAATCCCCGTTTCATGTCGGCCATGTCGATGGTCATGCCGAAGATGTCGGTCAGCATCATGCCCTCTTCTTTCTCGGAGATTTCGCCGATGACCGTGATGTCGCGGTGGCTGGCGATGAGGTCGTACTGCGATTTCGGGACGGTGAAGAGGAGCTGGTAGTCTTCGCCGCCGGTGAGCGCCCAGTCGAAGACGTCCTGCTGGAACTCTTCGGCCACGGCTCGCGCTTCGGGCAGGACGGGCAGCTTGCTCTCGTCGATCTTCGCGCCGACACCGGAGCGGCGGCAGAGGTGGCCGAGGTCGGAGACCAGGCCGTCCGAAATATCGATCATGGCGGTCGGTACGATGCCCTCTTCGCTGAAAAAGTCGATGATGTCGATGCGTGCTTTCGGCAGCAGGTGGCAGCGAATTGCTTCGGTGTATTCCTGCAACTCGGCCATCACCTCCTTGTTGTACGGTTCGTTGTTGCGCATCTGCTCGATCATCGTCGCCTTTTCACGCTGCAACAGGTGCAGGCCGGCGGTCGAGCCGCCAAGCGTTCCCGTCACACAGATCAAATCGCCCGGCGACGCGCCTTTGCGCAATGTGAGCAGCTCCGGCGTTGTCGTTCCGGTCATTGAAACCGAGATGAACAGCCCCGACGCCGACGACGAGGTGTCGCCGCCCGCGATGGCGAGGCCATAGATTTCGGCGGCGTGGTTCATTCCCTTGTACAGCTCTTCGACCATCTCCACTGGCATCTTCGGCGGTACGGCGATCGAGATCACGGCGTAATCCGGCATGGCGTTCATCGCGCAGATGTCCGAGACGTTGACGCTGATTGCCTTGCTTCCGAGGTGGTGTAGTGGCGTGGTCAAGAGGTCGAAGTGGACGTGTTCGGTCAGAATGTCGGTCGTCGCGACCTGCACCACCGACTCGTCGCTTTGCCACACCGCGCAGTCGTCGCCGATCCCTTCGATCAGCTCCGGTCGCTGCTTTGTGGAGGGGGCGGTAATCTTTGCAAGCCGGTCGATCAGACCGAATTCGCCAATCTCGGAAATAGGGTTATATGACATATATTTGCGTACATTGAATTCAATCCGGAATCCGTTCCGATCCCTTCGTCTGTAAACATAGCCAATTTCTCATTTTCCATGGGCTTTTTTGACAAGTTAGGGCTGTCGCGCCTCAAGGAGGGGCTCACCAAAACCCGCGACACGCTTCGCGACAAACTGGCGTTTGTTTCCCGGGGCAAAACCGAGGTGGATGACGAGTTCCTCGAAGAGCTCGAAAACATTCTCGTTGCCGCCGATGTGGGTGTCGAGACCACGCTTGACATTGTCGATGCGGTCACCGTGCGCTCCAAAGGCAAAACCTACCGTTCGGAGGAGGAGCTGAACGAGATGGTGATGGGCGAAATTCGCAACCTGCTTGTCGAGTCGGGCCACGAGCATCCGGTTGATTTCGACGCGCCGTTGTCGGCAAAACCCTACGTCATCATGATCGTCGGCGTCAACGGCGCGGGCAAGACCACCACCGTGGCCAAGCTGGCGCACAACTACGACAAGGCGGGCAAGAAGGTGGTGATCGCCGCCGCCGACACCTTCCGCGCCGCGGCCTACGAGCAACTCAAAATCTGGGCTGATCGCGCCGGAGTGCCGATCATCGGCCAGGGGCAGGGAGCCGATCCGGCCTCGGTGGTGTTCGACTCGGTCAGCTCGGCGGTTTCGAAGGGCACGGATGTGGTGCTGGTCGATACGGCGGGCAGGCTGCACAACAAGAGCCACCTGATGGAGGAGCTGGCCAAAATCATGCGCGTGGCCAAGAAAAAGATCCCCGAAGCGCCGCACGAAGTGCTGCTGGTGCTCGACGGCACCACCGGCCAGAACGCCGTACAGCAGGCTCGCGAGTTTACGAAGTTCGTCAACGTCACCGGCCTCGTCATGACCAAACTCGACGGCACCTCAAAAGGAGGCATCGTGCTTTCGATCTCCCGCGAACTGAACCTGCCGGTCAAGTACATCGGGGTCGGCGAAAAGATCGACGACCTCCAGCTCTTCGACCGCAAGAGCTTCGTCGAAGCGCTGCTCGAAAAAGAGAAGTGAAAACGTTCAGCCTTGCCGGATCAGATCAGGCATTGCTTTTTCGAGGCACGGCAACAAGGGTTCCAGCTTGTCAATCCTGAAAAGATGCGTACCTGCGGCGGCGTCCTGGGCGCCGAGGCGGTCGGCGACGGGCGTGGTTTCTGGCATTGCGGCGAGCGTTGCGGCGAGTCGCGCTTCAATGCGCTCCGCTCCCGGAAAAATAAACACATGCGCGAGTTCGGCTTCCTCGCGGTCGAGCAAAAAGTCGATGTGCCAGTGCAGTTTTTTATCCCCCCGACTGGCCGGCGCGCGGTATCCCCATGACATGAACAGTTCGAGCAACGCGCTCCTGATGGCGTGCGGCGGCTTGCTGTCGCTTCGCGAGGCGTGACGGAGCAGGCGCGAGGCGAGCGGGAAGCGCCCTTTCGCGCTGCCGAGCGCCGAGCCGACGTAGAGGTAGTGGCTCGGTTGCAGTTCGAGCGGTTCACTTTTGCGGAATTTGCCGAACGCCACTTTGATTGCGCGGTCGAGGTTGATCAGCAAGATGTAGCTGCCCTGTCGGGAATTCTGCCCGAAAATGGTATACTGCATTGCCCGGAATTGCATTATCTTTTATCAGATGCAATAGTAGCGAATCTTCGGCGGATTCCATGACGGTGTGCTGACTGGAACAGGTTGGGAAACGTATGAGGATGCAACAGGATGACGACATGGCTCGGGAGCGCCAGGAGATGGTGGTAGAGCTCAAGCGTTACGGTATCAGCAACGCCCGAGTGCTCGATGCGTTTCTGACGGTCAGGCGTCATCTCTTTGTCGATGCACAGAGCCGGCCCTACGCCTACAGCGACAATGCTATGCCGATCGGATTCGGCCAGACCATTTCGCAGCCCTATACGGTGGCGTACATGACTTCGCTGCTGGTGGAGCGCGTTCCATCCGGCAAGGTGCTTGAAATCGGTACCGGTTCGGGCTACCAGGCGGCTATTCTCGCCGAGCTTGGCTATCGTGTCTATACCATCGAGCGGATTGCCGGGTTGTACGCAGCGGCGGGGCGCGTGCTCGATGCGCTTGGTTTGCCCGTTCACCCGCGTCTCGGTGATGGAACGCTCGGCTGGCCGGAGGAGGCGCCGTTCGACGGCATCATCGTGACCGCCGCCGCGCCGCGCGAGCCGCATACGCTCATGAGCCAGCTTGCCGAAGGCGGCGTGCTCGTTGTGCCGATTGGCGACCTCGGTTCACAGCAGATGACCGTCATTCGGCGCAGGGGCGAGCGGTTCGAGCATGAGATTTTTCACAACTTCGCCTTCGTGCCGCTCTGCGGGCGTGAAGGTTGGGCAGACAACAACGAATAAACAGTCAAAGACAGAAAAGAGAAGTTATGGCACTAATGAGCAAGTTGAGGGATAAAACGCACATCGTGTTGTTTGTCCTCGTGGCGGCGTTCCTTGCCCTGATCGTTTTCGAGTGGGGGATGAACTTCACCGGCCCCACCAGAAAAGCGGGCGTAGCCGGGAAGGTCAATGGCGAGTCGATCTCCATGAATGAATACGAAGCGTTGTACAACAACATTGTCGCCGGGTTCCGGCAGAGCAATCCAGGCGTAGAAATCACCTCCGGCCTCGACGCGAAGTTTCGCGAGCAGGCCTGGAACTATGTTGTCGATCAGACGCTTCTTGCCCAGCTTCTCAAGAAATATGGCATCACCGTCACCGACCAGGAGGTGCTCGACGCGGTCAATAATCCCGTCAATCCGCCAGCGATCATTCGCCAGAACTTCACCGATCCCAGGACTGGCAAGATCGACCGCCAGTTGCTTGAACAGGCGCGTAGCGATCCGAAAGCCAAAGATTTCTGGCTCAACGCCCAGGAGGCGATCAAGCGCGAACTGATGGTCAACAAGCTGGTTATGACACTGAGGACCATGGTTTTCGTTACCGATCCCGAGCTTACTGAAGTGGTGCAGCGCCAGTTCACCACCTTTGCCGGTTCGTTTATTCCCTTTCCGTACAGCTATGCGGGCGCGGAAACCAATTTTCCGGTCAAAGATGACGAGATCAAGGCCTGGTACGACTCTCACAAGGAGCAGTTCCGGGAGGAGCCGGTGCGTAGCGCTGAGTTTGTCTTTTTCCCGTTGACTCCCTCCAGGCAGGATAGCCTTCAGGTTAAAAAGGAGATCGACGGGCTGATTCCGCAGTTCGCTGCGGCAAAGAGCGACAGCGAGTTCGTCAAGATTCAGAGCGACCTGCCGAATTCGGCGAATGTTACGCTTTCAAGAGCGGACTTTTCGCCCGCCGCAGGGCAGGCGCTGTTCAGCTCGCCGAAGCTCGTGCCCGGCCAGATTGTCGGCCCCATCGCCGACGAGGGCTACTACCGCTTGCTCAAGATTAAGAGCGTCACGACCGGCGAACCGGTTGCGAGCGCCTCGCACATTCTGATTCGCCTTAATCCGGCGGACAAGGCCGAGGCCGCGCGCGCCATGGGCCTGCTCAAAAAGATTTCCGAGGAGCTGAAGGGAGGCGCGTCATTCGCCTCGCTGGCCGCTAAATATTCCGAGGATCCCGGCAGCGCCCGCAACGGCGGTTTTGTTGGCTGGTTCACCAAGGATCGCATGGTGCCCCAGTTCGCCCAGGCGGTCTTTGCCGGCAAGCCCGGTCAGATCGTCGGGCCGGTGCAGACCCAGTTCGGCCTGCATATCATCAAGATCGAAGGGTTTGACAACCGGCGCATCGTCTGCTCGGAGGTCGCCCGCCAGATCAAGGCATCGACGCAGACCTCCGAAACGATCAAGCGTCAAGCGCAGGCTTTCCTGACCGAGGCAAAGTCGAAGGGATTTGAAGCGGCGGCGAAGGCGCAGAGGCTCGAAGTGGGCAAAACCGGCGACTTTACGCGCCAGAGCCTGCTCGCCGTGCCGGGCATGGGCGAGGCGATTACTGGCTTCGCATTCAAGGCCAAAGATAGTGATATTTCCGACGTGCTCGATGCCGAGAAGGGATTCGTGGTCGCGAAGTTGTTGACGCAAAACGATACCGGTTATCACCAGCTCGACGCCCAGCTCAAGGAGATGATCAAAACCGAACTGGTTCGTGAAAAACAGGGCGCGGCGCTGAAATCGAAGCTTGTCGCTTTGTCGAAAAGCTCCGGCGGCTCGCTCGACGCCATCGCCGCAAAGGACCCGTCTCTGCGTAAAATCACCTCGAAGGAGATTCGCTGGCGCGACGGCTACATCGACGGGTACGGCGTCGATCCCCAGCTCGTGGAGGGAATGGCGGGCATGAAGCTCAACACGCTTTCGCAGCCGGTACAGACCAGCGGAGGATATGCGCTCGTGCAACTGACCAGCCGCCAGCTTGCACCGGGCACCGATCTTGCCGCCGAGAAACAGAAGGTTTTGCCGCAACTGATGCAGGCCAGGCAGCAGCAGTTCCTTTCCGAGTATCTGCAATCGTATCGCCGGAACGCCAAAATCGAGGATTTCAGGTAGCGCCATTCAGGCAGACCCGATGCCGGAACAGCAAAAAGCCGCCCGGATAATTCCGAGGCGGCTTTTTTGTTATCGAGCTCTTACGGTCTTGCGTGTGATATGCAGGCGGCGGAATCCGGCGCCAGGTTCAGTGCGCCTTGACGAACGCTTCGAGGTGCGCCTTGATGGCCGAGGCGCTGGAGAGTTTCAGGCATTCGGCGGCGAGCGCTTCGCACTCCTCGACCGTGTATTTACCTACCATCGCCTTGAGTGCCGGGATATCAGAGCTGACGATGCTGAACTCCCGGAGGCCGCAGCCAATGAGGTATGGTGTGGCCAAGGGGTCGGAACCCATGTCTCCGCAAAGCGAGACCCGGCAGTGGTTTTTCTGCGCGGTCGAAATGACGCGGTGAAGCTGGCGGATGACCGCCGGGTGGAATTTCTCGAACAGATCCTGCACGATCAGGTTGTTGCGGTCAACGGCAAGGGTGTACTGGGTCAGGTCGTTGGTGCCGATGCTGACGAAATCGACGATTTGCGTGATTTCGTCGATCAGCTCGACGGCCGCCGGCACCTCGATCATGGCGCCGATGCCCGGTTTGTCCAGCGGCTCGGTGGTGAGTGATCTGATATGTTTATAATGCTCCTCGACTGCCTGTTTGATGTGCATGATCTCCTCGACCGACGAAATCATGGGGATCAGCACGTCGATGTTGCCGTGAATGTTGGCCCTGATGACCGCCTGGAGCTGCGCGTCGAGAATCTCCGGCACGTCGATCAGAATCCTGACGCCCCGCCAGCCGAGGTTCGGGTTCGGCTCCTTGACGGGCGAGTAGATGAGCTTGTCGCCGCCGATGTCGAACAGGCGGATGACCAGCGGCTTCGGCGCGAGCATCTCGCCCATCTTGCGGTAATACTCCTGTTGTGCCGCCTCTTTTGGAGGCTTGAGATCGTCGAGGAAAAGATTTTCGGTTCTGAACAATCCCACGCCTTCGGCCCCCATCGAGTCGAGATGTTCGATCTCCTCCTTGAAATCGATGTTCGAATAGACTGAAATCCTCACGCCGCAACGGGTAAAGGCGTGACGATGAGCCATGATCGAGTCATCGGCCTCGCGTTTGCTCTCCTCTTCCCGCTTTTTGAGATAGGTATCGACAGTTTCATCCAGCGGATTAGTGATGACAAGGCCTTCGTTGCCGTCGAGAATGATGCGTTCGCCCGAAACCGCCTTCTGCGAAAAGTTGCCCAGGCCGACTACAATCGGGATGTTGAGCGATTTGCAGATCAGCGAGACGTGCGAAGTTTTGCCGCCGGTGTCAGTGGCGAAGCCCTTGATGTTGCTGCGGCTGAGGAGAATGATGTCCGCCGGCGAGAGGTGGTGCGAGACCACAATGGAGCCTTCGGGCACCCAGGAGTGCAGCTTGCGAATGTGCAGATTTCGGATGATCCGCTCCTTGAGGTCGTGCAGGTCGGCGGCCCGCTCGCGGAAGATGACGTCGTCGGAGTTGAGGAAGTGTTCGAGAAGTTTGCCGAACTCCTGCTCGATAACGATATGCGCGGGCTTCAGCTCCTGGCGGATGCGGCGGGTGATGTTGCCGGTCAGCACCGGATCCTTGAGCAGCATGATCTGCGCCTGGAACAGATCGGAGTAGAGGCGCCCGATTTTGCGGGTGGTCACCCGTTCGATCTTTTTCAGCTCCTTTTCCGACCGGTGCAGGGCGGTCATGAAGCGCTCGATCTCCCCCTCGATGTTCTCCGGCGAGAGGTCGGCGGTTTCGTGCTCGATGGTCTCTCTGACGAATTCGTAGGTCTCTCCGATGGCGAATCCCTTCGCGCTGCCGATGCCTTGATAACGGCGCTCCTTGCCTGTCGAAGCAGGGCGATCGGCAGGGTTTGCGCTCGAGTCCGGCGCGTCGCCGGAATGTTTCGGGGCTTTTCTGTAAACCATGACCGGCAGGGTTAAAAGGGTGCGGCGTCCGAATTGTTGATAAAGCTGTCCATATCGAGCGGCGGCGGCTCCGGCAGGGATGCCTCCGGATAGCCATCTCCACGGGCGGGTTCTGGCTGCTGCTGTCCGCTATCGGCGGCTGTCAGGTAGCTGTTGGCCGTGGACTGGAAGCGCCCGTACTTTTTCAGGAAAAGCAGCCTGACCGTGCCGATCGGGCCGTTTCGCTGCTTGCCGATGACCACCTCGGTTATGTCCTTGGTCGAGGAGCCATCCTCGAAGTTCTTGATGCCGTACATCTCCGGTCTCGACAGGAATATCACCATATCGGCGTCCTGCTCGATCGAGCCGGATTCGCGAAGGTCGCTGAGCTGAGGCCGGCGGTCGCCGGAGCGCTGTTCGACCGAGCGGTTGAGCTGCGCCAGCGCGATCACCGGAATGTTCAGCTCCTTGGCGAGCGCCTTGAGCGAGCGAGAAATCTGCGCGATCTCCTGCTCGCGGTTCGAGCGCCCGTCCCTGACCGGCGTGACGAGCTGGAGGTAGTCAACCACCACCATGCCGATGCCATGCTCCTGCTTCATGCGGCGGGTCTTGGCGGTCAGCTCCATGATCGAGATGCCCGGCGTGTCGTCGATGAAGAGCTTGGCGTCGGCCAGCGCGTCCATGCTGTTGATGATCTTGTTCATCATCTCCGGCGAAATCTGGCCGCGCCTCACGAGCTGCGACTCGACGTAGGCTTCGGCGCACATCAGCCTGAGCGCGAGCTGAATCTCCGCCATTTCGAGGCTGAAGAAGAGCACCGGCGTGTTGAAGTTCACCGCCGCGTTTCGCGCCAGTGCCAGCGCGAAGGCGGTTTTACCGGCGGACGGACGGGCGGCGATGATAATCATGTCCGACGGCTGGAAGCCCGCCGTGTACTCGTCGAGTTCCGAAAATCCGGATCCGATGCCCGTGACCGACGAGTGTGACGAGCCGAGATTCTCGATCATTCTCGTGGCGGTTTTGAGCAACTCCTTGATGCTGGTGGCCTTTTTCTTGACACCCGCCTGCGAGATGTTGAAGAACTGCTGCGAGGCGTTTTCGACCAGATCGAAGATGTCCATCGAGGTGTTGTAGGCTGCGCTCGAAATGTGCGACGAAATCGAGATCAACCGCCGGTAGAGGTATTTCTCCTTCACCAGCCGGGCGTAGAACTCGATGTTCGCCGAGCTGATCACCTTTCCCGAAAGTTCGCCGAGGTAGGGGCGTCCGCCGATGTTCTCCAGCTCGCCTATGCGCGACAGCTCTTCGCTTACCGTGATGAGGTCGATGGCCTGCCGCTTCTGGTAGAGCAGCATCATCGCCTTGTAGATGATCTGGTGGCGCTTTTCGTAAAAGACCGCTTCGCCGTTGTCGCCGAAAATCTGGATCACCTGTTCGATCGGATCGTCTTCGAGCAGGATGCAGGCAAGCACCTCCTGTTCGACCTCCAGCGAGTAGGGGGGCACCCGGCTCTCCTTGCTGAAGTCGATGTCACGGCTCAAATCGAGTTGCGGTTCGCGCGGCTTCATTCCTTTTCTTTTCCTCGTCTTCTCATGGTTTCCTGTGCGGTCAGCCGTTCGGGCAGACCTTGTCGTAATGCGCCCGGAGCATCTGCACATCCTCCCAGCAGAGGCGCTTCCAGTTCGGATTGCGGAGCAGCGCCGCCGGGTGGTAGGTCACGACGCAGTCAAACCCTTTCCACTTGATGATGCGACCTCGCATCAAACCCATCGATTGCGTGTTTTCGAGTATCGTGTTGGCCGCCACTTTGCCGAGCAGGAGCAGCACCTTCGGTTTGATGATGCCGAGCTGTTGCATGAGCCACGGCTTGCAGCAGTCGATTTCGTCCGCGAGCGGATTGCGATTCTCCGGCGGACGGCACTTGATGATGTTGCCGATATAGACGTCTTGGCGCTCGAAGCCGATGGCGAGCAGTATCTTGTCGAGCAGCTGGCCCGAGCGGCCCACGAAGGGGCGGCCCTGCGCATCTTCATCCGCTCCCGGAGCCTCTCCTATAACGAACAGACCGGCCTGGGGATTCCCTTCGCCGAAGACCACGTTTTTGCGCGTTTGGGCCAGACGGCACTTGCGGCATTCGACGGTGATGCGGCACAATTCGCCGAGGCCCTCCAGCGGAGAGTTCGGCTGCGCGGCTTCTTCCGGAGCGGGATCGAACAGGGATTCCTGCGTTATCATGAACGGTCGTGCTTTGAAATTAACGGGGCAGAAGCGATTCGACCGCGTCGAGCAGTCTGGCTGCGGCCTCTTCCTTCGGGAGTAGCGGCAGTTCGGTGACGCCGCCGTCGCGAGCGAGGAGCGTCAGTGCGTTGGTATCGACTTCGAAGCCCGAAGTGCGGCCATCGTACACGTTGAAGGCGACCAGGTCGAGCTTTTTGTCTGCCAGTTTTTTCCGTGCGTAATCGATGCCGCCGGCCGTCTCCAGCGCGAAGCCGACGGCGAGCTGGCCTAGCTTTCGGTTCGTCGCGAATTCGGCGAGAATGTCCGGATTCCTGACAAGACGAATCTCCATCTCCGCTTCGTTCTTCTTGATCTTGCCCTCGACCGGCGCTTCGGGGCGGTAGTCGGCCACCGCCGCTGCGCCGATGAAGAGATCGCATTCGCCGAACAATGGTTGTGCCGCTTCCAGCATTTCGACCGCGCTCTCGACGTCGATTCGCTCCACGCCCGACGGCGTCGGCAGATTGACTGGCCCCGTTACAAGGTGAACCCTTGCGCCGCGCCGCGCTGCGTTGGCGGCGATGGCGAAGCCCATCTTGCCGGAGGAGTAGTTCGAGAGAAAGCGCACACCATCGATTTTCTCCCGCGTTGGCCCGGCGGTCACGACCACCGATTTGCCGCAAAGCGCGGACGCTTCCGGCGCGGCGAGCATTCCTGTGAGCGCCTCGAAGATCGTCTCCGGTTCGGGCATTCGCCCCAGGCCGCACTGGCCCGAGGCGAGCGAGCCGCTTTCGGGTTCCATCAAGCGGCACCCCTGCGCCCTGAGCGTCGCGAGGTTGCGCTGCACCGAGGGGGAGTCGTACATATGGCCGTCCATCGCCGGAACGATGAGCACCGGCTTGCCGGGGCGGAGGGTGAGAAAACAGAGCGAGAGCATGTCGTCGCAGAGCCCGGTGGCGAGGCGAGCGAGGGTGTTGGCGGTGGCGGGTGCGATGACGAACGCGTCGGCCCACTCGCCGAGCGCAATGTGGCGGGTGTATTCGTCTTCCCGTGCCTCATGGCTTGGGAAAATGCCTGTGAGCACTGGATGGTTCGAGACCGTAGCAAGCGACAGTTCGCTGACAAACTTCAGCGCCGACGCGGTGGCCAGCACCTGCACGCCGGCTCCCGACTTTTTCAGAAGCCTGACCAGTTGCGGCGTTTTGTAGGCAGCGATGCCGCCGGAGATGCCGAGAAGAATGTTTCTGCCAGTCAGCACTGTTGACTCAGGAATCGATGGTTCCGTTCTGTGAAAAATATTCTTAAAGGTATTAAAAATAACAACTATACGAAGCTTTACTCTTTTTTGTCTTTGTCTTTCTCCCGCCCCTTCTTTTTCCCGCCGAACAGGTGATCCCAGAACTGGCTCCAGGTGTGGAATTTTTCGCGGTATGACACGCTGACGCCCCAGTTTTCGGTCGGCTTTTGCAGGTTGGTGTAGGTTGCGTCGCTGGTGGTCATGCCATAGGAGCGGAACGCTTCGACGTACACTTTTGGCGTGACGCGGTATTCGATCTTCTGCGACGAACCGTTGTAGTAGTTCGTGGTGGTTCTGCTGCCCGCGACGGGCGTTGTGTTGGTGCCGACAAACCTCACCTTGCCGCCGGTGCCCGGCACGAGCATGGCGTAGGAGACCTCCAGGCCGCTGAGGTTGCCGTTCGCGCCAGCGCCGAGGTTGACGTTGAAGCTCTCAAGCCCGGCCAGATTCTGCACGATACTCGAAACCTGCGAGGAGAGCAGGCCGGTTCCGGCAGAGATGCCGACGCTTGATACGGGGCTGACTCCTCGCGAACCCTGCCGTTCCGGATTGAGGTACCACTGCCTTGAAAAGAGCATCGAGATGACGTTCAGATCGGCGTTTGGATCGACGTGGCTCGACTGGCGCCCGATCATGTTGGCTGATGAGTACGGCTGCGTATCATCGTTCAGGTAGTAGCCCATGCGCACGTCCGGCTTTTCGATGGTGCCGCTGACGGCGATGAGCAGCCGGACGTTGTCGCGCTCGCCGGTCTGGACGTCGGTTGCCGTCACCTGTTTGACGCCATAGATGTCGATCAGGCGGCCATCCCTGATCTCTTCGTTATTCCACGCCACTCGTCCGCTGTTTTCGAGCTCGAAGCTCGTGTTCGAGAAGGTGTACTTGCCGCCGGTAATATCGATCGAGCCGAACAGGCTGAATCGCTGGCCGGTTTTGTTGACCACGAGCGAGAGGTTGTTCATCTGCGCTTCGACCCGTTCGCCCCTGATCCGGTCGAAAATCATGGTGCCCTTGACCGGCGCGCTGTTCGAGAGCCTGAGATTTTTGATTTGCAGGATGTCGAGCAGGTTGTAGTGAAACTCCAGCTTTTCGGGTGGCGCGGCGGCTTCGACCGGTTTTGGCGCGGGACGGCGCGGCACGAATTTGATGAATTTTTCAACGCCGATGTACTTGGCGCTTTCGTTCGATCCTTTGCGGTAAAGGCTGAAGTTGACCGAATTCAGCACCAGATCGCCCTCGGCGACGGGCGCACTCAGCTCGCCGTAGAAACGAAGGTTGCCGGTTGTGCCCCGGATGGTGCCGAAGGAGGTGTCGTCCTTCATGTCCTTTTTGTTGTAGAGCAAGAGGTTGCTGAACGAGCCGCTGAGGTTGACCGTGACCGGCTTGAGGCCGTCGAGGCCGATCATGCCGCTGACCGCGCCCGTGCCATTTTCGGCGTCCTTCACTTCGAGGCGGCCAAAGTCGATGCGCGATGGCGTGCCGATGATCTGGCCGTTGACGCGGTAGGTGACTTGCGTCGGCGCGATGCGGACGTCGGTACCACGGAGGCGGGTGGTCAGGAATATCTCCGGCTTCGGCATCCGGCCAGTAACGCGCAGGTCGGTCGGGATGACTCCTTCGGCATGGTCGAAAATCGGGACGATGTAGGTGATGATGCTGGCCGACAGGTCGTCCGAACGCATCGAGATGCTGACTGGCCGGTTATCGGGAATCCGCGCCTCGAACGGCGAATAGCGCAGTACCAGCGGGATCGATCCGGAACCCGTGATGGTGTTGACTGGTACCGTTGCGGTAGTTCCGGCTGGCGTGGCCGCACCCCGGCTGTTGTACTCGAAACGGAGCTGCTCGCCAGCGTGGCGGGCCGTCAGGTGCACCGCACCGACATTGAGCTGGTCCCAGGTTACGCCGGAGCCTCTCAGGTCGAGGTCGCTCGTCTTCGAACCTGGTGCACCGCTGACGGTAAAGTCCGCGTTGATGGTGCCGCTCATTGGCTTCTGGGCGGAATCGGGCAGGAAGTATTTCGCTTCGGTCAGGTTGATGCCGGAGAGCGTTCCGCGGAAGGTTCCGGAGACGCTGTTGCTGAGCAGCCCGTTCAGTTGCAGCGACTGCGTGCCCTTCGCGAATCTGACGCGGTTGAAACGGATAAACTCTTTTGCGACATCGAGTGTGCCGCCGGGCGCGGTTTGCCAGACGCCACTCGGGGTGGTGAAGGCAAGCCGGTCGATGGAGACGGCGGCAGCGTTGCCGGAGCGCCGGGCAGTGAAGGCTGCGCTTAGCTTTTCCGAGAATCTGGGTATGGCAAGATCGAGCGAGGCCGCAAGGCGGCCATTGTCGAACGATGATACCAGGCGCAGGTTTTTCAGCTCTCTGCCGAACGTGTTTACCGTGCCTGCCGTACCGGAGAGGCGAGCCGCGGCAACGCCAGCCGCCGTGCATTGCATCGAGCCCGTCATCGCGGTGTTGTTCAGCTGGAACGATGGCCCGTTGGAAAGCGTGGTGCTGGAGAGAGCGGTATCCATCGAGAGGCGGCCTCCCGACAAGGTGGCTTTACCGGAGGCGGAGCCTTTGAAGCGGAACTCTTTTGCCGGAAGCAAAGGCTTGAGTGGCGTGAGGTCACGCACGGCAAGTTTGTAGTTGAAGGTCCAGGGCGAAGGTCCGCGCGGAAGCCGAATGGCCGCGGTGCTGCCGGTTTCTCTTGCAATGCAGGCCGCCGCCATTTGAAGGGCCTCAATCATCTGGCTCATCGACGCAGAGCCCTGGACGGCAAGGTCGACGGCTTCACTTTCGAGTGACACCGCCGAGGAGCCGGCGCTCTGCGCGATGCTGGCCGAAATCGCCGAGCGCTCCCTGAAGTGGAAGTCGCTGAACGACGACGGCTCCAGCACGAAGCTGGCCTTGATGTTCAGCGAGGCGGGATCGAACCCCCGCCCTTTCAGATCGAACCGGCCGTTGAGGTCGCTTCTGTAATCCTGAAGTCCGGTGGCTTTGGAGAGATCGAGTTTTTTGACGCTGCCACCAACGCTGTACGAAGGCGCCAGGCTTGAGAAATCGATGAGGCCCGCCATGATGAGGCTGCCGCCGTCAGGGCTTTTGAGGTCGCTTGAAAGATCGGCCTTCTTGCCCTTCAGGTCGAGTGTGACCGAGCCCGACGAGATAGTCTGCTGCTGCCAGAACGCGCTCTTTACGGACGTTTCGAGATGGGCGTTTTCGATGCCGGAAGCGCTGCCGGTACCATTGAACGAGCCCGAACCGGAAAAGCCACTTTTGACGCCTCTGATGCCAAGCAGTCGGTGCGGTTCGGTTTTTTCAATGTTGAAGTCCCCGTCAAGCTGATACTTTCCGCCGCCCAGCCGCTTGGTGTCGAATTTGGTCGATCCGCTGCCGAGGCCAGTCTTGAAATCGATACCGGTCATCCACTGGTCAAGCCGTCCCCTCAACATGCCGCTGAAGTTCACATCACCAGCCTCTTTGGCGAGCGAGCGGTAACGCTCGTCAGTGAGCACCTTCGTGAGCAGTGCTGAAGAGATTTTCGATTTGTCGATTTGCAGATTGAACGAGAGGCTCTCCGGATCGAGGAGGTTGAGTATTTTCCCCTGGAGCGCTACGCTGCTGCCGTCATGCTCGATGCTTACCGGCAGCATTTCGAGGTCGCTGAAGGTGCCTTTCGCATCGCCTTTGATACGGTACACGCCGGAGGGGAGCGCCGGAATCGGGATGAACCGGTTCAGCTCGGAGGTGTCGATGCCCAGCGATTCGATATGGATGAATGTTTTTTTGTTCAGCAGGCTCTTTTTCGAGATGCCGGAGAAAATGTCGAGTCCGTCGATGGAGACCGACAGCTTCGCGTGGCTTTTGGCGGTTTCGAGGTCGAGACCGAGCACGTCGCTTCGTACCGATGAAAAGGCCAGCGATCCGGAACCCTTCTTGAGCGTCAGCCCACGGTCGGGCATGGTGAACTGCATCTGTTTGATCGTGCCCATGAACTCGTACTTGGCAACAAACGCCCTCGACATGTCGAGCTGGAGGTTTTGCAACCGGTAGGCGGGCGCGTTGGCCGGTTTCCATGACACCGTGCTGTTTCTGAGCTTGAGCCGTCTGGCGCGAAATTTCTCGATAGCCAGCATTTCAGGCAATTCCGGATGCCTTCTGGTGAAGATTTTCCCGATATTGAGCTGCCCGTCGGGATACTCGGCGATGCTGGCATGGCCACCGTCAACATCGACCTCCCTGAACGACAACAGCGTGATCTTTGGTCTGAGCAGCGAAAGAAAATTGAACTTCAGGGTGAGTCTGTCCGCGCGGGCCGCGGGTTTTGCGGCTCCTTCCTCGAAGATGCCGGGGCCGACGAGGGTGACCTCATCAGGGAAGCGCAGTTTGACCTCTTTCAGTTCGAGACGTCCCCGGTACTCATTGTTGAACATCGACAGGAGCTGCTTTTTGGCAAACAGATCCACCATGCCGCTGTTGAGCACCAGGGCGGCGGCGATGCAGAGAACGATGACGACGGCCGATGCGGCGGTCATCACGAACAAACTGAATTTCTTGACTCTATCCACCGGTCTGTTGGGGGCAATGAAGTTGAATGATGGTCTCGATGATGCCGGTTGTCGAGCGGCCCTCAAGCAGCGGCACGGTCAAAACGGAGCCGCCGTGTTCGATGACGGCTTTGGCTCCCGCGATTTTTTCGACCGGCCAGTCAGCCCCTTTGACCAGAATGTCCGGCAGGAGCAATTTGATCAGCGTTTCAGGCGTATCGTCGTCGAAGAGCGTGACGGCATCGACCGACGCCAGCGCCGAGAGTACATCAGCCCGGTCTTGCTCCGGCACCACCGGTCTGTTTGGGCCTTTGAGCCGTCTGACCGAAGCGTCAGTGTTCAGCCCGACAACGAGCCGGTCGCCCAGTTCCCGGGCTGCTGAAAGATAGCGCACATGACCGGCGTGGAGAATGTCGAAGCAGCCATTGGTGAAGACGACTTTTTCTCCGGCAGCCTGCCAGTTTCTGGTCTTCAGCACGATTTCGTCTCGGGTGAGCACTTTGGGGGGCATCTCTCTTTTCGGGTCTTCAGATTTCAGGCCTGAAATTCATATTAATAGTAAATATAATCCGAGACGCAAGAGTCCCTAAAAAGTTGTTCGCTCCGTTCGCGGGCGTCTCATTGCCGGTGAAATTTGCCGCCTGCCGTTGTTGCGGTATTCTCTGACCGAGGCCGCACTTTGTGTTTCCCATGTTTTTTCCGGTTTCGTACCTTCAGAAAGGCTTTGCGCTCAGGATTGCTTATTCAGGCGCAGTGCGGCCCTTTTTGACCGTTTTCCGGGATAAAGGATGATTTCAAAGTATGGTGGTTATGAATATGAATGAGGTGCGTGTTTCATGAGCATCGAGCGAAACAGGCGCACAAAGAGAGTTAAACGCACCATGCGCTCGGCATCGAATACCGTGACCTATGGGGCGGTCATGTTGCTTGGCGCTCTGGTTCGGAAGTTGAGCCGGAAACAGACCCGGCGTCTGGCCTGCGTCATCGGGGACTTCATGCACCGGGGCATCGGGCTCAGGCGGGATCTGGTTTACAGGAACCTCAGCCTGACCTTCCCTGAAAAATCTTCAGAAGAGATCGGCCGCATCGCGACGGCCATGTATCGCAATGTTGCCGGTACGCTGCTCGAAGTGCTGCGGCTGCCCTTGATCTGCAACCGCGACGACGCGGCGGCGCTGGTCGATATCAAAGGCGACGAAGCCTTCTGGGAGTGGCATCGTAGCGGGACGACGGGCGCTGTGATGGTGTCAGCCCATTATGGCAACTGGGAGTTGATGGCGATGGCCTTCGGCCTGTTGATCTGCCCCGTTACCATTATCGTCAAGCGGCTGCGCAACGAACGGGTTGATCGCAAGATGAACGAGTACCGGACCATGCGCGGCAACAGCGTGGTCTATCCGAAGCAGTCGGTCAGGGAGGGCTTGCGCCTGTTGCAGAGCGGCGGTACACTGGCCATTCTCGGTGATCAGTCCGATCCCGATGAAGTCAATTTCGGCGAGTTTCTCGGTCGTCGCACCACCATGTTCCACGGCGCAGCCTTCTTTGCGCTCCGGGCGAACGTGCCATTGTTTGTGCCCACGTGCACCAGTAACGGTGATGGACGGTACACGATCAACATTACTCGGGTCAACACCGCTGACCTTACATTCAACAAGGCCGATATTGCCACGCTCGCCGTACGCTACACCAGCGCGATCGAAGCACAGATTCGCCGTCGTCCCGAGGAATGGTTCTGGCTGCACGACCGCTGGAAGCGGGGTCGTGATTGAGGAAAAAGTGGATTTTCAGTATTCTTGATTATTGACGCACACACTTTATGAACGCAGGGAAAAAAGGCGTTATCTACACCTGTATTACTGGTGGGTATGATGAGTTATTGAACCATACATTTATCAGTCCTGAGTGGGATTATGTCTGTTTTTCCGATGATATGGGTATCAACAATGAAAAAAACGCTCAATGGGAAATCAGACCATTGCGTTTTGAAAAACTTGATGATGTTAGGAATCAGCGATGGCACAAGCTGCATCCTCATCTCCTGTTTCCGGAATCTGGGTTGAGTTTGTGGGTTGATGGTAATGTTGATATTTTGGATGGAGAGATCTTTCATGATATAGACAGGGCACTAAACGCCAATCTCTTGATAGCTCCTTCGTTGCATCCGGAGAGGAATTGCATCTATGATGAGTTTGATGCATGTCGTCAGCTTGGTAAGGATGATCCGGATGTCATGGGAAGACAGGAGTATTTGATAAAAAAAGATGGTTTTCCAAAGGCAAAGGGGTTGTTTGAAACAAATATTATTTTTCGATGTCATTCTCACCCGATGGTGATCACTATTATGGAAGAGTGGTGGTATTGGGTGGAGCAGTATTCGAGAAGAGATCAGCTTGGTTTTACCTATGTCCTCTGGAAAAATAATTATACTGTTGAACCTCTCTCGCCTGTTTCGTACAGATTTAGTCCCGGTGTCAGGTTCAGGTATGGTGCTTTTCATATAACAAAGGAGCAGCTGATAAAGGAAAAGGCGGCACTTGAAATAAAGGTGCAAAGATTTGAGGCGTTGATATGCGGGCGACTTGTTAAGGTATTGTACAAAATCAGGAAGTCAACGGTCAAAAGGTGGTGTCGTGTGAAAATGCAGTTACTTAACTCTCTATGTTGTCGTAAATGATGGGCGTTTCAAGTCTGCCAATAGTTTCAGAATCTTGTTCTTTTTCTTATTTCTCTTTCGACATGCTTTGCTGTTTTTAGTAATCTGTACAACGGTTTTTCTTGTAAGGTTTTATAGAAATTATCAATGAGCGCAGTGTTTTGTGTTCGCAGGGTTTCTGATAGCATAATCATCTCACTGATACTTATTTGCGTTTCGTCTCCGCTATCTTTTTCGATTGTTTTTTCCCCGATCATTGAGAGGTCCCCGGATTGAAAACCCTTTTCAAGAAAGTCTGTCGTTTTTGTTATGATTTCGCTGAATCGTCGGTCAATGATGTGCGCTGGTCCCAAGCTTTTTGATGTTGGCTTGTCAGGCATGGAGTGCTTCTCCCAGAACCAGTCTAACCGCCCTTCTTGCGCTATCTTGTAAACAAGTTGATTTTGCCAGCCATGGTTTGGGGGAAATTTGTTTTTTATCTTGAATTCTCCATGTTCTGCCTTGTTTTGCAGGCGTTTCTTTGTTGGATAGGTTAAGTGGGCTGCTTCAATTTCTTTTATGTGTTTGCCTTGGACGTTGCCTTTGAAGTGAATTGCTGAATGTGCCCCTGCTGTTATTTGTAAAAAATCACTGAGTCTTATGATTACTTTTGAAGGAAATGGTATGTCAAAAAATGTGGCATCTCCATCATAAATCAATTCGGGGATCGTTTTGTTTTTTGTGAGGCTTTTATATGGGCGCGTGTTTGCCTTTTTCTCTATCTCTGGATTGGGGACGGATTTATGGATAATGTTTTTGTAGTTATCGAGTATGAGGTCATTAAAATGTCTTGTTGAGATATAGTTGTTGACTGTGTATCTGATTGCCTGGTGACATTTTTCTGTATTTGACAGTATTTTTCTTAACGAAGTTGATTCGTCTACTAATAAGAATTCGTCGGCATCAAAAACATATATCCAGTCAGGGTTTGATTTTTTTGATATCTGTATTATTGTGTTGGTTGCTGCCTCTTGAAAAAAACCGATATTGTTTATCGTTATAATGTGAAGACGTTCTCCCCAGAGTTTTTTAAGATGGTTTAGACCATGAAAGGTTTGGTCTGTGCTGGCGTGGTCAACCACATAGACTTCGTCTACATGGTTTATCAGTGCATGCGATATGGATACGGCGATCAATCCCCATTCATTATGGGCAAAAACAATTCCAACTATCTTCATTGTTTTTTTTGTGAAATATGTAAAAGCCTATATGCTATAGCGTTAACCATGATACTACGCCACGCCAGACATGGTCTTTCAGGTCACGTTGTTTGTTGCCGATTGGCAGCCTGTCCCGTAAACTGGATGTCGTAGAGCATTTTGTACACGCCATTCTTTTCGAGCAGCGCGGCGTGGTTGCCAGCTTCGACCACCTTTCCTCGTTCCATGACGATGATCTTGTCGGCATTCTTGATAGTTGAGAGACGATGTGCCACAACCAGCGCCGTGCGGTTTTCCATGGCGTGGTCGATGGCGTCCTGCACCACCTTTTCCGACTCGTTGTCCAGCGCGCTGGTGGCCTCGTCGAAGATGAGCAGTTCTGGATTCTTGACCATAGCGCGGGCAATGGCAATGCGCTGGCGCTGGCCGCCTGAGAGCTGAATTCCCCGGTCCCCGATCATGGTATCGTACTGTTCCGGTTTTTCCATGATGAACTGGTGCGCATTTGCCAGCTTTGCGGCTTTTTCGATCTGGTCGTGCTCAATCTCTTCATGGACGCCATAAGCGATATTCTGCTCGATGGTGTCGTTGAACAGAATCACCTCCTGGCTGACCACACCGATCATCTTTCTCAACTGTTTGTAATCAAACTCGCGAATGTCAATGTTATCGATGGTGATGCGCCCCGAATCGACGTCATAGAAGCGCATGAGTAGATCGACAGCTGTCGATTTGCCCGATCCCGACTGGCCTACGAGCGCCACCATTTCACCCTTTTTGATTTCGAAGGAGACGTGATCGAGGATGTTCGGGGCGTTGGGATCCTCCTTGTTGTATTTGAAACAGACATCCTCGAAACGAATTGCCTCGTTGAAGGTACTGATGGATCGGTTGCCGTTGACAATCTCTGGTTCGGCGTCCAGCACTTCAAACAGGCGTTCGACTGACACCAGTCCGGCCTCGATAGCGGTGTTTGCGTCGCCAAGCTGCTTGATTGGTCCCATGGTCGAGTACAGCGTGAAGGCGAAGAGCAGGAGTTCATTGGCGGTCATCATGCCGTTGAAGACCTGCAGGCCGCCAAACCAGAGCACCATGGCGATGGCCGCAATCATGAGCGTTTCATTGAGAGGGCCAATCATGTTCTTGAGCTGCGAGATGCGTATGCCGAGCGTACGAAACTCCTTGGTGAACGCCTTGAACTTGTTGAACTCGACCTCTTCGAATGCCGTGGATTTGATGATCTTGATGCCGTTGAATTTTTCCTGCAATACAGAGTTCATGTTGCCCATGTTTACCTGGTAACGGCGCGCCAGGCCCCTGATTTTCTTGCCGATCATGCGGACGAACACAAGGATAAAGATCGACGTGACTGCTGAAAAAAGGGTCAATTGCCAGCTCAGCGTGAGCAGCACGGCAAGAAAGACGATGATGGAAAAAGGGTTTTGCAGGAAGTTGACGAAGGTCGCGCTGATGCTGTTGTTGACGTTTTCGACGTCGTTATAGACGTAGTTCATCAGGTTGCCGACCCGGTTCTTGTTGAAGTAGTCGAGCTGCATTTCGATGATACTGCTGAAGACGTCGTCACGGAGTTTCTTGGCAGTTTTGGTCTGGATGCGGAAAATGATCTGCTTGTTTAGATAGATGAACAGGTTTTTGAGGGCGAATGCCGAGATCAGGAACAGGCAGATTTTTAGGAGCGTCTCTTCTTTGGTGGGAGCGTTGAACATTGCCTGGAACTTTTCGAGAGCCCAGGTTTTCAGCTGAATGGCTTTGCTTTTGAGTGTTTTGTCCCCGGGGTTTTTGCCTGTCGCATCTGTTGTCGATAAACGCTGATCCGGTTGGGGCGGCCTCGTTTTTTGCAGGGCCAACGTTGGATGGGTGGTGGTAGCTGGTTCGGCTTTGAGGGCCGTTTGGTTGGTGGAAAAAACCTCGTTGAGCAGCGGAAGAATCGAATAGATCGACACGACGCTGAAAAGTGAGGTAAGCATGCTCACAACAATGACCAGAGCGATTTTCCCTTTCGATGGAGCTAGGTAGCGAAGTATTCTCAGCAGTATCTTCATGGATAGACACATCCCTCGTTCATATGGCACAAACTTTAATATAATGCAATAATCTGAAACAAAGGGAACCGTTCGTCAGATTATGCTGGCGTGATTTTACTGTGTTTTGTTTAGTGTTTTGACCTTTGCTTGCGGTTTTTTATTTTTTTCAAGCCCTGCTCTATCCCTGAGTACCCCGGCTTCATTTACCCCTACAAAACAAGCCTATACAACAAGCCTATACTCCTATGAGCTGCTCTTTTCAAACCAATCATGAAGGGACTCCCTTTTCAGTATCGGCTGTTATGGCGGTGTATAATCCCAAGCCTGAATTCTTCAGACAGGCCGTTTTGTCGGTGCTTGGCCAGACGATGCCTGTGCTTGAACTGGTGTTGGTTAATGACGGTGGCAGTGATGAGTTCAAGAGCGTTTTGCCGGACGATGATCGGATCAGGGTGTTTACAAAGCCGAATGAAGGGGTGGCTGCAACGCGTAATTTTGCCATTAAGCAATGCCGTGGCGAGTACATTGCGTTTCTGGATCAGGATGATTACTGGTATTCTGACAAACTGGCCGAGCAAATGGCTATGATTTCCGTTAAAGGGGAGGCGTGTATGGTGATTTCCCCGGTGGATATTGTCGATAATCAGGGCGTGCCAATCATAAAACAGAATCGTAAAAAAGTCACAAATAGGTATTTTAGGAAAATAGCGCATCCGGATATTCGTTTTCCGCTTGCCGACGGCAATTTCATATACTCTTCAACTCCGCTCATTCATCGCCGGGTTTTTGAATGTGTCGGTCTGTTCGATTCTTTTACCCAGCCGCATGACGACTGGGATATGTATCTCAGGATCGCTTTAGCCGGGATTTCTGTTCATTGTTACCGTGAACGAGCATTGTCGGTCTGGCGTATGCATGATTCCAACGAGTCACAGAAGCGAATGGCCATGATGCTCTCGAAGTGCGAGGTGGAGTGGAAGATTCTGCAGGGGGGCGTGCCAGAGCCTGTCGCGAAGATCATGCACTCCAATCTTGCGCTGGACCAGATCGTGATGGATAACCTGTGGTACAATGAACGGGAGTTCGCCAGGTTCAGGGAGACGGTGCGTCGTGATCTGCCCGGACTGATGAGGTGCGCCGTGAACAGTGGTCGGCACGATCGTTATGTGACAGGCTATCGAAAGCGGGCTGCCAGCGCAATCATAAAGTCTGCTCGTCGTTACCTGCTCTCTCTTTTCAGCCGCCAGCGATAACACGTTGTACGGTATTGTTGTCCGGAAACTTTTTAAGCAGATCGGCTTCAAACGTGTTCCATTTTCTCAGAATGACCCGTTTAGCAAAGGTGCTCATGTAGTTTGCGATGGGCAGGCACTGGTTGTTGCCGAGTCCGTCGATCAGGATGAGGCGCTGCTGGTTGGGCGTCAGGCGTTGCAGGACGATGTTGTCGGGCTTCAGCTCCCTGACGACAATACGCTCCCTGAGCATGTAGCTCCGGAAGTTGCTGAACAGTTCCGTCAAAACCGTGGCCGGAGGCGTGAGCCGGTCGTCGGCCAGGTAGCTATCGAGCGTGCGGGAGATCGAACCGTCGAAGTCTCGAGCCAGGCTGAACATCACGCCCGAACCCGCGCTGTTTTCTACAGAACCGTAGGTTTTTGCCAGCATTTCCCATGAGATACCGCGTCGCTGGTGGCGACGGTAGTACTTCAGCTCCTGCTTTTCGACATCAGGATTACGGGTATAAGTGATCTTGATGCACTTGTCGGGGTCATCGGGGTGTGCAAGTAACAGAGCCGTGAAGAGCCTTTACCAAGCAATGGTGAATCGGTCAGGTCGAGCACGCTGGTTACGATTGTTAAGAATGTCAACAAATAGTTTTCGTAATTGTAATAAAAAAAAGTTTGTTGCAAAAGCGTGTCGCGTTCTGGATTGTTTTCAGATGTTTGGAGTGAGGCCTATGGCAAGAGCATCGTTATCCCGATCCCGATCCCGATTCGGTTGGGGGGGGGCTGTTGGTCATCTGAGAGCTACGTCATGATGTTGTTGGGGCAATCTCTTGCGGTTGCTCTTCTGTCGTCAGTCAGGTCGGGTCAGCGTGAATGGTGAATTTTCGTTTGCCGGAAATGATCGTGCAGGATGGTTGCCATCTGTTCTTGAACCCGCTGCCGTTCGTATGTTTCCAGAAAGTGTCGGAGGCTTTCCTGGCCCATATTTTTACGTTGTTCTGGATTCAGAATAAGAACTTCGAAAGCTTTTGCCCATTCTTCTTCAGTGTCGGCAAGTATGCCACTTATTCCGTGGATGACTGCTTTTGTATTCGCGCCCACCTTCGAGGCTACGACTGGTTTGCCGTGAGCCATGTATTGCAGCAGTTTGAAGGCGCATTTGCCACGGCTCCATTCGTCATCTTCCAGTGGCATGATGCCGATATCGATCGAATCGAGCCAGCTCTCTTCCGCCTCTTTTGACCACGGCGTGAACTCCCAGCGGGTTTTGAGGCCTTCAGGGGGCTTGCCGCTCATGACCGAAAATCTGACCGATGGGTGGCTTTGCTGGATCGTCGATGCGGCCTGATCAAGCATTTTCAGGAAATAAAGGTTGCCGGTGTTGCCGATCCAGCCGATGGTGACCGTCTCATCGGTCGTCTTTGGTGACGGTGGCTCCAGAAGTTTTCGGTAGGCGGTCGGGACGACGAAGGTGTGTTCGGGATTGAACCTGCGAGCATACTCCGCCAGGGCATCGCTTCCGGCAAAGACCAGTGACGAGTATTTCAGGGCAGTGTTTAGGCGACGGATGATCTGTTTTGATCCCGGCTGGGTCGGTTTTGGCTTGCCATTGAGATAGCTTTCGACAGCATAGAGTGCGTCGTCGTAATCGTAGATGAGCCGGGTTTTTCGTGCAATGATCGAGGTGAAAATGGTGGACAGTGGTTTGCGTTGCAACCAGACGTAATCGTACTCTCCGCTACGGAGCGCAATCGAGAGTTTTTCAGGATAGCTTTTACTGGTGATGCGGAGTGGCTGCATATCAATGCCGTACTCCTTCCAGTAGGGGAGGAACTGCTCGACGCGGTAACGGTAGCTGGCTTGGTTTTCTGCGAGATGCAGACAGAGTATCCGGATCATTGGGAGTTCTCGGATTTGTTGCTTATTCAATAGGTATCATTTTGCCGTGAAGCCCGTCCGCATTTGGAGCGCCAGATTCATCATGACCTCAATTTGTCTTCCAGTCCGTCAACCAGCGCGATCCAGCGGCCATCGGGCATCCGGTGCGGATCGACGGTGTGCATCCCTCTGCCGTTCCAGACCTCGTTTCCTTCTTGGACGACCGGCGTGTCGGAAACTGCCTCCTCGCGGTAGGCGGTAGGCGTCAGCTCGGTGATGCGAAAGCCCCACACCTTGCTGCCGTAGCGAGGCTGGCCGTCCTGCGCGAAGCGGTAGAGCGCCGCGCCGTTCTTGACGACCCGACCGCCGGGTCGCGCGAAGTGGTCGCTGTTTTTGACGACCGGACTTGCCGGATGCTCCCGCCATGGCCCGGTGAGCGTTTCGGCGACATGCAGATGGAGATTGTTCACCTTGCGCATGTAGCTGAAGAGGTACCAGTGGCCGTCGTGAAAGATGATCGACGGGTCGAGCAGCGCCACCTCGCGTTTGTTTCCGCTCAGGAGCGTGGCGATTGGCCGCCAGTCGTCCGGAAACGAGGCGGCCCGGTAGAGGCGGATCGATTTTGATTTGGCGCATTCGGGAATCATGTACACTTCGCCATCGTGTTCAAAAACATAGGGATAGGAGAGGTGGAACCGTTCCCGGAGCACGACGTGGCTGTAGCGCCATGTTTTCAGGTCGTCGCTGACGGCATGGCCGATTTCGCCCATCTTCCGCTTCGTGTTGAGCAGCTCGAAAAAGAGGTGGAACGCGCCGTCCCGCTCTATCATGAACGGATCGGCGATGAATCTCGCGGGCGCATCGGTGACCTCCTTGGCCGTCAGGATCGGATTGCGGATTCCGGCGGCGGGCGAAAGCGTGACGGGATCCGGCCCTTCGTACAGGCCGATCGACCAGACATCGTTTTGCTGCCGCAGCTGCTTTTGCTTCCAGCGCTTGATGCGGTACTTGACGAGCAAGCTGAGTCCGGTAAAGAGCACGATTGCGGTGATGTTGAGGACGAGGGTCATGTGCAGGGGCGATGCTTGATCGGAGAAATTGTGCCCGTTAATTTAAACGATTTCACGCTTCTCTCCCAATGGCGCGGGCCATGAGCCGCCTCACGGCGTCAGCGACGCTTTCCGGCTTGATGCCGCTCACTTCGCCGGTCGGCGAGATGACGATTTCGTACGGAATGGCGTAGGGGCCGAAGCGCGAAATGTCCTGCGGCGCTTCGCGGTACAGCCCGGCGACGGGTGTGCCGGTGGCCGAGGCGACGTGCACCATCGAGGTGTCGGGCGTCACCAGCAGCCGCAGCTTCGCCACGATGCAGCTCGCTTCGTAGAGGTTCCGCGTTGGCGGCGAGGCGACGGCGTTCGGGCACTGCTCTTCGAGGCGGCGCTTGGCATCCAGATCGTCCGGCCCGGAGAGCACCACGAAGCGCTCACCGGGGAAGCGTTCGAGCAGCGCCCGCCACTTCGCCTCCGTCCAGAGCCGGTTCGGCTCGCCCGCGCTGATGTTGACGCCGATCGGACGTATGTCTTCTGCCAGCCGTGATAGCAGTTGCCATATCTCGTTTGATACCGGCATGGCGGGCAGCGATGGGCGGCACGCCTCTGTATCTGCCGTGACGCCAAGCAGCGGGAGCAGGGCGCAATTTTTCACCGCCATGTGGGCGTGAAACTCCGTGTCGAGCAGGCGGTCGTAGAGTCCTTCGTGGAACGGGTTGTTGTGCCCCACCTTGAAGCGGGCGCGAATGAGCGCCGACTGGAGCAAAAACCAGGTCGAGGGGTGATCCTTGGTGTTGAAGAGCAGGTCGAACTTCCGCGAAAGCACTTCCCGGAAATAGCGCCGGGGCTGTTTCTTGACGAGGTGAACTGCCGTGACCTGCGGGTCGTTCATGAAGAAATTTGCTGAGGCGCGGCTGAAGGTGATGAGGTGAATTTCGAGATCGGGAAAGGCCTGCCGCAGATTCCTGACGAGCGGCGTGAGCAAGACGCAGTCGCCGAGTTTTTCCTGCGCGAGAATGGCGACGGAGCGCAACGGGCCGCTGAATTCGGCGCTGCCGCTTCTCGTGCGGGCGAGGCGTTGCAGCGAGCGGGCGAAAAGCTGGCGGAACTGCCGCTTCTTCTTTTTTCGGGGCTTCATCTCCGGGCTGTTTTTCCGGGCCGCATCCGGCGTCATCGATGTTTCGGGATTTTTCGTTATCGAGCAAATCAATGTACGCCATTTTTTATCTTTATGCAGGTCTATCGATTTTCCTGGCAGTAATCTTTTCAAACCATGAGCTTGACAAAAAAGCTGGTCGTGGTGCTCGGCTCCAAGCCGAACGCGGATATTCCTCTGGGAGACGCGGTCTATTGCGCTAACGCCGCCATCGGTTATTACGCAGAGATGGTCAGCCGATTTCCGCGCGTGGTGAGTGTTATGAGTCCGGATGTGATCCATCCTAAAGAGTTCAGGGAAGGGGTGCCGGATAGAGCGTTGAATCAGCGGCAGTTTCAGATGGTCCTCGCCTCGCGGCCCGAAAAAATGATTCTGACAAGAACCGGTCATTTTGAATTTCTGAAGGAGACGCTTGCCGGGGCCGGGTTCAAATCTCCCATGGAGGCTGTTTCGGCGCAAGAGCGGCGAGCGCTTGTCGGCAAAATCAGCGGCTGTTATGATCCGATTGTCACGAGCGATTTTTTCCGGCTGCCGCTGGACAGGAAAATCCGCTACGCCGGTTCGCTGGCAAGCACTTTCCTGAAGCGTCTGCTCAATAAGCGCAAAGATTGCGGGGCTGTTTTCAGGCCATCGACGGGCATTCTCGCGCTCGTTTTCGCCATCGCCGAACATGGCCGGACTGCTGACTACGTCATTTGCGGTATTGGCGTCCGGAAAAGGAACGAATACCTCAGCGGCAAGCAGGTGAAGGGGCATGATCTTCCGCATCATGTTTTCGCCGATGTCAAGGTGCTCCGCAAGCTGGCCCGCCGCTACAATCTTTTCACCACCGAGCCGGAGCTGGAGCACCTCGTTCCGCGTTACCGCTCCGGTTGAGCGCTCGCCGCGATTGCTCCGTTTTCCTCGGGAGCTTTATGGCCTTTGCTGTCGTCATCGCGAGCCATCCCGACAAGTCGGGACACGATACCCCGCGCGAACCTTGAACATCCAGACAAAAACCAATCATTCTCGATTGTAGGAGCGGGTTTTGTGCCCGTCTTCTTCCTCGGTCAGTTCATGGAATGCTGCGAAGCGAAGCGGCAATCCACCCCGCTTGCGCTGGTTTATCGCCATGTCTTTCGTTGCCTGATTGCCATTGAATAACCATCGCAAGAGGGCGAACACACAGGTTCGCCCCTACGGTCGGGAATGACGGGTAATCATGTTTTCCGTCATCATCGCTCGTGGTCAGACTGGCGCGCCGGTCAGCACCGCCCGGCTTTTTCAGCGAGCTTCGATTGCAGGTGTTTTTCGAGATTGTCGATCATGATTGGCACGGTGAAGTGCGTTTCGACGCGCTGGTGTCCGGCTTTGCCGTAGGCTTCGAGGAGGGCGGGGTTGTCGATGATTTGTTCGATGGCCTCGGCGATGGCTGCCGGATTTTTCGGCGGGATGATGAGACCGGTGTCGCAGACGAGGCTTTCCGGGCTCGCGCCCATCAGCTCGCGCGCGCCGTTCACGTCGGTGGCGATGACCGGCTTCTGCATGGCCATCGCCTCCATGACGACGTTCGGCATCCCTTCGAAAAGCGACGCCAGCACGAAGAGGTCGCACCCTTTGAGGAAGGGGTAAATGTCGGGCGTGAAGCCGAGGAAGACGAACGACCCTTTGAGGCCGAGCGCCGCGACCCTGTTTTTCAGCTCGATTTCGAGCTTGCCTTCGCCCGAAATGGCGAAGAGGAGGTCGTCGCGCTTGCGCTTCAGCATGGCGGCGGCGTCGATCAGGTACTCGAACCCCTTCTGTTTCGATAAACGTCCGGCGCTGTAGATGATCTTTTTGCCGGGGTAGCGCGAGGCGAAGTCGAACGCCGTGACCTCTGCCGGAATAGTGAGGCCGTTGTAGATCACCTTGACGAAATTTTCGCTGAACCAGCCGTACCCGGCGTAGGCTTCGCGGATGGTGCGGCTGTTGGTGACGATGCCGTCGGTCAGGCGCGTGAGCGAGAGTTTGTGCTTCCATTTCTTGCTGCACAGCAACATGCCGTGTCGCGCCAGCACCACGGGCCGCCCGACGAGCCGCGCGGCGAGGCCCGCCACGCGCACATCCTTGTTGAGGTTGCAGATGAGGATGTCGGTCTGGTGGCGTTTCATCCACGCGGCGATTTTCAGCGTCGCCAAGGGGCTGAAGTCGCCGCGAATCTCCATCACCTCCGTACGGACGCCGCTCCCGGCGGCGTAATCGAGCAGCCGGGAGTTGCGCTTGCTGGCGAGCACCACGTTATGGCCGCGATCGGTCAAGCCTTTGGCGGCGTTGACCATCCACTTTTCGCCGCCGCCGAATTTGTTGCGGCCAATGGAGTTGATGAAGAGTATGTTCACGTGCCTTTTTTTCGATCATTGATTTCTGAACAGAATTCGAACAGGTCTTTGCGCATCAGCTCGATCGAGAATCGCTGCATTATCGTTTGGTGTGCATTTGCCGCGACAGAGGCGATTTTGCCGGGGTTTTTGTAAAGCTCGCTGAATATCTCCGCAAGCCGTTTTTCGTCACCGTAGCGGACAAGAAAGCCATTCCGGCCATCTTCGATCAGCTCATCGGCTCCTCCAGAGAGCGTACTGACGGGGACGCAATGGAGCGCCATGCTTTCAAGAAGCACGTTTGCCAGACCTTCGGATGTCGATGCCGAGACAAACAGGTCGCAGGCGCGCATCACGGGATAGGGATTGGTCAGATGGCCGGTAAAGCGCACCCGGCCAGAGATGCCGAGATCAGCCGCAAGCTTTTCGAGCGACTCCCGCTCAGGACCCGTTCCCGCGATCACGAGTCCGGCATCGGTTATCTCGTTGCTGCCAGCGCTAAAGCGGGCGAAAGAGCGAATGAGGTAGTCGAATCCTTTGCGCGGGATGAGCGCTCCGGCAGCGCCAATCGTGAATGAAAAAGGTTTTTTACAGGGCAGCACGGAGTCTGGTTCCAGTTTTTCCCGGTCGATGCCATTGTAGATTACCCTGACCTTGTCCGGGTCGATCCACGGAGAGAGAGCAAGGGTTCGCCGAATTTTGTCGGCATTGACGATAATGCCATCGGCCAGCCAACCGTAGATCAGTCGCTGAACAGGCGTATTTTTTAGCGGGCGGTCGATGCCGAGACGGAGGATGTTTGCTGCTCCGGTGAGGCGGCAAACCAGACCGGCAAGTACGTAATCCTTGCGTTTCGTAGGGATCAGAATGTCGATTTTTTTTCGCCAGACGAGTCTGACCAGGCTGAAGATGGTGGGTAGATCGAATTCCCAGCGGAATGGCAGGCGAACTTTTTGGACGTCGATATGGTCGCCGATTGCTGGGTCGCGGTACGCGAGCATCACCAAGTGTTCATCGGCGAGGGCTTCGGCGGCCATTTTGGTCCATTTTTCGTTGCCACCCCATCCGCGACTCGCGGAGTTCAGGAAGAGGAAGTTCACCGGTTCGCGGGTTTGCGGAATTTATCGAAATCTGTACGTGCTTCTCTCATCGTTTCGCCGCCACCTCCCGGCAGAAGCTGGCGATTTCGCTCGCCATCCGCTCCATCGAAAATTGCTCGACGATCCGCGTCGTCGCTTGCCGCGCGAACTCCGCTCGGCGCTCCGGCGATTTGACGAGCAGTTGCAGGGCACTCGCCAGCGCCTCCTCGTCGCCGTAGTCGAGCAGAAGTCCGTTCCGGCCGTCGTCGATCACCTCTTCAACGCCGCCCGCCCGCGTGCTGATCGGCGCGTTGCCGAGGTACATCGCTTCGAGCAGGGCGTTGGGCAAGCCCTCGTTGGTCGAGGTGACGGCAAAAATGTCGCTCGCGGCGAGCCACGAGTAAGGATTTTGCTGGAAGCCCGGAAAGAGCACGCGATCCGCGAGTCCCAGCTCGTCAGCCAATTTCGCGAACTCCTTTTTCTGCGCGCCGTCGCCGATCAGCACGATTCCGGCGTCACGGTTGCCGCTCGCTTCGACGAAGCGCGAGAAGCTGCGGATGAGGAAGTCGTACCCCTTGTTCCAGGTGAGCCGTCCGAGGCCGGTGATTGTCACCGGGAATGGCTTGGCGACGGTCTGTTCCGAGCGCCGCCGGTCGAGTTCGGCGATGTCGAGGCCGTTGTAAATGACGCGGATCTTCGCTTCGGGGATGTAGCCGGTTTCGAGCAGGGTCTTTTTGATTTTGCTCGCGTTGACGATGATGCCGTTGCTGAGGGTGTGGTACATGAAGCGCTGCCAAGGCCATTTCAGCTTGCGGTCCGCGCCGAGGCGTAGAATCATCGCCGCGCCGGTCATTTTTCCGGCCAGACCGCCGAGGAGGTAGTCCTTGCGCTTGGTCGGGATGACGACCTCGATGCCGTTTTGGCGAATGATCGCCACCATCCGGAAGAGCGTGTAGAGATCGATGTGGCTGAGGCAAGGGAGGCGGAATTTCGGCAGGTCGAAGTGTTTGCCCACCGCCTCCTTGCGATAGATGAGCGAGACCTCATGCTGCTCCGAAAGCTTGCGGGCGGCCATCCGCGTCCATTTTTCTGTGCCGCCCCACTCCCGCGCGGAGTTGACGAAGAGAAGCTTCATGCCTCAGAGTCTGCCGTCGATGGCGTCGGTTGGCAGTACGCCCTTCACGTCGTAGATCACGGCGTTATCGCCAGAGCGGAGTTTGCCGATGGCCATTTCCGCGAACGCCGCGTGCGCGACGGCGAGAATGATGGCGTCGTAACCGCCTTCGACCGGCGCGTCGATACAGTCGAGTCCATATTCATGTCGCACCTCCTCCGGGTTAGCCCAGGGGTCGTGAATGTGCACCTGCGCGCCGTACTCCCGCAGTTCGGCCACAATGTCCACGGCGCGGGTGTTGCGGATGTCGGGGCAGTTCTCCTTGAAGGTGATGCCGAGCATGAGCACCTTTGAGCCTTTGACCTTCAGGTCGCGCGAAATCATCAGCTTGACTACCTCCGAGGCGACGTAGCGCCCCATGTTGTCGTTCAGGCGGCGGCCCGCCAGAATGATCTCCGGGTGGTAGCCGTACTCCTGAGCCTTCTGCGCCAGGTAGTAGGGATCGACGCCGATGCAGTGGCCGCCGACCAGACCGGGCCGGAAGGGCAGGAAGTTCCACTTCGTCCCGGCGGCCCGGAGCACGTCGAGCGTGTCGATGCCCATGCGATTGAAGATCATCGCCAGCTCGTTGACGAAGGCGATGTTGATGTCGCGCTGGGAGTTCTCGATCACCTTGGCCGCTTCGGCGACTCTGATCGACGAGGCCAGGTGCGTGCCCGCCGTGATGACCGAAGCGTACAGTTCGTCGATTTTGCGGGCGGCTTCGGGCGTGGAGCCGGAGGTCACCTTTTTGATTTTCGTGACCGTGTGCTCCTTGTCGCCGGGGTTGATCCGTTCGGGAGAGTAGCCCACGAAAAAGTCCCGGTTGAACGTGAGGCCCGAGACCCGTTCGAGCACCGGCACGCAATCCTCCTCGGTAGCGCCGGGATAGACGGTCGATTCGTAGATGACGATGTCCCCCTTTTCGAGCACCTGTCCGACCGTTTCGCTCGCCCGGATGAGCGGGGTGAGCACGGGGCGGTTGTGCTTGTCGGTCGGTGTCGGCACGGTGACGATGTAGATGTTCGCTTTGGCGATCTCCGCGATCGAGGAGGTGACGAAGAGGCCCTTGTCGCCATCGGCGGTCAGCGGGTTGCTCGCTGTGAGCACCGCGCCGAGCGCCTCCGCATCGACTTCGAGCGTCGAGTCGCACCCGTTGTTGAGCTCTTCGATCCGCTCCTGCTTGATGTCGAAGCCGGCCACCGGAAATTTTTTCGCGAACTCGACGGCGAGAGGCAGGCCGACGTAACCCAGGCCGATCAATGCGATCCTTGTTTTGTCCATTGTTACTGGTTGATCATTGAGAGTTTCGCTCAGGCATTTTCGTTATGGCGCTTCCGGGGATTTGCTCTTCGGACAGGCGGCGAGGCTGTTCGCGTTCGGTATAGGCTCAGCTCGGGCTGCAAAATCGGATAAAAAAGCAATGTAACTGCCAGCCAATATAAAAAATCGTCGTGATTTTTAGCTGGCGCGGCTGGTCTGGCGCGCTTGCTTTCTCGTTATTTACAAATGATATTGCTGTAATTATTTGCTGGCAAAGCCAAGCTGTATAGGGGAACAATGGTTCCTCGCTGTTCCAAGTGGGTAGGGCGACATTGAGTTTGCCGCCCGGAAATACCACTTTTTCAGAAACGATTCGGCCAGTGCTGGCGGCTGACTAAAAAGTCCTGAAACGCCAGACGCATCCGGCCTATTGTGCTCGTCGACTATCGTGGCGATCGTCTTGACCGCCATTGACCTGGCCATGAACATAAGGAAACGGATTGCAGCTTGAGAAGACCGCACTCAGGAGAGGAGATTTGCGGTACTCTGGCCGTCAGACAGGCCTTGTGCTGAAAAAAGTTGAGGTGACGCCAGGTTGCCTCTGAAGTTTCACATAGGCTTTCATGCCTTTTTGGCCGCACTCTGGGCAGCAGAATACGCTACCCGGCACGGTACGTCGGACGTTAAAAAAACGAACTCAAGCCGTGGAAGCAGCAAGGATGGGTAAGCCCGCCGAAGCAACTTGATCGCCGAAAGCCGTGGCCGGAGCAGTTGGAAACTCCAGCCACGGCTTTTTCTGTTCGGCGACAGGTCGCCCGTAAACGCTCAGACCTTGAAGAACTCGCGGTACCAGGCGATGAAACGGTTGACGCCCTCCTGCACCGTGGTTTCGGGCTTGTAGTCAAAGTCTTTGACCAGGTCGCTGACATTGGCCCAGGTCGAAGGCACGTCGCCCGGCTGGATCGGTAACAGATTTTTTTCGATGGTGACACCGAGTGCGTTTTCGAGTGCTTCGATGTAATCCATCAGCTTGACCGTCTTGTTGTTGCCGATGTTGTAAACGCGGTACGGGGCGGACGAGGTGCCGGGATCGGGGGCCGCGCCGCTCCAGTCGGGGTTCGGCTGGGCCGGATGGTCGAGCACGCGCACGACGCCCTCGACGATGTCGTCGATGTAGGTGAAGTCGCGCTGCATGTTGCCATAGTTGAAGACATCGATCGGGCGGCCTTCGAGCGCGGCTTTGGTGAAGAGGAAGAGCGCCATGTCGGGCCGTCCCCACGGGCCGTAGACCGTGAAGAAGCGCAGGCCGGTGGTTGGAATGCCGAACAGGTGGCTGTAGGTGTGGGCCATCAGCTCGTTGGACTTTTTGCTGGCCGCGTAGAGGCTGACCGGGTGATCGACGTTGTCGTGCACCGAAAAGGGCTGGCGTTCGTTCAGGCCGTAAACCGATGAGCTTGACGCATAGCAGAAGTTGCCGAGGCTGTTGTGGCGGGCCGCTTCCAAGAGGTTCACGAAGCCGACGATGTTCGAGCTGACGTAGGAGGCGGGATTGGTGAGCGAGTAGCGCACGCCCGCCTGGGCGGCCAGGTTGCAGAGCGCGTCGAACTTCTCCGCCTTGAAGAGGTTGTCGATGCCCTCCTTGTCTTCGAGATTGAGCTTGACGAAACGGTAGTTCGGATATTTCGACGACTGCACGGTTTTGCCGTATTCGATGGCGGATTCAGCGATGCCCGAGTACGCCAGACGCCCGTACTTGACCCGCTGGTCGTAGTAGTCGTTGATGTTGTCGATGCCGACCACGTCGTCGCCCCTCGACGCGAGTCGTTCGCAAAGATGGAAGCCGATGAATCCGGCAGCGCCGGTAACGAGGATTTTCATGCAGTGTGTATGATTTGAAGCCCATCTGTGGGGCTGTTTTCGGGAGCAGGTACGCCACAATCTGGCGGTTCGACTGCGCCGGGAATGTGTTTGTGAACTTAAAGATAATCAGCTTTTTGGGAAAAAAGCGTTTCATTCAGGATGAAAACGAACGCTGTTTTTGCCCATTGTCTGCTCTGTCGAAAATAGGGTATCTTTCTGCCTGCAATGATACAATCATTTTTCAACCGATGAACCGTGCTTCATGAATTTCCCTGACGATCCGAAGCCGCACCGGCGGCCCCGTTTTTTCGATACCGTTTTGGTTTTGCTTTTCGTATTGGCCGCCTATCCGATTGTTGGCGCGCTTCTGACCATACTGGTGGCGGGGGGTAATCCTTTCGGCAATGGATTCGAAGCGGCAACCCATTCGTTCGTGGTGCGTCTTCTCGTAGCTCAGGCATTCGGGCAGATGGTGGTGCTTGCGCTTCCGGTGTTCTGGCTTGCAAGGCGCTTTTCCGGCGACGGATTGTTCGGCAATACAACGCTTGAGTGGCTGGGGATCAGAAAGCACGGCGGCAGCCGACCTGCGTTGATAGCCGGGGCCGGAATGCTGCTGTTGCAACCCGCGCTGTACAGCATTGTCGAGTTGCAGACGCTTCTGCTGCCTTATCTTGGCACTTTTGGGAAGTCGCTTCTGCAGGAGCAGGCCACGCTTGACATTTTTCTCAAAAAACTTGCCGGAGGTGCGTCGATCGGGGGGAGCGTCCTGTCGATTCTTGTGCTTGTCCTGACTCCGGCGATCTGCGAAGAGCTGTTTTTTCGCGGGTACATCCAGAAAAGTTTTGTCCTGAGCCTTTCCCCGCAAAGGGCGGTGCTTTTTACAGGGATTGTGTTTGCCCTGTTTCACATGGAGTGGTTCAATTTCGTGCCGCTGACTTTGCTCGGGTGGTATATTGGGTATATTTACTGGAAATCTGATAATCTCCTGGTTCCCGCCGTCGCGCACGGCACCAACAATCTGGCCGCGCTCGTTCTGCTAAAAAGCGGCATCGATTCAGGCAGCGCAACTGATCCGTCTTCCGGATTGCTTGTTTCCTGGCCGTGGTGGGGTCTTGTGGTGGTTTCGTTGTCTCTTTTTTTTCTGCTGATCCGGTATTTTCCGGTGAGGCCGGCATTGCAGGATGCCGATAACCCGATGCCTCCCGGGCATCGCTGGAAATCTCAGTGTTGATGCAAAGCAATCTCATGCAGAGAGTGGCGGTTGCCATTGTGGGCATTCCGCTGTTACTCTGGCTCAATATGCAAGGTGGTTTGTATTTTCTGGGGCTGGTGCTCGCGCTCAGCCTCATGGCGACCTGGGAGTTCTGGCGCCTGGCCACGCATCGGGCACATCCGCCGTCGGTTGTTATTCTGCTGCCGCTGACTGCCTTTGTGCAGCTCGATTTCTATTACGGCTTCATCGGCTACTGGGAGGCGATTCTCGCCGTGGTCATGCTTCTGTATGTGCTTGAAATATGGCGGAACCAGGGTTCCCAGTTCATGAACCTCGGTGCGACGCTTGTCGGTCTGCTCTACGTGAACCTAAGCTTTGGTGCGTTGCTCAGGCTCCGCTTGTCGGAGACCACCGGCGAGGGTTCCGGCGAGGCGCTGGTGCTGCTCATGTTGCTGTGTGTCTGGGCGGCGGATATTTTCGCCTATTTCGGCGGACGCGGATTCGGAGGCAAGTTTATCAAAAAGAGGCTCTTTGCGCGCATCAGCCCGAAGAAGACCTGGGAGGGCTATCTTGCTGGAATTGCCGGAAGCGCGCTGGCGGCGTGGGCCTGCTCGGCGTACATCTCCGGCTGCCCCGACGGGCGGGCGATACCGGCGGGCCTGCTCATCGGCGTGGTCGCGCCCGCAGGCGACCTGCTCGAATCGATGTTCAAGCGTGATGCGGGAGTCAAGGACTCATCGGGTGTCATTCCGGGGCACGGCGGTGTGCTTGACCGCTTTGATACCGTGATGTTCGTCTCCCCGCTGCTCTATTTCCTCGTGCATCACTGGTGATCTTTCACCGGTTGATGCCGGTACATAAAAGAATGTTTTTCTTATATTCCGGTTTTGTTTTTAGAGGAACTCCTCTGTTGACGGTATCGTGATCTTCGGTTTGCCGGAACCAGGTCTGGAGCACCTGCGGCAGTCTTGCTGTTCGCGGGTTTTCCCCGTTTTTGGCTACTCTGCCTTTTTTCGGTTCTGCGGCTCGCGGCCAGACAATCCGGCATGGTTCCCCGGAGAATGCGGTTTCCCGATCTTGCGTCCACACTCTGCAATGCTGTCATCGACCATGAAAATCGAAGCCCTTCTCACAGAAAAGCACATCAACCTGAATCTCGGTTCCAGTTCAAAGGACGAGGTGATCGATACGCTGATCGCTATGGTGGCTGATCATGACAAGGTCAGGGATTTAAAGCAGCTTGCCGAGGATGTACGAAAGCGGGAACGAGAGATGTCCACGGGCATCGGCAAGAACATCGGGTTGCCGCACGCCAAGACCTCGGCGGTGACCGAACCGGTGCTGGCACTCGCCACGCTTTCCAATGAGGTCGATTTTGAGTCGATCGACAACCAGCCGGTGAAGATCGTGTTCCTGCTTGCCACGCCGGAGACCATGCTTGCCGAGCATCTCAAACTGCTCGGACGCATCACCAGGCTTGCGGGCCGGGACGATGTTCGCCGCAAGCTCATCGACGCGGCAACCCCCGCAGATGTGCTCGAACTTTTCAAGCAGGAGGAGAGGGATCTCCCCCAGATTTAATTTGATGACCGCAAGGCAGCTATGACACAGTTCCAAGGAGTGAAAGGGACGAGAGATATTTTTCCTGATGAGATTTCGAGATGGCACTATGTCGAGGGGGTTGTCCACTCGGTAGCCGCGCTGTACGGATTCAGCGAAATCCGTACGCCTGTTTTCGAGTACACCGAGCTCTTTCAGCGCGGCATAGGAGCGACCACCGATATCGTCGGCAAGGAGATGTTCACCTTTCTTCCCGATCCCAATGGCCGCTCCCTGACGCTTCGTCCCGAGATGACCGCAGGCGTGATGCGCGCCTGCTTGCAGAAGAACCTGCTCTCGCAAGCGCCAGTGCACAAGCTCTGGTACATTAGCGATCTGTTCCGCAAGGAGCGCCCGCAGGCTGGCCGTCAGCGCCAGTTCACGCAGTTCGGCGCGGAGCTGCTCGGTGTATCCAACCCGGCGGCGGTGGCCGAAGTGCTTACCCTCATGATGCAGGTGTTTGAAACGCTCGGGCTGCACGGCTTGCGACTGCGCATCAACTCGCTTGGCGACCTCGACGACCGTGCGCGGTATCGCGAGGCGCTCCGGGCCTACTTCCAGCCTTACGAGGCCGACCTCGACGAGTTGTCGAAGGAGCGGCTTAAAAAGAATCCGTTGCGCATCCTCGATTCGAAAAATCCCGCTTTGCAGGAGATGATCATGGGCGCGCCGAGGCTCTACCATTCGCTCAAGCCGGAGTCTGTGGCCGAATTCGAGCAGGTGCTCGCCTATCTCGACGACAGGCAAATCGCCTACAACGTCGATCACCTGCTGGTGCGCGGACTCGATTATTACTGCCACACGGCTTTCGAGGTGACCAGCTCCGAGCTTGGCGCGCAGGACGCTATTGGCGGCGGCGGGCGCTACGACGGCTTGGCGCGTGAACTTGGAGCTTCCGCTGATCTGCCCGCCGTGGGTTTCGCCGTCGGCATGGAGCGGCTCATGATTGTCATGGAGAAGCAGGGGCTGTTCGCGACGCTCAATCCGCATGGTCCTCTTGTTTCTGTCATCATACAGCAAAAGGAGCTTGCCGGGCATGCCATGCAGGTCGCTTTCCATTTGCGCAAGGCAGGCATCAAAACCGAGATCGATCTTGCCGAACGGAGCATGAAGGCGCAGATGCGTGACGCCAACCGAATGGGTTCGGCCTACGCGCTCTTCGTTGGCCAGTCGGAATTCGAGTCGGGCATCTATGCGCTCAAGAATCTCGTCACTTCCGAGCAGACCTCGCTCGATCTTGACGCCATCATCGAGGTGTTGCGCGAACCGGCGGCGCGGGAGTCGCTCAGGCCATGAGGCCGCAAGTGACCATCTACGGCAAGCCGGAGTGCTGCCTCTGCGACGATGCGCTCAAAGTGCTCGAAGCAGTGCGTAAGCGGATTCCGTTCGATATCGAGAAGCGGGACATCTCCGGCAACGCGGATCTCATCGAGCGTTACGGGTTGAGCATTCCGGTCATCTTCGTCGATGGCAAACTCGCCTTCAAGCACCGGATCGACAAGGAGCGCCTGATTGCTCTGCTCAAAGGGCAATAACTGCCTGTACCCAGCAGCATCTGAACTACCGGTTCGGGTTGGTGATTATCGATGGTATCATGCATTTTTTTTCGAAAAAGAGTCCGTACAGACGGAACGATGTATTGAGGTTGACCATATGCTGAAATTCATTCTTCTCTTGATCGCCCTGTGGCTGGTTGTGCGTTTTTTGCGGCGTCTGATTGGTTTGACTTTTTTTGTCAGGAGCGATGATCGTATGGGGGGCGGCCTCTCATCGTTTTCTTCTTCCGCCGGACGCCAGGCGCAGGTTGAGGAGGCAGAGTATGAAGTGATCGACAGCCAGATCAAACAAAAGGAGTAAAACGCGCAGATTGCGCGATAGTTTTTGGTTTGTGTTCGATTTTTTTTATATATTGTAAGTCATTGGAGCACTAGTCTGTTAAAAGCAAAGTTTCTGAAAGTGGGGGATCCCCACTTTTTTGTTTTCGGAAATTCGAGCGAAGCAATTGATGCGATGACGGATGATTTGATAAAGAAGGCGATTGGCGAAACGATCGGTGAACTCTCTGCCACAAGCGGTGAAGAGATTTACGTTGTCGAAGCTGCCATTCGCGCGGGCGGCAGGAAAATCGAACTGACCGTCGATACCGACAAAGGGGTCAGCATCGATCAGTGTGCAAAGCTAAGCCGGGCCATCAGGGCGCGTCTTGAAGCGTGCGAAGAGGATAGCATGCTTTCGAGCGGAGAGTTCGATCTCATGGTTTCATCTCCCGGTATTGGCGAGCCGATCCAGGTGCAGCGTCAGTACTTGCGGCATCTGGGCCGTTTGATCCGGGTGAACTACCTCGACGAAGAGGAGCAGCCGAAGGAGATTACGGGCAAGTTGCTCGAAGCCGCCGTCGGGCCCGAAGCCGAGCAGCCATCGATCACCATCGAAGCCGTCAAAGAGGGGCGAAAAAAGAGAACCGCCGGAGAGCCGCCGGTGACGATTCGCCTTGCCGATGTCGTCAGGGCGGTGGTGCAGACCGAGTTGTAATAAGTTATAGTTCCGTGAAGTGCAAGAACGAATCGCAGACTATTTTATATCAATAAAGATCACACAGCGATGCCAAGAAAGCAGCTAAAGGGTGAAACTCATGATCAGAAGGCGCAGATTGCCAGCGCTTTCGGAGAAATCGAGCAGTCGAAGATTTTTCTGGACAAGCGTTCCGAAAGCGCTGCTGTCAAGATGGATATTGCCGACCTGCTCAAGGAGATCATCCAGAAACAGCTCAGGAAAGATTACGATCCCGAGGTGGAGTCCAATATCTTCATCAATCCCGAACGCGGCGATTTCGAGGTCTATATTCTGAAAAAAATCGTCAAAGAGGTCGATCTTCCCACTATCGAAATCGGTCTCGACGAAGTTCGCCAGATCGACGATTCGCTTGAGCTGGGTGATTATTACGAGGAAGGGCCGATCAAGCTCGATGATTATCTGACCCGCAAGTCGATACAGATCATCAAGCAGTCGGTGCAGAAAAAGGTTCGCGATCTGGAGCGCCTGGCCGTGTACGAGGAATGCCTCGAAAAGGTCGGCGAGGTGGTGGCCGGTGAGGTTTACCAGGTCAGACCGAACGAGGTGATTTTTACCTACAATACCTCCAAGGATCATCGTGTGGAGCTGGTGCTGCCGAAGTCGGAAATGATGAAGAAGGACAACCCGCGCCGCACGCCGCGTATGAAGTTGTACGTCAAGCGCATCGAGCGCGAGAAGGTCAAGGTGCGAAACGACGACGGCACCGTTGAGGAGCGAGAGAAGCCGGACGGCGGTATGAAGGTGATCGTTTCGCGCGTCGATGACCGCTTCCTTTACAAGCTCTTTGAAAGCGAGGTTCCGGAGATTCTCGATGGTTTGATCGTCATCAAGGGCATCGCCCGCGTGCCGGGCGAACGAGCCAAGGTTGCGGTTGAATCGACCAGCTCGCGTATCGATCCGGTTGGCGCTACGGTCGGTTACCGCGGCAAGCGCATCCAGAGCATCGTCAAGGAGCTGAACAACGAGAACATCGATGTCATCTACTACACCGACGAGCCGCAGGTGTTCATCGCCCGTGCGCTGCAGCCGGCCAAGATCGACCCGATGACCGTGCACGCCGACATGAAGACCCGCAAGGCGCGCGTTATGCTCAAGCCCGACCAGATCAAATACGCTATCGGCAAGAACGGCAACAACATCCATCTGGCCGAAAAGCTGACGGGCTATGAAATCGACGTCTATCGCGACGTGATCGACAAGTCGCTCGAAGACCCGAACGACATCGACATCATCGAGTTCCGCGAAGAGTTCGGCGACGATATGATCTACCAGCTGCTCGACGGCGGTCTCGATACGGCCAAGAAGATTCTGAAAGGCGGCGTCGAAAAAATCGAGGAGGCTCTGCTCGGCACGCAGAAGAGCGAAGAGCTGTTCGTCTTTAACAAGACTCGCAAGCCGGTCAAGCCAAAAGAGCGCCGGATCACCGACGACGAAAAGCGCTACTGGAAGAAGATCGCCGAGACCATCTATCGCACCGTCAGGGAGCAGTTCAACGATGAAGATCTCAAGGCGCTTCTCGATGACAGCCATGAACGGTCGCTCAAGGGCGACGGGATCGATCCGGAAGAGATTCGGGACAAAGAAACAAACTGAGAATGAGTACAGGATTTCCGGGCAGGCGTCGGGGCGGCGAGTGTGAAGGAATTCCGGCAAGAGGATAATTATCCAGGAGGAGTCAATGGCCATCGAGGAAAAGCAAAGCAGGTTCCGTATCAGTGATATCGCCAAGGAGCTGCAGGTCAGCCCGCGGGAAGTTCTGCAGTTTGTCAAGCAGGCAGGGGGCAAGGTTGCCTCGACCTCTTCAATGGTGGGCGAGGACATGCGTGACATGATTTTCGGCAATTTCAGCCAGGAGAAAAAGCGGGTTGATGAGGCTCGCAAGATCAGGGCTGAAAAGCAGAAGCGCCTGACAAGGCTCGAAGAGCAGTCGAGGAAAGCGTACGAAAAGGAGCAGCAGCTCAAGGAGAGCCTGAGCATCGCTCCTCTTCCGGCACCTGTGCTGCATGCGCCCGAAGTCAAAATCGAGATTCCTCCGGAAACCGCAACAACGCCCGTTGCCGCCGAGCCGCCCGCCATTCTTCCGGTTGTTTCCACGCCGCAGCCGGAACCGGTTGCCGACCTGCCACTTGTCACCGAACCTGTTGTCGCCGAGCCTGTTGCTGAAGCAGAGCCTGTGGTTGAGGCGCCTGTTGCGGAGACCGCAGGACCGGAAGTAATGACGCCGCTGGTTCAGACCCTGCCCGAGTCGATGCAGGCTTACGAGGCGCCGCAGAAGATCGGTGGCCTGACGGTTCTCGGCACGATCGATGTCATCAGCGAAGCGGAACGGAAAAAGAAGTCCCGCAAGAAGAGCTTCAGGGAGAGTGCCGTTGAACTCAAGGGCGAGTTTGAAAATGTGCTGAGTGTCGACAGCGAAGATGGTGAAGCAGCCAAGAAAAAGGCAGCCAAACCTGATGGCGGAGAGGACGTCGGTGTCAAGAAAAAGAAGGGCAAGAAGAAAAAGAAGGTCGAGATTGACGACAAGGTCATCTCCAAGAATATCAAGAGCACCATCAGCGGCATGGACGACAGCGGCTTGTCTGGCTCTCGCCAGAAGTTCCGCAAGCAGCGCCGTATGGAGCGCGAACGCGAGTTCGAGGAGGCCGAGGCGATGCGCGAGGCTGAAAAGACTCTGATCAGGGTCACCGAGTACGCCTCACCGCACGAGCTGGCCGAACTGATGGGCCTGACCGCCAAGGAGATCATCCAGAAGTGCTTCTCGATGGGCAAGTTTGTGACCATCAACCAGCGTCTCGACAAGGAGACCATCGAGTTGATCGGTCTTGAATTTGGTTTCGAGGTCGAGTTCATCTCGGAAATCGAAGCAACGACGACCGAAGAGCTGGTGGACAATGCGGAGGATTTGCAGACCCGTCCGCCCGTGGTGACCATCATGGGTCACGTCGATCACGGCAAGACCTCGCTGCTTGACTACATCCGCCGAAGCAACGTGGTTGCGGGCGAATCGGGTGGCATCACCCAGCACATCGGTGCCTACGAGGTTTCGCTCGATGACGGACGCCATATCACCTTTCTTGATACGCCGGGTCACGAGGCCTTCACCGCCATGCGTGCTCGCGGCGCCCAGGTGACCGATATCGTCATTTTGGTGGTGGCTGCCGACGACAGCGTCATGCCGCAGACCATCGAGGCGATCAATCATGCCAAGGCGGCGGGCGTGCCGATCGTTGTGGCGATCAACAAGATCGACAAGCCCGAGGCCAACGTCGAGAAGATCAAGGCGCAGCTTTCCGAGGCGGGCGTGCTGGTCGAGGACTGGGGCGGCGAAAGCCAGTGTCAGGAGATTTCAGCCAAGAAGGGTATCGGCATCAGCGAGCTGCTGGAGAAAGTGCTCGCCGAAGCGGAAATCCGCGAATTGAAGGGTAACTATTCCAGAGACATTCTCGCCAGCGGCGTCATCGTTGAATCCGAGCTTGACAAAGGCAAGGGCGTGGTTTCAACCGTGCTGGTGCAGCGCGGCTTCCTGAAGGTTGGCGATCCGTTCGTGGCTGGGAACTCGATGGGCAAGGTCAGGGCGCTCATGGACGAGCGCGGCAAGCGCATTCACGAGGCCGGTCCCTCGACGCCGGTGCGCGTGCTCGGCTTCGAGGATATGCCGCAGTCCGGCGATGTGCTGACCGTGATGGCCTCCGACCGCGATGCCCGCGACCTGGCCCAGAAACGCCAGATTATCAAGCGTGAGCACGAGTTCCGCCGCAGCACCCGCGTCAAGCTCGACAGCATCGCTCGCCAGATTAAGGAGGGGCTCAAGAAGGAACTCAGCGTCATCATCAAGGCCGATACCGACGGCTCGATCCAGGCGCTGGCTGACGGTCTGATGAAGATTCACAACGAAGAGGTCAAGGTGCAGATCATCCACCAGGGGGTCGGTCAGATCACCGAAACCGACGTGCTGCTGGCCGCCGCTTCGGACGCGATCATCATCGGTTTCAGGGTGCGCCCGAATGTCAACGCCAAGCGGCTTGCCGAGAAAGAAGACCTCGACGTGCGCTTTTACAGCGTTATCTACCACGTGCTCGAAGATGTGGAGAAGGCGCTCGAAGGTATGTTGTCGCCTGAACTGCACGAGGAGAGCCTCGGTTCGCTTGAGATCCGCCAGGTCTTCAGGGTGCCGAAGGTGGGCAATGTCGGCGGCGCTTACGTGCTGGAAGGCAAAGTCTCGCGCGACGCAAAAGTCCGCCTGCTGCGCGATGGTGTGCAGATTTTTGAAGGCCAGCTCGACTCGCTCAAGCGCTTCAAGGATGACGTCAAGGAGGTCGATGCCGGCTACGAGTGCGGCGTCAGTCTCAAAGGGTATGACGATATCAAGGTGGGCGACGTGATCGAGGCCTACAAGATCGTCGAGAAAAAACGCAAGCTCTGAGCTGAAAGGAGAGCCCTCATGTCAATACGTACCGATAAAGTCTCCTCGCTGTTGCAGCGGGAGTTGAGTGCTATTTTCGAAAAAGAGCTGCCAAGAAGCGGCCCGCTGGTGACCGTGACCGAGGTGAGAATGACCGCCGATCTTGGTATCGCCAGGGTTTATGTGTCGGTGATCGGATCCGAGGCGCAACGAGCAGAGGTGATGGAGTATCTGGATGCCGAAAACAAGATGATCCGCAAGACGCTCTCTGCGAAAATTCGCCACCAGTTCAGGCGGATTCCTGAGCTGGAGTTTTACGAAGATCGTCTGTTCGAGCAGGCCAACCGGATCGAGCAACTGCTCAAATCGGTCAAGCCTGCCCGGGATGAAGAGCAGCATTAACTCCGCATTGTTTGGAATCGGGATCACGATGATCGATCAAGGCCGCATATCCGTTCTGAGCGAAGAGGGCGACTATCTGCTGGTGGACAAGCCGCTCGACTGGACATCGTTCGATGTGGTGGCCAAGATTCGCGGCGCGTACAAGCGCAATGGCGCAAAGCGGAAGGTTGGGCACTGCGGCACGCTCGATCCAAAAGCCACCGGTTTGCTGATCCTTGCCACGGGGCGCAAGACCAAGACCATCTCGTCGCTTGAACTGCTCGACAAAGCCTACGAAGGCACGATCAGGCTCGGAGCCAAAACGGTGAGTCACGATACGGAGAGCGAGGAGTATGATCTTCGCGACGTGCCTAGCCTCGACGAGAGGGCGATCCGCGAAGCCGCCACGTCGATGATCGGCGAGCGGATGCAGCAGCCTCCAATGCACTCGGCAGTCTGGCACAACGGCAAGCGCCTCTACGAACTGGCGCGGCAGGGTCACGAAGTCAAGGAGCGCAAGGCTCGCCAGATCGAGATTCACCAGTTCGAGATTACCGGTATTGAGTTGCCGTATGTCCATTTTTACATCAGGGTCTCCAAGGGTGCCTATATCCGGGTGATTGCCCATGAACTTGGGGAACTGCTTGGTGTTGGCGGTTATCTCAAATCATTGAAACGGGTTGCGATTGGTCAGTACCAGCTTTCGGATGCGATGAGCGTCGATGCTGTTGTTGACGAAATAACCCGTGCCGCTTCGGTCATCGAAGAGTAAAACCGCAAGGAGTATGCGCGTCGTAGTTTTGCAGGGCGATACGGTCCTTGATTCCGTAAACGGTTTGCCGGTTCAGCTTTCACCGGAGCCATCGGCGGTGACCATCGGTTCGTTCGACGGACTGCATGTCGGTCACCGGAAGATCGTCGGTTCCATGATCGGACACGCCAGGGAGCTGGGTCTCAGAAGCGTCGTGGTGACCTTCGAGCCCCATCCGAGAATCGTGCTCGAAGGTGGCGATGGCTGTCCGGTGCGCTTGCTGACAACCTTCGACGAGAAGATCAGTCAGTTTAGCTCGATGCCGATTGACCTACTCTTCGTGGTGCGCTTTGACCGGCAGTTCGCCTCGAAAAGCTCCGAAGCGTTTATCCGCGAAGTGCTGGTGAAGATGCTCGGCGCGCGCCATGTCACCGTCGGCTATGACCACGGCTTCGGCAAACGGCGGAGTGGAAGCGAAGAGACGCTGCACATGCTCGGCGCGGAGTGCGGCTTCGGCGTCGATGTGGTCGGCGAAGTGATCGTTGCCGGTTCGCCGGTATCGAGCACTCGGATCAGAGGATTGCTTGAAGCGGCAAGGATACGGGATGCCAACGAATGTCTCGGGGCACCGTACGCGATTAGCGGCACGGTGGTCGAAGGCGACAAACTTGGTCGCACCATCGGGTTCCCGACGGTTAATCTCGCCCTTCCCGACCGTTGCAAAATGGTTCCGGCCCATGGAGTCTACGCAGCCAGTATCGAGATTGACGGCAGGGAGTACTCTGCCATGATGAACATTGGTCGTCGTCCGACTGTATCGGAAGATGGCGAGGTGAGGGTTGAGGCTCACATCATCGGGTTTTCAGGAGATCTGTATGGACGGTTTCTGATTGTGAGGATGCTCGATTTTATCAGGGAAGAACGGCGTTTCGCATCAATCGACGAACTCCGGACGCAGCTCGAACTCGATAAAAAAGAGGCGGGATTCTGCAAGAAATAATGTTATATTAAAGGCTATTTTTTATTTCGTTATTTACTAACATATCATAGAGCAAACATCATGGGTCTGACAAAAGAACACAAAACCGAGATTATTACGAAGTTTGGTGATTCTGCGACGGATACCGGAAAAGCGGAAGTGCAGGTTGCCCTGTTCACCCGCAGGATCACCGATCTGACCGGTCACCTTCAGCAGCATCCCAAAGACAAACACTCACGCCGTGGCCTGCTGATGCTGGTCGGCAAGCGCAAGCGTGTGCTGAACTACCTGAAGAAAGTCGATATCGAGCGTTACCGCAAGGTGCTTGCCGATCTCGATCTGCGTAAATAATGGGCTGTATTGTACGCTGGAACCTGCGGGGCCTCTGCTCCGCAGGTATCTTCAAGAATGTAAGAGGGGACGTGTATGTTGGAAAGCATGACCGGATACGGCAGCGCCGAGCGTTCGGAAAAAGGCATGAAGGTGCTTGTCGAACTGCGTTCGGTCAATAATCGTTTTGCCGAAATCGGCGTCAAGCTGCCCAGGCAGTTGCTGTCGTGGGAGCTGGAGGTTAGGGAGCTGATCCGTGCCAGTTTCCAGCGGGGCAAAATATCGGCGTTTGTCCAGCTTCAGCTCGAAGAGGCCGAAGCGTTGCCGGTGACTGTAAACCCTTCGAAAGTGAGGGGCTACAAGGCTCTTCTTGAAACCGTCCGCCGGGAGGCGGAAATCGAAGCTCCGGTAACCCTCGATCATGTGCTTCGTTTTTCCGAGATTTTCGAGCCTGACCACACCATTCTGGAACACCCGGACGAGATCTGGCCTATCGCTCAGTCGGCACTTATTGAGGCTATCGGCAATCTCAAGGAGATGCGCCGGAAAGAGGGTGAAGAGCTTGCGATTGACTTCCTGTCGAGGATCGACGAAATCGAGCGCACGCTCAAAGAGATCAAGGAGATTGCCGCTGGTAATCTCGAAACGATCCGCAAGCGGCTGGCCTCGAAAATCAGCGCCATTGCTGGGTGCGATGTCGAGTACAGCAAGGATCGCCTTGAAATGGAGATCGTCATGGCCGCCGAGCGGCTCGACATCACCGAGGAGTGCATCCGCTTCAGCAGCCATAACAAGTTTTTCATCGAAGAGCTGAACAACAGTTCGAGCGGCTCGGGCCGCAAGCTCAATTTCCTCCTGCAGGAGCAGCTCCGCGAGGCCAACACTATCGCGTCCAAGTCGCAGAATGCCGATATTTCGCAGAAAGTGGTGCATATCAAGGAGGAGCTCGAAAAGGTCAGGGAGCAGTTGCAAAACATCGAATGAGTCTATGAGCGCAGAACAGGTTTTGGACCAGGGCAGGCTGATCGTCTTTTCCGCGCCTTCCGGCACCGGGAAATCGACGGTTGCAAAACTCGTGATGGAGCGTCTCGGCTCTCTCGAATTTTCTGTTTCGGCTACCACGCGCCAGATGAGAGCTGGCGAGCGCGATGGCGTCGATTACCACTTTCTCTCCCGCGAAGAGTTTGAGAAAAAGATCGCTGAAAATGGCTTCATCGAACACGAGTTCTTTTTCGGTAACTTCTATGGGACGCTCCTCGACAAGACCATCGATGCGATCAAAGCGGGCCACAATCTGCTTTTCGATCTCGATGTGAAGGGTGCGCTGAACCTCAAGAGAATTTTTGGAGACCAGGCGCTGCTCGTTTTCCTCAAACCCCCAAGCATGGAGGAGCTTGCCCGCCGCCTGCAGGCGCGCGATAGCGAGAGTGCCGAAGCGCTGAAAAGCCGTCTCGAACGAGCGGAGATGGAGCTTTCCCATGCCGGAGAGTTCGATTTTGTCGTGGTCAACGACGATCTCGGGCGCACCGTCGATGCGGTTGCGACGCGGATCGCCGAGTTTCTTCCACAACCATAACGCACTATTGCCATGTCGGTCAAACCTGTCGATTTGAACAAGCTGAGAAGTACGCATGAAAATCTCTACGAAACCGTTGTAGCCATTTCAAAGAAAGCGAGGGAGATTCAGGAGGAGGAGCGGGCTGAACTCGAAGAGCGCCTGCTGCCCTACAAGGAGATGATCCGGAACCCCGCGTCGGAGTCCGAATCGGAGAAGGTGTTTCCTGAGCAGATTGCCATCAGCGTGGCGTTCGAGTGCCGCGAAAAGCCTACACAGCAGGCGCTGGCGCAGTATCTCGATCACCAGTACGATTATGTGCTCGAAAAGAGTCCCGAAACGAAAGTAGCGCAGAACGAGGATGAAGATGAATCTGACAGGGATTAACCAGATCACGCTCCGGGTCAACGACGTACGGTTGTCCGAAGAGTTCTATGCCGGAATTCTCGGCTTCCGGGTCGATTACCGCGCCGGGGCGAACATCTCCTACCTCCGGATCAATTCCGACATGCTTGTGCTGGTCAAGGCGGAAACGCCGGGGACCGCCGATGCGCGCGACATCCGCGTGGATCACTTCGGATTCAGGCTGGCCTCTGACGCCGAGGTCGATGAGGCCGCCGTCTATCTCGATGACCGCGGCGTGCACCTGGTGACCCGGCCCGCGCATCGCCGCGAAGGACGCGCCTTTTTCGTGATGGATCCGGATGGCAACCTGATCGAATTTTATTCGATGAATGCCACCGGCCTTCAGCCCCTGGCGGAAAACATTGATACCCGTACGGCCAGCGATATTGCCTCAGACTCCCGCCGGGAGCTTGCCGCTGGCCGCGATCTCAAAAAAACGAGACGCTCACGAAAGTAAGCCGGTTCTTGCCGTTTCTTTGCACCCCAACTCTTTGACGGGATAATTGCCATGCATATCGGTGTTTTGACCGGCGGCGGCGACGCTCCCGGCATCAACGCGTGCATCAAGACCATCGTGACGATCAGCACGGAGAAAGGGTATCGGGTGACCGGTATCCGCAGGGGCTGGAACGGTCTTCTGGCGTTTGATCCCGATGATCCGGCATCCCGCACGGAGCATATCGTCGATCTTGACTCCGAGCTTGTCCGCAGAATCGATCGTACTGGCGGCACCCTGCTTCACACCAGCCGCATCAATCCCGGCAACCTCAAAAAGAAAGAAATTCCACCATTTCTTCGCAACTCGCCACACCTGTTGCGCACGGGCTTGCATCACTCCGGAAACTTTGATCTGACCGATCATGTGTTGCGGAGTATTGATGCGCTTGGCCTGGATGTCATCATTGTCATCGGCGGTGACGACACGATCGGCTATGCCGATCACCTGGCCAAAGCTGCTGTCAAGGTGATTGGCGTGCCAAAGACGATGGACAACGATGTTTATGGCTCGGACTACTGCATCGGGTTTGGCACGGCCGTTACCCGCAGTGTCCAGTACATTCATCAGCTGCGTACCAGTTCCGGCTCGCACGAGCGAATCACTATTGTCGAGCTGTTCGGTCGTAGCACCGGGGAAACCTGCCTCGTCAGTGCCTACCTGGCCGGTGTTGACCGCGCCCTCATTCCGGAAGTGCCTTTCGACCCCGAAACTCTCGCCGATTACGTTATTCAGGACAAAGCAGCCAATCCGAGCCAATATGCCATGATTGCTATCAGTGAAGGTGCGCGGATGATTGGCAGCAAGATGATCGAATATTGCGGACGGCGGTACGACGAGGATGGCCATGAGCCTGCCGGAATTGGCCAATTGACCCGTGAAACCATCTCCATGCTGACCGGCCAGGATGTCATCTGCCAGCAGCTGGGCTATCTGATGCGTTCAGGTATTCCCGATGCTCTGGATCTGATGGTCGGCTTCAATTTTGCGCAGCTTGCCGTGGAACTGATTGCAGAAGGCACCTTCGGTGTCATGGTGGCGCTCCAGAAAGGCATCTACACCTGTCTCCCCCTTGCAGAGGTGTCGTCAAACACCAAGCAGGTCGATATCAGTGAACTGTATGACCCGCGCTACTACCGCCCGAAGATGCGAAGCGTCATGGGCAAGCCGATGTTTCTTTATTAGCGGATTACCGATATGGCTTGGAACACTGGAGATTGGGTGGTGGGGCTGTGCCCGGATTGGCCAGATCAGTCGGATATGACCAATCCCACCGATTTTTTCAGCAATACTTTTCGCCTTGCAGGAGCAGTTCTGCTTCCCTGAGTTGTTCGGGGGTGTTGATGCCGCGGATTTCGTTGGCATCGGCTACCTTGAAGGCGCACACTTTTTTGCCTTTTCCAAAGCAGATACCGAACACATCGGTGAGATAGTACTCCCCTTGGGCGTTTTTGTTGGTGATGCCGTGCAGGGCGGAAAACAGCTCGTTGGCGTTGAAGACGTAAACGCCGGAGTTGATTTCAGTTACCGCTTTTTCTTCTTCCGTGGCATCTTTCTGCTCGACGATTCTGAGCACCTCTTCGCCCGCATCACTTCTGATGATCCGCCCGTATCCTGTTGGGTCGTCCATCTCGGCGGTCAGTACCGTGGCGACAGCTTGCCGCGAACGATGGAAGTCGATCAGCTCTCTGAGTGTGCGCCCGGTGAAGAGCGGCGCGTCTCCCGAGAGGATGATAATCTCTCCGCTGAAATCTTTCAGGAACGGTTCAGCCTGCATGATGGCGTGGCCGGTGCCGAGTTGAGGCTCCTGCAAGGCATAATCGAACGGAAAACCGGCGGTTGCAGCCCGAACCAGCTCGGCCTGATGGCCGATGATGAGCACGATCTTGTCGGGATCGAGCGCCTGCGATTTTTCGATGACATACGCCACGAGCGGTTTGCCATTGGCCTCGTGCAGTACCTTCGGGAGAGCCGATTTCATTCGCGTGCCTTTACCGGCGGCCATGATGACGATTGCCAGGCTCATAAAGTTCTTGCTGAGGGGTTGAGATGGCTTCAGCCAAGATATTCGTCTTCGGAACCTACCCGGTGGCGTCGCTTCGGATTGTTCATCCGGTCAACGATGACAATCATCGGTTTCCAGTTGCGCGCCTCTTCCGGTTCCATTTCGGCGAAGGTCATGATGATGATCTCGTCGCCGGGCAGCGCGCAACGGGCCGCCGCGCCATTGAGCTGGATTTCGCGCAGTCCGCGTGTTCCCTCGATGATGTAAGTCTCGAATCGCTCACCGTTGTTGTTATTGACAACCAGCACCTTTTCATTGGCGATCATATCGGCCATGTCAAGCAGCTCCTTGTCGATGGTGATGCTTCCTTCGTATTCCAGGTCTCCACTGGTGACAATGGCGTTGTGGATCTTGGATTTGAGCATGTGTAATTTCATAACGACGCAAACAGAGTCGAATTATTTTGATAAGGCTTCACCGCTGGCATGGAAAATCCTGTACCGTTTCATGGCGTCATCGCTTTCAAAGCCATAGCCTCGTATGGTACGGGAGGGGCCTGAAATGGTGACATATTTGTCGGACCGTATCATACGGTTGCTGCTTGATCGGGAGATATGTTCGGTGCGAATGACCGTGTTGTCCGCTGAACGGATGACGACGTTATCGAATGCTTCGATATCCTGATTGTCATGCACGATGCCTCGACCTGCCGTTATCAGGGTTACGCTGCCATCACGGTTGATCAGTTGTACGTTGATTCCTCCATCGAGCCGGATTTCCTGTTTCTCTCCCTGACGGTATTCAGCTGCATGACGGGCGCTGACAATCGTTTTGGTTCTGCCATTGTCAGAAACCACCAGGGTGACATTCCAGCTTTCCTGGGAAGGCATATCTTTTGCGTAAACAGCAGCCGCCGGCGTGCGAGCCTCCTTTTTGGGAGCACTACAGCCAGCGGCACCGAACACTATTGCCAGAGAAAAAAAAGTTGTCCGGCGAAAATTCAAAGGGCTTCCAGGCGAATGTTACTTGATGTTCAACTTGTCGAGCACCTTGTAGGTGATATCGGACTGCTCATCGCCGTACACACGGGCGTTCTTGTCGAAAATCATGCTGTACCCGTCTTTTTTGGCGACCGTGGCAACGGCGACGTCGATTTTCTGACGGATAGGAATGATAAGCGCCTGCTCTTTCTGAGCGAGCAGCCTCTGTTTTTCCAAAGCGCTTTTCTGCAGGTTCTCCTCTTGAGCGCGAAGCTCTTTCTCTTTCACTGCGTTTGGTTTCCTTTCTTTCTGATAAGCTTGGATGGCGCTCTGGAGCGCGCTCTGCTGTTTGGCAAGCTCTGCGTTGCTCTGGTTTTTCATCGCCTGGAGGGTCTGGTCGGCGGCTTTGGTTTCCGGCATCATCTGGAAAATCTTGCCATAATCGACCACGCCTATTTTCTGGGCATTATCGGCAGCAAAAGCCTGTGGAGCCGAGAAGCTCATACCGAGCGTGAGCGACATGAACAGAAATCCTGATACCGCTTTTTTGATTCCTTTGAAATCTGACATTATCGGTGTGTTTAGGTTTTTCATGATACAGCGTGTACGGTTCTTTGTTATTGTCATCGAGAATCGATACCCCAAAAAATAACATTTCCGGTTTTAAAATACTATTGCAGCCGAGAAAAACAGGATGAGAGAAACATTCTCTGCGTTGTCGTTACCGTTTGGTTTTTTGAGCGTTTCAGGGGGTACGTTTCCTGAAAATCTGCCCGGGCTCCTGCTCTATGATCCGTTTTAGCTCAAGCTCGAACAGATGCACCAGAAGGGCGTCTATCTTCAGACCGGTTTTTTCAGCGATCAGGTCGATATGCATTGCGCCTGACTGAAGCGCTTCGACGATGCACGACTCCTCGATGTTCAGGTCGAACGGTTCGGAAGCTTCGGGATGTGTTTTCAGCGCAGGATGTTGCGCTGGGTTGAGTTCGGCGAGAATGTCTTCAGCGGAAAATACCGGCTTGGCATGGTTTTGCTGGATGAGGTAGTTGGTGCCGCGTGAGGTGCCTGAAAAAATACTTCCCGGTATAGCAAATACTTCGCGATTCTGTTCGAGGGCATAGGACGCCGTGATCATCGAGCCGCCCTTGATGTCCGATTCGACGATCAGCGTGCCTTGGGCCAGGCCGGCGATCAGGCGGTTTCTTCGCGGAAAATTGCCCGGTTCGGGCTTGATGCCGATCCACTCTTCCGAGACGATCGCGCCTCGTTCGAGTATCCTCGGCCAGAGTCGCCCGGCGGGGTCGGTGTAGATGCGGTCAATGCCGCATCCAAGCACGGCGATCGTCACGCCATTACTCTCCACCGCTGCGCGGTGCGCCATCATGTCGATGCCGTATGCCAGGCCGCTGAGGATGGCGTAACCGTTGTTTACCATTTCGCGGCAGATGAACTCGGTGGCCTGCTTGCCGTATGCCGTGGCCTTGCGGGTGCCGACGACGGCGAGCGAGGGCACGCAGAGCGCCTCGGGATTGCCGCGAGCGAAAAGCAGAAGTGGCGGATCGTAAATCTCTTTCAGGAGTGGTGGATAAGCCGGGTCGAGAATCGTGATGACCGAGGCTTCCAGCCGTTCCGCCCGTGCGAGCTGATTTTCCCCCTTCTCGCGCGCTTTGTCGCGCCACGCCGGGTTTGCGAGCCGCTCGGCGGTTTCGCGGGCGGTGGTCTCTCCAATGCCGGGAATCTGGCGCAGGGCATCATAGTCCGCTTCGAGGAGTGCGGGGGTCGCACCGAAACGGTTCAGCAGGGCGCGAGCTCTCGAGGGGCCGATGCCGGGAAGCTGCGAAACGATGAGCAGCAAAAGCGCTGCGCCTGGCTCAGGGGTTGTGGTCATGGTTGGGGGCAGGGGAGTTGAAGAGCGTTCGGGGGGAGGGGCGACCCCCCGGAACAAGCTCAGAAATCGCGCTTCATGAGAATGTTGGCAAAGCCTCTCAGATAGCCGCGTCCCTCCTCGAACGGAAGGGCGTCGAGCGCTGCCAGCGCTGCTTCGGTATCCTCGTTGATTTTCGCCCTGGTCTCGTTGAGCACACCGCACTTCTCGAAGATCGCCTTGACCGCTGGGACGTTGTCGGGCGAGGTGCCGTTGTTGTCGAAGATCGATTGTAAAAGCTCGCGGTCAGCGCCTTCGGCCAGTTCGAGCGAACGGAGCAGCAGCCAGGTCTTTTTGCCGTTGATGACGTCGCCGCCCGGCACCTTGCCCGACTTGCCGTCTCCGGCCATGATGTCGAGATAGTCATCCTGAATCTGGAAAGCTCGTCCGATCTTTTCGCCGAAGGTGACCAACGCTGCGATCTGCTCCGGCGTGCCGTCGCCCGCAACGCCGCCCGCTTCGAGCGCCGCCGAGATGAGTCGCCCCGTCTTTTTGGAGATCATGTCGAGGTAGTCGGCGATGGTGACATCCTTGCGCTGTTCGAGCTCCATGTCGAGCGCCTGCCCTTCGCAGATCGTGATGTTGGCATCGTTGAAGATGTGGATTATTTCGGCGTGGCGCGAACTGATCGCCTTGAGTGCCAGCTCGTAGGCGTAGGCGATCATCATGTCACCCGAAAGAATCGCCGCGTTGACATTCCACTGCTTGTGCACGGTGGGACGGCCATGGCGCAGATCGGCCTGGTCCATGATGTCGTCGTGCATCAGGGTGAAGTTGTGCAGCACCTCGATACCGAGGGCAACGCCAAGCGCGTTGTCGGACTTGCCGCTGACCGCTTCGGCGGCAAGCAAAGTCAGGAACGGACGGATTCGCTTACCCTTTCCTTCGAGAATGTAGCGCGCAGGGTCGTAAAGGGTTGCCGGCTTCTCTTTCGGAAAGCAGGCGGCAAGCGCTTCGTTGATCTTTGCATGGTATTGCCGGTACTTGCTTTCAACCTGTGCTTGGGTAATCGGTGAGGACATGACTGCTGTCGTCAGGGTTTACGGTAGATTCGTGCGTGTTTAAGCTGTTCGATGGTGGCCGATCCGGTCAGGAACATGGCCGCCCGAAGATCGTTTGCCCATGTCCGGATCGTCTCTTCAAGCGTCCCCGAGTGCAGGGCCTTGAGCAGGTGCTGCGCGGAGGCCGCGATGTTGGCGCCGAGTGCGATTGATTTGGCGATGTCGAGTCCGTTGCGGATGCCGCCCGACGAGATGACGCTGAGTGCGTCGTACTCCGGGTTTTGCCGTTTCAGCGTCTGGATACTGGTTAGGCACTCGGCGGTCGGGATGCCCCAGTTCAGAAATTCATCGAGCGCCGATGGGCTGAAGCGCTCCTCGTGGCCGAAGCGGTCGAGGTAGCGACACTCTTCGACCTTCTGCCAGCTGATGCCGCCCGCTCCGGCCACGTCGATGGCCCTGACGCCCGCGTCGGCGAGTTTCCGGGCGACGGTCGCCGAGATGCCGCAGCCCACCTCCTTGGCGATGACCGGCACGCCGATGGTGGCGGTGATGTCGTGCAGCCGGTCGAGAAATCCGCTGAAGTCGGTGCCGCCCTCCGGCTGGAACAGCTCCTGCGCCGGATTGAGATGCACGATGAGCCCGTTGGCCTCGATCAGATCGATCAATGTCGAGAGCTGATCACGGCTCAGTCCGGCGGCTACTTCGGGCGCGCCGATATTGGCGAAGATCGGCACCGAGGGAGCCGACGAACGCACGACCGAGAAGCTTTCGCGATGCGATGAACCTTCGAGCGCCTGGCGCATGCTGCCCACGCCGAGCGGGATGCGGAAGCGCTCGGCCGCTTCGCCAAGAGCACGGTTCAGGGCGAGTGCATTACCGTAACCTCCGGTCATCGAAGAGATCATCAGCGGCAAACCGATAGCATGGCCGAGAAACTCCGTCGAAAGGTCGATCTGCGCAAAATCGACTTCGGGCGCGGCGTTGTGCTCAAATCTCCAGGAATCAAGACCAGTATCCTGCCCGTCGAAACAGACCGGCCGGTTAAGGCAGATATCGACGTGGCTATGCTTGCGTTCGGCGGTTATGGCTGCGCTGGCTTCTTGCATTGACGGATAGCGGCTCCCGGGTTGAACAATTTTTAGAGGTGCTCTGTAAAGTATAACTTATGGCAAATATACCATAACTTTTTTCGGGCTTGTCCGGTTTGCGCCTTATGTTCAGAACCCTGTTCGATATAGCCATCAGGCACATTCTCGGGCGCAAGCGCCAGACGCTGACCACTATGCTTGCTGTCTCTGTCAGTACGATGGTGCTCATCACCACCATTTCGCTGACGAGAGGGCTGCTCGATTCGTTCACTGAAACCATTATCGACGCGGCGCCGCATATCCGGATCAAAGGCGAGAAGATCGATCCGATGCCGACCAACCTTTTTGATTCGCTGGCTGTTTCGAGAAAGGCTTTCGTGACCGACAATATCGGCAGGGATGAACCCGAGGAGGTGCGCAATTACGGGAGAATCCTCGATATTGTTTCATCTCAGGCGTTCTCCGGAAAAGTCGTCGCCGCGTCGCCGTTCGTCGAGTCGCAGATCATTGCAGTCAAGGGGAATCGCACCCAGCCGGTGGTGCTCAAGGGAGTGGATATTGATCGCGAAGATCGTATTAGCCACATCGGGCGCAGCCTTACCTCCGGCGATCTGGTGCTTTTCAGAAAAACCCCAGATGCGCTGCTGGTCGGCAGTTCCGTAGCCACAGATCTCGGCGTGGAGCTGAACGACCAGGTCACCATCATTACGCCCGACGGACGCAGTCGGCAGGGCAAGGTCACCGGAATATTTTTTACCGGTATTAACGCAGCCGATAACACGATTCTCTCGTCACTCAAACTCGGCCAGATTGTCGAGGGAATGCCACCCAACAAGGTTACCGGCATAGCGCTGAAGGTCGTTGATCCCCTCAATGATGCGCCACTGGCTCGGGATCTGGAGCGGATGACCGGCTACCGGTGCCTGACCTGGCAGGAGGAGAATGCCAGTGTGCTGGTGCTGTTCAAGCGGATCGGTTCCATCGTCCTGTCGCTCGTGGGATTCGTTGGCGTGGTGTCGGGATTTGGCGTGGCCAACATCCTTGTGACGACCGTGTTCGAGAAGAGCCGCGACATTGCCGTCATGAAGTCGTTCGGCTTCTCGTCGGCGCAGATGGTGGGGCTGTTCGTCTTCGAGGGCTTTCTCGTCGGCCTCGGCGGCGCGCTGACCGGCGGCATCTTGGCGACCGGCTCCATTGGCTTTCTGGCCAGCCTGCACATCGAAAGCTCGCAGGGGCCACTCACCAAAAGCGGCTTTAGCATGTCGTGGAATCCCTGGTACTTTTTCTTTGTCATCGTTGTGACGGTCATCATCAGCACGATTGCGGCAGCGATTCCTTCGCTCCGGGCAGCAAGGCTGGAGCCGGTGACGGTGTTGCGGGAGAGCAATTTGTAGAGGGAAGATCGGCCGGCTCGGACTTATCCGACTGACCTGGCGAATTCTTCACCCCCGCGCCTTCCATTCTGCCGCGCTCCGGGTGCTGCAATAAATACAGCTTGTAGTACAAACCGCGCTGGGCGAGCAGCTCCTGGTGGGTGCCGGTTTCGCGGATGGTGCCTTTGTGCAGCACCACGATTTTGTCGGCGTGCTGGATCGTCGAGAGGCGGTGGGCGATGATGATCGAGGTTCGGTGCTTCATCAGCCGGTCGGTTGCCTGTTCGATGAGCGACTCGGTTTCGGTGTCGACCGAGCTGGTGGCTTCGTCGAGCACGAGAATGTCCGGGTTGTAGAGCAGCGCCCGCACGAAGGCGAGAAGCTGCTTCTGGCCCGCCGAGAGGCCGGAGCCGTTCTCGCGGATGCGGTAGTCGTAGCCGTCCGGCAGCTTTTCGATGAAACGGTCAGCGCCTACGATGCGTGCCGCCTCGTGAATCGTTTCGTCCGAAATCGATGGATCGCCGAACGAGAGATTCTCACGGATCGAACCGGTGAAGAGCACCACATCCTGCATCACTACTCCTACGAGCTTGCGCAGATCGTGGCGGGGAATGTCGCTCAGCTCGATGCCGTCGATGGTCACTGAACCCTTTGCGTAGGGATAAAATCTCGAAAGAATGTTGATGAGTGTGGTCTTGCCGCTGCCGGTTGCGCCGACGATGGCCACGGTTTCGCCCGCCTTGATCTCCAGCGAAATGTCGCGCAGCACCCAGTGCTCCTCGTCGTAGGCGAACCACACCTTGTCGAAACGGATCCGATCCCGAAAAGAATCGAGTGAGTGAGCGCTCTCCGTCGGTTCGGCATCGAGCGGCTCTTCGAGCAGCCGGAAGATACGGTCGGAGCTGGTGATGGCGGTCTGCATAATGTTGAACTGGTCGGAGAGGTGCTGCAACGGGCGGAAGAAGAGCCAGATGAACTGCACGAATGACACTACCACGCCCACCGACAGATCGGTCTGCATGATGCGCGTCGCGCTGAACCAGACCACCAGACCCGCCGCCGCCGAGCTGAGGAACTCGATCAGCGGGGAGTAGATCGAAAAGTAGAAGACCGTTTTGATGTTGGCGTCGCGGTGGTCGGCGTTGATGGCGGAGTGCTTCATGAACTCGGCCTCTTCGCGCGAGAAGAGCTGCACCACCTTCATGCCGGTGATGTGCTCCTGGAAAAAGGCGTTCAGGCGGGCCAGATGCGTCCGGACATCGAGAAACGCCTGGCGCATCTTGTTCTTGAAAAAGATGGTCGAGTAGATCATCACCGGCAAAATGCTCAGCACGACCAGCGTCAGCCGCCAGTCGGTCAGGAACATCATCGCCACGATGAAGAGCAGTTGCAGCATGTCGCCGATGATGGTGATGAGGCTGCTTGACAACATTTCGTTGAGCGCCTCGACGTCGTTGGTGGTGCGGGTGATGATGCGCCCCACCGGGTTTCGGTCGAAGTAGCGGATCGGCAGGCGCTGCAAGTGGCGGAAGATGTCGAGGCGGATGGCATAGACCGCTTTCTGGCCGATGAGCTGTGTCAGCCAGGTGGCGGCGTACTGCTTGACGCCGTCGAGCACGATTACGAGCAGCATCAACAGGCTGATGACGGCAAGGCCCTTGTGGTCGCCCTTGGCGATGTGGTCGTCGATGGCGATGCGGGTCAGCCAGGGGCGCAGCGGCGTCAGGATCGCGCCGAAGGCGGTCAGCGCCACCGCGCCCGCCACCAGCCCCTTGAAGGGCTTGATGTAGCCGAGCAGCTGCTTGATAATATAGCGGTCAACGGAACCCTTTTTCCGATTGCCGAGGGTTTCGTCCTGCTGCGTGCGGAATCCCGATGCCGCTCCTGCGCCCATTCTCATGCCTGTCAGTTCTTGGCCGGATTTGCCGAAGCGGCGGTTTCGATCTCTTCGATGAAGCGCGCGGCAAGGGCGTCGGCCTCTGCCTGCGTCGAGGCTTCAGTGTAAATCCTGACGATCGGCTCGGTGTTCGAGGGGCGAAGGTGCACCCATCCATTCTCGAAGTCGAGCTTAAGGCCGTCGAGGCGGTTGCACTCCGCATCGGGATGGTTTGCCGCCACCGTGTCGAAAATTCTGTCGAGCGACTCTTTCGAGAGCGTCGTTAGTTCGACCTTCTTTTTCGACATGAAGTAGTCGGGGAAGGTTTTGCGGAACTCCGAGAGCGTGCCGCCTGTTGCGGATTTCCACCCGGCGAAGGCCTGGATGAAGAGCGCGATGCCGGCGAGCGCGTCGCGTCCGTAGTGCAGCTCCGGCAAAATGATGCCGCCGTTGCCTTCGCCGCCGATTACCGCCTCTTTCTCCTTCATCACCTCGATTACGTTGGCCTCGCCGACTTTCGCGCTGAAGCACTCGACCTCGTGCTTGCGGGCGATGTCGAAGAGCGCGTGGCTGCTCGACAGGTTGTTGACCACCGGGCCTTTGTGGTGCTTCAGGTAGAAATCGGCGCATGCGATGAGGGTATATTCTTCGCCAAAGAGCGTCCCGTCCTCGCACACCAGTGCGAGCCGGTCAACGTCGGGATCGACGATGATGCCGAACTCGCAGCTCTCGCTGGCAAGAATCGCCATCGTCTGGCGGAGGTTCTGCTCTATCGGCTCGGGGTTGCGCGGAAAGATGCCCGTGCCTTCGCAGGCGAGTGTCTTGATTTCGGTGATGCCCAGCTTGCGGCACAGCTCCGGCACGATGTACGAACCGGCCCCTTCGACGGCGTCGATCAGCACCCGGAAGTTCATGCTTTTGACGAGGTCGAGGTCGAGGCAGGAGAGCTTCAGGATTTTGTCGATATGTGCGGCGTCCCACGAGCCGTTTGCCGTCACGGTGCCGATGCCATCCCAGCGGGCGAAGTCGAACGCTTTTTTCTCGGCGATCTCGAGCAGCTCTCCGACGTCGGACGCAGTGAGGAATTCGCCCTTTTCGTCAAGCATTTTCAGCGCATTCCACTCGACGGGGTTGTGCGAGGCGGTGACGATCAGGCCGCCGTCGGCGCCTTCACCGGCGGTGGCGATCTCGACTGTCGGCGTGGTGGTCATGCCGACGTCGATCACGTCGCAGCCGCAGAGCGAGAGCGCGTTGGAGACCAGACCGGTGATGACGGCGCCGGTCGGACGGCTGTCTCTGCCGATGACGATTATCGGCTTCGCCAGCGAGCCGGGATTCAGCGCCTGTTTCCGCCGCCTGATCCAGGTGGCGAAGGCCATGGTGAATGCCGTAAGGTTTTCCGGGGTGAGGCTCTTGCCGACCACGCCGCGGATGCCGGAGACGCTGATCATCAAGCTCATTGGCTTATAATCGTGAGAGTTGACAGTGATATGCTGTTTTGTTGCGGGGGGAATATACAGAAAAAAACACCGAAGCCTGCTTGTCCGTCTGGCGGATTCTGTCAATAATTTGTTTCGATATTTTTTAATTTTCGAGCCGGGTTCGTATATTAAATGCCTTTTGTTGCGGATACCGCACACTCTTAACAAGCATATTATAACAGCACAAGGTTATGCCTCTACACAAATCAGCCGAAAAAAGACTCAGACAGGCAGCGCGCAGAAATGAAAGGAACCGTGCCCGTAAAAAGGAACTCAAGGGCGTTTTGAAGAATATGCAGAAGCTGATCGACGCCAACGCAGCAAAGAGCGAAGTCGAGGCGGCATACAAGGCTGCCGTGCAAAAGCTTGACAGACTTGGCGTGAAGCGCTACATCCACCCCAACAAGGCGTCGCGCAAGAAAGCACAGCTGACCAAAGCGCTCAACAACTACACGCCGACTGCTAGCTGATCATCGGGCTTCTGCAAGCGTGCCGCGAGCGGGCGATGTTTCATATTCAGTCATACCCGGCCAGCAGCTGGCGCTTTGAAGGCGCTAAGAGTTCGCAAACCGGGTATTGTCCATTCCATTCATCATGTTCGCATTTTTGAGAGGTGAGCTGGTAACAGTCTCCCGTGAGGAGGCGGTTGTCGAGGTATCCGGCATCGGGTACCTGCTGCACATCTCGTCCGGCACGAGCCGCCGCCTGCCCCCGGAGGGGAGTCAGGTTCGTCTCTTTACCCATCACTACGTTCGCGAGGATGCTCAGCAACTTTTCGGCTTTCTCGACGAAGAAGAGCTTCAGCTTTTCCGCTTGTTGCTTACCATCGGTGGAGTCGGACCGAAGCTGGCGATGGCTGTGCTGTCGGGTCTGAGCGTTGGCGAAATCCAGGAAGCGATTGTCGCCAATCGTCCGGAAACCCTTTACGGCATTACCGGTGTGGGCAAAAAAACCGCCTCCCGTATCATTCTCGAACTGAGGGACAAGATTCTCAAAATCCAGCCAGCGGCAAGCGGCAAAACGGCGGGTGCGCCTCAAGCTCTTCAACTGAACGAAGATGCCCTCGCGGCGCTCATGACGCTCGGTTTTCCGAAGCCAGCGGCTCAGAAAGCCATTTCGGGCATTCTGGAGACTTCTCCCGGCTTGTCGGTCGAAGAGGTTGTCAGGGCCGCGCTTATCGCTATTCACAACAACTTCTGAGTCACTGTGGATTACCAGCAAGCTATCGATTTCCTGTTTCCCCTTCATCGTTTTGGCATCAAACCCGGCCTTGAACGTATCGAAGCGCTGCTCGACGTGCTCGGTCATCCGGAGCGCAAACTCGGCACCATTGTGCATGTCGCCGGAACCAACGGCAAGGGCACGGTAGCTTCGTGCGTTGCTTCGATTTTCAGCACCTCGGGCCGCAAAACCGGCCTGTTCACATCGCCGCACCTGGTCGATTTCACGGAGCGGATCCGCATCGACGGCCAGCAGATTGGCCAGGCGCGAGTCGCTGAATATTGTACCAAGCTGCAACCGGCGGTCGAAACGGGCGCGACCTTTTTCGAAACGACCACGGCGATGGCGTTTGCCTTTTTCGCCGACGAAGGCGTCGATGCCGCGGTGATCGAAACCGGCATGGGGGGGCGGCTCGATGCGACCAATGTCGTGCAACCGGAGATTGTTATCATTCCGAGCATCGGCATGGATCACACCGAGTGGCTCGGCGGGAGCCTTCGCGAAATAGCCGCCGAGAAGGCGGCGATCATCAAGCGGTGCTCGCGCGTTTTCACCGCCGTGCCGGAAGCGGGCGAGGCGTTCGCGCCGATCCGCGAGGCCGCCGAAGCGGTGGGCGCGGAGCTGCATCAGGTTGAGCGGGAGGCGGAGTGTTTGGTGGAGGAGGTTTGCCCGGGCGCTCTCGCCCTGCGAATTTCGCTCGATGGTGGCGAGTCGCGGCAGTTTCGGGCTGCGCTCACCGGCTCATTCCATGCGCCGAACGTTTGCCTTGCCGTCATGGCCGCCCGTTCCGAGGGGATCTCGTGGGAGCATATCGATGATGGGCTGGCAAGGCTTGGCGCTTCGGGTTACCGGGCACGCCTGGAACGAATCGCGGACAAACCGGTGGTGATGCTTGATGTCTCCCACAATCCGGAAGGGATGCAGAAAACCGCGCAGTCGATTCTGGAGCTTCGAAACTGCTTCCGCTTCCTGTACGTGATCATTGGCGTTGCGGCCGACAAGGATGCTGCCGGTATCGTTCACCATATCGCGCCGATTGCCGACGAAATTGTCGCTGTGGATCTGCCGGTGGAGCGGAGTCTTCAGGCGGAGGTGCTCGAGCGGTTGTGCGTGGAAGCCGGGGCGCAGTATGTCAGCTCGCGCCACTCGGCTGCCGAGGCGCTGGAATTTCTCGATCAGCGCGTCGAACCCGAAGATATGATTCTGGTGACGGGTTCTTTCTATCTTTCCGGAGAGGTGGCGGCGATGGAGCGGTTTCGTTCACCGGGTGCATCGGCCGGCGCGATATGATTCATCTGTTTTTACATAAAATATTTTATATTCGTGTTGACCTCTGAGATTCTCCAGCCAAGGCAGGAGCCTTCCGCTGGCGGTTCTCCTGGTAAATACCGGTTTCATTACATACCATCTTACCTCATACGGCTTCTTTTCTCATTTTCATGTCGCTTTCTGCAGGATCGAAGGTGTCATTCACCATATCCGGCGGCCATCGACGATGATCCCGTTGTTTCTCCTCAGTGATTACGCATGAGGCAGTTCTTTTACTGCATCCTTAACCATTAAGCGTTGACCAATCAATAATGTCGAACAATTCGGTATCCAAAGGCCTGGACATCAATGCACTCCAGAAGAAAAAGGTTCATGAACTCAATGCCATCGCCAAAGAGCTTGGCGTGATTACTGCCGGTTTTCGGAAGGAGGAGTTAATCTACAAGATTATCGAGGCGCAGTCCCTGAAAAATCCTGATTCCGAGAGTGGACAGGTAATGGTCAATACCGGAGTGTTGCAGGTCATACCCGAAGGCTACGGTTTCCTGCGATCCTCAAACTACAACTACCTCTCTTCCCCCGACGACATCTACGTTTCTCCTTCACAGATCAAGCGTTTCAACATGCGAACCGGCGACACCGTCTCCGGTCAGGTCAGGGCGCCGAAAGAGGGAGAGCGCTTCTTTGCGCTGCTGAAGATCAACACCATCAACGGAAAGGATCCCGAAGTGACCCGCGAGCGTCCTTTCTTTGAGAACCTGACGCCGCTCTTTCCCCATTCGCGTCTCAAGCTCGAAACCCGTCAGAACGAGTACTCCGGGCGCATCATGGATATTTTCACGCCCATCGGCAAAGGCCAGCGCGGCCTGATCGTCGCCCAGCCGAAGACCGGTAAGACCATTCTGTTGCAGATGATCGCCAACGCCATCATCAAAAACCATCCGGAGGTTTATCTCATCGTACTGCTTATCGACGAGCGCCCTGAGGAGGTGACCGACATGGCTCGCAGCGTGGAAGCGGAGGTGGTCAGCTCGACCTTCGATGAGGATCCGGAGCGGCACGTGCAGGTGGCCGACATGGTGCTTGAAAAGGCCAAGAGGCTGGTTGAGGTTGGTCACGACGTGGTGATTCTGCTCGACTCTATCACCAGACTCGCCCGCGCGCACAACACCATCATTCCGCATTCCGGCAAGATTCTCTCCGGTGGTATCGACGCCAACGCGCTCACCAAGCCGAAGCGCTTTTTCGGCGCGGCGCGAAATATCGAGGAGGGGGGCAGTCTAACCATTATCGCCACGGCGCTGGTCGATACCGGTTCGCGCATGGATGATGTTATCTTCGAAGAGTTCAAAGGTACTGGTAACATGGAACTTGTGCTCGACCGGCGTCTTTCGGAGCGCAGAATCTTTCCGGCCATCGATATTCTCCGCTCGGGAACCCGAAAAGAGGAGCTGCTGTTTACCCAGGAAGAGCTGTCGCGTACCTGGCTGCTTCGGAAATACCTCGGCGACAAGAACCCCATCGAATGTATGGAGTTCATGCGTGAGAAAATCGTTGAAACCAAGGATAACAAGGAGTTCTTCAAGTACATGAATGCCTGACCTGATTGATCGGGCTGATTCTGCGAATCCGTCGAATTGGCCCATCGGATTCAACTTGCCGCTGTTTCCGGAGTAAAAGTGTCCTCCGGTATTTTTAATTTGGAAGAATTCTCTTGAGGCCCTATATTACTTGCCTTCTAAAACAAAGGAAAGAATTTACTATTCATGCCCTGCGGAAAAAAAAGAAAACGCCATAAAATGGCAGTACACAAACGCAAAAAGATGCGCCGTAAGAACAGGCACAAGAAGCGTTTGCGGTACCAGAACAAGTAGGCTTGTAAAAAGCCGTGAAGCTTGGTTGAGAATATAGCTCAGTCGGTAGAGCAACTGCCTTTTAAGCAGTGGGTCGAAGGTTCGAGTCCTTCTATTCTCACTGGGTACAAGTTTGTTCCCTGAAATACATGCAAAATGCCCGAGTGGTGGAATTGGTAGACACACCATCTTGAGGGGGTGGCGCCGTTAGGTGTAGGAGTTCGAATCTCCTCTCGGGCACATAAACAAAAAAGCCGCAATACGCGGCTTTTTTGTTGTCGTGAAGAAGCTCATCTTCAAGCATGCGGCTTCCTGTTCCGGCGGGTCGTTCCCTTGAGGGTGCTTGCTCTGCAGAGTCGGCCCTTAAGGTTCACGCCGACAAATAAACAGAAGCGCTCCTCTTTGATTGAGAAATGTTTAACGGTACTTTTTCGTTACAGACTCACGGCATAACACCGCTTCCGTTGAAACGATAACTGTTCCTGACATTATGCACAAACTTCAGGTTGATATTCTCGGATTGTCAACGAGTCCGCATACCAACGGCGCCTACGCCTTGATTCTTTATGAAGTAGAAGGCAAACGCAAATTGCCGATCATTATTGGTGGGTTCGAGGCCCAGGCTATTGCGCTCAAGCTCGAAAACATAAAGCCGCCTCGCCCGTTCACTCATGACCTGTTCAAGCAAGTTGCCGATGCTTTTGATCTTCATGTCAATGAAGTGCTCATTGATGAACTGCACAACGAAACCTTTTATGCGAAAGTTATCTGTGAGATGGGGGGAGTGGTGCATGAAATTGATGCGAGGCCGAGCGATGCCATTGCTATAGCGGTTCGTTTCAGTGCTCCGATTTTCGTTTCGGAAGAGATCATGAACGAGGCGGGCATTGTCGAAGAGCGGCCCAAAGAGGATGAAGAGCAGCCTGCCGCCGAAGAGGTTGTCGAGCATCAGGGGGCAGCGCCGGAACCGGCCCAGGGCGAATCCGTTGCCGAGGAGCTGAACCGGAAGCTCGAAGAGGCGATCAACCGTGAAGATTACGAGGAGGCGGCGCGAATAAGAGACGAGCTTTTGCGTCTCAGGAAGGGCGGTAAAGGTGAGGCATAGCCTCCATTAGTGTGCCCGCCAAATCCTTTCGGAGCCATAAAAAAGCCATGACTAAAAACTTTTTAGTCATGGCTTTTTTAGTTTCCAGAAAAGAGCGGTCAGTCGTTGGGCTGACCGAACGAGAAGGTAAAGTTCCAGCCCTGCGGCTTTTTGCCCGGTTCAGACGGGACGGAGTCAAAGCCGTAACCGTAGTCGATGCCGATCTGGCCGATGATTGGCAGATAGAGCCGCAGACCGATACCGGCTGATTTTTTCAGATCGGTCAAATTGAAGTCGGAGGCGCTGGCCCAGAGGTTGCCCGCTTCGGCAAACGCCAGGGCATAGATGCTTGCCGATGAACTCAGCGTGAGCGGATATCGAACTTCGGTGGTAAACTTTGAATAGACTCGTCCGCCGTACAGATCGGTTTCACCCTCGAACTGCTGACCGAGGCTGTGGTCGGGATAACCCCTGAGCGGAATGGTCGGCAGGGATGACATGCCGCTGCCACCCATGTAGAAGTAGTCGGTGTAAGGGATATAGTCGTCCTTGCTGAAGGTGTTGAGGTATCCCTGCTGCGCCGCGACGTTCACGACCAGGTTGTGCGAAACCGGGAAAAACCAGCTTGTTTTTCCGATCAGTTTGTAGAAGTTGATTGTTCCGGGTAACACGCCTCCAGCCAGCTGAGCGGTAAAGACGTTTTTGCTTCCATGTCGCGGATAGATCGGGTTGTCGATACTGTTTCTGCTGATTGTCTGGGTGATCGAGAACTCCTCGGCCTCTTCAGGCGCATTCGTCTCGTTGAGGAAGCTGACGAAGCCGCCCTTGGTATGCAGGTAACCCAGGCGCCAGCTGATAGCGAAATAGTCGTCTGGCCAGGTGAGTCTTCTTCCGATGGTGATGTCAGCGCCGTACTGGTTGATCGTCTTTGTGGAGAGGTTGCTGCTGGTCAGGTCGTAGGTCTGCTTGGTCTTGAAGGCGGTGAAGCCCAGAGAGGTATGGGTGCCGAACGCCCAAGGATCGCTTGCCGACAGCGAAAGGGTGCGATAGTGGTTCGATCCGAACTGCCATTGCAAAGCAAGTGTCTGGCCGTCGCCGTGAGGCAGGGGGTGGTATGCCGAAGGATTGAACAGGTCGCCGAACGAGAAGTTGTGGAAGGTCAGGCCGAGCGAGCCGGTGCCGCCGCTCGAAGCGCTGTAGCCGATGGCAGCGTTGAAGGTGTCGGTCTGCCGTTCAGTGACGTTGTAGGTCAGATCGACCGTGTCGTTTTTTGCGTTCGGCTGGATGTCCGGTGTCAGGGTTTCAGGGTCGAAATAGTTGAGCATCGAGAGCTCCCTGATGCTTCTGACGACGTTCTTCCGGCTGAAGGTATCGCCCGGAATGGTATAGAGTTCCCGCCGGATGACGTGATCCTTTGTTTTGGTATTTCCCTTGATGTTGATGATGTTCAGCGTGTAAGGGTCGCCTTCGGTCAGGGTGATGACCAGATCGACCTGATTTGGCTGTACCACCTGCTCTTCGAGCTGCGCCCTGAACGACAGGTAGCCCCGGTCGAGGTAGAGAGAACTGACGTCGGAGTGATCCTGCGAAAAATTCAGGCGTTCGTTGATCTTTTTGGCGTTATACAAGTCGCCCTTTTTGATGCCGAACGTTGTGTCAAGTATCTGGGTCGTGGCGAAATCCTTGGTGTTACCGATCCAGGTGATGTTCCGGATGTGGTATTTCGGCCCCTCATCGACGTAAATATCGAGGATCAGCCCCTTTTTGTCGTCGGTGTAGGTGATCGTGTCCTTGACGATGCGCGCGTCGCGATAGCCATTGTCGCGATAGAATTCAACCAGCAGGTTCTTGTCCTCCTCGAACTTGTCCTTGTCGAGCTTCGGCTGGCCGAAAATCTTGCGCCACCAGGAGTTCTGCGAGGTCTCTTTGAGAACTCCCCGGAGTTTGCTCTCTTTGAAAGCTGTATTGCCGTGGAAGCGGATTTTTTCGATGACAACCTTGCTGCCTTCGTGAATGGTAAAGATCGCTTTGACTTTGTTCTCGCCGATATTCTGAAGGCGGTACTCCACGCCGGCTGTCAGATAGCCTTTCGCTGCATACTGCTTTTCAATTCTGTTCTCGGCGTTCAACAGCTCCTGGTTGCTTATCCGGCGTCCGGGGTTCAGATTGGCGGTGTTCAGCAACTCCTTTGTTTTGAATTTGTGATTGCCCTGGAACTCGACGCTTTGGAGGACAGGGAGCTCGGTGACGACAAAGGTCAGCTTGATGTTGCCGCTGCCAAGATCGGTTTGTTCGATCTGGATATTGCTGAAATATTGCAGATTCCAAAGGTATTGCAACACGCCGGGAATCTCCTGACCCGGGACAGTAATCCGGTCATTGATTTTGATAGGCAGGCTTTTGAGCAATTCAGACTCCTTGATGGTCTGAAGTCCGCTGAAAGTAATTTCGCGAACGGTGAACGTCCGGGTTTCCTGTATGGGGGCTGGTGCCGGACGCGCCGTAACGGATCCGTTTGCCGGAGTCGAAGGCTTTGCCTTGGCGAAAACCGAAGATGAGGGGATGTTGAGCAGAGCCAGAACAATCAGGAGTGCTGATAACTTGTCTGGTGGAAATGGTGTCGTTTTCATGAAAGGGCTGATTGGTTCTGTGGTTCAGTTCGGTGTTATTCTACTTCATTGGTCTTCAGTTGCTCGCTGGTTTTGCCAAACCGCCGTTCGCGTTTTTGAAACTCCCGGATGGCTTCATACAATTCGTTGCGCCGGAAATCGGGCCAAAGGGTGTTACTGAAAATGATTTCGGAATAGGCGTTTTGCCAGAGCATAAAATTGCTGATGCGGTACTCGCCGCTGGTTCGTATCAGCAGATCAGGATCAGGCATTGATGCGGTTGAAAGATACGAAGCAAATAGATTTTCATCTATGGTTTCGGGATCGAGCAAACCCTGTTTTACCTGAAGGGCGATGTGCCGACAAGCCTGGGTGATGTCCCATTTTCCGCTATAGCTCAGGGCGATGGTCATGGCCATGCCTCGGTTTTTTCTGGTCAGCTCTATGGTTTCATCGAGTGTCTTGCGCACGTCATCGGGGATCATCTCCATATCTCCGATGACCTCCAATCGGATATCGTTTTCAAGCAGTTTCACGGCCTCTTTTCTGAGCACCTTGATGAGCAGCTTCATCAGGGCCGAAATTTCAGGTTTCGGTCTTTTCCAGTTCTCGATCGAAAAGGTGAACAGCGTCAGGTTTTCGATGCCGAGTTGCGAGGATGCCTCGACCACATCTCTCACCGATTCAACACCAGCCACATGGCCTGCAATGCGCGACTTGCCTTTGATTTTCGCCCACCGGCCGTTTCCGTCCATGATGATGCCGATATGTCGGGGAAGCACGCAGGATGATTTCAGCGTTTCCTGGATTCGGGTATCTTCAGGATCAGATTTCGATGTGAACCACTGGGGCATGTAAGAGTAGGAAAATCAATGGGTTAATGCTGTTCATCGGAACTCGCAGCTTTTAGAGGGGGGTTCGTTCTTATCCTTGAAGCGCGCAACCTCCATGAAATTGAATTATAGACAGTTATTTGTTATTATACAAGTTTGATGGCGGCAGAGCCCACTGGACTCTTCCGGCCGGCAGCGCCCTCTATCCGCAGGAGTTGTTGTCCCGCCGCAACATGCAGATGAACGATCTTCAATTTATAATCTAGCCGAATAAACGTGCAGTTTCATGGTTACGAGGACCTCAGGTCCAGACTGCTCTCAGGTGAGCTAACCTGTGAGCAGGTGATTTCAGATTATTTACAGCGCATCGATTCCAGCCGCGACGACAATATTTTCACCGTCGTGTTTCATGACGAGGCGATGGCTCGCGCCCGCGAGCTTGACAGCAAGCTTCAGCGCGGCGAAGCGCCCGGGGTGCTTTTCGGTATGCCGATTGCCATCAAGGACAACATTGCCATGAAGGGGGCGCCTCTGTCGTGTGCCTCGAAGATTCTCGCTGGTTACGAAAGCGTCTATGACGCTACGGTGATCAAGCGGATGCAGGCCGAGGATGCCATTTTTGTTGGACGCACCAACATGGACGAGTTTGCGATGGGCAGTTCCAACGAGAACTCCGCCATCGGCCCGGTACCCAACCCCTACGATAAAACCCGCGTGCCCGGTGGCAGCTCCGGCGGCTCGGCGGCAGCGGTGGCTAACGATCTCGCCATGGTGGCGCTTGGCTCCGATACCGGCGGTTCGGTTCGCCAGCCTGCAGGTTTCTGCAACATTATTGGTCTCAAGCCAACCTATGGCCGTATCTCGCGTTACGGCCTCGTCGCCTTCGCTTCGTCATTCGACCAGATCGGCCTGCTCGCCGCCAACTGCGACGACGCAGCGCTCGTGCTTGGTGTTATTGCCGGAAAGGACGAGCATGATGCAACCTCGTCGCACCACGACGTGCCGGAGTACGATACCGCGATGGATCACGTCTCCGTCGATGGGCTGCGCATCGGCGTGCCGCGCGCATTTTTCCCCGAGAGCCTCAATGCCGACGTGGCCGGAGTGGTCAAGGCAGGGCTGAAAAAGCTCGAAGAAGCGGGCGCGGAGCTGGTCGAGATCGACCTGCCGGAGAGCGATTACGCCATCGCGGCCTATTACATTCTTGTCACCGCCGAAGCCTCCTCGAACCTCGCACGGTTCGACGGCGCACGCTACGGCTACCGTTCTCCCGATTCGCCCGACCTTTCGAGCATGTACGTGAACTCGCGCACCGAGGGATTCGGCGCGGAGGTCAAGCGTCGCATCATGCTTGGCACCTACGTGCTTTCGGCGGGCTATTACGACACCTACTACAAAAAAGCGCAGCAGGTACGCCGCGTCTTCCAGGACAAGTATCGCGAAGCGTTCGAAAAGGTCGATGTGATCTTCGGGCCGACCTCGCCCTTTCCACCCTTCGGCATCGGCGACAAGATGGACAATCCGCTCGAAATGTACCTGGCCGACGTCTTCACCGTCCCGGCCAGCATTGTCGGGATGCCCGCCATCAGCGTGCCGGTCGGCTTTGACAGCCTTGGCCTGCCGGTTGGCGCCCACCTGATCTGCAACTTTTTCGAGGAGGGCAAGATGCTTGGCATTGCACGCCATCTCCAGACCTTGTGTCAGACAGCTCCGTCCAACTGACGGTTTTTTTTCATCACCAAAACGAATATCGGCATATGAGCGTACTGGTCAATAAAGATACCCGCCTGGTCGTCCAGGGAATTACTGGCGGCGAGGGAACCTTCCACACCTCGCAGATTCTGGAGTACGGCACCAACGTCGTCGCTGGCGTCACTCCTGGCAAGGGCGGAATACTCTATAACGGCAACGAAAAGGATCAATTCTGCCGTCCTGTGCCGGTCTTCGACACCGTGCAGGAGGCTGTGGACAAGGCCGAAGCCAACGCGACGGTGATCTTCGTGCCCGCGCCATTTGCTGCCGACGCCATCATGGAGGCCGCCGCCGCCGGACTGAAGGTTATCATCTGCATCACCGAAGGCATTCCGGTCAACGACATGATGAAAGCCTACAGCTACGTGCAGGCAAAAGGCGCGGTGCTGGTTGGCCCGAACTGCCCCGGCGTCATCACCCCCGGCGAAGCCAAAGTCGGCATCATGCCGGGCTTCATCCACAAAAAAGGCACCATCGGCGTCGTTTCGCGCAGCGGCACGTTGACTTACGAAGCGGTGCACCAGCTCACCGAAGTCGGTCTCGGCCAGTCCACCTGCATCGGTATCGGCGGCGACCCGATCATCGGCACCCGCTTCCTTGACGCCGTCAAGCTGTTCGCCAAGGATGATGAAACTGAGGGTCTCGTCATGATCGGCGAGATCGGCGGCAGCGCTGAAGAGGAGGCCGCCGAGTACATCAAAAAGTACTTCAAAAAGCCGGTTGTGGGCTTCATCGCGGGCCGCACTGCCCCTCCCGGCCGTCGCATGGGTCACGCGGGAGCGATCGTTTCAGGCGGCAAAGGCACCGCCGAAGAGAAGATCAAGGCAATGGAAGCTGCAGGCATCAAGGTTGTCGAAAACCCCGCCGACATCGGCGAAGCGATGCTGAAAGCGCTTGGTAGAGCCTGAAGGCTTTCGGTCCAGTTACAAAAAAGAGCGCTTTCGAGCGCTCTTTTTATTGGTGGGAGACAGATCAGTCAGAATCAGACGGATCTGAGAAAAACTACAACCCCAGTGTTACCAGATCGTGGATATGCACAATCCCCACCGGACAGCGCTTTTCATCACACACCATAAGCTGGGTGATGCGGTGGGTTTCGAGAAGTTCGAGGCAGGCTTTGGCCTTCATGTCGGGCGCGACGGTTTTCGGGTTGGGGGTCATCACCTCGACCGCTTTTTTGTCGAGAAATGACTCGCCGGTCTGCACCAGCCGCCGCAAGTCGCCGTCGGTGAAAATGCCGGTGAGCTTGCCCTCTGCATCCACGACGCCGCTGACGCCGTAGCGCTTGGAGGTCATTTCGAGGATGAGGTCCGAGAGCATTGCATCTTCGCTGACGACGGGCAGGGCATCGCCGGTGGCCATCACGTCGCCGACCCGCATCGTCAGCTGTTTGCCGAGCGAGCCTTTGGGGTGGGTGAGGGCGAATTCCTGGTCGGTGAAGTTCTTCTTTTTCATGAGGCAGATCGCCAGCGCGTCACCCATCGCGAGCATCGCCGTGGTCGAGCTGGTTGGCGCGAGGTCGTAAGGGCACGCCTCCTGCTCGACGCCGGTGTCGAGCACCACGTCGGCGTTCATCGCGAGGTAGGAACGAGGGTTGCCGGTGAAGGCGATGATGGTCGCCTTCCGCTCCCGGAGCGCCGGGAGAATGAAGTTCAGCTCCTCAGTCATGCCGCTTTTGGAAAGGCAGATGACCGTGTCGCCCTCCGAAACCACGCCGAGGTCGCCGTGCGCTGCTTCCGCCGGATGGAGGAAAATCGCCGTGGTGCCGGTCGATGAGAGCGTCGCCGCGATCTTCTGGCCGATGATGCCCGATTTGCCCATGCCGGAGATGATGATCTTGCCTGTGCAGGCGAGCATCAGATCGATTGCTCTGGAAAAGTTCTCGTCCAGCCGCTCGCTCATCAGGCGGATGGCTTGGGCTTCCTGCAGAAGGATGTCCTTGCCCTCCTGCGTGCTGGTTGCTTGTTCTTTCATCGTTGCTCATGTGGTTTCGGCAGCGGCGATCCGGTTCGCCGCCAAAAGCTGGAAATATTCATTTTTAATCCGATATTTGCGCTATAATCCGGAAAATTCATGATATTTTCAAAGCCAGGGCGAAAGTTGTTTCGGCCTGTTGCGAACGGGAGTGTCGTGACGTGACGGCTCTTTTCTGTTCCCGGAAACTGTTCATGCTAACCATAACTTGCGGATTATGAGCTGGATTTTCATTTTCGGATTTGCCCTGTCGGTCTTTTTTCTGCTTATGTATTTTCTTTCCAAGTTCGTCAATCATATGAAGATGGAGCAGAACATGGAGATCGAATCGTTCAAGGATAGCCTGATTGACAAGGACAATCCGGTCGGTCTGACGGGTGAAGAGCTCGAAAAGATGAAGCAACAGCAGGCCGAAGCACAGGCGCATCTGCGCGAGGTGATCTCCAAGATTCCCGTTATCCAGAAAGATGGCAAGTTTCAGGTCGATATGGACGCCGTCCGGCAGCAGAAAGCGGCGGCAGCCAAAACCAACGGCTCGACTGGCCCGGCGACCGGTAAGAACTGACCGCGACCTCCAGCAGCCCAACGAATGTTCTCCAAACTCAAGCTTCTCGCGAAGGATACGGTCATCTATGGCGCGAGCACCATTCTGGCCCGCAGTCTTAACTACGTTCTTGTTCCGCTCTACGCCAACAAGCTAACCACCTTCGACAATGGCATCCAGGCGGTGATTTATGCCAACATCGCCCTGGCGAATGTCATTTTCACCTACGGTCTCGAAACCTCTTACCTGAAGGTCGCCTCCGACGTCATCAAACGGAACGAGGATGAACGTCCGCTGTTTTCGACGGCTTTTTTCAGCCTCTTTGTTACCTCAATCCTTTTTTCGGCGCTGATGCTGCTCTTTGCGCCGTCGATTGCCGTAGCCATCGGACTTGCACCGGAGTCTGGGGTGTTCATCCGTTACGCCGCAGCGATCCTGTTTCTCGATACGCTGCTCGTCGTGCCATTTGCCGAACTTCGGCTGAAGCGCAAGGCGATCCCGTTTGCGCTGGCCAAGGTGATGGGCGTGGTCGGCGGCGTCATCAGCACCTTTGTGCTCATTCTCGGACTTCATGCGGGTCTGTCCGGCGTGTTCATCGGCGAGGCGCTCGGCTCGGTGGTCAGCCTGCTGTTCATTCTGCCGGTACTCAAAAATCTCAAACCCACGTTCTCGCCCGGCATGTGCCGGCAGTTGCTTGGCATTGGTTTGCCCTACGTGCCGACCGGCATCGCTGGCCTGCTCATCCACCTGATCGACCGGAATCTCCTGATCCGCATTCCGCAGCAGGACATCGACCGCCTGTATGGCGCGGGGTTCCAGGCTTCGGATATCACCGGTATCTATGGTCGGGTGGCGGCGTTTGGCGTGGCGCTCCAGATGTTCATCCAGATTTTCCGCTTCGCCTGGCAGCCGTTTTTCCTGCAACATGCTGACGATCCCGAAGCCAAGCCGCTCTTCAAGCAGGTGATGAATCTTTCGGGCATTGCAGTGATTGTGCTTGCCGTGGCCTGCACTTTTTTTGTGCCCGATCTGGTGCGCTACCACTGGGGCGGCAAGCTCTATCTGTTGCCGCCGAAATACTGGATGGGCATGTCGATTCTGCCGTGGATCTTTTTCAGTTACGTGTTCGACATGATTTCAACCAACCTGTCGGCAGGCATTCTGATTACCGGCAAGACCAAATATCTGCCGGTCGTGACCTTCGCGGGAGCCGCCGTGACGACGCTCGGGTGCTGGATTCTGATTCCGCTTGGCGGCATGGATGGCGCGGCGGTGGCGATTCTGCTCGGCGCGGCGGTGATGTGCCTCTGCATGGGGTGGTACTCGGTGCGCTTCTACCCGATCAGTTACGATTGGGGCCGCCTGTCACTCTTGCTCGGCGCGGGGCTGGCGTTCGCAGTATGGCATGACGACCTGCTCGTCTGGCTTGCCGGTTTCGGGATCAGCGGCCTGCTTGCGATGATGGTGAAACTGCTCATCGTCTTGCTCTATCTCGTGCTCGGCACGCTCATTTTCCGCAACGAGGCGTCGGCTGTCGTGAAGATGGTGCAGAGAAAATTGCGTCCGGCGGGAAGTTCCGGCAGCCGATGATCCGTCTCGCCACCGTCCAGTTTACGCCACGTCTCGGGGAGCGCCAGGCGAATCTCGAAGCGATCCGGAGTTTGCTCGATCCGGTCGAAGCGGACATTGTCGTGCTGCCGGAGCTGTGCTCCAGCGGCTACTTTTTCACGTCGCGTGAAGAGCTTGCGCCGTTTGCCGAATCGCCGGGCGGCGTGGCGTGCAGTTTTTTCCAGGGCCTCGCCGACGCGAAGCGTGCGATCATCATCGCCGGAATGCCCGAAACGGCGCAAGGTTGCTTCTACAATTCGGTGTTCGTGTTCCGGCCCGGCGTTGCTGACCCGCTCGTTTACCGCAAGTCTCATCTTTTCTACAAGGAGCGCTTCGTGTTTGAGCCGGGCGACACCGGCTTTCCGGTGATCCGCGACGAGCAGCTCGACATTTCAATCGGCATCATGCTTTGCTACGACTGGCGTTTTCCGGAGGTGTCGCGGGTGCTGGCCCTCGGCGGGGCCGACCTCATTGCCTGCCCGTCCAACCTTGTCACCGATGCATGGCGCAAGGTGATGCCTGCTCGCGCTATCGAGAACAAGCTGTACGTCGCCGTGGCCAATCGGTGCGGTACTGAAACGAGGGGTGATGAGACGCTGCTGTTCAAGGGGTGTTCGGCGGTGTACGATCCTTACGGAGAGACGGTCGCACTTGCCGACGCTGACAACGACCGGGTGCTGCTGGCGGAGATCGATCCACGATCATGCCGCGACAAGAGCTTCAACGAGTTCAACGATATTTTCGCCGACCGGCGGCCCGAGCTGTACGGCGCGATCTGCTGTCCCCGCCGCTGAAGTCCTCGATCTCCGCTTACCGTTTTTCAGCCATCCGGTTGATCCTGCTGACCAGTTCGGAGGGCTCCATGCTGTTTTTCGTGGCGATGTCGCGAATCGACTCTCCCGGCGCGGCCTCGATGCCCTGCTGCTTCAGCGCCTGTTGCAGTGCGAGTGGTGAGACGCCGATGGTTTCGGCGGCCTCCGTGAGTGTTTTGCGGCCCCAGCCCGATCCCTGAAGTTCACCGGATTGCTTGCCTTTCGAGATAATGCCGTAGAGTTTCTCCACCTTCACGCCGTTTTTGTCGGCGATCTCCGTCAGCGTCTGTCGGGTGTCACGTACCTCGATGCCCGCCGCGCGGAGTTTTGCCACCATCTTTTCCGCCGGATCGTTCACCTGCGGCAGCGCGCCGAGTTCATCGAGCGGCATCGCTTCGGCGTGTGGCACGGGTGGGCCGCCGGTTTTGTTTTCCCAAGAGCCTGAAAGCCGGTCGCCAAGGGCGATGATCTGCTCGAAAGGCGGCAAGTGCCATAAGGTGCCGGCAGCAAGTACGGCAAAAAGAAGGAGTGAAGTTACAAGTTCTGCGGGGCTGTTCAGGCCCTTCGATGCTTTGGTCTTGATGTAAGAGAGGAACGCTTTCCAGTTGATGACGAACAGGTGGAAGATCGACAGGATGATGAAGGCGAAGCCAAAAACAACATGCTGGTTCTGCCAACCTTTTTTGGTCAGTCCGAATATATTCCAGTCAGTCCAGTTTGCTACCCTGCCCGGGGGCGAGATGTAGAGCACAATGCCTGAGATGAGCATCACGAGGAAGGTCAACAACAGCCCTGTGCTGATGAAGACACGCCACTTGAAATGTTGCTGGACAGTCATGCCTGTTACCGGATTATCAGGGTTCAGGAGCCGATGGTGGGATTGGGCCTCGATGATTGTCTTCCCGATCTTCCCGATGGGGTCGGCCTTTCCATAAAGTCATTTTCTGGTACCTGACGGTGTAGATATTGCTGAGCAGCTTTTTCAGGGAATCTCGTTGGGTTAGTGTGCAGAGCATGGCAAGTTCATGGAAATGGAGGGCAAGATCCTTTTCGAGCCACGCCTGGCGTTTGCCCAGGCTGTCTGCGATGGCTGAAAGTTTCTGCAGGTCGGGATCAGGCTTGACCGCTTCGGAGATCATCTCCTTTTTGAATTCGATAATCTTCTGCACAGCGGGCATGGTCTTGCGGAAATGTTCCTGTCGGAGTTTTCTGAATGCCGTTTTTTGCTGATCAGTCAGCGCCAGCTTGTTTCCCCCACGCGGGCTGGTTCCGCTATAGAATCGGGTGATTTCAACCGACTGGTAACGTTGATTGACGTAGTTTTGCCACCAGAGCACTCCCATCAGGGTGATGTTGAGTATGACCAGAAGCACCAGGGCTGTCGTGACGAAGCGCTTGGAAGAGAGAAAATCCATCGGTAACCACTAAAAATTCATTCCACAAGTTACTGGCTGCACAATGCGGATCGCATCGTTGCAGGCTTTTTGCCGTTCAAAGTGTTCATGCGCCGGTTTCAGCGGTCGATAGTCGTCTGATCGTCGTAATAGGAGAGCGCCGGACCACCGTAGTCTTCGGTTAACGATTCAGCAATGGCTCCTGAAGAGCCGGTTGCTTGCGGTGTCCCATGCATAAAGAGCATGAGGGCCGAAGCGATATTCAGCATCAGCAGAAGAGCCATGAAGGCGAGTCTCGGATTGAAAGCCCCGCCGGGCAACGCTGACCATGAAGTTTTTTTAACCTCCATTGCCTCGATCCGCTGCATAAGCCGTACCCTGAAGAGATGATCCACCTCCACCCGGGGCATCTGGTCAAGCAGCCCAATGGTCTTCATGACCTCAGCGTTGCGTTGTTCAGTAGTTCTGTTCATGGCTTTTTACGTTTTCATCAAATGTGACGTCGAAACATTTAAAATCTTGTGTCGAACGGAGCACTCAGTTACCTGAGCGGTAATGGCGTTCAAGACGTGATTGCAGATTTTTTTTTGCCCGGTGAATCAGCGACTCGACAGCCGGGATGGTTGTCTGGAGGATATCGGCAATTTCCTGGTTGCTGTATCCGTCCTGCTTGCTCAGAAGGAACGCCGTTTTCTGGTTGTCGGGCAAGCCGTCGAGCGCATTTTGCAGTACGCTGAGTCGTTCCTTGCTGTCGAGCACGTCGGCAGGGTTATCGTTGCTGGCTGCGGGTATCGAGTCTGCCGGATCATCGATTCCGATGACTCGTTTGAGCGAGCTGAACCGTTTCTTGCGTTTCAAGCGGCGCAGGTGATCCAGCGACTTGGTGACCGCGATCCGGTAAATCCAGGTCGAGAGTTTCGACTCCTCACGGAATTTGTCGAGTGATCGATAGACCTCTATGAACACCTCCTGCGCCAGATCTTCGGCATCCTCACGATTGAAAACGAAGCGGTAACAGGTGTTGACGACCATGTCTTGGTGTTCGGCGACAAGTTCGCTGAATGATCGGTCCACTGATGTTGGCGCCTGCTGCTGCAATAGACAAATGTTAGGGCAAATCGAAAATAATTTCCGGTAATTCTGCGCTTTGAAAACAAAGCGCAGGGTCGTCTTTCAGATCAACGCAAGCGTTTTGCGTTTTCCGGAACTGTTCGGTGTCGGGCGCACGGTAAGACGCCATTTTGCCGGGTTTCTTGCGCTGTTTTAAGCGAGTCTGGATGCGAAAGCGAGCACTTTTTCCACTTTTTCAGTGGAATCGGCTTCGCAATAAATCCTGAGCACCGGCTCGGTGCCCGAGGCCCTGATGAGCAGCCAGCCGCCCTCGAAATGGTATTTGAAGCCGTCCAGGTCGTTGAAGCTGGTGACCGGATAACCGGCGATGCTCTTCAGCTTGCCTCCGGACGCTGCTTCGATAATGGCCGCTTTCTTCGATTCGGCTACTCGCAAATCAAGCCTGTTGTAACTGAAAAAGCCATACTCGTCATACAGTTCCTCGACAAGTCCGGTAAGCGTTTTCTGCCGCCGTGCCATGATTTCAAGCATCAGGAGGCCGGTATAGACGCCGTCCCGCTCGGGCAGGAACGAGGTAATGCCGATGCCGCCGGACTCTTCGCCGCCGATGAGAATGTCGTTGGTGGTCATCAGGCGGCTGACATATTTGAAGCCGACCGGCAACAGGTGCATTTTCAAATCGTGTTTCTGGCAGATTCTGTCGATAATGTCGGTCAGGGCAAAGGTTTTGGCCACTTCGCCACGCTGGCCTTTCTGTTCGACAAGGTATTTGAGGACGATGGCGAAGAGCTTATGCGAATCGACGAATTCTCCCTTCTCGTCGAGCATCCCGATGCGGTCGGCGTCGCCGTCATTGATGATCGCCACGTCGGTCTCGACTTCCTTGAAGAACTCGACGAAATCAGTGATGTATGGCGGAATCGGCTCGGGATTGATGCCGTCGAAGCCCGGATTGACCGAGCAGTGGTAGCAGTTGACCATCGATTCATCGAGCAGGCGGGTGACGATGTCCTGACCCGCACCGTACATGGCGTTGTGAGCGATCTTCAGTCCCGACTCGCGGATCAGCTTCAGGTCCAGCTTCGATTCGAGATAGGCAATATATTCCGACTTGATGTCGGTCATGGTGATCAGGTTTTCCGCTGGTTTTACCAGTGTGGAGGGATCGATGCCGGACAGATTTTTCTCGATTTCGTCGATCACTTCCGGGTGCGCCGGCCCGCCGTAGGAGGCCTTGACCTTGAACCCGTTGTAGATCGGCGGATTGTGCGAGGCAGTGATCATGACGCCGCCGGCGAGCTTGTGTTCCCTGGTATAGAGCGAAACCGCCGGTGTGGAAACGAAGCTGCTGGAGAGGAAAACCTTGAGACCCATCGACGAGAGCACCTCCGCGGTGTAGCGGGCGAACTCCTTCGACATGAAGCGTGTGTCGTAACCGACGCAAACGCCATTTGACTTGTCCGGATGCGAGAGAAAATATTTTCCGGAAGCGAGAGCGGCCAGCTTGAGATTGTCGTAAGTGTATTCTTTGGCTATAATTGCCCTCCAACCATCGGTTCCGAATTTGACTTGCATTCTCTAGTAGATTTGATATAATGGTGTTGACTGGCCAAGGCCTTTTCCGGTATCCGGAAGCGCAAACGTGACACAAAATACGGTTTTCTGTTCGATGATGCAATCAACGCAGATGACGTGCCGAAGGAAGCTTTTCGTTCTGGCCGGTGAGGTCTCTGGCGACCTTCATGCGGCAGGCCCCGTGCGCGAGCTGCTCGCGGCCCGGCCCGATACGAAAGTGTTCGGCGTCGGCGGACGCAAGCTGGCCGAACTTGGTGCGGAACTGCTTTACACCACCGACCAGATGAGCATCATGGGTTTTGTGGAGGTGCTCAAACACGCGGCGTTCCTGCGCAAGGCGATCCGCGAACTCAAGGCGGCCATCGTGCGTGAAAAGCCCGATGCGGCGCTCCTCATCGACTATCCCGGCATGAACCTGCATCTGGCGGCTTTTCTGAAGAAACAGGGGGTTCCGGTGATCTACTACATCTCCCCGCAGGTGTGGGCGTGGAAGGAGCGGCGGGTCGAGAAGATTCGCGCCTGCGTTGACCGGTTGCTGGTGATTTTCGACTTCGAGGTGGAGTTTTACCGTCGCCATGGCATCGATGCGGAGTTCGTCGGCAATCCGGTTGTCGAGGAGCTGGCGGAGCTGAAGTTCGCGCCCAAGCCTGAGTTCCTCGCGCGGATGGGCATCGATTCCGACGCCCGCATCGTCGGACTGCTGCCAGGCAGCCGCAAGCAGGAAATCGAGAAGATTTTCCCCGAAATGCTCGGCGCGGCAAAACACATCGGCGAGCAGGGCAAAACCGTCTTCCTGCTCGGCAGGTCGCCGCACATCGATCCAGCGCTCTACGATCGGTACCTCCGAGAGGCGGGCATCGAGCCGCTCGACTGCACGTCGTACGAAGTAATGCGGTACAGTGATCTGGAGCTGGTCACCTCCGGTACGGCGACGCTCGAATCGCTTTGCTTCGCCGTGCCGATGGTGGTGCTCTACAAGACCTCGCCGCTGAACTATTTCATCGGCAAGCGGCTGGTGAAGCTCCACAACATCGCGCTGGCCAACATCGTTGCCTGCGGATTGCTGTCGGAAAAACAGGCCGTGCCAGAGCTGATCCAGCACGAGGCGAACGCCGGAAACATCAGCAGGAAGGTGCTGGAAATTCTTTGTAATGACGCCGTATCGTCGTCGATGCGGCGCGAACTCAGGGAGGCGCGGGGGCGGCTTTCCTCGGATTCGCCCTCACGCCATGTGGCCGCCGTGCTGTTTGAATATTTATGACCTGCCAACCATGACTACGATTATCAACTACCTGACCGCTCATCCGGTGGTGCTTGGCATCGCGGTGATCTTTTCGCTTTTGATTGTGCTTTCGTTTGCACGGCGGGTTCTGCGCTTTCTGATCGTTTTGGCGGCCCTTGGCATTCTCTACGTTGCCTGGGTAAGCTGGCACGGCGGCAACCCCGCCGAAAAAGCGGAAAAGGCGAGCAAGTCGGTAAAGCAGGCCGTCCACAAGGGTGAGGGCGCGATGAAGGCGGTCGACTGGCTTTTCAAAAGTGAAGACCATCCTCGGAAAGAAGAGGATAACTGACGATAGAAAAGCGAGTTATCAACCCTCTTATCTGCTGATCGCTCCGGTCGGGCAGTGGTCGATCAGCTCTTCCCGGATCGTGACTGCATCTGCCGAAGCCGACTCCAACGTGCGGATGCAGATGCCGCAATCGATGCACTTTTCCCGTTCGAAACGCATGTCGCCTGACCTGTCGATGCTGAAGTATTCGTGGGCCTCTTCGGTGGCCGGTGTTGCCACGCCGAACGCCGTGGCCAGATTCCGCAGGCGGCAATCGTCAACCGCCTGGCAGCGGCATCGCAGGCAGCGTTTGGCCTCCTCTCGCGCCTTTTCCGGATCGTACCCCGTTACCGCCTCCTCGAAGCTCTGGCGTCTCGATTCCGCCTCAAGCTCCGGCACGGCAACCCGTGCCGCAGGCCTCGCCCGGTCGTAGAACTGGTGCGGGGCCTTGTCTCGCGCTCCGTACGATGAGTTGAACATCGACATTCCTGTTGCTGCCGGATCGCCGCCGTTGAGGTAGCGGTCAATCGCTTCAGCGGCGAGGCGACCCTGCCGGACAGCTTTGATGGCGAGGTCGGGGCCGCTGACGCAGTCGCCCGCCGCGAAGACGCCCGCCGCGCCAGTGAGCATAGATTCTCCATTGATTTTGACTGTTCCGTTGCGCTCGACGCCGATACCCGCTGCCGCTTCAGCCGGGAGGTCAACCTGCTGGCCGGTGGCCGAGATGACCGTGTCGGCGTGGAGCGTGAACTCCGATCCCGCGACGGGAACCGGGCGGCGGCGTCCGCTCGCGTCGGGTTCGCCGAGCTGCATTTCGACCGCCGTGACGACAAGACTATTCGCTCCTTTTTCAATCGCGACCGGCGCGGCCAGCAGGCGAAGCTCGACGCCCTCGGCGACCGCCTCCTCGATTTCCAGCCGGTTAGCGGGCATCTCTTCGCGTCCGCGGCGGTAGAGAATCGTCACCGATTCCGCACCGAGCCGCAGGGCGGTTCGTGCCGCGTCGATGGCTGTGTTGCCGCCGCCGATGACGATCACCGACTTGCCGGGCGCGGCAGCTTTTCCGTCCGCAACATTGGCGAGGAAACCGATGCCGCTCTGTACGCCGTCAAGCTCTTCGCCCGGAATGCCGAGCTTCGATGCCTGGCTCGCGCCGATGGTGAGCAGCACGGCATCGTGCTCCTGCTGCAATTCCTCCAGGTTTGCGTCCTTGCCGAACAGGGTCGAGAAGCGGAACTCCGCGCCCATCTTCACGAGCGGCTTGACGTCGGCGTCGATCACCGCTTCGGGCAGGCGGAACTTCGGGATGCCGTAACGCATCATGCCGCCCGCTTTTTCGTTCGCATCGAGAACCGTCACCGCGTGCCCGTCGAGCAGCAGATACCAAGCGGCGGTCAGACCCGCCGGGCCTGCGCCGACGATGGCCACGCGCTTGCCGGAGGCCGGTTTGCGCTCCGGAAGTCCCGATCCTTCAACCATATCCTGATCAGCAGCGAAGCGCTTGAGGGCGCAGATCGAGACCGGCTCGTCAACGCCGTGGCGGCGGCACGCCTCCTCGCACGGTGCGGGGCAGACGCGACCGAGAATGCCCGGCAGCGGAATGGTGCGGCGGATGATTTCGAGCGCTTCGCGGTCGTTACCTTTGGCGATGGCCGAGACGAATCCGGGAATGTCGCAACCCGCCGGGCAGGCCAGCTCGCACGGCGCGAGGCAGTCGCCGCAGTGCCGGGCAAGCAGCCGTTCAAGGCTCTGGCGGCGCATGGCGTCGAGCTCGGCATTGCTCGTTTCGACCACCATCCCTTCGCTTACCTTCGTGCTGCACGAGGGGATGAAGCGGTTTTTGCCCTTGATCTCCACGATGCAGATCCAGCACGAACCGGTCGCTTCGATCTCTTTGTGGAAGCAGAGCGTCGGGATGCGGATGCCGTTTTCGCGGGCCGCTTCGAGGATGGTCTGTCCCGGAGCCGCCTGCACGCTGCGGCCATCGATAATGAGGTTGACGGATTTCATGGTCGGTATCATTTCGTGGTTGCGTTCATGCGTTCGGGTTGGAGGAGCCATCGCCGAAGGTCTTGTCGATATAGTTGGCCACCTTTTCGAGCAGCCACATGGGGGTCGAGGTCGCACCGCAGATGCCGACGCTTTCGACCGGTTTGCCGTTTTCGCCGACGAACCATTCGGGCCGGATTTCATCCACATCCTCGATGAAGTAGCTGTGTGGATTGGCGTCTTTGCAGATCGAGTAGAGCACCTGGCCGTTCGAGCTTTTGCGACCCGCCGCAAAGACGATGCAGTCGTTCGCGAGCGCGAAATCGCGCAGCTTGCCGTTGCGGCTCGAAACCTGGCGGCAGATAGTGTCCTTGAAGACCAGCTTCGGCATCGCGAGAGCGCCGGTTTTTTCGGCGGTGATGTCGATGTCGCGCACGGCCATCCACTCGCCGCTCTGTGTGCCGGGGTTGCGGTGGCCGTGTTCGGCGAAGAGCTTTTCGAGATTCCTCTTCAGCTCGTAAAAACCGGGCACGTCCATCGTGGTCTGCGAGATCAGTGCTGTTTTGCGGCTGAGGTCGAGCGGGGCGATTTCCTCTGGATCCGACAGGTCGGGATGCTTGATGACGACCCCTTCGTCATCGCACTGGCCGTTGATGCCGATCACCTCTGGGTGAACTTTCTTTCCGTAGATCACCACCTGGTAACCGAGCTGGTGCAGCATTTTGGCGGTCCTCTGCAACTTTGCCACCACGGGGCAGGTAGTATCGGTGATCGCGAGATTGTTCTTCCGTGCGGTTTCGTAGGTCGAGGGCGGTTCGCCGTGTGCGCGGATCAGTACCTCGGCATTCCGGAGCTCTTCGAAGGCCGGAATGTCGATGGTTTCCATGCCGAGCGCTTCGAGCCGCTTGACCTCCACCTCGTTGTGCACCACATCGCCGAGGCAGTAGAGCTCGCCGGACTGGGCGAGTTTCTCTTCCGCAACGTGAATCGTGCCCTGCACGCCGATGCAGAAGCCGGACGATGTTCTGTCAAGATTGATTTTCACTGGTCTCTCCGGTATGGTAAGGCCGTCGCCTTCAAGGTTCAGATTTTGCCGGAAAAGATACGATTAAAATGGGAAAGGCAATGGCTACATCCCTACCAGCTCGACGTCGGGGAGTTCGGTGCCCATGAAGAGGCGGTAGAGTTCGCGGAACTTCTGCGGGAGGTCGCTGACCATGAGATGCGGCAGCGCTTTTTCGGGGCTTTGGTTCAAGAGGCCGCGAGCTGCGAGGAGTTCTCCGGCTTTGCTGGCAACCGCTTCGGCGGAGTCGATGATGGTGATTTCCGGCCCGGTGATGCTTTCGATGATCTTGCGGAGAATCGGGTAGTGGGTGCAGCCGAGCACGAGGGTGTCGATCTCTTTACCGGTGAAGGCAGCCAAGTATTCTTCGGCGACAAGTCTTGTGGCAGGGTGATCGATGAAGCCCTCTTCGGCGAGCGGTACGAAAAGCGGACAGGCTTTCGGAAAAACTTCGAGTGTTTCTTTCTCCTCGCGGATGGCGCAGGTGTAGGCGTTCGAGCCGATGGTGGCCTGGGTGCCGATGACGCCGATGCGGCCCGATTTCGTCTTCTGCACGGCCAGTTCCGCGCCAGCTTTCAGCACGCCGATGACCGGAATGCCTCCGGCAGTCTGCTCGACTACGTCGAGCGCCAGCGCTGACACGGTGTTACACGCCACGATGATGAGCTTCGGCTGGTGCTTCATCAACAGCTCGGTGTCCTCGCGGGCATACTTCCGAATCGTGACCTGCGATTTCGAGCCGTACGGTACGCGAGCCGTGTCGCCAAAATAGATGATCCGCTCAGAGGGCAGTGCGGCCTGCACGGCCTTGACGACGGTCAGACCACCGATGCCCGAATCGAAGATGCCGATAGGACTGTCAGATGAAACCTTGTGCTGTGGCATGGCGTCTTACACATTAAACCGGAAAGTAATCACATCCCCATCCTTGACAACATACTCTTTGCCTTCGGAGCGCATTTTGCCGGCCTCTTTGACCTTCTGCTCCGAGCCGAGAGTTATCAGGTCTTCGTAGGCCATCACCTCGGCCCTGATGAAGCCCTTCTCGAAGTCGGAGTGGATCGCGGCGGCGGCTTCCGGAGCGGCGGCGCCCTTGCGGATCGTCCAGGCGTGAACCTCCTTGACGCCTGCCGTGAAGTAGTTGTGCAGGCCGAGCAGGTTGTAGGCGGCCATGATCAGGCGGTCGAGGCCCGACATTTCGAGGCCGAGGCTTTCGAGGAAGTCCGGACGCTCCTCTTCGGGCAGCTCGGCAATGTCCGCTTCGGCTTTGGCGCTGATGATGAGCATTTTCGAACCGTTCTCTGCTGCTATCTTCGCCACCGTTGCGGTATGCTCGTTACCATCAGGCAGGTCGGTTTCAGCCACATTGGCGGCAAAAAGCACCGGCTTTGCCGTGATGAGGAAAAACTGTTTCGCCATGGCGCGTTCTTCGTCGTTTTCGAGAATGCTGCGCACCGGCACGCCCTCGCCGAGTCCGGCCACGATCTTCTCGGCCAGATCGACCAGCGCCTGCTGATCTTTCTCCTTGCGGGCACCCTTGCGCAATTTGTCGATGCGCTTTTCCATGCTGTCGAGGTCGGCCAGCATCAGCTCGGTCTCGATGGTGGCGATGTCGCCCGCCGGATCGATTTTGCCTTCGACGTGGATGATGTTCGGATCCTCGAAGCAGCGTACCACGTGAATGATCGCGTCAACCTCGCGGATGTGCGAGAGGAACTGGTTGCCAAGTCCTTCACCCTTGCTGGCACCTCTGACCAGACCGGCAATATCGACGATTTCGAGCACCGCAGGCACGATCACCGGAGTCTTGACGACGCGGGCGAGTTCACTGAGGCGCGGATCGGGCACGAGCACGGTGCCGACGTTGGGTTCGATGGTGCAGAACGGGTAGTTGGCGGCTTCGGCCTGCTTGGCCGTGATAGCATTGAACAGCGTCGATTTGCCGACATTGGGCAGACCGACAATGCCGCAGCGAAGTGACATGGGCGGAGATGTTTGTTGAGAAAAACGGTTTTAACATGTAATCAATTCGTTTGGAAAAAGCAAATTAATTTTTTACAATTACAGGCTATTTTAAAATGCATTGGAGAGCCCTATCGAAAAGAAACCGATCATCGTCGCCATAGACGGTCCGGCAGCATCCGGTAAAAGCACGACCGCCAAAATTCTTGCGGCCCGGCTCGGATACACCTACATCGATACCGGAGCCATGTACCGCTCCGTGACCCTCAAGGTGCTTCGTGAAGGTTTGCTCGACGAGATTCGGAAAGATGAGACCCGCATTGCCGAACTCCTTCAGACGATCACCATCGGCTTTCAAGGGCAGCGGGTTTTTCTTGATGGTGAGGATGTCTCCGAAGCGATCAGGGAGAACCGGGTCAGCCGCGAGGTCAGTTTCATCAGCTCTCTCAAGCCGGTTCGTGACAAACTCCGCGAGCTTCAGCAGGAGATGGGCCGGAAACGCGGCATCGTCATGGATGGGCGCGATATTGGCACCGTCATTTTCCCCGACGCCGAGCTGAAAATTTTTCTTATTGCCGATCCGGCGGAGCGCGCCAAACGGCGTCATGCCGAGCTTCTGCTTAAGGCTGGCGGCGCGGCGGTTCCCTCTGTCGAGGCGCTTGAAGAAGAGATCAAGCAGCGCGATCGCGATGATGAGCAGCGCACCCACGCGCCGCTCAAACGTCATCCCGATGCGGTTCTGCTCGATACTTCGAATATGACCATCGACGAACAGGTCAACGTCGTGTACGATCTGGTCAATAAAATTGTGGAGCAGCAGAGCCTGTGATGGCCTGTTGCCTTTGAATGTGAACAGTGTTCTTTCGTGTCATAACTCATAACCATAAAAACCGGCAGCCGAAATCTCTCGCGACTGACGGCAAATCATCAGAGAGGAAGGAAAACATTAATGTCAGAAACAACAACGCTGGAAACGCCGAAGCCGAAAGTGCCGGGCAGAAAAAAAGTCAAGATTTTCGCTCACTACGAACCAGCCGAGCTTGAGCAGATGGAGTCGCTCTACACGAGCACCCTTTCGGAGATCAGTGAAGAGGAGATCGTCAAGGGTCGAATCGTTTCGATCTCCAACAAGGATGTCACCATCGACGTGGGCTTCAAATCGGAAGGTATCGTTTCGCTTCTCGAGTTCCGTGACGATGACGAAATCAAGGTCGGCGATGATGTCGAGGTCTATCTCGAGAACATCGAAGACAAGATGGGGCAGCTTATTCTTTCCAAAAGGAAAGCCGACGTGCTTCGCATCTGGGACAAGATTTACGATTCAATCGAGAACGACACCATCATCAATGGCAAGATCATCAACCGCGTCAAGGGTGGCATGACGGTCTCCCTGTCGGGTGTCGAGGCCTTCTTGCCCGGTTCGCAGATCGACGTCAAGCCGGTTCGCGACTTCGATGCCCTGGTCGGCAAGACCATGGACTTCAGGGTCGTCAAGATCAACCCGGTCACCCAGAACATTGTCGTCAGCCACAAGGTCATCCTCGAAGAGGAGTATGCGGCCAAGCGCGAGGAGATGCTTGCCAACATCAAGGTCGGCATGGTTCTCGAAGGCACCGTCAAGAACATCACCGATTTCGGTATCTTTGTCGATCTCGGCGGTCTGGACGGTCTGGTGCACATCACCGACATCACCTGGGGCAGGATCAACCATCCGTCCGAAGTGGTCGAGCTCGACCAGCCGATCAAGGTCGTGGTCGTCGGCTTCGACGAGAACACCAAGCGTGTTTCGCTCGGCATGAAGCAGCTCGAAGCCCATCCGTGGGAAAACATCGAAATCAAATATCCGGTTGGCATCAAGGCGACTGGCCGCGTGGTTTCCATCACCGATTACGGCGCCTTCGTCGAGATCGAGAAGGGCATCGAGGGTCTTGTTCACATCTCCGAGATGAGCTGGACGCAGCATATCAAGCATCCGAGCCAGTTCGTGTCGCTCAACCAGGAGGTCGAGGTCGTCATCCTCAACATCGACAAGGAGCACACCAAGCTGTCGCTGTCGATGAAGCGCGTGTCGGAAGACCCGTGGATCGCCCTCTCCGAGAAGTATGTTGAGGGTTCGCTGCACAAGGGCACGGTCAGCAACATCACCGATTTCGGTGTATTCGTGGAGCTGGAGCCTGGCGTTGACGGTCTGGTGCATATCTCCGACCTGTCGTGGACCAAGAAGATCCGCCACCCCAGCGAGCTGGTCAAAAAAGGCCAGGAACTCGAAGTCAAGGTGCTGAAATTCGACGTCAACGCACGCCGCATTGCGCTTGGCCACAAGCAGATCAACAACGATCCCTGGGGCGAGTTTGAGCAGAAGTATGCCGTCGG
>NC_002932.3_4
[truncated: 1,855,249 more chars]
