# Supplementary material for: SprayNPray: user-friendly taxonomic profiling of genome and metagenome contigs
Source: BMC Genomics. 2022 Mar 12;23:202. doi: 10.1186/s12864-022-08382-2 (PMC8917688; doi:10.1186/s12864-022-08382-2)
Supplement: Supplementary file 10 — Additional file 10: Supplemental File 8. FASTA file generated by SprayNPray, representing a subset of contigs from the simulated metagenome that match Ferrovum. [file 12864_2022_8382_MOESM10_ESM.fa]

>NZ_JPOQ01000001.1
TCATCAGATGAAATAGTGAAAACCAAACCAGATGCAAAATCGGGGCAGCGCCGTCCAGCTGCGAGTGAAGTCGAATGCACAACTTAAACTCAAGGCATTATTGTCTTGACACAGGGGTCCACTTCATCGGATAGCACGGTCTGCAAGAAATACACCGCGTTGTTCATCACGCCCAGCGGGTTGCGCAACTCGTGCCCCACGCTGCCCGCCACTTGCCCCAGTACCGCCAATTTATCATTGCGTGCCAACTCATCCTGCGCCGCCAGCAGTTGCCTGCTTCGCTCCTGAACTTTCAGTTCGAGCACTTCATTCAGGTTCTGAAGTTCCGATGCCAGCCGTTCGCGTTCTAAAATATGGTTGCCTAGATTCTGATTTAATTTTTCGTATTTCAGCAGGACATAGCCCGATACCACCGTACCGGTAAGTGTGGAAAAAGTGATAGTTATGATATATGATCCCAAAATTGTAATCTTGGGGAAAATGTACGTTTTGGTCACCTCTAATACAATCATGGTGAGCAGTATTGCAATCATCGCCTTAAGCAAAGATTTCACTAGTGGTGGACGCATCTGTTACCTCCACTTTTCAACATTACAGGAAGCATGACGGAAAATGGCGCACTTACCTAGTTCGCTATGTTCTTGCACGCTGCCGCCGTTGGTCTGACCGGATTCTTTGCCCATAAAAGGCATCAGGGCGGGGATGAATAACGCGGACACCGCGGGAACCCGTGGCAAGACAAGCGCCGATGCCGAGAGAAGGAACGATGGGGCGGACGGTGATGGCGGATACGCGCTATATACCGGCAGCCCCCCGCCGCAACCGAAACAGCCCAAAGCCGACATTTCAACACTACTCGCCATGTTGGAAAACGGGGAGCCATGAGAACTTTTCAATCACAAAAAACGGATACCCAAAAAATCTTATGGTATTTTCCTTTTTGATCCCGAGTTTTTGTTCCCTTACAAAACCAAATTCATCGAGCAGGTAGCCCGAATCGATCAGAAGGAGGTTCGCTGGCCCGTGAGTTTAAGTGTAGTAGTCGCGATCTGGTCTGACAGTTCCCAGTTTGATTGATGCAACTGTCAGTTCAGATCGTGCAAATGCGCGGCATCATTGAGCCGAAGCACCCTCATCTGCATGTTCGCATCAAAAGTCAGCAGGTTGATACAACAGGGCTCTTGCTGAATCCGCCAGTAGGCAGACAAGGGCAGATCGAGGGCCTGCATCAAAATGACACGATTGACACTGTCATGGGCAACCAGTACCACTGTCTGGCCCCTATGCCGGGCGAATAAAGCACGCAAAGCATCGGTGGTGCGCAAAGCAACGGCTTGCAACGACTCTCCCGCCGGAAATTGCATCCATTGGGGAACCCGCTGCCAACGTTCCAACTCCTCCGGAAATTCAGCCTCCACTTCCGCATGGGTTTTCCACTGCCACTGGCCGTAGTCAAAGTCATCGAATCCCTCCTGAACTTGCGTCAGGATCCCACACTCCCGCGCGACCTCAGCCCCTGTAGCCTGACAACGTTTCCGTGGACTCGTAACGACCGCATCTGGTTGAAACTGCCTGGCGACCGCTTTGGCTAGGGCGGTGGCCTGCTGATGCCCCACAGAAGTCAATTCCAACTCCATGCGCCCTCTGAAACGCGGAGGATCGATGCCTTCGACCTGCCCATGGCGGGTAAGAATAATCTGCATCTCGTTCATCTCCCTCAGAGGTTTTTGAACCATCAATTTACAGTCGGTCAGCCAATAATTTTTCCAACTTTATCTGGTCCACTGTAAATCCGCGAATGCCCTCCGCCAGTTTTTCCGTAGCCATGGCATCCTCATTCATTTCCCATCTGAACTCGGCTTCCGTCAGCGAAGGGGGACGGGGTTTGACTTCTCCCTCAGGTTTCAAGCGCCGCACCAATACACTCCGGGTGTTCTGCAGTTCTTCCAGAAAATTGGGTCCGATCGTCAGCCTGTCACATCCGGCCAGTTCCAGAATCTCGCCGATGTTTCTAAAAGAAGCCCCCATGACCGTGGTGGGATAACCATGTTCCTTGAAGTATTGGTAGATTTTCTGAACCGACAGTACTCCAGGATCTTTCTCAGGTGTAAAAACATCGCCCTTGGCTTTGTACCAATCCATGATGCGTCCCACAAAAGGTGAGATCAGTGTCACACCCGCCTCAGCAGCCGCGCGTGCCTGAGAAAAACCAAACATCAAGGTCAGATTGCAATGAATGCCCTCGTGCTCGAGAATTTCTCCCGCCTTGATTCCTTCCCAGGTTGAAGCGATCTTGATCAGAACCCGCTCATTGCCGATCCCCGCCTCGTGATACAGGCGAATCAGTTTTCTTGCCCGCGCCAGCGTGGCTTGCGTATCAAACGAAAGGCGAGCGTCTACTTCTGTAGAGACACGTCCTGGCACGATTTTGAGTACTTCCAGACCGACATCCACGGCCAACTTGTCCGTGGCATCATGAAGCTGCTGCTCTACCTGGTTGCCCTGCGCCTTTGCCCAACCTATCGCATCATCGATCAGCGGACCGTATTCAGGCAATGCAACCGCTTTCAGCAAAAGGGAGGGATTCGTTGTCGCATCTTCTGGCTGGTGATGCCGAATCGCTTCAATATCACCGGTATCTGCAACAATGGCCGTCATGGACTTCAACTGATCAAGCAGTGTTTCTGCAGTCATTAAGAAACTCCTGATTTATGAATGGGAGTGAATTCGTTGGAAGAGTGAGAGAACTATTCTGTTTTCCAGAACCGGGAAAAAATGAAGGGAAGAATGACGCTTTTTCGCCACGCCTCTCTACCGTTCACTGATTTCCTATACGATGATAAGTCATACTAACCAAACCAGCATCAAATTGTAGAGTATCCTTATTCAGGACTTTGTACCAAACTGTTTCGGTCTCATTGCCTTTTTTGACGGAGACCCCAACTTTTTCCTGACCATTCCCCTCTTTTTCAATTCGGTAGTCACTCACCTTTTCCTCCCTGCTCTCGTCCACACCAAAAGCGGTTGAGGTCGTGATCACAGCGTCCCGTTTGAATTCCAGCGTACTGGAGGCGCCCAGAATGGCTTCTGTTTTCCACTTTCCGAGGAGTGGATTGCTTTCCCCACAGGAAGACAGGGTCAGCGCCAACACCACGTACATGATTGTTTTTTTCACAAAACCTCCATTCCCAAGATTCTCCGTCATGAAAACCAACGCAGAAATGCAGCCGCCGTCAATGCCAGACAGGCCAACCCGGTGGAACCTGCCCAAACCAGCATCCGGCGAGAAGATGACCATGCCCCCCCCCAGACCAGGCAAGAGGTCATCAGTCCTGCTCCTCCACACACACAGGACACTTTGATCATGAGCGCAATCATGGCGATCCCATGGATATCGGGAAGTCGGTGATCCGAACGATACGTCACCCAGCCAAAGGTAGCCCCCGTCAACCCTTGCGCCAACCATGCCAGCAGGACGAAGAGCGCAAAAGTTTGGGAGGGCGAATGACGCAGCAGGGCAACCCGGAATCCATATCCACTCAATCCAACGACCAACAAGGCTCCAAAGTTATGAAGTACTTGAATGAGGGCATATTCGAGCAGGGTGCCCATGCATCACCCTCATTTCACGGTGAAAGAAACACTGCTCTCCACCCCAGTCAAACTGTGACTCGCTGTGGCTTCCTTGATCGTGACCCGATGTTTCCCTGGTCCCAGGTCAGGCAACTGTTCCGAGCACGGACAATGACTCATTTGGTGGCTGATAATGGGTTCATCCTGTTGGTCCACATAGACGTGCAGGTGGTTTCCATTGGGACTGGGATGCACCTGGTACTTCACCACATGGGCACCCGCCGTCCAGATTTCACCTTCCTTGGGTGACAAAATTTCAATACTTGCGCCACCTGCGGCGTAGGATCCCAACGGCAAAACGCAGAGTGCCGCAACCAACATGCCATACATCATTTTTCCTGTTTTATTCATGACTGTCTCCTGTGGGTGGTTATATCATTACGTTTACGGCTTCACCTACCCGAACAAGTGGAACCCAAAGCACGCTCACTTGTCAAGACCAATGATGCGTCGGGGGTCAGCAGTTTTTTCCTGAGGCAACCCTTCTTGATCGGTTATCTGATCGTTCTTTCCCCTGGATGGATTTACTCATCTGATTGAAGCATTTGATCAAACTTTCAAGTGACCTCTCCCCTGGTTCAACAGGCCTATTCAGACAGTTCTCCCCCTCACTGGCTGCTTTTCTGTTCCGAAATCCTGTACCATAGCGGAAAAGGCCCGTCGAACAATAACTCTATTGATTCAATAAGAAATCACGGTATTACCTTGGCTATTGTCAAACCCTCATGAAAAAGATATCCGTCGACGATCTGAGAATCGGAATGTTTGTCCACGAAATCTGTGGGAGTTGGATGGATCATCCCTTTTGGGTATCCTCGTTTGTGATCAGTGACCGAAATGACTTGATCACTTTACAAAAAAGCAGCATCCGAGAGGTATGGATCGATCCCGACAAAGGGAGAGATACGGAACCCTCTGCCCCGGTCGCCTCTCCTTCGCTGGTTCCATCATTATTGATGGAAACAATCAAGGAAGCCAGAGCGATCAAAGTCGCCACTCAAAAAACCAGTTTTGAGGATGAACTGGTTCTGGCACGCGGCATTCATGCCCGGTCTCGCGGCGTGATCCATAGCCTCTTGACGGAAGCCCGCATGGATATCCCGGTCAATCTGACGACTGCCCAGCACCTCGTCGAAGATATCTGCAATTCCGTACTGCGTAATTCAGAAGCGCTCATCAGTCTTCTTCACGCCAAGACCAAAAAAACTTACCCCTATCTTCATGCGGTAGCCGTATGCGCTTTGATGATTGCTCTGGGAAAACAAATGGGGTTTGACAACAATCTGTTGAAACGACTGGGCATGGCCGGACTATTGCTCGATATTGGTAAAACCTTGCTCCCCCTGTCTCTTCTCAACAAACAAGCCCGCTTGACTGACGAGGAATTCGAGATGATGAAATCTCATCCTCTGCTGGGGTACCATCTCTTGCAAAACTTGGGCATCGACGATGAAATCATCCTCGATGTATGCGCCCATCATCACGAAAGGATGGACGGAAAGGGTTACCCGGATTGGTTGCCCGAAGAAAAAATTTCGATCTATGCCAATATGGGCACCTGCTGCGACGTTTATGATGCCATCACTTCGGAACGCAGTTACAAAACCGGGTGGGCATTGGGCCAAGCCATTCGAAAAATGGCCGAATGGCAGGAAGGCCAATTCAATCGCACCGTCTTTCATGCCTTTGTTCGAACGGTGGGACTCTACCCGTCAGGAACGCTCGTCCAGTTAAAATCCGGGCGCTTGGCTTATGTCGTGGAACAACACCCAGGCAGCCTGATGACACCGAAGGTCAAGGCGTTCTATTCAACCCGACAAAATGTTTTCATCGAACCGCTCATGCTCGACTTGAGCAAATGCGGTGACACCATTCTGAATGTCGAAGATCCTGCCAAGTGGAATTTCAAGGCGTCGCACCTTTGAGGAGCCGGACTGAAGATCAATCTGTTATCTGCTGATGAAAAACCAGATCCTCCACGGGCATACCTTCCACCAGATGTTGCTGAACGATCCGCTCGAGATTCTCCGAAGTAACGTTGTAATACCATACCCCATCCGGTTGCACACAGAGAATGGGCCCTCCCTTGCAGGCTGCAAAACATGCCACCCGGGTGCGTTTGACACGCAGCGCCCCCTTGTCGAGTCCTGCCGCCTTGAATTTCTCTCCCAAACTGTCGAAGAGAGTTTGGGACTCCCCTTCCAGGGTACACCGTGGGCCCGTGCACACCAACAGGTGACGTTTGTAGTTCCCGATGGTAGGTTTGACCGGAAAATGATCCACATCCTCACTCATGCGCTTTCTCCTCTGTTTCCATTTTCTTGAATGTCTTCGTTCCTATCGTCGTCAACGCACTGTAAAAACTTTTCCATTCTTCCGCCGACCACTGTCCTTCTCCATTCTTGGTCAAGAGAAAAGACACCACGAAATCCCCATGGGAATCCGTAAAATAAATCCCAGCCTGACGCGTCTCCTGCCATACAAACCAGCCATGGGCTAGGGAGGACACATCTACATGTAAATGAAAATGCTCATGAATCAGATTCAGACGACCTGACTTCAGGGAAAAATCCCGGGCATGAAGCAAGAGTTCCGCAACGCTCCCCCCATGGCGCACTACTGCACGCAACTTCCCCCATTGGCGCATTTCCTGCAAGAGACGTTCGAGTTCCTCTGAGGCAAAATGACGAACCAGAACTCCATTGAGGACATTGTCTTCCACGGTTCCTGCCACGGCTTCCAGAATCTGTGCGAGGGGCGCATCAAAATGGTCTGCCACCTGCCGCAAAGAGTGGTCTGGGTGGGTCTGCAGGTGAATCTGAACGAACTCATGCCATCCCCCCAACCCCAGAGTCAGAGAACGCCCGGCCTGCTCTCCCGGCTTTGTATCCCCCGTCAATCCTTCATATTTATTGGTATACCCCCGGGGCGTCACCATTAATCCAGCGCGCATAAAGGTGCTGCTATTCCCAATCAACACCGTGGTCAGCATGCCGATATCCTGGTCTGCCATGGTTTTCAGGGTAACGAGTTGAATATTCTGGCGGCGACGGTAGGCAGATTTGACTACCGCCACAGGCGTCCCGGGGTCCCGGTATTCCAGCAGCAGACGCTGGGCTTCCACGATCTGCTGGGTGCGCCGACCACTTTTTGGATTGTAGAGGGCGATGACGAAATCTCCTCGCCCAGCCGCCCGCAAACGTTGGGCGATCACCGGCCAGGGCGTCAGGAGATCAGACAGTGAGATGGAACAAAAGTCGTGGGTCAAAGGAGCCCCCACCAGGGATGCACAGGCATTCAAGGCGCTGGCACCGGGAATGACCTCCACCCTGATCTCGCTTTCCGGCGTCCAGCCGGCCTGAAGCAACACCTCATAGGTGGGACCTGCCATCCCGTAAATGCCAATATCCCCCGAAGAAATCAGAGCGACCGTTTTGCCTTGGCACGCCTGTTCGTAGGCTTCGACGCAACGATCGATCTCTTCCGTCATCCCCTTGCGAATAATCTCCTTGCCTACCAGAAGATCCTGCACCAACTTGATATAAGTGGAATACCCAATGACCACATCTGCCTCGGCAATGGCCGCACGCGCACGATAGGTCATATGTTCCGTGGCACCAGGTCCAAAACCCACCATTAAAATTTTTCCTGTTTTCATTCAATTCTCTTTCATGAGTGCAATGGACACCGTGGCATGTTTCCGGTCCGCGCCACGATGTTTGAATTTTTCCAGTATCAGACCTTCCAGCCCAACGCCCGCTGCCAATAATGCGGCAGCTTCAGACACCGCCGGAGTCCCCATATACCGGCGCACCGTTTCCGAAGGATTGGGGACCGGGACTTGTGACAGTTGTGCCGCATTAAAAAAAAACAGTGGCCAACCTTTCACTGCAGCCAGTTCCAGCACAGCCACCTCATCGTTCTTTTGGTCGATGGTTGCCAAGCCAACGACGGCATCTTCCGTCAGCCCCGCCTGCTGAAGGCCCAAACTCACCCCTTCCTGCAGGGTAGCGAATGCCACATCCCGATCGCACCCCACGCCCACCATGACTTTCATCTCGCTACTCCAGTGGAGGGCGATACGCGACCAGCCGCTCCTTCAACTGTTCCCATACCGATGCTGAAATTTCACGCCGAGTCACCCAGAGTACGGCTTTGAACGAGCTCAGATCCACCTTCTCGAATTCATCGAACAGGTGAATATTGGAAGGGAGAGGAGTGGGACGCGTCCACCATTGCCGGCTCCCGGCTTCCTGCACGAAAGCGATGGGCTCTCCATTGACCACATGGGCCGAAACCCGGGTAATGTTGATCTTGGGGGCCTCCACCTGCCAGCCCAATTCGCGCCCCAAAATATCCACGGGAATGGTTTTCCCCACATCGGATGCAGTGGTCAGGACAACTTCGGCGCCCAGCAGTTCAGCCAGGTGCAAGGCAAAGGCATTGGCTCCTCCCACATGCCCCGACAGAACAGGAATCACGTAGCGGGCCGCATCATCGATCACCACCACCCCAGGGTCTTCATCCTTGGACTTGAGATGAGGAGCCATCAAACGTACCACTGCGCCCAGGGAAATGAACAGGACCAGTTGATCGTAGTTGGAAAACAGGTCTGCCATATGACCACTCAACGCCCCGGACAGGATATTAACCGGATTGGGCAACGCAGGAGGGATCGCAGGCGCAAATTTTTCCGTCACCACCAGGTGTGCCTCAGGCAATTGAGCAAGTAGGGCAAGAGCGCGAGCCAGGCCATGTTTGGTAATCGCAACAAGCGCGACATGGGGAGCAGTCATATTATTCATGGACAGAAGTATCCGGAAGAGAAGTTTTTTTTCGGCAGCCGCGCAGGATCGTCCCGCGCACCCGCGCCGGATTACGCACCAATATCAAGGACAGATAATTGACTTTTTGCCCACGCAAACGGTTGATTGCACGTTCCACCCGTTCCATCGGGGTGCCCGCCTTTTCGATGAATGCCGCATGGGCCAACAATTCACGCCGTTCGAGCAGGTCTAGAATGTCATCCAGCAAAGGTTTGACCTTGAGCAAAATCAGGGTATCGAAATCCAGCAATAAACGCTCGATCATCTCAATTCCATAACTGGCAGGAATGATGGCAATGGTTTCATCCGTCTCGGCCAAGGGCATACCCACGGTGGCCGCAGCCGCATGGTAGGAGGAAACCCCTGGCAAGGTTTCGATGACCACTTCTGCCTCCAGGGCCCGTACGGTGCGGGACAAGTGGCCAAAGGTGGAGTAGGTCGAGGCATCGCCTTCGACCAAAAATACGACATCCTGTCCCGTCCGTAACCGTTCGAGCACCGCTTCCGCCGCCCGCAACCAATAACCGGCCAAAATTTCCGGATCGTGGGTCATGGGGAAAATCAGCGGACAACTCCTGCCAGGCAACGCCCGTCCAGTGCGCTGGACGATGCCCAGCGCATGACTGTCCGCTCCCTTGCGACGCACCGGATAGGTCCAGTAGAGATCCTCCCGTTGCAGCAACGCCCACACCTGCCGGGTGATCAAACCCGGATCTCCAGGCCCCAGGGAAGCCCCATACAGCCGGCCGAAAGCACTCATACGCCCCCTGCTTCAGACACTGGTTTTTCGGCACAGAGAATCCAGACCGGATTTTCTGCTTGCAGGCGGTGCATTTCCAGAAGGGGACGACTCCGCGCTGCCTGTAATTGTGTGACATCCCAAACGGTGGCAGAAGCAGCAAGACACTCCAGAGCGGTTCCCAAATTTTCCAGGGTGGCAAAGTTCATGACCAAGTGCCCGCCTGGACTCAGTCTTGCCAGACATATCTGGATCAATTCCCGCAATTCGCCCCCTGAACCGCCGATGAATACAGCATCAGGATCGGGCCATTCTGCCAAGCCCGCCGGAGCTTTCCCTTGTACCAGGGTGTAATTGGTCACCTGCAAACTGGCCCGGTTTCTGAGGATGATAGCGCCATCTTCCGTGTTTTTCTCGATGGCATAAACATGCCCCTGAGTACACAACCGAGCTGCTTCCAATCCCACCGACCCCGAACCTGCCCCGATGTCCCAGACCACACTGTCCCGCTGCAAAGCCATCCGGGCCAGGGAAACCGCACGCACTTCGCGCTTGGTGATCAATCCCTTGTCGGGTTTGCGTTGATCAAAGCGCGCATCCTCCAAACCAAACAAGGCATCCCTCGAAACAGCGAAGCGCCGCACCAATACCACATTTGGCTCAGCGAAGCCACGTTGGGACACCACCGTGACATCCATCCAGTCATGAATGCATTCCCCGTCCTGCAAAAGACATTCCGCCACAGCCATCTCAAAATCCCCGGCCACCCCTTCCGCCAACAACATGCGTGCAATCCGTCCGGGCGTATTCTCCGGACTGGTGAGAACTCCCACCAATTTTTCGCGAACGAGCACTTGCAACAACTCATGGAGCCCATGCTCGGGACCTGCCCCTACGCTCCATTCGCCCGCATCACGGTTGTGCACGGAGGCAATCCGCAACCCCTGCCAGGGTTGTTTCAAACGGGCACAGGCCACTTGAATCAAGGAAAGATTGGGCAGAATCAGGACAGATGAGCGGCCCAGTTTCTCCACCAGATACCCTCCGACACCATGGCAAAGGGGATCTCCACTGGCCAGAATCGCCACCCGCCGATGTCCCTGCTGGGCCTCAACGACCCACTGGGGCACCTGGGGCAAACACCCCGTCAAATCCCTGCATTCGGCATCGTCCCGGATCACCGTCCGAAATAATTCCAGGGTCCGCCTTCCCCCAATGACCAGATCCGCTTCCTGCACGCCCTTGAGGACTGCGGGAGGCAATCCCTCCACTCCGTTGTCCAATACGCCGATCACCAGACAAGGTTCAACCATGCCAATCTCCCCCAGAAACCTGGGCCAATTGATGACCGTCAAAATCACACATCAGCACCTGCAGGGCAAATTTCCCCGGATAACGACCATACAAAGTCTGTATCACCCGTTTCCCCAAAGCCTCATAAAATTCCGTGATCAACCCCAATTCCTCCATTCGTTCACTGGCATAACGCGCCATCTCTGATTGCCGAATGGCGCTGCATACCTCTGCAGAAGCCCCCACCGAGCCTGCAATCTCTGCCAGCAGATCCGTATCCACCGGGTTGCGGTGCGCGTGGGTAATGGTTTCACCCTGGGCGATCTTGGTCAATTTTCCTACCATCCCGCCAATGATGACCCTTGCAATACCGCACTTCACCACCGTATCCAGCGCATATTTCAAAAAATCCCCCATCTGCACGAAACAAGCGGGAGCCAGGTGCGGCAAGACCCCCATGACAAATTTCTCGGTTCTCCCCCCGGTGGTCAGCACCACTGTGTCCTGTCCCTGATTGGCAGCCACTTCGATGCCCTGGATGACGCTGGCACGAAATGCCGCCGTCGAATAAGGATGCACGATGCCTGTCGTCCCCAGAATGGAAATCCCCCCCACGATGCCCAAACGGGAATTTAACGTCCGCTTGGCCAGGATCTCGCCGCCCGGTACGGAGATGCAGACCTCCAGTCCCTGCCGCTCCAGGACTGCCTGCGCCACCTGGCGGACATTGGCCTCGATATTGCGGCGCGGCACCGGATTGATGGCAGGCCCCCCCACTTCCAGTCCAAGGCCGGGCATGGTCACCGTACCCACCCCTGCACCGCCCTTCAGGTGCACGGTACCGGGAAAATCGGGCAACCAGCGGACATCTGCAGTCAATGCGGCCTTATCCGTCACATCCGGATCATCCCCGGCATCCTTGATCACGACCGCATGGGCCGAAGAACCATCCGACTGTCCTTCGGACACAGAAAACCGGACCCGTTCCCCATTGGGCAAATCACATTCCACCACATCCGGAACCGAACCCTGAATCAACCCAAGCACCGCCGCCCGGGCAGCAGCAGCGGAACAAGCGCCGGTGGTGAATCCCTTGCGCGTGCCCTTTGGCTTCTTTTCCATGGACGCGATTCAAAAAGAATCAGTGTGAACTTCAGCCAGAGCCAGCAAGGCGTGGAGTGCAGCCACCACCAGAGTGGATCCTCCTTTTCGCCCTTCTATGAGTATCCAGGGGCAATCCGTGCTCTGACTCAACAAGTTTTTTGATTCGGCCGCAGAGACAAAACCCACGGGCATTCCGATGATCAGAGCGGGCCGAACCTGTTCTTCCCGCACCATCCGCAAAACTTCGAGTAACGCGGTGGGCGCATTCCCAATGGCCACGATACCCCCCTCCAGCAACTGTTGTGCCTGAGCTTTGCGCATGGCCTGGACCGCGCGCGTCGTATGCTGGATTTGGGCTTGGGCGATCACATCTTCATCAGAAATGAACTGATAGGGGTGCATGCCATAGTATTCCAGACGGGGTTTGGACAATCCCACACAGATCATTTCCACATCGGCAACGATGGGTGCCCTGCTTTGAATGGCGTGCAGGCCCGCCCTGATGGCCTGGGGATGGAAATGGGTCAACCCGTTGAAGTCAAAATCCGCCGAAGCATGAATCATGCGACGTACCACCTGCCATTGGGCATCGGAGTAAGTATGGGGGCCTGCCTCACGATCCACGATGGCAAAGGAGTCGTGTTCGATGCGTCGTCCTGCATCTGTGAGTTGTTCGGTGATGATCGGAGTTTTCATGGCTCGGATCTATTGTACGGAAGCAACCGCAGAAGGATGGTCGTGCGCATGACTACCCTGTCCATGATCGGCGGAAAATTCGCGGTATTTGCAGCCATCGCATTCCATCATGCGCTGGGCGGTGGGATCCGTCGCCTCTCGGATTCGTTGCTCCAGCAGCACATAGATCTCCTCCTCAAATCCAAAATAACTGGACAAGGCAAAACGCACCTGCGGATATTGTACTTCGAGCGCATTGACCTGGCGACGAATACGCTCGATCAGAGTACCGGTGAACAGGTAGAAAGGCAACACGACGATTTGCCGCGCCTCCAGTTTGACCTGCCGTTGGATCACCGATTCCAGACGGGGGTAGGTAATTCCCGTAAAAGCGATATCCACCCAAGGGTGCACGCCCTCTTCGTAGAGCCAGCGTGCCATTTTTGCCACCTCGCCATTGGCCACACGGTCCGAAGAACCCCGTCCCAAGAGAACGATCCCAGTATTGTGCGGATCCGGCATATCCAATTGGGCCAAGGCATGGGCCAGATTGCGTTTGAGAATCGCCAGAATTTTGGTATTGGCTCCCAGATGCGGGCAATAGACAAATTCCACCGCCGGATAACGCAGGCGCGCCTGCTCGAGGTGCTCCGGAATCTCCATTTTTACATGACCTGCGGCATTCAGAATGAGGGGAACGACCACGACCCGCCCACCGCGCCGGGCTGCCTTGCTCAATCCCTCTTCAACCAGGATTTCCGCAAATTCGATGAAACAGACTTCGATGATCCACTGGGGTTGACGGCCGCGCCATTGTTCCGCAAAGAATTCGATTTCCTGATTGCCGCTCTTTTCTCGGGAGCCATGTCCCACCAGCAAAATGGTTTCATTCTTCATGAGAGGTCTCCGGGTTCCTTGTTTGCCTTGCGATAACGGTGGGAAAACGTACCGTCATACAGTTTCGAACGTTTGATCTCGGCCCACCCCCGTGCACCCAAGGCGGGACTGACAATGATCATGGCCTGACTGCCAATTTTTTCCCGCCGACACCGCTCGCGAATATCGGCCAGAGTCCCCCGCACGATCTTTTCTTCTCCCGGCCAACTGGCTTTTTGTACTACCAGAACCGGACTGTCCTCCGCCCATCCTGCCGCGCGCAAGGCGCGCTGGATCTCGGGGAAGAGCGTGATGGAAAGAAAGAGGCATAAGGTACAATGATGCGCGGCCAGAGATTCCAGATCTTCTCCGGCAGGCATGGGTGTGCGTCCAGCCACCCGGGTCAAGATCACGGTCTGGGTAACCTCCGGCAGGGTCAGTGTCTCTCCTGCCGCAGCGGCAGCAGCCAAAGCGGAAGAAACACCGGGCACCACCGCCCACTCGACCTGGGCTTTGTCCAACGCCCGCACCATTTCCACCAATGCGCCATAGAGCCCAGGATCTCCCGTCTGAAGGCGAATCACGATGGCATGGCGAGCCGCCTGTTCGATCAACCAGGCCGTGATCTCCTCCAGTGTCATGTCTTTGGAGTCACGGATTTCACAGTGGCTGGGCGCATAACAGGTGGCGGCTTTATCCACCAAAGACCCTGCATACAAAATGGCGCCTGCCTGCTGCAGCAACTTCACACCCTTGAAGGTCAAAAGTTCCGGATCCCCAGGGCCCGCACCAACAAACCAGACCTTACCCACTCCGGGGTTCCCAATCTTGCCTGAAATGACTCGATGACCCGGACAATGCCCAATACTCAACGCACGAGGGCTTCAACACGGCACTCAAAACAGTGGCGGGCAAGAGATGAATTCCGATGACCTTTGAAAGCAACCAACAGGGTCCAGGTAAATACTGGTTCGATCATGATCAATACCAGATACGAAGCCGCAAAAGCAGCCCAGGCCGAAAATGGCGTAGGAATCTCGCTGAGCGACAGCCAAAATCCCACCATCAAAGTCACGCCACTATAATAAAGCGCATCAAGTTTGAGGAGGGTTTTGAGATCGACTGTTTTCAAACGATGCCCCACCGTAGCATGTAACAGCACCAAGGGTACAGCCAGCGACAGGGTATTCACCCCCAAATGTACGAGATCCGTTGGAACGAACAGGAGCCCTTGGAGCATCAGGCCCAGACCAAAGCCCAACAGAGTCGGCACGAAACCAAAAATGAGGTAGATGGGCATGGCCCCAACGAAATGCAATTCCGAGGGCCCAACTGGGAGGTGATACATTTGCATGAACAGGGTGAAAAAAACCGCAGCAATGGCAGTACGAATCACCATCGCGGGCTGGCGTAACAGAGCCAGACTCTGGCTTCCCAAAATTCCAAGCGCGGTCACATTCGCCGCAGCGATTTTGGCGGAGGAAATATAACCTGGTTCGATATGCATGACGAATCCCTTATATGATCAAGACAGTAAGGGAGTGAGGCAGAAACACCGCGCGATCGGCAAACCTCCCGATCTTCAAGCCGCCGCAAAGAACCCAGCCTTCGCTCGACCCGTTACCGCCCACACCCCGTGGCTACAACACATTTCATGGATACAGGCCGGTCTTCTGGCTTACCTTCAACGAAGTACCCACCTTCCCACGTCTTCAACGACGCAGTGGCTCTCAGGTACTCCTCAGGATCACAGCAGCGGGGGCTACGCCGGAATCATGGGGGGTTACCCACATTCACCGAACTTCCCGTTTCACCTCTGGACGCGATAACGCGCACAGCGGCACCTGTATCAAGGGACACAGTATAAACCATTCGCCAGGATCCTCGTAACTTTCGTCCGAGACTTCCCGCTTTACCCAGAGAAGGATTTGATACAACTGGCGCGCTCGGGTTCTGAGATTATGGCGGAGAACAATTTTTCTGCAGATAGTCTGTGAGACTCCACGGAGCAAAGGGAGAAATCGATGAAAAAATGGATCATTCCATGGACAGGCGCACTGTTGCTCTGTCCTTCCTGGTTATGGGCATGTACCGGGAATTGTGGGGATCAATGGGCAGTATTGACCCCGCGCGGCATGATTGCCAGCCACGAAAAAACCCTGATTTTAACAGCCCTGGGGTTGATGTTGCTGGTGGTGGTTCCCGTCATTGTCATGACCTTCCTGTTTGCCTGGAAATACCGCGCATCCAATCCACGGGCAGACTACGCTCCTGACTGGGATCATTCCACCCTCATCGAGGTAGTGGTCTGGACCATCCCAACCTTGATCGTTGCTGTACTGGGGTATCTCGTTTGGATATCCTCCCATACCTTGAGCCCCTATCGATCCATTGTTTCAAAGCAGCCTCCCCTCGAAGTACAGGTGGTGGCCATGGACTGGAAATGGTTATTCATTTACCCCGAATGGCATATTGCCACCGTCAATCAACTGGTCATTCCCACCGGCGTCCCTGTTCATTTCAGCCTGACCTCCGATGCGGTAATGAGTTCCTTTTTCATCCCTCAACTGGGCGGACAAATCTATGCCATGGCCGGAATGAAAACCCACCTGCATCTGATCGCTGACCAACCCGGAGTCTTTCAGGGCTACAACACCCAGTTCAGTGGGCAAGGGTTTTCCGGCATGATGTTTGAAACCGTGGCAACTTCCCGTGAAGCATTTCTAGAATGGGTTCACCAAGTCCAAACGGGAGGACTGGTGCTCGATCGCATCACCTTCACCGCCCTGGAAAAACCCTCCATCAATGAACCGCATCGCCTCTACTCCTTGGCGCTGCCGGACCTTTTCGACAACATCCTGTCCCAAGACACCACGCTCAGGACGATGACGATGATGTCTCCTTCCCCTGCACCCATGGCTGCCATCGAGGATTAACCCAGTGGAAGAACTCATTTTCGGTCGCCTGACCTTGCGCGAAATCCCCTATGACAACCCCATCATCATGGCGACTCTGGGCGGATCCACCATGCTCCTGCTGTGTATTGCATTCCTGATCTGGTACCACGGGAAATGGTCCTATTTGTGGAAGGAATGGTTCACCAGCGTCGACCATAAACGGATTGGCATCATGTATGTGGTGCTGGCCCTGATCATGCTCCTGCGCGGTTTTGCCGATGCGCTACTGATGCGTACCCAGCAAGCCCTGGCCGAAGGCAGCGCTCAAGGCTATCTGCCCCCGGACCATTACAATCAGATCTTCAGCGCCCATGGAACGATCATGATCATTTTCGTCGCCATGCCTTTTTTCATCGGCCTGATGAATATCGTCGTACCGTTGCAAATCGGGGCCCGGGACGTGGCCTATCCGTTTCTCAACTCAGTAAGTTTCTGGTTGACCGCCTCCAGCGCCGCTCTGGTCATGCTCTCTCTGGGACTGGGCAATTTTTCCCACGCAGGGTGGTCGGGATACCCGCCCCTCTCGGAAAAACATTATAGTCCCGGACCGGGGGTGGACTACTGGATCTGGGGCTTGCAATTGGGGGGGGTGGGAACCCTCATGACCGGCATCAACTTTTTTGTGACGATCCTGCGCCTGCGTGCGCCCGGCATGACCCTTATGAAAATGCCGATCTTTTCCTGGACCATTCTGGTCACCAATGTACTCATCATGCTGGCCTTCCCAGCCCTCACGGTGGTTCTTGCCCTGCTGGCCCTGGATCGCTATGCGGGAATGCATTTCTTCACCAACCACGGAGGGGGGAACCTGATGCTGTTCACCAATCTGTTCTGGATCTGGGGACATCCTGAAGTGTATATCGTGATCCTCCCCGCCTTTGGCATCTATTCAGAAGTGGCTGCCACCTTTTCCAGAAAGCGGCTCTTTGGTTACACTTCCATGGTCTATGCTTCCGTCGCCATTGCCATGCTTTCCTTCATGGTCTGGCTACACCATTTCTTTACCATGGGGGCGGGGGCCAACGTCAACGCCTTTTTTGGCATTGCCACCATGATCATCGCCATTCCCACGGGGGTTAAGGTGTTCAACTGGCTCTTCACCTTCTACCGGGGGCGGATCGAATTCACTACCCCCGTGCTGTGGACCCTGGGTTTCATCGTCACTTTTTGTATCGGTGGCATGACCGGGGTCTTGCTGGCGGTGCCCGGCGCCGATTTCGAACTGCACAATTCCGAATTTCTCATTGCCCACTTCCATAACATGCTGATCCCAGGTGCACTGTTTGGCTACTTTGCCGGCTATGCCTACTGGTTTCCCAAGGTTTTTGGCTTCAAACTGGACGAAGTCTGGGGCAAACGGGCCTTCTGGCTTTGGATCGTCGGCTTCTACCTCGCCTTCATGCCCCTGTATGCCTTGGGTTTCATGGGTATGCCTCGCCGCCTCCTCCATTATGACAATTCTCATTGGCAACCTTATCTGGTGGTTGCCTTGGGCGGAACCTTGATCATCTTTGGAGGCATTCTGTGTCAAATCCTGCAACTCACCTTCAGCATTCGCAACCGCGCCCAGTTGCGCGATGAAACCGGTGACCCCTGGGATGGGCGTACCCTGGAATGGTCCATTCCCTCTCCCCCGCCTGCCTATAATTTTGCCCGGATTCCCCAAATCCATACCCGGGATGCCTTCCACTCCATGAAAAAGCAGGCACGCCACGCTGAAGAGGTCGATTATGAAGCCATCCTCCTGCCCCGTTCTTCCAGCCTGGGGCCCATCATGGGGGGATTGACCTTCGTTCTGGGTTTCTCTCTGGTCTGGTACCTGTGGTGGTCGGCCATCCTTGCCCTGGCAGGCCTTCTTGGCTGCGTCATTGTCCGCTCCTGGGACGAACACACCGAGGAGGAACTCTCTGCGCAGGAGGTTCGCGCCATCGAAACGGCTTTACGCCACCCCAATGCCTCCGTTTCCTACGCAGAAGGACTCCCCATCCAAAAACTCACTTTTGAGAGACACCCCTTGCCATGATCACTGCCCAGCCCCCCCTCGTCATCGGAAACATCGAGCGGGAACACCCCGAGCATGATTCCGTAGGTCTTGCCACCTTCGGCTTTTGGCTTTACCTGATGACGGACTGCGTCCTCTTTGCTGCACTTTTTGCCACCTATGCCGTACTTCATCAGAATTTTGCCGGCGGGCCAACCGGCAAAGATCTTTTCGATATTCCCTATGTCTTCGTCGAAACCCTTTGTCTGCTTCTATCCAGTACCACCGCCGGCTTTGCCCTGTTGTCCATGCAGCGTCAGGATCGTATTCGCCTGCTCTACTGGTTGGGCTTGACCGTTTTGTTGGGCATGGGTTTCATCGGAATGGAAATCCATGAATTCATCCGTCTCATGAGTGCAGGGAATGGCCCCCAGCGCAGTGGTTTTCTGTCTGCTTTCTTCACCCTGGTGGGGACCCATGGATTGCACGTCACCATCGGTCTGCTCTGGATGATCAACATGATCCTGCAAATAAGGCGCCGGGGAATCACCGTTCCCATCCAGTCGCGCCTGATCCGCCTCAGTCTGTTCTGGCATTTTCTTGACTTGATCTGGATCGGTGTGTTTACCCTTGTTTATCTCATGGGAGTCAGTTCATGAAAACATCTGTCCCCTCCCATGGCTCCCTGCGCTCCTATCTAGGGGGATTTGCCGCCTCCCTGTTCCTGACCCTGGCCTCCTTTGGACTGGTTCTCTATGGCCCCCACCTGGAGTCTTCGTTCCTGTTCGGAATACTCGCGCTACTGGCCATTCTCCAGATTACCGTGCAGATTTATTTTTTCCTGCATGTCGACACCTCCTCGGAACAACTTTGGCACCTTCTTCCTCTCCTCTATACCCTCCTCATTGTCATCCTGCTGGTGGGCGGCACGTTATGGATCATGCATAACGCCAACCTGCACATGATGTCGGGGATGGACCCCTAGGGATGAATACCCTCGCATTCAGAATTGCCCCGTCCCGACGGGATCTTTTGTCCCTGATCAAGCCGGGCATCGTGCTGGCCAATCTGGTTTCCGTAATCGGAGGATTTGGTTTGGCCGCTCGAGGACAGGTAACCTGGTCCCTGCTCAATGCCACTCTCTGGGGTGCCGCCCTGATCCTCAGCGCCGGCTGTGTTTTCAACAACCTCATCGACCGGGATATCGACTCCTTCATGCAACGTACCCGACAGCGTCCCTTGGCGCAGGGAAGAATCACCGCCCCTCAAGCCTTGGCATGGGGCACCCTGTTGTTGGGCAGCGGTACCTGGGTGCTGGGATGCCATACCAATCTTCTGACCCTGGCCGTTTCTCTGACCGGAATTTTTGTCTACGTTGGTTTGTATAGCCTGTATTTCAAACGTCATTCCTGGTTGGGGATTTGGGTCGGCAGCATCGCTGGAGCCATTCCTCCCCTGATAGGCTACACAGCAGTCACCCACCATCTGGGACCGGGGGCCTGGTTCCTGTTTCTGATCTTCTGCCTGTGGCAAATTCCCCACGCCCATGCCATTGCTCTCTTGCACCTCGAGGATTATCGTCGAGCCGGACTCCGTCTCTTGCCTCTCACTCATGGAGAAGAAGTAGTGCGCCAGCGTTTGCCCTACTACATTGGCGCCTTTCTACTGGCCACCCTGCTGCCCTTTTTTTATAGCCTGACCGGACCGACCTACCTGCTCGTGATGCTGACTGTGGGGGGAAGTTGGCTGGGCATGACCTGGAAAACCCGTCATCATCTTCACCTGAAATCCTGGGCCCGGGGTCATTTTATGTTTTCGATTCTGGCCATCATGATCCTCAATTTCATGCTGGTGCTCGACCCCGCCATTCTGCTTCTGCGGGGCTCCTGAACAACACGCAACACGGGCCTGTGAGGTCCTTTCCAGGGGGTAAAGATCTCCATCAAACCTGTCACAGAATGAAACACTTCTGCTGAAATGCCGGGATTACCATAGGGTCCCCTCCCCCCTATCCACAAGAGGTGTTCCATGGCAAAACGTGCTTCGACCCCGCCCCTTCCCCACGATCGCCCAGGACTGGACAAGGTATCGCTCCAGCGCAGCATTTCCAATCACCTGCTCTTTACCGTTGGCAAGACTCGGGACAAAGCCTCTCGCCATGACTGGTTCGTGGCCGTTGCCCATGCCGTACGCGACTGCATGGTGGAAAACTGGATTCAAACCCAGGAGCAGTTGCACAAGCACGAAGGAAAACGGGTCTATTACCTTTCTCTCGAATTTCTCCTCGGTCGGATGTTGGTCAATAGCCTTTACAATCTGGGACTGCTCGATACCTGTCGGGAATGTCTGACCGATCTGGGGGTGGACTTCGAATCAATTCGCGCCGTGGAAGAGGATGCAGGTCTGGGCAATGGGGGTCTTGGACGCCTGGCCGCCTGTTTCATGGATTCCCTGGCCACCCTGAACTACTCGGCCTGTGGTTACGGCATTCGCTATGAGTATGGCATGTTCCATCAGGACATTGAAAATGGCGAGCAGATCGAGCGTCCGGATAGTTGGTTGCGTTTTGGCAATCCCTGGGAATTCCGCCGCCCTGAAGTCAGTTACGAAATTCACTTTGGCGGCAAAGTCACCCATTACCGTGAAGAAGACGGCGTAGCCCGTTATCATTGGGTAGATACTGAGGTCGTCCTCGCTCTGGCCTATGATCTTCCCGTACCCGGACATGCCACCCCCACCACCAACAGTTTGCGCTTATGGTCAGCCAGGGGCACTCACGAATTCGATCTGCGCTATTTCAATGAAGGCGATTACATGGAGGCCGTCGCCAACAAAAACGAATCCGAAAATCTCTCCATGGTCTTGTACCCCGATGATTCCAGCATGGAAGGTCGAATGTTGCGTCTCAAGCAACAATACTTTTTTGTCAGCGCCTCCCTGCAGGACATCATACAGCGTCATTTGAACCATCATCCCGACCTGAGCATGCTGGCAGACAAAGTAGCCATTCAGCTCAACGACACCCACCCCAGCCTGTGCATCCCGGAACTGATGCGCCTGTTGCTGGACGTGTATCACTGGGATTGGGATTCGGCCTGGGACCTCACGAACCGTCTGTTTTCCTACACGAACCACACCATCATGCCCGAAGCGCTGGAAACATGGAGCGTCGACTTGATGGAGAAGTTACTGCCTCGCCATCTGCAGTTGGTTTATGAAATCAACCACCGCCTGCTCGAGGAAGTACGCCACCGTCACCCCGGCGACCCCAGCGTGCTGCAACGTCTTTCCCTCATCGACGAAACAGGCGGACGGCGCGTTCGCATGGCCCATCTCGCCATTGTTGGAAGCCATCATGTCAACGGGGTCGCCCAATTACACACCCAGTTGCTCAAATCCACGACCTTCGCTGAATTCGACGCTCTCTATCCCGGCAAGATCCTCAATGTCACCAACGGCATCACCCCCAGACGCTGGCTCAATGAAGCCAATTTCCGTCTTTCGGCCCTGCTTTCGGAGACTTTGGGAGAGGCCTGGAAAAACGATCTGTCCCAACTCTCGGCACTGGCCCACCGAGCCGATGATGAAATATTCCAGCAGCGTTTTCGCGCGGTAAAACAAGCCAACAAACAGGCCCTGGCCGCGTATCTTTTCCAGCGCCATGGCATGACGCTGGATCCGGAGACCCTGTTCGATGTACAGGTCAAACGAATTCACGAATACAAACGTCAACTGCTCAATGTGCTGGGGGTCATCACCCGCTACAACCGCCTGCGTTCGGGACAGGGCGATCACCTGGTCCCCCGTACCGTCATCTTCAGCGGCAAGGCAGCTCCTGGCTACGCCGCTGCCAAACGTATCATCGCCCTGATCCATGCCGTGGCTGAAGTCATCAATAACGACCCTCTGGTCCATGATCGACTCAAGGTCGTCTTCATTCCCAACTACAATGTCACCATTGCCTTGCGTCTCATTCCTGCCGCCGAACTGTCAGAACAAATCTCCACCGCCGGTACCGAGGCCTCGGGAACGGGCAACATGAAACTGGCACTCAATGGTGCGCTCACACTGGGAACCCTGGATGGAGCCAATATCGAGATTGGACAGGCCGTAGGATGGGACAACTTCTTCGTATTCGGCGAGACTACCGAACAGATCGCCCAACTTCAAAAAACCGGTTACCACCCGCAGGAATTGGTCCATACCCACGAGGAGTTACGTCAGGTACTGGACATGATCACCCAGGGGTATTTTTCGCCGGATCAACCCCATCGCTTCGCCCCCATCGTGGAAGAACTCACCACCCGCGACCGCTTCTTCCTGCTGGCGGATTACGAAGCTTATATTGCCGCCCAGGAACGGGTGGATGATGTTTACCGCAATCCCACGGAATGGACACGCCGCTCCATTCTCAATGTCGCCCACATGGGGGTTTTCTCCAGCGACCGATGTATTCAGGAATATGCCCGGAATATCTGGCATCTGAACGACTGAACCGCCGGATCCCCGCCGAATCAGGCGGGGTCATGAAAGCGCTTTTTACGCGGGAGGGCCAGATGGGCAACAATATCCGCCATCAACTCTCCCGAGTGGCCTGAACCGTAGATCTGGCTCCCGGCGTAACTCTGTTGCAACTGATAGGTCAGGGCCTGTGCCATGGCCTGGGGTTTCCAGGGACTGTCGCGCACATTGCTGGCACGTTCCCGTCCGTTCTGACGATCGCCCAGATTCACCACCGGTGTACCCAGAAAAGCGCATTCTCGAATCCCCACACTGGAATTTCCGATCAAACAGCGCGCCTGACGCAATAAACGCAGGAACAGGCGCCCCTCCAGATTGGCGATCATTCCCATGGGTGCAAGGGGATGATCCCGACGAAAATCGGTCACCGCCCGGGAGGTGGCCTCAGATCCCGCATCACTGTTGGGGTTGAAAACCACGAAAGGCAAACCACTGGCACTGACCACCTGCAGGGTCATCATCATGTGGCGATAACTGGACTCATGCTCTGTGGTATCCGCATGCTGCAATACCATGATGAATTCGCCCTCGAGATTGAAATGATCCAATCCCTCCTGTCCAACCAGCGCCAACGCCAGGTCATCCAGGGAGATCTGGCAGGCTTCCCGTGCCAGATCAATGGAAGGACACCCGGTTACATAGATACTGTCCGGATGTTCCCCCATGCGCATGAGACGCGCTGCCGCCTGGGCATTAGCTACCAGATGAATATCGGACAATTTGGTCACGGCATGACGCACCCGCTCATCGATATTTCCGGTGATTTCACCACCTTGCACATGGATCAGGGGAATCCCCAAATAGGATGTAGCCACTGCCGTACCCAGAGTTTCATAACGATCAGCGATGGTGATGACCCAATCCGGACGGGCGATCTCCAGATGGCGCGTCGTAAATAAAATAGTCTGTGCCGTGGTTTCTGCCATGCGTCCAGGATCATTCCCCGGAACCAGGGTCTCCCCTTCCGCCGCCACATGGAATCCATCTTCACGGATCAGGTCGGCCACCCGGCCATGTCGGTCCGAAAGTGCGGAACCGGAGCAAAGACAGTGCAATTCGACGTCTTCCTGTTGATTCAAAGCCTGCAGGGTACTGCGAATACGGGAATAACTGGGGCGAGCGGTAATAGCGACAAGGATTTTACGAGGGATGGACATCATTGATTTCCAAGAGATGATCTTTGGGAAGCGCACGGGTCAACACCTGACCGAGAAGGTGATACAAATCTTCATAACCCAACCCGCCTCCCGGCTTTTTGAAAGCTAGATCTGAACGGGTCAGGGAATGACCGGCCGGCAGGTCTTGAGTAGTCACCCAGGATCGCCCAAAAATGGCAGGGTCAAAGCCTAATCGTTCTAGTTGCACTGATTTCAAAACAGGTGAGGTACGCATACTCCAGGCAAAGAGTGCACCGTCCACCAGTGCTTTAAGCCTGGTGGGAGTAAGGGAAGCTGGAACATCCGGTCCGAACATCCGTTCATGCAACGTCAAATGAACTTCCAGTAGTGAGGCGCCCAGATAAGTCGCCACAATCCCTGGAACAGGAGATGCCGAATGGTCGGACAATCCAACCGGAAATGAAGGCTCCGCCTCGAGCAAGGTTTCCAGCAGATTAAGGCCCACTTCCTGCGGAGGGGTGGGATAACGACTGGTACAGTGCATCAGCGCCACAGATGAACCATGACACCGGAATTCTTGCGCCAAGGCCAGCAAACCCTCGGGGGCCATCAAGCCACTGGAGAGCAGGAGGGGTTTGCCGGTACGCCCTACCCATTCCAGCAGTTCCGGGTTATGGACCTCGCCGGAAGCGATTTTCCAAGCCGCCATGCCCAAGGCATCAAGCCATTCACAGGCACGAACAGAAAAAGGACTGCTTAAAAACACCAGGCCATGACGTTCTGCATGAAGTTTGAGTATCTTCCATTGCTCGAACGTAAATTCCATACGCTGCCAGTAGTCATAACGGGAACGATCCTGCAGGCTGAAAGGAACACGCCAAGGTTCGTGCACCGTACTTTCTTCTGCGGCCAAATGAGTTTGAAATTTAACGGCCTGCACCCCGCACTCGGCGGCCACTTCAATAAAAGCCATGGCCTGACCCAAACTGCCTTCATGGCTTTGAGCCACTTCGGCAATAACGAAGGGAGGGTGATCTGGACCGATATCATAGTCAGAAATTCTCATGAAAGGGTCCTGTATGAGTGGTAATTTGTACCAGCAAATTATACCAATGGGCACTTTTGCGATTGTAACAAATGGTTCTTCCCGGTTAAGGTTCCTTTAGAAAAGCGAACATCATGAACCCTCGATCTTAAGTCAGAATTAGACCCTCCGAAGCAAAACGGCCCCCGGTTACAGTACGCAAGAAGATCTCCGCTTATAATGCTTCTTCCTCCCTCTTGACCGATCTTCCTGTGACCCCAACCCCTCAGCCACACCCCTCCCTTTCGGGTTCTCTCTGGATGTTGGTGGCGGGTCTAAACTTCGCTCTGATGGGAGTCTTTGTCAAGTGGGGCGCACAGGATTTCAGTGCTTCGGAACTGGTATTTTATCGTTCACTGTTTGGTATGCTTTTCCTCTTGATCATGGCCCGCCAACCCCTCAGGGCCTATGCCTCTGTACATTGGCTCCGCCATCTGGGGCGCAGTCTGTCTGGACTGATCTCTCTCTGGCTGTATTTTCTGGCCTTGGCCCATTTGCCTCTGGCCACTGCCGTCACCCTTAATTATACCTCTCCCATTTTTCTGGCAGCCATCCTGCGCTTCACCCAACCCCACGATTCCCGACCCGGATTGCTGGGGCTTCTGGGACTGGGATTCGGGGGGGTGATTCTGTTGTTACAGCCCCATCTGACGCCCCAACAGTGGGGGTATGCAGGAATTGGTTTACTGTCGGGCATGAGCGCCGGATTCTCCTACGCCCAGATTCGTAGCATGGCCCGTCTGGGCGAACCGGACTGGCGGGTGGTGTTTTACTTCACCACCCTCTCCACTGTGGTGACCGGTCTGGCCCTGCCCTTTCAACCTGCCCATGCCTGGTCCCTTCATTCTCTGGGCATTCTGGCCGGATTGGGGCTCTTTGCCACCCTCGGACAACTGACCATGACACGCGCCTACCGCACTGGAATAACCTTGGTGGTTGCCAATCTGGCCTATGGCACCATCGTCTTCTCCACCCTGCTGGGGATGGTTGTTTTTACCGAACGTCCCGCCCTGACAACCTGGCTCGGCATTGGAGTGGTCATTCTGGCCGGGGTAGGGTCGAGCCTTTGGCGCTCGTCACTGCCCGCCAGATCCCTGCCAGCAGTTGCAACGGCGTCGGGGGACAGCCCGCCACCACCACGTCCACCGGAATGACCTGACTGACCCCACCCAAACAGGCATAGGATTTTCCAAACACCCCCCCATCGCGTCCACAGTCCCCCACCGCCACCACCCAACGGGGTTCCGGCAATGCCGCGTAGGTGCGACGCAGAGCCTCCTCCATGTGTCGGGAAACGGGACCGGTCACCAACAACAGGTCGGCATGGCGCGGACTGGCAGAAAAATGTAGGCCCAGCCCCGTCAAGTTGTACTGGGGAGCATTGAGCGCATGGATTTCCAGTTCACAGCCGTTGCACGACCCCGCATCCACATGGCGAATCACCAGGGCCCGTCCAAAGCGCTGCCACAAAGCCTGTTGCCAAGTTTCTAGGTCAGCCTGCGGCCAGGAAAAGGGTTCACTGCGCACTCCATGGCGTAAAATCTCGTTCAAAATATTGGCCATCATCCATCCTGCCCGCTGTAACTCAAGTTAAAGGACTTGTTGATCAAAGGAAAATCCGGCACGATATTGCCCTGCACCGCATGTTCCAGAACGGGCCAGTTGCTCATGGACACATCTTCCGGATGCCAGCGTCGTACCTGCCCCTGCGCCCCCAGTTCCAGGGCTACGAATACCTCGCCGCGCCACCCCTCCACCCAACCCACCCCGACTCCTGCCCGCAAGGGGGGCGTGTCGTTCCAAAGGCTCGGTCCAGACGGCAAATACTCGATGAAATGACGAATCAGACGCAAGGATTCAAAAACTTCATCAAAGCGCACGGCCACCCTTGCGGCCACATCGCCCTGAGTGCGAGTCGCCATGCGCACTTCAGCCTGTGCATAGGGGGGCGTGGGACAGGACACGCGCAGGTCCCATGCCTGAGCCGAGGCTCGTCCTGCCAACCCCACCAAACCAAGACGGGCAGCCAACTCCGGGGTCACCCTTCCCGTGCTCACATAGCGGTCCTGTACCCCCGCGTGTTCCTGTAACAATTCCTGCAAACGATGCACTTCCCGCTCCAGAGTCACACCTTCCTCCCGCAGGGATTGACAGTCAGAGACCGTCAATGCCCGGGCCACGCCCCCTAACTGAATCTGGTCATGCAGATAACGGTGTCCCACCAGTTTTTCGTGGGTACGCAAGGCGGTTTCCTTGAGCGCCCAAAACAGGGAAAACCCTGCACTCAACCCCACATCGTTGCATAGGTACCCCAAATCTCCCAAATGATTGACCAGACGTTCCCTTTCCAGCCAGAGGGCACGCAGCCATTCGGCTCGTTCCGGAATCTGACGCCCCAAAATGGATTCCAGCGCCTGAGCCGTCGCCCAGGCACCGGCCACCGTACTGTCGCCAGATACTCTTCCGGCCAGATGGATCAAGGCCGCCGGAGCAAGAGATTCGGCCCGTTTCTCGATCCCCTTGTGGGTATACCCCAATTGAGTATCGAGACGCAGCACCCGTTCTCCCACCACGGAAAAGCGAAAATGCCCCGGTTCGATGATGCCGGCATGCACCGGCCCCACGGGGATTTCATGTACCCCCTGCCCGCTCACCGTGACAAAAGGATAGGGTTCCCGTACCAGAGGTGGGTAAACTTGTCCGTCTTCTCCTTTCCGCAGGGGGAAACGGTCAGCGGGCCAAGCGCTGTGGCGCAACCAAGGGCGACTCTCTGCGGCTCCCTGGGCAAGCAGACCCAGCAGATCATGGGTGGCGCGTTGCAAACGATTGGCATTGGCAAACACATCGTCCAATGCTGGGTAGGTGGGGTCATGGGCGGGAAGAGATACCCGTAGCCAGCGTAGTCCTCCCTGCACCGCCAGGGCCAGATGCAGGTCAAAATTTTCTTCCCCTTCATCACTGCCCCACAGAGAAACCAGGCGCGCACCCTGTTCCTTTTGCGTCAGACAGAGACTCCGCAGATCCTCCCGGGATACCGTTTCCTGCCAAGCCGGCACAACACCAGGCAAGGTCTGCAGGGGAGGCATCGAAGTCATCATTGTCCTAACCCAGCAGCGCTGCAGCCTGACGATACCAGGTCGCCAGGACTGGCGGCAGATAAAGGCCAAGGATCAAGACTAGGGTCAAGTGCAGGAATACCGGCAGGATGGCCGGAGGATGGGGCAGGCGCTGCCCGGTTGCGGGACCGAAGACCATGGGTTGAACCTTACCAAAAATCGCCGCAAAGGCTACTCCCAAGGCACCCAGCAAAATGGGGGTGGCCCAGGGCTGTTCATGCATGGCCGTGGTCAAGATCAGAAATTCGCTGGCAAAGACGCCGAAAGGGGGCATGCCGAGGATGGCCAGTGCGCCCAGCAATAACCCCCAACCGATGGTGGGACTGGTACGGATCAAGCCCCGAATCTGCGTCATGAGTTGCGTCCCGCTTTTCTGGCTGGCGTGACCCACGGCAAAAAAAATGGCGGATTTGGTGAGGGAATGCATCGTCATGTGCAATAGTCCGGCAAAATTCGCTACCGCTCCCCCCATCCCGAAAGCAAACGTCATCAACCCCATGTGCTCAATGGAAGAATAAGCGAAAAGACGTTTGATGTCCTTCTGACGCATCAGAAAAAGCGCTGCCACGGCCACGCTGAAGACTCCAAACCCCATCATCAGATGCCCGGCGAAAGGTTGGTGCAGAGCGCCGTCCACCAGCACTTTGGTACGTAATATCGCATACAGGGCCACATTGAGCAGCAAACCGGACAGCACGGCAGAAATGGGCGTTGGACCTTCAGCATGGGCATCGGGCAGCCAGTTGTGGAGTGGGGCAAGTCCCACTTTGGTGCCATACCCCACCAGCAAAAATACGAAGGCCAAAGAAACGATGGTGGGCTCCAGTTGCCCCTTGACCTGGGCCAGATGGGTCCAGAGCAAGGCGTTCCCCCCTTCTCCCAGAACTTTTTCTGCAGCAAAATAGAGCAATATGGTGCCAAAGAGGGCTTGGGCGATACCGACACCGCACAGAATGAAATATTTCCAGGCGGCTTCCAGACTGGCCGGGGTTCGATACAAGGACACCAACAATACCGTGGTCAAGGTCGCCGCCTCCATGGCCACCCACAACAACCCCAGATTATTGGTGGTCAAAGCCACCAATAAGGTGAACAGGAAAGCCTGATACATGCCGTGATAAAGACGCAAACGGCTCGCCGAAAGCCGCCCATGCTGCACTTCATTCCCCACATAGGAGCGCGAGAACCACGCCGTCGTCATGCCCACAAAAGCCGTCAACCCCACCAGAAAGACATTGAAGGGGTCCACCACGAACTGTTCATCCCAGGCACTCACCCGACCCTCCTGTAGCACGCGCACTGCCAGGAACCCTGCAGCCCCCAGAGTGGCAAGACTGAAAAGAAGATTGACCAGCGGTGCCTGTGCCCGTTGCCCCGTTGCGCCCAGCCAAAGCCCGCCCAGCAACGGAAAACTTAACAGTACCCAAATCTCCATGTCATTCTTCCTTGAGTTTTTCCATGTGGCGGATATCCAGACTGTCGAAGGTTTCACGAATCTGAAAAAAGAAGATCCCAAAAATAAACATTCCCACCAGCACGTCGAGGGCCACCCCCAGTTCCACCACCATGGGCATGCCATAAGTGGCTGAGGTAGCCGCCAGAAACAGGCCATTTTCCAGGGCCAGAAAACCAATGACCTGGGGCACCGCTTTACGGCGCGTAATCATCATCATGAAAGACAGCAACACACTGGCCAGGGCAATGCCCAGGGTATTGCGCAGGATGGTGCTGGAAAAGTGTGAAATAGGCAGAGCCAGATTGAAGGAGAAAACCACCAGACCAATCCCCACCAGCATCGTGGTGGGAATGTTGATCAAGGTTTCCACGTCCCATACCACGTCGAGACGGCGAATCAGGCGATGCAACAGCAGGGGGAGAATCAGGACCTTGATGATCAAGGTCAAGGCCGCCGAATAATACAAATGGGGTTGATGCGTCAGCCAGGCACTGTCCGCAATGGACAAGGTCAGGATCAAACCTTGCCAGGCAAAGAGGTGGATCAAGGTCAGGATGCGGCGCTGGGAAAGCATGGCAAAGGCGATCAGAAGCAATAACGAGGCAAACAGATCGAGTAGTTGCTGTGCAAAGGGAGCCGGGTTCCAGTGACTCATGCTCAGGAACCCAGCAGATAATGCAACAGAATGGCCAATACCGCCAGCAGAAATGCGGTTCCCAGATATTCCGGAACACGAAATAAACGCTGTTTGGCCGAAACGGTTTCCAGTACGGCCAAGCCCGCACCCATCACCGTCAATTTAAGAAGAAACAGGATCAGAGCCCCCAGGATCCCCCATCCCCGCTGACTATCCGTCAGACCAAAGGGCAGGAAAAGCGCAAAGCCAAGGCTGAAATAGATCAATAATTTTAGGGCATTGGCCCATTCGATGAGGGCCAGATGACGTCCCGAATATTCCAGGATCATGGCTTCATGGATCATCGTCAGTTCCAGATGTGTCTCAGGGTTGTCCACCGGGATCCGTCCATTCTCCGCCAGCAGCACCATCAGGAAAGCAACCCCGGCAAAGGCCAGACTGGGATAGAGATAAAATCCGCGTGCAGCAAATCCGGTCACCATGAAACGCAGGGAGGTACTGGCATTGAGAGACGCAATGGTAAAAAACACCATGAGGAGTGCCGGCTCTGCCAGAAAGGACACCAACATTTCACGGCGCGCCCCCAGCGAACCAAAAGCCGTCCCCACATCCATGGCTGCCAGTGCCAAAAACACCCTGGCCAGGGACAGCAACCCCACCAGAGCGATCACGTCCACTGCGCCAGCCAGAGGGAGATCGGTGATGACCATGGGAATCAAACTGGCGGTCAAACCCATACACCCGAAAAGAAGATAGGGGGTCACACGGAATAGAGGAGATGCTGTTTCCGCAATCACCACTTCCTTGTGAAATAACTTGAATAACTGCCGATAAGGCTGTGTCAAGGGAGGCGCTTGTCGATTTTGCAGCCAGGCCCGCCAAATCCCTACCCAACCCATCAACAGCGGCGCCAGCAGAACACCCAGAATTTCCTGCCCCCCTTGAAGCAACCAGTTTACCAACGTCATGGCCGGCTCCCTGTCACGAGTGCCAGCAAGGCCATCAGTGTGGTAAAACTGAACAGCAGATAGGTGGAGATACGCCCCTGCTGCAACACCCCCACCCATTTCACCAGACGGGCTACGCCCCGCACCAGCGGCAAATAACAGAGAGCCCAAAGTGGATCGCGTACCTCGCTGTGGTAGTGCGGATGAGAATCAAAGGGGCTGGGAATCTCCCGTGACAGGCCAAAGAATGATTCGAAAATCTGCTTGATCGGTTGGCCAAACCCATCGGCACTATCCTGCATGCGCGCAGTCTGGAAAGGATAGCCGCAGTCCCAGGCCGGTGCCCGTCGCCACCGACCATGAAAAAACCGGCGTACCCCCAGAAAGGTCAAACCCACACTCACCCCAATGACGGCAAACAGGATCAGCGGACTGTAACTCGCTCGGTTGGCAGAAACCGGGGTGACCCATAACCAGCCGTGTCGGGCAGCACTGGCACCCAATCCCTGCCCCACCAGCGCATGGGTCACCGTATCCAGTTGCAGGATGACCGAACTGGGAAATAGGCCCAACAGCACACAACCCAAGGCCATCCACCCCATTCCGAAACGCTCCCAAACACCGATATCCTGTACCTCACTCAGCACCAGACCCCGCGCCTGCCCCAAAAAAACGATGCCATAAAACTTGACCATGGCAAAACCCGCCAGGGCCCCGACCAATGCCAGCACTGCGGCCCCCAGAGGCAGTACCATATTGAGCCAGGGCTGCGGCAGATCAGGACGCAGCAAATAGGCCTGCAACAACAGCCACTCCGAAACAAACCCGTTGAAAGGCGGCAATCCGGCCAGTGACAGAGCGCCCACCAAACTCAATCCCGCCACCCAGGGCATGACACGGATCAGCCCCCCTAATTTGGCCATGTTCCGTTCCGCCGTGGCATGCAACACCGATCCCGCACCCAAAAACAACAATCCCTTGAAAAAGGCATGATTGAGGGCGTGATACAACACCGCCGCCAGGGCCAGGGCAGCAACGGTTTCTTGCCCGGCTCCATGAAACAACAAGGTCAAACCCAATCCACTCAGAATCAGCCCCATGTTTTCCACGGAAGACCAGGCCAACAAACGCTTGATATCAGATTGGACAGCGGCGAAAAGCACGCCGAAGAGTGCCGTCAAGGAACCCAATCCCACCAGAAGCGCCCCCCACCACCACAAGGGCTGTCCAAGCAGATCGAAAAGTACCCGTAACAAGCCATACAAGGCCATTTTGAGCATGATCCCGCTCATCAGCGCCGACACCGGAGAAGGTGCAGCGGGATGGGCTTCAGGCAACCAGGTGTGGAGTGGCAGCAAGCCGGCCTTGGCACCAAACCCGATTAACGCCAGAATAAATGCCGTACTCGACCAGAAACTCGTCAAAGAATGATGCCGGAGCGTGGCAAAGGCATAATCACCGCCTGTGCCACTTTGTAACAAGCCGAAACACAACAGCAAGGCAATAGCGCCCAGATGCGCCATCAGGAGATACAGAAAACCCGCCTCACGAATTGCCGGAATCTCATGATCGGTGGTCACCAGAAAATAGGAAGAAAGCGCCATGCTTTCCCAGGCCACCATGAAGAAATAGGCATCATCCGCCACCAGTACCATCCCCATACTGGCGAGAAAAAGCGCATAGAGCAAAATCAGGCGCTGAAAATCGCCTGGTTGAGTTTCTGCCATGTGCCGAAAGTATCCCGTTGCATAAGCGCTAATCCCACTCCCTGCCAAGCCCAGCAGCGTCAGAAAAAACGCTGACAGAACGTCGAGACGCAAATGAAAGGGCATCCCCGGCAATCCGATGGGCAGTACCAAAGTCTGTGCTCCTCCCTGCAGGGCCCAAAGCCCCGCCCCTGCCATGAGGGCAGATAACCCGGCAATCAGGGGAAACAACAGGCACCGCCCCAGGCGGGCGGGTAGCACCAGTCCCAGCAGACCCAACCCGCTCCACCCTGTGAGAATCAGTCCAACGAGATCGAGGGGCAGCAAGGGCATGGGTTCAGTCCTGGGATAAACGGCTGCGCGGCATGCGCGCCAGTTGCTCGGAAGAACCCCGGGTGTGGATGAATTCCCGGATCATCTGGCGCACCACCTGGGAAGGTGTCAAATCATGCAAACGACAGATCTCCTCAAAAATTTCTTTTTTGACGGGATCGATTAGGACACTCAAACGAGCCGTGCGATTTTCCATGACCTTTGCAATGCGAATTAAATTTGCTTTTAATAATATTTGATTATAACAAAAAACCCCTTCCTCAACTCCCGACAACTGGGACAACCTTACTCCTGTTCTTCACTGGCCGTCAAATTCGGCAAATGATCCCTCCTGGATTACAATGGCAAGGACGGAAACATTGGAGGCTTCAACCATGATATTGAATGATCGGGTCATTTTGGTCACCGGTGCCAGTTCCGGACTGGGACGCCATGCCGCACGCGCACTGGCGACTGCGGGGGCCACCACGGTCCTGCTCGGCCGCAATGAATCCCGCCTCGATGGGGTATACGATGAGATCGTCTCTGCCGGACACCCCCAACCGGTGATTCTTCCCTTTGATCTGGCCCAAGCCGACGATTCTCGTTTCGAGGCCCTGGCGGTCACCCTGACCCAGGCCTTGGGCAGACTCGACGGAATTCTGCATAGTGCCAGTCAATTTATAAAGTTAAGCAAACTTTCCCAACAAAGACTGAATCATTGGGAAAAGGCTTTTACCACTAACCTGTTCGCGCCCTTCGCCCTCACGCGCGCCTGTTTACCTCTGCTGGAGGCAGCACCAGATGGTGCGGTTCTATTTACCGCCGAACAACATGGCCTGTCCCCGGATGTCTACTGGGGGGGATTTGGACTGAGCCAGGCCAGCCTGATTGCCTTGGCTCGACTCTTTGCCCAGGAGCACCGGGATGACTCCGACCTGCGCTTCAATGTCCTGATTCCAGGCCCCGTCGCATCCCCGATGCGCCATCGCACCCATCCCGGTGAAGTGCCGGAATGTCTACCGAATATTTCATCTCTCATGCCTCATTACCAGTACTGGCTGGGTCCGGATAGTCGCGGACGAAGCGGCGAAATCATTCAGATCGAAAGTGACTACGACCCATCCCGAAAAGCCTGAACCGCTTCTTCGACCCGTTCCACTGTAATGAGACGAATCCCGTCGGGTATCTGCCGAGGGGCATTGGCACGGGGTATCAGAGCCACCGCAAAACCCAACTTTGCAGCTTCGCGCAAGCGCTCCAGACCACGCTGAACGGGGCGTACCTCCCCCGCCAACCCTACTTCACCAAACACCACCCAACCAGGCGGCAGGGGACGATTGCGCAAACTGGAGACAATGGCCAACAGGATGGCCAGATCCGCAGCAGGTTCGCCAATCCTCACCCCAGCCACGGCATTGACGAAGACATCCTGGTCCCCACAGGACACCCCAGCATGACGATGTAGCACCGCCAGGAGCAGGGCCAGACGATTTTGCTCCAGTCCCACCGTGAGCCGACGCGGAATACCCATCCGACTCTCATCCAGCAGCGCCTGAATCTCCACCGCCAGAGGGCGGGTGCCTTCCAGGGTCACCGTGGCGCAAGAACCAGATACCGGTTGTGCATGACGGGACATGAACAAGGCGGAAGGATTGCTGACTTCGCGCAAACCCGTCTCGGTCATCCCAAAGACACCCAATTCATTCACCGCCCCAAAACGGTTCTTGATCGCGCGAATCAAACGATAACTGGAACTGCCATCCCCCTCGAAATACAGCACTGTGTCCACCATATGCTCGAGGATACGCGGACCAGCCAAGGTGCCCTCCTTGGTGACATGCCCCACCAGGATCATCACCGGACCGCCACTCTTGGCCAGGCGCGTCAGTTGGGCCGCACAGTCACGCACCTGGGATACCGAGCCCGGCGCAGCTTCCAGCGCATCGCTGTACAGGGTTTGTATGGAGTCGATGACCACCAGTTGCGGCTGGCGCTCCCGAATCACCGCTTCCACTGCCTGCAAGCGCGTTTCGGCCAACAGATCCACCGCAGCCCCCGACAGTTGCAGACGACGCGCCCGCTCTGCCACCTGCTCTGGGGATTCTTCCCCTGTCACATACAGGACACCGTGCTGTTTTCCTACCTGAGCCAGGGATTGCAACAAAAGGGTGGATTTGCCAATCCCCGGATCCCCGCCCAGCAATACCACCCCTCCCGGCACGAATCCCCCGCCCAGAACCCGATCGAATTCCGGCAGCCCAGAGGACAAGCGCTGCAAGGATTCGGCCTTGACTTGATGGAGGGGCTGAACCAAGGAGGGCGAGGTCAGGGAAGAGCGTTGAGCACTCCCTTTCCCTTTCCCTTCCCCGGTCCGAAATTCGGCCAGGGTATTCCATGCCTGACAATGGGGGCATTGGCCCTGCCAGCGCGGAGATTCCCCGCCGCATTCCCGACAGACGAAGACACTTTTGGCGCGGGCCATGGAGGAACGCTCAGAACGGGCGGCCCGAATACGTCTGGGCGAAATTTTCGAAGCGGGTGTAATGGTTCAGGAAGGTCAGACGCACCGTCCCGATTGGACCATTCCGTTGTTTGCCGATGATGACTTCTGCCGATCCCTTGTCCGGACTGTTCTCGTTGTAGACCTCATCCCGGTAGATGAACAGGATTACATCGGCATCCTGCTCGATGGCGCCTGATTCACGGAGATCCGACATGACCGGCCGCTTGTTGGGACGCTGTTCCAGACTGCGATTCAACTGCGACAGCGCAATCACCGGGACTTTGAGTTCCTTGGCCAGAGCTTTGAGAGAGCGGGATATTTCAGAAATTTCCGTGGCCCGATTTTCCCCTGCACCGGAACTGGACATCAATTGCAGATAATCGATAACCAACAACCCTAATCCCCCATACTGACGGTGCAAACGACGTGCCCTTGCGCGCAGGTCCAGAGGATTCAAGGCGGCGCTTTCGTCAATCTCCAAAGGAGCCTGACTCAAATCTCCCAAGGCACGGGTCAGACGACTGAAATCCTCGGGTTGCATACGACCCGTACGCAAACTTTGCTGATCGATACGTCCATGCAGACTCAGTAAACGCAGGGCCAACTGTCCCGCCGACATTTCCATACTGAAAATCCCCACGGGCAATTTGGGGCCCAAGGCAACATGCGCCGCCATGTTCAGTGCCAAAGCGGTTTTTCCCATGGAGGGACGACCAGCGATAATAACCAGATCTCCGGCCTGCAAACCGGCGGTCATTTTATCCAGATCCACAAATCCGGTGGGAACTCCGGTCACCGGATCATGGTTGCCTGCCCGGTAAAGTTCATCGATACGCGTAACGGTTTCTGCCAGGGAAGTACTCAGGGGACGAAATCCCTGGGCACCCCGAGAACCATGTTCGGCTATATGAAAGATTCTGGCTTCAGCCTCATCCAACAGGGTACGAGCAGAACGTCCCGTGGGGGTAAAAGCGCTTTCGGTGATTTCTGTCCCTGCTTGCACCAAACTGCGCATCAGGGCACGTTCCCGAACGATTTCGGCATAACGTCGAATATTGGCGGCACTGGGCGTATTCTGGGCCATGGCCGCCAAATAAGCCATGCCGCCCACACCTTCCAGTTCCTGGCGTTGACCCAGCAGGTCGGAGAGCGTCAAAAGATCCGCAGGTCGATTCTGCTCCAGCAGCAGCAGAATGGCACGGTAGATGCGCCGATGATCCTCTCGATAAAAATCAGAATCGGCGATCAAATCGCCGATCTTGTCCCATGCCTGGTTATCGAGGAGCAGCCCGCCTAACACTGCCTGCTCCGCCTCGATGCTATGAGGCGGAACCCGCAGAGAATCCAGCGTGCTGTCCATGTGGGGAAATTACTCGGCCACAACCACCACCGTAATGTCCGCTGTCACATCGCTGTGCAGGGACAAAACAACGGTATGATCCCCGATCATCTTGAGCGGACCATTGGGTAACCGAACTTCCGACTTATGGGTGTCAAATCCTTGAGCCTGCAGGGCAGTGGCAATATCATGATTGGTGACAGAACCAAACAGACGTCCGTCCACCCCGGCTTTCTGGGCGATCTGCACCCGCAGTCCGGTCATTTTTTCAACCCGTGCCTGAGCTTGGGCCAACAATTCGGTCTGTACCCTTTCCAGTTCCGCACGGCGTGCCTCGAAGGCTTCCTTGTTATGGGTCGTGGCACGCTTGGCCTTCCCCGTGGGAATCAGAAAATTACGTGCATAGCCTTCCTTGACCTTGACGATATCGCCCAGTTGGCCGAGGTTGACCACTTTTTCCATGAGGATGATTTCCATTATCTTTCCTCTCCTTAGTGCAGGTCAGTGTAGGGCATCAGTGCCAGAAAACGGGCACGCTTGATGGCGGTACCGAGTTGGCGCTGAAAACGGGATTTGGTGCCAGTGATACGGGCAGGAATGATCTTGCCGTTTTCATTGACAAAATCTTTCAGAATTTCCACATCCTTGTAATCTACCCATTCGATCTTTTCCACGGTGAAACGGCAGAACTTACGACGGCGGAACATTCCCCCGCGATTGCCCCCCCGAGTATCCTTTTTGGCATCCTTTTTATTCGCTCTCATGATCTCTATTTCCTTCAATCAATTGGTAAGTGTTGGCCCTCAAGACCAACTGTCGGCTCTGACGACTGGGGGGAGCCAAAAAGCCCCGACACACCAACCGCTGCCCGACGCAAACTGTACTGAGACGGTGCGCCATGTCCCCAGCCACCCAGACTCTGATCTCGAATTCCGTAACCACCTCATGCCCAACTTCCTGCTGGGTCGACCGATGGTGCAGAATCATCTCGATAACGGACAAGCCACTGGGCGTATAACGCAGGGGTTCGACCTTCACCACCGCGCCGCTCACTACGACGATATTACGGTTCAACGAGGAGTCACGACTTCCGCACTTTCCACTTCACGATCTTCACGGGGGGCCCGTTTCTCTTCCCGCAACATGGGTGAGGGAGTGGTCACCGCATCCTTCATCAGAATGGTCAGATGGCGCAACACCGCGTCGTTGAAGCGGAAGGCATTTTCCAGTTCGGTCAGAACTGCAGGTTCGCACTCCACATTCATCAACACATAGTGCGCCTTGTGAATTTTCTGGATGGGATAGGCCAATTGACGCCGCCCCCAGTCTTCGAGACGGTGAATGGTTCCGCCGCCCTGGGTGATCAGACCACGATAACGTTCCACCATGGCTGAAACCTGTTCGCTTTGATCTGGGTGAACGATAAATACAACTTCATAATGCCGCATAACATCTCCTTATGGATGAAATCGCCTGGAGCGACTCAATCGAAGAAAATCATTTTCTTCGACAAGGGGTTGAGGGAGGCTGGATTCTATCTCATTTTCCCCAGCGCATCAACCGGGATCCGATGCGCTGCTGTGCGGACGACGTCGCCGCGTTTCATACAGACAAATCCCGGCCGCCACCGAGACATTGAGGGATTCCACCGAACCCAGCATGGGAATGCGCACACGCTGATCGCAGGCCTCACGGGTGAGACGCCGCAAACCGCTTCCTTCCGCCCCCAGTACCCACACCATGGGTTGCGCCACGGCGGTTCCTTCCAAATCCGTTTCCGCCTGATCATCCGTTCCCACCACCCAAACACCATGGTCCTGCAAATCACGCAGGGTACGCACCAGATTAGTCACGGTCAGATAGGGCACGGTATCCGCAGCGCCAGAGGCCACCTTGGCCACCGTGGCCGTCAGGGCAACGGAACGGTCACGCGGCGCCACCACCGCATGTACCCCCATGGCATCGGCCACCCGCAGACAAGCCCCCAGATTATGCGGATCCTGTATCCCGTCCAGGGCCAGAATCAGAAGGTCTGCTCCAGCTTCGTCCACCACCGTATCGAGATCGAGGGCCGCATGGATGGGGCTCACCTCGGCCACCACCCCCTGATGACGGCGAGTCCCGGCCATGCGGTCGAGCCTTTCGCCTGCCACCATGCGAGGATGATGACCCGCTGCCGTAACCTGGGCAAGAAACTCGCGCAAACGCGCATCCTGGCGCTCGCCATCTACATACAGGGTATGAATGGAAGTGGGGTGATGACGCAAACGACTGGTCAATGCATGAAAACCGTACAACAACTGAAATTTTGACATCACACTCTCTCACATCGACCAAAGGTCGATTATAACTTGCCGCTCTTACCCTCCACCCCATGGGCCAGAGTTTCGAACGACCTCTACAGGTTTTCGCTCAGCGTTTGCGCTTCGCACGGGTCGGCTTTCCCGCAGGAATTTCTTCCTCTGCCGGCACGAAATCGATCTTGAGGGTTTCCATATCGACGCGCACCAGGCGCACCCGCAGACGATCTCCCAAGCGATAGCGCTTACCCGTGCGTTCACCCAGCAATTGATGGCGAGCTGCATCATGATGAAAATAGTCCGAACCCAGTTCCGAGATGTGTACCAACCCTTCCACATAGACCTCATCCAGCGCTACGAACAACCCAAAGTGCGTCACCGAACTGATGGAGCCATTGAACACTTCTCCCACCCGATCCTTCATGAAGAAACACTTGAGCCAGCCTTCCACCTCACGCGTCGCTTCATCGGCCCGTCGTTCCGTGTAGGAACAGTGAATCCCAATGTCCTTCCAGGGCGTGCGTGGCGTATAGGCATGTCCACCCAGCACGGCTCGAATGGCGCGGTGTACCAGCAGATCGGGGTAACGCCGGATCGGCGAGGTAAAGTGAGTATAAGCATCGTAGGCCAATCCGAAATGACCGATTTTCTCCGGGCTGTACTGCGCCTGTTGCAAGGAACGCAGCAGGACGGTTTCCAGCAGTCGTTGATCAGGGCGACCTGCAATGCGCTGGATCAGTTGCGCATAGTCTGCTGCGCGAGGTTTCTCTCCGCCGGGCAAATGCAGACCGAATTCCCCTAAAAAGTCTCGCACTGCCTGGATGCGCTCGGGGGCGGGAGACGCATGGATCCTCAGAAGGGTGGCATGGTGGTGCCGATCCAGAAAGTCTGCCGCACAAACATTGGCCGCCAGCATGCACTCTTCGATCAGGCGATGGGCATCATTGCGTTCCACCGGTTCGATAGTTTCGATCTTACCGAAATCATCGAAAATCATGCGGGTTTCCGCGCTGGAAAAATCAATGGCGCCACGCTTCTGGCGAGCAATCAGGAAAGCCCGAAAAACCCCATCCAAAGCCAGCAAATGGGGCACCAAAGGGCGCCGTGCCGGCGGCGGAGCCTGGGGATGCGCCAGAATGCCTGCCACTTCGGTATAGGTGAGACGTGCTTTGGAGTGCATCACCGCAGGATAAAAACGGTACCCCAGTACTTCCCCCTGAGAAGAAACCTGCAAATCACAGACCATGCACAAACGATCCACCTCGGGATTGAGAGAACACAATCCGTTGCTCAGAACCTCAGGCAACATGGGAATGACCCGGCGCGGGAAATACACGCTATTACCCCGAGAATAGGCCTCCTGGTCCAGAACATCACCCGGTTGTACATAGTTCGATACGTCTGCAATGGCCACCACCAGACGAAATCCTTCACCCTGACGTTCCGCATACACCGCGTCGTCAAAATCCCGTGCCGTCTCCCCATCGATGGTGACCAAGGGCAAAGCGCGTAAATCTTCCCGCCCTTCCAGATCAGTCGGCATCACTGCATGGGGCAGACGGGCCACCGACTCTTCCACTTCAGGCCCGAAAACATGAGGCAAATCATGCTTGCGCAGGGCAATCTCCACTTCCATGCCGGAGTCGGCGTAGCGCCCCAGAATTTCCGTGACCCGGGCCACGGGTTCAGACTGACGACTGGGTTGGGACAGTAACTCCACCATGACCACTTGTCCGGGTTCTGCTCCTCCTTCCTGCCCCGGCGCCACCAGGATATCCTGGTGGATACGCCGGTTCTCCGCCACGGCAAAGAGCACCCCATGCTCCTTGGCAAGACGGGCCACCAAATGGGTATTGACGTGCTCCAGCACCTCCACGATCACGCCTTCGGGGCGGCCACGATGATCCGTTCCCACCGGACGGACCATGACACGATCGCCATGCAGGACCCGCGTCATTTCCTTGGGGCTGAGAAAGATATCCGGGCCGTCGTCCTCCCGCAGTGCAAAACCAAAGCCTTCCGCATGAGCTTCCACCCGCGCCCGCACCAAATCCAGTTTGGCTGGCAGGCACAGCGCATTCTTACGATTGCGCATCAACTGGCCTTCCCGTTCCATCGCACGCAACCGACGCCCAAAGGGATCCCGCTCCTGACTCCGGATGGACAACAGCCGCTCGAGGTGTTCCACCGTCAGAGGGATCCCTTCCCGTTCCAGAATCAGCAGAATATATTCACGACTGGGCAAAGGCTCGTCATATTGGGCTTGTTCCCGCTCCAAAAATGGATCCTGGGCACGGAGTGATTTTTCGGTTGACAAAGTTTATAGATCCTATAGAATGCGTGGGCTTGTAGGGCCGAGATGGCGAAATTGGTAGACGCACCAGGTTCAGGTCCTGGCGGTGGCAACACTGTGGAGGTTCGAGTCCTCTTCTCGGCACCAAAAATTGTGGGAAAATTCCCGAAACGAACTATACCATATCGACCTTAGCCGGTCTGCAGGTTTTTGGCGAGATTCGCACAATGTCTCATCAGGACCAGGTTCTGAAATCCTACTGCACCACCCGTGAAGCCTCGAAACGACTGGGGGTTTCCCTGCGTACGGCGCAACTTTGGGTGGAACAGGGAATTCTCGAAGCATGGAAAACCCGTGGCGGACACCGTCGAATCTGCCGGACCTCCGTGGAAAATCTGGTCTCGAAACGGGAACAAAATCCGCTTAGTATCGCCGCAGGGGCTCCCTTTGAAATCCTGATCGTGGAAGATGACGAGGCCCTGCGCACATTGTACCTAGCCCAAGCCCGACTGTGGCCGATGAAACTACATCTGCGTTCAGCACGCAACGGTTACGATGCGCTCATTCAGATGGGACAGCACGCCCCGGATCTGCTCATCACCGATCTGCTCATGCCCGGTATGGATGGATTCGAAATGCTCCATACCCTCCCCACCATTCCCAGCCTCACCTTCATGAGTATTTTAGTGGTCACCGGTCTGGATCCGCAGGAAGTGGCACAACACCCAAAATTTCCCAAGGGCGTCCCCATCCTTCCCAAACCGGTCCCCTTCGACCAGATCCAGGACCATGCACACCGTTGCCGGATCTCGAAAACCCGCGATTTTCCCGGTGTCCACCCCCTAAGTCAGGTGCGCTGAACGCACCTGAACCTGATCAGTCCACCTCTGTCCGGATCTGACGCAAAAAGACCCGATGCTGGTCCAGCAACGTCTGCAACCGTTGCGCAGAACGAGCGATCAGCAGGAGGTATTCCCGCTCCTCAGAAGCGCTCCCTCCCCCTTCCTGCAGGAGGGCGACAAACCCCTGGATTGCAGCCAGAGGGGTACGCAATTCATGATCGAGCGAAGAAATCAGTTGACTCTCAGGCATCATAGGGGTGACGCAGAACGATGGTTTCGCGCCGATCCGGGCCAGTGGACACTACGTCGATGGGCACTTCGCAAATCTCCACCAAACGTTCCAGATAACGGCGCGCATTGAGCGGAAGCTGATCGTAGTGTTCCATACCCATGGTGGACTCACTCCAGCCAGGCATTTCCTCATATACCGGCTGACAACTCTCCAGGAGTTCTGCCCCCAAGGGCAAAATATCACAGGATTGTCCATCTGCCAGCCGATAACTGGTACAGATCCGGACGGTTTCCAACCCATCCATGACATCCAGCTTGGTTACACAAAGACCGGACACCCCATTGATCTGGATGGCGCGTTTGAGAGCCACGGCATCAAACCAACCCGTACGACGCGCCCGCCCCGTCACAGCGCCAAACTCGTGTCCCCGTGTCGCCAAACGACGTCCCACCTCATCATCGAGTTCCGTGGGAAACGGGCCAGAACCCACGCGGGTGGTATAAGCCTTGGTAATTCCCAACACGTACTCGAGTTGTTGTGGACCCACGCCACAACCCGGTGAAGCAGCGCCGGCAACGCAATTACTGGAAGTCACAAAGGGATAGGTACCATGATCAATGTCCAGCAAGGTTCCCTGAGCCCCTTCAAACAGCAGGTTATGTCCGTTTCGTTGAGCGTCGTGCAAACATCGCGACACATCGGTCACGAGGGGACGCAGCCGATCTGACCACTGGAGAGCCTCATCCTTGACCTTCTCCAGATCCAGCGCTTCCTTTCCAAAATACCGGGTCAGAACAAAGTTATGGTAATCCAGTACCTCACGCAATTTTGTCTCGAGACGGGCAGGATGAAATATGTCCTGAACCCGCAATCCGCGCCGCGCCACCTTGTCTTCATAGGCCGGGCCGATCCCTCGTCCTGTGGTACCAATGCGCCCTTCTCCCCGCGCTTCCTCACGCGCCTTGTCGATGGCCACATGGTAGGAAAGTAAAAGGGGGCAGGCCTCACTGATCAAAAGGCGTGAGGAGACATCCACCCCCGAGGTTTCCAGCATCTGAATCTCGCGCATCAGGGCAGTGGGTGACAAAACCACGCCATTACCGATATAGCACGTCACCGTATCCCGCAGAATCCCGGCTGGAATCAAACTGAGTACGGTTTTACGTCCACCGATGACGAGGGTATGACCCGCATTGTGCCCCCCCTGGAAACGCACGACTCCCTGAGCCCGATCCGTCAGCCAGTCCACCAGCTTGCCCTTGCCCTCATCGCCCCATTGGGTTCCCACCACTACCACATTGCGTGCCATGCGCGCCTTGCTCCCTTGTTTATTGGAATGTTTTCAACCGGGGCAGAAGCGCCTTGAGATCCAAACTGAACCCCACGGCTGGACGCGCCTGCCCAAAACTCTCACCGATATCATCATACCGCCCCCCCCGCGCCACGGCCTCAGCAAATCCCGGACAATAGACAGCAAAAACCAGTCCGCTATGGTAATGGACACCGTGCAATTCTGCCAGATCGAAAGACAAGGCCGTATGGGCGGGCAAATGTTGTTGAACGGCATCGAGGGGGGCCAACATGGATTCCAGATCGGCCCATCCCGCCAATGCCTGACGCGCTGCTTCCAGAACCTGTCCGGGTGAACCATTGAGCTCACCCAGGGCAGAAAAACGCCAGTTCCACGGGGCTGGCAAAGCATGCGCCCAACGTTTCAAGGAAGGTACATCCCGTTGTTGCAAAATCTCGGTCACCTGCGCAGTCTGACTGCGATTCAATCCGGCCTGTTCGACCATCCGCCGAAACAGGGCCACCTGTCCCACATCCACACGCACTTCCTTCAGACCCAGTTGCTCCAGACAGGCCAATAGCAGGTTCAAAATTTCAAGATCGCCTTCCAGACCAACCACGCCATACAGTTCCGCCCCGACCTGAAAAGGTTCCCGGGAACGGGTCGGTGCCTCTGGATGGGTATGCACCACGGCCCCCGCATAACACAACCGATTGACGCCCTGATGATTCATGCCATGGGCATCGATGCGCGCAGCCTGCAATGTCATGTCAGAGCGCAACCCCAATTGACGCCCGGAAAGAGGATCCACCAAAGAAAAAGTCAAAGGCCCCAGTTCTTGCCCTGCCTCCACTGCCAGGGACTCCACAAATTCCACCAGAGGTGGAATGACGAGTTGATAACCCCGTCCCCGCAAGGTATCCAGCAACAGACGACGCGCGCCTTCAAGGCACCAGGCGGATTCTGGAAATAAATCTTCGATATGATCAGGCAACAGCCAGCGATAGGTCATGATTCTCCTTTCCGAAATAGGGGCCCTAGCCCGTCACCCAGACCACACATTGAAACAGGATAACCCCCAGCACGATGGCGCCAAAACCAAAGGAACGAACTTGACGGTCGCTCATCTGGCTCAGCCGGATCACCGTTTGACGCCATCGTTCGGGAACCAGAAAAGGAAGAATCCCTTCCAGTACCAAGACCAGTGCAAAGGTTCTCAGCAACACTTCCATGGTCAGTGCTTGAGGGGCGCTGAACCCGCCCCTGCGGGAGAATTGAAATAACGAAAAAAAGGCGCGGCAGGATCGAGAACCAATACATCTGCCTTGCTCTTGAAGCCTTGCTGATAAGTTTCCAGGCTACGGTAAAAAGCGTAGAACTCGGGGTTCTTTCCATAGGCCGCACTGTAGAGGGCGGCCGCTTTGGCATCCCCGCCCCCCTTGATTTCCTGGGCTGTACGAAAAGCATCGGCCAAAATCACCTCGCGCTGACGATCCGCATCGGCCCGAATCTTTTCCGCCTCGCCTGCACCGGTGGAGCGCAACTCGTTGGCCACCCGCTTGCGTTCCGCTTCCATGCGCCGATATACCGATTCCGTCACCTCCGGGGGTAGTTCGACACGGCGAATGCGCACATCCAGAACGTGCACCCCAATCTGTTGGGCATCTTTTTCCGCCCGCTGACGCATGGATTCCATGACGGATTCACGATCCCCCGATACCGCTTCATGCACCGTACGTTTGGCAAAGGCTGCACGCAGGTCATCATTGATCGTTTGAGTCAGGCGAATCTTGGCACGCTGTTCATCGCCGCCCACGCTCACATAGTACTGTTTGGGGTCATCGATCTTCCACTTGACGAAATAATCCACCAGCAGAGGTTTCTTCTCAGCCGTGATAAACCGCTCCGGATCATTGTTGTCCAAAGTACGGATACGGTTATCGAACAAACGTACGTTCTGAATCAGGGGAAATTTGAAGTAGAGACCCGGCTGGGTCCGGACGGCCACCACTTCGCCCAATTGAAAAACCACCGCATACTGAATCTGGTTGACCGTATACAAGGATCCAGAAAGTAACAGAGCCAATCCGGCAATAAAAACAATGCCCAAGCCCCAATTCTGTTTCATGGCCGTACCTCCCGTTCCCGATTGCGCATGGCATCACGTCCGCGCAAGTCATTTTCGGGTGGGGTCTCCTGAGGAGAATTGGCTGTCCCTGTTCCCACCGGGGATGGGGTACCTGCCCCGCTTGAATCGGAACCCGCCAAATTGGCCAAGGCACTGGCCTGGATCAATTTATCCAGAGGCAGATACAATAGACCCGTCCCCGATTTCTGGTCAGCTACAACCTTGCTGGTGTTAGCCAATACTTGTTGCATCATGTCCTGATAGAGGCGCTGGCGGGTGACTTCCGGCGCCTTGAGATACTGCACCAATACCTGGTTGAAACGACTGGCATCGCCTTCAGCCCGGGCCACGACGCGCTGTGCATAAGCCTTGGCCTCTTCGTTCAAACGGGAAGCCGCACCCCGTGCGCGGGGAATAACATCGTTGGCATAGGCCTGCCCTTCGTTATTCTGTCGGTCACGGTCCTGTCCGGCTTTGACTGCATCATCAAAAGCCGCCTGAACGGGTTCGGGGGGCTGGGCATTCTGCATGTTGACCTTGCTGATGGCAATACCGGTATGATAACGATCAAGGATCTGCTGTATCAATTTTTCTGATTCTGCTGCAATCTGGGAACGTCCTTCATACAGCACATAGTCCATCTTGCTGCGTCCCACCACTTCACGAATGGCAGTTTCAGCGGCCTGAACCACAGCCCCATCAGGATTGCGGTTATTGAACAGAAACTCCTTGGGATCCTTGATGGTGTACTGAATGGCATACTGATTGTCGATGATATTTTCGTCATCGGTCAGCATGAGAGATTCATGCAGGACCTTGGACTTGAGGGTATTTCGGTACCCCAGTTCCACCGTACGTACCTGCGCCACATTGAGCGGACTCCCCACCGCTTGTGCCTCGATGGGATAGGGCATGTGCCAGTGAGGGCCAGGCCCTGTCAGTTCCTGAAACTTGCCAAAACGGAGGATGACCCCTACCCGCCCCGCATCCACGATGTAAAACCCTGACAGCAGCCAAATAACCGCTACCACCGCCACTCCAATCAGGACCATGCGTTCGGGCGTTGGCAAGGGAATCGAGGGCATTCCCTTGCCGGGACGAGGAGGTGGCGAACCGGTTCCCGCCCCTCCCTTTTTGAAACGACGTAAAAACTGCCGCCACACCTCGTCAAGATCGGGTGGCCCCTGATTGAAAATCCACCAACGGAAATTTTTATGTGCCATGACTATCCTGTGTTTCCTGAAGGACCGGTAATTCACCCGGCCTGCCTGGGGACTGGCACCGTTCCAGAAAAGCTTGCCTGATCTCATTCAGGCCCATGCCTGTGAGCGCACTGGCCCAAACCGCCGAGATTGTACCACAGGCATCCCGTTCTATCCGCCCGCCTTCCTGGGCCAGTAAGTCCACCTTGTTATAAACGCGTAACTGAGGGACCTGATCTGCACCTATCTCCGCCAATACGAGATTGACCGCCTCGATCTGGGCCTCACGCTCGGGATCGGCATGATCCACCACCAGCACCAGTAGATCCGCCTCCCGTGTCTCTTCCAGAGTGGCACGAAACGCATCCACCAGAGTATGGGGCAAACGGCGCACGAAACCTACCGTATCGGAGAGGGTAACCTGCAGACCCGGCGCGAGATACACGCGCCGGGTCAAGGTATCCAAGGTGGCAAATAACTGATCTGCCACATAACTGTCACCCTGTGTCAGGCGATTGAAGAGCGTAGACTTGCCCGCATTGGTATACCCCACCAGAGAGACATTCAGTACCCCAGCCCGTTGTCGCGCACGGCGCTGCAACTGAACGGTACGGCGCACCTTGACGAGACGGGATTGCAGGGTTTTGACGCGCACTGCCAGCAAACGGCGGTCCGTCTCCAGTTGGGTTTCTCCTGGTCCGCGCAGCCCGATTCCTCCTTTCTGCCGCTCCAGGTGTGTCCAGCCCCGCACCAGGCGCGTGGACAAACGCTTCAACTGAGCCAGTTCCACCTGTAACTGACCGGTGTGGCTACGTGCGCGCTGGGCGAAGATATCCAGAATCAAACTGGTCCGATCAATGACTCGACAACCCAGGCGCTGTTCCAGATTGCGCTCCTGCACAGGGGACAGTTCATCGTCCACGATAACCAGTCCGATAGCCTCGGCCTGAACCCGTGCCGCCACTTCCTCGACCTTGCCCGACCCCAGGAAAGTGGAGGGATCGGGACGCTCGCGGCGGCCCTCCATCCAGCCCACCACTGTAAGACCGGCGCTTTGTGCCAAGCGCTGCAACTCGTCCAGAGAGAACTCTACAGGGCCACGTCCCAGAACCAGGCGAACCAGCAGCACACGTTGGGCATTGGCTGATACCTCCTCAGACACACGTTCCAGGCCACCCTGCCCTGCCTTGGTACGCGCCGAGGCACGACCCCGACCCAGAAGTGGGCCCAAATCCGTCATGAAGTTAATCTTCGGCGCCGGGTTCCGGGGTATGGAGGGTGATGCTCCGCGCCGGGACGACTGTGGAAATGGCGTGCTTATAGACCATCTGGGTCGTGGTATTTTTGAGCAGTACCACATATTGATCAAAGGATTCCACCTGTCCTTGCAACTTGATGCCATTGACCAGATAGATGGAAACGGGGACATGCTCCTTACGGAGTGCGTTCAGAAACGGGTCTTGTAACAGTTGCCCTTTGGCGCTCATCATGATTCCTTGTAGGGTTTGGTTGTATTGTCAGCGAAACAGCCCTCTCACCGAGAGGTGGACTGCACATTCTACCGGATTCGAGCCGTTACCGGGCAAAGAGTTCCCCTTACCCGGTTCAATGGGTCAGAAAAAATCGTAGGGCAAAACGGAAAGGAATTTGGTAGGCGCGATTGGATTCGAACCAACGACCCCCACCATGTCAAGGTGGTGCTCTAACCAACTGAGCTACGCGCCTACGGATCGTGTTTCAACCCTGCTCATTATAGGGCATCCCGATTATCCCGTCCAGTCACTGGAGGAAAATCCCGTTTCAGGTGTTGGCAGTAACGAAAAATCAGTCCTCTCCCGACAACACGATCCTGCAGGCTCACCTCACCCCCCAAACGCTGAGCAGCCTCGCGGGCAATGGTCAACCCCAATCCGCTGCCGGCCACATTGGATCCCATCACCCGGTGAAACGGCTCGAATACCCGGAGTTTTTCATCCTCTGGAATACCCGGACCGGTGTCCTCCACCTCGAACACACCGTAGGGGCCCTCGATTCTGATTCGCAAGGTCACTTCACTGCCCTCCGGGGCATAACGCAAGGCATTGTCCAGAGCATTGCGCAGAATGAGGGGCAGCAACTGGGGATCCGAAATCACTTCCAGGGTTTCTGGACACTCCAGTCCCAAGTCCATGTGCCGAGCCTCGGCCAGCGGCATCAAATCGCTCACCAACGTGCGCCCTAACTGGAAACAGGAAACCGGAATCCATTGTGTCGACCCCACCTGACTGCGCGCATGGCTCAGCAACTGTTCCACGAGTTGGCAGGTGCGCACAATGCCTTCCTTGAGCGGTTTTATCCGTCCGGACAAAGAGATCGGCGCAGATTGCTCCAGATTCTGAACCTGAAGCAGCAAGGCCGTCAACGGACTGCGCATCTCATGGGCAGCATCGGCAATGAAACGACGCTGCGCTTCCATCAACGTACGAATGCGTGCCAGCAACCGATTGATGGAGAGCATGAAGGGCACGACTTCAGCCGGAATGGCTTGGGCACTCAGAGGTTCCGGTTGCTCCGGCGACTGGTGATCCAGTTCTCGGGCCAGGCGCGGCAAGACGGCCAGTTCCCGACGGACCACATGCGCCACCAGCAGCATCAGCAGAAGCAGAAGCAGAAGCAGGGGCACGAGGGTCCAGAGGGCGCTGTGCAGCGCCAGATCGTCCCGCGCATCAATGACCTGGGCCACTGCAATCTTGCCTTGGGTACCCGGACGAATGAATACCCGCCATTCCCCTTCCGGACCCTGAACAGTATGAAATCCCGCAGACAAATCGGAGGAAATCCAGGGAACCTGCCTGGATGGCAACACGCTGACCAAAATGCGGGTCTCCGGATCGATGTCACGGTCGATGGGAAGCCCCAGTCCGCTGTTCTGACGTAGAAATTCCGTATCCACCAGGGCAGCGATCTGACGCAGGGTATCATCCTGAAAATCTTCGCCTTCGTCATAGGCAAAACGGAAGGAAACCATCCCGGTCAGCACGCCCGTCACCAGGATCGTCACCCCCAGCGCGCGCAACAACTGTCCCTGCAGTGACCGCTTCATCGGCGTTCCACACGCCAACCCGTCCCTCGAACATTGCGAATGACATCCGCCCCCAATTTGCGCCGTACCCCATGAATCAGAAAGTCTACGGCATTACTTTCCACCTCTTCGTTCCAGCCGTAAATCCGTTCTTCCAGTTCATGGCGGGTCAAAATATGTCCGGGGTTCAGAAGCAGAGCCTGCAGCAAGGCAAACTCCCGTGCACTCAGAACCACTCGAACCTTCCCCCGCCCGGCTTCGCGCGTGGCCGGGTCGAGGGTCACGTCGCCATTGCTCAAAAGGGGCGAGGCCTGTCCTCCCTGACGGCGGATGACAGCACGCAGACGGGCCAGCAATTCATTCAAATCGAAGGGTTTGATCAGATAATCATCGGCGCCGTAATCCAAACCGGCAATCCGATCCTCCACGGCATCCCGGGCCGTGATGATGATGACAGGCAGGCGCTGCCCCGCCAGACGCAGGCGTCGCAAAACCTCCAGTCCATCCCGGCCAGGCAGCCCCAAATCCAGCAGCACGGCCTGATAGTCACTGTGCTGCAAGGTCCCCGACACCGCCAACCCATCAGAAATCCGATCCACGGCGTAGGCATGGTCGCGCAGGGCCAAAGACACCGCTTCGGCGATCATGTCGTCATCCTCCACCAACAGGATACGCATCAGGGGTGCGGCTTCCGCTTCAGTTCAAAACGGTGTGACGTCAGAACATAAAACAGGAGGGGCATTACCACCAGCACCAAGGGCAACTGCACCATCATCCCGGAAATGATCGCAATGGCCAGGGGCTGCTGCATCTGCGCCCCCTCTCCCCAAGCCAGCGCCAGAGGAAGCAGGATCAGAATAGCCGCCAGGGTGGTCATGGCAATAGGACGCAAGCGATTCTTCCCGGCTGTGATCAGGGCCATTTGCCGGTCCAAACCAGGATCGAGACTGCACCATTCGGAAAAGTAAAAGATCGCCACTTCCGTGACGATGCCCACGATCATAGTCATCCCCATCATGGCCGAAATGTTGATTTCGATGCCCGTCAGCCACAATCCGATCATAATGGACGCCAAGGACAGAAGGGGCATCAGCATGACCACCAGGGCGATACGAAAACGCTCGTAAAGCGCCAGTAACAACAGGAACACCAAGGCCACCGCCGCCAGGAAAACCTGCACCAGACCCTTGAACGCCGCTTGCTGTTGCTGATACAACCCGCCCAACTCATAGTACCCCCCCACCGGCAAGGTGACAGAAGCCATGACCTTTTGCACTGCGCGCAGGGTCGATCCCATGTCACGCCCACTGATGCGCGCCGTCACTGCAACCATTCGCTTCAGGTTATCACGATTGATTTCGGGTTGCCCATTGACGCTACGCAGGGTAGCAATCCTCCGCAAGGGAAAGAGATGACCATCCGGTGCGCGCAGCATCAGTCGTTCCACCTGATACACATTGGTTCGAAGGGGCTCCGGGATCCACACCCGCACGTCGATCATTTTATAACTGTTTTGCACCTGAGTCGCCACCACCCCGGAAAGTTGGGCCGACAATAGCCCCGTCACCATGGCAGGATCCACCCCTTCCAGAGCAGCCCGATCCCGATCCACATGAATTTCCAGGGCATCTCCCGCCGGATTGATGCCATTCTTGACATCCACCACCCCGGGGATTTTGCTGATGGCCGCTGCGGTTTTCACGGCGACACCCTGCAAGACCTCCGGATCATCGGAATACAATTTGATCTCGATGGGTTCGGGTACCGAGGTCAGGTCCCCGATCATGTCCTCCATCAACTGGTCCAATTCGATTTCCAGGCCCGGTACCTGCGTTTCCACCTCGTGGCGAACTCGATCCATGACCTGTTCAATGGACTGGCGGGGTTGGGCTTTGAGACGGATGAAGAAATCACCTTCGTTGGCCTCGGTGACCCCGCCAC
>NZ_JPOQ01000002.1
AATACGTATGTCATAATCATGATCCTCGTGATAAAGTGCAAAAAACCCTTGCGGGAACGAGGAGGAATTATGTCAACTAATCAAATTGGGGGGGAACATTTCTCCGCGATAGCGGCTTCGTCCAACCCCGATTTAGGTTTGGATGTGATCAACCCTTGGGTTGATTGACCCCGTTTGGTGGTCTTTCACGGGATGTTTTGCCATCCCGCACGGAAATCGAACGCGGGTTCGGTTCCGTAATGCACCACCAATAATGAAACCTCAACCGTTCTCGGTTGGGGTTTTTTTATTACAACATTTACGCTCTGTTCCACATCAAAGCCAAGCACAATCAGCATCATTTTTTTCGTTCTTTCTGAACACTCATGGCACAGTGCGCTCCGACTCCTTGTCGTTACCCAAACTGCCGTAAATTGGTTGTGAAACCGGGCTATTGCGAGCAACACCTGCGACAGGTTCGTAAACAATGGGATGGCCATCGAGGCAACGCCTCGGCGCGCGGTTATGGCTCGCGGTGGCAAAGGGCTCGTGCAGTATTTTTGTCTTACCACCCGCTTTGTGCCGAGTGCAATCGTCAGGGTCGGGTCACACCGGCTACCGTGGTGGATCACATCCAGTCGCACCGGGGCAATCAGGAATCGTTTTGGGACGAGAGGAATGTCCAGCCGTTATGCAAGCACTGCCATGATGCCAAGACCGCGCGGGAGGATGGAGGATTTGGAAATAGGTCTGTTCAGAAGTCTGTGACGGGCGTTGGAACAGTCACTCAAAAAGATCTGCGTGTGTTCCTGCCCTGACAAATACAATCACACCATGTTTACTGTGGGTTGTGAGTTGATAGATCAGCAGGAAGTCACCTCCGATGTGGCACTCGCGGTAACCCTCCCAATCACCACCCAGAGGATGATCCAGCCATTCCGGATCAAGTGGTCCCGCATTGGAGATCAGGAGCATCATGGCCTCCTTGAACTGCTTCATGTCATAGCGCCCAGAATGAGACAATCGTTCCCAATCCTTCAGAAACGGTTTGGTGTAATCAGCGGCTCTGGGTAGAGCAGTTCGTTTACTTGCGGCGGTTTTTTTCGAGGTCATCAAACAATTCGGCGGCTGTATCAAAGCGTGCTTGGTGTGTTTGAGCGATCGCGCTGGCTTCGTTCATGGCAGCGCGTGTTTCGGCATTTGGTGCCCTGAGCGCAAATGGCAACTGCTTGTCAGCGACCACTCGGGCAAGAAAAACTCGTACCGCATCGGAAACGGAAAGTCCCATCGAAGCAAGAGTTTCCGTGGCCTGCGCTTTGATGTTTTCGTCCACACGAACATGGACCATGGTTGTAGTCGCCATGATTTCCTCCTGACAATTCAAATTGAGATACATTGTATCTTATTCGATCGCATGATCACAAACTTATCCCTTTGTAACTTGCCCACTGTCGCCCTCACTGGCATGTGGGGGGGATAATTCCTTCGGGCCACCCGGTGCCAGACCGCGCGCGTGCCCAAATTTTTGCGCGTGCAAAATAAGATAGGGGGTCCCCCCATAGGATCAGGAATTCATGGCTGGACGCAAACCACTACCCACCGCCGTCAAAAGGATCAAAGGGACGTTGCAGAAATGCAGGACGAACCTACGGGAGCCAACAAAGCCAGAGGGCGATTTGGTAGAGCCTCCGGACCATCCCGAGAATTGATTTTTTTTTGGAATACGTCGATTGCCATCGACATCTATCAATACAAATGCTTCGTCAGTGGAATCGGTGGGTAATTGTAGCCGGTTTTCAACCTGAATTTCCATCTTCAGACGACTTCATGAGGAACCCACTCACTCAGTTGTTCGAACAGATGGGCTAGATATGGGTTCACGCCGGATATTGTTGCAGCTGGCGCGCCCCGGTACTTACCCACAAAATCTGTGGACAAGTCTGCGGATAAGGATGACAACCCATGGGGGCAGGACGGATTTTTGGGCTTGATCAGTTTCCGGTCAGCTATCCTCTTTCATTTTCTTTCACAGATAGCCTCGGTTATATCTCCGGATTAAGGGGTGATGCTGAGGGCTGTTGCATTCCATAGTGCAATGATGGGTACACTTGGGTGATGAGGGTCAAAGGAAAGGATGCTGAGCGAGGCAGTGCTAAGCGACAGGTGTTGTGCGTTAATGATTGCTAGGCCGATCCAGCGAGCAGCTATGGCGCTACCTATTTGTCCATGGGTAAAGAGCGCGATATTTCCCTCCGACTGGCGTAGGCGCGCAATGAGTTTATCCGCTCGTGCCGAAATCTGTTCCGGACTCTCGCCCCGGGGACAGCCATCCTGGTAAACATTCCAGTCGGGGAGTTGTTGATGAATATCGGCGGAACGTTGCCCCTCGTAATCCCCATAGTCCCATTCGGCCAGTTCGGGGACGGTGAGCGGGTTTTCTCCCAATCCGGCGGCCATACAGGTCTGGCGTGCGCGTTTTAACGGACTGCAGAGCACCTGAGAAAACGAAATATTGGTCAGTAAACAAGCCAATTGGCGAGCCTCTGTTTCGCCGTGGGGCGTTAATGAAATATCGGTCTGTCCGGTGTGCTGCCCGGTGAGAGACCACTGGGTTTCTCCATGCCGGATCAGGAAAATGCGGGGTAAATTTGGCGTTTGGGAGTGATGGTTTATCGTAGACATGGGGTGGAGCCTCATCAAGAATGGGGTGGCAACCGGACTAATGTGAACTACCGCGGCAACAGGACGGGTAACGCGCTCTCCAGATCGGGATACTGAAACGCAAATCCCGCTTGCAACAACCGTTGGGGGAGAACCCGCGGTCCTTCGAGCAGCAAGGCGGCACGCCGACCAAACAGTGCCTTGACCAGCGTAACCGGGAGCTTGAGGGTTTGTCGGATATGTTGTGATCGTTGCAGTTGTTCCATGAATGCCATGATGGATACAGGATGTGGCGCCGTCAGATTATAGGGTCCCTGTGCAGCGCTATGATGGAGTAACCAGTCCACGGCGCTGACCCAGTCGCTGATATGAATCCAACTGAATCCCTGCGTGCCTGCACCCATCTGTATCCCCCAACCCGCGGGTAGGATCAGGCGTGGCAGGATGCCACCCGCTGGGCTCAAGACCAGGCCGGTGCGCAGATGACAGCATCGACCTGCAGGGACCATGCTGGCGGCATTCTCCCAGTCACGGCATAACTGTGCCGCAAAATCATGTCCCGCCGGAGTGGCCTCGTCCATTGTGATTATGGGAGAAAGGGCGCCATAAATGCCAATGGCAGAAGCGCTGAGCAATACCGACGGAGGACGGGTCCAGTGGCTGAGTGATTCCGCTAATTGCTGCGTAAAGGTGACTCGACTGCTGCGCAGGATGGCTTGACGGCTTTGGCTCCAGGGTCGATCTGCAATTGGAGCCCCGGCCAGATTGATGATGGCATCATAGGGTGGATCGGGTTGCTTGGGGCTCAATGTGGTCTGGGCACGAACCTGACCTTGCCATAGGGCATGGACACGTTGCGGGCGACGAGTGAGGAATGTCACTTGATGGCCTTGCTCCAGCCAGTACTCGGTCAGAGCGGTTCCCAGCAAGCCTGTTCCGCCAGTAATCAGAATATGCATGAGCAAGCCGGGTGGAAAAAGAGTGGGGGGCCAATCATTCCGGGGTTTCGCCACCATTGAGCAGTTGCACAACTTCATCGTGACGGAAGCGGTCGGCTGTCAGGCTTTGCGGGCGCGGAGGAAGGGCAGCGGCCTTTTTGAGATAGGGCAATGCGGCCTGATGGTCGCCTTGTTCCAGCAGAAATTTACCGTAAAAGTAATTGGCATCGATATTGTCCGGATCGAGGGTCAAGGCTTGGTTCAGGTATTGTTTGGCCTTGTCAGTATCACCGAAGGAGCCCAGTTTGGGGACCCTGAAATACAAGGCACCCAAGGTGATCAGAGCGGAACCATCCATGGCCTTGGGATCAAGTGAGATAGCCTGAAGCAAGAGATCCCGCGCCTGTCGTGCGCTGGATAGGGCGGAAAACGGGTTTTGATATTTGGCATGGGTGGCCGTGATGATTCCTTCCCAGATCAACGGTTCGGCATGTCCGGGATAGGCCATGACCAACTGATGGGCTTTTGGCTGAAGGGAAGCAAAGAAATCATCGCGTTGATCCGGGGGGAGTTGATAACTGCCATAGGTCCATTGATCGCTGAGATGCGTCAAGTCGTTTTGCAGGGGGCCACTGGCAGCAAGGGCAGGCAATGACAGCAATACCAGTAAATACGCCAACCATGACCAAGGTAAATAGGGCGAGATGTATCGCATGGGCAAGGGCTCAGTGAATTTCTGGGCGGTGGCGTTCAATGAATTCGATTTTGTAACCATCGGGATCTTCGACAAAGGCAATGATTGTGTTTCCATGTTTCATGGGCCCCGCTTCACGAGTGACTTTCCCTCCCTTTTCACGCACCGCCTGACAGGCGGCGGCCGCATTGGGAACTTCGACGGCGATATGTCCGTAGCCGTTTCCCAAGTCATACTGTTGAGTGTCCCAGTTGTGGGTTAGTTCCAGAACCGCTCCTTCCTGTTCGGGTTGATAGCCCATGAATACCAGCGTGAAGCGGCCTTCCGGGTAGTCGCGACGACGCCATTCCTGCATGCCCAGCACGTCTCGGTAGAAGGCGATGGAACGTTCAAGGTGACCGACGCGCAGCATGGTATGCAATATTCTCATGATGAAATTCCGGGATTTGAGTGAAAGAAGGGAGGATTAACTGCGTTGGGTTGCCCGCTGCCTCCAAGTCAGTGAGGAATTCGTCCAAATTTCCCGTTGTTGAAATCTTCCATGGCCTGGACGATCTCCGCCTGGGTGTTCATGACAAAAGGTCCGTGACCGACAATGGATTCATCGAGCGGTTGGCCGGACAGGAGCAGGACAATACTGTCCTCGACGATGGCGGCTTGCAGTCGGGTTCCGGCACGTTCCATGACTGCCATTTCTGCGGCCTGTATGGCTTGCGCGTCTATCTGCAACTGGCCGTGTAAAACAAACAGCGCGGTAGTGTGGTTGTCGGGCAGTTCGATGGACAGGGTATGCCCCGCTTTCAAGCGCAAATCCCAGACTTGCATGGGGGTGAAAGTATGCACCGCTCCGGTGACTGAGCCGTGGTTGCCGGCGATGATGCGTGCCGTCCCTGCTTGGTCTGACAGGTTGATGGAAGGGATTTGAGCGGCGGAGATATCCTGATAGCCCGGTGGGGACATTTTGTCGTGACGGGGCAAATTGACCCAGAGTTGAATCATTTCGAACGGACCGCCCTGTCTGGCATAGGCTTCGCTGTGAAATTCTTCGTGAAGAATTCCCGACGCAGCAGTCATCCACTGCACGTCGCCGGGACCAATGGTGCCACCGGCCCCGGTGGAATCGCGGTGCGTCACTCCCCCGGCATAGACCAGGGTTACCGTTTCAAACCCCCGATGAGGGTGTTGTCCCACTCCCAGTTTTTTCTGGGTCGGAGGAAAGTTAACAGGCCCCGCGTAATCCAGCATCAGAAACGGGGAGATGTCTTCCGCGATGTCGTGATAGGAAAAGATGTTCTGTACAGGGAATCCATCACCGACCCAGTGACGACCATTGCTGCGTTTGATATAAGCCAGTTTTTTCATGGGTACTCCAGTGTAAGGGGCGAGTGGAGGCCGTCGGATGATGGTGTGCGTGATCAACTCCAATCAGACCAAACCGTTTCAGTTTAGTTTATCCCAAATTGTTCATTAGAGATTTTTCGTCACTGCTGTCCGAAACAGGACAAATTTATTGGACGCCCCCTTGATTTGACGCGGGTTCTGGGCGGTTAAAAATCAGTTTTCAAAATCGTGCCTCCTTATGCTGTCCAAGATCAAACAAAAGCCAAATCGGTTTGTGGATTATCCTGAGGATCGGGTGATGTGGTAAACGGTTGATCGAGCCAGTCCATCAAGTGGCAATGAGTAAACAGGTTCATGCGCAACAATGCCACTAGGTTGGCAAGACTCCTGTCAGTGGCCAAGTAAACTGACCCATCTGTGGCCAATAAAAATGACCCACCCTTATGTAGGAGCATAGAGCCCTGTAGAGTTACCTCATGGCAAACAACATGGGGGACTTTTATGAAGGAGTGGATTGTGATTGAATTTCTGCTATATAATTCACCACCATGCGCAGAAAAAAAATTAGTCTACAAGTTTCACTATTCGCCATCATGCTGCTGGCTTGGAGCCAATTCATGGTTGCGGCGCATGCCTGTTCCCGGCTGTCGCCTGCGGCAGGCGATCTAGTTAAAATGTCTGCCACCCAGAGGGCCGACTGCAATGGAATGGGTGATTCATCCGGGACAGAAAACCCCCCCTCTCAGTGCTGTCTCGCCCATTGTGAACAATCTTCGCAATCACATCAAGCATCCGTTCCTGACCTTCCCTCGGTGAGTCTGGTGGCGCTTTTTGAAATCTCTTCAGTGGACTCCCGTGGCTCATTGTCCGCTCCCTTGCTTCACCCTCCTCTTCTTTTCTTGACGGAGGGCTCTCCGCCACTCCGCATCCAGTATCAGGTTTTTCGAATCTAGATCTTCCCTGCAGGTTCGGGTCGTGTCGCATCGGTTCGCGACACGAATTTCTGTTGCTTGTTGGAGACAAGATCATCATGTCCAAATCATGGATTACCCCTCGCTGGCCACTCGTGCCGGCAATTCTGCTGGCGACTTGGGCCCCGGTCTGCCATGCACTGACCTACCAGGAAGCCCTGGATATCGCGGAATCCCGCGCTTCGGAACTGAAGGCCCGCCAAAATACCGTTTCTGCTGCCCAGGCAGCACGCATCTCGGCAGGGGAATTGCCTGACCCGAAACTGGTGATGGGTGTGGATAACTTGCCAGTGCAGGGCTCCGAGGCCTGGAGCACCACCCGTGACTTCATGACCATGCAGCGCGTTGGAGTTATGCAGGAAGTCACCAATGGCGACAAGCGCGAGGCCGTGCGACAGTTGGCGGATACCAAGGTCGCCCGGGCTGACGCCGAATTGGAGATTGAACGGTTGTCTGTCAAGCGTCAAACCCGACTGGCTTGGCTCAAGGTCTATTTTTTACAGCAGCAGCAGGCTCTTCTGGACCAGATCGAAGCAGAAAATCATATGCTCAGCACCGCTGTTACGGCGCGGTTAGCCGCAGGGCAAGGCAAGGGGAGCGATAGTTTGCAGTCTCGTCAGGAATCCATCGCTCTGGAGGACCGGCGCGACGATCTGGAGCGGGACTTGAGCAAGGCACGCGCCGATTTGGCCCGCTGGGTGGGTGCAATTGCCACAGAACCCTTGACCGGCCCTCCCCCTGCATATACCCCCAATCCGGAACATTTACGACATAATCTGGATCGTCATCCCGATATAGCCATTTTCGGGATCCAGGAAGATTCGGGAAGGGCTGAAGTGAACTTGGCTAAAGCAGCCAAAAAATCCGACTGGGCGGTAGAACTGGATTATGAACATCGCGCCCCCCTCTTTGGCGACATGATTTCGGTTCAATTTACCTTCGACCTACCCATTTTTGCCAAGACCCGTCAGAACCCTCAAATCGCTGCTCGTGAGCAAGAACTCGAACGCGTCAGTGCCGAACGGGAAAGCATGGTGCGTGATCATATGGCCCAACTGGAAGCCTTGTTGGCAGAACAGACCGCATTGGTGCGCCAGATCGATCGAATTGATCAAGACTGGTTACCGCTGGGACAACAGAAAGTCGATTTGACTCTGGCAGAGTATCGTTCAGGGCAGGAACCGCTGACCTCGGTTCTTGATGCGCGCAAGTTTCTCATCGATACCCGCATGAAACGCATTGATCTGGCGGCACGGCGCGCTGCCATAGAAACAGAGTTGAGTTATCTGTCCGAGGAAATGCAACCATGAATCCAAAACGAACGATTTTGATGGGCGCTAGCGTTGTGGCTTTGATTGCCTTGGGAGCCGGCGCAGGTTACCGATTCGCCATGACCCGACCTGCAAAAACGCCCATTGCAGAGGCCTCTGGACACTCCGTTCTGTATTGGTACGATCCCATGAAGCCGGATCAACATTTTCACAAACCTGGTAAATCTCCCTTCATGGATATGGATCTGGTTCCCATGTATGGCGGGGAAAACATGATGGACAGTGGCGTACACATCGACTCCCGATTGACGCAGAACACGGGGGTAAGGCTGGCCACGGTAGAGAAAGGCCGACTTGCGCGCGGACTGGAAGTCGTCGGGATACTCGCCTTCAATGATCGTCTGGTGACGGTGGTACAAGCACGCACGGGAGGACTGGTGGAGCGGGTATACGCACGCGCCCCCAACGATGTGATCCTGGCCGGAGCCGCCCTTGCCGACCTGCGTGTACCAGAGTGGTATGGAGCCCAGATGGAATACCTGTCTCTGCGCCAGTCCGGGGACCCCGGATTGACGGGCGCGGCGCGCACGCGATTGCTGCAATTGGGCATGAGTGAATCTCTGGTGGCTCAAATAGAAAAATCCGGGTCACCACAAGCTGTGGTGACCATAACAGCACCGCAGGGCGGGGTACTGCTGGAACTCGACCTCCGTGCCGGCATGACCATCCTGCCCGGCCAGACCTTGGCACGCATCAACGGCTTGAACAGTGTGTGGCTGGATGCCGAAGTACCGGAAGCGCAAGCGGCAGGATTGGCCGTGAATCAACCGGTCTCGGCCACTTTCACAACCTGGCCGGGGCGCGTGTTTATAGGTCAGATCCGTGCCTTGCTGCCAGCTCTGGAACAGGGTACGCGTACCCTGCAAGTCCGGACGGAATGGTCTAACCTGGAGGGCAGGTTGCGCCCAGGCATGTATGCCCAGGTCCATCTCCAGAAAGCCTTGGGCCCCGACCGGTTGCTGATCCCTTCTGAAGCCATCATTGCCACAGGCCAACGGAGTGTGGTCATCGTGGCTGAGGAAGGGGGGCATTTTCGTCCGGCGGAAGTGACGGTGGGCCACGAAGATGGCGACAGAACGGAGATTTTTGCCGGACTGCAGCCTGGGGAACAAATCGTGGTCTCAGGCCAGTTCCTGATCGACTCCGAGGCCAGCCTCAAAGGGGTGTTGGCACGCATGGAAAAGTCGGGAAAACCAGAATGATCGCCCATTTCATCCGTTGGTCCGTGCGCAACCGTTTTCTGGTATTGCTAGCCACTTTGGCCCTGACCGCCTGGGGCGTGTGGTCGGTACGCACGACCGCAGTGGATGCGCTGCCAGACCTCTCCGATGTACAGGTCATCATCCGTACCTCGTGGCCGGGCCAAGCCCCCCAAATCGTCGAAGATCAGGTCACATATCCGCTGGCCACCACCATGCTCTCGGTACCTGGGGCCAAAACGGTGCGCGGTTATTCGTTTTTTGGAGATTCCTTCATCTATGTGCTGTTTGAGGATGGAACGAATCTTTATTGGGCACGCTCCCGGGTCCTGGAATACCTCAATCAGATCCAGGGAAAACTGCCCACCGGAGCGCGGACCGCACTTGGACCGGATGCCACGGGGGTGGGCTGGATTTTTGAATATGCGCTGGTGGATCGGACTGGCCGGCACGATCTTGCCGAATTGCGTAGTTTGCAGGACTGGTTTCTCAAGTATGAATTGAAAAGTGTTCCGAATGTGGCTGAAGTGGCTTCGGTGGGTGGCATGGTGCGCGAGTACCAGATCGTGCCTGACCCCGGGCGACTGGCGGCTTACCATATCACTTCCGACCAGTTGATCGAGGCCATCCGCAACGGCAATCAGGAGGCTGGCGGGGGCGTGGTGGAACAGGGCGAGGCAGAATACATGGTGCGCGCCACCGGCTATTTAAAAACTCTGGAGGATTTTCGCCACATTCCGGTGGCCCTGCCCAAGTCCGGCATCCCGGTGTATCTGGGCGATGTGGCACGAGTTCGGCTGGGTCCGGAGATGCGCCGAGGTATTGCCGAACTGGACGGTCAGGGTGAAGTGGTGGGGGGCGTGATCATCCTGCGTTCCGGCAAGAATGCGCGAGAAACCATCGCCGCCGTCAAAACCAAACTCGCTGCCCTCGCAAAAAGTTTGCCCCAAGGAGTAGAGGTCGTCACCACCTACGATCGCAGTCAACTCATCGATCGTGCCGTGGAAAATCTTGACCACAAACTGATTGAAGAATTTATCGTGGTAGCGGCAGTTTGCGGACTCTTTCTGTGGCACCTCAGATCTGCGTTGGTGGCTATCATCTCGCTCCCTCTGGGTGTACTCACCGCCTTCATTCTGATGCGTTATCAAGGAATCAACGCCAATATCATGTCTCTGGGCGGCATTGCCATTGCCGTGGGTGCCATGGTGGATGCGGCAGTGGTCATGATCGAAAATGCCCATAAAAAGATCGAAGCCTGGCATCGGCAGCACCCAGGGCATGCTCTGGAAGGGCCGGAACACTGGCAGGTGGTCACCGATGCCGCTGTAGAAGTGGGTCCCGCACTGTTTTTCAGTCTGATCATCATCACCCTCTCCTTTCTTCCCGTGTTCACTCTGGAGGCCCAGGAAGGTCGAATGTTTGCACCTCTGGCTTTTACCAAAAGTTATGCCATGGCAGGCGCAGCCGGGTTGGCCGTGACTCTGATCCCCATCCTGATGGGCTATTTGATCCGCGGTTACATTCCGAACGAAGAGAGCAACCCCCTCAATCGTTGGCTGATCACAGCCTATCGTCCCTTGTTGGATGCGGTGCTGCGCCGTCCCAGAACCACTTTGCTGATCGCGTTGGGGTTTCTGGCTACCACGCTGTGGCCGATTTCACAACTGGGAGGTGAATTCATGCCGCCACTGGATGAAGGTGACCTGCTTTACATGCCTTCCGCCTTGCCCGGATTATCGGCAGCCAAGGCCGCCGAACTGCTCCAGCAGACGGATCGCCTGATCAAGACCGTGCCGGAAGTGGCTCATGTGTTTGGCAAGGCAGGACGCGCTGAAACCGCCACCGACCCGGCGCCCATGGAAATGTTCGAAACCACGATCCAGTTCAAACCCCGTGACCAATGGCGTCCGGGATTGACCCCGGAATCGCTGGTGGCCGAGTTGGACCGGGTCGTTCAGGTGCCAGGGCTCTCCAATATCTGGGTCCCCCCCATTCGCAATCGCATCGACATGCTCGCCACAGGAATCAAAAGTCCCATCGGGGTAAAGATCTCCGGATCAGACCTGGCCTCCATCGACCAGATCGCACTGGAAGTCGAAAAGGTGGCCAAGTCCGTGCCTGGGGTTTCCTCGGCATTTGCCGAACGGCTTTCCGGTGGCCGTTATATCACGATCGATATCGATCGGGAGAGGGCTGCGCGTTATGGACTCAACATCCGTGACGTCCAGTCCGTGGTCACACACCTCATTGGCGGCGAAGTGGTGGGGGAAACCGTGGAAGGGACCGCCCGATATCCCATCAGCGTGCGCTATCCTCGTTCTGATCGAAATACTCTGGAAGCGTTACGCCAGTTGCCCTTTGTCACGGCTGGTGGACAATGGATCACGCTGGGGACCGTAGCCGATCTGCATTATGCCGAAGGCCCTCCCATGCTGAAAAGCGAGAACGCACGGCTGACCAGTTGGGTTTATATCGATGTGCGAGATCGCGACCTGGCTTCCGTGGTGAGAGACCTGCGCCGAGCCGTATCCCATGATGTTCGTCTGGTTCCAGGGGTGAGCGTCGCCTATTCGGGTCAGTTTGAGTTTATGGAGCGTGCCAATGCACGTTTAAAGGTGGTTGTGCCGGCTACTCTGATGATCATCTTCGTGCTGCTGTACCTCACATTTCGGCGTATCGATGAGGCCATCCTGATCATGGGCACCTTGCCCTTTGCTCTAACAGGCGGCTTCTGGCTGTTGTATCTCTTGCATTACAATCTTTCCATCGCCACCGCGGTGGGATTCATCGCGCTGGCCGGGGTATCCGCCGAGTTTGGCGTCATCATGCTGCTCTATCTTCGGCAAGCACTGGATGCACACTTGACGACCCATGTTCCCCTAACCCGTACGGTTCTCGAGGAGGCCATCCGTGCGGGTGCCGTGCTCCGGGTACGTCCCAAGGCCATGACCGTGGCGGTCATTCTGGCGGGACTCATGCCTATCCTGTGGGGGAGCGGAACGGGTTCCGAAATCATGAGCCGCATCGCGGCCCCTATGGCGGGGGGCATGCTCACCGCCCCATTGCTTTCCATGTTCATCATCCCGGCCGCTTACCAGTTGCTGCGTTCGCCACGCAGTCCAGGCAGACGATGGACTTTTTCAACCGCACGACCAACTCAACCAAAAGGAAATGACCCACCATGAAAACAATGCCTTCAACCACCCTTGCCCTGCTCACCTTGCTGTCCGTTACGCCTCTTTCTCATGCCGACGGCATGAATATGAATGGGATGAATATGAATAACATGCCAATGTCGGACTCGATGGCTGAACCGATGAGCAAAAAAGTTCATCATGCGATTGGAATCGTCCGGAAGGTGGATACGGCAAATAGCCGGATCACCATTTCCCATGAACCTATCCCCAGTATTCAGTGGCCAGCCATGACCATGACATTTGCTGTGCAGAACGAGAAACAACTCAATCAGATCATCGTAGGCGAGAAGATCAAGTTTGATCTGGTCCAGTCTGCGAAGGATCAGTACCAAGTGACCCGCATAACACCGATCCAATAACTTATTCAACCTCACCAGTGTCCGGGTTAGCGCCCCTCGCCTAAAGGCGAGGGATTTACGGATCCCCTATAGGGGACTTTAAAAAGCAACGATCGGTCCTGGGTCAATATTCAGTCGGCAGGGTGGGTCAGTTTTCGGTCGACGCCAACACTGCGTGGCAATTCCGAATATGAACGGCGTCCGCAAGCGCTCAATCAAGCGCGCGGGCTCAAGCCGTTGCGCGAGTTTTGCGACCAGAAGTTGTTTCCACCCCAAGGTGCTCAATGACCATCGGCGGCCGATTCGGGAACTGAGCCACGAGTTCAAGCTTGCCGCCCATACTTTCCACATAGTGCCGCAGAGTTGACAGCAACATGTCGCTGCGCTTTTCGAGACGCGAAATGGCGTCCTGCCCGATGCCTAGTACAGCAGCAAGCTGCTCCTGTGTTTGTTGTGATGCTTGGCGCAGGCGGCGTTCTTCAGAGTACTTTTCCATTTCACGTCCGTTTCCCGCCCCTTGGTCTTTGTCAAAAAATCACACTTTCAGGCGACATGTATCCTGACACCTAGGGAGGTGAACGTATTGGAAGACCCGCTATATCATCCAGCGGACAACCGCCTTGGATGAAAAGCGGTCGCCTGTAGTCATTTGCATTTTAGGTCCCACAGTACAAAATACCCGAGGGAGAACCTGTCCATGGTGATCACAACTGGAGGAGGTTGAAACATCACACTCCTCTTGCCAGCCATCTTGATTATCGTCACAATAGCGATATGAAAGAGAAATCGCCTACTTGGGGTGGCACCCGTTCCGGTTCTGGGCGCAAGCACGGAACCGGTCTCTACGGGGAACCCACCCAAACCATTCGTATCCCGGTTAGCACCCTGGGCGTAATCAAGGAATTTCTGTCGTCCCGTCAGGCCCAACACCGCCTGAGTCAGGTTCTTGCCTCCGTCGAGGTTTTTCATCCCGCCCCGGAACCTGCGCATCAAGCATTACCCTTGTATGCCCATAAGGTCCCGGCCGGGTTCCCCTCCCCCGCGGATGATTATATCGAGACCACCCTCGACCTCAACGAATACCTGGTTCCCCATAAGGCCACCTCATTTTTCGTGAAGGTCAAAGGCCATTCCATGACGGGAGCTGGAATTTTTGATGGCGATATGCTGGTGGTGGACCGTGGCCTGGAACCCGTGCCCGGCAAAATCATCGTTGCCGTCATCGATGGAGAGTTGACCGTCAAGCGTCTGGCATTCGAGGACGGGCGCCCCGTGCTGAAAGCCCAGAATCCCCACTTCAAGGATATTGTTCTCCGCGACAGCCAGGAGCTTTTATGCTGGGGAGTGGTCACCTCCACCATTCGCAGGTTCGACTGAGGAGAGTCATGGTGTCTTCCATCGCTCTGGTGGACTGCAATAACTTCTATGCCTCCTGTGAACGGGCGTTCAACCCAAAACTGGAAGGCAAACCCATTGTCGTTTTGAGCAACAACGATGGGTGCGTTGTGGCCCGGAGCAATGAAGTCAAAGCCTTGGGCCTTCCCATGGGAGTACCCTGGTTCCAGATCGAAAAGATGGCCAAACGCCATGGCATCCTCGCCTACTCCAGCAACTATGCCTTATACGGGAATATGTCAGCCCGAGTCATGCAGTTATTGAGCCAGTTCTCTCCCCAGCAGGAAATCTATTCCATCGATGAGTGTTTTTTAGGTCTGGCTGGTTTTGAACACTGGGATCTCATCGCCTATGGTCAAAAAATCCGCCGCCGGATCAAGCAAGGCACGGGCATTCCCGTGAGTATCGGCATTGCCACCACCAAAACCCTAGCCAAACTCGCCAACCATGTGGCCAAGAAACGGGAGGGCTATGGAGGGGTCTGCGATTTTGGTCGGTTCTCCCCTCGGGAACTTGACGATCTTCTGAAAAGCCTCCCAGTCTCCGAGGTATGGGGCGTGGGACGCAAACTCACCCCCCGTCTGGAGACCCTGAATATCAGAACGGTGCAGGAACTCAAGCATGCCGACCCACGCTGGATTCGCCAACAGTTCTCCATCACCTTGGAGCGCACGGTGGCCGAACTGAATGGCCTGCCCTGCATCGAACTGGAAGAAGAAAGTGCCAACAAGCAACAGATCATTTCCAGCCGATCCTTTGGCAGACCCGTGGAAACTCTGGAAAATCTGAGGGAGGCCGTAAGCAGCTATATGAGCCGAGCTGCCGAGAAACTGCGCGCCCAACACTCCGTGGCAGGGATTGTCGGAGTTCATATCCAGACCAACCCTTTCAACCCAGAGGCACCCCAGTACCATCCTTCTCAGGTGGTCCCCTTGGTCAAGTCCACGGATGACACGCGCTATTTGACTCAAGCGGCCCTGCATGGACTTCAGCACCTCTACCGGTCAGGATTCAAATACAAGAAGGCCGGGGTGGTCCTGATGGCACTGGAAGCTAAGGCCACCCTGCACCCCACCCTATTTGATGATCCCGCAGCAGAAGCCCGCTCATCCCGACTCATGAAAGTCATGGACACCATCAACCATCGCATGGGGCAGGACACACTAAAACTGGCCTCCTCGGGGATTGAGAACAGTTGGCGCATGCGGCGCGGTTTCAAATCCCCCAATTACACCACCCACTGGGCAGAGATTCCCCAAGTAACCGCGTGATCGCACCCATTCCCCTCAAGTGCTTTCTATTCTGGCGTTAAGTTAGATAAATGCAAACTATGGTGGACCCTGAAATCAAGACAGTAGTTTATGCTGTACGCTGTCATAAAGGATGAGCGAAATGAGCGAAGCGAAGAAGAGGAAAGTTCACACCCCCGAGTTCAAGGCGAAGGTAGGCCTTGATGCGGTGCGGCGTCTTTCAGAGTTTCGGTCGGCGCCAACACACCATCAATGAACGTCAACTTTGGCGTTGTTTTCCTCATTGCCAGTCTGTTATTCCTCGGTCTTCTCAGCCAGTGGATCGCTTGGCGGATCAAATTACCCGCCATTCTTTTTTTGTTGATACTGGGCATTCTGCTTGGACCCATTCTCGGCTGGCTACGACCAGATGCGATTTTTGGACCACTGCTCTTCCCCGCCGTCTCTCTGTGCGTGGCCATTATCCTCTTTGAGGGTGCCCTATCGCTGCGTTTGAGCGAACTCCGTGGTCTCGGCACGGTCATCCAGCGCCTATTGATCTTGGGCGTATTCAGCACTTGGACAATTATCAGTATCGCTACCCACTGGCTTGCGCATTTCCCTTGGCCCATGGCTGTTCTCTTTGGTGCGGTCACCGTAGTTTCCGGCCCCACAGTCATTGCGCCCATCCTGCGTAGCGTCCGCCCGAACGCCAAGATTGCCAAGGTATTACGCTGGGAAAGCATCCTCATCGATCCCATTGGGGTACTCCTCAGTGTGATCGTATTCGAAGCGCTGGTAGCCCACAATTCCGCCACCGCATCCCTGGGGGAGGCCAGCTTGAACTTTCTGCGCATCGTGGCAGCGGGTACCACCCTAGGGGTGGCAGGTGGCTTCACTCTGGGATGGGTACTACGACGCCGGGTAGTACCAGACTATCTGCACCCCTTCCTCGTCTTGGCAAGCGTGCTCATGATTTTTGCCTTGTCCGATGTCTTGGTCAAAGATTCTGGCCTGCTGGCGGTCACCCTCATCGGAATGGTGCTCGCCAACATGCGTGACGTACCCTTGGACAATATCCTGGATTTCAAGGAAAGCCTCTCCATCCTGCTGATCTCCCTGCTCTTCATCATTCTGGCGGCACGTTTGAATCTCACGGAGATTCGTGCGGTGCTGGGGCCCGGACTCGGTCTGCTCGTGGTCATCCAAGTCGTCGCACAACCCATCAAGGTCGCCCTCGCCTCCTGGGGATCGGAGTTGCATTGGCGGGAACGGGTCCTCGTCGCCTGGATCGCACCGCGCGGCATCGTTGCTGCGGCCACTGCGGCGGTGCTCGGACAAACCTTGCAGGCGGTCCACTATCCCCATGCTTCGCTCTTCGTTCCCCTGACCTTCGCGCTCATTATCGCCAGCGTCCTTCTGCCCAGCCTCACGGCCAGACCTTTGGCCAAATTACTGAATGTGGACGAGAAAGAACCACAGAGCATCCTCATCATTGGTGCCAATTCTGTCGCTCAGATCATTGCCAAAACCTTGGATCAGGCGGGCTTTGCCTGCCTGTTATTGGATAATGACTTCGCTCAAATCCGTAAAGCACGCGCAACAGGCATCAACACTTTTTATGCCCATCCTGTTTCCGTGCAAGCAGATCGTTATCTCGATTTACTCGACTTTGGCTACATGCTCGGCCTGGCCGAAGATCACTCCCTCAACATCATTGCAAGTATGCGTTATAAACCAGAGTTTGGCCTGGACCATGTCTTTATCCTGACCGACGAAAACGCCATGGTTGGGCGCGACCGACAGCAGGTGGCAGCACCCTACCGAGGAAGTTATCTTTTTGGGGGAGATGTGACCTACTCACGACTCTCCCAACTTTTGGATAACGGCTGGAAAATCCATACCACTCTCCTGAGCGAAAACTTTTCCTGGGAGTCTTACCAGGAACAACACAAGGCCGGCTTCCTACCCCTCTTCATGATCACTGGGGAGCATATTTTGCGCGTACTACATGCCGATGAGACTATTGCTCCGGTGAGCGGTGATCGAATTCTGGCATTGATCGCACCCTCTGCAACTTAACCCTGTCTTTAAATCACAGTAGGTTACGGATGGCCAGCCACGTTACCAAGCCCTGTCTCAAATATTTTCCAAGGGGGTTAGAACGAAACGCCGAAAGCAGAACGCCGCCGACTATCAAAACAGGGTGCTTCTTGACAAAATACAGAACGGACAGCCCCTGATCAGCCAGCGTCAAAGGTACAAGCCACGGCTTGACATTCTGCGTCAATATCCTGCGTTGCACTATCGCCTGGGCAACCAGGCTTTCGCGACGTTTTTCCAGTCTGGCTAATTTATCATGCATCAACGAATATCAACCTGTTGTCGATCTTTGAACAACTCCGACAAACTTGCTGAAAATGGCTTTGGCTTTACCTTCGCTTTGCGCCAAGCTGCGCCCCAAGCCATCATGCCAGCCACTAGAAAAAATCCGGAAAAAAGGCCCAACACAAGGAGACGATGTGTATCCCAGAAAGCGATTACAAGCAGGATCGTTGCCAGAACCACTCCAACCCCGAGGAGAAACAGTGCCATCAGGATCAAAATCAGTTGCGCCAGAAAATACTCTCGTTCCTCTTCCAGTTCTGTGGACAACAAATCCAGGCGCGTATGTGCGACTGCAATCAGCGTTGTTACAAGAACTTTCAGGGAAGTAAACAGCCCGGCGCGTGCGCCGGATGTCTTTTCAGTCATGACGCGCCCTGTTTAGCGACGACCAATGAGCAAGCCGATCAACAGGCCAATACCGGCAGAAACGCCGATGGCGCTCCAAGGATTATCGTGAACGTAAGCGTCCGTTGCATCAGTGGCCGTTTTGGTTTTGGCAAGCAGTAGATCCTGCGTCCCAGACATCTTGGCTTTCATCATTCTGAATGACTCTTCAGCCTTGGCGCGAACCTCAGCCAGTTTTTCGCCACCCTGATTGGCAGAAACTTTCAGCAACGCTTCGGCATCCGCTAATACCACCATGAAATCAGCAATCAGTTGCTCCTTGGTGACTTCATCGGATAATTTTTTCATGCTTTTCTCTGGTTCCAACTCTATCGTGTTCATGGTGAATTCCTATTCTTTTATGGCCAAAAAATTCAAAGCCCTGACCCGCAGTGTGCTGAAGGAAAAAATCAACAGGAGCCACACTACAGGCGACGACCCTGAACAACGCGTATCAATATCACCACAATCGCCACGACCAGGAGAATGTGTATGAACCCGCCCATGGTATACGAGGAAACTATACCCAGTAACCAGAGGACAATCAAGATGACTGCAACAGTTTCGAGCATTTTTTCTACTCCAGACCAGATGACAAATTGAAACTCCTCGGCCTGCCCACTAACTCGGGCAGATTCACACTCCAAAAACCTGGGTACGACTTACTGCATGTCGTATGATTGTCGCTCTTGGGTCAAAAAAACTCTGTGCGGTAACGCACGCCTTGATCAATGCGGTTTTTTTTCGAAACGGTTGTGCCCCAGAGGGTAAATGCAGGCAGATATGCCCATCCTTGCTTCAGTTGGATAAAGAGGTCAAAGCCATTATTTCCACCAGATGATCGCAATGATCATCAACCATGGAAATGATTCCGTCCCCTTGATCGACACCATCTAACGTCACCTTCACCCCGGTACTCGATGGATCATCATTGGCACGCATTTGCGATACAGTGATGTGATAGACAGTCTCGCGATACCGGTAGTGCATCTTGAAGGACTGCCAACCTGCGGGCATGCGAGGAGAAAAACTCAACGTGTCCCCCTTGACCCTGAGACCCAGCAAGGATTCCACAACCAGCCGATACATCCAGCCTGCTGAACCCGTATACCAACTCCATCCCCCACGACCGGTATGGGGTGTACTGGCATAAACATCCGCGGCGATGACGTAGGGTTCCGCTTTATAGACCGCGTTTTTTTCGGCTGAGTTCGTATGGTTTATCGGGTTGATCATGGTCAACAACTCCCATGCACGCTTGACATCACCCAATTCGGCAAAGGCCATGGCAGCCCAGACGGCCCCATGGGTGTACTGCCCCCCGTTTTCTCTCACTCCGGGGGTGTACCCACGAATATATCCCGGATTCAGGTTCGACTTGTCGAAAGGTGGGTCAAGCAATTGAATGAGTGCGTCAGAGCGCCGTAGGAGCCGTTCGTCCAGGGCATTCATGGCTTTTCTGGAACGAATTGGGTCCCCTGCCCCGGACAGCACGGACCAACTTTGAGAAATCGAATCGATCTGGCATTCCTCATTGCTCCCGGATCCTAGAGGAGTACCATCGTCAAAGTAAGCACGCAAGTACCATTCTCCATCCCAACCCTGCTCATCAATACTGACGCTCAGCCGAACTCGCGTCTCCCGGCATAGGTCTGCAAATGCGGAGTCCCCATACGCCTCTGCTATTGCAGCAAACTGCCTGAGCACTTCACACTGAAAAAACCCCAACCAGATACTTTCGCCCTTGCCATGTATTCCCACCAGATTCATGCCGTCGTTCCAATCGCCGGAACCGATCAGAGGCAATCCGTGTTCGCCGAAATTCATTCCCCGCCGGATGGCCCGGACACAGTGCTGATAAAGGCTGGCCACATCGGTGGACTGCCCAGGCAAGTCGTAGTAGGAATCGTCTTCGGGTCCGATGGATCGACCTTCCAGGAAAGGCACTAGTTCATCCAGCACACCCCGGTCTCCCGTACTCGTCACATAACGGCAGACCGCCAAAGGGAGCCAGAGATAATCGTCCGAGCAATGGGTACGCACCCCTCGACCGGATGGTGGATGCCACCAGTGCTGTACATCTCCTTCCTCGAACTGATGACTCGCGCATAAAAGTAAATGTTCGCGCACCAACTCTGGTTCGGCATGAACGAGCGCCATCACATCCTGTAATTGGTCGCGAAAACCAAAGGCACCCCCCGATTGGTAGTAACCGCTACGAGCCCAAAGACGGCAAGCCAATGTCTGGTAGACCAACCAGCCATTGACGAGTATATTCAGGGATGCATCAGGCGTTTCGACTTGTACCGCACCCAATGTGTGGTTCCAGTGGTGCCACACCCCTTCGAGCACACTGCGTGCAGCCAAATCACCGCGAAACCGCTGCACGAGTTGGTCAGCCTCCTCGACATTACGACCAACCCCAAGTCGGAACACGATATCACGCTGTTGTCCGTCGGCCAGATCGAAATTCACCTGAAGCGCGGCGCAAGGATCCAGAGCAGCCCCCACTTTGCCTGAAAGGCCTGACCGATGCATGGCTGCAGGATTTTTCAGTGAACCATTGCGTCCAATGAATTCCATGCGGTTACCAGTTACTCCGCGCGCAGCGTCATCCACATCAAAGAAGGCTACACGGTCGGCAAACTCTGTGTTGTAGGGGTTGCGCGCATATAGTGCGCCGTTCCGTACATTGATTTCAGTGGCAACATGCATGGCCGATTTTTCACGAAGATCTCCCAGCACCCACTCGACATAGCCAGTGGCCGAGAGTTTGCGCGTACGGCCTGATTCATTTCTCACTTTCAATACGGAAAACTTGACGGAAGAGTCCATCGCCACGTAAACCCACAACTCCGAGTAAATCCCGCCCGATCTATGTTCGAAAACACTGTAACCAAATCCATGGCGGACAACATAAGGTGCCGATGCACGAACAGGGAGCGGGGTGGGTGACCAGAAATATCCGGATTCTTCGTCACGAAGATAAAGCGCTTCTCCGCTCAAATCACCCACCGGGTCGTTGTACCACGGTGTCAAACGAAATTCATGCGCGTTTTCACTCCAGGTATAAGCAACCCCGCTTTCCGACAGGACCGTTCCAAAATATGGGTTGGCCAGAACATTCGCCCAGGGTGCGGGCGTCACTGCGCCAGACTCAAGCACAATGACATATTCATGTCCGTCCGGAGTAAAACCTCCCAATCCATTGAACAGAGTCAGATCCGTGCGCGGCATCACAATATCGGGAGAAATATCGGGATCCTGCAGACGTGTCGGCTTGAACCTAGGCATGCGCGGTACCACAAGGCTGCGACGACCAAGTTGTTCCGCCAGCGTTCCTTGTCCATCCGTGAGGATGATGCGCGCAACCGACTGAAGCAGAATACGGTCCTCACTGGATATCTGTTCTGCTGTCCTCACGAATATGCCCCCTGGCCGATCGATCACAGCGGCTTCGATGCCCGATGCGATCAGTCCCATGATCTGTTCCTGCAATCGTTGACGGTACCCCAGATGATCTTCATTCCAGATCACCATGTCCACCGCCAGACCTTTCATGCGCCAATAAGCATGGCCTTGCACAAGTTGGCGCACAAGATCGATATTGGCCTCGTCTCCGATCTGTAGCAGGACGATTGGCAAATCTCCGGAGATGGCATAACCCCACAGACCTGACTGACCACGACGATTCCTGATGATTACGGCCGCATCGATACGCAAGGAAGCATTGGCGTAGAGGATGGAACCAGCCAGTCTTGCATAGAGTTGAGCATCAGCATCGGTGGCATTCAGTTGCCGCAATACCACTTGACTGTGAGGCCAGGTCAGGTCAAAGACACGATCGGAGAGGTACCGATCCTGGTACTTATCGATCAAATTCAAGACCATATCCCGGTTGTCACCAATGCCGGATACCATATCCACGGTAACTGACTGTTCGGGATCGAGCATGATGCGATAACGGATGGCCACGATCGGATCCAGCACCGAGCCATCGGTACCTGAGAGCGCTGCTGAATTGCTGCTCATGGCCAAAGGATTGACGACGCTTCTTGCGCGCCCAATGAAGCGCAGGCGATCAGTTTCGTAGGACACTTCGATGATCTTTGCGCCATAGGCAGTCATCAAATGAAACATCCAGTGTGTCTGTTCAGTAAGAGAACGGGGACGACGCGTGCACAGGATCGCATGACGTTCCCGCAAGATTTCCGTCTGCACGAACAAATTACTGAAGGCTGGATGGAGCGTATCCGCAGCCGGTGAAGCGATCACCACTTCGCCATAACTGGTGATCTCTATTTCCTTGCTTTGTCGCGACCGGTTGATGATGCGGGTCCGGCGTAATTCGATATCATCTTCCGGTGAGACAACGATCTCGGTATGCGTTTCGAAATCGCCGTCGTCCACCCCGATAAAATCACGACGACGAAACTCGGCGCGGCCTTCGGAGAAAATCGCTTCATAACTCTTGGGACGCTTGAGCGTCGGTTGATACGCCGTCGACCAGAATACCCCGCTCGCCACTGCGCGGATGTAGCAGAACAAACCCCAATTGTCGCAGGTGCTGTCTTCACGCCAACGCAGAACAGCAATGTCTTTCCAGCGACTGTAACCACCGCCAGCACTGGTAATCATCACATGGTAACGACCATTGGATAGCAACTGAACCTCGGGTACCGGCGTGTCAGGCGTTCCGTAGACACGAACCGGCATCTCCGTGGCAACCGACACCGAACGAGCACCTAATAGTTGCGTCGTATGTGAAAACAACCCCGTGGCCTTGGGAATTCGCTCCTGGAGTAGGGGCATAACCGCCTGAAACATCCGCTCCGATTCAAACCTCCGCTGCATCGGCCGGTCCAGAATCAGATAGGCCAAAGAGAGCAAACTCATTCCCTGATGGTGGGCCATGAAGGATCTGACCACCGTACCGGCTTGTCCACGTAGTTGCCGTGCCGGCGTGTAATCTATTGCCTCAAAGAAACCGAACCGCCCGATCAGCCTTTCGGTCGAGAGAAGTTGCAGATTCACGCACGCCTCCTCAGGTGCAACCATCAGCGCCAACATCGAGGCGTAAGGAGCGATGACCGTATCCTCGGCCAGTCCACGCTTTAGCCCCAGGCCAGGTATGCCGAAGGCACGGTATTGATAATTGAGGTGCACATCCACCGTGTTGTAGCACGATTCCGACATACCCCAAGGCACGCCGAGTTGCCTTCCATACTCGATCTGACTGCTCACTGCCGCCTTGCAGGTCTGATCGAGCAAGGTATTATCATAGGTGGGCATGACCAGGAGCGGCATCAGGTACTCGAACATCGAACCGCTCCACGACAAGAGAACCGGTTCCCCTCCGGCAGCAGTCAGTAGACGCCCCAGAGAAAACCAGACTTCTTGCGGTAGTTGCCCTTGTGCAATGGCCACGAAACAGCACAAACGCACCTCGGAAGCCAGCAGATCGTAGTGACCCGGGTCCACCCGCCGCTCACTCACATTATAGCCAATGGTCAATAAATGGCGCCTCCTGTCGAACAGGAATTCATACTCCATGCGGGCTAGATCTTCGGATTGAAAGATCAGGGATTCGATGGTAGCCATCCTGTTTCTGGCACGCAGGCTCCCTTTGCCAATCTGCCGTTGTAAGTCGGTGAGCCAATCGTGCTGGGAAGGAGTGAGTCCCTCATTGAGCCAAAACTCGATAACCGAACGCAGATCTTCGTCCAACCGTGCCAGTTCACGTAATGTCGGAATTCTATCCAGATCTGCAAACGCTTCCAACCCACCCGGTACTTCCGGCAGCAAAACCCACGGAATGAGATGGTTCAACTCATCCAGGATTGCGCGGATTTGACGGGTCAGGGCCTGCCCCCACCAGGACGATTCGCTCTCTCCCTCGGTATCGACCTCGGCTCCCTTGACGAGCATGAAAACACCAGCCTCCAACCGCAATAGATACGCGCGCAGTTCCCCAGTAGTGTTGGGTGGTGCAGCGGCCAGAGTTTCCAGTTCATTCCGCAACTCTGCCATCAGATCCGCAGAATTCCCATTCATCGTATCCAAAAAAATCATCAGGGTATCTTGCAGACCATCCAACAATTTCATTCCAAAAACTCTGTCATCCGCAAGAACGCGCAAACCTGCACGCAACGTCAGCAAATGGCCAGCCAGATTTCCGCTATCCACCGTCGATACGTACAAGGGCAGCAGCGGTTGTAGAGTCAACGTGTCATACCAGTTGTAGAAGTGCCCTCGATAACGCTGCAAACCTTCCATCGTACGCAGGGTATCGTTCGTGCGTTCGATCAGTTTTCCAGCCGAAATATATCCGAAATCATAGGCGGACAGATTGGCTAATAGCGCCAACCCGATATTGGTCGGTGATGTGCGATGAGCCACCGAGACAGGACGATACTCCTGAAAGTTGTCGGGAGGGAGCCAATGGTCTTCCTCCCCCACAAAGTGGTCAAAAAAGGCCCAGGTCTTGCGTGCAAGCATGCGCAGGAAAAGCATTTGTTCATTCGTCAAGGCGGCCTTGCGACGTGCCAGAGGAAGGCTTATCCACCAAGCAATGACGGGCGAGATGCTCCACAAGAATAAAATCGGCCCTGCCGGCACCAGCACTGCAGGGGTCGATGCGATCAAGGTAATCGCCGCTGAAACGGCAACCACGGGGGAAATCCACATCTCCCGGAAGCAGGAAATGAGATCACTGTGCTCCTGTTTATCCAACTTTTGATCGACTTCAAAGGAGGGATTCCATTCCAGCAGTCGTCTGTGTGTCACCAAGATCCGCCAAGTCGTGCGCCCAATGGCATCCAAACTGAAAAACGCTTCATAGGGGAGGCACGTAAGCTCAAATCCGGCTTGCATAAAACGTCGAGTAACCGAGCGAGTAACTGCCCTGAGATGCTGCCTCAACAACACCTCTTCTGGTTTGCGAAACAGGTCGAAGACCGAAGAAAAAAATATAGGAATCAATAAACTACCCAGAACTGACAAGGTCCACAACCAGGCCCACGGCAGTAGCATCCACCCCAACAACAACAGCAATACCAATGCCGGAGGGACGAGGCTACGCCGAAGATTGTCGAACAATTTCCATTGCGACAATCGAGATAGCCTATTCTTTCGATTGCAACGGGTGTCACCCGCCCGGTTTTTGGGCACATAGCGCAGCAGCCATCCCGCAATCTGCCAATCTCCGCGTATCCAGCGGTGACGGCGACTTACATCGGCGCTGTAACGCAATGGATAACTTTCATACAACTGTACATCGCTCAATAACCCTGCCCGCGCATAACACCCTTCAAGAAGATCGTGGCTGAGGATACGATTCTCCGGAAAGCGTCCACTGAGTGCGCGCTCGAAAACATCGACCTCGTATATACCTTTGCCGATGAACGAACCCTCTCCGAAAAGGTCTTGATAGACGTCGGAAACGACGCGGGTGTAGGGGTCAATCCCGGGTTCACCTCCGTACAGTCGGGCGTAATGTGATCGGTTCACTCCGGGAATGCTGATCGCCACACGCGGTTGCAGAATGCCGTAGCCTTCCGTCACGCGCTGTTTTTTTTCATCATAGTGAGCATGGTTGAGCGGATGCGCCATCGTTGCAACAAACTGGCATGCAGCATCGCGCGGTAACTGTGTATCTGCATCGAGAGTTATGACAAACTTCACACCGGACAGAATCGAGACATCCCCGACGACGAGTGAAAAAGTATCCCCGGAAACACCCGACTCGCTACTGCGCAGCAGAACATTCAAGTCCGCAAGTTTGCCACGCTTGCGTTCGTAACCCATCCAGATCCGTTCCTGCGGGTTCCATCGTCTCGGACGATGGAACAGAAAGAAAATATTGCTCTTGGTTCCATCACCGACACTGCTGTATTTTTCATTTAGTTCGATTATTCGCGTATGTACCCGTTGTACCAGGGAACTGTCTTCCGGGAGAAATTCCTGTGGTGCATCACAATAATCCGTCAATAGGCCAAAATGCAGGTGATCATCGCGGTTTGCTAAAAATCTGACTTCCAGTGCTTCAACCAGTTTCTCGATATCCTGAACGCTCGTCAGGAGTGAAGGAACTACCACCAACGTTCGGAAGCCCGGAGGGATTCCTTTGGAGAAGTCCATTTTTGGCAACCCTTCGGGCTTTACCCGTAATGTTGCCAGCCAGTTCATCAAGGCCACGGACAGTTGGCTGGAAACCAGCAGCAATAGAATACAGAGGGGCGCCAGCATCCAAGCCGGCATTCCATTGGCAACTGCTTGAAATGACAAGATCCCCGTGAGTGTCATTGCGATCAGAGCGATGCCGCCCAGATAGAGGCACAAGGGGTGCCGACGCACCGCTCTCGTGAAGGTTTCAAATCTGGAGAAGCGAACTTCGGCCGCACGCTCCAACTTCGGCACTCCCTTGTCGATCAGATAAAAGCCGACATGCCGCGCACGCTCAACAAGCGTGGATACACTACTGGTGCGCGCCAAATCGATGGCTATGGAAGCCACCTCCCTTTCCGTGCGACGACCTTTCTTCGCTATCCTTTCTGTTGCGTGGCGATAACGATCACGGGTGGAGAAATCCATCCTGCTGTAGACACCGTCAGGGTCCTCACGAAGGATCTGCTCAACGACACTCATGTTCTCCACAAATTCTTGCCAGTCCATCGCAACCAGAACCCGTAGACTGCCGATACAATTGCTGATGGAAACCTGATCGCCAGCTTGCTGCTGGTTTTCCGACTGTACCAACTGATCGATGGTCTGTCCTGATTCGGAGAGACTCTGGTCAATCCAGGTCAGGGGCAAAGCCAGAGCTGGCCCTCGTCCACGCAATCGGCGTGCAAGTTCCGAGACAAACGGACTGACCATGGGTGGGTTTGAACGTGCCATGTCGGAAATCACGAGAATCAGACTTTTCGGATCCTTCTCTGCGGTCTCCGTCATCTTGTCCGCCCAGGAATCAGCCCTGTCTCGCTCATGCCACCGTGCGGCGATCCGTATGCTGACCCGACGGAGATTTTCGATGACTGCCAATCGCAGCATGATCGGGATAGCCCACAACTCACCCAATTTGAGGTCCGTAACGGTCTGGTAGGAGGTCACGAAATTACAGAGACTTTCCGTATCAACCCGACCATCACCATGCCCAATGAGCTCGAGAGCAATGGCATATACCCGCGGGTACCCAGCCGATGGGCCGGATGCCAGGCAGGGAAGTTCCTGACTGTACCCCTTCGGCAGGTGTCTCTTGGCTGTTCTGATCTGTTCTTCGATGAGATGGAAATTGTCGAGTAACCATTCCCCGGCTGGCGTAATACGGCGCTTCGATGTTACCGCCCCCGTCAGCAAGTTGCACACGCCAACCAGCGCGCTCTCGTTTTCCGTCAGCCGGGCCAGAAGTTGATCCGATCCATACCCCGAAGCCAAACGGTGCGATGCTGCACAAGTTTTTCCATGCTGCGCCATCTGCTCTGCGCTAAATAATTCTGAGCGCAACGGAAGTTCTTCATCAGACAAAATGTCTGACCAGTTATTACCGTGAACGGGCGTTCTCCACCGAAAATAATTTTTGATGAATTTACCTCAACCACGCCAACGTAAACTTGTCAATCCAAACCCCACGAAGCCCAAGCCCCAACAGTGGCAGTGTAGGACCGATAATATTTTTTTGAGCTTTCATCAATACACCCCTAATAAATTTTAATTGGTTGTATATCCGCACAATTACTACGTTGCTCCTGTGCAATTAGATTCTGCCACTGACCGAAAGATCTTGCTACGATCATGATTCTCTATTAGATTTTCCGTCACCCAACCCAGCGCCATCTGTCCTGAAAAACGCCGTTAGGGGGGTCCTACCAACTCTCAAGGGGGGGGTTATGGCATTATTAAATTCCCCTATTTCCAGGGATCTGGGTAGGGTCAAGGCATGGCTGTTAGAAAAGAAATGCGGCGCATGGAACTTGTCGTGCAGTGTACTCCTGATGAATGCCGACTTTACCCTATCTTCAAGATGGGTAAAGTCGGCATTCATCAGGACTGACGGTGCGCCTACCCGAGAGCAATGTCTCGTGGGGCCGATAGGGTGTAATCCAAGTTTTTTTTCGTAGTATTTTGCATGACGTGGATTGACTTCTAAAACTCCCATTGAACAGTTGCACTTGGTACGAAGGTACAAATAGGCGATATAAAATAACTCGGGCAGTATATGTCGGTTGCAGGCGTCTGAGTTGATGGCAAGGCGT
>NZ_JPOQ01000003.1
CAGTCGATCAAACAGCACGCGCAACAGTTACTGGTGCGTTTGCAGGCTCATCCTGAACAGTTTGCGGCGGTGGCCAAAGTTGAGTCCCAGGACCCGGGATCGGCAAGTCAGGGAGGGGATCTAGGGTTTTTTGCCCGGGGAACCATGACGCCTCCCTTCGAGAAAGCCGTGTTTGCCTTGAACAAGGGGGAATTTTCCGGACCCGTTGAAACAGACTTTGGTTATCATGTGATTCAGGTGACGGATATCCACGAAGCGAAGCATTTAAGTCTTGAGGAAGTTACGCCCCAACTGACTGCAGAGATTCGCCGCCAGAAGGCCAGCCAGAAATTTTCCGAGGAGGCCGATGCCTTTACTACCCTGGTTTATGAGCAATCCGGCAGTTTACAGCCGACTGCCGACAAATTTCACTTGACGGTGCAGACAGCCAGTGGGATCAGCAAAGACCAGAAAACAGGAATCTGGTCCAATCCAAAGTTGCAACAGGCATTATTTTCTTCAGCAGTGATCAGAGATCATCGCAATACGCCTGCCATCGAGGTGGCGCCGGGTCTGCTGGTGGCCGCCCGGGTCACCCAGGATCAAGCGGCGATGCTGAAACCCTTGGAACAGGTGGCTCCTTCCATCGAGCAACGGCTGGAGGAACAGCAGGCGGCGGTTTTGGCCCGTCAGGCGGGAGAAGAAAAACTCAAGGAATTACAGGCAGGCAGGACGGATCCTGCCCTGACCTGGTCAGGAGAGCGGCTTTTGACACGCCAGCAGGCCTATGCCGGCGGTTTGCCCTCCGCAGTGGTGACCCCTGCCTTCCGGGTGGATGAACGACATTTGCCCGGTTATGCGGGGGCGTCCACCCCCGAGGGCGGGTTTGTGCTGGTGCGGGTTACTCAGATTCAACCGGGACGTACCGATGAATCTGCCACGCGCAAAGAAGCTGAAACGGGTTTGACGCGCGCCTATGGAGATGGAGCCATGGAAGAATTCATGGCCGCTTTGCGTAAAAAGGCCACCATTCAGGTCGTGGACAAGAGCGTGCTGGAAGAGTCTCCCCAGCACTGACCTTCCGGAGACCTCCGGGTTTTCCCTATGATTCAGCCACCCATGCCGGGGACGGTACTGGAAAAACCGCCGTCCACATGAAGAATCTCTCCCGTTACACCGGAAGCCAGGGAACTGCACAGAAAAGCCGCCACATTTCCCACTTCCTCGATGGTGATATTGCGGCGCAGGGGGGAGGTTTGTTCCACATAGCCAAGAATCTTGCCGAAATCACCGATGCCGGCGGCGGCCAGGGTTTTGATGGGACCCGCAGAAATACCGTTGACCCGAATGCCCTCAGGCCCCAGACTTTGTGCCAGGTAACGGACATTGGCCTCGAGACTGGCCTTGGCCAGTCCCATGACATTGTAATTTTGTACGGAACGTTCGGCGCCCAAGTAGGACAGTGTCAGCAGAGCACCTTGACGACCGGCCATGAGGGGGGCACCGGCTTTGGCCAGGGCCGCGAAACTATAGGAACTGATGTCATGGGCAATACGAAAGTTTTCCCGGGTTACCGAATTCAGAAAAGTCCCGCTGAGGGCCTCACGAGGGGCAAAGGCAATGGAATGAACGATACCATCCAGTCCGTCCCAGCGTTGTCCCAGTGAATGAAAGAGAGCCTCGATTTGATCGTCTTGCGCTACGTCACAGGGATAGAGTTCAGTAACCCCCAATTCTGTGGCCAGTTTCTCCACTCGGCCGCGCACCGCATCGCCTTGATAGGTAAGGGCCAGTTGTGCCCCTTCCCTTTGCATGGCTTGGGCGATACCCCAAGCGATGGAACGATTGCTCAACAATCCGGTGATGAGTATGTTCTTGTTTGCCAAAAATCCCATGGGTTGGTCTCCTCTTGTCAGGGCACCATGATAAACCATTCCCTTCGGAAAGGCGCAGTGGGACGCGATAGAATGAGGGATGGGGTGAATGAAACCGGGCATAGGTCGGGGGGGAATGGGTTCTGCTGTGACGAAGAAGAGGAAAGGGCATGATAGAGGGCGATGGATGAAGGTGATAAGCGCTTGGGTGCTGGGGCTGACCTTGGCCCTGTTGTGGATGTCCCCGCTGCAGGCCCGGGAAAAGGTTCTGCATGTGGCGTTTTCTGCCTCTGAAACGGGGTTTGATCCGGTCCAGACTTCCGACCTCAATACGGCCGCCGTCGAACAGCAACTGTTCGAATCGTTGCTGACCTATGATTATCTGGCACGACCTGCCAAACTGATTCCGCGTTTGGCAGCCGCCATGCCCAGCGTGAGCGGACAGGGGAGCATCTGGACCTTTACCCTGAAAAAAGGGGTGTATTTTTCCCCCGATCCCGTTTTCCGGGGTAAGAAGCGGGAGGTGACCGCGACCGATGTGGTCTATACCCTGATGCGTTTCATGGACCCAAAAAATCGTTCTCCCTACAAGTTTTTGCTGGAAGGAAAAATCGAAGGACTGGATGAGCGTGCGGCTCAGGCCCGAGTGACAGGGCATTTTGACTATGATACCCCCGTGGCGGGGTTGAGGGTACTGGATCCCTGGCATGTGCGCGTGCACCTGAAAACCACCGACTACGACTTTGGGCATGCCATGGCCCAGCCGGTTATGGGCATTGTGGCCCGGGAGGTAATCGAGGCGTATGCCGGGGACACGGCGTCCCATCCGGTGGGTACCGGACCCTATCGCCTGGGACAGTGGTTGCGCTCAGCGCGCATTGAATTGATTCGTAATCCCAACTACCGCTCTGAAATCTGGCATTTTTCTCCCGGAAAGGATCCGGTAAATCAACGTCTGGTGGCACAAATGGAAGGAAAAACGCTGCCCCAGATCGATCGGATCGATATTCAAATCATCGAGGAAGCCCAGTCGGCCTGGCTCAGTTTTGGTAAGGGAGAGTTGGACATTCTGGGGATTCCTGCCCAGTTTTCTCCCCTGGCCCTGAGTGGGGATCAATTGCGTCCGGAATGGGTTCAGCGCGGGATTCATTTGGACCGGATCGTGGAACCCGCCATTGCCTACTATTTCATCAATCAGCAGGACCCCCTGTTGGGGGGCATGGCCCCCGCCAAAATTGCCCTGCGGCGCGCCATTTTTCTAGCGATGAATGATGGAGAAATGATGCGGGTCATCGACAAGGGCCAAGCGATTCGGATGACTTACCCGATTCCGCCAGGCGTGGCGGGCGCCGATGCCCAGTATCAGAGTTTGTTGAATTATGACCCCGAACTGGCCAATCAACTGCTCGATGCCTATGGTTATCGACGGGGCAGGGATGGTTATCGTCTTCAGCCGGATGGAAAACCCCTGGAAGTTCAGTACACCACAGGGCTTTCTTCGCAGGATCGTGAATTGGATGAGGTGATGAAAAAATCCCTGGACCGCATCGGCCTGCGGTTTTCCAGCAATAAACTCAAGTTTCCGGACATCATCCGGGCAGAACGCCAATGCCAGGTTCAGTTTCGCTTGTCGGCCTGGATTGCAGATTACCCGGATGGAGACAATTTCATGCAACTCTGGTACGGACCGCATACCCATGAGAACAATGCCAGTTGCTATCAGGATCCGGAATGGGACCGGCTGTACGAGCAAACCCTCACCCTGCCCGATTCCCCCCGGCGAGATGCCTTGTACCATCGTTTGGCGCGCCGCCTGGAACTGTATGGGGTGACCAAGGTCAGTACGGCGGCCTTGCGCAATGTCCTGTCCCAGCCTTGGGTCCTGGGTTACCGGACGCATCCGATCTTGCCTTCGGTATGGAATTACCTGGATGTGGAGGAGAGGAATGACCGAACTCCTTGACGAGAAAAAAACATGAGTGGATTACTGTTTCTGGTTCGGCGCCTGGGACAGGCTCTGCTGACTTTGCTGGGGGTGATCCTGCTGGTCTTCGTCCTGTTCAATTGGGTGGGGGGAGACCCTGCCACGATCCTGGCGGGCAAAATGGCCAGCGCGCAGGATTTGGCCAACGTGCGTCACCAACTGGGCCTCGACCGCCCACTCTGGCAACAGTTTCTGGACTTTGTCGGGCAGGTTTTGCGCGGAGATTATGGGGAAAGTTGGGCCACCCATGAACCTGTCTCCGCCATTTTCCGCTCCCGGTTGGGACCTTCTCTGACGTTGCTGATTCCCATGCTGGTTCTGGAAACGCTGGTGGCCGTTGCCGTGGCCCTGCTGGTGGCGGCGTTGCGGGGGTCCTGGCTGGATCAGGGAGTGCGCATGGTGAGTACGGTGGCCATGTCCATCAGTTTATTGGTCTACATCATCGTAGGACAATACGTATTTGCATACCTGTGGGGATGGTTTCCAGTCAAGGGGTGGAGCGATTCCGTTCTGACCAATTTACGGGTCTACGCGCTTTTGCCTGTGTTGCTGGGCCTTTTTGTGAGTGTTGCGCCTTCGATCCGGCTCTATCGCTCCTTCATACTGGAAGAGATCGATCAGGATTTTGTGCGGACAGCGCGTGCCAAGGGATTGTCGGAAATGCGCATTCTTTTTGTGCATGTTCTGCGTAACGCGGCCATTCCCATCGTGACCAATGTTCTGATGGGATTGCCCGGATTGTTGACGGGCGCTTTTCTTCTGGAGCGGTTTTTTGCCATTCCTGGCATCGGACGGGAAATCATTCTGGCCGTGGAACGTAGCGATTTTCCCTTGATCAAGGCAATCACCGTGTATGTGGCCATGGCCACCCTGGCAGTCAATTTACTGGGCGATCTGTGTTACCGTTGGCTGGACCCCCGGGTACGTTTGGAGTAGGACGGAATGACGGTGCAAATTTATTCATCGATGCGTTCGGAGAATGCCTGGAGCCTCGCCCTGCGCCGCTTATGGCGTGACCCGGTGGGACGTATTTCCCTGGGGGTGGTGGTTTTTTATCTGGTGCTGGTGGGACTGGTGCTGATGGGTTGGCTGGGAACGCACTGGAATGACCCGGTGGCAGTCAATTATGCACCGCCGACGTGGTATGCCACTGCTGCGAATCGGGTGACCTTGCCGGCTGAAGAGGCCTGGGATCGTACCCAGGTCATTCCCCTGTATGGTTGGACCGATCCGCTGGAACCGATCTGGAGTGAGGCGCGGGCAGCCGCACAGCGGATCCAGCCCGAGCCTGTATCCTATCGCTTGACCCTGCCTTTGGGTGCGGATAAATGGGGGAGGGATGTGGGGCAAAAGGTGCTCAAGGGAACCCAGACCTCGGTTTGGGTGGGGCTGGTGGCGGCTTTTGTGGCCACCTTCATTGGAACCGTCCTGGGCGCTCTGGCGGGTTATTACGGGCGGGGCGTAGATGACCTGTTGAATGGTTTTTATGGGGTATTGACCTCCATTCCTTACCTGTTGCTGGTTTTTGCGGTGGCTGCCGTATTTCAGCAGAAGGGGGTGGGTACCCTCATCCTGATTCTTGGCCTGACGGGGTGGACGGGAGTTTTTCGCCTGGTTCGCGCCGAATATCTGAAGCATCGCACCCGAGAATACGTTCTGGCTGCTGGTGCCTTGGGCGCTTCCCACGGACGACGGGTGTGGGTACATATTCTGCCTAATGTCAGTCATGTGGTTTTGGTTCAGTTTTCTCAGAATCTGGTGGGGTTTATCAAATCGGAAGTGATTCTGAGTTTTCTGGGATTTGGCGTCCCAGTCAGTTCGGTGTCCTGGGGCAGCATGTTGAACGAGGCGCAGAATGAACTGATTCTGGGTAAATGGTGGCAGTTGGTGGTCACCACGGTGGCCATGGCTATTTTTGTCACCGCCTTGAGTTTATTGACCGATGCTCTGCGGGATGCGCTCGATCCGAGGTTGAACTCGTGAGGCCCCAGCCTTTGCTGGAGGTGCGCGACCTTGAGGTGGCGTTTCGACGTACTGGAGATAGTCCCCTGGTGGTGGTGCGTGGCGTGGATTTTACCGTTCCCCCCTGTTCCACGGTTGCCCTGGTGGGTGAGTCGGGAAGTGGAAAATCGGTGACTGCGCTCTCCATCCTGCGCCTTCTCCCGGAATCCCATGCCCACATCCATGAACGCAGTCGTATTTTATGGGAGGGGCGCAATCTTCTGGAGTTTTCGTCTCAGGCCATGGGGGCTTTGCGCCGGCGTTCCCTGGGGATGATCTTTCAGGATCCCCAAGGTGCGCTCAACCCGGTTTTTACCATCGGAATGCAGTTGGGAGAATCCGTGCGCCGCGCGGAAGGGATTGGGTCCGCACGGCAGGTACGTCAACGTTCCCTTGAACTTCTGGCGCAGGTGGGCATTGCAAATCCTGCGGCACGGCTGTCCGCCTATCCCCATCAACTGTCCGGGGGGCAGCAGCAACGGGTCATGATTGCCATGGCAATCAGTACCCATCCCCAGTTGCTGATTGCCGACGAACCGACTACGGCCCTGGATGTGACCGTGCAACGTCAGATCATGACCCTGTTACGGGAACTGCAACGGGAACTGTCCATGGCCATTCTGTTCATTACCCATGATCTGGCGCTGGTGGGAGAAATTGCCGAGGAGGTGGTGGTGATGCGCCAAGGGCGAGTGGTGGAGCAGGGGCGCTGTTCCGAGGTTCTGGTGGCCCCCCGCCATGGCTATACCCGTGCGTTGCTGACCTGTCGTCCTACTCTGGGCAATTTGCCTGCCCGTTTGCCCATGATCGACGACCAGGGGGATTTGACGCCTGCCCGGGCCTCTTCCGGTCCTCGCTCGTCGGGTCCGTTGCCAGTGGTGCTGGAAGTGGAGGGGGTCAGCAAGTCCTTCGTGGTGCAAGGAGCAGGCTGGCGACGTTCCCGTTTTCAAGCCCTGGAACCCCTTGGGTTCACTTTGCAGGCCGGGCGTACCCTGGGCGTGGTGGGTGAATCCGGTTCCGGAAAATCCACTCTGGCGCGGATGGTGGCGGGTATTCTGGTTCCCGACACGGGACAGATTCATTTTCCCGGGAGGGGAGCCCCCGGCAGAAGCGGAAGGGCAACCCAGGTTCAAATGGTGTTTCAGAATCCCTTTGCTTCCCTCAACCCGCGTTTTACCGTTGCCCAGTTGCTGACTGAACCCCTCATGCTTCAGGGGGTGGGGACCGGTGCGCGCGAACGGGTGGAATTGGCGGTGCGCTGGTTGGAGCGCGTGGGTCTGAACGAACGGGCACTGAACCGTTACCCCCATGAATTCTCCGGTGGACAACGCCAACGGATTGCCATTGCGCGTTGCTTGACGGTGAATCCGCGCGTGCTGATCTGTGACGAATCCGTTTCCGCTCTGGATGTGTCAGTTCAGGCTCAGGTGTTGAATCTGTTACGGGATTTGCAGGACGAACTCAATCTCAGCCTGCTGTTCATTTCCCATGATCTCGCTGTGGTCCGGTTCATGGCGGATGAAATCCTGGTTTTGTACGCCGGGCAGGTCGTGGAACGGGGGAAAGCAGAAGAGGTTTACGCACGTCCACGACATCCCTATACCCAGCAGTTGCTCAAAGCCGTTCCTCAGGGCATTCCCCTCTCCGCTCAAGGAGAAGAATGAGGGGGGGAGGAAGTTGGGTGACGATCTCGTCCATGGGTTTTGTGAAGTGCAGGATGCGTTCGGGTGGTGGAAGTTTGCGTCGTGGTTTTGCCAGAGGAACCTCGGGCCGGTTTTGAATGGCCTTTGCCACGGAGAGCATGGGCCCGACTGGTTTTTTTATGGGCCTGTGGGTTGTGCGCAGGCGGATGCTTCGTGGGCGGCGTGGAGAGCTCGGCTTCCGGGGGGCTGGCAGGAAGATCGGGGGGAGGCGCAGGAAGACCGGTTTCTGCAGTTTTTGAAAAGGGAACCAGAATGACGCCGCCGCTGGCAATTCTACGGTTGGCCGCAATGCCGTTGATGCGTTTCAGTTCTTCGCCGCTCATTCCATATTCGTGGGCCACATGATCGATGGCTTCGCCCCTTTGCAACTGGCGGGTTTGCCAGGATACCAGGATGATATCCGGGTCATCCAGGCGGGCGATGAACGAATTGGCGGCGGATACAGGAACCAGAATCGTCGTGTTTTGATGGGAATCCAGTTGAATCAGAGGGCGGTTGAAACCGGGATTCAGCATCAGAAAGTCTTCCACGCTCAGTCCCGCCAGTTGAGCGGCTACTTTGGTATCGATTCGCTTGTGGGTGGTAATGGAAGAAAAGTAAGGTTCATCAGGAATGGGAGGAAGAATGAGACCATAATGTTCTGGAGACAGAACGATGGTTTTGGCGGCCAGAAGACGGGGGACGTAATTGCGGGTTTCATCGGACAAGTTGAGGTGGGCAAAGTCGGTGGGTAACTGGCGAGCCTGATTGTAGGCAATTTCGCGGCGAATTTTTCCTTCCCCGCAATTGTAGGCTGCCAGCGCCAGGTCCCAGGAGTGGAATTCGTCATACAGGCGTTGGAGATAATCCAGGGCACTGTAAGTGCTGGCGACCACATCCTTCTGACCGTCATACCACCAATCCTTGTGCAAGCCGAAGAGACGGGCCGTGGAGGGAATGAACTGCCAGATGCCCGAGGCTTGGCTGCGTGACAGGGCGTGGGGGTTATAGGCACTTTCCACCACAGGCAGCAGCGCAATCTCTGTGGGCATGCCCCGCCGTTGTACTTCACTGGCAATGAAATACAGATACATCCGGCTACGGTTGAGGGTCCGTTCCACATAATCCGGACGGGCGACAAACCAGGCAATATGTTTGGCCACTAACTGGTTGTCCCGGTCATCCGTCAAGTCGGGCAGAGCGAATCCGCTGCGGATCCGGTCCCAGACTTCCCCTGGAGGGGCCTGATCACTGGCTTGTGGAGGTAATTCAGGATCGGTGGGCAGGTCGAGGTCATCCATGTCGGAATTCTGCGGTGTGGCTTCCTCCATGAACGCAGGGGTGGGCGAAGGTGTGGTGGAAGGAAGTGGATCCTGGGCCCAGCCGGGACCCATCCAGAAGAACAGAGCCAGAAGTCCCAGAATTCTGATCAACACTGATTCTTCCAGGCACGTAGAACCGTGAAACGGGTCAAGGGGTCGGTGCCCACGGGATGGCCCAGGTAATGATCCAGTGCCGGGGTCAAGGCGATGTCGGTACTACGCAGGAAGGGATTGGCACGTCGCTCGCGGCCGATCTGGCTGGGCAGGGTGGGTTCTCCCTGTTCCCGTTGAGCCCGAGCCTCCCTCGCCCAGTTCTGGAGTTCCTGATTGTGCGGGTCTACCTTCAGGGCAAAATCCAGGTTACGTACCGTGTACTCATGGGCACAGTAGACGGCGGTTTTGTCGGGTAGGGCAGCCAGTTGAGCCAGGGAGTGAAACATCTGGGCAGGAGTCCCTTCAAAGATTCGGCCGCAGCCAGCGGCAAACAGGGTATCCCCGCAAAAGAGGCAATCCTGCCCCACATAGGCCACATGTCCCAGGGTATGTCCGGGAACTTCCAGTACGGTCAGGGTCAAACCCAGAGAGGTCAGGGTGATTTCGTTTCCTGCGCGAAGGGGATGGGTGGTGCCCGGGATGGATTCTTCTGCAGGGCCGTAAACCGTCAGGTTGGGGAAGAGGGTACACAATTCCACCACCCCGCCGCAATGATCGGCATGGTGATGGGTGAGAAGGATGCCCTCCAGTTCCAAGTGACTACTCCGAAGGGTGGTCAGGACGGGGGCGGCGTCTCCAGGGTCGACGATCCATGCTTTGCGGTTATTGTGGATCAACCACAGATAGTTGTCGGCGAAGGCAGAGATCGGAACAATAGAAAAAGATTTAGGCATTTTCCACAAAGAAGCAGATTTGGACTACAATTTTGTCATGGAACAGAGAAACCTGCACGCTTGGCTCGAAACACCCTTGGGACAGTATGTGCTCCAGATGGAGCAGGATATGCTGGATCAGGCGGTGGCGAACCTGTTTGGCTTCAATGCGCTGCAAATCAGTTGGCCCCATCTGGATGGATTGCGCACCAACCGGATTCCGCATCATATCTCTTTGAGCACACGTCTGGGGGGAACCATTCAGGCCGAACCCTGTGCCCTGCCTCTGGCTTCTCAGAGCCTGGATCTCGTGGTCATGCCCCATGCTCTGGAGTTTGCCGAACATCCCCATGCCCTGTTGCGGGAGGTGGATCGAGTCATGCGCCCTGAGGGGCGGTTGGTGGTCGTGGGCTTCAATCCACGAAGTCTGTGGGGCGTGCGCCAGTTGTTCACTCTGAATCGACGGGTCTCTCCCTGGTCGGGACATTTCATCAGCCTCTCCCGTCTCAAGGACTGGCTGGCCCTGCTGGGCTTCGAGATGGATGGGGGGCGATTTGGCGCCTATGCCCCCCCTTTCACCAGTGCTCGCTGGTTACACCGTTTCCGCTTCATGGAACTGGCGGGTGATCGCTGGTGGGGGGTAGGCGGCGGTATTTATCTGCTGCAGGCGGTCAAGCGAGTGCATGCCATGCGCCTGATCATGCCGCGCTGGCAACCTCAGAATGTGGTGGAACCTTCCTTGGCTGCTGCGGTGCGCAGCGCGGGGGTCCGTCGGCAGGGGGTGCAACCAGAGGCGCATGATAACGTGGTCCCTCTTCTGCCCCGTCCCAAGGCGGTGCCGGTATCGCCCCAATCATGAGTGTGGTTCGGATCTATACGGACGGGGCGTGCAGTGGCAACCCCGGACCGGGCGGGTGGGGCGTGTGGTTGCACAGTTCGGGAGGGGAGCGTGAACTTTGGGGGGGGGTGGCGCAAACCACCAATAACCGTATGGAATTGCAGGCTGTCATCGAAGGATTGACGGCCTTGACCCGACCCTGTGAAGTGGAACTGTATACCGATTCCCAATATGTCCAGAAAGGCATCCAGGAGTGGATTCATGCCTGGCGTCGCAATGGTTGGCTCACCTCTGCCCGCAAGCCGGTACGGAATGCTGATTTGTGGCAGATCCTCTGGGAGGCAACCCAGCGTCACCAGATTTCCTGGTACTGGGTCAAAGGTCATGCGGGAGATTTGGGCAACGAACGGGCCGATGCGCTGGCACGGCGCGGTCTGGAAGAAAAAGGGCGGGTATGCGCTGGGTGATGCTGGATACCGAGACCACCGGGTTGGACCCCCGTCAAGGCCATCGCCTGGTGGAAATCGGATTGGTGGAAATCCTCACCCGACGTCGTGCGCGCACCTGGCATCACTACCTCAACCCAAGACGGGAGAGTGATCCGGGCGCCTTGGAAAAGCATGGTCTGACGACGGATTTTTTGAAGGATAAACCTCCCTTCGGGTCGGTGGTGGAAAGTTTCATCGAATTTTTGTGTGATTCCCCCAAGGGAATGCCTCTGAACTGTTTGGTCATTCACAACGCCGCCTTCGATCTGGGTTTTCTCGATCATGAGTTGAGTCTGCTGGGAAGGCCTGCGTTGCTGGCTCATTTGCCAGAGGGCGTGTTGGTGGATTCCCTCAAGGTGGCACGGGAATTATTTCCGGGAAAACGTAACAGTCTGGATGCACTGTGCGAACGGTATGAAATCGATCATGCCCACCGTACCTTCCATGGTGCGCTCCTGGATGCCGAATTGCTGGGTGAGGTTTACCTGGCCATGACGCGGGGCCAGGAACATCTGTTGATGCCCGAAGAAACTTCTCCGGGTTCGATGCAGATGCCCGGCTACGTTGCCTCGGTTTCGGCCCATGGATTACGGGTACCCAAGGCCACCGAAGAGGAAATGGAAGCCCACCGTACTCAATTGGAACGAATTCACCAAGCCAGTGGTGGGCGAGTGCTATGGCGGCCTGAGATTGCTTAGGTGGAAAGGGTGGCCTGGAGCAACTGGCGGTAACGCTCCTGATCGGGCGGGGTTCCCTGGCGTTGGGATTCCCACAGGACCTGACCCAGACAGTCCAGAAGGCGGTGGCGTGCTTCATGTTCGTCACGGGTGGTTCGGCATAGGCGCTGAAAAATTGCGCTGATGCCCGGGGGGTGATCGATTCCCAACTGTTCTTCGAGGGCAAGATGCAAGGACAGGTGTAAAAATGGGTTCATGCCGCCCTCCTCCGGGCCCCAGGTACGTTCCAGGGTTTCTTGGGAAGTGGATTCGAGCAGCGGGTGAAATTCGGGGTGGTATTGAATGACTTCCGTAGCCAGCGCTTCCAGGGGGCTCAGCAGGCGTCCGTTGCGTTGTCCTTGCCAGGCTTCCATGAAAAATTTCCGGACTTCTTCACGGCTGGGTTCAAACATGGATTTTCCCCGTGTCACAAAGATCCTGAATCGGGCAGATGCCACAGCGCGGTGCCCGTGCCAGGCAGATGTGTCGGCCCTGCAGGATCAACCAGTGGTGGGCATGCTGCAGAAAAGGCGCAGGTACCGCGCGTAGCAGGGCCTGTTCCACCGCCAGAGGCGTGGTTCCGCGTGCCAGTCCGGTTCGATTGGCCACCCGAAAGACATGGGTATCCACGGCGATGGTGGGGTGACCGTAAAGGGTATTGAGGACGACATTGGCGGTTTTTCGACCTACGCCGGGCAAGGCCTCCAGTTCGACCTGGGTCTCTGGCACCTGACCCTCATGCTGATCAACGAGAATTTTAGCCATTTCAATGGCATGGCGTGATTTTGTACGGTACAGTCCCAAGGTTCGGATGGCTTCTTCAAAGGCTGCCAATCCCAGCGTCAGCAAGTCTTGCGGGGTCTGTAGGGTGGGAAACAAAGGCGCAGTGACCCGATTGACTCCCACGTCGGTGGATTGAGCCGACAGGAGAACTGCCAGGAGTAACTGAAAAGGGGTATGCCAGATCAGTTCGGTGGTGGGATGAGGATTGGCCTGCGCCAATCGTTCAAACAACTGTTGGCGTTGGGCGGGAGTCATGGAGCGGGGCGGCAGGCAAAAAGGTGATGCAGTTTTCTGGACAGGGGGGGAGGCAATTTTCACAACCGGTACACAGTGCGTGCAGGATGGTATGCATCCAGCGTGCGGCGCCCACGATGGCTTGCTCGGGACAGGCGCGCACACACTTGAAACAACCGATGCAGCGGGTTTCATCGATCAGCGCGATTTGCCGGCGGGTGGCCAGGGTGGGATTCATATCGGGCGGTCACTTTCCAGAATCTCGCGGATCAGGTCCGGGCCCCGATAGATCAGGCCGGTGTAGACCTGAATCAACTGGGCACCGGTGGTCAACATGGCCTGGGCCTGCGCTGCACTGGTGATGCCGCCGACGCCAATGATGGGCAGAGCCCCGTCCAGCGTGCGGGCCAGATGGGCGACCACGGCCAGGGATTTTTCATGGAGGGGCGCTCCGCTCAACCCCCCGATTTCCTGTCCGTGGGGTAGGTGCAGGACGGGATCGCGGGTAATCGTGGTATTGGTGGCGATGACCGCATCCATATGTTCTTCCACCAGAATCTGGGCAATATCTGTCAGGGCTGCGGGGGTGAGGTCGGGGGCGATTTTGATGGCAATGGGCAAAGGACGTCCCAAGTCTTCCACCAACCGGAGTCGTTCTTCATGAAGTGCGCGCAGGAGCGGGGGCAGGGCCTCGGTTCCCTGGAGTTGACGCAGATTTTGAGTATTGGGTGAAGAAATATTGACCGTGACATAATCCGCGTGGGGGGCCGCCGCAATGAGTGCGGATCGGTAATCCTCCACGGCCCGCTCCATGGGAGTATCGAAGTTTTTGCCGATATTGATGCCGAGGAGGGCGGAGGGTCGTCGTTGGCGGACCTGTTCCACCAGTGCGGCCACGCCATGGTTGTTGAATCCCAGGCGATTGATCAATCCTTCCACTGTGGGGAGGCGGAAGACACGGGGACGGGGGTTACCATTTTGTGGCCGTGGAGTGACCGTACCAACTTCAATGAACCCCACCCCGAGGGCAGCCAGTCCATGAATGAAGGTTCCGTTCTTGTCCAGGCCTGCGGCAATCCCCAGGGGGTTGGCAAAGGTCAGTCCCATGACGGTACGAGTGCGGGTGGAAACCAGATGTCCGGGCTGGACCAGACCGCACCGGGCAGCTTGGTCCAGAGCGGTCAGGGAGAGGGTGTGGGCAGTTTCCGGGTCGAGGCGAAACAGCAGGGAGCGAGCAATGGGATAGAGCATCAGTGGGAGTCAGCGGATTGTCGAGTCAAGGGATTCGAGTAGTTCAGGAAAAGAAATCCAGGCGCCGGAAAACCAGGCTTCGAGGGGCTGGAAACGGCTTTTGTAAGTCATTTTGGCACAGGAACGGATCCAGTAACCCAGGTAGAGCCAAGGAAGTCCTTGTGTCTGACATTCCTCGATTTGCCAGAGAATGTTATAGGTGCCGTAGGAAACTCCGGGCATGTCCGGTTCATAGAAGGTGTAAACCGAAGAAAGTCCCTGGGTCAGTTCATCAATCAGGCTGACCATGCGCAGTTGTCCGGCTTCGCGAAACTCCACCAGGCGAGTAGGCAGGGAAGATTGTAGCAGGAATTGGCGATACTGATCTTCTCCGGTGCGGCCCTGAGTGATTTCTCGATGACGTGCATGCTGGTATCGGGTATAGAGCGAAAAATGCTCTGGTTCGAAATGCAAGGGCAGCGAACGTGCCTCCAGAGATCGATGCTGTTTCCAAACACGGCGCTGAATGCGCGATGGGGCAAAGTCCTGTACCCGAATCCGTACCGGAATGCAGGCGCGGCAGCGGTGACAGTGGGGGCGGTAGGTGAAGAGTCCGCTGCGACGAAAGCCATTTTCCACCAGGAGGCTGTACAGTTCCTGGTTGATCTGAGGACCGGGGGCCACCACCTGAGAACGTGCGTTCTGTCCCTCCAGATAACTGCAGGGATAACTGGCCGTGACATAGCACTGCACGGGTTGGATCGGAAGGTCATAAAGGTGTGTCATGGGGACACTCCAGGCGCGTCGTTCACGGGTTTGGGGGCGAAACGCAAGAAATCGGTGGCGTTCATGTCTCCTAGTATAATACGAGGTTCTGACTGTGCAAAATCATCGAGGATGGAGACGGTAAAACCATGAGGGAAAGAAGGGAATGAGGAGAGAGGAAAGGTGATCGGTTCCATGATGGAACGTCCGCTGCTGGTTTCTGCCTTACTGGAACACGCGGCTCGCTGGCATGGCAAAACCGCCGTGGTTTCCCAGCGCGCCCCCCAAGAGGGGGTGACCCTTGGTTGGGCGGACATCGATCAGCGTGCCCGTCGTCTGGCTCAGGCACTGATTCGTCTGGGCGTGCGTCCAGGCGATCGGGTGGGGACCCTGGGTTGGAATCATCATCGCCATCTGGAAGCCTACTATGCGATCCCAGGCATGGGGGCAATTTGTCATACCCTCAATCCCCGCTTGTTTCCGGACCAATTGGTCCAAATTCTGCATGATGCAGAGGACGTGGGGTTATTGGTGGATTCCGGGCTTCTTCCGTTGTTGCTAACCCTGGAAAACCTGGGTGTGCGTTTGCCCTGGGTCATAGTGATGGGAGAACCCGGAGAAGCACGGGCCCCCCTCCTGGGGACGTGGTTTGACTACGAAGTTCTGCTGGCGGAAGAAGACGGAGGTTTCAACTGGCCGGACTGGCCCGAGGATCAAGCCGCCGGTCTCTGTTTCACCTCTGGAACCACAGGACGACCCAAAGGAGTGGTGTATTCCCACCGCTCCACCGTACTTCATGCCATGAGTGTGGCCTTGCCCGACAGTCTCGGGTTTTCAGCTTGCGACTCGGTATTGCCGGTGGTTCCCTTATTCCATGCCAATGCCTGGGGATTTCCTCATGCTGCTGCGCTGGTGGGGGCCAAACTGGTGTTGCCAGGTCCCTGGCTGGATGGGGCAACCCTGTATGCTTTGCTGGAGCGCGAGGAGGTTACGATCAGCGCGGGTGTGCCCACGGTGTGGCGAGGTTTGATGTCTTTTCTGCAGGCGCAGGAGGTGAAACTGCATCATCTGCGTTTGCTCGGGGTGGGGGGGTCGGCTTGCCCTTCGATGTTGGTGCGTTATTTCGAACAGGAACAGAAGGTGACGGTGCGGCCAGGGTGGGGGATGACAGAAACCAGTCCGGTGGCAGCGCTCGCGAGCCCCAAACGGGCACAGGCGGAGTTGTCCGGCGAGGCGCGCTGGCACTGGTTGGAGAAATCGGGGCGTCCGCCCTTTGGCGTGGATATGCGACTGAGGGACAGTGAGGGACGGGAAGTGAACTGGGATGGAAAAACCCCCGGTCACCTGGAGGTGCGCGGCCCGTGGATCTGCGAACATTATTGGAAAGAGGCGCGGGAGACGGAGCGAGCCTGGTTCCCCACCGGTGATGTGGCCACCCTGGATGAGGAAGGATTCTTGCAGATTACGGATCGGGTCAAGGATTTGATCAAGAGTGGAGGAGAATGGATCAGTTCGGTTCAGGTTGAACAGGCGGCTTTGCTTCATCCTGTCTTGCGTGAGGCGGCGGTGATCGGCGTTCCTGATCCGCATTGGGGGGAACGTCCTCTTTTGATCATGGTGCTGGAGGCAGGAAGGGTCGTGGAGGAAGAAGAATTACGGCAACATCTGGCGCGGCATGTGCCGCGCTGGAGTGTGCCCGATGGATTTCTGACGGTGGACAGTCTGCCCTATACCGCCACGGGCAAAGTGGACAAGGTGGCTTTGCGCCAACGCTATGGAGAGTATACGGGGGGTTGATGGGTTTTTGGTTCAGACACAAAAAAGACCAAGTTCAACCGAAAAAACGGAAGAAACCTGGCCTAAATGATTACGGGACGGTCAAGTCCCGTTCACGCACCTAAGCGTTTTGAATATTTGAAGCTTGTTTTCCCTTGGGTCCCTGGGTAACATCGAAGGAGACTTTCTGTCCTTCCTTCAGGGTTTTGAACCCGCCCATCTGGATGGCGGAGAAATGAGCGAAAAGATCTTCGCTTCCGTCATCGGGGGTGATGAAACCGTAACCTTTAGAATCGTTGAACCACTTAACTGTACCTGTTGCCATGTTTGCTTTCCTGTTGATGATTTGGGCCTTAAAACCCGGGTAAGGTTTGAGTTTCAAGGCCAGCAAACGGCAAAACCGGTGATGCAGACAACTTGGAACCAAACTCCAGTTGCACTTTTACGCGAGTTTGGGTCAGGTCGTCAAGGGGGGATCCGTTTTTTTTTTGAAAAAAGGGTGGTTTTGTGCAAAAAATGATCAGAAATGAACTTTTTGAGTAAGGGGGTTGCGAAAATTCTTGAAAAGTTTAGACTGAAACCATATCTTTGGAGACAAGGGGAAGAAGGGGGCGGAAAAGCGTCGAGTTTCCTCATGGTGGACTTGGGTGAGAGAGGAGCAGGATGAATCGGGAATTGACAACCGTGCTGGAAAGAAAAGAGATCCGGGTGAACCCGCCGCCGCTCTTTGATGTCCTGTTGCTGAATGATGATTATACCCCCATGGAATTTGTGGTGGACGTTCTCGGGCGGGTATTCGGTCTGGAGCAGGAGGCGGCAGTACGAGTCATGTTGCAGGTTCACACGGAGGGTCGTGGACTCTGTGGCACTTATCCACGGGATATTGCAGCAACGCGGGTGGCGCGCGTCGTCACCCTGGCACGAGCGGCACAACACCCTTTGCAATGTATCATGGAGGAACGGGGATCATGATTGCCCAAGAACTGGAAGTCAGTCTGCATATGGCCTTCGTGGACGCGCGTCAGAAGCGCCACGAATTCATTACGGTGGAGCACTTGTTATTGTCTCTGACGGAAAATACCGCCGCCTTGGAGGTGTTGCAGGCCTGTGGCGCCGATGTGGGGGGGCTACGCGAAAAGTTGAGCACGTTCATCCAGGAAAACAATCCCCAGACAGAGGGAACCGGAACGGTGGATACCCAGCCCACGCTGGGTTTTCAGCGGGTTATTCAGCGCGCCATTCTGCATGTTCAATCCTCAGGAAAAAAGGAAGTGACCGGTGCCAACGTGCTGGTGGCTATCTGTGGGGAAAAGGATTCCCATGCCGTGTTTTTCCTCAATCAGCAGGGTATTACCCGTCTGGACATGGTGAACTTCATGATTCACGGCGTGAGCAAGGTGAAAAATTCCGCCTCCCACCAGAAAGAAGATGCAACTGCCGAGGGGGAGAATGAAACGGGCGCTGGGCGGGAATTACAAAGTTTCACCGTGGATCTCAATGCGCAAGTGGTCGCGGGAAAAATCGACCCCCTCATTGGGCGAGATCGGGAAGTGGAACGGGTCGTTCAGATTTTGTGTCGCCGCCGCAAGAACAATCCCCTGCTGGTGGGAGAAGCGGGGGTGGGTAAAACAGCCATCGCCGAAGGACTGGCATCGCGCATCGTGAGTGGGGAAGTACCGGAAATTCTCAAGTCCTCTACGGTTTACAGTCTTGACATGGGGTCTCTGCTGGCGGGGACCAAATACCGGGGGGATTTTGAACAGCGTCTCAAAGCGGTGCTCAGAAAGTTGCAGGAGGACCCGTACAGTATCCTGTTTGTCGACGAGATACATACGCTGATTGGCGCTGGTGCCTCTTCAGGGGGTACTCTGGATGCTTCCAACTTGCTGAAACCTGCTCTTTCGAAGGGCAGTCTGCGCTGTATCGGGGCGACGACCTACACGGAGTTTCGCGGCGTTTTCGAGAAGGATCATGCCCTGGCCCGACGGTTCCAGAAGGTGGATGTGAATGAGCCTTCCGTGGAAGATACGGTGCAGATCCTGCGCGGGTTGAAGTCCCGTTTCGAGATCCACCATGGGGTTCGCTACACTGAAGCGGCCATTACCAGTGCGGCGGAACTGGCGGCCCGTTTTATCAACGATCGCCATTTACCGGACAAGGCCATCGATGTGATCGACGAAGCGGGGGCAGCGCAACGAATTCTGCCCAAGTCCCGGCAACGCAAGTGGATCGGCAAAACGGAAATCGAGGATATCGTCGCCAAGATTGCCCGTATTCCCGTGCACAATATCACCCACTCCGACCGCACTGCGCTCAAGACGTTGGACCGTGACCTGAAAGCGGTGGTCTTTGGCCAGGATCGGGCCATCGATGCCTTGAGTGCTGCCATCAAAATGTCGCGCAGCGGGTTGGGGAATCCCCAAAAACCCGTGGGTTCCTTTCTGTTTTCCGGACCGACGGGGGTGGGCAAGACGGAGGTGGCTCGTCAACTGGCCTATGTTCTGAAGGTGGAACTGATCCGTTTCGACATGTCTGAATACATGGAGCCCCATGCCGTCTCCCGTCTCATTGGCGCGCCACCGGGGTATGTGGGATTCGATCAGGGCGGGTTGCTGACGGAGGCCATCACTAAAACCCCGTATTCGGTCTTGTTGCTGGACGAAATTGAAAAAGCGCATCCCTCCATCACCAACATACTGCTTCAGGTGATGGACCACGGAACTTTGACGGACAATAACGGGCGCAAGGCGGATTTTCGGAATACCATCCTGATCATGACCACCAATGCGGGGGCCGAGGCCTTGACCCATGCCAGCATCGGTTTCATGAGTGCACAAACCCAGGGAAATCAGGGAGAGGAAGAAAAGGAAATCAAGCGCCTGTTTTCTCCCGAATTTCGCAATCGTCTGGATGCACGGATTTCCTTTGCGGCCCTGGACAGCGAGATCATTCTGCGGGTGGTGGACAAGTTCCTCATGCAACTCGAGTCCCAATTGCATGAAAAACGTGTGGAAGCCACCTTCACCGATCGCTTGCGGGCCTATTTGGCCCGTCAGGGCTTCGATCCCCTGATGGGCGCGCGTCCCATGGCTCGCTTGATACAGGACACGATCCGGCGTGCCTTGGCGGATGAATTGCTGTTCGGGCGTCTGGCGCAGGGAGGGAAAGTAGTGGTAGATCTGACCGAGGAAGACAAGATTCATCTCGAGTTCGAAGAAAACCTGGCGGAAAGCGTACATTGACATAAAACTTGCATTCTTCTGGGGTTCGGCCTCTATAATGGTTTCACCAATTCCAGTGGGGAGGCTTATGGACTCGTTTGTTGATGCTGAAGAACTCGTACGCATGGATGGGTGGTGGAGGGCAGCCAACTATCTGTCTGTGGGGCAGATCTATCTGAAGGATAATCCCCTGCTTGAACGTCCGCTCACGCTGGAGGACGTCAAACCCCGTCTGCTGGGGCACTGGGGAACGACGCCCGGACTCAATTTCATCTACGTTCACATGAATCGGGCCATTCCGGTGGAGCGGGGTGCGCTCTTGTGGCAACAGATGGTGGATCGGCTGACGACCCATCGAGCCTATGTGTGCGAGTTTGGTGAAGATCAAGCGGAAATTCAGGAATAGCGGTGTCCCCACTAACCCTTCTGGTTCTCAATAGCGGTTCCTCTTCCTTGCGTGCCTCCCTGTTTCAGGGGGGGGAAGGGGTTCGTCACTGGCATTTTTCCGGAACCACGGATCATGAAGGTCCGTTGCAATCTCTGCTGAAGGATCTGGAGGGCCAGCGTCTGGATGGCGTGGTTCATCGACTGGTGCATGGGGGGGCCATCACAGAGATGGCAAGGGTGATCGATGGGGTGGAGCGAAGTCGTCTCGAGACATTAGTGCCCCTGGCGCCGCTTCATCTGCCCGCCAACCTGAGGGGCGTGGACCTCTGCACGGCTCATTTTTCCGTACCCCAGATCGCCTGCTTTGATACGGCATTTCATGCCACCTTGCCTGCCCTGGCCATGCGTTTGCCCATTCCTTCCCGTTTCCATCTGCGCAAATTTGGTTTTCATGGCTTGAGTTATGCTCACCTGGCGCGGCGCCTGCCCGAGGTTCTGGGTTGGCAACGAGCCCAGGGAAGAATCATGGGGTTGCATCTCGGACAAGGCGCCAGCGCCTGTCTTCTGCATCACCTGACGTCCGTTGAAACCACCATGGGGTACAGTCCGGCAGGGGGATTGGTGATGGGAACACGCAGCGGAGATCTGGACCCTGGGGTCATCCTGGCATTGGGACTGGAGTTGACGTGGGACGAATTGACCCAGGTGGTTTACCATGAAATGGGTTTATGGGCCTTATCTGAAGGAATCAGTTCCGACATGAAAACCTTGTTGGCAGATGGACGGGAAGAGGCTCGTTTTGCCGTGGAATTTTTTTGCCGGCGGGTGGCGCAGAGCGTGGGCAGCATGGCCACCCTGCTGGGCGGTCTGGATGCGCTGGTTTTTACCGGTGGGATAGGAGAGCATGCCGGGGAAGTTCGATCGCTCATTGTACAGGCCTTGTCTTTTCTCGGGTTTGCACTGGACGAGGAAGCCAACCAGGAAAATGCGCGTTTCATTTCCACGGCGCAGAGTCGTCCCGTCCTGATCATTCCCGCCGACGAGGAAGACCTGATGCGTGAGGTGGCGACGCCACTCTTTCTGCCCCGGCTTTGAGGCAGAGCCCATGGGCAATCTCCAGGAAATTAGGAGCAAGATCGGGACCGTACGAAATTTGCAGAAGTTGACGCGGGCCATGGAAATGGTGGCACGCAGCAAGATTGGCAAGATCATGATGCGCATGGAGGCAGCCCGTCCCTTTGGCGAGAAAGTGCGTGTCATTGCTGCACATATGCACCATGCTCGCCTCGAATACCACTCACCCTATCTGGACCAGCGCCTGCCCATGAAACGAGTGGGACTGATTCTGGTGACCACCGACCGGGGCATGTGTGGTGGTTTGAATACCCGTTTGTTCCGTCAATTGGGAGAGCATTTGAGGGAATGGAGTCGGAGCGGGGTAGCACTGGAAGTATGTGTGATCGGAAATCAGGGGCTGAGTTTCATGGGCCGTCTGGGTTTGCCGGTGGTCGCGCAGGTGGTGGGACTGGGAGACACGCCCGAGATGGAAAGGTTGGTCGGCCCTGTGGACGTGGTCCTGAAGGAATTTCGGGAAGGTCGGATCGATGGTGTATTTCTGGCCTATTCGCATTTCGTCAACGTACTGGTTCAGCGCCCCGTGGTAGAAGTCTTGTTGCCGCTCTCGGGCGAGCGACTGGGTGCGCCCACGGAACCTTGGGATTACCTGTATGAACCGGATTCCGCTACGGTGGTGGATCGTATGCTGCGCCGCTACCTGGAAACCTTGATCTGGCTGGCGGTGGCGGAGAACATGGCCTCCGAGCAGGGTGCACGGATGATGGCCATGAAGGCAGCCAGTGACAATGCCCAGGAAGCCATGGAAGACCTTCAGCATCTCTACCACCGTTCTCGTCAGGAACAAATCACCCGTGAGTTGGTCGAGATCACCTCGGGGGCGACAGCCACGGGGGGAGTGGGATGAAGTTATTCCAGGTGGATATTGTCAGTCTGGAACGATTGGTTTTTTCGGGGCAGGCTTCCTTTGTGGTGGTCCCGGGGGAACAGGGCGATTTGGGCATTCTGCCGGGCCATGCTCCGCTCATGGCGGAATTGCGCCCGGGATGGGTGCGGGTGGATCAGGGAGATCCCGTGGCCGAGGAACATTTTTATGTTTCTGGTGGTGCGGTGGAGGTACAGCCGAAACGGGTGACCATCCTGCTGGATTTCGTCCTGGCAGCGCGGGAAGACCAGGAGAAGCAGCAGGGCCGGGAGAACCTGCTGCGGGCACGGGTATCGGCCCTCGAATATGCGCAAATGGAAGCGGCCCTCTACAAGGCCCTGAATGGCTTGCAGAGTGGGCAACATCCCCTGCGCAGCAGGAGAATCCGTGGAAGTGGGCGGTGATGACAGAAAAATCAGGTAAAATCCGGGTTTCGGTTCAAACTTTTACCTTCAGTCGAAACGGATCATGAAATCTTCCGCCCTGCGTACGCGTTTTCTGCAGTTCTTTGCCCGGCACGGGCATACCATCGTGCCTTCCAGTTCCCTGGTGCCCGCCCATGACCCGACCCTGCTCTTCACCAACTCGGGCATGGTCCAGTTCAAGGACGTCTTTCTCGGCAAGGAGCAGCGCCCCTACACCCGCGCCACCAGTAGTCAACGCAGCGTGCGCGCCGGGGGTAAGCACAACGACCTGGAGAATGTGGGGTATACGGCCCGCCATCATACCTTTTTCGAGATGCTGGGAAATTTCAGTTTTGGCGACTATTTCAAGCGCGCCGCCATCGGCTATGCCTGGCAATTTTTGACAGAGGAACTGGGGTTGCCCAAGGAGCGGTTGTGGGTGACGGTTTACCATGACGATGAAGAAGCCGCCGGGATCTGGCTCGATGAGATTGGCGTGGATCCGGCCCGTTTTACCCGCATTAACACGGCGGACAACTTCTGGCAGATGGGGGATACCGGCCCCTGTGGCCCCTGTAGCGAGATTTTTTATGACCATGGTCCTGATGTGGCGGGGGGGCCTCCAGGATCCGCCGAGGCCGATGGCGATCGGTACATCGAAATCTGGAATCTGGTGTTCATGCAGTTCAATCGCGATGAACAGGGAGTGTTGCATCCCTTGCCCCGTCCTTCGGTGGATACGGGAATGGGGCTGGAACGGATTGCGGCGATTTTGCAGGGCGTGCACAGCAACTATGAAATCGATCTGTTTCGTGACCTGATTGCGGCGGCCCAGCGTCATACAGGGGCACCGGACCCTACCAGCCAGTCCTTGCGTGTCATCGCTGATCATATTCGGGCCTGTGCTTTTCTGGTGGTGGATGGCATCGTTCCGGGCAATGAGGGACGAGGTTATGTGCTGCGCCGCATCATTCGGCGGGCTATTCGCCATGGTTATCGACTGGGGCAGAAACAACCCTTCTTCTACCGTTTGGTGGAGGATTTAGTGGCGGTGATGGGAGAAGCCTATCCCGAACTGGTGGCGGCACAAGAGCGGGTGAAGGCCGTGCTGCTGCAGGAAGAGGAACGTTTCGCCGAAACCCTCGAGCATGGGTTGGCGGTGCTGGATGAGGCCCTGCGTCTAAACGCCGAACATCTCTCTGGTGAGGTGATCTTTCGTTTGGCGGACACCTATGGGTTCCCCGTGGACCTGACTGCAGACATTGCACGTGAACGGGGTGCAACGCTGGATAGGGAAGGCTTTGAACGGGCCATGACGCAACAACGTGAACGGGCCCGCGCGGCCTCCCGCTTTACGGCACACAGTGGCGTGGATTATGACGGAGCCGTGACGACATTTGTGGGCTATGACACGCTTCAGGAATCGAGCGTGGTGCAGGCCCTCTATCACGAAGGAACTCCGGTGCCACGACTGGAGGCGGGTCAGGAAGGGACCGTGGTACTTGATCGTACCCCGTTCTATGCTGAATCCGGGGGCCAGGTGGGAGATCGGGGGCAGTTGGAGGGAGAGACCGGTTGTTTTGCAGTGGTCGACACCCAAAAAATCCAGGCCCAGGTTTTTGGTCATCAGGGTCGCATGCTCGAGGGGGCCTTCACCGTGGGTGCTCCTGTGCTGGGACGGGTCGACGAAACCGCGCGCCAGCAGGCTGCTCTCAACCATTCGGCCACCCATCTGCTGCATGCTGCCTTGCGTGCGGTGTTGGGCAGTCATGTGGCTCAGCGAGGCTCGCTGGTGGATGCCCAACGCACCCGATTCGACTTTTCCCATGGTGAATCTTTGAGCGCAGAACAGATGCAGGCGGTGGAAACGCTGGTTAACGACGAGATACGACGGAATGTGCCGGTTTCCATTCGGACCATGAACTATGATGAGGCTCTGCGGCAGGGGGCCATGGCACTGTTTGGCGAGAAATATGGCGCCGAGGTGCGGGTCATTGGCATGGGCGCATTTTCCACCGAACTGTGTGGGGGAACCCACGTCATCCGGACGGGGGATATCGGATTATTTCGCCTGGTGGCCCAGTCCGGCGTGGCGGCAGGGACCCGGCGGGTGGAGGGTGTGACGGGCGCAGCCGCCCTGATCTGGACTCAACAGGAACAGCGCCAACTGTACGATCTCGCTCAACGACTCCATGCCACGCCCCAGGAAGCCCCCAAACGTCTCCAGCAGTTGCTGGAGCAAGGGCAGGGGCGGGAACGGGAGTTGTCCCGTTTGAAGGCACAATTTGCAGCTCGGGCCGGGGTGGCCCTGCTCGATCAGGCGAAGGTTGTGGCGGGGGTGCGGGTTTTGGCTACCTCCTTGCCCGACACCGATGCTAAAGGGCTTCGCGAAGCCTGGGATGCCCTCAAGGGGCAAGCCGATTCCGCAGTGATTGCCCTGGCGACGGTGCAGGAAGGACGGGTGGCGGTGCTGGTGGGGGTGACTCCCGATCTGATTGCACGGGTGAAGGCTGGGGAACTGGTCAGCTACCTTGCCCAGCAGGTGGGTGGGAAGGGAGGCGGACGTCCCGACCTGGCCCAGGCCGGCGGGACCCGACCTGAGGCATTGTCGGTGGCCCTGGCTTCGGTTCTTCCCTGGGTCAGCGCCCGTCTGCAGGGGCTCTCAGAGTAATACCTCAAGGTTGTCGATGAGGCGAGTGCCCCCCAGACGGGCGGCACCCAACACCACCAGAGAACGATCCGCGGGGGAGGGTTCGCTCAGGTCCTGGGCACGGCGTACGGCCATATAATCCGTCGACCAGCAGGTGGAGTCGAGTTGGCCCCGTTTCAGACTTTCTTGCGGCGTTTTTCCCTGTTTCAAGGCTTCGGTCACGGCCTCGAGGGCCTGGTAGAGTTCGGGCGCGCGCTGCCGTTCTGCCTGACTCAGATAACGGTTGCGCGAACTGAGCGCCAGACCATCGGGAGCCCGTACCGTTTCCGCCGCCAGGAGCGTGACGGGTAGAGCCAGTTGACGCACCATGGTGCGCAGAATCAGGGTTTGCTGATAATCCTTTTTGCCAAAGATGGCCACTTGAGGCTGAACCATATGGAACAGTTTCAGGACCACGGTGGCCACGCCCCGAAAATGTCCGGGACGGAAGGCTCCTTCCAGTTCGTTCTGAAGTGGGGAAGGGTCCACGGTGACACTTTGAGGTTCGGGATACATCTCGTTTTCCGAGGGAGCAAAGACCACAGAGCACCCCGCCTGTTTCAAACGGGCGCAGTCTTCCGCCAGGGAACGCGGATAGCGGGAGAAATCTTCCTGCGGACCGAACTGCAGGGGGTTGACAAAAATGCTGGTCACTACACAGGGGGCGTGGAGTTGGGCACGATGGACCAGATCCATATGGCCGTCATGGAGGTACCCCATGGTGGGTACCAGTGCAACCGTGGATTCCTGGGCGAGACGGTGACGCAGAGCGCTGAGAGTATGCAGAATATCCATGGAAAGTTCAGGGGTGGTTCACAGGGGCAAGGCCAGAGGGCCGGGACAGTTGGCCAGCAACTTGGCAATGGTTCCCTGTCCGGGAACCATGAGGGTTTCCGGGGCCACGTCGAGCCATGGCAGGAGTACGAAGGAACGTTGAGCGAGGCGTGGATGAGGGAGGGTCAGGCGCGCATTCTGACGACACTCCGTCCCATACATCAGGATATCCAGATCCAGGGTGCGCGGCCCGTTGGCAAACAGACGCACCCGTCCATGGGCCTGTTCCAGACTCAATAATTCAGCCAGCAATGCTTCAGGGTCGAGGGTCGTTTCAATGTGTGCAACGGCATTGATGAAATCCGGTTGATCCAGATGACCAAAGGGAGGGCTTCGGTACAGGTGTGAATGGGCAACCAGGCGAGTTTCCGGGAAAGCCTCCAGATGGTTGAGTGCCGAGGTAACCTGGTGGACCGGGTCAGCCAGATTGCTGCCCACACCGATGTAAGCGGTGATGGGTTCGAGGTGCTGGGCAGAAAGAGCGGCTGGGTTCATGGGGAACGACGACGACGGGACCGTGGTTTACGGGTCTCCTGTACCAGGAGAGAAGGGCGGGTGTCAGGGTCGGCTTCCAGGAAGGTCGTCCACCAAACGCCCAACTCGGGAGTTGTGTTGCCACTGGCCGCCCGTAGCAGCAGAAAATCGTACCCTGCCCGGAAACGAGGGTGTTCCAGCAGGCGGGAAGGCCGTTGACCGCTGCGTTGTTCAAAACGGGGTTGCAGACCCCAAATTTCCTTCATAGTGCCATCGAAACGGTGTGGGATGGGCAAGGTCTTGCGCTGTTCATCGAGAACCGCTTCCATGGCTCCAAACAGGGCAGGATAAAGGGGTTCTCCCTGAGCCTGGCGGGTCTGCCAGAGGATCTGTACCGAAGGCCAGAACAGGGCGGCCAGGAGAAAGCCCGGAGAAACCGGTTTTTTATCCTGTAACCGTCCATCGGTATTATCCAGGGCAAGGGTGATGAAGTGCACATGGTCCGGGTTGGTCCACAGGCTATCGAGATGGGGCAAAAGGTGGGTATGCAACCCGAATTGGTGGAGCAATTCCAGACAGGACCGTGCCTGTCCAGACAAGAGCAACTTGAGTAATTCGTCAAACAGACGGGATTCGGGGATGGGGGCCAACAGATTGCCCAATTCCCGCAGAGGAGCGATCAGGGCTGCATCCAGGGTAAACCCCAACTTCGCGCTGAAGCGGATGGCGCGCAGCAGGCGTACCGGATCTTCGCGAAATCGGAGGACGGGGTCGCCGATCATGACCAGGCGGCGGGCGGCAATGTCCTTCGTTCCAGAGAAATAATCCAGCAAGGTATTGTGGACCGGATCATAGAACAACGCATTGGCCGTAAAGTCACGACGGGTGGCATCCTCTTCCAGACTACCAAAGACGTTATCTCGGGTCAGACGACCATGCTCATCGGTCTGGGAATGATGGTCATGGGGTGCATGACCCCGAAAGGTGGTGACTTCAACGATTTCATCGTGGCAGGGGACATGGATGATCTGGAAACGTCGTCCAATAATGCGCGAGCGGCGGATCAGGCGTCGGATCTGTTCGGGCGTGGCATTGGTGGCGACGTCGAAATCCTTGGGGGATTTCTGCAGGAGCAGGTCACGTACGGCACCGCCCACCACATAGGCCTGAAAACCGTTTTCCTGGAGGGTTTTGATCACGCGCAGGGCGCAGGGGCTGATGGCCTGGGGGCGCAAGGAGTGCTGGGAAGCGGTGAGCGCGTGCAATTTTGCACTATGGCGGTGAGGTTTTTGGCCAAAGACCTTGTTCAGAAAACGCCGGATCATGTCAGGATTTCCAATAGTAGACAGGCCAGCCCCGTTGTTGGGCCAGGTCAGAAAGAACGGGGTCGGGATTCACAACCACGGGTTCGCTGGCCCGTTCCAGCAAGGGGAGGTCATTCTGGGAATCGCTGTAGAAGGCGGTTTCCGTAAAGTCCTGCCAGCGGTGCCCCAAGTTGGCCAACCATTCATCCACGCGCGTGATTTTGCCTTCCCGAAAACTGGGTATCCCCTGCACTTTACCGGTGAATTCACCGACTTCATTCTGAGCAGGCTCGGTGGCAATCAGATGTTCGATTCCGAACAGGGAGGCAATGGGACCCGTGACGAAACGATTGGTGGCGGTGACGATGGCCACCAACTGGGCCCGTGCTTTTTCCGCTCGGACGCGTTCGAGCGCTGCCGGGCTAACCAGCGGGAGGATACGTTCCGTCATGAAGCAACGGTGCCACTGATCCAGTTGAGCGCGGGAAAAGCGGGCCAGAGGTTCCAACTGGAAGGCCAGGAAGGCATCGATATCCAGCTTTCCTTCCTTGTAGTCGTCATAAAAGGCCTGGTTTTCGGCTGCATGGTGAACGGAGTCGAATACCCCCTGGGCGGCCAGAAATTGGCCCCATTCAAAATCGCTGTCACCGGACAGCAGGGTGTGGTCTAGATCAAAGAGGGCAAGGCGCATGAAGGTCGGTTCAAGAGTGAGGGGTTCCAAGGATTTCGCGCACCATCGGCAAGGTAATGGTGGCACGGTGGGTGGCCAGGGTCCAGTGATGAAATTCTTTCATGAGCGAAAAAAGATAGTCATTGCGGCGCGGACAATGGGTCAGCAGGTACTGGGCGACCGCCGGGGGAAGCGTAAGTCCCAGAGATTGGGCGTGGGTATGCAGGGCTGTAATTTTTTCTTCATCGTTCAATGGGGAAACCCTTAACACCAATCCCCAGGCCAGACGGGTTCTCAGGTCGGGAAAAAGGGGCAGGTGAGCCGGAGGGCAGGAACCGCTAACCAGCAGCCCCAATCCTTGATCTCGGCGCTCATTATACCGATGAAACAGGTCCAGAGCACCTTCCGAACCCAAAAGATGCACGTCATCTATGGCCAGGTGTGGGTTTTGATCGGGTTCGAAACGGGTATCCGGGGTGGTGCGCACGAATTCTTCAGGACGTACCAGAGCGCGCAGGAGATGGGTTTTTCCTGTGCCCGAATCTCCCCAGAGATAGATCTGACGTTCTCCTTCGCCCTGTTGCCAGCGTTGCAAGGCGCTCACCACTTCCCCGTTACTGCCTCTGACAAAATCGTCCAGGCACGGACGCGGATCGGGTGTCAGGTCAAGGATCTGTTGGCGCATCAGGCGTCAGTCTCTTTTGACCACCAGGTCAGGTGGAGATGTCCCAACAAGATGCGGGCAACGGCCGAGGCGGGCAGAGCGATAACGATGCCGAAAAAACCCAGCAGTTGGCCAAAGGACAGCAAGGCCAGGATGACCATGACAGGGTGTAATCCGATACGCTCCCCCACCAGGCGGGGTGTGATGAAGGATCCCTCCAGTACGTGGCCAGCGGCAAATACACCGCAGACGGGAAGCAGCAGGGAAGGGTCCTGAATCAGAGCCGTGAGAATTGCCAGGACAAACCCGATGAAGACGCCCACATAGGGAATAAAAACCAGCAATCCGGCGGTGATGCCCAAAGCCAGTCCCGAGGACAGTCCCGTGAAATGCAGGCCCAGGCCATAGAAGGTCGCCATGCAGGTCATGACCAGGATCTGTCCACGCAGGAACTGGCCCAGTACGACATCGATTTCATGGGCCAGTTGGCGCAGGGGGTCGGCACTGCGCGGGGGCAGTTTTTGAGCCAGAGCCTGAATCAGACGGTCCCAGTCCTTGAGCAGGTAGAAGGTGACGACGGGAATCAACAACAGGGTCAGGAACAGATGAATCAGCACCGATCCGCCGTGGCGGGCAGACAGGAGCAAGTTCTGGAGTGCATCACTGATCGATCCCAGGTGTTGTTGCAGTAGTTCGCGCCAGGTACTCAAACTGGTATTCCAGTCGACACCGAGGTTCCTGGGTAGATAAGGGATGAGGGCGGCTTGCCAGGCATCCGTCGTGTTGGGCAGGCGCGCGATCAGTTGCAGGAGATCACGGGCCAGGAGCGGAAAAAGCAAAACCAGAAATCCCAATCCCAGTCCCAGAAAACTGCCAACGACCACCAGGGCCGCCAAGGGGCGAGGAAACCAGGAGGTGCTCAGACGTCGGACCAGGGGGTGTCCGAGATAGGCCAGCAGGAGGCCCGCCACGAAGGGCGCCAAAATATCGGCCAGAGTGTAGATCAGCGCACCCAGCGCCAGCAGGGCAAGCCAAATTTCAGGGCGTTGAGTGAACCTGGGGCGTGACAGGGGCATTTGAGTTAAAATCTGCAAGTAAAAATAATTCGGAAGATCGGTCTGTGATTGGGTGATTTTAACAGGTCGGCATCCTTCTGGAATGTATCCGATCCTACTTTGGAGAATTTTTGTGACTGTTTCCAATCCATTCAATGCCGGACTATCCTATCGGAGTGCCGGTGTGGATATCGATGCAGGTGATGCCTTGGTGGAACGCATCAAGCCCTTTGCCCGACGTACCCTGCGCCCGGAGGTGGTGAGTGGAATCGGTGGTTTCGCGGCTTTGGTGGAAATTGGCCAGCGTTACAAGGAACCGGTTCTGGTTTCGGGCACCGATGGCGTGGGTACCAAATTGCGACTGGCCTTCGAGTTGAACCGCCATGAAGAGGTGGGCGTCGATTTGGTGGCCATGAGCGTCAACGATATCCTCGTGCAGGGGGCAGAACCCCTGTTTTTTCTGGATTACTTTGCCTGTGGTCGGCTTGATGTGGAACAGGCCGCCACCGTGATCGAAGGGATTGCGCGCGGTTGCGAGGAAGCCGGCTGTGCCCTGATCGGGGGAGAAACCGCAGAGATGCCCGATTCCTATCCGGCGGGGGAATATGATTTGGCGGGATTTGCCGTGGGCGTGGCGGAAAAATCTGCCTTGATCGATGGTTCCACTCTGCAGGCGGGAGATTGCGTCATCGGAGTGGCTTCAAGTGGGGCCCATTCCAACGGATTTTCCCTGATCCGCAAAATCGTTTCCCGGAGCGGGGCAGATCTGAAGGCGCCTTTTCCCGGTGGGACCTATGGCGCCGCCACGCTGGCCGATGTATTGATGACCCCCACCCGCCTCTATGTCAAACCTGTTCTGGCCCTTATGAAACAAGTGACTCTCAAGGGTATGGCCCACATTACCGGGGGTGGACTGGTGGACAATCTGCCACGGGTGATCCCCGCAGGACTGGCTGCTCGCCTGGAGCGCGCGCGCTGGCCCCGCACTCCGCTGTTCGAGTGGCTGCAACGTAGCGGTGACGTGACCGAGGAAGAAATGTTGCGGGTATTCAACTGTGGGGTGGGGTTGGCCTTGGTGGTGGCCTCTCAGGACGAAAAAACCGTGCTGGAACATTTTCAAGCACGGGGTTGGGAAGCCTGGTCCATCGGCGAGATCGTGCCGCGTCCCGAGGCAGCACCAGCGACCTGGGTCGAGTGAAGACCATGAATGCCCAGCGCCGGATCGTCGTTCTGATCTCCGGGCGGGGATCCAATCTGGGCGCTTTGCTGGAGGCTCGATTACCGCTGCAGGTGGTGGCCGTCATCAGCCATAAGGCGGATGCGGCAGGGTTGGGGCTGGCTCAGGAATGGGGTATCCCCACCCGGGTCATCTCCGCCGAGGCTTATGCCGAGCGAACAGACTTTGATCGAGCACTGCAGCAGGCCATTGATGGCTTTGCGCCTGATCTGGTGGTGCTGGCAGGTTTCATGCGTATTTTGACGCCGGAATTCGTGACCCACTATCAGGGACGTCTGCTCAACATCCATCCCTCTTTGTTGCCTGCTTTTCCGGGATTGCATACCCATCGTCGGGCTCTTGCGGAGGGAGTGGCGGTGCATGGGTGTACCGTTCATTTCGTCACGTCAGAACTGGATCGCGGACCCATCGTGGCCCAAGGGGTGGTGCCCGTATGGGCAGGGGATGACGAAGCAAGTTTGGCGGCACGGGTATTGTCCATGGAACACCGGTTGTTCCCCCATGTATTGCGGGCCTGGGTGGAAAGTCGCTGGGTTTTGGAGGCGAACGGCCAGGTCCGGTGGCGCGATGATTCACAAGAACAAAATTTACGCCTGCTCTGGGCTGGAGACTCTCAATGACAAAAAATCGTTCTCCCCTGCGTGGGTCAACCCGTCCCTCTCCCTCATCGCTGAAACCGAAGGAAGAGGTGGAAAACGACGGGGTAAGAATTCCTCTCTTCGAGGCTCTGGTGGAAGTGCTGCGCATCTTGTTGGCGGGAACCCGTCCGGCGGATCGGGTGCTCCATGATTTTTTTCGCGATCAGTCCCAATTGGGTGGGCGGGATCGGGCTTGGGTCACGGAGCATTTTTACGCGTTGTTGCGCCATTGGGAATCCATCACGGTTCTGGCTCCGCCCACGGCTCCCCGTCGACTGGTGCTGGCCAGTTTGCAACGGGTCAATGGACTGAGCACCCGGGAATTGCAGGGATTGTGCCGGGGAGATGAGGAACGGGACTGGTTGGCGGCATTGGCGGCGCAACGTTTGCCCGATACCCCCTCGGTGCGGGCCCATCTGCCTGAATGGGTCGTGAGTGCGGTGCAGGAAGTTCTGCCGGAAGGCGAGTGGCAGGCACTTGGATGGGCGCTGCAAAAATCGGCGCCCCTGGATTTGCGCGTCAATCTGCTCAAGGCGGAGCGACCGGCTGTGTTGGCGGCATTGACGGCTGCGGGGATCGCTGCCGAGGCGACGCCTTTGTCCCCCTGGGGGGTGCGGGTGCAGGGACGTCCCCTGCTGAATCGATTACCCTTGTTCACGGAAGGCTGGGTAGAGATTCAGGATGAAGGCAGTCAACTGCTGGCTGCTTTGGTGGCCCCGCGTCGCCGTGACATGGTGGTGGATTTTTGTGCCGGTTCGGGAGGCAAGGCACTGCATCTGGCGGCTCTGATGCATAATCAGGGACGCCTTTATGCCTTCGATGTGGCCGCACGCCGTCTCGAACAACTCAAGCCACGGCTCAAACGTTCGGGTGTTTCCAATCTTATGCCGGTGGTGATTGCTCGTGAAACTGATGACCGGGTTCGACGTCTCACCGGCAAGATCGATCGGGTGCTGGTGGATGCCCCCTGCAGCGGAATGGGGACCTTGCGCCGTAATCCGGATCTGAAATTGCGTCAGACCCCTGAGGGATTGCCGGCGTTGCTCGACAAGCAGCGCCATATTCTGGAAGCCGCAGCTCAGCTGGTCAAACCTGGCGGGCGCCTGGTCTATGCCACCTGCAGTCTTTTGCCTGCAGAGAACCAGATCCAGGCCCAGGAATTCAGTGCACGGCACCCCGAATTCGTTCCGTTGGCAGCTTCTCAGGTCTTGGCAGAGCAAGGGATCATCGTGCCCGATCTGGAGGATCCCTGGTTACAACTCTGGCCCCAGCGTCATGGAACGGACGGTTTTTTTGCGGCTCTCTGGCAGCGTCAGGGGTAATGGATGGAACCGGCAGGGGATCCTTTTGCTGATTTGATCGAGTTTTTTCAGTCGCTGACCCAATATCGGCATATCTGGCAAGTACCTGTGCTGGGTGCGGCTCTTGCGGTGGGGTTTGGAGCTGCCCTGCTCCTGGGGAAACGCCTGGCTCATCAGACGGAAGTCGAAAAACTAAGCCGTCTCAAGGGGATTTTGTTCGCAGGAAGCAGCGCTGTGACCCTGATGCTGTTGCGTCACCATTTCGGTCAGGGACGTCCAGCCCCCTTGTTGCATATGGTGCTGGCCTTGGCTCTGGCTTTGACTGTGGCGCGCATGGGCGTGTATGTCCTGCACTACGGTGTGGGGTCCAAACGGCTGGTTTTTGTTCAGACCCTATTTCTGCGCCTGGTATGGGTAGTCTTTGCTCTGCATGTCACCGGGTTCCTCAACCCGGTGCGTGCATGGTTGGGGGAAGTAGACTTCACCATGGGCGGTACCCGGGTTTCACTCTGGCAGTTATTGCAGGGAACCCTGGCTATCAGTTTGTTGGGGGTGGGGGCCTTGTGGCTGGGTTCCTGGCTGGAACGACGCCTGGGCCGAGCTGAATCCCTGGATCCCCATGTGCGCGTCATCGTGACCAAATTGACCCGTGGTTTCCTGTTCTTTTTTGCGGTATTGCTGGCTTTTCCCCTGGTGGGGATCAATGCCACTTTTTTGTCGGTGCTGGGCGGTGCCCTGGGCGTAGGACTGGGACTTGCCCTGCAAAAGGTGGCGAGTAACTACGTGAGCGGATTCATTCTGCTCATGGATCGATCCGTGCGCATGGGCGATGTGATTACCGTGGAAGGACGGCAGGGCACGGTGATTCGTCTGGATGCACGTTGTATCACCCTGTCGGGTACGGATGGGACGGCGTTCATCGTGCCTAATGAAACCTTTTTGACCCAGACCATCATCAACCATTCGCGCATGGGGGTGGGAGTCTGCCATGGCCTGACCATCGAAGTGTTCTATGAAGCGGATTTGGTCATGGTACAGACCTTGATGGAAGGAGTCGCCCGCCGTCAAGGTCGTATCCTGACGGACCCGGCGCCCGGTGCGGTGGTGGGCAAGATGACGGGGCATGGGTTTGAAGTGACCCTGTATTACTGGATACCGGACCCTGGAAAGAGTGATTCGGGGTTGCGCTCTGCTCTGATGCAGGAAATTTGTCAGGGATTACGTACGGCAGGGATCAAGGTCCCCCTCAGAGACGGGGCGCAGGCAGTCTTGCCCTGACCTGTTATAATGGGCGTTTTGCCTGCAATTTTTCCCTCTTTGGAGGAGTGTACATGATTTATTCCGGTATTTTGGCCCTGTCCTGGGTGGGCGATGTGATCGTTGCCTTGGTGTTGACCCATATCACCATTGCCAGCGTCACCATTTTTCTGCATCGCCACCAGGCCCACCGTGCCCTGGAATTGGGCCGTGCCGCCAGTCATTTTTTTCGTTTCTGGCTGTGGTTGACCACGGGCATGGTGACCCAGCAATGGGCGGCTATTCACCGCAAACATCATGCCAAATGCGAAACTCCGGAAGATCCCCACAGTCCCCAGGTATTGGGATTGTCGCGGGTACTGTGGGGCGGGGTGTTCCTCTATGTCAAGGAAAGCCGCAATGCGGAAACCATGGTGCGTTTTGGGCACGGCACCCCCAATGACTGGCTGGAAAAACACCTTTACGCAGCCCATGAACGTTTGGGCGTAACCCTCATGGCGCTGGTGAACATGGCGTTGTTTGGTCTGGTACCGGGGCTATTGATCTGGTTGGTCCAGATGGTGTGGATTCCCTTCTGGGCGGCGGGTGTGGTGAATGGGGTGGGGCATTTCTGGGGATACAGAAATTTCAATTGCAAGGATGCCAGTACCAATATTTTCCCCTGGGGAATATTGATTGGTGGCGAAGAGTTGCACAATAATCATCATACTTTTGCGACCTCAGCCAAACTTTCTCACCGTTGGTATGAATTCGACATCGGCTGGATGTATATTCGCGTTCTGCAAGGCCTGGGACAGGCTCGTGTCAAGTCGGTGGCTCCCCAGGTGCAATTTGATCAAGCCAAGCGCGAGTGTGATCTGGCAACTCTCAACGCCATCATCCGTAACCGTTATGACGTCATGAGGCGTTATACCCGGGAACTGGCTACAACCTGTGCTCAGGAATTTCACCATCTCGGAGAATCCGCCAAATTGCCTTCCCTCTCCCGGCGTGAGGTCACCGCCATGATTGGCCGTTGGTTGCACCATCCAGATCATGAACTGCCCAAGGCCGAACGCCATACGTTGGCTCAAGTGATGGAAATCAGTCACCCGGTGGGCACGGTGGTTCAAATGCGCCGCGAGTTGGAACAGTTATGGACGCGCACCAATGCCAGCGCCGAACAGTTGCTGGAGCAACTGCGCGATTGGTGTCAGCGTGCCGAGGCCAGCGGAATTCAGGAATTAATGCGATTTTCGCGGACCTTGCGGGCCTATGCCTGAGTAGATTATTGATATTAGTTATAACAGTCCAACTTTATATTCTTTGTTTGAATAAAGAACGCTCGTTAGAATGGTCTTCATTCCGATGAAGTGGAGAAGAAGACGATCATGTACCAATATGATGAAATCGACCAGCGTCTGGTGGAGGAACGGGTGGCCCGTTTTAGGGATCAGACCCGGCGCTTTTTGGCAGGAGAGTTGTCTGAAGATGATTTTCGTCCCTTCCGTCTTCAGAATGGGTTGTATATTCAGCGGCATGCACCCATGTTACGCGTGGCCATTCCCTATGGTGTGCTGAGTGCTTCCCAGTTAAGGCGTCTGGCCTGGATCGCACGCACCCATGACCGGGGCGTGGGCCATTTCACTACCCGTCAAAATATTCAGTACAACTGGGTCAAATTGCCTGAAGTTCCCGATATTCTGGCTGCGTTGGCCGAAGTTCAGATGCATGCCACGCAAACCAGCGGCAATTGTGTGCGCAATACCACCACCGACCATTTTGCCGGGGTGGCAGCGGATGAATTAGTCGATCCGCGGGTTACTTGCGAGTTGATTCGTCAATGGTCCACCGGGCATCCGGAGTTTGCCTTCTTGCCGCGCAAGTTCAAGATTGCCGTCAATGGGGCGCGCGAAGACCGTGCGGCCACGGGGGTTCATGACATCGGGTTGCAGGCGGTGCAGGATGCAGCACAGGGTCTGGGGTATCGGGTGCAGGTGGGCGGCGGATTGGGACGGACCCCCATGGTGGGCGAGATCATCCGGGAGTTCTTGCCGGCCCGACATCTATTGACTTATCTCGATGCTATCCTGCGCGTGTACAACCGCTATGGGCGACGGGACAATAAATACAAGGCGCGGATCAAAATTCTCGTCAAAGCCATGACCGTGGAGCGTTTTCAGCGGGAAGTGGAAACGGAATGGCAGCACTGGAAGGAGGGTCCTGCCACTTTGGTGGATGAGGAAGTGGCACGGATCGAAGCGCGTCTCAAGAAACCGGCTTACCGGTCTCTCCCCGCCGGGATTCCGGCTGCGCTGGCTGCGCGCCTGCATCAGGACACGGACTTTTCCACCTGGTTTCGACAGAATCTTCATCCGCACAAAGTGCCAGGATATACCAATGTCACTCTGTCCCTGAAAAGCCCGGATCAGCCTCCAGGCGATGCCACTGCGGACCAGATGGACGTGATTTCAGACTGGTCAGAGCGCTTTGGTTTTGGTGAAATCCGGGTTAGTCATGAGCAGAACCTGATCTTGCCCGATGTGGCTCTGAGCGACTTGCCGGCACTGTATGATGCCTTGTGCCCCTGGGGACTGGCGACTCCCAATGCGGGGTTGCTCACCAACATCATCGCGTGTCCTGGGGGAGATTACTGTGCCTTGGCCAATGCCCGCTCTCTGCCACTGGCCAAGGCGCTGCAGGACAGGTTTTCCGATGCCGTCTGGGTGCGTGCCCTTGGTCTTCTGGATCTCAATATTTCAGGATGCATGAATTCCTGCGGACACCACCATGTGGGCCATATCGGTATTCTGGGCGTGGACAAGCATGGGCGTGAGTATTATCAGATTTCCATTGGTGGGGCGCAGGCACCGGCACGTCTGGGCAAGGTCATCGGCCCTTCACTCACCCCGGAAGAAGTACCCGATGCTCTCCAGGCCATGCTTGAGGTGTACCTGAAATTGCGGCTGAACCCCGCGGAAAAATTTACGGATACGGTGGAAAGAGTGGGGATTGTCCCTTTCCGTGATGCAGTCTATGCACCCAACCAGGAGGTGGCCTGTGCGTGAAGTCGTGGTGAATCGCCATATTGTGCCGGATACCTGGGTCCGGTTCAGTCCGGATCAGAGTGAGGAAGGGGGGGATCGGCTGTATCGTCTCGAGGAATGGCAGGAAGTACGGGCACAGGCCAGAGAAGGACGGGTCGGGTTGTGGGTGGAGACCGACCAGGACCCGGAGGCTTTGCGCCCCCATCTGGCGGAAGTGGCCCTGATTGCCATCCATATTGGCAGTTTTACCGATGGGCGGGGACATAGTCTGGGACGTTTATTGCGCGAGGTCTATGGCTATCAAGGCGAGATTCGGGCGGTGGGCGACGTGTTCCAGGATACGGTCAATGACCTGGAACGCTGCGGCTTCAACGGATTTTTACCCCGACCGGGAGAAACGCCCGCCAATCTTCTGCGCGGTCTGGGACTGTTCAGCGAAGCCTATCAAATCTCGGTGGAACGACCGGAGCCCTTGTTTCGGCGGCGGTTGTCCCACGGTTCTGGAGGTTGACATGTCAATTTCTCGAATCGATCAGTTGGAACAAAATTTGCGTGCGTGGTTGTTGCGCACGCCAGTCCTGTCCTTGGCCAGCAGTCTGGGGGCCGAGGACATGGTGATCACCGACCTGATCTGTCGCAAAAATTTGCCAATCCGAATTTTTACCCTGGATACGGGGCGTTTGCCCGAGCCGACCTATCGCTTGTTGGACCGGATTTTCGAGCATTATGGACGGCGTATCGAAGTGTTCTGGCCTGCCCAGGAGGATGTGGAAGAATTGGTCAAGGAACAGGGCGTCAACGGGTTTTATCATAGCCTGGCAGCGCGTCGTGCCTGTTGCGGCGCGCGTAAAGTGAAGCCCTTGGCACGGGCCCTGTCTGGGCAGCAGGGCTGGATCACCGGGTTGAGGCGAGATCAGTCCCCCACCCGCAGCGATCTCGTCGCTGAAATCCGGGACGAAGGCCATGGATTGATGAAATACAGTCCCTTGCTGGACTGGAGTCAGGAAGAGGTCTGGGCAGTAGTGAAAGAATACCGGGTACCCTACAACGCATTGCATGACCAGCAGTATGCCAGCATCGGTTGTGCTCCCTGTACGCGCGCGATCCAGCCGGGGGAGGATGAACGGGCCGGACGCTGGTGGTGGGAATCTTCCCACAGCAAGGAATGTGGATTACATGTGGTCTCAGAAACGGCAACCCAGGAATGATGAAAGGAGAAAGCGGTTCCATGAAGTCAACCCAAGCAGCGACACTCACTTCCCTCACCTCGTCCGGCGCTGGCGCCTGGGCTCCCTGGGATCATCTCGACCGACTGGAGTCGGAAGCCATTCACATCCTGCGTGAAGTGGTAGCCCAATGCACCCGCCCGGTCCTGCTCTTCTCGGGCGGCAAGGATTCCATGGTGGTCCTGCATTTGGCACGGAAGGCTTTTTACCCACAGCGCCTTCCTTTTCCACTGATGCATGTGGATACCGGGCATAATTTTCCGGAGGTCATCGAGTTTCGCGATCAAGTGGTCAAAGATCTGGGGGTGAACCTGATCGTACGCTCGGTGGAAGAGTCCATTCGTCAGGGCCGCGCCCGGGTTCGTCTCGAGTCAGACAGCCGAAATGCCTTGCAGGCAGTGACGTTAGTGGATGCCATTCATGAGTTCGGATTCGATGCCTGTCTGGGTGGAGCCCGTCGGGATGAGGAAAAGGCCCGTGCCAAGGAAAGAATTTTTTCCTTTCGCGATGAATTCGGGGGCTGGGACCCAAAAAACCAGCGGCCCGAGTTATGGGACCTTTACAATGCCCATGTCCACCCCGGCGAAAACATGCGGGTTTTTCCCATCAGCAACTGGACCGAGGCCGATGTCTGGGAGTACATTGCCCGCGAAGGATTGGATCTGCCCTCCCTCTACTTTGCCCATCGCCGGGAAGTCGTGGCGCGCGGGGATCAGTGGATTCCCGTCACCCCCCTGACTCCCCCCAGAGCGGGAGAACAGGTGGAAGAGCGCTGGGTACGTTTTCGTACGGTGGGGGATATGACCTGCACCTGTCCAGTCCCTTCCGAGGCCCGGACCCTGGCGGACATCTTGCGCGAGACAGCCACCAGTACCCTGACCGAACGAGGTGCGACTCGTACCGACGATCAAACCTCCGAAGCCTCCATGGAACTGCGTAAGAAACAAGGTTATTTCTGAAGAAAAAATATTTGGAATCCGTGATATGGAAAATAAACTGAAGAACTGTCAAGAGATTTTGCGGTTCATCACCTGCGGTTCTGTGGATGATGGAAAAAGTACCCTGATCGGACGTTTGTTACTCGACAGCCGGTCTGTACTGGCGGATCAATGGGCCGCCATCGAAGCCACTTCCACGCGCCGCGGTCAGTCCCAAGTGGATTTATCCCTGCTTACCGATGGACTGCAGGCCGAGCGAGAGCAAGGGATTACCATCGATGTGGCGTATCGCTACTTCAGTACGCCAGTGCGCCGTTTCATCATTGCAGATACCCCAGGTCATGCCCAGTACACGCGCAACATGGTGACGGGGGCAAGCACGGCGGATTTGGCGATTCTATTGCTGGATGCACGCAAGGGCGTGGTGGAACAAACCCGTCGGCATGCACAGATCGTACGCTTGCTGGGGATTCGCAAGGTGGTGATTGCCGTCAACAAGATGGATCTGGTGGCGTATGGACAAGAGGCTTTTGAACGGGTAAAGCAGGAGTTTCTGACTTTTGCAGAACCTCTGGCTTTTCGGGATATCGTTTTCATCCCCTTGAGTGCCTTGAATGGCGATGGCGTAGTGCTCCATGGGGAGTGCATGCCTTGGTATACCGGTCCAACATTGCTTGAATTGCTGGAGACGGTGGCGCTGGACGAAGAGGCTTTGAACTCAAGTTTCAGGTTTCCAATTCAGTTAGTTGCGAGACTTTCTGAAGAAAATGGTGAAGAACGTCGCGGTGCGCAGGGACGGGTGGAAAGTGGCACGGTGGCGGTGGGAGATGAGGTCATTCTTCTGCCTGCAGGTCGAAGGAGTCGTATTTCTGCCATCGAGACCTATGGAGGACGAATTTCCCAGGCGCGGGCAGGGCAGTCGGTTACCCTGGTGCTGGCCGATCAGATCGACATGTCGCGCGGGGATATGATTGCCAGTGTTGCGCATCCCCCCAAAATCGATAAAAACTTCGAAGCCCTGGTGTGCTGGTTTTCCCAGACGCCTTACGATCCGGCACGCCGTCTTTTGATCCAGCAAACCACCCGTTGCATACAAGGCAAGATAGACACCCTCAGCGCTCGTCTGGATATTCAGACCTCTCAATTGATTCCCTCTCCGGCACAGGCAGGCATGAACGACCTGGTGCGTATGGGGTTCAAGGTTCAACAGCCCCTGGCTTTCGACCGTTATGAAGACAATCGCACGACGGGCAGTTTCATCCTCATCGATGCGTTGACCCATGACACGGTAGCGGCGGGCATGATCGTTTAAGGGGGCTTCCTGCGCACAGCAGGGCTTGAATCGAGTACCATGGCAGTTGTGTCATCACCGAGGAAGTTTGCCCATGAAAATCGTGTTATGTGGGGGGGTACTCGCCCTTCTGTTGTTGACGGCGTGCGAGGGTACCAAGACCAAGGAGTATTACCTGGATCATCCCGATGAGATTGTTTCCGATCTTTCTGAATGCCAAAAATCCGGTAAAAATACCTATAACTGTAATCAGGCGACCCTCGCCCAGTATCAATTGAAAACCAAGGCTCCACAGACACCATGAGCAAAAGCGTCGTCGACGCATCCCCTGAAGCAGTGACTGCCCAGGAAGACTGGGCTCTGGCGCGGGAAAAACGTATGCATGAGATCATCCTGAAAATTGCCAGTGATGGTCTCCATGTTCTGGATGCCAGAGGCAATTTGGTGACCATGAGTGACTCCTTTTGTGTTTCTTTGGGTTACGAACGTAGCGAGTTGTTGGGTAAACACATTTCTTTCTGGGATCCCTCCTTTCCGCCCGGAGTTTTTGAAGAGCGCATGGGTTCCTTGCGGGAAACGAATGACCAGACTTTCGAAAGTCAGTATCGACGCAAGAATGGTCAGTTCATCGATGTGGAAGTGCATGCGCGGGGGTTTCAGGTGGAGGGAGAGGGTTTGTTGTTCTGCTCCTCCCGTGACATTTCGGTGCGCAAGCAATCCGAATCCCTGATTCGGCTTCAAGCCGGTGCCCTGAACAATAGCGTCAATGCCATTGCCATTGCCGATGCTACCTTGCCCGATTTCCCCCTGGTGTATGTCAACCCTGCTTTTGAGCGGATTACGGGCTATTCCTCGGTGGAGGCCATCGGGCATAACTGTCGCTTTCTCCAACGGGAGGATCGCGCTCAACCGGAGTTGATAGCCGTGCGCATGGCCTTGATGAGCGGCGTTCCCGTCAAGGCTACGGTACGTAATTACCACAAGGATGGCCGCATGTTCTGGAATCGTTTCCAGATTGCACCCGTCCATGACAAAGAAGGGGTATTGACCCACTTTGTGGCCATCATCAATGATGTGACCGAACGCAAGTTATCCGATGATTACATTCGTCTGGTTTCACAGGTATTCCTGCATGCGGATGAAAGCATCTTTATTACTGACCCCGAGGGGCATATCATCGAGACCAACCCGGCCTTTACGCGAACTACTGGGTACAGTCGTGAGGAAGTGCTGGGACGAAACCCCGGGTTTCTGCAGTCCGGACGTCACGATCCGGATTTCTTTTCCAATTTATGGACCACGGTTCTGGAGCAGGGTCATTGGTCTGGAGAAATCTGGAATCGGCGCAAGAACGGCGAAATTTATCCAGATAAACTCACTTTGTCGGTGGTGCGCAATGAAGATGATACGATTCTCAGTATTGTCTGCGTGTCTTCCGATATCACGGTTCTCAAAGAGCAACAAAACGAATTGGAAATGATTGCGCTGCACGATGTTCTTACCGGACTGCCCAATCGTGCCCTGCTCAATGATCGGTTGACCATGGCTTTAGCCGATGCACGCCGTTTCGATAAAAAAATGGCTCTCTGTTTCATTGATCTGGATGGATTCAAACCCATTAATGACCGGTTTGGTCATGATAAGGGAGATCAGGTACTGATGGCAGTGGCCCAGCGCATGACTGCTACCCTGCGCGCCACGGATACCGTGGCGCGGTTGGGCGGTGACGAATTTGTGGTGGTGCTGTCCGAGGTCAGCAGCGAGCAGGAATTGATCGTCACCCTGCAACGGATCATGACCGCCATTGCCTTGCCCCATACCTTTGGGGATCAGGAGGTGGTGGTGTCTTCAAGTTTGGGGGTGACGGTTTACCCGGATGATGAGGTGGATGCCGAAACTCTTTTACGTCATGCCGATCAGGCCATGTATCGGGCCAAAGGGAAAGGTCGTAACTGTTTTCACTTCTTCGATGTGGTGGACGAGCGTAACGCACATTTGCGCACAGAGGGAAGAACCCGCATAGAGCAGGCTCTGGAGAGCAATGAACTTGAATTGTACTATCAACCCAAGGTCCATCTCGGTACTGGGCAGGTTCTGGGTGTAGAAGCACTGATTCGCTGGAATCATCCGCAGCAGGGCGTGCTGTTGCCCCGGGAATTTTTGCCCATGATAGAAAACACAGACGTTGAAACGCGTATTTCCGAGTGGGTCATTGAAACCGCTTTCAAACAACGGGAAGATTGGAAGGCCCTCGGATTGGATTTCGGGGTCAGTGTCAATCTGCCTGCCCGTCATTTGCATACCCCTGGATTTTCTGAATTCATTGGTCGGATGATGCAACGATATCCCACCGACCTGGTCCCTGATTTTGAACTCGAAGTCCTGGAGTCCGTGGCATTATGGGATATTCCCCAGGTCACCCAGGCCATGGAAGCCTGCCGTCAGCACGGGGTGAGTTTTGCCATCGATGATTTTGGAACGGGGTATGCTTCACTGGATTACCTTCGGCGCCTGCCCGTGAGCGTGATCAAGATAGATCAGAGTTTTGTCCAGGACATGCTGACCGATCGGGAGGATTTTGCGATCGTGGAGGTGGTGATCAACCTGGCTGAGGTATTTCGTAAGGAAGCCATTGCAGAGGGAGTGGAAACAGAAGAACAGGGATTGGCCTTGATCTTCCTTGGATGTACTCAGGCCCAGGGATTTGGCATTGCCCGACCCATGCCGGCACCTCAGGTGGCGGACTGGTGTCGGCAATACCAGCCGCCCCTGTCCTGGCAGAAGGCCAGCAAAAACCCACCGGCGCGGTTGAGTTCCCGGCCTGATAAAATCGACTGGTCCCAGTACACCCTGGGTTCTGAAAATTGATCAGTGCACTATTGTGAGTTGACAGCAGGAGACGCGACATCGCAATCCATGCATGCCATGGTTGCGCAACTTCAGGAAGTGTTCGTGCATTATAGATTTGATCGACTTATCCGTGGTTTCTGAGCCGTTGCTTGGGCAAATAGTACGTCATGGCAGAAGGGTGCTGGGCAGTGATACCCTATATGGTGAAATCCGGTGACCCCTCAAAGTTTTCGGAACGCGGTTATGCGCTTTTACTGGGAGGGCATGGGGAGGTTTGGTTCCGTGAAAAAGGTGACGATGATCGATCTGAACAAAAAGATGGATGTCGCGACAGCCTGCAGGGAAATCGTGAAGAACTGCCTGCAGCAATTGCAGGACAATACCGTGGGGTTCCTGGACGGCGAAGAAGATTGCGAATACCTGCGTCAGATGCGGGTAGGGATCAGACGCATGCGTTCGGCATTCAGCGTTTTTTCTCATGCTTTCGGCAATACTATCTTTTCCGACATCATTCGGGAATTGAGATGGTTGTCCGGGGAACTCGGACCGGCAAGAAACTGGGATGTTTTCGTTCTCGAAATTCTCCCTCCCGTGGTGAACGCCCTTTCGTCAAAATATGATTTCACGAAACTGATGCAGGCAAGCGAAATTCTGCGCAGGAAAAATCGGGAAAGAGCCGTCACGGCCACCGAGTCCCAGCGATTTAAGGTCCTGCTGCTCAAACTCGGAGCGGTTTTGAGCAGCGATACATGGCCGCAAAAGGACGCTTCACCGGTTGGCGACTTTGCAGATCTGATACTGGAAAAATGCTACCGCAATTTCGAAAAGAGCGGAAGAAGGGTCACCACCCTTGATGCAAAGAAATTGCACGCCCTTCGCATCGACGGGAAAAAATTGCGTTATGCCGCCGAATTTTTCTCGCCACTTTACTCCGCGCGTGCGGTACGCGCTTTCCTGTCTGCAATGAGCGGGCTCCAGGATGCGTTGGGCGCGGTCAACGATGCCGCTACGACAAACCATCTGCTGGAAGAATTGCCAAATGTTGACCCCGGTGCTTTCTGCCTTGTCAAGGGATGGATGGCCTGCGAATCCGTGCAGCGGATCAGTCGGCTTGGCCCTCAATGGGTGAAATTCAATACCATCGATCCATTCTGGAATTAATCAGTGCACGGTGCCCGTGATGCTTTCATCCGGGCCCGTCACCTCTCCCTCTTCTGCCGAGACGGGAGAAGCGTTCTCAAAAACCACGATGGTGGGACTTCTGGCGACCATGGATTTTTCTTCTTCAGAAAGGGAAGCATTCATATTGGTCAGGACGGATTGGATCAATTTCAGTTGAAAAATGGTGAGTGCCTGAATGGTGGCCACCAAGACGGCTGGGGAGGTCTGGGCTGAAAAGGGAGAGGTTAGGTGTGACAGGATTTCGTCCAAGGGGGCGGCGGGTTCTTGAGAGCCGGCCTGCTGGCCGCTTTCTTCCAACGGATCGCATGCCGTCACCTGAGGTTCAGGAGCCTGGGGGGTGGCACTTATCTGGTGGGACTGACAGTAGGGGCAGGTGACATACCCACGCGCACGCTGGGCTGAAAAACTTTCTTCAGAAGCAAACCAGCCTTCAAAATCATGACCCAAAGCACATTTCAGCGAATAGAAGACCATACCACACACCCAGATAACGGACCTGCAATTCTAGCATAGATTTTACCTGTCTAGCCCCCCTCCATGCATCAATGAAGGGGAGGGTACGCAAATAGGATCTAGACGTAGGATACGGACCGGCGTTGCGTGAAACCGAACAAACCGATTCCGGCAAGTCCGGTCAAGAACAGGAGGACAGTGGAAGGTTCTGGAACGGCGGAGGGACCCCCGTTTGGCGGAAGGGTCTGGCTGGCCAAGGCTATGCCATAAAGATCATTCGCCAGATGGGGCGAGGCCATAAAGTTACCGTTGGCACCTACCAATCCGGTATTGGCATAATCCATGAAGAACAGTTGCCCGCCATTGCTGCCACCTGATGAGGCAAACAGTTGTCCGGTTCCGGTCAACGCGACATTTTCAAGGCCGTAACCCCCATTATTACCCAGAACAAAGTCTAGATTTTTTTGCGAAATGAGACCCCCTGTTGTGGGGTTGATCTGATTGATATAGTTACTGCCCACCGTTATCAGGTCGCCTGTAAACGGGTCATAGGCGATGGTGTTCAATCCATGCTGATTCGTGAGGAGGGCCGTTGTTTTTCCAGTTGTGATGTTGAGGGTGCCGAAGTTTCTGGTGCCACTGGAACCGTAATAAAATCCACCGGATGTATAGTACATCGTATTGTTTTTGGGATCGAAGGCAAGGCCCGAGATGGCCGTATCGCTACCGCTCAGTGTTAAGGCAGTACCCGATCTACCGAAGGGGTTGATCGGGAAAGAGGCCAACGGACCGGTGCTGCCAAATTGTCCTCCGGTGGCCCAAACTTTGTTATTGGGTCCAATGGCTAGATTGACATTATCAACAATACCAGGTCCGGTGGCAGTCGTAATGTTCCCAGTTGTCGGATTTACTTGATAAATAGGGGATGGAAAAAAGCCTCCTCCCGATTGTCCTCCTCCCACCAGCAACTGTCCGTTGGTGGGGTTCACCACAATGCCGCCAGCAAAGGTAAAAGCCCCGGTGGCGGCGATGGGGGCGATGGTCCCTAGCGTGAAACCAGAACTGGAATAGGTTGCAGTTACTTCACCAATGTTTCCGGTTGTATTGTTACTGCCTCCAGTTGAAAAATATAAATTGTCGGTAATGGTTGATGCTTCACCGGTCACTGACCACGCTGACAGGGAAACCCCTGCCACTAAAACCAGAAACTTGCTCAATATCCGTTCCGACTTCATTTTTTCGGCTGCAACCACTCTTTCGGTTAGGGTTGTTTCGGTATTATGTGCGGTTTTAATCATTTTCCACTCCCTTTTGTCTGATAATTCTCAACCTATCGAAAATCCATGTGCCTGAGCAGTTTTGAACGAACCTGCCACTGGTTCCATAGAAGCACCTGTCAGAAAGTACCTTGATGCAAGATGGATTCATGTTAACGATGGATCTTGAGGGCGACAATCCCTCCAATTGGGGGGGTAAACAAACCTAAAAAGATGCCAATGGGCGCGTGTTTATGAGTTTGGATTGGGTCGTTCTGTTATGAAGCCTCCCACCGTCACAAGACCTTTAGGTCTTTAGCGGTGGGAGACTTCATGGCACGATTAACCCCAGATGCGTCGCTGTAAGCAAAAACTGGTCGCCCATCGCCATTGCGCGCGTTGAACTTGGCAGGGCATCCCAACCAACAGGCAGGTCTTTGAGCGCATAGTGTTGGTACGGTTCATCATCGGGAAGGTCGAGCATGACCAGAACCAAATCCTGAGGCAAGATTTCTCCGGTATGAACCAGTTTTTCCATCGCAGCGATCTCTGGTGTTAGTCCTGCGTACACGGCAGCAACCCCAGGCGAATTCCATCGCCCTCCGGATAAATGGGCCCCCGTACCTTGGCGGTCAAGGGCAAAAGCGCGCTTGGCAATTCTCCAAGCCCGCATTAGGCCGCACCACCATAGGCAATGGAAGACAATACTTTCCGTACCTCTCCAGCCCCGGTTTCCGTGTCCATCATGGACAGTGGTGTGGCACCCAATGCGGTATTATTTTTAGTGAGCCAGTCGCGCGCCATATTGGGCGTACCAAACACACGCTCAGCTTCATTTTCGATCAGGGCGATGCGCTCGAGACGTTCCGTTTCGGTTTGTCCCAACAGAATGCCCGCCTTGATTTTGCGTTCAGACGTTGCCGGAGAAATGCCGAGCAATCGTGCAAACAAGTTACGTGGGATACCGAAGTGTTCGCTGGCCGTAACTAACACAGCAGGATGGGCACCCTCACGAACAATCTTGATGCGTGCACCAGGATTTGCCTTGACCAATCTTGTTTTCCATTGAGTAAATCCTTCCAGATGTTTTTGAGTTGATTTCACTATGATTGTCATGATCAGCGGCCTTCTGTCATATGATAGTTAATCATACCCCCCGGTGTCAGGGAAGATGTCGCGGCACCGTGCCCCATGCTACTGACCGCAATCCACAGGTCATTGGTGGGAATGGGGTGGCCTTTTCGACGTAGAGCGGCATAGACCAGCGCATATAGTTCTGCTGTGGCGGTCGTACTTCACCGAATACATTAGTGGCTGTGCAACTTCTCTTGTAGCCACACCTTGATAAGCGACTGATACGGCACATCGCGAGAATTCGCAGCAGCTTTAATGGAATCCAGAAGATGTTGGGGTAGTCGCAGCGAAATTGTTTTTGTTGTAGGCTTCAAATTAGGCAGTACAACCTTTTGAGCCTTCGTCCAATCCAGATAATCCGTTGAATCCTCTTTACTCCAAAAGACTTGCTCTTCTGCCTCATTAGAAAATTTCGGAATCGGTTTAAGTTGCTTGTTCATAAATCATGCGCTCCTTCTTGTGCATATCTCTGGCTGAAATCACCCGAATTTTCTCACTGGCATTACGTAGTGTGAAAGTAATATGCAATGTACGCCCCTCGTCTGTCTTGCCTAATGCGTGAAAACGTGACTCGCCTTGACTGTGTTTTATATCAGCAAGCAGAAAAAGTGGTTCATTGAAAAATATTTGCTCCGCTTCCGCCATTGAAACACCGTGTTTTTCGTTTTTACGGGTGTTCCCTTCATCCCAGTCAAAACTGGATATTTTGGTCAGATCAATCATATTTGTATATTATAGAAATATACGATAAAAAGCAAGAGGACGATAAGAGGTCAGAAAAATCGTTATTGTTTCAAGTTCAAAATGCACTTAGCCTTCCTTTTATAGGCGGCTTGAAGCAGGGAGGCAACCCAGGTTGGCCCATCTCCGGAAATCGTTTCCAACAGCGGAGCGATTGGGTTGCACCCGTCACGCTGAAATTTTCACTGTAGGTTTCCGTTTGGGGGTGGGAACCAAACCTGAAAACTGGAACCCTGTCCGAGGACGGATTTGACAAGTATTCGGGCACCCATGAGTTTTGCCAGACGGCGGACGATGGACAGCCCCAGACCCGCTCCCTGGCTCTGGTCGCCTTCGGAAGGCGTGACCTGATAGAATTCCCTGAAAATAAGTTCCTGTTCTGTGTCGCTGATGCCCTTCCCGGTATCCGTGACGTCGAGCAGGGCGTCCCCTTCCTGCATCAGTGAAGTCGTCACATGAATCTCTCCCTGTTCGGTGAACTTGATGGCATTGTCGATCAAGTTGCGCGTGATTCGTGCCACCGCCACTTTATCCCCGGAAATTTTGACAGGGGCCAGGGTTCGTCGAATTTCCAAACCTTTGGCAGAGGCGGCTGAATGAAATTCGGCGCAGATGTCAGCAACCATGGTGTCCAATGAAAACAGGTTCTGTTGCGTCGGGTAATTTCCCTCAGAGATTTTTGACAGATCCAGCAGGTCCGTCAGCATTTTTTCCAAATCCCGGACAATGTGGTCGATATTTCTTCGGGTTTCCTGGAGTGTCCGGTCTGATGGATGGGAGACCAGTACGGCACCGTAAAGAGATAACGCGTGCAGGGGCTGGCGCAGATCATGGCTGACGGTTGCAATGATACGATCACGTTCTTGCCGGATCAGGACAGATCGATAGAGCAGTTGTTCACTTTCGCCCGCTACTCGGATCAGAAACAACCAATAGATGAGAGTCAGACCCAGAACGGCCCAATGTTTGTCAGGATGCAATACTGTCCACGGCAGGGTTGCGCCCAATAATACCAGGAACGAATACGCCGCCGTCATATATCTGGATGAAACGGCCACAGAGACTCCGGCGGCGGCAATGGAAAACAGGATGATCTCGATCAGCGCCTGGGAGACAAAGGAAAGATGGGGCAGGAAGAGAACGGCGGAGAGGCCGACACTGGCTCCCGCCAGAGCATCCAGGGCCATGAATACGGCATGGAGCCGGTTTGGCCTCAATTTTTCGACGCGCGGCAACACCCACCAGGCAAAGGTAGCGCGGAGCAGTTCCAAACCCAGTGTCAGAGCACTCCATAACAGAAAGGTTTGGAGAGGAACAGTGGGGTAGACGATCCAGCCCAATCCACCAACGAAAAATAACTGAACGAGGGGCATGTGCAGGAGCACCCTCGCATGAAGGGTCACAACCTCCCGTGTCATTTCGTGCTTGAGCGAGGACGGGTGGGATCGATCTGTCAAATGTTCATGATTTGGCTCGAAGCAGGATGACAGCCAATGGGACACCGTATGCATTTAGCGCGGGCGCAAGTAGAAAAGACTGGCTTTGGTGACGGCCTCGACTCGATTGTTTGCGCCAAGAATCCGAAACAGGTCGGAGATATGATCCTTGACCGTATACTCGGAGAGGGACAGTTCCCTGGCGATGGATTTTGTGGAAAAACCACGACTGAGGGCGTACAGAACTTCCCGTTGACGGGGGGTCAGATTGGGTATGCCGGAGGGCGCGGATGGTTCCACATCATTCTCTTCTTCATGGGGCAGAAAGATCTCTCCCTTCAGGACGCGCTGCAGGGCATAAAGAAATTTTTCGGAGGTCAGGCTCTTGGGAATGTAACTCATGGCACCGGCTTGCATGCAGGCGCGCACCGTGGAGGAGTCCTCCGACCCTGAAACGATAACCACAGGCAGGTTAGGGGATTCAAGTTTGATCTTTTTCAAAACGGGGAGTCCACGTTCCTGTTTGAGATCTAGGTCAAGGAAACACATCGTTAAATTAGCGTGTTCCAGTAGCAGGGACAGTGCGCCCGCAAGGGTGCTTGCTTCAAGCAATTGCGCATCGGGATGGGTTGAGCACAGTAACAAGCGTAATCCATCCCGGAAAAGCGCATGATCATCCACCATGAGTACTTTCATGGACTTCTCATCATCCTGATTCATCATCACATTGCTGCCTACGCCCATTGTACCTTTCCTGCGCTAAACCTCCCCATGCCTAAAGGCAGGGGGTTCTAAGGGCGAACCCACCGGGGTCTCCTGGCTCTCGCGTCGCCGCTACAGCATCCAGGCCATGACCGATGGAAAACCCTCTATCACAAACGACCTGCTCTAACGGTGTTGCCACCGTGATTTTGCCCGAAGGCTCTATCTTCGCAGGTTCGGAACGCAGCCACCCCGTTTGCAGCAGCACAGGTTTCTGAGCCGCCCACATTGTTTCAATATGGGATGGGTGGTGCGTGTTGCTCA
>NZ_JPOQ01000004.1
AAGGAAAAAGACCTGACCACGATCCACTACAATGACCGGATTACGATTTCAGAGATTCCCCTGGAAGCCTACGAGTACATCGTGAACGGGAAGCCTGCGCTGGACTGGGTGGTGGAGCGCCAGTGCATCAAAACCGACAAGGACAGCGGGATCGTGTCGGATGCCAATGACTGGGCGGTGGAAACCATGAAGAACCCGCGTTACCCCCTTGAGTTGGTCCAGAGGGTCATCACTGTCAGTCTGGAGACCGTGAAGATTGTCAATGGACTGCCAGCAATTTTTGGAATTGATGCGTGAGGAAATGGATTTTTAAAGTGTAATGTTGAACAGCATGACTTTTATGTAAGGGATTGCCCCATGAAACATGAAAAAGAAGTGCAGCCTGCAAGAATCACATATTTGCGCGTTGAAAATTATAGAGCCCTCAAGCAGGTCGAGTTGAAAGAGATAACTCCGATGACGGTTTTGCTCGGTCCAAATGGCAGCGGCAAATCCACGGTTTTTGATGTATTTGCATTTTTGTCGGAGTGTTTCGAACTTGGCTTGCGCAGAGCCTGGGATCGTCGGGGTCGCTCCAAGGAATTGAAGACTCGGGGTTGTGAGGGTCCCGTGGTGATTGAAATCAAGTATAGGGAGCCAGGTTTTCCAGTGATCACTTATCATCTGGCGGTAGATGAACGGAAAGGCGTCCCGATTGTGGTCGAAGAGTGGTTGCAGTGGCGTCGTGGAAAGCGTGGCAAGCCATTCCGCTTTCTAGATTACAAGGAAGGTTTAGGTCGCGCCATTAGCGGAGAACTGCCGGACGAACAGGATACACGAATTGAAATTCCTCTAAAGTCACCAGATTTAGTAGCAGTGAATGCGTTGGGACAGTTTGCTGATCATCCCAGAGTGGCGGCGCTAAGGGATTTCATCACGGGATGGTATGTTTCCTACCTTTCTGTCGATGAAACAAGAAGTCAGCCGGAGGCAGGTCCACAGGAAAAGTTATCCAGGACTGGCCATAATGTTGCCAATGTCATTCAATTTCTTGCCGAGCAATATCCAGACAGGCTAGAGCATATCTTTAAGGTATTGCGCTCGCGAGTGCCGCGTATCGAACGGGTACTTGCAGAAGCGATGCCGGATGGGCGCTTACTTTTGCAGATCAAGGATACGCCGTTCGAACATCCGGTTCTGGCACGCTTCGCTTCCGATGGCACCCTCAAAATGCTGGCCTACCTTGTGATGCTTTACAACCCATCGCCATCCTCGTTCATCGGAATCGAAGAACCGGAGAATTTTCTTCATCCCCGCCTGCTACCCGAGTTGGCAGAAGAATGTCGTGCGGCTTCAGAGCGAGGACAACTGCTGATCACAACTCACTCTCCCTTTTTTGTTAATGCACTCCGTCCTAATGAAGTGCGCATCCTATATCGGGATGATCATGGTTATACCCAGATTGTTCGCGCCTCTGATATTCAGGGGATATCCGAATTCATCTCAGAGGGGGCATCGTTAGGACATCTGTGGCTTGAAGGACGCTTTGGCATAGGTGATCCCATGGTCAATCAAGGAGGTCCATCACTTCGCAAACGGGGAAAAGCATGACTGTTGACCATCTGGAAATCTTGGTGGAAGAACCTTCCATGGAAGCATTTTTGCAGTCATTGCTCCCAAGAATGCTACCGGTTCATGTGAGTTTTAGTATCTATTCATATCAATGTAAAGATGATCTACTCTGTAAATTGCCGAGCCGCTTAAGGGGGTACGCAGGATGGCTTCCGGAAACATCACTCATCGCGGTCATTGTGGATCGTGACGACGATGATTGTTCTGTTTTGAAGCAAAAAATGGAAAAAGTGGCTGAAGAAGCAGGGCTGAGTACCCGATCAAACCAAAATAATGGGCACTGGAAAGTTGTGAACCGTATTGCCATTGAAGAATTGGAGGCGTGGTATTTCGGTGATTGGGAGGCAGTGCGTGAGGCATATCCAAGGACAAATGCAACTATCATCAGAAAGGAAGGATTTCGCGATCCAGATTCCATTCCTGGAGGGACTTGGGAGGCGTTCGAGCGGGTATTGAAAAAATCCGGTTACTTTAAAAATGGTTTAAGAAAAATCGAAGTGGCTCGGATTCTTGGTGAACGAATCGATCCGCACCTTAATCGATCACGAAGTTTTCAGGTATTCAGAGAAGCATTGTTGGAAGTGATCTAAAGTCACTTGGGAGCAATCAAGGGAGTGGTTTCTATTGTTCTGATGGATGGGGACAATTTTGGGACAATCAGAATGAGTTTGGGTGAGACGAAATGAGAAAAACGGGGACAAAACGGGGACAGTGAGAGGCTTGAAACTTCAAAAAACACAACTTATGGGAAAAACGTCAAGAATTATGTTATTTTAACTTATTGATTTGTATGTGATTTTATGGTGGGCGGTACTGGGATCGAACCAGTGGCCCCTGCCGTGTGAAGGCAGTGCTCTACCCCTGAGCTAACCGCCCTTTCTGAATCGTTACGGCTCATGAAACCTTGAATGGGTTGACCCAAACCAGATGATTGAACCTTCACGGTATCTCGATAAAGGACGGTCATTCTACCGGGTTTTAGAGTCTGACGCAATCCACATAAAACTTGGATTCTCCATTGCTGCCGGTTTTGGAAAGGCCATGAATGTCTGTTTCAAAGCCGGGAAAACGTTGATTGAAGGAACGGGCAAATTGCAGGTAACGCACAATGGTGGCATTGAAGCACTCTCCGGGAATCAGGAGCGGAATGCCGGGGGGGTAAGGAGTGAGAAGCACCGAAGTGATTCGTCCTTCCAGGTCATCGATTCCCACGCGCTCGGTCTCACGGTGAGCCATGCGTGCAAAGGCATCGGCGGGCTTCATGGCCGGGACCATGTCGGACAGGTACATTTCTGTGGTGAGGCGCGCCACATCATTGGCCCGATAGACTTCATGAATTTGGTCAGATAGTTGGCGCAGGCCCCAATTTTCGTAACGGGGGTACTTGGCGACAAACTCAGGCAAGATGCGCCAAAGAGGCTGGTTCTTGTCATAGTCATCTTTGAACTGTTGCAATTCCGTAACCAGCGTGTTCCAGCGTCCCTTGGTGATACCGATGGTGAACATGATGAAGAAAGAGTAGAGCCCGGTTTTTTCAACGACAACTCCATGCTCGGCCAGATATTTTGTGACCACGGCGGCGGGAATTCCGATGTCGTGAAAATCGCCATCCACATCGAGTCCGGGTGTGATAACCGTAGCCTTGATGGGGTCCAGCATGTTGAAGCCGGGAGCCAGATTGCCGAAGCCATGCCAACGTTCGCCGGGTTTGAGCATCCAGTCGCTACGCTCCCCACCACCTTCTTCCGCCAGGTAGTCGGGACCCCATACCTTGAACCACCAATCGGTGCCCCATTCCTCATCCACCTTGCGCATGGCCCGACGAAAGTCGAGGGCTTCACTGATGGATTCCTCCAGTAATGCCGTTCCTCCAGGAGATTCCATCATAGCGGCTGCGACATCGCAGGAGGCAATGATGGCGTATTGCGGGCTGGTGGACGTGTGCATGAGGTAGGCTTCGTTGAAGCAGTCGCGGTCCAGTTTGCGCATTTCGCTGTCCTGTACCAGGATTTGCGAGGCTTGGCTGAGACCGGCCAGCAACTTGTGAGTCGACTGGGTAGACATGACCATGGATTCATGACAGATGGGGCGATCTCGGCCAATGGCATGCATATCCTTGTAAAAATCGCTGAAGGAGGCATGCGGTAGCCAGGCTTCGTCGAAGTGCAAGGTGTCGATGACCCCATCCAGCAACTTCTTGATAGTTTCGACGTTGTAGAGGATACCATCGTAGGTACTTTGGGTCAGCGTTAATACACGCGGTTGAACCGGACTGTTTTGGGCAAAGGGATTGGCCGCAATCTTGCGTTGGATGTTTTCGGGTTTGAATTCCTCCAGTGGAATGGGGCCGATGATGCCGTAGTGATTGCGCGTGGGCATGAGAAACACGGGGATGGCCCCAGTCATGATGATGGCGTGAAGAATGGATTTATGACAGTTGCGATCTACGACAACCACATCGCCTGCCGCAACGGTGGAATGCCACACGATCTTGTTGGAGGTGGACGTGCCATTGGTCACAAAAAACAGATGGTCGGCATTGAAAATACGTGCGGCATTACGCTCGGAAGCCGCCACTGGGCCCGTATGATCAAGCAGTTGCCCCAGTTCGTCCACTGCGTTGCAGACATCGGCGCGGAGCATGTTTTCCCCAAAGAATTGGTGGAACATTTGTCCTACCGGGCTTTTCAGGAAAGCCACCCCGCCTGAATGTCCGGGACAGTGCCAGGAATAGGAACCATCCGAGGCATAGTGGGTAAGGGCACGGAAAAAGGGTGGGGCGAGAGAATCCAGATAGACCCGTGCTTCCCGAGCGATGTGGCGAGCCACAAACTCTGGAGTGTCCTCGAAGAGGTGAATGAAACCGTGCAGTTCCTTCAATACATCGTTAGGAATATGGCGGGAGGTACGCGTTTCACCATAGAGAAATATGGGGATATGGGCGTTACGCCAGCGAATTTCCTGGACGAAGGCACGCAGGTGGCGCAGTGCCGACTCCATTTCGCTGGGAGAACCTCCGCCAAATTCTTCGTCATCGATGGACAGTACGAAAGTGGAAGCACGGCTTTGTTGCTGGGCAAAAGAGGCCATGTCACCAAAACTGGTCACACCCAATACTTCAAACCCTTCTTTTTGAATGGCGTCTGCTAACGCTCGCACCCCAAGACCGCTGGTGTTTTCCGAACGAAAATCTTCATCGATGATGACCACGGGAAAACGAAACTTCATGGAGCCTCCAGTACGGTGGGTGGCAAGGAAAGGGTAGCGGATTATAGCCCTTTTGCTTCACGCTGTCGCAAAGGGTTTGACAGGAATGTTCATGGGGTTTTTGACCCCATGAACTTAAGACTTGGGTTGACGCGCCAGAAACTTATCCAATTGGTTGGCAAACACTTTTCGGTCAGAGTGAGACAGGGGTGGGGGGCCGCCGGTAGGTACGCCACTGCCGCGTAATTGGTCCATGAAATTGCGCAGCGTCAGTAGGGCTTCGATTGTATCGAGGGTGTAAACCTCGCCGCGTGGATTGAGCGCATGCCCCCCTTTTGACAGCACTTCAGAAGCCAGGGGAATATCGGCTGTGATGACCAAATCACCGGGGTGCAGGGACCGGACGATTTCGTTATCGGCCATGTCAAAGCCGCGAGGCACCTGGCGCGCCAAAATATAAGACGAAGCCGGGGTACTCAACAAGGTATTGGCTACGAAGGTTGTCAGGATTTTCGCACGTTCTGCGGCACGGAAAAGAATATCTTTGATGACCACAGGGCAGGCATCTGCATCGACCCAAATATTCATCTCAAGAAAAACCCTTCAAAGGGGTCACTGTAACAGGAACGCTTCCGGACGAATTCGACAGCAAGATTCCATCGTCCTGAATCAGGCAATTGAGATCCATGGTGCGTTCAACCAGGTGAGCCAGTGCCTGACTGTCGGACAAAGGAAGACTGAGGACGGACAGATTGGACAACCGCCGGAGACGGCTACTCATTCCCGCCCACCAAAGCGGAACGGCGCTGCCGCCATAGGCATAAATGATTACCCGTCGAGCACGCCCGCATGCCTTGAGCACGCGTTTTTCATCGGGCAGGCCCACGTCGATCCATTCGTCAATGGCTCCCGTCAGGTCTTTTTTCCAGAGGTCAGGTTCCTCCTGATCAGCGGCCCCCCCCCGGGCGAAGGTCAAGTGTTCATGGGCATGGAGAGCAAACGCCAGCAGGCGCACCATCATGCGTTCGTCGGTTTCGGAGGGGTGACGGGCGATCGTCAAGGTATGGGAGGCGTAATAAGGCCGGTCCATGTTGGATATTTGTAAATTGACCTTGAAGACGGTGGACTTGAGCGCCATGAATCGATGAATTCCGCTGAAAGTAATAGAAGAGATGTTGGGTAGCCCACAGGTAAGGAGGGGCGAGAGGAAAGTTTATCCCAAGGGCGAACCTGAGGCATTCTCTTGCACCCTACGGCTCTTCGACAATCAGTCGAGGAGGTTTGTGGTATAAGATGTCCCACCTTGAACAAGTACGGAGAGGTTCCGAACACTCAACCTCCCATTTTAGCATAAATCGGCCATAATTTTCGGCCATCCGTCCAAAAATTCCAGACCGGCTCTCCGTTCATGAACTCTGCGGCGCCCCTCCCCCGCATCTTTATAAAATCTTTATAGCGTCGCTGTCAGCCTTTACCCCTTTTTGATCTGCCGGTTCCTAGAATGGGTACGACTGGAACTCACTGGGAGAATCTCTATGGATCTGTTCTATCTTGCGATCGTTGTGGCGGTCTTTGGCCTGTCGGTATTGTTGGTCTACGGCTGCGAAAAATTACGGAGGTCGGCATGACTTGGATCTATTTCGTCGCGGGGGCTGTGGTGGTGGGTTTGCTTATCTACCTAGTCATTGCCCTGCTTAAACCGGAGTTATTCTGATGACTATTAACGGACTGTTTCAAATCGTCCTGCTACTGGGCGTGCTGTTTTTGCTGGTGAAACCCTTGGGAGGGTATATGGCCCGGGTTTACGAGGGGAATCTGCCAGCATTTATGCGCTGGCTTTCACCACTGGAGCATCTCTTCTACCGTATGTGCGGGGTGAATCCAAGTCAGGAAATGCGCTGGACGAGTTATGCCCTGGGGGTTCTATGGTTTAGTGTGCTGGGGGTACTGACCGTGTATGCCCTGCAGCGGTTGCAAGGATTTCTGCCCTTGAATCCGCAAAGTCTGGGTGCCGTGAGCCCGGATTCTTCCTTCAACACCGCCATCAGCTTTGTATCCAATACCAACTGGCAAGGGTACGCAGGGGAATCCACGCTGAGTTATCTCACGCAGATGTTTGCTTTGGCTGTGCAGAACTTTTTTTCTGCAGCCACCGGGATGGCCGTGGTGATTGCCCTGATCCGGGGATTTGCCCGACATTCCGTGGAGACCATTGGCAACTTCTGGGTGGACATGACGCGTAGCGTCCTCTATATCCTGTTGCCCTTGTCTCTGGCGCTCGCCTTGATCCTGGTGAGCCAGGGGGTGGTGCAAAACTTTTCACCCTATCCAGTGGTTCGGACCGTGGAGACCACTACCTACGACAACCCCTCGCTGGATGCGGCCGGAAATCCCCTCAAGGATGCTGCCGGTAATCCGGTAACGGTGAAAACCACCACTCAGGAGCAAACGCTTCCGCTGGGTCCGGTGGCTTCCCAGGAGGCCATCAAGGAATTGGGCACCAATGGCGGGGGATTCTTCAACGCCAACTCGGCGCATCCCTATGAAAATCCTACGCCCCTGACTAACTTTCTGGAAATGTTGACGATTCTTTTGATTCCTGCGGCGCTGTGTTACACCTTTGGGGCCATGGTGGGGGATATCCGGCAGGGCTGGACCCTCCTGGCCACCATGACCCTGGTATTCACCCTCATGCTGGCTGTGGCGGAATACGCGGAAACCTCTGGCAACCCAGCCTTTGCCTCCCTAGGGGTCAACCAGCAGGCTTCTGCCTCGCAGTCCGGCGGGAACATGGAGGGGAAGGAAACGCGCTTCGGCATCGTCAATTCGGCCCTCTTTGCCACGGTGACCACCTCCACTTCCTGTGGTTCCGTGAATTCCATGCACGATTCCTTTACCCCGCTGGGGGGGTTGGTGCCGCTGGCCAACATCCAGTTGGGTGAAGTGATTTTTGGGGGGGTGGGTTCCGGTCTCTATGGCATGCTCATTTATGCCGTGATTGCGGTGTTCATTGCGGGCTTGATGATCGGACGGACGCCCGAATATCTGGGCAAGAAGATCGAGGCCTTCGACATCAAGATGGCATCCCTCACCATTCTGATTCCGCCGCTGCTGATTCTGGTTGGAACGGCGGTGGCAGTGATGATGGAGGCCGGGAAGAGCGGGGTGGCCAACCCCGGTGCGCACGGATTCTCTGAAATTCTCTACGCTTTCTCTTCAGCCGCAGGGAATAACGGCAGTGCCTTCGCTGGACTGTCTGCCAACACGCCTTTCTACAATTTTGCTCTAGGGGTGGTCATGTTCTTCGGGCGTTTCTGGCTGATCCTGCCCGTGCTGGCCCTGGCTGGCTCGCTGGCCGGCAAGAAACGAATTCCCGTGGGGGCCGGTACCCTTCCTACCCACACCCCGCTCTTCGTTCTGTTGTTGGTGGGCACGGTGCTTCTGGTGGGGGCATTGACCTTCGTTCCGGCCTTGGGTCTGGGGCCCGTCGTGGAACATTTGACCATGGTTGGGGCTCACTAGGAGAATCAAGATGAACGACCAAACGAAATCCTTTTCCTTTTTTGATCGAAACTTGCTGCGTGTGGCCTGTGTGGATTCGTTCCGCAAACTGTCACCGGTGCAACAAATGAAGAACCCGGTGATGTTCGTGGTCTGGGTGGGTAGCGTACTGACCACGGTCCTGTATCTTCAGGCGTTGGGCGGGAAGGGCGAGGCACCCGCCGGGTTCATTCTGGCGGTGACCCTGTGGTTATGGTTCACCGTGCTCTTCGCCAATTTTGCCGAAGCCGTCGCCGAAGGGCGGAGCAAGGCACAGGCGGCATCTCTGCGTCATGCGCGGCGCGATATCCTGGCCAAAAAAATGACGGAATCCAGCCAGGGTTCCCCATGGTTCTCGGTGGCAAGCAGTGACCTGCGTCGAGGGGATGTGGTCCTGGTGGAAGCCGGGGATATGGTGCCCGCCGATGGTGAGGTCATCGAAGGCGTGGCATCGGTGAACGAAAGCGCCATTACGGGGGAATCGGCGCCTGTGATCCGGGAATCCGGGGGCGATTTCAACGCGGTCACCGGTGGAACGACGGTATTGTCGGACTGGCTGATCGTGCAGGTGACCTCCAATCCCGGTGAAAGCTTCCTCGATCGCATGATTGCCATGGTGGAGGGGGCCAAGCGTCAGAAGACCCCCAATGAAATTGCGCTCACCATCCTGTTGGTGGCCATGACCCTCATATTTTTGTTGGCCACGGTTACCTTATTGCCCTTTTCGATGTACAGCGTCGAAGTAGCCAAAGTGGGGCAGCCCGTCACCATTACCGTGTTGGTGGCCTTGTTGGTGTGCCTGATTCCCACCACCATTGGCGGGTTATTGTCGGCCATTGGGGTGGCAGGCATGGGGCGCATGATGCAGAAGAATGTCATTGCAACTTCGGGTCGGGCGGTGGAGGCGGCAGGGGATGTGGACGTCCTGCTTCTGGACAAGACCGGGACGATCACTCTGGGTAACCGTCAGGCGTCGACTTTCATTCCGGCTCAAGGAGTGAAAGAAAGCGAACTGGCCGATGTCGCCCAACTGGCTTCTTTGGCGGACGAAACCCCAGAAGGTCGCTCCATTGTGGTCTTGGCAAAACAGCGATTTGGGCTGCGCGAGCGGGATATCCACGCTTTGGGGGCCAGCTTCGTTCCCTTTTCGGCGCAAACCCGCATGAGCGGGGTGAACTTGGGTTCCCGCCAGGTGCGCAAGGGTGCGGCAGATGCCGTGAAAAAATATCTGGATGCGCTCGGTTCCCCCTATCCCGAGGCCGTCTCCCGACAGGTGGATGAAGTGGCACGGCGGGGCAGTACCCCGCTGGTAGTGGTGGATGGGGCGCGGGTGATGGGCGTGGTGGAACTCAAGGATATCGTCAAGGGTGGTATCAAGGAGCGGTTTGCCGAGTTGCGCCGCATGGGCATTAAAACGGTGATGATCACCGGGGATAACCGCCTGACGGCAGCGGCCATTGCGGCAGAGGCAGGGGTGGATGATTTTCTGGCGGAAGCGACACCGGAAGCCAAGTTGGCCCTGATTCGCCAGTACCAGGCCGAGGGCCGGTTGGTGGCCATGACCGGCGATGGTACTAACGATGCTCCAGCCCTGGCTCAGTCTGATGTGGCCGTGGCCATGAATACGGGCACGCAGGCGGCCAAGGAAGCCGGTAACATGGTGGATCTGGATTCCAACCCCACCAAACTGATCGAGATCGTGGAAACCGGCAAACAGATGCTCATGACACGGGGGGCACTGACAACCTTTTCCATCGCCAATGATGTGGCCAAATATTTTGCCATCATTCCGGCGGCCTTCGTGACTACCTATCCGGCCTTGGGTGCCCTCAACGTGATGGGACTGACCACGCCAGCCAGTGCCATTCTGTCTGCTGTGATCTTCAATGCTCTGGTGATCGTGGCGCTCATTCCCCTGGCATTGAGAGGGGTTAAATACCGTGCGGTGGGTGCGGCGCAGTTGTTGAGAAATAACCTGCTGATCTACGGAGCAGGGGGGATCATCGTGCCATTTATCGGCATCAAGATGATTGATATGGTATTGGCTGCCCTGGGTTGGGCATAAGGAGATGCACATCATGTGGAAAGAAATGCGTCCTGCCGTGGTCAGTTTTCTGGTTTTGAGTGTGATCACCGGTCTTCTCTATCCCTGGTTGGTGACAGGGTTGGCCCAGGCAATATTTCCAAGCCAGGCCAACGGAAGTTTGATTTTCAAGAAAGGCAGACCGGTGGGTTCCGAGTGGATCGGTCAATCCTTCTCTGATCCTGGGTATTTCTGGGGCAGACCCTCGGCTACCGGTCCCATGCCCTATAATGGGTTAGCCTCCAGCGGTTCCAATCTGGGACCGACCAACCCGGCTCTGATGGATGCCGTCAAGGCGCGGGTCCAAGCCCTCAGGGTAGCCGATCCCGGAAATACCCGGCCGGTCCCGGTGGATCTGGTGACGGCTTCTGCCAGTGGACTTGATCCCCAGATCAGTCCGGCCGCTGCAGACTTCCAGATCGCGCGGGTGGCCCGGGCGCGGGGCTTGAAAACCGATCAGGTTCAGGCCTTGGTGTCCCGGTTTACCGAAGCGCGTCAGTTCGGTGTGCTGGGGGAAGCACGGGTCAATGTGTTGAAACTCAATCTGGCCTTGGATGAACTGACCCATGCGCCGTGACCGCTCCTGGGAAACCTGCCATGACTGAAATACAACGTCCCGATCCTGACATCCTGCTGGGGAATCTTCAGGCCGAGGAGAACCGGGCCAGACGGGGCAAGTTGAAAGTTTTCTTCGGTGCCTGCGCCGGGGTGGGCAAGACCTATGCCATGTTATCGGCAGCCCAACAACAGCGAGCCCAGGGCGTGGATGTGGTGGTGGGCATTGTGGAGACCCATGGCCGGGCGGATACCATGGCCCTGCTCAAGGATCTGGAAACATTACCCCTCAAGGAAGTCGAATACCGTCACCACTTGCTCAAGGAATTCGATCTGGAAGGTGCCCTGGCCCGCAATCCCACCCTGATTCTGATGGATGAACTGGCGCATACCAATGCCCAGGGATGTCTCCATTCCAAACGTTGGCAGGATGTGGACGAGTTGCTGGGGGCGGGCATCCATGTTTTTACCACGGTGAACGTACAGCATCTGGAAAGTTTGAATGATGTGGTGGGGGGAATCACCGGGGTCCGGGTGTGGGAAACGGTGCCTGATCATGTTTTCGATGAAGCCGACGAAGTCATGTTGGTGGATTTGCCCCCCGAAGAATTGCTCCAGCGCCTCAAGGAAGGAAAGATTTATCTGCCGCATCAGGCGGAGCGTGCCATTCGTAATTTCTTTCGCAAGGGGAATCTCATCGCCCTGCGCGAACTGTCTCTACGGCGCACTGCTGACCGTGTAGATGGGGAGATGCGGGCCTATCGGCGTACCAAGGCGGTGCAGTCCATCTGGCAGACGCGCGAATCCTTGTTGGTATGCGTGGGACCGGGGCCGGGTAGCGAACGGGTGATTCGCAATGCGGCCCGCCTGGCCGCTCAAATGGAAGTGACGTGGCACGCAATTTATGTGGAAACACCCCGGCTTCAGCGTTTGCCTAAAAGAGTCCGGGAACAGATTCTCCAGACCTTGAAGTTGGCCAAGGATCTGGGGGCAGAAACCGCCACCCTGCCCGCAGAAGATGCGGCGGCGGTGACGGTGGCCTATGCCCGGGAACATAACCTGACCAAGGTGGTGGTGGGGCGGGACCTTGAACGTCACCTATGGCGTCGATCCTTTGCCGAACGGATCGGACGGTTGGCTACGGATCTGGATGTCATTCAGGTCGCCCGTAACCAGCGCAATCCGGGGGAGCCTGACGGGAAGGCTCAGACACTGTTCTTTACCCAGGAGTATTCGCGCTGGCCTTCCTATGCGAAAAGTGTGGCCCTGTGCGTGCTCGTCACGTTCCTGGCGACGCCCCTGCGTCACTGGCTCGAACTGACCAACATCGTCATGATCTTCCTGCTGGTGGTCATGGGTGTGGCGCTGCGCCTGGGAAGAGGACCGGCGGTGCTGGCGGCCTTTCTTAGCGTGGCATTCTTTGATTTCTTTTTTGTCCCCCCCCGCTTTTCCTTTGCAGTGAGTGACGTGCAATACCTGCTTACGTTTATGGTCATGCTGAGCGTCGCCCTGGTGATTGCCCAGTTGATGGCCAACCTGCGTTATCAGGCCCGGGTGGCCATGAATCGGGAACGACGAGCCCGGGCGCTGTACGAGGCGGCCCGGGATCTGTCTGCCACCCTGATGCCCGGACAAATTGCAGAGGTTTGCGTGCGCTTTGCGGACAATGTTCTGGGGGCAAAAACCGGGTTACTCTTGATGGATAACGAGAATCATCTGCAAGACCCGGTGAAGGCCGAAGGGGTCTTGACGACAGTGGATACCGGCATCGCACAATGGTCTTTCGATCATGGGGAACCCGCTGGTTTGGGAACCGATACTCTGGCAGCTTCCCCGGTGTTTTACCTTCCTCTCAAGGCACCCATGCGCACGCGCGGGGTGCTGGCCATCGAACCCCGCCAGAGTCACTGGTTACAAGTGCCGGAACAACGTCGCTTGCTGGATACCTTTGCCTCTCTGGCTGCCATTGCCATCGAAAGGATCCATTATGTAGATGTGGCTCAGGAAGCTTTGGTGAAGATGGAGTCGGAACGCTTGCGCAACTCGGTACTGTCGGTGCTGTCTCATGATTTACGGACGCCTTTGACGGCGCTGGTGGGGTTGTCCGATACCTTGGGCCTGGAATCTTTGTCCGTGCCTCAGCAGGAGACTGTCCAGGCGATTCATGATGAAGCCGTGCGTATGGGCGCCTTGGTGAACAATCTACTGGATATGGCACGTCTGCAATCCGGCGAAGTGAAACTGAAAAGGGAATGGCAGTTGGTGGAAGAGGTAATCGGCAGTGCGCTCAAAGCCTCGACGGGGGCATTGGCTGGACGGGAGGTACGCGTGGAATTGCCGGAAGACTTGCCCTTCGTCGAATTTGATGCCGTCCTCATCGAACGTGTATTATGCAATCTGTTGGAGAACGCCGGGAAATATACGGAGCCTCAGGCCCATATTGTCATCCGGGCCCAGTGTACGGATCAGACCCTGGATATTTCGGTCTGTGACGACGGGCAGGGTTTTCCCGTCGGAACGGAGGATACCTTGTTCGACAAGTTTACTCGAGGTCGCGCCGAATCGGCGGTGTCGGGTGTGGGGCTTGGGCTCGCCATCTGTCGGGCGATCATTACCGCGCACCAGGGTCGGATTTGGGCAGAACATGGAGTTCCCCAGGGCTCCCGTTTTACCTTCTCCCTTCCCCTAGGCACACCTCCTGACCTTTCCGTACCGCCGGAGGCCGAGGGATGAGTGAGACCGTGGTGATTTTGGTGGAAGACGAAAAGCAGATCCGTCGTTTCGTGCGAGCAGCCCTGGAATCTGAAGGTTGCCAGGTTATCGAGGCGGTGACCGGCGAGCGTGGCCTGATCGAAGCCGCGACCCGTAAACCTGATCTGGTGATTCTGGATCTGGGACTGCCCGACCGGGAGGGGGTGGAAGTGCTGCAGGATTTGCGCAGTTGGTCGCAGGTACCGGTTATCATCCTCTCCGCACGATCGAATGAAGAGGACAAGATCGCCGCGCTGGATGCGGGCGCCGACGATTATCTGACCAAACCCTTCGGCGTCGGCGAATTACTGGCAAGGGTACGCGCGCAACTTCGGCGCCACAGCTTATCTGGAGAAGCGGGACAATCCGAGATCGGGTTTGGGAAAATTCGGGTGGACAGGGTCAAGCGCCTGGTCATGACCGAGGAAGGGGAGAGCATTCACCTGACTTCCATCGAATACCGCTTGTTAGCCTATCTGCTCGCTTATCCCGGAAAAGTGTTGACCCACCGCGAGTTATTGCGCGAAGTCTGGGGTCCTACCCATGTGGAAAGTGCTCACTACCTGCGGGTATACATGGGAAACTTGCGCAAGAAACTGGAAAGGGACCCGGCCCGCCCTGACTTCCTGCTGACAGAAAGTGGGCTGGGTTACCGCTTCAAACCCTGACACTCCTACTCAGAAAGGGAGGGCCTGACAGCCGTTTTCATCACACTTCAAGTACCCTCCCTTGCGACTGTTCCAGTCAGTGAGAACCCAACGTTCGCAGGTATTGTCGTCCAGTCGGTAAGTGTGGCGGGCAGGACGGTGGGTATGACCATGAATCAGACGCGGGTAATCATTTTTGCGCAATAACTCGATTACGGCCTGGAGGGTTACGTCCATGATGGCCAAGGTTTTTTTCTTTTTGGCCTGGGTACTCATGGTGGTGGCTTCCTGAGCAATCTTGTACCGTTCTTCGATGGGCAGGGTCATGACTTTGCGCTGCCAAGTCACCGAACGGACCTGTTTGCGCCACGCCTGATAGGCTTCATCTTCCGTGCACAACTGGTCGCCGTGGGTGAGCAGGGTGCGAACCCCATCCTCCAGAATGAGGATGGTGGGGTCTGCCAGATGGGTTGCGCCACAGGCTTTGGCAAACTTGTTACCGAGCAGGAAGTCACGGTTTCCGTGCAGGTAGAACAGTTGAGTCCCCTGCTGGGTCAAGGTCGCGAGGGCACTCACCACTTTCTGGTTGAAGGGCGAAGGGATATCGTCATCGCCCACCCAGGTTTCAAAGAGGTCGCCCAGGATATACAAGGCCGTGGCTTCGCGTGCCGGCCCTTCCAGAAAGTTCTGAAACTTCTGGAAGAGTTTGGGTGAAGACGGCGAGAGATGCAGGTCTGCGATGAAAAGGGAATGGGACACGGTGAGTTACATGACCTCCGCACGTTCGATGAGGACATCTTCCAGAGGTACGTCGCTATGTCCCAGACGGTTGCCAGTGGGCACCCCCTTGATGCGATCCACGATGTCCTGACCCTCCGTGACCTGAGCAAAGACGCAGTAGCCGAAGCCATTGCGGTTGGGGGCAGTGTGGTCGAGGAAATGGTTATCCTTGACGTTGATGAAGAACTGGGCGGTGGCCGAATGTGGGTCCGAGGTGCGGGCCATGGCAACGGTATAACAGAGGTTGGAAAGACCGTTGGCCGCCTCGTTTTCGATAGGGGCGTGGGTTTCCTTCTGCTTCATGCCCGGCGCAAACCCTCCTCCCTGAATCATGAAGCCATCGATGACCCGATGAAAGATAGTATTGTCATAAAAACCATCGTGCACATAAGACAGGAAGTTATCCGTGGTTTTAGGAGCTTTTTCAACATCGAGGGTGAGAACGATATCACCAAAATTGGTTTTGAGGCGGACCATAGAGAACTCCATCAGTTAAGTTTGTCGGCCTTGAGTTTCAAGGTGCGATTCGTGGGATTCAGTTTCAAGGCCTGGGCGTAGGAACGACGCGCCAGCGCGAGGTAGACATCGCCCAGATTTTCAAAGGCGATGGCGTAGTTGGGTTGGGATGCCACCCCTTTTTCCAGGATGGCGCGCGCATCATCGAGTTGTCCCTGAGCGGCGTAGAGGGCACCCAAGTTATTATAGGGCGCACCCATTTCCGGAAAACGCTCGGTCAGATTCTTGAGGATGAGGATGGCTTCACCCTTGCGATTCAACTGGGTCAGTGCGATGGCCTTGAGAAACAGAACATCGCCTTCATCGGGTTGTTCTTCCAGAGAACGGTTGGCCAAGGCCAGAGCTTGCTGGGGATGATGGTCGTGTAACAGGGATTGCATTGCCAGAGGGACATGGATCGGCAAGGGGGCTTCTGACGGCGGGGCAGAGGATGTGCTAGGATGCGCATCGTTGCTTTCCTGCGAGGTTTGCAGCACCGGGGCCGTGCCCGATCCGGTGCTTTCGGTGCCGGTTGCGCACACCCCTTGCTCGCACCACAAGGCGAGGGAAAGGGAAAGGATTAGAAACCGGAGCATCATGGGTTGAAATGGGAGGCGAATTGTGTAACCCCAAATTCTATCAATTCAACGCGTTGCTGACTAGACCTTTTGTCAGGATCTATCGATTTTTTTGAGTTGGCGGTTATATTCATGCTGAATCTGTTCAATACCCTTACCCGTCGGACTGAACCTTTTGTCCCCATCGAGCCTGGTCAGGTGCGCCTGTATGTCTGTGGCATGACGGTGTATGACCGTTGTCACCTGGGCCATGGACGCATGCTCGTCAATTTTGATGTGCTCTACCGCTGGTTGCGGACAACCGGTTATGCAGTTACCTATGTGCGCAATATTACCGATATAGATGACAAGATCATCGAGCGGGCAGCACAGAATGGGGAACCCATCCAGGCTCTGACCGAGCGCATGATTCTGGCCATGCAGGAAGATCTGGCCCGTCTGCGGGTGTTGCCACCAACCCATGAACCCCGTGCCACTGAACATGTTCCGGGCATGATCCGGTTGATTGAAGTACTGATTCAGAAAGGATTGGCTTACTCGGGGCAGAATGGGGATGTCTACTACTCGGTGCGGGACTTTCCCGACTACGGCAAGTTATCCGGCAAGTCCCTTGAGGATCTGCGGGCAGGTGAGCGTGTGGCACGGGATGAGTTCAAGCGCGATCCCCTCGATTTCGTATTGTGGAAGAGCGCCAAGCCCGGCGAGCCTCGATGGCCTTCGCCTTGGGGGGAAGGGCGACCGGGCTGGCATATCGAATGCTCGGTGATGAGCGAATGCTTTCTAGGTGCCCATTTTGACATACACGGGGGTGGTCACGACCTGCAATTTCCACATCACGAAAACGAAATAGCCCAGAGTGAGGGGGCCCATGGGCACGCCTTCGTCAATGTGTGGATGCACAATGGTTTTCTACGGGTAAATGATGAAAAAATGTCCAAATCTCTGGGCAATTTCTTCACTCTGGCCGATATTTTCGAAAAATTTCATCCGGAAGTGGTGCGTTTCTTTCTCTTGCGAGGTCATTACCGCAGTCCTCTCAATTACACCGATGGTCATCTGGAGGATGCCCGGCAGGGATTGAATACCCTCTACACGGTGTTACGTGATTACCCCACGGTTATGGGCAGTGTCCCGGACTGGAATGGGGTGGCCGAAGGGGCCTTCAAGCGTGCGCTGGACGATGACTTGAACACTCCGGAAGCCGTGGCAGTCCTCTTTGGTTTGGCCCATGATGCCCACCGGGGCGAAGTGGGGGCGGCCCAACGCTTGCGCGCTCTGGCTGAGGTACTGGGACTGCTGGGCAGTGCTCCGGTGGAATGGTTTCAGAGGGGGGCCGGTTTGACTGTGCAGGCAGGGGATGAGGACCAGGAACGTATCGAAATATTGATGGCGCAACGGCAAGCGGCGCGGGCGCGAAAGGATTTTTCAACCGCCGACCAGATTCGTCAGGCCCTCTTGGCGGAGGGAATCGTCCTTGAAGACAAGGAAGGGACTACCCAATGGCGGCGCTCCTGAATTGTTCAGCCCCTGCCGTGACGGGGGCTGAACAGCGTTGCACTTAGGTTTGGAAGAAGTCGCGCACCTTGTCCATGAAACTCTTGGTGCGGGGACTGTGGGTGTCATTTCCACGGGTTCCTTGTTCCAGTTGGCGCAATAACTCTTTTTGAACCTCGGTCAACTTGACTGGAGTTTCCACTACCACATGGCACATTAGGTCGCCCTGGCTGCCTCCGCGCAGTGCTTTGATCCCCTTGGCACGCAGGCGAAAAACCTGACCAGTCTGGGTTTCAGCAGGGATTTTCAGTTTGGCCTGACCTTCCAGGGTGGGGATTTCGATTTCTCCCCCCAGGGCAGCCACCGCAAAACTGATAGGCATTTCGCAATGCAGGTCCGTTCCTTCGCGCTGGAATACAGGGTGGGGACGGATCTGGACGACTACAAACAGATCACCCGCCGGACCCCCGGCCTGTCCCGGTTCGCCTTCTCCAGCCAGGCGAACGCGGTCACCATGATCGATGCCAGCAGGAATCTTGACGGATAAGGTCTTGTGTTTGCGGATTCGCCCGGCTCCATGACAGTCGGGACAGGGCGAGGTGATGGTCTTGCCACTTCCGTGACAGACCGGGCAAGTTTGCTGGATGGAAAAAAATCCTTGCTGCATGCGCACCTGACCCTGTCCCCCACAGGTGGAACAGGTGCTCGGACTGGTTCCCGGTTTGGCACCGCTGCCCTTGCAGGTACCACAGTTTTCCAGGGCAGGAATGCGAATCTGGGTCTCGGTACCCCGAGCCGCCTCTTCCAGGCCGATTTCCAAGTTGTAGCGTAGATCGGATCCCCGGTACATGCCTCCGGTCCGGTTGCCTCGTCCACCACCCCCACCAAAAATATCGCCAAAAATATCGCCAAAGGCATCGGAAAACCCGCCCATCCCCGGACCGCCCCCGGGGCCAGCACCTGCACCCATTTGAGGATCTACGCCCGCATGTCCATAACGGTCATAAGCGGCACGTTTGTCCACATCGGACAGGATTTCGTAGGCTTCCTTGACTTCCTTGAACTGAGCCTCTGACTTGGCATTGTCCGGATTTCGATCCGGATGATGCTTCATGGCCAACTTGCGATAGGCCTTTTTGATGTCATCCTCGGATGCATCCCGGTTGACTCCCAGGACTTCATAAAAATCGCGTTTGCTCATGATTCCTCTCAAATAAATCATTGGGGAGTGAGGTTTTCACCCCCTCCCCAACAACCTGACTTCCCCAGGGGAAGGTTCTTTACTTCTTGTCCTTCACTTCTTCGAACTCGGCATCTACAACATGGTCTTCCTTGTTGCCAGCAGCGCCGGGTTCTTGGGCATGGACACCAGCACCACCCGTATTTGCATCGGCTGCGTACATCTTTTCAGCCAATTTATGGCTGGCTTCGGAGAGTTTTTCAGTGGTGGCGGTGATGCGTGCTGTATCCTGTGACTGGAGTGCATCTTCTGCATCCTTGAGTGCACTTTCGATGCTGGATTTTTCTTCGGCTGAAAGTTTGTCGCCGTGATCCTTGACGGATTTGGTGACATTATGGACCAAACTTTCCAGACCATTCTTCGCATTCACTGCTTCCAGATTTTTCTTGTCTTCTTCCGCGTTTTCCTCGGCATCCTGCACCATGCGCTGGATTTCCTCTTCCGACAGACCGGAGTTGGCCTTGATGGTGATCTTGTTTTCCTTGCCGGTGGCCTTGTCCTTGGCATTCACGTGCAGGATCCCGTTGGCATCGATGTCGAAGGTCACTTCGATCTGTGGCATGCCTCGGGGTGAAGGAGGAATATCGCTCAGGTTGAACTGCCCCAGGCTTTTATTCCCGCTGGCCATGTTTCGTTCCCCTTGCAGGACGTGGATGGTCACCGCCGACTGGTTGTCGTCGGCGGTGGAGAAGACCTGGGACGCCTTGGTGGGGATGGTGGTGTTCTTCTGGATCAAACGGGTCATAACTCCGCCCAGGGTTTCGATGCCGAGGGACAGAGGCGTGACATCAAGCAACAATACATCTTTGACGTCGCCTTTCAAGACACCACCCTGGATGGCTGCTCCGATGGCTACCGCTTCATCCGGGTTGACATCCTTGCGCGGATCCCGGCCAAAGAGTTCCTTGACACGTTCCTGTACCTTGGGCATACGACTTTGCCCGCCCACCAGAATCACGTCAGCGATGTCACTGATCTTCACGCCTGCATCCTTGATAGCCGTTTCGCAGGGCTTCATGGTGCGGTCGATGAGTTCCTGCACCAGACTTTCCAGTTTGGAGCGGGTGATTTTGACCACCAGATGTTTGGGTCCGCTGGCATCGGCTGTGATGTAGGGCAGGTTGACTTCGGTCTGTTGTGCCGAGGACAGTTCGATTTTGGCTTTTTCTGCGGCTTCCTTGAGGCGTTGCAGGGCCAGCACATCCTTACGCAGGTCCAGGCCGTTTTCACGCTTGAACTCGTCGGCCAGGTAATCGATGACGCGCAGGTCAAAGTCTTCCCCGCCGAGGAAGGTGTCTCCATTGGTGGAAAGCACTTCGAATTGGTGTTCGCCATCGATTTCGGCGATTTCGATGATTGAAATATCGAAGGTTCCTCCGCCCAGATCATAAACGGCAATCTTGCGGTCCCCTTCCTTTTTGTCCATCCCGAAAGCCAAGGCGGCAGCGGTGGGTTCGTTGATAATGCGCTTGACGTCCAGTCCTGCGATACGTCCCGCATCCTTGGTGGCTTGGCGCTGACTGTCGTTGAAGTAGGCCGGAACCGTGATGACGGCTTCGGTTACTTCTTCACCCAGGTAGTCTTCCGCAGTTTTCTTCATTTTTTGCAGGACAGCGGCAGAGATTTCCGGCGGTGCCATCTTTCTGCCCCGCACCTCCACCCAGGCATCCCCATTGCTGGCCTTGACGATGGAGTAAGGCACCATGTGGATATCCTTTTGTACCATATCTTCTTCGAAGCGCCGACCGATCAGGCGCTTGACGGCGAAGAGGGTGTTTTTGGGGTTGGTGATGGCCTGCCGTTTGGCAGGCGCGCCCACCAGAACCTCGCCTTCTTCCATGTAGGCGATGATAGAGGGGGTCGTGCGTGCGCCTTCTGCGTTTTCAATGACCTTGGGTTTTCCGCCTTCCATGACGGCCACGCAGGAATTGGTGGTACCCAGATCGATTCCGATGATTTTTCCCATGATGTTATTAGCCTCTTCTCAAAAATTGGTGGGGAATACTTTATGGTTGTACCTTAAATCGGGATGATTTTTACGGATTCAAGAGGGGGATCCCGCTTTTCCCTTCGAAACTGTAACCAAAGCCGGACGTAGAACCCGTTCATGCAGGATGAAGCCTTTTTGCATGACGCTGATGACGTTTTGGGCCGGGATTTCGTCGTGCTCCAGGGAAGCAATGGCCTGATGGCGGTTGGGGTCGAAACGCTGTCCTTCGGGGTGAATGGCCTGAATGTGAAACTTGTCAAAGACACTGGTCAGTTGGCGGGCGGTGAGTTCCACTCCATTGCGGTAACTGTCGAGAGACGCTTCCTTGACCTGTTGGGCTGCTTCCAGGCTGTCCATGACGGCCAGCAATTCTCCGGCAAAACTTTCCAGGGCAAACTTACGTGCCTGGGACAATTCGGTGGCGGTGCGCTTGCGCAGGTTCTCCATGTCGGCGCGCAGACGCAAGCACTCGTCGTCCTTGGTACGCAGGGCTTCTTCCGCCTGGGTCAGGGCGGCTTGCCAGTCTTCGGGTGGGGAGAGGGCGGGTGCACTGTCTGCACTGACAGGGGATGGATTTTCAGGGTTGGAAAAGGAAGAATCAATAGGTTCAGAGGTGGACATGCCGGACTCCCAGGGCTGAGTTGTGGATCACTGGCGGTACATGGGGCCAAGGAGGCCGATTTCAAGGGGTCACTGTGGCGCGCCCTGTTCCAGTGCCCGATTTTTTTGTGCTGCCTGTTCCTCTGCAGTGGGCAGCGGAGCAGGCAACCAGCCCCCCAGGTTGTCCAGAGCAATGCGCGTCAGGCTGTCCAGCCAGGTGGGATCGTCGTTGAGCGCAGGAATGTAGTGATAGACCTCGCCGCCGTGGTTCAGGAAAGTGGCTTTCACCTCCATGCCGATCTCCTCCAGGGTTTCTAGGCAGTCGGCAGGAAAACCGGGGCACAGAACCTGAACATGACGTACGCCCGTCCGGGCCAGTTGCTCCACCAACGGGGCGGTGTAAGGCTTGACCCATTCTGTCCGCCCGAAGAGAGACTGGAAGGAAATTCGATACTGATGGGGTTCGAGGCCTAGGGCCTGCGCCAACAAGCGTCCAGTCTTGAGGCATTCGCAATAATAGGGATCGCCCTTGTGGAGAGTGAACTGCGGCACTCCGTGAAAACTCATCACCAGTACATCCGGGCGACCTTGTGTAGCCCAGAATCCTTCGACTCGCCCCTTAAGGGCACTGATGTACCCCGGATCGTCGTGGTAATGATGCACCGTGCGCACGGCAGGCGCATGCCGCCAGCGTGCAAGGGCGGAAAACAGGGCATCCTGGCTGGAAGCCGTGGTGCTGGCGGCGTATTGAGGGTAAAGGGGGAGCAACAGAATCCGGTCACACCCGGCGTTTTTGAGTTCGGTCACGCCCTGGCCCAGGGAAGGCTGTCCATAGCGCATGACGTAGCGCACCAGCGGCGGGTTGTCAGGAAAAGCGGCCTCGAGACGGGCACTCAAGCCCGCTGCCTGGGCTGCCGTATGGAAGCGCAACGGCGAGCCTTCCGACTGCCAGATGGCGGCATATTTTTTGGCGGACTGGGCAGGACGGGTGCGCAGAATGACGCCGTGCAGAATCAGCCACCAGAAGAAACGGGGAATTTCCACCACCCGCGGGTCGCCCAGAAATTCAGCGAGATAACGGCGCAGAGCCGGTGTATCCGGTGCGTCGGGCGTACCCAGATTGACCAGTAGGAGACCGACCCGGGCTATGGATCGTCCGTGCGTGAAGGGAGGTTCGGGCAGATAAGAGGGCATGTGAATCCTTCAGTGCTGTGACAGTGCGCTGGAGAGCAGGCGTGCAGTGATGTCGACAATGGGAATGATGCGCTCGTAGGCCATGCGGGTAGGTCCCACCACCCCCAGGGTCCCCACCACCTGTCCATCCACTTCGTAGGGGGCCGTGACCAGACTGAATTCGTCGAGGGGGGAGTGCCCCGATTCTCCGCCAATGAAAATTCTGACGCCTTCGCTGTTCTGGCTTGCATCGAGCAGTTGCAACAGACTGGTTTTCTGCTCGAAGAGGTCGAAGAGACGGCGCAGACTGCTCAGGTTGCTGGCCATGTCGTTGCGGCCGATGAGACGGGTTTCGCCACGCAGGACATAATCATCGGGACCGGGCTTGAGGATTTCTTCCCCAAAAGCCAAGGCCCGGCTGGTGAGTGTGCGAATATCGGCACGCAGTCCGTTGAGTTCGCGATGCAGCGCGTCCACCACTCGATCGAAATCCTGGCCACTGCCCTGTTCATTAAGGTACTGGGCGGCTTTGGCCAGTTGCTCGGTGGAGTAGTTCTGGTCTGTGATCAAGATGCGGTTCTGGACATCTCCTTCCAGGGTAACCAGAACGAGAAGCAGGCGGTTTTCCGAGAGACGCAGGAATTCTACACGCTGGAAGCCCGTGAGACGCCGTTTTGGAGTGCGCACGATGCCGGCAAAGGTGGTGAGTTCGGCGAGCATCTGGGACGCAGCAGCCACCAGTTGCTGCGGGTCGGCCGGGCGCAGTTGCAGTTGGGACAGGGTCGTGATTTCCAGGGGCTTGATGGTCAGCAGGCTGTCCACGAAGAAACGGTAACCGCGCGGAGTCGGAATGCGCCCGGCCGAGGTATGAGGGCTGGCGATAAAACCCAACTCTTCCAGATCGGCCATGACGTTGCGAATGGTGGCGGCGGAAAGGTCCATGCCCGCAAGGCGCGACAAGGCCCGGGAACCGACGGGTTGACCCTCGTCGATGTACTTTTCCACCAGAGCTTTGAGCAGAGCCCGCGCGCGATCGTTTAACATACCCGCCATTTTAACTGAAATATGTTCTAATTCCCTTTTCGCACCAGACTGACCACTCATTCAGGAAGTTCCATGACCCAATCAGGATTCTCTCGTATCGGTATCGTGGGCAAGGCCGATCCCCAGGGGTTGCATGCGCCCCTGACCCGTCTTTTGTCGCTCCTCGCTGCACGGAACTGTTCCACGATCCTGGATCCCTGGTCTGCCCTGGCCTGTGGGCAGGTGGGAGTCCCATTGAACGAGTTGGCCGAACAGGTGGATTTGTGTGTGGTATTGGGCGGGGATGGAACTCTGCTCAATGCTACCCGTGCACTGGCGCTCCATGCTGTTCCTCTGATCGGTATCAATCTTGGACGGTTGGGGTTTTTGACGGATATTCCAGCCCGGGATCTGGAAGATCGTCTGGGCCAAGTGCTGGACGGTCATTATGCTCTGGAGGATCGCACGTTGCTGGCGGCTCGTCTGACCCGAGCTGACGGAGGGGTGAGCGAGGCCATGGCCCTCAATGATGTGGTGGTGGCCAAGGGCGCGCGGGGCAGCATGATCGAGGTGGAGGTTTTCGTGGATGGAAACTTCGTCTACAACCTGCGCGCTGATGGCTTGATTCTGGCTACCCCCACGGGGTCCACGGCCTATGCCCTGTCCAGTGGCGGACCCATTGTCCATCCTGGCTTGCAGGCTCTGGTATTGACCCCCATCTGTCCCCATACCCTGAGCAATCGTCCGGTGGTGTTGCAGCAGAGTGCACAGGTCGAGATGATCCTGCACAAGGGGACGGGGGCCTTTGCCAGTTTCGATGTGCAAGATCAGATCCTCATCGAACCCGGGGACCGGTTGAACGTCACCTGTGCCCGGCACTCCGTGCATCTGATCCATCCCCCGGGGTATGACTATTTCGCCATGTTGCGCGAGAAATTGCGCTGGGGCACGCGTTTTTAGGAGAAGGCATGCTGGTTGCACTGCGCATTCGCGATTTTGTCCTGGTGGATCGTTTGACTCTGGAGTTGGGTCGCGGATTTACTGTCCTGACCGGGGAAACTGGTGCGGGGAAATCCATTTTGCTTGATGCTCTGGCGCTGATACTGGGCGAACGGGCAGATCCGGAGGCTATTCGACAGGGTGCGCCACGGGCCGAATTCGAGGCCTGTTTTGACGTTTCTCCCGCTTCGCCGGCGGGACAATGGCTGGAGGAACAGGCTTTGTCCAGTGCCGAGGGCGAATGCCTGATCCGGCGGGTGGTGGAACGTAGTGGCAAGTCCCGCGCCTTCATCAACGGCAGTGCCGTGACTGCGACTCAGTTGCGTGCCCTGGGCGACCACCTCATCGACATTCATGGCCAGCATGCTCACCAACGCCTGTTATTGCCTGCGCACCAGCGAATCTTGCTGGATACCTTTGGGGGGCATGACGAATGCCGGCAGTTCGTACGTCAGGCCTGGCAAGCCTGGGAAAGTGCCCAGAGACACTGTGCCGAGGCGCGCCAGGCGGTGGCGGTGGCGGCTGGGCAGCGCCAGATGCTCGAAGATACCCTGGCTTTGCTGGCCGATTTGACGCTCCACCCCGGACATTGGGAGGAATTACTGATGGAACAGGCCCGTCTTGCCCATCGTGCGGATCTGGTCCAGGGCGTGGACGAAACGGTTCAGTCACTGGATGAAGGGGAAGGCGCGGTGCGACGTCAACTTTTGAAGTGCGAACAACGGCTGGGCCAACTGGCGACTCACGACAGCACTCTGACTCCCTGGGTCACCCTGCTCGAATCAGCACGCATCCAGGTCGAGGAAGTGCTGAGTGAATTGCATCGCTATGCTCGCGCCCGTGAAGAGAACGAGGAGCGTTTGCCCCAGATCGAAGAAGAGATGCAAGCCTGGCATGGGCGCGCGCGCCGTTTGCAGGTTCGCCCCGAGGATCTTCCTGGGCTGTTTGCCGACACCCGCCAAGCGCTCGAGGCGCTTGAGGCCCTGCCTTCCCTGGAGGCGCTCGAGAGACTGGTGGAGCAGGCCCGGCAAAGGTATGAAGAGGTGGCGCAGGACTTGAGTCGGCTGCGTCGTCAGGCGGCGTTGCGCTTGGGAGAAACGGTGAGCGCCAGCCTGGGTGATTTGGCTCTGGGCCAGGGACGCTTCGAGGTCGCCCTGAGCGAACTGGATCGACCAGGGCCCGAAGGGCGAGAGCGGGTCGAATTTCAACTGGCGGCCCACGCCAGCCAACCTCTGGGTTCCCTCGCCCGGATCGCTTCCGGCGGAGAACTGTCGCGCCTGGGATTGGCACTGCAAACCCGACTGGCGCAGGGAAGTGCAGTTCCTACCCTGATTTTTGACGAGGTGGACAGCGGCATCGGGGGGGGAGTGGCCGAACGAGTCGGGCAGATGCTGGCTGCGCTGGGGCACCACCATCAGGTGCTGTGCGTGACCCATCTGCCCCAGGTGGCGGCTTGCGCTCAGCATCATCTGAAAGTCAGCAAGGCCGTGCAGGAGGGAGAGATGACCAGTTCGGTCCAGGTTCTGGATGAGGGAGGACGGGTGGAAGAAGTGGCACGCATGCTGGGGGGGGTGACGGTCACGGCGACCGTGCGTGAACATGCCCGGGAATTGTTGCTTCGGGAAGGAAAGCGCGCTCAGCGATAACGGGCAGGTGCCACAGCTTGGACTAGGTCTTTTTCGAGGGGCAGAGGGTCGCCTTCCAGCCAGGCGCAGAGAAGATCGGCTCCCAAGGGTGCCCACACCAGTCCCCGTGAGCCCAAAGCGGTGAGAGCGAAGAGACCCTTGGCTCCCGGCACGGGGCCAATGATGGGGAGACGGTCGCGGCTGACGCTGCGAAAGGCGACTCGTTCCTGCACCACCGAGTGTTCCGGTCCATCATCCCACCCCAGTGCTGTCAGGCGTTGCAGGTTCTCCGCACGGTCGGCAGAACGGGGTGCGATGTCTGCGCTGCGGTCATAGGTCGCACCCAGACAGGGGCCACCGGGGGCGTCCGGAATCACATAGCCGGAACCACAGAGGACTGGGGTTCCCATGGGGACGGGAGAGCGCTCGATCTGAGTGATCTGGCCCCGCAGGCGCTGACGCGGCCAGAGAGGCGCATTGCTTAACGGGAGAGGGTGTGCCCCACCGGCCAGGATGGCGATGGGAGCCTGTGCCAGCAGGGCCCCACACAGAGTTCGGGCTTCCCAACCGGCCGGGCCGGGTTGGAGGGTCACGGGTTGTCCCCAATGCGTCGAGAGATGGGGGGTTTGAGCCAGTGCGGCACGGCAGAACTGGCCCGGATCCAGCCAGCCTGCGGTGGGATAAAACAAGGCGCCCCAGGGGGCTGCACAGTGCCCGAGACGCTCGGCTTCGGCGCGCGGCAACCAATGGAGCAAGGCTTCGACACTTCCCGGTGCCCTGCTCAGGGCGAATAGATGGGCGGCTTCCGGGGCGTCCTGGGCAATGCGCAGAACGCCGTTCAGACCATGGGGAAGGACTTCCGTCTTTCCTTTCAGATTCGCCAACCAGTGCAGGGTGGTCAGGAAACCTGCCCGTGCCAAACGGGCGGCGCGGTTGTCATCCAGGCTGGGAAAGGGACGCAGGATGCCGGCGGGATTGCCCGAGGCTTCCTGTGCCGGTTCGTTTCGACTCTCGCACAGTTCGATGTGCCAGCCCCGTTCACCCAATGCGGCACTCACCAGACAACCGGCCAGGCCCGCCCCAATGACCAGCGCATGGCGTTGTGGGGGAGGTTCCAGGGTGAACTGGAGCGCGGGTTGCTCGAGACGTTGCACGATCTTGCACCAGGCATCTTCGGGAATTCGATCGTAGCAGGCGCTGAGGCGTTCTCGCTTGGTTCCGAAACCGGGTGCCCGGGTGGTATGAAAGCCATGGTGTTCAAGGGTTCGGCGCAGGTGTCCGGCCACACACCAGGTAGCCAAGGTGGCGCCATGCCGGCACAGGCGAGCAACTTGGCGCAGGACGGGTTCACTCCAGGGTATCGGGTTGGTGCGGGGTGAAAATCCATCCAGATACACGGCATCGGCAGCCAGGGTGAGTTGGGGCAGAAGGTCGGCCATATCCCCCAGCACCAGGTAAAGGGTGACCCTGCCCGCATCAAAATGGAGGCGGTGTATTCCCTGGGTGAGGGGCGGCCAGGCGCTGAGCAGGTGCCTGCTTTCCTGCGCCAGTTCGGGATAACCCGAAAGTGCAAGGGTCAGATCTGCGCTGCTGAGTGGGGCATGTTCAAGGGAAATGAAATGCAAACGTGGGGCGGTGCTGCCCAGACGGCGACATTCGTGCCAAGTGGTCAGAAAATTGAGCCCGAGCCCGAAGCCGGTTTCCAGTATCTGGAAAGACTCCCGTCCCCGCCAGCGTTCCGGTAGCCCATTACCCGTCAGGAAGACCGCGCGGCATTGGGCCACGGCACCTGCCTGGGAATGGTACACGTCCGCATAGGTTTCAGAATAGGGAACCCCGTTCCGAAAGGTCAGGGGTGCGGGCAGCAAGGGCATGGCTACGCTCACCGACACAAAGGTGAAAAGTCCGATTCTAACGCAGTCCGAGAAGAGGCGGAAATTTTCAGTATTCGGACAGGTCGGAGAAGCACGCGGGACTAGACTGGAAGGGCATAGAGAACTGCGTTCTCGAACCCTTGTGGGGTGCCTTGGTGAATCGATGGTTGGTTCATCATGTCAATAATGAACCACCGGATGGTGTCGTGATGCGCCATCGGCGGGTCAGGGTGCCTCCGGTTTTTTTATGGAGGCATCATCATGAACATGGCGATTCGTGTGTTGACAGGATTGTTGCGAACGGGTTATCTGGGAGGATTGGCGGCAATGCGTGGATGGCATAGGGGCGGGCAAGGGGTGGCTTATCTGGCTCAACTGGCCCGTGAAAACCAGGAACAGAGCGTGACTGAAACAAAAGGGGTCACTGACTCTCCGCCCGCTTTGCCGGCACCGCACCCTGAAGAGGTGGTTTCGTTGGGAGTGCATTTGGGACAACCGCTCATCCGTTATGGGGATGGGTACAGTGTGGTATGTCGGTGTTACCCGGAAACAGGGCGGGTAGTCCGTTCCCTGTGGTTGGATTACACCAAATTGCGGCGGCGCTATGGGATTCAGGTGGAACGGCGCTTGCGTTTACGTTCAGGTGCTGCAGTGGTACAAATGCAATCTCTTCCCCATCAGGGGAATTTGCCGACTCGGCCATGGGGAAGAATCGAGTTGGGGGAGGTGACCCTGGCTTTTGCTTCCCTGCAGGATCAGGGATTGTTGCGTCTGCTCGATCAGACGGTAGGTGAAGCGCAGGCTCTGGTGGATGCGGAAGTTCCGGATGGATTGCTGCAAAAACGGCCGTGGCAAATGCTGCCTGATGTGGCCGTTCAGGATCCGCCTCTGAGCGAGGTGCAAAAACGTCGGCGAGTGGTGGAAATGACTTTGGCGGATGTGCGCGCGGCTGATGCTCAGCGCAAGAAGCCTCTGGCCAGTACGGAAAAGGTCTATCCCAATCTGGTCAAGGCACCGGAGGTACGAAAATTTCGGGGGTTATTGAAACGTACTGGATTTGTGGAACGTACGGATCCTTCGGGACGCAAATCCCGCACTTTTTTTGCAGAAGTGCAGGATGAAGTGCAAACCGTGCGCCATACCGGAACCGACCTGCAACGGGCCCTGCTGCGTGAAGAGATCTGCGAGGGGGATACGGTGGAGATTTTCGCCATCGGACTGGTTCCCCTGGGCGGAGGCAAATGCAAGAAAAAGATCTGGAGCGCACGCAAGGTCGCCTGAACACGAACCTGCTTTCTGGAAGGCAGATAGGATCGCTGGGACCTTCTTGAGGAAGGTCCTTTTTTTGTTCTGTTATGATGGGCCCCCGTAAACGAAATAAAATTTAGAGGAATCCATGAAAGTCGGGTTTCTGGTGTTGGTGCTGATCTTGGAACCTTGGCGTCCCCAGGCTTGGGGTGCTTGGGGTGTGAACTTGCTGACCCGTTGGCGTCTCTTTCTGTTCGCACGTATGCCCCGGGTCGGCGCAGTGCTCTGGCTGGGGGTCGTGGGCTTCCCTCTCCTGTTGATGACAGGGGTACAAAGCGGATTGGGTTGGCTTCATCTGGGGGCGTTGGTGCCCTTGCTGGTGCTGGGGTTGGGAATTGATCTGCGCGGTCCTTTGTCTCACCTGCGCCAAGGTGGGATGCAGATACCCCCGTATTCCGAGCCGAATCAGTCTGTTCGTGCAGTTCTTGATGAAGGTATCCTGGGTAGTTATCAACGTTTTTTTGCCCCCCTGTTCTGGTTCTTTTTATTGCCCGGCGGATGGGGGCCTCTGCTGTATTGCGGCACGGCACTGCTGGTTGAAGCGGAGCCAGACGGTCTTTTTTATCGGCGCATGCAGGCAGGTCTGGACTGGATACCGGTACGCCTGCTCGCGCTGACCTTTGCTCTGGTCGGTGACTTCGAAGAAGCGCTTTATGCCTGGCGTGATCCGGATCGCCTGTTTTTATCCAGCCAGGAACTGTTGCAAGCGGTGGTGCATGGGGCCTTGGGGTCAGGACAGGCAAACGGAGGAAACGGGCCATTCGAGGCCCTCGAAGCCGATCAGTTGACCAGTGCCGAAGGGCTAATCTGGCGAGCCGTCGTCCTCTGGGGAGTGAGTGCGGGGTTGGCGACGGCGCTGTTGGGTGGGCGTTGAGCGGCGGGGGGCATTTTCCTGCTGGAGCGTCAGCAGGGTGGCAAGGCGCAGGGCGCGCAAAGGATGACCGGCAACGTAGTCCCGCAGGGCACAGTCCGGCTCCTGACGATGGTGGCAGTCAGGGAAACGACAGTGGCCTTGCAGTGGAGAAAACTCTGGAAAAAATGCCACCAGATCGGCAGGGTCGAGATAGGTCAGGCCAAAGGATTGGACGCCGGGGCTGTCGATCAGCCAGCCACCCTCGGTTAGGGGGTAGGCACGGGTGGCAGTGGTGGTGTGTCGGCCCGAATCCAGGGCTAGAGAGATGCGCTGAGTAGCGGCCTGAGCCTCGGGAATGAGGGCGTTGAGCAGGGTGGATTTGCCCATGCCTGATTGTCCCACCAGCAGGCTGTGGCGTCCGGCCAGGGTGGGGCGCAACCGGTCTGCTGTGGTTCGGGCGGAAATTTCCAGCAGGGGATAGCCGAGGGATTCAAAATGGGACAGTGTGGCACGCCAGGTTGCCGTGGCCGGACCCAGGTCGGTTTTATTGAGAAGCAGGCAGACGTCGACCCGATTGGCTTCAGCGGCCACAAGACAACGGGAGATCAGGTCCGGAAAAGGGGTGGGTTCACCCGCTGAGACAATGAGCACCTGGTCCACGTTGGCGGCCAAAAATTTTTCTCGTTTTCCGTCGGCACGCCAGAACAGGGTGGTGCGCGATTCGATTTCTTCGATCACACCCTGAGTGACGCTGGTGGGAGTGAAGCGAACCCGGTCCGAACAGGCGACATCATGTTGCTTGCCGCGCCGGACACAACTCCACGTCTGTGCCTGGTCGTCCACTACTTCGTAGTGGTGACCAAAGACCCCGCGTACCCATCCCGCAAGGGAAGAGGTACTCACAGTAAGAGTGTCCGGTGTATCATGGAGCGGGCGTCACGGTCGGGAGGCAAGTGGGGCATTGATCAACTCAAAAGGAAGGATTATGGCACAGGATAAAAACCATCTGGTCTGGGTGGACATGGAAATGACCGGGTTGGACCCGATGCGCGACCGCGTCATCGAGGTGGCGCTGGTGGTCACCAACAATGCGCTGGAGGTCGTGGCGGAAGGGCCGGTTCTGGCGATTCACCAACCCGATGGGGTCCTGGATGCCATGGATGACTGGAACAAGGGAACCCATCAACGGTCTGGCCTCATCGATCGGGTTCGTGCCTCGACCCTGGCCGAAACGGCGGCGGAGGAGCAACTGCTCGAGTTTCTCAAGATCCACGTACCCCCCGGCGAATCGCCCATGTGCGGCAATTCGGTGTGCCAGGACCGCCGTTTCATGGCCAATTACCTGCCTCGCCTGGAACAGTATTTTCATTATCGTAACCTGGATGTGAGCACCCTCAAGGAATTGTCCAAACGCTGGAAGCCAGCGGTCTACAGCGCCTTCAAAAAATCCGGAAAACACGAGGCGCTGGCGGATATTCTCGAATCCATCGAAGAATTGCGCCACTACCGGACGCATTTCATTCGTTTGGATTGATGCGCCCTGGCTGGGAGTGGATTCAATGGGTTACCCGGTCCAGGTAACCCAGAAATGTATCTTCGGGAACATAACCAGCCAAGCGCTGATTTTCCAGTTCCCGCCCGTCGGGATCGAAAAAGATCGTGCTGGGCGGGCCAAAAAGTCCAAAATGTGCCAGCAGGGCACGATCTTCTGCGCTGTTATGGGTAACATCCACGCGCACCAGAGTGAACGGCTGCAGGGCAGTCTGGACCCTGGGACGGGACAGAACGGTACGGTCCCATTCCACACAAGAAGTGCACCAATCGGCATAGAAGTCCACCATGACGGGACGGTGTTGACCGGATGCCCGAAGCAACTGCTGATCCAGTTGGGCCACCGTGGAGACAGGCACGAAGTTCAGGTTCGTGGTGGCTGGGGCGGTTCGAATCAGGGGTAGAATCGTAAACAGGGCAACCCCCAGCAGGACGACCCCGAAGCCGCGTTTTACCCAACTCATCCAGTGACCGGCCCGAGGCAGTAAGGCGCCTGCTGATGTGCCAATGAGTAGAAGCGGGGTGCCCATGCCCAAGGCCAGGGTGAAGAGTGCCAGTCCGCCCATCACCACATCGCGAGTTTCGGCGATATAAATTAGCCCGCCTGCCAACGGCGCAGCCACGCAAGGACCCATCACCAATGCGGAAAGTGAGCCCATGAAGCCAACCCCCCAGTAGCGACCTCCCGGCAGGCGCCCCGAGGCACCGTTGAGTTGGTTTTGCAGGGAGAGGGGCAACTGAAACTGGTACACGTCAAACATGGACAAGGCCAGCACAACGAAAAGCAGGGCGGTGGCGATCTGGACCGGTGGAGTTTGCAGGGCATTGGACAGGAGGGTTCCAGTCAGCCCGGCTAATATGCCCACCCCGGCATAGGTCAGGGCCATACCCAGTACATAGGTGAGGGAGAGGGCAAAGGCGCGTGTTTTGGTGACCGATGTGCCCTGACCTGCAATGATGCCGGAAAGAATCGGAATCATGGGGAACACACAGGGAGTTAGAGCGAGAAGTAGCCCGAAACCAAAAAAACTGGCCAGTACCCAGAAAGGACGAGCGCCTTTCAGATAACTGGCAAAGTCCTCAGGGCGCCCGGAGTCCGCAGAAGGAGGCGTGGAAGAGATTTCCGAGCCTGAGGAAAGCGCGCTGTAATGGTTCCCGCTCTGCTGAAAATCCTGAGTGGTGGGCGGGTAGCAGATGCCGTGATCGGCACAGCCCTGGAAACTGATGGAAAAACGGGAGACGGGTTGGCCGCCGGGCAAGGTCAAGGCGACCTGGAAAGGATGGCGGTAAATCCAGACCTGGCCAAAACTGGGGTCCTGTTTGGCCTCCGCAGTCGGAAAGTGTAAGGGAACCTCTTGGGGGACACCGGGCAAGCGGAGATGAATGCGATCGCGATAGAGATAGTAACCGGGAGCGGGTACGAAAGAAAGGATCAGGCTGCCCGGGTCAGCGCCATTGTCCACCGAAATCTTGAAGGCCTGGTCGGGCATTAGAAAAGTATGCGGCTCGGGCAGTGTGCCCAACGCAGCAGGAAGGGGGTGCGGCGTCTCGGGAATGCCCTCCAGGGCAAAGGCCGGGGACAGTCCACCCAGGGCGCAGACCAGGAAAAGGGTTCGGATCCAGGTATTACGCCGTGCAAAGATACTCATGAGCCTGTGTCTCGTAACCAGATGATCGATTCTACTCCGACTGAGGTGGGTACGGGGAGTTCCCGTTCTGCAGACGCTGCCAAGCCCATTCCACATGTTCGCGCACCTGTTCGGCGGGATGATTGCGACGCTGGGCCAGTGCGGTCAGGGCCCCCGGGGTGGCGGGTCCATTGCCCAGAGCTACGGCCACATTGCGTAACCAGCGTTCATGACCGATGCGACGGATGGGCGAACCTGTCAGGTGAGTCTGGAAGTCCTCGGCACTCCAGGCGAACAGGGCGGGCAGGCTGAGATTTTCCAGTTCCTTGCGGCGCAGAAACGCCCGTGCGCCCCGGGAGGTGTTGGCAAAGCGGTTCCAGGGACAGTGCAACTGGCAGTCATCGCAACCGTAGATGCGGTTGCCAAAGAGGGGGCGCAGGGATTCGGGTATGGGGCCTGGGTGTTCGATGGTCAGGTAGGCAATGCACAGACGGGCATCCAGTTGGTAGGGGGCCACGATGGCTCGAGTGGGACAGACCGTCAGACAAGTCTGGCAGGTTCCGCAATGGTCCTTTTCCGGAGGGTCGGCGGGCAGTGGCAGGTTGCAGAGTAGTTCGCCCAGAAAGAAGTAGGAACCTTGGCGCTGCAGCAGCAAGGTATGCTTGCCACGCCACCCCAGTCCCCCTTGGGCGGCGATCTCCACTTCGAGCAGAGGCGCACTGTCGCTGAAGGGACGCCATGCAAAAGGCCCCCACTGCGCAGCCAGACCTTCGGCCAGCAGATGCAGACGACGGCGCATCAGTCGGTGGTAATCCTGCCCCAGAGCATATTGAGCGATGACGCCCTCGGTTGGGTCGTTCAGGGCATCCTGACAGGAAGTCAGGTCCTCGCTGAGATAGGGCAGGGAGACCGTGAGAATACAGGTGGTACCTGGCCAAAGACGAGAGGGGTCGGTGCGCAGATCCGGATCCCGTTCCAGCCAGGTCATGGCCCCCTGATAACCGGCTGTCAGCCAGGTGTCAAGGTGTTTGCGGGCTGTGCGCAGGGTGGGGCGACTGACCCGCACTGCGCTGAAGCCCAAGTGGTGTGCTTCGCGCTCAAGGAGTGTGCGCAAGTCAAAAACAGATAAGGGAGGCATGAACCGGGTACAATGAGTGAACAGTTTGAATTATCAACCGAAAGAGGATTGGATGGAAGGGGAAGGGGGGGCGCAGTGGCACTTGGCAGATCCCGAGGCAACCACTGAATGGGGGAGGGCGTGGGCACCCTATCTCGAGTCGGGGCTGGTTTTAACCTTCTCCGGTGACTTGGGTGCAGGTAAAACGGCCCTCATTCGGGGGATTCTGCGGGGCCTGGGCGTGACGGGAACCATCCGTAGTCCTACCTATGCCCTGCTTGAAATTTATGAACTTTCGAGGTTATACTGTTATCACTTTGATTTCTATCGAATCAACTCGCCGGAATCCTTGGAAGATAGTGGTTTTCGGGAGTGCTTTCGGAGCGACAGTCTATGCCTCGTGGAATGGCCCGAAAAAGTTTCTACCTGGTTACCCCCCGCCGACGTGGCTCTGATGCTGGAGCCTGCTGCAGGGGCGGGGCGTCTGCTGCAGGTCCGACATACTTCTGTCCATGGAATGAAATGTCTCGAACCGCTCTTGGCTACGTCTTTGCCGCGTTGATCCTGTTGGGGTCGAGCGTGCTGTCTCCCGTGGCTCACGGTGAGGAAACTCGCATTCGTGCCGTGCGCCTGTGGCCTGCAAGCGACTATACCCGGGTGACGTTCGAAGCGACTCAGGCGATTCACGGCACCCTTTTTTCCGTCCCTAATCCTGATCGTCTGGTGCTGGATCTAGAGGGAGTGACTGCGACCCAACCCCTCGAACAGATGGCAGCGCAATTGAGCCCACAGGATCCCTATTTGCGCAAGATTCGGGTGGGCCATTTCAAACCTGGCGTGGTGCGGGTGGTTTTTGATCTCAAGGGGCCGGTCAATGCGACCTCTGCTTTGCTGGAACCAGTGGGAGACTACGGTTACCGTCTGGTTCTGGATATTTACCCCGCCACGGCGACGCCAGATCCTCTTTCCCCCGTGCTCGATAAACCGGCGCTGCAGGTGCAGAATGACATACCGCCCGGTCAGTCCCCCAGGCCTTCTCCGGTAGTGGCGGCAAGCCCCCCGGTACCCATTGCGGAGGCGGACGTGCCAAGGCAGGGGGCTGAAACCCGGTCAGATGCCGGGGCGGGGGGCCCTGCCCGTAGGACCCTGATCATTGCGGTGGATGCCGGGCATGGCGGGGAAGACCCTGGTGCGCATGGCGAAGCAGGTACCCACGAGAAAAACGTCACCCTGGCCATCGCCCGGCGTCTCAAAGCAGCCATTGATGCCCAGCCCGGTTTGAGTGCCGTACTGATTCGCGACGGGGATTATTTCATTCCGCTGCAGGAACGGACGGTCAAGGCACATCGCCTGCATGCCGATCTCTTCGTGTCGGTTCATGCCGATGCCTACATCAATCAGGAGGCACGGGGTTCTTCCGTGTTTGCTCTGTCCGAGAAGGGAGCAACGTCGGTGGCGGCACGCTGGTTGGCCAAACATGAAAACGATGCCGACCTGGTGGGCGGAGTAACCCTTCCAACCCATCAGGCCTACCTGGCACAGACGCTTTTTGATTTGTCTCAGACTGCCACCATCAATGATAGTCTCAAAATGGCCCGGGCCGTGTTGGGTGAATTGGATCAGATCAATGTGTTGCACCGTGGTTTTGTGGAACAGGCTGGTTTTGCCGTCCTCAAATCCCCGGACATTCCTTCCATTCTCGTGGAAACGGCGTTCATTACCAATCCTGAAGAGGAACGTCGTCTCAATGATCCGGCTTATCAGGAGAAGTTGGCCCAGGCCATTACCCATGGTTTACAGGATTATTTGCACAGGAGCGGTGCCTGGGGGCAGCATGTGACGGCCCTGTCCCCCACGCACTTGGCTGGCAGCGCTCCATGAAGCGTATCGAGGCACTTTCCCCGCTCCTGATCAGTCAGATCGCTGCGGGAGAGGTGATCGAACGTCCAGCTTCCGTACTCAAGGAACTGGTGGAGAACTCTCTGGATGCCGGTGCGCGGAACATCGTTGTGCTCCTGGAAGAAGGCGGGGTCCGGCGCATTCAGGTGGAGGATGATGGCCACGGTATTCACCCCGATGATTTGTCCCTTGCCCTGCAGGCCCACGCGACCAGCAAGTTGGCGGCGACGGACCCCCTGAATCATATCGTCACCCTCGGTTTTCGAGGAGAGGCCTTGGCCAGTATGGCAGCGGTGGCACGGGTGACGGTGACGGCGCGCGTGGCGGAGGCGGTTCATGCGCTCACCATGACCGTGTCCGGAGGGCAGGTCGAGGGACCGCGCCCCGCTGCACGCAGCATTGGGTGCAGTGTGGTGGTGGAAGATTTATTTAGCCATACGCCAGCGCGGCGCAAGTTCCTGAGGAGTACCAGCACGGAATTTGGTCACTGCGATGAACTGTTGCGTCGTTTGGCTCTGGCCCATCCTGAAGTCACCTTTCGCCTCTCGCATCAGGGACGTGCTTTGCGCCATTGGCCGGCGCTGACGCTGGAAGCGCGCGTGCGTGGCATTCTGGGTGAAGATTTTTTGAACCAGAGCCTGCCCATCGAGGACAGTGCCGGACCATTGCACCTGTCTGGCTGGATCCTGCACCCGACCGCCGCCAGTCGAGCGGAGCAATACCTTTTCGTGAATGGACGCTTCGTGCGCGATCGGTTGCTGACCCAGGCTGTTCGCCAGGCCTATCAGGATGTGTTGCATGGTCAGCGCCAGCCAGGAGGAGTGTTATTTCTGAGTTTGGACCCAGCACGGGTGGATGTGAATGTTCATCCTGCCAAGACCGAAGTACGCTTTGAAGAGGGACAAGCCGTTTTTCGCTTTGTCTGGCAAGCGCTCCACAAGACTTTGACCCGCACGACACCCGGTGGTCTGGAGTTCGTCGAGCGCAGTCCCCTGGGGGGCAGGGGTATCCCTTCCTCGTCCGGGAAGGCGGGTTTGATGTCATCTTCTCTTGAGGAGTCTGGCGAACTGCCGCTGCCTTCTCCTCGATTCGTTGCCCCTCCCTCCGTTTCGGATAAAGTTACGGTATCCCTGCATCTTGGCGAACCCGATCCCTTTCATGCGGCTTTGTACGGTAAACAACCTATCCCTCCCGCCGAAACCCCGTCCTCTCCCGCTCAGGAAGCGAACACGGCACTTCGGTTCAGTGAAGAAAATTTCAAACTGCCGGGTGCGGAGCCAGAGCCGGTTGCACCGGAGCCGCCATTTTTTCCCTTGGGACAGGCTTTGGCTCAATTGCACGGGATCTATATTCTGGCTCAGAATGCTACCGGGCTAGTGCTGGTGGATATGCACGCAGCCCATGAAAGAATTCTGTATGAACGTCTGAAGGCACGTCATGCTGTGGCGGGAGGGGGGCAAGCATTTCTTGATCCTCCGCATTTTACCCTTTCAGCGCGGGAACTGGCGGTTCTGGAAAGTTACGGCGACGTACTCACTGCCCTGGGTCTTGATCTCGCTTTGCGCGGACCTCAGACCGTGGTGTTGCGCAGTTGGCCCATTGAGTTGAGTGGCGTCGATCCCGAGCCAGTGCTGCGCCAGGTATGGGCGGATCTGGAAGAAACGGGCCAGAGTCTGGCGCTCGAAGCCCGTCGTCACGAGGTTTTAGCCAGCATGGCCTGTCACGGTGCGGTGCGTGCCCATCACTCCCTCACGGTGATGCAGATGAACGCATTGCTGCGTGACATGGAACGGTGTGAACGCGCCGATCAGTGCAATCATGGCCGTCCTACCTGGCGCCAGATTCCCTTGTCTGAACTGGATCAATGGTTTCTGCGCGGTCGCTGAACGCTCCTCCACTTCTGTTTCTGCTCGGTCCGACGGCCAGTGGCAAGACCGCCTTGGCCTGTGGATTGGCGGATGATTTCCCGGTGGAATTGGTGAATGTGGATTCGGCCAGTATTTATCGTGGTCTGGATATCGGCGCAGCGAAACCGGATGCGCTCACGCGGGCCCGTTATCCCCATCACCTGATGGACTGGGTAGATCCTGATGATCCCTACTCGGCCGCCCGTTTCGTGGCCGATGTCACACCCTTGCTTGCCGCCATTCGCGCGCGCGGGCATGTGCCCCTTCTGGTGGGGGGCACTATGCTCTATTTTCAGGCCCTGCAACAGGGGTTGGCCGTTCTGCCGAGTGCGTCTCCCGAACTGCGGGCTGCGCTGGAAGCACGGGCCGAACGGGAAGGTTGGCCGGCCCTGCATGCCGAATTGGCCCGGGTCGATCCCGTCACGGCGACCCGTCTGGCACCCCTTGACCGCCAACGCATTCAGCGGGCGCTCGAAGTCTGGCACGTGACGGGGCATCCACTTTCATTCTGGCATCAGGAACAGGCCCGTGCCGGCTTGCCGGATCGGATCCTGACCTTGGGGTTGATGCCCGGCCAGAGGGCTGCCTTGCACGAGCGTATCGCTCACCGATTCGACCAGATGCTGGCGCAGGGACTGGTGGAGGAAGTGCGTCGACTGCGCCTGCGTTACCCCCGCCTGACGGGCGAAATGCCTGCCATGCGCGCCGTGGGATACCGTCAGGTCTGGCAGTTTCTGGAGGGGGAAGGCAGTGCATCGGAAATGCGTCTGCGGGGCATCATCGCGACCCGTCAACTGGCGCGCCGCCAGTTGACCTGGGTGCGTAACTGGCCAGCGCGGGTGGCCCTGGACCCGGACCAGATGGGGTGGGAAGGTATGGCCCATGCTTTGGTGGAGCATTTTCTGAAGAGTGCCTGAGACCCTGTCGGTCAACAAGGGTCGTTCGGTTCTGGCAGGATGGTGGCGTGACGGGTTCCGTGGGCCAAGGTCAGTTGTACCTGATCGCCGGGCTTCAGACGCGTTGCGTCGTCGATTACGTGTCCGGCGTTGTCCTGTACCAGGGCATAGCCCCGCGCCAGAATGGCACGGGGGTTCAAATGCTCCAGCGTGCGTGTCTGCCGTTCCAGATGGCGGCGCTGCTGTTCGAACCAGCGCTGGCAACAAAGCCGCCAGCGCTGGTCGAGTGCGGTCAGAGTCTGGCGCTGAAAGGCGATGCGCTGACCGGGGTGAACCAATCGTTGCGCCAGCGTGGCAAGACGTTGCCTTTGTCGTTCCCAGTGGCGTCGTTGGAGGTTTTCCCAGCGCAAGCGGCGTTGATCGAGGTGCAAGGCAATTTTTTCCACCCGTCGGCGCAACGCCAGGAAATGACGTTCTTCCAGTTGAGTCAGTTGGTGCAGCAATTGCTGCCGTTCGGGATGGACCAGTTCGGCAGCGGCGGTGGGGGGGGGGGCACGCTGATCCGCCACAAAATCTGCCAGAG
>NZ_JPOQ01000005.1
TTACCCTGCCACGCCCCCTTTTCCACTACTCCATGTCGATACGCGCTGGAAATTCCAGGAGATGTACCTCTTTCGGGATTACATGGCCCGGGAATCCGGCATGAAACTTCTGGTTTACACCCATCCGGAAGCCATCGAAAAAAATATCAACCCCTTTGATCATGGGTCTTCCCTGCATACCCATATTACCAAAACCGAGGGCTTGAAAAACGCTCTGGATTTGTACAAGTTTGACGTCATTTTTGGTGGCGCGAGACGGGATGAGGAAAAATCCCGGGCCAAGGAACGCATTTTCTCCTTTCGCTCGGCCACCCATCACTGGGACCCCAAGAACCAGCGCCCCGAACTGTGGCATCTGTTCAATACCCGCAAGCATCGGGGAGAAAGCATCCGCGTATTTCCCCTGTCCAACTGGACCGAACTGGACATCTGGCAATATATCCATCAGGAAAACATCCCCGTGGTGCCCCTGTACTTCTCAAAAATTCGTCCGGTGGTGGCACGGGAGGACATGCTCATGATGGTGGATGACGAACGCTGTCGATTACGCCCGGAGGAGACCATTGAAAAACGCAGGGTGCGTTTTCGTACCCTGGGATGCTATCCTCTGACCGGTGCCGTGGAATCCAACGCCGAAACTCTGGAAGAGATCATTCTGGAACTGGTCAATGCCCGAAGTTCTGAACGTCAGGGAAGAATGATCGATTCCGATGACTCTGCCAGCATGGAAAAGAAAAAGCAGGAAGGATATTTTTGATGGAACTCACTGCCCCCCTCTCAGCCAAGGAATTTTTACAGGGTGAGCAACAACCGGATCTGCTGCGCTTCATCACCTGCGGCAGCGTGGACGATGGCAAGAGTACGCTGATCGGACGCCTGCTCTGGGATTCCAAGCAATTGTTCGACGATCAACTGGCCACGCTCTCTGCCGATTCAAAAAAGCACGGGACCCAGGGCGAGGACATCGATTTTGCCCTGCTGGTGGATGGATTGGCCGCCGAACGGGAACAGGGCATCACCATCGATGTGGCCTATCGATTTTTTTCCACGACGCGCCGCAAGTTCATCGTGGCGGACACACCAGGACACGAACAGTACACCCGCAACATGGTGACCGGGGCCTCTACCGCCCAGGTGGCCATCCTGCTGGTGGATGCCTCTCAGGGCCTGTTGACCCAGACCCGGCGTCATGCCTATCTGGTCTCCCTCATGGGAATCCGGCATGTCGTCCTGGCCATTAACAAGATGGATCGGATGCACTTCCAGAGCGCTGTCTTTCACTCCATTCGGGAGGCTTTCGACACTTTTGCACAGGACCTTCATTTCACGGAAATTTGTGCCATTCCCCTGTCCGCATTGAAGGGCGATAATGTCACCCATCCGTCCGAGGCCACCCCCTGGTATCCGGGACCGACCCTGATCGAATACCTCGAAACCGTCACAGTCCCGCCCGAACGGGAAGGAGGACTGATCTTTCCGGTACAGTGGGTCAACCGCCCCCATTCGGATTTTCGGGGTTTCTGTGGCACCGTCGAACGGGGTCGGGTACGGGTGGGAGATACCCTGCGCGTCACCTCCTCCGGACAAACGGCCCAGGTCAGCGCCCTCATCTCCCCCAGCGGCCCGGTCAGCGAAGCCTTCTGCGGCGATGCCCTCACCCTGACCTTGTCCAGGGAAATCGACATTTCGCGGGGCGATGTCCTCTCCCCGCAAAATCAGCCGTTGGAAACCACCGATCATTTTGAAGCCACTCTGGTCTGGATGGGCGAGGAACCAGGACACGCAGGACGGACCTATGCCCTGAAACTGGCCACCCAGTGGACCACGGTGACCCTGACCGGAATCAAGTACCGGGTGGACATCAACACCCTGTCCCACGAAGCCACCCGCAACCTGGCCCTTAATGACATCTGCGTCTGTACCCTGGCCTGTGCCAAGCCCCTGGCCTTTGACACCTATGAAAACTCCAGGGCCCTCGGGGGATTCATTCTGGTGGACCGTTTCACCCATGCCACCGTCGCCGCCGGCATGATCCGTCATACCCTGCGGCGCGCCCAGAACGTGCATCGTCAATCCCTCACCATCCACCAGGCCGACCGTGAACGTCTGAATGGTCACCGGGGATGCGTCATCTGGTTTACCGGCCTGTCCGGATCAGGCAAATCCACACTGGCCAACACCCTGGAAATGGAACTTCATGCCCAGGGAAAACGCACCTACATTCTGGACGGAGACAATATCCGACAAGGCCTGAACAAGGACCTGGGGTTTACCGAAGCCGATCGGGTGGAAAATATCCGGCGCGTCGCAGAAGTCGCTAAACTGATGTGTGATGCAGGACTGGTAGTAATGACCGCCTTCATCTCGCCCTTCCGCAACGAGCGGGAAATGGCCCGCGACCTGATTGGCGCAGAACAATTCATCGAGGTCTATGTCAGCACCCCCCTGGAAATTTGCGAACAACGAGACCCCAAAGGGTTATACCAGAAAGCGCGCAGCGGACAACTGCCCAACATGACCGGAATCAACAGCCCCTACGAAGCCCCGGAACACCCTCAGGTCGTCATCGATGGGTCCCATCCTTCACCGGTTACCGTTCTCCAGAAAATCCTCACCCTGCTGGAGCACTCCACCGAATCCAGTGATCATCCTTGAGCGAGAAATTTTCATGCACCCCATATTACGCCCCATCGCCCTTGCCCTTCTGCTGTCCGGTTCCCTGCACAGTGCCTATGCCGACCTGGGCTGCCCCCCCGCCATCAAGTCCACGCCGGGCAATTTTCCCCTGGATTACAACGATCCGGACAACAAGGGGCATATCCTGTATCTGGTGGAAATGCGCCACTTCACTCCCGCCGTGGAATCCTTGTCACAGGGGAGTACCGGACCGATTGGAGGGGACCTGTCTTATGTGCTGAGCGCCTTCCCCAACCATCCTCGAGCCCTCAACGCCATGGCCCGACTGGCGGAAAAGGATCATACCCTACAACCGCACGGAGCCGAATACTCCATAGAATGTTACTTCCACCGCGCCATGGATTTTGCCCCCACAGACCCCACCCCTCCCATGCTGTATGCCATTTATCTGACCAGCCATGACAAGGATCAGGAAGCGCTACAGAACTACCAGTTGTCCGAAAAAATCGAGCCGGACAATCCCAACCTGCAATACAACATGGGATTGCTGTACTTCAAGATGAAGGAATATGACAAGTCTCTGGACTACGCCCATAAAGCCTACGATGGAGGGTTTCCCTTGCCCGGCCTGCGCCAGAAATTGCAAAAGACAGGTGTCTGGAAAAACGAGTAAGGACTGAGGTCATCCAGATTTCTCCTTCTTTAACTGCTTCCTCATGAACCCTGGAAGAAACAAGCGATGGTCGTGCTCGGAGGTTTGATCGAATGATTCATTTTTTCCCGACCTTCTCGAAGGGAGCAAAAAACTCTCCTTTTGCAAAAGAATTGGCTGCACTGGGAGTTCCCCACCGTCTTTTCCCTGGGGAAGTCATTCTGAGATACCACGCAAGAATATGGTTGTTGTTGCTGGGTTGGCCCAAGGTCACCAAATTCGCTATTTCATCGGCAATTCGTTCATTGATTTTGAGCAAGCCCTACCCTGATACCGTGGTGGTGGGGTCACACATCGAAGTGATCATATTTGGCATTTTTCGCGCACTGCTCTTCCGAAAACGCCCGAATATCGTCTTGCTCGGTTTTATCTTCACTCACCGACCGCAACCGCTCGCCAACTGGCTGCGGGGACTTTATTTCCGGTTCGTATTTTCCATCGCCGACCAAGCCATCTGCCATTCTTCCCTGGAAGTCGAACGCTACAAAGAAATTTTTAAATCTTCACGTACCCGATTCGAGTATATCCCTTACGGTCTTCATATTTCCGTTGACGCAGACCCTTCCGAAGAGCAACGCACGCTTGAAAAAAAGAACTTTCCCGACGCCGGAGACTACATCCTCTCTGCCGGTCGTTCCGGACGGGATTACGCCACTTTGTTCAAAGCCGTTGCCCCCCTCCCGATTGCGTTGCATGTGGTTTGTGATAGCGAATTCGCCCTCAGCGGACTGGAAGTTCCTGCCAATATCCTGTTGTTGCGCAACTGCTACGACAAGGCATACGTACAAGAACTTAAAAACGCACTGTTCGTGGTCATACCCCTTCAGGTCAACGACATTTCAGCCGGGCAAATGGTGCTGATCCAAGCCATGGCCTTCTCCAAACCCGCCATCATCACACGAACCCCCACCGTCGAAGAATATGTCACCGAAGGTGTCGATTCCCTTCTGGTGAAGCGGGGGGATATCGTCGAGTTACGGGAGGCCATACAACGACTGCTCAGTGATCAGGGCTTGAAGGAAAAACTCGGTGCCCATGCAAATGCAACGTACAAGTCCAAATTTTGCATGAAGGCCTATGTGACAAATCTGATTGGTGCCCTGCAGAAACCATGAACAAGGAGATTGAGGTCACCTTCCGTATTTCTCTGGCAGATGCTGTTGCCAATACTGACCTGTACGGCAAGGCGCTCGAAGCACCGCGCCGTCAAGTTCAGGAAGGCAAGCAAACGACCATGACTTCTGAACGCGAAGCCTATCGGGAAAGCAAAGTGCTCACTAAAATAACCGCCAAGTGCGACTAATTATAGTTGCAACATCCCAAGGTATCCAGTAGGATTTGCACATGGGAAAACACGAAAAATTGCTAGAACACAAGGGCTACACTGGGTCAGTCGAGTACAGCGATGAAGACGGTATTTTTTTCGGCAAAGTGCAGTTTATACGCGCTTTGATCAGTTATGAGGGCAGTAATGCCGAAGAGTTGCGCAAAGATTTCCACGATGGGGTGGATGATTACTTGGCAATGTGCAAAGAAAAAAATATCACGCCAGAGCAACCATTCAAAGGGTCATTCAATGTGCGGGTTGGTCGAGACTTACACCGACAGATTGCGATCGAAGCGGCACGGCGCGGCGTGAGTTTGAATAGTTTGATCGTTGCTGCCTTGGAGAAAGAAACACACCACGCGTCCTAGTACAACATAACACCAAACAACTTATATATCATTCCAAGCCCAGATCGAAGTTGCTCCACCGGAAGACAACCGGGTGTTCGTTCCATTCGGCAATCCCTTTTTCGATGCGGCCCTTCAGTTCCTTTTTTGAGGAGACCCGGATGTGGCGCAAGAATGTACGGGCCATCTTCGAGAACGCCGTTTCCACCAGATTGAGCCAGGATCCATGCTTGGGGGTGTGGACATACTCAAACCGGTTAGGATGTGCAGCCAGATAGGCGAAGGTCTCCTTGGATATGTTCTCATCACTACCGGACCAAAATGAAACCTGACGATATCAGTTACAATTTTTCTGTCACAAAGGTGATGTGTATTCTGATGGTGGCCACGGCTCACTACTTCGGTGGCCTATTGTGGATACCCACGACCGTTGCCCTGTTCGTTTTTGCTTTTTCCTCCGGGTATTTCTCGGCATCGAAGTATCACGGAGATTTTTCGATAAGTAGATTTTGGAAGGCGAAGTTGATACGCCTCGGCTACAGTTTGGTTGTCACAAACTGTTTTTTGCTGCTGCTTTTCCTGATCCAGGCAAAAAGTAAAATATTTTCCTGGGATACCTTATTGAGTATGGTCGGCCTTAATGCCATCCTTTCCTGGTTCGGTATTCACAATCACAGCCCGTTTGGAAACGGCCTGTGGTTCCTTGCCGTCTTGTGGATGTTCTATATCCTATACCCGGTCATTGAACGCACCAACAGGAACCCGAAGGTGGCATTCATATTTATCCTGTGCATGCTGGGAATTACAACCTATCTAAATTTCACCGTCCTTGTGGGTTATGAACTCTGGATAACCATATTCGGATTTTTATTCGGCACTTACATCGCAACGATCAAGTCGAGACTACCTTTTATCTATGCATCCGGCATTCTGATTGCAAGCATCACAACGATGTTGGCACTCAACAAGTATTGGGGAATCCATTCCCTCAATTATTACTTCATACTCGTTTCCGCTGTCGCGATCTGCCATATTTTGCTCACACGAAGGTTACCGGACATCATTGGACCCATCTCTTCGATATTGGCAGGATCTGTACTGGAAATTTATTTGATACACACCTATCTCTTCATAAAAACCCCGAATTACCCTTTCCTTGGCTATGTCGTGTCTATGTTACTGATTATCCTTGTCGCAATGTTCCTGAGTGCTACTCGTGACCGATTGAAAACCACAATAGATAAAAATCGCTACTGTGCGGTTAAAAATTGAATAATTTCATCTGGTTGAAATTTTAAATCGAATCATCTGGAAATATTCTGCGAACTCGGGTGGCCCATGTTTAACGATAGAAATTTATGTTGTGCATTTGACCACTATCTGCAACAACCGGTTTCACAATGCCAACAATTCCAGTTCGTGATCCAGTTCCTCGACAGCGTAATTGACTGCTGATATGCCCATTCCCCCCAAGCACTCAATAAAACTCTCGATCGGTATGTTGGCCATCCGTGCGGCCTTGCCCAAACTTAACGCATTGTCGGCAAACAGACGACAAGCCAATGCAACTGTTATGCCTTGGCTCAAAACGTGCTCATCAAGCGGCACTGCAACAAAAATGGGGTGCCCATGCTTTGCAACTACAGAAAGGTGGCCTGATTCTGCGGTACGCACCAAGTCACCTGTGCGCTCACGCAAGTCACGTATGCTAAATGTTTCCATGTTGGGCTCCAATAGCCATCAAATGATAGCACCATATTTTAGAGACTGAAGTATAGTGCAGCGTATGTTTTGACGGATTCGAAACACATCCTCAACCATTCACCCAAGTGACTCCCCCTCACGTGGGATCACAGACAATTCCGCCGGACGAATCACCTGGGGACCGGGTCTCTGAGAAGAGACCACCCGCGAATTTTCTTCCTGCTGATTCTTGATATACAGTTTGGTTACTTCCATCAGGACCACGATGTAATAGGGCAGGTCGAAATAAGCCAAACTCAGGAATGCAGCCCCCGTGGCATAGGCGATCTGACTGACCTGCAGCATCCTGGCCAGGGTATTGGCCCAGTGCAAATCGGGTTTCCCCCGAGTTTCCCGAATGATCCAACTGCCACTGCGCCAGGTAAAAAAACCGATCGCCAGGAACAGGAACAGCCCCACGAATCCATGCTCCCCAAGGATCTGAAAGTAGATACTGTGGGCTGCATGCACGTTTTTTGGTTCCGGCGCGTAACGGGCAAAGACCTCCTTGTCATAGATTTCGAACCCCCCCCCCACCAGAGGTCGATCCACCGCCAGATTCCAGGCCATGCCCCAGGCATTGAGACGCCCGAGGGCAGAACTATCCTGTTGATAGGTTTGAATGGTATTCATGCGGTCTTCCCATTTTTGCGGCATGAACAGCACCACAAAGGGTATCAGAATGATCATGAGCAGTGCCAAGGGCAGTTTGCGCGGGCTTTTGGTCCAAAGAAAGAAACTCATGGACACAATGGCAATGAGTGCTCCGCGAGAATAGGAGCCAATGGCAGAGACCGCACAAAGCCCCATGGCCACCACCAGACCCCGGCGTACCCAGAGGTTTTCTTCCGTGAGTTGCAGGTAACGCAGCATGGGAATCAGCATGATCGTTGCCACCGCCAAGGCGTTGTTTTCCTCGATAAACGACCCCGCTGGGCCCCACACCGTGTACCCTCCCCCCGTAGCCAAGGTGAATGCCCCGCCTTTGACCCCGTAATACCCCAGGGAAACCACCAGGGTCCACACCAGCCAACGGATATGTTGTTTCGTGTTCAATACTGACATAGCCACCAGGGTCATGAATAAAATCTTCATGACCCTGCTCCATAGAGGATAGATCTGGTCGAAGTTGATGGCGAACAGAGAGGTGATATTCATCCAGAAAATAAACAGGATCAGAGAAACCGTGGCGGGGGTGACGGGAAACTGCCGTTTATCCTTGGTTATCACCAAACTCAGCAAAGTAACCGCAGCCATGAGCATGGCAAAGGGGAAATCATAGGCAAAGCCCCAGGCCAGGCGATGGGGGTTCATAACACTGATCCAGACCCACCCCAGGATGCCAACGGCAGGATGCTTCACTGCTTTGAACAGTATCCACAGAACAATCAAGGTAATCAGTATGTCGCGCATGAGGAAACTATCTCATGAAATGGATGAAAGGGGTAAAAAACGCGCAAATCAACCCCCATTATGCTAAACCTCCCCATGCCTAAAGGCAGGGGGTTCTAAGGGCGAACCCGCTGGGGTCTCCTGGCTCTCGTCTTGCGACTACAGCATCCAGGCCATGACCAGCGGCAAACCCTCTATTACAAACGACC
>NZ_JPOQ01000006.1
CTCTGCCTCTTTGCAGGGCAGGGTGATGGTTTCCACGGGGAGTTTGGATTCGTCGAAGAACAGTCCGTCTTCAGCGGGAGGGGTGGGCTTGGCGGGTTTGTTCCGGGAATGGGCAGCGACGGTCTGTTAATCCGCAGGTCCCTGGTTCGAGTCCAGGTCGGGGAGCCATATACCACGGGGGTTCCAGACGAATCACCCAATTTTATTTGTTCCCCAATTTACAGTTTGTTCCCCAAAAGTACAAACTGGTAGTTGTCCGGGCAGTCCCGTTTCATATCCCGGCACAATATCCGCCCCATAAATAAATGGTTTCCGGAATGTAGTGTGAAAACCCAGACCGAACAGTTTTCCAGCTACCCGCTGTCATCCGTGATCGGCTGGTCACCTCAGGGTTATTGCCGTTCATCTACATCACCGAAACCGATTATTCCCACATGGTACGCGGTGTCGGAATCAACTATATAAAATAATCAACAAGTTATTATGTTCATGCGTAATTTATGCGTAAAATACAATTGTGCAAGCAGTTAGATTCTGCAAATCAGAATATAACTCAACGCTTCATATGCATTAACCAAGATTCGGAACAGGAAAATCTAGCAGCATTTCTTTGCCTAGCGTCCGCGCACAGACCCCATGCGCAGCATGTTGCCGCCAGAGAACGCCATCTACTGAAGACAGTGCCTTCCAGACAGCTTTTCGCCAGTCAGATTCGATCCGAATACGGTAAACGCAATCAGTTAAGACGGGATTTCCTGAGCGCACCTTGGCCGCATAGTGCAAACAGCGAGCACCAACGCGGGGCAGTAAAATATCCCCCTGCTTTGCCACCCAGCGTTCCGGCAGTGATGGTGCAGCGGGGTATACCGCCAGCCTATTAGGGAAACGCTTGAAGTCGGTGGTATGAAAATAATATAGGTTGTTAGCCACGCACTCCTTATGAGTAAGAGCTCCTCTTACGATCTCAGCCCCCAAATCACGGAGGGTAACGACGGAAGCCCCACTTCCATCCGTCACGGAATGAAAACTATAATCCAGTCGCGTCCGCGCAAGCTCGGCTGGAATGACTACATCCTCCATCAAATCACCATTTGGCGAGGCGCCTGTCAGACGAATGTCACTGACTGGCTCCGCATGTTTACGCAAATAGAAAATGTGGGTGCGAGCTTCTGTCCGGGCAAAGAACCGATCCGGCAGCTGGATCACCCGATACAAGCCATGACGTTCGCACAGCGCTTGTCGCAAATCCGCGTAGTGGCTATGAGTAGCCAAGCCATCTGGAACTATCACCGCCAACTCACCACCGGTTCGGAGCAGGCGCAGATTCTGTGCAATAAATACAATATCAGTTGTTATTCGCTTGGCGGATATGCAATCGTGTAAATCAGCAGCGCGCAGAATGTCGTAAACACCTGGTATATCTCTAGCTGGTAAATAGGGTGGATTGCAGACCGCCACATCTGCTTGCCCTTCCGCCAAGCCCAACTTGGTCGGCAAGCACACATGCAATGCATCCAGACGTAGGCAAACTGCCTTGGGGAAATACGTGCGTGCTGCTACGATGTGCTGCGGGTCTATATCGGCAGCAAACAAGCGTGCATCCTGCCAACGCGCCTGCGCCGCCCGTAACAACTGTCCACTACCGACACCGATATCCACCACGGTTTGAACTTGATCAGTCAGCATAGCGTTTACCAGCAGGTGGCCTGCTGGCTGCGGGGTATAAAACTGTGCCCAAGCGTTCATACGGTGCAACTCCAGAAATGAACCATTTGGACCCCATTACATCGACGGGCGCGTTGTTCTGAGAAATCATAAAGCAGACGCACCCGTGCCTGGTCACGCTCAGACAAGCCAAAATAAAACCAGAGAACACCCAGAAGCATAGGCTTAGGACCGAGAGGTACAATATCAAGCCAGTGAGATTCTTCCAGTCGAAGTTTTAGAAATGCTTGCACCATTTCGGGATCGCGGGCATCCAATCGGTGGATATGATCGGGAGAACGCTTGCGAAATGATTCCAACCACGGCTGGCAAGACTCCAAAGCGATTTGGTCTCCACCGTCCACAAATGGTGGATCACCAAGCAATAAATGCAAATGTGCTTCATCCCAGTCATAACGCTGGATGAATTTCCAAGCCCTGCCCCTATCAAAACCAAGCAAGATCATATGCTGACTGTTAGGGCGAGTTTCCTCAGTAGTCAGCGCGACATAGCCCCTAGGTTGACCAATGGGCAATGTATTTTGTACTTCCAAGGAATCAGTTTGTATTTCATCAAAATTGGTTGGCGCAACATATAAGCAAGCTAGTGATGCAGGCTGGCAATCGCGTAATGCGGGTAGGAGATATAAGAGCGTATCAAAACTCAGATGGGTGGTATCCAGCAGTATGGACTCGCCAGCGGGAATAATCTTAGAGATTAGTTGCCCGAGCTCGTTCCAGTTGACAGCTTCCTCGACGTCATTATGGAAGAGTGTGAAGCGATAAGGTATATCCGACTGGGTGCGTTTCAATGTCAATCTTGCTAAATCACCGAAATGATTGATGCACCAGCTTCGGCGCTCCTCAGTTTCCGTACTCTCTTGCCCGCTAGTGACTAACCATTTCCAAGATGCCAGTGTACGAATAGCGGCTTCAGCTACATCAGGGAGAAAAGCTGAGTTTAGATTCAAAGCAGTTTTCCTTGTTTGTCGCTTATATCGCTTTCATCACCTGCGGTTGCTTCAAATTTGCGCTCAAACTGTTTGAACAATGTGGACCAAACTTCCTGATCGCCGGCGAATAATTGGTAACACTCATTCGGCTTAATGGTAAGTTTCTTCTTTCGTCTGGTGGATAGGTTAAACAATGGTGCAAACCAAGGCACTAGTTGCCAGTCAGTTAGGCGCAAATCCTCTAAGCTTTTCTGCTTGGTACCTTCAATTCGTCGTAAAGCCCCTTCGTACCAAGCATCGGTAAGCCACTTTTCTAATTGTCTGCACTGTTCGTCTTCGTCTAGTCCAGGAATCGCGAAGTGATTGACCTCTGGTTCACTCTGCTTCGGACTTTTGTGTTTGGCCTCAAACAATCGCCCCAAGCGTTCGCACAAATTATTCACTTCGCGCGGAGAATGATCGGCGGAACGCAAATTTTCGCGAAAAATGCCAACTTGGCGCCGAATAGCCGTATTCTGAACAGCATGTGGGATAGGAAGACTAGCCCCCCCAGCCTCCTGCCACTCAGCAAAAATAGCATGGCAGAAATCTAAAAAAACTCGGATGGTATTACCAGATAATCCCACCACCTGATTAATTCCGGCATAACGTTTATCCTGATGGTAGAGCCGACATAGCCAATGCAGCGCTCCCCGGCTGTAGTTATGGTACCAATCTTTAGCTTCCTTGCTCTGAATACGAAAGGCAGTCAACACCCTATCCACAGACTTGCCTTGATTGAGCATAACGATGGCAGTGGTTTGGCGTAGAGGTTCCTGTTCCGTTTCCATCCAAGCAAGGATCTCAGCGGCATGATGAGGATAGTGATTTTTCACCCAGTCCACCAATGGTGAGGCACGCCTACCACCCGCAAGCTGGCGCGCCTCTTCTTCGGGAGGCAGATCTTGCAACATATCGTCCAGTCGGGTCAAAGCCCTCTTCTGGAAATAGGGGTGCCGCTCCAGATGGCGGTTAGCAACGGCTAAAGCATAGCCCTTAAAAGCATCGAAATCCATTTCTTGATCCAGAACATGCTCACGATAATCATGAGTTTCTTCGATCAACTGACCCGGTGCAAGGGTCTCTCTGGTACGCAGACCACCGCTGCGCATAAATAGACGGTAGGTGACAGCATCTTCACGTCGACTCTGCTTCAATCGGGTGTTAACAATGCGCTGCTGGTAGTCGGCGTAATTCTCATATTCGTCAACTAACACGACAAAGTGATGCCCGTTGAAGTGTCCAGTTCGCCGCAGACGCTCAGTAAGTAATTTCATCAGAGCATTAGGCTGAGTAAAGACCGGGCGGTGTTGAGAAAAAGGATTGTTCAGATAAAAACGGATGCGCTGGATTCTGATTTCCAGAAAATCCAGAAAAGCAGGTAATCCTGATATAGCGATATCGAATTCCCCGAACTCGGCGCACAGTGCCTGAAATAGTTCGGCCTCATCGCACCACTGTGCGAGACCACCCAAGCCGAACAAGGCATTTAAGGCTTTACGCACGACCAGGATATCGAAGAACTGAGCGAAAAGGTGGTCGAAATCATTACGCAGAGATTCATCAGATTGGTTAAAACTGTGCAGGAAATCCGCGTCTGGACGCAAGTATAAGCCGATTCGTGGAAAATCCTTTGGCAGGATAGGACGATCTGTAGCGTGATGCTCAGCCAATTGCACTTCCAGTGAGAACCGTCGTGCCAGCATGGTCTTGCCAGAGCCGCGTGCTCCAGATATTAGCAATGGCATAAAGCTATCCATGTCTTGCATGATGGTACCCGCGGGATCAACAAAATTGCGCCAAGTTTCATCAGCAGTAATGTAATCGCTACGTGTCAGCGCAAAGGGATTATCTGGCTTGTCTTCTTGAGAAGGAACTGCACTGGCAATTGGATTGTCAAGTTCGATTAGTTCCCTGAGTTTATCGATACCGCGTGTGTAATCATTACTAAGATCATATTCAGCAGCCACTTGACACAGTATTTTCTCGCGCAGCGCCAACTCGGCGACATAAGGCAGCTCTAGATTGAAGCACTCAAATCCTTGGTATTCCGTACCAATTTCTGTGAGTCGTTCTTGTTTATCTCGTAAACTGATAGATTCCGGATTGGGCGAGGCCACGAGAATGAGCCGCTTGGAACCGTATTCCTCAATGGCTTTCGGCTCCTTCAGTACCTGTAGAATACGTTGCGTACCTTGAATGTTTTGTCGGTTGTATCCGGTTACGCACACCACAGTCTCAGACAACTCCAAAGTGGCGATGTAGAATACATCGGATAGTCCAGTGCGGGAGTCAATCAGTACATCGTCAAAACCCTGCCGCCTAATCTCCGCCTTGAACAAACGGAAGAAAGCTCGCCCCTGCTGCTCATAAAATTGATCCCAGTCCAAACGCCCCAAACGTTGTGGATAGTCTGTACTATCCACTTCACCCGCGGGCATGAGCCACAGGCTACCAGACTCGGCATTTTCCGTCTGTTCACGGCGCGGCTGCCAACCTTCACTAATGCGCAAATAGCGTTCCAATTTTAAATGGTAAGGTTCGATGGTATCGCCAGAATTTAACCGCGTCCGGTAGGCCAAATAGTCATCCAACATATCTACAACCCCTGGCCCAGGAGAGGTTAAGCGGAACAAATCGCTTTGATGTTGACCAGGAGCCTCAAGATCAAAGTCAATAATTAGTACTTTACGCCCTTCGCGAGCTAGGACATACGCCAAGTTAGCCAGAGCCAGACTGCGTCCAACACCGCCCTTATAAGAATAAAAAGCTATAAAGCGAGTATTGCTCATGCTAATGCCTGCATGTGATTCTGGTTTGTCATAAATGTGCGAGGAGACATTCGCATTTCAATTACATGAGTGCGTAACTCTCCACGCAGCCATTCAGCAATCGCATCATGAGGCTCGTTTTTATCTAACCACGCTCGGAACACTGATGCTAACGATTGATTTAGGCTAGACTCGACATTCTTCATAGAAGTACGCTGCGTATATAATCCTACATTAATCTCTTCTTGAAGCCTCAACTGTTCATTCGTCTCTTTTTCTACGCCAACCAGCAATTCAAGTAGTTCCATACGTGGTAATTTTGGTAGTTTGGAGAGCGCGATAAACAGGCACCCCCACGCCTCCGCCGAGATGATGGAATAATGGTTGCAACCTAAAAAAGCATAAACTACCGCAGCCATTGCATAGGTGCTATAAGGTTTTCCCAAGTTATTTATACTTGCGTCAATCTGCCGTTTCCAAAATTCAGCATCACCCAATTTGAGCACAAGCAAGATTAGCAACCTACCTGCAAGGATAGGCGGCAGGGCGTTTTCAACTGGTTCTTCAAGTAGGAAAACGAACAGGTTTTCTTGGGGTGGCAAATGAGGGGGCTTAATATCACTCAAACTATAGATAAAGCGGCACGCCAGATACATCGGCATACCTTCGTTGTTAGCAACCAAGGTCTTCATCGCATCTGATAGGGCGATCCAAAAAGCGTTATATTCCGCCTTTGGCATTTCGAAAAAGGCCCTCTCAAGAAGATCATCTTCTTCAATACCTATATTCGGGTTTGTTCCCTGTTCGCCGCGTAATATAGACAAGATTTTTTGTTCATTCATTGTCGTATCTCTTTGGCGCAGGCATTCCAGTAGTCTACCCCCAAGTTATTCGCAGACAAATCATAATCCTGCTCCGCTTCCCGATCCCAGTAATCCATAATCATGAACGCCCCATCTTGCTTGGGAAGTACCCATTCTCTCAAGGTAGGCAGACCGGTCTCCAAATTACGAGCCAATCCGCATTTTAGTTGGTGTGGAGCCGCATACCAAAAGAAGACTAAGCCACTGTCCAACCACGTGGTCTTGTGTACCTTCTCCACATTGAAGGCCATTATAGTGATTCGTTCGCCCTCCTTCCAATTCGTCCCGCATAGACCAAGCCCCCTTGCCAATTCACCGCAGTTTACTTGGTCAGGCGAGTGTAAAACGAGCTCGTTTGCTTCATCAGTCCAATCACTAATGAATAGGACTTTTCGCCTAAGGTTGAGCACAGTATCCTGCAAAAAATCTGGGTTCTGATTTGCATAGGGGGCGGGCTTGGGTAACAAGGTTTTCTTCTTGAGTACAAAGTATGCTACCTCCCCCTCAAATTGGACTTCGGTTCCGAGACAGCACTGTGCCATGTTGGGGTACATGCCAATATTCAATAGATCATCACAACCATCGACCATTATGACTTTTTCAACCTCGCTTTGAATATGCCTAGGCGAACCCAAATAATTCTGGTATGCGAGAGCCTCACGCAATATTTTTCGATCATTCAGGTCGCCATTTTCGTAGCTGGCTTTCCACCGCTCAAACACTCCGTCCCCTTATATTATTACGTATAAATGCAATATATTAGCCCCCATTATGCACTATCTTCGCTTAAGTATCACAACAATGAATCACTGGAATGGACGCCCATGCCCTCTGAACCGCTCATCAGCGCCTCATAGGCATGCACATTTCCACTCTTGTGGGCAATCGGCTGAAATGCGCACTCAAGCAAGGCTCTCATGGTATTCCCGCCCACCATCTCACTGGTTCACCCTATACGGCGGCAAAATCATGGTGTGGTTCACGAATACGTCAAACGCATAACCTGGCCTGATATTCAGCGTGGGTTGAATGTTGAGATTTTTGTTGAGCAAGTTCGTTCCGACCGTGTTCAACTGCTGCGCCATGGCGGCCGTGCCCATTTGCATCGCTGTTGGCGTTGTCAGCGCGCTGGAGTTCTGTGGTTGCGACAGTTCTGCGCCAGCGCCCAGCAAGCTCATCAGAATCGCGCTGCCGAAGATGCGCATGTAGTGGTTATCGACCTGGTCATGGAATCCAGCCTGCCCCTGTTCGTCTGTGCCTCCCATTCCTTTCAGATTGATCATCGCACCATTCGGGTAGATGAGCTGGTTCCAGGCCACCAGCACGCGCTGCTGGCCATAGGCGACGCCGCTACTATATAAGCCGACGATTCTGGTGCCTTGGGGAATCAGGACAATGTCCGGATTCAGGCTGTCATACACGGTCTGCCGAACCTCTGCGCTGATTGCACCAGGCAGGTCGCTGTTGATACCGCTGAGCAAAGTCGCGGGGATGACTGACCCGGCAAACAGTTCATGGTTGTTGATGGCAGGCTGTACGGCGGATGCCAGATAGCCGTTGTCATCCTTGTTCTGCGCATCCAGAAACGCCTGATTTTGTGCCTGGGCAGTTTGCGGTGCCTGCAGGTTCTTTGCGGGCTCTTTTGAAAGTGCGGGTTGGCTGGAAGGCGTTTCTTTGCTTATGGGCTGTTGCCCACCGCTCATAAGCGACTCCGCAGGCGAAATCTTGGCCAGCGTGGCACTTTGCGCTGCAAGTATCTGGCCTTCTCTGTCTTTGTAGCGTTGCTCGACCAGCCATTTCCGGTATTCCTGATCTGGCGACAGTGGCTGCCCCCTGCCTGCTTGCAGGTTGGCACCTGCTTGAGATTTTGCGGTAAACGGATTGGACGCGCTTGCCGCTGACGTTGATGCTGTCGGCGCATTTGTCGTCCCGGTGCCGGTAGTCGCTGCTGAATTCGCCGCAGCTTTCTGCATCTGCTCGATGGGTGGTTTGACTTGCCCGACGCCTTGTGAGGCCGTGTCGGTTTCATCCCCGGCTTTGTTGGCCTTTTGCTGTCCGGCCGTCATGACGCCGATCACAATCCCGCCGGCAATCATGCCGATCACCACAAACGCGACTTTCTTGAAGTTCTTGCCAATCCTGGCACCCCCGGTTCTGGGCGCGCCCTTGATGCTGAGCGCCGGCCTGGCTGTCGCACCGTCCACATCCTGCGACAGCAGCTTTTCATCCGGGCGGTCAATAGGTTCCTGATGTTCCATGGCTCACCTCAATCAAACAGGCCGGTTTTAGGATTGTGTTCGCAGACTTCGCTGCGCGCGTTGTCGCCCACGCCCACCACCAGCTCGAATTTCTGCGGCAGGCCATCAATCACCACATAGTCGTGCACCAGTCGGCTGTTCATCAATTCCGTCTGTTTGTCGCGGAAATTGAACACCGCAGGCTTGTCGGCGTCTTTCATGCCGGCCGGCATTTGCAGATAGGTGTGGCCATTGCCGGCAAAGATGCGCACCGGCTTGAAATCTTCATCGTCGGATCCGTGGCCGGGCTTGCAAGCGAAGTTGAAATCCAGCGTGGCCGGGTCAATGGTGCCCATTGGGGCCACCACTGCCTGTTTCTGCGCCTCGATCTTCGCCTGTTCGGCAGCTTTTGCTGCCTCGGCCTGCTGCTGCATGTTGATCACCAGCTGCTGCGGGTCATAAAAGCCCACCAGCGGCACATAATCGTGCCGGTTGGAGACCAGCGTGATGTAATACACGCGCCCGGCGTCCGTGGTCACCACCAGATTGGTGTTGAGTCCCGCCACCGTCGGTTTGATCACCACCACCGGACGGTTGCCGGCCATAGCGGGCTGGATCAGCCAGCGCACGCTGTCGCCGATGCTGAGGTTGGTGATGTGTTCATCCGGCAGCAGCTGCAGCACGCAGATGTGTTCCGGCGCGCAGGTGATCGCGGGGTGGCTTTGACCATACGGATACATCACCTGCCCGTTGGTGCCCACCATGCTGGGCGCGAAGCCGGTTTTAAGCCATTCCGCCGAGGCCAATGCGGTCGCGCGGGCGGAGAGTGGTATCGGTTCTTTCAGCTGATAAAGCTGATGGCTGGTCTGGGAAATGTCCGCTGTCGGCCACGATGAGGTTCTGGCCAGCGGGGATTCATCGGTTTGAGCTTGAGACGTGTCGGCTTGTGCGCTGCCTGCCATGGCAAGCAGCAGCAAGGGAATCAGGGCTTGTTTCATCGTTAATCCTTTCAGTTTGTGGCTTCTGCGGCGCCGGATACGACTGGCGTCCAAGTGACGTTTTTGATGAACAAGCCCAGCGGGTTGTCCAGCATGACTTGCGGGTTGTCAGCGAGCTTGGGATCCTGGGCTGTCGTGATGTTGGCTTTCCAGTGCTGGGCAGGTTGTGGCTGCCCGTTCTGAACCGTGACTTCATCCCAGTTGATCTGGTAGGTATCGCGACTGATGGGTAGCACGCTCGTGATCGTGACGTTCGCCACATATCCGAATGGCGGATGCGCCGAATAGTATTGGTTCAGGTATCCGGCAGCGTCACTGCCCAGCATGGCGTACACCCGGCCGATCAGGATTTTCTGGGCGGCGGGATCCGATAGCACGCTGCGCGCGTTCCACAGCCAGTTCGCCACCTGCGCTTCCACAATGCGCTGATTGATCGCACCACCGGTCACGGGTTGCGCCATCGCAATGGGATTGCCCATTTTGTCGATCGCCACCACAAACGGCTTGATCTTGCTTTGCGCGCCGATGTAGGTGATGCCCAAGACTGCCACGCCGGCGATGGCGAGACTTGCGAAGGCCGCCATGCGCCAGTTTTTTGCGCGAGCGAGCGCATCGCCATAGCGTTCGTCCCACTCGCGCCGCGCATTCAGATACGGGTTGGCGTCAGCCATTTTTCTCTCCTTGATAAAAATCCAGCCTGGCTGCAATCACTATTGAAACAACGAAAAACACCAACCAGACAAACAATGACCCGTTGATAGCAAATCCGGCCTGCCATAACCCGGCGAACCATATGGCATTGACCAGCTTGATCAGTCCGATGACGACCGTTTTTCTATCGTTTTGAACGAGCCATGAAACCCGGTTGCCAAACTCGTTCTGAAATCCCTTGCGCCAGTTCACAGGCTTATTCCGTATGGTTCAAGCGGATCTGGATCCCGCCGGTACTGCCTTCGTGGCGGGCAATGTCGTCTTTTTTGCTGGCCAGGTTGCCCAGCTGGTCGCCCATGGCTTTCCAGTGGTTTTTGCCCTGGGATGCCGCATCTTCGGATCCCGCACCTGTCGTTCCCGATCCGGACTGCGTGCCTGCACCCAGCGCGTCGGTGGCGCCGGAAGCCGGTGCAGATACAGAAGGCGGCGCGGCAGTCGAACCAGCGCCGGCGGACTGGCTTGCGGCTGCGCCGGTCGCATCGCCAATTCCTGCGGATGTTGCGCCGGCACTGGATGCAGAACCGGTCATCGAACTCATTGCCGCCAGGCTTTCAGCGCCGCCAATGCCGCCAGCTCCGGCGCCAGCGGCACCACCTGCTCCGGCGCCCACCAGATCGGCCATCTTGGCCAGCCCCTGCGCAGCACCAGCAGCGCCTGCCACGGCGGCAGCACCTGCAGCCGCAACGCCACCCGCAATCGCAGCGGCACCTCCCGCAACATTGCCGAGACTCATGTTGGGTGAGCCGTTCATCAGGCTGCCGGCAAGTCCCGGCACCTGCATGCCGATGACTCCGTAAATCAGCATGGTGGCGCCCACCGACAACAGATCCAGCGGCGGTGTTGCGGATGTCCAGGCGTTGATGTAAGCAATTTCACTGTTGATCACGTTTTGCCCAAGCCCGACTATGGCGTAGATCACCAACAGCTTGATCCCGATGCTGATCATGTAGCCGATATACTTCTCGCCGAAACTGCTGGTCATGCCGGAGCCGGTGAACCCAAGCATCACAAGACCCGCCCCACCCACCAGGTACATTTCGATTTGCGTCATGAACAACTGCAAGGCAACCAGGCCGAATCCGATCAACCCGAAAACAGAAGTCACGACCGCAACCAGCGCGAACAACACGCTGTTGCCAAGATGATCCCAGCCGGTGTTCGCCTCGACCGTTGTCCACAGCGTGGAAATCACGCTGAAGGCTTCGGACATGATCCCGGATGGCGTGGTGGCGCCTGCAGCCCCACCAATGCCTTGCCCCATCTGCATGAAACTGGATGTGATCAACGGCATCCAGGTCGGTGCGTAGGATACGATGGTGTAAAAGAAGAAGATCGACGAAATCTTGAGCGTGGCGCCGCCAATGAAGTCCGCCAGGTCGTTTTTCTTGAGGATATTCTTGATACCCCACCAGGCGAGATCCAGCACGGCAAGGCTCGCAAAAATATGCAGGGCATACCCTTGCGCCGTCGTCATCCAGCCTGTGGTCGCCGACTGGAAATTACCGGCAATCGTGTCCAGATATCCGGAGCCGCCCGGATTGGTCGTCGCGGCTTGAGAGGCGGTCGCCAGCAGAAACAAGCCCAGACCCAGCAATCCAATCAGCAGCCCGTTGGTTTTACGCATGGCTGTCTTCTCAGAATGCGCCGGGCTGTATGGGTGCCGACAATACCGGATGAATGTTTTGCACCGCATCGTTCTGGCTGTGCGATATCGCCGCCAGCGCATTGAGCTGTGCCTGCGAACCGGCTTCTATGTCCGATTGCAATGTCTGCAGCTGATTGACCATCAGCCCGGAAATCTGGTTGCCGGCCTGCAATACTTCCTTGCGCCCGGCCGCATTCTGGCTGGCCTGGTTAATGCTCGCCATCGCCGATTGCACCGTCTGATAGTTCTGCGAATTCAGGTTGTATTGCTGCAGGGTTGCCGCGATCTGGTTATCGTTGTTCGAGGTCCAGGTGGCGAGACTGCCCGCATAATTGCTGAGCGCCGTATTGGGCTGGCCATATTGCGCCTGGATTGCCGACACCGTGTTCTGCGAGGCATAGCTCAATCCCTGCGCATTGCCCACCAGATTCACCAGCGTGGTCAGTTCACTCGATATGCTTGGCCACAACTGCACCGGAATGGTCTGCATGTTGATGGCCTGGTTGTAGATCTGCTGGAACTGCGCCTGCAGCTGCTCGGCTTGTGTCGCGTATTGCTCGACCAGCGTGGTTTCCTGAATGATCTGTTCAGGGAAGGTCGCACCGGCAATCGATCCCGATGCCTGCGCCGGGATGCTGGATGCCAACAGCAACATGGCAAGAATAGGGTTAGGCTTCATGTTCAATACCGTTTTAATATTAAAACGATACTTAAAAAATATTCTTTTCATGGTTATCCCCCTTATTGCGTCACGCCGGTGGCGGCGCTGATCTGCTGGATGGTGTTCTGAGCATCGCTGCTCGCAGCACTTCCCGCCGCCGTATCCAGTGTGTCGCTGACGGTCGATGCAGTGGAATTTGCGGTGTCATAGGTGCTGTTTTCGTCAGTCGTGGCGATGTTCTGTGCAGATGACTGCGCGTCATAAATGCTTGCCTGCTGGTCGGCTGAGGTTTGCGCGATGGCCTCAGCTTGCGTCCATACCGAGTTTGGATCCCCGGTGCTGCTGGCCATGCCGGCGTCATACTGCTCGATGGTCATTGCCGCCTGCTCGGCGTATTGCGCATTGAGACCTGCCTGCCAGGATTGGGCGGCATTCCAGCCATCGTTTTCATTCTGCTGGCTGGTATTGTTCAGCGTGGTTTGCTGACTGTCGGCAGCACTGGTGTAGGACGTATCCGTGCTGACCATGCCGGCGGTCTGTCCCTGCGTGACACCGGTGGTGGCGCTGGTCTGCTGCGTTGCCTGCGCAGTCGATGTCGCGCCCGCAGTCTGGCCTTGCGTGACGCCGGTCAATGACTGGATCTGCTGCAGTTGCTGGCTCGCATCGGATAATGCCGTGGTGAGCGCCGCGCCATCGAGTGCCAAGCTCATGGTGGGTGCTGCAGCGACGTTGGCGGCATAATCCGCGTCCGCTGTTGCCTGGTCGCTGGCATTGACCGAGGCCTCGTAGGCCGCGCCCGAATAATTGAATGACGCGGTGTCGGCTATCGCCAGCAATTCGGCTTCGGTCGCGTCGATATTCGCCTGGAAGCCGCTGGTGGACAATCCGTTCATCAAGGCTTGTGTCGCAGCACCCGCCAGAATGTAGCTGGTGTCATAGATCATCGACACCTGCCCCTGCTGCACGCCGGTTGAACTGGTGACACTGCCCATCGAACTGCTGGCGCTGCTGTTCACCGACGACTGCACCGCGCTGTCGTTCGCCTGCTGCACGCCGGGCACCGCGTTCACTTCGTTGGTATAGCCGGTGTTTTCGGTAGTCTCGTCCTGTTGCGTTATGGATGACTGATCCAGTGACAGCGTCGTCTGGCCGTCAGCCACGGACTGCGCTTCACTGGCCGCCTGCTGCCAGTCGTAACTGTCATACGACGCATTGGCCTGCGTGGTGTCCTGGTTGGCGATGTCCTGCGCGGTGAATGCCGCCGCCTGATACGCCTGTCCTGCAAAGTAATCCACGCCGGCATTGTATCCGCCATTGGCGTTGTCGCTCGCGGCCGAGTTCAGGGCATCCTGAGCCGCCGGATTGGGCGCCGGCGCCGGTGCAGTCGTATCCGCCAATGCCAGGGCTGGCGCGCTCGCCAGCATGACCAGTAACAGTTGCTTTTTCATCTCAAAACCTCCTGACATTCAATGTTTGAAAAGACTTTTTCCTGCGCCTGCAATGGACAATTCGTAATCCAGCGCGTCCACAAATGCGACGGTTCGAACCAGTGCGATTTTTATCGACTCCAATGAAAACCCGGCCGTAATCAGCGTTTCCAGAGAACACATCATGGCGCCATGCAGAATGTCGTCGCTGTTTGCAAACCCCAAACCAACCAGCTCGTCCACAAATTCTGCATACGATTCCATATCAATACCCTTCCCATGTGGCTGCAGCCTTGGATAATCCACGCTCGCGCAGCCATTGCGCCGGCCACGCATTGCCCAGTTGATCGCGCAATGTCCGGATCCGCGCGATGTCTTCCTTGCCCGATGCGCCGACAAACGCCAGCTCGGCACCGGACAATCCCAGCTCGAAGAGGCGTCGACCATCCGGATGTATGACGTAGTACTGCCGTTTGGGTGTGGCCATGGCCAGAATCTCGATCTGCCGGGCATTGAGTCCAATGCCTTCGTACAGCGGCCGGATGTTGTCGGTTTGCGCTTCGGGGTTGGGCAGCAGTATCTTGGTCGGGCACGATTCAAAGATCACATCCGCGATGCCGGATCTGACCAGATCGGTGAGGCTTTGCGTGGCGAACACCACCGCCACGTTGGCTTTGCGCAAGACTTTCAGCCACTCGCGGATTTTGGCCTTGAATGCCGGGTGCCCGAGCATGATCCAGGCTTCGTCCAGCACCAGCAGCGTGGGTTGCCCCTGGAAGCGCTGCTCGATGCGATGGAACAAGTAGGTGAGCACCGGCAGCACCAGCTTGTCGCCCTTGTTCATCAGGTGTTCCATCTCGAACACCTGGAACGGGTCATTGGCCAGGCTGTCCGTTTCCGCATCCAGGAGATGCCCCGCCATGCCGCGCAGGGTGTAGGATTGCAAAGCGTCACGCAGCACCTGGTCCTGCAGCAGCACCAGAAAATTGGTCATTGTCCGTTGCGTCATGGCGTCGGTTGATTTGCCAAGCTGCACCACGGCACGGAAGATTTCCTGCCTGTGGTGTGGCAGGATTTTGACGCCCTGCAATTCACACAGCTGTTCCAGCCATTCGGCAGCCCAGACCTGTTCATTGACTTCATTCACCCGCCCCAATGGACAGAAGGCCAATTCGCCATGCTCGCCTGCAATGTCGTAATGCTGGCCGCCGGCCGCCCACACCAACGGCAGCATCGAATAGCCCTTGTCGAACGCGAATACCTGCGCATTCGGATAGCGGAATTGCTGGGCGACCAGTGTGGCCAGCAAGGTTGATTTGCCGGAGCCGGTGGGTCCGAGAATCACGGCATGCCCCAGATCTCCGCTATGCAAGCAGAGGCGAAACGGCGTGCTGCCATCGGTCTTGGCATACAGCAACGGCGGACTGTCGGGCGGATAGAACGGGCACGGGTTCTTGTCAAGGCCGGCCCAGACCGAGGTGAAGGGTAAGAGATGCGCCAGATTCAGCGTGTGGATCAGCGGCCGGCGCACGTTGGCGCTGGTGTTGCCGGGGTGCGTGCCCAGATACGCTTCTATGCTGTTGACTTCTTCGACGCGCGCGCCGAAGCCCCGGTTTTCGATATGCTTGACGACCTCGCGGGTGATTTCATCCAGCATGGCCGCATTGTCATGCGACAGCAGCAGCACGCTGGTGTAATACCCGTACAGCACCATGCCGCTGGATGCCTCGGACAGCGCTTGTACCGCATCGGTGGCCATGCGGTCGGCATCGGCGTTGATGTGCGTGGCCTGGCCGCCGGAGTTCTCGCGCATCACATTCAACATGCTCTTGCGCTTTTGCGCCCAGCGGCTGCGGTACTTGTTCAGCAGTTTATCGGCCTGGCCGGGATCCAGATAAATGAAGCGGTTGCTCCACCGGTACGTCACCGGCAAGCGGGAGAGAAAATCCAGTATCCCCGGAAAGCTGTGCCCGGGCAGGCCGGTCAGGCCGACACAGCAGACGTGCCGGCCATCTACGCGGGGCACGAAGCCCGTCACCAGATCATGCGCGCCGATAATCGCATCCAGATACATCGGTGCTTCAGCCATGACCATGGGACGCGCTTGCGGGGCAAGAGTGACGCACTGTTCCAGATAGGACAATAAGGGACTGGTAATGGCGCCGGTGCGATCATCCAACGAGTCCGCCAGCCTGCGGATATGCAGCAAGCTGGACAACCGGCTTTCCAGTTCGCGGATCTGTTCATGGAAGCGTTCCAGATTGCGGCTGGCCGTACCCGTGATGCGACCATCCACAAAAAGATCAGCGGTCTTGCTTGCCGCATCCGGCATGGGGAACCAGGTCACGATCAGAACAAAGCGGCTGGCATATCCGGCATGAATCCCTTCATGCGCTGCGCGGCGCATTTCATCGATCAAGCGCGTGGTGCGGTCAGGAAACGCACCTGACTTCGCGTAGCCCGGCGCCATGCCGCGCAGGGCGTCGCAATGGATCACCCAGCCGTCACCCAGTTTCAGGGCGGTGTTGATGCGCGCGGACATAGCCTTGAGCTCTTCACTGGTTGCAGAATCCAGATCAGGCCCCCGGTATTCCCAGCCGGCGATCAAGCCGCCGTTTTTGGTGAGAACGATTCCGTCATCCACCAGCGCCGCCCACGGCAGCAGATCCGGCAATCCATAGGCTTTGGTGCGGAATTCGGTCAATTCGCGCATTATTTCATCTCCCGCTGTGGCGCAAACGGTGTGGCCTGCGCCGGGTAGTAGCGTTTGTACTTCATTGCCCGGATGCCGGTTTGCGACAGCTGAGGGTCATAAGTGGCAGCGCGGCTTAACGCCCACTGGCCGATCATCCACATGGTGACGCCCATGACTGCCGCCCACACATGCGCCAACGAAAAGATGAAAACGCCGGCGATGACCGCCAGCATCAATACCAGGTTGCGCTCGCCGCCCATCAACAGGATGGGTCGGTTGAGCGAGTCATGAATCGGCGTACTGTAATCGTTGCTCACATTTTGTCTCCATAAACCCGGTCGATCAGATCAGTCATGTCAGCGACATAGCGCATGGCCTGCGTGATTTCCGGAACCTCATGCCCCTGATCCACCAAGGCTTGCACCACCTGCGACAGGATGTCGGTCAAAGCAGGCGGCTGGTCGCCCGGAATGTCGTGGTGATCCATGGCGCGCTCCCGTATAGCGGTGCGCATTACAGCACCATAGCGCCGGTCAGGCCGAGGGCTGACAGGAAACTGTTGCCCAAAACAATGAAGGCCACACCCAGAACGACGTACATCAGCTTCTTGGCGATGCCGCCCAGTTCTTCGCCGAACACCAGAGCGGCGCCTGCGGCAAGAAATGCGATCACGCTGATGCCGGTCGCAACAGGTCCTGTCAGATCACCCTGCAAAGTGGTGATGGCGCTGTCCCATGGCAGGCCGCCGGTGCCCGTCGCGAATGCGCTTTGTGCGGCCAGCAACGCAAGGATGGCTGTCGTAATGCGGGTGAATAATTTCTTCATGGCGGCCTCCTCAAAACACCATGGTGCCGGTCAGGCCGAGGACTGACAGGAATTTGTTGCCGAGCACAATGAACGCCACGCCCAGAACGACGTACATCAGCTTCTTGGCGATGCCGCCCAGTTCTTCGCCGAACACCAGTGCCGCGCCGGCGGCAAGAAATGCGATTACGCTGATACCGGTCGCGACAGGTCCGGTCAAATCGCCCGACAACGTCGTGATGGCGCTGTCCCATGGCAGGCCGCCGCTACCAGTCGCGAATGCGTTTTGTGCGGCCAGCAGCGCCAGAATGGCGGCTGGGATGCGGGTCAATGCTTTCTTCATTTCAGTCCCTTCGCTCTGATACGGCTTCCGGAAATCGGAGGCTCTTATATCTATTCTGCAAAGTGTCCACTTTTTGATGAAAAAACTCCTCGCACCCATCACGCCAGCACAAGGCTGGCATTCGGTCTGCTGGCCGACAGCCTGAAAAGCCACATCCGCTACGCCGTTTAAACGCTCCGTTCCAACCGGCTTCCCGACATGCAAGCCCACTGGATCGGCGCCCCTAATCCGTAGGTGAAGGGGGACTGATCGTGGGCATCACTGCAAGTCGGGAGAAATCCCGGTTTTGTCATTCCTACGCAAACGGCTTTCCCCACCCCCGCCGCCCCAGGGCGGAGCGAAGAAGGCTTCAGGTCGAGAGCATCACTTTTTAACCGACTGCGGAGCCAAGACCATGAAAACCAATCAGCTGAAAATTGAATTTGAATCAGATTTAACCTATGCTGCGACAGGGTCGGATGACGCCATCATTGCGCGGGCGTTGGCAATACTGGACAAGCGAATCCGGGTTGTTGGGGACGCCATGAGTTCTCCACAGGCCGTGCGTGATTATTTGCGTCTCAGGTTGTCCGGGCTGGAGTATGAGGTGTTTTGCATCATGTTTCTGGACAACCAGCACAGGGTAATCGGGTTTGAGGAAATGTTCCGTGGCACCTTGAATCAGGCCAGCGTTTACCCGCGTGAGGTGGTGAAAGCTGCGCTCGCTCATAACGCCGCCGCCGTGCTTCTGGCGCACAATCATCCGTCAGGCGTGGCTGAACCGAGCCGCGCCGATCAAAGTCTGACAGACGCTCTTAAAGGCGCGCTGGCGCTGGTGGACGTGCGCGTACTGGATCATTTTATTGTGGCAGGTACGGACGTGCTATCTTTTGCCGAGCGGGGTTTGATTTGATTCACAAGGAAGGGGTTTGGATAATGAAAGTTTCGAGCACAACATGAAATCAAATGTTGATTTTAATGTCCCAGATTATCTGAAATGGTGCAAGGACTTCAATTTAACTCCATGCTCACCAGAGGAATTTTTGGCTGGACTGAAATTTGCGTCCCCATATGAATTGCCTTATTTGAACCAAAATAATCTTATTTGGCTGCATAGCATAGACAAAAAAGACATATACCGCTCTTTGATGGAAACAGTTTTTTGTTGGAAAGATAACCCCAGTCATTTGATGAGATGCCGCATAACGACCCAAAGTGGCCTGCTACGTTACCAATGAGTGAGCATTATGCGATACTGCGTCAAACAAAGGAGAAAGTCGCGGTGAACCAAGACCCTAAGTACACAGACATGATGCAAGAGATCAAAGAACGGCTTTATGCAATTGAAGATGTGTTGAGTGGTCGTACCGCACTTTCCGGATCGTTGGCACATGAGTTCTGTTTTCTACAGTTTCGCTTCATCTGTGAATGCATCGCCTATGCTTGTGTTATCGCACATGCATATATTAAAGAATTACAGTCCCCAAAGTTTCAAAAGGAGTGGTCTGCGGATATGCTGATGAAGTCACTCGACAAGCTGCATCAAGACTTTTACCCGAAACCACAGACGATAACTGTCACAGAAAACAGAGTCCAATTAGATGAAATTCACGTCCCGTACCTTACAAAAGATGACCTAAAGAAACTGAACGGTATCTGTGGTGACAAACTCCACCGCGGGTCGCCCGAAAAATACGCCTACAACCTGACACCGGAGTGTCTTGCAGTGGATCGCCAAACAATCATCAATTTTGGTAACAAGATTTTCCGGCTGATGGAATCGCACCTGATGAGCAATCGAGACAAACCGCGGTACATACTGTGTCGCTTTAGAGAGCGCAGCGCTCCAGCAGAAGTATGGTACGCAGCAGCAGATGATAATGTCGCAACAACCAGTAGCGTATGACTCGGAGTGATATTCTCGGCATAAAGCAGATTATCATTCACGGCTTGCAATCTTTACTTTAATAGGGTATCCGGAATCCATGATTGATTTTGCATAACGTTATTTAGCCGCGATCAAACATAGCCCATAATAAAAACGCCATATCGATAATGGTCAGTACAGCAATAATCACCCTGATTCTCAGGTTGCGAAACGACTCTTGCTGCTCACTATTTGGCTTCGGAGGCGAAAATTTTGCGAGCAGCAATAACAGCACCAGCAACGTGGCAGCCAGCAAATTCATCCAATTTGTTGAAATCATGGGCCACCCCTATCGCGTTATGCCGCTGATCGCGGCAAGCTGTGCTTTTCGTGCACATTGGGCATCCGCGTGTGCTAGGTCGCCATAAGTCAGCCGGGTTTCTTTGGTTGGTGTGATAGCTAGCAACGATTGCCTTTCAGTCGACGCGATATCTAGCAACGATTGCCTTTCGCACGCGGATAGTGGCTGTATTGCGGAACTGGATAAGGGGACGACATCCCAGATTTCGGATGCAAAAAACCAAACGAATAGGGACATCGCGGCAATAACTAGAGCAGCTTTGAACGCAAAGGCAACAGTCCAAAAACGTATTGCATTCTCCTTAATAATTCCCATGAATTTCCTTTCTTTTTAGTAAATATCAATCACAGATTCCGGATACCCCTTTAATATTATACTGCTGAACCATAAATCATCGACCTTGTCACCGTACCCCAGTACCGACTGTCAAAACTCTGCGCAGCGAGTCCGGGGCTTGCCCCGCTACCGTAAATCCAGTATTCATCCTTGCCCAGCACAAAATCTCCCTGCTGGTGCGGCAGACGAACCTTCGGGAATTTGATCGATCCCGCCACTTGCTGACTGAACCGCAGCCGCTGGCCATTGATCCAGACACCATCCATGTTCACGCGCACCCGGTCACCGGGTATACCGGCCACTGTTTTGAACATGGGCATGCCACCGCCCGGACAGGTGCCTCGCATGTAGAACGGGAATCTTTCCGGAGTGACGAACACCGGCGGGCAGAATTCCACCAGCGCGCCTCGATTGACCTTTCCATGCACCGGTTCGAGCTGATAAATGCCCAGCGGTTCGCTTTCGGTCAGGTTGATCCGCCAGCCGCTCAGGTATGCAACTTGCGCCGATGCGATGATCAAACCCATCGACAACAGAGGCACAATAAGCCGTTCCCAATGAATTACCATGACCACAAATCTCCACTGTTTAACGATCTGTTAAAGGGTCAAGCTAAGGATGTAGCACACAAATATGACCCATATGACGCCTATCAGGACATGGCCAAAAAAGTTTTTTCCGGAAGATATTTCAATATCCGTCGGTTTTTTTGGCTTCGTTTTCAAACGAGATTCACTCATACCCCTCTCCCGGTTGTTGATGCTGCTCCCAGCTTGATACGTTCCGCCAGCGCCGCATCCTGATAGTATTTGATCTTCTTGCAGTAAATCGGCGCAAATCCGGCCACGAACACCATTTCGTCGTCTGGTGGCAGGCGCATGCACTCGTCTGCGGTGAGCAGCGGCCGCTGCACGATTTGCTCATTGGTGTTGACGTTTTGCAGCAGCATCGCCATGCGGTTGCCGGAATACTGGCGCTGGGTGTGTTCCACGGTACTGATACCGCACATGTCGGATAACGATTTTGCGGTTTCGATCTTGTTGGGCGCATAGGCGATGCGGATGTGGCAGTTGCTCACGATCGATTCATCCCTGGTATAGGCGGCATTGAGCTGGGTCAAGTCTTGCACGATCAGCAAGGCTTTCAGGCCATAGCCGGCGATGAAGGCCAGCGCTTCCTGGAAGATTTCCAGTTTTCCAAGACTCGGAAATTCATCAATCAGCAGAAGCAACCGGTGTGGGAACCGACTTTTGCTGGCACCCTTGGCATCGAATTCCATGCCTTCGGTCAGCCGGCGCACCACCTGGCTGATCACCAGCCGCAACAGCGGTTTCAGCCGGTCTTTATCAGATGGCGGCACCACCAGATACAACGAGGTTTTCTCTTGTACGGGCTGGCCATCCGGGTTGTTGCCGCCCATCAGGCTTTCAATCGAGAAGTCCGATACCCGGGTGTTTTCAGCGACCACGGGATCGCGGTACAGGGACAAGAATGACAGGGCGGTCGATAGCACGCTGCCCGCCTCGTTGGTCGGTTTGTTGAGCCATGACTGCATGGATTGCGCCACCGCCATCCAGCCCGCCAGGCGCGCATCGTGTTCGACAGGTTGCGGGGCGATGCGCTCGCCCTGCTCCACTTTTTCCAGCCAGGCATGCGCAATGTCGCGGATGTAACTCAGAACGGCACGGGCGCCTTCCACCACGTCGCCGTCTTTACCGCCTTCCTGTGCCGCCGCGCTGGCAGCACTTTGCGCGTCCGCCCGAAATATTCCGCCATCTGACAGAATGCCCAGCACCATCGCAATGCAACGGTCAACGTGTGTTTTGCCTTTGGGCGGCTCGCACAGCAGCACAAACAGCACCACGCCGGTCATCAAATCGAAACCGGTTTTTGCCCAGTGGTCTTTCAGCCCCTCGCCGTTGGGATCCACGATCATGGTGGCGATGTTCTGCACATCCTTGACCAGATTGCCGTCGATGCGGATTTCCTGCAAGGGATTGAAGCGCGCGGAATCCACGCTGGTTGGATCAAATTTGAGCGCCCGCTGTTTCAATACCTGCTGGCGGTATCCGCTGGTCAATGCCCAGTTCTCGCCTTTGATGTCCAGCACCAGCACCGACTGATCCCAGTTCAACAGCGTGGGAATGACAATCCCCACGCCCTTGCCGGATCGGGTGGGTGCGAACACCATCATGTGTTCCGGTCCTTTGTGGCGCAGGTAACGCAGCCCTTTCTTGTCTTCAAAAGCGCCGAACAGCACCCCACCCCGGTTTTTTTCGTCGGGCAGGACTCCTGCAGCTTCCACCTCTTCAGCGCTTGCCCAGTGCGCGGAGCCGTGCAGGTCGTTGCGCTCGGCGTCGGCCTTGCGGGAACGGCGGTACGCCATCGCAACCGGGATGACCAGCGAGAAGAACCCGCCTATGCCCATGATCAGGTGCGCATGGGCAAAGATCGTCATGACATCCATTCCATAGCTGGGGCTGTTGTATTTCCACGTCCAGATCAGGATGTCGAACGGGAAATACACGTGTTCCGCCATGGGCGCGCCCAGCGCCGAGACATAGCCCAGCGCCCACGCGGCATATTCCGTGGCGGTCCATGTGGACAGCAGCATGATCATGACAAACGCGCCCAGCCCCACCCAGATGAACCGGGTAATGTCCTTCTGCGCTTTCGGGATGTGATATACGTGTTCAGCTTCTGCCATGATCCTGCTCCCTTTACCGGCTCACTTCCGCATCGCCTGTACTTCTACGCGATTTTCTTTGCGCTACCTTACCTGATGCTTTGTCTCCATCAGGCAGGTCTGGCGCGGGTTTGGGTTCATCTTCCACCCGTTCGGCAAGCGCCTGATTTTCAGTGCTGACACTGGCCGGTCTGTCATTAGGTGCGGCTTGATGTTCAGCGGTTTGCTGCTTTTCGGCCTGCAGCTCGCGTTCCTTGTCCAGCACATAATCGACCGCCTTGCCGGCCTCAGCCGCCGCCCGGAAAATCTCGTTCTTGTCTTCCTTGAGCACTTTTGCCCACGACTGAACATAGGCTTTGTGCTGCTCTTCATCGTGCGGGATGCCGGTCTGTGCAGCCATAAACGTGCTGAACAATTCGGCGCGCAGTTCTTCCTTGGCGTAACCTTCTGAGCCGAACTTGTGGGCACCGGTGATGCCGTCGCGCTTCAATCGCTGCTCAGCGCCAGTAGCGTGGCCGATTTCATGCAGGGCGGTGCCGTAATAGCCTTCCGGTGTCTTGAATGCATCGCGCGCCGGCAGATAGATTTCATCCTTGCTCGGCGAATAGAAAGCTTCCGCATGTTGTTTGAACCCCACGCCGTCCTTGGCCATCACCTGCATCAGATGCTCACCGCGCTCATCCACCGGCAGGCGCGGGATTTCTGGCATCGGGTCGAGTTTCAGGCCGGAGCATTGCTCGACATTAAAGACCACATAGGTTTTGGCGACTGCCCGAACCAACTCCTCATGCGCTATCGCCCAAGACATGGATTTGCCCTGGTGCTGTACAACCAGATCGCCGGGCTTCACCTGTCCGTAGGGTTTTTTGTCAGCCGCGCCGGCAATGTTGACCACGCCACGGCCTTCATCCAGCACTTTAACTGGTTTGCCTGCAAGCGTAATCTTCACATCCGGACGTTCCCAGAACTCCTGAATTTTCCACAGCTCGATTGCCGTTCCCTTTTCGCCCTTCTCGACTTTCCCGCCCATGTCACCGATCTGCTTGAATGTGGCAAAACGTGAATCGGTATATCCACGCTCCATTTGTTCAAACATGAGAATCAGCCGGTTGCCGCCGCCGTATGCACGATCCGATACCAGGTTCTTGGGTAACCCGTTATGCCCGATGGATTCCCATGGCTTTTCCCATGGGATCTTGTTTTGTTCCAGTGCGGCAACGAACCGGTCGGTGATTTCCTGCCGAAGATCGCGCTTGCCTTGAGTTTGAGTCTGCGTCTCGGTCTGTGGCTGGGTTTGTTCAGTCATGATCCACCCCTTCCAGCCCGTTCATTTCTTCGGCGTCTGTTTCAAACTCCGCGCCGAATTCCTTTTCAGCCTGCGCCTGGCTCATGTCATAAGCCGTTTCGGCAAATTCACTGCCGTCCACCACTTCCGATATCGAATTTTCCATACAACCTCCTTAAATCACCCAAAAACACACAAAACGCTTCAATTTTCCACCCTGCAATACCGTTCCAGCACCCCGGCATTCACCCATCAAACGAGCGCTTTCCGTTGTTACATGCCCATTGCTTGATCCTGGTCACGCTTCCTGACTTCAGGTTTGCTCGTCGCTGCATGCTCCTGTCTGGCTTCACCAGCATGCTCAACATGCACCTCCTTCTTTTCAAGCGTTTCATCAATATTCCGGGTGCGCAGCTGTTGCTGAAGTTGCCGGTCTTCTTCCATGTCGGCAGTCATGCGGTTCTGCACATTCACGCCATCCTCATTTAACCGGCCATGCTCGTCGATCAAGGATGGGTACTCACCGCCGCTCAACAGCTCACGCTGCTGATCGGACAACGGCTTGCCAGCACCCGCCGCCAGCAAGGCTTCGCGGCCAGACATATCCAGGCGCGCCAGCACATATTCAGCCCCCAGATATTTGTGGTCGATGGGGTGATCGACAGATTGCACTTTCGGCACGGCTTCCTGCGCCTGTTCTATTCCGCCAGCGGGTGGCGTGGGCGCTGCTCCGGCACCCATGTCATTTGCCATACCCTGGCCTTTTTGCCAGCTGACCTGCAGGTCGGTGTTCTGGACCTTGAGATTCAGGCGCCCGGCAATCTCCGCCGCGCGCTCCTGGAACTCGCGGCTGCCGGTCAATACCAGTCCCTTTTGCATATCGTATTTCTGTTCGGCCAGCCGCAAAGCGGCCTCGATCTCGCGGTCGTCCATACGGTACACATCCAGACGTTCGCCGCGATCGGTCATCACGCGCTCGCCATCACGCGCGTAATGAACCGCCTGCGATGCAGCGTCTTTGTTGCTGGTTTCAATTTCATGGGTCAGCCCCTCCAGCACCATGGGATCAAGTTGCGCAATGCGCTGGCCTTTGATGCTCATCTCCTGACCGCTGCGGGTGCGCTCAATCTCCAGCAGCTTCGCAGCTTCAGCATCCTGACCGGCCTTTTGTTCCAGAAAGTTCAGGCAAGTCGGCACTTCCGGCAGGCCGGACAACAAGGTTTTGCGCTCGGCTGCCTGCTGTTTCTGCAATTGCTCTGCACGCTTGGCAATGTCCAGAGACATCAATGAATCCTTGTGCTCCTGAACCATTTCCGGATGGCTCTTGGCCAGCTCGGCTGCATGCTCAATGCGCCGCTGTTCCAGTGAATCGAGAAATGTCTTTTGCTGCTCGTGATGCGTTGCGGCAAGCGCTGCCTGTGCCTCGCTGCGCTGATCGCGCACCGGATCGGCCTGCTTGCGCCATTCGCGCAGCAATCGCGTTTCCGTGGTTTCGATGTTCGGTTCCATGCCAGTCTCCTTGGGTTGATAATCGGGTTGTTCGCCCCTCTGAAATGAATGCTTTTGCTCAAAAGCGATGGCCTCCACAGCCTCATCTGTCGTTCTGATAATTTCCTGCACGCCGCTATCACGCAGCTGGTCGCGCGCGTCATAGCCGGATGGCGTACCGCCACCCGGCTTTTCAGGAAGTGCTATGCGCGTCTGCGCTCCCAGAATCCTGGCTGCCTGCAATGCGCAGATTTGCCCCTTGCGCGCCGCTTTTTCTCCATCGTTATCTGCATAGATCAGCACCCCGCCCTGCAGGTGGTCGCGCAGGCTGCGCGCCACCTCCGGCAGGTTCTGCGCGGACATGGCCGCGATGACCCGCAGGCCGGTTGCGTGATGGATGGCCAGCGCCGTGCCGATGCCTTCGCACAGCACCACCTGCTTTGCGGCCTTGGCGGCATCGAATGCCCTGAGCGGCGCTTCTTCATCCGTACCAAGAATCGGAATCACTGCAAACGCGCCTTTGGTTGGCGTGCCGGATATAAACCGCTTGTCTGCTGACTGACCGGGTTCTGCCCAGGCAATGCGCTGCATGCCGACCCAGGCCACATCGCCGTCAGCACCCATCGCCATCATCGGCGTCAACAACCGTCCACCTGCCTGGCGCAGGCCACAAGCGTGCATGTCAGGATTTTTGAGATACGGAAATTCACCCCCGTCTCGGGCGCGGTTCCACAGCTCTACAGATTCAGTAATGGCATTGCGCTGCCGCTCGACCTGTTCTGCGCGAAAGGCTTGCCGGTCGACTTCGGTTTTTGCCAGTTCTTCAGGTGTGGGATCGCGCGCCTGTTCCGGTCGGAAATGCACTGGGTAGCCAGCTCCCTTGAAGTTCAGCACCCATCCGGTGCCGTTTTCGCGCAGCAGGAAGCTGGCGTCTCCCTTGCCGGATGCGGATTCGCCCACATCAGCCCGGTGTATCCGGCCATCTGCCACCAGTCTGGCAGGGTCAATCGTTACGCCCTGCAAGCGGGCAAACTCGATAAATTTCCCGGTCATGCGCGGCGCTCGACGTGGAAGCCGCCGCTGGCCGACCATCCGTGCACCACGGCAACTTCTTCCACCCTGCGACCGGTGACCGTGCGCTTGATCGACACCACCACATTAATGGCTTCGGCGATGAGTTCCGGGCTGGGCGGCACGCCCGCTTCCTGGATCAGTTGCCCGACACGGATAAGAGCCGCGCTGGCGTCATTTGCGTGCACGGTTCCAACACCGCCAGGGTGGCCGGTATTCCAGGCTTTGAGCAATGCCAGCGCGCTGCCGTCGCGCACTTCGCCGACGACGATCCGGTCGGGGCGCAGGCGCATCGTGGCGCGCAAGAGACGCGTCATGTCGGTGTTGTCGCTGGTGCGCAGGAACACCACGTTTTTGGCATTCACCTGCAGTTCACGCGTGTCCTCGATCACCACGATGCGGTGTTCGGTATCCACCTTGGCCACGCAATCCAGAATCGCGTTGGCCAGCGTGGTTTTGCCGGTGCCGGTACCGCCGCACACCAGCACATTCCTGCGACCGGTAACCGCTGATTCAATTGCCTGGCGCTGATCGTCGGTCATGATGCCTTGTGTGACATAATCGTCGAGCGTGAACACCAGCATGGCCTTTTTGCGCAAGGCAAAGCTGGCGCGCTCGACCAGCGGTGGTATCAGCGCCTCGAACCGGGATCCATCCAACGGCAATTCGCATTCCAGAATCGGATGTTCGGGTGTCACCACGGTTTCCAGCATCGCGGCAACGGTGTTGACGATGGTCAATGCGCGCACCGGATCGATGGTGCCGGTGCATTGCATGCCGGTGCCCAGCCGATCCACCCATAACGTTCCGTCCGGGTTCAGCATCACCTCGACCACTTGCGGATCGCGCAGTGGTTCGAGGATTTCGGCACCCATCGCGCGGCGTAGGGCTTCGCTTTGCCGGGCATGTGTAAGGTTGGCAGATGTCATGGGTTTCTCAGGAATAAAAGCTCATACATCTATTCTGCAAAGTGTCCACTTTTAACGCCCAAGATCAGCGTCCTTGCGTTTTTCCGGGCGCTTTGCCTGTTTCTTCGGCAAGGCATCAGACAATTCTTTATTCATGGTTTTATCTGGAACTGTTGCGGAGTTGTCCACAGATTTTGTGGAAACATCGGCGACTATTCCGGTTCCTGCGCTATTTTCAGCAGCGCCAGCTCCCGGCCGTCGCATTTCAGGATCGGCGGCTCTTTCTGATCCCACACGATCAGGTGCATTTGACTGCAGAAACACTTGAGCTCTCTCGTGATGAACCACACGGATGCCGGACAGGTTTCGCACGCTGGCGAGGGATTCGGGCGGTGTTTCGCTTCCATCATGAGCAAGACCGGACTGATATACAGCGGCGGCTCGTTGTCCTCTACGGGTTCGTTCGGGCTTGATGCGTTCGTAATTGGGTCGCTCATTCTGATAGTCCTTTCCATTGAATTGACTTGCTTGTCGTTTTGCCTGCTCATCCGCCACCACTGCCTGCAAATCCGTATTGGTAACCTTGATTCCCAGCCGCACGGCCTGCCGCGCGGCACGCTCCCGGAAATCACTGCTGCCAGTGATGTCCACCTTGCCACCGTATTTCTGCGCAGCTAGCCGCAATGCCGCTTCCAAGCTATCGTCAGCCTTGTCGTGCATGACGATGCGTGGCCCGGTGTCGGTGAATTTCTCCCGTCCATCCTGTCCGCGATAAATCACCAGCTGCCGGCGCTGGTCGATCTGCGCATCCAGTCCTGCCAACGTGCGGCGACGCAACGGATCCACTTCTTCGCCCTCGATGCCGTCGATCTGTTTGTTCTTTGCGCGCTGTTCCCGGTGACGGATGCCGCGCAGTGCGGCAAGCGCGGCTTCATCGCCTTGCTGAGCCTGTTTTTCCAACCAGGTGCGCCAGACTTCGGCTCGTGGCAATTTCGCCGTAAGTGACTTACGCTCGGAGGCCTGACGCTTTTGCAGTTCTTCTCGTTGCATGGCGGTCTGATACGCCCAGATCGACAAGGCAAGTTCCGGACTCTTTCCGTTCTTGCGCGCCTCTGCTTTGGCTTCGCCGCGCATCAGGCGCTGCTGCGCCATCAAGACTTTGCGCTCCTGGTCATGACGTTCCCGTAATGCCTGGCGTTGTTCTGGTTTGGTTGTCCGGATGGATTCCTGATCAGTCTTGAACCGGTCGGCCAGATCCTGCCGCGCATCCGCGCGTGCCTGGCGGCGAATCGCGCGTTCATCCGGATCCCGGGCACGGGAAGCATGGAATGCTTCATGGGCTTTTTCCGGGACTTCTTTGCGTTGTTGTTCCACCATCTGACGTTGATAGATATTGGGTGCGGCGGCCGGTGTTGTCGCCGGCGGTTCATAAGCGCCAAGGGTTTTTTCCAGTTCTGCCCGGCTTGCCCAGCGTCCCAGCTGGGATGCCTTGGCCGCCAGCACGCGCCCGTCATCCAGTATGGTGGTGACGATCATGCCTGAGCCTTTAAGCTGAATGGCGACGCCATGCTGTGCCATGGCCATGTGTACGTCCTGCCAGGTGGCACTCTGCTTACCGAGTGTTTGTTTAAGTGCGTGCGCCGGGTTTTTAGCTACCCAGGATTGAAATGAATCGGTGCCAAAACGATACTCTGCTGCCGCAGCCCCGCGTGTCAGCCGTGGCGAATCATCTTCTTTCAACAGCCCGCGCTCGCGTCGCTCCGCCCGACTCATGCGCACAATCTTTGGGCCATCATTGGTGTCCAGCGTGATGTATGGCCCGTTGGCGCGTTTGTGGCCAAACTCGATTTCCAGTTCACGCATGCACCGGTCGAGAATGACGTAATCCTTCTTGAACGGCGGGCTGATCGCTTTCAGTGCTAAAGGATGCACCCGGTTAATGACCAGATGCACATGATCGTTGTCGGTATCGCGGTGAATTGCCCAAGCCGCCTGATGATCGGCATATCCCAGTGCCTGCATGATGTATTTGCTGGCATGCTCAGCTTGTTCCGGTGTCGGGTGTTCGTCTTCCTGCCAGTTGATCGCAACGTGATACACCGGGTTGCCATTGAACCGGGTTTGCTTGCGACACATCGAGTCAACGTAGTTGAACTCACACGCCAGATCGTCTGCGTAGGCCGCACGTTCGTCTTCGTGGCCAAAATACAATTCATCGTCGGCAACATTGAAGTGCCCGGCTTCGATCCGAACATCTTCAGCCAACCCACATTCAGGATCCGCGCGCATGATATATCGCAGCACCGGATCGAAGCCTTTACTGCCGCTACTGTGTTTCAGCGTGATGACCTTTGCGATCACGACTTGCTTCCACTCTGGATGTTGCGCGCAATCTGCCGCAACTCCTCAACCAATCGCCACCATTTCCGCCGGTCTTCTGCGCTTGCCCAGCCTTTGTCCTTCGGGTAGTAATGTTTGAGCATGCGACCCACCTTGTCGATGCTCTTTGCTGCACCTTCATCTGCACTGGATATCACCGGCTTGTTCATGATTCGTTGTCGAATCAGTTCAGAAATGTTCATGCCAGCATGCTGCGCCTGCTTCTGCAAGTCGGCATGCTGCGCTTCAGTGATGCGCGCTTTGATTTGGATGATTTTGCGTTGTGGTTTCGTGCCCATACATCTATTCAGCAAAGTGTCCACTTTTGCAAAATTTTTGACCGAAACGACTCTGCAATTACATTTCAAGAATTTCTGCAAAATTCATGCAAAAAATTCCACAAAAACTGAAGGGTCAAAATCCGTGCAAGGTAAGGTAATGTGTCCCAAATGCATACACGCCTGCGGCGTTTCTGCATGGGAAACATTACCACTTGGTCAGGCTCCGCCCGACACCCGACATCAATGAAACCGAGGCATTCTCCGCGGTTCCCTTGTCGCATGCCTAGCATCATTTGATTCACTACTCATCGCATCGAACCTAACAGCAATCAGTTAGGCGACTTTTCAATGCAAACAACAGCACGAAAAGTGGACACTTTGCTGAATAGATATATGTTCGCCGTATTAACAAGGAATCACCATGGCCAAGCCAACCGTTCCACCAAGCAAGTTCGATCCAACTGCGGCTGAGGAATTGCAGGTTACCGCATCAACAAAATTGTTACAGATGCTCAAAGCAAAACGCGGCGCAAAGAGATCATCTTCAACCAGAGAATTCGCGGTGCGCTGTGTGCGCGGACTGGAAGCCACCATTCATCAACTTTTTGAAGAAGGTACAAACACGCAGGAAGTTTTGTCGCAACTGATTGAGGCGTTGCCATCCATCCCGGTCGATGATTTACGGTATGCATTAAGGGCAATCGGAAGTCGCAAAAGATTGCACGTTTCTTCCCAGCCATCAACAGCAGCAGATGACACTGCAGCTTCTGCCAAAAATAACGCGCCCCAAACGGGGACCGAAACACGCAAAGAAAAGGAATTCAAACCTCAATCTGGTTCGGCTGCGCCAACAAAAACAAACACAGCTTGCACCAATCTTGACCTGCCTGCCTGGGCAGATGGCTCAGACAAACGCGCTGACGAATCTGACGAAGACTACCGGCTGCGCAAGGAAATCGAAGGCCCGCCCGAAGCCAGGCACAAATTTATTGGCGAACACAAAACCTGATTTTTAATGCTGAAGGAGAATCACCATGCTTAAAACTTTCATCATCGATGGCGACAAAGGCGGCGTCGGCAAGAGTCTCGCCGCACGCGCGCTTGTGCATCACTACATCACCCAGCCCAATGAGGCGCGACCGCGCGTCATCGTATACGACGCGGATCTGTCGAATCCGGATGTCTGCGGCGAAGGCGGGCTGGAAGCCGGTTCGGGCATCATGGCCACAGCCCTGATCGACCTTTCCACCGAAAACGGCTGGATCGATCTGGGCACGCGCGTGGCGGCTATTGCGGCCGCCGCAGAAAAGTCAGATTACCGCATCATCATCAACATGCCGGCTCAGATCGGCACGCGGGCGTTTGACGGATCCATCCACATCGTCTCGGAGGTGCTTCGCGAAGCCAATGCAATCCCTGTCTGGATGTTGAGCCGCACACAGGAAAGCCTGCGCGCGCTGAATTACCGGCTGCGCAACATGCCGGCGCGCTACGAATCCGGCATGGTTATCAAAAACCTGTTTTTCGGTGCCACAGACAAATTCGCCCTTTGGGCTGTCGATGAACTGCGTGCGCAGCTCGTCGATGGCGGCAGCTGGATTGAATCCGAACTGCCGGAACTCAATGACCAGCTCACCGTCATGATCGGTCGGCGGCCGTTCCATGAAGTCCTGCAATCCGGTATTAATGGCAAATCCCTGCCGTTCGGCTATCGCCTGGCGCTGGAATCCTGGCTGCAACGCTCAAGTGCTGCCATGGCCAAGGTCGAGGCCATTGGCGGAGCTGAATAATGGCATACACCAACACGGAACAGATATTCATGGATGTGTTGGGCGGAAGATCGCCGTCACCATCCGAACAAAAACAGATCGATGCACTGCTGGCCATCCTCATGCGCGCCGGGTTTGTGGTGGATGAACCGTCCAATGCCGCACATGTCACCATGCTGGCATGGGGTTGGGCGCGCGAAACCGGGCGGAATGATGTCCTGGCAGCGCTGCACGGCAACAGGCAAGACATGGATACCAAAATCACGGCAATCCATCAGGGGATCGAGCGACAGTTGGGTGTGATCGATATGGTGCGCGAACTGAAGGATCGCCCACAGCCAAGCCCATCCGTTGACACGGACAGGATTGCTGCGGCGCTCATCAAGGCCATGCCACCTCCAACCGCCTCCATCAAAGTGGACACGTCCCTTCTGAAAGATGCGGTCATGGAATCAGTCAGCAAGCTGTGGCTGCTCATCGCCGGGGTTGGTCTGGTTGTTTTCTTCTGGGCGGGCATGGAATGGGCTCAACATCAACTGGCACCGGTAATCGAACAACTACATCTGCAGAACCAGCAGCTCATCAATAAATTGGCTAACGGGCATCATGCGCATTAAACAATTGCTGCTGCCCAGCCTGCTGCTCGCCGGCGGCGCCATATGGAATGTGTGGCCAGCTGGTGCTGCGGTATTGTCGCTGCTGTTGCCGGCCGGGATTATCCAGGCCGAACGAAAAAGCGCGCGCTGGCTGCTCGCTTTTATCTGGTTCCTTGCCGGATCGGTCTCAATCGTACCGGCTGCGGCCGGTTTTTTTGGGTCACAGGCGCTGGGGTTCGGGGTGGCTGCCTGGATTACCTCATCGGCGCTGCTTGCTTTGCCATGGGTCATCGCCAGCACACCGGCTCGCGCTGTTGCGGCCGTGCTGCTCGACGCCATTCCGCCCATCGGTCTGATTGGCTGGCTGTCCCCGCTTACCGCTGCTGGGTGGCTGTTTCCTGGCCAAGGACTGGCTGGCGTTTTGGGCTGTCTGATGGTGATGGCTTGGATAGCAACTGTGGCCAACCAGCGTGCTGATACCCGGCATTATCGCGCCTACGTCACGGGTGGCGTTCTGGCCGTGTGGAGCGTATTTGCCAACCTTATTTATGTTCCTCCGGCAGCGCCGGCAGGCTGGGTGGGTATACAAACATCCATTCCGCCCAGCAATGGGAATGTTTTTCAGGAAATCAGCAACAACCGCGCATTGATTGCTGCTGCACAATCTCAGGGTGCTCATGCAAAATACCTGGTGTTTCCGGAAGCTGTACTGGATGACTGGTGGCCGGGCACCAGATCCCAGTTTGCGTCTGCGGTGCCGCGCGGACAAACGTGGATTCTTGGGGCAGAAACTCAGACGGTCGGTGCGCGCTGGGATGCGTTGGTGATTGCGCGTGCGTATCACACCAAAGCAAATCCAGTTTTTCGCGCAGCACTACCCATGCCGGTCAGCATGTGGCGACCGGGTTTCAGCAAGAGTTTTGCTGCAGTATGGCTTGAACCAGTTCAGGAAATTGGCGGCCACCGAGTTTGGGCAAACATTTGCTTCGATCAGGTACTGCCCTGGATATGGATTGCTGGAATAATTCAGCATCCTGACTTCGTGCTGTTACCGTCCAATACTTGGTGGGCGCAGCACTGGAACCCGGCGCCCGACATTCAAAAGACTGAAGCCATGGCATGGATCAGATTAATGGACGTGCCGGCAATATGGACAGAAAACGCATCCGTTTTAAATCAATATCCAAATTTCTTCGGCGAAAATATTGGATTCCCTTTACATCTTGTGCGAAGGTAGGCATTCGGTATTATGAAAGCATTACCATTTTGTGGATCATCCAAAAATACTGAATACCAAACCTATTCTGAATATTTATGTGTTACGGCCAGCCCATTTTTTTATCTCAGACATTAGTTGTTCAAACTCATTCTCGGATCTTTCCTCGCCGGGAATCAGCGGAACTGCCCCCACACCCTCAGCCGTACCTGCATCCTCTGCACTATATGCGACAGGCCTCTTTCGTTCTCGTGGAAAGAAAATAAATTCCGTTCCTGGATACACCGCTATCGCCGACCGAACACCATCAATCGCATCAATATAACAATGCATTTTGTGCAAGTCGGCTGTTTTCACCACGCGCGTTGGTAGAGATATATCATCAGTTTCATCCATGGTCGTCCGGTCCACGCTCTTGTATTTCGCATCGAGCACGAAGATATCGCAACAGTTTCCATGATTGATTCGCACTGAAATATCCGGACGCAGCGTAAGTGAGTAAGACTCCCCCGGCTTGCGGTTAAATGACTTGTTAAATGCGATCGATATATTCCCCTTGCCAACTTCAATCGCATTGACCAGTTTGCCTTCCTTAACAATCATATCGCGTGAATGCACGAGCACTTCGCTACCTAACAAGCTGTGCACTACGCGGTAGAACACCCAGTATTCATAGAGTTGAGCGACATTTTTGAGATCGATTAATAGTGATTCTTGTTCAAAATCCTCGAATATGTGTTGAGCACCTAGACGGCTGCGCAGAAAGATCATGTAGAGCTCGCGGTAGCCATGTCGTGATGCGAGAGTTGGTGAAGACACAGGAAAGACATCTAACTTGGCAATCTGCCGCAAAAACTCTTGGTTCAGCAGTCTTCGCACTTTGGATAGCAAGTCGCAGCAGGCGTCGAGTATGGGTGTAGGCAACTTGGCGTTGGTTTTCACCGAGATACAAACGTATTCAATGTCGAGCAATACATGTTTAACAAAACGGTTTTCTGGAGTATCGACAGAGACGGTACTGCGAACTTTTGATGCACGTAGCGGGAAATATGTGCGCGATGTGACTGAAGAGTACAGTCCAGCGCTGTGCGTGCCAGCGAGAGGATGGCTGGCCGGTAGCTCACAGAACTTTTGATGATGGCGGAATATTGATTGCATCGTCTGCCGTGTCGGGCGTTTCACATTCCAGATGAAATCGTCGATATGCTCTCCGACTAGACGGCTGTGCGGATCACTAAGTATTCGTTTTATCAGTGTTTCTATTCCAATACTCTTTGGCCTATCAGAGAACCATTGACGGTAAAAATTAAAACGCTCCAAAATCGACGGAGTATGAGCATCCTTGCGATGAGAACGATATGCCTTCGTGGCAGAGTAATGATCAAATACAATATGCCGTGAGATTTTTGTGAGATCGTCTAGCAAGATCTCAAATTGGCGCGTTCCGTTGATACCTTCAAGGAATTTTTCGCTGCGAACGTCAAATACCTTTCCGAAAAATCGTATCAGGCCGATCCGATTAACAACCTGCAGTGTGGCAACGCGGTTCAGCCTATGCCAGACGACAAAATCCGTCAGTCCGGCATTTACGATCTCCGTAGCGATCAGCAACGGATCCGCAGTTGAGAACTGCATGTAGTAGTTATGTCCCTCGAACAGAACGTCGCCAACTACAATTTTTGTGCAGTCACAGTCTTCAAAGATGAGTAGCTCGTTCACTCGATGAAATTGGCGAATCCGTTGATCGCGAGGTTATGGGTCATGCGCTGAAGTTTGGCGACAGAGCGTGGATAGAGGGCTACTTCAGGGTCAAGGTTCATAATTGCATCGAAATCCATTGCTGCCCCTGATGGGCTACCAGTAAGGAATTGCAGTAGCTCACGCAAGGGGAGTTCCAACTTGCTTTGTGGTCCGCTAAACTTTGGCAGAACTTTTTGCACAACCTGAAAATCTAGTGCAGCAGCAACCAGACCTTCGCTTGTCTCGCAGTATTGAAGCGTATTGAGTACATATCGAGAAATCTCGTTGATTACCCGATAACCGAATTGAAGCTGGTGTTTTGTAAGAATCGCATGTACGTTTTTTAGGAAAATTTTTCCTTCTTCAGGAAGTGCTGCATAGTCCTTCTTTGTTGGCACTATAAATTCGGTAAACGCTGGAAATTCATTTAAAAGAAAGCCTCCGTCCGCGTCTATAGCCAGGGGGGCTTTATCGTAGTTATTCAAATCAACGTCGTTAAGTTCGATCACGTTCGCACGGTCGAGGACCTTGGGGCTGAACATATATGTAGATTCGTCGATATTAACGGTACCAGTGACAAAGAGATTAGGCGGAATAAATAGTTCGGGTGGTACAACATCAAAATAGTCGTCATTTGTATCAGACCAACTGGAGCTGGTGTAAAGCCGGATTGGTTCCTGTTGCAACTTACCATCATCACCTACATGGCGGCTTTCCAAACAGCTGAGGAAGTCGCTGAAGTAATGTTCAACCTTTGCTAGGTTCATTTCGTCCAAAATGAGGAAAAATGGTATGTCTGGATTTTCTTGCGCTTTCAAAATGAAGGCAACCAATGGTGTTATGTGGTATTTTTGGTCAACAAGATTGTAATATCCAAACATTGCTGATGGATCCGTCCAATCACTGCGGATTGAGATAAAACAGATATTGCTGACTTCTTTCTTTTCTTTTGCCTCTATTTCCTTTGCCTTGTTAATAACAGCCTCGTCATTTACAGACACAATACGCAGCCGTTTGTCACCTACTTTTTCAAGCTTTAGCACAGTCCCTACGGCGTAATGCTTAGCAAAATAGATGGTTGAGTCATAGAAAGGGGTGCCGCGCTTGGACTTAAAACGGATGCGTAGAAGAGGATTTGATGCGCGCTGTAGATAGGCTTCTGCCTTGAGATCTTCGCCATCCGGGGTTTCTATAATGAGTGGGAATGGTTCGCAGATATTATCACTCGCGCCAGAACGCTTAAGCTGTTCAATTCTGGGAGTAATTGACGCGATCTCCTCTTGATTTAACAGAGCATCAAGGTCTTTGTATTGGAGGTTCGACCTGCCATCGCCGCCTACCGTGCCAGCTGTGACGGTCATCAGGATCCACTTGCCAGGTAGTTCTGGAGGAGCAACCATTTCCGCCACCCCACTCCGAAGCGCTTGAGTAGCAGGAACATTAAAAAACTGCGCGATTTTCGTCTTGCCTGTACCGGAAATACCGGAAAGGATCACAAAAGGTTTGGTATAAAGGGAAAGACAGTAGGAGGTTAGTAGCGCTCGCTCGAAGGAGAAACCCTTACGTTCATAATACTGGTAGAACGCATCGTATGCCATTTTCCAGCCAGCCTTTCAAAATAATTGCGAAAGGCATATTCTAAACGCAAGTTGATCAGTTTGCCTATTTTGTGCGAACCGCTTCCCAGCATTGAATCTGACAAAGGGGAATGTTTGTTTAATTTCAAATACTTCTCTAACCGTTATGTCATAAGGAAGCCGGAGATTTAGTTCAGGAGGACAGCGATCCGGTGATTGAAAACCTGCTGAATCTCATGCTTCCATGCTGGCGCTTCATGTGCTGGCCGCAAGCCGCCGCACAGATCGAGCATCTCACGAATCAAACCAACTTCAACACGACCAGACCTGAACAAGGCTTCAAAGAAATCTTTAAACTGTACGAGCGTCACCGGGATAATATCTAGCCGCATCTTGTCATCCGTGCGAGTGAACCAAACGCCGATTCGGAATGTTTCGGCAGTGTTGGAGTCGATGCGATTTGCAATGAATAGCCCATACACAGGCTTGCCGGATTGCGCCCCATAGTGAGAAACAAGATCCGCCACATGGCGGCGCACTGGTTCGCCTTCGGCGGCTTCTTGCCGTGAGTTGTCCGTCAATGTGACCTCGACCACAATCACAAAGTCATGAAATTCAAAGATCAAGTCAGGGCCATTCCCTGGCGCTGTGCCAACGGGCAAAAAATCTTGGTCAATCTTAAAGCGCCTTGCCTCATACGGCTTGTTTGCCAAGCTGTTGATGGCAAGGAATGCGCGCCATAGGACCCACTCGAAATAGGCTGGCGCTTCGGTCGGCGGCACTTCGATTTCCTCGCCATTTGGGAGAATCTTTTTACCTCTTCTGGTAATGATGAGTTCCATGTAAGCGACAATTTCTTCCCACTCCACCGCTTGCCGGGTTGCGTATTCTTCCTCGTTTCGTTCCGAGAGCAACTGTTCAATTTCGTGACGAACAATGGCAATATCAGCGGCGTCGCCCCCGGTGTCAGGGAAGATGTCGCGTCACCCGAGTTGATTTAATTTTGGACTGGGGGCGGAAAGTGAACGGAGATGAGCGGATATTCTGAGGAGCGCAAGACGGCGGTGTTGAGGAAATTATTG
>NZ_JPOQ01000007.1
GGGCATTTGTAACCGGCATAACCTATTGATTTGACTGAAAAGCAGTTTGCAACCAGTTTGCAGATTGCAGAAAACTGGAGCAGATTGCAGAACTTTTGCAAACTGGTTTTGTGGCGTATTCATGCGATATCACTCCCCTGGTTAATGTCCTCTTGATAGACCCACACCTCAGGGTTTTCCACCGGCATAGCGGCACCTGATTGTGGGCATTTGTAGTGGGTGGGCTGCACACTCAACTCGCGCATGGGGATCTCGCCGGTGTTCAGATTGGGGTCGCCACAGAGGATGTGAAACACCATACCCTCGACGCAGAGAAAGCCGAACTTGGTGCGCTCGCAAGGCGGTAGGCCGTAGTCCTCGCCGTTGCGGAAATATTTGACATACCCGTTGGTGGCCAGCACCGAGAGCCGATCATTGATGGTGCGGTTGGCTCCCAATCCGGCTTTGCCTTCAAACGCTTCAGCAAACTGGTTGGTGGTGTAACAGCGGCCCTGGGCTGCCTCATCAAAGAGGATCTGCAGAATCACATCGCGCTTGCGCCGCCGCTCGGCATCAAGCCGTTCGCCATAATCCTTCCTGATCAAGCGTTCACTTGAGTTCACCTCACGCCATTCCCCATTGATCTTATCCACGGCCTTGACTGGAAGACCGGGGCCATTGCGCAACTCGAACAGGAGTTGGCGGGTCGTTCGCGCTTCATCAGGTCGATACAGCAGCATTCCGCTGGAGTAGTAACCACGCAGGCTTCCAGCCCCGGCCAGTGCCTGGAACGGATCTTCCTCGAATTGCTTCTTTCCAAGTTTGCGGGTGTGATGAGCCAGAATCACTCCCGCCTGCGGGTTTATGGCATCACGCAAACGCTCCACCCGCTGCGACAGGAAGAAAAGCATTGCCCCATTGTCATTTTCTCCACCCGCATCCCCTCCATCGAAAACATTGCGGATCGGATCGATGGCGATGATGTCCGGTAACCCATCCATGAATGCGTTACTTACCGCCGGAATGATTTGTGCCAATCCTGCCTCGTCAAGGATCAATCGCAATTGGGGGGTTGCCACAAAGTTGACGCGCGCCTCAAACAGACGGCTGGCAGGGAGAACAACTGATTTCGCCCGTTCTCTCAAGTAGTGGTACTGCACCTCGGCTTGCAGATAAAACACTCGCAAAGGGCGAGGAGGGCACATGCCAAGAAACACGGCGCCTGCCGCCATGTGGGTGAGCCATGCCAGTAGAAAATCACTCTTGCCGACCTTGGGAGCACCACCAAATACCAGTAGTCCTCCTGGCGTAAGCACACGGGGCGCGATGAGATCGTCAGGCAGCGGCGAATCGTCATCGAGCAATGCACCCAAAGAAAAAGTGGGGAGTTTGGCCAGTTCTGCCTTGACCACACGGCGTTCGCCCTGCGTGATGAATGTCCGGCAGTCGAATCCTTCGGCCATTGCATCTGCCGCGTCCCATTTGTCAGGTTTATCCGTTGGCGGCACGAGAATAGCCACGGCATCACAACCTGCCGTTACACAAGCCCTGGCTGCGGCTTCGGCGTAATCCCAACCGGGGGAATCCCGATCAGGCCAGATCACTATCTTTTTTCCAGCCAAAGGGCTCCAGTCGGTCTTGTTCACTGGGGCCTTGGCCCCATTCATGGTCGTGGTGGCGATGATGCCGCTAGTGATCAGTGCCTCAGCGCATTTTTCTCCCTCGACCAGAACGACTGCCTGTGCTGCCGAAATTGCAGGGAGGTTATACAACGGTCTTGGGTCAGGTGTGCGCCACATCCGGGCTCGTACATCCCAAGGGCGGTATTCCTTGCCAGAGGGGGGGTCGTAACGGTATACGCAGGCCAGCAATTCTCCCGAGGTCGTCAGGTAATCCCACTTTGCCGTGTAGGGTCCTAATTCATCCAGAGGAATGACTTTTGCGTGTAAAGCGGTTCGATGAACTGTAGTAGCAGGCAGATGCCCCAACCAACTTCGGAGTTGTTCCATGACTTGCGGAAAATCGTGACGCGTGGATAATCCCCTGAACCGCGCCCACAGATCGATAGGGTCGCCACCCTCATCCGTGGCAAAATCCTTCCACAAACCCCGTCGTGACCCTTCCAGTTCCACCACCAGGCTCCTGCCCGGTGAACCCTCGATATCCCCTACATAAAATTTGCTCCCACGAATTTTTCCTTGTGGAAACATCTCGAACAGAAAATCTTCCAGTCTATCCAGCAAGGCTTGGCGCAGGACTTCGGTATCGGCGGCCAGATCACTGCTCGGATTTGAGGCGCTGTTGTAATCGAGCCAGATCACTGGTTCGTTCGTCATGCGCCCCTCCAGCAGTGGTTCTGCCACGAACAGAACTTGCACTCCTGATGAGTTGGGGTCATCGCAAAACGTGGCAAGATTTCGCCTGCTTCGGTGGCGCTTATCACGCGCACTGCGCGATCGGACATGCGCTGTGCAAGCCATCCATCGAAGGGAATCCACTCAAACCATAAATCCTGAGTGTCCTTGTTGATGGCGGTGAATAGCGCAGGATTTTGAGAGATGCCAGGAACACTGGCCTCCATGTACGCCTGGTAGATCGCCATCTGGGCCGCATAGATTGGCTTGGATTTGCTGACACCTTGCTTGACCGTATCGCGCCATGACTTGTCGTTCATGGTCTTGCATTCCCATAGGGCGGGATAGGTCAACTCAAGTGATTCAGGACCACCATTGAGAATTCCGTCCACATGACCCTGAATTCGGCCACCTGCCACTGAAAAGCCGAACTGCCCACCATTAGCCTTGCGGGTATAAATCTCAAAATCCGCCAAACGCAACCAGCGGATGGCTAAATCCTCCAACACATGCCCCACTTCAAACACGCGCAGAAGCCGCCCTGAAAACTCTCTTCCTTCATCCACAGGGATATGCAGATATTCGTATTGCAACGCGCGTTCGCAAGCCATACCAAGGCGGGATGCGCCCAGATAGCGACGCGCCTCTTCATTTCCACGTTCTTTCATCAGAGCGACATCAATCAAACCGGTGAGATTTTCATGCAGTTTGGGACGATGATTGAAATCCAGCATCAGATCAGCCCTCCACTCGAACAAGCCTTTCCTTGCGAAATCAGGCGCTCTTCCAAAAATGCACGGTTTTTTTCTGCCTGTTGTTCGTGTTCAGCAATCATGCGGTCCTGATAGGCCGTAATCACTACCTCGATCAGCATCAATACCTCGTCACGGCTGTAATCAGCCATGGTGCGTTCCATGCCGATGGCCCCTACATAGTCACCCAATGGAACAAGGCAAGCCTTCATGGCGGAAAACTCCATGTCAGTCGGATCAATCATGCGTCCCTCCGTTTTTTCCATGAGATTGCTGAAAGCATCCTGGCAACGCCGGGAACAGAACACCCATTGATCCGAGTAACGATTGGGGTCGCTGCGTCTGAGATTGGAGTTGACCCAGCAAAAGCCCCGAGCCGTGCGATAGCAGACAGCGCATTTCACGCTACCTCCCGATAACTGTCGCTGGCAGCCATCACCAACCTCTGGATCGAGGCCTTGTTGAACTGAAAGGACAACAGTGCCGAAGCCCGATAGCGGGTCATGCCAAAATCGGCACGAAGCGGTTCCGGCAAATAGTGCAGTTGTTTCTCGGTCGGAGGTTCATTGAGCCAGCGTCTGGATTTATAAGCCGAGTCTGCGGTTTCGTGATCATTGAGCCAGTCATCTGTCTTGGCCATGCATACCGTGCGCTCGCCCAAGGTCAAAAGTTTTGGTGGGAGATTTTTCCCGCCACCGACCGCGTGCCAGCGACCATTCATGAAGAACACGCCACCCCAGGCATTGAAACCCGTGGCCATCAGCGCATCATCAGCCCCAAATAGGTCGCACCATCGAAAGTTGGATCGATTGAGCAGATCGATTTCGCTCATCACAAAATCACTGAGCACATCCACTGCCTTGCTCTGTCGTTCCCAGACATGACCGCAAATCGGACACTCCATCACGGCCAGCGGAACGATTGCGTCGCACTCTGGACAATCCTTGGTTGGAGCCTCTCCATCGATCAACTGCCCATCTAAATCGATCGCTTGCTCCAGTGAACCGTGCATCAGACTTGCCGTGCCAAAATCCAGTACGATGCACTCCGTCTTGATGACGCCTGGAAATTCCCCCGGGTCCACGGTACGCAATCCTCGGCCAACCATCTGGATGAAGGTGGATTTGTAGGAACTGGGGCGTAGCAGGATGACGCAACCGGTGGGGGGGTAGTCATAACCTTCGGTGAGCACCGCCACATTGATCACCACCTGCGCATCGCCGCTTTGGTACTCGACCAGTCGCGCCCGGCGATCCCCATCGGGCAACTCACCATGGATCAGCACGGCGTGAACGCCTGCTGCAAGAAAGGCCTCGCACACGTTTTGCGCGTGCGCGATGGTCGAACAGAAAATGATGGTTTTACGGTCTGAGGCTTTTTCTTTCCAGTGTCTGATCACCTCATCGTTAATCAGTTTCTTGTCGAGGATCGCCGCCACCTCGTCCATGTCAAAATCAACCGCTGTGCGTCGCACCTTGCTCAACGCCTCCTGAGCGCCCACATCGATTACGAAGGTGCGTGGTGGTACCAGATGACCACTGGCGATCATTTCTCCCAAAGTGATCTGATCCGATACATTGGAGAACACTTCTCGCAACCCCTGGCCATCCCCTCGGTTTGGGGTGGCGGTGAGACCACAGATCGCAGTTTTTGGGTTGCGACTCAAGGCTTGGTCAATCACGGCGCGGTAGCTGGGTGATGCAGCGTGGTGTGCCTCATCGATGATCAGCAAATCCAGTGTTGGGAGTTTCTTCAAATGTTCTGGCCTTGCGAGGGTCTGCACCATGGCGAAGGTAGTTTGACCGTGCCAGGACTTTTCATTGGCATCGAACACCGAGGTAGACAGCCCAGGATTCACCCGCCTGAACTTGGAACGATTCTGATCCGTCAATTCAGTGCGGTGGGCCAGGATGCAAGCCTTGGTATCGGGCTCAGACAACAGGTTGCCAGCCACTGCCGAGAGCATGATGGTCTTGCCGGAGTTGTGAGTGACCGTGAAATCGCCCAGCAAATAACGGCGATCGCCATCGACTGTGAAGCCGAAGTAGTCGCCGGTACCTGCGGGATGAACCGTGAACCCGGTACGCAAGACATTCTTGACCTGCCGACGCGGTGGTGCCTGCTTGCGCAAAACCCGAACTGGAATGCGGTCGCAGTTGCCGCTGATGTAGACACGCCAGTAGTCGACCCCGGCAACAATCTTGCGCCGCAATGTGGCCAGAAAGCCCAGACTACGCGCGACGAAGGCGACATCCTGTGCCAACTGATGCGAAAGGCTGCAATATTCGTACATCACCTTACGCGACAGGTGACCGTCGGTGTCGAGTAAACCCGCGAGGACCGCTAACCGCGTGTCCCGGTCACCGCGCTGATAAGCGACAGGCAAAAACTTATTGGCCGCCCCTATTCCGTGCAGACCAAGCGAACGTAGCACCTCAATCAGCACATTGCTAACTCCACGAGTACCCACCAGATGGTAGGTATTGGCAAGATTGTCCGGCAACTGCTCAACCCGAACCCTCAGCCCCATTTGCATGGCCTGCACATAGATCGTCTCGGCAATCTCCGCATCGGGGGTGGTTACATTGACGCCATGCTTGAGCCCACCATCGCCCAGGAGCACGCCCAGGAAATATGGATCGACAGTCGGCGGCGCATGAACGGGGAAATCTGCCGGAACACGAAATAGTTTGTGCAGGTGACGGAAGTTCGGGGTGGCGTCGAGGTAGTCGGTCAGAACAACATCAACGATTTCACCGGCATGCGATCCACGACCCCCGTTGGTGCACACGAGCGTCAAGATGTGTCCGGCGTTGACGACGAAGGGATCACCTTTCATCGGGCGAATCTCGAACATCGCATCCTGACCGCGATGCAGTTCGAGGACCTGCCGGGGCGTGCTGTCCGGCCCCATGAGGCGATCACCCGTGATGATGTGCTCAACGAGTTTCAGAGTGCCGTCGTACATCAGAATCTGTGTACCTGCTGCATGACAGCCGGTGGGAGCCACAGCGAGCGTATTGCCATGCTGATTCAGCGCGGTCAGGGTTCTCTGAACCAGCAGGGATTGGCGAGGACGAAGCATCATGATGCATTCCCCCTCATTGAGCCCAACTGGGGCGACCCGGAACCGGCTGCTGTCCCAAGGGTTGCGCTTGGCCATGGGATGCGGCTGGGGTAAGAACCGGGCGCGTGGCACCCATCAGCGCGGGGTAGTCCTTGTGATCCGGTGTCACAGCGGATTTAATGACACTTTTATCTTTCCCATTCAGGTCTTTTTCCCAATCGACCCGACCCAGGAACTCGATACCGTCCAGTTCCGAGAACCCCTTGATGCATCGGGCGTTTTGAGCACTCGGGTTATTGTCGTCCGGGTGAATTCCGCGGGCGGAATTGAGGATCGCCTTGATGAAGGTGCGACCCATGTTGGCCCATTCTTCCCCCTTGGGGCTGTGTAATCCAATCAGGGACCACAGTTTGCGTCGCGCATAGGGTCCTTCCAGCACCACGAACCCGCAGTTGAGATAGACCGAACCCGTATTGGGGTTGCGGGTGGCATACCCTCCCGTCCATCCCAGAGAGGGATCATCAAAACCGCCCGGCTTAATGGTCGTTCTGACCCGCACCAGTGAGCCTTTCGGAATCAGGTCAAAGGAGGATTGTTCGGCAGCAGAATTGAAATTGAAGTAACTCATGATCATGACTCCTGAGACAAGTTGGATTCGTTGGAAGGAAGAAGGACGGGCGACCTGACAAACTCCAGTCGCTCGGAAGCCGGTTTTGCTGGACCTGCGATTTTTTCCATAAGACGGCCAAGATGCGGCTCCTCGATGCCATCGAGCCGACCTGAGCGGTCCTTGGCCGGATAGTTCCAGTGGTTGAGCGTGTGGCAGACAAAAGCGCGGTAACTGGAACCATCATCAGACTTCAGTTCGGCCAGGGTGATGACTTCATCAACAATCCCCGGTAATTCCAGGCCCGTCTTGGAACCATCGATCTGCAATGAAAAAACACGCCGATTGAAGTCATCGAGAGATTCGTTCAAGATGCCCACGAACCAGACATTCTTGCCACGAGTATGCTGCAGATGAGTGAGCCAGGCGATCATTTCCTGGCCCATCAAGCCGTATGCGCCGCGCGAATCCGGTTTGCCTGTTTTTTCTGAATAGGCCTGCGGTTGGCCCTTGCACCACTGCAGGCACAGACGCCCGGCAACGGTGATCGAGTCCACAAACACGGTGTCGTACTTATTCAGTGCCGACGGATCACCAAAGCGCTCGCAGATCGCGTCGAAATGCGCCTGGCTGTAGGGCTGATCATCTCGGAGCGCCGGGTTGGGACCGCCAATGAACACGGCAAAATCGCGGCATTCCTGCCAGGTGCGCGGACGAATGGTATCGCCCGCCCAATCCTCTACGGCGAGGTCACCAGCCTCAAGGTCGAAGAACAGGGTGGCAGCCGGGTTCAGGGTCCAGAGTTGCGAGGTTTTACCAATTCCAGATTTTCCAATGAGTACACCTTTGACGCCACGCTTTTCGGCCAAGCGCTGGTCGGCTGTAATGATGGGAAGGCTCATTTGGATTCCTCCTCATGACCGATATCCGCGAAGGCTTCGGCTACCGTGCAAGTTCCGATAGCCCCGCGTTTGCGGGCCAATTCATACAGATCCCGCAGGTTTCTCAGGTCGCGCAACTGGACACTCAACTCCTCATCCAGACCCTGGATTGCAAAAGATAAATCATCGACAGTGGCTTCTTCCATGGGGCGCACCACCTCGTCGGCCCGATGGCCTTCAAGCGCAGGAATCCGGATGGTCTCGGGAAGGTATCGCAGGGAAAACGCATACCGGGTACGCAGTTGATGTAGCAATTGAGAGGGGTTTTTCATGGGAGTTACTCCTTGATCAGTGCAAGACGAAATCCGGGTTTTCCGGTCTTGAGGGTGCGGGCTGGGATAAATGCACCTTTGAGCGAGTCAGGCCATGCGTTGAATTTGGCCTCTGAAACGCGGTAGCTGATCTCGATGTACTGGGCTGGGTCGTCGCCGTTGGCCGCGATGCGGCGCGAGATGTCGGCCAGTTGCTCCTGATCCCATTCCACCCTCTTGGGAAAATCAGCAGTAACACGAACTTGACCGTCATCGAAATGCACAACTCCTGTGTCCTTGCCAACTGCCAGACGCAGTTGATGGGCACGGGCGCCATAACGTAGATTGCTGACGCAATCAATATGCTCGATGACGGCTTTGGCAACAGCCAGCAGATCCATCGCATCATTCTTGAGCTGAAACAGTGACTCTCCGGATTGCTGGGCGAGTTCGCCGGCAGGGGTGTTCAGAATTTGGATTATGGTGATGTGACTCATGCCGCACCTCCGGCATTGACACGTTCAGATGTGCTTTTACGAAGACTTTCTGACTCGAATGCTTCTACGTCCTCATGGCGGTACAGGACACGCCCTTGCAGTTTCAGAAAGACAGGACCGATTCCTTCGGACCGCCAGCGTTCCAGGGTGGCATCGCTGATGTCCCAACGGTCAGCCAATTGGCGTTGGTTGAGGTGTTTGACACTCACATTCTTCTCCTTACGGGTGATTGCGAAAACGTGAGGTCAGTATCGGGTTTGGTATGTGCGGGCGTCAGCCAACGCCATGTACGGGCTGATGTACGGGATCAGCAAGAACGGGAAAAAGCGGATGCCAGAAAACAAAAAACCGCCCGAAGGCGGCTATGCGTGGTGATAAAGATTGCTGCTGCATTATTCCAGTTTGAGGCCGTACCCTTCGTTGTCATGTTCGATGTAGTCGAGCCATGTATCATTACTGCTGAAAATGCTTGCGACCCGCTTGCCTTTTGCCGCATCCCTTGAACCGTAAACGGCAACCAAAATGTCTCCGGCAGAAACACGAATGCGGTTTTTCTTGAACTGCTCGACCAGATACTTCACTACCGCGATTTGCTTGACTCCCTTGATGGTCCAGGGCTTGTCAGCCTTGTTGGCGATGACCAGAGTGTTGGCGTACGGGTCGAAGCGAACTGGGAGCGACTTTTCTACTTTTCTTCCGGCCGGTGCCACCAGCAAGCGGCGGATTAGATCGGTATCAATGTTTGGCTTGACCGCATAATCCACCAGCGCGCTGGCAATTGGAATAATGCGATAGCTTCGAGGCGGCGGCACAATGTCAGGCAGGGGTTGCCCCGTAGTAAAAATCAATCCATGCTCAGGAATTGACGGCGCCTCAAAATGAGCAAAAACCTGATCGATACATGACGACAATCCTCGGACCAGCCATACGTTCATCTGCACGTTCCCAATTCGCATCTTGCCAAGATTCCAAAGCACCCCATCGATGGCCGGTATTGTGATGCCACGTCGGTGGACTTGTGGAATTCCGAGCAGTTCCGCCAGCAAGGTCAGCAGTTTGACGGCAGGGACCGCATACACGGCCACAAGATCAACTGCGACATATTTGGTGCGAAAGGTCTCTGGACAGCGGTAGTGGTATCGTCCCGGATCCTCGTCCTCCCCGATTTCAACCGCAATCCGTTCGTCACCGCAGGGTGCCGGATAAAATCCAGCATAACCGACACAATCCGTCCATGCCTTGATTTCCGGCTTTGACAGGAAAATGCGCCCGAATAAATTCCACCCAGGCACACCTTGTAAGCGCTGGCCATCAGATCCAACAATTGACTGGTTTGACCGATCAAACAGACTGATGAGGGCAAGCAGCGATTGAGTGGATAGTTGGTTTGGCATTCCCGATCTCCTTCACCAGATGCCACTTGGCCAGCAAGCGGTCACATAATGCCCGATCTTTTTCCCGCTTGGTCTTGATGTTGCACTTATTCTCTTCGCGCAGAATTATGGTAATTGTGCGAGACCGTTCCTTATCAATTTTTTTCAGACGGATGGATAATTTGGCGTAACTGAGGAGGTGATCACGGAAATCAAATGTTGGTAAAATCAGCGATTTTGCGGCAGTGTAAATACTGTCGACATCCTTTGCCGAGGTCTTGACCACCAATGATCGGTAGTTCGAATCTGAATAGCCCAACTCGATCACTTTGGCGGAAGTTACATCCTCTCCTGATATATCAAACGGCTGGGGTGTAGCAAGGCTCTGGTAATCGTAGCGTTTGAGAGGGATTTTCGTGCCGGTAATGGGTGACTGTAGCAGGGTATCCGCTACGATCCGTGCCAGAGCCTCTCGACCATCCGTATCCTTTGATAGTACCTCGAGGTAACCGTGGGTTGGCTCATAGGTGATGTGCGACGACACTGCTCGAATTACTTCCTGATGCACCAGTTCACTGGCTTTCACGCAATCGACAATTTCAGGTGGCCGGTTGTGATGGATGCTGAACTGATACAGAGCCACATCATCGCCAGTCTGGGTATCAGGGCGCAGACGTTTGAAAATCTGGATCGCAACACCATCTTCGGAACAGCCCAACTGGACAGCAACGGATTTATGAAATGCGGCCTTGGAAGCCTCATCTCCCAAGACAGGGAGATTGGATGGAGCCATGAAACCCGAATAGCAGGAGGCGCTCTGACGGAAAACATCGGCCTGCCTGGCATCAAGTGCTTCCCTGAATAGTACGGGTTCGTTGATATAAAGCCACAAGGTGCGTTCATACTGGTTGGCGATGATCGCGAAAGTTTCACGGCTTGTATCATCAAAAATGTCCGCCGAAAACCCGTCCACCACATCTTGTCCCGCTCCGTCCGACAGCAACACGATATTTTCGGCGACTTCCTCGATTTTCTGGCGCTTATGAACATCCAGACCAGATACTGCCGCCTGCATTGTTGCACGCTGTTCTCTTTTGCCCAACTTCGAGTTTGGTTCGGGCCATTCCAGGCCAAATTCTCCAGTTATAAATTCATGAAAAACTGCCGGGGGCAGATGGCCCAGCAGATGGGTAATATTTTGAGCATCATTCATAAACATCCCTTCATCAGTAAGTTGGACGGGTTCATATCAGCCCGATTTCCCCTGCTTCAGGTTGGGGATGTGCTGACCGACATCGTTCGGCGTACCGAACAATTCGGATTATTTCAGAGGATTGATAGGTTTGTCAAACAGGCACGAGATCGTTCTTTTTGGTGGTACAATTTGCAGGTTGTTGACAACAAATGGAGGATAGAAAAGTGCCGTCCCCCTTGGGTGATAAAATCCGGGCATTGCGTAAAAACAAAAGGATGAGTCTGGATCAGTTGGCTGATCTGACGGATTCCAGCAAGAGTTATATTTGGGAACTGGAAAACAAAGACGATCCGAAACCATCGGCTGACAAGATCGGCAAGATTGCGGTCGCCCTTGAAGTCACTACTGAGTTCCTGCTCACTGAGTCCTCGGTCACACCGGACGAAGCAGTGCTTGATGAAGCGTTCTTCCGCAAATTCAAAGCCATGTCCGAGCCGGACAAGAAAAAGATCAGAAGAATCATTGATGCTTGGGAAGATGAATGACAGAACCCAAAAAGCCTATGGCCGAGGCCAATCGAATCTCCTCAATGCTCAATCAGGTGCTGGGCATTGAACGTTTTCCCGTCCAGGTGAATGAGGTGGCTCAGGAATATTCCCGGCAGTGTTTCAAAGATTCGCCGATCGACAGAATTCAGGGCGAGGATCTGGACGGTTTCGATGGCCTGCTGAAAGCGAACAAGATGAGGTCGAAGTGGCTGATCCTGTACAACAGCGCCAGGCAATCAGATGGCCGTAAACGGTTCACGATTGCCCATGAATTCGGTCACTACATCCTGCATCGCCATCAGCAGGATATTTTTGAGTGTGGTGATGGTGACATCGAGACGGGGGATAACAACGAACGTGACATCGAGGCTGAAGCGGATTTGTTCGCATCGACGCTGCTGATGCCGTTGGACGACTTTCGGCGCCAGGTGGAAGGACAACCGATCAGTTTTGATCTTTTGGGACATTGTTCGGACAGGTATGGCGTTTCCTTGACTGCTGCAACCTTGCGCTGGATTGAAATTGCGCCCAAACGGGCAGTTTTGGTTGCCAGTCGTGATGACCATATGCTCTGGGCCAAGTCAAACAGGGCAGCACTCAAGTCTGGCTCATACTTTGCGACCCGGCGTAACACCATCGAGTTGCCCCGCGATGCTTTGGCGCACAGTTACCACGGCTTTGACTTGGCCGATAACCGCACGGGCCGTGCCCGGTCCTGGTTTTGCCGCGAGCCGTCCAGCATGCCAGTGACCGAAATGGCCCGAGAGGCAGGCCAGTACGATTACACACTGACGCTGTTGCTGATGCCCGATGCTGAATGGCAAGGGCCAAATCATGACGAGGAGGAACCTGAAGACACCTTCGAACGTTTCATTCGGAATGGGTAAATATCCATACTCCGTGATTGATACGCTCACCAGAACAGCGAACATATCAAGGCGGCGATGGACAAAATGGAAGAACGCTACAAAAAAGCTGTATAAATTTTGGGTATCCGAGTTTCGTGATTGATATTGGATCGACATGCGGCATTGCATCAAATTGGTGGAGCAGGTGCGCTATCACTGTCACCCTGTATCAGGCGAAAAAGCGCCCTTTCCCTCCACACAACTTTATAAATACGTCGCCCGAAAGCCGCCACTCGTAGCATGCTGCATCCGACCCGCTGCGGCCATTGGCCTTCGCAATTCCACAGACGGCAATCGCCTCATTGCTGCCGGATGAACTGTCATGGGTTCAAAGGCAGGTATCCGAGTTGAGCGGACGCTTGGCGCGTCAACCCACGGACTGGAGTTCTGCCATTGCGGTCGTTTCAGTAATCTGAATCTTCGTCTGCTGTTGTATCCATTGCGGAAGTTCTAATCACTTCGGGCGCGCCAGAAGAGATGAATCTGGGCACTGGGAAACGTCAATCTCACTGCGCTCTCTTTAAATCGGTTAACGAAATGATGGGAGGAGGATGATCTAATACCTGAATCCGTGTTCGTTATTGAAAAACTTTCACCCAAGACCGAATCGACATGAATTTGACCGGCCAGTCTTTCAAAACCTCAACGAATTTCCATTCGGCTGAGTTTTTGTCGCCCGGTTTTTGT
>NZ_JPOQ01000008.1
GGCATCATCAAACAATATATCGAGCAACAGCAAACGCCACTATAGGAAACGAAGATGGATGCCTTCGGCATCCGCGCTATTCATCCCCGCCCTGAACGACGGGGCTTTTCGCGCAGTCCGGTAATTGCCATACCGAATGGCAGGCGATACATTTTGTCAATGTGTTCGATTCCATCTTCAGAATTTCTGCGGTTGGCGTTCCGGCAGCGGCGGCTTTGGCTATGTCGTCCATATCTTGGTGAACGCTCATTCCAAGCGTTTTGAAGTCCAGCGGAAGTTTTGCAATGAGTGCCGGATTTGCATCAGCGGCCACTCCCATGCCCGCCGCACTGGCGGCCTTGATGACGGCCTGCATATCGCCTCGATTCGCCCCTTCCATAATCCCTTGGGTGGCAACCAACATTCCACGCATTTCCGACAAAACAAACTCACGCTCACTGGCTTTCATAACTATCGCAGTTCGACGGTCCGTCCCTGCCGTGGTATTACCCTGGATAAAAAACCATGCAAACGTCGCGACGGTAGCAATCCAGAGCAACAGAGAAATCAGGCCAAACTTACAGGATCTCATTTAATTCCACAGAGACTGATGAAAAGTGCAAGCGACATCTGCCAACGATACGTGACAACCAGAGGGGCATTGGGCATTGAGTAACGCAGCCCCCCGAACTTCCCTGCCTCAGTATCCCGCCCCTGCGTGTACATCAGGTAATTCGGCATCTGTAATGAACATCCAGATCATGCGGGCAATGCTTTCTGTGGCAATGACCGTGTGCCGATTGGTGGATTTCGATAACTTGTCTCTCAATTCCTGCCGTACAGCAGACATGCCGGTCAAATCGAAAATGATGTCCACATTACCACTTTTCCCGATCAAGCCATCCACATCCAAAATTTCAATCCCTTGCGCCAGGGCCAAGCGACTGCCCGGTGTGTCACTTTTTTCCGCGACAGCAACAATTTTCAACCCTTTGTTGGCCTTGCCGAGCAAAGCCTCCAGAAAAACAGACCCGACCCGTCCCAATCCTACGATAGCAATCGTTTGCTTTTTCATATTGAGGTTATCCCTTGTAGTTGATTCTTCTTGTATGCTGTCGAACGATTCTTTCCCCGCCCTACATTGGCCCCCACCCTGCTGCCCGATCCTCAACAAAAACCCGCAACCGCATGAACGAATTCAGGATCGCTCGGCAACCTAGATACCGGGCCTCGTTTGGGCGACAGGAAAAATAATACCACGCCCTCGACCGCAGCGTTATTGTATGTCGCGGAATGGAAATGGAGTTTGATCAACGACAATTTAATTGACATCCTCCCCGGCATAAATACCAAAGATCCCTATGGCGCTCGGGCGCGGCATTGAACTACCACTGAGTCACTTAAGTGCGATAACGAACGGAAGGCAACTATATGAACAGAGTATAAGTAAAAGTCTCTGCTGACAAAATTCGGGATGAACTCAGGAATGCCATGAACGATATCCATTCAAAATTCGGATGGCATCAGAATTTAAGGTAATGAATATGACACTATGGATAGGTATAGGCGTTGCGATTTTTCTGGTGCTGTACGTGCTTGTCATGCGACTTTTTTTCCATGAAAGCCGCATCCTGGAGAAACACATCAATTACAAGAAGATCCGCCACTGGGAAGACAAGGAATCCGAAGGTCACGGAGATCTATAGATCGCGAACCTTGCAACATTTCCTGTGCTAAAGTGTCCAATCCACCCTTTCTCTTCAGCCCGAAAGGACACTTCATGAAGAAAGCATTGCAGGTTTCACTGATCATCCTCCCGATGGCTGGTGGTGCCTTTGCCGGGTATCTCTACTGGAAAAATTCAGCGGACAAACAAGCCCGTCTTCAACGACAGGTTACTTCCCTGCCGGTTGCTGGCCCGGTGATTACCCCGCAACCGCCCCCTGTTCCAGCGTCGGCAAAAATCATCGGGCCACCAACTCCAGAGATCCCTGCCCTTCCCTCTCTGGACAAAAGTGATTCCTTCATGCTCGACAGTATTTCGCACTTAACCAAAAACAGGTCATTGATGCACCTCTTCAATGATGAAAATCTGGTCACCCACCTTGTCTCCACCCTTGACAATCTCCTGCGTCAGAGCATTCCGTTGAACGGACTGCCCGTGGATGCACCCAATGGCAGTTTCCGGGTAAGAAACCAGGCGGGGGTATTGAGCATCGATCCCGCCAACTCAGCGCGATATGCCCCATACATGCGCATCGTCGATGCCGTGGATGCCAAGGCGGTAGTCCGGTTATATCTTGAGGTATATCCCTTATTTCAGGAGGCCTACGAACAGTTGGGCCATCCCAAACAATATTTCAACGACCGTCTGCTGGCGGTTCTCGATGACCTGATCAAGGCCCCGGAAATTTCACCGCCAGTACAACTGGTTCAGCCACACGTGCTGTACCAGTTTTCTGACGATAATCTGGAAAACAGATCAGCCGGACAAAAAATGATGATCCGACTGGGGTTATCCAACGAACGAAAACTCAAAGAAAAACTGGAAACCATTCGTTCAGAACTGAAGCAGCACCTTCGATAGGGTGAAACCACTACCGAGCCAGTCTCCATCACTCCCTCTCCCACGGCTCCCGTATTACGGCCATGAACCCCATCCACAGGGGGGAACAATGCCTAGGGTGCAGGTTGCAGACTTCCGCAATCTGAGCCCAGCCACTTGGCGCTGGATTCCATGGTCACGGCAAATTCCTTGCCCTGCTCCTGGTGAGTAATCTCAACCCTCGTGGTATAAGCCTCACTGTTCCGGAACACGACTTCACCCTCACCGACAGTTGGTGGGCTACCACAGTTGAAATGAAGCCGGTATTTGTCTCCAGACTGGCTGGTAATGGAACTTTCACAGCCATTCTTCTGAGGCAATCGGTTACGTTCGATCATATCCCGGGTTGTGCAGACGCGTATACCGCCGTTGGCCCCCATGGACACCCCTTGTTTTTGCATCAAGGCTTCCATTTGACTGCGCATTTGAGGCGACATAGCCTGCACGACCTGGCTCATGTCGAGCATAGGACCAGCACCATTCTGTGAGGGCAGTTGCACCGTAGGTTGAATTTCCCATAGCCCAGGTTTCATGGGCAGTTCGGCCCACGCAGAAACATTGGCGATTCCACCTGCCGCAATCAAAACCGCGGTACCCACAGATCTAAATTGTCGCATGGTGTAACCTCCTTACTGGAGAAGTGAAGTGTGGAGTAGTTTCCATTTTGATCGGATGCAATGCATAGGACTATAGTTTTTAGAACAAAATGAAAACATATAGCAAATGGTAACTGGGGATGGTCTAACCTGATTGGGCAAGGTGTGTTCGCGGAATTAGAGAGTGTACCGAGGTGAACCTCACGAAACAGACCAAAGCGCGAATCAAAAAATCTTTTATTTTCATAAAATTACTGGTGGGCCGTGAAGGATTCGAACCTTCGACCAACGGATTAAGAGTCCGCTGCTCTACCAACTGAGCTAACGACCCACGCCATGAAGCGGGAATTATAGCAGAATTCCCCGCCACAAAATCAAACGACTATTCGCCCCCTCCCTTCCATGCCAACCTTGAATCCTATGAGGGAAGATACAAGGTTGTAACAAAAATATTCATCCGTTCAAACAGTTGCGCATAAAAATCTGCCTCTACCATATTTTTTATTATTTTTATTTGATCTTAATCAAATTTATGGTTAAAATCAGTCATCCCAACATAAAGATTGGTGGGATAGAACAGTATCGCATTCAGATAAAAATTTCAGGAGATTGCGCCATGGGTAATATCGTGATGTATGAAATCATTGGAATCGTGGGAATTGCCTTGTTTTGTTTCATTGCTGACAACGCCAACTGGCAGCGCAAGAAGTAACAATCATGCCTCTCCCGGCGATGCACCCATACCCCCCCGCAAGGTGATGCATCGCTGGTTTTACTGATCAGGCACCCAAGCCACGGATAGGCTTACTGTCCATTATCATTACGATTTTTCAATTCTTCTTCGAATTCCTCTACGGGAACCGGTTTACCAAACAGGTACCCTTGGTAGACAACGCAACCATGTTGCTCGAGGAATGCACGCTGTTCTTCCGTCTCCACCCCCTCTGCAATGACCTCCATTCCCAGATTATTAGCCATGCCGATGATGGTCTGTACAATGATCGAATCACTGTGTTTCACACCAATGTTGCGCACGAAGGACTGATCGATTTTCAATTGATCAAGGGGTAACTGTGTCAGGTAAGACAACGATGAGTAGCCAGTGCCGAAGTCATCCATGGAGAAACGCACCCCATTCTGTCTGAGTGCGTGCATCTTGACGATGGTATCACTGATGTTGTCCAGAACCAGACTTTCCGTAAGTTCGAATTTGATTTGATTGGGGTTGAGCACATGTCTCTGAAACGTCTGGCGTACTTGCTCCACGAAATCGGGTTGATGAAATTGTGGTGCGCTGACATTGATGGCAAGCCGCAGGTTACAGGCAAGCGGGTCGGCTTCCCATGTCTTGAGTTGGGCACAAGCCATTTCCAGCACCCATCGCCCGATGGGCAGAATCAGACCCGTTTCTTCAGCCAACGGGATAAACTGCAGGGGTGAAACCAGTCCGCGTTGTGGATGCATCCAGCGTATCAACACCTCTGCCCCGAGAATATGACCGGTGTGACCAACCTGCATTTGGTAATGCAGTCTGAACTGGTTCTCTCCCAGGGCACCACGCAAGTCAGTTTCCAACGCCGCGCGGGTTTCCAGTACCACCTGCATGGCAGGGTCATAGAAACGCAGGCTATTGCGTCCGGCATTCTTCGCCTGATACATGGCGGTGTCCGCACGTTTGAGCAATTCGTCCACCATGACCGCCTGATTGCAAAACAGGGTGATTCCAATGCTGGCAGAACTTTGATATTCATAATTCGCCAGCAGATGAGGCCGACCGATGGCAGCAAGTATTTTGTCGCAAATGACTTCCGTTTGGGCAGCCGCTTGTAAAGGCTCTTCACTCAACTCCTGCAGGATGACAATGAATTCATCGCCACCTAACCTCGCCACAGTATCCCCTTCACGTACACAGGCTTGCAACCGACTGGCCACCTCGATGAGCAATAGATCGCCGATATTATGCCCCCTGGTATCGTTAAGAATCTTGAAGTTATCAAGATCGATGAACAGGAGAGCGGCATGGTAGTGATGACGGGCGCTGGCGGCAAAAGTATGTTGCAGACGCTCGACCAGCAGGCGTCGATTGGGCAGACTGGTCAGTGGATCATAAAAAGCCAAAGAGTGGATTGTGGCTTCGCTTTTTTTGAATTTGGAAAGATCCGAATAGGAACTGACATAGTTCGTGACTTTTCCCTCGGTATTAGTAACGGCGGTAATGGTGAGCCAGTCCGGATAGATTTCTCCATTTTTGCGCCGGTTCCAGATTTCGCCATGCCAGTAGTGATCTCGGGTCAGAACTTCCCACATTTGTTGATAGAATTCGGGACTCTGCCTCCCAGACTTCATCAGGGCGGGCGTCTTGCCGATGATTTCCTCAGCACTGTACCCGGTCTGGCGCGTAAAAGATTTATTGATACGCAGGATGACTTTGTCGGCATCGGTGATGAGAATTCCTTCCTGTGATTCGAAAGCGATGGCGGCAATGCGCAGTTCCTGCTCCGCCTGCTTGCGTGCAATCTCGTTAGTAAAATTGCTCAGTGCAAAACTAATATCGACGGCCATTTCCACCAGCAGGTCGCACGCAGCTTCGTCGAACGCATTGGTTTCGCCTGCATACAAGGTAAAAGCACCGATAATGATGCCATTCCGGTGCAGCGGCAGCGACGCCGAGGCAGCCCAACCACCGCGTGCTGCGCGTTCTTGCCATGGAGCGGTGAGCGGATCATTCATGAAATCCTGGCTCCAGAAGGGACGGTTTTCGCGCAGGGCGATCCCGATTGGACCATGGCCGAAGGGGCTCTCAGCATCTGCCGAGATTTCGATATTTTTCAGTTCCTCGATACCCCCACCAAAACTGCAAGCCGGCAGTACCCTGTGCGTCTCAGCATTGATGAGCCCGATCCACGCCATCTTCATCCTTCCAAACCGCACCGCAGCACAACAGATTTTCAGAAACAACTCTTCCTCATTGGTACAGTGCACGATAGCCTTATTACTTTGGCTCAGCGCATTATAAAGATGGGTACGCCGCTGGATTTCCGCTTCGGCGGACTTACGCTTGGTAATATCGCGAATGTTGCACTGAATGACCTGGATACCGTCACACTCGTAGGTGTTACTCACGAATTCAACCTGGACTCGTGCTCCTGATTTTGTTTTGAGCGGAAGATCTTCGTACCGGGCGTATCCCTTTGTCTGCAGTTCCGCAAACATTTCCTTGCTCTCGCATCTGTCAGAAAACGGGCCCACTTCCCATAGTTTTTTCCCCAGAAACTCCGCATGCGTGTAACCAAGCATATTGATCAAATAGGGATTGACATCTTCGATCTGGGCTGTGTCGACGTTAAGAAGCAGGATCCCATCCTGAGCGGTTTCAAACAATCGACGGTAACTGCTTTCGGAAGCTCGTAGCGCCTTAAATTCCGGTGCTGTTAACAGCAGAGAAGTTGGCATTTGCTTATCCATAAATGTTCAAATATTTTATTGAAGGATACCGGGAATCCTGAAATAAAATATGGAAATCGTCTGGACGGTATCGCACATAATAGAACCTGATTATGCCTCTATCTCAGGCCGCACTGGATAACTGTACGGATATACAATATATCAACCTCCTGCAATAACCATTTGAATGGAATCGAAACGTCAACTGGATGTGCTGGACAGGCAACTGGACGGAAATCGTCTTGTCTCGGGCAATGAATACACGATTGCCGACGTGCTCAGTAAACACGTTCATGTACAGATTTCCTGACACAAACGAAAATACCGTGAGATTTTCAGGTGAGGCCGGGCAAACCTAAATGAAAGTTGCCGCCAGACCTTACAACATGAGGGAGGATTACATGTCGTCGTCGCATTAGTGTTTCGCGAATGACTGCCAAGTTGCGCCTGAATTATTTTCTCGCCAGAGGATTTGGTGTGGGTTCCGCAATCTTGGTTAATGTATTTCGATCCGTGTGATGAAAGGGGTCTGCCTTACCCTTTATCATGAGCACTGTGTCTTCATCATAAGACCAGGTTCCATCGGGATTGATTGTGACCTTGATCCGAAATTCGATCGTCTTGAACGCATAGTCAAGGAATGGTGCCGAACGGATACCAAAGTTTCCGGAGTCATGAGTAGCTATTAACTCAAACTCTCTCGCGTCAGCACCCGCTACTCCCACAGCCATGACGACCTGGCCACGCGGAATTGTCAGGGTGTGGATCACTGTATTTGTGGAAGGCTCCCATAGCCAGTATCCGACTTGGTCATGATATGTCTTAACCTGGTCTGGCTTAACCACATGAGTATGATAACGTAGGCCATATAACAACTGTGGTCCATTGGTCTGTGGGTCTATCGGTTGAAGTTCAATATGCTCGACAAAAGCCTGTTTCTTTGGCCCCTCAACTTTCGGCTTAACGTCCAGGCCGCGAGTACCTTGCCAAATACCCGCCATACCTCGAAGGGGACCAAGATTTTTCAGAGTATCAACATCCACATTTGATGGCTCAGTATAAATGTCTTCTGGAAATTCAGTCATAAGCGTATTCTCCAAGGTTTTCCTTACTGTCAGGATTACCGACAAAAGTTTTGCTTGTCGCCAATAGATGTCGGTAGTTTTTCGCGATACAAACCTAAATAAATCAATAAGTTAAGCAACTTTCCCGACAGTCGACAAAAGTTTCCGAAAGGCCTAAAATTATTCCCACTCTATCGTCAACGAGCGAATAAACCCATTGCGATACAATAGCTTGGTAAAGTCTCCGATTCCAATGCCATGAAAAGTGCCACGTTCAGTCACTTTCATACGACACTCAACTCCCTGGACAACTCGGGATGCTTGATTATCAACCGAAGCAGGCACAACACCCCCCCTGGAGGCGCGAACCGTCCTTGCTCCCAATCGCGCAATGTCGCCACTGGGGTTTCGATACGCTCGGCAAACGCGGCCTGTGTCAGGCCAGATTTCTCTCGGGCCTGACGCACAAGAATCTGCTCAGGCATTGTGACACGCCCAAGCCCTGCCTTCGCCTCTGCGAGTGCTTGCCGCAGATCGGGAAGAACCTCACCGGCATCGGCCTCAATAGCCGTTGCCACTTTCTCAACGTCGATTTCCTTAATGCCCATGTCACACCACCTTTTTGATTTCGACTGGAAGCATGTTGGCGCGTTCGGCCTTGGCATACGCTGCCACCAACAGCACCACTTCCTGCTCGGCCAAGTTGAAGTAGATCACCCGCGCACCACTTGATTTGCCAGATCCGGCACGGCTCCAACGAACCTTGCGCGCTCCATCCGCACCGGGAATCACGTCCCCTGCCAGCGGATTCTCTGCAATCCAGTCGATGAAGGACAGTCGCCCTTCTTCTGACCACAACTTCTCGGCCTGCTTCTGGAAAGTCGGGGTTTCGATCACGGTGCGCATGAGAGCGATTATACGGGATTCCCGCAGTGCAATGCAATCTTTCTCTTCTCATACGACGAATACTCGCGCGCAGATTCGATACCATGCGCCACTACCATCCCGCTTCATGGCATCGATCCGACATCGCCTCAACGGCTTCACATGTGCCATGAAAAATGCCATTAATGACGTGTGGCGGTCATCAATGGCATTTAATTTTTTCAATACAGTCAATGCGCTACAGAATTTTCTCACTCCCACTCAATTGTTTCCAAGGCCTGCAAACCCGCATGAATACAGGCTTTCTCTGTATGGGACATCTAATTTACCGTCATATTTACCGTCAAAAAACAAACGCTTTGACTGGCGCGGGAGATGCACTCGGCTTGTGCGGCGACTACTCTTCCACATCAATCATCAACTATCGAGGGGGCTCTGGAAGCCCATCGGAGTCATTGCATCCTACGTTTTTCCACTCAAGGACAAGTATAAAGCAACGATTTCTCATTACCAAACGCTATACATCGAGCGTATTCCAACCCATGAAACCCAAGGTCAAAGGTATGCCTGCGCCAACAACTCTCTTCTTGGCGCGGCCCATGGCGACTTTCATGATTGAATTTTTACTGTTACATTTTACGCTGAATTCGTCTCCCAGGGGGAAACAAGCTTGCCGCTAGATATCCTTAGTGTTATATTTACTGCGCATTACGTTTCCTTTAGGGGCGCAAATTGAGCGTAAAATATCAGTTGCAAACAAAGACGCTAGGCCCACGGGCAGCGCAGCTCTTCACTGAGTTGAATGAACTGCGCCGGTCGACGTTCACGCTGGCGGATGTCGGCTCGATCACAGGCTTGACGGCTGCTGCTGCCCGCAATCTCGTGCACAAGGCTCAGCAGCGAGGCTTGATCACGCGACTGAAGCCTGGCCTGTACAACCTCGTGCCATTCGAACTCGGCCGGGCCACTGAGCACATCGACAGCCCGTACATGATCGCGCGTGAACTCGCCGGTACGGCGTCCTACTTCCTGTCGCACGGCACCGCACTTGAGTTGCATCGCATGGTGACGCAGCCGAATTTCACCGTGTATGTGTCATGTACGCGGCGCGTGCGTCCGCAGACGGTGGGCGGCTATGACTTTCGGTTTGTCCACATTACGGCGGAGCAAGAATTCGGGGTCATGAAGCACTGGATCGACAAGGAGCGCTTCGTGATGATCAGCGACATGGAGCGCACCATCATCGATGGTCTCCGACACCCGGCATTTGCCGGTGGTATCACCGAAGTCGCCAAGGGCTTGTGGATGAAGCGGGACGTACTGAAAGTCGAACGACTGGTGGACTATGCACGACGTCTCGGAGTCGGTGCCGTCGTGCGCCGCCTCGGCTACCTGCTGGAACACTATGGTCTGGCCGATGCTTCGGTGCTGGAATCGCTGCGTGGCATGCTGACGGCAACTTACCAGCGCCTCGATCCACTGCTCCCCGCCGAGGGAACATTCCTCTCACGTTGGCGGCTCCAACTCAACGTAACTCCCGAAGAACTGGATGCCGTGAGGCTTGGCTGATGATTCCCCAACGCAACATTTCCATGATCTCGAACACGCTAGTGACCGCTGGCGGGCGGCGCATCCCCGAGGCCGTCATCGAACGCGACTACGTGCTGGCCTGGTTCCTGACCGGTTTGGCCGGCCATCCGTTACGCGAGATGCTGGCCTTCAAAGGTGGCACGGCCCTGCGGCGCTGCTGGTTTGAGGACTATCGGTTTTCGGAAGACCTGGATTTCACCTTGACCCGTCCGATCACCCTCGAAGATATCCTGGCGGGGTTGAACGAAATCTTCGCGACCGTCGAAGCCGACTCGGGCCTGCGGATCGCGTTCGATCGCGAAGACCGCCACGGCCACCAGAACAGTCACACGTTTTATCTGCGCTACCAGGGGCCGCTGCCCGCCGCGAACGACGTGAAGATTGATATCACGATCAACGAAGTCCTGTGCTTCCCGCTGCAAGATCGCCCGATTCATCGCACCTACGACAGCTTTGACGACTTGCCCGAAGGGCCGACCGTGAAGGTCTACGCCATCGAGGAGATCGTGGTCGAAAAGCTGCTGGCCTTGAGCGATCGGGCGCGCAACGAGCCGCGTGACTTGTATGACCTCTGGTATCTGTTCGGCTCCACCAACTTGCGCGTTGCGGAGATGCGTGCCGAACTCGATACCAAGTTGGCATTGCGGCAGCGCGTCGTTGCAGGCATGGAGCAGGCAATCGCCGCCAAGGAAGATCGTCTGCGGCGGCTCTGGGCCGCTCGTCTCGCGCACCAGATGGACCATCTTCCGCCGTTCGATGATGTCTTTCGGGAAGTGCTGCGTGCGGTTCGCGCTGCCGATTTGCCGAAGCCGGAAGCCTGATCAGTTGCTGGCGCAGCAAAGGAAGTCGACAATTGTTTGTTTCGGTATTCAACGAAACAGCATCAATCTTTACTGTGCAGTAAAGATAAACCGTAGCGCCATCACGCCGTATAGAGTCCGCGAGTTCCAAAGCACCTTTTGTTTTACCGTTCGAGTCCACACGGATATGACGGTAAATGCAGACGCCTATATTTCGAAGAAGAATTTACCGGCATATTTACCGTCAAATCTTCGCGCTGCATGCGCGAGTCGCCGATACGGCGAAAAGCGCAAAGCCTTTCGAGATCAATCGCTTGTCGTTTCAAACCTGAATCGTTGACGATGTACCTGTAGGCATCGCAGAAATTCATTAAGTCTTTGGCAATTCAGGGAAAACTCTAGAATACATGCAACCCCCTCACTCCCACTCTATGGTCGCGGGAGGTTTACCGGAAACATCATAAACTACGCGGTTGATCCCGCGCACTTCATTGATGATTCTATTGGACACTTTTCCCAGCAGGTCGTATGGGAGTTCGGCCCAATGCGCTGTCATAAAGTCACTGGTGACCACAGCACGCAAAGCCACTACATGTTCATAGGTTCGTCCATCGCCCATGACACCTACAGAACGCACGGGCAAAAATACCACGAAAGCTTGAGAAACTTGGTCATACCAACCCGAAGAACGCAATTCTTCAATAAAAATAGCATCGGCACGCTGCAGTAAATCAACAAAATGAGGCGACACTTCGCCCAATACGCGCACACCCATACCCGGTCCCGGAAAAGGGTGGCGATGGACCATTTCAGAGGGAAGCCCCAACTCTACTCCCAAGGCGCGTACTTCATCCTTGAACAGGTCGCGCAAGGGCTCAAGTAATTTCAGGTGGAGTGTTTCAGGAAGCCCTCCCACATTATGGTGGGATTTAATATTCTGGGCTTTACCATTTTTGGAGCCGGCAGATTCGATGACATCCGGATAAATGGTTCCTTGAGCCAACCACTTGGCCTGCGGTAAGCATCCTGCTTCACGCTGAAACACCTCGACGAATTCACGACCAATGATTTTTCGTTTCTGTTCCGGGTCTGTGACACCGGCCAGATGTCCCATGAAGGTTTCCCTGGCGTCTACATGAATCACTTTGAGGCCAAGGTGCTGACCAAAGGTCGCCATGACTTCCTCGGCTTCTCTGTAGCGTAACAAACCGTGATCCACGAAAACACAGGTCAACTGGGAACCAATGGCTTTATGGATGAGAACCGCCGCCACCGACGAATCCACTCCGCCGGAAAGTCCGAGAATCACGTCATCCGTTCCCACTTGAGCACGGATCGCCTGCACGGCTTGCGTGATAAAATGGGGCATGGTCCAATCCCCACCAAGACCGCAAATGTCCCTCACAAAACGGGTCAAAAGCGCCTTTCCCTGCACGGTATGGGTAACTTCCGGATGAAACTGAACCCCGTAGAAATGGCGGGTCTCATCGGTCATGGCCGCAATCGGAGTCACTGTATTCGCTGCACTGATAAAAAATCCTGAAGGTAGCGAGGTTACTTTATCGCCATGACTCATCCATACTGATAATAGGGATTCTCCGCGCGGACCTTTCTGATCACACAACTCGCCAAACAAAGAGGATTCGCCCAAGGTCTGGACGGTGGCATGCCCAAATTCCCGCACGGTAGCATTTTCCACCTGACCACCCAACTGGGCAGCCATGGTCTGCATGCCATAACAAATCCCCAGAACGGGCACTCCCAACTCAAACACGGACTGTGGGGCACGCGGCGCTTCATGCCCCGCGGTCACCGAAGCCGGCCCTCCGGACAAGATCACTCCCTGCGGTGCAAATTCCCGCACAAACTGATCGGTGACATCCCACGGATGTAATTCACAATAGACCCCTGCCTCCCGAACACGCCGCGCAATCAACTGGACGTACTGAGCACCAAAGTCAAGAATTAGAATTTTCTGGCGGGACATAACTCAATCTATATGGTAATTGGGTGCTTCTTTGGTGATGTGGACGTCATGAACATGGGACTCACGCATTCCGGCATAGGATATTTCCACAAACTCTGCGCGTTGATGAACTTCGTCAATGGTATGACAGCCCAGATAGCCCATGCTGGCCCGTACGCCTCCCATCAACTGATGAATCACCACCGAGACTGGCCCCTTGTAGGGAACGCGCCCTTCAACGCCTTCGGGAACCAACTTGTCAGCGTTGATCTCTTCTTCCTGAAAATACCGATCACTGGACCCCTGCTGCATCGCTCCCAAAGACCCCATACCTCGATAAGATTTGTAGGAACGCCCCTGAAACAATTCGGTTTCGCCTGGTGCCTCTTCAGTGCCCGCAAACAGTCCTCCAATCATCACTGTATTTGCCCCGGCAGCCAGGGCCTTGGCCACATCTCCTGAAAAACGGATGCCGCCATCGGCAATACAGGGTACCCCCGTTCCTTCCAAAGCAGTCGCCACGTTATGAACTGCTGTAATCTGAGGAATGCCGACTCCCGCAACGATACGAGTAGTACAAATAGAACCTGGGCCTATCCCCACCTTGACGCCGTCGGCACCATGATCCACAAGTGCCAGGGCCGCTGCAGCGGTGGCAACATTGCCGCCAATCACTTCCATATGGGGATAATGGCGCTTGATCCAACGGACCCGATCCAGGACCCCCTGGCTATGCCCATGGGCCGTATCTACGACCAACACATCAACCCCTGCCTCGATCAGAGCCGCAACCCGCTCTTCTGTACCTTCCCCTACGCCAACGGCAGCCCCAACTCTCAAACGTCCAGCGGAATCCTTGGCTGCCAGGGGATGCTCGCTGGATTTGAGAATATCTTTCACGGTAATCAAACCGCGCAATTCGAATTGATCATTAACGACCAACACTCGTTCCAATCGATGTTGATGCATCAATTTCATGGCTTCGTCACGCGTTGCACCTTCGCGCACCGTCACCAAACGCTCTCGCGGCGTCATCACCGCGCTCACCGGTTGATCCAGGCGGCTTTCGAAACGCAGGTCCCGATTGGTCACAATACCCACTACCCGTCCATTTTCCACCACTGGCAAACCCGAAATACGATGCTGGCGAGTGCGTTGAACCACCTCCCTTACCGGCATGTCCGGAGTGATGGTGATTGGATCTCGCACCACTCCGGATTCGAAACGTTTGACCTTGGCCACTTCGGCAGCCTGCTGCTCAATGGAAAGATTTTTGTGAAGAATCCCGATTCCTCCTTCTTGAGCCAGAGCAATGGCCAGACGCGCTTCGGTGACTGTATCCATGGCGGAGGACAAGAGAGGGATATTCAGGGTGATTCCACGGGACAACTGCGTCGTTAAGGTGACTTCCCGCGGCAATACCTGTGAATGGGCCGGTACGAGTAAAACATCATCAAAAGTCAGTGCTTTTTCAACCACGCGCATGACCTGCCTCCCGTGCAAAAGCGCATTATACGCCAGTCCTCTATTCTTCTGGCGTCTACCCCTGCAGCAAAACCAGATTATCCCGATGAATCAATTCGGGTTCATCCACATAACCCAGCACGTTTTCAATGCTCTCTGTCGGCTGCCCCAGAATTTTGGTGGTTTCCCGAGCAGAATAATTCACCAACCCCCGAGCGACTTCCTTGCCTTCCTTGTCCAGGCAACTGACCAACTCTCCGCGTTCAAACGCTCCTTGCAAACCTGTCACTCCCACGGGCAGCAAACTTTTTTGTTCCTGGCATAGAGCCGTAACTGCCCCCTCATCCAGCATCAAACTGCCCCGCACCGGCAAGGCATCACCCAACCATTGCTTGCGTGCCGTCAAAGCAGGAAGGCTGGCCAGCAATTGGGTACCAATACTCTCTCCACTTGCCAATCGATTCAAAACGTTGGGTTCTCTTCCCCAAACGATGGCCGTATGTGCACCACTGCGTGCTGCCCGTTTGGCGGCCAAAACTTTCGTGAGCATTCCACCACGCCCCAGAATTGAACCCGCACCACCCGCCATGGTTTCGAGGTTCGGATCTCCTGCCTTTGCTTCGCCAATCAAGGTTGCGTTGGGATTCTTGCGCGGATCAGCCGTAAAAAGTCCGGCTTGATCCGTGAGGATTACCAATCCATCGGCTTCGATCAATTGGGTCACCAACGAACCCAAAGTGTCATTGTCCCCCACCTTGATTTCATCCGTTGCCACGGTATCGTTTTCATTGATAATGGGAACGACCCCCCAGCCTAACAAAGTGGACAGGGTGGATCGGGCGTTCAAATAACGTTCGCGCGAAGCCAGATCGGCCCGCGTCAACAAAATCTGGGCCGTACCGACGTCATAGGACCGAAAACAAGTTTCCCACCCCTGGATCAAACCCATCTGTCCCACGGCGGCGGCGGCTTGCAGTTCATGTAAAGCCTTGGGTCGATCATTCAATCCCAGACGTCGCATCCCTTCGGCCACTGCCCCTGAAGAAACCAGCACCACAGATTTCCCTGTTTTACGCAGGAACTGGATTTGCTCCGCCCAACCTTGCATGGCTTCGTGATCCAAACCTCGCCCCTCATTGGTCAACAGACTGCTGCCAATTTTGATGACCAAACGGTGTGCTGTGCGCACAAAGGAAGTCATTTTTTGCTCTCTGAGGAATTAGATGTGTCCTGGTCCAGACCTGGCTCAGCACCCAGAACAGGGGTGTCGCTTATCAAATCATCGCGCGCAGATTCATCGATTTCCGGATTCTGTGCTTTCATTTCCTGAAGATACCCCATGATCGCAAAACACAGTTCCCGACATCCTTCTCCCGTCAGTGCCGACAATTCAAAGAACTGTCGAGGCCCTAAAGACTGCTCAAAAAGCGCCCGGACTTCAGAACGCGCCTCTTCAGAAAGCATATCCATCTTGTTGAGGAGAATCCAGCGCGGCTTGGCATGAAGCGCCCCATCATATTTGAGCAATTCATTGCTCAAGGCTTGAGCCTGTCCCACCAGATCTATTTCTTCATCGAGCGGTGCACAATCCACCAGATGCAACAATAAACGGGTGCGCGTCAGATGGCGCAAAAATTGATGCCCCAATCCGGCACCTTCCGCCGCGCCTTCGATCAAACCCGGGATATCCGCTATCACAAAACTACGCGCATCATCCACTCGAACCACCCCAAGGTGGGGTTGAAGCGTGGTGAAGGGGTAGTCAGCCACTTTAGGACGTGCCGCAGAAACCGCACGAATAAACGTTGATTTACCCGCGTTGGGATACCCCAGCAGACCTATGTCTGCCAACACCTTGAGTTCAAGTTGTAATTCTTTTTCCTCGCCGGCTTCACCCTTGGTGAACTGACGGGGAGCACGGTTGGTGCTGGACTTGAAGTGCAAATTACCAAGGCCGCCCTGTCCTCCCTGCGCCAAAATCACCTGCTGACCATGCTGCGTCAGATCTGCCACGATGGCACCTGTTTCAACTTCCCGAATCAGGGTTCCCACGGGCATGCGGAGCATCACATCCGGCGCTCCCCGCCCATTGCAATCCGAACCACGACCAGATTCACCACTTTTAGCCCGGTGGATACGCGCGAAACGATAGTCCACAAGGGTGTTGATATTACGATCAGCCACCGCAATGACACTACCCCCGCGCCCACCATCACCGCCATCGGGCCCTCCCCTGGGAACATACTTCTCGCGCCGAAAACTGGCAGAACCGTCCCCACCTTTTCCGGCATGAATTTGGATCAGTGCTTCATCAATGAATTTCATATCAATAAAAAAGCCCTATCACAACGGATAGGGCTTTATTTTCCTGTAATCGCAATGGCCGATCAAGCAACGCTGGCCAAGGGTTCAATGATGACGATCTTGTCGTTAAGCGGTCCCTTGTTGCGGAATACCACATGTCCTTCCACCTTGGCAAATAGGGTATGATCTTTCCCCATGCCAACGTTGGTCCCTGGGTGAATGCGTGTACCCCGTTGCCGCACAATGATGCTCCCTGCGCTGACAAGTTGCCCACCATAGGCCTTGACCCCCAAACGTTTCGACTCGGAATCACGTCCATTGCGGGAACTCCCGCCTGCCTTTTTATGTGCCATGTTTTAACCTCAAACTGCTGTCGTAATGGAACCGATTTGCAGTTCCGTATAATTCTGCCGATGTCCCTGATGTTTTTGGTAGTGCTTGCGGCGACGCATTTTAAAGATACGCACCTTGTCATGACGACCATGACTAACCACCGTTGCCACAACCTTTGCCCCCTCTACCAAAGGGCGCCCGACGCACAAGGTTTCACCATCTGCAACCATCAGTACCTGATCGAGACCTATCTCAGAGCCAACTTCTGCTTCAATTCGCTCTACTTTCAACTTCTCTCCGGACTGAACGCGATATTGCTTACCGCCCGTCTTGATGACCGCATACATGGGATTCACCTTGATAAATTCACAGAACATGGAATTTTAATCCCATACATCCATCCTGTCAAGCAATCGCTTTAAACCCCAAACTGGCCCCATGATTCTGCAGATTGGTTGACAACGATGTAAGAAATCCATTGAGGGTCGCTTGACCCTGTGTCGCTCCAAAAGTAGACAGCAGGTTGTGAAACTCCTGTTGCAAAGCTCCGTGAGACGGAACATTCGCAACTCCAGCTTGCCCCCCGATCACTGAGGAGGTCGACATGGAAGATGGATTCGCCGTAGAAAGCGTCTGGATCAAACCACTCAGGCGGTTTTCCAGAGAGCCTGGAGCAGAGAGGTACCCAGTCGATACCGGTCCCTGCACTGCACCGCTCGGTTTTGCGGTATTCGTTGAAACCGCATTATTTGCTCCATACAAGGATGAGAAGAGCGCCTGCACGAAGACGTTCAACGCCTGTTCCGGCGATGTCCCAGACGAATGGGAATTTGCAGAACTCGTTGCGGAGGAGGAAGATACGGCAGGGGCTCCCGACTTCGCAGAACCTGCGTCTATGACTTGATGCAAGGACTGTACCACGGAGGACATAAGCGTTCCTCCCGTAAACCCTGATACTGCTGCTCCATGACCCTCCCCTTCTCCACGACTGCCTCCGTGTTTTTTGGACAAAGCAGAAGTAAGGACGCTACCCGTAGCAAGCGTTGCTCCGATGCTACCACTCATACCGCTCAATAACGACATGACAACCTCCCACCCTAAACTCTCTCCAAGCGATGATGATAATCTCACACATCAGGTTCCGATAGCCCAAATACCAAAGGTTTTCTATGTCATTTCTTCCAACACAGGATAACGGAGATAACCGGAGGATCCCTCGCCCTCCGAAATTGTCAGAGTGGAGCGAGGAATAAAAGAAAAGGTCCTCTTTACTTGACTAAAGCCAGTTCCTTGGCGAAGCGATCCTTACCGACTGCCATCTTGGCAGATTCTTCTGCTGCTTTTTGCTTGGCTGCCTCAAGATTGACTGGTTTTCCAGCCTGGATCACGGCCACCATACCCAAGGTCTTATGGACAAAACACTCCACCAGATAAACCCCTTCCTTGTCCAGTTTGACTGTGATTTCCGAATCAGGTTGCGCCTTCCAAGGCTTTGCTCCCTCCGGTTCAAAAATGGAGTAACTGGTGTGACCTGCTTTCTGCATGGGCTTGAAAGTAACGGTGTCTCCCACCGCGACCTTGAGAAATGATGGCTCAAAGACCAGTGTTTGTCCATCGCTTCCCTGCGTCATCATCTTGACTTCATGGTCTGCAGACCAGATACTCACACTTAGGCAGGTCAACAACACTGCCAGCGGAATACTTAATTTTTTCATGGCGGTCCCCTCAGATTTATTATGAACGAATCTGTTGTCGACCGATGGGTTGCACGTCTGTCGACAACCCGCGAGGAATGACTCCTCAAACTTTGGAGTATGAAAATAACTTGAAGGTTCGCACAATCAAAAAATATATGAAGGATCCAATATTTTATGCTTGAAACGATCATAGGCCTACTTTTTCTGGGATCCATTGTTTTTGTAGCCACCACTGGAGAACGCAGAACAGACGAAAAAAACGAAAAGGACACCCCGAAAACGGACGAGAAAGATACTCCGAAAGAAGTTCCCCAAGAAACAACGAACAAATCTTCAGAGACCAAGCAAGAAACAGCAAAACCCGATACCACGTCATCAGGGTTAGAAGCGCCTCCCTGAGCCGTCCGGATATTTTGGGATAATGAATACTGACAAAAGAAATGAAACGATGCTGGATGAAGAAAGTTAACGAAGAAAATGCAGGCAAGATCCCGGTTAAACCTCACACAAGGAGTTTCCCGATGAGCAAGGATGAGATAAGAGCGTTATTGTTGGAAGATATCAATAGTTTTCGCCTAAAAGCGAAGTTTTATGAGTCAATTCGATTATCCGAGGCGGCAGACTATGCCAAAGATCTGGCCTCAAATATCGAATTGGCACTCACAACGATGCCTTCGGATAGTGATTCTGAAATTTACTGAGACACCGGACGGGGTGACCACTGAAGGGGTAATAAACTTTTATGAGTCACCCTTTTGAATGCAATCACTGCGGTAACCCCCGAAATCTGTTCTCGACTCCATGCCGGTTTTGCGGTGACACAAATCCACCCCATCCTCATACCGATTACTGGAAGATAAACCTGGAATACGGCTCTCCAAAAGCGGAGGATGCCTTGGTCATTCTGGATCAATCCATTCATGCGTCCATCTGCGTCGGCCTCAAAGCCCTCGTAGTAATCCATGGTTATGGTTCGTCAGGAATGGGAGGTCGTATCAGAAATGCTGTGCGTCATGAACTTCAGAATAACCGCTGGGCAGATTGCATACAGGAATATATCTATTGCGAGCAACTTCACAATCGCGATGCGATCAAAAACAAGATCCGCTTATCCAACCTATTGGAGGCCAGTCTCGTATCTGAAGGGATACTGAATAATTTCGGGAGTACCTTGCTGCTACTTCACCGAGAAAGACTGATAACGACTCAGTGAAAGAAAAAAGCCGCCCGAACGGATGGCTTAACTCTTTTACTTAAATGGTAGGCCGTGCGGGATTCGAACCTGCGACCAACGGATTAAAAGTCCAACCATAGAATCCACTATCCATAAAGGTTTCGACGAGTTTTTGTTTCCGCAAAATAATTGAAAAGAGACGCTCCGATGCCAATAATCACGCGGGGGATTATTCTCTTTGCGGAAAAATTTTGGGTATTCGGAATATGTGGTTGCTTCTTCAGTAGTAACAATAAAGGCTATTTTCAATCTGAGATTGGATTCAATAATTCCACACAAAATCAGGAATTCTGGTTGTTTTGTGCAAAACAAGGTTGCATTCACAGTTGAATATATTCGCCGTTTTGTGCAAGCCAAGGCTGGCAGGCGGAGATCGTAGGTTTGGTGGTTGGCCGCTATCGCCTCATTGCTGCCGGATGAACTGTCATGGGTTCAAAGGCAGGTATCCGAGTTGAGCGGACGCTTGGCGCGTCAACCCACGGACTGGAGGTCGGCCTTTGCGATCATTCAGCATTATTAGATACAATGTCTGCAATGTGCCATCAGCTGACCGTCATGGGGTGGAGCTTGAACGACTGGCGTTTGTAGTATAGCGGCCGCTGGCGAGTAGAATGCTTCTCAGGCAGCAGTCGGCCATAACCGGACGCTGGCAAATGTTTTCCATTGCAGTCGATATTCCCGCATCTGTTTAAATTGAGCATTGCGAATCTGCCAGCATTAAACTCAGAAATTATCAATAGCGACTTATTCTGACGCACACAAGGCATATTCTTGAGCAGACAATGATTTTTTGATGCCGCTATATATCGCCTCACGCCAAGCCGTGACGAAAGGGAAATGATTAATGGAAGCCACATGGGGTCTTCTGGGTCCTGAATTCTTGCCGAATGCGCGCCGTACTCGAATCCTTGGACTGGGTGCATCGGTGCGTTCATTCAATGATCTTGCCGTTCCCGGTCTTGGCGGTATCTGGTACGGCAAGCAACTGCTGCTTGCCACGCTCGGTGTGGCTGTAGCGGAAGAGGCGCACAACCGGGGGGCGAAAGTTCAGAATATTGAAGTAGCCAACGCGATTGAAGCGCTGGCCTGTTGGCTGGCCTTCAACAGCAATGGCTGGAGCCGCGATGCTCGCTTGCGCGGAAATACTAAGTTGCAAGGCAAAGATGATTTCAGCTTCCGGCATGTGCGGCAGCGAAATTTCTACGTCACACAACCCATGCGAATGGCGACCGTTCAGGCATTGCCCGCGCTCGGCTTCGTCGAGTCCGACAGCGCGCGGTTCAATGCATTTCGTTGCTCGGATGCGGGAATGGACTTTATCAAACAAGCTACAGGGGAATATCGACCACACAAGCGGGCTGTCATTGATCATCTGACCCGGTGGGTGCTGGGAGAAAATGACAAACTGAAAACAAATGAGCTTCAACAGGCGCTATCCCCTCTCCATCGATCCCCTAACGACGCAATCCCATTACTTCGCGAAAGATTAATTCAAGGCGGAACAGAAAACCATGAAGATAAAGAACGCCGAGCCAACGTGCTGGCATGGGTCGAGACACTTCGAACAAACAGACAAGACAGGCTGACATGGGATCTGCGACCGATAGAAATTTCGGAAAAACATTGGCATGATATCCGGGCAGGAGCATTGTTTTTTGAAACGCGCGAAGCCGCGATTTCTGTTCTCGATGCAGCAGAAGCGCACATCGGAAACCAGACAGCCGGGCAGTCTTATTCATTGAAAGCGCAAGCTCATGAGGCGCTGAACCGCGCGCTTGAAGAGATGAAATCAGCAGCAAATAAGTACTTGGCGTTTAAACACGCGGATGAGGAAGCCAACAAATTCTGTTGCGAGTGCGTAAATGACGACCCATCCTGTATTTTGCGATCCTTGGTCGAGCGAGACGGACACGTGCTGCGCCTGGTGGGGGATGAGATCAAGCCAGGGCCGGCATTTCGTGGTTCGGCAACGCAGGTCGGTGCCGACGACAGCGAAGATCAAGACACGCCGCAAGCAGGGAAAATCCCATTGCCGGAAGGCATCTCATACCGCATGCGAAATCTCTATCTGTTGAATCTCGACATGCACGGTGAACTGGATGGATGGCTGAATCCAGACGCAGGCGGGGGGAAGCATGAGTCGCAATAGCGAAACCTTGAGGCCGCCATCGCTGGCGCAGCATTTCGATGCGCCAGAGGACTACATCGGACATTTTGGCTGGTTGTGCGGCTACTCGGCGGATGCGTTATTTCTTGATGACGCCACCGAACGTTTTACCCGGCTTACACGTTCGCAACGCGCCCACCAAGGGCGCATTGCGCTCGTCGTGTTGCTTGACCCGGGCAACCCACCCGTTTCTTTGCAGGATGCCCCCGGGGTGGCGCATTTCCCGATCAAAGATCACGCGAATAAGCCGTTTCGACTTCTGCATGCCAAGGTCGCACTGCTGGGCTTCCGACATCAGGAAAATCACAGTCAGTGGCAATTACGCTTGCTGGTATCTACCGGCAACTGGACGCGGCAGACGCTGGAAGAGAGTTTGGATCTGGTGTGGCGGATCGATATCGCCAGTGAATCACTCAGCAACCTAGATGCCGATGTCAAACAAAACTGCGCGGACATCAAGGCGGCATGGAATTTATTGGCGTGGATTCAGCAACTTTTCGACACGCGGCTGCTCAATGCTTCTGCCTATGGTCATCTCAGTGAAACGATGAATGCGCTGCAGCAAGTCGGCCAATGGATAGATGCGTGTTCGAGAAAGGCACAAGGGCGACCGAGGGTCTTCGATAGCAGGAGCAAGTCCCTGCTTTATCAACTGCCCGAAAAAATTAAAGCCTGCAGCGGGGTGAAGCGCAATTACTTGGCCATGGGGTCTGGGTTCTATGAAGCATCGGCCAATCAGGGAAAATCACCAGAAGTGCCTGTGGCGATTGTCAACGCCCTTCGTGATCAGGGCTTGCTGACTACGAAGCCGGAGGTAGACCTTTATGTCAATCCGATGGACTGTCAGGCTATTGCAACAGCGGTGGAGCCATTGCAATCGTGTGGCATGACGATCCGCCCGGCAGCCATCCCGCAAATTGTGTTTGGAGAAGGCGCACAGCGTACCTTGCACGCGAAATTCCTGTTCAGTGCCAACTATCGTGATAGTTCCAATGCCTGCACCAGTGCCTGGGTTTATCTGGGCTCAGGGAACCTGACTCATCCGGGCTTTGACAATAAGATGAGTGACAGCGCAGGCAACCTCGAAGCAGGCGTTGTGTTTGCCCCGGACTCTTTGTGTTGGAAGAAAAACAAGGAAACCGAAGAGCATCTGGTGGTGACGAACTTGTTACCCATTCAGTGGGACAATGAGATTGGCGACGCAACCAAACTGTCCGCAGGTCCTGGCATGGTGCCACGGGATGCAATTTATGCTGCACCACCTGTTGCCTGGCTTACATGGCACGAAGCCGATGGCGTGTGTGAATTGCGCACGGACGAACCCAGGGCCGCCGAAATTCAGGTGCTTGATTCAGCCGGAATCGCCTGCTCAAGAACTAAAAGCGGATTTCAGTGGCGCGAAGCACAACCCCGCCAAGCTCGCATACGGTGGCAAGAAAACGATCGGCAGATTGAGTCCCTAATACCTGTTGTGGATCAATATGGGCGCATTGCCGCCACCGAGTTGACCGCAATCGGTATCGACGAGGCTTGGTGGCAACTAGCCGACTTTCCACTGCCCCCGGATGTAGATGGAGAGGACGACGGAGACGGCGGAAGCGATGAGCACGAAGGAAAGGACAAAGTGAAGGGGCGTTCAGTGCCGACGACCAGCTATCCAATACGCCAAATGATGGAACTGATCGAAAGCATCGCAGCCAAGCAAACTGGAATCGACGAAATGGATTGGGTGCTTTGGTGCAACCGCCTTGTGCAGACGTTGGGGCAAGCTGCCGACAGTGTTCCTGTCAAATTCTTCCGTGACGAACTTAAACTTAATCCACTAAGTCCGTTGCGCCATCAGTCATTTCGCCCATTGTTTGCTGAACCCTGTGATTCAGAGCTAGGAAAGATGTACGACGACACCTTGGGCCGGATCGAGGTGAGTTGGAAGATCAATGAAATGAGCCCGATTGGGGGGGCGAAATGAATCAAGAGTTCAAGGGTTGGAACAAAGTTGCAGAAAGGCTTTGCACGCTTGCAGATGATCGGGCAATAGAACTCAACGACGGACAGGCAGCGAGCCTTCAAGAGGTCGCCAAGCGACTACCAAACAACGGCGTAATCATCGCTGACGAAGTCGGCATGGGCAAGACTCGAATTGCTGCTGCGGTCGCCCGGTGTGTGATAGCGGAGGGTGGCCGGGTCGCGATACTGGTTCCGCCTGGATTAGGCTATCAATGGAGCGACGAGTTGCAGATCGCCGGAGTAGATGCACCGCCAATCTTGCGCAGCCTCTGGCAATATTTACAGGCATGGGAGACCGAGGAGAAAGACGCTCCTTGGTTTAACGAGTCGGCCCTGGTGGTTTCCCACTCTTTTACGAACTGGCGGCTTGGAGAGAACACTGCCCCTTGGCGTTGGGCTCTACTCCCGGAGATATATGCCAGATGGCGAAAACAAGCTAACGGGCGTTGGCCGCGCGATTATTGCGGAAACAAGATGCTTGACGACAAGTGGGTTCGACAAGCAGCGGAGAGCATTGTCGGTGCAATAAGCGCCAGACCAGAAGGTCACCCTGCACGAAAATTTATCCAAGAATTAGCCGAAACCACGCCGTGGCCTGGTGCGCTCACTGCTGGCGAATATGGGCGTAACGCACAACTACGTCCTTGGCTGGAACGTGCTGTCGGACTTGGGTTTGGGGTATTTGATTTGGTCATCGTTGATGAGGCACACAAAAGTAGAGGCCAAGACAGTGGACTGAATCGATTGTTAAAAGAGGTTGTTCTGCAATCTGCCGATGCACGCTGCCTGGCGATGACGGCGACTCCTGTCGAGCTCGATGCGACACAATGGACGCAGATGCTGGGGCGCATCCAGGTTGATGAAATATCGAAATCAGCGGCAACCACGGCGATTTCAAGTTACGAGCAAGCCGTAGGTAGGGTGAGGCAATGTCCGAGCGACAAAGAAGCGCGCGAAAAATACAAGGAATCAGCCAAGACTTTTAAGCAAGCGCTAAATCCCTATCTGCTGCGACGTGATAAACGGGAAGACCCTGCGGTCATCAAGTTTCAGCAAACATCTGGTGAGGGCTACCACGCCTACCGACGTGAACAGGAAATCCTGATCGATACCGCTCGTCTGACCCTCGAGTGGAAACAGGCGGTGTGCGCAGCGGAAGCTTTGTCGTTCGTCACACGTCAATCCGACAATACAGCGGCCAAGCGGCTGCGTCTGACCTTGGGCAATGGTCACGGCATCGCAGCACTGATTGATCAGTTGCAGCGAGATGACAAAGATGACCACAGGCAAACTGAAGCCGATGGCGTTCCTGAGATCACTACACAACGTAACGCCGAAACAGAGCTGTCAGCTGACAAGCGTCTGCTACGCGCAGAATGGTGGCAGAACGTCATGATCCAGCCGTTCGTGAACGAAGGATCGGCGCTATTCGATCATCCCGCAATTCTGGCGGCTGTCGAAGAAATTGAGAGCGTCTGCCGACAAGGGGAAAAGGTTCTAGTATTTGGTCGGTTTACTCGCCCATTACGCGCATTGGTGCAACTGCTTAATGCGCGCGAGATGCTGCGATGCGTGGATGGTAAGCGACCATGGCCACAATCCAAAGTTCATGAGAACGAAGAGTGGGCCGCTATCTTGGCTGCTCATCAACATTTGCAGAGGCAAGGAGAGTTAGATCGGAAGTGTCTGGATGATGCCCTCGCTGAACAATACAAAAAACTCGAGAATCAGCGCCGCAATATTCGAGAAAATCTGATCCGCCACATTGAAGAAGGCTTCAACAACAAGCAGCCAGACGAACGTGTGCGAGCACTGTTTGATGCCTTCAAGAAAACGGCTACGGAGAATTTGGAACAGGATCAAGGCAACGACGATCATGCCTTGGCGGTAGTAGCGCGGGCGATTCAAGAGCTGATAGGAACAAGCATTGAGAATGCTGCCTTCGCGCAGGCCTTTATTGATCTGGTGGCGGCAGCGAGCGACCGCGACGAGGGAGATGCGGATGGTGACGGGCTGTTGGACGAGGCGAAAGCATCTGATCTTTGGGCTGATCTTAGAATCAGGCTGCACGAGGAATACAGCCGCCCGGAAGGAGGATATGCACGGCTCATGTATGGTGAAACAAAACCCGCAACTCGGCGCTTCCTGCAATTGGCCTTTAATCGAAAACAAGGGCACCCGAAGGTATTGGTGGCGCAATCGTTAGTGGGCCGTGAGGGGCTTAATCTTCACAAGGCGTGTCGCACGGTTGTGCTGCTGCATCCAGAGTGGAATCCTGGCGTGGTTGAACAGCAGATTGGTCGAGTCGATAGGATCGGCAGTTTGTGGGAAGAAAAATTGAATCAAGCTATCTTTGACGAGAAAAAGAATGGCGACCTCCCGCGAATCGAAATTCGCCCAGTCATTTTTCTGGGGACGTATGATGAGAAAAACTGGCAAGTGTTACAAGACCGATGGGATGATCTACGCGCACAACTTCACGGCATCGTCATCTCTCCACGCATCGCCGGAAAATATTTGGATGCAGAGGAAATGGTTGCCGAGATAAATGGCGCGGCTCCAAACTTTTCTCCATTGCGTAATGTGCGAGCTCAGGAAAAATATTGATTGTTGGCAAACTATGAAAAACCCCTAGATCCCGTACATCCGGATACAGTCGCAGCAAGATAGGATTCGGCAGGCCGCATTCGAGGTGGTGCTAATTTTTGTGTAAATGCCCTGGTTGAATGGTTGCTATCTGTGAGTGTGAACGTCTCCTATAGGGTTATCAACAGACATTCAAGCTCGCATATTTTCCGTAGTTTGACGGTCTGCTGTCAGTAGCAAAGCAGGCGGTCAGTTGTTCGAGCTTGACGGTCCGTTCTGTCTCGAAAGCGGGCACTGACAGGCAGATACAACAATGTCCGTTAAGGCCGAGCAGTGTGAATTGTCCTTCCGACCGGTTCCGAAGTACAGCAGTCGTTCAAATGACAGCATATCTGGGTGGACGTGTGACCGCAATAGGTTCTTTGCTGCCCGATAAGCTTAACACTAATCCCCGAACGGGTTGAATAGCGGCACGTTGAAGCGTTCAAAATCACGAGTGTTTCTTGTAACGACCGTGAGTTTATGTACAATTGCAGTGGCTGCAATCATGGCATCCTCATAAACAGTATTCGATTGTCGATGCATCAGTTTCGCCCAAACTCGAAACGTTGACGCATCCATCGGCAGCACATTATAAGTGGCGGATGCCTGATCGGCCCATACCTCAATTTCCACTGCCTTGATTACATCCTGATCCCGTGTAATCTCGATGCCAGCCTGTATCTCACCGAGTGTCACCGCACTGAGATGCAGGTCAGCATCGGCTACCGATTCAATCCATGCCACCACAGCACCGTGCGGACGAATCTTGCGGAGCTCAGAAACAATATTAGTATCAAGCAGAAACATTACAGAACTGCAGCAGGGCGACGCTTGGCTAGTTTGCGATGAGGCAATTTCAGGTCAACACGCCCAATGTCAGAAAGCAGCAAGGACTTGAGAGAAGGTAGCGCTGAATTGCTCAGTCGTTTCCATTCGGTGATGGGAACAAGAACAGCAGTTTCCGCCCCGCGCCGGGTGACCAGTTGCGGCCCCTCGTTGACACAGGCATCCAGTAACTCGCTGAAACGAGCTTTTGCATCTTGTACAGGCCATGTGTTCATGATTGCACCCCATAAGACTAGTCAGATGACCAGTTTAAATCAGTTGCAAAGGATAATCAACCACTGTTTTGACTGGCGTGCTGACATGTTAGTGAAGTCATGCCGTGGCTAATTTATCAGGTGCAGGGAACGACAACGAGGCAGCCTAAACTTTAGTTTTCTTGGTTTATCTTGTTATTTCGCTGCGCCATAATGGCCATTCTTGTATGACTTCTCTTGGCCGAACAGTGAGCCTTCCCACCAGTACACCTGACCGTCCGGAAATGGCACGATGCGGATGATGATTTTTGACTTTTCCCCAAATTTACTGCCATGACCAATGGGATGTCCATGAGTCTCGCCCATGCTCTGGTACTGGCCATTTGAATTCCTGGTGCGGTACTGGAATACGCCCACCAGTCATTGGACATGGCCAAAATAATATCGGGCCGTTGTGCCATGGCCGCGCCCGCTTTTTGAAGCCAGGAATTCAGTGCCTGGCGATAACCAAACTCCAGAGGTTTGCCATCAATCCCGGTGGACAGGACTTCACTAGGCTTCTCGCAATCTCACCACCGTTCAAGAAAGACTATTTCATCCTTGACCGGTGTATGCGAGAACTTGAAATAGAATTCGGCTATGGGCGTGCAAACGGCCCCTACATCACCCTTGATACCAAGGAAGGTCCAAAAATTATCCGGATGAGCCGAGCTGAACGACGGGGGCTGGGGCTGCTCAAGGAAGATGGTGCGCGTATCAGTGAACGGGCGCGTCGCGCTGAAATAAATATCGGGGACGATCATTCGTTTCAGTCATGGGCATCCAAGGAACCGGCGCAGGAACTCAAGAAGGTTCTGCAACAGCCTGGGGTGACCTGGCAGGATGCGCATCACTGTCTCGCACAGCATGGCGTTTCGATCCAGCCGAAAGGATCAGGAATGATCGTGACTACGACAAAACCACAACCGAGACCAAGTAAGGGAGCAATAGGCTCCCTTACTTTTCATTAATTGCGGAAACTTAATTTCTTTGAACTATCTGTAACCACTTGATTTATTGGTAGGCCGTGCGGGATTCGAACCTGCGACCAACGGATTAAAAGTCCGCTGCTCTACCAACTGAGCTAACGGCCCAAACTGACTAACGTAGCCCGAAATTATCACCCAAAAAACCATTGCTGTCAATGCTGACGAAGACGGGCCTTGGCTTTTTGCGCAGCCGAACTGTCTGGATACTTGGCGATGATCATCTTCCATGTGGCTTTTGCTGTAGCAGGTTCCCCTAACCCCAACCAAGCTGCCGCAAGATTCAGCAACCCATCAGGGGTCTTGGCCGAGTCCGGAAAAGACTTGTAAAGGTGTTGATTGGTTGCACGAGCCCCTTTGTAATCCTTGAGTAATAACTGATTCATTCCGATCCAGTAGAGCGCATTGGGCACTTTGTCGTCGTCAGGATTGGACTTCACAAAGGCTTCGAACAATTTCCGGGATTTTACGTAATTTCCCGCATTGAATACAGATAGAGCCGCATCATAGTCTGCAGAGGGCGTTTTGGCATCAGATGCATTCTCTGGTTTTGACCCATTATCTGCCACCGCCAGAGAATTCTTCCCGCTTTCTGCTGTACCTGCAGAGGGGACAGCACCCTCTTTTCCGTTCGCCACACCTGGGGAACCAGAAATCGATCCGGCCCCTTCAGGTTTGGGCAAAACAGTTTCCACGGCCTTGAGACGAGAATCCAGATCCATGTACAAGTCATGAAAACGCTTGTCTTCCACGTCCAGTTGATTGGCCAGGCTGTCGATACGTCCCCGTATCTGGGCCAGATCCTGACTCATGCTGTCCAAACGCATGACCAGATCCGGATAGCCTTGAAGCGCAGTTTCCATGCGCGTGACCCGCTCATCCATCGTCTGTTGTTGGCGACTCAAGACGGTTTGCTGGCTCTTGAGGTCTGCCACGCCCTGCCGGGCCTCTTCATCGGACAAAAGGCTCGCTCGAACATGGCCAGCGCAAAGCAGACTCAGAACCAGTAGAAAATACGAGGATTTGAAGGTGGTTTTCATGGTCACCAGAAATGGAAAACCCGACGAGGGGGTAATACTCTCGCCGGGCAATGGTTACGAATAAAAATTACTCGCCTTGGTAAACGATATCCGTGCGGCGGTTCTCTGCCCAGGCGGCGGCATTATGCCCAGGATTGACAGGCTTTTCCTTGCCAAAACTGACCGTTTCAATCTGGCTATCCTTCACTCCCTTGGCCATCAGGATCTTGCGCACGCTATCGGCACGACGCTGTCCCAGGCCCAGATTGTATTCACGGCTGCCACGCTCGTCACAGTTCCCTTGCAGGGTGACCTTGGCATCCCCATGGGACAGCAAAAAATCGCCATGGGCATCAACCACGGGCATGAATTCATCCGTGACTGTGTACTTGTCGAAAGCATAATGAATGGTCCGTTGACCCAACGCCCCCCCCACTCCCTTGGCAGGATACAAAGAAACCGTGACCGGTTCTTTGGCCATGGGCTGCGCAGGAACCACAGCCACGGGCGCAGCGGTTTTCTGTGCCACGGGTGCGCTGGTTTCCTCGGTTGGAGTGGAACTACAGGCAGCCAGAACACTGGTAACAGCCAATGCGAGAAGAGCTTTTTTCATGATTATCCTTGTTAAGAAAATGGGTTGACGTAAAACTCAAAAAGTGGTTGCGAATGCTGCGTCCAGTATAACGCATACCCCTGTTCTTAGGTTTACTGCAACGGCCCCCAAACGGGTTCATAAACATCTCCCGTCTGGGTCGACAGTTTCTGACGGATTCGCCCATCAGTACTGACGATGGCCAGAACACCTCTCCCTCCATCTTGAGTGGAATAGAGCAGGTATTTCCCATTGGGGGCAAAGGTCGGAGACTCGTCCAGTGAGGTCTCCGTCATGGGCTGAGTCTGTTTCGTTGCCAAGTCCATGAGCATCACATGAAATGCTCCTCCATCACGCTGAATATATGCCAGTTGCTTGCCATCCGGGCTCAACCTGGGAGAAACCGCATAACTACTGCCAAAGGTCAGACGTTCTGGAGCCCCGCGCAGATCACTCAGGGCAATTCGGTAAATCTGAGGCCCGCCATCCCGATCGGAAGTAAAGTACAGGGTCTGCCCGTCCGGTGAAAAGTAAGGTTCCGTGTCGATACCTCCGCTTGAAAGGAGACGTTCTGGAGCCTCCGAACCATCGAGGGATATCCGGTATATCTGTGAATGCCCATCCTTGGTCAGAACCACAGCCAGATGCCGTCCATCAGGGGTCCAGGCCGGAGCACTGTTGCTACCCTTATAGCGGGCCACCACATGACGAACCCCGGTAGCCAGTGTCTGTACCACTACCATGGGGCGATTGAGTTCGAAAGTCACATAGGCCATACGCTGACCATCAGGCGACCATTTGGGGGACAGAATCGGTTCATTGGTATGAAGCATGCTCTGCTCATTGAAGCCATCGCTATCTGCCACCTTGAGACTGCGGGCAGAACCATGCTGGGTAATGTAGGCAATACGTGAACTGAACATGCCCTTGTACCCTGTGATGTTTTCCAGAATGGCATCAGCCGCATGGTGTGCCACCATACGGTACTGGTCCTCGGATCCGTCAAAAGACAGGTTGAGATGTGCCATTCGGTTGGGCAGCTCCACCAGGCGAAAATTCAGTTTGATATGATGGGTCGCCGGTTCTTCCTGAACATTCCCCACTACAATAAAGTTAGCATGTTGGGCCTGCCAGGTATCCCAATTCACCCCTTCCACATCGGCAGGTGCAGGAGAGACTCCTCGAGTATCCAGAGGATCGAATAAACCGGAACGTTTGAGGTCAGCAGCAATGACCGCAGACAGTTGGTGAGAACCCCCCCCATCCCCAGCAAAGGGCAAAACGGCAATAGGAGTCAGTTGCGCTCCCTGAGTGACGATCTCGAGAGTCATATCCGCATGAACCGGCACTTGAATCAGTGCCAACAGGAGAGCGATGAAAATGAGCAAGTTATTTTTCATGATGAAGTTGTAGATGAGTCACTCGAAATAGTTGACGTAAAGCCACGTCACTGGGCAAGGGCAAAGGCTGGGAACGCAGGATGCCGCGCAGAACCGCCTGATCATAGCGCGGGTCGCCGCTGGACTTGACGATCCTGACAGGCTCCAGAACCCCTCCATCAGGCAGTATGGTGACATCTACCTCCAGCGTCAACCCGGCAGGAACACCTTCGGGAACTTCCGTGTTCCCGCGGATTTTGTTGATGATGGCCAACTTGTAACGATCCACTGCTGCCGCTTGAGCGGCACGGGCATTCTGAGCCAACTGTTCGGCTTGACGGTGGCGCACCTCGGCATCAGCACGCATTTTGGCATCATTTCTTTCTTCTTTGAGCGCATCCTGACGCTCCTGACGCAACTGCTCAGCCAGCATTTTCTCCCGTTGCTTTTGGTCTGCCTGACGTTTCGCTTCCTGCACCGCTTTTTCCTTTTTTTTCTTGAGTGCAATGTCTGCCGCGCTGGGCGTTGCTGGCAAGACCGGTTTAGGTTCAGAACGAGGGGCCGGAGTGGACGCCACAGGGGGAGGAGCAAGGACTGGAGCAGGTACTGGCTGAGCTGGCGGCTCAGGCGTTACGGGTTGTGGCGGAGTCACTTCCGTAACGGTGGCTGGTTTGGGGATATCCGACCATAGTTCGGCCATCATGGGCGCAGGCTCGGGATGTCGTTGCCAGGACACACCAAATACCAGGACAGCCACAAACAGGGCATGAACCAGTAATGCCAGAATCCAGGCCCATAGACGCACTCCCCGTTCGTGATCAATGGTCTCAGGCATCAACCGGAGCGCCCCCGCGCCAGCAAGCCAATTCGCTTGATCTCCGCCTTTTTCAGCAGATCCATGACCTGTAATACTTCTTCATAGCGCACGGCACGATCTGCCGCAATGACCACTGGACGGTCTGGCTCCGAACGATGTAAAACCCCCATCCTGTCCACCAGTCCATCACGGGTCACACTCTGTTCTTCACTGCCCTGATGAGTATCCAGCACCGTCAAATGCCCATCCAGATGCAGGATCACCTGCACCGGATCCTGAGACTGGGCCAGATTTTGCCCCACCGAAGGCAGATCCACCTGTCCGGGATTGATCATGGGGGCCGTCACCATAAAGATGACCAGAAGCACCAGCATGACGTCAATGTAGGGAACCACATTGATCTGACTCATCATGCGCCGTGGTTTGCGTGCCATGATCAACGCCCGTTCTGAGCCGGTTTGAACTGACGTTGCAGAATATTGGAGAATTCCTCCATGAAACTTTCAAAACGACTGGATAACCGGTCCGTGTCATGGGCATAACGATTATAGGCTACGACTGCAGGAATTGCCGCAAACAGGCCCATGGCTGTGGCCACCAGGGCTTCAGCGATGCCCGGCGCCACATGGGCCAAAGTTGCTTGGCCCACGTTGGCCAGACCCCGAAAGGCATTCATGATTCCCCATACTGTCCCGAACAATCCCACATAAGGACTGACCGAACCCACGGTTGCCAAAAAAGCCAGGTGCGACTCGAGGCGATCGGTTTCACGCTGAAATGTGGCTTTCATGGCCCGTTGCACCCCACTGGTAACGGCTGCCGTTTCCAGTGTCCCGGATTTACGATGACGAAGAAACTCCCGATAGCCGGATTCAAAAATCCGTTCCAATGCCCCGCTATTTTCGTTATGCCCCGCGGCACGCTGATAAAGAGCGCCAATATCCGAAGTCGCCCAGAACTCTTCTTCAAATTTTGCTGTTTGACGACGGGCCTTACCCAAAGTCAACATTTTTGTAAAGATATAGGTCCAGGACAGGAGCGATACCAACAATAATAGTCCCATCACGATCTGAACCAATATACTGGCCTGGAGAACCAAACTTACTAATGAAATATCCGAAGTAATATTCACCCTTCCACTCCCAGAAAATTTGCCAAGGTAGGCGGTATGACCGCTACCGTAAAATCCTTCGCTGTCACGCAGGCCACCACCACCTGCGCGCGTACCAGACTTTGTTCGCCCCGCATGACCGACTGCCGGAAGGTCATCAAGCCATGACGCACCCCTGCCAGTTCAGCCACAGCCAGCAAGTTATCCCCCAAACGAGCCGGACGCTGGAATTTGATCTCGATACTGCGGACCATGAATAAAATTCCATGTTCATGCGCAACGCGCTCATGATCGAACCCCCGTTCATACAACCAATCCGTACGAGCTCGTTCCATGTAGCGCAAATAGTTGGCATGATAAACCACCCCGCCAGCATCCGTGTCTTCATGGTATATCCGAAGGGGAACCTCAATTCGCCGGACATTCATGAGCGCTCTTCCAGTATCAATTCACCGATGGTTTTTCCTCCCGCCGAAGGCAAGCCAAAATGCTGGAAGGCAGCAGCCGTTGCCATACGTCCCCGCGCGGTGCGTTGCAGGTATCCTTGCTGGATCAGATAAGGTTCCAGAACATCCTCGATGGTGTCTCGTTCCTCTCCAATGGCGGCAGCCAGGGTATCCAGTCCCACCGGCCCACCGGCAAACTTCTCGATGACCGTTTGTAATAACTTGCGGTCCATCATATCCAAACCCTTGTCATCCACTTCCAACAATTTCAAACCGGCATCTGCAACAGTCTGTGTGACGCACCCTTGTGAACAGACCTCTGCATAATCACGAACCCGTCTTAACAGGCGATTGGCAATACGGGGGGTCCCTCGGGAACGGCGTGCCACCTCACGGGTTCCCGCTTCGTCCATGTCCATCCCCAGCAAACGGGCTGAACGGGTCACGATCCGGGACAATTCATCTTCCGTATAAAACTCCAGTCGGGCCACGATACCAAATCGATCACGCAAAGGGTTGGTCAACATCCCGGCCCGCGTGGTTGCCCCCACCAGAGTGAACGGCGGCAAATCGAGTTTAACAGAACGGGCTGCCGGTCCTTCCCCAATCATGATATCGATCTGGTAGTCCTCAAGCGCCGGATAAAGGATTTCTTCCACCACCGGACTTAAGCGATGGATCTCATCAATAAAGAGCACATCGTTAGGCTCCAGATGAGTCAGCAAGGCGGCCAGATCCCCTGCCCGTTCCAGTACCGGTCCTGAAGTTTGACGCAAATTGACACCCATTTCATGGGCAATGATATGCGCCAAAGTCGTTTTTCCCAGTCCCGGCGGACCAAACAACAAGACATGATCCAGGGGTTCTTTGCGCCGACGCGCAGCCTCGATGAAAATCTCCAGTTGTGCGCGTGCCTTTTTCTGCCCCACATAATCGTCCAGTTGTCGTGGACGCAATGCCCGTTCCTGAACTTCTTCCTGGCGCGACTCCAGGTTCCCCCCAATCAGGCGATCCTGTTCAATCATTTGCTTTTCCTCACCTCGGATCTTGTCATGGGATCAGGACTCCCGACGTGCCAGCCAGCCCAAAGTCATGCGAATTCCCTGCTCCAACGTCAAATCCTCTGCCGGCAATTGCTTCACTGCCCATTGGATTTCACGTTCGTTGTAACCCAAGTTGCCCAAGGCTTGCGCCAATTCCACCGTAAAAGTGGAACCCATGGAATTAGGCAACGGTCCTTCAGGTGAGGGGGACAGGATCAATTTTTCTTTCAACTCCAGAAGGAGGCGCTGCGCAGTTTTTTTCCCAATGCCGGGAATGCGTGTCAAGAGATCCACCTCCTGCCGTTCTACCGCCTGTCCCAACGCATTCACAGAAAGCCCGGACAATACGGCCAGCGCCAGACGAGGCCCCACTCCACTGATTTTTAACAGTTGTCGAAATGCCTGCCGCTCTTCTTCTTCCAGAAATCCATACAGCAGATGGGCATCTTCCCGAACCACGAGATGCGTCAAAAATCGTACAGTCACATCCTGCGCCGGCAAACGCGTGAACGTTCCCAAAGGAACCTCCAGTTCATACCCCACTCCCTGTACCTCCACCACTATCCAGGGAGGGGCCTGGTGCACGACGATTCCACTTAAACGTCCAATCATGAAGGGTTTCCTGTACGTCCCGGCACTGAACGCCAACGGGTGGATCGGCGCCCTGCGGCAACCGCCGGCAAAAGGTCTCCATAAGCATGCCGCAGGGCACAGGCCAAGGCATCGGCAGGGTCGACCCGAGGAAGTTCGGTTAATTTGAGCAAACGCATGACCATGGCCTGAACTTGCTCCTTGCTGGCATGGCCGTGCCCCACCACCGCCTGTTTAACTTGCAATGCCGTATATTCATGGACCTCGAGATCACGCATGACCGCTGCCGCCAACAAGGCCCCCCGTGCCTGACCCAACAACAGGGTGGCTTGGGGATTCACATTGACGAAAACAATTTCTATCGCCATGACCTGCGGTTGATAATGCTCGATGACACTGGTCAATCCTGCATGAAGCACCTTGATACGCGCTGGCAGCGCTGCAGGGAAAGGTGTGGTAATGGTTCCGCTGGTTACATATTCAGGGTCTTTACCCCTCTGAGACACTTCGATGACCCCAAACCCGGTGCAGCGCAAGCCAGGATCCACACCCAGAATACGCAGGGCCACCATTCACTCGGACAGAACTGCGGTGGTATACACCGCTTGCACATCATCGAGGGACTCCAGGGCATCGATGAGTTTCTGCATACGTACAGCCTCATCCCCGGAAAATTCCACCTCATTCTGGGGTTTCATGGTCACTTCGGCAAATTCCGCCTTGAATCCACTTTTCTCCAGAACTTGTCGGATGGCACTAAAATCATAGGGGGGGGTCACCACTTCAAAACTGTCGTCTTCATGATGGAGAACATCATCCGCCCCCGCTTCCAGAGCCGCTTCCATCAAGCGGTCTTCATCCGTTCCCGGTGGAAAAAGCATTTGCCCGCAATGCACAAACAGGAAGGATACCGAACCATCCGTACCCAAATTACCGCCATGCTTGGTAAAGGCATGGCGCACATCGGCCACGGTACGGGTCCGATTATCCGTCAGGCAATCCACCATCACTGCGGCTCCGTTGATGCCATACCCTTCATAGCGTATTTCTTCATAATTGACGCCTTCCAGATCGCCACTTCCCCGCTTGATGGCACGCTCGATGGTGTCCTTGGGCATGTTCTGGTCATAGGCTTTTTCCACAGCCAGACGCAATCGCGGATTGCTCCCAACGTCCCCGCCGCCCATGCGCGCCGCCACGGTAATTTCCTTGATGAGGCGAGTAAAAACCTTACCGCGCTTGGCATCGGCAGCGGCTTTCTTGTGCTTGATATTGGCCCATTTGGAATGTCCTGCCACGATGACCCGACCTCTGACTAGATAATGGAAACGTCTCTGATTTTAACACGGTCGATGGGGACTGGCAGTACTTGAAAAATGAAACTCTTTGATTCAAGCCAGGTTCGCTATAATACAGGGATTCACTCAACGACATTCCTGCCCATACAACGCACCATGTCCACCCCGGAACCCCCCGTTTCTCGTTCCCGTGCCAATACGGGAGAACGGCGTCAGGAAATCCTGCATACGCTGGCTTCTCTGCTGGAACGACCTCAATCAGAAAAAATCACCACCGCACTCCTGGCCAGTCACTTGAAAGTGTCTGAAGCGGCCCTGTACCGTCATTTTGCCAGCAAGGCAAAAATGTACGAAGGTTTGATCGAATTTATCGAACAAACCCTGTTTACCCGAATCAACCGCATCGCCGTCGAATTACCCTCAGGTCTGGCTCAGGTGGAGGCCACCCTGACTCTTCTTCTGGCTTTTTCAGAAAAAAATCCCGGCATGACCCGTGTGCTTACCGGAGAAGTTCTGCATCATGAAAATGAACGGTTGCTGGTGCGCATTGCGCAACTCTGTGAACGTTTGGAAGCCTCGCTTCGGCAAAGCCTGCGTCTTGCCGTCACCCACGGCGAAATATCCAGCGACCGTGCCATTACGGTGCAAGCCAATCTACTGATGAATATCGTCATTGGACGTTGGCACCAATTCAGTTCCAGTCAATTCCAACGAAGACCGCTGGAACATTGGGAGTTGAGTTGGACTCTTCTGAAATCCCTCGTACGAATCTGATTGCAGGCAGGCCCTCAGGGTCTGCCTGCATCAATCATACCTTTGAAAATTACTTGGCGACCTGACGCTCGCGCATTTCTTCCAGCTGTTTACAATCAATGCACAAACTGGCGGTGGGTCGTGCCTGAAGGCGTTTGATACCGATTTCAACCCCGCAACTTTCGCAGTAGCCATAATCACCGGCTTCTATTTTGGCAATGGTTTCATCGATCTTTTTGATCAACTTGCGTTCGCGATCGCGGTTACGCAATTCCAGTGCCATATCCGACTCTTGGCTGGCACGATCATTGGGATCGGCAAACACCGTCGCTTCATCCTGCATGGTATGGACCGTTCGGTCGATATCCTGCCCCAATTCCGCCTTCCAACTCTCAAGAAGATGGCGAAAATGGGACAGTTGCAGGTCATTCATGTATGTTTCTCCCTCTTTCAAGACATAGGGAGAAAATTGTTTCAACGTGGCTTCAACCATGACAATTCACCGTATCAACATTCCTAGACAGACCTCTCGGTCAACTCATCCTATCACGAAGTTCAATCTGCAACCACCGGGGGTTCCAGCAAGGCTTTGAGACTAAGACGCAAACGACCTTTTTCATCAGCCTCCAGAACCTTGACCTTGAGTTGCTGTCCCTCCTTGAGATAATCTCCCACAGCATTGACACGCTCATGGGCAATCTGGGAAATGTGCAGCAACCCGTCCCGGCCTGGAAGAACACTCACAATGGCGCCAAAATCAAGCAATTTCAGGACAATGCCTTCATAGATCTTGCCCACTTCCACCTCAGCCGTGATCTCTTCAATCCGTTTTTTAGCCAAGGCTCCGGCTTCTGAAGTCAGGCATGCAATATTGACTGTGCCATCTTCCTGAATATCAATCGTGGTTCCGGTTTCTTCCGTCAAGGCACGAATCACGGCTCCACCCTTACCGATCACGTCCCGAATTTTTTCCGGATTGATTTTAAGAGTCAGGATGCGTGGCGCAAAACTGGACAATTCTTCACGCACCATAGGCATTGCCTGCTTCATCAATCCCAGAATATGGATACGACCTTCGCGCGCTTGAGCCAGCGCCACCTGCATGATTTCCTTGGTGATGCCCGTGATCTTGATATCCATTTGCAGAGCGGTGACCCCCTGCTCTGTACCGGCTACCTTAAAATCCATATCGCCCAGATGATCTTCATCACCCAGGATATCTGTCAACACGGCAAAACGATTTCCTTCCTTGATCAAACCCATGGCTACGCCCGCCGTATGGGCCTTGACAGGAACGCCCGCATCCATCAACGCAAGGGAACCCCCGCAAACGGAAGCCATGGAACTGGACCCATTGGATTCAGTGATTTCAGAGACCACACGAAGCGTATAGGAGAACTCTTCCGGCGTGGGCAAGGTTGCCACCAACGCTCTTTTTGCCAAACGTCCATGGCCGATTTCACGCCGTTTAGGACTACCGACCCGTCCTGTTTCCCCTGTGGAATAAGGAGGGAAATTGTAATGAAGCATGAAACGATCCTTGTACTCCCCTTGGATCGCATCGATGATCTGCTCATCGCGCCCAGTGCCAAGAGTCGCAATCACCAAAGCCTGAGTTTCTCCTCGGGTAAACAGAACAGAACCATGGGTGCGGGGTAATACGCCCATGCGAATGGTAATGGGGCGAACCGTACGGGTGTCGCGCCCATCAATACGTGGGTCTCCATCCAGAATCTGGTGCCGCACGATACGTGCCTCCAGTTCACCAAAGAGGCTACGCACTTGATTTTGCTGGTCTGCATCGGCATCAGCGGAGAGCACCTGAGGCATGACTTCGCTTCGAATGGCTTCAATCCGCTCCGTACGCGCCTGTTTTGCGCGGATCCGGTAGGCTTCACGCAAGGGATTCAGGGCCAAGGCTTCAAGACGGGTGACCAAAGCTTCATCCCGTGTGGGAGGCATCCAGTCCCAGGGTTCCTTGCCTGCTTCATCGGACAGTTCATTGATGGCATCGATAATGACCTGCATTTGTTCATGCCCATAAACTACCGCGCCCAACATGACATCTTCAGGTAATTCACTGGCTTCGGACTCCACCATCAGGACCGCTTCTGCCGTCCCCGCCACCACCAGATCCATCTTTGACTGGGTCAACTCGGTTGCGGTGGGATTCAGCACAAACTGGCCCTCCACATAACCCACCCGGGCCGCTCCGATGGGGCCACTGAAGGGAAGCCCCGCCAATGCCACCGCCGCAGAGGCTCCGATCAAGGCAGGAATATCCGGGTCAATTTCCGGATTGCAGGACATGACTGTTGCCACGATCTGAACTTCGTTGTAGAACCCTTCCGGGAACAAAGGACGCAAAGGTCGGTCAATCAACCGGGAAGTGAGGGTTTCTTTTTCAGAAGGTCGCCCTTCGCGTTTGAAAAAGCCTCCGGGAATTCGCCCGCTGGCGTAGAACCGCTCCTGATAGTCCACGGTCAGGGGGAAGAAATCCTGGCCCACCTTGGCTTTCTTCAAAGCCACGCAGGTCACCAGAACCACGGTATCCTCCATGGATACCATCACGGCACCATCGGCCTGTCTGGCAATCTCTCCGGTTTCAAGAGTGACTTGATGGCGGCCCAGGGTAAATGTCTTGCGAATCGGATTCACGCGTTCATCCTCACTATCAATAGATTGTTACGTTCAGTATTGTGAAACAAAAATGCGGTGCGCCTATTACCTCGCACCGCATTTCGTACCAAAACCTCTTCACCGGATATTACTTGCGCAAACCCAAACTGGCGATGAGTTGGCGATAGCCATCCATATTGGTGCGCTTGAAGTAATCCAGCAAACTGCGACGCTGACTGACCAACTTGAGCAAACCACGGCGGGAATGGTGATCCTTGACATGGGCCTTGAAGTGCTCAGTCAGATGATTGATGCGATGAGTCAACAGTGCCACCTGGACTTCCGTCGAGCCGGTGTCTTGAGGGGTACGCTGAAAGTCCTTCATGATCTGCGCTTTATGAGCGGCGATTGCAGCCATGTCATTCTCCAAATACGGTAGGAATTCGTCCGAAAAACACAGGATTATACACAATTAAGTCAATACTGCCAACCAGGAGATATTTTTTTGACTCGATCAATCATCTTCTCCCAATTCAGGGTTCCAGCCATTCTTGCGCGCCCGTTTCACCGAAGCCTCATAGATCCTTTGATGACGGTCACGCAGTTCGGGCGTCAAACGGCTGGGCAAGTGTCCATATTTCTCCCACTCCTCCGATACCTTGTCATAGAGTTGCTGGATTTGCCCACTCGTCCAACCCGTGCCATCCTGATCTTCCGGCAGCAACCCAAACACCCAAGCATCCTTGATGATCTGAGCCAAATGGGTCATCCCCCCATTGAGATCGGAGTATACGCCTTTGTAACGTTGTTCCATAGTAATCCTTGTGAATTTCAGCGTGTCAACCCAGCATAAAGCAAAGGCAATTTCTCAGGCAATCGCGCCACCTGATCCACCACCAGGAAATTCTTGGCACCAAAAATCCGTGAAACATACTGATCTGCCCGTGGGTCGAGGCTCAGGCAATAGGTCAGGATCCCCGCCCGTCCTGCCTCTTCCACGGCCTTTTTTGTGTCGTAACGAAGATACTGTGGGTCACGCACATCCACATCAGCCGGCTCTCCATCTGTCAGCACCAGTAACAACTTTTTAGCCGAACGTTGCCTCTTCAAATGCTGTACGGCATGACGAACAGCGGCTCCCATACGCGTGGACAACTGCCCCTTCATGCCCGCCAGCCGTTCTTTGGGAAGATCATCATAATCCTGATCAAAATCCTTGAAACGATAATAGGACACCCCATGCCGGCCATCGGAGCAAAATCCATGGATCGCAAAGGGATCTCCCACCTTGTGGATGGCATCGGCCAAGAGAACAGTGGCTTCACGGGTCAGGTCGAGAACCGAATAGTCCTGTCCCGCCACTTTGTCATTGGTAGACTCAGACAGATCCAGCAAAACCATGACCGAAATGTCACGCACCTTGCGTACACTGCGCATCATGATGCGAGGTTCGGGCTGTATGCCCATACGCAAGTCAATGGTGCTGGCAATGGCCGCATTCAGGTCGATATCATCGCCTTCCTCCAATTTACGCAAGCGTGTCACTCCTTGGGGTTGCATCGCATCCAGAATGAACTTCATGCGTGCAATCAGGCGCTTGTTGCGAAAGGTAATGTCCTCGATGAGTGCCAGATCCCCTCGTTTGGGGTGGCGCTCCAGTACCGTCACCCAGGAGGGCCGCTCAAGTTGAATTTGATAATCCCATTCCGCATAATGAAATGGATCTGAGACCGGTTCCTTGCCTTCCTGTTCATTGAAACTGACGCCCGTATCCTCATAGGGAAAAAGTTCCGTACCCAGTACCCAAATTTCCTGGGCATCATCTCCCGCCAGTTCGGTATCGATCTCATTGACCATTTCCATCAAATTGACCTTGCGCCGCACCTGACGAGGTTGATCGTAGCCTGCAGCCAGGGCTGCCTCGAAATCAAATCCTTCAAAAGCCCAAATGAAACGATTGTCATCCCGATAAAGAGGACGCTGCCCATCTGTACGTGGATTATAAGCAATATTTTTAGTGCGGAAGGTATGGGCCAGAGAAACCCCAATATCCCAGGAAAGTTGGTGATCGTTCAGGTTTTCTGCTTGGGCAAACAAGAGTCGTCCTTCCGCCACCCAAGGGTCGGGATCCTGATAGTTCGAATCCAGCAGGGCCCGACTCAGACGATTGAAATAATCACCAGCGCTTGCGCCCTGACCCGCGTGGGTATGGTGGCATTGAACCCACAATTGCGCCAACCCAGGGAAACGCCGAATGGCCAGGGTTTCCACGCGTGCGTCCTCAATGATCTCGATCAGGGCCATTTGCAACGGGTTCAGATTTTCTGCCGAAATCGGAGCCGTGGTCGCTACCCAATGAGCGGCGCAATGGGCGGCCGCAGCCCGGTATAAACTGAGGCCGGAAATGCCCTCATGGTCATCATAGGCATCGGGCACATGAAAGAAATAACTCTCGATGTAAGGTTTATATCCTTCCCTTCGTTCAAAGTCTCCGGAGGTGGGACGCATGAAGAAATCACGCCCCCACAGAGCGCGCAGATACATATTGATCCGGCGCTGAATATCGATGAAGAGTGTCCCTTTGCGCTCCTTTTGCAACATGGCCAGTGATTCTTTGGAAACCAATCCAAAATACTCGATCTGCGCTTCATAGTTGGTGCGATGAGCATGGGCTCCCCAAGTAGCCCAGCGGCGTAACCCACCCAAAGTCAACTGGTTCAGCAAGACTTCCAGATTGTCGAGCATGGGTCGAACCCCGCGGGGAGCCTGACCCAGGAGATGGTTAAGAAACTGGAGATACGCCTGAAACAGGTCGGCATCCCCCAGTCGGTTGGCCGCCACGGGAGCCGTCCCCAACAAGCGTTCGATCACCGTTCCAGAAGTCCGGGATGAAAATCCCAGCGCAATCTGTACGAGATCTGTCAGGCATTCCTCACCCACCGCCCGAGCCACCTGGGGGGCCACTTCAATCCAGCTCAGGACCAGTTCATTGCCACGCCCCAGATGTTGCAAGGCCGCTGTTCCCTTGAGGTAATTGTCCAGGCCGCGGGCCGAAAGTGCCCGTGTAGCCTCATGCCACTCGTCGCGCAACCTTTGCTGGCAGGCTGGAGACAAATCAGCCAGTAACTCCTGATAATCTTCGAGATGGATCGCCATGGTCCGCCCACTCCTTAAAAGAAGGTCATAACCGCCGCATCGAGGGCATCGCGCATGTCTGGATCATCCGTAATGGGACGGACCAGCGCCACACGGCAGGCATTTTTGGCATCCACCCCAGCGACAATCAAACTTCCGGCATAGATCAGCATCCGGGTGGAAATTCCTTCATCCAGTCCGTGTCCTTTCAGATTACGAGCCCGTTCTGCAATGGAAACCAATTTGCTGGCTACCTCCACAGTCACCCGAGTTTCATGGGCAATGATCTCCGTTTCAACCTCGTGAGCGGGATAATTGAAGTCCAACGCGCCAAAACGCTGTTTGGTCGACTGCTTGAGATCTTTCATCAAACTTTGATAACCGGGATTATAAGAAATCACCAACTGGAAGTCGGAATGGGCCTTGATCAATTCGCCCTTCTTTTCCAAGGGGAGTACACGCCGGTTGTCCGTCAGTGGGTGAATCACCACCGTGGTATCCTGACGCGCCTCCACCACTTCATCCAGATAACAGAGGGCGCCATACCGGGCGGCAATGGCAAGCGGTCCGTCCTGCCAGCGCGTCCCCTGGGCATCCAGAAGGAATCGCCCCACCAGATCCGAGGCCGTCATGTCTTCGTTGCAAGCCACGGTAATCAGAGGCTTCCCCAACGTATAAGCCATGTACTCGACGAAACGGGTTTTACCACAACCCGTCGGCCCTTTGAGCATCATGGGCATGCGCACACTATAGGCAGCCTGAAACAGTTCCACTTCATCCGCCACCGGACGATAATAGGGAGCCGTGGAAATTCGATACTGCGAAATGATATCACTCATGGAATGATTCCTTATCTGATCCTTGATCATGCCTCTTCCCTAACCAGACAGAAAGAGGTCCGCCAACAAAAAGCCCCCGGCCCTCGATGTCGAGGTCACGGGGGCGGATGCGAGGACTTCCCCCGTTACACGGTCTTGCCGCGGAAAATCACCATGGAGGCACCTTGAGACTGACTGAAATTGTCATAGCCAATCAAGCGCACATGATTGTCAGGGTTGGCCTTATGGCAGGCTTCGGCTTCGGCCAATACTTTTTCCACATCGGTTTCGCCAAACATCGGCAATTTCCACATGTACCAGTAAGAATCCATCAAGTACTCGGGCTCGATATGTTCGATGGCCGGGTTCCATCCCTTCTTGACCAGATACTCCACCTGCTTGCGGATTTCGTCCGCACCCATGGCCGGCAAGTAGGAAAAGGTTTCAAACTTACGGCTGGCAGGGTCGCTCAAGCGCGACTTGTAATCCATTACTTCACTCATGACTTCTTTCCTCAAATTAGTTTGCAGGGTCGTGTGGCCCTAGAGCCGCACGACATCAGGCACCATTACTTGTGGGCCACGTCCAGTTTGTCCACGGTATCGAACTCAAACTTGATTTCTTTCCAGGTTTCCATGGCAATCTTCAGTTCGGGACTGTGCTCGGCGGCCTTGGTCAATACAGCCTTGCCTTCCTTCTCGATGGCGATGCCCTGATTGCGGGCTTCCACACAGGCTTCCAGTGCCACGCGATTGGCTGCGGCACCCGCTGCATTACCCCAGGGATGACCCAAGGTTCCTCCACCAAATTGCAGAACGGAATCATCCCCGAAAATGGTCACGAGAGCCGGCATGTGCCAGACGTGAATCCCACCAGAGGCTACTGGCAGCACACCAGGCATGGAACCCCAGTCCTGATCGAAGAAGATCCCGCGCTTGCGGTCTTCCTTGATATAACTGTCACGCATGATATCAATCCAGCCCAAGGTGGCTTCACGGTCGCCTTCCAACTTGCCCACCACGGTACCCGAGTGGAGATGGTCACCGCCGGACAGACGCAGCACCTTGGTCAATACACGGAAGTGAATTCCATGATGGGGATTACGGTCGAGCACCGCGTGCATGGCACGGTGAATGTGCAACAGCACTCCATTATCCCGACACCAGTTGGCCAGTCCAGTATTAGCCGTCAACCCGCCGGTCAGATAATCGTGCATGATGATAGGCGCGCCGATGTCCCGGGCATACTCCGCACGTTTGTACATTTCTTCCGGAGTGGGCGCCGTCACGTTCAGATAGTGCCCCTTGCGCTCGCCGGTTTCACGCTCCGCCTTTTCAATGGCTTCCATGACGAAGTCGAAACGTTGCTTCCAGCGCATGAAAGGCTGGGAGTTGACATTTTCGTCATCCTTGGTGAAGTCCAAACCACCACGCAGGCATTCATAAACCGCACGGCCGTAGTTCTTGGCGGACAGACCCAATTTGGGCTTGATGGTACAACCCAGCATGGGACGACCATATTTATTCATCACATCCCGTTCAACCTGAATCCCATGGGGAGGGCCGCCACAGGTCATGACATAAGCAATGGGGAACCGCACATCTTCCAATCGAAGAGCACGCAACGCCTTGAATCCAAAAACATTACCAACCAACGATGTCAACACGTTGACCACCGACCCTTCTTCAAAAAGGTCAATGGGGTATGCCACAAATGCGTAATAACAGGTATCGTCGCCAGGAACATCTTCAATTTTATAGGCACGCCCCTTGTAGTGATCCAGATCAGTCAAGAGGTCGGTCCACACCGTGGTCCAGGTTCCAGTGGATGACTCGGCGGCCACGGCAGCGGCCACTTCCTCGCGATCCACTCCAGGCTGCGGGGTGATTTTAAAACACGCCAATAAATCCGTGTCTTTAGGGGTGTATTCAGGGGTCCAATAGGTCTGGCGATATTCCTTCACACCAGCATTGTATTTCTTCACTGACATGGTTTTCCTCCATCAGGTTAACTACTACTCAGGGGTCTTGCTACAAACATCTTATAGGAAATCAAGTATAAAAAAATTAAATAATTCTAATCACCACAATCACCAAACCTTATCGACCCTTTTGCAATTACCCTTTACCTGGACGATTGCGTTTCAATCGCATCAAATGTTCATCCGCTTGCTTTAATAATTCAGACGGGGATTTCATGGTATTTCGATCGCTTTCGGCAAACCCGATAGAACATGATAAAGGACCTGTTTCCAGGGTCAACTGACGGGCAACTTCGATCAGACGCTTGCGCAGATATTCCAGATTGGAGACTTGTGCCAAAGGACACACCACCAAAAACTCATCCCCCCCCAAACGAACCGCCAAATCTTCCTGGCGAACATTTTCCTTGAGGACGGTAGCAAAAGCCCGAAGGGCGGCATCACCCGCATCGTGCCCGAATTTGTCATTGATTCGCTTGAAATCATCGAGATCGATGATCAAGACACCCAAAGGGAGGTTTCGGCGTTCCACCTGGAACCAGTGACGTTTCAAAAAAGCCTCTGCCATACGCCGGTTGGCCAACCCGGTGAGCGGGTCGGTCAAAGTCTGCAAATGCAATTTACGCGTCGTCAATACCAATTCGGACAACAATTTGCGGTGCGTAGACCGTTCCGCCTCGAGGTTTCGCGCCACCACCAACTTGCCCTCCAAACGCGCTAACTGAGCTCCCAGCAGAGGGGCTGACACCGTGCAAGGCAGTACGATGTCCGCGCCGATTTCCAAAAGTTCCTGGGCAAAGGGGGCATTCAATTCGGGAACCAGCACCACAATTGCCCGTTGCTCTTCCCCAGTCCAGGATTCAAACAATCTTTTTTCTTGTTCACCCAAGATGTGGGGTTCATCCTGCCAAATAATCAGGAACCCCACCGATTCGTTGGTCATCTGGGTCGTCACAGCCCCCCAGGAATCCACGTTCAAAACGCCATAACCTCGCCCGGCAAAGGTCGATTCCCATGACTGGCGTATGGCCAAAGGGATTCCCACGAGCAAAAGCCGTGTGGTAACTGACTCCGCCTCTCCACTATTCGGGGCAATATCTTTATTGGAACTATCGTGTCCTGGTGTGTGAGAACCCCATTCCTGCCAATGCCCAATGATGTCCTCAACCATTCCGGGCAACTCTTCTGTCGACACGCTTTGACCCAAAAGGGCCAAGCCATGTTCCAAATAACCGTTGATCTTCTCGGTGTGCCGGGAGATCAACGCAGGAGCGGCCTCCCAGGCAAAATTGAGAATTTGTGCCATGACGTGACTACGGTCATTGCCCACCCGCAGTTCAGGTTCTGCTTCGGAAATTCGAATGGCCTCCGTCAGCGGATCAGGAAACCCCCATTCCTGCAACAACGCCAGAGTGATCGCCTGATGATCGATACCCAGTTGTTCCCGCTCCGCATCCAGCAGTTCGTGGGTATTCTTATTCAAACGAAGCAGAACCGAGTATGGCTCGGGGTAGAAACGCAATAGGGCCAATTGCCCGATCCGTGCCAGCAGGGCACAGGTAAAAAGGTCCGCCGCACTGACCGGGATTTCAGGTCGGTCACACATCCATTCTGCCAGCACAGCCGCCGCCAGGGAATGACGGCACAGCGCCAGATAGGCGCTGGCATCCGGCGCACTCGAGGCGACTGCGTCATCGATCACCGACAGGCCCACAGCCAGTCCCGCCACTGTTTTGAGTCCGATGCGCATCAACCCCTCTTCAACGGAAGCCACCGGACGACCGGGGGTCCCGCCTGGACGATTGGCCATGCGGATCAGACGTACGGTCAGTGCCACATCCCTTTTGATCACTTCGGCCACTTTGTGTAAATCCACGTCCTCCGACTGGATCAATGCATAGAGGCGCAAGGCGGTGGAGGAAGGAGAAGGCAGGTGACCCAATGCGCGAATCTGAAGCAACAGGGAATCTTCGGCAAGGGTATCTGGAACCACCGATTCATCATTCATATGCTGAGGCATCCTGTAACCCACATTTTAAGGCGGAACGGGGAAGAAATTGACTGCGTCATTATGACCGCAAGTGAGAAAAGTTGCATATCTTCTTTGTCTCGTTGCACGATTGCCCATGGATTGCAGTAGAATCGCCTCATGGGAGGGCAGGTCAGGTCATCACCCCCTCCCGCCGAAACCTCTAATAACGATCTGTTCTGGAGAACTCCTATGTCCGCACCTATCCTACGCCCGGCGCTGGTCGGTCTGGCCTTGCTGATGGCAGCCCCGCTCATGGCTCAAGCCAACGACTCTTATCCCGACGAACTCAAACTGGAGCACCCTGCCCAACGGGAGATCGCCAATAAACCCGGCCTGGAACTGGAAGCCATGCAAGCCGCCTGTCCGGTAAGCATGCTGAATGCCTCACCGGGTAATGCCGCCAAAAATATCCATGAGCGCATCCTGCGCACAATGGACGGCGTCATTATCGAAACTGATGCCGATCTCACAGGAGTCCCGTTTGGTACAGGGACGACCACGATCCCTGCCACCTACCGTTGCGAGTATCGCGATGGTCAACTGGTTCTGGGAATCTGGTCCAAAGGACTGATCGGCAAGTGGACCCTGTTCCAGAGTCCACGTCTGACCCAGAGCGAACTGGGTACTCCATGGCCAGACTACCTAAAATCCAACTGATTCTTCAATGGTGATGGTCATGTTCCCCGTGAACATGACCATGCTCCAGTTCTTCTTCACTGGCACGTCGCACACCTTTCACCGTACAGTCAAACACCAACGTCTTGCCAACCAACGGATGATTCCCGTCCAGCGTCACTGTTTCGTCCGTGACTTCAGTCACCGCAAACAGCCAGTTCTGCTCTCCTTCCCCCTCGCCTTGAAACTGCATCCCCACCTTGACCTGGGAGGGAAACAGTGAACGTGGTTCCGTTCTGCGCAAAGTGGGGTCGTACTCCCCAAAGGCCATGTCCGGCGTCATGGTCACCGTACAGGCAAACCCTTCCTCCTGACCCTCCAGCGTTTCTTCCACCGAAGGGAAAATGCCGTCATACCCCCCATGCAGGTAACTGATGGTGGGGTCGCTTTCTTCCAGCAACACCCCCTGATCGTCCCGCAATACAAAAGCGAGCGTGACGACTGAATTCTTTGCGATAATCATGATCGATTAAGTTCCTTGACAAGATTCAACACTTCGACCACATGGTCACGGTTGTTGTTCACCGCTACTGCAAAACGAACCACACCCTGACGATCGATGATGTAGGTGATACGATCGACACAGGAGCGTTTCTGCCCGCCTAACTCCTTTTCGCGCAGGACATCGTAACGTTGGCAAACTTCCCCTTCCACATCCGACAGGAGTCGGGCATTCAAGCCATGAGCCTCACAAAAGTCCGCATGGCACAGCACATCATCCTGGGAAACGCCCAGCACCTTGGCGCCAAAGCGATCAAATTCCTCTTCCCGATCACTAAAACCGATAGCTTCCTCACGACATTGAGGAAACGCATCGCGCGCATAGAAAAAAAGCACGACGATCCACTGCCCTAGGTAGCCCTTAAGGGAAACCATTTCCATCCCTGCATCGGGCAACTCAAAACCCGGGGCCAGTTGTCCAGTTTTCAGCATGTGGAACCTCCCGTTGCTGGATGCATTCTACCTGATCTACCCGGCAGGCAGAAACCCGGCCTGTCTTTAGCCCTCTGGCGGCGGATTCGATTGAACCTGCGCCACCAGAGCGTACAGGGTTTCCAACGCTTCACGGGGCGTCAATCGATCGGGTTCCAATGCAGCAAGACGCACCATTGCCGGATGAGGTTCCGGTTTCCGGAGGTTTTCCTCCTGTTCCTCTTCCGGCAGGGGTTTCCACTCCCGTTGGAACAGGTCGTCCTGGGCCGGTCGTAGCCCCGGTTGCTGTTCCAGACGGGCCAATAATTCCCGTGCCCAGCGCAATACGGGGCGGGGAATACCCGCCAAAGCCGCCACCTGGAGACCGTAACTGCGGCTGGCTGCCCCTTCTTCCAGAGCATGCAAGAACACGATGCGGTCACGGTGTTCCACTGCATCCAGATGTACATTAGCCACCCCCGCCACCTCCCGTTCCAAATGTGTCAACTCAAAATAATGCGTTGCAAACAGGCAGGCGCAACGATTCTTTTCCAATAAATGACGGGCTATGGCATGGGCCAGTGCCAGTCCGTCAAAGGTGGATGTTCCCCTTCCTATTTCATCCACTAAAACCAGACTGGCAGGGGTCGCATGGTGCAGTATATAAGCCGCTTCTGACATTTCCACCAAAAAAGTAGATCGCCCCGAGGCCAGATCATCACCCGCCCCGATACGGGTAAAAATCTGATCCAAGGGGCCGAGAAGCGCGCGTCGAGCCGGCACAAAACTTCCGGTATGCGCCAGCAGGGCGATCAGGGCAATTTGCCGCATGTAGGTAGACTTGCCGCCCATATTGGGACCCGTAATCAGAAGCAGGCGGCGCCCTTCGTGCAAATGGGTATCGTTGGGCACAAATCGATCCACCTGCTGCTCCACCACCAGATGCCGTCCTCCCTCGATCTCCATGCGTAACTCTCCACAGAACTCAGGGGCCGCCAGATTCAGCGCCACTGCACGTTCCGCAAAACAGGCCAATACATCCAATTCGGCAATGGCCAAGGCCAGCATCTTGAGTTCCTTGAGAAACCGCCTCAACGTTTCCAAAACTTGCTGATAAAGCCATTTCTCCCGAGCCAGGGCGCGCTCTCCCGCAGCCAGGGCACGCTCTTCAAACGCCTTGAGTTCAGGCGTGAGATAGCGCTCGGCATTCTTAAGGGTCTGACGGCGCTGGTAGTTATCGGGAATACGCTCCCGGTGTACATGGGTCACTTCAATATAAAACCCCTGTACCCGGTTATATTCCACCTTCAGGGTGGGAATGCCTGTGCGCGCTCTTTCCTGTTGCTCCAGGGCCTGTAAAAAAGCACCACAATCATTCTGAATGCTGCGCAATTCATCCAGTTCAGCATCAAAACCCGGAGCAATGACCCCCCCCTCCCGGATCAAATTGGCAGGTTCTGAAGCAATGGAGTGCTGTAGCAGGGTCACTACTTCAACGGGAAAGTGGTGCAAAACGTCATATAATTCCCGCAGACGAGCCGAGTCCGTCAGATCCTGTAATAGGGTTCCGAGATCAGGCAACCCCTGCAGGGTTTCGCGCAAAGCCACCAAATCCCGAGGACGCGCGCTGCCCAAGGCAATCCTTCCCACTCCTCGTTCCACATCGCCCGTGGTCTTGAGAAGGTTTTGCAGTTGCTGGGCTCCATGCCCATCTCCTCGACCAATGAGTTGTCGAATACCCTCCTGGCGGGCCCGAATCACATTCAGGTCGCGCAGGGGATGGTGTAGCCAATGGCGCAGCAAACGTCGCCCCATGGAGTTGCGGCAGGTGTCCAGCGAGGAATATAGGGTAGGGGCTACGCTCCCGCGCAAGGTTTCCGTAATTTCCAGGTTGCGTCGGGTAACTTCATCCAGATGCACCCAATCTTTGGTCTGCTGAACTTCCAGGCGATCAATGTGGGGCAGGTGCATCCCTTGAGCCTGCTGTACATAGTGAAACAGGGCCCCCGCAGCTTGTAACATCAGCGGACTCACCGAACCAAACCCCGCCAGATCATGCACGCCAAAATGCTGCGTCAAATCGCGCAACGCCCGGTTTTCATCGAAATGCCAGGCAGGAAGCACCTGTACCACCCAACCTCGGGTCGCTGGCTCTTCTCCACTTTGACAGAGTACTTCCCGAGCCTGAATACGCTCCAATTCGGACATCAAATCCGGCAATGGAACCTCCAGCACCCGAAAGCGCCCACTGCTCAAGGTCAGAACTGCCACCCCCACCTGCCCTGCCCGTTGCGCCAGCGCCACTAAAGGAGCATCACGATGATCCGGCAATAGAGCGGCTTCCGTCACGGTTCCCGGAGTCACGATGCGCATCACCTGGCGCTCCACCAGGCCTTTGCTGGTGGCCGGATCTCCCACCTGCTCACAAATAGCCACCGATTCCCCCAATTCCACCAGACGAGCCAGGTAACCTTCGGCTGCATGGTAAGGAACTCCCGCCATGGGAATCGGCTGGCCCGCTGACATACCGCGACGGGTCAGGGAAATATCCAGCAAGCGTGCGGCTTTTTCCGCATCTTCATAGAACAGTTCGTAAAAATCCCCCATCCGATAAAAAACCAGTCGTTCCGGATGTTGGGCCTTCAAAGCCAAATATTGACGCATCACCGGGGTATGGGCTGAAAGATCCATGAGCGAGAGAACCTGTAGCAAGAATCGGAGGGCGTCCACCCTGAATGGAATGGATTATAATCCATGCTCCATCCGTTTCTCGGCCCTTAATATAGTTTTCCGCTGACACGGAAACCCCCTCATGCCTCGGAACCTCACAACCCTATTGTTCGAATTGCTCCGCCCACAAATTCTTGAAGAGTTTATGGGGCAATCCCGAGGTTTGGTTGAGGAAAACCATGTCTGATTTGTTCACGCAAGCGCCTGTTGCACCACTGGCTGAAGCCCTCCGGCCCAAGGTACTGGATGAAGTCATTGGGCAGTCCCATCTTCTGGGTGAAGGCAAACCATTGAAATTGGCTTTTCAATCAGGAAAACCCCATTCAATGATTTTATGGGGTCCGCCGGGGGTAGGTAAAACCACCCTGGCCAGACTGACTGCACAGGCCTTTGATTGTGAATTCATCGCTCTATCCGCCGTGTTCTCCGGGGTAAAAGACATCAGGGCAGCCATGGAACAAGCTCAAGAGAACCTGGCGCATGGCAAACGTACCCTCCTGTTTGTTGATGAAATCCACAGGTTCAACAAGAGCCAACAAGATGCCCTGCTTCCCTACGCCGAAAGCGGACTGGTCACCTTCATTGGCGCAACGACCGAGAATCCATCCTTTGAAGTGAACTCAGCCCTTCTGTCTCGTGCTCAGGTCTATGTGCTGACGTCTCTGACAGAAGACGAACTGAAACAATTGCTGATACGGGCCCAGGAAAAAGCACTGGGCCATCTCCAATTTGATAACTTGGCCGTTGACACCCTCATTGGCTATGCCGATGGTGATGCTCGAAGGTTCCTGAATCTGCTCGAACAATGCAACACGGCCGCCGGTGCTGCGGGCGTAACCACGATTGATGCCGACTTCATCCGGAACGCGCTTACCCTGAACAGCAGAAGGTTTGACAAGGGTGGAGACAACTTCCATGACCAGATTTCTGCCCTGCACAAATCGGTTCGTGGCTCCAATCCTGATGCAGCGCTCTACTGGTTGTGCAGGATGCTGGATGGGGGCGCCGATCCCCGTTATCTGGCGCGGCGGATTATCCGGATGGCATGGGAAGACATCGGTTTGGCTGATCCAAGAGCCCTGCAGATTGCCAACGATGCTGCCCTGACCTTTGAACGACTGGGTAGTCCTGAAGGTGAATTAGCATTAGGCCAAGCAGTCATTTACCTTGCCGTCGCTGCCAAGAGCAATGCCGGCTACATGGCCTACAACCAAGCGTGTGCATTCGTCAAGCAGGACAAGAGTCGTGAAGTTCCCATTCATCTGCGCAATGCTCCAACCCGCTTGATGAAAGAAATAGGTCATGGGCAAACTTATCGTTACGCCCACAATGAACCCCATGCCTATGCTGCAGGAGAAACCTACTTACCTGCAGGCATGAAACCGCCTCAATGGTACCGTCCCGTACCCCGCGGACTGGAAATCAAGATTGCCGAAAAAATGGATTTCCTGAAAAACCTGGACGATCAATCCAAGGTCAAGGCAAAGTAAACCTCCGCCTTGACCTGTGTGCCTTTTCAAGCAAGGGATGCGGGCAATCAGATCGCGAAATCGGACTTATTACGCCCTGCGCTGGTGGCCTGTTTAAGCCAATCTGGACGACGTCCCTTGCCATTCCAGATTTCCCCATTAGGACCCCGATAACGAACGCCGGGTCCAGCAGAGCGTGCCGCGACTCGGGTTCCCACCAAACCCAATTCCTTGGCGGTGATGCCATAGCGCGCCACTTTTTCCCGAATCTCTGCAATCACACCCTGCTTTTCCTGTTGCCGCACGGCGTTAGCCTGTTGTTTCAATTCCTCTGCCTGAGCCATCAATTCTTCATAAGTTGCCATCATCACATTCCTTTTGTTAAGCGAAACTTAAGGCACTTTTGAAAGTACCAAATCCGAATTACCAATAAAATTCCGTAACCACCGGATTGGCAATCAGTATACCAAATCACAAAACAAAATTGAAACAAAATGAAAAAGCAAGTTTTATTGATGAATTTCAAAAGCAATCATTTTCAATAAATCATAACCATCGTCTCTATTTCACTTTTGCCAAACCAGTTCACACCAAACAACCTTGGGAACAGATATTTAAAACTCCAAAATCAATAAATTTTTACCCCATACAATTCGACTACGGAGAGGACACCTAGTACCGCCGAATTACCCCTTTCACCCACTGACAATCCACCGATAACGCCCTGAGAACCTTTTCCCGGCTCCCATGTCACTTGCATGCCCCCCTCGAACCCTGTATGATGCACGGATTCTTTTGGGGGGTATAGCTCAGCTGGGAGAGCGCTTGCATGGCATGCAAGAGGTCAGCGGTTCGATCCCGCTTACCTCCACCATTACATCAATAAACACGGGCCTTTATGGCCGTTTTTTTTGGCCGCCCATCACCCCATCCACCTCAAATGAAAGTGCCTGGGTGATTCGGAATGATCCGGTATTCAGTACAGGATATGCGAAGAAACGGACTACCGAACACTGCCTTTTCCATATTCCATCACAAAGGTCAAGCGTCAGTTTCCGTTTACCGTTACAGACCAATACCCTGCAAGCGAAACCGCATGGAATTCGGCGCCTAAGGATGATGCTCACACCGGACCATTCTCTTTTGTAAAAAGGCAAAGGAGGCAATGAGGAAATAACAAAGCACAGGGACCCCAAAAGCACGGGCCAACCCCCATGTATCAGCCAGGGCCCCCGTCAGCAAAGGAATCAGCGCACCCCCCACAATGGCCATGCACAACAATCCCGAACCCTGGGGTGTATCACCGCCCAGATCTTCCAGGGTCAACGAAAAGATGACCGGAAACATGATCGAGTTACACAGCCCTACGGAAATCAGGGCCCCCGCTGCAAGATGCCCGTGACTTAAAGAGGAGATCAGGACCAGGGTCGCCGCTCCCAGAGCACAACCTCCCAAGACCTGGTGCGCCGGCAAGCGGGAGAGTACCCAGGAACCCATAAAACGCCCCATCATGGCCCCTCCCCAATAAAGACTGACCAAACTTCCCGCCACAGGAGCACTGACGCCCAATACCTGGGGTTGTATCAAATAACTGGTCATCAAACTCCCTAGAGTTACTTCGGCACCCACATAGACAAATAGGGCACTCCAACCAAAGGCAAAACGAGGCTTTTTGAAGAGTTGCCAATCCACCCCACGGGGGGATTCTCGCAAAACCGGAAGATCCGGCGAATGCTGCCCCTTCCAGAACATCAGGGACAACGCACCAAAAATAACGGCAATCCCCAGGAAAGGCCAGCGCATCGGGTCCATGTTCTCGAAAGTTGCATGCCGAAGAATCACTGCCGCGCCAATCAAGGGACCTAAGGTCGTACCGAGGGAATTGAAGGCTTGAGCCAACGTCAGACGACTGTGAGCAAGGCCCGAGTCCCCCAGTTCCATGACCAGAGGATTGACGCTGACTTGAAGCAGGGTGATCCCCGCCGACAAGACGAAAAGCGCTCCTAAAAACCATGGGAATTCACGAAACTCGGTGGCCGGGATGAAAAGCAGACATCCCGAGACCGCAGCCGCCAATCCCAAAGCAATGCTGCGCGCATAGCCCAACCGCGCCAGAATTTGCCCTGCAGGAACCGAAAACACCAGATAGCCAATGAAGAAACTGAACTGAGTCAATAATACTTCCGCGTACCCCAAGGAAAACAGAACCTTGAGTTTGGGTACCAGGGAATCGATCAGTACGGTACTCATCCCCCAGCAAAAAAAAACGGCAACCACCGCCTTCATCCAATACGACCAACCCTTGTGATGCGAAGCGGATTTCACGCGGAGCGGGGTACCACCAAAACCCGGTTCTGCCGGGCAATCTCGCCTAAATAGGTCGCGCTGGGTTTGATGTGCCGTTGAAAGGTTCTATGATCCACGGCCACCAATCCAAAATGTGGGCGATAACCATCCAGCCATTCAAAGTTATCCAACAGGGACCAGTGAATATAACCTCGCACATCGATCCCCGCAGCCAGACAACGGGCCACGCCTGAAACTGCCCGGCGGATGTAATCAACCCGCCGCGTATCATCCATGGTGGCCACGCCATTTTCAGTGACATACAGCGGAATCTTTACATGCCCATGGGTATACCGGATAACACCCTCCACGGCTTCAGGATAGAACTCATACCCCATATCGGTGAGTGGATACCCTGCCTGGGGCGGTAACCGGCCACGCGCGCCAATACGCGCCCGGGAATAGGCCTGTACCCCCAAAAAATCACCGTGCTTTTGCACCATTTCAAACCAGGGCAGGTAAGAGAGACGGCGCTTGCGTTCCAGCATCGCCATCGCTCCCGGCCCCACGGGCTGGTCATCTTCCATGGCAATGGAGACACCAACCGGCAATTCTGGGCGTACCGCCTTGATGGCTTCGTACCCCGCCTGATGGGCCTGGAGCAAGCCCTGGTGAACCTGCTCCAGGTCCCCGAAAATCCACGAAGAAAAGCGTCCCGTGCCCACTCGGGTCCCGGCTTTACAAATAATTTCCTGGTCTTTGATCGTACCTAATTTGGTCAGTTCATACCCTGGAATGCAAAACAGCAACTGGGTCAAATTAGGTTCATTGAGGGTGGTGGCATAATTCATCCATTCGCCCAGATGACGCGTCACCCAATCACAATACCGCGCAAAGAGCCAACTCGATTCCGGGTTTTCCCATCCCCCCAGCCCGGCAAACCAACGAGGCGTCGTGAAATGGTTGAACGTTACCATGGAGCGCACCCCGTAACGCTGACAGGATTCCAGAACACGCCGATAATGATCGATCTGCGCCCGCGAAAATTGTCCGGCTTCAGGCTCGACCCGCGACCATTCGATGGAAAACCGAAAGGTGTTGAGCCCCAGATCAGACAACATGGAAATATCCTGATCGAAACGATTGTAATGATCGCAAGCATCGCCCGAGGGCTCATCAAACAGGGTTGGCTGCATATTTTCCAGCAACCACGAATCGCTGTTGATATTGCCGCCTTCCACCTGATGTCCCGCCGTAGCCGCACCCCATAGAAACCCGTGAGGAAATTCTTCACCCAACTCGGCCAAACTGACCTTTGGCCACAGAGAACCGGTCAGAGCCGCCCCACCAGCCAACAACATTTGACGTCGTTTACATTGCCATTCATTCAATTCGGTGTATTCCACGTATCTTCCTAAACGGTAAAATTTTTCCAGTATTTACAACACACCCGGCCCTTCCGGATAAAACCATTTACAAAGCCTCTTCAAAGGCAGAGATCCGTTTGAGGCGCAAACTGTTCCCCAGAACAAAAACGGAGGACAACCCCATGGCCACCCCGGCCAACATCGGATTCAGATGTACGCCAAAGGGCACAGCCACCCCCGCTGCAATGGGGATGAGCAGAATGTTATAGAAAAATGCCCAAAACAAGTTACCGCGTATGTTTCCGAGCGTCTGTCGCGCTGCATCGAAGGCCGTCACCACCGCACGCAAATCCCCCCGCGTCAGGGTCACATCTGCCGCTTCCATGGCAATATCCGTGCCGGAGGCCAGTGCAATACCCACCGAGGCATGGGCCAGTGCGGGCGCATCATTGATGCCATCACCCACGAATCCCACCCGGTGTCCCTGATTTTGCAAATCGACAACGACACGTGCCTTATCCTGAGGCAACATTTCCGCATGAAATTCAATGAGAAGTTTGTCTGCAAGGGCTGCTGCCGTTCGACGGGCATCACCCGTCACCATGACGACCTTCAAGCCGCGCGCTTTCAAGGCCTGGACAACCTCCTGGGCACCCGGTTTGATCGGATCCGCAAGGGCAAGAAAGCCCAACAATTGCAAGTCCACCGCCACAAACACCACCGTACAGCCGTTATTTTCCAACCCCGTAGCCTCGTTCATGGCATCTTCGTCCACAGGGATACCCTCTTGCTCAAGAAACCGTCGAGCACCCACACATACCCGAGAACCACCCACCTGCCCCTCGACCCCGAAACCGGGCACGGCACGAAACCCTTCGACCACCGGCGGATTCATGCCTCGTTGCCGCGCGCTGTCTACAATGGTTCGACTCAAGGGATGTTCACTGGCAGATTCCAACGCGGCGGCCAGTCGCAAGGCCTCATCGGGCTGCGGGCCATGCACCCCGACAAGTACCGGTCGACCTTCCGTCAGAGTCCCGGTCTTGTCGAAGAGCACCATATCAATGTGCGAAAGAGCCTCCAGGGCCTCGCCCTTGCGAAACAAGACCCCCAGTTCGGCAGCACGCCCGGTGCCTACCATGATGGCCGCCGGGGTGGCCAAGCCCATGGCACAAGGACAAGCCACCACCAACACAGCCACCGCAGAAACCAGCGCCAGATTGAGATCATCTCGCACCACCATCCAGACCACAAAGGAAACCAGTGCCGTCAAAAGGACCAGCGGCGTAAATACGCGTACCACACGATCCGCCAAGCCCTGAATGGGAAGCTTCCCGGTTTGCGCACTTTCCACCAACTTCACGATCTGTGCCAGCACGGTATCTCTTCCCACGGAAGTTGCTTCGATGAGTAGTCGTCCGTCCAGATCCACGGTCCCCCCCGTCACCCGATCCCCCGCTCCTTTGATTTTCGGCAAAGGCTCCCCAGTCAGCATCGACTCGTCCACATAGGCACGGCCTTCCTTTACCAGTCCATCCACTGTGATCCGCTCCCCCGGTCGGATCACGAGACAATCGCCTACCTTTAGCAGGGCGGTGGGAACGGCGCGTTCCTGACCCTGATCATCCATCAAACAAGCGGTCTTGGATTGCAGGCCGATGAGTTTGCGCAGAGCCAGAGAAGTTTGTCCCTTGGCCAAGGATTCCAGATATTTCCCCCACAACACGGCAGCCACCACCACGGCAGACGAGTCGAAATAAAGATGGCGGGAAGCCTCGGGAAACCATGCTGGGAACCCCAGCACCCACAGGCTGTAGAACCAGGCTACGCCGGTACCCGTGGCGACCAGCGAGTTCATGTCCGGGGAAAGGTGACGATAGGCCTTCAATCCGGGGCCAAAGAACCGTCTCCCCGGCCCAAACAGGACGAGGGTCGTCAACACCGCCTGCACCCAGGCCCAAAATTCCGGAAAAGGGCTCACAGCCTCAAGCCAATAAGCCACCACCGGAACGAAGGCCGGTCCCATGGAAAGGATCAGGACGAACAAACCCAGTACGGAGGCCACAGTCACTTCGTGCTGCTGAGCCTGTAACGCAGCATCCCGTTCAACGCTGTCGTCCAACTCTTCCTGTTCTTCCAGCGCGCTCGCCTCGTAGCCGGCTCTGGCCACGGCTGCCGTCAAATCTTCCGGTTGAACGCTATTCGGCACATAACGAACCTGTGCCCGTTCCGTGGCCAGATTCACATCCACCTCCACGACGCCCTCAAGTTTGCCCAGAACCTTTTCCACGCGGCCTACGCAGGAAGCGCAACTCATCCCCTTGATTTTCAGTGTAGTGGTTTGTAATTTTTCCATTGGGACTCTTTCAATGAATGAAGTCTCCCGTCCCTAAGCGTGTAAGCACGTTGTAATTGGGGTTTCCCGGGGCAACGGGCGGAGTCTTGCCACGGTCTCACCAAGCGGTAATTGCACTTCCGCAACCGGTTTAAAAACCCGAAAGAAATTATTTTCCGGTACGGTAAAGATAATGGGAAAAGTGAGAATAATTGGTACTGACCGCCCGAAACAACCGATCCAGGCTCACAATGGCATGCTCTACAATCTGGATGGCGATAAAGGGATGCTCGGATTTCAAACGCTTATACATGGTTCTGGACAATTTAAGCAGTTGGGTAGCAGGCTCTTTGGCCACCAACCGAACCGAACGAGGCATTTTGTCAAAAAAAGACATCTCTCCCAACATTTCCCCCGGTCCCGCAGAGGCGATTTCATTTTCCTGGTCCTGTTCCACAAAGGCCAAGGCGATCTGCCCCTGAACCACAAAATACAAGGCATCTCCCACCGAGCCAATCTCGGACAGGATGTCGCCTTTATTAACTTCCTGATAAGTCAGATACTCCAGCAGGGTGCGAACCTCGTTCACTGTCAGGGAGGCGCAAAGATATTGATGGTCCATGAACTGGGATAACCTGACTTGAGTTGCTTGGTCGAGATCCTCACCATGGGGCAAAACAGATTTGCTGGTCATAATATCCTCAGAGTAGGGAAGCAGATCCAGAGGCGCGACGCAGATCCACTCTGCCATCACACAGGGGGAAATTGTACCAAGGAAATGTTTGGTTGGCGATTCCCATCGACCCTAGTGATCAGCAAATCTTGCACGGAATATTGGAATCTTCCTCAAACCCGTATACCGCACACATGCGATGGTAACCATCGGCAATCACAACCTTGCTGTTGACGGTATCCCGTACAAGCAGCAATGGAGAAAGAGCCTGTCCATCCAGAATCTTTTTGCGGTCTCTTTCTACACGGGAATTGCTGATCCCCAACAAGGACAAGCCGGAGGCCCTGAAAATATCCTTTGCCTTGAATTTGGTCATGGGGGCTTGCTTCAATCGCTCGATGAATGTTACCACGGTTTGTACATCGTAGATCAGGCTCAGGTAAGATTCAGCCGCCGGGTAGTCGTGCTTCTCCGGCGTATCCAGCCATTTAATTTCAGTTTTGCTCATGTAAACCCCTTTATCAATAATCAAACAGCCAGAAAATGGTTTGCATTTTTTATACTTGCTTCACTCACAAAACATAATGCAGGATAGCAACGTAATGAGCGGCGCTGCCAGCCATCACAAACAAGTGCCAGATCCCATGCGCATGGCTGAGGCGTGTATCGAGCACATAGAAGATGATGCCAATCGTATAGAACAGTCCGCCGGCAACGAGCCAGGCGAAACCGGCCGGCCCCAGTGCCCGTTCCAACGGAACCAGAGCAACCAAGACCAGCCAGCCCATCAAAACATAGATCCACAAGGATAGTGTTCGCGCTTCGCTCTGTGGCCTCAGTTCTTGCAAGCCGCCGAAGACTGCGAGCCCCCACACCGCACCGAACAGCGACCAGCCCCAAGGACCGCGTAGCGTCACCAGGCAGAACGGGGTGTAACTTCCGGCGATAAGCCAATAGATGCTGTGGTGATCCAACTTGCGCAGGAAAATCTTGGCGCGTCCGTGCATACTGTGATAGAGCACGGAGAAACTGTAAAGCAACACCAACGTCACGCCGTAGATCGAGACGCTTACCACCTTCCACGGGTCACCATTCAACGCCGCCAGTACAATCAGCACGACAACACCGGCGATTGCCAGAATGGCTCCGACGAGATGTGTCAAAGTGTTGAACTTCTCCCCGGAGTACATGTGATTATTTCCGGTCCATCTGGCCCAGGAGATTTTGGTCTGTCAGTGCAACCGGATTCTGTTCCTTTAACGAAGTCTTGGCCATCCAGGTTTCCAGTCGCCCCGGTTTTGCATCAGCATTGGCCGGAATTAGACCACTATTTACCAAAAAGCAACCGCCAATCAATGCAATCCCCATTGTTAACGTCACACCGAATAAAATACCCTTCAACATAACATCACCTCTCAATGGCAAGTTGGGGTTAGGCAAGAAACAATTTTCTTTCCCGGAAAATTTCGACAATCTGAATGCTGGCGACATCGCCGCCCTGCATGTTTGAGCAGGGCAAGTAAATAGTCGGACAAGCCTATTTGCTCACCACCGACCCGCATATTGAGCCAATACTCGGAATTGGTGATTCACCTGACTTTGAAACCATGAGCGCACTGCACAAACAACCCTTTGATTTATGGCGGAAGCGGTGAGATTCGAACTCACGGATGGTTTCCCATCGCTGGTTTTCAAGACCAGTGCCTTAAACCGCTCGGCCACGCTTCCGTTGGTTGAAGACGAACCCGTGAGGAAACGGGTTCGTCTTTTTAGAGTGCGTTAGGATACCACGCTCCTCCCCCACTTGTGGTATCTTTACCCCGTCCCCATCTAACGGACAGGAAGAACGGAGCAGGAATGGATCTTGCAACTTCTCCTCTCCAGCGTTGTCTTAGTGGGGCGAGCCCTGTGTACAGGGTATTACTGAAGGAGTCTGATACCATGCAACGAGAGTACAACATTTACAATCAAGCGGGCCAACTGGATTCGCTGCAACACCGAGTGCTGCGAAATACTTACTGGTTACTGGGCTTGTCCCTCATTCCAACGGCCGTTGGCGCCCTGGTGGGTCTCAATCTGAGTTTCGCCTTCATGGCTGCCAGTCCCATGCTCACCAGTTTGTTGTTTCTGGGGGCCATCTATGGTCTCTTTTACGCCATTGAAGCCAATCGTTACAGTTCCGTCGGAGTCTATTTACTTTTGCTCCTGACCTTTGTCATGGGCGTCATGCTGGGGCCTTTGCTTCAATTCACCCTGGCTTTCCGTAATGGAGCCCAACTGGTCTCCCTGGCCGCCGGAGGCACTGCTGCCGTGTTCTTCACCTTGTCGGCCGTGGCCAGCACCACCAAACGCAACTTCACCGGCATGGCCCAGTTTCTGGCCGTGGGGGCCGTGGTCTTGATGGTGGCCGTGATCGCCAATATCTTTTTGCACTTGCCTCTCTTCCAGGTAGTGCTATGTGGCGCGTTCATGATCTTCTCTTCGTTGATGATCCTGTTCAATATCAGCGCCATCGTTCATGGAGGAGAAACCAATTACATCACTGCAACTCTGAGCCTGTACGTCAACATCTACAATATATTTGTCAGCCTCTTGCAATTGCTGGGAATATTTGGCGGTGATCGTCGCTAATCCATAGTTCTTCCGATAAAGCGTAGACCTGTCCCATCAGGTCTACGCTTTTTTTGTTTGTCACTCCCGATCGAACAAGGCAAGAGATTCCACGTGGGCGGTATGAGGAAACATGTTGAATACCCCTGCCCCCTTCAGTCGATACCCCTTCTGATGCACCAGAACGCCAGCATCCCGCGCCAGGGTGGCCGGACTGCAGGAGACGTAAACAATGCGGCGGGGGCCCTCGGTCCCAATGGCCTTGACCAGATCAATGGCCCCATCCCGGGGTGGATCGATCAACCATTTGTCTTGAACTCCCCAACCCGCCACCGTAGATTCATCCACCTCAAACAAATTAGCAACCTGAAATCGGGTGTTCTTCTCAAGTCCATTATGCGCAGCATTTTGATAGGCCCGATCCACCAAGACCTGGTTTCCTTCAATCCCCAGGACCTGAGCACCCCGCCGGGCTAACGCCAAGGAAAAGTTTCCAAGGCCACAGAACAAATCCATCACTCGTTCCTCAGGCTGGGGATCCAGGAGACGCACTGCTTTACCCACCAGCACACGATTGATCTCGCCGTTCACCTGAGTGAATTCGGTAGGCCCAAAGGGGATTTCCAAGTCAAATTCATCGAGACGATAAGCCAAACCAGGTTGCTCGAGAGGGTAGAAGGGATGTGCCGTATCGGGCCGCCCTCTGGTCTGCCACCAGAACTGCACTCCGTGCCGGTCTGCAAAAGCGCGCATTTTTACCTTGTCTTCATCCGTGGGCAACTCCAGCAGGCGCAATACCAAGACCAACAGGTCTTCGCTGTGCGCCACTTCGATCTGAGGCAGACATTCCCGCACGGTCAGTTCCATGATCAGATTGCGCAAGGGAACCAAGAGGGTGGATACGGCAGGCGTGAGAATGGCGCAGGAGTCCATATCCGCCACGAAACTGGAACGTTTCTCATGAAACCCCACCAGCACTCGCCCTTTCTTAGCCACCCAGCGCACCGTTAAACGCGCCCGCTGACGATATCCCCAATCCGGACCCTGCAAGGGACCCCACAGGCTATCGGGACGAACCTTGCCAATTCGTGCCAGATTATCCTCGAGAATACGTTGCTTGTAAGCAATTTGCGCCGCGGGATCGGCATGCTGCATGTTGCACCCGCCACAATGGCCAAAGTGGGGACAACGGGGTTCCGTCCGGCTGGGTCCTGGCACCAAAACTGCACGCAGTTCCGCTTGGTCGAAATGGGATCTGCGCCGCTTGATTTCGGCACGTACGGTCTCGCCCGGCAGCGCCCCGTCCACGAAGACCACTTTCCCTTCATGACGGGCGATGCCCTGAGCCTCGTGGTCCAGGCCCTCGATCTGTAAGACTACCTCCATCCCTTCTTATCCCTTTATTGCCAAAGCCCCTCAAGGGCGTGTCGTTTCGAGATCTACCAGATGCAAGGTACGCTGGCCACGCTGACGATCCTCCACAAAATGGGTCAGCGCCTGAGTCACCGTGCGAAAGGCCAAATCAGCCCAGGGAATCTCTGCTTCTTCAAAAAAGCGCACCTCGCTACTTTCCAACGTAACGCCATGCTCCGGGCTGTCCATTCGTGCCCGAAAAAGGATATGTACCTGATTATGGGCGGCAATATTGATAACCGACATCAGGTCCTCGATGGTCACCCGGGCCAGGGATTCCTCAAAGGTTTCGCGCGCCGCGCCCATCTGCAAGGTCTCCCCATTCTCCATAAAACCGGAGGGCATGGTCCAGTAGCCTTCACGGGGTGCAATGGCCCGTCGACAAAGCAGAATTTTTCTTTCCCAGACCGGAATGGCCCCCACCAGAATTTTTGGGTTGCTGTAGTGGATGGTATGGCAACTGGGACAAACCTGACGGGGCAAATGATCCCCCTCCGGGACCTGGGTCAAGACTCGCACGCCACAACTGGAACAGTAATTCATGCCAAAGCCATCCTCTTTGAAAATGGTAGAATGGGAATATCCCGTGCGGACCTGACTTGGATCAAACCGAAAGTCTGAAGTTTTCATACAATGGCCCGTTACCTAACCGCACACCCAACCCACGAGTAAATCTATGCTCACCCCCCGATTTTAACCCATGCGATCCTTATTAATGACAGTGTTGACACTTTTTTCTCTGGCGGTATTGGCTTGCCGCGCAGAAGCAGAAGTCGTTGTCGTGCTCAATTCGGGAGAAGGCACCATCACCCGCATCGATCGTCAGACCTATCAACCCATGGATCACTTCTACGTTGGTCGTGAGCCTCATCATCTGATGAGCTTGCCGGACAACAGTGCCCTCATCGTCGCCAATGCCGTGAGTAATGATCTGGTTTTCCTGAACCCCAAAACGGGCGATATCCTGCGCCGTCTGACCCGCATCAGTGATCCTTATCAGATCGGCTTCAGCCCCGACAAACATTGGTTCGTCGCCAACTCACTGCGCCTGGATCGAGTGGATGTCTATGATGCTCACGATTTCCATCTGGTCAAACGCTTTGAATTGGCCTCCATGCCCAGCCACATGGCCTTCAGCCCAGACAGTTCCACGGTCTTTGTCACTCTGCAGGGCAGTGATCAATTGGCCGCCATCGACCTCCATGCCCTCAAGGTCAAATGGATCATACCCATTGGAAAAACTCCTGCCGGTGTAATTTTGACCCCCGATGGAAAACATCTTCTGGTGGGTATCATGGGACTGAACGAAGTCGCCGTGGTGGATTACAAAACCGCCCAAATCATCAAACATATTCCCGCAGGCAAAGGCACGCATAACTTCATGCCCGAAGGAGACGGACGCCATATCTTTGTCGGAAATCGTTCCGGAGACACCGTCTCCATCATCGATACCCAGACGCTCACCATCACCAAAACCTTTCCCGTACCCGGTGGCCCCGATGACATGGAAGTATCAGCAGATGGCAAGGAACTATGGATCACCAATCGCTGGATTCGTCAGGTCAGCGTAGTCGACTTGTCCACGGATAAGGTGGTACGCACCATTCCTGTGGGCAAATCGCCCCATGGCATTTTCTTTGAGCATCACGCTGCACGCCAGTAAGGATGATGCTCTTATGAATCCTTTGGCCCTGCAGTGCGGTATTGCCTTGATCCTGTTGAGCTCCGCAGTGTGGTGCGCGAAGCGGTCCCCAAATACCCCTTCCCCGGCGTGTCATGGCACCCTGTACCTAACTCTAGACACCGGGTCCATGCAGTCCGCAGAAACCATTGCCACGATTTTGCAGCGACACCAGATCAAGGCTACCTTTTTCGTGGCCAATGAACCCACCTGGCGCGGAGATCATGCGCTCGATGACAGTTGGCGCGATTTTTGGCGTGCACGGGTACGAGAAGGGAACCATTTCGGCAATCACACCTGGTTTCATGCCACCCTGGTCAAGGACCTTTCCTCAGGCGACATTCTGACCCGTGGCGGTGACCATGCACCCCGCGAATTCGACAAAGCAGGGTTCTGTCAAAACCTGCAGCGCGTGAATGAGCGCTTCAAGGTATTGACGGGACAATCCCTGGAACCCATTTGGCGCGCTCCCGGCGGACATCTTACCCCCAACGCCGCAACCTGGGCCGGGGACTGTGGTTTTCCTCAGCATGTAGGTTGGTCCGCTGCAGGATTTTTGGGAGATGAATTGCCCTCGGAAAAATATCCCAATCCGCGTTTACTGAACCAGGCCCTGACTCACCTCAAGGATGGCGACATTTTAATGATGCATCTGGGTATTCGCTCGCGCCATGATCCTTTTGTACGGGTCTTCGAACCTCTGATCACCGGCCTGCAGGCCCGCGGCTTCTGCTTCGCCACCTTGCCCAAATCTACGGAATGAGCGTAAACGCGTACCATGATGACCTGGTTTGAAACTTTCATGAACGGATTTACGCTGACCCAGGCCTGGGTCTTTGAACATTGCGTCAATCCTCTGCTCCCCCCTCTAGGCTTGCTGGCCTATCAGGAGGAGGCTTTCGATGCCACGGAGTTTGCTCTGGTGGGTATGGGAGAAATTGCTCTCCTGATCCTGTTTTTTCGTCCGCTTGAAGCGCTTTTTCCTGCTGAACGCTGGTCTGGACGGCGTGGGGTGCGCGTGGACATCCTCTATACCCTTCTTCACCGTCTGGGTTTCATTCCTCTTGTGATGTTCGTTCTGATGTGGCCCCTCACCTTCAAGCTGGATGCCTGGTTACGATTCCATGGATTTATCCCCTATACCCTGGAAGACCTCATCCCTGCCTTGGAAAACCACCCACTCCCCACCTTTTTTGCCTACCTCGTCATCATTGACTTTTTTTCCTACTGGTTGCACCGCTTCCAGCATCGACTGGAATGGTGGTGGGCGCTGCATGGCGTCCATCACAGTCAACAAACCATGAGTTACTGGTCCGACGACCGTACCCACCTTCTGGATGATGTGTTCACCGCAACATTTTTCTCCCTGCTCAGTTTGGTCATCGGCGTAGAACCCGGTCAGTTCATCCTGCTCATGATGATCCCCCGCGTTCTGCAAAGTCTGGCTCATGCCAACATTGCCTGGCGCTTCGGCCCCTTTGAGCGTTGTTTGGTCAGTCCCCATTACCATCGCTATCACCACGGGGTGGGTACAGGCAGTAATAGTGGTCAATTGAGTTGCAATTTTGCCGTACTCTTCCCGATATGGGACATTCTGTTCGGAACTGCCAATTTTTCAAGGGAGACGCCGCCCACAGGCATTGCAGATCAGCAAGAGGGACGGAACTATGGCAGTGGGTTTTGGGCTCAGCAACGATTGGGCTGTCAACGACTCTGGTCAGCCCTGACCCTGGGGAAAGCCTGAACTTTCCCCAGGAAGCAGTACTTAGTTGAGAATCAACTGGTTGAGACGTTTGACGAATTGAGCGGGGTCTTCCAACTGCCCGCCTTCGGCCAGCAAAGACTGGTCAAAAAGCAATTGGCTCCAGTCTGCAATACGCTGTTGATCTGTTTCCAATTTGAGACGCAGAATCAAACGGTGATCGGGGTTGATCTCAAGGATGGGCTTGGAGGTGGGCACTGACTGGCCTACGGATTTCAGAAAACGGGCCATGTTACCCGACAGATCGCCCTCTTCCACCACCAGACAGGCGGGAGATTCGGTCAACCGCTGGCTGACGCGAACGCTCTTGACCTGTTCACCCAACGCCCCCTGCATGGCCTCCAGCAAAGGTTTCAGAGTTTCAGAATCCGAGGTTTCCAGCTTGGGCTTTTCGACCCCCAATTTGGTCAGATCCAGATCTCCCTTGGCCACGGAATGAAGTTGCTTCTCTTCAAAACTTTCCAGATGGGAAACGACCCACTCATCCACGCGATCAGACAGGAGAAGTACTTCAATCCCACGGGAACGGAAAATTTCAAGATGCGGGCTATTCTTGGCTGCCGCAAAACTTTCTGCCGTCACATAGTAAATGGTATCCTGCCCGTCTTTCATGCGCCCAATATAGTCCTTGAGCGACTCGGTTTGATCGGATTTGTCCGTGTGGGTGGTAGAAAAACGCAGCAATCCCGCCCATTTTTCACGGTTGGCATATTCCTCGCCCGCTCCCTCCTTGAAGGCACGTCCGAACTCATTCCAGAACTTTTGATATTTCTCTTTCTGGTTTTCTGCCAGATCTTCAAGCAACCCCAGTACCTTGCGCGTACAACCGGCACGGATCGTATCGATATCCTTGGATTCCTGCAGGATTTCACGGGACACATTGAGGGGCAGATCTGCCGAATCAATCACCCCACGCACAAAGCGCAGATATTGAGGCACCAGTTTCTTGGCGTCCTCCATGATAAAAACGCGTCGCACATACAACTTGATTCCGTGACGAGGTTCGCGTTCCCACAGATCGAAGGGGGCACGGGCCGGAATATAGAGTAATTCCGTGTATTCCTGTTTGCCCTCCACCCGCGCATGACTCCAGGCCAAAGGAGCCTCGAAGTCGTGGGAAACGTGCTTGTAAAACTCTTGATACTGCTCTTCCGTGATTTCATTCTTGGGACGGGCCCACAGCGCATTGGCCTGATTAAGAGTTTCTTCCTCCGGTTCGTTGATGACCTTTTCCTCTCCTTCCTGAGGAGGAACAGGGTCTTTTTTCATGCGAATCGGCAACTGGATATGGTCGGAGTAGCGACGCACGATACCACGCAATTTCCAGGCATCGAGAAACCCTTCTTCTCCTTCCTTGAGGTGCAGCGTCACCGTAGTCCCGCGCGTTGGAACTTCCAAGGTTTCAATGGAGAAAGAACCATCTCCCGAAGATTCCCACTGTACGCCCTCCGACTCTGATGCTCCGGCCCGACGGGTGGTCAAAGTAACCTTATCCGCAACGATGAATGAAGAATAGAAACCAACCCCGAACTGCCCGATCAGCGCAGAATCCTTGGCCTGATCGCCCGACAGTTTGCCCAGAAATTCCTTGGTTCCGGAACGCGCAATGGTCCCGATGTTACTGATCACTTCTTCCCGCGACATCCCCACCCCATTATCCCGGATGGTCAATGTACGAGCTTCCTTATCGATTTCCAGATGGACCGCCAGGTCGGGATCCCCCTCCAGAAGTGTCGCGTTTTGAATGGCCTCGAAACGCAGTTTGTCACAGGCATCGGAGGCATTGGAAATCAATTCACGTAAAAATATTTCCTTGTTGCTGTACAGTGAATGAATCATCAACTGCAGTAACTGTTTGACTTCGGTCTGAAAATTCAGGGATTCCTTATGGCTCATGGTGTCATCACATCCGTGGGTTTGAACGAAAAATACAGCGATGACCCTGAGTTGGGGGCAATCAGTTCAATTTCAAGTGGGTGAAAGAGTCTTGAGCCACAACAGACCTGCCACGGTCTTGGCATCACAGATGCGCCCTGTCTCCACCCAGCGCCAGGCTTCTTCCAGAGGTACGGCCAAGGTTTCAAGAAATTCTTCCTCATCACGCCGAATTTCTTCGAAAATAAGGTCCTGAGCCAAAAAATAGGTGATCTGTTCCGTGGAATAAGCAATACACAGGTCCAAACACATAAGTTTTTTCCAGCGTCCCGCCCGGTACCCGGTTTCTTCCTTCAATTCCCGTTGTGCCGCTTTCAGTGGATCCTCACCCAGATCCAGTTTTCCTGCCGGGATTTCAAAGTAGTGGCGCCGTTGGGGATAGCGGAACTGATACTCGAGGAGTACTGTTTTTTCATCCAGCAAGGGAATAATGGCCGCAGCCCCATGATGCCGAATATATTCCCGGGTGGCTTCCTGACCGTTGGGAAGTTGAACCCGATCTTCATGAACATCCAGTAATGCTCCTCGATAGCGCTGAGCAGAATCGAGGGTCCGTTCGGTGAAGTCCGGCCATGAATGGTCAGGCATGTTCCAGTCAAGGAGCACGATTATTTTACCCGCGCAGCGACTGAGCGATGGATGCCGTACACAGATCGATGAGTGGCTGGGGGATGATTCCAAGCGCGAGCAATGTCAACGCATTGATGCTGAGAAGCAGGCGATGATCACTTTCCCCCACGATCGGCGTGTCATCCTCCGGCTCATCCATGTACATCAGTTTGACGACACGCAGATAATAAAACGCGCCAATCAGGGACATGAGTACCGCCACGACCACCAACCAGGTCAATCCGGCATCCAGGGCGGCACTGAGCACGGACAACTTGGCAAAGAAACCCGCAGAAACCGGAATCCCTGCCATGGAGATCATGATCAACAGCATCAAAAAGGCATACCAAGGACTGCGTTTGTTCAATCCTTTCAGGTCATTCAGTTGGTCTGCCTCAAAACCCTCGCGACTCATGAGCAAAATCAGGCCAAAAGCGGCCAAACTCGTAAGAACATAAGTTACTACGTAGAACATGGCCGCTGCATATCCTCCCAAGGTACCTGACAGGATGCCCAACAACAGGAACCCCATGTGCGCAATGGTGGAATAAGCCAGCATACGCTTGAGGTTGGTTTGAGCGATGGCCGTCACGTTTCCAACCAGCATGGACAGTACCGAAACAATGATGAGCATGGATTGCCAATCTGCGATCATGGGTCCCATGGCTCCCGCCAGCAAACGCATGAAGAAAGCAAAGCCGGCAATCTTGGGTGCCGTGCTCACAAACAGGGTAACCGCGGTGGGCGCCCCTTCGTACACGTCGGGTACCCACATATGGAAAGGCACCACACCCAACTTGAAGGACAAGCCTGCCACCATGAACACCAACCCCAGAACCAGAATGCCGGGGTCGGCATTACCTTGAGCAATGACATTGGCTACTTCAGCCATTTGCAGAGTGCCTGTGGCGCCGTAGATCATGGACAGGCCATACAACAACATTCCAGAAGCCAGGGCCGCCAGGACGAAGTACTTCATGGCGGCTTCGGTGGCAACGCTCGAGTCCCGCTGCAACGCAATCAAGGAGGCCAGAGAGAGGGAGAGCAGTTCCAACCCAAGATAGAGCACCAGAAAATGGTTGGCAGAGATCATGACCATGATCCCGAGCAGCGCAAAGAGGATCAGGACAAAAAACTCACCCTTGAACAAACCACGGCTTTGAATGTAGTCACGGGAATAAGCCAGAACGAAGGATACCGTCAGCACGGAGATCATCTTCAGGGTACGGGCCATGGGGTCATCCACGAAGGACCCATTGAAGGTCGTCACCACCTGCCCCAGGGAACCGATCAGAAGAAACCCCGCCGTCCCCACCAAGGCCAGTTGAGCATAGGCATAGGTCAGGAATCGTTTGGACTCGGAAATGAACAAATCCGCGATCAGCAGGGCAGAAAGCGCCACCAGAAGAAAAATTTCCGGGTAGGCTGGAACTAGATTGGGTGTGGCGAAGGTCATCGTCGCTCCATCAGAACTTGGGGGTCGAGGCCTGCTCGATCAACTGCAGGACCGAAGCGTGCATGGGTTCGGAGAACAACTTGGGGTACAACCCCATCCCCAATACCAGCAGTGCCAGAATGATCAAAAACAGGAATTCTCGGCCAGAAATATCCTTGAGCGCTGCCACATGGTCATTGGCCACTTCTCCAAAGATAACCCGCTTCACCATCCATAACGTGTAGGCGGCGCCCAGAACCAGCGTGGTGGCTGCCAGTGTGGCATACCAGAAATTGACTTGAATCGCTCCCAGGACAACGATGAATTCTCCAATGAAACCACTGGTTCCAGGCAAGCCGGCGTTGGCCATGGAAAACAACACCATGAAAGTCGCAAACTTCGGCATGGTATTGGCCACCCCGCCATAATCAGCAATTTGTCGTGTGTGCATGCGGTCATACAATACGCCGATACACAGAAACATGGCACCCGAGATAAACCCGTGCGAAATCATCTGAAGCAGACCTCCCTCCATGCCCATGGGGTTGAACAGAAAGATCCCCAGGGTCACAAACCCCATGTGTGAAATGGATGAATAGGCCACCAGTTTCTTCATGTCCTGCTGGACCAAAGCCACCAGACCGATATACACCACGGCAATCAATGATAGGGTGATCATCGTCCCGGCGAGGGCATGACTGGCATCTGGTGTGATGGGCAAGTTGAATCGCAGAAATCCATAAGCGCCAATTTTCAAGGTAATGGCGGCCAGAATGACCGAGCCTCCCGTCGGGGCCTCCACGTGGGCATCGGGCAACCACGTATGAACCGGCCACATTGGCACCTTGACGGCGAAGGACATGAAGAAGGCGATAAAAATCAGGATCTGAACTCCCAGAGGAAGAGCCACTGCCTGGAATTTGAGGATTTCGAAAGACTCTCCGGCCTCGAAATACAGATAAATGAAAGCCGCCAGCATGAGCAGGGAACCCAATAGGGTATACAGAAAGAACTTGATGGAAGCATAGACTCGGCGCGGCCCCCCCCATACCCCGATGATCAGATACATGGGTATCAGCATGGCTTCAAAGAAAACATAGAACAGAATGGCATCCAGGGATACGAACACACCGTTGATCAACCCGGACATGATCAGAAAGGCCGCCATGTACTGAGCTTGTCGTTTTTCGATGACGATCCAGCCTGCTATCACTACCAGAATGGTCATGAAACTGTTGAGCAGGACAAACCACAGGGAAATCCCATCGATTCCCAAGTGATAAGTGATGTTGAAAGCAGGAATCCAGCGGTAGGCTTCTTCAAACTGCATGGCCGCCGAGGCGTTGATGAATCCGGTATAAAGCGGAAGGGTGACCAGGAAGCCCAACAAAGCCCCCACCAGTGCCACTCCACGGGTTAGCCCCGGGTTGGAATCGCGCCCCAGGGCGAGGACGAGAATCCCCGCCAGAATGGGGACCCAGATACTCAAAGAAAGAAGATGGTGTGCAGTCATGGAATTCCGCTCAAATTACGCTTTGATGAACCACAGGCTCATCAGGAAGAACACCCCAAAAATCATAGCAAAGGCGTAGTGGTAGATGTAGCCCGTCTGAATCCGGCGCAAGCGTGTGGACAAGGCCCCCACCAGTTGGGCAGAACCATTGACGATCCAGCCATCGATGAACTTTACATCCCCCAGTTTCCACAATCCCTGCCCTAAACAACGGGCACCGCCGGCTATAAAAACTTCATTGAAACGATCAAAGTAGTATTTATTGTCCAACAGGGTATAAATGGCGCCGGATTCACGGGCGATCACCGCGGGAATATGGGTCCACTTGAGGTACAAAGCGGCAGCCAGCGCAATCCCGGAAACGGCCAGCCAGAAAGGCAGGGACTGAACTCCCTCGACAACGAATGGGCCTACCCCATGCCAGGCCTCGCGCATTTCCGGCAGAGCGCCAGTTCCGGGCAGCAGGGTAATGGAAGAACCAAAATAATCTCCCATGACCATGGGCCCAATGAAGATCCAGCCGGCAATGACCGAAGGAATGGCCAGCATGATGAGCGGCAGGGTAATGACCAGGGGCGATTCATGGAGATGCTCACGGGTATGATGGTCCATGCGCGGTTTCCCATGAAAGGTCATGAAAAGCATGCGGAAACTATAAAATGCCGTCACAAATACCCCGGACAGCACGGCAAAGGAAGCGAAACCTGAGCCAGGCAAATGACTGGCACGCACGGCTTCGATGATGGCATCCTTGGAAAAAAATCCGGCAAAGGGCGGAATGCCAGCCAAAGCCAGAGAACCGATCAACGCCGTCACATAAGTAATGGGCATATAACGCCGAAGCCCCCCCATCTTGCGCATGTCCTGCTCATGATGCATGGCATGGATCACGGAGCCCGCGCCCAGGAACAGGAGTGCCTTGAAAAAAGCGTGGGTTCCCAGATGAAAAATCGCTACAGGATAGGCTGAAGCGCCCAATGCCACGGTCATGTAACCCAACTGGGACAGGGTGGAGTAAGCCACTACCCGTTTGATGTCGTTCTGGATGAGCCCCAGGAAAGCCATGAACAGGGCAGTACATGCACCGATCACGAGAACGGTGGAGCGTGCTGTGGGGGACAACTCAAAGAGAGGAGACATGCGGGACACCATGAAAATCCCGGCAGTTACCATGGTTGCCGCGTGGATCAGTGCGGAAATGGGCGTGGGACCTTCCATGGAATCAGGTAGCCAGACATGCAGGGGCATCTGTGCCGACTTGCCCATGGCTCCCACAAACAGCAACAGACAAATGACCGTAATCAGGGAGACCGGCATGCCTCCGCACAATTCGATGGTATCCCGCGCAAAATCAGGGGCCTGCTGAAACACCGTGGCATAATCGAGAGAACCAAAATGGGCTTGGATCAAAGCGATCCCGAGCAAAAAACCCAAATCACCCACCCGATTCACCAGGAATGCCTTGAGGTTGGCATAAATGGCCGTGGGACGGGTATACCAAAAACCGATCAGCAGATAAGACACCAGACCCACCGCCTCCCAGCCAAAAAACAACTGGACGAAATTATTGGCCATTACCAGCATCAGCATGGAGAAGGTAAAGAGCGAGATGTAACTGAAAAAACGTTGATACCCGTCATCCTCGTGCATATACCCAATGGTGTAGATATGGACCATGAGGGAAACGAAATTCACCACCAGCATCATGGTGACGGTGAGCGGATCGATCAGGAAGCCCACCTCAAAAACAGAGGAGTCTCCCATGGTCAGCCATTGATAAACGGTTCCGTTGAAGGAGTGCCCTGCAAAAACATCCTGGGCAATCACCATAGATGCGATCAGGGATACCGCCACGCCGAGGATCGTAACGGTGTGACTGCCCGCCTTGCCCAGAGTTTTGCCAAAAAACCCTGCCAGCACCGCACCCAACAGGGGGGCTAGAGGAACCAGAAGATAAAGACTTGGCACACTCATGTCGATCATTCCTTGAGGTGGCTGAGGTCGTCCACATGAATGGAGCGCAGGTTACGAAACAGCACCACCAGAATGGCCAAACCAATGGCCGATTCCGCTGCTGCTACAGTGAGAATGAAGAAAACGAAAATCTGGCCCGCCGTATCATGCAAGTAATGGGAAAAAGCCACGAAGTTCATGTTCACGGCCAGCAGCATCAACTCGATGCACATGAGCAAAATGATGAGATTCTTCCGATTGAGAAAAATCCCCACGATGCTGATGGCAAACAGCAGTGATCCGAGCATGAGATAGTCTGTCAGGTTGAGCATTACAACTCCCTTTCGGCGGGCATGGACACGATCCGCATGCGGTCGGCTGCTTTGACTTGCACCTGCAGAGCCGGGTCCATGTGCTTGGAATCTTTGCGGCGACGCAGCGTCAGGGCAATGGCGGCCACAATGGCCACCAGCAAAATAACGGCTGCCAGTTCAAAAGAAAAAACGTAATCGGTATAGAGCAGACGGCCCAACTCCTTGGTATTGCTGATTGACCCTCGGGGATCCGGAACCATGGAGGAAAACTGACGACTGCTCACCACCAGCCACATTTCCAGCACCATCAACAGTGCAACCCCTCCACCGAGCGGCAAATGCTTCCAAAACCCCTGGCGCAGTCGTTCGTTGTCAATATTGAGCATCATGACCACAAACAGGAAAAGGACCATCACTGCGCCCACGTAAACCAGTACCAGAACGATGGCAAGGAATTCGGCCTCAAGCATCATCCACAACGCCGATCCGGTAAAAAAAGCCAGCACCAGGAACAAGGCGGAATGGACGGGACTGCGGGCGGTAATCACCCCCACACCGGCCCCCACCAGAACCAGCGCAAAGGCCATAAACAACAGGAAAGAAGAATCAAGCACGGTGCGTCATCCTCATCGGTAAGGGGCGTCTTCTGCCCGGTCAGCCGCAATCTGGGCTTCGTAACGATCTCCCACGGCCAGAAGTTTTTCTTTGGTCATGAGCAAATCTCCGCGCTGCTCACCGTGGTATTCAAAAATGCGCGTTTCCACAATGGAATCCACAGGACAGGATTCTTCACAGAAACCGCAGAAAATGCATTTGGTCAAGTCGATGTCGTAACGGGTTGTCCGCCGGCTTCCATCCTCCCGTTGTTCCGATTCGATGGTGATGGCCATGGCAGGACACACGGCTTCGCACAATTTGCAGGCGATACAGCGCTCCTCTCCGTTGGGATAGCGACGCAGGGCATGCAGGCCACGGAAACGGGGCGACATCGGCGTCTTCTCTTCGGGATATTGCACGGTAATCTTGGGCGCGAAAAAATGACGTCCCGTAATGCTCATGCCCTTGAGCAATTCGGATAGGGTCCAGTTCTTGACGAAGGATTTGAGGTCAGCCACAGGGTACTCCTCAATGGAACCAAAGATTGAGCACGGGAAGACCGCGCAGGGGTTCCTGCAGGAGCAGGCCCACGATCACCAACCAGATCAGAGTCACAGGAATAAAAACCTTCCAGCCCAGACGCATGATCTGATCATAGCGGTAGCGCGGAAAGGTTGCCCGGAACCACAGGAACAGGAACAAAATGAAACTCATCTTGGCAAACAACCACAGAATTCCATCAGGCAGGAAGGAGACCGGCGACAACCAGCCGCCCATGAACATGAGGGATGCCAGTGCGGCAATGAGAATCATGTTGGCGTATTCGGCCAGGAAAAAGATGGCAAAGGCCATACCGGAGTATTCCACATGGAACCCCGCCACAATTTCCGATTCACCTTCAGCCACGTCAAAGGGCGCCCGATTGGTTTCAGCCGTCCCTGCAATGACGTAAATGACGAACATGGGGAAAAGCGGAATCCAGTTCCATTGCAAGAGTCCCAGACTTCCTTGCTGAGCCTTGACGATATCCACCAAATTGAGACTGTGGGACATCATCAGTACCGTCACCAAGGCAAATCCCATGGCGATTTCGTAACTCACGATCTGGGCTGCAGAACGCAGGGCCCCAAGGAAGGCATATTTGGAGTTGGAAGCCCAACCAGCCAGCACCACACCATAAACTCCCATGGAAGTGATGGCCAAGATGTACAACAGTCCGGCATCCACATTGGCCAATACCAGATCCGGGGTAAAGGGCACCACAGCCCAAGCCGCCAGAGCGGGCATAATGGCCAGTACGGGAGCCAGTACGAAGAGAAACTTGTTGGACCCACTGGGAATGATGATTTCCTTCATCAACAACTTGATCCCGTCCGCAATGGGCTGAAGCAATCCGAATGGCCCCACCCGGTTCGGACCGATACGGATCTGCATGAAGCCGATGACCTTGCGTTCTGCCAAGGTCAGATAGGCTACTGCCCCCATCATGGGTACCACGATGGCCAGAATCTTGATCAGCGTCCAGACCAGTGGCCAGAGCGGGCCGAAGAATGCTTGAAGCGTATCCATCATGCCCCCTCCAGTACGACCATGCCCATGGCCTCGCCCAATGACGCGCAGAGCGGATGGGCAATAGGCACCACCGCACATCCCTCCGCCAGCGTTTCATCCAGGGTCACGGGCAAAACTACACTGCCTTCACCCTGTCGAACCCGCACCGATTGTCCCTCCCTCAAACCCAAACTGGCTGCCTGGGCAGGATGCAGAATGACCCGAATGTCCCCTGCCAGGGCGGTTTCCTGTAATGCAGGCGCACGTCGCACCAGTGGGTCAGCATGGTAACCGGGTAATTCGCCCACCCGTTCCACGGTTCCCAGAGAGGCGCGAACTTTTAGAACGGGCGCCTGGGATAGTTGATTGCTGAGTGCTTCGCGGCAGACCAGCGGCAGGTCCGGTGAAATTTCCGTACGCACTTCCTCAAGGGTTTCCTGAGCAAAACCTGGACAATCCAGCAGATTACCCAGCACGCGCCAGATTTTCCAGGCTGGACGCGCTTCACCCTGGGGCGACACCACGCCATTGAAGGATTGTACCCGTCCTTCCATGCTGACAAAGGTTCCGGCAGATTCAGTAAAAGGTGCAATGGGTAGCATGATCGTTGCCCATTGTTCCGCATCCCCCTTGAAGGCACTCAGGGCCACCACCGTCTCGGCCTGACGCAACGCTTTCAAAGCCAGGGTGGGGTCCGCGCAATCCAGAGAGGGTTCCAACCCCATCACCACATAGGCCTGGCGCGGCTGGCGCCATTGCGCCTGGGCATCCAACCCCGTCTGGGCATGGGTATGAAAGGCCCCGCGCTGAGGCAAGGCCCCAGCCAGCGCAGCCCCCACCGTATTGGCAGCCAGCGCCAATTGTCCAAAGGAAGCCCCCGTCACTTCGCCCAACACCTGGGCCAAACGATAAAGTGTCGCATAATCGGGATGTTGTTGAGCCAGTTGCCCCAATACCACCGCTGATTTTCCCTGCGCCGTCAGCAGATTGGACGCACAGGCCAAAGCCTCGGGCGAAGGTGTCGTGGTGGTCAAAGGCAATAAATCTTCAGGCAGAGGGATGCCTGTTTGTTGGGCCACGGCACTCAGTATTTCACCGAGCAGTGCCGGCCATTCGCTGGGTTTGCCCAGCAGGGTTGCCGCCACGGGCATGGCCCAATCCTCATTGCGCGCCGCCACCCGATGTACCTGCGCCCCGGACCGGGCCGCGCGCCGCAAACGCACCGCCAGCAAAGGTTGCTCTTGACGCAACACCGACCCAATCACCAGAACTGCCCGCAGATCTGACCAGTGAGCAATCGCCATGCCAAGCCAGGGTGTCCCTTGTTGCAGGGCGTCGAGAGAAAAATCCACCTGACGGGTGCGGTGATCGATATTATGGCAACCCAATTCACGCAGTAACTTTTGCGCCAAATAAAGTTCTTCAAGGGTTTGATGAGGACTCAACAATGCACCGATCCCTTCGCCCCCGCTGTCATGGCGCACCTTTTCCAAACCATCCACCACGCACTGCAAGGCTTCGGCCCAAGTGACCTGAGTCCACTGTCCGTCCCGCTTGACCTGGGGATGAAGCAGCCGATCAGCGCTGTGCAACGCCTGATAGGAAAATCGATCGCGGTCGGACAACCAGCATTCGTTGATGTCGTCGTTTTTACGTGGAAGCACACGCACCACGTCGTTGGGCATCTTGACCTGTACCTCGATCTGTGTCCCCAATCCATCGTGCGGGCTCACCGACGGGAAACGCGTCAATTCCCAGGAACGGGCCGCAAAACGAAAAGGCTTGCTGGTCAGTGCGCCCACAGGACAGAGGTCGATGGCGTTGCCCGAAACCTCCGAATCCACGGTCAGATCCATGAACGCCAGGATTTCCGAGTGCTCTCCCCGTCCACCGACGCCCAGTTCCATGATCCCGGCAATCTCCTGGCCATAACGCACACAGCGCGTACACAGGATGCAACGTGTCATGTCGGTGGAAATAAGCGGACCCAGATCCTTGTTGGAGACTACCCGTTTGGCTTCCTGATAACGCGAAGCTCCGCCGCCGTAGCCCACGCTGATATCCTGCAACTCACATTCGCCACCCTGGTCGCAGATGGGGCAGTCGAGGGGATGATTGATGAGCAAAAACTCCATCACTGCCTTCTGTGCCTCCACGGCCAAAGGTGAATGGGTATGTACCTTCATCCCTTCGGTCACTGGGGTGGCGCAGGCAGGCAGAGGTTTCGGCGCCTTTTCCACCTGAACCAGACACATCCGGCAATTGGCGGCAATGGACAGTTTACGGTGATAGCAGAAATGAGGAATCTTGATCCCCAGTTGCTTGGCCGCATCCATGACGGTACGCCCGGCTTCAATCTGGGTAGGTTTTCCGTCGATTTCGAGGTTCAATAATGCCATATCAGGCTGCCTTCTCTTGAGAATCGCTCACCGCCCCCACCTGGCAACGCCGATGGGTAACGTGGTATTCGAATTCATCCCGAAAATGGGTCACGAAACTACGCACCGGCATGGCAGCAGCGTCGCCGAGGGCACAGATGGTGCGCCCCTGAATATTATTGGATAGAGAATGCAACAAGTCCAAATCGTCCTGGCGTCCCTGACCATGCTCGATGCGATGGATAATCCGGTACAACCAGCCTGTGCCTTCCCGGCAAGGGGTGCATTGTCCACAGGATTCTTCATGATAGAACAAGGATAAACGTTCCAGTGCCCGCACCATGCAGGTGGTTTCATCCATCACGATCACTGCTCCGGAACCCAGCATGGAACCCGCCTTGGAAATGGAATCATAGTCCATGTCCAATTGCATCATCAGGTCTCCGGGCAAAACCGGCATGGAGGATCCCCCTGGAATGACCGCCTTGATCTTCCGCCCCCCCCGCATTCCGCCAGCCATTTCGAGAAGGGTGGAAAAGGGGGTCCCCAAAGGAACTTCGTAATTACCCGGTCGGGTTACATGCCCCGAAACGGAAAAAATCTTGGTGCCGCCATTGTTTGGTTTACCCAACTGCAAAAAGGCTTCGCCCCCATTGCGGATGATCCAGGGCACGCAGGCAAAGGTTTCCGTGTTGTTGATGGTGGTTGGTTTGCCGTACAGTCCATAGGTGGCGGGGAAGGGGGGCTTGTAACGGGGTTGGCCCTTCTTGCCTTCCAGGGATTCCAGCAGGGCTGTTTCCTCCCCACATATGTAGGCCCCATAACCATGATGGTTGAACAAGTCGAAGGAAAATTTCGAACCCAGGATATTTTGTCCCAGGAAGCCTGCCGCACGGGCCTGATCAATGGCTTCTTCACAGCGCTGATAGACTTCCCAGATTTCACCGTGAATATAGTTATAACCACGGGTCGCACCCATGGCATACCCCGCAATGATCATCCCTTCGATCAAGGCATGGGGGTTATAGCGCAAGATGTCGCGATCCTTGAAGGTACCCGGTTCTCCTTCATCCGAATTGCACACCACATACTTGTCCCCCACATAGTTCTTGGGCATGAAGGTCCACTTGAGGCCCGTCGGAAAACCTGCTCCGCCCCGGCCACGCAACACGGACTTCTTGACTTCATCCACAACCTGCTCGGGAGTCATGGGCATCGTCAAAATCTTGCGCAGGGCTTCGTAACCCCCCCGTTGAAGATAGTGTTCCAGCGACCAGGTCCGATCCCGATCGAGCCCCTCGAGAATGACGCCGGTCATGACTTCAACTCCTTGAGCAAAGTATCCAGTTTTTCTTCATCCATGAAAGAGTGCATGGTATGGTTGTCCACCAAAAGTACCGGCGCATCACCACAGGCCCCGAAACACTGTCCTTCCTTGAGACCAATGGCGCCATCCGCCGTCACTTCGCCAAAACCGATGCCCAGTTTTTCCTTGAGCCGGTCACAAAACTCCGTGGAACCCGATAACGCACAGGGCAGATTGGTGCACACCGTTAATTTGTGCCGCCCCATGGGTTTGAGGTTGTACATTTCATAGAAAGTGGCCACCTCATACACCGCAATGGCGGGCATGCCCAGATACTCAGCCACACTGTTCATGACTTCCTTCGACAGCCAGCCATATTGGACCTGAGCAATACGCAGGGCCGACATCACTGCCGACTGTTTCTGGTCCGCGGGGTACTTGGCGACTTCGCGGTCGATCTGTTGTTTGGATTCCGTACTCAGCATGATCAGCGGTCCACTTCTCCGAAAACGATATCCTGGGTCCCGATGATGGCCACCACGTCTGCAATCATATGCCCACGTGACATTTCATCCAGACCCGCCATATGGGCAAAACCGGGGGCCCGAATCTTGAGACGGTAAGGTTTGTTGGCTCCATCGGAAACCAGATAAATGGCAAATTCACCCTTGGGTGCTTCCACACTGGCCAAGGTTTCTCCCGGTGGCACATGCATGCCTTCGGTGAAGAGTTTGAAATGGTGAATCAACTCTTCCATGTTTTCTTTCATGGATTCCCGCGAAGGCGGCGCTACCTTGTGGTTATCGGTGATGACCGGCCCCGGGTTACGACGCAACCAGTCGATGCATTGGCGAACGATACGGTTAGATTGTTTCATCTCTTCCATCCGCACCAGATAACGATCGTAACAATCGCCATTCACCCCCACCGGAATGTCAAAATCCATCTCAGCGTAGGTTTCGTACGGTTGTTTCTTGCGCAAGTCCCAGGCCACCCCTGATCCACGCAACATGGGCCCTGTAAAGCCCAGAGACAGCGCACGTTCTGGCGTCACGACCCCGATCCCCACCGTCCGTTGCTTCCAGATTCGGTTGTCGGTTAACAGATTATGGTAATCATCCAGATAATTCGGAAAACGATCGACGAAATCTTCAATGAAATCCAGCAATGAACCCTGACGATTACGGTTCAAACGTTGTGCTTTGGCATCCGAACGTCCGCCCCGCACTTCCTTGTTGGCCAGATGCTGGGGCATGCGTTCAGGCAAATCCCGATACACCCCACCGGGGCGATAGTAGGCCGCATGCAGACGGGCTCCGGAGACAGCTTCATAGCAATCCACCAGATCTTCCCGTTCACGGAAAGCATAGAGAAACACCGTCATGGCTCCGATATCCAATGCATGCGCCCCAATCCATAGCAAGTGATTGAGGATGCGGGTGATTTCGTCGAACATGACGCGAATATATTGAGCGCGGATCGGCACATCCACCTGCAACAATTTCTCGATGGCCAGAACATAGGCATGTTCATTGCACATCATGGATACGTAGTCGAGACGATCCATGTAGGGCACACTTTGCAGGAAGGTACGGGTTTCCGCCAACTTCTCTGTCCCGCGGTGCAGAAGACCGATATGGGGATCGGCCCGTTCAATCACTTCGCCATCCAGTTCCAGAACCAGACGCAACACCCCATGTGCCGCAGGGTGCTGGGGACCAAAGTTCATGGTGTAGTTACGTATTTCAGCCATTATGCCGTATCCCCATAATGTTCCGGACGCGTCTTGCGTGGAATCACTTCACGCGGTGGAATGCTGACCGGTTGATAGATGACCCGCTTTTGTTCCGGGTCATAACGCATTTCCACGAATCCGGAAACGGGAAAGTCCTTGCGGAAGGGATGTCCCACAAAACCATAATCCGTCAGCAAGCGACGCAGGTCGGGATGCCCGGAAAAAACGATGCCAAACAGATCAAAGGCTTCCCGCTCGAACCAGTTGGCCACAGACCATACCGTGACCACCGATTCCACCAGAGGAACAGGCCCCTCCGGCGACGCTATCTTGATGCGCAGGCGCAGGTTATGCTGAATCGAGAGCAGATGCACCACAATCCCGAAGCGAGGCCGTGACCAGTGGGGATAGGTGGAATAATCCATTCCGCACAGGTCTATGAGTTGCTCGAAACCGAACTCATCACGCAGGCGCAGAGCCGTTGCCAGCCAATGCTCAGTGCTGACACGAACGGTCAGTTCATCCCGCTGAATCGAGGATTCTTCCAGAACTTCGCCAAAAGCATGACTCAGCACGCCTGCCAATGTTTCAACACGATTCAGCAAACTCATCAGGCCACCCGCGCAATGGTCTGAGTACGACGAATCTTTTGTTGCAACTGGATCAAACCAAACAACAGGGCTTCTGCCGTGGGAGGACAACCGGGCACATAGACATCCACCGGCACCACACGGTCACAGCCACGCACCACCGAATAGGAATAGTGATAATACCCCCCGCCATTGGCGCAGGACCCCATGGAAATAACCCAGCGGGGTTCAGCCATCTGGTCATATACCTTGCGCAGGGCAGGCGCCATTTTATTACAGAGCGTCCCGGCCACGATCATGAGATCGGACTGACGGGGACTGGGGCGGAAGACAATCCCAAAGCGATCCAGATCATAACGGGACGCGCCAGCGTGCATCATCTCTACCGCACAACAGGCCAACCCGAATGTCATGGGCCAAAGGGAACCCGTACGGGTCCAATTGATGACCGTATCCAGACTTGCGGTGACAAAACCTTCCTTGAGCACGCCTTCCAGTGCCATGTTCCCCTCCCTGATGGATCAACCCGGCAATCGTTGTTTCATTCCCATTCGAGTGCGCCCTTGAGCCACTCGTAGGCAAACCCCACCACCAATATCCCCAAAAATACCAGCATGGCCAGAAAACCAAACCCACCAATATCTTTCAGCACCACGGCCCAAGGGAAGAGGAAGGCAATTTCCAGATCAAATAAAATGAAGAGAATCGCCACGAGGTAATAGCGCACATCAAAACGCATCCGTGCATCTTCAAAGGCCTCGAAGCCACATTCGTAGGGGGAATTCTTTTCCGGATCGGGACGATGGGGCGCCAAGAACCAACCCAGAGCCGCAGGGACCACGCCCACGCCCACGCCCACCAGAATGAACAACAATACCGGTAAATAATGTTGTGACATCACATACTCGCAATGTTTCCTGCACCCCCTCATAGGGCGGGTGCGATTATTATCATTGAGCACTTCCCCATACTGCCGCCGGGTAAGCCCCGTCGAGTTCCAAATCGAAAACTCGACCTCCTTTGTGGGTCATTATGACACCATTACTTCCATTTGACAGAAACCTCTGCCAAACCGTTCACGATCATTCCATGGTGCCGATGAGCAGACTCGAACTGCTACGGCTTTCGCCACCGCCCCCTCAAGACGGCGTGTCTACCAATTTCACCACATCGGCTTAAAACTCATCCCCTTTGACCGGGGGGTACCAGTGTACCTTATTTTGGAATTTCGTTGGATTTTGTGGGAACCCCATTTGCTGGCGTCGAAACCACAGGAGCCTTGAGCGCATTGGCTCCACTCATCACGCTCGCCCCTTTGTTACCGTGCCCTGAATACCAGGTCAGAAGCATGCTGGTACAAAAGAACACTGCCGCCAGTACCGCGGTGCTGCGGCTCAGAAAATTCGATGCGCCCGAGGCACCGAACAATCCCCCCGCAGAACCACTCCCGAAGGCTGCGCCCATATCCGCGCCCTTACCATGCTGCATGAGAACCAATCCGATAATTCCAAGTGCGGCCCCCACATGTACGAACCAAACCACCGTTTCCATTACTCAGTCCTTTGACTTGCTTTCGCGGCTGCGCGCGCGATCGCCAAAAATTCCTGCGCCACCAGGGAAGCGCCCCCCACCAGTGCCCCATCCACATCAGGCAAGGCCATCAATTCTACCGCGTTGGCACCTTTGACGCTACCGCCATAGAGAATTTGGATGTTTTCAGCCAACCCCGGCGACACTTCGGCACACTGCTGGCGCAACCAGGCATGGACTTCCTGAACTTGCGCCGGGGTTGCACTTCGTCCTGTACCAATGGCCCAGACGGGTTCATAGGCCAGTACCGAACGGACCATGCCGGCTTCCCCCAACACGTCCAGAAGCACGCCCAATTGATGGCGCATCACTTGCGCCGTTTTTCCTGCCTCCCGTTGCTCCAGGGATTCTCCCAGGCAGAGGATGGGAATCAGATCCTGAGACAGTGCCTGTTGCGCCTTGGCCGCCACCTGAACATCGGTCTCACCATGGCGTTGACGCCGTTCCGAATGTCCTACCACCGTATACCGGCATCCGAATTCGCGCAACATGGAAGCCGCCACCTCTCCGGTAAAAGCACCGCGTTCCTGGTCGCTAACATCCTGCCCTCCCCAGGCACAGGCTGAATCACCCAACAACTGCTGCATCTGGGCCAGATAGGGAGCAGGGACCAAAACCACCAGTTCAACGGAGGGCTCCAAAGCCGGTTCTGCCAGCAGTGACCTTACCAATATCTCGTTTGCTACACGAGAACCGTGCATTTTCCAGTTGCCTGCAATAAGTTTTTTACGCATGAGCTGTTCCAAACCTTGCATGAAATAAATGTCTGGGCAGGATGATGCCTTGAAATGGCGTTCCTTGCAATGGTCTTGGCACCGCAAATCCGAAGATCAACCGAATTTCCCGGTAATATAATCTTCCGTCGCCTTCTGATTGGGTTTGGTAAAGATTTGATCCGTCTCATCGAACTCGATCAATTCCCCCAGGTACATATAGGCGGTATAGTCGGAAACTCGAGCGGCCTGCTGCATGTTGTGGGTAACCATGACCACAGTGTAATCGCTCTTCAGGTCATGCACCAGTTCCTCGATATGCGCCGTAGAAATAGGATCAAGCGCAGAGCAGGGCTCATCCAGCAGGATCACCTCGGGCTTGATGGCAATACAACGGGCAATACACAGACGCTGCTGCTGTCCCCCGGAAAGCCCATTACCACTCTGGCGCAGCTTATCTTTCACCTCGGGCCACAGCGCCGCCTTGCTCAGAGCCCATTCCACTCGCTCGTCCATTTCCACGGACGTCAACCTTTCATACAATCTCACACCAAAAGCAATGTTTTCATAAATCGACATGGGAAACGGCGTGGGTTTCTGAAAAACCATCCCCACACGCGCCCGCAATAAAGTGGGGTCTTCCCGATGGTCCAAAACATTCTTGCCATCCAGCAGAATTTGACCTGTAGTTCGATTGGCCGGATAAAGTTCATGCAGACGGTTGAAGGTCCGCAAGAGAGTGGACTTACCACATCCCGAAGGACCAATGAAGGCCGTCACCTTGTTGGTCTGTATATCCATGGTGACATTCTTCAACGCATGGAAGCGGCCGTAGTAAAAATTGAGATTACGAATGGCGATACGCACTTCAGGCGCGATGGAAGAAAGATTGAAAACCTCGGAATGTCTCATGAAACCCCTGCTCAAAAACTTTTTTGACGGAACAGCAAACGCGCCAGCACATTGATTGCCAACACACTGAAGGTCACCAGGATGGCCCCGCCCCAGGCCAGACGGTGCCAATCATCGTAGGGACTCATGGCAAACTGAAAGATCACCACCGGCAGATTGGCCATCGGCTCATTGATGTTCCAGGTGGTGAACTGATTGTTGAGTGCAGTGAACAAGAGAGGAGCCGTTTCACCGCTGATGCGCGCCACCGCCAGCAACACGCCCGTGGCGATGCCGCTTTTGGCAGACCGATAAGACACCATCACCACCATTTTCCAACGGGGTGCTCCCAGCGCAATGGCGGCTTCGCGCAGACTGTCCGGCACCAGGCGCAACATATCGTCGGTGGTTCGGACAACCACGGGAACCACGATCAAAGATAAAGACAGAGCGCCGGCAATCCCTGAAAAGTGGTGAGCATGGGCCACATACACGGTATAGACAAACAACCCCAGAACGATGGAGGGGGCGCTGAGCAGAATGTCATTGATGAAACGGGTCGTGGGAGCCAACCAGCCCCGTCGACCATATTCGGCCAGATAGGTCCCGGCCAGTACCCCTACCGGTGTTCCAATCAAAGTTGCCAAGCCGGACATCATGATGCTCCCCAAAATGGCATTGGCCAGCCCCCCTTCCCCTCCAGGAGAAGGCGTCGGATGGGTCAACAGTGACCAACTCAATGCTTCAAAACCATTGGACAACAAGGTCCAGAGAATCCAGGTCAACCAGAACAAACCAAAACCCATGCCAAACACCGACATGAACAGATGAAAACGATTGGCCATCTGACGGCGGCGGTAGATTCGACGGATTTCGGGCGTGGTGTAACGCATGGTCAGCTCCTCGTTCCTTCACGCTGCCCCATGCGCAACAACATCAATTTGGCCATAGCCAGCACGATGGTCGTAATGATGAAAAGCAGTAGTCCCAATTCAATCAACGCAGAGGTATAAAGGTCGCCCACCGCTTCGGCAAATTCATTGGCCAGGGACGAGGCAATACTGTTTCCCGGGGCCAGCAGCGACGGACTCAAATGCTGGGTATTGCCAATCACGAAGGTGACCGCCATGGTTTCTCCCAAAGCACGCCCCAGTCCCAGCATGATTCCCCCCACCACCCCGGCACGAGTATAGGGCAATACCACCCGCCAGACCACTTCCCAGGTGGTGGCTCCCAGCCCATAGGCCGATTCTTTAAGTACAACGGGAACCAGTTCAAAGACATCACGCATCACCGAGGAGATGAAGGGTATCACCATGATGGCCAGAATGATGCTGGCCGTCAGCAAACCGATTCCCAAGGGTGGGCCTTGAAAAAGTTGTCCGGCAAAGGGTATTTTGCCCAAAGTCTGGATCAAGAAGGGTTGCAGCGTCCGGGAAAAAATCGGGGCAAAGGAAAACAGTCCCCACATCCCGTAGATGATGCTGGGAATGGCAGCCAGCAATTCAATGGCCGTCCCGAGCGGGCGTTTAAGCCAGGGAGGAGACATTTCCGTAAGAAAGACGGCAATCCCGAAACTGATGGGAACCGCAATCAGCAAAGCCACAAAGGAACTGACCAGAGTTCCGTAAACGGGGATCAGGGCACCATACTTATCCTGCACGGGATCCCAGTCTTCGGACCACAGGAAAGAAAAACCAAAGGCTTTCAATGAAGGAGCGCTGGTTACCACCAACGAAGCCAGAATCGCCAGCAAAGTGAACAGCACCAACAATGCAAAGATGCGGGTCATCCACTCGAACAAGCGGTCGGCAAGATATCCGGAACCACGGGCCTGCCCTGCGGGCACAGGCGCGCGCTCAGCAGGTTGGGTCGGTATAGGGTTCATAAGGCGGCCATGGACACAATGTCAAGACAGGAACGGAGCGATTATACCCCAGTACCGAGGTTTTCCTATTATCGCGCAATCGGGGGAGAGAAGGACCCCTCCCCACACAGAAATTTCCTGCAGCCTCCTCAGTAGAGTGCCTTACCCGCACTATCCTTCAGTTCCATCTTCCACTGGGCTTCGATCAACCTGGCCACATCATCGGGCAATGGAACATAGTCCAGGGACAATGCGGCTTTTTGACCGTTCTTGTAGGCCCACTCGAAAAACCGCAAGGCGGTTTTGGCATGCTCCGGGTTTTCCTGCACTTTTTGCATCAGAACAAAGGTGGCGCCGGTAATGGGCCAACTGTTTTTTCCCGGTTCATCGGTCAGAACTTCGTAAAACCCGTTTTCCGGTTTCCAGTTTGCATTGCTGGCCGCAGCGCTGAATGTTTTGATATCCGGTTCCACAAACTGCCCTTCGTGGTTCTTCATCTGAACATGACTCATTTTGTTTTGCAGGGCATAGGCGTATTCCACGTAACCAATTCCCCCCGCCTGCTGACGCACATAGGAAGCCACCCCCTCATTTCCCTTGCCATTGATGCCTGTGGGCCATCTGACGGCCGTATCACTCCCGACCTTATTTTTCCACTCGGCACTGACCTTGGAGAGGTAATTCGTAAAGATGAAGGTGGTCCCGGAACCATCGGTCCGGGAAACCACGACGATGTCCCGTGCGGGCAGATTTAGTCCCTTGTTGAGCGCCTGAATGGCCGGATCATTCCAACGTTTGATCTTGCCCAGATAGATGTCGGCCAACACCGGTCCGTCGAGTTTCATTTGTCCGGGGGCAATTCCTTCCACATTGATTACAGGAACCACGCCACCTACCACGAGCGGCCACTGTACCAGTGAACTCCGGTTCAGTTCTTCCCGGGTCAGAGGTTTGTCCGTTGCCCCAAAATCCACCACTTTGGCTTTCACCTGCTTGATTCCTCCGCCTGAGCCAATAGATTGGTAATTCAAACTATTTTGAGTGGCCACTCTGAATCCTTCAGCCCACTTGGCGCAAACTGGATAGACGAAAGTGGATCCCGCTCCGGTGATATCTGTTGCTTGGGCTTCCCAAGCCGACACCCATAAAACACTGGCTGCCACCCAAGAACGCAAGAGGAATCGAATCGTCATGAAAATCTCCGTAGAAAAAATTGCAAGGGTACGGGAACAGGGTAACTACCAAATATGACATATTGATTACAGCCCCGTGAATCTTCCGGGTCAAACCACCCTCAAGGAAATACCTTGAGCCTGCCACTGCTGACATTCTTTCTCCAAATTGGCGGCTGCCAAGGCATGGCTGGCCAACCAGACGGGATTGAGTTGCAAGCAAAACCCCTCCTCCCCCTCATCCGCCAGGCGAAAGCGCGGGGTTCGCCCCAGAGGTGCGCGGCCACGACAGAACAACACCGCCAGACGAAGACACAACACCAAGCGCCAACCTTCCCGATTGGTGATCCGTTCTGCCCCCTTGACCAGACGCCCCCGATGATTCTGGACCAATCCCCCCACGATAGCCTGCTCCATTTTAGAGAACCCAGGCATGTCCGCATGATCAACGATATAAGTTGAATGACGATGGTACCCCCCATGGGCGATGGAAAGCCCAATTTCATGCAACTGGGCAGCCCAACGCAGATAAGGGGAATAATGCACATATTGGGGGCGGGTGGTCACCTGACGGTAGAGAGTAAGCGCCAACTTTTCTACCCGCTCCGCCTGCATCGGATCCGCATGGTACCGCTGGACGAAATGGCGCACCGTCTCTTCCCGGACATCCCGATGTTTCAGGCGACCCAGCATCTCATACAAGACACCCTCGCGCAAACCACAGTCCGTGGTTTGCATCTGTTCGATCCCCAAGTGATCGAACACCGCACTCATGATGACCAGCCCCCCCGGCAACACCGGCACCCGCTCCATGCGTAATCCTATGGAAACCAGATGGTGCGGATCGCGGGCCTCCAATAACTTTTCTCGCAGAAAAGCCAGTCCGGCCCGGGTAATTCCTTGCCCCACAAAGCCGTTCAATTCCAGCAACTCAGCCAGGGCTCGAGCCGTCCCGGAAGAACCCACGGCCTCATCCCATTGCTCCCGCCCGAAGGTGGCAGAAAGCGCCTGCAATTCATTGGCCGCCGCTAAAGTGGCTGCCGTCCAGTGACGTTCTGTCACCTTGTTTTGGGAAAAAAACTGCTGTGTATAACTGACGCACCCCATATATAAACTTTCCAGGCGCTGCGGTTTGACCCCACGTCCAATGATGATTTCTGTAGACCCGCCGCCAATGTCCACCACCAACCGACGGCATCGACTGCGGGGAAGACTATGCGCCACACCCACATAAATCAGGCGAGCTTCTTCCTGACCTGCAATGATCTCAATGGGAACACCCAAGGCTTCCTGTGCCGCTTCCAGAAAGGTTTCCGCGTGTTGGGCAACGCGCAGGGTATTGGTCCCCACGACCCGGATGGCTTCCCGGGGAACTGCACGCAACCGCTCGCCAAAACGCCGCAAACAGGCCAAGGCCCGTTCCTGTGTCACCGCATCCAGCGTGTTGTCGGGCAATAATCCCGCCGCCAGTCGTACGGACTCCTTGAGCGCATCCAGCGTATAAGGTTGCCCCTGCACCACGCGTGCCACCTGCAGACGAAAACTATTCGAGCCCAAGTCTACTGCCGCGATGATTCCTTGGGGCATATCCTACAACCCTCACAAAAAACCCCACTCTACCAGATCATGCACGAATGAACTACTCGGGTCCAGAAATCCTTGCCTGGGGTAATAATGCCTGAGCGCATACCGGGCAACGTGCTTACACGGATAAATGAATCCTCAGAAGGAAGTTTTTCCCTCAGCCGAGGCCTTCATGAAGCGGCGGGAATAACGCTGATCCATGGCTGCCGTGGGCAACAAAAGCAGACAGTCCGCCGTGTTGAAATCCGCATCCCACGCCGGAGCTCCGCAAACATAGGCACCCACCCGCAGATAAGCCTTGATGAGCGGCGGGATCTCCACCACGCGCGTGCTGTCGAGCGCCGCCAGAGGCAATGCACAACGGGGGAAAACACGCCATTCTGCAGGAGCCCCATGAAAAAGTTCCAACTGGCGGTAGAGCGAGGCCGCCGTATGGCCCCCATCGATCATGGTCATGCTGGCACAGCCCATCAGATATTGCACTCGATGTGTCTGGATATATTCGGCCAGACCTGCCCACAACACTGCAATGGAAAGACCATTTCGATAATCCGGATGAACGCAGGCCCGTCCCACCTCCATGACATGAGGTAGCAGATGGGACAGGCGGGTCAAATCGAATTCCTCTTCCGCATAAAATCCTCCGGCCCACACCGCCTGCTGCGCGTTGAGTATCCGGTAGGTGCCCACCACTTCATGACTACGCGTATCGCGCAGAATCAGATGATCGCAGAGTTCATCGAATCGATCCTGATCCAGTCCTGCCTCGGGGGAATGCAAGTGCGCCCCCATCTCTTCATGAAAGACCTGCCAACGTAATTGCTGAGCCGCCCGCACATCCGCAGGAGAGCGGGCATATTGAAATATCAGACGTGGTTGACGAATATTCTGCAGACTTTGATCAAGTTGGGTCATGGATCTCTCCATCAGAACGAAGGTTTACCCACTTTGCCCTGGCCTTGTTACCCCGCCATGAACCTGCCATGAATTATTCGTGACGATGAATACAGGCCCGCATCATATTGGTTTTCCTGATACTCGTAGGGTGGTACACTGAAGGCGTTCCACGGTTCCCATTCTTGACTGACTTTATGAGCAATCCCGTTACACCAGCGTCCCGGTTTCTCAATCGTGAGTTAGGCCTGTTGGCATTCAATGGACGCGTCCTGAGCCTGGTGGAAGATGACGAGACCCCTCTCCTTGAGCAACTGCGCTATCTGTGCATCGTCAGCAGCAATCTGGATGAATTTTTTGAGATTCGGGTTGCCGGCCTGAAACAGCAAATTCGCGAAGGCATCACGAAAACCGGCCCGGATGGTCTGCCCCCCTTACGGGTTTACCGTCTGGTTTGCAACGTGGCACACGAACTCGTCGCCCATCAATATCATCTATTAAACGAGCGCGTCCTGCCACGTTTGGCAGAAGAGGGTATCTGCTTTCACCGTCGCAATCATTGGACCGAGGCCCAGCACGCTTGGGCACGCAACTATTATCTGCGCGAAATTAAACCGGTATTGACCCCCATTGGATTGGATACAGCCCATCCTTTTCCTCGGATCCTCAATAAAAGTCTCAATTTTGCCGTGGAACTTTCGGGCGTCGATGCTTTTGGCCGTCCCTGCACCCATGCCGTCGTACAAGCCCCCCGTTCCCTTCCTCGCTTCATACAACTGCCCGAAGAAATTTGTGGTTGCCCCTATGGGTTCATTTTTTTATCTTCGATCCTGCATGCCAACGTGGGCGATCTTTTTCATGGTCTGACTGTCGAAGGATGCTATCAATTTCGTTTGACCCGAAACAGCGAGTTACTTCTGGAAGATGAAGAAGTCAGTGATTTGCGTCTCGCCTTGCAAGGCGAATTGAGTCATCGCCAGTATGGCGATGAAGTACGCCTTGAAGTCCCGGAAAATTGTTCCGAAACCATGGCTCAATTCCTGCTTGATACTTTCGAGTTGGAAGAAACAGATCTGTACCGAGTGGACGGTCCCGTCAATCTCGTGCGCCTGATGCGGGTCGCCGACCTGGTTGACCGGCCGGATCTCAAGTTTCCCTCCTTTCAGCCCCAACTGCCCCGCGAACTGGATCAAACAGTTCCTCTCATTGAAACCTTGAAAAAACGCGATCTTCTCCTGCATCATCCCTTTCAGCCCTTCATGCCCGTCATTCAGTTTGTTCAACAAGCGGCGCGTGACCCTGCGGTACTGGCCATCAAACAGACGGTCTACCGTACCGGCACGGACTCAGAATTGATCGAAGCCTTGATCGAGGCAGCCCACCAAGGCAAGGAAGTCACCGTGGTGGTGGAACTGTTGGCCCGCTTCGACGAAGAAGCCAACATCAACTGGGCAGAAAAGTTGGAAGCCGCCGGGGCCCATGTGGTCTATGGCGTTTTCGGGTACAAGACTCACGCTAAAATGTGTCTCATCATTCGGCGCGAGCAAGGCGAACTACGGCGTTATGTCCACCTGGGAACAGGCAACTATCATGCCCGAACCACGCGCACCTATACCGATTTCGGTTTGTTTACTGCCCATCCGGAAATCACCGCCGATGTCAGCGCCATCTTCATGCAAATTACGGGACTGGGCAAGCAAGAGCGATTACGCCATCTCTGGCAAGCCCCCTTCACCCTCCACTCAGGAACCCTGCAGGCCATTGCCCGTGAAATCCAGTTTGCTCGCAAGGGTGATAAAGCCCACATCATCGCAAAAATGAATGCACTGACCGAACCTCTTCTGATCGAAGCGCTCTATGAAGCCAGCCAGGCAGGGGTTCATATCGATCTGATCATCCGGGGGGTCTGCCTGCTCCGTCCCGGGGTCAAAGGCTTATCCGAACATATTCGGGTACGCTCCCTGATCGGTCGTTTTCTGGAACATCATCGGGTCATGTATTTCCGTCATGGAGGAAGCCACAATGTATTCATCGCCAGTGCAGACTGGATGGACCGTAATTTTTTTCGCCGCATCGAAGTCTGTATCCCCATTCTCGATCCACGCATCAAACGACGAATACTGAGCGAAGGGCTCCGTTCCTATCTGCGCGACAACCACGCAGCCTGGATCATGAACGGCGAGGGGCAATATGCGCGAACCCATCCACGGCGCGGCAGTTCGTGCTTCCGGGTGCATGACTTTCTCTTGCAGCATTTGAGCCAGAAATCTTCCTCCTCATGAGCCAATCCCACCTGATCCTATGGCGTCACGCCGAAGCCGAAGAAGGTTTTCCTGACCTTGCTCGTGCCCTGACTGAACGGGGCCACCAACAAGCTCGGCGAGTGGCCCGCTGGTTGAAGACCCATTTGCCTCATGAACCCCGCATTATGGTCAGCCCGGCACAGCGCACCCAGCAAACCGCCAGCGCCTTTTCCAGACACTTTGAAACGGTGACGCATCTGGGAACCCAGGCTCGTCCGCGCGACCTGTTGCAGGCCTGCGCCTGGCCTGCGCCTGCTGATCCCTACACCCTGCTGGTGGGCCACCAACCCACCCTGGGAGAAACCGCAGCCTGGCTACTCACGGGCGAAGTCGCCCCCTGGAGCGTACGCAAAGGCGCGCTCTGGTGGCTCACACAGCGCGAACGGAACGGACAAATCCAACTCATCCTCCATGCAGTGATCGACCCCGAACTGATTTAGGTTGCCAACTCGCGCACAGCGGCGGCGATGGTTTCTGCCCAACGCTCCACTTGGGTGGCATCTTCCCCCTCCACCATGACACGAATCAAGGGTTCCGTCCCTGAGGCACGCAAGAGTACCCGCCCGTGTCCGGCCATATCCTCCTCTGCTGCCGTCACTGCCTGCTGAACCTGTGCAGATGTTTTAAAATCCACCGACTGGACAGTACGCACATTGATCAGGCGTTGGGGGTAGAGTTCCACTTCGGCGGTATAACTGGCCAGGGTCACCCCTTGGCTGGTCAAGGCTGCCAGTACTTGAAGCGCCGAAATGATGCCATCTCCCGTGCTGTGCTTATCCCGACAGATCAGATGCCCCGAACTCTCTCCACCCCAAAGCCAACCCCGTTCCAACATCGTTTCCAGGACGTAGCGATCCCCCACTCTGGCCCGCACAAAGGGAATTCGTCGTCGCTCGAAGGCCTTTTCCACAGCCAGATTGGTCATCAAGGTCCCCACTGCTCCGCCGGCGAATCCCGGCAAAGATTGACGGTGTTTGACCACAGCATAAAGCAGTTGATCCCCGTCATAACTTTTCCCTGTCTCGTCCACCATGATGAGACGATCTCCATCGCCGTCCAGAGCGATCCCCATATCGGCCTGGTGGGTACGCACGGCCTCACGCAATGTGTCGACATGTGTCGCCCCACAGTGATCATTGATATTGACGCCATTGGGGGTATTGCCGATGGCAATGACTTCGGCGCCCAATTCGTGAAATACCAAAGGAGCGATATGATAGGTTGCCCCGTGCGCGCAATCCACCACCAGTTTCAGTCCCTTGAGGTCGAGACTGGAGGGGAACGTACTTTTGCAAAATTCGATATAACGCCCTGCGGCGTCATTCATGCGGCGGACATGCCCCAACTGGGCCGAGTCACGGCAAGACCAGGGTTGATTCAGTTGGGCTTCAATGTCCTGTTCCACGCTGTCGGGCAATTTCATCCCATCGGCAGAGAAGAATTTGATCCCGTTATCCTCGAAAGGGTTATGGGAAGCGCTGATCATCACCCCCGCCTGTAAACGCAAGGCCCGAACCAAATAGGCCACCGCCGGGGTTGGCATGGGCCCCAACAGAATGACGTCCACCCCTGCTGCAGAAAGTCCGGCCTCAAGGGCCGATTCGATCATGTAACCTGAAATGCGGGTGTCCTTGCCAATAATCACCACCGGACGATCCTCTTTGGCAGCCGCTCCCTGAGCCAGCACCGTGCCTGCGGCATACCCGAGATTCAGCATCATCACAGGGGTCATGGGCTCACTGCCCACCCGCCCACGAATTCCATCCGTTCCAAAATAACGACGGTTCATTGATTCTCCTCTAACGCATCAATAACAACAGGCCGTAAAAGCCATTATATTTATTAGCCACCCATCATAAACGAAAGGCTTGGATGATTCGGAATCATACGGTATCCGGAGGCGTCATGTCCGCTTGTCCATGCTTGATGAACCCCGCCGTAACGGAACTTTTCGATTCTCGTCGTTCTGATTATCTGTCTTGATACAAAAACAGACCAGAGACGTTCGAGTCTGGAAGACGTTACACCAGGGCAAGCCTACCTGAACTTATTGCCCAAACCGGAAAGGTGCGCGTAAAATCAAAACACAGGAGCGCTACGAGAAAATGCCACACTCTTACAAATCCGACGAAATCCGCTTGATTGACCAACTTGCCGAACAGGAGAAATAAAATGAAATATGTCCCGTTAGTTTTTGCGGCCGGTATTTCCCTGATCCACACACTGGCAATCGCTGATGAGACTATGACTGGAGGGCCGGATTCGTCAAAGTTGAAAGAGGTTCAGGACTGCTCAGCATGTTCCGTAATGATTGCTCTTCCAGTGGGCAGTTTCGACATGGGTTCTAACAACGGTGAGGCTAATGAAAAACCCGTGCACCGCGTCACCATCGCCCAATCTTTTGCCATCGGCAAGACCGAAGTGACCCAAGGACAGTGGAAAGCAATCATGGGCAATAATCCGAGTCATTTCAGCGGCGGCTTGCTTGCCAGAAATTGTGGAGAAGACTGTCCGGTGGAAAATGTCAGTTGGGATGACGTTCAGGAATTTATCAAGAAACTCGACGCCAAGACCGGCAAACAGTATCGCTTGCCGTCTGAGGCAGAATGGGAATACGCCTGCCGGGCGGGCGGACAGCAGAAATACTGCGGCAAAGGTACTCTCGACAACGTGGCCTGGGACTTCAGAAACAGCGGCGACATGACCCATCCTGTAGCTCAAAAACAAGCCAATGCCTTTGGCTTGTACGACATGAGCGGCAACGTCTGGGAATGGGTGGAGGACAGTTGGCACGACAACTATAATGGTGCCCCAACGGATGGCAGTGTCTGGCAAGGAGACGGCATGAAGCGCGTACTTCGCGGCGGCTCCTGGAATAGCAAACCGCAGGGCACTCTCGCAACTTACCGCATCATGGGCAAACCGGCAGAGGGGGATCACGACGTTGGTTTTCGACTTGCCAAGACACTCCCATAGCATCGAAAAAATGGGGAAATGGGGGAATTACTTCCCCACTGTCAAGGTATTCATCCATAAATCCACGGCCTGACGGGTCGCAGCCACATCGTGGACACGCAGGATATGCGCCCCTGCCTGAATCGCCCAGCAAGCCGCAGCCAGACTGGCTCCCAGACGTTCGCGCGGGGAAATGCTGGGTTGGCCGACCAGCATGGATTTGCGGGACAGGCCCACCAATACCGGGTACCCCAGATCCACCAAAACCGGTAACTGCTGCAGCAAGGTCAGGTTGTGGGCACGGGTCTTGCCAAAACCAAACCCCGGATCGATCAGGATGCGTGCGCGCTCCACACCATACTGCTCCAATAAAGCAACCCGCTCCGCAAGAAAATGGCATACCTCAGTTACCACCCCCAGAGGATAATGGGGCAACTGCTGCATGGTCAAGGGGTGTCCTTGCATGTGCATCAGACAAATGCCCACTTCATGCTCGAGCACACAGTCAAGGGCTCCGGGGGCCTGCAGAGCTTCGATATCATTGATCAGGGTGGCTCCTGCACGAATGGCTGCCTGCATGACTTGGGGATGACGGGTATCGATGGAGACGGGCACCTTCAACGTATCCACCAATCCTTCAATGACCGGAATCACACGCCGCAACTCCTCGGCCAACTCCACTTCAGGGGCTCCGGGACGGGTGGATTCCCCCCCTACATCGATCAGGTCAGCCCCTTGTGCCACCAAGGCTTGTCCACAGGTTATGGCGGCCAGCGCATCGCGATGCATCCCCCCATCAGAGAATGAGTCGGGAGTAACGTTGAGAATCCCCATGATACGAGGTTGCGCCAAGGACAAAACAAACTCCCCGCAGTGTACTGCGGGGAGTGATTTGGGTGATCCACCCGGCGCGCCGGGAATCCACACTGACAAAACCCCTCTGGACTCAGACGCCCTGAGCCGGTTGAGCCGTGGAGGCGGGTGCCGGGGGCGGCGAAGCGCTGGGAGGGGGCGCCTTGGGCGTTACTGGCGCAGGCGGTTTGGGTGGACGGGGCGGACGTCCGGACATGATGTCCTCGATTTGTTCCGCATCGATGGTTTCCCATTCCAGCAAGGCATGGGTCATTGCCTCGATTTCAGTGCGATGAGTTTCGATGATGCCCCGCGCCAAGACGTACTGTTCGTCAATGATGCGGCGAATTTCCATATCCACTTTCTGCATCGTGGCTTCCGACACATTCTTATGGGTGGCAATGGTCCGCCCAAGAAAAACTTCTCCTTCGTTTTCTCCATAAACCATAGGCCCCATGGAAGTCGACATCCCCCATTGGGTCACCATGCGACGCGCCATATCGGTGGCGCGTTCGAAGTCATTGCTGGCTCCCGTGGTCATCTGATTCATGAACACTTCCTCCGCAATACGCCCCCCAAACAATACGGCAATATTTTGCAGGATCTGGTCGCGGTTCATGCTATAGCGATCTTCCGTGGGTAACTGCATGGTTACCCCCAGTGCACGCCCACGGGGAATGATGGTCACTTTGTGAACCGGATCGGTCAGTTTCAGCATGCGGGCCACTACGGCATGCCCGGACTCATGGTAAGCCGTATTGCGCCGTTCCTGCTCAGGCATGACGAGAGAACGTCGTTCCGCGCCCATGATGATCTTGTCCTTGGCCCGTTCGAAATCATCCATGTCCACCAGGCGCTTATTGGATCGTGCGGCAAAGAGTGCTGATTCATTCACCAAGTTGGCCAGATCCGCCCCTGAAAATCCGGGCGTGCCCCGTGCAATGATATCGGCCCGCACATCGGGTGCGATAGGGACCTTGCGCATGTGTACCAGCAAGATCTGTTCACGCCCACGAATGTCTGGCAAGGGTACTACGACCTGGCGGTCAAAACGTCCTGGCCGCAACAGTGCAGGATCAAGGACATCAGGCCGGTTGGTGGCGGCAATGACGATGACGCCCACTGTCGCTTCAAAACCATCCATTTCCACCAGCATCTGGTTGAGGGTCTGTTCCCGCTCGTCATTGCCTCCACCCAGACCGGCGCCCCGTTGGCGGCCTACGGCATCGATTTCATCGATGAAGATGATGCACGGGGCATTTTTCTTGGCTTGTTCAAACATGTCGCGCACACGGGCTGCCCCCACCCCGACAAACATTTCCACAAAATCCGAACCGGAAATGCTGAAGAAAGGAACCTTGGCCTCCCCTGCAATCGCCCGGGCCAGCAGAGTTTTCCCCGTTCCGGGATTGCCTACCATGAGCACGCCGCGCGGAATCCGTCCTCCCAATTTCTGGAATTTTCCGGGGTCACGCAAAAATTCCACCAACTCGCTCACTTCTTCTTTGGCTTCATCCACCCCAGCCACATCCGCGAAAGTCACAGGGTTGGTGTTTTCATCCAGCATACGCGCACGACTCTTGCCGAAGGAAAAAGCCCCTCCCCGACCACCTCCCTGCATCTGACGCATGAAAAATATCCAGACCGCCACCAACAACAACATGGGAAACCAGGACATGAGCATGTTCATGAAAAAGGAAGGCTCTTCTTCGGGCTTTGCCGACACATTCACGCCATACTTGAGCAAATCACTGACCAGCCATGGATCCGAGGGCGTGTAAGTGGTAAAAGGTTTGCCATCGGAGCGTTCGCCACGCAACGCCCGACCATCGATGATCACCTTGGTGACATGTCCGGCTTTCATCTCTTCGATAAAAGAGGAATAACTCAGGACATCGCCCGACGGTTGATGGTTCTGGAATTGACTGACCAGCAACATCAACACCAATCCTACGAAAAGCCATGCCAAGACATTTTTAACGATGCTATTCAAGACTCTTTCCTCCAAGTCGATCCGACCAACTCCCCCAGACTCCGAAGGATCATTGTACGCTCAAGCGCGTCCACCTGTTCAAAATTCACCAACTCACCCCTTGTGTTTCGGTTTCAACCCCTGACCCAACAAGTACACTTCCGAACTTCGGTCTCGGGATGCAGCAGGTTTTCGCGTCACCACCCGGACAAAGCATTGTTTCATCCGTCGCACGAAGGATTCAAAATCTGCTCCATGAAAAACCTTGATCAGAAACCCACCCTCAGGCCCCAGCGCTTCAAGCGAAAACTCCAGAGCCATTTCCCACAACTCGGCTGCACGGGCCTGATCATACAAGGTGACACCACTGATATTGGGGGCAAGATCCGATAATACAAGGTCCACCGACCGGTTTCCCAACAGAACTCTCACCTGCTCCTGCACCGCGGGGGCTAAGAAATCCCCCTGCAGAAAATTGACGCCCTCCAGCGCTTCCATGGGCAGCACATCGACCCCGATGACCTTGCCGTGCACTCCCATGCGCTGACGGGCCACCTGTGACCACCCTCCGGGACTGGCCCCCAGATCTACCACCGATATCCCTGGACGCAACAGGTGGTCCCGGTCATCGATTTCCAATAACTTGTAAGAAGCCCGTGACCGATATCCTTCCCGTTTTGCTCGTTGGACGAAGGGATCGTTGATATGTTCCCGTATCCAGGCCTTGCTGGTCCGGGTAGGTTTCATCGGGGACGATAAAGAACCAGAATCTTGCCGATTTGTTGAACGGATGCGGCTGAAAGACGCTGGGTAAGAATATTTGCCAGAGCGCTGCGCGCCTCTACTGTGTCGACTCCGCTGGCTTTGACCTTGATCAGACCATGGGCGCGAAGAGCCCGTTCTATTTCCAGGAGAAGCGCCTCTGTCATACCGGATTGCCCCATCAGCACCACAGGATTGAGGCGATGAGCTTCCTGACGCAAGCGCACCCGTTCAGCCACCGTCAACTCCAATGTCGCCCCCATCTCAGGCAACTTCAAGGGCGGCACAACGACAGGAACCACTTTTTTAGCAGCGACTTTTTTGGCGGAAACCTTCCTGACCCCGCTCTTTCCTTTGGAAATTCCAGGCCGTTCCGCGCGCCACGCAGACCCGGGAGGGGATAAGGACCTGCGGCGCTCAACCATAACGTACTTTCCTGATCTCGTATTCACGCATTCCCCCTGGCGCATGGACTTCAGCCACATCTCCCGCTGATTTTCCGATCAGGGCGCGGGCCAGCGGAGAACCAATGGATATCTTGCCCTCCTTGATGTCCGCCTCGTCATCCCCCACGATCTGATAAGTGTGAACGTCGCCGGTGTTCAAATCTTCCATTTCCACCGTGGCCGCAAAGACACACCGCCCGTCCGCATCCAACGCAGCCGGATCGATGATTTGGGCATGGGATAATTTGGATTCCAATTCCGCAATCCGTCCTTCGATAAAGGATTGACGTTCTTTGGCTGCATCGTATTCGGCATTCTCCGACAGATCTCCCTGAGCGCGCGCCTCACTGATGGCCTGGATCACTGCCGGACGTTGCACATGCTTCAACTGGTGCAATTCTTCCTTGAGTTTTTCGGCACCCCGTACCGTCAATGGTGTCTTGTTCATGCTTCTCCTTCCTCGCTACCCAATTACGTGTTATATGGCCTGAGCCCCTCTTGAGGGGTCAGATTTTCAACTCTCGGTGCAATGCCTGTAATTCATAGACATCGCTGGACTGTCCAAGACGCATCCCCATACAGGCTGCCCGTGCCCCGGCAACCGTAGTGTAATAGGTGATACGTCCCTGCAACGCAGCATTGCGAATCGACCAGGAATCCTGTACGGCCCTGGAAAGTTCTTCTACCGTATTGATGATCAATGAAATTTCTCGATTCTTGATCATATCCACGATATGCGGACGCCCTTCCATAACCTTGTTGACCAGTACCACCTCGAGACCGGCAGCACTGAGTGCTGCCGCCGTTCCACGGGTGGCCACCAGCGCAAAACCCAATTCTACCAATTGGCGTGCAATCTCCACCAAGGGCGCTTTGTCCGCATTTTTGACACTCAGAAAAACCTTGCCTCCTGTGGGCAACTTGACTCCTGCCGCCCATTGGGACTTGACGAAGGCCTCGGCAAAGGTCGCCCCAACCCCCATGACTTCCCCCGTGGATTTCATTTCCGGTCCGAGTATGGGATCCACTCCAGGAAATTTGGTAAAGGGGAACACCGCCTCTTTGACCGAATAGTAGCCTGGAATCAACTCGCCGGTAATTCCCTGTTCGGCCAGACTTTGTCCCACCATGCAGCGCGCCGCAATTTTAGCCAGAGGACGACTGGTCGCCTTGGCCACATAAGGAACAGTACGCGAAGCGCGGGGATTGACCTCGAGAACATAAACGGTATCTCCCTGAAGCGCAAACTGCACGTTCATCAACCCCACCACCCCCAATGCATGGGCCATGGCCTTGGTCTGGCGCCGAAGTTCATCCTGGATGGCAGGGGTCAGACTATAAGGCGGAATGGAACAGGCCGAATCTCCCGAATGAACGCCCGCTTGCTCAATGTGCTCCATGATGGCACCAATCACCACCTCCTGTCCATCACAGACTGCATCCACATCCACTTCGATGGCATCGTTCAAAAAACGGTCAAGCAAAATGGGGGAATGCGGTGAAATCGCCACACCATGCATTCCTTCCCCATCCGTAATGACCTCACGCAGATATTTTTCGAGATCTGCCGGGGTATGGACGATCTGCATGGCACGCCCCCCCAACACGTAACTGGGTCGAACCACCAAGGGGTATCCCAACGTCTGCGCTGCCTTCAAGACTTCGTCCCGATGGCCTGCGGTTCGGTTATCCGGTTGACGCAAATCCAACTCATGCAAGAGTTGCTGAAAACGTTGGCGGTCTTCAGCGCGATCGATGCTGTCCGGAGTTGTCCCGATGATGGGGACCCCGGCGGCTTCCAGCCCACGGGCTAATTTGAGGGGAGTCTGACCACCGAATTGGACAATGACACCCGCGGGTTTCTCCAGCGCCACGATCTCGAGGACATCTTCCAGTGTCAGTGATTCGAAATACAGACGATCCGAACTGTCGTAGTCTGTGGAAACCGTCTCTGGATTGCAATTGACCATGAGTGTTTCGTACCCATCCTCACGCAAAGCCAGGGCCGCATGAACACAACAATAATCAAATTCGATCCCCTGGCCAATGCGGTTCGGTCCCCCGCCCAGCACCATGATCTTGCGTCGATCCGTGGGATGCGCTTCACACTCTTCTTCATAAGTGGAATAGAGGTAAGCGGTTTGCGTGGAAAACTCTGCCGCACAGGTATCCACCCGCTTGAATACAGGGCGAACATTCAGGGCATGCCGCATGGCGCGCACCGCTTGTTCCGTGCTTCCCATCAGGTAAGCCAAGCGCCGGTCAGAGAATCCCTTGCCTTTCAGTTCGCGCCAACGCGCTGCGCTCAACGTCGCAAGTTCCAACCCGCGTACCCGCTGTTCTTCGAACACCAGATCCTCGATTTCCGCCAGAAACCAGGGGTCCACATGGGATAAACGGTAGATTTCATCCCGCTCCAGCCCGATGCGAAAGGCATCTGCCAGATACCACAGGCGATGGGGACCGGGATTGGCCAACTCGGCTTCGATGGTGGTGCGCTCGGTGGTCATTTCATTCAACCCATCGGCGCCAGTTTCCAATCCACGCAGGGCCTTCTGCAGGGACTCCTGGAAACTGCGCCCGATGGCCATGACCTCTCCCACCGATTTCATCTGAGTGGTCAAGCGATCATTGGCTTGCGGAAATTTTTCAAAAGCAAAGCGTGGCACCTTGGTCACCACGTAGTCAATGGTGGGCTCGAAAGAAGCGGGCGTTATCCCGCCGGTGATCTCGTTGCTCAACTCATCGAGGGTAAATCCCACCGCCAGTTTGGCCGCCACCTTGGCGATGGGAAACCCCGTCGCCTTGGAGGCCAGAGCCGAAGAACGGGAAACGCGCGGATTCATTTCGATGACGATCATTCGTCCATCCCTGGGGTTGATGGCAAACTGGACGTTAGAGCCCCCGGTTTCCACACCAATCTCACGCAATACTGCCAGGGAAGCATTGCGCATCACCTGATATTCCTTGTCCGTCAAGGTCTGGGCAGGTGCTACCGTAATGGAATCTCCGGTATGCACCCCCATGGCATCGAGATTTTCGATGGAGCAAATGATGATACAGTTGTCGTTGCGGTCCCGCACCACTTCCATCTCATACTCTTTCCAACCGATCACCGATTCTTCCACCAATAACTCACGGGTCGGTGACGCCTCCAGACCACGCTCGCAAATGGTCATGAATTCTTCCTGGTTATAGGCAATCCCCCCCCCGCTTCCTCCCATGGTAAAGGAGGGACGGATAATGGCCGGAAAGCCGATTTGGGCCTGCACCTGTTGGGCTTCTTCGAGACTATGGGCCACCGCAGAACGGGGGGTGGACAGACCGATGCGCGTCATGGCCGCCTTGAATTTTTCGCGATCCTCGGCCATATCGATGGCTTCCTTGCGCGCCCCGATCATTTCAACGTCATACCGTTCCAGCACCCCCTCCCGCGCCAGATCAAGCGCGCAATTAAGTGCCGTCTGGCCTCCCATGGTTGGCAGAAGAGCGTCTGGACGCTCCCGTTCAATGATGCGCTCCAGAGTCTTCCAGTTGATGGGTTCAATATAGGTGGCGTCAGCCATCTCCGGATCCGTCATGATGGTCGCCGGATTGGAATTAACCAGAATGACACGATACCCCTCTTCGCGCAGCGCCTTGCACGCTTGTGCCCCGGAATAATCGAATTCACAGGCCTGGCCAATGACGATGGGGCCTGCCCCAATGATCAGAATGGACTTGAGATCGGTTCTCTTGGGCATGGGTCAGATTCCAGATTCTTGCATGAGCGCTATAAAACGGTCGAAGAGAGGGGCCGCATCATGGGGGCCCGGACAGGCTTCAGGATGACCTTGAAAACTGAAGGCCGGAACATCTGTCCGGGCAAGCCCCTGCACACTCCCATCAAACAGGGAAACATGGGTAACCGTAAGATGAGCAGGTAAATCTTGAGTATCCACCGCAAATCCATGGTTCTGACTGGTGATCAATACCCGTCCGGTTTGCTGATCGAGAACGGGATGATTGGCTCCATGGTGTCCGAATTTCATCTTCAGGGTACGCCCCCCCGAAGCCAAGGCAAGCAATTGATGGCCAAGACAAATACCAAAAACAGGAACCCGTGCCGCCAGAAGTTCGCGAACGGCCTGAATGGCATAGGTGCACGCTTCGGGATCACCGGGCCCATTGGACAGAAAAACGCCATCCGGGCGCAGGGACAACACGTCCTGAGCCGGTGTCGTAGCGGGAACCACCTGAACGGCGCATCCCCGCTCCACCAACATGCGCAGAATGTTGCGCTTGATTCCAAAATCATAGGCGATGACCCGGAAGCGCGCCTCAGGCCGAGTGGTTATCCCACTCAGGTGCCACACCCCCTCCGTCCAGGGATACGGTCGGGTACAACTGACCACCTTGGCCAGATCCATGCCGTTCAGCCCCGGAAAAGTACGGGCCACTTCCAAAGCAGCGGGAATATTTTCTTCTCCCGCCCAGATACAGCCGTTTTGCGCACCCTTTTCGCGCAGCAAGCGTGTCAGACGTCGGGTATCCACCCCTGCCATGGCAATCATACCCCGCGCCTTGAGGTATTCAGGCAACCCTCCCTGCGCACGCCAACTGGATAACTGACGGGGGATTTCACGGACAATCAGACCTGCCGCAAACAACTCGGCGGACTCTTCATCTTCCTGATTCACTCCCACGTTACCGATGTGGGGATAGGTCAAGGTCACAATTTGGCGGCAATAGGAAGGATCCGTCAGAATTTCCTGGTATCCGGTCATGGCCGTATTGAATACCACCTCCCCCCCCCGATACCCTTCGGCTCCAATGGAATAGCCCTTGAAAATGCTGCCATCGGCCAGCACAAGAAAGGCAGGCACCCGAGAGGACGAGGGCAGTTCTACAGCCATAACTAACTCCTGAAGGGGGTGATGTGAAAAAACGGGAAAGACGCATTGACGCGCACCTTTCCCGTTTCCGATTATTGGAATACTAGCGCAAAATACGCCAAAAAGCAACTCCGGGGCCCGGAAGAACCCCGAAAAACAAATAAATAGACCAGTTATTTCAACTAATTACAACCCAAGTACAGAACGCATATCATAAAATCCCGCAGGCTGATCCACCACAAAACGGGCAGCCCGCACTGCACCTTGGGCAAAGGTGGCTCGATTGCTGGCACGATGGGTAATTTCCAGGCGCTCGCCTTCGCCCATGAAAGATACCGTATGATCGCCCACCACATCCCCGCCCCGTACTGTGGCAAAGCCAATGGTGCGAGAAGGACGCGGGCCCGTGGTCCCCTGGCGCCCATACACCGCCACCTCCGGCAAGTTCCAACCGCGCGCCTTGGCCACCACCTCGCCCATGCGCAATGCCGTCCCGGAGGGAGCATCCACTTTATGACGATGATGGGCTTCCGTAATTTCCAGATCATAATCAGCCGGCAACCACTGGGTGGCTCGCTCCAGCAACGCCAGTGCCACGGTTACCCCCACGCTCATGTTGGGGGCGCACACAATGGGGATCTCCTGACTGGCCTCCTGAATCTGCGCTTTTTCAGCCGCACTGAAACCGGTGGTCCCAATCACCATACCCCGCCTGTGCTGTACACAGGCGGCCAAGTGATCAAGGGTAGCCTGGGGACGGGTAAAATCGATCAGCACCGCACATCGTTCCAACCCCGCCTGAACATCAGAGGTAATCGCGAGGCCCAGGGGGGCGCCCAGCCAATCTCCGGGATCACGGCCGATGAAGGGACTGTCTGCTTGCTCCAGTGCCAAGCCCAGACGCAAATCCGGAGCCATCGCAATGGCTTCCACCAACGCTCGCCCCATACGCCCACCACTGCCCGCGATGCCCAAAACGAGCGCGCTCATTCTCCGGTCTTCCCGGCATCAATCATACCCCCCTTGGTCACTCCGGTGGCCGGTCCGGCACTTCCGTCAGGATTCGGCGGGGTAACTTCCTGCGTCACCGGAGCGGAGCCCGCAGGGGGAACCGCAGGTGTCTCACTGGTCGCCGCAGGGGCCACAGGGGCCTCACCGGTCACAGGAACCGCCTGGGGAGTGCCCGATGTCACCGCCCCACCGATCGGATAATCCGTGACATAGCGAACCATTTTGTCGTCGTTGAAATAAACCGTCAAATCATGGGGATGACTCAATCGCCCATCCTCTCGCACGAAATAGACATAATCCCAGCGATCCTTGTGAAAAGGATCTTTGAGCAATGGCGTCCCCAAAGTATAAGCCACCTGTGGACGGGTCATTCCTTCCTTCAGACGCGCCACCATGTCAGAGTCGATGATCACGCCCTGCTGGATATCCAGCGTATAGGGCCTGAGGTAAGAGGCACCAGGAATCGAATACCACGACCAGTTGGAACATCCCGTGAGAAACAGGCCTGCACAAGTCAGCATGCCCATCGTTACCGTACGCTTTATCATCCCTTTCACCCGAATGCTTTTATAATGAACCAATTCTACCCCCCTGCGAGGCAACATGAGCGCCCCCCAAGATCTCAAGGACATCGGACTGAAAGCCACCCTTCCCCGTCTCAGGGTATTGGCCCTGTTCGAAACCAGCGCCACCCGTCATCTGGGCGCGGAAGAAGTCTACCGCCGGCTTCAGCAGGAAGGCATGGATATCGGTCTGGCCACCGTCTACCGGGTGCTGACCCAGTTTGAACAAGCCGGCTTGCTGGTCCGTCATCATTTTGAAAGTGGCAAGGCCGTATTTGAACTTAACCAAGGAACCCACCATGACCATCTGGTCTGTCTGCAATGTGGCCATGTGGAGGAGTTTTTTGACGCCGAGATCGAAAATCGCCAAGCCCAGATTGCACAACAACGGGGTTTCTCGATTCAGGACCATTCTCTCCAGATCTACGCCAACTGTCAGCGCACCTCCTGCCCCCACCGAATGCCAAAGACTACCCCCTGAGCAGAGCTTGCAAGGTCCGCCCCATTTCGGCGGGATTGCGCGTAATCTTGATCCCGCATTCTTCCATCGTGGCCAACTTCTCCTGAGCCGTTCCCTGCCCCCCTGAAATGATGGCTCCCGCATGCCCCATCCTTTTACCGGGCGGTGCCGTCATACCGGCAATGAACCCCACCACGGGTTTGGTCATGTGTTCCTTGATCCAGCGTGCACAGATTTCCTCATCCGACCCGCCAATTTCTCCCACCATGATAACCGCCTCTGTGGCAGGATCGTCATTGAACCGCTGCATCACTTCCAGATGTTTCATGCCGTTGACCGGATCGCCGCCAATTCCCACGCAACTGGACTGACCCAGCCCCAGTTCACGCAGTTGCCCCACGGCTTCATAGGTCAGCGTTCCAGAACGAGAGACCACCCCAATGGGACCGGGCTGATGAATGTGTCCAGGCATGATGCCGATCTTGAGTTGTCCTGGGGTGATCACACCCGGACAGTTTGGGCCCACCAGAAGGGTTGATTTACCACGCATACGATAACGGGTCTGGATCATATCCCGCACCGGAATCCCTTCCGTAATACAGATCACCAACTCGATCCCCGCTTCCACGGCTTCATCAATGGCCGCCGCCGCATAGGGAGGAGGAACATAGATCACCGAAGCATTGGCGCCAGTTTCCCGACGCGCTTCGGCTACCGAATCAAAAATCGGAACCCCTTCGAAATTCTGTCCGCCCTTGCCCGGGGTTACCCCACCGACAAAACATTCGTTGCCAAAGGCATACTCACGACACAGACGAGTGTGAAACATGCCCGTCTTGCCGGTAATTCCTTGAGTCAGTACCCGAGTATTCCTGTCAATCAAAATGGCCATGCTTATCTCCGCGCTGCGGCGACCACCTGGGCCGCTGCGTCATCCATGTTCGCTGCTGACAGAATGGGAAGTCCCGATTCCGCCAGAATCCGTTTTCCCAACGCCACATTGGTCCCCTCCAGACGCACCACCAGAGGGACGGTTAAATGAACCTGTCGTGCAGCAGCCACCACGCCCTCGGCAATCACGTCGCACTTCATGATACCGCCGAAAATATTGACCAGAATGGCCTGCACTTCGGGATTGGCCAGCATCAATTTGAAGGCTTCCGTGACTTTTTCCGTGGTGGCCCCACCACCCACATCCAGAAAATTGGCCGGGCTTCCACCGTAGAGTTTGACGATATCCATGGTGGCCATGGCCAAACCCGCACCATTGACCAGGCATCCAATATTGCCCTCCAGTGAAATGTAGGACAAGCCGTGGCGTGAGGCTGCGATCTCGTTGGGATCTTCTTCATCGAAATCCCGCCAATCCTGCCATTCACCATGGCGAAACGCCGCATTGTCATCGAAGTTGAATTTGGCATCCAGCGCCAGAATTCGCCCGTCCCCTGTCACGGCCATGGGGTTGATTTCCGCCAAACTGGCATCGCTTTCCACGAAGGCATGGTACAGACCCAGCATCAAGTCACGGGCCTGCGCCACCAGAGGTTCCGGCACTTCGATTTGACGTGCCAGAGTTTCAGCCTGGGCTGGCAATAACCCTTGCCCCGGATCTATTTGTACCGCATGAATCTTTTCCGGATGCTGTGCGGCCACCTCCTCGATATCCATCCCCCCCGCCGCGCTGCCCATCAGGGCAACCTGCTGGGTGGTGCGATCCACTACCATGCCGATGTAGAGTTCCTGGCGAATATCCGCCCCTTCTTCCACCAACAACCGGCGAACGGTTTGCCCCTGGGGACCGGTTTGGTGAGTCACCAGTTGCATCCCCATGATTCGGCGCGCCGCCTCTTCCAGTTCGGCCTCCGTACGGACTACCTTGACGCCCCCGCCTTTCCCGCGCCCTCCCGCATGGATCTGCGCCTTGACCACGCACACCCCTGCGCCCAATTGCTGTCCGGCCGCCACAGCCTCGCCAACCGTGAAGCACGGAAACCCGCGCGGAACCGCCACCCCAAAGCGCTGGAGGAGCGCTTTGGCCTGATATTCATGGATTTTCATGGTCTACGTCTTCTCTATGAAAGGAGCCTGTGAAATGCTGATTGTACCTGAAAACCTCCCATCTATTCGACGCCTGCCCGCGACCAATGGGGGTAAAAACGCGCCACCACCTCCCCCGTGCTGGCCAGGGCATGGCATCCATCCAGATGAGGAGGACGTTCTTTCATCTCCGGTGAGAGTGTGCCATAACGGGTTTGAAAAGCCACCGTCGCCACGACGCCCACCAATTCCGTCAAATGCGTACACCCATGAATACCGCCCAACCGATTCCGCACGATCCGGGTAAACCCTGGCGCAATGGTCACCCCTTTCAACGACGAGTATTCAGGGACAATTTTTTCACAGGTGCCCGGATAAGGTCGGCTGGTCATGCGCGCCTCTGCCTCGCAAATCATCAGAGCGTCGTCCACGGTCAGGCGCAAAAACATGTCGTGAATGGGCGTACCGGCAGGCAGACATCCTTCTGTCATGTCCACATCATGCCCCTTGACATCCCGCAATACGCCCTCTACATCGTACCAGCCGTCTGGCCGTGCGTAACCATTCACTTCGATGACACGCCGATGCAGCAATTGCCGCTGTTCCTGTTCATCCTTCATGGCCCCTCCCTTTTCCGAAAAAATTCCCGCATAATGATGGCGCTGTTCTGCATTTCCCATGAGGTTCCCGTCTTGTCCGGTTTTCTGATTCGCTTTCTCTTCCTGCTTCTTGGGCTTATTCCCTGGAGCCTCCCTGCCGCAGATCTGGCTATGCCCGACGACATACCAGCCACTGTTCAACCCGTTTCCGAGCCGCCTCTGACCGATGACGAATTGTTGCGCGCCCGGCGCGCTTTTGATCAACACGATCAGACCACGCTCGAATCCATCGCGGCACGAGCGCAGGGCCAACTTTCCGATTATCCTCGATATTGGGCTCTGGAAGAACGATTGATACGAGGAAATGCCTATCTGGTTCCGGAAATGCAAGCATTTTTCAATGATTATCCCAACAGCCCGCTCACGCCCTTATTGCGCGCCCATTGGTTGTCTCAACTGGGACAAAACCAAAACTGGAAAACCTTTGAAGCCCAGTTTCATCCAGTGGATGCCCACCAACCCGCACTTCAATGCTATCACTGGCAAGCCCTCTTCGCCGACGCTCAAACGGACTTCTTCGACGCTGCCGTGGCCTATTGGCGTTCCGACGCTTCCTGGCCTGACTCCTGTGACCCGGTATTTCGGCAGTTGGTCGCAGCCCACCGCCTTCGTGCAGACGACCTCTGGCGGGCACTGCGTCATGCCCTATCCCGCAATCAGTTGCGGAAAGCGCGTTACATCAATAGTTTCTTCCCACCCTTCCAAGGCTTGAATGAAGATGACCTGAATCTGGCCACAGGCCGACCTCGCCAGTTTCTGGATGATGCCTCCCCCACGGATACCCACTCCACTCGTGCGCAACGTGAACTCATGTTATATGCCACCCTCCGCCTGGCCGCCCATGACCCACAGGCCGCAGCCACCTGGTGGACGGATGCCTCCGCACATCTTGGTCCGGAGGACCAAGCCTGGGGCTGGCAACAGATCGCACTTCAAGGTGCCTTGAATCTGAATCCCCAGTCTTTGGAGTGGTTTCAGCAGGTGACTCCCCAACCCACCGATGCTGAATGGCTGATCTGGAAAACCCGGGTTGCCTTGCGTCAGCAGGACTGGGCCACCGTACTGGACACCCTGGCCCATCTACCGGTCACCCTGGCCCAGAAACCCGTCTGGCAATACTGGAAGGCGCGCGCGCTGGAGGGAGAATACCGTTCTGCAGAAGCCCTTGCCCTGCTCGAGCGCGTCTCCCAATCTCCTTCCTACTACGGGCTACTGGCCCTGGAAGAACGGGGGCAGGAACTTCGCCTGTCACCCCCTCCCGCACAACCGGACCCGGAGATTCAAAAAGAAACCCGCACTCTGCTGGAGCGCCCTCTGCGCCTCTATCGCCTGGGATTGCTGTCGGAAGCCCAGAGAGAGTGGAACCAGATCGAGCCTGCCCTGACCCCTCTGCAACACTTGGCAGCTGCCCAACAAGCCTTTCAACTGGGCTGGTATGACCGGAGTATTCACAGTGCAGATCGTACGGATTTACCCAAGGATATCACCCTGCTCTTTCCCTATCCCTATCAGTCTCAAATCCAGGCCAGCGCTTCCCAATACCATCTCTCTGAAGCCTGGATTCTTGCGGTCATCCGGCAGGAAAGTCGATTTTTCAGCGTTGCCCGTTCCCGTACCGGTGCCCAGGGCCTGATGCAACTGATGCCCGCAACGGCCCGGTGGGCGGCCCGACGCAGCGGTCTCAAGAACTATCATGCTGAAGAGGTCGATCAACCCGACACCAATATCCTGCTTGGAACTTATTATCTGAATCACCTGGCGCAACTTTTGGGCAACCCGATCCTCGCCACCATGGGCTATAACGCAGGCCCTTTGCGTGCACAGATTTGGGTTTCTGCCGGCATTGGTGACCCGCGCGCCTTTCTTGAAAACATTCCTTTTGATGAAACCCGGGACTATGTCCAACAGGTTCTCTACAACCAAATCGTCTACGAACAGCGCCTCCATACCGTGCCCAGTCACCGGCTGCATGCTCTTCTGGATGAGTTGGGTGCGGTTCGATGATGCAGATTTACGAAGTAGGGGGTGCCCTCCGTGACGAATTGCTGGGGCTTCCCAGCACCGACCGGGATTGGGTCGTGGTAGGCACTACTCCGGAAGAAATGGAAACTCGGGGGTTTCAGCCCGTGGGGCGGGATTTTCCGGTTTTCCTGCACCCCGCCACCCATGAAGAATATGCTTTGGCCCGCACTGAACGTAAAACAGCCCCAGGCTATCGCGGATTCATTCTTCATGCCGACCCCACGGTCACGCTGGAAGAAGACCTGAAACGCCGTGACCTCACCATCAATGCCATGGCCCGGGATTCCAATCATCGGTGGATCGATCCCTACGGCGGACTGACCGATCTGAAAAACCGTATCCTGCGTCACGTCAGTCCGGCTTTTAGCGAAGATCCGGTCCGACTCCTGCGCGTTGCTCGATTCCTGGCCAAACTGGCTCCCTTTGGCTTTACCGTGGCACCTGAAACCAGCGCACTCTTACGACAGATGGTCAACAACGGCGAAGTGGATGCCCTGGTTCCCGAACGCATTCTGCAAGAGTTGAACAAAGGCATGGAAACTACCAACCCCGCGCGCATGTTCGAGGCATTGGCCGACTGGGGAGCCTTGAAAAAATTCTTCCCCACCATCGATGCATTGTGGATCCATACGGGGGATCTGGCCAAAAACGCCGTGGATCATGGGGCCCGAAGAAACCTGGAACAAGTCCTGCGCTGGGCAGCCTGGGTTTCAGCACTTTTCCACGGGAGTTCCCGTCAAATCTGGCATCCACTCCTTGAAACCTGGGCCAGGAACCTGCGCTGGAGCAAGGAACAACACCAGTGGGTGGAATTGTCTTGCGCACTGGGTCCCAGCGCCCGGCATTTGTCTCCCCAGCAACCGGAGGAATGGCTCCCCCTGCTGGAAGGATGTGATGCCTGGAGGCGGCCACAAAGATTCTTCCACTTTCTTGAATTACAGGAATGCCTGGGCGAGGTTCTCAAAGATCTCCAACCCAACCTGAGCACGCGGGGCAAGGCCGCCCTCGCTGCCTGTCAGGCACTGGATCTTCCTGCGCTCGTACGTTCGGCACCGACCCCGGCAGAAATCCCTCAACGATTACGCGCTGCCCGTCATGCTGCGTTGTGCGCGCTCTCGCCCACACGACGCAGCACCTGATCCCTTCAGGATCCCTTGATTTTTTTAGCCGCCTGAGCATGTTGCTCGGCATAAGACTGATGGGCAGCGGCTTCGGCCACCCCCACCTTGATGGGATAGCCCATGTCCATGAGGACAGAACCCAAGGCAGACAGACATAACATGACATTTTCCGACTTGGCTGAATAGCCCATCAGTCCAAAGCGCCAGATTTTTCCTGCCAAGGGCCCCAGCCCGGCACCGATTTCCAGATTGAATTCGCTGAGCAGTGTTTTTCGCACTTTGGCTTCATCCACCCCTTCGGGTACCCGCACGGCATTGAGCTGGGGCAGACGGTATTCTTCCTTGACCAGATAGGTCAGCCCCATGGCCTCCAGTCCGGCTTTGAGCGCAAGGTAATGACGGGTATGACGAGCCCAGGCGTTTTCCAATCCTTCTTCACGCAGCAGCACCAGAGACTCATGTAACGCAAACAAGCCATTGATGGGGGCCGTATGGTGGTAAGTGCGATTGGTGGATCCCCAGTATCCCAATACCAGGTCGAGGTCCATGAACCAACTCTGGGAGGGAGTCCGACGTTGTTTGACCAGATCCACCACCCGCTGGTTATAGGAGACGGGAGACAATCCTGGGGTACAGGACAGACATTTCTGGCTGCCCGAATAGATGGCATCGATATCCCACTCATCCACATACAGGGGTGAACCACCCAGTTGAGTGACCGCATCCACAATGGTCAGAGCCCCGTAACGGTGCGCGATTTCCACCAGGGTCTTGGCATCGGACATACAACCGGTGGAGGTTTCGGCATGAACAAAAGCCACCACTTTGGTATCCGGGTTTTGCTTCAGGGCATCTTCAAGCTTTTGCGGATCCACCGGTTCACCCCAGGTGTCTTCCACCACAACAGGTGTACCGCCACAGCGCGTCACATTTTCGATCATGCGGCCACCGAATACCCCGTTCCGGCACACGATAACCTTGTCGCCAGGATTGACCATGTTGACGAAGCACATTTCCATGCCTACGGATCCGGGACCCGAAGCCGGAAAAGTCAGTGCGTTGTCCGTCTGAAAGGCATAACGCAACAACATCTTCAATTCATCCATCATGTCCACAAAGACCGGATCGAGATATCCGATACAGGGCAGCGACATGGCCGCCAGCACCCGCGGTGCGATTTCCGATGGACCCGGGCCCATCAGGGTGCGTTGGGGGGGATAGAAGGAACTGATTTTCTTGGGGGGAAGGTATTGGATGGTCATCGGGGGTCCTTAAGCGCCCATTGGGGGCGAATTCTCCATAATCAATCTTTCATTCTAGCAAAATTTCCAGCTTTCACGAAGTGCAGGTGTCGCCCTTCGGCGTGGGACAGATGGAGTGCCCCTCGCTCGCCTGCGGAATCGAAGAGTGTATCTCCTTCCGGTTCTGGCTGGTGCGAGGGAATCAATCCGACAAAATCAAAGAGAAGGCGGTCAGCCAGGTGAGAGGGCGTGACCGACTGCAACCCCAGAAAGATATTGTCGGTGCGTCCCGGATGCGCCTTTTCCTGGTCCTGCAACCATTGTTTGATGGCCTGGCGTTGCAAATTTTCCTGGGAACCACACAGATTGCAGGGAATGATGGGAAATTCCATCCCGCGCGCGTAGCGGGCCAAGTCTTCTTCGCGACAATAGGCCAAGGGACGTATCACGACATGATGTCCATCGTCGGTCACGAGTTTGGGGGGCATGCCTTTCAGTCGTCCCCCATGAAACAAATTGAGGAAAAAGGTTTCCACCATGTCATCGCGATGGTGACCCAAAGCAATCTTGTTAGCCCCCAATACCTTGGCAGTACGGTACAGGACCCCCCGGCGCAAACGCGAACAGAGAGAGCAGGTGGTTTTTCCCGCCGGGACTTTTTCCTTGACGATGGCGTAGGTATCCGCATCGACGATCCGGTAATCCACGCCCAGCTGATCCAGGTAGGCAGGAAGGATATCCGCAGGAAAACCCGGTTGTTTCTGGTCCAGGTTGACGGCAACGAGTTCAAATGTGATGGGCGCGCGCTTTTGCAGATCCAGCAGAAGTGTCAGCAGGGCATAGGAATCTTTCCCCCCACTCAGACAGACCATCACCCTATCCCCGTCCTGGATCATGGCGTAGTCTCCCAATGCCTTGCCCAGGGCACTGCGCAGTCTTTCCTGGAGCCGAATGAAGGTGGAACTGCGGGAATTACTCATCGGAAGGGGAGGTTGGATCTTTGCGCAAAATTTTGAAAATGACAAACAGAGAGTAGAGCATGAGTAAACCCATGAGCACGAAGCCACTGACGTACACCCAGAGTTTGTCCGAGTAGGTCAGGTACCAGGCAACATTCAGGAGCAGGAAAAATCCCGCAATCTGCCAGAAAAAGCCCATCGTCATTTCCTATAATTCTGCAAAGATCGTCATGTTATCAAATAGGAGTATGATGCGCGCTATTTGAGGGCTGAACATTGGAATGGTATTCCACTGAGGCATTACTGCCGAGTGTTGCGGCGAGAGATCACAGCCAGCAATTAATCTGGCATATCAATGACGCCATCGACAAAGCAGGAGGATGGATCGACTTTGCCGATTTCATGAACCTGCTTCTTTACGCACCAAGATTGGGCTACTACGCGGCAGGAGCCGTCAAATTGGGACCCGCCGGAGACTTTACCACGGCCCCGGAGATGACCTCCCTCTTTGCCCGCACCCTGGCCCATCCCATTGCACGCACCCTCAGGGAATTGGATCCACAGAAAACCACGATACTCGAACTGGGTGCCGGTACGGGGCAGTTGGCCCAAGACCTGTTGAAAGCCTTGGAACAACAAGATAGCCTGCCGAAACGTTACGCAATCCTGGAAGTAAGTACTGACTTACGAGAACGACAACAGGAAAATATCCGTCAACTGCCTCCAGACTTGCAACGTAGAGTGGAATGGCTGGAACATTGGCCAGCGGAACTGGAAGGCGTCGTACTGGCCAATGAAGTGCTGGATGCTCTACCCGTCCAACGTTTGCGTTGGCAGAATGGGCAATGGCACCAATGGGGTGTTGCGGTGACGAAAGAGGGTTGGCACTGGCAAACTCGGCCCCTGCCCGCAAACTCCCCCCTTCTCGAGGGGATGCCAGATATGACCGGTTACCCCGAGCCCTATGATACTGAAGTCGGTTTGGCCGCAGAGGGACTGATGACGTTGTTGGGTCAAACTTTGAAAGCCGGTCAGGCTTTTTTTATCGATTATGGTTTCCCGGCGCGGGAATTCATCCATCCCCAACGCAGCGGGGGTACGTTGATGTGTCACTATCGGCATCATGCCCACGGCGATCCTTTTCTTTACCCTGGACTTCAGGACGTCACGGCCCATGTGGACTTTACCCGGGTGGCCCGGGCGGCCCGCCGGGCAGGCCTGCAAATCGAAACCTGGCAAACACAGGCGGCCTGGTTGATTGAAGAGGGGATTCTGCATGAACTGGAAAAAGTACACGGAGAAACCAGCGCGGACTATCGCGCAGTCAGTGCGGTCCAAAAACTTCTGAGTCCAGCAGAAATGGGCGAGTTATTCAAGGTATTGGTACTGGGTCAGGGTCCCGAAAACAAGTCAGCATTGATCAATTTGGGACTGTAAGAGACGCGCATCGCTTCGAAGGGGGAATGCATGGCATTCCCCTTCTTCAAGTCAAATGCAGCCGTTCCCAGATGACCGAAGTCAACCCTGCGCTGTTCATGGTATAAAAGTGCAACCCAGGCGCCCCACCCTCCAGCAACCGGTCACATAAGTGTGTCACCACTTCCAGACCAAAAGCCTTGATGGAAGCACTGTCATCCCCATAGCCCTGCATTTTTTGACGGATCCAGCGCGGAATTTCAGCACCGCAGGCATCGGAAAAGCGACTCAATTGTGAAAAATTGGCGATGGGCATGATCCCTGGCACAATCGGCACGGTGATCCCCGCTGCACCACAATCCTCCACAAAACTGAAGTAAGCATCCGGATTGTAAAAATACTGGGTAATGGCTGAATCAGCCCCTGCCTCGACTTTTTCCTGAAAATGGCGAATCCCTTCCTGCGCTGAATGGGCTTGTGGATGCACCTCGGGATAGGCTGCCACCTCAATGAAAAAGTGGTCTCCCGTTTCTTCACGCACGAAACGCACCAGGTCGCTGGCGTAACGAAATTCGCCGCCGCCCAGGGTTCCGGAAGGCAAATCCCCGCGCAAGGCCACCAGATGACGAATACCGTGGTGACGATAGAGTGCCAGGACTTGGCGCAAACTGTCCCGGGTCGCGCCAATACAGGACAGATGAGGCGCAGCGGGATATCCGTCCTGCTGAATCTCCACCACGGTTTCCAGAGTACGGTCCTGGGTGGTGCCCCCTGCGCCATAGGTCACGGAAAAAAAAGCCGGATTGAGCTGCGCCAACTGGCGCCGGGTATGACGAAGTTTTTCCGCCCCCTCGGCGGTCTTGGGGGGGAAAAATTCGAAACTGAACACCCGCTCGTAATGCGCGTGATTCATGGCTTCAATACCGGTAATGCTCGGGTTTGTAGGGCCCCGTAACAGGCAGGTTGAGGTATTCAGCCTGCTTTTCCGTCAGCAAGGTGAGTTGCACGCCGATGCGCTTCAAATGCAGGCGGGCCACCTTCTCATCCAGTGTCTTGGGGAGAATGTATACGCCCACGGGATATTTGCCGTGATTGTTCCACAATTCGATCTGGGCCATGACCTGATTGGTGAAGGAAGCCGACATCACAAAACTTGGATGTCCTGTCGCGCATCCCAAATTGACCAGACGTCCTTCTGCCAATACGATCAGACGCTTGCCATCAGGGAAGATGACGTGATCCACCTGCGGTTTGATGTTATCCCAGTGGTATTTACGCAGAGAGGCGATATCGATTTCCGAGTCGAAGTGACCGATATTGCATACGATGGCATCATTTTTCATGACTTGCATATGGGCGTGGGTGATGACCTCCACATTGCCGGTTGCGGTGACGAAGATGTCACCCAAAGCCGCCACTTCGTCCATGTTCACTACCCGATACCCCTCCATGGCCGCCTGCAGGGCACAGATGGGATCGATTTCCGTGATCCACACCGTGGCACCCAGTCCGCGAAAGGCCTGGGCACAGCCTTTGCCCACATCGCCATACCCAGCCACCACGGCCACTTTTCCGGCAATCATCACATCAGTCGCCCGTTTGATCCCATCCATCAGGGATTCACGACATCCGTACAAATTGTCGAATTTGGACTTGGTCACCGAGTCATTGACATTGAACGCCGGGCACTTCAATTCTCCACGCTTCAGCATTTCATTCAAACGATGCACGCCGGTGGTGGTTTCTTCGGAAATGCCCCGGATGGATTCGAGCAGATGAGGATACTTGTCATGCATCACCAGGGTCAGATCCCCTCCATCATCCAGAATCATGTTGGGCAACCAGTTTTCTGGCCCAAAAATGGTTTTTTCGATGCACCACCAAAACTCCTCTTCAGTTTCTCCCTTCCAGGCAAATACCGGAATCCCTGCGGCGGCAATGGCTGCCGCTGCCTGGTCCTGGGTGGAAAAAATATTACAGGAACTCCAGCGGACTTCCGCCCCCAGGGCCACCAGTGTTTCAATCAATACGGCGGTCTGGATGGTCATGTGCAAACAACCGGCGATACGTGCCCCCTGCAGCGGCTGGTGCTCGGCATATTCTGCACGCAGGGCCATGAGCCCTGGCATTTCATTCTCGGCAATCTGGATTTCCTTGCGGCCCCATGCCGCCAACGTCATGTCGGCAACCTTGAAATCACCGGCCAAAATCTGTGGAATCGCGTTCATTGAAACTCTCCCTTCATTCGTTGTGTATTGGCTCAATCCAAACTCAGGCATCGGCCTGTAGTGCCTGGATGCGATTGCGCATTTCCCAGGTAAACTCCGGCTCTTCCCGTCCAAAGTGACCGTAGGCTGCTGTCTTGCTGTAAATGGGGCGGAGTAGATCGAGGGACTGAATGATACCCTTGGGACGCAGGTCGAAATGCTGCTCAACCAGTTGGGCCAGCTTTTCGTCGGGGAGTTTCCCGGTTCCGAAGGTATTGACCATCAAACTGACCGGGCGGGCAACGCCGATGGCGTAAGCCACTTGCACTTCGCATCGGCGTGCCAACCCGGCAGCCACCACATTCTTGGCCACATGGCGCATGGCGTAGGCGGCAGAACGATCCACCTTGGAAGGATCCTTGCCCGAAAATGCTCCCCCGCCATGACGGGCCGCGCCTCCATAAGTATCCACGATGATCTTGCGCCCGGTGAGACCGCAGTCCCCCATGGGGCCTCCGATCACGAAGCGCCCGGTAGGATTGACCAGATAACGGGTATTGGGTCCCAGCAGGTGAGCGGGCAGCACCGGCTTGATGATTTCGTCGATCACTGCTTCCGTGAGTTGTTGATGGGAAATTTCGGGATGATGCTGGGTCGAGAGAACCACCGTTTCGATACAGGCGGGCTGCCCATTGACATAGCGAACGCTCACCTGGGATTTGGCATCCGGACGCAAAAAGGGCAGCCGCCCGTCCTTGCGCAATTCTGACTGGCGCTGCACCAGACGATGGGCCAGATGGATGGGCAAAGGCATGAGCGTGTCGGTTTCATCACAGGCATAACCGAACATCAAGCCCTGATCTCCCGCCCCTTGATCGAGGTCGAGTCCACTCCCCTCGTCCACCCCCTGAGCAATGTCCGGACTTTGCCGATTGAGTGCCGTCAACACCGCGCAGGTCTGATAATCAAAACCGATGTCGGAACTGTTGTAGCCGATGCGCCGTACCACGTCCCGTGCCACATCGATGTAGTTGATCTGTGCCTTGGTGGTGATTTCGCCGGAAATAACGATGAGGCCAGTACTGGTCAAAGTTTCACAAGCCACCCGGGCATGGGGATCCTGCGTTAGAATGGCATCTAGAACCCCGTCAGAAATCTGATCGGCCACCTTGTCCGGATGCCCCTCGGATACCGACTCCGAAGAGAAAATATACTCACTCATGGCAAACCCTGCCCTTTATCAAAAATTGGAAAAGTACTGCAGCCGGGAATTGTACCAGCAATCCCGTTAGCGCCATGATGCGCCTGATTTTTTTCCCGCTTTGGTTACTCCACTGGCTACCCCTCAAGGCTCTGTGGATCCCCGGTCGCCTGCTTGGCAGTCTGGCCTTTGCCCTCGCCCGCGAACGGCGTCGCGTTACCCTCATCAATCTGACATTGTGCTTTCCCCAGTGGAGTGACGCCCAACGCCGTCAAGTGGCTCTCCGTCATTTTCAAGGATTTGTCACCAGCGCCCTGGCCCTCGGGATAGCCTGGTTCGCTTCCGAACGGCGTCTGCGCGCCCTGATTCATTTTCAGGGCCTGGAACAGGTGCGCCATGCTCAAACGAAGGGGCCAGTCATCTTGCTCACGCCCCATTTCTTCGGGGTAGACACCATTGGCCCCTTCCTGACCCTGGATTTTGACGTCATCACCATCAATTCAAAAATCAAGCATCCCACCCTCGATACCTTGATCCGCGAACGCCGACTACGCTGGGGGAAAGGGCTGATTTTTGCCCGCCAGGACAGTTTGCGCAGCGTATTACGGGCGTTCAAACCGGGTTGGTTGCTCTACTACCTGCCGGATCAGGACTTTGGCCCCAAAGATTCGCTTTTTGTGGATTTCTTCAAGGTCAAAGCCGCCACCGTCCCCGCTTTGGCCCGGATGACCAAATTAGCCAAAGCATCGGTCGTTCCCTGCGTCGTCCATCTCAATTTCGAGGCGGGACGGTTTGAAGTCACCTTCTTCCCCCCCTGGGAACATTTTCCCAGCGGTGACGATGGGGCGGATACCCGCCGCATGAACCACTTCATCGAGGATCGTATCCTCGAACAACCCGCCAATTATCTGTGGTCACACAAACGGTTCAAGACCCGCCCCCCCGGAGAAGCCTCGCCTTACGATGGGCCTTCGCCCCCCCAATCTACCCAGTGAGCCAGAAAAAGCGTAGCATTTCACCTTTGACATCACCCGATACGGGGACTATGGGGACACTGACATTCACAAAAATGCAGGGTTTGGGCAATGACTTTGTCGTACTCGACGGAGTACGGACCCCCCTCGCCCTGACCTCGATTCAACTGCGTTGGTTGGCGGATCGCCATTTCGGCGTAGGCTGTGATCAGATTCTGTGGGTAGAACCGGCACAGGACGCTACGAATGACTTTCGTTACCGGATTTTCAATCGTGATGGCGGAGAAGTTGCCAACTGCGGCAACGGTGTCCGTTGTTTCGCCCGTTACGTTCATGACCAGGGCCTGACTCAGCGCACCCGCCTGCGCGTCGAAACTTTGGCGGGCATACTTGAACCGGAATTGCTGCCGGGGGGAGAAATACGGGTCAACATGGGCACCCCTCTCTTCGATCCTGTCCGCATCCCCTTTCTGGTTCCTGCGCTTCAACCCACCTATGACCTGGCCATTGGGAACGTAATTCGCACTTTTTCCGTTCTGTCCATGGGTAATCCCCATGCCGTGCAGGTGGTCGAACAAATCACCCATGCCCCTGTCGACCTGGAAGGTCCGCTGATCGAACATCATCCCTTTTTTCCGGAACGGGTCAATGCCGGATTCATGGAAATCGTGGACCGCGCTCATATCCATCTCCGTGTTCATGAACGCGGTTCCGGGGAAACCCTGGCCTGCGGTACAGGAGCCTGTGCTGCCGTGGTGGCGGGTCAACGCCTGGGGGAACTGGATCCCCTCGTACAGGTCACGACCCGCGGCGGAGAACTGCTCATCGAATGGCAGGGTACTGGACATCCCGTGTGGATGACCGGCCCTGCTGTCACCGTTTACACTGGGATCGTCCACATCCCGAACATCGAGGAACTTACCCATGCTGGACGCTGAAATCGTTGCCTCCTGGCTCAAGGACAACCCGGAGTTTTTCATATTGCACGGAGCAGTATTGAATGAAATTCAGATTCCACACCCGCACAGAAACCACACCGTTTCTTTGAGCGAGCGTCAACTACTGACCCTGCGTGACAAAAACCGCACTCTGGAACAGCGTCTGTCCGAGTTGATCGGCTACGCCGAAACCAATGACAATATCAGTGGCAAGGTTCACCAACTGGCGGTGCGATTGCTGGTTCAGCGCACGCTGAAGGGCGTTCTCGACACCATTCAGCACCAAATGCTGCATCACTTCGAAATCCCCCATGTCGCTCTGCGCCTCTGGGGAATTCAGGCCGACCTTCTTGAACATCCCGCCTTCCAGCCCGTGGCCCAGGTCCAGAAGGAAGCCATCGCCCATGTGGAAACCCCCCGCTGCGGACACCACACGCCCGTACAGTGCGATCAGTGGTTTGGTGAGTTGGTGGCCCCCAGCCTGAAATCCTTTGCTTTGTTGCCCCTGCGGGACAGTGAAACTTTTGGCGCCTTACTGCTGGCCTCCCCCGACGAAAACCGTTTTTATCCGGACATGGGCATCTTCTACCTGCAGCGCATCACTGACCTGATCAGTACATCCCTGCGCGCCCATGAGCATTCCTGATTCACCCTCCCTGATTCGCGCCTATCTCGATCAACTGCGCTTCGAACGGGGCTTGTCCCCGCGCACGATCTCCAGTTACCAGCGCGATCTGAACCAGTTGTTGGTTGCCCACGGGGATCTTACCCAGGTAACCGCCCAACATATCCGTCGCCTCCTGGGAAAATTACATGGACAGGGGCTGTCCGGTCGCAGTCTGGCCCGTAGCCTGTCGGCTTGGCGCGGGTTTTTTGATTACCTGGCAAAATTTCATCATGCCGCCCTCAACCCCTGCCACGGAGTGCCCCCTCCCAAATCACCTCGCTCCTTGCCCCATGCCCTCTCTCCGGACCAGGCCAGCAAGTTGATGGATGTACCGGGGGACCGCATGCTGGACGAACGGGACCGAGCCCTGCTGGAATTGTTCTACTCCTCTGGCTTGCGTCTGGCAGAATTGGCCCATCTGCGCATACAGGACCTGAATCCCAGTGAAGGTTTGGTACGGGTATTGGGTAAAGGCCATAAATTCCGCATCGTCCCCGTGGGCCAAAAGGCCCGGGAAGCCTTGACACTCTGGCTGTCCCATCACCCCCTGCGCCCCCTGACGCCAGAGACCCCCTTATTTGTCAGTATCCGCGGTTCAGCCCTGAGCATGCGCGCCATTGAAGCGCGCGTAACACTGCGCACCCGCCAATTGGGTCTGGACGACCGGGTCCATCCCCACGTTCTGCGTCATTCTTTTGCCTCCCACCTGCTCCAGTCCAGCGGCGACCTGCGCGCGGTACAGGAATTATTGGGACACGCCCATATCACGTCGACTCAGGTGTATACCCACCTTGACTTCCAGCATCTGGCTCAAGTCTATGACCAGGCCCATCCCCGCGCCAAGCGGCGTCCCCCGCCTCAGGAGGGGGGAGAATAAAGCGCGCCCAACACCACGCCATGGCGCGCGCCCGTCACCTCGGGCAGATTCCCTGCTTTCCCCTGCACACGCGCCCATGCCAACCAGGCAAAAGCCAAGGCTTCCACTTGTTGCACCGGCACGCCCAAATCCTCCGTGCGCCCCACCCGAACCTCGGGCATCAAAATCCGCAAGCGTTTCGTCAATTGGGTATTCAGGGCACCGCCCCCACAGAGATACAGTTCTGTACCCCTGTGCTCCCGGCACTCTGCCTGCACCACAGCAGCCACCGAGCGCGCGGTCAATTCCAGCAAAGTCGCCTGAACATCCTCAGGCGGCAGTGAAAACACCCATTCCCCGTGCTCCGCCAGCCATTCCAGTGAAAAATCTTCCCGTCCGGTACTCTTGGGCGCACTGCGCTGAAAAAATGGATGGGCCAGCAAGGATTCCAGCAAGACCGGATGACAGTGGCCTTGCGCCGCCCAGCCACCTTCGCGATCGAAGGCCTGCCCCAGGCAGCGTCCAATCCAGCCATCCATCAACAGGTTGGCCGGGCCAATATCATAGCCTCGGGTAACCCGTCCTGGAATGAGCAAGGTCAGATTGGCGATGCCACCCAGATTCAGAATCAAACGGGGAATCGAGGAATGACGGAACAGTGCCTCGTGAAAGGCGGGAACCAGCGGTGCACCCTGCCCACCGGCGGCGATATCTCCCGAACGAAAATCGGTAATGACCGTCATACCGGTCAGTTCGGCCAGCAAAGCCCCATTCACCAACTGGAGACTGAATCCCTGTTCCGGACGATGACGTACCGTTTGCCCATGGCACCCCACTGCCGCCACCGAAAAATTCCCCTGCCCGCCCCGTTGGACCAGTTCATGAACCACTTCGGCATAGAGTGAGGAAAGGGTCTGGGACAGGTGAGCAGCGCGCTCCAATTCATTGATCCCTGGTTGGGTCAAATCCAGCAAGTCCGAGCGCAGATCCACCGAAAAAGAACGCTGTGCCTGAGCCAGGACCCTGGGCCGAACCGGCAGAGAAAAATCCGCCAGAACCCCATCGATTCCATCGAGACTGGTCCCTGACATCAACCCCACATAGAGGGAGGATCCGGAATTATTCGAAGCGGGCGATGGCACTGCCGCGTACGGCATCAAGTTGCCTGAGGTACGGCGCCGTGGCCGAAAGGAACTGGGCACGGGCATGGCCGGTCAGGTTGGTGCTGGCAAAGCGTGGCACTTCGGGACCCAGGGGGTCGTGCTGAACGCCATTGATCTTGAATTCATAGTGCAGGTGAGGACCGGTGGCCCAACCCGTCATGCCCACATAACCAATCAGGTCGCCCTGATGAATTTTTTCTCCGGCATGCAATCCACCTGCGAAAGCCGAAAGATGCCCATAAACCGTATCGATCCCATTGGCATGATGCAACTCGATCATGTTTCCATAACCATTGCGCCATCCCGCATAGGTCACCGTGGCATTGGCGACGGCCACGATGGGCGTCCCCTTGGGGGCCGCCAGATCAATGCCCTTATGGGCTCGCCAGGTTTTCAGGATGGGATGAAAGCGCGCTGCAGAAAAGCCTGAGGTGATACGGGAAAACTCAATGGGAGAGCGCAGGAAAGAGGCCTTGGAACCATGCCCTTCCGGGGTATAGTAGTCCCCTCCTCCCTCCGCACTTTCATAATAGACACGGCGGATCGTCACGCCCTTGTTGACAAACTCGGCGGCCAAAATCCTGCCCGGCACCACCTGATCAAAATCATTCTGGGTGGCTTCATAGACTACGGAAAAGGTATCCCCGGAACGCAGGTCATTGTGAAAATCGATATCCGTGGAAAACAAACGGGTCAATTGGCGCGTCACGCTATCTGGAATGCCCGCGTTGTCCGCTGCGGCAAAAAGGGAACTGTGAATGGTCCCATTGGCTTGAATGACACGGTGCAAATCTCCCTCACCCACCAAACTGGAGGTAAAACCCGAAAGGGTACGGGATACCACCAGGGTCCCTTTGTCACCGTAGGGAAAACGCAGGGAAACCAGATCGCCGTTGGCCGCATGTTCCACGCGAATGGGTTTGCCGGGGGCCATGTGCTGATAGATGACCCGAGCTTTGCTGTCGGTTGCAATGAAATCGAGGGCCGCCTGGTCGCTCACCCCCATACGGAACAGCAAAGCAGCCAAAGTATCGCCCGAACGAACCTGATCCTGCTGGATGAAAGTTCCTGGTGTGGGCGTTACTGTTCCCGGATTCGCCGTCATATCCTCGACCACCGGCGTCAAAGGGACTGTCTGCAGAGACACCCCAGGAGTCATCCCGAAAGCCATCGCCACCCCGAACACCATCATGAGAAGGGTCGCAACCTGCCCGCTGCGACGAGCATCCGTCGCATCGATGGTGGTGTTTTGGGTTAGAATCCAGCGTTTGAGCGCTTGTGCGCGTTGCTTGATTGAGTTCATGCGCGCCAGTTTAACAGAAACCTGACGCAGGCACAATTCCCCATGAATGACAAAAAGTTATCCGCTATTGACCCCTGGGATGAGATTCGCCGGGGTACCGACGAAATCCTCCCCGAAGAAGACTTCCGGCAACGACTTCGGGAAGGGAAACCCCTGCGGGTCAAAGCGGGGTTTGACCCCACGGCACCGGATCTGCACCTCGGTCACACCGTCCTGTTGAACAAGCTCAAGACGCTGCAGGACCTGGGCCACGAAATATTCTTTCTGATTGGCGATTTTACGGCGCTGATCGGGGATCCCACCGGACGTAATGCCACCCGTCCTCCCCTGACACCGGAGCAGGTTGCGCTCAATGCCGCTACCTATCAAAGCCAGGTATTTCGCATTCTTGACCCCCATCGAACGACCCTGGCTTATAACAGCACCTGGATGAACGAGTTGGGCGCCGCAGGCCTGATTCGCCTGGCCGCTACCCATACCGTGGCACGCATGCTGGAACGGGATGATTTTTCCAGACGCTATCGCGCGGAACAACCCATTGCGCTCCACGAATTTCTTTATCCTCTGGTTCAAGGATATGATTCCGTGGCACTCAGAGCCGATCTGGAAATCGGCGGCACGGATCAGAAATTCAATCTTTTGATGGGCAGGGAATTGCAAAAACACCATGGACAACGCCCCCAGTGCATCCTCACCCTGCCCTTGCTCGAGGGCACCGACGGAATCAATAAGATGTCCAAATCCCAGGGTAACTTCATTGCCATCGAAGACCCTCCCGATACCCAATTCGGCAAACTGATGTCCATTTCCGACTCCCTCATGTGGCGCTATCTGGAACTGCTTTCCTTTGAATCCCTGACCACCCTGACCCGCTGGAAGCACGAGGTTGAAGAAGGACTCAACCCGCGCACCATCAAGGTTCGCCTGGCCCAGGAAATTGTCGCGCGCTTCCATGGCCAGGACGCAGCCAAACAGGCCCTGGAAGATTTTGAATCCCGGTTTCGGGACCATGTCCTGCCCGATGATCTGCCTCTCACCGAAATTTCTGTGGGCGATGAAGGCTTACTGCTCTCCCAACTCCTGCACCGTGCCGGACTGACCAACACCACCTCCGAAGCCCGCCGTCTGATGGATAATGGAGGCATTCGCATCGATGGAGAAAAGGCTACGGATCAGTCTCTGCGTTTTTTCTCTGGCACTGAAATGACCTTGCAGGCAGGAAAGCGTAAATTTGCCCGCATACGCTGCAACTAATGCCCACCCCCACCGTGGCAGGGCACACCCTTCCTGCCCTGCGTCTGGACCTGAAGGGGCATCGCCATGTGGATCTGCGTGCCGTGTTTGCACTGGCCTTGCCCTTGTTCCTGAACAGTAGTTTGCAAGTTATCCTGAACCTGACCGACACCTGGTTCATTGGACACCTTTCCACCACCGCCATGGCCGCCATGGCTGCCTGTTATTACCTGATTTTCATGTTTTTTCTGTTGCTGGGCGGAGTCGGGATCGGGGTTCAGGCCATTGTGGCACAGCATTTCGGCGCAGAAAACCTCAACGCTGTCGGGCGCACTACCTGGAGTGGGTTATGGGCGGCCTTGGCCACTACCCCCCTGTTTTTATTGATTGGATATGCGGGACCGACACTGCTGGCGATTTTTGATCTCCCTCCCGAAGTCCACGATCTGGCCGCATCTTTCTGGTTTCCACGTATGTTGGGGGGGCCCCTGTCTACCCTGCTCTTCGCCCTGAATTCTTTTTTCAACGGCATCAGCCAGCCCCGTCATACCCTCTGGATCATGGCCCTGGTTGCCCTTTGCAATGCGCTGCTCAACGAGTGGTTCATTTTTCACTGGCATCTCGGCATGGCCGGGGCCGCCTGGGGAAGCACCGCTGCCCAGGCCATCGGCGTCCTCATTGCAGGCGCCGTATTCCTGCGCCCCGCCTTTCGCTCCCGCTTTCATACCGGGCAAACCTGGCGACCTCATTGGCCCTCGATTCGTCAAGTCTTCGCCATTGGCTTTCCCACGGGTTTATTCCCCGCCATGGATGTGGTGGGTCTGGGACTTTTCCAACTCATGCAGGTCAAATTGAGTGCCATCGATGGAGCCGCCACCCAAATCGTCATGATGCTGACCTCGGTTTCTTATCTTCCTGCCATTGGCATTGCCTTGGCGGGTACCACCCTCGTGGGACAATCCATCGGAGCGGGGGATAAATCCTGGGCCGAGGCCTGCGCCCGCGTCATCATTCGCATGGCCGTGGTTTACATGGGAGTGGTGGGCGTCCTGCTGGCTCTGTCGGCAACCTGGGTCATCCCCCCCTTTCTCACGCCGGGCGACCCCCAAGGCGCGCAGGTCATGGCGCTTTGCATTCCTTTACTGTGGATTGCCGCAGGATATCAAGTGTTTGATGCGCTCAATCTGTCCAGTGCTTTCTGCCTGCGGGGCGCGGGCGACGTCAAAGTTCCCACCCTGCTCCTGCTGGCCTGTTCCTGGGGGATTTTCCTGCCCCTGTGTCATGCTTTGACTTTCTCTCCCGGGCAGGGCTGGGTCAATTTCCTGCCCCAATGGGGATGGGGTGCCACTGGGGGATGGATGGCCGCCTTTGTCTACGCTTTCTGTCTGGGATTGGCCCTCTGGACTCGCTGGCGATCAGGGGCCTGGAAACGTATCTCCCTGCTGACTCAAACCCAATAAACCGACCGGGTCATGAGTTTGGACGACAGGCGCATGGCCCATTTGAGAGACGACGAAAATTCTGCAGCCCCCAGGCGTTGGGCCAGTTCGGCATGCCCGGCCTCGTCCTTTTTCATTTGTTCCACAATGGCGCGGGTGCGCTGATCGGCGGCAGGAATCAGGGCCAGATGTCCTGCCAAATGTCCTTCCACCTGCCGTTCCGTCTCCTTGAGAAAGGCCAGACTCCAACGATCTCCGGCCAATCCTGCCGCTACGCCCAAGGCCAATGACCCTGCGTACCAAAGTGGATTGAGGAAACTGGTCCGCCCCCCCAATTCACCAATCCGCGCTTCACACCACGCCAGATGGTCCACCTCTTCGGCCGAAGCACCACGCAGGGCCTCCCGGTTGGCCGAAATCCGAGCGGTCAGGGCTTGTCCCTGATAGAGTGCCTGGGCACAAATTTCCCCCGTGTGGTTGATGCGCATGAGGCGAGCCGTGTGCTGACGCGCCTGCGCATCAAGATCGGCTTCCGGCAACCCGCGCGCCGGATTGGAACGGGTGCCCAGAGCAGGGGCAGCCAGGGTTCGCAAGGCACGATCAAATTCCCCCAGGATTCGATCCAGAGGACTGTGCTGACGCCCTTCAAACTCTGTGCCCGCAAATACTCCACGGGGTAATTTCGGTAACTTCACTTTGGTCATTAAATCTGTCAGCATTGTATCCCCCCCTATCCCAGTTCGAGCCATTGCCCTCTGTGGCTCAAGACCCGCGGTTGGCTGCGGCCCCGCGAATCAGGGTACCAATCCCTTCGTCGGTCAATACTTCCAGAAGAACTGCGTGGGGGACCCGCCCGTCGATGATATGGGCGGTCTTGACTCCATTCTGTACCGCATCCAGCGCACACGCCACCTTGGGCAGCATACCTCCCCGGATGGTGCCATCCTGGATCAGGGCCTGCACCCGCTGGGCGTTCAGTCCGGTCAATACCTCGCCGGCCTGATCGAGAACCCCCGCCGTATTGGTGAGCAAGAGCAGTTTTTCTGCCTGCAGGGTCACGGCCAACTTGCCCGCCACCAGATCCGCATTGATGTTGTACGCTTCGCCCTGCTCGCCCACGCCTAACGGCGCAATCACCGGGATGAAGTTCTGATGACACAGCAGATTGACGATGCCGGGATCGATGCGCACCACCTCTCCCACTTGGCCAATATCGATGGCCTCGTCCGAGGTATCGGGGGCCTTGAGCATCAACTTGCGCGCGTGAATGAAATTGCCATCCTTGCCGGTCAGTCCCACCGCATTCCCACCCGCCTTGTTGATGAGGGTGACGATGTCCTGGTTGACCAGTCCCCCCAATACCATCTCCACCACGTCCATCGTTTCATCGTCCGTGACCCGCATCCCCTGAATAAACTCACTTTGCTTGCCAACCCGTTTCAATAATTCACCGATTTGGGGGCCGCCCCCATGGACCACCACCGGATTCATCCCGACCAATTTGAGCAATACCACGTCGCGTGCAAACTTTTCCTGCAGCGCGACGTCCGTCATGGCGTTCCCCCCGTACTTGATCACGATGGTCTTCCCATGAAAACGTTGGATATAGGGTAGCGCTTCAATCAGAACGGTACTTTTCAGATCGGCAGAGAGGGGCAATTCGGTCATGGCAACACTCCAAAACAATGGCGCCATTCTACCCCAGAACTTGGTCACCTAAGATTTCATGTCTGGCAACCCTTTACAAACTGTCATAAAAACGTCATTCAAGTGTCACGGAACGGTCATAAACCTGTGTCAAAGTGTTGCAGAATCATTGGGCACCATTCACAACTTATTGTTTTGGGAAAACTTTCCATGTCAAACATACGATATGACTCATCCCCTTCAAGATCTCTTCCGGGCAACTCCAAAAGAGGTTTAACCACTAAACGAACCGTTGCGGCCCTCTTATCGGCCTTGGTACTCCCCACAGCCTTCGCCGACGATCAACAAATCCAGCAGATGCAGCAGCAGGTCAATGACCTGGAACAACGCCTGCAGGAAATGAAGGCGCAGATGGAAGAGATCCAGAAAAAGAACAAGGAAATTGCGGATAAGAACAAGGAAATTGCCGACAAAAACAAGCAAATTGTGGACAAGACCCAAGAACTTTCCAATAAAAACCAGGAACTCGAAGGCCAGCATCAGCAACTTCAGGCCCAGACTTTCGAGATCTCCGGCAAGTTCAAGGCCATTCAGGACCAGTGGGACCTGATTCCCACCACCAATAAAAATCAGGGCGGATTTATCATGGATGGCGTCACCCTGGCCTTCGGCGGGTATCTGGCGGAAGAAAATGCGATGCGCAGCAGCAATCTGCAGGCGGACATCAACTCACCCTTCAGCAAGATCCCCTTCAACCCCAATCCCGGTAACCTGCTGCTCACACCAACACAAGCCCAGCAGGCGGCTTCTGGCTATTACAATCAATCCAGTTTCAACGCCACGGCTCGCCAGTCTCGCTTCTCGGTGATGGCACAGGGGAATGCGGACAAGAATACCCTGGTAACCGGATACTACGAAATGGACTGGTTGGGAGACAGTCCGACGGCCAACGGCACCCAGAGCAATTCCTATACGGCCCGCGTCCGGCATCTGTACACCAACATCGACTGGACGGACATAGGATGGCATATGCTGGCGGGACAGAGTTGGTCCCTGGCCGTCCTGAACACCCAAGGGGTCACCCCGCGCAATGAAGAAATTCCCGTTGTCATCGACGCAGAGTACATGCCCGGCTTCGTGTGGAACCGGCAAGCCCAGATTCGCGTCGTCAAAGACTGGGATAAAAAATACTGGGCAGCGATTTCCCTGGAACAATCCCAGACTTCTGGCGTAGGCGGGTCCACTCCTAATGGGGTTCTCAACAATTACACCCTCCCTGCCCAAGGGGGCGGACTGTTGACTCCCGGCAATTACTCCGTCAACAAATTTCCAGACATCATCGGAAAACTGGCCATGGAAACCAATTTGGGTCACTATGAAGTCTTTGGCATGCTGCGCAACTTTGACGGCACCTATACCAATCCCAATGTCACAGCTGCCGGACAGAGCAGTTGGGCTGGCTCCATGGGCTTTGGGTCGGTTCTGAGAATCATTCCCCATACCCTGGATTTCAAGGTGAGTGGATTATACGGAAATGGGGTCGGACGTTATGGCACCTCCACCTTGAACGATGCCACCATTGGACCCAACGGTGAACTGACCCCCATGCGCGGCGGCTCCTTCCTGACTGGCCTGACCTTGCACGTCAAGCCCACCTTCGACATCTATGCCGATATCGGGCGGGATTGGGTCAACGGTTATACCTATGGTTCAGGCGGACAAACCTACGGTTATGGAAACAATGTTCTGGCCAATCCGGGTCAGTTCACATCCCAAGCCGCTCTCAGCGGGTTCACCCCCTACGATTTGCACAGCGTCACCCAGGAAACCCTCGGGTTCTGGTGGGCAGCCTACAAAGGGTATTATGGTGCTGCCAAAGTCGGGGTTCAGTATTCCCATACCGGGGTCAGTGCCTTCTCGGTACGCTCCAGCGCCAGTGGCGGCGCATTCACTCCCTATACCTTCGACAACATGATCCTCACCAGTATTCGTTTCTACCCCATGTAATCTTCAACACAACACATCACAAACAAAAAGCGGCGGGCAAATCCCCACCGCTTTTTTTACGTCTTCATAAACTTCATGCTTCCAATTTACCAGGAACCCCCGATGCTGCGCACCAAGTCCACCACGGACTGGTTGAGCGCCGTACGTACGTAAATCTCTTCCCGTTCGGTGTGCAGTCGTATGGCTTCCGCATCGATTACGTCCAGATAGTTGGATGCGCCTTCGATGTACCGACGATTCGCCAAATCGAAGGTTCTGCGTGCCGATTCCACGGCCAACTTCTGGTGCTCGTCATCGATCCCCAGATTATTGATCTGGGACAGGCTGTCCTCGACTTCCCTGAACGCGACCAAAACAGTCTGACGATATTTGTCAGTCTGTTGACGTGTCTTGGAGGTTGCCTGATCCACCACGGCCTGACGCAACCCGGCATCAAAGATGTTATAAAACGCCAGAGGGCCCAAGGACCAGAACGAATTGGGCGCAGAGGCCAGTGCGCCATACCCGTTATTTTCAAATCCGGCCAGCGCCATCAAAGAGATGGTGGGAAAGAAAGCGGTTCTGGCCACACCAACCTGATCATTGGCCGCCACGATATTCCGCTCTGCCGCCGCAATATCCGGGCGCCGTTGCAAGACTTCCGAGGGGATAACCTTGGGAATAGCCGCATATTGGGCGTGGTATATCCAGTTGGTGTCTGCCTTCATAGTAAAGGTGGACGGTTCCCGCCCCAGCAATACCGCAATGGAATGCTCGTAGAGCGCCCGTGCGCCGATTGTTTTGGCTACCTGAGCCCGGGTTTCTTCCAAAAGTGCCTTGGAACGCGCCACATCGAGACCGGAGGTAATCCCCACGTCATGACGCTGTTGCATCAATTCGAGTTCATGCTCGTAATCCTTCACCGTCACTTCCAGCAAACCGATCTCTGAATCCAGTCCTCTCAACTTCACATAATCACTGGCCAGCAATGCTTCCAGACTGAGACGCGCCGACTCGATATCCGCCTTGCTGGCTTGTGCCGACGCTTCGGCTGAAGCGATGGCACTTCTGATGGCTCCCCAAAAGTCAATCTCGTAGACAAACCCAATGCCTCCAATCGTATCGCCATTGACATTGGCCTGATTCCCGTTACGGTACAAGCGATGGGCAGATTGGCGGTTGGTGGTGACATCTCCCATAAAATTAATCTGGGGATACAATTGAGCATCCTGCTGCGTCAGGAATGCCGTGGCTTGGTCATACCGTTCCAGCGCTTCCTGAATCACAAAGTTATCGCTGTTGAGTTCCTTCTCCATCTGGTTCAACGTGTCGTCATTGAAATACGTCCACCAATCTCCCCGCGATTGTGCATCCGCCGGGTGCACCAATCGCCATGGCCCGTCTTCCTTGAATACGCCACTCTTCCAGTTATCAGGGCGATGGTAATCGGGAATGAAGGAACATCCGCCCAACAGGGCAATGGTTAGCGCCGAATAGAGAAATGTGCCCAGTGGTTTCATGTTATTTTCCTGGGGCGGGTGCCTTGGCAGGCATCACGGTGACTTTTTCTCCTTCGAAGATATAATCCGGTGGGCTATCTACCACATCATCCGAGGTGGTAACTCCCGTCAGCACTTCCACATCCCGTCCGAAATCACGCCCCACATTGATTTTCTTCAGTTGAATTTGGCCATCCTTGCTCACCACGGCCACCCGTATCCCGTCGGTTCTCAAAATGAGGGCACTGGAGGGAACACGCAGACTGTTACCTTCTTTTCCAGACAGGCTGAACTTGACCTTCGCATAGTCTCCTGGGGATAAACGCTGTTCTGAATTATCCAGGATCAACTCTGCAAGCATGGTTCCGGTTTTCTGACTGATGTTTTTTGAAGTCTGTATGACGGTACCGCTGAATATGCTGTTCGGATACTCGGGGACCTCCAGCGTGGCCTCTATCCCCACCTTGACCATGGGGGCATAGAACTGAGGGACGGGAACGTAAAGACGCAGGGGATTGATCTGGGAGACCGTAAACAATTCCTCTCCCTTACCCGCATCGATCAGCGCACCAATATCCGTCTTCCGGGCGGTCACCACCCCATCAAAGGGCGCCCGCAATTTTTTGAAATTTTCAAAGGCCTGTACGTTCCCCAGATCGGCTTCGGCGCCTTTCACCTCCGCCGTTTGTACTTCCAGACCGGCCACTTTCTGATCCCGCTCCTGTTTCGAGACCGCATCGGTCACTACCAATTTCTGCCAGCGATCCGCAGTGATTTGAGCCAAAGCCTGATCTGCTTTAGCCTTGAGAACTTTGGACTTGGCTCGTTCGTACTCTTGGTCCAAATCCGGCGTGTCGATCTCGGCCAGGACATCTCCCGCTTTCACCCGATCGCCGATATCGTGGTACCAGAACTTGAGATAGCCATTGACGCGCGCAAAAATCGGCGCCTGATAGTAAGCCTGAATATTCCCTGGCAAAATCAGACTGGCTGTTTTATCGCTGCGGTACGGATGTAATACCTTGACCGAGGGAATGGCCTGGGCTTCCGTCCATACATGCAATTCACGAGCATCGCGGTCGCGCGAAAAAATTCCCCATACGGCCAAGCAAACGGCCAGTACCCCCGCAACCCATGCCATCGGTTTGATGCTTTTTTTGGGAAGACTTTTCAGTTCATCGATATCAAACAGATCTTCATCCTGCATGGCTGGCTCCATTCATTTCTTCTGATCGGCCTTCAAGACCGTTACCCTCATCGCTTTCTTCCATGTCAAACTTATCCTTGGCATGGACCAGACTAAACACAACCGGAACAAATAGTAACGTCGTCACGGTCGCAAACATCAACCCCCCGATGACTGCACGCCCCAGGGGAGCATTCTGTTCTCCGCCTTCTCCAAGCCCCAGCGCCATCGGCGCCATCCCGATGATCATGGCCAATGCCGTCATGCAGACCGGTCTGAAGCGGGAGTATCCGGCTTCGATGGCGGCCAAGGTGGAATTTTTATTGATGGCCAGACGTTCCCGCGCAAAACTGATCACCAGAATACTGTTGGCCGTAGCCGTCCCCATACACATGATGGCACCGGTCAGGGCTGGCACAGAGATTCGCGTATGGGTGATGAACAACATCCAGACAATCCCCGCCAACGCAGCCGGCAACCCCGTAATAATCACGAAGGGGTCTAGCCAGGACTGGAAATTCACAACGATCAACAGGTAAATCAGCACAATGGAAAACACCAAGCCCAAGAGCAGTCCCGTAAAGGAGGATTCCATGATGGGGACTTGACCCAGCAACCGCACCGTAGCCCCCTTGGGAATAGACCCCTTGGTGGTTTCGATGAGTTTATGCACATCCGAGGAGACGCCCCCCAGATCGCGGTCCTGGGTTGTCGCCAGCAAGTCGAAACTGGGCATGATGGTGTAGTGGGTAACCACCGCATCGCCCCGGTCCCGCGTAATACTGGCGAGGGCACCCAACACCTGGACTTTGTGCGTGCTGGCACTGCTCACTAGGGTGTTCTCCAGATCCGACAAGGTATCCACCCTATATTGGGGGGTTTGCACCACGATCGGATAGGATACCCGGTTTTGTGGGTTGAGCCAGAAGGTGGGCGCCACCTGAAAACTCCCCGATAACGTGCTGACCAAACTGTTTGTCACATCCTGTTCCGAAAACCCCAGGGTTTTGGCCAGGATTCGATGGACGTTCACATTGAACTGGGGATAGTTGGTGGACTGCTGAACCCGTACATCGGCAATCCCATCGATCAGTTCCAGTTTTGTGCGCATCATCTGGATGTATTTGTAATTGTCATCCCAGTTGGGGCCGCCCACCTGGATATCAATGGGAGCGGGTGATCCAAAATTCAGAATCTGTCCCACCATATCCGCAGGCAAGAAGGCAAACTCCACGCCAGGAAAGCGTTTGGGCAACTCACGTCTCAGTTTTCTGACGTAGTTTTCCGTGGGATGATGATCTTCCTTCAAGGAGATCATGATGTCCGCATCCTGGGGGCCGATGGTTCCTGTATTGATGTAAGACAAATTGATGGGAAACACAGGCAGTCCGATGTTATCCACGATTCCTTCCAGTTCCTTGGAGGGAATGACGCTCCGGATATAGGCATCGATCTTGTCGGTTAACGAGGCGGTACTTTCGACCCGCGTCCCCACCTGGGCACGGATGTGCATTTTGATCTGTCCGCCATCCACCGCAGGGAAAAAGTCTCTGCCAAGAAACGGGAGCAGAACAAAAGAAATCAGGACCACCGACATATAGATGGGGATGAAGCGTTTGCGACTGCTCACGGCGCGTTCCAGAAAACTGGTATATCCCCACCTCAGAGCCGTAAAACGTTTCTCGAAACCATGCTGAAACCGGTTGAGGGCAAGGAGCACCGCCACCACAGGACCCTTTTTTCCCTCAGGTTCGTGATGGGCATGATGATGATCATGCGCCTTCAAAAGGAAGTTGGCCATAGTGGGCACAAAGGTCTGGGACAGGATAAAGGACGCGATCATGGCAAAAACCACCGCCTCGGCCATGGGGACAAACAGGTACTTGGAAACCCCAGTCAGGAAAAACATGGGGATAAACACAATACAGATACTGAAAGTGGACACGAAGGCTGGCTGAACGATCTGCCCCGCTGCCTCGGTAATGGCCACCCGCACCTTCTTGCCCATTTCCAAGTGATGATTGATATTCTCGATCATCACCGTGGCATCATCCACGAGAATCCCCACCGCCAGAGAAAGTCCGCCCAGGGTCATGACATTCAGGGTTTCTCCCAACATGGACAGGACCGCGATGGAAGAGAGAATACATAAAGGGATCGACAGGCTTACGATCAATGTCGAACGCCAACTGCCCAGAAACAGCAGGATCATCAAACTGGTGAGGAGTGCCGCCGTCACCCCTTCCCGAACCACACCGGAAATGGCTTCCTTGACAAACACCGACTGATCCGCCAGTTGCTGTACTTTCAGTCCATCGGGAAGACCCGCGAGCAGTTTGGGGACCATTTTTTTGACATCATCCACAATGGTCAATGTCGAAGTATCCCCATTTTTGAGAATGGTCAACAATACGGACTTCTGACCATTCACTTTCACGATGTTGATCTGGGGCGGATAGCCATCCCGGATATAGGCCACATCCCGCAACAAGATCGCGGGGTTCTGAGCCTCGTGGATATTGGACTTGGACTGTTCCACCTTGACCGGCATCTCATTCAGTTCCTTGAAATCCACAGGACTGTCATTGAGATAAACGTTATATTCGAACCTGCCGATTTTTTCCGTCCCTGCCGGAATGATGAGATTCTGTTCCGCCAGGGCTTTTCCGATATCCGCCGCAGATACACCCTTGGACTGCATGGCGATGGGGTTCAGATCCACCATGATTTCCCGCACCTTGCCCCCATAGGGTGAAGGAACCCCAGCCCCCTCCACCGTCGCCAGTTGGGGACGCATAAAGTTCTGACCGATATCGAACAGGGTCGATTCACCAAACTTTTTCCCGGACAGCGCCAACTGGATGATGGGCACCGTTGCCGCGTTATAATTGAGAATCAGGGGGGGCGTGATTCCGAAGGGCAACTGGCGCAATACGGTTTGTGAAACAGCCGTGATTTGAGCCATGGCGGTGTTGACATCGACATTGGGCTGAAAAAAGATCTTCACCACCCCGTATCCGGGCAGTGACTGGGACTCAATATGCTCGATGTTGGTAACCGTACTGGTCAGGTAACGCTCGAAGGGATAAATCACCCGTCCTGACATGTCGGAAGGGATCATGCCGTTGTATGTCCATACCGCGCTGACCACCGGTATCCCGATATTGGGGAAAATATCCGTCGGTGTCCGGATAACGCTAAAGACCCCCCCCAGCATGATCAAAATCGCCATGACGATAAACGTATATGGTCGATTCAGTGCTAACTTTACAATACCTGACATCATAGAGTTGAATCCCGATCTCTAAAACATAACTATCTTGAACGTGCTTCAGAACAAGTTATTAAGGGCTGTGGGGAAAGGAAATGATCAACCGATCAATGCCGCACGTGTGAAAAATGCTGGTCAGCAATCGCCTTTTGGGCTGGCGTGAGCGTGTTGTAGAAATCCTTCAGGGCTTGATCCATTTTCTCAAAGTCCTTGAGGCGCTGACGCATCAGGGCAATGTGCTGGTCAAAACGCACCGGAGCAGGTTGCACATCCGTCTGTTTGCCTGCTGCCGTGGTCTGATCGCGAATTTCTCGAACAGCACTCAAGGTATCTTTTGCATAACGATCCCAGGGGGCTTGCTGGTCTTGGGTCAAATTCAGTTCCTGCTTGAACTCATCGAGATGCCGCTGCGCATTCTCCACGGGATCCCCGTGCGACCCAGGTGTGGGCGCAGGCTCATTGGGCGGCGGCGGCGCGGCAGGATAATCCTGGGCATATGCACCCGTCACGCTGAAGGCCATAAGTAACATCGTCATCCGCAAGGTCTTTTTCATTACTGTGTCTCCCTTCTCAATCATCGTCATCTCCACCGAAGCCACCATCACCAAAACCCTCCATCCCCCCACCATCCATGCCACCAAAGCCCATGTCCATCCCCCCGAAACCTCCGTAGCCGGGATAGTCACCTCCGTAACCGCCGCCCATCATCATGGGACCACAGCCCGCCAGTGACAGGAAAAGGACACTTATCCAGAGCGATTTCTTCATCGTACCTCCTTACACAACCATTTCCAACCTGCCCACCAACCCTCGTTGATCCTGATTTGGTGCGCCATCGTAGCGAGTGTTGGTAAAACACATTGTAACGAGTTGTAAATCGGCTATTTCAATACCCTAACTTCCCATCAGTCGAGTGAGCATCGCACCGGGGTCTGCTGCACGCATGAAGGTTTCTCCCACCAGAAAAGCCAGAATGCCTGCATCCCGCAATGTCGCCACGTCCGCTGGAGAGGCAATGCCACTTTCACTGATCATCAAGCGGTCTTTAGGGAGTTGAGCGCGCAATTCCAGGGAAGTCTCCAGACGAGTTTCAAAAGTCCGCAGGTTGCGATTGTTGACCCCGATCAGCGGCGAGTCCAGTTGTAATGCCAGAGCCAGTTCCCGTTCATCATGCACTTCCACCAATACAGCCATACCCAGGGCATGTCCCAGACTTTCCAGTTGATGCAGACGGGCCAAATCCAGTGCAGCCACGATCAACAGAATGGCATCGGCCCCCATGCAACGGGCCTCGTAGACCTGGTAGGGGGCATAAAGAAAGTCCTTGCGCAGGACGGGCAAGGAACAGGCCGCGCGGGCGGCCTGCAGGTATTCCACACACCCTTGAAAATATTGCCGATCCGTCAACACAGACAGACAGGCGGCCCCATGTTCGGCGTAGGTACGGGCAATGGCTGAGGGATCGAAATCCGCGCGCAGGACTCCCTTGCTGGGACTGGCTTTTTTGATTTCGGCAATCACGGCGGATTGCCCAACCCGTACCTTGTCCATGAGTGCTGCGGTAAAATCACGCAGTGGAGGCGCGTCGAAAACCTGCTCCTTGAGTTGGGACAGAGGAACACGTACTTGCGCTGCGGCCACTTCCTGAACCTTTGTGGCCATGATGGCAGACAGAATATCGCTCATATCCGACTCCAGGACACCAGATCTTCGAGTCGTTGGCGGGCGGCTCCAGAGGCCAACGTGGCCCGTGCCAGTTCCACACCTTCGCGGTGGGAAGTCGTTACTCCCGCCACATAGAGGGCGGCCCCTGCATTCAGCAGGACAATATCCCGCGCAGGTCCGGCTTCATCCCCCAATACGGAAAGCAAAAGTTGCCGGGATTCCTCAGCACTTTTGACCAGCAGTCCATTCAAGGGGGCGGGTTCTATGCCCACCTGATGCGGATGAAACAGGTATTCACGAATTTCTCCTTCATAGAGCTCCGCCACATGGGTCGGTCCGGACAGGGTGATTTCGTCCAACCCATCGCTCCCATGCACCACCATGGCATGGCGCGCGCCCAATTGCCGCAGGACCGCCGCCAACCGTTGGGTGAAGTGGACAGCAAAAACCCCCAGTAACTGGTTGGGGGCACCCGCCGGATTGGTCATGGGCCCCAGCAGATTAAACAGGGTACGCACTCCCAACTCCCGTCGCACAGAAACTGAATGTTTCATGGCCGTATGATGGTGGGGTGCAAACATGAATCCGAGTCCCCACTGGTGCAAGGATTGCTGGGCTCGTTCCGGGGTTGTGCTCATCATACCGATTCCGAGAGATTCCAGTACGTCCGCACTCCCCACGCTGGAAGAAACAGCCCGTCCCCCGTGTTTGGCCACCCGCGCCCCCGCAGCCGCCGCCACAAAGGCTGCAGTGGTGGAGATATTGAAGGTATGCATGCCATCTCCGCCCGTTCCGCAGGTATCCACGACATGCGCCAGTCCCGTGGTATCTACTTTCACCGATAAAGAGCGCATCACTTGAACTGCAGCCACCAATTCCGTCACCGTCTCACCCTTGTAACGCAAGGCGGTAACCAGGGCCGCTGTCTGAATAGGGGTCGTGATCCCCTTCATGATGTCGCTCATGACTTCCGTCATCTGATCATGGGTCAGATCATTGCCCGCAAAAAGAGATTCCAGCGCCTCACGGGGTTTCACCGGAGACCTCGCGTAATTCAAAGTCATGGGTCATTCTGGCTGTTTTGCCAAGCATGATGCTGGCTGAGCAATATTTTTCTGCGGAAAGGTCGATGAAGCGCTGGACCTGTTCGGCCTTGAGACTGCGCCCCGTCACCACAAAGTGGAAGTGAATCTGGGTAAATACCTTGGGATCTTCTTCTGCGCGCTGTGCCTCCAGTTCCACCACACAGTCCACGATGTCGGCGCGCGCCCGTTTCAGCATCATGACCACATCAAAGGCAGTACATCCCCCGGCCCCCAGTAGAACGGCTTCCATGGGGCGCACGCCCAGGTTGCGTCCACCGGCTTCCGGAGCACCATCCATAAGGAAAGTGTGACCACTGCCACTTTCTCCCAGAAAACTCATCCCTTCGACCCACTTCACTCGTGCTTTCATGGCATTCATTGTCCTGTGTCCCCTGATTTACCACATTTCACTACAGATTTTCAGGATTATACAACCGACCGGCGCCCGCCCGCGCCTCACCTCATCACAACCCGCACTTCCCCCGGAGAATCGTACCGTTCTGTTGGGGCAAAAAAAAACCCTCCTGTGCGGAGGGAGAGGATAGGGGAAACACTGAGAGTGCTTCCTATTGGGTAAAGTTCACTTTTCCGTCAACGTTCGATTGGGCGTCTGGGGCAGACGCGGCATGCTCTGCACAGGGAACTCTCCCGTCAAACTGTTGAGAAATGCCACGATATCCTGGACTTCCGACTCCGTCAATGTCTTTCCCAACTGAGAACGGGCCATGACGCGCACCGCTTCGTCCAGGGTCGGGACAGAGCCGGTATGGAAATAGGGTGCGGTCAAAGCCACATTGCGCCATGTCTGGACACGCCATAGATGCTTGTCCGATGCTTCATGGGTAACATTGAAACGGCCATCATCCTCCATCAGTCGATATTTGGCTACATAGGGGTTATGGTCCACAAAGATGGGGAATTTCTGGAAAAAACCCTGGCCCATGGGCATGGGGGGGCCGGCAAAATCTGGGCCTGTATGGCAGGCCGTGCAACCGATCTTCTCGACGGTTTTCATACCGCGCAAGGCCTGCTCGGAGAGGGCCGTCTTGTCCCCCTTCAGATAGCGGTCGAAGGGACTGCGGGGAGTCAATAAGGTCCGCTCATAGGCCGCAATGGCTTTAGCAATGTTCTCGTAGGTCACCGGATCCTGTGTGCCAAAAACCGCCTCAAACTGGCTGACATAACCTGGAATGGCGCGAATGCGCGCCTCCGCCTCCGCCGGAGAAGGCATCCCCATCTCCACCGGATTCACAATCGGCCCTTTGGCCTGATCTTCCAGAGTGGCGGCCCGCCCATCCCAGAACTGTACGCTCAGGAACGCAGAATTCCATACTGTGGGCGCATTGCGCCCCCCTTTTTTTCCACCAACGCCTACAGAGACCGGCCGATTATCCGTTCCGCTCCCCATCACCGTGTGACAGGAATTACACGATATAGTGCCGTCTACCGAAAGTCGTTTGTCAAAGAACAACTGCTGCCCCAAGGCAACCTTGGCGGCGCTCATGGGGTTGTCCGCAGGAATAGGTGGGACGTCGGGCAGTGGTTCAAAACTCCAGGCGAAGGCAGTCACACTCCACACTGCCCAGGCAGAGACCAGGAGAAAAAAATTTTTCATGAGGAAAAAGAAGATCCGCAGCCACAGGTGGTTTTGGCATTGGGATTGCGAATGATAAACTGAGCCCCTTCCAGATCTTCTTTATAGTCGATCTCGGCACCCACCAAATATTGATAACTCGCCGGGTCGATAAGCAGGGTTACACCATTCTTGACCATCTGGGTATCGTCTTCGTTGACCGTATCTTCAAAGGCAAAACCATACTGAAAACCCGAACACCCCCCACCGGTGACAAACACACGCAATTTCAAGTCCTGATTGCCTTCCTCTTCGATCAGCGCCTTGACCTTGTTGGCAGCACTATCGGTAAAAAGCAGGGGGGCAGGCATTTCTGTGAGGGCATTCATGGCATTCTCCTGAAAGGTGCAAGTTAGAATGGGTCCATTGTAGCAGTTTTTAAATTCCCTGCCGAAAACCTCAGGGCAGAATCGGAACTTGGGTCAATCCCAGATTTTCCGGCCAATCAAACATCAAGTTGGCATTCTGTACCGCCTGCCCTGCAGCCCCCTTGACCAGATTGTCGATAACCACCAGAACCACCACCATTTCTCCCTCCTGAGGACGGTGCACTGCGATACGGCAATGGTTGGAGGCCCGCACCGAACGGGTTTCCGGGTGACTGCCCGGCGGCAGGATATCGACGAAGGGTTCATTGGCATAGCGCGCTTCAAACAGCGCTTGCAGATCCACATCCCGCCGGGTCAAGCGGGCATAGAGGGTAGCGTGAATGCCACGGATCATCGGAAGCAAATGAGGAACGAAGGTCAACCCCACCTCACGTCCTGCCCCCAGCCTCAATCCCTGACGAATTTCAGGTAGATGACGGTGCCCCGGTACCCCATAGGCCTTGAAATTATCTCCGACCTCAGCCAGCAAGAGCGGGACTTCAGCTTTGCGCCCAGCCCCGGACGCCCCTGATTTGACATCGGCAACCAGGTAATTCAGGTCCACTACCCCAGTTTCCACCAGAGGCAAAAATCCCAGCTGCACCGCCGTCGGGTAGCACCCCGGATTGGCTACCAGATTGGCACTGCGAATGGAATCCCGATTGACTTCCGGCAATCCATACACGGCTCCCTCCAGCAGATCCGGACAAGCATGGGTCTGGGCATACCAGGACTCCCACTCTGCCACATCTTTAAGGCGAAAATCCGCTGCCAAATCGATGACCCGCACACCTGCTTCCAGCAGTTCGCGCACCTGTTCCATAGCCACCCCATTGGGAGTGGCAAAGAACACCAATTCGCAGTCGATCAGGGTCGTCACCCGCGCCGGATCAGAAAAAGCCATATCCACATGACCACGCAGGCTGGGAAACAGATCCGCCACCTTCTGTCCCGCTTCCTTGCGCGACGTAATAACGCTCAACTTCATTTCCGGATGCTGTGCTACCAGACGCAGCAACTCGACCCCGGTATACCCCGTGCCGCCAACGATGCCCACTTTGATCATTATTTTCTCCTGGCTTGTCCGGATGATTATAGCCCCCTTACGCCCCACGAAAAAAAACCGGTGCGACGAGGGGCACCGGTTTTTTTGTGGGGTCCTGAGACCTTAGCGTTTGCTGAATTGTTTGCGGCGCCGTGCCTTGTGCAAACCGACCTTCTTTCGTTCCACTTCACGGGCATCACGAGTCACCAGACCTGCTTGCTTGAGGACGGTTTTGAGATCGGGGTTGAAATCGATCAGGGCACGGGTAATCCCATGACGAGCAGCACCCGCCTGGCCAGACTCACCGCCGCCTATCACGTTGATGCGAATATCAAACCCATCCAGATAGTTGGTCAGGGTCAGAGGCTGACGGACCACCATGCGGCCCGTTTCGCGGGAAAAATATTCATCCAGCGTTTTGCCGTTGATTTCAAAGCGACCGGAGCCGGATTTCATGAATACCCGGGCCACTGCGCTCTTGCGTCGTCCGGTTCCGTAGTAATAATCACCAATCATGATCAGGACCTCAAATGCTCAGGGTTTTTGGTTGCTGGGCGGCATGGGGATGCTCTGCGCCAGCGTAAACTTTCATTTTCTTGATCATGGCATAGCCCAAGGGACCCTTGGGAAGCATGCCCTTGACCGCCTTTTCCAGAACCCGTGCAGGATGACGCGCCTGCAACTTGTTGAAATTGGTTTCGTAGATCCCGCCGGGGTAGCCCGTATGGCGATAATACTTTTTATCTTCGCCCTTGTTGCCGGTCACGCGAATCTTCTCCACATTGACCACGACGATAAAATCACCCGTGTCTACATGGGGAGTATAAATGGCTTTGTGCTTGCCACGCAGACGCAGGGCAATCTGGCTGGCCAACCGTCCAAGGATCAGGTCTGTGGCATCTACCACAAACCAGTCGCGCTGGACTTCATGCGCTTTAGCGGAAAAGGTTTTCATAACAGCGTTCACTATTTCATGAAAAGAACTGCCGATTATATTGCGCCAAAAGCACTCTGTCAATGCCTTTACCAAACCTTCGGTGGAACCGGCCCTTTATTCGACGCTCACAGGCGCAGGCATGTGCTGAGGAAGATCCCGCAATGCTTCCTGATTGGTCCAGGAGAAACATTGCAAGGCCGCTTCCTGCCAGGGTAACCAAACCTGCCGGACATGTTCACGGGGACACAGTGTCACAGATAGCGGTTCCGGCACCACCAGACCGAAACGGTGTTCGGTATTCTGAATCACTCCTGGAGCATAGCGGTGCCGCCAACGGGGGTAGATTTCGTAAACCCGTGCTTCCTTCCAGTCTTTCAAGGTATCTGGGGTTGCACAAAGCCCTGTTTCCTCTGCCACTTCACGCCGCGCCGTCTCCCACAACGACTCTTCCAGAGTATTGCGACTGCCCGTTACCGACTGCCAATACCCTGGGGCATCCGCCCGTTCGATCAACAGAACATACCCGGCTGGCGTATAGACCACCACCAGCACGGATTCAGGGATTTTATGGGTCACGGTTTTTTTGCCGAAAAATCTCCAACATAGACCGTCACAAAGCGAGCGGGGTCCAGATACTTCTTGAGCGCTTCATTGACACTGGAGGAATCGGCCGCCATGACCTGATCATCCTGTTGCGCCAGAAAAGTTGCATCGCGCTGGTCAAACATCAGTTTATCAAGTTGGGCAGCCAGAGAACCATCCTGCGCTCGCGCCAATTTCCGTGACTGCATCAGGGCCGCTTTGCCTGCCTCTATTTCTGCCGGGGTCAGTCCCTGCCCCAGCACCTGGGCAATCACTTCGTCAAACGCCTTGACCAGACGCGCCCGGTTTTGCGGTGCATAAATGGCGTAAGCGCCGAAGGCACTATTGGGTACCTGATCGTTGAGGCGCAGGAAAGAGCCCACTCCATAACTCAATCCTTCCTTCTGGCGGATACGGGTCGCCAGACGGGAATTCAGGAATCCTTCGCCCAGCACATAGTTACCCAGAGTCAGGGCCTGCGCTTGGGGGTCATCATCCTTGATCGGCAAGGGTTGCCATGCCAGAAAAACGGCATTGGCCTTGTCCGTCACGTCCTGCTGCAGGGTTTTCCCGGGAAACGCCTGATAATCATCCAACACGACGGCATAGGGTTCTGCATTTGCCCACTGACCCAACCCCTGCTCGAGCGCAGCACGCACGGGCACTGGGCTGAAATCCCCCACCACGGCCAGTTCCCCATGGGATGCCCCATAGAAGCGCCGATAAAACTGAACGATCTGATCCTGCGTGACTGCCTTGATGTCTTCTGCGGTTTCGTCAAACGTGGAGGTATAGCGCAGATCCCCCCGTGGATGACGATTGAAATAACGGTGCAGCAAATTGGAAGCCATGGCCTGAGGATCGCTTCGGCTTTCTTCCACATCCGCCAGACTGGCCTCGCGCCATTGCTTGAATTCACTCTCGGGAAAGGTGGGGTTGCGCAAAATGCGTGTCACCAGATCTAGGGTGGCGGGCAGGTTCTCCTTGACCGTCTGGATCATCACCGTCAGGCCCGTGGCTGATCCGGAAAAAGCCACCTGCGCCTTGAGCGCCGTGAATTTATCCTGGATTTCGGAACGACTCATGCCATCCGCCCCCCGATCCATCAAACCCGCCACAAAATCCCCCACCTGCTCCTTGCCCAGTAACGAATCTGCCGTCCCAAAATGCAAACTCAGCCGGGCATGGACCGTGTTGCCGCGGGTTTTTTTGGACAGCAAGGCCACCTTCAATCCATCGGGCATCGTCACCCATTGGGTTCGTTTCTGAATATTGGCCGGAGACACGTCAAAAGCCTCTCCCGCCTGGTAATCAGGACTGCCATGGTAACCTTGCAACTGGGCTTCGGCATCCACTCGTTGAGGCGCAGGGGCACGCAGGGGATTGGCAGTCGGAATGAACAACCCGAGCGTACGATTGCTGGGAATGAGATAGGCTATGGCCACCCGTTGCACATCCGCCGGAGTCACCTTGGCCAGGCGGTCACGGGTCAGGAAGAAGAGTCGCCAGTCCCCATTGGCAATGGCCGTGGACAAGGCAATGCCGAACCTTTCAGGATCATTGAAGGTGGTATCGATACTGTTGCGCAGGTTGGCTTCGGCCCGTTCCACCTCCTGAGCCGTGATGGGTTGTTCCTTGATTTTCTCCACGGTCGCCAAGAAAGCATCGCGCACGTCATCCAACTTCTGATCCTTACGCACTTCAGCCTGCAGGAACAGGACTCCGGGTTCTGCCAGATTGAAATAGTCCGCGCCGATACTCGTCGCCAACCCGGTTTCCACCAAGGATTTGTGCAGTCGTCCCGTGGGCGTATCCCCCAGCACCTGGGCCAACACCTCGAAAGCCGGACTGTCGGGACTGGCCGCCGCCACTGCGTGATAGACCGCTTCCACATATTGCACATCGCCCACCCGCCGCAGGATCACCTGCCGCTCGCCATCCTGCGCAGGATCGAGCGTATAGGTCGGCTCCAGCACGCGCTTGGGGCGCGCAATCTGTCCAAAAGTTTGCTGGATCTCCTTGAGGGTACGGGTTGTATCAAAGCGCCCGGCCACAACCAGAGTGGCATTATCCGGCTGGTAATATTTGTGATAAAAAGCCTGAAGATGAGCGATATTGACGTTTTCCACGTCGCTTCGCGCACCGATGGTGGACTTCCCGTAGTTATGCCACTGATAAGCCGCTGCCATGATCTTGTCCATCAAGACATCGCCCGGGTCATTCTCACCTCGCTCCATCTCGTTCCGGACCACTGTCATTTCGCTGTCGAGATCCTTGCGTGCCACGTTGGAATGCACCATGCGGTCGGCTTCCATTTTGAGCGCCCAGTCCAGATTGTTTTCCGAGGCAGGAAAGGATTCGAAGTAGTTGGTCCGATCAAACCAGGTAGTTCCGTTGGGACGCATTCCGTGACTGGTCAGACCACTCATGATATCGGGGTGCTTGGGGGTACCCTTGAACATGAGGTGCTCCAGCAGATGCGCCATGCCGGTTTCACCATAACTTTCCATGCGCGAACCCACCCGATAGGTCACGTTGACCGTCGCAGTCGGCTTGCTGTCGTCGGGTGCCAGCAAGACTTGCAACCCATTGGCCAGACGGTATTCCGTCACCCCTTCCACGCGGGTTACTTCCGTCACGCCAGGTGGAAGACTGGAGGCCAGGGCTCCTTGCAACGCCCACAATCCCAGCCACGCACCACCCCATTTCACCATCGATTTGCGCATTCTGCCTGTCTCCTCGTCTGTTATTTTCAGGAATCCTGTGCCACAGAACTCATCATCCGTAGAACCCCTGACTCGGGTTAGGTTCCCGTTTCTCTTGATTTTCCTTGCATTCACCCCAACACTGAAGTAACGAACTCAGGTGACCGTCTTCCTATGCTATTATCGCCAATAATTGTTTCTGAATACTACGGAAGAAACGGCAGGTCGAGGCTCGGTTCTCTAACGACCTTCACCCCCTTCGTTCATTCCCCGAATTTCAAGGAGATACCATCATGCCCCTTTACGATTATCGTTGCACGAATTGTGGCAAGGAAATCGAAGTTCTGCAAAAAATTTCCGATCCTGCCCCCTCCCAATGCCCTGCCTGTGGTCAGGCCACTCTGTCCAAAAAGTTGACGGCGGCTGGTTTTCAGCTGAAGGGGAGTGGCTGGTATGCCACGGATTTCAAGGGAAGCAGTGCTGCAGAAAGTTCGGCGCCCAGCACCGAAACTGCCCCGCCGCCCTGTGCCAACGGCCCCTGCCCGGCTTGCGGATGAAGCGCTATTTCATTACCGGGATCGTGGTCCTGATCCCGGTGGTCATTACCCTGTGGGTTTTGCGAGTCATCGTTACCACCCTTGATCAGACCCTCTTCCTGCTGCCTCCGAACTTGCGTCCCGAGGCCTTGTTTGGCATGGACATTCCTGGGTTGGGCGTGCTTCTCACCCTGTGTATCGTGCTCCTGACAGGTGCCGTGGCGGCTAATTTCCTTGGACAGCGCCTGTTGACACTGGTTGAACGTCTGCTCGATAAAATCCCCGTCGTCAATAGTATCTACAGCAGCGTCAAACAGGTCAGCGACACCCTTTTTTCCAGTTCCGGACAAGCTTTTCGCCAAGTCTTGCTCATCCGCTACCCCCATGCCGACTGTTGGACCCTGGCCTTTCAAACCGGGATTCCGCAGGGACTGGTAGCAACTCATCTGGGCGAACCGCACCTGAACGTGTATGTACCCACCACACCCAATCCAACTTCCGGCTTCTTTCTCATGGTCCCTTGTCGGGAAGTCATCGAGTTGGATATTTCAGTGGACGATGCGCTCAAACATATCATTTCCATGGGAGTCGTGGAACCCCGTCAAAAGCACCCTCCGAAGAAGATATAATGCTGTCGTTTGTCCTGTTCCATCACTTGAGACCCTCTGTTCATGCGTACTGACTATTGCGGTCTGATTGACCGCCGTTATCTGGATCACACCGTCACCCTGTTTGGCTGGGCCCACCGCCGCCGTGATCATGGAGGGGTCATCTTCATCGATCTGCGGGACCGCGCGGGGCTGGTTCAGATCGTTGCCAACCCGGAGGATGCCGCCACCTTCGCCAGCGCAGAAGGCATCCGTAACGAATTTGTCCTGAAGGTATCCGGGCAGGTCCGACTGCGTCCGGAAGGCACCCGCAATGAGCATTTGAAGAGTGGAGAAATCGAGGTCGTGGCCCACCAACTGGAGGTCCTGAATCCCTCGCTCACCCCCCCCTTCATGCTGGATGATGACCACCTGTCCGAACAGGTGCGCCTCGAATACCGCTACCTTGACCTGCGCCGCCCGGTAATGCAACAGAATTTCCAGTTGCGCTATCGGGTCGCCATGGCTGTGCGCCGTTATCTGGACGATCTGGGATTCATCGACATCGAAACCCCCATGCTGACCAAGTCCACCCCGGAAGGCGCGCGCGATTATCTGGTACCGAGTCGCGTTCATCATGGCGAATTCTATGCCTTGCCCCAATCACCCCAACTGTTCAAACAACTGCTGATGGTATCCGGTTTCGACCGTTATTATCAGATTACCAAATGTTTTCGTGATGAAGATCTGCGGGCTGATCGTCAACCGGAATTCACCCAGATCGATATCGAAACTTCCTTCCTTTCCGCACCTGAAATCATGGAGATGATGGAAGGATTGGCGCGTCACCTTTTTCAAACCAACATCCAAGCGGATCTGGGCACCCCCTTTCCTCGTCTGACCTGGGCCGAAGCCATGCACCGTTATGGCTCGGACAAACCTGACCTGCGCATCCCTCTCGAATTCACCGAGTTGACCGATGCCATGAAACAGGTGGATTTCAAGGTATTCCGCGCTGCTGCCGATCTTAAGGATGGACGGGTCGCTGCCTTGCGCATTCCCGGAGGCGGTTCCCTGACACGCAAGGAAATCGATGACTACACCACCTTTGTCAAGATTTATGGGGCAAAGGGGCTGGCCTACATCAAAGTCAATGACTGCACCCAACCCAACGATCAGGGCCTGCAATCTCCGATCGTCAAGTTTCTGAATGAAGCCACCCTGCGCCTGATCCTGGAACGCACGGGCGCGGAAAATGATGACCTGATCTTCTTTGGAGCCGACCGCGCCAAGGTGGTGAACGATGCGCTGGGTGCCCTGCGCGTCAAATTGGGACATGAACGCGGGTTCTCCACGGGCGGCTGGAAGCCTCTGTGGGTCGTAGACTTCCCCATGTTTGAATTTGACGATGACAGTCAACGCTGGGTTGCCTTGCATCACCCCTTCACAGCCCCCCGGGAGGGTCACGAAGCCTTTCTCGACAATGACCCTTCTCAGGCCTTGGCTCAGGCCTATGACATGGTACTCAACGGATGGGAAATCGGCGGAGGGTCGGTACGGATTCACCGCGCCGATATCCAGTCCAAAGTCTTCAGCGCCCTCAATATTGGCCCTGAAGAAGCCCAGGCCAAATTTGGCTTCCTCCTCGATGCTCTCCAGTACGGTGCCCCGCCCCATGGCGGAATCGCCTTCGGCTTCGACCGTCTGGTGGCCATGATGACGGGCGCAGAACAGATCCGTGATGTCATCGCCTTCCCCAAGACCCAACGTGCCCAATGTCTGCTGACTCAGGCACCCAGCGGGGTGTCTGAGCAGCAATTGCGGGAACTGCATATCAAAGTGCGCTAAATGCTCCCCCTGACGGAAGAGGAAGAGGTTCAGTTTCGCGCTGCGCTCGACTTCCTCCAGTCGGGCCTGTGGCCTCTTGCCCATCAGGCTCTCCGTACCCTGGAGACGCAGCACCCTCATCCTCTGGTACTGGCCAACCTGGCATTGGCCGAGGAACGCTTAGGGCAGGAAAACGAAGCACGCCAGCACCACGAAGCGGCGATTCAACTGGCACCCAACAGCCCGGACTTGCGCTTCAACTGGGCTAATTTTCTGGCCCGACCGGGAACTCGGGAATCACTTCTCCTGGCCCGCGTTCAGTATCTGGCCGTTCTAGCCCTCGACTCCCATCACCTCGGAGCCTGGGTCAATCTGGGCACGGGCCTGGTGGAAACCGACCATCTCGAAGCGGCAAAGACGGCCTTCACTGCCGCACTGGCCATCGATCCCCTGCATTCCGGTGCTTTGCTCAATCTGGCTCAAGTGGCCCTGAACCAACAGGAAAATGAAAAAGCCGCCCAATTGTTCGAACAGGTTTTATCGGAAAACCCACAATCCCTTGAAGCCCATAGAGGCCTGGCCACCGGCGCCAGTCGCTTGGGACAGGAAAACAAAGCGACCACACATCGCCAGTTGGGCTATGCTCAAAAACCGGAAATTTTTCTGCAGGGGCGGGGAAATACGTTGCCCACGGTGCTGATCCTGGCCTCTGCCGCCGATGGCAATATTCCCTGGCAACCGTTGTTGGACCGCCAGCGCCACCATACCCGAATCCTGGCCCTGGAATTTTTTCCGGAAAATGAGTCTCTCCCTCCCCACGATCTCCTCTTCAATGCCGTGGGCGATGCCGATCGCTGTCCGGAGGCTTTGACCCGTGTCCTCCCACGTTGGCAACTGCGTGCGCCGCAGATCCCGGCACGCAACGATCCGCAACGGGTTCGCGCCACTGCACGGACCGCACTGGGTCAGTTATGCGCAGGAATCCCTCATCTGAGCAGTGCCCGCACGGAATGTTTCCAACGCCCGGCTCATGCTTCCCCTCAGGAAATCGCGGGTCTTCTGGAACACTGGCTGGCGGCTCGCAGTTATGCCTTCCCCCTCCTGCTGAGAGCGCCAGGTTTTCATGGCGGCCAGTATTTCGAACGAGTCCAATGCGCCGACGACCTGCCTGCCCTGCTGGAACGCTTGCCCGGTACCACTCTGTTGGCACTGGAATGCCTGCCCAGCCGGGGACAGGATGGGCTTTACCGAAAATTCAGAGTCATGACCCTGGGTGGAAACCTGTACCCCATCCATCTGGCCCTCTCTTCGCACTGGAAAGTGCACTACTTCAGCGCAGAAATGAGTACCCGCCCGGACTTCAGGGAAGAAGAGCAGGCCTTTCTGGCAGATTACCGAACTTTCCTGGACAGCACAGCAGTCGGCGCCCTGGAAACCCTTCAAGCCCGTCTGGGACTGGACTATGCGGGTATGGACTTCACCCTCGACCCCGAGGGAAAGGTTCTGCTGTTTGAGGCCAACGCCACCATGGTGCTGCACCCCCCGCCCGAAGATCCGGTCTGGGATTATCGCCGCCCTGCCTTCGAAGATGCGCTGAAGGCTGCCCGTGCTTTAATGATCCCTCCAACCTTGAGCCATGGGTGCCACAGTCCCTAGAAAGGAACGTCATCCGGGAAGTTATCAAACCCGCCGACATTCGTGCCTCCTTTCCCTCCGGGCTTTCCTGAAGCAGAGCCCTGCCCTCCAAAGCCTCCCTCACCGCCGGAATCCTGCGATGGGAAGTCCACATCACCCCCGGCACCCGCGCGTCCGCCCAACATTTGCATGCGGTCGCCCACGATTTCCGTGGAAAAGCGGTCCTGCCCGGTTTCCTTGTCCTGCCATTTACGCGTCTGAATCCGCCCTTCCAGATAAACCTGACTGCCTTTCTTCAGGTATTGAGCCACAATTTCAGCCGTTTTTCCGAAGAAAGACACGCGATGCCACTCGGTCTTTTCCTGCTTGGTACCGGCTTTATCTTTCCAGGTATCCGTCGTAGCCACACTGATGTTGGCAATGGCGCTGCCATCGGGCATGTAACGAACCTCTGGATCGCGCCCCAAATTTCCTACCAAAATCACTTTATTGACCGATGCCATCAAAAACTCCTCCGTTCAGGGTACCACTGGCTTGTTAACGTTCATGGGCCAAGCCACCACCAGCCAGAGAAAGGTGAGGCCTGCCGTAAAGAAGGGAACCACTTCCGAGCCAAAATGCTGAGTCAGCATACCGGCCAAGGTTGCACCACTAAAAGTGCCAAGAAACTGAATCGTACTGTAGACCCCAGTGGCCGTGCCCTTTGCATTGGGAGGAGCCACCAGCGTTACCAGCGAGGGCAAACTGGCCTCCAGCACATTAAATCCGGTAAAAAAGACGGTCAGAGCAATCGCCGTACCCCACACTTGTCCCAGCGCAAAATGCATCAGAAAATGGGACAGCAGAACCACCACGACCCCCCCCAGAAACACCTGCTTGCGCCACTTACCATGGGCAAAGGCCACGGGGGGAACCATCAGGATGAAGGAGGCAATCATGACCGGCATGTAGAATTTCCAATGATCCGCCTGAGCCAACCCCCCCTTCACCAAAGCCGCAGGCACCACTATAAAGGTCGCCATCAGGGAAGCATGGAGGACAAAAATACCCAGATTCAAACGCAACAATTCCATATTCGACAATACGGCTCCAAAGGAGACCCGATCCATCGCCACCAGGTTCGGCGGATTGGGTACGATCCATCGAGTCACCGCAATGGCTGTAAGGGCCAGCACCCCAGTCAAAACAAACAACCCCGGAACTCCTATCAATGGATAGAGCATGGGCGAAAGCGCCATGGAGGCCGTGAAGGCAAGTCCGATGGTCACCCCGATCATGGCCATGGCCGTCGTACGGTTTTCCGGGCTCGTCAAATCTGCCGTCAAAGCGATCAAGGCTGCCGCAATGGCACCCGCCCCCTGAATGGCCCGTCCCACGGTGATGCCCTCTAGGGTATGGGCACTGGCCGCCACGAAACTACCCAACGCAAACACCAATAATCCTCCCATAATCACCGGCTTACGTCCGATCCGGTCAGATAACCAGCCCAACGGGATCTGAAGCACAGCCTGCGTCAATCCATAGATACCCAGAGCCAACCCCACCAGGGTTTTATTCGCCCCCCCCGGTAACTGAACGGCATACAGCGCAAAAACCGGCAGAATAATGAACATGCCCAACATCCGAAGGCCGTAAATACTGGCCAAACTCAGACTGGCTCGCCTTTCCATAGGCGTCATACTAGATTTCTTTCTCATGGCAGGTTATCTGAAAAAAAGGAAAACTTCGCGTATATTAGCATTTCGCGTACTGACTCACTGATTCTCCTTGCTCCGTGCCCCCAAGGGGTGCACCTCCTTTCCTTTCATCATCGAACCTGCCCACTGTGACACAAGACCTGCTACGTATCCGGGGTGCTCGCACCCACAACCTCAAGAACATCGACCTCGACCTGCCCAAGCATCAGTTGGTGGTCATCACGGGTCTTTCGGGCTCCGGCAAATCGTCGCTGGCTTTCGACACGCTCTATGCAGAAGGCCAGCGCCGCTATGTCGAGTCCCTCTCGGCCTATGCGCGCCAGTTTCTGCAGATGATGGAAAAACCCGATGTGGACCTGATCGAAGGGCTTTCACCAGCCATTGCCATCGAACAGAAGGCCACCAGCCATAACCCACGTTCCACGGTGGGAACGGTAACCGAAATCCATGATTATTTACGTTTGCTCTTCGCTCGAGTAGGCGAACCTCATTGCCCCGACCATGATTTACCCCTGGCCGCCCAGACCGTATCCCAGATGGTGGATGCCGTACTGGCGCTTCCCCTGGACGCCAAAATCATGATCCTCGCGCCTCTGGTGACCGAACGCAAGGGACAGCAGACAGAACTCATCGATGAACTGCGCGCTCAGGGATTTGTACGCCTGCGTGTGGACGGTGAAATTCTAGATATCGATGCGCTTCCTACCCTCGACAAAAACCGCAAGCACAGTCTGGACATTGTCGTAGACCGTCTCAAGGTCCGCCCGGATGCACGTCAACGCCTGGCCGAATCCTTTGAAACAGCCCTGCGTCATGCTGATGGTCGGGCCCTGGTGGTGGACATGGACAGTGCGGCCACCCTCACCTTTTCCTCTCGTTTTGCCTGTCCCGTCTGTAATGCCGGACTGGCGGAACTGGAACCCCGACTGTTTTCCTTCAACAATCCCATGGGTGCTTGCCCCCATTGCGATGGATTGGGTTCGGTGAGTTTTTTTGATCCCAAACGGGTCGTCGCCTTTCCCGCCCTGAGCCTGGCCGCAGGAGCCATCAAGGGATGGGACCGGCGCAATCAATTCTACTTTCAGATGCTTTGCGATCTGGCTGCCCACTACGATTTCGACCTCGAACAGGCTTATGAAACCCTGAGTCCCACCCTTCAGGAAATGCTCCTGTATGGCTCAGGCAAAGAGAAAATCACCTTCCATTCCTTGGGCGTGCGCGGTGTTCAAACCCAACGTGCCTCCCCCTTCGAAGGCATCATTCCCAGTCTCGAACGGCGCTACCGGGAAACCGACTCCACCTTGGTACGCGAAGAACTGGCGCGTCTGCGCGCTCAAAAACCATGTCCTCAGTGCCAGGGAGCGCGTCTACGGCGTGAAGCCCGTTTTGTACGGGTCGCCGGACATACTCTGCAAACGCTCAGTGCCCTGCCCCTCAAACAGGCTGAAGCCGTATTCCAAGACATGCAACTGACTGGGCAAAAACAGGCCATCGCTGAAAAAATTCTCAAGGAAATCATTGCACGCCTCCAGTTTCTCAACAATGTCGGCCTGGAGTATCTGCAACTCGACCGATCTGCCGACACCCTGTCCGGGGGTGAGGCTCAGCGGATCCGTCTGGCCTCCCAGATCGGATCCGGACTGACGGGCGTCATGTATGTCCTGGATGAACCCTCCATCGGACTGCATCAACGGGATAACCAGCGCCTTCTGGAAACCTTGCAGCGACTGCGGGATCTCGGGAATTCTGTTCTGGTAGTAGAGCACGACGAAGATGCCATCCGTAGTGCGGATTTTGTAGTGGACATGGGACCCGGAGCGGGGGAATATGGCGGATACGTTATTGTTGCCGGTCCTCCTGCGGATATCCTCAAGCATCCGGATTCCTTGACGGGTCAGTATCTTTCTGGACAACGCACCATCCCCATACCGGCTCAGCGCCATACCCCTGACCCAGCGCGTCAATTGACCCTATGCGGCGCCCGGGGAAATAATCTGCAAGAGGTGACCGTGCATCTGCCCATCGGTCTGCTGATCTGCATTACCGGGGTCTCAGGGTCGGGCAAATCCACGCTCATCAACGATACCCTGCAGGCCGCAGCGGCCCGTCACTTCTATGGCAGCGCTCAGGACCCGGCGCCCCATGATGAAATCATCGGACTCGATTTTTTTGACAAGGTCATCAACGTAGATCAAAGCCCCATCGGTCGCACTCCTCGCTCCAATCCTGCCACTTATACCGGACTATTTACGCCCATCCGCGAATTATTTGCCGAATTGCCTCAAGCCCGGGAACGGGGCTATGGACCGGGAAGATTTTCTTTCAACGTCAAGGGAGGACGGTGCGAAGCCTGTCAGGGGGATGGGTTGATCAAGGTGGAAATGCATTTTCTGCCCGATATTTTCGTGCCCTGTGATATCTGCCATGGCAAACGTTATAACCGCGAAACCCTCGACATCCACTATCGGGGACTGAATATTCACCAGATATTGGGACTGACCGTGGAAAAGGCCCATGAATTCTTTAACGCCGTTCCTGTCCTGGCGCGCAAATTAAAGACTCTTCTGGATGTGGGATTGGGTTACATCACTCTGGGCCAGGCCGCAACCACTCTTTCCGGCGGCGAAGCTCAACGTGTCAAACTGTCTCTTGAACTGTCCAAGCGGGATACAGGGCGCACGCTCTACATTCTGGACGAACCCACCACCGGACTGCACTTTCACGACATCGAACTCCTCCTCAAAGTTCTCCATCGCCTGCGCGACCAGGGCAATACGGTCATTGTCATCGAACATAATCTGGACGTCATCAAAACTGCCGACTGGATCATCGATATGGGCCCCGAGGGAGGGAATGGAGGCGGGAAAATCGTTGCTCAGGGCACCCCGGAAATGGTGGCGCAGAATCCACACAGCATGACCGGAAAATACCTTCGGCCCCATCTTTCTCCTTCCAGAAACCCGGAATAAGCACCCGAACTTCCCTATCTCTATCCTGTGGTAGGATATAACCGTGATAAAAACCTGAAGGGCGGGCAAAAGTAAAGATGGGAGGTTACGGATTTCTTGCGGTAGGCGTGGGTGCTGCCCTGGGCGCTTGGTTGCGCTGGTGGTTGGGTATTCTGCTCAATCCCTTGATCCCGACCATGCCCTTGGGAACCCTGGCAGCCAATCTGATAGGCGGGTATCTGGTGGGATTGGCGGTTGCCTATTTTACTGATCATGCGGGCCTCCCCCCCGAGGCCCGACTATTCATCATCACGGGATTCATGGGTGGGTTGACCACTTTCTCGACTTTTTCTGCTGAATCCGTGACCCTGTTTTCTCGCACCCAATACCTCTGGGCCTTGACTCACATTGTCGTGCACCTCGGAGGCTCATTGTTGATGACGGTGCTTGGCATGGCCAGTTATGGCTTGCTCAAGTCCTTTGGTAAAGCCTGATCCAACCACTTTGGAGTTTCCTTGCCATGAAGGGCACCTATCTAAAATTCTACCTGCATGAAAACCGCCACCATCATCACATCCTTGCCTATGAATGGTTGCTGGAGCAAGCCCGTTCCCTGGGCATTCAAGGGGGATCCGTCTTCAAGTCCATTGCAGGATACGGACGCCATGGCGTTCTGCATGAAGATCACTTCTTTGAACTGGCCAATGACTTGCCCGTGGAAGTGGTATTCATCGTCAGTACGGAACAATCCGAGCAGTTACTGGGTATCGTCAGGGAAGCCAACCTTCCCCTCCTGTACGTCACAATGCCAGCGGAATACGGCACCCTGCCATGAAAGCCATTCCTGCCTGGGCACTGTTTGCCCTCGGCTCGGCCTTCTTTGCCGGATTGACCGCCCTCTTCGGAAAGTTGGGGGTAGCGGGTATCCCTTCGAATTTTGCCACCTTTATCCGTACCCTGATCATTCTGGCGCTCACGGCCGGGATTCTCTCCTTGCGCCATGAGTGGCAACGTTTTTCCACCCTCTCGCTCCATACCTGGACCTTTCTGATCCTCTCGGGCATTGCCACCGGTCTATCCTGGCTCTGTTATTACCGTGCCCTACAATTGGGGCCCCTTTCCGGGGTGGCTCCCCTGGACAAATTGAGCGTCGTCTTCGCCCTGCTCCTTGGGGTTCTGCTTCTGGGCGAACGCTTGAATTGGCATGGAATGTTGGGGATTACCCTGATTGTCTCGGGTTCCCTCGTCCTGCTCGTAGCGTAAATGAGACCAGTCCAGATACAGTACATTTTCGTTTTTTTCTTCAAGAAATTTCTGTGCCATTAAGTGATCGAGAATAAATGATGAGTTTGAATACACTGATTTTTGATGTGGATGGAACCTTGGCGGATACAGAACGGGATGGGCATCGGCCCTCCTTTAATCTGGCTTTCCAGGAATTCGGTCTGGACTGGGAGTGGACGGTTCCTTTGTATGGAGAACTGTTGGCGGTCACTGGAGGAAAAGAACGGATTCGCCATTATGTTGCCCACTATCACCCCGAACAACTTTCAGACATACATTTTGATGAGTTGGTCCTTCAGTTGCATCAATCCAAAACCCGTCACTATCTGGCTTTGCTTGAAAAAGGCGCAATCCCCCTGCGTCCCGGTGTCCGACGACTGCTCCACGAGGCCCGTCAGGCGGGTTTGACCCTGGCCATTGCCACCACCACCACGCCGGAGAATGTTGCCTCACTTCTTTCCACTGCGTTGGGACCGGAAAGCCCCGGTTGGTTTAAAGTCATTGCGGCCGGAGATATCGTTTCCGCCAAAAAACCTGCCCCGGATATTTATCTGTGGACATTGGATGCACTGGGTATCTCGGCACAGGAGGCTCTGGCCTTCGAGGATTCAGAGAATGGTTTGCGTTCAGCCTGCGCTGCGGGACTGACTACCCTCGTGACAATCAACGAATATACCCAGGGGCAGGACTTTTCCGGCGCAGGGGCCGTACTGTCCGACCTAGGGGAACCGCATCAGCCCTATGCCCTGTACCAGGGTGCTCTACCCCCTGCGGGCTGGGTCGATCTCGATCTATGCCGACGCATGGCAACTATTGATCCGGCCCGCGAATAGTACTGAGAGCAGGGATATCGCCATAAATTCTCACCGAGATGTATTGCATTACGCAAAAAACCGGGTGAAATTTGATCTGTTGCATTACAGGAACAACCTGCCGGGTTTATCCTGTTGTGCGTTCAGCGTGAGCGTCGTCTTTAAAGGAGTACAACATGCCAATCAGGGAAACCGGGTGGGTAAAATCCACACCCCCATGGTTTTTGATTCGCAAATGGTTCGATGGCCTCTCGCTGAAAAACAAGATTCACCTTCAGATCCAGCCCTTGCTGATTGCATTACTCTCTGTGACGACATTTTTCATCTACCAACAGGTAAAATCAAAGTAACTGCTCGCCCCTGCAAAAATAATTGAAAAAGTGCTTGACAGGTTTTTGGGTGCTCAAGGCGAGCAGTTGACGACTTGGGCATATTTGCCACAGCAGTGCAGTTTTAAGCGCCGCCAATTGAT
>NZ_JPOQ01000009.1
[truncated: 2,103,100 more chars]
