# Supplementary material for: SprayNPray: user-friendly taxonomic profiling of genome and metagenome contigs
Source: BMC Genomics. 2022 Mar 12;23:202. doi: 10.1186/s12864-022-08382-2 (PMC8917688; doi:10.1186/s12864-022-08382-2)
Supplement: Supplementary file 11 — Additional file 11: Supplemental File 9. FASTA file generated by SprayNPray, representing a subset of contigs from the simulated metagenome that match Gallionellales. [file 12864_2022_8382_MOESM11_ESM.fa]

>MGWO01000001.1
GATTGCCTCTTTCAGTCGGGCAAGATCACCGCGTCCTTCCGCTCTCACACGGCCAGTCAGATCGCCTTGCGATACGCCGTTCATCACGCCGCCCACATCACCCAGCATCGCCTGCATCGCCTGCATCGCCGAATTAACGTTCGACACTAATTCGGCATTCGCGCCATCCGGCATACGCGTTGCAAAATCACCGCTTTGAATCGCGCTCATAACGGAAGCCAATGCCAGCGTCTGAGAGCTCAGTTCATTGAATGCATCCTCTGTAGCTAGCAGCACCGTCCGCGCCTGACCGCGCATGCCTCCCGCCAGCGGAATCCGATAGGTAACCCCAGCCTTCATTGCACCGGCAGAAGCCTGCAACTCGCGGAATACGGCCTCAACAGAATCAAGCACTTCATTGAATGAAACAGAAATATCACGCAGCTCAGGAGATAACCCGACATGAACATCAAGCCTTCTGCCAAATCCTCCCGTTTCTGAAACAATTCGCATTTCTTGCTGCAAACTCATCAGCGGACGCAGATTCCTCGCCAGAAGCCAGCGCAAAATAAAGAACAGCAGCACTTGCAAGGCAATAAACACGCCGGACACGATCATCATAAAACGGCTGCTGTTGGCCAGTTTACTTGTTATATCCAGGCGCAGATCAAGCGCGCCATTCACCACCCCCTCTTGAACCTGATGACAGCTCAAGCAGTTTGTTCCGCGAAATTCTTTTTTGGCAATAAACGGGAATACGACCCGCAAGATCGTCTTATCGCCTTCGACATAACGCGTCGTGCTTTTCATCCCCGAGGTCAATACCTGACGATCGAGTTCATCACGCGGCTGCTCCTGCTCAAGACCGGGCCCAAATTGATCCTGCACCGGCTTGCCGCGCATTACCCGCAGATCAACGATGCCCTCTGAATCCTTCATTTTATTGACAAACAGTGCTCGCATAGCCGGGTCGGAAATAGTGCCACCGACCATCATCAAATTCAGGCCGTTAAGAACGCCATCCGAAGCCTCCTGCGTGGATTGCCCGAGAAAATCTTCCAGCACCTCATCTTCATGAACACTTAACACGAAGAGAATTCCAGTCAGCACGATAAACAGTATTATTTGCAGTGCAATTTGCAAACGCAATTGCACACTAAAGCCTGACCATACAGTAACAATCGATTTCATAAACCACCTCATTCGTTAACGGACACACTCAGCTCGATCAGCTTGACAGGTTATCTTGTACGATCTAACTTGATGATACTAAATATGAATTCCTCATAACTCTTAAAACCCTGACTGCCGATTGCATCAACTAAAATCCTGGTCGATGCATCCATCGCATCGCGCGTACCGGCATTCCGCTCTGCCTCCAACAGGGTGCGATACAACGCGGATACGGCAGATACGGCAACCGGACTCGGGCGGCGCCTGACAGAGTAATATCCTGACACACGGCCACTCTCATCAAAATCGCAGGTAACGTTTGCCAAAACCCAGTAAAAGCTACCGTCTTTCGACATATTCTTCACATAAGCGTTAACTTCGCGGCCTTGCGCTAAGGTGTCCCACAGCAACTTAAAAACGGCACGCGGCATATCAGGATGACGCACACAATTATGCTGCACCCCCATCAGCTCTTCTCGCGCAAACCCGGAAAATTTGATAAAGGCATTATTACCATATGTGATAATGCCTTTCAAATCAGTACGGGAAACAATCAAGTCGTTATCTTGCAGAACTCGCTCCACGCTTGTTGGCACCACTTTATTTTTCATCAAGATCCCCGTTAAGTAATAACCGCCACAACGATGTCATTCCCCCCCTTACATCCCAGCGGCAACAAACAAATCTGAAACAAAACACGTCCAAAAGCGAACCTAGTCGAGATCGCGCCACGGCTCCGGCATCTATTCCCAAGCCGCGTTACTTGCAGCCGCTTGCATGACCTAACCTGCACAGCCTCATTTAAATCACCCTACACCGCCGGGCGTTGAAAACACCGCCACAACGCTCACTAAGCAACGCTCAGCACTTACGACTTGATTATTCTACTGGCATTTTGATAAAATTGATACAGGACTGATAAAATCAATTCGCATCTGATATTTATGATACCATTTACGAAATCTCGGGGGTGTTATGAAAAAGTGGTGGAACAACCTTTCTCTTAAAAACAAATTGCAAATCCCATTGCAATTGATCTTAATGTCGGTACTGCTTTTCGGACAACACCTCACCGTAAAATGGTTTGAAGAGAGAATGCTCGATGAAGTCACGCAAAAAACGGCCTTGTCAGCAGAGCTGTCATTCACCCAAATCAATACACTGATGCTGAACGGCTCAATTTCAGATCCAGCCAGACGCAAACAGACCATTGAAGATGCGAGACAGGACAAGAGTCTGAATATTGCGGAGCTAAGGGTGATACGCGGCAAACCCGTTGAAGAACAATTTGGCGCCGGACAGCCTTTTGAACAACCTCAAGACACGATGGATTTCAGAGCACTAGGCGGGTTCGGCATTCAAACTGGAAAATTTAATCCTCAGGGCGAACGCACAACCTTTCGCATGGTCGTTCCCTTTTCAGCCCGCAAAAATTACGGCGGGATCAATTGCCTGCAATGCCACAAGGTTCGCGAGGGAGACGTTACCGGTGCCGTCAGCATCGTTGCCGATGTCTCCAAGGAATATGCGCTCATTAAACAACTCAATATTGCGCTGTGGAGCACACAACTCATTATTCAGCTGATGCTGTTCTTTGTCGTGGGCAGCGTGATCAAATACCTAACCCAGCCAGCGCGTGATCTGCGAAATATCATGCTTAAAATACAAGCCACAGGGGACCTGACGTTACGCGCCCCCGTCAGCAGCAACGATGAAATCGGACAAACCTCCAAGGCATTCGATTCGCTGATTGATAGCCTGTCAGACACACTGAGGCAGGTTCAAACTGGCGCACAAGACGTATGCAGAACCGCAGCACAACTGACAGCCACCTCAGGACATATCTGCAGTGACTCCTTAATGCAGAGCGAAGCTGCAAGCGCAACCGTCATTGCCATTAAGCACATGTCGTCAAGAATCGACTCCGTTGCACACCGCACTGATGAGGTACGCATGATGTCAGAAGAAAGCCTGACATACACCCGCGCAGGAAATGAAAATGCAATTAATATGATAAGGGAAGTACAGGTCGTCGAAAAAACAGTCCGGCAAATTGCCGTGTCGGTAGATGAGTTCGTGCAGAGCACCCGCACCATTGCCGACATGGCACAACAAGTCAAAGACATCGCGGAACAAACGAATTTATTGGCACTCAATGCGGCCATTGAGGCCGCACGAGCAGGAGAGCAAGGACGCGGGTTCGCCGTAGTCGCCAATGAAGTGCGCAAACTGGCAGAAAAATCCGCTGGCTCGGCACAGAAAATTGACAGCGTAATCGCTGCATTAGGCGAAAAATCGGCACGTGCGGAAGGATCCATCAAATCCAGCCTCGCCTCGCTGCATACCACCTTGCAACATATTGATCAGGTAACCGGCGTACTTGACAATGCAGGAACATCGGTGAATGCGACAAGCAGTGGCGTCGATGAAATCGCCTCATCCATACATGAGCAGAATCAAACCAGCTTAGAAATCACACGACATATTGAACACATAGCGCTGCTGGCAGAACAAAATCATAGCCACATCGTGCAGAGCACGGAGGGAATTTTGCATATTGAGCAGTTAGCGCGCCGATTTGAATCCGCTGCGAGCCGTTTCAGGCTGTAACGACAAGCTCGGTAACCGCATAAGCCAAAAATGAGCGCCCCCCGATGAAATACCCCAGCCAATTGGAGCATAAATCATGAGCCAAAACACCTTTGAGCTAGCTGTAAATCTGACCAAGTTAGCGATGGAGTTGGATTACGTCAAGAATAGTTTCCCTCCACAGGCCAAACAGCTGTCAGTTTGTACCGTCGAAAAATTACACTCCCTGGCATCAATACTAGCCGGGGACAGAGCTGAAATAATATACGATACAACGGAAGATACACCAGGCGATTATCTCTATACAGCAAATTTTAACGATCATATAGACGACTCCATTGGTGAGCTGCAGTGCATCATGAAATCGACCAGTCATAATTAAATGTACACACAGAGATTTGCCATGAACAAAAATGAAGTACGCAGCACCTTCAAAGATCAGGCTTCGCTGATCAGAGAGATTCAGCTAGCAGACGGAGCATCACCTTGTTATGGCACAGCCAAGTCAAAGTTTTGCGATAGTCCGTGCTGCTGGCGTCATGACTGTTTTGACGACAACAGCCCACACTCGGGAGATTTGTCCTCTGATAGCATAGTCAACACGAATATCGGGCACTAGGATAAAAATGCTGAAAAAAATTAGCGTAGATGATGTGAAGCTAGGTATGCATATTGAAGAAATGTGCGGAGGCTGGATGGACCATCCATTTTGGAAAAGCTCGTTCGAGGTAAAAGACTCGAAAATACTGCACATGTTGCACAGAAGCGCCGTCCGTGAAGTATGGATTAACACCCGAAAGGGTATTGATGTTGCACCTGAAGTAAATACTGCCAGCGAAGACATTGAAAATCTTAAGGTAGAAGAAACCTTGCTCCTCGCAAGTAAAACTCAGAGCCATACCGAAAATCACCAGATAAGTCTTCACGATGAAATTGATCGCGCACGAATCATACACGCTAAAGCAAAAAAAGAAGTCATTTCCATGTTTCAAAACGCGCGTATGGGACGGATGCTCAATCTGGAAAATGTAGAGTCATTAGTCGATGAAATAAACCAGTCAATGCTGCGCAATGACTCTGCGCTGCTAAGCCTGTTACGCATAAAAAATAAGGATGACTATACCTATCTTCATTCAATTTCCGTCTGCGCCCTAATGCTTTCATTAGGACGAAAACTGGGCTTGGAAGGGGCCAGCTTAAACGAAGCGGGAATGGCTGGGTTATTGCATGATATTGGCAAATCATTAATCCCGGAAAATATACTGAACAAGCCATCACATCTGAGTGATTGTGAATTTGAAGTTATGAAAGAACACCCGCAATTGGGTTGGAATATTCTGTCACAATCTTCGGAAATTAGCGAAATTACACTGGATGTATGCTTGCATCACCATGAGCGACTGGATGGCAGTGGCTACCCAAAGCAGTTGTCAGGTGATACTATTTCACTGTTTTCTCGTATGGCGGCAATTTGTGATGTGTACGATGCCATTACTGCTGATCGCTGTTACAAAAAGGCTTGGGAACCGGCCATTGCCATTCGAAAAATGGCTGAATGGAAAGACGGAAACTATGATGTACTCATTTTCCATGCCTTTATCAAAACGATCGGTATCTATCCCGTAGGGTCATTAGTAACACTAAATTCCGGTCGACTCGGCATCGTCATTGAACAGACCCCTAAAAGTCTACTAACGCCACGTATCACGGTATTTTATTCGACTCGAAGCAGTGAATATATTCATCCAGAAATTGTCGACTTATCAAAATCACAGGATGGTATCTTCAATATCGAATCTACCTCTGACTGGCCATTCTCAACTGATTTTTTGCAACGGATGCTTGAAATAAACCCGCATCCTGATTAATGATCTGTAAAACAAGCAACGCCAGAATACAGAAAAATATTATTACCGATTAACCGCGGTCAGCGATACTTAATATGAGTAACTATTCCCATGCAATATTTCCCTCTCAAAATATTGCACTTTTTTTGTGAGCGCGCCGTATTATATATAGAGATTTCCATTTAAAAATATCATCATGCTGAAACGCCGCCTTGAAAAAATTGATACCCTGCCGGCCATGCCGACAATTGCGCAAAAACTGCTTAGTTTAAAGATTGAAACATTCGATGGAGAATCCGCTTTACTCAAACTAATTGAGCAAGATCCCCAGCTATCCGCAAAAATTATTGGGTTGGCCAACTCACCATTATTAAGTTCGTCAAGAAAGACCTCCTCTATCAATGGTGCTGCAATGTTACTCGGCATGAGCAGAGTAAAATCCATTGCCATTGGAATTGCAGCTATCTCGGCGCTGACTCAGATGCCGCAGAGTAAATTAAATGTGACAGAACTGTGGCTGCACAGCCTGACCGTGGCGCTATCTATGCGCGCCATCGCACAGTTTATGCCTGAGCAATCGAGACCTGACGATGATCAAATTTTTTTAGCGGGTCTTTTGCATGATATTGGTTATTTGGTATTGTCTTATCTGGACACTAAACTCAGCGACCAATTACATGAACAAATTTGCCAGGAACACAGCACTATTTCTACGCTTGAAATTGAGCAAAATTTACTGGGGATAACCCACTGCGAACTCAGTGCACAATTGGCACTCAACTGGGGACTTGAAAATAATATTGTCTCGGCATTACGCAACCACCATTTATCAGATTTTTTTCACAATAAAGACAGCATCGATAATACCCTAGCAGTCCTCATAACATTGGCTGAAAAATTACTTCCGTCATTTGGTGCAACTAATCTGGAAAAAAGGATTGGCCAGCAAGAGTGGGAATTATTAGGCATTGACCCTGGCAAATCTGAAGATATTTACACAAGTGTAAATAATCAAATTGAACATGCAAAGCAACTGACCATATAGCGCCACGCTTAAATTTTTCTGTTCCATAATTTATCCTGCATTTTGTTATTATCGCTTCATGCTGTTTTGTTCCGGACCTCTGAGCAAAAATTAGACCTGCTCTGCAGGGTTTAAAACCTTTAGCTTATTCTAGCAGCCGGGATGGATCCTTTAGCATTGCAAAAATCTGGATGCAAGCCAATCTTGGCAACCCAAAAAAATAACTAAATAACAACGAAAAATGTAGTATCATTATTTCGCCTTTGCTCAGCGATGAAAGGCCTTTTTTTACGTTACTTACAACAAGGTGATTATTATGCAAATCAGCTCCGTACACTCAGCGACAAACTTCAGCGTACAACCGCAAAGTGCCATCACACATGCTAAAGAAATTGAGAATGACGGCGACAAAGATGATGCCGCGCAAAATGCCGTCACCGCACAATCAGCCCCCACCGTTAACACCAGCGGCCAATCAATCGGCAATATTATCAATATACAAGCATAAAATTTAAAGTTTCGCAGCACCATCAAAATCGTTGGGGCAGCCCCGCAGCCACCCCTTCACGCTTGATCATGCTGGCACCCGAGAATGGGTGCTTTAAAGGCAATCCGGCACCTCAGCCAGCTCGTCTGCCTAAACAAGTTTGGGCAGACGGCAAGGGTGCAACATCTGGCATTGCTGCGTCACCGGCAGCCCATGATTGCAGCCGTAGTCATGCTGAAGTTTTGGCAATCTGCCTGAGCCTGTACGCGACTGTTATGAAAAAAGCATACTGGCATGGTGCGCGCGCGCCGTGATTCTGCCGAACAAGGATATAAAATCCGGACGTGCTTCGCAGCCCCAGATTAGCCCCAGTTTTTCGCATGCACCCGTTGAAATAAACGTCACACGACTTCCCTGAGCGCCACCCAAATCCAGCGCATTGGTCATCACTTCGCCTACGTGCAATAAGGCCACCAGCGGGTCGCTGCAATGAAGCCCCGGTGCATGGTGATGTTTGATGGCATGGCTAATGCTATCGGGCAGGCCCCAGTATTGAGTGATCCAGGCACCGATAACGGCGTGATCGACGCCGAACGCGGCTTGCTCGGCATCCTCTATGCCCACCTGACGTCGGCGAGCCTCTAACCAGACCTCCTGATAAGCTTCGGGTCGGAAGCTGTACAGCCAAAGCTTGCCGATATCGTGCAGCAGTCCTGCGACCAGCGCTGCTTCCGAGGTGATTCGGCTCATATCAATCTGGCGGGCCAGTTCTTGCGTGCAGACTGAAACGGCTACGCAATGTCGCCAAAACCTTTCTGGAATCTGGACGCTCAGACTATCGGCAGCAAAACCGGTGATACTGCTGACTAGTGTCATTTCACGGATGTTTCCCACACCAATTAATGAAATGGCTGTATACAGATCCATAATCTCAGACAGATTGCGCGTTCGGCTGCCCGCTCTGTTGGCAAGTGATAGCACGCGGGCTGCGATGACCGGATCCTGCTCGATGTAACTGACCAGTTCATTTAAATTGGCGTCCGTATCATTGACGGCGGACAGAATTTTGCTAATGATTAAAGGGAAGCTTGGCAGCTGCTGGCACAGTCTGATGACTTCATCTTGGCAGATAGAATGGGCGAGGTTCATTTGCTGTGAAAAATAAGAATTTGGTTGAAAAGGGTCGCCATGGCAGGATCCGATAAATCAGCACCGGCGAAAATTTCCATGACGCGATGAGCCGTCTCGGCCGCTTCAATGGCAATCTGTTCACTTGCACGGTCTTCCGGTTCCACGATAAACATGAATTCCGCCTTGTGAGCGTAAAGTTGTTGCAGACTGTTGTGCGTCAGAATATGGCCTGCCGGCAACGTCAGATTGAGAATGCCATGGCTGATGGTGCTCAACGGGGCTGCCAGTTCCATGCCGGCTTCCGCTTCGATCAGTGTGATATAGCGCGGACGTTTGTTCATCACTGTTCCTCCGGCTTGAGCAGCGCTTCCTTCATGTACGTTGCGAGCGCCACCGGGCTAAAGGGTTTGACAAAGTAGGCATCCGCACCGAGTGCGCGGCCAAATTCCTGATCAGCAATCTGGCCGCAGGCGGTGACCAGCACAACGTGGATGCCGGACAGCTCAGGCGACTGCTTGATGCGTTCACATAACTGAAAACCATTGAGTTGGCCCGGCATCATGACATCGAGCACAATGCCATCCGGCTTGTCCTTCAGTATCAACTGATAGGCGCTATCCCCATCGCAGGCTTCGGTCAGAACAAAACGTTTATCTTGCAGTGCGATCAGGATCATTTTTCGGATGATCGGTTGATCATCGACGATCATAATTTTTTTCATGTGATGTGTCCTAAAGGTTCGCTGAGTACATCCTCATTGAAGTTGTCTTTAAAGTGCCCGGACATCCCCCAAACAGGGATGCCGGGTGCTGCGCAACACACTGAAGAACACCGAAGCGCCGCGCGAGACTGAAAATTTTTTGATCATGTTTTTGATCTTTCGGAAGCGGGAAAGAATTGTTGGCGCTTTTGCGGGGTTCGTGTGCTCATCGGGATTTACCGGCTGAGTTGTTTTTTGATGGCAGCAACCAGGGCGAGCGGGCTGAACGGTTTGATGAAGTAGGCGTCCGCGCCGCGTTGCATACCATCTTCATAGTCGCTCACCTGACCGCGCGCGGTGACCATGATGACATGGGTATGCTGCAGTTGAGGCGTGCTCTTGATTGCGTCCAGCACCTGAAGTCCATCCAGAGCGCCAGCCATCATGACATCGAGCACAATCAGATCGGGGATGATTTTTAAGGCGAGCTGCAGCGCCGTTGCGCCATCTTCAGCTTCAAAAATATCAAAATTTTGTCCCAGTGTAATGCGGACAAGGCGACGGATGTCGGCGTGATCGTCGACGAGTAAGACTTTTTTCATGCTGCCTCCCGCGCTTTGAGTAATTTTATTTGGGCTGTTTTTTCAGCGATCGCGAGTAAATGGCTAAACGGGACGGGTTTAGACAACAGCGATATGCCATGCGGTATTCCGCCGTGTGCGCTGATCGCAGCGTGATCGAGTCCACTGACGGCAATAATCTGCATGTCGGCGAGTTCGGCGATATTGCAAAGCCTGTTTAGCATGCGAAATCCGTCCATCCCTGGCATCTGCAAGTCGGTAATGAGCAGGTCTGGTTTGTCGTTCCCTATGCGGATCAGCGCCTCATATCCGTCATTAGCCGAAGTGAACAGGATGGGTATCGGCCAGCGCTGTATATTGATTTCATAGAGGCGACGCAAGACCGGATCGTCTTCTACCACGAGTATTTTTAACGCTTCAGGCGTTTTGTTTGTGTTGTCGAGTTGTCTGACGCTCGGTTTGGCCAGCAACCTTTCGATTGACAGCCGAGAAATGCGCCGGTGACCGCCATCCGTTTTCCATGCTTCGAGCAGGCCGCTCTCGCTCCAGAGTTGTGCTGTGCGCAGCGAGACGGAAAGGAGTTCTGCCGCCTCGCGTGTCGTGCAAAATGTCTTTGGAGTCTGCCTGTTATGAGCCATGATCAGCCTTTTTGCAGTTGGTAATGAAGGGAGTGTAATGATTTTTCATGGGGATAATGCAACACTACCTTTCACATTTTATCAAAAATATATACATAATATCACTTATGCAGATGACGATTTGCTTGTTAGCATCCGCGCGAGAAGTTCAAGCGTTCTGAAACGCGTTATAGACAATGAATACGGAGATAAGATCTCAACTGCACCAGCTGACGGCATTAATGCAATAAGTCAGCGCCGGTGGTAGTGTGAATACCTCGCGCCTAATTAAAAGTGACTGGATATGCAATTTACGGTTTTAGTTGTCGATGACAATGCGATCAATCTGTCGCTGGTTGTTCAGCTGTTGTTAAAGATAGATGGGGTATGTCCTGTGGGATTCACGGATGCGATGCAAGCCCTTATCTGGTGCGAATCCAATGCCCCCGATTTGTTGCTGGTCGATTACATGATGCCTGTGCTTGACGGGCTGGAGTTCATCAAACGGTTTCGCGCACTCCCTCAACATCTTCTTGTACCGGTCATCATGGTGTCAGCCGCCATTGAGCGTGAAGTCAAGTTGCGGGCACTCGAGTTACACGCTAACGATTTTATCAATAAGCCGCTCGATGCCATTGAATTCACCGCACGCGTGCGCAATATGCTGGCGCTGCGTAAGATGCAGCTTCAATTCAATGAGCTTAATTTCGAGCAGATCCGCCAGCACGAGTTGCAGTATCGCGCCGTGATCGAAACTTCCAAGGATGGTTTTCTGGTCGTGGACATGCAAGGACGCATACTGGAAACGAATGATGCCTATGCCTGTCTGTCAGGCTACAGCGCAGATGAACTGGTAACGATGAATATCTGCGATCTGGAAGCGAAGATGACAGCGGCTGATGTCGCCCATGTGCTAAAAGGGCTAGCTGAGCAGGGGCACGCCCGTTTTGAGACGCAGCATAAAACCTGGAGTGGTCACATCTGGCCGGTTGAGATCAATGTTACTTATATTGAAGCGGAAGGAGGGCGCTGCTTTTCATTTTTACACGATATCAGTCAGCGTAAACAGGATGAAGCGCAGTTGCGTAAACTCTCTCAGGCCGTAGAGCAAAGTCCAAACAGCAACGTGATTTGCGATACATCCGGCGTGATTGAGTATGTCAATGCTGCGTTTACTGCGATCACAGGCTATAGCGCAAGCGAGGCCATCGGCCGCAAGACTGGATTTTTCAAGTCCGGTCTCACCCGGCCTGAAGTTTATGCAGACTTGTGGAAGACGTTGCAACGAGGGGAAGTCTGGCAGGGGGAGTTTATCAACCGGCGTAAAAACGGTGAGGACTACACCGATTTTGCGATCGTATCGGCGATCCGGCAGCCTGACGGGGAAATCACCCATTATGTTGCCATCCAGAAGGACATCACCCAGAAAAAACTGATGGATGAAGAGCTGGAAGTCTACCGCCGCGACCTGGAAGCGCTGGTGTCAAAGCGCACCAGTGAAATGTTCGAGGCTAAGACGCAGGCTGAAGCGGCGAATAAAGCCAAGAGTGACTTTCTGGCCAATATGAGCCATGAAATTCGTACGCCGATGAATGCGATTATCGGCTTTAACGGGCTTTGTTTGCGCACCGACTTGGACGAAAAGCAGAAAGATTATTTGACTAAGGCCGGTAGTGCTGCGCAGTCCCTGCTTCATATTATTAATGAAGTGCTCGATCTGTCGAAGATTGAGGCAGGGCAGCTTAGACTTGAATCTATTCCAGTCAGGATTAGCCGGCTCGTGAAAAATGTCACTGATCAGGTTGGCGTTCTGGCCGCAGATAAGGGCTTGACGATCAATGTTGATCTTGAAGAGGGGATCGATCAGTATCCGCTGCGGGGCGACCCGATGCGATTACAGCAGATATTGCTCAATCTGTGCAGTAATGCGATCAAGTTTTCAACTCAGGGCAGCATCCACATCCGTTGTCAGTCGGGTGCGTCATCCGGTCCAGCCGTTGAACTGCAATTTGCCGTGCAGGACAGCGGCATCGGGATTTCACCGGCGCAAATTGCGTTGTTATTCAGGCCTTTCTCGCAGGCCGATTCTTCGACAACGCGCCGTTTTGGCGGAACCGGTTTGGGTTTGTCGATCTGTCGCGGTCTGGTTGAACAGATGGGCGGGCGGATCTGGGTGGAAAGTGAGCCCGGGCTTGGCAGTACCTTTTATTTTACGGCGCAGTTTGCACTCGATTCCCGGCATTCCGGTGAACCGGTGGGACAGGCTCACTCGCGTGAACAACTCGAACGGAAAATGGCGAGTCTGCGTGGTTCTCGCGTCTTGCTGGTCGAAGATAATGCCTTTAATCAGCAGGTGATGAGCGAGATGCTGACGGAGGTCGGCTTGCAGGTTGATCTGGCTGTAAACGGTCAGGATGCACTGGATCAGCTGGCACGATCACATTATGATGTCGTGTTGATGGATCTGCAAATGCCGGTGATGGATGGTCTGACTGCGTGTAAGTTGCTGCGCGGTAATCCGGCGTACAAAGATATGCCGGTCATTGCGCTGACTGCCAATGTCGATCAAATTGATAAGGATCGTTGCAGGCAGGCGGGGATGAACGATCATCTGTCTAAGCCCGTTGTGCCTGAGCAATTGTATTCGGCGCTGTTGCGCTCGATTGTGCCGGTAAAGCCGATTGTGTCTGTACCGCTTTTAGTCTCGCCAGTCGTCGCTGATGAAAGTGAACTTCCGGATTTTCCCGGTGTTAATGTGGCGCCTGTGATAAAGCGTATGCGTGGCAATGTTGCGGCCTATCGGCGCTTGCATGGTCTGTTTTGTCAGCAGGCAGCCGGTGTTCCCCGCGCGTTGCGTGAGGCGCTGGCGGTGGAGGATTTTGATGCGGCGCGTCGATTGGTGCACACGATCAAAGGATCTGCAGGTACGATAGGCGCCGATGAATTGAGTGTTGCGGCGGACGTACTCGAACAGGTGTATCGCGAATCAGTGCCGGCGGGTGAGGCGCAACTCTCTGAATTTGAAGCCGCACTGGCCATTGTGATTGCGGCTCGGCTTTAATAACTTAATTTTAAAGGATAGTGCATGAGTAATTCCAATCGACAGTCAGCCAGGCATCGTGTGTTGATCGTGGATGATGACCTGGTCAGTCGCGAGATGTTGCGTTTTGCGCTGGAAGATGAATTTGAGGTCGAAGAGGCGGATAGCGGTGAATCTGCCTTGCTGAGTGTTGCACATATTCCGCCGCAACTGGTTTTGCTGGATATCGAAATGCCGGGTATAGGCGGCTATGAAACCTGTCGACGGCTGCGCGAATCAGAAAGTTTTCCTATTATTTTTGTTTCGTCACACGATACGCTTGAGGAACGGGTTGAAGCCTTTGATTGCGGCGCGAATGATTTTATCGTCAAGCCCTTTGACGCGGAAATACTGGCGCGTAAAGTAAGTCTTGCCATTGACGCTTGTATCGAGCGTGAACGTCTCGCGGGCGAGACGCAGATGTTACAAAAAACAGCGATTGGCTTCCTGTCGAACATGAATGACAGCGGCGTGTTGATGGAATTCATGCGCAGCAGTATCAGCTGTTCGGATCAGCATCAGCTGGCGAAAAATCTGCTCGAAGCCACCATTCAATATGGCATTAACTGTCATGTGCAAATTCGTCATCCGGGCGGCGTGATCACGCTGACACCGCAGGGCGCTGCTACGCCGCTTGAGGAATCCGTGCTGGAAAAGAGCAAGGAGATGGGGCGGGTTTTTCAGTTTCGTCGCCGCATGGTAATCAATTACAGTCTGGTGTCGGTGATCGTTATCGATACGCCGGAGGACGCGGATACGGCAGGACGAATTCGGGATAACCTGTGTATTCTGGCTGAAACGGCCGAGGCGATTACCGAGACCATCAGTATGCGCAAGGATTCTGCTGAAAAAGCCGAGCAGTTGCAGTCAGCCAGCTTGAACGCGACGATGTCGATTGAAGAGGTGCGAGAGCTTTATCGTGCACAGCTCAATCAGAGTCGCGAGTTGCTGGGCAAACTGATCGATGAGGTAGAGGCGTCATTTATCTTTCTGGCGTTAACCGACCGGCAGGAAAAAATGGTCACTGAAATCATGCAAAGAAATGTTGCACCGGTCTTGAAACTGTTTGAGGATACCGTTGAGATGGAGCAGAAATTTGGCGAAATCATCGATTCCTTGCAGAGTCAGAAGCAAGATGGTGCAGCAGATGTGTGGCTGTTCTGATTTTGGCGTGATATGAGTTTAAATTTTCCCCTGCAGCATTTTCCGCTAAAAATATTGCAGGCAATTTTTGCGCTAATGATTCAATAGAGTTTATTTTTCATAGAGGGCAGTCAGTGTCATCGTCTGATTGTGGAGTTGACACTGTTCAGGTCTATCGTTAAAGGGCGCAATTTCACCGTAGGAATAAAAACCCACCAGTTGAACATTTGTGCCAAGGATTTCTTCAACCGCTTCCAGCTCTTCCTCGATGATGTGTTTCATGACCACACGGCGTCCGACACAGCTAACCACGAGTCCCAGCGCCTGATGACTATTAGCCTGATTAATTTCTTTCGCCGCATCCCCTGCGCCGTAAATGAGCTGGTGAAGTTCGGGTTTCATCAGGTGTGCAATATAGCCGCAGGGAATATCGCCGGCAAAAGTAATGCTTTTAGCCTGTTCATCAATTTGCAGCAGTGTGCGAATAACGCCTTCCGAATCATTGGGTGCGCGGATATGCAGCGGAAATCTCATGCCACTCAGCGGCAAATCTTTGGCAAATTCACCCAGCTGTTTTTTATACACATCAAGCGCGGGTTCATTATCCAATTCAAACAGGGTATTTTCGAATGATCGTGTAATTTGGCGATCAGCACCGAAAGAACTCCAGCCTCCATGAGATCCTGTACTTATTACCAGATCAGCACCGTAAAATCCTACAGCAACAATGCGGTTTTGCCGCGCAGGCGCATCAGCAATTACCCATGTATGCAGGAATCTATCCCCATCTCCTGCCATACCACCGGTGACTGTGACACCATAAGTGACTTTGTTTATTCCCTTTACCAGCTCAGAACCATTGAGATTCAGACCGTCAGCAAGTACAAAAACATGCCTGAGCCCATCTGCGGGTAGTTGCCTGAGCAAATCGGCTGAGATGGCTTCAAGGTCACTTTCAGCCGAAAAATCCACGGTGCTCAGTTCGACGGCCCCTTTTTCAAGGTAGACCGCTGTCGCTACAACGGCAGCATTGGCAATCGTTGAGCCAAGAATACTGCCGGCGCTCGAAGCACCAACAATTTTTGCGTTAGGGTATAAAATCCGAAGACCTTGAAAAACCTGTTCGGCCTGAATAAAATCGGACTCGCCAAACACAAAAACGATTTGGCAGAGTGATTTATTTTCAATAAATTGGCTGGAAAAATGCCAGTTATCATTAATTAAATCCAGGGTGTCAATCTTCATAACACTTGCTCCAATGTGTGTTTATTGCAATGCTTTAATCTAGATCAATCTGTTGACTTGTCATGGAACCGGATTGAGTTTCGCCCCGCCTCTTTGGCCTCATACATCGCTGCATCTGCCTGTTTTAGGATGTCGTCTTGATTGATCCCCTGATTGAGGAACACTGTAACGCCGATACTCGCCGTGCAGTGATGCTCGACACTAGAATAATATTCACCCTGACTGACTTTCAGTACATAGGGTTCGGATAATGCGGTGAGAATTTTTTCAGCGACCAGTTTCGCCTGTTCAGTAGCGCAGGATTCATCTGTATCGAGTTCACTCAGCAATACCACAAACTCATCGCCGCCAAACCGTGACACCGTGTCCATTTCGCGCACACAACGCTTCAATCGTTTAGCTGCATCAATCAACAATAAATCACCTGTGCTATGACCATACCTATCATTGATCGGTTTGAAATTATCAAGATCGAGAAATATCAGCGCGCAATAACACTGACTCCGCTTGCTGACCGACATCGCCTGACTCAGGCGCTCTTTGAGCAGTCGACGATTGGGTAGATTGGTTAACGTGTCATAGAACGCGAGTTGGCGCACTTTTTCTTCGAGCAGCTTGCGTTCAATCGCGATGCTTGCCAGATGTGCAGATTGTTCGATAACGTAAATATCTGCTTCTGAGGGGTAGTTTTTGTCTTTGTGATAAATCGCAAACGTCCCCAATACCTGATTAAAAGAAGAGCGTATTGGTTCTGACCAGCAGGCGCCTAAGTCCGCTTTTGCAGCGAGTGCTTTGTAAGGCGCCCAGTAAGGGTGGGTTGCGATGTCTTCTACGATCACGCGCTCACCTGTATAGGCGGCCGTTCCACACGAACCCACACCCACGCCAATGGCGATTCCGTCTATGGCTGCATTATAAAAGGCGGGCAAGCTGGGTGCGATGCCATGACCGAGATGCTGACCTTCCTCATCGAGCAACAGGATGCTGCAAAACATCGCTGAATTGAGTTGCTCTACGCCCCTTACAATAAATTCCAGAATCACAGCGAGCGGTTTGTCTCCTGCCAGCAACTCTAAGGTCGAACTGCGAAATTTTTCATACATCTCGCTTCTTTTGCGTTGTGTAATGTCACGACTGATTCCCAGCACCCCTATCAGTTGACCTTCCGTATCAAATAACGGCGTTTTTGTGGCCTCCAGCAATTCTTGATGCCCGTCATCTGCAAAGGTGACCCACTCCTCGTTTTTGCTGGGGCCGCCTTTCATCATCGCGATGCGGTCATTTTCCCGGAATGAATCGGCAAGCTCCTTGCTGACAAAATCATAGTCAGTATGTCCAATGATGTCCTTTTCGAGGGCGCCGAAGAACTGTTCAAAGCGGTGGTTGCAGGTAAGATAAACCCCGTTCATATCCTTTAGCCAAATTAAATCAGGAATCGCTTGGAGGATAGTTCGCAAGCGTTCGTCATTGACTTGAGATAATGTGCTGATTAATTTAGTCATTAAATATGGGAATTAATGCGCTCGTGCGTAACATGGAATATATTTTCGCCGTGTCGTTTACCGGTGATATTTTCGGAAATATAAAGCAGGTTGAATTGACGCAAGTAAATTTTCGAACTGCTTCTGGGCGCCGCTCTGAATTTAAAATATTGGTTGGCGATGGCTGTTCATTAAGCCACCTGAGCAGAGCTTTCGTAATTATTATTCGCGACATGGCATCAGTCAATCAGTTTGTCCTGTGCAAACGGCAGAAACTCATTTATCAGCGTATTGAGATGGTCACATCAGGCGACGTGCAGGCACATCTTATGATGGCGTTGATACTCCTTTTTTTAACTTCAAATTCAGTTTCGTGTCAGGCAGAAGATCCGCCAGTGTGTTGCTGTCAAGCGTATCAAGGAAAGCGTTACGTGCGTTGAAGAGTATCGTCCTTAAGTGGCAGTTTGGCATCAGAGGGCAGCAATCTTCCATTGCGTCTGCTTTCATGCAGTAAAGGAGTGCAAGGTTGTTTTCCATTAAGCGTACGACATCGCCGACCACGATCTTTGATGCATCCCTGGCTAGTCGGATACCGCCGTTTCTGCCGCGCTCACTGACAACCAGTCCCGCAGCGACTAATTGCATGACAACTTTCATCAAGTGGGTCTTGACGATATCGAAGGCATCAGAGACCTCGGCGATGGTGGCCGATTCCCTTTTTTGTCCCAGGTAGATAAGGGTGCGCAGTGCGATATCGGTGGAAAGATTCAGTTGCATAAGGGGTTACCTGTCTATTAAAGGCATCAATGTTGCGTTCGACATTCTGCCGTATTTTCGGTTGGATTCATAATACATTCAAATTAATTGCATCTTTATGAAAAATAGAATACATTTCTTTCTAATGAATCATTAAATGAGCAATGCCAGTCTATATGATCGAACCTGCCAGTCTCGGGAATTTTTTCACCATCTTCTTCACTTCCGCGATGGTGATCATGTTGGGGGCATTGTATGCATTGTTATTCGCTTTTTCACGCCTCAGGGGGGATAAGCGCCTGATGCCTTTGGCCTATCTTTCCTATGCAGGACTGCTCATCGCCGCACTATTTTTGGCGGATGCCGCTAATCTGCTGAAACATCCTTTTTGGGCAACTATCGTGGCATTTATGTTGGGTGGTTATTTGCTCGCACCGCATGCGATCTGGCATTTGTGCGTAGGCACACATGGCGCGGAGCAGGTGGAGCCTGCGCCGCTTAAAGATTTTTAACGTTGAGTAAGGAGAGAACCATGGCGACAAGTCAGTGGTGGGCATCTGAATCATTTTGGCGCAAGACGGCCATCTGGGTCACCGGAGGATCGTTCGTCGCGTTGATATTATTAACGCTGGATACGATTCCGCAAATATCGACGGGTTCAAAACGGGTTCCGGCGTATTCGGTCATCAACTATCGAATCGAATATAAATTCGACGAGTCGCGTCATGTGCAAGTGCCGGTGATCGGTGCGAAAGAGCCTTTGTTCGGTAAAGAGCTGAACGAAGAGGAGGCAGAAGCGCTGGTCAAACTGGGAAAGTTGACGACACAGGCGAAGAACTGTATGAATTGCCACACCTTGCTGGGTAATGGTGCTTACTACGCGCCTGATCTTACCAAAGCATGGCTGGATCAATACTGGGGTAGCAAAGAAGTGCGCGAAGTGCAAATGGTCGATTTCATCAAGGATCCGTCCGATAAATTACACAACAGTTTAGGCCGGCGTATGCCCAAGCTCGATATCACAGATGAAGAGGCGCGCGGCGTGGTGGCCTTCCTGAAATGGATGTCCAGCATCGACACCAACGGCTTCCCCTATAACTTTAAATCCATCGAGCAGGAGAATTGATCATGGCGACGCTAGGACAGTTAGAAAGTGCCAACCTGAACGGCGGGCAGAAGCTGGCGGTGAAATATTTCACCGTAGCGATCGTGTTGTTCGGTGCGCAAGTGTTGTTCGGCCTGCTCTCGGGCTTGCAATATTTGTATCCGGATTTCTTGTATGGCGTGCTGGATTTCAGCGTCAATCGCATGGTACATATCAACGCGCTGGTGGTGTGGCTGCTTTATGGATTCTTAGGCTCGGTGTATTGGCTGCTGGAAGAAGAATCGCAACATGAGGTGGTCGGACTCAAGCTGGGCAATCTTATCTACTGGGTGCTCACCGCGGCGGTGACCGTCGTGGTGCTGGTGTATCTGTTTGTGCAGATCGGTCCGGGCAAAGAATCCACTATCTGGCTCATCAACGAAGGCCGCGAATATATTGAAGCACCGCGTTGGGCCGATATTGGCATCGTGGTCAGTGTGCTGGTGGTGTTCTATAACGTAGCTGCCACCTTCTCCAAAGGGCGCTACACCGGCATCGCGGGTGTGTTGGTGCTGGATATGTTGGCTTTGTTCGGTATCTATCTGGCCGGCATGTTCTACACCACCAACATCTCTATCGACCAATACTGGTGGTGGTGGGTGATCCACCTGTGGGTAGAAGCGACATGGGAAGTGATGGTCGCCTGTATCATGGCTTACGGTCTGATGAAGGTGTTAGGTGTGAGTCGCAAAATTGTCGAGACATGGCTTTATATCGAAGTCGCCTTAATGTTCGGTTCAGGCATACTGGGTTTAGGTCACCACTACTTCTGGATTGGTACGCCCGAGTACTGGTTCAGTATCGGCGGATTCTTCTCTGCACTCGAACCGATTCCGCTGGTCGCGATGGTGGTGCATGCCGTGTTCGATGCAGGTGCGCGTCACGCCAGAAATTCAAACCATCCTGCGATGGCTTGGTTAATTGCACACGCCTTCGGTAATTTCTTCGGTGCAGGTGTGTGGGGCTTCATGCACACGTTGCCGCAGATCAACTTGTACACCCACGGTACACAGTGGTCTGCATCGCACGGTCACCTAGCCTTCTTTGGCGCTTACGCGACCATCATTATCGCCATGTTTTATCTCGGCATCCAGCGTTGGCGCGGTGGCACTTGGATGTCAGGCGATCTGGCTGGCAATGGCTGGAAGTGGAAGTGGGCATTGTTTCTGCTCAACCTGGGCATGGTTGGCATGACGGTCTCTATGTTGGTTTCAGGTTATGTGCAGTCGCAGATTGAGCGTGCTATCGAAGGCTCGACCTGGATCGGGTATTTCGCGGCACAAATACATCCTTGGTTTGTTCAAGGTATGTGGTGGCGTGAAGTGTTTGGCGTGATGTTCCTCGCCGGCTTTATCTTGTTGGTATGGGACTTGCTGACTATCGGTCGGGGTGAGAGTCGAAAGATGATCGAAGCATCCAGCGCTACTTAGGACTTAGCCTCTGCTAGCAATCCGCTTGTATCCCTCAAGCGGATTTTTTATGTTCAGTACGGAATTTATATGCTTAAAACCTTCACCGCAGCCCCGCATCGCGTTATGTTCTTCGGTGGGGCTGTGCAATCCATTGCCGTCATGCTGTGGTGGACGTTCGAACTGACAACGCGATACGGCATCATTGCTCAGCCCGTCAGTTGGGCTGTCGAACCGCGTGCTGCACATGTGTTTTTGATGATTTACAGCCTGCTACCGTTCTTTATGTTCGGGTTTTTGATGACGACTTTTCCGCGTTGGATGGCAGGCAAAGAAATTCCCGCCAGGCGCTATGTCACTGCTTTTGGATTGATGATTCTGGGTGTAATTGTGTTCTATGCCGGTATGATCTTCAGCATGGCGATCTTGGTTGCGGCCGTCGTCTCTGTCCTGAGCGGATGGGGCGTTGCACTCTATGCCTTAATACGCGTGTTGCTGGATACCCGTCCGGGCGACAAACGTCATCCCATTGTATTGGTCATCGCGCTTGCGCTGGGATGGTGCGGTCTGGCGAGTTACCTTATCTGGCTGATTACCGCTGAATATGGTTTTTTGAATTTCTCGATTCAGAGCGGGTTATGGTTTTTTCTCCTGCCGCTGTTCGCCAGTGTTGCGCACCGGATGATCCCTTTTTTTACAAGCAATGCGTTGTCGCAACCTGATGTACCGCGGCCATTTTGGTCGTGGTGGACCGTGTTGGCGGGGAGTGTCGTGCATGGCGGGTTGTCATTCGCAGGTCAGACGCAATGGTTATGGTTATGCGATGCACCGATTGCGGCCTCTGCTTTGTATCTGAGCTACTTATGGGGCTTCCGCCGCAGTTTGAGCAATCCGCTGTTGGCGGTGTTGCATGTGGGGTTCGCATGGATGGGTATCGCCATGCTATTTTTCACTGTGCAAAGTTGGTTTTTCTTTATGAGCGGAGAATTCAGGTGGGCACTGGCCCCGTTACATGCGCTCACGATCGGCTGCTACACCACCTTGATGATAGGGATGGGCACACGCGTTACTCTCGGCCATTCCGGTTTGCCGTTCACGATTGGGACTTCGCTCAAGCTGATGTTTCTCGGCATGCAGTTAGTTGCATTATCGCGGGTGATGGCCGATGTGTTGCCGCGACAAAATGCCTACCTGTGGTACATACTTTCCGCGCTGGGGTGGTTGGCTTGCTTTTCACCGTGGGTATGGCGCTACTTGCCTGCATTTTTGAGGCCACGTGCTGATGGACAGCCCGGTTGAGATGAGTGCAGTGGATCAAGCTGATGATTTTGAGTATTCAATCAGAGAGCTCGTTTTAAGTACACTGTTTTGATTGCTTTATTTCTGCTTAAGATTCGCTTTGATGTGCCGAAAATACATAGATTAAGCCTGAATTTTTTCAATAAGTTCAATTCGAGTGCTCAGTTCGCGCGGTGTACAGTAAAAATAAATAAGGAGGGATGCAATGAAACTAGCTTCAATAAGCCAAAGACTGGTGTTACTCGTAATAGTCCCGCTTGTCGCACTCATTTTTTTAGCGGGTTTGCTGTTTATCCAAGCCTATACATCCTATCAAAATAGCGTTCAGACGCACCAACTCATGAGCTTGTCAGTGAGTGCGGGAAATTTGATCCACACGCTTCAGATTGAACGGGGTGCGACAGCGGGTTTTCTGCAATCAAAAGGACAAAAATTTTCGGATGTATTGCCGGAGATGCGCAAGAAGACGAGTGAGCGCTTGGCAGAGCTGAGCAAAGAAGTTGCTACGATCGATTCAGGTCAAATGCCGAAGCTTGTTGAGGCGGTATCCCAAGCACAAAATAGTCTCAATAAGCTTGCCGATATGCGTCACCGGGCCAGTGATTTTTCGTTAACGGTTCCGGAGGAAGTGGCGTATTACACAGGAACGATTTCACAGTTAATCGATGCAATGGGTGTCGGCGTTGGATCGAATAGCGATGCTTCTGTTTCTCAGCAGATGATCGCTTATCTTAGCTTCCTTCGCGCGAAGGAAAATGCCGGACAGGAGCGGGCGTTAGTCACGGCAGCGTTCGCCGCCAACAAGATAGTACCAGCGCAATACCGAACCATCTTGAGCAAGATTAACCATCAGGAAGCTTATCTGAATGATTTTCGCAGCATCGCTAGTTCGGAGTTGAAGGCTTCACTTGCAACTGTATTGGCGGGTGCGGCTGAAAAAGAGGTGGCAGTCTACCGGGAGACACTCATCGGCAAATCATCTGAAGGGGATTTTGGCGTTGAACCCACGCAATGGTTTAAAACGATCACGATGAAGATCGATGGGCTGCATGCAACCGAAGAGCTTATTACGAACCAAATTAATACGGATGCGGCAGCACTTCAGCGTACCAGCCGGACTCAACTTATTGCCGTCTTGCTTGGAGGGATGGTGGCGATTTTATTGACCATCGCAGTATCCTATTGGGTCGCAAAGAGTATCGGAACACCGCTCAATGACATGGTGGTTTTTACTGAGAAGGCAATTGCTAATAACGATTTTTCGGGCAAGGTGCCTGAGCGGGGTGCCTCTGAAGTCATTCGTACCGGTAAGGCGCTGAACCAGCTCATCGATAAATTCCGCAAAATCATCTTGGAGACAAAACAATCGAGTGAGCAGATTACCGCTGCTGCACATGGGTTGGCGGTTTCAAGTAATGAGGTAAGAGAAAATTCTATCGTTCAATCTAGTGCAGCAGAATCGGTGGCCGCTGCAGTTGAAGAATCTTCAGTCAGCATCAGCGAAACAGCTAGCAATGCACAAGCGGCCGCCGAGTTGGTGATTCAAGCTCGCCAGGATAGCGAGAGTGCAGGGAAGATCATGCAGGAGACGGTCATCAAAATGGATGATGTCGCAAAACTGATTCGAGACTCAGGAGAGAGCGTACAGCATCTTGATGAGAGCTCACAGAAAATCGGTAATATCGTTCAAGTGATCAAGGAGATCGCCGACCAGACCAATTTGCTTGCTTTGAATGCGGCGATTGAAGCGGCGCGTGCCGGAGAGCAAGGTCGCGGGTTTGCTGTGGTTGCAGACGAGGTCCGGAAGCTGGCCGAACGTACTGGTTTGGCGACAGGGGAGATTGCTGCTTTGATCAAAGCTATTCAAGAGGATATCGGCGGCGCTGTGGTTTCAATGCAACAGGCCAATATGAATGCGGCCTCTAGCTTGGCGCTAGTCAACCAATCTGCGAATGCACTTCAACAGATTGATCAGGATGATGTCGAGGTCTCCAGCGATGTAATGAGCATCTCTAATGCGTTAGCTGAACAGGATGCCGCGATTCGCCAGATTGCTGTCAATATTGAACAGATCGCTCAAATGACAGAGAGCAACAATAATGCGTCTGTTGCCAACAGTACTACGGCGGCAGAATTAGATGTACTTGCATTGCAACTGAAAAATTCCGTCGCTGTGTATAGGGTGTGAAGCACCGGCACTTTTTAGCATGAGGAGCCTGAACGCGTGCAATGCTGTGTGATGTGCTCTGTACGGCTTGTTCAATGACCTGTTTGCCATTGTCGGCCAGTCGCTTTGAACTCACGGAGATATTCATGACTTCTTGGGCATTGCTGGCTATTTGGTCCATGCTGACACTCATCTGCGCTACAGCGGCTACCATGCTGCTCGACGCATCAGACTGTGTTAGTGATGCATCGGTCAGCTTTTCGACCGCTATATTCAGATGAGTGGAGCGCTCATTTACTTGAGCGGCCGCTGCGGTGATCTGGTCAATCACCGAACCCACCAAGACTTTGGTTGATTGCACCGAGCAAAGGATATTGCCCATTTCGTCCTGCCTGCTGATGATGGTGTGGTTAGACATATCGCTATTCCCATTAACCAGATTTTCTAGGTGGCTGTTAATAGATCGTACCGGCATGGAAACATATCGGCTGACAGCCCAGCGGATGAAAAAGAAGAGGAATAGCTGTGCGAATACTTGTCCTGCAAATAATTTCGCCATGAACAGGTAGAACGCCTGATATTCTTCACTGAGATCTATGCTTAGATCGGCGGCACCAAGTACACTACCTTCTGGTGCCTGATGGCAGCTCAAACAGTCGGTGTCACTGTGTTCGTGACTGCCAATGTAAGGAATGACGGCATGTAGGGCAGCCCCCCGCCAGACCGGTCAATTGCATAGTAGGGCTGCCCGTGTAACAGCGTTTGACGCTAGATATCGTTCTGTATCTGCTCTTCAGGAAGTCCGGCACCATACTGTTGGTTTACATGGCTGGAACGTATCAAGTGCAAGGACAGCAGATTATTCGATGCTGATATTTTCTGTCGCATCAGTTTGCGCGTTTTTGGATCGCTGATTTGTCCGGTGACCATCATCAAGTTAGCGCTGTCCAGCATTTCATTCGCGATGCTCTCTGCCGCATGGCGGGCGTTGTGGTGAAGCTGGTCGTCCATGTTCACCGCGGTGGTCAGTGCGGAGAGGATGAGAAACACGAATAGCATAGGCTGAATCAACAGCTGCAGTTTTGCCTGCAAGGGAAGGTTTCACCGTTACGCAACGTATGCTGGCGCTTTCGCAATCCCGCGTCCTTATGTCGCGTGACTGTCAGTTTGCTGAACTCAGTCGTGTATTGAGCTATGTTTCTTGCTACTACAAAATTTAATGCTTTCCTTGGAGGGGGCTCACAATGCGTTATGAAGTTAACCTGACAATGGTGCGCTATACCAAAGCAAGACTTTAAATGATAGTATTTGCTGGCGTTGCGTCCATTGCGCCAGTAGTTGTGAAGGTCGTGCCGGCAGGTAAAAATTGAATGGGGGAGAGCGTTTACTGCAGTTGTTTTATGCGAGGCGTTCATTAGCATGACGGCATGCGGGAGTCAGAATGCAAATTTCGTTACGGATGGCAGGGTGTCTGATCGGAATATTTGATTAATAATGCAAAGTCGAATCGATGTCATGAATTTCACCCTCCGCTTTCGACTCTTAGTCGTCTTACTCATGACGCTGCTGAGTATTTCAGCGCGTGCAGTTGAAAACATACCGCAAGACCCCGTCAGGCTCGCTGTGCTGGCCTTCAAACCCAAACCTGATGTTTTTGCTCAATGGCAGCCGATTGCAGACTATCTGGAAAGCTCATTACAGCGTCCTGTACGATTGTCGGTGCTCAATTATGATGAGCTGAATGACGCTGTAACTCACCAAAAGGTCGATGTCGTGGTGACCAACCCTGGTCATTATGTGTTGCTGAATCATCGCGACCTCGTTAAATCACCGCTTGTCACCCTGATCAATCAGACGGGGCAATATGAATTGCATTCTTTTGGCGGGGTGATTTTTACCCGGGCAGACTCAACAATAAACGCACTTGGAGAACTGTCCGGTAAGCGAATTGCTATCGTCGGCACAGATTCCCTGGGTGGATATCAAATGCAAGCCTATGAACTGTTCAAATTGGGCATTGAAATCGATAGAAAATCATCCTTGTTTGTCAAGACTGGCATGCCTCACAAGAATGTGGTTGAGGCTGTGATGGACGGTCAAGCTGATGCGGGATTTGTTCGTGACAGCGTACTGGAAGGCATGATTAAGGACGGAAAGCTTAAGGCTAATCAGTTCAAAATTATTAATCAACAGCGGCCGGTGAATTTTCCGTACCTTGTTTCGACCCCTCTTTATCCTGAATGGCCGGTTACGGTAACCCCGCATCTGGATGAGCATATTACCCGGGCGATAACCGTTGCTTTGCTTTCTCTGAAATCAACTGATCCTGCGGCTGTTGCATCGCATCTGTCGGGATTTTCAACACCGGCTGTCTATGAAGGTGTTGAAGAGGTCTTAAGGGAACTTCGTATGGCCCCTTTTGATGGCGTGCCCAAATTCACACTGCATGATTTTTGGAGTCGTCATTTTCTACTGGTTTCATCTTTGATGGCTATCCTGTTTTCGCTGGGGACGCTCTTGTTGGCAGGGCTCTATTTTCAAAACCGGAAGGAACGGCAATCGCGCAATCGTTTTTCCATGTTGTTTGAGTTATCTCCTGAGCCAATATGGTTGCTGAAAGAAGGGCGTTTTGTCGATTGCAATAATTGTGCTTTAAATCTGCTCGGATATCAGGGAAAGCAGGACATTATCGGAAAAAGCCCGTGTGAAGTCTCGCCTGAATATCAACTCAATGGGATCTCGGCTGAGGATTTGTTTGCAACCGTTGGTCAGACCGTTCCGGGAGAGATTCGTGGATTCGACTGGATACACACCACCCCTTCGGGCGCGCAGATTATCGTTAAGGTCAATCTTGCTCCTATTAAGTTAAACGGGGCGGATATGTTACTTGCGGTAGGGCATGATGTAACCGAGGCCGTTAAAAACAGGGAAAGCATGCAGCTTGCTTCGTCTGTTTTTCTGCATGCGAAGGAAGGGATATTGATCACCACTCCTGCGGGTGTCATTCTCGATGTCAATGCAACGCTGATCGCCACCAGCGGCTATCGTCGTGAAGAACTGATCGGTATGAACCCGAGAATATTTCAATCTGGAAAACAGTCCAGAGAGTTTTATTCACATATGTGGGAGTCGATTTTACAAAATGGCCATTGGGCGGGAGAGATCGTCAACAAAACTAAGTGTGGTACTGAGTACCCGGGCATCTTGACCATTAGCAGCGTGAAAAACAGTAAGGACGAGCTCACCCATTTCGTTGGACATTTCACTGACATTTCCCGCATAAAGGAACAGGAAGAAAAATTAAAATTATTAGCTCATTATGATCCGTTGACAGGACTGCCTAACCGGACGCTTAAGGCCTTAAGGCTTAACAGCGCAATTGTACAGAGTCGAAGAACGAAACGTTCAGTCGCGGTTGCCTTTATCGATCTTGATGGTTTCAAGGAAATCAATGACCAATATGGGCATGCTGTCGGAGATGAACTGCTCGTTGGCATTGCCGAACGGTTGAAACAAGCATTGAGGGAGGGCGATACTTTAGCAAGATTGGGCGGAGATGAATTCGTTGCTATTTTGACAGAGCTGGAACGGATCGAAGACGCGCAAATGGTTTTAAATCGCATTTTACTCGCTGCGTCAGAAGACATTGTGACCAGCATTGGAGTCGCTCAAGTTTCAGCCAGCATCGGGGTGACGATATTTCCTCAGGATGCATCCGATGCTGATCAATTGATTCGTCATGCTGACATGGCGATGTATCAGGCCAAGCTGGCAGGCAAGAATCGCGTCCATTATTTTGATGTGGATCAGGACAATGTTGCTCAGGCCAGAATGAGCGTTATTGCGGGGGTTCAGGAAGCGCTGCTGCAAAAGCAGTTCGTTTTATATTACCAACCCAAAGTCAATATGCGTACCGGCAAGGTGATTGGTGCAGAGGCGCTGATACGCTGGATGCATCCTGAACGCGGCTTGATCCCCCCGATGGATTTCCTGCCCTATATTGATAACCATCCGGTTGAGCTCGAATTGGGGGATTGGGTCATTGAAGAAGCGATGCGGCAGTGCGGGATATGGAATAAGTTGGGCCTTGCGTTAAAAATGAGTGTAAACGTTAGCGCAAATCAATTGCAGCAAGTCGATTTTATACAGAAACTATCCAACTCCCTTGCTTTAAACAGCGATGTTTTAGCAAGTCACATTGAGTTGGAAATTTTGGAGTCCGCTGCACTCAGAAATATTCAGCAAACCTCGGAGGTCTTGCATGCGTTGTGCCAACTGGGTATTGGCATTGCGCTGGATGATTTTGGTACAGGTTATTCTTCGCTTTCTTATCTGAGGAAGCTGCCTGCAGGATTGATTAAAATTGATCAGAGTTTTGTTCGGGACATGTTGTTTGACGTGGATGATCTTGCGATTGTCGACGGTGTGATTGGACTGGCGGCCTCTTTTCGCAGAAATGTGATTGCAGAAGGGGTAGAGACCGTGGTGCATGGTGATGCCTTGCTGTTGTTGGGCTGTGATCTGGCGCAAGGCTATGGTATCTCGCGACCCGTCCCGCCTCAGGATTTTGAGGTTTGGTTGACCCGTTGGGTCACTCCCGAGTCATGGAGGCAACATTCGCTGCAATTACCTAATCTTCACGGTTCTGCGATTGTTTTTGCAGACGTGGGGCATCGTGCCTGGGTGGCGCGGATTGAAGATTATTTGGCGCATAAAGTGGATGAGTCGCCTCTGATGCAGCATTCTGAGTGTCATCTTGGTCAGTGGATCAATGGCGCGGGAAAGAGCTATTTTGGACCGTTGCAGGCATTCCAGGAATTGTCAGTCATACATGAGCGGGTTCATGAACGGGGCTGCGATTTATTGAAATCACAGGCGGGTGATCGCGAACCGGTCGTTCAGGAAAAATTAATCGAACTCAAGAAATTGCGTGATGATCTGTTAAAAAAACTACGGATGTTATGCATGCAAACAGACCCTCCCTCCGGGAGAGGGCTTGATGCCAATGATCAGAATGTTTCGAAACCGCTGCAGGATGCATAAGCAGTTTCACGTCATCAGGCCGTCTTTTGGTGTTATGGTCAGCTGTGCAGGCTGTTGCTGGTAGAAATTCTACTCAGCCCTAATGATCATCCGTTCGGTGCCGTTAATCAATTCAGTGCTTCATAAACTTAGCGTACTGAAAGGCGGTTCATCATGAGCAACGCAGAAATGCACTTCAAAAATTCCAGCGATGATACCTCCGCAGAAATTTCCCGTAATACCGTGCCTGAGATGGATGCCAGAGAACAGATGGTTGCAGCACGCACAGAGCAGCAACGTCTATGCATATTGCGCAGTCTTAATCGTACTCGTCGTTAATTTGTCAGTCCGGTTTTGATGTCTTGCCAGCGTCGGGAGGTTAGGGGGCGATGACTCAATTGCACGTCCGCCTTTTTCGCGGCAATCCATACTATTCGTGTCGGTTACTGCATAATACTTAACACAATCCTGTGCCAAGCCCTCGTTCCTAAAGAGTATTTTTGTTTCATCCACAATTTCTGTGGATAACTCTGTGGATAATGTGGCCGGTTAAGCCCGTAAAGTACCATTCCGCAAGGGATTTTAACAGGCTGCCTGTTTTTTGTAATTATAAATAGTTATTTATAAACAATATGTTATCGTAAGTTTGAGGAGTCCGGGAGTGCGTGTGTGGCGCCAGCCTATATGGCGTATGGTTTTGTGGGTAATGTAGAAAAGTCAATATGTTTTATGCAGATATTTTTAATAAATTTTTCAAAAAATAACTCCACTTTTCAATCAATAAGTTAGCTGCGCCAGCAATTCTAATTTTGTGCAATGCAGAAGTGGAGGTGCCGCTGACGGTGATTTGCTTCCGTAAGTTCATTATTGTTTTCCGGGGAAGATAGCGGTTTTCGCAGGCCTAGTGTTAAGCCCCATCAGCGTGTCGGTTTGTTCCGGGCTCCCGCTTCTCGTTCAGAGGAATGAACGAGAAGCGGGTCGTTCAGGGCGTACTGTGTGCTAACGCACAAAGCGGGTATTAATTTTGGAGAATAGTTAAGGTGATCCTTGGCTTGCCAAGGATGATGAGTATGAATTAGGCTTGAATCTCAAAAAAATGATTTTTTCCGGTGCTTTCCGGTAAGGCCGGAAAACATATTTTGATAAACGAAAAAGTCGGATTGATATAATATGGCGAGTTTATAGCGCGTAAATTACACAGAGCGAATTTTATGGATGTTGAACCTAGCGAACTTCCTGTTGCGGAGGTTAAAAAATTGCGACTCTCGCACCGTTATCATTTAATGGGTAACGATTGTCTCATCGAAACGACGGGAGTAAAACCGTTCATTGCAAAAATTTTGGACGTGAGTCATGCCGGTGCGCTGATCCATTCTAAAAAAACTTTTGGTGCGGTAGGGGATGTGATTGATGTTTATTGCCGGATGAACATCAATGAAGAAAATAGTGTTTTCAATTTAAAGTCCATTATTAAAAGCGTCAGGGTAGAGGACGCTTCGGATTCGGTGATGTATGGAATTGAATTTTTCGACGTTAGTCGCGAGCTGGAGTTGTTACTGAAGAACTATATTTATAAAGCCTTGACTGAGTAAGCGCTCCCGTATTTTCAGAATTTCCCGTTATGCTTGCAAAATAATGGCATGTGATTGAACTGATTATCGTCATATTTTAGATTTTATAATGTGGCTGGCTGAGCCTCAGCTAGGAATGGACATCGATGAATAGGCAGAGCGCAGAGGTGGCGGGCAGTGTCATGTGTCATTGCAGTGGCACGCGCCGGGGGCATATTCAAAGTCTTTTCGAGCAAGGCATGGATATGAATGCTATTTCCAGGTGGACCGGCGCACTTTCGGGTTGTGGAGGTTGCGAATGGGATATCGCCGATTTTTTGAAGGAACTTGCCACACAACAGCACGGATAGCCGGAGTACCGACCCGGAAATAAATAGGCCTTTATCTCGTTTTGGCTATCGCTATTATGTTCCCTGGCATACTGAATAGAATGAAATATCAGCACTACAAGGGCGGTATCTACGAAATAGTCTGCGAGGCGCGGCTAGAGGCGAATCCGGATGTGCTTCTGGTGATCTATCGGTCCGTGCCGGAGGGTGCTGTCTGGGCTCGCCCGAAGGAGATGTTTTTTGAGCTCGTAAAGTATCAGGGGCGCGATGTGGCGAGATTTTCGCCTGTTGATTAAATGAGCGGGCTTACGCTCGCTCTTGATATATGATCGGTCAGCTCATCGTTCCACTCGCCGTTGTTATTGCAAACCTACCCAACATCAAGGCCGTAAGATGTACCCCTCTATAGAAAATTTTGTCGGCAACACGCCGCTTGTGCGACTCAAACGTATTCCGGGCAATTCCGGCAATGTACTGCTGGCCAAACTCGAAGGCAATAATCCTGCCGGATCGGTGAAAGACCGGCCGGCACTCTCGATGATATTGCACGCCGAGCAGCGCGGTGAAATCAAGCCCGGCGATACGCTGATCGAGGCGACCAGCGGCAATACGGGGATTGCGCTGGCGATGGCGGCAGCCATGCGTGGCTATAAGATGATACTTGTGATGCCAGAGAATCAGAGCGTCGAGCGTCGCCAGAGCATGCGCGCTTACGGTGCAGAACTGATTTTGACTGACAAGGCTGGCAGTATGGAGCTTGCGCGCGATACCGCTGAAGCGATGAGGCGTGCGGGGCAGGGTATTATCCTCGATCAGTTTGCCAATCTGGATAATCCGCTCGCGCACTACGAGGGAACGGCGCCCGAGATCTGGCGCGACACGGGCGGGACGCTTACTCACTTTGTCAGCAGCATGGGAACGACAGGCACCGTTATGGGCTGTGCGCGTTTTTTAAAGGAGCAGAATTCCGCCATTCAGATTGTCGGGGTGCAGCCGGAAGAGGGGGCGCAGATTCCCGGTATACGTAAGTGGACACCAGATTATTTGCCGAAAATATATGACGGAAAAAATATCGACCGTATTGAACTTGTGAGTCAGAAAGACGCGGAAAATATGACGCGTCGTCTGGCGGCGGAAGAGGGGATTTTCTGCGGCATTTCATCCGGAGGTGCATTGTCGGTTGCCTTGCGCATTTCGGCGCAGGTTGAAAATGCGGTCATTGTCTTTATTGTTTGTGACCGGGGCGACAGATATCTCTCAACGGGCGTGTTTCCAGCCTGATTTAGCCACAAGTCTCGGGAATATGGTTACAATCGGCCGTCCACAAAAACTCTGTGCGTATTGGTAATGAAAATCGAGGCCGCGCGCTATATAAAACCTATTTTCCTGCTCTGTCTGCTTTGCACCGCTGTTAATACACAGGCGCTGGTAATGGGCGATTTGCAGGTGAGCAGCAGTCTGGGGCAGCCGCTTAGCGCAAAAATTGCTTTCGCTGATCTGAGCGATGTGGACGTGCAACTGGTGACAATTCGTTTGGCCGGAGCGGACGATTACCGAAAACTCGGGATGCAATATCCTGAAAGTCATAAGTTTCGTTTTACGCTGGTCAACGAATCCAGCGCGATGCTGCCTTTCATTCGTGTTTCCACTTCGTATCCGCTGGATGATCCTTTCATTAATTTGCTGGTTGAAGTGTCATCCCCTGCCGGAAAACTGTTCAAGGCTTACACTTTCTTGCTCGATCCGCCCGCTGAATTTTCAGATTATCAGCTGCCGATTGCGTCGCCCTCATCAGACACGTCTCGAGTCGTTCCCGTCAAGGCTGACGTGACGCCGGTTAAAGCCCGTGCTCGTCAGGTGAAAAAGCGTAAAAATCCGGGTGTTGCCGTGCGTACCGAGCGAAATTCGCAGATGAAACTTGCCATGTCACTCTCCATCTCGAGCTATGATTCGGCTCAGGCTGACAGTCGCGATGCGTTGCAAGAGGAACTGATTGCCAAGGAAAAAGCGTTGCAGGAACTGAATCTGCAACTCGGTGAAATGCAGACGGTGATCAAATCACTGCAGGACAAACGGGCACTGGTAAGCCCATCGTCGGTCGAGGCCGTCTCTCCGCTCGTTGGTGCGTCCATCGAGATTCCGCTCGAAGCGCCGGTAGTGCAAGCTGCCAAAACGCCGCCTGAAAAAAACGAGCTCAATACGGTATTGGCCATTATTGTGTTTCTTTTGGCCGGGATAGGAGGGAGTGTCTGGCATTTTAAATTCCGGCGCATGCACTGGCAACGCGGCCCGTTCGACGAGGTACATGAAGAAACAGCACCTGTTGTGGAGGCTGAGGTTCAGGACTGTCGTCCGCCGCTAATTAAACCTGAACCGCCTGATGCAACGATGCCGTTTCCGACAGCTCATGCGCCCTTTACTTCGCAGGCCGTTGTGGCTGAGGATATGCCACCTGCCGCAGTTGAACACACAGCACCCCTTACGTTTGAAAAAATAACCGTGGGTGAGAGGACGATAGAGACAGCGGCTTATGCCGAACGCGCCGTACCCCCTGAATACGCGATCCTGATGGAGGCTAACCGCCATTTGCGCGCAGGCAATGATCAGCTGGCTGAAGCTTCGTTGAATCAGGCAATCGAAGCCAATCCGAAAAACCTATATGGTTATCAGGCGTTGCTGGGAATCTACGAGAAACGCGCCGATCTGCCAGGTTTCGAGCGTATCGTGCAACAAATCAAAACGCTGGGCGAGGAGACGGCTTTCAAGGAGGCTGCTGTCCGTGGTCGCGCACTGGATCCTGAAAATTTGCTCTATCAAACTGCCTGATCTTCCGATCAGTCTCTGAATAGCGTTAATATTTCTTCCTGTTTGTTCTTGATGGCGAGCTTTTCAGCGGTGTCGCCGTCGCGTGTTTTAAGCGACCGGTCTGCGCCTCGGTTGAGCAGCAATCGGACGATTTCAACATAGCCTGATGCTGCGGCTTTATGCAGCGCGGTATAGCCGTCATTAGCCTGGTTGTCGAGATTTGCACCGCATTCAATCAGCAAGTCGACGACTTCAGGATGATTGCGCGCAGCCGCCTGCATCAGTGCGGTCCAGCCAAAATTATTTTGGACATTAATTTTTGTGTGCTGCTCAAGCAAAACTCTGGCACAGGCGGTATGTCCGCCAAAAGCCGCCCAGTGCAACGCGCTGTTGCCGCCCAGATCGAGCGCGTTGACATCGGCGCCGTGTCCCGTCAACAGCCAGACGATCTCTTTATGACCGTTGAACGCCGCTGTCATTAAGAGTGTCCATCCGCGATTATCGAGAATTTCGGTGTTGCTGTTGGCTTCGATAAACAGCGCAATGGCGGCGCGGTTCCCCGTCTCAGCCGCGGAAAAAAATCCTTCCGGCGTACACAGAACCCCAAGCTTTGAGAGTTCAATCTTGATTCTCTGTTCAGGGGATGTCCATTCAGTCGCCGGATTGGCCGTGAAGTGGACAAAGGAGCCAGATGCGGCCGCCCAGATGTCTTTGTGCTTGTTGGGCGCTTCCTGTGCTGCGTGAACCAGACTCAGGTGCATGATTTCTGCGGCAATTTCAGGAGGGAATCCTGCGCGATCACCGCGATCACTGACCATCAGCTGCATGAAATAATCGTCAATCCCTTCATCGTCCCAAAGCGACATAATCGCTTCCAGAATACGCGGGTATTTGCTCTCCAGTGCATAGGGATAATGCTCGGTTTTTCCACCTAGTATCCTGAGTAATCGCTGATTCATGGCGCTGTCATCCTTGTCAACTGTGCAATGTTGTGTCTGGATAATGCAGGGTTTTGGGCGAAGTAGCGTTTAATACCACCCAGTACTGCATTGGCTAGTTTGGTCTGATAGCTCTCATCGTTTAGTTTTGCTTCTTCGCCGGGGTTGCTGATAAATGCGGTTTCCACCAGGATCGAAGGGATATCCGGTGATTTGAGTACCGCAAATCCGGCTTGCTCCACATGGCCGCTATGTAAGTCGTTGATGTCGTTCAATTCGCCTAGTACGTGTTTGGCCAGACGTATGCTGTCACTGATTGTGGCGGTCTGTGACAAGTCTAGCAGGGTTCGGGCAAGGTAGGGATCTTTGACGGCAATGTTAATGCCGCCGATCAGGTCGGCCTCATTTTCTTTCTTGGCTAGCCAGCGTGCGGCGGTGCTGGTAGCTCCATGTTCTGAGAGCGCGAATACCGACGACCCGTGTGCATCGGGCCGGATAAAGGCGTCGGCGTGTATCGAGACGAACAGGTCGGCGCGTGCTTTGCGTGCCTTGACGACACGTACGCCCAGCGGGATGAAATAGTCGCCATCGCGGATCAGGAGGCAGCGCATGTTGAGCGTTTCATTGACCAGCGTGCACAGGCGGCGTGCAATGGCTAATGTTACATCTTTCTCATGTGAACCGCGCGCGCCGCGCGCGCCGGGATCTTCTCCACCGTGTCCGGCATCAATGGCGATAATCAGGGTGCGTGCGCGCAGTTCAGGTGCGGGTTTTTCAAGTGGTGTGGCTTCCCGTTCGATATTCCCGGGTCTTTGGGCTGTGGGGCTAGCCGGCTTGTCCTGATCTAAGAGTGCCATCATCGGGTCGGCGGGAATAGCCGGATATACATCGAGCACCAGCCGGTAGCCGTATTCGCCTACCGGATTGAGGTCGAATAACTGCGGTTTTACCTGACTTTTCAAGTCGAGCACCAGACGCACGATACCAGGTTTGAAGCGGGCGACGCGCACGCTTTTGATATAGGGATCGTCATGATTGAGCTTGCCAGTGAGTTGCTTGAGGGTGTCGCCTAACTCAACATCTTCTAAATCGATGACCAGACGATCGGGGTTGTCCACGGAAAAAATAGTGTGGCGGATAGCCTGTTTTGATTCTATCGTCAGTCGGGTGTAGTCCTGCGCGGGCCAGACGCGCGTGGCGGTGATTTCGATGGCCGCGAGTGCGGGAATTTGCCACAGTAGGAGCGCGGACATCAGCAGCCCGTGAAGATAAGATTGCAGTCTTGAGTTTATAGTTGCTTTAAACATGCGTGTCCCATTGCGGTGTTGCCTGTGAGGATGGCGCAGCGTCCCAGCGGCAGAATTTCGAGTTCGATGAGCAAATCGGCTGGCGGCACCGGTGCTTTGTCCGGCCATTCGATCAGCAGAATATTATGTCCGTCAAATTCGTCACGGAAGCCTGCGGCTTCCCATTCATACTCATCTTGCAGACGATACAGATCAAAGTGGCGCAAGTCTAGTCCGGAGGCATGGTAAGGTTCCAGTAACGTGTAGGTCGGGCTTTTTACACGGCCGGTATAGCCCAATGCATTTAAGATGCCGCGTACCAGACAGGTCTTGCCGGCGCCCAGATCTCCTTGCAGATGAATGACCATGCCCGGCTGCAATTGCGCGGCCAGACGCGCCGCCAGTTCGAGCGTTGCATTTTCATCGGCAAGGTTAATTCGGCTATCATCGGGTTTATGCAAAATAGAATTCCTCAATCAGGGCAGTATGATCAACTTGCCGGCAAGATACGCATCTGGGCGCATGAGCTCGGGTTTCAGGCCGCAGGCATCACAGATGTCGATTTGTCCTGTGCGGAAGCCGGGTTGGAGGCATGGCTCGCCCAAGGGTTTCACGGCGAGATGGATTATATGGCAAAACATGGCGTCAAGCGCAGCCGGCCCGCTGATCTGGTGCCGGGTACGGTGCGCGTGATCAGTTTGCGGATGAACTACTGGCCGGGGGAGGCGCGTGATGGGGTCGAGGTGCTGGGGCAGGGGGAGTGTGCCTACATTTCGCGTTATGCTCTGGGGCGTGATTATCACAAGTTGTTGCGCAAGCGTTTAGCGTTGCTTGCTGACAGGATACGCGGTGTAGTGGCCGAATTCGACGGACGGGTGTTTACCGACAGTGCACCGGTAATGGAGGTGGCGCTAGCCGGTAAGTCAGGTTTAGGCTGGCGAGGGAAGCATACGCTGCTGCTGACGCGCAATCAGGGCTCCTGGTTTTTTCTCGGGGAAATCTATCTTAATCTGCCTTTGCCTGTCGATGTGCCGGTCGCAGCGCATTGCGGCAGTTGTGACGCGTGCATACGGATTTGCCCGACACAGGCAATTATCGCGCCGTACCTGCTGGATGCGCGGCGCTGTATATCTTATCTGACGATTGAATTTAAAGGCAGCATTCCGCCTGAGTTTCGTCCGCTGCTGGGCAACCGGATTTACGGCTGTGACGATTGTCAGCTGGTCTGCCCATGGAATCGGTTTGCAAAGGTGACCGTGGAAGCTGATTTTGCCATTCGGCATCAATTGGATGATGTGGGCCTCGCTGAGCTGTTTGCATGGGATGAAGCGCAGTTCCGGGAGAAGCTGGCAGGCAGCGCCATACACCGCATCGGTCATGAGCAATGGCTGCGCAACATCGCCGTGGCACTGGGCAATGCGCCGGCCAGCGAACAGGTTAGGGCGGCGCTGCAATCGAGGGTCAACCATCCTTCAGCGCTGGTAAGAGAGCATGTAGAGTGGGCACTGGCGCAACAGTTAAATCAGCACGCTGATTTTGATGTCAAATAGCTCGCCAGCCGACTCGTGACGGTATCGTTCCAGGGAGTGACTGCATCGTTCCAGTACCACGCTGTCCCGTTCTGATGAGTGAGTTCATCTGCCCATAGGGTCGCCATACCGGTCTGGGCCGTGCGCGGTTCTGCCGGGCCAGTCGCTGTATCGTGCCGGGTCGTCGCTGGATCGCCCCGACTCGTCGCTGCACAGGGGCGATCAGTCGTCTTTTCTGTCAGGTGTGTCGGTTGATAAGGCGGGTGTTGGAGTGCATCGTGCCAGGAGCCGCGCTGATCATGCGCAAGAGCAGCGCGAACGTGTGCCTGAGTAGAACGATCATGTGTCTGAGTAGAACGAACGTGTGCCTGAGTAGAACGAACGTGTGCCTGAGTAGAACGAACGTGTGCCTGAGTAGAACGAACGTGTGCCTGAGTAGAACGATCATGTGTCTGAGTAGAACGAACGTGTGCCTAAACAGAACGGTCATGTGCCTGAGCAGAACGAACGTGTCCCTGAGTAAAATGCAACAGCGCGTAGTCCGCCATAAGCATTCCACCGACAAAACGATGCGGCAGAAGCCCGACTGACGGCATCGCCCTGTCAAGTCTGCACAGCAGCGAACTGAAAATTTTTGCTGAGCATTCGGGCGTTGTCGCTTTATGAAGCGACCAGCACATCCGAAGTCTGGATTGGGTAATGTTCAGGACGGGCATAAAATCTCTGAGAATAATACCTATCGCCGCTAAGATTCTCCTGATTGTTTAATTTAATCAATTAAGTATAGACTTAGCTCGCCGTTGCTTTATCCGGTATTCACGCCTTTAAACCCTAGAGAATTTAGCAGGTCAGTACATTTCTTTTGCTTCTTAACGACAGGAGAATTCATCATGACAACACGCAATCAGCCTTACTTCCCCGGCTCCGAGTCAGCCAGCATAGCCTGGCTTATTCATTTTGCAGCTAAGCTTGCTCCATGCGGCGAGCAACTCGGGCTGTCCGCCGAGGAAATCGCAGCGACGCTGGCAGACATAAAATTCTACGTCTGGTATATCACGACTTATTATCCGGGTATACAGCAGGCCGGCCTTGAGGCCACCGCCTACAAAAATATACTCGCCTATGATCCGGCCAACACACTGCGTCCACTCCCTGTCATGGCTTCATATGAAGATGCGCCGGCCGTGAGACCTGCGGGAATTTTGTCGCGGCTGTTCAACCTGATTCAGCGCATCAAACTCAGTCCGGCTTACAGCGCTGCCATCGGTCAGGACCTGGGAATTATCGGTACTCAATCGATCGATACGCATAATTATCCCGGGTTGACGCTGGAAATACAGCGCAATGAAACTCAGGAATATGTCGTTGTAAAATTTACCAAGTATCAGCACGATGCTGTCGCTATCGAATCGCGCCGCAGCAACGGAGAGTGGGAAAATATGGGGATTTCGTTAAAAAAACCGTGGCTGGATATGCGGCCTTTGCTGGTGGCAGGCGTACCCGAAGTGCGCGAATATCGAATACGCTGGTATAACGATCCTACGACCAGCGGCGAATTCAGCCCCGTACAGAAAATTACCGTTGGTCCGTAAAAAACAGGTGCCTGTTGCGTTCAAAAAACTGATGGCGCAATAGGCATACTCGGCCAATATCTGCTTTTCGGTCTTTAATTTCGTCTTGGGAATACCCGCTAACGAGACTTAACGGTCGTTCGCGACGGGCAGCTTCCTAGCAGTCAATTCAGCGGAAAATATCTTCTTACGAAACATAAGGGATAGTCGCAATCAAACTTGATACGTTAACTATTCCCTTTGCGGCAATAACAATAGACAAACTGCTGATCTGTGCCAAACGGGGTGTGATGTACCTCCTTTTCGTGTGCGACCAGCAGGAACGCATCACCGAATTCAGCGTGTAAACTTTCAGGCTGGTATCTCATCACAGGCAGGCCACTGCATTTTTCCGGGCCATCCTCTGCAAAAGTTGCAATGATGACATGACCGCCTGGACGAACTGAACGCATCACCCGCTCAACATAAGCTTGGCGGTCAGCAGGGTCAGTCAGAAAATGGAATACCGCACGATCATGCCAGATGTCGAAACAATGTACAGGAAATTCCGCATGCGTAATATCACCTTCCATCCAGTGCACGGCATCCGCACGTTTTCCCAAACGCTGCCGAGCAACGGTAAGTGCAGCTCCAGACAAATCAAGTATGGTTAAGTGACTGAAGCCCTCTGATGCAAGATCATCAACCAGTGTAGAGGCTCCGCCACCAACGTCGATAATTGCGGCGTCTTTACTCAACCCCGTGTTGTGAATCAGCCGAAGCGATTGATCGGCATGTTCCTGAAACCAGCTAACCGAATCAGAGGCCTTGGTTGCATAAACCTGTTCCCAATGTTGCTTGCTATCCATGTGTAACTTCCTTAAAAACTCAGCACTTTGTCCGAATCACGGATCAGCGTATGCAAATCCTGCATTGTGGACATAGGACAAATATCAGAAGCCACTGACTGGCGTAATTTCAGGCAAGTGCCACAAGCCAGGATTGCACCACCTACCTCTACAAAATTTCGCATCTGACCGAGGACATCAAATTTTTCAGTGGCTAGCAATTCAGCTTCTACACCTTTTCCCAATAAAAATACTGAAACTGCATCACCTTGCTTCAAAGAAAACACACCCAAGCGGAATGCGTTCCAGACAGTTTCGGGGTCATTCGAGTAGATCACAATACCGAGTTTCATTATCCATCTCCCTGTTAATTAGTCTGCGGCAATGATGGCCACTGTCAGTGATTATTTGATCATCAACCAAGCTACAACAAGATTCTCGCAATTGGTAAATTGGGTGCATTATGCAACGCATGCTGGCATGTGGGTATCTGCTTGATCCGTTAGGCATGCAAATCATGAGTTGACGCAGCATGCGAAATCTCCGCCATCAACATCTATAGATAAGCCACTCGCATAGTTGAACCATATCAATAACGTTATTGGCGGAATGTCGCATGACACTGCACGCAATAGTCCATCGTGGTTCGCAAAGCTTGCAGCGAATTTTTCATATCCTTCTTTTTTAGGGTTTCACCTAGATCATCGCCGCTCTGGTGGAATGCCAAGCCGAGCTGCCTGAATTTTTCGTTATCCGACATAGTCGAGCACATTTTTTTCATCTCATCTGTCAATCCAAGATCAGAATGTGCAACTTGTGCAGCCTGATTGAATTCATTTTTTGCCAGATGCCCAACAATAGACTGAATGGCAACCACATGCGAACGCATATTTTTCAGTTGATGCTGTTTCATTTCCGGTGATAAGCCAAGAGAAAGACGCTCATCCATTATGTGTTGGTGGTGCATGGCATGATGATCCATAGCAACGCCTTCATCAGCGATAGACTGGCTCATGGTCAGATAGCCACAAAACAAGATTACAAACAGCGCAGAAATTTTTTTCATTTAATTACGTCCCCAAAAGTGATGTACAGAAAACCCCGCCTTTTTGCGGCGGACTATATTATTGGGTAGCAGGTTATCCACCTGTTATGATTCAGATCATATTAATCTTCCCGATAACATCACATGGACTGGCCACTACTGATTGAATCCCAACCACTCTTAAAACACGTACCAAATGAGCTGCGTCATGTAACACAATGCAGAAATATGACAAAGGGGGATACCATTTTCAGAATTGGCGACTCAGTACGTAACTTATTTTGCGTCGTAAAGGGTGAGGTGCAACTGATTCGTCACGACATACGCGGCACAAAAATCGTTTTACAACGCTCACGTAGCGGATTCTTCGCCGAGGCCAGTCTTGGCGGTACAGCGTACCATTGTGACGCTCTGGCCGCCGAAACAGGAGTGCTGCTGTTTTTCCCTATTGCGGCATTCCGTACCGCACTGGATCAAAACGCAGCTTTTCGCAATGTTTGGATTGAGCAGCTTGCACGTGAAGTACGAAAACTGCGCGCCCAATGTGAGCGACTAAACCTAAACGGTGCTGCAGACAGGATTATTCATTACATTGAGTCCGAAGGCATCAATGATGCTGTCACTTTGAAGCAACCGCGCAAAGCGTGGGCATCTGAGCTAGGGTTAAGCCATGAATCGCTTTATCGCACCTTGAAGCGACTTAGCGATCAGGGCACACTCAGTATCGACGGCAATAAGATTTCGCTTGTCTCATGAATCAATGAAAGCACGATTTCCCCAACCGAGCATTAACACACAGCAGAATCTATGGACAAAACAGGAACTCTGGATACCCCATCTCATCAAGATCGCCAGCTCCTTGGACTATCTTCATGTTTTTTCTTCGTTTGGGACTCACATCTTTCAGCGGGCCGTCGCGCATCTTGGCAATTTGAGGCAGGAGTTTGCGAACAGCAGCTTTGTCGCTGGATATGTCACAGGTTGACTGGCAGCATTGGCATATTGCGGCTCATCGCCAATATCTGCTTTGATGCATTGCAATATTAGTTTGTGAAGTCATTATGCATTCATTGAATACAAGTGCTATAGACAGCGGGACACAATTGAGCATTAGATATTAGTTACATAGCTAATCAGACACTGCTCAAACCGTCGCTGCGAGAAGTTTGGGAGTAGCGCAGTGCCATGGTGGGACGCAACGCGGCAACCCAGAATCGATTTTAAATCTGCCGCCCGCCACGCACACCGCTTCGCGCTTCTAAAGGCGTCGGTTGTAGTGGGTGCTGGCGCAGCACGCCCTGTGCGGATTGGGGCGGTCGCTTTAGCGGTTTTTGGTTTTACTCAGGAATACCGTGATTTCTTCTCTGTCGTGATAGAGCTGCTTTGCGATCAGTTTGTAGCTGATGCCTTCCATATCCAGCTGCTTCCGGATGCCGCCCAGCGCTGCATCAGTTGCGGTGATGCGCTGCTTCATCGGAAGTTTAAGGTTGAAGATTGCGTGTTTGCACCAGCCTGAGACAAACCATTTCCCGATCAGCTCGGCGACTTTGTCAGGCTTTTCCACCATGTCGCAAATCAGCCAGTCGACCGCTTTGCGCGGCGTGAACTTGAAGCCGTCCTGCATCAGATGTTCGACCGCCGGATTTTTCGCCAGCACGCCTTTCATCGGCCCATTGTCGACGGCGGTTACGCGCATGCCGCGTTTGACCATCTGCCATGTCCAGCCGCCGGGTGCAGCACCCAAATCTACCGCCGTCATGCCTGAACGCAGCAGTCGGGACTGTTCGCCCTTATCCATAAATACATCAATCGCTTCGGCGAGTTTTAACGTGGAGCGGCTGGGCGCTTCAGCCGGCATGGATTGGCGACTGATTCCCATCAGTGCATCCGCGCTGTTATACGGATCGCTCGTGCCGATCAGGGCGGCGGATTTGTCAGGGAAGAAAATATGCAGGCGCGGTAATTTGCGACTCTCCGCAGGATCCGTGTCAACCAGTCGTCCCAGCTCTCGCAGTGCAGTCTCCAGCAAGGGCTGAAAACGACGGGTGAAGGCGGTGAGTGTCTTGCCATCGTTGGTGTCGGGCACTTCGAGCCACAGGGTGCCAAAGGTGCCGGGCAGTGCGGCAATCGCACTGAGGATGGGGGTTAGGCGATCCCGTTCGGGCAGCTCTTCGATGATGTGGTGCAAACAGATCAGTTGGCGCGAAAAAATCAGTTCACTGTAAGCGAGCGATTGTCCGTTGATGGCAACCAGCGCATAGCCGCTATTGGGCAGAATGCCGGGTTGTTCGCCCAGTACCGGGCGTTGTCGGCGTGCCTGTCCTACGGCTTCTTGCGTACAGTCTTGCTCAAAGCCCGGGCGGCAATACAGCAGCCAGTGTGTCAATGCGCCATTATTTGAAGTGGCTGCATGCGGTTTTTGGGTGACAGGCGGCGCCACATTCAAATCCAGCAGTCTGGACATCTTGGTGCCGACGCGGCGTGGCGGGGCTACGGGTGCCGGCGCAATTTTTGATTTAGCGGCGGGTTTGCCGCCGGTACGCGGTGCGGGATTGCCGCGGCCGGCCGTTTTGTCTGTTTGGCGCGGCACTGCATTGCCTCGAGCGGGTGCTTTATTTTCGGTCTGGCGCGGTGTTGCATTGCCTCGCGCAGAAGTTTTCTCCTCATGACGCGTTGCCGGCGCGCGGCGCGCTGATGGCGCGGGTTTTGAGTCAACTGCTTTCGTGCCGCCCTCGCGACGCGGCTTAGCGCTCGCTCCGTCGGGTGTTCTTTTCGCTTCAGTGCGGCGCGGCTTTGCCGTATCGGTTGAGGCTCTTTTTGGTTTTGGTGTCGTTTGCATAGGGCGTATTGTGGCACAGGTTGGGGAGGGAAGCGCTAAGGTGGTAATATCTCGCGTTCTTTTTTGTACAGATATAACGTAAATGAGTAAACGCTACGACTTGATCGTGTTCGACTGGGACGGGACGGTGATGGATTCCACGGCGATTATCGCAGGCTCCATTCAGTCGGCCTGTCGCGACCTGGAACTGACGGTGCCCGATGATGACACGGCGCGCCATGTGATTGGCTTAGGCTTGATGCAGGCCTTGCGTCACGCCGTGCCCGATGCGCCTGAGGCGATGTATGAACCGCTGGTGGCGCGCTACCGGCATCACTTTTTATCGCAGGATCAGGCCATTCCTTTGTTCGATGGCGCGCGCGAGACCATCGTTGAATTGCATGAGGCAGGTTACAGCTTAGGGGTTGCGACCGGCAAGAATCGGGCGGGACTCGATCGGGTGCTCGAATCAACCGGCATGAAACGCTATTTTCACGCGACGCGCACCGCCGATATGACGGCGTCCAAGCCGCATCCTGCGATGTTGCTGGAACTGATGGCGGAATTGGCTGTCAGTGCAGAGCGCACGTTGATGGTGGGCGATACCACGCACGACGTGCTGCTGGCGCAAAATGCCGGCGTGGATGTGGTCGCTGTCGCGTTTGGCGCACATCCTGAAGAGCAGTTGCTGGCGCTGCAACCTCTGGCACTGATGCAGGATTTTTCGCAGTTGCGTGCCTGGTTCAGGCTTAATGCATAACAATTATTAAGGAACAAAATGTCTGATCAGAATTGGGAACGCGGCGTACTGGAGAAGCTGGCCATGTCGGCGATTGTTGAACAGCGTCGTGCGCGACACTGGAGTATTTTTTTCAAGGTGCTGACCTTCGGTTATCTGTTTGTGATTCTGTTTGTGTTCATGGGTTGGTTCGATAAGAGCGAAACCGCGTTGAGCACCGGCAAACACACCGCTTTAGTCGATATGCAGGGTGTCATAGCGGCAGATTCGGCGGCAAGTGCGGATAATCTGATTCCGGGGCTGCAGGAAGCTTTCAAGGATAAAGGAACTCAGGGCGTTATCCTGCGTATCAACAGTCCGGGCGGCAGTCCCGTTCAGGCCGGTCAAATCAACGATGAAATTCGCCGCCTGCGCGTCAAGTATCCGGCGATCCCGTTGTATGTGGTCGTCGAGGATATTTGCGCCTCGGGCGGTTATTACGTCGCGGCGGCTGCAGATAAAATCTTCGTGGATAAAGCCAGTCTGATCGGCTCTATCGGCGTGTTGATGGATGGTTTCGGTTTTACCGGCACCATGGAAAAACTCGGCGTTGAGCGTCGTCTGGTGACCGCAGGCAGCAACAAGGGATTCATGGACCCGTTCTCGGCAGTGCGCCCCGATCAGCAGGAATATGCCAAGCAGATGCTGGCGCAAATTCATCAGCAGTTCATCGACGTGGTCAAGCAGGGGCGTGGCAAGCGTCTGAAGGAAACGCCTGATACATTCAGCGGTCTGGTGTGGAACGGGCAGGCCGGTATCGAGATGGGTCTGGCCGATGGCTATGGCAGTGTCGAATCGGTGGCGCGCGATGTGATCAAGGCTGAAGAAATCGTCGATTTTACCGTGAAGGAAGGGTTTGCCGACCGTTTAGCCAAGCGTTTTGGCGCAGGGGTTGCGAGCGCAATCGGCTTTTCGACCAAGAGCGGTGTAACGCTGCGGTAAATACAGGATTCAGGATCAGCGCAACAGGGGCTTTAGGGCTTGCAGTACGTTGCGCATCACCTGGGGTTGCGAGGTGGCCGCAGGATGCAGATTGTCTGCTTGAAATTGCTCAGTTCCAACGCCGTCTAGCAGGAACGGGAGTAGGCTGACCCTGTGTTTGGCGGCGATGCGCGGGAACACGCCCTGAAACTGGCTGATGTAGGGCTCGCCGTAATTGGGCGGGAGCTTCATGCCGATCAGCAGAGTCTTGATGTGCAGTTGGTTGAGTTGCACCATAATGTCATTCAGATTGCTTTCGATGTCTGCCGTGCTGAATCCGCGCAGGCCGTCGTTGGCACCCAGTTCCACGATGACGATCGCGGGCTTATATTGATCCAGCAGCCGGGCCAGTCGCTGGCGGCCGCCTAGTGAGGTTTCGCCGCTGATGCTGGCATTGATGATTTTGAACCCCGAACGGCTACTATCTAACTGAAGTTGCAACAGGCTGGGCCAGCTCTCTGCGATATCCAGCCCGTAGCCGGCCGAGAGGCTGTCACCAAATATCAAAATGCCTTTTTGCGGTGCGGCCTTTGCGGTGTAGGGCAGGCTTAGTGCGACCAACAGCAGGGCAGTTCTGAAGACGAATAAAATTTGCGGGGTAAAATTTTTCATGACGGCAATTGTGCAGGCGGAGAGCCTGGGTAAGCAAGTATTAAGTGGCGGGCAGCCATTGACCATCTTGCACGATATAAGTTTCACGCTATCGGCAGGTGGGAGTATGGCCATCACCGGCGCCTCCGGTTCGGGAAAATCAACCCTGCTGGGTTTGCTGGCGGGACTCGATGTGCCCGGCAGCGGTACGGTAAAGCTGGATGGCACGGATTTGTTTTTGCTCGATGAAGACGGTCGTGCCAGATTGAGGGCTAAGCTGGCAGGTTTCGTGTTTCAGTCGTTTCAATTATTGCCTACTTTGAGTGCGCTGGAAAATGTGATGTTGCCGCTGGAGTTGCAGGGGGTGCGGGATGCGCGTGCGCGTGCCACGGAATCCTTGAACGAGGTGGGGCTGGCGCTGCGCGCCCATCATCTGCCTAAACATCTCTCGGGTGGTGAGCAGCAGCGTGTGGCATTGGCGCGCGCCTTTGTCTGCGGACCGAAGATTTTGTTTGCTGATGAGCCTACCGGCAATCTCGATGCGGGCAACGGCGCGCAGATTATGGATTTGATGTTCGAATTAAATCGCCTGCAGGGTACTACGCTGATTCTGGTCACGCACGACGAGCTGCTGTCCAAGCGCTGCGGCAAGCAACTGCGCCTCGAAGCCGGGCGGATGGTCCCGTGAACAGGGGGCGCTATTTGCTGGCGCTGAATTTTTTCCGTCGCGACTGGCGCGCAGGGGAGTGGCGCGTCTTGATGCTGGCCTTAGTGCTGGCAGTGGGCAGTTTATCCACGGTTGGCTTGTTTGCCGACCGGGTTCGTCAGGCATTGAGTCTGCAGGCGGCCAGTTTGCTGGGGGCGGATCTGCGCATTAGCTCAACTCGCCCGTTTTCGCCTGAGTATCGCAAGCTGGCAGAGAAGCTTGGCCTGCGTGTGGTGGAGAACCGCACTTTTCCCAGTATGGTGTCGCATCAGGATCAGGTGACGTTAGCCGAGATTCAATCCGTGCCGGCAGGATATCCGCTGCGCGGCAAGATCGACATCAACGACGGCATAACACATGTTGCAACAGGGATTCCTCATGCCGGTTCGGTGTGGGTGGATGAGCGACTGATGCGCCGTTTTGATCTGCATGTCGGCGATGAACTGGGTGTGGGGCAACAACGCTTTGTCGTGGCGGCCCGCATCGTCAAAGACATCGATCAGTCGGTCGGTTTTGCCAGTTTTTCGTCGCGGGTATTGATGAATGAGGTGGATGTGGCAGGCACCGGCTTGCTGCAGGAGGGGAGTCGCATCGCGTACCGGCTGATGATCGCAGGAGAACCTGCGCCCATCTCAGCACTGCGCATCGCGTTAAAGGGGATGCTCTCGAGTGGCGAAAAGCTCGAAGACGTCACGGATGCGCGTCCGGAAATTCGTACTGCTTTGGAGCGGGCTGAGCAGTTTCTGGGGTTGGCGGCCCTTACTACGGCGCTGCTGGCCGGCGTCGCGGTGATGCTGGCGGCGCGGCGTTACGTGTTGCGGCATCTGGACGCCTGTGCAGTGATGCGCTGCTTAGGGATAACGCAATCGGCGCTGCTGCAGCTTTTTTTATATCAATTCCTGATTGCCGGATTCATCGCGGTGCTGGGCGGTTTACTGTCAGGTTATCTGGTGCAGGCAGCGCTGGTTGAGTGGGTGATGCGCGCAACGGATTTGCCGCAGCCCGGATTTTTGCCCGCCATTAAGGCTGCACTGAGCGGTTTTGCCTTGCTGTTCGGCTTTGCCTTTTTGCCCTTGCTGCAATTGCGCCGAATTTCTCCGCTGCGCGTGATACGACGCGAACTGGGGTTGCCGGGTGTCAGTGCTTGGCTGGTGTACGGAATCGCGGCGTTGGTGCTGGCCTCGCTGTTCTTGTGGCAGGCAGGTTCCTTGAAACTAGGCTTGTTCGTGCTGGCGGGATTGCTAGTCGGGCTGCTGATGGCGTGGTGTGTGGTGTGGTTGTGGCTGCGCGTTTTGGCGTATGCTGCGGTGCGATTTTCATGGCCGCATTCTCTGCGCAAACTGGCAAACAGTAGTGTGGCTGTGCAGGTAGTTGCACTGAGTCTGGGCGGCATGGCGTTGCTGGTATTGACGCTGGTGCGCGGTGATCTGCTGCAAAGCTGGCAGGGGAAATTACCCTTTGATGCGCCGAACCGTTTTGTGGTCGGTATTCAGTCTGAACAGCGTCAGTCTTTGCAGGAATTTTTCAGGCAACAAGCCGTATCCGTGCCGGAATTGTTGCCTATGGTCAAAGGACGACTTGTCGCCGTCAACGGGCAGGCCATCAGCGCCGGGAGTTTTGCTGATCCTAGGGCAAAGGGGCTGGTCGAACGCGAGTTCAATCTATCCTATGCCCAAAAAATGCCAGTCTGGAATACGCTGGTGCAGGGGCGCTGGTGGAATGAATCGCACACACCGGCCTCCCCCTCGCGGGGAAATGAAGATAATAATGCCGAGTTGTCGGTTGAAGAGGGGATCGCAAAGACCTTGAATATTCATCTGGGCGATCAATTGACCTATGACGTGGCCGGCAGCCTTTTTTCAGCGCCGGTCACCAGTTTGCGCCGCGTGCAATGGGATTCGATGCGGGTAAATTTTTTCGTCATTGCCACGCCTGTGCTGTTGCAGGATTATCCTGCCAGTTATTTGGCCAGCTTTTATCTGCCACCCGACAAGGTGCTGGCGGGGGATGCGCTCTCCCGGCAATTTCCGAATATGCTGCTGATCGATATTCGCGAGGTCATCGAACAGGTGCGCGGCATCATCGCTCAGGTATCGCAAACGGTCAGTGTGGTATTTGTGTATACCTTGTTGTCCGGACTTCTGGTGCTGTATGCAGCCCTGCTCGCAACGCAGGATGAGCGGATACACGAGGCCGCCGTATTGCGCGTGCTGGGTGCGGACAGCGCATATTTGCGGCGTCTTTATCTGAGCGAATTTGCCGTAATCGGGCTTTTGGCCGGCTTGCTGGCATCATTGGCTGCTGTGGCGCTGGGATGGGTGCTGGCGCGCTATGTGCTGGATATACCCTATCGTTTGAATAGCATCATATGGCTGTCTGGAGTGTCGGGCGGCATTGTTATGGTAATGCTGGTCGGGTATTTCTCTACGCGCCGCGTTGCAAAAATACCGCCGTTGCGCGTTTTGCGCGGCGAATAACAGCTTTGTTTGGTCTGCTTGTTTGCGCGTTTTGCGGATGTAGTTGGGAATTTCCGGCAACTTTGGTACAATGCGTGAGCTTTTTTAACTTATAACAGGGTGGGAGTCTTAAAATGTCTATTGAGCTGCGTGTAAAAAAGATCGTATCTGAACAACTGGGCGTGAACGAATCTGAAGTCAAGAACGAATCGTCTTTCGTCAACGATCTGGGTGCTGATTCCCTTGATACCGTTGAGCTGGTGATGGCGCTGGAAGAAGAATTCGAATGCGAAATCCCTGATGAAGACGCAGAAACGATTACCACTGTACAACAAGCCATCGATTACGTCCTGGCTCATCAAAAGTAATTATTCACTGTCGACGGAGCTAATTTGTCTAAACGTAGAGTCGTTGTGACCGGTCTGGGGATTGTCTCCCCCGTCGGTATCGGTATCTCGGCCGCCTGGGCTAACATAGTCGCGGGCAAGTCAGGGATCGTCAAAATCTCGCATTTCGATGCCAGTCAGCTTGCGAGTCAAATTGCGGGTGAAGTGCAAAATTTTGATGTCGCACAATATCTGCCGGTCAAAGATGCCCGTCGCATGGGAAAATTCATCCATTTCGGTTTAGTCGCCGGGATGGAAGCATTCAAGGATTCAGGTTTGGAAGTCACGGACCAGAATGCCGAACGCATCGGTGTGAATATCGGATCCGGTATCGGCGGCTTGCCGACGATCGAGGAGACGCACAACGATTATCTGGCTGGCGGCCCGCGTAAAATTTCGCCATTCTTTATTCCCGGCACGATCATCAATATGATTTCCGGTAATCTGTCCGTGATGTACGGATTGAAAGGCCCGAATCTGGCGATGGTGTCTGCCTGTACTACCGGTACGCATTGCATTGGCGAGTCGGCACGCATGATCGAATACGGCGATGCAGATGTGATGATCGCAGGCGGTTCAGAGGCGACGATTGGTCCTTTGGCAGTGGGCGGTTTTGCCTCGGCACGTGCGTTGAGTACGCGCAACGATGATCCGGCAACGGCTTGTCGTCCGTGGGACAAGGATCGCGATGGCTTTGTTATCGGTGAAGGCGCAGGTGCACTGGTCCTCGAAGAGTACGAGCACGCGAAAGCGCGCGGCGCTAAGATTTACGCCGAAGTCACAGGCTACGGCATGAGCGGTGACGCTTACCACATCACGTCACCTAACAGCGACGGCCCAAAACGCAGCATGCAGAACGCATTGAAAAATGCAGGTCTGAATGCCGATGCGGTGCAGTACGTCAATGCGCACGGCACGTCGACGCCGCTGGGCGACAAGAATGAGACTGAGGCGATTAAACTTGCTTTTGGTGATCACGCAAGTCGGCTGGTTGTGAATTCGACCAAGTCCATGACAGGTCATTTGTTAGGCGGTGCAGGTGGTATCGAGTCTATTTTCTCGGTACTGGCCATCCATCACCAAATATCGCCACCGACCATCAATATCTTCGAGCAGGATCCGGAGTGCGATCTGGACTACTGTGCGAACGAAGCGCGCGACATGAAGATCAATGTGGCGATGAACAACAACTTCGGCTTTGGCGGAACCAACGGTACGCTGGTGTTCAGCAAAGTTTAACCGCTGATTGATCAGATGCTGGTCAATGGCGTGCCAGGTAACACCATCAGCATTCGGGATCGCGGCCTGCTTTACGGTGACGGGGTATTTCGTACCCTGTGCGTCTGTGAGGAAAGGCCGCAACACTGGCCGCTGCATTATCAAAAACTTAAAAACGATTGTGAAAAACTAGGCATCAATTGCCCGGATTTCGCCTCGCTGTCTGCTGAGTTGGCCGGATTGATGCCGGCACACCCCAACGCTGTTTTTAAAATTATTGTCACGCGCGGCCTGTCTGCACGCGGCTATGCGCCGGCCCCTGATGCTGAACCGACTCATCTCTGGGATATTTCCCCCGTTCCCGATTATCCTGAAAGCTTGCGCACGGGTGTGACGCTGCGTTTGTGCGGTCTGCGACTCGCCACGCAACCACGTCTGGCGGGCATCAAACATCTTAATCGACTTGAAAATGTGCTGGCCGCCGCCGAATGCGCCGATGCGGATGAGGGCTTGCTGCTCGATACGGACGGGCGGGTCGTCGAGGGGGTGCGCAGCAATATATTTTTAATCTCAGGTGAGCGTCTGATTACGCCTGATTTATCGCGCTGCGGGGTCGCCGGCGTGCAGCGTGATCGCGTGATGGCCTATGCCGGAAACATGGGCATGGCAGTCGAGGTGCGCGATGTGTGCCTCGACGAGTTATACGCGGCGGATGCCGTGTTTTTGACCAACAGCGTATTCGGATTATGGCCGGTGGCGCAGTTTGAGCAGCAGCGCTGGCTTGATTTGAGTCGTACGGCGCAATTTCAGGTTCTATTTGAACAGGATGAATCATGGCTAAATTGATGGCGTTCTTGATGGCGGTGTTGTTAGGAGGGGGGATATATTACGTCTACAGTCCGATGACGCCGCCTGTGCTTCCGTATGAGTTCTCGCTCAATCAAGGGGGGAGTCTTACGACGGTCGCACGTCAATTTGAACAGGCCGGATTGCTGGATAGTCCGAAGTTGTTCGTTCTGTTTGCGAGGTTGCAGGGGCGCGCCGGAAAAATCAAGGCGGGCGTCTATCAGCTGGATCATGCCGTGTCCAAAATGGAATTGCTGGACATGATCACGCAGGGCAATGTCAGTCTCGGACAAATCACCCTCATAGAGGGCTGGAATTTCAGGCAATTGCGCAGCGCGCTGGATGCGAATCCGCACATCAGGCATGACACGCAGGGGTTGTCAGACCGCGATATTTTGCAGCGTATCGGTGCTGCCGAGATGCATCCGGAAGGCCTGTTTTTTCCAGAAACCTATTCGGTTGCCGCCGGCAGCAGCGACATCGAATTGCTGAAAATGGCCTATAAATTGATGCAGCAGCGGCTCAATGAAGCCTGGCAGGCAAGGGCGCCGGGCTTGATGCTGGAGACGCCCTATCAGGCGCTGATTCTCGCTTCCATCGTCGAGAAGGAGACGGGGGTGGCCTCCGACCGGCCGATGATCGCCGGTGTGTTCACCAATAGACTGCGCATCCACATGATGCTGCAAACGGATCCTTCGGTGATCTACGGGCTGGGCGATGCGTTTGACGGTAATTTGAGAAAGCGAGATTTGACTAGCGATACGCCTTACAATACCTATACCCGCGCCGGTTTGCCGCCTACGCCTATCGCCTTGCCGGGTGCGGGGGCGCTCAAGGCAGCGCTGCATCCGGCTAAGACCGATGCTTTGTATTTCGTCGCGCGCGGCGATGGCAGTTCGAAATTCTCCAGTAATCTGTCCGAACATAACCGGGCGGTGTATCAGTATCAGAAATAGCAAGTGTCACTGGAGATTTTTCTGTTTTTGATGCGCTATCAACCACGATCAGATCGAAATTATGGCTAAATTTATTACATTTGAAGGTGTGGACGGCGCCGGTAAGAGTACCCATCTGGCCTGGTTTTCTGCAACGTTACGGCAGCGTGGCTTTGATGTTGTCGTGACTCGTGAGCCGGGTGGGACGCCGCTTGGCGAGCAGTTGCGCGAGATGTTGCTCAATCAGCCGATGAGCATCGGCACGGAAGCGATGCTGATGTTTGCCGCGCGGGTAGAACACGTCGAACAGATCATCAAGCCTGCCTTGCTTGCCGGTAAATGGGTGATTTCGGATCGTTTTTCGGATGCGAGTTTCGCCTATCAGGGCGGCGGGCGCGGCATGGACTGGGATAAGCTCAGGCAGCTGGAGGAGTGGGTGGATTTAAAGCCTGATTTGACGCTGTTTTTCGATGTGCCTGTGGACGTTGCACGAGCGCGGCTGTCGAACAATATTTCACTCGATCGTTTTGAGCAGGAGCAGGGCGCATTTTTCGAGCGGGTGCGCGCAGGGTATCACCGGCGCGTGGCAGAAAATCCGCCGCGCTATGCGGTGATCGATGCTGCGCAATCGATAGCACTTGTGCAGCAGCAGTTGCATTCAATTATTGCAACGATCTGAATATGACCGATTTATACCCCTGGCAAAAAGACGACTGGATGCGTTTGCAGGCTTTGCGCGAACGCGCCTCGCAAGGGTTGCTGTTTCAAGGCATGAAGGGGATAGGCAAGCTCGATCTAGCGATCAGTTATGCCCGTTCTTTGCTGTGCCAGCATCCGTCTGGCAACGGTTCTTCATGCGGCGTGTGTCCTTCGTGCCACTGGTTTCTTCAGGGTTCACACCCCGATTTTCGCATGGTGCAGCCGGAATCCGAAACTGAGGAAGTGGAAGCCGGTAAGAAGCCCAGCCGGCAGATTTCAGTCGATCAGATTCGTGGGTTGTCCGATTTTATGGGTATGACCGCGCATCAGTGCGGGCGGCGCGTGGTGATTATTCATCCGGCGGAAGCGATGAATATTAACGCCGCCAATGCGTTGCTGAAAAATCTGGAAGAGCCGCCGCCGGGGTTGCTGTTTATTCTGGTGACACACAAGCCGCAAGGATTACTGCCTACGCTATTAAGTCGTTGCCTGACCTTTGGTGTAGCGGCGCCTGATGCCGCGACGGCAACGGGCTGGCTGGCAGGTCAGGGAGTGAAAAATCCTTCTGGGGTGTTGGCCTATGCAGGTTTCTCGCCTCTGCAGGCGAAGCTGGCCGCGACCGAGGGCGGCATGGATGTCCGTGAGAAACTGTTGCGCGCGTTGCGGCAGCCGGGTGCAATGGACGTGTTTGCGATGGCAGATACCTTACAGAAGACGGAGCAGGTGCTGGTGGTACAGTGGTTGCAGCAGTGGTGTTACGATTTGATTGCTCAGAAAATGGCTGGCTCATTGCGTTACCATCCGTCGGAACAGGCGGCCATTTCCGCCCTGGTGGCCAATCTGGATGTGATCAATCTGGCGCGTTTACAAAGCTATCTGCAAACGGCGAAGCGCGAATCGCAACATACCCTCAATCCGAAATTATTTTTTGAATCCATGCTGTTCACCTATTGTCAGCTTACCCGTCAATTATCCTAACAATCTTATGTCATTCATAGACTCTCATTGCCATATCAATTTTCATGAGTTGGCAGAAAATATCGACGACGTGCTTGCCAAAATGCAACAAAACGAGGTTCTGGCGGCGCTGTGCGTTTCAGTCAATCTGCGCGATTTTCCACAGGTGCTCGTGTTGGCATCGGAATATCAGCATATTTACGCATCGGTTGGCGTGCATCCGGATTACGAGGATGTCGAAGATCCGACGGTCGCGCGTCTGGTTGAGCTGGCGCAGCATCCTAAGGTCATTGCGATCGGCGAGACGGGGCTGGATTATTACCGGCTGACCGGCGATCTTGAGTGGCAGCGTGAACGCTTTCGCAACCACATTCGCGCAGCGCAGCTTTGCAACAAGCCCTTGATTATTCATACCCGCAGTGCGGCAGAGGATACGCTGCGCCTGATGGCAGAAGAGGGAGCAGGGAGCGTCGGCGGTGTCATGCATTGCTTTACCGAAAATTGGGAGGTGGCGAAGGCTGTGCTCGATATGGGTTTTTATATCTCATTTTCCGGTATCGTGACGTTCAAAAATGCGCTGCAGATCAAGGAAGTTGCGCAGCGTGTGCCGCTCGACCGCATGTTGATTGAAACCGATTCGCCGTATCTGGCGCCGGTGCCGTTCAGGGGTAAGCTCAATCAGCCGGCCTACGTGAAACACGTGGCTGAAGAAATTGCGTTGCTGCGAGGTATCGGTGTGGCAGAGGTGGGGCGGCAAACTAGTGAAAATTTTGCACGCTTATTTAAATTGTAAAAATACGCAGAATAAAGTTGACACGGTTTCAGAAAACATTATAATTCTGTCCTCGCAATGCGGGAGTAGCTCAGTTGGTAGAGCGATACCTTGCCAAGGTATAGGTCGAGAGTTCGAGCCTCTTCTCCCGCTCCAGTCGTTTTGGAGTTTGGTTTTTAAAGTTTTGCGATGCTTCACTGCGGGAATAGCTCAGTTGGTAGAGCGATACCTTGCCAAGGTATAGGTCGAGAGTTCGAGCCTCTTTTCCCGCTCCAAATTCAAGGGAAAGCATCATGCTTTCCCTTATTTATTTCAGTTCAGGTTTTAGCTGTAGGGTGCGTTAGCAAATCGGTTATGCCCCGGATTGCAAATCCGGTTAGCCCAGTTCGACTCTGGGACGCACCTCCAAACATCCGCCCGGGTGGTGAAATTGGTAGACACAACGGACTTAAAATCCGTCGCCTTGAAAAGGGCGTACCGGTTCGATTCCGGTTCTGGGCACCAAAAATACTTATAAATACAGCAATTTACCCAGTTTTATCATTACCTGATATTACAGGGTATTACTCCAAATTTCTGCTGTGTTTTACATGTAACTGTGACAAGAGTGTGACAAATGTGACATGCAGGGCGCATTTCACCCCGCCATTCATCCGTCACAAACAACCGCCTACCAGATATTACAAAAATAAATTTGCAATATTTTTTATTGTGTAGATAATAACTGACAGAAAGAGCAGGCAGTCAAATCTACTCCACAAAAGTATTTGTGTAGGATCGAGAGGTGGGGTCTCTCAGGTAGTATAAAGCCCATGATTTGATTAGAACGTCGGAAATGAGAAAACCCGGCAACCGAACAAGACGGTATCTTGTGACACACCACCAGCCTAACGGCATTCTGCAAAAGTGAGTGTGTATCCAAAAAAAGGATACACACCATGCACTCTCAAAAAACAGTATTATCATTTTCAGAAGTATCTCAATCTCTAGGATTTCCGACAGTCGCGGCTGCTTACGTCGCGCGCAAGCGCGGCATCTTTCCCGTCCGCGTCCGCCTGATCGGCTGCAAACTCGTTTGTTTTTTATCCGACCTTGAAGAGTATTTGATTACTGGGGAATCGCAGTCATCTTTGAGCGTTCGGGCAATCTGCAAACAAAAAACTCACGGTAAAAAAGGCCGACCGAGCAAATCTGAATCAATCGCAGCCCAAAAAATGGGCCTTACTGTCTCTCAAATGCGCGCATCGAAGCGCGTTGAGGGGGTGTGATATGGATGATCACATCAAAAGTTCGTGGGTGTCCGTTCTAGCACACATTAAAGCGACCGATAGCGCGCTGTCATGCGCCAGATTTGAGCGAGACCATGCGCACAAACATCTTGATTGTCCGCGATGCAAATCTGCATGTACTCCATCTGTTTCAATTCGCAATCTAGATTCCGGAAAATATCATGTGGGCGCTTACTGTCCGTCGTGCGGTTCGTGGATTAAATGGCTGTCGAGAAGGAGTCAGTCATGAAACTTAAAAAGAGGCTATTTAGAAACAAGTTTAACTGTCTTTGGCATTCCGGGCTTGGGTGTGGCGGCGAGACAGCTGATCAGCACGGGAACGACTGTGATTGTCAATTTTTGCTTGAGCGATTGTGCGCAGCAAATGTTGCGTCAGCGAATCTAGAATGCGGATCGATAGTCCTTGAGGGGTGGTCTGAGGCCGTGGTTGGCGAATACAAGGCTCTGAGAGTTCTGGAAGGTCGTACCGCCGCAAATATATGGATAAGAGCTGAAATCGAAAGAAAGACGGGTGTGACATGGACAGCCTAGAGTTTGAAGATGATTCGAAGAGCAGCCCGCAGCTTCGATTCGCAAAATGGCTTTCAGTTCAAGCAAACTACAAAACGAAAGACGGAGTGATATTTAAATACGTCGGTACGCACTGGCAGGCGCAAAACGTAGGCGATACTGAGCGCGTCGCGTTTAACTGGCTTGCCAAGCACGCTCCAGCCAAAGCGTCAGAAAAAACAGCGGTGAGCTGTGTTGCAAGCGCAGTTATGTATCTGTCGCCTATTCCTGCTATTGAACGTGACCAAAAAATAGTAAAAATTCCCGTGCTGAACGGTACGTTGCACATCGAGACGGAAGGTACATCAATGCACGATTCATCTCCGGAAGACGGGTTGACTCACTGTGTGTCGTGCAGATATTTGCAAGACGCGCCGAGGGGTATGTTTATGGATTATCTTCGGTCGTCGTTGCCCGACGATGACGTTAAAAACTTTGTGCAGGAATACGTCGGTTATACATTAATCAGCGACACGCGACACCAGTTCGCGTTGTGGCTTGTTGGCGACGGTGGTACAGGGAAAGGCACTTTTTGTGAAATGGTGGCAGCGCTGCATGGTAAATCGCGAGTTGCGAGCATGAAAATCGGGGTCGGGCAGTTGCAAGGATTCAACTTGTCTGCCTTACTGGGTGCGTCGCTAGTGTTGGTAGACGAAACTCCGCAACGAATCGACGAGCAGAGCATTAAGACTTTGATTAGTGGCGATCTGACCAGCGCAGACAGAAAGTATCGTGATGTTGTCAGTTTCAAGCCGACAGCCAAGTGGTTGATCTGTGGAAATGGAATGCCAAGCTTCTCCGATCAAACGAACGGCGTTTGGCGGAGGTTTGCGATTGTGCCATTTGATGTTAAGTCGAGAGCGGTTCCGCTGCTTGCTGAAAGCATCATTTTGAACGAGCTACCTGGGGTGCTAAATTGGGCTGTAGAGGGGCTTGAACGACTGCTCGCTCGCGGGCGTTTTGCTGAACTACCGGAGCAGATGAGAGTAAGAAAAGAACAAGCGAGAATCGAAAATGATTCGGTTGTTGCGTGGCGCGAAGATGTTTGTCCTGTTGTGGCCGAGCAGAGTGGGGGTGGAATGCCTAGATGTAAAATATACCAATCATACTCACTCTTCTGCCTGAGTAACGGGTTGAAAAGCGTGAGTAGTATAAAATTCTGGCAGCGACTGCAAACTGCGTACCCGGGATTGATCGAGTTTCGGAGGGGAACCGAGCGAACTCGTTGCGCGAATCTTCTTGTTCCATGACGAAGCTTAATTAATGCCCTCGCAAGAGGGCTTTTTAATTTATTGCGAACGCATTTGTGTACTTATAGCGACCGGACTTTTTTTTTGTAACTCTTTGATTATTTGTATGTGACCGGACGAACGGACTTTTTTAGCACAAACTTTATTCTATATTCTCTTCTTTTCTTTTTCTCACGCGTAATACATTTTTATTAAAAAAGTCCGGTCACTCCGGTCTAAATTATATAATTATATGTTTTATAAGCGTTTTATTTTAAAGTTTTCTGACGAAAATCCGGTCTAAAGCCGTTCTTTTGGTCACATCTTCGCACGCTACGCGTTGCTCGATAAACCACCCCATTCCGCTCACCCCCTGAGGGGGTGGCGTCCGACCCCTGACGGGTCGTCCCCGCAACGGGGGAAGGCGGAGCCTCATTCGCGGCCCCGCCTTGCCCCCATTTCCCCCATCCACCCTCCCTGTAGGCTTTTGTTCAAAACCATCGTGTAGATGTAGATTATGTTGAATTATCGGATGGCGGCGCAGCCCCACACCCTAGACCAGGGGTTGAGGGGCGCGACAATGAGCGCACCCAAGGGTGGAGGGGATTATCTCCTCCCGCGTGCCGCGCAGGCAGACAAGCGAAGCGCGTCAGCATGGCAAGCGACAGCGCAGCCACGAGCGGCTTGCCGCTCAACAAAAAGCCGCGCAGCGACTTTTTCATTCCGTGCGATTTGATCTGGCTTCATCGCGACCGATTTTGGCCTCGATGACAAGCGGTCGTTTTTTCAGATAAACGGTAAAAAGTCGTTATTTTTTATGAGTTGCACAGTAACTCATAAATATTTTTTACGAAAGACACAGTAACTCATAAAAGTAGCCGCTTAGGTTTTACGAAACACATATACATTCGTAAATTTATACAATGTAATCAAATAGTTGAATTTGACACTTCCATTCTAACACCTCAATATGCAATCCACCGGAAGGCAGGGAGCAAGGGCTAACCAGCGAAGCGAATCCTGCGGATTCTTCTTCTTGGTTACTCCCCCTCACGGGGTAGCTTGCTCTGCGAGGCTCCGTGCTTATGCACTGAAAATCAAAACCGCTTATCCGCTTATGCGCTTTATGGAGTTTTAGAAATGAACAGGTACTCGAGTCGGGGACGAAATCAGCACAACAAAGTTGATGCGCAGAAACGCACAATCTGCGTCTCTGTACGTTTGTCGGCAGAAGAGGCCGACCTTTTGGACACCCGCCGCAAAACGATGCAGCGTGGCACATACCTGCGTTCATGCTTGTTGGACAAGTTACCGCCGATCATTCACCCGCTGAATATCAAAACAGCATCAGATTTAGGGCGCGCCATTGGCAATCTAGCTACTGTTGCCACCTCGATGCGTGCCGGGAAGTACATCGGCGACTCTGAAATTCTAACCCTCATCAAAGATTTGCGACTTCTTTTAGTGACTGGATCAGCTTCTCTGATTAGCTATTACCACTCAGATTCGAACGAAGAGGCGGAAGAATGAAAGGCATGCAAAAAATCAAGCGCGGAACCGGTTTCAGAGGTTTGCTTGAATACTCTGTTGACCACGATGATGGACACATCATCGGCGGCAACATGGCGGGCACAACACCCCGCGAGATTTCACGCGAATTCGGCACTGCTCGTCGCATGCGCCCGGACATTGACAAGCCAGTCTGGCATAACAGTCTCCGTTTACCAGCTGGTGAGCACCTTTCTGATGAAAAATGGAATGAAGTTGCTAAGGGCTACATGCACGGTATGGGCTTTTTAGATGCGCATCAATTTGCTCTTATTAAACACGACAGCCGCGAAGGTGAACACATTCACATTATCGCCAATCGCGTGAGTCTGAACGGGGATGTGTATTTAGGAAAAAACGAGAATCTGAAGAGTACGAAACTTATTTCTGATCTCGAACAAAAGCACGGTCTTCACGTCACCGTCGGCGCAGAACTTGACCACAAAACAGACCTGCCATCGACAAAAACAGACAAACGCAAGCCAAAGCGCGGCGAGGTAGAAAAAGCAGTGCGCACTCTAGTGAAGCCCGCGCGCATGGCCATACAAGACGCCATTGATAACGTAATGGAAAATGCAGATTGCCGCACGCTTGAAGACCTGACAAACCGGCTTGCCGAACAACGTATCACTGTCCGTCCATTCATATCTGATGGCGAAATCAAGGGGCTCAGTTTCACGTCAAATGACAAGGCCGGTAACGAAGTTGGCTTTTCTGGCTCGCAACTCGGCGAGCAATACAAATACAAGAACCTGATTAACAGAATGGAGAATAAAAATGAGCAAGATCGAAGATTTGAAGCTGTTGCCGACACCCGCAGAATTGCGGAAACAGATCCAGAACCAATCGGCAACGATGGACGATTGGCTGGACGCGCGACCGCAAATAATCAAAAGCTTCAAAAACCTGCAGGCGCAAATCAAAAAACTGGAAAGAGAGGTGGCGGAATTAAGGAGAACAAAAATAACCAACCCGCTGATTTAACATCAAAAATTAACGATTTAACGCCGTTCGACATTGAGCGAAAAGTGAAGGAGTTTATTATGGAACAAGACAAAATTGAATTTGACATGGAATTTATTCGACAGCAAGCACGAATCGCCACAAAACTGACGGGCGATTTCGATGCGTTTTGTGCTCACCTAGATAAAATGGGCATTCAGGTCGAGAAGTACAGAGAAGACCCAGACCCAAAAACTGGCAAGCTCGGTGACGTTCGCGGGATCAGCTACAGCCATAATGACCGCAAAATCGGTGGCGGCAAGCTGGGTGACGAGTTTAAGTATTCGGCCATCATTGCTGCTCTCAAATCACCGCCGCCGCAGCCAAGCAGAGTTAAAAAACTGACCAGCATTTTAACTGGGCAACCAACAACACCAGCCTCAAAAACTATCACCCCGCAATGCATGGACGGGATCGGCACGCATCGCTATACATCGCCGAATCAACCACAACCAACCGAGTCCGGCCAGCTTTTTGCCGGACTGGAATACCAACACAAGGACGGCAAATATAACCTTTACTGGCCTCGTGCTGACAAGCCCAGTTTTGTCTACGACCCCAATGTGTGCAAAGTAAATCTTACGCATGAGCATCGCGGCGGCGGCAATGGCCGTGACCTCAAAAAGTTGTTCGATGTCGCAGTCGAAAAAGGCCTCGATAATCCGACCCTAAAAATTTTTGGTTCAGACCAATTCCGGCACGACGCTGCGCAAGAAGCGGCACGACGCGGACTCAAGGTCGATATGAGCGATCCGACCGTCCGCGATGCATACATCTCCCAAACACTTCAAATGAGCGAGCAATCGCTTTCAGAAGACGGACTGATGAGTATGCAGGCCGAAGACATTCAAGCAGACGAAGCCGAAGCCGAGCGCCGCCGCATCGAGCAAGAGGAAGCATTAAAAAACGAGGACGGCGATCAAGATGATGATAAGTCCGACCGTCAACAACACATGCACGCCTAAACAGCCGTGGCCGGATTCGTTCCGGCCTTATAGGAGTTGAAAATGTTTGAACCGCCATCAATACAAATCGCAGAATTACCCGGCCTCATGCGCAAAGCCGGCGTTCCCGAACGTCTGATTCCGCGCCTCGTACAGCTCGAAAGTGACAAGCGCGCGTTGAAAACCTGGCGCAAAGATCAGGGGCAACAGATTGATTCAAAGGAAAAAAGAGAAGCGGTTCAAGCAAAAAAAAACAAGCGCGCGGACAATTTTGCGTTTTGGTTATTTTTCCTCACGATCATCTTGGAAGATTCTAAAAAACAACAGGATTGTAGCGTGTGGATGCGCGAAAGTATTTTTAAAATGTGCGGCAGGTCAAAGCCTTACATTAATTTCACGCCTCACACATCCATCAATCTCGATCAAGCTGGCATCGAAAGAAACCTGTGCGGCATCGGGTTGCTCACATACCCAGCCGAACAAGTTGTTGAAGCCGCCAATAACGGTTGGCCGTTCAGCCGCCGTGAAGCAGTCGCACAGCAATTCAATTTGCCTATGCCGTCGCCGACCGGACGCTACCCAATGAGTTCCGCATCCCAAATCATTGAAGAGTACGCAGAGAAGAAAAAGAAAGCACCAGCACCGGAAACAGCACCAGCTGCGGTAGATAAAGATGAAGTAGAAGATTTTGAGTTCGATTTGCAGGGCAGTGTCGCATCACCAAGTTTTTAATTTTGAACAAGAAAGAGAGCATAAAAATGGATCAAGATAAATTCCACGAAGACAACTTTGACGCTGCAACTTGCGATGCGGAGGCACTAGCAGCGGCGATTATTTGCGCAACTAACCCGTTGCGCTTTGCGTACCTGTGTGGCGTGCAGAGCGCACGTCACAAGCATGGCATGAGTCAAGCAATGACAGAAGCGTATGAAGACGGCGAAGACTATTTCAAAATTGTTCGAACAGCTGCAACGAACAATGGCAAACGCCAGCTCATAGTAATATAGTTTTTTAACAGAAAAAAGGAGTATTAAAATGTGTAAATTCAATAGTATAGCTGGCGCAGCAACAGCGTCGAGGTCAGTCATTCGCAGCTTGCAAAAGCCCGGACAGCCAACCCCCGGAACCCCCGGTAGCGGCGGCGGGCAGGACGGCGTCGGGCAAGGACAAACCCAAACCCCTGCCGCGCCGAGCGATAACAGCTGGGGCGGACGCAAATACTAAAGCGCGCATTTATATAAAGGAGTAATCATGCTTACTTATCTTGATTCATTTTTATCAGCAATCGCTTTCATTCTGACAGTATTGCTATCAATCGCAGGAAAAATCATTGCACTTTTGATTTTCCCCACGATTATTGTTTATCTGATATATCGAGCAGTTAAACAAAAAAAGCCATCAGGACTCGAAATCATCAATCAAATCAATGATGCGCCGATACCGGAAAACTGGAAATTTGATGGATACAGAGACCCCGACGGCGTCGCTTTTGATCCATTTTTACACCCCTCGCGCGAAATCTCGACAGCCTTTTTTCATGTCGAAAAGTGCTACATCGCGATGTGTTTAGAAAAAAAAGTCTCTTGCACGACATTTCATTTTGTAATCACGAATTTTAAACCGACAAAATCCAGCATGTCGCGCGCTACATTTAACGAGACGCACGAAGGCGGACTGAGCTGCAGCTTGCCAATACCGAACGGCGGATATTTCAGGCAGTTGCACGCTCACGAGTCAACAAGTCAAGATTTAATACAAAAAATCAAAGATCTGCACGAATCTCGGACGCCAGCGGAAATTGACGGGAACGTGATTTGGTGGGATTTCGAAGATCCGAAACTGCGCGGACGCGGAAATTTTCACGGTTTCAATGATAAGAAAAACAGCTGTCCAGCAATTTTTCTCACAGATGTTCAAGCCGCAGCATGAAGATGAAGGAGTAATCATGAAAAACAACTACAAAAAATTGATTTGCATCGCGATTTTTGCGGCACTGCCAGGCGCGGCAAGTGCCGCTCCTGCTGAAGTGACCATGCTGTTCCCCGGCGCGCTCGGGCAGATCGTTGCTGCGGTTGCAACGCCAATAGTCAACGCCATTGGTATCTCACAGCAGGCTTTAATGTCTGCAACAATCGATTCGTCAGCAAAGATCGCAGACATCACGGAACAGCGCAACCTGGAGGCTTGGAAGAATCAAGCGAAATATGCAGCGCAACAGCATCAGCAGCCAGCGATTGACGGCTGTGGCGGACAGTCACAAGCCGCATTCTCTGGCTCGGTTGTCGATATGTCGCGGGCAATGTCGAGTGCGATGAAGGCGAGTCTCGCGACACACGCAAACAATGCGCCAGCTGAGTCAGAGCAAGCTTTTTTAGTCGCAGACACTCACCGACGTGACTATTGCGATAAAAATACAGACCCGAAACATTGCGCGGACTCCGCAAATCCGAATGGATCGGCAAACAGTACTGGTGAGCCAATGCCGGGAGCTGACGCCAAATCTGGCTCATTGTTTACGGGCGCAGGACAAGACGGACGCGTCGGCAACCTGACGTTCGATGCGCATCAAATGCTCGCGGCATCAAAATACATCGAAAACACAATCGACAACTCAAACAGCCCGCGCAAACTCACGCCTGCAGAACTCGACGCAAAGGACGGCAGCGGGAAAAAATATGAAGGCTTGCGCACAGTCTACGAAGCGCGCATGTCACTTACGCGCGACACACTCGTAGACATTCTTGCTCAACGCAAGCCCATACCAGGATCTACGGCCATTCTGAAAGCCATTAAGGCGGGCGCACCTGTTGGTGGCGCTGACTTCATCACGCAACGCGAACGCTCGATTAAAAAGTGGTCGCCGAACGGTGACGTGTCGCCGCTTGAATTGCTGGACATAGAAATCGGTCGTCGCGTCGATAACACGAAATGGTACGAGGCGATCAACACGCAAGCTGACACTGCATCGCTGATGCGCGAACAGACTTTCATGCTCGCGCTGATGCTCAAAATGCAATATCAGCAGCTGCGCCATGGCGACGTAACAGCATCACTTTCAGCAGTGCAATCAGCTGAAAACATCAAGGCGAACATGCTGCCAAAAATTAGCGTCGCAGAGCAAAACATGTTGCGTGGTATTTCCAGATAACCATAATAGCGGCCAGAGATAAAAACTCTGGCCATTTTTTATGGATCGAACGGAGTCGCGGGGCAAGCCCGCGAAAAGCACCAGCGAAGTCGCTTACGTGACGAAAGGGCGGGTGAAACGGGGTGGCTCTCTCACCCCACGCTTCGCGCGGGTCCCCCCTCAGCCACGCCACCCCTTTGATAGCTCCTGTGTGTATCATTAGATAGCCGAACCAGTCAGCAAGAAGGAAAAGCTAGATTTTCACGCTGCCAATCGCTCAAGCGGTTTAATATTTGGGTTGGGCTGTTGTTCAGCTTGCCATAAATCCCATTGAGTTTGCATCCCAAGCCAAACGTCAGGCGATGTACTAAGCCACGCGGCGAGGCGTAGCGCCATGCCAGCAGTAACACCAGCTTTGCCGTTCAATACTTTGGATAGCGTGACGCGTGAAACTTGCAGCGATTTGGCTGCTTCTGTCACTGTCATGCCTTCTGGTAGCCATTCCCTTAAAACTTCGCCGGGGTGTGCCGGATTGTGCATTCTGCTCATTTTAATGTTTCCTTAGTGATAATCTAGATAATCAACCAGTTCAGCATTGCCGTCAGTAATAGCAAAAGTCATTCGCCAGTTACCATTTACAGTTACGGCATAAAGCCCTGCAAGGTCTCCAGTTAACGGGTGCAGTCTCCAGCCTGGTGCACTCATATCTTCAGGGCGTTTTGCGTTGTCCAAAGTAGTCAGCATTATGCGCAGCTTCACGGCGTGGTGCGGCTGTATGCCTGCTTTACTGCCTGTGCGAAAAAAGGTTTCAAGCCCTTTATGTCGAAAGGTTTTTATCATGGTAATTATTGTAAGCTGTTAATTAACACTTATCAATGTCTAGATTAATTTTTTTGCCAGCTTTAGCGTATCCAAATGCGTGTACCTTTTTACCATTTCAGCATTGCTATGACCAGTAATGCTCTGAACTTCTAGCAACGACAAGCCCGCCTCAACCATCCTGCTTGTGGCCTCATGTCGCAGATCGTGAAATGTTAGATCAACAATCCCCGCATCATCACACGCCGCAGCGAACGACCGAATCAAACCATCCTGAGTTACTTTGAATACTTTGCCGCCAGCAATGGGGCGGGGGAGTGCTGACAGAAGTGCAAGTGCGCTGTCTCCCAGTGGAATGATTCTATCTTTCCCGTTTTTTGTATCAAGGAGCTTTGCCGACCTTTGAGCTAGATTAACATTCTCCCAGCACAATCCGGGGGATGCGGGGCGTGTGCTGGTGCTGTCTTTACCTATTATTTCCGACTGCCTTGCCGCCGTGGCAATAGCTAAACGGACGACTAATGGAATATCTGCATTTCGGCATCGCTTATCAAGTGAGGCAAGCAATCTTGTCTCTTCGTCGCCGACAAGCCGCCTCACGCGTTCTGATGACTTACCTGGTCGTGCATCCTGATCTATTTCGCGCACTGGGTTTGTGCGGCAGTAGTTCCACCGCTTAGATTTTGCGGCTTCAAAAACGCCAGACAAAAGCATAACTTCAAGCCTTATAGTGGCATCGCTTACATTGTGTTCTGGGTTGCGTTGGCTCTTGTCTTTTCTGCGCTGATATATATAGTCTTCAATATCATCAACCGTGATCTGCGAGACGGCCTTTTTCGCTAACGGGTGTAGCTTCAATTTGTTGATTCTGACAAGTTCCTGCTTTTCGCCTTTCTTGCCTGCACTGCGTTCCTCTGCGTATTTCGTCAGGCATTTTTCAAGCGTTATCACTTCGACAGCTTTGCGCTGGATGAACTCGCCTCTCATCATTTCAGATTCGGTAATCGTCACCCATTGCTCAGCCATACGGCGATTTGGAAAAGTCTTACTCGTTGCCGGATGTCCTTTTAAGCGAATTTGCGCTTGAAATTGACCATCACCACGAACCCTGATTGTCGCCATAATTTACCCCTGATTTACACGTCACTGTGACAAGAGTGTGACATAAACTAATATTAAAGTCTATAAAGCTTGTAAATAAAGGGATAGTTGACGGACTTAAAATCCGTCGCCTTGAAAAGGGCGTACCGGTTCGATTCCGGTTCTGGGCACCAGTTTAATAATATATTCTTGTTATTAATCAATTAGATACATCATTTTGCTAGTCTCTCATGGGTTACTTTTCGTAAACTCTTTGGGATACCAGTGCTAAAATGACTCTGTATAAAATCACTTCCCTTCTATCCGTGAAAATCAAATACTCTGCAATTCGGGGCGGTACGTTTTACTACTACCGGAAAGTGCCTGTTGCCTTTCAGGATGCTGAAGGGGCATACGTTAGGCAGAGTACCGGAACATCTGACCCCCTCAAGGCCGCCCCCATTATCAAAGCATTGAACAGTGAAGCCGAAGCCCGTTGGACAGGAAAAACCAAGGCGCTGGACAATGAGCCACTACAGGCTAAAGGTATTCGCTTACTCGCTCAGTACGGCCTCGCACCCAATGGAGACCACGACGATCACGCCTTGGATCATTTCATTGAATCAGTTGTAACTCCGCACAGAGAGAGGTACGCCGATGAAGGCGAAGACATCAAAGAGAAATATGACAGGTTCGACACCTACACCCGTGAAGGATTAAGCCCTATCGAGGCGGCAGCCGTGAAGTTGCTTAACAATCCGCCCGTGTTACTACTCAGTGATGCGGTGAAGATTTTCTTAGAATACCATCAGAAGACAGGCGCGGACTTTGCCGATGATACCAACCGCAATTGGAATACACTCATAGACCTGTTGGGAGATAAGCCCTTCATGGAAGTGAATAGAGATGATGCGAACAGGTACGTGCAAACGCGGCTGGCACTGGGACTGAAGACAGGAACAATCAGGCGACAGCTAAATTCAATCACCGCCATATTCAACAAGGTAATCACCGAGAAGGAACTCCACAAGGCCAACCCATTCAAGAGGCTAACAATCTCAGCAGAAGGGGAAGATGCCGAAGGTGGTACACCGTTCACCACAGCAGACCTAACCAAAGTGCAAGCAGCGTGCAGGGCCATTGATGATGATGTCCGTCGGCTAATCGCCCTACAGTCAGACTTAGGTTGTCGCATAGCTGAATCCGCTGGCCTTGCTCTGAGCGATCTGGTACTGGATGCAGACATCCCCCATGTGATTATCCAGATTCACCCGTGGCGGAGCCTGAAGGTAGGCAAGAAGAACGAGCGAACCATCCCCCTTGTGGGTGCGTCCCTTTGGGCTGCTCAGAGAATCAGAGCGAACGCCACCGAGGGGCAGACGATGGCATTCCCGCGTTACTGCTCAGAGGATGGGTGTGCAGCAACAGCAGCATCCGCAACAGTCAATAAATGGCTAAGGAGTGTCAAGCTGGGGTTGTCTCAGCGGATACATGGGAGCCATGACTTTAGGCACTCAATGAAAGACCGCTTGCGCGATGTCTTATGCCCAGAAACCCTGAGCCGGAATATCGGCGGATGGAAAGTTGAAGGCGAGGCAGAGGGATACGGCAAGGGCTATACACTGGCACGCATGAAGGAACAGCTTGATAAGGTGGTACTCCCAGCCGCCTAACGGCGTAACCACTTCTAGTATCCGCGTGGTAAACATAGAGGATGCCCCGTGGTTCGTGGCTAAGGATGTGTGTGAGGCTTTATGTTTATCTAAACATCATGGCGGATACAGTAAGCACCTGACCCGCTTCGACTCATCCGAGAAGATGAGCTTAAAGAAGTACGGGGCTGATATGAGAACCCCCAGCGTAACGGGGGTGTCTCTATTCGATTCCTTAACGGCTGCTCATGTCGCCCTGATTAGTGAATCCGCCCTCTACAAGTTGGTACTCAGAAGTGACAAGCCAAACTCCCTCCCGTTCCAAGATTGGGTCACTAAGGTTGTCCTCCCAGCGATTCGCAAGGATGGCGGGTATGTTCTGGGGGAAGAGAAGGTGGTCACGGGGGAGATGAGTGAGGACGAGTTGGTTCTGAAGGTCATGCAGATGCAGGTGGTTGGTTTATATTTGCCGCAAATTTCTCAGGGGTCTCCTCTCAGTCTACCGCTTGAACATACCCCCGTGTGCCCCTTCCGTATGCCTATGGTGGGGCGGGGGAGTTCGCGCGGATAACCTTGTGTGATTCTTCGGGAGCTTTGGAGTGCTGAGGGGCGTGCTGGACTACCTCCATTCTCAATTGTCGGGGTGTTATCAAGTGTCAAAGAGTCTCACTATTGATAACTAAGTGATTGATTTCAATGTAAATTAATGCTTGCACACCCTATCCATATCCGATACAGTGCGCCCCCTTTCAATCACAACGGAGCGCAGGAACATGACACAGACACACATCGCAGCACTCGAATCAGCACAGCACATTGAGGACTACCAACGGGTAGATGTTGAAGCGATCCTAGCCGCAAGGGTGCGTGAGTTCCTTGAGGACTTCGACACGATCAAGACTTATTGCATCACTAAGGTAAACCCGAAGGAAGATGACCGGACAGGCTCTACGCTGAAGGAGGGGATTGATGAAGTGCTGGAGAGCTTCGGGGGGCTTGCACACTTCGCTGGGGCGATCCGCTCAGGTGAGGTACATAGCTGGCAGTAAGGCAGCGCCAGCATCATTGAGTAATCCACAAGGCCGCCATTGAGCGGCTTTTTGTTTGCCTGTAGATGTACCAATGCACCGCAACAGGACAGCACGCAGCCCCATAGAACCCTCAGGAAGTCATACAGCGCACCGCTGCAATCCATTGACACTATCACTAGGCGACCTAACGCAAGCCCCTTGCTGACACTCTATTGCTGTACCGTTTAACCATCGTTTACAGGTACGAAAGTGAATACAGCAGAAGTGTATTCTTTAACGGTGTATTGACAAGCTTTCACTGTACCGAGATAATGCACCCCTATTATTCAACACCACAGGGGATTCAGCATGGCAACCTTCGCATACCTTCGGGTTAGCACACAGGATCAGACCACAGAGCAGCAACTCGCTGCCATTGAACAGGCTGGATATAAGGTGGGTGATAGACTGATTTACATTGAGCGCGGTGTATCGGGGAAGATTCCAGCTATGCAGCGCGACCAGTTCAAACAACTAAGCACTCAGATTGCCCACGGGGATTCCTTAGTGGTAGCTAAGCTGGATAGATTGGGGCGTGATACGCGGGATGTCATCGCCACCATTGAGACTCTGATTGACCGTGGAATAACTGTAGTGGTGTTGAATATGGGCAAGCTGGATAATACGCCGACCTCCCGCCTAACTCTGACCATGCTGGCGGCGATCAGCCAATTTGAACGGGAGCTAATCGGCGAGCGTACCAAGGAGGCTTTAGCGATCAAGAAGGCCAACGGTGTGCAGTTGGGCAGGCCTATGAAGATCAACGATGCAGACCTCAAGGCTAAAGCTGTGGAGTTGTTCGCCGCTGGCGGTAGCTGGAGAAAGACAGCAGCCGCACTAAACATCTCACTGTCCACCCTGCAACGATTGATGAAATAGTACCCAGTCAGCACCGACCATGAGGAATACATGAGGCCGCCATTGCGCGGCTTTTTGTTTGTCTGGCATAACGCCCCACCGACGCCCCACCGACGCCCTCCGCACCTCCCGCACCCCCAAGTTCCAAAGCGGAGGACTTAGCGAGAGCCTATGGTGCATCGGAGCAGACCATTGAGCGTATCAAAGTTAGCACCGCTAATGGCGTGGGAAACCTTGTGGATGCGGGAATTCCAAAGTTAGCTATGACTTCCGCCCCGCTGAATCCTTATGAGCAACCACTGGAACTTGGAGGGGTGAGCATAAGGCAGGACTACGAGGGTCGGTACTCTATCAACGACCTCCATAAAGCAGCCGGGGGTTTGCCGAAGCACCAGCCAGCGTTCTGGATGGCTAACGAGTCAACAAAGGCCGTAGTTGCGGCACTCTTGGAATCCCAAGACTGCACACGGGAACCCCTGAAGACCATCAACGGGGGGACTAATCGGGGCACATGGGTTGAGCGCGAGCTGGTGTACCACTATGCAACGTGGATTAATGCACACTTCTTCCTCAAGGTAATCCGAGCGTACGACCAACTGGCTACCAAGGGCATTGTGGTACATGAGGCACACGTTGACCGCTTCGCGAATGACCCCATGAAGATGCTTGAGGTCATCGGGGAGCAGATGAAGAAGATCATGGGGGAACGAGATGCGGCACAGGCTACCATCCTGAAACTCAAGGAAGTACCCAGCGAACCAGCGGGGACACATCAGTACCCTCATTAATCAACCTAGACGAATCCCGCGTAACCCGTGGGCAACTCGCGTGGTCACGCATCAAGGCAACCGCAGCAGAACAGAGGGAACTCTGGAGACAAGTGGGGGAGGCTCTACTGGTGGGTAGGAAGTTGCACAAGAGTGACAACAAGTTCAGCGAGTGGTGCAAGGATCATGGCTTCGGAGATATGAAGCGGGATACCCGAGCAGACTCCCTGTGGCTTGCCTCTAATTGGAACTCTGGTATCGCGTCACTCGACACCGAGATAACACATCCAACCAACATCAGGGCAGGGCACAGAGAGTTGGTACAGAAGCTCATGCTTCCTGAAGACCTACGTGACTTGAAGGTATCCGAGAAGCCCACTGTAACCCTCGATCAACGCTCTGCCGAGAGGCTGGCTAAGGTAATCAACCGTGCTAACTCAGGCGATGGGGGCAGTGAGACAGCCAAGAGGCACGTTGAGAGCATCGCTAAGAAGCACGGGGTTAGCAGTGAGGAACTTAGGGAGGTGGTGTCCCACGCAGACCCTGCGCAAGTCCTTGTGACGTAAGGATCGCGGTGATGGGGGGGTTATAGTAAAGAAGAATTTGTGCGTCTTGTCTGGGTATCTGTGTTAACACCTAGGCATCCCCCCCCCCCTTTGCAAACCTTTCGACACCCCACAATCTCACAAGGAGTTCACCCAGTATGGCCACGACCCAATGTACCAAGAGTAGCACCACGACTTCCATTGCGATCCGCTTTGACCCCATGAGCAAGACCCGCATGGCATGGATCACGGCTCAATTCCCCGACCTGAAACCTTCCCGCACTATGATCCTACGCCGCGCCTTGCAGCATTATCAGCAGTACATCGAGGCCATCCAGCGCACCCCAGATGATGACTTCGGGGAGAACATGACGATGGAATCCTTGAGACTCAGCCGTAGCGGCAACGGGGAAGTGACACCTTGGAATGATGATCCTGATTTTGCCCATCGCCCTGAGATGAACCTGACGGAGCTTATCAAGGAGTTCAACATGAACCGCAACAAGCGGGACACTGAGAGGTTCTTTAAGTCCAGCCCGTTCAAGGCCAGAGCCGAACGCATGAGAGTGGGTAAATAATGGCCGCGCCCCGTAGTGGCAACAAGGACCGCATGGCGTGGTTCAAGATGGATGCAGGGAGATTCAACACGGACACAGCCGGTTATTCATTAAGACAGTCGGGAGCATACAGCCAGCTCATGAACTTGTATTGGATCATGGGTAATTGTCTGCCAGCGGATGAGTCCGGCATTATGCGGAGAGTTGGGGCTGTTGTCCCCGAGGATATTGAGGTTGTCCGCGAGGTAATGAGGGAGTTCTTCCCGCCGGATGCTGACGGTAAACATCGCCACGCCCTACTAGATCAGCAGTTGACCGATGTTCAGATTAAGAGCGCACAGGCCAGTGCCGCCGCTAAATCCAAAAGCAGTAAACTAAAGCAGCCACCCGCACCCGATGCTGACACGGAGGACTTTTAACCATCAACCTAGCGAACGCACTGCGGATGTTAGCGACCGCTAGCGACCGTTATGCGATAGAGAGACAGATAGAAAAAAGCGCAGCAAAGAGTACCTCCCTTGAGGCTTCGCCTTTGATGAGTACCTATATTGATTATCGCCTTTAGGTCGTGCCTCAGTATTCATTCTGAACTTCTTTAAGTATCACGGGCAACAGAATGAAGCCTTATGCATAGCCTGATATGAATTATTCATTAATGGTATCAATTCACAGTACCACCCTCAGACTTCATAGGTACTACAGGCGGTACGCCCCAAAGCACAGCCATCAGGATCACCGCCTGAATTCCTAATGAAGCCCCCTAGTAACCTGAGTTGTACCCAGCAGCGCCCATATTCCCCACGGTTCAACCCTATGCCTTCACCAGCAGTAACACCCGTGGGGATCACTTCAGCCAATAACATAAGGACACATAACCATGCCAAAGTTTGACCAAGTAGGTATTTCACAACGCGCCCAACTCGACACCCCGCAACGCTCGGTACAGACGGAGGTTGTTGCCTCCCCCGTGAACATCGCAGTGACCCCCGCAGAGAACAACATGATGCGCCTCGCTGGGGCGCTGAAGTTAGCAACACCGGTTGTTGAGCAGTACGCCCAAGATCAGGCACAGGAAGGCAGGGTTGCCCGTGCTAACGGTCAGGAGAATCCTAATGACCTCTTTGGGTTACAAGCGAAGGGCTGGATGGAGATGGATTCCACAGTCCACGCCGATCAGGATTGGTTGCAGTTGAAGGCTGATTACATGACGAAGTTCGACAAGGAGAACTCCACTCCCGCCGACCTCGATAAGTTCATCAGCGATCGTGTTAACGGCCATCTTCAGGGGATGCCTAGTCAGCATTACAGGGATAATTATTCTGAGTTGCTGGCTAAGAACGCCGTCCAGTTACGTCAGGACTTCACTGCGTACACCATTGGGCGCATGGTGGAGAAAACTGAGGCCAATGTGGTACAGCTTAACTACAACATGGTTAAGGACTCCCTAGCGAATGGCAAGCTACCTTCCGTCGAGGACTTCAAGGGTGTCACTCAGTTTGCTAAAGAGCACGGCATTAACATCTCGGAGTCCCGCTCGGATCAACTCATGTTTGAGGCGGTCAAGCGGTTCGCTGAAGAGGGACACCCTGATATTCTCAGCGTGTTCAAAGCGGATACCAAAGACCCCACCGACCCCACGAAGACTCAGCCGGGGATGTACTTCAAGCCGGGCTGGAAAGATAAGATCGACCAGTTGGAAATCACTGCGTCCCACAACTTCGTCACACGGAAGAACGCCGAATACGCCTATGCGGAGAACCTGAGGAAGCACGAGATTGATGCCTCAATGGGTGATGTCATGGAAAAGATGGCGCTGGGTGACGTAGGGGGCGCTCAGGCTCTCTATGAAGAAAAGGTACGCTCTGGGTTATTCCACGGGCAGGGTGGTCAGTTGGTGACGTGGATGGGGAACATGGCGAAGACCGCTAAGGAAACGGAAACCCCCGCCCAACAGCTTCGCATGACGGACACCCTGATTAAAGTCTATGAAGGTAAGGCTTCCTATGAGGACATCTTGAAGTCTGGGTGTACCCCAACGCAGATCACCAGCATGGCTAAGGAGCTTCGAGCGGTGCGCCATGAGAACCGTTCAGCAGCAGCCGCAGAGAGGGCTAATGCTATTGCGGACTTCACCCCCGCTATCACTAAGAGTATTGAGTACACCTCAGGTAAGGATTTCATCACGGACTTCCTCAAGACAAAAGGAGTCGGCGCTTTTGACCCCTTCGGGGCTGTGCGTAACTGGACAGACCAACAGCGGGCAGTCGCTCAGCTAGAGTTCACGCGGCGGGCGCTCAATGAGAAAGACCCCATGAAGCTTCGGGGGATTGTTCATGATGTTGCCACGAAGTACCGCCAAGCAATAGCCGAGCGTGAGGCCACGATGATAGGTACAGCCCCCGGCTGGCTGCAATACAGTAATGAGGAGGAGTTGCGGGCGGCCTCTAGCAGGGGGGAGGTTGACTTGGAAACCGTCAATCACCACCTCGCTTACTTCGATGAGATGAATAAACCTAAACCGAAATGAGGCCACCTCCCGCATAGCACGGCGCACACCCACAAAGCAGCCCCTCAGTGACCGCACAGAGTCATTGCAGGGGCTTTCATCATTAATCAGCCAACAGGATCAACCATGACAGACAACCCACCTATGACCCTGTACGACCATATCAGAGCATTGAATTCAGCAATGCAGATCTTTCAGTATCAACCTACCGAGCAACACCGCGCCGCACTACTGGAAACCCTCACGGAGTACCAACAGGCAACCGCCCAAGGTTTGTCGCTAAGCCGCGCCATTCCGCCACCACTTGAACAAGCGGACACCCACACGCAGTACCTGAGGCGGGAACTCAACGAAGCCCTGATTCAGTTTAAGGCTAACCCTGAGAACGGCGGGGCGCTACTGGATCAACTCACCACTCAATACATTAACGAAGCACAACAAGGAAAGATCAAACCATGAACACAACAATCAAGACATTCGGCAAGCATCCTATTGGGATCATTGAGCAGGACGGGGGAACATGGATAGCCGCTAAGGACATCGCCAAGGCGCTAGGGTATCCGAACGCAACCAAGATTATTCAGTGCATAAACCCCGCTAATGTAAACCGATCAAGCTATGTAATCACGGTCAATCGGGAGGGGGTAAAGGAACTGGCATATAAGGGGAGGCGCTCCGGTCTGCAACAGTTTCACCGCTGGGCGCTCAAGGAGGTCTTCAACAAGGGGCAACCCGCAGCAGCCCCAGCAGTTCCCCTCGTGCAGAGTGTACCGAGCGCCTGCCCTTTAGGTGCAATCCTCGAGATTCTTCAGAAGTTACAGCATGACGGGTGCGGATGTCAGTGTTCCGGTGGGAGTCACTGAGGAAACCTAAAACCGCGTGCGGGTTCAATTCCCGCTCACGATATTTGATAGGCATGGGGGGCGTAAAGTAATGCGAAATCCTTGGGTTACTTTCTGTGATACCATCTGGGCTACCGCATGAGATAAGCTATATGTAACTAATTGAATTTAAACGGTACTTATTAGCGATGCTGGCTGGAATGATTCCGGTTCTGGGCACCAAAAATCTTCCTAAAAAATGAAATTGCGTTTTTAAATCCTTGCAGGATTCTTTTTCATGTCTAGTTGTTACACAATCCAGCAAAATCATTGAATTCGTATGAGCGACGGCTCTTTTTAATTTTCCAAAGTTTTATGCGATGGTTTATCATTCAAAAAATGGGATTTCCCTGCTTTTGGTGTCGCCTTTTGATAAGCCGCGGCAACATTCATAGAATATAGCCAACGGTGAGTGTTGGTCTGGAGTGCGTGGCACGATGAGAATAAAGCATATTATTTGGATTTTTTTGTTCAATGCATCCTATTCCTATGCGCAGATCGCACCTGATGTGGGGCGTGTGTTAGAAGAGCAGAAACAGCTTAATCAATTACCCGATTTCCCCTCACGCGCGCCGCTGGTTTTGCCTGAAGAAAAGGTCAAGCCGGCAGTTAGTGCGGATGAACTCCACATTACAGTCAAAGCGTTTCGTTTTAGCGGAGAAATTAAATCCTTTCCCGTAGCTGCGTTGCAGGAATTGTTGACTGATTTAATCGGTAAGTCGCTGACGATCGGTGAGCTGCAGGAGGCGGCCGAACGCGTCACAGTCTATTATCGTCAACGAGGCTATTTCCTGGCGACTGTGTTGTTGCCCAAACAGGATGTCACCGAGGGTATTGTCACGCTGCACGTTTTCGAAGGGGTTCTGGATCGAAAAAATGGCGTGAAAATTCAAGGCTCCAAGCTGCGTGTAAAACCGCAGGTTTTGTTAAAAACGGTGCAGGCGAGTATTCCTGCTGATGAGGCGATGCATAAAGAGTCGCTGGAGCGTGCATTGCTGTTGATCGGCGATCTGCCCGGCATGACTGCAACTTCGCGGCTGGAGGCGGGCGACGAGGCAGGCGGCACGCGCGTGGCGGTACAGGCCGCAGAAGGCGATCTGCTGGTGCCCAATCTTGCATTGAATAACCACGGTAATATATACACCGGCGCCCATCAAATCGTTGCCGGTTTGAGCGTCAATGATCCTTCCGGTATTGGTGATCAGTTTTCTGTAAATTTATCCCGCTCGCTGGCAGGATTGCTCAGCTCCGCAAAATACAGCTACAGCCTGCCGATCGGCAGCGATGGCCTGCGCGCGGGGCTCAGTTACACCGATGTGGCATTTAAACTCGCGGGGCTGCAACCTGATCCGCAAAGCACGGGAAGCGCACAAAACTGGACGCTCAATGCACGTTATCCCGTTATTCGTTCACTGCAGCGCAATCTGGCTTTTACCGCCAGCTACGACTGGAAGCGGCTGTTTACCGATGCGTTTCAAACGCCCGTCAGCGACAAACGTGTCGATGTCGTGGCACTTGGCTTGAACTGGGATCATCAGGATACACTGGGCGGCGGTGCATTTACATCTGCATCCCTGACCGGTGTGACAGGTAGTCTGGATTTGACGCGGGTAAAATCGGCGGCGCAGGCGGATGCAAATTCTGCTCAGACATCCGGTCGTTATAACAAGTGGTTGTGGTCACTGTCGCGCATGCAGCGACTGAGCGAAGACGTGAGCCTGTTGTTGCAGGCATCGGGTCAGCAGGCCGGGAAAAATCTGGACGGTGGTGAGAAATTTTCCTTAGGCGGTCCGACCGGTGTGCGAGCCTATCCGGGTGGTGAAGGTGCGGGCGATGAGGGCTACAAATTCACTATCGAGCCGCGCTGGAATGTCGGGCGTCTGGGGGAGTCCGTCGAATTTCAGCTGTCTGCTTTCTACGATATGGGATATGTCGTACAAAACCGCACCTTGTGGCCGACTGCTAATTTGCCGACGCCAAATGCTTACAGTTTGTTCGGTCAGGGGGTCAGTGTTGCACTGACCCGTCCCGGGTGGGCTGATTTTAGGATTACTTATGCGCACAAACTGGGCATAAATCCAGGTGCAAATGTCAGTACAGGTGCGGATGCGGATGGTCGGAAAGACCCCGGTCGTGTCTGGTTGACGCTGACAATGATGCTCTAGGAGATAAGAATATGAAACGTCACGGCTCAATGAATCGTGTTTTTCGCCTAGTATGGAGTGAAGTTCGGGGTGCATATATTCCTGTTGCAGAAATCACCAAGCGTCAGGGTAAGCGCTGCGGTAGCGGTGTGGCGGTTACGGTTTCTTTGGCCGGGATATTGCTCGCGGCATCAGCGCAGGCTCAACCCCCGGCCGTCGATGCCTTGCCGGTCGGCGCTCAGGTTGTGGCGGGAACGGCTGTGATCAATCAGACGCTCAATACACTGACAATCAATCAAAGTACGCAGCGACTGATTACGCAGTGGAGCAATTTTGATATCGGCCAGAATGCGACGGTGCGCTTCAATCAGCCCAATGCGAGCAGTATTGCGCTCAACCGTGTGTTATCGGCTGATCCGACGCGCATCATGGGTAATCTTTCTGCAAACGGTCAGGTCTGGCTGATCAATCCGAATGGGGTGATGTTTGGAGGTACGGCGCGAGTTGACGTGAATGGGTTGGTGGCATCCGCACTGGACATCCGTAATTCCGACTTTTTGGCCAGTAAATACAGCTTCGATCGAAATTTGAATCCGGCGGGTGTTGCAGGCTCGATTACGCAGGATGGTCGTATTCAAACCGGGACGGGCGGCTATATCGCCTTCATCGCGCCGACCATCGATAACAACGGGGTGCTTTCAGCGCCTCAGGGAACCGTTGCTCTGGCTGCTGCGGATAGCGTCAGCCTGTCTTTTGGCGGCGACCGGCTGATCGGCTTTACGCTCGATCGCGGCAGTATCGGTGCGATGGTTAGCAATCGACAATTGATACAGGCGGATGATGGTGTCGTGTTGCTGAGTGCGAAGGCCGCGGATCAGATGACGCGTGCGGTGGTGAATGTGTCTGGCGTGATCGAGGCGCGTGCGATTCAGAATACCGCAGGCGGTCGCATCGTGCTCGATTCGGGCAGTTTCGGTACGACCACGGTCAGCGGACAGGCGAGACTCGACGTTAGCGGCGGTGCTGGGCAGCAGGGTGGGCGTATCGCCGTACTGGGCGATCAGGTCGCGCTGCTGGACAATGCACAGCTTTTGGCAACCGGTGACGCGGGCGGCGGGCAGGTGCTGGCAGGCGGCGACTGGCAGGGGAAAAATGCGCTGATTCCGTCTTCAACCGCTGTGTACATTGGCCGGAATGCATTGCTGGACGCTTCTGCGACCGGCTATGGAAATGGCGGTACGATCGTTGCCTGGTCTGATGTTTCAAACAATCTGAGTACCACACGCGTGTATGGCACGTTGCGCGCGCAAGGCGGAATAAAGGGCGGCAATGGCGGACGTATCGAGACGTCCGGTCACTGGCTGGATGTAGCGGGAATACGCGTTAATGCGAACGCCACCTACGGGACCGCAGGAAACTGGCTGCTGGATCCGCTCAATATCAATGTGGTTGCGACGGGTTTCGATGCGTCGACTCTGACGGGGGGCAACGGGGTTGATCTGTTTGCGACAGCAGGTGTGACTGCCGGCACCTCAAATCTTGATGTGGCCCTGCTCAATGGTGCAGGTGCCAATGTGACGCTGCAAGCTGGCAATAACATTACGTTTGCGACGGCGGTGAATATTGCCGGTGCGGGTGTCGGTCTCAGCGCTCAGGCTGGCAACAATATTCTTTTGAACTCTGGCATCACCACCAACGGCGGTGCGATAACGCTTGCCGCGAATGATGCCGCAAGTGGCGTGGCGACAGGTACGGGCAGTATTTCCGGGGCGGGTGCGCTGGTGTCGGGCGCCGGAGCGATTACCCTGAGCGCGGCAACGATGACGCTGCCTACAATTACAACTTCAGGGGCGTTGCTTACAACGACGACCGGGGTGGGTGCGTTAGGGACGACCAGTTTTGGTCTGACAAGTGCGGGTTCGTTATCAGTAATTTCCGGCGGTGCGGTGACGCAGACCGGCGCATTGTCGGTGTCCGGTACATCGAACCTGACTGCAACGGGCAATGCGATCACGCTGGATTTGGCGAATGCGCTGAGCGGCACAGTTACTGCTGCCGGCACGGGCATCACCTTGAACAACGGTGCTGCGAATCTGGCTGCAATATTGACCGATGCGGGCGCATCGGATTTGACCACGCTGGGTTCTTTGTCTGTGAGCGGCAGCAGCGGCGCAGGGTTGACCACGCATGCGGTGGCAACAAGTTTCGGCGCGCACAGCGTGACCGGTAATCTGTTGTCAGTTGCGACGGGGGCTGTGACGCAGACCGGCGCATTGTCGGTGTCCGGCACGACAAACCTGACTGCGACGGGCAACGCGATTACGCTGGGCTTGGCTAATGCCTTGACCGGCACGGTCACGGCGGCCGGTACGGGCATCACCTTGAACAATGGTTCTGCGAATCTGGCGGCAATCCTGACCGATGCGGGCGCATCGGATCTGACCACACTGGGTTCTTTAGCGGTAAGCGGCAGCAGCGCAGGCCTGACCACGCACGCGGCAGCAACGAGTTTCGGTGCTCACAACGTGACGGGGAATTTGTTGTCGGTTGCGACGGGAGCCGTAACGCAGACCGGCGCGTTGTCGGTGTCCGGCACGACAAACCTGACTGCGACGGGCAACGCGATTACGCTGAGCAATGCATCGAATGCGCTGGCCGGCACGGTCACGGCGGCCGGCACGGGAATTACCTTGAACAATGGCGCTGCGAATCTGGCGGCAATCCTGACCGATGCGGGCGCATCGGATCTGACCACACTGGGTTCTTTAGCGGTAAGCGGCAGTAGCGCAGGACTGACTACGCATGCGGCGGCAACAAGTTTCGGCGCGCATACCGTGACCGGTAATCTGTTGTCCGTTGCAACGGGTGCGGTGACGCAGACCGGCGCATTGTCGGTGTCCGGCACGTCGAACCTGACGGCGACGGGCAACGCGATCACGCTGAGCAATGCGTCGAATGCGCTGGCAGGCTCAGTCACGGCGGCCGGTACGGGCATCACCTTGAACAATGGTTCTGCGAATCTGGCGGCAATCCTGACCGATGCGGGCGCATCGGATCTGACCACACTNNNNNNNNNTCGAGTCTGACGGCAACGGGCAATGCGATCACGCTGAGCAATGCATCGAATGCGCTGGCAGGCTCAGTCACGGCGGCCGGTACGGCCATCACTTTGAATAATGGTTCTGCGAATCTTGCGGCGATTCTGACCGATGCGGGCGCATCGGATCTGACCACACTGGGTTCTTTGTCTGTGAGCGGCAGCAGCGCAGGGTTGACCACGCATGCGGCGGCAACAAGTTTCGGCGCGCACAGCGTGACCGGTAATCTGTTGTCAGTTGCGACGGGGGCTGTGACGCAGACCGGCGCATTGTCGGTTACCGGTACATCCAGCATTAGCGCTTCTGGTCAGAATATTGATTTGTCTACTTCGGCTGCAAACAGTTTTACCGGTGCCCTGAATTTGTCTAGTGCGAACATTGCCTTGAAGAATTCTAGAGCGACGAGTTTTGCAGGCTTGAACTCGACAGGGAATTTTACTCTGACCGGTGTAGGGGCGGTGACGCAGACAGGCGCGTTGTCGGTGTCCGGCACAACGCTGATCAATGACGCAGGGTATGCCATCACGTTGGGCCATGCTTCAAATGTGTTGACCGGGGCTGTTTCATTGAATGGCACTAATGTGCTATTGAAAAATGCACGCGCGACTGATCTTGGGCTTATGGGGATAACGGGTACTCTCTCGGTGAACAGTTCGGGCGCACTGACGAATTCCGGTGTGATGACGGTTGGTGGTACATCTTCATTTGTTGGCGCTAACGGACCAACCAAACAAGCGATCACATTAACTCAAAGTAATTTATTAACGGGTGCCGTTTCGCTGGATGGCGCGGCTGTGACTCTGGTGAATGCACGTGCAACGAATTTGGGTACGGTTGCAGCCAGTGGTCCGTTGCAGGTTACGAGTCGAGGTGCGCTGACGCAATCCGGAATTGTAACTGCGGGCTCGACTTCTTCATTTGTTGCCGATAATGCGGGCGTTAAGCAATCCATTGCCCTGACCGGGAATAATCAACTGACTGGTGCTGTATCGCTGGATGGCGCAGGTGTGTCCTTGCACAATATGAAGACCACGACACTTGCCGGTGCGACGGCGACTCAGAATGTACTGGTAGAGGCGGTTGGCGTCTCATCTGATCTTGTGCTGGCAGGAAACGTCAGTTCATCAGGTGGCAATGTGACACTTTCAGCCGGAAATATTTTCCGCAACAACGCGGGTGCCGGTGCGGTGGCAGCAGGTGCGAGCGGGCGCTGGCTGATTTATTCCAATGATCCGAATCCGGTAAATTTTTCGGCAAATCGTGGCGGTATCGTCTACGACTTTAAAGAGTACAGCAAGACCTACCCGTTTGCGCCTATGCCTGTGACTGGCAATGGATTTATTTACAGTTATGCGGCCGTTTTGACACCGGGACTGACTGGCGTGGTGATCAAATTTGCCGATGGGGTTACTGATGCGTTGATGAAGCCGTCTAATTACACTTTGACGGGTGCTATTGATGGTGATTTGGCAATTTTGAATAACCCTGTATTGGGTAATTATTCAAAATCGAGTGTGATCAAAGATAAGTCGGTGACGGTTACCGGGCTGTCTGCTGCAACAACTAACGGAGCTGCAACGGTTTACGGTTATTCGATGGTAACGACAGTTACTGCTGATATCGGCACGATCTTGCCGCAAATCAATGTCAGTTCAGAAGATCCAAAAGATTCAAAGAATTCGAAGGATGGAAAAGATAAGGACAGTAAGGACAAAGATTCCAAGGAAGATTCTGGCTCTAAAGATGTGAAGTCTGATGCTAAACCAGAGTCCAAGCCTGAGTCGAAACCAGAAGCTAAACCAGAAGCTAAGCCTGAGTCGAAACCAGAGTCGAAACCTGAGTCGAAATCTGAGTCGAAACCTGAGTCGAAACCTGAGTCGAAGTCAGAATCTAAGCCTGAGTCCAAGCCAGAGTCGAAGTCTGATTCGAAGTCAGAGTCGAAGTCAGAGTCGAAGTCAGAATCTAAGCCTGAGTCCAAGCCAGAGTCCAAGCCTGAGTCCAAGCCTGAGTCGAAACCAGAAGCTAAACCAGAAGCTAAGCCTGAGTCGAAACCAGAGTCGAAACCAGAGTCGAAATCTGAGTCGAAATCTGAGTCGAAATCTGAGTCGAAATCTGAGTCGAAATCTGAGTCGAAATCTGAGTCGAAACCTGAGTCGAAACCTGAGTC
>MGWO01000002.1
GAGTCGAAGTCTGAGTCGAAGCCAGAGTCGAGTCGAAGTCTGAGTCGAAGCCAGAGTCGAAGCCTGAGCCGAAGCCTGAGTCCAAGCCTGAGTCGAAGCCAGAATCTAAGCCTGAGTCCAAGCCTGAGTCGAAGTCAGAATCTAAGCAAGAGTCTAAGCCTGAGTCCAAGCCAGAGGTTAAGCCAGAGGTGAAACCAGAGGTGAAACCAGAGGTTAAGCCAGAGCCTGTTGTTCCCGTCGTTCCAGCGCCACCTTTAGTTTCTCCTCAGGCAACGGAGACTAAAGTTCCTGTGCTGTCGGAACCGTTACGTGTGACACGAACAGGTAATGTAACGAATGTATCGTTGAGCGGTTCGGCCTCATTGCCGGTATTGCCTCCGAATACGGCGACGAATTCGATGGTCGCGGTGTTTGTAGTGCGCGAAGGGGTGACCACTGCGGCGGAGAATGGCGTTGCGGTATCTCACACCAACATGGGCGTATCGGTTAAGCCGACTGATAATCCCAATGCGGGTAGTGATGGCGCGGGAAGAATTTTAAACAGCTTCGTCTTCCGGATGCAGTCGGGCGGGCAGGTGTTGAAATTTAATGCGCAAGTGGGCGAAGCCGGTGTGATCGTTACCCCAGTTGGGCCGTCCGCCGCCGCATTAATTGATTCGCAGCGTAATTCTGTCGTTGGCGCCGCTCTGGTATCCAGTCGTCAGTTGAATGTGCCACTTGATCAGATCAAAGCCATTTTCTTTGATATGTAGTATTAATGCGGCGAGGAAGTTCGGTTAAAAAGGGGATAGACGCAAAATATCTGCGTGTATCCCCCTCAGTTGGGTCGCATTGCCGCGCAAGTTGGATCGGCTAAGTCCGTGCTAACGTTACTCCACAGGGCGTTTTAATATTTCATAGCGCACAAATGCTTCACGGATCATGGCGGTGAGTGCTTCGTTTTCCCATGGCTTGGTGATGAACTGGTAAATTTCACCTTTGTTAATCGCATCGGTCAATGTGCCGATTTCGGTGTAACCAGACAATATCATTCGCACCACATTAGGGTGCATCGTCTTTACACGGCGCAGAAACTCGACGCCGCTCATCCCGGGCATACGCTGATCCGAGAGTACAACGTTGACCTGATGTTTAGCCATGATCTCCAGACCTTCCTCTGCACTGGTTGCCGTTAGAATTTGATAGCCCTCGCGCCGCAGGATGCGCTTGAGTGATAACAGCACGTTTTCTTCATCATCGACCAGCAGCAGAATTTTCTCCGACTTGTTATCAGTCATCATTTTTCCGCGCACCAGCAATTGGGCGAATTCTTCAGCGGGCAGGGGGGCGCTATACAGATATCCTTGCATTTCCTTACAGTTTACCGAGCGCAAATAGCCTAATTGCGCCTCTGTTTCGACGCCTTCTGCGATGGTGGTCATTCCCAGTGTTCTGCCCAGTGCAATGATCGCCTGTACGATCGCCGCATCGTTTGGATCCTGCGTGATGTTGCTGACAAATGACTGATCAATTTTTAGTTTATCTACCGGAAATTGTTTAAGGTAGGACAGGCTGGAGTAGCCCGTGCCGAAATCGTCGATCGACAGGTGCAGTCCCATCGCTTTGAACTTATTCATGATGGCAACGGTTTCGCGTACATTTTTCATGATCGCGCTCTCGGTAAATTCGAGTTCCAGATACCGGGCATTAAGACCTGAGTCGTGTAGCGCCAGACTGACTATTTCCGGTAAGTCAGATTGATGCAGTTGCAAGGGGGAGAGATTGATCGCGATGGTTAGCTCGACATTCTTCTCCAGATGCCACAGCTGCATTTGCCGGCAGGCTTCACGGATGACCCATGTGCCCATCGGAATGATCAGCCCGGTTTCTTCGGCAACTGAAATAAATTCGCTCGGGGCGATGATGCCGCGTTCAGGATGATTGATGCGGATCAGCGCTTCTGCACCGATAATTTGCTCCGTAATAATGTCGACCTGCGGTTGATAATGCAGTACCAGCCTGTCCTGTGAGATGGCATTGCGCAATTCGGCCCCCATGGTCAGCAGTTTGTGCGCATGCTCGTTCATACTTGATGAATAGAATCTAAAGCTATTTCTGACGCCGCACTGTTTCGCGTCCGCTAAGGCGGCATCGGCATGTTTCATCAGCGTAGTGGCGTCGTTGCCGTCGATCGGATATACCGAAATCCCCATCCGTGCAGACAGTTGTACTGATTGGTCTGCAACGCTCAGCGGTTGATAAATCCTTTGTGCAATGAGTTCGGCCGTGCGGTTAATTTCTTCGCTGGTATTAAGATCGGGTAGCGCGATGACAAAGGTATCCGCCGACAGGCGTGAAACGCTGGCTTGTGCCGGTGCCGCTTCCATCAACCGTTTTGCAGTGGCAATCAGAATCTGATCGCCGCCTGCATGACTGAACATATCGTTTATTGTGTGGAAGTGATCCAGGTTGAGGAAGATGACGCCGATGAAACGCTCGTATTGTCTGGCATGGGTGATGGAGCTTTCAATGCGATCTTCCAGCAATGAGCGGTTAGGCAAGTCAGTCAGTGCATCGTAGTGCTTCAGGTGATCGAGTTCTGCCAGTGCCTTTTTTTGCAGCAGATCGCTAAATACTGCGAAATAATTGACCACCCGGCCTGAGGTATCTTTGACGGCATTAATGCTGCTCCATTCGGGATAAATTTCGCCGTTTTTACGACGATTCCAGATTTCTCCCTGCCAGCTTCCTTGTAGTTCTAGGCTGCGCCACAGCGAACGAAAAAAATCATGATCCTGCTTTTCCGATTTCAGGATGCGCGGATTTTTGCCAATCACTTCTTCACTGGTGTAACCGGTAATTTCACAGAAAGCCTGATTGACGCGGACGATATTGTTGTCATGGTCGGTGATGACCATCGCATCTGCGCTGCGGGAAAATACCTGTTCTGCCAGTTTTAGCTCTGTCTCCTGCTGTCGTTTTATGTTGTTGATATAGATTTGCTTAAGTGCAAAAGAAATATCTTCACTCAATTCCTTCAGTAATAGGATCACTTCGTGATCGAAAAAATTGACGGTATCTGCATAGACCATCAGTGCACCGCGAAAATCAGGCGCATTGATCGGTAACGAAATATTGCCGCGCAGATTGTATTGGGCGGCGGCTTCATGCCATGTGCGAGAGATAGGATCGTTTAAAAAATCATCGACGACCACGATACGATTTTCATTGATCGCAGTGCCCGCCGGGCCTTGCGCGCCGGATAAGCCGGCTTGTGTGCTGAGCGAGATCCCTTTCACGTAATCACGTGCCTGACCTGCAATCGCGACGGGAACAACCTGCTGTTCGTCATTTTCACGGCCTATCCATGAAAGCCGAAAACCGCTAAAGCTCTGAATTATTTCGCAAATTTTATCTAGCAGTGACTGTATATCCTGCAGGTGGATGATGGCCGAATTGACTTGGCTTAACACCTCGTAGAGCTGGGCTTTACGCTGTAATGCCTTATTCATCTGATATTCGTGCGTGACATCCTGAAATATCCCGATCACCCCGCCGATGTGTCCTTGCCCATCGTGCCAGGGGGATTTGCTGATTTGTACCCACGTTTGATGACTGCCAGCGAGATAGGGGCCGACCCTTGTGATGGTCTGGTCTGACTCAATGACGCGGGCATCGTCTTCGCGGTAACTCTGCGCAAGGCTGGTAGGGTAGAAATCTAAATCCGACTTGCCCGCTATCTCCGATTGCGGGATACCCAAATCATCGGCGTAGGATTTGTTGCAGGCAATGTAGTCGGAGCGGGTGTCCTTGATAAATACCTTCAGTGGCAAGTTGTCGAGCAGATCCAGAAAGGGACGTTTCCATGCCATGATGGATTCGGCCAGCTGACGATTGAGCATATCGGCTTGCAATTGATTCAGTTTGCTTGACTGACTATTGATGATAGCCTGCAGAATATCGACATAGTCTTCTTCAAACGGTTTGACGACATCGTGTTCGGTCAGTACTCCGATCACTTGCCCTGTGTCATCTTCGACGACTAACCGTCTGATGCTCTCATCCTGCATTTTTTTTGCAGCATCCTTGAGTTGAGTTTGACGTGTCACTTTCGCGACCGGCTTGGACATGACCTCTCGCAAAACGCGTCGGGGATCGTCTTGCCCAAACAGGCGTACGATATCGCGCTCGGTGAGGATGCCTGTAGTGCAGCGATTTTCACCGACCAGTACATAGTCCATTTTTATTTTGGTCATCGCGTTTGCCGCATCGGCTACACTGGCCTGTTCGCTTAACATGAGAATGTCTGTACTCATTGCGCTGCCGACATCGCGTAATTGCAGGAAATGTTCGATACTGGCCTGATTGCGAAAATCGGTTTCGCTGACGATGCCTGTCGTGTTGCCGTGTTCGTCAATGACCCGTAAATGCCGGATGCTGTGTTTGATCAGCGTGTGGTAGGCCTCGGACTTGCTGGCGGTTTGTTCAATCGAACGCAGCGGGGTGCTCATCAGTTCGACGACCGGTTGTGCGGTTGTGGATCCGCTGGCTGTGCCGCGGACGACATCACGTTCGGTGAGTATGCCGACAGGAATGTCATTTTCGACCACCAGCAGGCAACTTATCTGCATGCGTTGCATCATTTCGGTGGCGACGGACATCGATTGCCTAAGATCAATTTGGGCCACGTTGCGTGTCATGATATTGGCAATAGTCATTTCAGGTGGCCTCCGGAGTTTCAGACGTCAGTTTGTTGCTACACAGATATTGCTGCTCATGGTATCAATTTTCTGTTGATTGGACATCAATTCAGTCGCAGAATACCACTACGCCTTCCATTCGTACTTTTCTTCGATGAATTCTTCAGTCATTCCGTCCGCAGCAGTCCCTGCGCTGATTCTCTGTGTGGATGATGAACCCAATATTTTGAGTGCCCTGCAACGTCTGTTGCGACGCAACGGCTATAAAGTGCTGACGGCACAGAGTGGTGCTGAAGGCCTTTCGCTGCTGACTCAGCACGCGGTTGATCTGGTCATTTCAGATATGCGCATGCCGCAAATGGATGGCGCACAATTTCTCGAACAGGTACGGCAGCACTATCCTGACACGGTGCGTGTACTGCTGACGGGCTATGCCGATGTTGAATCGACTATGGCGGCGATCAACAAGGGCGAAATTTATCGTTATATTGCCAAACCCTGGGATGACAGCGACGTGCTGTTGCTGTTGAAGCATGCGATGGAACGCAAGTTGCTATTACAGGAAAAGCAGCGGCTGGAATTGTTGACTTTTCAGCAAAATGAAGCCTTGAAGACGCTCAATGCCAGTCTTGAGATCAAAGTGCAAGAACGCACTGTATCGCTGCAGCGTGCGCTGCAGGCACTTGAGGGCTCCAATGAACAGCTCAGACGAAATTTTCTCACTTCCGTGGCGATATTCTCCAATCTGATGGAGTTGCGTGCGGGCAGTATAGGCGGACATTCCAGACGTGTTGCCGATCTGGCGCGCAAGCTTGCAACACAGATGGGACTACTGCCTGAGGAGGTGCAGGATGTCGTGCTGGCAGGGCTGTTGCATGATATTGGAAAAATCGGTCTGCCTGATGCCCTGCTGGATAAGCCGTTCCCTTCGCTGAGCCATACGGAACAGCAGGAAGTGATGCGTCATCCGGTTATTGCACAGACGGCGCTGATGCCGCTGGATAAGCTCAAGGGCGCGGCCCTTATTATCCGTTCGCATCACGAGCGTTTCGATGGATTGGGTTTTCCCGATGGGCTTGCCGGTTTTGCGATTCCGCTGGGGGCGCGTATTTTACAGGTTGCCAATGATTACGATGGGCTGCAGCACGGCAATATACTCAGTGCACGGATCACGCAGACCAAAGCGTTTAAATTTATCATTGACGCGGGAGGTAAACGATACGATCCCACGGTGGTGCAGGCGTTCAAAGACCTGTTTAGTGGAACGCTCGCTACACAGGAAGTCGTGGTAAAGATTCACTCAGCCCAGCTGAAAAAAGGCATGGTGCTGGCAAAAGATATCGTTACGCGGGAAGGGCTGCTGCTGCTGAGTCAGGATCATGTGCTGGACGATGCGCTGATTGAACAGATGATCAGGTTTGAACACACGGAAAAATATGTACTGACCTTCTGGGTCAAGTCGCAAGAATGAAGGGCACAGGTATGCAGGACTTTCCAAAGGTTGAGGCATTTGTCTGGAGCGATAAACTCGTGACCGGCATTGATGAGGTCGATGATCAGCATCGACATCTGGTTAAGTTAATCAATGAAATTGGTAGTCTGTGTGCGGTGGCAGCTGACAGCAGTCAGATTAAGCCTGTGCTGAACGAGCTGGTGGGATATGCGCAGCATCATTTTGCCACCGAAGAACAGCTGATGCAGCAGTATGGGGTCAGTGCGGCTCATCAGGAAAATCATCTTAAAGCGCATAACGCGTTTCGTAAACAAGTTACGCTGGCCGTCGGTATCATTGAAACATCTCCGCAAAATTCGATGAATTTGCTGGCGCAGTTGCTTGAATATCTGACGCGCTGGTTATTGCAGCACATCATGGTGGTGGACTTGCGTTTAGCCCGTGAAATTCAGGCGTTGCAGGCAGGAGCTACGCCTGAGTCGGCTGCTAGTCAGGCCTCGGCTACGGTATCCCGTTCGGGGGATGTCATGCTTGAAGCATTAAATACGCTTTACAGCAAAATCGGCGAGAAGACAGTCGAGGTTATGCAGACCAATCAGGCGCTGGAAAAAGAACGCGAAGCCTTGCGCGATTTGAACGAGCAGCTGGAATTACGTGTTCAGCAGCGAACCGCTGCACTGGAGAGTGCGAACACGCAGTTGCTGCACAATAATCTGGAATTGAAACGCCTGAATCAGAAACTTGAGAGTGCACAGAGTCAATTGCTGCAGGCTGAAAAAATGGCGTCGGTAGGTCAGCTTGCGGCCGGTGTTGCCCACGAGATCAATAATCCCATCGGTTTCGTCAACTCTAATTTGAGCACGCTGGATCAGTATGTAGGCGATATCGCACGCGTGTTGCAAGTCTATGAACTAGCGGAGACTGCGCTGGCGCCTGCGGCACTCGTCAAAGTGCAGGACGCTAAACAGGGCGTCGATCTGCCCTATCTGCTGGAGGATATTCCAAAATTACTGCATGAATCACAGGACGGTCTGGCGCGGGTCAAACGCATTATTCAGGACTTGCGCAATTTCTCGCATATGGATGAAACGCTCTGGCAAAGTGTCAATCTCGAACAGAGTATGGACAGTACGCTCAACGTTGCCTGGAATGAGATTAAATACAAAGCCGAGGTGGTCAAGGAGTATGCCGGACTGCCTGAGGTTGAATGCATGCCATCGCAGATCAATCAGGTCTTTATGAATTTGCTGGTTAATGCGGCACAATCCATTGAGCATCGCGGCACGATTACGATTCGTACAGGTAAAAGTGGTGCCGATGCGTGGTTTGAAGTGGCCGATACCGGCAAGGGGATTCCAGCTGAGAATTTGCACCAGATATTCGACCCGTTTTTTACGACCAAGCCGGTGGGGCAGGGAACGGGACTGGGGCTGTCTGTTTCCTACGGTATTGTGCAAAAGCACGGCGGGCGGATCGAAGTCAAGAGTGCGCCGGGGAAGGGGACGGCGATGCGTGTGTGGTTGCCCTTTAAACATCAGGCGGATTAACCGGATGGACGAATCCTTTGATGCACTGTTAAAACTGGAGAATCAGTTTAACTTTTTGTTGCGCTTTGCCAATGACATCATATTTTTGATGGATGATGAAGGCAATATTCTGGAAGCTAACGACGCGTCGGTGCAAACTTACGGCTGGTCTCTGGTCGAGTTGCTGACCCGTAATATCCGCGATCTGCAAGATCCTGCCGTGACCGCCTCGGCGCCGTGTTGCAAAGCCACCGATGCGGGGGGGTTGTTTGAAACACGCCACATGCGGCGTGACGGTTCGACTTTTCCTGTTGAAGTGAGTAGCCGGTTTTTCGAGCATGAGGGGCGCAATTATCAGCAAAGCATTGTGCGTGACATCACGCAACGGGAAAAAATGCAGAACCGTTTGGCACGCGATGCGAAGCGTTTTGAAGGGTTGTTGAAACTTAACGAGGCGGCGAGCGAAATGCCGGAAAGGGAGTTTATGCAGTTCGGCCTGGAGTGGGTAGAGACGCTAACGGGCAGCAAAATTGCTTTTATTCACTTCGTCAATGACGATCAGGAAAGCATCGAATTGGTGGCATGGTCAAAAGCAACACGGGAAAAGTATTGCACGGCAGGATATGACACGCATTATCCGGCTTCACAGGCTGGCATTTGGGCTGATTCGCTGCGCCAGCGTCAGTCTCTCATCTTCAATGACTACGCTAGTTTTTCCGGTAAACGCGGATTGCCGGAAGGCCACTCAGCGCTGATCAGACTGATCAGCGTTCCGGTTGTAGAAGGCGAAAAAGTGCGGGTTATTCTGGGCGTAGGTAACAAGGAAACCGATTACGATAGCGAGGATGTGGAAATTGCCCGACTATTCGGCAACGATATGTGGCGGATCATCCGTCGCCAACGTCTGGAAACCGAGTTGACATCCAATCTTGAGCAACAGCGCTCGTTGAATAAAAAACTGGAGGAGGCGCAAAGCCATTTGCTGCAATCTGAAAAAATGGCGTCATTAGGGCAGCTCTCTGCCGGTGTTGCACATGAACTGAACAATCCGATCGGTTTTGTTTATTCCAATATGGGGACGCTGGAAGTCTATCTGAACGATATTTTTTCCATCAATTCGGCTTATGAGGCGCTTGAGCTGGAGTCTGACACCGATTCAAAGGCGCTCGAACAGGTGCGTCAGCTCAAAAGGACGGTCGATTACGACTATATTAAGCAGGACATCTTTCAGTTGATGTCGCAATCGAAAGACGGATTGGCCAGAATGCGCAAAATCGTGCAGGATTTAAAGGATTTTTCTCATGTCGGCGAAGAAGGCTGGCAATGGGCTGATTTGCACAAGGGGCTGGATTCAACGCTTAACATCGTATGGAATGAACTTAAATATAAATGCCGGATCGTCAAGGAGTACGGGGTGCTCCCGCAGGTATATTGCATGGCATCGCAGATCAATCAGGTATTTATGAATCTGCTGGTTAATGCCGGGCAGGCGATACAAAATTCCGGCGTGATCACGATTCGTACCGGCGCAGAGCCCGATGGCGTGTGGGTTGAGATCGCCGATACAGGTCAGGGGATGACGGCTGAACAGATGAGGCGAATTTTTGAACCCTTTTATACGACTAAACCTGTCGGCGAAGGGACTGGGCTTGGCCTTTCGCTCTCTTACGGCATTATTCAAAAGCACAACGGTCGTATTGAGGTGAAAAGCGAGCTCGGCAAAGGAAGCGTCATGCATATTTGGCTGCCAAAAACAGTATAAAATGAGAACTCCGTCAGCCTTTGGGATTGTAAAATTCAAAATTCACATTTAAGTCAAATGCGTGACGCGGACGAAGACGATGAGTTGCCGGCACTTGCACCTTTACCGCACGGCGTCAAGAATTACATCACGCCCGGCGGTCATCAAAAACTGCAGACTGAGTTAGAGCAGCTCTGGAAAGTCGAACGCCCCGTGCTGGTCAATACGATTACCTGGGCGGCCTCTAATGGCGATCGTTCAGAAAACGGCGACTATATTTACGGCAAGCGGCGTTTGCGTGAAATAGATAGGCGCGTGCGTTTTTTGCATAAGCGGCTGGAACAGGCTGAAGTGGTTGATCCTGCAAGACGCGGTGCGTGCGAACAGGTTTTTTTTGGTGCAACCGTTACCGTCGGTCATGAAGACGGTACTGAGGCGACCTATGCAATTGTCGGCGTGGATGAAGCTGATCTGACGCGCGGTCATATTAGCTGGGTCTCACCGCTGGCGCGTACCTTGCTAAAATTGCATGAAGGCGATGTCGCAAGGCTGATGACGCCAGCCGGCATTGTCGAACTCGAAGTGCTTAGGGTTTGTTATCTGTCGCTGGAGTAGTTTCTTATTTGATGTGCGCTTTGTGACGACACTCTTGATACAATGCGCGAAGTCAAGATTTACGGTTGCCCGGGATGCCGGGTTGTCAGACACATCCAAACTATCAGGGAAGTTCGCCATGAAAAAAATTGAAGCTGTCATTAAGCCATTTAAACTGGACGAAGTCCGTGAGGCCTTGTCGGAATTGAATATTAGCGGATTAACCGTGACCGAGGTTAAAGGGTTTGGCCGGCAAAAGGGTCATACGGAACTTTATCGCGGTGCGGAATACGTGGTCGATTTTCTCCCTAAAATTAAGGTCGAGATCGTGGTTTCCAGTGAAATGCTCGATACGGCGGTCGAGGCGATCATTAAGGCCGCCCACACCGGCAAGATTGGTGACGGGAAAATTTTCGTATCCACTGTCGAGCAGGTAATCCGCATTCGTACAGGTGAAATCAACGAATCTGCGCTGTAATTTCAGTTTTACTTTCATTTAATTTTGTTCGTGTGCAACGGGTTGATTTACCCGTTGGCACCAGATGCGTATAATGCGCGTTTTGCCGAGGTCTGTTTCCCATGCGCATCATTCAAAAAGCCCTAACCTTTGACGACGTTCTGCTCGTTCCTGCTTACTCCAACGTCATGCCGCGCGATGTCAGTCTGCGCACGCAACTGACGCGAAATATCAGTCTGAATATCCCGCTGCTGTCCGCCGCGATGGATACGGTGACCGGTGCGCGTCTTGCGATCGCGCTGGCGCAGGAGGGCGGTATCGGTATCATTCATAAAAACATGAGTTCGCGTGAGCAGGCGGCTAAAGTCGCCAAGGTCAAACGCTTCGAGAGCGGCGTGGTCAAGGATCCGATCACCATTACGCCCGACATGTCAGTGCGCCATGTGCTGAGTCTGACCCGACAGTACAAAATCTCCGGTCTTCCCGTTGTGCAGGGGAAACAGGTTGTTGGTATCGTCACGAACCGCGACCTGCGTTTTGAAAATAATCTGGATCAGCCGATACAGAACATCATGACCCCGCGTGAGCGTCTGATTACGGTCAAGGAAAACACCAGTCTTGAAGATGCGCGTAATTTAATGCACAAACACCGCATTGAACGCGTGCTGGTCGTCAACGACGCATTCGAATTGTGCGGTCTGATGACGGTTAAGGATATTTTAAAATCCAGCGAGCATCCTCTGGCCAGCAAAGACAGTCAGGGGCGTCTGCGTGCCGGTGCTGCGGTCGGCGTGGGTGAAGGAACTGAAGAGCGCGTCACCTTGCTGGCTGAAGCGGGTGTGGACGTGATCGTGGTCGATACTGCGCACGGCCATTCGCAAGGTGTATTGGACCGCGTTAAGTGGGTCAAGACAAATTTCCCTCACGTCGAAGTGATCGGCGGCAATATCGCAACGGGTGCTGCTGCCATGGCGTTGCTGGATCACGGTGCAGATGCGGTGAAAGTCGGTATCGGTCCAGGATCGATTTGCACGACGCGTATCGTAGCCGGTGTCGGTGTGCCGCAAATTGCCGCGATTCAGAATGTCGCCGATGCGTTGCGCGGCACAGGCGTGCCGATGATCGCCGACGGCGGAATTCGTTTCTCCGGTGATATCGCTAAAGCCATTGCAGCGGGTGCGAACACCGTGATGTTGGGCGGTTTGTTTGCCGGTACTGAAGAAGCGCCGGGCGAAATCGAATTGTTCCAGGGTCGTTCCTACAAGTCGTATCGCGGCATGGGAAGTTTAGGCGCGATGCAACAAGGCTCGAGCGATCGTTATTTCCAGGAAGGCGAAGCCAATCAGGATAAGTTGGTGCCTGAAGGCGTCGAAGGTCGCGTGCCTTACAAGGGTAGCGTACTGGCGGTGATTCATCAGTTGATGGGCGGTCTGCGCGCCAGCATGGGTTATCTTGGCTGTGCCGACATCGATATCATGCATGCCAAGGCTGAATTTGTTGAAATCAGCTCATCGGGTATTCGTGAATCGCACGTGCACGATGTACAGATCACTAAAGAAGCACCGAACTACCATATAGACTAAAGCTCAGGATTGAGGAGTTGGGAATGAGTTAAATCAGCCCACTCCTTATTTCTGGGTTTTTAATGGATCCTCAATCCTCGTTCTTCTATCCTATCTTTATGTCACATAAAAAAATCCTCATCCTCGATTTCGGTTCCCAGTACACACAGCTCATTGCACGTCGTGTTCGTGAAACCAATGTTTATTGCGAATTGCATCCCTGGGATATGTCGGAGGCGGATATTCGCGCGATGAATCCATCAGGCATTATTCTGTCCGGAGGGCCGAATTCAGTGACGGAAGGCGATACCCCGCGCGCACCTCAGGTCGTCTTTGAATTGGGTGTGCCGGTGCTGGGTATTTGCTACGGTATGCAAACCATGGCGGCGCAACTGGGGGGGGCGGTGGAGAACGGGCTGGTCAGAGAATTCGGCTACGCCGAGATCCGCGCGCAGGGTCATTCAGCATTGCTAAAAGATATTCAGGATCGCGTCAGCGATCAAGGTCACGGTCTGATTGATGTTTGGATGAGTCATGGCGATAAGGTCACTGAGTTGCCAGCCGGATTCTCGGTGATTGCCAGCAACCCAACCACGCCGATTGCCGGTATGGCGGATGAGGCGCGCCGCTTCTATGCGCTGCAATTCCATCCGGAAGTCACGCACACCCATCAGGGTAAGCGGATGCTGGAACGTTTTGTGCACGACATTTGCGGCTGCGGTCACGACTGGAATATGCCGGACTATATCGCTGAGGCGGTCGAAAAGATTCGCGCGCAGGTAGGTGCCGACGAGGTGATTCTGGGCTTGTCCGGCGGTGTGGATTCATCGGTTGCAGCCGCCTTGCTGCATCGCGCGATCGGCACACAACTGACCTGCGTATTTGTCGATAACGGTTTGCTGCGCCTGAATGAAGCCGAGCAAGTGATGGAGACTTTCGCGCAGAATCTGGGCGTCAAAGTCATCCACGTCGATGCCAGTGCAGAATTTTTGCATCATCTGGCCGGCGTGACTGACCCCGAACAAAAGCGCAAGATTATTGGTCGCGAGTTTGTCGAGGTGTTCCAGCGCGAATCGGCAAAATTGTCACAAGCCAAATGGCTGGCACAGGGCACCATCTATCCTGACGTGATCGAGTCGGCAGGTGGCAAGAACAAAAAGGCGCACACCATTAAATCGCATCACAATGTGGGCGGCTTGCCAGATACGATGCATTTGAAATTGCTAGAACCTTTGCGCGAGTTGTTTAAGGATGAGGTGCGTGAACTGGGTGTGCAATTAGGATTGCCACCTGCGATGGTTTACCGTCATCCATTTCCGGGCCCCGGTCTGGGGGTGCGTATTTTGGGCGAAGTGAAGAAGGAATATGCTGACCTATTGCGTCGCGCGGATGTCATTTTCATGGAAGAACTGAATGCGACTAAGGATGAAAACGGCTTGTCCTGGTATGCTAAAACCTCGCAGGCGTTTGTGGTTTTCCTGCCGGTCAAGAGCGTCGGCGTGATGGGTGATGGCAGAACTTACGAGTGGGTGGTCTCTTTGCGTGCGGTACAAACGCAAGACTTTATGACGGCTCACTGGGCGCACCTGCCTTATGAATTGCTGGGTCGTGTATCTAATCGCATCATCAATGAAGTACGCGGTATCAATCGCGTGGTTTACGATATTTCCGGCAAGCCGCCTGCTACCATTGAATGGGAATGAATTGATGTCTGGCAACGACCAGTAAATACAAGCAGAGAATAATCATAAGACCCCGTTTTTACGGGGTTTTTTGTTTTTTGTCTGGCAATATCTGGTAATGACAAGTAGTGGCAAGCAAGTTTTTTTCATGGTTTTATCAATGGTATAATTTTCTCTTATACCATTCGTCCAGTGCAATACCATTGCAAAAAACACGGTTCGACAATGGTATTAAATAAGATAAAGCTCAATAAATACGTGGGTTGTAGCGGTTTTTATGAGCTTTTATAATCATGGTATCAAATTGCGGAGTGAGCATGCTGACAGATACAAAATTACGGAATCTCAAGCCAGAAGCCAAGGCGTATAAGGTCAGTGACCGTGACGGCCTATATGTCACCGTTTTGACCACCGGCACGGTATCGTTCCGCTATAACTACAGCATCAATGGGCGGCAAGAGACGCTTGTGATCGGGCGCTATGGTGCAGGAGGGCTGACATTGCTGGAAGCCAGGGAGAGGCTTTCATTGGCGAAAAAAGAGCTTGTCGCTGGCAAATCACCATCCAGAGCCAAGGCGAGAGAAAAGCAAAAATCTAAAGGGGCTGATTCTTTTAGTGAATGGGCGGAGCTATGGCTTAAGAATCACCAGATGGCAGATTCAACCCGCGATATGCGGCGATCAGTCTATGAGCGTGACCTCAAGGAGCCGTTCGGCAAGCTCAAGATGGGTGAAGTATCTCATGATGACTTGCGCGCTTTGTGTGAAAAGATCGTAGCTAGAGGCGCGCCGGCCACGGCGGTACATGCACGTGAGGTTGTGCAGTCGGTTTATCGCTATGCGCTGGAGAAAGGGCACAAACATGACAATCCGGCTGACTTAGTGCGGCCAACCTCTATCGCCAGATTTCAACCCAAAGATCGGTCGCTATCGCCAGCAGAGATTGGTGTGATGTATCAGTACCTGGAGCACGTTTCTACAGCGCCTACAATCAGGCTTGCGGTAAAACTGTTGCTGTTGACCATGTTGCGTAAATCAGAGTTGGTTGAGGCCGTATGGACAGAGATCAATTTCACTGATGCGCTTTGGACTATCCCAAGTGAGCGAATGAAGCGGCGCAACCCGCACAACATTTACCTGTCGAGACAGGCCTTGGATATCTTCGTCGCTCTTAAGACTTGCGCAGGCGGCTCACGTTACGTTTTGCCATCACGCTACGATCCTGACATACCGATGAGTAAGGCGACCTTGAACCAAGTTACCAAGCTGACTTTTATGGCCGCGCAGAAAGATGGTAAGACGCTGGACAAATTTGGGCCGCATGATTTGAGACGGACGGCATCGACGCTACTGCATGAGGCAGGATACAACACGGACTGGGTTGAGAAATGTCTGGCTCATGAGCAAAAGGGTGTGCGCGCTGTTTACAACAAGGCTGAGTATGCAGAGCAGCGGCGCGTGATGCTGCAAGACTGGGCGGACATGATAGACAGGTTTGCTACACGCCCCTAAGCCATGGGGCTGGCGGAAGTAATGCTGCGGATTTTCGTTGTTCGATCCAGGCTTCAATTTCTTGCAAGTCCCAAGCAACCAAACGCGTTGTGATAGAAAATCGCTGTGGAAACTCTCCTCGTTTTTCCATATTGAGAATTGTTCTTTCTGAAAGAGGTACGATTTTGAGGAGACGCTTGCGGTTAATCAGTGCCTTCCCCGGTTTTTTCATTTCCTCGAATGTCAGGTCTCGTGCGTTCATTTTGTCCTCTCCTTGCTGCATGCTTTTTTCGTATTCATAGTCCAGACTTGCTTAAATCTGCGTATTAGAAAAGCTTGAAATATCTGTTGAGGAGAAATCATCCCAGTCTCCCCGATTTTGCCTTGAGTGCAATTAACCTAATTTCATCCAGTACCTTGTCCGTTTGTTGCATGGCAGATCGCATGGCTACAGCCTCTTCAAATGGTGCGGTGATGTCGTATCCCTCACTGCACAGTTGATTCAGCAGCAACATGAGCGGCGACTTGAACTGCGTTGGATCAGATAGCATCGACAGCGACAGGCATGCTTTGTCAGCATCCGGTGCAACAAAGTGCGCTTGATCTAGCATGGCGCGTGGGTACTGGTATCGCGTACCGGGCAACGTATCGTTCCTGGGCAGCGTGGCAAGAAAGGCTACCGCTTCGAGAAAGTGCTCTGCCGGCAACTCACCACAACTGCCAATCTCGAAATGATCGTTGAAGCGACTCCAGATATCGGCGCGAACCACATCGGTGTTTTCTCCGCGCTGGGAGACGATCTGCTGCAAGGCGTTCTGTTGGACATGGGAGAGGACGCGCGCATCATGTGGTGTGGTGCAGCCCCCTGTTTTTCTGATCGCGGGCAGGATTTCTTTCGTCACCTTGACTTCGAAGGCTTGCGCTTCTTCTTCGTGAGAATTGATGATTAAGCGGTAGAGGTTTCCTTCGTTGATGTAGGTTAATCCCTGATTTTCACCTTCAGCATGTGAGCCGTGTTTCGCGATCCCCTTTTCACGGCAGTATTTTTTGATGGCATCGCTGTCGTTGCCATAGCCTAGAACAGCACAAACGTCCTTGGCAGAAAACCACGTCTCACCGTTGTCATCGACGAAGACGTGGATTTGAGCGCCATTAAAACTGAATACGTCGAGTGTGGCAGGACTTGTCATAGTGCTAACCACCTGCATGGCCCGATTAAATCGTTCTTACGTGCTGCCAAACTTGGCTGCGGATATGAACTGGCGTGGTCATTTTGTCCTTGTATTTTGTTTGTGCCGACTGTACAGCCGAGGTGATAGATAAGCTTAACCATTGAGCTTTTTCTCCATATTCCACTGGCTGATAATTCCCTCAAACACTTCGCTACCGTTATCTACGAAAGTATGCGGTTCGCGCTGCGTCATGTAACACAGTCGCAATGCATTCATCAGGTGCTCAAAATTCTCTGGATCAAGCGTCCCTATATCGCTCACGTCTGCTTTGACGCGATAACCGTTGTAGAGTGAGGCGAGAAACTGTGCGAACACGCGCGAACTACCGCAATCGCGCTGTGCCCACATAACGCAATGCTTAAGACTCTTTGTGCATTCCTGAATCGACGCATTACGTACCTCCTCAGCTCGTTCCCATGAATCTGCGCTCATAAACGCCATAAGTTTTGCCTGCTCACCTTCCTCGATGGTGAGGCTGAATGTCACCATCTTGGGTAGCGGTGGAATTATCTTTTGTTCGGCCATATCAAACCTCTTATGCTGGATTTGTGAAAAGTATAGATTTGCTTTACATTAAAAGTCAACTAAAAATATACTTTTTGGCGCTTTAATGTAAATGCTAACTAATTACTTGGGATATATGGGTATTTTCATGAGGCTGGATTCAATCAAAAAACATTGAGGGTTTCTGTAACGCTCAAGCTAAAACTTGCAGGAGAAAATATTTTTAAAGTGCGCGCTAGGGTTTGATGATGGCGGAAATGGCGGCCTCACGCTGGATGCCAGGTAAGCGTTTGCTATGGATATGACGATGGTGAAATTAACGATGGCGGCAAGACAGTAATGCGCTGAATGGCAAGCGGCATCAGCTTAGATAATTGTCATGTGGGGTGATGCGGTATTCGAGAAAGTCGCCGTATGCAGTGATGAATACTTTAGGGCTTTTGTGCGCAAGTGCGGCAATTTTCACATGCGGTTAAAGCGTGGATATTTTCTGGCAAAAGTGGTTGAAATCATTGCTAAAGCCAAGGCTACAGCTGACTCCGTATGTGGTGTAAGCCTAGGCTGAAAGAAGAGTTTTGGGCTTTCGCTTGATCAAAACAGCTTGAGCTGAATCTGAAGCACGATGACGTTATTTGGTGCCGTTGAGTAATTTTTCAGGCGAGATGAGTTCAGTATAGAAATCCCCTTCTCGCGTTAGAGCTGCGACGGCGCTATCGGGAAGTGGTTGAGCCACGGCAAGCAATTTCTGTATTGATGGTCTGGTAAGTGCAAAGTTACTGTCAACCTCGCCAGCGATAAGCCAGTCAAAGGAAAACGCCAAGTGTTTCCTGAGAGCTATTAAACGATCCGTGGGTGGTGTTGCGATGCCTATTTCCCACTGAGATACGGATGCCTTGCTCACGCCGCACAGTTCACCGAATTTCTCCTGTGAAAGTGTGTTGCGCTCGCGCAGTTGTCTGATTCTGGCTCCTATATTCATTTTTTTATTGTACAACGATTTTATTCATTAAATATCTAGTAATAATTGACTTTTGTATTTAGTATAAATATACTTTAGGTGTGAATATGTCAATTATTTCTATATCGACCGTTGTTGTCCGGTCTCTTGCGCTCGGTTTATGTCGGGTCGCAGTTTCTCAGCTGACGCGTGTGCCAGCAGAGAGCGCTACCGATGGCGAGCGATTGACTGGCATTAGCAACGAAAGAAAATCATGAGACAACGCACAATCAGCGACTTTTTCTGGCGTGATCCAGAAATATCTGACCTAAGCCAGGAAGACAAAGCAACGCTGCTATATTTTTTAACCTCACCGTCGTCAAATATCATCGGTGCTTACCAGGTAGTCTGGATGATTGCCGCAGCAGAAATGGGCTGGACGAAGGATCAGTTATTAGTGGTCGTCAAAAGACTCAAATCCAAAGGGTTAATTGATTTCAACGACACAGGTTGGGTTTGGGTTAAGACGTGGTGGAAGCACAACTCCGCCAAGGGCGCATTCTCTCCAAAGCTACTAGAAAATGCAAAAAAACAATGCGCTGCAATACCTTCCGAATGGCGAAATGATTTCGTCGAATCATTGGAATCCGTTGGAATAAATAGGGTATCTATAGGGTATCCATACGCTACCCAATACCCGATAGATAGCCTATCCATAGGGCATGAATACCCTACCGATACCCTATCAGACCCCGCAAATTCGGGGGGAAATACCCCACCGATACCCTATTCATACTCTATCAATAGGGTATCCCATACCGTACCCCATACCCCGCCCCCTAACACTACAATATTCAATATTCAATCTACCACCACCACCACAACTACCGGTGACCCGGAATACGATGCGTCACCCCAATCTCCAAAAACAGTGGTGGTGAATGATTTAATTTTCCCACCTGGAATAACCCCAGAGCAATGCAGCGCCATCCAGACGCAGCTCGCCAGCAGCGGGGTAGCATCTAGTCATTGGCAGTCCATTCTCGATGAAATGCACGGCGCACAACTTGTCGTCCCCATCGGAAATCCAGTGGGGTACGTTCGAGGCATCGCCAAGCGAGCTTCAGAAGGCTCTTTTGCCCCCGAACGGGGATTGGCGGTAACGAACCAGCGGGAAATGCGCAGAAACCTGGAGCGGCAAGACGCTTTGCGGATTAGCGCACAGCACAAAACTCAAGCCGTCGAAATTCAACTTGACCAGTTACCAGACCATCTTCGTAAATCTTTAAGCCGGATTTTAGCCAGCAAAGCCAAAGAGGCCGCAGGTGCATAACTCGCTCCAAAAAGACATCGTTACACTCAACCGACGATACCTCTTGCTCGTCAAGCAAATGGCATCCGCAAAGCATCCGTTGCTTTGCGTCAGCGTTCCAAAGTTTCTCGCCAAAAAAGTGAGCGACATGACGCTTGAGGAGATAGATCAACTGGCGGAAGACATGATTGCACCGTGCTTTTACATGAATCTGGACGAGACTACTTTCAACCAAATGGAAGCGAAAATTCCCGGCGTGCACCGCAAAGCCTACATGACAAACGTTTTAGTTACCCGACTACAAACCGATGAGCAACGATAACCAATTCATCAAAACCCGAATCCTCGCGGCATCCCTAATCAAAGACGGGATGCGCATTGCCCTTGCGCATTCAATCACGGGCCTGTCTTGGAGAACGCTCCGCGAGCTATGGGAGGAAATCCATGGGGCAGATGTCCCGCCGCCAGGCCGAATGCCTTGCGACACACCGGCTTATATCAAAAATGGTCAGTCGTCTCTTTCACTCTCTACGGTGGTCTCCGTCTATTTGTCCGCAGAAAAAGAACATCGAACACCCACGGATGCTTTTTCTCAAGCATGGGAAATAGCCAAGCTGTTCTCGGTTGACGGTAAAAAAATCGACATCAATGCTGCGTGGTACGCAATCCGGGACGTTAAAGCAGGACTGTTGTCTTGGAGTAAGTGCAGAAATTGCAAAGCAGAACATATTTTTGATACAGGAACCAAAAAACCCGGCAAATGCCCTTATTGTGGAACGACAGGCAGCAAGATGCTGGAGGTGGCTCAATGACGTTTAGCACTCGCACCATTGTCTTCACCAGCGCAATGCTGCTCTCACAACTCGCGCAACTTGCCAGTGCTGCCGACCTTGGATGTTTTGCGCAAGCATCATCGCGCTATAGCATTCCAGAGGAGCTCCTTCGAGCAATTTCCAGAGTTGAATCTGGCGGCAACCCTGTGGCCATAAACAAAAACAAAAATGGCACTTTCGATATTGGTCACATGCAAATTAACTCCGCATGGCTGCCAACCCTCGCTAAATACGGGATCACCAGAGACCGCTTAACAGACTCGTGCGTCAACACTCATGTTGGAGCTTGGATATTGGCTGGCAATTTTCACCGCATGGGGTACGGGTGGAAAGCGGTTGGCGCGTACAACGCAAAATCGCCGGTCAAAGCCGCCGCCTACGCCAGACAAGTAGCGGACATTCTTCGTTATGAAACACAACAAGGAAATCAAATTGACTAAGCACCGCGCCGTCATCGCGATCTTATTGACATCGTGCGCGATGTTATCGGGCTGCGGGAATCTATTTAAGAGCCGCCTGGATAGCATTGCGGCGATCAGCCAGCCGAGCATCGGCTACCTTGACGGAAAATACAGAATTTGCCGTGAAAACTGTCCCAAACGCACACCCAAGGAATTGGATGATTCAGATTCTTGGCCAAGCTCAACCTTGTTGGTTGCCAACAAACAGGCGACCACAAATCCGTCTCAAGCTCCGCTGCAATCAACAGAAAAGCCCGCCAATGCAACCGACAAGGCTACCGAAACCTTTGAGGTGTATTTCGATTTTGGTATGAGCAAGCCAAACCGCAACGGGCAAAAAGAACTAGATCGCTTTGTGCGGCTTGCATCCAAACAAAGCATCGGCCTTATTGAATTGACCGGGCAAACCGATGATATCGGCACTCGAAATTACAACAACAGGCTGGCGTTGAAGCGTGTTCAGTTTGTTACTAGCTGGCTCAAGTCACACGGCATAAATACGACGATTTCCGCTTCATCCAAGGGGGATTGCTGTCACCCCGCGCCCTACAACAAAGAGGAATTGGTACTCAAAGAAAAGCGGCGAGTGTCAATCAAGGCGCAGCAAAATCAACAATAAAGAACGGGGGGTGCAATAAGAGCGTGACGATAAATTAAATAAACAAAAACAGCTCTGGCAATTTATAGCCAGATGAAAGTTAAGGTTCACCCAAGGAGAAACTATATTGATTAAATCAAAAAAATTCATCTTTGATCTCGTCGCAGCAGGCGGCTTCATCGCGCTGGGCATGTTTGTGCCGGGTTCGACTTTGACTGACGCAAACGGATTCGCCGCCAATATCGCCGGTATTTCGACTGGCTTAGGTATTGGTTGGCTCATCAAAACATTTATTGATTACACAAAGGAAGTAAAAAATGAAAGCAAAAGCAATTGATCTGCGCATCCTCGCCTTGCTGGGTGCGATGTTTCTACCCACTTTCGCTGTAGCCGGTACGACAGGAACGGAATTCTTGACCTTGTACACATGGATCAACGGTGTGGCGACTGGCTATGCTGGCCGCGCAATCGCCATTGCAGCCGTGGTGATTGGTGCCTTGCTGTCTGTCGCAAAAGGCAATCCAATCCCTATTCTCGTGGGTGTCGGTTTTGCGATTTTCTTGCAATACACGCCGACGATTGTTAACGGAATTATGACCGCTACGATCTAGTGATGTTTGATTTCTGTTGCCCGTGTTTTATTGCGGGCAACAGCCCACGAAAGGAAGTAATCAGTGAAAGCAGGATACATACCTCGCACACTCGATCAGCAGGAGAAATTCCTGCTGTGGGACATTGACCAATTCATTATTGCCATCCTGATTATGGGCACAGGGGTGTCGCTTGGCATGATGATTGGCGGCATTGTGGCGGGCAGCGTATCGGCATGGCAGTACGGAAAATTCAAAGCCGGTAAGCACCAAAAGTTTGCGGTTCATGCGATGTACTGGTGGTTACCCAGCAGTCTGTTTGTTAAAACGCGCACAACTCCATCATCAGACCAGCGATATTTTTTAGGCTAAACAGTGATACCAGAAAAATTTATTACAACAAGTAGCAACAAAGCCAGAGAGATTACTTTTCTTCGATTAGTAGTTGGCGCGCTTATTGTCATTATTGTGATTGAAGGCGCGACGCTATTCAGAACATTGGGCATGGAAAGAACCGTACTCGTGCCGCCGACGATTGAGAAGAGCTTTTGGGTATCGGGCGAGGGCGTATCAAAAAGCTACCTTGAGCAGATGGCGTACTGGTACGCCGGACTCGCATTGAACGTTACTCAGACCACAGGCAATTACCAAAAAGACCTTTTCTTGCGTTATTCAACGCCGGCAGGCGCGGGACAACTAGCGGCAGAAATGACAGCCAGACTGGATTTTCTTGCCAAAAATAACGCTGCCACCCTATTTACAGCGCAGACATTAAACACCGACGAAAAACTAATGAAGGTTGCGATCACCGGCGACTTGGACACCTTCGTAGGAGACAAGCGCATCTCGACCAGGCGCACTATTTATGTGATTGGTTTCAGGTACATAAACGGGAGACTTTTTGTTAATGAGTTCAAGGAAACAAATGAAAAAGATATTTTTGGTGTCAGCACTCCTGGTAAGTAGTTTTCAGTGCCTGGCCGCTCAGATTTTGTATCAAGGCTCACCCACAGAGTCAACAACGGCCACCGTGTCGCGCAACGAACCTAATCTAATCACGGTGGACGGTCGCAAGATCAAGCGTATCTATGGCGCAGAAGGCTTGTTTACGGTAACGCCCGAACCAGAAACGGGCGCGGCTTGGCTTAAACCAACCGCCGACAAGCCAATGATGAGCGTCTTCATTACCGACGAAGAAGGCCAGCATTACAAGCTGCTGCTAAAGGTGGAAGATATTCCTGCGGAAACAATTATCGTGAAAGGCGGAAACAAGCAACCCGGCCTCGTAATAAGCAAAAGAAACGAGCCTCGCAATGATGACATCATGAACACGGTCATCGCGCTTTTCAATGGCGATGGCGATGCAAAAAACGAAACCATCTCGCTATGGAAAGGCACCAGGTTCGAGTTAATCAGAACGCTCGATTTAAGGGGGATTCGTGGTGAGTCCTACCTGCTCACCAATACATCCAATAAGCCCATTATTATGGACGAACGGGAGTTCTACCGCGCCGGTGTGCAGGCCGTGTCGATAGAAAATCCGACACTCGAAGCCGGGCAGACCACACAAGTCTTTATTGTTAGCGAGGTTGAATAATGGCCTCCCTATCAGAAAAATTTGCCAACATGACTCCCAAAACTCGCCAATACATCATGTTGGGCGGCGCAGGTGCGGGGTTAATGGCGTTGGTTCTCGGCAGCGTATCTCTTATGGATAGCCAGCCTTCGGTCGCGCCAGTGCCGACCACATCAGCCGAACAGCAAGCCACCAACATCTCAACGCCGGGTGCAGCCGCAGACCCAAAGGAGGTGTGGATGACGCAATCTGCCGCACAAATGAAACAGATGGATGATGTCGTCAAAGAGCTGAAGCAGCAAATGGCAGCAATGGAAGCAAAATCAGGAGTAATGCAGACCGGACAACCCGAGTCATTGTTGCCACCACTGCCGCCTATCCCGCCGCCGGTAGCACCAATAACACAGCTACCTTTAGCGACTGGCGAGCCACCCAGAGTTTTGTCAGAACCCGCTCAGCCTAAAGAGCCGGGTATCGCGTCGTTTGAGGTGAGCCAGACCGCCAAACCCACCACACCCGCACAGCAAGACACAAATGCCGGTTATGTACCAGCCGGATCGTTTGTGCGTGTTGCACTCTTGGGAGGCCTCGACGCACCAACAGGTGGGCAGGCGCAAACCAACCCCCATCCAATCCTGATGCGCGCTCAGGACAATGCATTTTTGCCAAACCGCTACCGATTTGAAATCAAGGAATGCTTCATTCTGGCATCGAGTTACGGAGACATCAGTTCGGAAAGAGCGTTTGGCCGACTCGAAAATTTGTCGTGCGTTCGCCGCGATGGTAGGGCCGTGGATATTCCGGTTAAGGGATATGTCGTGGGCGAAGATGGAAAAGCCGGGATGCGGGGGCGGCTTATCAGCAAGCAAGGGCAGGTGCTCGCCAACGCATTGTTGGCGGGCATAGGCTCAGGGATTGGTCAGGCCTTTCAGAATAGCTCATCTACGCAATCAATCAGCCCGCTTGGAACAACCTCAACGGTCAACCAGGGGCAGCAATTACAAAACGGCATCAGCTCTGGCGTAGGCAAAGCCTTGGACAGACTGAGCAAGTATTACATCGACCTCGCAGAAAAATTGTTCCCTGTAATTGAAATTGATGCAGGGCGAACGGTTGAGGTGGTCTTCACCAAAGGCTTCTCAATGGACGATTTAAGCCAGGACCCGTCAATCGGAACGTATAGCGACATTTGGCAGCGCGGACGAAAAGTGATGGGTAAGGCACTTGATCCTTCCGAACCTCAATAAATAGGAGACTTATCAATGAAATACAAAACCAAGCTATTTGCCATGTTGTTATTGATTTGCGCGACCGCAGTTCAAGCTGGCAATTGGGATGACAGCAGCGCAGCAAAGGACGTTGCAAATACGTTGCGCGACCTCTACCCGTCAACGCAGATCAGTGACGTGCGCAAAACCGGCATCGACGGGATTTACGAAGTGGCTATGGGCAAAAATATTGGCTATACAAACAGCGAAGGGCGCTACTTCCTGTTTGGCCATATTTTTGACATGAAGACCCAGCAAGACTTAACAGCACAACGTCTTGACGAGCTAAACGTAGTGAATTTTTCGGAGTTGCCTCTTGAGGATGCCATTAAGACTGTGCGTGGCAAGGGCGAGCGGGTGCTGGCGATTTTTTCCGATCCAGACTGCCCTTATTGCAAGAAGCTGGAGCAAGAACTACCCAAGTTAAGCAATGTGACGATCTACACCTTCCTGATGCCCTTGGATGGGCTGCATCCAGAGGCATCCAAAAAAGCAAAGGGGATATGGTGTTCAATCGACAAGTCAGCCGCGTGGCGTGACTACATGCTGCACGACAAAGCACCTGTGACAGACAAGCACTGCGACAGCCCGATTGAACGCAATGTCCAGCTCGGTCAAAAGTTCAATATCAATGGCACGCCCACACTGATCGCCGCAGACGGTCGCGTATTGCCAGGCATGGCGGCAGCAGACCAAATCGAGAAATGGCTAAACAAGGAGCAAAAATAATGCGTGTTGGGATTTCAGTAATGGCGGCTTGCTTGAGCATCACCGGATGCAGCATGGTAGGACTTGATGCCCAAAAGTCGTTCACCTGCAAAGCGCCACCGGGCATTAACTGCTCATCACTATCGGGAGTCTATGCCAATGCTGTTGCTGATAACCTGCCTGGTTCGGCAGCAAAACCATTCTCCAGATACAGTAAGGAAAATCAAGCCAAAGTAGCCGAGAGGGTCGTTGGTGAAGCCCCTCAAACAGGCACGCCCGTACTGAGTGCGCCAAGTGTATTGCGTGTGTGGGTTGCTCCGTGGGAAGACAGCAGAAAGGTGTTGCACGATCAGGCATTCCTGTATGCCGTTGCCGATCCGGGGCATTGGCAAGTGGCTCATAGCACCCAAAAAATTGCCAACCAATATCGTGTCATGGCACCGACTGCAAAGCCACAACCCGCATTATCGCAACCGGCGGTACCGCAATCAGTGTTGCCACAAAGCCAGTTTGGGCAAGAGCAATCACAAGGGTCAAATTAGCATGTCATTCACAAGCGCACTTAAAAATATCTTTCTGCATGAGAGATATGGCCGTGCTGATGCGATTCCGCGTCATTTGATCGAGCAATTCACCAGCACCCCCAGACTGGCCGGTTTGCTGCCCTACGTTGGCTGGATTCCAACTGAACGCTTGTTTATCCTGGATCAAGGCGGTTTCGGCAAAAAAGAGCAGTTTTCAATTGGCTTTGCCATCGAGATTGACCCACAGACCGGTGCAACTGATGAAATGGAGAAAATACTGTCCAGCCTGTTCGATTCGTGCATGGCTAAAACAGGCATCCAGATTTCACTGTACGCATCACCAGATATCGCACCTATGTTGAAAAAACAAAAAGACACGGTGCGAGTAAGCGAGCTGGCTGGGATAACGACGCGACGCAATGAATACTACATGGGGGGTACGTCCAAATCACTGCTAGCCAACAGGGTGTATTGGTTGCGCAATTTCAGGTGTGTTATTTCGATCACGTTACCACTTTCCCCTTTTGAAGTGGGGGATGTAGAGGAGGCGATCAGGACGCGTGAGAGTGTCCGTGCAACACTCAGGTCGGCGAACTTGGATGGGTTTGACTGGACCCCGGATCACCTGCTGGATTTTGTGGGCGATTTCTTCGATCACGAGCGGGTGTTTTGTCCTGAGAAGCGCAGCGAGTTGTCCTTGAGTTACAACCCAAACCAAATAATTCGCGAACAATTGTCCAACCGCGAAATTGCATCCTGCGTTAGCGATGAAGGCATCCGGTCTTGCAAGAGCGGCGGCCAAGAAACGGTTATGCAGTTTTTCTCGGTCAGGAACTACCCGAAATATAGCCGCCTGAATCACATGAGCAGCGTCATTGGCGACCCATACCAAGCTGCCCTGGCAATGCCATGCCCATTCTTAATCACCATGGGCGCGGTTGTGCAAGATTACGAATCCGCACGCACTTATGCGCAACTAAAAAGTGCTCGCGCTACACAGAACGCGGCCTCGTACATGGCAAGATTTCAGCCAGACCTACAAGATCGTAAGCGCGACTGGGATGCTGTGCTGGGTGCTTTTGATGAAGGCAAGGGGACGCTGCGCATGTACCACCAAATCTGCCTGCTATCGACAAAAGCTGATGCATCCCGTGCTGAGCACGCGGTTAGATCGGTGTGGCGTGCGAGGGGGTTTGATCTGTCGCGCGACTATTATTTGCAGCATCAGGCATTTGTCGCATCGCTACCAATGACGCTAGGACAACCATTGCAAGAAGACTTGGTTGCATTCGGGCGTTCTTACACCAAGACGCTCGACAACGCGGTGATGACATCGCCGTTGATTGCCGAGTGGAAGGGGACCAAGACTCCGCTGATTACCCTGTTCGGGCGGCGTGGGCAACCGATGGGGTTCGACCTGTTTGACAACACGGGTGGTAACTACAATTTTGCGGTGGCCGCGTTATCCGGGTCTGGCAAATCGGTATTTGTGAATGAAATGGCGTACCGCTATCGTGCAGCCGATGCCAAAGTCTGGATTATTGACGTAGGCCGCAGTTACAAAAATTTGTGCGAGTTGATGGGCGGCGAATTCATTGAATTTACTGACGAGCGTGACAATACGCTGTGCCTCAATCCATTCTCGATGGTCAGGGACATCAATAACGACATGGAAATGTTGCTTCCTCTCCTGGCTGAAATGGCGAGTCCGCGTGAGCCCCTGAACAACTTTTGCTATACCGCACTTGCTTCCGCTATCAAGCAGGTATGGGGAGTGAAGGGGAGTGACACCACCATCACGGACATTTACGAGCTGCTACGCATTGGCAAAATTAATGAGAGTTCTGATAGCGAAACGGAGTTGATGCACATGGCCGTCGCACTTGAACCCTACACAAAATACGGCGTATATGCGAGCTACTTTGAAGGTCCTGCAACGATTGAATTTAACAATGACTTTATCGTGCTTGAGCTTGAGGAACTCAAGAGTAAAAGAGATCTTCAGGCGGTGGTCATGCAGATCATCATGTATCGCATCACCCAGGAAATGTATCTGGATCGCTCCCGGCGCAAGATCGTGATTATTGACGAGGCGTGGGACTTGATGGGGAGCGGCAGCAGCGGACACTTCATCGAAGCCGGTTATCGCAGGGCAAGAAAGTACGGCGGTGCATTCGGCACGATCACCCAAAGCGTGGATGACTACTACAAGACGGAAGCAACCAAAGCAACCATCAATAATGCGGACTGGCTGTTCTTACTGCGGCAGAAGCCGGAAAACATTGACCGTCTAGGCAAAGAAGGCAAGCTCACCATCGATGAGTGGATGAAACGCCAGCTTTCCTCTATCACCACCGATCATGGCAATTACTCGGAAATCTTTGTGCATAGCCCGATGGGATCCGGGATTGGTCGCTTGCTGCTTGATCCGTTCTCAATGATGCTGTTCTCCACACGCGCTGAAGATTTCGAGCGGATAAAGACCATGCGCGAGCAAAACAACATGACGACCGAACAGGCTATCGAGGTACTGCTTAACGAAAGAATCAAAAATGACAGGCGCAAAGGAACGCGCGAGGACAGACGAAAAATGGGACTTTTTTAACACGAAGATCGAGTCGAAAACTTTATTCACATAAGGAAACTAAAAAATGGCAAACAACATGAAACGCAAAGTCGTCCGTCGCATCATTGAACGCTGCAAGACCGAAGAAAAGCGGGCAAGGGACATTGCTGGCGAGCTAAAAAATGCGGGCTACAAGGTATTTACTGCGTCTTTCTGCCTGTGTGAGGACGTGGTGTTTTTTGATACTCATGCAGGCTTGCAGATTCGCATCATCGCTTAATCGGGAAACAAAATGTCCACTCTCGCTCACCTCACCACTGGCGTTGTCTCGGCAACGGTCACTATCGCAGTCTTGGCCGGATGGCAACATTTTCACCCCGCGCCCGCAATGGCGAAGGTGGACATTATCGGTATTGTCACTTCGCAACAAAAGAGATTGGCCGCGCAAATGAAGCCCGGCATGGATCAGACAGCGCAAACGGAAATCATTGAGTCCGCTTCGCGCTTTGGCAAACAGCTTGATGCCGCGCTTACCCAGGTAGCAGGCGAGTGCAGATGTACTCTCATCAACTCGGCTGCGATTATCAAAGATTCACCCGGCACCACCTACGATTACACACAGCGCGTCACTGAGCTGGCCTTGGGCAAGAAGTAACTCATGCGCCTGGCTATCCCAACTTTGCTTATTTTGATGGCCGCGTTAGTGCCGACCTCATTGTTCGCGCTGGAAGGACGAGATTATCCATCAGGCATGGAATATTCATCTGCATGGGCGTGTCATGGTCAGGAAAAGTTTAACTGGTACTGTGAAGAAGCAGCACGGCCAGTCAAGAAACCCAAAGAAATCAGCACACCTGAAGAATCGGTAAAGACCAAAGAAGCGCTCGCTGTCGAAGAGCTGGAGAAAATACGCAAAGACCTTGATGCCAAGCGCGCGCTGGCCGTGGTGCATCCCACCGCAGAAAACATCAAATCGTACATGGCCGCGCAGAAGGTTGAAATCGACCGTGCCAGCTATTTTGCGGATATATGGCGGCGTGTCCTGTGGCAAAACGCCGAGCTGAACTTTGAACTTAAAAATCCAATGAATAACTCCGCCATCAAGGTGGCAACGCGAGACCGGGATGCCAGGCAAAACAACACGATGGCCGACCTTGCCAAAGAGTGGGGGATATTCTTCTTCTTTCGGGGTGATTGCCCCTATTGCAAGCACATGGTGCCGACCTTGCAATGGATTACCCGCCAATACGATATGACAATTCTACCGATCAGTTTGGATGGATCAACGATTGACGGATTGCCTCCCTCGGTTAAAGACAACGGTCTATCCGCAACGCTGGGGGTAGATGCCGTGCCGCTGTTTGTACTCGGTAATGTCAAAACACACAAAGTGGTCATTCTTGGTTCGGGCGTGTTGTCGTTGCAGGACTTCGTTGAGCGGATTTATGTGTTGACTCAAACCAAACCCGGCGATCTCTAAAAGGATTTCATCATGCGCTACAACAAACTGCTCATTTCCGTGCTTGCTGCCGCCTGTTTCATCTCCGCGCCTGCCAACGCTAACGTGGGAACAGGAATGCAGAGTTGGTTCGACAGTATGGGTGGGTACTCAAATGCCACACCGCCGTCGTCTTACAAGGGGCAGACGATGAACGGATACTCGGCGGGCGGCTTTTACGCCAGATCACCCGTAAAGAGCTACCAGCTCGTTCAGATGACACCGCCATCGCTGAATATCGGCTGCGGTGGGATTGACCTGACAGCAGGTTCGTTTTCATTTATCAACAAAGCTGCGATTACCGCGCTGTTCCAGAACATCGGCACTTCAATCAGCTACGCATTCCTGCTGGCCATCAAGTCGTCCATGCCTGAAATGGCAAGTCTGTTCGAGTATTTGCAGGATGTCGCCAACAAGGTCAACGGGATGAATGTCAACTCCTGCAAGATGGCGGAAGGTATCCCTGCGCTATTGGGTTCTGATCTATCCAAAAGTTCATCGGATATGTTTGGCCATGTGGCGGGAGCTGTTTCAAATATGCTGCCGGATTCATACGATGCATGGAAGACCTCACGAGATAGCGCAGCCGCAAAGCGACTCGCGGAGGATGCGGCTATTGCACTAGACCCTTCCAAAAAAGATCAATACAGACCCGGTAATGTGGTTTGGATGGCCTTGAGCAAAAGCAGCGGATTGGATAATGAAGACAAACTTTTCATTATGAGCATGACGGGAACAATCATTATTGATCCGCCAAATCCAGCAGTAAACGCCGCGAATGGTGGTACAAGCGCAAGCTGGCATTACGTTGATCCAACGGGAGTGGAGATAAATGACTTTATCGGTTACAACGATGGCGTAACCTCGCCAATCAACCTGTTCACTTGCGACACAGCGGTGGATTGCCTTCATCCTACCGTTGGTAGTATCGCGGTCACGCCGTTTATCAATCGAATTGCGACCAAGCTGGACAATTTGAGAAACAACGTGATTAGTCGCGGTTCGCAAACCATCAGCGATTTTAAGCTGGTCGATGCCTCCGCGATCCCGGTCTGGAAAATGATCTCCACCAGCGCGTCCGTCAATCCCGGATTTATTGATGCGTACAAAAGACTGATTGCTGTGGACGTTGCCTATGCCTATATCAATAACATCCTCAAAACGGCAGCGCAAATCATGGCTAATTCACAGAACGGCTCTGCACCCAAAGACGCGCAAGACGCACTGCAAAAACTGAATGATAGGCTCACACTACTGAACGGCAATCTTCAAGCATCACGTCTTGCGGAATACGCAAAGGTGCAACAGGAAGCGCAACTGGAAAGGCAAATACAGCTCATGCACCAGGCAATGGTTGCCGGTATTCCTGCACAAGCCTTTACTTCGATGACCGTGTTTGGGAATGAACGTTAATGTTTACGTTTGAGATATTTTCCTACTGGAATGTCAGGGAGCTACAGCTGGTGTTCAACGCAGTGGCTGCAATTGTGGGTAGCAGCGATTATCTTGGCCTCATGCGCACCATTGCTTTGGTGGGGCTGCTTTCAATGGCAATGGCCGTGCTTGCAGGATTCAGTCAGCTACCCGACTTTGGGCGGTGGGTCATAATGCTGGCCGTATTCAATGGAATGCTGCTCGTCCCTAAAGTCAGCGTGGTGATAACCGACCGAACCGGGAACCAGCCCTCCGTTACTGTGGCCAACGTGCCCATTGGCCTTGCCTCTTTTGCACACTCGGTTAGTCATGTCGGGGATTGGTTAACCCGAACGTTTGAGACAACCTTTTCACTACCAGCCGACATCCAGTTCCGCAGCAACGGCACACTGTGGGGGCATCGCGTTCAGCAAGAAATACTGCACACCAAGTTCGATAATTCGATTTTGACCAGCAACCTCATGGAGTTTTATCGGGAATGCGTGGTGCCAGAATATGCTACAGGCTACATCGTCGCCTCAGACATGGCAAAAACGAACGACATCTGGACTTATCTCAACGGCAGAACCAATCCGGGTAGGCTCGTCACAATTCGCGCTGTTCCAGGTTCAACAACGGTTGCAGGAACGTATGGCTGCGATGGCGCATACGGATTTTTGACCACGCAAATCCTCGCGGTCAATACGCAGCAAATGAATACGCTGGGCAATCGGCTTTATCCAGGATTACCAACCGCTGCCGCCAATGCTGCCGTGCAAAGCGCGATTCAGACCAGCACCAACTACATGCTGGGGATCTCTAAAACCGCAATGGATACGGTGAAACAAACAGCCATGAGCAATTTTATGATTGATGCCCAGTACCTGCTGCCAGCACAGATCGGCGATGCGGCAGGTGCGGCGGCAAACCTGGCTCAGGCGCAAGCCATACGCTCAACCTCCGACAGCTACAAAATGATGTCCAAGCTATCGGAAAGCACCATGCCTAAGGTCAAGAACATCGTGGAGATTGTGCAGTATTCGGTTTTTCCGATCATCATGTTGCTGGTATTGCTGGCGGGGCATAAAGGTGGGTTGGTACTGAAGGGCTATGTAATGAGCCTTGTGTGGGTGCAATTGTGGCCACCGCTTTATGCTGTCATGCACCTTGTGATGACAATGCACGCGCAAGACTTGGCGGCAATGACCAGCGGGCTTGGTTTATCCATGTCGCAATACAGCATGGTGAACAACGCTTACATTAGCGACGAAGCCATCGCCGGCATGATCGCCGCCACGGCGATACCCGCCATCGCAGCAGCAATCGTAAAGGGCGGGGATGTCGGCGCACAGGCAATTGCGGGGATGACTACGCCAGCGCGTGAAGCCGAGAGAATTTCCTCTGGTATGTCGGCGGGGAATACGCAGATGGGCAACGCCTCTCTGGGTAATCAGTCCGCCGATAATTTAAGCATGATGCAATACAGTGCAAATCCAACGATTCGTCAAGGTGGGTTCAGCGCTACAGGCGCGGACAATGTAGGTAACTTCTACGGTATGGAAAATGGCAAAGCAACCCATCTGGTTAACAATACTGCCGCATTCCAAAATATCGGGGCTAAGGTTGGTCTGAGCGGGAGAACATCTGGTTCGCTTCAAACGGCTTCAGAAAATTCGGAAAGAGCCGCACTTGCCGACACAACAACCGCCTCCAACAGCATGACCGCAGCCCGCAGTGCCTCTTCTTCTTTTGAAAGAGGTCACGGAAAAAGTATCAATGCCTCAACCAGTGACACATTAACGGGTGCGGCGCAGTTTATGACCTCGTTTGGACAGGAACAGGCATTGACAGATAAATTTGCCAAGGAACATGGCTTAAACCAAACGCAGATGGCACAAGTATCGGCCTTCGCCAGAGCCGAGGCATCGGGTGGGTTGAATACTCCATTTGGCGGCGCAACCGTATCGGGCGGTGTCGAAACCAAAGGAACAAGTAGTTCGGCAACATCACAAACACAAAAATTAGCCCACGAATTGGCAAGTAAAAAGGACTACAAAGAGGCGGTCACCAAGACCAATACCGCAGCGAATAGCTCCAGTTTTACGCAGGGTGACGAGTCAACCGTGAGGGCAGCGACAGGGGTTAGAAGCAGTCTTGATAACAGTTTGTCGAATGTGCAATCTGCCCAAGCCAGCCATGAGAAAGCAGTTGCCTTCAAAGAGGCTGCGACCCGCACTAAAGAAATGGGGGCGAGCTACGATACAAATCACATGAACGAGTTCATGGATTGGATGAGAGGACAAAACAATCCGACATCCGGGAAAGCTTTCACAGCCAACGATGTTGAAGCGATGTCTCGTTATGCTCCAGAAAGCTTGAGCCAGTACGCTCAAAAATTCTCGGATGAAAAGCTAGTCCCAGAGATCGAAAAAACCATGCCAGCACCAACCAGCGGGGTAGCAGCCCAGCACGAACAAAACCAAGCCACCGTGCCTGGCACGCAAGCTGTTACAGCTTTTGACGCGAAAAATAACAAGGAAGTAGGGGGGCTGCAAGCTGCTGCTGGCGTTAACCTTGGCACTGCGCCAGCCAACAATGTTACAGGTCAAGTGCAGGCAATGACAGGACAAGCCACTGCCTCAATCGGCGCCGGCAAAGGGGAGGTTCATAAAGAAGGTGAGCAGATCAAGACCAGTGCAGAAAATTCCACCGACCCAACCAAGGGAAGTAATCTTGGACGAGCTGCCGCGAATGTATTGCCGGTCGCGCTTGGGTCAGACGCAACTAAACTTGCGGATAGGGCAGGGCTGATTCCAGACGATGCTGGTGTAGCGAAGCCAGTTGCGGATCAGAATACAGGAACGCTCACTGAGAACATCGTGGGAACTGCGGTTGCTGTTAGTTTGACGGTTGGGGGTGGGGCTTTGGGCAAGGTGGGCGGGAAGGCGGCGGAAAGATTGCTGGGGTTGGGCGAAAAAGCAGGAGCTGCCGCCGCAAATACTGAACGCGCTATCGTGTCAGAGGTTGAACAGAAAGCGGCTTCAAGAACAGGGACTGCTGCTAAGGCCGAAACAGCGACAGTACCCGAAGCAACAGCAACCAAGGCTGAAGGCGATGCAGCAAAAACCGCAACCGAACGTATTGAAAGAAGTGCCGATAAAGCCGAGGCAAAAGCGAAGATTGAGACCGCCAAAACTGTTGAAGGTGTTGGCCTGATCGGAGTTGCAATAGGCGGTAGCGCAATAGCCAAAGGGTTGTTAGGTGATGAAGGTGTAGCGCACAACCCAGCCGTTCAGTCTGTGGTTCAAACGGTAGAGAATACCAACAACGCTACGCTTGAAGCCGCATCTGATGTGGCAAACAAAGCCAACAAGCTAGGCAACCAGATTGCGGACGCGATAATCAAAAAATAAAGAAGAGGGCGGCATCAATTGCCGCCCCAAACCATTCATCTTGCGCATTACCAACGATGGCCGATGCCGCTTCGTCTGAACGCCGTAGTCATTTCATCAACGCGTTCTCTTGATTCAGCCAGCTCACGGTTGACTTGCCGTATATCGGCAGCGGTGAAGTCTTTGCCTGTTTCAGCACAAGCTCTTCTCGCTTTTGTGCCTGACGGAAAACCCCAGAGTACAAAAAGCAACACGACTACCGTAACAACGCCCAAAATCAAATACAGTGACACCTCACACAAAGCAGCCCCAACAGGTAAAAACAAAAAAGCCCCCCAAACCTTGATTCTCCCTTCGGTCGCAATATAGCTTGCGGCATTCTTCCACCCCGCCATCATGTCATAAAAATACTGCTTAACCGGACTGTCCATGTAAACCACGGTTGCGTAGTAGTTATACTTTTCTGGCACGATCACATCCCTGTATCTTGGAAGACCAAACCACCCTGTTTCACCCGATCCGTCTTGTGCCGCCAAGCTATTAGTCTGCATCGGCTCAACACTCTTCGGCAACCTAAAAGCTTTGCGATACGACTCAATTGCGCCCTTGCCGACGTAGTAAATAATCGTGCCAGCACCAATAGCGAACACCAAGAAAATCAAGATTCCCATTTTTTATCTCCTTCGTACCAATAGCATTTTGGAAATTTAGTCGATTAACCTCATCCCGCAATTCTTGACGGCACCCCGGTCAAATGTTGCTGTATAGCCACATCCTGCGTCGCTGGCAGAACGCTCAATCAAGCAGTCCGCAAAATCAGCGTTATTAGTCTTGAAAAGTCGCACAGCTTTCCAAACAACATCGGCATTCGCCACGATAATTTCTTTGGTGCGCAACAACGTTTCCAGCACCACACAAATTTCAGACGTGGATGATGAATAGCATCGCATCAACACCCAGACCAGTTCCACCACAGAAACAAGGCTAACGTAGCCTGGGTCATCCGCAGATAACGATTCAATCAGTCGCGTTGCTTTGGGCGACTGCACCGGATCGTCCTGAGCAATATAGCGAACGAGAACATTGCTATCCAAACCGATCATTTTGATGATGCACCGCGTTCCGCGATTGTCTCGTTCATTATTTCAATCGTTACTGGCGTACTCGGTTTGCGTACCAAGCCTTTCAAGGCATTCACAGGCTGTGTAGAGGCAAATAACTCAAATCGCCCAGGCTCAACTTGAACAAACTCGACCCGATCACCAGCCTCTACACCAAGCGCAGCGCGCACGATGGCGGGGATAGTAATTTGACCTTTACTGGTTATGGTTGCAGTTGACATATTTGCCTCTTACTTTATAGCCTTACTATAAAGTAAGGCTAGTGGAAAGGCAAGATTAAGAAAATGTAAGTGTGCCGCAGGCGTGCTGTAATTGATCTGGGATTTTTCGATGCTTGAAAGCCGATTTTTTTTGAATCTGTCATGTGGAGTGCGTATTCTGGTTAAAACCGCCACCTATAATGCTCGCAAATCCGCCACCTGAAATGCTTCAAACCCTCCACCCATAATGCCCGCAATTCCGCCACCGAAAATGGTGTAATAGCGCCACCCACCTGCTGTTTGGATATTTTGGAACGTCTAATTGGATAGCAGAAGTTATCTCGATGTTGTGTGAATGTGGGTAGCCTGCTTATCCTGCTTGGTTTCTATCTGTTGTGGCGCATCTGAATGAGTCCGTCAGCCTGAGGTTCGTGGCCGCTGCTTTAGGCAATTAGTGACAACCCTTTTTATTTGCAACCTCAAGACTACCAACCTCGCATTCTTCCAGATAATTGATAAAGGCCAGTTTGAGACGATCTACCCAGTCTCCGCCGAGCTCGGAACCAATATAGCTTAGCTTGTCTGCGATCTGCTCAGTGGTAACCTGTATCAAGTCATACTGTATTTCTATCTTGTTTGCCTCAATGCGAACCGCCTGTATCCCCATCATCGAAAGCAGCGCTTTTTTCACCTGTTCGGACTGAACGGCATCCAGTGGTTCCGATAGCATCAGACTGCGTTTCTTGATCACTTCTTTGCCTTGTTGTGCGGGTGCTTTGTGTCCGGGAAGTCCGATATATAAACGCGGATTCGCCAGAAATCTTTCGCGGCACTGCTCAGAACAAAAAGCATACTGTATGCCTTCGTATTCGCAGGCATGGGACGTTGTTGGGACTTGCATGTGACAAACCGGGTCTTCGGCGTTCATGACGCACCTCCTATGATTTTGAACGTGTTCGTTGCGGGATGAACCTTGATGTATGAGCCGCATATTCCTGCCACTGCGCGCCAAAACGGACTTCTGCATCTCGCTCCTCGGTATGCGCCAGACGCACATACATCCACACCAGCACAGGGAACATCAACAGGGTCAGCAGCGTTGGCCATTGCAACAAGAAACCAAACATGATGAGTACGAAAGCATCGTACTGGGGATGGCGGATTTTGGCATAAGGCCCGGTAATCGCCAGTTGATGATTGCGCTGCGCCTGATAGAGAATTTTCCATGCAGATGCAAGCAGGATGAATCCGCCGCCGATGAACACAAAACTGAGCATGTGTAACGGATCGGTGTGCGGATCGCCCCTCCAGCCGAGCAGGGTATGCCAGAGGTGACCGCTATTATGGGAGGAAATATCGACACCGGGATAACGGGTTTGCAACCAGCCGGCAAACAGATAAATCGTCAGTGGAAAACCATACATTTCGGCGAACAGCGCCACGATGAAGGCCGAGAACGCGCTGAACGAGCGCCAGTCGCGCGGCGTTTCTGGCTTGGTGAAGCTGAATGCAAATATGATGAACACCAGCGAGTTGATGATGACCAGCGACCACAGGCCATAATCGGGAGCGTCCGTATTCATTTTGACTCTCCTTCGGATGAACCATGATTATGCTGGTCATGGTTGTTATGGCCATGATGCATGAACAAGTGCATCAGCGGGCAGGCCAGCAAGAACAGAAATGGCAATGCACCCAGCAGGTGGGCGCGGTGTTCGGTAAACAGAAAAAATGCAGCAATCGCCAGAAATACCACCAGAATCCAGTTGTATCCCCTTGGTACACAGTGTGCATCTTGCTTAGTAGATTCGTCCTGTTTCATCACGTTCTCCTTTCAGGAAAAAGTTTATGTCCACAAAAAACCCTTGTTACATCTTTATCCGGTTCAGCCTGAGTGCATTCAGTATCACCGACACAGAACTGAAACTCATCGCTGCGGCGGCGATGATCGGCGAGAGTAGCAAGCCGAAGAACGGGTACAGCACGCCTGCCGCAATCGGAATGCCGAGTATGTTGTAGATGAAGGCAAAAAATAGGTTCTGGCGGATGTTGCGCATGGTGGCGCGTGACAGACGCAGCGCACGCACGATGCCGTTCAGGTCGCCCTTGATCAGGGTGATGCCTGCACTCTCCATCGCCACATCGGTTCCGGTACCCATCGCGATGCCCACCTGCGCCTGAGCCAGTGCAGGCGCGTCGTTGATGCCGTCGCCTGCCATCGCCACGATGCGCCTCTCTGCCTGCAACTGCTTGACAATGGAGGCTTTCTGCTCAGGCAGCACTTCAGCTTCGATACGGTCTATGCCCAATTTTTTTGCAACCGCTTGTGCCGTGATGCGGTTGTCTCCGGTAAGCATGATGACTTGCACGCCTTCTTCATGCAGGGCGCGGATCGCCTCTGCCGTAGATGCCTTGACCGGATCGGCCACGCCGATCAGTCCCGCCGCCTTATTGTCGATTGCCAGCAACATCACCGTCTGTCCGTCGCTACGCAGCGCCTCGGCACGGATGTGCAAGTCGCTTGCATCGATGTGTAATTCTTCAAAAAGTTTGAGATTGCCCAGCGCGATTGCCCTGCCCTCGACCGTGCCCGCCACGCCCTTGCCGGTGAACGATTTAAAATCACTGACTGTATTGAGTGTTATTCCCTTTTTCTCTGCGCCGTTCACGATGGCTGCAGCCAGCGGGTGTTCGCTGGCGCGTTCCAGACTGGCGCCCAGCCGCAGCACCTCATCCTCTTCAAATCCGGCAAGCGGAATGACCGAAGTCAGTTTCGGTTTGCCCTCGGTCAGCGTGCCGGTCTTGTCCACTACCAGCGTGTTTACCTTTTCCATGATTTCCAGCGCTTCGGCATTCTTGATCAGCACGCCGGCCAAGGCACCGCGTCCGGTGCCGACCATGATGGACATCGGCGTGGCCAGTCCCAGCGCGCACGGGCAGGCGATAATCAGCACCGCCACCGCGTTGACGATGGCATGCGCCAGGCGCGGCTCCGGCCCAAAGAGTCCCCATACCGCTAGTGTGGCGAGCGCTGCCAGCACCACTGCCGGCACAAAATAACCCGCAGTGACATCGGCCAGCCGCTGGATAGGCGCGCGCGAACGTTGCGCCTCGCTCACCATATGCACAATCTGCGCCAGCAAGGTGTCTGCCCCTACGCGCTCGGCGCGCATCAACAAACTGCCGGTGCCGTTCACCGTGGCACCGATCAGCCTTGCATCTGTCGTTTTTTCCACCGGAATGGATTCGCCGGTGACCATGGATTCATCCAGCGAACTGTTACCTTCCAGCACCACCCCGTCTACCGGCACCTTCTCGCCAGGACGCACGCGCAGCACATCGCCAGGCTGCACTTGTTCCAGCGGAATGTCTTCCTCGTGTCCGTCAGCACGCACGATGCGCGCGGTTTTTGGTGCTAAGCCCAGCAGCAGTTTGATTGCGGCACTGGTCTGGCTGCGTGCGCGCAATTCCATCACCTGCCCCAGCAGCACCAACGCCATGATCACCGCAGCAGCCTCGAAATAAACCGGCACGGTTTCCCCCATGCTGCGCATTGCAGGTGGAAAATTCCCCGGCAGCAACATCGCAATCACGCTGTATGTCCACGCCACGCCGACACCGAGCGAAATCAGCGTGAACATGTTGAGACTGCGGTTGACCAGTGAAGCCCAGCCGCGCCGGAAGATCGGCCAGCCGCCCCACAACACAACCGGGGTTGCCAGAAAAAATTCCAGCCATTGCAACACCGTCATCGAAACGGAATCCGGTATGAATTTCGGTGCCAGATCGGATGCCATCGCCATCACGAACACCGGCAAGGCCAACGCCGCGCTTAGCCAGAAACGGCGCGTCATGTCATGCAATTCGGTATTGTCATCATCAGGTGCGTTGCGCGGCTCCAGTGCCATGCCGCAGATCGGGCAACTACCGGGTTCATTGCGCACGATCTCAGGGTGCATCGGGCAGGTATATTCGGTAGCACCTGACTTGGCCGTAACTGGTGCAATCGGTTCCAAGGCCATACCACACTTGGGACATGAACCTGGCGCAGGCTGGCGAATTTCCGGATGCATCGGGCAGGTGAATACACCTGCGATTTGAACGGTAGCCGTCACAGCCGGCTTAAGGTATTCAGTGGGATTTGCCTGAAACTTGGCCAGACACTTCACGCTGCAAAACAGATAAGTTTGTCCGCTCTCTACGAGGCGGTACGTGCTGTCGGCAGAGACTGTCATGCCGCATACGGGATCAGTTGCCATTGCATGCCCCTTTCCGGTGGTGGAAATTGCCTCAGTGAATCATTTGATCAACCATTTGAAGCTTCTGGGAGACTTGTCGCCTGCCAGACGTATTTGCAGTTCCATTGATCGTGGCTGCGGGACAACCGCCCTGAAGCGCAACAAGCCCTTGCGGTGATGGCCTCCGGGCGGCGCGCCGTCCCAGGCCAGCGGCAGGTATTGCTTGCCATCAACAATCAGCGTTGCAGACTTGGTCAAATCATCGCTCAAGGCCTGCGTATGGGTTTCCAGCGTCACCTCAAAAGTCCATGTTTTCGTATCCGCAGGAATAGCATGCAGCATGGTGGTTACCTTGATGTCCCGGTCATTGCTTATTTGCGCTGCCATCTCCACCGCATCGCATGTCGCAATGAGGCCGTTATGCACAAAGGCAATCAACGTTGCAAATGCCAAACTGCTCAAATATTTTTTCAGCATTTTTTATGCTCCCGTGTAACGTTGATGACTTTAGGTATGATATAGAGAATACCGGCCACGTTAAAGGCAAGACCGACCCAGAACAACTCGATTTGATATTCTGCAACGATGGTGAGAAAGCCGGTGACGCCCAGAACAGGCAAGATATTGACCAGATAATGTGCGCAACAGGAAACCATTGCCGCAGTGGAGGTCGTGCCGGACACCGCTACCACCTTGCCTGATGCGCCATGTTGCCCGACAAGTTGCTTAAGGTAGGTGTAGAGACCGACCTGAATGCCGAATCCCAACGCAAGGGACACGAAGAAATACCAGAACTTTGTAAACTGCTCGAGTGTGAAATCCACCCCAGAAATCAGACTGACCACCGCAAAATAAATGGCGAGCAACAACACAAATGCACCCGCTCCAAATTGGATGGGTCTTATGGATAGAGCCGTCTCAGATTGTTGCTGCGTCATGCTGACCTCACATTCAGTCGAATATTCAAGGCGTTCAGTCGAATTCATACTAATGATTAAATTCCAGTGTGTCCATGCATTACTGACATGTCACCCGACTCATCCGCTCATTCGGTGCTTACCCTAATGCCTTCTTTAATAAATTCAACATACCATCCTCATGCATCACAACAGGTTCATAAACAGGTGACTTTTCTGTCGAAGGTGATTGCCCATGATTACAGGTCATTGTCCAACGACGCTGCAGGACATTTTTGCAATAATCATAGCGGCACGCACCGGGCCTTCCCGCAACAGCTAGGCTTAACATTTGACAGCTGCATTTATTCCCATGCGAGTTTCCCATAAATTTTCCTATCGTTATTGAAATCCACTAGAAATATTTTTTTATTATCACTTTTAGTGTTTTCTGCAAATATCCTCGATCGGATTGTCCAATCTCGCCGTATAGCGTGGCGGCGACAGTTATGAAGATACCGACTACTTCAGGATCAAAATGTCCCCCAGCTCCATCCTGTAAAATTTTTAATGCGTCATCAATCAATAAGGACTCCTTATAGGGCCGTTTTGACATCAAAGCATCGAACACATCAACCACAGCAAACAATCGTGCCGAAAGAGGAATATCCTTGCCATAAATGCCGTGTGGGTAGCCGCTGCCATCAAATTTCTCATGGTGAAAAAGCACCACGTCCCGGGCACGCTTCAACCAAGTTGAATCCTGAATAATCTCCCCGCCAAATACAACATGGCGTTTCATAATCTCAAACTCGTCCGCAGTCAGTCGCCCCGGTTTGAGTAGTATCTGATCCGGAACTCCAATTTTTCCGACATCGTGCAGAAAAGCACCAACAATCAGCGATTCAATGCTATCTCGATTCAGGTTCATTGTTTCGGCAAGCCTGACCGAATACAGCGTCACCCGGTAATTATGCGTATCGGTATCGGCATCTCTTTTTGCTATAGCGCTACCCAATGATTGCAATAATTCAAGGTTCGAATCCAAAAGCGATTGAGACAGGGACTCGGAACACCGCGTCAATCCAAGTAAAACGGGGTAGAGCAAGATTAAAATCAAAATCACCGCAACGAAAGAAGTCAGTGTTGCATTGCGCGCCTGATGTTTCCTTGCATATTGCGTTCCAACATCAAGACGATAGACGCCTTCAAAATACATTTCGGTCATACGCCTCGAATCGAGCAACGGTATAAGCACTTGCACGAAATCCTCCCCCTCGTTCGCAAGCCAGTTATAGTGTTGCTTGCCGGGCTTTGGAAAATCATGCTGGTGCGCTTGTACAGAAGATCGAAGGTTTGTTGCCTCACGCCCCCATGCCTCCATCAGCGATTTTCCGGAAGGATCGAAAATACGAATGCCCGAAAAGCGGGAATTCTCCAACAGTTTTACCAGTTCAGGCTGACTCATTTGAATATCTGCCGCAAGCAGTTTGCGCATTTCAGGTAAATCAAAATGTTTGGCGCTAGTCGCCGCTTGTTCAAAGGCCATCTTTTCGACTCGCCAGTTTTCCAGATAATACACAAGTGCGCCGACCAACACGCTGATCGCTATTCCTGAGACAAGAAATCTTGTTATCAGATAACGGTGGAGTTCTCGAGAATTATTGGGAATGGCTGTAAACATAATTTTCTGCAATGCTTTATTCAAAAATTAATTTATATGAAAACCGAATCCTCATTTCAAACAAGCGGTATGCGACAAGACATCGTGCGTCCTGGCGCACACCGATATACGTGACTTACTACCTATCTCTCAGGTGGTCATGCATAGGCATGTCCTTAGGCATGGATTCACGATGACTCTTACCGCTCGCAGTGCTTCCGACAGGCATGCCGGTTTTCTCTTCCATATGATTGTGTCTTTTCACAGGCTTTTTTGCCTCTGCCTTTTCAGTCTTAACTGTCTCAGTTTTTTCCGTTCCGGTGTTGGTGTCGTGAACATCAACGGCAAATGCCGTTACATTGAAAACAGAAAATATAACCAAAGTGGCAGCAAGCAATGTAGATTTAAGTTTCATTTTATTCTCCGAATGGTGGTGGTTAAAAAATATGCTGTAACAAAAATTATTTAAACGCGCATCGACACCTCCTTTCAATAATTAGGTCGTTGGATAGCTGTTTTCAGCCGGCAACTGATCAATTTCCACTTCCGCAGCCAGCCAGTTTTCTAAATCACAACCGCATTTGAACCCATCTTTCTCGGCGAGGTGATAAGCAGCAACCTCAACATATTGCCGCCGCTGCTCTTCGGACAGATTGGTTACGGTTTCAGCTTTGCTGCTCTTGGTTTTGGTTTTGGTTCTCATAATTTATCTCCTTCATATAAAAGTTGGTTCGACGGCTAACGCTCAATCCTGTCCTTACTCAGAACGATCAGACTGCGGTTCGATTGCACTGCATCGCCAATCTAATGTGATGAGAACTACTGCAGCTCCCACGGTCATCGCCATGCTCCATGCCACCATGCAGAACCATACAACCGTTCAGTGCCAATATAGTTACTACCAATATGATTGTTCTACCTATCCTGTTCTCCTTGCTCCAAGTTAATGACAACGACAAAATTTAATGCGTGTGATCATGTTCATGCCCACCGGCATCGAGCTTTTCGGTAGCACGCTTGCCCCATCCATTTACCGCTTTCATCGCGCTAATCCTTGTGCGACGGCGTTCCCGGCGCATGGGTATGCCCGGCCTTTTTGTGTGCGGTGCCTGCGCCGTCCGTGGCGGAAGTTTTGCCACCCGGCTCCGCATCATGCGTAGACTCGCTATTCGCAGTGTCATCGTGGCTATGGGCATGAACATCCTCATGAGGCGTTGCTTCACCCTGCATGAATATGTCGCTGTGTTCTCCGCCGTGTTCATGGGTATGTTCCTCAGGCGCAGGCAAGGACATCACACCCAAGCCATGCCGATAGACTACCTCGCCACCATGCCAGGCAGCACTGACCACTAGCAACCATACCGCGACCAACAAAGCTAGAAAACTTGGCGAGGGCACCGTATGAGAACGACCGCGCCACACATCCCAAGCGGCAAGCAGCGCCAGCGCGCCAAGAGCGACAAGTGCCCAATTACGATGGATCGTCATGGCCAGATGCCCCGCTTCGTCATGTTCAACACTGTTGTAAGCCAGCCAGCCGAACACCGCTGCGATACAGGCAAAGATAACTGCCGCCCACAACATCCAGCGTCCCGTCATCAGGCATTGCGCCGTCAATGAGTGGTTTTTAAATATCGTACCAGCGCCAATAAAAGCCACTGCAGCCGTAGAAAAGGCAATCGGGAAATGTACTAATACCGGATGCCAATTTGGAATAATTTCAATCATTACTGTCCTTTTAAACTCCTGCTAATAGATTCGTTATTCGACTGAAAACACATATGGATCTTTCCCATCTTTCGGCACAGCGTAAACAGTCAATGTTCCCTTTTTCATCTCTCCCATACCCGGTGAATTCATCTTCATACCAGGCACACTGATGCCGATTATGGCTGGTTTCTCCTTGAGCAGTTTACGAATGGCACTGACTGGAACATGCCCCTCAACCACATAACCATTGACCAATGCCGTATGACAACTAGCGGCATGTGACATGCCATAATTCTTCTTAATGGCATCCATGTTTGATTCATTTTCTGTTTTCACCGTAAATCCGTTTTCACGCAGATAGTTCACATACTTTTCGCAACAGCCGCATGTTGGGCTTTTGTAAACTGTCATCGCCGTAGCGGCTTGTGCGGCACTTATACTTGTGAGTACGAATATCAGGAAGATCATTAGTTGTTTAAGAATTTTCATATTGTTCCTTTGGCTTATTGCTAATGAATGTTATGCGCGTCACTTCACGTTGTTTGATCAAGGCATAGATCACCGGAATCACCAGCAGCGTCAGAATTGCGGAGGAAATCATGCCGCCGACCATCGGTGCTGCGATGCGGCGCATCACTTCCGAACCGGTGCCGCTGCTCCACAGAATGGGTAACAGCCCCGCCATGATCGCCACTACGGTCATCATCTTCGGACGCACGCGTTCCACAGCACCGTGCATGATGGCTGTGTGCAGATCGACGGCGGTCGGTTTGCGGCCTTCATGGGTGCAGCGCGACTGAACGTCCTGCCAGGCTTGTTCCAGATAGATCAACATCACGACACCAGTCTCTGCTGCCACGCCAGCCAATGCGATGAATCCTACCGCCACTGCAACGCTCAGGTTGTAATCGAGCAGCCACAACAGCCATACACCGCCGACCAGTGCGAAGGGCACGGACAGCATCACGACCAGAGATTCGGTGATGCGTTTAAAATTGAGATACAGCAACAGGAAGATGATCAGCAACGTGATGGGAATGACGATCTTCATTTTCGCGGCAGCACGTTCCATGTATTCGAATTGCCCGCTCCAGGTCGCGTAATAACCGGGTGGGAATTTCACCTGTGCGGCAACTGCTTTCCGCGCATCTGCCACGTAAGAGCCGATGTCACGATCACGTATATCCACAAAAATATAAGCGGAAAGCAGCGCATTCTCGGTGCGGATAGCAGGTGCACCTTTGCTAAGACTGACCTTGGCAAGTTGTCCGAGTGGAATCTGAGCACCCTCCATGGTTGGCACCAGCACTTCGTGGGTAATCTGTTGCGGATCGCTACGCAATTCGCGCGGGTAACGTACCGTCACTCCAAAACGTTCCCGTCCCTCAACCGTCGTCGTAACCATCTCACCACCCAGGGCGGTAGAAATGACTTCCTGTAAATCACCGACGCCAATCCCGTAACGTGCTAGGGCAATGCGATCCGGTTCGATGTCAAGGTAGAAGCCGCCCGTTAATCGTTCGGCAAAAGCACTAGTGGTGCCAGGAACCTTTCTGACCACCGCTTCTATTTCCTTAGCGAGCCGCTCCATTTCATCCAGATTTTTACCAAACACCTTGATGCCTATCGGCGTGCGAATACCGGTTGCCAGCATATCGAGACGCGCCTTGATCGGCATCGTCCACGAATTTGCCACACCGGGAAATTGTAGTGCTTTGTTCATCTCGCCGATCAGTTTGTCGATCGTCATTCCAGGTCGCCACTCCTCCTGCGGCTTTAAGTTAATGACCGTCTCAAACATCTCCAATGGTGCAGGATCGGTTGCAGACTGCGCGCGCCCAGCTTTGCCATATACGGACATCACTTCAGGAAAACTCTTGATAATCTTGTTCTGCGTCTGCAACAATTCCGCCGCCTTGGTCACCGACATGCCGGGCAAGGAGGCGGGCATAAATAACAACGTGCCCTCATTGAGCGTTGGCATGAACTCGCTACCCAATCGGGTAGCGGGATAGGCTGACAATATCAAAACCAGTGCAGCAACGACGATGGTCATTTTCTTGTGTTTCAGCACCGCAGCAATAAGCGGACGATAGCCCGTGATTAACCAACGGTTTAGCGGATTTTGCGCCTCTGGTTTGATGTTTCCGCGTATGAATAGCAACATCAGCACCGGCACTAGGGTGAGCGAGAGCAACGCTGCGCCCGCCATGGAAAAGGTTTTGGTGAAAGCCAGCGGAGAAAACATTCGTCCTTCTTGCGATTCCAGCGTAAATACCGGCAAGAACGATACGGTGATGATGAGCAGCGAAAAGAACAGTGCCGGTCCAACTTCCTTACACGCCGCAATCATCGCTTCTGTGCGCGATTCACCTTCTTTTACCCGCTCCAGATGTTTGTGTGCATTCTCGATCATCACGATAGCCGCATCTACCATCGCGCCGATGGCAATGGCAATCCCGCCCAAACTCATGATGTTGGAGTTCAGCCCCAGCACACGCATCGCAATGAAAGAAATTAAAACACCAACAGGCAGCATCACGATGGCGACCAACGCACTGCGTGCATGCATCAAGAACACCATACACACCAGTGCGACAATTAAACTTTCTTCCAGCAGCGTGCCTTTTAATGTTTCAATGGCGCGATGGATCAAATCGGAACGGTCATATACTGAAACAATCTTTACGCCTTCCGGCAAGCCGGGAGCGATTTCAGCGATCTTTTCCTTGATGTTGTGGATGACTTCTAATGCGTTTTGCCCATAGCGCGCCATGACGATGCCTGATACGACTTCGCCTTCACCGTTTAACTCAGTCAGTCCGCGTCGCTCATCTGGTCCCAGTTCGACACGGGCAATGTCGCGCAACAGCACAGGGGTGCCTTGCTCGGCTTTAACGACCAGATTCTCGATGTCACTCTTGCCGCGCAGATAGCCACGCCCGCGCACCATATATTCGGTCTCGGCCATCTCCACCACGCGCCCGCCAACATCGCGGTTCGAGTCACGGATAATCTGTGACACTTTGCTCAAAGGAATACCATAAGCGCGCAGTTTCACTGGATCGACTGTCACCTGATATTGCTGTACAAAACCACCGATGGAAGCGACTTCCGCCACACCGTGTGCCTTGGTGAGTTGATAGCGCAGATACCAGTCCTGCATGGTGCGCAGCTCGGCCAAGTTATGTTTTTCGCTCAACACGGCGTACTGATACACCCAGCCCACCCCGGTCGCATCCGGCCCCAGTTGCGGCGCGACATTTTTAGGCAGTCGTCCCGCGATACTGTTGAGATATTCCAGCACACGCGAACGCGCCCAGTAGATATCGGTGCCGTCCTCGAAAATCACATACACGAACGATGCGCCGAAGAACGAAAAGCCGCGCACCACTTTGGATTTCGGCACCGCCAGCATCGCCGTGGTGAGCGGGTAGGTGACCTGATCCTCAACCACCTGCGGTGCCTGACCAGAATATTCAGTATAAACAATAACCTGCACATCAGACAAATCCGGCAAGGCATCCAGCGGCGTTTTGAGCACCGCGTAAATACCCGCCAACGTGACAAACAAGGTTGCCAGAATAACCAGAAAACGGTTGCGGGCAGACCAGTCGATGATGGAATTGAGCATCTTAATGTCCTTCGTGTTGCTGCGGTACAAGCGCTTGCAACTTGGTAATCACCCATTCATCGGGTTTTCGCTCGACGAGTTCGAAGGTGATCTTGCTACCTGGTTTGATACCGGCGGCCAATGAGGAATTAGTCAAAGCGAAGTCCATGGTCATGCCGGGCCAGCCCAGTGATTTGATCGGCTCATGGGTGATGCTCACAGAACCATCCTCATTGATGCCGTTCAGGATGCCTGCTGCCTGATGACCTATTGTTGCAGGATTTTTCTTTGGCGCTGCAGGAGTTGCATGCGCTGAGTGATCTTCTGCGACGGGTGTAGCCCCGCCATGTGCTGCATGACCACCAAGACCACCCAACGCCGCTTTGAGGTTACTTTCCGCATCGATCAGGAACAAGGCCGAAGTAACTACCTGCTCCCCCTCTACAAGGCCATCCAGTATCTCGACATAATCGTTGCTGCGGCTACCCAATTTGACAGTGCGCGGCGCAAAGCGGCCTTGTGCTAATTGCACCAGCACCACCTGACGCATGCCACTGTCTATCACCGCCGAAGTTGGCACCGTCAGCATCCGAGTATTACTGCCTACGGGCAACGTCACGTTGGCAAACATGGATGGCTTAAGCAAACCTTGTGGATTGGCAATCTCCACGCGTACTTGCACGGTGCGCGTCGCGGAATTCAAAGTCGGATAGACGAAGGCGACTTTTCCCTTGAACAACTTATCCGGGTATGCACCGATACTGACCTGTGCGTCACTACCTGTCGTTACCTGCCCGATATCCTGCTCGTTGATGTCTGCCAGCACCCACACTTGAGACAAGTCGGCGATCTGATACAACGTCTCTCCCGGCATGAAGCGCATGCCCTGTACGGCCTTCTTTTCCAGTACGATGCCCGATACCGGCGCGTAATAGGTCAGGCTGCGTCTGGATTTTCCAGTGGTTAATTGCTTTATTTCTCCCGGCGTAATATCCCAGTTTTTCAGGCGTGCCAGACTGGCATCAGCCAGTTGCTTCATGCCCGCTTTAGTTTCTTCATCTGCATTCTCAAGTTTTGCTTCGCCTTGTGCGGCAATCGCGTATTCGCGCTGCGCCGACACCAGTTCGGGGCTGTACACATCAAACAACGCCTGTCCACGGTTAACAGTCTCTCCGGTGCTGTTCACATAAAGGTGTTCTACCCAGCCCTCGAATTTCGGTGCGATGGTATAGGTACGGCGTTCATCGATTTCAATGCGTCCGGTGGCATGAATGGTTTTGTTTAAACCGCGTAGCGTGGCTGCTTCGCTTTTTACGCCGAGTTTTTGCACTTTTTCAACACTAATATTGACACCACCCTCCTCCTGAACAGCATCACCGTCATACACCGGTACGTAATCCATCCCCATCGCATCTTTTTTGGGTACCGGCGAGGTATCCGGCAAACCCATCGGATTGCGGTAATAAAGAATCTTGCGTTCCTCCTTTACGGCATCGGCTGTAACCGGCGCTGTCACCCCGGAGAAGCGCTTTCCCAAGCTATAGCTGCCAGCCGAAATAATCGAAACGACGACAATAATTGACACTAATACTATGATTTTTTTCATAACTCTTCTCCAATCAGGCGTTCAATTTCAGCTAGGCGCAATTGCGCGTCATACTGCGCTTTGATGCGTTGTTGGCGCGCTTTCAGTATTTGACGCTGCGCATCGAGCAGTGTGGCAAAATCAAGTTTGCCAGTCTCATACCCACTCAGCGCAGATTGAAAACTCAGCTCAGCTTGAGGTAGAAAACGCGTAGCGATGAGTGTCTCGGTACGCTGCGCGGTCTCAAGACCGGATACACTTTCCGATAATTCCGACAACACTTGATTGAGCAGAGATGCCTGACGCGCAGCGGATGCGGCCATCTTCGCTTCCGCTTCATGCTCCTGAGAACGGCGCGATTCCTGTTGCAACGGAAGATTGAATTCAACCATCAGATCCCAGCTCTTCACGACACTGCCGCTCTGTGTTGGGGCGACGCCAAGAGTAAATCCGGGATAACGGTTTTTATAGGTCAGGTCGCGGCTCTGCTGGGCTTCGTTGACGCTCGCATCAGCCACTTGCAGCTGCGGATTGTGCGCACGCAGCCTATCTTCCAGCGACGTAAGTCGTGCTGAGGCGGGAATTGGACGCAATTGCAGCGGCTCCGCCAGATCTGCATTGGCAGGACGCGACAGTAGATTGTTCAGGCTTGCATGCACATGATGCTGTTCATTGTCCAATTCAATCAGCATAGTTTGCAAATCAGTTTGTTCGATTTGCGCGCGTATCACTTCCTGCTGTGTACCCAGCCCGTTTGCATAGCGAGTTTGCGCGATTTTTTCCAGGCGCTTAGTTAAATCCAATGTTGCACGGGTCAGTCTGATACTGTCCGACAGGTAGTAATGCATCGCATAGGCAGTTTTTATTTTCCCGCTCAAATCCACCCATGCAATGGCAGTTTGTCCGCGCGCCCCGGCAACTTGTGCTTCGGCTATTCCTCTCTGTAAATCGAGCTTGCCGAACCACGGAACGCTTTGCATCAGCAAATAACGCGTACCGCCTACCTGTGACGGCAACAAGCTCGGCGGTTTATTCGTGCCTTGATTAGTAATGTCCATCAACTCGGTACGCAGCACCGGATCAGGCAATGCACCGGCGGGTTGCACGCGCAGCGAGGCGGCCTCGGCCTCATATCGCATCGCAGTCAGAGCCGGATTGTGTTCGCGCGCATAACTCAATAAACCCTGTAAGTCTGCACCTAAAGGTGGCTCTGCAGCTATTGCCGCAAAGCTTGAGGCGCAGCCAAACAGCATTGAAATCAGATTTTTCATATTATTCCTCATGGATTCGTAACGAGTTACGCTGCAAATCCGTCTTTGTTATTGCACCAGTGAGAATGATCAGCAAACCACGAGCATTGGTATTAACAAAATGTGTGCGTGCGTCAAACCGGTAAAACAAGGGCGAACGCAGACGCTTAAAGACTAAGGACGAGCTAGAGTCAGATCAATTTACGAAACTGGTAGACGGAGTCGTCCTGTAGAGTACTAAGCGAGAGGTGGAGGAACGACAGGTGTGGAGGTGATGGAATGATACGAGAATAAATATGGCGTGACCGAAATGGCAGATTGCAGAACTTCTAGGTTCTTGATTGCCTGCACACCCAAATATCCGCTGCATGCCAGATGGCAGACAGCACAGGCGGTGCAGGATGTTCCGTCCTGATCGTTGTTGGGTGACTGATCATGCGACATCGCGTGTTGATGTTCATCCATATCTTGCATCGTATCCATGCCAGCTTCATGGCACGAGCCATTCTGTATTTGCATGGATACGCTAGCCGCCAGCGCTCCACCGCTAAACAGTGGCAGCCAGATGGCTAAAAGCACAGCGATAAATTTTCGGACGAAACTGGACATGCGCTGATTTTTTCAGATGCAGGAGCTAATGTCAAGATAAAAAATGTCAAGATAAAAACATACAACACTAATAAAATGTACTTAAAAATGTACTTAAACCACAAAATCCTTTAGTATCGCAGCATGGGTAGATTCCTCCGTCAGGCTATATACTTTCTCATGATTACGCTCGTGATCAATGCTGGCGGCTGGACGTTTAACAAGGAAGCAGTAGCAGATGTGTGGTTCGACGAGCAACGTAGCCTAGCTATGGAAGACCACTACTCTTCATCAGAATCTCAAGGTGTCAATGCGGATGTTTCACCCCAAAGTCCCTGTAATCACTGGTGTCACGCTGCCGTGCACTTCATGGGGTTACTTAGTCAGTCAACACCTGTGATGCCTGAGTTTGTTAACGAATATTCTATCCAACAGTCCAAAGCTGTTCAGCTTTCATCCCCTGACGGCCTTTTCAGGCCACCAAGACTCTTTTCCTAAGATTCGATTCAAATCTGTTTTTGATTTTGTTTTGAGTGCGCGCTCGCCTCAAGTGAGTTGGCGCACGCATATCTGAAGGAGTTTCCGTGCAATTCGTCACTATTTTTCGTAACCCGTGCATCGGGATGCGGCTAATGCGCCGCCTTATTGGTGTGCCATTCCTGTTTGCATCACTTTATTCATTTCCTGCTCTGTCGGTTCCGCTCACGTTGGAGCAAGCCTGGCAACAGGCTGAACAAGCCAACCCGTTACTGCGGGCTACCCAGGCGAATCTTGCAGCAGCGCAGGGCGAACTCAGCGATGCTGGTGCGCTGCTGTGGAATAACCCACAGATTTCTACCGAAAGGCGCAGCCTTAATGTTTCACAGACCGGCCAACCGATTAATAACAAGGATGGTGTATCAGGCCTGTCCCAGACCTTTGAGATCGCTGGGCAACAAGGCATTCGGCAACGAGCAGCCGAGAAAAATTTTGCGGCAATCCAGGAAAGCATCGCCGAAACGAAACGCCAGGTGCATGCGGACGTTGAGCAACGTTTTGTGCGGGTGCTGAGCCTCCAGTTGCGCATCCAGACCGAGGAATCAACGCTCAAGCTCATCGAAGATGCCGCCAAAGCCGTCGGCAAACGCGTTGCGGCAGGCGAGGATAGTCGGCTGGATGGCAATCTCGCCAATGTGGAAGCGGAACGCGCCCAAAATCAGGTATCCATATTGAGAGAGCAACTTGTGCAGGCGCGTGTCGACCTGTCTGCCCTCCTCCAGATGCCTCCAGACCAAATTCCGGAAGTTACCGGTTCGCTCGACGTTGAAATTTCCTCTTACACGTTGGGGGATTTACTGGCCAGTGTAGCCCGCCGCCCGCTTTTGAATGTCCTGGATTACAGAGAAGGGGCTGCAAGGGGTCGGGTTGAGCTGGAACGCGCCTCAATTTACCCGGACGTGACGTTGAGTTTGCGTTATGGTCGCGAGTTGGGTGTTGATAACAAGGTTGCGTCCTTAAGTGTTTCCTTACCAATTCCCCTGTTCCGCCGGAATGCGGCTGGTATCGGTCGTGCCGAGACCGATCTTACCCAAGCCGAAATCGAAAAGCAGGCAGCCTCCCGTGATGTACGCGTCCAAGTGGTCGCGCTGTGGGGGCGCTTCAGTAATCTCAAGGATCGAGTGAAACGGCTCAAGGAATCGGTGTTGCCCAGCCTGGAAGAAAACCAGCACCTGTCCTCCATTTCTTTCCGGGAGGGGGAAATCGGGCTGCTGCAATTGTTGCTGGTCAACCGCCAGGTGTTGGATGGGCAGCGGGACCTGCTCGATGCCCGCACCGAATTGCGCTTGACCCAGGTGACGCTGGAAGCGGCGGCGGGCTGGCAGCCCGCGCGCGACATGCACTGAACAAAAAATTAAAAATCAAGGAATTCATGACATGAAAAACTTACACAACCCACAAAAGCGTGACTTGGGGCGCTGGGGCTCTTGGCTACTGATCAGTAGTTTATTTACAATCATTCTTACAGGGTGCGGCGACAAACCCAAAGCACCGGAGAAAGACGCAAGGCAGTCCGAAAAAACGGAACCGGCGAGCAATAACGAGGTAACTCCCAAACAGGAAAAACAGGACGAAAAAAGCCCCGAAAAACTGCTTGCCTTGAGTGCCGAAGAAGCCCAAACAGCGGGCATCAAAGTGCAAAAATTGGCATTGCAGAAAAAATCCGGGCAGATCATGGTCACGGCAACTATCCAGGCCAATCAGGATAGGTTGGCGCATGTTGCACCGCGTGTGCCAGGGCGTGTCGTCAGGGTGAATGCGAGCCTGGGTGATCGAGTGAAATCGGGACAACAGCTGGCGGAGTTGGACAGTATCGATCTGGGCGAGTCGCATTCCAGCTATCTGCAAGCGGCGAGCGAGGCTGCGGTAACACAAGCCAATTTCGAGCGCGCCCAGCGTTTGCACGCCGACAACATCATTCCGGAGAAGGACTACCTGCGCGCCCGCGCCGAACACGAAAAGGCCCGTGCCGCGCTGCGAGCTGCCAGTGACAAGCTGAGCATGATGGGTGTCGACCTGGGGCACTCCGGCTCGGTGTTTCCGCTGAGTGCCCCGTTTGCCGGCACAATTATTGAGAAAAAAGCGGTGCTGGGGGAGCTCGCCACGCCGGATAAGTCACTCTTCACCGTGGCCGATCTGTCCACCCTGTGGATAGAAAGCGATCTGTTCGAGAAAGACCTTGGCAAGGTCAAGGTAGGCGCACAGGCCACGGTCACCATTTCCGCCTACCCGGATGAAATCTTCACAGGGCGGCTCACCTACATCAGCAGCACGATGGACAAGGAAACTCGCACGGTCAAGGCGCGTGTGGAAGTGCCGAATCTTGACGGCAGACTGAAACCTGAAATGTTTGCCAGTGTCGCGATAAACACCGAAGGGGCGGGTGACAAGGTGTTTATCGTGCCTGTTGACGCAGTGTTGCTACTGCAAGGGATACCGACCGTTTTCGTCGCTGAAAATGGCGGGTTTGAACCCCGCGCTGTGGAAGTGGGTGAACGAGCCCAAGGATATACCGTACTCAAATCCGGCGTGGCAGCCGGCGAGAGCGTGGTGGTGAGCGGCGCCTACGCACTCAAGGCACGCTTGCTCAAATCGCAAATCGGCGCGGAATAAGGGGCTACCATGTTAAATTATATCGTTGATCTCTCCTTACGCCACAAGGTGCTGGTGCTGGTGGCGTTCCTGCTGGTGGTGTTGCTGGGCGTGAAAGCCTGGCAGGAAGTGCCGGTGGATGCCTTCCCCGACGTGACGCCGGTGCAAGTGAATATCTATACGGAGTCCCCGGGTCTGGCCGCCGAGGATGTGGAAAAACTGCTGACCTCCCCGGTGGAATCCGCCATGGCGGGGCTCGCCGGCGTGGAGGAAATCCGCTCGGTATCGCTGTTCGGCTTATCCTACGTGAGCGTCTATTTCAAGGATAGCATCGACATCTACTTCGCCCGCCGGCTGGTGGGCGAGAAGCTGATCGAGGCCAAAGACCGCATTCCTCAGGGTTATGGCGAGCCTGGCTTGGGCCCGAATACTTCGGGTCTGGGACAAGTGTTCTGGTACACCATCGAAACCGCCGACAAGAAGCTGTCTGAAATGGACCTGCGCACCCTGCAGGACTGGAACGTTCGCCTGGTGCTGCGCACTGCGCCGGGTGTGGACGATGTGAGCTCCTGGGGCGGACAGGAAAAGCAATATCAGGTGCTGATCAATCCGCAAAAGCTGATCAAATATGGCCTCAGCTTCAAGACTGTGATGGAGACCCTTGCCGCCAACAACCGTCAGGTCGGCGGGCAATATCTCGATATCGGTCAGGAACAGTATCTGGTGCGTGGCCTCGGGCTGGTCAGCAACGTGCGGGATATCGGCAACGTGGTGTTGGCCACCCGTGAGGGGACGCCGGTCTATGTGCACGACGTGGCTGAAGTCAAAGAGGCGCCGTCCCTGCGCTCCGGCGCGGTGACCAAGGACGGCAAGGAAGTCGTGCTGGGCATGGCGTTGCAGCGCATCGGAGAAAATGCCAAGAACGTGGTGGATGCTGTAAAGGAGAAGCTCAAAACCGTGCAGCAGGCGCTCCCGGCGGGCGTTACCCTGAATACGGTCTACGACCGCATCGAGCTGGTAGAGAAGGCAGTCAAGACTGCGGAAAATGCCCTGATCGAGGGCTCCGTCCTGGTGGTCATCATCCTGTTCCTGTTCCTGGGAGAGATCCGTTCCGCGCTGGTGGTCATCATCGCCCTGCCGCTCGCCATGTTGATCAGCTTCATTCTGATGCAGCAGTGGGGCTTGTCGGCCAACCTGATGTCATTGGCGGGCTTGGCGGTGGGCATCGGCATGATGGTGGATGGCGCCGTGGTGATGGTAGAGAACGGCTTTCGCCTGCTCTCACACCAGGTCGGCAAGACGGTGAACAAGACGCACGTGATCCTGGAAGCGGCGCGGGAAGTGATCAATCCGACCGCGTTCGCGATTCTGATCATCATCGTGGTGTTCCTGCCGCTGTTTTCTCTCACCGGGCTGGAAGGCAAACTGTTCAAGCCGATGGCGCTCACCATCACCTTTGCCATGGCGGGTTCGCTGGTACTGACCATGACGCTGGTGCCGGTCATGTCGGCGCTGATCCTGAAACCCAAGGAGGAGAAAGACACCTTCATCGTCAAGTGGGCGAAAAAACTCTATCTACCGTTACTTGACTGGGCGCTGGAGAACAAGAAAAAAGTGTTCTCCGGTGCGCTGGTGCTGCTGGTGGCGTCCGTCGCGTTGATTCCTTTCCTCGGCAAGGAATTCATGCCCACCTTGCAGGAGGGCGGCATCATGTTCCGGGTGACCAGCATCCCTTCCACTTCGCTCGACGAATCCATCCGCATCTCAAAGCGCATTGAAGCCGCGCTGAAAACCTTCCCCCAAACCACATCGGCCATGGCCATGATCGGGCGCGCGGAAAAGGGCGAAACCGCTGACGTGAACTACATGGAAATCCTGGTGAATCTAAAACCGCGTGAGCAGTGGCCCAAAGCCATTTCCTTCCCCGATCTCTCCAGAGAGATGCAGGACAAGCTGGAACAGGTCGTGCCGACCTCGGTTATTTCGGCCACCCAGCCGATCCAGATGCGCGTCGAGGAGTTGATTTCCGGGGTACGCGCCACGCTCGCGCTAAAACTCTACGGCGAAGACCTCACCACCCTTGACCGCCTGTCCGGTGAGCTTAAGTCCTCCCTGGAGAAAGTACCGGGCGTCGCGGACTTGTCGCTGGAAGCGAACAAAGGCAAGCCGCAGATGGTGGTCAAGGTGAACCGGGATGAGGCGGCACGCTATGGGATTAACGCCGATGAAATCCTTGAGGTGGTACAGGCCGGTATCGGCGGCAAGGCGGTGAGCACGTTGATCGACGGGGTCAAGCGCTTCGACATCCAGGTGTGGCTAGCACCCGATTTCCGCAACAGCGTGGAAGCCATCAACAACATCCCGATCCGCACCCAGAGCGGTGCACTGGTGCCGCTCTCCAGAGTCGCCACGGTGGAGTTGGACGAAGGCTATTCCTTCGTGCGGCGCGAGCAGTTGCAACGCTACGCCGTGATCCAGATGGATGTGAAAGGACGCGACGTGGACAGCTTCGTGAAGGAGGCAGCAGCCAAAATCAAGAGCGAAGTGAAGATTCCAGCCGGCTACTGGATCGAGTGGGGCGGCGCGTTCGAGAACCAGCAGCGCGCCATGGCCAAACTGGCGCTGATCGTGCCGCTCACCATCGGGCTGATCTTCATTCTGCTGTATACGGCGTTCAACTCGCTCACCTATGCGACGCTCATTATTGCGAACGTACCTTTCGCCACCATCGGCGGCGTGATCGGTTTGTTCATCACTGGACAGTATCTTTCCGTGCCATCGGCGATTGGCTTCATTGCGGTGTTCGGGGTGGCGATGCTGAACGGCATTGTGCTGGTGTCGTTTCTCAATGATCAGCTTCAGCAAGGTCTCTCGATAAGGGAGGCGGTAAAGCAAGGTACTGCGCTGCGGTTGCGACCGGTACTGATGACGGCCTCTATCGCCATCTTCGGCCTGGTGCCGATGCTGCTTTCCAGCGGCGTCGGGGCGGAAACACAGCGGCCATTGGCGACGGTAGTGGTGGGTGGTTTGTTCACTTCCACCGCGTTGACCTTGCTGCTGTTGCCGCTGATGTACGAATGGGTAGAGACACGCCGCGAACGCAAACAAGCGAAGTAAACCAGCGTGCGGCCTGACCGGGCCGCACGCAATCACCAAACAGGAGAATCCGCATGAAAGAAATCAAGGCTTATATCCACAACCACCGCATCGCCGACGTGATTCGCGCCGTGAAGGAGTCAGGGCTGTGCAACACGGACGGAACGCCCGGCTGCCGCAATCTTGCCGTCGTCCCGGTAAAAATCCTGCTCAAGGCGATGGATTCCAAGGAGCAACATTATTCGATCGAATTAGCCGAGGCGGTCATCAACGAATCGAAGCTGGAACTTATTTGCGAAGACCATCAGGTGGACGAACTGGTGGGCATCATCGGGCGTGCCGCCCGCACCGGTCAAGCCGAGGCGGGGTGGATTTATGTGACCGATATCGTAAGCGCGGCAGCCATCCGCTGGTTGTAGGAATGCACAAGGTGCAATTTTTTGCGTGAGACCACGTTTTTTGGAAAGGAGTAAATCATGGGATTGTTTGATCGGATATTGGGTAATTTGATGGGCGGTAGATTCGGAGGCCACTCCGGCGGCTATCAAGGCGGTCATCACGGCGGTTCAAAACATGGCGGCTACGGTGGTAATCCAGGTTATCCGCAGGGCACGGGTCAAGGCGGCGGCAATGCCGGCAATCCCTGCCCCAAGTGCGGCAGCGCCAATGCGAGCGATGCGCGCTTCTGCCAGAAATGCGGCACCTCCCTGTCGCCCGCCAAATGTTCCGGCTGCGGCGCGGAACTGTCGGCGGGCACTAAATTTTGCGCCCAGTGCGGCAAACCCCAACAGTAACGCAGCACATACCCCGCTGTAGTCATTTGATTCTTGAGGAGCAGCATCATGGCCGAAAAACTTAAACTGGACTTGTCCCTGGTCTTGCCGGATGTCGCCGATGAGCGCGACGCTTGCGTAGGGCGGCTGACTAGATTGCTGCAGGCCGAGGGCTTGGAAAAGGTACACCTGGTCCGCGAAGACGGCAGCGCCCGCCTTTGCCTGCACTACGACCCGCAGCGGTTCAGCGTGAGCCGGGTGCGCGAGCTGGCTCAAGCGGCCGGGGTCAAGCTCGGCAACCACTATCGTCACGAGAGCCTGCGCATCGACGGCATGGACTGCCCCACTTGCGCCGTCGTGATCGAGCATGCCCTGCAACGCATGGACGGCGTGTTGGAGGCTTCGGTGAGCTACGCCGCCGAACGCCTGCGCCTGGAGTACGACAGCGAGAAAATTGCGCGTCCGGCGATCGTCCAGCGCATCCAGGCGCTCGGTTATGCCGTGCTGGAGAAAGGCCATGAGGCCGGTTGGTTCGCCGAGCATCGCGAGCTGATTTTCAGCGGCGTGGCCGGCTTGCTGTTGCTGGCCGGCTGGCTGGCGGGTCTCGCCGGCGCACCGCGCAATCTATCGCTCGGCCTTTTGTTGGGCGCCTACGCGACGGGCGGTTTCTATACCCTGCGCGACGCCTGGCAGAGCCTACGCAGCCGCCGCTTCGACATCGACACCCTGATGATCGTCGCTGCGGTCGGGGCGGCGGCGCTCGGTGCCTGGGTAGAAGGTGCGTTGTTGCTGTTCCTGTTCAGCCTGGGTCATGCGCTGGAACACATGGCCATGGACCGTGCTCGCAAGGCCATCGAGGCGCTGGCGGAACTGGCGCCCAAGACCGCCATCGTGCAGCGGGATGGCGTGGAGATCGAGGTGCGGGTCGAAGAATTGCAGCGCGGCGACCGGGTAATCGTCAAGCCCGGCCAGCGCATCCCGGCCGATGGCCAGGTGGCGTCCGGCAACTCGGCGGTGGACCAGTCTCCGGTCACCGGCGAATCCATGCCGGTGGACAAGCAGCCGGGTGACAAGGTATTCGCCGCTACGGTCAACGGCGAGGGCGCGCTGGTCGTCGAGGTCGCCAAGCTGGCGCGGGAGAGCACACTGGCGCGCATGGTGGAGCTGGTGGCCGAGGCGCAGACACAAAAATCCCCCACCCAGAGATTCACTGACCGCTTCGAGCGGATTTTTGTGCCGGCCGTGCTGGTAGGGGCCGGGTTGCTCATCGTGCTTCCGCCGCTGTTCGGTTTCCCCTTTGCTGAATCCTTTTACCGCGCCATGGCGGTGCTGGTGGCGGCCTCGCCCTGCGCGCTGGCCATCGCCACCCCGTCGGCGGTGCTGTCCGGCATCGCGCGCGCCGCGCGCGGCGGCGTGCTGATCAAGGGCGGCGCGCATCTGGAAAACCTGGGCGTGCTCACGGCCATCGCCTTCGACAAGACTGGCACCTTGACCATCGGCAAACCCAGGGTGACCGATGTCGTCGCCGTCAGCGGAAACGAGGAAAGCCTGCTGACCATTGCTGCCGCCGTGGAAAGCCGCAGCGCCCATCCCCTGGCGCAGGCAGTTGTGGCGGAGGCGAAGGGGCGCGGTTTAATCTGGGGTGAGGCCGGGGAGGTTGAATCCGTTACCGGAAAAGGAGTTCGAGCCGAATTCGATGGGCAAAAGGTGGTCATTGGTAACGCCAAGTTGTTTGACGGCGCAGCTATCCCCGAAGGAATTCAACAACAGGTAGAGCGCCTCCAGACGGAAGGCAAAACTATCATGCTGATCCAGGCCGACGGGCAGTTCCTGGGCGTCGTGGCCTTGGCCGACACGCCGCGAGAGGATGTGCGCGAGGTGCTGGAGCGCCTGCATCAGCTCGGCATCCGCAAAACCATCATGCTCACCGGGGACAACGAGCGCGTGGGCCGCGCCATCGCCAACGCGGTCGGCCTGGACGAAGTGAAAGCGGGATTGTTGCCGGAAGACAAGGTCAAGGCCATGGAGGAACTTGGGCAGCGCTACGGCCAGGTGGCCATGGTCGGCGATGGCGTTAACGATGCCCCGGCCATGGCGCGCGCCACGGTCGGCATCGCCATGGGTGGCGCTGGCACCGATGTGGCGCTGGAAACCGCAGACGTGGCGCTGATGGCCGACGACCTGAGCAAGCTGCCCTTTGCCGTGGCCCTAAGCCGCGCATCAAGGCGCATCATTCGACAGAACCTATGGGTGTCGCTGGGAGTGGTAGCATTGCTGATTCCTGCCACCCTGTTTGGCTGGGCCGGGATCGGCGTGGCGGTGTTGATACACGAGGGCTCGACCATAGTGGTTGTGATTAATGCGTTACGTTTACTGGCGTACAAGGAATAACGGTTTCCCACCAGCAACGAGGGGGAAGAAATTAATGCGCCAATCATCCAAGGCGGCATTGCCGCGCTGATGTTTGCCATGTCGAGTCTGGCGAGTGCATACGAACTTACGGTCACGACCTTGAATCTGGGATGCTGTATTCCGCTTGGCCTCAATCATGTTCTCGTGAGCGGCGGACCGCCGTTATGAGGCCCATGGTTTTGTTGTCGAGCGCCAGACCAATTTGGCGGCTCTGGGCAAATGCTATTATTTCGCCAATCCGAAGCACTGGGATCGGATTTTTTCCGGACTCGATACGGATCATGTGGTTTATTCCATCGAGACGATTGCCAAATCCGCAGAAGGGCAAGAAGTTTCGTGCCGTTTGATTTGGGGGAGCGGTGCAAAGCCTGCTGAAGGCGGTGGACGCCAAGGAACAACACTATTCCATCGAATTGGCCGAGACAGTTATCAACGAATCGAAGCTGGAACTGGTTTGCGAGGATCGCCAGGTGGACGAGCTGGTGGCCATCATCGGGCACGCCGCCCGCACCGGCCAAGCCGAGGCTGGCTGGATTTACATCAGCGACATCATCCAGGCAGTTCCGATAGCTGGTTGGCAATCCAAAACTTGAACGTAATACGCCAATTAGCCGGAATTCTTGTGTTTATACATTGCGCTTGCCACCTTACGAACGAAGCAGGTGTGTACGTAATTAACGCAAAAAGGAGGAAATTATGATGTGGGAATACGGGATGGGCTGTGGATGGCTGGGCATGGCGTTGTTCTGGCTGCTGCTGATTTTTCTGGTTTTGGCGGTGGTCAAATATCTTGCTGGTCAGAATGGGGGCGGTAGTGAACCCGCCAAAGCGCTAGAGATGCTGGATGAGCGGTATGCCCGAGGCGAAATCGGTCGTGATGAGTATCTGAAAAGGCGGGATGATATGAAGGGGATTTAGCAGGAAGTTTCTGGCCGCTAGGGCGTTTGTGCGGCATGGCTTGGTTATAAATGCAATTCAAGGAGAACAACATGGAAATTCGTTATGGATTTGGCAAGAAAGCTGTACTAGATTTTGACAGTGCTTTGGAACAAGTGGTACGTGCTTTGCAGTCCGAGGGTTTTGGTGTGTTGACCGATATCGATGTGGCTGCCACGATGAAAAAGAAACTCGATGCTGAGATGCCACCTTACCGCATTCTCGGTGCTTGCAATCCCCCGCTGGCTCATCGTGCATTGCAGGCTGAGCCGTCTATCGGTCTACTGCTCCCCTGTAACGTGGTCGTGCGCCAGGATGAGGAAGGCTCGGTGCATGTGGAATTCATGGATCCAGCTGCCGTACTGGATTTGGTAAACAAACCTGAGATTAGCCTGCTGGCGATTGAGGTGCGTCAGCGGTTGGAACGAGTATTGGCCGCCCTGCCGTAGTCTTTAGGAATGCGCCTGTGTCCAGCGCTGGTGCTGGATAGGTCGGCATCAGCCAGCTCAAAAATGATGCTTGACAACTGGAAATAAAGAACTTTGCAGTTTTTTCAAACCCGTAGGGCAGGGAGATTCAGGCAATGAAACATTTGACGAGGGAATTTTCAGCTTTGTATTTTATTGGGGCATTTTGGCTTGTTACAGTCTGCGTAGATATAGAGAGAGTGGTCGTGAATGGTAAATCCGCGATCGGTGGCGGCTTTTTTCTGGCGTGCCTCAATAGTTGCGTCGTAAAACTCTTCGACATGGCCGCATTGCATACACACGATGTGATCATGGTGTTCGCCCTGATTAAGTTCGAACACCGATTTGCCGCCCTCGAAATGGTGCCGCATCAGCAGACCAGCCTGCTCGAACTGGGTGAGCACGCGATAAATGGTCGCTAGGCCGACATCGTCACCGCTGGCGAGCAGCAGCTTGTATACCTCCTCCGCGCTCAGATGGCGTTGCTTGCTAGCTTCGAACAGGCTCAACACCTTGAGCCGTGGCAAGGTGGATTTTAGACCGACAGTTTTTAGGTGATCAGGTTGGTGCATATCAAGACCTTTTAGATTTCTGAGTCATCATGTCAGGAAATACTTGTAATTGCAAATAAGAATGATTATCATTCATGGCCAGTTAACTACGGGGTTCGCCATGAAACGTCTTTCACTTATTTTCCTGCTACTACCATTCGCTGCCTATGCAGCCGATGCCGACTATACGCTGATCATCAAGGATCACAGCTTCCAGCCGTCTGAGTTAACCATCCCGTCAGGCAAGAAAATCAAGCTCTTGGTTGAGAATCAGGATGCCACCCCCGAGGAATTCGACAGCCACGATCTAAACCGGGAAAAAGTGATTGCCGGACGCGGCGCCGCGACGATTTACATCGGCCCACTTACGCCCGGACGCTACGCCTTCACCGGCGAATTTCACGCAGCAACCGCCCAAGGTTCAATCGTCGCAAAATAGGAAAATATCATGTTCGCAACTGCCATCATTGTTTTCCGGGAAGTATTGGAAGCTTCCATCATCATCGGGATTCTCACTGCCGCGACGCGCAGCATTCACGGCAGCAAACGCTGGTTGGCCGCTGGACTGGTGGCTGGATTAGTGGGTTCGGGATTGGTCGCCGCTTCAACCGACGTGATCGGATCGCTGGCCAGCGGCATCGGTCAAGAAATTTTCAACACCATCGTACTCGGCATCGCGGTGCTGATGCTGGCATGGCACAACATTTGGATGGCGTCTCACGGTGCTGCGCTGGCGGCCAACGCTCGTTTAGTGGGTAGTGCCATTCGTGACGGAAACAGCGAGTGTTCGGTGCTATTTGTTATCGTCGGGCTGGCTGTACTCAGAGAAGGTTCAGAAACTGTGCTGTTTCTTTATGGCATCGCAACATCTGGTGAGGGCGGACAGTCTTCAATGCTGCTCGGCGGCATGGTTGGCATGCTGCTCGGTATTGTGGTTGGTTACACAATATTTGCCGGGCTGCTGCGCGTGCCGATGCGCTGGTTCTTTGCTGCTACTGGCATATTGGTGTTGCTATTAGCAGCAGGCATGGCCTCGCAGGCTGCGCATTTCCTGATTCAAGCCGATTTGTTGCCCAGCCTCGCCTCGCCGCTATGGGACACGTCTGCGCTACTGCCGGAAAGTGGACTAACCGGCATATTACTGCACAGTCTGATTGGCTATGACTCACGTCCGGCAGGAATGCAGATCATTTTTTACCTTACTGCACTGATTGTCATTTTCATCGGTATGAAATGGGCTGCTCGTTCGCAGCCAACCACGGTACGAAAATAATCATCGTGAAAAATTCTTTCGCGTTTTCGTTTGCTAATTTATTTTCTCTGGGCATCCTGCTATGCGGAATTGTTGGAGCGCAGGATGCTTTTGCCGGTGCTGCGGATTATGTCTATACCCCGCAGTCGAATATGGTGAGCGGGAAATTGATATCAAGTACGGCACAGCCTCGTCACAAGCCGGAAATCCCGCAAAAGTTGCCAGCATCGGATTAGGTTTCGGCGCAAAGGAATATTGGTTCACAGAGATATATTTAAAACAGGTTCGTAGCGGAAACACAGAGGTCACGCTGGCTGAATGGGAGAACAAGTTCCAGCTCACCGAGACTGGTAATATCCGCTTGATCTTGGCTTTGTCATCGAAACGGAAGCCCCGTTAAGAGGCGATGCGCCGTGGGAGCTCAGGCTGGGGTCATTGCTTCAGACAGACCCCGGCAAGCTCCAGATGAATGGCAATTTGCTTTTTGAACGCGCATTTGAAAAGACCGATAAAAGTGGTGTGCCATACGGCACCAATTTGACCTATCAGTGACAAGCAAGACAGCGCCCAATCACACCTTCAGGATGCAGATTGAGTACGAGTTCTAAAGAAACTCAGAATTTTTCAAGCCACAGAAACCTAGTGAAGCCAAGGTAGATCATGAAACACTCAATGTTCAATATTCGTAACATGGACTGTCCAACTGAGGAGGCGTTGATCCGCAAGCGTCTCGGGGCTGTGACGGGCATAAGCGAACTCACCTTCAATCTCATGGATCGTCGCCTTGGCGTTGAACACACGCTGGCCGATGAGCAAACTATCCTTGATGCCTTGCGTGAAATAGGCATGAATGCGGTTCCTGTAACGGAGGCGGATACCGGTTCAAAATCTGAAGCCGCTACGCACGTCGTATCTCGCCGGACTTGGATTTTCATGACAGTGTCCGGTATTACCGCCATCACCTCGGAAATCATCGTATGGAGCGGTGCTGACGAGCAGTCATTGGCTGTGATCGCTCTGGCCTTGTTGTCCATTGTGACCGGCGGTCTTGGCACCCTGAAAAAAGGCTGGATCGCCCTCAAAAACTTCACGCTCAACATGAACTTCCTGATGAGCATTGCCACGATAGGCGCGATTGCCATCGGGCAGTGGCCGGAAGCGGCGGTGGTAATCTTTCTGTTTGCGTTGTCCGAGTTGATCGAAACGCTTTCACTGGAACGTGCCAAGCATGCGATTCGCGGTCTCATGGCGATGACGCCCGAAACGGCCATGGTGCGCCTCGACGGTGGCGAATGGGTCGAGAAAGGGGCGGCTGATGTGCAGGTGGAGCAAATCGTCCGAGTCAGGCCGGGTGAGCGTATTCCGCTGGACGGGGTGGTCACGGCGGGCGGCAGTTCGGTGAATCAGGCACCGATTACCGGGGAAAGTATTCCTGTGGCGAAGACTGCGGGCGACCCGGTTTTTGCTGGTACGCTGAACGAGCGCGGGGTGCTGGAATTCCGCGTGACGGCAACCAAGGGGCACACCACGCTTGACCGCATTATCCGCTCGGTTCAGGAGGCGCAGGGTCAGCGCGCGCCGACACAACGCTTCGTTGATCAATTTGCGCGTTACTACACGCCTGCTGTTGTGGCTTTTGCGGTTCTGGTGGCAGTCGTGCCGCCGCTGTTGTTCGGCGCGGCGTTTGAACCCTGGTTTTACAAGGCGCTGGTCATGCTGGTGATCGCCTGCCCGTGCGCGTTGGTAATCTCCACCCCGGTCACTGTGGTGAGCGGTTTGGCCGCAGCCGCAAGACAGGGTATTCTGGTTAAGGGCGGCCTGCATCTGGAGAATGGCCGCCTGATCAAAATCGTGGCACTGGACAAGACCGGCACGCTCACCCACGGCAGGCCTGTCGTGACCGATGTGATTCCGCTCGTTGATCAAGCTGTGGACGTTTTGCTCCAACTCGCTGCCAGTGTGGATGCACATTCCGGGCATCCAGTCGCGGCCGCAATCGTGTCGGCCTGGCAGACTTCTGCCGATGGGAGTCCGCGTTTGCTGCTGCCGGTTGCTTCATTCGAATCCCTTACTGGTCGCGGCGCGAAAGCGGTAATTGCAGACCAGCTCTATTATGTCGGCAACCATCGCCAGGTGGAAGAGCTGGGTATTTGCGGGCCGCATATCGAAGAGGTGCTAAGGCGACTGGAAGAGGAAGGCAAGACAGCCGTGGTGTTGACCACCGGAAATGCGCCACTGTGCATCATCGGCGTTGCCGATACGTTGCGCGGTCATAGTGTCGAGGCCATCAAACAGCTTCATGCGCTCGGTGTGGCTTCGGTGATGCTGACCGGCGACAACCAAACGACAGCTATTGTGATTGCCGCTAAAGTGGGGATTGATGATGCGCGTGGAAATCTGCTGCCCGAGGATAAGCTGGCGGCCATTGATGATTTGATCATCCGTTACGGCAAGGTTGGCATGGTGGGCGATGGTATCAATGATGCGCCGGCGCTGGCCAGGGCATCCATCGGTTTTGCCATGGGTAGCGCCGGAACCGATACCGCCATTGAGACCGCCGACGTAGCCTTGATGGATGATGATTTGCGCAAACTGGCCAGGTTTATCGTGCTGAGCCGTGATACTTCCCGTGTCTTACGGCAGAACATCACGCTGGCCATCGGCATCAAGGTCGTGTTCTTTGCCTTGGCACTCGCGGGAAAAGCTACGCTCTGGATGGCGGTTTTTGCAGATATGGGTGCCAGCCTGATTGTGATATTTAATGGCATGCGCTTGCTCCGTATTAAAGGCGGTATTGAACGCGACCACATAAAATCTGGCCATACGAGATGAATATTTGGTACGGCATCCGAATCACGGCAACCAAGAGGCTGGTTATCAAGGCAGCGAAACTGTATGGAATTTCAGGCATCAATTCTTACTCATGAGCCCGCTATATGTCTGATTGAACATAATTATCTTCGCCAACCCATGTGCTAAACGTTACATTGTTTGAAAGCGGAAAAGATGAACTGGAAAGAAGCAGTTTGCCAACCGGGCATACCCGCAGCAATAGGGGCAGCTTTGTTATTTGGCACGGGAACACCTTTAGCGAAGTGGCTGCTTGAGTCTGTCGATCCGTGGCTGTTGGCGGGATTGCTCTATTCGGGTTCAGGTATTGGTCTGCTACTGTATCGTCGTCTGAGCCACGCGCCTGCCGTACAGCTTCCACGCAGGGAAATAGCCTGGTTTGCCGGAGCAATTCTGGCGGGCGGTATCGTCGGGCCTGTGCTGCTGATGATCGGCCTGTCCGGCATGCAAGCATCTGCCGCCTCTCTCTTGCTGAATGCTGAAAGTGTATTTACCGCGCTACTGGCATGGTTCGTTTTCAGAGAAAACTTTGATAGGCGCATCGCGTTAGGCATGCTTGCTATTGTGGCTGGTGCGGTGGTGTTAAGCTGGTCAGGAGACGCACATTCAGCCGGGTTATGGCCGATGTTGGCAATTCTGGGCGCATGCCTGGCATGGGGAATAGACAACAACCTGACCCGTAAAGTATCGCTCACCGATGCTACATGGATCGCTTCGGTAAAAGGTTTGGTGTCGGGAGGGGTCAACCTGACGTTGGCCTTATGGTTGGGTGCTTCAATACCGGCACTCCCGCAACTGGCAGGCGCAATGCTGGTTGGCTTGCTGGCTTATGGCGTAAGTTTGACACTGTTCGTAGTGGGACTGCGCCATCTTGGCACGGCTCGCACGGGTGCCTATTTTTCAATTGCGCCGTTCTTCGGTGCTTTGCTTGCTGTGCTGATGGGTGAGCCGGTCACGTCATCACTGCTGTTGGCCGGGGCACTTATGGCGCTAGGTACTTGGCTGCATCTGACCGAGCACCATGAACACCGGCATATACATGCGGAGTTGATGCATGACCATGATCATGCTCACGACGAACATCACCAGCATGAGCACGATTTCCAAACAACACCGGGTAGCCAACATCGCCATTTGCATCATCATGAACCACTGACACATGCTCATCGACATTTTCCGGATGCACATCATCAGCATAAGCATTAGAAATGCTTCCGGTATCTATAGAATGCAGGATTGGACCAAGTGCTGAGTTTTTAGGAGAGCAGGTATGGATACCACTACTGTGAACGGACGCTCTCATTTCGCGCTAATCTAGCCGATTTGTCACAGAACGCTTTGTCTCGAAACCGGATGGATGACAACCACCGTGCAATTCGACCGCTATACGTTCAACAGCAGTCGTTCGCACTGCGACATTCCGGATGGAGGTTTGCATTTAGATCGGTAATTACAGCGTGTTTGGCATCGTAATGACTGGCAAATTTAGTTGAAATATGCCGCGCGTCTAGGAATTCAACGAAGTAACGCAAAAAACCTTCACGCTCTGTAGTACGTCTCCAGCATGTCTGGGAATTTCAGTCGCACCGCTCAAAAATCTCAGCACGTCTGTGGCACATCCATAAATTCAGCAAGCACCGCGAAAACCCCCTACACGTTCTGTGGCACGTCCAGGAATTGTCAAACATCTAAAATATAACCTGCAAATTAGACGAGTAGTTCGCAGATTTTTCTTGCAAACAAAACTAGACTTTGTAGCACATCTAATCAACCACCATGGAAATTCATGGAAGATCACAGAATTATCAAGGTAAATAGCGGGGCATTCAAACATCTCATTTTTTTGGACATCTGCATCGAGTCATTTCTCAGGGACGTGGATTTGTTCTGCACGGATGAGGATATGACGGAAGACGCGAAAGCAGTGTATCGGGAAAAGCGGAAGGAACTTATTGCAAACCTGCCATACCGCACCACTTTCGCTTTAACCCCAGGCGATATGAATGCCCGACGAATAGAGTACAAGGGCAAGTTTCTTGAGATTTTCCCAAGCCCCACCGGGCTTCCCACCCTGCGTGATCTCGACATTCTGCTGTATTGTGAATCGTGGATCGGCAACGCTCCGATCGAAGACAGAGACAATGACATCTACCGTGTGTTTCAGTTTGAAGTGGAGGATTTTCTTGAATTCTCAGGGCGCAGCATGGGGGGTGATCGAGACGACAGATTGATTCAAGCGCTTGACCGCCTTGCTGGTAGCAAAATTACCACCAACACCATTCCTTTTGGACAGAATTACAGCACCTCATTCAGTTACATTCCGAAATATCGATTGGGGCGCGATGCAAACGGGAAAATAAAAACGGTTACGCTCAAGATAACGTACCGCATTTTTTACCTTATCCAAAATGACATTTTTGACTACTACCATCCAGACTTCTTGCGCCTCTCACCAATACGCAGGGCGATCTACATGGTCGCCATGTGCCACAAAGAAGAATTGTTCTCGCCAGTAACATTATCCTTTGCCCAGCTGCATCAAATGACTGGCGCAACGTCGCCACTCAGAAAACTCAAACAAACCCTACGCGATTTAACAGGCACCCCTATCCCCGGTCACTCGTTTGAGATTAACGAGGCAGACGAAACAGTAACTTTTACCCGGATAAGGGATGCCGATGTAGTGGCCGGGTATGTCGGGTAAAGTGAAAAGCATCGTTGCCAAACATTCCGCTCGCCGAATCGCACGTCAAATATTTCACCCGACTGTTGCCAAACGTTCCTCCTGTAACTATATGATTATATTGAAGCCAAATGTTCCGTTTTTGTCTGCCAACCGTTCCGATTGCATGTATTTAGATGGTTTTGCAGGATGTGTTTTACCGCGCGAATTCAGTCTGTCCGCGTAGATGTAAAGTTGCGCTGAATCGATAGATTCCGCGCTGGGCAAATTAACGGTGTTTTTCATTTACAGCGAGGGCGGATTTGACTGCATTTACCGAAATAACCAGCGTTACACCCGCAATCGAGCTTCTGTACGGGCGACTCAGTATACTCGAAGCGCAAGCAACAGAGATGTGCAGGCAGCACTTTACTTTTGTCATGGCTGGAAACAAAAGCAGAGATTGGGCGCAAAAGAGCGTCTTGTTTGCTCAGGCCAGAATGCGGGATAACAGCCTGACGGCGAACTGGTATGAAATCCAATGGTATGGCTCAAAAGCAGCAAAAACCCGCCGCATGACCAAAAAGCTTATCAGGAAACAAAAAAGTGATTACGGCTATAACTTGGCGGTGCTATTCAAATTGACCCAGCCGTGGGAGGAAGACATGGTGCGGGAGGTTGAGCAGGCGCTAAGAGACATCCGCAGAGAGGTGGCCTTCATAAGTAAAGCAATCGGACTTCTCAATCACCTTGTCAAAGAATGCAAATGAACGAATTCAAAACATTGGTGGGCACCTTGGCAGTGCAGTCATTCCGCTACAACACTTTTCGCGGTAAATGGACGGATATGCCGGAAGCGACTGGGCTATGCCTCACCTTGAGCATCCTGTCGTTTTCAATCTGCACCCTTGCAATCTACGTTGAGTACAACATCGAAATGGCGTTTGCGATTCCTGTGGTATGGCTATCGGCGGTCTGGTTGTTTGCAGCCGAGGAGGGTTCATGGCAAATCAACAAGCGACTTTTATCGGCCCTGTCTCTGCTTGCTATTCCAATGGGGCTTCTCCTGGTGATGTTCGGTAGCGGTCACGAATTCCTCGAAGTGACAATGGGGATGTATATGTCGGCAGCCATGTTAACGCTCAAAGCGAGAGCGTAATCAATGAAAGCCTTTTACGAGTGGGAATCACCGTGGCGACCCAACATAGAAGCAAAGATGGCCGCATCCTGGGGGCTGGCAGCAACAGCAACCCTGGTTATCGGGAAATACATGCCGGTGCCACTCCCGTCAAAATTCAGTGCCATTGCCATGTCTGTATGCACGGCGATGGCTGTGTATCGTGGGACGCAGGCTTGGCATCGCTATGTTGATAAGACTCGCATGGGAAATTACGGCATGGAGTTCATCACCATTCCTGAGTTGATGGAAAAGACAGCGTTGGCGACCAAGAAATCATCAGTGTGGCTTGGCACGGGTTTTGACTGGACGGATGTCGAAGCACAAAAGATGCACGCGATGCTTGCCCAAGGCGTTGCTCAGACTATTGGCAAGATCACCAACGAGCATCACTTGAACGGTGAATACTGGATACACGGGCTGGATAAAGAGACTGATCGGTTTATGGAGGTAGCTAATCTGGTCGGACATACCTTGCTGGTCGGAACGACGCGGGTGGGTAAAACCAGAATGATGGAGCTACTGATTGGTCAGGCGATCATGCGTGGCGAAACTGTCATCATCATCGACCCGAAAGGGGATCATGCCTTGGCGGAAAATGCCAGGAAGATATGTGCGGCAATGGGATGCCCGGAGCGTTTCGTGTATTTCCATCCCGCCCACCCGGAGAAGTCCACGCCCATCGACCCGATGCGCAACTGGAATCGCCGAACTGAACTTGCCAGCCGGGTTGCTGTCCTGATTCCATCGGAAACGGGTGCAGATCCGTTTGCGGCGTTTGGCTGGAAAGTGCTGAACGACATTGTGAATGGGCTGGTAGCAACCGGTGAAAGTCCCAATCTGGTGCACTTGAAGCGTTACATAGAAGGTGGTGCGGACAACCTGCTGCTGAACACATTGCGTCATCATTTTATTGACAAGGTGGCGGATTGGGAATCGCGCTCCAGCGGGTTTGTGAAAAAAAATCGTGACCGGATACTGGAAGCCTATATCGAATTCTACAAGCAGATCGTCATCCATGAAGCACAGTCATCAGACTTGGATGGCCTGATTTCCACCTTCGAGCACAATCGTGACCACTTCCAAAAGATGGTTGCATCGCTCATTCCGATTCTGTCCATGCTGACCTCCGATCCGCTGTCCGAGCTTTTGTCGCCCGAAGCAAAAATTGGCGATCAGAAACACGCGACCGACATGGCGAAGATCATCAATAACAACCAAGTGCTTTATCTCGGCCTCGACAGCTTGGCGGATGGCACGGTCGGCAGTGCCATCGGTTCAATCATGCTGGCCGACCTGACCGCCGTGGCCGGTGATCGCTATAACTACGGCATCAACTCAAACAAACCAGTTAATCTTTTCATCGACGAAGCCGCAGAGGTCATCAATCAACCCACCATTCAGTTGATGAACAAAGGGGGCGGAGCGCTGTTTCGAGTGACGATTGCAACGCAGACCTTCGCGGACTTTCCTGCGCGGCTCGGTGATGAGAACAAGGCGCGCCAGGTACTCGCCAACGTCAACAATCAAATCATTTTGCGAGTAATCGACGCGGAGACGCAACAATACATCGCTGACAGCCTGCCCAAAATCAAAGCGAAGTCACTCAACCTGCGCTACGGTCACGGCGTTGACGCGCATGTGCAAGATGAATACCAAGCCTCGTACCAGGAATCAGTTATCGAAGAGGAGGCTGAAATTTTTCCAGCGGCCATGCTGGGGCGTCTTCCGCCACTGCACTTCATCGCAAAGATGTCTGGCGGGCGAATCATCAAAGGCAGAATTCCGATACTCAAGGATTAAGGCATGGCAAGCAAAAAAGAAGAGGGCGGCTTTGGCACGTTACTGGCTGTCATTGCCATTGTGGCGGCACTGGGTACATGGATGGTAATTTCCCCAGGCTATCTTATGAAGGCGCTGACGGCGGAGCGCGAGTTCTCATCGCAGCTCGGCGGACATGCTGCTGACCAGTGGATATACAGCAAGATGCTTTCTACCAGCATTGGTCAGGTAAAGGGCATTGCATCCTCCATCAAGGAAACGCAAACCATGCCGACCATGCTAAAAAACTGGGCGCAAGAGCGCATTATTACCACGTGGTTGTGGGGTTCGCTGATTGTTTATCGTGCCAACATGCTCGTTCTGTACTGGTTTATCCTGATGCCCTTCACGATTGCGGCGACCACAGACGGATTTTGGGTAAGGGAGATCAGCACCTTTCGTTTTTCCTCGCAGTCACCGATACGGCACAGGTTTGGTGTACTCATTTCCACAATGACACTTGTAAGCGTGTGCGTCTGGGTGGTATTGCCAATACCGATTCCTTCGGTCGTTGCACCTTTGGCGATTGTTGCCATTGGTTTTGCGACCTGGATGTGGCTGAGTAATATGCAGAAGCGGATTTAGCTGAAGATGCTCGCCTTTACTCATGTGGCTGCAGGCTGTGCATCTTCGTTGCTCGTAGCTGAATATATGCATGCGACACCCGTGCAAACCGTACTGATTATGGCTGGCGGAATCATTGGCAGCCACTTGCCTGACATCGACCACCCTAAAAGCGCGTTCGGAAGCCGCGTTCTTCCGCTCTCTATCCCGATCTCAACCGTGTTTGGTCATCGTGGTATTACGCATAGCCTGCTCGCTGTTGCGGGTATGTCGTGGTTGATCTGGTGGTCGCTGCATCATTTGCACTGGCATCAAGGCTATGCCGTGCCGGTGGTGGTAGGCGTTGCAACGGGCTACTTGTCGCATCTTGCCGGGGATTGTCTAACCAACTCCGGTGTGCCACTGCTGTGGCCAAGCAAAAGACGCTTCGTGTCGCCGCTGAAGCTATGCACGGGTGATCTGCGCGAGTACCTGTTGGCGTTTGCGATGTATGGGTGGGTGATTTTTGAGTGTACGAGGGTGTTTGCGCCATGATGGGTATTGCAAAACAATTTGTCGCATTGCCAATCGTGGATCATCTGCTGATCGGAATCGTTTTGGTATTCGATCTTGTCGCAGCACCAAGGCTGGGGATGTGGGCGTACAGCCTGTTCTCCTTGCCTGGCACAGCGGCGCATGAATTTTGTCATTGGCTGGTTGCGCTGTTGTTAGGCGCGAAGCCCTCATTGTCAAACCTCATCCCAACCCGCGACGGCAATGCCTGGCGGCTTGGCTCAGTCCGATCATCACCCAATCTCATCACCCTCATTCCAATTGCTTTGGCTCCATTCGCGTTGTTCCCGGTGGGCATCTGGTATGCCGTTTTTGTCATGCACCCCGCAACAGAATGGTGGTATCTGGCTCATGTATGGATTAGCAGCACCATGCTGGCCGCAAGCCTGCCATCGAAACAGGACTGGTTTGTTGCCATGCCCGCAATCGTTATCGCGCTCGTGTTGTTTTTTGCGCTGCGTGAATTAGGCCTCGTTTAGCGAATGCTCTTCAACTCGGCACTTTTTCTGTATGGCTTTTTGCCCTGTGCGCTACTGGCTTTCGTTATCGCGCACCAACGATACAGCGTGCGCGCGGCGCAATGGGTATTGCTGGTGACATCCTGCGTGTTTTATGGCGCATGGGACTGGCGTTACCTCGTCATGCTGTTGGTACTGTTGTCCATCAACTTCCATCTGGGCGGATTGCTGGCACGTCGTCCCTCTGTGGCTTGGCTGTTTGGTGGGATTGCCCTTAACCTGCTGGTGCTCGGTTATTTCAAGTATGCCGATTTTTTCATTGGCAATTTGAATACGGTGGCAGGGACGCAATACCCGCTGCTGCGGGTGATTCTGCCGCTCGGCATATCCTTTTTTATCTTCCAGAAGATTGCTTACTTGGTAGATTGCTACAAAGGGCTGGTGGCCGACCGTGATCCGTTGCGCTTCGCTATTTTCGTGATGTTTTTTCCGCAACTGATCGCCGGGCCGATTGTGCATCACGCCCAGATCATCCCTCAGTTGCAAAAAGATCGGCTGCTGCCCGATGCGGGCCGGGTGTCCGCCGGGTTGTTCCTGCTGGCAGTCGGCCTGTTCAAGAAGGTGGTGATTGCCGACTGGCTGGGTGAGTATGTGAACGAACCGTTTGCGCATGTCGCGGAGCTTCAAATCCTCGATGCCTGGACAGCGGCACTGGCTTACTCGCTCCAACTGTATTTCGATTTTTCAGCTTATTCGGAAATGGCGATGGGGTTGGCCTTGCTGTTTGGCGTGGTGCTACCGGTCAACTTCAATTCGCCCTACAAAGCTGCCAGCATCGCGGAGTTCTGGCGGCGCTGGCACATCACGCTGGGGCGGTTTTTGCGTGATTATCTGTATATCCCGCTGGGTGGTAACAAGCACGGGCAGAGCAGGGCGGTCTTGGCGGCTTTGACGGTCATGGTGTTGGGCGGCCTGTGGCATGGTGCGGGCTGGACGTTCGTAGCTTGGGGCGCGATGCACGGCGTGTATTTGGCTATTCATCGAGCATGGAAATGGAGTGGGCGATTCACGCTGGCACAACCGTTGGGCATGGTAATCACTTTTCTTGCGGTGCTGTTCGCGTGGGTGATGTTTCGCGCGGCATCGGTAGCCGACGCAATCACGGTCTGGAAAACCATGCTGGGTATGAACGGCGTTATGTTGCCATCCACTTATTTGGCATGGCTGGATGGAAGCGGCTTGAAGTTCCAACAATCGTCGTTTATCAATGGCATCGAGGTTTGGGGTATGGCGTGCCTGCTCGCGTTTGCGATGTATGCCAAAAACACTCACGAAGCACTCGCCATATTTACCAGTACCGCGCCAAGTCGCCGTTCCGCCTTCTACGTATCCGCGATGATTGTGGCGTGTGTTCTGGCTTTTGGTCGCCCCAACACGTTCCTGTATTTTCAGTTCTGATGATGAGCAACCGCGCGTGGAATTGTTGGGTTTCCGCCGCCTTCCTGTTTGGCGGACTGGTCGTGGTGATATTCAACTACCTTGTCGATCCCTACGAGGTGTTTGGACACCATTATTTGCGCAGTGGCTACGCGGTAAACGAGCGATTCCGCAAAGTGAATCACCTGCTTCGCGGCGATGTACAGAACGATTCGTACATCCTTGGTTCATCGGTTATGGGTGTTTTCGACCCGGACGTGGCCAGCCGAATCACCGGCCACTCGTTTTACAACCTGTCTTTCTTGGCCGGAACGCCAAAAGAGGCATTTGACACGCTGCGCGCGCTCAAGCGGCATGGCAAGCCGATCAAAGAGGTGTTGATTGGCATAGATTTTTACCAATTCTATGAGCGGCCGCGCATATTACCAACCAACCGTCCGCATCCCGTTGTGAGTGCTGAATCCTGGTTGTCATTTTACAGCTCCTATCTGTTTGCCTCAGGGCTGTGGCAAGGGTTGACGCGCATTGCACATCATCTACAGGGCCAACCTTCCATATTTTTTGATGTGGACGGTACGGGGATGTATCACTTGTACGAATACGACCGCACTCGGGCATCCAACCCCGAACAATACAACCGCGATCATTTCCAGCCAAACGCATGGAACGGGGCGGATATCCGCTGGGTGGAGGAGCGTTTTGTCGAATTCGCGGAATTGTGTAAATGGCTGGATGAGAACCAGATCGAAGCAAAATTATTCATCCACCCGTTTTATCGGGATACGCTTGCGACTATCTCCGAGCAGTCCTACCTTGAATTCAAGGCTCGATTGTTGAAAATACGGCCAGATATTGTAGATTTCTCGGTGGCGCGAGATATTGCCCGGGACACGTCCTGGTACTACGACAAGCGGCATTACCGGGCTGCGGTGGCGGATATGATTATGGCGGCTATGTTCCAGCGTGGGGATACATTCGTTGTACCCGGGAAGTCAGTGGTCCAGTCCCGCCGCCGGTAGTGTGCAACATTGATATTGCACGATAACATCGGCAGTGTTTTGTGCGAAGACCAAGTGATTGATTTTGTGGACGGTGGATTCAATTCGACTTATCACATCGTCTTTTTTCCTGGTGCCACCTTCGGTATATGCCCAACCAACCGGCAGGTGATACCCTCAGTTTTTATGCCTTCCACAAACCGGGTGACATGGCAGGACATCACTTTTCCATTTGCGGTAAGTTGTTTCAGATGTAGATGTGCCACAGGTAGTGGAATACCTATCGCGTGAGCAATTTCCGTATCGAGACGTTCACCGTGCTTGGCCAGGTGTTGGATGATTTGATCTGTTGGCATAGTTGTAGTGTGCGACCACCAGGTCACTGGCGGTCGCTTTTGCAGTTGTAATTCTTATTTTGAACCGTTGACGGCAGCCTTCAGCGTTGCACCAGCCTTGAATGCGGCCTGCTTGGATGCCGCAATCTTCAGTTCAGCACCTGTGGCTGGATTGCGGCCGGTACGAGCAGCACGTTCACGTACCTCGAATGTCCCGAAGCCGACTAAGGCAATGTCCTCCCCTGCAGCTAAAGTTTCTGTCACTACGTCAATAAATGCAGCGATATTTCGTTCGGCTTCAGTCTTGGTGCTGCCGGTTTTTGTTGCCAGTGCGTCAATCAGTTCTTTGCGGTTCATTTATTCATTCCTGTGGGTGTGGTTAAAAGCGATGTGGATTGTTGCGGATATTGGGCTGTGTGGCAAGTGGGGGGATGATGCACGCAGTCGAACTGCGAATGTTTTGTCGGGCTGAAATACGATTGATTCCGGTAAACTCATCGTTATCGCGACTCAAAATGTCGCATGTATGTGAAAGAATGCCGGCTTCAATTTTTGATCGTGCTCAACTTTGAATGTTCGACCTGCAAGCAAACCCTGATTGCCATCACATATAAGGTAAAATCAGCCGCAATGTATTTTTTGGATAATCCAGCTGTTTAACCATGCCCCGCTATAACGCCGAAATATCTGCTGGATCGCTTATGCTTGCTGAAAGTAGGCGGATTGCCGCGTTGTTGCTCACCCACCCATCTGATGCCGAATGGGATCACGCCTTAAGGATTGAAAATATCCTGCAAAAAAACACGCCGGCAACCGCATTCAGGCAAGCGAAGCTGATTCGGAACCGTTTGGTTACGTTAGACGAGGAGGGCTGGAAGCTGATTGCCGAAGGGGATATGGAAGTATCGTCTCAGCTTTTATTGGCAGCTGCAATCAAGCACAGCTACTTGTTGGGGGATTTCTTGCGAGACGTGTACGCCAGGCAACTCAGTCGGATGGAGCTGGCTCTGAATAGTCACTTGTGGGATGCGTTTTGGGTGGAGTGCGTGCATCGTGATGGCGACATTGAGCAATGGTCTGCATCCACCAGGAAAAAACTTTTTGAGGTCATCGTCAGAATATTGGTCGAGGCCAAATATCTCGACTCAAGCAGAAAAAAGAATATGACGCCGCCCAGTCTGCATCCGACGGTCATTTCTTTTCTAAAAAGGCATGGTGAATTTGATGTTATCGCTGCAATGAAAGTGTCCCGATGAGCGTATTTGAAGAGCGTCTTAACCAAATCCTGCCGCGTCTTACCTCGAAAGAGCTGTTGAACAACGAAGGCCTTAGTAATGAAATCGGCTTCTGGGTATTCGATTACCCTCCTGAGTTCGAGCTGGAAATGCGTTCATTTCTGGCTGACGTCATCGAACCTGCACTTGCCAAACATCATCCGCCGATACGTTTTGCCACGGTCAATGTTTTTGACCTGGCAATCGGTTTGCTGGAAGATCGCAAGCTGCTCGATAAGGCGCTGGATATGCAGCTGGCGCAAGGCGATGACAAAGCACTTGAATCGTTGCGGCGCGTCCTGAAAGAGGACAAGTTGGCAGAACGGCTCGTCTCTCAGATCGATGTCGATAATCAAGATCTGGTCATACTGACTGGCGTTGGATCTGCCTATCCCATACTGCGCACGCACACTTTGTTATCAGCACTGCACCCGTTGATGAAAGACACGCCCTTGCTGATGCTGTATCCCGGCAAATATGACGGCTACTCGTTCCGTCTATTCAATAAACTATCCGAAGACCACTACTACCGCGCATTCCGCTTAGTGTCATGACGCGCATTGCAAATGGGCTAACTATATGAAAATTAAAGAGCTGTTTACAAAACCTATTGATCGTCCAATTAACGGCGTGATTAAAGCCGATCAGCGCGATGCCGAGAGTATTTGGCAAGAACTGGATGAGTACGTCGTCACCAAGCAGCTGACCGAGTATTTTCGACGTTTTTTCGATGCGTTCCTAGCTGCTGCTGATAGTCCTAAAGATCCGGTCGTCACCTCGCGTATGGGTGTTTGGGTTTCTGGTTTCTTTGGATCCGGTAAATCTCACTTCATCAAAATCCTTTCCTATTTGCTGGAAAACATTGAGGCAATTGACCCTGCAACAGGACTCCCTAAACGAGCGGCTGCATTTTTTGATGAGCACAAAATCAAGGACGCACTCCTGCTGGCGGACATTCAGCGTGCGGTAAAGGGCAGTTCCGATGTCATTCTGTTTAACATCGATGCCAAGGCTGACAGTAAATCAGACCGTGATGTCATTTTGCAGGTGTTCCTGCGCGTGTTTAATGAAAAGCTCGGCTATTCAGGCGATGCGCCACATATCGCCGACATGGAGCGTCACCTGGTTAGTAAGGGCGATTTTGAAGCGTTCAAGGTGGCTTTTCAGGAAAAGAATGGCTCGAACTGGGACAAAGAGCGGGATGCCGTGGATTTTCTGCGGGATGATGTGGTCTATGCCTTGGCAAAATCACTGAATATGACCGAGGAGTCTGCCGGGCTTTGGTTCGATAATTCTCGCGACGATTACAAGATCAACATCGAAGGACTGGCAAAAATCATTCGTGATTACCTGGCGACCAAGCCAGCCGGTCATCGCGTTATCTTCCTGGTGGATGAAGTCGGGCAGTTTATTGGCGACAACACGCAGATGATGCTCACCCTGCAAACCATCATTGAGCAGCTGGGTGGCTTGTGTCAGGGCAGGGCGTGGGTGATTGTGACCAGTCAGGAAGATATTGACGCGGCCATTGGTGAAACCAATAAGGCCAAGTCGCAAGACTTCTCCAAGATTCAGGGGCGTTTCCATACACGGCTGTCACTGGCGAGTTCCAATACCGATGATGTGATTAGCGAGCGTCTGCTGTCCAAGACTGAAGCGGCTCACGTCGCGTTGCGGGATTGCTTCGCTCAGAAGGGCGACATCATCAACAATCAGCTCGCCTTTGTCGGTAACTCAGTCTCGATGCGCAGCTACAAGGATGCGGCTGAATTCGTCGCCTGTTATCCTTTCGCGCCATACCAGTTCACCCTGCTGCAAAAGGTCTTCGAGTCCATCCGCAAGGTTGGGGCAACAGGTAAGCATCTATCCAAAGGCGAACGATCTTTGCTGGATGCGTTCCAGTCTGCTGCGGTGCGTAATGCGGATCGGAATATTGATGCCCTCGTGCCGATGTTTGATTTTTACCCCTCTATTGAAAGTTTTATCGATACCAGCGCCAAGCGCTCGATTGATGAAGCGCCATCGAATCCCTCGCTGGAATCCTATGATGTTCAATTGCTCAAAGCGTTATTCCTGATTCGTTACATACCGGATATCGTCAAACCCAATGTCGATAATCTCGCGACGCTCTGTGTAGATCAGATTGATGCTGACAAATTGGCGCTTAAACGCAAGATACAGGAAAGCTTGACTCGTCTGGAACAGCAACGACTGGTTAGCCGCAATGGCGACCTGTGGTTTTTCCTGACCAACGAAGAGCGCGATGTCGCACGGGAAATCGGGCATGTCGATGTGTCTTCGGTTGAAAAATCCCGTTTGCTGGGTGAGTTGATTTTTGAGGAAATTCTTGGTGGTATGACTAAAATTCGCCATCGCGATACCAAGGGCGATTATGAAATAAACCGTCTGTTGGATGGTGCTCCGTGGAAAAATGCCAGCCATCAGCTCTCTTTTGAAATTGTCACGCCGTTGAGCGATGACTACGAGTCATTGAGTGATGCCAAGGCGATTTTGCGTAGCGCTGATCGTGCCCTGATCCGTATGGCAGAGAGTAACAGGCTCGATATTGAGCTGAACCTCTATCAGCAGATCGAAAAATATATCGACAGTCCTAAAGCCAGCTCAGCTGCTGCACCGCTCAAACGTATCCTCGCCGACCGTAAGGATGAAAACCGTGAGCGTAAAGCACGCTTGATTGAGCAGCTCAGTACGGCACTGGTCAATGGTGACTGTTATGCGTTGGGTCAAAAGTTGCCGAGCAAGGCAGCAGCGCCTTCGACGCAAGTGGATGAGTTGGTTAACTACCTCATCTCCAATACCTACACCAAACTGAAATATCTCAAGATACGCCAGCTTGATCCGATTGCCGAGATCAAGGCTGTCTTGATGGCTGACAGCATTGGTCAACATGCCTTGTCGTTAGGCGGGGAGGAAGGTAATCCGCTCGCGCTTAATGAAATGCGGGAATATCTACAGCTCAAAGCCTCCCAAAGTCGGGTGATGTTGTCTGACGTGGTGGATCGCTTCACTGGCGCGCCGTGGGGATGGAAGCCGGAATGGGAAATCGTGCTGCTGATCGCTCGCTTGTTCATGGCGGGTGAAATTAAACTTGTGTCCGATAACTCTGATCTTGAACCCGGTTCAGCCGTGGATGCGCTGACCAAATCGGTGCGTTTCAAACAAGTCTCCATTCTTAAACGCAAAACTGCCGATGCGGTTCAGCTCAAACGCGCGCGTGAACTACATAAAGACTTGTTCGCCAAGCTGGGGCGTGATGACGAGGACGGGCTGGTTGCCGACTTTCGCGAGAGTCTGACTCAATGGCAATCAAAACTGAAAGAATATTCTCACCTGTCCACCACCAAGCATCACCCCGGCAAGGTGGTCATTGAGCAAAATGTGTTGAGCATCTCTAAGCAGTTGGCGATCCGTGACTCGTTTGAGTTTGTCGAGGCCATACTGGCGAAAAGGGATGCGTGGCTGGATGCGGCCGAAGATATTCACGATCTGATCAGTTTCTATACGACGCAGATTGCAACCTGGCGCAGGATGCTTGACGCGTTGCAACGATTTGAACCCAATCGTCCTGCACTCCTTAAAGAGGTCGCGGCGGCGACTGCATTGCAACAATTGGAAGCGATACGCGACAACCCCATGCCTTACCAGCAAATCAATCAGATTGAGACCTTGATTCAATCGGTGGATGCACTGAACTCAAAAATGGTTGATGCCAAGCGAGAACACGCCTTGCTCTTGCTGGAAAAGAAAATTGCAGAGGTTGGAGGCGCATTGGATCAGGCGCATGCACAGCCTGAATTGCGCAATCGTGCCTTGTCCTCGCTACAAAAAATTAAATTGGATATTGCAGCTCAATCCAGCATTCCACAAATTCATTATTTGCAGGATCAATCCGGCAGTGCGCTGGATGGCGCGATGGATATGATTGCCGCCGCGCTGAGTGCAGTACCTAAAGCGCAACCGCTCGCCGTAAAGTCGCCGGGTGATCATGCGACGGTTATCAATGTTGGCTCAGCCCCGATAACTCAGACCGTTACGCCGAAACCCGCCAGGGTCATTCGTGCTGCTGACTTTTCCAGTAAATCCTATCTGGAAACCGAGGCTGAAGTGGATGACTATTTGAGTAAGCTCAAAGCCGAACTGCTGGCGGCGATCAGGGCGGGGCAGCGGGCGCGGATACAGTAAACGTTCAACACTTGGAGTATTGAGTTTCAAGGGGTATGATTCTGCATGAAACGTTAATTAAAATACAGCCATGACCCTGTCACAATCTTCGTCGAGTAAATCAACCCCTCTTGTCCAGCATGTTCGTGCCGGTAAGGTTTATCGCCGCGAGGATCTTGTACCCTATTCGACGAGTGTTGATCGTGAGCTTCAGCAACTGGTTGCCCAGGGCCTGTTGCAGAAGCTGGCTCAAGGTATGTATTACAAGCCCAAGAAAAACGTGTTCGGTGAAGTGCCACCCAACGAGAGTGATTTGCTTGCGGTTTTTTTAAAAGATAAAAATTTCCTCAGCTTCAATCCCAGTGTATATAACTCACTGCGTCTGGGGACAACCCAGCTTTACAACAAAAATATCGTTTACAACCACAAGCGCCACGGCATGTTCAAGCTGGATCAGCGCGAATACGATTTTCGCCTGAAACACAATTTCCCTAAGCCCAGCCAAGTGACGACTGAATATCTGCTGGTTGATATGCTGAATAATCTGTCTGATTTGGCAGAGGATGAAGATGAGGTGCTTGAGCGGGCGAAAAAGAAGCTCACTCAGTTTGATGCCAAGAAGTTGAATAAAGCGCTGGTTGATTTTGGATCAGTCGCGACCAAACGGTTGGTCAATGCATGGTTGTCGCAAGGCTTAAGCAAGCCGGGAGTCCTTTAAATGAGCGGAACCAATATATTTTTACACCGCCACAAAGATTTCCCCACGCTTATTGCACAACTCGCACGATCACTGCAAATTTCTCCATATCTTATTGAAAAAGATTATTGGCTGATGCACAGCCTGTGGGCATTGCAGCAGCAGGGCTGGAAATTTGAACTGAAGGGTGGGACGTCGCTTTCCAAGGCTTACGGCATTATTGACCGGTTTTCTGAGGACATCGACATTCGCTTTGAGCCACTCGGCGAACTGGATCTCAAAACAGGTAAAAATCACGACAAACCGGCACACATTGCCGCACGCAAAGATTTTTTCGATAGTCTGGCAAAACAGATTGCGATACCCGATCTGATCGAGGTGAAGCGTGATACCGACTATGACGATGATAAATTTCGTAATGGCGGCATCATTCTTGACTACCCATCGGTGATCGATCAGCTGTCTGGCGTGAAAGAAGGCATCCTGCTGGAAGTGGGTTTTGATGTCACTGCGCCGAACGCACCACGCACCATTAGCTCATGGGCATTGGATGCCGCCTTAAAGGCAAAAGTGGATGTGATCGACAATCGGGCAGTGGATGTTGCCTGCTACAGTCCCGCCTATACCTTTGTGGAAAAACTGCAAACCGTATCTACCAAGTTTCGCAAGCAACAGGAAGCGACAACTTTCCCCAAAAACTTCCTGAGGCATTATTACGACATCTACCGCTTACTGGGGAACGCGGAAGTGCTGGCTTTCATCGGAACGCCTGACTATATCGCACACAAGCAAGCGCGTTTCCCCAAAGCCGATAATCAGCATATCGCCAGTAACGAAGCCTTCCTGCTTTCCGATCCAAAAGTGCGCAGCCTATACGACGCCAAGTATCGCGAAACCGCTGCGCTGTATTACACCGGGCAAATCCCGTTTGGCGATATTCTCGCTCGCATTCACCAGCATATCGAACAACTATAAAGATAATGAATAAATCTAAACTCAAAACCTATGCCCCGCAAGCACGCCGTGATTTCATTGCAGCGGTAACAGCACGCGCCAATTTGCTCGGTTTATCTGATAAGGGCGGCACGCTTGAAGTGGCGGTTGGTGAGAGAAAAGGGGATATCGCCATCATCGCCGGTCAGGAATGGTCAGCCAAGGTCTATGAGCTGCGCGAACGCCTGATCAAGCGTATGACAACTGACGGTTTCAGTCACACCGTTGATGCGATTGCCTACACTTGGTTTAACCGTTTTGCCGCACTGCGTTATATGGAAATCCACGATTATCTGGATCACGGCTACCGTGCGCTTTCCAACCGCGAAGGCGGGATGCCGGAAATACTGAATCATGCGACTGAGCTGGATCTGCCTGGCTTGAATAAAGACAGGGCAGTTGAGTTTAAACTCGCCGGTGACAAGGATGGGGAGCTGTACAAGATGCTGCTGGTCGCTCAGTGCAATGCGCTGTCCCGCTCCATGCCTTTCCTGTTTGAGCATATCGACGATGAAACCGAACTGCTGCTGCCGGACAATCTGTTGCGCACCGATTCTGTGATTGCCAAGCTGGTAGCTTCCATTCCAGAGGAAGATTGGCAGGAAGTCGAGATCATCGGCTGGCTGTACCAGTTTTACATCAGCGAGAAGAAGGATGAGGTGATCGGCAAGGTAGTCAAGAGTGAGGACATCCCCGCAGCCACTCAGCTATTTACTCCAAACTGGATCGTTAAATATCTGGTGCAGAATAGTGTCGGTCGCCTGTGGCTAATGGCGAATCCTGCTTCAACGCTGAAAAGCCAGTGGGCTTATTACATTGAACCAGCCGAGCAGACACCGGAAGTTCAGACACAGTTGGATGCGCTTATTCAGACCCGCATGGATGAAGATGGTGGCAGCCTGAATCCTGAAACCATCACGATGCTTGATCCTGCCTGCGGCTCTGGCCACATTTTGGTGGAAGCCTATGAGGTGCTCAAAGGTATTTATCTGGAACGCGGCTATCGCTTACGCGACATTCCCCGTCTGATTCTGGAAAAGAACCTCTACGGTCTTGATATTGACGACCGTGCCGCGCAATTGGCTGGATTTGCGCTGCTGATGAAGGCGCGTGCCGATGATCGCCGTTTGCTGGATAATCCGCCCAAGCTCAATGTGCTGGCTTTGCAGGAGAGCCGTGGGCTGGATGCAGCGCAGCTTTCCGCTGCGTTAGTGGATAGTGGACAGTGGACAGTGGACAGCAAGCAACAACTGATCACTGATATCTATTCACTGATCACTGTTTTTGAACATGCCAAAACCTTTGGCTCGTTGATTCAGATTCCGCCAGCGCTGAATATGAAACTGGCGACGATAGCGGAGAGCTTGCAGCTGGCTATCAAGAGCGGCGACCTTTATGCCGAATCGGCAGCACAACAATTGTTGCCGCTGGTCGAGCAGGCGAAAGTGCTGGGGATGCAGTTCGATGCTGTTGTGGCGAATCCACCATATATGGGAGCGAAGTTCTTCAATGTGATGCTGAAGGACATGATTGCACGCGAGTATGAACTGGCAAAGGGTGACCTCTATGCGAGTTTTCTGGCGCGGAACTTAGTATCTGCAAAAAACGGCGGGGCAGTCGCAATGATAACCATCCCGAATTGGATGTTCCTTTCCGGGTTTGAAGAGTTGCGACACCAGTTGCTTTCAGAGCGTGCCATTGAGACCTTTTGCCATAATGGGCGAGGAGTGTTTGGTTCTGATTTCGGTAGCTGCTCCTTCACAATTAGAAACCACCCTCTTGCAGGATTAAAAGGGGTGTATAAGCGATTATTTGAAAAGCAAGGGAGTGTTGCAAGCAACGAAGAACTGAATGAGCGCTTCTTCACCTCGAAAGGTTTCTTGGTATCCGCGACTCAGTTTCAGAAGGTGCCCGGGTTGCCATTAGCATACTGGATATCTGAGCCGATTCGAGATGTCTTTGCAGGTTCCATTCCGCTGAGTAGCAATCTTCAGACACGCTTAGGCATGTCTACCGCCGATAATGATCGATTCCTTAGATATTGGCACGAGACCAGTGTTAGGTCGATAAACTTTCACGCAGGATCACCAGACGCTATAGCTGGCGGTGGCAAGAAGTGGTTTCCATACCAGAAGGGTGGTCTATTCAGGAAGTGGTATGGCAACAATTCCTATATCGTAAATTGGAGCAATGATGGTGAAGAGATCAAAGGAAACTTTGATGCTTCAGGACGGGTGCGCTCACATAACTACAATGGCGAGTACGCTTTTCGAGATGGCATTACCTGGTCTGACGTTACATCGGGCGCAAATGCATTTCGATATATGCCCAAGGGATTTCTGTTTGATGGGAGGGGGTCGTCAGGCTTTGCGATCTCCAAGTCTGCGCTCATGGTTAACCTTGGGTTATTGAACTCAAAGGTGAGTTTTCAGTGTATTGCGGCCATTAACCCAACGATTGCGATTAACGTTGGAGAGATCGGCAGAATTCCCCTGCATCATTCGGTTGGATCCATCGCGACTGATGTAGAAAAAATTGTTGAACAGGCAATCAAAATCGCAATCGCCGATTGGGATGCAAACGAAATTTCATGGGACTTTGCAGGACTTAGCTTGGTCAACGGTCATTCTTCGGGCCGAAGCATTGTAGATGCATGGAATACAGAGGTAACTGACGTTGAGCAACGTCGGGAGCAAATGAAATTGCTTGAAGAAACGAACAACGAGCTATTCATAAGTGCGTATGGGCTTCAACCCGAGTTCACTCCCGATGTCCCAGAAGATCAGATCACCCTCGCTCGTGCGGACCGCGAGAAGGACTGCCAGCGCCTGATCTCCTATGCCGTTGGTTGCATGATGGGCCGCTACAGCCTGGACGAACCCGGCCTGATCTACGCCCACGCCGCTAACGTCGGCTTCGACGCCACTCGTTACCAGACTTTTCCCGCCGACACCGATGGCATCGTGCCGCTCACCGATGAACTCTGGTTCGAAGATGATGCCGCCAACCGCATCCGCGAATTCCTGCTGGCCGTGTGGGGAGATAAGACAGTGGATAGTGGACAGTTGACAGTGGACAGTGAAAAACCAACCACTCACCACTCACCACTGGCCACTAATATGCAGTGGCTGGCGGAAAGCCTCGGGATGAAGGGCAACGAAACCCCGGAAGAGACTATTCGCCGTTATCTCGCGACCAGCTTCTTCAAGACTCATCTGCAAACCTACAAGAAGCGCCCGATCTACTGGCTATTCTCCAGCGGCAAACAAGGAGCGTTTCAGGCGCTGGTCTATCTGCACCGTTACCACGAAGGCACACTTGCCCGGATGCGTGCCGAATATGTCGTGCCGCTAACCGGCAAGATCCAGTCTCGTATCGAGATGCTGGAAAAGGATGCAGCAGTCGCCACCGTGACCGCTGCCCGCAACAAGATCAACAAGGAGATCGAAGCGCTGCGCAAGAAACACGTCGAGCTGCTCGCCTATGACGAAAAACTTCGCCACTACGCCGACATGCGCATCCAGCTCGATCTTGATGACGGCGTGAAGGTGAATTACGGTAAGTTTGGCGATCTGCTTGCAGAAGTGAAAGCGGTGACCGGTGGGAGTGGAGATGAGTGACTCCACCATGACACACCCTCTGGCGCTGCCGCCCGATGTGCTGGCCGACTACCAGGACTGGCTCAAGACCATCAAGCAGAGAATCCATGCGACACGGATGAAAGTCGCGTTGGCCGCCAATGGGGAGTTGATTTCCCTCTACTACGAAATTGGGGCACAAATTGTTGATCGGGAGTCTCATGCCCAGTGGGGCAGCGGATTCATTGACGCCTTCAGTCACGACTTGAGACAAGCCTTCCCGGAGGTCGGCGGCTTTTCATCCAAGAACCTGCGGTATTGCCGGGCTTTCTTTCGTTTTTACTGCGATCCTGCAATTTGGCAACAGGCTGTTGCCAAATTACGCGATGCCGTGTGGGCAGGCGCTGAAACGGAATTATCTGCGTTGCTGTCAAACATCCCTTGGGGACACAACATCCAGATTTTCACTAAATGCGGCAGCGTGACCGAAGCCCGCTTTTACATCGAGCAAACCCTGGAGCAAGGCTGGAGCCGTGATGTGCTGGCGCTGCAACTCAAGTCAAACTTATATGCCCGCGCAGGCAAGGCGGTGACCAATTTTTCCCGCACCTTGCCATTGCCACAGTCTGACCTGGCTCAGCAAACCCTCAAAGATCCTTACACCTTCGATTTTATGGCGATGACTGCGCCTTTCAACGAGCGGGATGTAGAGCGCCAGCTTACACAGCACATCACCCAGTTTTTGCTGGAATTGGGTAAAGGCTTTGCCTTCATTGGCCGACAGTACCACCTGGAAGTGGCGGGCAACGATTACTACATCGACCTGTTGTTCTACCACGTCACACTGAAATGCTATGTTGTGGTGGAACTCAAAAACCGCAAATTCATCCCCGAGTACGCAGGCAAACTTAATTTTTACCTGTCTGCCGTGGATAGCCTGCTCAAACGCAGCGATGACCAGCCCACCATTGGTCTGCTGCTGTGCCGCGACAAAAACAACGTCGAGGTGGAATTTGCGCTGCGCGATATGAACAAACCGATGGGTGTGAGCGAATATACCCTGGTGGAAGCCTTGCCTGACAATCTGAAGGGTGCATTGCCTACAGTGGAGGAAATCGAGAATGACTTGCAGAAAATGCAAGAAGTTGAAGATGGCAATAGCAACAGTGGCCGTCAATGATCGGTTTAATAGTGTTCAGTGGCTTAATGAAAAGCTCAGACAGGTCAGCGAAGTTACCCTGCGTCGGACATTTATGTGGGTGCGTGTTGTGGTGCATCTGGCTGAAGTGCTGCCAGTGGGACATGCAATTGAACAAGTAACCGAACAAGTAACCGGCTTCTTGAAATATATGGAAGAAGGAGTAGCAAAAATTCTATCCCAGAAATATAGGCTGACGGCTTTGTCCAATAGCTTGTTGGACAATTCACAACCATGAAAACATGAGGCTATCCTTTTGAGTACCCAACGAATCGTTGATTCCCTTGCCACGCTGTATGCGAATCATGCCGTAGTGTTTTGGCACGATGCAGATGCCGAGTTTTCATCTGTTGTAGATGGACTTCCATTGTCTGACGTACATGTTGAGCGCATTGACACCCTGCCTGCGCTCAAAGTTAAGCTGGATATCGAGCGCGCACCAAAACAAAAATGGCTGCTCTACAGCAATAAACCAGAACCTGAACTTGCCCAAGACTGGCTGCTGGATATTCGCCTGCGCAGCAAGTCATTCAGCGCGGATGCCGCCTCCATTCTGCTGGAAGACTTGGGGCTGACATCGCAGACATTGCGTGCGCATCTGAAACTTCGCGCCAAGTTCCTGCGTGCTAAAGACCGTGTTGAAAAACTGAAACGACTGGTGGTGCCAACCGATACGGCAGAGGATATCGACCGCAAGATGCTGGCGGTGTTGGCACGAGCAGATCAGGCAGAATTGACGGCGGTATTATTTCGCCTGTTTTCAGGTTTGGTTGCGGAGGGGATGGCTGACTTGAATGCCGAGACCCGGCAATGGCAGGAGATTCAGAGCAATGAATTGGAATCGGCTTTCTGGGAAAATGTTGAGCGAGAGTTCGGCTACGCCCAGTCAGCGCCTTTGTTGTCAGACTTTTTGATTCATTTGCTGGTTACGGATTTTGCACGTTCACTGTCCGGCAATTGCCCCGGTCAACTCGCCCATTTCGTTTTACCCAATAAAACACTGGCGGCAAATGCGGCGGTATTCGTTGCCCGGTGGCGTTCAGATATGGCGCACTTTGCCAGTTACAACGCCTTGTCTGAGCAGATAGCCAGGGAGCTGGATATTGCCGGTATGTTGGGCAGTTTGTCCGGTGCGGCTCTCTCTGAGGTGATGACCTTTGCGGTCGTTGAGCAGCGCATCATCAAACAGATCAAGGATCAAATTATTGCGGCATCCGGTGCCGAATCGAATGCAGTACGCTCGTTGATTGCGCGCCGTCGTGATGGTCATTGGGCAAACCGTTTGCTGGCTCAGGATAATGATGTCACTCGCGCATTGGCTGCGAGCTATGATGCGTTGGAGGCGGCTTACAGCTTCTTTGAGTTAAAAGCGGCACATGATGCAGGTTTTAGCTTTGCCAATGCAGCCGACGGTTTAGCTGCGTATCAAGCCGAGATATTCCGGTTTGACCAGCTGTATCGCCAGTTTAACTTTGCCGCTGCGGCTGTTGAACCGATGGGCTGGGCGGTGTTGCATGAGTTGATTGAGCGTATCGAAAGCGCCTACTCCGGCTGGTTCATCCCGCAATTAACTTCCGCATGGAGCAAAGTGCTGGAAGGCGACAGCGGTCTACTGGGAAAGTGGGAAGTCGATGGCTTAATAAATCAGCCAGACTTCTATATAAAGCATGTGAAGCCGGTGCTGGATGGCGGGGCAAAGCGGGTGTTTGTGGTGATTTCGGATGCATTCCGTTACGAGGCAGCCGAGGAGTTGACGCGTATTATCAATAGCCGTAACCGTCTGAAGGCATCCTTGTCCGCCATGCTCGGCGTTTTGCCCAGTTACACCGCGCTGGGTATGGCATCGCTGCTGCCTCACTCCAAATTGGCGTACAAGCTAAATGGCAATTACGACTTGAGTGCGGATGGCGCTGTGGTTTCGACCAGCGAGCAGCGCAGCACTCATCTTGAGCAGTATGGCGGCGTGGCAATCAAAGCCGATGATTTGATGGCGCTGGGTAAAGACAAGGGGCGTGAATTCGTTCGTGACAAGCAAGTGGTGTACATCTATCACGACCTGATTGACATGATCGGTGATAAACAAGCATCCGAGACCAAGACCTTTGCAGCGGTCAATGATGCGCTGGATGAGTTGGGAAGGCTGGCCAATTTCATTATCAACAGCCTGAATGGCTCGGTTGTCTTGCTGACTGCGGATCACGGCTTTATGTATCAGGAGTCGGCCCTTGATGTAGCTGATAAATCAACGTTGGATGAAAAGCCCGCTGGCATATTGAAAGCCAAAAAACGCTATTTGATTGGACAAGGCATCGGTGTCAGCCCCAAAGCCTGGTGCGGCAATACTTCGGTTACGGCGGGAACTGAGGCGGGCGAGGGCAGTATGGACTTCTGGTTGCCCAAGGGCGCGGCGCGTTTCCATTTCGCGGGTGGTGCGCGATTTGTGCATGGCAGCGCGATGCCGCAGGAAGTGGTTGTGCCGGTGATTACCTTACGCGCAAGCGAGTCGGATAAGGCAAAAACTCGTTTTGTGAATTTCAGTATCCTGGGTGCGTCGATTAAAGTGGTGACTAACCGACAACGATTCGAGTTTATTCAGGATGAGGCTGTTTCAGCACGGGTACTGCCACGCATGGTGCAGATTTCTCTACGCGATGGCGAGGAATTTATCAGTGACGAGCAGTCGCTGACTTTTGATAGTGACTCCGATCTGATGGATAGCCGTAAACGCACAGTGATGCTGACCGTTCGATCGGGAAGCTATGACCGGAATAAAGATTACTTCCTGATAGCGCGTGACGCGCAAACCAAGGTGGAAGTGATGCGCCTGCCGCTGCGAGTGGATCTGGCGTTTTCAAATGATTTTTAGGAACAGACGATGATTGATTCGAATCAGGAAAAAAGCCTTGATGTGCTATTGAACGAATTTCTGCCCGGCAAGGTGGTGCGCAAGGATCTGACCAAGCTGATTAAGGAAGGCGCGAATGTGCCGGTTTATGTGCTGGAGTATTTGCTCGGCATGTACTGCGCATCGGATGATCCTGCGACCATTGAGGCAGGCTTAACCAATGTGAAGCGGGTGCTGGCGGAAAACTACGTGCGTCCGGACGAAGCTGAAAAGGTAAAGTCCAAAATCCGCGAGAGTGGCAGCTATAAGGTGATCGATAAGGTCACGGTCAAGCTGAACGAGAAGCGAGACTCTTACGAGGCGATGCTTTCCAACTTGTCTATCAGGGATGCGGAAATTCCTGATTCCGATGTACGTAATTTTGAGAAGCTGCTGGTCGGCGGGATCTGGTGCATCGTGACGTTGCGCTACCGCTTTGAGGAAAATCAGAAGGGCTCGCCGTTTTCAATTTCCGATTTGAAGCCGATCCAGATGCCCAACATGGATATGGAAGCTTTGTTCGATGCGCGCAAAGGCTTTACTGAGGAACAGTGGATCGACGGCCTGATCCGTTCAACGGGTATGGAGCCTACTTGTTTTAATCAGCGCGTGAAATGGCATCTGCTGGCACGCATGATCCCGCTGGTGGAGAACAACTATAATATCTGCGAGTTAGGTCCTCGCGGCACCGGCAAGAGCCATATTTACAAGGAAATCAGCCCGAATAGTATTCTGGTGTCGGGCGGGCAAACCACTGTCGCCAATCTGTTCTACAACATGGGATCGCGCAAGATCGGTCTGGTCGGATTATGGGATGTGGTCGCGTTTGATGAGGTGGCAGGTATCAACTTCAAGGAACAAGACGGCATTCAGATCATGAAGGACTATATGGCGAGCGGGTCATTCTCGCGCGGGCGTGAGTCGATCAATGCAAGCGCATCCATGGTGTTCGTCGGCAATATCAATCAGTCTGTCGAGCAGATGGTAAAAACCAGTCATTTACTGGAGCCATTCCCGGATGCGATGATTGACTCGGCATTTTTTGACCGATTTCATGCCTATGTGCCGGGCTGGGAAATCCCCAAGATGCGTCCAGAGTTCTTCACTAACCAGTACGGTATGATCGTGGATTACCTGGCGGAATGGATGCGCGAGATGCGTAAGCGCAGCTTTGCCGACGCTATTGATAAGTGGTTCAAACTGGGTAATAACCTGAATCAGCGCGATACGATTGCCGTGCGGCGCACTGTATCCGGTCTGCTCAAACTGACTTGCCCGCATGGCGAATACGGTAAGGAAAGCGTGCGTCGTGCGTTGGAATATGCACTCGAAACACGTCGTCGAATCAAAGAACAGCTCAAAAAAATTGGCGGCATGGAGTTCTATGATGTCCATTTCAGCTATATCGATCTGGAAGACGGGCAGGAACGGTTTATATCAGTGCCGGAGCAGGGTGGTGGTTCGCTGATTCCAGATGGCAGACCCAACCCTGGAACATTGCATACCATCAGCATCGGTGAAAACGGCATGCCGGGCGTGTACCGACTGGAAATTCAGTCTATCGCCGGCAATGGAAAAATTTCAATTTCAGGGAATAATTCCAGAGAGCCGTCACGAGTTGCATTCGATTACTTCAAAGCACATGCAACGCGGGTGAGCGGGGCGATAAAGCCGGGAGACCATGATTACCATTTGCATCTGGTCGAACTGCAAAACTCAGGTGCGCCGGAAACCTTAACGCTCGCCAACTTCATTGCGCTGTGTTCTGCAACACTGGGAAAATCGATGCAAAGCCAGATGGTCGTGATGGGAGATATGAGTCTGGGTGGAACAATCACTCAGGCGCGCAACCTGGCGGAAAGTTTGCAAGTGGCGTTCGATGCCGGTGCAAAACGCATCCTGCTGCCGATGTCGAGCGTGACCGATATTCCAACGGTTCCCGGCGAACTGTTTGCAAAATTCCAGACCAGTTTTTACTCAGATCCAGTGGATGCGGTGTTCAAGGCGTTGGGGGTGGAGTAATCGTGGTTGAACGGGCTGCCGCAATGTGGCTGTAAAACGGAATGCTGCCTGCGACTCAAGTTGTTTTCAGGAGCGTATATGCGATTCATGTGCTATTGAGCGGAAAGCTTCACTGATTGTTTTGTGGTGCGCAATAATGCAGCATGAAAAACTGGATTGTGCCACTATGTTCAGCTACACATAGTGGCACATAGAGGACTTTCACTATTGGAAGTATTGTCACCTTATATTGAGTTGAGTAAATGAGTACCTTGTTAATGATTTGCGAAGGAAAAAACTAATGGCACAAGCTGACTCATTAGTGGAGTTGTTTAGAACCGCTACCAACGGCGATCAGCCTGCTTTTCGCAAAGTGGCTGAAGGATTGATCCAGGAAGAGAAATCAAAGGGGCATCGTATCCTGGCGGAACGGTTAACCAAATCGCTGCAACCTAACAATTTACAGGCTGGGCGCGGTCTTATGCAAAAACCGACGAACAGTGGCAATGGCCAGCACAAAGATTTGATTTTTGAAATCAATTCTGAACGTTCTTTGAGTAGCTTGGTTCTGTCTGAAGCAATCCAAGTTCAAATCAAAGAACTTATAGAGGAACAGCATCGGGCAGAAATTTTGCATTCCCATAATTTATTTGCCCGAAACCGTATTCTTCTGGCGGGCCCACCAGGTAACGGGAAAACCACATTGGCCGAAGCGTTGGCTTGCGAGCTAATGTACCCTTTGTTTGTTATTCGCTATGAAACGCTGGTGGGCAGCTATTTGGGCGAAACATCTAATCGGCTTAAGCAAGTATTGGACTACGCAAGAACACAACGTTGCGTGCTATTCTTTGATGAGTTTGAAACCTTGGCTAAAGAACGGGGAGATACCCACGAGACGGGTGAAATCAAGCGGGTTGTCAGTTCATTGCTGTTACAAATGGACGATCTGCCAGACTATGTTGTGGTTGTCGCAGCCAGCAATCATCCTGAACTGCTTGATCGCGCTGTATGGAGACGTTTTCAGTTGCGTATAGAACTGTCTACCCCTACGCGCGAGCAACTGACTCAGTTTATTGAATCCATCAGTCAGCGGACGCAAACCAACTTTGGTTATGCACCAGAAACTTTAGCAAAACATCTACTTGGATCAAATTTTTCCGAGGTGGAAGAGCTGTGTCTTGGCGTGGTGCGTCGTGCAGTGCTCGACAGAAAAACAGACGATGCGAAACAAATTACCAAGTTAAAGTTGGAGCAGTGGAAAAAACGTTTGTCCCCAGTATCATCTTCGGAAACTGATGGCTCAAGTAGAACATAAAGAATGGTAAATCAACTCCCGCTGCTGGTGTTTCCACAAGCCAAGACCATACCGCCGCCCGTTGGTCGTGGTTTTCCTTCATCCAAGCCGCATTTTCCTGGACATGGCAGGCAAGCTGAACGGCTTGAAGCACAGCTGGCGGAATTGCAGAGTGGTTTTGAGCAATACAAGGCAGAAATCAGTGGCGCTGTCGCCGGGCTGGAGCCTGAAACCGTGCTTGTGATAGAAATTGCCGGTCGTGTGGATGATTTTAAACAAGCGGTTGAATCAGTTGGGCTGGAGTGGCTGGGCGAATGGGACATTGATGATATTGATCCCGATGATGATTTTTATGAAATAAAGTCCAAGGGTGAAAAATCAGCTAAAAAAGTGACGGGAAGACTTTTTCTATCTCTTGTAAATGAAGATGGTCTCCATAACTTAATGTCTCTTTGGCAAAAATGGAAAGAAAAAAAGACTTTGCCAACAGGTATGACCAAATGGCGAGATGTATTCAATCAGATAGTCCTTATCCGCCGCTGGGGCATAGAGGAAACGCTGGGCGAATCAGGTATGCTGAATCGCTGGCGAGATATTTTTGATTCAGTCGAGCCTGATCAAAAAATACGTTTTCAGATTGAGCTTTTCTATAGAAGTAATCCGGAAAAGCGAAAAAAGAACGAGACCGATGTCGTCGGCTTACTCCAATTAATTGGAGGCCGGACACTTGGAGCGTTCATAGATATTGAAGAAATTGCATTTCATGCAGTTAAGGCAGAGCTTCCCGCGAACAATATTCGCCTACTTTTGCAGGAAATAGCCAGTGCGGTAACGATCGACATTCAACTGTTTAACTTTTCAGGTGTTATGTACTTTCGACCAACGGGGCAGGCGCTCACTACGACGGAGGAAGGTGAGGGACAGAATGTTGAATTTCGTGACGATTTACCTACGTTACCACCAGTTGCAGCTATCCTTGATGGGGTTCCCAATCTTCAGCATGATGCTCTGAAAGATAAATTATTGTTCGATGATCCGGAGAACCTTGCTGGCGAATACTTGCCTGGAGAAAGAAAGCATGGGACATCCATGGCTTCTTTGGTTGTGCATGGGGAATTGCCCCAGGGAACATCTCAACCCTTATCTCATTTGGTTTACCACTGCCCCATCATGCAGCCAGACCACGATTCACTTGGTCGTAATGAGCATATGCCGGATGATATTTTCTTCGAAGATCGCATTTATCGTGCGGTTCGACGTATGTTTGAAGGTGAGGGCAGCACGCCTGCTCAAGCACCGGGGGTCAAGATTATCAATCTGTCGATTGGTGACTCGGAAAGGCCATTTATACATACGCCCAGCCCTTGGGCGAGATTGCTGGATTGGCTTTCATGGAAATATCGGGTGCTTTTTTGTGTCAGCGCGGGGAATTTTAGCGACGATATTGAATTGGCTATGTCCAGCATCGACTTCTCAGCGCTTTCAGATGAGGAAAAGACGGATTACGTGTTGAAGCATATTGAGCAGCAATTGTCCGAGCGGCGTTTGCTGTCACCCGCAGAGTCCATCAATGCATTGACCATCGGTGCCCTGCATGCCGATGATTCTGGCGAGTACTATCAAGGCCCTCGAACCGACTTGCTGCCACATTCAGCACTATTCAGTCCTGCTTCGCGTTTCGGGCACGGCTTCCGTCGCTCCATCAAGCCAGAGATTTACTTTCCTGGCGGGCGACAACTCTACAAAACACCACCTCAAAACAGCGGACGAATATATAAAATAGATCCGTCTATAGGGGCGCCAGGTCAGCAAGTTGCGTGGGATAGCAATCAACCTGGTGAGCTTTCTAAAACAGTCCACACGAGAGGTACCAGTAATGCTACTGCATTGGCGACTCGCAGTGGCATCAGGATTTATGATGTCTTGCAAACATTACAAGTTACGCATGGTGAGCAGATCCCAGATGGACTCATTGCAGTTTTGATCAAGGCGCTATTGGTGCATGGAGCGAAGCATGATGAACAGGCGAAAGTTACGCTATCCGCAGCAATAAAAACGCCCGCGAATTCCAGAAAAATCAAGGAAGTGTTGGGACGTTATATTGGCTACGGAGCCGTAGACATTGAACGAGCCCTGACCTGCACCGAACAGCGAGGCACAGTCTTGGGTTGTGGCGAAATCAAGGCTAACGAAGTGCATGAATATCGTTTTCCTTTGCCACCCGCATTAGCCAGCAGAAAAGATTGGCGACGTTTGGTTGTTACTTTGGCATGGTTTACTCCTATCAATCCAGACCATCGCAACTTGCGCGAAGCAAAGCTTGAACTCAGTTCCCATAGTAAATGGGATGAGATACCTTTGAAGTTGACCCGTCAGGATGCGGATCATCACCAAGTTCATCGCGGAACTGTCCAGCATGAAATTCTTGAGAGCGAGAAACTAATTTCTGCTTATCAGGATGGAGAACATATCCTGTTGCATGTGACCTGTAAGGCAGATGCCACCCATTCGCTGGATGATATTATCCCCTATGGCCTTGCAGTAACCCTTGAGGTCAAGGAGGGTATCGATATTCCAATTTACCAAGAAATTCGCGCACGCATCAGACCACAAGTGGCTGTTAGTACTTCATCAGGAAATAAGTAATGGCAATCAAAAATGAGTAGCATTGGAATTGGACTCAAAGGATACACAGTACAACTGTGTCCCGATGAGGCAGTTAATTGATGCATTGGATCATGGTGCTCACGATTGTGCCCCTTTGAGGGGCTAACAAAACTAAAGCCCCCGGATTTTCCGGGGGATATTTACTTTTAACGCCCTCTTTTAACGCCCTCTTTTTGCCGAGCGCGCATGATGCGGTGCGAATCAAACAGCTTGCTTCTGCCAAGCAGATTGAGTACCAGCCTCGCCAGCGCATCATTCATTTTATTTCAATTGATACCCATGTCTCATTCGACTGCGCTCAATTCTAGCAACCTCACGCATGGCATCCTCTTCTTCAACAAAGACCTGCTGTTTCATTCCGCCTCGTCTGTTGGTCAGTCCAAACCAATGTCGTCTGAGAACGTAGTCGCCCAGCAAATCCCGGCTCAGTTCCAGCACATAACCGCGTCCTGATGATCTAAAGTCTAGTCTCATTTTCTCCCCCAAATCCAGCCAACTCAACCGCGCGCCACAGATTTTCATCGGAGGTGTCCGTGTATATACTGGTCGTTTGCAGACTGGTATGCCCAAGCAAACGTTGGACGACATTGAGTGGCACGCCAGATAGTGCCAAATGACTTCCACACGTGTGGCGCAACCAATGTGCGGTGGCGCGATCAAATGCCTTGGCCTCGATATGCTTGCCATCCATCATCAGGGATTGTGCAATCTCCCCAAAAAATGAACGCAAGGACTTGGATAGCGCGCTGGTGGTCACAGAACCTGTCCCTATCTCGCTTGACACAAGCGGGGTGTCTGGTGGATTGCTGGTGATGTCCAGGCTCAACTCGCGATATTCGAAATAGGTTTGCAACGCTTGCATGACTTCGCTGGACATTGGCACAGCGCGCCATTTACCCCCTTTGCCACAAACTTTGAGCATCCAGCGTACACCGATCTCATTTGAGAGCGGCATCGTGTACATGCGCGATACTTTTGCATCAACCAGCTCGGATATGCGCAGGCCGGTTGCGTAGGCGAATGGCAGTACAAAACGTAATCTCGCCGAACAGCTGGTTGCGGGTAGTTGACGCAAACAAGCCATCAAATAATTCCATTGCCCCGCAGAAAACGCCCGCATGAATTCGACATCAGGATTTGACCGGGAATCAGCAACAACCAGCGATTTGGACACCGCGCTCCACGGATTGAATGAGCAATACTGCACGCGCACCAACCACTCAAACAGGTTGCCGACAACAGTCAGTGCGTACCGAACGCTGCCAGGCGATAGTGACCCATCAAACGGCTTCCATGCCGGATCGTGCCGCTCCCTCTTTTTTGCGCTAATCCATTCAGATTGCGTGATGCGAAAAGGCCAGTTGTCGGGTTCGGTTCTGCCTATCATGGACAACCAATCTCGATAGGATGCGCAATCCTCAACTGTCAAATCAGACAAAGCCTTGGCGCGTTCAATAATCGCCCACAACAGCATCTTCTCTGCTTCCTTCTGATAGGCGCGCTGGGTGTTTGGATTGCCGGACTTTGTGGCAAGCCAGGAAAATACGGCTTGATAGTCGTTTGTGGCAGCAATACGCGGCTCGCCATGATAACGATTCGATCCAATCATACCATCCAGATCAACGGGCACGGCAAAGGCCTCCAGTGGTACAACGCGCGTTTCCCTATTTCGCTCTTGATTTCGCAATAAGGGTGCTACCGTGCGCGCCGGGACAAGCGAGCGTTTTGGCAACGCGCCTAGCGATGATTCGTATCCTTGCAGCCACGCCACAATTCGCGCCGCGCCCTTGATGCCCAACCTTGGCACGTCTATCCACCAGCGATAACCGCGTACAGCAATCCCGTCAACTAAATGTCCTATTGTCGGCAAGCCGGCCAACACTAAACGGTTGGAGATCACCGGGTCAAACCAGGCTGCGATTAAGTCATCACGCACTGGATCGGTGGAAATCAGTGGCTCAATCCACTTTAACGCAAGCAACTGTTTGTCGATCAGCCGTTGCCTTTTCTTTTGCTTGGTATCGACTGACTGTGGATAGGCATCCAGGTAAGAGCGAATAAGTTCTTTTTCTGTAAAGAATCCATCAGGATCAAACTCAGCGCGGTAATCATCAAGGGTGGGGGCAGGGGAGAGTGCGGATTCCCCACCGCCCGCACCAATGTGCATCCTGATGAGATGGGCTTCGCGATGCTTCCCGCTTCGTAGCGCAGCCTGTCTGAGCGTATCCCGAATCCAGGTCAGTGTTGTTTTTGCGCGACGCAAATCCATCCCGGTCTCAAGATAGCGATCAGACATTTCGCCAATATCCATACCAAGAATGGCAGCCCTAAAAAAGGCAAGGTGATGGCGGCCGATTTTCCGTTCGACCGATTTTTTGGATATTGCCCAATCACCACTCAATGCCAATTTCCCCTTTCGCAATGCATAGTTAGATGCCCTGCCCACAGACATACCCACGGTTTTTGTGGATAGCTATCTGGTTAAGATCATCCACCGCCAAACGCCCATCAAACTGGTCGCGGTGAAGCCGACTTGCATGACGACCATGCCCGTTGCATGGGTGAGCAAACCGAAATATATCCACGCGACATTCGATAGCAGAAACAACACAAAACCCCAACCGGAGTAGCGATTGTTCAACGCCAACAGAGCCGCGCCACACAATCCAGTCGCACAGCCAATCCACTCAATAAGTTCGAGCAACACAATCAGCGCCTCCTAAAATTGACCAAAAACGCTCTTCACAATGGCTTGGGTTGCAGGCCGTTCGGTTTCCGGCTGTTCTGGCACTGGCTCAAGCGAAGTTTTGACTACCGCAGCAGCACCTCCTCTGGCAACATCAACATGCACCATCTTGCCGCCCAAAACCGACAGCCCCATTGAGGCCAGCATCCGTAATCGTTCAGCTCGCGCGCGCAGTGGCAACGCAGACAGATCAGCCTGTAGCTCAGAATGCCCCTCAAAATAATTGACCGTGATGCGCATGTCAGGCCGCACCGCCGCGCCAAAAGCCTCTTGCGTTTGCGAACACAGCTTCCTTCGCCAGGTTGATAGGTGTTTTGGCGAACGCTTCTTTAATGGAAGCTTCAAAGAAGGGCGCACCACCCCCGACAAGGACGATCTGATCAATGCTGGAATTTTCCTTGCGCAAGGATTCCTGTATTTGTGAACACGCAATATGTCCAACCTTAGCCGATGCGTCAGCCAGGTAGGGCGCAATCTCAATGCGCTCACCAAATACAGAGACAGTTGAGCGTTCAGCCCTGACGGCGTTTTCCAGTTTGCTTCTGCCGGGATTGCCGCCGTGATCCTTTGCAATCAGGGCAGCGGCCTCATCCAACACCACCGAGGTGGCATCAAGGCTCGTGCCAGAGGAAGCACGCTTGAACTCGCCATTAACCAGCAAAACCCAATCAACTGAGAAAAAGCCGGGGTCAACCACCAGCACACTGGAATCTTCAATCTGGCTGGGATCATCCAGGCCGTGCATCCAGTCAACAAAGCCGCCCAGTGGTTGGGGTACGATTTTGACTTCATGTACCACCACCTTGCGCCGGGGCGTGATCTGATGTTCGCCGCGCATGATTTTTGTTAAATGCTCACGCAATCCAGCATCCAGATACTGGTTAGTCGGCAATCCCGTTACAACACAATCAATCTCGCTCATTTCCGTCAAAAGTAACCCGGCGTTAAACAAGGCGCGATAAGATTCCGTTGCGGTGTAATCTTTATGCAGTTCACGCGGCCAATTCTCGATGCGATCATGACTCACCGCCGCCGCAAACTCCTTGCCATCCACCAATACGTGCAACGAATCGTCGCTGCCCATAATTCGCTGTCCAAGATGATCCAATGGGGCAGCGCCAGCGGGACGCTTAATCATCCTGGGCGATACCTCTGTGTTGTCGCCATAAACAATCTTGAGATTCGAGTAACCAATATCCAATCCAACTGTCAGCATCATTCCTCCTAAAAATTTCACATGCTCTGTAGAGCGTCTGTAGAACGGGCGTGAAACAAATCATCGCAACACCACGAAAATCCGGCCCGCCCGTAGCGCGACTGTGGCGCGTTTCCAGTACGACTGAGCGCCACCAGCCGAACCGCCTAAAATTCCACATGCGCTGTAGAGCGTCTGTGGCGCGTATGGAAATTATTGGGCAACTGAAAATATAAATCCTCGAAATACCTTGTAAATTTGCAAGGTATTTCGAGGATTTATATGGATGTTTGAAGCATGATTGCCCGTGGCAATATCCGTTCAATTCACAAATGGAGCGTTACATGGAAGAGAAAAAGGCTGCGAAAGGGGCGATCAGAACACCAAAAAAATACCTGGAGTTCAGTAATCCGTTCGTCATTCGAGACACAACTATTTATACGACGCCAGCCCAATTGGTCTATGAGACGGCATTCGATGACTGCGCCGTCTCAATGCGCAATCTAAGCGCCGTGCTGCCGACACTGGTCAAAAATGCCAGCGAAATGATGGCCATCAACGGTGCCGTCGATCACCTGATTAACAATGCGCTTACGAATCTGCGCAATGAAGGCGCGCGGATCAAGAAGATCGCCGAGGACAATGGTATCGAGATTGGCAGACTGAATTACACCAACACAAAACAAGTCGAAGCCAAGCTAACCTGCAATAAAGCCGGTCAATATCTGCAAATAATCTCGGAGCTTGATGGGTTGCTCTGCCTTGTTCACTCGGCATGGTTTGCCGGATTTATTGATGACGATGCAAAGGCCAGCCTGGAAAGGCAATGGCGCAGGAAAATGATCGGGGTTGCCGCCGAAATAAAAAACATCACCAACCGCGCTTTCCGTGCAGCTGGAAAACTGGCAGAAACTGATGGCGCGTCACCAAGCGAGGTGGATAACACAAGCCTCTTGAACGAGGAGGAACCCATCGCAAAACAGAAAACTGCCAAAGCCACCAAAACCGCAAAAACACTTCCCGCCGAAGACGAAGCACTGACTGTCACTGAGTCCGTATCCTGATTTGCAACTCAACCAGCAACAAGCCAGAGCGGTTAATGCGCTAGGGCATTGTTCGGTGCTGGCCTGTCCAGGGTCAGGAAAAACACGCGTACTATCCATGCGAGCAGCCCGGTTGCTCAGTGAAAACAAAACCGGGCGGTTGTGCGCCGTTACGTTCACACGCGATGCCGCCGCTGAACTGAAGTCGCGCATTCTGCACTTATGCGGGGAAGGCGAGGCAAAGCGTCTGGCGGTCGGGACATTTCATTCGGTCGCACTGTCACAGATTCGACGCTTGCCACACATGTCAAGCATGAAACTGCTATCGGATGGTGAGCGCATGGGTTTGCTTAGGCGGTGCTATTCACAATGCAAATGTGATGTACCTTTTGACAAGGTGCTTTCCGCCATTGATCGCGCCAAATCAAGGTTGGGGCAGACCATATTCAGCGATCCCGGCATCGAGGATGTGTTCAATGCCTACCAGCATCTGCTTGCCACAGAACACGGGATGGATTTCGCCGATATTTTGCTGACTGTCGTTAATGGGTTTCGAGACGAGAGCATTAAGCCGCTTGCCGTGCGCTGGTTGTTGGCTGATGAGTTTCAGGATGCGGACGAGGTGCAGGCGCAATGGGTGATTGAACATGGCATGGCTGGCATTGAGGTCACGATTGTTGGCGACGACGATCAAAGCCTATACTCGTTTCGGAATGCGCTGGGCTACGCGGGGATGCTCCGCGTTTCGCAAACGCTGGTTGCCCAGGAAATCACGCTGCCAATCAATTACCGCTGTGCACCTAATATCTTGGCTCATGCGGCACGCCTGATTGCCAACAACCCTAACCGAGCCAACAAAGCCATCGAGGCCGCCCGCGACGCAATCGGCATCGTCAAAATACATCGCGCCGCAGATAGATACCACGAGGCCAGTCTTGTTGTTGAGACGATAAATAAATCTGCCGACCAAGGGTGGGCAATACTCGCGCGCACCAATAGTTTGCTGGAAGTGGTTGAGGCAGAACTACTGGCAAGCGGCATTGACTATACGCTTTCAGGTGGGAAATCTGTTTGGGATGGTGTGACGGGCAGTGCCTTGGTCGGATTGCTTAAAAGCGTACAGTCGGACGGATGGACGGGTATGGCCAATGCATTGTCGGTTTGCGGGGTCAGGTCGGAATTGCTCAATCTGCATCACGACAATAAAAGTTGCGGACAAATGCTGGAAAGAATCTTGATCCACGCACCAGAAAACGATGTGCGTACCAGAAAGACTATCGAAAGTGCGCGACGTGGATGCGCTGAATGGCGGAGGCAGATAGCGGATGGCAATACGACGCTTGCCATCTATGCCGCAGCCAACTGGCTTGCGCAGCATGCCAAACAAGATCGAGGTGATCTGGTAAAAAAACTGGCCGGCATCATTGTTAGGCTTAAAGGATCGTTGGCGCAACGCTTAAATACGCTATCGAGAACAACAGATCGTACCAACGACAACGGCGTAGTGCTATCCACCTTGCACGGCAGTAAAGGTCTGGAATTCGACAGTGTGTGGATTATTGGTGTGGAGGATGGCAATTTGCCACACCCGGATTCCACCGAAGACGAGGAACGGCGATTGTTCTATGTGGGGATTACGCGCGCCCGAAACCGCTTGGAAATCAGCAGTTCGATTGAGGATGGATTGGATTCCCGTTTCATCATAGAGGCGGGGTTTTAGGGGTGGATGCCGATTTCAAGGTAATCCGCCACCGATCTCAATCGCAAACCCGCTACCCGTTACGACAGCAAGTCGGCCAGTAATACCAATCTCAATTACTACGATTTCGACTGACAGCAATTAGCTCGTAAGCAGGCGTACAAACAAGGGTAGAATCACTCAATTCATGGACCGCTGAGTGCCATAACCCGCAGGTCAATTGTTGAAAATGAACGCCCGCTTGCTAATGGAAAGCGGTAGTTAGATGCGGTGGTGTTAGACGGACAAAAACATGAACAACCCAGCCGTTAAAGACTAAATCTTATCTACCCAAACAGTCAGTTCCTCTTCATCCTCATCCTCATCCCAAATACATACCCGCCTCGCTTATAACTACAGCTTTAGTGTTGAAGTATTAATAATTCACAAAACTTTCACAAAAGCTTCATTGGTTTGAAATGGTTGTAACTCATGATGTGTCGCATTACATATCTAGACATCTATCGTCATGAGCCTTTACGCAATTGATCGCGATACCGGAATTACCCTTTATGCACAAATCGCCGAAGTGCTGGAGCGCGACTATGTTCGTCAGGGCGCGGCGGGCGACCGATTGCCTGCGGAAGGTGAGTTGGCGGCACGCTTTGCCGTTAATCGTCATACTTTGCGTCGTGCCGTTGATGAACTCATTTCGCAAGGATTGCTTGAGCGGCGTCATGGTGTAGGTATTTTTATTACCGATCAGTTGCTCGATTATCGAGTCGGAGCAAATACGCGTTTTACTCAAACGCTGGCCGATATCGGTATTTCTACCGATACACGCGTAATACGAAAAATGGTTACTCCTGCGCCTGCAGGTGTTGCGCGCAACTTGGCGCTGCTGGCTGACGAACCTGTTCTTTGGCTTGAAACATTACGCTTAGCCGATGGCTTGCCCTTCTGTGTTATTTCCCATTTTCTGCCTGTTAAACCATTTAGCGAATTGCTGGATGGCTATGCCGGCGGCTCGTTGCATGACTTTTTAGAGAAAAATCACGGCGCACTTCATCGTACCGAAAGCCTGGTAACCGCCGTGCTTCCTCAAGGCGACGATGCAAAGCTGCTGGGAATTACCCAAAATCGGCCCGTGTTGCGGGTCAAGAGTTTGAACGTGCTGGATCGGGATAACTCTCCGGTCGAGTACGCCATTACCCGGTTCCGCGCAGACCGGATCCAACTGCGCATCACACCCTAAAACCTCCCTACCAAACTGAATCCAACAGGAGTTTCAACATGCAATTTAACAAACTTGTTCTTTCCATGCTGATCGGCGCTTCGCTGATGAGTGCAACTGCAGCGGTACAGGCTCGCGAATTAGTACTTGGCTTGATTCCAGCTGATAACAACGAAGAAATGATCAAAACCTTCGAACCGATGCGCGCCTATCTGGAAAAGAAGCTGGGTCAAAAAGTGAAAATGTTCACTGCAACGGACTACGCCGGCGTGATTGAAGGCATGAAAAAGAAGCGTGTGGATATCGCCTGGTTCGGCCCTTTGTCGTATTACCTGGCTGAACAAGAAGCAGGTGCTGAAGCCTTTGCTGTCGGTATTCGTGAGGGCAGCAATTCAGCTACTTACAAAAGCATCATCGTTACGCCTTGCGACAGTGGCATCAAAAGCATTCTCGACCTGAAAGGTAAGAGCGTTGCGTTTGTTGATCCAGCCTCTACCTCTGGCGGTTTGATGCCGAGCTACATGGTGAAGCAAGCAACCGGCAAGATGCCTCAGGAATTCTTCGGTAAGTTTACCTATGCTGGTTCGCACGATGCAGCGGAATTGGCTGTGAAAAACAAGACGGTTGATGCGGCGGCTGACAATGACATTACCTATCCAAAGATGTTGGAAAAAGGTCTGATTACCAAAGAAAGCAATTGCATCATCGCCGAATCATCACCGTTGCCAGGCTCTCCACTGGTTTATCGCGGTGATTTGCCTAAGGAACTGAAAGCACAAATTCGCGACGCAATCTTGAATGCAGACAAGGAAATCAAAGTAACAGGCTACGGCAAGATCAGCCATTACGTTGCGGTTGAGCCTAAAGATTATCAAATGATCCGCAATATGGTTAAAGAACTTGGCCTTAAGAAAGAGCAGCTGAAGTAATTGAAGTGTCGCGGTCGGCAAAGTAGATGCAGACCGCGAATTAATTAGGAGGTCGTATGGCTAAAATCATTATAAAAGACATCGGCAAACGTTATGCCAATGGATTTGAAGCACTCAAGGGCGTTAGCGCAGAAATTGCAGCGGGTTCTTTCACGGTTATTCTCGGCCCGTCTGGCGCGGGGAAGTCTACTTTATTACGCACTATCAATGGGTTGGAAACACCTACTGCAGGCACCATTCAGATAGGCGAGCAAGTCGTCACGCAAAACAATCTTCGTGAAGTTCGTTCACAAGTTGGCATGGTGTTTCAGCATTTTAATCTGGTAGATCGACTGTCGGTCATGACCAATGTGCTCACCGGGCGTTTGTCGCATCGCTCATGGCTGGGCAGCCTTTTATATTTATTTCGTCGCACCGATCTGGATCTTGCGCACGATGCGCTGATTCGGGTGGGATTGACTGACAAAGCCTGGAATCGCGCCGATAAACTCTCCGGTGGACAACAGCAGCGTGTCGGGATTGCCCGTGCGCTGGCGCAACAACCGCGTGTGATTCTGGCCGATGAGCCGGTCGCCAGCCTGGATCCTGTTGCCAGTGAAGAAATCATGGGGCTGCTGCGCGAAATTTGTACGCGCGACGGCATTACCGTGGTGGTCAATCTGCATCAGGTCGAATTGGCTAAGCGTTTCGCTGACCGCATCATCGGACTGAATGACGGACTGGTGGTGTATGACGGTCCGGCCAGCGGGCTGGATCGCGTAACGCTGAGTCGAATCTATAGTCGCAACGGAGATCAAGTCGATGAGCAACTCGAAACTATGCTGGCCTACGCCTAACGGACGACCTGGCCTGGTGCCAACGCTGTCGCTACTCGCCTGTATTTTGCTTTTGGTGATCAGCGCACCGGCGCTCGAGCTTGATTTAGGCCGGATCGTCACCGCCATTCCTCGCATGTTGGCTTTTGCGGGAAATTTGCTGGTTCTCCCCGATTGGGAATATTTACCGATACTGGCTAAAAACATCTTGCAGACTATCGAAATGACGTTTCTGGCGACCAGTATTGCGCTAGTCATCAGTCTGCCATTGGGTATTCTGGCGGCTAAAAATACCAGTCCGCATCCTGCTGTTTTTCATGCGACACGCAATTTACTGTCCTTGATGCGCGCGTTGCCCGAACTTGTCTGGGCGCTGGTGTTTGTCTCTGCTGTGGGCTTAGGACCTTTGCCGGGAATCATGGCTTTGTCATTCGTGACGGTCGGCTTCATGGGCAAGTTTTTTGCCGAGAGCATTGAAGTGGTCGATCAGCGTCAGGTGGAAGGGGTGGTGGCACAGGGGGCAAGTTGGTTGCAACTGCGTACTTTCGCTCATTTTCCGCAAGCGTTTCCGGACTTTGTCGGCACTGTGATGTATGTGCTGGATCACAACCTGCGCGCCGCTGCGATTCTAGGTTTAGTGGGCGCGGGCGGTATCGGTTATGACCTGGTGATGGCCATGCGGATGTTCGACTATGACCGACTACTGCCAATTGCGCTGTCTATTTACATCGTGGTGACGTTGCTTGATCGCGCATCCGATCACTTTCGCATGAGGATGATTTAAATGACTGAGCAAATAATCGAACGTCCTGCCTTACCTAAAAGGCCGTTCAATCCGACCTCCGTATGGTTGTCGGGTTGGCTGGCGCTGATTTGGCTAATTATCTTCGATCTGGAGTTGTCATTTGAGACGCTGCTGTATGGCGTGCAGGACATTTTCGAGTATTTCAGTCGCTACAGTCGCCCTAATTTTGAAGACTTATCTAGATATGTAGAGCTGTTGGGGCAAACGCTGGCAACGGCGTTGTGGGGAAGTACTCTGGCGATTGTCGTGGCGGTGCTGTTAGCTCCGTTCGCCGCTCGAAACCTGTCACCGAATGCCGTGACCTATCGTATTGCGCGTGAATTGCTCAACTTTATGCGTGCCATGCCGGATTTGTTGCTGGCATTGATATTTGTTGCAGCATTGGGGCTGGGACCTTTGCCGGGCGCATTGGCGTTGGGCGTACATACGGCAGGATTTCTGGGTAAGTTCTTTGCGGAAAGTCTGGAACGCGTAGATAACGGGATTTATGAAGCCGTCACAGCGACCGGCGCATCGCGTATTCAACTGGTGATGTATGCCGGATGGCCGTCGATTCAACGCGAAGCGCTGGGTTACATGCTCTATATCTTCGACCGCAATGTACGCATGGCCGCAGTATTGGGCCTGGTTGGCGCGGGTGGCATTGGTCTTGCTCTACATGACACCTTACGCATGTTCAATTACGACCAATCAGCCGCGCTGATTGTGGTGATTCTGGCCACTATTTTAACGATTGATTATCTGTCTACCTGGATAAGAGGAAAACTTAACTAATGAATATTCCAAGAAATGATTGGCCGCGCGCGCTCTGTCAATTAGACGCGGCTGAGATCAAAGCGGTCGCGGCAACCCTAAGCTGTGACATTGAAGTGCGCGATGTGTTCTTGCCACAGGCAGGATTAGGTCTATTGAGCTTAACGGACGGTGCGTTTCATGACCCGTTTTACCTAGGTGAAATCCCGGTGGCTCGCGCCGAAGTGATCTTAAAAACAGCTGATGGTTATGAGGTTCAAGGTGGCTGTGTACTGGTTGATGACCGGGCGAAACTGGCTCGTTCCATCGCTATTCTCGATGCGGTCCTGTCGGGTAAGTTACATGGTTGTAACGTAGCTGAAAATCTGGTTGAAAAGGGAGAGCTGATGCGTATGCAAAAGATAGGCGAGCGCCGACAAATGCTGGCTGCCACTCGTGTTGATTTTTCGCTGCTGGAACAAGAGGATGACGAAGATGCTGAATGAAACGATCAACTGTTCGCCAGATATCTGGCAACCCATGAGACAACAGCAGGTATTTCGCGGCCTGCTTGATAGCTTTAGCTATCCAGGACGCATTACCCCCTGTGCCGATCATGAGACAAGTGCTTGCCTTTCAATTCTGATTGCACTGGTTGATGGCGAAACCACGCTGGCAGATCCTCAGCAATTGTTGAGTTCAGCATTGTGGGCTAGGTTGGAAACGCACCCCTGCGTTTCGGAAAAGGCGGCGTTTATTCTGCTGGATGGTGCTTCAGAACCTGATTTTGATCCGTGCATAGGCACACTGGATGCGCCTGAAACGGGGGCGACTATTTTATTGCGCGTAGCTGCATTGCACCACGATTTGACTGGCAATTTTAGCTTGCATTTGAGTGGTCCCGGCATTGAAAGTACAACGTCCATCAGTGTAGACGGACTGCATCCCGCGTGGATTGCTGCGCGTCAGGAATGGGTATCGGCTTTTCCACTTGGTGTCGATTTTGTGCTGTGTGATGAACATAATTTTGTGGCAATGCCACGAACCACGCAGATCACAATGGGAGATGCAGCATGAGTTACGTTGCAATCAAAGGCGGTAAAGCGGCCATCGATGGCGCCGCCGCCGCGACCGATTATATGCGCTGTATGAATGCAGTTGATGAGCCGATCAAGTTGTCCGTCATCGAAGATCAGTTGCGCTTGTTGACCTCAAGAATCGTCTCCGAAGGCGGGCTTTATCATCCGAAACTGGCCGCACTCGCGCTCAAGCAATTTCAGGGCGATACGCTGGAGGCCGCTTTTGCCTTGCGCGCCTATCGCTCAACCAAGCCTAGATTGCTCGAAACACCGCTACAAGACACGTCGAAAATGCGCTGTATTCGCCGCATCTCATCTGCCTTCAAGGACATTCCGGGCGGTCAAATGTTGGGTGCGACGTTCGATTATGCATTGCGTCTGTTGCGTCTTGATCTGGCAAATGAAGACCCTGCTGCATTTCGAGAAGTTGCCAAAAATTTCCTCAGCAATACGCCAGAGGCTGATTTGCCGGATAGCTTTCCAAAGGTGCTGGACGCATTACGTGCCGAAGGTTTACTGCCGCCGTTAGGCTTGATGCGCGAGCAAGCCTTTGATATTACACGCGACCCACTGGTATTTCCGGTGCCGCGCTCAGCAGCACTCGCTACCATGGCGCGTGCTGAAACCGGTTCTTTGCTGGCGATGGCATATTCAAATATGCGTGGTTATGGCGATGTGCATCCTACCGTGGCCGAGCTCCGCGTGGGTTATCTGCCGGTCATGCTGCCGCATCCTGTGACCGGTGAATTGATGGAAGCCGGTGAAGTATTGATAACCGAATGCGAAGTGGTTGCGATGTATGAAAGCGGCAACGCCGGTGACATGCCAGTCTTTACCTTGGGTTATGGTGCGTGTTTTGGTCACAATGAAGTTAAGGCAATCAGTATGGCGATCCTTGATCGAGCCTTGCAAAAAGGCATGCGTGACGGTCCTGATAACCCTTCAGAAGATCCTGAATTTGTCTTGTTGCATGTGGATGGGGTTGATTCAATGGGCTTCGCCTCTCATTACAAAATGCCGCATTACGTTACCTTTCAGTCGGATATGGATCGCTTGCGCACCACGCAAGGCAAGGTGCGTAAGCCAGGAGAAACAGCATGAATTCAAATTATGAACTGCCGCTAGAGGATGCAGGCTACTCATTTGGTTTTCTGGATGAGTATGCAAAGAAAGAAGTGCGTCGCTGCATCCTCAAAGCCATTGCTATTCCCGGTTATCAAACACCATATGCCTCGCGTGAAATGCCGATGGGTCGAGGGTTTGGTACGGGTGGCCTGCAAATTACCCTGTCGTTGATCGGCGTTCAAGACACGCTGAAGGTGATCGATCAAGGCTCGGATGATTCGGTCAACGCCGTGAATTTACGCCAATTTGTGCAGCTGACTTGTCCCGGCGTTGACGTCACTGAAAAAACGGAGGAGGCGAGCTTGCTACAGTCGCGTCACCGCATTCCGGAAAAGCCGCTGACGGAAGCGCAGATATTGATTTTGCAAGTGCCGTATCCCGATGCGCTGGTGGTGGTTGAAGCATCAGAAGCACGGCGAAAAATCATGCATGCCGAGGCAGACTATTCACGTTTGCTGGTCAAACTTTACGAAGACATCGTGCATTTTGACGAGATCACCATCTCGCATCGTTATCCGACGCGGATCAACGGACATTATGTGATTGATCCTTCGCCGATTCCGCGCTGGGATGTGCCTAAATTACATCAGTCCAAAGCCCTGGTTTTGCTAGGTGCGGGACGTGAAAAGAAGATTTACGCCGTGCCGCCTTACACGCTGGCTGAACCCCTAGTTTTTGATGATATCGCTTTTCGTGTGGAAGATTTTCGTGATGCGACGGGTGTGCGTCATGCCTGCCGATGCTGCGGTTCAACGGTAAGTTTTCTGGATGAGTTCAGCAATGATCAAGGAATGGTGGCATATCAATGCTCGGATTCCGCCTATTGCGAAGAACAGCAACAAACTGGGAGTGCAGCATGAGTCGCAAAATACTCGAAGTACGCGGACTGTCGCGTATCCACGGCAAGGGCTGTCCGCTCTGCACGCAACATACCGGCCCTGAATTTGATACCAATATCTGCCCTTTTTGCGGCAGTGTGGTTGCCGCTCATGATATTAATTTCGATCTGTATCGGGGCGAAATTCTGGGCATCATCGGCGAGTCCGGCAGCGGTAAATCAAGCACGGTCAAAATGCTGTATTTCGACGATGCGCCGACTTTCGGACAAGCAACTTTCTTCGATGGTGCAGAACAGCACGATTTGTTCAGCCTTAACGCGGCTCAGCAACGCAGTATGCGCAACAAACGTTTTGGCATGGTCTATCAGAACCCGCATATGGGTCTGAATTTTCAGATTTCGGCAGGCGGTAATATCGCGGAACGCCTGTTGATGAGTGACCTGAAACATTACGCTGAGATTCGCCGCAGGGCAGGTGAATTACTCTCGCGCACGGAAGTATCACTGGCGCGTATAGATCAAAATCCAAAAACCTTCTCAGGCGGGATGCAACAGCGCGTACAAATTGCCAAGGCTCTGGCTACCAGGCCGCCGCTGCTGTTCCTGGATGAAGTGACCACGGGCCTTGATCTGTCTGTGCAAGCCGCCATTCTCGATCTGATTCTGGAGATTCAAAATGAACTCGATACCGCGATGATCGTGGTAACCCATGATCTGGGCGTGATCAGGTTGCTGGCAGGACGCACGCTGGTGATGAAACACGGCCGTGTAATCGAGTCCGGTCTGACCGATCAAATTCTCGAAGATCCTCAGCACGCGTATACCCAGCGGCTGGTAGCTTCCGCACTGTGAGATGACTATGACACAAGCAATTTTAACCATTGAAGACCACGCCAAGACGTTTCATTTACATGAACGAAACAAAGATATTCCGTCTGCATCGGGTGTTAATTTGAGCGTTTATCCGGGACGTTTAACTGCTCTTATCGGACCTACAGGTGCCGGTAAGTCTTCAGTTTTGAAGGGGATTTACCGCACTTACCTGCCAAGCAGCGGACGTATTCTATATCGTAGCAAAGCCGGAAATGTCATTGATCTGGCAAAAGCGGGCGAACATCAGATACTCGAATTGCGTAAACAGGAAATCGGTTTCGTGACGCAGTTTTTGTATTGCCTGCCCCGCAAATCAGCCATTGATGTGGTGGCTGAACCGTTGTTTGCACGGGGTGTGGACAGCCATGAGGCACGCGGCCGTGCTGAGAAATTATTAGCGCAATTGGCGGTGCCAAGTCATTTGTGGAATGTTCCACCAGCGACCTTTTCGGGTGGCGAGAAGCAGCGTGTGAATCTGGCGCGCGGCTTGATTGCACAGCCTCGATTGTTGTTGCTGGATGAACCCACGGCTAGTCTTGATCCCGCGACGACTGAGCGAGTAGTTGAGCATATTCAGTCACTTAAAGAAACTGGTATCGCCATGCTGGCCATCTTTCATCACCCTGACCTGGTACGTCGCCTGGCCGATGAGGTCGTGGAACTTTCTCCCCCAATCGCAGTAACTGAACTTAGCAAGGATTAGCATGAAAAATCAATTCTATCTTACAGGCGCACAGGTGGTGCTGGAAAATGAAACCCTGAAAAGTGCGGCGGTTCTGATTGAAAACGGCGTGATCGTTGCAATCGACCCGGCAAGCAACAATGGCGCGACGGACATCGATTTGACCGGGCATATTCTTATGCCGGGCATGATTGATCTGCATTGCGATGCGCTGGAAAAGGAAGCGGAGCCCCGTCCCGGCGTGCATTTCCCCTTCGATTTTGCCTGCGCTCAGGCGGATAAACGCAATACTGCTGCGGGTATTACCACTATTTATCATGCTCTGTCCTTTGCTAATGCTGAACTGGGCGTGCGTAATAACCAGACCGCTGCGGCGTTAGCGCGTGCAGTGCATAGCTGGCAGGAACACGCATTAGTGGATAACCGTGTGCATGCGCGTTATGAGATTACCGATCCGACTGCACCTGCCGTGCTGCACGAGCTACTGGAAAATAACGAGATACACCTGATGTCCTTTATGGATCACACGCCTGGGCAGGGCCAGTTTAAAGATACAGATGCCTATCGTAACTACCTTGCGCGTACCTATAAGAAATCACCCGCTGAAATAGATGTGTTGCTGGCAGACAAGTTGGCACAAGGGGATGGCTCTTTTGCGCGCATGCAGGAACTGGCAAAAGTGGCGCGTCAAAAAGGTATTCCATTAGCTAGTCACGATGATGATCGCCCTGAAAAAATCAGCATTGTGACTGACTTAGGTGTGAGAATTTCCGAGTTTCCGATAAACCTTGAGACCGCACAGGCGGCACGTGCCGCTGGCTTGGCAACATTGTTCGGTGCACCGAATATATTGCGGGGCAAGTCACAATCAGGCTCGATGCGTGCGCTGGATGCCATTATCGAAGGGGTGGCAGATTGTCTGTGCGGTGACTATTCTCCTGCGGCGTTGTTACCTGCAATCATGCAGTTACCTGTGATGGCCGGTATTCAACTGCATCAAGCTGTCGCGCTAGTGAGTGCAAATCCTGCGCGTGCTGCTGGTCTGAATGACCGAGGCACCATCGCTGTGGGCAAGCGTGCCGATTTGATTGCGGTGCGTAATTTGGGCGGATTGCCTCAGGCGGCGCGTGTATGGTCAGAGGGAATTGCCGTGATGACACTGGCTTTCGATCATGGCGCCTGAGATGAGCGGTGTTTTACTCTATGTGATTGGCCCGTCCGGCAGCGGTAAGGACAGTTTGATGCTGCATGCGCGGCATGCGCTGGAACAGGATTCCAGTGTTGTGTTCGCGCATCGTTACATTACTCGCCCGCACGATGCCGGCGGTGAAAATCATGTGGCTTTAAGTGAATCAGAATTTGATTCCAGAATGGCACGTAAATTGTTCCCCTTGCACTGGCAAAGTCATGGAATGCGGTATGGCATCGGCTGCGAAATAAATCAGTGGCTGGCAAAAGGACTGGTCGTGATTGTGAATGGCTCGCGGGCCTATCTTCAACAGGCATCAAAAAATTATCCAGAACTGATTCCGCTATTGATAGAAGTTTCGGCTGATGTATTACGTGGCAGATTACAGTCGCGCGGACGTGAAACGGCCAGTGAGATTGAAGCGAGGTTGATGCGGGCTGAAGAGTTCAAAGCCTTGCAGCATACGAGATTGCTGCGTTTTCATAATGACGCACCACTCGATGAAACAGGCCCAGCGTTCGTCGAATTGATCCGCTCTAAAACACGAGTAATGCAATGCAGCTGACTTTTCTGGGTACGGGTGCTGCGGGTGGCGTGCCGCTGTGGGGGTGTGACTGTCTGATTTGCCGCCGCGCCCGGATTGATGTCAGCGCTATACGACGTCCGAATTGCGCACTGATTGAGGCTGGCGGTGTGAAATTACTGCTGGACGCAGGTGTAATGGACGTATGTGAGCGTTTCCCATCAGGCAGTTTATCCGCCATTTTGATTACTCATTTTCACCCTGATCATGTGCAAGGTTTATTTCACTGGCGTTGGGGGGTAGGTGAACTAGATGTGTTCGCGCCGCACGACGCGGAAGGATGCGCGGATCTGTACAAGTATCCCGGCCCGTTGAAATTTAAGCATCTGTCTAAATTTGAGTCGTTTGAGGTGGGCGGTGTACGAATTACGCCAGTGCCACTAGTGCATTCCAAACCGACGCTGGGTTACTGTATCGAACATAATGGCGCTCGATTGGCGTATCTGACGGATAGTCGTGAAATTCCGCCCGCTACTGCAGAATTTTTAACACAATGGCAACCTCATACGATCTGCCTTGATTGCACTTACCCTCCGGGCGTAGAGGGAAAACGGAATCATTTTGATTATCCGGAAGTACTGGAATTGAGTAATGATTATCCGGATAGCGATATTGTGCTGATGCATATCAGTCACAGTCTTGACGTCTGGTTATTGAATCACCCCTTTGAACTGACAGGCAGGCTGTCGCTGGCACGCGATGGCGATAGACTGGAAATTCCGGAAATATCATGTCGCCGCTGATGGCCGTAGGGGCGTCCGTTTTACTACATGTTTCCTGGAATCTTTTGACCAGGCGGACACCTAGCGAGGCAAATTTTCTATGGTGGATAGTGGGGCTGTATGTGCTGATATTCGCGCCATTCAGTTTGCCGGATTACCTGCGTGCCGCAGCACAGGCACCAGAACTATATCTCTGTGCAGCCATTAGCGGTACAAGCAATGGTCTGTATTTTTTAGCGCTTCGGCGCGCCTACACATTGGCACCCGCCAGCGCAGTCTATCCAATGGTGCGTAGTTCTCCGTTGTTGATTGCGATTGTTGAAGTGCTGTTCCTCGGTCACAGCTTCCCGTTGTTGTCCTGGTTTGCCATCCTTTTGGCTTTGTCTGGTCTCTGGATGATTGCAAGTAGCGCGCAGGATGGTGTAACACGACTCAGTCGCGCATGGCCTTACGCTTTGTTTGCCGCCTTGATGACGGTTATTTATAGCTTGAGCGACAAGCTGGCGGCGGTAAATGTCCCTGATCTCAGAAGCGCACTGGGCTACGTTTGCGTAAATTTTGCTATCAGTTGGATTTTTCTGTTGGCAGAGCAAAAGTGGCGTACAGGTCGCTGGATACCCGCAGCGACACCGCCGGTTTACGCGCTGATCATAGGAACATCAGGTGTTGGTACAGCTTATGCTCTTGTTATTTATGCGATGCGCGCGCTGCCCGCTGCCTATGCGGTAACACTGACCAATGCTGGGATTGTGTTGACGGTATTGCTCGGCATAGTTTGGCTAAAAGAGTATGAAGGTTGGCGACAACGTATTATTGGTTCAAGTTTGGTTGTCATCAGCGTCATCGTCGTGAGCACAATGGCTGATTGATTCAGCCTTATGAAAACTGGTAGGCAGGTTCAGTGAGTTATGACAATTAAACCAAGCGATTTAGACTAAAATCAACAACCGCTTCACGTCCCAGAGCTGACCGTCATAGTCACTTTTGCTATGACCGCTGTGTCTCGATACCTGCCCGACAGATCGTATCGATATATATGGCTGCTGTGCGCTCGTAAGCGGTTATTCATAAATTTTCAGATAGACACTCGCATTGGATTCGTTATGTGTGGCGGAATCCATTGGAATACGAATCAATCAGGCAAAGCGGTAAAAGCGCGTGCTGAAGAATATTTTGTCAGCATAGTTCCATAGGCAGTAAAACCAACTCAAAAAACAGGATTTGTTGACTGACGTGCCGCACTGCGTTGATTAGTGTTTGAGGTCGCGATAAAAGTTTTCGTGTGGGCCGATAGCTTCCAGATAAACCAGCCGCACGTCCTCATCGAGTGTGTAGCCCAGCAGATAGAGCTGCCCCTGGCTGCGAAACTTGTAGACAAACAAATCAGCCAGATCCCCCTTTTTACGTTCGCCGACAGAAGGTTGTGCTGCGACCAGTTCGACCGCTACATCGACATCAGTCGCAACGTTGTTGTGCAGTTTTTTGTACTGGCGGGCAAATCGCCTCGTCTGCTCAACCGTGTAACTCATGTACGGCGACTGCGTGGCACAAAAGGAGTGGCCTGTTCGCGCGGTTCGCGCATCGAAGCCAGTGATTCCGCCACAAAACTAACTGGCAGATCCGGATTGTCGAGTGACGCACGACCGACCATCGCCCAATACTCAATCTGTCCAGCAATGGTGCGGTGTTCAATCTGCGCTTCGGTGCGAGCCTGCTCGTACAACGTGTCATCAATCCTGACTGGCATTCCCATCATCGCTCTCCCAATAACATTTACTACAAAAGTAGTAGTATTGTAGTGCTAACAGGCTGAATGAGCAACACTGTGCAACATCACTGTGCAACATCCGTCTCCGCCATCCGGATTTCAGTTATGTCCACCCATAATCTTGGAAACTTCACCCAAGTCCATCCCTTCGGTCGGCGGCATTCCGTTTTGGCATAGATTCAGCTCATAGTTCAGCGCGAAGTCAGTTTTCGTCCCCGATTTTGTTGGTGTGTTCGGCTGGATCAGCTTAACTGCGAGGCGACTACATCCCTCCTGTTTGAACCGCTTGAGCGTTGATACCTCAGCCCTGACCGGTTCGGATGCGCCTGTTGCCGAGTGAATGGCATCCGCTTCTTTTCCCGCCACGACTCCACGGGCTTTGCCATCTGGCGCACTCAATGCCTGCATAAGCAATGCCTTGACGCTGTAGCTTTCCGCTGCGCTTGCCGTAGTTGCAAAAAGGCCAAATACCGCAGTAGCGATGATGTGTTTCGGTGTGATCATTGACGACCTCGTGTGTAGTAGTTGTTGAGCTTGCGCTGCATGGCGGCGGTGCTATCGGTGTTGATCGCTGACGTATTAGGCATATGAACATTGGCCATGATCTCGGCGATAAATTCCGATAGATCAATTCGAGAAAAGTCCAATGCCGCAAATTGGTCAGGCGTAAAGCCAGAGCAATCGGTCGCTGGACGGCCTATTTGTGCGCCGCCTGCTGTGTTGATAATCCTGGCTAAACGGGAATTGAAGCAGCAATAAGTTTCCGTTTTCTGCAAACAAATACCGACAATTGGAATCTCGACTGAGCAAAAACTGCCGGTGAAACGACACAAGTTCTGCCCTTTTTTTAGGGCGAGCATTTTTTCTGGTGGGTCGCAGGATGCTATTTCCACGATGATCATAATTGCCACTTGTATCGCTAATGTGGTTGGATCGAATGCAAGAACGAAACCGCCAGAAGCAGACCATGAAGCCGTAAAACCGTACATTGAAAAGGAGGGGCTGAAGGGCCCACTTGTAAGTGATCCAATCGGAGTTGAGGCAAGCGCGGAGTCAATTCCACGTATGACATAGGAGTTGTCGAACATCATGTCGTACATATAGCTGCTGCCAGCTTTCAGCACTTGACCACCTGCGCTCATCGCGGAACTCATGATGCTTGAATTATTCATCCCACTGCCACCCCCGCTTCCCTTGCAGCAATTGAACAAACCAAACAGCGTGTTGGTGCAACTACTGCCTTGCCCGCTGAAGATTTTCATACTGCCATCCATGTAATTGCCTGCCTGCCGCATTGCTTCCATCATGGCGGCTGTTTGCGCCATATCGGCATCTGGCACATGTCCGGTGTTGAAACAGTTTCCCCCCATGCAATATTGGTTGCCGGCGCAATCCGCAACAGTGGAGGTACTCGCTGGTGTTTTTAGGCAACTGTAGGTTTTCTCAAAGAGGGTGCAAGCGCTTGTGTTTGGATTTGTCGCGATACATCTCCTTGGCCCAACCATTGTGCAACCACGAACCATCAGATCAGAGCAGGAGGTTGCTGGCGCACTCATGCAGGTGTACTCGTCTTGCCACACCGCAGTCGGTGTGCCGGTTGTAACTCGCTTGTGCGAGACGATGCTGCAAGATGGGTTGTCCGCATAAGTCGCGCAAGCGGGATGTATCGCGGTATCTGCGACCAGTGTGTGTGACGAATTGATAATCGTGGTTGTGGTCGGCACAGGTAAACTTGAGGCACCGCATCTATAGGTATTGCGCCAGGTGTCGCACGGAGCGGTCGGTGTTGGCCCTGGCACAGCGCACACAGAATCAGTCTGCCAACAGCCGCGTACCTGGCTAATGCCCCTGCAATAATCTACTGAATCAGGTTTCATGCACTTGTAGGTGTCGTCGTATTGCCAGCAAGTTTTGTTGATTGCAGGATCGGTTAGACACACCTGTACGCCAGATACCGTCTTGCATGGGGTGGAATCAACACAAACCGAACCCGTTTTAACGCAAGAAGCCGCAATGGATGTGCCAGCAAAAATCAAAGAAACAGTCAGGAAAAGCAAGCGAATCATAATGCTGCCGCCTCCTGTACCGCACACCCGTTGTTAAGCGTCCAGCTAATTACATTGCGAATACCGACCGTACCTGTTGGTGTGGTGGTAGCCGTGACGGTTTTTCGTGTGAGGTTGGACGTGTCGCTAAGCGATACCGTGTTTGTTGTGCCGTTATAAGTTATCGAGGTTAAGTGCCACAAAGTCCCATCATAGACACGCGCCTGATACCCTGATGTTGCGGTATTTCTGCCTGGTATGAAATTGAGCGTTAGCGGATAGTAATCAGAATTACAGCCTCCCCAGTGGCACTGCGCACTAACGGCAATGGTCACCGTAACTTTGGCTAACGCATCACCGGCACAGGCAAACACTACATTGAACAGACCATAAGGCGTGACGGTCGTAGTCGTCACCCATTTTTTTAATTTGGCGTTATAGGCAGTTTTAGTTGTTGTATATGAACCTATCCCTGATGCACTGCCCGTCACATCACAGTAGGGCGTTGGCGTAACGACCGGGATGGTGGTTTTGCTGCAAGTTTGGGTCTGGAACGCATTATTAGTTTGATTGCACTGATAATTCGTGTTCGGATTAACGTTGATGGATGTACCCAATGCACACCAGTTGGTTAGTCCCGCCCCATACTCATCGCAAATCTCTGTGGTGTAGGTAGCGGGTGTTGTCACTGTCCGATTGGTGCAGCCAGTGAACGCCCCGATTGCAGATGGATTGGCATATCCAAGGGAACGCGCGGCCAGCGTACCAGGGTTGGCTTCGATGAGGCGGCTTGCAGCAACATTGGGATTTGTCGGACTAAGGGTGAACTGAGGGCGATTCTGCGGATTGTGTACCATGAGGTTCACAGCAGTACAATCTTGCTGACGGAACGCATCGGGATTGGTCGGGCCTGTTTGACAAACAGTTATTTTGCTTGCGGCAGGCGCGGATGTATTGCCGTTCCCTCCCAGGAAATAGCTGGCTTGTGGTGCGGTGGGGCTGTATGAGTAGTAGGCCGGGTTGAAGCTATTCACGGTAGTAGCAACCGTGCCATTGGTAATGTTGGTGGACGCGCCCGTAGTCGCCGCTAGTGCCGCCGCTTGCCCATCTATAAAGGCTTGCTGGGCGGGCGTAACCGCAAAGATTGCGGCAGACTGAAAGTACAGCAACGCCCCTGCAAAACCACCGTATATATTTTTCAATTGCGGCTCCTTTGCAGCTTGCTATTGAACGTGGCCGCGACCGTTGACCATTTCGGTGAGGTGCGCTCAATGTAATCCAGCGCGTAGTCTTGGCTGACATCACCCGTGACCTTCACATAACGTTCCGCCTGCGCGCAGCCGTTATCCAGTTGATTACCAGCGTCGGATTGAGATATGACCAGTGCGGGTACTTGATTAACCTTGAACTGGGTAAATGCGGGTGGATGAACGACTGCCTCAACACGATGACTTCCCAATAGATCAGCGATGCGCTTCGACATATCGGTAAGCTTGTCACCAGTGAAGCCCCGAAAAATCAGCCGTGCTCCCGTCCTTTCCGATTGTTCAATGATGCGCATCAAACTTTCGCGCGGCATTGAAAATGACACAAACACCATCAGTTCAGGCGCGACGGGTGGCTGGTTTGCAATGGGCGACTGGCTGAATTGTTTAGCCATATCCGCAGGATTCACTTTTGCTGCCGGTTGTGGCAAGTTGTCGAGCCTGGGAGCAGGGGCGCGATATTGATTGACGACACGCTCAGTAACCTCTTTGAGTATTCTGTTTGAGCGTTCCATATCTGTTTCTGCATAGGCTTGTTGTATCAACAAGCAAAACACGGAAGAGAGCAGGGCGCGCGAAGCAAGGTTCCTCATCAAAAAGCCCCCTGACAACAATTCCGTTTGCGGAAAATCATGTAGGCAAAGTCCTCGCCAACAGCAGGTATCTCCTTACTCGCCCCCCAAATAACGGTTGTACGGCCTAACGGCTGACAACATCTACCGTTGATTTTGTTCTGAGCGACCGGGAAGTGCATTTGGTATTTGTAGTTGGTCTTGTCCATCAGCAGTTGCGGGTAGTAACCACACATCCCTGAACTACCCGATGCTGCCCACATCAATCCCTCTCTGTGCATCTTGGCGATCAGGCGCGATACGATCAGGCTGGATGCCTGAACCCCGCCAATGTGTGCAGCCACATGCCCATTCAATGGATACATCGACCCCTGACAACCCGCACACCAGAACAATGTGTTACTGCCAAATCCCATCGATGACATCACACAGTCCGCACCACAAGCAATCTTGGCGACAAGGTTGCCAAATAAAAACGAATCCGGGTTGATGATGCTGGTCATTTCGTCGTCATTCCACAGCGGATCGAGTTCGGTCAGGTAAGCTACGTCAAACACCTTTTGCTCAAGACACGGGCTATCTATCACCAGTTCCAGTAATACCAACACCGGATCAATATACCAATGGGCTTGGTAAAAAGAACTCATGCTGGAATTATCTTTAATCTCTTGTGTGCCGTGCGGTGCGTTAAAGCCGGGGTTCATGTCAATACCGCCCAACGATGTCATGCAGAAGGGCTTGCGCACCACATCAACGTGTCGCACCGGTTCCCAAAAACTGATTTTTAAACCGGGGTTGATGCCGCACATGCAAATCGGCAGTCCACCCGGATTTGGTGTGTCCTCTTGTCCAAGTGAAATAGGTAGCGATAGCGGGCCCGCACCGAACTTGATCGGAAAAATACAACTCCAGCAAATATCGGTAATTAGATTCGGGAATCGTCCCTGGCAATCCAGCGATGCATTCGCATTTTGTGCGCATGCCAGTAATGCCAGCGCACATACCAATGTTCTAATAGCGTAGCTCATCTATCCTCAACCTCTTTCCTTCTTGCCTCACGATGGCGGGTACTTGGGTGATGGCAAAACGTTTGGTCAGTTTGCCGCCTTGATCGAAATAAATAGTCATCTTCCATTTGCGCATGAGTTCAAGCGGTTCACCCGCTATCAGTACCAATTTGACGGGACGATCAGAGGCCGCAGTGATTTTTTTGCTGAATTCCAACTGTTTGGCATCACGCCCATCCACGAACAACAGGTATTTGTTCAAGCCGATGTAATCCAGCGGATTGACGGGTGTCCCACGTGGATAAAGGATTTTGCCGGTCGCGTCGGCAATATCCTTGTCGGTTACCATCGAGGGGTCGTAGTAGTGGGTGTTGGCCGTCGCGGTCGCTTGAATGCCTAGGATGGGTTTGGGGTGCTCAATGCCATCAATGACGCGATTTTTGTAGTCGTTCTGGAATTTTGCGAGTTCGCCGGTTTTTTCCATGCGCTTTAACTTGTTCTGGATGACTTCAATCAAGTCGCGCTCGGTGATGTCGTATGTTTTACCGATCACACCAAGATCATCAGACATGGCGGGAGGTGCCGCCAGTAAGATAAGCAGTGTTGTAACAATAAAACGTCTCATGATTGCCTTGTCGCGATGCGCCATACCAACTTGAATGAGCCAATACCAGCATCCGCCGCAATAACGGGTGCAATCTGTCCGATCACCCTCACTACCTCGACATAACTACCCCCTTCTGCCGCAAGCCAAGGAACCTCACACGATGAGGCGTGCCACATTCCGTTGTGGTATTGGCCAGTAAATACCTCAATCTGTTTTTTCAATTGGTTTACCTTTTCTTGTTTTGATTGGCGTACTCACAGACGCATTGGGGTTGCCTGCATTGGAGCTGATTACAGGGAGTTTGGGTTTTGTCACCACGGCATCACTTGGATTTGCCTTCGTCCTGGCTTTTTGGGCTGGTTTCCGAAAGGTGCTTGTGGATACCTCTGCTGCAACAGGCTCGGCAATAGAATCAGCGGATAGGGAAGAGGGGGGATTGACGGTATCTATTGCAGTTTTTTCTGTTGATTCGCTAACAGGCTTGTCGTCAACAACAAACAGTTTTCCAACATCAGCGGTTAGTCTGATCGCCTTGGCAACCCCACTCGAAAAAATCGCATCGCCAATCTTGGCAACCTCGCTGGCCGGGATCATCCACCCCATATCGGACAACTCAGTCAAAATTTGTTTGGGCGTAAAACCGTAGCCCGCAAACGTATCTGGCCATTTCAGATACACGCAACCATTGGCATGCTTAACGCCCAGATCAGCAAACGACTTCTTGCCTAAGTTGAATTCTCCGATTAAAACGCGAAGCAACTCACCCATCGCGCCCTCAAGAGAATCCAAACTGAGCATTTTTTCCGCCACGCGTTCCACAGACGTGCTGGAGACGTGTTGGGGTTGGGGTGGCATTTCCTCTGCGCGCTCAACATGTTCCACAGACGTGCTGGGGACGTTCTGGGATGACGCTTTGCTTGAGTGGATTTGGCCTGAAATTGGCGGGATGGGCATCGAGCTAATCAGAGCCTGGTCGCGCAGCCTGATCGCTTTAAGTCGCATGTCGGGTATTTTTTCGGTAATCACGTCTGGTGCGATGTAGAAGAAAGGATCACCTTCAGCTTCGCGCAAAAATGCAATTTCCCTTTCGATCATCATGTCCAGGATGCCGTCTGGGGTCTTGGGCAAGCCCGGTATATCTTCATCCCTGGTTCGTCGTGCGATTTCTTCACCTGCCATCGGCCAAACAAGGTAGGTTATGCCTTCGATATTCCAAACGCGGGCAGACGGCTCGTTGATGCGCCAAATACCTTCTTGAACCAGACGGCGCATGATGTCGGTCAAATACCGCTCAATTGGCACGCCGATCTCGTAGCCTGCCATTGCTGCCCCCATGGATTTCAGGTCACGCTCAACGCTTAACTGGTCCGCCCTTACAACAAAATTATGTATTTGATTACTTGAGCCGGGGTTGTTGTTCAGCGATTCCGTCAGCCAGATCAACGCATCGGTGCTGCCATCACTGATCCAATCGAGTGTCTCCTTGCTGATTACCGCATCAATCAAGGTGCTGGAAACATGGGTGTGCTTTTTGCCTCTACCTTCTTGCCAGTGCAAAAAATAGTTTTCAATACCGTGGGATATAGCCCAGTCATACAGGCTTTGGTTGTAAGGTCGCCACTTTTGCGAGTTTTCTCGGTCGGTAACGGTTAAGTCAGTCACCACCTTGCCCAGATCGTGACACAAGCCTGCCAGGAACACAGTGAGCCGCCAACGCGGTTCAATAACCCGTCTTTGTTGTGGCGTGACCACACCACGTATCAGTTTTCCCTCGGTTTGTTGCAATGACCACAACCCAACTTCGAGAGAGTGCCGCAACATGCCGCCCGCACCGCGATGGTGATGCGCTTGAGAAGCTGGTAACAGTTGCACGAGCGTGGCAAGGCGCAACATCGCGGGGTTGTAGTGCGTCTCCAGCAGTTCTTGATTGGCAATCAGTTGTTGAATCCCGCCGGTAAGCTCTTTTTGCGTCGTAAGCAGTACCCAGGGCGCGTGGACAGGCAGACCCTCCATGAATGGGGGGTAGCGCGGTATATTGCGCAAATCTTCGATTCGTTTTACCTGAGCCAGCGCGGAGGAAGCCGAAGCCGCCACCACAACCTTGGGTAGCAAGTTGAACTTTCTCAGCAAGCGATCAACCAGTGTTGTCATTTAGAACAACCTGAATCCACGACCAACCATTGCCTGGTTCGACAGTAAACCTACCACCTTGTATCTGGAGTCGAGGCTTAAGGGATGCTCACCCATTACATAGTAATGCCCGGCAGGAATTACGCCCTCAAAGTCATTTTCCTGGATGTGTTTGCCAGTAGAGGTAGTGGACATTGCCACACCAACTGGCTTGCCGTTCACAAAAAAATGATGATTTTTCGATTGAACTACATCGCCCGGAACACCCGCCACTCTTTTTAAGAATCGCGTGCCTTTCGGATAAATAAAGTCACTCGGGTAGTAGAACGAGGCGTATTCATCGCGGGTCGGCAGCGTTCCCTTTTCTACAAGGTAGAGCGTGCCAGGTAAGCTGACGCTGACGTTTACCGAGAACTCGTAGCGCGATGCGAATACCGCATAGCTCAGAACCAATGCGATATACAGTAAATAATGGCTCAACAAGTGAGCGTATGTTGCATCAAGACGCGATACGAACCACAGCCAAATTTCGAGGGGCTTCGTATTTTTCATACCAACAATTTTGGTGCAACTGAAAATAATAATCCTTGAAATTCTTTGCAAATTTGCAAGGAATTTCAAGGATTTGCTGGCTTTTCATCGCCCTAAAATTCCCACCTGTTCCACAGCTGTGCTGGGGACGTGCTGGGGTTTTTAACGGGCTGCCGTCCCTCGAAAAGTGTAGTGAGTTGCCGCGCGGGGAAAATTGACAGCCATTTTCAATTGCGGTATTTTTAAAGCATCTAGTCCGTATGCTTATTGCTCGGAATTGATATTGGCGGCTGACCAATCCAAACAAACAGAAGACGAGCAATCGTCAATGAAGCACACAAAGCAACACCCAACCACCCACGCGGGGACACTTCTCCGCTGGGGCATGGTGTCCCCTTTTTTGTTTTTAACAAAAGGAGAACACCATGTTCCTGATCATTATCGCTTGCTGCATCACCGGTTACGCCATCAGTCGTCCAGTAGTACGGGCGTGTGGTTTGTAATCAACCCTATCGGGGACACTTCCCCGCATAGGGCTTGTGTCCCTTTTTTATTTCAAGGAGACACAAATGAAGCGCATCGTCAGAGATTTGCCAATAAAAATTTACCACGCCAGTGACGCGATTTCGCACAGTGGTATCGTGCAATTGCTCAAGTCGCCGGAGCACTACAAAAACTACAAGGAAGGAATCGTCGAACCCACACCTGCAATGGAGTTTGGTTCTGCGTGCCACTCATTCATCCTTGAACCAGAGCTGTTTGCCAAGGAATACGTGCTTGCGCCGAAGTTCGACAAGCGCACTAAAGAGGGCAAAGAAGCTGCTGCAAAATGGGACGAGGAAAATGTAGGAAAAATCCCATTGGCTGCCGAGCAGATAGACGCGCTTGCCGCAATGCGGGTGAGCGTTTTCAATCACACTGGGACAGCCAAAATATTGTCCGCAGGTGAGGCCGAAACATCCTTGTTTTGGACGGACGAATACACTGGCTTGCAATGCAGGATTCGTCCAGACTGGATGTTTGATCGCGGTATTGCAGACCTCAAAAGCTGCATCACCGCCAGCAAGGACGGCTTCTCGAAAGCAGTTGCAAACCTTGGTTATGACGTTCAAGCGGCGTTTTATATTGATGGCATGAAAGCAGTGACTGGGAAAACGGTCAATTTCTACTTCATCGCCGTTGAAAAAACCGCACCGTTCTCGACGGCCTGCTACATGGCCAGTCAGGAAATGGTCGAAGTCGGGCGTGCCAAGTATCGCGGCGCGCTTGAGTTGCTGAAATGGTGTCAGGAAAACAGCCGTTTCCCTGGCTATCAACCCAGTGGTGAGATCGAGTCAATTGATCTTCCGCGCTGGGCAGCAAGCTTCGAACTCGAAGCCTAAGACAGTAGCAACCCACTGGGGACACGTCCCCGTCAGGGTTTGTGTCCCTTTTTTTACTTAAAGGAGACGCAAAATGGGCATTTTTATCCTCGTAATATTAGCAATGGGCATTTTTACAATCATCAAGTGGATGGTTGCATTCATCGCCCCGCGCATCAAACGCACCAAAGCAAAATCCGCTCGAAGCACTTCTCAATCAGTGGCAATACCGATTGAGCCAGGCTGGGACGGTTTTGATAAGCCTGCGTTCATTCGGCGCGGCATTCAGTATCCGACGCTCACCGAAAAGAAACACGGTCGCACGCGCAAAGCAAAGCCGGTTTTTGCTGCTGCGTAATTTAATCCTTGCAGGGCGATTTGCCTCCTGCAAGGGAAGGTGAATCTCCCCGTTTTTTATGGAGGACACTATGAACAGGAAAATCACCAAACTCGAACGGATAAAATCCAAAGCACTCAGGATTGCGATGACGGCTTTTCTTGCTGACCCATCATTGGGTTCGCGCCAGGCCAAATCGCTCTTCTCAGAAATCGTGACCCATTTACAAGCGGGCATGGATGACGAGCAGATCGTACAAACCGTTCTTCAAAATAATTCGACAACCTCGCCAACCGGCAAATTGTCGTTGATGTAACTGTTGTCGCTGTATCACCCCCAACGGGACACTATTCCCGGTTGGGGCATGGTGTCCTTTTTTTGTTTTTTCCAAAGGAGATCACCATGTCGTTACAAGCACTCAAAAATATCCGCCAAACAGCAGCAGCGAACGGCGCAAGTCAACCTCAAAACTTTCCAGCAATGTTGGAACAGTACAAAGGAGAAATTGCCCGCGCGTTGCCAAAGCACCTCAACCCAGACCGTATGGTGCGCATCGCACTTACCGCGTTCCGCATGACCCCGAAGTTGGCTGATTGCGATCCACGCAGCGTGTTTGCCGCCGTGATCCAATCCTCGCAATTAGGGTTGGAGATTGGTTTGATGGGCGAGGCTCACCTCGTTCCATTCGGCAATCAGTGTCAACTCATCCCCGGATACACAGGGCTGATGAAGCTGGCGCGCAACAGCGGATTGGTAATCGACATTTATGCCGAAGTTGTGCGCGTGAACGATAAGTTCTCGCTCAAGCTCGGCATGAACCGCGACCTGCAACATGAGCCACTCACAGCAGCAGGCGGCTTCCCTTCATCTGACGAAGAACGTGGAGAAGTGGCAGGGTTTTACGCTGTTGGCGTATTGAAAGATGGTAGTCGCACGTTTGTCGCAATGGGTCGCGCAGAAATTGAGCGTATCCGTGACGGCAGCAAAGGGTACCAGGCAGCCAAGAAATACAAGAAGGAGTCCACCTGGGATACCGACTTTGTTGCAATGGGGCTGAAAACGGCAATTCGCCGCATCTGTAAGTTCTTACCGAAATCACCAGAGTTGGCAACAGCATTGGCGATGGACGAACAAGCGGGGCGACAAAATCTTAACCTCGACGACGTTATCAACGGCAGCTACACGCCGGTTGTTGATGAAGACACAGGCGAGATCAAAGAATTGGAGGGCGAGGGTGATTCCAAATCCACCAAAATTCAAACAGCTCCGAAAGCAGTAACCAAACTCGAAAAACTCGAAAAGGTTGCAGCCGCTTTGAGAACGGCCAATTCCATCGAGGCGCTGGACGAGGTTTATGTCCGCGCTGAAGGTGAGCTGGAAGACGCAGAGCTGGAAGTTGTCTTGCGCGAGTATCGCAAATGCAAAGATGCGATTAGCGATAGCCTGATTTAACAAGCAACATCCACCTTACGGGGGCATTTCCCGTAGGGGTTGTGTCTCCTTTTTATTTTAATTTTGGAGGCACAAAATGGGCGCATTGTTTGATATGAAATCATTTTTTGCATGGCTTGAAAGCGCAGGTGAACATGAGCTTCTGCAACGCAGGGATCAGTTGCAATACGCGATCAACCACAAACTTACCGAGGGTGGTGTAATTGCCGATGCCAGGTATTTGCTCAAGGAAATCGAGCAAGAAATGCTGGCTAGGACGATGAGATAACCTTCAACGAAAGCGAGTTGCGTCGACCAATTACATCGCTCAGGCGGTTGTATTCGTCGGTGTCACCGTCAATGATCGCCAACACTAAATTGCGTTCCAAAGCATCTTTGGCATTGCAACGTAGTCGTCTGGCAATCAACGGTTCAACATCTGCAAGTCGAAGACCTAGCGAATCGCAAAGGCTTTCAAATTTTTGTTGATCGAGAACTTCAGGCGTGGAAAACAGGATGCGTTTTTTGCATTCCAGTTCGTCTTTGCCTCCCGTAATAACCGTGAAGGCTGGTTTCCGTGATTCGTTCATGCGTCCAGTCTAACACGATCAAAACCCAACGCGGGATCACCATATCCCGGTTGGGGCATGGTGCAAACGTTTTTTAATGCAAATCAAAAAGGAGAAACACCATGTTGAACAAAGTACAACTCATCGGTCGTCTGGGCAAAGACCCGGAAGTTCGTTACACCACTGAAGGCGAAGCAGTTGCCAATGTTTCGATAGCAACAACCGAAAGCTGGAAAGACAAAACCGGCGCGAAACAAGAAAAAACAGAGTGGCACAATCTGGTTTTTTACCGCCGTCTTGCCGAAGTGGTGGGTGAACACCTCAAAAAAGGTGCGCTCATCTACATTGAGGGCAAGCTCACAACCGAAAAGTATCAAAAAGACGGAGAAGATCGTTACATCACAAAAATTGTTGTCTCCGAGATGAAAATGCTCGGTGGCAACAAGGTGTCAGACGACCCTCACGTTGCTGAACCTGCAGCGAAAGCAACCGCTCGCAACGGCAATAATGGTGCTGGAAAATCCGCAAAACAGGCGGGGCCAGAACCTTTTTAATTGAAGCACTCACCCCGGGGGGAAACATTTCCCTTGGGGATGCTTCCTTGCTGGTGGCTTAAAAACTACCCGCCCACACGGGACACACCAAAACATCCCGTCGGGTGCTTTGGTGTGTCCCATGCGGGATTTAACCAAGGAGGCATCATGGAAGCGAAAGAGTTGAAGCAATTGGCATCTGGACGCTGGAAAAGCATTGTGACATCGCTCGCCCCGCAGTTAGGACTAGCCATAGAGCGATTACCGCACCACGTTTCATGTCCCGTGCATGGCGGAGTAGATGGTTTTCGCCTGTTCAAGGATTTTGATGAAACAGGCGGCAGCGTATGCAATACATGCGGTATCCAGAATGACGGATACGCGACGCTGATGTGGGTAAATGGATGGGATTTCAAGACCACTCATAGAGCGATACACGACATGTTGTTGGGCGACAGGGCGAACCAATATCGACCACCAGTAGCACCGCCACAAGTCGTCAAAAAGGAAGTGGAAGTGGATGTTCAATCCATACGCGATTCACTGAATCATGTATGGAAGCACAGCATTCCCTTGTCATCCTCAGAAGCACGGCCAGCAAGAATGTATTTGGCGAACCGAGGCATCAGGCAAATTGACTATCGGAAAATTGATAGCAACATGATCCGCTTTGCTCCGCTTCTTGAGTATTACGAAGAGGGGAAGCTGCTCAACAAGTATCCCGCTATTGTCACGATGGTATGCGATTCAGACGGTCGTCCTTCGACGGTTCATCGCACCTACATCACTGACAGCGGGACAAAAGCACCTATCCCGTCGCCAAAGAAAATGATGCGGCACTGTGCCGATAATTTATTTGGAGCGATGAGGATAACGGTACAGGGCAACAGCAAGGTGTTGGCAGTTACAGAAGGCATCGAAACCGCACTGGCTGTCATGGGCGTTTTTAACGTACCGGTATGGGCTGCAGGCAACGCCTACTTGCTGGAAAACTTTGTGCCACCCCAAGGGGTTGACGTAGTGATCTATGCCGACAAAGACCGGCCATCCAAGCAGCATCCGGATGGACACGGCTTGAGTGCGGCGAAGTTGCTGCTCAAACGCTTATGGAAAGAGGGTATCAAGGCAAGTATCAAGCTACCCGGCAACGAGATTCCGCAAGGTATGAAATCGGTTGATTGGCTTGATGTGGTCAACGGCAATGTGCCTCAAGCACCCGCCGAAAAAACCGCTGCACGGTAGGCGCAACCAATCTCGCATTGGCCAAGTAAACCGATGGCAGTTTTACCCCGCTTGCGGGGCTTTTTATGGCGCACTCCACGAGTGCGTCACAAAAAGAAAATTCATGCTCATCGCGTAATGCCTTGAGTTGATATTGGTGACTGGCCAATCGAAATAAACAGAAGACGCGCAAGCGTCATTAAGGAATTACCAATAGCAGCACAAGAAGCATTTAATTTAACCCAACCGGGGACACTCTCCCCCTTGGGGCATGGTGTCCATTTTTATTTCAAAAAGGAGATCACCGTGAAACAAGTTTTTCATTTTTATGCCGACCCAGGACATGGCTGGCTTGCCGTCAAGAAGCATTATCTGCATTGTTTTGGCATCGCTTCTCAAATCACGCCATACAGCTACCAACGTGGCGATACAGCCTACCTTGAAGAGGACTGCGACTTGTCGATTTTCCTGGCTGCACTCAAGGAGGCCGACATCGAAGCAGACATCAGATCGCATCACACTGATCGTCAATCCAGAATTCGCGGATATAACTCGTATCGTTGCCAAGATACGGGCATGTGCAAGATCGAAAAAGTATCCGAGGGTCTTTGGCTGGTACGCAACGAAAAAAATGAGCGTATCGGCGAGGTCTTCGGCATTAAAGGAAAATTTCAGGCGCAAACCATGACGGGTGTTTTCGTCGCAAACGGCAGAACTTTGTGCCTGGCGGCGAAACTTCTGGATTCTGCTCAATACCATGTGGTCGCCATTGTCCATGATCCGCGTACCAACGAAGGCATGAAGGATGTACCGACAATGGGGTATTACAACGAGTCGCGCGACATTGCCTTGATTCAAGCAAGAAGGTGGGCGAATGATGGTTACTGGACAACGGTGTACAACACGGTGTCTGGTGAAGCTCTCTACGACTTCCCTCCGTATGGAGGCGTCCAATGAGGCACACACAAGGCCCTTGGCATAACGTCGCCAACACCGAAATCAGAGCGCGTTTCGCAAACCAGAATGGCGATCACATCGCAACGGTCTGGGCTAACGGGGAATCAGAATCAGCAGCGAATGCAAGACTCATCGCTGCCGCACCTGATTTGCTGGAAGCACTCATCATGGCCGAGCTTTTTATACTCGGTTTTGAGGATGACGAAACGCAAAAAGGTATTTCCAACAAACTGCTTCAGATACGTGCAGCCATTTCAAAGGCCACAAAGGGAGGCCGCAATGCCAACCCTTAAAACTTTTGATGGCTACAAGCGCACAACCTTCAGCTTCAACGAAGGTTGGAAGGACGACGATGTGCATGAGTATGTCGGGAAATTCCGAATTCTCAAAATCAGGCGCATCGCTGAAATTGACACGGCTAACGGAGAAGCGGAAGGGCGTATCTATACCGTAGCCGCTCCAAAGGATGTATCCAAAGCGGACGTTATTAACGTTCTGCAAGGCGCATTCACTCGGCATTGTCGTTGCGAGCATGATTGTTGCGGACATCTGTTGATTGGCGTTTCTTCGATTCGTCGAACAAAGCGCAGGGAGTGGTTGGTTGAGGTTGCACGTCGCTATAACGTGTAACAAATAAACGCTGGGTATGAGTGGTTTTACATGCACAGCATTCGATAAGTTTTTTCTAAACCCTAGCGGGGACACATCCCTGCCAGGGGCTTGTGTCCCCTTTTTTTTGTTTAAAAAGGAGACGCAAGTGAAACCAATGAGATTGAAAAAAATTAGCGCAGCCCTCATGTGGCTGCCGGGTTTTGAGCCAGCAGACAATATGCCTGTTGTATTGCAAGGGCCAGTTGTTCCGCATCAAGAAGCTGAAATCATCCGGTTTCCCAAGTCGGTGGCTGCCGTAGTTGAAAAAATCAAGGCAGTGTGGCCGTGTCTTAATGCCGTTACCTTGTCCAGTCTATCGGGCAACGTTTCAAAATTCGACGCGAACATTGCCGCAATCGAACTCCTGCGCAAGCTGGAAGACGAAAAAAGGCAACCCACCACGGAAGAACGGGACATTCTCAACCGTTACACAGGGTGGGGCGGTATTCCGCAAGCGTTCAATGACGACCAAAAGGACGAAGCATGGGTTTCTCGTGCTGCACGCCTCAAGGAACTATTAAATGAAAGCGAACACAAATCCGCTGAAGCCAGCACACCGAATGCGCACTACACCGCACCAGAAGTTATCGAAGCGATGTGGCGGATGGTGGAACGGCTGGGTTTCAAGGGTGGCCGCGTTCTTGAGCCCTCTGCGGGAACTGGATATTTCCTCGGCGCGATGCCGCAAGAAATCGCCCAAAAAAGTACCGTAACAGCAATCGAACTCGACCAACTGTCGGCGCGCATTCTGAAAGCTCTTTACGGGGATTTTGGGGTAAACGTCATACAAGGCGGGTTTGAGGCCACAAAGCTGCCAGCAGGGTTTTACGATCTGGCGATCAGTAATGTGCCATTCGGGAATTACCAGGTACCGGAATTGCGTAATGTGCCCTACGCCAATTTCCTGATCCATGACTTTTTCTTTGCCAAAGCGATGGAAGTTGTCAGGCCGGGTGGGTTGGTGGTGTTCATTACGTCCTCCGGGACGATGGATAAGCATGACGATAAGGTGAGGCAGTATCTTGGCAGCAAGGCTAATTTGGTGGCCGCAGTTCGCTTACCCAATACTGCTTTCAAGAAAATCGCCAATACCGAAGTCACCACCGACATACTGGTATTGCAAAAACCGCTTGAGGGACGCAGCAGTAAAAAAGGCTGGATGGAAACAATCACCCTGCCTGAATCGTCCCCGATCTACGAGCCATGCAAGGAATACTGGAGAAGGCAGTCCATCGCCTGCAACCAGTATTTTGCCGCGAACCCTCAATGGGTTATCGGCAAGCTAACGCTGACAGAAAACGGCTACAGCAAATCAACAGGGTGTGTGTTCGAGGGAGACTTTGAAGAAGCCCTGGCTCAAAAGGTGTCCTTGTTGCCGGAGAATATTTACACGGCAATTCAAAACAGCGAACAGCCGAAAGAGCTAAAACCCACACTCCTGGGGTACAACGAACAAGGTCGCCCAGGTTTTCGGGTGATTAACGGACAGGTGTACGAAACAACAGACGGGTTGGAAGCGTTGCAGTTCATCGCGCCGCAGAAGACCTTGGAACGCATCATGGGAATGTGCAGTATTCGTGATGCGGCACGCAAGATTATTCGGTCACAAGTAGAAACGGAGAATGAGGCGATTCTTGCCACTTATCGGTTGATGCTGAACATTGAGTATGACAACTTTGTTGCCCAATACGGAAATATTTCCGAGAAGGCAAACCGGAGAGCTTTCAAAAGCGATCCCGATCTGCCGTTGCTGATGTCGCTGGAACGCTGGGATGAGGAAACTCAAAGCGCCGAGAAAGCAGACATATTTACTCAGCGCACGGTGGGGGTGTTTAAACGGGTTGAGCATTGCGAAACATCGGAAGATGCGTTGCTGGTTAGTCTGTCCGAGTGCGGTAGCATCGTCGAGAATCGGATTGCTGAATTGCTTGGGAAACCGAGCTGCGCAGCCATGAAGGAACTCGAAGAGAGGGGCGCAGTGTTCCTTGATCCAGAAACCGACCATTGGGAAACCAAGGACAGTTATTTGTCAGGTGATGTCCGTAAAAAACTCTCTGCTGCTAGGGTGTCGGGTGAGCGTTACAGCCGAAATGCGCAAGCGTTAGAGGCCGTGATTCCAGACGATTTAACACCCGGCGAGATCGGTGCGCGCATCGGTTCAACGTGGATACCAACCGGTGATTACGAAGCCTTCCTTGATGAAACTTTGGAGTGCAACGGAAACGCCGTGACGTTCAATCAGGCAGCCGGCGCGTGGAATATCGAAACGCACTACAGCACCAAATATTCGATACCAGCCACGCAAAAGTTTGGCACTGAACGGGTCAATGCAGCAGATCTGTTTGACCAGGCGTTGAATCAAACCGTGCCGACCGTGTATGACCCTGACAAAGTTAATCCCGACAAGCGTGTGGTTAACCAAAAGGAGACCATCGCAGCACGGGAGAAACAGCAATTACTCAAGGATACATTTCAGGAGTGGTTGTGGCAGGATCAGGAACGGGCAACAAGATTGGCAAGACTTTACAACGACACGTTCAATTGTGTTGTGTCACGTCAGTACGATGGACAGCATTTGGTATTGCCGGGATTTTCACGGATATATCGGCTGCATGACCATCAGAAAAACGCGATCTGGCGTATTGTTGCAAGTCAACGTAACACCCTGCTTGCCCATGTTGTAGGGGCTGGCAAGACACTGACTTGTATCTGTGCGGGTATGGAATTGCGTCGCTTGGGCAGAGCCAGTAAACCGATGTATGTGGTGCCAAACCACATGCTTCACCAGTTTGCAGCCGAGTTCCTGCGCGCGTATCCCGGTGCGAATATTCTGATTGCGTCGAAAGATGATCTTCAGGGTGACAAGCGTCGTCAGCTTCTATCTCCTATCGCTACCGGCGATTGGGATGGCGTGCTGATTACACATGCTTCATTCGAGCGTATCAAAATGAGCGATGAGTTCATGGAGGAATATATCCAAAACGAAATCGACCAGATTGAAGATGCTATGTGTACCGAAAAGCAGGATCGCGGTAATCGCATCATCAAAGAACTAGCCCGTGCGAAAAAATCATGGGAAGCAAAACTGGCGAAACTGTCAGGGGCAAATAAAAAGGATGACATTCTGTCCTTTGAACAGCTTGGTATTGATTGGCTGTTTGTAGATGAGGCGCACATGCACAAAAACTTGTGGAGATTCAGCAAGATGACACGGGTCGCCGGATTGCCTAACAGCAATTCGGAGCGGGCATTCGACATGTTCGTCAAAACTCGTCACGTCATGGAAAAACACAAGGGCAGGGCAGGCGTGGTGTTCGCAACTGGCACGCCGGTATCCAACAGCATGGCTGAAATGTGGGTCATGCAACGGTACTTGCAACCGAAGACGATGGAAGCCTGTCAAGTGGGGATGTTTGACACTTGGGCGGGCAACTTTGGTGAGTCAGTGACGGCGCTGGAGCTTGCTCCAGATGGTAGGGGTTATCGGATGCACACCCGCTTTGCGCGATTCGTTAATTTGCCGGAACTGATGTCTATGTTTGGTGAGGTGGCGGATATTCGCACGGCGGAAATGCTGAAATTGCCTGTACCGACTGCGCACAAGGAAACGGTCACAATCAAGCCAACAGCGGATTTGAAAGCCTTTGTCCAAACCCTTGTGGAACGGGCAGAAGCGATCAGAAACGGGAACGTTAGTCCTTCCGAGGACAACATGCTGGCGATCACCAACGAGGGTCGCAAGGCCGCGCTGGATATGCGTCTGATTGATTTATTCGCTGAAGTCGAGGATGGCAAGGTGAACCATTGTGCCGAGAGAGTTTTCGGTATCTGGGTGGAAGCCAAGTTGTTCCGTGGGACGCAAGTCGTGTTTTGCGATTTGTCCACCCCGCTTGAAAACGGGCGTTTCAGTGTGTATCAGGCGTTGAGAAGTAATTTAGTTGAACGAGGTATTCCAATCGAGGAGATTGCCTTCATTCACGACTACGAGAGTGACTCCGCCAAGGACGATCTGTTCAAAGCCGCGCGTGATGGGCGTATCCGCATTCTTCTGGGCAGCACGCAGAAGATGGGGGTTGGAACCAACATTCAGACTCGACTAGCCGCGTTGCATCATCTGGACGCGCCGTGGAGACCCTCGGATGTAGAACAACGGGAAGGGCGCATTATTCGTCAGGGAAATCTGAACGAAAGCGTGCGCATCTACCGTTATGTAACAGAAGGCTCGTTCGATGCCTACATCTGGCAAACGCTTGAAACCAAGGCAAGATTCATTGCTCAGGTCATGCAGGGGGATACCGGGATGCGTAGTGCAGAAGACGTTGAATTGGCCGCGCTGTCGTATGCCGAAGTGAAAGCCTTGGCATCGGGCAATCCGCTGGTGTTGGAAAAAGCAGGTGTTGATACCGAGCTTGCCAAGCTGTCGTTGCTCCGCTCTCAATGGGATCAGCAACAATGGCGCAACAAGCAGGAACTGGCGACGTTGCCAGGTCGCATCGAACGTGTCCAGGCCAGAATTAGCGGCATTGAATCCGACATGGCTTCTCGACAAGACGTATCTGGTAGCAAATTCCTGATCGAAGTTGAAGGGAAACGCTATACAGACCGCGTTGAGGCAGGCAAGGCAATACTCCAAGCCGTGTACGGAAACAAAGCTAAACGTGATCGGAACATTGGTCAGATTGCCGGATTCCCTATTGCTGCGAAAGTGACAGTGCTTGAAGGGATGGTGCTGGTGATCCTGGGTGGTGTTGAGTATCGCTGCAACCACGCGGAATCAGCACAAGGTTTTATGCGTGTACTCGAAAATACGCTCAACCGGATGGAAATGGTGCTTCAGGAAGAGCTGGAGTATCTGGCCAGAACCGAAAAACGCATGGCTGATATTCATACCGAAGCCGTAAAGCCGTTTGATAAGGCTGCGCGGCTGGATTGGCTGAAACAACGGCAACGAGAAATCGAAGCCGAGCTTGACTTGAACAAGGGCGAAAACACCGCTGTTGAAGAAACGGCGGAAGTCGTCTAAAGTTCTTCCACCCCTTGATTGGGGTGGCTTTTTATGGCGCACTCAACGAGTACGTCACAAAAAGAGAATTCATGCTCATCGCGTAATGCCTTGAGTTGATATTGGTGGCTGGCCAATCCAAACAAACAGAAGACGAGCAATCGTCAATGAAGCACCGAAGCAATATCAAATCAACCCATACGGGGACACTTCCCCGTATGGGTTTGTGTCCCCTTTTTTTCGTTAAAAAGGAGACACAAATGACCTACCAAACCATCGCAGCACAAAGCCTCAGTACCCCCGACTTGCTGGCTATGTTGGTCGGGAAAGATAAGGCTCAAGCACTTTCGCATACTTCGCTTTCCGTGTTGTTTGGAATGCGCGCCAACCGCCAAACTACGGTTGTCTGCGAAAAGCAACCTCACTACGCTCCAGCAGCAATCATCTCAGCAGCAAAAGAGCTGGTTATGCGTGCGCTATCCGAGGACATCACACAAAACCCAATCAACCTCAATAATCCAGTTGAAGTTAAGAAATATCTGAAGTTGTTGTTGGGTGGACGGCAGCAAGAGGTGTTTGTGGTGTTGTTTCTCGACACGCAACACCGATTGATCGCCGCCGAAGAGTTATTTCACGGCACGCTGACGCAAACCAGTGTGTATCCGCGCGAGGTTGTAAAACGTGCGCTGATGCACAACGCGGCGGCAGTCCTATTGGCTCACAACCATCCTTCCGGTCTGGCCGAACCAAGTCAGGCCGATCAACTATTGACCAATGCGCTGAAACAGGCATTGGCACTGGTAGATGTGCGTGCGCTGGATCACTTCATTATTGGGGACGAAAGTGCATTGTCATTCGCCGAAAGGGGGTTGATATGAACAGTATCGCCTATGTTGGGAGTTGTCCGGTTACCAAGGGCGACTTAAAACGCTTGAAGAAAATGTCTCGACTGGCCAAGCAATTTGCCTCGCTACATTCTGGGTTATCAGACGGGTGTAATTACGCGCTGATTGAGATGCACTGCGAAAATTCCTCCGTGAATCACATTGCATGTGTCATACAGGACGTTACAAACGAGGCAGTTGATAGTCTGACAAGAGCGTTTCATTAACCACCCAACTGGGGACTTCGTTCCCCTTGGGGCGTGATGTCTCCATTTTTTTCATTAAGAAGGAGATCACCATGTTTTTTGAAACGACGATAGACAAGCGCAGCAAAAAAGCGATGATTGATTTATTGGCTGGTCATTATAGATACAACACCATGAACGGCTGGAATCACTCAACAAGCTATGCGCACTGCATAAAGGTCAATAAACTTGGCCTGACTTCCGAACAATTGAATGCGGCATACGACATGCTGCAAACAGATTTTTGGAATGAAATTGACGAACCAATTGCAGATTTCACCTCAGAAATGAGTGGGCGCTACACGATTGGAACTAATGGACGATCAAGCGGCTACCTCGTTCTTTATAAAAGCGAGTATGAGTTGACTGGATACAAATCTTATTGCCGCACCTGTGGACAACGAAACTTCAAGCTGGTGCATGATGCTGCGAAGTCAGCGGATCATGCCTTTATTGAGGCGTATGTGTTTCGCAATGGCGGGTGTTGGGTAGATGCAATTTACCTGGCAGAACCCGCCATCGCAGCAATCGAACTGTCGGATGAGGAGAAACTTTCCATGGTTCGATCAGCGAAACTTGCTTGCAAAGACGCGACAATCGGTAATAAGTGTGGTGCATGTGGCACTGAAGGCGAACATGGCCGTGTTAATTACACGCGACCACAAAAACGCTTGTCAGTGTCAGGAAAGAATGTTGACCAGAATGAAGATTTTTCTGAATGGTCGTTGCCTGAACTTCGTAATCGCGTTGAACTGGTTCGCCGGTTCGATCAAGCGTGTGACGAAATTCGGGATAATTTCATTGGGCTTATTAGCACCTGTAAGGTTGTCGAAGAGGTCGTAATGATCCCAAAGACTGTGAAGCGGATTGAATGCTGTCACGCATCTTGAAATAAGTAATTAGTCGGTTGATCCGACTCCAACCCAACTGGGGGCACATCCCCATTGGGGCATGGTGTCCCTTTTTTGTTTCATCAAAAGGAGAATGCCATGCAAGAAATATCAAATCGCCCCGATTGGGGCAAGCTTTTTTTGGACGCGCTTTCCTGCCCAGGAAAGATTTCTGAGGCGTACTCGGTATTCCATGAGTACAGCCTTGGCAATGCAATTCTTGCTGCGCTTCAATTAACAGCCAGAGGTTTGCAGCTATCGCCCATTGCCTCCTTCAATAAATGGAAGCAATTAGGGCGGTGCGTTCAAAAAGGCCAGAAGGCAATCGCTTTGGTGATGCCAGTTACCGTCAAAGCCAAGTCGAAAGACGAGGATGAACGCGGTGCAGCTAACGCAGAAGTAGATGCCAACACGCAAGCCAAGGGTTCAGGACGCACCATTTTCATCCTGAAAAATAACTGGTTTGCGTTAAGTCAGACAGAAGGCGCGGAGTATGCGCACGAAGTCGTAATTCCTGAATGGGACAAGGCGCAAGCCCTGTCTGTACTGGAAATTACGGAAGGGCACTTCAATTTAACGGACGGCAATACCCAAGGGTACGCAGTCCCGAACGAGAAGCGCCTGGCGATCAACCCGCTTGCCGCAATGCCGTGGAAGACGTTGTTCCATGAAATGGCTCACTGTCTGATGCACTCGAAGGAGACACAGATGGCAGACGGCAACGTGTTGCCACGAGACATCAAAGAGGCTGAAGCTGAATCGGTGGCGTATTTGTGTTGCGCAACACTTGGATTGCCGGGGTTGGATGAAAGTCGCGGCTACATTCAGGGCTGGCTGGGTTCAAAGGAGCGATCCGATGAGTTCGGCAAGAAGAGCGCGGCACGGGTATTTTCTGCGGCTAACAAGATACTCAAAGCAGGCACGGAAGCTGCGAGAGCAGGGGAAGTGTGCAATGAGCAATGAAGTCAAAACAGAAATCATGCACACGTCCTCCGAAGGTGTTCGTTTTTTAACGCCGACCGGATGGAAGGTTTTGTGCGATGGACATGGTGATGCTCGTTTAACGGGTGGCGTTTGGATGTACAAAGGCGACGAAGAAGAAGCACATCGAATGCAGCAAGAGCGATGGAAGGAAATCAAAGCTCGCTCTGATCGTTACTACTCCCAATGTTGGGTGTAGCAGCTAATTAACCAACCCACACGGGGACACTTCCCCGTCAGGGTTTGTGTCCCCTTAGTTTTTTAAGGAGACACAACATGCAACAACAAAACATTTCACACATGCGTGTGAGCAACATCCGCCAGGGGAGAAATCCCCGTGCTTATTTTGATCCAGTCGAAATGGCCGAAATGGAAGCGTCAGTCTCTGCAAAGGGAGTGATTCAACCAATCTTGATTCGTCCGGTTGAAGACTGGTTTGAAATTGTTGCCGGTGAGCGTCGTTGGCGTGCAGCTAAGAATGTGCATGGTGACAATTACGAAATCCCCGTCCTTGTGAAAAACATCACCTCGGAAGAGGCCGATGAGCTGGCTCTGATTGAGAACATTCAGCGCGCCAACATGAGTCCCACCGAAGAAGCCGCCGCAGCAGCCAGAATTCTTGGTCGTTGTGAAGGTAACCGTGACGAAGCAGCCAATCGTCTGGGTTGGACACGCAAAACGCTGGATAAGCGCCTTGCGCTGATGAACTGTAGTCTGTCTGTGATGACAGCCCTGAATGAACGCAAGATCCAACTGGGTCATGCCGAATTGCTGGCGGCCACACCGAAGGATAGACAGGAGAAGGTGATTGCCAATCTGCTTTCACGGCCATCGCTTCCAACTGTTGCTATATTCAAAGCGGGTTTGGAAGAAATTTCCCAGGCGATGTCCTTAGCAATTTTCGATAAAACAGACTGTGCAAGCTGTCATCACAACAGTGGGAACCAACAAGCATTGTTTGCCGAGGCGGTATCTGCGGGACATTGCACAAACAGCGAGTGTTTCAACAAGAAGACTGAGGACGTGTTGGAAGCCAAGAAGCAGTCCCTGGCAGAAAACTACCCTTGCGTTGTCATCGTCCGCCCGGGCGAGAACAACACAGTCATCAAGTTGGTCGCAGAAGGTGCGACAGGCGTTGGTGCAGAACAAGCAGCAGCTTGCCGTAGTTGCAAGTCATACGGCGCGGCAATCAGTGCGGTACCCGGCAAAGTGGGTAATGTATATGAATCACAATGCTTCGATTCTTCATGTCACACCAGGAAAGTCGGTGAACATTTGTTGGCGGAAAAGAAATCGGCTGAAAATCCGACGACTGTTCCAACAACGGCTAAATCGGCTGATTTGAAGGTTGTGACTGGGAAGGGGGCGGAGAAATCCACAACCACACCAAAATCTGCCATGACCTCTGTTCAGGACACTCAGCGTGTCGTGGAGTATCGGATCGGCATCTGGCGTAAGGCGTTGAAGAAAGAATTATTCGCAGATCCACATAAGAACTTGTGCGTGCTCATCGGTGTAATGATGACGCGCGGAGGGACGAATGTGTCATCTACAAAACTGGCAACCGGTTTTGAATCGCTAACATCGCAAAAGCCACCCGTCAGTAATGTCGGTGATGCGGCTGCGATGGTTGCGAATGCGAACGACACAGTGCGCGCTCAAATGCTGTCTGGGATCGTAATTTCAATCACGGACAGCATCGAGAAATCGCATCTGCCGGAAATGCTCAAATTCATGCAGGTGGATTTGGTAAAACACTGGAAACTGAACGCAGAGTTCCTTGAATTGCTCACCAAAAGCGAGATAGAGGTCATTGCGGAAGAACTCGGACTGAAGGCCGCGCTTGGCGAGAAATACGCTAAAACAATCGGCGGCAAAAAGGACGAGATGATTAAAGCACTCCTGGCGGTCAAAGGCTTCGTTTACGAAGGCAAGATTCCAAAGGCTTTGCAGTTCACTGCTTAATAACCCAACCGGGGACACTTCCCCGCAAGGGCATGGTGTCCCTTTTTTGTTTTTCCAAAAAGGAGAATTACCATGTTTACTGAACTTCAAATTTTGCTGGCTACTTTGGCTAGCTTGACTGTCTCTTTGGCCGCAAACACGGATGGCACCATTACGGTGACTGTCATCCCGAAAGGCGGAAAAGAAGGCAATACCCTCGATACCCCGCTGACACTCACCGGCACTGCCGCTGAGCTGGATGAGGGATTCGCTGGCATCTTGACCAGCTATGCGAACAAGCGTCAAAACTTGTCCGAGCAACTAGCTGCGACAGAAGCGATTCTGGAAGCTGCACAAAAGGAAGCTGCTGACAAAGCGAAGAAGTCCATCGCCAAGCCGGCCAATAAAACATCCGCACCGATCACTGATGAGGAAGCAGGTTCGGGTGACGAGGACGATGATGAAGGGGGCGCAAGCTGCACCGCGCCCACATCACCGATTTCTACAGAAGCTTGCACACCTGCGGCGGCACCAGATGCCAAAGCCTTGTGGGATTAAGGGGAGGATGACGAAATGGCTATCCAAACTACAACCCTGACTCGCTCATTTTCGTATGGCGGCATGACGCTTCCTGATCCTGGGAAAAGTTTGTCGCTTGAAGAAGTTCGCGATGTTTATGCAGCCGCTTACCCTGAACTGGTCTCTGCCTCCATTGAGGGCCCGGAAAAGAGGGGCGACAACCTGATCTACACGTTCAAAAAGGGCGTGGGGACGAAGGGGTAAATTATGGAGTCATCAGTGAGAGCAAGGTTAAAAGCCTTATCAAGGGGTGACTCCCCAATCAGGCGGGCAGGGCTAGTGATAGTCCCGCCTGCGTCTGAAGAGGAGCAATCATGCGTAATAGTATTGGTTCAACTCGTGCATTCGTCAAAAAATGCACGAAAGGAAGACCTGTTGCTGCCTCCTCCGGGGGCTTTGCCACTTGTTTTCTGACTCTGCCCTTCATTTCTCAAAACGTACCATTTCGCTCGGTGCATGAAGAGAATGACAGGAAATGGTTGCAGGCTGCCAAGTTGTGTGCCGAGCTGGTTGGGGATGATGAACTTGTTATCAACAGCAAAACGACAGCGCGCGACATCATCAGTCAATCATTATCTGCATGGGCTTCCAAGCACTGCGCAGATATTCAGGTGCTGGACAGCTTCGAGCTTCTGGCTGCGCTGGATCATGATGCGTTCGATCTGGACTACGAACAGAAGCCTGAAAAGGATCTCCTGTTAATCGGAATTCAGTCACAGCAAGCAACGCCATACATCAACGTCAAAGCGAAAGTCGAGAGGTTGGAGGCGGTGCATCCGGGACTTGGCCGAACTGCGATCAATTATGCAGAGTTGGCCGGATACCGGACGTTCACGGCGTTTACGCCGCAAGTGGCATTTCATCACGCCTCATACCTGTATTGGTATGGGACGGACAATGATGAAGATTTCGAGCAAGAACGGGACGCGTTTGGTGATGAGGATGAGATTGACGAAGGCATCTTGATGCCCAGTCAGTTTTTAGCTTCATTTCCAGACTATCTCTTAACAGGAGAAATATTGGAACGCGATGTGATTCAACGCATCGCGTCCGGTACAGACGAAGCGGGTGAAACGGCTAAGGTCATCCTGTCCATCATGGACTTGATAGACCAGGATGTCAGATTGCCTTATTCCAACAACTACTGCGGTGAGTCAGCCTTTTTCTCCTGTTATATGGGAGCCGGGGACGACATGCTTGGACGTGTGCTGGATGATTTTTATCAAAGCACCGGCGACGGCGAATGCACCGACATGTACGGAGTTGCGGAAGTCAAACTCGACAAGCGGTCATTTCTGAAATGGAAAACCGAAATGGAGAAAGGCTTTGCGCTCTACACACAACTGGATCGCCTGATGCGTTGCATCGGCGATGTTCAATAGGAGGAAGACATCATGCAAGTTCCAGCAGCATGTATATCAAGCACACAGAAGGTGTACGAGATGTCCAGTGCGATCTTGTTGTACAGGGAACGCCACGGACAGACCGTATTTGCTTCGGTGCATGACGTGAAAGTAAGCAAAGAGGGCGCGGCAACCATCGAGGCGGGCACGCCGGTTTCCAAGACGGGCCTCATGAAGATGATGCAAACGCTCGTGCCGGAGGATTACGCGCCGGCAGAGTTGTTGGGGGATCACATCCTCGCCAAAGGGAGCGACCACCTCGCGTGGTATTGCAAACCTCAAAAGCGACAGGTGTGGTTCAAAAACGATGAGCTTGGGCAAGATGTAAGCGCAACAACCGATCATCCCGGGCTGGTGTTCATCATCGGCAAGGGTCATTGGTATGTGTTCGCCGTAAAAGGCAACGAGCGCCCAACATCAGGCACGCCACTTTTTGTTTCTCCCTATCTCAATGTATGGAAGGGTGGGCATATCTGTACCGGGAATATCGAAACGCCGAAAGGCGCGATGAAGTTCAGTACGGAGGCGTGGGAAGAAGCTTTTTTCAGAAGCTACTTCACCCATCCCAACCAGCATGAAAAAGGTGCGCTGACCAAGTATCGCGGCGGGATATTCGCTCTCTGGCGTGCGTTGATGAAAGGTCGAGCATTTCCGACTAAATCATTGGTGTCGTCAGGCGAGACGCTGGGTCAGGCATTTGAAAGGACGGTGAAGCGTGGATAGCCGTGATGTTGCGCTGCAAAACGTGATGCCCACGGTGATGGTGCCACGCTACGTTGAACTGGAAGAACTGGACACGCCGGGCAATCGAATCTTGATGGCCGCAAACGGTGTCTGGCTGGAAGTTTGTCGCGCATGGCTGTATGTGCGTGTTCCGGTCGCATTACCTCCGATCATCCCGGTTCCATACGGGCTGGTACGCGAGGAGTTGCGATTCGGTTTTGGTAAGTTGCCAAGAGCAATGGTCGCTCAGTTTATCGAGCAAGCCAGAGTTCGTAGTCCAAATGAGTGTGCTGCATGGGGTGTCTGGAATCAACGGACGGGCTCGTGGACGCTGCTGATGCTCGAAGAGCGTTCAGTCGGGACCGATCATATCGAAGTCAACCTGCCCACACTGGAGGAGGACGAACATAGAGTGATAGATCTGCACTCACATGGACTGCACGATGCTTTCTTTTCCAGGGAAGACAACCAGGATGACCGAGGCGAGACAAAAATCGCCGGAGTCATTGGAAATTTAGATAAGCCAGAGGTGACAGCATCTTTTCGCCTCTGTGCGAACGGGGTGTTTCTGCCACTTTCATTTGAAAGCCCGTAAGGGCGGAAAGGAAACACATGATCCATAACATAGATTCACGCCTGCTCACGCGGGCGGTAAAGGTGGTGTTGGTCGGAGCGGGTGGCACTGGCTCGCACGTCTTGCGACGGCTGGCCAACATTCACCTCGCTATGGTCGAGCTAGGGCATCCGGCAGGTTTGGATGTCATTGTTATCGATCCAGACACGGTGTCTAAAACCAACGTGGGGCGGCAGAATTTCTGGCCATCCGATGTCGGGCAGTCGAAGGCTGAAATACTGGTCAACCGCTGCAATATGTTGATGCAAACGGGATGGGTAGCTGAAGCCGCGAAAGTCACTGACGATACGCAGTTTTCCAACCCGGACATCGTGATCGGTTGCGTCGATAACAGGAAGGGCAGGGCGGCGATACTCAAGGCGCTCAAACGCAGTGTGTATTCATCAGCCTACTACCTGGATATTGGCAATCGTGAGCATGATGGACAGGTGGTATTGGGCGAGGTCTTCGGGGCGAGCTACAAACGGGAAAATCGTTTGCCTCACGTTGCCGACCTCTATCCAGACATTATTGACGGGTCGCTAGACGATACGGACGATACGCCCAGTTGTAGTTTGGCTGAGGCGTTGGAAAAGCAATCCTTGTTCATCAACGACACGATGGCGAATGCGGCATGCAATTTGTTGTGGGAACTGTTCCGTTACGGGCAGCTCACGCATCACGGCCAATTCGTCAATATCAGGTCAGGGCGTGTAACGCCGCTGGCCATTGATCCCGAAACGTGGAAGCGTTTTGGGTTTGAAGCAAAGCTCAAACCAAAGCGGCTCAGTAAGGTCGCAGAGGTGAGGGTGGCGCAGGACAGGTAGCAACGAGTCCCATCCTCGATTTTTGAGGATAGGGTCACGATGAATCCCCTTGTTGGTTAATAGCCAAGAGGGGGCTTCACCAAGTTTTTTGCAGACTTGGTGAAGCCTCTTTTTGGCTTCCTTATCAATTAACCCAAGGAGATCATTATGTTAGTCGTATTTTTGGCTTGCTGCATCACCGGTTACACTCTTAGCCGTCCGATCATTCGGATGCTGGGTCTGTAAGGAGATTCATCATGTCGCTATCTGTCGAAATGAAAGTGTTTTTTGAAAAAGTGGCCAGCAAATTTTAGTCTGGCCTGTGACGTGTACCATGTTTTTTTGACTGGCAAAGAAGTAACGCCAGATGTGCGAAACAAGGTGCCGCAAGCGCTGCGTCTTGCAGCCTGATCGTAGGTCGCAGTGTCAATAATTCAAAACCAGCGCATTTGTTATTGCGCTGGTTTTTTTACACTTTATCTGAAAATAGCTACCTGAAGTATTACAAATAGTGTCGACCGTTATGAACTGATAGAGGTCAGATTGCGCAGTGATTGGCATTCATCAAGCGAGACGGAGCGCCCATTCGCCGGACGCTTTGTGACCCTCTAGTCTTCGGCATAAAGTGGGAATACCACTTACCCGTCAACGAAATAACAAATTCTCGAATAATGAAGATAAAAAACCTTATTTTGTGATAATATTTTTAAACGAATAATAAAACTTCGAGGTTGCATGATTTCCGTCGGATACGCCCACTTAGTCCAGTTGCTTGGTCTACAGGTTCGCCAGCTTGAACGTCCTGCCGCAATTACCGGTGCTGTCAACAAGCGAATTGACTCAGCGACGCGAGTGCTCTTCCCTCGCGGTGTCGCTATTAATGACAGCATCACCGGTCACCTCGAGTTCGCACTACGACACGAGGGTGTCAACTTGGAAGTGATTGATGCCGTGTTTGAGCACCTTGATCCGAACGAGCTGGTAGAACGGCTCGCGGCCACGCCAACTGGCGCACACATCCGGCGTATCTGTTTCCTGTGGGAATGGCTGACGGGCCAATCCCTGCCAGTCGATGCCGTATCGACTGGTGGCTACGTCGACTTATTTCCTGCCGATCATTACGTTGTGGCCGATAAGCCGGTGAACAGTCCCAAGTTCAGAGTGCGGGATAACGCCCTAGGTACGCGCGACTTCTGTCCGACCGTGCAACTCGCATCCGTACCGGCTACCCCGCCATTCGCAGACCTGCTTGCCGAAGCTGACCATGCCTTGGCATCGGTCACTGACCCGGCACTGTACGAACGCGCGTTAAGCTACCTTTACCTGTCTGAGACCAGGAGCAACTTCGCCATTGAGCGGGAAACGCCCAACGCCGATAAGCAGGAGCGCTTCGTACAGCTTCTGCAGCACGCCAGCGATACCGAACTCGTCACTGAAGATTGGTTGGTTGAACTGCAAAACCTTGTGGTTCGCGATGTATATAGCCAGGAAGCCTCCTATCGAACCCGGCAGAACTGGCTCGAAGATAGCACGGGGCTCGTAACGTTTTTTCCACCTGCACCGGATGACATGCGCAGAGCCATGAAGGGATTGGAAGCTTTCATCAACGGGACTCGTTGCCGGAACCCGCTACTAAAAGCGGCTGCGAGTGGCTTTGGCTTCGTGTACCTGCATCCATTCATGGATGGTAATGGCAGGCTGCACCGCTTCCTGATACACCATGCCCTGGCCCGAGCACACGCAAGAGAGAACGGGGTTGTCGTGCCGGTGTCTGCTGTGATGCTCAAGAACATTCCAGACTACCTCGCCGTGCTGTCCGGCTTCTCCAAACCAGTCACGCGTCTGTGGAGCTATACACGCGGCGACATCACGCCAATCGTCATGGAAGCGGCGAACGGCCGGAGCTACCGCTACATCAACTTCGATCGCGAGGTTGCCTTCCTCCATACCATGATACGGAAAGCAGTGCAGGAGGAAATCCCGCGTGAACTGGCGTGGCTCGTCGGCTATGACATTGCTTTTCAGCAGATTGGGGCCCAATTCGACCTGCCGAACAAAGATATCTCAGCCCTTATTCGCATGATTCAGTCCAATCAGGGCAAACTCTCGGAGAACAGGCGCAAGCAGTTCTTTCATCTGCCTAACGATGTTCTCGACCGTATCGAAGCTATAACTCGGGATGCATTTGTCAGCGAGACTGAGCATAACGATAATTTGATGGCCTAGCGTTTGATCGATACTTTTGTAACGAAATTTCGAACGCCAGCAGGTTTTTTCGAGTCAGACAGCCGGAGCGCAGTAATTCTCACGATATTCCGAAGTGTCCAGCAGCTCCTGCGACCTTCGCGGAAGAGATGGTATTTGAATCGCCCCCCGAGTCACTAAACACCTTCGTCTGCTATCCCCCGTATAGTGGAATCTGAATACTTCCTATACCTTCATGATCATCGCTGTGATTGACTGTTTTGGCACTGAGTTGATACTGACATACCTAATTTATTCATTATGTGAATAACCGCTTTCTTGCGTACTTCGGAAGTGCTATGTGACGTGCTGTTGCTTTATATGGGCGCAGCAAGTTGTCAGCGGCCTTCAGGCCGGGGTTTTAAACCAGATCGGAATCGAGATAAAGCCACACCATGCCAAGTATCATTCCTGATAATTGCTATTATCAGGAATGATACTTTTTGCGTTTAAGTCGGCAGTTTGCATTTAAGCTTGGTGCAAAACCAGGTCAAAGTGCCTGAAAACATGCAATTTGTGTCTTTACTCCGAACAGTCGCCGAAGAATTTTCTGTTGCCTAATGTATGGGGGGCAGAACCGGTCAACCCAATCCCCAGCACAGCGCAATAAACTTGCCATAGAGAAGCGGATTAAACGTGCTATTGAAAAGCAATATAGACGTGCTATAGTAATGCGCAATAAACTTGCCAAGGAATATTATGTCAACCCCAAATGAAAAGCTGGCAGAGTCGTTGAAACTCTTGAAAATCGAGCAAGATCGGGGGCTGCACGTATTTCAGAGTAAAGACTTCAGTCGTGTTCATCGTGATCGACTGGTTGCGGCAGGCTTCATGAAGGAAGTCATCAAGGGTTGGTATATCATTTCCAATCCGGCAGAGAAGACAGGGGAGTCAACGGCGTGGTATGCGTCTTTCCATGAATTCGTTACCGGATACTGCAACGTCCGGTTCGGCAACGACTGGTACCTGTCGCCCGAAGCCTCTCTACAAAGGCACGCCGGCAACACAACAATCCCTCGTCAGCTGATGATCCACACCAAAACCGGATCGAACAACAATCTCACACTCAAATTCGAGACAGGTCTTTTTGATTACCGTTCAAAGGACTTTGCCTCCGGGGCGGATATTGTCGTCAAGGACGGGATTCGTCTGCTCTCGTTACCGGCATCGCTGGTGCGTGTGTCACCGACCTTTTTCGCGACGAACCCGATTGATGCGCAGATCGCGCTATCGCAGATCGCGGATGCTTCCGAGATTCTGGTCAAGCTACTCGAAGGTGGTAACTCGGTCGTCGCCGGACGAATCGCCGGTGCGATGCGCGCAATGGGTCGCGCCAATGAGAGTGAACGTATCGTTCGAACCATGCGTGATGCGGGTTATGCAGTCACAGAGAGCGATCCCTTTCAGGTTCCGCTTGCCTTATTGCCGACCCTGGCGCGCGCTGAATCAGCGTGTGCGATTCGAATCAGGCTGATATGGGAATCGATGCGCGAGGAGGTGATTCGCTCATTCCCGCCGTCACCGGGAGTGCCGGATGATGTAGCGTCTTACATCGCGGACGTCGATGACCGTCATATCGAAGATGCCTATCATTCATTGTCAATCGAGGGCTATCGTGTGACTGAAGTGCTGATCGCCAAGATTGCATCCGGCAAATGGAATCCTGAAGAAAATAGTGACGACAAGAATGACCGCAACGCGCTGGCAGCCAAAGGCTATCATCAGGCATTTGTTGAGGTTCGCAAGAGTTTGTCGGGTATCCTGGAACGGAGTGAGCCTGGCGAGGTGATTCGGCGCGATCATCATGACTGGTACCGTAAACTCTTCGAGCCTTCCGTCATGAGCGGTATCCTTGAAGCCAAACACCTTGCTGGCTATCGTTCCTGGCCGGTATTCATTCGCTATGCCCGGCATGTTCCTCCCTCCTATGAGTCAGTGCGAGATGCCATGCCGGTTTTTTTCGATTTGATCTCGAAGGAGCCGGAAGCGGCAGTCCGCGCAGTACTCGGTCATTTTATCTTCGTCTATATACATCCTTATGGGGATGGCAACGGACGCATGGCGCGGTTCCTGATGAATGCAATGCTCGCGTCTGGAGGATACCCGTGGACGGTCATCCATGTCGAAGATCGAGACGGTTACATGGCGGCGCTTGAACAAGCCAGTGTGAATGGAAATATCAAGCCGTTTGCCGACTTCATCAGCACAGCCGTGCAAAGACAAGTGGATAAAGTGTCGGCGGTATCACCATTCCGCCCTTAAGAACTGACAACAACGTATCGTTTAGTCCAGCATCAAAACAATGAATATACTGCAACGAACTGAAATTGAACGTTTTCTCACCAGTGGCGAGTACGACAACTCATTTGAGATATGGTCTGGCGGCACGTTCGTAGCTCGGGCGAAAAGTGGCAGTGCCGCTCTCCGGGGTGCGCTTATTTCGGAAGTTTCTACACTGGCCGATCGGGTTTCTGTGCCTGAATGTCATAATTCTGGTTTGGACATAAATGCGCGTGCGAAATTTGCGCCTATGGTGAGAGGGCTGTTTCCACAGGTCGAGCAAACGATCATTCTCGATATGCTTGAGCATTCGGTCGTATTTCTCACGCCGATAACGATAATTGTCACCCTTGAAAAGACGAGATGGCTCCATACAGCATGGGAGCTGGCGAACCTTTACCTTGCAAGTTTGGATGCAAAACTGCTCAGTGACACCGCGTCAGGACTTCTTGGCTTGAGCGAAGAGACGATCTGCTATGTGTCCATGAAGTATTTTGGCAACAATGATCCGTTCGACGATTACGTGATTCACGAAGCGGCCCACATCTTCCATAACTGCAAACGAGAAATGGTCGGACTGTCTGAAAGCCGTCGTCGCGAGTGGTTGCTCGAAATCGATTATGCAAAACGTGAAACCTTCGCATATGCCTGCGAAGCTTACAGCCGAATTCTTGAGTTGGGCGAAACCCGTTTAGCGCGTATCAGGCTGTTGTCAGAACTTGCCGAAGCATCGATGCCGCCCGACAAACGGGTTCAAGGGGATGAGTATGTCGATATACTTCGGGAGGCCGTCGCCGCCAGAAATGGCTGGAAACGCATTCTTGAGCGATGCTCACCACCAAAGTAAACTGCTTTTGTGAGTGACTGTTGCCAGCGCTTATCGGTTGTCGTAAGGTGTCGATTTAAAATATCTTCGTGCCACGCCATCGAACCCGCCGAACCACGGAACGCTCGGCGTTTCTTGATGGATGCACGAGGCTTGAAGCAAGACGATCTGAGTGCCCTTGTCAGCGCGTTTGGCACGGCGATAGCGTTTGCGTATTGCCGCCAGATAGGCGTGTTTCTCGTGATTGTCCATGTCAGTAACCCCCTGTAATTTCGGTTACCAACAATATGATGCAACGTATCCTCCTTACGCACTCCTTCGGTATCTTTTATAATTGAGGCAATTCGCTCCTAGATTCACCAGGTGACACTGGTGGTTCCCTCCTGTAAAGTGGAAACAACTTTAACAAGCGACTTAGTGTTGCACATTCAGCAAGAAAGCTGCCGTTCTCGATCAGCTAGAAGGAGACAATGCGGATATTCGACAAGCGCATCAATCACGGATATCGTTGTCGAACAGCCTCCTCCTTGACAGGTTAAATGAACGCCATTAGGATAGCGAGTAATTACTTACTTACTTACTTGATTTATTCTTCAGGCGGGATTATGTCGAAACTTAGCTTAAAAATTGCCCTGTTAGGCCTCCTTTTTATTTCAATCTTTGCATGGGCAGTGCTAACCCAAGGGCCGCTTGCGCCCGTCAAGGTCACCAGCGAGAAGATTCAGTCAGGAAATCTTGCCGTTGATGTATTTGGTGTTGGGCTGGTTGAAGCCAGGCATAGTTACACTATTTCTTCCGTAATGACCGGCAGAATCAAAAGCCTCCTGGTTGATCAGGGCGATTATGTGAAAGCCGGTCAGGTTGTGGCTGAACTTGATCCGATTGATCTCGATGAAAAACTGGCCAGCAGTCGTTTTTTGACGGAACGTGCTGCCAATTCGATTAAGGTGGCTGAAGCGCAGTTGGCACAAGCGCAAAGTCAGGGCAAAACACTTTCTGCCACCTATAAAAGATATAGTGAATTGCATGCAAAAGGATTTGTGAGTCAGGAATTGCTGGATGCAAAGCTGAACGAAAAAAAAGCTGCGCTGGCTGGGTTGGATGCGGCGACTGCCTCACTGGCAGCGGCAAAGCATGACTATGCCAAGACACAATCTGATGCCGTGGGCATGAGAAAGTTGCGGGATCAAACCAGACTGACGAGTCCGGTAAATGGCATCGTCACTGCAAAATCACTTGAGCAAGGCGCGATCGTTGTTCCCGGGCAAACAGTCTTTCAGTTGATCAGCCAAAATGATTTATGGATCAGGACTCGCATTGACCAGAAGCAGTCGGGCTTGCTTCGCGTCGGGCAAACCGCTGATATCGTGCTGCGTTCACATCCCCAAACACACGTACCTGGCACGGTGGCGCGTATTGATTCGATTAGTGACGCCGTCACTGAGGAGCGCATTGTGAATGTCGTTTTTTCTGCGCCAGCGTTGAATGCCAGCCTCGGCGAATATGCTGAAGTTACCATTAAATTACCTGTCCAGAAAAATGCACGATCCATCCCAACTGCGGCGGTCAAACGGATTAATCAACAAGAGGGTGTCTGGGTGTTGCAAAGCGGCCGGGCCAAATTCAAGCCTGTCAAAACCGGCATGTCTACACTGAGTGGCCGTACCCAAATACTGGGCGGACTAAGCGATGCTGACCAAGTGATTGTTTATAGTCAGCGGGAAATAACAGGCGACCTGAAACTAAAAGTCGTCTCGGAAATTGTGAGGAATTGATTGTGATCAATCTCGCAAGCCGCGATATTCTGCATGGATGGGGGAAATTCGTCTTTACCGGCGTGGGACTGGGGTTGTTGATCGGCGTCACACTCACCATGGCAGGCGTATATCGTGGCATGGTGGATGATGCCCGCGCCATGATAGACAATGCTGGTGCCGATCTTTGGGTCGTGCAGCAGGACACGCTGGGGCCTTATGCGGAACCATCCAGCATTCACGATGATGTTGCACGCGACCTGCTTGGACAGGATGGGGTACTGGCAGCGGGTAATGTGACTTACCTGACCATGCAAATCCAGCGAGGGGGCAAGGATGTCCGCATCATGCTGGCCGGTGTCGAACAAGGAAAGCCTGGCGAACCGGCTTATCTGGTGGCCGGACGCCCGATCACCCGCACACACTACGAAGCGCTCGCCGACATCAAAACCGGACTAGCACTGGGCGAACGCATCAAAATTCATCGTCAGCAATACACGGTAGTCGGTCTGACACGACGCATGGTGTCATCCAGTGGCGACCCCATGATATTCGTTCCACTCAAAGATGCTCAGGAGGTGCAATTCCTGAAAGACAATGATGCATTACTGAATGACAGGACGCGAACGGCCGCGAACCCTGCCTTCAATCGTCCGAACGTGCCGGGATTGCTGGATGCGGTTCTTGCAAGCCAGATCAGCAGTCATATGGTCAATGCGGTACTGGTGCATATCAAAACCGGATACAACGATCAGATCGTCGCCGAACAGATCCGGCGCTGGAAACATTTGCAGGTCTATACCAAGGGGCAGATGGAGGAAATTTTGGTCGCCAAGCTGATTGCCACCTCATCTAAACAGATTTTTATGTTTCTGGTGATTCTATCCGTCGTCAGCGCAGCGATTGTAGCCTTTATTATTTACACCATGACGATGAATAAAATTCGCGAGATAGCGGTGCTCAAACTGGTGGGTGCGGGAAATAGAACCATAAGCGGCATGATCTTGCAGCAGGCGCTCGGCTTGGGATTTATCGGTTTTGTGGTTGGCAAAACCTCTGCAACAATTTGGGCGCCCCTGTTCCCGAAATATGTTTTGCTGATACCCGCAGATGCGATACTGGGCTTTATTCTGGTCATGCTGATGTGTTCACTGGCCAGTATTTTCGCGATCCGTGCGGCATTGCGGATCGATCCCGCTACGGCGATTGGAGGATAAGCCGATGACCGTGCCAGCGATTCATATTGAAAATTTGACCAAACGCTATGGGGATGGCGATACCGCAGTTGATGCGCTCAAGGGCGTAGACATGACCATCTGGCCGGGTGAGGTTGTCGGCTTGGTCGGCCCTAGCGGGTCGGGCAAAAGCACGTTGCTCAAATGTTTGGGCGCGGTCATTGAGCCGACATCAGGAAAAATGCAACTGGGCGGGCAGACGATTTTTGAAGGAAAATGGAAAATTGACGATTTGCGCACATTGCGACGCGATCGTATCGGGTTTGTATTTCAGGCGCCTTATCTGATTCCGTTTCTCGATGTGACCGATAACATTGCGCTCCTGCCGATGCTGGCGGGTGTGCCAAATACACAGGCGCGAATTCGCGCGAAGGAACTGCTGCAGGCACTGGATGTCGGGCACAGGGCACAGGCTCAAGTCTCAGAACTTTCCGGCGGTGAGCAGCAGCGCGTATCAATTGCGCGGGCACTGGCTAATCATCCGCCCATTATCCTCGCCGATGAGCCAACAGCGCCATTGGATAGTGAACGTGCATTGACGGTGGTGAGGATACTGAACCAGATGGCGCAGCAATATCAGACTGCCATTGTCGTTGTCACACATGATGAAAAAATTATCCCGACTTTCAAGCGTATTTATCATATTCGCGATGGACGCACCTATGAGGAAGCGGGAGAAGGCCGGGATGCGTAACCGTTGTTTTATTAAAGGAATTTTATGAATCAGGAAATCATCAAACGTCGTATGCCGAGCGAAGAGCGGCAAAGCGAGATTGTGCGCGTCGCTATTCATCTGGCGGCAGAAAAAGGCATCGACAGTGTGACCACTCAGGACATGGCTGATGCGATGAAGGTGTCGCAAGGGGCTATATTTAAGCATTTTCCGACCAAGGATGATATCTGGCTAGCCGTCATCTACTGGATTCGCAACAGACTGATGACGGTCGTGGAAAAAGCCGCGTCAGAGGCGACAGGCCCGATCGACGCCATTGAGCGGATGTTTTTTGCACATATCACTTTCATCGGCAAGCATCCTTCTATTCCTCGCTTGCTGTTCTCGGAGATGCTGCATAAAAGAAACAGCAAACTTCGTGAACTAATTCAGGGGATTATCTCTGGGTATGAAGAAAAAATTGCGGGTCTGCTTGAAGCCGCAAAGGCGCAATCACTGGTGGCTCATGACCTTGACAGTAAAAATGCCGCTGTACTCTACATCGGGATGATTCAGGGATTGTTCATGCAAGTTTCAATTTTTGGTGGCAAACGCACTTTGCTGGATGAAGCCAAAAAAACTTTTCCGATTTTTCTGCACGGCATCAAGAAACGTAACGATGATATTTAACTTTTACCACAACGCATGAAAGACAGAACAATGAAAAAACAGCTCAAATTATTGGCCGCCGTCACCCTGATTTTTACCACGTTCGCAGCACATGCCGCAGAACCGCTTGCCTTGCAACAGGTCATGAAAGACCTGGGCAAAAACATGCAAATCGTGACCGATGGTATATCCCGTGAAGACTGGACATTGGTTGAACATAGTGCACATCTGATCGGTGAACATCCGGAGGCGCCGTTGAGTGAAAAAGTGCGCATCATGGCTTTTATGGGAAGCAATATGGGCAAATTCAAATCATTTGACGGCCAAACTCATGAGGCGGCACATGAGATGGCCGAGGCAGCTCAGGAGAAAGACGGGCAGAAGGTGATCGCAACATTCCAGAAATTACAGATCGGCTGCCTTGCCTGCCATCAGGCATTCCGCCCCGCCTTCGTGGCGCATTTCTATGGCAAGTCTGCCAACTAAATTTTAATCGGAGCGTATGAATCATGAAAAATTGCAAATTGAGCTGGAGTCTGGTGATTGTCCTGAGTGTCGTTGTCGCCCTGTTCGCCTACAAATTTACCGTAGGCGAAGTGCAACCCTCCGAGGATGGTCGTCAGGCCATCCTGTTGAGCAAAGATGAACGTAATGCATTGCTGCTTGAAATGCGTAACTGGTTGCAAAATTCACAAGCCATATTGGCAGCGGCATCCGAGAAGGATTTCGATACCGTCATTAAATCAGCCAAAGCCTCCGGCATGGCGGCGGAAGCGGATACACCCGGCTCGTTGTTCAGGAAGATTCCTGTTGAAATGAAGGCGCTCGGTTTTGGAACCCGCAAGAAATTTGATGACATCGCCGCTGACGCAGCGGAATTCAAGGACAGTAACCGCATCGTCAGCAAACTGAGTGTGGCTATGAACAATTGCGTCGCATGTCACGCGACGTATCGTTTTGTAGAAACGGCACCATAGGCGGCAATCCTGTGAATCGTATCCTCAATACCGAAAGTTTTTACATGAAAATGACGCCGCACGTTTTGTTATTTGCATTGGTTCTGTCGGGTACGACTCATGCGGCAGATTTGCTGGATGTGTTTCGCAGCGCACTAACCAATGATCCTGTCTTTGCTGCCGCGCGCGCGGCGGAACAGGCAGGACAGGAGAAGCTGCCGCAAGGCCGCGCCTTGATAATGCCGAGTGTGAATCTTAACGCGAACAGCACGTTCAACGATCAGACGACGCAGTATCGCGGGGCGACGTTCTTTCCCAGTGGCAATCATCGCTATAACAGCAACGGTTACGGCGTGACACTGGTTCAGCCCCTGTTTCGTCAGCAGAACTGGCTGATGTATTCAGAAGCCAAATTACAGGTGGCGCAAACCGAAGCACAGTTCAGAATCGCCGAGCAGGATTTGGTGTTGCGCACCGCACAGGCCTACTTTGACGTGCTGATTGCTCAGGATAGTGTGCAGCTTGCCGGGTCGCAGAAGCGTGCCATTTTGGAACAACTGGCTCAGGCTAAACGAAATTTCGAAGTCGGCAGTGCGACCATCACTGATACGCTTGAAGCACAGGCGCGCCATGATCTGATCCGTGCGCAGGAAATTACCGCGCAGAACAATCTCGAAATCAAGCGCAGTGCCTTGCAGCAGTTGATCAATGAACAGCCGAAAGCGCTAAAACCACTAGGCAAACAGTTCAAGCTGGATACTCCACAGCCTGCGGATATGGAAAAGTGGGTGAATGAGGCACAACTGAACAATCCGCAACTGGCCATCGCGCAGGCAGGAGCTGATCTGGCCGAAAAAGAAGTGAAGCGTAATTTCGGCGGACACTTGCCCACGGTGGATCTGGTCGCTAACTACTCAAAGAATTATGCTAACGGCAGCAACTTCGGCGTCGGCAGCGACAGCACAAACAAGAGTGTCGGTGTGCAACTTAACCTGCCGCTCTTTCAAGGTGGTGCTACCCATTCCAGGTGGCGCGAGGCGCAAGCCAATAGTGAACGGGCAAAACAGGAATTGGAAAATGCCCGGCGCAGCGTTGCGCAGCAAACACGCGAAGCCTACCTGGGTGTGGTGAGTGGTATCGCTCAGGTCATGGCCTTACAACAGGCATTGGTCTCCAGCGAAAGTGTGTTGGAGGCCAGCAAACTGGGGCAGGAAGTCGGCGTGCGTACTAATCTGGACGTGTTGAATGCGCAGCAGCAGCTTTATTCGACGCGTCGCGATTTGTATCAGGCCGAATACAGCTACCTGTTGAGTCAGCTACGTCTGAAGGCGGCTGTGGGCGCGCTGGATGAGGCGGAGCTGGTCAAGATAAATCTGGCGTTGCATTAATACAATCGGTTATGCATAAAATGAGGGCTACCTTCGTCCTGCCCCCATAAGTCCTTACATAACGTTGCGGATAAAAACTTTATATGGAAAACAAAAATATGAATTATCCCGATTTTTTTGATGCAGTACCCAGGATTGGTTTGTATGACCCGTTGGCTGAATTCCTTGGCGCAACGGAGCAGGGTGTGCTTCAGTACAGTTATTTTGATGCGGTACGACTGGCTGGGCACTCCTGTCCGACGGTCGCCTCAGCCTATTGGGCAACTTATAAGGCCTTGTCCGCGCTCTATCCCAATGCGACGCCTGTGCGTGGCGATATACGCGTGGAATTCAGAAGGAGCAACGAGGTCGGAGTTACGGGTGTAATCGCAAATATCGTCAGTATGCTGACGGGTGCAATGTCCGACAGTGGATTTAAGGGGGTTGGGGGGCGTTTCGACAGGCGCGAGCGGTTATTTTTTGCCGTGACGATGCAAGGAGAAATCCGCTACACCCGGCTTGATACTAATCAGGCAGTTGAAATCGCATTCAATCTGCAACGCGTTCCGGCATCGCCGCGGCTGCCCGAGTTGATGGAAAAATGTCTGTCCAATACCGCAAACCAGATGGACGTGGCTGAATTCCGGGAGCATTGGCAGGAGCGGGTGCGCTGCATTCTGCTGGATCATGGTGACGATCCGGAAGTCTTTGTAGTCACTCGCGTTCGAGAGTGACATGAAAAGAAGTGCCATTTTGCAACCGCTATCGCGTGAACATCACACAGCGCTTAGTTTGGCCAAATCGTGCGAACGGGCGGCGCTGTCAGATGACTCGGCAAAGGTTGCACAAGCTTGTCAGCGCGCGATGCTGGCCTTTTCGGCAGAGTTGGAGCCTCACTTCCAGATTGAGGAGCAATCCTTGCTGCCGTTGCTGAAAGGTCCGAAAACACAAAATCTGGTGCAGCGCACGTTGGCTGACCACGAGCGGTTACGCGCATTACTTCCCGGTTTGCAGCAAACTGATGCTGCTGCATTGGGCAGTTTTGGCAAATGTCTGAACGCGCATGTGCGCTTTGAGGAAAGAGAGCTATTTGCAGTGCTTGAAAGTTTATTAGAAGCACGAGAAATATAACTGATTGGAGACGCAATACACAAATCACGGGACACATATCCTGATGTTTTTGGCAGGCATCGACTGACGGATTTGGGTCGTTTGAAGAGCGTCGATCCCCTGAATTGCGTACTCGGAAGCTGCCCATCGCCAATAACTGCTCCGTCTCGTTTTCTGTTATACAACATTGTAAAATTGTTGCCAGAAGGCAGTCGGTCAGCAACATAGGTAACTGCTACGCTGAGGGCCAGCCAAAATTTCTATTTTGCAGCATGATGATCCGTCCCAACCAGTTGGCGTGCGGCAAGTCGCCGATTCCAACCAGAGCGACAATTGTTGGTCACACGGTTAGAGCATAAAAAATTTCCGATCCACCATAGATTGCTCAGATAGCCTAAATTTCAGACGAAAAATTCACCAAGCCCCCCCCCTTGGTGATGGAATGTGTGAAAACTTTATTTTAGACACTTGTCAGTGAGCCCAATATCTACAACAATCCAGCCTTGCTTGAAATTACATAACTACAACAGGGAATACAGGATGAATCGCAAAGAACTGATCGAAGCACTGGCAGCAAATACAGGCAGCACTAAAATTGATGCGGAACGTAATTTGTCTGCACTGATCGAGATTGTCACCGACACCTTGAGTCGTGGAGACAACATTGTCTTGGTTGGTTTCGGTACATTTGAAGTGCGAGAACGTGCTGCTCGCACTGGACGTAATCCAGCAACGGGTGCCGAACTGAAAATCGCTGCATCCAAACAGGCTGCCTTCAAGCCGGGTGCAACATTGAAGGCTGCAGTTAATAGCGGGAAAAAATAATCACACCTACACACGACAGTCATTTTTATGACTGTCACTATCTATGCCAACCAATCAAATTTTACTTCACTTGAAAAAACATGGTGAAAAACTCGACACGGAAATCGCTGACGCCATCGGAATTCCGCTGGCAACAGCACAGATCCATTTGGCGGAACTTACCGCTAAGGGGAAGGTGATGTCGTGCCATGTAACTCGGTTTATTGAGGGTAAGAAAATCGAGGGGGTGGTTTGTCGCCTGGCTGGATATACGCCTCCGACTGCGCCGGGCAGAAAGTCGACGTGATCTGCAGTCATGTTTTCCCTTGTGCGTGCAGATGTAATGGCATGCTTCGTGTATTGTGAGTTGAAATTCAGGAAAGTATTTAACATGACATTGACTAAAGCAGAACTCGCGGATTTGTTGTTTGCAAAAGTTGGCCTGAATAAGCGTGAAGCCAAGGATATGGTGGAAGCTTTTTTCGAGGAAATACGCGTCAAGCTTGAAGGGCGCGAAGAGGTTAAATTATCCGGCTTCGGCAACTTTCAGTTGCGCGATAAATCGCAACGTCCCGGTCGTAATCCCAAGACTGGCGAGGAAATCCCCATCTCTGCGCGGCGCGTGGTCACTTTTCATCCCAGTGCGAAACTAAAAAACCTGGTTGAGAAAAATTATCATGGAATACCAAGGGCCTGATTGTTGGCGGCCACAATCGATATTCTGATTCTTCTGCCTTTGAACGGTTAGCTCACTAATATGGGATTTTACAAAGAACCTACTGACTATAACAAAACTGCGCTTTCAGACCTGCAAAGTGCATGGTCTGTGTTGAGAGACGCTGTCGTCAATGATTTTAGTTTCCCAAATTCAGACACACTCCTGTTTTACATTGATGAGGCGATGAGTTTGGAGTTTGTGAAGAACTTGAAATTGATGAAAGAATTACTTCTGTTTATTTGCAATATTGCCAGTCAATCTGCACCGGAAGAAATCATCAAATTGTCTGAAATGGTAAGGGAGGCCTTGGAAGATGTTTTCTCGGCAATCGCGGAAGGTGGAAAACTTTGCCAGAGGTAACTTAATTTAATGCATTTCGTTGTGTATCCGCGATGTTAAAAAACACTTATCGGCGTAATAACGATTGCAGCACTATAACAATAAAAAAATTGATGCCGGACTGCTCGGCAAAATCGTCCTCGCCCGCTTTCTGGAGTTGCCGCTACGGACTTTCGACTGTCTCGTAACCCAAGTGGAGTTATCCACCGGGTTCGACGCCCTGCGCCCCTGGGTGACCGTGAGTCAATTGGAAGGCGCGCAGGTGGAGCATGATGCGGGCGAAGCCACTCAAACCCAAGTCTCCCCGGTTCTGGGGAAGATACACGATATGAAAAACTTGTATCCCGGCACTGGGGCGAGCAGGGGGCTGATGTTTCTCTACCACTGCGACAGTTACGTGCGGGAATACCGGTTCGATGAAGAGGGTGTGAGCCTCATGATGTCTCGCCCGGACTTCCCTGCGGAACTAGCGGGCGTATTGCGCAGGTTGCGCCTCATCAATACCCGAAACCGGCTCACCCACGCACTGATGCAGGCAGTGCTGGTATCACAAGCGGCATATCTGCGTTCCGGGCAGGCTTTGGCGCTCTTGCCCATGACCCAGGCGGAGATTTCCGCCCGGCTGCGATTGGAGTCGAATCTTTCCGTGGTGGCAGATCCGGGCCGGATTTCCCGATTGGTGCGCGTATTGTCCATCGCACTGCCGAACGGCGAAACGGTGCCGATGGGCGGACTTTTTCCGAAGCCTCGGCAGGTTCATTGCCATTTCGTGGATCATGTGATTAAAATGGAAAAAGTATGGATGCTCCAGGAGGAATTGCGGGAGCCGCTGACGGATGGGGCCATCGTCGCCATCCTTGAGTGTGAATATGGCCTTCGTTTGTTGCGGCGCACGGTGGCCAACATCCGGCACGACTTGGCGATTCCCGATTTTCGGAGTCGCAGCCAGCGCATGAATTATCTGGCGGCGACCGAGGGGTTTACCGCACTGCTACCGTTGACTTATCAAGTGCTGCGAACTGCGGTTCCGGCCCAGTCGGGTGTGTACGAAATCCGGGCGGCGTTGGGTTCGCCCGCGAGTGAAGCAAAAGTACAAAAAACATTTGTCCGGGCACCCGCAGGATGGTTGGAGAAAAGTGCGCCACCGGGGCCGCACAGCGTAGTGTATATCGGCTCGACTGGAGATTTGCGCAAGCGACTGGGGGATCACCTGCGCGGCAGTAGCGATAATGTGTTACTTTATAACCATCTTGCAGATGGTGCCGCGCGGGTGCGGTTTCGTCTGGTCAGCGAAGGGTGGCGCTGGGCGGAGCGGGATCTGTACCGGGTATTTTGCGAAACCTTCGGTACGCCGCCGCTGTGTAATCGCATGAGCCCGTGAGAAAGAGAACCGCCAGAGAAGAAGATGTCATATCAGAGTTTGGCGCAAAACGTGAACAAGAATAAATAAAAGTTGGGACATATCGTGGAAAAAATATTGCGCAAGCAAGCAAGCAAGCAAGCCTGACGTCCCTCTCACCGTCTGCGGCTCTATAGCGGGAGTCGGACTATGAATCTCTCGGACGAGGCCGTCGCCGCGCTGGCCCGGGCGGTCAGGATAGACGCGCAAGAAATCGCTCGGCGCAAGGAGTTCCTGAAGTTCGACGAAACCGATGTCAGCTTGCTCACGGGGCTGCACGCGCGTCTGCAAAATGTGTCGCGGCACTTCGTGGACGACTTTTACGCCCACATGCTCAAGTTCGAGGAAACCCGTCGTTTCATTCCGGATGCTCTCTCCCTTGAGCGTCTGAAGCGAACCCAGATGTCATATTTTGACAGCCTGACTGCGGGCGACTACGGCTCCGAATACATTCTCCATCGCTTGCGGGTAGGCGTTGTTCATCAGCACATCGGGCTCGAACCCAAGTGGTACCTCGGCGCTTACAGCAAGTACCTGGCAGGATTGCTCCCTGAACTTTGGCAGCAGCTCGGGAAAGAACCAGAGGCTTTTGTCGCCACCTGCCAGGCTCTGATCAAGATCGTCATGCTGGATATGGGGCTTGCCCTCGACACCTATATGCAGACTGACCGGGATACTATTCTTGGCCTCAAGCGCTACGCCGAGGATATCATTGCGAGCCTTCCTGCGGGGCTGATCGTGGTGAACGATACCCTCAAGGTGCGGAGTGTCAACCGTTCCTTCCGCGAGATGTTCGGACTGAAGAACGGAGAGGATGTTTCCGGGCGCGAACTCGAAGACATCCTGCCGCTACTCAATCTGCACCAACAGGCACAAACTGTCCTCACCAGCGGGATGGCCTTACGTGGCATTGACGCTGCGCTGGGCGAAAAATGGCTGCGCCTCACCATCACTGGAATCCGGCTTGCAGAAGAAGAAGAAGAAGAAGAAGAAGAAGATCTGCTGGTTATAGTGGAGGACATCACCAAGCTTAAAGCGCAGGCGGTTCATATTGAGCAACTCGCCTTTTATGATTCTCTAACCGGCCTGCCCAACCGTAGCCTGCTGCGGGATCGCGTGCAGCGTGTGCTGGCCCACAGCGCACGCCACAAGAACCATGGCGCAATCTTGTTTATTGATCTGGACAACTTCAAGGCACTTAACGATACAAAGGGTCACAACATCGGTGATCTGCTGCTGATTGAGGTCGCCAAACGTCTCCAGGATTGCGTGCGCAACAGTGATACGGTCGCCCGAATGGGTGGCGACGAGTTCGTCGTCGTTCTTGAGGAGCTGAACGAAGATACCCAGCAAGCGGTAGCACAAGCCCAGGATATTGGAGAGACGGTTCTTGCCTCCCTTAACCGGTCCTTCAATCTTCAGGGGTTTGAACACTACAGCTCCGCCAGTATTGGCATCAGTTTGTTCCGTGACAACGAGATCGGCATGGATGACGTGTTCAAGCACGCCGATACCGCAATGTATCAGGCTAAGACCTCTGGCCGCAACACCCTTCGTTTCTTCGATCCGGACATGCAGGCATCGCTCGAAGCCCGTGCTGTGCTTGAAACCGACTTGCGCCACGCACTTTCCCTGCAGCAATTCAAACTTTTCTTCCAGATACAGATGAATGCCACTAATCAGCCCATCGGTGCCGAAGCATTGCTGCGTTGGCTGCATCCCAAACGCGGCCTGGTCTCGCCGCTGGGCTTCATTTCCCTGGCGGAAGATACCGGGCTGATTCTGCCCATCGGACAATGGGTGTTGGAAACCGCTTGCGCCCAGATCAAGGCATGGGAAGCAAACCCGTTGGCATGCGAACTGCAACTCGCCGTCAACGTGAGCGCGCGGCAATTCCACCAACCGGACTTCGTCGAACAAGTGCGTGCAGCCCTTAAAAAGACCGGCGCCGATCCGGCCCGACTCAAGATTGAACTGACCGAGAGCGTGGTGCTGAACAACATCAATGATGCTGTCATCAAGATGCGCGACCTCAAGGAGGTCGGCGTGCGTTTCTCCATGGACGACTTTGGCACAGGCTATTCATCACTATCTTACTTGACACAACTTCCGCTTGACCAACTGAAAATTGATCTGTCCTTCGTGCATAATATTGGCATAAAACCCACTGATGCAGTGATCGTGCAGACCATAATCAGTATGGGCAACAGTCTGGGAATGGAAGTGATTGCGGAAGGAGTGGAAACCGAGGCGCAGCGTGATTTCCTCGAACGTAATGGCTGTCACGCATATCAGGGTTATTTGTTTAGCAAACCAGTGCCGATCGGAGAGTTTGAGGGATTGATTCGTCGAATGCCGAATTGATGGAACAACCGGTTTCATCGGTCTATAATTCTCGTTGTGCAACAGAAATACAAACTACACCGAATGACGGGTTTCTGGATGGATATATCGGCTCAGTTGATAAACGACATCCGTAGCTCTTAACCGGATTCCGTTAATTTCTGGGGAAGCTTTGCACGAGCATAATGAAGATGGTTTTCATCAGAACACGCACTGTTGACCTGATGGTATGGCATACCAACTAGGCAAGGGGAAAACATGGACAAATTACTGGAAGGATTGGAACGCCCTGAGCGGATAGCAAACATCATCGCTCAACAACCCGAGTACATCAGGGATGACATCGCAAGGCTTGTGGTGGCAGAACAGAAGTCTGGATCGTTTGGTGACCTGATCAACCGTTCCGTCGGACTGACGGAGGCTCACAAGGCATATCAGGGTTCGAACGTGGTGTCGATGATGGGCAGGCAGTTTACGAAATAATGATGATTATTTTTTTGAGTTTGGCTAATTTTGGTTGAAGTGCTTGGAGGAAGTCGCAGTCATGTCTGGTCTGTGCGATCAAATAACGACGGAACGTGAGGCTCGACGCAAACGTGATCAGGAAATCGTCGCGGCTTGGGATGTGGGGCAATCCTATGCAGCCATTGGTCGTGCGTTTCAAATGTCGGGTGACAATGCCAAAGACAGAATAGAGCGATTTCATCAAAATAAACGGATGCACGAAAGCATTGACCCGTTCGTCAAGCTTACCCCGAGAACATTGCGCCTTCTCCGTGGAGAAGAGTTGACGACAGTAGAGAAAGTTGTCGAGGTTTATCGAAGAAATGAGCTTTTTAGTATCCGCAATTTCGGAACCAAAAGTTTGAGGGAGATCGAGACATGGTTTCCTGTAAAACCAGCCAAGAGTCAGTAGCACTCTTCTATAATAAACGATCGTTTAGTTTCTATTGCATTGAGGGCTAGTGCAAAGTAAAATTCAACGATCGTTTATCTTTATGGTGGTGGCTATGGTACACAGGGAGGTTAGTATTTCTTCTGTCAGCGAGCTAGGGGATATCCTTCGGGCTGTTCGCAAGGAGTCTGGCCTGACTCAACGTGATGCTGCTGCGCTGTGCAATGTCAGTCTGCCATTTCTCAACGGCTTGGAGCAAGGAAAATCGACAGCCCAGATCGGGAAGGTTTTGTCCGTCTGTAGTCGCTTTGGCATTGATGTCAGGCTGAGGCTGCCGGGTGAAACGGCATGAGTGCTTTAATCGTCTCGGCCAATGGGATACCGGTCGGAACCCTTGAAATCAAGCAAGGGAAGTGGAAATTTGGCTACTCGACCGAGTGGAAAGATTATGCACTTTCGCCCATTTTTCCGATTGCCACCCGAGCGTTCGAAGATACCGCGAATACCAAGATGGTCGAGTGGTTCTTCGAGAACCTGTTGCCTGAAGGTCGGCTGCGAGACCTGATCGCATCTCGGAACAGAATCGATCCTCGCGATACGTGGGCGCTTCTGATTCGACATGGGCAGGACACAGCGGGCGCGCTTTCGCTGACACCAGAAGGGTTTGTGGCAGCGACAGAGGAAATTCTGATTCCACTTTCACAAGAGACGCTTCAGGAAAAAATTGAGGCTTCCAGGGCGCGCAATCTCCCTCTGATGGCCTCATGGGATGAAATCCGCATGTCCTTGGCAGGTGCTCAGGAAAAGCTGGGGCTGCGTATTGAAGCCGATGGCGCACTGTTCCTGCCTGAAGGTTCGGCACCCTCGACCCATATCGTCAAACCTGAGAATGCCAGCGCGGACTTCCCATATTGCCCAGCGAATGAATTTTTTTGCATGCGCCTGGCTCATGAGTTGAAAGTTTCAGTTCCAGCAGTCGGGTTACTGCATCTTCCTGAACCACTTTATGTCATTGAGCGGTTTGACCGTGAGCCATTAGAAAAATGTGCCGAGAAAGGGGTGGGCAGGGCAGTCAGACGGATTCACCAGATAGACCTGTGCCAAACATTGGGTGTGCCACCGTCGAAAAAATATGAGAGTGAAGGTGGCTTGGGGCTGCATCACCTGTTCGACGTTCTCAGAGGCACCTTCATCGAGCGTCCAATCGTAGCGGCCAATGCCGTCGTTCATTGGATTGCCTTTAATTATTTAATCGGTAATCTGGATGCACACGCAAAAAATATTGCCTTCTTGATGCGTGGTCAAAAAGCGGCAGTAGCGCCGTTTTACGACATGCTTTGCGTGGAGGCGTATCTGCCAAGGCAGACGATGGCGATGTCTATCGCGGGAGAGAATAAGCCGGGGTGGGTGGAAGGGGTGCATTGGGATGCAATGGCCTATGAGGCTGGTGTCGCGCCTCGACTTATTCGTAGTGTCTTGTTGCGAATGAGTGCGGATTTACCGGAAGCGATCTCCAAGGTAATCGGTGATGAACGACTGACAAATGAGGAGCGAGTATTTTTGCGAGAAAAAGTGCTCACCGTTATTGATGAGCGAAGAGGGTTCGTAGCTGATGCGCTCAAGTCTCGACCGTCTTCGATCAATGAATTATTGAACAGTCGGGAATTTGATCCGTCGGTACTGACGCGGTTGTCCAAGCTTTCGTGATATGTAGTGAAGAGCCGGTTTTCGCGACCGGTGGCAAATATTGAGGAAAAAATGATTGAGGCACCCATCAGCACTCCACCGCAAGCGTACATGGATATTATCGGTTCGCTGATAGACAAAGCGCGCGGCTTTCTGGAAGCTGGCGAAAAACTTCAAGCGCTCGCCTTCGTTGGTAATCTGACCAGCAAGCAAGTCATCCCGGTGATGATTCAGTCGGGAAGCATCAAGGGTAAAGATCACTCTGCTCAGGGAGTCCAGTCAGCGGCGTTGGCATTGGATGCCGATTTTGTGTTCACCATCACGGAAGCATGGTCACTGCGGTCGGATAAAATACGGCAGATGAATGCGATTCTTGATAAATATGGAAGCATCGGTGCCTCGCCTTACGCGATAGACGTGTGCATGCTTACGTTGGAAACAAGGCGCGGTGTGTGGGTCGCGCAACCGCAAATCAAGCCCAAGGGCGTTTCCAAGAAGAAACGGACAATTGGCGTGGTTGAATTCCGCTATTACATGGATGTTAAAGGCCGACTTTCGCATCTGCTGCCCAGGAAGGATGATGACGAGATGCCGACAATTTTACATTGATGGAAATTGATGCATAAAGCTGGATTGTGGGTATTTAAGCGGCAGCTAGCAGTGGAAGTATTCATTGATCAGAACGACTACTTTTTAATCACATGATCGTATTGCCATGAATTTTTCGGATGTCCTTAAAGCGCTGAATCAGGCCTCTGCCTTTGAGCTTTACCGTATGCGGGCTGCCATCGACAGGCTGCTGGATGAGCCGCGCTGGGTGCAGGCGATTCATGCCCGGTTGCAGATTGGGCTCGCCATTGAATATTTTGATTCTCAAGCCAATACCTTGCGTCGTGGAAAAGTTCTTGAACTTCGCCGAAAACAGGCTGTTATTCTGGATCAGAATGATGGGCGACGCTGGCTGATTGCTTATGCTGCCATCAATCTGGATGGCACGGATGTACAAATTCGTGAACAACCGCGACAAGGTCTGGGTCGCAACGAGGTGGCCATCGGCGATGCGGTGGGTTTTGTTGATCGAAACCAGCAGCAACGCAGTGGCCGTATCATTCGTCTCAACGACAAGACGGTCACCTTGCTCTGCGGGCAGCAGCAATGGCGAGTGGCTTACGCCTATCTGCATCGCGTGATGGATACAGACACGATTGAGCAGAATGTGCTTGAACTTGAATGTGTGATGACTTTCTCAGGAAATTAGAATCCTTTCATCCATAAGGATTTCATATTTTATTCCTGCGCGAATGAATAAATCTGCGCGATCTTGCGGATTTTCACGCAAAACTCTCAAGATATGCAATAATCCTCATGAACAAGGGGATTGCAATGAAGATACAACTCAATAGTGCATCTGATGTCGGCAAGATTGTCTGGGCTACCCGAAAGGCTCAAGGGCTTCGTCAGGACGACACGGCAGGCAGTATCGGTCTTAGTGAAAATTTTCTCGGCAAGGTCGAGAAAGGGAACGAGTCTGTGCAATGGGGTAAGCTTTTCCAAGCCATGAAAGGTTTGGGCATTCGCGTCTATCTTGATGTGCCGGACGGCATCGCTCTGCAAATCAATGAGCAGAAGCAAAAGAATAAGCCATGAGCGAGCGCACATTGCTGGTTTCCCTCAATAACGGTCCGATCGGCACGTTGCGGGACGAAAACGGGATATGGTCTTTCAAGTACGACAGCGCCTGGCTCAACGACCAACAACACTTCGGCTTGAGTCCATCCCTGCCGTTGCAACAAGCGCCGCTGCTGGATCTATCATCGAAGCGTCCCGTGCAATGGTATTTCGACAACCTCCTGCCCGAAGAGCATCAAAGAAGATTGCTGGCCGGCGATGCCCGCATCGATGCTGCGGATGCATTTGGGTTGCTGGGCTACTATGGTGCCGAGTCTGCCGGCTCGCTCACCCTGCTTGCGCCTGATGCTCAAAATCAAATGGAGGAAGCACTGCTCCCCTTGTCGGATGTCGAGCTTAACGAACGGATACTTGCACTACCCCGAGTACCACTCACGCATGGTGCAAAAAAGCGCATGTCGCTGGCGGGGGCGCAACACAAGTTGGCCGTCGTATTGCAGGATGGGGCGCTTTTCGAGCCTGCAGGTGCGACACCCTCGACGCATATTATCAAGCCTGATCACCCGGATGCCGACTATCCACATTCTGCTGTCAATGAGTGGTTCGTGATGCGGTTGGCCAAGCGAGCCGGGTTGAACGTTCCTGATGTTCATCGCCGCTATGTTCCTGCGCCCGTGTATATCATCGACCGTTTCGACCGCGTTCGAGATGAGCATGGCTGGCAACGCCGGCATGTCATCGATGCCTGCCAGTTGCTGGGGCTTGATCGCAGCTTCAAATACAGCCAGGGTAGTATGGCCAGCCTGGCGGCCTTGGCAGACCAATGTCGAGGCAATATTGCTGCGCGTACCCGGCTTTTCAGCTGGCTGGTGTTCAACGTACTGGTCGGTAATACTGATGCGCACCTGAAGAACCTGAGCTTTCTGGTAAGTGAAGAGGGTGTCGAACTGGCTCCACACTACGACATCCTGAGCACGGCCTGCTATGAGACACTGGCCTACGACAAGAAAAGCTGGCCAAACCTGACAGAGATGGCGTGGCCCATATTGGGCAAGCAGTTCATCGCAGACGTCGACCGGGCGCTGCTCATCGAAGCTGCTGATGCCCTCAACATCAGGAAGGCAACTGCAGAGCGTCTGTTGGATAACCTGTGCAATCACATCATGGGCAAGGGGGAAGAAATCTATGAGGAATTCGAGGCAGAGAACGCATCCCTCAAGCAGCGCGCTGACCTTGCACCCATTCTCGCGGGAGAATCTCGTTGTTTACAGACGATTATCCACGTTGTGATCAAGGAGGTCGCGGCGAAACTGAAGCAAAGGTAAGGATTATTTGAATATCACTGGTTTTATAGTATCGCATGAGATACTATCTAAGCATGAATAAGCGAACAAAAATTCTTGAAGCGATGCGTAACAATCCTCGTGACTGGCGGATTGAAGAATTGCTATCAGTTGCCGCCCAATTTGGACTTGAATGTCGAAATCACGGTGGTAGTCACCACGTATTTAGCCATCCGGGTGTTGAGAATGATGTGTCGGTGCCAGCCCATAGGCCTATCAAACCTGTTTATATCTGACAATTTTTGAATTTGGTAGATAGTGTTAAGGAGTTGCAATCATGAATAAAACCTCAATTAAGAATATTGCTAAGGTGGTTCCAAAATTTCCGTTCGAAAAATACGCTCATATTGTCTGCCCATTGCCTGCTGAGGAAGGTGGTGGGTATCTGATTACCTTTCCTGACTTGCCGGGTTGTATGTCGGATGGTGAAACAGAGGTAGAGGCAGTTTCCAATGGTCGTGATGCTTTTGGATCCTGGGTCTCTGCTCGTATAGATGCAGGCAAAGCAATACCGGAGCCAGCATATCGCCCAGACACCTTGCCGACGGCTTCAGGTCGCTTTGTTGCTCGATTACCCAAAACGATCCATTCCAAGCTTGCGGAACGGGCAAAAGCGGAGGGTGTTAGTCTCAATTCACTCGTGCTGGCTTTTATCGCTGAGGGGCTGGGCCGTAGAGATGCTCATATGTAAATGGGCCATGGTATTTTTCATGGTATCGAAATATAAAAATAAAAAATTCATTTAATTTTCAATGTTGTTCTTGGCTCATTGATTATTGAGTGGGAATGATTTAGCTGCTGGTAGCCTCTGTCCGTACCGAGCAAGAAAATATCATTAGGCCCCGCAATTGCGGGGTTTTTTTGGCTGGTATTGTCGAGGCTCGGCAGTCAGTGGCGTCATCGTTTCGGCGCGGCAAATCGGGTTGCGAGCCCCCTTTTTTGTCGAGCCGTTAGTATCGATGATTAACGGGGGAGGCTCTGATATTTCACTTATGATCTTTTCGTAGGTGGTGGTCAGCGCGTTACAGTCTTGAAAAAGTGAGAGGTAAGCTATTCCTGTCCGCGTGGTTTAGGCATAAACTATGCGGGCTGCTTGTGTCAGTGGTTTTGCACTTAAACTAATTTTGTGTTTTTTATGAGCCTCGTCGACGATCCAAAATTTACCCAGCTAAAAATCAGCGGACGGTTGCCAACGCCCAAGGGCATTGCGCTACAGGTCATTAAGCTAACGCAGCAGGCGGATGCATCGAATCAGGCCATCGCACATTTGATTGGTGCCGATCCGGCACTGAGCGTGCGCGTTATCAAGGCGGCCAATGTGTTGCTTGCTAACTCCTCGCGACCTGTGGTGACGATATCTGATGCGGTGATGGTGCTGGGTGCGCGTGGTTTGCGTCAGCTGGTGCTGGGCATCGCTTTGATTGTCGATTATCGCCACGGACCTTGTAAGCAATTCGATTACCCTCATTTCTGGACGCATTCGCTGCTGACAGGCATTGCAGCCAAGCATCTGGCGCAGCACACTCGATTAGCCTCTGTTGATGAAATTTTTGTGGCGGGTTTGTTCAGTCACATTGGACAGTTGGCACTCGCGACTGTGTTTACGGAAGAGTATGGCGCGTTGCTCTTCGCCGCTAAGGGGCAGACGTTCTCGTCAAAGCTTGCGGCGCAGATGGAAAAATTTGGCTTCAACGAAGCTCAATTGAGCGAAGCAATACTCGCCGACATGAATTTCCCAAAAATATTCCAGATGCTGGTGAGGCACTGCGATCAGCCGGAAGATACCCTGCTGCTGGCGGCTACTCGTGAGTGGCGCTTGTTGCATCTGATGCATTTTTCGACGCTAATCGCTGATTTGTGTATGGCGAATTCATCGGTTAGCAGTCAGTTGCTGGTCAAAATCAGGCAGCAGGCGAAGCACCTGTCGATTGAACTTAATGATTTAATTGAAATCGGTGATGCGTGTGTGCGTGACTGGCTGGAATGGTCGGTTTTGCTGGGCATGAACAATAATTTGAATATCCCGCCTTTTTCTCAGTTGCTGCAGTCGGCAGGTGAAGAGGAGGCTGTCGTGGCCGGAAATGTAACGGTCATTCAGACATTGCGGGTGCTGGTGGTAGAGGATGATCCTGCTACACTCAAACTGCTTGATGCGATGTTGAAATCTGCCGGTCATACCGTGGCTTTAGCCTCAAACGGGCTTGAGGCGTTGCGGATGATCCGGCAGCAAGTGCCTCAGCTGATTGTCAGTGATTGGATGATGCCTGAAATGGATGGGCTGAGTTTGTGCCGAAAATTGCGTGAGAGCGATGCCTGGCGCAATATTTATACGGTGATCCTGACCGCGCAGGAAAGTCCGGATCGCTTGATTCAGGCGTTTGAGGCAGGAGCCGATGATTATTTGCTCAAACCTGTTTCGCCAAAAATATTCTTAGCGCGTCTGCGCGCTGCGCATCGTGTGATACAAATGCAGGCGGAACTTGCGGATGATCGTGAGCAATTGCAGCGACTCGCCAATGAATTAACAGCAGCGAATTACAGGCTGCAACAATTGGCGCTCACCGATGTGTTAACAGGATTGCCTAATCGCCGTGCAGCGATGGATCGCTTAGAGCAGGAATGGTCGAGTATGCGGCGCAGCCAGCGATCATTTGCCTGCATGGTACTAGATGTTGATCATTTCAAGGCGATCAATGATAAATACGGTCATCCGGCAGGGGACGCTGCTTTGTCCGGCATTGCGCAATCCCTGCGTGCGGCGGCACGGGCGCAGGATTTTGTATGCCGTTTTGGCGGCGAGGAATTTTTAGTGATTTGCCCCGATACGGATGTTGATGCTGCATTTCAATGTGCAGAACGTTTGCGTTTGCAGGTTGCGACTATGGTGGTTGCTGCAGAGCTGAGGCTGACGGTCAGTATCGGCATAGTCGTCAGTAAGCCTGAAATGGATAATGTAGAGGCGTTGCTTGCGGGGGCTGATAAGTGTTTGTATGCTGCTAAACAGGCGGGAAGAAACCGGACGGTTTGTTTGAAATAGTTTTAGCTGGATATTTTTTGAATGTAAAAAATATTGTAGAAAATGGCTAAAGTTTATACTTTGAATGCCGATAAGGCCTTAAGAGTACCGCTTTGACCCCCCGCAAACGGTATTCTGCAATTAAACTCCAGCCCAATCGGCCTGGAGTTTTTTGCTGTGTAAGTGAAATTCTTACATTAAATTCAGTTGATTTCCTATTTGATTTTTTTTCGCTGTTCGCGCAGAATACGCGTGTCTGAATTGGACGTTTATTTTCATGGCGTTACCTGCCGTTGTTAAATAACTAGGTTAGCGTTTTTTGAATCAAGCACGAGGGGGGATCATGGACACCATGCAATTGCAAGAAGGGATTCGCGACATCAATTTGACTTATCTGATGCTGGTTCAGCAAATGGTCAAAGAAGACAAGTCCGCTGCAATTTTTCGTCTGGGTCTAAGTCAGGAGCTGGTCGACCTGATCGGTGGTCTGACACCCGCGCAGATTATAAAGATGGCCAGTTGCAACGTGCTGCTGTGCAGTTTCCGTTTTGACGAGAACACTTTGTTGAATATGGTGACCGATTACAGCAAGAGCCGGATGATGGCGCAAATGCACGCGGCTATTTTGATGTCATCGCAAACCGTTGAAGAAACCGTATAGTCACTAGCCTGTGGCAATCAAAACAGTATTGGGTGAGGCGCAGCAGATCAAAATCGCAACCGATCTGATTGTGTTGGGTGCTCGTTTGCAAGTGCTGCAGGAAGAAACCAGCTTAAGCCGTGAGCGCCTGCTCAAACTCTACAAAGAGGTCAAAGGCGAGTCGCCGTCCAAAGGGATGCTGCCGTACTCTACCGATTGGTTTATCAGCTGGCAGCCCAATATCCATTCATCCCTGTTCATGGGAATCTACCAGTTTCTGATTAAAAACGCGGGTGTCGATGGTGTGCATGCGTTGATTTCGGCATACCGTTTATATCTCGATCAGGTTCAGGGTATCGAAGGCGGCGAGGTTGTTTTAAGCATTACGCGAGCCTGGTTTTTAGTGCGTTTTTTTAAAGCCGGGATGATGCAGTTGATTACCTGTCGCGAGTGTTTTGGAAAGTTTGTCACTCATACCAATGAACTGCACAATAATTATGTGTGCGGAATTTGCCATCCTCCGGCACGCGCCGGGAAGACCAATGCTAAAGCTCGCTTGCTGGCCGGGCATGCAGAATAGCCATATTCTTCGATTTTTCAGGCCGTCTACGCATACTCTGGTCGTGCGCTACCCGTAAAACTAAAAAAAATATGCGCATAGTGCAATCTGCCATCACCCGTTTGGCGGATTTGTTTTAGAATGCAGAGGCAGAAATAATACTTAGGAGTGCTGCATGTTAGTTATCGTAGGCTATGTGGTCGTTTGTGGTTCGGTGTTCGGTGGGTTTGCGATGGCTGGCGGTCACCTTGGTGCCTTGTGGCAGCCTTTGGAATTGCTGATGATTTTTGGCGGGGCGATGGGCGCATTCTGTGTCGGTAATAATATGACCGCCATTAAGGCGACCGTTAAGGATTTACCTTCGCTATTCAAAGGCTCCAAGTATTCCAAAGACACTTACATGGAACTGATGGCTTTGATGTATGAATTGCTGACTAAGGTTCGCAAAGAAGGCTTGATGTCGATCGAAGGCGATGTTGAAAAGCCTGAGGAAAGTCCGGTATTTTCTAAATACCCCAAGATTCTGTCTGACCATCATGTGGTCGAATTTATCACCGATTATCTTCGTATCATGGTGAGTGGTAATCTCAACGCGATGGAGATTGAAAATCTGATGGACGTCGAGTTGGAAACGCACCATCACGAGGCGCTGGTTTCCTCACACGTAATTGCAAAACTCGCTGACGGTATGCCGGCCTTTGGTATTGTCGCGGCGGTGATGGGGGTAGTGCACACCATGGAATCGGTCGGTATGCCGCCTGCCGAACTGGGTATGCTGATTGCGCATGCGCTGGTCGGAACATTCTTAGGTATTTTGTTAGCCTATGGTTTTGTCGGTCCACTGGCCAGTCTGCTTGAGCAAAAAGCGGAAGAGGGTGGAAAAATTTTCCAGACGATTAAGGTGACCCTGCTGGCCAATTTGAATGGTTATGCGCCGGCTATGGCAGTCGAGTTCGGTCGTAAGGCGTTAAGCTCTGGCGACAGGCCTAACTTTACTGAGCTCGAAGAGCACGTAAAACAAAAACGCTAAAGGCAGTGAGTGGCAGGCAGTAGCTAGCAGCTATCACGACTAACTACTCACGAAAAAAGACATGGCTGAAGATAAAAATAAACGACCGATCGTTATCAAGCGTATCAAAAAGGTGGCTGCGGGTCACCACGGCGGGGCGTGGAAGATTGCTTATGCCGACTTTGTGACAGCGATGATGGCGTTTTTCCTGTTGATGTGGTTATTAGGTTCGACAGCTAAAGGCGATCTGGCGGGGATTTCACAGTATTTCAAAACCCCGCTCAAGGTGGCATTGGCAGGTGGCTCGGGTAGTGGTGACAGTTCCAGTATCATTAAGGGCGGAGGTAAGGATCTGACACGAACCACGGGGCAGGTTAAGGCGGGTGATGTGGCATCCGATAAACGAATTATCAATGTTAAGGAATCTCAGCAGGAATATTTGCGTGCTGAACGTGAAAAAGAGATGACTAAGCTCAAGGAGTTGAAGGAAAGTATTGAAAAGGCTATCGATAACAGCGAAAAACTCAAGCAGTTCAAAAGTCAGATTTTGCTCGATATCACCAGTGAAGGCTTGCGCATTCAAATTGTTGATGAAAAAAATCGTCCGATGTTCCAGAGTGGACGTGCGCAACTTGAGTCATACACCCGGGAAATTTTGCATGCGATCGGTCAGACGTTAAACGATGTGCCTAATAAAGTCAGTATTTCCGGTCATACTGACGCATCTGTGTACGGTGGCGGAGGGATAGGTTATAGCAACTGGGAGTTATCCGCTGACCGTGCCAATGCTTCTCGCCGCGAGCTGATTGCAGGCGGCATGGCGGATGAAAAAATTGTGCGCGTTGTTGGCTTGTCATCTGCCGTTCTGTTTAAAAAAGAAGACCCTTTGAGCCCGACTAATCGGCGTATTAGTTTGATTATTATGAATAAAAAGGCTGAGGAGGCCGCGACTCACGATGGTGGGACCGTGGGGGTTGATGCAGAGCTTGATGACAAGAATATTCAAGAAACCATCAAAGATGGGGTGCAGTCATTGCCTGTCCTGCCAGCTGCGCGCCCAGGGCACTGAGGTGACTTTTAAGTGTTGTGCGGGAATTGAATGAGATCATCCCGTTGTATATTGTGTTTGTATGAGCTTTAAACGTGTGAATTGGTAGAGTTTATTTTCTCTGTTTGTCTAAAGAAGTTTTATTCATTGCCGTTACAGTGCTAATACCATTAAAAATTACGATCAGGAGAGCAAAAAAATGAATACATGGTGGAGCCGTCTCTCCTTAAAGAATAAGTTACAACTTCCAATCCAACTCATTTTGCTGGTTGTCATGCTGGTTGCGCAGCGTGTCGCGCTCGACAAGTTTGAAGACAATGTGCTGGAGGAGGCCAGGTCCAAAGCACTGGTCTCGGCTGATGGTGTGCTGAACGGGCTGAATATGTTGATGATCAACGGAATAATCAGTAATTCGGAACAGCGCGCATTGTATGTTCAAAAAATGGGCGCTTCGGATCGGGTGGATGAGTTGCGCGTGATTCGCAATAAGCCGGTGCAGGAGCAGTTCGGTCCGGGGCTGCCCTCCGAGCAACCCGTCGACGCAATGGATCACGCAGCGCTAGACAGCGCGAAGATTCAGACCAAGCTCTCCGAGCATGGAGATAAGCAATCCTTGCGCGTTGTGGTCCCTTTTATTGCCCAAACCTCATTTCGCGGAACCAACTGCCTGATGTGTCACAACGTGCCAGAGGGAACCGTGAACGGTGCTGCGAGTATCACGCTTGATTTGTCTGATGAGTTCAGCTTGATTAAAAAGGCAAATCTTGCCATGTGGGCTGTGCAACTTGTTGTGCAGATTTTTCTTTATTTCGTGATCGGTTGGTTGATCGGTTTCATGACGCGGCCTGCACGTGAATTGCAACTGACGATGCAAGCTATGCAGACCAGCGGTGATCTGTCCAGACGGGCTACGGTTCGCAGTCAGGATGAAATCGGTAAAACGGCTCAGGCATTCAATGATCTTGCACAAAGTTTTCAGGTGATTGTTTCTCAGGTCGAAGGTCATGCAGGACAGGTTGTCAGCTCCGCTCATCGACTGGCGGAAAATGCCACTGAAATTGCTCAGGGATTGCAACAGCAGACGGATGCCGCGGCCAGCACTTCAACTTCAGTGAGTCAGGTCAGTGTCAGCATCAACCGGGTGGCTGAGAGTGCCGGTCAAGTCGCGCGACTGTCCGAGGAAAGCGCTCAGCGTGCACATCAGGGGCAGCGCAGTCTGCAGGATATGATGGTGGAACTTGAGCTTGTCGAGCGTGCTGTCAATGAAATTGCGAGTTCTGTCAGCGCCTTTGTCAGTAATACGCAAAGCATCACTAATATGACGCAACAGGTGCGCGATATTGCTGAACAGACTAATTTACTTGCGCTCAATGCGGCCATTGAAGCTGCCCGTGCGGGTGAGCAGGGGCGCGGTTTTGCGGTCGTAGCCGATGAAGTTCGCAAGCTGGCTGAAAAATCGGCGTTATCCGCGTCTCAGATTGACGAGGTCACGCAAACCATAGGTACGCAGTCGGTTCAGGTTGATAAAACGATTCAGCGCGGCATCGGCGCTTTGCAGAGCAGCAAGACGCACATTAATGAAGTCACCGGGGTACTCAGCGCTTCCAGTGACTCTGTAGACGGTGTTAATGCCGGGCTTGAAGAAATTGTAGGTTCAATCAATCAGCAGCGCGATGCCAGCGAAGAAATTGCCCGCAATGTGGAACGAATCGCTCAAATGACTAATAATAGTAATCAGGTAATCAAGCGTTCGGTAGAGGAAACGGCAAAGATGGAACTGATTTCTGAGAATCTTTCAAAAACTGTTGGCCGGTTCAAGGTCTGATTGAGCGTATGAACCCATTGTGCTGTTTTGGTCAAGACTCAGAAATTCGCAGTTATTTATAGATAGGTAGCGGTCATGCAAAACAAGCACGCACAGGTAACTCAGAAGGAGATTTCTTTTTCCGACAGCGTCGTGTTGATCACTAAAACGGACACGCGCGGTATCATTACTTACGTGAATGATGCTTTCGTTGAGGTGTCAGGTTTTTCGCGAGCCGAGTTGCTTGGCAAGAGCCACAATGTTGTGCGACACCCCGATATGCCGCCTCAGGTATTTAAATGGCTTTGGGATACGCTCAAAGCTGAGCGCCCCTGGCGCGGCATGATTAAGAATCGCTGTAAAAATGGTGATTATTATTGGGGGCGTGCGACTATGGCGCCGGTCATTGAGGGCGACAAAATTATCGGTTATGTCTCGGTGCGCAAATCGCCAACGCGTGCCCAGATTGCTGAAGCAGAATCCCTGTATGGGACACTGAAGCAGGCGGGGGCGGAGGTTGTCTCCAAATATGAGCGCTTTAAAGTTAAAAACTGGTCACTGAAGGGTAAGTTGCAAACGGCGATCCAGATTCCACTTCTGGTGATATTGACCTTTGCGCAGCTGTACGTCACAGGGTCATTAAAAGACGATGCGCTGGCGGGGGCCGCAGAAAAGGGTGAGCTGATCGCCAATCAGATTATCGATAGTTCCAACATGCTGATGGTGACCGGACAGATAGGTGATGTGGCTAACCGCAATCTGCTGATCAAAAAGGTCACTTCTTCGGGAAATGTAAAATCAGCGCAAGTACTGCGCACGCAGCAGGTCTCGGAGCAGTTTGGTGCCGGTTTGCCGGAAGAGCAAGTCAAAGACGATTTGCAGCGGCAAGTTATGGAGAGCAAAAAGCAGCAGGTGCTGATTTCAGATGATGCTGCAGGTAATCCGGTTTTGCGAGTGGTGACACCTTATCTGGCCAGTAAAGATTTTCACGGCACAGATTGCACCTCGTGTCACAGCGTACCGGAAAATGCGGTTGTGGGTGCTTCAGATTTAGTCATCGATCTCACGCCGGATTATGCCCGCATCGAGAAGATGGAGAAGCACATGGTGATCGGGCAGTTGCTGTTGCAGCTGTTCTTGTATTTTTTCATCGGTTTTTGCGTTGACAAATTCATACGCAGACCGCTGTCTGATGTCGACCGAGAATTTCGCAACATCATGGAAGGTAATCTCGATACTGAACTCGATGTGACGAGTCAAGATGAAATGGGCAGGTTGCTGTGCGAAATTCAGTCGATGCAGTGTTATTTGCGCACCATGGTGGATGAAATTGTCACGCCGGTTTCCTATATTCAGGGATGTATTAAGGATCTCGACGGACGCGTTGCCGGTGTTGCACAAAATGCGCTGGCTGAGCAGGAACATTTGCAGGCCATTTCTGTGACCATGGGGGAATTTAGCCGCTCCGTTGCCGATGTTGCGCGTATGGCCGCCGATTCGCTCAAGGATGCACGCGATATGCAAAGCATCGTCGAGGAAAATAACTCTAATATGGAACTGAGTATTTCAGCAACGGGTAAAGTCGCCAGTACCGTAGAAACGTCGAGTCAGACGATCGCTGACCTTGGTGCTTCGATACAAAAGATTGGCAGCATCACCAATGTGATCAAGGAAATTGCCGAACAGACTAATTTGCTGGCTTTGAATGCGGCAATCGAGGCGGCGCGCGCGGGCGAACAGGGGCGCGGATTTGCTGTTGTCGCAGATGAAGTGCGCAAACTCGCTGAGCGCACAGCGACCAGTACGCGTGATATTTCCACAACAATCAATGAAATTACGGAAATTTCCAATGCGGCGATCCATTCGATGCAAAGTGCGGTGGGGGAAGTTGAGACCGGTATTTCGCTGATCCGTAAAAACGGGGACGGCTTAAAGGAGATTATGGTGGCGGCAGTCAACGTAGCTCAATGCGTTGAGCATATCGCAACAGCCTCCGAGGAACAATCTGCCGCGGGAGAGGGGGCTGCGCAAAGTCTTGATCAGATCGCTAATCTGGTTAACAGCAATGTGCAGTCGGTGGAGGATGCCGGCGTTGCGTCGCGAGAATTGTCAAAATCAGCTGGTGAGTTGAGCCGGGCGGGTTATCCGTTGACAAAGTGTGCACTTAAATTATGACTCGCCAGAGGATATTATGTTGAATGATATAAAAATTAGTAGCCGCTTGGGCTTTTTATTGGCCTGTTTGTTGATGTTGTCAGTAGTTATTGGCGGCGTCGGTTTGTATGCTTCTTCACATGCGAATAGCGCGCTGAAGTCAGTGTATGACGACCGGTTGCTGCCGATCGTGCAAATCAACGATATCGCGCGCAAAAATCTCAGAAATCGTATTGCGGTTGCCAATGGCGTTATTCAGCCGGAACATATGGCCGAATACATCAAGGAAATTGAAGAGAACCGTATTGCCATTGCGAAGCAGTGGAGTGCCTTTAGCGCAACTTCAATGACGGATGAGGAAAAGTTGCTGGCAAGCAAATTCAACGAAACCCGTGAGGCCTTTGTAAATGAAGGGCTAAAACCTGCACTTGCCGCAATGCAAGCCAATAATATCGAACTGATTAAGCAAATTCAGGTACAACATATTCGTACTTTGTATGTGCCGATGAAGGACGCGCTCGATGCACTGATTTTGTTACAGGAGCATGAAGCTGAAAAATTGTATAAGCAAACTGATAGCACGTCTAACACACTGGGTATGCTGTCAATTTTTCTGATTGTGCTGGGCGCGCTGTCGGGTGGACTTTTGGGACGCTCCATCATCCGCGGCGTTAATCGCTCAGTAGGCGAGTTACAGGAGGTTATGGTAAAAATGTCACAAAATGGCGATCTGACTACGCGTGCTCGTGTATATGGTCGTGATGAGATAGGGGTGGCTGCAGTTGCATTTAATGCGTTGATTGAAGGCTTTGCATCGATCATCGGTCAGGTGAATGCGAGTGCCAGAACCGTATCCAGTTCAGCAGAAAATTTGTCTGCCTCCTCCGCGCGAATTTCAGAGAGTTCGCAGAGTCAGACTGAGTCCGCCACGACGACAGCCGCTGCTGTTGAAGAAATTACGGCGAGTATCAGTTCTGTCGCGGCTAACACCGACGATGTGCGGCGTCTGGCTGAAATTAGTCTGACCCAGACGCGACAAGGCAATCAAAGCGTAACCGAATTGATCGGAGAAATTGAACGCATACAGGATGCTGTAAAACTGATCGCGGGTTCAGTTAAGGAGTTTGTCGAGAGTACCCGTTCAATCGCCGGAATGACACAGCAGGTTAAAGATATTGCTGATCAGACGAATTTACTTGCCTTAAATGCGGCAATTGAAGCTGCACGGGCGGGTGAACAGGGCCGGGGTTTCGCGGTGGTAGCCGATGAGGTTAGAAAGCTGGCGGAAAAATCGGCACAGTCGGCTAATGAAATCGACCGGGTGACGAATTCATTGAATCAGAAATCGTGTGATGTCGAGTCAACTGTGCAGACCGGTTTACGGTCATTGCAGGTGACGCAGGAGCATGTGGAGCGTGTCTCTGTCGTGTTAACTGAAGCACGTGAATCGGTTGAGCAGTCCAGTCAGGGCGTAAGCGATATTGCCATATCGGTCAACGAACAAAGTCAGGCCAGCAGTGAAATTGCGCGAAATGTCGAGAAGATTGCACAAATGTCAGAAGAAAATCACACTGCAGTTGAGCTCAATACGCAGGAGATAGTGCGCTTAGCGCAGTTAGCCAAAACGCTGCAGGAAGCAGTAAGCAGGTTCCGGGTTTAATAACGGTGAATTGTGAGCCACAAGCTGTGATGTTTTCAACAGGTTGCTGCTAATTTTTCACATACTCTAGTTAGGATATTTGATGTTGAGCAATATGACGATCAAAGCACGGTTAACGATGCTGGTCAGTATCATCATGGTGATCTCGGTGGTCGTCGCTGCGTTTGCTTATATTGGCATGTCTAATTTGCAAATTGCGACTGAAGATATTGCTGTTAGACGCATCCACCTGATTCGTTCAGTGAATAAACTGATGTATGCAATGGCGGATAACCGGACTCACTTGATGCGTGCAATGCAGCACGACCCGGCCAATCCAGCCTCCAAACTGCATGATCATCCCGTGACTCGCCATCTTGATGCGATTGCTGAAAGTAATACCAAAATAGATGAGTATTTCTCGGATATGGAACGGAATACGCATAGCGAAGAAGGCAGGCGAGTTCTGGAGGAATTGAAAGCGGCGCGTGCCGTTGTTGTCAATGAGGGTTTGCAACCGGGGGTGCAGGCCGTTAAGGACGGTCAGTACAATGAGGCAGGTGTAATTCTTTCGAAAAAAGTTCATCCTTTGCTGGACGCGGCGCTGGTTAAGGGGCATGCAATTGCCGACCGTGAAAATCATGCTGCCAGTGCCGACTTTCAAGCGGCCATGTCTGCTGCGCACACTTATGAGATGCTGCTGATAGGCGGTGTACTTTTTATGCTGGCGACAGCGGGGGGGCTGGGGTATTCGATTATTTCCGGCGTATCGCGTTCTACCGGCAATATGCGCGATCAAATGAGTCGCACCGCGTCAGATGGCGATTTGTCGCGTCGTGTCACCGTTTACGGTACCGACGAAGTTGCGCAGGCGGCACTGGCTTATAACGGATTGATCGACGGTTTTTCTACGATTATTCGTCAGGTTGGCAGCAGCGCCGGAACGGTGTCCAGCACAGCAGCCAATCTGTCTGCGGCTTCGCTGCAAATATCCCAGGGCTCGCAGGCGCAAACTGAGGCTGCAGCATCAACGGCGGCGGCAGTAGAGCAAATTACCGTGAGTATCAGTTCGGTCGCTAGCAATACAGATGACGTCCGCAAGCTCTCAGAAAAAAGTTTGCAGCAAACCCAACTGGGCAACCAGAATATCACCGGGATGGTCAGTGAGATTGAGCGTGTTCAGAATGCGGTTAAACTGATTGCAGGTTCTGTATCCGAGTTTGTCGATAGCACGCGTGCGATTGCCGGTATGACGCAGCAAGTTAAGGATATCGCCGATCAGACTAATTTGCTGGCCTTGAATGCGGCGATCGAAGCCGCGCGTGCAGGTGAACAGGGGCGTGGATTTGCGGTCGTTGCGGATGAGGTGCGAAAATTGGCTGAAAAATCGGCGCAATCGGCTAACGAGATTGATCGTGTGACGAACGCATTGAATCAAAAATCAACGCAAGTTGAAGCGACGGTACAAAGCGGGCTGCGCTCGTTACTGGCAACGCAGGAACAGGTCGAACGGGTTTCCTCGGTGCTGACAGAAGCCGGTGTGCTGGTGGAGCAATCCAGTCACGGGGTGAGTGATATTGCCGCTTCGGTCAATGAGCAAAGTATCGCCAGTTCAGAGATCGCGCGAAACGTGGAAAGGATTGCGCAGATGTCAGAAGAAAACCATGCGGCAGTCGAATCGAATACGCATGAAATTGTACGACTGGAACAATTGGCCAGAGAATTACAAGGTGCGGTGAACAGGTTTAAAGTTTAACAAGGAATAGGAGGCAGGATTGAGGAAACCGCCGGGTTGTTATCGGCTTATCCTAAATCTTCAATCCTCTGTCCCAATAGGAGAATTAAATGTCTGAGTTGCTCAAAAACATTGATGCCAGAACTAAACTGGCGGGAACCAATAAACTCGAGATTCTGATGTTTTCGCTGGGCCGTGATTTACGCACTGACCGGGAAGAAACATTTGGTATCAATGTCTTCAAGGTGCGCGAAGTGATGCGGATTCCGCCTATCACCCGCGCGCCTGAAATGCCTCCCTCGGTTGAGGGGATGGTGAGTTTGCGCGGCGCACTGGTGCCAGTGATCGATTTGGCTAAGTATATTGGTCTTGTGACTGAAACTAAACCTGAAATCATGATCGTGACCGAATACAATGGCCATACGCAAGGCTTTCTGGTCAAGGGTGTTGACAATATTCTGCGTCTGGACTGGTCTGCTATGCGGGTGCCGCCGGCGATGCTGGTCGCGGAACTCGGCGGTCTAGTTACGGCCATTACTGAACTCAAAGATAAGCGTTTGGTGATGATGATAGACGTTGAGAAAGTACTGGCGGAAACGGGACATTTCGGGACTGATGAAATGATCTTCAATTCCGTCAAACCCTTGGGGCGCGAAAATCGCACTGTGTTTTTTGCGGATGATTCGTCCGTTGCGCGCAATCAAATCGCACGCACGCTCGACGCGATGGGGGTTAAGTACATATCATCCATCAACGGTCGTCAGGCATGGATGGAACTGTCTAAAATGGCAACCTATGCCGAAAGCAACAATACGCCGTTGAAGGATTTAATTCAGGTAATTCTGACCGACGTTGAAATGCCTGAAATGGACGGCTATATGCTGACGCGCAAAATCAAGGAAGATAAGCGTTTTATCGGTATTCCGGTATTGATGCATTCCTCATTGTCCAGTTCCTCTAACCAGCAGTTGGGCAAGACCGTTGGGGTAGACGAATATATTCCGAAGTTTGAACCGCAAAAACTGGCACAAGCGCTGGCGAGACTGCTGGCCTAGGAGATACAAATGTCATATTCAGATGAAATGATGAGCAGCGAAGATGGTTTGCTCGATAGCGTCGATGCCAGAACCAATTTGGCAGGTACCAACAAGATGGAAATCCTGTTGTTCAGTCTGGGCAGCGATGAAAAATTTGGCATCAATGTCTTTAAGGTGAAGGAAGTCAGTCAGGCGGGAAAAATTACCCGCACACCCAATATGCCGCGCGGTGTTGATGGCATCGTATCCTTGCGCGGGCATGTGATGCCGGTGCTGAATCTGGCTGAATTTATGGGGATGTCGCCCGCAACTAAGCATCAGACCATGATGGTGGCTGAGTACAATACACATATCCTGGGATTTTTGGTCGAAGGCGTAGACCGGATTATTCGGGTTGACTGGGACAAGGTTCGTGCAGCCGAGGGCATGCTGTCAGATAAAGGTGCCCTGATCACCGCAATCACAGAGTTGCCTGATGGTTCGCTGGTGTCGCTGCTTGATGTCGAACAGATTCTGGCTAATGCCTTTGGTGAGGCGATTGTGGGCAATGTTGAGCCTATCGATTCGGGTCATGCATTGTGTGTTTTCTTTGCCGACGATTCGATGGTCGCACGCCGCAAGATCGCCGAAGTGCTCGATAAGATGGGGGTTAAGCATATTCAGGCTAATAGCGGTCGTGAAGCATGGGACAGGCTTAAAACGATGGCTGATGCGGCTCACAGTACGGGGACTCCGCTGCGCGATCAGATGCAGGTGATACTCACTGATGCAGAAATGCCTGAAATGGATGGTTACGTATTAACCCAGAATATTAAATCCGATCACCGTTTCGACGGCATCCCGGTCGTGATGCACTCATCCTTGTCATCGGATGCCAATCGCGCAATGGGAAAACGGGTGGGAGTTGATTATTATGTGTCTAAATTCGATTCGATGGTTTTGTCTTCAACGCTCAGACCGTTGTTGACTTAGGTGTAGGATCGGGGATCGTGGATCGTGGATTGAGCTAAAAGCAGGTCAGAGATATTTTCTCGATCATTGCATCTCAATCTTGAATCCTCAGTCTTCAATCCTTAATCCTGTATTTAGGAGGTTTTCATGGGAATTGAAAGTACGCGGTTTTTGGTGGTAGACGATTTTTCTACGATGCGCCGCATCGTCAGAAATTTGCTCAAAGAGTTGGGATTCGTCAACGTCCAGGAGGCTGAAGACGGTGTTGAGGCATTAAAGAAATTGCGCGCGGAGACTTACGATTTTGTGGTGTCCGACTGGAATATGCCCAATATGACGGGGATTGAATTATTGCGTGAGATTCGGGCGGATGCCAAACTTAAACATCTGCCTGTCTTGATGGTCACGGCAGAAGCTAAGCGCGAAAATATTATCGAAGCGGCTCAGGCGGGTGCGTCCGGTTATGTGGTCAAGCCGTTTACGGCTGCCACGCTGGATGAAAAGTTGAAAAAAATATTTCAAAACATGAATAAGTGAGAGCTGATATGGCCACCCAAAATGCAGTCGATGAATGTGACGATTTAGAATCGCTGTTTGACAGCATCGTTGCAGCAAATGCTCTTGAAGAGCCGTTCGTTCCAGTCACTTCTGAAAAGGGTGTAGTCGCTTCGGGTAATGTGCTCAATCAGTTAGGGCAGATGACGCGGACATTGCACGACACCCTGCGCGAGCTAGGGTTAAATAAGGAGATTGAAAAGGCAACTTCTTCAATTCCTGATGCGCGAGATCGCTTAAATTATGTTGCCACGTTGACGCAACAGGCGGCCGAGCGCGTATTGAACGCAACGGAAGCTGCGCAACCGCTGGTGCAGAATATGGAGCTGGAGGCACATCGATTAGGCGGGCAGTGGCAGATGTTGTTTAATAAACAGTTGAATGTTGATCAATTCAAAGCACTGGTGATGGAAACTCAGGCCTTTTTAGAAAACGTGCCTAAGCAGACCAAGATGACCAACTCGTATCTGATGGAAATCATGATGGCGCAGGACTTTCAGGATTTAACCGGTCAGGTGATCAAAAAAATTATTGAGCTCACGCAGAGTATGGAGCAGCAACTGCTTGCGTTGTTGCTGGAAAATGCCCCTCCTGCAGTTAAGGCGGAATATGATGCCGGTCTATTGAATGGTCCGGTCATCAATCCGCATTTACGTACTAATGTTGTGACCAGTCAAGATCAGGTGGATGATTTATTAGAGAGTTTGGGATTTTAATTAATTCTGGTAAGTTGAACGGCACTTCGTGCCTCAGTAGTTAGTGGAGCATCGATGCCGCACCGGAAAGTAGCTAACTATTTTCCTGCTCACCACTCACCACTCCCCATAGGAGAAGTAACATGAATGATTTTGCAGGCATGGAAGAACTGTTGAGCGATTTTTTGCTTGAGGCGGGCGAAATGCTCTCCGATGTAGATAGCAAGCTGATGGAGCTGGAGAAGCGACCTAACGACAGCAATCTGCTGAACGAGGTTTTTAGGGGATTTCATACCATTAAGGGAGGTGCTGGTTTTCTTAACGCCACAGAACTTGTGACGTTGTGCCACCTGACCGAAAATTTGTTCGATAAGCTGCGAAACCGCGAATTGATCCTGAGTGCAGAACTGATGGATGTGATTTTCGCTGCGACCGCGGAAGTCAAGAAAATGTTCGGTGCGCTGCAGCAAAGCCAGCAGCCGCAGGGAGCACCCGGGCATATTCTTGATAATCTCAAGGCCGCGCTAGAAGGACGCTCTGTCATGGCCGAAGTCAATACACCGCCGGTTGTCACTGCACCTTCATCGGATATGTTTGCACCGGCTCAGCCTGCTTCCAATGTAGACTGGAACGCGCTCTACACGGCTTTGACGGGAACCGATATCGTCGCGACAGTGGGCGTGACGCGTGATGAGGTAAAAATTGCTGAGGCGATCTCGGAAGAGGAATCGACCCGCAAGGCGTTCGGCCGTCGTACCAATGATGTGCCGGGTGCAACGGTGGGCCGCCGCGATGGCGACGTCATGGTCAAGGAAGCGAAAGAGACCACCATCCGCGTCGATACGGAGCGTCTCGATCAGGTGTTGAATCTGTCAGGCGAAATCGGCCTGACCAAAAACCGTTTGAATCATTTGCGTTCGGATATCTTGCAGGGACGTCATGATGTGGACACCTTGCGAGAATTAGATCAGTCGGTCACGCAATTGGATATGCTGGTCGTTAATTTGCAAAACGCGGTCATGAAAACGCGTATGCAGCCGATTGGCCGTTTGTTCAAGAAATATCCGCGACTGGCGCGAGATCTGGCACGATCGCTGGGTAAGGATGTCGAGCTGGTGTTGACCGGTGAAGACACCGAAATGGACAAGACGATGATCGAAGATTTGAACGATCCGCTGGTCCATCTGGTGCGCAATGCGGTCGATCACGGCGTTGAAACCATCGAAGGTCGTATTGCGGCCGGCAAACCGGAACTCAGTCAGGTCGAATTGAGTGCGCGTCACGAGGGCGACCATATTCTGATTACGATTGCCGATGACGGCCGCGGCATGCGTCCGGAAGTCATCCGCAACAAGGCGATCGAAAAGGGGCTGCTGACCAACGAGGTGGCCAATACATTAGATGAAAATCAATGTCTGGAGCTGATTTTCCTGCCCGGCTTTTCTACCAAGGATGAGATTTCCAGCGTATCCGGGCGCGGTGTTGGTATGGATGTGGTGAAAACCAACATTCAGAAGCTTAACGGTTCGATTAATATCGATTCGATACCGGGAAAAGGAAGTGTATTTACTATCTCATTACCGCTGACACTGGCGATTCTGCCGGTGTTGATACTGCGTCTGGGTGACCAGTCCTTTGCGGTGCCGTTGTCTATGGTGCGCGAGATTTTGTCGGTGACACCGGGCCAATTGCAAAAAATTTCAGGGCGAGCCACGATGGTCGTGCGCGGCGAAGTGTTGCCGGTATTGCCACTGGCGCAACTGATCGGCTGGGATGCGTCAGACCGCGAACCGGAAGTCGGTGTGTTGATGCAGTTTGGCAGTAGCAGCTTCATTTTGTCGGCCGACGGGTTTGCGGGTCACGACGATGTCGTGATCAAGTCGCTCGATACCTTCCGTCCCAAAGGCGTAGCCGGTGTGACGATGTCCAGCGAAGGTGATATCGTGCTGATTTTAGATATCAAAGAGTTGCTCAGTGATGTGCGTGGAAATTAAATGCAGTAAATAGTAAGTCTTAAGTGGTGAGCTTGTTGCAAGAGTTCGCCCGCCATTTTGACTTTCACTGGGGGTTTGTGAGATGCCTGTTGTTATTGTCATTGTCGTTATCGCTGCGCTACTGCATTCAGCGACAGTCTTTTTTATGTCAGGGAATTGGACATTGCTGCTGCATGGTGTGATTACGCTGGCAGCGCTAGTGTCCCTGTTTGTTTGGCTTCGTCGCGACACCGTTCAGGAGGTTGTCTGCACCCAATCAGCATCGGTTGGCAATATGGCTGTTGATGGACTGCTGTTAAATACCCATGCACACTTTTCTGCACAATTTAACGGCGCTAATCAGGATCTGCATCAGGTGCAAAATTTGATCGGGGATGCGATCGAAAAGTTGATGTCGAGTTTTACCGGTATGCATCAATTGATCGAGGAGCAGCGTGAAATTGGGCGTGCGGTGACCGCAGGATCTGATAGCAGCCGGGATTCAGCGATGGCAGATCAATTGAATGAGACTGCGGAAACATTGAAAATGCTGGTGGGCAGTATTATCAGCAACAGCAAGGCCGGTGTTGAGCTGATTGAAAAGATGGAGGCTGTGGGTGACCAGATCAAGGGGATACTCGACGTGTTGGGTGAAATCGACGCGATTTCAAAACAGACTAATTTATTGTCTTTAAATGCGGCGATTGAGGCTGCACGTGCGGGCGAATCCGGGCGCGGTTTCGCGGTGGTGGCTGATGAAGTGCGCAAATTGTCTGATCGTGCCGCACATTTTAGCAGTCAGATCCGCGGCAATATTAAGCATGTACATCAAGCAGTTGAAGAAACTGAAGTGTATATCAGTCGTATGGCTTCTCTCGATATGGGCTTTGCGCTTGAATCGAAAAATAAACTGGATAACAGCCTGACCTATGTGCAGCAGTTGAATCATAAAATGTCCGAGGTGATTATCAAGCAGAATGAAATATCCGGCCGGGTTGATACCGTTGTAGGTTCAGCGGTAACATCGCTTCAGTTTCAGGATATTGCCGGACAGCTGCTGGGCCATTCCCGCCTGAGACTGGATACGATGCAGGAAGTCTGGCAGCAGATAGAAGAAATGGCCAAGCGTGAGCAGTCCGGTGTGCCGGTCACACAAGGCGAACTTGAACAGGCGACTCAAAGCATTTCAGAATTGTTTGCCAAGGCAGGGCAAGTAAGCTCACGCAATCCGGTACGTCAGGATAAAATGGTAAGCGATGAGATTGAGTTATTTTGATTCGCTGTCCGTTGTATAGCGTCCCCTCGTAATAACCGCATCAGAAGTTGCTTGTGCAGTAAATTTAATTTTTTGGAGAGGTAACATGGCAAAAACGGTTCTTAGTGTCGACGATTCTGGCTCCATTCGTCAGATGGTTTCATTTACCTTGAAAAGTGCTGGCTATACCGTCATCGAAGCAGTCGACGGTCAGGATGGCTTGGATAAGGCAAAACAGAAAACGGTTGATCTGGTATTGACCGATCAGAATATGCCACGCATGGACGGACTGACTTTAATCAAATCGTTACGTGCCATGCCGAGTTATCGCAGTGTACCCATTTTGATGTTAACCACTGAATCGGGCGATGCGATGAAGGCGCAGGGCAAGGCGGCTGGTGCGACTGGCTGGATCGTCAAACCCTTTGATCCGCAGAAGTTGCTGGAAGTGGTTAAAAAAGTTATCGGCTAATTTCTGAAAGCACTCCGTGAGCATTGATATTACTCAGTTTTATCAGGTTTTTTTCGAGGAAGCCGCAGAGCATCTGGCTACCATGGAGTCGTTGCTGCTAGGTCTGGACGTATCGGATCCGAGTCTGGATGAGCTGAACGCAATTTTTCGTTCCGCGCATTCGATTAAGGGGGGGAGTGGTACCTTTGGCTTCGATGACATGACGCAGGTTACCCACATTCTGGAAAATTTGCTTGATCGCCTGCGCAAACAGGAAATGAAGCTGACTGACGAAATGGTCAATGTGTTTCTGGATGCGGGTGACGTAATACATATGCAGTTGGATGCCCACCGCGGGGAAGGCGTTGTCGATCAAGACCGTGTTACCGCGGTTTGCGACAAGTTGGCCAGTCTGACAGCGGATACCCCGCATGCCGCACCAGCGGTGAATGCGGTCGAAGACAATTCCGATTCGGGATTTTTCGATGACGTTCCGCCGCTTGCCCCGGTTGCAAGCCAAGACGAGTCCTATGGTTTCTTTACGGATGAGCCAGTGGCTGATGCAGGCTATGGTTTTTTTGATGATGAGCCGGTGGCGCCGTCAGTTGATGCCGGATACGGATTTTTTGATGAAGAGGCCGTATTGTCGGACGCCGCTGAATTTGCCATGGTCGCTGTCGCACATGACGCTGCGCAGGGTTACGGTATGTTTGTGGACGAGCCAACGCAGTTCCCGTCTACGCCTCAGCAGGCCCAGCAGGAAGCGCAGCAGGGCTATGGCTTCTTCAAGAAAATTGTGCCGGTAGTTGATTCAAAACCGGCAGCACCCGCTGAATCCGTTGTTGTCCGCAAAGCCAGCGAGAAGGCCGCTGTCAGCGCGTCCGGGGATACCTCCATTCGTGTCAATGTCGAGAAGGTCGATCAGCTGATCAATTTAGTGGGCGAATTGGTGATTACTCAGGCCATGCTGGCGGAGTCTGCGGGGCACATAGATGGCGTACTATCGGAAAAACTGCAAGCCGGTTTGCATCAGTTGGAGCGTAATACCCGTGATTTACAGGAAGTGATCATGTCGGTGCGCATGTTGCCGATTTCTTTTGTGTTCAGTCGTTTTCCGCGCGTGGTGCGTGACCTGGCCGCAAAATTGGGCAAGCAGGTTGAGTTGAAGACGCTGGGCGAAGGTACCGAGCTTGATAAAGGACTGATCGAAAAAATTGCCGATCCGCTCACGCATCTGGTACGCAACAGTCTGGATCACGGTATCGAGTCGCCTGATGTTCGCGTCGCGAAGGGAAAACCTCCAAAAGGTACGATTACGTTAAAAGCCTCGCATCAGGGCGGCAATATTGTGATCGATGTGTCCGATGATGGTGGCGGGTTAAACCGCAGCAAGATACTTTCCAAGGCGCGTGAACGCGGCATGGCGCTGCGTGATGACATGACGGATTCGGAAGTGTGGATGCTGATTTTCGAAGCGGGATTTTCGACCGCTGATGTGGTGAGCGATGTATCAGGTCGCGGTGTCGGCATGGATGTGGTCAAGCGCAATATTGCCGCGATGGGCGGTCGGGTCGATATCGATTCGGTCGAGGGGATGGGCTCGCGAATTTCGATACGCCTGCCATTGACGCTGGCGATACTCGACGGCCTGTCTGTGGCGGTGGGGGAGCAGACTTATATTATTCCTCTGGCCTATATTATCGAGTCGCTGCAAATGGCGGACAGTGATTTACGTACGGTCAGCGGCGGGGGGCATCTGGTTCATGTGCGCGGTGAATATTTGCCGGTCGTAGCGTTACACGAGCTGTTTAAATTGCCGCGCAATGACACTATCGATTCGCGCATCGTTGTTATCGTTGAATCAGACGGTAAGAAGGTCGCGTTGCTGGTAGATGAATTGATCGGTCAGCATCAGGTGGTGATCAAGAGTCTGGAGTCAAACTTCCGCAAGTTGCCCGGTATTTCCGGTGCGACCATTATGGGCGATGGAAAAGTTGCCTTGATTCTCGATGTGTCGGTGATCTGTCTTGCGCCATCCAGACAAAATAAGCTGGAGGCGTGAGGTCTGTATTACAAAAAAATCAGGCCGCAGGCTTGAAATCCGCAAAAGGGTGAGGTGAATATGGCAAATGATAATGTGGCATCCGGTATGTCCAATAATGAGTTTCTGACTTTTATTCTGGGTCAGGAGGAATATGGTATTGATATTCTCAAGGTGCAGGAGATACGCGGTTACGATGCGGTGACCGGCATTGCCAATATGCCTGAATTCATCAAAGGGGTGATTAACCTGCGCGGAATTATTGTGCCGATTGTTGACTTGCGTATTAAATTCGGCTTGCCGGATGTCACTTATGATGCCTTTACCGTGGTCATCATACTGAATCTTGGCACGCGGGTGGTGGGGATTGTCGTTGATAGTGTTTCAGATGTATTGACGCTCAAAGCAGAGCAGATTCGCGCTGTGCCTGAGCTGTCAGCCAAGCTCGATACCCGTTATATCTTGGGGTTGGGTACGGTTGATGAGCGTATGCTGATTCTGGTTGATATCGAACAGTTGATGCTGGGTCAGGAAATGGCGCTGGTTGATGAAGTGCTGGCATAAGTTGATTTTTAATAAATAAAAAAACTAAAAATAGCGCGAAGAGGAGAGAACATGCGTATCAATACACCGGTCACCAACAACGAGAAACTGATGACGGAAGGCTCGATGATCGTCACTAAGACAGATCTGAAAGGCATTATCACCTATGCCAATAAAGATTTTATCGAAATCAGCGGTTTTTCTGAAACTGAACTCGTCGGTCAATCTCACAATGTCGTGCGGCATCCGGATATGCCGGTTGAGGCTTTTGCCGATTTATGGAAAACGGTCAAAAACGGCACGAGCTGGAACGGCATCGTCAAGAATCGCTGCAAGAACGGCGATTATTACTGGGTCGATGCTAATGTGACGCCGATACGCGAAAACGGTCAGGTGACGGGTTACGTTTCGGTGCGCCGTAAACCGAATCAGGAACAGGTTAACGATGCGGTTAAAACCTATGCGCTGTTAAAAGCCGGAAAAAATCCTAACGGCGGAATTAAAGGCTTGGTCGAAAAGTTCAGGCATATCAGCGTCAAACAGCAGATCATTATGACGATCGCGGTGGTCGCGGTGTTGCTAGGGAGTATCTCCGGATTAGGCTATTACGAGCTGAAAATGGAGAACGAAAAATTTGCCTATGTCGTCAATCATAAAGTTAAATCGGCAACGCAAATTTCACGCATAGATGCGCTGATGCGCGAGAACATGCGCCAGTTGCAACTGGCTGCGATGCATGATCCCCGTCTGCCGGAAAGTAAGTTACACGACCATCCGATTACCAAGCATCTGGAGGCTATTGCAGCTCATTCGGACGAAATCAATGCGATCTGGAAAGACTACAATTCAACGCCGCACAGTACTAAGGGGACCGAGCTGGCTGAGTCTTTTAGCAAAGAGCAGGGGGCCTTCGTCAGTGAAGGGATTAAGCCTGAAATCGCCTTGCTAACGGAGGGGAAATATGCAGATGCCAATGTCTTGATGGTTAACATGCTCGGACCGCTGTTTTTGGTCGCTAATAATCGCGCGACTGAAATCATCAATCATCAGAATGTCTCGATGGAAAAGGATGTTGTTAAGTCGAATGAAGAGTTTCGGATAACGTCCAATTTGATGTTGATTGTTTTCATCATCGGAATGACGCTGGTCGTGACCATCGGCGTTATGTTGTTCCGCAACGTGGTGCCGCGTATCCGTCGGGTTGCCGAGCAGATCGAACGTGCCGCACACGGCGAATCGAATCAGCATGTAGATAGTCACCCGCGGCGCGATGAAATCAATGCGGTGTTTTTGGCCTATCGTGCGCTGGCAACCCGTATGGGCTTCGATGTGGCTGAATCTAAACGCATTGCCGATGAGAATCTGCGCATCAAGATCGCGCTGGACAACGTCAGCACCGGTTGCATGATCGCCGACAACGACAGAAACATCATTTATGTCAACAAGGCCGTGGTCAAAATGCTGGGCGATGCGGAAGCGGATCTCCGCAAACAGTTGCCCGGGCTTAGCGTTGCTAATCTGGTCGGTACCAATATCGATACCTTCCACAAAAACCCGGCGCATCAGGCGGGTATGCTGGCGCGTTTGCAGGCTTCATACACGACACCGCTGCTGATAGCTGGCCACTCAATGGTTGTGACCGCCAACCCTGTGATCACTGAAGCAGGCGAACGTCTTGGGGTGGTGGCCGAGTGGATTGATCGTACCGCAGAAGTGGCGGTCGAAAATGAAATTGAAAATATCATTGAAGCTGCCAATCAGGGAGACTTTACGCAGCGCATCATGCTCGAAGGCAAGGAAGGATTCTTCCTGCAAGTCGGGCGGAGTATCAACGGCTTGATGCAAACCAGTTCAGTGGGGCTCGATGAAGTGGTCCGCATATTGAATGCCTTGTCGCGCGGCGATTTGACAGAATCCATTACCAACGAATATTACGGCACCTTCGGACAACTGAAAGACGATTCAAATGCAACGGTTGCCCAGTTGACGCAACTGATTAGTCGTGTAATTGAGTCTGCCGATACCATCAGTACGGCGTCCAAGGAAATTGCCAGCGGCAATACCGATCTGTCGCAGCGCACTGAAGAGCAGGCGTCCAGCCTTGAAGAAACTGCCGCCAGTATGGAAGAGTTGACCTCGACCGTTAAACAAAATGCTGAAAATGCCAAGCAGGCAAATCAGCTGGCGCTTTCAGCCTCGGACATTGCTGTTAAGGGGGGGCGTGTGGTTGGGTAGGTCGTAGGTACTATGTCCTCGATCAGCGAGAGTTCCAAGAAGATTGTCGATATTATCAGCGTAATCGATGGTATCGCGTTCCAGACCAATATTCTCGCGCTCAATGCCGCTGTGGAAGCCGCGCGTGCGGGTGAGCAGGGACGCGGCTTTGCCGTGGTCGCCTCCGAAGTGCGTAATTTGGCGCAGCGGAGTGCGGCGGCGGCTAAGGAGATTAAGGAATTAATCAGCGACTCGGTCGAGAAGGTCGGGGCGGGGACACGTCTGGTAGACGAAGCCGGTAAGACGATGGATGAAGTTGTCAATTCGGTTAAACGCGTGACAGACATCATGGCCGAGATTACTGCGGCATCGAGTGAGCAGAGTCAGGGCATCGAGCAGGTTAATACCGCAATCACGCAAATGGATGATGTAACACAGCAAAATGCTGCACTGGTAGAGCAGGCGGCAGCGGCTGCGGAGTCGCTTGAAGAGCAGGCGCAGGAATTGGCCGCCTTGATGAGTACTTTCAAATTGTCGGGACAGACTAAGCCGATTGCATTAAGTGCACGGGCAAAAAATGCTGCACCGGTACGCAGGTTGCCTGAACCACGACCATCCGAACAAAAAACGACTTCAGTCAGCCGTTCACGTCCGGTTAAAATGCCTGATTCTGAGGATGGCGACTGGCAAGAGTTCTAAAAAGCAGGATTCGGGATTCAGATAAAAAGCAGCGCTGACTCCTGACTCCTGACTCCTGACTCCTGACTCGTAAATCCTAAATCCTGAAAAAATATGGCCGAAATGAAAGATCCTTCCTTGCGCGAGTTCCATTTTACGTCGCAGGATTTTCAGCGTGTGTGTAAGCTGATCTACGATCACGCGGGTATTTCGCTGAGTGCCAGTAAGCAGGAGTTGGTTTATAGCCGACTGTCGCGCAGGTTGCGTGCGACAGGTATCAAGACCTTTACCGAATATCTTAAGTTGCTCGAGCAAAATGATGTGGCCGAGTGGGAGGCTTTCGCCAATTCGCTGACGACTAACCTCACGTCATTTTTTCGTGAACACCATCACTTTCCCTTACTGGCGGAGCAACTGAAAAAGATCGGAAGTTCACACCCGATTGTCATCTGGTGTTCCGCCAGTTCGACAGGTGAAGAGCCTTATTCCATTGCGATGACCGCAGTTGATGCGTTCAATAGTTTTACACCGCCGGTGAAGATTATTGCCACGGATCTCGATACCAACGTGCTCGATACGGCGCGTCGCGGGGTTTATGCGATGGAACGTGTGGAGAAAATGAGCGATGCACAAATCAAACGATTTTTTTTCAAGGGTACGGGGGCGCAGGAGGGGTTTGTCAAAGTGCGTCCTGAGTTGCAGAACATGATTACCTTTCGCAAGCTTAATCTGCTCGATGCGACTTGGCCGATACGGGATAGGGTTGATGTAATTTTTTGTCGCAACGTAATGATTTATTTTGATAAAGAAACTCAGTTGGCTATATTGAAGAAAATGGCGCCCATCATGCGGCCCGATGGCTTGCTGTATGCGGGGCATTCTGAGAATTTTTATCAGGCTGAAGCGTATTTCAGGTTGCGCGGCAAGACGGTGTACGAGTTGTCACCGCAACTCAAGGCAGCGCAAGCTGACAAATCTTAACGGGCACAATTCATGTCAGATCACGACTACGAAGAAGTTGTCTCACCGAATATCTATTACGACCGGAATTTCGATATTGAGGCCGTTAAAATCCTGCCGGGCGAATATTTCGTCACCGGCCGGGATATGGTTCTGGTCACCGTGCTAGGCTCTTGTGTTGCCGCCTGCATACGAGATCGGGTCACAGGCATTGGCGGAATGAACCATTTCATGTTGCCGGACAACAAAAATGACGGCGGAAGCCCAGTCGGGCTGGCCGGGCGTTATGGTACCTATGCGATGGAGTTGATGATCAACCAGATGCTCAAGTCGGGGGCGCGGCGCAGTAATCTTGAGGCTAAAGTATTCGGGGGCGGCAATGTGCTGCGCGGATTTACGGTGGCCAACATCGGTCAGCGCAATTCAGAATTCGTCGTCGATTACCTGCAGGCTGAGAAAATTGAACTCAAGGCGCAGGATTTGCTGGATATTTATCCGCGCAAGGTCTATTACTTTCCTGCAACGGGTCGGACGCTGGTCAAAAAATTGCGCAGCGTGCATAACGACACGATTGTTCAGCGCGAACAACAGTACATTTCTCGTATCCGTTCATCGGAAATTCAGGGCGATGTTGAGCTATTTTAAATTGAATTTATCGGCGTTTGGATGACTGCCTATACAGGGTTATATGATGCAAAATGAAGTGGGTAGCAGAAAAATTAAAGTGCTGATTGTTGATGACTCGGCACTCATACGCAGTATTTTGAAAGAAGTGATCAATAGTCAGCCTGACATGGAAGCGGTTGGTGCTGCAGCCAATCCGCTGCAGGCGCGCGAAATGATCAAAACGTTAAATCCGGATGTCTTGACGCTGGATGTTGAAATGCCGGAAATGGACGGGCTGGTTTTTCTGGAAAAATTGATGCGTTTGCGTCCTATGCCGGTGTTGATGATTTCGACATTGACAGAACGGGGGTCTCAGGCTGCTTTACGGGCACTGGAACTGGGTGCCGTCGATTTTCTGGCTAAACCTAAATTGGGTGTGGTCGAGGGTATGAATGCCTATGCCAGTGAAATTTCAGGGAAAATTCGTATCGCCTCCCGGGCTAAGGTTAAAAATCGCGTTGCAGCCTCCCCAACTGAGAGCAGTTTGCCGACATTGGGTTGTCGCATTAGCAGCACTGAAAAACTGATTATCGTTGGTTCTTCGACAGGCGGCACAGAAGCACTAAAAGAATTTCTGGTGCCGATGCCGGCCGATGCCCCTGCTATTCTGGTTGCACAGCATATGCCGGAAGCCTTTACCAAGTCTTTTGCCGACAGGCTCAACAGCCTTTGTAAGATGACGGTGACGGAGGCCGTGCACAATGAGCGGGTATTGCCCGGACATGTGTATATTGCGCCGGGGCATTCGCACATGCTGATTAAGCGCAGTGGTTCGAATTACGTGATTGAATTGAATCAGACGTCGCCTGTCAATCATCACCGCCCCTCGGTGGAAGTGCTGTTTCGCTCTGCTGCCGTCTGCGTAGGGGCGAATGCAATCGGTGTGATGCTCACTGGGATGGGCAAGGATGGTGCGGTGGGTATGCTGGAGATGCGCGAGGCGGGTGCTTATAACTTTACGCAGGATGAGGCGACCTGTGTGGTATACGGAATGCCGCGCGCGGCAGTCGAAAATGGCGCATCGCATGAAGCCGTGCCGATTGGTGAGATGGCGCGCCGGGTACTGGCACGGGTGATGAGCGGTGGCGTGAGGAACAGGCTTTAACGCTTGGTGTTGGCTTTAATTAATGTAGTTTTAAGGGAGTGGAAATATGGCAATGCAGATCAGCACCTCGACGGCAGGAGATAAGGCGATCATCAGACTTGCAGGGCGCTTCGACTTTAATGATCACCGAACTTTTAAGTTGAATTATGAGCCGTTGCTGCTGCTGGCAACGGTTAAAACACTGGAAATCGATATGGAGGGCATCGAGTATCTCGACAGTTCTGCATTAGGGATGATGATGTTGCTGCGCGAGCGCTCACAAGCAGTGGGCAAGACGGTGGTGCTTTGCAAGCCTAGCAGTACGGTTGCGCAAATTCTCGATATTGCTAATTTCAGTAAACTATTTACGATTACAAAGTGATATCAGGGGTGAATCAAATGAGCACAGTTGGTTCGCTGAATATATTGGCGGTCGATGATTCGAATACCAATCGACAATTGATATTAGCAATGCTCAAAAAAATGGGGCATCGGGTTACACTGGCAGAAGACGGTGTGCATGCGCTTGCCTTGTGCGAGGAGTGTCGCCCTGATCTGGTGCTGATGGATGTGTCGATGCCGGTTTTGAGCGGATTTGATACCGTGCGCGAAATGCGCAGACGCTATGCCGGCTGGTTCCCCATTCTGTTTTTGTCGGCACAAACCAGTAATCATGAAGTGCTCGAAGGCTTGCATGCGGGTGGCGATGATTACTTGTTTAAACCGGTAAATTACGAAATTTTGCAGGCTAAGATCCATAATTTTCAGATCCGTATAGAGCAGAATCTAAGCTTACTTGAATATCATGCGCGGATCGAAGAGGAAACCGATACGGCCCGCGATTTTATCAAACAGTTTACCGCGCTCGACAAAATTCACGATCCGCTGGTACGTTTCTTTTTGAAACCGGCTGAAAACTTCAGTGGAGATTTGATTTCCGTTGCGCGCGGTCCGGATAATTGTTTACATGTGTTGCTCGCTGACAGTGCAGGTCACGGATTGACGGCTGCGCTTGCGGTGATTCCGATCACGCAGCCGTTTTACCAGATGACCGCCAAGGGGTTTGCGCTGCCCGCTATCGTGCGCGAACTCAATCGCCGTGTGCGCGAGTATTTGCCTCTGCCGCGTTTTGTTGCCGCCTCCGTGTTGTCGTTAGATCCGGCGACAGGGATCGTTCAGGTGTGGAACGGCGGTTGTCCGCCCGTTTTGCTGCTGGGCGAAGGGGCTGATATTTTACATCGCTTTCATTCCAGGCATCTGCCGCTCGGTGTGGTTGCAGCCGACGAGTTTGATGCGGGGCTCGAATATTTCAAAGTGGTCGATCAGGCTGCCAGCTTGCTGATGTGTTCGGATGGCGCGACTGAAATCGATATGGGGAATGGTGAGGGGTTGGGGCAGGCAGGTTTACTGGCCGGAACACAGTCTTCATCAGGCGAAACGCTGTTTGATCGTGTTCAGGATGTCATTAACGGTCATCTGGGGGGCGGGCCGCCCTTAGATGATATCGCGTTGATCATGGTAGATGTCCCTGTTATTGATCAGCTTGCCTCCGAGATCGTTTTGTCGCGCACGAAGGAGTGTTTGCCCGGAGAGCGTGTTGCCGGTTGTGGGCATGGCATTGAGCAATCGCTGTGGAAATTTTCTTTAATGCTCACAGCACAGCAATTAAAACATCTGGATGTGGTGCCCTTTTTGCTTAATATCGCCGGGCAAATTGAGGGAGGGCGCGCCGATGGTAAGCTATTTTTAGTCTTGTCAGAGTTGTTCAATAATGCACTCGATCATGGTCTGCTCAAACTCGACTCGACGCTAAAAAATGAAATTGACGGCATGGAAACTTATTTTGTGGAACGTGCGGCACGTTTGGCAGAGCTTGAACTGGGGCAGATTTTTATTCGCCTGGATAAATTGAGTTGCGGATGTCTGAAGGTTTCCATGAAGGACAGCGGTGACGGCTTTAATTTTCTGGAATTGGCGGATATCAAACGCAATGTACAGCGGCACGGGCGCGGCATCGCGCTGCTCGATAATATGTGTAGCGCCTTGCAATACTCGGGCAATGGATCTGAAGTCGCAGCTTACGTTGGTGTCGCAAATTCCGTAGCCGCATAAGTTACCAGACTTGATACTATTTTATGACTAAGACACGTACGGCGTCCCGCCAATCGCTGCCTGCGGGTAGTGCCGGTTTTCATGTGCTGCTGGTAGAGGATCAGCGCGCGCTGGCCCAAATGGCCGCCAAAATGCTCTTTGATCGCTGGGGATGCCATGTCCTGATTGCAATGAATCTGGCTCAGGTGAATGCGATTATCGCAGAAAACAAATATCCGTTTTTTGTCGCGGTGAGTGATTTGAATCTGCCGGATGCGCCTCGCGGTGAGGTGATCGACGCGCTGGTGAATGCCAGCATTCCTGTTATTGCGATGACCGGTATGTATGACGCGCAGCTGCACGAACGGATTATGAATTGCGGTGTTATCGATTATGTTCTCAAAAACAGCATTAATTCGTATGAGTATATTGTCGAGCTGGTGGGGCGGTTGTTCAAAAACCGCGGGGGACGTGTGCTGGTTGTCGATGATTCGCAAAGCATGCGTGCGATCGTAACCGGGATGCTGAATACGCAGGGCTTTGATGTGTTAGCGGCGTGTGACGGCGAAGAAGCACTGGCTGTTTTACTTGAGCATAAAGATATTAAGCTGGTATTGCTTGATCACGAAATGCCTGTGATGGACGGGTTTAATTTTCTGCTCGCGGTGCGCCGCAAGATTGCTAAAGACAGGTTGGCTATTATTGGCATGTCGGGCAGCAATAATCCGCGTATGTCTGCGCAGTTTCTCAAGCTGGGTGCGAATGATTTTATTTGTAAGCCCTTTGGTTATGAGGAGCTGACCTGCCGCGTAAATCAAAACCTTGAGATGCAGGAAAGTCTGGAGTCGGTTCGTTATATTGCTTATCACGATTATCTGACGGCCCTGTTTAATCGCCGCGCATTTTTTGAGCAGGGAAGTGCATTGTTCGAAGCGGCGATAGGTGCGGGTACACCATTGGCAGCTGCGGTGATGGACATCGATTTTTTTAAGAAAATCAATGATGTGTACGGGCATGATGGCGGAGATGCCGTACTCAGGCATTTTGCTGCGCTGCTGAGCGCACATTTCAATGTCGAGCTGGTGGCTCGTGTGGGCGGGGAGGAATTTTTTATACTCTTTGTCAATGCGGACGAGGCGTACGCCCGGTGTGAGGAGTTTCGCATCAAAGTTGAGCAGTCATCGGCAATTTTTGGCCAGGTCGCAATTGGCTATACGGTCAGTATTGGCATTACAAAGCTGGTTTCACAAAACCTCGATCATATGCTGAAGCTTGCTGATGATAGTCTCTATAAAGCTAAGGAGAGCGGGCGAAATCGCATTGTATTGAACTGATTACAGGCCGCTGCCTGCTTTTTGCAGGCAGCACGCTGCCTTTAGAGTACACGAATCTTGCATATCTACTTTACGTTCTGCGCTGAACGTATTGAAAAGCAAGCTTATTCCCTGCTTATTCTTCTGCTTAAGTAGCGCTGTTTTGCGTATAATCCGCACTACCAGCGGAGCCCAACATGGCAGAAGACAGCGATCTAGAAAAAACAGAACAGCCCTCACAGCGGCGACTTGACCAGGCGAAGGAAAAAGGTCAAGTCGCGCGTTCGAATGAGTTATCGACATTTTCAATTTTATTGGCAGGTGGTGCTGCGCTGTGGTTTATGGGAGCATCGCTCAATGCGCACATGGTTCGGCTGTTGCATGACGCCCTAATCTTTAATCAAGATGTTGTTTTTAAACCGGAATTGCTGATTCCGCGCCTGTATGATCTTTCCATGGATATGCTGATTACTTTTGCACCTGTGTTGCTGATGATGTTCATCACTGCGCTGGGAGCGCCGTTGATTTTGAACGGCTGGCTGTTCAGTACCGAAGCCCTTGTGCCGCAATTTTCCCGTATGAATCCGATTACCGGCATGGGGCGCATTTTTTCGACCAATTCTCTGGTTGAGCTGGCAAAGGCGCTTGGTAAGGCGACGATTGTGGGGGGGGTGGCAACCTGGGTGATCTGGCATCATCGTGATGATGTAATACAACTGGCGAGCTTGTCGGTGACAACCGCCATCTCGCAGACGGGTTATCTGGTAACCGGCAGCTTTCTGGCGATTGTTAGCGGTATGCTGTTGATCGTGGCGATCGATGTGCCATTTCAGTTGTGGAGTCACAACAAGAAGCTGATGATGACCAAAGAGGAAATTCGTCAGGAGTCCAAGGAAACCGATGGTAATCCTGAAGTCAAGGGGCGTATTCGCAGCATGCAGAGAGAAGCGGCGCGCCGTCGCATGATGTCGGCTATTCCAACTGCCGATGTGGTGGTGACTAACCCGACTCACTATTCAGTGGCATTGAAGTACAGCGACAAGGGTATGAGTGCACCTGTCGTGGTGGCTAAGGGTTCTCATCTGATCGCTCAGCGCATTCGTGAAATCGCTCAGGAAAATAATGTGCCGATACTGGAGGCGCCGCCGCTGGCCCGTGCGCTGCACAAGCATACCGAAATCGGCGACGCCATCCCTGAAGCGTTGTACACCGCGGTGGCCGAGGTGCTGGCCTATGTGTACCAGTTGAAGCGCTACAATACAGACGGTGGTGTGCGGCCTGATCAGCCGGATAGTCTGCCGGTGCCAGCTGAGTTGGATCCCGGGGCTGTCGCATGAATATGACCGCTATCGCTGCCTTTTTGAAAGCCAGCATAAAACTGCGCAGCATGGCAGGCCCCATCCTGATCATCCTGATATTGGCGATGATGGTGCTGCCCCTGCCGCCGATGCTGCTCGATGTGCTGTTCACCTTTAATATTGCGATCGCGGTGATGGTGCTGCTCATCAGCATGAATACCACCAAGGCGCTCGACTTCCTGTCCTTCCCGACCATCTTGCTGATCACGACCCTGTTGCGTTTGTCGCTGAATGTGGCCTCCACCCGTGTGGTGTTGCTCGAAGGTCATAAGGGAGGGGATGCTGCGGGTAAGGTGATTGAATCGTTCGGCTTGTTTCTGGTTGGTGGCAATTATGCCGTTGGTATCGTCGTTTTTGCGATTTTGGTTGTGATCAACTTTATGGTCATCACCAAGGGTGCCGGACGTATCGCCGAGGTGGGTGCGCGCTTTACGCTCGATGCGATGCCGGGTAAACAAATGGCGATCGATGCGGATTTGAACGCCGGCCTGATCGGTGAAGATGTGGCCCGCAAGCGGCGTGCTGAAATCGGTCAGGAAGCGGATTTTTACGGCGCGATGGACGGTGCGAGTAAATTCGTGCGGGGTGATGCGGTCGCCGGTATCTTAATTTTGTTTATCAATTTAATCGGCGGCTTGATCGTCGGTGTGTTGCAGCACAATATGGATATTTCGACCGCCGCCAGTCGCTATACGCTGCTCGCTATCGGTGACGGTCTGGTCGCGCAAATTCCAGCGCTGGTGATTTCGACCGCGGCTGGTGTAGTGGTCAGTCGGGTGTCTACCGAAGAGAACATCGGCGAACAAATGATGGGGCAGTTGTTCAAACAGCCGCAGCTGATCATGCTCACCGCAGCGATCATCGGCATGATGGGGATGATACCCGGCATGCCGCATTTCTCTTTTTTGCTGCTGGCAGGCGGTATGATGTGGCTGGCCTACAATCTGTCGAAAAAATCAGAAAAAGTGGTCGAGCAGGAAAAGGCGGAAGTTGCGGCGACCCCTATTATCGGTGAAGCATCGGATGCCAGTTGGGAGGACGTGGCGCAAGTCGATGTACTGGGGCTGGAGGTCGGTTACCGCCTGATCACGCTGGTGGATAAGGCGCAGGACGGTGATTTATTGCGCCGGATCAAAGGAATACGTAAAAAATTTACGCAGGATATCGGATTTTTGCCGCCCTCGGTGCATATCCGTGACAATCTCGATCTGCGTCCGAATGCTTATCGTATCACCCTCAAGGGCGTTGAAATCGGCAGTGGCGATGCCTATCCTCACCAGCTGCTGGCGATCAACCCGGGGAGTGTGACGGGAGAGTTGATCGGTACGCCGACGCGGGATCCGGCTTTTGGGTTGCCGGCGATCTGGATTGAGGCAGCTTTGCGAGATCAGGCGCAGATTATGGGTTATACCGTGGTGGATCCGGGGACCGTGGTTGCGACTCACCTGAGTAATTTGCTCAGTACCCGTTCTGCCGAATTGCTGGGCCGTCAGGAAGTGCAGCAGTTGCTTGATCATCTGGGAAAATTTGCGCCAAAGTTGGTTGAAGACCTGGTGCCCAAGTCATTACCGTTAGGCACGGTACAAAAAGTGCTGCAAAATCTGCTTGATGAGGGCATGCATATTCGCGATATGCGAACGATTGCCGAGACATTGGCTGATAATGCGTCAAGGACACAAGATCCTTATCAGCTGACCGTATTGGTGCGCGTGGCGCTGGGCCCTGCCATCGTGCAGCAGTACTATCCGTCGGCGCAGGAGTTGCAGGTGATCGGTATGGATAAGGAGTTGGAGCATATTCTGATGCAAGCGATGCAGGCAAGTCAGAACGGTATGGGGATAGAGCCGGGGCTGGCCGACACGGTGCTCAATGAGTCGCGTGCAGCGGTACAGCGGCAGGAGCAAATGGGTTTGCCGACGGTGATGCTGGTGCCGGCACAGTTGCGCGATCTGCTGGCGCGTTTTTTGAAACGCACAGTGCCCAATTTAAGAGTTATTTCGCATGATGAAGTGCCGGACTTTAAAACGATCCGGGTTACGTCACTGGTAGGAGGAAACGCATGAATATCAGAAAATTCACGGCCGCATCGGCTCGTGAGGCGCTCAAAGAGATACGCAGCGAGCTGGGTGAAGAAGCTGTCATTTTATCGAATCGAAAGACCGAGCACGGCGTGGAAATTCATGCCATGGCAAACGATGAAATGGTGCGCTTGTCTTCGGCGAGCACGCCTGTATTGAAACATCCGGCAAAGCCTAAGACGGTCGATATTGCCAGCGTATATCAGGCGTATGAAGCGGAGGAGGCGGATGATGAACCCTTTTTAAAGTTAGGCAATAAGGCCAAGCCTCAGGCGGTCGCGCAACCCGCTCAAGCCGTCGTTCAATCGGTTGTTCAGGCCGTTATCCAACCGCCAGTTCCACCTGCTGAGCCCGTTGAAGAGGCGTTGATCAGTAAGCCTGTGCAAGCCTTTATATCAACACCAGCAGGGGAGGCCGCGATTCTGGGCGAGATTAAGTCCATGCACAGCATGTTGCAAAAGCAGATCGAAACTTTGTCGTGGAACAATGTGCAGCAGCGCGATCCGCAGCGCGCGGGGCTGTTGCGGCGCATGCTCAATGCAGGATTCAGTACGCTGCTTGCGCGTCAGTTGCTCGATAAGATGCCAGCGGGTAATGAAAAGGGTGAATCCTGGATCAAGCAGGTTCTGAAGCGAAATCTTCGCGTGGCAGGTATCGACGATGACATTGTGGTCAGAGGTGGCGTCTATGCACTGATTGGTCCGACGGGCGTTGGAAAAACGACTACGACGGCGAAACTCGCGGCGCGTGCGGTGGTGCGTTACGGTGCGGATAAAGTGGCTTTGCTCACGACAGACAGTTACCGGATCGGCGCTTACGAACAGCTGAAAATTTATGGAAAAATTCTGGGAGTGGCCGTTCATGCGGTCAAAGGGGCGGATGATTTGCGTCTGACGCTTGCTGCCTTGCGCCATAAACATCTGGTGTTGATTGATACTGTCGGAATGGGACAGCGCGACGAACGCGTGGTCGAGCAGGGTGATATGTTTGATGCGGCCGGGGTGCAGCGTTTACTGGTATTGAATTCGACCAGTGGCGGCGATACGCTTGAAGATGTGGTGCGCATGTATTACAGCAACAAGGTTATCGGCTGTATTGCGACTAAGCTTGATGAGGCGGCGAATCTGGGCGCGATACTGGATGTTGTAGTGCGGCACAGACTGGTGATGTATTTTATGGCTAACGGACAGCGGGTTCCTGAGGACTTGCATCTGGTCAATATCGACATATTGCTGCATCGTGCCTTCAAGCCTGCTGAAGAGAAAACGCCTTTCACGCTGGAGGCGCTGGAATTCCCGACGATCATGGCTGATTCCGGTAGTGCGGCGGTCGCATCCGGCGAGGTGACCTATGCACTTTGATGTGGATGCCGAGGAATTGGCGCAGTCCGGTGAGTTGTCCTTAGCGCAGTTTGCGAGCCCGCAGCGTTTGGGTGAGGATGATCAGGCCGAAGGCTTGCGGCGGTTGTTAGTGGGCAATCGAACGCAGGTGATCACCCTTGTTGCGGGGAAATCCGGTATGGGGCGCACCAGCGTCACGCTCAATCTGGCAACCGCGCTGGCATCGGCCGGGCGTGATGTGCTGGTGCTGGACGAAAATCCTGCGCCAAATAATTTAACCGATAGTTTGGGGCTGTTTGCACGGCATGACTTGCTGGATGTGGTGCAAGGTAAGTGTCAGTTGCAGGACGTGTTGCTGCCGGCTAAGGGTTATGCGATTTTGCCGGTATCCCGTTTGATGCGTGCGCTGGAAAAATTGAAGCCTGTCGAGCAGAAGCGGATGGAAAAAGTGTTGTCTGAAGTCAGTGCAGGGGTTGATGTGATGCTGGTGGATGCAGCGATGCTCTCGGCTCAAGGCGCGGTGTCTGCAAGTCTTGCCTCCGGCGTCAGAGTGCTGGTCGTGATGGATGCGACGGCTAGCGGTATCACCGAGAGCTATTCGCTGATTAAGCGACTGGCGCTGGAAAATGCACGTCTGCGCTTTGAGGTGGTGGTGAACAAGGTGGCCAATGAAGAGGTGGCAAGGCTGGTGTTTGGCAATATGGAGAAAGTTGCCAGAGCTAAGCTTGCAGCACGCTTGGAGTATTTGGGTTACATTCCGCAAGATGACAGGCTTAAGCGTTCCACCCAGTTGTCACGTTCGGTGGTGGAGTCTTATCCTGCGTCCAGTTCTGCGAAATCGTGCATCGCACTGTCACAAAGTGTGTTACAAAAGACGACGCGGCAGGATGAAATGGAAGGCGGTATTTCACAGATGATGAAAAATCTGATCAGGCAGTTGGCGCGTCAGCACGACAGATCGCCGGAAACAATGACCAATTAATATTAAAGGCCTATGTATAACGCTTCTGGATTGCAGGACAAGAATCAGTGTTTGCGGGATTATGCGCCTCTGGTTAAGCGCATTGCCCATCAGATGATGAGCAAGTTGCCCTACAGTGTGCAGATAGACGATATCATTCAGGCGGGCATGATGGGGTTGCTGGATGCCGCAACCCGCTATGACGAAATTCACGGTGCACAGTTTGAAACGTATGCGACGCAACGTATTCGTGGTGCCATGCTTGATGAACTGCGCAGCGCGGACTGGTTGCCGCGCAGTTTGCGTCGGGATATGCGGCGCATCGAACAGGGTGTCAGCCGGTTACAGCAAAAGTTGGGACGTGCCCCTAATGAAACGGAAATCGCTAAAGAGCTCGAGGTGTCTTTGGCTCAGTACCAGCAGATGCTGCAGGAATCGCGCGGTGCGCAGCTGATTTATTATGAAGATTTTCAGGATGAGGATCATGAGGATTTCTTCGAACGTTTTGAGTTTGCCAACGATACGGATCCGCTGGCATTGCTACAGGATGACCGTTTTAAGTCTGAACTGGCGCGTGCGATCGACGTTTTGCCTGAACGTGAGCGTCTGCTGATGGCGCTGATTTATGAGCAGGAATTAAATTTGCGCGAGGTGGGCGAGGTATTCGGCGTTAGCGAATCCCGTATCTCGCAATTGCATAGTCAGGCGGTGCTGCGTCTGCGCGGTTCGCTGAAAGGGTATTGATGGATAAGCTGACACTGCTGGGTTTGCTGGTCGCCATTGCCGGTATTCTGTCCGGCCAGATTTTGGAAGGAAGTAATCTTAGCGTGTTGTTTCAGGGCAGCGCCTTTTTGATCGTGTTTTGCGGCACGCTGGGGGCTGTGATGGTGCAAAGCTCTGCCAAGGTATTTATGACGGCAATCAAAATGGGTGCATGGGCATTCTCGACACCGAAATCCGCCGGCCCGGATTTGATTTTACAGCTGACCAGTTGGGGGGCGCTGGCGCGCAAAGAGGGGATGCTGGCGCTTGAGGCACGCATTCCGGGTATTGCAGATCCCTTTATGAAGAAAGGGGTGCAGTTGCTGGTTGACGGGCACAGTGCCGAAAAAATTCGCGATGTGCTGGAGACGGATATTCAATCCTGGGAACAGTTGCGCTGGCAATCGGCGCGGGTATGGGAGGCGGCAGCCGGCTATTCTCCAACCGTGGGGATTATCGGTGCCGTTTTAGGTTTGATGCACGTGATGCAGAATTTATCAGAGCCATCTAAACTCGGGAGCGGGATTGCGGTTGCCTTTGTCGCAACCATATACGGTGTGGCGTTTGCCAATTTGCTGTTTTTGCCGGTTGCTAATAAGTTAAAGGCCATCATCATGCAGCAGACGCATATGCGCGACATGGTGATCGATGGTCTGGGTGCGATCGCCAATGGGGAAAATCCGCGTTATATCGAACTTAAACTCCAGAGTTATCTGAACTGATATGGCGCGCCGTCGCAAACGTGCCGAGCACGATAATCATGAACGCTGGCTGATTTCGTATGCAGACTTTGTCACCCTGTTGTTCGCTTTTTTTGTCGTGATGTATTCGATTTCATCGGTCAATGAAGGCAAATACAAAACCTTCAGCGATTCGCTGAATTCGGCTTTTTCGGAGTCATCTTCTACTGTGGTGCCTAACACTCAGGGGCAGTTGTTTAAGGTGCTGGTGGATAAGCGAGATGCGCGGATGCTCGAGCAGCAGCGCAAGATACAGGCGCAGATGAAGGCGGTCGACGCGAGTTTGAGAGAAGTGATGGGGCCGTTGATTGCGCAGGGGTTAGTCGGGGTGCATCAGACTAAGCGCGGCGTAGTGGTTGACATCAGTGCGAGCACGCTGTTTCGCGAGGGGGAAGAGAAACTTCAGCCAGGCGCTCAGGAAACGTTGCAGCAAGTCGCGTTGGTGTTAAGCCGTGAAAACCAATCGGTCGAGGTTGAAGGGCATACCGACGATGTGCCGATTAAGACGACGCAGTTTCCATCCAATTGGGAGTTGTCTTCGGGGCGCGCCAGCAGTGTCGTCAGAACCCTAGTTACGTATGGCGTTCCAGAAAAGCGTCTGGCTGCTGTCGGTATGGCGGCTAACCAGCCCGTTGTGGCGAATGACACGCCTGAGAACCGTGCTAAAAACAGGCGGGTTTCCATTACGATTTTGTCACCGGAGTTCGATCGTCTGGCCGATAGTGCGGAAAGCTTGCCCGCTGTAGAGGCAGCTAAGCCTTCAGATTCTGCTAAGTCACCAGCTCAGGTAAAACCGGTTGTGAAAGCCGCGCCTGTGGTGAAAAATTAAACGCTGCCGAGCGAGCGCCCTGTACCCGCAGAAAAATTTGTTTGTCCGTCAGGGCCGTACAGATTCGCCTGACTTACCGCCCGTGTAAGTGCAGTGAGTGACTGTTGATTGTGGCGCAACTTCATTTGTATCAATTCGCCGTTAACGTTGTTGAGTTGCCGCGCCTGCTCCGTCAGTGTGCAGATTTCCTGCCAGATCAACAGGCACTCGTGATTATGTCCTTCAAGCCATGCCTGAATAGCTGCGCTGCTCAGGACGCCCACGTATTTTTCGAGCAGACGCCGGCGGGATTCAGACAGCTCATTCAGGCGCAGGGCATCGGCTGATTTCTTCTCGGCAAGGATCAGTAGCGGATCGATGCTGTTCTCGGTGAGCAGGCTTTGCTCTTGCCGCAGCAGTTCGACAAAACCACGAACGGCTAACCGCTCGTCCGTGAGGGCGGTCATTAACGCTGTGTGGCCGGGGTGCGACAAGATTTACGCCTGACTGCGGATCAGATCGCGAACAGACTGTATCAGCCGGTCAGCGATGACGCCAGAATTGACCTGAAAGCGACCTTCACTGATGGCTTGTTTGATTTGCGCAACCTTGTTTGCATCGATCACCGGAGTGTTCGACATGGACGCTTCCATTTTGGAGAGCTGAGACGCTGTCGAACCTAGTGATACGCTGGTGCCGGGTTCTTGTGCTGCCGGACTGCTCTTGGCGCTGGGTGTACGCGCGTTGGTTTCGTTAATCAGTCCAGCAGGTGGCGAATTGCCTGGTTTGTCAATTTTCACGGTAATCCTCTCAATCTGACGTTACTAAGTTTGTACGCGTTATCCTCTTTATCGGATGATACCCGTAAAACTTTAGCAAAATTTACAATTGCTAGAAAATTTTTTATTGCGCCGGAAAAATAATTCAATAATTGCAGCTTAACTGTTAGCGATTATCCGTTTTTTCAGGAAAATTTGCCTGTGTATAATGCATAATGTTGGCCTTGCGGTGAGGACTGGCTGTGCGCGAGTGGCGGCTTGGGAGAGGCATGTTAAATATATCTGATGAAACGCTGGAACCGGAGGATTGGCAGGATTTTCGCCGTCAAGGTCATCGCATGCTCGATGATATGTTCGATTATCTGGAAAATTTGCGCGATCGGCCGGTCTGGCAGCCGATTCCGTCCGAAGTGAGAGGCGTTTTTTATCAGCCTATGCCGTCTCAATCCGGCGAATTGTCAGCCGCACATAGGACCTTTATGCAGCATGTATTGCCCTATGCGATCGGGAACGCGCATCCGGGATTCATGGGGTGGGTGCACGGCGGAGGGACCCCCGTTGGCATGCTGGCCGAGATGCTCGCCGCAGGACTTAACGCCAATCTGGGCGGCAGAGAGCAAATTCCCGTTGAGGTTGAGCGTCAGCTGGTGCGCTGGGTGCGCGATTTGTTTTCATTTCCGGCAGAGGCCAGCGGTTTGTTTGTCACCGGCACCTCGATGGCCAATCTAATCAGTGTGTTAGTCGCCCGAACGGCCATGTTGGGCCGCACGGTGCGTGTGGACGGTTTATCAGCAAATTGTCATCTGACTGCCTACACATCGGCCAGCGCGCATGTCAGCATCGCTCAAGCCATGGATATGGCCGGGATCGGGACGCTCGCGCTGCGTAAAATTCCGCTGAACGCGAATTTCCAGATGGATATTCGGGCGTTAGAACGCGCGATTGCGGCCGATATCGCGGCCGGGATGACGCCCTTTTTAATTGCGGCGACTGCCGGCACGGTGGATGTCGGGGCCATAGATCCGCTGGACGAGATTGCCTTGATTGCTAAGTCCTGCGGGCTCTGGTTTCACGTCGATGGCGCGTATGGCGCGCTGGGGATGCTGGCATCAGATATTGCTCCTCAGTTGAAAGGGATTGCATGCGCCGACTCGATCGCTTTCGATTTTCATAAGTGGGGGCAGGTGCCCTATGATGCGGGCTTTGTACTGGTTCGGGATGGCACGCTGCATCACGATACCTTTGCCTCTCCTGCCGCCTATTTGCAACGCGAGGTGCGCGGCATGGCGGCCGGTTCTCCGTGGCCCTGCGATTTTGGCCCTGATTTGTCGCGCAGTTTTCGTGCATTGAAAACCTGGTTTACCCTGCAGGTCTATGGTTCTGAGAAACTCGGACGGGTGATTTCAAAGACCTGCGCGCTGGCGCAGTATTTGCGATCCCGAGTGGAGGCCGAACCGCGGCTTGAACTGTTGGCGCCCGTGGCATTAAATATCGTGTGTTTTCGTTATCGCAGCACCGATGCGCACAACGCAAAAATCGTGCTGGCGCTGCAAGAATCGGGTATCGCAGCACCCTCATCGACCACCATCAACGGTCAGCTCGCCATTCGTGCGGCGATTGTCAACCATCGTACCCAGATGTGCGACATCGATGCACTGATAGAGGCGACCTTAAAATTTGCGGCGGGATTGCCACTGGAAAAGAATGACTATGTCGGATAGATTGAACAAGAATGAACAGCTCATCGGTCTGGCGTACCTGATGCGCATGGCGACGTCCGGTGCGGATTTAGGTCCGTTGGGGACGGCGCTAATCGCGCGCGCAGGGGCTGACCCTCGCACGGCCGATGCGTATGCGCTGATGGATTTATCCACTGTATTGCAGTTGCGCGGAAACCGCGAGTTGGCGCTGGAAATGCAGTTTCAGGCCGTCTCGCTGCAACAGGTGTATTCCGTTCCCTCGCGGGATACGCAGCCTGCGTGCATCAGGCTGCTGGCGGTGATGGGGCCGGGGGATCTGATGGCCAACTCGCCACTGGAACTTTTGCTAGAAGAACTGGATGTCGAACTCAATCTTGTCTATGTGACGCCGGAACTTGATTTGCCTCTCGACCTGCCGCCGCATGATGTGCTGTTTATTGCCGTTGCCGAGTCGCGGCAAAACCTGCCGTTGCTGGAGAAAATTCGCCAGGCGGTTGAGCATTGGCCGTGTCCTGTCCTCAATCGTCCCGAACGCATTGCACGCCTCGCGCGGGACCAAAACAGCGTACTGCTCAGCGGCATTTCGGGCGTGGAAATGCCAGGTACGCTGATCATTAACCGGGAAGCGCTGCAGCGGATCACAGAGGGGGCGCTTTTGATGTCCTGCGTGCTGGGCGATGGCGATTTTCCCGTTATCGTGCGTCCTGTCGACTCTCACGCCGGAAAGGGACTGGAAAGGCTCGATGATGCGGCAGCCCTGGGCGGCTATCTGGACTTGATGGCGCAGGATGAGTTTTATGTGTCCCGTTTCGTCGATTATCGCAGCGCAGACGGTCAGTACCGTAAATACCGGATTGTCCTGATCGAGGGGGCGCCTTATGTCTGTCACATGGGGATCTCGGATCACTGGATGATCCACTATCTCAATGCGGGTATGGCCGAGAGCGCCGAAAAACGTGCCGAAGAGGCCCGGTTTATGGCTCAGTTCGATGACGAGTTCGCATTGCGGCACCGAGAGGCATTTCGGGCGATTAACGAGCGGGCAGGACTCGATTACTTGGGCGTAGATTGCGCCGAAACGGCGGAGGGGCGTTTGCTGATCTTTGAAATTGACAGTTGCATGATTGTGCATGCGATTGATCCTGTCGATGTGTTTCCCTATAAGCAGCCTCAGATGCGCAAGGTGTTTGCGGCATTTCGCCGGATGCTGCTGCATGCGGCGGGCAAAAATTAACGTGAAATTAGAAAAGTACGATATTTATCCCGCTGAGTTTCCGGATGTAGCGCAGTTGCTGGTGTCCGGGGGAGATGCGCGCATTGCGCTCGATCCTGAGACTGGGCTGAATAAATACGGCTGCCGGCCCTATCCTGATTCTGAGCTGTTAGCGTTTGGTTCTTCTACTGCCTCGACGATTTCGCAGGACGGATTTATTGCGGCCTCCCGGGTGCGGGATGAACTGCTGGCGGCGAGAATAAACGGGGGATTTGATGCCTGCTGTTTATCACAGATGCAGCGCATTCGTCAGGCGTTGCTGGCGGAGTTGCAGTTAACGAATTTAAATGTCCTATTGCAGTTCGCCGCGTCCGGTACGGATGCGCATTGTGTTGCGGCGGACTATGCTCGTGGCGCGCAGCCGCTCAGGGTCGTGATGGTTGAGGAGGAGGAGACAGGCAGCGGCGTAAAAGCTGCCTTGCTGGCAGTCGGTTGCGCGATCGATCTGGTGGCTTTGCGGGAGTCGGGCGGCGTGCCGCGTGCCGTTGAAGAGATTAACAGCGAGGTGAGTGCGCGAGTTGATGCGTCGATCGGTCGTGGGGAGCGCGTGTTGCTGGTGATGGTGGATCAATCCAAAACAGGTCTCGTGGCGCCGGGTGTCGCGTGTCTGATGCGCTTAGTGCAGCAGTATGCCGACCGGTTTTGGGTAATGGTCGATGCTTGTCAGTTCAGACTCTCGCCGTATACGTTGCGTGCCTATCTGCAGCAGGGATTTATGGTGGCGATCACCGGCTCGAAATTTTTCACCGGTCCCTCTTTTTCGGCGGCTTTGTTGCTGCCCGCAGGGTTGCAGAAGAAGGAGGTATCTGATTCGGCGTTTTTGGGTGTCGGATTGCTGCTACGCTGGGAAGCGGCGTTGGTTGAGTTACGCCGTTTTCATGCGGTACCGCAAGTCGTGATTGTCGAATTTTTGACCGCCTTTAACGAGGCCGTCGGGGCGAGACTGGCACAGGATGATCGATTTGAACCCTTAGCCGTTACCCTGCAGGATCGCTCGGGGCTGCAGCACGTGCCGAGCTGGGATCATCTGCCGACAATCTTTCCATTTTTGCTCAAGGGGCGTGAGGGGTGGCTTGATCGCGAACAAACGCGGCAGGTGTATCGCCAGTTGCAAGTGCCAGATTTGCATGCGCCGCGCTGTCAGTTCGGTCAGCCGGTGGTCTGCGGGATGCGCGATGGTGTGCCTGTGAGCGCGTTGCGCCTTTGCATCAGTGCGAGGCAGATCAGCGATGCGGCTGCACAACATTCGATTTCAGCTTTGATTGCAGATGCGTTATCGGCATTGGATGGCGCCGCCGCGCTGATTTAAGGCGGGTGAAAAGCTGCTGCAGTGATATCGTATTGGAGTGTGTTAAGGATTGATCAAGATCACGCCTTCCGAGCTTGCTGTACCGCTGACCACACGGCCTGAGCTGGTGCGCGCCTGAACGGTTTCACCTTCGCTGGCATTGTTGAGTGCAACGCCTGAGCTGCTGAGGGTAAAGCCGTTGGCTTGAATGGAGAGCTTAACGGTTTGCCCCTGTTTGATGCTGTAAGGTGCGCGCAGCATGTCTTCTCGCAAAATATAGCCTGCGGCGACGCTGTAGCGAAGCACTTTTCCGACGATCAGGTTCGCATCGGTGATGCCTGAATTGAGCGTAGTTTCGGTTTTTAAGCGGGCTAAATCGGCTTCACGTACGATCTGTCCGAGTGCGAGGGGGTGTGCGCTGACCAGCAGTTCGCGGGTGATTTTGATTTGTACCGGGATGAGAGTGCTCCATCCGCCCGTTTCAGTGCAGCGTACGCCGATTGAGACACGGCCGGTCAATTGTGTGCCGGGCGGCAAAAAGGCTTCGATCTTGCTGCAGGGTCGCAGGCTGATGCGCTTGTCGATTTCATCGACCACAAAGGTGACTTTCCCCGGAAGCGTCGCTGTTTGCTGTTGAACTAAAGCCGCAGCTGCGGCTCGAAGCTGAGCGTGATCCTGTTGCGGGGCGGCTGATGCTAACGAGTAGCTCAGCAGGCAGATGATAAGCAGTAAAGTTTTCATGGCGACATTGTGCTTGCAGCGGACGGATAAGGGAAGGGTATCTTGGCAAAGAATTGAGGGGGAAAGTTGCCGTTAATCATTTGTTACTAATTTTTAATTTCGGCGTAGTATGCAAGCCATGCAAGTTGTAACTGCCGAACAGGAGGGGTAATTGATCAGTAAATTAGATGAGTCGCTGCGTTTTAATCAGACGGCGTTGAGTTTGCGTGGTGCGCGTCAGGAGTTGCTGGCGTCTAATATTGCGAATGCGGATACCCCGGGTTACAAAGCGCGAGATATTAATTTTTCCAGTGCTTTGCAAAGTGCGCTGGCTGGTACTTCCGTGAAATTGCCGATGGCGACGAGCTCCGTGATGCATTTGGAAGGCAATGCTGGCGGGCAGATTATGGGGGCGCCGGTGCAGTATCGTCGCCCGGATCAGCCAAGTGCGGATGGCAATACGGTTAATATGGACGTGGAGCGCGCGCAGTTTGCAGATAATGCATTGCGCTATGAAGCCAGTGTGAAGTTTACCAGCGATGAGTTGAAAGATATGCTCGCTGCACTGCAAGCTTAATAAAAACTAGGGAGAAGACCATGTCTTTGTTCAATATTTTTAATGTCGCAGGTTCCGGTATGGCTGCGCAGTCGCAGCGCCTAAATGTGGTTGCGAGTAATCTCGCGAATGCGGACAGTACCACGGGAGCGGACGGCAAGCCTTATCGCGCCAAGCAGGTAGTATTTTCTGCAACGCCGATGGGTGGCGCGGATGTGCAGGGCGTTAAGGTGGTGCGGGTTGCTGAAGACACTTCTCCTATGAAAATTGTCTATGATCCAAAACATCCGATGGCGGATGCTAAGGGGTATGTTTCAATGCCTAATGTGAACGTGGTCGATGAGATGGTCAATATGATTTCGGCTTCGCGCGCTTATCAGAATAATGTGGATGTGCTTAACACCTCTAAAACACTGTTGTTAAAGACGCTGACGATCGGGCAGTAATAAATGGCAAGTGGTGAGGTAGAAAATACACCGTCATCCTTGCCGCTAACTACTCACTGTATTTAAAAGGAAAAATCATGGTTACTGCCACTACGAATGCAAGCAACACCAGTGCCGTTTTTGCTGCACTCAATGGAACTTCGAGTACTTCGACAGCATCTGCGACGTCAGCGGCGGCGTCTCAGGACCGCTTCATGAAGCTGCTTGTGACCCAGTTGAAAAATCAGGATCCGCTCAACCCGATGGACAATGCTCAGATGACATCCCAGATGGCGCAAATCAGTACAGTCAGCGGCATTGATAAACTTAATGCTACGCTTCAGGCATTGAGCGCCAGTATGACGCCTAACCAGACACTGCAGGCGGCGACGATGATAGGACATGGCGTGCTGGTGACGGGTAATGGTATGGATTTGAAAGCGGGTGTCGGTCTAGGGGGCTTCGAGCTTGCCTCGGCCGCCGAAAGCAATAAAGTTTCTGTGACGGATGCGTCAGGCGCACTGATTAGTACAATTGATCTGGGTGCGCAGCCTGCGGGGATCGTCAAGTTTCAATGGGACGGTAAAGATAGTGCCGGAAATGTGATGCCTGATGGACAATACACTTTTGCAGTTACTTCGACTCAGGCGAGTAATACGGTTGCTGCGACCGGGCTGGAATACGGCATTGTGGGAAGTGTGACGCAGGGTTCGCAGGGTGTGGAGTTGAGCGTAGGGCGGATGCAGAAGGTCGCGTTGGCTCAAGTTAAACAAATTCTTTAAGGTCGGGAGAACAGCATGAGTTTTCAACAAGGATTGAGCGGATTGAATGGGGCATCCAGGCATCTGGATACCATCGGAAATAATGTTGCTAATGCCAGTACGGTTGGCTTTAAGCAGTCGCAGGCGCAATTTGCTGACATGTTTGCAGCGTCTCTATCAGGGTCAGGCGCGATGCCGATTGGGACCGGCACGAAGCTCGTGGCTGTCGCGCAGCAGTTTACTCAGGGTAATATCACGAATACTAATAACCCGCTGGATACGGCAATCAGCGGTCAGGGATTTTTTCGTCTGACTGATGCGGCAGGTGCTGTTTTATACAGTCGTAACGGTCAGTTTCAGGTCGATAAGACTGGTAATGTGGTCAATAATCAGGGGCATATCGTTTCAGGCTATCTGGCCGATGCGGCAGGTACAATCGTTAAGCAGACCGTGCCACTGAAAATTACCTCGACCAATCTCGCACCGGTTATGACTACCACCACCACGGTGGGTGCCAATCTGGATTCTCGTGCTGCGGTACCTGCTACGGCAGCTTTCAGTACAATAGACCCGACTTCTTATACCAGCTCGACGTCACTGTCGGTCTTTGACAGTCTGGGCGCAAGTCATGTGGGAACCATGTATTTTGCGCGCCAGCCGATTGCAACCGTGGGCAATGGCTCGTTTGCCGCTGCGGGTACAGCGATGACCGTCGGTTCTACCGTGGGGCTGGCAGTCGGTAACACGGTGACGCTGGCCGGCACGACTTACACAATTACCGGTGTGACCAATGCAACGACGCTTGCTGTGACGCCGGCCTCTGCGGGTGTTGTGGCCGCCGCAGCGGCAACAACCAATGCGCCTTCCAATCTGTGGAATACTTATCTGACAATCGACAATGTGCTGGTGCCGCCTATTGTGGCCCCAGCGACAACCGCTACACCATTTGCCACCTTGGGATTTAGTCCTACTGGGACCTTAAGTACATTGACAGCGGGTGCGGGTTCTACGGCGGGCGCAACGCTGGGTAAAGTGACCACCCCTTCATTTAATCCCGTTTCAACAATTACGACTTCCCCTCAAACGATCACGTTTGATTTTAATTCGTTAGCTGCCGGTACGACCCAGTTTGGTGGTAATTTTGGCGTGAATACGCTGACACAGAATGGTTATACTTCAGGCCAGCTCAATTCAACCAGTACCGGTACGGATGGTACGATACTGGGACGTTATTCAAACGGTCAGTCCCGTGCGCTGGGGCAGATTTCGCTGACGAATTTTACCAATCCGCAAGGCTTGCAACCCGTCGGCAACAACGAATGGGTGGAAACATCCGCTTCAGGAAGTCCGACAACGGGTACGCCGGGCTCTAGCAGTCTGGGCGTGTTGCAAGCCTCTGCGACTGAGGATTCAAACGTCGATCTGACGGCTGAACTGGTGAATATGATCACGGCACAACGCGTGTATCAGGCCAATGCACAGACGATCAAGACTCAGGATTCGCTGCTGCAGACGATTACCAGCCTGAGATAAGCTGGCGAGTGGTAAGTGGGAATCGCTCCATGTGCTACTCGGCTGATAAAAGGGGTTAGAAATGGACAAGTTAATCTATACCGCGATGACCGGTGCATCTCATGTGCTGCAGCAGCAAGCTGCGGTATCTGAGAATCTGGCAAATACCAATACGCCGGGATTTCGCGCGACGCTCAATACCTTTCGCGCCGTGCCTCTGGTCGGTGAAGGATTGCCGACGCGCACCTTTGTGGTCGATTCAACGGCGGGGTTCGATTTTACGCCTGCCGCTTTTCAGCCGACCGGGCGTTCTCTTGACGTCGCGGTCAACGGCACTGGTTGGTTGGCGGTTCAGGGGCCTGACGGTAAGGAAGCCTACACGCGCAATGGTAGTTTTCAGATCAGTTCAAGTGGCGTGTTGCAAACGCGAAACGGACTTAATGTGCTGAGCGATTCAGGTCCGATCACCATTCCGCCCGGTACTCAGCTTACGTTTGCCAAGGATGGTACGATTTCAACCGTTCCTGAAGGAAATCAGGCGACGTCGGTCGTGGTGGTCGGGCGCTTAAAACTGGTGAATCCCGATGTCGCCAAACTGGAGCGTGGCGGGGACGGTATGTTTCGCATGAAAGATGGTTCGACAGCACCTGCAGATGCCAAGACGGAAATTGCCCCGGGTAATCTTGAGGGGAGCAACGTGAGTACGGTAGAAATGATGGTCAATATGATTTCACTGGCACGTAAATTTGATATGCAGATGAAAATGCTGCAGACGGCCGATAATGATGCCAAGCAGGCAAGTTCGATAATGAGTATTGCAGGATAGTGAGTCGTGAGTGGTTTTTCACTTTCAACTTGCCACTTACGATAAAGGGGTAAAAAATGATACGTTCTTTGTGGATTTCAAAAACAGGTCTGGATGCACAGCAAACCCAGATGGACACGATTGCAAATAATCTGGCCAACGTGAGTACCAATGGTTTCAAACGTTCGCGCGCGGTATTTGAAGACTTGCTGTATCAGACGATCAGGCAGCCCGGTGCGCAGTCATCTCAGCAGACTCAGATTCCGTCAGGGTTGCAGATCGGTACCGGCGTCAGACCTGTGGCTGCTGAGCGGATACACACGCAGGGTAACTTGCAGCAGACGGGTAATCAGCTGGATGTGGCGATCAACGGCAGTGGATTTTTTCAGGTTTTGATGCCGGACGGCTCAACCGGGTATACCCGCGACGGTTCATTTCAGCGCGATGCTCAGGGACAGATGGTCACGGCAAGCGGTTTTCCGCTACAACCTTCGATTACGCTGCCGGCAAATGCCATTACCGTGACGATAGCGCGGGATGGCGTGGTATCGGTCACGCAGCCTGGTGTTGCAGCACCCGTGCAGGTGGGCAGTTTGCAGGTAACGACTTTCATCAATCCGGCCGGTTTAATGGCACAGGGCGAGAATCTTTATCAGGAAACCGCGTCCTCTGGCACGCCCAGCACCAACGTGCCCGGGACTAACGGCAGCGGTCTTTTGAGTCAGAATTACGTTGAAACATCCAACGTGAATGTGGTTGAAGAAATGGTGAACATGATACAGACGCAGCGCGCGTATGAAATCAATTCGAAATCGATCACCACCTCCGATCAGATGCTGCAAAAATTATCACAAATGTAAAATAAATTGTTTGTCGTATTTACCGGGAATGAGCGTCATGGCAGAGCAGTGGAGCAATAAAAAAATGGATGTCATTAGCCGGGTGTGTGGTTTGTTCTGTATTGCCGTCGCGATCGCAGGTTGCAGTATCAGCACACCGCCGACCCGTATTCAGCAGCCGATGACGGCGAAACCTGTCAGGCCGGTTGTTGTGGTGCCTGCCGACGGTGCGATTTTCCATGCCGGCATAAACGAACGCCCGCTGTTTGAGGATAAACGTGCGCGCAATGTCGGTGATATTCTGACTATCAATATTGTCGAAACGACTTCGGGTAGCCGCAAAGCCAGTGATGGCTCCACCAGTGCTAATGCGATCGTGGCAGGTACGCCGAGTGTGGCGCGTAATTATGCGGCGATGGGTGGTGCGCCGGCCGCGCTGACTGCACTTATCAATCCGATCTCAATTAACAGCAGCAGCAGCAATAAGACGGCAAGCTCGGGTAACGGCGCTGCGAGCGAGACGCTGACAGGGACGATTGCGGTCACGGTCATTGAAGTGCTGGCCAACGGCAATTTGCTGGTGAGCGGTGAAAAACAGGTGGCGTTGAATCACAACGAAGAGTTTATCCGTTTTTCCGGTGTAATCAATCCGGTGAGTATTTCCAATCTGAATGTGGTGCAGTCCAATCAAGTTGCTGATGCGCATATCGAATATAAGAATGCGGGTGCAATGAACCAGTTTATGAACGATGCGAGTTCGCTGGGATTCCTCGGGCGTTTCTTTATGTCAGTACTGCCATTCTAGAGGCAGGATAGAGGTTTAACAATGAAAAAACTTATCGTAGCGCTGTTGTTGCTGTTGCCCTTTACGGTCTTTGCTGAGCGCATTAAAGATGTGGCGAATATTCAGGGTGTACGGGATAACCAGTTGCTAGGCTATGGTCTGGTGGTGGGATTGGACGGCAGCGGTGATCAGACAACGCAGACCCCTTTTACGGTGCAGAGCATTATCAGCATGCTCTCGCAAATGGGCGTGAATCTGCCGCAGGGCACGAGTTTGCAGCTCAAAAACGTCGCGGCCGTGATGGTGACGGCGAGTTTGCCGCCATTTTCAAAACCGGGACAAACGATCGATGTGACCGCTTCTTCCATGGGTAATGCCAAGAGTCTGCGGGGCGGGACGCTTTTGATGACGCCGCTCAAAGGCGCTGACGGTCAGGTCTATGCGATGGCGCAGGGTAATGTGCTGGTCGGTGGCGTGGGAGCTTCTTCGGGTGGCGCCTCCGTGCAGGTTAATCATTTGAGTGTCGGGCGCGTGCCGGCCGGTGCGACGGTTGAGCGAGCCGTGCCGACCTTGTTAGGGCAGGGGGAATTTATTCACCTTGAATTGCGCAGCAATGATTTTACGACCGCGACGCGCATTGTCGATGTGATCAATAAGCAGGTCGGATCGGACATCGCGGTAGCGCAGGATGGACGCATGATTGAGGTGCGTGCGCCGCAGGGAAGCGGGCTGGTCGCATTTATCTCCAAAATTGAGAATCTTGAAATCAATCAGGCGCAAGGGATTGCCAAAGTGATCATCAATGCGCGTACGGGTTCGATTGTGATGAATCAGGCGGTCACGCTCGATGCTTGTGCGGTCGCACACGGCAATTTAACAGTGGTGATCAATACCGACAGCACAGCCAGTCAGCCTAACGCGCGCTCAGACGGCAGAACCGTAGTGACCGATAAAACCACGATTGATGTCAAAAACGATAAGGGTGGTCTGGTGGAACTGTCAAAAGGCGTATCTTTAAGCGAAGTGGTTAAGGCTTTGAATGCCATTGGCGCTACTCCGCAGGATTTGCTGGCTATTTTGCAGGCGATGAAGTCATCAGGCGCCCTGCATGCCGAGCTGGAGGTGATCTAAATGGCAAACCAAGTCAATGCCGCTGCGAGTCTGGCGATCGACGGGCAATCGCTCGCGCAGTTGCGGGCACAGGCGAAAAGTTCACCGGATCAGGCGCTTAAAGTCGCCGCGCAGCAGTTTGAGTCGGTGTTCATGAACATGATGCTCAAAAGCATGCGCGAAGCCACGCCGCAGGACGGCATGATGGACAGCGATCAGACGCGGATGTTCACCGGCATGCTCGATCAGCAGTTGTCACAGAGCATGTCGAGTAAAGGAATTGGTCTTGCCGATATGCTGGTCAAGCAGTTAAGCCGAACAGGCTTAACGATGCCTCAGACTACCGTTCCGGGTATCCAGTCATCAGGGCTGCCAAGCATGTCACCCTTGAAGTCTCAAACGGCACCGTCCCTTGCACCTGTTGCCGTTCCCTCCGCGTTCAATGCGAGTACGCAGCAGGAATTTGTCAATAAGATGCTGCCGCACGCCATACAGGCCAGTCAGGCTAGTGGCGTTCCTCCTCAGCTGATTTTGGGGCAGGCAGCGCTCGAGAGCGGTTGGGGAAAACGCGAGATTGCCATGCCCGATGGCAGCAGCAGCTACAATTTGTTCGGTATTAAAGCCAATGGCGCCTGGCACGGGAAAGTGGCTGAAGTGATGACCACCGAGTATAAAAATGGCGTGCCGACCCATCAAGTCGAAAAATTTCGCGCTTATTCTTCTTACACGGAAGCCTTTAACGATTATGCGGGCATGATGAGCAACAATCCTCGCTATGCCGGTGTGATGCAGCAATCAAATAATCCTGCCGGGATGGCACAGGCGTTGCAGAAGTCAGGTTATGCAACGGATCCGAAATATGCCGAAAAGCTGGTTAGCGTGATGAAGCAGATGAATTTGGGCTAATCTCCTAAAGGTTTTACAGGCTGTGCCGATATACAGGGTGTACGAGTCGGTAGGTTGCCAAGGGGAATATCATGGGAAGCAATATATATAGCGCGTCACTGAGCGGCATGAATGCCGCCCAGTTTGCTTTGAGTACGACACAGCACAACATCGCCAACGCCAATACGCCCGGTTATTCACGGCAGACTATGCTGGTCGACTCTCGTGCAGCGCAGGCAACGGGTGCAGGCTTTGTAGGTCAAGGTGTCAATGTTACCGGTGTTGTGCGAAATTACGATCAATTTCTGACCACTCAGGTGCGTCAGGAGCAGACGCAGGCCAGCTACCTGTCTACTTATCTTACATCAATGAAGCAAATTGATAATATGGTGGCCGATCCTGCTGCCGGAGTTTCGCCTGCGATACAGAATTTCTTCAATGCAACCAATTCATTAGCTAGTAATCCTGAATCTATTCCCGCCAGACAGACGGTGCTGAGTACCGCTGAGGCAACGGTAAACCGTTTTCAGGCGATGGATCAGCGACTGACAGATATTTCCAATAGTTTGACTACGCAGATCGCCAGTAGTGTGCAAACGGTGAATACCTATGCCACGCAAATCGCAACGCTCAATAACAGTATAAAAAGTGCGATTGCCACGGCGCAGGGGCAACAACCAAATGACTTGCTTGATCAGCGTGACCAACTTGTTAATCTGCTGAACAAAGAAATCAAAGTGTCGACCCAGCAGCAAACGGATGGATCGATGAGTGTGTTCGTCGGTAACGGGCAGGCTTTAGTCGTCGGTGATCAGGCAATGGCATTGCAGGTGGTACAAAATCCGGCTGATCCGTCCAAGGTGGATGTTGCCTATCTGAATAACGGCAAATCGGTCACGATGCAGCAAAGCAGTTTGCAGGGCGGTAATCTTGGTGCTCATCTGACTTTTCGGGATCAGAGTCTGGAACCTGCGCGTAATGCGCTCGGACGCGTTGCGCTGGGTCTGGCAACCAGTATCAATCAGCAGAATCAAATGGGACTGGATTTGAATGGCGTCTTGGGGGGTAATATCTTCAAGGATGTTCTGCCTCGTGTGGATAAAGGCTTGAATAATGCCGGTGCTGGTGTCTTGACTGCGACGATTTCAAATATGGCTGCGGTGACCACCAGCGATTATCAGCTTAAATTCGACGGCGCGAATTATACGATGACGCGGATGGCCGATAACCAGGTCACTAATTTGGGAACTGCAGCATCTGTTATGCCGCTGACTCAGGTTGTGGATGGCGTGAGCGTTGTGATACCTGCCGGCATGTTCGCCGGGGATAGTTTTTTGATTCGCCCTGTGGCAAATGCCGCGCGTGACATGGCGGTGCTGACGACTGATCCGACTAAATTGGCAACCGCGGCACCAATGATCAGCACGACGGCGACAACCAATACCGGTACCGGTGTGATTACGGCGGGTTCGGTGAATACGCCGCTGCCGCTGAATGCCAATTTGCAGGTGCCGGTGACCATTACCTTCACCAGCGCAACGTCTTATACCGTGACAGGTGCGGTACCTGCCGTGGCAGGCGCCGTCGCTTACACGGCAGGAACGCCGATTACCTATAACGGCTGGACGGCAACAATAACGGGTACGCCTGCAGCAGGGGATGTGTTTAACGTCAAATCCAATACAACAGCGACGGGGGATAACCGCAACGCCTTGCTGATGGCTGCATTGCAAACGAAAAACCTGCTGGCAAGCAGTGGCGGCGTAGGGGCCAATGCGACGACCAATTTGCAAGGCGCTTACAGTCAGTTTGTCGGTTCGATCGGTGCCAAGACGCAGGAATTGATGGTGACCAGTACGGCGCAGGATGCAATGGTGACCCAGACCGTTGCGACGCAGCAATCTGTTGCCGGTGTGAATCTGGATGAGGAGGCGGCCAACTTGTTGCGCTACCAGCGGGCATACCAGGCAGCGGCTAAGGCAATGCAAATTGCCAATACCATGTTTGACTCGCTGTTGACTTTAGGAAGGTAGGTGTGTGATGCGTATCAGCTCTAATACAATATTCGACAATAACGTGGCTACCTTGGGTGCGCAGCAGGCGCGGCTTGTGCAGACTCAGCAGCAAATCGCCAGCGGCAGGCGACTTCTGACAGCGGCCAGCGATCCTGTCGCGGCGACTCGTGCGCTGGATGTCACGCAGGCCGATGCGATCAATACCCAGCAAACAGCGAATCGCGGCACGGTTAAAGACCCTTTGTCCATTTCGGAAAGCACACTGGCGAGCGTTACCTTGCTGCTGCAGGATGTCAGAACCGCCGCCGTATCTGCCGGTAATGCCACGCTGACAAATGCTGACAGGGCAACGATAGGCAAAAATCTGAATGGTCGCCTGCAAGAATTGATCGGGCTTGCCAACAGTACGGATGGCAGCGGTAACGCTTTGTATGCTGGGTTTCAGTCCAAAACAACGCCCTTTGTTGCATCAACCTCCGGTGTGGTGAGCTATCAGGGTGATGACGGACAGCGTCTGGTGCAGGTGGCTCCGGGAAGGCAGATTGCGGCCAATGACAGCGGTGCCGATGTGTTCATGCGCATTAAGGATGGAAACGGGACATTTGCGACTCAGGCTTTAGCGACGAATACCGGTGGAGGTATCATAGGTACCGGTTCGGTTCTAAATCCTGCCGCGTTGACAGGAAATGCTTACAGTGTGAGTTTTGCGGTGGCCGCAGGTGCGACAACTTACAGTGTAACGAACACGACAACTGGACTTGCCGTAGCGGGTATGACGGCACAGCCTTACACGTCCGGTCAGTCCATCTCTTTTGACGGGTTGCAGTTTAATATGCAGGGTGCTCCGGCTAACGGTGACAGTTTTACGGTTAAACCCAGTGCGAACCAGAGTGTATTTAAAACGCTCTCTGATTTAATCACCACACTGAGTACGCCATTATCAGGTGCGAATGTGTCCAATGGTCTCGCGAGCGGGATTGTGAATGTCGATAATGCGCTGAGCAATGTGTTGAACATGCGATCCTCTATCGGTGCGCGTCTCAATGAAATCGATTCGTTGCAGGCATCCGGCGACAGCATCGGTGTGCAGTTAAAGCAAAGCCTGTCTGCGCTGCAGGATACCGATTACAACAAGGCGATCAGCGATTTGAACCAGCAGCAGACTACCTTGCAGGCAGCGCAAAAATCTTTTGCTCAGGTGTCCAATTTATCTATGTTTACCTACATGTAATGCGATGCGACATCGCCAGAGGGCATTCTTTCTGGCGATATTTCTTTCGTTTCAAAACTGCTTTTCAGGTTAAACTCTCGCCTGAAAACGTCTCTTCCTTTTAAGTTCGTTTTAAATCCAGAAAATTATTCGCTATGCGTGAAGAACCCGTATTTAAAATTAAAACAGGCAGTTTGTCTGTGTTGCAGTTGCACATTCTGACTACCAATCTGTCCGACCTGAAGCGCGAATTGTCAGTACGGCTGGCACAAACGCCAGACTTTTTTGTCAGCACGCCTATTGTGCTTGAACTGTCAGGCATTGCTGAATTGGAGCAGGGGCTGGATTTTGTAAATCTGGTCGCATTTATGCAAAGCCATGGCATGTGTGCGGCAGGGATCGTCGGCGGTTCTGTCGGGCAGCGCGAGGATGCAATTCAGGCAGGTCTCGGCATTTTTCCTGATGTGGTTGTCAGAAATCCGATGCGCAGAGCCACGGATGATCCGTTCTCAGTTACGGGTGCCTATGTCGCCGTAGCGCCGGTCGCAGCCCCTTTGCAACCTGAATTGCCCGGATTTGAAACGCCGGCTGTCAGTCAGGTGTCTTCAGTGTCAGCAAAACCTATGCCAACCATGGTGATTGATAAACCTGTCCGAACCGGGCAGCGTATCTACGCAGAAGGCGCTAATCTGGTTGTGCTGGCTATCGTTAACGCTGGTGCAGAATTAATTGCGGATGGCGATATTCACGTTTATGCGCCAATGCGCGGTAAGGCGATCGCCGGCGCACAGGGCAATGAAGCTGCGCGGATTTTTGTTAACAGCATGGAGCCGGAGTTGTTATCGATTGCCGGTTGTTTTAAGGTTTTTGAAGATGGCGTTCCGGAAAATGTCAGTGCGAAACCGGCTTGTGTACACCTTGACGGGTCGCGTTTAGTGATTCAACCGCTTAATTACTGACGCTAAGGTTTTGGTGTTGACGATTTTCGCGTAAAATGAGCAACTTAATATTAATTGTTCAGGAAAATGAAACGTGGCTAAAGTTATTGTGGTTACTTCGGGCAAAGGCGGCGTGGGAAAAACGACGACCAGTGCCAGTTTCTCAAGCGGTCTGGCAATGCGCGGCAACAGGACCGTCGTAATCGATTTTGACGTGGGTTTACGTAATCTTGATCTGATCATGGGCTGTGAGCGTCGTGTCGTGTATGACATCATCAATGTCATTAACGGTGAGGTAAGCCTCAAGCAGGCGCTGATCAAAGATAAAAATTGCGATAATCTGTACATTCTGCCCGCTTCTCAGACGCGCGACAAGGATGCACTGAATCTGGAAGGCGTTGAACGTATTCTGGATGAGCTTAAAGAAAGCTTCGATTTTATCGTTTGCGATTCTCCTGCAGGGATTGAGTCCGGCGCCTTTACCGCGATGTATTTTGCTGATGAAGCGCTGGTGGTGACCAATCCTGAAGTATCTTCAGTGCGTGATTCAGACCGTATTCTAGGGATACTCGCTGCGAAGTCTAAACGTGCGGTCGAGGGTTTGGAGCCGGTTAAAGAACATTTGCTGGTGACGCGTTACGATCCGAAACGGGTGAATACAGGCGCTATGCTGTCAGTTGTCGATATTCAGGAGATTTTGCGTATTCCTTTGCTGGGGGTGATCCCTGAATCGGCGTCTGTTTTGCAAGCATCCAATGCGGGTACGCCTGCCATTCATTTGGATAAGAGCGATGTGGCTGAAGCGTACCGGGATGTCGTGGGGCGCTTTATGGGCGAGGATCTGCCTATGCGTTTTATCAGCGAAAAAGCCGGGTTCTTTAAACGTCTGCTGGGAGGTCATTAACATGTCAATGATTGTTGGTCTGATTGACTACCTGCGCGGTAACGAGAAAAAATCTGCGGTCGTTGCTAAGGAGCGCCTGCAAATTATTCTGGCTCATGAGCGTGCCGGACGTGGTACTGCAACGCCAGATTATTTGCCCGCGCTCCAAGAGGAATTGATGGCGGTGATTGCTAAATACATCCATATCGATCGCGACTCATTCAAAGTTCAGCTCGAAAAGCACGATCAATACGATGTGCTGGAACTGAACATCACCCTTCCTGACAAGATCAACAGTCGGGTCTGATTGGCGCCGCTCAGGGGAGCGGTAATTTAACCAGTTTTAGGGCGGTCGCTAAGCCTTCTGTGGCCATTCTGTCGAGCATAGGCGCAAGATAGGGCAGCGACAGGCTAAGTACAAAGAATCCGACTGTAAGCGTGATCGGGAAGCCGATTGCAAACGGATTTAACTGCTGAGCGGCACGCGTCATGATGCCGAGGGCCAGGTTGGTGATCAGCAGGGCGGCCAGCAGCGGCATGGATAGTTGTAATCCGTATGCGAATATCGTCGCGCCCCATTGAGCGGCAGTATAAAAACTTTTAGTTACCATCATTTGCCCGACAGGCAGGGTATGAAAACTTTCCGTGACGAGGGCGAGCAGCATCAGGTGTCCGTTCATCGACAGGAAAGCGAGCGTGGCGATAATGCCCATGAATTGCGCGGTGACGGTGGAAGAACTGGCACTTTGCGGGTTATAAAAGCTCGCGAATCCCAATCCCATTTGCAGACCTGAAAATTCCCCGGCCATTTCCACTGAAGTGAACACGATACGCATGGTAAATCCCATGGATACACCGATAATGATCTGCTGAACCATAATCAGCAGGCTTTGCGGCGAACCTAACGGGATGGCCGGCATCGGGGCCAGCGTTGGTGCGATGACGATCGCCATGAGCACGGACAGACCTATTTTGACACGTGCCGGAACTTGTTTGTTGCCCAGAATCGGCGCGCTGGATATCATCGCCAGCAGTCGTACCATCGGATAGAGCAGGGTGGAGAGCCAGAGGTCGAGTTGTGCGCTGGTGACGCTAAGCACGAAACCGCCCCATTTTTGAATCCTCAATCCTCAATCCTGTATCCTGTATCCTGTATCCTGAACCCGGGATCATCACCCTACCATCCACGGAATGTTGCCATACAGGCGCTGGATGAAATCGACCATCATGGTCACCATCCAGGGGCCTGCTATAACCAGTACGATAAAAATTCCCACGAGTTTCGGAATGAAAGACAGGGTTTGTTCGTTGATTTGCGTGGCGGCTTGAAAAATACTCACCACCAGGCCGATTGCCAGCGCACTCAGCAATAACGGGGCTGATAGCAGCAGGGTGAGTTCGATGGCCTGCTGACCTAGCGTCATGACGGATTCGGGTGTCATTGGCGGTTCTCCTAGGTGTAAAAGCTTTGCGCCAGTGAGCCGATGAGCAGATTCCATCCATCAGCTAAAACGAACAACATAATCTTGAAGGGGAGCGAGATGATGGAGGGGGAGAGCATCATCATACCCATGGACATCAGGATGCTTGCCACCACCATGTCGATGATCAAAAATGGAATAAATACGACGAATCCGATCTGAAAGGCCGTTTTTAATTCGCTGGTGACGTAGGCGGGGACTAGGAGTCGCATCGGGACTTCTTCTGCGCTTTGTAACTCGTCGCTGTTGGAAATTTTAACGAACAGCGCTAAATCTGCCTGACGTGTCTGGCGTAACATGAAGGTCTTGAGCGGAATGACGCCTTTTTCAACAGCCTGTTGCAAGTCAAGCCGATTTTCGCTGTAGGGTAAATAGGCGTCTGTGTAAATTTTATCGAATACCGGCGACATGATGAAAAAGGTCAGGAACAGCGACAGTCCGATCAGTACCTGATTGGGGGGGGAGGCCTGAGTTCCCAGTGCTGAGCGCAACATGCTGAGCACAATGATGATGCGGGTAAACGATGTCATCATCAGCAGCATCGCCGGCAGGAAACTCAGGGATGTCAGGATCAGCAGCGTTTGCAGGCTCAGGCTGTAGGATTGTCCACCGCCTGCTGCGGCCTTGCTGGTAATTGCAGGGACTGCCAGATCAGCAGCCCCTGTGGCGTGGCTTAATACGAGTCCTGCCGCACCGAGTAACAGTAACAGACTACGACGCATTGCCATTTCCGTTGCGCGGCTTAATGATGGATGAGAGCAGGCTGGCAAATTTGTTATCCGGTGTTCCTGTTGAACCTGATGTTGTTAAGTCCTGTAGTTCGTCTGATTTTCGCAGCGTGTGCAGCGTGCGTATTTGACCCGGGCCTACACCGATCAGCACCCAAGTGTCGTCGACTTCGATCATGACGACACGTTCGCGTTGCCCTATCGCGATGCTGCCGACGACTTTGAGCAGGTTGCCGGTGCCATGCTGCGCAATATTCATGCGTTTGAGCAGCCAGGCGATGGTCATGATGACTGCCAGTACCAGCAGCAGGCTGAAACTGATTTGCAGCAGGCTTCCTGAGCTGCTGGGAACGGGCGGCGTGTAGGCCGGGCGTGCAATGTCAGCCGCGATGGCAGCGTTCGAGCAGATCAGCGCGACGAGCAGGGAGAGGAGGGCTGGCATGTCAAGTTAACGATTGATGCGTCGCAGACGCTCGGACGGGGTTGTGATATCGGTCAGACGGATGCCGAGTTTGTCGTTGACAACCACAACCTCGCCTTGTGCGATCAAAAAACCATTGATCATGACATCCAGCGGTTCGCCGGCCATGCCGGATAATTCGACGACCGAACCTTGCGCCAGTTGTAACAAATTTTTGATGGGCATTTTGGTGCGACCCAATTCAACGGTCAGTTGCACCGGGATATCCAGTATCATGTCCAGATCGTTAGGGGTGGCCGTCGTGCCAGCCGCGCCAAACTTTTCGAATACGTGGGCTTTGCTGGCAGCAGGAGGCGCTTCCTGTTCAGCCATTGCGGCGGCCCAGTCATCGGTTCCGGCAGATGCTTCGGCTGTCGCCTGCTCTGACATGGCTGCACCCCAATCATCCGCGGTGATGGCAGTTTCATCAGGCATGTTGTTCTCCTTCGTTGGTAGTCAGCATTTTTACAATTTTGAGTGCGTATTGATTATTGAATACGCCATACTTGCATTCCATGATCGGAACGCCATCAATTGACGCAGTAATGTTTTCATCGACATCCAGTGGTATCACATCACCTACGCGCATTTTCAATACTCTTTCCAGTGTGATACTTGCTTGGCCCAGCGTTGCGGCCAGCTCGATTTCAGCACATTGAACCTGACGCGATAGGAGTTGCAGCCAGCGTTTGTCGACCGCAAGATGTTCGCCCTGAATATTGTTGAACAGTAAATCCTTGACAGGTTCAAGCGTTGAGTAAGGCATGCAGATGTGGAATGCACCGCCGTTACCGCCCAGCTCGATGTCGAAGGTGGTCACAATGACGACTTCATTGGGCGTGGCAATGTTGGCGAATTGCGGGTTCATTTCCGAACGTACAAATTCAAATTCCAGCGGATAGACGGTTTCCCACGATTTTGCATAGGTTTCAAATACCACGGCCAGCATTTTTTGGATGATGCGTTGTTCCGTCTGGGTAAATTCTCGCCCTTCAACCCGGGTATGAAAACGACCGTCACCGCCAAACATGTTGTCAACGACCAGAAATACCAGATTCGGGTCGAAAATAAACAGCCCGTTACCGCGCAGTGGTTTGGGCTGGATGATGTTCAGATTGGTGGGGACGGCCAGATTGCGTACAAACTCTCCGAATTTGAGTACACGAACGGGCCCCACCGATATTTCAGGTGTGCGGCGAATAAAATTGAATAAGCCAATGCGGAACAGGCGTGCGAAACGCTCGTTGATAATTTCCATCGTGGGCATGCGCCCACGTACGATGCGTTCCTGTGATGCTAAATTGTATGGGCGAATCTCTCCGGCATCCGCTTCCGGATGTACCTTTTCATCCTCTGCTTCTCCGTTGACCCCTTTGAGCAGGGAGTCAACTTCGTCCTGAGAGAGAAATTCGCTCATGTTGTTACTGGATAATAAACGAGGTAAACAGCACTTCTGCTACGCCCTTTTTGCTTGGCTTTTCCTCTGCAGCAGCATGATGTGTTTCACCTTCAGCGGCCGGCTGAACCTGATGCAGGGCAGGCTGAGTCTTACGCAGTCCCAGAACATACTCGACGTTTGCCTTGATGTCGCTGGCCAGAATTTCTTTTCCTTCAGGCGTTGCGAGTTCGGATGGTCGCTTGCTTTGTAGTAGCATGTTGATTCTATGCTGTATTTCTGGGTTGCTTTCTTTTACCTTCTCTTCAAGTTCTGGTTTGTTCAACTTGATTGTGATGGCAACTTGCAAATAGCGATCCGCATCTTCGTGCATCAGATTGGCCGTAAAGGTGCCGATTTCAACAAATTTGGGCGGAACTTTTGGTTTCGCTTCATCTTCTTCATCACCTTCATCTGCAGCTTCTTCAGTAGCGGCAGGCTTTGCATGTTTTTCGGAATGAGGTTTCATGACTAAAAAGTAGTAACCCGCACCTGCTGCGGCCAAAAGGACAACCACGGCGATAATGATCACGAGCATCTTTTTACTCTTGGGCGGTTGATCGCCTGCGGCGGGGGCGGCAGGCTTGGCTGGCTTCGACATGTTGCGATTCCTTATTGATGTTTGAATTAAGAAAAATAAACGCGGCGGATAATGACACAAATATCGCCTGTTTCCACCGCTAAATTAATATTTTTTTAAAAATTTATCGAAATGTGAATATCGGGTCTCGTTATGAATGTACAAGGCGGCTTAAGCGAACGTATCAACCAGACCGTTATGACGGCTGACCTGCGCAACGGGTACAGGGTTGATTGCGGTTTCTGTTGTTGTGTGAGTCTGAGGTGACGGTGTGCGCTGATTTGTGAAGCCTGACGCGCCACTGTCTCTCGGTGCCTGATCGTTCACGGTAGCATTGCCCAGCATGATGCCGTTGTCGGCCAGGCTTTCGCGAAGTTTTGGCATGGCGTTTTCGATTGCTTCGCGCACGGCGCTGTGGGGCGAACTGAATAATGCGGTCGCCTGATTGTCGTTGATGGTGATCGTCACACTCATTGGCCCCAGATCAGGCGGGTTTAAATGTAGTTCTGCCACCTGATTTTGTTGCGTGCTTACCCAGTTGATCTTCTGGGTGAATTCAGCAGGCCAGGCGGGACTGCCCAGCGGTGCGGCAATCGTGCTCTGATTGGTTGGTGCCATCGGTGTCGGGGTGATTGCCGAGCTTGCCGATTGAGCCATAGCCTGTGCATTGGCAGCCGGCAGGCTGGTGGCAGGATCGGCCAGTTTGAATGTTTCTTTGTCGGTAAGTGTTAGTGTTTTCGTTGCAATCGGTGATTGTTCAATGGCCGCTGGCATCACGCCGGTCATTTTTTCGCGTGTCGCATCTAGTGGCTCAGCCGCCTGGCGTGCAGATTTTCCGGTGACAGGATCCGTCGCGGGCAATACAGTGAGTTTAAGCTCGGGATTGACCGGCAGTGCGAAAGGGGGGATCTGCGCATCGGCAGGTTGTGTTGTTTGATCGGCTTGAATGTCGGTCGGTCGGTCCGCTTTAATCGTCAGATTGCCTTTTAAAAATCCAGCCAGAGGGTCGCTGGTCATTGTAGCGGATATAGTCCCCTGGTCGGGCAGATTGCGTTCGTTAGTTGTGGGATTGCCAGTTTGAGATGACTTTTGAAGCGATGAATGACTCGAGCGTTTTGAGTCGGCAGAGGGCTTTTCGCCTATCTGCTTTGCCAGTACTGCACCGAATTTCTCGGCACTTGCCCCTTCTGCGGAGGATTTCGCAGGGTTGGCAGAAGCGCTGCCTGGGGTCGGCGCGATGATTTTGTTGATGACCGGATTAATCATAATGTTTCTCCTGAGCTATTTTTCTGTATTGAGCATCTTGTACGCTGTGACACGACCGCTGTGTTCGTCCATGGCCTTTTGTTCCTGCTTTGCCTCAATTTTCAGTTCGCTTTCAATATGTCGCTGCTGCAAGGTATCAAACGATTTGAGTTTGCGCTGCGTTCCGCCGTAGTCGTTTAATCCGGCCTGAGTGGATAAGCGGTTTTGTTCAACAGCTTTGAGTTGTTGTACGATAGCCGCATCCAGCTTATAAATAAACTGCTGAAAATTTCGCAGCACAATCGGATCAACACCCTGCTGGCTGGCTGTTTGCATGCGCTCCTGATAATCGCGGCGGTATTGTCGCAGTGTTTCCAGTTGTACCTCCGAATCATGCTGCAGTTTATTCAGTTCTCCCAGTCTTTTTGTTGCCGATTCATTTTTGATCTGCGCCAGGTTCAACAAAGGTTGCAGGCGGAATGGATTGCTCATAATCGTCAATAGCCGACTTCAAACAGCGCGGTTAACTGCGCGATACTGCTTGTGTAGGTTTCACATTGATGCATGCCTTGTTTTAAAAACTGTTCCATTTTCGGATATAGTTTAATCGCTTCATCGAGCAGCGGATCGCTCCCGTTGATATAGGCCCCGACGCTGATCAGATCTCTGTTGCGCTGGTAGTGAGCATACAGCTGCTTGAAGCGTTGTACTAGTGCTGCGTGCTCAGGCGTGGCCAGCCGTGACATGACGCGGCTGATCGAGGCTTCGATATCGATTGCCGGGTAGTGTCCCTGTTCCACCAGCCGGCGCGACAATACAATATGTCCGTCCAGAATGGCCCGTGCGCTGTCGGCTATCGGGTCCTGTTGGTCATCGCCTTCGGTCAGTACGGTATAAAAAGCAGTGATTGACCCGCCACCCTCTAGCCCATTTCCAGCGCGCTCGACCAATTGGGGGAGTTTTGCAAATACGGAGGGCGGGTAGCCTTTGGTCGCAGGCGGTTCGCCGACCGCCAGCGCGATTTCGCGTTGCGCCATTGCAAAACGCGTCAGCGAATCCATGATCAGTAGTACGTTTTTCCCCTGATCGCGAAAATATTCGGCGATGGTTGTTGCATATGCCGTGCCTTGCAATCGCATCAGGGGGGAGGTGTCGGCGGGGGTGGCAACTACCACTGAACGCGCCATTCCTTCAGGGCCTAAAATGTCGTTGATGAACTCCTTGACTTCGCGTCCACGTTCGCCTATCAGGCCGACGACGGTGACATCCGCACTGGTATAGCGCGCCATCATGCCAAGTAAAACGCTTTTACCCACGCCGCTGCCGGCGAACAGTCCCATGCGCTGACCGCGTCCAACGCTTAAAAGTGCGTTGATGGCGCGCACGCCGACATCCAGCGGCGTATCGATAGAAGCGCGTTCCAGCGGGTTGAAGGGGCGGCTTTGCAGCGGCGCAGACGCCGTTTCCAGCAACGGCCCCAGTTGATCGAGCGGTTTTCCCGCGCCATCCAAAACTCGACCGAGCAGCATGTTGCCGACGGGAAGATGTTTTGCATGATCCGACATGCGGCGGCGCAGCGGTTTTCGTTTGCCAGCTAGGCTGAGTGTGTGCAATGGGGTAATTGGCATCACACGGGCGCCGGGAACCAGGCCGTAAACGTCATTCTCCGGCATTAAAAAGAGCTTCTCGCCAGAAAAACCAACAACTTCAGCTTCGACGGTGGTATTGGGCAGGCGGATTTGACAGGTGCTGCCAACGGGCATTTGCAATCCAACCGCTTCCATAATCAAACCTGTCACCTTGGTTAGATGGCCGCTGGGCGGCATCGGATTGCAGTCGGCCACATATTCGCGCCCCTCTGTTAGCAGGGCTTGCCAGCGCAGGCTGTGCTCACCACTGGGCTGGGGACCGGGCTGATCGTAGATCGGGGGCAGGATCTGGGGCGCGGCGAATGGTTCGGTCCGGAGCGTCAGTTCGGTGTCTTCAACCATGACGTGTCCTGCCCGATGGATTCCACAATGCTCTGCCAGCGAGCCGGGTTGGTTGCATCGATGTTGCTGTGGGAAGTTTCAACCCGGCAGCCACCGGATTCAATTTTTGGGTCGGTAAAAATTTTCCATCCGGCATGTGCCAGCTCATCGCCCATTTGCCGGCGCACGAGGTCCGCATCAGTCGGATGCAGAATCAGGTGAGCATTCTGGTTGAAGTGAGGAAGGCTGCTGATGGCAGTGCTAATAATTTTTAAAATAATTTGAGGTTCGATATGCAAGACACTGACGACCATCTTTTGCGCAATTTCAAGCGACAGATCGAGCAGCGACTGCGCTAATTGTTCGTCAACCTGGGTGAGCGCAATTTGCAAATTGCTCATTAAGGTTTGCAGCTTGGCAATTTCGCTCTGCGCTTGTTGCATTCCTGCGGCGTGTCCTGCAGCTAATCCTGCGGCATAGCTTTCGTCATAGGTTTTTTTTTGCAGGTTTTGCAACTGAATGGCTGCCGACTCTCTGGACGCAAGCAATGCTTCGGCCGCTAGATTTTCTGTGCCGGGCTTTTCTGCTTCGTCAAATGAGTTTAGCTCCCAGCGCTGAAATGCGGTGAGCTGTTCTTTTGGGCGTTGCGGCAGAGGGTCAGACATAGGCATCCTCATCTCCCTTGCCGCCCAGGGCTATCTGTCCTTCATCGGACAGGCGTTTGACAACTTTGAGAATTTCCTTCTGGTTCGCCTCGACTTCGCTTAACTTAACTGGCCCCTTGGATTCCAGATCTTCCCGCATCATTTCAGCCGCACGTGACGACATGTTCTTGAAAATCTTTTCACGGAGTTCTTCGCCTGCTCCTTTGAGTGCGATGATCAGCGCTTCGGACTGAACTTCACGCAGGATCAGCTGGATACCACGGTCATCCACCTCGAGAATATTTTCGAAGACGAACATTTTATCCTCGATTTTTTGTGCGAGATCAGGGTCGAAACTGCGCACCTTCTCCATCATCTCAGCTTCCAGTGTTCCGCCCATAAAGTTAAGGATTTCTGCTGCTGTGGATACTCCGCCCTTAAGAGATTTCTTGCCCGTTGAACCGCCGCTCATCAGTTTGCTCAGCACATCGTTGAGCTCGCGCAGGGCTACCGGCTGCACGCCATCCAGTGTGGATATACGCAGCAATACGTCGTTGCGCGTGCGATCCGTGAGCATTTTCATAATGGAGGCGGCCTGATCCGGTTCCAGATGCACCAAAATAGTTGCGATAATTTGCGGGTGCTCGTTGCCTATCATTTCGGCAACGGCGCCAGGATCCATCCATTTTAGGCTTTCAATACCGCTCGTGTCGCTGCTGTGCATAATGCGGTCGAGCAGGCCGGCCGCTTTGTCATCACCCAGTGCCTTGGTCAGCATGCTGCGGATATAGTCGTTCGAATCCATGCCTATGGTGGTTTTTTCAGCAGCGGCAACCAAAAATTCGTGGAAAACCTGTGAAATCTGGTCGCGAGTCAGATTGCTCAGTGCGACCATCGCGGTGCTGATTTTTTGTACTTCCTTAGGCCCCAGGTATTTGAGGACTTCTGCGGCTTCATTTTCGCCCAGCGTCATCAGAAAAATGGCACTATTTTGTACGCCGTCACTCATTGCCGTTCACCCAGTCCTTAATTACGCTTGCAACGATTTTAGGATCTTGCTGAGTGATTTGTCTTGCGATATTGAGATTTTTTTCATAGGGTTCAATTGGGGGGATGTAGTTTTCCTGGTTCGTTTCGCCGCCATGCTGCACACCTTCTGCGCCGGTCACGATTTCGCCTCCGCCCGGCGTATGGTCAGCTGCTGCTAAGTGTTCTTCATCGTCCGCTTCGGCATGAAAGGGTTCCAGAGGACGGAAGGCGGGTTTGATGATCTTAAACACGACGATCAGCATGACGGCTGCGATAATCAAATACTTTGCGAGCAGCTTGGCAAGTTCAATGATGTCTGCCTGCTTCCACCATGGCAATTCGCTCAAAGCTTCCTTTTCATCATTGAATGCGGCATTCTGAATATTCAGGCTGTCGCCGCGAATTTTATCAAATCCCACTGCATCTTTGACCAGATTGTCGATCTGGGCTTTCTCGGCATCGGTCAGTGGTTTCGAGCTGACTTTGCCTTTGGGATCTGTGGCTTTACGATTGTTGACGACGACAGCGACTGAGAGTCGTTTAATCATGCCGACGGGCAAGATGGTGTGACTGATTGTGCGGTCTACTTCGTAATTAATGGTGTTTTCTTTGTGAAGATTGTCTATTTTAGGCGCGTTTGCAGTATCCGTTGCTCCCGGAGGTGCCACGATCGGTGCGGTAGCCGGAACCGGGGGTTGGTTGCTCAATGCGCCGGGTACGCCGCTGGCGCTCAGGCCTGAACCATTGAGCGTTTCGGAGTTTTGCAGGCTGCGTATGCTCGAGTCGGCGGGATTCTGGTTGGGTTTGTAGGTCTCGGCGGTTTGTTCAGTACGCGCAAAGTCGATGTTTGCTGTGACCTGTGCGTGAATATTGTTCGCGCCCAGTAGCGGGGTGAGGATATCTTCGATACGCTTGATGTAATTTTGCTCGATTTGCTGCACGTATTTGAGCTGGTTGGCGTCGAGTCCCAAGCCGTTGCTATCCTGCAGCGAGCTCAGCAGTGAGCCATCCTGATCGACGATGGTGACATTTTTTGCCGACATGTCAGGAACGCTGCTGGAAATTAAGTGTACGATCGCGGTGACCTGAGCGGAATCGAGCAGACGACCGCCATGCAGTGTCAGGACGACCGAGGCGCTGGGTTTTTGCTGTTCTTTGATGAAAACGCTGGGTTTCGGGATGGCCAGATGAACGCGCGCCGAGGCGACAGCGCCTATGCTTTGCACCGAACGTGCTAATTCACCTTCGAGTGCGCGCTGATAATTGATTTGCTCGGCAAACTGGGTGATGCCGAATTTCTGGTTTTCCATTAATTCGAATCCCACGGTCCCGCCCTTGGGTAAGCCTTGCGACGCCAGTTTTAAACGGGCTTCATGGACTTGGTCTGCCGGGATCATCAGCGCGCCGCCCCCGTCTGCAAATTTGTAGGGGATGTTGAGTTGTTGTAGTGATTCAATGATAGCGCCGCCATCGCGGTCGGACAAATTGCTGTACAGAATGCGGTAGTCGGGTGTTTGTCCCCACATCCATGCGCCGACGATCAGTGCGATGAGGGCGGCAATACCTACTCCCAACCCCATTTTTTGCTGGGCGCTAAGTTGTTCGAAGCGACTGAATGCGCTTACGCCGGTGTTGACTCTGTTTGCTTGTTCGGACATGGCTATAACGGGCTATACCTGGATGCCGCTGGGGACAGTAACTGCATTATCTATTTCAATTGTCGTTGTTAAGGTGGGAATAAAGGGAAAAACCCGTGCCTGTTTCGCTAATGTTACACGCGTTTGTTCTTGTATTGTGCGATTACTGTAAAAGTCTGTTATAAGCTACGTGAGTCGGGGACTTGGGCGGCGTGTTTTGCTGCGTAAAATGTGCCGCTGGCAACGGGGGCTGAGAGATTAAAAAGGGGGGGAAGATGAGCAATATATCGGCGGTAGAAGGGTTGCTGGCAAATATGCGTGTGGCGGCTGCGGCGGCGGGGTTGCGTGAATCGGCACCGGCGGCCTCATCTGGTAAGGTGGATTTTTCCAGTGTGTTGAAAAATGCACTCGATGGTGTGGCGCAATCGCATGAGAAGTCTGAAGCTCTGCAAAAAGCCTTTGTGATGGGGGACGATAAAGTCAGTCTGAGCGATACGATGATTGCCATGCAAAAATCCGGCATCAATTTTCAGGCGACGATACAGGTGCGTAACAAGGTGATCCTAGCCTACAACGACATTATGAATATGCAGGTTTAACACTAATATTTTGTATCTGTTTTTATCAAACGACGGTCAGTTTTCCGGTTTTTGAATCCAGAATTGATACATTCCGGCAAATATATGCGGATTTTCGGTCTCAAAAATATGCCATTGGTCAAGATGGATCGCCTCCGGATCATTCGCGAAGCGCTGCTTGTAGGCGTGTAGTACCTCTGTTTCAATTTCAAAACCCAAAAATTTCAGTTTGTTCGCACGAATAAAATCGTCGATGCCGCTTAAAGTCATTCGATGTTCCTGTACGTGAAAAAGTAAGTCGCGGCAGGCGCTGGTGCTGTAAAAATCGGGTGAATTAAGTATCGCGCCAAAATTTTCCCGCTCACTGATGTTGATCAGTTCCTGTCGGCATTGCCTGATTTCATCGGCTGTCGATCCGTAACCCCGTTGCGCAATAAAGTCGCGAATCCGGACGATATCTGTGCGTGCAAGCTCACTGTATAAGCCGAGTTTCATGAATCCGCCAGGCTTGAGTACCGCGAGCAAGGCTTGCCATCCTGCCCAAGGATCTTTCATGTGATGCAGTACGCCGCTCGATTGGATCATTTCGAAGCGACGTTTGTCGTGTGCAATTTCCAGTAGATCCGCCTGCGCATATTCAATTGAGGCGATGCCCAGCTCTAGTGTTTTTCGTTTTGCATAGGCTAAGCTGCTTGCGCTCAAGTCAATGGCTAATATCTGAGCGTCACGGGTTCTTTGTGCCAAGCTGATCGAATGTTGTCCTGTTCCACAACCGGCGATCAGGATGCGGTCTGCGCCGCTTGCTTTTTGACGGGAAAAAGTGGTCTGCGGAAATTTCTGCAAAATAGTTTGATTAATGCTTTTTGCCTTTTCTGCAGGGGATATTTTGATCCAGCGAGGATAGGGGTTTTCTTCGTATTGATTTTGTACTTGCAGGGACACGGTATTTTCGATGCGTCCGAGTTTGGTTAGTGTGTTGCGCAGTTGAAATTCGTCTGTTGGCTCTTGTATCTGCCGGACTAATACGGCGCAGACTTCTGCCGGCCAGCATTGCTCAAGCAGTTGCCGGCTGCCGGCGATCGTGTGAAGCGGGAAGTAGGCCGCGACCGCGAGGATGCAAAGTGCATCTGTTTGAGTGTTTTCTTTAAGCGACTGGGCAAGGGAGGCGCGTAAGCGTTGTGCCGTTTGAATTTCAGCGTCTGAATAGGAAAAAATATACTCGTTGATGAAGCATTGACTTGCCAATGCGCTGTAAAAGCGCAGGGTGTCATCTGAACTTGGCGCTGTTATTTCGACGGCAGCAGTGAGCAGGTCGCGTCGCACTATGGTCATCAGTCGCTCAAGGTCTGTATCACATATCGGTGCTGAACTGAGTAAGGCGGTCAGCAAGCTGTCTTCCTCGAGTGCGGCTAGATCCTCCGAATCAATCAGCCGTTCTTCTGATTGCGAGCAGGCATTTTTTGCGCGCACGATGAGGCTTGATAAATAGTGAGTGCACTTTGCCTGACGGATGCAAACCATTGCCATCTCGCTCGTATTCCCCCATGGTTCAGTCAAAGCGCGAATCAGGTTAGTTCGAATGGTCGCGTCGGTTTGTGAAGGGGGAAGACCTTTGATGCAGGTGATATAAATGTTTTTAGCTTCAATTGTTTCTTGAACCTTCAGGGAGCGGCTGATAACTTCGAGCGCAGCGATCGGATTCTTCTGTGCATTAAGCAGTAATGCAAGATGGTTGAGTGCGTCGGAAAACGCAGGTTGGCAGCGTAAAGCCTGCCGGAAGGCCGACTCTGCCTCGGAGAGGTGATTCAGGTCAAAGAGTATAGCGCCCATGTTGTAATGGGCATCCGCATCATCCGGGTTGATTTGTAATGCTGCGCGGCAGCTATCGATTGCGTCAGATGCAGCGCCCATTTTTTTCTGGACGATACTCAGATTGTAATGCGCTTGGGCATTATCCGACTGAATGTGCAAGGCGCGTTTGAAACTTGCTGCTGCGAGCTTAAATTCCCCCATTTCGCTGAGAACAGCGCCCAGATTGTTGTGGGCTTTTGCGTAACCGGGATCGAGAGCGAGCGCTTTTTGATAACTGGTTGCCGCCTCTTTCATTTGGCCCGATTTTTGCAGCGTGGCACCGAGATTGCTGTGTGCCTGTATATAGTTCGGGTTGAGGGTAAGCGCTTTACGGTAGCTGACGCACGCCTCCGTTGCTCGTCCCAGGCTATCTAAGATGATGCCGAGGTTGTTGTGGGTTTCAGCATCTTTAGGCGATAGTTTACTGGCTGTGAGCGCTGGCATCAGTGCTTCGCTATTTTTTCCCTGCTGCTGAAAAATGACGCCCAGCATTTTCCAGCCTACCCAGTGAGCAGGGTAGTGCTCTGTCATGCTTTTTGCCATGTTTTCGGCTTCAGTCAAATTTCCGGAGCTAAAAAGAGAGATGAGCGAATTTATCTCCTGAGTTGACGGGATTTTTGATTTTTTTGCGCTGTTTTTTATGCGGGTCAGCTTAGATGGATGAGACGATGGTAATTCAACGGACTGATTGACGCGTGCATCCAGCGCATCAACTTCATGGCCTTGCAGTCCTTGTTGCCTTGCAAAAGTAAGTATGGATTGTGCCTCTTCGCGCAGGTCGGCCAAAATCAGGGCGTCAATGTAACTTATCCAGTATTGCCTTTGTGTGGGATCTGCATTGAGCGCGGTCACAAAATACGCAAGGGATGCCTGATGCTTATTGTCTTGAAGGGCCAGAACACCCAGATTATGGTTGGCTTCAGGGTGGTCGGGCTGGCTTTGTAGAATAGATAAATATAGTGCTTGAGCTGCACCTGTATCCCCTGCCTGAAATTTTTGCACGGCGCTTTGCAAGATCTGCGCAGTGCCCGGCGTTGAAGAGGATTGTTTAATCAATTTACAGTTACCTGGTGCTTTTATGGCGGACTCTCCGCATTAACAAGGTCAAGGAAGCGTGATTGGTGAACCGGCTTATGCTTTTGCGCGCTGCATTGCCGTGACATAGCGTTGCAGCAAAATGGTGGAGGCGCCGTCGAGATTTTTAAATTCGCAACCTGCGCGCCGCACAACTTGACCTGTTTGAGTTGACAAGACGACCAGGTTTTTTACTTCGATCGTGCCGGTAAACTCACCGATGTCGAGCAAGTCTATTTTACAGTTCTGGTAAGTATGGCCGGGAATCAGTACTGCATCCTGCTCTGCGCAGGTCAGGCCCACACCGCCTCCGCTGATGTCCATGATCGTCACTTCATGTTCATGATGTTCGCTCGCTTGTTCATTGGGGATCACGCAGAGCAGCGGATTTGAAACGGGGGTAGTCAGCCGGAAATACTCGCGTCGTTGCAGGCGGTAGATGCTCGCGGGCAGTTTCAGGAAAAAGGCGGGTTGACCTTTAAACGTGGTCATTGTCACGCTATCTGCCGTAAATTGCACCTTGACCTGAGAATGTGAACTCACGAAAATCAACTTGTCGGCATTGAGGATCGCATTGTTTTCTTTTTCTGTCGGTCGTATATCAAGCCACAATCCGGTTGAGTCCACAGCCAGAAGTGTTGTCAGGATAAAATCGTTTTCCTCGGAAAAATACAGTGCGATCCGTGAGGCGTGCTTGACGATATTGAGCAATACGAATTCGATTTCACGCGGGGAGGTGATGCGGTATTCGTCATCTTTGCCGCTGGTCAGGATTTCAATTTTCAGAGGAATGTCTTTTTCCATGTTGTAACGAGTACTTTTCAAGATGTTTGCGCATGATAACAAAATTAAAGCCGTGATATTGGCGGAAAAGGCACGGTTTCCTCATGCTCCAGACGATATAGCCAGGCTAGCAGCTCTGCAACCGCCAGATAGAGTTGAGGCGGAATTTGTTCGTCGAGTTCAACTTGCATCAATAAGCCTACTAAGTCAGCAGACTCATGTACGTATACGCCATTTTGTTTTGCACGTTCAATGATGGCCTGAGCGATCAGTCCGCGTCCTCTGGCGACAACTTTAGGTGCGCCGCTGGTTTGTCCATAGGCTAAGGCAACAGCGGCTTGCTGGGAGTTTGGGCGCATTAAGTTTTTTCAATCAAAGCGCCGGTGAGGGGTACGCCTGCGTCGGCGAGTGTTGCCGCCAGCCCCTGTAAACGGCGGTTGAAAAGTGCAACGGATGAGGCATCTGCGCCTTGCAGTGTCAGTCGTATCCCGCCTTGATTGTAGACGAGCCTTGCGTGCACGTCTCCCAAGTTGGGCAATGCCAGCTCCATTTCTGTGCTCCATTGACGGTCTTCCGGCTGCATGGACTGGCGTTCGGGTTGCCCCTGGATTTCCCATTGCATCGTTTGTTCAGGCCAGATTTGACCTGTCCAGGTCAGTTGATGCGTCTCGAGCGTGTGAAGTTGCTGCTGCACCAGCGGTAGCAGCTCCTTTGAAATAGGCAGCGCCGATTGCGCGGCGGATTTGTCCGGTGCGGCTGGATAATCGGATTGCGGGCTGGACTGGTTTTGCGGCTCGATGAGTAACTGTGCGGTGCTGCGTTCTCCGCGTACCCATTGCGCCTGATGGGATTCATAAAAGAGCCCGCTGTTAGCCAATGCGTCTTTGAGTCCTGCAGCCAGCTGCTTGCTGTCAGGCGCAGCGCCGGTAGTTGGCCAAACTGGATGACCAGAACTCGATTCGATCAGTGTTCTGCCCAGCGGCAATTCAGCAAGATTGGATAGCAGGCGGGATGCGGAACTGATTTGTTCCTGTGTAGCGATGGGTGCGCTGGATGCGAAAATGCTGAACATCAGATGCGGGCTGATCGATTCAACTTTTAGGGTCATTGTCGTGCCGGCTTGCAGCTGTCCGGGTAGTCGCATTTGCATGACTTGTCCGGCAATTTGCACTTTGAAAAGACCGGGGCTGACCTGTTCTTGTACGGTGGCTTTTACTTCCTGACCGGGTATCAGTTTGTCGACACTGATGCCTGTTTTTTCCGGCTGGGCGGTTGTAGCCGGGAGTTTTTCTGCAAGGATCAGCGGCTTGGATTGCCTGTACAGGGCTTGCAGGGTTTGAGTCAAGTTAGCCGGTTGCATAAAATCCTAAAGGCTGTTGCGTTGCAGTGATCAGCCGGCTCCGTAAACTTGATTCAGAAGCAGCTCCTGGCGGTTGCTGTTCAGGCTTGCTTGCAACTGTTCCATCCAGGAACGGGTGAGTTTGCTGATTTCTGTGTCATCATCAAGGATTTTTTTGATGAGTCCGACGATAAGATGCCGGCTGGAATCGTTTAGGGGGGTGGACGCTTCGGCAGATTGGATGCGGCCAAGGTACTGGGCAGACAGCTGTTCCAGGGAGATGAGTTTATCCCACTCTCCTGCATTTGCCGCTGCACGCATTTCACTTGTTAAATTTGACAGTGATTCGTAATCGCTGACAATATCGTTCGCTTTCATGGAATCAGCCTCTGGCGTATAACCTTTGCTCAGGTTGTCCGCTTGGTGCAGGAGGAGGGGCGATTGCGGTCTGGCGGATACTGTCCCATGCCTCCTTTAAGCCGCCTAGCAAAACGGCGACTTCATCAAGTGCTTCCATATCATTGTTCAGATTCGCTGCGAGCAATCGTTTGATCATATAGTCGTACAAGGATGACAGGTTGTGCGCCAGCTCACCGCCTACGTCTTTGTTGAGGCTGGCATTGAGGCCGTCGCCTATGATCAGCATTGCATGAGAAATGGCCTTGCCTTTAGCGGGGATGTCTCCGCGCAAAACACCGTTTTTCGCGTTGGCAATTGCCAGCAGGGCGCCCTGATAGAGCATGGAGATTAGTTTGTGCGGATCGGCCGCAGTGACGCCGGATTCGATGCCGACCTTGTTATACGCGCTGATTGCGGCTGTCATGTTCATAATAGTGCCTTATAGCCTTGAGAGTTGTTGGGTCAAATAACTGCTGGTTTTTCCCATTTCCGCTAGCATAACATTCAGTGAGCTGTATTGTGCGCGATAGCGTTTTTCAATATTCGCTAAATTTGCTTCCATTACGGCAATACGGTCGTTGTTCGATTTGACGGCTTGATTTAAGCTTGCCGTTCTATTGGCGAAAGCGCCATCAAACGCGAGTGAGCTTTTCGCCATGCTTTCAAATTTAGTGGCGAAGCCTGTGGACGAATTGAACAGGTTGGCAACGGCGCTGTAATTGCTCGACAACGCAGTTGATAGTTTTGCACTATCCAGTTGCATTACGCCAGCGGCGGTAAAACTGATGCCCGCATCGCCGATGGCGCTGAGTGTACCGCCTGTTACCGCACCCGCTGCAATGCCGCGCATTTGCGTTTGCAGGTCGCGCAGAGTCGGATCGCCTGCAAGCGGGGAGCCTGATTTGTAGGCTGACGCGCCCTGCAGCATGGAGTACATTGAATTGTACGCGGCGACAAAATCCGTTGCGGCTTGAGTAACCGCTGCGGTGTCGCGCGCAATTGTCAGTGTGACCGGGGCGGCACTAATCGTGTTGAGATTCAGTGTGACGCCTTGCATTGCATTGGTTACCGTATTCGAGGTGTTGGTTATCGCGATACCGTTTACCGTGAAGTTTGAATTTTGCGCAGCAACGGTTTGATTCATGTGTTGAGCGGCAGGCAGTCCTGTCGGATCATTCGCCAGCAGCGTGTTGAGTGTGCCGTCACCGCCGGTGGTGGAAATTTTGACACTGTTGCTAATGCCGGTGGCTGTTGAAGTCAGTGTCAGTCGGTACGGGCTGCTGCTGCCATCGTTGACAATTGTGGCAGTCAGACCGATGCCGGCTGCATTGATGGCATCACTGATGCCCTGCAACGTGTTGTTGCTTGAATCGATGGTGATGCTTTGGGTTGCGGTGCCATTGCTGGTAAACGTGGCAGGCGATGTGTATACGCCGCCGCTCAATGTGCCGCCGCTGAGCGTGCCGAAATCGAAATTGATCGTGGTGCTAGTGCCATCGCTGATCGCAGTTGTGCTGCTGGCTTGTCCCGCTGAAACCAGATTCTGTGATTGCGCGAGGCTGGTGACATTCAAGGCATAGGTCCCGGCAACGGCTGTGCTGCCCGCCGATGCCGTCAATACGCCGGTGTTGGAAGAGCTGGTTTTAAATGCAAGCAGACTGCTGGAACTGGAGCTGCCTAATGCCGCCGCCGCTGTTTGAAAGCTGGCCATTTGACTTTGCATCGTGCCATAAGTGGATATTTTGGCCTGATAGCTTGTTTGCTGCGTGTTAAGACGGTTGACAGGTAATCGCTCAACAGCCATCAGGCTCGAGACGATGGTGTTGACATCAATGCTCGAACCTGACGTGGATGTGGTGGTTGCGGCAACCATGATATGTCTCCCGGATTAAGCTTTTTGGGTAAACAGCAAGCCCGGCTGTAACTGGTCTATTGAACGCGCTATGGCCAGCGCCTGTTCGGTCGGGTACTGGCGTATTGTTTCGCCGGTATTTGAATCTTTCATACGCATGACAGGTATATTAGTCGAGCTGTCGATACTGAATTCAAGGCTCTGGTTCGATTGGAGCATGACGTGATTTATGCTGTTCACCGCAGATTTGAGCTGTTCTTGCGATGGCTGTTGCACGGGAGTCTGTGCTGTCGAAGCAGTATCATAAACCGGTGTTGCCTGAGTCGCTACACGTGGCGTATCACCGCGTGCCACAGGCGTCTGAATTTGGCTGTTAGTTGGTTGGATGAGCATTTTATCTCTCCTTGATGGATTGAATTCCAGTGACTGAGTCAACTGGAATTTGTCTGATTATAGCGCTATCCGGCCGCCGGATTAAATTCTTTAGTCCGGCGGCAGATTTAGTCGTTATTAACGCAGCAGTGTCATGACTTGGTTAGGTTGCTGATTGGCTTGAGCCAGCATCGCCGTACCTGCCTGTTGCAGAATGTTGTTGCGGGTCATGTTCGCTGTTTCTGCCGCATAATCGGTATCCATAATCCGGCTGTACGCAGCAGACAGGTTGACCGATGTTGTCTGCAGGTTGGCAATAGCGGAGCTGAATGTTGCCATATCCGCACCGAAGTTCGCACGTGCTGCTGCCAGTGTGGTCAGGTTCAAATCGATATTGGCAATCGTAACGCCGGTTGGAACCGCAATCGCTGTACCTACGCCAGTTACGGTGCCGCCACTTGAGTTGATAACCACAGAACCTGTTGCGGAGCTCAGACCAGCGATACGTGAGTTTTCTGCCAGCAGGGCGGTCGTTTCAACACCGGTTGCTGTTCCACCCAATTGAACTGCGATTTCACGCAGGCGCTGTACGTTGGCTGTGATCTGTGCTGCATAACCTTCGTTGGTTTGCGCTGTCGAGATACCGTCGTTTGCATTGCGGATCGCTTGATTGGAGCCGCGAATCTGACTGTCATAACCTGTGGCTGTTACCAAACCGGTTGCATCGTCCTTGGCGCTGTTGATACGCAAGCCTGAAGACAGACGTTGCATTGCAGTTTGCAGACCCAGATTCGAATGGTTCAGCGCTTGAGCAGTGAACAGGGATGAAATGTTTGTGTTGATGACTTGTGCCATTTTAGCTCTCCTTGGGTTTGGTTTTCGGCATCATTGCCGTTTACGTTGGTTTGCCGTTTTCTGCTAGCTTAATCAACCGCCGTTATTCCAGTTATCGGTGCATGCCGGAAAAACTTTAGGACTTTTTTAAAACTTTTTTAATTCAATTGCCGAATGTTGCATGTGGAGCATAGGCCGGATTTTGAGATTCACGCTGTTGACTGGCATCAGCCAGTCAACAGCGCAGACACATGTTCCGAGACTGATCGCTATCCTACTCTAAAATCGAATAAACTTCTGTAATGGAAATAATTATGAGTGCTGTCATGCCCGAGTTTGATCAAGAAAATTTATTATCGTGGTTGCGTTTGGCCTTCGAGGCGCGTAATCAGGGGCGCTTGCAGGAGGCCGAACAGCATTATCAGGACGTGCTGCAAATGGAACCTTGCCATCCGGAGGCGAATTTTCATCTGGGTGTTCTGGCCGTTGAGATGAACGAGGCTGTGCGTGGCTTGCCTTATTTGTTGCGTGCCCTGGAGGCCGACCCGCAGCGCGGTCAATACTGGTTGAGTTACAGTGAGGCGTTATTTTATGCAGGTCAGCATGACGCCGCTAAAGAAGTGCTGGCGCTGGCCCGCCAGCAGGGGTTGCAAGGCGAGGAGGTGGATGTGCTGGCGATGCGACTCGAAGCGGGAGCGGTGCATCTCGTGTGTAATCCGGGCCCTGCGCTCACGCAGACACATGGACATCAACCTGCGGCTCGGGATATTGCCGCACTGACTGCTTTGTTTAGCCAGGGGAAACTGGCGGAAGCAATCACGCTCGCTCAGTTGATGACGGCGCATTTCCCACGACATCCGTTCGGCTGGAAGGTGCTGGGATTGGCCTTCCAGCAAGCGGGGCGCGATGAGGATGCGCTGCCTGCGATGCAAAAAACAGCTGCGTTATCGCCCCGTGATGCACAGGCGCATGGCAACTTGGGTGTCGTATTTAAAGCGATGGGTCGACTGCAGGAGGCTTTAGTCAGTCTGCGCCGTGCGATAACGATCAAGCCCGATTATGCGCAGGCACATTGCAATCTGGGCGCTACACTCAACGATTTGCAAAGGCCGGAAGAGGCGGAAAAAAGTCTGCGGCGTGCTTTGCAGTTGAATCCGGATTATGCGGATGCGCACAATAATCTGGGGCTGGTACTGGATGGTTTGGGATTGTTGCAGGAAGCTCAGGCAAGTTATTGGCGTGCGTTGAAAATCAACCCTAACCTTTTTCAGGTGCATAGCAATCTGGGGAATGTACAAAGAGCACAGGGACTGTTAACGGAGGCTGAGGCCAGTTACCGGCGTGCTCTCGAACTCAACCCGGATTATGTTGAGGCGCTGTGTAATTTGGGCATCACGCTGCAGGATCGGGGGCAATTAGCCGAGTCGGAAGCGTGTTACCGGCAGGCGCTGGTAATCAGGCCTGATGATGCACAGGCCTATTCTAACCTCGGCGTCGTATTGCAATCGCTTGGGAGATTCGATGAAGCTGCTGCCTGCTTGATTCAAGCGGTGCAGCTTCATCCTGACCGGGCCGATGCGCACAATAACCTGGGACATACGCTGCACGGAATGGGGCGGTTGACGGAAGCTGCGGATTGCTATTTGCGTGCGTTGCAGATTCAGCCGGAATTTGCGCAGGCGTATTCTAATCTGGGTTTTACACGGCTTGTGCAGGGGCGGCTGGATGAAGCTCGTGCTGCGCTCAATTGTGCGTTGCAAATCAATGAGCAGTTGGCCGATGCCCACTGTAATATGGGTATTACACTCATGGAGCTGGGGCTGTTGGCTGAGGCTGAGTCGAGTTGCCAGCGTGCGATACAACTTAAGCCTGATTTCGCAGTGGCACACAGCAATCTTGGTATTGTCGCAATGGGGATGGGGCGACTTGAGGACGCCGCGGCCAGTTTCAACCGCGCGTTGCAGCTCAGGCCGGATTTTTGTGACGCGCACAGCAACCTGATCTTTGCGCTGGACATGGTAGCAAGTTCCGATATTGCCACCTTACAGGCTGTGCGGCGGCAGTGGGATGTGGCACATGCTGCCTCTTTGCATCAGCACAGGCCGCATCTGAATAGCCTCGATCCTGAACGCCGTCTGCGTATCGGTTATGTCTCGGCTGACTTCAGGGGACATTCGGCAGCGTATGCCTTCGGGGCGATGCTGGTGCTGTTTAATGATAAGTCGTTCGAAGTGATCGCGTATTCAAATTCCGCTAAACAGGATGCCATGACCGATGTATTTCGCGAGGGGGTAACGGTTTGGCGCAATATTTTCGGGCTCTCAGATGATGTCGTTGCCGATCTTGTCAGGGAGGATAAAATTGACATTCTGGTTGATTTGTCAGGACACTCGGCGGGTAACCGTCTTTTGGTCTTTGCCCGTAAACCTGCGCCGGTTCAGATTACCGCCTGGGGTTATGCAACCGGTACCGGGATGAGCGCGATGGACGTGTTTTTTTCTGACCCGGTATTTGTACCGCCGGCGGAAAAAGAGCTGTATGTTGAACAAGTCAGGTACTTACCTTGTGCGCTGGGTACTTTCTTTACGCATGACAGCGCTGTTATCAATGCGTTGCCAGCTTTGTCGGGTGCGGGGATTACTTTCGGCTCCTTTAACAGGCTGGTCAAAAATTCGGATGCGACCTATGCGGCTTGGGCGCAAATATTGTGCGCATTGCCAGAGAGTCGGATGATCATTAAAACTGAAGCGCTGGATGATCCCGTAACGCGTGAGCGGGTCATTGCTTGTTTTGTGCGGGCAGGTATCGCAGCGGATCGGATATCATTGCAGGGGAAGACGGCGCGGGATCAGCATCTTGCGGCGTTCAATCAGATTGATATTGCGCTGGATCCGTTTCCACACGGTGGTGGTGTGACAGCGATGGAAGGGCTGATGATGGGCGTGCCTGTGGTTACGTTGCGCTGGCCGACGATAGCAGGCAGGCTGTCGGCCTCAATTCTGACTTCGCTTGGTTTGACGGACTGGATTGCTGAAACGCAGCAGCAGTATATTGAACTTGCCATTCAAAAGGCGGGTGAAGTACAGTCTCTGGCAGCACTTCGCAAAGCGTTGCCCGTTATTTTGGCCAATTCGGTGATCGGTGATCAGGCTCGCTATGTCCGTTGTGTCGAACATGAATACCGGTTGTTATGGCAGGAATGGTGCGCGAGCAACCCTTAATAAAGTCGTGCCGTTTTAATTTCTCTCAACCTAATTTTCAATGTGAACTATGACAGCTGCTTATATCGAACAACTTCAGTCAGCTGTATTTCACCAGCAGGCTGGCCGTTTTGAGGATGCCGCACACCAGTACCGTGCTGTTTTACAGGTCGCGCCGCATCATCCTGAGGCAAATCACAATATGGGCGTGCTTGCAGTCCAGATGCAGCAGCCTGCACTCGGTCTCCCCTATTTGATTGCAGCACTGGAGGCGGATCCTGCGTGCGGGCAATATTGGACAAGCTATATTGATGCGTTGTATCAGGCAGGGCAGCTTGAAGAGGCGCGCCAAATGCTTGCGTTGGCACGGCAGCAGGGGCTGCAAGGCGATGATGTGGATGAGTTGGCGCTGCGTGTGAATCGTGCGGTCAGTCAGGGGGAGGCAGACCTGCCAGTACAAGGGGCAGCGCATCCTGAAATCGATCAGATCGATGCCTTGGTGGCCTTGTTCAGTTGCGGCCATTTAGAAGAGGCGGAAAAACGCGCGCGTGTGATGACTGTGGAATATCCGCAGCATGCGTTTGGCTGGAAGGCGTTGGGTGCGATATATCAACAGCAGGGCAATATTGATGCGGCGTTAGTGCCCATGAAAACCGCCGCATCGCTGTCACCCGGGGATGTAGAAGCGCACTACAATTTGGGGATCACCTATCAGGATCTCGGGCGGCTGGATGAAGCGTGCCGCTGTTACCGGCAGGCCGTGCAGATCAATCCGCATTATGCCGAGGCACACTGTAATCTCGGTGTCATTCTGCAGGGCTTGGGCGAGAGGGAAGGGGCGGAACAGTGTTATCGCCGTGCATTGCAGATCAAGCCGGCTTATGGGGCCGCACTCGGAAATCTGGCTAACCTGTTACAAATGCTTGGACGATTAGAAGAGGCCGAGGCCTGTTGTCGAACGATTTTGAAAAGTAGTCCGGATTCCGCTGATGTGTTGTTTAATCTGGGCAATATCCTCAAATGCCTTGGCCGACTGGCGGAGGCGGAAGGCAGCTACCGGGCGGCGTTGCGGGGCCATCCCGATTCTGTCCAGATCTATGGCAATCTGGGGATTACGTTGAAGGAACTGGGGCGTTTTGAGGAAGCCGAGTTGAGTTTCAGGCACGCGTTGCGGATTAATCCTGACTATGCGCAGGCGCATTGCAATTTGGGGGTGATGTTCAAGGAGCTGAACCGGCTGGATGAGGCTGAGCGGTGTTATCTCAGTGCGCTGCAGCGAGCTCCGGACTATGCGGAGGCTCTCAGTAATCTGGGGATTGTTCAGCAGGAGCTGGGAAGGGTGGCTGACGCAGAAGCGAGTTTCAGGCAGGCATTGCAATTCAATCCGGATTTACTCGAGGCGCATTGTAATCTTGGCAATGTGTTACTGGCAGCTGCGCGTCTGTCCGAGGCCGAAAGCTGTTATCGGCATGTGCTGCAGATTAAGCAGGATCATGCAATAGCGCTGCGATTTCTCGGTCTGACAATGATGTCGATGGGGCGTCTCCAAGATGGGGTGGCGAGCTTTCGTGATGTTGTGCATCTCAGACCGAATGATGCATCGGCTTATAACGATCTTGGCAACGGACTAAGAGATTCAGGGCTGCACGATCAGGCAGTTCAGTGCTATCGTCGTGCGCTGGAGCTTGATCCGCGGGATGCAGCAGTGCATAGTGATTTGATATTTACACTCGATCTGGTGGCTGATTTAAGCGTGTCCGCGATGCAGGATGAGCGAAAAAAATGGTGTCAAATGCACGCGGCGCATTTGCGGCAGCGTATTTCCTACGACATAACCCCCGATCCTGACCGGCGATTGCGCATTGGCTATGTTTCCAGCGATTTTTCGAGCAATTCTGCGCCAGCTTTTTTTGGCGGCATGTTGTTCAATTTTGACCGATCCCGTTTTGATGTGTTTGCCTATGCTAATGAAAGCCACACGATTTCGACGCCATTAACGCGACGTTTTGAGCAGAGTGTAACGGTGTGGAGAAATATCTTCAGAATGTCCGATGATGCCGTCGCCGATCTGATTCGCGCCGATAAAATTGATATTCTGGTTGATTTGTCCGGACATTCCGGTAGAAACCGTTTGCTCGTTTTTGCACGAAAACCTGCGCCTGTTCAGATCAGCGCATGGGCCTATGCGACGGGTACCGGGATGGATGCGATGGATGTCTTGTTTTCCGATATCACGCTTATTCCGCCTGAAGAGCGTTCTTTGTACGCTGAAAAAATAAGATATCTACCGGCTTTTTTTACCTATTTTTCCTGTCAGGAGCCGCCGGCAATTGCTTTGTCGCCCGCATTGACAAAAAAGACGATTACTTTTGGGACCTTCTCCCGGCTGGAAAAGGTGACAGAGCAAACCTGGCAAACATGGGCTCAGGTATTGTTGTCCGTTCCGGATAGTTGTATGTTGTTCAAAAATGCCGAGATGGATCATGCGGTCGCCCGTGCGCGTGTGGCGGGATATTTTCAGCGTGCCGGTGTTGCGATCGATCGACTTGTTTTTCATGGCAGGACAGCTTGGAATGATCATATGGCTGTCTTTAATCAGGTTGATATTTGTCTTGATACGTTTCCGCAAGGGGGCGGGGTTACCACACTGGAAGGTCTGATGATGGGCGTTCCCGTAATTACCTTGCATTCGCCCACCTTTGTGGGCCGGACCGGGGTGTCAATATTGACCGCATTAGGACTGGTAGACTGGGTCGCTCAAAGTCCCGAGCACTATGTCGCCATTGCCGTGCAAAAGGCGAGCGATATTCCGGCTTTGGCCGAATTGCGCGCACAGTTGCGAAACCGTTTAACCTCCTCGGTTATCGGGGATACCGTGGCTTACGCAAAGGTGGTTGAGCAGGAATATCTGGCGCTTTGGCAAGCGTGGTGTCTTACACAGGAAAAGGTTGTTTAATTGATGTTGATTATTTTGTCTCAGTACGGCTTTTGCGCATGACACACCCTTCGATACAGCAGGTTTTGCCGGATATGGTCAGGGCAAAAAGACTCCGGCAGTCCGGACAATTTGCAGAAGCAAAGCATGTGTATCTTGTTATATTGCAGGCGGATCCGACTCATGCGGAAGCGAATGACGGGATGGGGTGTGTTGAGCTGGCTCTTGGCAATCCGGCTGCGGCACTGGGCTTTTTTATGGCGGCCCTCGAGTCCGATCCGGTTTGCAGTCATTACTGGATCAATTACATCGAGACCTTGTTACAACTCGGACAGTTGGCTGCGGCGCGCGAAGTGCTGGCGCTGACCCGGCAACAGGGAATGCGCGGGGAAGCGCTCGATGCCCTGATGTCGAGATTGGATGTCCGTGCTCCCCCGCTTGATGAACTGATGTCATTCGCTAACTCAAATTTTAATGCTGAACCGCCTTCGGAGCAGGTCGATGAGTTGTTGGCACGGTTCTGCGAGAAAAAATACGCTGACGCGCTCGTTGTTGCCGGAAAAATGACGGTTGACTATCCTGTGTTTGCCTTGGGCTGGAAGATGCTGGGGGCTGTGTTAAAGCTGACGGGGCGGCATAAAGAGGCGCTGACGGCGATGCAAACCTCGGTTGTACTGTCGCCGTTTGATGCGCAGGCCCATGGCAATCTGGGCGTTGCGCTTCAGGATTTGGGCCGGTTTGAAGAGGCCGTGGCAAGTTTTCGGCAGGCGTTGCAGATTAATCCTGACTATGCACAGGCGTATTGCAATCTGGGGGCGACATTCAAGGCGCTCAACCGTCCAGCCGAGGCTGAGGCCAGTTACCGAAAAGCGTTGCAATTGGCGCCCGATTACGCCGAAGCGTACAGCAATCTCGGGATTGTGCTGCAGGCATCGGGGCGCTTGACTGATGCGGAAACCTGTTTTGTGCAGGCCTTGCAATTGAAGCCGGATCTGCTGGAGGCGCGCAGCAATCTGGGGCATCTTTTTCTGGAGAACGGTCGATTCTTGGATGCCGAAATGTGTTACCGGCAGGTATTGCAAAGCGCTTCTGATAACGCAGAGGCCTATAGCGCGCTAGGTAATGTGTATATGAAATTGGACAGGCTCGATGAGGCGGTTGCCTGTTTTCGTCATGCGATCGAACTTAAGCCGGATTTTGTGGTGGCACACAGCAATCTGATTTTTGCGCTGGACCTGTCGGGGAATTTGACGCCGGCGACCTTGTATGAAGAGCGAAAACGATGGAATGCCGTACATGCAGCGCATTTGAACCCTAAACGGTCTCACTTGAATGTTGCAGACGCTGAACGACGCTTGCGGATAGGCTATGTGTCAGCAGACTTCAAAGTCCATTCCGCAGCGTATGCGTTTGGAAATATGCTGGTCAATTTCGATGCCGGACGGTTTGATGTCATCGCCTATTCTAATACGCTGGTAGAGGATGACTTAAGTCTGGTTTTTCAGCGTGCGGTGACGGGCTGGAGAAACATCGTCGGGCTGTCTGATGAGGCGGTCGCCGGCCTGATACGCGAAGATCAGATCGATATTCTGGTCGATTTGTCAGGACATACGGCGGGAAATCGTTTATTGGTGTTTGCCCGCAAGCCGGCGCCCATACAGATTTCAGCGTGGGGGTATGCAGCGGGTACGGGGTTGACTGCGATGGATGTTTTGTTCTCAGACCGCGTAGTGATTCCGCCCGCAGAGCAGGCATTTTATAGCGAAAAAATCAGCTATTTACCCAGCTTGATTTGTTCATTTATGCCGTTTAATTATCCTGCGGTGAATGAACTGCCTGCGTTATCGGCCGGTACGGTGACGTTTGGTTCATTCAATCGTTTAGTCAAAAGCTCTGAGGCGGTGTACGCGGCGTGGGCGAAGATACTGCTGGCGGTTCCGGGCAGCAGGATGATACTAAAAACGCATGAACTGGATGATGCCGGGGTGAGAGCTCGGGTCACCGGATATTTTATACGGGCAGGCGTTTCCGCCGGGCGTATCGTGTTACAGGGCAAGACGTCAAGAGAGGCGCATCTGGCTGCATTTAACCAGATCGATATTGCGCTGGATCCTTTTCCTCACGGGGGAGGAATGACGGCGATCGAAGGGCTGATGATGGGGGTGCCTGTGATGACCCTTTGCTGTCCGACGCTGGTAGGTCGCGTCTCCGCTTCCATCATGACGACACTGGGTTTGACGGACTGGATCGCGCAAACGCCGCAGGACTATGTGGATATGGCCGTTCAGAAGGCGGCCAATTTGCAATCGTTGTCGGCGCTCAGGGGGCACTTGCGTGGTATTTTTTCATCATCAATCATTGGCGATCAAAAGGCCTATGTTCGCTGTGTTGAACAGGAATACCGGCAGTTGTGGCGTGAATGGTGTGTAAACCAATCGGCAGCTCAGTAAATTTTACGTTAATTATCTATGTCTACCACACCGAGCACAGCGCATTATCTGAAACAAGCCGTTGCACACCAGCTGGCAGGAGAGTTCGAGGCCGCCGAGCGCGGCTATCTGGCGTTATTGCGGCTGGAACCGCGCCATCCGGAGGCTCAGCACAATATGGGGGTGCTGCTGCTTAATCGGGGGGCGTCGGGCGATGCACTGCCGTATTTTCTGGCGGCACTGGAAATAGACCCTTCGCGCGGACAATACTGGATCAGTTATATTGATGCGCTGTTTAAGGCGGGGCAGAGCGACGAGGCGCGGCAGGTGCTGGCGCTGGCGGTACAGCAGGGGTTGCAGGGCGAGGAAGTGGATGCGCTGTGTTTGCAGGGGCAGGATATAGCGCCTGTGTCTGCGGGTGAACCGTCGTCTCAGGAGCAGCAGGCGCTACTGGCGCTGTTCAATGCAGGACAGCAGGCGGAGGCTGCCGTCCTGGCACGCCGGATGACACAGGCTTATCCTTTGTGTGGCGTGGGATGGAAGGTGCTCGGGGCTGTGACGGCGAGCGATGAAGAGGCGCTTATCCCTATGCAGCAGGCCGCATTGCTTTGTCCCGATGATTTTGAGGTGCATTACAATCTGGGCTTGATACTTCATGCATTAGGACGGTTAGACGAGGCCGCCGCCAGCTATCTGCGGGCATTGCAGATTAATCCTGATTATGCTCAGGGTTATAACAATCTGGGTGTCACGCAGCAGGAGCTGGGGAAGTTCGAAGCAGCGGAAGCCAGTTACCGGCGTGCCGTTTTGATCAGGCCGGATTACCTCAATGCGTATCACAATCTGGGCATCGTGCTGCAGTGCCTCAGTCGTTTCGATGAGGCTGAAGTCATACACAGAAAAACATTACAGCTCAATCCGGATTACCCGGAAGCGCATTGCAATCTTGGCATCGTGCTGCTGAGTTTGGGGAAAAATGATGAGGCCGTAAAATGTTTTCGTCGCGCACTGCAACTAAAACCTGATTTTGTTGTGGCGCACAGTAATCTGATCTTTTGTCTGGATATGGCGCCGAGCGCCGATCTGTCTGAACTCCTGCAGGAAAGAAAGCGCTGGGATGAGCGGCATGCAGCCCGTTTTTTGCAGGCAATCCCTTATAGTAATACGCGCTCCCCGGATCGTTTACTTAGAATCGGTTATGTATCAGCCGACTTCAGAAACCACTCTGCATCCAAGGCCTTTGGCGCGATGCTGACTCGGTATGACAGGGGACAGTTTGAAGTGTTTGCCTATTCGAATTACAAGGGGGAGGACGACAGATACACCCGGCTGTTCAGGCAGAATGCAACTGGCTGGCGAAATATTTCGGCGATGTCCGATGAGGCGGCGACGCAGCAGATACGGGAGGACCGGATCGATATTCTGGTGGATTTGTCCGGACATTCCGCAGGCAACCGATTGCTGGTTTTTGCGCGTAAGCCCGCTCCCGTGCAGATTACCGCCTGGGGCTATGCCGCAGGTACAGGGATGCGTGCGATGGATGTCTTTTTTACCGATAAGGTGATCGTTCCGCCAGAGGAGCAAAGGTTTTACAGCGAAGAAGTCAGGTATTTACCCAGCGCGCTGGGATCTTTTTTTATCGACCCTTTTCCCGATCTAAATGAATTGCCCGCCTTGAACTTGGGGAGCATTACCTTTGGCTCCTTTAACCGCCTGGCCAAAATATCCGGGCAAACTTACCGTACATGGGCTCAGATTTTGCTGCAGATTCAGGGAAGTCGGTTGATACTCAAGACGCCGGAGTTGAATGAGCGTTCTAATCGTGAACGCATTTTAAGCTATTTTGAAAATGCGGGGCTGGACGCTGATCGTATTGTTATGTTGGGGGGCTCATCGTGGTTTGAACATATGCGGGCCTATCAGGAGGTTGATATCGCGCTTGATCCGTTTCCGCACGGCGGTGGCATGACTGCGATGGAAGGCCTGATGATGGGGGTGCCTGTTATTACATTGAACTGGCCGATACTGACGGGCAGGCTGTCTTCATCGTTGATGACAACGCTGGGACTGCAAGACTGGATCGTACAAAGTGAGGATCAATATCTGGAATTAGCCATCAAAAAATCCGCTCAGTTGCCGCAACTTTCTGTGTTGCGCCAGACATTGCGCGCCCTGTTTAGCGCATCGATTATCGGTGATCAGGGGGCTTACACGCGGGTTGTTGAGCAGGAATACCGTGCGTTGTGGCAGGCGTGGTGTGTGTCTGCCGGTGAGCAGAAATGATCATGCGCATCGGCATCGATTTCGACAATACGCTGGCCGGTTATGATCATGTTTTTACCGCTTTGGCGCGCGAACTGGCGCTCATCGGTGTGTCGGAAGTGAAAACCAAGCAAGAAATCAGGGCGCAGGCTAGATTGCGCGATGAACTGCTGTGGCAGCGCATGCAGGGGATAGTTTACGGGCAGCGCATGCAGCAGGCCGAGCTGTTTTCGGGGGTGGCCGATTTTTTGACTCACTGTGCGGCGAGCGGGGTTGAAGTGTGCATCGTCAGCCACAAGACGCGCCTCGGGCATTACGACGAGACTCAGACCGACTTGCGGGAGGCGGCCCGCTTATGGATGCGCAATCAGGGTTTTTTCGACCGCTATGCCATCCCCGAAGAAAATCTGTATTTCGAATCTTCTCAGTCGGACAAAATTGCGCGCATCAACAGCCTGCAATGTGATTTTTTTATCGATGATCTGCCGGAAGTTTTGCGGCACCCCGATTTGTCGCACCCCATCAAAAAAATCCTGTTTAACAGCAATGCGGGGGCGGGTGATGTGACTGTGTGTGGCAGTTGGCGGGAAATCACGGCGGTGATATTTGGAAGCTGAATTTATAAAAATTGCAGAAGCCTTGAGCGGGCGACGCGTCGATCAGCTGATACTGTGCAAGAGCGGCAGGAATAGCCGCGTCTATAAGGTGGTCTGCGGCGATGATGCCTATACGCTGAAGAGCTATCCGCCTGAAAATTCCGATCCTCGCGATCGCTTTGGTACCGAAGTCCGGGCTCTGAAGTATTACGAAGCAAGCGGCAATCGTTATGCGCCGCGTCTGCTGGCGCTCGATCCTGTCAGACATGTAACTTTGCTCGAATGGTTGGACGGCGAGGTGGTTGGCAATCCTGCCGTTTGCGATATCGAACAGGCGCTTGATTTTATCGCCCGCACGCACGCTGCGCGGTCGCTCGGCGGCGATGAATTTAGTCTGGCGGCAGAGCCCTGTCTGTCTGGTGCGGAACTGTACCGGCATATTTCGGTGCGACTTGAAAAGCTCATCGTTCTGCCGGAATTAAAATGCTACCTTACCTCTGAAATCGTCCCTCTGCTTGAGCTTGCCCGTCGGCATGCCGAAAATTCGGCATTTACGGCGGCACTCCCCAAATCGAAGCAAACGCTGATCCCTGCTGATTTCGGTTTTCATAACGCGATTAAGTCGAATACCGGACGGGTGCATTTTATCGATTTCGAATATTTCGGCTGGGACGATCCGGTCAGGCTTGCGGCAGATTTTCTGCTGCACCCCGGCCGTGAACTCGACGCGCAGTGTGCGGATCAATTCCGTGCCGGGATGATTTCCCTGTTTCAAACAGATGAATATTTCGAATTTCGTCTGTTAAACTTGCTGCCGCTGTATGCGATACGCTGGGTATTGATTCTGCTGAATGAGTTTCTGCCCGAACGCTGGGATGCACGGGTTTTTGCAGGAGAGAGCGCGTCTCATGCAGAAATAAAAGCGCAGCAGCTCAAGAAAGCCCGGCTTGCTGCCGATAAGGCTGTTGATTGCCTTAAACTACCCTGAGAAAAACATGCCTCTTGACGAACGTGCAATAAATTTAAGAAAACTGGTCGTGCGCGGCCTGGCGGGCGGCGGGCGCGGGCATTTGGGGCCGGCGCTGTCGCTGATTGAAATGCTGCGGGTGCTCTACGACGACGTGCTGCGCCATCAGCCTGACAATCCGCTCTGGCCTGAACGAGACCGCTGTATTCTGAGCAAAGGCCACGGCTGTCTTGCGCTTTACGCGCTGCTGGCCGATCAGGGCTATTTCCCCGTCGAGGCCTTGGATGATTTTTGCAAGCGCAATGCGATGCTGGGCGGTCACCCTGAAGCCGGAAAAATTTCCGGGGTGGAGGCCTCCACAGGCTCTCTCGGGCACGGTATGCCCATCGGGCTGGGTATGGCGCTGGCCGCGCGCATGGCGGGACGAGGCAGTAAAATATTTGTCGTCGTAGGCGATGGCGAAATCAACGAAGGCTCGGTCTGGGAGGCCGCACTGTGTGCCGGCAAGCACGCGCTGGACAATTACACCGTGCTGATCGATTACAACAAGATACAGGCGAGCGGGCCGACGGCCGATATTCAGGATCTCGAACCTTTAACCGACAAGTGGCGCAGTTTCGGTTTTGCCGTGACCGAGGTTAACGGGCACGATGTTGCGGCTTTGCGCAGAACCTTGACATCGCTGCCTGCCGGCAAGCCCAATGTGGTGATTTGCCATACCGTCAAGGGCAAGGGCGTCTCCTTTGCCGAGAACAATCCCGACTGGCATCACAAGGCTAAGATAGGCGAGAAGGAAGTGTCCGATATGTTGTCTGCACTGGATAGTTATCATGCGTAAAGTCTGTCTCGATACGATACACAGTCTGGCTCACCGCGATCCGCGCGTGGTGTTCATCGGCTCTGATTTGGGCGCAGGCGTGATGGATGAAATGAAGCAATCGCTCCCCGGGCGATTTTTCATGGAAGGGATTTACGAGGCGAATGTCGTCGGCATGGCGGCCGGGATGGCGATGGATGGTTTCATTCCTTACGTGAACACCATCGCGACCTTTCTGACGCGGCGCGCTTTCGAACAGGTCGCGCTCGACTTATGCCTGCACCGTTTGCCGGTGCGTCTGATCGGTAACGGCGGGGGCGTGGTGTATGCGCCGCTCGGTCCTACCCATCTGGCGGTCGATGATTTCGCGCTGATGCGGGTGCTGCCCAATATGACAGTGGTCGCGGTCAGCGATGCGAACGAGATGCGCCGTTTGATGGAAGCATCCCTCGACTGGCCGGATCCGATCTATATTCGTCTGGCTAAAGGCGGCGATAAAGTGATTAGTTGCGAGGATGACGGCTTTGCGATCGGCAAAGCGATCGTGCGGCGTCGTGCCATGAAGTCAGGTCACATACTGTTCGCCACCACCGGGGTGATGACGACCCATGCGCTGGCGGCGGCCGATAGTCTGGCAGCGCTCGGGATAGACAGCACGGTGCTGCATTTTCATACCGTCAAACCGCTTGATGTCGATGCGTTGCTCGAACATGCAAAAGAGGCCTGTGCGGTGGTGACAGTCGAGGAGCACTCGCTCATCGGCGGCTTCGGTTCTGCGATTCTTGAGGCCCTGAGTGATCGGTTGCTCACCCTGCCGCCGGTTAAACGATTGGGGTTGTCGGATGAATTTGCCAGTATTTACGGTAGTCAGAACGATGTGCTCGAAGCGAGCGGACTGATGCCGGCTCAGATCGCAGACACCACTGCGCAGTTATTTAATGCAATTATTGAAGGAGCTCGCCGGTGAGCCAGCTATACAGCAATCTGAAGTTTTTGCGTTATGCCGATCATATTGCGGCGCTGCACGATCAGCGTGTTGTCGCCCCCGTCCATATTCGTATCAAGCCGATGAATCACTGCAATCACGACTGCTGGTACTGCGCGTACCGCGTCAGCAATCTGCAGTTGGGCGAGGATATCGACTACAAAGATACGATCCCCAAGGCTAAGATGTTTGAGATCGTCGAAGACGTGATCGCGATGGGCGTTAAAGCCGTCACGTTTTCAGGAGGGGGGGAGCCGCTGCTCTACAAACCGTTGCCCGAGGTCGTCAAGCGACTGGCCGAAGGCGGGGTGCGGGTGGCAACGCTGACCAACGGCTCAAACTTGAAGGGGCGGGTCGCCGATGCATTTGCCGAGTACGGCACCTGGGTGCGGGTGTCCACCGATGCGTGGGATGATGCGAGTTTCGCAAAATCGCGCGGCATTAAGGAAGGGGAGTTCACCCAGTTGCTGGAGAACCTTAGCCGTTTTTCGGCGCGCGGATCAAAATGCGTGCTGGGGGTGAGCTTCATTGTCGATGAAACCAACTGCACCCATTTATATGACGCCTGCCTGCTGCTCAAAAATGCCGGCGTGAATCATGTGAAGTTTTCCGGCGTGGTGGTGAGCAATTCCGGTGAGCAGAACAATGTCTATCACGCGCGGATCAGGGAGGTGGTGACCGAACAAATCGAGCGAGCCCGCACGCTGGCGGACGACAAATTCTCTGTCATCAATCATTATCACGATCTTGACGATCGTTTCGAGAAGGCTTACGAAACCTGCCCTTATTTGATGTTTCTGACGGTGATCGGCGCCGACTGTAAGGTGTACACATGTCAGGACAAGGCGTTCACCGTGTCGGGCACCTTAGGTTCGATTGCCGAACGCAGTTTTCGCGACTTCTGGTTTTCCGAAGAAAACCGTCGCCGTATCTTTGAACTTAATCCGTCCAAAGAGTGTACGCATCACTGCGTCTCGCACGGCAAGAATCTGGCGATCGCCGATCTGCTCTCGATTGATCCTGACCACGGCGCTTTTGTTTGATGTCACACGTTAAAACCCCAACGGGCCGCCTGCTCAATATCGTCACGCCGCTGCACCAGCTGACGCGCCGTGACTATCTGGCGCGGATGACAGACGACAAGGTCGCCTGCATGAAGATTGCCAAACAGTACGGACAAGACTATTGGGACGGCGACCGGCGCTACGGCTATGGCGGTTATAAATATATGCCCGGGCGCTGGAAGTCGGTCGCCCAAGCCTTGATTAAAACCTACGGTCTGGGGCCGGGGTCATCGGTGCTGGACGTGGGCTGCGGCAAGGGATTTTTGTTGCACGAGATGCTTTTGTTAGAGCCGGAACTCAAAATCTGCGGTTTTGATGTGTCATCTTATGGCATCGAATGCGCGAGCGTTGAGGTGAAACCTCATCTGTTCTTGCATCAGGCGCAGCAGCCTTATCCATTTGCGGATCAGCAGTTCGATCTGGTGATTTCGCTGGGTACGCTGCACAACCTGCAGCTGTTCGATTTGAAAGCTGCACTGACTGAAGTTGAGCGTGTCGGTAAAAATGCTTATGTGATGGTTGAGAGTTACCGCAACGAGCAGGAGCTGTTCAATCTGGAGTGCTGGGCGCTGACTGCGGAATTGCTGTTCGATTTCGATGAGTGGGTCTGGCTATACGGCGAGTTCGGTTATCGCGGCGATTACGAGTTTATCTATTTCGAATGAGCGGTTCTTCGATGCCAAAAAAAATAATCATACTGGGGCATTCAGGGTTTATCGGCTCGCGTCTTGAGGGGATGCTGTCCGTATCGGGTCGTTGGGAGGTGATCGGACGCTCTTTGCCCGAAATCGATCTGACCGATCAGGAACAGGTATTGCAGCTGGCGCCCTACATGACGCCCGATGCGACGCTGGTGCTGGCTGCGGCCGTCAAGCGGCAGTTCGGCGATACGCTGGAGGTATTCCGGCAGAACATGGCTATCGTCGAGAATGTCTGTCACCTGTTGGCCTTGTATCCTGTCGGGCGGGTGATTTTCATGAGTTCTTCCGCCGTCTATGGAGAGGAAACTGAAAACAAGTGCATTAGCGAGCAGACGCCGGTGAATCCGACTTCCTATTACGGAATCAACAAATACACCGCCGAATGCCTGTTAAAAAAAGTCTGTGCAGACAAAATTTCACTGGTTTGTCTGAGACCGCCGCTGATTTACGGGCCCGGGGATTCCGGAAAAACTTACGGCCCTGCCGGGTTTGTCGCTGCTGCGATTGAGTCACAGCCTGTGACCCTGTGGGGCGATGGCACAGAGTTACGAGAATTTATCTACATCGATGACCTGTGCCGCCTGATCGAGCATCTGGTGGATCACCCCTTTACGGGCGAGCTCAATGTGGTTGGCGGTACGCCGTATTGCTTTGCCGATGTGATCGCCATCCTGAAAAAAAATGTGCCGGCGCTTGCGGTGAATTTACGTCCGCGCAGCAAGCAAAAGGCCGACAATGCATTCGATAATCAAAAGATACGAGCGTTGCTGCCTGATGATTTTAGGTTTACTTCGCTGGAAACAGGCGTTGCCGCCATGCTAGAGACGCGTGTATGAGGGCTGAACCGTTATTCGGCGAATTGCTGATCGATTTTGGTCTTCAGCCTGTTTCCAACCGTTTTTTACCTCCGGGCAGCGTTGATGTTGTGCCGGATTTTTCGCTGCAATTGCGCATCGATGCCGACACCGGCCTGATTCATCTGGGGACGCCTTTCCCTGTCGAGGCGCTGAAGCCGCGCTACGATTGGCTGACCTGTTTTGAGCCCGAGGATCATCTGGATGATCTGGCACGTCAGCTGGTTGCGTTGCCGGAAATTTCACCGGATTCGGTCTTCGGCGCTTACAGTTTCAAGGATGATTCGATGCTGCGTCGTCTGGAGCGGCTGGGATATGCAAATACCTGGCGTATTGATCCGGCCGAGGATCTGGCGGTCACCGACCCCTGTGCAAACGTTGAGACTTATCAGCGAGAGTTAACCACCGCGCGTGCGCTCGCCATCGCGGCGAGGCGCGGGCGGTGTGACGTGATGATTGTGCGGCATGTCGCCGAGCATGCACATGATCTGCACGCTTTTATCGATGCCATCAGAGTGATGGTGAAGCCCGGCGGCTATATCGTCTGGGAAGTGCCCGATTGCGAACGGGTGCTGACGATGGGCGACTGCACGACCGTTTGGGAGGAGCACCAGTATTACTTTACACGTTATACCTTCAGGCGGGTGCTGCTCGATGCCGGATTTACGGTTGTGGACTATGCTTCGGTGCCTTATGTGCTGGAAAATTCACTGGTGGCGATCGTTCAGGAGGGGCGTGAACCTGCTCATTCAGATGATTCGGTTGCTGTTGCAGCTGAAATCGAGCGAGCACGGCATTTTGCGCAGAAAATTCAAGCACGTACTATCGCGGTACACAATAAACTCGAATATTGGCGATTTACTCGAGGAGAGATCGCACTGTTCGGTGCAGGTCACCTGTCCTGTGCTTTTTTGTCGCTGATGCAGGCATCATCTCTTATGTGTTGTGTGATCGATGACAATCCCAATAAAAAAGGTTTGCAGATGCCTGTCGGCGGATTGCACATCGCAGGTTCCGAAGTGTTGAATTCGGGCAGGATTGGTGTCTGTCTGCTGGGGTTAAATCCGCTTAATCAGGCAGGTGTGATCGCTAAACATCAGAAGTTTGTCGATCAGGGCGGGATATTCGCGTCGATTTTCCCCGGCAGTGCGCTGGATTTGGAGTTAAGGTGATGATAAAAGTCCGTAAAGAGAACGATGAAGTGCTGTATCCGGAAGATGATCTGGTGCTGGTGAGCGCGCAGGATCTGGATGAACTGAAGCGGCGGGCATCGTTGAATCCGCGCCGGCGGATCAGGCTGTGCGCGCATCGTTCGCCTGATGATCGCTTGCATGAAATGTTTATCGTGCATGCGCGGGAATGTTATGTCCGGCCGCATAAGCATCTGGACAAAGCCGAATCGATGTTGATTCTCGAGGGCGAAGTGGATGTGGTGCTGTTTGATGAAGACGGCACATTGCGGCAGATCATACAGATGGGTGCGCCCGGTACGGGCAAGATTTTTTATCAGCGTCTGTCCAGTTCTGTTTATCACTGCCTGTTGATTCGCACGGAATTTCTGGTGTTCAACGAGGTGATCGAAGGCCCGTTTATCCGCGATAACACGGTGTTTCCCGCGTGGGCGCCAGTGGAGGATGCGCCGGCAGAATTCAGAGCACGGATTGATGCGTTAATTCAAAGTAAGGAAGGATAACGATGAACGATCAGTTGATCAGGCACGATACACACTGCCGTTTATGTGGCGGCAATCGGATTGCAACGGTTTTTCGGCTTGCCGACACGCCGATGGAAGATCAGTTTGTCGTCGCCCCGCTCGAACAGCCCTTTTTCCCGCTTGAACTGGCGTTATGCGAGGATTGCGGTTATCTGCATCTGCCGCATATCGTCAGTCCTGAGGCAAGTTATACCGATTACGTTTACGTGAGCAGCCTGACAGTCGGGCTCAGAAACCATTACGATCAGTATGCGCAGAAAATAATTAACGATTGGGGGGTGCCGGCCTCTGCGCTGGTTGTCGATCTGGGCAGTAACGATGGCTCTATGCTGGCATCTTTTAAGCGGCAGGGCATGCAGGTGGTCGGCGTTGAGCCGGCCGGTAGTATTGCCGGGCTGGCTAATCAGGCCGGTCTTGAGACGATCAACTATTTTTTCACTGCTGAGGTTGCGGCCGGCATTACCGAAAAGTACGGCCATGCCCGCGTTGTCACGGCAAATTACATGTATGCCAATATCGACGATGTGACCGGATTTACCCGTTCGGTTGCCAAACTCTTGGCGCCCGATGGCATTTTTGTCGTCGAAACGGGCTACCACCCCGAACAGATGAAGATCAGGATGTTCGATTACATCTATCACGAGCATTTTTCCTATTTTACGGTCGAGGTGCTGCAGCAGCTTTTTGCCGCCGCGGGCCTTGAATTGATTCATGCCCAGAAGACAGCGCCTAAGGGCGGATCGATCCGGCTGGTCGCGCAGCTCAAATCGGCTCACAGACCGGTCGATCCGAGTGTCAGTGAACTGATCGAAGAAGAGCGTGCCAGCGGGATGCGGGATGCAGAAACCTACCGGAAATTCGCATGCGAGATTGCTGATGCGAAGCGTCAGTTACTGAGCCTTCTTGAGGAATTTAAAGCTGCCGGCAAAAAAATTGCAGGATTTGGCGCTTCCCACAGTACCACGACGCTGATCTGCCATTTTGGCCTTGCGCCGTTTATCGATTATCTGGTCGACGATAACCCGGTCAAGCAGGGGCGATATTCTCCCGGTTTTCACCTGCCGGTTTTTGCAGCCGATAAACTCATAGCGGATCAGCCGGATTACGTGATTATGCTAGGCTGGCAGCACAGGTACAGCATCATGGCAAAGCATCCCTTGATGAACGGGACGCAGTGGATCATTCCGCTGCCTGAACTTCAGATCACTTCGTGATGGCAAACGAACATGTGATTATCGTAGGTGCGACGTCTCCTTTGGCAACGGAGGCTGCCCGTGCCTTTATTGCCCGCGGGGAGCGGGTTAGTCTGATCAGCCGGAATGGTGCGGACAATCAGGAACTTCTGGCACTGGGCGAATACGCCTCGGTGTTTTCATTCGATCTGAATGATCTGGCGGCCATCCCGGCCCTGTTTCAACGTATCGTTGATGACGCAGGTCCTGTAACAAGAATTTGTTTCTTTCAGCGTTACCGCGGCGGTGCTGAGAACCCGTGGGACGGTGAATATGCGGTCAGTCTGTGCGCGACCAGTCAGATCATCGAGCAGTTCAAGCTTCAACCGGTAACAGATCAGGATCGTTCGGTTGTGATTGTCAGCTCACCTGCCGACAGCAGTGTCGTTATGGAACAATCGGCCGCCTATCATGCCGTTAAGGCAGGCTTATCGCAAATGGTGCGTTACTACGCTGTTGCGCTGGGCAGTCATGGCATTCGGGTAAATGGCATTAAACCTGCGATTGTCATTAAGCCGCGCGCGCAAGCATTTTATGATCAAAATCCGGAGCTGGTGACACTGTTTAATCGTGTCACGCCGCTTGGCAGAATGGGGCGTCCGGTCGATATTGCGAATGCGGCGCTGTTCCTGAGCAGCGATCAGGCGTCCTTTGTCACCGGGCAAATTTTAGGCGTGGATGGCGGTTTATCATTGCATGAATCGGCGTCACTAGCGCGCCTTGCCGCCAGCATTTTCAATCCGGATCTGGAAGATCACAGATGGGCGCCCCCCGCGTTAAAGTAATGAATAACAGGAATAATGATGCCTAAGACCCATCTTGAATTTTATGATGCCCACGGCATTTCGCCAGTGCACTATGTTGTCGGTGATACGCAGCAGCACTTCGAGCGACGCGCCTCGTTGTACCGCAGTTTAGGGGTGATCCCACTGTCTTGTCGGGGTGCGCGGGTGCTTGAGGTCGCTGTCGGCTCGGGTCAGAACAGCCTGTATGTCGCTTCGTTAATGCCGGAATCACTGACGCTGGTCGAACCCAATCCCACCGCGATACGCGAGATTCGCGAGCTGTATGCGAACACAAAGGTGCCGCATACCAAACCCTTGCTGGTTGAAATGACGCTGCAGGATTACATGCCCGAACACCCGTTCGATATCGTGCTGTGTGAAAACTGGCTGGGGCGGGTGCCGCATGAGCGTGCTTTGTTGCGAAAACTGGCTGGTTTTCTTGCGCCTCAAGGCGTGATGGTGGTGACGACGCTCACGCCAACCGGTTTTTTGCCGAATCTGATCCGGCGCGCACTGTCGGTCAGGTATTGCGATCCGCGCCTGCCATTTGCGGACCGTACTGAACAGCTGGTGACGATGTTTGCGCCGCATCTGGCGACCATGAGCGCGATGACACGTTCGGCGACCGACTGGGTGCAGGACAACATGATGAACCCGGCGTATTTCGATATCTGTCTGACGATACCGGATGTGTTGCAGGAAGTGGGAAATGGACTCAATGCGCTGGGCACTAACCCGTCGTTTTCCACCGACTGGCGCTGGTTCAAGGCGCTGTTTGGTGAGGGGCGGGAATTCAACCGGCATATGATAGGCGCTTATCAGGCCGAACTGCACAATTTTTTTGATTATCAGCTGGAATTTTCTCAGCCCGATGTCGAGTTAAATTGTGCTATTGAAACATCCTGTCTGGTGTTCCTCGATGCGGTGCGTGACTATGAGTCAGCAGCGCTGGCGGGCGTGAATTTAACTGAGTGCTTTTCCGAGGTGATAGCCTGCTTGACGAATATTATCAGGCAGCTCAAGGATTTTCCGGAGCAGGTCAAAGCAGGGCTTGAGGCCGGTCTAAAACTGTTGTCAGATGAAGAGCGTGACTTGCAAAAAGTGGCTACCGACAGTCCCTTTAGCCGGCTCTTTGGTCGTGAAACCGTCTATCTCTCTTTGATCGCCGATGTGACGCCGGCTCGTTTTGATGCACGGGGGTAATGTGCCACCTTGTCGGATGAACATGTGCGGCACGTATAGTGCATCCTTTGGTCGGGAACGAATATGAGCGGACGTCGTTTTTTGATTGTAGGTGGAGACGGGCTGATTGGTGTCGCGCTGAACGAGGCTATCCGGCTGCAGGGAGGGATTGTGACCTGTACGTCACGACGACTAGGTGCGGATGTCTTTCTGGATTTACAGGATAGGGATACGATTTCATCGCTTGATGTCTCGGGATATGACATTGCGTATATCTGCGCCGGATGGTCTCGGTATGCGGAAATCGAGTTGAATTGTGAGCTCAGCGAGCAGGTTAATGTGACCAACACGATGTGCTTATGTGAGCGCCTGCTGGCTGCGTGCTGTACGGTGGTGTTTATTTCTACCGCCGCCGTTTTTGACGGACAGCAGCCTTATCCTTCAGAAGCGTCTGTCGCAGGACCGGGTACCCGCTACGGTATGCAAAAGTATCGGGTCGAACGTGCTTTAACTGAAAGTCTGCAGCAGGGAGGCCGCGTCAAGATTATCCGTTTGTCCAAAGTCATTTCGTCCGCAATGCCGCTGCTTGTGGGGTGGCGTCACGCCCTGTTGCGCGGCGAAATCATAAAACCACTGTCTGATTTGCGGTTGAGTCCGGTATCGCTTCGTTACGTGGTCGCCGGTCTGATTAAAATTGCCTTGCTGGAGCAATGCGGCCTATTTCATCTTTCAGGTAAGTCCGATGTGAGTTATGCAAATTTCGCCACGCTGCTTGCGACCAAATGGGGGCTTTCGTCTTCATTGATTTGTCCATCGACATCACGGGACTTATCCGCGCACCTGCCGTATGCGCCGAGATACCCGTCGCTTGGCATGAGTCAGACCGAAGCGATGGCACAAATTTCACCGCAGAAACTGGCTGATTGCATTGCCGACCTGACAGCTCAAGGTTCACTCTAGTCGTGCCGATAAGGCATCTGTGATTTACAATTTCTAATGTGTTACCCGATATGAAGACCACTTACTTTGCTGATTTGACTCATACCGCGCAAGGCATCCATGCAAAGTGTATGCCCTTGGGGGCTGCGCTGGTCGCTTCCTATATCAAAAGGGAGTTTCCCGATAGTATTGATGTCAGCTTGTATAAGTTGCCCGAAGACCTTGAGGCGGCGGTTGTAAAGACGTGCCCGGACATCCTGTGTTTGTCTAATTACGCCTGGAATTTGAGGCTGACCGTTGCATTTGCGCGTCTGGTTAAAAAGATCAATCCGCAGCTGATCGTCATTTTCGGCGGTCCGAATTTCCCTTTAAAGGAAGACGAGAGGCAGGCGTTTCTGACCGAAAATGACTGCATCGATTTTTATGTTTTCGGCGAGGGTGAAACCGCGCTGGCCAATTTGTTCCGTGAGATGATCGCTCATAACTTCGAGGTGGCAGCGATTAAAGCTGCGCGGTTGCCGCTGATCAATTGCTCATACCTCAGTGCAGGGGAGGTGATTTCGGGTGAGTGGACGCGTACGGTTGAACTGGATCAGTTTCCCTGTCCCTATACCGATGGTTTGATGGATAAGTTTTTTGAGTTGCCACTGATTCCGCTCTATGAGACGACGCGAGGATGCCCGTTTTCGTGTACGTTTTGCACCGATGGTATCAGTGAAAAATCGAAAATATTCAGGAAGTCTCACGACAATATTGAAGAATCAATCGCTTATATTGCACAAAAAGTACAGCACAGCGATACGCTGATACTGGCCGATCTGAATTTCGGAATGTACAACGAGGATATCGAGACTGCTGAAATCATCGCAAGGCAAAAAAAATCGACAGGTTATCCCTTGAGTGTCGGTACGGCGCTTGGCAAAAGCCGTCCGGAAAATATCATGCAGGCCGTCAAGATTCTCGACGGCAGTTTGCATATCGGTCTGAGTCTGCAGTCGACGGATGTCGATGTGCTGAAAAATATCAAACGCAAAAATATTCAGACACCTAAATTGATTCTGGCGGCCGAAGAAGTCGGTTTGCGAGAAGCGGTTGATTTTACCGAGCTGATCTTAGCGCTGCCGGGCGATTCAATGGCCAAGCACTATCAGTCGTTGCGGGAAGGTGTGGAACTTGGAATGACCAATATCAGGATGTATCAGCTGATGCTGCTGACCGGTTCGACGATGAACAGTCAGGCTAGTCGTGAAATTTATCAGATGCAGACTCGCTGGCGGGTCATGCCTAACTGTGCCGGTGTCTACCGGTTTTTTGGTACAGAATTGAGAGTAGCTGAAATAGAGGAAATCGTCGTTGCCAACAGCACCTTGAGTTTCGAGGACTATGTCGAGTGCCGCGTGATGGATTTCATTATCGAACTGTTTGTTAACAACGACTGGTATGTCGAGTTGTTTGAACTGATTAAAATTTACGGTTTTGAATTATTCGATTTTCTGTTGTTTATCAAAGAAAAACGCAGCGGATTTCCCGACCGGATGGCCAAAATATTTGATAGTTTCGTCCACGATACCTGTAAAGACCTGTTCGTCGAAAAGCAGGAAATCGAAGCTTACATTACGGGTGCAGGCATACTGGAAAAGCATGTGAGCGGTGAGCTGGGCAACAATGAGATACTCGATCACAAGGCGTTGTGCTACCTGAATTTCAGACAAACGACGCAGTTCATTTTTGAAATGGCGACGATATTCCTGGCTTCCGTAAAGCGCCGGGATGACACGTTGTCACTTTATCTGGCGGATCTGCAAAAATTCATTTTATGCCGGAAGGATAATGTCATCGACGTCGGGCAGACTGTGCGTGAACAGTTTAATTTCGATTTCAGGCAGATTGCGCAGGCGCATTTCAGAGTCGATCCGCAGCAGTTGAATCTCGCGCCCTCACAGTTGGTGTTTTTTCATGACGAGAAACAGTCTGCTGCGATCAAAAAAGCCTCTAGAATATACGGCACCTCCGTATCGGGGCTTGGACGATTTATCCAGAATAATAAAATGAACCGTATGTTCAGACAATTTCAAAGCTGCGAAGATAACGCAGCGATTGAACAAAAGAAGGAGGCCGTATCGTGACATTGTCGCAGCTGGAATTGCCTGAAGAGTTGAACTATGTCGGTGTGTTTCTGACGCTTGAATGTAATTTGAGCTGCAGTTATTGCATTAACGACCCGGAGCAAAGCGGACAGCGAACCATCCTGTTTCCGATTAAGTCGCAGGCCAAAACGTTGCGCAACAGTTTAACGCCTGACGAATGGGTATTGGCCCTGAACCGGATTCCTTTCCGTGTTGACCTGCCCATTACGCTGCAAGGTGGAGAGCCGATGTTGTACTGGAAGGGTAAAGGCTTGGGGCTGGTATTGTCCGAGACGCCGCACTACTACGATTTACTGACCAACTTCGCCTTGAAGCCGGAAGTGTTCGCCGCCAATTTGAACGGGCAGCAGGCCAAACTGCAGCGCGATGCGCCCTATCCATCGATTCGCATCAGCTATCATGCGGAAGAGATGAATCGCACCTGGCAGGGCAGAGGTATTGAAGAGCTGGTTGAGCGTTGCGCGGCTTTGAGTGAGCACGGGTTTAGGGTTTCGCCCAACAAGGCTGACAGCGATGTGGGTATTTACATGGTAGCGCACCCGCAAAACCGGGTGACGGCCGAAATGGAGGCAGTCTATAGAGGGCGCGTGCCTTTCGAGACCAAGGAGTTTTTAGGTGTCGACGAAGGGAAGTTGCACGGGCATTATCTGTATCCCTTTTCGACCGATCTGATTGCGTCAGGGATTCATCCTCATACGCTGTCCTGCGAATGTCACACGACCGAATTGCTGCTTGACCCGTTAGGCTTTGTCTGGGGATGTCACTATTACCTGTATCAGAGCTGGGTTGAAGGGGGGCCGCTCAAGGCTTTTGCTGCGCTGGAGGCTCAAGATTTTCGTTTCACCGAACTGGGAGCTGCCATTTTTGCAGGACAAAAGCAGGTGCCGATAGGTCATATGCTGGATCCTGAGTTTTCGATGGCAGCACTTGAAGTTTTCCGCACTTGCCACGATTACGGCCGCTGTATCGGTTGCGATACCAAGATCAAGAATAACCGTTTCCAGAGCTACTATGATCAGGGCGTTGCTCACACGTCAGTTAAGATTCGCAATATTCAGATGCCCGCGAGTCTGTTTGATAAAATCGACAATCTGGAGCAGGCGCGGCCATTCCTCAAACCTATTGCCGGTTAAAACCATGCACAATACACCTCATATACCGGACGAAAAGCGTAAGCGTGTCCTGATTATCAAGCCGGGTTATAGCGAGACGCTGGATCCTGACGAGAGCGGCATCGTAAGTCTGGGCGACATTCTGCGCACCACCGTGATACTGCATCTGTTTCCGTCCGATCAGTATCATGTGACTTGGCTGGTCGATAAAAGGGGCATTCCGCTCCTCAAAGGCAACACGCATATCCACCGCCTGCTGGCGGTGAATCCCTTTACGCCGCATTTGTTGCTTTCAGAGTGGTTCGACATCGTTGTGAATTTCGAGAAGGAGCCGGGAATCTGTGCGGTGTCTGACCGTATTCCGGCATGGCGTCGGTTTGGATTCCGGCTTGATCCGCAGTCTCACGCTGCGGTCGCCTATGATCACTCCGATGAGGCGTTGAGCTTTACTAACGATTCAACGGCCAAACGAAAAAAAGCAAAATCCTGGTCGGAGATACTCTACGAGATGCTGGGGCATAAATATACTGGTCAGCCGTATCTGCTGGGTTACCAGCCTAAATCTGAAATTCACTATGACGTTGGCATGAATCACCTGATCGGAAAAAAATTTCCGCTCAAACGCTGGCCTGAGGCGCACTGGCAACAACTGAACGAGATGTTGTCGCAGCGTTATTCTGTGTGCTGGCAGCAGGGTGATAACGACATCAATGATTATATTGAGTGGATTGCGAGTTGCCGTGTGCTGGTCACCAACGATTCTCTGGGGTTGCATATCGCGCTTGCGCTCGGCAAACCGGTCGTTGCACTTTTTGGCCCTACCATCGCCACCGAGGTCGCAGGCGAGTCGCTGATTAAAATCGCACCGCCGCTTGATTGGGACTGTATCCCCTGTATGGAAACAGTCTGTCATCGGGGAGATCCTTGTATTGCACATATCACGGTCGACAGTGTCGCAAAAGCGGTTGCCGGGCTGCTGGAAAAATCCTGAATTCGTACCAAATTACTGCGCAGATTTTCCCGCTAGGGATGGTTTTGCCGCCTTTTGAAGGAATATGTTATGTCTGATCGTTACGCTATTGACAGTCACAAGCTCATTTATCATCCCGCGCGGGTGGCGCAGTTTCTCGATGCCGGAGACGACTGGGAGAAGATGAAAACGGTTTATCCGCTTTATGTTGAAATTTCTCCTGTCGGCGCCTGTAATCACCGCTGTACGTTTTGTGCGGTCGATTACATAGGTTATAAACCGGTTCGGCTGTCGCTGCCGGCGATTGAACGGACGCTTGCACAGATGGGCGCGCGGGGGGTTAAGAGCGTGATGTTTGCCGGAGAGGGTGAGCCCATGCTGCACAAGGACATCGACAAAATGGTGATAGCGGCACATGCGGCCGGTATCGATACCGCGATGACGACCAATGCCTCTGTGCTGTCGGATGCGTTCGTCGAAAACGCGTTGCCGTTGATGTCCTGGATCAAAGCCTCTTTCAATGCGGGTACTGCGCAGACTTACGCGCGTATTCACGGTACGAAGGAGCGCGATTTCGATCTGGTGATCGCAAATCTGAAACGACTGGTCGAGGCGCGAAATCGTCACGGTTATTCCTGCGTGTTAGGGGCGCAAATTGTCCTGTTGCCTGAAAATGCGGACGAAGTCGAGACGCTCGCCCGTCTTTGCCGCGATGAAATTGGTTTAGATTATCTGGTCGTCAAGCCGTATTCGCAGCACACCTCGAGCGTGACGCAGATTTATCAGGATATCAGTTATCAGGGGTATGCCGGGCTGAGCGCTCAGCTGGCAGCGCTCAACACCGATCGATTCAGCGTGGTGTATCGCCAAAATACCATGAAAAAACACGATGAAAGCGCAGCGAATCGCTACCGTCGCTGTCATGCCACCCCTGCTTTTTGGGGGTACATTATGTCGACAGGGGCGGTGTACGGGTGCAGCGCGTATCTGCTGGATACCCGCTTTGACTACGGGAATATCAACGAATCCTCTTTCGAGGAAATCTGGGAAGGCGAGGCGCGCCGCAAAAACTTCCGTTTTGTTCGCGATGAACTCGATATTAAGGAGTGCCGGCTTAACTGCCGTATGGACGAAGTCAATCGCTACCTTGACAGAGTCGTTAACCAAAATGTTAGTCATATAAACTTTATTTGAGTCTGGTCGTATTAAATGCAACCTACATCAGAACAGATGTTGCAGCGGGCAGTGGCGTACCAGCAGGCCGGCGAATATCAGGACGCCGAACGTTACTATCTGACGATTTTGCAGGCTGATCCTCATCACCCTGAAGCAAATCACAATGCGGGTGTCATGGCCGTGCAGATGAAGCAACCGGCTCTCGGGCTGTCTTATTTGTTGACCGCACTGGAAGCTGATCCCGGTCGCGCGCAATACTGGATCAGTTATATTGATGCGCTGTTGCAGTCAGGGAATAGGGACGAGGCGCAGCAGGTGCTCTCCATTGCGATGCAGCAGGGGTTGCAAGGTGACGAAGTCGACGCACTGGCGCAGCAATTGGCAGGCGTGCCGTCAGATAATGGGGGGGCGACATCGGCGCATCCGAGTCGTGCACAGATCGATCATCTGGTGATGCTGTTCGGTCAGCATCGCTATGCAGAGGCTGCCGGGTTGGCACGGCAGATGACAGAGCGCTATCCGGCGCACGAATTTGGCTGGAAGGCGCTGGGCGCCGCTTTAAAACAGCTGGGGCATACTGAGGATGCGCTGGCTGCTATGCTGCGCTCCGTTGAGATATCGCCTGATGATGTCGAGGCGCATTACAATTTGGGTGTTGTGCTTCAGGAGGCGCACAGGTTAGAGGAGGCAGAACTTAGTTACCGCAGCGCGATAGCACTTAATGCGGCTTATGCTGATGCTCATTGCAATCTTGGCGTGGTCCTTCAGGAATTAGGGCGAGGGAGGGAGGCCGAGGCTTGTTACCGGCGGGCGATACAGATTAATCCCCGTTATGCGGCGGCTTACAGCAATCTTGCGAATACGCTGATGGCCTCGGCGGAGCTCCCCGAGGCGGAAAATTGCTGCCGGCGAGCGCTTGAGATTAATCCGGAGGCCGCAGATGCGCACAGTACGCTTGGGCATATCCTAGAAAAACAGGGAAATTTGGCTGAGGCGGAAGCCAGTTTCCGGCGCGCGTTGCAAATCAGTCCGGATTCTGCCGTCGATTTCAGTCATCTGGGCAGCGTGCTTAAAGCTGAGGGGCGTATGCAAGAGGCGAGTGACTGTTATCACCGTGCGTTGCAGATCAATCCGGGTTATGCCGATGCGCATTACAATCTTGCGACACTGTTCAAAGAGCAGGGGTGCCTGGATGAGGCTGAACGCAGCTACCGGCAGGCACTGCTGTTCAATCCGGACTTCGTTCATGCACATTACAATCTGGCGAACGTTCTGCTCAGTCAATCCCGTTTAACGGAAGCGGAGTCGGGTTATCGCGAGGCTATCCGGTTGAAACCTGATTTTGCCGAAGCGCATAATAATTTGGGCATCGCGCTCAGAGCGCTGGGGCGGCCGGACGAGGCGAAGGCCAGTTACCTTGATGCGATACGCATCCAGCGCGATTATGCCGAGGCGCACAGCAATCTGGGGATTACCCTGCACGAATTGGGGCGCTCATCTGACGCGGCGCAGCACATAAAACAAGCGTTGCTGATCTGCCCTATGCTGGCTGAAGCGCATTGCAATCTGGGTAATGTCCTGCTGGGTGTCGGACGTCAGGCGGAGGCGCAGGCCAGTTACAGGCGCGCATTGCAGTGTGATCCTGATTTCGCCGAGGCACACAGCAATCTGATTTTTACCATGGATCTGGCGGTGGGCAGTGATGCCGCGATACAGCAGCAAGAACGAAAAAACTGGGATGCTGCGCACGCGGCGCATTTGTATCAGCAGCGGAATTTTTCGAATCAACGTGATCCGGATAAACGGCTGCGCATAGGGTATGTTTCCGCTGACTTCAGAGTGCATTCTGCCGCCTATGCGTTTGGTGCGATGCTGACGAGATTTTCTCCTGATGCCTTTGAGGTCGTTGCCTATTCGAATTCGAATCGTGAAGATGCGATGACGCAGCGGTTCCAGCAGCACGTGACGTTGTGGCGCAAGATTATCGGCATGTCGGATGAGGCGGTTGTCGATATGATCCTCGCAGATGGTATCGATATTCTGGTTGATTTGTCAGGCCACTCCTCGGGCAACCGTTTGCTCGTGTTTGCCCGAAAGCCAGCGCCCATACAGATTACGGCCTGGGGATATGCATCGGGGACCGGGCTGCGGGCAATGGATGTATTGCTTTCAGATGCAATCTTTGTGCCGCCAGAGGAAGCGCCTTTATACGCAGAGCAGGTCAGGTATCTGCCCTGTGCAATCAGTTATTTTTCCCCGGATATCGCACCGGATGTGAGTCGCTTGCCGGCCTTATCCGGTCAGGGGGTTACTTTCGGCTCATACAACCGGCTGGCCAAAAATTCTGAAGCGGCTTACCGCGCCTGGGCGAAGATATTGCGAGCGGTGCCGGATAGCCGGATGATCTTTAAAACGCCTGTGCTCGATGATGTGGCGGTGCAAGATCAGGTGAGGGCGTACTTTACCCGTGCCGGTGTTGCGGCTGAGCGCATCATCCTGCTGGGGAAGTCGCCTCACGAAGAGCATATGGCTGCGTTTAATCAGATCGATATCTCGTTGGATCCTTTTCCTCACGGCGGAGGTGTGTCAGCCCTCGAAGGCTTAATGATGGGCGTGCCTGTGGTAACGCTGAACTGGCCGAGTCTGGCCGGGCGGATTTCAGCCTCGATCATGACGACGCTTGCGATGCCGGACTGGATTGCAGGTTCAGAGGATGAATATGTGCAGCTTGCGATTCAAAAAGCCACGGATATTCCCTCCTTGTCAGTATTGCGTGGTCAACTGCGCGGGCGATTTATGACGTCTGTGATCGGTGATCAGGCAGCTTATGTACGATATGTTGAGCGTGAGTACCGCCAGTTATGGCGGGAGTGGTGCGTTATTAATCCTGTGGGCTTGGCAGAAAAAAAAAGCAATCTGAATGTAGATGAAGCCGGCGGTTTACCTGACGCCTTACCTGTTGCAAGTGTATCTGCCGATATATCACAGCCCTCTGATCTGGCAGTGAAGGCCTTGCTGCGTCATTTTTCTGACGCTTCGCAGAATGATGCATGGATGCTTGCACAGGAAATGACGAAAAATTTTCCGTCGTATGGTTTGGGTTGGCTGGTGACGGGAGCGATATTAAGGCAGCGTGGGCAATATGTTGATGCCCTGACTGCAATGCAAAAGGCGGCTGTGCTGTTGCCGGATGATGTTGCTGCCATAAATAATTTAGGGCTCGCATTGCACGATATGGGGCGCTTAGTCGAGGCGGAGGCCACGTTTAGACGAGCTTTGGCGATGAATCCGGATTTTGCAGAGGCCTATGGTAATTTAGGCAATACGCTGCATACCCTCGGCAGGGTATCTGATGCGGAAGACTGTTATCAGCGTGCAATACGGATTAAGCCGGATTTTGCCGATGCCTATAATAATTTATCGATCACCCTCAAGGGGGTAGGGCGGCTCGTCGAGGCAGAGGGGGCTTGCCGGCGCGCGCTGGAAATCAACCCGGGCTTTGCTGAGGCGTTCAGCAACTTAGGATTTATACTCAAAGAGCAATGGCGTCTGGGTGAAGCTGAAGAGAACATTCAGCTGGCACTGTCGATCAATTCAAATTGTGTAGAAGCGCATTGCAATCTCGCCGCTACCCGGCTTGAGTCGGGTAAATGTGTCGAGGCGGAAGCGAGCCTTAGGCATGCTTTGCAGCTTAGACCATACGATGCAACGCTGCATAGCAATCTGATTTTTACGCTGGATTTGATGTCCGCGGAAAGTACCGCTTCGCTGCAAAAGGAGCGCAGGCTATGGAATGCCTTGCATGCGGCTCATTTGCCAAGGTACGAGTTGCATCGAAATATACCAAGTCCTGAGCGACGGTTACGCGTCGCTTATATCTCCGCTGATTTTAGAACACATTCTGCCGCCTATGCATTTACCTCGATGCTGCTTGATTTCGATCGCAAGCAGTTTGAGGTGATCGCTTATTCGAATTCAAAAAATGAAGACAAACTGACTGAGACTTTTAAGAAAAGTGTGACGTTATGGCGGAATATCGCCGGTTTGCCGGACGATGAGGTTGCTGATCTGATTCGGCAAGATGAGGTTGATATTCTGGTAGATCTTTCAGGACATACGGCTGGCAACCGGTTGCTGGTGTTCGCGAGGAAACCAGCTCCCATTCAGATCACGGCGTTTGGTTATGCAGCCGGCACGGGTATGGAGGCGATGGATGTACTCCTCGCTGACGAGATATTCGTTCCCCGGGATGAAGTGCCGTTGTATGCTGAACGTGTGAGGTACTTGCCTTGTGCGGTCAGTATGTTTGTATCAGACGATATGCCCGCGCCGGATACCTTGCCTGCACTGTCGGGCGGCGGGATTACGTTTGGTTCATTTAACCGGTTAGTGAAACTATCGGGGCAAACTTATCTTGCATGGGCTGAGATATTGCGGGCGCTGCCGGACAGCAGGCTGATACTTAAAACACATGCGCTCGATGATGCCGGGACGAGGGGGCGTGTAAGCGAGCATTTTATTCGCGCGGGCATCGATCCCAGCCGGATTATCTTGCTTGGAAAGACATCGCGCGAAGCCCAGCTTGCGGCTTTTAATCGTGTCGATATCGCACTCGATACGTTTCCGCATGGTGGTGGTATGACCACGTTGGAAGGTCTGGTGATGGGGGTGCCGGTTGTAACGTTACGCTGGCCGACATTGACGGGGCGTGTGTCAGCATCGATTCTGACGACACTGGGGATGCAGGACTGGATTGCCGAATCACAGGACGAATATGTAAAACTTGCGATTAAAAAAGCAGCGGATCTGCAGTTGTTGTCTGTATTACGCGGGCAATTGCGCGGGCGCTTTATGTCTTCGGTGATCGGAGATCAGGCGGCCTATGTGCGTTGTGTCGAGCGTGAATACCGCCTGTTATGGCGGGAGTGGTGCGCAAAATACGGCGACCAGACGCTCTGATAGCGGAGGGGCTGTCGTTTAGCTGGCAACCACGACGCGATTTTTACCGGTCTGTTTGGCCTGATACATCGCTTTATCCGCACGCCCAATCAGTTCTTCCTGCGATTCATCAGTACCCAATTGCGCGACCCCTGCACTGAAGGTGACGAGGATACGGTCGTTTTCATGCATGAAGAACTGTTTGGTGAGTTCCCTTTGCAGGCGTTCCACTGTTAACGCAGCTTCTGCCAGCGTGATATCGGGGAGGATCAGCACGAATTCCTCCCCGCCGTAACGGGCGACTGAGTCAGAGGGGCGCAGTGCTTCTTTGATGACGTGGCACAGATGAAGCAGCGCCTTGTCACCTACTTGATGACCCATGGTGTCGTTCAGGCGTTTGAAGTTGTCGATATCCAGCAGCGCAACGCACAGCGATTCGTGGCTGCGCTCCACGCGGCGGCTCTCGCGATCAAAGGCCGCATCTAAGCCGCGCCGGTTCAATGCACCGGTCAGCTGATCCTGATGAACCAGTTCGCTCACTTCGGACAGTTCCTTTTCCAGCTTAGAAATTTTTTCTTCCGCGCTTTCGACCTGTTTGCGCGAATCGAGCAACTCCTCATGCGATTTAAGCGCGCTAGCCTGTATTACCCGGGTGTCTTGCATGATGTCGTCGAGTAAGTGCCCAAGATCATTCAGGTTGCTCGATTGCGCGATTTTCTCGCTGTAACCTGCTATCTTCTGATGATAGTCGCCGGTGCTGACCGTGATGATGCCCAGACGGTCAATAAAGGTCGTCATTAAGCTCTTGAGTGTCGATTTCGCATCAATCAGGCTCTTTTTGAGCAGTCCTTGTTTAATGATGGCTTCGCGCAGACTGCGCTCGGCATCTGCGATCACATATTTATCGATCGGATTTTCGATGATGGTGTGCAGTGCGTTTACCTGACCGTGCAGCCAATCCTCGTCTTCGACCATTTCTCCAACGTTTTCAACCAAAAGACGCAGCAGGCGCACCAGACCTTCCTGGATTCTGGATTTGTCACTGCCGCGCAATTCAACCTTCAGCCAGAAGCTGCGCAGATCCTTGGCAAGCTCTGCAATCTGGTCGCAGGTTTTGATCTGGCGAACTTGTGCGCTGAGCAGGCCGACTTCCTCTGCGAGTTCCGGTTGTGCGCTAAGCGTACCCTCCAGCGCGTGTGCGAGCAGCTCTTTGAGTTTTTCGAGCATTTCTGCTGCCTGATTTTTGATGGACGAGAGATCTGAAGCCGCGGATTTTGGTTCCGTCGTTTGGGCAGTTGCCGGTGGCAACGCAGGATGTACCGCGCTCGATTCTGGATTTTCAATCAGGCTGTCAGTGATCGCAGATTCCGACCATGAGCGGATCAGCTTGCCTAACTTTTCAAACAGGATGTCAGGATCGGATGTAAAGCGTGCTAATACGGTTTCCAGACTTTCCTTTTTGCGCGAAACGGTCAGGCCTTTGTGCGGCAGGTCAATTTGTCGCAATAAATCGCGGATTAAAACCGGCCAGGTTTGTTCGGGTGCATCGCTCTTATGTGTCTTGGGAAGTACCTTTTCAATTTCCTCGAAGCATTTGTCCCAGTTTTCTTCGCCCAGCCTTTTTTTCAAGGCGAGTCCGGTACCGGCGGCCTTGTCGGTTTGCAGCAAATGTTCGACGACATTGCGCAAAACTTTTGCAGCACCGTTCACCTCGATGGCGGGCTCGCCGCTGATCTCAGTAAAAATTTTTGCATAATTGTCAGGGGTGGGCATGAGCCTGCGTTGAGCCAGCATTTTTAGGGTTTCGCGGGCAACTTCTGACGGATTTTGCTTATTCATGGATTAATCTTAGATAAGTAGATTAGGCGTTTGTGATTGTCTGATATATCTGCGATAAAAGACAAGGTAAATTAATCGTGCCTCGCTAATCCTGAAGTTCGACTAAACGATGGGTAATCGCATAGTGGATCGCTTCGGCATTGTTGGTGAACGTCATTTTCGCCAGCATCCGGCTGCGATAGACGCTGACCGTTTTGGGGCTGAGCGCCATAATCTGTGAGATTTCACTCAATGTTTTACCCGAGGCCATCAGGCACAGCGTTTGGTATTCGCGGTTCGACAGATTTTGGTGCATCAGTTCTTGTGATTCGCCGATCAGATTGTTCAGCAGTTGTTCGGCCAGTATTTCGCTGATATATTTTTTCCCGCCCAGCACATGGTGAATCGCTTTGATCAGGACATCAGATGCACTTTGCTTGTTGATGTAACCCATTGCGCCCGCCTTGAGAGCGCGCACACCATACTGGTCTTCGGGATACATGCTTAAAATTATAATTTTGAGCTGAGGTTGTTCAGATTTAAATTGTTTGAGCACTTCGATGCCGTGCTTGTCAGGCAGATTGATGTCCAGCAGCATTAAATCAAAATGTGCTGCGCGCAGCATGCTGATGGCTTCTGTTCCGCTGGATGCCTCTCCCGTTATTTTCAGGTCCGGCGTATCCTCCAGCAGTTGCTTAAGCCCTTTGCGGATTAAAGCGTGATCATCGACGACAAGAATCTGGATCATATCGTTATTGAACAAGGCATTTGTTGATTTGAGTGTGGCGGGCAGACTTTCAATCTTGATTTTCCTTAAGCCGGAAGGTTCGTGTAATTGGATTTACACTGCTTGAGAGCCGATATGTTAAACACGTTTACTGTATTTAGAGGATTCTACTGCAAAACAATTTATAATTTCACGATTTAGGTTAATTATGTGGTTTTACGCCGGTGAGTTGCGGATTATGCGTATACCGGCTATGTCGCATATTCTTTACGTAAGGCCGTATCTGTTAAGCTTCAATTTATGAACAATCTAGAAATGTTGGGTAAATATCGCATCGTCGGCGAGCTCGGTAGGGGGGCGATGGGTATTGTTTATGAGGCCTTTGATACGCTGATTGAGCGTACGGTCGCCATTAAAACGATACTGAAATCCGGTATACAGGCTGATGAGGCGGAGGATGTTTTTAACCGTTTTCGCAGCGAAGCGAGGGCTGCGGGCCGTCTGGCTCACCCGAAAATCATCTCCATTTATGAGTATGGCGAAAATGAGGAAATGGCGTATATCGTCATGGAACTGGTTCGCGGTCGGGAATTAAGCGACTATTTCGATCATGGCAGACGGATGTCGCTAGGCGCCGGACTGCGCATTGTGGTGCAATTACTCGATGCACTTGAATATTTGCATGCGCACGGTATTGTTCATCGCGACATCAAGCCTGCGAATATCATGATAACGGCTGAGGGCGACGTCAAAATTGCGGATTTTGGTATCGCCAAGATTGATGCATCGGGGCATACCCAGGTGGGTGTGGTGCTGGGAACGCCTACTTATATGGCACCTGAACAATTTATGGGGCACGATGTTGATCATCGCGCCGATCTGTATGCGGCGGGTGTTATTCTGTATCTGATGCTCACAGGCGAACGTCCCTTCGTCGGCAGCGTCATCGCGATCATGCATCAGGCGGTGCATCGCGATGCGACGCCACCCTCCCAGCTCAACCCGCTTGTGACAAAACAGCTCGATGCCGTGGTGAGTCGAGCAATGGCAAAGCGCGCGGAAGATCGCTTTCAGAGTGCAAATAAGTTTTTGAAAGCCCTCAAAGTGGCGGCTTTGAGCTTGCCTGAGACTGAGCAGGAGACGGATCGTTCAGTAGACTCATCTGAGGTCTTTTCGCCTGATGAGACGCTGGAACTGCCGGGTGAGGGGCGCTCCACAGGTACCTGGCGAGAAGCCGATATTGCCGAGTGGCAGCGTATTTCCCATAGTAAAAATCCTGATGACTTCAGGGATTACTTAAAGGAGTTCGCTGATGGCGGTTTCGTTACGCTTGCGATGTCGCGCATTGAAATGCTGGAGAAGGCAGCGCTACGAGCCAGACAGGAGGCGCAGGCCGCAGAATTAAAAGCGCGCGCCGAGGCACAGGCCGAACTTGAAGCCCGTCAGAAACAGGATGCGGAGACCAAGGCGCTGTTGGCATTAAAAATTGCTCAGATTAAAAACGAAGCGGAAGCGTCGCGTGTGGAAGACGCGATCAGACGCGAAAAAGAAGCTGCAGAGCAGGCAGAGCGGGCACGTACGCTCTCCGCTACGCTATCTTTGCATGCAGAAAAGCGTGCCGGAGTCGTGTTAAGTCGGGAGGCTAGCAGCGATGCTGAGCGTCAAATGAAAATCGAGGAAAAGCGTCGCTTAGAAGAAGAAGTGCGGCGCAGACGTCAGGCCCGTCAGCAGATGCTGTCTGCGCGCGAGTCCGCCGAACATAAAGCCGAGGCGGCTGCGGCGGCTCAGCGTGAGCGTACAGCGGCAGAGTTGATGGCGCGTAACCGCGAGGTGGAAGAGGCGAGGGCGCAGGCAGAAACGGCCAATCGTCTTAGGCTGGAAGTGGAGGAAAAGGCAGCTTTGGAACAGAAGAGAACAGGTATCAAAATGTTGATTATCGGTATCTTTCTGGTGTTTATGCTGATTGGAATTATCTTCGGTCTGTTGCCTTCGTCAAAGTGAGGTATGACTTACAGGCCGTTTGTAATCGAAAATGCGATAAATTCGTTGGGATTTTTTTTGTAGGGATGTCCCAGACTGATGGTGCCTGATTCGCGCAGCACCATTTCTTCACGCCGTAACTGAATTTCACCTTCGCCGTTGATGGTTACATAGGTTCCGTTTGAGCTTAGATCGACCAGAATAAACTTGTCGCGTCGTCGCTCAATCTTTGCGTGCATACGAGATGCGCTGCGATTCTTCGTGACGATATCAGCGGTCTCATCGCGACCGATTGTGATGGAGGGCTGAGTGGCATTGACGATAAATGCTTCGCGCAGATGGGTCAGCTGTAAAACGGGTTCGCAATCCTGAGTGGTGTAGGTATTGCCGACCATCATGGTCAGATCTTCACTCTCGTGCCAGATAACCTCGCGTACTTCGATATCATCGGCCTTGCCTTTGATTGATAAGCTGCTGAGTGTGCGGGTGCCGGTGCGCATGATGGGCGGAAACAGCGCGACGGTAGCTCCGGTTGTGATGATTTGCTGCGCCTGAGCAATTTCTGCCATGCGAGCGGCGATGTTGACTGTGTCACCGAAGATATCCCCGTCGTTCTCCAGTACAGGACCGTAGTGAAAGCCGATGCGAATGAAAACGTGAATGCCGTCAATCGGTGGCTTTGCGCTCACCACCATCTGCATTTCGCAGGCGGCCTGTGCTGCCGAAACCGGGTCGGGGAAAACTGCCATAATTTCGTCGCCTATCGTTTTGACGACACGGCCGGCATGCGCCAGTGTGAGGCTGCGCAACACACTCAGGCAGCGGTCAATGGCTGCGAATGCGCGTGCGTCCCCGAGAACCTCATACAAGCGCGTACTGCCGCTCACGTCGGCAAACAGTACTGCATTCTCCTGTTGGGTTGTGTTCACTATTGCAATTCCGATTGAATCAAGCTTCCCATTATAAAGGGTGTTGATGAAAATGAATGGTATGAATTTAAGCAAATCGCATACCCAGATGATAGAACTTCCGTCATAATTCTCGCGCCCGGCAGGCGGGTTTTTCTGTAAATTAAAATGATGACATTCACCGCGCTTCCCCAGCATATTTATATTTTTGCCGCCATACTCGGTGTGCTGCTGATTTCATTCGTGTTTTTTTCCATGCTCCCCGCTTTTATCGTTTCGCGGCGTTTGTCTGGAATCATTAAAAGACTGCGCGAGTTGAACGGCAAACCTGATGGCAGTCTGGAGAAAATATTTCAGAAAACGGGTGTGCTTGAGCATTTGTGGTATGAGTATTCAGATTCGTTGCATCAGCAGCTCGATGAGAAGCAGCCGCAGGCGATACGTTTTCGCTCCACGCTGCCCGCCAGCGTGGTGTTCAGGCCGGATATCGTTGTGGATATTCCGTTGCGCTCGGATTTTTTCAAACATTTGCCGGGGTTGTTCACCGGGGTCGGGATCATCGGGACTTTCTACGGTCTGTTGATCGGCATGCAGTCGTTCGTGGTTTCCGAAAATCCGGTTGTGGTGCGCGCAAGTTTGACGCGCCTGTTACACGGTGTCTCCGAAGCGTTTTTGGTGTCTGCATCCGCCATTACACTGGCCATGATCGTCACCTTTGTTGAAAAATTAGTGGTGTCGAGCCTGAATGCGAAAGTCGAAAAACTGATTCAATTGCTCGATGGATTGTTTGAAGGGGGGGCCGGCGAAGAATATCTTGCGCGCCTCGTCCGCGCCTCCGAAGCTTCCGCCGGGCAATCATTGCTCAAGGGCGATCTAAAGGAAATGCTCACTGAACTCAGTGAAAAGCAAATCGCGGCAAACAACGCAGGTGTTGCGGCATTGGGAGAGCAGATTTCTCGTAGCATTGAAGTGGGCTTGAAGGGCCCCTTGTCTGAAATTGCCCAGGCGCTGAAAGCGACGCACGATGAGCCTGCGCTACAGACGATGCTAAGTGGTATGTTTGACAACTTTAACCGGCAAATGAAAGAGTTGTTCGGCGGTCAGGCAAATGATATGAACAGCTTGCAGAAGCAGACGATTGATGCCCTGAGCGCAACGGTTGCAAGGCTGGAAGCGATGGCGACGGAAGCGGGGGCTGCAGGCCAGCGCAGCATGGAGGCGATTGCCGAGCAACTGGGACGATCGAGCGCTGCGGCAGAATCGCGTCAGGCTTTGATGAATGAAAAGTTGGCTGAGTTTATCGGACAAATGCGCGAGGCGGCCAGCCAGACTCAGTCCGAATCAAAGGGGCAATTGCAGCAATCACTGAGCGAACTGTCAGTGCGTATGGGTGCGTTGATAGACGGCTTGGGTACGCAGGTGCGTTCAGTAACCGATGTTAGTCGTCAGAACCAGCTTGAGATGGAGCAGCAGGGCAAACAGATGGTCAGTCAGTTCGGCGGGCAAATCGAGGCGGTGGTCGAAGGTGTGACCGAGGCTGTTGCCGAGATGAAATCGGCCGTGACCGTGATGCAGGCGACGACGAAAGATGCCCTGTCGGCGCTGGGCGGCAGCGCGGATACCCTGTATTTGGCGAGTCAGGATTTTGCACGTGCTGGTCAGTTGGTGAACGCAACGATGGAAAAATCAGCCGCGGTGGCCAATCAGTTGCTTGAGGCCGCAGAGACGGTGTCGACCGCCGCCAGCGGCTTGGGCGATTTGTTTGCCGATTACAAGACATCGCGCGATGCGATGATTGCGCAGATGCAGACCTTGCAATTGCTGGCAGAGCAGGTGCGACGCGATGCTTCTATGTCAGGCGAGGTGTTTGAGAAGATTGAGTCGGCCACAGGCAAGCTGGTTGCGGCGCAAATGGACGCGGACCAGTATTTGTCCAGAATATCGGATGTGATTGGCCTTGCTCATCAGTCATTCAGCGATGGAATGACGCGCGCTGTGGGTGAGGCAAACCGTGAGTTTCATCAGGCCTTGTCAGACTCAGTCAAGCTGTTGCGTGAGGGAATTCATGAACTGGAGAGTACGCTCGATGCGGCCACCAATGTTTAAGGCGGCGATGTCATGATCAATAAATACCTGCTTTTGGGGCGACGCAACAAGGAAGAGGGTGAAAAACCGTTCTGGATTTCATTCGCCGACCTGATGACGGCGCTGATGGTGATGTTTTTGCTGGTGATGAGCGTCGCGCTATTGGCTGTCACCGATCAGGTCTCGTCGGCGGATCGCAATAAAATTCAGCGTGAGCAGGAAATTGATCAGCTGCTGGGAAAAATTGCCAAGGCGGCTGAAAAATACCCTGGAATTTTTGTCGATAAAAATCGCGCGGTGATCGATTTTGGCGACCGCGCCCGCTTTGATACCGGCAGTTCAACCTTGTCTGCTGAACAGGCGCAGTATCTGAGCCTTTTTGTATCCGAAATGCTGGTCGTGGCCAAGGATCAGCTGGGCCGTAAATGGCTCAAGCGCATTATTGCAGAGGGGTATGCCGATCAGCGGGGCGATTACCTACTGAATCTGAATTTGAGTTTGCAGCGCAGTCAGCGCGTGTTGTGCGCACTGCTGTCACCGCCTGTTAATCAGACATTCATGCTGACGCCAGAGGAAAAGGAACGCGTGCGCGATTATTTTCTGGTGGGTGGTTATTCATTCAATTCGGCCAAAAAATCCCTGGAGGAGAGTCGTCGTATTGAATTACGTCTGGAGTTTTTCGGTCAGGATGAGGAGCATCCGGTCATGAACGATATTACCCGCGGGAATTTTGGCAGTTGCAGAATCTAAAATGGATGCGCTTGAGAAATTGCAGGGCAAGCTGCTGGCGATAAATACCACTTCGCTGTCACGGCTGCGTCCGGGTGATTCGTTGCAGATGCAGCATGAATTTTCGATGATGCAAGACTGGGTTAAAGGCGCATCGCGGCGGGAGGATGTGCCTCTGGCGACGATAGAAGCGGCTTTGCTTTTCTATCAGAAAAACAACTATATAAAGGGGTTGCGTCAGGCGAGGTTGATTTGTTATGGCTGTACCCAGCGGCTCAATTCATATTGTCTGATTGAAGAGCGCGATGCGTTCAATCAATTACTCAGTTATGTCGATGGTTACAAGTCGCGCCGGCGCACCTTTCGCAAGCTTTATCGCGGTCTGCTGAGCAGCTATTTTTCCTATGATCCTGATTCGGCTGGCATGCGCGGTGGCGTCAGCCGGGACGTATTGAGAGCCTTTTTAAGCGATCATCTGGCAACGTTTGTGATTGGGGATTTTACACCGGACTGGCTAGCTGCACTGGCCAAGTATCCTGATTTGCTCGGGGAAAATCCGGGGCAGGCAGTTGAGTCGTCCTTGCTGCAAGGCGATGGCTCAATGCTCGAAGAAATTCGCGAACGGCTAGGTGTGGATGGCGGTTCCTGGCTTGTGCGCCGACTGGTGATGTCGCCGTTTGTCGCCATTGGACGTATGCCGGATGCTGAGTTTAAGGATCATCTGGCGAGCCTGTTGCTGTTGCTGAATGATTATCCTCTGTATGCCAGTGCCGCACTTCCGCTGCTGCTCGAGCGTTATGTGCAGTGCAAGGACAGACCTGTGCATGCGCAGATGAGAGATTATGCCGTCGGACTTTGGGGTAACCCGTGGCGGGCGCAGCAGCAATGGTTATGCAGCGACAAGGCTCGTTTGATGCTCTCGCACTGGCTTAAGCGGCAGTTGCTCAGTGAGTTTTTCAGTTTGCTGTCGAACGATGATAAAGCGTTGTCGCGACGCTTTAATTTTTGGGATCTGTATAGCGAAGATTTGACGGGCATGTATTTCGCGCTGGGCAAAGATGCTTATGTGCAGGGGAATATGCGGCTTTATAAATTCAGGCATCTGGCAAAAGGGCTGATCGCTAAGCTCACTGAAGAGAAGCACGGCGTGCATACCTGCATCATGCAGTTTTCCCATCATCACGTGGTTGAGTTCAACCGCGAAAAAAATATCGCTTATTTTTATGATGTTCGTCAGGGAACGCCTTCATTTTATTTTGCCAAGGGGTGGGTCGATATTGGTGCAATCGGCGTCACTGCGATCGAAAAAGGGGCGGATATTGCCCGTACATCCAAACCGTTACGGCATGAAGATACTAAACTTTCGACTTGGGAGGCGTGTTTCGCCGAGGAGTTGGGCGAGACCGAGAATGCCCTGCGGGCGTTCTGTATCAAGTATCAGTGTGAGTATGAGGACAGGCGCGGCACAGAGGGCAGTCAGTGTATACGCCCCGCGGATTGTGACCGGTATGGAATCGAGGTATGGTCAGTGTTGAAGGGTTGGGGGTATGACTTCTCGCCAGCACAAAAGATGTGGTATCGACTGACGTACCCCAAGCTCAGTTGAGGTGGCGGGCTAACTCTGTCCGTCTTTCGGCAGGCGCACGGCAATTTTGGTTCCTTTGCTGGGGCGGCTGGTAATTGACAGCGTCCCGTCGAGTTGTCTGATGCGCTCCTGAATGCCGCGTAAGCCAAATGAGCGCGGTTTGTTGCGCGCCGCCTCATCAAATCCGCAGCCATCGTCCGAGACGATAAGCTCAACGTATTGGTCGATTTGATCTGTCCCGGATTGACATATTTTCACTTGCACGCGTCTGGCTTGTGCGTGTTTCATGATGTTGTTCAGCGTTTCCTGAAATACCCGGAACAGCGTAATGGATTGTTCGTCTGATACATCGAGATTGTCGCTTGATTTAATTATTTTGCAGGGGATGGTGGTGCGTTTGGTAAATTCGGCGGCTTCGATTTCGATGGCGGCAACGATGCCAAAGCAATCCAGAGACCCGGGGCGTAAACTGTGTACCAGATTGTTGGCGGCTATTCCTGCTGTGTCGAGCAGGTTGGCCATGACCTGTGATTTTTCCTGCAGCGCCCCGTCATCGGCCGGGAAACGTTGCCTCATCCACGCCAGATCCATCTTTAATGCAGTCAGCAGCACGCCTATTTCATCGTGAATTTCCCGGGCAATGCGTGTGCGTTCTTCTTCCTTGATGTTTTCAATATGTGACGATAGTTCGCGCAGTTGTTGTCTTGAATGCAGAAGCTCAATTTCAGCCTGTTTGTTTTGCGTGATATTGACGACAAACCCTTTCCAGTGCGTGCCGAGTAGATCGGTTTTCCGGTATTTAGCACGCAGGTTAACCCACTTGATTTCTCCGTCGGGTGGCAAGAGGGTGCGGCCCTCCCAGTTCCACGGGGTGGCGTGTCGGGCTGAGTGTTGCATGCTCTGGTGAAACGAGGCTGCATCGTCGGCATGCAGGTACTTAATGAGGCGTTCGGGGTGATGTTTTAGCTCGGTGGCGCTGAGTCCTAGCAGGTCGAAGCATCCTTCGCTGACGTAGGGGAGGTGCAGTTTTCCTTGTGTGTCTAATCGTATCTGACAAGCCATACCGGGCAAACTGTCCAGAAAAGAATAGGGGGTGTGATCCGGGGTTTCTTCAACAGTTTTGAGCGGGTCTTGTGTGTGTCGTGCAGCTGTCACAGCGGCTTCGTTGTGAACAGAGGGGGCAAGGGTTGCATTACGTTTTTTCGCTTGTTTAATATGTAAGCGGTTTGCCGGCATGGGTAGGGATGTTTGAGTGATGAGCGTCCGAGCTTACTATAGGGCGTGTGGCGCCGCAAACAAATCGCGCTATCTTGCCCGGGAGGGCGTGACTGTGGGACAATTCGCAGTTGCCCGAATCGGGGCGGGTCGTCATTTACGTTTATTTGAAAGAAGTTCAATGCCTATTATTACTTTGCCGGATGGTTCACAGCGCAGTTTTGATCAGTCGGTGACCGTTGCCGATGTGGCAGCGAGTATCGGAGCGGGGCTGGCGCGTGCAACGCTGGCCGGACGCGTGGACGGCAATGTGGTAGATGCCTCTTTTTTGATTGAAAAGGATGCACAGCTTGCAATCATCACCGATAAGGATGAGGCTGGCATTGAAATTATTCGACATTCTATGGCGCATTTGATGGCGCATGCGGTGAAAGAATTGTTTCCTGAGGCGCAGGTGACCATCGGTCCTGTGATCGAAAATGGCTTCTTTTACGATTTTTCGTATCAGCGCGCATTCACTCCGGAAGATTTGCTGGCGATCGAAAAGCGCATGACTGAGATCGTCAAGCGCGACCTGAAGGTTGTGCGCAGCGTCGTACCCCGCGATGAGGCGGTGGCCTACTTTAAGGGGATCGGTGAAAACTACAAGGCCGAAATTATCGAATCGATTCCGGCTGATCAGGATGTGTCGCTCTACACGCAGGGCGAATTTACCGATCTGTGCCGCGGGCCGCACGTGCCGTCCACCGGAAAGCTCAAGGTGTTTAAGCTGATGAAGCTCGCCGGCGCTTACTGGCGCGGCGACTCGAAAAATGAAATGCTGCAGCGTATTTACGGTACAGCCTGGGCGAAGAAGGAAGAGCTGGAAAGTTACTTGCATCGTCTGGAAGAAGCTGAGAAGCGCGATCACCGCAAGCTGGGCCGTCAGCTGGATCTGTTTCATATGCAGGAGACAATGCCCGGAATGGTGTTCTGGCATCCTAAAGGCTGGACGCTGTGGCAGGAAATCGAACAATACATGCGCGGCAAATTCCGCGAGCACGACTACCAGGAAGTACGCACACCGGCGATTATGGACAAGACGCTGTGGGAAAAGTCTGGTCACTGGGAGAACTACCGCGACAATATGTTCACGACCGCCTCTGAAAATCGGGATTATGCGGTGAAACCGATGAACTGTCCGGGCCACGTGCAGATTTATAATCACGGTCTGCACAGCTACCGCGATCTGCCGCTGCGTCTGGCCGAATTCGGCTCCTGTCACCGTAATGAGTCCTCGGGCTCCTTGCACGGTCTGATGCGCGTGCGCGGTTTTACTCAGGACGATGCGCATATCTTCTGTACCGAGGCGCAGGTCGAGTCTGAAGTGTCCAATTTCATTGTGATGCTCAACGAGGTCTATCGCGATTTCGGTTTTGACAACGTCATCGTTAAGCTCTCAACCCGGCCTGAAAAGCGCGTGGGTTCTGATGAAACCTGGGATAAGGCGGAAGCGGGTTTGGCTGCGGCTTTGAAGCGGAACGAACTGGCATACGACATTCAGCCGGGAGAGGGTGCGTTCTACGGCCCTAAGGTTGAGTTTACCCTGAAGGATAGTCTGGACAGAATGTGGCAGTGCGGCACAATACAGCTGGACTTTAATCTGCCGGTGCGTTTGAGTGCCGAGTTTGTCGACGAGGACAATACGCGCAAACCGCCTGTTATGCTGCATCGCGCGATCTTAGGTTCGATGGAGCGTTTTATCGGAATTCTGATCGAGCATCACGCAGGCGCCTTCCCTTTGTGGCTCTCACCCGTTCAGACCGTGCTGATGAATATCTCTCAGGCGCAGGAGGAATATGCGAAGGAAATCGGCCAAATATTGGCGCGTGCCGGCATCAGAGTGCAATTGGATTTGCGCAATGAGAAGATTACCTATAAAATCCGCGAACATAGCTTGCAGAAATTACCTTATCAGCTGATTGTGGGCGATAAGGAAGTGTCTGGAAGGCTGATTGCCGTGCGTACCCGTAGTGGTGAAGATCTCGGACAGATGACGGTCGATGCGTTAATCGAGCGTTTTAAGGCTGAAATCAAATCGGGCAGCACGGTTTAATTTTTCATACGGAGACATTCCAATAGCACAGAATAAATTACAGCGCCTCAATGAAATGATTACCGCACCACAGGTGCGACTCATTGGAGCAGATAAAGAACCCCTGGGGATCGTGTCCAGCGCAGAAGCATTGCGTCTGGCAGGTGAAGCCGAGCTGGATCTGGTGGAAATTTCACCGATGGCCGACCCGCCTGTTTGTCGCATCATGGATTTCGGTAAGTTTAAATACGCCGAGAGCAAGAAGCAGCATGAAGCCAAGCTCAAACAAAAGCAGGTTCAGGTCAAGGAAATTAAGTTTCGTCCGGGTACCGATGATGGCGATTACAACATTAAGTTGCGTAATCTGACCAAATTCCTGTTGGATGGCGATAAGACCAAGATCACGCTGCGTTTCCGCGGTCGTGAAATGGCCCATCAGGAAATCGGTATGCGCTTGATTGAGCGCGTCAGAAATGATCTGGAAGAATACGCAGTCGTCGAACAGTTTCCGAAAATGGAAGGCCGTCAGATGGTGATGGTGCTGTCGCCTAAAGCGGCGCTGAAAAAATAAGCAGTAAGTAGGTAGTAGTAAGTAGTAAATAGGTCGGGTTTATCCCGACACAACAATAAGTGGTGTATGGGTTAACAAGCTTTTCCACAGTGGAAAACACCTCCCACCATAAATCAAGGAGTAGTTATGCCTAAGATGAAAAGCAAAAGCGGAGCAAAAAAGCGCTTCGTAGTACGTGCCGGCGGCACTATCAAGCGCGCATGTGCGTTCAAACGTCACATTCTGACTTCGAAGACGACCAAGACTAAGCGTCAACTGCGTGGTATTGCGGAAGTTCACTCAACCAATACAGCAGCGGTTCGTCGCATGCTGCCATACGCGTAAGGAGTAGAGCATGCCAAGAGTAAAACGTGGAGTCGTAGCCCGTGCAACGCACAAGAAACTGTTAGCCAAGGCTAAGGGTTACCGTGGTCGCCGCAAGAACGTATACCGTGTAGCTAAGCAAGCGGTAATGAAGGCGGGTCAATATGCATACCGTGACCGTCGTCAGAAAAAGCGTCAGTTCCGTACACTGTGGATTGCGCGTATCAATGCAGCTGCTCGTGAATTCGGAATGCCTTACAGCGTATTCATGAACGGCCTGAAAAAGGCGGATATCCAGATCGACCGTAAGGTTCTGTCTGATATCGCAATTTTCGACAAGGCTGCTTTTGAACAATTCGTTGTTCAGGCTAAAGCGAGCCTCGCAGTATAAGTATTGCCTCGCAGTCGAATTCGGACTGCGTCATTAAAAGGGGGGCGATGAGCCCCCTTTTTTTGTTGTGTAATGGTGCATTTATGGAACAACTTCAACAAATTCAGGAACAGGCTTTAAATCAGTTCGCGCTTATCAGCGATGAGGCTGAATTGGAGCAGGTCAAAGCAAAATATCTGGGTAAGGAAGGTGCTTTAACCGCCTTGCTCAAAGGATTGGGAAAGCTCTCGAACGAGGAGCGCCCGGCCGCCGGTGCGCGCATCAATCAGGTCAAACAGGTGATTGAAGCGGCGCTTCAGCAGCGCCGCGATACGCTGGCGCAGGCGAAGCTCGACGCGAAGCTGGCCGCCGAATCGCTGGATGTGACGTTGCCCGGACGCGGCATCGGTTGCGGTGGTTTACATCCGGTCACGCGCACCTTGGCGCGCATCGAACAGCTGTTTCACAGCTTAGGATTTGCCGTATCCTCAGGCCCCGAAATCGAACACGATTTCTACAATTTCACCGCGCTGAACATCCCGGAGAATCACCCGGCGCGCGCGATGCACGATACGTTTTACATCGATCCTGAGCACGTGCTCAGAACGCACACCTCCCCTGTGCAGGTGAGGTATATGGAAGAAAATCAACCGCCGCTGAAGATCATCTCGCCGGGGCGCGTGTATCGCGTTGATTCCGATGCTACGCATTCGCCGATGTTTCATCAGGTCGAGGGCTTGTGGGTCGATGAGCATGTGAGTTTTGCCAACCTCAAAGGCGTGGTGCAGGACTTTTTGCAGCGTTTCTTCGAGCAGGACGACTTGCAGGTGCGTTTTCGTCCCTCCTTCTTTCCGTTTACCGAACCCTCTGCCGAGATGGATATGAGCTGGCGCGGTGGCTGGCTGGAAATTGGCGGCTGCGGCATGGTGCATCCCAATGTGTTGAAGCACGTGAATATCGACAGCGAAAAATATCTGGGATTCGCATTCGGTCTGGGTGTGGAACGCCTGGCGATGTTGCGCTACGGCGTCAACGATCTGCGCCAGTTCTACGAGAGCGATTTGCGCTTCTTAAAACAGTTCAACTAAGTATATCGCGATGAAATTTTCTGAAAATTGGTTAAGAAGCTGGGTCAACCCGAAACTGACAAGCGAGGAATTGGGTCATCTGCTGACGATGGTGGGTCTCGAAGTCGAGGAGAGGGAGGCTGTTGCGCCGGCATTCAATAACGTGGTGGTTGCTCAGGTTTTGTCAGTTGAGAAACACCCTGATGCGGACCGGCTGAATGTGTGTCAGGTGAATGTGGGTGAGGCCGAACCGTTAACGATCGTCTGCGGTGCATCCAATGTGGCTGTCGGTTTAAAAGTGCCTTGTGCGCGCATCGGCGCGGTACTGCCGGGCGAGTTTAAGATCAAGCAGGCGAAGGTGCGTGGTGTCAGTTCGTCTGGAATGCTCTGTTCGGCGGTTGAGCTGGGCTTAGCGACTGAGAGCGACGGGCTGTGGGTCTTGCCGGCTGATGCACCTGTCGGGCAATTGATGCGCGAGTATCTGGATCTGGACGATCAGTTGTTTACCCTTAAACTCACGCCTAATCGCAGCGACTGTTCCGGTATGAAGGGGATTGCGCGTGAGGTTGCGGCGTTAACCGGCAGCGAACTTTCGCCCGTTGCGATCGCGGCTCAGGCTGTTGCACTGAGCGATCAGCTTGTGGTGACGGTTGAAGACAAAACATCGTGTCCGTTATATTGCGGGCGACTTGTGCGTGGCGTGAATGCGGCCGCAGTAACGCCGGTATGGATGCAGCGACGTCTTGAGCGCAGCGGGTTGCGCTGTATTAACGCGGTCGTCGATATCACCAATTACGTGATGATGGAATTAGGTCAGCCCATGCACGCCTTCGATGCCGCGACCTTGTCCGGTGGCATTACCGTGCGCCGTGCGATCAAAGATGAAGCGCTGATGCTGCTGAACGATCAGGCCGTGGTGCTGGATGAAAACGTTCTGGTGATCGCAGACGATGCGCGCGTGCTGGCTTTGGCGGGCATCATGGGCGGTGCGGGGAGCGGCGTTGAGACGACGACACAGGATGTGTTTCTGGAAGCCGCCTTTTTCCACCCCGATGCGATTGCGGGGCGTGCGCGCCGCTTTGGTCTGGCCACCGATTCATCATTCCGCTTCGAACGGGGCGTCGATTTTGCGGCAACCCGCGAGGCGCTGGAGCGTGCGACCCAATTGCTGCTGGAAATTTGCGGCGGTAGCGTCGCTGAAATTACCGAAGTTCGCGGTGAGTTGCCGGCTCGTGCGGCCATCGTCTTGCGTACCTCCCGTGTGGCGCGTGTGCTGGGAATTTCGTTCGAATGCAGCCAGATTGCTCAATTGCTGACACGTTTGCAATTTGAATTTGTCATGTCAGGTGACAGTTTTAGTGTGACGCCGCCGAGTTTCCGTTTCGATCTGTCGATCGAATCCGATCTGATCGAAGAGGTTGCCCGTCTGCATGGTTACGACGCCATTCCCGCGCTGGCGCCTCATGCTGCGCTGACCATGCTGCCCGATAGCGAATTGCAGCGTCCGCTCAGTCGCATTCAGCAAGTACTGGTCGCACGCGATTATCAGGAAATCGTCAGTTACGCTTTTGTAGAAGCGCAGACTGAGAGCGAGTTGTGCGGTAACGACCATCCTGTTGCATTGCAAAATCCGATTGCCAGCAATATGTCGGTGATGCGCAGCAGTCTGATTGGCGGCTTAGTGGGCGCCTTGCGCTTTAACTTGAACCGTCGTCAGTCGCGTGTGCGTCTGTTCGAAGTCGGTGCGTGCTTCGCCAAATCTGATGGACAGTATGTGCAAACCCAGCGACTGTCAGGTATCGCCTGTGGTGCATGTCAGCCGGAGCAGTGGGGCGCTGCCGCCAAAGCAGTTGATTTTTACGATGTGAAGGCGGATATCGAGGCGTTGTTTGCGCCATTGACGTTGCGTTTTGCAGCGGCCTTGCATCCGGCCTTGCATCCGGGGCGTTCTGCGCAGATTTTTGCCGGTGAAAATTTGGTTGGTTGGATAGGCGAGTTGCATCCGAAGTGGCAGCGCGAGATGACGCAGGCAGCGGTCTGGTTCGAGGTCGAGTTAAACGCGTTGATGCAGAGCCGTGTTCCGCGCATGAGTGAGATTTCGAAGTTTTTGCCGGTGCGTCGCGATCTGGCGGTGCTGGTGGATGAGTCGGTCAGCGCGCAAACGCTGACGGATGCGATGCTGGCGGCCAAGGCGGATTATGTGCAGGAAGTTGTTTTATTTGATGTATATCGCGGGCCCGGTGTGGACGCAGGCAAAAAAAGTCTTGCATTCCGCGTGTCGTTACAAGATACTCAAAAAACACTCACGGATGCAGAAATAGAACCCGGCATGGCATTGCTGGTGGACGCATTGAATAAGCAAGGTGCGCAATTGCGTATGTAAGGGAAAAATATGATAACAACACTAACAAAAGCTGAACTGGCAGACTTATTGTTTGCTAAGGTTGGTCTGAATAAACGTGAAGCCAAGGATATGGTTGAAACCTTTTTCGAGGAAATTCGCGTGCAGCTGGAGCAAGGTGAGAGCGTTAAGCTCTCCGGTTTTGGCAATTTTCAATTGCGAGACAAGCCGCAACGTCCCGGGCGTAATCCCAAGACAGGCAAAGAAATTCCAATCTCTGCACGCCGGGTGGTGACCTTTCATCCGAGTCAGAAGTTAAAGACGCTGGTAGAAAAATCGTATCATGGAACTCCACACCTCTAATACAGTGCTGCCTCCCATTCCTGCCAAGCGCTACTTCACCATAGGTGAAGTCAGTGAGTTGTGCGGCGTAAAAGCGCACGTTTTGCGTTACTGGGAGCAGGAGTTTACGCAGCTCAATCCCGTGAAGCGCAGCGGAAATCGCCGCTATTACCAGCATCATGAAGTGGTGTTGATACGCCGTATCCGCGAGTTGCTCTACGAGCAGGGGTTTACTATCAGCGGTGCGCGTAACAAGCTCGATGGCGTGCGCGGTTCTGCAGCTGCGCCTGAGTCCGTTCAGGTGCCGGCAGCCGATCTTTCGGTGGCGCAGGTTGTTGATGTTGTCGCATTGAAACGTGAAATACAGGAAATCATTGCGCTGTTGAGTGCTTAAGCAGATTTATTTTGTGCGCAGCTCTGTTATAATGGCGAGCTTCAGCGTGTAGCGCAGCCTGGTAGCGCACTACCTTGGGGTGGTAGGGGTCGGAAGTTCGAATCTTCTCACGCTGACCAAAAAATTAAGGAGTCAGGTTTATTGCCTGACTCCTTTTTGATTTTCCTGCACAGATGGCGGTAGCCTGCGGGAAATTCAGCGCTCACTCACTTCATTTATGTTGCGGGCAGTTTAGAATATTGAGTGCCAATTTGTTATTATGCGCAAGTTAAATCTGAATCACTCAAACTATGCAGCCTTGCCGTCTTTTTAAAATTCCGGGTGTCCGATGCGTATACTGATCAGCAATGACGATGGTTATTTCGCACCGGGACTGGCGTGTCTGGCGCAGCAGCTGGCTAAAATCGCCGAGGTTGTCGTGGTGGCGCCGGAACAGGATCGCAGCGGCGCGAGCAATTCGCTGACGCTGGACCGTCCGTTGAAGCTGCGCAAAGCGGCCAGCGGCTATTATTATGTCAATGGCACGCCCACCGACTGCGTGCATCTGGCGGTGACCGGTATGCTCGATTATCAGCCGGATATGGTGGTATCTGGGATTAACGCCGGGGCGAATATGGGCGATGATACGATATATTCGGGTACCGTGGCGGCCGCGACCGAAGGGTATCTGCTGGGCATTCCTTCCATTGCCATCTCGTTGGTGGGAAGCAATCTGGTGCATTTCGAGACGGCGGCGCGCGTCGCCTCAGAACTTGTGCTGCGCTTTGGCGCTCAGGCGCAACCATCACCCTGGCTGCTCAATGTCAATGTGCCCGATGTGCCCTATGATCTGTTGCAGGGGATAGAAGTCACGAGGCTGGGAAAGCGTCACAAGGCAGAACCCGTGATCAAAGCGCAGAGTCCGTCAGGGGAGACCGTGTACTGGGTCGGCCCCGCAGGACGCGCACAGGATGCGGGCGAGGGGACGGATTTCAATGCGCTGAATTTAAAGCGTGCATCGCTCACCCCTTTACAGATCGATCTTACTCAATACAGCCAGATAGATGCCGTGCGCAACTGGCTGGGACAGGATTTGGCATGACTATGCGGCATAGCGGTATCGGAATGACCTCAGCACGAACCCGGCAACGCATGATAGACCGGCTGCGTGATCAGGGGATCGTGGATGAGGCGGTGCTGGCGGCGATGTATGAAGTGCCGCGACATCTGTTTGTCGATGAGGCGCTGGCAAGCCGTGCCTATGACGACGTCTCTTTGCCGATCAACTATGAACAGACGATTTCGCAGCCTTATATCGTCGCGCGCATGATAGAAGTGCTGCGCGCCTCGACGACGCGTCCGGTCAAAAAAGTGCTGGAAATCGGTACTGGTTGCGGATATCAGGCGGCTGTGCTGGCGCATGTGTTTCCCGAGGTGTACAGCATGGAACGCATCGAGCCTTTGTATCAGCGCGCTAAAAGTAAATTGCACGATCTTGCACTCGACAACGTGAAGGTGAACTATGCGGACGGCTCGGCAGGTCTGCCTGAAGCTGCGCCTTTCGATGGCATCATCATGGCCGCCGCCGCTCCCGTGATGCTGGCGGCCTTGCGCGAGCAACTGGCGGTGGGCGGACGTATGGTGCTGCCGGTCGGCCGGCAGGAGCAGTGGTTGTATCTGGTTGAGCGCGATGCGCAGGGATTCCGCGAATCTCGTCTCGAGCCGGTAAAATTTGTACCTCTTTTGATGGGAAAAGCATGAGCCGTATCGTCGTCGGGTTGTTAGTCTTGAGTGTATTGGCAGGTTGCGCCTCCAGCGGCCCGCGTGCGCCGGTTGTCGAGCGCAGCTCAGCACCTACTAAAGCGGCTAAAGCGCCTGTCAAAGCGACTGAAAAGGACTGGCGCCCGCGTGTGCATGTCGTGCAAAAAGGCGATACGCTGTACGCGATCGCGTTCAATTACGGACTGGATCCGCGCGAGTTGGCAGAACAGAACGGCATTCAGGATGCGAATTTGATTAAAGTGGGGCAGCAGATCAATTTGTTTGCAGGCGCGCCACGTGCAGCGGTCGAATCCAAAATGTCGCTGGTTAAAGATCAGCCCAAAGCCGTGAAATATCCCTATAGTGAGAGCGCGGTCAGTCAGGCCGAAGGCGGCGCAGCCAGGGCTGAAGCCAAGCCTAAAGCTGAAACTAAAGCCGAGCCCAAACCTGAAGCAAAGCCTGAGAGTAAGGCTGAAACGGTGGCAGAGGCAGATGACGCGCTCGAGTGGAGCATGCCGGCTCAAGGCAAGATCATCGCAGGCTTTTCCGAAGCGGATAACCGTAAGGGCGTCGATATTGCCGGTAAGCTTGGCCAGTCAGTTTTTGCCAGCGCGCCGGGTAAAGTGGTGTACAGCGGAAGCGGTTTGAGGGGATACGGTAAGCTTTTGATTGTAAAGCATAATAAAACTTATCTTAGCGCCTATGCGCACAACGATCAGTTGCTGGTCAAGGAAGGCGAATCGGTGACGCGCGGTCAAAAAATCGCCGAGATGGGCAATTCCGACAGCGATCAGGTCAAGCTGCACTTCGAAGTGCGCCGGCTGGGTAAACCGGTCGATCCGGCAGGTTATCTGGCACTCAATAAACCTTGACTATTCCCTCGGCTATGAATGGGGTGCTGAATGTCGTCAATCACGACCGAAACAGCGCTGCGCTGCACTACGTTTATCCTGTGATCTCGCGCCGCGCCGGTGGCGTGTCAGTCGGGATCAATCTCAATCCGAATAACGCCTGCAACTGGCGCTGTGTTTACTGTCAGGTGCCCGATCTGACGCGCGGTACGGCTCCACCGGTCGATTTGAACTTGCTAGGCTGCGAGTTGCACGCCTTTTTAACCGAACTGCTGCACGGCGACTTCATGCAAAAACGCGTGCCTGTCGAGGCGCGGCGCCTCAATGATATTGCGTTATCCGGTAACGGTGAACCGACCAGCGCGCAGGAATTCACAGAGGTCATCTCATTGATCAGTCGGGTGCGCAGGGAGCTGGCGGTGCCGGCTGCTGTCAAGACCGTGCTGATCACCAACGGCAGTCTGCTGCATCGAGCCGAAGTGCAACAGGGCTTGCGCGAGATGGCAGGCATGAACGGCGAGGTCTGGTTTAAATTCGATCGAGGGAATGCTGAGGGCATGTTGCGGGTGAACGATACGCACGCACGTCTGAATCAGGTGCGTTCGAATCTGATCGCTGCGATGTCGTGTTGCCCCACCTGGCTGCAAACCTGCTGGTTTGCGATGGATGGCGCACCGCCTTCAAGTCAGGATGAAGCCGATTATCTGGCATTTGTCAGTGACATCGTGCGGGCGGGTTATCCGCTGCAGGGCGTGCTGCTCTATGGTCTGGCCCGTCCTTCCATGCAGGCGGAGTCTGAGCGTTTGTCGGCCCTGCCGGCAGAAGCGATGCAGGCCTTTGCCGTCCGCATTACGCAGTTGGATTTGCCCGTCAAAATCAGTGTCTGAGGCCGGTATGACTCACCTTCCACGCCGGGACGCGCTGCTGCAATCGATGCTGTTCGCACCGCTGCATCCGGTGATCGCAACCCTAGCGCCGGACGGTTTTCCCTCTCTTGAGGATTTAAACCGCATGCTGGCCGTACATCAGCCCTCGGTCGCGTCCGGCTGCAAACTTAGCTTTGTCGCGCAAGGCGCGGGCCGGCTGGCATTTGAGTCGCAATACGAACCCCGTTGCTATCTGACAGGCGAAGTGCAGACCCGGCAGGACAACTGGCACGATCTGCTCAACGCGCTGGTTTGGCTGACCTATCCCAATGCGAAAGCCGCGATCAACGTGCGCCATTTTCAGGCGCTGACGCAGGGTGGCTTAGCAGACGAGTCAACCAGTCAGCGCGGCGCGGTGCGCGATACCAGTACCCTGTTCGATGAATCCGGGGTGATTGTTGCCTGTGCCGACGAGGAACTGGCCGGTTTGCTGCAAAATTTCCGCTGGCGTGAATTGTTCTGGCAGCGTCGCCAGGCGGTGCGCGAGCGGATGGGCTTTTATATTTTTGGTCATGGCCTGTATGAAAAGGCCCTGCAACCTTATATTGGTATGACCGGTCAGGGGTTGCTGCTGCCAGTTGCGCAGGAATTTTTCAGATGGACGGCAGAGCAGCAGCGGGCGCATTTAGATCGCAGGCTGGCCGATTATCTGGCAGGGGCCTGCCGCACGACGCGCGAACTCTCGCCGGTACCGCTGCTGGGGGTGCCGGGCTGGTCGGCGGATAACGAGTCCGAGTCTTACTATGACAATACCGCGTACTTCCGGCCGGGCAGACAGCGGTGAAACCCGAGTCCTTGCAACTTCTGGTCACCCGCGTCATGCCCTATGGCAAATACAAAGGGCGTATCATTGCCGACCTGCCGGGGCATTACCTTAACTGGTTTGCCCGCGAGGGTTTCCCATCCGGTGAACTGGGCAGTTTGCTCGCGCTGATGCAGGAGTTGGATCATAACGGTTTGTCCTCTTTGCTCGATCCGCTGCGAAAACGTTGATCGCCGCCCGGGTGGTTGCTGGCAGGTTATCATCCGAGAATGGCTATAATGCCTGTGAGGAGTAAACGATGCATCACGGAATTTTTCGAAATGTTCGGACTTATCTGGTGGCGGCGGCCCTGCTGGGTGCAGCACTCGCGCTGGTATCCGCCATTTTTTTCACGCTGGACAATTTACCCTGGACCGCTTTTTTGACCGGCATACTGGTGGCGTCCGTGCTGGCTGAAGCGGCGCGCGCATCGCGCTCTGAATGGGTGTTGATGCGGCGTACCGCGCAGTTGTCGTCCTTCAAAGAAAAGCTGGAGCAGGAATCGGCGCTTCGTCGCAGCGTAGAGGAGAAATATGCGGTGTCACAACTGCGTTTACGCCTGATGGACGAAAAAATTTCCACGATGATCGTCCTTATCGATACCGAAGGGCGCTGCCGTTATCACAACAGAGCTTTTCGTGAATGGCTGCATCTGAAGGCTGAGTCGATTGAAGGCAGGCCTATCCGCGAGTTGTTCGGATCCCACGCGTATGCCGGTATTGCCACGGCGGTACGGCAATCTCTGGACGGACAGTCGCTGCATTACGAGTTTTTGCAGGAGATGCCGGGCGGGGCCTTATACCGGTTGCTGGTTGACCATATCCCTCTGTTTGAAGCGGATGGAAAAATTGCCGGTTTTTATTTTTTGGCCGAAGACATTACGCAGCGCGGCGATGTGTCGGGTGCAACCGCTGCTCAGAAGTCATCCGTCGCAGCGCTGGATGTCGATCAGCAAATGTATCTGGACGTTTTTTCCGAGCAGGTCAGCGGCAGGCCGGACGCGGGCAAGCAGTTTATCGCAGCGATACAGGGGGGAGAGTTTCGCCTGTACTGCCAGTTGATTGCGCCGCTCCCCGTTGATTCGGGCAGGAGCGCACATTATGAAATCCTGATACGCCTGCTCGAAGAGGAAGGCGGCATGATTCCTCCGGGCGCATTTTTCCCGCTGGCTGAAAAAAATGGTCTGATGCCCTACCTGGATCGCTGGGTGATAGAACATGTGCTGGACTGGATATCGCACCAGCAAAATGTTGATAAGGACGCCATCTTTTTTATCAATGTGGGCGCGGCGACTCTAGGCGATCCGGATTTTCCGGGATTCTTGCAAGGTGCGCTGACCGAGACGGGGATGTCAGGCGGCGTTTTGTGTTTTGAAGTGGCTCAGACAGATCTGGCGATACGTCACGAAAGTGTTGCCGAATTCGCCCGTCAGGTTAAGCTGTGCGGTTGCCGGGTTGCGTTAAGCGGCTTTGGTCGCGACTCGGTATCGTTTGATCAGATTCGCGGGTTTGAGGTGGATTTTATTAAAATTGACGGCAGCCTGATTTTCAATCTGCTCAGTAATCCGGTTGACCTGGCTAAAGTGATATCGATCGATCGGGTTGCCAAAAAAATCGGTGTCAGAACGGTTGCAGAACTGGTTGAAAATGACGAGCTCATCGAAAAACTCGGTGAAATCGGTATCGATTTTGCGCAGGGCTTCGGTGTTTCGCGCCCGCGTATCCTGGGCGAGTGACGGTTGTGAGTGAGATGACGCGTGTAAGCGCGGGGGGATGATGGAACATTTCAATTGCTGGTTTTTGCTGGCGTTAATTTTGCTCGCGCTGGAAATGGCGACGGGGACTTTTTATATGCTGGTGCTGTCGGTTGCGATGGCGGTGGCAGGGTTTGCTGCCATGCTATCAGTCAGTTTGGCGTGGCAGTTCGCGCTTTGTGCGCTGGCGGTGATGTCGGGGCTGGGGATTTTGCGCGTTCTGAAGGCGCCGTTCATGCCTGATCAATCGAGTATGGATGTCGGGCAGCCGGTGGAGGTTTTGGTCTGGCATGACAACGGCTCGGCGCGGGTTTTCTACCGGGGGGCTGAGTGGGATGCCGAGCTGGCATCGGCTGATCTGCCGCATCAGGGTACTTTTTATATCAGCGCGGTGCAGGGTGCGACGCTGATTTTGACGCATCAAAAACTGTAACGGAGGAAATATGGAAGTCTCATTGTTAGTACTGGTCGCGGCCGTTATTTTTTTAGTCAAAGCGCTCAAGGTTGTGCCGCAGCAAAATTCCTGGGTCGTCGAGCGCTTGGGGCGCTTTCACGCGGCCTTGCTGCCGGGCCTCAATATTGTGATCCCGTTTGTCGATCGGGTGGCCTACAAGCATATGCTCAAGGAAGTGCCGCTCGATGTGCCCAGCCAGGTCTGTATTACCCGCGACAATACCCAGTTGACCGTGGATGGTATTTTGTATTTTCAGGTGACCGATCCTAAGCTGGCTTCCTATGGCACCAGTAATTACATCATGGCGATCACACAACTTGCTCAGACGACCTTGCGTTCGGTGATCGGCAAGATGGAATTGGACAAAACCTTCGAGGAACGCGATGACATCAATCGTGCGGTGGTGGCGGCGCTCGACGAGGCCGCGACCAGTTGGGGCGTCAAAGTGTTGCGCTACGAAATCAAGGATCTGACACCGCCTAAGGAGATCCTCCATGCCATGCAGGCGCAGATTACCGCCGAACGTGAAAAGCGCGCGCTGATCGCCGCCTCCGAAGGCCGCAAACAGGAGCAGATTAATATCGCCACGGGTGAGCGCGAAGCCTTTATTCAGCGCTCGGAAGGCGAGAAGCAGGCTGCCATCAATACCGCACAAGGGCAGGCCGAAGCGATCAAGACGGTGGCATCCGCGACCGCACAGGCGATTGAGCAGGTCGCGACAGCGATACAGTCGCCGGGCGGCATGGATGCGGTCAATCTGAAGGTGGCCGAGCAATATGTGGCAGCGTTCGGCAACGTGGCAAAAGCGGGCAATACCCTGATTTTGCCGGGGAATCTGGCCGATATGGGCTCCATGGTGGCCGCTGCGATGAATATCGTTAAATCGCGCTGATTTGGGGGCCGATATTCATGACTAAACCTGATCACGCCCGACTCGATCGCGTCGTTGCCGATGCGCGTAAGCAAAGCGAATTGCGCGAGGCGGGGTATCGCGAGCGCGCACTTAAACTTTACCCTTGGATATGCGGGCGGTGTGCACGCGAATTCTCCGGTGTGCGCCTGCGCGAGTTGACGGTGCACCATAAGGATCACAATCACGACAACAACCCTACCGATGGCAGCAACTGGGAGTTGCTCTGTCTGTACTGCCACGATAACGAGCATTCGCGCGTGCTGGAGGAGGCGGGGCGACACCGTTCCGCTGACTTGCAAAAGCTGGCGACGCACAATCCTTTCGCTGCCTTGCAGGGTCTGCTGAAAAAATGACGGTATTCGGTATGCCTGCCTCCGCCTCATGTTAAGCAAACTCAATGCCGAGCAGCGCGAAGCGGCCATGTACCTCGACGGCCCCCTTTTGGTGCTGGCGGGGGCCGGCAGCGGCAAGACGCGCGTGATCACCCACAAGATCGCCTATCTGGTGGAGGAGTGCGGCTACGCTGCGCGCAATATTGCGGCAATCACCTTTACCAATAAGGCGGCCAATGAAATGCGGGAGCGCGTGGGACTGCTGTTGCCGGGAAAAAGTGCCAAAGGGCTGGTGGTCAGCACTTTTCATTCGCTGGGGATGACAATACTGCGCGCCGAGGCCAAGCTGCTGGGCTATAAGCCGCAGTTTTCGATTTTCGATTCGAGCGATACCTTTAAAATCATCAGCGAACTGACCAATTCGGGCGATAAGCAGGAAATACGGGATATACAGACGCAAATTTCGAACTGGAAGTCGGCCTTCGTTGCGCCGGAGCAGGCGGTGGTGGTGGCCGACAGTGCGGAAGTTGAAGCCTATGCGCGGATTTATATGCGCTATCAGGAAACGCTGCGCGCCTATCAGGCGGTGGATTTCGACGATCTGATTCATCTGCCGGTGCTCTTGTTCAAGGATCATCCCGACGCTTTGCTGCGCTGGCAGCATAAGTTGCGCTATTTATTGATCGACGAATATCAGGACACCAACGATTGTCAGTATCAGTTGACCCGCTTGCTGGCGGGCGCGCGTGCGGCCTTTACCGCCGTGGGCGATGATGATCAGGCGATCTATGCGTGGCGCGGGGCGAGCATCGAGAATCTGCACAATTTGCGCACCGATTACAGCCAGTTGCGCGTGATCAAGTTAGAGCAGAATTACCGTTCCTCGCAGCGCATTTTGAAAGTGGCCAACGAGCTGATCAACCACAATACCAAGGTGTTCGAAAAAAAGCTGTGGAGCGATCACGGCATCGGCGATCCGATCCGCGTTTACGCCGCACGTGACGACGAGCATGAAGCCGAGAGCGTGGTAATGAAACTGGTCACGCACAAGTTCGAGAATCAAGCCAAGTTTTCCGATTACGCGATTTTGTATCGCAGCAATTATCTGTCGCGGGCTTTTGAAGAGCAGTTGCGCGCGCAGCGCGTGCCCTATACCGTCAGCGGCGGCACCTCGTTTTTCGACAAGCCCGAGATCAAGGACATTACCGCTTATCTGCGTTTGATCGCCAACCCGGACGACGATCCGGCTTTCATCCGCGCCATCACCACGCCTAAACGCGGTATCGGCAATACCACGCTGGAGAAACTGGGCAGTCATGCAGGTCTGCGTCACATCAGTCTGTTCGAGGCGGCGTTCGACGTGCAGATCGAACAGTTGCTGCCTCCGCGCCAGTATGAAGATCTGATGATTTTTTGCAGATTTATCAACCGGCTGGAGGATAGGGCCGAATCCGACCCTTGCGGCGAACTGCTCGACGAACTCTTGCGCGCGATCAATTACGAAACCTGGCTGTACGACTCGTCCGATGCGCGTCAGGCGGAGAGTAAATGGAAGAACGTCGAGGATTTTATCGGCTGGCTCAAGCGCAAATCCGAAGCGGATGAAAAATCCCTGATCGCCATGGTGCAGACGATTGCGCTGATCAATATGCTGGAGGGCAAGGATAAGGAGCAGGAGGCGGTCTCGCTCTCTACCTTGCATGCGGCTAAGGGGCTGGAGTTTCCGCACGTGTTTATCATCGGTGCCGAGGAGGATATCCTGCCGTTTCGCGACAGCGACGCTAAAGGTATCGAAGAGGAGCGCCGCCTGATGTATGTCGGTGTGACCCGCGCCGAGCGCACGTTGCAGATCAGTTACTGTAAGCGCCGCCGGCGCGGTAAGGACTGGGCGCTGTGTGAACCGAGCCGGTTTTTAGAGGAAATGCCCCAGAGCGAACTGGTTTATGCGGGCGGTCATGCGGAGGCGGTTCAGGTGGTGACGAAGGACGAAGGGATGGATAAACTCGCCAGATTAAAAGCGATGCTGGCGAAACCGGCGGCAGAATTATGATCACGCCAACCGAATTGCGTCAGGCCGCACTGTTCTGGTTGTCTGAGCCGGATGCTCAGCGCAAGGCGGCGGGCGTGCGTGCGCTTGCGGCTAATTGGGCTTCGGGCGCGCTGCCGCTTAATCGCGAGGCGGCATTGACTGCAACTTTGCCTGTTCCGGGGATGCCAGCGAAACCTGAACTGGTTGCGCCCAGGCTGGTTAAACACCGGTCGATGGTGACGCTAGAGGGGCGCGCGATTTTAATTCATGCGCTGGTGCATATCGAATTTACCGCGATCAATCTTGCGCTCGATGCGATCTGGCGTTTCGCCAGTATGCCGCCAGATTACTATACCGACTGGTTGCAGATCGCCGATGAGGAGGCACTACATTTTTCGCTGTTGTCCGGCCATTTGAAAACGCAGGGATATGTCTACGGCGATTTTCCCGGTCACGGCAGTTTATGGGAAATGGCCGATAAAACGAGGTTCGATGTACTGGCCCGCATGGCGCTGGTGCCGCGCACCATGGAGGCGCGCGGGCTGGATGTGGTGCCCTCGTTGCGCGATAAGCTCGCGCAGGCAGGGGATGCTGCCGCTGCCGCGATTATGGAGATTATTTTGAGGGACGAAATCGGCCATGTCGCGATAGGTAACCGCTGGTACGCCTACCTTTGCGAGGCGCGCGGTTTAGACCCGCTGCAAACTTACAAGGCGCTGGCGGTTGAACACGCCGCCCCCGTGCTGCGCGGGCCGTTCAATTTTGAGGCACGGCGCGCGGCGGGTTTTAGTGAAGCGGAGTTAGCCGAATTCGGACGGTGATTATCAGCGGGGGAAAAACACAAATGCAGCATTATTCAGAGCAAAGTGTTGCATGGGAAATTGATCGATGAAGTTTGTATTGCCGGGGTATGGGCATGCGATGGATTTCACCCGCAAAATGGTCAGCTGAACAGGTTGTGTTTCATCGCGCTTATGTTTTCTCGATATCATGGGGGCGTCTTGCGAGCGAGTGTCGATCCGTTATTTAACTGTAACCTGTCTGACATATTCTGTGGATAATCCACGATATTGGGTTGCGATTCGAGTGCTTTTGTTGATATACACCCGTCCTGCCATCTGTGTTGTCTTTTATCTGAAAGCTAATTGTATGTATTTTGAAAAGCCAAGCCGCTTTGTATTGGTCTGTGCATTATTGTGCGGTTTAGCGACGGCGGCTCATGCTGAAACGACTGGTGAGGAGCAGGCTTCGGCACATGTGCAGTTTACCTATAACTGGCAGTATCATCCGGCCTATGGTGCGGCTTATTCCGGGCCGAACAGCCTTATGGCGGCATCAGAGAAAATGTACACGCTTTCCATGACCGGATTTTTCGGATTCCGGCCCTGGCAGGGCGGCGAGGTCTACTTTAATCCGGAAGTTGCACAGGGCGTGCCTTTTTCGACCAGTCTGGTGGGGTTGGGCGGTTTTACCAACGGTGAGATTACCCGCGCAGGCGGCACGAATCCCGTCCCGTACCGGCAGCGACTTTTCCTGCGTCAGACGTGGAATCAGGGAGGCGAGTCTGAACGTGTCGAACCCGGCGTGAATAATCAGTTGGCAGGCTGGGTTGATAAAAATCGTTTTGTGTTAACGCTGGGCAATTTTTCGACGCTGGACGTATTTGACCCCAATCGCTACGCCAAAGATGCGCGTACGCAGTTTATGAACTGGGGTAACTGGACTTATGCGGCTTACGACTATGCGGCCGATGCACGCGGCTTCGGCTGGGGCTTTGCAGGCGAATGGTACAAAGATGAATGGGGCTTGCGATTTGGCCGGATGACGGGTCCGCGTCGCCCCAATGAATTGCCGGTCGATTGGGCGATCGGCAAACACTATGGCGATCAGATCGAAGTCGAACATGAGCATAGCCTGGGCGGGCATCCCGGCAAGATGAGGGTGCTGGGGTGGCGTAGCCGTGCGGTGACAGCTTCCTTTGCCGATGCGCTCGCGTGGTTGAATGCACACCCTAATCCCGGTGGCAGGACTTATGCAGGCCCGGATGCGCTGTTTGCCGTGCGCAATACGGAAAAAATAAAATATGGTCTGGGTGTGAATTTCGAGCAGGAAGTCAATCAAAATGCGGGTTTTTTCCTGCGCGCGATGCAGGCTGACGGGCGCACGGAAACTTATGCGTTTACCGAAGTCGACGGTTCACTGTCGACCGGGATGCTCGTTAAGGGGAATGCGTGGGGTCGAGAGAATGACGGAGCGGGTATATCGCTGGCGCGTAATACCTTGTCTGCAGATAGGCGTAGTTTTCTGGCGGCTGGCGGCACGTCCTATTTTATCGGCGACGGCAAACTGAGTTATCGTCCTGAAGTCATTTTTGAAGGTTATTACAGTTTTGGGTTCACCAAAAATACCTGGCTGACTGCCGACTATCAGCGGATACAGAATCCCGCCTACAATGCCGACCGCGGGCCGATGCATGTCTATGCACTGCGCCTGCATGCAGAACTCTAAACCGCTTTGTCTTTGACCTGTGGATGCGCTGCGCGGGTGGGGCGGACGAAGTCCTGCGGATTATCAATAATTACAGTAGAATTGGCAGGGTTATTCTGACCGCTTACAAATTATTTGAGATTCTAAAGGCATGAACCCGATGATGGAATTGACGCTGGCTGACATCATGAACCGGCAGGTGTGCCATGTGCTGCCTGATTGCACGCTAGGGGATGCAGCAAGACTGATGAATGACGCGCGCATTTCTTCATTGCTGGTGATGTCTGATCGTGTGCCGCTGGGAATCATTACCGAGCGTGATTTGTTGCGTCACTTGAGTACGCATACCAGTCGGCAGACGCCCGTCTTTGAGATCATGAGTCATCCCGTGCTGACGGCAGCCCCTGATACCGGATTTACCTCTGCCTATTCGCAAGTCCTTAACCATCATGTGCGTCATCTGGTTGTGGTGGATGAGGCAGGTCATGTTATCGGCCTTGCCAGCGAAACCGATTTCCGCAATCATCTGGGCACCGATTTGCTCCGCAAACTCGACGATTTGCAGGCCGTCATGGATCAGAAACTTCCCCAGTTGAGCCCGGAAGACACGCTGAGTGATGCGGTTGCCATGATGCTGCAGGAGTACACCACCTATGCGCTGGTCGTTGAAAACGGTCTGCCGGTGGGGATTTTGACTGAGCGGGACATGGCCGGATTGTTTGTCGAGGGGAGCGCTGTCGAGGGATTGACCTTGCGCGAGGTGATGCATTCGCCTGTTCTGACCGTGTCGCATCAAACGCCGGTATTTGAAATGGCAGGGTTGATGCAGGCGAGTCGCTATCGCCATCTGGTCGTCGTCGATGATGCAGGCGAGGTTCTCGGAATGGTGACGCTGCACAGGCTGATGGCGCGTATCGCCGCGACCGTGATGAACGAAGAGACTTTGCGCCGTCAGGAGTCGCTTGAGCACAGCATGCACCATGCAGAGTCACAATTGAGAATGATCGTTAAGACCATTCCCGATTTGATCTGGCTCAAAGACGTAGAGGGCGTTTATTTAAGCTGCAACCCGATGTTCGAGCGATTTTTCGGTGCGGCCGAGGCGGACATCGTCGGTAAAACGGATTACGATTTTGTCAGCCGTGAGCAGGCTGATTTTTTCAGGGCGCATGACCGTGCGGCGATGCTGGCTGATAAACCCAGCATCAACGAGGAGTGGGTGACCTTCGCTGATGACGGGCATCGCGCGTGTCTGGAGACCACCAAGTCGCCGATGTTTAATGCGGTGGGTCAACTGATCGGTGTGCTGGGTATTGCGCATGACATCACCGAACGACTGGCGGCGGCCAAAAAAATTGAGCGGCTGACCCAGCTTTATAATGTACTGAGCCAGTGCAATCAGGCGATCGTGCATTCAAGTTCAGAGGCGGAACTGTTTGCGCAGATTTGTCACGATGCGGTGCAGTTTGGCGGTTTTAAAATGGCCTGGGTGGGGGTTGCCGATCATGAAACGGGGTGGATACGCCCTGTTGCGAGTTATGGCGATGGCGTGGATTATCTGCAGGGCGCACAGATCTCAGTGGATGCGGCGAGCCCCTTGGGGCGGGGGCCCACGGGTACAGCGATACGTGAAAATCGCCCCGTATGGTGTCAGGACTATCAGCATGATCCTTCCACAATGCCCTGGCATCCGATGGGCGCATCCTATGGTTGGGGGGCTTCGGCAGCCTTGCCCTTGTGCCGCAACGGCGGCGCAGTGGGGGTTTTTACCCTGTATGCCTCGGAAATAGACGGTTTTGACGAGGCGTCGCGCACCTTGCTCACCGAAATGGCAACGGAAATCAGTTTTGCGCTGGACAACTTTGAGCGGGAGACCTTACGCCAGCGCCTCGAATTGCAGATCGAGAGCGAGCGTTCCGTGCTCGAGTCGCTGGCTCGCGGCGAGCCTTTGCCTGTTTTGCTCAATCAGCTGGTGCTGAGTTTTGAAAAAATCTATCCGGGTGCTTTTTGTTCGGTGCTGTTGTTAAGTGATGACGGCAAACGCCTGATGCATGGTGCTTCCGGCAGTTTGCCCGCTCCTTATTGTGATGCGATAAACGGGGTGGTTATCGGTGAGCAGGTCGGCTCATGCGGTACGGCGGCTTTTACCGGAAAAACGACGGCGGTGTCAGACATTGCAAACGATCCTCTCTGGCAGGACTATCAGGCGCTGGCACGGACGCATAACCTTGCCGCCTGCTGGTCGGTGCCTATTTTGTCAACCAAGGGGCTCGTGCTGGGGACTTTTGCGCTTTATTATTCGAAGCCGCGCAGTCCTAAGTTTGACGAATTGGCGGCGTTGGAGCGCGGCGCACATCTGGCGAGCCTGGCGATCGAACGCGCCCAGACCAGCGCCTGGTTGAACAAACTGTCGCAAGCGGTCGAGCAAAGCCCCAACAGCATTGTCATCACTGACTTGAATGCCAACATCGAATATGCAAACGATGCCTTTGTTAAAACAACGGGTTACACTCTGTCCGAAGTGCTGGGAAAAAATCCGCGCATTCTGCATTCGGGAAAAACCACAGTTGAGACTTATGCTGCGATGTGGAAGCAGTTGAATGGAGGTCAGATGTGGCGCGGAGAGTTGGTTAACCGTCGCAAGGACGGCAGTGAATACGTTGAACTTGCGCGAATTTCACCGTTGCGTCACACCGACGGGCGCGTGACGAATTATCTGTCCATTAAAGAAGACATCACTGAACAAAAGCAGGTTGAAGCGCGCATACGTCAGCTCGCGCATTTTGATCTGCTGACCGGCTTGCCCAATCAGACGCTGTTGAAGGACAGGGCGGGGTTTGCGATGCAAATGGCCCAACGCAGTGCTCATCATCTGGCGGTCTTGTTTCTGGATATCGATCATTTCAAGAATATCAACGACACGCTGGGGCACCGCATTGGCGATGAACTGCTGATTCATCTGGCAAAACGGATGAAGCTGCTGTTGCGGGATGAAGATACGCTGTCCCGCTTTGGCGGGGATGAATTTATTCTGGTGTTGCCGGATACGGATGCAGATGGTGCGGCGCATGTGGCGGAAAAAATCCTCGAGACCGTCGCAAAGACCTGTTTCATCGAACAGCACGAGCTGGTGGTGACGCCTTCAATCGGCATTGCCATGTACCCCAGCGATGGCATGGATTTCGATAAATTATACCAAAGCGCCGATGTGGCCA
[truncated: 2,497,566 more chars]
