# Supplementary material for: SprayNPray: user-friendly taxonomic profiling of genome and metagenome contigs
Source: BMC Genomics. 2022 Mar 12;23:202. doi: 10.1186/s12864-022-08382-2 (PMC8917688; doi:10.1186/s12864-022-08382-2)
Supplement: Supplementary file 12 — Additional file 12: Supplemental File 10. FASTA file generated by SprayNPray, representing a subset of contigs from the simulated metagenome that match Ignavibacteria. [file 12864_2022_8382_MOESM12_ESM.fa]

>MGZP01000001.1
CTTAGTGCCGCACGAAATGCCGACAATAACTTTCCGATTGGATGACCAGATTGTTCCGGAGGGTGCAGTCATTGCAATCGAGCCGGGAATTTATTTACCCGACAAATTCGGTATGAGAGTCGAAGACCTTGCCCAGGTAACAAGGACAGGCGGCAAACCAATTACAACAGCACCAACCGAGCTGCCTGTGGTTGGTTAATTACAAGATAAACTGTAAGTGATTAATTGTATTAGCTATAAATTTTCAATTTAAAATTTAAAATTTAAAATAAATTTAAAATTTATAATAATTTAATGAAAAAATATTCCGGAAATTATGATTTAGAAGAAAGAACCGCCAGGTTTGGTGAAAATATTATTGATTTATGTAAAAAGATAAAATCCAATACCATAACAGCTCCTCTGATTTCACAGCCTATAAGATCAGGTACAATTATTGGTGCTAATTATATGGAAGCAAATGGTTCCAGTTCTAAAAAAGATTTCAGCAATAAAATTTTTATTTTTAAAAAAGAATCTCAAGAAACAAAACATTGGTTGAGAATGCTCAGAACTGCAATTAAGGAATTTGAAGGGGTTATTATTAAATTATATCAGGAAGCAAATGAACTTTCGATGATATTTAATAAAATTGTACATACATTGAATAATAGAAATTAAAAATTTTAATATTGAAACTTCATTTTAAATTTAAAATTTCAAATTTTAAATTATTACACACAGAAAATTTTACATAACTCGAGAAAAATTGATGGAAATGATTAAAGGTAATAAAGAAAGAAGCTATGCTCTATAGAACTGTCCTTATTATTGCTTATTATTTTCCACCGATGGGATTGAGCGGCGTTCAGCGTATCGTTAAATTCATCAAATATCTGCCCGAATACGGATGGAAACCCATCATACTGACTGAAACACCAACATCTTTCTATGCTTTTGATGAGACACTGTTCAAGGATTTATCAAATCCTGAAATTTCTATATTCAGGACTCCCCCGAAAAAAGGCAGTTCGGAAGAACAGAAGCCAAAAACAGTGAAACTGCCTTCTTACTTCATTCAGACACTCGGAAGAAATTTTCTTCAGACAATTTATCAGCCGGACAGCAAGGCAAAATGGTTGAAAAGGGCTTTAGCTCTTGGTTCAAACATACTAAAGAAACATAAAGTTGATGTGATATTAGCGACTGCACCACCTTATACCGATTTTCTCGTTGCAAAAGAATTATCGAAGAAATTTAATATTCCTTACATTATTGATTATCGTGACCCATGGGTTGACAATCCCTTTAATTTTTACGCAACACCTTTTCATAAATCTCATGCTATCAAACTTGAACGTGAAGTTTTGACTCACACTGAAAAGGCAATCGTTGTATCACGTCATATTAAGGAGCTATTGGTCAAGCGTTACGGATTTCTTTCGCACAATGATATAATGATTATCCCACACGGGTACGACCCTGATGATTTCGAAGAATTAAAGGATGTAAAACCTAATCCTTCAAAATTCACAATAACTCATGCCGGAGTTTTTCAGGACAATCGCACACCAAAATATTTCTTCCAGGCTCTATCTAATTTTATAAAGAGGAAACCTGAAGCTTCTAAAATCCTTGAAGCACGCTTTGTAGGAATAATGAGGAAAAGCCATCAGAAGATGATTAAGAAATACGGGTTGACTGAAAATACTGTCAGCACAGGATATGTTTCGCATTATGAAAACATAAAACACTTGCTTGAATCGGATGTCCTGTGGTTTATGCTCAAAGACCTTGCACGTTCACCCGGCAAGCTGTATGAGTACTTCGGTGCGGCAAAACCCATACTTGCAAGCGTTCCCGATGGTGTGATGCGTAAGCTTGCACTCGACACAAAAGCCGCAATAGCAACAGCACCCGATGATGTTTATGCAATCGGACAGGCAATCGAAACTTTTTACAATCTCTGGAAGAACAACAACCTTCCCAAACCCAAAGAAGAATACATAGAACAATTCAACCGCCGAAAACTCGCAGGAGACTTGGCGAGAGAGCTGGAATTGGCGGCGGAACTTTAAAATGGGAATTGGGAATTGGAAATTGGGAAATGGCTTTTTGTCATTCCATGCTTGACACAGAATCCATAGCCGCACAGCAACATCAATATTATTTCACCGCCGAGATTTTTGGTTATTTTGAGCCAAAAGTGGAAGATATGGAAAATATGGAAGAAATGGACAGGTTTTTAAGTGTGTATTTTTTCCATTTTGTATACCTCACCCGAAATCAATTACGAATTACGAATTACGAATGGCGGATATATAATTTAAAATTTATAATTTTCAATTTTCAATAAATTTTTAATTATTAATTTAAAACCTCACTCAATATTCCTCTGCGAAGGAGAGGGACTTTTTTTGGCTAAAGAGAGACAAAATCATACGTTTTTGGACAAATCATACGTTTTTGACGGTGTTTTTGAGCGTCAAATTTGTCTAACCTCACCCTTAATCCCTCTCCGAAGGCGAGGGACTTTTTTTTAAATGTCACATTTTGTCCTGTTTTGTCCTGTTTTTTTTATTTTTTGGATTGCTGTTTAGAAATAAAATTGATATGTAAGGAGTTAATACATTGCGTATATGGAATATTTGTCCTGTTTTGTCCGTTTTTGTCTCATTTTGTCCTATTGATGTCTCATTTTGTCCTATTGGATGTGACAGAAAAGGACAATAAGTGACTAAAGTCGTGAGGTGCCTCTAAACCAAACTCCACTATCTAAAGATAGTGGCTATTCATCCCGGTATATCAAAGAACATGCGGTGCAAAGATAAGGTTGTGGGAGTGATATGTCAAGAAAACGGTTTTAAAAATATAGGCTGTTAGACTGTAGGCTGTTAGACTGTAGGCTGTTAGACTGTAGGCTGTTAGACTGTAGACTGTTAGACTGTAGGCTGTTAGACTGTAGGCTGTTAGACTGTAGACTGTTAGACTGTAGGCTGTTAGACAAAAGCGGAAAGGATTCACCGCAAGGACGCGGGGACGCAAAATGTCTGAACAGGATTAACGGGATTAAAGGATGGACACGATTTTTTGTCTCAGTATTTATGCTATGAATTAAAAAAAAGCCTCCATGTATGAGTCACGGAGGCTTAAAATTTAATTTTGTTTAAAAAAATTTAAGGATTAAAATGAAAAAGTTAACTCGAGTCAAATTTAATATAAAATTTATTCATTTGCAAATTTATTTTTGTCGGAACTGGGATTTGTGTGATTAATGTGATTGGGATGAATGGGTGTGGGGGCTGGGGGATAGTGAAAGCAGTTCACGCAAATTGTCTGAACAGGATTAACGGGATTAAAGGATGGACAAGATTTAGAATGGGTGTGGGGGCTGGGGTATAGGGATTGGGCTGGGCTGTGGGTCTCGTCTCTTGTCTCCCCCCATGCTGAAGCATGGGGTTATTCTAATTCCCTCACCCTGAATCCCTCTTCCAGTGGGAGAGGGGAGCTATACATCTACCCTGACCCTTCCTCGCAGGAAGGGAAATTTTGGGTTCACGCAGAGCCGTAGGGACGCGGAGGGGCGGAGAGGGAGAAGCCCTCAACCCTGGCCTTCTCCCAGTGGGAGAAGGAAAAAAGGATATATGAAATTTATTATGGGAAAAAGTCTGTGCCGCGGATTAAACGGAGGGTAAGTTGTAAAGTCGAGTTATATTATTATAAACTAAATTCAATTATTTTTGAATTTTTATTAGCAACAATAAGTTTCACAGGAGTAGATGGAATATATTTATTTTTAATATCATTTATCAAAATACCTTCAAAATCATAACCAATTACATAATAACTTTTATTTTTATTAATTATACGTGCGATATATTCATCTTTATAATGTAAATTTGAAGATTGTAATTCTAATACACCCTTTCGACTAACCTCAACAATACCATTGACATCATCGAAACGTATAATTTGGAATTTATAATCTGAATTTTTTGAAAAAATTTGAGAAATAATAGAATTATCTATATAAAATAAATTAGTAATTTGAGATTGAAAAACATATCCATAAACATTATATTTATCATCAAATTTTATTTTAATATCTATTTTGTTAATATTAATTTGTATTGGTTCTGTATTGGTTCAACGCAAAATGGAATTTTGCCCTCACAAAATAAGATGATTTAAACTACCATTCTAACCTTTATTCTATTCTTAGCAGCATCATCTAACTTCTTTTCCCTTACTGATAATCTTTCATCAACTCTGCCCAACAGATAGTCTTCGGGTGTAAGGTAATTCAAAGAACTATGCAATCTCTTGTTATTATAGTATTCAATATACTTAACAATCTGATTTTTTGCATCATCTAAGCTAATCAGCGATTTATTCTGTAAACACTCTACGTGTATAGTACGATGAAAACGCTCAATTTTACCATTCGACTGAGGATAAGCAACAGATGTCCGGATTTGCTGTAAACCAACCTGTCTCATATACTCAGAAAAGTCCTTGGATATGAATTGAGAGCCATTATCAGTTATTAATTTAGGCTTTATTCCCGGATACTTCTCCAAAGCTTTTTGCACCGTCAGTTGTACATCATATTCCTGCATGTGTGTTCTTAACTCATGGTGTGTAATATACCTGGAATAGCCGTCAATAATACTTATTAAGAATAAAAACGTTCCTTTGAAGTTCACATACTTAATGTCAATATGCCACTCGGAATGAGCTGTGCAGGGCTGCTTATATCCTTTCCCTTTACTTGATGTTTTTACTTTATTCCAACGATTGAGCATACCTGCTTTCTTCAATGTCCTGTAAACAGATGACGGGCTTACTGCCAAAAACATTTTCATCGGCTTATGGTGATTGCGATTTTAAAATAGTTAATTCTGAAAATTTCCTGGATTTTATTCTGTGAACATAACTTTACATATAAAATCAATACCAGGTATTACTCCTGACAGGAAAACTATTCGCTTTTCACCACTTTCATGCTTTGTATATCTACACCGTTACGGAGAACTACCAAATAACAGCCTGAGCTGATACCATCGTTCAATTGTATTGTTGTATTGTGTGTTCCTCTATCAAGAAAACCGAGGCTCTTTGAATAAATTTTATTACCAATAATGTCGTATAGTTCTATGTTTACTGCAGAAGCTGTACTGTTTGCGAATTCTAAATTGAAAGAAGAGGAGAATGGATTTGGATAGTAATTCATGAAAGATTTTAAAATCGAATTGGATTCATTAATATTTGTAACCCCTGCACTGTTAGTATGTAAAATTATTCCACTATTACCAACAGCCCAACCTGTGGTATCATCAGAAAAATATAATCCAAATATTTGATCAAAATCATTTTTCCCTTTAAATTGTAGCTCCCAATTTCTTCCGGAGTTTGTTGTGTGATAAATGCTTCCATTCCAACTTCCTATCCAACCAGAAGTATCATTAACAAAAAAAACTGAAAATAAGTTTTCTGCGTTGACAAAATTTATTTTTTCCCAATCATCCCCACCATTAGTTGTTCTTAATAAAGTACCATCATGTCCAACTATCCAACCATAATTATTGTTATAAAAGAACATATTGGTTAAATTCGTATCAACGGGTATATTTATTTTTATCCAATTACTCCCGCCATTTGTCGTTTTATAAATGCTTCCCTTATTCCCAATTATTAATCCATCTGATGAATTAAAAAATAAAATATCTGAAAGACCAACATCCATTGTTGAATCATTTTTCAGCCAAGTTTGACCGCCATCAGTAGTAGCTAAAATTTCACCTTTGTTACTTACTATCCAGCCAGTATCATTATTAATAAAATTCAAACCCATGAGGTAGCTATAACTTGGAGACTCTTGAATAAACCATGAATTACCTGAATTAGAAGTTTTTATTATAGAACCTTTACTTCCAATTGCATAACCAGTTTGATAGTCTGTAAACAATACTTCGGTGAACATAATATCATAACCTGGTTGAAACTCTACCATATCCCAATTATTGCCACCATCTGTTGTTTTTAATATTGTATTAAAAATTCCTACGGCAATTCCTGATTGCTTATTAAAAAAATAAATTGAATTCAAACCCATTTCAGTACCTGAGTTTTGAAATTCCCAACCATTTTGCCCAAAAAGATTATTAATGCATAATAAAAACAATATGGCTATGACTTTTTTCATATCATTCCCTCCCTATTATTTAATTAAGAAAATAAAAAACTATTTTAGTTTTTAAAGGACTCTGATAAACAGTTATTAATTTGTTGTCAGATGGATTAATATTATAATCTGATAATTCGAAATTCTCCAAATTGTATGGAATTTGCCACTCTTTAATCAATTTACTATTAGCAATGTTGTATTTTTGTACAATAAATATTTTTGAATCAATTAATCTTAGTTCTTTCTCTTTTAATTTCCAAATAATAAAGGTAAAGATATCATCAGAAAAAATTCCTAAAATAGCAGCTTTAGCTGAATCGGCTAAATGTTTTATATCATCTGGTAATGGTAATTTTTCTGGTGTTTTATTACTTTCTTCCATCAATTTTTCATCAAAGTAAGTTTTTAATTTTAATTTTCTGCCTGTTTGGAAGTTCAAATAAGGTGATAAAGTTTGAGCAATAATATATCCTTGTGAATTAAAACTGATTTGAGGATTAACGAAAGCATAACCTACTCCTAACTTTTTATGAGCATTAGATAATTTTCCTATTGCTCTTACCTTTTTTCCATCTATTATATTATATGTATAATAAAGAGGTGTATCTTCATAAAAGGATTCTAGAATAGGATTACCACCATCTGAAGTATCTTTTATTTTAAAACCATAAGTAGGATAACCCTTTCGTAATCGTAATGCAATTTCATTATTTGTTTTATCAAAAGTTTTTATTGATGTATTACAATCGACGGCAAATCTGGTTTTATGAATATTTACATCTATTGGTATAACTTTTGTGAATTTTAATGAATCAATATTAAAATCTAAGATTGCGTATTTATTATAGTATTTAAATATAGTATCATTATCTTGATATTGAATTTTAATTTCAGGTAATACTGATATCGTTTTTATTGTTTTATTATCCCAAAACAAACTTCCAAAAAGCATAGTTTTTGCAAATAAAAGTCTTTCTTCTTCAAGAAAATCCTCATTTGTCAATTCTAGACAAAAATATTTCCTTATTTCAAGTTTAGGAAATAAAATGCTTATTATTTCACCAGTTTCAAGTGAAAATAATTTATTTTCCAACGTAGCATTATCTTGTGCAATAAGAAATTTTTCATTAGGATCGATTTGTATATTTTTTAGAATACCTATTGGATTTAAACTATCGTCTTGCAGTTCAATTATTTTTAGAGTTTTGGGTATATTATAATTAAAGTCAAAATTATTATATCCAATATTTGCATGATCAGATATTAAGTTTATATTTGGCTTTAAATGAGAATTTTTATTATATAAAAATTTTTCCCAAAAAACACTATCCTTTATCGAAACGCCGTATAAACATTTTGAATTGATTAAAGAACCTGAAGAGTCCCATATAGTTATGAATGGTGGGGTTCTACCTAATCCAATTTCATTAAAAATCATTCCAGAAGTATCTATTATACATTTAAAATGAAATTTTCTTTGTTTTATATAATTCATTGCCGAATAATACTTTCTATAATTAATTAATCCANNNNNNATTCCATTATAATTACGTCTTCTTAATTCTTCGACAGCAAAATATATCATACCTTCTGGTCTCGGTGCTGCATTTGGAGTTATTAAGAAAATAATACCTTCTTGTTGATTAATCCCATTCTTTTGAAATAATTCTTTTATACTGTTTGATTTTTCATAATAATTAAGTTCTATTAAATCTTTACTATCATCACCATTATTAATTTGGGATAAAAGATAGTTGTTTAAAAAAAATTCTATGATTAAAATAATCAATATAAAACTTTTCATTTATCGCTCCAAATTTTTTAAATAAAAAAATAAGGCTTTTCTAGAATAGAAAAGCCTTCTTATGATTTTACGATTTATCAACAACTTCTCCAACTCTATCAATCATATTCTCTTCCAATTATGTCATGGCTCAACCCACCAAGTAGGTTGTCCATTTTCATTATAACCAGCATCGTTTACATTATATGTTCCGACCGGAGATCCACCTTCATAGTATGTTAAAACATGTGGATATTGAATATGTCCTGATGTGTTATCCTCAATAACAGCACATAGTTGTTCCGATGGGATTGGACAGTAACAAATTGAACCATCTGGTAATTCTTCAACTCCACCAGAACCCAACACATAACGTGTTCTTGCATCTGCTGTTGAGATTGATAAAATAAGGACTATAATAGCCACCAAGGTTAATGATAATAATTTCATAATATTACTCCAAATAAATTATTAAAAAAACAAATATTTTACTATATTCGCTCTTACGTTCGCATTCTTTTGGTTTAAGTTATAAAGTATGCGGGTAAGAGACTCCGTGCTCGGCCAGTGGGCGCAATCCCACTGGCTCTTTTTATTTATTTGCTAACGCTCATCAATTGATATGTCCGACTGCCACTGCTGTTTTGAATTGTTTTTATTCTTGCCTCCTTTTTTTGTTTTAAAAAATAATTTTCCTCACACCAATAATACTGTACAGTCCTTGATTTTTGGATTTTTAACTTTATTGATTATTTTATTAATCCAACTCCTCAATCGAAATTTACGATTTTATTCAATACAAGTCAATATACCAAAATTTCGGCTATTATTTCGGCTATTATTTCAACTTAATAATGAATGAAAAAATTCAATTTGCCTGTCAAAATGTTCGGATATACTTCCTAACAATTCATCTGGCCTGTTCCCATTCCAAATCAATTTTATAAAATAATTCATCATTTTAGTTTCCCCAATTTTTTCAAGCAAATAATTACGGCATACAGAAGGGCTGCATGAAAGTCGCTTTTTTAAGACTCTTCTTGCTCTGCGTGAGTTGCCGAAACCTGATTTTGCTCCAATCCCTTCAATTTTTATATCCGGCTGCCATAACATAAATAAATAATCTTCGATTCTTAAATTTTCTAAAAAAATGGACGGGCAAAAGCTATAAGATTTTGTAAATTGTGTAGTGATGGTGGAGTGATTGACATTATTTTCCCGGCAGTATTTGTCAATTGAAAATTCGTTCTTTTTATAATTTTTTACTATTTCTTCAAGCAGTTCTTCAGGTGTTAAAGTATTGTTTGAAATTTTACCGGCTATCCTTTTACCCTTTTTACTATTCTTGTTCATTGCACTCTCCTCTGACAATTTCCAAACTATGCATCGGCTTTGTAATATCCTCAAAAAAATTGTAGCTTGAATATATGTCAAATATAGCTAAATAAAATCCGGTTATAAATATATTGTTTTTTCATTCACTTGATAGGCCTACCACACATAAATATAATTTCACTTTGGACATTTCAAGAGTTAATCCTGTTTGTGTTACTATAATTTCAATTTTTTATTTATCGGCTTATAATATTAGACAATGGCTAATATGGTCAACGATTTGAAATGAATGAGAAGACGTTCAAACTTTACCTTTCTTCATTAAAATAAGCTACTTAATATTTAATCACTCATCTTTTTTTTATGGTACAGGTTTTGTCATATACATTCCAAACTAAATAAAAAGGTTTATGGCAGAAAACAAAGAGGGCCAGGAAAAAACCGAACCGGCGAGTGCGAAGCGACTGAACGAAGCACGAGCCAGGGGCCAGGTATCAAAAAGTTTTGACGTTACGACAGCGGCAATGATGCTGTTTGGCGGCATTATCGTCTTTTTGTTCGGCAAAGCTTTGATTTCCGGCCTTCAGGAATTCATGCGGTATATCTTTTACAACTCATCCAGCATTAACATCACACAAGATAATATAGGTAGTATTTTCCTGCAACTTCTACTTTTCCTTGCAAAAGTTTTACTTCCAATTCTTGTTTTAGTGATGTTGATTGCATTCGTTGCTGAAGTTTCGCAGGTAGGCTTTAAATTTGCAACAAAGAAATTCACCGAAGGGCTCCACTTCAAGCGGATTTTCAATCCAATCGGAGGATTGAGAAAAATCTTTATGTCCGGCAGGGCGGTATTCGAACTTGTTAAAAGCTTTGCTAAACTGCTCTTGTTTTCATTGATTGTCTATCAGGTGCTATCGAGCAGGGCCGAAGAAACCGTAGGATTGATGGAAAGGCCTATCGATGATATAGGTGCCTTCATTGCCTCTGTTTGTTTTGAGCTTCTTACCAAAATATCACTTGTGTTTATTCTCATTGCCATTGCTGATTTCTTCTACCAGAAATACCGCTTCAGGGAAGATATGAAAATGACAAAACAGGAGACCAAAGAAGAATCCAAGCAGACAGAAGGCGACCCGAAAATCAAGCAGAGAATCAGGTCAATCCTCCGTTCACGACTTAGAAAACTCATGCTCAAAAAAGTTAAAACCGCCGAAGTTGTTATTACTAATCCGACTCATTTTGCCGTTGCATTGAGTTACAAATCGGAAGATATGTCGGCGCCAATCCTCGTAGCAAAAGGCCTTGATTACCTTGCCCTTCAAATCCGTGAAATAGCCGAACAGTCCGGTGTGCCTATTGTCGAAGACCCGCCGCTTGCCCGCGTGATTTACTACAAAGTAGATGTCGAACAGGAAATCCCCGAAAACCTCTTCAAAGCCGTTGCACAGGTGCTTGCTTATGTCTATCATTTGAAAAGAAAAGTAGGGTAATACCTCAATTTGTTTATTCACTATCTATCACCCCCTATCCCATTTTGCATTTTTCATTCTTAATTTTCAATTTTCTATCTTCCATCTTCCATCTTCCATCTTCCATCTTCCATCTTCCATCTTCCATCTTCCATCTTCCATCTTCCATCTTCCATC
>MGZP01000002.1
TGTTTTCCGCACTTTTTAAAAAGCACAATGTAAGTTCTTGAAAATATTGAGATGGATTATTGGAAATGGGTGTCCCGTCAGTATTTTTGTAAATGTTTATAAGAAGAAAAAAAAATAAATCCGGCAGTACATCAGTTCAAATCATTTCCAAATCAAACGGGAAATATAAAGTCATTAAAAGCATTGGCAGTAATCACGATAATAAAGAAGTACAAAGTTTAATCAGTTCAGCAAATCAAGAAATTGAAAGAATAAAGAATCAGCCTAAATTGTTTGGTTTGGAAAGTGATAAGTTAACCGAACGAATATTTTCAGAATTAAGTAATGCAAGCATAAGAACAGTTGGACCGGAGCTGGTATTTGGCAGAATATATGACAGCATTGGTTTTGAAGCTATAAATGAAGAATTATTCCGACACTTGGTTATCGCCCGATTAGCATATCCATTAAGTAAATTAAAAACTGTAGATTATCTATACCGATACCAGGGAATATCTTTGGATATAGACCAGGTATATCGGTTTTTGGATAAACTAAGCGGCAAATTGAAATTACAAGTAGAAGAAATAGCATTTGCTCATACATTAAAGATTTTGGAAGGCAATATAAGCATTGTGTTTTATGATATGACAACATTATACTTTGAGTCAAGCGACGAAGATGATTTACGAAAAACGGGTTTTAGTAAAGATGGCAAACACAGCAATCCACAGATATATTTAGGTTTGCTTGTAGGTTTAGGAGGTTATGCTATAGGATATGATATATTTGAAGGAAATATATATGAGGGAAATACACTGATACCTTTCATTGAAAATATCAGAAAGAAATTTAATCTTGATAAGCCAATAGTAGTGGCTGATTCCGGATTGTTATCAAACAAGAATTTAAAAGCATTGAAAGAGATGAAATATCAATATATAATAGGAGCAAGATTAAAAAACGAATCAGAGTTAATGAAACGAAAAATCTTGAGTAACAAATTTACTGATGGTCAAACGGTATGTATTAAAAAACAAGACAGGAATAAGCTTATCGTTGCATATTCGAGAGCAAGAGCCTCAAAAGATGAGCACAACCGTAAGAGAGGCATACAGAGATTAGAAAAACAGATTAAGGCAGGGAAACTCACAAAATCAAATATCAACAACAAGGGTTATAATAAATATTTAAAAATGACAGGCGATGTTATTATTGAAATTGATTATGAGAAATATCAAGCAGATGAAGTATGGGATGGACTTAAAGGATATATTACAAATACTAATCTAAATGACAAGGAGGTCATTGATAACTATAATAATTTATGGCATATTGAGAAGGCATTTAGAATGTCGAAAACTGATTTACGAATAAGACCTATTTATCACAGGTTAAGACGAAGAATAGAAGCCCATATATGCATTTCCTTTGTGGCCTATTGCATTTATAAGGAATTAGAAAGGGTACTATATAAGGAAAACTCTACATTATCAATAAAAAAAGCAGCTGAACTTACGCACAATATGTATGAAATATATTTTTTNNNNNNNNNNNNNNNNNNNNNNNNNNNAGTCGTATATGTGACGTAAGCATTAAAACTTTGAGTTTTGAGTTTTGAATTGCGGTTATATAATTAAATAAATGGTTTCAAAGGGAATTTATCGCGTAGCGATTAAATATCGGTAGCAGATGAAACATAGCTGCCACACTTATCCCGTAGGGATTATAAATGTGAGCGTTTAGTTTAAAAATATAAATTGAAAATTCTATAATTCATTCCCACATGAATACATTAATCATTCAAAAGCAGGAATACCCGTTATATCTTCACCTAAAATCAATGTATGAATATCATCCGTGCCTTCATAAGTTTTGACTGATTCCAGGTTAGCGGCATGTCTCATTATATGATATTCATAGAGAATACCATTTGCACCATGTATTTCACGGGCTACTCTGCAGGCAGTCAAAGCCATATCAACATTATTTCTTTTGGCTAATGATGTCTGTTGGAACCTGTCCTTGCCTTCATCTTTCAACCTGCCAAGCCTGTAAGCAATCAATTGTGCTTTTGTTATTTCATTAAGCATCCATACAAGTTTTTCTTGTACGAGCTGAAAGGATGCTATCGGCTTACCGAATTGAATCCTCGATTTGGCATATTGCACTGATGAATCGTAAACAGCCATAGCCGCACCTACGGCACCCCAGGATATTCCGAACCTCGCTTGAGTCAGACAGCTTAAAGGTCCTTTTAATCCTTTGATGTTTATAAGATTTTCATCCGGGATTTCGCAATCTTCAAAAATCAGTTCCGATGTTACAGATGCCCTGAGCGATAGCTTACCTTTCATTTCAGGAGCAGAAAATCCCTTTGTTCCTTTTTCTACTAAAAAGCCGTGAATCACTCCATCAAGCTTTGCCCACACAACTGCAACATCGGCTAAAGTACCATTAGTAATCCACATTTTGGCACCATTTAGGAGATAGCCCCCGTCTATTTTTTTTGCATTCGTCAGCATTCCCGAAGGATTTGAACCATAATCCGGTTCGGTCAATCCGAAACAACCGATAACCTCTCCGCTTGCAAGTTTTGGCAGCCACTTTTTCTTCTGTACTTCCGTACCATATGTATAAATCGGATAAATGACGAGAGAGTTCTGAACCGATGCAAAAGAACGTATCGCAGAATCTCCTCTTTCAAGTTCCATCATAGCCAATCCATAACTTGTATAATTAGCGCCTGCACCACCAAGTTCTGTCGGAAGAGTAATTCCAAGTAATCCCAGTTCAGACATTTTGGGAATTAGTTCCATCGGAAAAGTTGCATTTAGATAATGCTCTCCGATAATTGGTATAACTTCATTTTCGACAAATTCCCTGACTGAATACATTATCAACTTCTCTTCTTCGGATAGAAGTTCCTCTATATTAAAATAATCTACTGCATTGTATAACATATAAAAATCCTATGAAAAATGATATTAATAAACAATTATAGTCTGGCAAAAATATTTAAAAATACGATAAACTCATATTTTTCTTTTTGTTATAAAGAAAAACTTTGTAAATTTGTATTCAATCAATGGGCTGTATGCCCATTTTTTGTTTCTTTTTTAATTTGAAAAAAAATTTGTCTTAATTATTTAAGTACAGCGATGGCTCAAAGGAAAGCGAAATTCAAAGCAGATAAAAAGCTTATTATTGATGCTTTTGCCGAAATGGCTAAAGAAAAAAACATTGACAGGGATTTGCTCCAGGGCATTGTCGAAGAGACTTTGTCTTTGCTTGTCAAAAAGAAATACAGCAATGAATCCAATTTCGAGATTATCGTTAACATGGATAAGGGTGATATTGAAATTTACCTGATGAGAACCATTGTCGAAAATGTCGAAAACTCTTCACTTGAAATTGCCCTGGAAGAAGCAAATGAGCGCGGCGAAGAAAAATACGAGATAGGCGATGAATTCATCGAGGAAATCACCCTTGACAATATTAACACAAGTTTCGGCAGAAGATTAATCTCATTAGCTTCACAAAATCTCAATCAAAAGATACGCGAGGTTGAAAAAGACAACATCTACAATGAATATAATACCAAAGTCGGAGAAATTATTATCGGTGAATTATATCAGATCAGGCGAAACAGTATTCTCGTTTTGCATAACAAAGTCGAGACTATTTTGCCAAGAGAAGAACAAATTCCCAACGAACCTTACAGGTTTAAAAAGAATCAAACAATAAAAGCAATAGTAAAAGAAGTTCGTAGAAGCGGAATATCAGGATTACCTGAAATCATTTTATCGAGGGCATCGGATGATTTTCTGGCAAGGCTGTTTGAAATTGAAATACCCGAAATTTACGATGGAATAATTCAGATAAAATCAATAGCCCGGGATCCAGGTGAAAGGTCAAAGGTTGCAGTTGTTTCATTTGACGACAGAGTTGACCCCGTTGGAGCATGTGTGGGTATGAAAGGTATAAGGATTCATTCAATTGTCCGCGAATTGAATAACGAAAACATCGACTTGATTGAGTATTCGGAAAATGATGCAGAGTTCATAGCCAAAGCTCTTTTACCAGCCAAAGTAAAAGATGTTAATGTACAACCTGAAATCAGAAGTGCCACAGTTGTTGTACCTGATGACCAGGTTTCTCTTGCAATTGGCAAGAATGGCCAGAATGTCAGGTTAGCATCTAAGCTTACGGGTTATTCAATAACATTAATTAATGAAACCGGTGAGGATATCGACCTGTCCGAATTTGAAGAAGAAATAGGGACGGAACTATATAAAAATCTTATGGAAAACGGAATTGAAACCGCAAGGGGATTACTTGAAACAGAACCCGAAGAATTATTAAAAATTAAAGGCATGACCAAAAAAGTTTTACTTGAGATTCGCTCCATACTTCTTGGTGAATTCGATGAGCCTGAAACTGATGAAATGATAGAAAAAATTAAAAATTTGAAAGCAAAATCATCCAGGCAAAAAAAAGTAAAAGTTAAGGTAGTAGCAGCGGAAGATAAAGAGAACCCTGATGCAACCGAAGAATCTTGATTTTGAATAGAAAATATTAATAAATTTCATTATTGAAGCAGGATAAAAGACACAAAGGAATTTATGGCGGCTGGTAAAGGCATAAAATTATTCAGGATTGCTACCGAAATAAATATTGGTAAAGATGCAATCGTTGAATTCTTACAATCAAAGGGCTTTGCTATTGAGAATAAACCCACAGCTACTTTGACAGAGCAGATGATTGAACTTGTTCATGATAAGTTCAAAAGGGAGATGATTGCCGCTGAGAAACAACGCGAAAAAATTGAAAAACATAAGCAAATCCGAAAATCCACATCAGAACTTACTTCTAAGTCAGAAGATGCAGCACTAAAAACAAAAGAAATTCCTAAACCTACAGTCAAAGAAAGAGAACCCGAAAAACCAAAAACCGTTGAAGTAAAAGTTGAAACTGAAAAAGCGAAAACAAAGGTTGAAAAAGAAAAGGTTGTTGTATCAGAAAAAATCAGTGTCCCCGAAACAAAGAAACTACATATTATTGACAAGATTGACCTTGATGCTATCAGTCTGAAAGATAAGAAAAAGCCGTCTAGGAAAAAACCGGCTAAAGCAAAAGAAGAAATAAAACCTCAGCCACCAATAGAAGAAAAACCAAAAAAGCCGGCAATAAAAGAAAAAAAAGAAGCTGAAATTCCAAAGGAAAAAGTCAAAGTTAAGATTGAAACATTAAAGCCTGAGAAAGAAAAAGTTATTTCCGTTGAAATCAGCAAAAAAGTTCAGGAAGTAATCGAATTTAAAGAAGAAGTCAAACCGGTTGAAGATCTGGTAATAACCGAAAAACCACGAGGAAAGAAAAAAAGAAGAAAGAAAAAAATAGCTCAGGTGCAAATCGAGCCTGGTGTTGCTCCAAAGCTTCGGGGATTAACAATTGTTGGTAAAATTGTACTCAACAAGGAACAACTCGAAGAAATCAAAGACAGAAAAGAAAGAAAAGGAAAAAGGTTCGATGAAGACGATGACGAGGTTGGCATTATAGGCAAAGGGAAATTTCTTAAGTCAAGAAAAAAGCTAAAAGGTAAGATTAAAGAACGTGTTATAGATAAAGTTAGAATAACAGATAAGAAAAAGAAACGAAGAATTTCAGTCAGGGACCTGATTACAGATGATGATATTGATAGAGCCATCAAGCAAACCCTGGCAGGTATGGAAGAATCCTCATCGGTAAGCCTGCGCTCGAGAATGAGGTCGAAAAGAAGAGCCGAGCGCGAAGCCGAGGAACTAAGACGAAGCGAAGAGAAAGAACTGGAAGGAAAAAAAATACAACTCAGTGAGTTTGTTACAACGAGTGACCTGGCAAACCTGATGGGTGTAAATCCCAGTGAAATTATTGTGAAGTGCATGGAATTAGGTTTAATGGTGAGTATTAATCAAAGGCTTGATAAAGACACTATCATAATTATTGCCGATGATTATGATTACACCGTCGAGTTCCTCGATGAGAAAGCAATGCAAATATTACAGGATTTCGAAGAGGAAGATGAGGAAGAAAATCTATTATCCCGTTCACCAATTGTAACCGTAATGGGACATGTTGACCACGGGAAGACATCCTTACTTGACTTTATAAGGAATTCAAATGTAGTTGCCGGGGAAGCCGGAGGCATCACACAACATATAGGAGCCTACCGGGTTGCTATGCATGATGGGAAATACATTACATTTCTTGATACGCCTGGCCATGAAGCATTTACAGCTATGAGGGCACGAGGAGCACAAGTCACTGATATTGTCGTTCTCGTAATTGCCGCAGATGATAGTGTTATGCCCCAGACAGTCGAGGCTATCAGCCATGCTCAGGCAGCGAATGTAAAAATTATTGTTGCAATTAATAAAATAGATAAACCTGAAGCCAAAGCAGAAAGAATAAAACAACAGCTAACGGACTATAATATATTGGTCGAAGAATGGGGCGGCAAGCATCAAAGCGTAGAAATTTCAGCTAAAACAGGTAAAAATGTTGACCATCTTCTCGAAAAGATTTTATTGGAAGCTGAACTCCTCGAATTAAAATCAAACTACAAAAGAAAAGCAAGATGTGCCATAATAGAAGCTAATATGGATAAGGGTTTCGGTACTGTTGCTTCGGTAGTAGTACAAAAAGGAACATTAAAAATCGGAGATGCTTTTGTTGCAGGTGTTAGTTCGGGAAGAGTGAGGGCTATGTTTGACGAACGCAGCCGCAGAGTAGATGAAGCCACTCCTTCGATGCCAGTCAGAGTCATTGGGTTCGACGGCCTCCCGGAAGCAGGCGATATTCTGGCTGTAGTTGATTCGGACATCGAAGCAAGGGCAATAGCAAATGACAGGCACCAATTGAAACGAGAGCAGTCTCTAAGGCAGGTACGTCATGTTACTTTAGACGATATTTCCAAGGAGATTAAACTCGGCGGTGTTAAGGACTTACATATGATAATCAAAGGTGATGTAGGTGGCTCGGTTGAAGCACTGAGCGACTCGTTGCTGAGATTATCGCAGGATGAAGTAAGAATCAGCATATTACATAAAGGGGTTGGCTCTATTACCGAATCGGATGTTATGCTTGCAGTTGCATCGAATGCCGTCGTCATAGGATTTCAAGTATCTCCGACAGCAAAGGCAAGAAAACTTGCCGAAAAGGAAGGTATAGATATTAGGTTGTACAGCATTATTTATGATGCAATTGATGAAGTAAAATTAGCCCTGGAAGGAATGTTAACACCTGAACTCAGAGAAGAAGTCAGTGCCACAATCGAGATTAGAAAAGTTTTCAAGATTAGTAAGCTCGGCCATATTGCAGGATGTTATGTTCAGGAAGGAAAAATCAGCAGGAATGACAGGGTAAGGCTTTTGAGGGACGGACTGCCTGTTTATAATGGTACAATACACTCCCTGAAAAGAAATAAAGATGATGTTAAGGAAGTAGAATCGGGTTATGAATGTGGAATTATTTTGGATGGTTTTCAGGACTTTGAAGAAGGCGATGCTATTCAGGCTTATAAACTTCTGGAAATAAAAAGGACTTTAAATTAAAATTTTTTTGATTAATTTTTGAAATATATATTCGAGAATTGAGAATTAATTATTATGTCGGTACGAGCAGAAAAAGTTGGTAGTGTTATTAAAAGAGCTATTTCGGAACCATTAACAAAGCTTGCATCGGAACACTCTGCAGGCTTTGTGTCTGTTACATCAGTAAAATTAACTTCCGATTTGCAAATAGCGAAAGTTTATATAAACGTATTCGGAGGAAAACTTACTCCTTCACAATTTCTCCCAATCATTGATGATAAAAAGGGGCCGCTAAGAAAATTCATCGGTACAAAAGTCAGGCTGAGATTCACTCCTGAATTGAGGTTTTATATTGACGACACATTTGAACAGATGCAGCATATACAGTCATTGCTCGACTCTGTACAGCAGGACTCAAAAGAAACCAAGGTCAATCTTGATGATTATAAAGAGAAAAGTTTGCTGAATTTTTAACAAGGGCAGATTTGGAATCTTCCCATACATTATTTCAATCTGTGTTAATTTTTATGTTTCTTCTAACCCGAAAAACCATTGACAGAATTGCACAATGGTATTCCGAAGCTGAAGCTACAGGTGCTTCGGTATTGATTGACAAGGAAAAGAACTGGACATCTTTTGATGTCGTTGCTAAATTAAGAAAGATAACTAAAATCCGAAAAATCGGGCATACAGGCACACTCGACCCGTTGGCAACAGGATTATTGATGGTCTGCCTCGGCAAAGCCACTAAACAAATTTCCGAATTCATGGAAGATTTTAAATCTTATGACACACAAATCAAAATTGGAATCTCAACAAAATCTTATGACAGTGAAACTGAAGAATATGATGAAAAGCCAATTAACCATATAAATGAAGATACAATTATTAATACAATTCTATCCTTTAAAGGAATTTCTTTTCAGGAACCACCATTATATTCTGCAAAAAAGATAAAAGGAGTCCCTGCTTATAAGTTTGCCCGTAAAGATAAACAAATCACTCTGGTGCCTAAGCAAATTGAAATCATTGAAATTCAAATAAAAAGCATTCGAATTCCGTTTATATCTTTCAAAATTGTGTGTTCGGCAGGAACTTATATAAGGGCTTTGGCGAGAGATATTGGTGAAATGCTTGGTTGTGGGGCATATATGTATGAACTGAGACGAACTGCAATTGGTGATTTTAAAGTTGAAGACGCATTGACAATCAATGAAATAAATAATTTATTTAATGAGAATAGTTTAGTAAATAATGATAAAAGTTTACAAGAATTTAAGTGAAATTAATTTTGATAAAAGGACAGTAATAACTGTCGGAACATTCGACGGAGTACATAAGGGCCATCAGATTATCCTTAAGCGTTTACTTGAAATCGGCAAAGAGGAGAATCTCATTCCAATCGTTTTAACTATTGACCCGCATCCCCAACTCGTTTTGAAAAGAGCTGACAGAAATCCCATAAAACTATTAACTACAATAGAAGAAAGAATAATCATATTTGAAAAATTTGGGATTCAAAATTTATTTATTATTCCATTTACTTATGAATTTTCACAGACTCCTCCCGAAATATTCATTAAAGAATATCTGGTTGAAAAGTTTTTTATGAGAAAAATTCTGATAGGCCACGACCACATGTTCGGAAGGAACAGGGAAGGAAATAAAGATTTATTAACCCAATTAAGTACATCTCTCAAATTTGAGGTAGAGAAAATTGATGCTTTTATCGAAAATGATACGACAATCTCAAGCACAAAAATCAGAACAGCATTGTTGAACAAAGACCTCGATTCTGCAAATAAAATGCTTGGGTATAACTATTTAATTAACGGGGTTGTTGATAAAGGTGAAGGGAGAGGCCGAACTCTTGGCTACCCTACTGCAAATATTAGAATTGAAAATATTAACAAACAATTGCCCGGTGTGGGAGTATATTTCGTATCTTCTGAAATAAATGGTAAAACTTTTTATGGTATGGCAAATCTCGGTACAAGGCCTACATTCTCGAATAATAACCGTATTTTTCTCGAAATTTATTATTTTGATTTAAATATGGATTTATATAATTCAAATATTTCAGTGTCGTTTTTGAATTTTATAAGGGATGAAAAAAAGTTTCCAACAGTCGGTGAGTTAATCAACCAAATTAAATCAGATGAGTTATATTGCCGTGGATTAATAAAAAAGTTTTAATATTAAAAGTATTATTCGTAATTTTGAAGTCTTGAAATTTTGGAGTTTATAAATGATTACAAGAGAACATAAATCGGAAATAATTAACAAGTTCGGAGTCAAAGCCGCTGATACCGGAAGGTCCGAAGTTCAGGTTGCTTTACTCACAGCCAGAATCAATGACCTGACTCACCACCTTGATGGCCATAAAAAAGACAATTCCAGCCGCAGAGGCTTAATTAAACTTGTTAGTAAAAGAAGAAAATTATTAGATTTTTTAGCAAAAAAGGATATTAACAGGTATAGGGACGTTCTGAAGTCATTAGCACTTAGAAAATAAATTATTGGCGGTATATTTTACTGCCATTAATGCTTTGGATGCACCTGCTGTTTAAATCTCATCAGATTTGCTTATCATAAGAAAATTACTTAACAATTATTCAGAAGATATATTATGTCAAAAGAAGTAGCAAGTATTGAATTTGCCGGAAAAACTTATTCATTGGAAACCGGAAGATTCGCAAAATTCGCCGGCGGCTCGGTTATGGTTAGCTGTGGCGATACAATGGTTTTGGTGACTGTAGTTGCCGAAAATGAAGAGAAAAAAGATGTTGATTACATGCCTTTGCAGGTTGAATACAGGGAAAAAGCATCTGCCGCAGGTAAATTTCCGGGTGGTTTCCTCAAAAGAGAAACAAGGCCCAGCGACCACGAAGTTTTATGTTCCCGTTTGATTGACCGTCCTATAAGGCCAATGTTTCCTAAATCTTGGAGGTTTGACACTCAGCTTATTGCTAATGTTGTTTCATTTGAATCCGATGTCCCTCCATTTACTTTGGGTGCTATCGGAGCTTCTGCGGCATTATTGATTTCTGATATCCCCTTTAATGGTCCTGTTTCCGAAGTTAAGGTTGGCAGGGTAAACGGAGAATTCATAATTAATCCTTCATTAACACCTCTCGAGCAATCAGACATTGACATGACAATTGCCGGAACCGACACATCTATCGTTATGGTTGAAGGTGAAAGCCACGAAATTTCCGAAGAAGATTTTCTGAAAACACTCGAATTTGCTCACGAGAAAATTCGACAATTAAATGATTTACAGAGACAGCTTGCAGCTAAAGTACAAGTTGCAAAAAGAGAATTTATTGAAAAAGAAATTCCACCTGAGATAATAGATACTGTTAAAAATGCAGTATCAGATGAACTTGTGAAGTATGTTCACACTGTTACAACTAAGAGCGAAAGAAGCGAGTCGAGAAAAAAACTGAAAGACATTGCAATCGAAAAATTGACTGAAACCTTTGCCGAGAAGGAAGAATACAAAGATTTTGACTTTTCATTATACGGTGAAGAAGTTCTTTCCAAACTCGAAAAGCAGGAAATGAGAAAAATGATTCTCGACGATGGCAAAAGACTTGACGGCAGAACAACAACAGACATCCGCCCGATTTCCTGTGAAGTTGGAATTCTTCCACGAGTTCATGGTTCTGCTTTATTCACAAGAGGCGAAACACAGAGTCTTGGAATGGTTACACTAGGAACAAAACGTGACGAACAGATGATTGACGGTTTGCTGCCGACATACACTAACAGGTTTTTACTCCATTACAACTTTCCTCCGTTTTGTACCGGTGAAACAGGTAGAATGGGGACCGGAAGAAGAGAAATCGGTCACGGACATCTTGCCCAACGTGCTTTAGAAATCATGCTTCCCGAAAAAGAAGATTTTCCTTATGCAATTCGTGTTATATCTGAAATTCTCGAATCTAACGGTTCATCTTCGATGGCATCTGTTTGTTCAGGTAGTTTGGCACTATTTGATGCGGGAGTACCTATGAAAAAAGCTGTTGCAGGAATTGCGATGGGCTTAATTAAAGAAGAAGATAAAATTGCAATTTTAAGCGATATACTTGGCGACGAAGATTTTCTCGGCGACATGGACTTTAAAGTTACAGGAACTGCCGATGGAATCACTGCATGCCAGATGGATATTAAAATCGAGGGATTGCCACTTGAAATTATGGCAAAAGCACTTGAACAAGCTAAACAGGGAAGACTTCATATACTTTCAAAAATGAACGAACTTATTTCTGAACCGAGGGGAGACCTCTCACCTTATGCTCCACGATTCACCATGATGCAGATACCTACCGAGTCTATTGGTGCAGTTATCGGCAGCGGTGGAGAGACTATAAGGAGTATAGTGAAGGAAACAGGAGCAGAGATTGACATTAATGATGATGGTGTCATCACGATTGCCGCTACATCCGGTCAGTCAAGTGATGATGCAAGAAAAATGATTGAAAGCATAATAAAAAAACCTGAAGAAGGTGAAGTTTATACTGGCACAGTAGTTGAAATTCGTGAAGGCATGGGTGCATTCATTGAATTCATTCCAAAAAAGCAGGGACTACTCCACATTTCGCAGATAGCCCACGAAAGAACGATAAACATCAGTGAAGTAATGAAAGTTGGCGATAAAATCGAAGTAAAATTACTCGAAGTTACTCCNNNNNNNNNNNNNNNNNNNNNNNNNNNNNNNNNNNNNNNNNNNNNNNNNNNNNNNNNNNNNNNNNNNNNNNNNNNNNNNNNNNNNNNNNNNNNNNNNNNNNNNCGTCCGGATGGAAACAGACGGGATGACCGCCGCGGAGACGACAGAAGAGGACCAAGAAGAAGATATTAACAATTCAATATAATCTCATCTTGAATCATATCATCAATGATATGACATCGAACTTTATTATTTTTGCAGATGAAATAATATATCTGTTATAATAATAAGAATCTTTGTGATATTTGAACAAATGGCAACAAATCAAACTTCTATTATAGGAAATAAATATTATTTTAGAATCATCAATGAAACATTTGATGATGGGGTGTGCTTTTGGACATTGAGAGCTGTCTGCAAGAAATCTAAGAAGTATTCGGGAATTAATAATTTGAACTCAGTATTAGGGCAACTAATAGGTGATGAAGGATTAGATGATGTTACCGGAAAATATGAAGATTCTCTTGCCTGGGAAGTAACAAAGAAAGAAATGAAGAAATTTAATAGAATAGCAAAATCATTAGTAACCAGCGATTCATTTTTGAAATATTTAGAAGATAAATTGGGTGATGACAGAAGCAAGGGAGAATGGGAAAATGTCGAATTGTAGAATATATTAGAAATTTTATTAAATTGATTTTTGTATAGAATATTTTAAAGATTATTTTTGAAATTATTATTAAAAATAAATTAAATAAAAATTACAATGGCAACACAAGAAATTAAAGATTTACCTGTTGAGAAATTGCTTTTCGACCCTGAAAATCCTTGACTTCCAACAAGATACAAAAAAGCAAGCCAAAAAGAGATACTCGAATGGATTCTAATCAATGAGAATATCATTGAACTTATGGGCTCAATTGGGGAAAAAGGTTATTTCAGGGCAGAACCGTTATTAGTTGTAAAAAATGAAGAAGTTGGTTATTACACAGTTGTCGAAGGTAATAGGCGATTAGCTGCTGTAAAACTTTTAACTAACCCAACATTAACTATCATTAAAAAAGAATCTATTAAGGAATTATCGGAAACGATAAAACCAGGGATAAAGCTCTCAGAATTGCCTGTTATTGAGTATTTATCAAGAAATGAAATCCTAATATATTTGGGATACAAACATATAACTGGACCAAAATCTTGGGATGCACTTGCAAAAGCAAGATTTTTATTTGAAACACAGAAAACATTAATCGGTACTGATTTAATAGAGCAATATAGAATTTTAGCAAAAATAATTGGTAGTAAAACTTCATACGTAAAGAATTTATTGATAGGTTATAAATTATATAAAAAAATAGAAGATAGCAACTTTTATAATATTAGAAATTTAAATGAGACTGATTTTAGCTTTGGTAAATTTTATACAGCAGTTAGCAGAAAAAATATAGCGGTTTTTATTGGTCTGGATCTTGATTCCGACAAACCTGCAGAAAGGATTATTGAAAATAATTTAAAAGACCTTACCATTTGGATGTTTAAAGAAAATGAACAGGGTTTAACTAGATTAGGAGATTCAAGAAATATAAGATATTTAAATGAAATTGTATCAAAACCATCGGCATTAAAAGCATTTAAAGAAGGTTCGCCTCTTGATAAAGCTATTTTATTAACTGATGAACCTATAAAAATTTTTACAACCAGTATAGATGATGCTTTTGTTAGTTTGGATATAGCTAGAGACTATACCCATAAAATATCAAAACAGGAAAAAGAATCCGATGACGATTTTATAAGCAAAGTTAGAATTTGTGAAAATAAATTATCAGACATAATTGAAATAAGTGGGAATTTAAAAACGATTCTTGAAAAAAAGCACGTTTAATTTGGAGATTAATAATAAATATGTGTTTATTTATAGATTTATCTAAACCTCCTAGAAATAAAGATATTAATAAATGGGCTGATTATGTAGAACTCAAAACAATTACACATCCCGATAAAGCATTCTCAATTTGTGAACTTTTTGATTTCCCAAATGATGAAGATGAATTCAAAAGTAACAATGATGTAGATTTGTTTGATTTTGAAGAACCAGATAAACCAACAAGAGATGATAAGCAAGAAATTTTCTACAAAGATTGCTTAAATATGTTGAAATACCGTGCTCACTTATTTAAAGACTTTTACCCTTTTGAAATTACAAATGATGGTAAAGTTGTTACAATAAAAGATTCATTAATTATAAAACACAAAATATATTTATTTTTATTATTAGCTTCAAATTTAGATGATATTAAGGTAAGCCATTGGCAATATTTTACAAGTAGTTTTGAAATAATAAGTAAAGAAGCTTTAAAAGATTTTCTTCCTCAAAATGCAGAAATACACTTATTTGGAAGTAGTAACACTGAACCTTTAGCTAATGAAGATACTCTTTTTTTAAAGTATTCAAAAAAAAATGATAGAATAAAAGAATTAGTAAAACATATTAGAGAAAAAATTCAATATCCTGAGAACGAATTCTCGGAAAGAGACTGTGGTGATGCAGGCTTAGACTTAGTTGCATGGATACCAAATAACGATTCATTAAATAGTATTCCTATCTATTTCGTACAATGCACTTGTTCACCTGAGAATAAATGGAAAGCAAAGCAGCTTGAAATTAGTTATGATACCTGGAATGAGATTATTTCATTAAAAACATACCCTCAGAGATTTCTATTTATTCCTCATAATTATAGAAAGTTAGATGGAAATTGGGTTAAAGAAACAACAATTCGTAAGTCAATATTGATTGACCGTAATAGATTAATTTTTCATTTAAAGAAGAATATTGACGTGTTCGAAATGCTTTCATGTTATAAGTTAATTGGTGATTTGATTAAATACAAGGAACAATTATTCAGTTAATTTTATGAAAATTATTTCCCTATTTTCCGGCTGTGGTGGCCTTGATTTGGGCTTTAAAAAAGCCGGGTATAAAATTATTTGGGCAAATGATAACGATAGTAAAGTATGGGAAACATACAAAAATAATTTTCCTGAAACAAATCTTGATAAAAGGAGTATTATAGATATACCTTCCAAAGAAATTCCAAATGAGATTGACGGAATAATTGGTGGTCCACCTTGTCAGAGCTGGAGTATTGCAGGTAACGGCAAAGGTATAGATGATCCTCGAGGTAAATTATTCCTTGAGTTCGTTCGGGTCGTTAAAGACAAAACACCTAAATTTTTTTTAGCTGAAAATGTTCTTGGTATTTTGAATATGAGACATAACGTTGCTTTAAATGATATTTTGGATGGTTTTGATGCGGCTGGATATACTGTTAAAATCATCAAGGTTAATGCAAAGGATTTTGGAGTACCTCAAAATCGAAAAAGAGTTTTTTTTGTTGGCTTTAAAAAATCTTTAAATATTGAATATGATTTTAGTACAAAACCAAAAAATATTATACCTGTAATAAATTTTATAAGTGATTTAAAAAATAATGCAAAAAAACCAAAAGGCAATAATTATACTAATGGTTTAAAATGTGCAGTGCCAAATCATGAGTATTGGGTTGGTACTTTTTCGTACATATTTATGTCAAGAAACAGAGTATTAGATTGGGACAAACCATCCTTTACTCTACAAGCAAGTGGCAGACAAACTCCTTTACATCCCAAAGCCCCGCCCATGGAAGTTGTTAAAAAAGATGTTATGACTTTTAATAAAAAGCATGAAAATAAATATAGAAGATTAACAATAAGAGAGTGTGCAAGAATTCAGACATTCCCCGATGATTTTATTTTTTATTATAAATACTTAAATGATGGTTATAAGTTAGTTGGGAATGCTGTACCTGTCAAATTAGCTAATCTATTTGCTAAAAATATAAAAGAATATTTATTAAACATTAAAGAAAATTCAATAATAACAAAGTATGGCTTTAAAACAAGCAAAACTAGGTCGAAATTAATGTCAAAGATTAAATCGAAAGACACTAGACCAGAGATAATATTAAGAAAAGCAATATGGAATTTGGGTTATAGGTATTCATTAAAAAATACATTTATAACCGGCAAACCGGATATTGTATTTAAGGAAAAAAAAGTAGCCGTTTTTGTTGATGGAGAATTTTGGCATGGCTATAATTGGAAGGCTAAAAAATCAAGGATTAAATCAAACAAAGACTATTGGACAAATAAAATTGAAAAAACGATTCAAAGAGATAAAAAAAATACTGTAATATTATCAAAATCGGGTTGGATTGTTCTCAGATTCTGGGAAAAGGATATAGATAATGATTTAAAGAAATGTCTTAATAAAATAGTAAAAATTTTAAAATAATTCTATGAAACTCTGAATTACCTCATTCCACCACCATCTTTTTAAACTTCCCCTCATTTCTTATATTCTCAAGATATTTGTCCGTCTTAGCTCTTTCCTTGTATTGAGGTGCAAGTGTCAGTGCTTTTTCCAAAGATACAAGTGCTTTTACTTTGTTTTTCTGTAACGAATAAATACAAGCTCTGACATAATATGCACCTGCGTCGTCGTGTTTAATCTCTATGACTTTATCAAAGCAGACCAGTGACTCATTATATTTATTCATTTTGAAATATGCAATTGCAAAATTATACCATGCACTCTTGTTCTTAGGGTTTAGTTCGGTTGCTTTTTTATAGTTGCTCAACGCTTCGTCATTCCTGCCGAGAGCAAGGTTTAATGTACCGAGATTATTCCACGCATTATCATAATTAGGATTGAGTGAAATTGCTTTTTTGTAAGATTCATAAGCCTCATCCGACTTTTTCAGACTTAGATATGTATTGCCAAGATTGTACCATGTTTTGTCATTATTTGGATTTAACTCCTTCGCTTTCAGGAAGCAATTAATTGCTTCATCATAATTACCCTTACTCGATAATGCCACACCTTTATTATTCCAGTTATCCTCTTTATTGGGATTGAGTGATAATGCTTTGTCCTGTGCATAAATTGCTTCGTCAAACCTGCCAAGATTTGAGAGCAGGTTACCCATGTTGTACCATGCAATCTCATATTTAGGATTATACTCGACTGCTTTATAATAACAAGCAAGGGCATCGTCATATTTATTCATTACAGTCAACAGCAATCCTTTATTGTAGTATGCAAAAACGAATTTAGGATTGATTGACAGAGCTTTGTCATAAGCCTCCAATGCTTGGTTATATTTGCCTATTCCGGATAGTTCAATACCTTTATTTACCCATGCGCTGTCATAATCGGGAAATATTTTTATTGCTTCATCATACGACTTAATAGATTCTTCATGTTTTCCAAGTTCCGACAGTGCAATACCACGGCTATAATAAGCTTTATAATAATTCGAATTAATTTTTATTGCTTCATTGTATGAATTGACTGCTTCTTCATTTTTGCCAAGTTTGTTTTCCATAAAACCTTTATTATACCAGTTCAGAGCAAGATTAGGATTAATTTCGACTGCTTTATTGAATGCAGCCAAAGCTTCGTCATATCTTTTCAAATCAGCAAGAAGAATCCCTTTCTGGTTCCATGCATCCATATTGTACGGCTCTTTATTTATTGCATCATTTAGATTATTAAGAAGTTCATATTTCTCTTCCTGGGTTTTAGTAACTGAAAATTGTTCCTCGATTTTTTTTGATTCTTCCTTACAGGAAAACAATAATAATCCTGTTAAAATAAAAGAAATAATGATAATATTTTTTTTCATATCAACCTTTCTCCTTTTCATTTATTCTTTTAATTGTTATTTCATCCTGCAATTCCCTAAGTGCATCCTTTGCAATCCACTTTGCAGATTTGGATTCGGGAAATTTATTAATAATTTCGTTAGAAACTGCGATTACTTTTTTATTAAGTACCATATTTCTTTTACCGATTTGCCTCAAAGCCCAATTTACAGATTTCTTAACAAAATTTCTTTCGTCAGTCGAGGCTTCAATAATTAACGGGAAAAATAATTTAAATTGACTATCACCTGCTTTCTTATCATGAACGGCAAGAGATGCCATTAATGCAAAGCCTGCCCTTTTCTCAAATTCTGCCTTTCTTTTACTCCATTCGGCAGCTTTTTTAAATGCAAAACCGGTTTTATCGAGCAGATTCATCATTAACTGGTCGCAGACATCCCATGAATCGAGGCCTTTGAGCCATATTTCAGCTTGTTTTACAGTAACTTCCGAGGGTATGTCAATAAGTGCCGCAAGTATTCTCGCCTCATGAATACCACTTTCCCATAGCTCTTGTGCGAGTTCATGGCCTTTACCAATTTCCTTTGCTATTTTTCTTAGTGTAGTAACAGGGATACCAAGCGTGCCTTCGGGATTAATCCCGAACCGGGCAATTCCCTCGACATTTTTCTTATTACTTAAAGATTTCAATCTCTTAATTATTTCCTGTGATTTCATAAATTTGAAAAAATAATGAGAAATATTTTTTCAAATTTACTTATGAAACTTTTTATTATGAAAAATCGTAAATAAAAACTAAATAATTTTAATTGGTGAATTATGCCGAGTCTCGAAAAAAATCCGAACTTTTTTCGTCTATTGATTACATCAATAGCTACCTATTTAATCATTTTGTCTTCCATGAGCTTCATACGTTCGGTTACCTCGACAACGGATGAAAATCAATGGATAACTCTTCCTTCAAAGATGTATATATCAAAAGAATTTTCGGGTATTCTATCTAAAACAAATGCAAAGGACGGAGAAACAAATAGCTCATTCACCGTTAAGTTAGGTTCTTTATTGAGAGATATTAATGGAACTGTAATTAAGGACACATTGCATTTAGCCAAAATCCTAAAATCATATAATGATTCATCCAGGATTAATCTTGGAATTCTTAATAATTCACTTCCAATAAAATATGATAAAATTAAAGTTAGAAATGCTGATTTACCAGTAGATTTCATAAAAGAAATGCCTTCATGTGTTCTTATTGTAAGTGTTTTCAAAGGTGGCGGCTCAGAAAGAGCAGGATTAAAAGCAGGTGATTATATTATTTCAATCAACGGAAGAACCTTTATTGACGGTTATGATGCAGACAGATATCTTAGAGTTAATAACAGTGAAGATGTGCTTCATTACAAAGTACTTAGGAATAATCAAATTCTGGAGTATGATGTTGAACTTGCAAAAATTGGTGTAACTTTCAGTTATTTGTTTATATTCTTTGTAAGCTTTGTCTTCTATGGATTCGGTTTATTTATCGGTGTCAAAAGGCCTGGAATTCAAGCTGCGAGACTTATCAGCCTTACATTTATTCTTTCAGGATTTCTTATTTATAGTGGTATTGAGCACCGTTATTTTCTTGACTATGATTTATTGACAATACTCCAGTTTCTGACACTTTCTGCTTGTTCGGCTATAGGCATACCATTAATAATTAAGCATCTGCTATATTTCCCAAAAGAACATACCGAATTGATACGCAAACAATGGATATGGATAGTTCCATTCATTCTTGGAGGTATTTATTTTATATCATCAAATGTTTTTTATATTTTCTTTCTGAATATGAATAATACAACAAATTATTCACAATTCTTCTTTTTCTTTGCTTTGTCAAATATTCTTATTGGATTTGTTGTAAGTATTATCTACCGTAAACATACAACGGAGGAACATAAAAAGACAAGCAGGTTGATTAGATTTACTTTTTACTTCATGTTATTATGTTTTTTATATTCTGCATTATTTGAGAGAATATATTATCTCATATTTGAAACCCAATTACTGAGAATGGCTCCATTCCCTGAAATTTTACCAATATCACTTCTTTTACTTCCGATAGCATATATATATACAATCGGGAAATATTCTCTTCTCGACCTTACGATAAAAGTGCCAAAAAATATACAGTATATACTTCTGTCGGCATTATGGAAAATAACATTTATTGGAATCATTTTATTGGGGATATGGTTTTTGTCCAACTGGAGGTTTAACTTCCCTAATATTAAGTTATCGGGAACATCAATTACAGTACTAAACTCACCTCTAAGCACTGAATTGCAGGAAGTATATACAAAAATGTTAATAATATTTCTATCACTTTTTGGTGTTTTTGTTTTTTGGCTACTTAATAAGGGAATTAAAAATGTGCTTGACAAAAAGTTCTATCAGGTAAGATTCGATTACAGACGTGCAGCTACAGAATTTTCTGATATAATTAAAAAGGGAACAATATCAGAATTATCAGCAAGCATTGCCAAAGAGCTTATCGAATTATTTCATCTGAAAAGAATCGGTGTTATTTTATTCAAAAATGAAGAGAGAGTTATCGCTCAGGACTATATTGGTTTTGACTACAAATCCTTCGGGGAACTTTGTCTTCAATCAGGTAGAAAACTATCGGAGGCAATAAGAGAATTTCACGGCGAGTTCAGGATTGAATATTTGTATGAACCAATCAAGACAATTTTTCATGATTATAAATTTTCTTATATAGTTCCTATTAGGTCCAAAGACATTGTAGTAGGTGCAGTTCTATTGGGAGAGAAAAGGTCTGAAAAATCATTCACCCGCGAAGATTTTAATTTTCTTTCTGCAATTCTTACCCAGGCTTCAATAGCAATTGAAAACACTTTTTTAGTTGAAGAATGTACTATACAGGAGAGGCTCAAACACGAACTCGAAATAGCCCGTCGTATTCAAATTGCTTCCCTGCCCCAAAGAGTACCTGAAGTCGAAGGCCTTGATATATCCGGCATATCAATGCCTGCCCTCGAGGTCGGAGGAGATTTCTTTGATTATCTTAACGGTACAATGAATGAAATCACTGTGATTGTTGGGGATGTGAGTGGGAAAGGCACTTCGGCTGCATTGTACATGTCAAAAATTCAGGGAATACTTCGCACTTTAAACGAATTCATGCTTACACCAAGGGAGTTATTTGTTAGAGCAAATCAGTTGCTATATAAATATTTGGAAAAGGGTGCTTTTGTTACTGTTATTGCTGCAAAATTTGATTCATCTTTAAGAAAAGTGAATATTGCTCGGGCTGGACATCTACCGATATATTATTACAAATCCCTTGATAATTCGGTTACTAAAATTTTACCTAAAGGTATTTTACTCGGTAAAAGCAGGAAGGAAGTATTTGACGGCAACATTGAAGAAATTAATATGGATTATTCGCCGGGTGATGTTTTTTTGTTTATCTCTGATGGTGTCATCGAAGCCAGGAACAGTAAATCAGATGATTTTGACGAAACAAGATTGATGGAAACATTTAAAAATAATGTATCTTTATCTTCTGAAAATATTATGGACAACATAGTAAAAACTGTCAGTGATTTTTCAGATGAGGTCGAACCTTATGACGATTTAACAATAGTCGTTGTTAAAGCAGAGTTGACTATTAATTGACTTTATAAAGATATTTATTAAATTTAATTTTAAAGAATTTCAATTTTGAAAATTTATTAACAATATGTTGGATTAATATGAAAAATATTTACTTCATTTTTGCAAGCTTATTTATGATAAATATAGTTCTAAATGCACAGGATAAATCTGAATTTTGGGATGAGTACCTTGATTCGGATTCATTAGCTGCATTATCCTCCGAATATCCAACCATAGATATAGTATATGGAATGGGAATACCAAGATTCAAAAATGATTATATAAAAGAAAGTTTTACTGAAATAAGCAGTGCTGAACTTAAACTTGGCTTCACAAAAAAGAAATTCGACTTATTCAATCAGTTTGGGATGAGCTATAAATTCACTTATTTCCTGATTGGTACTATGACATCCGATTGGACTGCAAAAGAAAAAATCGGTAATAATCTGAATTCAGATGTATGGAAATTAGGGCTTGGTCTTAGCCGAGGGTATGGATATCATATATCCGAAGGAAGTGATTTTGTATTATTTAATACAGGAAATGTCTTTTGGAGTAAAGTAAGCTTCAAAGAAAAAGACTTGACTAATCCGGCTACGAGTAATAGATTAAAAATTTATGATGATGGAAAATTCAGATTTTGCCAGTCTTTTGAGGCTGGATTTAAGTTTCAGTTTTTTGCTCCACTTAGTATCGGTGCATCTTATGAAAGAGTTATTATATATCCACGATTTATGACTTGGTATTGGCTTGGCAGTGAAGTAATATCAGGTATGGGAAAGGGATTAATTGAATATTTTACACATAAAATAGCTAAAACATCTCCCGGAGCCGGTCCAATAGTCCACTTTGTTTTGGTCAATCTATACAAATATGGCGAATATGAACTGAAAAAAAAGAATATGGACTGGCCATTTGCAACAGAACCACCATTAATGTATGACAACTGGAAATTCGGTTTGACCTTTGCCTTTTAAAACTTTTTGAATCGCAGACATCACACATTTGTCACTCTGAGCAATGTCGAAGAGTGACATTTTTTTTATCAATGATATATTCATTTTTAATTAATACTTTCATTTATATACATTACTAATAAGCAATAATAAATTCTTAATTAATTCGTAATTTTGTTTATATACTTTTACACATTTAAAATAATTGGAGAATAAATGACCGAACACGATAAGATTATTATTATAGGCTCAGGACCGGCAGGATTTACTGCCGCATTATATGCAGGAAGAGCAAACATGGATACAGTGGTTTTTGAAGGTAATCAACCGGGTGGACAATTGACAATAACAACTGAAGTGGAAAACTATCCCGGTTTCCCTGACGGAGTTATGGGCCCCGAAATGATGGAAATTTTCAGAAAACAGGCTCACCGGTTTGGTGCAAAATCAATTTTTGAAACGATTATAAAAGTTGACTTTTCACAACGCCCATTCCGGCTTTGGTCAGACAGAGATAAGTCCTATACTGCCGATGCAGTTATTATTTCAACCGGTGCAACAGCCAGAAGGTTATTTGCAAAAGAAGAAGATAAATTCTGGGGATTTGGAATTTCAGCCTGTGCAACTTGTGATGGTTTCTTTTTTAAAAACCAGAAAATATATGTTATAGGTGGTGGTGATACCGCATTCGAAGAAGCAAATTACCTGACTCACTTTGCCTCTTCAGTAACAATTATACACAGGCGTCAGGAATTTCGTGCTTCAAAAATTATGATTGAAAGAGCTAAAAATAATCCTAAAATAGATTTTCTTCTCGATTCCGTAATTGAAGAATACACGGGTGAAGAGAATATGGGAATTAAGCGACTCACAGGCATCAATGTTAAAAATGTCAAAACCGGTGAAATTACATCTCTTCCGGCTGATGGTGTATTCATTGCGATTGGACACACTCCTAACACTGAAATATTCAAAGGTATTCTGGATATGGATGAAAACGGATATTTAATTACAAAAGGAAAATCAACATATACCAATATTGAAGGTGTATTTGCCTGTGGTGATGTTCAGGACCATATTTATCGCCAGGCTGTCACAGCCGCAGGTACAGGATGTGCCGCCGCTATTGATGCCGAAAGATGGCTGGCGGAACAAAATCAATAATTAAATTATAATTGGAAATATTCATGATAGTATATCTTGATAATTGCAGCTTGAACAGACCTTTTGATAATCAAAATCAAAAGAGAATTTATCTTGAAACAGAAGCAAAATTATATATACAAAACCTAATACAGTTAGGAAAAATAGAGTTAGCATGGTCGTATATGATTGATTTTGAAAATTCATTTAATCCTTTTGAAGAAAGGAAACAATTTATTATCAATTGGAAAAAATATTCAAAATATTATACCGCAGCTAATATTGAAATAATTACGAAGGCTAAAACGTTTATATAATTAGGTTTTAATAGTAAAGACTCTTTACATATATCTTGTTCGATTGATTTAAATTGCGATTACTTTATTACGACTGATGATTTATTGATTAAAAAAGCTGACTTAATAAGTGAATTAGAAATCTTAAATCCATTAACATTGGTTCAATTAATTGAGAAAAATTAAGATGTTAACTGATACAGAAATTAGAATAAAAGGTATTTTAGCTTTAAGCAAAGAACTTGGAGAAGTCCAGGCTGAGAAATTTATTTCTTTAATACAGCGAGAACCATTTGATTATACTACTTGGCAGAGAAATCTTTTTTTGAATAATTCTGTTGATGAAGTTAGTAAAGAAGCCATGATGAATTTAAAAAGAGAAACTGATGAATTAAAACAAAGCTAGTTATATTAAATTTCTCCTAAAAAACTATTTCATCGAATTTGGACATCAAAAAATAACTTCATCAATCTTTTCTTCGTTTTTTGAAACAAATCTGCATATAATGGATTTATTGATATATATATAACTTTTTATGTGGAGATTTTATGAAAACTTTAATTACTATTTGCTTGTTAAACAAAACAAACCATTTCCTTTTATTGTTAATTACCCTTGCACTAGTGTTTAGTTATGCTTCTGCAGAAATCAAGTACAAAGAAATTGACACTACCATTTCAGAACTATCATTAAACCAAAGCCAGAGATATCAGCTTGATATGAACAATGATGGTATTAATGAATACTTTTTCAATCACGGAAATCAAATGGGTGATATAGTATGTGAAATTTATTCAGAGCCGACATCATTTACTAATGAAATTCTCGTTGATAATGGAACTCCAACAATCCTTGGTTACTTGGAGGAAATTTCGGAAAGTTTATCTGAATGGCTTAATACTTATAACGGTGTGGGAACAAATGCACTTTATTTCCTCGGTAATTGGCCCGGTTCGGTTGAAAAATATGTTGCAGTCAGATTCAAAATCAACAATTCTTACCATTATGGTTGGATAGGCATTGAAATTCCTTCAGATTCGACATATATTAAAATCAAGGATTGTGCCTATGAAGATGTTGCCGGACAAAGTATTTTAGCAGGTGATAAAGATGTTGATTATGTTCAGGAAATTAGTTTGTCGAATAATCCAATTATTTATTCTTATAACAAAAATATTTTTATTAAATTAACATCTGATATTAAAGCTGAAATAAGAGGTGAATTATACGATATTAACGGGAACTTAAAATTATCATTTGTTATTGAGCAGGAAACAACAGAACTAAACCTTGAAAATTTAAATACCGGAATATATTTTATTCGTTTGAATTTTGATAATAAAATGATTAGGAGGAAAAATGAAACTCCATGTCGTAGCTTTATTGTTATTCTGTCTTAGTTTTACTTTAGCATTTAGTAATCCCGTTTGGGAGCAAACCAATGGTCCTTATGCAGCACAATTGATATATATAATATCAGACTCGCAAGGGTATTTATATACAATCACATTTTCTGGTAATTTATATAAATCCACAAACCTTGGGGATATTTGGACTAAACTCCCGGTCGAAAATGTAATTGCAATTGCATTTGATAAAGATAACAATTGTCTAATTGGAAATAGATTTTCTGAAATTTATCTTTATGATAAGGAATTAAACTTTTTAAAATCTTTACATGTACCTTATCTCGGAAAGTCATGGGTTAATCAAATTCAAATAGCAAAAAATGACTATATTTTTGCTCGCTTTGACAGTCATTTAATTTTATCTACAGATAATGGTCAATCATGGAAAAAAATTTATTATGAATTATACTTTAATTTTTTCATTGATTCAGGAAATGTAATAATTATTACTTGGTATAGTGGAACAATTGGTCGTAGTTCAGATTACGGACAAAATTGGGAAAATATCAAAATTTATGATCCACAATTAAACAGTGGAATTAATAATGGAGCTTATAATAAGTGTACAGATAATTTTATAATTGGATGTGAAGATAGTATAATTTATATATCATCAGATAAAGGCATATCATGGAATAAAATCAAGGATTCTATTCCGTTAAAAAGTATTTATGATGTGATGATTGATAAAAATTGTGATGTTTATGCACTTGGAGACGATGTATGTCGTTCAACTGATGGAGGAAATTCATGGATTAAATTAAAAGGGTTGACAGGTAATTCTATAAATTCTATTACAATACTGGATAATAAAATGTACGGTTCTTCAGGAAGTAATGGAATAATAAAATATGATTTCAATAATGAATCAACTACTTTGAATAATAATGGAATTTTAAACTCGAGAATAAATTGTATTGATATTAATCAAATAGGTGTAGTTTTTGGAGCAACTCAAAGTGGAATTTTTAAGACAACAAATTCTGGTGTAGAATGGAAAAAATTGAATTACAAACACTTTCAAACGAATCATTTAATTCAATTTATTGTGCTGTTAACGGAAATATTTATTCTGGGAATGATTCCATTCTAATAAAATCAACTGATGACGGAATAACATGGTCAATACTTTATTTTGATGCTGTAGTAAATACATTTACTGGATCTAATAACGGAAGAATTTATGCCGGAGGATTTAATGGTTTATATTATTCAGATGATGATGGTTTATCATGGAAAAGTAAAGATTTTAAAAATTCAAGTATAACCTCAATTGCTACATTTAAAGATAAATTTGTATTAATAGGCACATATGATCATGGAGCTTTTTTTTCGGAAGACTTTGGTGAGACTTTTAAACAGATATTTTTTATTGATGAAAATTATAGAACTTTAGTAGCTATTAATAATAAAGGGGGTATGTTTATTAATATAAAAGGATGGGGGGGGAAGTAATGGGACATATCGCTCACTCGATACAGGTAAAACTTTCAACTATCTTAATAGTAATGATTATGGATTAAATTTTCTAAAAATTGATAAAAAAGATAATATTTATACAGGTTCATTAAATGGCATACAGATGTCAGTTGATAATGGTGACAATTGGTTCTTTATTGGGAAGGGTTTATCAGATACGGCTGCAACATCAGACATTTGTTTTGGAAAAAATAATACTGCATATCTTGGTACTTATAGTGATGGAGTATTCAAGTCAAACGATTTTGGATTATATGATGACTTTACCGATAACAAAAATGAATTAAAAATTTATCCTAATCCTGCAAATGATGAAGCTACATTTTATATAAAATCCGAGATTGAGGAATCTGTTAAAATAAGAGTTTACGATTTATGTGGGAATGCTATTAGGGATTATTTACCCTTTCAAAATAATGGTCAACATCCATTTACGATTAAATTGAATGATGTGTCAACAGGTGTTTATTATATAATGATTAATATTGGTACAAAGAATTTTTATAGCAGGTTGATTATTACACATTATAAATGATAATTATTTCACAACACAGAATAATAAAATTAAAAATTCGCATTTAAACCACAGCAAAATATGACTTATTCTTTTCTTAAATTATCTTAATTCCTTATTAATAAATTTAGCAATATCTAAATAAATTATTATAATTGCTTTGTTTTTAATTTTGTTTGAACTAAATTTGAAATAAATTGATGTATTGTAATAATTTAATAAATAATTCCAACTATTGAATTTGAACTTTGCTGCTTTATGGTGCTTAAGCAGTGTTAATAATAAAAATGCACCCAATTTCATATTCAGGAGAAATATATATGACACGTCAAGAAGTATATGCAGAGATAAAAGGGATGTTTGGACTTGTTCCGAAATTCATTCAATTAATTCCGGATTCGTCACTTGAAATGGAGTGGCAGCTTTTCAAAAGAGTACAATTCGATGAAGGGGCAATTCCGAATAAATACAGGGAACTTATCGGAATAGGTATAGCAGCAGTATCCAAATGCAGATATTGCGTTGCATTCCATACAGTCGCCGCAAAACTAAATGGAGCAACCGATGCAGAAATAGAAGATGCAATCCATTTTGCTAAATCTGCAGCCGGTTGGAGTACCTGGATAAATGGATTTGCATTAGACTTCGAAGAATTCAAAAAAGAACTCGAAACGATGGCAGCTTTTATTCGTTCACAGAATTCATAGTTTCTTCATCCAGCAGCGTTTCTAATTAATATTTGTTTGGTGATGGGTTTATTATCCATCACCAAATTTATTTATTCTAAAATTTCATGTTTTTATTCCACAGCAAAGTATGATTTGAACTTATCTTTCAGATGTTTTGCTGTGTCTTCTGCGTCCTTTTGGGTGGCATAGCCCCATAGTTTTACCTTATATACAGGGATATTGTTGTCAATGTATCTTTCATAATATACCTGATACTTTTTTCCTTCCCATTGTTCCACTTTTGAAAGAGCATCATTTTCGGTTGATGATTGTCCTGCAATTATTTCATAAGGTAGAATAGACGGGTCAAGCCATCGAACAGTTACACGCCTGTTGTTCTGCTGCTGCCATTGAGTTGACTGCAAATAATAAACCGGCTTGGCATTACCCTCACCTCGAATACGGATTTGCGAAGGTGCAGCACCTAATCCAATTAACCTCCTCCTTGCCTCCTGAGCACGTTTCAAAGAAATTTCGGCATTATATTCGTTCGTCCCTTCTGTACTACTATGCCCGATAAGTTGAATTACTGAGTTGGGATTATCCTTTAGCACTTTTGAAAGCGATTTGAAGATTACCTCAAACTCAGGTAGTATCAATGTATCTCTATAATTAAAATAAGCCAATGCCTGATAACTCGAAAATTGAACTTCAGATTTGAGAATAATATTCGCTTTATCATTCAGCTTTACTTTGTCTCTCTTATAGGTAAGAACAGACTTAATCATATTCTGTTCAAGCTGGCTCGAATAGACAGGCAGAAGTAATTCATAATATCCCTTTTGCGAAAATACAATCTCAAGCAGAATGTTTTCAAGCTTTGGTATATCATCGCTCGTTACCTGATAATATCTACCTCCCGTTAATGAGCTAAGATATTTCAGGGAATAACTTTCCATAGCACTGCCGACTCCTATGATATAAACAGGAACATCCAGGTCATGTGCCAGCTTACCGACATCATTGGATGAATATATGATTGAAGAATTATCGGAACCATATGTAATAACAACCAGAATTTTTGTTCTTTTGAATCCTGATGCAAGAGGACTGATTGATGTATAAGCGGATTTATATATCGAATTTAATCCCTGCGGTTGTGGCAAGGATACTTTATTAAATTCCTTGCTTGCATCTGTCGGATTTGTAAACTGAAACACATCAATTTTCGATTGATTGAAATATGAAAAAGAGACTTTATCAAATTTTGTCAGATAAGGGAGAAAAGACCTGATAGATTCAATAATTTGAACATTCTTCTGTGCCGCTGATGAATTATCGAGCAGGATATTTATGTCAATACCTTCGGATGTAGAGTAATCCTTTTCATTGAATGTCGTTACATCATAATTGCTCGATACCAGGTCTGATTGCAACGAAGCAGACCAATTAATTTCTCCCGGTAACGAAGATAGCCCCTGCATATAATTTCCAAACCTGTCGAGAACGATTGCCCTTACCAAAAACTGGTCATTTGTATATGGATATACCGTTCTCATTATTTTAATCTGGTAAGGATTCAGTGTCGAATCAGCTTTTATAACTCCTGATAGATAATCGCTTTCGAGATAAGCAGGGCTTAGGCCGATGAAATCCATTGTTGAACCTCTCCCGAACTGGGGTTTTACCTTTTTCGGAGCTATATCTATTACTGAATTAACAACGAGAGAATCATTACCGCGATACGCCGTAACCTGGACAATCTTTGTTCCTGTAGGCTTCACTTTATAACTGTCATTTGGGCTGAAGTTGTAATTCAGGCCTTTAATCTGCACGCGTTCAGCATTAACAAAATCCCAGGCTATGTCGGCAGATTCTCCTTCCTCGACCTGTATGTAACCGGTGAAGGTTTTGACCTCAATCGGTTTGGTTGCACAAGACTGAAACAATAGTCCGGTACATGCAAAAACTGCTGCAATCAAAATTGAGACAGCTACCCGTTTATGCTTTCTTATTAGCATATTCAACCTGAATATATTTCAGAAATATTTTATTCGGATGTTCCTTTTGTAAATACAAATCCCTTTTCATCTGTATTAATTACAATAGTATCACCCGCCTTAAACTCTGATTCTAACAATTTTAGTGCCAAAGGGTCGGCAATATGCTTCTGTAATGCCCTTTTGAGAGGCCTTGCTCCGAATTGGGTATCATAACCGATTCGTGTGAGCCAGTCTAATGCGTCTTCCGATATTTCCATGGTTATATCCATCTTTGCAAGTTTGTTCTTCAATCCATTCATCTGAAGGAGTGCAATCTGATGAATTTCATTTCTGATTAACGGCTTAAAAAGTATAATTTCATCAATTCTGTTTAGAAATTCAGGACGCATTTTCTTACGTAAAAGGTCAATAATATTCACTCTCAGCCTACTCATCAGCTCATCACGGTTATTTTCGTTTATATCCTGTATCTTATCCTGCAAGATTTCAGTTCCAAGGTTTGATGTCATTATAATAATTGTGTTCTTGAAATTTACAGTTCTACCCTTCCCGTCTGTGAGCCTGCCTTCATCGAGAACCTGTAAAAGAACATTAAACACTTCGGGATGTGCCTTTTCAATTTCATCTAACAGAACTACTGAATAAGGATGATGCCTTATAGCTTCTGTCAACTGCCCTCCCTCGTCATAACCGACATATCCCGGAGGGGCCCCAATCATTCTCGATACCGAATACTTTTCCATGTACTCGCTCATATCAATTCGAACCATCGCAGTTTCGGAGTCGAAAAGAAATTCGGCAAGGGCGTGAGCCATTTCGGTTTTACCAACACCTGTCGTACCAAGAAAGATGAATGAGCCAATTGGCCTGTTCACATCCTGCAATCCTGCCCTCGTTCGTCTGATTGCATTAGCCACAGCCGAAACAGCATCCTCCTGGTCAACAAGCCTCTGATGAATACGTTCTTCAATTTTAAGTAGTTTTGTTCTTTCTGTCTCTAGCATTCTCTGAACGGGAATACCAGTCCACTTTGCAACAATTTCGGCAATATCTTCGGCATCAACTTCTTCCTTCAGCAGTTTGCTGTTTTTCTGAACCTCGATTAATTTCCCGTTTGCTTCTTTAAGTTTTTTTTCAAGTTCGAGAATGGTTCCATAGCGAAGTTCTGCAACCTTACCGAGTTCACCCTGACGCTCAAAATCATCGGCTTTTTGTTTTGCTTCTTCTATTCTTGCCTTGTAGCTTCTGATGCTTTGAATGATGCTTTTTTCCTTGTCCCACCTTGCTTTAAGCCCGGATTGTTCCTGCTTCAGATTGGCAAGTTCCTTCTCTATTTCTTCGAGTCTTTTCTTAGTCGAATCTGTCTGAGTTATTTCCATTTTTCTACTGAAAAAAAATCAATTTTTAATTAATATATAACCACAATTCAAAATTCAAAATTCAAAATTCAAAATTATTTTAAATAACATGTAATATAAGAATTTGGAATGAATTTATTGCAATAATTGTCTGAATGGGGATTTGTTCTTTGTCATTCTGAGCCTGTCGAAGAATCTCCCTCAATGTCATTATGAATTTATTTCAGAATCCATTGCAACAACCCACATCAAAAGCCTGCTTTTTCAAAGGGAGTTTGGGGGTTTTATGATTAAAATATAACAATTCTATCGCATTACGATTACATGTCTGTAGCAAACGGATTCACTACCACCACATTTATCCCGTAGGGATTATATATTAGTAGAATCCGAATCCCAGCCGCCACACTTATCCCGTAGGGATTATATGTCTAATTTACCACCGGGTTTCCCCGAGTTTTGCACAGTGTTTCGTTGATTAATTTCCTCAGCCATTATATATGATTTTTATAATTATTAAAAATAAATTGATAAATTGCTGTAACATTTTGCTGTTTTTATTGTTATTACAATAAGTTTAAACACAAGATTTGGAATAATATGAAAAATCTAATTTTACTTTATCTTGTAATTTCTTTTTGTTTGGTAAACTGTGTTTTTTGTTACACTCAAACAGATGACCTAATTGCATCTTCTTATGATTGGGGAAAAAAGAGAATTGACAACCTCGCGAACACACAAGGAATAAGAGTTACTGCTGGTGAAGTAACAACATGCTTCGATGACCCGCAAATTATTAAATGTGTAGTAACTAACATCGGTTCAGACGACTTGTATATTGATTCAATGGCTATTCAGCCATTAGACCCTCAGAGTGTTGGTGTATTTGATTTTGTTAATCCAACTGATAAAATTGGATTTCTACTTAATGGAGGAATGTACAGGGAAATTGAAATCAGGTATTCACCTCAACGTCCTGACGGACTAATCCCAAACTTAATAACACATAAAGCAAATCTTGTTGTATATAATAATACAATTTTCACACCTGTAGCAATTAGTGAAACTCCAATTATAGGTAATGCTATACATATTTTTAGAGGTTCAACGTTAGTGTTATCTAAGAATATAGCTTGCATCGAAGATTCTGTTGAAGCCAGAATTTCTTTAAATCCCGGTGAAGATATCAGGTTAGCAAATATTAAAGATTTTGAAATATCTGTAAATTATAATCCAAATTTTCTAAAAGTTATTGAAGAAGACATACAGGTTGGTGATTTAATAAATAGTAAATTCAATATTGAACAAATAAATATAAATGATGTCAAAGGTGAATTTTTAGTTAAACTGAATTCAAAAACTGATATACTTAACTTTCCAAATGGAGGTGAAATCCTTAAATTCAAATTAAGAACATTTTTACCAAATGCACTTGATTCAACTTCTGAGATTATGCATCAAATATTAATTGATTGTGCCAATTGCATTGATTTCTATTCCTTCAATAATACACTTATTCTTTGTTTTAATGATTATTGGAGAATAATTCATCTCTCAACATTTTGGAACACTTTAAAGAACATCAGGCCTAATCCGGCAGGAGAAGGTAAAATTAATATTGAATTTAGTATTGGAATTAAAAATTTCACAGAAATAAAAATATATGATATTACAGGTCAGAATATAGCGATAGCAGTAAGTGAAGTTCTTGAACCGGGTATTTACAATGTACCCGTTGATGTCAGCAATCTCCCAATTGGTGCTTACTGGTGCGACTTGATTTCAGGTTCTTATCACGAAACAAAGATGTTTATTGTGAAATAATTTTCAATTATTATTTCCATATAATACGATACTTATTTATATTTGATATTGAAATTAATCAATCAAAATAATTTACATGAACACGGAGGTAAGTAAAATAATTGATAATATTGTCAGTAAATTTAATCCTGACAAGATTGTTGTGTTTGGATCTTATGCCGGTGGCTTACCAACTAAAGATAGTGACCTTGATTTATTAATTATTATGGACTCAATACTTCCTCGTTACAAAAGAGCATCCGAAATCAGGCTTGGATGTTTTCCTTATTCGATACCCCTTGACATTTTAGTTTATACACCAAATGAATATGAAGAATGGAGATACACAACAAATCACATTTTGAAAGAGATTGATAAGTCAGGTGTTGTGATTTATGAAAGAAATTCTTAACGGTATCTATCAAAACACAAATTTCAATCCAATCTTCATATTATCATAATTCATTGGTGTTTCGGATTTGAAGGGCCAGTTCATCTGGTGGCGGCGGAATTCATAGAAAATAAATGACACCGCATTCTTTATAATGAAGTTTATAATAGGAAGATTTTTGTTGTCAAGTTTCAGAATTTCTATTCCATATAAATCAATCGCTCTTTGAAAAAATAACTCTATAGAACTGCTTCCGAGCCATTTCCAGGCAAGATGACGGGGAAAAATGATTTGATGCTCGTATCCCAAATCGAATTTTAATACGGGAATAACATCAACAATAAATCCGCAGTCGAATGATGTTCCGAACCGAAATTCTTCATCGTACAATTTTGCAATGTTGCTGTCGGCGGGATTTGAAGGAAAGTTTTCAATATCAACTTTTGACCAGTTTATTGTTCCTGAATTATACAATGTAAATTTTGAATCATCATTCGGAGTATATCCATAACCGTTGCTGTAGCCGAATCCGAAGCACCATGCATCGGTTGTTACTCCACTTGTGATTTTTTCTCTGTTTAGTTTTAGGTGGGATGATGCGTTACGAAGAAAAGCAAATTCCGATGCGAAATAATAATTATGTGGTAAAGTAAAAATGGAATCGAGCCTCACAAAACCATACCTGATATCCAATGAAAATGCTTTAACAATCGGAGTGCTGAATTTTCCTCCAAACCCGGGAAGGCTCAATCCATATGACAACTCAAGCATGTAGCTGTTTTTAACATCCTCCGGGTATTTTAATTTATTCAGGAATTGCCCGAAATCCGAAATCTTTGCAGTATCGTTTTTATTCTGGCTAAAAGAATAAATACAAGTAGAAATTAAAAAAAATAAAAAAAATAATTTATTCACAAAAGTTATGTTAAATTTAAAAAATGTCACACTGAGCCTTTCACTTTGTTCAAGATAAACTCCGTCGAAGTGTGATAACCTTATTCAATTTAGCCTTCGACAAGCTCAGGCTGACATAATGTAAAAAATCAAACTTCAAGTGCCGCGACGCCGGGAAGAATTTTCCCTTCAAGATATTCAAGCGATGCACCGCCACCGGTAGAGACATGTGTAACTTTATTCTGAAAGTTCATTTTATTGATTGCGGCGGCTGAATCTCCCCCGCCTACTATTGTTGTGGCACCCTTGGTAGTTGCGTCAGCCAAAGCTTGAGCTATCGCATAAGTGCCTTTAGCAAAGTTCTCCATCTCAAAAACACCCATAGGGCCATTCCATACTACTGTCCTTGCTTTTAAAATTTCGTCGCAGAATAATTTTTGTGTCTCAGGCCCTATATCCATACCCATCCATCCATCTGGAATTGAATCGGATTTTACCGTTTTATAATTCGTTTCATTATTGAAAGAATCAGCTACAACCGTATCAACCGGGAGTATAAGTTTTACATTTTTTGCAGAAGTTTCTCCAAGCAATTCCTGAGCCATCTCCACCCTATCCTCTTCGAGCAAAGATTTACCAATTCCAAAACCCAAAGCTTTATAGAAAGTATATGCCATTCCTCCGCCAATAAGAATAGAACTGCATTTGTCCATCAGGTTTTTAATAACGTCAATCTTACCCGAAATTTTTGCACCGCCAAGAACAGCTACAAAAGGTTTAATCGGATTAGTAATAGTTTTACCGAGATATTCGATTTCATTAATCATTAAATAACCTGCAAGCCTCGTATCAAATAACTTTGCAAGGGCTTCTGTACTTGCGTGAGCCCTATGTGCGGAGCCGAAAGCATCGTTGACATAAGCATCGCCAAGTGATGCAAGCTGTTTAGCAAATTCAATATCGTTCTTTTCTTCTTCTTTATGGAATCTGAGATTTTCAAGTAACACGACTTGCCCAACGGCAGCCCGATTAACGGCTTCCAGTGCGGGCTTGCCAATACAGTCTTTTGCAAAGAGCACATCATAACCGTATTTTTCCAACATGAGTTTAGCAACCGGTTCAAGGGAATATTTTGGATTGGGTTCTCCCTTTGGCCTGCCGAGATGCGACATTAAAATTGGAATACTTCCATAATCAATTATTTTATCAATTGTTGGAAGAGACTCTCTGATACGTGTATCATCAGTTACATTTTGTTCCTCATCAAGAGGTACATTGAAATCAACTCTGACTAAAATCTTTTTTCCTTCAATTCTAACTTCATCAATTGATTTAATCATTTCAAACCCGATTTAATTTAGAATAATTTTTATCAATATTTATTTTTAGAGAATAGTAAAATAAAGTCTCTCTCCTCTTGGAGAGTGATTCAGAGTGAGGTTATTTAAACCATCAATTTTACCATCAAATCAACAATTCTGCATGAATATCCGAACTCATTATCATACCAGCCTACTGCCTTGATGAAATTTCCACTTGCAATAGTTAACTGAGAATCAAAAATACATGAATGAGGATTACCAACTATATCAACAGAAACAAGAGGTTCTTCGGAATATTCAAGTATTCCCTTTAAACTTGTTTCTGAAGCTTTCTTCATTGCGGCATTAATTTCTTCTTTAGTAACTTCTTTTAACAATACCGCAGAAAAATCGGTTAATGAACCGTCAGGAACAGGAACACGGATTGCATATCCATTAAGTTTCCCTTTCAATTCAGGAAGCACCAATCCAACGGCTTTCGCTGCACCTGTTGTAGTTGGTATAGCACTTACTGCGGCAGCACGAGCCCTGCGTAAATCTTTATGTGGTAAATCGAGTATTCTCTGGTCATTTGTATAAGCATGTATTGTAGTCATTAAACCACTGACAATGCCAAAATTCTCATGGAGTACCTTTGCCATTGGTGCAAGACAGTTTGTTGTGCATGATGCATTTGAAATGAGTTTTTCTTTGCCGGTTAATGTATTATCATTCACACCCATAACGATTGTTGCATCTAACTCCTCCTTAGCAGGAGCAGACAGTAATACTTTCTTTGCTCCGTTAGCTATATGTTTTTCGAGAGGTTCACGCTTAGTATAAACACCTGTTGATTCAAGAACTACATCAACATTTCCTTTCCATGGGAGTGATTCAATTTGTCTCTCTGCTGAAATTGGAACTTTAACTCCATTAACTATAATATTGTTTCCATCAACCTGTAAATCACCTTGGAATTTACCATGAACGGAGTCATATTTCAATAAATGAGCAAGTGTAGGAGCATCGGTTATATCATTGATACCGACAAATTCAAATTGAGCTTTTCTTTTTAACGCTTCTCTAAAAGCAAGACGGCCAATTCTTCCAAAACCATTAATCGCAAGTTTAATAGGCATCATAATCCCTTTCTATAATTACTCAATAAGTATTAACAATCGTAACTTAAACGCAAATTATTAAAAATAAGTTTCAAAAAAAATTCAATTAACCGTTTCTATTCTATATATCACAATAAAACAAAGGATTACTAAAATTATAAGTTTTTTGACAGAATTACTCTAAAGACCGAACCATGATTAATTTCGCTTTCGACTTCAATTTTTCCTTTCAATATATCAACACATCTTTTGGCAACAGAAAGCCCAATACCGCTGCCTTTCATCGAACCTGAATTTTTGCACCTGAAAAAAGTATCGTAAATATGCGGTTCGTCTTCTATCGGAATACCAATTCCAAAATCCTGAATTGAAATTTCCACAGTATCACCTTTGTCTTTAACTGAAGAAATAATTTCAGTGTTTGCAGTGGAAAATTTTACTGCGTTCGATACAATATTAAACAATACTTGTTTTAAAAGCTTTTGGTCTGAAGTAACTTCAATAGATTCCGATTCGATATCGAACTTAAAATGATGAACACCTTTATCGCTAAACTCAATTTCATGAATCAATCTTACGAAAAACTCGACAACATTGAATTTCGATGACTCATAGTATAGACTGCTTGCTTCGCTTTTACTAATAACGAGAATATTTTCCAGCAATCTTGTCATGATTTGAACAGATTCGGCGATATTATCAAGGTGTTTGTAAAATTTAGCCTCCAGTTCATTTATTTCAAAATATCTTCTCAAAATTTCAGATGAACTTAGAATTACAGTCAAGGGTGTACGGTATTCATGTGAAATCATAGAAATAAAGCTGGATTTCATACTGCTAAGCTCTTTTTCGGCATTCAGAGCCTTTGCTAATTCTTCTTTAGCTTTCATTAATTCTATCTGAGCCTTGCTTTTCTCGTCATATTCATTTCTTAAAATCTTTAAGGTCTCCTCAAGTTCAGCAGTACGGTCATGCACCCGCTGCTCCAGTTCTGTATTAAGTTTACGGACTTTTTCTTCTGCATCTTTTAACTCACCTATATCTTTTAGAATAGAAATTAGATGCTTTTCATTATTATACATTATCACCCTGGAAGATATAAGACAGGTGTGTACCATATTGTTAGAAACATTCAATTCAGCTTCATAGTTGATGATATACCCAAGCTTATTAATTTCGGTCAGGAATTTATCTCTGTGTGTCTGTTCTTTCCACAAATGAATATCATAAGCTGTTTTTCCGATAATCTGTTCTCTCGATAAACCGGTCAGTTTAATGAATCCATCGTTAAAATCAATATACTCTCCTGTATCAAATGTACTTAAAACAATTGCATCAGGGCTTGTTTGAAATATCATCCTGAAACGTTCCTCGCTTTCCTTCAACAATTGTTCTGCTTTTTTCCAGTCTGTAACATCTAACANNNNNNNNNNAAGCCATAACGGATTTCCTTTTTCATCATAATAAGCTTTACCACGCTCAAAAATCCATCGAATGTTTCCATCAATATGAATTATTCTATATTCCAGAATGTATATTTCTTTTTTATCAACTGCTTCTTCAACAGCATTGATGATATAGTCGAGGTCATCCGGATAAACTATTTCTGCCCATGTTAAACCATCTATTAAAAATTTATCAGGTAAATACCCCGTTAAATGCTCAACCATTGGACTTATATGTTCCATCCTCCATGGCGACCTGACCTGACAACGATATATCGTTCCAGGAACATTATCAACCAAAGTCCTATACCTAAATTCGCTCAACTTCAAATCATCTTCGATAATCTTACATTCGGTAACATCAAAGATTGTTCCCTGAATAATTTTCCTCTTATTATTTTTATCCTTAATTAATTTTTTAATGTCCCTTACCCAATGAATTGTGCCATTTTTATTCGAGATTCTATATTCAATTATTGATAAATAACCCGCATTGTTTATAACTTTATATGTTTCTTCATTGACCAAAGCCGCATCTTCGGGATGAATTAATGATTTTAATTCTATTCTGCCGGAAAGGAAGTCCTCTTCGGAATATCCTGTGATTTCCCGAACAACTCCGAAAAATAGAATGGGTTTATAATTTGTTATTTCAAATTGATAACCTATGCCCTGAAACTCTTCAAAATATTTTTTTTGATTAAGAGTTATATCCTCAAATTTTTGATTTTGATTCTTTATTTCTTTTTGTTTAGAAGATTTTGAAATTGTTTTATCATTGCTAATATTTTTGTTTATTGATTGAATTTGTTTCTGATTGATTTTATTTAATTTTTTCCTTAGCTCATTCAGTTCGTAAATAAGCTGTGTTTTTGTTTTAGCCGGGTCATTCATATTATTGAACCAAATAGATAAACAAGATTTTTAGTTAAACTATATGAAAAGGAATTATCACTTTAATTCAAATATATATACAAAAGAAAATAATAACTAAGAAATTATTAATTTGAACGAAAGCTTAGATTAAATATTATATATTCCCCTAGTGGCTTTGAAAACCTAAAAAGAAAATCAGGTAAAGGAGATTTTGCACTTTCGATGAGATTTGAAACCAGCATTTGTATAAAAAATCAGATAAATTAAGGCCAACTCTATCTTCAATCTCCCTTATTATCTCTTTTGTTCATCCTTCCATTAATAGAGTGGAAATGTAATATTATTCCCCAATAATAACAAAGCCGCCCCAGTAGTAGGGGTCGGGGTGTTCGTGCTTGATTACGGCTTGTGCGTCCCTGAAAGCATCATAGATTGATTTACCTCCAAGCCAGTTTTTATAGAAATTTGTCATTAACTGATTTGTTATTTCATCGTCAACTTTCCATAGGCTCATAATGATATTTCTTGCTCCATTGATGCGGAATGCCCTTTGAAGCCCGTACACACCTTCACCGTTTTGAATTTCCCCTAATCCTGTTTCACAGGCACTGAGAACTACCAATTCAGGTTCGTCGAGGTCAAGATTTAGAACATCATAAGCAGTTAAAATTCCATTGTCATAAGATTTGCCGGCAGAATAAGGATTATTAATAGTTTTTTCTGCCCCTGCAAATAATAAACCAGTCCTAAGATATGGATTTTCTATTGTATTGGTAATATTCATTCCAAATGCCTTTTTCTCAGATTGTGAATTTACATCACTAAGGAAATAGCCATGAGTTGCTATGTGTAATAAACCAGGGTGTACTACTTTTTTAAGTTGTGTTACTGTAGCCTCTTCGTTTAAAAATAAGTTTGGAATCCACTCATTATTATTTAATATTCTAAAGATATTTTCAACCTCAGCCTTAGAACCCGGTAATGGTTCTATTTTAATATTTTTTATTCCGTCTGGCAGACTTAATTCTGTTTTATTTTGTTGGCTCTCCGGGCTTCCTGATAAATCATAATCGAATTTTGGTGCTCCGTAAAGCTCTGCTGTCCTGACTTTAGAGGCCGTCTGTTTACGGGATTTTAATCCGCTCAATTCCGCTAAATTCGTCAAAATAATAATTGATTTTTCTTCGAATACATATTTGTTTGATAGAGTCAGAATTGTATTAAGATTAATTTTATTATATACTCCATCAAGTGAAATATAAACTTTCTTTTTACCGGCAAGTTTTTGGTCAATTACCTGCCAGAAAGCCTTGTACGAATCCTTGTCTTCAATTTTATGCCTGATTGAATTGATATAATTGCCGATGAAATCTTTTTCAAGCAAATTATCGCGGTCAATGACAACGAGTTCGGGATTATCAGTTGTTTCTTTGGTAATTAGCAATGCCACGTAAAATGACTTATCTGTCCATCCTCGTAAAAAGTATTTAAAAGCGGCTATTTCAACTGCGGCTTCATCGTTACCAAGATGTGATTGAATGTCTTTCCATGTTATATCATTTTTCTGATACTCGTCCTTAAATTCTGAAGATTTACCTGAAATTATTTTTTCAAGCTGATTTGCAGCGGTTTCGAGTGAGTCAGTGTTAATGCCGATTTTTAAGGCTTCTTTTTTATTCATCCTATATGCAACAGATAATTGTTCCTTAATTTTTACAAGCTTGTCATAATCATTGATTAAAGATGCATCACCACTGCTTTTAATTTTATTATTAATTGCTATTGAATTGTTCAGAAGAATGGATTTTGCAGCAAGGCGGTTGTTAAACATTGCACCAATCAGCTTCGGATTTTCATCTTTCCTCTGCAGCACATAATTGTAGAACATGTCGAACCGCTCTTTGATGCTCCGGCTGAACCTCGCTTTTTCAGATTCGCTTAGGAATGGGAAATAGTTTTTAATAAGAGATAGATATATTGATAAAGCTTCCGAATAGTTCCTGTCTGCCTGGCCAAATTCCTTCATTTCGATTTGCAAGCCCGCAAGGTTGTGTATGGCTGTGGCATATTCGGGATGCTTATCGCCGAAAAAAACTTCCCTGAGACTAACAACCTGATTAAGATATTTATATGCTTTGTTTAAATCACCCTGTATCCAGCTTATGATGCCAAGCGCATTAAGACAGGAGAGAAAAACAGTACTTGTCTTGCCATTTTGCTTTTCAATCGAGGGTTTTGCTTTTAGCAAAAGTGACTCGGCATTCTTATAATCTTTATTTACAACATTCAGAAGTGCAAGTTCATAAAGTGTATTTCCTGCATCGGGTGAATTTAGGTCAATGTTTTCATCAGATTTATATTTCGACATTATTTCGGAAAATTCCTTGGCTTTATTTTGTTCATTATATACCATTGCAAGCTGGAGTTCGACCTGGCGCATTAAATTTTTGTCGTTATATTTTCTATAAATATTATAAGACTGTTGAAGATTTTTTTCTGCATTTTGAAAATTACCATAAGATTTATAAAGCAATCCAAGGTTGTAAAGTGTGTTTGCATACAAAGGATGGCTTTCACCGCACATTTCTTTCTTTATGTCAAGTGCTTTAATGTAATTTTCTTCTGATTTGCCGTACATACCGATTGAATGGTAAAGCTTGCCAAGATTATGATAAGATTTAGCAAGTATTGTATCCTTGATATTTGCGGCATTCTTTATTTCAATAGCTTCGAGCAATAATTGTTCGGCTTCCTCATACTTGCCAAGATACTGGTAAGCGGAACTCAGGTTATTTAGTGATACAGCATAACTGGGATTTGATTTCCCGAGAAATGTCTGCTTCAGGTTTTTCTCAGACATAAAATATTCAGCGGCTTTGTCATAATTACCGTAATCAAAATAAATCTGTCCAATCATTCCGAGGGACAGGGCATGCTTTGAAGGTGAAGTACTTATCGCAATCTTCAAGGCTCGGTCGCTGCAAGCGAGTGCAGAATCCTTATTCTGTTGAGACAAATACTTCCCTGTTTCCTGCATTAGCTCTTCCCAGGTCCGGGCAGAAGCAGTTAACAGTGAAAAGTAAAAAGTAAAAAGGCAATAAAAAATTTGTTCTGTTTCATAATACATCATCTAATAAATTTTCTATTTTCGTTTTCTATTTTCGTTTTCTATTTTCGTTTTCTATTTTCGTTTTCTATTTTCGTTTTCTATTTTCGTTTTCTATTTTCGTTTT
>MGZP01000003.1
TCGAGTCATTCGGAACTTACCTCTGTGATAATGGACATAAAGTAGCAGTTCTTGCTATAGACCCAAGCAGCAGTCGTTCGCGAGGCTCTATTCTCGGAGATAAAACAAGAATGGAAAATCTTTCACGGAATCCAAATGCTTTTATAAGACCATCTCCATCCGGTGGTACACTCGGCGGAGTAACCCGCAAGACAAGGGAATCTATTATGCTTTGTGAGGCGGCTGGATTTGATGTAATCATCGTTGAAACTATCGGTGTCGGGCAGAGTGAAATCACAGTCCGTTCAATGGTTGATTTTTATCTTCTTCTCATCTTACCCGGTGGTGGTGATGAACTTCAGGGACTTAAAAAAGGTGCTGTGGAACTTGCGGATGCTGTTGCTATAAATAAAGCAGATGGAGATAATATTAAATCAGCTTATCTCACAAAAGAACAATATAAGCAGGCTGTTCATTATCTGTTACCAGCAACGGAAGGATGGGAGACTCAGGTTTTCACTTGCTCGGGATTAACCGACCAGGGAATTGAACAGCTATGGAATATGATAATTGAATTTGAAAAGAAAACAAAAAAATTGGGTGTATTTGAGTTGCGGCGTAAAGAGCAGACACTCGATTGGGTATATGCTATGGTCGAGGAATCTCTGAAAAACAGATTCTATGGTAATTCAAAAGTAGAGAAAAAGAGAATTGAAATTGATAAGAAACTGCTGGATGGAAAAATCACTCCCACAATTGCAGTGAATGAATTAATGAAAATGTATTTTGAATAAATAATCGTTCTTTATATCTTTATTGAATAGCCACTATCTTTAGATAGTGGAGTAATATTATAACTCATGTTCGCTAAAGACCTATATAAAATGATGATAAAAAAATAGAAAATAGATTATAGATGATAGAAAATAGTAATTACAAATGGAGAATAGCAAAAAAAGTTTTAGGGAAAATATGGCTGATCGGCTGTTGGAGTTTCCTGCAAGAATTATAAAAGTTGAAGGGCAACTTTGCAAAACATATGCAGGGAAGCATATTTATGGACAATTATTTCGTGCGGGAACCTCATCAGGTGCGAATTATGAAGAATCAGTTGCTGCTGAATCCAAAGCTGATTTCATCCATAAAACACAATTGGTGTTAAAAGAGATGAGGGAATCAAATTATTGGCTTCGATTAATAAAAAAAACAAAACTGCTCAATGAAGATAATTCTGATTTGAAATTTCTTTTACAGGAAAGTTTTGAATTTATTAAAATATTCAGCAGTTCACTTGTAACAGCAAAACGCAATAGAAAATGAAAATAAATCTTTTATTTTTTCTTTTTTCTATTTGCTTTTTTCAATTTTAAATATGTATATCATCAATAAATTATTTTTGATGGATTCATGCTTATTCAGGAATGACATTAGAAAAGAAAATGAAGCTATTAATCGGAACAAATAATCAGAATAAAGTAAGGGAAATAAAAGAAATCCTTGATAGAGAATTTCCCCGTAAGTTTGTAATACTGACACCCGCTGATGTTTTGGATAACCAAATCAATATTGAGGAAACAGGAAAAACATTGGAAGAAAATGCTTATCTGAAATCATCTGAATTTTATTCATTGACAAAAATTCCTTCTATATCTGATGACACAGGATTAGAAATTGAAGCATTGAAAGGTGAGCCGGGTGTTAATTCTGCAAGGTACTCAGGTGAGCATAGTAACGATGCAGAGAACAGAAAGAAAGTGCTGAATCTTTTAAATGGTAATCCTGTAGAAAAACGTAAAGCCCGTTTCAGGACTGTAATCTGCTATGTCGAGGAGGGAAAAACAGAATACATTGAAGGAATATGCAGTGGCAGAATAATTGAGGAAGAACGAGGCACAAGTGGTTTTGGTTATGATTCAATATTTGTACCTGATGGATACGTCAAGACATTTGCCGAAATGACAGCAGAAGAGAAAAACATACTCAGCCACAGGGGCAAGGCAGTGAGAAATTTGGTTGAGTTTTTGAAAACTTTATAAGATACTAAGATTACAATGAGATTGATTTCTACTAAATATAATATCTCAATAATATTAATCCTCTTATCACCCTTCAGCTACTGCTCTGCTCAAACCGGTATTTGGGAAGAATTAAAGCCAGCTAATTCACCTCCACCAAGAGCATCTTTTGGTATGGCTGAAATTGGAAATAATAAAGTTTTAATTTTTGGTGGTATATATAATAGCAAAATATACGACGATACCTGGATTTATGATTATAGTACTAATAATTGGACAGAAATAATAAATGATATGTATCCACCCAAAAGATTTGATCTAAAAATGTCAAGAATCAATCATAGTAAAGTATTATTATTTGGAGGCAGTGATCCTATCAATCTTATAGATGGTGGTTATAAAGATGATACTTGGATTTTTGATCTAGAGACACTTTCTTGGACTGAGATAAAACCACAATTAAAACCATCACCAAGAAGAAATTTTTGTTTAACTCAACTTTATGAGAATATAGTATTATTATTTGGAGGAGATACAATTCAAGCTCATTACGCTAATGATACTTGGATCTTTAATCTCAATAAAAACAATTGGGAAGAATTATATATAGATTATTTTACAAGACCACCACAATACGAAGGAGCAATACTTGCAATGTTAGATACAGGAAAATTATTATTTTATGGAGGATGGCAATTTAAACTTTTAGACCAAACATGGATATTTAATTTTAATGAAAATAAATGGAATAAAATTATACCAAAAAGTAAATCTATTCCTATTGCCAGTTCTTCTATGACAAATATAGGAAAAAATGAAGTAGTTTTTTGGGGAGGAGATTCAAAAGATTCTAATGGAACTGGTAATTATAATAAAATGTGGGTGTTTTGTTTAAATGATTCATCTTGGAGAAATGTTCAGACTCTTGATAATCCTGACGGTAGATTTTTCCATAATATAATTAATTTAGGTAATAATAAAATATTATTATTTGGGGGGAGTAATAATCGTAGTAATATATGGCATAATGACACATGGATTTTTACACTTCAACCAAATGATATCAAGGAAAATAATTATACTTCAAATAACAATATCAAATCATATTTGATTACAGATAAAGAAAATAAACTGAAAATAAAATCCAGCAATGACGGTAAATTGGATTATCAACTATACGATATTTTCGGAAATAAATTATTAGAAAAAGAGGATTTATTTATAAATAGTGATGATGAAATTATAAATGTTGATGTGAGTGAATTTACAAATGGATTGTATTTTTTCATAACACATCAAAATAATAATATAGAAGTTTCAAAGGTTTTGATTAGCAGGTAAATATAAACGTTCAATCCCTATGGGATTGATGTATTGGGTACGGTATTTTAGTTACTAACGTTCAATCCCTACGGGATTGCTAAAAAATGATATGTTACTAATTTTCAATATCTCAGGAATTGTAAGAAAAAACAACACCGTAGGTGTTGAACATTAGTAATATAATATCATATCACTAAATGACAACTCCGTAGGAGTTGAACGATAAAGGAAAAATATAATATTAAAGTAGTATAGTTTGAAAAAAATATTCATATCGGCAGGCGACCCTTCGGGTGATGCTCATGGAGCAAGACTGATGGCTGAGTTGAAGTCATTAATAACAGATATCGAGTTCATTGGTATCGGTGGTAATACCATGTGCAAAGAAGGATTGAAGCCGGTGGTCAGCTTAGAGCAGGTCTCCGTTGTCGGTTTCTGGGAAGTTGCAAAGAAGTATTTCTTCTTCAAAAACCTACTAAAAAATTGTAAAAGGATTTTGAAAGATGAGAAAATAGATGCATTCATTCCAATTGATTATCCCGGATTCAACATCCGTCTTGCGACACACTCAAAACAACTTGGAATACCTGTCATTTATTACATAGCTCCTCAGCTTTGGGCTTGGGGTGAAGGCAGGGCAAAGAAACTTGCTGATGTAACTGATTTGCTTTTGTCCGTATTCCCTTTTGAAACTGAATTTTTCAGGAAATACAATATCAGAACTGAATTTGTCGGTCATCCCCTGCTCGATAACCCTGACTTTTCAGTTATCCCTAATAATATTGACAGGAACAAAAATCTTATAGCATTTCTTCCAGGAAGCAGGAAACAAGAAATACAAAGGCATTTACCAATGTTTAATTCAATTGCAAGAATTCTGAAAAAAAAGAAACCTGAATTGGAGTTTGGTATATCTGTATCATCCACTGTTAATAAAGATGAATATGAGCCATATTTAAGTGAATTTAAAGAATGGCAATTATGGGATGATTCAAAATTGTTGATGAAAAAAGCTTATGTTGGAATAGTTAAGACAGGCACATCCACACTCGAAGCATCTCTGTGCGGAATGCCATTCACGATGATTTTAAAAACATCTCTCCTTTCTTATACTCTTGGAAAAAGCTTGGTAAAACTTGATAACATCTCACTTGTAAACATACTCGCCGGGAAAAAAGTTGTAAATGAATATGTTCAGTCGGAAGCAAAGCCTGAGATTATTTCAAATGAAATTATTTCACTTCTGAATGACAGAAACAGGTATGAAGCATTGCAAAGTGAGTTTTTGGAAATCAGAAAAATGCTCGGTGAACAAGGAGCTTCAAAAAGAGCAGCTGAACTTATCAAAAAAGAATTGAAATGGTAATGGGATTAAAATTATCACATAGATTCAGTATTTTTCTTCTAAGATTAATCAGCAAAACCTGGAGATATGAAATTGACGGGAACATACCTGAAAAACCGGCAATCATAGCTTTCTGGCATGGATTAATGCTGCCAGTATGGAAATATTTCAGCAAACACGAGCCCATTGCAGTTGTCAGCCTCAGCAAAGATGGAGAAATATTATCAGATATTTTAGAAAAATGGAAATACACATTGATTCGCGGCTCTTCTTCAAAAGGAGGCAAGGAAGTATTAGAATCAATTGTTGAACAAGCAAATGACGGATTAACACTTATCACACCCGACGGGCCGCAGGGGCCAATCCATGAATTCAAAGCCGGAGGCGTGATTGCATCACAGAGAAGCGGTGTCCCGTTGATTTTGTGTGGTGTGAAAATAAAATGGAAATTCACATTCAAAAAAAGTTGGGACAGGTTCTCATTCCCCTACCCTTTCTCAAAAATAATTTTAAATTTTTCAAAGCCAATGAAATTTGACAAAGATGCGGATAAAGAAGAAATTGATAAATTGCTTAAGGATTGTGAAAATAAATTGAAAGAATTATCAGAAAGTTATCATGAATAGCCCCCATCTTCAGATGGGGGAGGGTGTTTGATTTCATCATGACTTTAGTCACTTATTGCATTAAGAGGATAAATCCCAATGGTGATTGAGTAACACCTCCACTACTTAAAAGTAGTGGCTTTTCAATTAAATCAATTAAAGTTTATTTATGCTACAATTATTATCTAAAATATACGGCAGTGTCGTTAATGCTAAGAACAAAAGCTACGACAATGGCAAAGCAGAAATTGTGAAATGCAGTGTCCCTGTCATAAGTGTAGGCAATCTCACGACAGGGGGAACCGGCAAAACTCCATTTGTTATTTTTCTTGCAATTCATTTGCTTGAATCAGGTATAAGGCCTGTAATAATTGGGAAAGGTTATCGCAAGAAAAGAAGTGGTTATGTTCTTGTTTCTGATGGCAGTTTTGTTGTCAACGACCCTGACTTAGCAGGTGATGAGATGTTGCTAATTGCAAAAAAAGTAAAAGTTCCTGTAGTTGCACACGAGAGTAAGAGTGATGCCGCATTAATTGCAGAGAAGCATTTCAGTCCTGATTTGATTATAATTGACGATGGTTTCCAGCACCGCAGGCTTTATAGGGATATAGATATTTTACTTATTGACTCTGATACCCTCACAAATCAGAACTTACTGCCTGCTGGAAGGCTTCGCGAACCCCTGAGTGCTGCATCCAGAGCAGATGTTATTGTTGAAATAGGTGAAATTGCACAGGATGAGATTATAAAAAAGTATTTAATTAATAATCAGAAAATATTTAAAGCAGTAATCACTCCTGAGACATTAATTGGGTCGGATGGAAAAACAATTGATGACGATGAAATTAAAAAAATTAAGAAAAAAGTTATTGCAGTTTCAGGTATTGCAAATCCCGAGAGGTTCGACAACACATTATTGTTAAATGGTTATAATGTGCTAAAACATATTAAATTCCGTGACCACAAAAGATATACTCAATTTGATATTGATGCTATTATTAAGGTATGTAAAAAAGAAGGAACGGATAAAATCATCACAACAGAAAAAGATTATGTTAAAATCCAAAAGTTCATTAGTATTTTTGAAAAAAATAATATTGAATGTTGCGTTTTCCCAATTAAAATTGAATTAAAAGAAAACCAAGATGAATTCAAGGATGATATTTTATCAAAAATTGAAGGCTTTAAAGGGCGATGAGTAAAATAAATATAAAAAGAAACGGTTTACTTCTGCTAATACTGATTAGCACATCATTATTTTTAACAAGCTGTGATATTTTCGGAAGGGACGTAAAAATCGCTTTATCGAAAGGCAGTGAACATAAAGGATATGAAAAGTATGGAGAGTGGCTGAATAAAATTGATGATGATGTTGATTGTTTAGATTTATATGATTTGAATTTTAAAGAAGCATTGGAAGAGCTTGAAGACTGCGACGGCCTTCTTCTTACCGGCGGGCCTGATGTTCATCCAGAGAGATACGGCAAAGGCTGGGATACTCTGAGATGTGAAATTGACAGCCGAAGAGACACACTTGAGTTTATGCTAATCAAAAAAGCAATGGAAAAGAAAATTCCGATTCTGGGAATTTGCAGGGGCGAACAAATATTGAATGTGGCATTGGGAGGTACTCTAATCGTTGATATTCCTAAGGATTACGATACTATGGTAGTACACAGGTGCGGCAATCCTGACACCTGCTTTCACGAAATAAAAGTTCTGGATGGCAGCCTGTTGCATAAACTTACTGGTACATCAATTGCTAAGGTAAACAGCAACCATCATCAGGCAGTTGACAAGATTGCTGAAGAACTGATTGTTACGGCAAGGTCCAGAGATGGCCTGATTGAAGCTTATGAATGGGCTAAGCCCGATGGGAAGCCATTTATGATGGCTGTTCAATGGCATCCTGAGAGGCTAGATGATAATAGCCCAATGTCAAAGCCAATTGGAAAGTATTTTATTGAGAAATCAAAAGAGTATAAAAAAAGGAAATAATTTTTTAAAATTAGCAGATAGCCACGAGATTCAATTGTTTGATATTTAATATTGTAGTAAAAATTTTGACACGATAAAAATAAAATAAACTACAAAAAAAACAATAAAATCTCTACTTTGAAAAAATTACTTTTATTATAAATTGTAAATAAAATTTTGTAGCCAAAAATAATTTGTGCAACAATTAGTTATTATTTGTGTTATTACTTTTATTAGAAAATTAATTTTATAATAATAAATGAAAGTTTGGCCTGTACCGGACAGTTACTCTAAGGAAATCCCGAAAAACGGGCAGATAGGCTCGTTCTGGGAAGACCGTGGAGACAGGCGCCATTGCGGAGTTGACATACATGCCCCCGATGGGGCAGAAGTCGTAGCGATTGATGGTGGCAAAGTTATTGACTTTGGTGTGTTCACATCACCCGAAATGCACCCTTACTGGCGAAAAACATATTATATTATAATTAAAACATCACAAAACATACTTTTCAAATACGGTGAATTGAAGGAAGTATATATTAACGTCGGTGAGTTTGTCGAGACCGGACAGCCAATCGGCAGGGTGGGCACTGTTATTTCAGAGAAAGACGTTACCTACAAAGACCCCTATTTTGTCCGTGAGCTTGCCGAAAAAGGCTCGATGTGCATGCTGCATCTCGAAGTTTATAAGGCACCGGTAACCGCAGTTCATCCATATTTAGCCGGAAGCTTTTTCGGAGAGCATCTTCCCGAATCCTTAATAGACCCGTCTCTTTTCCTCAACGGAATATCAAAAAAAGGCAACGGTAATGGCGATAATCAATAACTACTGTAATTAAATAAATTCTTCGTGTTGAGTGTTGGTTTTTAATTGTAGGGGTTGAAAATATTCAACCCATTTTAATGTTGAGTTGTAGGGATTTAAAATTTTAAATCACATTATAAATTATAAATTTTGAATTTTAAATTCATTGAAAATTGAAAATTGAAAAATTGAAAATTCTTCGTGTTGAGTGCTGAATTGAGTTCATAAAATATTTATTTCCATTCAGCGTTATTTAATCATATTACTGTATTAACAAATAAAATAATTCTGAATTATCCTGTGAACATTATAAATTATAATAAGGATACTCGTATAATAATATTATTTTTTTCACTTCTCTCACATTGATGAGTTAAAGCATCCCAATGAAATTGTTTTTGTTAAATATATCGCATAGGTTCTAAGATGATGAGATGGTTATTTGCAATTTTGATGGCAATTCTCCTGTTGAGTTTCAATTCATACTCACAATGGGAAAAGGCAAACGGAGGTAAAGAATTACCTGATTCCACAGCCATTTCGGCTATTATGACTAACGGAAACACAGTAATTGCGGCTACTGCTAAAGGTGTGTATGTATCAACAAACAATGGAGAAAACTGGGTTTTAAAGAACAACGGGTTATCAGACCCTACTCAAATAACTGCATTAGGTTTAAAAGGCAATCTCATTTTTGCAGGAACTTATGAGATTGGTATTTATGTTTCATCAGATAATGGTAATATCTGGATAAAAAAGGACAACGGAATGTCGGGAGAAGGAATTAATTGCTTTTTTGTGAATAATAATAATATTTATGCAGGAACCTCCAGTGGCATTTATATGTCATCTGACAATGGGAATAATTGGATTCCAAAAAATCAAGGCATCACCGAGTATGAATATACGGGCATTAATTCACTAGCAATTAAAGACAGCACTATATTTGCAGGTACTTCTGACGGCGTTTATGCTTCAACAAATAACGGTGATAACTGGTCACGTAAAAATTTTCAGGTGAATGTATCATCAATCGTTGTGAATAAAAATAACATTTACATTAGCGGTGATGGTTACAATACAGGTATTCATGTTTCAACAGACAATGGCAGTACATGGGTTGCCAAAAACACAGGCATGGATATTTCAGAATCAACTAAATTTTATCTTTTGTCTTATGGTGACAGCGTCTATACCGGAGCTTCAAGGCAAGGTGTTTTTCTGACAAACGATAATGGCAATAACTGGATACAGTATAGCGATGGACTTTCTCCTTATGTACAGGGATTTGAACTCATGCTGGCTACAAATGAAAAATATCTGTTTGTCGGCTCTACAGGAGCTACAGGATATTGTACTCTTTGGAGAAGACTGCATAATGAACCTGAAATTTCAGTCGAAGAGGATTATACAATGCCTGGCATTTTGCAGGCTTATCCAAACCCCTCCTCCGATTACATATTCATTAAATGCGACGGTGATGTGTCATTGAATCAAAGCATAAAAATATATGACATCCTTGGTAACACAGTCTGGCAGGGCATTATGGAAGGTGAACCAATACGAATTGATATATCGTCATTCCCAACTGGTGTATATTATGTGAATGTAAATGGCAGTACTAAAATGTTTGTGAGGAATTGAAAATTATTAAACATTAAAATTAAAACACATAAAAATTCTTAGCGAGCTTTGCGATTCATTTGCGTCATTGCGTGAAACGATTATTCCTGATGAGGGTTTCCGGCTATGGATGCTGAAACGAGTTCAGCATGGCTTTCATGCTGTTATTCAACATTAAACACTCTAAACTTAAAATTAATTAAGAATTCAGATAATCGAGGATTTCGAAATCTCAGTCATGTCCTGCTGTTCTGCTATGTCCCTTTTGATTATGACAAGTGTTTTGTCATCATTGTAAAGAGATTCGGCAGTATATTTCTGCACGTCTTCAATAATTAAAAGAGCTATGTTTTCTGAAGTTTCGTTATGGTTTTTCCTGATTAATTCCTGAAGCCTTTCCTCGCCATACATAATTCCGTTTCCGTCCTGGCTTTCGGTGATTCCGTCCGTATATAATACAAGTACATCACCGGGATGCATGCGAATGTTTTCGACTCCGAAGCTTTGATGCTCGGACAAACCAAGCATAGCACCTGTGGCATCAAGGTACATGAAGCTGTCATGGTCGGGCCTGTAATGAATGGGGGCGCAATGGCCGGCATTTGCATATAACAAAAGCCGATTCGAGACATTTGTCAATTCGCAATAAAACAGCGTAACAAACCGCTCATAGACAAATGTTTCCCATATAAGCGTATTCAAACGTGAAAACAGATGTGAAATCTTAGTCGCAAAACGTGTTCCCATCCTGATTGCACCGGATACGAACAAAGCCTGAATGGCGGCGGGTAAACCTTTGCTCGAGGCATCAGCTATGACTATACCGAGATTATCTTCACCCTCATATAGATTTTTCAGGTAGTCAAAGTAATCGCCGCCTACTTCGCTGTCGGGTGTACATATCCCGTATATGTCATAATCTAAAAATCGAATCTTATGCTCTGGCAAAAGGTTTCTCTGAATTTCNNNNNNNNNNNNNNNNNNNNNNNNNNNNNNNNNNNNNNNNNNNNNNNNNNNNNNNNNNNNNNNNNNNNNNNNNCCTTATGAGTTCACCGACACCTGTTAAAGAATAAGAATAAATACCTTTCAGTTTCAGAAGCTCATCCGATTCATAATGGAGTATGGTTCTTTCTTTAGGTAATTTGTTCAACACAGGCTGGTCCTCGATTGATAGGGAATAGCCTTTGGGAATCTTATCAACCTTCCCGAATTGATAACTCAGGCTATAAGAGTAATCCTGGGGATTTAATTCCCAGATTCTGCCTCCGATAATTCCAAATTCCTTGTGATTGACAATATCTTTAACAAGCGATTTCAACAAGCTCAACTCATTCTTGAAATTCTGTGAAGTAAGCTTTTCAAGAAATTTGTAAGTGTTTCTCTGACTTAAATAATTTTGCTGCATAAATTTCTTTGATTTACTATTGTTGGGATACGAGAATTAAACATTATTATTTAAAGCTGTTTTTAATTAAGCGAATACCTTTTCTAAAATATAATTAAAATCTATACAATTTTTTATTTGTCTTAATAATAATTCATCTGCTGTTTCATACAAAATTATGTTATATTCATACATCTCGGTAAGCTTGTAATATACTTCCATCTTTAGCATTATTGATGTATAGTCTTTAATAAATGAAAATGTATTTGGCTTGATTATAAATTTCCCTTTTTCCCGGTTACACAATGGATGATATAAATCCATTCTTCTTTCGGTATTCATCACAAAACAGATAATGTCGTCATCATCATATTCGGCACTGGACAAAGCGATAAAGTATTTACCCTTTGTTCCATCCAGGTTTGTTGCTTTTTTATCGAGGAAGGCCTGACCTTTATTATATCCTGCCATCAGCTTTTAATTCTTTTTGCAAAGTAAAAAATTCTCTTATATTGTCAATATCTATAGAAGAATCCTTATCTAATGCAAGCTCATAATCAATCAATTGAAACATTCCTTTTGTATTTTTTGTTTTATCCCATGGTAAATTTTTGAAGTGGGAAGCCTCTGTCATAACATTAGCATCTGCATCTTCAAATATTTCTCCTACTTGTTTAAGCATTTCTTTTTCATAAAATGAGAAGCAGCCCAAATCAATATTCCTACTTTTTAGATTAATGGTATATATGGGATTTGATAACTCATCATTACCTTTCTCTTTTATAAATTGTAATTCCTTATTATAAAATTCAGGCAATTCATTATTTGAAATCTTTTGATACAAGTCTTTTGGAACCGGTCCGAATGGGTAAGTATAGTAATCAAGACATGTAACACTTAATCCGTGTTTTCCGAAATACATAAAATCAAGAAAATATAATAGCTTGAACAGTTTTGTCAAACGAACATTTTTTGTATTTTTTAAAAAATACTTAATAGCATTGAGAATTTTTTGGTCTGTTATTCTTTCCATGATTCTTTTTAATATGAATAACTTTCAACAATGAAAACGAAATTGATACTACAATTATTTTGATTATTTATTTTATTACAAAATAAAATGCAAATTGATAATTAAAAGAATAAAAAAAAGCCGGTTAATCTTAATTCCAAAGAATCACCGGCTTTTAAAAGTTTTTAATTATTTACTTTGAAATTAGTCCTGCTTTTATTAATGCCGCCTGAATCTTCTTCTTGTTTTCAGGTGTTACGGGCAGTAACGGAAGCCTTATAGAATCTTTAATCATCTTCATCAGAACCAAAGCACATTTTACCGGTGCAGGATTCGGTTCGATGAAATTCAATTCCATCAATTCAAATAAATCATAATGAATCTTCTTTGCTTCTGCAAATTTACCTGCAAGGGCGTAGCGTACCATATCGCCGAATTTCTTAGGTGCATAATTTGAAATAACCGATACAATTCCTTTGCCTCCTGCCGCAATAACAGGCAGTGTCAAAGAATCATCACCCGATAATAAAGAAAAATGCTTGGGTGAATTTTTAATAATATCCATCATTTGAACTAAGTTACCCGATGCTTCTTTTGTAGCTACTACATTTGGGCAAGCATTAGCAACCGCAAGCTGTGTTTCTGCAAGCATATTAACTCCCGTCCTGCCGGGTATATTATAAATAATAATCGGGAAATTCGGAACAGCCGTTGCAATCAATCTGAAATGCTCGAATAGTGAACGCTGAGACGGTTTAATATAATATGGCACGACAACAAGTGCAGCACTGGCTCCATGTTCACGGGCAAAGACTGTTAAATTCAAGGTCTCTTCGGTTTCATAAGTACCCGTCGCCGCAATAATTGGAACCTTTCCTTTGGCATATTCAACGGCTTCTTTATAAATCCCCATTTTATCTTTGAGGGTTAGGGTTGCACTCTCTCCTGTTGTGCCGCATACAACAATTCCTTCTACCTTGCTTTTAATCTGGAAGTCAATCAGCTTTTCGAGCGTCTTGAAATCAACAGAGCCATCAGTTTTGAATGGTGTGGCTAATGCAGTGATTGTGCCACTTGCAGTAAAATTTTTCATATTAAACTCCTGTTCATTTTTTCCTTATTATTATTTTCTAATTACCAATTTTTATCTGCTTATTTATCATTTATTTATTTTAATTCAATTACATAGAAAAAATTGTACCAAATTTATATTTTTCTATAAATAGGGCCATATTTTGTCAATTGGCTTTCAATCATGTCAATTCTAAAGCTATCCATAATTCCAATTTCAAAATCTTGATATTTAGTAATTGTTTCAATAAATCTATTTCTTTCGAACTGCTTTATTCTTAATAAAGTTACATGTGGTGTGAAAGCTCTTTTTTCAGGCTTGTATCCATGTGAAACCAGTATATTTTCCATTTTCTTTTGTGCCGATAAGACAATTCCATCATCATTTTGAATTTTCATATAAAGCACCTTTGGGAAATTTGGCTTTGGCAGCACAGATAATCCTTTTATTGAAAGTTTTGACTGGTAATCTATCAAATAATCTTTTAATGAATTCCTGAATTCGTCAATTTGGCTTGTTTCCACATTCCCAAGAAATTGGTAAGTAAAATGAAGGTTGTTCAGTTCTACCCATTTCCCACTGCAACATGTATCGAAATCATACTGAACTGATTTGAATTTTGATTCAAACAATGAAGGAGCTACGAATGTTCCGATGAAAAGTCTTTTTGTTTCCATACTTTTTTTTAAAATGAAACAAAATAAATGCAAATATATCATTTTGCAAAGAACATTTACAATGACAAACTTTTTTCAGCGTCAATTCTATTTTCTTTTTATAAAATTTTGAGGAGATTATTTATGGCAAATCCACAATGGGTAATAGATTTATTTGGTTCAATAGACAGTATGGATTCGGATAAATTCGCATCATTTCTCACTGATGACTGCGAGTTTACATTCGGCAATGCAGACAGTGTTATAGGAAATGAAAACGTAAAAACAGCAGTTGCAGGTTTTTTCAGTAGTATAAAGGCACTCAGCCATACCGATATTGAAAGCTTTATTGATGGGAATGTCACTATTTCACGGGGTATTGTTACCTATACAAGGCATAATGATACCAAGCTGACTGTTGATTATTGCAATATTTTCAGGTTGAATGGCAAAAAAATTCAGAAATACACTATTTATGTTGACATTTCACAATTGTATGCATGATGTAATAAAAACTACTCTTTAAATAATTTATTTGAATCAGCCTGCGACATAGTCCGCAGGTTGAATAATCAAATAGTATTCATGATTAATTCGTTTAAAATCCTAACCGAATAATATTATTTCCATATTATATTATCATAAATTGTCAGTCTGAGTCAATGACCACCGCCGATGGGATGGTAAAGCAAAAATATGACAAATTAGAATCGTTCTTTATATTTTTTTGTATAGCCACTATCTTTAGATAGTAGAGGTTTATAGCCATAAATTTCCGACGTAGAGACAGGTCTCAGACCTGTCTCTACAGAGTTCAATCCCTATTTGTGAGAATGAACTCTCACCACTACTTAAAAGTAATGGCTATTCATTATTTATTCTTTATGTGTCATTAACAGCGAAGTCGAAGACTGATTGGTACATTATTATTGCACATTTCGACGGAGTTTATCTTGAACAAAGTGAAAGGCTCAATGTGACATTTCATTTAGGAAATGATATTAGAGGTGCTGTATTTTCAATTTAATACACAGGAAAATAAGTTACCGGATAAGGCTCCGACAGCAGGAGAAATAGTTATTTGGATAGCACGGCTGTGAGGTTTTGCAGCTCGTAAAAGTGACAGAATACCTGGTGTTAAAACGTTGTGGCCTGACTTTTTGAGTTTGGAATACATGGTGAAAGGCTGGGTTGCGCCTCGTTCACATTTTTGTAAGTTGTCGGAGTATATAAAATCCTTTTCTCATTAACCTTATACTTGTGGGTAATGATAATCACTAACGTGTGAAGTTAATAAGAATAGCACCAAGTTTCAACTTGGTTAAATGTCAAGATGTTATGATGATTTTATTACCATGTGGGCCCTGAGGGACTTGAACCCCCAACCTACGGATTATGAGTCCGGCGCTCTAACCAGTTGAGCTAAGGGCCCCCGTTATGTGTCATTTCAAAACGACTTTAAAAAAGGACTGCAAATTTACGAAAACTTTTGTTTCTTTTCAATAAATTTCAATAATTAAACAGTCCGAGGAATAGTCCGAATTGCGCATACAAGCCGCTTGCATTTACGTTTTTAGGAACATTTTCGAGTGCTGCATTTTGATTAAATTTCCAATCACCCATCAACGAATATGAATAACCTGCACTTCCTCTTAAAGCAATAAAAGGTGTTACAGCGAACTCTACATTAAGATGAGGTTGGATGAGCCAATATCGGGCTTCAGCCCTGCTCATGAAGTTATTGGAATCTACATCTTCGCCAAAATTAGTCCAGTTTATTTCTTTTGTCGTTCTGTAATATTCGATTGCCATAGTACCCCAACCAAGGTTGACTCCGGCTAATATTGCAAGCCGACGGGTAGGAACATAAGCATAATCAAATGAAATTCCGTTGAAGCTGACCGTATAGTCAATACTTCTCGTAGTATCTGCATTTACAGCTTTGATTGTTTTTGAACCACCGGCACCAAAGAAGCCAAGTCTCATATTTGGAATTATTCCGATAGCAGTGAACCCTTCCGCACCGGGCATAAAAATAGAGCCATTCAGTCTTTCACTCCTCATTTCCTTGAAGCCATCAACAATACGTTGATTCATCTCATCGAAATTTGCAAAGAAAAATGTTCCTGTGAAACCACCCGCAATTGCGAAATATGGAATTTTCTCCTCCTTAATCGGTGAGCTTTCAAATGACAAATCAAGACTATCGAGCATATCGTCCTGCGACCATGCAATTATAGAACTGAACATAATTAATGCTAAAGCAAAAATTTTAATTCTCATAAGTTTCCCCGTTATTATTTATTTGATTATTTTCAAAATTAATCAATCTAAGTTATAAGAACACACTTTTATTAGATGTGCCGTTTCATTGAGAAAACGAAACGAATATGATTAAGATTTATTCTTTGGAGAATTATATTATTCCTTAAATTTATAAACCTTATTTTTAAACCTATAACCTTAGTAAAAAAGTCAACAGATGCGTCAAACCTTATTACCTTATTAAAGTGTTAATAAGGTTTGTTGGTTAGGCTTGGATTGTTACTAAGGTTCAGGGGATGCTATAAGGTTTTTCATTTGTGCAAATAGATTTTGTAAGTAATAATCTTTTATTTATTACGTTACTTCACTATTAATTATTCAGAAATTTATAACAAATTCAGAATCAAAATGAACATTACTTTTCCGGATGGAAGTGTCAGGGATTATCCCGCAGGAATAACAGGTATGGAAATTGCAAAATCCATTTCCGAAGGACTTGCCAGGGAAGCTCTGGGTATATTTGTAAATGAAAAAAAATATGATTTGTCGCGTGCAATAAACGAAGACGCATCAATACGCATAGTTACATTCAATGATGAAGAAGGCAAGGAAATTTTCTGGCATTCATCTGCACACCTGATGGCAGAGGCAATTCAAAGCATATACCCGGGTGTTAAGTTCGGCGTTGGTCCAGCAATCGAGAACGGCTTTTATTATGATGTTGATTTGCCCGAAGGAGCGGTCATATCTCTCGATAATCTTCCTCAAATTGAAGAAAAAATGCGTGAGCTTGCTAAGAAAGAATCCGAATACAAAAGAATTGAAATATCGTGGGAAGATGCAGTAAAGCATTTCAAAAAAGTAGGCGATGAGTACAAACTTGAACTCCTGGATGGATTGAAGAATGATGAAATCACTTTTTATCAGCAGGGTAATTTTATAGATTTATGCCGCGGCACACACGTTCCCAATTCCCGAATGTTAAAGAATGTAAAGCTGATGTCAGTTGCCGGTGCATACTGGAAGGGTGATTCAAGCAGAAAAATGATGACAAGGGTGTATGGAATTACTTTTCCCAAGAAGTCAATGCTCGACGAACATCTTTTGATGCTCGAAGAAGCAAAGAAAAGAGACCACCGCAAACTCGGAAGAGAGCTTGAATTATTTATTATATCACCTGAAGTCGGTGTGGGACTTCCGGTCTGGCTTCCGAAAGGTACGATAGTCCGCCGGATTCTTGAAAATTTTATAAGTGGCGAATTGAAAAAGCGTGGCTATAAAGAAGTCATTACTCCTCACATAGGAAATTTGAATTTATATAAAACATCGGGTCATTATCCCTATTATTCTGAATCTCAGTTCGCACCGATAAAAGTCGAGGATGAAGAATACATGCTGAAACCGATGAACTGTCCCCATCATCATTCTATTTATGCATCCAGGCCAAGAAGCTATAAAGAACTACCATTAAGGCTGGCAGAGTTCGGCACTGTCTACAGATATGAGCAATCAGGCGAATTGACAGGCATGATTCGTGTTCGCGGATTCACACAGGATGATGCTCATATATACTGCATGCCTGAGCAACTTAAAGATGAATTGAAGAATAACATTGACCTGACTCAGCTTGTATTCAGGACATTTGGAATGGAAGTAACAACAAGGCTTTCGTTCCGCGATGATACCGAAGGTAAATACGTGGGTGCTTTAGAGACATGGAAAACAGCAGAAAGAATCATCAAAGAAGTTGCCGATGAAATCGATTTGAATTATAAAATAGGAATAGGCGAAGCATCTTTCTACGGACCCAAAATTGATTTCATAGTTAAGGATTCGATTGGACGTAAGTGGCAGTTGGGTACTGTACAGGTGGATTATGTAATGCCTGAAAGATTTAAGCTTGAATACACAGGTGAAGATAACCAGAAGCATAGACCTGTTGTTATTCACAGGGCACCGTTTGGTTCGATGGAAAGATTCATGTCAATTTTAATCGAACATTTTTCCGGCAATTTCCCCTTCTGGATTTCTCCTGTTCAGGCAAGTATTCTACCCATAAGCGACAAACAGCATGATTATGCACAGGAAATTGAGCAAAAGTTAGACAAGCTCGGATTCAGGATTTCGATAGATTTACGAAGCGAGAAAGTGAACCGTAAAATCGCAGAATCAGAACAGCAGAAAATACCTTTTGCATTAATTATAGGACAGAAGGAAGCCGACAGCGGTACAGTTTCAATTCGTCAGCACGGCAAAGGCGATTTAGGCGCAATGGCAATTGATAAAGTAGTCAATCTGTTTAATGATTTGAATAAACCGGGAATGGTTGAATAAAAATAATATTTATTATATTCGTTGATATAACAAGTAATAATAATTTGGAAAGATAATGAGAACATTTTCAGCAGTTATCGAAAAGTGCAATGACACCGGTTTTTTTGTGGGTTATATCCCGGGATTTCCTGGCGCTCATTCGCAAGGAGAAACTATTGATGAACTAAGGATAAATCTGAAAGAAGTTGTTGAGATGCTTCTCGAAGATGGAGAGCCACTGTTAGAAAGCGAGTTTATAGGAACTCAAAACTTAGTTCTGGATTAAAATGAGTAGATATNNNNNNNNNNNNNNNNNNNGAAGAGACATATCACCAATTCTACTAAGACAAATAATGAAAGAAATAAATATTGAGCTTGAAGAATTACAGAAATATATGTGATATTAGTTGAATAGGTAACTAATTATTACTCAATAGTTGAATAATTCTAAATGTTTTAATTCGTAAAATTAAACCAAATAAAATTAAGATATTGCCGTTCTTCACTTCATAAAGTGCAAGAATATTATCAATTTCAATAGGTTTCACAATGAAACATATAATCATTGCTTTATTGTTATTGCTTGTTATATCATGTTCTGATAACCCGACTACAGTACATTTCAATAACGTAAACAGGACATATCTCCATGCTTATGATTTTGCCCGTAATTTTTTTATTATTGATACAAGTTATAAATCTGTCATTGAAGAGTATTACAAATTGGGGTATATCCCACAAGCTGTCGCACCTTTGAGAATAAAAGAAATTGAAGTATGGGAATCAAATAATAATTTTAATGATTCATCTGTTACATTTATTGGGATAGCTTTTGCCGACCTTGAAACAAAGAAATATCTTATGGGAGAACGGTATAACGAATCTTTATTACATATACCACCAACATCCGGTATTGTTGAAATGTCAAATTTCGTAAAATTAGACTCATCAAAATATACTATTGATTATAATTTGGGGATATTACATTTAAAGGAACTTAAATATGATAGATATTATGCTGTTTCATACAGGGTTGATGGAGCAACAAAAGTGAGTGATGATGATGAATACTATGGTACTATGTCGAACTTGGCAAATCCAAAAGATACATTAATACTCAAATTAATTTACAGACCAAATTTACTCCCTGCTTATAGAACACTTTGGCAGAGACAATTAAAGAATTATTATTCATTTGATACCAAGGATATTGATGTAAATAAAACTGATGTAAAAATGTATTATATAAAGCATATTAACGATACAACTGATGTGTTGGACAGCCTGCCTGACAAGCTCGTAACTATTCTTGGTGTTGACAGGTTAAATAATTCAACCGGCAATCCTGTACCCGACGGTAAATTTGATTGGTATCATCCCAACTTTTACAAAGAAGAAGGAATTATAATATTCCCTTCACTTCAACCGTTTAATGAAGGATTAAAATCATATTTTCAGAAAATCAACCGAAATGATTTGATTGAAAAATATATTTTTCCTGAAGTATATTACAATACTTATGAAGAAGCCAGGTCTAATACTGCTAAAGATAGGTTTTTGATAGTCATTGAAACAGAAAAATAAAAAAATTATTAGATTTATTATGAAAAGAAATTGTCAAATATTAGTAATAATACTATTCTTATTATTTCCTTTTGGAAAATTTTTATTCTGCTCAGATACAACAGAAGAAATATTACCACTTAAAATTGGTAATGAATGGATTGAGAATATTTGCCGTTATAACAGCAATGCTGATGTTAATTGTCATAAAAGAATAACTAAGGTTATTGCTGATACTTTAATTAATTCAGAAAAATTTTATGTTCTCGAAGTAAGTGATTCAACCGGTAAAGTACAAGCCCGAAATTACTATGTAAATGAATCCGACGGCTTATATATATTTAATAATGATAGATTTGTTATGATATTAAAATATCCTGTTCAGGCAGGAGAAATATTCAAAGGAGCTACTGATAGTGTTAAAGTTGACAGTATTGATGTAACAGTTCAAATTTCCGGAAAAAATTACAATTGCATAAAATATAGTATTGAAAAAACTAATATAGTTTATTATAAGATGTTCATATATTGTTCACCAGGCATCGGGCGAGTTGTTTATGAAATTTATGATTTGAATGATGGGAAAAATAAACTTGCAGAAAAATGGGAATTATTGGATTTTAAAATAAAATGACAAAATATAATTCCGTTATACCTGATAATTCTCAAATTCATATTTGAATAATGTATCTAAGGGAAATCTTTTTGATGCATTGAGTATTTCAATCCCGACTATTTCATCTTTATCGGTTACATCCAGATTTACACCTTCAGATATTTCAATTGCACCATCAGGCTTTAGGTTAGAAAGAAGGATATATGCAGCATCTACCTCTTTATCGTATTGAACTTTCATTTTTTTTCCCTTTATATGGAAAGATAGTAATAATAGTAATTTTTAACAATTCCTTTTTAAGTACTATTTTAATAGGATACTTATACTTTTTAATATACTCATCATCTATAATATTTATTATCGAACCCATAGAATAATTTGATAAATCATATTTGTTGATGATTGCTAATATATTCTCAACACTAATTTTATATAATTTAGCTCTTCGTTTAGCATGACGTGAAAAATAAATATCAATTTTAAATTTATATTTCTTTTTTTAACAAATTTACAAGTTCTTTCTACCTCATACTTATATTCGATAATTGAGAATACACTTCAGCATAGCATTTCAGTTGGTCTTTCAGGCTGAGACTGCTGATGTAATTCATTGCATTGCTGTAAATTTTTTCGGTCTGTGTTTTCGACAGGCTCTTCAAATCTATCGGCTGTCCGTCAATTTCACGAATGAAGAATTGTTTTGTGTTGGCAATCTCCATCAATGCACGGAAAATATCTTCGTTGTAAAAACCGAATTTGTCCGTGATTAATGAGAACTGAATATCGGCTATGCACCAGTATTTCAGCTTGTCAAATATTCGGTTGCTCCTGTTCTGGTCTTTGGATTCGTGGAGATAAACAGCAATCTGATTCAGAAGATACTCTCTTTCTTTTTTATTCAGCATTTCATACATCGCTTCGGGGGATGTCCATTCGTTCTTGTAAGAGTCGCTCAGCTTGTCAATCTGGATAATCGCATATGGCCTTAATTCTTCCGATGAAAAAATCGCCTTGAAAAGCGATTTATCGTACTTTTTGTACAGTTCATTCAATTGCTTTTTTTCTGCACTGTCCTTTTCATCGGCCGTCTTCGCAGTTTGCGAATACAGTATAAACACAACAAGGAAAAAGCCTGCAACTGATAGCGGCAGATAATTCAATATATGTTTTTTCATGACAACCTCTCAACTTTAAAATAGAAAGTTCATTTATGCTCAATAAAGCTCCCCTCCCACACACAGGAGGGGATACTATGAGCATGGCAAAAAACGGCGGCTATTCACTCACAAGTATATATTAACCAATTTTCGTGCCAATAGGGAAATAAATGAATTTATGAAAATATGACTTTGTTAGAAAGCATTAATTCTATATTTTTGTTTCATATTGTTTCATAATGTTTCAATTTTTCAATAATGGCATCATATAAGAAGGAAAAAGAAGTTTTAAAAATACTTAATATTTCAAGAACGACTTTATGGCGTTTGAAGAAAAAAGGATTACCACATATTAAAGTTGGTGATTCAGTTAGATATGTAATAGATGAAGTACGAGATTGGATCGCTTCAGAACCAACAACATCTTATCAGTCCTCGTTAGAATTGAGTAATCAAATTGAAGAAATTCAAATTGAGAAAGAAAGAATACTTAATCATTATAATATAGATCTAGATTACCTTTTCGAAAGTAATTATTTCTATTTAAAAAAAATATTAAAAGATAATGAAATTATTAAGTTAAAATCAACTTTGAAAAGTTATAAAGATGATGGCCTTCCTAACCAAGAAATAGTCAGGATTTTTAGCAAAGAATATATAAAATTTATACGAAGTAAATATAGAGAACAAACCCGTCTAAGTGAATTTGATGAGAAGTTAAATAATTTTCTTAATCAAAAAGATAGAACCATAAAAGTAATATGGGGTGATGCTTATAAAGTTTTAAGAAAACTTGAAAGTGAATCTATACAATTAATGGTTACATCACCACCATATTTTAACGCAAGGGCATACTCTCAATGGGATGATTTAAATATATATCTTAATGATATGAGAAATATAATTCGAGAAAGTTATAGAGTTCTTGATAATCACAGAGTATGGGTATTTAATGTTGGAGATATTTTCGATAATGACCAGATTACTACTAAATCCGTTTGGGGAAAAAGGCGAATACCTCTAGGAGCATATTTTATTAAAATATTTGAAGAAGAAGGATTTGAATTTGTTGATGATATAATTTGGGATAAAGGAGAGGTGGAAAGTAAAAGACATATGAATAATGGAATTAATTATCCATTATACCAATATCCATTGAATTGTTACGAACATTTATTAATATTTCATAAGCATAGATTAGATAAAAGTAAAATTCCTTGTCCCGTTTGTGGTTCTTTGAAGGTAAATGGGAATACACAATCTGAAATTGGTGTTCAAAGTTGGGAATGTAAAAATCGAAATTGTTTTATTAGAAGTCCCCATAATAGAGGTAAAAGATTTTCATTGAGAACAAACCTTATGCAATATAATCACGATAATGATAAAGATAATTTAATTGATTCAAAAACAATTAATATGTGGAGAAGAGATATAGTAAAATTTCCACCTGTTATAAAAATAAATCAAAATGGTGAAAACATATTAGGTCATTCTGCACCATTTCCTGAAGATATTCCAAGTATGGCAATAAAATACTTTACTTATGTAGGTGAAAATGTTATGGATCCATTTGCAGGGAGTTTTACTGTACCAATAGTTGCTCAAAAATTAAACCGTGTTGGAATTGGAATTGAAATAAATAAGGATTTATTTAGAAAAGCAATATTGAAAAGAATCAACAATTCATTGAATGTTTTTGAATCAGGAGATACATTTGAAGAATTTGATGTTTCTTAAAAATCTCCTTTTATAAATCTATTTAACTTTGCAAAAACATCAACTTTTTGTAACTGTTTTTCTATTTCAATAATCTTATTAATTTCTTTTCTTTTTCTTGCTTTTTCAAGGTCAAAAGTACATTTATTATATTCAATTTCATTAAAAAATGATTGGCTTTTATTTGTTGGTGGATGTAACCGAGCATTTTGATAAATAAGTTTAGAGGCAGATTCGGATAACATCTCATTATTAAATTCATCTACGGACATTACCCAAAAATTATGTTTTTCTTTATAATCTTCAAAAGTTCTTGAATACACAACTAAAAAGTGTCTCTCATCATCAATTAAATCTTGTAATTTGAAATTAAATCCAATTTTTCCACCTTCTTCTTCATGTGAAGATTTCACTTGAATTGTACGAATAATCAAAGCGTAATCAATACTATCACATCCAGGATTTTGACATTTTGTATTTCTTGGTTTTATCTCACTTCCGCATATTTTACATACCGGATATTCAACACAATTATTACTTCCACATTTGACACAACTTCTTGTTTGACTACTAAAACTATGTTTGCAGAAATTACATGTAAACTGATAATTTCTTTGGCCACTTGTTGTAATAAGATTAGAAGTCATCTTTGTATCACATTTAGGGCAATCGTGCTCAGTAGTATATTTATTGAAAATATAACCACAATCGAGGCATTTTCTAGTTTTTAGATAATCCTTCTGGTTTAAATCTTTTAAAAAATTTTTACAATTCTTATCACTACAGCTAACAATATGTTTAGATTCCCAATCACTAAAACATTTTTTACATACAAATTTTTGGGCAATAAAGTCAATCCTTGTATCAAAGTAGGGTCTATAAACAAACCAATTTCTTTTTGCTAATTCAAAGGCTACCATATTTTCGCCAATACTACCAAAAAGACCACTTTTAATATCCTGATTCAGCATAAGATTTTTCTATCTAAATAGTTGTATAACAGAAAATTTTATCAAATATAAGAAAAATTCTTTATTTTCAAAATAATTCTACTTCACCGGCACAGCAATCTTATACACATCCCCTTTTGACGGTTTTGGGAGCTTCCTTTCAAGAATCCAGGGGTTGAGAATTTTTATGTCTTTGTATGTTGTGCCTTGTTCTGATGCCCATTTCGAGAGGTTTGGTATTTCTTCATTACATTCGATATATTTTACATTATCGGGTTTATATTTTTCGTTGTTGTCAATTCTGAAACCGTACTTCTCAGGATTTGACATGATTTCCTTGATGACAACTATCCTGAGAATATACCTTGAGGTTTCTTCATTCAGGAATAAATCGAAAAAGCCGTTGCCGTTCTGGTAATCGAGGTGTGAGCTGACGTTTGTGTTGCCCATGTTATATCCCGCCGCAGACAATAGCCATGACTTATGCTGTTGGTAGCCGTCTTTCAGATATTTGCATGCGGCTTCTGTGCTTTTTTCGGGATGCCGCCTTTCGTCAACGTAATCATCCACCTGCAGACGATAAGCACGGGCTGTTGCCGGCATGAACTGCCACAAACCGACAGCACCTTTCGAGGAACGCGACATGTATAATGCACTTTCAGCTACAGAAAGATATTTTAAATCATCGGGCATATTCTTTTCTTTGATGATTTTCTCAAACATCGGAAAATATCTTCCCGAACGTTTGATATAAAGTATTACCTGACCCGGTTGTTGAAGAAGGAGGTAAAATTCACGCTCTGCCCTTTCCCGAACCTCAGGAATATCGAGAGGTACTTTCTCTCCGCAAAAATCAAGCTGTGCAGGTAGTTTCAGTGATGACAGATAAGTAAAATAATTCTGTGCTTTGAGTACAGAAATTGAAAATAAAAATGATAGAACTACAAAAGTTAAAACAAATTTTTTCATAATTATTACTTTAACGAAACATCAATAATCTCATGACAGAGTAGTTTATCTCTCTCGTCATTAGTAGCAATTATTACGCCAGCTCCCGCTGATGTTTGCTTTTCGATTATTACGTGAATGCTTCCGACACCCGCAGAATCGAGATTGGTCATAGGTTCGTCGAACAGGAGAATTTCGCATTCTCTTTGCAGAGCAAGAATATATTTCATTCTTTGTTTCATGCCGGATGAAAATGTTCTAATCAGGTCATCCTTTTTTTTGTGAAGATTAAATGTTTCGAGAAGTTCATTTGCTCTATTCAAATCGAAAGTTGTTCCTGTTAATCCCGACATGATTTTTATATGTTCGATAGGTGTAAATTCATCATACAAATTCAGGTAGGGAGCGACATATCCGAAATGCTGAAAATAATCTTCTTTTTTTATTATAGCATCATCAACTTTTAGCTCAACTTTTCCACTCGTAGGTTTCAGGATACTGCAAAGTATTTTCAGAAATGTGGTTTTTCCTGAACCGTTGGGACCGGCAACACCGATTATTTTCCCATTTGATAGTTCAAGATTAATATTAGAAATAATTGTCTTATTTCTGCTGAATGCTTTCGATATATTTTCTGCTTTTAATTGAAAATTATTCATGAAAAAATATTATCCTTTTTTTTAAAATGAAAATGTCATTCCGCACTTGATGCGGAATCCATAGGCATTAACACAAATGGATGCTGAACTAAATTCAGGCATGACAAACTCAGAATGTCATTCCGCACTAGATGCGGAATCCATAGGCATTAATCCAAGTTGGATGCTGAACTGATCCCCACTTTCGTGAGGACAAGGTTTAGCATGACATCGCCTATATATACTGTATCGGTTAAAATAATAATTCTTAAATTGCTATGTTTCAGAATACAATTTAATTAATATAAAGATGGCATTAAAATTAGTAAAAGTTATAAACGCTCCCAATTCAAATTTACTAGCCCAACTGAATGAGGAACAAAAAAATGCAGTAACAACAGTGGAAGGGCCGTTACTGATTGTTGCAGGTGCTGGTAGCGGCAAGACCCGCGTATTGACTCACCGTGTAGCTTATCTGATTGAGCAGGGAATAAATCCATATAACATTCTTGCACTCACTTTCACAAATAAAGCGGCAAGAGAGATGCTCGACAGGATTTCACATATCGTTCCTTCGGATTCCGTAAATAAAGTCTGGGCAGGAACTTTCCATTCAATTTTTGCTCGTCTTCTTAGATACGAAGCAAGTCATATAGGGTACACAAGTTCATTCTCTATTTACGACACAGATGATTCTCTGAGTGTCGTTAAAAATGTGATGAATACACTTGGGATAAATCATCAGAAATATTCACCTCAAAGTATGAGGGGTAGAATTTCCTGGGCAAAGAACCAGATGATTGACAGCGAAAAATATTCCAACTCTGCCGACAGCGATTTGGAAAAACAGACTGCCACTGTCTATGATGCTTATGAAAAATTGCTCATCGTTAACAATGCGATGGACTTCGATGATTTGCTAATCAATATGATTAATGCACTGCAAATTTCGGATGAGACGCTTGAAAAATATCAAAACAGGTTTAAATACATTCTCGTTGATGAGTACCAGGACACAAACCGTGCCCAGTATGTTGTGATTAATATGCTTGCACGCAAACATAAAAACATTTGCGTTGTCGGTGATGATGCACAGAGTATTTATCGCTGGCGTGGTGCTGATATCCGTAATATTCTCGATTTTCAGAAAGATTATGCTGATGCAAAAGTTGTGAGGCTTGAACAGAATTACCGTTCAACGAAAACTATACTTGGTGCAGCGGATTCAGTTATAAAATTTAATCGTAAGCAGCTTCATAAAACACTGTGGACAGATAATGCTGACGGAGACCCTGTAAAGGTGATTGAAACAATTGACGACAGAGATGAGGCTGAGAGAATAGCCGGAATTGTTAAGGAAAATTCAAAAGACGGTGGATTCACTCACAAAGATTATGCAGTACTATACAGGACAAATGCCCAATCTCTTGCTCTCGAAAATGCGTTTAAGAAAGCACAAATACCTTATGTTATCATCGGGGGCATATCTTTCTATAAGAGAAAAGAAGTAAAAGATGTGCTGGCATATCTCAAACTTTTGGTTAACAAACAAGATTCGGAATCATTGCTGAGAGTAATCAACGAACCTCCACGAGGTATTGGGCCTACATCTTTGAAATATATTAGAGGATTTGCTGAAAAAATTTCAATTTCCTTATATGATGCATTTCTCCGTGTAAACGAAAATGATTCTCTTCAGCAAAGGGCAAAAGAAGCAGTAAATAAATTCGTTGAACTAATTGAGAAATACCGTTCTGAAATAGGTAAGACAGAACCTGCCAAGCTTATAGAACAGTATATAGGCGAAACGGGGATTTTGCAGATGTACCGCGAAATTAATACGGAAGACTCTCTCGACAGATGGAACAACATACAACAGTTTCTATCCGATTTCATAGACTACTTCAACAGAAATGAAGATGCACAATTCGAGGATTATCTGAACCAGTTATCCTTACTGACTGACATTGATGAAAAAGACACAAGCCAGGAACAGGTTAAGCTAATGACACTTCATTCTGCAAAAGGGCTGGAATTTCCTGTTGTCATTATTGCAGGACTCGAACATGGTTTACTTCCGCTTCTCCGGGCTGACAGCCATTTTGAAGAAGAGGAGGAAGAACGCAGGTTGTTTTATGTCGGAATAACCAGGGCAGAAAAACTGCTTTATCTTACCTATGCAGGAAGAAGGCTTAGATTCGGTTCTTATTCCGGTTCATCTCCATCAAAGTTCTTGAATGAGATTGACCGGAAATTTCTCGATTATGCAAAAAAGAAAAACAATGATTTACCTTTTAATTCATTTAAAACGAAAACCAAAAAAAGTAAAATTTTCTATGCTATAAATCCAAAAGAAACTCACTCATTTCAACAATCCGCAGAGACAATCATATTTCGCACAGGTGATTGGGTGAACCATTCGCATTTCGGCAAGGGAAAAATAATGGCAGTTGTTGGCACAGGAAATAATGCAAAAGCTGTAGTGAATTTCAATTCAGTCGGCAAGAAAGTGTTGATGCTTCAATATGCTAAGCTGGAAAAACTTTGAATGAATATTGTAAAATGCAAAATGTAGAATGTAAAATTGAATGAAATTTATCATAAAACCAATTTTTCAATATTAATCACTTAATTAACTTTTAAAAATTCATTATTAATTAGTCACTCATGTTACGCAGTTATTATTATCCTTGGCTTATAAAGTTCAATCCCAATAGGTTTATAGATAATTTCAGTTATGTTTTAATATAGACGTTCAACTCCTACTGAGTTGGACTCTGATTATTTATTGTCTGTTACAGATGTTTAACTCCTATTGAGTCGGTTGGACAGAAAATTTTCTGTCCCTACAATTGGAATTTAATTACAATCACAGAGTGATTGAACGTTTGTAATAAAATATATCCGAAATTAGCGACAACTCTATAGGAGTTGAACGTCTGTATTAAAACATAACTGAAATTAGTGATAATCCCATTAGTATTGAACTTTGTAGAATAAGGATAATAATAACTGTGTAACGTGAGTTAATTAGTAAATAAATCGGTTTATATTTATAATAATGAAGGAAGCATTATATCTGCTTCCTTCATTATGGTGTATTAAAAAAGTTCGCATGTACAATTATAATAACACGAAAATTTCAGTTTGTTTGCAAAATTTAGGTTAATCTGTTTTCTTTGTGATTTTCATTTCAACTTTAACTTTAGGTGCACTTCCGTCACATGGAACGCTGACTATCTTATCAACAACGTCCATTCCGGTAATGACCTTACCATAAACAGTGTACTGCTTATTGAGATGAGGAGCCGCAGCTACACAAATGAAAAACTGGGATGTAGCACTATTCGGGTCAGGAGTTCTTGCGGCTGACAATATACCTCTCTCGTGTGATATATCATTAAATTCTGCTGGAACAGTTTTTTGGCCCGGTTCACCCATTCCCCATGTTTCCTTGGGTTTGCTCTTTGAATTTGGGTCGCCTCCCTGAATCATAAAACCGGGAATTACTCTGTGGAATGCTGTTCCATCATAAAATTTGATGCCGACCAAACTATCGAAGTTATGGCAATGCTTGGGGGCAACATCAGGAAATAATTCTAATATGATATTTCCAAAATCTACATCACCCTGCTTTACGCTAATCACATATTGCGGATTTTTCTTTTCTTCCATTTTTACCTTCTTTTTATTATTACTCGTTTCTGTACAAAATGTAACAGATGTTAAAACCAATCCAATTAAAAATAATCTCAGAAATGTTTTCATGTAAATAAACCTCCTTATAATAAAAAATTTTTGTTTTTAGACTTGATTTCAAATGTTTTATTGTTGTTTTCAAATAATTTACAACTATCATAGCAAAATTCTATACTAATAGATTGAGTAAATTCAAGTCTAGTTAGTATATTTATTACTTTTAGAATATACGAATACCTTTATTAAGGATTTCAGACTGAATAAAAAAACTATCCAATGAAGAACTATCGAGTGGTAAAATGGACAAACGAATGTCAACTTTGCGGTATAAACCTCTTATTTTTTCTTTATCTTTAAAACGGTTTCCTTCAAAACTATCCGATACAACAGCAATATCAATATCGCTCCATTCGTTTTCTATTCCTCTTGAATATGAACCGTACAGATAGGCTTCCTTGACAGGGTATCCTGTTTCTTCTAATAAATTAATATATTTCCTTGCAATTTCTAATATTTCAGGTTTAACAGCATCCATTGATACATCTCTTTGATATTTTTAAAATTTGATTCTGTAAATTCTTTAGTACAAATTTTATAGAACTCCAGTTTTTCATCTGGATATCATGCTTCGATATGAAAATCATTAAACCTCTCAAGCATTTTAAGTTTTTCTTCAGTAAATTTCATATTGATTAATTGGGATAGTCTGACTAAGTCATGAATTTTTGGTGGAACTTTATTGACATCATTTACAAAGTGTGCTTTTAAAATTATTTCAACTACTAAATGTCCTATAAACAAACACCAATCATATTTTCTTGATTCTAACAATGCTTGAGCTGTCTCCAAATCATGTTTTGCAGATTTCACCCAGTAGCTAATATTTTCTTCCTTAGTCATAAACAAATTTACGAAAAAAACACACAATAATTATTTGTGTGTTTCCCAGCTTACTTACATTATTAAATCATATTAAGATAGAAGAATGTTAAATGAATAATATTTCAAATATTAAATTCAGTCTTATTCCTTCTTGTTCCTTCTTCTGTTGGGGTCAAGTTCCATCTTACGCAGTCTAATATTTTCTGGTGTAATCTCAATCAGTTCATCTTCTGCAATAAATTCGATACACTGGTCAAGCGAAAGTTTTCTGCAGGGCCTAAGAACGACAGTTGCATCGGAGTTCGATGCTCTCATATTCGTAAGCTTTTTCTCTTTTGTAATATTCACAATCAAATCCTGAGTTTTATTTCTTTCGCCAACAATCATTCCCGGATAAACTTCGTATCCCGGTTCGATGAATAACTCGCCTCTGTCTTCCATACCATAAGCGGCATTGGCTGTGGCTCTTCCCTGCCTGTCAGCAACCAAGGCTCCTGATGACCTCTGCGGTATAGGGCCATACCATGGTTCGTATCCGTCAAACAAGGTATTCATAACTCCTGCACCTTTAGTGTCTGTTAGGAATTGGCTTCTGAAACCAATTAATCCTCGTGAAGGTATCCTGAATTCCATATTAACCCTACCGCTTCCACTGTTCGTAATATTTGCCATCACGCCTTTTCTGACTGATAACTTTGATGTCAAAATACCAATATGCTCTTCGGGTATATCGAGCAAAAGTAATTCCACAGGCTCACAGAGTTTCCCGTCAATATCTTTTGTAATTACCTGCGGCTTTGAAACCAAAAACTCATATCCTTCACGTCTTATTGTTTCGATTAACACCGCCATCTGAAGTTCTCCCCTGCCGCATACTTCGAAAGCATCTGTCCTGTCGAGATATTTCAGTTCGATTGCGACGTTTCTTAGTGTTTCTCTTTCGAGTCTTTCTTTAAGGTGGCGTGTAGTCAGGAACTTGCCTTCCCTCCCGGCAAATGGGCTGTCATTCACATAAAATATCATTGATAGTGTAGGCTCGTCAACTTTTATTCTCGGCAGAGGTTTCGGATTTTCATTCGAGGTAATTGTATCCCCAATCTCAAGATTTTCTACACCTGCTAATGCTATAATATCTCCTGCTTCAACCTGGGTAACCTGCTTTTTCTTCAATCCCTGGAAATTAAACAGAGCTGAAAATTTTATACCGGTTATGGTTTTGTCTTCCACCACCAAAGAATAAGTTTTGTTCATTTCGAGTATGCCATGTGAAAGCCTTCCGATTGCAATCTGGCCGACATAAGAATCATAGTCAAGATTAGTAACGAGAAACTGAGGCACTTCATTGTCATCAGCATCGGGCCCGGGAATTTCCGATATAATTGCATCAAATAATGGCTTCAGGTCTTCGGAATTATCACCTATTTCATTATGAGCTACACCTGTCTTTGCATTTGTGTATAGTATCTTGAATTCGATTTGCTCATCCTGTGCATCAAGGTCAATGAATAAATCATATACTTCATTAATCACCTGTTGAATTCTTGCATCGGGACGGTCAATTTTGTTAATCACAAGAATAATCGGAAGCTTTTTTGCAAGTGCTTTCTTGACTACAAATCTGGTCTGAGGCAAGGGACCTTCGCTTGCGTCAACGAGAATTAAAGCACCGTCAACGAGATTTAAGCTTCTTTCCACCTCGCCACCGAAGTCGGCATGTCCGGGTGTATCAACGATATTAATTTTTACATCATTATAAAATATCGAGGTATTCTTCGCCATTATTGTTATGCCGCGTTCCTTCTCGAGGTCCATCGAATCCATGATTCTATCTTCGACAACCTGGTTATCCCTGAAAGTTCCGCTTTGCTTGAGCATACCGTCAACAAGTGTAGTCTTACCATGGTCAACATGTGCAATAATTGCAATGTTACGTAAATTTTCTTTTCTCATAAAAACTTCAATTAAAAAAACCTATATGACAAAACAGATGGGAATAAATTGTAAAATATTTTTACTTATGCCTGTTATCATAATTGAAAATTTGTACAGTATATTGAACAATATTCATCTTTTTTATTCAGTATACTGAACAAAATAAACATTTCATAAACAAATTTTAATTGAATATTATGATTGTCAAATAAAGATACCATATTACAATTATGTTTGGAATTAAAAGGTCGATCAGGATTACTAATTAATTAAATCAATTAATCCAAGAGATGTTATCCTTAATATTATAAAATAATTTTTTAACTTTGAAATTCTTTGAATAAGTAATATCTTTTGTTTATTCAAAGTTAACTTATATAAAAAATCGAGATAGAAAAAGGTAATGGTATTAAAAATATCACTGAAGATGAGACTGACTTTCTGGTACAGTACAATCGTGGTCGTATCACTCTCACTCTTTGGTGTATATATGTATTTGTCCGTTTCAAATGAATTGCATGCAAATCTGGATGCCTCATTAGCTAATGTCGCAATGTCTCTCGATGATATCATTAAAGAAAATACAATAGAAGCGATTAAGCAAAAAACTGAAAAAAGACCAAAGGTATCGCAGGATAAATTTGCACTTTTCAGGGAAGACGAAAAAAGAAGATTTGTAGGTCCGCTCAGGCCCGGCAGGGAGCTAAAGGAACCGGATGAAGACAAAGGAATGGTATGGTCGGCTATATACCAGCACATTCTCTTGGAACCAAAGAATTACTTCCTTCAGATTGCCGACACAAACAATCATATTGTCTGGAGGTCAGAAAATCTAAAATCCGATTCACTGCCGGTAATAATGTATTATTCCCTCAAAATGCAGGTTACAAGCGATTCGGTGTTGGTAAAAGGTTCGTCATCTTATTCAATACCACCATCAATAATCACCTTACATGAAGATGTTGATTCTGCTTTTTCTTATGTTGACTTAACCGGAGAAGAGTTGAGGCTGTTCGTTAAAAGGACAAATAATGCTGTTATCTCTATTGGCTATACATCGAGTGTAATCGAGAATCAGCTTCGGCAGTTGTTTATCGCATTGCTTGTTGCCTTCCCGCTCATTCTTGTTGTTTCAATTGCCGGTGGATTCTTCCTCGCAAAAATTTCTCTGCGTCCAGTTGATGAAATTACACAAACAGCAACAGATATAACTGCAAAGCACCTGAGTAAGCGTCTTCCCGAACATCAAATCAACGATGAAATCGGCAGGCTCACACGCACTCTTAATGCAATGATTGAAAGGCTTGAAAATTCTTTCATTCAAATCAGGCAGTTTACTTCGGATGCTTCTCATGAGCTTAAAACACCTTTGACAATTCTAAGAGGCGAACTTGAAATTGCACTCCACAGCCAGAAAACCACCGAAGAGTACGAAGGGGTCCTTGTTAGTGCATTAGAAGAAGTCCAGAGATTGTCTAATGTCGTTGAAACTCTTCTCGAGCTTTCACGTGCCGATACGGGACAAGTGAGACTGAGCATCGAAGAAGGGGATTTATCGAAATTGCTCAATGACATTGTCGAGGATTCAATAATTTTAGCCGAATCAAAAGATATTAAAATTCAATCCGATATAGAGCAAAATCTGATTATTGATTTCGATTCGGCAAGGATTCATCAGGCTGTGTTGAATGTTGTTGACAATGCGATTAAATATACCCCAAATGGAGGAAAAATTTCAATCGAGCTGAAAAAAGGAAAAATTCTCAGCGAAATTATCGTTACAGATAACGGCATCGGTATGGAAGAAGAAGAGCTGGAGCATATCTTTGATAGATTTTACAGAATTGATAAGGCAAGGTCAAGTGATGTACAGGGCTTTGGACTTGGATTGTCAATTGTACATTGGATTGTTGAAGCTCATAGAGGAAAAATTGAGATTAAAAGTAAGCTAAATGAAGGAACTGTTTTTACAATACTTTTACCCAATAATCACGGATTATTTGTTTAAGAAAATAAAAAATTTATTATTTATCTTATGTATATTACTCTCTTCGTCAATGCCTTATCCCTACCTATGAAACGGAGAAGGTACATCCCGCTTGGCTCAAAATACATATCAAATGAAAACTGAGAAGTACCTACAGCTTATAATAAGATTCAAAAACTTACTGAGCGTAGTGGAAAAGTAAGAAATATAACTTACCTAACAATAACAACAGGTACAGCCTTTGTATCACCACCTAACTTAACACTAATAATATACACTCCACTTTGTTGATTTTTTGTTAGCCAAGTAATTTCACCTGAATAATTATTTATTTGATTAAAAAGAATTTGTTTTCTATCCGATACCACATTTCCCATTATATCATACACTTCAATAATTGCATCATTAATATTATTACTCATATCCCAATAAAACTTAGTTTTAACATAATCTTGTGTTGGATTCGGGTATGGTTTAGATAAATATAAATAATTTGAAACTTCAACCTGTTCGTCAACATTTGTAACTCTCTTTGGTTTAGCAAACCATTTAATATTCGATTTCATTAATGAATCATAAGCAGATAAAATAATTAAACTGTCATTTTTAATAAATTGTGTAAACTGGCTATATCTTGATTTTGGAGTTATATTTATCCAATCTGTTGGATGCTTTTCAATATCATCATTCTGATATTGTTCATAATATCTATTTGAATCAGTATAGATTAATGTCCCGATAAAGACTTTATTATCAAAACCACTAATGCTTGTAATATACATATCACCAGTTAATATTGAAAACAGTTTCACTATCTGTTTTGTGATTAAATCAAGTTTATAAATTTCACAGTATGCTTTTTTATTAATGATATACTTATAGCCAATGATAAGTTTATCATTGAATCTAATAATATTAAATGTTGGAGGAATTCTTCCTGGAATAAATAACTTAAAATCATTTTTATTCCAATTCTTACCAGCATCACTCGAAGTAATTAAACTATAATACAAGCTATCATAAACAATGAACGTACTATCTTTTGGATATTTATAATTTCCTATAAATGCAATTAATACATCATTATATGAATCAATAAAAAGTATCTGTGTCGAATCAATATATGATAATCTTTCAGCTCCAAGAGTATCATCAAACTGATAAACCAATGAATATTTAAGTTTATTTAAAGTACCTTGGAATGCGAAAATAGTTTTATCATTGAGTGTACAAAATTTTGGAGACTCACCATAGAAATATCCGCTAAATTCGTTAACATTTTTTAACATAACAGTTTCGCAACCATTATTAGTATATGCAAAATTTGTATCTCCCTGATAAAGAGTAAATCCATAAAATAAACCGTTCATTTTATCTTTAAAATAAGTGCCGTTTTCACCCCAATTACTCTGAAATATTTTAGATGAAAATTTTGGCTCATAGTTTTTTTGTGGTAACCAAGTTATTCCACCATTTCTTGTACTAATAAATTTTGCATATTTTGAAATTCGATTCGCATTATTACTTTCAAATCTTATTATATCACCATAATCATTACTAATATTAAAATGAGACTTCAATTCCCAAATTTGGCCCCCATTAAAAGACATATATATCAATTTATCTTTACCTACTGCAATAATAATATCTTGGCTTAAAAAAGATACTTCTATGATATTTAAAGAGCTTATATATCTGTCATGGCCGGGGTACTTAATATGAAAATAATTATGATTTTGTTTGTCTATTTTTATAAAATATAATGAATCGAGATAGGTTGAAGCATTGATGATATTATATAATTCATATAAATTATTATTATAAGAAGTATAAATTCCCTTCTTAATCGGAGAAAATATAAATTCAACATTGTTGCCGTCATATTGATAAAGATTATTACTAAGCTCAAAATAAGTATTATAATCATCGGAAAATAAATTTTTAATAACAGGACAATCCGTACATATTCCTAAATTTTTTAAATCTATTATATCGCTGTTATCGTTTTGTAAATTTATTACTCCAAGCTTTCCGTTTCCTGCAGAATAAACAATATTATTAGCACTAATAGTAAAATCATAATATGTAGTATCGGAAGTTAATTTATATTCTTTCATCTTTTCAATATTTGTATTAAATACCATTATTGTATTTTTGCTAAGACAATACAGGTTGTTATTATATGCAATTATTTTATAAAATTCAGTTTCAAAACCACCATCATAAGCCTTCCAATTATTTCCATCATCAGTTGACTTAATGATATATTGTTTATTGACAACACCATAAAAATCATTTCCAATATTAGTTATGCTCACAATATTAAACGAATCATTAAGATTAACCTGTGACCAATTATTCCCGTTATCAGTTGAACGATTGAACGAACA
>MGZP01000004.1
GTATGCCGAACGGCACGTACGGTGGTGTGAGAGGACGGTAAGGGAAATAATCCCTTACCTCCTACTCGATTCAAATTCAAATCAAGGTATTTCCGGACAATTATTGGAACACCCTAAAGAAGGATTATTACTAAATCGTAATTGATTTAAAATGTCTTTATACCTAAATCTTATTCAAACAACTCATAGCTGATGAGTTCAAATAATAAATTTAAGTTTGTTGCTTCAGGTTTAGAACCTAATAAATAATATTCGAATATTATTGGGCCAATGTCAGGGACATAAAAAGGTATGTAACTCATAGCAAATTGCATTTTAGTATTTTTATCCTCCAACCAATTTTGGTATTCTAAACCGTTAAATCTACCAGCAGGAACAATGACATTCGATACATTTTCAATATTTGTCCATCTGTAAAAGTTTTTATCTAAAACAACATACTCATCTAATGAATCATCATAAACTAAAGTTTTTACATTATCATTCACACTAGCCAAATAAGGTGAAGTGAGTTTGGGGTATTGTGCTTCAAGGCTTGACTTATTGTCGCAAATTTCACATTTCATCCATAATCCTACATCTGTATTTGTCAGGAAAATTGTACTATTATCATCATTTATCCACCATACCTCAAACCATTTTTCATTATTATGAAGAACCTCGTTAACAACTTTGATGGTGTCTAAATATTCCCTAACAAGAGAACCGGATTTGATTTCCTGCACATTATAAATCCAGGTATTTCCAACATGTAGAGGCATGATGACTGAGTTTGTCTGGTCTGTCAGGACATAATTGTAATGAATGCCATACTTGTTAATATTTTCATCCGAATTGATTATATCCTCGCAGGATGAAAAAAGTCCCAACAAAAGAAATGAAGATGCAATAAATAAATACTTTTTCATTTGAACTCCTTAATAAAGTTTATAATCTTTTAAAGAATAAGTCATTAATTTTTCTTTTTTGATTTCTTTACCATTGAAATATGTAATGTGATAAATTTCTTCTTTTATTTTGCCGACATTTAAAGCATAATAATATACGAATTGATAAAATTGCACAGTGTCATTACTTAAATCATATAATTTGAAATTTTTATAAGATTCCGTGAATTTATAGCAATTAAATGTACCGGCATCAACAACTACGTTTTGGTTCGTTTCAACTTTCAGTTGTCTTTCTGCTTTTAAGTTGTTATAAGATGTATCGGGAGCATGATATAACCATATTTTAACATCAGAATAATATATTTCGTTGTTTATGGCAGGATATTTTACAACCAAATAATTAGTATTTGCACTGAATTGGTCGTGGAGCCATACTCCGATATCAGTGTTAGACACAAAAACTCTGAATGAAAAATAAACATAAAAATTAATATAAGTTCTGGATAGGATGAAAAATTTTTCTCCGCTAAATAAAGTGTCTCCATCTACTGTTAAAGTATCATAACCACCCATTCTGGTATGTTCATCAGTAGTATCGTACTTAAACATATACACCCAGTAGTTACCCAATTTAAGAGGTAAAAGAACATCTTCTGTTTGATTCTCCTTTATTTTTGTGTAGCTGCCCGTAGATTTTATAATATTATCTTCGGGGTTTGTTGTGTCATCACAAGCAATAATAAATATGAATAGTAAAAATAATATTAGATATTTCATATCACACTCCTAAAATTTATAGTTAATACCAAAATTTAATCCGATTTTTGATGCACTGAACCATCTTTGATTATGTGTGAATAACATATTGCTATACTCGAGGTTTTCTACTAATGAAAATGAATCATTTATTTTATATAATATTCCGACTGAGGGCCTTAAAATAATACCATAATTATTGACAGCTAAATTAATTTGTCCTAATGGCTGTAAATCTTTGTCAGTAAGAAATTTTTGTCTGAAACTGATACCATAGCTTGTAAGATTTGGATTTTGTTCGATTTTATAAATGATGTCGTCCCTAACATTTTCTTCATACTTTGTAAAAAATGTTTCCTGTCTTATATTAATACCAAAATCGAAATTATCAATTACATTAAAAAATATTTCAAATCCAAGATTATTGAAATCCGAAATTCTTGCCGGCTGTAATGTCTCTTTCGGGATATTCCAATTTGTTGACCATCTGCCTTCCACAGAAATACCTATATCTTCATCACTACCGAAATCTTCTTCCTGAATTAACTGCAATTCATTTTTTTGTTCAGTTATATCAGATAGGTTTATATTGTCGGACAATTCAGGTTCATTCCATTTGATAGATTTTTTTTCTATGAAAATTGGCTCTGACATTGCAAGTAAATTATGATTAGACTGCTCCGGAACTGGCTCTGACATAATATTCTCTTTTTTCAGATTCTCACTTATAATAACATTGTGTTTTTTATTTGTGATGATATTATTCATATTACTCTTTATTAAGTCATTTGGAGATTCAATTTGTTGAACTGCATCAGGCTTATTCATTTTTAATGGTGTAGCTTGCCTGTTTTCAGTTGAAAAAAAGCTTGTTGAAACCATAAATACGGATGTTGCCAGTAAAGCACCAATGCCTCCTGAAAGAAAATGCCATTTTGAACCTTGAATTAATTTTGCAAATGCGGGTGTATGTCTTACAGGCATTGAAATATTCAAATCTCTGTAAACGGATGCTTTCAATGCTGTTCCCGGAGCATAAAATCCCGAACTTGCTTTAATAGTATTTGTTATGGCGAGCAGGCTTTTATATTCTCCCCTGAGTGAGTCATCCATCGAAATCATAGAGAACAATTCTCTTTCTTCTTCTTCGGGAAGCTCTCCATCAATAAACTCGACTAATTTATCTTCATATTCCATTTTTGAACTCCGTTATTTTTCGTTAAATTCTTTAATGTAAGGCTCTAATATTTTCTTTACCATATTAGTAGCTCTTGTAATTCTTTTTCTTATACACTCAACGCTTTCGTTACACAATTTGGCAATTTCCTCATTTGATAATTCCTGGAATCTTTTCAGAATAAAAGCCTCTTTATAAATATCTTCAAGGCTGTCCACCGCCACATGAATTAATTCAATCAATTCATTATTATCCTGCTTTCTGCTTGTGTTTTCGATTTTAGAATCCCAATCCGATAATGTTAAAAGCTCATTCCTGATTTTTTTATTTCGGTTTATTTTCCTTGCATTGTCATATATAAGATGTTTGACAGTGAGAATCAGGAAAGGAAGGACTTTTTCAACGCATTTGCCCGATTTAATAAATAGGAAGAATTTGAGCCATGCATCATGAAAAACCTGATTTGATTCGCTTCTGTTTCTTGTCAGAAACAGGCAATATGAAAATAATTTGCTTCCATAGCGGTTAAAAAGGACGTCAAAGGCATAGTCACAGACAGGTTTCTCTTCTCTAAGCAGAGGTAATAGCTGTTCGTCACTATATGCATTATAATTATTCATTTGTTCTTTTTGTCTTTGTTATAGAGTAAAGACCTTTTTTTGTTAATGCAAAATCTCATACTATGAAGCGAAGAAGGACATCAAACAAGGACCATTTCCTATCTTGCAATAACAAACGGAAAAGCTTTTATTTCCGTACCTATTTTAATCGTTATAAGATAAACACCACTATTTTGGTTTTCCGATAACCAGGTTAATTCACCTGAATAATTATTGATTTTATTAAATGAAAATTCTTTTTTTTCAGACACAAGTGTACCTAATAAATCGTATACGCTAATTACAGCATTTTCAATATTATATGACATATTCCAATATACTCTTACTTTCACAAAGTCTTGTGCAGGATTTGGAATAGGTTGTGATATATACAAAGTATTTGAAACTTCGATTTGTTCTTCAACTGAAGTTATTTTTTTATGTTTTGCAAACCACATCACATCGGATTTCATCAACGAATCATACGCAGTCATATATATAAGACTATCTTGTTGCACATCCATATAAAATTCACTATACCTTGTTTTTGGTGAAATATTATTCCAAACAAAAGGTTCATTTTCTATCTCATTATTTTCAAAATACTCAAAATAATATCCTGTTTTTGTATAAAAAAGACCACCTATTAAAGTTTTATAATCATAACCTGTAATTCCACCAAATTGAAGTATATTCATATCTTCCTTGGAAAATATTTTATCGAAACTCATGGTTTTTAAATTTAGTTTAAAAACATCACAATAATATTTAGTTTGATCTCCATAAGTTATACCAATGAAAATATTATCTATTATCCTTCTAATTTTATCAAAGAAAAACTTATTAACAGGGAATTTGATTTCTATTTCTTTTTTCCAGGACTCACCATCATCCTTTGAGGATAAAAAACTATAAAATAAACTATCAAAAATCCATCCAACACTATCACGTGGATACTTATATGTTGCTGTTATTGCCACTAATTCATTATTATTATACGAATCAATATATAATATTTGTGTAGAATCAAGATAAGTTCGTTGTTCAATGCCCAATGTATCATTCAATCTGAAAATTAACGAATATCGTAAGTCATATAATGCCCCTTGTAATGAGAATATTGTTTTGTTATTATTTAAACATGTTAATGGTTTTTTATTCTCTAAATAACCAATCATATTATTAACATTTTTTGGTAAAACTGTTTCACCCCCATCATAAGTAATTGTAAAATTTGTATCCCCTTGCACATCAAAATTATTATTCCCATAAAAAAAACCATACATATTGTCTTTAAAATATGCATCACCAGTATTTTGAAAATCACTAAATTTCATAAATATTGGCTCATAGTTTTGTTGAGGGAGCCAAGTATTACCTCCATCAATTGTTTTAATAAATTTCGCATACTTTGAAATTCTTTTTGCATTTAATTTATCGAATAAGAACATATATCCGAATTCACTGCTTATATTAAAGTGTGATTTCAATTGCCAGTTTTGTCCACGATTATATGACATATAAATAAGTTTGTCAAAACCAACAGCAATTATAATATCTGAAGTCAAATAAGCAACATTTTTAAATTTTAATGAGCTTATATACCTGTCATTACCTCCTTTTTTAATATGAATCGCATTATGGTTTTGTTTATCTATTTTTATAAAATATAAGGAATCAAGATTTGTCGAAACATTACTTATATTATACAACTCATACAGATTACCGTTGTAAGAAGAATATACACCCTTTTTAATCGGAGAAAATATAAAATCCACTTTGCTTCCATCATATTGATAAAGACTATTTCCAAGTTCAAAATATGTTAAATTACCGTCTGAGAACAAATTTTTTATAACCGGACAGTCAGCACAGATACCTGAATTTTTTAAATCAACAATGTTTGTATTGTCGTTTTGTAAATTTATTATACCAAGCTTCCCATGACCAGCAGAATAGACCAAATTGTTGCCCGTAATCGTAAAATCATAATAAGTAGTGTCCGCATTGATGATGTATTCTTTCGACTTTTCAACATTTGAGTTGAACACTATTATACCAAAATTACTTATGCAATACAGGTTGTTATTATATGCAATAATTTTATAGAATTCTGTATTATTTCCATAATCAAATTGCTGCCAGTTAATCCCATCATCGCTTGATTTAATTATGTATTGTTTATTTACAACACCATAAAAATCATTCCCTATATTAGTTATACTCACAATATTAAAAGAATCATTCAAATTTATTTGTGACCAATTATTACCTTCGTCAACTGACCGAATGATTACACCTCCCTCGCCATAAGCGAGAATAGTTCTGCCATTATAAGCAGAGCCATTATAATTTGTATAGACTCTGTAATAATCTAAGCTGTCGAAAATACTATTTTCAGCAAAAGAATGGAATGTTGATGTAATAAATATTAATATTAATATGACATATTCTTTCATGTTTTTTACTTAAGATTATTATCTAATATAAATCTTAGAAAATATTATTTGTTTAAGGCCATCTGTACCCAATAACAATATCATTCATTTGTTCTTTTTGTCCTTGTTATAGAGTAAAGACGCTGATTGTACTAATTTTGGGACAATTTATTAATTTTCCTAATTATTTTATAATTAAAACAAAATGAGTGGTTATTTGTAATTATATAAAGTAATATTAAATTACTTTCGTCTAATTAAGCGAATGTAATTAAACCTTATTTGGAGTTTATGAAGAGTTCGTCAAAGAAGTTCATTTTATCAGGTGCATTGTTTATTTTTATATCTTTTCTGTTGATTGGTCAACTCGATGGTGTAGGGGTTCAAAATATTGAACCCCTTCTGGCTAGTGAAAGGGTTCAAAATATTGAACCCCTACAACAGGGAACATCTGCAACATTACGTGCAATCCCAAATGAAGCTTTCGGTTTCGGTGAAAAACTCGATTATAAAGTAGGCTATAAATTCATAACGGCAGGTACAGGTTATTTTTGGATTCAGCCAAAGCCTGTGATTCGGGGTGATAATTATCAGTGTTATGACATACGGTTCAGGGTACAATCTCTCGAAAGCCTTCGCTGGATTTACAAGGTTGATGACAATTACAAAACAGTTCTCGACGTGGACGGCATTTTCCCCTGGGAATTCGAACAGCACGTCAGGGAGGGGAATTATAAAAAGGATGCAAAGGCTGTGTTCGACCAGGTAAATAACACTGCTTATACAAATGATAAAAAGTACAAGGTCCCGTCTTATGTTCACGACATTGTATCTGCTTTTTATTATGTACGTACACAAAATCTAAGCTCTATGAAAAAGGGACACATTTTTTACTTGCAAAACTTTTTCGAGGATACAACTTATAACCTTGGTGTTAAGATAATGGGAAGAGAGACAATTGAAGTTGAAGCAGGTAAATTCAGGTGTATCGTTATTCAGCCACTCGTTGTGCAGGGCGGGTTATTCAAAACCGAAGGTAATATATTTATATGGCTGACCGACGACGAAAGGAAAATACCTGTTAAAGTAGCAACAAAGATAATAATTGGTTATGTCGGTGCCGAACTTATTAAATACAGCGGCATTCGCGGTCCTGTAAATGCAAAAATTGATTAAAAATATTTTGAGGGAATGTACTATGAGAAATTTCATTAAAGTTCTAGCGGTTCTAATAATTTTAAACATTAGCGTTTTGTATTCTCAAACTCCGGACAAAGATGATTGTTATAAACATCTTAACGATAAATATGGTAAAATGAACTCTGTTTCTTTCAAGTTCAATTCTCCTGATGTAAAAAATTTTCAGGGTTCAATTATTGCTGTAAAAGGTAATAAATACGTTATCGTTACAAAAGAAAGGGCTGTTTACTGCAATGGAGGAAATATCTGGAATTATTTAATTGAAGATAATAAGGTGCTAATTAGTATTTATGATAATTCAAATAGCAGTCCGATGTCAATCGAGAAATTCTTTTTTAATTTTCTTGAACGATATACACCCTCCGAGCTGACTGAATCAACATCTTCGCTCGGGACAAAATCATATGTTCTGCAATTAGCTCCAAAATCGGAAAAATCTTTCGATATTGACGATATAAAAATCTGGATTGACCCCAAGAATTATATTATAAGGTCTATCAAAATAAAAATAGCCGGTAAAATTCAAACACTGAACATTGAAGATTTGGTACTTGATAAAAAATATCCGGATAAAACCTTTGAATTTGTCCCAACTGGCAAAGAACAAATTATTGATTTCAGGTAAGTGCTTTAACGACAATCGGTATAGAAATATAAATATATTTGATACTAAGAATTAGTCTAAATTAATTCAATAATAAACCGATAAATATATAAATATCATTTGTTGATTATTTAATAAATTATCTTAAAATGAAATTAGCTTTTGTATTGATTTTACCTTTATTGGTTTTGTTGATTTCTTGTTCTTCCGTCAGAACAAAAACTTCTGCAAGGAAGCCGCCTCCACCAAAAACCGAAATAGCAAAAAAGGCCGATAAAAAAACTCAAACACCGACTAAACCAATAACTAAACCAAAATCAAGATTTACAGATACAACTAAAGTAGTAATTAAGACCAATATAAGAACTACACACGTTTCAATCAACTCACAACTCGATACGGCAATCGTAAATTTTGAAAATGCGAGTGAAGAACAGGACCTTGAAAAACTCGACCAAACCTGCCTCGAGATAAAATCCTTTGCCGAAACATTTGCCGAAGGGGATTCCTTGAAATTTGAAGCAATGTTTTATAAAAGCGAATGTCTGATAATAAAACAAGATTTCGAAGATGCTGAAAAAGTTTTGTCCGGTATAGCAAAAGATAAGCTAATCCCAAATTCAGTACTTGAGAGAACATTGGTAAGGCTTGGGCAAGTATATTGTGCTTTAGACAGGAAGAAGGACGCTCAGGCTATGTTTTCAAAATTCAGGAAGCAATTCCCAAATTCAATTTATGAGGAGATTGCTAATTGCGAGGCAATCCATCAATAAATTTGATTAAAGTATCTCCCTTCTTGACGGATAAGTCTTTCTCAACTCATCGAAAACATCAGTTTTACCGTTACTTGCATTCAATATTTTCCTCAAATTCTTTGTGTCTTCATCAATTTCCCTTGATTTTTGCAAAAGAATATAAAGTTTATCATAATCAGAAAAGATGTCAGAATGTAAGGGTTTATATTGAGATAATTCCTGATTAATTTCCGTATAATCCGGTTCAAGTTCTGAAAATTCTTTGAAAGCATCAGCCATCATTTTAGCACCCCTGATTTTTCCGTCTCTTGAATAACCAGCCACATGCGGTGTTGCAATCATGACTTTATTCATAAGTTCATGGTTGATATTTGGCTCATTCTCCCAGACATCAATAGCAGTGTACAATAATTCTTCATTATGTTTCGATATTAATGCTTTTTCATCAACAACTCCGCCACGTGAAGTATGAATAAATAAAGAGCCTGGTTTTATTAATTTTAAATTTTGTTCATTTAAAAGATTATGTGTTTGATAAGAACCATCAAGTGTTAGAGGGACATGATTAGTAATAATATCAGACCTTTCGCATATATCATCCAATTCTGCATATTTAACAAAATCCGGGAAAACGAAATATTCATCCTTTAACGGTGGGTCGTTGAGAAGAATTTTTAATCCTAAATAGTTAGAATATTTTGCAACGATTTTACCAATATTACCATATCCGACAACTCCTATTTTCTTATCCTGAATTTCAGATTTAGTTATATTTCTCCATTTCAAAATTGAATACACAACATATTCGGCAACAGAATTTGCATTGGAGCCGGGAGCATAGGCAAAGGTTATATTATTATGGCTCAAGTATTCAACATTGACATGGTCTATACCTGAAGTTGCAGAGCCAACGAATCTGACAGTTGTTCCTTCCAGCAATTCTGAATTTATATTAGTCGTTGACCTAACAAAAAGTGCTGAACAACCTGAATCTATCAACTCATTCCTCGATAACTTTCTGCCTGAATACTCGATTACTTCGCCACAGGGTTTCAGAGCTTCGGCGAGCATGGGTATATTTTCATCAACAAAGATAATATGCTTCATAACAATGCTAAACTAATCATAAATTTAATAACAGATTTAACCTTTTTTTATAGTAATTACATTATAATAGAATTTTCAATTTTCATTGAATTATTAATGAACAAAATTTCAAATATTTAATTTATAAAATGAATATCTAATTTAATTAGATAATAAATTAGCCGAATACAAAAAGCTAATTCCTTTTTTACATTGGGAAATTGCAAAATTGAAAATTACAAATTAAAATTTTTAGAAATTATAATTTATGAGAGATACAAGTTAATAACTCACCTTACGCATAAATTTTACAAACCTTAGTCAAAACCTTATTTCACCCTTTTTACCTTAGTAACAAAACTTATTATTCTACAAATCAAACCTTATTACCTTATTTTGATTTTGATTTTTGGTTGAATAAGCTAATAAGGTTAATATAACCGGTTACTTTACTTTTTACTAAGGTTAAATGTACTTGATAAGGTTTTTAAAATTACAAAGGTAATGAGCAGTAATAAAATTTTCAATATTGCGTAACATGAGTTAATAATTAATAATTATTTTGTAAATTAGATTTGATATATTTATTTTCAAAAATTATTTGATTTTTTACGGTATGGATTACGCTGCAGGCTCAGACCAGGTATTTCGCAAGGTAACTACTCTCCGGCTTTTGGAGATGAAAAAAGCAGGGATAAAGATTTCCTGCCTCACAGCTTATGATGCTCTTATTGCAAGGATATTGGACGAATCCGGAATTGATTTAATCCTCGTGGGCGATTCTCTTGGCAATGTCGTTCAGGGCAAGGATACTACATTGCCTGTAACCCTGGAAGAAACAATATATCATACAAAAGCTGTTGTTCAAGGGGCAAAAAGGCCTTTAGTAGTTGCAGATATGCCTTTCATGAGTTTCCAGGTTTCGCCTGAAGAAGCATTCCGTAATGCAGGTAAGGTTATGAAAGAGACAGGGTGTTCGGCATTGAAGCTCGAGGGTGGCAAACTTGTTGTTGATGCAATTGCACGTATGACCGAAGCTGGAATACCTGCAATGGGACATCTCGGCTTGACTCCTCAGAGTATAAATAGATTCGGCACTTACAAGGCAAGAGGCACAACTAAGGAAGAAGCGGACCAGATTCTTAATGATGCAAAATTATTGGAGGAAGCCGGGGCATTCGCAATTGTTTTGGAAAAAATTCCTGCGGAGCTTGGAAGGAGAATTACAGAATCTCTGACTATACCAACAATAGGAATAGGCGCGGGACCTTACTGTGATGGACAGATTCTTGTCTATACCGATATGCTTGGCCTTACGATAGACTTCAGTCCCCGATTTGTCCGCCGTTATGCCCGGTTATATGAGGAAATCAAAGATGCTACTTTAAAATACACAGAAGATGTTAAGAATAAACATTTTCCTAACGAACAGGAAAGCTACTGATGAAATTTAAATTATTGTATATTGTCATAATCTTATCATTTGTATTTTTCTTGAAGCTGATTGTCGGGTGCGGGACTGAAGTTATAGGGCCTAATACAAATATAATTTTTCCTGATTCATTAGTTAGCTATATTAGCAATGTCGAACCTTTTATGAGGGTAAAATGTGCTTATAGCGGTTGTCACAGCGACCCGCCTTATAATTCTGCTTCAACTATGACAAATTATTTCTCATTATTTAGCACAGATAATCTTGGCCTGGTTATAGCAAAAAAACCCGATAACAGTGTTTTAATCCAAATTTTGGATGGAAGACTGCCACACAATCCATATTTTCAAGAAGGATATATTACTCAAAATCAAATTAATGGTATGAGGAAATGGATTGAAGAAGGAGCAAAAAACAATTAATTTTGCTTATAGATAAGATAAAAAATTTTATAAATATATTTAAGTATTATGGAGTTTTTATGAAAAAATTGTTAACACTTTTATCATTATTTTTTATATGTATAATACTTTGGAACTGCACACCTAAAGCCGAACCCGAAGAAATTACGGGAATGACTACCTATGAAGACCCGGTTGTGAAATTTTCGCTCAAACATCCACAAAACTGGATAATTATTCCTACCGTGGGAAGCAGGATTACAATCTTTTCTTCAAAAGGTGCCAAGGACAGGTTTCTCCAATATGACGCAGAAGGCAAGGCAGGTGCTAAAATTGACCTCTATGCCAAGAAGCTCGATTCGGGTAAAACCTTCGAAGAATTTATGGCTAAAGCGAAAAATTTTCAACCACAGGTATATTCCAAGCCGGTTAAAGTGATATTGGATGGGATGGATGCCTATAAACAAACTTACTCTTTCGAATTGTCTGATGGCATGATGGAAGGTGAAGTTTATTATGCTACAAAGGACGGTAAATATGCAACAGCAATCTTTTTTGAAGCGTTTGGAGGCACACTTCACGGATACCATAAATACATTGAAGAAATGCTTGCATCGGTAAAGCTTGCATACGAACCTGCAGCAAAAAAGCCTGATACAATCTTAGTTGAAGCTGAACCTCCTTCACAAAATTTAACTACTAGAGGCGGGGATGGTTATACAATTTCTATTCCTGAAAACTTTACTTCTACAACAGGTTCTGCAAGGGATGCCCTGAGTTCAAGGAACTATATTGGCGACCGCAGGGCTGACTGCAATATTCAGGTTGATGTTATTGATGCAACAAAACAGCAAAACCTGAAAAAAATTGTCGAGGATGATAAAAATAAAGCGAAGTACGGTAATTCAACTCCATCCGCAACATCTATAGGAGGCCAGTCAGCTTATGTATTCAGCTATTCGCCGGGCAGAAATGTGCAGAGCCGGGTATTTTTCGTGATTAAAGGAAACAAACTTTTCAGAATTACAATGAACTGGTTCAAAGGTGAGGAATCATCATATTTGCCGATATTTGAAAAATGTATAAAGAGTTTAAAGTTTCAATAAGAATTATTATATTTACTATATAATGGGTGGCAGATGATCCTGTAAATGTGTAGCAGTGCGAAAGCACAATCTACTTAAAAAAAAATTCCGGCAATGTCCGCTTAAAAATTGGGACTCTGCCACCATTTATTTTATTCCAAATGCAAAACAAAATTTACACTCATAAAATCAATACTCCACTCGGAGATATGATTGCCGCAGCCACAGACGATGGACTTTGCCTTCTTGAATTTGCAGACAGGCATGCTTGCCCAAAAGAAATAGATGATTTGAAAAAATTGTTGAAAGCTGAAATTATTGAAGAAGAGCATGTAATAATTGAACAAACACATAATCAGATTGATGAGTATTTCCAGGGGACGAGAAAAGAATTTTCAATTAAATTAAATACTCCGGGTACTGAATTTCAAACGAAAGTATGGTCGGTACTGATGGAAATTCCTTATGGAAAAACCCGAACATACAAAGACCAGGCTATAATACTTGGAAATTCTGCTTCAATTCGTGCAGTCGGCAAAGCAAACGGAGATAATCGTATAGCAATCATCATTCCCTGCCACAGGGTAATCGGAATAAATGGAGATTTAATAGGCTATGGTGGCGGCTTGTGGCGAAAACATCATTTACTTGAATTTGAAGCAAAAATAAATAATAATTTTTCTTTGTTTTAATAAATTGATAGAATTAATAATATGATTTGATATGCACACAAATGAAAAAATAATTATTCTCGATTTCGGAGCTCAATATACTCAACTCATTGCCCGTAAAGTACGTGAGAATGGTGTTTATGCCGAGATATATCCTTTTAGTATTGCTTATAAAAAGCTGAAAGAGCTTAATCCTAAAGGCATCATACTTTCGGGTGGACCTTCAAGTGTTTATGAAAAAGATGCACCAATCCCATCTTTTGATGTAGTTGATTTTGGTGTGCCTGTGCTTGGAATATGCTACGGACTTCAACTAATAGCATATACAAAAGGCGGANNNNNNNNNNNNNNNNNNNNNNNNNNNNNNNNNNNNNNNNNNNNNNNNNNCAGTTCGTTCACCAGACAAAAAAATCTTCGGAGTGCAGTTTCACCCTGAAGTTCATCATACACAACTTGGCAACAAGATACTGAATAATTTTGTCAGAAGCATCTGCGGATGCCGTGAAGTTTGGAATGCCGAATCATTCATCGAATCGTCAATCAAAGATATACGTGAAAAGGTTGGTAGTGAAGGTGTTCTTCTTGCTCTCAGCGGGGGTGTGGATTCAACTGTTGCGGCTGTCCTGCTTCACAAAGCAATCGGTGAAAAGCTTCATTGTGTTCATATTGATTCGGGGGTCATGCGTACTGATGAAAGTAAAACTGTAATTGAATTATTCAATCAATCATTTAAAATTCCAGTAGAGCTTGTTGATGGTTCAGAATTGTTTCTTGAAAGATTGAAAGATGTCGAAGACCCTGAGCAGAAGCGGAAAATAATAGGAAAAATATTCATTGACTTATTTGAAGAATCAGCAAAAAAAATTAAAGATATTAAATGGCTGGGACAGGGTACACTATATCCTGATGTAATCGAATCACTTTCTGTGAAGGGTCCATCAGCCACAATCAAAAGCCATCATAACGTTGGCGGCTTGCCTGAAAAGATGAATTTGAAAATCATTGAGCCATTCAGGGAATTATTCAAGGATGAAGTTCGTGAAGTGGGACACCAGCTTGGTGTGCCTGAGTGGTTTGTCGAACGTCATCCCTTTCCGGGACCAGGACTCGCAATAAGAATACTCGGTGCGGTATCGAAAGACCGATTGGATGTACTGAGAAAAGCCGATGATATTTATCTCGAAGAAATCCGTAATGCAAGATTATATGATGAAATATGGCAGGCATTCGCAGTATTGCTTCCTGTTTCGAGTGTCGGCGTGATGGGTGATTCACGTACTTATGAAAATGTTTGTGCATTGCGCGCTGTAACCTCAACCGATGGAATGACTGCCGACTGGTATGAATTTCCACCTGAAGTGTTAGCAAAAATCTCAAACCGCATAATTAATGAGGTGAGAGGAATCAATAGGGTAGTATATGATATAACAAGCAAACCGCCCGGGACGATAGAGTGGGAGTGAGAAAGCAATTACGAATAACAAATGAATCAAAACACAGAACTTGTGCGAAATTCGGTAAATATGAAAAGAGAGTATTTGAAAAAAAACGGATCAATAAAATTAAGATAAAGAGTTTAAGTGGAGAATCAATATGAATGAACACATAAGTCAATATCTTGAATATTATATTCGACTCAAAAATCCCCAATATGCAGTCTTGCTAAAAGGGGAATGGGGTTCCGGAAAGACATATTTTATTAAGCAACTTCAAGAAACTTGGGTAAACCGAGAAAGATATAAAGATAGTGAAACGGATGGAGATATTATTATTATTCAACCTATATACATTAGTCTATTTGGATTGAATTCCATAACACAAATCAATGATAAGATTAGAGCTGAAATTCATCCTTTTTTATATTCAAAGGGTATGAATATTGGAAAAAAAATATTAAAAAGTGTTATCAAAGGTATCGTTAAAATAGATTTAGATATAAATAATGACACTGAAAAGGAAAGTAATATTTCGTATGCAATTGATTCAATAAAGCTATTTGAAAACGATAATCCAAATGTCAAAGGAGATAAAATATTAATATTTGATGACATTGAAAGATGTAAAATTCCGATTGAAGAAATATTTGGATTTATAAATTATTTTGTAGAACATTTAAAATGCAAAGTAATTCTAATATCCGATGAAGATAAAATTCAGTCTAAGAATCCGAACATCGACAGCGTTGAAAACCAAATTAATTTAAATGATATTAGTCAAATGTCTTACAAGCACTTTAAAGAAAAAATAATAGGACAAACTTTTGAAGTTATAGGAGATGTGGACAGTGCTTTAAATACTTTTTTTGAGGAAATCCCAAATTTATCTTGTAAAGAATTTCTAATAAAAAACAAAAATTTAATAATTGAACTATTTAGAAATTCTGAAAAGGAAAATTTAAGAATACTAAGACAATTAATAAGTGATTTTAATCGCTTATTAGAATTCATTGATGCTACAAATAAGGAAGATGTTCCGAAATACGAAGAATTTCTGAAGCACTTAATTGTATATTTTATAATTGTTTATCTTGAATATAAAACAGGAAATCAAGATATTAGTGATTTTCAAAAATTTCATTATTTTGTTAAGACCGAAAAAGAGAAAATTGAAAAGTATAATTCAAAATATAATCAGTTTTTATCTGAACACCACATACTAAATTCAACTGACGTTCTTCCAATAGAAAACATTGTCCAATATTTGGAATCCGGTTATATTGAAAAGGATGAATTAAATAATATTTTAACACAAAATCATTTTTTCAGGTTAGATGATGAACAGTTGTGGGAAAAATTATGGGATTGGCAATATATAAAGGAAAAGAAATTTAAGGAATTAAGAGATACTTTATGGGGGGAATTATATAATTGTAAAATTGATAATATAATAGAAATTTTGCATATTATTGGAATATTCTTAACGCTTTCAAAAGAAAAATTATTTGAAAAAGATTTTAATTATATTCTAAAACATGCTAAGAAATTAATTGATAGGAATTTGTTATATAAAAAAGAATTTTACGATACTTATCAGGACAGCTCAATCTACAGAATATCCGGTAAGCAATATCAATCTCACGATATTAAAGAATTTCAAGAACTATTGAGTTATACTGATAAAAAAATCAGAAATATAAGAGATGGAAATGTATTTGCTAATTTAAAAACCTTATTTGAAAACCTTGATGATACAATTATCGGAAGTATCTATCCAAAATTACATGAGATAATACCAGGTTTTGAGATACTTATACAAATACCAATATTTAAAACAGTTCAAGGAAGAAAGTTAGGAAAAAAAATTAAAGGCTTAAATTATTATTCAATTTATTCTTTCATTGATTTTCTCAAGTATTTATATTATCCTGAAAAGAGATATACTAATGAGACTTTAATGAAGTATCATAAGGAGGATTTAAAATGTCTTGAGGACTTGAAAAATGAGATTAATTTAAAAATAAATAGTCGTGAATTCCTTAAGAATAGAGCCTTTAAAGAGTTAGATATTGAACTTGGAAAAATCATTGAAAAAATAAATAGGATATAAGGAGCTTTTCAAATGTTTTGTAATTTCAAAACAAGGAGATGAATATGGAAATGACTTGCCATAATTGCGGTAATAAACATTTCAAGGATGGAAATGTTGATAATGTATTTAATATCCAGGAAAAAATTTATTTAGTAAAGAATATTCCTGCACTTATTTGTACAAGGTGTGGTGAGCCATATTTTACACCGGAAACACAAAGAAGTATTGAGAATATTATCAAATCAAAGAATAATGTGGTCTCAAAAATTGAAGCTGATGTTCTTGAGTTTGTTTAATCAAATTCCTCTTGAATTTATCCATAAAAATTCTTCCTTTACTTAAGAATATTATCAAAAAGAATAGCTAAATATTATTCTGTTCAAAGTAAAACTCACTTTTAATTTATTATTGTAAGTTGTGCTATTCTCCTTTATATATTTATTATATGATTTTATTGCTCTTCTGAATTTCTCTTTGCTGCTAGAAAATAAAACAAAGCTGATTAAATCAAGAACAGTAGCTGCACCAGCAGTAAAATAAATTGACTCTTTTACTTGTCCAGAACCGTAATTGTAATAGCTAATAATATCATCTATTGTGATTACAGTTAACAATAGGCCACCAGCTAATGAAATGACAGCAAGTGTTTTATCTAATTTTGAAGAACTGACTAAATCGTATGAAAACTGATGATGGCTTATTATATCAGATATTTTCGATTTTGAATATTTTGATGTACCAATGTAATATTCGTTTCCCCAAAAGGAGTAATCAACTTTAATGGTATCTTTTCTGCTTTGAGCATGAACAAATAATGTTGTAACTAAAATGAAAAATGATAGTAGAAATATATGTTTCATAATATCACAGGAAATTAAATAATAATTTAATTTTTTAAATTATGATAAAAGAATAAATAAAACAAAAGTTATTCTTGCATTTTAAGAATAAATACTCTTTTTTTGCTTAATTAAATTAATCATAAAAATTGATTTCCAATAAAAAATGCAGGATAATTCCGTTAAACCGAGTCTGAAGGCTTTGTTTTCGATTACTGTTGTAGTCGGAGCTTTAGGCTATTTCGTTGATGTTTATGATTTGATTCTTTTTAGTATTGTTCGTGTATCGAGCCTGAAATCATTAGGCTATCAGGGCAATCAGTTGCTCGATTATGGTGTACTTCTTCTGAATTTGCAGATGCTGGGAATGCTCCTTGGTGGAATACTCTGGGGTGTGCTTGGCGATAAAAAAGGCAGGGTGAAAATCCTGTTCGGTTCGATTCTACTTTATTCTCTTGCAAACTTTGCAAATGGATTTGTCAATTCGATTGAGGCATTCATTGCCTGCCGATTCTTTGCAGGATTGGGACTTGCCGGAGAGCTTGGTGCTGCTGTGACTCTCGTACTTGAAATTTTACCTAAGGAAATACGAGGCTATGGAACTATGCTCATAGCTACGGTTGGTGTCAGTGGTGCAGTAGTTGCTAATCTCGTTGCAAAGCTCTTCGACTGGCGATTGACTTTCATTATCGGTGGTGTGCTGGGTATTTTGCTTCTGTTTTTGCAGATGAGTGTAATCGAATCAGGCACATTCAAAAAAGTTGAAACAATGAAAGTCAGCCGCGGGAATTTTTTCAGCTTCTTTACGAATTGGAAACGCTTCGCAAGGTATATGAAATCAATTTTCATAGGATTGCCGATATGGTTTAGCCTGAGCGTACTAATCACATTCGCACCCGAATTTGCAAAAGCAATAAAAATAAACGGGACAATTCACGCCGGTGATGCTGTGATGTGGTATTATCTCGGTGCAACGATTGGCGACTTCACAAGCGGCTTCCTGAGCCAGTATCTTGGCAGCAGGAAAAAAGTTGTCTTCGGATTTATTACAGCCCTCACTGTGATGGTTATAGTATATCTTCTACAGAATCATATTTCGACGACGACATTTTATATCATCTGTTTCATTACTGGTTTGCCCGCAGGTTACTGGGCTGTTTTTGTAACAATTGCCGCAGAGCAGTTCGGCACAAATCTTCGTGCAACCGCCGCCTCTACAATTCCGAATTTTGTTCGCGGCATGGTTGTACCAATCACATTTTTATTTCAGTATTTCGTTTATCTCACAAATGTGAAAGCAAGCGGGGCTATTGTAGGAGCGATTTGTTTACTCATAGCGTTTATATCTTTATGGCGCCTTGAAGAGACATACGACAAGGATTTGGATTTTTTGGAAGAGTGAGATTCAATTACTAATTACTAATTACTAATGATAATTTGATTAATTAATAGCAAAATATTTTCCTATATTTGTCGAATAAATCATTCATCAAAATAACAAGAAGATAAGTATATAAATTAAATATATCGAATAGGTTATTTTTCAATACTTTTTTACTTTTTTATAATAAAAAGAGGCATATTATGAAAAATTTAATTTGCTTAATCTTGCTTGTTGTTTTATTTGTTCCATCTCAGTCAAAAGATTTAAAATTTTATTTTAAGAATCTTCATAGACAACCAAATGAATATGGTGATAACATTAAACCCTTATATTTATTTCCGAATGATACACTTTATTTTGGGAGAAAGCCACTTCCAATAAAATTACCAACTCAACAAAAATCTAAAGATTTAGCTTATGCTATGTTGTTTTTTACTGGGTGGGAAAATGCTTCTTATCCAAGAATAACATTTACTTTGTTTAAAAACTATAAAAGTGATACAGTAGAAATATATCCCGATCTGAACAGTAATCTGGATTTTACTGATGATTTAATATCATATTTAATTTGCAATCGAAATCCTTCTACTTTTATTAATCTTCCCAATTCCAGTAATACCGAAGGAAAATTTAATTATAAAATTGGAAAAGTCATTGGTGAGGATAGTATGAGTATGAAAGCTGTTATTGAACATTTTTATAATGATGACAAAAGTAAGGGATTTGTCACAACTGAGCCAAAATATTGGTATAGTGTAACAAGACTGAATGTTCTTTCTTGTGACACAGTATTAGATGGAGATTCTATTCAATTGGGTTTAATGGATTGGAATTGCAATGGACTCTATAATGATATTGATACAATTTCTGAAAATAATTGGCACTCTGACAGGATATTAATCGGTTATTATGGTAATGAAATAATATCTTACGAGCCATCAGCAGGGGCTTCTATATTATTACCTGAAACTTATGTTGATATAAGGGGAAGTATATATAAACTAATAGAAGTTGAAGAAACAGGTAAATATGCCATATTGAGGACAACAGATAAAAAATCTTCTATTCTGAAAATTGGTGATTCATTACCCGATTTGAAATTTAAATTAATATCAGGCGACTCTACATCCTTACGAAAAATGTTTGTAAAAGGGAAATATAATTTAATTGATATGTGGGCTTACTGGTGTAGTGGCTGTGTCAAATCTTTAACTAAATTAAAAAAGATGGATTCACTTTATCATGACAAATTTAATATTATAGGTCTTCATGACTGGCAAAGCAATGATTCGGTTGCCCGAAAATGCGTTGAGAAAAATAATTTATATTGGACAAACGGTTTTCTCAATCCTGAAATAGCAAAAAAACTCCTTTCATCAGGAGGATATTTTTACTATGTCTTAGTTGACCCTGACGGAAAAATTTACAAATTCAATATTTATCTCAATGAGGTTGAAAATATATTGAACAAAATGATAGATTAAAAATACCTGTCATACTTCCAATTTTTTGGATTGGTTTTAATGTAATTACGAATTTTATAAAATTCCTCGTCATTTCGTATAATGTGTTCATAATAATTCCGTTGCCAGACATTATGTATTGATGTGTTTTGACGAATCCATTTTGTTACACCGATTTTAAAACCGCGAACAATTGCACCTAATGATTTGGGAATGATGTGTTGGTATTCATTGCGTTGTGTTTGTTTGTATTTATTATTATTATGATTACGGTGTTCAATATAATGTGGTTGATGTAGGGGTTCAAAATTTTGAACCCCTACATTTGCGTTATCACCAATGTTTTTGCCAACATTTACAAATTGATTGTCATCGGATTTTTGATGGGGTTCAAAATTTTGAACCCCTACATTATTGTCATCACACCCAATGTTTTTGGCACCTACCCCTACATTGTTGTTATTAATTCCAATGTTTTTGTCGTTATTGATTATTATTATACCATGAACATGGTTTGGCATTATGATATATGAATCCAATTCAACATCGGGATAATGTGTTGTAATGTCATTCCAACATTTATTAACAAATTTTCCTGCATCATTTAAATTTATTTTATCTTCAACAATTTCACCGAATAAATGGTCTTTGTAATATGTACTAATCGTTACAAAATAGAAACCTGTTCGCGAATAATCATATTTCCTGAATCTGATAGATTTTCTATGATATTTTTCAGACATAGATTAATTAATTATTCTAATCATGTGAATGTGGCGGTCCCGGAAACAAATTAGGTCTCTGCATTCCGCCGAAACTGCGGAGGTTATATGTAAATGTCAACATGATATATTGCTGAAGGATTTTGTTCTGCGAATATTCGATATAGTAATCCGTAACATTTGTTTGTATGCTTTTATTTTGTTTCAAAGCATCAAATATTGTCAGTTTGATTTCACCTGCATTATTTGTAAATAATTTTTTTCCTATGCTGAGATTCAATAAAGTGAAATCATTATTATTCTCCTGTACCAAGCCTGTATAGAAGTTGTTTCTCAAATCTGCATTAATGAAAATACCTTCCCAGAAAATCCATTGAAAGTTGAAACTGTTTGTATAGTAATTATAATTATTGTTCAAGTCTTCCCTGATAGTATTTTTTGTAATTGCAAAATTACCGCGTGATGACAATGTGAAATCAAGGTCCTCGCTGACATTGCTTGTCAGAACTATCTGCAAATTTGTGTTATATGCATTTGAGAAGTTAGTAACATCATTAACAAGGCTTGGTGTTCTGGAGTAAGAGCCGCCAATGTTCAGATTCATTTTTGATTTAATTAAATTAATCGGAAATCCATAAGTAAAGAATGAAGATAAATTTAATGATGCTCCAAGATTAACAGGACGGGTCAATTGTCCTCCTGCCGGTAGTATGATACCTCCTGAAAGTGTAGTATCCTGAGTTGCGATGAAAGTTGAATTTGCAATTGTATTTGTCCTGTAATTGAATGAAGTGAATGCAAGAATAACATTGTTGAAATCCGCACTGAAGCTGGAAAAACGTCCCATCAGGAAATGGGAGTATTGCTGTTCCAGTTCAGGATTGCCTGTTGATAATTGCATTGGATTACTTACATCAATGACATTCTGCAACTGAGAAATGGACGGAGAATTTGTTGATGTCCTGTAAAAAATATTCATATTTTCGGTTTTTGAAAATTTGTATGTTAATCGCATCGAAGGTAAAATGTTATCGAATTTATAATCCATTGTTAGGCTGTAAGGAAAGTCCTGTTGGCTGTTTAGTTCAGCTTTTTGATAGGCTAAACCGGCAGTAAAATTCATCTCATCGGTTTTTAACCTGTATGCCAGTTCCCCCTTTTGAGTGAAATAATAATTATCGAATTTGTTCGATAGCAAAGTATCTAATAAATCATAGTCAAAGTTAATGGGATTAAAATCATAAGTTCTCTTATCGGAGTTGTTAGAGTTGTAATTTGCATTGTAGCTAAATTGCAATTGCTGATTATCGGATAATGGTTCAGTGTAGCTGACATTCCCAGACAAGCCGTACCCTCCGACAGGTGAAAGTGATTTTTGATTTAAAGTATCATACATTGTCTGGCTCAATTGATAATATATGCTTTCAGTAAATTGACCGCCTGAGCCTCTTTTATCATTGAAACTTGTATTCAAGCTGATTGAAAATGTCCTGCCTTTTGTTTCAAAACGATGTCTATAGAGAAACTCATTTGAAAAATTCAGTCCTTCATAGCTCGATTTGTAAAGATTATCCGAAGTATTTAATGGATTACCATCGCTTAGTAAATAATCACTCAATTGGTTATTGTCAACATTACTTGCCTGAACTGTCAAATTAGGTCTTAGGATAATTGAGTTGTTTGTGTCAATATCATACTTTAATCTCATATTAAATCTATGATTATTGTTCTTATTATAAGAATCAGTATTCTGATTATAATAACTCAGCGAATCACTTGTTAATATATATTCCCGGTTCAATGTTCGTTCATTTCTGTTTTCGGTATAATTAAAAAAGTAGCTTCCCGAAACTTCAATATTTTCACTCCAATCATCCGAATAGTTTACACCAAAAGCGTGTGTTGTGCTTATACCGTCCATTTGGCCGACCATAAAATCTCCAATACCCGATTGGCTGAGCATTCTTGTTCCCCCACCACTGGGCCTGAATCCTCCGGTTCCTCCGCCTCTAAATGCCATCCTGATAAATTGCCCTCTCAGTCCGCCTCCGCCACCCATATCGAGAATATCCATGATTGAAAAATTTTGCTGGCTGATGTTGTTTGTTATCCCCATAATAGAAATTCTCCGGTCATTATCAAATAAATTTAGGTTTAGAGATGCGATGTATTTATCCTGGTATCCGTAACCTCCGCTGAATTTGCCGAATGTGCCACTTCTACGGTTAATTTTAGTTATTATATTCATTGTCTTTGAGCTTTGGCCATCATCGAATCCTGTGAATTCGGCTTGTTCGCTCATTTTATCGTATATCTGCACTTTATCGACAACTTCGGCGGGTAGATTTCTAAGAGATAATGTAGGGTCTTCCCCAAAGAATTGTTTTCCGTCAACAAGAACTTTTTTAACCTCTTCACCCTGTGCTTTTACCGTACCGTCGCTTTCAACCTGTACGCCGGGAAGCTTTTTGACAAGGTCTTCTGCATTGGCATCAGGAAGTGTTTTAATACTGCTTGCATTAAAAATTGTCGTATCTTCTTTTTGTTCTCCGATTGGTGCATTGGCTGTAACATCAACTTCTTCGGTCGTTATTTTTATCTGAGCAATGAATAAATTTCCAAAATTTATATTTTTATCTTTAACATTAATCCTTTTTTCAAAATCCCGATACCCGACATAAGAAATTTTGAGTGTGTATTCACCACGTTTAACATCTTTGATTTCGAACTCACCCTTTTTGTTTGTCAGGCCATGATATTTGGTTAGCTTATTTTTATCGTTCAAAACAACAGTTGCACTAATCAGAGGTGATTGCGTCACACTGTCGAGCGCTTTTCCGGTGATAATTACGTTTTGAGCCTTTACAAAATTGAAAATAAATGCAGAAGCGGCTATAACAAGAAAAATCTTTTTATACATAAAAACTCATTATTTAAACAAATTCTAAAATCATTTG
>MGZP01000005.1
TATGGCATTTCGGTAACACCTCTGCAAATGATTGCAGCATATTCTGCTATTGCTAACAAAGGGGTCCTGATGAAACCTCATATTGTCAAAGCTACCATTGATAATATCGGAGATACTACACATTTCAATCCTCGAACCATCCGAAGAGTCATATCAGAATTATCAGCAGAAACAATAACTGATATGTTAGTTGGTGTTGTTGAAAAAGGAACCGGGAGGGAAGCAAAAATTGAAGGATACAAAACAGCAGGTAAGACAGGAACATCGCAAAAACTTGTAAATGGCTCATATACAACACAAAATTATTATGCATCCTTTATAGGATTTTTCCCTGCAGATAAGCCTAAAATAGCTTTGCTTGTCTTACTCGACAGCCCGAAAGGTTCTTACTATGGAGGTGCAACGGCAGCACCAATTTTTAAGAACATTTTAATGGATTGGCTTTCAATTAATCCAATTATTCAATCTGAAAAGGCAAAAGAAGATTCACTAAAACATGATTCAGTTTATGTCCCGGACTTTCGAGGATTATACGTCAAGGATGCAATTAGAATGGCTCAGAATATTAAATTGAAACTGAGTAATACATCAGATACAAACTCAATCATAATTTCACAAAATCCAAAACCAAATCAAAAAGTTCATAATTGGAAAATAATCGAATTACAAACATTCAACAAAACAAAACAAGTAGAACTACCCGATGTACGTGGATTAACGCTTCGCAGAGCTATTACAATTCTTCATCATGCAGGTTATAAAACCAAAGTAATTGGTTCAGGAAAAGTAAGTGAGCAACAATGGGCAAGAGATGGAAAATTCCGCACTTGTACTTTGTTTTGTAATTAATTATTTTTCTATTAAAATCCTTGCATCAGCGACAACTATTTCATAATCTTTTATGAGTAGCGGATTAAGGTCCAATTCCTTAATTTCGGGTGCTATTTCGAGTAAGGCAGATAGACGAACAATAATATCTGCATATTTATGCTCATCAACTTTTTGTTTTCCTCTAACACCCTGAAATATTTGATATGATTTCAAGTTACGAATCATATATAATGCCTCATCTGAATTGATGGGGCATAATCCATAAGTAAAGTCTTTTAGAACCTCGATGAAAATACCACCCACACCGCATAAAATTATAAATCCAAAATCCTTTTCATATTTAGCACCAATGAATAACTCGAAATCAGAATGCAGCATCGGTTGAATTAGCACTCCACTTGCCCCCTGAATTTTCATTAATCTTTTATAAGATTGGACTGCTTCATAATCACTACTTATATTTAGTATAACACCTCCAACATCGGTTTTATGAATGGGTCCTATAACCTTCATCACTAATGGAAAACCTACCTTAGAACAAGCCTGTAATACTTGTTCTTCATACGTTGCGATATATTCTTTTGCTCTTTTAATACCTGCAATATCTAATAATTCCTTTACTAATTCAGGTTTTAAAAAACCATTTTCGTTTTCATTAATTAATTTACTTATTCTGTTACTATCGAATTTATATTTTGAAACTTCTTCAAAAGGTTTTGGGATATTATATACTTTTGACATTGCATTTGCAAGTACGACCTCATCTTTAAAAAATACTCTTCCAAGTGAAATAAATGTGTCAATAGCATCTGATGCCTGTACGATTGAAGGGAGAACAGGCAAAATTGGTTTCCTGCAAATTTTCATTTTTTCATTTATCAACTCATAAACAGGGGTTACATCTGTCAATCCCGGTGTTCCGAAAATAACTACAGAGCCATCAATATTATCGAATTTATTATCAATATAATCGAGAATAATTCCCAACTGTTCGGCTGTTCCTGTTGCAATGAAATCAATAGGATTTGCCACAGAAGAACCATAATTCAAATTTGATAACAATTCATTTGCATCTTCACCTTTGATATGAGGAATATCAAATCCACCTTTTGACAATGAGTCTGTTAACATTACACCGGGTCCTCCAGCATGAGTTACAATTGCAATTCTTTTTCCTCGGAACTCAGGATAATTGAATATTCCTGCAACATAAGCAAGTTCTACCCTTCCAGAACATCGAACCACTCCCGCCTTTCTGAATAATGCATCAACAGCTAAATCAGAACCGGCGAGTGCTCCCGTATGTGAAGATACAGCTCTTGAACCGGCATCTGTTGTTCCTGCCTTAATTGCAGCAATTCTGCATCCTTTCTTGATTAATGAACGACAATGTTTTAGAAATTTCTGAGGTTCATTTATTTGTTCAACATATATAAGTTTTATTCTTGAACTTGTTTTTTCATCAAAAGTTTCATCCCAATATTGAATAATATCTTCGACACCTATTAATGCACTGTTTCCGACAGTAAACACACTTGAGAATTTTATTCCCATTGGTATTGCAGTCTCGAGAATAAAAACAGCAGTTGCTCCTGAACCTGAAACGAAATCACATCCTTTAGTGTCAAGCACTGGCATCGGACCGCCAAATAATCCTTTGTATGAAGTTGTCATAACACCCATACAGTTAGGACCAATCAGGCAACCATCGGCTTTTTTTACCATATCGGTAATTTTTTCCTCGAGAATTTTACCTTCTTCTCCCATTTCACTGAAACCTGCGGAGAGAACAATAAAAGATTTGCAACCAACTTGGTTAATAAGGATCTCTAATGTTTCCGGAATAAATTTTGAAGAAATGGCTATTATTGCGAGGTCAACTTCCTTTAACTCCGAAACACTTTTTAAGCAAGCTAATCCCTGTACTTGGGTTTCCTTAGGATTCACAACAAATAGTTCACCTTTATATCCACCATCAACGATATTCTTAATTACTCTCCCGCCGGGTTTGGATAAATCATTTGACCCGCCGACAACAACGATGCTTTTAGGTTCTATCAGCTCTTTAGGTATCATAAATCAAATTATTAAAAATGAAAATAAATATAATTAACAAAATTATAATATATGGATTAAAAAATATGTTCGGAATTGAAATAAATTGAATTACCATAGATTTTAAACAAGAAAAATAAATAATTATTTCATATATTAGTCATTATTGTATCCAATAAATTTATGTAGTTTGTCATGACAATAAGGGAACAGGCTCAATACTGGTTTGAATGTTCGCAAAGCGATTTAAAAGCGGCTGAGAATAATTTTAAATCAGGTAATTATGACTGGTGCTTATTTATTAGCCACTTAGCACTTGAAAAAGCACTTAAAAGTATTTATGTTCTGCTTATACAAGATACACCTCCAAGAACTCACGATTTAGTCAAATTGGCTCAGGCATCTGATTTGGATTTATCAGCAACATTAAAAAAATTATATTCTACGGTGAATACCTTTAATATTGAAGCAAGATATTCCGAATATAAAAGTGATTTTCATAAAATCTGTACTAAAGATTTTGCACAAAATTATTTAACACAAATTAAGGAAAATTTGAATGGCTGAAATCCCTGATAATGTCAAAAATATAATTGAAAAATTAATATCAAAGTTGGAGATTAATCAAATCAGAATTGATAAAGCAATTCTGTTCGGCTCATATGCTGAAGGGAAATATGATGAATGGAGTGATATTGACCTTGCCCTGGTATCAAAAGATTTTTCAGGTTCACGTTTTTATGATAACCTGAAAGTACTGGACGCTGCATTAGATATTGATAGCGGTATTTCGCCTATGACGTATTTACCAGATGATTTTACTCCTGATAATTTATTTGTACGGGATATACTTAGAAAAGGAATACAGATAAGATGATAATTTTACATTTTTATATTTAATTGCGAGTTATACGATAGAATAAATACGAAACAATCTTTGATGGCAAGAGTAATAAAAGCAATTCTCCAAATAATCTTAAATAATCTCCAAAACCGAATTTTAATTTCTTACGATATTGTTGTTTTAATTTAATTGTGTTTCTCAATTGCAGTTTGGTGTTTCTGCTTTTTATATTTGTTTTGTTTTGATAATATTTATACAATGGTTGCTCAATATTATGAAACTTCACACCCTGTAAATACCACCTTAACCATAACTCATAATCTTCAACATATTTGAATTGTTCATCTTCGCTATAAAACCAATATCTCGAAAATATCTCTCTTCTAATCAAAAGAGTAGGGTGTCCTAAAGAATTATATTTTCTAATAAACTTCAGGGGTTGTGGAGGATAAATCCTAACGAATATTAATTTACCATTCTCATCAACATAATCCAGTGCTGTACCGAGAACATCAATATCATTATTTGAATTTATAAAATTAATTTGAATTTCAAATCTATCGGGAAGTGACTCATCATCAGCATCCTGCCTTGCGATAAATTCTCCGGATGCAGATTTTATTCCGATGTTCAGCGTTGGTGCAACACCGAGATTTTTATCGTTTATTATTAATTGAATTCTATTATCAGTTTTTGCAATTTCCTGAATTAAGGAGACTGCATCATGGTTTTGAGGATTATCAAGAACAATAATGAATTCATAATCCTGAAAGGTTTGGTTTAGTACTGAGTCAATTGCCCGTTTCAAAACTGTTGGTTCTTCCTTATAAACAGGCATTACTATCGAAATTTTTGGACTTATACCCAATTATTTTCTCCGAGTAAATTCAAATACAAATTCTCATATTCATTTGCAATTTTCTCCCATGTAAATCTTTTTTTCCATGCCTCGAATCCGGATTCTGCCATAGCTGTTCTTTTTTCTTTATCATTATATAATTGTTCAAGCATCACGACACTATCCTTAATCTTAGTCCTGCTCAATCCTTTAAAAAATGTCGTCGGCAACATTTCGCCTGAACCAGACCATTCAATTATTTCTGATGAATTCCCAACATCAGTTACTATAAATGGTGTTTTTGATGCCATACATTCAAAAAGGACAAGTGGCGAACATTCAACATTTGATGGAAAAATAAAAAGGTCTGACTCCTTAAATGCCTGTACTGTTTCTATACGTGGGACATCCAATACAATTACTTTTTTATTTAGTTTTTTTTGCCTTGAGCTTTGATTGAATATGAAAAGTTTGGCATCGAATATTTTCATAATTGGTTTGTAAAGGCCACTTCCTTCATTGCCAATCATAACAAGAATCGAATTCTTGATATTAGCTTTACTAAAAATACTCAAAGCCTCGGAGTGTCCTTTGAACCCGGTTCTTGAACCAACATGTAAAATCATAAAATCATCATTCTCGATTCCATATTTATTTCTGAATTCAATTCCTGTTTCTCTTAGAAATTCATCCTCGTCAGCACCATTTGGAATTACTTTTATATTTTTTATTCCATGTTCCCTTGCAAAATCAATATCTCTATATTTGTCTGAAAGAAAAATATTCATATCATAAAGATTCATCCATTCAGCCATTTTTGAATAGTAGTTCTTATATGCACTTAAATACAAGCCTGAAAAACCAGTCGGAACAAATACTTTTTTTGATTTTAACCGGGATAATAATGGCAATGTCAAATCGGTAGCCCACTGTTGTGCAGCGAAGTTGCAAATTATATCAAAATCATTATTAAGTAAAAATTCAATGTATTTATCTACTTCACCTTTAATTCCGCGTACATTATTTCCTTTAATCGAAAATTCTACAATCTTTACACCGTTGATGATTATATCTTTTCTATCATTCAATTTTGATGTTGCAACAGTTACTTCATGACCTTTCGATACAAGTCTTTCAGATATTTGTCTCGTAACCTCAGCCATTCCTGTGTGTGTAGGAAGATAAGATTCAACAGTATGTAGAATTTTCATTTTTCTCATTTATTTCAGATATTTATTAATAATGGCTATTATACCCCAAAACAATGTTCTGAATATTCCAAATATATCATACTTTATCGTTTTTAAAATGTTAATTATCATTGTTGGTGAGTACAATTTTGTTACGGCTATAAGAAGAATACGTCTTGCTGTATCATGATGAATCATGGTAATTTCTTTTTCTGATAATTTATTTTCATCTAAGAATTTTTCATTTGCTTTAATTATAGCTCCAATCATTTTTTTTGCATTTGCGATAGTTGCAAATTTCCATGTCCAAAATCCTTTTATTATTACCTCATCAATATCAGAATCAATATAATACGATAAATTTCTCCTGCAAATATTAATTGCACTTTGCAATTGTTCTGAATAAAGTGATATAGATACTTTATTTCCACTTATTCTTAATAGTAAAAGAAAATCCTGAATATTATGAAATTTAACATTGTTTACAATTCTGCTCCAATAATCGTATTCCTCAGACCTTATAATATTATCATCAAAATAACCATAGTTTTTAACGATTGACTTCCTTATCATAACGGAAGGATGGCATATTGGATTTGAAAAAATCAAAGACCACTTTATGAATGAATGATATTGAGGATATTCTATTTTATATTTGGGCTTTGAGTTTTCGCCAATAGCATAAACATTTGTTCCAATTACACCTATTTCAGGATTTGAGTCCATATATTCAATTTGCTTTTCAAATCTTTGGGGAAGACTAATGTCATCGGCATCCATCCTTGCTATAAATTCACACTGACAATATTCAATACCCTTTATTAGTGATTTTGCCCATCCAATATTTTTCTCATTTATTATCAGTTTAATTCTTTTGTCATCAAAAGAATTAATAATATTTCTTGTTGAATCAGTTGAACCGTCATCAACGATAATAAATTCAAAATCGGAATAAGTTTGATTGAGTATGCTCTGAATAGCTTCACCAAGGTGCTTTTCACCATTATAAACAGACATCAGAACCGATACACGAGGTGAAGCCATATTAAATCTTAATTTCCTTCAACCATGATTTGTTTTCCAAATACCACTCAACTGTTCTTTTCAAGCCGTCATCAAAATTAACCTTCGGCTCCCAGTCAAGAATACACTTTGCTTTTGATATATCCGCCCAGGTAACATCCATGTCAGTTTTTTGAAACTCTTTTTGATTAATTAATGCTTTCTTTCCTAAATATTCCTCAATTTTTGAAATCATATATTTTATAGATATAGGATTCTTTCCTCCACCAAGATTTATAATTTCATATCCTACTTCTTTTATTGCTTTAATTGTTCCATTAGCTATGTCATCAATATAAGTAAAATCTCTGCTCTGGGTGCCGTCACCGAAAAGTTCAATCGGTTTTCCTTCGTCAATCCATTTAATAAATCTGAAATAACTCATGTCGGGCCTGCCGGCAGGACCATAAACAGTAAAATAACGAAGAATGCTTACATCAATTCCGAAAAGATAATGATATGTATATGCTATTAATTCTGCCGACTTCTTTGTAGCGGCATAAGTGGATATTGGCTTGTTTACGGGTAATTCTTCATTGAATGGCATCTCTTCACCGGCATAGGTTGAAGATGATGAAGCAATGACATATTTCTTAATATTAAATTCACGCATCAATTCAAGAAGATTCAGAGAACCATGAATATTTGTTGTAACATAAACATGAGGATTTTCAAGGCTATACCTAACACCGGCACGTGCTGCAAGATTAATGACAGCATCAAATTTGTACTTACCAAATATAACCTTCAATGTCTGCAAATCTTCTATATCAGCCAATTCTAATTTGTATTTATAAAATTTAAGAAGTTGATTATTCCGATATTTCTTTAATTCGATATCATAATAATCGTTGAAATTATCTATACCAACTACCATATTACCCTGCTTCAGCAAAAGCTCAGCAGTCTTTGAACCGATAAATCCGGCACTACCGGTTAAGAGAATAGTCTGCATATTTCACTCATCAAATTAACAATTATCGTTAATTAGCAAAATCTATACCTCTAAAATAAAAGAAAATCTAATAACTAAGATTATCAGAGTTCAAAATCGTATTCATGTTTTTCCATCCAGATGGAAAGTGTGAGAAGAATCCAGGCCAGGTAATTATTTCTTTGAACATATTCACGGGTATTTGGGAATGAGAACAGCTTAAATATTTTTTTTCGGGAGTCATTAAGATAAATATTTTTTAATTGGGTGAATTGTTCTTCTTTTAGCCACTCATGTACGGGGGCTCCAAATCCCTGCTTTCCTCTTGTCCTGATGTCTTCTGTCCACAAGTTTTGATATGCCTGCCTCAAAATGTATTTATGTTCGCTTTGTGTGATTTTCAGCCTTGATGGAATAGTTATACAAAATGATGCAAACTCCCAATCGAGAAAGGGAGACCGAAGCTCCAAGCCATGAGCCATTGAGGCTCTGTCTGTCTTGACAAGAATATCACCGGGCATGTAATCCATTAAATCACTTTTAAGTACAACATCAATTGAATTGCCTTGCATCTTCTGATTAGTCGCTTCTGGATTAAAGGAAAGATTGAAGTTTAGAATTTTTGCAAGTTCATCATTCTTAAAATATTTTTTTTGTTCGTTGTGAGCATCGAGTAAGGTTTTGAATGTAGAGTTATAAAATAGGTCAGGTGCTGCATATTTCACAACTTGTGAAAGACTGTATCCATGCACGCGTGGAAATTTGGATAAATCCTGCAACCACTTAGCAATAAATTTATCCTTGTCCTTCTTCTTCTCAATTTTGTAAAGTTGTTTATACCAGTAATCATAGCCTCCGAGAAGCTCATCTGCTCCATCTCCTGTTAGTATTACTTTAAGATGTTCCCGCGCAAGTTTGGATATTAAATAGGTGGGTATATTAGATGAGTCTGCAAAAGGTTCATCATAGACATCCTGCATCGTTATCAATAAATCTGCAAGATTACTTTCTTCTTGCGATAATTCATAATGCTCAGTATGATATAGTTTGGCTATTCCTCGTGCATAAGGTAGTTCATCTATGATACTACCAAATTTGAATGAATAAGTTTTTAACCTTTCTTTGTATTTACTTGCTACGGCAACTATTGTGCTTGAATCCAGCCCTCCGCTGAGAAATGCTCCAACCGGGACATCTGCCACCAACTGGTTCTCAACCGACTTTTCAAGTAATGTCTTAAACTGTTCAACTGCGTCATCAAATTCTATTTTCTCATTTACCTCAGGAAGTTCCCAATACCTTTCAACTCTTAAATTCCCATCTTTAAATTTAAGATAATGGGCAGGGGGAAGGCTGTAAATGTTTTTATAAATTGTTCTATTCGGAAGAATATATAGATATTGAAGGTAGTGAACAAGTGATTCAAAGCCTAAAATCGGCTTTACAAGCCCTGTCTCAATTATTGCTTTGATTTCCGAAGCAAAAATAAATTCTCCGTTTTTTCCAAAAGCATAATAAAATGGTTTTTCACCAAAGCGGTCTCTGGCGGCTGTTAATTCCTTCTTTTCATCATCCCAGATTGCAAAAGCAAACATTCCGGGAAGCTTTTTTAAAAAATTGTCACTACCGTGTTTTTCATATAAAGCTAATATTAATTCTGTATCGGATGTTGTTCTGAAAGGATAATCCTCGAATTGTTCCCTAATATTTTTGTAGCCATAAATTTCGCCGTTGAATGTAATTGCTGTATTTGTTACCGGTGATAGCATCGGCTGACTACCCGTCAGAAGGTCAACTATGCTAAGCCTGACATGTCCGAGGATACAATTATCATAAGAATATATACCATCGCCATCGGGACCTCGATGGTGGATGCTTTGAATCATCCGATTGATTGCTGGTGTATAGCTTTCGGCATTTCTGGCAACAATTCCGGCTATTCCACACATTACTTAATAGTTCTTACTTAATGAAAAATTATCTGATAATTGTTCCTATTCTTGCCCATCTTGTTGATGTAATTTTATCGAGAAACTGAGACAATGGCAGATTAGTATCCCATGACCAGTAAACGACAACCGGTGTCCCGACAATATTTTCTTCGGGAATAAATCCCCAATAACGGCTGTCAAGGCTGTGGTCACGGTTATCGCCCATACCAAAGCAATAGTCTCTCTGTACTTTGTACGAAGTTACAGCAGTTCCATCCACAAAAATAGAATTTCCGTCTGATGTGATTTTATGTCCCTCCCGCTGAATAAAAACTGCCCATTCGTGAAGACTACTCATTGATAACGGAATAACATCCCCTTCTTTGGGAATTCTGATTGGACCGTAATTATCTCTTGTATATCCTCTGCCATAAGGGAAAGTCTGCCATTTTTCAGAGGGGATTTCAGGAACAGATGAATCATAAAATCCATTTTTTGCAAGAAACACTTCTTTATGATTAACATAAATATGATTGTTTCGTATTTCAAGAGAATCACCTGCAGTGGCTACACACCTTTTTAAATAATATTGAAATTCTGTGGCTTCAACTTCATCGCGGTTACCCGGAAATATAAATACAATCACATCACCTTTTTGAGGTTCCCGAAAAGCAGGAAAACGGAAAAAAGGCAATGGGATATTCAAAATTGGAATCACCTGTGGAGTTGATGGCCCATAAATAAATTTATTAACAAAAAGGAAATCACCTGTCATTACAGTCTTTTCCATTGATGGGGTTGGTACAACAAACGAAGCAATTGCCAAACCGTTTATGATTGTTACCACAATAATTGCCCCAACCANNNNNNNNNNNNNNNNNATTTGACACATAAATTTAATCTTCAATGCTCAATACAGCAAGAAATGCTTCCTGGGGAATTTCTACTCTCCCGACCTGTTTCATACGTTTTTTGCCTTCTTTTTGTTTCTCAAGCAATTTCCTTTTTCGCGTAATATCGCCGCCATAGCACTTTGCAGTAACATTTTTTCTCATAGCTTTAACTGTTGACCTCGATATTACTTTTGACCCTATGGCAGCCTGTATCGCAACTTCAAACATTTGCCTTGGAATTAGCTCTTTCAGCTTTGAACACAATTTCTGTCCCCAATTAAAAGATTTCATTCGATGAACAATTGACGAAAGTGCATCTACCTGCTCCCCATTTAAANNNNNNNNNNNNNNNNNNNNNNNNNNNNNNNTATATTCTGAAATTTCATAATCCAAAGAAGCATATCCCTTTGATATTGATTTCAGCTTATCGTAAAAATCAAAAACAACTTCCGATAGAGGCAATTCATATTTAATTTCAACACGTTCCTGAGATAAATATGTTGTAATTATGAATGTTCCCCGACGGTCCATACAAAGTTT
>MGZP01000006.1
ATTTGGAAAAAATATTTTCTTATTTAAGTAATGAAACCTTGGAGTATATCTACTACAGTTAGAAACCCTGAAAGAATAAGAGACTTTCTTGGTGTTTTAAAGCATTTGGAGGGAAAACCTTTCAATACAGATAATCAAGAGAAGTATCAAATCTTATTAATACAGAACAAATTTTATAAGCCATTAAATATTCCAATTAAATTCCAAAAATATTATGACAATCCAGAATTAGAAATACCTTTTAAAATTGCATCAGAAATTTTTTATCATCAAGATTATGAAGACCCTGCTATGCGCGGAAGACAATCTGTGAATCCATTAAATAAATTGGGTTTTTCAATAGCTCGAGAACGGGAAGGAAACATTATTATCACAGAACTTGGTAATCATTATATCTCAGGAGAATATGATATTGGTTATATTTTTTTTAAATCATTATTAAAACTTCAATTTCCTAATCCTTGGAGTAGTGATTTCTCTACGAAAGATGGCTTTGATGTACAACCATTAATTTCAACAATGCACTTGATAAATAATGTCAATAAAAAAAGTGATAAAAAAGGTTTGACCCAAATTGAGTTTTGTTTGTTTGTACCAACATTAATAAATAATAATCTTATTGATTATTATGTAGAAATGATATTTAAATACCGCAAAGAAAGAAACAAAGACAAATTCATAAAAGATTTTGCAAAGGAATTTTATCAAACAAATAATCTCATTGATAAACAAATTAAAAATTTCTATGAGTATGGTGATAACATAATGCGGTATTTCCGCTTGACAAAATATTTTAAGGTAGCAACAGATAAATTCGGATCCGATTGGAGAATTGATTTTGAACCGTCAAGGAAATTAGAGATTGAATTAATACTGAATAAATTTAATGGACAATCTTTAAAATTTAAAAACAAAGATGAATTTCTTAATTATATTTCTGATATAACACTGCCCAAACTCCCGTCTGAAGATTTAGTAAACTTAAAAGCTATTGCACATTCACTTGTTATTAATATTTTAAAATTTGCAAAAGATAATAATGTCTTACTTTCAAATCATGAGAAAAATATTATTGAATCAAGAATAGATGATGCTTCAAAAAAAGAAGTTGAAGAATTGATTAGTAATGTTCGAAAAATCAATCTTGCATTAATCGAAAGGCAAAATAAAAGTTATTTATTATATAATGTTGATAAACTTAAAAGTATAATATCCGATTTAAAAAATTCCAAAATATTAAAAAAATATGCACCCGAGCAATTTGAAAAAATTATCGCAGAAGCATTAAAAATTATCAATGATGAAATACGAATCCAACCAAATTACCCTGTTGATGATCAAGGAGAACCTATCGATCATGCATCGGGTGGTAAACCAGATATTGAGTGTTATTATAATTCATACAATGCTATTTGTGAAGTTACTCTAGATTCTTCCAGAAATCAATGGATGAGGGAATCTCAGCCAGTAATGAGACATCTTTGGGAATTTGAAAAGAGTAGTTCAAATACATTAAATTATTGTCTTTTTATCGCTCCAAAAATCCATATCGACACTGTTTTTTATTTTTGGACATCAATAAAACATGGTTATGCCAGTCCTTCGGATAATATAATAACTCAAAAAATTGTTCCAATTTCATCCGAACAATTTGCCATGATTTTAGAGACATGTTTAAAACTTATCGAAAAAGGAAAAAGATTTTCACACAATGAAATCGGTGAACTATATAATGGAGTTATCAGTTTGAAAGATAGTGTAAATAGCCATACTGAATGGTATAAAAATATTCCACAAATAATTGAAGAATGGAAAAGAAAAATTGTTGCATAATGGAAACAAACAAAATATATAAAGGTGATTGTGTTAATATTCTAGAAACAGAAATTGATAAAAATTCAATTCCATTGATTTTTGCCGATCCACCTTATAATCTTTCTGGTAAGTCATTAGATTTAGCAAATAATACAACTGGTGGCGCATATTACAAGGTAAATGAGAAATGGGATACTTATAATTATGAGGATTATCTTAATTTTACTGAAAAATGGATTTCATCTTGTAAGTCCGTTTTATTTCCTAATGGAAGTTTATATGTATCTTGTACACAACATAATATTGCCGAAATCATTATTATCTCAAAAAAGTTAGAATTGAAATTAAATAATATAATTACTTGGTATAAAGTTAATGCCATGCCTAACATAACTAAAAGAACTTTCACACATGCTACAGAATTTGTTTGTTGGTTCGTTAAGGGTAAAAATTGGATTTTTAATTACGATGCTGTTAAACAATTCAATCCGCAAAAAACAAAAGAAGGACAGAGTAAACAGTTGAGAGATTTTTTAAACTTTATAGAGTTACCAATTGTTCAGGGTAAAGAGAGGATTAGAGGAGAAAACGGTAGAGCATTGCATCCTACACAAAAACCAGAAAAACTTTTAGAGTTAGTTATTTTAGCATCATCAAATGAGAATGATATAGTCCTAGACCCGTTTTTTGGTATGGGAACAACCGGTGTTGTTGCTCAAAAATTAAAAAGAAATTGGATAGGTATTGAAGAAAAAGATGATTATACAGCCTTAGCACAGGAAAGATTAAATTCAAATAAAATTATATTAAATGAGTAAAATAGAATTATATCATGGCGATTGTATTGAATTAATGCAATCATTAAAACCAAAAAGCATTGATTTAATCTTTGCTGATCCCCCCTATAACCTTTCTGGTAATGGTTTTTTGACAACACAAAATGGCAAAGTTGCAAAATTACATAAAGGTGATTGGGATATTATTGAGGATATTCATTTATTTAACGAAAATTGGATTAGTCAATGTATACGGGTTTTAGCTGACACAGGTACACTTTGGATTAGTGGTACATTACATAACCACCCTTCTGTGGGTGTAATCCTAAAAAAATTAGGTTTATGGATTATTAATGATGTGATTTGGTTCAAACCAAATGCCACTCCGTTATTATCAACAAATCGGTTAGCACCATCAACCGAATTAATTTGGGTAGCCAGTAAATCAAAAAAATATTATTTTGATTATACAATGGCAAAAATTATTAATGATGGCAAACAGATGAAAAATATGTGGGTAATTAATGCTGAGAAACACAAAACTATTCATCCCACAGAAAAACCAGAGAAACTTTTAGAAAGAATTTTATTAATTGCAAGTAAAGAAGGTGATGCAATTTTAGATCCGTTTATGGGAAGTGGAACAACAGGAGTTGTTGCAAAACGATTAAATAGAAATTTTATCGGTTACGAGATTAGTAAAGAATATTTTGATATAGCAAATGTAAGAATTGGTATCGTACAACCGATAAAAGAATTGATTACCGCAATTGAAAAAGAACAAAATCGAAATGACAAACAATATGCTTTAGTAATGGAAAAGAAAGGTAAATATAAAAGCCCAAAAAAAAAGGTTTCATAAAATAATAATTATTAAATTTTTAAAACCATTTTAAAATCATTTTAAAACCGTTTTCTTGACATATCCTCCCCACAATCTTATCTTTGCACCGCATGTTCTTTGCAAAACAATGTCGGGCTGTATCAGCCGAAGCCGGTTGTTGTGTAACGTAAATCCCAATTCATCGGGAGGGTTTTCTTTCTAAAGCTGAAGTTATAATTCATTGAAATTCTAAATTTAAAAAAAGAAAATTAAGCATGTAGTTAGTCTTTTGGGCATAAATTTTAATATATTTAAGCACATTCAATCACTTATAATTAAAAGAATTAAATAATAATTTTGAGCAAAAGAAAAATCATGTCAAACATGCTCAAATTGCCCAAATCTGCCCAATTTTGTCTCTCAATAACCAAAAAACTCTGTGAAACTCCGTGCAAAACTCTGTGAAACTCTGTGGTAAAATTTGCTTTATCCTCAATTCTGCATTTTAAATTTAGAATTGAAAATTTATTTAAAATTGAAAATTGGAAATTGAAAATTTTGAAAAACCTGCTCCGGATGCACAAAATGCACGTTTTGGCTCTATATATCCAAATTCTCTAAGAAAATTTAACCACCATTCGTAATTCGTAATTCGTAATTCGTAATTATTTTTTGGCTACCACTCAAACAAGACGTAGTTGAGGTTTGCCATTATTGAAATTAATGATTTTGAGGTTTCGGCTATGTTATAAAACTTTACTTCGGCTCCGATACCAAATTTTTTACCAAGCTTCAAGTCGTATTGTCCTGAGAGCATATATCCGAATTCAAAGCTGTTGCTTTTGGATTCACCTGTATTATCAGAGATTTTTGAGCTTATATAATAATATCCGATACCTGTATTAATTCTAAATGGCGTCGAACCATAAGAGAAAACAACTAATATGGGATAGGCATCCAAGTCTGCGTTAATGTCTTCTGTTTTCAAACTTGCAATTCCGAGGAAACCTGATTCAATACCAACGCTAAGTATGTGTTCGGTTAACCATTGCGCCCTGAAGGACAAAGCAATTTTATTTTTCTGAATATCATCCGAATAATCCGTATAGAATTTTGATAAGCCGAAAGAATACCCGCAGGAAGCGGTAAGAAGCACCTTGTAGGATGAATCGGTTTTCACATAAGACATTGCTTCTTGATATAGCAGTGCAGACAATAATAATATTATAAAAACTTTGTATTTCACTTTAAATTACTTTGTATAAAATTCGAAAGCAAGGATAGAAGGGTAGTTTGTAACGATACCGTCAAACTCACCTTCAGCATAATAACTCTTCATAAATTTCACATCATCAATTGTCCAGACAAATACTTTTACTCCTTCGTAGTGCATCTGCCTTACCTCATTGAGCTGTGTGCCAAGCGTCCAGGAGGCTCCCCAGTATTCTGATTTTGTTTTTCTGACATCATCAACACTTATTTCGCAAAGTGAATTGACATTATTGAAATAATTATTATCAATAAATTCATTTTTTATTGTTTCATTTGTAATGCCAACCACAATATCAATATTTCGGTTGACAGCCACTGCTTTTAATTTATTAGCTTCAATAATCGGGATGATGTATTTTAGAGAATTAAATGATTTAATATCCAGCCACACAAGACGAATTCCGGTTTTATTAATAACAAGGTCCAAAGTTTCTTCTAATGAAGGAAGTTCTTCTCCATGTTTCAACTTGCACAGCTTTTTCAAATGAGAGTAATTGTAATTCTCGATAGGACCGGTCAGAAAATCTCCGTTAACCAGTCTCGAGCTTATAAAATCATCATGGAATAATACAGGTACATTATCTTTAGTAATTCTAACATCAATTTCAATTGCATTTGCTCCTAATGATTCAGCTAGCTCAATCATTTCGAGACTGTTTTCGGATGCAGGAAGTTTATCGGAATTTCTGCCTCCTCCGCGATGGGCAATGATATAAAATGTGCTGTCAGGTTTGAGTTTTTCTTTAAAAGAAATTACAAAGCTTTTCTTATTATTACCCACATTAAAAATACCTCTCATTGTTATTTTATCAGATTGTAAACCGCTTAGAATTTCTTTTGCGCCTTCATTATAATCTATGACAAACCTCGAAAGCCCGGTTACCTGGTTAGGAAGTGCTCTGTAGTATCCTTCCAATACAATGTTATTATTGACGATTCCTGTTTCAAAAATGAAAAAATTAATTGACTTCCCACAGTACATTGATAAACTTGATTTATTCGATTTAATCACACATAAGTCACCCAATATATTATTACCTTCAATTACAGTATAAACACCATTAAGATTCGATTGATAATCCTGATTCATCGGCAATGAACCTATAAGTTGGCTTTCATCACCGTAACCCGGATAACTCAGGTCAATAATATTCTGACAGCTCTGGTAAAGAAGGAAAATTATTAAGAAAATAAATATTCTCATATTATGAATCCTACTAGAAACTCAGGGATGAATAGCCACACCTGGTTTGTTGTGTAAGCAAGCCAGCTTTGGTAATAATATCTTGTATAATTTAATTTAACACCTAACATGAATACATTTTCGTTCCATAAAGGTTGTTCCAGTATCAATGATGACGAAACATTGACAATCTGGTCTTTTTGGGTAAGCACTTCAATGTCACCGATGCTTTTAGACAAATGAAACATCAAGGCGGCTTCGTTTTTCAAAGTTGCCCGAAGTTCACCAAAATCATACCCAATTGCAATTGTCGGGTAATTAATCCAACCATATATTGAAGAATTAAAGTAATCAAAGTAAGCAAAACCAAACCAATAAGCCATGTTGTCGCCAACAGAGAATGAAAACTTATCAATGCTAAAATGCCAGCTCGCACCTGCAGAAATGTGATTTGTAAGCACATTTGTATGAATTATTCCATTAATTGAAAAGTTAAATGGAAGTCCGAATCTGCCGTGATAAAATAACATTGGTACTTGATTGATTTGGTCATCAACTATAAATTTCGGTAATTTCCCGATTGTTATACCAACGCTATTTACATATTTCCAGTTATTAAATGGTTCTGGATAATACAGGTATTTATCTGTATCGGCAACCTCCTGAGAAAGCAAACTGAAATTCGCAATAATTATTAAAAAAAATGTTGATAAAAATATTTTCATTATAAATATACCAAATGTATTATATCTAAAGTAAAAATTTTGAGGATTTAATCAATCCAAATTTTCAAAGAAAATTTAAACGCCATTCGTATCATGTCACCCTGAGCGTAGTCGAAGGGTCGTAATTCGTAATTAAACTACTGCCCAGTATCCACAGTCAGGAAGATTGAACATTCTTCGGTTTTACCGCCGCACTGAGTTTTTTCGACAATGCAGATTTTATATTTCCCTTTTTTTGTAAAATTATACTTTAGGTTTTTCAGATTCTTTCCTTTTTTAATTGTCTTTTTTGCGTTTGGGTCAACGATTTGCCATTCAATATACTTGTCGGCACTGCAATTGGCAAAGCACCGGCTTTCGTATATGAAATTAACCTTTTGCGGTTTACCGAGATATAAAAAGTTGTTAATTATGCTTGCTTTTATTTTGTTGTTCATGTAATACAAATTAATACAGCCACAGCTTGGGCAGTCGGGAGCAGCTCTCATGCTTGCATCTGAGCTTTGCTCGAGATTAGTAATCGTGCATTTCGACTCTGCGTAAAATTTATCATTTCCGCTGACACTATCTGAGCAAAGTGTTGTCCCATAAATTGTGTATTTCCCGCAATAAGGGAAATCATATATTAATACAGGGCTGTAAACCAAAATAGGTACTGTGGGTAGAGTAATAGCTGCAAAATACACNNNNNNNNNNNNNNNNNNNNNNNNNNNNNNNNNNNNNNNNNNAGCCTCATTACGCAGTTACAGTTTTTGACAGGATTGGTTTTTTCTTCGATTTTCATCAAGCTATCAGTTTTAGGTAATGGTTTCGTATAAATCTCTCTCCCCGTTATCGCAGATACAAGGAAATTATCCTGATAGGTTTCAATCTCCCACTTACCGTTTGGATGTTGGGCAAACATATTTTTGATTGTTTTTCTATCGGTTTCGTTTATCGGAAAACATTTGGTTTTTTCATTTCCATCTTCTGTCAGAATGCCAATTGTTTCTTTCACATCAAATTTCAGATAACAATCGGGGAGCTTGTGTTTTTCAGGCCCCTTCCATGTCCAGACAACATTATTAGTGTTACAATCGTAAGTTATGTTTATATGCAAATAGCAAAGCCTGTCTCCTAAATACTTATTGAGTGCCGAATTAAAAATTTTGTAACAGGAATTAATGTCATCATAAGGAGGAAAAACTAAATTGATTTCATTTGAATTAGGAGGACAGCACTCGGCTTTGATTCTAATATGCCCTATTGCTTCCCACGCAGCAAGCCCGATATCGGAATCAATTTTTATACTGTCGTTTTTCCACTGCAATTCAACTGCATTCTTTAGCTTTACGAGGTCATTTTTGTATTGATTGCATTCTGTTTTCAGTTCATCAATAGAATTTTTTACAAAATCATTACATTTGGTTAATTCATAAAGTTGTTTTTGATTTTGAACAAGGCAATTAACAATCGAATATGCTGTCTGCAATGCATCACTTTCGCTCTCTTTGAGTTTGCCATCGCATAATACGCTTATGAAGTTTACGAAGTTATCATATATGCCGAAATCTATTGCACGGTTTTCAGTATTAATCCAATTTTTCTGCTGTTTTGAGTAAGTAGTCAAAAGGCTTTGAATATCCATGTTTTCGGAATGAATTTTGTCAATAAGGCATTTATACCTGGTTTTGAAAAGTTCCCTGTGATAATATTCTTTGGGTTTTAACCTATCGCAAACAGGCTCGGATTCACATGAATCAGGCAGTTCGCATGAAGTTTTTGTTAATGAAATTCCTGACGTTTTGGCTCTTTTCACAAGTTTAGATTTTAATGCTGAAAATTTGTCATTATATGTTTTAATATTTCCTGCATTATCTTCCAACTTTTTTAGTAGTAAACCCCAAAAGCCGATTTCAACCGAATCAATAGTGTAGATGAGACTATCGAGAGTTTTCTTCTCCTGGGTTAATATCAGGTAGTCAAATGGTCCCGCCTGGATTTTATGGATATTTGTGTCTTTCTCCTCATAAATAAAATTCAGGTGATATTGGATGCCTTTGTCTCCGCCCTTCCAGCAAAATTTCACATTATCGGGATTCACAACTGCACCATCCTCAGGCTCGATTAATTCAGTAACAAATACATCGGGAGGCGCCGCTATTTTATTCCAAAGAAATATGTTTATGGAACTCGATGCAATCAACTTTTTGTCTTTATAAGCTTCAACCTGCCATGCATAAAATTCCATGGGGGATTCATGAATATTAGTTATTCCTTCTTTTTTCTTGTCATTATCTTTCTTCCCTTTGGAAGGTTTATCATTTAAAAAATTGGTTATATCATCAATTTTATATGTGTTGCCTTGCATCAGTTCCTGAAAAATTTTTGAACCTTTCTGAAAGTATGATTTTGGAGCTTCTTCGAGCCGGGGATAGTTCTTTACATTCATTCCCGTATCAACTAATCTGGCGATGAAAAGTTTGTATTTGATGTCTTTCTCCTTGAGAGGCACCCACTGAAAATCAACAATAACAGCAGATAAGCTCTCCATATCTGACGGAGAAACGATTTGAATTTCTAATTTTGCTTGTGATTGTAAATATGAAAATGATAATAGAAAAATAATAAATATTAAAATCTTATTAACCTTTTTAATATCTTGATTAATTACCTGCATACTTGACTCCATTATTTTGCAATTGTATAAATTAAAATAATAATAAACGTCTAAATTATAATTTTTATTTTCTTTAACAATAATTCATTTGTTAAAGCGATTCTATAAAGTCAATTTTACAATAGCTTATGAAAGAATTAATAAGATTACTGCCTTATCTGGCAAGATACAGAACCAAACTTGTTTGGGGAGGTATTTTTGTAACAATTTCGAATATATGCTCATCAATTATTCCAAGAATTGTCGGCAATACTATAGACCTGATTAAAGGCTCGAATTTTTCGACAAATGATGTATTGATTTCAATTGGTATCATACTTGGTTTGACAGCAGGAAGCGGACTGTTCATGTTTCTTACGAGACAGACAATAATAGTTGCGTCGAGGCTGATCGAATATGATTTGAGGCAGGATTTCCTGCTTTCAATTGAAAAACAATCATCTTCTTTTTTTCAGAAAAACTCAACAGGCTCACTGATGGCTCACGCTTCGAATGACATTGGTGCGGCACGCGAATTTCTTGGCCCTGCGATTATGTATTCGGCAAATACAATCACGGCATTTACATTTGTAATGTATTTTATGCTCAGCCTCGATGTAAATCTGACACTTCTTGCACTTGTACCCTTACCAATTATAGCATACTCGGTTTATCAAATCGGTAAGAAGGTTCATGTGGCTTTCAGGGATGTTCAGGAGCAGTTTTCTCATTTAACATCACATTCTCAGGAGACTTTTTCAGGTGCAAAGATTGTTCGTTCTTATGGCAGAGAGGAATATGAAAGCAAAAAATTTGAATTTCTGAGCATTGACTATCTGAAGAAAAATGTTCGTCTTGCTAAGTACCAATCTTACTTTGTCCCGATAATTATTACATTAATCGGCTTGTCAAATCTGATTGTTCTTGCTTATGGCGGCTATGAAGTGCTGAACGGCAGGGCTACACTCGGTAAGCTTACTCAGTTTTTCATATATATAAACATGCTCATCTGGCCCATAGCCGCAATTGGCTGGGTAACAAACCTCGTGCAGAGAGCCGCTGCATCAACAGTAAGACTTGGAAAAATCTTCGATATAGTTCCCGAAATTAAAGATAATGAGCAAACCGATAATTCAATTAATAATATTCAAGGTGATGTTGAATTCAACAATGTTTCATTAATTTATAATTCAAATAATTATCCTGCTGTCGAAAATCTCAATCTTAAAATTCCGAAAGGAACTTCTCTTGGGATTGCAGGTGGAATCGGCTCAGGTAAAAGCTCATTGATTAATCTTATTCCCAGATATTATGATGTAAGCGAAGGGAACATTTTAATTGACAGTAAAAACATTAAACAAATTCCACTCGATACATTAAGAAAAAATATAGGACTTGTCCCTCAGGAACCATTCCTTTTCTCGTTGAGCATAGCTGAAAATATAAGATTCGGGAATCCTTCTGCATCTAATGAAGAAGTAGAATATTTCAGTAAAATAGCTCAACTTCACGAGGATGTACTGACATTTCCCGAAAAGTACGATACTCTCCTCGGAGAGCGTGGTATCACCTTATCGGGAGGACAGAAGCAAAGACTCGCAATTGCGAGGGCATTAATAAAAAATCCTTCCGTAATAATTCTTGATGATGCTTTATCTGCTATTGATACTCAGACAGAAGAAAAGCTCATAAAGGAACTCAACAATGTGATGGAATTCAGAACTACGATAATTATCTCTCACAGAATTTCCACCGTTATGAGATGTGATAACATCATTGTGCTTGATTCAGGCAAGATTATTGAATCCGGCAATCATAATAAGCTTCTTCAATTGAATGGCAAATATGCCGAGATGTTTGCCTTACAGCAGTTGGAGGAAGAGATCGAAATGATGTAACAAGTTTGTATTGTTTAATGTAAATTAAGAATTTGATTTACTTTTCATTATATTTAATTTTGAACCCATGATTATGGGTTTTTGATATTCTTTCTTTTTAATTTAATTCAAAACTCTTTTTAAGGAAATAAAAGTTTTATGGAAAATTATGCTTGAAGCGATTGTAAGTTTTCTTTCAACAGTACCATGGTATTGGGTACTGATTGTTGCTTTGTTAATCACGGCACTCGAAAACATATTTCCTCCTGCACCATGCGACACAGTTCTTGTGTTCACCGGAACGCTCGTCGGACTTAATGTTGTCGGTTCTATCCCTTTGGTTTTGGTAGCAACACTTGGCTCTACAATTGGTTTTGCAATTATGTTCAGGCTCGGAAGCACACTTGGTGTCAAAATTGTAAAATCACCGAAATTTACATTTATCAGCGAAGAATCAATGAAGAAGCCTGAACAGTGGCTGAGAAAGTATGGGTATTTTCTAATTGTTGCCAATAGGTTCTTGTCCGGCACAAGAGCGATTATTTCTTTTGTAGCAGGTATGTACAAAATGCGTTTGGACTGGACAATTATTTTATCTGCTGTCAGTGCTTTGATTTGGAATTCAATTCTCATTTATTCAGGTTATCTGCTTGGTGAGAACTGGCGCCGGGCAGAATATTACATGACATTATACGGAAGAATCATAATACCAACGATAGGTGGAATTATACTGATTATTATATTGATTAGATGTTATTTGAAAAGAAGAAAAGCAAAAGAAACTGTTTCAAAGATGGAAGCATAACATTTTATTTTTTCAATAATACTTCCATTATTCCCTGAGTTATTTGGTCAACATCAAATTGCATATCTATTGCCCTGTATTCTGCGGCTTTATTTATCGAATCTGCGAAACAACTGGAAGGTAAATCCTGGGCGATTGTAATAGCCCCTGAGCTTTTCATCGCTTTTAAGCCTAAAGCACCATCCTCTGTGTTTCCGCCAAGCAGTACAGCGATTGCATTTGAGCCTAAATACTCTGCGGCAGAAAACATGAGAACGTCAATCGAAGGCCTTTGGTTATTTACCCTCTCACCGCTTTCAATCGAAACTTCTGCCCTGCCACCTGTTCTTACGATTTTCATGTGGAAATCACCTGGAGCTATCAGCACCAACCCGGGTTGTACCCTATCTCCAATTTCGGCTTCCTTAACATTCATAGCTGAAATCTCATCCTGCCTGTAAGCCAATGTTTTGGAATAACCCTGGTGTATGTGCTGAACAACAAGAACAGCAGGCATGTTTTGAGGAAACCGTGATATTATTTTCCTTAGTCCCTCGACTCCCCCGACAGAACCTCCGATGATAATTACTTTATCCTGTATTGATGCGGCGATTTCAGGCTCTAAGTTTGGCGTCCTTCTTATAAAACCGAAATTTTTATCTTTCCAGTGAGAAACGTTTGCTGAAGCTGCTAATTTGATTTTTGAAGACAAGTCCTGAATAAAATCATTCAATGCCCTGAGTATTGTGTTAATTGGTTTTGGTACGAAATCAACTGCACCGGATTCGAGTGCCTGCAAGGTTATGTGTTTCCCTTTTAATGTCGTGTAACTGACAGCAACAACAGGTATGGGATTATTGGGCATAAGTTGCCTTAGAAATTCAATACCGTCCATCTGTGTTGTCTCTATATCGAGTGTTATTACATCAGGTTTCAGTTTCAATATCATATCCTGTACCGAATCTGTATCCGGTGCAGAGCCGACAACCTCTATTTCCGGGTCCTTCGACAATTCCTGAGTAATCGTGTTCCTGTTATGGGGAGAACCGTCAATTAAAATTACCCTGATTTTCCTGTCTTCTTCCATTCAATCTAAATATTGCATCCTACAATCAAAAGATTATATCCTGAGAAACGAAACTGTTTTTCAGTAAATATAATCAAGCAAATTATACAATATCAGAATTATTTAAAAGAAATATTTGCTTTTAATAATGATAAATGCAAATTGCTTCCTTTAAACACAAATCTTATGAAATAATAATTTGTTGTTATCAAATTTAATGAGAAAATATTTAGCTTTATATAAAAAAATATTTTATATTAAATGACTAATTTACATCAAGAATATTTTTTTATGTTTTCTAATTATTGTAAGATTGGTTAAAAAAACAATATTTCAAATTTAGTGATTAATACTAATGAAAAGAATTAACATTTATATATTTTTATTATTCATTTTTTTTTCATTTTCCGGACTTAAATCATATTCATTTATTCCTCAAGATACACTTGGAAGACACTTATGGTATATCGAATTGATAGGTGTTAATTATGGCATATCATTTAATTATGAATATATTTTTTCAAAAGATACAATATTAAAAATCAGCTTAAGAACAGGTATAGGTGGAACATTTTTTTTTATTAGCCGCTATGGTATTCCAATTATGATTAATTTCATTATAGGCAGAGTAGATTGTGTAGATATTGGTTTAGGTTTATTGTTTGATAAAGTGAAATATCTTGGAATTGAAGATTATCCTACACAGGCAATAAAATTTATAGGAAATATTGGTTATAGGTATATCGGAGATAGTGGATTCTTATTCAAAATTGGCTTAACGCCAATTTATCATGCAGATAGGGGATTTTTACCAATTATAGGAATTGGTTTAGGGCATTATTTTTAAGAAAATAAGCCATAATTATTTATTAAAGAAAAAACAATAGAAATAAATTCAAGTATGAAAAAAATAGTATATTTTGGTTTATTATTTATTCTTTTTTCATTTTCAGAATTAAAATCCGATTCTTCAACTCATCAGGATTCTTTGGGGAATCATTTGTGGTATATTGAAATGAGCGGGAAAAATATTTTTTTAGCTTCTTTTAATTATGAATATATATTTGCAAAAAATGAATTTTTATTTGATGATGTGAGTTTAAAAGCTGGTATTGGTGGTCTTTTTATTGTTGCTTTTTTACGTTTTGAGTTCCCGGTTACGATAAACTTCATAATTGGTAAAAAACATTGCTTTGAAACCGGCATAGGTGTTTCCTTTGATTATGTACCTGAAAGTTTTAAGTATGAATATCCTTCACAGGTTGTTAAATTCAGAGGTAGTATTGGATATAGGTTTATAAATGATAAGGGATTAATATTTAGAGCTGACATAATTCCAATTTATTTTGCAGGTTCAGGTTTAAATGTTTTTTATGGCATAAGTTTTGGCCATTACTTTTAAGATTTATATATACAATGTTCAATAACAAAACTTTTATAAATTTCTTTTTAAGCATCTCTCAAACCATACCTATCCAAAGTAAAAGTTTCACCAAGATATAACCTCTTAACTTCCTCGTTTGAGGCTATTTCTTCGGCACTGCCTGCAGTATAGATTTGCCCGTCAATCAATATATAAGCCCTGTCTGTTATTGATAATGTTTCGTGGACATTATGGTCTGTTATTAGGACACCGATTCCCTGGTTTTTCAGTTTGCGTACCATACGCATAATATCTTCGACTGCAAGCGGGTCAATACCTGCAAAGGGTTCGTCGAGAAGAATGAATTTGGGATTGGAAGCAAGCGTCCGGGAGATTTCACATCTGCGGCGTTCCCCACCCGAAAGTGTATAGCCCTTGCTTTTTCTTATATGCTGAATACCGAATGTTTCCAAAAGGTACTCAAGTTTTTCTTTTCTTTCTTTGCGTGTCAGAGGTTGTAATTGCAAAACGGATTTAATATTATTTTCGACTGATAATTTTCTGAAAATTGATGCCTCCTGGGGCAGGTAGCTGATACCGAGATGAGAACGTTTGTACATTGCTTTATTTGTTATGTGTTCATTGTCAAGTTCAACATTCCCCGAATTTGGCTTTATCATTCCGACAATCATATAAAAAGTTGTTGTTTTTCCTGCTCCGTTCGGACCCAATAAACCTACTACTTCTCCCTGCTGAAGGCTTAGGGACACTTCTTTTACTACAGTTCTTTGTTTGAACCTTTTTACAAGATTATGTGCTTTCAGTTCGCTTAGCTTTTCTTGTTCCAATACTATCGTCCTATTGATTTCAATGTTAATGTTTTTGTAATTTTTTTATCGTCTCTGAGTAAAGTGAAATTCAGCTTTTCACCTACGGTGCAGTCTTTGACTATTACGTTATAATCTTCAACTTTATTAATTGGTTGATTGTCAATTTCTAAAATTATATCTCCGGGTTCAATTCCTGCTTCCTCTGCAGAAGATTTTCTTATTATGCTGTAAACCACAACACCTTCTTTAACACTTGAAGATATATAGGGCGCCAAAGATTCATCAACTTCCCGCACATCCATTCCAACATTAAAGTTTCTGTTTATTTTCTTATTATTCTTGATTATGTCAACAACTTTTTTTACTCTGTTAATAGGAATAGCAAACCCAATTCCGATACTGCCTGCACCCCTAGAACTTTGAGAAGTTGAGAATATAACGGTATTGATGCCGATTACTTCACCGAGTGAATTAACGAGAGGTCCGCCTGAATTTCCTGAACTGATTGCCGCATCGGTTTGAATCATGCCTCTATAAACTCTGTCATCCTGAGTAAAGTTGATATTTTTATTTGAAACAACTCCTACTGTGATTGTCGGTTTTGTGTTAATATCAAATAAACCGAAGGGATTGCCGAAGGCAATTGTCCATTCTCCGATTATTACATCTTCAGAATTTGCCAATTTGAGGTAAGGGAAATTATCCCCTTTAATTTTGAGCAAAGCAACATCGCTTGTCTTGTCTGCTCCGATAATTTCGGCATCAAATTTCTTTCCGTCAGTAGTTGTAATTATTATTTTCGAAGCATTGCCTGCAACATGATGATTGGTTAGTATATACCCATCGGATGAAATCAGGAAGCCTGAACCCAAACCCTGAACAGAGTATTGTCTTGTCCTGCTTCTTCTTTGATTGCCGAAAAAGTGCTGGAAAAACGGGTCGTCAAAGAACATGTTGTATGGGTCACGGTATTCAACCTGATATACTTCCGTAACATTGATACCAACAATCGCAGGACTGCATTCCTCCACAGCTTTTGTTATGGCATTTTGCCTTGAATTCGATATATCATCGGATGAGCCGTTACTATAAACAGAATAACTGTTCTTTGCTTCTGTATATAATTCATTTTCTGAACTGCCCGGTTCCCTGCTTTCTGAATTACAATTTTGAAATGTAAAAAGTATAAAAAGGCTGACAATGAATAGTTTGATATTCCTTAAAAACATATTTATCCCATTAAAATTATCAATAAAGATTAAGCGAGTTTAGTTCATCCATTAAATTATCCACAGTATCGCTCAAAGATTCACTCTTACCTTTAATTACCCTGCAAAGGTGGTGCAATCTGTTGTAATAATCTTCATCGGGTTTGCGTATGACTTCCTGCTCGAGGTCGCCGTTATTTTGATAAATTTCGAACCTGATTGGAAAATCATTTGTCTTTGCAAGGTTTCTCGGGAATGTCAGAATAACATAATGCTCCTTAAGGTTAAGTCTGAAAATACCTTCGTCATCGGTTGCATCCCATTTGATTAACTTATTTGTTGTTCTTTCGACTACAACACTCAGAAAAGTTTCGAATTTGTCCTTCAATGCCTTCTCCCGTAATTATTATTAATATATCAATGTTATATACTGTGCAAAATTAACGGCTCATTAAAAACAATAAACGTTATAAATCGAAATCTATTATTATTAAATTTGTGTTTTAAATTAATGGAATTGCTGAATTGAATAAAACTCTGTCATTCTGAGTTCCTGGCCACCGCCGATGCGATGGTTAAACAAACATAGGACAAGTTAGAAACGGGCTTTATATCTAATTTGAATAGCCACTATCTTTAGATAGTGGAAGTTGGCCACCTGATTCCGACTTCAGTCACTTGTTTTTATTAGTGGATAAATCCCGTACGTGGTGGTCATTTATTCCCACTATTTAAAAATAGTGGCTATTCATCCGACATAAAATGAAAGATGTCTTTAATAGGATTAAGAATGACAAATTATAAATTGGCTTCCATATTATTTAACCTGATTAATCCTTTATGCAGTCAATAGTAAATATAGCAATACCTATTCCGGGAAATCAATTGTTTTCATACAGGATTTCTCACGGCTCCGATGAAAGCACCTTAGTTGGCAGAAGAGCTCTTGTTCCCTTTGGTAAGAGGACTTTGACAGGGTACATAGTTGAAATGTGTAAGGATAATAAAAAAGAAGGCTTGAAATCGGTTTATGAACTATTGGATTCCGAACCTGTTTTCTCTAACGAAATGCTTGAACTGACTAACTGGATTGCAGATTATTATTTCTGCTCTTGGGGTATAGTGCTGAAATCTGCTATTCCTTCAGGTATGTCACCAAAAAGCGTGATCAAGGTACAGCTTGTCTATTCTCCAACTGAAAATGAATTAAATGAAATCCAAAAAAAATCACCAAAGAAAGCGGCTTTAATTCGGTTTTTGTCAGGGCATAATGATTTTCTTACGATTAATTATCTTGAAGAAAATCTGAAATCAGGCTCTGTGGCGGCTCATCTCGAAGCACTCGAGCAAATTAACTGGGTTAAAATAAACAGAATGATTGAAGATGATATTGCTCCCAAAACTCAAAAAGCAGTCATTCTTTCACAGGAATTAGTAGATGATTATGACAAATTCAAAAATGCTTTGATTGAATTAGACAAGAAATCAATCAGGCAGTCACTATTATTAAATTATATCAATCAACATTTCTTAGAATCACATAAACCGGTATTAATAACGGATGCTATAAAAGCAACGAAATCAAATTATCAATCTATAAATTCATTAGCATCAAAAAATTTGATTGAAATACTTGAAGTCGAGGTTGACCGCTCTGCTCCTATTGAAATAAAAGAATCTCTATCACAAAGAGACGAGAGCAAGCTTCTACTTAATGAAGAACAGTCTCATGCTTTAAATGAGATAATTACAGGATATAATAATTCTAATTTCAATGTTTTTCTTCTGCATGGAGTTACGGGAAGTGGTAAAACACTAGTGTATATTCATGCAATCAGGCAAGTCATAACAACAGGGAAAACAGCCCTTATACTTGTCCCTGAAATATCATTAACACCTCAGTTGATTGACCGTTTCAAATCCGTTTTCCATGAGAAAATCGCAGTGCTTCACTCACGTATGTCCGAAGGGGAGAGATATGACACATGGAGAGCAATAAAAAAAGGGGATGCTAAAATCGTCATTGGAGCACGTTCTGCAATATTTGCTCCTTTGAATAATATTGGATTAGTCATTGTTGATGAAGAACACGAGCCATCTTTCAAGCAGAATGAACCTGACCCCAAATACAATGCAAGGGATGTCGCACTTGTTCGCGGAAAAATTGTTCATGCGGTTGTCGTTCTTGGCTCGGCAACACCTTCAATCGAGAGTATGTACAATGCAAACACTGGCAAATACAGACTTCTTAACATTACCCAAAGAGCAGACGGAGCCAATCTTCCAAAAATTGAAATTGTGAATATAATTGAATCTAAAAGAAAAAATGAAGTTACAGGTATCCTGACGAAGACTCTTCTTCAGGAAATTGAAAAACGTGTCATAAAAAAAGAAGGTGTGATTTTATTCCAGAACAGGCGTGGCTTTGCCGTCTATCTCGAATGTCCCGAATGTGCCCATATTCCCATGTGTAAAAATTGCTCTGTTACTTTAACATACCACAAAGCTAAAGGACAGCTACGCTGTCATTACTGCGGCTATACTGTAAATGCTTCAAAGAAATGCCAGGCTTGTTCGCATTCTCCGATGAAGGAGGTTGGCTTTGGCACTCAGAGAATCGAGGATGACCTCAATGAATGGTTTAAGGAAAAAGAGATTAAGCCTGTAATTGCAAGAATGGACTTGGATACTACTTCGAGAAAAGATGCTCATAGAAAAATACTCCAGGCGTTTTCAAACGGGCAAACAGATATCCTTATCGGTACACAAATGGTCGCTAAGGGTTTGGATTTTGACAGGGTAACATTGGTAGGCGTCGTTAATGCTGATTTACAACTTTATCTTCCCGATTTTCGTGCTTCCGAAAGAACATTCCAGCTTCTGACACAAGTATCAGGCAGGGCAGGGCGTACAAGTGAAAAAGAGGGAGAAGTAATTATTCAGTCATCTCACCCCGAACATCCTGCTATTCAATCTGCTTTAAACGGTTCTTATACTGAATTTTATGAAAATGAAATAAAAGCACGAAAGGATGCCCTATACCCGCCTTACACAAGATTCAATGTTATTCTTTTTTCCGGGAAAAATGCAAAAAAGGTGGATGAATGTTCCGAGAATTTTAAAAGCTTACTTCCTCATGATAGAAAATATATATTGGCTCTGGGTCCTGTCGAACCTGTTATCCCCAAGGTTAGAAACAATTTTAGGAGATTAATAGTTATAAAAAATAATAAGAAAACTGACCCATCCGGAAAGCAATTGAGACACATCTTTGCAGAAGCATATGATGTATATAATGAAAAATATGCATCTTCATCAGTTAAAGTTGTATTTGATATTGATTCCTATTCGGGATTATAAATTAAAAAAATCATAACTTTTCAAAAAAAACTCCGTATAATTATAGAGAAGATTAGAACACAAAGTGAAAAATATAATTAACAAGTTATTATATAGGGAAACATTAAAAAAATATTTCGAACCGGAATTGTTATTCTGGATTGTAGCCCTTTTATATCTTTCATTAATAAATGTAGAAGCTCATACACATTTCAGCTTTTGCCCATTGCATAATCTTGGAATTGAATGGTGCCCCGGATGCGGCTTAGGCAGGTCAATATCTTATCTACTTCACGGGAATATTTTGCAATCATTCGAAGCTCATTGGCTGGGCCCTATTGCTTTTTTAATCATATTATTCAGAATATATCAATTAATAAGAAATTTAGTTTTAAGAAATAAAATTATTTATCAATAAGGAGGAATTATGGCAGATGTTTTTAACTACTTACCGATGCTCGAGGGCGAAGAACTAATGTACGTTCAGCATTTAATCAAGGATTTGTCCGACGACCAGGCTAAGCAGTTTGCAATGATATATTCGGCTCGTCGCAAAGACCCTCAGATAATTTTGATTACATGCCTCGTAGGTTTTCTAGGCATTGCAGGAATCCATAGGTTTTTGCTCGAACAAATCGGTATGGGTATTTTGTATATTCTGACCGGAGGCTTGTGTTGGATTGGTACAATCGTTGACCTTGTAAATTACAAGAAATTGACTTATGAATACAATCTGAAAATTGCAAATGATGTTTCAATGATAATCAAAAGCAGAAATTAATTTTATATAATTGGTTATGGCGTCAGGAGTAACTCCTGACGCTGTTTTTTTTATTTCAATTTACTGAACAAGTTAGTAAATACTTCATCCAGGTTCCGAAAAACATAGTCGGCATTTGGGAAATCACCATTCTTAGCAGGTTTCAGTAAAACTGTTTTTAAGCCTGCTCTTTTTCCAGCCGTAACATCTGATTTTCTATCTCCTATCATCCACGAATTTTCAATATCTATATCCCATTTTTCAATTGCTTCCAGGAGCATTCCGGGATTTGGCTTCCGCCTGAAACTGTTGTTTTCGGCAAGTTCGGTGGAGTAGTAAATATCATCGAAATTACTTCCCGTCAATTCCTTTAATTTGCTTTGCATATATCCATGAACTATCTCCAGCTCTTTTTCTGTCATTAATCCTTTGCCTATTCCCTGCTGGTTTGTTGTCAGTATTGTCAGATAAGCTGCCGATTTAATATTCTTAAAAAATTTAATAAAATCGGGCACAAACCTAAAATCTTCTGCTGATTTGATATATTTCCCAACTATTCGGAAATTAACAACACCGTCTCTATCAAAAAAAATTGCTTTGCGTTTCATTAGTGAGCGCTATCCATTACTTCATACATAATTTTATCTAAAGCTTCAAAAACAGATTCCCATGAATGAGTCTCAACTATCAATTTTCTTGCATTCTCAGAAATCACTTTTGTATAATTATCATCCTTCAACAATCTTATTGTATAATATGATAATTCTTCGTTTGAAATTCCAATAAGTACATCTTTGCCGTGTGTTGCCGGAATTCCCTGAATGCCTGTTATTGTGGTAACCACAGGGCAGCCGCAAGCCATCGCTTCAATAAGCTTATTTTGAATACCTGAACCTCCTGAGTGAGGATGTAAAAAAACTCTTGCATTTTGTAAGTATGGAACCATATCGGGTACATTCGGATATATTTTGATTGAATCAGATGCGAGAGATTGAATTTCGCTTGAAGGATTCGCTCCGACAATGTTCAGCCTGCAATCAGGAATTTCTGATTTTACCTTTGGTAAAATATTATTCACAATATCTCTAATCATAAGTACATTTGCCCATATATCGAGCTTACCTGCAAAAAGAATATTCTTGCGATTGGCGAATCGCTTAGGCATTCTGAATTTATTTATATCAGTTCCATTCGTAAGCAATCTGTATTTTGGTTTCGGATTTTGAACTTGAATTGATGAAATATCCTGTTCGGTTACAAGAGTTGTTATATCAAAATAATTCACTATTTCAGGTTCGTATTTGACAAGCCGCTTGTATTCCCACCATCGTGTTAATTTCTGGATTATATTTTTTGTGCTTTGGTATGACCTTTTCTGATAAACAACCCTGCAATCCTCAGCCATCAGGATTTTATTAATCTTATAATTCTTAAGATATTCTGCTGTCCTCATGAAAAAAGCAAAAGTCATATCGAATTGTTTTTCTTTAATTAAATCATCAACTACTCTTTTAAATTCAGGTTGTGTGTAATATCCGATTTCAAGCGGGAATCTAAAGAATGTTTTAAACAAATGCCTGATAGAAGCCATAGCCGGACTCAATGGAATAACATGTAGTTTAAGTCCGAGCTTTTTCATTTCATTTACATATTCATCAGGTACATTTTTTCCTTGATAAAAAGAAACAAGCGTCACATCATTATTTTTTGCAAGGTAAGATAAAATATTATAAGGTTTCAGCCTGTCACCGCCAATCACAGGAAATGGCAGTCTTGCTGTCAGGAAAAGAATTTTCAGTTTCTTATTATTTATGTTTTCGTGAACCATTATTATTTAATCTTCGATATAAAATCTTTCAGAGCCGATACCAGCCTTTTATAATCATCAATCTCATTATAAACCTGGGCTGAAATTCTGAAAAACACTTTATTATTTAATGTATGGAATGGCAGTTCAATCCTATATTCCTTCATAAAATGATTTCTCAGTTCCATAGTTGTTTTCTCATCAATAGTTATTTTTATCGGTAGTTCGATTGATGACATAAATCCCAGCATATCATATTTAGCATGTTCAGTCACATTAAGCTCTCTGCATATTAAATCTGTCGCATCACATATAAGTTTGTGATTATATTCTCTCAATTTTTCAAAACCTAATGAATTGTAAAAATCAATCGCAGGGGATAAAGAAAACCATGGTGAAGGGTTTTTAGTGCCTGTCCATGCAAATTCTTCCTGGAAACCATTCCCATGAAACAGAGAAATAGCAAGTGGATTTATTCTGTTTTGCCACTCTTTTGAAACCCACAATAATGCACATCCTTTAGGAGTGAACATCCATTTATGACAATTACCTGTATAAAAATCTGCACCAAGTGATTCAAGATTCAACTCTAACATACCCGGTGCATGAGCCCCATCAATTATTGTTATTATTCCTTTTGACTTACAAATCCTGATTATTCCTTCTATTGGAAAAATTAGAGCAGTAGGCGATGCAATATGGTCAAGAATAATAATTTTTGTTTTTGAGTTTATTTGTTGAGTGATTATCTCAACGATTTTATCATTATCAATAACAGGAAAAGGAATATCAAACTCGATTGCTTTCGCACCGGTTCTCTCTGCAATGAACTTCATTGTATTTCTGATACCGGGATAAACATGATTTGGAGTGATAATTTCATCACCCGGCTTTAGCTCTTTTTCCAATGACCTGAGAATTGTGTTAATGCCTGTTGTTGCATTTTCTACTAACACTAAATTTTCTTCATTAGCATTTACAAATTTTGCAAGCCTGCTTATAGATTCTTTGAGTAAGACAGGAAATTCGTCTGCAAAAAATGAAAGAGGTTCTCTTTCGAGTCTTCTTTCAATTTCTTCTTTTGCCTGTAAAACCTTTAGTGGAGTAGCTCCGAATGAACCGTGATTCAGGAATGTAACCTCGTCATCCAGCAACCATTCATTCTTTATTTTATATCCAAATTCCATTTTTCTTACTTTAATAATTCATAATTTACAATTTTTAATTTTCAATTTTCTATCAATTTAAAATTTTCAATATCTAATCAAAACTCATATTATAACTTTTTGTATTTTTTATCTTGTATAAAATAATAATTCAATCTTTATAAATTTAAATTTTGAAAATTCAATGAAAATTGAAAATTTATCTTATATTTTACACCTTAACATATGTATTCAGTTCTCACTTTCTTCAAAATCCTGAAGCACAAACCTTTCTGCAAAGCCTTCATTAATTCCATCGAGAAACCTCGTTGGTTTCGATAGCACTATCCCTTGTTCCCTGTCATAAATATTAGTAGGATATGTCAGGTATAAATAATCCTTCGCTCTTGTACATGCCACATAGAACAGTCTTCGTTCTTCTTCAATTGAATCAATCGAATCAGCCGCTTTAGATGAAGGGAATCTGCCATCCAAAATCCAAATCAGAAACACAGCTTTCCATTCTAATCCTTTTGCAGAATGAATTGTTGTCAGTGTAAGATATTCATCCTCTTTCGATTCTTCCTCGATATCAATCACCGATTCAATCGGCGGCTTGATTGCCATATCATTCAGAAATTCATTTGTTGATTTATATCTTTCAGCGATTGTAATGAACATTTCAATATCTTTCCATCGCTTCTGCCAGTCATCATATTTATTTTGTAGCAATGGCTTATAAAACTCTGCAATCAGATTTGCTCTTTCCCCGATATTAATTTTTCCTGTACTAATTTCATTAATAAATATAAACATGCTATTTATTGAATCCCTTCCTTTCGGAATCCAGGTTAAGTCAGGTGATTTTGTAATATCAACACCTTTCTCAGCGATTTGTTCGATTATTCTCGTTGATGTCCTTGGCCCGACTCCGTCCAGCAGGAGCAATGCTCTGTTCCAGCTTACGGCATCTCTCGGATTTGATAGTATCTTAAAAAATGAAGTCATATCTTTTATATGTGCAGTCTCGACAAATTTCATCCCGCCGAATTTTTTGTATGGTATATTTGCCTTGTTCAGTTCAATCTCAAGGTCGAATGATAAAAAGGCGGAACGGAAAAGGATAGCCATTTCTTCAAGAGGTATTTGTTGTTCTCTCAGTTCAAGAATTTCCTGGACAAGGAAGAGAGATTGCTGCCGCTCATTCTCTGAGGTAATAATTTTCGGTTTTTCAATTGCAGATTTTCTTGAAAATAGTTCCTTCTGATATTGAAAAGGAGCAGACTTTATTATTTCATTTGTCAAAGTTAATATTTCTTGAGTGCTTCTGTAATTCTCTTCTATCTTGTATATCTTGCAATCCTTGAAGGAAAAAGGAAAATCGATTATATTCTTAAATTCTGCTCCGCGGAATGAATAAATACTTTGTGCATCATCGCCGACAGCCATGACGTTTTCATTTGGTCCTGCCAGATGTTTCACAATTTCATGCTGAAGCTTGTTTGTATCCTGATACTCATCAACCATCAGGTATGTATATTTTCTGTTGATTTCCTTTTTTGTATCGTGAAATTCATTCAGCAGTTTGTATAAGTACAAGAGCAGGTCATCATAATCGAGAATGTTATATTTTAGTTTGTAACTTTTGTAAGCCTGAAAGATTTGATTGATGTTATCAAGTTCCTCAAAAAAGAATGGAAAATCTTTCAGGATAACATCTTCTATATTCAGGCATCTGTTAACTGATAAATTGAAAATTTTAAGCAATGTCTCCTTCTTTGGAAATCTTTTCTTACTCTTATCAAACCGCATTTGAGTACGAAGGAGATTGATTGTGTCTTCGCTGTCCCCCTGGTCTAAAACATTGAAATTACCATCCATTCCGAGAATTTTGGAATATCTCCTGAGAATGTTGAGAGAAAATGAGTGAAAAGTACCACCGGATACTCTTTCACATCTACCGTCGAGTAGGGTAGATGCTCGTCTCAGCATTTCTGCCGAGGCTTTTCTTGTGAATGTCAAAAGCAGAATTGAATCAGGTTGAACACCATCTTCAACCAATCTGGAAAGCCTGTAAACGAGAGTTCTGGTTTTGCCAGTCCCGGCTCCGGCAATAACGAGAGCGGCTCCGTTATTGTGCATGACGGCATCATATTGGGCAGGATTAAGTTCATTATTATATGCGATTTTATAGCCAATCCTTTTTCTTGGCTCGACATCTGTAACCCTTTTTAATTGTATTTTTTTCAATCTTATTGGCTATAATAAAATAACAAATAGCAAAGTTAATTAATTGCTTTGAGACAAATAAATCAAATAATAAATTTCCATTTTACTTTATAATTATTTATTTTAATAAAATAAGTTAGTATCTATTTAATTTTATGGGGTTTGTTATGCTGAAAAAATTACCTTCTTTTGTTTTATTAATTATATTTACAGTTTCATTGTGTTTTTCTCAGAACTTTAAAGTTAGAGAAGGATTAACAACCGCAATAAATAGCTCAGGAATTTCTAATCCGGAATTATTAATGTGTGCAGCTATGAATGGAACAATTGCAGGCTCACCTATATCCTTGGAATTTAATATTAACATAGGAGTAGCTAATGCCTGGCTTTACTTTTTTAGGTCTGCTGATGACCACAATACAAAGAAGTCAGTAGCCGTTTCAAGACAAATGAATATTTTTATACCTATCCCCCTTCCGAATAATCAGTATTTTGATAGTCTTGATAATGAATTCGATTTAGCTTTTAGTCTTAATGATGTACCTTGGATGGATAGCGATTCAATAATTGTGTATCTAAGAAATTATCAGGTGTATTTAGATTTCATAAATAATCATTCAAATTCTTCTGTTAGTTATGTATATCTCATGAAACCAGACCACGATCCTGGCAAGCCTGATAATACTTACTGGCTTATTATGATTAATGCAAGTGACACTTCTCTTGGATGTTTTGTAAATGCGTTAACCGGCGAGGTTATGTGTCAGGAAATACCAATTTCCTCAGTTGAAGAAAACGAAATAGGAAATTATGAGTTGAGCATTTATCCCAATCCCGCAAAGGATAATCTTTTTATCACTCTTCCTGATAGGCTCTCAACAATAAATAACGAATTGCAAATATTCGATTCTGAAGGGAAATTGATTTATAGTTTTGCAGTAAAACCTGTTGATGGTGTCAACTTAATTTCAATACCTGTGAAACTATTCTCGGCAGGTCATTACTTTGTCAATATTACATCAGCAAAAGGAATATTATCCGGGAAATTTATCATAGAGAAGTAAGAAAAGTTATTATTAAAAAATTGTCAGGTATCTCGTGAAGAAGATTTTATTAGTTATATCATATTTTATTTTATTTTTATTAACAGCAACGTCTCTCTTAGCTGATAAATGCAAAGACTATCTTGCCTTTTCATCACCGGAGGAAATCACTACATTCGGGATTGATACTACCGGGCATTGGTTTGCCATCGCTTCTAATATTTCAGGAAATTACCGGCTTGTAATTGACGGGAAAGAAACAGGTATTTTCAGGGATGTTAAAAAGATTGTTTTTTCAAATGATGGTACAAGATGGGCATGTTTTGCTAAAGATAATGTTCGATGGTATGTCATAACCAACGATACAACATTGGAAATTCCAACAAGTGACGTTGGAGAACTCGCTTACAGCCCCGATTCAAGGGCTTTGGTTTATTCTTACTTTGAAGGTGAGAATGAGGTAATTGTTTTACCAAACAGAAAAATAAATGTGATTAATAGAATAGGAAATTTTTACCCCGGTTTTGGTGGTAATACTATATCATTTCTGGGTATCAGGGGAGAGGATACTGTGATTAATATAAACGGAACCGAGTCCCAGCCTTTTGAAGCTATAATACCTATGGGTTACTGGCAGGACGGCCAGATGGTCTATGCGGCTAAGAACGGCGGTGTTTGGGAAGTATATAAAAACTTTACTTCCATTTCCGAACCTTATCAGGAAATCACAGATGCGAAAATAAATATTTATGGGACTGTTGCAGCCATTCTCGCAAGGCAAATGAGCGGTAATTATATAAGTGTGATTTTTTCGGATGAATATTATGACCCGTTGGTTAGCAAACCTTATGATTATGCCAATGCTCTTGTCTTGCATCCATCATTGCCTATGGCAGCTTTCAGAGCTACCATAAATACAAATAACTTTATAGTTTTAAGCAATACTGATTTTTATGGCGGGCAGACAGCCGGCTATCCTTTTTTTAGTTATGATGGCTCCGAACTGTATTTCTTCGGATGCGATATTGATTGTTTTGCCAATATTAACGGGAAGAAGTATCCGATCAATTCACAGATTGACCTCCTGTCAATTTATGCTATGAAGCCCGAAAGCAGGAGTATTGCATATGCTACAAGCACCTCGTTGGTAGTCAGAGATTTGGAAAAGGATATGCTTTACTCAGGTATGATGGTTGACCAGGTATCAGCTCCAATATACAATTGGCGTAATAAACGATATGAAGCCTTAGGAAAAATTAATCAAAGGCTTTATTTATTGACTTGTGAGTGGTGAAATATTTCATACATTTTTTCTATTAATTAAGGAGATGAAAAATGAAAATCTTGTTATTTATTTTTGTTATAGCATTCTTTGTGTTTTTAACTGGATGCTCAGAGACAACTGATTCGGGGAATTATGCAATAGTGAACATCCGCTCGGAAATGACACAAGGTACTGTTAGTCTGGCGGAATTATTAAACAAAGGAATTTCAATTCAAAAATCAGAAGTTGATTCTATAAGAATTAAAAGAGTAAGGATTTTGTTATCACGTATCAATTTCCATCTTGAATCAGAGAACGACAGCCTTGATAAAGAATTTAAAGCTGGTCCATCCCTTTTTGTCGGTGATTCTACCGAAACATATTTTGAATTAGCTAATAGCGTGTTAACTGCCGGAGTTTATGAAAAAATTAAGTTTGAAATCCATAGGTTCAGCACAAGTGATTTACCTCAATATGTTAAGGATACAATATTCAAAGATTTTGCTACAAGTGATAGATTTTCAGTCATTATTGAAGGTGTAGCTTACAAAAACGGAACTGCTTATGATTTTAATTATAATGGTACACCGACTGCAAATCTGTCCTTGAAATTTGAACCTTCTATTGTTCTTCAGGAAAATGTTACAACAAACATTTATCTTCAGGTCAGTCCTGTTGACTTGTTGAAAAGCGGGACTTCAGTGCTTGACCCGCGTGATTCAAGCAACGTGAATGACATTGATAATTTAATCAAAGCGGCAATAAAAGCTGTAAAAAAGCAATAAATTTATAAAAGAATTATCATGGGTAGTCATTCTAATCAATTGGCAAGTTATCTTATAGCATGGATAATAATAACTTTTATTGGTGTTATATTATTTTTGCTTCCGGTTGTTTATGATGTTCAAGCTGCATTTACAGGGTTCGCTCTCTTTGGCATTGGTGTCTTATTTGCAGGAACAGGCTTTGGAATGACGATTAATTATTCCGTGAGAATCCTGAAACAAAAGTTTAGCGAACCAAAAGCTTTACCAATTGTCGAATGGATATTATCGGATGAGGAGTGGAAACAATACTGCATTCAAAGACTAAAATATAACTTAAAATCATACTTAAATTTATATTATCTTGTTATAGCTTCTGGTTTAATTATTTATGTGGTATTATTATTTGTTTTGGAAGAACAAACGACAATAATTGACATTTTGTTATATGATTTCATTCTTATTATTCTTTCTGTTATTATTTTCACGTTTTTCAATTATTTGTCTTATATTTTGGGTAGTGGAGAAGTCAAGATTTACAACTCATCCGTTATGCTTAGCGGTGTTTTATATAATTGGGGAATCCCACAAGGGAAATTGATTAATGTTGAGCTTGTTGAGGATAATCCTACAATAATCAGTTTTGAATACTCTACCCCATACAGAAGAATGAGCCCGTTGTTAGCAAATGTGAAAAGAAATTTTGTAAGAGTGCCTGTTCCTTTATTCGAAATGAGCAGGGCTACTTATATTGTCAATGAATTTCAAAAGCGAATAAATAATACAGTATAAGTTTAAAAAACAAGAAAATTCTTTATCCTGAATTTATTTAACTTGTGATTTCTATTGTATGATTTATCCCTAAAAGGTTATAATAAAAAATGATATTATTGTGATAAAAATGACTTATAAAATCTAATCAAATTATCTATAATTATATCATTGTTAAATCTCTCCTGGGCGAATTTTCTGGCATTATTAGATATATTTTTACATAAATCAGGTTCTCTCAGGCATCTACTTATAGAATCAGCAAACGTTAGGGGTGTATCAGCAATCATTATATTTTCTGAATGTACTGCTTCAATCCCTTCGACTCCCACACTTGTTGTGATTATTAACTTCCCGAGAGCCAAGGCTTCTATTATTTTGACTCTTGTTCCGCTTGCATATCTCAGAGGTACGAGCATTATTTCCTTTGAACTGATATAATCGTAAGCATCCTCAACTTCACCCAGCACAATTACATTAGGATAATCGAGCTTTGCTGCTATTTTTTCATAGTGCCTTCCTGCAATATAGAATTTTACATTGGGAAATCTTTCATGTACAATGTGCCAGACATCATTCAGAAACCATAGTAAACCGTCAACATTGGGCATCCAATCCAATATTCCGATAAAAAACAAGGTTTGTGGTTCAGGTTCAGGAAATTTACGGTTAAGAAAATTGAAGTCAATACCGATTGGAACCGTATCAATAGGGAGTTTGCAGCCCATTTCAATCAGGTATTTCTTATCAATGTCAGATATTGCGGCTATCCCGTCAAATTGATTGATAAGCTTCCCTTCATATTTTCTTAGTCTTTCGGACAATAGTTTTAAATACCATTTTCTTATTGGATTCTTTTCTTGTGTGGTTCTTCTGTCCCAGATTAGATTTTCTACATTATGGGCTCTTAATATTGCTTTTGCTTTTGAATATTTTCTGACTGTTTCAAGATATGGAGTTGTAAATAAAGAATCAAACTGCACAATGTCAAAGTTCTCATTACTCAGCAATTCGAAGAGTTCTTCCTTGAAGTTTTTCGAAATGAATCTCACAACATTATATGATTTATTTGAAAAGATATTTAAAAAAGCAGGCACAGGCCTAACAAAAGTATCAATATCAACCAAGATTGGTTTAAATTCATTAATATAATCCTGCGGCAGGTCATCATAGTTGACATGATGCTGCAAAGTGTTCAAGGACATAATTCGCACTTCATGACCTGCTTTGTCCAAACCTTTAGATATGGCATTAACAGCAATACTGTACCCATCTTTATGTGGGTAAGGAACCCTCGAACATAATTGTAGTATTTTCATTATTACCGTTTCAGCTTCATTCTTTGATAATCAATTTGTATAATCCAAAAACGAAAAATAATGAAAATATTCCAGATGAGGTAATTTTGATTTTTAATTTTTAATTTAACATTTATTAAATGGATCATCTGAAGGGAAATAATTTCCAAATCATTATTCTTTACATTCTTCAATAAACAGATATTAATATTAGCGTATAAGCTGATTATCATCTTTTGTTGTACAGAACTATTAATAAACTATTATATCTTATACAAATAATTTATACCAAAAGCCGTTTATTAAATTAATACTATCTTACACTTATTTAATTCTAATTGTTAAAATGCTGAAAGAAAAAATCGCAAAAGCACTAAGAGAAATATACTTTATATCTCCTTTCCGAAGATATTTCTTTTATCGCTATCCATATATGTTCAATCCCGTCCAATTAATGTTCTTATGTCAATGTATTGAAAAGACATTGATGATAGAAGGTGATAGGCTCGAAATTGGTTGTGGCTACGGTCATACGACTGTTTTTCTAAATAAATTCCTCGAAAGTTCAAACGCTTTAAAACCTTACTATTGCATTGACACTTTTTGTGGGTTTACAATTAAAGACATGCAATACGAAGAGAGTTACAGGGATAATAGTCCAAATAGGTATAAGGAAAAATTCATAATTAACAAAAAAAAGTGGGTTGATTTTACCATTAGAAGTAATGGCCTTACTAATGTTAAGACATTTGAAGCAGATATCAATTCTTTTAATTTCGAGCAGAATAATATAAAAAAATTATCTTTTTGCCTGCTTGATGTTGATCTTTATTTACCTATGAAAGCTGCTCTTGAAAAAGTGTATCCTTTAATGGAAACAGGTGGTATAATTATAGTTGATGATTGTATGCCACATGAGTATTTTGACGGTGCATTGCAAGCTTATAATGAATTTATTGAGAAACATAATCTTCCCAAGAAAATTGTTCATGAGCGAATAGGAGTGATAGAAAAATTATAGGTAAGTAAATCATTAGGTAATGAATCGTGGAAAAATACATATTATTCTATCAAAAACTTTTAATAAAAACTGATTTTATATGCTAAAATCATGTATCTAATTTGAATGGTTTGCGTCTAAAAGTTTCCAAAACTCAATTCTTATTGTGTCATCATTAAAAAATTTCTAACTTCAATTATTTATATAAAAATAAATTCGAGGGATGTTATTCATAGAGATATTGTTATTACAATAATAAAATATTTATATTGAAAATATCTTTCTATAATATAGGCTGTAAAGTCAATTTTGCCGAGATGTCCGAGCTTCAGGAGCAATTCGAGAAGTTGGGTCATACAATTACTCCATTTGGCGAAGTATCTGATGCAGTGTTAATAAACACCTGCACGGTTACGAGAGAAGCCGATGCCGACTGCCGTAAGATTATCCGCCGTGCCCAAAGAATTTCACCTGAAGCTTTCATAGGCGTAATGGGATGCTATGCTCAGCTCAGAAGCGATGAAATTTCCGCAATCGAAGGTGTGGATGCCATTTTCGGCAACGAAGAAAAGTTCCACATACCCGAGTTAATCGGTAATTTCCAAAAAAGAAACCAACTTGGATTATATGTCGGAAAGCTCGAACATATCGAGTTTCATGGTGCCTGCTCTTCGGACAATGCCAACCATACAAGGGTGGTTCTTAAGATTCAGGATGGATGTGATTATGTTTGTACATACTGTACAATTCCTGCCGCACGCGGTGGAAGCAGAAGCATGAAATTTGATGATTTACGGAATAAACTTTTGGAATTGAATAATACAGCCTTTTATGAAATAATTCTTTCCGGTGTCAACCTTGGCGAATACAAAGCTCCAACAGGTGAAAATTTCACCGATGTCATAAAGCTAATCGAATCTCTTGATTTGAAGCTTAGGTTCAGGATTTCATCAATTGAACCTAATCTTGTAAAACCCGAAATATTGGATATGGTTACTCATTCAAAAAAAATGTGTCCTCATTTTCATATTCCTCTTCAGAGTGGCTCACCCGATATACTGAGACTAATGAAAAGGAGATACAATGTGGACACTTTCATAAATCTTGTTCATAATATCAAAGAAAAAATACCTGATTGCTGTATTGGTGTCGATGTAATCACAGGTTTCCCGGGTGAAACTGACGCACATTTTCAGGAAACTTACAATTTGCTCGATTCATTACCTGTTTCCTATCTTCATGCTTTCACTTACTCAAAAAGAGATGGCACTGCCGCTTCAGAATATCCCAATGAAGTACCTCATCCAATTAAGAAAGAGAGAACACACCAGCTTAGATTGTTATCTGAAATTAAGAAGAAAGAATTTTATCTTTCACAAATCGGAAATACGAAAACCGTGATTCCTGAAGAGTATGACGAATCAACAGGAATGTGGCAGGGCTGGACAGAGAATTATGTGAGAGTAGCTTTTAAAGGTAACAACTTAAATGGAAATATTCCTTGTCAAATCAAAATAGTATCAGTTGAAAATAATACAACAAATGGAATAGTAATATTATAAAGCTATCTTGCCAATATGTCTGGATAATTTATTTAAATGTCGCATAATAATTTTTTCATCCTTTTTTTGTAGGATGCTTTCTTTAATAGAATCAATCATAAGTTCCATCTGTAGTTTTTCCTTAGCAAGTATATACATGGCTTTGAATTCGGGGTTATCTAGCATTTTATCTCTATACTCTTCATAATTTGTTTTACGAAGATTTCTATTATTTTTTGGGGGTGTTGTAATTGTTCTCATTATCGCCATCTCGAACAAACTTTAAAGTGTTTTCACTGGTGTAAACAACATGAGAATTAATCGTTTTTGCAGCTCGTTCGGGTGCTGACCTGAAGTATTCGATTAATTCATTTTCATCCATGCCAACTGTATCTAAATACACCTGTTTTTTCCATTCTCTGACTTCGTTCAATGATATTGAAGAATCAATATCATTCGTTTTTGGATTATCACTTTCCATTATCTTTTTCTCCAATTAAATTCGATGGATTTAGTAAAGTTATTGGATAAAAATATCCTTCTTTTTCATTAACGAGTCTGACTTGAATTTGTTTTTTAAAATTAGCAATATGTTTAATGTTCCATGATAATAAGATATCAATTTTATTTATTGTTACAACTGCTATATGTCTTGCATCATTGATTGATTGAGGTGGAAGAATTTTATCTTCGATATATTTATTTGCTAATCTATATACTTCATCATCTATTTGTAATCTGAAAAATTTTCTTTCATTAATTGCAATTAGAAGTTTTTCCTTTTTTATTAAATCTTTTGTTTTATTGATTTCTTCAAAAACTATATTTGAAATATAAATATCATAGTCATCAATGTAGTCATTAAAAAACTGTATTGTAATATCACGATAAGCTGGAGAATCGTCAGCATAAAGAAAATTTATTATTGATGTATCCAAATATACTGATGGTTTCTTCATTATTTAATTGCCCATTTTCAAATAATAATGCTTATTAGCTTCTTCCTTTGTCAAATCATCAATCAGCTTCAAAAATTGTTCTTCTCCCATAACATTCATATAATTTATTGCTGAATACATTCTCTCCTGCATCGTACCTTCAGGAAAAAAGTAATTTGATGCTTGTTTGTATTTGTCATATATTATCTGGTTGACTCTTTTCTGGGCGGAGTTTATTTTTTTCTCTAACCAAACAAGGTTTGCGAGGCTTTTATGGCAGGCTGATGCTCCTGTCCTGATTAATGTTGCATCAATCTTTGACGTTACTGTCATTATCTCTTCATAATTATCTTTGATTTGCTCCCTTGCTTTCTCAAATACTTTTTCAATCTCTTTGTCAAATAAAATATTTTTCAGGCTTTTTTCTATTTCATTAAATTTCCTTGTAAAGTAGTTTGGTTCAAGTTTTTGCTTTTCGAGAAATCTCAACATGTGATTATCAATTAATGTCGCTGAATGTCTCGGTAGAAAAGCAGGCATTGGCACATCAAAATATTCATACAGTTCTTTTATCTGTCCCGAATATCCGATTTCACTCGGCCCTCCTATGTATGAGGCTGTTGGGAGAATATAATCCTGAAAAACAGGGCGAAGCAAAACGGCGGGTGAAAATAGATGCGGTTCATTATCAGCTATTTTGCGAAGTTCTTCTATGCTGAATAGATTTGAGCCACACTCGAATTTATTATTATCATCTTTTGATTTAACAATTTTATATCTCTGATTGCTTTCATGTAAAAAAACATTTATTTCAAATGATTTTGCCTGTATATGATATCCATTATTTTCAATTTTTCCATTTACTTCCTGAATGATTTGTTGTGTTTGTCCAACATTTTCCAGTTCTTTCAAGATTAATTCTTTGAATAAACCGCTCTTCCTTGCTTCAGAAGCTTTAATGAATAGTAATCCTTTATCTCCAAACCAGCTATTAAGAAGCTTGATAAAGGCATCATTCCAATTTTTGTCCGGCTTATATTTGCCTTTAATTTTTTCGATAATTTCTTGTTTAAATTTCTCATCTGGCAGTATTAATGACAGTTCATCAAGTGTTTTTAAAATGGATTTATCTAATTTTCGTTCGGAAATACAAGTCCTGTCCTGCTTTGATATGCCTTCCATACAGGACAAATGTCTTAAATCATAATCGGCATTATAAACCGTAGCATGTGATGCTTCCAAATTATCATGGTCATTGTCTTCAATCCAGAATACAGGTACAAACCTGAAACCAGTAAATATTTTATTTAATTTTTCAGCAAGATTAATCGCTGTTGAAATTTTAATCAGGGTGTATAATGGACCTCCCAGAAACCCAACTTGCTGCCCTGTAACTATTGCAAGAGTTTTCTCATTGGTTAAAAGTTCAAGATTTTGCTTCTGGCTCATGTTTAACTCAATAGAATGAGTTGAATTTTCAATTATAGATTTTATTTGCTTTCTATTTTTATATTTTCCAGTGATTGTTTTAAAATATGAACCATCTTCAAATATTTTTGTATTACCTGGAAATCTTTCATCAAAGAAATGATTGTGGTTAATAAAATCACAAAAAAGCTTGGAAAAGCCCGGCAGTTTATTGAATTCGTATGAATACAAAATCATATTAAATAACGTAGTGAAATTAAATAACAAAAATAAAAAAAAGGCGGATAATATTTTACCCGCCTTTTTTAAAAATTAAATAAATTATTATCTGACAACAGTTAATACTTTTGATAAAGTAGTTGTACCTGCTTGTAATGTGTATATATATGAACCTTGCGGTAGTGTGCTTGTATTTAGAGTAGCACTATATGTTCCCGGGTTCAGAGTTTTATTAATCAATTCAGCAACTAATTCTCCTGTTAAGTTATAAACACTTAAATTTACAAACTCAGGATTATAGGTAGAAAATTTAATATCTGTGTTATCATCAGCAGGATTTGGTGCATTTTGTTCAAGATTAAATTGAGCAGGTATATTCGATTCCTCAGCAACATTATCAGGAGCATCGTAAACGCCAAAGAATGTTATATTATAATCCTGCATTAAAGGCATACCGGCAAGACCTGGCCATTTTATCCTGTACTCACCTCCAGGTCCCCATGGATCTCCAACATCTCCAAAATACCCATACCGATATGGGAGCCATACTGAATCTTCATCACTTCCGGTTTTTCTTGTTATGCAATAACCATAAGTATAATAACGGGATGGAATCCCAAATTCTAAATGAGCAGGAAATATGACTGAATCTTTGTTAACATTTACTTCGGGATTAAATATTAATAAACCAAAACTCTGTCCTTGAGGAATATGAAGTGGGGGACTAAAAAAAAGTTGAAGATATCTATATCTGTCAGTGTTATTTCCATTTGCATCTTTTTCCCATCGATTATTAATAGAATCAGTTGATATAGTAACAACTTGTCCTTCAAGCATTGTAGTGTATGATTTATCATCATTTAAGTCAAATAACATAGCAGTTCTATTCTCTACTTGCCTCAAAGCATTCGTATCATTCAAATCAATTTTGTTATATAGAATTGGCATACAGTATAGTTCACTTGTTCTTGGTCTCCATTCTTTCCTGACAAATAAGTCTATCCAAATAGTGTCAATATCAAAATAACCTGGCAATGGAGGAATAAATTGAGCAATTCCATGAATAACTCCTGGACTTGTAGGAGCTGGAGCAAATGTAGTTGGGAAATAGGATAATGCTGCTAAAGTTCTTTCTTTGTTAGGATTAGCAGGGTCATAAGCTGGATATCCATAACTTGAATCATCATCTTGATGAAAACTACCCGTTCTGACAAGATTAAAGGATACCCTCTGAGGACTTAATACTAAAAATTCAGGCAATGTTGATTTTGATTCACCCGAAATTCCATAATCAACTGGTGTTTTAGAAATATCCGTCGTGCTGATATTATTTATGACCGAAGATGAGACTGTTTTTATTTCCTTTTGAATTGTATTGAAATAAATTCTATTTTGCTTCGCTAATCCCGTACTTGAAAAAAGTACCATTATTGCTAAAAGTGCGTAAATTAATCTTTTCATTTGAATCTCCTTAAAATTAATAAATATGATTTTCTTTTAATTAAATATAAAGACGCATTAAATACAAAAAAAGTTACTACGTGTAATTTTTTATTATTTACCAAAAAACAAAAATAACAAAAAAATTATTATTTTTAATAATAACAATGATTTGTGTCCAGATTCGTTGAATTGGTTTTATTTTTGAAAATTTATATTAGGATTGTGATGAGCGATTTAATTACAGAAGATATTTTAAAACAGGAACTTGGCGGTATTTCCGACCCTGACTTGGGGCTGACCTTATACGACCTCGATGCTATAAAAAAAATCAAAATTGACAATAATTTAATTGAAGTTTTCCTTGAACTTATTCAACCGATTCAATGGTCTGTTCAAAAAATCAATGATGCATGTGTCAATGTTCTCGGCAGTATAGCCCCAGGATATGAGAGTGAAATTTCCTTTTCCGAAAAACCTGTAAATAATTCAGACAGGCAAATTCTGAAAAACGTTAAGAATATTATTGCTGTTGCATCTGGTAAAGGTGGTGTTGGCAAGTCTGCAGTAACCTCAAACCTTGCCGGTGCCTTATCCCTTATGGGAGCTAAGGTTGGTGTCCTGGATGGAGATGTCTATGGTCCCAGTCAGCCGACAATGTTTGGATTGGAAAAACAACCCATCAATGCTGTTGAGTCTCCTGATGGGAAAATCATAGCTTATCCAAACGAAAAATACGATATAAAAGTAGCTTCGATGGGATTTATATTGGACAGGGATGAAGCGGCAATTGTGCGAGGACCAATGCTGGCAGGCTATTTCTCGATGCTGTTCGAGCAGATTGAATGGGGACCTTTGGATTTCCTTTTGTTCGACCTTCCTCCCGGCACCGGTGATATTCAATTAACACTGACACAGAAAATTCCATTGACAGGAGCAGTGATTGTTACTACACCACAGGAAATATCACTTGCCGATGTCCGCAGAAGTATTGCAATGTTCCGCAGGGTTAATGTTGATATACTCGGCATAATTGAAAATATGAGCTATTTCACTCCTCCCGATATGCCCGATAAAAAGTATCATATTTTCGGACAAGGCGGGGGCAAAACTGTTGCAAAGGAGAATGAAATTAATTTTCTCGGCGAAGTGCCTCTCGACATACGGATGAGAGAAGGCAACGACAGCGGCAAACCTATTGTGTTTGAAAACAATGCACAAGCCGGGGTTTTCAAAAATATAACATCTCAGCTTGTTACTGAAGTTCGCCGCCTTAATTATTCCAAATTGGAATTGGTTGAGACACAAATATCAATTTAATTTTTATTATGCAAAGCCTCGAAAATAGGGTTATTGAGCTTATGCAAACCTTACGTCCTTACCTTCAGGAAGACGAAGGCGATATCGAATTTGTCAGATTTGAAGATGAAACATCAGTTCTTGAAGTTAGATTTCTTGGTAATTGCAAAACCTGCCCATTATCGGCAATGACACTGAGAGCCGGCATCGAAAGATACCTCCTTGCCCGAATTCCTGAGATAAGAAGAGTGGAATCAGTCCCCTGAAATTTTTATTTAAGTCATTCTGTACAACAGGTCAACGACGTTTTGTAAAACGATCATATGATAGAACAAATTATGTGATTTAATTCTTTAATGAATAGCCACTATCTTTAGATAGTGGAGGTTGATTACCTCCGAATCCCGACTTTAGTCACTAATTTTTTTTATGTGATAAATCACGATATATGGTGCAATTTATTCCCACTATTTAAAAATAGTGGCTATTCATCTTGCATACAATAATTGTGTCATAAAAAAAGAACAAAACTACTCAAATTTTTTTAACTGCCATCTTTATCTTAATTTTGTAATTCTATTCCGGGCAGATAGTTCAGCTGGTATAGAACGCCTGCCTTACAAGCAGGAGGTCGGGGGTTCGACTCCCTCTCTGCCCACACGAAGTAATTACGAATTACGAATTAGGAATTACGAATTAGGAATTACGAGTTAAGGAAGTGAAGCAAAATAATATAATACAAGAGAAGAGTTTTAAATTTGCTTTGAGGATTATCAAACTCACTAATTTCCTGAGAGAAAAGAAAAATGAGTTCGTTCTTTCAAAACAACTTTTTAGATGTGGTACTTCAATTGGAGCAAATGTTGAAGAAGCTATCGGTGCATTTAGTACTCCTGATTTTATATCAAAAATGACAATCGCATACAAAGAAGCAAGAGAAACAAATTATTGGATAAGACTACTAAAGGAATCAGGTTTGCTTACCGAGAAACAAGCTGATTCTCTTTTAGCTGATTGTGAAGAAATCCTGAAAATCATAGGTTCTATCCAAAAAACAGTAAAGGGAAAATTAAATTCGTAATTCGTAAATCGTAATTCGTAATTGAATTTGCAGAAGTGGCGGAACTGGCAGACGCGCTGGACTCAAAATCCAGTGGGCTTCAAAACCCGTGTGGGTTCGACTCCCACCTTCTGTACGACATATAATTAAGTATTTATTTGTAATATCAACAACTAATGAATACTTTTTTTTTACGGTTTTGACAATTTTTTTGACAATTTTCATATTCTATTGAATAAATAGCTTAAAATATTTTTCCTCAAATATTTTAATCAATCTTCCGAAATTCAAATCCTATATCAATAACATATTATGAAAAATGTCTGATGGTGTTGACTTTAAAAGGTATTTCCAAACAATACCTTTCTGAATCTTTTTATCAAAGAAATCCACCGTCTAAGGAGGTGTGGGTTTAATAGCGCATCCCTTCCTGAATTTTATCAAATCTCCACTCGCATAATTGTTTGAATCTGTTCATTATATTCTCTGTTACCCGGTTATGTATGCTTTCCCATATTCTGTTAATTACATTTTTTCTTTTCCCGACTTCTTTCCCATAGAAATTAAAACCGACTCCCATGAACAATTGTGTTAGCTCCTTTTCGTTTTGAGAATCAATCGAAGACCTTACATAAAGGTAATACACCCCAATTGGATAGCCTCCACTGCTATTATATAACAGGTATCGGGCATTGTCAAAATCCGAAGGTTCCGGTACAAGCTGAAAAGCTTTTTTAATCAGTCTAAACAACGAAAAGAAATTAAATCCGAATAAAGTAACATTTATATTATCCAGGCGGTCTTCAACTCTTTCAACTCTTGCAATATTGTTAGGCCAACAGGTTGAATCACCATTCCATTTTAATAATTCTTCAAAAACGTATTTTAAAGGGGCGTCTATACCGATTTGGTGTATATTCAGGATTTTATATTTTTCAACATTTATTCCAAGACGCTGCATTAACCTTTGACTGTAGTTCTGTCTTTCCGATTCCGAGTCGAATTTAATTAGTGTAGGTATTCTCGGTTTATTAATGAAAAAGTAATTTATATCTGAAAGAATCCCTTTACTTCGCGATGGAGGGCTTTTTGTAATTGCCCTTAAAAGTGATTCTTTATAGCCTAAAGGCTCAAATTGAATTATCTTTCTGATATCATCACTTTTACATACAGCATCATTTTTGCAGCTCTCCATCAAGCTCATCACAATTAGTGGTGATATCGGTGTTAAAAAACTTACGATATAAGAGTAAAATTTAATAGGTATGAAAAAGGAAGGCAGGAACAATCTTCTTTTATTTACGATATCAGACTGTACCTTCAACATCATTTCATAATTAATTATGTCACTACCTCCTATGTCATAAGATTTCCCGGAGGTTTCGCTCGTTTCTAATGTTCCTACCAGATATTTTATTAAATCCCGAATGGCAATCGGTTGGCAATTTGCTTTAGCGTGTTTAGGTATTAGAAAAACAGGACAATTCTTGACCAAATGCTTTATCATTTCGTAAGATGCGCTGCCTGAGCCTATTACTATTGCGGCTCGGAGGTAAGTAACAGGGACTTTCCCTTTTTGTAGTTCCTGCGCAACCAGCATTCTGTTTTTAAGATGTGCTGATAATGAAGATTTTGGATCGCCAAGTCCTCCTAGGTATATTATCCTCTTCAAATTTTTTTCTTCTGCTGCTTTCCTGAAATTAGCTGCTGCAAGGATATCTGCAGTTTGAAATTTCTTTTTACCGAGAAGTAACGAATGTATTAAATAATATGCTGTATTAATTCCTTCTAATGCTTTCCCTAAACTGTCTGAATCGAAAACATCTCCAACAATAATCTCTGCTTCGGGCCAATTGTCATACATTTCCGGAAAATAACTTCTTACCATGACTCTAATCTTGTAACCTCTTGCAAGTAATTCCGGAATTAGTCTGCCACCGATATAACCGGTACCGCCCGTTACCAATATTCTACCCATGCTTGGCTGTGGCTCTGTTGGTAAGCCGCGACATAGTAAATCGTTTTTACTCCATTTCATAGTGTATATCCGGTAATATTTTCGCCTGCTATTTTCTTTTTGAACAAACTGGCTAATACACAATCTTATTAATGAATATTAGTAAATCACGTTACGCATAAATTATTATTCCTATATTCAATAATTATTAATTTTCAATTTTTCAATTTTCAATCATTTTATCAATATTTAATGTTAAAATAGAAATGAGTTTTATAACATTTTGTCAATTTATATATTTAGAAATATAGAATTATTAAATTTAAGAAGTATTTTAAAAATTTGCTCATTGAAAATTCAATGAAAATTCAAAAATTGAAAATTGAAAATTTTCTGCCCCTACTCTTGTATAGTGTTTAACTTCCGTATATAAGAGATAATGTTTTCAATTTCGGTTTCATCAAGAAGGAATTTATAATACGGCATTTGCGAAGACCTGTTTACACCACTGCCTCCGGAAGAAATTATTTGATTTAAAAATACATCTGACACCTTATTAATATAGAGGCTATCCTGCAAATTTTGTGGTTTTGGATTAAGGTTATAAGAATTAAATCCATCACCCTCCCCTTTAATGCCATGGCAAACAGTACAATACTTATCGAATAGATATTTACCCTGGCGTTCTGAATAATTTAATGTCTTCCAAATGTCAATGGTATTCCCATTTAATTCATCAGATACTTCAGCTTTGAATGTCACCCTGAGCGTAGTCGAAGGGTCCTTTTCTCTTTTGCTATTGCATCCGATAAAAAATATCAGACCAAGGCCAAAAATTGAAATAATATTTTTTATCTTTTTCATTTACCAACTTCGTTTGTGAAATAAATAAGATGTTATTAAAAGTAAATCCTCCTCATTCATTCCGGTTTTTGGGTCAATAGTATTGGCTTTATATTTTTGAGGATTTTTTATCCATGAGTAAATCCATGTCGGCTTTAGTCTTTCCCCAACATTATCAAGAGGAGGTCCTACATAACCGCCGGAACCATCAATTATATGACAACTTTGGCATCCGTATTTTTCTTTGAACAACATTTTGCCTTTTTCGAGTTCTTCAGGTTTCTCCGTCAGATTTAACTTAAAGTCAAGATTATCATCTATGAAAACCGATTCAAAATAGTCTAATAACATTTCTACTTCTTCTGTGCTGATAAATAGCTTTGGCATTCTTTCTTCAACTATGGCACGTAATGAATAAGGAATATTGAAATATTTTCGTATCCAATCCCGGTTTAACTGACTGCCAACTTTTGCTAAGTCAGGAGCTATTTTACCGCCATAATCATTGACAGAATGACATTTGAGACAACTGTATTTTTCAAAAGTTTTCCCAATCACACCCTGAGGTTTGAAGGGTTGAACTTTGTTTTTTCTAACTAAATAATTTTGCGGGACTTCATTATTCCTTTGGGCTAATAAATATGCTGTAATTGCTGTTATTTCTTCTTTATAAAATTTATACTCAGGCATCCTTGTATTTTCACCAAATGCTCTGGGAGTCTCCAATTTATTTTCTAAATATTCATAGAGAGAATGTTTTAAATTTGATTTACCCCATTCTATTTGATACAACTTTTTATTGGAGATGGTTGTTAGTTCAGGACCTTTGTTTTCTTTAATTTCTTTTATATCGAGTTTATGACATCCTCCGCAATTATATTTGTTATAAATTTCAATCCCTTTTTCATAATACCCTGTTACCGGTTTTATATTCTGTATCTCATCTTCGTTGATATTCCAATCAACAAATTCTGATTCAATGTATGCTGTGATTGCAGCTGCCTCTTTATCGGAGAAACCAAATTGTGTCATTTCAACACCAGGCATAATGGCTTTTGGATTCTTTATGCAGCTATAGATCCATTTTTCGGATGCTTTCGAGGCAACTTTAATCAGGTCAATAGCAAGTTTTCCGCCTTTCCCTTCTATTGAATGGCAACTAATGCAACGTGCTTCGCTGAAACTGACTTTGCCTAATTTTATAAAATCCTCATCTTTCTTTAAAGTATTATAATATTCTGGCAAAGGATATAAAGATTGCGAATTTCTTCTTTCTTTAAAGCTAAAGAGAAAATCTGAAAGAATTGTTACTTCGGTTTCACTCAATTTAAAATTTGGCATCCTTGCATTCGTTGCATATAATGAAGGATTTTTAAGCCAGTCAATCAACCATTGTTTATTTTTAATTTTTGTTCCTACACCATTCAAGTCCGGAGTATATTGTTTGGGAATTCCCGGCAAATCATGACATGATACACAGTTGTATTTCTCAATCAATTCTTTACCTTTATTATGCAATGGAGTGAATTTATCGCTTAAATCATCATGACATCTATAACAGGCTGATTCAATATACTTTCTGGGTAGAAGCGGTTTATCCCAAAATTCGGTCGGTAAATGTGCATCTTCGTATTTAGTGGATAATCCTTGACCGTCATGACAAACAGTGCATCCATATTTTTCATTATCATGATAGATTTTGGGATGTGATGTAAAAGGCTGAGGTGCATTACTCAATTTATTTTCATTCAAACCAACATGGCAAGTTATACACCTATCAATTATTCCAAGATTTTTGTTCCATATTTGTTTAAGGCCATTATCAACCTTGGCAACTTTAAATGGAAAACTATCAGTGTAACTATTAAAACTATTCTGAAAATTGCGCCAGTCCTTAAATATTTCCTTTAATGGTGAAACAGCTAATAGCAGCAAGAATAAAATGCTTGTTACAGCGTAAATTATTTTAATTTTACTCATTATTTTTACTAATAATATTTATCCTATTTAGTAGAGACAAGTCCCAGACTTGTCTTTTACCTCATAATAAAAAATCACCATGGCAAAACCCATCCCCATCCCGGCCCTCTAAAAAATGTTCCGATGATAGTAAGAACTACAGCCATAAATATGAACCAACCCACAATCCACTCAGACAAAGACATTTTATAAAACCATCCGATAATACCCTTTCTGTGGGGTACAAAAAAAGGAACTAACATCATCAAGTATATTATCAAAGATGGGAAAAATATTCCGTATGCTTTATATAATATTGAAATGATTGAAACAATAGTGAAACTAAAGCTTAAGTAAATAAGAGTTCTCGTTCTATCTTTTGCCCATAAACCGTAGCGTTTGATATTAATATCGAAATAAGGAATTATTATTAATGCTATAACCACTAATATTGGAATTAAAACACCTGCAACAAGTGGAGGAAAACTGTGTAATAGTTCTTGCAAGCCCAGAAAATACCAGGGTGCCTTAGCCGGATTTGGAGTGTTCATCGGATTGGCAAGCTCTTCAAGAGGAGCATCAACAAACAAAGAAATAAAAGTTACAACAATTACAACCAATTGAAAGCAGATAACCTCACGAATAATCAAATTCGGAAACGATTGGACAAGCTTTTCTTCAATAATTTCTTTTTGAAATTTTACTGGTGTTTCTTTAGGAAAGATAGCTATCCTTCTTGGTACTTTTAAAGGTTCTGTTGAAACTTCAGTTTTATTTTCAATTATATTATTCATAATAATTATTTATTAAAGTTAGTGTAATCCCCCGTCTTTTCTTATTCGCCAAAAATGAAATGCTATTAAAAGCACCATTACCAAAGGTAGAATTACACAATGAAGCACATAAAATCTAACTAAAGTGTATTCTCCGATTTCATGACCCCCAAGAAATAGAAACTTTGTCTTTTCACCAATCACCGGGATATACTGTATTAAATTAACTCCTACAGTAACTGCCCAATAAGATAGCTGGTCGAATGGCAATAAATAACCGGTATAGCTGAGCAAAAGCGTTAATACAAGAAGAACAACGCCTACCACCCAGTTGAATTCGCGCGGTGGTTTATAAGCCCCGGCATAAAAAACTCTAATCATATGCAGAAACACAGATATGACCATTAAGTGGGCTGCCCAGCGATGAAGATTACGCAAAAACATTCCGTTAGAAACAACATATTGCAAATCTTTCATGTTTTCGTATGCGTTTGGAATTGCAGGTTGATAATAGAGCATTAACAAAACACCAGTAACAATTAGTATAATAAAAAGAAAGAAACTTATCATACCTAGATAGAAAGTATAGCTGAATTTGATTGCTTTCTCTCGGACCTTCACAGGATGTATGTGCAATGTTAAGCTATTAAAAATTACCAAGGATCTATCTAAATTAGTGTTAATTGGTAGTTTTGACCTGAAAATGGAATCCCAGACTTTACTGTGCATTATTTTTACGAACAAATTTTTCATTTTTTTATCTTTAATTAAACCTTTAAATACATTTCTTCTTCCGAAACAATATCAGAAGTATCTACTATTAAATCATCATCACTTAATTTTATACGAAACCTTTGTAGTCCTTTGGGGGCAGGACCTTCAATTACTTCTCCCTTTCTGTTAAATTTGCTGCCATGGCATGGACAAGCGATTGCCACTGATGAGTCATTCCTGATATTGCTGTCAATCCATTTAACATTACACCCTAAGTGAGTACAAATTGCAGAAATCGCATAAAAGGCACCATTTCCATCCCGAACCACAAATACCCTGTATTCCGGTTCGTAAATAAATGTGTCGGGCTGTATATTTTGAATAGGTCCAACTTTAAATTTGGGTGGTCTTTCTTTTATAACATTGGGTGATAAAAAATCAATTGTTACGGCTAATGCGCCAAAAGTTACCAATCCTGTTGCTGAATTACCTACAATTGACAAGAACTTTCGTCTTTTAATTTTATTTTCATTATTTGATTCGGTTTTATAACTACACATAATTAACACCTATTATATTGTTATAAGATACTATCAGCTATAAGAGTATTGGAAACCCTGCATGGTTATGGTGCCAACCGGACAACGCTTTGCGCATAGTCCACACCTTATACAAACTTCTTCATTTTTGATTAGCACAATGCCGTAACGNNNNNNNNNNNNNNNNNNNNNNNNNNNNNNNNNNNNNNTTCCTTCAAATATAGTATTATCCCAGCATTTCAGGCATCTGCCTGCTTCTAACTGAGCTTGATATTCATCGTATCCTAATTCAACCTGCGATATACCTACCCGTCTATTAATCTCTAAATTTGGAATTGGCTGACGTTGAATTTTTGTATAACCTAATATCGGTTTAAAAGTATAAGTGTTATGACAGGTGATTTCAATCTTTTTCTTTTCTTGTTCGGCATCACTTAAATAAGTATCAATCGAATTTGCTGCTTTTTTTCCGTCGGCAATTGCTGATATTGCTATTCTGGGACCAAAAGCAGCATCGCCGCCGCAATAGATACCTTCTGCCGATGTAGCCAGTGTATCAGGATTGATTTTAATTGTTCCTCTCAAGGTAATTTCTATATTATCCGATGGTTCTATAAAATTGAGTTCGGATGATTGTCCAATCGCAATAATTATTGAATCTGCATTAATTATTTTTTCCGTTCCTTCAATGTAAGTTGGATTAAAATTACCTGAATTATCGAATAAGCTCTTTACCCTGATTATCTCAATACCTATGACTTTACCGTTTTCACTTATTATTCTTTTAGGTCCATAAGAATTGTGAATAATAATTTTTTCTTGTTTTGCCTGTTCAATTTCTTCAATGTCTGCCAGCATTTCGTTTTCTGATTCCATCACCACCATTTCGACATTGTTGACTCCAAATCTGACTGCCGACCTGGCAACATCAAGAGCTGCAATTATGTCCGAAGATGTTACAGCTTCGGGTTTTTCCTTACGAACGGCAGTCCTGGCAACGTCAAAAGCAACATTACCACCGCCAATAACGACAATTTTTTTTCCGATTTCAATTTTATATCCCAGATTCACATTTAACAAATAGTCAATTGCATATAATATACCATCGCTCTCCTGCCCGGGCAGATTAAGAATACGGCTCTTATGTGCACCAATCCCAATAAATATTGCTTCGTAACCATTATTTCTGAGGTCCTTGATTGTAAAATCAACACCCAATTCCTTTCCAAGCTTAAGCTCGACACCAAGTTGAAGAATAGCGTTTATTTCCAAACGGATTAATTCCCTCGGTAACCTGTATTCCGGTATTCCTAAACGAAGCATACCTCCGGGAACCTCGTGCTTTTCAAAAATAGTTACGTTATACCCTTTTAACGCTAAGTCGTGGGCGCATGCCAAACCCGCAGGACCGGAACCAATTACAGCAACAGATTTGTTCTTTGGTATAATTGAATGTTCAAGAATGTCACGCATTTTAATTACGTCGAGCATGCTTTCTACACCAAATTTTTCGGTAACAAACCTTTTCAATGCTCTGATTGCAATTGGTTGGTCAAGTTTACCCCTTCGGCAGACAGACTCGCATGGAGCTGCACAAATTCTTCCGCAAATTGACGCCAGGGGATTTGGCTTACGGGCTACTTTATAGGCTTCCTGATATTTTTTCTGAGCAATAAGATTTACATACCTCCCTGCTTCTGTATGAACCGGACATCCTTTCATACAAAGGAAGTTGTTTTCCAACCATTCTTCATTGACATTTATTGTAACATCGCAAGTTGCTTGTTCAGCAGTTTTCATAATATTCAGTATTATAAAAAAACTACTTCTTTATCAAAAAGTCTTGCGTTACGTTTCCTTTATCCGGCACTGTCACTTTAACATTATCAGCCTTCAGTTTTTCATTCCACACCCTTAATGTATACGTGCCTGCCGGAACATCATTAATAGTGTAATTCCCATTTTTGTCTGTAACTGTGTAGTAAGGTGTTTCTACAGCTAAAACCCAGGCTTCCATTTCAGGATGGACATTACATAACATTACGGCAACACATGGTTTGTTAAATGTAAAATTTCTTTTTTGACCCTTTGGCCAGCTTCCAAGATTAAATTTGCCTGTACATTCATCCGGTGAAAAAACATTATGCAATACATTATCACTGTTCAAAAATTCAACTTTTGTACCGACAAGAACCGGAAGTACATGAGGGTAGAAAGTTAAATCTTTTTGGTCCATAAGAAGAGCTTTAGCAGGAGGTTTAAAAGTTTTACCTTCTATCTTGTCAATATATATTACTGTATTACCGGCATTAGGGGCACCCTTTGCCTTAATCTTTCCGACAATATCTCCGCCGAAGGCAGCAAATCTTACGAAGCAGGACAATAATAATATGATTATTATATAGTTTTTCATAATTNNNNNNNNNNNNNNNNNNNNNNNNNNNNNNNNNNNNNNNNNNNNNNNNNNNNNNNNNNNNCTTTATTCTCGATTTCAATTTCAATTCTCGATTTCAATTTCAATTCTCGATTTCAATTTCAATTCTCGATTTC
>MGZP01000007.1
GGTAATTTTAAATTTAACAATTTTTAAGAGGAACCTTTTTTTATTTTTTAATTTTCAACTAAGTTTAAGATAACACCTTATGATATATTTATTTTTATGTTGATGTGTTACACAATAGTGAAAGAATTTTGTATGAACTAAACCGGATTAAGAATTCCTGTAACAAGAACTTTGTTCTATAGTTAACATCTTGTCCAAATTATATCAATTTGTATTCTGTGAATTAATTATTTATTTTAACTTGTTTGGTTTTCACTTTATAACAGATTTGACTCGAATTTGATTTGAAATTTTTCTTTTGTTACTATTTTTGATTTTCTGATTGAAATTAATTGATAAATATAATCGCGCTCATAGCTACCTGAGGCTGTCTGTTACCGGCAATTGTAACCTGAATTGCATTTATTGCAATCCTTTGACTTCAGATGAGCTAATAAGCAAACACAGTTTGTCTAATCAGGAAATTATCAGATTAGCCAGGATATTTGTAACCCTATTTGAGTTTTCTAAAATTAGGCTTACGGGTGGTGAACCTTTTGCAAGGAAAAATATAATTGAGTTATTTGAAGAATTGTCAATTCTGAAAAAGGAATTCCCCTTTGAATTAGCCGTTACTACAAACGGAACGCTATTGAATGGGAAATTGAAGAAGCTCAAAGAACTGGGGCTGGACAGGCTCAACTTCAGTCTTGACTCTCTAATACCTGAGAGATATGCTCAGATAACAGGCAAGAATGTACAATCAAAAGTTCTTCATACAATCGATGAAGCCGAAAGTGAAGGCTTCCTGAATACGAAAATAAATACGGTGGTAATCCGAAATGTTAATGATGATGAAATTCCTGATTTCATTGAGTATTCAATTAAGACAGGCAGGAACATTCGCTTCATTGAATATATGCCGTTTTCGAACAACGGTTATGATAAAGACGGATTTATCTCATCAAAGGAATTGCTAAACACAATAAACAAAAGTTATAAATTGACACCTGATGAATTGGATGCAGGCTTTGTCGCAAAGGATTATCTGATAAAGAATACCAATGCAAGAATAAGCTTCATTAGTCCTATTTCAGACCATTTCTGCGGACTATGTAATAGATTACGTATAACAGCAGATGGTAAATTAAAACTTTGCCTTTTTTCTCCGCATAAAACCGAAATTGATTTACTCAATTTCATTCGCAATGGTTTTCCCGATGAGCAAATCAAAGATTCAATCAGCAATGCCTTGCTTGAAAAAGATTTTGCTCATCCTGAGATAGATGATTTAATACAATTGAAGAATAACGATATAATTTCGCTTGGAGGATGAATGGCGAATATTTCTCATACAGATAAATATGGCAAAGCAATGATGGTTGATGTTACAAACAAGCAAGTAACATTGAGAACAGCAAAGGCAAAGTCTAAGGTTTTGCTTGGTGAAAAGGCATACAAGGCAGTTAAGGAAAATAATATCAGTAAGGGTGATGTACTGTCTGTTGCTAAAATTGCAGGAATACAAGCGGCAAAGAAAACTTCGGAATTGATTCCTTTGTGTCATAATATTTTCATTAGCCAAATTGATATTATATTTAATTTAAATGATATTGAACATAGCATAGAAATTGGAGCAGAAGTCAAAACAGAAAGTCAAACAGGTGTGGAAATGGAAGCCCTGACAGCGGCTTCTGTTGCGGCATTGACCGTGTACGATATGTGCAAGAGCGTTGATAAATCAATCAGAATAACTGATATTGAACTAATTTCTAAAACAGGCGGTAAGAGTGGAGATTACAGAAAAAAATAAAGGGCGAATAGCAGCTATTTCTATAAGTAAAAGAAGAGGTGTTCCAAAATCGAATATCAAATCTGCTATACTGATCCCCAATCGGGGTATTGACGGAGACATTCACGCAGACGGCAGCCACAGGCAGATATCTCTACTCCCATTGGAAAGTATTAACAAGATGCAAGAATCAACAAGCATAAAACTTCGTCCCGGAATATTTGCTGAAAATTTCACGACTGAATTTATTGATTATAAGAAAATAATCATCGGAACAAAATTGAAAATTGGAAACGACTCAATTCTTGAAGTAACTCAAATTGGAAAAGAGTGCCACAACAGGTGTGCAATTTATGAATCAGCGGGTAATTGCATTATGCCTGACGAAGGTGTTTTTGCAAGGGTTATCAGTGGAGGCGAAATTAATGTCAACGATATAATTGAGGTGATTTCATTTGATGAACAATAATTTATAATTTTCAATTTTATAATTTTCAATCAATTTTAAATTTCAATTAATAAAACTTAGTATGATAAATAATATTTTAACTTATGAAGAATCTTATGAAATTTTAAAAGAGCATTTCAGACAGGTTAAGCCTTCGATTATTGAAATTGATATCCTCGATTCTGTAAATCATTTACTTGCTGAAGACATCATTTCCGATATTGATATGCCGCCATTCGATAACTCTCAAATGGATGGCTTTGCTATTAAATATAATAATGAAATAAGAGAATGGAATATTATCGGAGAAATTTCAGCAGGGAATTATCAGGAAATCGAAATAAGTGTTCACACAGCAGTATTAATTATGACAGGTGCAAAACTCCCTTCAAGAGCTGACACAGTAATACCCATCGAGGATGTCATTATTGAATCTAACAAAATTAAACTGAAAGATAACATCACATTAAAAAAAGGGAATGATGTACGTTTCAAGAGTGAAGATATAAAAAAAGGTACAATAGCAGTGAAATCCGGTACTCTGATAAAAACGAATAACATTCCTTTGCTGGCAGCTTGCGGAAAAAATAAGATTAAAGTTTATGCACCTTTTAGAATAGGATTGTTCGCTACGGGTGATGAATTGGTTGATATTGATTCAATTCCCATGAATGACCGGATTCGCTCATCTAATCTTTATTCTTTAACTACTTTGATTACTGAATCAAAAATGATACCGGTTAATTTTGGAATAGTTAAAGATGACAAGGCTCAAATCAAAGATACCATTATCAAAGCACTCGAAAGTGATATTGATATATTAATTTCAACCGGCGGTGTATCGGTAGGGAAATATGATTATCTAAAGGATGTGATTGAAGAATGTGGCTTTGAACTTGTATTCTGGAAGGTGAGAGTTAAACCCGGAAAGCCCCTGCTGTTCTGCATTCACAAGAAAACCGGTAAAAGCATTTTGTTTTTTGGTTTACCCGGTAATCCTGTGTCTGCTTTTGTTAGTTTCAACTTATTTATTAAACCATTTATTTCAGAGTTGTATAAATATGATTCACAAAAAAGATTTAAAGCTATACTTGAGCATGATTTAACAAAAAAAGATGATAGAAAAACCTTTGTCAGAGGAATTATAGATTTTCATATTGATAATTTTAATTCAAAACTCAAAACTCAAAACTCAAAACTCAAAACTCATCTTTTTACTGTCCGAAAAGTCTCCGGTGGAACTCAATCTTCAGGCGATATGGCAAGCCTAAGCGATGCGAACTGCCTGATTATTTTTGATGCCGATAAAAATAAATTAAATGACGGAGAATTTGTTGAATGTATAATGATATAACAGGCATAATACTTTCGGGTGGAAAAAGCACAAGGATGGGGCAGGACAAATCATTCCTGAAATTCGGCAATCAGACCGTGATTGAACATATTTCACAATTGATGAAATCAATTTTTCAGGATGTTATTATCATCACAAATGAACAGTATAAATATGAATTTCTCGGATTAAAGTGTTATGAAGATATAATCAAAAGCATAGGGCCTTTGGGAGGGATACACAGCGGATTAACTAATACGGTAAACGAATTGAATTTCATTATATCCTGCGATATTCCCTTTATCACGAAGGATGTAATTGATTTTATCATTTGTCAAAAAGAAGATAGGGACATTGTTGTAACGAGTGCAGATGGCTTTATTCAGCAATTGTGCGGATTATACAGGAAGAAACTCATACCTGAGATTAATAAAATGATTACAAATTCAATAGAGGTCGAGAAAGGAAATAATAACCAGCATAAAAGAAAGTGCAATGTTCTAAGTCTAATTGAAAGTGTAAATGCAAAAATTATTGATATTGAAAAAGAATTTTCGGATTATAAACCCGGAACATTTTTTAATATGAATAATCCTGATGATTATGAGAAAGTTCTTAAAATGATTTAAATATTATAAATATAATTTATCATTTAAGGTTCAGATGAGATTAATTAAATTCAAATACACAATTATACTATTGATTTTATTCCTTAATAGCTGTGGCACCATCTTTCAGGGTTATTATTTTGATACAAAAATTTTTGTTCCTGAAAATACCACAATCTATGACTCAAGTAATTATGAAATTCCAATTACAGAAGAACAATTATATGATACTTCAGATACTGTAAAATATATTGAACTAAGAACATCAGGGAAACAAGAGTTGACTTTTGTTTTAGATTCTCAATATAAAAAATTCACAGCAATACCCAAGGCTAATTACCTCACATTATTTTTCGATTTATGGTCAAGTATAAGCTTTTTTGGCATTCCGCTGATTGTAGATTTTGGCAATGGGAATATGTTTAAATATGACGATATTGTACTTAAAAGAGAAGATTTTAATCTATTGCTGAATGATTCAAAACATTTCATTAAAGTAAACGACAGTGCATATAAAAATAAGATAATTAAAGATTCGGTTTTAAGTGAAAAATCTGGATTAATATTTGATGATTCGAAGGGTTCATTATTTATTGGCTTCGGAGTTAGTTCTTTAGGATGGGTTTTTTTAATTCCTCCGCATGGAGCATGTGGTTTTAAATATAAAGGTACCGAAACATTTGAAATAGAAGCTTTAGCCGAATATAATTTCTTTAGTGATGAATATATAAATACAGATTATTCCGGGGGAGTTTTCCGGATTTCATTAGAATCAAAATACTATCCCGTCAAAGGTTTTCCGCTATTCTTTTCTGTTGCTTTTAATAGATTTTATACAGTATATGAAAAAGATTTGTATAACAGCCAGGATTATATAACTACCAGGCAGGAAATGTTTGGATTAAGTCTTGGAGGTGGATTTGGGTGGAAATGGTGGTTTTTTGAATGGAAAAATAATTTAGGTTTTGAAAAGATTAAACCTATAGGAGATAAACCTTTCAAATTATATTATACTTCCTTTGCTATATATTTTAATTTACCTCTTTGAAAATAATATTAAGAGTATTTGCATTTTTAATCTCCGGTTGGTTTTATATCAGCCGTTTCTACCATTAACATTACTGCCTTTTTTGGTGCCCTCGGTTTGTGCAATACCCCTTTTGGAATTGTTACTCCCTGAAAGGGATTAAGCTCGATTGTTTTATCCTCAAGGTCAATAAACAATTTTCCTTCGAGAACGAAAAAGAACTCATCGTCACTATCATGCTTATGCCAATGGAATTCACCTTCGATTATTCCAAGCCTGACAACAGAGTCGTTCACTTTTGTCAGAGTTTGATTGAACCATTTTTCCCTGCATTCCTGAACGATTGAATTAACGTCAATCAATTCGAGATGTTTGTATTTCACATCAAGGTTTATGTTGTATTTTGTATCTGTTTCCATTTAGCTTTTTCCTTAAATTACGAACCCCCTTTGAGAAAGGGGGCATCAAAGATATGGATAAATTTACAATTCAAAAATAAGTCTGATATAATTCAATGCTAATGCTGTAATAGAAATTCCGAGAATCCATTTGATTATTTTAGGCGGCACATATTTTTGCAATCTTGCACCACAGTACATACCTGCAAAACCTCCAATACCGAACAAAAACCCGAGCAGCCAGTCAGGTGCAACAGACAAACCCGGATAAAAATCAGATAATATCTGATAGTATAATACACCTGCAATGGAGGTAATAAATGTTCCCATCAATGCCGCACCTGCAACAGTGTAAACAGGCAATCCGAAGAATGCAACAAAGATAGGTGCCATAATTGCTCCTCCTCCTATTCCATAAGCACCACCGACTATGCCGACAACGAAACTCACGATTAGAATCTTATATGACTGAACATCATAAGTTTCGCCGTAGAAATCATAAATAAGATGTCTTAGATTAAATTTTTTAACTGATACTCTCGGTAGTTTTATTCTACTATCTTCAGATGAATTATTCTTATAATTTTTCATCATCTCCTGAAATTTTTCTTCTGATGATTGAATTCCATTATTCTTTTTCTTTTTAACAACTTCAAGAACAACTTTAATTCCAATGTAGAGTAATAGGAAGCCGGCAAAGATTTTAAAATGAATTGGATTCGGAAGATAATTTATTCTGAGTAATGCTCCTATAAACACACCTGGCAAAGTGCCAATAATCACAATCCATGTGAGTGGCCAGACCATCCTGCCTTCTTTAATGTAACGGTAAACACCGCTTGGTATGGCTACGATGTTATAAAGTTGATTAGTCGAACTGACCGCAGGGCTTGTGAATCCGAGAACACTAACCTGAAATGGAAGTATCAGGAAAGCACCGGATACTCCACCCATAGAAGTGAAAAATGATATTACAAATGCTACCAAAGGAGGAATAAACGGACTGACACTGACACCTGAGACTTCAAAATACATTTTATTAATTTACTCCTGTTTGTTCTTATCTTCAAATTGTAAAACCTTTGGCGGCTTATCCGGTTTTAACATACCAAGTTCCTTTTCAGCATAAGGAATAATTCTGTCAGCCGATTCAAGTTTTATTATTTCAGTTTTAAGCAATTCATTACCATTCTTTATGCTGTTATATATTTTCTTCATTGACTGCATTTCTTCAAGCTGCGCATCAACATATAAAACGTTACTAACATAAAGGAGCATGAGAGTTGCTGTTAAAAGGAGCAAACCGAAAAGTTTCCACCGGTTCACTCTCTTTTTTTCAATATGTACTTCGGATTCGGACATTATCAAACAAAAGGCATCTTAACAACTTCAGCAGGAAATGTTTTGCCTCTTGCCCCTATCTCTATCTTACTCCCGGGAGTGGAGTATTCATTTGATACATAACCCATACCGATTGGCTTGTTCAAAACAGGGGATATGTTGCCGCTTGTAACATGTCCGATTTCTATTCCATTTCCAATAATTTTGTATTCATGTCTTGGGATAAATTTCTCCGCTTCAACGATGAAACCTACCAGCCTTCTCTTGGGCCCTTCTTCCTTTACTTTGACAATAACTTCTTTACCATTGAAATCGCCCTTAGCTGGTTTTGTTATCCAACCTAATCCGGCTTCGATTGTGTTTGTAGTTTCATCAATGTCATTACCATAAAGGCAATACCCTTTTTCTAATCTAAGAGTATCGCGAGAGCCGAGTCCTACGGGTTCAATTCCAAACTCAGCACCAGCCTTGAAAATTTCGTCCCACACATGCTTAGCAGTATTAAAATCTCCTCTGAAATACAGTTCAAATCCAAGCTCTCCTGTATATCCTGTTCTTGAAATAATCATCTCGACACCTGCAGGAGCGCCATGTCTAAAGTTATAATATTCAATTTCAGTTAAATTGACCCCGGTAAGCTTTTGAAGTGTTTCGAGCGATTTCGGTCCCTGGACAGCGAGCAGATTTACCTCATCGGTAACATTATTCAATTCAACTTCAAATCCCTCTGTATTCTTTTGGCACCATGCAAAATCTTTGTCTATATTAGCTCCGTTGACTACGAGCATAAACCAGTCACCCATGCAATAGACAAGTAAGTCATCAACTATGCCGCCGTGAGGCAGGCAGAATGCCGAATACTGGACTTTCCCCGGTGTAAGTTTAGATGCATCATTAACTGTGATTTTCTGAACATAAGCGAGTGCATCCTTGCCTCTAATTTCAAACTCACCCATATGTGAAACATCAAACACCCCTACCTTATGCCTTATAACATTATGTTCGTGTATAATTCCATTCGGATATTGAATAGGCATTTCATAGCCTGCGAAAGCAACCATCTTGGCATTTAGTTCTTTATGAATTGCATTAAAAATTGTGTACTTCATTTCATTCCTTCAAATTTGTCAAAATAAACTTCTTAACTTCTCAAAATTCTTTCATTTTTTCAAATTTATACCAATTTAATTATATTGAAATAATATTTTTATAATTCAAACGGCATATTAATTTTTTAATAATAATTAATATAATGAAAAATATATATTCTTTTATTATAACACTGAACATATATGTAATTCTTGTTTTCCCGGTTCATTGTGAATCTCCCTATAAATTAGACTGGACACAGGATGGGATTTTAATCGGGACAGGTTTAGGATTAGGTGCTGTTTCATTAATTATTGATAATAAAGTCAAACCGATGACAATAGCTGAATATAATAATCTGAACAAAAACGATATTAATGGATTCGATAGATTTGCCTCTGAAAATTATTCTGAAAATATTTCAAAATTGAGTGATTATGCTCTGGGAACTGCAATTGTCTCACCTTTACTTTTTGTTTTATCTGAAAAAATGAGGGAAGACTGGTTTCCTATCGGAGTGATGTATAGTGAAACAATTATGTTTTCAGGATTTTTATCATATTTGGCAAAAAGCACTGCTCAAAGAATCAGACCTTATGCATATAATGACGAAGTTCCGACTATAAGGAAATTAAATGCCGATGTTAAAAAATCCTTTTTTTCAGGGCATACAAGCGTTGCTTTTTCTTCCGCTGTGTTTTTATCAGTTGTATATGAAGATTATTTCCCGGATTCAGATTACATTCCTTATATATGGTGTGCATCACTCTTACTTGCTTCAGGTATCGGAATAATGAGAATAGAATCAGGTAATCATTTTCCAACAGATGTTATAGTGGGAGCATTGGTAGGAAGTGCTTCGGGATACTTAATTCCATATTCACACAAAATGGCAAATAAGGAAGATGGTATAGGTTTTAACTTTGGGATTGATAGGGTAGTAGTTAGTTTTAAGTTCTAGATTTGAATATCAATTATCATTATCATAATTCATCAAACTCTTCTCTTGTGAGCTTCGCTTGTTTCAGTATAGAATTGAATGTTCCTGTTGGTACATCTTTTGTGTGCATTGCAACATAAGTTTGTCTTCCGTCTTCATGCCTTAGAACAATGTGGGAACCGCTTTGCCTGCGAATAATAAATCCGGCTCTGAGAAGCTTTGCTAAGATTTCATTTGCTTTATACGGCATCTACATTTTGATGGTTGAAAATAAATACTCTTCATTTAAATTAACAGGTTCGTTATTCGCTGTCTTTTCATCAAGCCAAAGCCTGATTAAATCTCCAGCGGCAGACTTCGCTCCTTCTATTCCCAAACCGTGAGTAGTTAAGTTTAATGTAGGGATATGAGCATAATAATATCCTTCAGGAAAATCCTTCTCAATAATTTTTTCATAAAGAATCGGAATATTCATAATCACTCCTTATTTTTTTCAATATACGAAATCACTTCATTTTTTATTGTTTTATAAAAGAGAATATGAACTAAGTGAAAATATTTCTAACACATTTGGTTTTAGCATTTGAAACCTCCCATTTCATCATCTGTATTTCTACCTCAACTCGATAAATTCTTTCATTTTTTCAAACTTCTTTTGTCCGATGCCTTTTATTTTCATTATGTCACTTGGTTTGGCAAACCCTTTTGACTGCCTGTATTCGAGTATTGCAATCGCTGTTTTTTCGCCGACTCCGGGCAGTTTCATCAGTTCAACTTTTGATGCAGTGTTCAGATTGATTTTTCCTGATGGAATTTCCTTCTTTTTTTGTGAGAAAAAGAAATCTTTCTTAACAAGTGTATCTGCTGAATTTAATTCTGCGAATGAACTATCTTTGATGTCGCTTCCTACATAAGTTGTTCGCTGAACTTCGGCGAGACTGTCTAAGGAATGATAAACAATATCAGCAATCTCATCTTTTCTTTTGTCCAGTTCTTTATTGTCGTAAATATTCTGAATAATCACACCGACAAGTAAACCAATAACAATAAAAAAAACAACAACCAACTCGTTCTTGGTAATTCCGAACATACTTTGAAGTTTTGTTATTATGGAATTCAGATTCATAATTGATTAAATAAAATGTATATTTTAATAAGCAAATACATTACTGTCCAGTTAAGGAAAAGAACAAAAAATGTAAATTA
>MGZP01000008.1
GCTTTTAAAATCAAATCAAAAAGAGTTTCATTCTTGGATTCCAAAACGTAAGTGCCAGGTTTGTTAACTTCACCGGAAATGGTTACAACTCTCTGATCCTGGTAATTGGGATTTTTGCGAACAACAATTATATCTTTATGCTGTAAAATGAATGTATTGGAATTAATATTAGCTGAGTCAATATCTTTAATTTCATCAGAGGTACTTTTATAAAATGATAGCGACATTGGTATTACAAAAGATTCGCTAATTTTTTCGCCCTCGTAACCACTTGGTTTTAATCTGTTCACATAAACTTCAGTTCTTAATGATCTCTCATTAAATCCGCCCGCCTGAAGAATTANNNNNNNNNNNNNNNNNNNNNNNNNNNNNNNNNNNNNNNNGGGTTTACGGACTTCCCCTTCAATCCTCACAACTTTATCTAATACTTTTTCCACATCGCCTTTGTAAATGTAAATTTTATCTCCCGGTTCAAGGTCTATATTCACGGATTTTTCACGCAGCAGTTTTTCAAGATTGAATGGAATGATGCGCGTTGTAAGTCCGTCCGGATTAATTCTCACTATATCGCCGCGAAGAGTAAACGCCTTGCCTCTAAAAACTGGATCCTGCAATCCGCCTGCTCTAAAAACCATATCGTAAAGTGTTAAACTATCAGCAAACGGAAGTGAAACCGGATTCTTCACGTAACCCGAAATTGACACCGTTCTTTTCTCCACAAGTTCATAAATTGAATATATTTTTACGGAATCTCTAGGATGAAGCTCGATATTATTTAATGGATCACCATCCAATGCCTTTGCGAGATCAACTGAAATAAATTGATATGTTTCATCTGGGCGAGTTCTGATAATGTCTGCTTTGCTAAAATAAGCTTCGGGAAGAACTCCCTCGGCTTCATAAATCAGGTCTGATAATCTTCTTACTTTTGAAACATCGTATGCACCGGGACGAAGCACCGCACCTTCAATGGTTACATAGTTGATAAGCTTTGCAGAAATAGTATCTACTGCAANNNNNNNNNNNNNNNNNNNNNNNNNNNNNNNNNNNNNNNNNNGCTTTCAAACCACCTGAAAACTCAAAGAGTTTTTTCAGATTCTCATCAACTCGTAATTCATAAATTGCCGGCCGTAAAACTTCACCCAAAACCGAAACAGTTTTTCCTCTTGATGGAATAAAAACCATATCATTATTTTGAAGACGCACATCACCAATTAACTGACCTTTAAGCAGGTAATCATAAAGATCAACTTTTGAAATCACTTTGTTATTTCTAATCACTCTAATTTCGCGCAAGCTCCCCGATGTTAATGGACCACCAACACTGTAAAGTGCGTTAAACACGCTTGCAAAACTGCTTATTGTATAACCACCCGGTTTTGAAACTTCACCCATCACAAATATTTTTATNNNNNNNNNNNNNNNNAAAGATATATCTAGAAAAACAGTCGGAGGATTTGCAGCTAATCCTTCATAAAATTTTGATAAGTAAATTGTCATTTTAGTTTTCAATTCAGAATATGGAACACCTGAAACAAACATTTGACCTGCAGTAGGAATAAAAACCGTACCTTGATTATCTACATTAAGCTCATATTGGAGTTCAACTGCGCCCCAAAGGTAAAGTCGTAACACATCACCGGGACCAATTAAATAGCCAGGATCAACGGGTCCTACCGCAGCAGGTTCAAATGCCGCGGGTATTTTTTCGAAAAGACTGTAACCAAAATATTCTAATCCTTTCTTCTCCTTAAGTTTTGTACTGATCTTAAGTTCCTCAATTTCCTGCTCGGTAGTGTCTTTGCCGGGCTGTTGTGCTGTTATGTCCACTGGTGGTTGTGTAACCATTTCTTCAGGAGGCAGTTGCATTGGAGTTTGCGGCAGCAGGATATCACGTCCCCCCATAATGTACATTTGTATAAATTGATCATAGTTAACACCATACTGCTTAGCCAGTTTTCTGGCATCATCCTCAGTCATGTTTTTATCCTTAAGAGCTTTTTGGATATCGGCTTGAGACTGTATGCCTTGTTGCTCGAGTCTTTTCTTAATTTGCATTTCTGTTTGAGGATATNNNNNNNNNNNNNNNNNNNNNNNNNNNNNNNNNNNNNNNNNNNNNNNNNNNNNNNNNNNNNNNNNNNNNNNNNNNNNNNNNNNNNNNNNNNNNNNNNNNNNNNNNNNNNNNNNNNNNNNNNNNNNNNNNNNNNNNNNNNNNNNNNNNNNNNNNNNNNNNNNNNNNNNNNNNNNNNNNNNNNNNNNNNNNNNNNNNNNNNNNNNNNNNNNNNNNNNNNNNNNNNNNNNNNNNNNNNNNNNNNNNNNNNNNNNNNNNNNNNNNNNNNNNNNNNNNNNNNNNNNNNNNNNNNNNNNNNNNNNNNNNNNNNNNNNNNNNNNNNNNNNNNNNNNNNNNNNNNNNNNNNNNNNNNNNNNNNNNNNNNNNNNNNNNNNNNNNNNNNNNNNNNNNNNNNNNNNNNNNNNNNNNNNNNNNNNNNNNNNNNNNNNNNNNNNNNNNNNNNNNNNNNNNNNNNNNNNNNNNNNNNNNNNNNNNNNNNNNNNNNNNNNNNNNNNNNNNNNNNNNNNNNNNNNNNNNNNNNNNNNNNNNNNNNNNNNNNNNNNNNNNNNNNNNNNNNNNNNNNNNNNNNNNNNNNNNNNNNNNNNNNNNNNNNNNNNNNNNNNNNNNNNNNNNNNNNNNNNNNNNNNAATTCCCTTGTTTTACTAGTATATGTCCAATTTTTGATTGTGGAAGATTCTCTCCTATGTTCTTAAATGTTCTTCCTGCATCACTTGAGAAAAACATACCGCTAATATCTGTTCCAAAAAAAATGTTGTCGCCTTCAACTGCTAATGATATTATTTTACCAAACGGGTCAGGCGGAACAGCCAATTTTGACCATTTCTCTGCACCTGATAAATTAGTATAGGCAGTAGTTATTAAAACAAATAACACTAAGAAGTATAAATTTTTCATAAAGCCCCCACAAGAATAATTACGAATTACCAATTATGAATTACGAATTGTTTTTATTACACCTTTTAATATTTCTAGGTTTAATTTAAACATTTATCTAATAAAAAGCTACAATTTTTATATTTAAGAAAAAAATATTTATGGGATAAAATAAGGTAAAAAAGAAGTAAAATTAATGTGATATAATCCTTTACTTTAGAATAGAGTGTTTATTAATTAAGACGATAATTTGATAACAGTTCGGGATTTAAAATAAAATCTAATTCAGAATTCAGAATTATTTTTTAAACGCTTTATTCAAAAACGCAATAAACTTCTTTTCATCTCTTGTATATGTTTCTGTGCTGATAACCTTTCCATCGGGAGTCAGTATTACATATAATGGCAAAGCAACAGAATTGAATTTTTCTAATTGAAAATTTTTATTGGAAATGTAAGGTTCTTCATTCACATCAGTGAGCAACTTGACTTTTACCATTTTAGAAAGCAGGGAATTTATGTTTTGTTTTGGAAACATATTTTTCTCCATTTTCTTACAGTTTGTGCAGGTTCTACCTGTGAAGTCAATAAAAATCGGTTTGTTCTCGGCTTTAGCTACAACAAGTGCCTTCTCATAATTTTCCAGCCAAACCCCGGTTTCAGCAGTTTTTGTTCCTGAAGCTGCATCAGCAACAGAAGCCGCAATCAAAGGTTTCTCCGATAGAGGAACATAAGCTTCAAGCTCTCCAAGATTCATTCCGAATAAACCGCCAACCAAATAAAATGTAATACTGGCAAAGGACAATGCAAAAATCAATCTCACAGAACCTATTGTTTCTATGGCTGAGTCGAGCTTTAATTTGAAAACTCCGAGAATATACAAGGTTGTCATTACAAAAATTGCAATCCAAATACTTAAGAATACTTCGCGTGATAAGCCGCCACCCCACTGGAGCAGAGCATTATTTATAAAATACAGAGATGTAGCAAGCACGATAAATCCCAATACCACCTTCATATTATTCATCCAGCCGCCTGCTTTTGGTAATCGGCTCAATGCAGAAGGAAACAAAGCTAAAAAGAAAAATGGCAGAGCCAATGTAGCCGAAAAGGCAATCATCGAAATTATAGGATGGAACCACTCTCCTGTGGAAGCCGCAATCAATGCCGCACCGACAAGAGGACCCGTGCATGAAAATGAAGCAAGTGAAAAAGTTAATCCCATTAAAATCACACTACCAACACCTTTGCCTTGCATACTTTTGGTGTTAAGTTTATTCATCAAACCAGCCGGCATTTGAATTTCATAAGCACCGAACAAATTGAATGTAAATAACAAAAATATACCTGCTACAAACAAATATACTCCCGGACTTTTTGCAAAATCCTGAATACCTGATGCTCCGAACAAAACTGAAAATAAAAATCCTAAAGATGTAAAGGTTATGATAATTCCAAAAGCATATACCAAAGCATCCCGTAAACCTTTGCCTCTTGTTGTTTCTGCCCTTTTAGCAAAAAATGACACTGTAATAGGCACCATAGGGAAAACACATGGAGTCAACAATGCCAAAGCTCCTGCTGTTATTGCCAACCAAAGAAAAGAGAGAATTCCTCCACCCTTTTTCGATTCTATTTCTTTTTGTGATTCTGTTGCATCTACCCTGCTTTTTTTTATTGTTTCATTACTTGTAATTCTGAGTGAAGACGAAGAATCTACATCCGTTTTTGCAATCTCGCTCGTATCTGCTTCTTCAATCAGACCCACAGTGGGAGTATAAATTTGATTTCCAATTGTTACTCTATAATCATCAGAAGGTAAACAACTTGCAGTATCACAAAGTTCAAGATTTACATTTATAAATGCTTTATCCTTGTTAAAATTGATATCATTTTTTGCTTTTAGTATTATTTCAAATTCAGCCTTGCTATAATACATTTCGACTTTCATTTCAAAACCACTATCATATTCGATTTTTGGTTTTGGTGCTTTAATTTTTCCAGCTATAACAATTACATTTTTTGGCCCTGCTGTTATCTCAGTTGTTGATGGGCCAATACCTTCGCTACCTATTTGCTCATTCAAGCTATAGGAATGCCAATGCTTATCCAGCTTCATTGTCAATAAAACACTGAATTTTTCGCCGTTTTTAACTTCAAGCTTTGATGGCTGTGCTGTGAACCTGACATGCTTTACATCTTTGCCGTATAAATTTATTGATAAGAAAAAGAATATCCCAATAATAAGTAAAAGCAAATATTTTATTTTCATTTGAAATTCCAAAACCTGATTGACTAAAATTTTTTTACTTTGACGTATATTTATTTACTATGTTTTATATTAAACTTTTTTAATGGAAATAGTTACAGGTTAAGATTTTGATTTTCTATCATAGTTATTCAAAACATTAGTAATTAATAATTGGTAATTAGTAATTAATTTTCACTCATTATCGCTTTGGAAAAACGAGATGTGCCTCTGGTCCTGAAACGCCATCTTAGGGCCTATGTTTTTTGTAATTTCAGTCTGTAAGTTATCGGAAAATACTCTTGCCGCATTGTATCCATAAGTCCTGAGCAAGTAATTTATGGCGACAACTTCGGCAATGACAGTAATGTTTTTTCCGGGGAAAATGGGAAGTTTTACAGTAGAAATTTCAATACCCATAACTTCCGTTGGTGCTTCGTCCAATCCGGTCCTTGTGTATTCTTCTGCTTCTTTCCATTCTAAAAGTTCAACTATTATCTCAAGCCTTTTTTGAAATCTGATTGACCTTATACCGAACATCTGGCGTATGTCGATAACACCCAAACCCCGAATTTCCATGAAATGCTTCACAAGGCTTGTTCCGGTACCCATTATGATTGATTCTCTTTTTTTCGTTAGCATTACGACATCATCCGCAACAAGCCTGTGCCCTCTCTCGACAAGGTCGAGAGCTATTTCACTTTTTCCGATACCGCTTCTCCCAACAAAAAGTACTCCAACACCATACACATCAACAAATGAACCGTGAACAACTGATTGGGGAGCAAACTGGTCGTCCAGAAATTCGGATAATAAAAAGGTTGCTTTAGTTGTTTCGTAAGGAGTATTAAGAATAGCTATTTTATTTTTCTTTGCAATATTAAGCAACTCGGGTTCAAGTTTATGGTTGTTTGTCAATATCATGCAAGGTATAGGAAAATGACAAATTGTCTGAAAAGCCTTGATTCTTTCGTCTTTTGACAAACTCTTGAGGTAAAAAATCTCGGTATTTCCAAGAATCTGAACCTGTTTATATGTGAATAAATCTACATAACCTGTCAGAGCAAGCTGTGGCCTGTAAATATTTCTATCTACAATGTTGTTATTAATCCCTATGTCGCCTGTAAGCTTTTCAAGCTTAACAGGAGCCTCGTATAATTGTTCGACGGTTATTTTTTTTTGTTGTAATATTTTGATGTCTTCAAACTGTTTCATCTGTATTCCTTTAATGAGTAAAATTCAAGCTGACAAATTAAATAATTTTACAATATTAAACATTTCTTAGCTTAATTGGAAAATAAAAATGGGGCTTGATAGCCCCATTAATTTTATTCTTTAAAACACTTTTTCGATTTTCATTCAATTTATACATTTTCTTTAAACATTCTGATATATTTTCTCCTTCCTTTTGCGAAGTTGTCGAATCATTTTGTCTGAAGCCTCATTGAGGCTTTTATGGAATTCATCGGAGCTTTCCTTGGCAATTAATGTATTGCCCTGAACTCTGACTGTAAATTCCACAATTTTATCTGCTTCATTTTTAAAAATAATATCGGTGCTTGTAATACCGCTGTAAAACTTTTCGAATCTTTCTGCCGCTTCTAAAGCCGCTTCCTGTAGTTCCGGTTGTGTTTTGACGTGCCTGAATGTTACCTTTGTTTTCATAAATCCTCCGATAAAAAAATTAATCCAATTAATTAATACGAAAGAATCGAACCTATTCATCAATTACCAATCACAAATTTTATTTCATTCATAATTCGTAATTCATAATTCGTAATTATTTTATTTTCCCTCCTCTCTGAAAATTGAAAGACAAACCAATTGATAAATTAATATAACCAGGAAAAATTGCATAACTTTTACTCCATCCCTCAGGAGCTGGAGAAAATTGTTCCGTTAAATTTGAATATATTTCTGTGTACCTCACTATAAATGTGTAACCAGCCTCAATAATAAAACTTCCAAGAAAATTTGAACCGGGTTGTTTATCAAACCCAAGTTCAACACCGCTATAAATTCTAAAAACCGGATAAACTTTTTTCTCGTCTAATACCGTTGAACTTGTCCTGCTGTCATCAGAATATCCTGATTCAACATTCTCTTTCCAATTTATTTCACTATAAACAAAACCTGCTCCAACGCCTATATAACCCTGAAACTGCTGTTCAATCGGCTTAAACTCAGCAGTTAATAAGAAAGGAATTGATGTTATACTAATATTTTCTCCAATCCCTCTTGTGTAATCCTGGCCATAACTTGTAAATGATTCACTGAAATAATCCTTCAGATTTGCTCCGACATAATCCACTGATAAGCCAAAGCGATAATCCTCGTGAAAATTGAATTTTAAAGCCAATCCGATAACAGGCGTTACCTTAAATTGTTCTATATACTCATTGAAGTATGTATTGTAGTCATTAAAAAATTCTACCGAATTTGTTGCAAATCCAAAACCCGTATATATACATGCTATTGATGAAAAATGTTTATATTTATAGTACGGCTTGTTCTCGCTGTCTTCCGAAAATAGCATATTATAAGCTAATAGAATCAATATAAACCTTATAATAAACTTATATAAAAATTGCTGCATCTAACACTTTATCGTTTCAGCTCTTCAAAATATACTAAGAAAAACTTTTGAATGCAAGTTTTATTTTATAAAAAATTTTCTACTAAATCATTAAAATCGAATCGAATTTATAAGTTATTATATACCAATATCTTATTCATTCATAATTCGTAATTCATAATTCGTAATTTATTAGTATCTTTTTACTTCGAAGCTTGACACACCGCCAGAAAGATTAAGGAATATCCTTTTCTTGCTTGTATAAAAATTTTCGGTAGTGTATGTATCTTCGCTCCTCTTAAAACCGCTGAAATCTTTTTGCGATAAACCTGTGCTTGTAACAATTTGACATGCTGATGTGGAAGGAATTGCAATCTCAATATTCGAAGCACCAACTTCGATATTCACATTTGTTGTATCGTACAAGTCTCCAAGCATGATTTCAATATTAGAAGCACCGCCGTCAATATTCAGATTTTTAATTTTATATTTTGATAAATCGCAGTCAAAATTTGAAGCTCCGATATTAAGATTCAAATCCCAGGGAATCACAGGACTAAACTTAATTTCTGCTTTTCTCTTCATTTTATTTTTCTTCCAGAATTTATCGAGACTCATGTCGAGGTTTAGATTGACATTCTCTCTTGTACCTGAATTATTCAATTCGAAGTCGCCAAGTTTACTATAAGAGTAAACTTCCAAAATACCGGAACAAGTATCTTTAATCCTAAATGAGCCTGCACCGGCATCAAAATTCAGAGTAGCAGCCTTGCACAATGAATCATAAGGATAGTTAAGTACTAATTCATACTTAATAGAATCATCAGGTATGTTCGAGTCATCTTGAGCAAAAATAGATACAATATTGTGGTTTACATTACAGCTCCAGTGATGAGTAACCAGGCTCATAATGAATAAAGCAAGTAAAATAGCTGCAAGCGATGCAAGTATCTTTTTTGCAATCCCGGGAATTTTTAAAATTGAAATTCCCCAAATCACGAGAAGAAGAGGCCAGAAATACTGAATGATGCTCAAATCATAATTCCATAGGCTGAGTTCATTGAGTAAAAAAAACAAACCGAGAAATATTAGAAATACTCCCCAAAATATTGATGATGTCTTAATTTTGTCTTTATCGAACTTCATGATGATTTACCCTCCTATGGTTTCCAAAAATTGGTGCCTTAAACAGAATAAGAATTCCCAATACAATCAGAACTAATGGCCAGACATGAGTAAACCTGACAAAATCAAATATATTTCCTAAAAACCAGGTTGCTCCTATTATTATCAATAAAACAGCAATAATAACCTTCATGTTAGTTCTTTTCCTCTCTTTGTCTGCATGTACTTTTGCAAGATAGTCCGCTTCGGCCTCGGTATCTTCCCGAGTTTTCTCCTTGTATGGTTCAAGTGATTCGGGTGTTATTATCCAAAGTATTATATAAGCAAGAATGCTTACTCCCCAGCCGAGTGCAGCCAAAACAAAGACCCCCCTTACGATAACAGGGTCAATATCAAAATATTCAGCCAGTCCGCCGGCTACGCCACCAATCACTTTGTCTTGCTTCGAACGGTAAAATTTTCTATTCATAACTATCCTTAAAATTTGTTTAAACCATGTCAGGAGTTACTCCTGACATAAATAAATTTTATAAATAATGTTCCTTAATCGGTGAAGTCGAAGAACCTCAATTTTCAATACGATTTATTAATGAAAAAGTTGCAAATACTAAAATATCTATAGATGCTGGTAATACTAATCAAATTACCTTAATTAATTTTTTTGCAATATAATGATTATGTAAACTTTTGTAATTTTGAAAAATATAATTTAAAATAAAGAATTATTATGCTATCCGAAAATCCATGCAAGGAAGCCATACGTTATTATGTCAGGAGTAACTCCTGACATGGTTTAAAGGAGTAACTCCTGACATGGTTTAAACAAATTATATTGTAAACGATGAAGAGATTTTGAAAAAACCGGTAGAGAAGGTAAATTCTATTCTGATGAAAAATACGTAATTATGTCAGGAGTAACTCCTGACATGGTTTAAACAAAGTTATAGTTTATTCAAGTGTTCCGAAAGGACTTGATTTCTTCTTTGACATAAAAAACGTTCATAAGAGAAGAGGTAGAAAAACCGTTGATTACTACCAAAATGAATTATCAAGAATTGATAAAAATCTATTAAATCATTTAAATAATGCCTATCACGCATTACAACCTGATGGGTATTATGAAGGAGAGAAAAAGGTTGTAATTATTAAAGCCGGTTTTGACAGTGCAATTTCAATAATATCTGACCATAAGCATTATTCCGAACGTTATTATGTCAGGAGTAACTCCTGACATGGTTTAAAAACCAAGCGATAAACATAATAAATTTGGAAATAACATTTATTTATATTAAATTTCCGTTGACAAATAATCTTTTTCATATTTAATACTACCTTTAATTTTGTTTTAAAAGATAACCTCCTTCCATAAGAAGGAGGTTTTTATTTTAACATTACTACACTTTTCATAAAGTTTCCATACTTTGATTATAGATGAATCTTATAGAAACAATTATCCAAGCGTTATTATGTCAGGAGTAACTCCTGACATGGTTTAAACAAAATCGTTCAGCTATATCTGCTGAGTCACAGGATTTGTAAGGAATAGAATAAAAGAAAATGATTATATTTGGTAGTGAATAGAATTATTAAATCATTTGAATATTTTATTTAAGGAATTGAAAATGAAGGTAAAAGTATTGTGGCTTGTGATTTTGTTTTTTTTGTGCATTAATGATATGTCGTCTGAAATTGTTTTCAGAAAAGAAAAATCTATTTTTATCAAACTTTATGGAGGAGGTTCATCCGGGTCAAGTATATTTGACCTGGATGAAAATTTATTAACAAAATTAACTGACGACAGTTCCAAATACTCCGTAAAAGACTATACTATTGAATTAAGCAAAAATACAATTGGATTATTATGTGAATATTCTTTATTCGACAATTTGATATTATTTGGTAACATGCCAATCACATTTAATAGTCTGGAGGAAAAATATATTGGAGACAGTATTGGAGTTAGGTATGATAAAGCCAAATACTCGCTCACCCATCCTGAATATTTTGGAATTGGGGCAAAATATGAATTCTTTAGAAGAAAGTCTTATGGTGTTTTATTAATTGAAGCAAGAATTCCGCCCGGATTTAAAAGAGGTATGCTTGATACTTCAAAAAATTTTTTCTTGGGAGATGGAGCCTTTGAACTACTATCAGGCCTGGCATTCGGCATTAAAACAGATAAGTTTTTATTAGAATCAATGTTTTTGTATAATTACCGGGACGAAGAACTTGCCGACCAATTCATAATAAGAATAGAAGCGGGAATTTGCACAGTTCCTAACTCAAAATTATCCGTTACAAGTGATTTCGTTTTAAGTATGAAATCTTTTAAGGAGGTCATACCTCTTAAAACCAACCAGATTGTCACACAGGAAGATTATATTGCTATTGGTTTTGAATTCTCTATGTTTTTCTCGGAATCAATTTATGGAGAATTCAATTATAACATTAAATTACTTGGGAAAAATAGCTGGAATTTAGGAATTTATAGGATTGGTGCAGGAGTCTTGTTTTAATTACGAATTATGATTTACGAATTACGAATTAATTTTCTTATAATGAAACAAATCAAATTAATTTTTCCGGTAATTCATCAATCAATCAAATGATTAAAATGTTTTAATTTCATTTTATCCTTATTATTATTATATTAAACAAATGATTTAGGTTATTTTAAAAGATTAATATAAACGGATTTGAGAAGAGTTCCTGAAATATTAGATTCTTTATTATTTAGAACTGAATTTATTTCACGTTCCAAATTATGTAACAAACTGATTCAACTTTGTGCAGTTTATCTAATTATCTTCATTTTTTCTTATCTGTTTACAATTGCTCAAGACACAACCCTATTGGAAGAAGTTGTTAACATAACCTTATATGAACGTGATGTTGTTGATATTAGTGATTTGAAAATCGGAGAGGATTATTTTTACACTAATACAGGTACTGCTTCATGGTATGGTAAAAAGTTTCATTTGAGAAAAACAGCTAACGGTGAACTTTTCAACATGTATGAATATAGTGCAGCTCACCGGGATTTACCCTTTGGAACAATTTTAAAAGTTTCGAATGTTGATAATGGATTAGCTGTTTTAGTGAGAATTAACGACAGAGGGCCTTTTATAGGTAACAGGATATTGGATTTGTCTTATTCTTCTTCAATTGAAATAGGAAATACGGGATTATCAAAGGTTCTTATAGAAGGTTTTATTCCGGGAAGAGTAAATTTTGGGGAGAATGTTCCCGACAATTATTTCTTCTGTTATTCGATTACAACGCCAATAGCCTTTATACATAAATCTGATGTGGAAGTGATTGGTTTTTCAAGAGATTTTAATGAGGGTATAAAACTTTATAAGAATTACCTGGCAAGGCATCCTAAGAATATATCTTATATTGCAGTTTCTTCTGAACAAATAATGAAGAAGGAAA
>MGZP01000009.1
AAACTTGCGATTAGAAACAAAGAATGGAAAAAAGCAGAGGTTAATCTTGAATCTGCAGTTTCAAAGAATGCCAAAGAAAAGGAAGCCTGGATTCTACTTGCACAGGTGAAAGATGAACTTGGTAAATATGAAGAAGAAGCTAATATTATTAAACAAGCATCAAAGAATATTGAAGATAAAGAAACAAAAAGCCGGTTAAACGAAATGGAACGAAAGCTTTGGGTGGCTTCTTATCAAAGGTGTATTGACGAGTATAACAAATTTATTTCCAGTATTTCTGATGTAACGTATGATAATGTATCTTATGAAAACTTTTTAAAAATTAAGGATGGAGATAATTTTAAACAAGTTGTAGATTTATTAGGAAATCAATATGAATTAAATTCTCAATCCAGCGAATTTGAAATTTATACATGGAAAAATGGAGATAAAATAATTACTGTTAGTTTCACAGGAAAAAAAGTATCGTCAAAGACTCAAATTGGGCTTGACCATGAACAACCAAATAAAGAAAAATCAAAGAAAGACATGAAATATTTTAATTCAGCATTATATAACTTGAATGTAGCAATCAGCATACGTCCTGAAAAAGCAGAATTAACAAGGATTAAGGGCCAGCTATTTGAATCTGTTTACGATACCATTCAAACTGTAACCTGCTATAATAATTACATAACTCTGATTGATAAAGAATTGAATTTTGCCAAAGAAAAACATATTTACCTCAACATGAGCCGTGATGAACTTTTAAAAACAATCGGAAAACCTAATGAAACAAAGAGCATAAAGTTTTCTCCAATGAGTGATTCTATCATTAATGATTTCTTTAACATTAATGGCACTGAACTTATAGTAACATCAATAGAAAAAAATAAAGGTATGTTCAATATTGACGGATGGACTGTTAATCCACCTTCTAACTGGCCTCAAAATGATAAGACAGATTTAAATATCATTTCTATAGGGCCTATCGCTGAACTTGCACAAATAGCATTTCAGAAGAAAGAATATAAGAAGTCAATCGAGTATGTACTGAATATACTTACAATTGACCCAAACAATGTGGATGCTAACTCATTTCTTATAAATGTATATGAAGCCCAAGGCGGAGTTGAAGAAGCCTTAAAGTCGAGCGCAGAACTTGTTAAGGCAAACCCTAACAACAAATTCTACCGTCTGCAATATGGACAAATGCTTTTCAAAGTTGAGAAATACCAGGAAGCAATCGACCAATTTGAGAAGGCAATACAAATTGACCAAATCTTTGCCGCTGCTGTGAGAAACCTTGCTGCAGCTTATAAAAATAAAGCTGTACTTATGCAGAGGGAACAGCAGGATGCTGCTGACAAAGACCCAAAGTATAAAAAGAAACCGGAATTATATATTCCTTTTCTGGATAAATCTGCAGCATTTTTCTTAAAAGCAAAACAATTCAAGGAATATTCCAAAGACTTTTATGTGCTTAGTGAATTAGCAAATATCTTTAATGTAACTGATAAAAAAGCGGATTGCACAAGGATACTTGAGGAACTTGAAAAGTTAGAACCCGAGATTCCATTGGAGCAGAAGTATGATTATTATTTGAAATTAGTAAAAATATACGGCGATTTGAAGATGTCAGATAAGATGAACAGAGCCAGAGAAGAAGCAGAGAAATATGCTCCCAATGAATAATTCTGAATTTTAGATTTTGAATGTTGAATTATAGAATTTGCCTTTAATAAACTTTTGAACACAGGAAACAGGAATTAGGAAATTGGTATTGGGAATTGATTAAATATTTTTTTAACAATACATTATTTGAAAATTTACATAAGATGATATTATGAATGAAAAGAAACCTGAGAAGCCAATACAGCAGCAGATTAACATCGAGCTTGGAGAGAAGGAAGCAGAAGGAATTTATTCCAACCTTGCGATTATTTCCCACTCTCCTGCCGAGTTTGTAATTGATTTTACAAGAGTTCTACCCGGAGTACCAAAAGCAAAAGTCCATGCAAGAATTGTCATGACTCCTCAACATGCAAAATTGTTGTTAAGAGCTCTCGGAGATAACATACATAAGTATGAAATGCAGTATGGAGAAATTAAACTTGATGCAAATCAAAACATTTTTCCTGGTATGCCGGGCGCACCGACAGTAAATTAATTACGAATTATGAATTACGAATTACGAATTACGGTTAATTTTGAAAATGCCGGTACAGAACATTATTCTGTGACTGCATGGAGTTTAGATGCATTCAGGTAATTATTTGCTTGCTCTACATACACACCTTCCCTGGGTACTACACCATGGCAATTCACCTCATGGTGTTGGCTGGTTATGTGAAGCCGTTGCCGAATGTTACATTCCATTGCTAAATAAATTTCATGAACTTCTCGACGAAAATATCTTACCAAAAGTAACCATAGACATATCGCCTGTACTGTGTGAACAGCTTGAACACAAAGATTTCAAACCAATATTTGAGAAATACTGTTCAGATAAAATTGATGCTGCACAAAGAGATGAGAAGAATTTTACGGACCGGGGATATAATGAGCATCATATTTGGTTAGCCAGGTTTTGGCAGAAATGGTATGATGACAGAAAGAACAACTTTATTTACAATTATGGTTCTTCTATTATAGGAGCTTTAAAAAAACTTCAGGATGAAGGTGCGATTGAAGTTGTAACATGCGGTGCAACACACGGGTATTTGCCTCTTCTTGGATTTGATAAAAGTATCAATCTACAAATACATTTAGCAACTGAAAATTACAAAAAACATTTTGGAAGAAAACCACGCGGGATTTGGCTTCCCGAATGTGCATATAGGCCTTCTTACGAATGGAAATCACTGCTTCCTGTTCATCCATTTAATGAATCAAGATTGAGGCCCGGAATAGAACAGTTTTTATCGAGATATGGTTTGGATTATTTCTTTACCGACCAGAGTCTAACCGACCGGGCAAAACCGCTTGGAGCCTTTATTGATGCGGATAAAGAAAAGTTCATTGATTCAAAATCACTTGCTAACCAAAACCAAACATATACATTTAAAGATATGCATCTCATACCCTATCATGTAAGTTCAAGTGAAAAGACAGGATACGGTACATCAGTAGCTTTGACGAGGCACAGAGACATATCGATGCAGGTCTGGAGCGGTGAAGTGGGATATCCCGGACAACCCGATTATCTTGATTTTCATAAAAAGCATCTGAGTTCTTATCTCAGGTATTGGCGTGTAACAGATAATAAAGCTGACATGATGTATAAAACCCTTTATGAGCCAAGCTGGACACAGGATAAGATTGACCATCAATCGAATCATTTTATTCACCATATAGAGAACACACTAAACTATTTCAATAGAAATACAGGAAAATTCGGTTCACTGTGTACTCCATTCGATACCGAGTTATTCGGGCATTGGTGGTTTGAAGGGCCTGAATTTATCAAAGCTGTTATTAAAGGATTGCAACAATCACCTTATGTTAATACGGCAACGGCTTCCGAACAAATTTTTAGAGTTAAACCGAGTGAAGTGATGAGCATCCCTGAAGGTTCATGGGGAGAAAATAATAATCATGACGTATGGTGTAATGAGGGAAATAAATGGACATGGGAAGCGGAATATAATGATGAATTCAGACTTCATAATTTGATTAAGAAACATACCTTAATGAATTTAAAGCCAATTGAAAGAAGAATAATAATACAAGCGATGAGGGAGCTATTATTAGTCCAGTCATCGGACTGGCAGTTTCTTATTCATACTCAATCGGCAAAGGATTATGCAGAGCAAAGGTTTTCTAATCACCATTCCGACTTTAACAAGTTGTGCGAAATTGCAGATAAAACAAACGAAAATGGAAAAATCACAAATGAAGAATTGAAATATCTTGAAGAAACTGAACAAAGAAATTCGCTCTTTCCCGAATTAAAAGCCGAATGGTGGGATGATTTTTGGGAAAAGTGAAATTTATTACTAATGGAAATATGTAATGTCGAAATAATGTAAAATGTAGAATGCAAAATGTAGAATGTAGGAACGGAAATGAAATTTGATAAAGAAATTGCCAATATAATTTTGATTTTTCAATTAATTAAAAGTAAGAAAATTTTAACAAAATTTAAGAAAAGAAGAATAAACATTTATATTCAAAATAACGGGTATTTGGCTAAGTGATGTATGATTATCTTATAGTAGGAGGGGGTTTTGCAGGATGTGTGATTGCCGAAAGAATAGCATCGCAACTGGGGAAAAAAGTATTGATTATTGACCGAAGAAATCACATTGCAGGTAATGCTCATGATTATTATGATAATAATGGAATTCTCATTCATAAATACGGACCTCATATTTTTCATACATCATCCAAAAAGGTTTGGGACTATTTATCCAATTTTACAGAATGGATCCCTTATGAACATACTGTAATGGCAGTTGTAAATGGTAAAAAAGTGCCTGTACCCTTTAATCTAAATTCAATAGAGCAAGTATTTCCAAAAAAAATTGCTTCAAAATATCAAGCATTGCTTTTGGAGAAATATGGTTATGGATTGAAAATACCAATTCTGAAACTTCTTGAAAATAAACAGGAGGATTTAAAAGTTATTGCTGATTTTATTTATCAAAATATTTTCTATGGATATACTTTGAAACAATGGGGATTAAAACCAGAAGAGCTTGATTTTTCAGTAACATCAAGGGTGCCGGTTTTTATAAGTCACGACAACAGATATTTTCAGGATACTTATCAAGGTATTCCTGAGAAAGGATACACAGAATTATTTAATAAACTTATTAAAAATAAGAATATAGAAGTTTTACTTAATACCGATTATAAAATAAATTCATCAAGTATTAAATTTAATAAATTAATATATACAGGACCAATTGATGAATATTTTGATTATAAATTTGGGAAACTGCCATACAGAAGTCTGCATTTCGATTTTAAGACTTTTAAAAAAGAATGGTTTCAGGAAGTAGCTCAAGTTAATTATCCAAATGATTTTGATTATACCAGAATCACTGAATTTAAACATTTTCACAGACAAAAAACAAAGGCAACAACTGTAGCATTTGAATTTCCACAAGAGTTTGAATTAGGAAAGAATGAGCCATATTACCCTATTCAAAACGTGAGTAATAATGACTTGTACAATAGATATAAAAAGGAAAGTGAGAAATTAAAGAACACAATATTTGTAGGCAGGCTTGCCGAATATAAATATTATAATATGGACCAGATAGTTGGCGTGGCTTTAATGAAATTTGATAAAGAAATTGCCAAATAATGTAAAATGTAGAATGCAAAATGTAGAATGTAGGAACGGATTCAAAATCTGACTGTAATTAAAAAAAGAAAAGTTATAGATTGTATTATTATTAATTTTGTAATTTTTATATATTAGCAAAAATAGTGATAGAAACAAAAGAAAATACCCTAAAACCATTGTGTGTGGACCTTGACGGGACCATCATCGCTACAGATACATTGATGGAATCAATTTTAATTGCTGTTAAGAAAAATCCGTTAATGCTGTTGATTTTCCCCTTTTGGTTAATTAGAGGCAGGTATTATTTTAAAACACAGATAGGTAAAAGAGTCATACCAAAACCTGAGTTATATCCTTATAGGCCAGAAATAATTAATTATCTAAAGTCTGAAAAACAAAAAGGGCGTGAGATAGTATTAGCTACAGCTACAGTCAAACCAATAGCTGATTCTGTTGCTGCATATCTTGGAATTTTCGATAAAGTTATAGCGAGTGAAAATTCAAACAATCTTAGGGCAAGAAGTAAAAGAGATAGGCTCGTTGAATTGTACGGTGAGAAGGGTTTTGGTTATATTGGTGACAGTGGGGCGGATTATGAAGTATGGGAAGCCGCTGATTATGCGATATTAGTTGAACCAAGCAAATCAATTGAAAATAAAGTTAAAAAAATAAAAGATGAAGTAATAATTTTCAAGAATAGAATAAATAAAATAAAATTAATTACCAGGGAAATAAGAGTATATCAATGGCTAAAAAATATTCTGATATTTTTCCCTTTATTAATGGCACATAAAGTTACAGATATACAATCATTTGTAAATGTTATATTTGCTTTCTTTGCATTCAGTCTAATAGCATCATCAGTTTATGTTTTGAATGATTTACTCGACCTTGAATCGGACAGGCATCATCCAAGAAAGAAGAACAGGCCATTTGCATCGGGTAGTTTACGTTTGGAGTGGGGATTTTTTATGTCTCCACTGCTATTAGCAGGAGGAATATTATTATCAATTTATTTATTACCAATTGACTTTTTTTATTATTTATTAATATATTTCATTCTAACTACATCCTATTCATTCTACCTTAAAAAACAACCGATATTTGATGTAATCATACTTGCGTGCCTTTATACATTAAGGCTGGTTGCAGGTGCATCGGCTGTACAAGTTCAGGCATCGCCCTGGCTTCTTGGTTTCTCTATATTCTTATTTCTGAGTCTTGCATTCATCAAACGCTACCAGGAATTGCTCGTAATGAGAGAACAGAACAAGAATGAATCAAAAGGGCGGGGATATATTGTTGAAGATATGAGTCTTATATCTAATATGGGACCGGCCAGCGGTTATATGTCTGTGCTGGTGCTGGCTTTATATGTAAACAGCAAAGAAGTAGTTTCACTTTATCACAGGCCTGAAGTACTGTGGTTTGTTGTGTTATGCCTTTTATTCTGGATTTCGAGGATGTGGCTGTTGGCTTTTCGTGGGAAAATGGATGATGACCCCTTGGTCTATACAGGTAAGGATTGGGTTAGTTATGTTGTTGGTGCAATTGTGGGTATATTGGCTATTGGTGCGGCATTATGATTATTGGCGATTATGAGTCATGGGGAAGATATCCGAAATATAAACCAAATGATGTTTTTTCTGTTTATTGGCGAAATGAAATTCCCGACCTAGGTAAATTTCCAAATAAAATACTTCCCTATGCCTGGGGAAAAAGTTATGGTGATTCCTGCCTTAATGAGAATGGGATTTTAATAGATACAAAAAACCTTTCAAAATTTATTTCATTTGATGAAGAAAATGGGCTGTTCAGGTGTGAAGCAGGTGTAACACTCGCATCTATACTTGATTTTTTTGTACCGAGGGGCTGGTTTCTGTCTGTTACTCCCGGAACTAAGTTCATTTCAGTTGCAGGTGCTGTGGCTAATGATGTTCATGGAAAGAACCATCACAATTCAGGTTCATTTGGTTGCCATGTTACGAAATTTGAATTAGTACGTTCATCAGGTGAAAGATTAATTTGTTCAAATGAAGAAAACACAGAATTATTCAAAGCAACAATTGGCGGTCTTGGTTTAACAGGATTAATCACATGGGTTGAATTTAAACTCAAACCTTGTCCCAGTGCTTTCTTTGCAATGGAAAGTGAAAAATTCTATAACGTTGATGAGTTCTTTGATATTAATGACAAATCGGAAAAGACATTTGATTATACTGTTTCATGGGTTGACTGTACAGCAAGCGGAAGTAGTCTTGGCAGAGGGATTTACAATCGTGGAAATCACGCACATCCTGAAGAATACGAAATTCCAAAACTGCCAAATCAGAAACTAAAATCATTTCCGTTTGATGCCGCATTCATCAACTCCTTTTCTGTGAATGTCTTTAATATGTTATATTTTAATAAACAAATAAATAGAATTGAAAAGAATGTTGTTCATTATGACCCGTTCTTTTATCCCCTGGATGCAGTACTACACTGGAACAAAGCTTATGGTAAACAAGGTTTTCTGCAATATCAATTTGTTGTTCCTTTTGGAAATGAAAAAGACACAATAAGAGAAATCTTAAAGCAAGTGTCAGGTTCAGGTATGTCATCATTTCTTACCGTATTAAAAACATTCGGTGATATGAAATCACCTGGAATGCTCTCATTCCCAAGACCAGGCGTCACTATGGCAATTGATTTTAGAATGAATGGGGACAAGACATTAAAATTTCTTGAAAGCCTGGATAGTATTGTTCGAGAATCAGGAGGTGTCATATATCCGGCAAAAGATGCCCGAATGTCTGCAGAGGATTTCCAAAAATTTTATCCTCAGTGGACTGAATTTGAAAAATATATAGACCCTGCATTTTCTTCCAGTTTTTGGAGAAGGGTAACAAAGAAAATTAATAATTAATAATTCACAATTAACAATTTGAAAATTATTAGGAATCGAAAACAAATTCGTTTGAAAAATTATGATTATTCAAAACCAGTGTATTATTATATAACGATATGTACTTTCAACAAAGAAATTTTATTTTGTAATATTACAGATTATAAAATGAAATTAAATAAATATGGTGAAATTGCAAAACAAAAATGGTATGATTTACCAAATCACAATTCAAATATTAAATTGGATTCATTTGTTATTATGCCAAACCATATTCATGGAATAATAAATTTTATTGAAACGAATGTAGGGGCAGGTTCACAACCTGCCCCTGACTCAATTATGATATCAGATACAGTTCAGATTACTTGCGAAAATGTTTCCGACATTAACGGGGCAGGTTGTGAACCTGCCCCTACACCAATAAAAAAACATGGTTTACCAGAAATTGTAAGACAATTTAAAACGTTTTCCGCAAAGGAAATAAATGAAATGCGAAACACAACCGGAACAACAATATGGCAAAGAAATTATTATGAACATATAATTCGTAATGAAAAAGAATTATGGAAAATAAGACAATATATTAAATATAATCCCATTAATTGGGAAAAGGATGAATACAATTAATTATAATGGTGATACTTAAATATGAAAAAAATAATGATATTCGGTGCCGCATCGGCAATAGCACAGGAAACTGCAAAATTGTTCGCAAGGGATGGTGAAAATTTGTTCCTTGTGGATATGAATATCGGCAGGTTGGAAGCCGTGAGAGATGATATATTATCAAGATTCAAAACAAAGATTGAAATTTATGAGATGAATGCTTTGGATTTTGACAAGCACCAGGAGTTATTCGACAAAGCAATTCAAACTCTGGGAGGATTGGATGCTGTCCTTATTGCGCATGGCACTCTCCCCGACCAGATAAAGACACAGGAAGCACAGGAGATGATAATCCGAGAATTTAATATTAATTGTGTTTCTGTGATTTCGTTAGCATCAATAGCGGCAAATTATTTTGAAAAGAAGAAGGAAGGTTGCATTGCTGTAATTTCCTCAGTTGCCGGTGACAGGGGAAGACAGAGTAATTATATATATGGTGCCGCAAAAGGCGGAGTAACTACATTTCTGCAGGGATTGAGAAATCGAATGACTCATTCAGGTGTTTCGGTTGTAACAATCAAACCCGGTATGGTTGATACACCCATGACAGCACATTTGCCAAAGAGTCCACTATTTGCCAAGCCCGGTGTCGTTGGGAAAGGAATTTACAAAGCTATGCTATCAGGAAAAGCAGTAGCATATCTACCGGGTTACTGGAGATTGATTATGTTCATAATAAAAATGATACCGGAATGGATATTTAAGAAGATGAAATTGTAAAAAAATATATATTTAAATTTTAATTTCTTAAATCATTCTAATTTAAATTTTGATCTCCATACTCCATTGTCACTATATAATATATGATTGTCTTTAGTTAATAAACAATTGTCATAAAAATATAAATGAATCACATTTTGCCATGTTTGACCTGAATCAATAGATTTGTAAATACCATGTTGACTCCCGGTAAAATATCCACCCCCATTATCAGCAAAAATTGCGTAAAGATGATTTTTTTGATTAACTAATAGTAATTTATATAACTTCATATCACTGAATATAATTTTTTGAGAGTGTTATCTAAAGATAGATAAAAAGATCTCTCTATAATATTCAAAACTATTGTTCTCATTTATATTCCAACATAACCGTA
>MGZP01000010.1
ATATTTACCCATACTCTAACTTACAAAAAGTTGGCGGCAAAGCCAAGTGGTCATACCACCGCCATAGGCGGTGGATTTCTTTGATTAAAAATTTAAAATTTATTGAAAATTGCCAAAATTGAAAATAAAAAATTATATCTTTTCGAAATAATAATTTATGCTTAACATCTTTTAAAAATTATTTTCTGTTTTTATACCACTCGACTGAACGTCTCACTGCTTCGTCAAGTTTTATTTTTGGCTCGAATCCAAGTATCTTTCTTGCTTTTTCAATCGAAAAATGATAGTCGCTGCCGCCGTTGCTTATGCGGTATCTTGTCAGCAATGGTGCATTTTTTATCCTGAACAATAAGTAAAACATCTCCATTAAAAACGCAATTGTATATCCGATTGGAAAAGGTATGCTCATTTTCGGCCTTTTCACACCAAGCTCATCGGCGAACATATTTGTAAAATCTTTCCAGTTAATATCAACATCATCAGTAATATTGAATGCTTCTCCTATAGCGTCTGGATGGAATGCCGCCAGAACAACAGCGTCAGCAAGATTTCCGACATAAGTCGGGCAGGTAACATGCCTGCCGCCATCAACAAATCCTCCCTTACCATCTTTCAAAGCTTCCAGGTATTTTTCAATAAATGTATGGTCTCTGGTGCCGAATACATTTCCGGGCTTGATGGATGTTATTTCCATTTTAGTTGTCTTTGCATACTCAAAGAGCCACTCATCAGCTATTCTTTTAGTTTCGCAGTAAGGGAAAATGGATTTCGCTGTAGGAGCAGTTTCGTCCATCCTATTAGGATTCTTAAATCCGTGAATGGCTACTGTGCTGATGTGAACAAACCTCCTGACATTGTTTTCAGATGCAATTTCAGCTACGTTTTGAGTTCCAGTTACATTAATTTTATAAAATTCCTCATAAGAGCCCCAATCGGAAGCAAATGCGGCATTATGAACAACGACATCAATCCCCTTTAGAGACTCTCTGAGTGAGTCTCTATTCGTTATATCACCATAAAACAGTTCAATTTTAAAATCTTTTATAAATTTCAAATTGGAGGTTTTCCGCACTAATCCACTGACTTCATGACCTGCATTAATAAACTTTTCTGCAAGGTGACTACCTATAAAACCATTTACTCCTGTTATAAAAACTTTACTCATAATATCATTTCAAATAAATTACAAATATATCGGACAGAACACCCATCGAGATATGTATCAGGAATGGATACCAGAATGACCTTGTCCTGAGTGCAACTATACCCATAATGATTCCAAAAACAATTGAACCAATAATTTCTCCGTCGGGTTTACCGATATGAACCAAACATGATGATATAGTTTGAATTAATATGGCATTTAAAGAACCAAATCTATCCTTTAAGCCAAAAAGCAGAAATCCCCTGAAGAAAAATTCCCATGCAATGTAATAGAAAATGATGTATGCTAATTCATATTGGAGTATCAGGTCATGCCTGTCGAGAAGGATTCTTGCCATTGGATATTCATTCTGAATGTCAGGCATCCGTGAGCCTGAATATGTGAATGGAATTAAAATTACAGGAATAGCAATGAGACAAAAAATCAAACCAAATTTCCAATCGCCTAAACCAAAACCAAACCCAATTAGTGGCTTCTTCATTTTAAGTTTAAGATATATAAAAGGTATAATAAACATTAAAATGAAAAAGGATATGAATTGGTATATGTGCCCATAATATCCTTCTAATTGATGGCCAATATAACTTGGAAAAATAGAGACAAAATCCTCAGCCTGGCCATAGCAGATATACATAGTCAAAAGCAATGGAGCACTCAATAACAAAATGTAAGTATCAATGTCCTTCTTATCAAATTCAAATGCTTTTAATAATGACTTCATACCTTTGGGTTATTAAAATGAAAAATAAATTTATTTCTGAACTTTAAATATAACATTCGGCCTAATGTTACACAAATTATTGCCAGGGCTGTACCTGCGATTATATCAATTACATAATGAAACCTGCAATATACTAATGAAATCATAATTAAAAATGCAAAAGGCAGATAAAAATAAAACAACTTTTTTGCATTTCTGAAAGTAATATACATCGTAACTAACATAATAGCCGCATGAAGGCTGGGAAAACAATCGAGTTTGTTAGGTTCAAAGAAATCAATCAAACTCATAATTGGTTTTGATAAAAATAAACCCGTTAGGGGAACAGACTGAAGATGGGCAAGATGGAATCTCGGGCCTTCGACAGGTACAAAAAAGTAAGTTATATAAGCACTATAATAAGTAATGAACAATAAAAAAATTGATTCCTCAATATCTTTATATTGTTTTCGATAAAAGAGGAGTATAAAAAGAATCAATGGCATTGGGAAATAGAAGAAATATGATATAAACATTATTTCTGTCAAAGTGGGATTTATAATCTTTTCTATCCAAATTGTCGGATGTACTCCGCAAAGAAAATAGTCAATGTTAATCATCAAATCATCGAAACGGAATGTATTAAAATATGGCAAAAGCATGAAGATCGATTCAAACAAACTGAAGAAGAAAATCATAGGATAAGCAAGGAATAAAAATTTCTTTCCCCAAAAATCCTTCTTTGACTGCCTCAGCCTGCTAATAAATATTATAAATAAAAATAGCAATAAATACCATATTGCTAATGTACCCTTATAAGGTGTTTTAGTAAAACCAATAATATAAAATACAATGAAAAATATAAGAACGGTTAAGTTCAGGAAATCTATTATACTCAGTTTCTTAAAGAAATTTTTTTCTGAATCCATATTATTTAATTATTATGCTTAAACAAGAACTAAACATTTAACATTTTTGCTATTTCAAAAACATTAAAATTACTGAATTTATAATATATTTGAATCTTTATAATAAAATTTTAGTCAACTATTTAATGCAATTTATTGTTTTAGTATGTTTGTGAATATTATTTTCATTAATTAAGATAATTAATATGGTTGGATTTGGATATGACTCCCATAGTATGGCTGAGGGAAAGCCATTATTACTCGGTGGCATTAAAATTGAATCTGATTTAGGCACAATAGCCCACAGTGACGGAGACGTTGTGCTTCATGCTCTTTCTGACGCATTGCTGGGTGCCTCCGGTCTCGGCGACATCGGAGAATTGTTTCCCGATACAGACTCAAAATACAAAGGGGCAGACAGCAAATTGTTTGTCGGGCAAATAATGAAACTGCTGGAAGACAGGAACTTATTTATTATCAATTTAGATATAACGATTTTACTTGAAAAGCCCAAATTGAAAAATTATAAAGATAAAATCAGGCAAAGTATTTCTGAACTGGTCAAGATTCCAATCGAGTATGTCAACGTAAAAGCAAAGACAAATGAAGGGATGGGTTTTATTGGCAGACAAGAAGGAATTGCTGCATATTGTGTTTGTGAAATTCAACAAAAGGCTTAAAGATTTTGATTCAAACAAAATTAATAATATTAACCTTTATATTCTGTGCCTTAACAGCGACTGCTGACAATACATTTCCATATTCTTACTCGACTTTCGAATCTTTCGAAGGCGGTAAGCTATTATTAACTAAATCCAATGACAAAGTTGAAAATATAACAAGCTTTTTAATTAAACCCGGATGGCTCGGAGAATCAGAAGTAATTTATTCGTGGAATGGCATAAAAAAAATTAATGCAAAGGGAAGTATTAGTGGTGTCAGAATTCTCGATGCTTATCCAATGCAATCATCAATTCTTGCAATATGGATAGATAAACAAAGTTTATATGTTGCTTACATTGACTCAAATACGACTATTAAATCAACAGCAGAAATAAATTATCCGTTAGGTATATCTGAAACTGCCGATGCCCATTGGATTGGTTTATGTTCTGCAAACAATTACCTTCTTAAGATTAACAAATCACTTTACCTTTGCAGGATTGACAAAACATTTCAAATTAGAATTAACTTAATAGCCGATAATGTTGTAAATGCCATTACTATGCAAAGTAAATCCTATAAGAGTAAAGAATTTGTTTATTTAACAGGTAGTGAAGGATGGTGTATTGTAAATTTTCATAATATTGATGGCAATAACATTGAAGCAGCAAGGATTCAAATCTCTGATGATATTAAATTAATTTTATTGAACAATCGAATCGGCATTCTCTCATCATCACAAAATTCAGGTATTTCGCTTTTTCAGATAATAGATAAAAACAAAGGTATATTGAGAAGTTCATGGATTGAATCTCCTTTAGAAAGAATTTCAATTGATGAAATCAAAGGGAAACCCATCATTTCTTTCCTTAAAAACATTGGAAATGATTATTTTATTTATTCAACTGATGTAATTAATATCAAGAACAGGAAAAACTGGAAAGAGACTGCCCTGCCTTCAGGATTTATCGAACCTTATGGCATTTCAAATTTAGGAAATAAAATTGTTGCATTGTTTCGAAATGGAATAATTACAATTGATGATGAAGGTAACATTCGGTCTTCGGATTTTATCCCTTTCGGAGAGTTATTTGAAGAAAAGCCTGTCGTTAATGAATTTAACGGATATCTTGTACTCAACACTTCTACAACTTCATTAATCCTTAATGAAACAAAGCATGAACTATGGTTTTTTTATCTTTTTCTTGCTAATACAGGTAAAATTATTATACCGGGTATTTCATTAATATTAATTATATTTTTTATACAATTGTACAGGCATCAGAAAAGATTTCTGAAGGCTGTGCTTGATTTGCCTTCATCAGGTATTGTGTTCATAATCAATAAAGACGGTTCACTTTTACGTGCAAATGATTCCGGTAAAAATTTCTTAGGTATTACCGATAAAGTACCCTTAAAAAAGATATTCCAATATTACTGCATACTTGAACACACCAAGCCATTGAACGAATTAGTCAATAGGGCACTTGCCATGAAAGATTCAATAATTCAAAAGATTAATATAATTCAGGACAATGAAAGCAAAGAATGGTACTGTACGGTCATGCCACTATCCAGTTTTTCGGGAAGGTACAGAGGCTTGGTGCTTACTGCTATTGATATAACAGAAGAGCTTGAGAAGAAAAGGCTGAGCAACTGGGCGCAACTGGCTCACGATATGCAGACTAATCTATCAACAATAAGATTAAATGCTGACCAGCTTGAAGTAATTGAAAACGATTTAAATACCGATAGAAGAAAAAAAATCATTCACCAGGTCGGATTACTTATCCAAAGAGTAAGGGACATCGTTACAGTTGGAAGAAGCGATACAATCGAGAGACAGGTTGTCAACGCTGCTGCAATATGTATCGAAGCAAGAGTTGAATTTGACGAAACTCTGTTTCCTGATGTTGAATTTGATTTAAGAATTTTAAACTTCAACGTTTCCTGCGATAAACCTAAAATGATAAGAGCTTTGAGAAATGCTATCGAAAACGGAATACGCTCATTAAATGGTAAACCCGGAAGAATAAGAATAGCCTGCTGGCCTGATGCCAAATATGCTTTTTTCAGCGTTAATGATAGTGGAGCAGGAATGGATGAAATAACCAAAAAGAAAATGCTGACACCATACTTCACTACTTCAAAAAATTATGGCGGAACCGGTATCGGCACTATGATAATGCAGCATGTTGTCCAGCTTCACGGCGGAGAGCTGATGATAAATTCAACACCCGGTGAAGGTACGGAAATTATTTTCTGCATACCGAATTATGCCCATTTGAGAATTACTAAAAAAGAAGAATGAGTCATAAACAAGAAAATATTGGTAAATATTATGGAGTTCGCATTGGCTCTATTGACTTCGGATTAAAACGAGTTGGTTTTGCTGTATGTGATGAATTTCACATTACAATTACCCCAAAACAGGTTTTTGNNNNNNNNNNNNNNNNTTTTTGGAATGATTTGCTCGATACATTCGTCAAAGAAAGAATTGGTTTGCTTGTTGTCGGTTTACCATTGAGGTTAGAAGGTGAAAAAGCTAATATCCTGGTAGATGTTGAAAAATTTATTAAAGAACTTAGGACAAAATGTGATATTGATATAGCCACTTTCGATGAGTCCTATTCAACCCGCAGGTCGGTAGGCACAATGCTTGAAATAGGAATGAAAAAAAAGAAGCGCTCAGTGAAAGAAAATAAAGATAAAATAGCTGCTGCTATAATATTAAGGGATTTTTTACAGGAATCGGAGTTAAAATGAGATTAAGAATTATTATAATTTTTATTTTATTATTTCAGGTTTGTTTATTATCCGCTCAAAGGAATAACTTTAAAGACCCAAAGCCAATGTTTGAGGCAGGTAAAAAATTTTTTTCAGACATTTATATACTCCCCGATACTTCTTCTGACTCGGTTGTGATTTGTGTTTTATATAAGGTTTCCAATCAAACACTAACATTTATTAAAAAATCTGAAAATGGAATTGAAAATTATTTAACGGTACCAAACTTTGAAGTAGAATTAAAAGACTCTGAAGGAATAATAAGGAAAAGAATCTTCAGTGAAGATTCAATTGAAGTAACCGATTATGAAGTATCCGTATCATCCAATGATTATATTTACGGATTTGTTTCAACCAAAATGAAAGCAGGTAAATATACTCTCAATGCTTATCTGCGATGTGCAAATTCCCAATTACTAAAAAATAAAATTTTTCCATTAATAGAATTCAAGAATTTCCAAAAAGATAAAATCATATCCGAGCCAATAATAACATCTCCTTTTGAACCTGACAAAGGCATTACGGTTAAGCCTTATATTATGGGCATTGGAATACCCTTTTCATCTGAAGGAGCATCAATTCTGATTCCCGTTTCTTATGAAAGTGAATTTGAAAAATTCAAATACACATTGAAATACACAAAACCAAGAGAAAAATATTTCGATTGGGGTGGCGGATTAAATTTATCCGGGGCGCTTGTTCCTTTAAAAAACTGTTCAATTACTCTTAATTTAACAGGGCCAAAGGAAAATCCTACTGCAACAATCAGCTCTTACATCGCATCAGAAGGCAGTTTCAAGCTGGGTTTGTTAAATATTATTCTTACAGCCGATAAACTTGTTCCCGGCAACTATGAATTGAATATTGTCAGAGAGAATTCTAAAGATACTATCAAAAGAATAATCAGCGTTATATGGGAGGACATGCCACTTTCACTCAGTGACCCTGATTATGCAGTTGATGCTATGTACTATATCCTTGCCGATGAGCAGTATGAAACCATGAAAGATGGTAAGACCCAGGAAATATCAAAATATATTCTCGATTATTGGAAAGAGAAAGACCCTACGAAAAAGACTGCTTATAATGAAGCCATGGCTGAATATTTCAAGCGGGTTGATTATGCATTGCAAAATTTTAAAGAAAAGAGTTATAAAGACGGTGCTAAATCCGACAAGGGAAAAATTTATATCCTATATGGAAAACCAACCAAAATGGAAAAGACACTTGGCGAAAAGCAAAATGTTGAAGTGTGGAAATATGATAAATTAAAAAAAGAATTTGTCTTTAAAACCGATTCGGCAGGAAATTATATATTGGTACAGGTGAATGAAATCAGGTAATGTCTGAGTCAAAGTGCCGTGGCTCCCAACTTGCACCTTCGCAAGGCACATAATCCCGTGTCGGATGTTCATCATATATTTTACATAATTGGCTTGTTGAATCGAGATGGATACAAGAACCGCAAAGGGTTTCCTCCTGGAATGTTTTCATCCTGCTCTGGAACTTCTGGTATTGCCTCCAACCCGGATAAGCGGCTCCAACCCATATAATAAATACCAAAAGCCACCAATACTCCCGTAAATCAAAATATTCGATTACAAACAAGCTAAGTAGCATAAGGATTGCAGAACGTAGAAGCACACCCCAAACAACAGAACCTGTTGTTATGATTGGTTGATTTGTAACTTCGGCTTCTTCATCTGTTCCCTCGCGGAACAAGAATATGTCAATTACTTTTTCGAAATTCATAGAGCACCGTTTCTTGCATTGACGCTGCTTTCATGTTTGAATTGCTGACAGAAAAAACATTTGCAATATGTAATTATTATTTTTTCATCATCATTTAATAGATTTAATGTCAATTACTCATAAATTTGTGTGGTTTTTTTTTACAATTGCTGAAAAGATATTTTGATTTATTTTTTAATTTGAAGAAAGAATTATGAAAGTACCCTTGTTGGATTTGAAATTGCAGTACCAAAGCATCAAAAATGAAATTGAACCTGCTATGCTCAAAGTAGCAGAATCGCAGATGTTGATTCTGGGAGAAGAAGTTGCTCAGCTTGAGAAGAATATTGCTTCATATTGTCAAACAGAATTTGTCGTTGCTGTATCGAGCGGGACAGATGCTCTGTTGATGGCTCTGATGGCTATTGATTTAAAACCCGGAGATAAAGTGATTATCCCTACTTACTCCTTCTTTGCAACTGCAGGGGTAGTTGCAAGACTGGGAGCTATACCTGTTTTTGTTGACAGCGAACCTATTACATTTAATATAGACACAATCAGAATCAGAGAGAAAATAAATTCCAAAACCAAAGCAATTATACCTGTTCATCTCTATGGGCAATGTGCCAATATGGATGAATTATTAAAGACATCTAATGAATATAAAATCCCAATCATCGAGGACTGTGCTCAAGCAATCGGAGCTCAATACAAAGATGGTAAATATGCAGGTTCATTTGGATTGATGGGCTGTTTTTCTTTTTATCCAACAAAAAACCTCGGTGCATTCGGTGAAGGTGGGATAATTACAACAAACAGCAAAGAACTCTCTGAAAAGTTGAAACAGATGAGAAATCATGGCATGAATCCGAAATATTATCACAAATTTATTGGCGGTAATTTCAGGCTTGATGCCTTGCAAGCCGCCGTCCTGAACGTAAAATTTCCTCATCTTGAGAATTGGCATCAGGCACGAAGAGATAATGCTATTTTGTATTCAAAATTATTTATAGAAGCAGGATTATCCGAAGAAGAAGGAAAAACTTCATTTGATATTAATAACAAAGTTTTACTACCAAAGCCTGTATATCAAAATAGCGGACAAAAAAATTATCATATTTACAACCAATTCATTATTAGAGTACAGGAAAGGGACAAGCTGAGAGATTTTCTAAGCAAAAACGAAATAGGAACTGAAATTTATTATCCCGTACCTTTCCACAGGCAGGAATGTTTCGCTTATTTGAAGAATAATGACAAAGATTTTCCCATTGCAAATGGATTGGCTGAAACAACAATTGCACTGCCTATTTTTCCCGAATTAACAAAAGAACAGATTAAATATGTTGTGGAAAAGTTCAAAGAATTCTTTTCTTAATAAAAAAGCTGAATTAAATTAATATAACAAATTTATCGCATAGCGATTAAATATTAGTAGCAAACGAATCACCCTAACCACCCTTTTCCCGTAGGGAATAAATATTAGTTTCACAGAGTTTCGCTGAGTTCTGTACAGAGTTGCACGGAGAAATAGTCAGGACCTGGATTAAGCTGATTAATCTGATTTCGTTGATTTTGGTTAACCCCACACTTTAGTGCTTATCATTACCCACAAATATTGGGGGAAAAGGAGTAATTTTGCAATAAATAAATATGTCAACAAATTACAGCGAGAAGGAAATGCATCCAT
>MGZP01000011.1
AAAGAATTACCGATACCGCTGAAAATTATGACTAAAGCTACGCCCATAGTAATTAAAGAAGATGTTAATAACGTTCTGCGCTTATATCTCATGATATTTCGTATTGCTAATTTTATTATGGTTTTCATTTAATTGTACTCCCTAAGTGTTGCATTCGTATTTTCTTGTACTGTGATAATTAGCCCGTCTTCAAGTGTATAAATGATTTCTGCTTCTTTCATAATCTTGGGGTCATGGGTAGCAAAAATAAAAGTAGTACTGAATTCATCTTTCATATTCCTCATTAACTCTAATACTTTGAAGGCAGTAATATGGTCGAGATTCGCTGTCGGTTCGTCTGCCAACACCAGTTTCGGTTCCGTTACAAGCGCTCTTGCAATAGCTACTCTTTGCTTCTGTCCACCGGAAAGCTGGGCGGGGTACTTATCTTTTTGATCCAGCATTCCGACTTTTTCAAGCAAGGCATTTATTTTTTGCTTTCGAATTTCTAACGGGACATTTTGCACCATTATCAGAGGATATTCAACGTTTTCATATACTGAAAGAACAGGAATGAGGTTGAAATTTTGAAAAATAAAACCGATATTTTTTCCCCTAAATTTTGCTAAGGACTTCCTGTCCATATTGTTGATTTCTGTTCCCGCCACAAACACTTTCCCTTCGGTTGATTTGTCTATACAGCCGATTAGATTAAGTAATGTAGTCTTTCCACTGCCCGAAGGCCCAATAAATGATACAAAGAGTCTTGTAGTTATTGAGAAATTTATACCATTTAATGCAGGGACGGTAATTTCTCCCATCTTATATAACTTTTTTACATCCTGAAAATTAATTAAGTCCATAAATATATCTCCTTGTAATTTATTTAAATATTATTATGGTTATTAGACAATGAAATATTCATAAGGTTTAATTTAATATTTGATTTCATATCTCACTTCTATCACTTGCAAACATCCTGTGTACTTAAAGTTCTGGCTTCCAGATTTTTAAAATATTTCTTTTGGATTCACTTAGCAGTATTTAATTCACAATACTNNNNNNNNNNNNNNNNNNNNNNNNNNNNNNNNNNNNNNNNNNNNNNNNNNNNNNNNNNNNNNNNNNNNNNNNNNNNNNNNNNNNNNNNNNNNNNNNNNNNTTGACCTGCGGATAGCTCTTTAGGTAAATGATTCATTCTATCTTTTAAACCAACTGTTTCAAGTAAATGAATGGCATAATCACTTTTAGTTCTTTCTCCGTTTTGATTCAAAGATAAAGGAATAAGTACGTTGTTTAGTACAGACAAATATGGAATCAAACTGAAATTTTGCATAACAAAACCTATATGCTTGCTTCTGATGCCGGCTAATACATTATCAGAAGCAGAATGGAGTTCATGTTTCTGAAATTTGATTGAACCTGCTGTTGGTCTTAATAATCCGGCAAGTAACAGCAATAGAGTCGTTTTGCCTGAGCCGGAAGGTCCGGTGATTGTAACAAAATCACCTTGATTGAATCCTAAGTTAATATCCTTAATCGCTTCTACGATACCATCTTTATGTTTGTAAAATTTCGATAATCCTTTTGTTTCTATTAACATTTTAAGCCTCCTGCATAATTTTATATGGTTCTATTTTACCTGCTAAATATGCAGGAATTAAAGAACCTAAAAGAGAAATAAGTAATGATATTAAAACTGACCAAAGCAAGAATATTGGTATAGGTTCAATATTCAAACCCGCTAACTGTGGTCCGAGTATTACACCTGATAAAGTACCGATAATATAACCCAATATACCGCCAATAATTCCGAGTATAGAAGCTTTAAGTAAAAGCATCTCATAAATTCTGCCCTTTGTGAAGCCAATCATTCTATAAGTTCCCAATTCTTTCTTTCTTTCATTAACATTTGCCCAGATAGAATTTCCTATTGAAATACCTCCGACAAAAAGAATTATAATTAGGAAAATAATTGAAATTTTATTCATTAATTGATTTGTCTTTATTTGCGTTGAAACAATTTGATTGATGGTAGTTATTTTAGTATCGGGTAGTATATTCCTTAATTTACCAAGCAATCCATCGCTTATTGCATTACAACAACCCATAATTTCAATGACACTCACCTGGTTTTCAATGCCGGTCAATTTCTGTACAGCATGTAAATGTGCAAATATCCTATCGTCGTCAATTGTACCTGTTTCGCCCAACACATTGAAAACTTTAAAATCACTACCGAGAATATTGACATTTTCACCTTGTCTTAATTTCAAAGTAGTAGCAATATTAGACCCGACAATACATTCATTTTGTTGCAAAGTTTCAATTGGTTTTCTTTGAAGACGAACATCTTCATAACCGTGTGATTTATTAGCAGCGCTTGTGTCACAGGTTGCTTTCAATGCTTGTCCTGATAAACCTGAAGTTTGCCAAACGGGTTTTGAAATAATTTCATTAGAAGGCAATATACCAGTCAAAACAACGCTTTGGTTGTTGATTTTAATCCTACGAGTCAGTTTTGGAGATATATTATCTACTCCCTGTAATGTTGAAGTTCTAATCTTTTCGACATAATCTTCAGGAAAAGTTGGAGCATCTATATCTGCCGAGTAATAGTTATCAATGCTGGTTCCCTGAGGCAACACTAAAATATTAGCACCAAGATTATCGAGGTTGACAGCTACAGCTTTTTCTGAAACAACAGCAACAGAGCGAATACCTACTATCACTCCGATTCCAAGAGTAATTGCTAATAGTGCCGTTATCAATTGAGATTTTCGATGCCATATCTCTATTAACACTAATTTATAAATTTTCATATTTGAATGTCCTTGTTAAATATCGTAATAAATTATTTGCAGACTTTACCACTACTGGGAGGACAACAACCGCTACTGACCTTTTTATTTGCTGCTTCAACTAAGCTTTTGGCTTCGGTGATCCCGTTGAACATAGATGAAATCTGACCTTGTGCATTGATAACATATGTTATAGGAAATGAGGCATTTTTATCAAATTTGAATTTATTGATAAATGTTTTTTCATTTTTATCATCAATATCCAGATTAATAATTGTGGCTTTATCTTTCAAACTCTTACAGGCTGATTGGCAGGCATCTAATTGCTTTTTACTATTCGAGTCAAATTGTTTTGAAAAGATAACGAATACAGAATTACCTTCATAAATTGCCTTTAAAACATCTTCTTCTTTAGGCGAAGGAACCATATTAACAAGTTGTTCTGGCGTCAGATTTTGGGTGGGAGCACCTCCTGCAACAAACCCGTTGGTTGCAATTACCAATATAAGTGGAGTTGGAGCTCCTGCTAAACGATAAGTTTGTACAAGTTTATGATTAGCAATGCTTGTTCTATCTAATTCTAATACAGTAGATTTAGAAATAGACTTTTGAGCTTTTTCTGCCAGATTCATGGCTTCCTTAGTGTTGGGATTACCTCTTTCAGTAACTACAAGGAATACGATTTTACCATTCTTGTTTGCATTCTCAATGTCTTGCTTTGTATCAGCCAAGGATACAAATAGGTTCGCAAAAAATAATGTTGCGATTAGAACGGAAATGCTTAAATTTTTCATGTGATTCTCCTAAAAATTATTTTTAAATTCTTTTATATTATAATCATTTATTTCATTCAATTAAATGCGAAAATCCTGAGCAATCATAGTATCGGCTTCCTGATTTTTAAAATATTTCTTTTGGAACCACAATGCAACATTGACTAATGCAATCAGAGCCGGTACCTCAACTAATGGTCCTATTACTGCCGCAAATGCTTCACCTGAATTTATTCCGAATACTGCAACTGCTACTGCAATAGCTAATTCAAAATTGTTGCTTGCAGCCGTGAATGATAATGTAGCAGTTTTGGAATAATCTGCTCCAACTTTTTTACCCATATAAAATGAGACAAAAAACATTATAACGAAGTAAAGTAAAAGTGGTATCGCTATTCTTATTACATCAAAAGGTATTCTGACAATAAATTCCCCTTTTAAAGAAAACATTACGAATATTGTAAATAGCAAAGCTATCAATGTAATGGGACTTATTTTAGGAATAAACTTTTTATGATACCATTCTTTGTTTTTGAATTTAATTAAAGTAAATCTGGTAAGGATGCCTGCAATGAAAGGGATACCCAGATAAATAAATACACTTTCTGCTATTTGACCTATTGTAATATCTACCTTGAATGATTGCAGTCCGAGCCATTTTGGCAAAACTGTAATAAAAACATAAGCATAAACGGAAAAAAACAGTACCTGGAAAATTGAGTTGAAAGCAACCAAACCTGCGGCATATTCTGTATCACCTTTGGCAAGCTCGTTCCATACAATTACCATAGCAATACATCTTGCGAGTCCAATCAATATCAAACCAACCATGTAATGCGGATAGTCCTGAAGAAACAGAATTGCAAGAAAGAACATTAGGATTGGACCGACAATCCAGTTTTGTACGAGTGATAATCCGAGAATTTTGAAATTCTTAAACACATCGCCCAGTTCTTCATATCTGACTTTGGCAAGCGGGGGATACATCATTAAAATTAGTCCCACGGCGATTGGAATGTTTGTAGTTCCCGATTGAAATTGGTTCCAGAAACCAACTATACCCGGGAATAAATAACCTGACAATACACCTATAGCCATTGCAATGAATATCCACAATGTCAGGTATCTATCGAGAAAGCTAAGTTTTTGTGATATATTTTCCATTTTAATACTATTATTTGTTAAACAGTTTTCCACCCATTAAATAAAAATATGCAGTTGCCCAATTTGCCAATAAAGTTGCAACACCGAAAATCAGCATACCAACACTGAACATAGCCCATGCTGATAAAATATTTCCAATAATACAACCGGTTGCAATTCCTGCACCAACTCCTATTAGAAATCCACCTAATGCCGCAATCAATATTTGACTTGGTTCCTTTGGTAAAAGTTTCGTTTGACCGGACATTAACCCGGATATAAATGCTCCAATTATAGTTCCTATTGAAAGTAGAATTAGCCATACACTGAGTTTCTTCGGTTCATATTTTGGAACGGCGACAGAAGGAATTTGAGCTGACTTTGTCTGTATGTATGTTATTGTACTATTAATATTAGTCTGTGCTTTGGGTTGAGGCTTCTGATAAATGAATCTTACATTATTATCAACAATTGCCTGATAAATATGATTAACACCATGCGTTACACCAAGAGGATAATTCCTGCCAACAGGCAATGATGAGAGCCAAGCCAACATAGCAATTACTCCGATTGCAATACCAGTCTGCCAGGGTTTCCAGGATTTTGTAAATATCTTGTTAAATTGAAATTTGTCCTTTATGGTATTTTTTGTTCTTGTTTTCTTTTTTGAATTAATATAAATCAAAACAATAGTCAGCAGAAAAAACATTAAAACCAGCAGCCAGTACGGTAAACCTAATAACGAGTGCAGGGTAATTGCATTATCATTTTCACCATTTATAACGAAGCTAAGAAGAAATTTGTTGAATCCCTCCAGGGGGCCAAAATCAGCAAAAGAAATCCCAATTGGTATTGTTAAAAGTGCGGCAATGGAGTTAATATTTCCTGTTGCTCCTTTATACATACAACCGCTAATGCAGCCACCTCCTAAGACAGTGCCAACACCAAAAATTAATCCGCCAACTAATGCACTGAGCCAGATTAATTTTTTTGGAGCTAATTGTATGACACCTAAACTCTCAAAAATTGCAAACAGAATCATTGATGTAAGAATTGCTATCCAGAATCCAAATAGTTTCTTAGAATCCCGCATAATGATTACTTCGCTCATAGCAGATGAACCGCACAGGTCACCCTTTTGGAGAGCAAATCCAAATAAGAAGCCAACTCCAATAGATAGGATAACCCATAATTCAGTTGCAACAGCAAGAATAACAACAGCTATAAAAAACAATGCAGAAATTGTTAATAATAATTTTAGATTATTTAATTGTCTCATAAAAATAATCCCTTTATTTTAAGTTTATATTTTATTTGCATATTAAACCTCTCGACTGCAATAAAATATGTATGCTGTCTTCAGAAAAAAATCCCTCATGTCTATAAAACTCAATATTGGCTGAATCAAGAAATACCTGGGTAGGCATTAACCTTATTTTATATTGTTCCGCTTCTTCTCTGTTTTTTATTACATCAATGAATTTCACAAGTATTTGGCTACCATATTTTTTTTGAATTGAATCCATTACAGGTCTCATGTTTTGGCAAGGGATACAACTCACAGAACCAAGTTCAATAAATGTTACTTTCGTAATTGTATCTATTGGATTAATATTGTTATCACTAATATTGTCAGAGTTATTACAAGATGAAATAAGGAAACACAATATTAAAACCAATAATACTATAAATATTTTGCTCTTATTTTTCATTATAAATAAGGTTATTTAATTCCACAGTTTCGATGTAATCAATTATTTCATCCACTTTATCTACTGTTACAGGAGTTTTCCCCTTTACTATTCCAAAATCGGTTGTATTAATGTGTTTAAAGGTTGTTATTCCTTTATCCTTTAGAATTTCTTCTGCACAATTGATAGGACATCCATCAAGGACTACAAATCTTGAGTACTCTTGTTTGGATTGTTCTGTAAATTTTTCGTCTATTGCAAATCTTGCAAGGCACAGCATTTTAGATTTACCTCTTTGCATTAGTTTACGGGCAACCAAATCTGAATATGCACCTGTGTTTGATGCCCCTGAACAAGCGACGATTCCAACTTTTCCATCTTCCATTTTTAATCTTTCTGTATCATTTATTATCAAAAATCATATTCAGACTTATATAAACAAATGTTATAATCTATAATTATGAATCTAAATTTATTTGCCATGTTAACATAATGCCAAAAGAATATGAGTTAGTCAATTGTTTGCCATTATAATATTTATAAAAAGGATAATCATAATTACAGGAAATATAAAAATTATCAATTTTATAACTAAGCTGTGGAGAGGCAACAAATACTAAACCACCCGAGTCTTCAATAATACTTCCGTTATATCTGTCTTTACCTCTATACTCATTTCTCAATTCTAAAATGCCGACAAGGTTATTGAAAATAGATTTTGATATATAGAACGAAGAGAAAATTGAATAACCGTATAAATAATCGTGTTTGTTAATGGCATTGATTTCAGCCCTGTTTATCAGGAACAAATGCAAACCTTCGTTCTTAAATCCTTTGTGTAAAAAAGAGTGGAATAAAATCCCATAAGCACCGGTTGAAGGTAAAATATTCTGTGGTACGTTAGCTTCACTAAAGTTAACAGGCACTCTGGCGCCAATACCTGCCGTATATTCAAGCTCTTTTACCCTGCTGTTATACAGATTGTATTTAACAGATGTATTGAGATGTGAAAACCCCGAACTTTCTAATTTATAATAATAATAATCCTGCATTTTTTGGAGGAAATAACCCGACTCTAATTCCAAAGTTAAATCTTCTGTTAAGCCATAGCCGGTATTGAATCCGATATAATTAAATTTATATTCTTTTACTAATCCCGGTTCGGTTATGATGTCACCTGAATAGTATTTATTGCCATAACCATTCATAAAAAATACTGATGTCCGAAGATTGTTTTCTTTCAGAACTCCCAGATTTGCCGAACCACCTAATGGTGTCAGACCACCCACTGCAGCACCTCCCATACATCCACACTGTGAATATAGGCTGTAACCGCATAAAAATATAATTGTAATAAAAACACTAATTTTCATCATTATACTCTTCAATAATTTCAATCATATAATCTAGCCATTCATAATCAGGATTTACAATAGTCCCAACGATTTTGTCCCGGTGCAATATAAATAAGCATGGAGTAGTAGGAATTTCGAATCTTTTATAGTATCCGCTCGGTTCTTGCATATTATGGTCAATTCCATATAAAGCAGTTTTATTGCTATCAATCTGTGCCGATTCAAAAATATTAAATATTATTGGCAAGTTTTCTTTGCAATCATCGCAAAAAGAAGTTGCAAATACAACGAAAGTATATTCGCCATCTTTTATATGTTCTTTTAATTTTAGTATTTTTTTATCGGATGAATTATAAAAATTAACATTAATATCCCATCCACTCTTTGTTCTCCATTCCATCCAAGAGGTTTTACCTAAAATTATTGGTTCTTCAATTTTTTGTGTTTTCTGTAAATTTGAACAAGATATACAAATAATGAAAATGATTAATATTAAAATAGTTCTCTTCATTTTAATTAATATTTTTTTCTGCAACAACTGTTATGCTGACAATGGGATTTAGATTCTTCCTGAACTCATCAATTTCGTTCAAATCCAGATAATTCATCAATACGCTCGATGGAATTTTAATATTTTTTTCTTTAACAATCTGAATATTTGAGAAGCCTGATGATTTTATAATATCCATATATTCATTTTTTTGCATTGCTCCTGCTACACATCCTGCATACATTTCTGCGGCTGACTGTAATTTCTCAGGTAGAACGGCATTCAGTACAATATCAGAGATGCAAAACCTTCCGCCACTTTTGAGTACTCTGAATATTTCCGAAAAAGCCTTTTCCTTGTTCGGAACAAGATTAAGAACACAGTTGCTGATTATTAAATCTATTGTATTGTTATCAACCGGTAAATTTTCTATTTCTCCAAGCCTGAACTCGACATTATCATAATTTAGTTTTTTGCAATTTTCGCGAGCTTTGTCAAGCATATCCTGAGTCATATCAACTCCTATTACTCTGCCAGTTTCCCCAACATATCTTCTTGCTATGAATACATCGTTTCCTGCGCCGGAACCTAAATCGAGAACTGTTTCACCATTTTGAATTTTAGCAAACTCTGTTGGCAAACCGCATCCCAAGCCTAAATCAGCTTCGTTAAAATATCCATCAATTCCTTTATAATCGTCACTCATAACCGTATAATCTATAGTATAGGGACCACATCCGCAGCAACATCCTGACTCTGAATTTTGCTTATCAGCTTCTCTTGCAATTTGTCCGTATTTTTCTTTTACAATTTCCTTTATTTCATCATCTGTTCTCATTTGCCACCTATTATATAATGTTTATAAAAATTATTAAATTCTTTCATAATTAAATCTCTAACTTCCCTATACTTATTCAGAGTATCTTCTTCATTTCCTTTAAATGAATAGGGGTCTTCAAATCCTATGTGCAATCTTTGTTTAACATTTCCTGTGAATATAGGGCATGTCTCTTTAGCATTATCACATACTGTAATTACATAATCAAAATTTTCATTAACATATTGTTCAACTGATTCAGGATATTGTTTACTTATATCAATTCCAATTTCATTCATAACTTGGACAGCTTTTGAGTTTATTCTTGATGCAGGTTCTGTTCCTGCAGAGAAAACATCAAGAGTGTTATCGATTGATTTCAGAAATCCTTCTGCCATTTGACTGCGGCAAGAGTTGCCTGTACATAAAATTAGTATCTTCATATCATATTATATTAATTAAGTAAAATTGTTATTTAGATTCTGAACCAAGTTCAGAATGACAATCAGTTTTGATTTATTTAAATATTACAAATCTTGTTTCTATCTACAATTTCGAGTTTCCGTTTATCGGCTTTTATTCTTGCTTCATCATTAAACCATTCAGGCAGTAGCTTCATTAGTTTCCTGACCTGGAGATTTTCAGCTTTGTCATTTAGTTTGTAATCAACCCACTTGCCGTTCTTTTCATCGAGTATAAATCCGGCTTCCCGTAATAGGGAAAGGTGCTTCGATACAGTTGAATTTGCAAGGTTCAGAACTGCCCTTATTTCGCAAACACACATTGGGCTGTCTTCGAGCATCTTAAGAATGCGAAGCCTGTTTGAATCCGATAAAGCTTTAAATATTTTAACATAATTTCTCATATTTTCACTTTCTCATTTCGTTATTTGACGAAATATAAAAATAAATGTTTCAATAAAAAAATTATTTTTGAATTATATTGAAATTTGATTTTGTGTTATTATTTCAAACACCTCTTTTATTCGGTTCCCAGATGTATTTATGGATTTGAAGTTGAAGCCGGGCAGGTATTCCGCTTTTGAGAAGCCATTTTGCGAGTGTATCGGGTTCAACAATGTTGAATGCAGGCGAGAATAAAATATTTTCAGTTATTTTGAATAATTGATATTTTTCAATTATAACCACAGCCCAGTCAAAATCAGATTTATCGGCGATAACAAATTTAATCTCATCTTTTTTGGTAATGTATTTTAAATTTTCAAATTTATTCAATTTGGCCATACCAGAAGCAGGGCATTTCAAGTCCATAATTTTTATTACCCTACTGTCAACATTTGAAATATCAACTGCACCACTTGTTTCAAGTGCAACAGAGTATTTTTGTGTACATAAAATTTTCATCAAATAAATTACATTTTCCTGGTGTAAAGGTTCTCCGCCTGTGATTTGAATGAAATTGCAATTGTAGGATTTTATGATTTTCATAATTTTCTCAATTTCCATTGAATTTCCTTCACCTTTAAATTTTAAAGCATAAGGAGTAT
>MGZP01000012.1
TCTTTTGTTCGTGGTAGATAATATCAAATCATACATTGACTTAAGTCACAAATTTGAGCATCATTAATAAAAATGATTAATAAAAATATGCTGGATGTGCACATTGAATTCTTTTATTCTTAAGAATTTACCTTATGTTTTTTAGCAAAAGAAAAATCATGTCAAATCTGCTTAAAATGCCCAAATCTGCCCAATTTTGGCTCCTTATCACCACAATTCAACACTCAAAATTAAAAATTCAAAATTTCTAATTACCTGCTCCCGATGCACAAAATGCACGTTTTGGCTCATTGTGACCAAATTTCAAATCGGTGTAATTTAATTAATCTGCTAAATCACAGTTCAGACATTTTGTAATCTCAATTTTCAATTCTATTCATACCTAAGTGCATCAATCGGGTCGAGCTTTGCGGCTTTCCATGCGGGGTAAGCACCGAAGATTATACCGAGAAGTGTGCAGATTATTATGCTGAAAATTACCCATGAATAAGGAAGGACAAGCTTTATACTCATCAGGGAACCAAAGAAGGCACTTGCGACAATTCCCATAATTATTCCTATTAAGCCTCCGATCTGGCAGAGTGTGATTGCTTCGATGATAAATTGGGTGAGTATCCACCTCCGCTTAGCTCCAACTGCTTTCCTGATGCCTATTTCACGTGTTCTTTCTTTGACAGACACAAGCATTATATTCATAATACCGACACCTGCGGCAATGAGAGCTATGATGCCTGAAAATGCTCCGAAGTATGAGAGAAAGTCTGTGAAGCTTGCAAACTGTTCGGTTAGCGATTCGTTTGTTTCTACTTCAAAATCGTTTTCCTGCCAGGGTTTCAGGTTGCGGACTGAACGCATTATACCGATTGATTCATCAATTGCATCATTCAAAGATTCATAGTCTTGGGACTTGATTGTAATAAACAAATCATATTCCCACAACGAAGCATAGTATTTAAGAAATTCAGTCAAAGGAATAATTACCCTGTTATCCTGGCTTTCACCCAGGACAGCACCTTTCGATTCAAGTACACCAATAACCGTATAGGAGTGATTTTTAATTTTAATCTTCTTAGCGATTGGGTCAATATTCGGAAATAATTTGACAACAATATCATTTCCGATTACAGCAAAACTCCTGTTGTAATCAATATCTTCCTGGGTAAATGGCCTGCCTTTATTGATAGAAACATTCTGTGCTGTGAAAAAATTCTCGTCGGCACCAATTAAACCCACGTCAGGGTCAGTCTCATTTTCTCCATATTCAATTGTGGTGCCAAATGAATAACCCTGTGCAGTAACAAATTCTGCAAGTGTCATATTTTTTTTGAGTTCTTTCAACACAGAATAAGTTATAGGTTTTCTCTTACGGTATTTTCTCCAGTTATGCCCCATATTTAGTGCCGGAACCCGATAAATGAAGAATGAATTTCTTCCGAGAGCCTCCATCTCACTGAATACAGAGCCATTGATTGAATCAACCAGAGAACCGGCACCTATAATTGCAAACACACCGATAGATATGCTAAGCAACGTCAGAAAAGTCCGTAGTTTGTTTGTACGAACAGAATCAAATGCCTGAAATATACTCTCGCCTATATTCATACTTTAATTTTCAATTTCCAATTTTCAATTTTCAATAAATTTTCAAACAATTAACAATTCACAATTAATAATTAACAATTAATTTTCAATTTCTAATAAATTTTCAAACAATTAACAATTAACAATTAATAATTAACAATTAATTTTCAATTTCCAATTTTCAAATCAGGTTTTATACAATGGATTCTGAACCAAGTTCAGAATGACATCCAATTTTATCCTAATTGTTAATTGTGAATTTTAATTGTTAATTCTCCCTTCTGAGTGCTTCCACCGGGTCAAGGTTTGCTGCCCTTACCGCAGGAATCACTCCCGCAAGCATACCGACAAAGATTGAAACAAAGGATGCTATTAGCAACAATTCATAAGGCAGAACGGGTGATAGAAAAGCAGTTGCAGGGACAATTTTCGGTAGAAAGGTCGCCGTCAAATAAACGAGTGCCGAGCATCCGACAAAAGCTATGATAGCACCAAAAAAACTTAATATTGCCGACTCGACAATAAACTGAATCCAGATTGTCCTTTTCTTTGCTCCTACCGCTTTTCTTATTCCTATTTCCTTTGTCCTCTCCGTAACAGACACAAACATAATATTCATAATACCTATCATGCCAACCATAAAGGATAGGACTGTCATTCCGATACCAACACCCCACACAGACAGCCTGAGAACTTCAATCGTGCTTTCAAATGCCTTTGTTTCATTTATTGAAAAATCATTTTCCTCGCCGGGCTTGATATTTCTTATTTGCCTCATCAATCCTTCGGATTCAGCCCTAATCTCATCGAGGTATTCAATACTGCCGGCTTTAATAGCAATTGATACAGACCTGCCCGACCTGCCAAATACCGACTGGAAGGCTTTAATCGGCATGAAGCATTGATTATCAACAAAATCAAAAAGCATAGTACCTTGCTTTTTTATAACACCAATAACAAGAAATTTCCTTCCTTCAATTTTAACATACTGCCCAACCGGGTCTCCGTCATTCAGCAATGCCTGATGTACCTTATAACCCAGTACAATCACATTAGAACCAATATCATCTTCAAATTGTGTGAAATGCCTGCCAATCAATGTAGCACCTGCAGGAGTCATCGAATGTTCCCATTTAGTACCGATAAAACTCATCCCCTGATATTCTTCATTCTTATATTTTATTTTATATCCAAACTCCCTTGCATTAGGAATTGCCAGTTCGGCAGATTTGATTTTTTCACAAAATTCGGTTGCCTGGTCGTAAGTGATGTTTTTTCTTTGCCTCATTTTCTTCCAGTTCCTGCCGCCTGCCCATTCCCATTTGTCAATGTAAAGCATGTCTGTGCCGATAATATTGAAGGTATCTTCGAGAGCCTGGTCAAGTCCCGATAAAACCCAACCCATAAGAATAACAAAGGAAATACCGATAACGACACCCAAAGAAGCAAGGAGAGACCTAAGTTTATTGACCCTCATTGCCTCGAAGGCAATTTTGATATTTTCTGTTATTTCATTTATTTTCATATCAGGGCTGCGCTTCTTCTGTTAAAGCTCTTTGGTGATGATTGACCGAATCATGTTCTATTAAACCATCCCTCAGTTTAATTATTCTTTTAGCAAAACGGGCAACTTCTTCTTCATGAGTTACAACGATAATTGTATTTCCGGCTTTCCACAATTCATTGAATAGATTCATAATTTCAAGGCCGGTTTTTGAATCGAGGTTGCCTGTAGGTTCGTCAGCTAATATAATTGAAGGTTCGGTAACTAATGCACGAGCAACTGCCACTCTCTGCCTCTGGCCTCCGGACAGTTCATTTGGCTTATGATTGACCCGGTCTCCTAAGCCGACGTTTTCCATTGCCTTCATAGCTTTTTCATGCCTCGCAGAGGCACCGAATCCTCCGTAAATCAAGGGTAGTTCAACGTTTTTAAGTGATGTCGAGCGGGACAATAAATTGAAGGTCTGAAATACGAAACCTATTTCTTTATTCCTGATAGAGGCAAGGTCATTATCGGTCATCTCGCTAACGTCCATTTCCTTGAACAGATATTTTCCTTTTGTGGGAGTATCGAGACATCCGATAATATTCATCAGTGTAGATTTACCCGAACCCGATGGACCCATAATAGCAAGGTAATCATTCTTATTTATCTGCAATGTTATATCTCTCAGGGCATGAACATATTCAGTACCCATCCGGTAAATCTTGGCAATATGCTCGATTTCAATTAATGTCGTTCCGTTTCTATTTTCTTCTTTTAATTCCATCTTAATTATTTAATTATTTTAGAATAATTAGGTTTTTATCAATGGATTCTGAACCAAGTTCAGAATGACATTATTTGTAACTTCTAATTATCAATTGTCAATTTTCAATTATCAATTCTTCTTCAAGTCTTTTTTCTTTTTCCTCATAGTGTCCACACTAATCTTAGTTCCATCCGAAAGCAGTTTGCTCACTGCAAGGAAATTACCACTAATTATTTCCTGTTTTTCTTTTAAGCCGTCTGTTATTTCTATATAACCGTCATCGCTGATTCCGGTTTTAACAGGAACCATTTTACAGGCATCTCCTTTACGGACAAATACAACTGTCTGAGGTTTCTTCTTTTTTTCTTTGCTTTCCTTTTCCTCTTCCTTATTGACTTTCATATCATCCTGTTTTTCTTCCATAGCCCTCATTCCGAAAACTGTATCCCGAACCGTAACAGCCTGTAATGGTACTGCAAGCACACCCAGCCTGGTTTCGGTTTCAATTTCAACATTACAGCTCATTCCGGGACGAAGCTTTGGCTCTTTATCCACAACCCTGATTTTCACTTTGAAATTTGTAACCTGGTCTTGTGTTCCAAGTTGATTAAGCAAGGCAGAGTGTCCGATTTCGACAACAACACCTTTATATATCATATCGGGCAAAGCGTCAATCTCAACTCTTGTTGTATCGCCTATATGAATCATGATGATATCGTTTTCGTCAACTTCCACTTCGGCATTCATTAAATTCAGGTCGGAAACAGTCATAAGCTCAGTACCAGTCATCTGGGCAACACCCACAACCTTCTCACCTTTTTCAACAGAAAGCTTTGTAACAATACCATTAATCGGTGAGTATATGATAGTTCTTTCGACACTGCTTTTAACCTGCCTGTAACTAGCAAGAGCCTGGTCGTAACGTGATAAAGAAGCTTTATACCCTGCTTCTGCCTGATTATAAGCCGCAACTGTTCTGTCGTATTCTTCCTGTGAAGCAAATTTTTTCTGATAGAGTTCATTCATTCTCTGCATTTCTGCTTTTGTGCGTGCAAGCTCGGACTTTCGGGCGTCAATATCCTGTTTGGTTGCTTCTGCGGCGGCAAGGACCTGCTGTAACTGGCTTTCGATTATATCGGGTTTTATTCTGATTAACATTTGTCCTGCCAATACAGTGTCACCTTCCTTGACAGAAAGGAAAACAATTTCACCGCTTGTCTCCGAAGATATTTTCACTTCCGTCTCAGGCCGGATTTTACCAATCGCCGATACAGTTTGTGTGATTGTTCTTTTCTCAACTTTTGATATCTGCACAGCAATTGCCTTTGACCCTTGTGAAGAGAAAAAAGCAAATATTACTATGATACAAACTAAAATTATTCCGAGAACTATAAATAATTTCTTTTTAGATTTTTTCTTACCCATTATCTATCCTATTTAATTAAATTTTTAATTTTCAATTTACAATTTTTAATAAATATTAAATGATTAATTTTTAATATCGGCAATTAGTCTGGTAGGCTTTTAGACTGTTAAGTTCTAAACCTAAACAGCTACAGACTAAACACCTAAAACCCTTAATTCTACATTCAACATTCTAATTATTAATTATACATTGTTAAGTGTATTGATATTATTCCTCTCGAGAACCTCTATTTTCCTGAACACCGCTGTCTTGGCAAGCATATCATGGAAACCCTGCCTCTTGGATGCCAGAACGAAAAAGCAGCCAACAACAAATGCTAATCCAAAAATTGAACCAACAAAATCAAAAGCCTTTACAGCAGCAACAAAGGCTAAAAGACTTAATATGGAATTTGAATGTTTTAATAAAAATCTCATAAAGAGAGTAAGCATTGAAGCGTTTGTCCTGTCCTGATTTGCTATTTGAATCCCAAGTATTATTTTCCCGGGAGTTGCCGCCAATACGACTTCAAGTGAATAATACATAAAAGTTAAAATGAAGGTGATTGGAAGAATAGAGTTAGTAAATTCCAGCATCTTGTCCTGATCTTGGAAAAATGCCATCAAATCACTCATATCATAAAAATAACCCTTGAATTCATCATATAATCCTGTTGCAAAGAAAGCGATTACAAACAGTAGATTGACAAAAGCCCAGTCAATCAGATAGGCTGCAAGCCTTCTTCCAAATCCGATTCGATAAGCATATTGGTCAATGGGATAATTGGCATAAGCCTGACTGATTAATTGCTGTTTTTCTTCTTCAGATAGCTTATTAAAGCAATCATTGCACACTGTTGGAGTAGCGAAATAGGATTGAGATAAATACTCATTTCCGCATTTTTCACATTTCATAAAGTCCCCGCTGTTTTAATGAATAGTGAATAATTTATTTTCTTATATTTCATTCTTATTCTAGATTCTAGATTATACATTCTAATTTTCAATTTCTAATTTTCAATTTTCAATCAATTTTCAATTCACAATTTAAAATTCTATTTATCATTTTACATTTTGCATTTTACATTCTACATTTTACATTATCAATTTCCTAGCTTCCCTACTGCAAAAAGCACTTCCTTTTGAGCCTGAAGGTAATTATATATGGAATTAATCCTGTTAATCTGTGCTGTTATTAACTGATTGTTAGCAGTCAGATAATCAGTGATATTAGATGAACCAACCCTGAATCTTTCCTTAAAACTCTCAAAATTCTGCTCGGCAGAACGTAAAGCACGTTTTGTAATATCCAGTTGTTTTTCTGCCGCATCAAGATTCATATAGCATGTCTGAACTGCTGTCCTTATTGATTGTTCTAATTGGTATTTTTCAATCTCTTTTTGTTTTAACTGCATATATGATGTTTCAATTCGGTAACTTGTATTAAAATTATCAAAGATTGGAATAGATAGATTCAACCCGACATAAGACCTTCCAAGTTCACGAAATTGATCTAATGCAGTATTTGCCCAGGACCAACCACCTGACGCTGCAAGTGTCGGATAATATCCGCCTTTCGATATTGTTAAATTCGATTCGGAGGCTGATATTTCCGATTTAATTGAAACATAGTCCTGTCTTGATTGAAAAGCCTGGCTTATAGATGAATTAACACTTCCAATTTCAGCCCTAAAGTTTTTCACATCCTCATCCGAAAGCTCTGTTTTTATGCTTGACTCAAGGAACTCTGCATTATAATCTGTATTCAAACCAATTGTATTTAAAAGTTTCACTTTGGATACATTCAAATCATTTTCGGAAATAGTCAATTCATATTCTTTATTTCCAAGTTCAGCTTCCTGTGCATAAACCATAGCTATAGGTATAACCCCTGCATCATATTGAGCTTGTATTCTTTCTAATTCTTTTTTACCAAGAGCAATATTCTCTTGTCGTGTTTTTAAAATTTGGGACTTTTTAACTACATCAATAAACTGCCTGTTAACATCAAGTTTGACTTTTTGGGTTGTATAAATGGAATTTGCATAACTTGCATTGTAAGTTTCTTGAGCTCTGCTATAATTGGCACTTCTGGAAAAACCGTTAAAGAGTAAATAGCTTGCATAGGCACCCATATTGTATGAATTTGGATTTTGAGCAGCTATGGGTATAATCTGTCCTCCCACCTGNNNNNNNNNNNNNNNTTTTGCATTTAATTGGCGGGTATAACCGGCATTAAAATCTATAGAAGGAAGAAATTTTCCGAAGGCATTAGTTATATCTGCATTGGTAGCCACTACCTGGGAATTTGCAATTTGTATTTCATAATTATTTTTTATTGCTATTTCAATACACTGGCCGAGTGTGAAAACTTTTTGGTCGGATTTGACCTGTGAAAATGAATAACTTGTCAATAAGACTAAGGATAATATTGAAATCGGAATTAACTTAATAATCTCTATTTTGAATATTAAAAAAAAACTAAGGCAATTAATCCTTAAATCATTAAATCCTAATAATCCTATTCCATTTTGCATTTTTTTCATTAAAGTCCTCAATGGATTCACAGAAATTTCTTTTTTAATACGTTCATTTCGTTCATTTGTTACATTGAGCAATTACAAACTAAGATTCCCTTCCCTAAGGAAGTGTTCGGAAAGTTGAATTAAAAATTCAAATTCATAATTCTACATTTTAAATTTTACATTTATTCTTCATAGTTTCTAACTGCAGATTTCTTCCCCCGCGAATCAACAGCATATACCTTGAAAGAAAATGGCTGATTTTGATATCTTGGGGTACACCTGAAAATCTGTACAAAAGTGATATTATCAGGTGATTCGGGAATTGTTCCTCTCAGTTCACGCACTATTGCGTTGCCTTCAACTTCAAGAACGGAAATATTTTCTTTCCGATTATAAAAGCCAAAAGATAGTGTTTTAATATTCACTTCACCGTTTCTTATATATTGAATATCCTTGATTACAGGTACCGGGTAGTTCAGAATTTTTATTTGATATTTTTGACCATAAAGATTACCATCAATGTAGCTTTCAAGTGTAAGTATTTTTCCCGTATCACTGATATCAGGTGTAAATTGGAATTTATTACCCTGTTCACTTTGTACCCTGATTGAATTTCCCTCCCTAATCATTGCTTTTATTTCCTGTCCAAGTAGTAATGGAATCTGAGGGTCAATCGTGTAGGTTTTATCAGGATACATTGCCCTGTCAAATATCGGTTCTTTCATTTTTATTGGAACAACCGAGAAATCAACACTGTACTCTTTTTTATTATATTTTGAAATAGCTGTGAAAATTACTTTTAATCTCCCATAAGCAGGTGTTAAACCTCCTATTACTATTCTGTTATTTTCAACATTGACAACAGATGCAGTCCCACCATTATCACCTTTGTCATTAAATGCTTGTACATAATATTTAATAATGTCCTTAGAAAAAGTTCCCCCGTAAATATTAATAATGTTTTTCCATTTGTGGTATGCAACTGAATTTATAAATCCCATTTCAGGTCTAATCTCAATTTCGCCCGAAGGCTGGAAACCCGGAAAAACCGGTATTTGTCCGTTTATACTATTAATTGTACCATTAGGATTAATTTGAATTGTAGGATTATTCATAGCCAAATCTGCATTAATATAAATCATATTCAGGCTGAATTTTGTTTGTGCTTTTATTATGCGATTTGATAATTCACCATCATTAACAGCATGTTTACCATCGTCTTTTAACCTTGCATAAGCGGTAACTATTACGTTATAAGTTTTGTTTGCCCTTTCAAAAATCGGAGGACTCCAAAAGAAAAGTGCAGATTGTGATTCAATATTATCAATAAACCTGAAATATGGATTAGTTGTGTCTCTTTCATCCTTTAATAAAAGTTTTTGCCTTAGCATAGGGTCTTCAATTGTAAATTCAAAATCTACATTTTCTACATCCCCAAAGTATATCACAGTATTAACGGAATCCNNNNNNNNNNNNNNNNNNNNNNNNNNNNNNNNNNNNNNNCGACAGTTCAGAGTAGTTTTTTCCGGTTGAATAGTAAAAGGTATTTGAAATATTTTTGAGCTTTTATCTTCAGGCTTTTTATTGTCCTCCTCCGGCGAAGGCAATAAAAATATTAATGCCGCCAGGTATAATACAAAATATATTTCAATAGATTTTCTATATCTTAATTTCATCTTTTCAATTTATTTGGAATTTTTAACGGGACAGAAAATTTTCTGTCCCTACATATTTTTAATTATCAATAGAAACTTCTGAAAAATTGGAATATTATGCTAGATTGTCATTCCTGCGAAAGCAGGAATCCAGT
>MGZP01000013.1
ATGTTCCTCTTCAAAAAGAAAAATTTTATTTTGCATTGTTGTTGAATAAAAAATGACTTTATAAGGAACGACTAATTAGCGTAAATCAATAATTTTTAATAGTTAATGGCTATTTTTTTTGTTGTGATATTGTGTAAAGTGATGATTCTTATATATTGATATAGATGGAGTTAGATTCTTCGCCTTGCTCAGAATGACATAGAAATAAAAAAAAGGGCAGATTTAAAAACTGCCCCTACAAAAATTTCATTATGCATTATACATTTTGAATTCTACATTATTTCAATGTTTCCTTTTCTCTTTAACACATCTTTTGCAATAATTATTTTCTGAATTTCATTAGTGCCTTCAAAGATTCTATTGATTCGTGAGTCTCGGTAATACCTTTCAATCGGCATTTCTCGGGAGAATCCCATTCCTCCATGGACCTGCATAGCAAGGTCTGCACATTTGCTCAGGTGTTCGGATACAACAAGCTTTACGATTGCCGCCTGACGAGGATTCATTGTCTTATTATCGTAATCGTTCGCAGTTCTGTAAACGAGGGATTCAGATACATATATCATCGCTGCAATATCGGCAAGCATAAACTGAACAGCCTGGAAGTTAGCAATGGGCTCGTTGAATTGCTTTCGTTCCCTTGCATACAAAGTCGAAAGCTCCAATAATTCTTTCATGCCTCCTAGACAGGCGGCACCAAGTCCTAATCTACCCGTATCGAGAGTGTGCATAGCAATTAGAAATCCCCTGCCGTCTTCACCAATAATATTTTCTTTTGGAATCCTGACATTATCAAAAGTAAGCGATGAAGTTTTGCTTCCTCTGATTCCCATCTTTTTCTCGGGAGCTCCGTGTGTAAAACCGGGTGTACCTTTTTCGACGACGAAACCTGTAATTCCCCGCTTGGTTCTTGCAAAGACAGAGAACACATCCGCAAAGGGACCGTTTGTGCACCAAAGTTTTTCGCCGTTTAGCACCCAGTGGCCTCCGTCAAGTTCGGCTCTTGTTTTAAGATTGAATGCATCTGAGCCTGCCCCTTGCTCCGTAAGGGCAAAAGCGGCAATTTTTTCGCCTGAAGTTAATTGCGGCATGTATTTTTGTTTTAATTCTTCGCTGCCTCCGATAAAGATTGAATTAGTGCCGATTGAAACATGTGCTCCAATCATTGTGGCAGTTGACATGCAGGCTCTTGCGATATTTTCCTGGATAATGCAATAGCCTATCTCACCAAAACCGCTGCCGCCGTATTCTACGGGAAATGCAGCACCAAGCAAACCAAGTTCTCCGATTTTTTTTATAATATGAGGAGGAATAGCTTCTTCTTCGTCAATTTTTGCGGCAAGAGGTTTAAGCTCATTCGTAGCAAAATCTTTGACCATATCACGCAACATGCGTTGTTCTTCTGTAAATGTGAAATCAAACATACCTGAATCCTAACTAACAATTAAAAATAAACTAATTTTTTGATTTCAAAATATAAACTACAAAGATATGTATGTTTTTTAATTTATGGAAAATTTCGGAGAAATTAATTGTGTTCGATGTGTTGCTATAATTGGATGCATAAAAAAATTTTTTTTTGAATATTTGGAATTATAAATATTTATAATTTTTTTAATTTGAAAACGTGTAACTTCAAAAAAAAAAGTTAGGGCATATTACCAACTTCGATTGTTCATTGTTAATATAGATTTCTAAATAACAAAACCACGAACTAATAAAGGAGTAGCGACTATGAAGAAAAAATAACATTTCAGTTTTTATCTTTCAAAAAAAAGAACCAACGAGGTGAAGCTCGTTGGCTCCGCAGTAGTTTTTTACTGCTGCCTCAATGACGGCTATAAATCAGCACCGAGGCTGATTTGCAAATTAACTAATTTTTGTAAATTTTTAGAGGAGAATAATAATGAAGAAATTTATTTTATTATTTTTAATTATACTTACGTGTTTACAAATTTCAAAATCACAAGAAGTATCAGTTGTAATGCTTCAAATGGAAATGAAATTTAGAAAAGTTTAGTTAATTTTATAAAACAAATATTTTAAGGAGGTTTTATGAAAAAAGTACTATTATATTTTACATGCATAATAAGTTTATTAATAAATTGTTTTATTTTGGAAGTTGACGATTTTAATTTTAAAATAATAGATTCACCCTTAGGTTCACAATATCAACTTGATGCAGTAAAAAAATTAGATGGTTCTTATCTTATAGCTACTCAATGGTGGAAAAAAATTTATGATTCCTTAAATATTTATAAAATTTATTTTTCTTTAGATGATGGCAATACATGGGAATTGCATGACCAAAATGCTTATACCGGTCAATATTCAATATTCGAATTATATAATGATACCTTATATGGAGCTCCTATTTCGGCACAAACTAATACTGATATACCTCCTTCAGCTGGTTTGCATAAATCAGGTGATTATGGTCAAGTTTGGTATTGGGTAGGTGGTGGTGCAGGTTTTTTTTGATAAAAATATTTGTTTGAATATTAATAGTGAAGGTAAATTATATATAAGTAATTCAAATTGGGGTATATTTATATCAAGTGATATTGATACAAATTGGATGTATAGACCGGCAATAGATGTACCAACAATTTTTGCAACAATAAAAAAAGAAAGTGATGAAGTATATATAAGTAATAGAGAATATGGTCTATTTAAATTAACATATGGTGGTATATATTATGAATACTTAACAGACAAATTTAATAAGCCAAATTTAAGATTTGAAATTATTAAAGCAACAGATAAATCTGAGTTAGTTGGGTATTCGAAAGTTTCAACAGAGCCAATAGGTATATATTTTTCAACAGATGACACAACATGGAATTTGATAAAAAACATTGATTCTACAACTGAAATTAATGTGATCGAACCTTATAAAAATTTTATTTTACTTGGAACTTCATCTGGTTTAGAGTATACAAGCAATAGCGGTTCTTCGTGGAATAGCATTGAACTACCAAATATACCCGGTAATGATAAAAGTATTTCCTCAATTTCAATAAGTGACTCAGGGCATATTTACGCTGTTTATGGCAATTATTATTTGATAAAAGGTATGTTGCCCTATACAAATGTTGAAGAATTAAATCCAAATGAAAATGGTTTTGCTTTATCACCAAATCAGGTAACAGACAAAATAATAATTCGATTTAAAGATGAATTTTTCAATACAACTGAATTACAAATATTCAACAGTTATGGACAGGAAATGGAGAGTCTGAGCCGAAAGATTGAAACTAATACAAATCAAATTGAGATAAATGTATCCTCGCTTCCAGATGGTTTATATTTTGTAGTTCTAAATGCAAATGGAAAAATAACTTCAAAACCATTTATTGTGTTGAAATGATATTTTACTCAAACGAATTAACTATACTTTCGCCGATGTTACGACAAATAAGGTTCTGTTAAACCTGGGTGAGCTTTCAACCACAAAGAATCTGCACATAAGTCAATTTCTTCAGGGAATACTAATGAACGGCCATCATCTCTTATTTCTACTTTTTCAAATGTATTTTTATCTTTTAGATTATTGAAAATACTATCCGGTTTGAAGTAAGGTGTAATATCTAATATGTATGAGGAACCATCATTAAATTCAATTTTAACCCTAAAATCATTTAGCGGTTTTACTTTTGTTATTATATGCCAATTAAATGTATTCATTATTCAAACGAATTTACAATACTCTCTCCACCATCTACTGCGATGATTTGTCCTGTTATCCAATAGGACTTATCATTTATAAATAATGATATTGCTTTGGATACATCTTCAGGCAGTGTGTTTCTTTGATTTGGATTTATTCTTTTTGATGCTTCCAACATGCTTTCATAACCGGGAATGTGTTTTACCGCCTGTGTATTAGTTACACCCGGAGAAAGGGCATTAACAGTGATTTTATAAGGTGCAAGCTCGACGGCAAGCTGGCGAACATAAGATTCGAGGGCGGCTTTGGCAACAGATACTGCACCATAATTTTTCATAGCACGCGATGAACCGGCACTTGTTAATGTAATGATTTTACTGCCTTCTCTTATTAATTTATTATGAATCAAATCCTGAGACCAGTATAAAAGACTGTGAGCCATGACATGCAGGGTCATTTCAAGATTCTTTTTCTGAAGCTGGTCAGCTTCGACAGGAGCAATTAAAGGTCCGATTGAACCAAATGCGAGTGAATGAATCAAAACATNNNNNNNNNNNNNNNNNNNNNNNNNNNNNNNNNNNNNNNNNNNNNNNNNNNNNNNNNNNNNNNNNNNNNNNNNNNNNNNNNNNNNNTGCCAAACCCACCTGAACAACCGAGAATCAGTGCGTATTTATTATTGTTTTCCATATTTTCCCCAAAAGTTAAATTAAGCGGTTACAAACTTAACAAAAATTTACGGATAATTTAGTCTTAATTAAAATTAATGTTAATTTGTTAAATAATTATTTTCAATAGACGTGTAACTTTTTGAACTGTTTCGTCATCTTTATATAAAAAGTTATTTTTATTTATTTTTCGGTGATGCTATGAGAACCATAATATTTTTTTTGTTGTTTGCTTTATTTCTTAATCCTCAGGGTAAGGAAAAATCATATTTGAAAGGTACTGTGCTGGATAAAACTACCAATAAACCTTTAACGGGTGTACAGATTACAGCATTTAATAAGGATACTGTTTTAACATCCATTTCAGACAGAAATGGTAATTTTAAATTCGATTTGAATCCCGGAAATTATTCACTCAAATTTTCATATTTCGTATTGCCTGATACAATTATTTCGGAAGTTAAAGCAGAATCCGGTTCTCAAACTCAATTGAAAATGGAATTAATACCAAATACATCAAATTTAACAAGTGAAGATGAAAAAGAATCATGGCCTAAAGATGCTTTTGGTGTAGGAGGAAAATTAGGGAAACCATCGGGAATAGAAACCAGTATTGATTCTCCTTTGCTGCCTGTACCTAAAAAAAGGACAAAGGATGGTGGTGGTAAAGAAGAAGGTACCGTTTATATTATGGGTGCGAAAACCATGGCAAAAGATGAGTCAACAGCAGAATCTTCAGTTGAATATGATTTAAAAAAAGTTAAATTGGATGATACAAGGGCTGTGGAACCGTCTTTACCTCCATCTGAAGGCACTGGAAAAGCCGGTGTGCTTACATCGGGTGAAGTCAATGATTTTCGTAAATGGGATTTGTGGAAAGATATTTCGGATAATGATTTTAAAAACTATTCGCAGGAATGGATTTTCAAACCAAATGAAAGATACACAGTACAACTTGTTACACTCGACAATATGCCTGTAATTGATGCTACTGTTCAGCTTCTTTCAGCAAATGGTGATGTTCTTTGGACAGGAAGAAGCGATAATACAGGTAAAGCTGAATTATGGGGAAATTTATTTACAAATGACCCGGTTGAAAATCAGGGTTTGTCAATAGTGATAGATTATAAGGGTAATAAAACAAAAGTTGAGAATATAAAGAAGTTTCACGATGGAATTAATGTTGTAAGGGTGGAGGATTATTGCAGTATTCCCGAGAATGTTGATATAGTATTTGCAGTTGATGCTACAGGCTCAATGGGAGATGAAATCAAATATCTGAAAGCAGAATTGAAGGATATTATTTCAAAGCTTGGAGATAAATTCAAGAATATAAAAATAAATCTCGGAAGTATTTTCTATCGCGACCTGCAGGATGATTACATTACCCGTAAAAGTGATTTGTCACCTGATATTGCAAAAACGACTGATTTTATTAATGCTCAGGAAGCAAATGGCGGAGGTGATTTTCCTGAAGCTGTCGAGTTGGCCCTGCAAAGTGCGATTAATGAAATATCGTGGAGTGAGACAGCAAGGACAAGGTTGATGTTTTTGATTCTTGATGCTCCTCCTCACAGCACACCCGAAGTTAAAGCCAGGCTCAAGGAGTTGACTGCGAGAGCTTCAATGCTTGGTATAAGAATAATTCCGGTTACATGCAGTGGTATTGATAAAAGCACAGAATACCTGATGAGGTCTCTCGCACTTGCAACAAACGGCACTTATGTTTTTCTCACTGATGAAAGCGGTGTAGGGGATAAGCACATCAAACCATCAACCGATAAATATGATGTCGAATTACTGAATGATTTGTTCATTAGGTTGATTGGGCAGTTCACGGCAGTTCCCGATTGCAATCCCGATAAGGCATTAGCAGGACTGGACCCGAATAATAATATACTCAATCAGGGTGACAATAAAATTGATTCGTCAGCAGAAAATTATCAGCAACTGGTTAACAGAATCAAGTGCTATCCGAATCCCACAAACGGAGAGCTGATAATCGAGTTGACTGGACAGGTTGATGAAATGTACATAGTTGATATAACAGGAAAAATTCTTGAAAAATACCAAAATTTAGCTCTCGGCAAGCAGATTGTTGACCTGAAGAATTATCCCACAGGTATTTATTTCATCAAATATATGATTGAAAGTCAGTGGGGAACACAAAAGATAATGCTTGTGCATTAATAAAATTTGATATACGCCACTCTTCTGATTATAGAAGAATAGCTTTTTATTCTAAAACATTGGACGTTGGATATTTCCATTTAAGTCAACAATATTTTGTATTTCTTTTTTTAATTTTGGCAGTTCGTTATGAATTATTTGCCAGACTTCTTCAGTATTGACGCCAAAATAGTCATGAGCAATAATATTTCTAAAACCCTTTATCGCTGACCAATCTATAGTTGTTATCTCATTCCTGAACTCATTAGACAATTTATTTGCTAACTCTCCAATAACAACAAAATTCATTAATGATGCATCAAGTACCTGATTATTAATACCGAATTCCTTGATATTTTTAATATTCTGAACATAACTAAATATTTTATCTATGGCTTCAAGTATTGCTAATAATATTTGATTATCTCTATTAGACATAAGTCACATCATTAAGAATAAGGTTCTTAAAAACAGGCTTAATGTATTTTTTTGTGCAAATATCAACTTCGAGGTTGAATTTATTTTTAAAGATGTTTTTGATTGCTTGCTTTTTGTGGAAGAGGTCTTCTGTATTATTTTCAAATTCAATGATTAGGTCTATATCGCTGTTTTCATTATTGGTACCATTGGCATACGAGCCAAATATTCCGATTTTAGAAACACAAAATTCCTTTTGAAAGAAATTCTTGTTCTCAGCTATGAAATTCAATATGTCCTTTTTTTCTATCATATATCTTAATGCAAAATTACATAAATTTTTAACATACAAACCTTATCTGTTTCCGCTTAACCTTAGTAACAAAACTTATGCACCCATACCAAACCTTATTACTTTATTTTTACTCGATTTTTATTCAATAAGCTAATAAGGTTTATGTGGACGATCCAATTTATGTTATTAAGGTTAATAAGGATTTTATAAGGTTTTTTATTTAAATTAATTTTTGTCAATAACGGAAATTATTGTCATAATAATTATTAATCGTATTTTTGAAATCGTTTAATTTTTACTTTTTGTAATATATAATTTCTGATGAGTGAAAAAATAGAAATACCTCAGGCGAAAAATCCTGATGATATAAATGAGCAGTTCGGTGTTCTGGTTGACATTATTAAAATATTAAGGAAAGAATGTCCATGGGACAGGAATCAGACTAACGAGTCAATCGCCCACCTTATGATTGAGGAAACCTACGAAACTATTGAAGCTATCAACAATAAGGATGACAAGGAATTTAGCAAGGAACTCGGCGATTTACTATTGCATGTGATTATGCACAGCGTTATGGCAGAGGAACGAAATGCTTTCGGAATAATTGACGTAATAAAAAAAATCCAGAAGAAGCTTATTCACCGTCACCCACATGTTTTTGGAGATGTCGAAGTAAGCGGCGAAAAGGATGTTCTCAGGAATTGGGAGAACCTGAAACTGCAGGAAGGCAGGGATTCAATTCTTGATGGTGTACCTCCTACATTGCCGGCATTGTTACGTGCCCAGCGAGTTCAGTTCAAAGCTTCCAAGGTCGGATTTGACTGGAATAAAAAGCAGGAAGCATGGAAAAAGATTGATGAAGAGTTGGCTGAACTGAAATATGAACTCGAACAAAATAATCATAAAAAGGCACAGGAAGAACTTGGGGATATTTTGTTTTCGATAGTTAATGCTTCGCGATTTGAAGATGTTGTTGCAGAGGAAGCATTACAAAATTCGAGCAATAAATTTATCCGCAGATTCAAGTATATTGAAGTGAAAGCTGCCGAGCAGGGCAGATTGCTCAGTGACATGACTCTTGCCGAAATGGATGCACTTTGGGATGAAGCGAAAAGTAAAGAAAATACAGAATAAATTTGTAGGGGCAGATTCTAAATCTGCCCATTGTAATAATATTGAAATTTATTAATTATTAAAATAATATAATATTGATAATTTTAAAATGTCAGACTCAAGTAAAAAAAGCAGGTTCATCGGAATACTAATAATAGTAACGATAATAATAGTATTCGGAATATTTTTTATTCCAGATATATTTAATGGGAGCCACAATAACGATTCAGTTCCGGTGGATTCTACAATTACAAATAAAAGAGACACAGCAAAACGCATAGACACAAACTTTCTAAAAGCCATCGTCAGCGACGAGGATACAAATGAGAGAATTATACGGGTCAGTGAGAAATCTGATTTGGGTGTCGAGTATCAGATTGATGATAAAGCCGGCAAGAGTGTCAGACGTGTATTCACTGGCAGAAGAATAAATATTGCAGTTATTGGTGTTGATGCACGTCTCGGAACAAGGTCGAAGCGTGCGGATGCCAATCATGTTATTTCGATTCTCATTGACCAGGGAATAGTTGAAATAACATCATTACCCCGTGATACACCTGTTGATATCGGCATGCCTGATACCAGTGGCCAAAACAAATTAACAATTCTTTATGCTAAAGGCCAGAAGGGATACTTTGAAGAAGTAGCCCGAATGGCAGGATTGGACAGGATTCATTATTATGTCGAGCTTGGTTTTTCACAGGCGATGGGGATAATTGAACTGCTGGGATTCAAGGACCCTCATTCAACACTTCAAGTGCTAAGAAGCCGCAAGGGATTAGGTGGAGATGATTATCAGAGATGTTACAACCAGGGACAGTTCATAAGACAAATGCTGCTGAAACATTTCGGTAAACTTACTGGTTTTTTCGGTGATATTTTATTAAGAGGGGGATTAGCTTTAATCAACACAAACATAACTTATGATAAAGCAAAAGATATAATCAATAAACTCAATAATAAAGGCTTTCCAAAGAATGACACTTCAGTAACAGTAAAAGTCAGGCCTCCAATAATGCTTAATTATAAAGTATATGATTTTTCTAATCAGGAAATCATTACACAGCTTGAAAAAAGAATCGAGCGTTTTAATGAAAATAACGGTGAAATTGATACAACAACCGGAGAAGTAGTTCATACTAGTTATAAAGTTGCTCCAAGGCTTTGGAATGCTATCAAGCAATCAATAAAAGATACTGCAAGGAATTCTCTAAGGGTGATTGGAAACCTGAGAACTTACTTTGACCAAAGAGCATGGCTCCAGGTAAGCGATAAGAACGACAGGGAAAAAATTCGTGAGCAGATTTGCATTTTGCTTATGTCTGCCTATACAAAAATGAAGAAACCAACTCAGGCTGATGAAGTGAGAGCACTGATTGATGCAGAGAAAAAGGTATTTTCGGTCCCACTACAATGATTTGAATTAAACACACTCTTATTACAGTTGGAAAATTACAATTTAATTGACTTTTATAATTTATTACATTATATTGTTAAATTCTTAGTTTAACTCAAAGACTTTTTATATTTGAATTATTATTAAAATCGAAATGAAAACTCTAATTTTAGTCAGGCACGCAAAATCCAGTTGGGAAAAACCTGAAATGACTGATTTCGACAGGCCTCTCAACGAACGTGGTTTAAGAGATGCTCCGTATATGGCGAAACTACTCAAAGACAAAGGAATTTTTCCTGACCTGATAATATCAAGTCCTGCTATAAGGGCACTGACTACAGCAAGAATCTTTGCTAAGGAATTAAAATACTCCCTGAGGTCAATTCGCACAAATGAAATAATTTATACAACCGGTCCCAAGGAAATTCTGAATATGCTAAGCCAGATAGATGATTCGAAAAATTGTGCGATGATTTTCGGGCATAATCCCGATTTAACAGCACTTGCAAATTATCTTTCGGATGAGGATGTTGATAATTTACCAACAGCTGCAGTTTTGTGCATTGATTTTTACAATGATAGTTGGTCTGCAATTTCAGATGATACAGGAAAGATAAGATTTTACGAATATCCGAAAAAGTATTTGAAGAAGAATTAATTTTGTGCAACTTCTCTTTTAAAAATTATGTTTAATATTTTAAAGTCCAAAAAATGAAACATGTCATTAAGAAGTACATACTGATAATGATTTTATTATTTGCAGTAATAAATATTACATGTTTTTCAAAAAATCAATTTAAAAAATCAATAGAATCAATTACAAAAATAATATACCATTATTATGACAGTTCAGTTCCACCAAAATACCACCGCAGTTACACCATACTAATTACGGAAAATAAAATCAAAGTTACAGTTGATAGTTACGGAGATATACTGAATGATAAGGAATTTGAAATTGATTCGAGTCAGTTTGAATTTATTAAGAAATCATTATTTCAAAATAAAATAAGAAAAGGAAAACTGATTGAAAATAAAGGTTGTACGGGTGGCACATCAGACCAAATAGAATATTTTAATAACGATGATAAGTTATTCTCTGCTTCTGTTTATCATTGTGGTAACAAGGATTACGGTGACTTGCGGGGTGATATAAGAAATGTTGGGAATGATATTAAGAGTCTTATACCGGATTTTAAGGAACTACTAAAATAGAATTACTTGAATCTTTTATTTATAATTACTTCATCAATTGCCTTTGTTATAGAGACGTGGTAACAGTTAAAATTAAAGGGGCAATTCGTGAATTGCCCCTACGTTTGCATTAAATTCTACTTTATATGCTTCAAAGATTCTTCGGTTGATTCCAATGTTGGCTCTATCGAAAGGACATTACCAACAGCACCTTTCATCCATTCATCTGGTAAAATGCTTCCTTGCTTGATGATTCTTTGCATTTCGGTACCGAGATTCTTTCCGGCGAGAAATTTTTCAAGTTGGAACTCAATCAGGTGCCCGATAGGATATGCTGAAAGATATAAGGGATAATCAATCATATGGGAATATATAGCGAGAATAGGCTCGTCCTTTACGCCAAATATCGGAGCATAATATTTATTCCATACTTCTTTTGCAATTCTTATGACAGATTCTTTTAATTGTTCCGGTGTAGCATCGGGATTTGCATAGAGCCAATCCCATACTCCCATGTCAACAAGTGAGACTCCCATGATTTCATAAGAAGACCAGCAATTATCGAGTGTCATAAGATAGTCTTTATCAGGGTTTGTTTCTTTTATACCAAGAAGTTCGAGGTCTCTTTTCTGAAACACGAATGCCCATGCCTCTGTAAATGCAGTGTTCGGAACACCAGCCAGCATGTAATAATCAACATCCTGAAGTGAAATTGTCTGCTCGACGTTATGCCCGAACTCATGTATTGCTATGTTATAGCCCTTGTAATCCATTCCGTCCTTACCAACGCGAGTTCTCAGATTCGAAATATCGGATTTCATTTCCGCTCCCGAAGCATGCCCGGCACCTCTTGAAGGGTCAACCTGAACTTTGGATGATATGAATGCTGTTTTTTCGGGATTGAATCCAAGTTTAGTAAGAATTACAGGTAATTCTTTTTGGAAAGCCTCCCGAGTAGGATATTTACTTTTTGTCGTTGCAGTTAGTTGTTCCTGTGAAATTGAACTTCTGGCTTTGAAACCATCATACCAAATATCGAACGGTTCGAGTTTTCTACCAAGTCTTTTGCTGATTAATTCTCCGACTTTATTCATTGTAGGAGATGATATGAATTTAACAAACATCTCCTCGACTTTTTCCTGAGGAATTTCAAACTCCTGTTCAAATTTTCTTTTAATATAGGTCGGGTAGTAAGGGCAGTATGGGTCAACTGCCTTCATAGCTTTGAAATTTTCGAGCAGGTATTTATATCTTGTGTTTGGTTCAGGCTTAAACTGAATTTCCTTCCCGTCTTTTGTAACTTTATTATCAATTGGATTCCACTTCACACTTTGATTATTTATAACATTCTCAGGTATCTCCTGTGAAATAATTCTTTTCATTACTTCATAAACCATTTTCTGTTTTTCAATTCCGTCAGCTTCGCCATAATGTGATTTGAGTTCATCACGCAAGCCCCAGTGGCTGATGAGTTTCATATCTGCCGGAAAATATGTTTTACCTGATTTATCAATCAGATTACCCATATAAATATTATATTCTGATATGTATGAGTCAGCATCTGTAAGGCTTTTTGAAATCTTCTGATTCAATTCTGCAGGTATTCTCGAATTAAAAATGTCAGCCATACGGGCATAAGCCCATTGTTTTCTTGTCCAGTTTGGTCCCAGCTTAATTTTATCATCTAATGAATAATACGGGAAATTCAGAAGTATTTGAAAAGCAATTTTATTTTTATAAAAATCTTCCTCAAAATGAGCGGTTGGGTCATAAGCCCCGAAATCCTGGTCTATCGGTAATTTCTCACCAATATCGAGAGCAAGAGGTTTATTCAGTTCAAGCACGAGCTTTCTGTATAGTCCTCTGATGTATTCAAAATTGGTTTGAAGCCTGTTAAATAATTTATCCAGTTCTTCATCTGTATTAATAAAATATTCGATGCAGAATTTTTTGAACTCTTCAGGTGAGCCATCAGCTTGCACCCATAGCGAAGCGGCTTGTTTCACTCCATGCTCAATTCTAAATTCATTCTTATTGCCGTATTTATTAAGCAATTCTTTAATTGTGTTATCAATAGTTGTATTGTCAATTGCACTCATTTGAGAGACCTCCATATTATCCATCTTTTTACATTGAGTAAATATCATAGCAAATGCTACTAAGAAAATTATCAGTGAAGTTTTCATGGTAATTCCTGTCCATTATTTTACAAATTGGAATTTAGTAAAATGTTAAATTAAAAAATTTATTCTGAAAAGAAAACAGCGAAGGCAAGGTTGTTCAATTAATTTTCATTTTTCAATTAACAATTATCAATTATTCGATGCCTATTCACTTGTAAATAAATACATAACATCTTCAGGATTAAGGTTTGCCTGAGCTCCAAAAGCTTCCTGAGCAAATTTTGGTGATTTTACGTAATTCAGTTCAATCAGAGCCTCTTCGTATGTTTCAATTGGTGCAGCATCTCTTCTGCTCAACGGGTGAATATCATCCATTTGAATACTATTCTCCAGCTTATCAATAGCTGAAAGGAGAATATCCTTCTGCCAACTTGTTAAATTACCTTCTTTTTTGTTCTTGTCAATGCTAGATTTTGCAGTATCCCTAACCTGTTCAATGCTTAATTCAGCACTGCTGTTCAGGTTTTTTTCGGTATTTGTTACATTTGTTATTTGCATAATTCTTTGTATCTTAATTAATAATTTTTTAATCAATAATTCAAATTAAATGCCATTTAGGTGCCTGAATGATAAAAAAAGAACAATNNNNNNNNNNNNNNNNNNNNNNNNNNNNNNNNNNNNNNNNNNNNNNNNNNNNNNNNCTGTCGCTTGTGCACCAAAAGAGAAAGAACTTACTCCGGACCAGATTTCTAAAGAAAAACAAGCCATTGTAAAAGTGATGAAAGAATACAATGAAGCTTCCGAAGCCAAAAGCTGGTCAAGGCTCGTCGAAACTCTAGCCAGTGAGGTAAGATTCTATGGCACTGATTCTGCTGAAGTCATCAATACTTTTGATGATTATAAAGAAAAAATCCTGACACAGTGGAATTTGTTCGATAATCAAAAATATGGAGAGATGACAAACATCCATATTGAAATGGATCCTAACGCATCCTTTGCTTCCATTATTTACGGCATTCCTTTCGATGTTACTATTGGACAGAAAGTAGCCCATTTGTTCCTGAGAATTCAGCGAACATTGAAAAAGGAAAATGATAAATGGGTCATTGTGAGTGGGATTGTTGGTTCTACAGATCCAAAACAAGCTTTACTTCTTCAACAAATTTTGGAGGAAAAAGCCGGGATTCAACCGGCTCCCGCAAAATAATAGGTAAAATATTGTTTGACATAGGTATATGCAATAATTTTGCATGTACCTATTTTTTTATTTTCATAAAAAAAATATTTATTAAAATGTAGGGTCAGGTTCACAACCTGACCGGAAAAATAACAATGTAGGGCCAGGTTCACAACCTGACCGGAAAAATAACAATGTAGGGTTAGGTTCACAACTGACCGGAAAAAACAAAACAATATAGGATAAGGATTATAAGCTGACAGAAAAAAATAATACAGAGGTTTTATATGCAAAAATATATTGAAATAATCGAACAAGATAAAAACAGGCATCTTAATGAACTAATCGAGTTTCTGAAATTCCCGAGTATCAGCAGTCAGTCTGAGCATAAGCCGGATATGGAAAATTGCGCATCATGGCTTGTAAATAACTTAAATAATTCAGGAATAAAAAATACAAAGATTATACCTACACACGGTCATTCAATAGTTTATGGAGAATGGCTTGAGGCATGTAAAGATGCTCCAACTATACTTATATACGGGCATTATGATGTGCAGCCTGTTGACCCGGTTGAACTCTGGACTTCAAAGCCTTTTGAACCTGAAATCAGGAATGGTAAAATTTGGGCAAGAGGTACAGCAGATGATAAAGGACAATTATTCTGCCATGTTAAAGCAATCGAATCACATTTTAAAGCAAACGGGAAACTACCGGTTAACGTCAAGATTTTGTTTGAAGGTGAAGAAGAGGCAATGGAGAGCCACCTGGATGATTTTATTATTCAGAATGCTAAACTGCTTTCTTGCGATACTGCAGTCATATCTGACACAGAATGGTTCACCGAAGGATTACCAACTATTTGTTATGGATTAAGGGGAATAACATTAGCTGAGGTTACTGTAACTGGTCCAAATAGGGATGTACACTCAGGTTCATTCGGTGGCGGAATTGATAATCCCCTGAATGTTCTCTGCTGGATGGTAACTCAACTTAGGGACAGATATGGCAGGATTCGAGTTCCCGGATTTTACGATAATATTGTTGAATTAACAGATGAAGAACGCGAAGCATTTAAATTACTTCCTTATGATGAAAAATTATATTGTGAAGATTTGGGTATAAATTCTGTTTTTGGAGAAATAGGTTACAGCACACTCGAAAGGGTATGGGCAAGGCCTTCTCTCGATTTGAATGGCATTGTCGGGGGCTATACAGGGGAGGGAGCGAAGACAATTATTCCATCAAAAGCATCTGCCAAAATATCCATGAGACTTGTGCCGAATCAGGAGCCTGAAGATATTGCAAATAAGATTGAGTTCTATTTGAAATTAATTGCACCGCCGACTGTTAAAGTTGAAGTCATTGCAAAGGCAGGAGGAAAGCCGGTGCTGACGCCTTTAAATGACCCTGCAATTAAGGCAGCATCCCGTGCCTTGAAGCTTGCATTCGGCAAGGAACCTGTTTTCATGCGTGAAGGAGGCTCGATACCTGTCGCAGAATTATTCCAGAGTGTTTTGAAAGCTAACACAATCTTCATAGGATTTGGATTACCTACAGACAACATCCATTCACCGAATGAAAACTTTGATTTGAATAATTTTTATAACGGAATAAAAGCAATTGCATATTTTCTTGATGAATCATCAAAGTGATTATAAAATAGACATAAGACAAGTTAGAATCTTGCATAAAATCTTATTTTAAATAGCCACAATCTTTAGATAGTGGAGGTTAATGTGTTGTTTACGACTTTAGTCACTTGTTATTATAATGGGATAAATCCCGATTGCGGTAGTCATATTTTCCACTATTTAAAAATAGTGGCTATTCATTTAACATAAAAGAATGACTTCTATATCAAATTGTTAGTTCTACAAAAAAAATAATTTCTGGTTTCCATGCCGTTTGGTATCTTTGCAGGATATAATAAATAGGATATAAAAAATAATTGTTTTAAGAAATAAGGAGTGATTATGGCGGAAGAGAAAAAGTTTGTACCTTTTGTTTCTTCGGATACTTCCCTTCCCGAGATGACAATGAAGGCTTTAATTCTCGGTTTAATTATGGCTGTAGTTCTTGGGGCGGCAAATGCTTATCTTGGATTGAAAGCGGGTATGACAATAGCTGCAACCTATCCTGCGGCTGTCATCGGAATGGCTGTTTTAAGGTTAATGAAAGGCTCGATTTTAGAGGAAAACATTGCCCGAACAGTAGGTTCAATTGGCGAATCTGTCGCCGCCGGAGCAATTTTCACCATACCTGCTTTTATGATTGCAGGAATCTGGGATGGAGCTAACTTTGGCAGTTTCAGATATTATATTGAAACATCAATTATTTTACTCGTAGGTGGTGTAATTGGAATTTTATTTGTTACAATTCTTCGGCGTGTAATGGTCGAGGACAAAGACCTCCCTTTTCCCGAGTCAGTAGCCGCAGGTGAAATCCATAAAGCAGGCAGAACAGGTAAGAGCGGAGCAAAATTTCTCTTTGGGGCAATGGGAATAGGCGGCTTAATTCAAGTATTAATTAAAATTAAATTCTTTGCAGCCGGTTGGGAACATTTTATTGGTTTTGCATCAAAAAAGATAACTTTAGCAAATGGTACATCTGTAACTACCAGCGGTGGAGGATTGCTTAGCACGCCTGGTGTTAGTCCAGCTTATATGGGAGTTGGTTACATCATCGGCCCTAATCTTGCCGCTTTAAACTTTACCGGTGGTTTACTTGCATGGGGATTATTTGTCCCTTTGCTTATGTATTTTCTTGGACCTCAAATTTCTGCCGAAATGGCAACTAATGGCACCGCTATAAATAATGAAACATGGATTGGAGTTGCTACCAGCATTTGGAAATCAATAGTAAGACCTATCGCAATAGGTGGTATGTTGATGAGTGCAGCGTTCACTTTATGGAGAATGAGAAAAAGCCTTGCTGCAGGATTGAAACGAGCAATAGGAGATGTTTCTAAAGCGGCAACAAGCGGTAAGGTAGCTGAAGACAGAGTACAGAAGGACATGAATTTTAAATGGGTATTCATCGGCATTTTCCTTGCCGGAATTGCTACATTTTTTATATATAATTACTACGCACAAAATGTTTTAGCCGCTCTTGTGGCAACTTTGGTAATGATAATTGCAGGATTTTTCTTTTCTGCCGTCTCCGGCTATCTTGTAGGATTAATCGGTTCCAGCAATAATCCGATAAGCGGACTCACGATATCTACATTAATTGTTGCTGCAATATTGATGGTTGCACTTGGAATGAAAGGAGCTCAGGGTATAGCGGCGGTTCTTGGCGTGGCGGCGGTTGTCTGTGTTGGTGCCGCAGTAGCAGGTGAGATGCTCCAGGATTTGAAAGTTGGACATATCCTTGGCGGTACTCCCTGGAAGATGCAGGTAGGTGATCTATTCGGCGTTCTTTTGTCTGCTGCAGTAATGTTCTGGCCTCTCTGGCTTTTGCATCAGGGAGATATAATGGACCATGGCGGACAATTTATTAATGGAGTTACCGGCCTTGGCGGTGAATCATATCCCGCACCACAAGCGTCATTAATGGCTATTATATCGAGCGGTATTGTCGGTGGCGACATGGCTTGGCCCCTGATTGTTGTTGGTATTATAATGGCAATCGGCTTTATTCTTGTTAAGGTAAAAAGCCCGATGCTTGTTTGTGTCGGCATGTACCTTCCACTCGAAACATCATTTGCAATTTTCGTCGGTGGTTTGATTAAAGGAATCTATGAAAAGTTTGCTGCAAGGTCAAAATTCAATGATAATCAAAAGGCAAGAAGTGAAAATGTCGGAGTGCTCCTCGCCGCTGGATTGATAGCGGGTGAAGCACTGATAGGCTTACTATTTGCAGCATTGATAATTTTCAAAGTGAAGATTGATATACCTTCATTCTTAAATCTTCCATTCTATGTGAGCTTGCTTGTGTTCATTGCTGTTGGATACATTCTTGTTCGTATTCCTATGAAGAATGCAGGAAATCCTGATGAACCGGCACCACCAATGACAATGTAAAATTGAAAAGATATAAAAAATTAAACCCGCTTTGTTAAACAGAGTGGGTTTTTTTTTACGGTTTCCCCCTTTATCAAAGGGGGATTCAGGGGGATTATTAAACTATTTCAAACCTGATTTTCTTATTAAGTGCTTCGACATATTTGTTCAAAGTCGAAAGCCTTATGTCTTCTGCATGGTTCTCAATGCGTGAAATTGCTGACTTTTTAGTATGCAGACGTTTTGCTATCTCTTCCTGTGAAATGCCATTTTCCTCGCGCAATTGCCTGAGTAAAACGTTAATTTTAAAATTCCGATACCCTTCATCAAATCCTACTTCAAATTCGGTATCTCTTTTTTTCCTTGCTTCGATATATTTATCCAAATCATCTTTCATTGTAATGTCTCCTTAAATAATCTTTTTTTCTATTTTCTGCCATATCAATTTCATTTTTTGGTGTTTTCTGAGATTTCTTAATAAATCCTGAAGTTAATACTATTGTTTTTCCATTATGGAAAAAACACAGAACTCTTATTTTAGTATTACCAGCATTAATTCTTAATTCCCATAATTCATCAGTTCCAACAAGCTTCTTAAGATAATTAATCGGAACATGAGGAATCTCTTTTATCAACATAAGCACCCATGATGTCTTTTGCATTTGCTTTGAACTTAAAGAATCAAAGAACTTTTGAACGGGTGATTCACCATTCTCTGTTTTGTAGAATTCTACTATTCTCAAACTTTCTCCAAGGTTAACATATATGTTAACGCTAATTATTAGTTTTTATTTTTCTTTTAAACACTTTTCCCACAGGACATCATTAATTTTTTGCTTTCCCCCTTTATCAAAGGGGGATTTTTAATATCAAATTTGATAGATTTTAGTTATTAAACAAGACAGAAACAGCCGGTGAGTCCGATATTTGCAGGTCATTTAAATTTTCATCTTCGAGGTGAAGAGCAAGTGACTCTTTAATATTTCCAACAGTTTCATCAATTGTATAGCCTTGAGTAACAATTGGTAATTCCATACATTCGGCAACATATTGCTCATCGCCCTTAGATACTATAAAATGAATTATTTTTTTCATTTTTTTTGCCTTTGTCAATCTAATTATTAGAATTTAAATCAGTAACGTATAAGTTAGAAATTATTTTTTCAGTTTTAATTTAGATTGAAAACTCAATATTCTCTGGTTAATGATTTACCAATTTATGATTAAATTGCATTCTTTTGTAATTTAGAACGGGAATAAAATATTGTTTGGTTTGTTTAAAGAAAAAGAAGAATTGAATTATCTGGAGATGACTCCTCTCAGGAACTATGAACATGAATTAAACGAAAGTAAATTGATTGACGTTCTTGTACCGAAATTCAAAAATGAATTTCTCAGGGATTTTCTTGTACCAAGAAGCCGTTCACCATATATCAAAGCCAATCTCGATGAGTTCGGCTCGGAAACATGGTTGTTGATGAATGGCGAGAACAAAGTTGAATTAATTGCTGATAAATTAAATGAAAAATTCGGAGACAGGATTCAGCCTGTCCTTGGAAGATTGACAACATTTTTAACACAATTGTATAAAAACGGTTTTATTTCATTTAAAGAGATTGAAAGGAAATAACAATGGGAAAAATACTTGGGCATCTCGAGCCAAAAGCAGTATGGAATTACTTCGAGGAAATCTGCCAATATCCTCGTCCTTCCAAAAAAGAAGAAAAGATTGCCGCCTATATGATGGGCTGGGCAAAAGAAAATAAGTTTGAAACAAAGAGAGACAAAGCTGGCAATATAATTGTCCGCAAACCTGCAACCAAAGGTATGGAAAACCGTAAGCCGATTGCCATCCAGGGGCATATTGATATGGTCTGCGAAAAGAACAATGATGTAAAATTCGATTTCGATAAAGACCCGATTCAACCCTGGATTGACGGCGACTGGGTAAAAGCAAAAGGCACAACACTTGGTGCTGATAACGGTATTGGTGTTTCTATGGGAATGGCATTAATGACTTCAACCGATATTCCTCATCCTCCACTTGAATTACTTTTAACGGTTGATGAGGAAACAGGATTAACAGGTGCCATTCAGCTTGGTAAAGGAATGTTGAAAGCAGAAATCCTGATTAATCTCGATTCAGAAGAAGACGGAACATTTACGATTGGTTGTGCAGGAGGACAGAATACCTCTGCTTTATTTAATTACAAAAAGGATAAATATCCTGCCAATACAATTCCTTATGAGATTGTTCTTAAAGGGATGCGTGGCGGACATTCAGGTATTGAAATCCATGACGGCAGGGCAAATTCTCTTAAGCTGATGACAAGAGTGTTGATGAACCTTACCGAAATGTTCGATGTCAAGTTGTCAAGCATGAACGGTGGAAATAAACATAATGCAATTCCCCGTGAAGCGTTTGCCGTTGTACTTGTTTCAAGAGCAAAAGAAAAAGCATTTCTTAAGGAAGTGAAAAAATTCGATAAAATTCTCCATGAAGAGTATCTGACAAAGGAACCGAGTATTAATATATCAGCAAAGAAAACTCAGAAACCTGAAAAGGTAATGACTAAGGGTTTTCAAGCTGCATTATTAAAATCATTCTATGCTATGCCACATGGTGTAATCAGGATGAGCCCGGACATGAAAGACCTTGTGCAAACTTCTACCAATTTTGCCGTTGTCGAAACGAGAGACAAAAATGTATATGTTCTGACAAGCCAGAGAAGTTCAGTAGCCAGCGAGAGTGTTGACATAGCGGCAATGGTGAGATATGTCCTGGAACTTGGTGGAGCAAAAGTAACTCATGGTGACGGATATCCTGCATGGCAGCCGAATATAAATTCGCCTATCCTGAAAGAAGCTACTGCAATTTATAAGAGAATGTATGGCAAAGAAGCAATAGTTCAGGCAATTCACGCAGGTCTCGAAACAGGATTGATTGCTGAAAAATATCTAGGAATGGATATGCTTTCATTTGGCCCAAACCTGAAAGATGTTCATTCACCTGCAGAGATGGTACAGATTTCTACGACAAAGAAATGCTGGGAATTGCTGGTTGAAATAGTGAAAAATATTCCTGCAAAATAGGAAGTCGGAAGCTGGAAGCCGGAAGTTGGAAGCACGAAGCTGGAAGCCGGAAGACGGAAGCCGGAAGACGGAAGCCGGAAGACGGAAGAAAAGATAAAGGGAAGTATTTTTAAGATAATGAATGAAATTTAAATTTGAAAAATTAATTATCTGGCAAAAGGCAATGGAATATGGAGAAAACATTTTTAAGTTATCTCTCAAATTCCCCAAGGATGAAATGTACAATCTTACTTCCCAGATACGCAGAGCAGTTGATTCTGTTGCATTGAATATTTCAGAAGGTTCCATTGGGCAATCTGAATTGGAATATAAAAAATTCATTGGTTACGCAATTCGTTCTCTGGCAGAAGTAGTAACTTGCATATATAAAGCATTAAATAGAAAATATATTTCTAAAGAAGAATTTAACGAGCATTACGAATTTGCATTTAATCTAATGAATATGATGGTTGCTTTTAGAGACAAAATAAAGCCCACAATGAATGAATGATAAACTTCCTTCTTCTGACTTCGGGCTTCTTGCAAAAAATTGAAAGAAATTTATGACACAAGCTATAGATTTTAAAAGAGAAGTACCTGCCCTGTTTCGCTGGTCTGTTCTTGTCATAATATCTTTTGCCATGTTCGGCAATTATTATATATATGACAGCATCAGCCCATTAGCCGACCTGCTGGCGAAAGACCTGCATTTTTCAGATTCGGACATAGGTTTGCTCCAGGGGATTTACAGTTTTCCGAATATAATTATGGTGCTGATTGGCGGTATGATAATTGACCGAATCGGCACCAAAAAAGCCGCACTGATTTTTACTGTTTTAGTAATGTTCGGTGCTTTTGTTACTGCACTCAAAGGCAACTTATATACTATGGCTGCCGGCCGTTTAATATTCGGTTTGGGTGCCGAATCAATGATTGTAGCAATCACAACAATAATAGCCCGCTGGTTCAAAGGCAAAGAACTTTCTTTTGCATTCGGATTAAACCTAACTGTAGCCCGGCTTGGTTCTTTTCTCGCACTTAATTCTCCGACATGGGGCAAATCGTTTTACAGCAGTTGGGATGGCCCCTTGTGGATAACGGTAGGAGCAGGTGTGTTCTCTGTCTTTTGTCTAATTGTTTTTTATTTCGTTGACCAATACTGTGATAAAAGATATAACCTGGAAAAAGAAGGCGGTCAGGATAAAGTGGTATTCAAAGAATTATTTTCATTCGGAAGGTCATTCTGGTTCATCACACTACTATGTGTTACTTTCTATTCAGCCATGTTCCCATTCCAGACATTTGCAATTAAATTCTTCCAGGAAGTACATGGCACATCCCGTGAAGTCGGTGGTAATCTTTCTTCAATCCTGACCTTAGCGGCAATGTTCTGCACACCATTATTCGGTTTATTAGCCGATAAAATAGGCAAACGTTCATTGCTGATGATGTTTGGTTCATTGCTAATCATACCGGTTTATCTTATTATGGCATATAAGCTGGATATAGCGACTCCGCTTGGCCTTACTGGCTTTATAAATCTAAATATTGGTTTCATGGACATACATTCAAGTATTCCTGTTTACCTTATTATTCCTATGTCAATGATGGGTATAGCTTTTTCACTTATCCCTGCTGTTATGTGGCCCTCTGTGGCATTGATAGTCAAACATTCTAAGCTTGGCACTGCTTATGGCTTGATGACTATGATTCAAAACATTGGCTTATGGGGTATGAATGTATTAATAGGAATGGTTAACGATATGACTCATGCTTATACGGCAGGGATGTGGTTGTTTTCTTCACTCGGATTTTTTGGTTTATTATTCTCGTTTTTGCTTTGGAGAAATGAGTTAGGCCCCAACAGTCATGGGCTTGAATTTCCGAAATTAAAAAAAGAATAAGTTAATGGAATATTCTGTATATTGGTAAAGTAGCATAATAAAAAAAAGTAATTTCAAAAAAAATAAACAGATTAATAATAAAAATATTTTTTCCTGATTTCGTTAAGATTTTATAATTTTAAGCGAATTTAATTTTCAAATTTCATAATATTGTAACATTGCACGAAGGCAGTGCATCTTCTTAAGATAAAACCTTGATTTTAGCTTTTCAATTATTTTATTGATACTGAGGTATAAGAAGACATTTAATTAAAATCTTTTTTTTTAACAACAAGAGAAATATTATGGCAGGGAGTGTTAGACTTAGGAATGCAGCTACAATTGCGTTGAAAGAATACCTCGGATTAGCCGAGGAAGAATCTTTACTGGTTGTATGCGACGAAGGATTAAGAGAAATCGGCATAATACTATATGAATGTGGCAAAAAACTGTGTACGGAAGCAATGTATGTGGAAATGAAACAAAGAGAATTTAACGGGCAGGAACCTCCTGAATCCATAGCCCAAATGATGCAGCAGGTTGATGCGGTGATTTGTCCCACTTCAAAATCTATTACACACACAAAAGCCAGAAGAGATGCTTCTAAGCTTGGTGTCAGGGTTGCTACTATGCCCGGGATAACTGTCAGTACCATGGTCAGGTGCATGAATGCCGACCACGAACAAATAGTTGAACTCACCAACAAAGTTGCTGAACGATTGAAGAAAGTCAAACAAATTCGCATTGAAACTTCACTTGGTACAAACGTTACACTTCCAATCTCAAAGAGAAAAATTTTATCATCGACAGGTGTTCTGCGAAATATTGGCGAGAGTGGAAATCTTCCTTCAGGTGAAGTTTACCTTGCACCCTGGGAAGAAAAAACCAACGGCACTGTTGTGTTTGATGGTTCAATTGCAGGTATTGGTTTATTGAGAAACCCAATAAAGGTTCAATTAAAAAACGGATACATAGAAAAAATTGAAGGTAAATCCGAAGCTAAGGATTTTGAAGAACTTCTTGGTAAAGTTGGTTTCAGGGATGCTAAGGCTGTTGCAGAATTTGGTATTGGCACTAATTATAAAGCCAAACTTACAGGCGATATTCTCGAAGATGAAAAAGTGTTGGGGACAGTCCACATGGCATTTGGTAATAATATGTCCATGGGTGGAATCATATCAGTTCAAAGTCATATTGATGGTTTAATAAAAGAACCTACAGTTTTCTTTGACGATGAAATGGTAATGAAAGCTGGAAAACTTCTGTTTTAATTCTGAATTTTTTATTCTGAATTATGATTGTTGAAGATTGGTTAGAAAAAAATAAATGAAAAGAATTTCAAGAATAAAGGTAATTTTATTACCGTCTCTTATTGCATTTATTTTATTTATAAGTTGTGAAAAAAAAGAAGAGACTATCGAAATCCCTTTAACCAAAGAACAGCTTGATTCAATAAGAAAAGCCGATATTGAAAAAGAGATAGCCGAACATGATACATTTCCCCAAATAAATTACACACAGGTTGTAATAAGAGACAAAGCACATCTTCAGGAGATATTTAATAAGATAAAAAATCCGAATACAGAATTTCCAAATCTTAAAGTATTAGCGACATTAAACAGGAAAGAACTTAGGTTCTTCGCTGTTGGCCAGACAATCGTTGTACCTGATACTATTATTGAAAACATGTTTGCATATTCCTGCTTTCCGCAATACTATCCCGGTGCGAAAGATTTAAAAAAAATCATAATGGTATCGAACAAATACCAGGCATATGCATGTTATGAATATGGAGAACTGGTGAGGTTTTCAGCTTCAAATACAGGCAAAGAAAGGACCCAGACATATCCCGGCAGGTATGCCCTTGAATGGAAGGAAGCAGTTCACCGTTCCTCCCTCGACAGTGAATGGGTAATGCCTTTTAATTTCAATTTTCATTCGGAAGCCGGTAGCGCTTTCCATCAGTTTATGATGCCGGGCAGGCCTGTATCACATTCCTGCTGCCGTCAGTTCATGGACGATGCAAAGTGGCTATTTTATTGGGGTGAAGGATTTAAAAAAGATGAAAAAGGAAAGAAAATACCATTGTCCGGGACTCCTGTTGTTTTGATTGACCATTTTGACTTTGCACGTACAAAAGGTGGGCCATGGCTGGATTTAAAATCGAATAAAGATAGTATTTTGTCATTACCTGAAGACCCTATGGCTGTCGAAGAAGCCCTTATTCCTATGTGCCAGATTCCCGAAGGTAGCCGGGGCAGTCTAAGAAATAGACAAAGGTATGTTCATGCCGAGGATACATTGAGAGAAAGAGGTATCATCAGGCCAGGTGTTAAATTGATTGTAACTGTTAATTACAACGTTCTTCGCCGTCAGAAAGAACTGAAAGAAATTAAAGCAAGAGAAGCAAAGCTGAAGGAAGCCCAGAAAAAGAAAGAAGCCGAATTACTTCATGAAGGAACTAATTCAAACAGCACACCCAAATAACTTCCTGATTTAGCTTTGGGGGTAGGTATTAATACATCTCGTATTTAGAATTAATTGAGGTTGATTTGAAAGCCTGGAAAGCAGAATTATTCTTACTTTTAATGACATTTATTTGGGGAGGGACTTTTTTATTTACTAAAATCGGCCTTCAATATACATCACCGGCTTTATATGTTATAATCAGGTATTCAATTGCTCTGACAATATGTTTGATTGTTTTCAGGAAAAATTTTAAGGTATTAAACCGTCAAACTTTCATCAGTGGTATAATATTAGGATTATTTCTCGGCGGAGGATTCCTTTTACAAACTCTCGGCTTAAAATATACTACTGTTTCTAAATCTGCATTTATAACAGGTGTTTCTGTTGTATTAACCCCGATTGTATTTTGGTTTGTTGAAAAAAGAAAAATCAGCTATTGGCAAATTAGCGGAGTAATTATTGTTACAGCAGGATTATGGTTATTTACACAACCTGATTTTTACAACATAAATATAGGAGATTTCCTTACTCTTCTTTCAACATTTTTCTGGGCATTTTACATAACTTATATGGATGTCTTCACCAAAGGGAAAAGCGATTTTAAGGAAACAAGCTTGCTTGTCATTTTTCAATTTGTAGCGGCTTTGCCTTTGGCATTAGTTTATTTTCTTGCATTTGAATCATCAAACATATTTTTAGTCTTCGATAAAGGATTATTATATTCATTATTATATAACGCTATTTTAGCATCATTTTTCCTGACTATTATACATACCAGCGTCCAAAGATATACTACACCCGTAAAAGCCGCACTGATTTTTTCTCTCGAGCCTGTTATAGCATCATACCTTGCTTTCTTATTTTTAAATGAGTTCATGAATGCTATCGAGTTTATTGGTGCAGCTATACTTTTATTCGGAATCCTATTATCCGAAACCGGTGAGTACTTCATGAAAATAATTTTTCCAAATCAAAAGAAGATAAATTAAAAGCTCGTAATACACAATAATTATTATCTGCAGATTTAGATGTTCAATCCCTATGGGATTTGTTTTCTATTGCAGGTTATATTTGTTACAGACATTCAATCCCTCTGGGATTGTAATTAATCCTTTGGGCTAACTCCGAAGGAGTTAAACATCTGTAACAATGACATCACATTACAAAAAACCAACTCCGGAGGAGTTGAACGTGATGGGTTACCAAATTTGTTAGTTACCTAACATGAAAAAAAGAAAAACAATTTTCATATCACTTGTAACTTTTTTCTCAATTGATGTGTTTTTATATATAGAATGTAACTGGCGCCTACTCTACATTCAATAAATAAACGGGTTGTATTACAGCCTTATTATAAATTATTGATTGTTTGAAGGAGTATGAAAATGAAAAAGATTCTGATAGCTCTCGTCGCATTAGCATTCATAGCCTTGCTAATTAGTGCAAGTTCATTTGGAATAATTAAAGGTGTTGTTCTCGATGAAAAAGGGAATCCGGTAATCGGGGCAACAGTCAGGGTTGAAGGTACATCCAGAGGAACTTATATTAAGAATAAAGATGGTAGTTTCATAATTCAAAATGTACCTGTTGGTACATATAAATTAATTATTACTGCTGTCGGATATGAGAAATATTCAACTACAATAAGGATAACCGCAGAAGAAACATCTGAAATAACTGTGAAACTAATATCAGGAAAAGTTGAAACAAAATCAGTTGATGTTCTTGGAAAAAAGTTAATTGTTAATAATACAGAGATCGGTACAAAAAGAAAAATATCAGATGAAGGTATAACTCAAGTTGCTCGTGAAGGTGTTATTTCTGTAAATGGTATTGATGTCGGAAATCAATTTACTGGCGGGTATGGGTGTAAAAGCAGTTATGCTCCTGCTCCATATCAACAGGGATATTTCAATACCGAAGCCTACGACAGAATATATGATAATGAATTTAAGGAAGCGATTTCTGACCCGCTATCAACTTTTTCGATTGATGTTGATAAGGCTTCATACAGCAATGTGAGAAGAATTATAAATAGTGGCAGTCTGCCTCCC
>MGZP01000014.1
AATGGTCAACGTATTTCAGGACAAGACATATATTACTTCAAGACACCCTTTTATAGCATCTTTGATGTTTTCAATTGCCTCTTCTATTGTCTCACCTTGTGAATGGCAACCTGGTATTGCAGGACAATGAGATACATACCCGAAATCTTCCCCTTTTTCAACGATAATTCTATAATTCATTTTAAAAACTTATTAATTTTTATTATCACTATTGACTTTTTTTCTTTAATGGTATTGTAATGAAAAATAATTTAAAATAATAATTTAATTCCACGTCTATACATTAAATGTCTATACAATAAATTAGAAAAGTGTTTATGCGATTGGAAGATGAAATAATGCAGAAGAAGTTCAAAAGCGAGCATCATAAATTGCTGGTGAACATCATTTATACAGGTAATTGGGTGAATGCAGGGAGTATTAAATTTCTTAAGCAATTTGGTATTTCACCTCAACAGTATAACCTGATGAGGATTCTCAGGGGGAGACATCCGGAAACTGCTTCGGTAACTCTTCTAACTGAAAGAATGTTAGATAAAATGTCCAATGCATCACGGCTCGTTGAAAAGTTAAAGAAGAAAGGATTAGTCGAGAGAATTGAATGTCCGGATGACAGGCGTAAAGTAGAAGTATCAATTAATGACAAAGGGCTTGAGCTTTTGAAAAAGATTGATGGTTATGAATATGAAAAGAATTTTAAGAATTTATCTGCAGCAGAAGCAAAGCAATTAAACAAACTGCTGGATAAATTCAGAGGCTAAAGAATATATAATTATTATTGTTTTTTATAAAATCATTCAAAGGGAGTGTTATGGATAAATTAAAACATATAGGAAGAATCGTTTTTGCATTACCGTTTTTGGTATTCGGAATAAACCATTTTATTTATGCACCGATGATGGCTGGGTTAGTGCCATCGTATGTACCCGGGGGAGTATTTTGGGTATATATTACAGGTGCCGGATTGATTGCCGCATCAGTAAGCGTTGCCGCTAACAGGCTCGTTAAAATATCAGGATTGTTACTTGCATTACTGCTATTGCTCTTTGTTCTGACAATTCACATACCGGGTCTTGGTAACCCACAGATGGCACAGATGGCAATGATAGGATTGCTGAAGGATACCGCTATGATGGGAGCCGCAATAATGGCTTCTGCATTTTTCGGAAATTGGGAAAAGAAATAATTCAAAGGGAGTGTGCAATGGATACGGTGTCGAGGTCGAGAGATTGGGAAGAAGTTTATAAGAATAATAAGTTCGATATACTACCTTGGTTTAGAAAAAAATTAGACCAGGATGTAGTTAGAGAAATTAAGAAAAGAAAAATGAAAAGTGGAGCAGTACTTGACCTTGGCACCGGTCCCGGAACACAGGCAATAGAGTTAAGCAAACTTGGATTTAATGTAACTGCTACGGATGTTTCGAAGAGTGCAATCAAAGAGGCAAAGAAACTTACAAAAGATATTAATTTTTTTGTTGATGATATTCTTGATACTAAAATCAAAAACAAATTTGATTTGATATTAGATAGAGGATGTTTTCACACAATCGAACCTTCAGACAGAAAGAGATATATTAATAACATCAAAATGATGCTAAATAAAAATGGATTGTTATTGCTTAAATGCTTCAGCGACAGTGAACCTGACACAGGAACAGGACCTCATAGAATTTCTGAATCAATGCTGAATGATTTGTTTACCAAAGATTTTCTGATAGAGAAAATTAATCATACTGAATTTAGAGGGAAAAGAAAACCCAATCCAAAAGCATTATTTGCTGTGATGAGAAAGAAATAAAACAAATGTCGAACCGCTGATTAATCTGATTATAGGATTACGTAGATATCTAACAATTTTAATCTAAAATTTTCTTTCAATTCTACTTTATTCCCGTACATATTTACCTATAAATAATTTTGATAATTTTGTAAATTTGATTCTAATATAAATTCAGCATGGAAATAGAATAAGAAACAATATGTGCGGAAGATTTGCATTATCGGCTAAGACTAAAAGCATCGAGAAGCTTTTACCTTCTGTTAAAATACCTGAAGATATGAAAGCAAGGTATAACATTGCACCTACTCAGGATGTAGCTGTAGTTCTGAATGACGGGAATAATGAACTAACTTCTGCAAAGTGGGGATTAATTCCATTCTGGGCAAAAGATACTTCTATCGGTAATAAAATGATTAATGCAAGAGCTGAAACCCTTCTTGAAAAACCCTCATTCAAAAATTTATTCAAACATAAAAGGTGTGTCATTCTTGCCGATGGTTTCTATGAATGGCAAAAGCAAGGTGGTAAAGCAAGAAATGTTCCTTATTTGATTAAAATGAAAACAGGTGAGCCTTTCGCCTTTGCCGGATTGTGGGACAACTGGACTGATAAATCATCAGGCGAAGAAATAATATCAACAGTTATAATCACAACCGACCCAAACGAATTGATGATGAATATACATAACAGGATGCCTGTAATTCTTTCCCCTGATAAGATTGACTTATGGCTTGAGGATGGAAATGAAAATTTACAGGAACTTGAAAGCCTGCTTAAACCTTATCCTGCGGATGAAATGGAGTCATATCAAGTATCTTTTACGGTGAACAATCCCTCAATTGATGATATATCTTGCATACAGCCTGCAAATTCTATATTTTAGTTTGATTGTTAATTATACACTTCGATTTTGTGGTAGCAGAATTAATTTTTCTTGGAGGAGTTGGCGAACTTGGTGCTAATTCTGTTTATTTATACATAGACGGAACAGGTATTATCATTGATGCAGGATTGCACCCGAGGAAAAGAGATAAGGATGCTTTGCCGGCTTATGAATCCATAATAGGTAATCCTGTTGACTTACTCATCCTGACACATGCTCACACCGACCATATTGGAGGTATTCCTTATTTGCTGAAATTTTTTCCTCATACTAAAATCATCATGACAAAAGCTACAAGAGATTTGGCTGAGATAATGCTTAAAGACACAGCAAAACTTTTACAAACCGAACTCGTAGCTGAATACTCAATTGATAATTTGTCACTTTACAAACCGGAAGTTCTCGAAAATATCTGGATGCTCATGGATGGATATAATTATTATGAAGGGATTAAATTTTGCGGGTATGCAGGAAGAAGCGAAATAAAAATTACATTATATCCATCAGGCCATATACTTGGTTCGGCTTCTGTTAAAATTGACTTTGGTGGTGAATCACTTCTGCATAGTGGAGATATACAATTCATAAATCAAGCTGTCATTGCGGGTGCTGATTTACCAAAACATCACATTGAATACCTGCTCATTGAATCAACAAACGCAGGTGAACCAAACCTTCCTGATTATAATGATGAAATAAAACGTTTTTCCAAATACGTCAACCAAATAGTTGATAAGAACGGTTCAATCCTTATCCCTGCTTTTGCTTTGGGAAAGACACAAGAAGTTTTGAAGATTATTTATTCTTTGATGCAAAATAATTCAATTCCTAATTTAACTATTTATACAGGTGGATTGGGAAAAATTATATCGGGATTTTATGATAAATACTGTTACTCTGTCCCAATGGTTAAACCCGGTTTCGAGATTTCAGATATACCCCAGGAATATATTATATGGGATGAATTATTGACCGGAAAATATTTCAAAGAGCCTTCAATTGTCGTAGCCTCCAGCGGTATGATGAATAAAGGGACAGCATCATACCAGCTTGCTCAAAGATGGATGAAATTAAAAAATTCCGGTATCGCATTTATTGGCTATCTTGATGAATCATCTCCCGGTTATGAATTGTTACATTCTGATATGAACAAAGATTTTAAATTTGCGGGTAAGAAAGAAAGAAGGATGTGTGAAGTTAAAAATTTCAGATTTACCTCACATGCTTATTTAAATGACATACTCAATTATATTTCGGATATAAAACCGTCAAAAATTTACATTAATCATGGTGATTTATTATCTTCGGAGAACCTGTCAATGAGAATTTCACAAAATTTAAATAATACACAAATCTATTTACCTGAAAAGAAAAAAACTTATAAACTTTTGTAAATTTACAAGAAAGAATTAATTTAGTTAGTTAATCTTGGGAAATTTAATTAAATACAACTTTTTAATAATTAAATTAAACAATATTGATTGTCTTAACTGTCAAAAACCATAGGAAAAAAAATGGCAAAAGGAAAAATTTTAATTGTTGAAGACCAGCCGGTTGTTTCTCAGAATATAAAACTGATGCTTAAGTATAATGGCTACGATGTCAGCGGAATTGCTCCGACAGCCGATGAAGCCATGCAAATGATAACTGAAGAAAGGCCTGACTTGATTGTTATGGATATAGCATTACCCGGTAAACTCGATGGGATTGATGCTACTAATATAATAACAGAAAAGTGGAATATACCGATAATTTATTTGACTGCTCATTCTGACGAAACAACACTTCAGAGAGCAAAAAATACCCATAATTATGGTTTTATTATCAAAGACATTGACCTTAAATCACAGATTCCTATATTCATTGAATTTGCTCTATATAAGCACAAGCTTATTGAAGAACAACAGAATGTTGCAAAGGAACTTTCGGATAATGAAGAAAAGTTCCGTATGATTGTTAATTCTGCGAGGGATGGCATTATTTTCATTGATAAGAGCGGATTAATTTCTTTTTGGAATAATGCATCTTTGGAGAGATTTGGGTATAATGAATTAACATCCGAGAATGTATTTTTTTGGCAGATTATCTCAATCCCCAAAATTAAAATTTATCAGGAAAAATTTGCTGATATTGGTGCAAAAGGCGATAGCGACCTTGTTGGCAAAATGGTTGAATTTCTTGCAGTCAAGAAGGATGGTTCAACATTTCCGGTTGAAATTATTTTTTATCCGATAAAAATCCAAAACTGCTGGTACACTTGCTGTATTATCCGTGATATAACAATCCGTAAGGAAGCAGAGGAAGAGAATGCAAAGCTAATCGAGGAATTGCGAATTTCAAGGGAAATGATCGAGCAGAACGCTAATGAATTGTTGCTTGCTAATGAAAAATTATATGAATCCGAAGAAAGTCTTCGAATACTGAATGCCAATAAAGACAGATTTTTTTCTATACTTGCCCATGACCTTCGCGGGCCTTTCCAGGGCTTGCTCGGCTTTTCAAATATACTGCATAAAGACTTTAAAAAAATGAAAACGGATGAGGTACAGGAGATTATTGATGACCTTTATAACTCTGCAGAACAAATTTACAAATTACTCGACCATCTGCTTTTATGGTCAAGAATCCAAAGGGGAGTTCTCGAATACAAGCCTGAATCTTGCAACCTGAAAAATATTGTTGGGGTAAATATTGATTTACTGAAACCATTAACCAGCCGTAAAAACATTGAATTAATATCTGAAATTAATGAAGATTTTGAATTTACTTCCGACCCGAATATGATTAATACCGTCCTTAGGAATTTGATATCGAATGCTATTAAATTTACAGGAGGAGGAGGGAAAATTAAAATTACTGCGCAGGATATGAAGGACGGTTTCTTATTAGTTAGTGTTAAAGATAATGGTATTGGAATTCTGGAAGAAGATTTGCAGAAACTCTTTAAAATTGACTCATATTTTACAAGTCCCGGGACCTCGGGAGAAAAAGGCACAGGCTTAGGTTTGGTCTTGTGTAAAGATTTGATAGAGAAATGCAAAGGAAAGATTTACGTCGAAAGCCAGATTGACAAAGGCTCTACATTTTCTTTTAAAATTCCGTTTAAATAGGGATTAGGGAGCGGAGAATAGGGATTAGGGAATTGATAATGTATAATGAAAAATTGAAAATTGTTTTATGATAATGTAGGGGCAGAATATTTTCTGCCCTAATTTAAATATGATAAAATAATATAAACCAATGAGAATCATTTCGTGGAATATAAATGGATACCGGGCAATAACGGGACAGAATCCAAGTAAAAGATATGACAAAGTAACAAAGGAAAATAAATTATTCAGGTTTATTGAGTCCGAAAAGCCCGATATTATCTGCCTTCAGGAGACTAAAGCATCTCCCGGCCAAATTGATGACGAACTGCTCTGCCCAGACGGATATGATTATTTTTACAGTTCTTCCATTGAAAAAAAAGGGTATAGCGGTGTGGCTGTATTCTATAAAATTAAGCCGGAAAAAATTATTAATAATTTAAATGAAAAAAGGTTCGATGTCGAAGGCAGAGTTATTGAAATGCACTTTAAAGATTTTATTCTTTTCAATGTTTACTTTCCCAAAGGCTACGAAGATTCTGAAAGGCTAAATTATAAGCTTGAGTTTTATGATGTCTTTTTTAACTATGTCGAAGAATTAAACAGGAAAAACAAGAAAATCATTATTACAGGTGATTATAATACGGCACACCACGAGATTGACCTGGCAAGGCCTAAGGAGAATATTACGGTATCCGGATTTATGCCGATTGAGCGGGAGAAATTGGATTGGATCGAAACCCTTGGCTATGTCGATACGTTTCGATTGTTCAACAAGGGTGCCGGCCATTACACGTGGTGGAGCCAGAGGGGCAGGGCAAGGGAGAATAATATTGGCTGGAGGATTGATTACTTCTTTGTTACAAAGAATGTGTTACCTTTGGTAAAGGATTCTTACCATAAACCTGATGTATTGGGTTCGGACCACTGCCCTATCATACTGGAATTAGTCTGAACTGTGATTTGTGTGATTTTATTGATTAATGTGATTATTTTTATTATAATTGAAATGGTACAATTTGAAATAATCATGGAAATCAAATTAATCGTGTGAATCACGGTTCATACAATTGAAAGAGGGGCTGATAATGATAAAAGAAGAATACAAATATTCGGAATTGACGAGCCGGATTATAAATGTTGCTATGGGGGTTCACAGCATTTTAGGTAATGGTTTTCAGGAATTAATTTACCAGAGGGCATTGGCAGATGAGTTTCAAATGAGAAACATAAAATTTGAGCATGAACCTTCAATGGATATATATTATAAACATAAAAAAGTTGGTGAACGACGGGTTGATTTTCTCGTTGAGGGAACAATTTCTGTTGAGTTAAAAGCTTTGATAAAATTGGAGGATGCACTTAGCACAGGCAATGAATTATCTTGAAGCATATAATATTGAAGTTGGATTGTTATTAAATTTTGGTTCAAAAAGTTTAGAGTATAAAAGATTTGGAAATAAGAAATTCAAATCATAATAATCAAATTAATCATGGGAATCACAGTTCAGACATTCTATTTATCTTGGAAAAATGGATGTTTTTTTGTATTTATGTGCGTTATAATCAGGACAGAACAATGTTCTGTCCCTACAGCGGGTTAATGATATTGGTTTGTATTCGGTTGGTAAATTTCATTATATAATATGCGTTTTTTTTCGATTGATAATATTATTACTACAGGATTAATTTTACTTATTCTTAAGTTTTTCTTTGTAATTTTCCAGGTTGATTTTTTAAACCAGTTGAATAACCAGATACAGGATTTCCAGATTAATGATATTGTGTTTTCGAGGCTTAAGGATAGGGATGCTGTCGAGCCGGACACTAATATTGTGATAGTGAATATAGGGGAACTAAAAAGGGATAAGATTGCAGAGCAGATTAATATAATAAACCGGTTTGAGCCTAAAGTTGTGGCTGTGGATGTGGCTTTTTCGAAGGTAAAAGGGGATGAAATGGACAGACCGCTTGCTGATGCATTTTCTAAAGTTAAAAAACTGGTGCTTGTAAGCAGACTTTCTTATGATAAGGAAAAAGATAAAATTGAATTAGTGAAATCAATTCCATTGTTTACCCAGTATGCACAGTGTGGTTTTGCAAATTTTATTGATGAGGAAGATTTCAGGACTGTGAGGAAATTCAGCCCGAGGGAATATGCCAACAAGGACCCGGTTATGGCGTTCAGCGTTAAGGTTGCCGAATTATACTACCCATATGCAGTGAAGATGCTTTTCGACCGTAATAATGAATCCGAGATTATATATTTCGAAAGGAATTTGAATAAGTATAAGGTGATTGATTGTGAGGAAGTTTTTAATAAAAGGGATAGCTTTAGTTATGTGAAAGGTAAAATTGTTCTTTTCGGATATCTTGGCCCTGATGTTAAAACATTAAGCACTGAGGATAATTTTTATACTCCGATGAATTCAAATTATATTGGGAAGTCCTATCCCGATATGTATGGAGTTGCGGTTCATGCAAATATAATATCAATGCTTCTTAATGGCAGATATATTTATGCGATGTCGGATAATTATGTACTAATCTTAACTATTGTATTAACATATTTGACAATGGCAGGATTTACATATCTCCGTATTAAACATGCTGAAGCTTATGAGAGCTTAAGCCTTGTTTTCATATTTGCTGAATTTGCATTGTTTTTCTTTGTAATGTTTTCGTTGTTGTATTATTTTAATTATTATCTGAATCTGAAAAATATGTTTTTTGTACTCGCTGTATCTGAAATGGTATCGGAATCATATTTCGGTTCATTTAAGCCGCTTACAAAAAGTGTAATTGATAAAATAGGATATAAATTTAAACCGGCAAAAATGTAAAATGTAAAATTGATAAAATAAATTGAAAATGAAATTCAAAAGAAAGTATATTGACACTGATTCGCTGATGAGTACAATACTTGTGTTTGTTACATTGGTATTGCTTCCGTTATTTCTTAGTTTTAATTTCTTTATGCCCTTAAAGAATGCCTTTTATGATTTTGCAATGACAGACATCAACTATGCAAAACTGCGTTCACCGGAGAAGGAATTAGCTGATACGAATATAGTATTGATTGATATAGGGAGAATGTCAAATTCAAAATTGGCAGATTTGCTCAATATACTCAACCAAAATAAGCCGAGAGTGATTGGAATTGATAAAGAGTTGAGGGATGATGAAGATTCTGCGTCAAATAAGAGTCTTGCTTTGGCACTGTCTAATGTTAACAGGCTTGTTCTGAGCAACAGGTTATTCTATGATAAAAAGACAAAGAATTTTGATTCTATATCCCGTTCTTCTGAAATGTTTACAAAATACGGAATTTCAGGCTTTACAAATCAGATTACTATTGATGACAGNNNNNNNNNNNNNNNNGGGAACAGGTTTTGCCCCAAAGGGAACAGATACAATCCCAAAGGAATCAGGTACAATCTCAAAGGAATCAGGTTCGGTCCAAAGGGATTCTATTGTTCATCCTTTTCCCGTTGAAGTTGTTCATTTGTACGACCCGGAAAAAGTTCAATATTTGTACTCTCGAAATAACGAAGAAGAAATAATCAATTTTCGGGGATACTTTAACAAATACTTTTTCATAGCCGGAGAGCAAGTGCTGAACTATGAATTTAATTCTAATTTGTTCAGCGGGAAAATTTTACTGTTGAGTTATTTTGACCCATTTAATATGAGTCCCCTATTTGCATATAAGTACTATTCACCGCTCGATTCAAATTATACGGGAAAGTCTTTCCCTGATATGTACGGTATTGAAATTCATGCTAATGTTATCTCAATGATAATAAATGAAAATTATTTTAATATAATCCCGTCTTGGTTAGCTATAGTGTTAGCTTTTATATTGTGTTACCTGATGATAATATCGTACAAATACATTGACGATAAATATCCGACTTGGTATGAATTACTAAGTCTTGTAATTTTTGTTATAATATCATTGTTATTGTTGGGAGCTAATTATTATTCCTATCATCTTTTGATGCTGGATTTAAACCTTAATTATGCGCTCTTTGCAATTATTTTGGCTAGTCCTATATACGAAGCCTATACAAAGTCAATTAAACCTCTTTTACAAAGAATGTTTAAAAATAAATCATAGAGGTATTTATGAACAAAATATATGTAACTTTAGGGGTAACGATATTTATAATTATGTTGATTTATACAACTGCGGCTCAAACAAATGAATTTAGAGTTTTAGCGGCTAAGGGGGAGGTTTTAATCCAGAAGAATGGCAAAGGAAATTGGGAAAAAATCTATACAGGGGGCCAAATAAATGCAAATGACAAGATTAAGCTAATACCCGGCTCTTATCTTGGATTAGTTCACGCCAAAGGGAAAACCATCGAGCTAAAGAAAGATGGCACATATTCAGCAACAAAACTATCCAAAGAAGTTGCAGGGATGAAATCAACAATGACCGGACAGCTTGCTAATCTAATTGTAAGCGAAGTCGGAAGCACATCGGGCTTATTATCGAATAAGGATAATAATAAGTCTATGAATCAATCAGGTGTTGTCGAAAGAAATCTTGACTCAGAGTTCATCAAATCAAACTCATTGCAGGTGTCAGGCGACAGGATTCTTATTCAATCTCCAATCAAAGAACATCTGCTTGGTAATGATGTAATGTTTGAATGGAACAAAGTACCATCCGAAAATGAATACGATTTTTACCTGACCGACCGATATGACAGGCTTGAGTTTTCAAAAACAACATCCGATTCTTTTCTTGTGGTTGACACCAAACAATTGAACCTGGAAAAAGGTGTATATTATTTTTGGAGAGTCATTGTTAAAGAGAAGCCGGAAATGAAATCTGACGAAGCATGCTTTATGATTTTAACAGACTCAGAAATAACAGGAATAAACGATACATTAAAACTTCTTAAGGAAGAATTAGGAAATGAGCAGACTGCTATATCCAAGCTTATGTATGCCGTGTTTTTTGAGAAATACAATCTTATCGGTGAAGCGAAGGCTTCCTATCTCGATGCATTAAAAATCGCTCCTGATGTTGAGGTTTATAACAACCTTTACCATAATTTCTTAAGAAGACATTATCAGTCAGGATATTAAAGTTTAATCATTTTTTATATTAATAACGGATATGAAAACATGAAAAATTTATTTCTTTATATTGTTGCGTTACTCATAATATTTGTTTTTACAGGCACAGCCAAAGAATTTAAATTCTGTGTTCTTGGCAAAAAAGGAACCGTTCAGGTTAAAACATCCAAATCTAAAAAACTTGAAGATGTTAAGACAGGAGATAAGTTATTCTTAAATGATAATCTTGTTCTGGAAGAAGGTTCTTATATTGGTTTGGTTCATAATAATGGCAAGACGATTGAACTTGCAAAACCTGGGAAATACAAAATATCAGCGTTGTCAAATGCCGCAGAAGGCAAGAAGACTTCTGTCCTACCAAGGATTGCTAACATGATTTTTAATAATGTAAACAGAGGAAATGATTTGTTGACCGAGAAAGAGCATAAGTCCCAAATGAAAAGCGGCGGTTATATAGAAAGAGGAATTGGTGAGGTTTATTTACCGATTATATCGCCTGTAAAAAATCATTATATTAATAAAAATGTTACTCTCTGCTGGAATAGCTATCGGGGCAATCCTGATTTCGAGTTCAAACTTATGAACAGATTTAATAAAGTATTATTGACTAAAACCTCAGCAGACACATGCATCTCCTTCGATGCCGAGTCTCTTAAACTTGAAAAAGGGACATATTATTTCTGGACGGTAAATCTTGCTTCCGATAATGATTACAAGTCCCGTGAGGCATGTTTCAAGCTGCTGGCCGATAATGAAATTACTTTATTAAACGATACTCTCAAACTTCTTAAAGATGAGTTGGGTGATGATAATTCTGCACCATCCAGAATTGTTTATGCCTTTTTCTACGAACAGAATAATTTATATGACGAGGCGACAAAAGCATATCAGCAGGCTATTAAACTTGCTCCCGATGTTTATGACTATGTCGTTCTTTATGAGGACTATTTGGCAAGAGCAAAATCTTCGGACAGATGAAATAATTTTCTACGATATAAAAAGGATTTATCATGAAAGTTTTGTTTCTTTTACTTTTTATTGTTCTATTGTTTCAACCTCTTCCGGCGCAGAATTATGAATTTTGTGTGCTTGGTAAAGTCGGAACAGCACTTGTTCAGTTTAATGGGAACAAAGATTGGTCGGAATTGAAAACCGGCGACCAGTTAAAACGAAATGATGTAATTTCTCTTAAGGACAATTCATACATTGGCCTTGTTCATTCTACAGGTAAAACAATCGAGTTAAGACAATCCGGTGAATATAAAATATCAAAGCTGGCTGTGGATTTACTCGAAAACACAACTTCTATGCTTCCGAATCTTATTGAAGTGATTTTCGGAAAAAAATCCGACATAAAGGATATTTTAGAATCAAAACAAAGTAAAAAAGTGTTTTCCAAGGGTGCTATTGAAAGAAGCATAGAAATCGAACAAATAACGATACTTTCACCGAAAAAGATTATACTTATATCCGATGATGTTACTCTTTTCTGGAGTAAATTCCCTTCTGAAGGTAAATATGAAATTAAAATAAGCGACAGATTCAACAAACTTATATTCTCAAGGGCTGTTGATGATACAACCATATCATTAAATCAGAAAGAGTTGAAATTAGACGGAGACCAGTATTATTTTTGGAGGGTAAATTTACTTACAAATCCCGAAATAATGTCTGATGAAGGTTATTTCCTGTTCTTATCCGATAAAAGAATAGCAGAGATTAAGAAGAATGTCGAGCAAATGAAAAAGGATATTGGAGGAAAAGAAACCTCGGTATCGAAAATAATTCTTGCATTCTATTACGAAAACAATCTTCTTGTTAATGAAGCAGACAAAGAATTCAGGGAGGCAATAGACTTGTCCCCGGATGTTGCCGATTACAAAGATTTATATGATGCATTTAAAATGAGGATGAATATTCGCAGGTAGAGGAATTATGAAAAAATATAAATATATTTTGTTGATGATTATTATTTTATCGATATATCTTGGCATCAATGCACAAGAACCTGAATTCAGAGTTCTCGGTAAAAAAGGGAACGTCAATTATCAATCGAAAAACAACGGCTGGACCGATATAAAAACCGGTGACCGGCTATTTAAAAATGGTAAGATAAAAGTCGGTGGTAACGCTTATTTGGGGCTTGTTCACTCTTCAGGCAAAACTGTGGAAATAAAAAAAGAAGGTACTTATAATATATCAAAATTAGCTAAGGATGTTTCATCTTTCCATAGTACAACTACACAGCGCTTTGCTAAATTTGTCGTTGATGAAATTACATCAGGGAACGATATGCTGACCCAAAAGAAATATAAAAGAAGCATGGAAAATACCGGTGCAGTCGAAAGGGCAACGGGAGGCGATGTCAGCTATACTGCTACATTTTCTTCTTTGTCCGGTTCAGACCTATCGCAATTTTCTGCTTTAAACGATGCGATTGACTGCCTTATTAAAACCGATAAAAATTATATCAGAATCAAGTATCCGAGGACTTCGTATGTGATTGATGATATGGTTGACTTTGTCTGGTACAAGAACAGCACAATCTCAATTTATGAGTTTGTCATTATTGACCGGAATGATAATGTTATCTATTCAACCAAGACATCGGATACGACACTTCAACTTAATTTATCTGAGTTAAAGCTGCCGAAAGGCATGAATTACTACTGGTACCTCAGGAACAATGATTTGAAATCCGACCAGTATTGCTTCAATTGGATTAATAATTATGATTTGAAAAGGCTCGATGAAGATATTGAACCTCTGCTGGACGGAATGACAAAAGGAAAGGATGCGGCGAGCCTGATGCTGCTCGCTTCGATTTACGAAGATGAGAATATAATGAACAGGGCGATAGATTCTTATGAAGAGGCTCTACGGCTCGAACCTGATGTCGACGGATACAGAACTTTATATGCCC
>MGZP01000015.1
TGACAACTTCTCTAACATCGCCATCATCACTGATTCAAATGTGAGAACAATTTATGGCAGACATCTTTCGGAGTATAATGTAATCGAATTAAAGCCCGGAGAAGAAAGTAAATCATTAGAAACAGTCGAAAATATTTACCGGCAATTACTTGATTTTGAAATTGACCGTCATGGGTTTATAATAGGAATCGGCGGTGGTGTTGTATGCGACATCACCGGGTTTGTTGCATCAACATTTCTGCGGGGAGTGCGATTCGGGTTTGTCGCATCTACTTTGCTGGCTCAGGTGGATGCTTCGATAGGTGGAAAAAACGGAGTGAATTTTTTAAGTTATAAAAATATTGTAGGTACAATCACTCAACCTGAGTTTGTAATTTGCGACCATGCCATGCTCGATACTTTGCTTGTTCAAGAGTATAGATGCGGGTTAGCAGAAATTGTCAAATCTGCACTTGCAGGCAATAAAGATTTATTTGAAATGCTTGAGCAAAACATTGATTCGATAAACGGAAAAGATAAATCTATTCTTAATAAAATAATTCTTGAAGCGATAAAATTCAAAGTGTCAATCGTTGAACAAGATGAGAAAGATGATGGAATAAGGCAAATCCTGAATTTCGGACATACTTTTGCTCATGCGATAGAAAGTAAAACAGGAATGTCTCACGGTGAAGCAGTTGCTATTGGAATTTGCAAATCAGCCGAAATATCGGTAAAAATGGGATTGCTAAACAATTCTGAACATGAAAGAATAAAATCTCTTCTAAAAAAATTTAACTTACCGATTGATATGAAACTAAATTTTGCAGAACTTCTTCCGGCAATATCTAAGGATAAAAAGAGAAAAGATGAGATGATTAATTTTATATTGTTGAAAGGTATTGGAGAACCGATAATACATAAGTTTAAATCTGAAGAATTAAAGAAATTAATTTAGAAATTATGGATAAAATATGTGTAAGTATATTTGCCAATGACTTTGACTTCTGTATTGAGATTGTTAAGAAGTATGAGTTTGTCGAGTTGAGACTTGACGAAAGAAAATTAAGCAACACACAAATTAGTGAAATTATTAAAGCAGGAAAAAGTATTATCACAACATGCCGAAGAGGTTACATCTCAGATGAAGAACGATTTGATACTTTGCATGCCGCAGTAAATCTTGGAACTGAATATATTGATATCGAACATGATTTCGAACCTGCTTATAAAAATAAGCTTGTAGATTCAGCTAAAGCTAATGAATGTAGAATCATTAACTCATATCACAATTTTGATGTAACACCTGAATATCAGGAATTAGCACAAATAGCAAAATCATTAGAAAATGATTGTGATATTATAAAGATTGCATGCAAAGTTAATTCACGAGATGACTTGATAAATCTATTGCCTTTGTATAAAGAATTTGAACTGGGAAAATTGATTTCACTTGGGATTGGCAATTTAGGTAAAATATCAAGGGTAGCCGCACTAATCCTGGGAGCACCTTTCACTTATGCTTCTTCTGATAAAGGAATTGAAACGTCCGAAGGACAGCTTGATTATATAACTTTAAAACAGATTTATGAAAGAATTAAATAAATCAAATTAATTTCTATAGTTTAACAAATATACTTTATTATTTTTGCATCGTCTTATTGATAGTATTATTAATCATACTGATAAAGGAACTGTATAATGATGGAAATAACTGCTAACGAGATAAAAACAAAAGGAATATCTGCCATTGATGGAATTTTTATGGGTGGCGACGATGCTGTTATAACTGTTAAAGGGAAAAAGAAATTTGTTATTATACCAATTGAAAAATATAACAAAATAAGAGAACTCGAACTTGAGTTAGCTGTTAGGGAAGTTAAGGATGATATTGCTACCGGCAGGTCTTATACAGGTGTTAAAAAACATTTGAAGAAAGTTGCAAATGTATAAAATAGTTTTTACGGAAAGCTATGACAAAAAAGCCGTAAGATTTTTGAGACTGCATCCAGATTTGAAAAAGCAGTACGAAAAAACACTTGAACTACTTGAAGCTAATCCTTTTCATCCATCATTAAGACTGCACCGGTTGAAGGGTAGGTTAAGGAAATTACATTCTGTATCTATAAATTTAGTTTATAGAATTGTTATTGAGTTTATCATACAGAATGATATGATTATTCCAATTGACATATGAAGCCATGATGAAGTATATGAATAATTGTAGTATATATGCTGTGTGCGGCAGACCCATCCTGCATAGTAAAAGCCCCCAAATATTCAGAGTGCTTTTCGACAGCTTAAACTTTCCTGCATGTTATACAAGAATTGCTTCTGACAATCCCCAGGAGATTTTATCAATTGCCGATGAATTGGGTATTTCAGGCCTGAATGTTACTGCTCCTTTCAAATCTGATATGTTTAAACTGATGGATAATTGTGATGATGGTTCTAAAAATATTGCAGCAGTCAATACGATTTTATTCCGGAAAGTAAATCCCCCTGAATCCCCCTTTGAAAAAGGGGGAAAGTTCGGATATAACACCGATATCTATGGGGTGGTTGAAACTTTAAAGCTAAATGGGATTGACTTTAATAATAAAATATGTCTGATTATCGGATACGGTAATGCCGCCAGTGCCGCCGTTTATGGAATAAAAAAAGAATGGAATAATGTAAAAATATTTGTGACGGGAAGAACGAAAGAAAAAGTTGAGGAGTTTACAAAAAGGTTTGAAAGTGAATCTATAATCCCCCTGAATCCCCCTTTAATAAAGGGGGAAAATTCCGTTCCTTATTTGATTATATCTACAATACCACGAAATGCGTTTCTCGATATTAATGAATATTTGGAAAGCTGTGAGTATTTTTTGGATGCCGCTTATCCTGATTCTTTGATGTCTATTGAGGCGAAAAAATTCAATTGTAAAATGATACCCGGGGAGGAATGGCTTATCAATCAGGCATTGGCATCATTCAAGATTTTTACCGGGAATGAGATTCTTCGCTCCACTCAGAATGACAAAGGAAAATGGATTTTAAACCAAGTTCGGAATGACAAGAAGAATGATAAAAAGAATATTTTGTTAACCGGATTTTCCGGTTCGGGCAAAACATCAATTGGGAAGATGCTTGCTGGAAAGCTCGGTTACTTGTATTTTGATACAGATAAATTAATTGAAGAGTATGAGAATTTAAGCATAAATGAAGTATTTAAACAAAAGGGAGAAGAATATTTCAGGAATATTGAGAAAGCAATTTTGGAAAAGGTGTGTAATTTAAATAGGGCTGTTATCTCCTGTGGAGGCGGAACACTTTGCAGTGTTGAGCCTAATAATGAAGATAAAATAATCCCTCTGAATCCCCCTTTGATAAAGGGAGAAAACCTAGTTGTTTGGCTTCATACACCCATAGAAAAATGTTTAAAGAGGATTGATGTAAAGTATAAGCCGATGCTATATTCCCGAAGTATGGAAGAAATTGAACAATTATACAATGAGAGAAAATATTTGTATTGTTTGTCTTCGGATTTACTCGTTGCAAATACTAATGAACCATCAAGGGCTGTAGAAAATATTATTTACGAAATGAAAATGATTAAAGAGAACGCTGAATTTGAAAAAAGAATAAAAAATGTCATTCTGAACTCGGTTCAGAATCCAAAAGTTCAATAAAAATATAATTGAATAAAATTAATAGATAATTAAATGATTTGGAAAAAATAATAAGAAATAGTGTAGTAAATGGGCGTATTGATGCTCCACCCTCAAAGAGTATGACTATAAGGGCTTTGGCGGCGGCTTCGATGTGTCAATCGGAATCTGTTATATCTAATTATTCTGTTTGCGATGATGCTCTCGCTGCTCTCGATATTATTAAGGCATTGGGAAGCAAGATTAGGTCTGCTGATGAGGTTTTAAAAATAAAAGGTGGAAAACCACCTGAAAATAAGATTCTGAATTGCAGGGAATCGGCTTTTTGCCTGAGATTGTTTTCAGCGATTGCTTCTGTTTATGATATTGAGTTTGTGCTTGTAGCTGAAAAGTCTCTATTGAAGCGGCATNNNNNNNNNNNNNNNNNNNNNNNNNNNNNNNNNNNNNNNNNNNNNNNNNNNNNNNNNNNCTATCCTCCAATTAAGGTGCATGGACCAATCAAAGGAGGGAATATAAAACTTGATGGTTCAAAAAGCTCCCAGTTGCTAAGTGGATTATTGTTCAGCCTGCCTCTCGCACAGAAAGATTCCACGATAGAAGTTGCTAATCTGAAAAGCAAACCCTATATTGATTTGACATTAGATGTTTTATCGAAGTCTGGCATTGAAATTCGGAATGATAATTATGAATTATTTAGAATTAATGGTGGACAAAACTACAGCCCTGCTAAATTGGAAATTGAGGGTGATTGGAGTTGTGCTTCTAATTTTCTCGTTGCCGGGGCAATCAATGGTGAAGTTGAAATTGGCAATCTGAAACTTGATTCCTTTCAAGGTGATAAAGTGATTGTTGATTTATTAAATGATGTTGGTGCAGAAGTAGCATTATTCGATAATTCAATAAAGGTTTGTTCAAATGAATTAAAACAGTTTGAGTTTGATGCGAGTGATTGTCCCGACCTTGTTCCTATTCTCGCTGTACTCGGCTGCTTTTGCGAAGGTGAATCAGTTATTTCAAACATATCCAGACTTGCAGGAAAAGAATCTTCCAGAGCAGAAATAATTGCAAAGGAGCTTAATTCACTTGGAGCGAAAATCAGGTTAGAGGAAGATAGTATGAGAATTGAAAAATCTTCTCTTCGTGGTGGAAGAGTTAATTCTCATTGTGACCACAGAATAGCAATGGCTCTTGGCGTAGCAGTCTTATCATCTTCAGAACCTGTAATAATAGAGAATGCAGAATGTGTCAGTAAATCGTACCCGGATTTTTGGGAAGATTTTGAAAAAGTAAAACAAATAAAATAGTGTAAGTAAATTTCAATAAACAGAATAATGAGTTCCGAAGTTCTCAAATAAAACCAAATCCGACTTGATAAAAGTGAATGTTACTCTGATTTTATAAGTTATAGTGAAACTCCACATATTTTCAAGCTTACCGGATAGTTTATGTGTTTTGAGTTGCGGATTAAATGGATTTTCAATAAATAATTGGAGTTTTTCTAAGAATATTTTCTCGAGTTCGGGCTTGTCTTTTATACTTTTCTTGTATGCTCTTAGAAATGATGATGAAAAGGATACTTCAATCATACATTATCCAGAATTTTTTTTAACTCATTTATATCTGAACTTGATGTCAGTTTACCTTCCTCATACTCCTTTATGGAATCAATATGGGATTGATACAATCCTTCTCTTTCAAGTTCGATTAAATATTTATCGGCAAGATGCTTGAGCTCTTCAAGTTCATCATAGCTCAACTTTTTAACATCTTCAATTAGTTCTGCAAAAGCCATAGTTTTTTTAACAATTATTTATTAAAATATTTTGCTAAATCTTTTAACGAAGGATGCGATTTAATATTTTTATATAAATCTGAAGTAAAGATATAGTTACAAAACAGAATTATTATATTTTGAATTTCAAATATTAAATTATAAATTGAAATTGAAACTAAACAAAGGTGTGATTATGTCAAATATAATTAAATCAAATTCCGAATTTATTTCAAACATTACAGATTCATTAGAATCTATAAGCAAGCGTACAAGAGAACAAAGGCATACTAAAACCGATACAAAACAAATAAAAACACGACAAGGGAAAGCTGGAAAAAAATTCAAGTATGTAGATTGGGGAACAGTTGCCGACTGGTTAGACAGGCACTATCCGGGCTGGTCATTCACATCAGTACCGGAATCCTTTAGGGAGTATGCAGGGTATGTTCAGGGTTATTGTCAACTGAAAATTTACGAGAAGGAGGGATTAAGCAGGGAAATCGGTAGCTGGGGAAGTAAAGAGATTATTTTATCAGATAATAAACCCATTAGAAGTGACTATTATAAAGCTGTAGAGTCCGATGCCTTGAAACGTTGTGCTGCACGGCTCGGTGCATTTAATGACATATATGCAAATCTGGATGAATTCTACATAAGCGATGAATTTGAATTAAAAGATATTGATTGGCTGATTAAACCAGGTTTGGGAAATTTATACAAACACTTTGTAGAAAAGAAAAAAGACAAAAAAGGTTTTGTTTTGCATTTGTCAAAATTTTTAAATGGTATCGAAAGTAAGGAAGATTTAGAAAAGGAAATAAAGAATTAAAAAAGAAACAAATTTTTCATATAGGATTATTTATGAATACGTTTGGAAGAATTTTCAGAATAAGCATATTTGGGGAATCGCATGGGCAGGGACTTGGTGCCGTGGTTGACGGATGTCCCCCGGGGATAAAACTCACAACTGATGATTTCTTAGAAGATATTGCAAGAAGAAATCCTGATGAAGTTGGTACGACTCCGCGAAAGGAAAAAGATATTCCTGAATTGGTTTCAGGTGTGTTTAATGATATGACCACTGGTGCACCAATAACGATATTGTTCAGGAATGAAGATGTAAAAAGTGAGGAGTATAATAAATACCTTGTTCTGCCGAGGCCTGGCCATGCTGATTTTGTCGCTTCAAAGAAATACAAAGGATTTAACGATTACCGTGGCGGCGGTATGTTTTCAGGCAGATTGACGCTTCCAATAATAGCCGCAGGTGTAATTGCAAAAATAATTATCGCACCTGTTAATATCAATGCTAAATTGATTTCAGCCGGTGGTTCTGATAATATTGAAGAAGCGATAAAAAAGGCAGAAGCAGAACAGGACAGCATTGGCGGTGTTGTTGAATGTATAGCAGAAAATGTTCCTATTGCTTTGGGAGAGCCTTTCTTTGATGGAACAGAGTCATTAATCAGTCATATCATATTTTCAATACCCGGTGTTAAAGCAGTTGAATTTGGAGCAGGAACTAAAGCTGCTGAGATGAGAGGTTCGGAATTTAATGATGTTTATATCAGCACCGAAGGTCAAACCAAAACGAATAATGCAGGTGGTGTTAGCGGCAGACTTACGAATGGTAATGACTTAATTCTTAGAGTAACATTCCGTCCACCATCCAGCATTGGAAAATTACAGCGGACTTTGAATTTCGCTACTGGCCAGGAAGAAGAATTAGAAGTTAAGGGCAGGCATGATGTATGCTTTGCCAGAAGAACACCGGTTATTGTTGAGGCGGCGGTGGCGATTGCTCTGGCAGATATGAAACTAATTGATAATTTATAATTGAAAATTGATAATGGAAAATAATGCTGAATGCTGAATTGGAAAAAATAATAATTCTTATGAATAACTTATGATAAATAAATCTTATAAATACAACATAAAAAGTTTATTATTTTATCTTCTCTTTTTCATTATATCATCAGTCGCTTTTGCTACAGATGGAATTAAATTCAGTAATGTTGAAGATAAAATCGAATATTATAAAAATAAGTATGGTGCTAAGTGTCTGAATGATAAAATCACCGATAATTTCGGTAATGGTAATGATGCACTATACGGAACACGCAATATGCGGACAATACTGTATGGCATAGCCTATAGGGGTGGAGCGAATAATTATTATCATAAAAGTTGCAAAAGGGATAACCATAATCCACTGCCTGAAGATGGATTAATGAATCTTGCCAAAGAAGGCTTTTCTATTGCTGTTTATCTATACTCAAGAAATTTTGACAGCTCAAAAAAGTTTATTGTAGATACAAAAACCAAAGACACTCTGAGATATTTACAAATAACAGGCTCAAACAGAAAAACTCTAAGAAAAGTGCTGGAATTGGTTTCAGAGGTAATAAATGAACCTGAGAAAGGACCTGTTTATTTTCACTGTTGGAACGGCTGGCATCAGTCGGGTTTTATATCTTCGGCTATATTGATGCAATTTTGTGGTTTCTCAAATCAGCAGGCATTGCAATATTGGCTCGAAAATACTGATGGTGTAAACAAAGGTTATGAGAATGTGAAATCATTAATTAAAAACTTCAAACCGTTTGACGATATAAAAATTGATAATAAAACTCAATCTAAAATATGTCCCTGCGAAAAAAATAAAAATATCAAATGAGTGAGGTTCAAATATTATTGCCTGTTCAGAATGATTTAATTGAATTGATAAATCTCAACACGAATTATTTTGCAAAAGCCGAGCAATCCAACAAGGCTCTGAAAATACCTGATGAAATGTACCGCAACTATGCCGAACATATAACAAAAAAAGCTTTAACTTTAGAACAGATATTGTTTGCAAAACAAAATAATGAAATTATCGGATTCCTGATTTGGGAAGATTATTGCAAACCTCTTGTCGAAGGAATAAAGGCGAATCCGGAAGTATATAAATTGATTGAACCCGAATTAGCATTTGTCGAGCTATTAGAAAAAGAATTAAATGTTAGATATCAATTTAGTGAAAAAGAATGTGCAAAATTACTGCAAGCCGGTGTTCTACCTGAATTCCATAATAAAGGAATAGCTACCGCACTTGCTGGGAAGGCTATTTCTAATATTAAAGAGAAGGGTTATAAATATGCAATTGCTGATTGCACAGCAGATAATTCATGGAAGGTTCTTTTCAAATTAGGATTTGAGATTTTAATCGAAATTTCTTATTCTGATTTCGAGTTTCAAGGAGTTAATACCTATGCAGAATTGGAAGGAAAAAGAAGGCTTGTATTCAGACAACTGCTTTAAAACAAATATGTGATTGAGCCTACAAAATAAGTATTGTAAAGATTACCTGTGTTTATGTCCTCACTCTGCATTGTGCCTGCACGATACAAAGGAATAAATGAACGGGTACCATAAAAAGTGAAAGTTAAGTCCTCTGTGATTTGTTGTGAGCCGCCGAGACAGACACCGAAATCAAAAGGGCGGACATTATTGTACGAGTCTCTTTCTTCTAAATGGTCATCATAAAAACCACCTTCTCCGACAACAACCCTGATTTTTGTAGGATGACTACCGCCAAGCAGAAATGATGCCTGACAGCCAAAGTACATTGTTGTTGAACCTGCCAGGTTATAACTGAGAAACACAGGTACATCAAGATACACCAGGGACATGTCTCCAGTGATGTGAACATTGTAAAAAGTTGGAATCCATCCTAATTGCCCGTTTACTTCTGTNNNNNNNNNNNNNNNNNNNCGTCATAATTTTGAGCATTATTTACAGGTATGGGGCCACCAAACACAACTCCGCCCATTAGTCCATAGTTGAATGTATCATCAGAAAAGGCTGATAGCCTTGGAATTAAAAAAAGGAACAATATGATGAAGAGTTTTTTCATTGATTTTAAAATTCAATAACATTTTCTTCAATTTTATTGTAAATTTCATCAATTTTGTTCTGCAACTCAATTGTTTTTGCTATAGCAGTAATCATTTGGCAATAATATTTATCAAAGTCCATTATTCTGCCTTTTCTCCAATCCAAATATTTTTTCAGAATCTGATAGCCGCCTATGTGATAATTCCACAGTTCTGGAGTAACATTAGTAAAATACTTTTCTTTGTTAATATAAACTCTTTGCTGGACATCATCATAATAAACCTTTTCGATTGTGTCATTTTTTGAAATAACCGGATATTTAGAAATCGGTTTATTAATTATATTTTCATAAGACAAATGAAAGTCTGACAGCTTCTGCCCTAATTCGCTGATTTTTTTAAAAAGTGAATAATCAGATGTAAATGGAATTCGTGGAAAGTCAATTTTCAAAAATGCAGAATATTTATTTCGATATATATTGGAACATTACTGTCCAGTTAAAAGTTGAACAAAGTCAAAGAGTTATCAAAGCATAAATTGTTCTTTGAA
>MGZP01000016.1
CTGGAGCAACATTATGGATACCCGCTTTCGCGGGTATGACATATTGAGAATATTTTTCAGATGTTTCCAATATATATTTCAATAAATTTTCTATATCTTAATTTCATCTTTTCAATTTATTTGGAATTTTTAACGGGACAGAAAATTTTCTGTCCCTACATATTTTTAATTATCAATTATCAATTTTCAATTAATTTCATTGTGTCAATTTATTAACCAGAACCCGCTCGACTTCTTTCCGGACAGCTATCTCAATTTCTTCTCTTTTCAGCAATTCGGCGGCATAATTCAGGTTATTGACAGTATTTTTAAATTCATTCAGAGCATGATTTGTTTCTTTCATTATTTCGAGCATCTGAGGATTAGGTGCCGAGGCATTGGAATAACTTTCAGAAAGTTTTCCAATTAAAATAGTAAGATTGCTTTGCTGTTTTAAAACTTCCTGAAATGAATCCGAAATCTTTTCAAGCTGAACCACAGACGCCGCAAAGTCTCTGCTTATTTCCCCTACCTCGACAACAAGGTCTTCAATTGTATTTTGGTTATCACCTGTCTTAGCTTTTAAGGTTTCAAGTTCTTCACTAGGAGTAAATAACATGACAATAAACATGAAAATAAGCATCAATGCCTCAAAAGCGATTCCAGCAAGTACAATATCAGGATTCACATAATCAGTGAATCTTCTTAAACCAATAAGTACGAGAAGAATGGCGGCACCAAAATAAACGAATGAATTTATTGTAGTGAAATAATACCTGTTTAAAATCTCTTCCATCCATAATCCTGTGCCTGAAAACAAGCCGAGAGGATGAAGCACGGTTACATCTTTTTTGACATATCTGAATAATTCCCTTTCTCTTACACAAATTCTCCAGCTAAGAATTAGAGTTGACAAATTTGAAAGCTGCTTCTCAAACCTAAGCTCATTATAAACATCGGCAAGTGTCGCCCTGCCTTCGAGAGATGAAAGAGTGTCAATATTTTTCATACCTTTAATTCAATATTAATAATTAAATATTACTCTTTTGCAGGGACAGAATATTGTTCAGCCCCAGCAATTCAAAAATATCATAAATCTTATATAAATAAAAACATTTTCGTTTGGATAGAACAATGTTCTGTTTCTACAAATTTTCAATTCTTTAGGTTCTGGTTCGGACAAGATTAATTAAAGCAAACACAAAGAAAATTATGTTCGCCATCCATCCTGCAAGAATCGGATTAATATCCGAAGAATAACCGATAGTTTGTCCCACTTTAGTAAATACAAGATATAAGAAGGAAATCACCATTGCGGCTCCCATCTGAATTGCCAGCCCGCCTTTCTTTCTTATAGAAGCAAAAGGGACTCCGAATAAAATAACAATCAGGTTGGCAAAAGGAAAAGCATAATTTCCATAGTATTCTATAACCTGTTTACGAACATCCTTACCGCCCCGTTTAAGAATTGTGATATAATTCCACAACTCGTCGAAATTCATTTCATCAGTGGAGCGTTTGAGTTCGATTATCTGCCCATGTGTGAGATTCAAAGAATAATTCATAGTATCAAATCTCCGGGTGTCAACTGCTCCATCGGGGTATAACCTCTCAATTCCATTAACGAGCTTCCAGACCGAGGCTGAAGAATCCCATCTTATTTTGTCTGCTTCTATCCGCCTCGTCAGCCGTGGTTCAGCCTGGCTTGTGTACTCTTCGACCGCGACTTTATTTCCTGTTTTTTGTTGTGAATCATAATACTGCATTACAACATTCCTGGTAGGGTTATCTCTGAAATACAAGTTAAAAATCTGTCCGCCGCCGCTCGCTTTGTTAAGATATTTTTGCTCAATTTCAATTTTTCTCTCATTTGCAGCAGGAACAATCCATCCGTTAAAATATAATTGTGCAAAACTCAGGATGACACTAAAAAAAGCAACGGGCAACATAATCCTGTAAAGGCTTATGCCACCTGATTTCATCGCAGTAATTTCATTATTAGTCGAAAGCCTCCCGACCGAAAATAAAGTTGAAATTAACATAGCGACAGGTGTAAGAAGTTTCAGAATTTCAGGAAGGAAATAAATATAGTATTTAATGATAGTCATAAAAGTAGCATTCTGGTCGAGAAACTCATCGAGGCTTTCAAGCAGGTTGACAATAACAAAAATAATACACAATGCAATAAGAGAAAAGAGCAGTGTAATTGCAATTTGCTTTAATATGTATTTATCAAGTAATGTCATCTTCCCATGATGCCGGTGTATTATTTGTTTCCACAGTTGTATCTTGAGTAATCGTGGAATCTATTTCTCCTTCTTCAGTAGTTCTTATTGTAGTCGAAGAATCCCCTTCCTCATTTACAATCGGAACATTTGGAGCAAGTTCATTGGTAATCATGTTACCCTGAGCTTTATCGTCGGGCCGTAATTCGTAATCCGTAATTGATTTTTTCGGCTTATATATTAAATAAAGCATGAGAAAAACAAGTTCGAAAGCGATTAATACAAAAGACAAATTCCATAATAAAATCTGCCATGGAACATTCATATACCACAGCAATTCTGCTTTTATTAAATACAATAATAAATATAGAAGACCCGAAGCTATAATTATACTTCCCAAAACAACAATAGTTAACAAATAGAATATTTCTTTTGCAGTCTGTGAGTAATCTTTTATGCCCGCTGAAAAAATCACAGTTGCCTTCGATTTAACAAATTCGGGGATGAGAGAAAGAAATATGATTAATAAAACAATAAGTCCTAATAAAATTCCGATAATAATTGCCAGTACATTAAACTGGTTTTTTATCGAAAATACAGTTTCAGCATAGTCTTTTCTTAGCAGAGTGTTCTCTACTCCATCAATTCTTTTTATTAAAAGATTATATTTAGCGAGATTGAAACTGTTTAGATATTCGGCTTTTATAGTTACATTAATCAAGGTTGGCAATGGATTATCAGGCAATAAATCCTCGGATATGCCTCCAATATTTCTATCAATTTTTGTTAAACCGCTGTCAGGTTTAATCAACCTTGCTTCCTTGACCCAATATAAAGATTTGATATTTTTTAATGCCGGTTTTAGAGAATCCTCAGGGACATCCTCATTCATTACTGCTGTGATTGTTATATTCTGTTCAATACGATGAATATACCTGTCAACTATTATATAAGATGAATAATAAAAACTTACGATGAAACTAACAGCAAGTGTGCTTAAAATTATTCTTATAATTGATTTTTTGTAACTCTTAACGATACAACCCATAATGTCGAAAAATTTGTGATAAAATTAATTGTATAAGCGGAATTATTCCGATTTTATTTCAATTTGCCATTCTACCTTATTTTCCCGGCTTTCAATCACGAGCATTTCTGCCTCTATTCTTACCCCGTAACCCGGTGAATAAAAATATCTTTCTGATTTAATTTGACAGAACATTGTTCTGTCTCTACACGATAATTCAATAATTTTTCCCTCAAAGTTAATTATCACTTTATCCTTTTCTAGTTTTTTTATAACTACATTAGGTGCAAAATGAAATGATATGAACTTTGTTTTATTCAAATTACATACATCAATACCCCTAACATTAATATTAACAGATTCCTTCTTTCCAATTTTGACTTCCGGGCTATTAATTGTGAATTGTGAATTGTGAATTGTGAATTCCTCCTTCTGACTTCCAACTTCCGACCCTCGACTTCCGACTGTTGACTTTTGACTTTCGACTATTGACTTTTGACTTCCGACTATTGACTTTTGACTTTCGACTATTGACTTTTGACTTCCGACTATTGACTTTTGACTTCCGACTGTTGACTGTTGACTTTCGACTCTTATCTCTCTTTTATGTGGTTTGGGATAACCATAATGTTCACCAATAAAATGTTCATCAGAAAATTCAATTAGTCTAGCTTTTGCTTTGTCATTTTTTATCCAAAACAAGTCCTCCGGATTATCATTATCCCAATCATTTTGCTCATATCCTTCAATCCAAAGTGTATTGTGCATTCTTGTTGCTCTGTATTCATTTCTCATTTCAGGATAAGGTGTATAAACATAAGTACCCGGGTCAACAATAACCGGTTTATTATCAATGAATAACTCATAAGATAACTGGTCATTATGGCAGTGTCCGCCTTTACCTTTTTGTCCAACACTACCACATCTGATAAACATCCTTATTCCTTTGTTTTCTAATATATATAAACCAAAATCCTTAAATTCTTTTATTAAATTACCTGGTGTAAGTGATTTATCTATCTGATATTTATTAATTAAGTTCAATACATTTTTCATCATTGAAAGTTGGTTTAAATTATCCCTGATTAGTAATTCGTAATTAGTAATTAAAAATTGTCCACTGTCATTATCACCAATTTGAGGTATAAATCCGGTTTCAGATATAATTGCAGAAGAAAATTCATAAATTTTATTCAGTCTATCCCTCAGTATATCGTTCAGAATGAAATTGTTTTCATCATCATTTGACCATAAACCCGTCTGTATGCTGTAATTCTTCGTAACAAAATTATAATAAGAGTTGGCTTGATTTTTAAGAACTGATAGTTTTTCTTTTGGTAATGTAAGAATTAAAGAAATAGTATTAAATACAATCACAGCCGAAAAATAATGATAATTAGTCGAAGCTTCAAAGTTGCTTCCATCCTCATTGAATTGTTCAAGAATCTCATTGCATAACTCGTTAATTGCAAAAATAAGCCATGAATTGGTTTCATCAGTTTCAGGAAGATATGATGCAATAAAAATAATGCCTGCAATATTCGCTAAATAATGGTTTCCTCTCATCCCTGAGGACCATTCAAGATTTTCTATTATATGCTTACCATGTTCATATATGCTTTTTATAAAATAATATTCAAATTCCTGAACAAAATCTGCATTTGCTTCTTTAAAAAGTGAAAAACTTACCAACCAATTAACTGCCCTGATTGCAACATCCATTGAAGATGACCATTGAACGCCAAATCCAGGTGGATTTGAAGCAATAAAATCAAGAATCTGATTTTGAAATTCCTTTAGGAGAACATTGGATTCATTTACTTTTTCATTCGTAATCATGTCACCCTGAGCGTAGTCGAAGGGTCGTAATTCGTAATTCGTAATTATTTTGGCTATAGCCAAAACACTTAGGTGCTGCATCCTGCCGAGTTCCCATGGCACTTTTATATCTGCTCCGGGAACATATCCGAATTTTATATCTTTGTACCATGTATTTTCATCCCATCTGAAGCCGGATTTGAAGTCAATTTGCCAGTCAATTAGATGATAACTATTATCAATTAATCCTTTTATTTTTTCCTGTTCTGAACTATTTGGTTGGTTTGAATTAATAGTGCTTTCATCCTTTAATTTAATATTCTTCCAACCGGAACCAAGTAAGTTGAAATTATGATTGATATAGTTCTCAGCTAACTTTTCAATTATATCCTTTTTCTTCTTTAGCTCTGTCAGCCTGAGCCTAATCGAAGGGTCAGGAAATTGATAAAAGCTGTATAATTTCTGTTCAGGCTTAAAAGGATATTGTGAATAGGTGTTTTTGGTCAAATATTTTTCTTTTAACTTTTTATATTTGAGTTTCTTTGAATAATTATCGAATACCTTGGAAAATGCTATCCCCGGAGATATAGAAAATAATCTTAATAATTTTCTGAACTGACTCAATACTTTTTTTAATTTTATAATAAATAATCAAGCAAATTTATTGTTTTAATTCATTATATTCAAAAAGGTAAGGAAAGTATATATGTCATCCTAAATAAAGAATAAGTCTATTTATAATAAAATTAATTTTTTTCAGTCATAATCTAATTAAAATTGATATTTAAGAATAATTATAAAAAAAAAGATGCTGAACATATCAAAGAGTACAAATCCTGACGATTATGAAATATTAATCCGCAAAAGAGGTGACAATGTCTATGCTTCATATTGCCCCCAGTTGAATTATATGATTAAAGGTGAGGAACACGAACAAGTAAGAATCCTGATGAAAGAATATATTGAAAATCATATTAATGAGCTTTCAAAACAGATTCAATCTAATTAATTGTATTATACATGTTGTGACAAATTAAATTGATTGTGAATCTTTATTTATGAATTGTTAATCGTTAATTGTTAATGGAAATGATACATAGACTTACAGCCCGCTGGTGGTTTAGAGTTATAGCTTTTGCAGGCTTATCGAATGCTTTAATAATTCCTTTATTACTTTATACATCTCACCTTAAAAATGACATAGGATACCACTATATATACTCACTAATAACCGAAACATTCGTATTAATTATTTTAATTGGCTTATCAATTTTAATAGAAACTCTGCGAGGAAAAGGGAAATGGTTTACATTCGGAATTCTTCTCGATAAATGGGCTATCAAAGATATTGGTATGGGAGCGGTTTTAAACCTGTTTTTTGCATTCGCAATTTTCATATTTGCAACAGTCTTTTCAGCATATTCTGATGTAAGCATTCTTCCAAAAACCGATATTTTCGTTTATTTATCTTTAATCATATTAATTGAAGCAATAATAGAAGAATTAATTTTCAGAGGTGTCATTTTTCAGGCTGTTCTCGACAGATACGGTATTACAATAGCAATTCTTCTAAATAGCATTCTATTTGGCATGGGACATCTTGCAAATCCCAGCATCAATTTTTATGCAATTATTAATATAATACTTGCAGGAGTTCTTTTCTCAGGCATGTATATAAGAACAAAATCATTGTGGCTTCCGATTTCATTCCACTTTTTCTGGAATTGGTTTTCAGCCCTAATCGGTTCACCTGTCAGCGGAATTGATTTTCAAATCAGTCTGACAAACATTGCCTGGCTTGAACTTCCGGCATGGCTTTTCGGCGGTAGTTTCGGCTTGGAAGGGGGCTTTTTTGCTACTATTCTTATTATAATATCAGGTTTCATTACATTAAAATATTCAAATTCATCGCCATTTTTAACGTCAATACTTTTTAAAAGAAGTTACTATGAATCACAATTACTTTTTAAATTGAAAATTGATAATGGATAATTAGAAAAAATGTAGAATGAAAAATGAAAAATTCTGAACGGGAGATATGAAGTAAAATAAAAATGATTTATCACGTAGTGATTATATATTAGTGGAAGACATATAACCGCTGCCACCCTTATCCCGTAGGGATTATATAAAAAATACGGAATTCTGAATTGAAAAATTGAAAATGATTATTTATAGAATTTATTCAAAATAACTTAGTTGACAATGAAAATCTTAAATAAAATTAAACTATCGGCTTTAGTATTTACACTGCTTTTTTTAAGTCTCGAAGCAAAAGCCCAATGGTCAATAATGAATGCAGATGCCGACAGCCTCGTTAGGTTAGGTACAAACTATATATACAATATTCAGTTTGATAAAGCATCAGAGGCATTTCAGGAAGTCATCCGATTATATCCGGAAAATCCTGCCGGCTATTTTTTAGACGCTATGGTCGAATGGTGGCAAATAGTTCTATACAGAGAAACAGAATCAATTGACAGAACTTTCCTCAGAAAGATTGATAAAGTAATTAAAGTATGCGATAAAAAACTTGAAGTAAATGAATTTGATATATCTGCACTATTCTTCAAAGGCGGTGCTGTCGGATACAGGGGACGGTTTTATGCAATAAGGGAGAAATGGCTGAATGCAGTAAAAGACGGTAAAGATGGATTTGATATTCTTGTGAAATGCTGGCAGTTAGCTCCCGGAAATCATGACATCATGCTTGGTACCGGCATTTACAATTATTTTGCAGAAGTTCTTCCGGAAAAATACGCAGGTTTGAAAGCTATATCTGTATTCTTGCCCGATGGAGATAAGCAAATAGGAATTTTACAGTTGGAAGCCGCAGGTAAATATGCACGATATTCTAATATCGAGGCAAAAGTAATTTTATTACAGATTTATTACCAATGGGAAGAAGACTATACAAAAGCACTTGCTCTTGCTCAGGATTTATTTACACAATATCCCAACAATCCCTACTTTCACAGGTATCTCGGCAGAAGCTATGTCGCTCTTGGAATGAGACAGCTTTGGGAAGACACATGGAGGGAAGTTGTAAACAGGTGTATAAAAAAACAACTCGGATATGACCGTGTTACTGCAAGAGAAGCCCTGTATTATGTCGGTACAGGTTTGATGTACAAGGGTGATTTCGAAAATGCCCTTAAATATTTTTACAAATGTGATGAAGCCAGCCGTTATCTCGACAAGAAAGAGCCATCCGGTTTTATGGTTAGAACCAATCTATATATTGGCCAGATTTTTGACAAACAGGGTAAACGCGAATACGCAATTAAACAATATGAAAAAATAATTGACTGGAAAGATTACAAAGGCTCTGTCGAGGAAGCGGAGAGATACATTAAAAGGCCTTATGGACAGTAATAAATTAATAATGCAAAATGTAGAATGTAAAATGCAAAATGTAAAATGCAAAATGTAGAATACTGAATGGGAGAATTGTTGAAAATAAATATCCCGTAGGGATTAAATATCAGTAACATAGGAATTGCCACTCCCACTCTTATCCCGTAGGGATTATATATAAGTGATGAACTTAGAATGCTGAATTAAAAATTGATAATTGATAATGAAAAAAATATTAATCCTGTTTCTACCTTTCGTATTTGTGATTTGGACAGAACAGTGTTCTGTCCCTACATATTCTCAATTAACAAATAATAATTATGTTAAAACAGGATTAGATGTTCTAATCGAGAAAAACTTTGAGCCTTTAAAAGGAAAAAAAATTGCATTTCTTACGAACTTTGCAGGTAGAACAAGAGATGGTAAATCATCTGTCGAAGTTTTCCAAAACACAAATGTATGTCAACTTATAAAAATATTCACTCCCGAACACGGTTTCTATACGACCGTACCGGCTGGCGAACATGTCTCTGATGACAAAATTGGAAATACTTCTGTTGTCTCTCTTTATGGTTCAAAACGTAAACCTTCGGTAAGCGACTTGTCTGATTGCGATGCTGTTGTAATTGATATTCAGGATATAGGTATAAGGTCTTATACGTACATTAGCTCAGTTTATAAAATGCTCGAAGCCTNNNNNNNNNNNNNNNNNNNNNNNNNNNNNNNNNNNNNNNNNNNNNNNNNNNNNNGAAGGCTGGCTCTCACAGGATTCAACCGTACAACCTAAAAAATGTAATCTGACAATAATAAAAACGGAAAACTGGAAAAGATGGATGCAATGGGAGGACACCGGACTTCGATGGTTTCCTACTTCTCCCCACATTCAATCACCCGATGCTGTTCGTGGTGCTGCCGTGCTTGGTATCTGGGGTGAACTCTCATTATTTAGTATCGGCATAGGAACTACTCTACCCTTCCAATATTGCGGAGCCCCGGATTTCAAATCATTGGAAATTGCTAATGAAATTAACAGTCAAAATCTTTATGGAGTAAATCTTTATCCAACAAAATACCGCCCATTTTATGGAATGTATAATGGTAAAGATTGCGAAGGCCTTTTACTGAAATTTACACCAAATAATCTTTTCATGCCTTACAGATTCGGTATAAAATTAGCTTTAGCAATTCGCAAATATCATCCGAATATTTTTAAGAAGAGCTTTTCAAGTCAGGCACAGTCTATGTTCATTAAAGCAACAGGAACCGATGAATTATTAAGAGCATTTATGGAAAATAAAAGTGATGATGAAATAATTTCTATTTCACAGAATGGATTGGATAATTTTATCTCTCTAAGGAAAAAATATTTGTTGTATGAATAGCTTCCCTGCTTTTTCTATTATGATTTTTTTTGCATCTGAAAAAGTTACATTCGATAGTCTTGCGCCTGCGGCGTGGAAATGCCCTCCGCCACCCAGCTCTACAGCAAGCTCACGAACATTGATATCCCCCTTGGACCTGAAAGAAATTCTTACTTCCGGGTCATTCGGACGTTCCGTGATTAGTACACCTGCCTGTACTCCTTTTATGGTAACAGTATGTTCGACAATACCTTCAATATCAGAATCCAAGCCTCCGGTTTTTTTAAAAATTTCTTTTGTGAGAGTCATAACAACAAGTTTCCCATCATAAAATAGTTCCGAGCTTGCAAATGCTTCTCCCTGCAAAAGTGCTGCCCGGTATGGAATTATATTATATACTTCCTCATAAATTTTAACAGGGTCTGCACCATATTTAATAAGTTCTGCAATAATCAGGTGTGTTTCTCTTGTTGTTTGAGGAAACCTGAAACTGCCTGTGTCAGTCATAATAGCGGTATATAGTGCAGAGGCTATTTCCTCAGTGATTTTCAATTGCTCATCGCATTTCAGGATTTTCCAAATTAACTCTCCTGTTGATGCAGAAGCAGAATCAATATGATAAAAATCCGCATCAAAACTTGGTTCTATGTGATGGTCAATTACAATTTTCAATGCATTAGATTGCAAAACAACATTCTCCATTGCCTTAATTCTTGGGCTGTTATTAAGGTCAAGAACAAAGACTGCATCTGATTTCATTATATATTCATTGTCATTGTCAGTGTAAACATTGACATTCTCAATACCAGCCAAAAACATAAGATTATAAGGTGTTTCACTGCAGTTTATGATTCTCGTCTCGATGCCTTTTTGTTGACAATAAAAGAAGAAAGCGAGTTCTGAACCGATAGCATCCCCATCAGGGTTGACATGTGTTGTTATTGTTATTTTTTTTGTATTAATAAGAATTTTGTGTATTTCATCTACTGTCGAATTCTTTATTTTTTCATTTATCATATTATTCATTTTCAATTAATACTTGATTTTACTCATAAATATTTATTTCTTAGAGGAACAATTTATAATGTTCAATTTTGCAATTTCCAAAAAGCCAAAAAGTAATTTAATTAATTGAATATTTGTTCATTAAAAATTCAATGAAAATTGCAAATTGTAAATTGTAAATTCTTTTCCAATAAAAATACAACTTTGATATATAACTGAATTAATATCAATGCTCCAAAATTAACATTTTATTTGTAAATTACAGGTTGTATATATGATTAATGTTTAAGAAATCTCAATATTATTTTTGAAAAAGTATCTTCCATATATTTACATTTTCCTTGCATTTACAGCAGGATTATTTATAATTTTCTGGCTTGTGGACTCCGTACTGATGCCGCTTCTCGTTCATAACACAGAAACTGTTCAGGTGCCAAACGTAATCGGGAAATCTTATGATGATGCCCAGACTTTATTATCGGGAAAAAATTTAAAATTCATTAAGTCAGGTGAACAATACAGCGACAATGTAATCCCCAATACAGTTATTAATCAAATACCAAAGTCAGGCACTGAAGTCAAAGTCGGAAGAAGTATTTACCTCATTATCAGCAAAGGAAGAGAGACTATTGAAGTACCGTACCTTATCGGAAAATCTCTTCGCGAAGCAAGAGTAACACTTATTCAAAATGGCTTGGCACTTGGTAACGTTGTTTACGTTGCTTCGGATTCTATCGGATTCGATACTGTGATATCACAGAGCATAGGCAATGACAGGAAAATTCCTGCGGGTAGTCCTATTAATATTATAGTCAGTAAGGGTTCTGAAAATTTCGTAAAAGTTCCTAACCTTGTAGGCTTGTCCGTAAGCGAAGCCCAATCATTGCTCACTGAATCAGGTTTGGCAATTGGTAATATTTTCCTTGGAAAAAGCGAGACATATATGGCAGGCACTGTGATTGACCATTCACCTGCCGCAGGAGAACTTGTTAAACAAAATTCCCCGATAAATTTGACAATCGCAAAATAATTCAGAATTTATAGAGGTTATTTATGAAATATTTAAAATCAATTATTATCGTTTTCATTTTTCTTTTTTCTGCAACAATTCTATGCTTTGCACAGGACAGTAAAATGATGGCCAGTGCCTATGTCAGCTATAATATGCCAATGGGCACTACTGCTGATAATTACAAAAGCAGTGTGGGATTCCAGGCACAATTTGAATATTTATTAACTGAAGACATTGGTTTAGATATAACTGCAGGATATATACCGTGGAATTTTGAAAATGAGGTTCCTGACCAAACTTTCACTATTATTCCAACTCTTATTGGTGGAAGATACTATTTCATGGCAAGAGGGATGTCGTCCTATGTAGGTGTTGATTTGGGCTTGTATCATACTACTTTCAAAACAGTTTCTGAAAAAAGACCCGAATCCAAATTTGGTTATTCAATTCTCGGAGGAGTCTTGTTTCCAATGAGCGATAATTTGTATGTAAATAGTAATATAAGTTATACAAGTATCAGTACAGCAGGATTTACATTCACATATATTGCTCTTCATGCTGGTCTATCGTTTACATTTTACTAATGATATGTGATTAAATAATAAAATTAAACCAAAATTGATATAATTATATCAAATAGAAAAAATACGAGGTTAATATGTTCAGAATTTTTACTGTTGTGTTTTTAATTATTTGTTATTACTTTTCAATTGCAGAATACAGGGAAGTTCAAATTCCTACACGTGTCTCTGATACTGAAAAAAAATCCCTCGCTGCAGATATATATGTAATTGATTCAACAGTTCCAAAACCAACTATATTAATTCAAACTCCCTATAATAAAAATGCATATAGGACACTGCAATCACTACCTCAGGAAGGAGGCACACAACTGCCATTCGATACAATTAACTATAATTATGTCGTTCTTGACTGGCGTGGATTCTGGGCTAACAATGACAAAGACATTACGGGTAAGGACAGAGGTGAAGACGGTTATGATGTAGTTGAATGGATTGCCCAACAACCCTGGTCAGATGAAAAAATTGGCACATGGGGAGGCTCTGCACTTGGTTACATACAATTTCTTACAGCAAGGCTTCATCCGCCTCACCTTGTTTGTGCTGTTCCGCT
>MGZP01000017.1
TATTGGCAAGAAATACACAGTTAATATTGAACAAAATAATTCAAACATATGGCATTATTTGGGAAGAATGACAAGAAAGACTAAGGTAGTATCAAAATCAGAAGAAATGATTGATATAACATTGCGTATTTCTTGGTATCTAAATGAGGCAGATGGATATAGTTATTTTCAAAATAAGGCGTTATCTATCTATTAGTTAACACTCTCTAAAATTTAAATAAAAATAATCATATTAATCATATCAATCATACAAATCACAGTTCAGGTAGTTGCGTTTCAGCGTTGAAAAAAACTCTGCGAAACTTTGTGTAAAACTCCGTGAAACAAATATGTATTCCCTACGGGAAAATAATTGTTGTTTGGTTTCTGTTTCTTCTACTAATATATTATCCCTAAAGGAATAACATCAATTCAACATTCAAAATTCAAAATTTAAAATTTCTTCTTGAGAAGTTCTCCTATAGTCGGTTTACTGATTTCAGTCAGTTCATAATAAACTCTCGTATTTGGCTTTTTAATTTTGATATACCTTCCAAGATTAATCGGTGTTCCTATAACCACTGAATCGCATTTAGTCTTGTTGATAGTCGCTTCCAGGTCTTTCAATTGCTGTTCGCCGTATCCCATAGCAGGAAGCAGAATTCCGATATCAGGATATTTTTTGAAAGTATCCTTCAGCTTACCGACAATATATGGACGCGGATCAACAAGCTCTGCAGCACCATATCGGCGGGCGGCTACCGTACCTGCTCCGATTTCCATTTCACCATGAGTGAGTGTAGGACCGTCTTCAACTACAAGTACATTTTTATCATAAATAACAGATGTATCATCAACGGCAAGCGAAGATGCCGCCATAACAATCATAGCTTTTTTATTCAACATTCTGACATTATTCAGTACAAACTCAATATCTTCGGGATAAGCTGAGTCAACTTTGTTGACTACTATAACATCAGCCATTCTCACATTTACTTCACCCGGATAATACCCTATCTCGTGCCCCGGTCTGAGCGGGTCAACGACAACAATTGAAAAATCCGGTTTATAGAATGGCATATCATTATTACCTCCATCCCACACAACAACATCTGCTTCCTTTTCTGCTTGCCTCAGAATTGCTTCATAATCAACACCTGAATATATCACGCTTCCCATTGCAATATGCGGCTCGTATTCCTCGATTTCCTCGATTGTACATTTATGCTTAATCAGGTCTTCGTATTTTGCAAACCTTTGCACTTTTTGTTTTTCTAAATCTCCATAAGGCATAGGATGTCTGACAGAGACAACCTTTTTGCCCATTCCGAGTAATGCCCTAACGACAGCACGTGTTGTCTGGCTTTTTCCGCATCCTGTCCTGACCGCTGTAACCGATACAACAGGTTTCACTGATTTTATCATAGTGGGATAAGAACCGAGCATAGAAAATTTTGCACCTGCCGATAAAACTCTCGAGCCAATNNNNNNNNNNNNNNNNNNNNNNNNNNNNNNNNNNNNNNNNNNNNNNNNNNNNNNNNNNNNNNNNNNNNNNNATGATTCAAGTTCTTCTTCAGCGTAAATTGGAATTCCTTGGGGATAAAGTTTACCAGCCAAAGCTTTCGGATATTTTCTGTCATCAATATCGGGAATCTGAGCCGCTGTGAAAGCAACAACTTCATAATCAGTATTGTCCCTGTATGTTACATTAAAATTGTGAAAATCTCTACCTGCCGCACCAATAATTATTAATTTCGTCTTCTTAACACTCATAAAATCTCCATAACTATTCAACAAATTATTTTCAATTTAATCTAATGCCTTAACGACTTTCTCAATTCTTTCGAAAGCCCAGTCAATCTCTTCTTTTGTAATCACAAGAGGAGGAGCAAAACGGATTACATTGTCGTGTGTCTCCTTGCATAATATACCCTCATCCATCAACTTCTCGCAATATGGCCTTGCCTTTGTGTCGAGTACAAACCCAATCCACAATCCTTTACCTCTCACTTCAACCAAATGGTTGCTTTTGATTGTTCTCAATTTTTCAATAAAATAATTTCCCATTTCGTAAGAGCGTTCAATCAACTTTTCTTCAACCAATACTTTCAATGCAGCACGTGCTACAGCCGCTGCAAGTGGATTACCCCCGAATGTTGAACCGTGGTCTCCCGGTTTAAACACACCAAGTATTTCTTTACTCGAAAGTACTGCCGATACAGGATAGAAGCCGCCGGATAATGCCTTCCCAATAATCACCATGTCAGGCCTGACATTCTCATATTCAAATGCGAAAAGTTTACCGCTCCTGCCTAATCCTGATTGAATCTCATCACAAATGAACAATACATTGTTCTCTTTACACAGTTTCTCGACTTCCTTCAGGTAACCGGCGGGAGGTACAACAATACCTGCTTCTCCCTGAATCGGCTCGACAAGGAAAGCTGCTGTATTGTTGTTTATTTTTGATTTCAAATCATTAATATCACCATATTTCACTATTGGAAAACCCGGGGTCATCGGGCCGAATCCATCTCTATACTGTGCTTCAGTCGAAAAGCTGACTATGGTTACTGTCCTGCCATGAAAATTATTTTCAGCACAAATTATTTCTGCTTTATCTTCAGGAATTCCCTTCACTTTATATCCCCATTTACGTGCAGCTTTAACAGCCGTTTCAACAGCTTCTGCACCTGAATTCATAGGCAAAGCCATATCATAACCGGATAAATCGTGCAAGTCTTTGTATAATAATGGAAGCTGGTCATTTCTGAATGCCCTGCTTGTTAATGTAACCCTTCCTGCCTGCTCGACAAATGCCTTCATTATTTTTGAATGGCAATGCCCCTGATTTACAGCCGAATATGCGGCAAGGCAATCGAGGTATTTTTTTCCTTCGACATCAATAACCCAGGCTCCTTCTGCTTTTTCAACAACAACATCCAAAGGATGGTAATTATGTGCTCCGTATTGTTCTTCTAATTCTATATAATCTTTTGTTTTCATAATCTCTCTCATTTGTTCCTTATAATTAATTTACTCATTATCAAAAAGCATTGTCAGCAATGCCATTCTTACATATAATCCATTCCTCGCCTGCCTGAAATAAGCGGCACGCGGGTCTCCGTCAACCGCAGGATTAATTTCTACTGACCTCGGAAGCGGATGCATAATTATCGAATTATACTTCATCTTCTTCAAAACATTTGTATCAATATTGTATTTGGTTAGATCAATCTCCTTATGTTTCAATCTCTCCTTGTCAATTCTCGTTTGATAAACAACATCAACCTTGCTGATAATATCCTCAGTGTTTGATGAAAGATGGTATGATACTCCTTTTTCGTCCAGATGCTCTAGAATATCATTTTTAATCTGAAGTTCATCAGGAGCGATAAAGTATAATTTAATCCTGTCAAACTTACTCAGCAGATAAGCAAGTGAGCGGGCTGTTCTGCCTTGGTCTAACGCTCCAATAATTGCAACCGATAAACCATCGAGAGCATGACACTCATTATAAATCGTGTATAAATCAAGTAATCCCTGGGTTGGATGCTGCCCGCCGGAACCATCACCTGCATTAATAATTGGAACGGGAGAAACAGATGCTGCTCTTTGAGCCCCACCTTCCTGGTGATGTCTGAGTACAATCACATCACAGTAATTAGCAACTATCTGTATCGTGTCTTCAAGTAATTCACCCTTGACTTCCGAAGAAAACTCCTTAGCCTGTTCTGTTGATAGCACCCTACCGCCAAGCCTGTACATTGCCGCTTCAAAAGAAAACCGCGTTCTTGTCGAAGGCTTGTAAAACAATGAAGCCATAACTTTATTATCATAGTCTTTTGTGCCGCTACGAGCAACAACCCTTTTCATATGGTCGGTCCTCTCGAATAATTCGAGAATCAAAGGAACCGTGAACTGCTGTGATTCTACAATATGTTTTAATTTCATGTTAACCTCAATTTATTACGGTTAATTATTTTATCAATTTAAGGTATAATATGAGTCCCCGCTTTCTCATCGAGTGCATCCATTAAAAATTCATAAGAAGTAATTATGGCTTTCTTGCCGCCATTCCTTAAAAATTTAATAACGGATTCTATCTTTGGTCCCATACTGCCGGGTGCAAAATGGCCTTCCTGAGAATATTTTTCCATCTCATTTGCAGTAGATTTTCTTATACCTTTCTGGTTTGGTTTTTTATAATTCAGATATACCTGGTCAGTGTCCGTGCTGATAATAAACAGGTCAACATCCAAGCCTTGTGCAAGCAGTGCTGATGACCTGTCTTTGTCAATTACAGCTTCTGAACCAATTATTATATTATTATCTCTTTTTATAACCGGTATTCCCCCGCCGCCAAGTGCAATAACGATGATTCCCAGTTCGAGGACATTTTTTATTATATCAAGCTCAAGAATCTCGATTGGTTCGGGAGATGCAACGACACGCCTGTAGCCTCTGGCGGCATCTTCTATGATATTCCACCCAAGTGTTCTCTGTTTATCTTCTGCAATTTTCTTAGAATAAAACGGACCAATAGGTTTTGTTGGATTTTGAAATGCAGGGTCGTTTTCATCAACTCTTGCCATCGTTGGAATTGTTATAACAGGATTGCCTAAACCGAACTGTTTCATTTCATGAACTAAGGCTCTCTGCAAAATATAACCTATTTCACTTTGAGTCGTGGCAACGCACATATCGAGCGTATGAGTATAGACTTCTGTCGCTGCTCTTTCTGACCTCAGAAGTGCAGCACCAACCTGCGGGCCGTTTCCGTGAGTAATGACAACCTGCCAGCCGAGTTTCACCATCTGCGATATGCTTCGTGCTGTAGCCTTCGCATTGAGCATCTGCTCGTCAAGTGTTCCACGTTCACCCGCACGGATTAAAGAATTGCCTCCGACTGCTATTAATGCTTTTAAAGCCACTCTGCACCTTATTTCATCAATTTATACATAATTGCCTTTTGAGCATGAAGCCTGTTCTCTGCTTCCTGAAATACAACGGAGTAAGGAGCATCAATCACGCTATCTGTAACCTCATCACCACGATGTGCCGGAAGACAATGCATAAAAATCGCATCCTTATTTGCATGAAACATCAATTCATCATTAACCTGGTACGGCTTAAATATCTTCTTTCTTTCCTCCGCTTCCTTTTCCTGTCCCATTGATGCCCATACGTCTGTGTACACTACATCTGCATCTTTTGCACCTTCATATGGGTCATTCACTACTTCGATTTTTGCTCCTGTTGATTTTGCATCTTCATTTGATAAATCAATTGCTTTTTTTTCAGGTTCAAATCCTTTCGGACATGCTACGGTAACATTTACTCCCAACCTGGCTCCGGCGAACATCAATGAATGTGCTACATTATTCCCGTCTCCGACATAACAAAGCTTCAGCCCTTTAATATTTTTTTCTTTTCCGCCTTTTAATTCAAGTATAGTTAAGAAATCTGCCATAGCCTGGCACGGATGTGAAAAATCAGTTAAACCATTTATAATTGGTATTGATGCATGATTTGCCATATCAACTACGATTTGATGTGCAAAGGTTCTTATCATTATTCCTTCAACCATTCTCTCTAAGTTCTTGGCAACATCATAGACTGATTCCCGCTTCCCAAGGTTAATTTCATTCGGAGAAAGGTAAAGAGAAAAACCACCGAGTTGTTGAATTCCAACATCGAAGCTTGTTCGTGTCCTCAATGATGGCTTTTCAAAAATCAGTGCTAAAGTTTTTCCTTTGAGTGAATCAATATATCCCAACCTGTTTGCTTTCATTTTCAAAGCTAATTCAAATGTCTCCCTAATTTCTTCGCTTGTAAAATCCCTTATGCTTAAAAAATCCCTTTTCAAAGTCAAGACTCCTAATAATAATTAAATATAACTTAACTACTGAGGTTATTTAGACTGAAGGCTGATAGACATTTAGCGTTTCCGCAACGATCGAATCAAGGCTCCCAGCACTTTCTCTGTCTCTAATAACTTCAATTTACATTCACTAATTTCTGATTCCCTAGCATAACCCAATCTGACGGCTAATGTGAATTGATAATGCAATTCCCTTAAAGAACCAAAAGCGATCTCAAGAAATCTAAGATATTCGGCCTGACTTTCGCGTGCACATCCTTCAACAATATTAGAAGGGACAGAAATCCCAGCTCTTCTCATTTGTGAAGTCAATCCATATATTTCATCTTTAGGGAAATCTTTTGTTACCTTATAGATTAAAACTGCTATTTCATCTGCAAGTTCAAATGCCCTGAGTTTAGAATGATTTCGCATAATCTTTTCCTACAGTCTATTAGTCTATAACCTATCTACCTGAGTAATTACAATATAACTTTACTAATTAATAAAAAATGTTGAATATGTAAATTGAAATTTACTATAATTATAATTTATAGTTTAATTAAATTTTCTCTTTAGACAGGTGCATCGGTTTGATAATGCTTAAACTGTATAATTTTGCTCGCACGTGTTTTGGGAAGATTAAATAGTTGTTTGACCAGATAATTCTCCATAACCGGATTTGTATTATAATTTTCTTTAGACAGATTAAGCAACATGCTTTGTAATTGTATTATTATTAACCAATTTATTGCCCCCAAAAATAAGAAAAATAATTTGAAACTAAAATTTGAGTAAAAATCATATAATAAATTGATATTAAAGACATAATATTTTTACTGATTATTAAATCGTTAGATAGGCGTAATCTCTTTATTATATTATAATTTACTCAAATAAAACCATATTCAAATTTAATTTTTTCGATTAGGAACATTAGGTTACAAATTATTTGTCTTTTATAGGAATCAGTGATTTCAAAAAACAGAATTCATAAAAAAGAAATGAAAATTATTGTTAATTTTATATCTTGTTTAAATATTAAAAATTGAAAATGGAGTTTGATTGTTATGTTAAAAAAAGTTGAAAGATTTGCCCTTGAAAGTCCTATATCATTGATAACGGGTAAAAACAGGCTGGATTTGACGAGAGAAGATTTGATTAAGGTTATTCTTGAAAAAGAAATCCAAAGAATTACTTTCCACTATACTGCAATGGATGGAAAAATCAAGGAACTGAAAATACCAATTACAAATAAAAAGCATGCTGAATTAGTTCTGACTGAAGGCGAAAGAGTTGATGGTTCTTCTTTATTTAAAGATATTGTGGATTTAGGCAGTTCGGACTTGTATGTCGTACCCGAATACAAGACAGCATTCCTCAATCCCTTTTCAAACAACAGCCTTGATTTTGTATGCAGGTACCTCGACCCAAACGGCAACTTAGCGGAATTTACACCGGATAATATATTAAAAAGAGCAAGTAATTTACTTAATAAAAATTCCGGTTACACTCTGAATGCAATGGGAGAACTTGAATTCTACCTTGTCAGCGAATCGTCTGACCGTTTATATCCATTGCAAAAACAACAGGGATACCATGCAAGTCCACCCTTTGTTAAATCCGGTGAATTACTCGATGAAATGCTCCTTCATTTATCACATATAACCGGAAATATAAAATATGCCCACCATGAAGTTGGTTGTCTTGAAAAAATCGAAAGTGACTTTGATGAGCTTAACGGAAAGAAAGCCGAACAAGTTGAAATAGAATTTCTCCCAACTGCTGTCGAGGATTGTGGTGATATTATTGTTATGGCAAGATGGATTATCAGAAATATCGCATACAAACACGGGAATATAGCAACATTTGTTCCAAAGCTGGACGTTGGCCATGCAGGAAATGGCATGCATATTCACCTTGCATTAATGAAGAACGGTAAAAACGTTATGACAGGAAACAAAGGTGAGCTATCAAAACAGGCAAAGATGCTGATTGGAGGTTTATGCCATTATGCTCCAAGCCTGACATCCTTTGGGAACATGGTTTCAGCTTCTTACTTGAGATTAGTTCCTAACCAGGAGGCTCCTACCAAAGTTTGCTGGAGCGAACGAAACCGCAGTGCATTAATAAGGGTTCCACTCGGATGGTCGAATGTTAGCAACCTTACCAAAAGAATAAATCCACAGCAAAAAACAGAATTGGATTATAAAGAATGCCGGCAGACAGTAGAATTTCGCAGTCCTGACGGCAGTGCCTTTGCTCATCTATTACTTGCGGGATTGACAATAGCTGTTGACTGGGGTTTAACCCACGAAAAAGATTCATTAAATAAAGCAAAACATAATTACGTTTCTTCAAATATTCACAGCTCATCGAGCTATTCAACTTTAAATGAAATTGCAACAAGCTGTGCCGAATCTGCTGAAATTCTTCTTAATCATCGCAATGATTACGAAAAGGATGGCATTTTCCCTCCAAAAGTAATTACCTATATTGCAAAACAGCTTCAGAATGAAAATGACCGGACTTTAAATCAGAGATTGCTTGCCCTGGCTGACGATGAAAAATTGAAAGAATCAAGAAGGATTATGCATAAGAGAATACATACGCATTGAAATAATTTTCAATCTTCAATTCTCAATTTTCAATAAATTTTCAATTCTAAATTAAAAATGCAGAATTGAGGATAAAGCAAATTTTACCACAGAGTCGCACAGAGTTTTGAAAAGAGTTTCACAGAGTTTTTTGGTGATATGAAGCCAAAATCGTACGTTTTTGGACAAATCATACGTTTTTGACGGTGTTTTTAAGTGCCCGATTTGTCTGACCTCACCCTAAATCTCTCTCCGAAGGCGAGGGACTTTTTTTCGTGGCAAAGCATCCCGGTTACGGCTGATACAGCCCGACATTGTTTAGCAAAGAACATGCGGTGCAAAGATAAGGATGTGGGAGTGATATGTCAAGAAAACCATTTTAAAAGGATTTTAAAAATATAGACTGTTAGACTGTAGGTGTTTAGACTGTAGGTTGATGTAGGAAGAAGCAAATTTTAACACAGAGGGCACGGAGGGAAGACACAGAGATCACAAAGCAAGGACGCAAATTGTCGGAACTGTGATTTGTGTGATTTATGTGATTGGG
>MGZP01000018.1
GAGAGGGAGCAAGAAAAATACATGGAAAATTTTACACTCTTTTAGAGTGTTTAGAAATCCACCGCCTATGGCGGTGGTGGTTTAATTAGGTTTTCGCATATTTACATATTTCGGAAACCTGTAATTATAAGAACTTTAAAATTAAAGAATGTTGGTAACCCAAACAAACTGATTACAAAAATTGTCAATGCTAAAAGCGTTAATTAAAGCTCTCATCGAATTTGTAACATCTAATATTTCAAGGTGAATTAGAAAATAATGATTTGTTTAATTGTTTGATTTGATTAATTTTGACAATAATAGGTTGTAATTTATAAGTAGTGAGATAATTCAAAATTGCATAAACCAAGAATATATATTGATACATCTGTATTAGGTGGCTGTTTTGACGATGAATTCAAAGAGTGGTCTAATAAATTATTTGATGAGTTCGCAAGTGGAAAAAAGATAGCAGTTGTTTCGGATATTTTGATAAAAGAGTTAGAGGATGCTCCCCAAAGAGTTAAAGATAAATTTAATTTATTACCTTCTTCCTTTCGAGAAGACGTAGTAGTAGATAATGAAGTTATAGAATTAGCTAATACATATATAAATGAAAATATTGTTTCTTATAATTATTACAATGATGCTCTTCATATTGCTTTAGCAACTGTTAACAAAATTGACATCTTAATTAGTTGGAATTTTAAACACATTGTGAATTACAATAAAATAATACTATACAATTCAGTTAATATTAAAATGGGTTATCCATATATTGAAATTAGAAATCCAAGGGAGTTGGCAGATGAAAACTAAAGAAAAAAAATTCGACGCTGTGAAAATGATGCGTGATATTCGTGATAAATTATCTGAGAGATGGGCGAAAAATCCTGAATTGATGATGAAAGACTTAGAGGAAGTTAGGAAAAAATATAACCTAAAAGTTGAAAAAAAGGATAATCAGGTATTAGTAACCTGACGTCAGATAATTCTATTTTTTCTAAATTTTATGTACCCCACAAGAAATGTTGGAGGTTTAATATGTGGAAAGATAGAATAGTAGAACAGGTAAGAAAAAATAGAGAGAAACTATTTGCTGAATTCAATTATGATATACATAAATTTTCAAAATACATAATGGAAATTCAGAAAAATGATAAAAAAAGATTAGTAACAAAACATCAGGTGAAAAACTAGCAAAAAAATTAATTTAAAATACAAGTAAGCGTTGTCTTACTGCGTTCTTAATCGAAAACTGGTAATTTTTATGTAAGAAAGAACGCAAATAGGACACGCTCCCGAATGGGGGCGTTTTCCTTTTGCTTTTTCTTACAGGTATACCAGTACCTCGATTAAGGGCAAATTGTGGAAATGCCCTTTTTTTATTTTTTAGAGGTAAAGAAAAAATGCTCGCAAAAGAGATTGCTATTAAAAATCATATTGAAAAAATTAAATACTGGGTTCAAAATAGAGGGCCTGAAGAAAGCGAATGGGAAGATTTTAACAAATGGGTTGATATTCTATTTTTTGATAAAGAAAAATATGAATTTACTCAGGAGGATATGAAAATAATTCTAGAAGCATTTGGAGATTCGATTAAAATTGATACTCTACAAGGGTATATTTTGAATAAACCTAATGGTTATCCAGGTGATTTTCTAATCATTGATTCATTATATACATTTAATTCAATTAGAGATAATAATCATATCAAATGGGATAAATTATGTCTAAATGCAAAAGGGGTTGTAGCTCTACGAAATCGCAAAGCATATTTCATAAATCTTTTATTATCCAAATTAAAATCATATCCAAATGGAATTTCAGTTCTAAATGTTGCAAGCGGTCCCTGCCGGGATTTAAAAGAATTTTTCCAAATTAAACCGGATTGTAAGATAAATTGTGATTGTTTAGAACAAGATATAAGAGCTATTAATTATGCTAAAATTGTACTTGATGAACATAGTGATAAAATTAAATTTATTTGCAAAAATGCTTTAAAATTTTATACAGATAAAAAATATGATTTGATTTGGTCTGGTGGGCTTTTTGATTATTTTACAGATAATATTTTCGTTCGTTTATTAAAAAGATATTATAATTTTTTAAATAAAGATGGGGAAATTGTCATCGGTAATTTCTCACCAAATAATCCTTCCAAAAATTATATGGAGCTTATGGATTGGCATTTGAATTATAGAGAGGAAAAAAAATTAATAGATCTTGCAAAGGAATGCGGTTTTGTTATAAATTTTGTTTCAATTGATAAAGAATCGACTGGTATTAATTTATTTCTTCATATAAAAAAGCATTAGATATGAACGTTGCATTATGCCTCAACAATGAAGGGAACGAAGTTTCCCTCGAAAAAATGAAGGTTTATAAACTAACAAGTTCTGTCGAAGAAGAAGCTGAACTTATCGGCATCATTGATGAAAGTGGTGAAGAATACCTTTACCCTAAAGCTAATTTTATAATGATAAACATACCGGAGTTGGCAGAATCTGCAATAAATTAAAATTTTGAAACTTTATTTAAAAAAATTATTTACTACACCCATCCCATTATCGGTATCATCGTCTCCTGTATGGCTCCCGCTACTTTCACCTTACCCTCATCTGTTACAAATGCATCTATCTCTGTGCGAAAACCGATTTCCTTATGCTCGATGTAAATCCCCGGTTCTATCGAAAAACATGTACCTGGAATAATTTTCCTCTCATCTTTGGTTTCGAGGTTATCAATATTCACACCGTTTCCATGCACTTCCTCGCCGATGTTATGTCCTGTCCTGTGCGTGAAGTATTCACCATATCCTGCATCAATAATAACCTGGCGGCAGGCATCGTCAACTTCCCATCCGTACAAATCTTTGCCTGAAGCGAATCTGTCTTTCACAAGCTGCAGTGCCGTGTCACGCGCTTTCTTGTCAATCTGGAAAATTTCCTCTAATTCTATGGGTACTTCCGTTCCGATATATCCCATCCATGTAATATCATAATAAATACTACCGGGCTTGTCTAACTTTGCCCACAAATCAAGCAGCACTAGGTCGCCTTCCTTCATCTTGTGACTGTTCTCAGGAGTCGGCTCAAAATGCGGGTCTGCGGCATGTTCATTTATTGCTACGATTGGACCGTCATCCCAGTGCATTCCGTTTTCCTTCATCATTATATGCATGTATTGAAGAATTTCATACTCTTTAGGATTTTTTCCATCCTTAATTCTGCGTGCAATCTCCTTGAATGTTTCATCCTTTACCATCTGCATAATCTTTCCTGCCTCGACATGACTGTGCCAGTCTTCCATCGAAAGATGAGACTCAAACTGGCTCACAAGGTCTGCACTCGATACGACTTCAACTCCAAAACTACGGATTAATTCAATAGTACCGCCATCAACTATCGAAACATAAGGTATGGCATTATTCGGTGAATACTGCATTGCGACTTTCTTCGCTGCTCCCAAAATATCTTTCAACATCTTATGCTGTTCAGGCCAGGGCAGATAGATATGCTTCTTACCAGGTAGATGGTCACATCTCCACGGCTCGATTTTATGAACAAGCTTCTGCGGTTCTCCCTGTGCAGGTATATAATAAAACCAGCGGCGTGAGGCAAATCTGCTGGTGTCCATTTGCAAAATTCTTGCGGCGATTCCATCCCTGTTGTGAAAATCGTAAAATAGCCATCCGTCAAATCCCGCTACCTTCAATGCTTTTTGTATCGCTATTAGTTCCATGACCTAATCCTTCGGTAATTAATAATTGTTATTATTTAACTTCAATTTTAATACTAAATAGCAAAGATAAAAAAAGTAACTAATACTTTTGTTATTTATTTATAATTGCTTCTCAAATTGATTTTTAGCATTTTTGCTAAACGATTACGTACTTTAAATATTTATTAAAATTTTTCAGGAGCTTTTCGCTCCGGGAGTTTAACATGGCCGAAAATCCTGCAAACAGAATTCAGGACTATCTTGTATTTGGAGAATTTGGGGGAGTGAACCCCTCTATTGAAGACTCGGCAACTTTTACTTTCCTGTCAGCCGAGAGAATGAAAGAAGTTTTTCAGGGAAGGGCAGAGGGCTGTTATCTTTACTCTCGCCATATCAATCCGACTGATGAATATCTTGCACGTGTGATTGCTCTTATGGAAGCAAGTGAATGTGCCCAAATCACTGCATCGGGTATGTCTGCAATAAGCTGTGTGCTGTTACAGCTTTGCAATTCAGGTGATGAGATAGTGTCAAGCCGTACAATTTACGGCGGCACTTATGCACTGCTGAAAAACTTTTTGCCCAAACTCGGCATCACCACTCACTTTGTGGATATTACTAATCTTGCTGATGTCAAAAGTAAAATCAATGCAAAAACAAAAGTTCTCTATTTCGAATCAATCAGCAATCCATTGCTCGAAGTTGCCGACATTCCCGCTTTAAGAAAATTAGCGGATGAGCATAATCTGAAAATTGTAGTTGACAATACTTTCAGCCCTCTCATACTCTCACCCATCAAATTGGGAGCCGACGTCGTTGCATACAGCTTAACCAAATTTGTGAACGGCTCCAGCGACTGCATTGCAGGTGCAATCTGCGGTACTCGTGATTTCATCTCCGGTCTCAGGGATGTGAACTCAGGTGCCTGTATGCTGCTTGGTCCCGTGATGGACCCGATGAGAGCCGCGAGCATTTTCAAGAACATGAGGACTCTCCACGTCCGTATGGTTCAGCATAGCAAGAATGCAATGTACCTTGCCGAAAATATCGCAAAGCTTGGCATCAGGGTATTCTATCCCGGCTTGCCTTCGCATCCTCAGCACGAATTAATTAAAACAATACTCAATCCAGATTACGGTTTCGGTGGTATGCTTACAATTGACGTGAAGGACGAAGAAATCGCAAACAAGCTGATGATAAAAATGCAGGAGGAGCTTGTCGGTTACTTCGCTGTCAGCCTCGGCTTCTACAAAACCCTGTTCAGTTCACCTGGGACAAGCACCTCCTCCGAAATACCAAAAGAGGAGCAGGAACGTATCGGCTTATCGCCCGGCTTAGTGCGTTTCTCCGTCGGCATTGACCATGACATCCAAAGAACCTTCGACCGAATAAAACAGAGCATGAAAGATTGCGGTGTGATATAAAAAAATTAGGTAACCTATGGAACAAATTAGAGATTTAAGTGATGAAAGACTTTCATATTATTGTATTTATTGTGGAAAAGCCCCTGATTCAAGAGAGCATGTACCATCAAAAGTATTTCTTGACGAACCATACCCAACAAATTTACCTGTTGTACCAAGTTGTATTGAATGCAATAATAAATTTTCTAAAGATGAGGTATATGTTGCTTGTTTGTTAGAATGTGTGCTTCGTGGTTCTGCTGATATTGATAAACTTAACAGAAAAAAAATACAAAGAATATTAACCGAAAAGAAAAAACTTCAACAAAAATTAAAAGAATCATTAGTAGAAGATAATGGGAAAATATTTTTCAAATTTGAAAAAGAACGCATAGTAAATGTTTTATTAAAACTAGCTAAAGGTCATGCGAAATTTGAAAATAGCGAAATACAGTTTGAAAAACCAGCCTACTTTTTTTGGAAACCATTAGTTTTGATGAATAATATTGAATTGGATAGATTTTATAGTGAAGAAGAAATTGATTTATTACCAGAAGTTGGTAGTAGAGCTCTGCAGAGACTTATATCAGAAGGTAAATTAAATTGGATAAATGTACAAGAAGGTAGATATAGATATTATTTTTCACCTTTTCCTATAAGAGTTAAAATTGTTATTTCAGAATATTTAGCAGCTGAGATAATTTGGTCTGATTAATGTTGTTAGGATACAAGAATGGAAAAATTGGAGGATAATGTAATCCGAACGAAAATAATGAAGGCAAATAAGCCCAAAGGTAATAAATCAACCGAATTGGCTTTAATTTATTTATTTAAAGAATTGAAATTAAAAGGATGGAGAAGGAAATATAAATTAATCGGTTCTCCCGATTTCGTGTTTTTAAGAAAAAAAATTGCTATATTTACCGACGGCTGCTTTTGGCATGGACATAATTGTAGGAACGTAACGCCTAAAACAAATACTGAATACTGGGATAACAAAATAATTGAAAACAAGAAAAGAGATAGAAGAATAAATCGAATCCTTAGAAATAAGGGCTGGATTGTTTTCAGGTTATGGGAATGTAAGATAAAAAAAAGAAAAATTCCAAAAAAGTTGAGAGAATATTTATTGGATTAAAATTATATTATGAAAAAAAAATATTCAGCGATCGATGTCTTTTGTGGAATCGGAGGGTTATCTTATGGATTGAAGGAAGCTGGTATTCCTGTCCTTGCGGGTATTGATTTGGATAATTCCTGTAGATATGCTTTTGAAGAAAATATAAAAGCTGATTTCATTACAAAAGATATATCCGAATTAAGAGGATCTGACATTTTGGATAAGTATTGGTCGAATAAAAATAATATTAAGATACTTGTTGGGTGTGCCCCCTGTCAACCATTTTCTTCACATTCAAACAAAAACAAAAATAAAGAAAGAAGTAAAAAATGGCATTTGCTAAATGAATTTAAAAGATTAGTCGAAGAAACTAATCCTGAAATAATATCTATGGAGAATGTTCCAAATTTATCTAACCAACAAATTTTTATAGATTTTGTTTCCTACTTGGAAGAACTTAATTATAATGTGTCATCTTCTAATATTTATTGTCCAGATTATGGAATCCCACAAAAAAGGCGTAGATTAGTTTTACTTGCATCGAGATTAGCTCCCATCGAAATTCTTCCAAAAACTCACGAACAACAAAGTTATATTAGTACACAACAAGTTATTGGAAATCTTCCTCGAGTTGCTTCAGGAGAAATTTGTAAATCCGACCCATTACACAGAACGACAAAACTTACAGAAATAAATTTACAAAGAATAAAAGCTTCAAAACCAAATGGTACTTGGCTTGACTGGAAAAAAGAATTACGATTAAAATGTCATAAAAAGTTATCAGGGGATACATATCGTTCTGTTTATGGTAGAATGTCTTGGGATGAACCCTCACCAACAATTACTACTCAATTTTATAATTATGGAACTGGTAGGTTTGGTCATCCAAAACAAAATAGAGCGTTAACTATTCGAGAAGCTGCTCTTTTACAATCATTTCCACTTAACTATAAATTTTATGATAAAGAGGAAAATATATTCCTTACAAAATTGGGTACACACATTGGAAATGCTGTACCACCTAGGTTAGGATATATAATCGGAAAAACAATAATAAAACATATAGAGGAAAATTATGGCTAATTCAGAAAAATATAAAATGACTATTAGTCTTAATATTTTGAATCATCTTGGGATTAACTTATATAGTAATATTCCTGCAGTTCTTTCAGAGGTAGTCGCGAATTCATGGGATGCTGATGCAGAGACTGTTGAAATTACTATTGATGATAAAAATAATGAAATTACTATATACGATAATGGCGAAGGAATGAATGAACAAGATATAAATGATAAATATTTGACAGTAGGATATCAAAGAAGAAAAATTAAGGAACGCTCTTATACACCGAAATATAAAAGACATGTCATGGGCAGAAAAGGGATCGGTAAACTTGCTTTATTTGCTATAGCAGATGAAATTGAAATTCATAGTGTGAAAGAAGGTGAAAAAAATGCATTTTTAATGGAAACATCAGAAATAAAAAAAATCATTGAATCTGAATCTGAAGCTAATACATTTAATGAACATACTAGACCTTATAATCCTAAAGAGGTGGATATCAAAAATGTATCAATCACGAAAGGAACTAAAATATTTCTAAGAAAACTAAAGAAAAATTTAAAAAGAACTCCATCTTTTTTAAGAAAAAGGCTATCAAGAAGATTTAGTATTTTAGGTGAAAAAAATAATTTCGTAGTTATAATTGATGGGGAATCAGTATCAGTAAAAGATAGAGATTATTTTAAAAATGTTGAATTCGTTTGGTATTTTGGGAGTGAAAGTTTAGATTATGCAAAATACTGTATCAATTCAAAATCTCAAGAAAAACTTGATAATTCTTATTCATTTGAAGTGGGAAAAGATGATGGCTCAATAGAAAAAATTGGATTTAAAGTAAAAGGCTGGATAGGTACATTTGATGAACAAAAACAAATTGACACTGAAGAAGAGAATAATACAATCGTAATCCTTTCACATGGTAAACTTAATCATGAAGATTTAATGAGCGAATTTAAGGAAGGTCGTATATTTTCAAAATATCTTATCGGTGAAATTGAAGCAGATTTTCTTGATGATGATGATTTGGAAGATATAATTACAACTAACAGACAAAGTATTAAAGAAAACGATTTTCGATGGGTTAAATTAAAAGAGTTTTTAGAAAAAAATCTCAAACATATAGGAAATAGATGGGACACTTTAAGGGGTAATAAGTCTCTAGAAAAGGCTTTGTCCAATGAAGCTATTAATGAATGGTATAAAAGATTACAAGGAGATAATAAAAAATATGCGGAAAAATTATTTGCTAAAATTGAGAAACTTAAAATTCATGATCCTGCCACAAAGAGAGAAATATATAAATCCAGCATAATGGCATTTGAAAAATTAGCTTTAAAAGATAATTTAAGCTTACTAGAAAATATCGAGACAATTGATGACGTTGAAACAATTAAAAGAATATTCACCAGTTTTGATTCATTGGAAGAGACTCATTATTTCTATATAACTAAAGGTAGATTGGAAGTAATAGAAAAATTTAAAGATTTAGTAAATCCCAAAACTAAAGAAAAGGTCTTACAACAGTATATTTTTAAACATTTATGGTTATTAGATCCTTCATGGGAAAGAGCTGCTTATGATGCTCATATTGAGGTTACAGTTAACAAACTATTTAAGGAAATTGATGCTGGGTTAACTGAAGAAGAAAGTCTTGGTCGTTTAGATATTAAATATAGAACAGCAGCAGGTAAAAATATTGAGAGTGTTATCTAAAGATAGATAAAAAGATCTCTCTATAATATTCAAAACTATTGTTCTCATTTATATTCCAACA
>MGZP01000019.1
AAGATGAAGAGAGGGAGCAAGAAAAATACATGGAAAATTTTACACTCTTTTAGAGTGTTTAGAAATCCACCGCCTATGGCGGTGGTGGTTTAATTGAATTTCGGAAAAATAAGTAAGTGAGAAAATTAGAAAACAGATATGTACCTGAACCACAGGAACAGAAAAAAATTAGAATGAGGAAGATTTTGTCAATCCTTTCCCAAGAATATCCTTATGCTCATATTCAGCTTGAATATGAAAATCCATACGAGCTCATGGTTTCTACCATACTCTCAGCACAATGTACGGATGACCGCGTTAATAAAGTAACTGAGAAATTGTTTAAGAAATACAGAACCACAAAAGATTTTCTGAATGTATCGAAAGAGGAATTGGAAAAAGATATTTTTTCAACAGGATACTACAAAGCAAAAGCGGCTCACATAAGAGGAGCATCAAAAGTTTTAGTTGATAAATTCAACGGGAAAGTACCGGGCACAATGGAAGAACTACTCTCACTTCCGGGTGTCGGCAGAAAAACAGCTAATGTGATTTTAGGACATTGCTTCGATACTCCCGGTATTGTGGTTGACACACATGTTGGCAGGATAGCTAACAGGTTCGGAATGACTGAATCGAAAAATGCAGAAAAAATAGAATTTGATTTAATGAAATTAATTCCCAAAAAACAATGGGTGATTTTCACACATTATTTGATTAATCATGGAAGGAAAATATGCACTTCAAGAAAAGCGAAATGCGACTTATGCGTTGCTTCTCATTTATGCCCTTCTGCTTTTAAAATTTGAAAGGGAAATAGGAAATGGAAAAACTGATAATGAAAATGTAGGGGTTGAAAATTTTCAATCCCTATAAAATTGTTAATTGAAAATTTATTGAAAATTGAAAATTAAAAATTAAAAATTTTTTGTGGTATGTCTTTAAAAGTAATAACGATTGATTTTTGGAATACTCTGTTCGATTCGTCAGGCGGAACCGAGAGGAATAACTACAGGCTTGCAGGCTTTATCAAAGAAGTTGATAAATATGGAATAATGATTAAAGCAGATGAATTCAATGATGCTATTAAATCATCCTGGGAGTATTTCAATAATATCTGGAAAAATGATATGAGGACTCCTCCCCCATTTGAATCTGCTGAATTTTTCTGGAAGAAATTAAATTTGCCATTCAATGCAGATTCAATAAATGTAATTGCAAATATATTTGGGGATGCAATAATTGCTCATCCTCCTAATTTAATGGATGGAGTTAAAGAAGCCCTTGAATCACTAAAAAGTAAATACAAACTTGGAATTGTATCTGACACAGGCTTTTCTCCGGGAACAGTATTGAGAAAACTGCTTGAAAATAATTCAATCATTACTTATTTCGACGCTTTCAGTTTCAGCGATGAAACTGGTGTGTCAAAGCCTCATCCGAAAGCATATTTGACCGTTTTAGATGCTCTCGGATGCAAACCTGAAGATGCCCTTCACATCGGAGACATTGAACAGACTGATATTGAAGGTGCAAAAAAACTCGGAATGAAAGCAATCAGGTTCAATGGTGACACAAGCTTCCAACTCACACCCGAAAGAGAGGAGTTTACTATCGCCGATGCAGAAGCCGGGTGTTGGGAGGTGATAGTGAAAATAACAGAAAAATTAAATTATTGAATCAAAATTACGAATACTTCGTTACGAAATTTTCGTAGTAAGTATATCGTTAAATCCTAATATAAACAAAAAAAGCCATCAATTTCGATGGCTTTTTCGTTGCTAAAAATTTAAGATGACTATCTTACATAAATTATTCTCTTAACACCATTGATGTCAACTTCTACTTTCTTATCGCAGGCTTCATTGTTATCAGGGTCATAGTTGACTTTTAATGTATCACTTTTATCATTATAAATAGTCAATTTACCCGACACAAATGTTGTCATGCATCCAAAATCCATTTTCTTTTTCAAAGGCTGGTCAATTATTACACTGAATGCAATACCTTTTCTGTTTATACCTGTTGCAGTTCCTGTATAAACATATTCATCATCCAAAATATTCAGTGGTGTCAGGTAACCCTCGGTTCTCTCGACTGTTCTATCTGATTCCCAGGAAATTGTTCCCCTGGGAGTTGTAATACTCGCACTATCAACATCAATGCTCCATTTATACTGCTCGATTCTTTCAATGGTCTTCATACCTGTAACTTTATTGTCATTGACATAATAATCTTCGAGTGTAACAATAACTTGTGAGCCAATCTCTCTGAATTTACCGATGAAATGAGCATGAATTTTCCCTCTTCTGTTGTTTCCGTCTCGGCAAAGGCAATTTGTTGTGCCGAAATCAATAGTCAGTGTTCTTGTTGTGGTATCGATGGATTTTGTAGCACAATCAGGGAGTAAAACGGTAGCTTCCTGAATTTCGGAATTATTACCCGATTTAACACCTGAAAGTACAGAATTGTTTTCTCCTTCGTCATCAACATATTCGAATATGTTAGCATACTCGCTTTCGACCGTGGAATTATCCTCGGCAGACGTCAAAGTCTCCAATATTGGGTCAGTTGAATTATCCTTACATCCATAGAATGAAAGAAATGATATAGCAATTAATGCTAAAAATAAAGTAAAATATTTTTTCATAAAAATCCCCTCTAATTTATTGAACAAAGTTTTTGTTCTTTGACATTACTTATATACAAAAGGTTTAATTCTCAATTTATTTAATAATCAATAAGCATATTAAAATTTAAATTTCCAATTCAACATTCAACACTCAAAACTCAAAATTCTCAATTATTATTCTATGAAATTTTCTTCTTATAAATTCTCCTTCTCTTGTGCAAAACAGGATTAAAGAACTTCCATTCAGCCTGAACTTTTGTATTGTCTTCGAGCTCCTGGTTGGATTCGGCATGTTTGAAACCAAGCTTCATGGCACTTTTAACGATTTCAAGAATCATTACAGTATCCACGCCTTTACCCCTGTATTCTTTCTTAACACCGGCAAAGAGGAAATCAATTATTTCGTAAGTTTTGAGGCCTTTTAGTAAATGAAATATACCAAACGGGTATAATTTCCCTTTTGCTCTCTGAAATGCTTTTGACAGGCTTGGCATTGTTACCATAAAGCCTACCATTTCATTTTTTTCATTAAAAATGAATTTTACAAGGTCTTTATTTATAAAAGAAATATATTTGCTTATATAGTAATCAACCTGTTTTTCGGTAAGAGGGACGGTACCAAAATTTTCTGAAAATGTATCTTCAAGAAGGCTGAACAACTCTTTCCCATGTTTCTTGTATTCTTTTATTGAGTCATAATCTGCAATTCTGTAATTGTATCTTTGTTTTATCCATTCGCTTGTTTTCAAAAGTTTTTCAGGAATACCCGTTTCATAAGGTGGAGTGGATTGAAACTCAACAAAATCAATTTCTTTCTCAAACCCATATTTTTCGACTAAATCTTTATAATATGGAAAATGATAATATGAAGCAATTGTCGGTAATTTGTCAAATCCCTCGATAAGCATGCCCTGCGGGTCTAAGTCGCAAAATCCGTGGGGGCCAGTAATAGTGTCCATACCTAATTGCTTTCCCCAAGCTTCAGCGGCTTGAAAAAGAGAAGATGCAACTTCATAATCATTGATACAATCAAACCAACCAAAACGCAGGTGTTTGGTTTTATATTTTTCATTCTCAGGTTTGTTTAATATTGCTACTATTCTCCCAGCGACCTTATCATCTTTATATGCAAGGAAAAGTTTTCCATCACAAACCTCAAAAGCAGGATTTTTTCCTGCAGTAAAGGTCTCAAGCTCATCCCTGTTTAGTTGTGGAACATAATACTCATTACCTTTGAACAAATCGAGTGGAAATTTAACAAACCTTTTCAGTTCCTTCTTTGTTGAAACTTCCCTTATTTCAAGCTCCATAGATTTTCCTGCATCGAGTTCAAAAATTCTGTGAATTCAAATAATAAAAATCCGACTTAAATAATGCTTAGTCAGTAAAGATTTAATTTGGAAAATAACAAAAAAAAATATATTTATTATACAAATTTATTAACAAGTTATAAAAATATATCAAAATTGCTTATATATAAATCCATTTTGTTTATATTTGGATTATAGGATTTGTTTGGTCAGTTAATTTTTTCAAATCCGCAAAAGAAAAAATTAATATTAATAAAAAGGAGAGATTATGAAAAGATTGATTCTTGCATTAATGCTTTTTGGAGTTTTAGTTTGTTATAACTCCTCAGCTCAAAGCGAAGGCGGCAGGCTTGCATTTGGTTTTAGCGGCGGAGCGACAAAATATTGGGGTGAATTTACAGATAACCAGTTTTGGCTTCAGGGTCAAGGATTTTTCAGATATAATATTTTAAGCAATTTATCCTTGCAGGCAACTTTTGGATTGTCGCAAATTAGGTTTAAGACTGATACAAAAGCCAGAAATAGTTACCCTGAATACTTTCTATCTGACACTCTACTTCAACCAAAAAATTCAGATGCAATTTTAACTTATGAATTGACTCTATCATATAATTTTTTTCCATCACAGTCATTTGTACCACATCTTTTTGCCGGTGTTGGATTTATGACATTTGAGCCCAAAATTGGAGAAGCAGGTTCTTTTGGTGCAGCACCTAATAATTCAAAGGGAACTTATAAAAAATCAAATTTGGAATTTCCACTAGGTTTGGGTTTTGAAACATATCTGACTGATGATCTTGTGTTGAATGGGAACGTTACTTACAGGCTTTTAGGAACTGATTATATTGATGACCTTGCCGATGGAGATTATGGAACTGATTCAAGTGATTATTCAAAATATGCAGGTTCAAAAGGAAACGACAAACTTTTAACTTTTGGTATTGGTTTAACATATTATATACTCGGTGAAACAGATTACGATGGTGACGGGTTAACTAACGACAGGGAAAGAGAGCTTGGAACAGACCCGCACAATCCTGATACTGACGGCGATGGATTAAAAGACGGTGAGGAAGTTAATGATTATCACACAAATCCCAAGAATCCCGATACCGATGGGGATGGCCTTACTGATTATGATGAGCCTATGAAGTACAAAACATCAAATGTCAAAGCAGATACCGATGCAGATGGTGTTAACGACGGCGAAGAACTCACACGCGGAATAGACCCGTTGAATCCTGATACAGACGGTGACAAACTAATTGATGGAGATGAGGTCAATAAATATACGACAAATCCACTTGATGCCGACACTGACGGGGATGAACTTTCGGATGGCGATGAAGTTCTGAAGTATAATACAAATCCTAAAGCAAACGATTCGGATAATGATGGTTTAAAGGATGGTGAGGAGGTAAATTCATTCAAGACTAATCCGGCTTTGCCTGATACCGATAACGACGGATTGTTTGATGGTATGGAAATCAAACAATACAAGACAGACCCTGCAAATGCAGACACTGATAATGACGGTTTGAATGATGGTCCCGAAGTAAATGATTATGGTACAAATCCCACTGTTATGGATAGTGATGGAGATAATATCAATGATGGAGATGAAGTAAGAAAATATAAAACTAATCCTGTTGCCGATGATACAGATAGCGACGGACTTAAGGACGGAGAGGAAATTCTGACATTTAAAACTGACCCGCTTGAAGTTGATTCTGATAAAGATGGATTGAAAGATGGTGATGAAGTATTGGTATATAAAACAAATCCGACATTAACCGATACTGACGGCGACATGCTGAACGATGGTGATGAAGTGCTAAAATATAAAACTAATCCTCTTGTTGTTGATACCGACAATGATAAATTGAGTGATGGCGATGAAGTTAATCGGGTCAAAACTGATCCGACAAATCCCGACACTGACGGTGATACAGTGATTGACGGTGAAGATGACTGCCCTTTGGTTGCAGGCGAGCCAAACACAATCAAGGGAAAGAACGGATGTCCCCAACCGCCTAAGATTGGTACTAAGACTGACTTCCCGGATATTCTCTTTATTGTCAATACCGATAAATTCAACTTTGATTATGTGGCAACAGCACTCAATCTTGCAAAACTGCTCGAGTACGTCAAACAATGCGAAGGATTACAAGTGGCAATCGAAGGACATGCTTCCGAAGAAGGTAATAAGAAACGGAACCAGGAGTTATCTGAATTAAGAGCTAAAAAGGTAGTAGAATGGCTTTTGAGCCAGGGAGTTAAATCTTCTGCAATGAGTGGTGCTGTCGGTTATGGTTCATCACAACCTAAAGTAAAAGAACCAACAGGCAAAGCACTTAAGAAGATGTCCAAGGATGATTTGGAAAATATCAGAAGGTCTAATAGAAGAATTACCGTAAAAATCACAAAGACTTGTGATTAAATGATTTACAACTAACGGGTATGTATTTCTTTACATACCCGTTTTTTTTTATCAAATTCTCATAAAGTAAAAAAAAGTAATTTTTTTTCATTTGAGTATGAATATGTGTTAAGATAGTGTTAAAAAAATTATTGATTTGAATTTTAAATTTGTTTATATTTAAATTATAAAATTTAGGTTTATTAGGTTTATTTATTTTAAAATTATAATTAGCAAGTTCTCTCTAAATAAAAATATTATTTTATAAAAATTTTTGAAAGGAGGATTCGGCAAAAAGTTGTTACTACTGCTAATGTTTTCGTATTACCGAGAACGTTGATAATTTCCAAAAAGGATTGCTTATGGAGTGGCTTTAAACCTCACTATACAGGTAAGAAGACATTTTCAACAAAGTTCATTTATCTTTAACATCATTTTCTCACTTTACAATAAATGTGAGATGTATTCAAGGAAGCGAAATTTTATCTTGAATTAAATAATAAAAAAATATTATGATTTGTAATTTTCTCCCAATACAAAACATAAAAAAACCGACAATCAGAAATTCCGGTTTGGAGGCTCTTTTCAAAAAGAGCTATTTTGATTCGGGGTAAAAGCCTATAAACAGAACTATCTGCTTAATTGTACCCAACTTTTTAAATTATCAGCAGACAAGCTCTGTAAAAAAAACACATTCTCATAAAAAAGGTATTCCTGATATTAAAATAGGGAAGCAAATACACAAAGAAAATCAGAGTAATAAATAACTTTTGTTAAATTAATGATAAGTACTTTATGAAAACATTATTTTCTTACTTAATTGCTATCTCGATACTCCTGGTTGGTACTCTTACCGCACAGGACAGGCAGTTATCCGGCAAAATCACATCCGACAAAGGTGAGACTCTGACCGGTGTAACTGTGATGGTGAAGGGAACGGCAATCGGCACATTCTCAAAAGCTGACGGTTCGTACAAACTAAGCGTACCGAAAACAGCTAAGACCCTCATCTTTAAGAGATTAGGTGTCAAGACCAAGGAAATGAACATTGGTACAAACGATGTAATCAATGTAACAATGGATGAAGACAAAATCCTGATGGATGAAGTCGTTGTTACGGCTATTGGCCTTGAAAGAGAAAAGAAATCGCTTGGTTATTCTGTGGAAGAAGTTGGTGGTAAGATTATTTCAGAATCGAGAACTACCAACTTGTTAAACTCATTAACCGGGAAGGTTGCGGGTGTGCAGGTAACAAATTCTTCCGGAACACCCGGTGCAGCATCGTATATTCAAATCAGGGGAACCTCATCAATCACAGGCGAGAATCAACCTTTGTTTATTATTGATGGTATTCCTATTGATAACTCAATGAGCTCTAGTGGAAATCCAGACGACGGGGCAAATAATCTGCTTGAAGGAGTAGGTTATTCGAATAGAGCTATAGATATTAATCCCGATGATATTGAATCGGTGAGTGTCCTGAAAGGGCCTGCTGCAACTGCTTTGTATGGACTCCGGGCAGCAAGCGGTGCTATCATTATAACTACTAAAAAAGGTACCGTTAGCGAAGGGGAACCTTTAAATGTGAGTTTTTCTGTTACTACCACATTTGAGGAAGTAAATAAAATGCCTGAGATGCAAAATAAATTTGCACAAGGTCAATTAGTTGATGCAAACGGTTTGAGAATGGGTCAAGATGGATTCGATCTTAATACAGCAGTTCCAACATATCGTGGACCTAGCAAACATGAGTCATTATCATGGGGGGCGCCTATTAGCAGTTTATCATGGGATGGACAATCAAGTCTTTATGATATTAATGGAAATATAGTGAGTAATACTGACCCTTCTGCGGTAAAACCTGTTACACCTTATGACAACATTGGTAATTTTTTCCAACTTGGCTCAAGCTATACCGAATCCTTAAACATGGCTGGTGGAACTGAGTTTGGCTCCTACTTTTTCTCACTATCAAACACAACATCAAAAGGTGTGGTTCCTATGAGTTCTTTCGATAGGACTACAGTTAGAATTGCCGGAGATGCAAAAATTTCAACTCGTTTGAAGGCATCAGGTTCTATGAGTTATAGCAACTCAGGAGGAACAAGAATTCAACAGGGTTCTAATACATCGGGTGTAATGCTTGGATTACTAAGAACGACTCCTACATTTGATAATTCAAACGGTTTAAGTAATGACGGTGCATCGGACCCCGAATCGTATATGTATGCAAATGGACGCCAAAGAACATACAGAGGTGAAGGGTATTTCGGTGCAGCATGGGGTTATTATGATAATCCACTTTGGACTGTTAACAGAAATCAATTCAAAGACAATGTTGATAGATTTATTGGGTACTTCCAGGCTAATTATTATGTAGCCGAATGGTTAGATGTTATGTACAGATTGGGTGGAGATATCTATTCAGATAAAAGAAAAATGGATTTTGCCATAAGCTCAAGCAATGTACCTGCCGGTCAAATACAGGAACATGAATTATATAATAGTGATATTAACTCAGACCTGATTCTGACATTTACTCAGAAATTAACGGATGACTTATTTGCTAAGTTTTTGCTTGGTAATAATATCTTTCAGTCAAGTGGTTCAAGTTTATATGTTCAAGGAGATGGTTTAATTATTCCTGATTTTTACCACCTTTCAAATGCTTCAAGTCAAATATCAAGAAAAAGTGAAGGAACATTAAGAAGAATGGCTTTTTACGGCGACCTAACTTTGGATTATAAGAGTATGATATATTTGAATGGTACATTAAGGAACGAAATGTCAACTACTTTGCCGGAAGCTAATAATTCATTCTGGTATGGTGCAGGAAATTTAAGCTTTGTGTTTACCGAAGCTTTTAAAGATGCATTCCAGGGCGGTCCATTATCATTTGGAAAAATCAGGTTGAATTATGCTATAGTTGGAAAAGATGCACCAATGTATAGTACAACAACACCTTTTATACCCGCGACTTACGCAGATGGATGGACAGCGGGTGTATCCTTCCCATTTATTGGTGCAGTAGGTTATGCAATGGGTGATGTTCTTGGAAGTGATAAATTAAGGCCTGAACAAACTACTTCGTTTGAAGCTGGTTTGGACTTTAATTTCTTTGATAATCTTTTTGGATTGAATTTGACATATTACACATCAAAGAGTATAGACCAGATATTCAATGTACCGGTTGCACCATCTACTGGATTCTGGAGAATGGTTATGAATGCCGGTGAAATATCAAATACAGGATTTGAAGGAATACTTACAGCAACACCTGTAAATACCAATAATTTCAAATGGGATATTGCTGTGAATTTCTCGACATATAAAAATAATGTTGACAAACTTGCGGAAGAAGTTGAAAACATATTCATAGGCGGATTTGAAGGTTCATCAATCAGAGCAGTTGCAGGAAAACCATACGGAACAATCTTTGGCTTTGGCTGGCTAAGAGATGCTAATGGGAATGTAGTTGTAAATGACGATCCTGATACAGAAGGTTATGGATATCCGATAATGGATGGATTAGAAAAGGATTTTGGAAGTTCAAATCCTGATTGGTTGATGGGTATCCGCAATTCTTTGACATGGGAAGGCCTTACGTTTAGCTTTTTGATTGACTTTAAACAAGGTGGGGTTATGTGGAATGGTACAAAAGGTGCATTGTATTATTTTGGAACCCACAAAGACACTGAAGTAAGAACTTCGGACTTAGATTCTAACCATGTATTCGTTGGAGTAAAAGGACATACAATACCCAACTATGATGGTTCAGAAGACTCGTTAATTACATCAGGTTCTAATAACATAAAAGTACCTTATGGCCAGGGTTGGTTAGGATTTGGTAACGGTAACGGATTTTACGGAAGTAATACCGAAGATTTTATTGAAGACGCAGGTTGGATACGTTTAAGAGAACTAAGTATATCCTATCAATTACCGAAATCAATAGTTGAAGCTACTCCGTTCTCTGATATTATTATTACATTCACCGGACGCAATTTATGGCTTAGCACGGATTATACCGGTGTTGACCCTGAAACAAACCTTATGGGTGCATTCAATGCCCAGGGTTTGGACTATTTCAATATGCCCGGAACCAGAACATATAATATATCATTAAATGTTAAGTTCTGAGATGAATTGATAATTGAGAATTAAAAAATGTATTACAAATAAAAAGAAGTAAAATTATGAAAACAAAACTTTTTAGTTTATTGCTCATATCAATAATATTCCTGGCATCTTGTGGTAAATGGATTGATACGGGTTTGAATGTTGACCCCACTGCTCCCAAAGATGCCTCACTCGATGTTATTTTACCGACAACACAAGCTGGAACAGCTTATGTCCTCGGAGGGGATATTAACAGGTTTACTGCATTATTTACACAACATATAACCGGAGTAACAAGACAACATCTTGGGTTATATCGTTATGAGGTAACGGAAGATGATATAAATAATGCATGGGTTACAATGTATAGTGGTCCAATGATGGATTTGAAAATCATGATTGATAAAGCGAGAGAGAATGGTTCCCCTCATTATCAGGGAGTGGCTGAGGTTTTGATGGCTTATTGCCTTGGTTTTTGGACTGATATTATAGGTGATATTCCATATTCCGAAGCTTTTCTAGGAAATCAAGAATTAACCCCAAAATTTGATTCCCAATCAGATATTTATAATTCAATTCAATCATTGCTTGATTCTTCAATCATTCATTTTGGAACTGCAAGCAGTAATTATGCTCCCGGAGCAGATGATTTTATGTATGGTGGTGATTTAGGTAATTGGACAAAGGCTGCCTATACATTGAAAGCAAGATTCTTCATGCATGTTAAGGATTTCAACGGAGCATTAACTACATTGACCAACGGTTTTACNNNNNNNNNNNNNNNNNNNNNNNNNNNNNNNNATACAATTTTCTCTTCTGATTCTCCCTTAGGTACTTATTATGCTTCAATAAATTCACCGGTTGAATTTATTACATACACTGAGGCTAAATTTATAGAAGCCGAATGTAAATTCTATAATAATGATAAACCGGGAGCTTATGCAGCCTATATAGCGGGTATTACTGCATCAATTCAAAAGTATGAAGCAACGGCAGATATTGCAACATATTTAGCTCAAGCGACAGTTGGTGTGGGTGATGCAAATCTTACTTTGCAAAATATTATGGAGCAAAAATATATTGCTATGTACACACAATATGAAAGCTGGGTTGATTGGAGAAGAACAGGATTTCCTCAACTTACTCCTACCGTGGGTTCTCAAATTATCCGAAGATTCCCATATCCTCAATCGGAAAGATTATTCAATAAAGCTAATTTGATAGCAGTACCAGGATATTCAGCATCTTCTGATTTTAAGTTCACAAAAATATGGTGGGATGCAATGTGGTAAAACATATTAGATGTTATATCAACCAATTTTTAATATGTTGATTATTTTGGCGGCTCATTTTTTATGAGCCGCTTTTTTATTTTTGCATGATGGGAATAACACTAAACACAATATTATATCCAAAATACCATTTAGGAACAGAACAATCTTCAGTCCCTGCATTTATTAATTCAATTGTTGTGGTTATTGATGTTTTAAGGGCAAGCACAACAATTTGTGCAGTTTTGTACAATGGTGCAAAAGAAGTAATACCATTTAGTACAATCGAGGAAGCTAAGAATGCTATTTCACAATATTCAAATGACTCTGCAATTCTTGGAGGTGAAAGAAATGGGATTAGACCTGAAGGTTTTGACTTAGGTAATTCACCCTTAGAATATTCAAAAGGAATTGTTGAGAATAAAACTGTGCTCTTAACAACAACAAATGGCACACAAGCTTTGGAGAAAGTGAAAAATGCTAAAATGGTATTAATCGGATGTTTTGCGAATATATCTTCTATTGAAACTGAATTAACCAATATCGCTTCTGATTTCTATGATGTCATTTTCTTGTGTGCAGGGAATGAAGGTAAGCCAACTTTGGAGGATACATTATGTGCCGGAGTATTGATTAATAAACTTGTAAATAGGTACGATAATTGCTACTTAAATGATGATAGCAAGTATGCATTAAATACGTTTTTAGAAAAGAGGGGGAATTTACATGAAGAATGTTATAATTCAGAGCATGGAAAGAGGCTTATTGAACTTGGCTTTAAAGATGATATTGATTTGGCATTGATGTATGATATTTATCCAGTGTTACCTTTTCTTAGGGATGGAAAAATAATAATCCCCCTGAATTCCCCTTTACAAAAAGTGGAAAAGAAATAAAAAATTGGTTGATTTTTATATAAAAAGTTATTATATTTCGGTACTTACATTAGCAGCATAATGATGGAGTTTGAGAATGAGAACAGTTTTTAAAGATGCAGATGTGCGTCAAAGCACGTCTAAGCGTACAATTGCAGGTTTTACGAAAGCCTCTGCAAATATTAATCCACGTACTGATATTGGTGTGAGCCACTCGCAGAGAGGTTCAACTAAAGCCGATTCATCCAAATTCAAAACATCTCCAAAAGGTATGTGGCAGTTCAGGCTGATTGCAGTTTTATTATTTCTGTTCTCTGCCCTACTTACTATTGCATTAATTTCATATACTCCAAAGGATGAAATCAATACACAATTATCGCTAAGTGAAATATGGGGATTAATAACAGGAAACGGCACAGTATATGCAAAGATAGGTTTAATAAGCAACTGGCTTGGCTTGGCTGGTGCTATATTCTCTAATTTTTTGTATAGTACCACACTTGGTTATGTCATTATATTATTACCTGCAATATTAACATTATGGGGATTAGATTTATTCAAATCATATACGATAAGTGAAAGAACGATTAAGCTTACAACAGTTTATTTTATATTCGGATTGATGTTCTCAGCTACATTCGGAACATTCAGCCTCTTCGGATGGTTCCCTGATTTATCGAGGCAGTGGTATGGTGCTGTCGGCGAGTTCACTGCCCGGCTGACAAATGATTTGATAGGAAAAATCGCAGGATTATCAGTTTATATTGCTGCTATGATTCTGACTATTGTCATTTCATTNNNNNNNNCATTAAAAGATGCTTTTCGCCAAGCCGGTGTATTTTTCAGTCCTGTCAGTTCAAAGCTGAAACCGGTATTCGGTAAAGTGTCAGACACAGTCAGTTCCGAATTAGATAAATTTGCATATAAAACTGTTGAACAATCTGAAAAATTAAATATTGAAAATCTTGTACCTTTTACCAAAATTGGAAATAATATAAATTCTAATTTTGATGGTAGCCGCTCGCAGAGCGGCTCCTCAGCAGGAATGGAGGGGCAATCGGATTTGAATGATGATTTATCTGACACAGAATTAGAAGAACCTGTAAGAATAATCAGAAGGAATCTGAATTTTGATTTACATAGAAATCCAAGCATTCTAAGGGAAGGTATTAGTAATCCATTCGGCACAATATATAATGACCCAACAAAAGTCCATACATTCGATAAACATAAAGAGGAAGTCGAAAATAAAATAAAAAAATCGAATGAGCCATCTCACTTTGATTCTCATAAGCAAAATATTGTGGTTAAAAAATCTGATGTTTCAGTAAATGAGCTTCTTGAAAAACTGAAAAAAGACTTAGCTACAAAGCATATTTTAATAAGTGAAGAAACACCTGCTAATGAAAAACCTCTGGTAATAGAAGTAAAAGAAACACTTGTTGAAACCAAAATTGAAGGCGATTATATTAATCCGTTAGGTACTTCCATACATGATGAAAAGATTAATTATTCACGTCCCGGGCTTGATTTGCTTCAGGAAGAAGAAGTCATTAAGACAGTTAATGACGAAGAATTAAAAATGAATGCAAAAATTTTGCAGGAAAAACTTGAGACATTTAAGATATTTATTCAGAATCTGAGTGTTACTCCCGGTCCAGTAGTAACAATGTATGAATTTGTACCTGCTCCTGGAATAAAGATAAGCAAAATAGAAAGCTATGCCGATGACATTGCAATGGCTCTTAAAGCAAGAGGCATTCGTGTCCTGGCTCCAATACCCGGTAAAGGTACTGTGGGAATAGAAATTCCCAATCACCATCCATCGCTTGTCAGGCTTGGCAGTGTAATTAAATCGAATAAGTTTCAACAGAGTGATTTTAAATTACCTATTGCTTTGGGTAAAACAATCTCAGGCGAGGTTTATATGACCGATTTGACAAGGATGCCACACCTGTTAATAGCAGGCTCAACCGGTTCAGGAAAGAGTGTTGGTATCAATTCTATAATCACATCATTAATATATAAACTTCATCCTAAAGATTTGAAGTTCGTGATTATTGACCCGAAGAAGGTTGAACTGAGGCAATATGCGGCATTGAAGAATCATTTTCTTGCTATTTCTCCTGATATTAACGAGCCAATCATCACAAGCCCTGAGGATTCCGTTATTGCTCTCAAAGCTATTTGTGCAGAGATGGACCTTAGATATGATATACTCGCAGAAGTAGGACAAAGAAACATACTCGAGTACAATAGGAAAGTTGCAGATGGAAAAATCAAAACCGAAGATGGCAAAGTTTATCGTGAAATGCCCTACATAGTTTTAATCATTGATGAATTAGCCGACCTTATGTTGACTTCTGCGAAAGAAGTAGAATCACCTATTATCAGACTGGCTCAGCTTGCCCGTGCTGTCGGTATCCATCTGGTAGTTGCTACACAAAGGCCCTCTGTTGATGTAATAACGGGTATAATCAAAGCAAACTTCCCTGCGAGGATGTCTTATCTCGTAGCTTCAAAGGTTGATTCACGTACAGTACTTGATGATAGCGGTGCAGAACAGCTTCTCGGAAACGGAGATATGCTCTTCCTTCCCAGCGGTTCTCCAAAACCGATAAGAATACAGAATGCTTTCATAAGCACTGATGAAGTGGAAAGAATCTGCGAGTCATTGGAAAGGCAGAAAGGCTATTCACAGCCTTATATGCTTCCAAGCTTAGTTGATACAGGACTCAAAGCAGGAATGTTATCAAAGGAAGACAGAGACCCCTTATTTGAAGAAGCGGCAAGGCTTGTTATCCGGCATCAGCAAGGTTCGATTTCAATGCTCCAGCGAAGACTGAAAATCGGTTTTGCACGTGCAGGAAAAATCATTGACGAGCTTGAAATGACGGGTGTCGTTGGTCCCTCAGACGGAAGCAAAGCCCGTGGTGTTATTATGGAAAGCGAAAGCGAATTGGAAGCAGTGCTATAAATTCATATAATCCTCTTTTATAAGCTTCAAATATTCTTGCTATATTTGTACTTTAATTAGCTTGAGAACTTGATTTTTTTTATATATGCTCAAATCCCTATTAATAAAAAATTTTGCTTTGATTGATTCCCTTGAAATCGAATTTTCCCGAGGGTTGAATATCATTACCGGTGAAACAGGAGCAGGAAAATCAGTTATCGTTGAAGCACTCCTCATGGCTCTGGGAGAGCGTGCTTCGGCGGATTTAATACGTGAAGGCGAGAAAAAAGCTGTGATCGAAGGAGTTTTCAATCTCCCTAATAAATCAAGTATAAACATTTTATTAGAAGAGAATCAAATTGATTTGAATGATGAATTATTAATACGAAGAGAATTATCCGATAAAGGCAATTCAAGATGCTTTATCAATGACTCCCCTGTTAATCTTGCTCTTTTGAAAAAAATCGGCGACATGCTTGTTGATTTCCATGGACAGCACGACCACCAGCTGCTTCTCAATCGTGAGACCCACATTATACTTCTCGACCTTGTAGCTGATATAGAAAACATAAAGGATGAATACTTGATTTTATTTAATTCACTCAATGAAAACATTCACCATCTGAGAGAACTGAGAAAAAATGAATCCCTTCTTAAAACTAAAGAAGAATCACTTAGGTTTGAGTTGAATGAGATTGAAAAAATAAATCCCAAACCTGATGAAGAAAACCTGCTTGAACAGGAACTTAATATTATTCAAAATTCTGAGCTGCTTCATAATCTGCTCAATGAGTTAAACACAATTTTAAATGATGATGATAATTCAACATATATTCAATTAAATAAATCCGGGAAAATTCTTGATAAACTATTAAAGATTGAACCAAGATTCAAGGATTATTCAGAGGAACTTTCAAAAGCTACAGTAACGATAAATGAAATTACAAAATTCTCAAATGATTATTTGCAAAGATTGCAGTTTGACCAGGCAAGGATTGATGAAATAAGGGAGAGGCTGTTGTTACTCAGAGGCCTGCGGAAAAAATACGGAACATACAATGCAATATTTGATAGAAAAACAGCATTTGAAAAAGAACTTAATTTGATTATTAATTTTGACGATGAAATCAATGAACTTGAAAAAGTGATAATAAATCTAAAGAAACAAGCCGGTGAAAAAGCATCTAAGCTCTCAGAGATGAGAAAAAATACTTCTTTGAAGCTCGATAAATCTGTTGTTCAGACTCTTAAGACAGTTGGTATTGAAAATTCTGTTTTCAGGACAGTAATTTCAAACACTGAATTAGAAAATGACTCTTCGACTTCGCTCAGAGAGACAGAGGTATCTGTGATAACAAACGGGAAAGCATATATAGCAAAACCTGATGGTATAGATGATGTTGAATTCTTTATTTCTACCAATAAAGGTGAAACACCGAAACCTCTTGCAAATATAGCATCAGGTGGAGAAATTTCAAGAGTGATGCTTGCCTTGAAAAGTATAGTTGCCGATTCTGATAAATTACCAATATTGGTTTTTGATGAAATTGATATAGGTATAAGCGGAAGAATTGCACAAAAAGTCGGTACAACAATGAAAGAACTTTCAAGTAATCATCAGATAATTGCAATAACTCATCTGCCGCAAATAGCTGCCCTTGGTGACAGGAACATTAGGGTTGAAAAAAGTACTAAACAAGGAAGAACTCTTATAAATTGTAAACTTATATCCGAAAAAGAAAAAGTTGAGGAAATAGCCAAATTACTCAGTGGAGAAAAGATTACAGATACCTCGTTAAAAACAGCATCAGAGCTTATAAATTTTAAATTTTGAATTTTAAATTTCTGTTTCCTGTTTTTCTTGCCTTTTAATATATAAGTTTCCTTTGTAAAAATCTTTACCAAGCAAAAATGCAACAGCTCCAAGAAGCCCAAAGATTAATCCCATAATCAACATAAATTTTCTGTCGGGTGACAGCCTGTCATGCGGCGGTTCTGCCCTGTCCAAAGTTTCAACGGTTGCAATGTCACTCTCTTCCTGAATGGCTTCCTGGTACTTCTGTGTTTCAAGATATAGAATCACCTGAGCCATAATCTTTTGCTCTCTGATGAGATTTGTATATTCTTTGACTAATGTAGGAACGTTCGTTAAAGGTATTGAAATATTATCATTGGGAACAAGGCCTCCACGTTGTGTTCGATTATATTGTTCCTGCAAACCCTCAACTTTTTTCTTGTAGGCTTTGACTTTTGGTGAGTTGATTTCGTAGTCCTGCATTAATAGATTGAGTTCTACTTCCGATTTCGATAATTCAGTACCGACATTAACTGCATTCTCTAGTATAGCTTTTGTTTGTTCGTCAATAGCGAGTACCTTGTTTTTCTTTTGGAAAGATTCGAGAGCATTATCAACAGAATCGAGTTTGAGTTTGTTATCAACAAGCATTCTTTCTATAAAAAGTCTTTTTTTTCTTGCCTTGGAAACATTCTTTCTTCTATTAATAAAATCCAGGCCTTCGACGGCAGCATTTGCTATTTCGGCAGACAATTTAGCGGCATCTACTCTTGATTTTGATGAAGAAAAATAAGGAGTACCCACAACAGAGTTAACGACAATTAATCCGTTTCGATTTACTCTTACATCCAAAATATTGTCAATGGCTTTTAAAATTGTTTCTTCATCTGCTCCCTTGAAAAGTGATGATGACTTAAGGTTTAATTTTTTAGAAATGTATTTGGCAACTTCCCTGCTCTTTGTAATATCGGCAAGTAGTTCGAGTTTATTTCCCTGAGATAAACCTGGCACAGACAATCCACCGGATAAACTTTGAAGAAAACTCGACAATCCTGCATTCCCCCCTGTCTCTTCGGGTGGCAGTACAGTGGCTGTGGCTTCATATTCATAAGGTACGATAAAAGACAAGAGCAATGTTAATATGATAACAACTCCTGTAACAATCAATGTGAATTTTCTATTCAGATTGATTAAACGAAAAATAATTCTTAGTGAAAGTTCTTCTTTATTTGTTTCTTCTTTTACCATAAAATTCTTATTTAAATGAAAAATTATTTTATCTTTTGAGAGCTATGATTACACCAATAATAGTTACAAGTTGTGTTACAATGGTTAAACTTGTTGTTAAAATATCCATAAATTTTACTTCAGCTTCAGGCGGTACAAGAATGTTGTCACCCGGCTCAATTGTATAATTCATATTTTCAGCAAGGAATTGCTCTCCTTTAGGTTTTACTATTAATGTTTCTCCATCATCAGCCCTGAATCCAAATCCACCGGCAAGATTGATGTAATCAAGCCATTGATAATTTTTATTATAAATTACCATACCGGGATTATTGACTCGGCCCTGTATATTTACAAAATTTCTTTTCTGTGGTACGAATATAGAATCTCTATCCATCAATAGTATGTTGTCATCGCTTTGATAATTATTCTTAATTTTTTCAAAATCCAGAGCCATCAAGCCTTTTCTCTCAACAATTTTAGCCTGAAAATACCTTCGTTCATTCTCAGACATTTCCGAATAAGGAGTTCTGTAGAGTCTTTCCATTTGAGGGTCGGCTTTTTGAATCTCAGCTTTTCTTATCATAAGTGCTGATTCAAGCGAACCATTATCTGTTACACCACCTGCTCTGTCTAATATATCACTAACCTTTGTTTCTCCTTGGTTAATTGCATAATATCCCGGATAATGGACTTCGCCGGTAATAGCAATCATTTTATCGTTATTCCAATCAACTATTGGCCTAATGAAAACTCTGTCGCCGGTTTGTAAAGGGAAATCGCCTTCTAAGGATTTTGTTGTATCAAATATACGTCTCCATGATGAAATGTTGACTGTCCATCTGTCTATGTATGATGTATTGGGATGGAATCTTGCAATTTCCACAGAATCGAGAAATGATGATTCAAAGAATCCTTGTCCGAATTTGATAAGTGTTGATAATGAATCCCCTTCAACAAATTCAAAATCCCCTTCCGAACCAATCTCACCGTAAATCCCAATACTTTCTTTAATATTACTTGTCGGAATAATAATTTGGTCTCCTCCAATGACCGTAGGATTAGATTCTTTGTCATTTGTCATATAAAATTTGAGTAGGTCAACTTTTATATAATTCTTTGGTTCTGTTCTGTATAAAGTAATTTTTCTAACTGAAGAATTATATTTTAATCCACCGGCTTTTTCAATGACTTCAGACACCCTGTCAACGGCAGTAGCCGGTACAATTCCGGGCTTACGCACCGCACCGCTTACAATTACCTTAAATTCTCTCAGTTTCTTCAAAGCAAGATAAACTTCATTTGTTTTAAATATTTTTGCAGCTTGTTTTCTGATTAAAGTATCTGCTTCGGCAAGCGTCTTACCTTTTAAATTTACCGTACCAATCTCAGGGATTAACAACTTGCCTTCGGGTGAAATTGCAGCTTCAACTTCTATGGTTTTAGCTCCCAAAACCATAATGATGAATTCATCTCCAGGACCAAGAATATATTTCTGAGGGTCAATTTCCTTTTCCTGCAAGCCTGTACTTTCTTTTGCGAGTTCCTGGGCTCTATGTATAGCAAGAGTGTCAAGCTGCTTTTTACGGGAAGCTGATATATTATAATTATCCAACCAATTCTGTTCTTTTTCTTCTTCTTGTGAAAAGAGCTGAAATGGTAAAATAATTAATAAAATAAGTACGGATAAAAAGCTGAGGCTTGAATAAAATCTAATTTTTTCCATATATTTCATTATTCTTTTATTAATATTTCACAAATTTATTAAAAAAACCGATAGGGCAGAAATTATTCTGCCCCTACAATATACGAACCGAAAGAGGAAAAGAACAAATATCGCTGTTGATATAGAACTTTTGTAATTTTGGCGTATTGAAATTACAATTTATAAAATATTATGTTTAATAAAATAACAAATTGCGCAGTCGAATCAGCACTTAAAGCAGGTAAAATTCTCAAAGAAGGATTTGGCACCTCATTTATAATTTCAAACAAAATTGGTAAAAATAATTTAGTAACCGAATTTGATAAACGTTCTGAATCAATTATTATTGAAAATATAAAATCTGTTTTTCCTGGGCATGTATTTTTAGCAGAAGAAAGCGGAAATACAGGAATTGCTACATCAGGTTCTGTGCTGTGGATTATTGACCCTCTCGATGGTACTGTAAACTTTGCACATTCCTTGCCAATATTCAGCATAAGTATAGCAGCAGTACAAAATAAAGAAATATTATGTGGAGTTGTATATCATCCCATACTTGATGAATTATTTGTTGCCGAAAAAGGTAAAGGAGCATTTTTGAACGGAAAAGAAATTAAGGTATCTAATTCGGATGACCTGGAATCAGGCTTTTTAGTAACAGGTTTTCCATATAATGTAAATTCAAATCCCTGCGGATGTATCGAGCATTTTGTATCCATAATTCAAAGGGGGATACCTGTCCGTCGGCTTGGTTCTGCGGCTCTCGATTTGGCTTATGTTGCATGTGGGAGATTCGATGGATTTTGGGAAATTAATTTGAATCCCTGGGATGTTGCTGCAGGAATTTTGCTTGTTCAGGAGGCGGGAGGATTAGTAACTCAATATAATAAGGAAAAATATTGGTTAGATGATCAAACAATGATTGCTACAAACGGGAAAATTCATAAACAGATTTGTGATGTTTTGAGCAGATGCGGATGCGGAATAAATAACAACCCCCTAACCCCCTTTTTTAAGGGGGAATTTTAAGGGGAATAAACAACAACCCCCTAACCCCCTTTTTTAAGGGGGAATTTTAATTGGACAATAGTGAAAATAAAAGTGAAAATTGAAATAACATATATGTCGGGTGCGGGAAATCTGTTTTCTGTAATTGATAACCGTAAATATGGTTTCAAACACAGACAATTGGTTAAACTGGCTCCCGAACTTTGTCAGTTTATGAATGAAAAAACCGATGGATTGTTGGTTATTAACCAAAATGAATCTTATGCATTTCAATCCGATTTCTATAATCCTGACGGTTCTTTCGGTGCTATGTGCGGCAATGGTGCGAGGTGTGCCATTGAATATTCTAATAAAAATAAAATTTTCAAAATTAATTCAGTATCAGGCGATATATCCTTTTTTATGTGTGGAAGGGAGTATAATGGCAGATATCATGGGGAAAACATAGTTATTGAATTTCCTCCACCAATTAAGCTACAACCACAAATATCAGTAAGAATTATTAATTCAGTCATTAATGGTTCTTATGTTGATGTAGGTTCTAAGCATTTAGTTGTAAATATATTTAAACAGTCCCAATGGAAAGTCATTCAGATGAATGATTTTGAATTGCTGCAAATTGTACCTAAATACAGATACCATCCGCAATTTGCTCCCGATGGAGTTAATTTTAATATTTATGAAGTTAAGGAATCAAACACAATAATACTTAGAACTTACGAAAAAGGTGTTGAAGGAGAGACAGGAGCCTGCGGCACCGGGGCAATAGCAACTGCCTTAACATCAGCTGCTAATAATGAGGTAAAATTTCCTGTAAAAATAATACCAACAAGCAAAATACCTTTGATTGTAAATATTAGAGGTAATATTAATAGTATTGAGAATATTAGTTTGGAAGGTCCCGCTGAATTTATAAGTAATAATGAAATTGAAATTCCTGATTTTAATGAATAATAAATGTGAATAATTATGAAAAATGTAAATAAAAATATACTTGATATATCAAACAAGATGTTTGATGAATTAATACAAATCAGAAGACATATACATCAGAATCCTGAATTGTCTTTTAAGGAATTTTTAACTGCTGAATTTATTCGTGATAATCTCAGAAAAGCAGGAATAGAATACATAACTATTTGTGAAACAGGTACAGTTGCTTTGATTGGTAAAGGTGAGAAATGTGTTGCACTAAGAGCGGATATTGATGCTTTGCCAATTAACGAGGAGACAAATCTTGAGTTTGCTTCAAGGAATAAAGGTGTGATGCACGCCTGCGGCCATGATATGCACTCTACTATGCTTTTGGGTGCTGCAAGAATCTTAAAAGAAATAGAAAATGAACTAAAGGGAGTTGCTAAAATCATTTTTCAACCCGGTGAAGAAAAACTTCCCGGAGGTGCGTCTAAACTTATTGAAGATGGCGTACTTGAGAACCCGAAAGTGTCAGCAATGTTTGCCCAACACATTTTTCCCGAAGAAGAAACCGGGACAATTTCTCTCAATTCGGGTTACATCATGGCTTCTGCGGATGAATTATATTGGACATTAAAAGGCAAAGGGACTCATGCCGCACAACCACATCTTGGTAATGATTGTATCATGGCGGCTTCACAACTGGTAATGAATTTGCAGTCAATAGTTACTAAATACAGAAATCCTGTTAAACCGGGTTTGCTTTCAATAACATCAATTCAGGGCGGTTCTGCTCCGAATGCATTTCCTGATGAAGTAAAACTTATGGGTACATTCAGGGCTAATGATGAGGATTGGCGAATTAAAATGCACGAAGAAATCAGGAGAATAACAAATGTTACATGCTCTTTATTTGGTATTAAGGGAGAACTTGATATTGTGAAAGGATACCCTGCACTATACAACAATCCCGACACAACAAAGCTTATCAAGGCTACTGCCGAAGGGCTGCTCGGAGCAGATTCAGTCAAGGGATTTGAAACAAAACTATGGGCAGAGGATTTTGCTTATTATGCACAGAAGATTCCATCAGCATTTTGGTTTCTCGGCATAAAACCAAAGGGACAGAAGGATATGCCTCCACTTCATAATTCAAAATTATCACCTGATGAAAAAGCAATTCCGATTGGTGCGGCAATGCTGGCGGGGACAGCTGTTAATTATTTGAATAATTTTTAATTAATATTTTATACATTTATTTTCGTATTTATTGAAAAAATATGAGGTAATAAATGAATAGTGATAACAGAATAGTTGAATTGTTAACCGATATGTTACACGAGCAAAAAAATATGTTGCACGAGCAAAAAAAGACTAATGAAAGACTTGAAAAGCTTGAAAAACAACAGGCAAAAATAAATAACGAACTTTCTGAAATGAGATTGGCTTTAATGAAATTTGCTGAACAGTTTTTTCTTATTTCAAAAATAGAAGAACGTGTGCTAAGTCTTGAGAAAACAGTTTTTCAACATTAATAATCAAAGAAATTATTATAATATCAACTTATTCTGATTAATCAATTAATCGTTATTCAAACTACATTCTCAGGTCTTACCAATGTAATCAATGTTATTTCGGGTTTCATACCGATTCTGATTGGTGGCCCTGCTGTACCACAGCCACGGTTGACATATAAATACTGGTCTTTGTTTTTATAGAGTCCTGCATAATATTTATAAACATATCGAACAGGAGATTGTTCCATGCCAAACATTTTAAAGCTGAACTGTCCTCCGTGTGTATGTCCGGCAAGTGTTAAATCCACATTTCTTTTACCATTGACTTCCCTATCCCAATTATTTGGGTCGTGGCATAGCAGAATTACCGGGTCAACATCATTCAAACCGCTTAGTGTCTTATCGAAATCTGCATATTTATCTCCCCAGCTTGTGTTATCTGTTGCGGCAAGTTGAAGTGTACAGCCATTAATTGAAAGTTTTGTTTTCTCATTGATGAGCAGTTTAATCCCTGTTCTGCGAATTATATTTTTCAGTTTTTCGTGATTAGCATCGGTCATGTAGTGGTCATGGTTCCCGAGGCAGGCATAAACTCCATAATGTGCATTTAATCTTTTCAAACCCTCAATAGCCAGAACCATTTCATCAGGATGATTGTTCACAAAATCGCCTGTAACAAAGATTAAATCAGGTGAAACAGCATTCGCTAAAATAGAGGCATTAATAAAAGTTTTTGAAGTCAGGAATGAACCTGCATGTATATCAGAAATTTGAACGATTTTTAATCCGTTTAGTCCCGGAGCTAGTTTTGCAATTGGAATTTCAACCGGGTATATCCTAAAATCATAAGTATTCTTCAGCATGTTATCTGCGACAATTAAGAATGGTATTCCAGCCATAGACCAGGCAATGTTTCCTGCGAGTTTCCTTCTTGATAAGGATTTTGGTTTATCTTGGGAATCTTCAGAAATCCCCCGAACCCCCTTTGACAAAGGGGGAAATTCATCTGATTTTTTCCTAGTAAAAAGTTTTTTAAAAATAAATGTAATCAGTTTAATAAAATCTTTAATAAGCAGAATTGGAAAAAGACCAAGTTTTGGCATGTACCATAAATATACAACATACATTATGATTTTATTTGTTAGAGTTTGAGCTTCATCCCTGCTTCTTAACATGAATGATAGAAGTGTTATTAATATCATAAATATGGAAATATAGATTGGGAGCCGCCTGACAAACTTTTTGTAATTTCTTTTTTTCAGAAAACGTGAAAGGCTAATTGAAAAATAGAAATCAATTAGCGTTAATGATGTAATAATTATTAATAATATAATCCAGAAACCATGCATAATATTTATTATTTCTTATAGAAAAGGACAGAAGCAATTTCTGTCCCATAATATTTATCCTGTTAAATTTAATATCCCTTACAAGATAGAAAATTTACAATAAACAAAAAAATCAATTATATCAAAATAATTAACGTAATGTTACATTTTACATTGCTTAAAAATCCTATATTTGCAGATGTTTTTTTCAAAAATAAAAAAGGATTAATATTATGGTCTCATATATAACAAAGGATAATTTAGACAGCAAGTCAGCATCATGGCTTCAAACTATAGAACCGTTTAATCAGCACAGGTTAAAGCTCTCAAAAGAGAAATCCGCCCTCATGGTAATTGATATGCAGAAGTTTTTCCTCGATGAAACTTCTCCTACTTTCACATGCGGCGGAATTCCGATTATTCCAAAAATAAAAAGCCTGATAACCGAATTTCGAAAAGCAGGCAGGCCTGTTATTTACACAAAGCATGTTCATCATCCCGATAAATTAGATGCCGGAATTATGGAATGGTGGTGGGAAGGCATGTGCATTGAAGGAAGCCCCGAAAGCGAAGTTCATAATGAGATTGCTCCGATAGCAGGTGAAAAGGTTATTCTCAAGCACAGGTATTCTGCATTTTATAATACTGATTTAGAGACTATACTTCGTGTACTAAAAATCGAAGACTTAGTCATAACGGGTATTATGACTAATATGTGCTGCGAATCCACTGCGAGAGATGCTTATTACCGCGATTATAAAGTACATTTCCTATCGGATGCAACAGGTAGTGTTACCGAAGAAATGCACCTTGCCAGCTTGTTGAATCTTGGTTTTGGATTTGCAAATATTACAACTACTGAAGAGATTTTAAAGCAAATGAAATAGTATAGTAAATTAAATATTTTAATTATTTCCCCCTTTTATTAGGGGGAGATTATTAACAAAGGTTATATAATACCGAGCCAAAATTTTAATGATTTTTCAAGTAAGGTTATATCTGATTTATCCAAATTACCTACTGTTTTAATTACTAATGTATCTTCAACAGTAATAATACCTCTTTTTATAGTTGATGGTACGTTTAATCCCGCTTTTTGCCAATTACTCAAAATAAATTCACCGGGTTGTAAATTTTGAAGATTACTTGTTAAAGGAACAATAATAATATCTCTTGAAGGATGTTCATCACTAACAACTATTGCAGGTCTGATTTTGTATGTAGTTAAACTGGTAAAAGGATATTTTATCAGAATAATTTCATTTTTCGAGTAACTGCTCATATATATCATCGTTATCATTGTTCCAGATTTTATCAAGCATTTCTTCTGACGCTTTTATAAAATAATCTTCGCTTGGTTCTTCAATGACTGTAACAATTACTTTTGAGCCATCAGGAATTGAAGCATCCTTCGGTAATTTCAAATTACCGCTTTCATAAACAGCTTGATGTGATATTAACATATATTCCTCCAAATTTTAAAAATAAACGTTGATTATTAGATTATATTGAAACAAAATTCTTTTTATTATTAAATTACATATAACAAATTGATAATTTTAAAAATTTAATATGAGAAATATTCTACTTGGATTTATATGTATATGCCTCCTCTATCTCGGAGGCGGCGGCATTTATGGAGGCTTGTCATTTATGATTGACCCATCAGGAAAAAGCATGGAAATGGCACCCGAAGTAATTAAATCAATTCCATTAACAAATTTTTTTATACCCGGAATTTTCCTTTTTCTCATCTTTGGAATTATTCCACTTGTAACAACTACGGGTCTCATCCTAAAACACGGATTGCCTTTTATAAAAATAAAAGATAATAAACCAAAAAACAACTGGGTTTGGCATTCAGCCTATCTGACAAGTATGGCTCTTGTGTTCTGGATTTTAATTCAACTACTTCTGATTGGCTATGGCCATCCACTCCAGGTGATGCTACTCGGTGTCGGTGTAATAATGTTCTTACTTCTCAGAAACTCGATTGTAAAAGAATACTTCGGTGAAATAAATACTCAGGTGGAGAAATGAATCTTGATAAACTTATAAAAGAAATCAGGGAATATTTTAAAATAAATGCTGATGAAACAATTGTAAAAAAATACTCACGTTATTTCAAGGAAGGATATCAAGGGTATGGTATCGAACATAACATTTTCATGACAAAAAAAGATGAATGGTTTGCTTTATACAAAGATAAGCTCACTATGGATTATTTTCTAAATCTTGGTGGAATGCTGTTAAGCTCAGGAATGTATGAAGAAGGAGCCTTAGCAATTCATTTTCTTTTAAAACAAAAAGAAAAGTTGAATAAGGATGCATTCAAAATAATTGGCGACTGGTTTGAAAAGTATATTACAAATTGGGGCCACACCGATTACTTTTGTAGTGAGCTTCTACCCTACTTCTTCGAGAAAAATATCGTTAAACTTGAAGACATCAAACCATGGCGCTTTTCACAATCACAATGGAAACGCCGTTCAGTTCCTGTTACATTTATCAAGTTGATGAAGAAAGACAAATCACCTGATAAATACATTAATCTGATTGACCCGATGATGATGGACAAAGACAGGCCTGTTCATCAGGGATTAGGCTGGTTCCTGCGAGAGACATGGAAGAAATATCCTGAAATAGTCGAATCATTCCTTCTGAAATGGAAAGATTCAGCACCACGCCTCATATTCCAGTATGCAACTGAGAAGATGACGAAAGCTGAAAAGGAGATGTATAGGAAAGGGAAATAAGATATATATTGGACATTAATTTATTCAATAACTTCAAATAATTTATTTTATTAATCGTATAAGACATTGTTTAATTAATTAAATAATTGGTATGTTTCCAAGACCTATACAAGTAATTGCGCTAGAAAATTTCCAGATTTGGTTAAAGTATTCAGATACAACCGAAGGAATTGTAGATTTATCACATTTAAAAAATCAAGGTATATTTAATGAATGGAGCAAACCTGGAATATTTAATAAAGTACAATTAAATTCTGAGACATTTGCAATATCATGGAATGAAGAAATCGAACTATGTCCTAATTCACTTTATTTGAAATTAAAGAACACATCCTTCGAAGAGTGGGAAAAATCCGAGTTAGTAAATGCCACAAATTAGCAGATTCTTTGGAATAATTATTTCGATGTTTTACAATGAACATTCTCCACCTCATTTCCATGCGGATTATGGTGAATTTAATGCTGAAATTTCTATTCGAGACCTTGTAATTATTAATGGTATTCTTCCCCCCAGGGCTTTAGGCTTAGTTATTGAATGGGCGTCACAACACAAATCCGAGTTATTAGAAAATTGGGATCTTGCTGAAAGCAAACAAGTTCTTAAAAGAATCGAACCATTGATGTAACACAAATATCAACCTAATGAACCTAAATACTGAATATTATATTCCTAAATTTTATTTAAATAAATTTATCATTTCAAACGTCAACAATTAATTTTTCAAATATAAAATGGAAGAAACTAAAAATATTGCGTTAGTAGCACACGACAACTGCAAGAAAGACCTTACCGAATGGGTGAATTGGAATTGGAATTTGCTCTTAAACCACAAATTAATCTGCACAGGTACAACAGGCAAACTTGTCGAGAAGGCTTTAATGAAAAAACTTGGTAAAGAAAATGTTTTGCAATACAAAGTAATCAAATTAAAATCAGGGCCTTTCGGAGGCGACCAACAGCTTGGTGCTATGATTGTTGATGGACAGGTAGATATTTTGATATTCTTCTGGGACCCTATGCAGCCACACCCTCATGACGTTGATGTGAAGGCACTATTAAGAATCTCGGTTTTGTATAACATTCCCACAGCATGCAACAGGTCAACGGCTGATTTCCTTATATCTTCACAATTGATGAGTGAGAATTATGAAGCTGTTAAAAGAGATTTCTCATATTATCTGAATAGAAAAGTATAAATATTGTAAAAAATTAAAGTCTATCAATTAATTCCTGTTTGCTGATTTTGTGATGATTTGCAATATCATTAATAATAGAAGAAAGTGTACCGATTCTTAGAGGATTGTGTGCTGGTATAGTAATATGATGTTCCCCATTGATTGTAGTTGTTAATCTTATATGACTTCCTGTTTGTCGAGTTATCACATAATCAAAAATATTAAGTTTTTTTGCAAGTTCAAAACCTGATAATCACGAGGTAGTTTCATTATACGGCAAAAACCTCATCCCGAACAAAATGTAATCTGACTAATGAAGGAATATTTCCTTTCTCGAAATGACAATTCACAGCATCCTTTATATTTTCTTTTAATTCGTCAATACTATTACTTTCAGTATAGATGCTGTTTCCAAGGGCTTTGGCAGTGTAACCTCCTTCTGCTGCTTCTTCAACTAAAAAAATTATTTCACTCATATCTTTTATTTAATTATTTGTAATCAACAGCTAAAACGGATTAAAGAAAATAAAATTATGTAAAATTAAATTTTTGAATTAGACTTTAATAATTTCCTATTACAAAATAATAAAATCTCACTTTATTACAATTCCTCTTCCATGCATTGCAATCATAAATTCTTGTGAAGTGATGCCTTCTTTTTCACGAAATAATTTCAGTTCTCTGACTGCATCCAGCATATTGTCCCCTCCCTGTGAAAATGTACCCCAATGCATTGCTATTGATTTTCTTGATTTAAGAATCTTATGTGCTTCTAACGCTTCTCCAGGTGAAGTATGAACATCTCCGAAAAACCATCTTGGTTCAATAGGGCCTATCGGCAGTAAAGATAATCGAATGGGTCCAAATTTGTCAAATATTTGTTTAAAATGAATTCCAAATCCTGTATCACCGGCAAAATAAATAGGGCCGGATTCGGTTTCTATTACATAACCACCCCACAAAGTATTATTTCTATCGCTGATACCCCTCATTGAAAAATGCCTTGATGGTACAAAAGTAATTTTATTTTTATTTTTGAACAAATATTCCTGCCACCAATCAAGTTCAATCGAGTTTTCCAAACCTTCGTCAACCAGCGTTCCCTTATTACCAAGCGGAACAATTATAAGAGGATTGAATTTTTCTTTTAACATCAATAATGTTGGTATATCCATGTGGTCATAATGATTGTGACTCACAAGCACAATATCAATAGGAGGCAAATCCTCAAATCTGATTCCGGGAGGACGATGACGTTCCATACCAATAACAGGTACAGGACTTACAAGTTCCGACCAAACAGGATCAGTAAGGATATTAATACCATTTGTTTGAATAAGAAAAGTTGCATGGTTAATAAAGGTTACAACAAGAGAATCAGCGGTTATTCTCTCAGACGGTTTGGGACCGGGTTTCTCATTCCACCAGTCATCCCAATCACCCTTACTACTAAATAGAAGGAATCTCAGCAAATCCCAAGTTGAATGTGAACTACTCGAATCTATATTATGAAATTTCTCTCCATCAAAATGGTCAGATACTGGTCCTTTATATCTTGAACCATCAAAAGAACAACTACTAAAAAATAGAATAAACTGAAAAATTATTATATATTTTAAAATATTATTCTTCATACTTTATATCATTTTCGGAATTAATTATTAATTTTTAAATCATTCCAATAAAAGCACCCATTCTGCCTGACAGTTCCTTATCCCTTCGATATGAATGATACTCTCCATCTGCAATTGTGCATATTTCCGATACTTCAATATTTTCTTCTTTCACACCACTTGAGATGAGTTGGTACTTAATCTGTACTTTATTATCGAATAAAAATTTTCCTTCCTTTTCCCCCTTTACTAAAGTGGGATTAAGAGGGATTTCTGCTCCCTTTTTCAAAGGGAGATTAAGGGGGTTTCCTTCATTTTCCATAAAATACTTCGCCACATCATGCCCAACCTCATATTTCTCACCGGATGCTGAAGGGCTTATCCAAACTTGTAAATCATTCGGGTCAGAGCCATGCTTTTTCATTAGCTCTACCCCCTTCACTGCAATGTTTAAACTTGAACCTTTCCAACCGGAATGTAATGCCGAAATAACATTTTTCACAGGGTCGAATATCAGCACACCTGCACAATCTGCAAGAGAAACACATAATACTATACCTTTTTCTAAACATATCATTCCATCTCTAACTCCCCTGTCCTGTCCTAATCCTTCAGTAGAAATTGAATTCACTAACTCTATAATGTCTCCGTGAACCTGCTTTTGAAAAATCACTTTTTTTATTGAGGGATAATAGTTACTAAGATATTCAGCCAGATATTTCCTGCCCTGGCTTGCTTCAACTTCATTGAAAGGCCCTGCTGGAGAAATAGTAAATCCTTTAGGTGGAAAATCCTTAATGTTTCTTTTTGTAATTCCCGCGACTATTCTTGATTTATCGAATATTCTGGGTTCATTTATTTCAAGCATATACTTTATTCCTTAGTCCAGTTCAATATTTTAAGGTAAATGAGTTTCTATATTTAATACTTTCTCAATTTTAATTTGTAAATCCAAAGAAACAGGAAAATGTTGAATACTTCTTCTATATTTTAATTTATCTGTAATATTTATACCCACATTCCCTGTATAACCAATCACAAGTGAGTCAGGATTTTCTAACAAAAGCCTTTCCATTGAATAATCTCTTGAAGGATACTGAGCAGGTTTCCTGTCTGACAAGAGAATAAAAGTTTTGTTTTCACTTATTGGAACAAAAGCTGCAACATAATTTTCTCTGGGATAAATCTTAATCTCCCTTTTGTCTGTTGTTCCATTGTAAAGTGCCAGAGACATATAACATACACATACACTTATTCCAAGCCTGAAAAGTAATTGTTTTCTTGAATTTGATAGAAGGGCATATATTAATCCGATTGATATAAGAACAGAAAAAAGGATTGTAATGTTTCCCTCGAGAGATGATAAAGGTATTTTCAATAAAAATTTGTTGAGCCAAACAGAAAGAGCAATAAGAAAATCGGTTGATGAGGCGTAAGCAAGTCCAAGCCATGTACTGATATAAGATAGTCCCACAGCCATTAGTGCAAATATCATGGCGATGCTATATAATGGAATAATGAATATATTCGCTATGGGTGAAATAATCGAAAACACTTTAAAATAATATGCTACAATCGGTGATACAATGATAGATGCTGAGAATGTTATAGCAATGGAAGAAATGATATAGTTTGAAACCTTATTATCAAGTTTAATGAGATTTAACAAAGCTTTTCTGAATGGATGATATAAAAAAGCAATTCCAAGCATCGCAGCGGCAGACATCTGGAATCCCATTGAATAAATCAAGTTTGGTGAAAATATAATAACAAGAATTATAGACAAAGCAATCACGTTGATTGCACTAACTCTTCTTTGTGTAGTATTAATTAATAATGCTATTACAGCCATAATTCCTGCTCTAATTGCAGGTGGCTGCATACCAGTCATCACAACAAATGCAGATACAAGAATAGTGAAAAAGACAAGTTTCAACCATTTCATTCTGACAAAACCAAGAAGAATGAACAAAACTGCTGCTATTACTCCAACATGTAAACCGCTGACAGAGAGAACATGTGTTGTTCCGGTCAATGAAAAATCTCTTCTCAGAGTTTGTGGTACTCTTGTCTGGTCGCCTGTCAGAAGAGCAAGTATTATTCCGAAATTCTTTTCACTGAAAAGTAAATCTATTTTTCTTTCAATTTCAGAAACAACAAGCTCCCGGTAAAAATTAATATCATTATGTCTTCTGATAATCGAAATCTTTTTTGCTGAAGCATCAGCAATCCACTGAACATCAATAGATGCTGCATACTGTTCCTCATTTATTTCTGTCGGCAATACGGCTTTATGAGGAAGCCGAATTTTGACAGGACAGGCAATATCATTTCCAGCAAATAATTCAATCGGATTTTTATTCAAACCTTTAATATTTAATATTACGTTTGTATTCTTGATAAGAGGCAATGCTTTATGGTCAACTTTGCCTTCAACAATACAGCGATATGAATAAGAAGTCTTTTTTAGAGTTTTCACAATTCTGCCTTCAAGCAAAGCGGATGAAGTTGGAATTATTTTGTTTGGAGTATTAAATGAAAGCTGATTTAACTGAGCAGAAATGCAAAATCCGATTGTTAAACCGAGTATTAAATAAGCAGGAAATATTTTCTTGAAAAGTACAAATATAAATGAAATAATCACAGCTAATATTATTATATATAATAATATTGCATCATTTACATCATAATTATTACCAATTATAATACCTAATATTATTATAATTAATAATTTAAGTGCTGGATTATTAGTGAATATTTTCATTTATCCAATTTTAATAAATTTTGATTCATATCCAATAATCATTCAACAAAATTAATTATTTTTATATCCAACCATGAAAAATTTGAAATAAAATCTGGTTTTTATTATTTTAGGAAAATTTTTCATAATTAATTTAGTAATAAATTATGAATAGATTATATTTAGGGCCAATAATCTTTGTTGTATTGATTACACTATACCGATATATTTTTGATTATTTTCATATATTAGGAAATCAAAATGTCGAACCATTTTATTCTTACTTAATCCCAGGTATTTTATCAGGAATATTATTCTTTTTCTTAATAACTAAATTAACTTTTTTCTTTAAATTCCCACGGTTTCGAGAAAAAGAGATAGTAATCAAAGAACAGGGTGGCTATCATTTAACAAAACGTCATTATTCTCCGGGTAAACTCTTTCTCACACCAACACGATTAATCTTTAAATCACAATATGATATTCCAAAACATAATATAATGATTCCATTAGACACAACTAATTCTTATAGTATATATAAAATGTTCGGATTCATTATTATGGGATTAAGGGTAAAGACTGAGAATGTTTCAGAGATTTTCATTGTCAATGGACCAAAACAATGGATTCAGGCTTTGCAAACTTTTGCTTAACAGAAATTTGATGGTTGGGATTAATTAAAATTTCTTGAGTTGAGATAATACTTCTTGACTTAACAGTTTTAAAGTTATAATTTTGTTTTTTTATATATTGTCAATAAGCAGGATTTATTATGATGAGACTAATTATTCCTACTGTCTTATTTATTATTCTATTCTTTGTATTATCTCATTATGTTTTGAATTGGATTAATAATACTATTATTGAGGACCTCATACTGAGCATAGTTGTTGGTATAATATGGATTATCAGTATGAAAAAAACTATGACATCAAAACGCTTTGATGTGAAATTAGATACTGAAAAGGAAATCATTAAACAGCAGGGTGCTAACCATTTCAAGAAAATGGAGGGTGTAGGTGGAAAATTATTCTTGTTTAGAGATTCTCTCTTTTTCAAATCACACAAATATAACATTCAAAAACATAGCCTTACAATTCCCATCAATGAAATAAAAAGCTACGATATTTACAAACTTTTCGGTGTTTTTCCACTTGGATTTAAGGTTAACACTTTAAATTCAAAAGAAATTTTTATTGTTGAAAAACCAAAGGAATGGATACAGGCTTTGAAAGCCTAATACTATATCCAGAAATTGAGAATTTAAAGTGATATGAATAACTGTTGTTAATAATTAGTTAAATTTTCCCTTGATATAAATCCCAAATCGGAAAACATAGTTCATAATCATTCCAAACAATATCTCCGTAATTTATCGAGAAATTTTTAAATAACTTCTCGTTAAGATATTTCTTAGACATGGGATTATTTGAGGAATTCAAGAAAGTACTAAAATCAACTAACTTTGATTTTCCGTCATTAAAAAGAAATTTTATTTTATAATTTCCCTGATAGTCAGCTTTTGTAATTGACAAATACATTTTAAATCCTTTTTGAAATTTTTTCAGATGTTATTTCTTTATTAAAAACAAAAAAAAGTCTATCCATTTATGAACAATATCGTCCTTGTAAACTTCAACTAATTTAATAAATTTCGTCAAATTTTTAGTGTCAAGTGGTTCTTTACCCTGAACATCTTTAATTAATATTGAATCAAATTTACCATTTTTAAATATAATTTCCGCCTTGCTTTCTTTTTCTTGATATTTACAATGTACATGAATCGGTTCATGTTCATTTGAATAAAATAAAACAATTAAACCGAAATATTCGTAAAGTTTTGGCATTTGTTTTGAATAGATAATATTTTTAATATTTGTTAATGAATAATTTTCAGAATCATTATGAATCAATCTCATATAAAGTTAGATTGGTAGTCAGAAATGGTCTTATCAGCTAAACACTGTAATTTACCTGACTGAATATCTTCCCCTATTTCCATATCCCATTCATCAAAACATTTCAAATTCTGATTTATTTTTTTAAGAATTTTAGATTCATTAACATACTCACCGGTCCTACCATTTTTAATAGCATTACCTAAGCATAAGTCCTCAATCTCATTAATGACTTCTTTCTTTATCTGATTTCTTTTAGTATCTATCACTTGATTGATAGCATTCTCAATGAAGTCGGACATTGTTGGAAGAATTTCGTATTTAGCTGTTGTACTCATTAAATTTCTCCTTTAAATTCAAGATTGATTAATCATTAAAACATATTATTTATCATTATTACAAAAATATAAACAAAAACGAAAATAAGAGGATATTATTCCTTTTGTACTTTATTTCACTTTACTTCGTTTACAGGTATATTTTAAAATCAAACGGAATAATACTATGTGTGGAATTGTTGGTTATGTCGGAAATCAGAAAGTATCTAACCTGCTTATTAACGGATTAAAACGGATGGAGTACCGGGGATATGACTCTGCCGGTATCAGCGTTTTGCAGGACGGTAAAATTCAAACAATCAAAAAATCAGGAAAGGTTTCTCAATTAGAAAAATTGGTTGACCATACATTGTATGATTCAACAATTGGTATAGCACATACCAGATGGGCAACTCACGGCGAACCCAACGATATAAATGCACATCCTCACCACAGTTCCGATGACAAAATTTCAATAGTTCATAACGGTATCATTGAAAATTATGCCGCAATTAAAAAGAACCTTCAGGAAAAAGGATATACATTTCGTTCCGAAACTGATTCCGAAGTCCTTGCTGTAATGATTCAGGCAATTTATGAAAAAGTACAATGCCTTGAAGAAGCTGTTCGATTTGCATTGAATGAAGTTGACGGTACTTTCGGACTTCTTGTACTTTCTTCCCACGAACCCGATAGGATTATTGCCGCCCGCCGTGGCAGTCCTATGGTACTTGGAATAGGAGATGGCGAATATATTGTTGCCTCCGATGCTTCCGCAATTATTCAACACACCCGCCAGGTTGTTTATTTGAATGACAATGAAATGGCAATAATCAAACGCGACGGCTTCGAAACAAAAACCATAATGAATGAAGCCACGACTACTCACATTCAGGAAATTGAATTCGATTTGGAACATATTGAAAAAGCAGGTTATGAGCATTTCATGTTGAAAGAAATATTTGAACAGCCCGAAACCTTTAGAGATGCTTTCAGGGGACGTTTGCTTGCTGATAAAGGAAATGTTAAGCTTGGCGGTTTAACTCAAGTACAGGAGAAATTAAGACAGGCTAAGAGAATAATCATCACTGCCTGTGGCACATCCTGGCATTCAGCACTTGTCGGTGAATATATAATTGAAAACCTTGCTCAAATCCCGGTTGAAGTAGAATATGCTTCCGAATTCCGCTATCGCAACACTCCCCTTTATCCTGACGATATAGTTATAGCAATTTCCCAGAGCGGAGAAACAGCAGATACACTTGCCGCAGTATATGAAACAAAACAGAAGGGTGCTACTCCAATAGGTATTGTGAATGTAGTCGGAAGTTCTATAGCACGGGAAACCGAAGCAGGTATTTATATACATGCCGGTCCCGAAATTGGAGTTGCATCAACAAAAGCATTCACATCACAAATCAGTGTTCTAACTATATTAGCACTTTATCTTGGCAGGATGAGAAATCTCTCTCAAAGCGATGGAAAAAGGATAGCTGCTGAAATACTTGAAATACCTGACAAAATCAGGCGAATCCTCAATCGCTCAGATGAAATTAAAGCTTTAGCAAAGAAACAAGCGAAATCAAGAAACTATCTCTATCTCGGAAGAGGCTACAATTTCCCTGTTGCTCTCGAAGGAGCTTTGAAGATGAAGGAAATATCATATATTCATGCTGAGGGCTACCCTGCTGCCGAAATGAAGCATGGTCCTATCGCTTTGATTGATGAAAATATGCCCGTAGTTATTGTTGCAACGAAAGATGAAATCTATGAAAAGGTAATTTCAAATATTCAGGAAGTAAGAGCCCGTAAAGGCAAAGTGATAGCCATTGCAACTGAAGGAGATGAAAATATAAAAGATTACGCTAATCATGTGATTTACATTCCCTCAACTTTACCAATGCTTACTCCTGTTCTTGCAGTCATACCATTGCAATTGATAGCATATTATACTGCTGTTGAGCTAGGATGCAATGTTGACCAGCCGAGGAATCTGGCGAAGAGTGTGACAGTAGAGTGATTTAATATAATATCTTTATATTTGTAACGTTATGTTTATAAATATAGGAAGGAAAAATATGGCAATAATTAAAGATATTTCTATTGATATTATAAAAAAAATGCCCGAAGAATGTTCAGTTGACGATATAATGTATGAACTGAATTTCATATCAAAAGTTCTCGAAGGTGTCAAAGATGCTGACGAAGGAAGATATATCTCAAAAGAAGAACTTAACAAAAGGATAAATTCATGGGCATCGTCTGGACTGACAGGTCGGTAAAAGATTTACAATCAATATTCGAATTCATCTTTAAGGACTCTCCATATTATGCGGAGAGGTTTATTAAATCTCTTGTCAAATCTACGGAAAAACTAGAATCCATGCCCTTAATAGGAAGAGAAGTTCCTGAGTTACCTCAACACAATCTACGAGAAATTATTTACAAAAATTTTAGAATTGTTTATAGAGTTTCAAAAGAAAATGACATCATTATTATTTCTATTATCCATTGCTCAAGAGATTTTTCATCAGCTATAAATGGATAATTACATAAAATGCGTATGAAGAATTAAAACAGATTGGATAATAATTATATCAGGGTGGAGCCTTTTATTTATTGAGTGTATAATTAAAAGCTCCACCCGAAATAATTTTTTAAATTCTTATTCGTTGTCATCAAATCCAGGTCCTCTTCCTCCCCCTGGTCTGAGTCCCTTGCCTTTGCCTTTTGCCATATTAAGTAAAATTTTCTGAAGTTCTTTCATAAACTTCGATTCAAATACAAGAAACTTTGCATATTCCTTAGGTTCCAATATAGTTTTGAAAGCTCTCAATTTTTCAAGATAAACATCATTCAGCTTAGCTTGACTATTAATCAATTTTTCCGTTAAGTTTGAAATTTCATCTTTAGATGCATCTTTTTTAATAGCGGCACCGAGTTCGTTGGCAGTAGCATCCACTGCCATTCTCTGTTCTTCAACCTTTTTTTCGTAAGCCGAATATTTCACCAGGAACTTTTCAGAATTTTGCTCATCAAGACTTAGAATTTCAAGTAATTTCATCTTTTTCATCATTTTAATTCTTTCTTTTGCCTTATTAGCTGGTTGTGCAGTAACAAAACTCGTTGTCAAGGCAATTAAAAGAATTATAATTCCAACTTTTTTAATATGTGAATTTAACATTGGAAATCTCCTCTAAAATATTTTGAAAATCATTTTCTTCCAAATTATTCATTTCATTCATCAGGTTATAATTATGTTGGTCAGGCATCGAAGCTAATGAAGTTTCAATACCGGTTAGACCCGATGAAATATGTTCTGAAATGAAATCTTCCCATAAACTTTGAGCTGTGCCTTCATCCATTCCCGGATTAGACAGTTCTTTCACATTTTCGGATGCCAGATTTGTTGAGAGTGCAAGATAATCAGCTTCCATCGCAGGACTATCAAATAATGTAAGAGCATCATTGTTTTTTAAGACCTGCAACTCACCAAATTTCCCGTCAATTTTATTATTTCCCATCTTCGAATTCTCTAAATTGGGATTAATAACAAAAATTAATATTAGTACAACAGCTAATCCTACAGTGGGAACAATATAACGGGCAGCAAAACTAAAACGTCTTTGTTTTGCTGTTTTAGCTTCCATTCTATTCATAACTTTAATCGAAAGATTTCTTGTCTTCTGAGAAATCTTTTTATCAAAATCCATCTTTTCCACCTTGCCGAAAACAGCTTTGACTTGTTTGATTTCGTCCACCAAGTCCGGATAGTTTGGCAAATAATATTCATAAAGTTGAATATCATCGGTAGATAACCTTCCGAACACATAGTCAGGAAGCATCTCCTGCATTTCTTTATTTGTTAAATCTCTATTTGGTACAAAATTTTCCATAACTTTACTTTCAATTTATTATTATTTTCAATTTTCATTTATCAATTATCATTTATCAATTTTCAATTATCTATTATCTATTTTCTATTTCCTAATTTTTAATTGTTAATTATCAATATCCACACTCTTTTTCATCATTTCAGTTATTTTCTTCACAGCATGATAATAATTAGCTTTCAATCCTCCAACGGATGTTCCCAGAACCTTTGATATTTCTTCGTAACTTAACTGGTCGAAATACCGTAATGAAAAAGTTTCACGTTGTTTTTCAGGTAGTTTTGTTAAAACAGATAACAACGCTTCTTCACTTTCCTTTTTCTCAATCGAATCGTAAGGTGTATCATCATCCGAAGCCAATGTCACTCTAAGCGAAGTCAAAGCGGCTTCCTCATTATCAGAAAAATCAAGTTTCACAAAGTTCAGAATTTTCCTTTTGCGTCTCATGTTTGTGGCTACATTAGCCGTTATCCTGTAAAGCCAGGTCCTGATATTACTATCACCCCTGAATTTATGTAAATTATTTAGTGCTTTAATAAATACTTCCTGTGAGGCATCATCAGCATCTTCATATGATTGTAAATAACGAAGTGCCGTTGAAAAAACAAAATTCTGGTGCTTCCGCACAAACGCAGTCGCAGCGGCTTCACTCCTGTTTTCAGTATAATCCCTGATTATCTCTAATTCGTTTTCCAACACTAAGGCACTTGCATACATTTTTTTCTTAAATATAATGTTTTTTACTGATTAGACACAATAAAATCAGAAAGGTTTAACATATATATAAAACTTTGACTTTTGAGAGTTCTGTGTTGAATTGAAAATTGTAGGGATTGAAAATTTTCAATCCTATTAAAGATATACAACCAAAATTGAAAATTAGAAATTGAAAATTGAAAATTTCTAAATACCTGCTCCGGATGCACGAAATGCACGTTTTGGCTTCATATAACCACAAATCAAGTATTAAATCACCTCTCCTTAAACGTTGTCATTGCTATTATCTCAAGCATGACAAAATCCTATAATCCTTAAATCCTACAAAACCTAATTCAGACAATTTTTTAAAACCATTTTAAAACCGTTTTCTTGTTATATCATCCCGTCAACCTTATTTTTGTCCCGCATGTTCTTTGACAATCCGGGATGAATAGCCACTATTTTCAAATAGTGGAAAAGGTTTCCAAAACCTCTCGACTTTAGTCACTTATTGCCACAAAAAGACACTACCTACATGACATCAATAGGACAAAATGAGACAAAACAGGACAATTTGAGACAAATATTACATATTCGCTATATTATAACTCCTTACAAATCAGTTATAATTCCTCGAGGGCAATCCAAAATAAAAAAAATATAGGACAAAATGAGACAAAACAGGACATTTTCAAATAAAAACTCTGTGTAACCTTGGGCAAAACTCGGTGTAACTCTGTGGTAAAATTAGCTTAGTCCTCAATTCTGCATTATAAATTTAAGAATTGAAAATTTATTGAAAATTAGAAATTGAAAATTGAAAATTTTATTTTTTATTACCGGGTAGTTCAATAACAAAAGTTGAACCTTTACCTAAAGATGTTTCCTTTAAATAAATTTTTCCGTCATGATAATCTTCTACAATTCGCTTACAAAGACTCAATCCCAATCCCCATCCTCTATTCTTTGTCGTAAATCCGGGGAAGAAAATCTGTCGCCTTTGTTTAGCAGTCATTCCTTTGCCTGTATCGGTAACGGAGATGTCGATGTGACTCTTATCCTTACATGTTAAATCAATTGTAACTTTACCCCTCTTATTTTCGATAGCCTCAGTAGCATTTTTCAATAAATTCTCGATTACCCATTGAAACAGGTCAGGGTTTATTGATGTTACAATGTTATTGTCAAGATTTCTTACTATCTCAATCTGTCTTCCGATATGAGGAAGCCGCTTTTCAAAATAATTGCAAATCTGTTCAATAACATCAGCCAGGTTTTTTGTAAATTTTTCAGGTTTCGAACCGATTTTGGAAAATCTTGTAGCAATCACACCAAGCCTGGTAATATCGCTCTCCATTTCGTTTATCGTATCTTCGAGTGCTTCAGGTTTGTCTTTATTTAACCTCATAATCTCCATCCATGCCATTAGACTGGATATAGGCGTTCCAAGCTGATGAGCCGCCTCTTTTGCCATACCTACCCATACCTTGGACTCTTCATTCCTTCTGATTGTACTGAAAGCGATATATCCTATGACTATAAAAGTTATTACAATAAGAATTTCGACAAAAGGAAAAAATCTCAGCTTATCTATAAGGAAAGAATGTGAGTAGTAAAATTTTTGCAACACCTTACCATCAGGCCCTTCGATTATAATTGGAGTATATGTCTCTTTCATCCTTTTTATATTTTCAACCAGGAATTGTTTCTGTTCCTCCATTGTCAATGAAGTATCAATATCTATATTGATTGTGTATTGGTCATATGGATAAATCGGTTCGTCATTTTTATCAGTAATAATCACAGGGAAGGACAAAGTAGGAGTAATATTATCAATTAAAAACAAGTAATCTTCGATTGTATTAGGGTCGGAGTATCTTTTATAAATATCTGTATAGAATTTAACCGTCTTTTGCTCTATCTCAATCAATTCCCGAACGAGGGACTGAGTATATAATATCATTGATATGAAAATTCCGAAGGCAGTTGCACCTAGCAAAATTTTGAGCTGCCATTTTGAATAGGTAAAGCGGTAAAATATGTCTGATATTTTGCTTTTGAACAATTTCATATTTATTCAAAGTTGAAATTTTCAATTGATGTAATAGGTTGTTTAAACTGCTCGGATGTTTGCATATTTTTCACAGTTAATGTACCTTCACTTATTTCATCTTCACCAACAATAACCACGTATTTGGCACCAACTTTATTTGCTTCTTTCATTTGAGACTTTATCGAACGTTTCTGTAAATCCATCACAGTTCTGATGTTTTTACTACGCATCTTCCCGGCAATACTTATTGAATGACTAATAAGTTCAGGATTTGCAGTAACAATATAAACCTGGGGTGATGAATCACTTTCTTGTAGTTTGTCAGTACGTTCAAGAATAAGCAAAATTCTCTCAATTCCAAGAGCAAAACCAACTGCAGAAGTAGGCGTTCCTCCAAACTGTTCGATTAAATTATTATATCTTCCACCACCTCCGAATGAATCCTGAGCACCAAGTGCAGAACTTTGAAATTCAAATACGGTATGGTTGTAATAATCAAGTCCCCTGACAAGCCTTGGATTTAATGTGTAATCAATACCCGCTTCAGCGATAAGCCTTTTAACATCTTCAAAATGATTCCTGCTCCCATCATCTAAAAAGTCAAGAATAACAGGTGCTTCCTGCAATAGAGTTAAATCATTTTCATTTTTTGAATCGAGAATTCTCAGGGGATTTGTTTCAAGCCTGTTTTTACTTTCCTCCGAGAGTTTGTCTTTAACTGATTTCAGGTAATAAACAAGCTCATCAATATATTTCTTTCTTGATTCATTGGAACCCAATGAATTAATAAATAAATTATATTCTGAAATACCAACAGATTTAAAAAGAGAATCAGCTAATAATATCATTTCAGCATCTGCTTCCGGATTTGCTGAGCCGAGACATTCTGCTCCATACTGGTGAAACTGCCTTAGCCTTCCTTTCTGAGGCCTTTCAAATCTGAAAAATGGACCGAAATACCATAATCGAAGCAATGGAGATTCACGAAGCAACGAATTTTGAACGACAGACCTGACAAGAGCCGCTGTCATCTCCGGCCTAAGAGTTAATGATTCATCTCCTTTATCTGTGAATGTGTACATCTCCTTATTTACAATATCAGTTGCGTCACCAATACCTCTTGAAAACACCTCAGTCTTTTCAAATATTGGTGTCCTCAATTCCTTATACCCGAACAGATGAGAAACTTTACGAAATGTTGACTCCACAAAATCCCAATACCCAATGGTATCAGGTAAAATATCCTTTGTCCCTCTAACAGCTTGTATCATAATATTTTATTTCTAATTATTCAGAATAACAAAAATATCAAAAACATTTATCATTTATATATGTTCATTTGATGAGTGATTTTTATTGTAGGTGTTTGAAGTATATAGTAATATTTACCAGTTGGTAAATTTGAAACATCGAGCTCAATTTCATAGAAGCCGGGTTTCATTTCTTTTTCCAAAATAGTTTTTACGATATTTCCCAATATATCGACAATGAAAATTTTTGTTATTCCTGATTCTGCAACACTGAAATCTATCTTTGTTGTGTTAACGACGGGGTTGGGTTTGTTCTGTGATAATGATATAATCCCATCCTGATAAAAGAACCTTGGTTCACTTTCCCTGCAAATGCCATCCAGGATAAATTGGCCATCTATTGAATTTATTAATAAATTTCCTTTCCCTGAATAGCTAACCGAATCAATTTTCAATTCTGAAATTGAATCGTTTCCCAGTCCTGTTCTGAAATTCAATACATATAAGATACTATCCGATATATCTTTGCATGGCATTAACAATTTCATTTTACCTATATTTCCCTCGATAGAATTTTGAGAATTTCCAAGATAATCGAGTATTGTTGAGTTATAAGTAATCTCAGAATATATTGTATCTATCATCTCTTTAAAATCATTTTTTGTTATCCCTTCTATCAAAATCGGAATTGATATTAATTTTCCTATTCCTTCTTCAACATTTGGTAAACGAATCGAGACTGTATCATTCCAGGGTTTAACACCACTACCAATAAGGCTGATTTCACAAGGAACAATTTGTAAATCATAAGTAACAGACAGAATACAATTGTACGTTCTTATACTATCAGGTGAAAATCTTATCGAGACAGATAAAGTTGAATCAGGTTTTAATGGAATTGAATCCGTTTGTGATAATATTTGAAAATATGTACTGTCATTTCCTAAAAGTTTCAGCGATATAGCAACTTCATCAGTACCTGAGTTCCTGATTAGAGCAATTTTAGTTGAATCTCTGTTCTTTCCAATAATGACATCTCCAAAGTCAATTTCATTTACAATTTTTTGGATTGGTGGAATTAGTCCCTTGCCAGAAAGTATGCTTATTAAAGTATCTTTGCCAATGTAAAATTCAATAACTGCACTTCTGAGGCCAGTGTCGGAAGGCTGGAAATTAATATCATAACTCATCGATGTAGCTGAATCAATAAAGACTGTTGATTGGAAATTACGAATAAGAAAATCTGATGGATTTTTTCCACTCAATCTGATATTTTTTATCTTAAAAGAAAAACCGGATTTATTCAGTAAAATTGAATTTACTACCGAATCTTTACTATCACCCATAGCAACTCTACCGAAATCAACATCCTGTACAACGACAGTAGGTTTGCTGATTTTAAAAGCACAGTCATTTGTATCAAATTGCAGTAATTTAGTATAAAGATTCCAAATTCTCGCAGTACTGTCCCAGCTTGATGTCAGGACTCTTGAACCATCTGGGCTGAAAAAAGCAGTTTGAACGGCACTCTTATGCCCCCTTAGAACCTGTCCTGGCTCTCCGGTGTTTGTATTCCAAATTTTAGCAAGGAAATCCCCTGCACCTGCGGTAATAATTGAATCTTCATTATAATTAAAGTTTACAGAATTAATCGGTACGACACCAATCACAGAGTCAGAATGTATAACATAAGTAATTCTATTTCCATTTATATCCCACACATAAGCAGGGCCTGACCAGCTAGCACCACCAATAAAATTACCACTTTTTGAAAACGTTGCAAAAGGTATAAGCGAATTTAGAGTATCTATTTTTTTGAATAGCCTCAATGGATTAAAAGACCATAATTTAATCGTACCCTCTGTACCGGCAGTCATAAGTATATTATTTAAAGGATGAAATTCTGCATACCAAAGCATATCGAATTGTCCGGCATATATTCGCTCAAGAACTGTTCCTCTTTCAACATCCCATACATAAGCGAATCCATCAAGGCTTGCGGTTACGAGTTTCTTTGAATCTTTGCTGAAATTAACGCATCTGACAGCGTCTCCATGTCCTTTTAAAACTCTAACCAACTTACCCGTGTTTGCTTCCCAAAGTACTGCTGTACTGTCATCACTGGCTGTAGCAACATAATGAGTGTCCGGCGAGAATACTGCCCATCTTACTGAGCCCAAATGACCTTCAAAAGTTCTGACTTTATTTCCACTCCAGGCATCGAACATTGTAGCTTTTCCATCCTTGGTGGAAGTTATAACAAGGTTGCCATCGGAACTAAAATTTGCAGAATTAACTTCAGAATTATGCCTGAAAATAATATCCCCCGATGAATAATCAGGCCAGTATTGAGTTACTTTGATTTGGCATCCATCAGATTGAAAATCAGGTAACCATTTATAACTCAGCCCACCTGCTCTATTCACAATCGTATTCCATGAATAGCCATTATCAATCGAATATTCAATTTTTATAGTATCTGCCGGTAATACTCCACTCCATTCAATATTAATAGTATCTCCAAAAAGTATAGTTTCACCACATTTCGGATTAGTTATCATCAATGATTTTACAATAGGAGTCAAATAGGGAAATCCACCTTTCAAAATAATTTTATTAGTAAAATTCGAATCCGATTCTATTAGCAACTCTCCATAAATTAAATTAGAATCAGTTGGTGCAAACTCAATTTTAAGTAATATCGAATCATTAGTTCTCAAAACGGTTGGTGTAGTTATATTTCCTTCAATGATATTAAATACCGAGGAATTTAAAGAGGTACTACGTATTAAAATATCTTGGCCTGATGATTTTAATACAATATCCAATGTTTTAGTGTTTCCGGGTAGAACGTAACCGAAATCATAGAACTGAGGCACACAAATGAGGTATGGATTCTCCTTTGCCTGTAAAATAGAAATTGAAAAAATTGAAAAAAGAATTATATGAATTTTTATTTTTTTCATTTATTTTTTATAATCAATTATATTATTAACAGAATAATAGCAAGAATTATGCTAATTCAATTAACAAAAATAATGATTTTTATTTTAGGACATGGATTTGCTTTGCTTTGTAAATTTTATCTCGTAATTCGTAATTCGTAATTGATTTTAGGACATGGATTTGCTTTGCTTTGTAAATTTTATCTCGTAATTCATAATTCGTAATTCGTAATTGATTTTAGGACATGGATTTGATTTGCTTTGTAAATTTTATCTCGTAATTCGTAATTCGTAATTGATTTTANNNNNNNNNNNNNNNNNTTTTAGGACATGGATTTGCTTTGCTTTGTAAATTTTATCTCGTAATTCGTAATTGATTTTAGGACATGGATTTGCTTTGCTTTGTAAATTTTATCTCGTAATTCATAATTCGTAATTGAATTATGTAGCGCATAGGGGAATCGAACCCCTGTTTTAGCCTTGAGAGGGCTACGTCCTAACCGCTAGACGAATGCGCCTCTGCGATTAATTTTCATCTACAAAATTACAAAATATTTCATAACTTTACTATCTTAGAAAACTGTCACACTGAGTTTATCGAATTATGATATAACCTATATTAGAAATAATTTGAATTGTAATGCTCTTATTCTTATTTTCGTAAACAGTTATTTTTAGTCAATATTTCAGGTATTTTTAAAGTTGAAAATAGCCTTTTATATAAATAAAAAGATACTAAATTTTTCCCCATTTTTTAAAGGGGGATTCAGTGGGGGGCCTATCCCCTTATCAAAGGAGGTTCGGGGGTTGTTTTTAATAGTATTAATTACAGCATCAATTATATTAAAAGCACAAGCTTTCTCTATTGATTCATCAGATGTTAAGAAAAAGGATACAATTATTTTCAAATTGAAATTCAATCCGGGAGATACTCTTTTATACAATGTTATTTCGATTGACAGCATCATAATTGACTATGGTACTCCACTTATAAAATCGAGAAAAGAAAAAATCAAAATCGTTTGCGATTCGGTTAACAAATCGGAACACTTTTTCATTCATCAGTCATTAGTTGAATTTTCATCGGTAGAAAGCCAGGGTGAAAAACGAAACATTGAAAATAATGTTTCCTCCTGGTTGAATAGAACAGTCTGGTTTGAGATTGATTCTGTCGGCAATCGCCTTTCATATCGTTTGGACGACAGCACAAATGGAGCAATGTCGCCCGGGGGAGCATTCCAGCCATATTTATTATTTCCATTCGAAGCAACTCAAAAAGCTGTAAATGAATCATGGATGATAGAATCGCTGGATGAATTAGCTGAAAACGGGCTTCCTGTACCTTTGCTTAAACAATCATCACTCTTTCGCGTAAAAGGTATCGTAGATACTTTGGGAGATAAATGCTCACGATTTGAATTTATCAAAACCGCACAAGGAAGCATCCCTGTCTTCACTGATAAAGAACAATTCAAGGTTACAAATATTATCAATGGCTTTGGTGTTATGGACATTAGCACAACAAGATTTATTCCTGTTCATTTCTTTTCAACAGTCGAACAAAAATTAACTTTACAATTCCCCGATGACATTACAAAACCAGGCTTGCATTACATTACAACAAATTTTACACTTGATTCAATAAAGCATAAGAAAATAAATAATAGCATAAAGAAAAATAAGAAAGTTAGATAGGGAGAATTTATAATATACTTTAAATAAAGTGAATATATATATAATTTTTATAAATTAACGAAGGTAAAAAAATTAAAAATAATACAAATGTTAAAATACTATTAAACTTTTTACGTTGACAATAATATAATTTATGATGGAATCATGTATAGTGAAAATCAACAATATATAATTTCCCCAAAGGGGAAAAAAACTGCTGTTGTAATACCTTTAAAGCATTATGAAGAAATGCTTGAAGATTTGCACGACCTTGCTGTTATTGCAGAACGTAAAGATGAGCCAACAATATCACTGGATGAATTAAAAAAAAGACTGAAAAAAAATGGGCTTATTTAAAATTGAATTTAAATCATCCATTATTTATTAATTTCCGCAAACCTATACTCCACCTCAATCTCAATATCAGGATGAAGGCTTCTCGTTACTGGACAAGTCTTGATTACATTTTTCATGATAGTGAAATCATGTTCATTTAATTCGTATGGAAATACAACATCAAGCATCAGCTTTTTGATTCTGCGATAAGGCTGGTTCATCATCTCTTTTAGGACCGTGATTTTCATTCCTTTAATATCAATGTTATGTTCCCTTGATTTAATACCCATTATGGTAGCGATACATGAACCCATAGCAGTAGCAGCAAGGTCAGTAGGAGAGAAATACTCCCCTTTGCCTTGATTATCAACAGGTGCATCAGTCAGGAACTCCTGGCCTGAAGGTCCATGTTTCAGTTTGCAGTGTAAATCGCCGAGATATTCAATGTTAATTTGTACCATATTAAGAATTGACAAATAAAATTGTTTATTGATGTAATGAAAAACTAAATACTTTTAATAAAATGTTAAATATATTTCTTTAATTCTTCAATTGTGAGTTCACAATCATTTAAAATTTTAAACAAAAGACCCGGACCAATTTCTTCACCGGGGTGAACGGGAACCGATGTAAATCTCCCATCTTGATGTTTTAGGAAGTGGTGACTGCCTTTAATTCTTATAATTTCAAATCCTAATTTATTCAGAATTGAAATTAATGATTTGCCTTTGAGGACAGGAGCTTTGCTCATGCAGGTAATGTAACTCTTTGGATACCGACAAAGTTCAAAGGTTTAGATTGAATATTTTCTACTTCCAGGCAAAGTTCTATAACTTCTTTAATTCTTATATGCAGTTCATCAAGTGATTTCGCTTGAGTGTGGCAACCCTTTAATTCGGGAACACTACCAACGTAATACCCTTCTTCATCTTGCTCGATTATTAAGTTAAAAACTCTATCCATTCAAATCTCATTCTTAAAATAGTATTAACGGAATAAAATAATAATATATTGCAGTGATAAATTCAACTTTATTATTCCTTTAATCAATCAAGCATGTCGTTCTGCATGATATGAACTGCGTACAAGTGGGCCCGACTCAACATGCTTGAATCCCATCTCGATGCCAATCCGTTTGTATTCGGCAAACTCATCGGGATGGACAAACCTGTCAACAGGTGCGTGTTTCGGAGTAGGCTGAAGATATTGCCCTATTGTTACAATATCAACATTATTAGCTTTCAAATCTTTCATTACTTCAAAGACTTCTTCGGTTTTTTCACCTATACCAACCATCAAGCCCGATTTAGTTCTCATTCCCATTTTCTTGGATTCGTTCAGAACGGTCAATGAACGCTGGTAAATGGCTTTGGGCCTTATTGTGGCATATAATCGGGGTACTGTCTCAATATTATGATTCAGGATATTTGGTTTTGCATCAACCACTCTTTTCAGGCAATCCATATCACCCAAAAAATCAGGAATAAGCACTTCAATACTGACTTTTGGATTTAATCTTCTTACTTCTAAAATTGTTTTTGCCCAATGTTCAGAACCTTGGTCGGGAAGTTCATCCCTGTTAACAGAAGTTATTACAGCATGACGGACACCCATACTTTTAACAGCTTCGGCTACATTAGCAGGTTCGTTAACATCAGGTGGTTTTGGCTTTCCGGTTGTAACTGCACAGAATCTGCAATTTCGGATACAAATATCACCGAGAATCATAAAAGTGGCAGTTCCGGCTCCCCAGCATTCTCCCATATTGGGACATCTTGCTTCTTCGCAAACTGTGTGTAGCGACTTGGAACGAATCATTGATTTAAGGTTTGAGTAAGTCTCACCCACAGGAGCTTTGACTTTAAGCCACTCAGGCCTTTGTGTTCTAATAACATTTTCCCTCTTTACTAAAGGGGGATTAAGGGTGATTATATTTTCATTACCCTGATGGGTATCTATATTTTCTTTAAACATTTAAATAATTATCCATTATCAATTTTCAATTTTTAGCCCAAATAAGCACGTAGTGCTTTCGAGCGTGAAGCGTGTCTCAATCTTCGTATAGCTTTCTCCTTAATTTGTCTTACTCTTTCTCGTGTTAAATTGAATTTTTCTCCGATTTCTTCGAGTGTCAAGCAATGGCCATCCAAGCCGAAGTACAATTTAATTACTTCAGCTTCCCGAATTGAAAGAGTAGTAAGTACCTGCTGCACTTCGACTCTTAGTGATTCTCTAATTAGTTCTGAATCCGGTGGAGGTTGCGCTTCATTTGGCAAAATATCAAGTAGTCTATTGTCCTCACCTTGAACGAAAGGAGCATCCACGGATAAATGCCTACCGGAAATTTTAATTGTTTCGGCAATTTCAGGCACGCTCATTTCCAACTGTTCAGCAAGTTCAGCGGCAGTAGGCTCACGCTCATATTTTTGCTCGAGTTCGCTGAATTTCTTACCGATTTTGTTCAAGGCTCCTACCCTGTTCAGAGGTAGCCTGACTATTCTTGACTGCTCGGCGAGTGCCTGGAGAATTGACTGCCTAATCCACCACACTGCATAAGATATAAACTTAAAGCCTCTTGTTTCATCAAAACGCTTTGCAGCTTTAATCAATCCCAGATTACCTTCATTTATAAGGTCACCGAGGGACAATCCCTGATTTTGGTATTGTTTGGCAACAGAAACAACAAATCGCAAATTAGCCTTGACAAGTCTTTCGAGAGCTCTTGTACCGGGATTTCCGCCCTTCTTAATAGTTTGAGCAAGAGTTATTTCATCATCGGGATTGAGCAGTTCGACTCTTCCGATTTCCTGTAAATATTTGTCAAGTGATTGCGATTCGCGGTTGGTATATTGTTTAGTAATTCTCATGCAGCACCATGCCTGATTTTAATTTCATTAACTTACCTATTACAAATAGACTTTTGACGTTTCAAAAAAAACTGTATTGTATTTATTTTTCTAATTTATTTAATCACATATAAAACTGTGATTGTACTAATTAATCCCAAATATTTATTCAAAATTTAATTTAATAATTTTTAGCTTCAATAACTCTTACTTTTATTATTATTAATCGCTAAAATACTTTCGTATCTTTTATTGCTAATAATATCTGCAGCCGTCTTTATATCATCATCATTTTTAAGATTTAATTTTATCATGTCATTCTGTGACAAAATTCTTTTCTTTATTTCTTTTTCAAGAATCTTAGAAATCTCCTCCGAATGACTAATTACTGGGTCGTAATTTTCCTTTTTTAAATTAATTTTAAGTTCCTCTAGTTTTTTTATTACTTTCCTGTTTAGCTTTTCTTCCCGAACAATTTTTTCAAACTCCTGAAGCTGTTTATTTAATGGATATTCGGTTTCCAAATTTTTTGATTTAATATATGAAGTAAATTCCTCACATATTTTTTTATCCACACTAAAATCAAGTGAAAGAGTTTTGAGTTTTGAAGTGAAAACATTTGCAAACTTGAAAAACAAATCTTTTCTCATCATGGACTTTGTAAAGCCTGAGAATTTGTCGAAAGGAATAACAGTATCAGGTTCAATGCCGTCTGATTCTACAACTTGTCTTTTGTTCTTTGTATAGAACAATGTATCGGAGTGTTCAATGTTAGATTTGTATTTATTATGGAACTCAAACCTTTGGATGCATCTTCCGGAGGGGGTATAATACTTAGAAGTAGTTACTTTTACAGCCGTGTTGTATGGTAAATTATATACTGTTTGCACCAATCCTTTTCCAAAAGACCTCTCACCGACAACAATAGCTCTGTCCAAATCCTGTAAAGCACCGGCAACAATTTCACTTGCACTGGCACTCATCGAGTTTATTAAAACTGCCATTGGAATTGCCGTATCGAGTGGATTTGAATCAGAATAAAATACTCTTTCTTCCTTTTTATTTCTCCCTTTAATGGATACAATNNNNNNNNNNNNNNNTACAAATAATTCGGTTATTGATACTGCCGACTCGAGCAATCCGCCCGGATTATCTCTAAGGTCAAATATTAATCCTTGGAGCTTATGTTGGTTTTTCAATTCCTGAAAAGCCTTGACAACTTCATCTTTGGAATTTCGAGTGAATCTTTCAAGTTTTATATATCCAACCGAATCATTAATCATCCCTGAATAGGATACATTTTTAATTCTTATCTCATCTCTTATTAATTTAACTTTAATCGTATCTCTTATTCCATCTCTCAGGAGCCACATATCGAGAACAGTACCTATCTTACCTTTTGTATATTTCCTTAATTCGTCTGATTCGGAATACAGCACATTTGCTGTATCCACACTCAGAATTCTATCCCCAATTCTAACTCCTTTTTTACGTGCAGAATAATCGTCCTGAACTTCTACTATAGTCAACATGCTGTCACGCGTTCCAACTGTAATTCCCACACCGACATAAGAACCGTCAGTCATAATATCAATACTTTCGCCATCGTTTTCATTTATGAAAACTGTATAAGGGTCAAGGTTTTTCAGCATCCCTTCAATACCGTCATCCATAAGGTCCTGCGGGTCAATATCATCAACATAATTTGATGATATTTGCTTGAAAACTGCACCAAATATTTCAAATGATTTATTAACTTTAGAGTAAAAATCATCAGTTGATGAAGTAAGGAGCAGGACTAATAAACCCAGAACTAATATATATGAGACATAAAATTTTCTTGTCATGTTTTAAAATCTATATTCTTCTGAAAAATAAATTCATACAAAATAATTACTACATAAATCATTACGTTTTATATAGAAGCTTATTTTGGATTTTCATGTGTCAATAATTCAATAATTTTTTTATATCCTTTTTCTTGCGCTATCGAAAGTGCAGTCCTGCCTTTATTATCTTTTAAGGATTTATCTGCATTATATTCAAGCAATAAAGAAACCGATTCATCTAAACCTTGCTCTGAGGCAATAATTAAAGGAGTTTCACCTTGATTATTTTTTATATCAAGAAGGGATTTGTTGTCGCGAAGTACTCTTATATTAGATTCCATCTGATTTTTTAGAGCTAACATCAAAGCAGTATTCCCGTCCTTATTTTGAGCATTAACATACGCACCTCCTTTAATGAGAGCCATAACAGCATCAATATATCCTGACTGTGCTGCAAACATAAAAGGGGTCATCCCATCTTCGTTGGCATCATTAATCAGCACTCCCTTATTTATAACAAAAGCATATAAATCAAGTTCAATATTTTTACAAACCCACATTAATAATGATGTCCCCTTTGTGTCTTTGACTTTACAATCAATTTCTGTTTTCAACATAATTTCAGCTATTCTTCTCCTTTTAAGCTCAACAGCAAGAATAATAGCCGGTTTACCATCATCATTAACAATATTCATGTCCATTCCTTTAGAAATTAATGTCTTTACTGTCTCGATGTCATTCTCTTCAATAGCATCGAACAGCTTCTTATTTGCATCGCTGCAAGACATAAATATTAATAATGAAAATAATAGAAATAATATCGAAATCAGTTTTCTCGGATTATTTTTTATTAATTCGTAATTCGTAAATCGTAATTCGTAATTCATTGTCCCATTCTTTCATTTATATAACTTCCTATTTTAGAAATTGCTATTCTATCCTGAAGCATAGAATCTCTTTCTCTGATTGTAACAGTGCCATCCTCTATAGATTGCCCATCAATTGTAACACAAAAAGGAGTACCAATTTCGTCCTGACGGCGATACCGCCTTCCGATTGCACCGGATGTGTCATATTGAGCTTTGAATTTTTTATGCAAATCTTTGTATATTTTTTCGGCAAGTTCAGGCATACCGTTCTTATTTACTAATGGGAAAACAGCCACAGTCAAGGGTGCAAGCCTTTTATGAAATTTAAGAACAGTTCTTTTTTCCATTGCACCGCTTTCTGTAGGTGCATCCTCTTCATTGTATGCATCACACAAAAAAGCCATAAGAGAACGTGTTACGCCTCCTGATGTTTCCACAACGAAGGGAATAAATCTTTCATTATTAACAGTATCAACATATTCAAGTTTCTTACCTGAAAATTCCTGGTGATTTCTCAAATCAAAATCGGTCCTTGAATGAATACCTTCAATCTCTCCCCAGCCAAAAGGAAACATGTATTCAATATCTACTGCCATTTTAGCATAATGTGCCAGCTTTTCATGAACCTTGAATTTCATTTTTTCGGGATTCAATCCCATATCCTGATACCAATTCCATCTTTGTTCCTTCCAGTACTCATACCACTCTTTTTCGGTTCCGGGCTTCACGAAATATTGCATCTCCATTTGCTCAAATTCACGTGTCCTGTAAAGGAAATTCTTAGTGTTAATCTCATTTCTGAAAGCTTTTCCGATTTGTGCTATACCGAATGGAAGTTTTTGCCTTGAAGTATCGAGAACATTTTTAAAATTTACAAATATACCTTGTGCAGATTCAGGCCTCAAATATACAACACTTCCATTATCTTCAACAGAACCAACAAAGGTTTTAAACATCAGGTTGAAATTTCTCACCTCAGTCCAGTCCTTTGTTCCTGAGACGGGGTCGGGTATTTCATACTCCATTATCAGGTTAAAATAATCCGACAACTCAACGACATCATTCAATTTATTTTCAAGTTCGTCTGCTTGTATAGTTCTATTCTTCTTCCTTAATCTTTCAATATATTCTTCAATTAAGTTGTCTGCCCTGTATCTTGCTTTGCTGGTTTTATTGTCAATCATTGGGTCGCTGAATTGGCTCACATGCCCACTTGCCTCCCAGGTTCGGGGGTGCATTAAAATTGAAGCATCCACACCTTCAATATCATCTCTGTAGGTCATTGCCCGCCACCATTCTTCTTTCAAGTTACGAAGCAATTCAACTCCAAGAGGTCCGAAGTCCCAACAGCCATTTAAACCGCCGTATATCTCTGAAGATTGAAATATAAATCCACGTCTCTTGGCAAGTGATATAATAGTTTCAAGTTTATACATTTTTCTCCAAGACAATCCCGCAAGGCAGGAATTAAAACTATAATTTATTAGTTAACAGAAATTTACGAATTGCAAAATTAAGAAATTTCAGAGTTTTTCATTGAAGTTTTTAACCAAATGTAGTTTACATTATACAATTCCAAAATCATTATTTTTCAAATTGGCTATTTTTCCAATATATTAATAAGTTCAATAATAATAGGTTTAATAAAAGGAATATCATCTTTAGCTGTTTCCCATACATTATCAATGTCAGTTCCGAAATAATCATGAGTCAGCTTATTCCTCATCCCAACAATATCTTTCCAGGGTATATTTGGTTTAAGAATAATTGTTGCTTCAGATAAATGTTTGCTTGCTTCCCCGATTATTTCTAATTGACGAATAATTCCATCTTGCAGCAAAAGATTAGAACAATAATCATCGTATTTAATATTATAAAGATATTCTTCAATCCGAATAATTGATTGAAGAATGTGATTCAAATATATTAAATCATCCTTCACTGTTTAATAAAATACTTTTTGAATAAATATCATCAATTAGAAAGGGACTTATGGCTTTACGTGTCAATAAGTCAATTTTGTAACCTGTTTTTTCAGATAATTCTCTTTCGATTTTTACAATTTTCAGAAGTGAAATTCTATTATTGAAATCAACCAGCAAATCAATATCACTATCAGATTTCTGGTTTCCCGATGCAAATGAGCCAAATAGCCGGACGCTCTTAATACCATACGGTACAAGCTCATTTAATATAATATTTTTTAATTCAATTGATAACATTTTAATTTTATTGTTTTCTAACTATAATAGTTTCAAATTTACTTTCTTTTAAACATTAAATACAATTCTTTTTAAAAGATGTTTAGTAAAAAAATTTGAAAATAAGAATTATTCATCAATAAGTCTTTCAACAAATTCAACAAACTTGAGCATGGATTGATAATTTAGTTGAACTTCTTCCAAGGAAAATTTTTAAAAATCATCATAATCTCCTTCAAGTCTATTATCATACCCATTTTTATATATCTTCCATAATTCTACAGGAACTTTTCCTGTTTTCACAAAATTTACATTAAACCATCCTAATAATTGCTGGTGTTTTGTTGTAAGAAAACCATTCTTCATGGCTAATGCAGAGACTATATAAAACATAGCATAGTAAATTCTATTTACAGCGTTAAAAAGCATTTCATTTTTTAATGATAGATTTGCTTCTTCAATGGTTTCCTTTGAACGTGATATTCTATAGTTTATAAGTGCATCGAGGTTATCCAGCATAGAATATACCTTCCTCTTTTACTATTTTTCTGAAGGGTGTCACTGGATTTAGTATCTCCTTTATGTCGTAAATTTTTGCATCTATCATCAATTCACTTTTCAATTCAATATCATAGATAATATCTCTTATTTCATATTTAAATTTCCAATCAATCTCACGGTCAAATGCTATAACCAAATCATAATCCGAATCATTGTTATAATTATCTTTAACTCTTGAACCATAAAAATACACTCCTTTAAAGTCTATGTATTTACCTTTCAGGACTTTTTGAATTTTAGATATAACTTGTTCTATTTCATTATTCATAAAATTTATATCAAATATTTAAAAAACATTATAATTTTAGTAACTGACAATCAAACTTAATTCTTATTTTTCAATAAATCAAGAATTTTCAACATTCTTTTCTCTACTCATCCAAATTCACTATTTTAGTAAGTTTTGATTAATTGTTTTATCTGTTTTACTCTGGTATGCCGAAAACGAACGATAACGATATATTGACTGAAGTGCTGAACAACGGCAATGGTGACGGGCTTTCAAAAATCATTGTCCGCGGAGCATCGGAGCATAATCTCAAGCATGTCAATGTCGAAATCCCAAGGGATAAGTTCGTTGTCATAACAGGTGTTTCGGGTTCGGGTAAATCCAGCCTCGCTTTCGATACACTTTATGCAGAAGGACAGAGACGATATGTCGAGTGCCTCTCGGCTTATGCACGCCAGTATCTCGGAGTAATGAAAAAGCCTGACGTTGATTCAATCGAAGGCTTATCCCCATCAATCTCGATAGACCAAAAATCAATCAGTCATAATCCACGTTCAACTGTCGGAACGGTTACTGAAATTTATGATTACCTGCGGCTTCTATATGCGAAAATCGGAAAGCAATACTGTGTTGATTGTAATATACCTGTCGAGCAAAAGCATCTCGACCAGATTGTCGAAGAGTCTTTCAGGGATTATTCGGGTAAAAAGATTATGGTACTTGCCCCCTTGATTCGCTCCCGAAAAGGACATTACCGCGAATTATTCGAACAGCTTCTGAAACAAGGATTCACCAAAGTAAGGATTGACGGCGAAGTTAAAGAGCTATATGATGGAATGCAGGTTGACAGATACAAGATACACGATATAGAGCTTGTGGTTGACCGATGTTCCGTTGCTCCGGGACAGGAACATAGGATTAGCGAATCATTTCAGCTTGCACTTCAAAGAGGGAATGATGCAATGCTCATTCTTTCCGAACAGAACGGAATCTGGAAAGAAAAGCTGTACAGCACTACTTATTCATGTCCTTCATGCGGCAGGTCCTACGAACCTCTTGCTCCCAACATGTTCTCTTTCAATTCTCCTTATGGTGCTTGTTCACATTGCGACGGACTTGGTGAATTAAGTGATTTCGATATTAATTTATTGATTCCAGATAGAGGTTTTTCTATTGCTGAAGGCGGTATAACTGCTCTTGGGAAACAAAGGGAAATGTGGCTGTGGAGCCAGGTTGAAGCGGCGGCTGAGCAATATGGGATTGACCTCACTGTACCAATTAAAAAGCTGTCGGAACAGGATTTGAATATCCTGCTTTACGGAACAGAAGATAGTACAATCAACATTTCATATCGTTTTGCAGGCGGGAATAAAGTAGTGTATAAGCACAAGTTTATCGGCATTATTCCGAGCCTCAAGCATCAATTCGACAATACAACTTCGGGAGCTATTCGAAGGAATCTCGAAGTTTATATGTCAACCTTGAAATGCCCCGAATGTCAGGGTGGCAGGCTTAAGAAAGAGAATCTTGCCGTACTGATTGATGGACATTCGATTAATGCTATTGTTAAATTTGATATCAACCACTCATTAGAATATTTCAAAGAACTGCCCGAAAAACTTTCCGAACGGGATTTGACAATTGCAAACCTTGTTATTAAAGAAATACACAGCAGGCTGAGTTTCCTTAAGGAAGTCGGATTGTCCTACATCTCGATTGACAGGCCTGTACGAACTCTTTCGGGTGGCGAGTCACAGAGAATCAGGCTGGCTTCCCAGATCGGCTCGGAGCTTGTCGGGATTCTATATGTGCTGGATGAGCCGAGCATCGGGTTGCACCAACACGACAACAACAAACTGATTGGTTCCCTGAAAAGATTGAGAGACCTTGGCAACTCTGTCATCGTTGTCGAGCATGACAAGCAGATGATTGAAAGCTCCGACTTCGTTGTTGATATGGGTCCCGGTGCAGGTGTTCACGGGGGAGAATTAGTGCTGGCTTCCGAACCTTCTAAGTTTTGCGATTTGTCTGCCGGGCTCATTGAAAAATCAATGACTGCGAGCTATCTGTGCGGCAAGAGAACTATCGAGCTTCCTGAGAACAGGAGGAAAGGTAACGGGAAGAGGATTGTTCTCAAGGGTGCGAGAGGTAATAACCTAAAGAAAATTAACCTGGAAATTCCACTCGGAACGATTGTCTGCATAACCGGAATGAGCGGAAGCGGGAAATCAACTTTGATTAATGATACTCTCTACCCTATTCTTGCGAGGCATTTTTATAATTCGTCTCTTAATCCCCTGGCTTACGATTCTATAGAGGGACTGGAGCATTTGGACAAGGTGATTGAGATTGACCAGTCGCCGATTGGGAGGACACCACGCTCGAATCCTGTTACCTACACTGGCATTTTCACATTGATTCGCGACTTTTATACAATGCTGACCGAATCAAAAATTCGCGGCTATAAGGCAGGAAGGTTCTCATTCAACGTCAAGGGTGGGAGATGCGAGGAGTGCGAAGGCGGCGGAATAAAGAAAATCGAGATGAACTTCCTTCCAGATGTTTATGTTACCTGCGACACTTGCAACGGCAGACG
>MGZP01000020.1
TTGCACCCGGGTCAATGCCAAACTCTGTCAATCCTGAAAGTATAACGGTATCATCATCTTCGGAAACGGCAATCACCATATCGCCTTTTTCAATCTTGGTTGTCATAGGAGGCTTTATCATTATTCTGCCGTCATGGCGGCGTAAACCAATTATGGCTGAAGTTTCATAAGCAAACATTGCTTCAACAAATGTTTTACCGACGATTTTTGATTCTTCCTGAAAATAAATTTCATCGCCTTTGAAGTCGAGCAATTCTGTGAATACGACAGAAAGTCCTGGCTGGCGGCAGGTTTGAGCAGTGATTCTTGAAATCAGGTAATCAAAGACAACAAGCTGAACTTCGTTTTTACCGGCAATTTCTGCTATTCTGACATTTCTCGGGTCCCTCACTTCTGCAACAATGTGATACTTAAGGGGAACAGGTTTCCTGTGGGGATTATTGGTTATAGCAAGAATAGTTTTGATAACAATCGAGTCCGGGTCTCCTGTTTCGGGTGCAAGGATTATTATAGCTTTTGCTTCGTTAAGGTTGACAATTTCAAGGTCCTGAAGGTCAATCGGATTTCCGGTTCTGCAAATCAATTTTGTATTCTGAGTGCTTCCGCATTTCGATTTGACTTCATCTTCCATTTCGACTTTATCTTTTTCGGCAAGTATAGCAACGCTTGGATTTTTCTGATTTTCATTGGCTATTACAAGCTCAGATACAATTTGAAAAACCTGGAAAGACCAGCCAAGAACGACTGTATGATTTTTCTCGACAACAAAAGACTTGCCTTTTCGGAGGTCGCTGATTTTCCTTACGACACCGCTGTTGACAATGCCGATCAAGGCACTTAACATAAACAAACCGCCAATAGTTGCTATGAACATAAAAAATACAAACAAAGTATTTATTGGGTCATAAGCGACCACACCGCCGTCAAGTGTCCTTAAAATGGTAATCCAAATTGTCCCGAAATATCCAATTTCATGAGAATTTTGCAATCCCTGTATTGCCTGGTCTTTGGGGATAGCACCCGTAATATAAACAAAGAAAGCCAGAACAAATATTGACAGGGCGGCTGCAAGTGATAATAAAAGAATAGGGGCAAATGTCCCTTTTGACATTAAATTATCAAAAACGTATCTCAGGCGTTGGTATAATGTTACTTTTTTCATTATTGTATCTGCATATTAATTGTAAAATTTTTTTCTTTTTATTACGATTGAATTTATTTACTAAACTCTTAAATTATGAAAAAATTAACGAAAATTCAATATCAAATATACTTTATTGAAAAAATACTTGATATTTTAAGGCAAAATCCAACATTATTGGGAAAGATTAATTATAAAATTGTTATTTTTGCATCTCATTTAATTAAGGACTACACTTATAATTGATGAATATGCATAAATGCAGAATTTGCGGGAATTTTGATAATAATTTTTCTTTTGAAGACGAGGAAAAAATGTTCGGTACAAGAGAGAAATTTCTCTATTTCGAATGTTCTGCCTGTCATTGTATTCAGATATGTGAAATTCCCTATGAATTATCTGAATTTTACCCTGAAGGGTATTTTTCTTTAAATTTACCTTCTCCAAATATTTTTAAAAAATATATTAAAAGAAAATGCTTCCAACATTCTGCAGGTAATCATAACTTGCTTGGGAAATTTATTAGCTCAAAAAAAGGCAATGCTTCTTTTAATGTTTGGTTAAAGCATTTGAGAATAAATTTTAATTCATCCATTTTGGATGCAGGAAGCGGATAGGGATTAAGGCTCTATGAATTAGAGCTAGCCGTTTTTAGGAATTTAACGGGTGTTGACCCAAATATTGAATGTGATTCAATTATTGGAAAAAATATTAAGATTTATAAAAATTATCTTAGTGAAATTGAAGGTTGTTTTGATTTAATTATGATGCATTATTCTTTTGAACATACGCCAAATCCAAAGGATATTATGCAGGATTCTTACAGACTATTAAACGATTATGGAACATTGTTAATTCGAATACCGGTAACAGGTTCTTATGTTTGGGAGAAATATGGCAAGGAATGGGTCCAATTAGATGCACCGAGGCATTTATTTATTCATTCTCAAAAAAGTATGGAATTACTTGCTGAACAAACGGGTTTCCAAATTGAAAAAGTTATTTATGAATCAACTGATTTTCAATTTTGGGGAAGTATTTTATACAGCAATAACATTCCACTTACTGCAACAAAGTTGTTTTCATCAGACCCTATGCGGGATTTCAGGCATCTGATTTCCAAAGAGGAAATGAAATATTTTGCAGAACAATCTGAGAAATTGAATAATGAGAATAGGGGATACCAGGCAAGTTTTTATTTGAAAAAAATGATTGTGTATGTCAGATAGTCAAATAAAAAATATTGAATATGATGTAAAGGAATTGAAAGAGTTTCCTGAGCATGATATTACAAATCGAATTGAACTATCATATAACTGGCTTCCTGCTGGAATAGATAATTTACTTGACGGGGGTTGTTCTTACGGCTATGGTACAAGGTTTATCAGGGCAAAAAGCAAAAATGTTTTTGGGATTGATTTGAATCCTAAGCATATCGAAATTGCAGAGAAACGTTACAAAGATATACAATTCAAGTGTTGCAGTTTAGAGAATACAGAATTTGAATCTCAATTTTTCGATGCCATAGTGATTAATGATGTCCTCGAACATACTCACGATAAAATTCAAACTCTGAATGAGATGAACAGAATATTGAAACCGGGAGGTACAATCATTATTTCAACACCTCACAAAGGTTTGTTCACTTTTCTTGACCCATATAATTATGGGTATTATCTCAGGAAGTGCTTTCCATGGCTGTACAAAGGGTTGTATAAATTTATCAGATTAATCAAAGATGGAAAAATCCCAAAAGAATTTAATTCCGAGCATCAGGAAAAACATTTTCATTATTCTCTGAAAGACTATGTGAAAATGCTTAACCAATCCGGATTCTCAGGACATTTTACAATTGAAAAAGTTTTTCGTTCAGGATTGTTTATTGAAGTATTCACTATGAACCTGGAAAGCATATTTAATATTATTCTACCAATGCGGGTAGTAAGAATTTTATTAAAACCATTCTATTGGCTTTCACAAATTGACTACTGGATACCTTACGGTGTTTTTGCTTATAATATTGCTGTAAGAGCGAAAAAGAAATAAAAAAACCCCACCAAATTGATAGGGTTTTAAAATTTTAATTGTTAATTCTTAATTGTGAATTGTTAATTAAATAAGTCCTTTTTTATGCTTTTCTGTTAAATTAGCAAGCATATCCTTTGTCATCGAATCGAGGTCGTAGGACGGCTTCCAGCCCCATTCTTCACGTGCAGATGTGTCCTCGACATCATCGGGCCAGGAATCAGCAATAGCCTGCCTGAAATCAGGGTCGTAGTTAATTGTAAATTCGGGAATGTATTTCTTAATGGAATCGGCAAGAGTTTTAACATCAAAACTCATAGAGCCGACATTAAAATCATTATGATGTTTAAGATTTTCAAATGGTGCTTCCATCAAATCCATCGTTGACTTTAGACAGTCAGGCATATACATCATCGGGAGCTTTGTCTGTTCATTAACAAAACATGTGTAGTGCTTATTTTTAACTGCTTCATAATAAATTGCAACTGCATAGTCGGTTGTACCACCTCCGGGCATTGTCTCTGATGAAATGATTCCGGGATAACGTAAACCGCGGCTGTCCAATCCAAACTTCTTCACATAATAATCAGCTAATAACTCACCGGCAACTTTTGTAACGCCGTACATAGTTGTCGGTTTCAATGCTGTTTCCTGTGGTGCCTTTGCAGGTGTGCCGGGTCCCCAAACTGCAATTGAACTTGGGATAATTACCCTTGCCATTTCATATTGTACGGCAAGGTTTAGAATTACTATTGTACCATTCATATTGACATCCCAGCAAAGCATAGGATTTTTTTCTCCGATGCCTGACAGTATTGCCGCCATGTGGACAATGGTATCAATGTTATATTTCTTTATCATTTCTTCTACTGTTGCCGGGTCGTTTACATTGATGAAATGGAATGGGCCTGATTCGAGTAGTTCTTTACTTGGTTCGGTTTTTCTTCCTGTTGCAATTACATTTTCTGCACCGTATTTTTTTCTCAGGGCAAGCGTAAGCTCAGAGCCAATCTGACCCACGGAACCCGTAACGAGTATCTTTTTAATTTCTTTTTTCATATTATATCCTTATTTAAAATTTTAGAATATTCTTTATTATAAAAAAGGCTTCACAAAAAGTGAAGCCCTGATTAAAATCAAAATAAATTATTTAATCATTCCAAGCTCTTTACCGACTTTAGTAAATTTCTCAACTGCAAAAGAAACATTTTCAGTTGAATGTCCGGCTGAAAGCTGAACCCTGATTCTGTCCATTCCGCGTGGGACAACCGGGAATGAGAATGCTATTACGTAAATACCATCTTCGAGCATCTTGTTCGCAAAATCAACTGCAAGTTTAGAGCAATCGGGATATTTACCAAACATAATGGCAACGATTGGGTGAACGCCGGGTATAATATCAAATCCTGCGGCAGTCATTTCGTTGCGGAATTTCATTGTGTTTCTTTCAAGTTTGTCTCTCAATTCTGTTGATGCTGTGAGTAAGTCCATAACTTTAATTGTAGCACCAACTGTTGAAGGAGGAACTGTATTTGAGAAGAGGTAAGGACGTGCTTTATTACGCATCCAGTCAATAATTTCTTTTCTTCCTGATATACAGCCGCCGGAAGCACCGCCGAGTGCTTTTCCGAATGTAGTTGTTATGATATCTATCTTACCCATAACACCACGGAACTCATGTGTGCCGCGTCCTGTTTTGCCCATGAAGCCTGATGAGTGGCTATCGTCAACCATTACGAGAGCATCATATTTTTCTGCGAGTGCAACTATTTCATCCAATTTGGCAATGTCTCCGTCCATTGAGAAACAGCCATCAGTAGCTATCATCTTAAAGCGGCAGCCTTTTTCATTAGCTTCGATAAGGCATTTTTCAAGGCCTTTAAGTTCCTTGTCTGTTGACGGGTCTAAGCCGATTTCGTTACTCATGTTCCCATGGCTGTAAATCCATCTCTGTGCTTTGCAAAGTCTGATGCCGTCAATGATTGAAGCATGGTTCAATGCGTCTGTGATGATTGCATCATTTTCCTGAAGAAGTGGTTCAAATACTGCACCGTTTGCATCGAAGCAAGATGAAAACAGGATTGTGTCTTCAGTGCCTAAAAATTCAGAAACTTTTTTCTCGAGTACTTTGTGGATGTCCTGGGTTCCGCAGATAAATCTAACCGAGGATAAGCCGTATCCTCTGTCGTCTATTTCCTCGTGTGCTGCTTTAATCAAATCAGCATGTGATGACAAACCGAGATAGTTGTTTGCACAAAAATTAAGAACTTTTTTTCCTTTCACGATAATTTCTGCTCCCTGGGGGCTCTCGATTATTCTTTCATGCTTATACAATTTTTGCTCATGAAGTTTTCCAAGCTCCTCTGACAGATATTCCTTCATTTTACCGAACATAAATAACTCCTTAAATGAAAATTAGAAACAATATTTTTTTATAATCTGAAAAATTGATTTATTAATTAAATATTAATGTTCAAATTTTTGTCAAATTACAGACTTCAAAATTAATTAAGGAATACTATCCAAGCAAGGTATTTCTTAATGAAAAATAAAAAGTTATGAAAATTAAAATATTATAACAATGTAGCGAAACCAAGATTAATTTTTAGCTTATACTCAAGCAATAAATTTTTTGTACCAGAGGTTTAGCATAAGAAGGGAATAGAGTTCTAATCCGAGATTTTGCCTGCCTGATTCATGGAGTCTGAAGATTTTATTTATATATTCTTTATTAAAAATGCCTGTTTTCATTAACGGGGAATCAAATATTTCGGAATAAGCGTAACTCTTCCATTCGTTTCTGAGCCATTCATTGACAGGAGCCCAGAAACCCTGCTTCTGCCTATTAATTATTTCATAGGGCAGAATGGATTCAACGGCTTTTTTCAGTATATATTTTGAGCTTTTTTTGTCGGGTACTTTTAAATTATCCTGAATAGACAAAACAAATTCAACGATGCGATGGTCGAGAAAAGGAACTCTTGCCTCGATGCTGTGAGCCATTCCGATTTTATCTACTCTCATAAGAAGCAGTTCGGGAAGCCTGTGCTGAAGTTCGAGGAATGTCATTTTTTGTAGATAACTTGAATTGCTATTCAAAATATCAGCCTGTTCATAATGTTTTGAAGCATAATTCCATGGATTTCCAATTAATGAGTGATAATCTTTATTTAATAAACTATTCTGATGAGATGGTGTATAAATAGGCACACCGCTCCAGTATAGTTCCTCATTAAAAGTCCCTCGCCTGAGATACTCAAGAGCAAGATATTGATTTAAACCCTTGAATATAGGTTTGGTAGCATAATAAATGGATTTTCTTATGAATGAAGGCAGATGAGTAAAATATTTCCAGTATGTTTTGTGGAAAATGTAATCCCGAAGCATCCACTTATAACCGATGAATTGTTCATCGCTTCCTTCTCCAACCTGAATTACTATTGTTCCCGAATCCCTTGTAAGTTTACTAAGGAAATACAGAGGCATACAGACAGGGTCGGCATTTGGTTCATCTTCGTGCCAGACCAAATCTTCAAGTATTGGGAAAACATCATTGCTGTCAATTAAAATCTCATGATGATTGGTTTTATATATATTGGCAATTTTTCTTGCATAATCGAGTTCATTATACTTTTCAAGTTCTTTGAACCCGACTGTGAAAGTATCAACCGGTCGGTTCATCAGCTCAGCCATCAGAGCCACATTCAGGCTTGAGTCAATCCCTCCGCTAAGGAAAACACCGAAAGGTACATCGCTCATCATTCTGTCTTTAATTGACTGTTTAAGCAGCCGAAGCACTTCCGACTGAATTTCATCAAAGCTCATGTCTGAAGATATTAAATCCGAATTAAACGGGCTCCAATATCTTTCAATTCTTATTTCACCATTACTATTGACGGTTAGACAATGTGCTGGAGGGAGTTTCTTTATGTTTTTAAATAACGATTCACTTCCCGTCATACCATAGTTCAGGTAATTTGGTAGTTCTTCTAAGTTGAGTTCAGATTTAATTGAAGGATGTTGTAGTATTGATTTTATTTCTGATGCAAAAATGAATCTTCCATTTGAAATGGTATAATAAAGAGGTTTTATACCAATTCTGTCACGTGCAATAAATAATTCTTTCTTTTCGCTGTCCCAAATTGCCATTCCCCACATTCCAAGCAGTTTGCCCAGAATATTTTTCCCATATTCGCGATACCCGTAAAGTATAGTTTCTGTATCGGAACGGGATTTGTACTTATATCCGGATTTTTCGAGATTTTCTCTGATTGACAAGTGATTATAAACCTCTCCGTTATAAACGATGGAATATTTTCCATCAGGGGTATGCATTGGCTGGTTTGCGGCTTCGCTTAGGTCAATGATTGCAAGACGTCTGAAAGAGAATCCGCATTTCCTGTCGTCTGATACCCATTGCCCTTCAGAGTCGGGTCCGCGATGGGTGATAACATCACTCATGGATTTCAGAATTTTTTCGTTTATCCGGCTGTCAGATACATTGTATTCAAATATTCCTGCTATTCCGCACATTAAATATTTTTATTGATTGTGAAAAAGAGGGAGTAATTATCTATTCAAACTCCTGTGCAAAGTGGAAGTGTTGATTACTTCAATCATCTCTCTTGTAGCTCTTTCGATGCCTACATGAATTGCCCTGCTGATAATAGAATGTCCAATGCTGAATTCACCTATTTCAGGAATCAGGCAGAGAGGTTTGATATTCAGATAATTTATTCCATGTCCTGCGGCAATTTTTAATCTTGTTTCATTAGCGAAGAAAGATGCAATTTTAATTTTTTCCAATTCATCGTTGAATAATTCACCTTTAGCATTTGCATAATTACCTGTGTGTAATTCAACCATATCGGCACCTGCGAGTAATGATGCTTCGATTTGTTTTTTATCAGGCTCGACAAAAAAGCTGACTTCGATTCCATTGCCGTGCATTCTCTCGACAAGCGATTCGAACTTATCAGGATTACCTGCGACATCTAATCCACCTTCAGTTGTAAGTTCCATTCTGCCTTCGGGTACGATTGTAACCAGGTCAGGCTTTAAATTCAGAGCAATATTAATTATTTCTTCATGAGCCGCCATTTCCAAATCGAGTTTTGATTGAACCACCTCACGAAGAATTTTTACATCTCTGTCATTAATATGCCTGCGGTCTTCACGCAGGTGGCATACAATACCGCTTGCACCTGCTAATTCGGCTAATATAGCAGTGGCGACCGGGTCAGGTTCTTTACCACCCCGTGCTTCTC
>MGZP01000021.1
[truncated: 2,797,622 more chars]
