# Supplementary material for: SprayNPray: user-friendly taxonomic profiling of genome and metagenome contigs
Source: BMC Genomics. 2022 Mar 12;23:202. doi: 10.1186/s12864-022-08382-2 (PMC8917688; doi:10.1186/s12864-022-08382-2)
Supplement: Supplementary file 13 — Additional file 13: Supplemental File 11. FASTA file generated by SprayNPray, representing a subset of contigs from thesimulated metagenome that match Nitrospira. [file 12864_2022_8382_MOESM13_ESM.fa]

>LJTK01000122.1
CTTCGAACCTGACAGAATCATATATGATACCCATTTTGACAACCCTGAGACCCCGGCGGCCATCGAGGGGTATAACCTGGGTCCGCTCACCGCAGCCGGAGATTTCAGCCTGGCAAGCGAAAGACTCTGCCGTGACTGTCATAATGTCCATGCCGCTGATAACACGATAAACAATCAATGGGCCAGTTCCGCCCATGCCGGCCATATCATGCATGTTAAGGAAGAAGCGGATGCCAGCGACGCGCAGAATATCCTCGATGCGGCGGTGCAGGATACTGCTGAAGGCGGTTCGCCCTGGGCTCACTATGACTGGGATGCCAAAAATCGGCGAGCCTGTCAGCGCTGCCATACAGCGACAGGCCTGAAGAACTTTTTGGCCGCCCTGGCAAGCCAGAATGACGATGATCCTGATAACGACGAGGAATACGATCCGGTCAACAATGATTTCTCCCATCTTGAAGGTTGGGAGAGAAATCCGGATACAGATGGCGTCACCTCTTCCGGGCAGAATGAGATGCTTTACTGCTGGGGCTGCCATGCCAACAATTCAGGGGAACTCCGTGACCCGGGCCCCATCACAGTAGACTATGCCAATGTGCCCTATACCTACCCGGATCTCCTGGGATCCAATGTCTGCATGGCATGCCATACCGGGAGGGAAACCGGTGAAAGCATCAAGAATGCCACGGGCGATTTCAGTGACAGGGGATTTATCAATTCCCATTACCTTGCGGCCGGCGGCACCGTGTTCACCACAACCGGTTATGAGTTTGACGGTCGCGATTACACCAACTCCATATACTTTATGCATGACCGTGTTGGCTTGGTCGAGCCACTCAGGGCCGGTGACAACGGTCCCTGCGTAGGTTGCCACATGAAAACAGAGGAAAGTCATCTCTTTTTGCCGGTGAAAAAGGATGCGAATGGTGTGATCATCGAACTGACCGCGTTTGAGCAGACCTGTTCCGACTGCCACAGCGGCCCGGAAGAGCTCATGGATATTGTTCACGATCTGGAAGAGGGTCTCCATGCAGCAATGGATGTCCTGAAACAAAAGCTTGCAGACAGCGGCTACTATTTCCAGTCATCTTACCCTTACTTTTTTATAGTCGAAGGTTCAACAGACCGTGCTGATGGCGTAAGAGACTGGACTGTCGGAGTATCCGGCAACGGTAAGAATAATATGGGTGCAGCCTTCAACTATAACCTGATCTATCATGATCCGGGTGCCCATATTCATAACCTGCAGTACACCAGAAAACTCATCTATGATTCAATCGACTTCATGGATGACGGGAGTTTGAACCTCTCTGTGGAAGCAACCCTAGGGGCCGGCAAAGCGTTTGACTTTCTTGCCGGTACAAGGCTGTAATGAAAACTGGCAAAGGATTTATATACTAATGTATTATTTCCCTGTCAGATTCGTTACAGACAGAAAAAAAGGTGAATGAAAATGCGGTTTCTTCTGGATACGATTAACAAAAAGATTCTTATTCCGGTCCTCAGCCTGGCATTTTTACTGCTCATCGGTCTAGGGGTTTTCATGACTCAGAACAACAGGCTCACCATGCAGTCCATGATGAACTCCAAGGGTGACGGCATCGCTGACATATTTTCCAAGTTCAGTGCGGATTATTTCGCCTTTTTTGACTTCCAGGATTTTGAGAATATTGTCTCAGCCATGCAGGCGGATCCGGATATTGACCATGCGATTATTTTTAACAGTGACTATGAGCCCCTGACAAAGCTTCAAGAGACAACTGAGAATATGCCCAACCTCATGATGGTACAGCGGGAGATAAAGGATAAGGATGGCAACCTCCTGGGCCACATGAAAATCGCCTTTAAAAAAGACAGGTTGGCAAAAAGCCTGAAGCGCAACATCATTCTGGTGGCGAGCAGCCTTTTTGCCGCCCTGCTCTTTTTTTCAATCGGCATGTTCATGCTGGTCAGAAAATTGATCGCAGAACCGATCGGTAAGACCAAGCAGATGATCCAGGAGTTTGAAAAGGGGCACCTCGGTACCAGGCTCAATATGAATCAACTTGACGAAATAGGGCAGATGGCGAGAAGCATGGATTCCTTTTCGAAAAGCCTTGAATATGAATTCGTCGGTTCCCTGAAAAAAATGGCAGAAGGGAATCTTGCATTCTCAATGACTCCCAAAGATGAACGTGATGTGCTCCGAGGCACCCTTGCCAAGACCTGCAGTGAATTAAATATACTGATGGAGCAGATTGATGTAGCTACCGATCAGATGGCATCCGGATCAGGTCAGGTCACCGATTCGAGCCAATCCCTGTCGCAGGGAGCTTCACAGCAGGCGACCTCATTGGAGGAAATATCCAGTTCTCTGATGCAGATGTCATCCCAGACCAGAACCAATGCTGAGAATGCCAACCGGGCAAATGATCTGGCCATGAAGGCACGTGAAGCAGCCAGTAAAGGAAATCTGCAAATGGAGGATATGGTTACGGCCATGTCGCAGATAAATGATGCCAGCCAGAGCATATCCAAAATAATCAAGGTCATTGATGAAATAGCTTTTCAGACCAACCTGCTGGCCTTGAATGCAGCTGTGGAGGCTGCCCGGGCCGGCAAGCACGGCAAGGGATTTGCCGTAGTAGCTGAAGAGGTAAGAAGCTTAGCGGCCAGGAGCGCCAAGGCGGCCAGAGAAACAGCCGTTCTGATCGAGGGATCGGTTGAAAAGGTTGCCAATGGCAGTGAAGTAGCCAACCAGACAGCCCAGGCGCTTGATGAGATCGGCACAGGCATTATTCAGGTCAGTGAACTTATCAAAGAGATCGCTTCAGCCTCAAACGAACAGGCAGAAGGCATTGCTCAGATCAATAAGGGCCTGGACCAGATCGACCATGTAACGCAGCAGAACACTGCCCTGGCCGAGGAGTCTGCTGCTGCTGCCGAAGAGCTTGCGTCCCAGGCTGCCCAGCTTCAGGAAATGCTGAACCGTTTTACCTTGAGAAGAAAGAGAACAGAGAAAAAGCAGAGAATTCAAAAAACCTCCCAATGGCAGCTTCCGGAACCTCACAAGAAGCAGGCAGAAGAGGCAGATTTTGAAAAAGGCCATGCCGGCGGAGAAGGTGATACAAGGAACGATTATGACAGGGTGATCGCCCTTGATGATAATGAATTCGGCAAATACTAGCGGTTAATATTTTTTACGGTACTGCCTTCAGATAACAAAAGCCCTCCCCACCCGTCCAGGGAATGAGCCTCTAACAAGTGAAGGCTGCACTTTCTGAACATTCCCAAAATCTTCAAATTCCTTGATGCCGGGAAGCCGGCCGTAATAAGAAAGCCTCCTGAGGAGAGCAGCTCAGCAATAGCCGGCACGGCCTTAAAGAGCACCGAAGGAACAAGGTTGGCCAGGACCAGGTCATACTGGCCGGTGACATTTTGCCATGATGACTCCTCAACCTGTGCTGAGTGTGCCAACCGATTTATCTGTATATTCCTGCGGGCAGTATCTACGGCGGCCGGATCAATATCAATAGCCAGGGCCCGGGCTGCTCCCAACCGGAGCGCTGCAATGGTCAATATGCCTGAGCCGCAGCCGATATCAAGAACAGAACGAAGAACATGTTTTTTATCACTGTCCCGGTCTGTCACCAGTTTCATCAACTGCAGACACAGGCGGGTTGAAGGGTGTAGACCTGTGCCAAAGGCATGGGCAGGATCGAGTATAATATCATGAATGGAGGCACCTGAGATGCTGCTTCCCCTCAAGGGGATGATCTGCATACCGGCAACCGGCGAAAAGGGCTTTCCTTGCTGTTCGGAACCCAGGGTTGATTCCGAACATTCCATATTCCTGACATACACATCTATAAAATGAGAACCGGAACAGAGGTTTTCAATTGTTGCGACAACCCTGTCAATTTCCTGGAGCAGGGGGTCAGGTGTTTCGTTCCTAACAAGCATTTTAAGCTTAAAGCGGTCATTATTGAGTCCTACCGCTGTATCTGCAACATGCTGTCCAGGAAAAAGATCAGCTAACCTGGTCAGCAGGTCCTGCTTAACCTGAGTGCTTGCCTCGATACTGATTTCAATTTTCATGACCGGAGGGAAATCGCAGCTTACCTGCGGAAGATTTTTCTGACTGCAGAAAGGAGATAGCGGGTAAGGCTTTTGCGGCGCAGGAGGAATTCCGCCTGGGCATCGGTAACCTCTTTGCCGGTCTGATCGCGAAAAGAGGAGGATTTCATAATGGCAAATATCTGCGACGGATAGACGCTTCGGTGCCCGGTCATCAGGAAGCTCGTAACACAGGCGACTGCTGCATAGGGCGCAATTTTTGCACCAAAAAGCTCGACAGCCAGGATTGATGCAGCAATTGGGGTGTTCGCCGCCCCTGCAAGAAGAGAAACCATACCGACGGCAGCGAAAGTTGCAGGGTCAACACCGAGTATTACAGCCAGCAGGCTGCCAAAGGTAGCACCGATAAAAAAGACAGGTGTAACCATGCCGCCGCTGCCGCCAAAGGTAAGGGTGATACAGGTGAAGATAATTTTTGCTGCAAAGGCATACCAGACAACTTTTGTGCCTGCAAGTGTAGCCTCAATAGTTTCAAGACCGAGCCCCAGGTAATCCCTGGAAAGAAAGAGGGATAAAAGGATGAGGGCTGTGCCTCCGAGAAGTCCTTTCAAGGGGGGCCACCAGGGTATTTTTTCAGAAAATCTCTGGAACATATTCAATGTTTCTATAAGAAGCAGGGAACATATTCCAAATAAAATTCCGGCCAGCAGCACCTTGATGAAAAAAAGTTCGGTGAAGGCCGGGACAAAATCGATCTGGTGATAAAAGTAGGAAACGCCAAGGGCGGCAGAAACCTGGTAGCCCATAACCCCTGCAATGAATGTTGGCAGGAGCACATCATACATGATGCCGCCGATGAACAGAACTTCGATGCCGAAGATCGCGCCTGCGATGGGCGTCCCAAAAACAGAGGCGAATCCGGCACTGATGCCGCAGATCACCAGTTTCTTACGGTCTGCCTTATCGAAATGCAGTAAATTGCCGATCATAGAGGCCAAGCCGCCGCCGATCTGGGCACAGGGGCCTTCCTTGCCGGCCGAACCTCCGCAGGCAAGGGTGATAACGGTAGTTACCAGCTTAACAGGGACAACAATTGCCTTGATGTAACCGTCACGGCGGTGAACTGCTTCAATTACCTTTTCGGTGCCGTGGCCTTCGGCTTCAGGGGCCAGGTATTTGGTAATATAGGAACTGACGGCCAGGGCCAGGGGCAGAAAGAAGAAATAGTAGGGATATTCTCCCAGCCGTGAAGTGCTCCATTTAAGGGATACCAGGAAAATGGAAGTAGAGACGCCGACAACTACGCCAATCAGGCTCGAAATAACAAACCATTTGAAGATGCTGACCAAAAGTATGGATTCTTCTGTAATGGATTTTTTCATTATTCAGAATAGTTAATACGTTCTTACTGCTGCCAGTCATATGGAGTTTTGTCATAATACCGCAAATGCCTTTTAATTCAATGGCTATTACTGCGACAATTGCCCGGCTGCAGCTTTCCCTAACTCTCTTGGCAGAAGCGGAGGAATACCTGCGTCAACAGGTGCGCTATCCTGACTCGATTATATGTACGGTATTTGTGATAATCTTGCTGATTACGAAGCTGTCTGGAACTGACAGTCTGTATTTGAAAAGTTTAATGGAGCCCCTTAGAGTCTAACAGTATCACTGCTGATAAAGAACTTACGGACAGATTCTTTTTTGCTGGAAAAACAAAGCACGGTTATTACATCGCCGTCGAGGATCCTGGTGTTGCCGTCAGGTACCAGAACAGCGCCATGCCGCAGGATTGAAACCACATTGGTGTTTCGGGGCAGGTGTATTTCAGCCAGTTGCTTTCCGGCGGCAGGACTATCGGGCTCGACCCGGATCTCGATGAAATCAAGCCCGGTAACCTTGCGCAGGGCAGATCGTTCATGGGCCAGCTGGTCTTTCTGCTTGCGCATCAAACCGACATTATAGGCCCGGACTATATCGCTGCGGCTGATGAGGCCGACAAACTGTTTCGGTTCACTCCTGGAAACCACAGGCAGCCTGGCCAGGTCGCGGGGTGCCATTTTCCTGATGGCTTCCCAGATGGGTTCGTCAGGGAAAACCGTCACAGGCTCGGAAGTAGCCACATCCCAAACTTTCAGGTCCTGCAGGTTAACATCCTTTCGGTGCAGGGTCCGTTCCATGTTCTGGATTGTCCGTTCCATATCCTGCATGGTGACCATGCCGTAAAGCTCTTTATTATTGCTCAGTACCGGAAAACCGGCGAGATGGGTCTCCTGGAAAGCCGCGAAAAGATCGGCCAGGCTCTGTTCGCTCTGCATGGTGATCGGCGCCTTGTTCATTACCTCTTCCACATGCACGGTTTGCATGATGTCCATATCCCGACCCTGTTCAAAGCGTATGCCCCGCTTGGTGAGCTTCAGGCTGTAGATTGAATCGGACTGCAGCCATTGGGCAAAGGTGGAAGCTACCATGCCCGCTGCCATAAGCGGCAGGATCAAGCGGTAGTCATTGCTCATTTCAAAGACAATGAGCATGGAGGTAAGTGGAGCCCTTGCTGCCGCTGAAAAAACGGCAGCCATGCCAACCAGGGCATAAGCCCCGATTTCAATGGTAAGGTCTGGAAACATGCGCATAGCCACGTAGCCAAAGGAGCCGCCAAGCATGGCACCGGTAAAGAGTGATGGGGCAAAGACACCTCCTGAGTTACCGGAACCCAGAGTAAATGAAGTTGCCAGCGGTTTCAGAAAAATAAGAATAAACAGCAGCAGAAACGGCGTGCGCCCTTGCAGTACCTCTTCAAGAAAAAGAAAGCCGGAGCCGAAAATATGCGGATAGTTTTCAATCAGCGGCAGGCCTAAGGTCATGTCAGCCTCTGAAACATTGATAACTCTCCCCAGGTGCGGGTAAGTAAAGGCAAGTATACCAAGGAGCAGTGATCCTAATGCAGGTTTGAGCCACAGAGGAATGTCAAGCTGGTCAAACACATCCTCGGCAAAGTAGAGCATGCGTATAAAAAGAATACCGACAAATGCAGCCAGAAGCCCCAGGAGAATGTAAAGTATGATTTCCCAGGATGAATGCATGACATAGGCGGGTACTTCGAAGGCCGGCCGGGCCCCAAGAAAGATGCGGCTGACAATACTCGCAGCCACGGCTGAAACGACTACATTGCCGAAAACAGCTACCTGCAGTTCGCTGAGCAGTACCTCTATGGCGAAAACCACTCCGGCAATGGGGGCATTGAAAGTTGCTGCAATACCTGCGGCAGCACCGCAGGCCACCAGGTTTTTAATGCGTTCATCCGAGAGATGCAGCCACTGGCCGATAGATGAACCCAGTGCGGAGCCGACCTGGACAATCGGACCCTCACGACCTGCTGAACCGCCGGGACCTATACAGAGAGCCGAGGCAACAATTTTGGCCAGGGCTACGCGGGGTCGGATGCGGCCACCCCGAAGGATAAGGGCCTGCATTACTTCAGGAACACCATGCCCTTTAGCCTCTAAGGCGAATTTTGCTATGATCGGTCCCACAAGAAGACCGCCGATGACCGGGATAAGGATAAGCCAGAAACGGCCGAAGGCGGGAAATATATTTTCAGCCCCCACATAAGCTGTCACCTGGATGAAGGCGATGAGGCGGATGAAGAACACGGCAGCAAGTCCGGTCGTCACTCCAACGACAACTGCCATTACCAGCAGAACCAGGCCCTCCCGCGGGGCAAGGTGGTCAAGCAGTTTTGCCAGATATCGTTTGAGCATGGAAAAAATAGTCGTTGGAGTCTTGGCAGTTCTTGTTGTTTTAAGCAAAAATTCTTATATTACAAATGCTTACATTAGATAACAATTGCTGTCAAGGAAGGAACACTTCCTGCAAGACAAATAAGTATTTTGTGTTGCAAATATGGCACAGGTGAATAGAGGTGCTTACCGTATAAAAAAATACGGTAAAAAATGCGGATTGTAAGGTGATCTGCTGCAGATAAAAAGTCAAGGGAGGACAAGGCTATGATATTGAAATTGTATAAATATATCGGCATAGGGCCCAGGATATTTAATTTGTTGGCAACCTTTTCAGTTCTTCTGTTTTTGGCAGCCTGTGGAGCTGCCAATTACGGGACATTGAGCCGGGACAGGGACCTGGACAACATGTTTTCCGATTATGAGGTACTTCCGGACCACCGTTATTACAGCACAGGCGGCTATGATGCGCCGAATGCCATCCTGGCAATCCACAGGGATTATGAATTGGACAATCCCGGCAATCTTTGGATACCGGTCCCCAATATTGATGCTGGCCAGATACGCAAATGGGTGGATACCATTGCACCTGACATGAATTATCGGGGATCAGGAGCCTACTTTGCCTCTTACATCCTGGATCCGGACGGCAAGCGGGTCGGCGCCTGGTATTCCTATACGACCTTTACAACGGTGAAATTTCTGGAGGGCAACAAGATTCAGGTATATACGCCTGAACTGAACAAGAACATATACCATAATAGAGGTTTGCGGATGCGAAGTAGTCTTTAATTGGCCGGGACCATTAGGCCCTTCAAATATGAGAATAGCATGACTGATGGATTACTCTTAAAGACAATCAAACATAACTGTGATATTTCAGACGCCAGGGACAATGGAATCTACTCCATTTGTACCCTGGTTCTGAAACTGCGCAACCTCTACAAGTGGGAGCACGGCCTGGAGCCGTGGGAGGAGCCTGATTCTCCTGTGCTCCTGGACTGGATTGCAGCCAAGGAAGAATACTGGGAGACCATAGACGCTGAATCATTTTCTCCCATTCCCATCGATGATGAAGAAATTGATCCCTTCCAGCTCCCGGTGATCAACAGGCATCTGGCTTTAGACAACCATATCTACGGAGCCGGCTATGGCAGATCCATGAAGGCTGTTTTTTTCATGGCGGAAATTCTTGAAG
>LJTK01000123.1
GGTCTTATTATTGGCGGCCATTTCTCTTTCACCCTGCAGAACATGAATGGATACTGCAGGCTGGTTGTCCGCGGCTGTTGAAAAAATCTGGCTTTTTTTCGTTGGCACCGTAGTATTCTTTTCAATAAGCTTGGTGAACACGCCACCCAGCGTTTCGATGCCCAGGGAAAGCGGCGTTACATCCAAAAGCAGAACATCTTTCACATCACCCCGCAGTACGCCGCCCTGAATTGCTGCACCAATGGCAACAGCTTCATCCGGGTTCACGCCTTTATGGGGCTCCTTGCCGAAAAGCTGCTTAACCCTCTCCTGGACCTTGGGCATCCTCGTCATACCGCCGACCAGGATAACTTCGTCGATATCCGAGGCTGAGAGGCCGGCATCCTTGAGAGCTGTCTTGCAGGGCTCGACGGTACGTTCAATCAAGTCCTCAACAAGGCTTTCAAGCTTTGATCTGCTGAGCTTGATATTCAGATGTTTGGGGCCGGAAGAGTCTGCCGTGATAAATGGCAGGTTGATGGTGGTTTCCATGGTGGTGGAAAGCTCCATCTTTGCCTTTTCCCCTTCTTCCTTGAGACGCTGCAGGGCCATTTTGTCCTGGCGCAGATCAATACCCTGATCGCGCTTGAATTCATCAGCGAGCCAGTTGACGATGCGCATATCGAAATCCTCACCGCCAAGGAAGGTGTCACCGTTGGTTGATTTTACTTCAAAGACCCCGTCACCGAGTTCCAGGATTGAAATATCGAAGGTGCCGCCGCCAAGATCAAAGACGGCAATCTTTTCTTCACCCTTCTTATCAAGACCGTATGCCAGAGACGATGCCGTCGGTTCGTTAATTATACGCTGCACGTTCAACCCGGCAATACGCCCGGCATCCTTGGTTGCCTGCCGCTGGCTGTCGTTAAAATAAGCGGGCACGGTGACAACTGCGTCGGTGACCTTTTCACCAAGATACTCTTCTGCGGTCTGTTTCATCTTGGTAAGGACCATGGCGGAGATTTCAGCCGGGCTGTACACCTTGCCCTCAACCTCCACTGCGGCATCGCCGTTTTTGCCCTCGACAATTTTGAACGGACTGACCTTGATGGACTTGCCCACCTCAGGGTCACTGAATTTCCGGCCGATCAACCGTTTGATGGCATAAAGCGTTCTTGTGGGATTCGTCACAGCCTGGCGCTTTGCCACCTGGCCAACCATACGTTCGCCACTGTCTGAAAATGCTACTATCGATGGAGTTGTCCTGTTGCCTTCAACGTTGGCGATAACTTTTGGCTCCCCACCCTCCATAATGGCAACACAAGAGTTTGTGGTGCCCAGGTCAATACCGATTATCTTACTCATTCTGAAGTTCTCCTTTTTATATAAATATATGATTATCTGTTTCAAAACCGCATACGGTGCAAGTGCCCTTTTCTTATGCGGATAATCACTTACAAATTACAATGTGCACGATCTTTTTATTGTCAAGCCCCGGAAGCAGGCGGTTTGGAAACAATAACCTTTGCAGGGCGCAGGAGCCTGTCCTTGTATAGATATCCCTTTTGGTATTCCCGCAACACCATGTTAGGTTCCATTGCGTCAGTTTCTTCCATGGCCAGCGCTTCGTGGATATTCGGGTCAAATGGCTGCCCCGTGGAATCAATGGCTTTGACGCCGAATTTCTCCAGAGTTGCCAGCAGACCGTTTCGGGTAAGCTCAACACCTTCGAGCAAATTCTCTATGGAATTGGATTCCCTGCCCTGGTCCATGGCCCGCTCGATATTGTCAATACCGGGCAGCAGTTCCTTAAGGACATTCTCTTCGGCATATTTCAGGGAAATTTCCCGTTCCCGTTCCAGCCGCTTCTTGGTGTTGTCAAAATCTGCAGCAAGGCGCAGGACCTTGTCTTCGCTTTCCTGAAGTTTAATCCTTGCCTCTTCAAGTGCAGCAGCCATATCCTTATCTTCCTCCTGCAGGACTTCCTCTTCTGTTTTCTCTGCTTTCTCTTCGGCAGCAGAAGGTTCAACCCTATTCTTTTCCTTTGCAGTCACTTAATCCTCTCCATGCACTGTAATGGGCATATGACCCATTTCAACAACCTGCTGAAAATCCTGAACAAAAACAGAATATTCTCTTTCAAGTTGTGGGGAACAATAAGTATGGGCCTACACCTTGTCAAGACAGGGAGCAAACAAAAACCCCTCATGCCAATCAGGCCGGAGGGGTTTTTGTTTTATAACTGATAAAGCGGGTTAATTGTCAGCTTGCAAGATAATTATTTATGGATTCAGCAATTATATTGAAAATTTTTGTGAACCTGTCCTCATCCGTTTCAAGCAAAGTTGAACGGAAGCCCTGCAGTTCGGTGGCAAATGAGGAGAGCGGCACAACACATACCCCGGTGGCGCCGAGCAGGTAATAGACAAAGCGCTTGTCAAGGGAGACATTGGGCTTGTTCACCAGGGATTCTACGAAGGATTTGACTTCCTTGTTTTCAATGGGAAGCGTTTGTTTGTTATTCAGCACACCATCATTAAAAACAACGCTCATGTAAAATGCACCATTGGTCCGGTTCACCAGGACTCCATCCAAATTTTTTAAGCAGTCATAAGCGATATTGGAAAATTTTTCATACCGCTTTATCCGCTTATCAAGATATTCCTGGTATTGCGGATGTGTCACCACCCTTGGCATAACCAGCTGCGGCAGAGTCGTTGAACAGACCTCAAGCATCTTGGCATTGAGAATTGACTGGATATACTTCTCAAACATCGGGTCATTATGGCCATTGTAAATCTCTATCCAGCCGCAGCGGGATCCCGGCCAGGGCATCTCCTTGGAAATACCGCGCATGACAATGGCCGGCACATCTTCAATAAGATCGGAAAGCGGCAGGGTAGTCTGGCCGTTGTATATAATATTGATGTATATTTCGTCGCAGACAACGAACAGGTCATATTTCTTAGCCAGCTGAACCATGCCCTTCACAATTTCAACGGGATATACCGCCCCTGTCGGATTATCAGGGTTGATTATCAGGATGCCGGCGACAGCAGGATTATATTTTATGCGCTTCTCCAGGTCATCAAGATCCGGATACCAATGATTATAGGGATCAAGTTTATAGGTAACAGGACGGTCGCCGGCATGGGCGGCCTCTGCTGAAGAATGCGTAGTATAGCTCGGGGTCGGGACAACCACGCGGGCAGTCCGTTTCAGGAAGCCGAAAACCTTGCTGATAGCATCCCCAAGGCCGTTAAAAAAAATTATGTCATCGGGGCCCAGCTGAACCTTGCCTCTTTTATTTGTCTCTGCCGCAATAAACTTTCTTGTCTCCAGGACGCCCTTGGTCGGACTGTAGCCATAAGTGGCATCCTCCTGAACTGTTTCAGCGACAATATCCTTCATCCATTGGGGCATATGTTCACCCTTGGCCACAGGGTCGCCAATATTTTCCCAGTAGGTCTTCATGCCAAGCTCTTCCAGTTTTTCGCCGACAGCAACGATATTGCGTATTTCATACGTCAACTCGCCTGCACCGATATGAACAATATCTGTTCTCATAGTATTTTTATGCTCCCAATCGGATTTTGTTTTCCGAAACTCTCAGAATTTTTATCAGTTTTAAAAAGTTTTGATTGAAACAAACCGGGCGAACACGGAATTACCAGTGTTCGCCCGGTATAATACATACCTAACAACAAAATTGTTATTAACACAGGCCGCAAAGATAGTCAATCAACACAATAACACTTCAATGCCTGTCAAAAATCAAGCTTTTCTTTAGGTGCTCCCATACTTGGCAAGCTTGCTCTGGAGTGTTTTACGTGTAATACCCAGGCGCCTTGCAGCCTCACTCTTGTTGCCGTCGACCTCGTCCAGGGTCTTCAGGATCACCATTTTTTCAGCTTCCTCAAGAGATGACGGCAGGCCTTCCATACCGGCTGTAATATCACCGCTTTCCTCCTGGGCCCATTTCTTAATGGGGATGGGCAGGCTCTCCTCATCGAGATAATCACCCCGCATGAGGATCACTCCACGCTCCATGGCATTTTCCAATTCCCGGACGTTTCCGGGCCACGGGTAGTGAATCAGGATATCCATGCAGCCGGGGGTAATGCCGGTAATATTGCGGTTGTTTTTTTCTCCATACAGTTTCAGGAAATGCTCGGCCAGCAGCGGGATATCCTCTCGTCTTTCCTTAAGGGCCGGAACATGCAGCGAGACCACGTTTAAACGGTAATAAAGATCTTCCCTAAAACGGCCCGCCTTGACCTCATCTTCCAGAATCCTGTTGGTGGCGGCCAAAAGCCTGACATCAACTTCTATAACCTCCTGGCCTCCAATGCGCTGAAGTTCATGCTCCTGCAGGACTCTCAGGAGTTTTACCTGCATGGCCGGCGAGGTTTCCCCGATCTCATCGAGAAAAAGCGTGCCGGAGTCAGCCTGGACAAATTTACCGTCCCGCTTGCGGTCAGCACCTGTAAAGGCCCCTTTTTCATGGCCGAACAGTTCTGACTCAAGCAGGGTTTCCACCAGGGCGGCGCAGTTAACCTTGACAAAGGGCCCTTCTTTCCGTGTCGAGTTATGGTGCAGGGCTGAAGCTATCAACTCCTTTCCTGTTCCCGATTCACCGGTAATAAGGACTGTTGCCTCCGTGGGGGCAACAAAGGAAATCATTTCGAGCAGTTCCTGCATGACGGATGACCTGCCGATGATCCCGCCGGTATCCAACTCTTCTCTTTTCCTCGACTTTGCCCCTTCTTTCTCCTCCTCCACCTGGCGGTGATCAAGGGCCCGCGACATGGTCAGGCGCAACCGCTCAAAATCCAGGGGCTTGGTAAGATAGTCATGGGCTCCTATCTTGATGGCTTCTACAGCTGAATCAACCGATGAATATGCAGTCATGATTACTACAGGAATGGCCGGGTTAAAGGCATGGATTCTCCGCAAGGCTTCCATACCGTCCATTTTTGCCATACGGACATCCATGAGAATCGCGTCATAGGAATGCTCTTCAACTGCAGCTACAGCCGTGGTGCCGTCATCAGCCTCTTCAACATTCCAGCCCCAATCCGTAAACATGGATTTGAGCATAAAGCGATGAGATCTGTCATCGTCCACAACCAATACTTTTATAGGTTTGCCTTTTTTCTTCACCTGAAGATCACCTTGTCCCGGGGTGCCTGTTGTTGAATTTTTGTCCAAAAGGTATACATTGACCAGTTGAAATACTCAATAATAATATACCTTTTTTTCATGCAAAATGCGATGAAAGCAAATGACCCGGACCCTCAAAATAACCTGCTGCAATCTCACTGCATGGGATATGGACACTGACATTCAATATTATTTAACAAACCCTGTAACCCATGGCCGGCAAGAATCTGCATACAATCCATATTGAAAAACTTGTGCCCGGCGGCTTCGGTCTCGGCAGACTCGAAGAGGGTATTGTTGTCCTGGTGCGCTATGTACTCCCTGGTGAAAAAGTGCTGGTTCGGGAAGTGGGCCGTAAAAAGGATTATATTTCGGCAGTTCTCATGGAGGTCCTCTCGCCGTCTTCGGAACGCATTGCGCCGCCATGCCCTGTTTATGGTGCCTGCGGCGGCTGCGATCTGCAGCATGCCGATCCTGAAACCCAAATCCGCCTGAAAAAGGCAATCCTTACCGATAGCCTGCAACGGGCTGCCGGTAATATCTTTTCTGATTCCCCAGGCGCTATAGAAGATCCCCTGGCCGCACCTGAACAATTTGGCTACCGGCAGCGCATACGCTTACAGGTTGACGCCGGGGCCCGCTATGGTTTTTTTCGTCCGGATTCGCATATCCTGGTGCCGGTTTCAGACTGCCTGCTTGGGGCCGACAGCCTGAATAAAGTGCTTCGACAGCTGCCTGCCTCTGCTTCCTTCAAAGAACTGCTAAACCAGTGCAGAGCTTTTGAACTGCTTTTCAATCCGTCGGAAAATAATACGCTGATGCTGCTGCAATTTCTGCGCAAACCAAGGCCTGCCGACTGTTTACTTGCCAAGGACCTGACAAATGCCATCAATGGGCTTTCCACTTTACTGATGCAGGTTGAAGGCTACGGATTATATGATCCACTGGAACAGAGATTTCCAACAGGCCCGCCCATCCTTTCCTTCACTGTGGCCATTGAAGAACTTGGGACCGATCTCACTTTCACATGGGAAGCCGGTGGTTTTTGCCAGGTAAACCTCCAGCAGAATATCAACATGGTCAAACTGATATTGGAAATGGTTGCCGGCGGGCCTCATAAACGGGTCCTGGATTTATACTGCGGCTATGGCAACTTTTCTCTGGTGCTTGCCAAACTCGGTGCAGAAGTACTTGGCGTTGACGCCCAGAACTCCGCAATCCGAAGCGCGCAAAGAAATGCGCTGCTGAACAACATCCAAACCTGCCGCTTTGTCAAAAACCGGGTCCCGGCCGCTGTCAAATCCCTCCTGGCAGCCGGCAATACCTTTGAGACAGTAATCCTTGACCCGCCCCGCCAGGGTGCTCCTGAGATAGTTGCCCTGCTGCCGGAACTGAGCCCCGAAGAGATTATCTACATTTCCTGCAACCCTGCGACCCTGGCCCGCGACCTGGCCTCATTAATCCCGGCCGGTTATCAATTATCCCGCCTTGTACCGATTGATATGTTTCCCCAGACCCACCATCTGGAAAGTATGGCGCACCTGAAACGGTCAACCCTGTAGCCCCTGAAACCGCCCGTTATTAACGAAATCTGATCATAATAGTCCATGGATAATATATTGACAGAAACAGTGAATATTGCTAGGTAGGGACCTGATTGAAACTTCCCGCGCCAGATAAACATAGATTTCAAGCCGCAAGGAATGCTCCCCCTCTTGGGGCACTAACGTCCGCTGCTCCTATTCCGGCTTCATTCTTACTGGCTGCTGGGAATAATGAAAACATTAAACAACCTACAGGCCTAAAGGCCGCACATTTATATGGTACCGCACGAAAAAAGAATAACTGCCGGGGGGCTTCCCACTCTCATCGGCAGCCTTCCGGCTGCAAACCATCAGCAGGCCCTGGACTGGATTCTGGAAGCCACCCCGGAAATCCCTCTCTGGCCGCAACTCCCTGCCTTTCCCCAGGAGAGAATGCTCAACCAGTTCATTGAGGGACTGCCCGGCATAATTGAAGAGGGGTTTCACCCCTATTTCGATTTAAACACCGATTCGTTTGCAGCAGAACAGCTTTCTTTTTATGAAGATTATCTCAGGATTTCTGAACATCCCGAGGAGCTTCTGGCTTCACGCTTCAAGACAAGTCGGGAGCGGGCAGCCGGGCTCCACCTGCTTGCGGCAAAGGCAGAAGAAATCAGAAGCCGCCTTACCGCGGTTAAGGGGCAGGTGACAGGGCCCTTCACCCTGCTTACCGGCATAACCGATGCCGATAAGAAGCTCGGTTACTATGACCCGACCTTTCGGGATATTGTTGTAAAGGGCCTTGCCATGAAGGCGGCATGGCAGACAGCCTTCCTGAAGCAGGCCTTTGGGGTGCCCGTCATCATGTTTATTGACGAACCGGCGCTGGCCGGCCTGGGTTCTTCCTCATTTATCAGCGTTTCAGTGGATGACATCGGACAGGACCTGGCTGAAGTGACCGGGGGTATCCATGCAAGCGGAGGTCTGGCAGGGGTCCATGTCTGTGCCAATACCGACTGGAATATTCTCCTGACCTCTGAAATTGATATTCTCAGCTTTGATGCCTATTCTTTTTTTGATAGATTTATAACCTGTAAAAACCTGATCCATGCTTTTCTCGGGCGGGGTGGGCTTATTGCCTGGGGCATCATCCCCACTGCAGAACCGGAGCATGTGCAAAAGGAAACCTGCAATTCACTCGTCAGCCTCTGGCAGAAACAGGCTGCTTTACTTTCCGGGGGCACCTGGGATGTAAAGGACCTGCTGCGGCAGACGATCATTACCCCAAGCTGCGGCACCGGCTCCTTATCTCCGGAACTTGCCCGAAAAGTTCTGCGCTTGACAAAAGAGGTGTCTGCAGAACTGAGGACAAAATACTTAGGATAGAAACTTATAAGAGGTACCCGGGACTTTCCCCCCTTCTTCTGAAATACCGGGGCTTGCATTTGGTATCATTTTTCTTAAATTCGACATAAGGAAGCAATAAATCACCATGGATCAGTTAAACCAACTTCTTATCCAGCGAAGGAAAAAAGCTGATGAACTGGCAGAAATGAGCGTGGAGCTTTATGCCAACGATTTTAAGCCGACCCATCACATATCTGAAGTTCTCTCATCAGGCAGTGCCAATGAAGCGGTTGCCAACCTGGAAGAGGCTCCCAATGTGATGGCAAGCTTCAAGGTGGCCGGCAGAATCCTGGCCTTGAGAAAATTTGGCAAGGCCTCCTTCCTGCACATCCAGGACGATTCCGGCAGAATCCAGGTTTATGTCAAAAAAGAGGTTGTCGGAGAGGGGCAGTACACTCAGTTCAAGAAATGGGATATCGGAGATATTGTCGGATTTAAGGGTAAAATTTTTAAAACCAAGACAGGGGAACTCACGATCCTGGCTGATACCATCAAGCTGATCACCAAGTCACTGCGTCCCCTGCCTGAAAAATTCCATGGTTTAACAGATGTTGAGATGCGCTACCGTCAGCGCTATGTCGATCTCATTGTCAATCCCGAAGTGCGCGAGACCTTTCGAAAAAGAATTGAAATTATCCGGCTTCTGCGGGAGTTTCTCTCCAACAGGGGTTTTCTGGAGGTAGAAACCCCGATGATGCAGGCTGTACCTGGCGGGGCTACCGCCAAACCCTTCAAGACCCATCACAAGGCCCTGGACATGGACCTTTATCTGCGCATTGCGCCTGAGCTTTACCTGAAAAGGCTCCTGGTCGGCGGCTTTGAAAAGGTATTTGAAATAAACCGCAACTTTCGCAACGAGGGACTTTCCACCCGGCATA
>LJTK01000076.1
CGACAATGCGCAATATCAAACAGAATCTTTTCTGGGCCTTTGCTTACAATGTCGTGGGCATTCCTGTTGCTGCCGGCCTGCTCTATATCTTTGGCGGTCCTACCTTAAACCCTATGATTGCGGGGGGAGCCATGGCAATGAGTTCGGTTTCGGTTGTGACCAATGCCTTGCGGTTGCGCTTATTTACCCCGGAAGGGTGAGCAGGAGTGGGTGCTGGAGTACCTGGGTACTCCAAAATTTTGTCCCCACCCCTTCTTTGTCATCCGGCCAGCACCCTGTGGAGCTCCCGGCTCATCTCTTCAAGATTGTACGGCTTTGGCACCACGCCGGCAAATCCATATTGCCTATAGTTGGACATGATCGGGTCCTGGGCATAGCCGCTTGATACAATTGCCTTTACTTCCGGATCAATTGCAAGCAGCTTTTTTATTGCCTCCTCGCCTCCCATGCCGCCGGGTACAGTAATATCCATGAAAACAGCAGCAAAAGGCTCGCCCTTGTCCCTGGCACTCTGGAACATTCTGACGGCTTCGCCTCCTTCACCGGCAAGTTCAACCTCATATCCCAGTGATTCGAGGAGTTCTTTGACAAAATCACGTATCATTTCCTCATCATCCATGACAAGAATCTTGCCGTAGCCTCTAATTACCTGGGATTTTTCAGATTCTTTCTGCCAGTCTTTCTTCAGGGAAGCAGGAAAATATATATGAAATGTTGTGCCTTTATCAGGCAGGGAGTCGATTTCAATGTAACCGCCATGGTTGTGAACAACAGAATGGACAATGGAAAGGCCAAGGCCGCTGCCTTCTTTTTTGGTGGTAAAATAGGGATCGAAGATTTTTGGCAGATTATCAAGGGGTATGCCCGGGCCGTTATCTTGGATCGAGATTTTTACATAGTTGCCTGCGGGAAAATGCCTGCCGTTTGCCGGTGCCACAGTTATATTCTGCGCTGAAATGGCAACTGTTCCTCCTTGGGGCATAGCATGATCGGCATTGATCACCAGGTTCTGAATGACCTGGCTGAATTGGCTGCTGTCCACTAGGATTTGCCAGAGGTTTTCTGCAATATCAAAAGTGCATTTGACATTGGCACCCCGCAGGGCAAAGGATGCTGATTCCCGGATCACGTCTGCAATTGCAACGGACCGTTTAACAGGGTCACCGCCTTTGGAAAATGTCAGCAACTGCTGGGTAAGGTCCTTGGAGCGAAAAAGGGCTTTTTCAGCCTGCTGCAGCCTGACCGAGGCCTTATTCTGTGGGTCAATATAGTTTTTTGCCAGGGCAATATTGCCGATTATGGCTGTCAAAAGATTATTGAAATCATGGGCGATGCCTCCGGCCAATAAACCGATTGACTCAAGTTTGCCGGCCTTGAGCCGTTCTATTTCCAGAAGTTTGCGCTCGCCGATATTTTCAATTAAACCTATGACAAAAAGTGGTTTGTTTGACTGATCACGTACTAGGGATACCGTCAATTGTCCCCAGAACACCCGGCCGTCTTTGTTGATATATCGTTTTTCAGCCGTAAAAAAGTCACGCTTGCCGGCTAAAAGTTCACGATACAGTCCCATATGTTTTTCAACATCTTCAGAATGGGTAAGGGCGGAAAATGTCTTATTCTTGAGTTCTTCCTCATTATAGCCCAGCATTTTCTGGTAAGCGGTGTTGCATTTCAAAATATGACCATTCGTATCAGAAATGGTAATGCCCAGAGCCGAACCTTCAAAGACACTCCTGAACTGGGCCTCACTCAAACGCAGGGCTTCTTCAGCCAATCTTCTCTCTTCAACCTCATTCTTCAGGCTGCTTAACGAGTCGTTTAATTCATGGGTGCGCTCCTTGACCAGCAGCTCAAGATTGTTACGGTGGTGCTTCAATTCTTCTTCTGTCCGTTTGTGCTCTTCGATTTCATCAACAAGCTCACCCTGAATAGAATTGATTGTATTCTCGGTCCTTATGAGAAAGAAATACATGAAAGCCAAGAGCATGCCACCAATTAAGAGAAAGAGAGTCAGGATTGACAGGGTAATCAGGTTCAGCTGGTATATAAGTTCTGAGACATCTGAAATGACAATGATATCTCCCACATCTCTTGCCGCAGCATCGATCAGGGGCACAAACATGGCCCTGAGCTTAGAATTCTGTGCAGATAATTCCATGATGTCCCCGGCATGAGCCATATGCGAGAACGAAAGGCGATTGCCTATATCTTGCGGAATGTCTTTATTTGTTGAATCAATAACCACCGAATCAGGGAATAAATCCCAATTTGCTTCCCGGCCTAACATGCGCATGCCTTCTTCCCAGTCAGAACGGTTCAGGCGGGTTTTATTAATGGTAAAGATGAGATCCACGTCAAGACTGCGTTTTATCATGGGTGCGATATGAAGAATTTCTTTGCCAAGTTCTATGTAACCGGCAAGGATTCCGTTGATAAACCAGGGATGTACAACCCTGAGGGTAAGGGTGCCGAGAGGGCCAAGTTCTATGCCGATGCTGGTGGTCCCATTGCGGGCAGCTGCATTCAAGGTTACCCGATTGATGTAGTCCCCGAAAAGTTCAGGATTGTGCACACGCAGAAAGCAGTTTCTGTTGAGATCGATAAAATAGAAATGGGTAATGTTATACTTGGTATTGATTTCAGAAAAATAAGGGAAAGATGCCTTAAGGAGAGCTGCTTTATCGTGGCTCAACCATGCATCTTGGAGGTCTTTGTCTTTTTTGAGGAGGTCAATCCGGGCAGCCAGCAGGGAGGATTCCATTTCAAGCAGTGTGGGGAAGAGCTGTTCCACGCTGTTAGCATTAGACTTGATGATATTAATCATATGCAGACGCTGGATCAGAAAAACACTGACAACAGAAGCTGCCAGCATTATGAAAAGGCTGAACAGAAGCGGGATTATGATCTGTTTTCGTAAGGGATGGTTAGCCTGTTCCATGTTGAAGAATGGAAAAAATGAATGCCCGGTCAAGGCGTAAAAATTTTTTATGAGACTGATGCCCCTAAAGTGCCATAAGGACGCTTCCCCATGACAAATATAGCCAGTACCCCCAAAAGAGTCCAGCATAACTATTGAATACGGTCAGCGAGCGCCATGCCCCGTGGTTCTAGGTTTTCGTTCATCTGTTTTGGGAATGTCAAGTGAATATGATATGGTAATGTTTCATGCCTTAAAAGACTATCCGCAGTAGAATTCTGCGCTTATCTTTTTTCTGCAGGCCAAAACGGGTGCAGGAAGCTTCAATATGATTATAAAGCTGTAATTTGTCTGACTGACCGGAATATTTCTTACACAAGCCCCTGATCAAGCATGGCGTTAACGACCTTGACAAAACCTGCGATATTGGCACCAGCCACATAACTGCCGGCTTCACCGTATTCTGCCGCAGCATCCAGGCAGGTCTGGTGGATAGATTTCATTATTATTTTCAGGCGGCTGTTCACCTCTTCTGCAGGCCAGTTCAAGCGCATGGAATTTTGGGCCATTTCCAGTCCGGATACAGCGACACCTCCAGCATTGGCAGCTATGAACGGCCCGTAAAGTATTCCGCTTTCGAGAAAAAGGTCCACTGCTTCCGGAGTCGACGGCATGTTCGCTCCCTCACAGACCAGCTGAACACCGCTGCTGATAAGGTTTTTTGCATCTTTTTGCTGAATCTCGTTTTCAGTGGCACAGGGAAAAGCGCAGTCTGCCTTATGGTTCCAGAGCGGATTAAATTCCTTCAGGTGATCTGTCTGGAAATAAAGGGCTTGAGGATAATTTTCCGTATAGCGGGCAATGCGCTCCCTCCGAATGTTTTTTAAATATTTAATAAATTCAAGTTTTTTTGAGTCGATACCCTGTTCATCAAAGATATAACCGGATGAATCTGACAGGGTTACAACTTTGCCCCCAAGGTGCAGTATTTTTTCAGCTGTGAACTGTGCCACATTGCCGCTACCCGATATCAGGCAGGTTTTGCCCTCGAGATTTTCATTGCGGGTGGAAAGCATCTCCATTGCAAAATAAACACAGCCGTATCCTGTAGCTTCGGGTCTGACCAGGCTGCCGCCCCAGTTCAGGCTTTTTCCGGTCAGCACCCCTGAAAATTCGTTTTTCAGTTTCTTGTACATCCCGAAAAGATATCCTATCTCCCGGCTGCCGACACCGATATCGCCCGCAGGAATATCGGTGTCTGGACCGATATGGCGAAACAATTCCGCCATGAAACTCTGACAGAAACGCATGATCTCATTATCCGATTTTCCCTTGGGATTGAAATCGGAACCGCCTTTGGCTCCGCCCATCCCCAGCGTGGTGAGGCTGTTTTTGAAAACCTGTTCAAAGGCGAGAAATTTCATGATGCCCAGGTTGACCGAAGGGTGAAAGCGCAGGCCGCCCTTGTAGGGACCGATGGCGCTGTTCATCTCGACCCGGAAACCCCTGTTGACGTGAACCTGCCCCTCGTCGTCCATCCAGGTTATCCGGAACTGAATAACGCGTTCCGGCTCAACTATTCTTTCCAGCACAGCTGCTCTTTGATATTCCGGATTTCGCTCCAGGACTGGCTTTACAGATTCAAGCACCTCTGCAACCGCCTGATGAAACTCTTTTTCCCCTGGATCCTTCTCCTTGATCTTTTGTATAAAATCATCCATGGATCCTGCTCCTGTTATACTAGCGGTGCCATTATTTAAGGCCTGCAATATTATTTTTCAAGCATAACGCTTTGTGATGTTGCACTGTCAACTTTTATGAGAAAAGGCTTTGGCAGGCGCACATGTTTTACGTGTTTTGTTTCAGTGGTTTTAGGTTGCACGTCGAGCCAATGCCAGTTAATGAAGTCAGAGCATTTTACATCATTTTCAGTGACAGTCATATATTTGATGCCCATAGCGGTAATATTCTGGAAGAAGTGGGAACCCTGGGAATCTTCGGCAGATATCTGATCATTGCGTAGCTCTACTATTGCAGCCACGCCTGAAATATCCTCCCATTTTACAGGGATGCCTAGCAAGGGATCAGCGGAGCCCCATCTTCCTGGTCCTACAAGGAGGTAGGGTTTTTGTTCTTTTCTGAGTCTGGCATTGATACGGTTGATTTCCCGGCCGATTACTCTGGTATCCTTGTTATTGAATGTTTCCGGCTTTACAAAAACAATATCGGCAATTTGATCATTGACTCCATGCCCTAAGGGTTTAGTAGAGTAACAGAATGCCTTATCGATCTCGGTCCGCTCAATCGATACTTCGTATTGGTCGTCACCGGCAACCATAGGTCGGATCTGCAGGAAATGGAATCTGCTCATTTCTTCCGGGCTGCCAAGGTCAAGGGCAAATTCGATTTCGATATCACAACTCATGCCCTTGAAGCCAAGCTCCAGAAGATCCTGTAATATTTCAGCAAGGGGCAGAATCCGGTGCTTGAGGATCCTGGCAAAAGTCACAACCTTAGGGCCTTTGCCAAAGCTGTCCCGCACGCTGTGTTCTGCCGGTGAATAAGTGCTTGTCAGGGTCTGGACTGGCGGCTCGCTTTCCGCCTCGCTTATTTCCCGTTTGACCAGATTTGACTGGCGGTAATCCAATTCTTCAGGGTGCCCCTTAAGACGCAGGGCATAAAAGGTTTGCTGCGAACTTGCCAGCATATCGTCAACGTTTGCAAACTGGGGCAGACTTTCAGGGTAGCGGGGGGAAAAGACAAGGCACTTTTCTCCTTCAACAACAGTCTTTCCAAATCCAAGAGCAATCTGGGCAATGCCGTCAGCGGCTTTCATCCTGCCAACAGGATAGTAATTGTATGATTTTGCTATGCCTGAAATTGCCGGATAAAAGTAGTCACCGTATGGTTTGCCGGCCAAAATCTGGATGATGACAGCCATGCTGTCAGGGCTTGCTGTGTGCTTGTAAGCTTTCGAGGAAAAGGCACGGGGGCCGGCATAGAATGTTGAGGCAAAAACAAGCTTTACAGCTTTTACCAGCTGCTGCAGGCGGACCTCATGGTCAGCATGGTTGTTTGGCAGCATATAGGTTTCAAAAAGCCCGGCAAAGGGTTTGTATAATGCGTCTTCAAGCAGGCTTGAGGAACGGACGCTCAAAGGTTCATGTACCTGTTGCAGGAAGGCGCTGAGCTTTTTTTCAAGCCAATCAGGCATGGCTGCAGCAAGAAAAAGGGCAGCAATCGTGTCATTGCTTTTACTTTCAAAATCAACAGTAAGATTGTTCAGCTGCATGAAGGTATGAAATCCTTCTGTAGTGATCACCAGAGTAGGGGGTATGGTAATGGCAAGCTGGGGGTATTTTTCTTGGAGCCAGTTATGCTTTTTGAGCTGTGAGGCCATGAAAGCCAGGCCCAATGCCTTGCCTCCCATTGAGCCGTTCCCGATCTTGACAAACTGCATGACATCGGCATCAAAATCGTACTCCGCAAAATGAGCAACAACTCCCAGCTGCCTTGATCTGCGCAGGGCATGGATGTGGTCGATGAGGTTCTGCCGCAGAGTGGAGGCATTTTTTAGCTGCTGCATGCGGCTCTTGTACAGGAGGGATGCAAGCCCCACTTCGGATCGGGCCATGATCCAGTTTGAGAAATGATTGTTCTTTGCATGGAAAATCAGGCACTCATCCGGGATGGTTGCCAGTTTTTTTTCAAAGGATTGCAGGTTGGAGGCCCTGTCAACTTCCCTGCCGTCCGGCATGTGGAAAACAAAATCACCAAAGCCGAGATTCTCCAGAAAGAACTGATGGATCTCCCCGGCAAGGGTGTCAGAGTTTTTATTGACAAAGGTTGCCGGAATTGCTTTGGCTTTTTTCGCATTGCCCGGTTCGGAACTTAAGAGCAGCAGGGGGATGTCCGGTATTTCTTTGCGGATATGCCTGAGCAGCTCCACACCAGCCCCGTCGTCTAAATGATCGTTTATGGGAAAGCGGGTGTCGGAAAAAACGCCGAAAATGAAATTTTTATGCTTGTGAAAGAGGTGCAGCGCTTCTTCATAGTATTGCGCCACCAGGATTTTCGGCCGGGCCCGCATCTTCAATAGCCGGTGTTCTTCGTTGAGGCTTTCACTCAGGACCGCCTGGGTCTGGGCCACGACCTCCCTATAGAGCAGCGGCAGGAAAAACGACTTGTAAAAGATGTGTCCCTGGCAACGTTGTGATGATCTTCAATATTTTTTATAAGGGCCAGGAGAAGAGCAGGGTCGGCAGACCAGATATAGAAGTTGTCGATACCTGAGCGTTTATCTTTTCCCAGGTAAGGGGATAGGGCTTTCAGGTTGTGGGCCAGGAGGATAACAGGCAGGTGCGGTGCGATCTCCTTTATCTTGAGGCCGAGGGAGTTGCAGTCCATCTCGCCTATCTGCGGCAAAGTGATGACCAAGTCGAATTTCTTATGGCGCACCAACTCCAACGCCTCGTCAGCATTGGCAGCGCTGGTCAAGCGCGGGGGGCTGCTCAGGTTCAGGCCCCTGTATTCATTAATGATGCGGGTGGAGAGGCTGGTGTCTTCTTCCATGATAAAGGCATCGTAGGGGCTCAGCACCAGGAGAATCTCATGTATCTTATACGCCATGAGCTCGTGAAAAACTTTGAAGCTGCTGTCCATGTCGTTACTCCATAAACTAAAATCGGGCTTCATCTGCTTCCACGTCTCAGGATTAGGTAAGTCAGATTTCCTCTTCTTCTTCAGGGATGATGGAACGCGGAAGGCTGTCGAGCTTAAACTTTTCCGCAGCCTTGATGCCTGCCTGCAGAGCTTTACTGTTTATATTCCTTGTTTCCTGCGGCACCCTGGCTGATAATGCAGCTTTAAGGCTTTTGCGGGTCAGCAGCGGACAGAAATGCCCTAACGCACCAAGGGCGACAATGTTTGCCACCAGGTCCATACCGGCAACCTCCCTGGCCATTTCTGTAAAGGGAAGAGCCACCACGCGGCTGGTCGGGGCCTGGTCCACGAGACCCGAGTCAACAAGCAGCAAACCGTTGGGTTTGAAATCATAGCAGTAGGCATCGCATGATGTCTGGTTCATGGCCAGCATCATGTCAAGCTGCAAAGCTTTGGGGTAGTCGATGGGCTTGCTGCTGATGACCACTTCCGCCCTGCATCTGCCGCCGCGAGCCTCAGGTCCATAGCTTTGGGTCTGGCTTACGTTGTATCCTTCTATAATGCCGGCGGCTTCAGCCAGAATAATGGAAGCCAGGATGATTCCCTGGCCTCCTGAACCGCAGAGGCGTATTTCAAAACGCTCAACATCCATGCATCAACACCCTTTGGCCTTTTCCCTGATTTTTTTGTATTCCTCAATATAGTCTGGTTTATCAACGTCTGCCAGGATGCCGATGGTAAATTTATCCTCAAGGGAGTCCGGGGACATGCTTGAGCCGTTATCCTTGGATACGGCGTGATCTTTCAGCCATTTAAGCATGGTTACCGGGTCGGCCATCTTGTTGCGCCGGCCGAACTGGACATGACAGTTGGACATGACCTCCACTACACTGAAACCGTTCTTGCTAATACCTTTTTCAATAAGCTTGTCCAACTGCACGGCATGATATACCGTGCCCCTTGCCACAAAACTTGCACCGGCGGCAACTGCAAGTTCAGCAATGGAAAAGGCGTGTTCAATATTGGAAAAGACTGAAGTGGTTGAGTGCGCCCCATAGGGAGTGGTTGGTGAGGTCTGGCCGCCGGTCATCCCGTATATCTGGTTATTGATGATAATGGCTGTCAGGTCAAGATTTCGCCTGGCTGCGTGAATGAAATGGTTGCCGCCGATGGCAGCGGCATCGCCGTCGCCCATGACAACAATAACATTGAGGGAGGGCTTGGCAAGTTTGATGCCCGTGGCAAAGGCCAGGGCGCGACCGTGGGTGGTATGCAGTGTATTGAAATCAACATAGGTGGGCATGCGGCCTGAACAGCCTATGCCTGAAGCGAAGACTATGTCATCTTTTTCAAGGCCCAGCCTTTCAATGGCGCGGATAAATGACCCTAAAACGATACCGTTGCCACAACCCGGACACCATACATGGGGAAATTTTTTATGGTGGCGCAGATACTTGTGACGCAGTCCGGTCATCCCTGAAAACATGGTTTGTCTCCCGTTTTACAGTATTGTTTGGATTTTTATTATCATACCCCTGTACCGCATATTTTTTGGATTTCTTCAAAGATCTCAAGCGGGGTAATGGGTTGCCCGTCGATGCGGTTGTATTTGAAAACCTCGGTCAAACCGGTATTAACCCGCTTCACCTCACGGCTGATCTGACCCATGTTCATTTCAGGTACCAAGACAGCCTTGCACTGGCGCATTACGTTCACCACCGTGCTTTTGGGAAAGGGAAAAAGGGTGACAAGCTGGATGAGGCCTGCCTTAATGCCCTGGGCGCGGGCCATAGCCAAGGCATGGCGAGCTGATCGGGCTACAGAGCCATAGGCAATCACCACGATTTCAGCATCGTCGATATTAATTTTCTTGGTAATCTGCACCTCAAAGAAGCCATTGGTAATTTTTCTGAACTGCCGTTTCATGAAAGCTTCGATTTCATCCGGCTTCTCGGTGGGAAAGCCCTGGCTGTCGTGCACCAGGCCTGTAACGTGATGCCGGTAGCCCTCTCCCATGGGAGCCATGGGAGGAACGCCGCGGCTGTTGTCTTCATATGGTTTGTACCACTCAGGCGGAACATTTGGAATAATCCTGTCCACCACTTCAATGGAGGCGACTGCCGGGATGGTGAAGGTTTCCCGGGTGTGCGCCACAACCTCATCGGCAAGCACCACTATCGGCACCCTGTATTTTTCTGAAAGATTGAAGGCTGTGACAATAATGGAAAAACATTCGCTGACCGATGATACGGCCAGAACAATAACTGGATGGTCGCCGTGGGTTCCCCAGCGGGCCTGCAGGACATCCCCCTGTGCCGGGCTGGTTGGCAGGCCTGTACTGGGCCCTCCGCGCATAACATTGATGACAACACAGGGTACTTCAGTTATACAGGCATAGCCGAGATTTTCCTGCATGAGGGAAAAACCGGGGCCGCTGGTGGCGGTCATGCTCTTGATCCCAGCCAGCGAGGCGCCGATCACGGCACCTAAACTTGCAATTTCATCTTCCATCTGGATAAAGGTGCCGTCTACCTGGGGCAGGCGGTAGGACATACGTTCGCTTATTTCAGAAGCAGGAGTTATGGGATAGCCGGCAAAGAAACGGCAGCCTGCGGCAATGGCGCCTTCGGCCATGGCTTCATTGCCCTGCAGCAGCAATTTCCTGCCATTCAGCTCAGGTGCCATCCTTTTTCCTCCTGTCAGGGTAGCGTTCATGGATGGATATGGCAAAATCAGGGCAGTGAAATTCACAGAACCTGCAGCCGGTGCAGGCATCGGGATTTTTTATACGCGGCGTGCCGTATTCTTTTTTCTCAAAAACATGAGCGGGACAGAAGGCAATACAGATACCGCAGGATTTGCACCAGTCAGCAAAAATTTTCTGCACAAAGAGCTTCTTCCCCTCTTTTTCCAGGTTTTCTTTTATCTCCCAGTAGCTGTCAGGGGAGGATGTCGTCTGATCAGGAATCGGACCGTTTTTTGCTTTTCGTTTGGGCATCATTAAACCTGTGGGGGCGACTACTTTTGTCAGCGTTGCCACTCTTTAAATCAAATCTTACCGAAATCATTGGATTTTGTCGATTGTTTTTCGAAAACCGGCAGCAAGGGCAAAGGGGCCAAGAATTTTTTAAGTTTCCGATTTTGCTGCAGTATGGTAAACGGCACAAAAGAAATGCGAGGTGAAAATTCTTGATACGTGTCTGATTTGGAGAAATATTTGATGCCTACAAAAAGCTACAAATTTGTCTATGATGAATATGGAAATACCAAAGAGATCAAAGTCCACACCCGCGGAGTCGGGGTGCATGGCAATAATTATGTCAACAAGGGTACGGCCTTTACAGAGACGGAAAGACGTGACCTTGGCATAGACGGCAGCCTGCCGCCGTCGGTTAGGCCATTGACGCAGCAGGTGAAAAACAGCCTGCAAAAAGTCCTGAAAAAGGAAGATGATATTGAGCGATACATCTATATGCGTTCATTGTTCGACAGAAATGTAACCCTGGCCCATGCTGTTATTGCCACTGATATTCCCGGTTTCATGGAAATAATCTACACCCCGACCGTTGGTCTTGCCTGCCAGCAATATTCATCCATGTTTCGCACTGCAAACGGAGTGCATATCTACCCGGGAAACATTGACAATGCCGAGGAGATACTCCGCCGTTACGGTCATCGTGATATCCGGGTCGCGGTGGTGACAGACAATCAGGGAATTCTGGGTATCGGGGACCAGGGTGCCGGCGGCATTGCGATTTGCCTTGGGAAACTGATGCTCTATACCCAGGGCGCAGGCATTGCACCCTGGCACTGTCTGCCGATATCGCTTGACGTAGGCACCAACAACGAGGCTTTGTTGGATAACCAAGAATATCTGGGCTGGCGTCACCGCAGATTGACCGGTTCCGAGTATGTCAAGTTCATTCAGCAGTTTGCCAAAGCCTTTAAAACTGTTTTTCCCCATGCCCTCTGCCAATGGGAGGATTTTTCTAAGCAGAACGCCTTTGCGGTTCGGGATGCTTATCTGCACGACCTCATATCCTTTAATGATGACATCCAGGGTACCGGGGCGGTAACATTGGCAGCTATTTTCGCGGCCATGAAAATTAAGGGAGAGAAGATCGAGGACCAGGTGTTTCTCGTCCATGGAGCAGGTGCAGGCGGCATCGGCATTGCGGAGCAGATTGAGGCGGCCCTGGTCGAACACGGTCTGCGGGAAAATGAAGCCAGAAGAAGGATTTTTACCCTGGACAGCCGTGGAGTAGTCACTTCGGACAGAATGGTTGAGCCGTACAAAGCGAAATATGCCAAGAATCCTGTTGAGATGAGCTGGCTCCAGGAGCCTGGCGAAAATGCTCTGCTTGAAGCTGTGAAGCATGCCGGTGTCACTGTATTGATAGGAACTTCCGGGCAGGCAGGTTGTTTTACCCCCGAGGTGATTGAGGCCATGGCGGCAAACTGTGAGCATCCGGTAATTTTGCCCCTTTCCAACCCCACTGAAAAGTCAGAGGCCCTGCCGCGTGATATTTATAAGTGGACTTCCGGTAAGGCCCTGGTTGCAACAGGCAGCCCCTTCCCAGCGGTTGAACAGAATGGCAGGAAAATACGGATCGGTCAATGCAACAATGTCTTTATTTTCCCCGGTGTAGGGCTCGGCACCCTGGCATCAGGTGCAAAGGAAGTGCTGCCCTCATTTTTTACAGCAGGGGCGAAGGCTGTTGCAGAACTGGTTTCCCAGGAGGACCTGGATGCCGGTATACTTATGCCGCGCGTGGAAAAACTTAAAGATGTGAGTACAAAAGTTGCCTTAGCCGTAGGCCTTGCCGCTATCCGCGATGGCGTCAGTGGTCCCTGTGCATTCAGCAAATTTAAGCATAACAATGATCCTGATCGGTTGAATACACTGATAGAGAAAATGCGCTGGGAACCCCAATATCTCCCCTTGGTCCCCATTTAATATGGGTATTTCAAGGGAAAGGTTCCAGCTTGGCTGCACCGTTAAGCAGAAGAAATATCAGATATGAAACTGAGGTTGATTTTACTCATACTCTCCCTCATGGCATTTGTTTTCGCTTCTGCCGGAGGATATTTTTATTACTCTTCGTTTAAGGAAAGTGCTTTCAGAGAAGCTGAAAGTGAAACAGTCATCCGTTTGGAGCGCATCAATAAGAACCTGAGTTTGCTTCTATCCGAATATAATAAGCCGGTGAGAATCCTTGCCGGCATGGAGGAACTCCAGGACTTGCTTAGCAGGCCAGACCAGGAAGCACTTGCTGCAGTCAACCGTGTCCTTGATCGTTTCAGAAACACCCTCAAGGCAGATGTCTGTTACCTCATGGACAACACGGGCAACACCGTTGCCTCCAGCAACCGTAATGATCCTGACAGTTTCGTGGGGCAGAACTTTTCCTTCCGTCCCTACTTTCAGATGGCGATAAGGGGTCAGGCGGCAAGTTATCTTGCCGTTGGTACAACTTCGGGCAAAAGGGGGGTGTATTTCAGCTATCCCCTCTACGGTTACGGCAAAGAATCTCCTGACGGCATCGTGGTGATAAAAGGCTCCATTGAGATGATTGAGCGTGAAATCGGCTTTACAGGCAATGAAATTGTCATGGTCACCGATCCCAATGGTGTAATTTTCATCTCAAACCAGCCTGACTGGTTGTACAAAACAGCCTGGTCGATTTCGCAGGAAACAACCTCTGAAATTGCAGCTTCACGCCAGTTTGGTACAGGACCATGGGATTGGATCGGTCTGGAAATGACTGACGAGGAGTATGTTGTCGACAGAGTCGGTCAAAAGTACCTGCATCACCAGATTGAAATGGACAACTATCCCGGCTGGAAGGTCAATCATCTCCTGGAAATGAATAAAATTACCCACAAAGCCTTCAAGCCACTGGTCGTTTTTGTCCGCCCCATTGTTCTGGCCCTTTTTGTAGTCATGTGCCTATCCGTGTTCATGCTCTACCGTCAGGCAAGCCTAGAGATAAGGCAGCGCAAGGCAGCAGAGGAGGCGCTGCGGGAGAGCGATGCACGTTACCGTTCTTTGTATTACAATACTCCGGCTATGCTCCATTCTATCAACAGGAAAGGGGAAATTGTCAGCATCAGCAATTACTGGAGTGAAATGCTCGGTTACTATGAACAGGAGGTTATCGGCAGAAAGCTGACTGATTTCTTCACCGAAGAATCGAAAAAATATGCTGAAGAAACTGTGTTCCCAGAGTTTTTTAAGAAAGGGTACTGTACCGATGTTCCCTACCGGGTCACCAAAAAAAATGGAGAGGTTATAGATATCCTTCTTTCAGCCATAGCCGACCGGGATGAAAAAGGTGATATTGTCAGGACGCTTGCCGTTTCCATTGATGTAACAGAGCGAAACAGGGCCCTTGAGGCTCTCAGGAAAGCAAAGGAAGAGCTGGCAAATTATTCCAGGGACCTGGAAAGGCAGGTCAGCATCCGCACCCGGGAGATTACCAACATTCTGAAGTATACGCCGGATGTGGTATACGTCAAGGACAGGGAAGGCAGGTATATTCTGGTCAACTCCAGATTTGAAGAGCTGTTCGGGGTCAGCAACGAAGAAGTCCGGGGCAAAACCGATTATCAAATTGTATCAAAAGAAGTTGCCGATGAATTTCGCCGAAATGATCTCCAGGTCCTGCAGCAAGGCAAATCAATGCAGGTTGAAGAACAGGTGCAACATAATAATGAAATCCACACTTATCTCTCGGTCAAGTTCCCGGTGTATGATGAAGCAGGCGATGTAAACGGAGTATGCGGCATATCAACTGACATCACTGCTGTCAAGAAGGCACAGGACCAGTTACGGCGTCTTTCCGGCAGGATAATGGCAAGCCAGGAAAAAGAGCGCGCCGCCATTGCGCGGGAACTCCATGATGAGTTGGGCCAGGTGCTGACCGCCTTGCGCATGGACGCTGTCTGGATGCAGGAACGGTTGAAAGACAGTGATCCTAAAATTGTTGAGCGTGCCTTGACAATGTGCGACCTGATCGATAAAACCATTAAAGATATTCGTTCTATAGCAATCCGGCTGCGTCCTGGGGTTCTGGATGACCTGGGACTTGTAGATGCACTGGAATGGCTGACCAGCGATTTTGAGAACCGCAGTGGCATCACCTGTGTTTTTGAACATGCCAATGTGCCCGAGCTGCATGAAACAGTCGCTACGGCAGCATACAGGATTTGTCAGGAAGCCATCACCAATGTGGCCCGATATGCAGAAGCAAGCCGTGTCTCAGTTGTTTTGAAGGCTGAAAAAAATATACTGAGCCTTTCCGTCAGGGATGATGGTAAGGGGTTAGACACTTCGGACCTGGCGGGATTTGAAGGAGTAGGTATCGCGGGTATGCGGGAAAGGGCAATGCTGGCCGGGGGTAATCTTGAGGTTATGTCTGATACGGGCAAGGGCTGTCATGTGCTGTTCAAGGTCCCGATCAGCCAGGAAACGAAAACGGTATGATGATTAAGGTGCTGCTTGCTGATGACCACTCCATTGTGCGGGCCGGCCTGCGCCGTATTATTGAGGAAAGTGAGGATATTGAGGTTGTTGCTGAAGCGGATGACGGCAAGACCGCCATCAGACTTGCCAGAGAGAAAGGTCCTGATGTAGCAGTAATCGACATATCCATGCCGGGGCTTGATGGTCTGGAAGTCATCAGTCAGCTTAAGCTATACCTCCCCAATCTGCCAGTTATCATGCTGACCATGCATGAGGAGGAACAGTATGTGGTGCGGGCAATTGAGGCTGGTGCCATGGGATATGTCACCAAGCGTTCTGCGCCAGAGCATATTGTAAAAGCAATCCACCAGGTAGTGAGCGGGTACCGTTACCTGACAGCCGAGGCAAGTGAAGCGCTTGCCTTAAGAATTGCCAAGGGGGCCGCAGGCAAGTCCACACTCGACTCACTGTCAAACAGGGAACTGCAGGTACTGAGAAGGTTGGCCATGGGCCATACCAACCATGAAATTGCTGAAGCCTATGGGATCAGCTCGAAAACAGTGGACACTTATCGATCTAGATTGTTGAAGAAATTGAACCTGCGCAATAATGCAGAACTTTCACGTTTTGCCATTCAGAACAAACTCATTGAGACCTGATTTCTTTTCCAGTGCCTGAATTGGCATAGCCTGGAAAGATTTTTCGGGTTTTTGCCAAAGTATCCCATCTGCCTGTCATCCTATAAAGTGCCAGGATGCCTCATAAAGTAGCATTGGAGTAACAAGTCCGGACCCCTGCGGACAATGCAGTTTGTATGTTCAGATGGCCAAATCTTCCAATATTCCGGAATTTTCCGCAGTCCCGGAGTCTAAACGGTTTTCATTACGCGACTATTTACTGCCAATTGCCCGTAATGATTGAATTTATTATTAAATCCACAAAAGGGTTTAATTTTTGCATAAAAAAAGTAAGATTTTTGTTTCGTTTTAATTAGTTGTCATATGCAAAGGGGAAAAAGCTTGCAATTTTTTCAAGATTAAGAATCGAGGCGCCATTATATAATTCTTTAAGGGCCAGATCCGTGCAAGAGAGTAAAGGTTTTACAGAAAGAAGGCTCCATGAACGCGCAAGTGTACAAAACATTGTAATCGGTGTTCTTAACTCTGATGAACCTTCAATGATCGGATTAATCAATGATATTTCACTCGGTGGTGTAAATTATACCCATGAACTCAGAATAGCCCGTAATGAAAACCCCATCCATTCAATCGATATAATAGCAAATAGTGAGTACCAGTTATTTGATATTCCTTGCGAGTATGCCTGGAAAGTTGATACCCAAAGGGGGTCCAATTCGAAATTAAGTGATTTGCAAGAGTGCGGAATCAGGTTCGGTCAGCTCAATGCCAACCAGGTTTTTTCGTTGAAAAGTTTAATTAACCGTTGCACATCCATTGGGACGAAGGGTATAACCCCCAATGTCCTTATCATTAACAGCTGACAGCTGCCTGTTTTTTTATCTAAAGTTCACAAAAACGGTGCAGGTAAATTCTTGAGAGCTACGCTGAATACTATCCAGTGTTTTAAGAAGTTGGTTCTTAATAAATTAAAACCATATTTTTTATGCGGGCATACTGTATATGGTGCAAGGCTGCCTTTTTTGGTGATTTCAGCGTCAATCTTCTGGTCATATCCCCAAATTCCCCAGGAGTTAATGATTAGAAGAAAGATATAAGAAATTCAACATATCAATATAATTAGATTTTTTGTTTTTATTAAAAAAATGGTCCATTTATTGCGTATTAAAGGCCAGAGGTGATGGTTTTCTTTAAAAAGTAAAAATTGGGGCCATTCTTTAACCATGGATATCACTCACTCCATAACATTTCTGGACAGAATTCGGCATAAGCTGAATCCACTGCATATTTACTGCAGACTTACGTGTCTTGGAATTTCGAGCAAGGTTGCCAGGGATATCTGTAAAATCTATGAAGCTGGTTTATATAAACCAACTTTAGGCAGATGAGGGCAACCCTTGCCCCCGGATCAGCAACTGTGATTTTTTGAGCGGTGATTTGGGTGATGCTGAGGGACATTACATACTAGCCGGGTTAATTTTTAAAATAACAAATTTGTAAAGGCAGGGCCTGAAACGGTGCTGCCTTTTTTATTTTAACAGCAGTCCTTATATATTCGGGCTTTAAAAAATTCGTTTATTAACGGAACAAGTATGCTATAAATGCTGACCGGGTAACTACTGCTTCAGGCATCTGCCCTGTGGAAATAAATACTTTCACTCATAAAGTGGACCCCGGGCCGAGGATGAATTATGCTCTTTCCTTCTTCTGTTTATCTGTTATAAATAAATAACTTTTAATAATTAACGCGGGATCAGGTCATGGAGATTACAAAAGAGGAATTGGTGCTGATTGATGAATGGATTGAGCTGCACCGGAAAATAGAAAAACTGGAAGATGAACTGGACAACCTTTCCAGAAAGCTGAAGAAGATCAATAACAGGCTTTATGACAAGAACTCCAAGGTGGAACTGGAAGAATTCCGGGATTTTCTTGCCGGGGAAATAAAAAGACTCGAACAGAAGACTGACAAGGATAGAATCAAACAGTTAACCAGTTTAAAAACAATTGTTGAGCATGATATCAATATTGAAAATCTTGTTGAGCAGGATATCGATATCGAGGAAAAAGGCATTGATATAGATTTGAAAGACTATAAAAAGAAATGAATGATTTGTAAGTTGCAAGGCCGGTTATTAAATGCCGCTTCCTGACAGGGAGCGGCATTTTTTATTAGTTGTAAGAAAATTTCCGACAGCAAAATCAGAATTCTCCGGATTGATTTTACAGGCCATGACTGGCAGTATGCAGCAAATGTAATGTAGTCGTTAATGTTGTTTGATGGCAAGGGAGTTTTTAAATGATCAAGCTCCTTTGTTTCGGCCATCAGGCAAGTAAGACCGGCAGTAATGCAAGGTCTGTAACCAAAACTCAGTTTATGGAGGGTAAAATCTATGTTTAAAAAACTCAGTTTTCTGGTGGTGGCATCTTTGGTATTTTCTTTAGCCCTGGCTCCACTGACAGCAATGGCCAAGGACCGGCTTGCCTTCTCTGGCGGCCCTGAAGGCGGAACCTTTCAGTACTTTTCCAACGGTATTGCAACCCGCCTGTCAAAAAACATCGATAACCTCGAGGTCTCCAACATGGCCTCAGCCGGGTCCCTCGAAAATCTGCGCCGGGTGAACTCCGGTGATGCGGACTTTGGTATCGTCTATTCCGGCGACACTTATCTTGGCAGGAACGGTAGACTGACCCAGGACACCAGGCAGTATACGAAAGTTAAAGCAATGGCTTATCTGTACGGTGCCCCGGCCCATCTGATCGTTAAAGCCGATAGCGGTATCAACGAGGTGGCAGACCTTGAAGGCAAGCGTATCGCAGTCGGCGGCCCGGGTTCCGGTGCAGCAGGTGCGGCCCAGCGCTATTTCACCTCCCTGGGCCTCTGGGACAAGATGAAGGTTGAGTTCATCGGCTACTCAAAGGCTGCCGCAGCTCTGGGTGACAACCTGATTGATGCCATGTGGGTGTTTGCAGGCTATCCAAACTCTTCAGTTATCCAGGCAGCTGCCAGCAACAAGATCAAGATTCTCGATGTTGTGACGGCGGGCAGAGAAGGCGGTTTCTTTAAGGATTATCCTTTCTATACCCAGCTTATCATTCCGGCTGGCACCTACAGTGGTGTTAATGATGACGTTCAATCCTTCCAGGATTCAGCCCTCTGGGTTGCCGGCGAGCACGTAAATGATGACATCGTTTACAAGGCCCTGGCTGATATTTACTCCAAGGAAGGACTCGGCTACATGGTCAAGGTAAAAAGCACAGCCAAAGCCATGTCGGTGGACAAGGGTTTACAGGGTATTGTTACCCCGGTTCATCCCGGAGCCCAGAAGTTCTGGTCTGAAAAGGGTTTGACAATCCAGGATAATCAGAAATAAAATGAATACTCCATTATGAATGATTGGGGCAGCAGGCAAGTTAGGTCTGCTGCCCCATATTCCTTAAAAATAGGCGAGGGCTAAGATATGTCTGAAGATCTCGAAAAGGAAATCCAGAGCATTGATAAAAAGGATCAGAAGAAGCTCAAAGAACTCGTCGAAAAGGATGCAAAAAGCGCCAGGAAACCCGGTGGACTGTGGAATTGGATCACAGCCCTGCTGGGCGCCTCCATGGTGATTTTTTATTTTTACACGGCTGGCATCACCACGGTTGCCACCCAGTATCACAGGGGCGTTTATGTCTTTATAACCTATGTCCTGGTATTTCTCCTCTACCCCGCCGGCAAACTCTATATGCGCATACCCCTGAATCTGTTTGCCGGATTTGTCATCTCAGCAACAGTCGGTCTTTTCTTTTTCTTTGGCGGCGACACCGTTGCCTTCCATGATTATCTGCTGCTGATCAATAAAGCCTGGCGCAGTGGCGGTTTGGGTCCGGCAATTTCTGCATCATTGCAATTATGGCCTCTTGGTCTTGGATCTGCTGTCATTGCCGGAATCCTGCTGTTTGCCGATCAATGGATGGCTAAGAAATGGGAGGAGAACCCAACGCTCTCCGACATCCTTCTGGCCCTGATCTCAGCAGGAGCCATCTTTTACTGGATCAAGGAATTTGAGAACCTTAATTACCGGGCCGGGGCAGAAACTGAGCTTGACGCCATGATCAGTATTATCGGTGTCCTGCTTTCGCTGGAGATCTGCCGCCGGGTGCTGGGCTGGTCCATGACCTTTATCGGCATCTTCATGCTCTGCTATGCCTATTTCGGCCCCTATTTCCCCGAGGTCATTGCCCACCGGGGATTCGGCTTTGAGCGTTTGAGCAATGCACTGTACCTGTCAACCAACGGCGTTTTCGGGGTCATGGCCAATGTTCTGGCCACCTATGTTATCCTGTTTATCTTTTTCGGGGCTTTTCTGCACAAGTCCGGGGCCGGAAAATTTTTCATTGACCTGCCCATGGCCCTGGCCGGCAAAACAGTCGGCGGCCCGGCCAAGGTGGCGGTTATTGCCTCCGGTCTCTTCGGCTCTGTTTCAGGCAGCGCCATTGCCAATACCGTCTCCACCGGCGCTTTTACCATTCCGCTTATGAAACGGGCCGGCTTCAAGCCCCATGTGGCCGGTGCCATTGAACCATCAGCCTCCATCGGCGGCATGTTCATGCCACCGATCATGGGAGCCGGCGGTTTTCTGATGGCGGAATTGACGGAAACCCCCTATGCCTACATAATGATGATCGCCGTATTCCCGGCACTGCTTTATTTCTTTTCCGTGTTCTGCATGATCCACTTTGAGGCAAAGAAGCACAATATTCAGGGAATTACCGAGGACAACATGGATCACTGGACCGTTGTCCTGAAGCGCGAATGGTATTTCTCCCTGCCCCTGGTTATTATCACTGTTCTGATGGTCATGGGACGTTCACCCGGATATTCGGCCTTCTGGGCCACGATTTCCTGTGTTGCTATCAGCTGGGTGCGCAAGGAAACCAGGATGGGGCCCAAGGAGATATGGGAGGCCATCCTGACCGGTGCCCGGAACACCCTGATCATCGGCGCCACCCTCGGGGTCATCGGCATTATCGTTGGCACCATATCCCTAACCGGGATAGGGCTTAAGTTTTCAGACATCATCATCTCACTGGCCAATGGCAATCTTCTCCTGGCCATGGGTTTGGTTGCCATCGCCTCGCTCATTCTTGGCATGGGGGTCCCGGTTACGGCTGCCTACCTTATTACCGCGGTTCTTGCGGTACCACCGCTGGCGGAAATGGGAGTGGTTGTCATAGCCGCCCATATGATTGTCTACTGGTTCAGCCAGGATTCCAATATCACGCCACCGGTCTGCGTGGCTGCTTATGCCGGTGCTGCGATAGCCGGTGCTGATCCATGGAAGACAGGCTGGACTTCATTCAAGTTTGCCAAGCTGCTCTATGTCGTGCCCCTGCTTTTTGCCTTCACGCCACAGATCCTTTTTGAGGGCAAACCGATTATAGGTCCCCAGATAGATGATGAGATCATGGGTGCCACAATCCTCGAACTCAAGATTGAAAAGGGACAGGAATTTAAGAAGGGACAGGAAATAGCCATGCTGCTTGACGGAGAGAGCATTAAGAAAGTGGTCACGAAAAGGGATGGTACCATTAAGGATCTCGTAGTCGCAAAGGGCCAGCGCATTGAAAGCAACACGATTTTTGCTGAAACCAAACCGTCATCGCTCATGGTCTTTTCCTCCATGTTCTCTGCGGTTCTCGGCACCATCGCCTTTTCAGCCCTGACCATGCTGTATCTGATACGAAAGACAAACATCTTCGAATGGCTGCTGCTGGCAGCCGGCACCATACTGCTTTTCTGGCCGACGTTTATAACCGACGGAGCCGGTTTGGCCCTGGTCGCCCTGGTTATTTTCATGCAGAAGACCAGGGACAAAAAAGACATGCAGCTGCAGCCCGCATGACATCTATTATTTCAGGAGAGCACCCATGAACCTGTTACCGGACATAAAAAAAATTCTCTACTGTACAAGGATTGGACCAAACTCTGCCTATATTTACCGCCATGCCATGGCTCTGGCTGAAAAGTTTGATGCCACAATAACTGTCCTGCATGTCATGGAGACCCTGACCCCGGAGCAGGAGGCAATGATCAACGGCTATATCGGACCTGATTCCATCCATGAATTGGTCGAACATGAGGAGCAGGATTCGGCTGCCCGGATCAAAAAGTCCCTCAACAGCTTCTGTTCACGCCTTGGTGATGAGAACAGCTGCAGTTATCGTATTGATAATATCATTGTTGCTGAAAGCACTGCACCCGCCGACGAGATAGTAAAACAGTCCGCTGCCTTAGGGGCGGATGTCATTGTCATAGGAGCACATGCCCAGTCTTCCATCCTTGATGCCCTGCTGGGTTCGACCACTCAAAAGGTTATCAGGAAGTCCTCCATTCCGGTTTATGTTGTCCAGGTTCCAGCAGGGCAGCAGGAACTAAGCACAAAAGGGATCTGATTTCTTTGTTTCGTACTTAGAAGAATACACATTGACATTGGTAAAGAGTAGTTATCCCGGAAAGCCTGTCCTGGTTTTTCCGGGATTTTTTTATCTCCAAACGTTCCCTGTTTTTTATATGTGATTTAATAATTTTGTTGCCCCCTCCTCCCTGAGGGGTTTAGACTGTCAGGCATAAAAATAAATAATTTCTCCTGCTATGAAATAAGGGGGAATTGTTGATCCATTTAACCTGAAAACGGAGGATGGTACCATGAGCGATGCAAAGGCATGTAAGAACTGCGGCATAAATTTACCCGGAGATTTTTCCGGTGATATTTGTCCAGGATGCGGACTGACATACTGGAAGTGCGGCAACTGCGGATTTCTTGTCACGGCCCCGGTCGGACCGGATACCTGTCCGAGCTGCAAGGAGCAATGTGAATTCAAAAATGTTACCTGCTACACTCCCGAGTGCGGTGGGCCGGGAAATATTGATCCCAGACTGTAAACTAACCCTGAACCTGGAAAGGGGAAATAAATGAAAAGTAAAGCGGTTTTTGTTTTTTTACCTTTAGTGTTTGGGATGTTTCTCACGGGCGGCTGCCAGAAAGCCTACTACAGTACCATGGAGAAATTTGGGGTTCACAAGCGTGATATCATGGTGGACCGTGTGGAGGAGGCACGTGACAGTCAGCAGGAGGCTAAGGAGCAATTCCAGTCTGCCCTGGAGCAGTTCAGCC
>LJTK01000003.1
CCCACGTAATATCAGGAGTCATGGCCGTGATACCGACGAGATCTGGCTTTCTCTCTATCGCTTCATTGATTACTTCCTGCGTCTTGAGGCAACGCTGTTTTGCATCAATAGCCTCAACCCTGTAGCCGTAGACCCTGAGGTTTGCCGCGATATAGGCCAATCCGTGGGGAGGCTCTTTCATTTCCGTCAGACCCGTATCAGGAAAGGGACTTATGAGTAGTATTTTAGTTTGTTTATTGTTCTCTGAATTAGTATGTCCCATTGAAGGTGTTCCTCCATTTACCCCGCTCTCAACCAAGGAAGACTAATGTTCGAAATTATCTGAGGTTTTTTCTATTCCCATCCAGAACTTCGCGTAATTTATTGGACTTCGTAGTTAATCACCCCGAACCTGTAATCAGTATTCGAGTTAATAATAATAATAGCTCCGGCATCGTATGTTCCCGTTGTCATCGGCGCCGGCATCGTCCATGACGAAGTAAACAGAATTAATTCGTCGGTGGTAAAGGATGTTTTCGGTGTTCCGTCTGTGGCAGAGCTGACCTGCTGTGCAAACACATTTGTGTACGTACCTGCCCGTCCATCATTCCATGCTATAATCGCCCCGCCCGAGGCGTCGGGGATTATGATCGGATCGCTCTGTGTATCATCAGGAATTGATATGGCAATGCCGTTAGGCTCCCATTTGGGCTGCCCGCTGCTGTCCATATGCTGGGCATAAATATTCCAGGATGTACCCCCCCTGTAAAAGTCCTGCCAGGTTATGAACACTCCACCCAGACCGTCGGATATCAGCGCCGGATGCATCTGGAATTCGTCGGTAACGGCCACTGGAGCGCCGTCAGTCATCCAGAGAGTTACTCCGGATGCATTCACCCTCTGGGTGTATAGGTCAATATCCCCATTTTCCTTTCTGGTATCAGACCATACAACAATGGCCCCGCCGACTCCATCACTGACAATGGCATTTTCTTCCTGTATGGCAGGCGCGGACGTCAACGGTATGCCATTTGTCGTCCACATGACATTACCCAGTGAATCTAGCCGCTGGGCATAAATATCCATAGTTTCATCTCCGAGACGACCATCAGCCCATGAGAATATGGCTCCGCCGAATCCATCGCTGGCAACATGGGGAGATATCTGGTTGCCAACCTTTGTACATAAAGGACGGCCTTCATCACCCCAGGCCCGTGTTCCGTCTGCATCAAGTTTCTGAGCGTAGATATTAGATATGTTCAGCGGACGATAGTCTGTCCATACGACTATGGCCCCTCCGAATCCGTCGGCGATCATGTCGGGGTTTGACTGACCATAGTTTATAAGGGCAATTAATTTGCCGTCTTGCTCCCACATGGCCTGGCCGTTACTGTCTATCCTCTGGGCGTAGACCTGGGGATAACTGCTCCTTATATCTTCCCAGGCAATGATTGCGCCTCCTAACTTGTCTGTCACAATCTGCACATTATCCTGCAGCTCTGGTACGGGGGATACCGGAATACCGTTTGCAGCCCAGAGTGCCTGCCCACCTATGTTAATGCGCTGAGCGTATATGTCCTTGGTATTTGGCCCGTTCCTGGAGTCTTCCCAAACGATAATCGCTCCTCCAGTGTTATCACTTATTATCCGGGGAGAGTCCTGGCTGTTCTGCGCCGAGCAGATCACAATCGGGGCTGTCCACACAGGATCACCGCTAACATCCAGACGGTGCGCATAAATGTTGAAATCTCCGTTAACGTCCTCAGACCATACTATTAAAGCCCCTCCCGAACCGTCACTGATTGACACTGGATTTACCTGGTTTGATGTACTTGGCGATATTCTGGTGTTGATTGCTGGATCACTGAACCACGCTCCAGAAACCCTGGGAATCATGGTCAGCACAACCAGGGCCAGTATGAGCATGGCCAATTTATCTCTCCTTGATTTATTCATCATTGCCTCCGTTATCGATCTATAAATAAATATTCCTGTCATATCAAAGTCCTCCGTTTGTGACATCATAGGTCTCGGCGTCACTCCTGAAGTCGGTACTTGAATTGATTACCATTGCCGACTCAGCAATGTATGACCCGACGGATAAGGGTGCCGTCACGGTCCAGAAGGTCTTAAACAGAATCAGTTCTCCAGGTTCAAAAACCGTTTTGGGTTGGCCTGATGTATCGGCAGTGTAAAACTTGAATTCGCCGCCACCAAGCAGACCGAGCCGGTCCACCTGTTGAGCGTATATGTTGAAATAAGTTCCCGACCTGTTATCAAACCATACCACTATCGATCCGCCCAGACCGTCGGAGATGATAAGAGGGTCACTCTGCATATCATCGGCAGTAGAGACAGGTACACCGTCCGATTTCCATTTGGTTAAGCCGCTAGCGTCTACATGCTGGGCATAAATATTCCAGGACGTTCCGCCGCGGTAAAAATCTTGCCAGACAATAAATGATCCCCCGGCACCGTCAGAATGGAGTTTTGGACGTATCTGGACTTCATCCGAGGAGGCAACAGCGACGCCGCCGGCTGTCCAGAGCGGTACTCCGTCAGCTGTTAACCTTTGCGTGTATATGTCAGTGTCTCCATTTTCTTTTCTACCGTCTTCCCATACGATAATAACGCCACCCGCATTGTCCTCCACAATAGCATTCCAGACCTGACCGCCAGGGATGCTATCAGTAACCGGAATTCCGTTTGTTGCCCATAGTACGTCCCCGGCGGGATCAAGTCGCTGGGCATAGATATCATAGTCGCCGTTGCCGGCGCGTCCATCCGTCCATGCGATAATTGCGCCGCCTGCTCCGTCGCTGATTACATGTGGATTGAACTGGTCTTCAATCTCTACTGCAACAGGTATGCCGGTTACACCCCACAATCTGTTGCCATTTGCGTCAAACCTCTGAATGTATGTATCCATAGTCTGAAGGGACCGATAGTCGTTCCACACAACAAAGGCGCCGCCAAAACCGTCCGCCGCTACATCAACATCAGACTGACCATCCGGTGTGTCTGCGACAATTACTCCATCGGCCTGCCACATAACCTGACCGTCTTTATTTACTCTTTGAGCATAGTCCTGAGAGTTGCCGCTGCGACCGTCATCCCAGGCAATTATGGCGCCTCCGAAGCCATCCGGTGCTATGAATGGGAATACCGCATATTCAGGCGCAGTAGAAATTTCTACCCCATCGGCTTGCCATATTGATTGTCCGTCGCTGGATATTCTCTGGGCGTAAATATCAAAATTACTGAACTGGTCGTTATAACCGCCCCTTGAGTCATGCCACGTTATAATGGCTCCCCCGAGGCCGTCACTTATCATTCTTGGGGAACCTTGATAGTCGGGAGCTGAACAGATAGACACAGCGGAGGACCACACCGGATCACCGTGATGATCTATTCTCTGAGCATAAATATCAAATTCGACGACACTGCCGCTCATTTTTTCGGCCCAGACGATGATGGCGCCGCCTTCACCGTCAGGGACCGCCTGATGGTCTATCTGATTTGACGCTATAGGCGCAACGTGAGAATTGATCTTCGGGTCGCTGAACCAGGCGAATGAAGGCAGCGAGCTGACTATCATAATAATGAATATCAGCACAGCAATTTTGATATTAATTAGTGGTTTCATGTTACCTACCTCCTTTTTGATGTATTTTGATAAACTTACAACACATGTTTAGGCAAAAGATCATTCAATTCTCTTTTAGGAAAAACTTGGAAATGCATAGTGATGCTTAAAGATTGTTAACCAAGTGCTTTTTAAAATACACTTGGCGGAAAGAATAATTTATAATTAGCCTTATCATTCATGCAAACTTCCAATGTCAAGGTAGTCCTTATACTATCTCTCATATCTTTGACTTTGGAAAAGCTTTCATAATATCAACGATAATCGTCATGTTGATTGATTGCAGTATGCTTTCTGATCCTGACTTAACATTAAACTGCAAAAAAATGTCTTCTCTCCTTCTCAAGCAGTTATAAATAACCTCTCTCATATGATGCAGTGTATTAAAGTGCATACTTTGAGAGAGAAGATCTTATTAAAATCTCATCAATTTCTGGATTGTTTTTTTTAGTGTACCACGTCCAGAAACCAGTCTTAACGTATGCAACGTTCTCTTTGGATGCAGATAGAAGGCCAGGTAGGCTAATTTCTTGTACAGCTCGAGTTTCTTTGCAGAGACGTCCTGGTCTGTTATGGGGGGACGCACTGCATGGTAGTAATCATAATCTCTGAAGTTTTCCGGGAGTACCCATCTGTTGTCTTTTGCCATTTGGAAAAGCACTGTTGACGGAAGCGGAACGGTAACCGAAAAATTCGCCTCGCTGAGGTCAGATCTGGAGGCGAACCTGATTGTCTCAATAATTTCTTTTTCTGTCTCTGTCGGTGCGCCCAGCATGAAAAAGCCTGTAACCTGTATCCCAAGGGACCTTCCGTTTTGGATTAATTCATTGATCTGATCTACTGTTATTGCCTTTTTGTATATATCATTTCTGATCCTGTCGGTAATCGACTCGATTCCTACCTTGAGCTTTACAAGTCCCGCCTCTTTCATCTTCCGGAGCATCTCGAAGTCAATAACATCTGCCCTCGTATTGCAGGCCCAGACAACGCCGGGATTCTCCCTGGTCATCAGTTCACAAAGCTCGATGATCCACTTTTTCGAGACGGTAAGAGTGTCATCCTGGAAATAGATTGCTTCCACATTGTACTTTTTTTTAAGCTGTTTTAATTCATCGACAACGTTACGCGGTGACCGGATCCTGAATTTCTTGCCCAGCACCTTCGACAGTGTTGGCTGGCAGTATGAGCACTGAAACGGGCATCCCCTTGAGACGATCACGGACAATCCTCTCAGGTTCGGGTTGTAGGAATCGAGCTGGATAAAATTCTTTATGTACTGCTCAACATCATATATATCTATGTCCGGAAAGGGCAGGTTGTCAACATCTTCAATATAGTGACGGGAAGGGTTCTCTATAGCCTTGCCACCTGTTTTGTGCCATATTCCCTGTATCGTTTCAAATCGCCTTTTACCGAAATATTCCCTCACCAGCTCTGTGAGGGATACTTCTCCCTCACCAACGCATACTGCGTCGACATATTCATTGTTTATCACCGCCTGCGGCAATATGCTGGCGTGGGGACCGCCCGCTACTACATAGGCCGAAGAGGCTTTTGCCAGTTTTGCCATCCTAAGCGCGTCCTCGCTCATCAGGGTATCCATATAGATCCCCACAATGTCTGGTTTGAGCTTCCTTAACTGTTCCGAGACATAATCGTCCAAAGGATTAAATGTGGTATCGATCATGCTTATTTCTATGTCAGGGATCTCTCTCTTTAGGTAGGACGACAGGTAGGCAAGTCCAATAGAAAAATCTCCTGCCACATATTTGAACCTCGGGAAGATGAACGTGAGTTTACCCACTAACTCCTCCTCCCGCCCGTGAGACGCTGTTTTATGATGTAGGTATAGAGACAGCCGATATGAAGCAGATATTCCATCTGTACTTTGATATCCATTTTGCTTTTTCCCCGTGTTCTGTTATCAAAAAGGAACGGGACTTCTTTGATTCTTTTATAATTGCCTTTTACCATTATTTCCAGAGCTATTTTGTAGCCGGTCGGAGTAAGAATGATGCCGTCAATAACCTCTTTTTTCAGCAGGAAATAGCCGGACATAGAGTCTTTGACCGGCGTCAGGGGTCTTGCCAGCAGTGTCGCGACATAAGAGTTGAGCTTTCGGTACTGGGGCCAGGTTCCGACAACTCCCGCACCTTCAACGAGCCTGCTCGCTACGGCCATATCATAACCCTCATCCTCTATAGTGCTGAGCAGGATTGGTAGGATTTCAGGCGGATGGCTGAGATCTGCGTCCATACAGCCGAGTATTTTTCCCCTGGCGGCCCTGAATCCGTCTACTGCCGCGGAGGCCAGACCGAGTTTGCCTTTTCTGTGAATGACGATCAGAGGATATCTGGCGGCAAGATCATTGGCCATATCTCCTGTCCCGTCCGGGCTGTTATCGTCCACAATAATGATTTCATGTGAAATGCCCTGCAGCGACTGATGGATCATGGCCAGAAGCGAAGGCAGGTTGCGAGCTTCGTTATAGGTAGGCACGACCAGCGACAGAAATGTATTGTTTCCGTTCATGAATATTCACCGTCTCTGAATGAATAAAAAAAGGTTGTTAAGATCAGAACCTCAGCATTTTCCTAGCCGCTGCAAGGGCCTGTCTCCGATGCTCATACGCGTAAGCGATGAAATCGATTATCCTGTAGTTTTTGAGATAGAGTTTAAGGTAAGCCTTTGCCTGCATTATCTCCAGCTTGTGACGTGATATTCCTGTAAATTCAAGCCCGCCGCCGCCAAATTTCACGAACTCCCTCCAGTCGCTGGATGTAAGGAGGTAATTGCCTTCGCCCTTTCTAGCCATATCGTAAATCTTTGTTCCGGGGATTGGCACCATAATTCCAATAGATATATTGTCAGGGTTCAGCTTTACAAGAAAATTTACCGTGTCCTCGGCGGTCTCTTTTGTTTCAAACGGGTGGCCGAGAATAAAACTGCAGCCTACCCTCAGCCCGGCCTGCTTCGCTAGCCGCACTGCATCTTCCACCTGTTTAAGCGTGATCCGCTTATTTACCGAGTTGAGGATCTCCTGGTTACCAGATTCTACACCGAACTCTATCAAGTTGCATCCGGCCCTCTTTAGCTGCATGAAGATATTTTCATCAACCCTGTCAACACGGGTCTGGGCCACCCACTCCATTTCCCGATGAAGTTCCCGTTCGATGATCAGATTCAGGAGCTGTTCGGTCCTTTTGCTGTCCATTGTGAAGGTCTCGTCCTGAAAAATGAATTTTTTTACATTGAACCTGTCGTGAAGCCATTGAATCTCATCAACAACATTCTCAGGAGACCTCTTCCGCTGTTTCTTACCGAGTATGGTCTTGCAAAAAGCACAGTTGTTGGGGCACCCTCTCGAAGAGAGCACATAATAGAAAGGGGCTACCCTGTGATATTTGTGCCATGCAGGAAATGGCAGGCTGTCAAGGTCTGTGATCCATTCCCTCGGAGGGGTTGACTTAATTTCACCGTCACTACGGAACAGAATCCCCTTTATATCGTCAAAGGGCTCCCGCGCCTTGATGGCATTGACAATGTCAAGAAGCGTGTACTCTCCTTCCCCAGTTGCGAGGATATCAAACTGTGGGAATTCCTCCATGGTTTCAACCGGGATCGAGATGGCGTGGGCGCCCCCTACGACAGTCATGCACGTCGGCAATAGGTTCTTGACTGCCCGGGCTGTCTCGGCGCCGCTATGTATCTCGGATGTCATAGCGCTTATGCCCACAATGTCCGGAGCTTCCCTTTCGACTCTTCTCAAAACCTCGTCAAGGTTTATTTTTTCAAATTTCGAATCGATGACCAAACAGTCAATGCCGTTCTTTTCGAGAAAAGCGGATATGTACCCAATGCCGATTTTCGGGATCGACATAAGATCGTGCTCATATTGTCCCTCTTCGGAAGGGGGATTTATAAGAATTATCTTCATTAATTCGACAATTCAGTTGTCATTAAAATTTCGGATTGCACTGATTTGGAGATAAATTATTGCCGTATAGTCTACGCTGTGTTATTCCAGTCTTGCATCATATCTCTTATTGCTGAGACGATTCCTGTATGCGTTGATTTTTTGCTCTGATTCCTGAATTTTCCAGACTCGTTCCTGCTCCATATTAAACCAGACGAAGGCCTTGACCCGCTTCGCCTTTGATTCAAGAGTGTTGAAATACCTGTTGATCCACATCTCCGGGTTATCAAAATATCTCTTTCCGGGTTTGTATCTCCCGGGGTTATCGTCAGCATCGCCTGCGGCACTTTCGGCGATCATTATCGGTTTGCGGGCCGCATAATCATTATAGAGTCCCATAATCTGAGTTTCAGGGTCGCCGTTTCCGAGGAAAGAATACACGGATAGGCCGACCCAGTCAACGTAGTCGTCACCCGGGTAGTAATCAGTCCAGTGTATGTTGCCTATGTCGACCGATGTCGGTGCCCAGACCCAGGCCAGGTTAGTAACTCCTGCTTTTTTAAATCTGTCATATACATGGCGCCAGGCCTTAATGTACATATCATGGGTCTGTGACGGGTCGTAGGCTTCACTGTAGCTGTTCCAGTTGCCGTTCATCTCGGCAAGGAACCTTATGAACACGGGCTTCCCGTAGCTTTTTGCTTTCTCGGCCCATTCTGCTATCTTACCGTCGATCTTACCGTTTATGATGTCCGAAAGTTTTATTGCCCTTGTAGTAACTCCCAGATGGGGGACCTTGCCCATACTGTCTATTTTTCTGCACATCTCGAACGGGAACTCCCAGTCCAGAAACCAGGCAAATGATAATATGGCAGCTGACTTTCCGCTTAACTTCTCATATTCTGCAAGCTCTTTTTCATCAATCTGGTTCTCCCAGTCTTTTCTGTCTGAGCCCCATCCCTTTTTCATTTCAAATGCCCATACCCCGTGGTACACACTGCCGTCGGGCGGTTCGTACTTCTGCAGTTCATTGGTCCTGACAACGGGACCGGAAGGCGCTGCTTTTGATACCTGGTCAGCTTCTGAGCGTGCGGTACGAATGTTATCAATATAAATCAAGAAGTCACTGTCTGTGAACTTCATCGGCTGATATATCCCGATGCTTATTTTATGTATCTGTTCAAGATCTAGCGACTCGTTTTCATCCCGTGTCCAGCTCCCAGCTAGATAAAATCTAGAAAATGGGATGGATGTCTCTTGCCAGCCGGTGGTCTTCAGCCCCCGGGCATGCTGTGCGATATACGCGCTTCCGTCTTTTTCATAAAGCATCACCGACAAGTCGATCAGGTCCTTGGCTGCCTCAGGAATATAGGTCCAGAAATTGAGGGAATCAGCAGTCTCCATATCGTTCGGCAGGCCAAGTTCCTTTTCAAGGTATCCCGCGAAGGGCTCTTTTTTGTTGAATCTGTATTTAACTTTCATCGATGTCTTCCCTGTCTTTATCCTGGAGCTGTCAAAGGAATAATCAATGGTAATCTTGCCGGTTATATTTTTCTTCCAGCCTGAGTCTGCTGAGTTAAAGTTAAGCACTGTCGATGACCCGTCCTGGGAATTCTTTTGAGGAGTCTTGTCCGGCGCCGAACCCTCGGCCTCATGCCCTTCGTCTTTGTATAATGTAATTTCGTCAATATATATGGAAAATGACCTGTCACTGAATTTAACAGGTTGATATATGCCTACACCTATCTTTTTGATTTTTCTGGCATTCAGAAGTTCTGACTTGTTTTTGCCTGGTCCTGCCTTTGACAACATGAAGGCAGAAAAAGGGAGCCGGGTCAGAACCCATCCCTTCTGTTGCAGGTTCCGTACGTTCTGAGCAAGATATTCGCTTCCGTCATCCCCGAAGACCATTACAGATAGTCCGCTTAGGTCGCTTGACGCCTCGGGGACATATGACCATAGTGATATCGAGTCGAACTCGGCCCAGCTTACGCTGCCATCGAGGTCTTTTATAAGGAAGGAAAAGAAGGGAAAATTTTTCTTGAATGAATATTGTAACTTTAATGAATTCGAGCCTTCTTTTACAAGGCCTGAATCAAGCTTATAGTTAAGACTAACCGTATCGTGACTAACAGGGTTCCACCGTTGAAGCTTTTTTTCAAAATCATCAATGCTACTGTTGACTGTAATTCCACCTTGCGCTACTGGAACGGTGACACAGGAAATCAATATCCCGAACGATCCAATAAAACTTAGCACTCTTGAATAAAATCTCAATTCTTTCTTAAGCATAAAAAATCCCTTTTAATATAGGTTAATTACAGTTTTCACTTGGGAAATAACCCATGCTGACTAAAAAAATGGTATGCACTTTTTATATGATGGAGGGTATGCCACATATGCCCGAACTTTCTGCTCCTGTGCTGAAATTCATGTGTCATAGAAATATCGGGCAGGTAGTAGACTTTCCATCTCTTGTTCACCCGGTAACAGAGATCTGCGTCTTCAAAATAGAGAAAATACTTTTCGTTCATCATTCCTATGTCCTCTAACGTCTCCTTCCTTATCATCAAACAACATCCTGTAAGCCAGTCTACATGCTTCACCGTGTCGTGATTCCAGTCTTTCATCAAGTAGGAATCGATTATTTTATTACGACGGAAATAGAGGTCAAGCAACAGTGCCCGCCAAATAATGATAATAATATTAGGATACCTCCGACATGAGTATTGAATCGTCCCATCGCTATTAAGGACCTTGCAACCCGAGATCCCCGCATCTGGTGTATTGTTCATAAAATCCACCATCCCTCTCAGAGTACCGGGAAATATGGTCACGTCAGGGTTCAGTATCAGGCAATACTCGGACTTGAATTTCTGGAGAACCTGATTGTTTGCCCGAGCAAACCCTCTATTATCCTTATTCACTATCAGGTTCACGGCTGGGTATGCACTCCTTATGGCTTCAACACTGTTGTCAGAGGAATTATTGTCAACAACATAAATGTCAGTGTCAAGGCCGTTCTGATCCTCATAGAGCGATTTCAGACATAGCAGCGTGCTGTTTTTCATGTTGTAATTAACGATTGAAATCGTTAGATTATTTCTCATTGTAAACCTCACTGATCATCGCCTTGCCGGACTCAGAGGCTGGGATTCTGTATATCTTTATTGTGGGCCCCTGCCTCCTGTTGGGATCGGATCGAAATTCTTTTATTAAGTTGTATGTTTCATCAAGTTCCCTGTAAAAACGTGTATAGTAGTCAGCTGCCTCCGGGTGGTTCTGCCTGTATGAAGGTGAGACATATCCTTCATAGGCAAAGCTGCTGACAACAACATACTCAACATTGTTTTTTATGAGCTCCTCGACACTAAGGCTTCTGTCAACACGTCCGTCAGAACTGAGCACGATACGAGTCAAAGGATATTTCTTCCCAGAGTTTGATCTGGTAAGCAGATCATAATATTTATTAGATATGTTTCCCACGGATTTCAGATATTTGTTGTCACTGATCATTCCCCTCTCAACAAATATTTTATAAAGATTGTTTGGAGTATCGTTTAAAGGGGGACTCAGCTTTGCTATATTCAGCCGTCCTGAGTCAATGGCAATCTTCGTTCCTTCACTTATTGTGGCTTCTATCCATTCTTTAGCAATGCTTCGGGTATCTTTCTGAGTCAATGTGTAGTCCACCTGCAAGGATTTCACCAGAGGCTCTGCCCCTAAAATAAAGATAGCAGATATCATAATGTATGAATTAATCTTCTGATGAACGGGAAGCTTGTCGGAAATGCGGCTTATCATTGAGGCCCCTATGATAATTATAGAGGGTATTATGGGCAGCAAGTACTTGTCAATGGCGACCTTCCAACTGCTAACGTAAAGAAAATAAATTGCAATATATATGAGGAAGAGAATATCAACACTCCTTCGTTGGTATAGGGAATGAGCTATGCCGAAGAGGCAGACAATTGTTATGCCCAGTCCTATACCTCCTGCGAGGGCTTCTTGAAGGTAGTAAAGAAAAGGACTGGCATATTCCGCATTGATCATACCTACTTCACTTACCCTGGAAAACTGAAACACCAAATCCCTGATAAACGAAGGGTAATCAAGCAAGCAATAGGGACATCCCATAAGAAAGCCACTCAAAAGGGATAAACCCGCTATAAAGAATCTTTTATGAACATATATGCTTAATATTGGTTTTCTATTTTGGACAATATGCAGCATGTGGGCAACACCAAGAGGAATAATGAGGGCTCCTGCATTATATTTAATTGCCATACCGAGTCCGATAATCAGCCCGCCCCAGAAATAGTCCTTAGCTAGACCTGTACTTATTATTCGTAAGGCAGGAATAAATAAACCTATTGAAGCTAGCAGAACCAGATTGTCGGTCAGTATAAAGTGAGCAACGCCAGACACCAGCGGCGACACGGCCAGGAAAATCGCCGCGATCAACCCCGTTTTTCGGTCATATGCCCATGTGCCTACAAGATATGTTACATATACAGTGGTGGTGCTCAGCAGGACAATGAACACCCGGCCGATTATATAAAAATACGAAGGATCAGACATGAACGAGAGAGCAAAGTCCTCCGCGGATGAAAAAATGCCCACGACGTATCCGACAACAAAATATACTCCGTATATTGCAAAAAGGGCATACATCAAAAGATGCCCCGGCCATTCAAATAGATGTGGGTTGAAATCACCCGTACCAAATGCGAGAGAACGGTTAACGAGATATGTTTCGTCCAGAATGAAAGCATAGGGCATTCCGTATGAAATTCCCCAGATCCTTAACAGAAATGAAACACAAAGTATCCCTAGTAGATATCGGTCAGGATAATTGAAGTTTTCCTTAATACAGTCCATGCTGTTTCCTGTCATGAGCTGTGGGAATACCTTTGCAGCGAGTACATATCGTGGTGGCACTTCTTCCTGTTTTGTTGGGTTTTCCAATGAATGTCTCTCTTGAAGCAATATAGGCTTTGCTATTCCATATGTCATTAAATGATGCGTCATCCAGAGAGCCGAGCTCGCTTTTCTTCCCTTCGTAAACACAGCAAGGAGTGACTGTCCCGTCCCAATTTATGACGGTGCTACGCCAGAGCCACTCGCATTTTATTCTGCGGGAGTAGAGCTTGTCTACCATGGTGCTGTATGCATAGCGGCTTCCCTGCTCATCAGAGGGGAGCCACATGTGGTCATCACCATTATAAATATTAATTGTAACTGGCCCTGTTTTAACTCTATCTACGCCAAGATCTTTGGCCAGTTTATTCAGGTCGGGGACTTGGTGTTCGTTATGCCTCATCACAAGAAACTGCAGTTCTATGACCGGATACTTCGTACCTCTTTTTTTCTTCTCTTGTACAATGGCTCGGATGTTGCCGATGACCTTGTCGAAGTCCCCCCCGACGCGGTAATGACTATAGGTCTGACTATCCAGGCCGTCAAGAGAAATTATCAGCAGCTCAAGCCCTGATTCCAGAAGCCTGCCTGTATCCGACTGATCGAAGGCATTGAGGCTCGTGCTTATTTCGGTGCCAATGTTGCCTTCGTTCGCGTACGCAATCATCCTGTATATGTCCTTGTGCAGCAAAGGCTCGCCCCAACTGTAAAAGCGTACCTTATAGAGCCATTTGGCGAGCTCGTCAATTATGCCTTGATATTTTTTAAAGCTCATCCTGCCATGTGGCCTTGCGTTAAGGCGCTGGCCAGTGGGACAGAGTGGGCATTTGAGATGGCAAATGTTTACTGGGTCGATTATTATTTCAAAGGGGTGGGCACTTAGTCTTGACCTGTTTGTCCATTTCTGCAAATAGATTAAGCACAGGTTCGCGAGCTTGACGAAAGTGTTATGCCTGAAGAATGAATCCGCATGGCGCCTAAACAGCTCGATATTTCGCGAGAAACCTGTGTGTATTTTATTTGCCGCTGGCATTGTTCCCGATAATCCTGTTCAGTTCGTGACGCTCCTGTAGCACTCAAGTGTCTTTTCAGCGGTATTTCCCCATGTAAACCGTGATGCCATTTTCTTTCCCTCTTCGCTTAATCTCTGCCTGAGATCTTTGTCTGATATCAGTCTGTATATGCCATCAGCGATGTCGTTGATATCATAGGGATTGATATATCCACCGGCTTCACCTGCTATCTCGTGCATAACCGGAATATCCGAAACGAGCACCGGTGTACCGCAAGCCATCGCTTCTATCACGGGCAGTCCGAATCCCTCGTAAAATGAGGGGAACGCCAAAAGTTCCGCCCCGGTCAAGAGGAACTGCAGGTCATCGTTTTCCGGGTAGTTAATGAATTTCACGCGGGATTCAAGCCCCTGTTCCGCAATGACTTTCAACATGTTGGGATAGTCCGACTCTATCGTTGTGTCAAAGTCGCCGCAGAAAACAAGGTCATAAGGATCCGTGAGTCTGCACAGCGCCTTTGCGAATCCCTTCAGCAACCCGGGAAGGTTCTTCCTGAACTGGGGAAATCCGACGAACATAAGGTATTTTCTCTCAAGCCCAAATTTCTGCCTGACTGTTTCTGTCTTCTCAATGCGGCCGGCATTTCTGTCATAGTCCTGGCCTAGATGCGTCACAAAGATGTTTTTACCGTTTTCGCCTATGTAGTGCGTGATTTCTTCTTTCATGCTGTTTGATATCGTAATGAGGGCTTCGGCCTTGTTCAGAGAGAGTTTCATAAATATTTTATGGAACTGTTTTCTCAGGAACGTGTTGCGAGACGATTCCTGAAAATACTGGCAGTCCAGAAGTGTTACAACGCTTTTGCACTTAATCGAAAACGGCACTATATTGACCGGGCAGTGCAACAAGTCAAGTCCGAGATCCTTTACCATCTTCGGAAACATGGTCTGTTCCCATAGCCTCCTGAAAAGGGGGTTTTCAGTGTTGACCGTGCAGATAACCTCATGAAAATTATCCTGCTTCAGATCGAAATAGCGCCTGTTCGTTTCTGTAACAAAAATATAGTACTCGTTTTCGCGGTCAAGCCGCGCAAGCTGCTTTACAAGATTAATAATATAGTTTGCCACTCCGGATGGCTTTCCGCGGAACAGCGCATTTATTCCAATGCGGGGGCGCTTCATGTCTTCTGACCGTCCTTTCCGCTACCAAGGATCGTGTGCTTGACTTTCCGGGCCATATTTTCAAGGGCCGCGTTGCTCTTTAAAAACCGGAGCAGGCCGATCATGGGGGGATAAAGCGTCCTGGCGGTAAACGGGGATGAGAGAACCCCGCTTGAAAATCTCTCCATGGCTCTCTCCAATGGCGGCGGCATTTTCATATATAATTTATACAGCCTGACAAGTATCGTGAAATAGTATGCGGTGAAGACAATCTGGTTTTTTGAGACAGGGTCAAAAGAGAGGGACGTGTCCTTGAAAGGGTCTGAAACGTCCTGGTTCCTGATAAGCCCCTGCTCCAGGCAGATATCGAACAGTTTTGTCTTTTCGTAGGGGTAAAAGATCGAGACCTGTTCCTCGTCCGAGTTTATTTTCGCGTTCAGCTTTATGGTGTCAAGCCGTGCTGACATGTCCTCCGAGGGAAGGCCTACCATATTGAACGTATAGAGCCTGATTCCCGCTTCCCTGCAAAGCCTGGACGCCCTGACGATCGTGTTTTCCGAAAGGCTTCGGTTTAATATCTCGTTTCTGATAAACGAGTTGCCGCTTTCCAGCCCCAGCCTCAGCGTCCTGCAGCCCGCCTTTTTCAGGAGGCCTATTGTGGCCTCATCAATGAGGTTGGGACGCATATTACACTCAAACGGCAGGCCGACAACGTCTGAATAATGTTCGGAAAACTCCCTGAACCACTTTTTATTTATTGGGAGTATGTCGTCATCAAAATGGAGAAATTTGATGAACGGATATTCCTTAATTACCTGTTTGATTTCCTCAATCACATTTTTTACGCTTCTGAATCTCATATAACCCGAGGTGCTCCCAAGGCAGTTTTTAATCGCATGGTTACAGCAGTAATAGCAGTTGTATGGACATCCACGTGACGCCATAAAGACACCGATTCCCTCCTTTTCCCTATCCAGATTGCTGTAATCAAAAATTCCCCTGTCCGGAAAGGGCAGGGTATCAAGGTCTTTTACGACCGGCCTGATCTGATTTCTGCGAATTTCGCCCTTGTTTTTTGTCCAGATATTCAGTATCCCCGATATCTCCCCCCTGTTCTGAAGGGCGTCCAAGATTTCAACAATGGGCCCTTCGCCTTCACCCACACAGATTGCGTCAAGGCTTTCGAAGCGTATCGTCTCTTCGGGATTCAGGGTAGGGTGCACACCCCCCACGATTATGGTATTGCTGTACGTCTGCTTGATCCACTTACTCCATTGGCGGACAAAGGGAAACATGTTAGTTGTAGCGGAGAATCCTATCAGCGCTTCGCCGTCAGAGGCAATTTCGGCCCCGACCCTCCGCATGAACTTCTCCTGCTCCGGAACGCGAGTAACATGAATAAGCGACACATCATGGCCTGCCTTTCGGGCGGCCGCCGAGAGGTAGCCTATGCCGGTATAAAAGTAGCCGGACCATCCGGCACCTTTTAAAATGTCAGGGTAAATAATAATAAGCTTCATCAATAATTCATACTGTAGTTTAAGACGTTTTTATTTCGGGACGTCCCGACTGTGAAAAGAGGTTTTTCAGTAAATGAAGGAATGTGTACCAGTGCCATAAAATCTTGTATTTCATATGCCGCTGATCTTTGCCGCTGCTGAGCGGGTAGGTGGTCGCTAGCAGTGCGGATTTGACAAAGGCACTCACCATAACCGATGCCCTAAAAGGGAATACCCGGCGCAGCGACAGATTTTTTTTTAAATAGTACTCCTGGCTCGTGAGATAATATGTAACTGACTTTTGCAGGGCCATGCTGCTGCTGCCTCCGGCATGATGATAAATTGTCGCGTCAGGAGTGTACATGATTTTACCGCCGGCATTCCTTATCCTGTAAAACAGGTCGCATTCTTCAAAATACACAAACATACCTTCATCAAAAAGTCCGATTGTCTCTAAAATATTTTTTCTCAGGATCACGCATGCTCCAAGCAGCGTCTCAACTTCGTGGCTGGAATCAAGGGCTTCCGGGTCTAAAGCGCAGGCACCGAAGAAATTCCGTCCGGGAAAGAACTTGCGGAAGATCCTGTTGATGGCCTGTCCTCCCCAGATCGCGGAGGCAACTGTCGGAAGATAACCGCAGGAAAGCTGATTCCTGCCATCGGGATACAGCACCTTGCATCCGGCAGCGCTTACAGTGGGCTCATTTTCCATGAAGTCAACGAGGCGTTTCAGTGTGTCGGTCTTCAGTTCGGTGTCGGGGTTGAGGATAAGGATGTATCTGCCTTTTGCCATCTTTATTGCGATGTTGTTAGCCCGGGCAAAACCGACATTCGTTTCCTGCTCTATCACATTCACTGAGGGGAAATTCTCTCTAACCATCTCTACGCTTCTGTCCTTTGACCCATTGTCTACGACTATAATTTCGACTCCTTCCATATCCCCGCTGAATATGCTGTCGAGGCATGAACGCAGATAGTCTCTCGACATGTAATTGACTATAACGATAGATAGCATGATACCGACATCCGAGCAGGGGGATCCCTTGTACCTCGGCTTCTTAGATTTTCCGATCAGTATTTCCATATATTTTCTCGAGATCAAGGGACAGTTTGTCCCAGCTGAATTTTTCCTTTACCAGTTTATAGGCATTTTTAGTAATAGTATCACGTAATTTTTCATCCTCAAAGAGCCTAAAGATCCCTTCGGCAAACTCACCCGGTATATCGGCAATAAGCAGATGGTGCTCACTTTCGGCATAGAGGCCTTCACATGCCATCGAAGTAGATATGACCGGCACCATCATCGCCATAGCCTCGAGTATCTTCAATCTCGTGCCCCCGCCGATCCTTATAGGTGCGATAAATACGGTAGTCCCTTTCATATATTCCCTGACATCATCCACATAGCCGGCGAAATGTATCAGGTTACTGCCCGGAATCCGTCCATTATAACTGTCCCAACCACCACCCACCACCGTTATTGCGATATCACTTGCCATTTCCCTGACACGGGGGAACACCTCCGACATAAAATATATCAGCCCGTCGGCGTTTGGGTAATGCCCGCTGCCACCGAGAAAAAGGAGTCTCCGTTCGGTCTTTTCCTTTGCTGCGGGCACGAAGTAATTGAGATCAACTCCGTTTGACACCACATTGACCGACAGCCCTGGCATGTATTTTAGAGCCTTTTTTTTGTCCACCTCCGAGACGACAACAAATTCATCAAACAGCTTCCATGTATTGAGAGCGAAGGACAGGTTTATTTTATAGTCAATGTAGCTGATGGTCCTTGACAAGATATTGCTTGCGCATTCATATTTCCTTTTATGGGCTATAAATGCCAGGTCATAATCGATAAGTACCTTCTGAGCCGCGTATTTCCTGAAGAACCCTTCTTTGAAATAACGGGCCATTCTAGTAAACTCTACCTGTATGACATCATAGCTGTTTGCAGCAAGCAGTTTATTTAACCTGGTCTGTAGGTCCGGGTAGTAAAAGGCCGATGCCTCAAATGGAACTCCCCTGAGAAACGACCACAGCCTGCTTATTATCCGGCCCAGATGCAGAAGTCCCGGTTTGTTTTTCCCTCCCCTGAGATAAAGCCTGTCTATGTTCACAGTCACGACATGCCTGCAAAACTTTTTCATTTCCGGCACGAAATCCTTTTCGCCGCCGGAAACAGGAGCTACAAGGTCAAGGACATGACGGGACGACAGTTCCTTTATAAGGTTAAATAGCCTTGTATGTCCCCCTGAGACCAGGGGGAGCGGTAAGAACGGAGAAACGATAAGTATATTCATTACATGACAATTGTGCCTTCTGAATGATTTATCTTACTTCTAACGGGCAGCGCAAACAGGGCCGCATCTTGAAAAATAGAATTTTATGGCGATAACAAGAAACGTGTATGTAATAACTGCAAGGGGCAGTAGTATTATAAGGGGGATGCTTCGAATCAAATACAGAACTCCGAAAAAAAAGATGGCGATTGATATGGCCAAAGTCATTTTCGCGAAGTTAAAGCGGTAAAGATGGCGGCTGACGAAATAATAATGTATCGCGGTAACGGCCGCCATTGAGACCAGAGTTGCGACACTGGCACCGATATAGCTGTACCTCGGGATTAGCATAAGGTTCAGCACTATATTTATTACGGTTCCTGAAACCACCGCCTTGAGATTGAGGTTCTGCAGGTCGCAGGCGACAAGAGAATGCGCGAATATCTGATCTATCATGTAGAACCCCAGGGTGACTATCAGTATCTGAAAGGACAGTATCGAGCCAGTGAATTCACGGGAATAAAGTGTGTATATGATTGAATCGCCGAAGTATATTAATACAATAACTGCCGGGAAAAGAACGGCCACTGAGTAAAATATTCCCTTTGTTGATATATTCATGAAATCCCGTCTCGATTCCTTAGAGTATCGTGACAGCACAGGGAAGAAGACCGCTATCACGCATGTAGGAAGCATGAAGGATATCTCAAGCAGTTTGTATGCTGCACTATAAATACCGACATCATTGTAGTCCTTCATCAGTGCGATCATCATGATATCTAATTTCGAAAAAAGCACCGAAAATACATAAAGGCCCGCGAAGGCCGGCACCATCATGACTATTTTTCTGACGGCCCTCATATCGATCTTCAGCGCCATGGGACGGAATATCCGGGCGAGAGCAAAATAATAGATGACCCCGCCTGCAACACGGGAAAAAAGAAAGACGCCCATTAAAGCCGCCAGCCCGTATCCTTTATAAAGGAAAAAGAACCCCAGAACGATCTTTATTAACGATTCCACCGACTGCACGGCGACTATGTAGTGATTTTTTTCGAATGTGATGATAAGGGATTCCCAGATATAGATCAGGATAGAAGGGAAGATCGCCAGACTGATTATATACAGGGCGCTTATTCCTTCCCCGCTGAGGTTGAATAAACTGGCGGTCAGCAACATAAGTATTATCCCGGCGGCACCGGACACTATTCCTATCAGACTTGCGTTCGAAAAATAAAGTCCCACCTCTTCAGGGGATTTCGCTGTGTCCCGGCTGACAATGGTGCCAAGTCCCAGAGAGAACACCATGCTTATCAGGAAGAAATAGCTGAGGACAAAGGAAAACTGGCCAAAATACTCGACCCCGAGCGTCTTTGCGATATATAACCCGATTACTACTGTTACGGCGGGGTTTGCTACCCTCGCAAAAAACAGAAAAGACGAGTTTTTTATGATGGTTGAGAACAGGTTCATTTGCTGGGCAGCGTTGGCATCGGATATTTAATATAAAACATGAAGGTGACCTTCAATGCTTGTAAAATTCACAGCACCTGGGACAGGCGGGGAAAAACGTCCTCTGCCTCAGTTCCAGCCTGAAGCGTCTGAATTCTTCATTATTCCAGATATCGACAAAACTTTTGTCCCGTATATTGCCTGCAACAAAGCTGGAGCAGGGACTTATGTCACCGTTTGGCAACACATAAACGGACGTCCAGGGCGCGAGGCAGGAGTTTTGGTATGACGTTGACAGAAAAGCCGACTGGCTGTAGTACCTGTTAATCTCCTCTCCAGTGAATTCAGGGTGGATCAGAATGGGAATCCCATGCTGTGTTGACTTGATTTCATCAAGTTTATGGACAAGGTACTCAAGGTCGAGCCCTTCTGGCTTATACCTGTATCCTGACCAGTGGATCGATTCGGTCTTAAACAGCTCTCTGTACAGTTTTGACTGACGTTCGTAAACGGCGTCGTCGATGAAAAAGAGGTGGAGAAATATAAGACAACTCACGTTCATTGATTCAGCCAGTTTTATGACATCATCAAGATACCGATAGTTCTGGTCCGAAATAGTACATCCGATCTCTACCAGCGGACGGCCAGTGCTCTTTTTCGCCTTCAGTTCATTTATCATCTCAATGCCGCGGGTCGCCTTTTGAAAAACAGTATCTGACCCCCTTGCACTGTTATGGATCTCCTTAGGTCCGTCAAGGGAAAGGCTTATTTTGTCCAGCCCTATGTCCACAAGTCTTTCGGCGTTCTCTTCAAGCATTGTTCCATTTGTCGTTAATACGCATTCAAGACCCCTTGACTTTACATGGCTCATGAACTCATACCAGTCACTGTAAAGCAGTGTCTCACCACCGCACATTGTTATCTGGGGCCGTTTGGGGGCAATCTCGTCAATCCTATTTTTGAGAGTGTTTATGTCCAGCTCGTCGCGCAGCTTTTCAGCAGAAAAGTTTTTTACGTACCCGGTCTGGCCCCACTGGCCGCATACATTGCACCTGAGGTTGCAGCGATAGGTCAGAAAAAAAGTAAGGTTCTCCGGAAAGGGGCTGTAGCCGCTCATGCATGAAGCGGCAACCTGTGTGGTCACCTTGTGTATTCCCTTGGAGACTGCTCTCCGAGGGTTGTGGATGAATTTTTTCATATTGTTGATCGAAAAGAACTTTAACATCTAGTGAAACAGCCTCCTGCTTGCTTCGAGCCCTAATTTCAAGGGGTAGAGTTCATAATTTGATGCATAACATCCATGATCCAGCCTGTAGTGGAGAATCCTGGAATAAAAACTGGAAATCAGTTTCCTAATGAAAGAACTGTTATTATGGAGTTTCCTGTCCAGGAAAGTCGTATACAGATGGAAATCTTCAAGAAACCTGCGGTGCTCCTTATTAAACCCTTTGAAGTGTATATGGTCATAATGATAGGCGGCCCACCCATCAAGGGTCTTCGGGAATGTCATCCCCTGCCTTGATACATCTTCAAAGAGGGTGGTGCCCGGGAAAGGCGTGTACAGCTGGAGCTTGTACACAATGGCCTCAGGGTTTTCTTCCAGCAGGCGATTCATCAGACTCAGGGTTTTTTTTATATCCTCCAAAGTCTCAAAAGGGAATCCGGCCATGAAACTGTAAAATGATTTAATCCCGGCCTTCCTGAGCTTAGTGCTGGCATCAAGAACCTGGTTCACTCTGATGTCTTTATGGATCTTTTCGAGCACGCTGTCGGAGCCAGATTCAACTCCGATAAAGAGTTGATTAAAGCCGGCCCTCCTGATTAGCTGAAGGAAACTGTCATCCATCTTTATTATAGTGTCTACTCTGCAGTTGGCGTTATAAACTGATATGTTCAGATCTTTTTCGATAATAAGTCTGCATATCGCTTCCGCCCGTTTGAGGTTTACGAAGAAGTTGTCATCAAGAAGGAATATCCCCGAAATATTATATTTATTTACAAGTCCCTCGATTGATGATACTGTTTGCTTCGGGGAAAGGGATGTCCATTTTTTTTTGGAAAACTGGAGATTATAACAGTATGAACACCTGAAAGGACATCCCCTGCTGGTAATCACCGGAAGACTCTTACTGTTAGTCCAGAGAGGCGTGGATTTGTATCTTTCTATATCTATTACGTCATATGAGAGATTGTCCAGCCTGTTTATTGGGAATTGTTCGCGGTCAGCTGTACGAACAACTGTGCCGCCTTCCTTGTAAAGAATTCCTTTAACGTTCTTTTTGTCACCTCCAGAGCTTAATACCTCTGCAAGTTCCCTGAATGTTTCCTCCCCGTCTCCCACTACGATAATGTCCACTAACGGGTGTTGAATTGTCTCTTGCGGAAGCAGGCTCGGATGCACCCCTCCCCAGACAACAGGTACTTCAGGGGCGTGCTTTTTACTTATCTCGGCGGCTTCAATCCCTCCTGAAATCTGCGGACCGGTCATCGATGAAATCCCGACGCAGAGCACTTTACCTCTCTGCAATTCGTCACAAAGGGTCTTTCTCCACTGCCTGTCCACGCGCTGGTCAATAATCTTTATTTCGAAACGGTCCTTCAGCGGGGTTGCGATATAAACAAGTGACAGCGGGAGAATCAGGTTTTCTTCGGAATTCCGTGTGTCAGGATAAACTAATATGACCTTTCGCAACAGTCTCCTCTTAAAGCTTGACGGAGAAGTGGTCTGCCTCTCAGGGCGCCCTTCCCCTCTTGCGAGTGCAGCTTGTGTGAAATGAAAATTATACTTACAAGGACCCAGAATATCGTTATTAAAAGGTCAGAATTATAGATGTCAAAAAGCATCTGTATTGAGGCACCTATCATGGCCGCAATCATGCCAATTCCTATTCCGCCATAAAATCTGCTTTGGACTTTTAAAAGCTTAGCCGCATAAGAGTAAATAATATAAAGCATCCACATAAATAGGCAAAACCCTATTAGACCTGTCTGTGATGCTACAAGAAGAAACTTGTTATGCACTGCGGTTCTGATGAATTCACCGCCAAAATATGTCTGCTGCATTGCGGAAAGCCCTTCAGGAGAATAGTTAACATCACTCATTGCAACAGAGAAGTTATTCAGTCCAACCCCGATGAAGGGGTGGTGCCGTACCATGTTCAAAGCGATTTCCATTCCCTCGAGTCTTGGCCCAATTGCAGCAGTTGAACGGATTCGCGCAATAAGATTGTCACCAAACAATGTAAAAATAATAAGTGATGCTACGGTAATGCCACACACACCCAGGATGATGTGGTGTCTGGTTATAAAATTTTTGTGCCAAGCAAGAAGTACGAATGCTGTCATTGCAATAATAAAGCTAACATAACCATTTCGCGAATAGGTCATTATAAGAGCAAATATTCCGGAAAGGATGATTGGAAGTAATACAAACCTGACAATATTTTTCTTGCAACTGAAGCATAAACCGGAAGCTAGTGGAATAAGTAAAACATAATAAGCAGACTGCACATTATGCGGCCCTACAGTGCCTCCGGCCCGGAATACGTCTGCGTGTGATCCTTCAAGAAAAGTACTTCTCTCTACATCCCCAGTGAAAGTAAACCATTTTTGAAAATAGGCCTGCGTAAACGTTACAATTTCCTGAATAAAAAGGCCTGCTATGAGAATAGTCAACACAAATATCAGATCCTTTTTGTCTTGTACAAGGTTTGTCATAATAATAAGTATAACTGCCATCTTACAGAGCCATATCGTTTCAATGATTGTTAGCATTGGCTCAACTGAGTTTACGAACGTTATAAAGCCCCAGATTATTGTAAACGCAAGTGGATAAAATACCGAAGGGAGATAAAATGCAGAGTCTCTATTTTGGACCTTTTCGGCAACAAAATATACAAGGAGCAATAAAAGAGGGATATCATATAAGAAGATGCCCAAACTTGAAGGGCCACCCGTGTTCAGTTGGTATCCTGAAGATATGATTTGCTTGCCTATAAAAAACGGTATGGAAAAAATAAAGAATCCAAGGGCAAATTTCTTTGGTCGTTTTGTTAATGTAAAGGCGAGAAAAAATAGTATAGCGAATAAATATACGACAAACCATTTTATCTGCATTCCTGTCACTAAGCATGTGATTAATCCAGTCAGGCAACCAGCAAATATAATAAGAAAATAAAAAAGAATAAATCTTCTGTTATTTTCATTTATAGCGGAAGCAGATGACTTCATATCACCGGATTGATGTTCAGCGTAATCCCATATGACTGGGAATATTGATAATATGATTTAAAATTAAGATGCAAAGAAAGAAAAAAATGAAGATTAAAAAAGCTTATAAATTGAGTGAGGAATATAATGTTTTTTCTTGTTGAAAACAATACCTAATATATTTGCATGCACTGCTTCAAGCTTTCTCTTAGTGTCTAATGCAACTTCTCTTTTTGTCTTTTCAGCTTGTACAATTAAGATGACTTTATCAACCTTGGATGCAAGCACAGTGCTTTCAGGGCAATACTGAACTGGGGGTGCATCAATAATTATACAGGATGTCTTTTTTTTCACCTCATCCATCAGTTCGGAAAACTTTGGAGAAGTTATAATACTTAGGGGGTTACACTCTGCTCTGCCAGGTGATAGTAAGAATAAATTCTGAATATTGGTTTGCATCATAACAGATTCCAATGGGTAATCATTTAAGATATAATCTGACAAACCAGGATGTCGGACCTTACTATGTTTGCTTAACGCCACATCAAATCGTAGGTCTACCATTAAAACCTTCTGATGTGATTCCTCGGCAATAACACGAGAAAGGTTTCTTGCCACACTACTGCTACCTTCATTATAATGTGAGCTAACGATGAGTATTGATTTCATCGACTCCTGGTTCTTCAACATTAAAAATATATTATTTTTTAGCTTATTAAATTCCGCAATGGATGTGTCGGATAAGGTACTGTCAATTTGAATATAATTTACCATTGATTATCGCTGAAAACTTCAGAGGTTGCAGTATATGTTACAGGGCTCATTTATTCAATTTCAGAAACACTTGTTTGCACCGGAATTTTAATTTATATTCGCTCTCTCGGGGAAACCCCTCTTTTTATTGTATGTTTTTGATCTGATAATGTGCCCAGAACCGGTAGATCAAGATAATTTTCTGCTTCTTCTGCAGATTTAAAAGAATGATTTAATGTCTCTAATAAAACGATTATGGTAATACTTGTGAAAATACCTATAACAAAAGCCATTATGACATTAAAAATTCTCTGCGGAATAAATTGAAACGTCCTAACTGGTAGTATTGGAGGATAAGCCCGTTGTATAACCTTTACATTTGTGATATTGGCTGTATCCATTGCTTGCAAAATACGTGCTTCCTCAGACTTCTCGAAGTAAGTATTATATAATTTTAAATACTGCTTCACATTTCTCTCCAAAACACGTAATTCATGTTCCAACGCATTATTTGTCTTCATTTCTAAAGTTGATCTATTGAAAAATTCAGTTAGCTTGTTTCGTTTAGCTTCTAATGACTCAATATCTACATCTAATGCTGATTTTATTTCTTCATCCTTGAGTGTATTCTTGACATCTTGAATTTCTTCATCCACGGTAGTGATAAAAGGAGTGTCATCAGTATATTTTAAAGAAAGTTCCATCTTTTTCATGTTTAGATCAATAAGCTTCATTTTCAAAGAATCGACAACTTGGCTATCATTAATCACATAAGCACTTTTATTTATTGATGACACATCCGTTGGATCAAAAACAAGTTCCGTCCATGTCTTACTGACATACCCGACTTCGTCATTCTCAAGTCTAACCTCGTACCATAGTGGTAAGGATTTTACATAAGCCAACTGTTCTCCGGGTCTCAATTTACCTATCGGGGTATCAATTACTGATGATGATGGTCGAATGTTGACATACTCCCCCATTCCCTTCTTCGGAATAACCTTTAGTTCATTCATTGCATAAGTATTTGATGTAGCTTCCTCTCCAAGTAGATACTTTGTAGCACTTACTTTTTTTTGCAATCTTGCAAGCTCAACCTCAGTCTCTTGAAGTTCCCTTTTAATCTCAGAATTCAACTTCAAAAGGTAGCGTCTCTGTTCTTCGAAGTCTGTTGTATCCCACTGATCCTTGAATTCTTTTAATTTATTTTCGGCATCATCCATTTTCTGCTTAAAATTGGCAGCTTGCGTTAAGAAAAAATCTAAAGAATTTGATGACCGATGAACATCAACACGGTACTTGATATATAGAGAAATAGCAGCATTGACAATATTAGCAGCCAATTCCGGGGAGGAAGATCTAAAAGCAACCTTAACAGAATTAGAATTCTTTATAACCTCTGCTGAAAGATTATTCTGGAGTGATAAAATGGCGTTCTCGGTGGGTGATAATTTCTTTTTTAGCCCCATCTTCCAAAAAATTGTATCTATAAAATTAACAAAACGAGAGACACTGGTCTTTATAAAATTTTTAATTCTCAACCAGAATGACTTCTGATCGCCTTGCGCATTAAACAATATCTCATCACCCATTTCAATGAACAATTTTTCAGCCATATCCCTTCCAGTTAAGAACTCTATCTCAGAATTGATAATTTCTGCATTATTCATTGTAGTAATTATTGTGGAGGAACTTGCAGCACTTGAACTCTGCAACGTGTTTTCTCCCCCATATTTAATGAGTAATTTTGAAGAAGCTTCATATTGCGGAAGAAAAGTATAGGAATAAAGTATAGCAATAAAGACAGAGGAAACTATAAAGAGGATAATTGTTACTTTATATTTAAATATTACATAAAAAAGATCTCTTAACGTGGGGGCAATATCGTGCTTTTGCGTCATAATATTCTAAATCTTAAGAATAAAATATCATTCAGGTCTATTGCACATTTATAAATTATAGAGGTACTGAATATATGCATGCATTATCGATCTACATAAACAGAAATTCATGAAATATTATCGCGATATCATCATTTTATTCGACGATTACCATCCTCTTCCGGGATTTAAATTATAATAGATACCCAAAGATCGCGAAATAGGTATTAGCTTGTCAATGTACTGATCAACAAACTGATTCATTTTCGCTATCTGACTCTTTGGAACAAAAACAATGTCATAAGGTTCAAGCACAATATCGTTGCTTTGAGTATCTGATGATAAATCCTCCGCAAGATTTATGGTCATAAACAGCGGCTTTAATGTTCCCTGATTTCTAAGAACTACAACACTTTTTAACTCGGCTGTATCTTTAAATCCACCGGCCTGAAAAATAGCCTGTATGGTTGTCAGATTACCGAATATTGGAATAAGTCCTGGTGAGTTCACCTCTCCCCCGATAAAGATTCTCTGTCCCCCAAAATCTCTTACAATAACTGTTACTTCTACATTGCGTAATTTCTTTGAATACTCCTCAGTTATAATTCTATCAAGTTCTGAAGGTGTTAATCCTTCGACTTTAATTTGATCAATTAACTGCAAAGATATTTTTCCATCTGGCCTTACTGTTACGGTATCATTAAGTTCAGGATTGTAAAATAATTTAATATCTATAACATCGCCGAGATGGAATACATAATCTCTGTTTTCTTTCTCGATATTTATTTCCTGGACAGGTTCTGTTTTTTCATGGGGATTTGAATGATTTAGCGAACTTCGGTTTGCGCAAGCAGATAATCCTGATAATGATAATATAATCAGAATGTAGTTTAGGTATTTAACTATTTTCATGTTCTCTGTTTAGCTCCAATATTATCGAAACTCAAATAAATCTATTATATCAGATATATTATTTTAGAAATTTAAAGTGATATGAAGTGGGGATTCTAATAAGTTATACATAACCACTCAATATTAGTCAGTATTTAGATAACGCTCCGCACCCTCACTTACATAAGAGCAAGCAATTATATATCTTATACAAATGTACAAATATTTTGCTTGTGGATAAGAAAGATTACTGATTAAGATGATAGAGCAAAAAAGACATTTAATATATGCTTAAAAAAATATCTTTTTAAAAAAATGTAGTTAATATTTATTAATTCTTACGACGCCTTAATGAAAAAAGTCCTAATAATCCGGTTCCCATTAATATGATAGTTCCTGGCTCTGGAACTGGCGAGGGCGTGATACCGTTCATTAAATTAAAGCCCAGGAAAGTGCCAGTTACAGGCTCTTCAAATCCTAGTAGATAATCTTGTGGACTACTTAACACCGGGAAAGTAGCCATGGAATCTTTGCCACCATTATTTAGCTCTGGAACTGAAAAAAGTGTAAATGCTCCGTCGGAAATATTAACGTCTAGAAAAAAACCAATATTCCCGCTACCGTTAAAAGTATCCTGAACTGATAATAAAGGATTAATCAAAAAATTTTGATCGTCTGCATCAAACACATTTCTGGAAGCAAAATCTATTATAGCAACCTGCAAACCTGGTGCATCAGCAGGATTTGTATCCTGATCATATGTATCGAATATTGTATAACGATTTGATATATCATTTACATCTGATCCCTCGAAAAAGAAACCAAATGTCGATAATCCCGGTAAACCACCCAACACATCTATGATTTCTATGCCTAAAAATTGCTGAGCAGGCATAAAAATCTCTGTGCCATCATCTGCACCATAGGTAGAGGGGTCCGGATTAAGAATTAATGCCCCACTAATGCCATAAAGAGCCAAAACAAACAAAAAAGAAATGATCAATCTGGTTGAAATTCCTAAAAAAGTTTTCATCATTTTCTCCCATTCATAATTATTACTATATCCATATTCTTCATAATAAAGCAATAATTGTACCAATTACGTAACATCTTTTAAAGATAGTATATTTGATAAAATAAATCGCTCTTTATTGTAAGGGCAATTTACATATAAAAGGTTTGAGCTTAAAAAAGTAGTATTATTAAAAAGTTAAAAAGTGTTTTAAATGTAAATCTAATTGACATAAGTCGGATTGGCTTACATATTTGAAAAGAGGTTTCTTTCTGTTGAATTATCAAATACTAAATAAAAACATGGATTAAAACTCCCCGTGCAAATGATGAGCATACAGACAGGGATTGTTCGATGAGTCAATGCCGGCAGACAGCCCGGTAGGCAAGACTGGCAGTGGCTTCCCTGATATACCGCAGCCTGGTTGTAAAGAGACAGCCCTGGCGGTAACTGGTCTTCACTTCATTTTCTATTGTATTCAGATTAATGCCCATAATCTCCGCTGATATCATGTCAACGGCAAGCATGTTCTCTCCGGCAATCACGGCACCTGTATGTTTCGGGGTACTCTGAACCTCGTCAAATTCATTGCCCCATACACCATCCATCAGACAAAAATCATAGCGGATTATCTGGTTCATGTCCAGAATAGCTTTCTTGATAAAAGGATGGTACATCAGTTTCTGCTTCCTTGTTGGTACAAAACCGAATGTATTTTTCAGGCATAAAGTCACACCGGCCAGGGAATGGGTCTTCATTTTTGCAATATTGATAATATAATCATGTTCAAAGACATTCTTAGTAAAGGGCATCTCCTTTGTATGGAAAGGTCTCGGAATTTTCTTCCAGGTAATTTCTGATTCCCGTATGTCCTCAAGCACGATATTCGGAAACTGTTCTGCCAGCTCGCGGTAGCCAAGATTGTCAAAGGCATTCACGGTATCACTGCATGACTCGCCGATTGTGATTTTCGGACAATCTTCCAGTCGTTCCACAACAGCCCTGACAAGACCTATATCAGTGGTCATTCCATCAAAGGACCTTCTCCCTCCCGTTAAATTGGGCTTTATGTAAACACTCCTGTTCCGTACTGTAAACCCCAGGGCGTCCAGGGCACGGCATGCGCCTGCATAGGGGTCCTCTGTCCTGGCAAGATAGACCTTTGTGTGTTTCATTGCAGCACCTCTCATCTATTTGGCGTACCTGTTTATATTATGAGAGGATATATTATGAGAGGATCCTCCTGATTTATTCAAATCAGAGACAACGATCGATTATACGCTTTGCCGCAGTTCACTACGACCCAGCATCCGGCATGGCGGATACCGCACAGGGCCCTCACTCCCTGATTTCCATAATGATTATTTACAGACATGGAATGACAAAAGTTAACTGCAAAAGGCCTGACTCAGAGCGTCACGTCAAAAACGAACTCCTGCTCACTGTCTTCCTCTGACCGCAGAATCCTGACTTTTACTACATCACCTTTTCTTT
>LJTK01000077.1
TTATTGCCAGGGCCCATCTTGAAGCAGGAAAGGCCTGGGAGCTTGGCGCCACCGAGGCCGAAATGCAAGACATTCTCCAGGATATCAGGCATGCGCAGTGGAGATGGGACTACTCCATAGCCAGCCATGGTTCATTCTTCCATGCCCCGGAAGAAACATTGAGGATACTCGGATCTGCGATCAACAAAGGCCAGGATGCCCGGGTTAAATTACGAACAGTGCTGGCCAAGTATAATGCCGGCAATTATGCTGCCCCGGATTTCTCCACCAAGGAAAAAGCCCAGGAAGTCATAGGTTTGCCTTATGAGAAACTGGTTGAAGAGAAAATGACATTCTTAAACGGCCTTCGCAAAGAATGGATTGAAGAGCAGAAGCAGAAAGAATTGTATGATGCCGCTGCCTGGGAAGGCATGATACTCAACACATCTTATGCCCCTGTCAAGTAACAATGAGTACTACTGAAACCTCAAGAAACTCCCTGTACAAATTTGCAGGGAGTTTCTTATTTGTCTTAGGTTCATGAGGCATCAGCTTCAGAACTTTGTGCTTCAAGTCACCAGCAGCATTGGTATTATTTTTCAGCCTTAACAAAGATAAGCTTTATGTTACCAGGCGGTAACATAAAGCTTGATTGCCCCAAAAGGAAACGATATAATTACTTAAACAACTTCTATTAGAAACCCGTACAAGGCGAATTCTCCGTGAATCTCACCATCAAGTTTATCGTAGCCATAAGTGCAATCATTCTCCTGTCATACGGGTTTCTCCTCTATCAAACTTCACATCTTCAAAACGAACTTGTCATGGAACAGGCCCGGCAGCAGGCAAGGGTTCTCTATAGGCAGATACTTCTGACCCGGCAGTGGGTCTCAGATCACCAGGGGCTTTTTTTCGTAAAAAGAGCTGGTGTAGACGAAAATCCTTATCTCCGCGAGGCTGCCATCAGAGCAGATGACGGCACAATTTTCGTGAAGCGCAATCCGGCCATGGTAACCCGTGAGCTCTCAGAGTATGCTGCCAAGTCGGGTTTCTGTTGGTTCAGGATCACCAGTCTAAACCCCCTTAACCCGGAAAACAAGCCGGACAATTTTGAACAGCAGGCTATGGCGCAATTCGAGAATGGCCTTACCGAATTTGAAGCCATAACGAAAACTTCGGACGGCAGGGTGCACAGGTACATAGCTCCGCTCATAGTCCAGGAATCATGCCTGACCTGTCATGCCGAGCACGGCTATTCCATCGGTGATCTCCGTGGTGCCCTGAGCATCAGTGTTCCTCTGGGCTGGGCCGATAAGGCAATTAAGAAAAACACCACCACCATCATCAAATATTCAGTCTTTTCGATCTTCGCAGTGGCCCTTGCCCTTATCTACCTGTTCAATAAACTGGTGGGCAGGCGTATCGACCGGTTGTCAAAAGGCATGAAAAACTACCCGGACGAGGATTATGCAGTTGCTGACGACAAGCACCTGCTGGATGATGAGATCGGCGGACTCATATCTGGTTTTAACGATCTCTGCGACCGGCTTGATAAGGCGCAGCGTGACCTGGATAAGACCATGCAGCAGGCGTTCTATAGCGAAAAAATGGCCTCGCTCGGTCAATTGACCGCAGGTATCGCCCATGAAATAAACAATCCGCTTGGAGGATTGCTCAACTGTGTCAAGACCATGCAGGAAGAACCGGAGAACATGGAACTGCACAAACGCTATGTTCCTCTATTGGACAAAGGGCTGAAGCGAATCGAGCATATCATGCGTCAGCTTCTTAATTTCGGCCGCAAGGCTCCCCTGACTTACAGCAGGGTCAATATTGATGAGATCATCAGGGAATGTTTTGAACTGTTGGAGTACAAACTCAAAGATATCGATCTGTCCCTGGACCTTAACCTGGCTGAAGACTGCAACATTGATGTAGAAGCCCTGCGCCAGATCATAGTCAACACTGCGCTGAATGCCATCCAGGCCATGGCAGAGGGCGGCAGCCTGACAGTCAGCACGAAGCGCACCTATACCAGGATTATCATTACCATCCAGGATACCGGCAGTGGCATTGATCCGATAATCATCAATAAGATTTTCGATCCCTTCTTTACCACCAAGGACGTCGGCGAGGGAACCGGCCTTGGACTGGCAGTAACCTATTCTCTGGTACAACAGATGGGCGGCACTATCGAAGTTCAAAGTGAACTCGACAAAGGAACAACTTTTACCATTTCATTGCCGGCCAACCAGGGCCTTGCAAAACCTGTCGATCAACAAAATTCAAGCCCGGACAGAGAGCACTGATATGGCGAGGATATTACTGGCTGAAGACGACGAAATCATGCGGATCACGATTAAGGATCGGCTTGAGAAAAATAAGTGGCATGTCGATGCCGTACCGAACGGCAAGGAAGCGGTCGAACGCTTGAAAAATGAAAATTACCATCTGGTTATTTCCGATATCCGCATGCCCGGCCTTGACGGCTGGCAGCTTCTCAACTTCGTCCACCTGTCATCACCATACACGGACATCATCATGATGACTGCCTTCGGCAGTGTTGATGATGCAATAGAATCTTTAAAAAAGGGGGCAGCAGACTACATCCTGAAGCCGTTTAACATGGATGACCTGGTTATCCGCGTAAGCCGCATCCTGGAAATGCAAACAATCAAGGCCCGCTGTACTTCTCTTGAAGAAAGCTGTCGCGAGATGCACTCGGATTTAATCGGCGACAGCAAAGCAATGGTGCGGATATACAGCTTGATCAAACAGGTTGCACCAACCGATTCAACGATCCTGATCCTTGGTGAATCCGGCACAGGCAAGGAACTTGTGGCAAGCAGTATCCACCTGCAAAGCAAAAGAGCGGACAAGCCGTTTGTGCGGCTCAACTGTGCTGCCATACCTGAAGGGTTAATGGAGTCTGAATTATTCGGTCATGAAAAGGGGGCATTTACCGGTGCCCATGCTAAAAAACCCGGCAAGTTTGAGATGGCTGACGGCGGCACCATGCTGCTTGATGAAATAGGTGAATTACCTATGCCGCTCCAGGCCAAACTCCTCAGGGTCCTGCAGGAAAATATGTATGAAAGAGTGGGCGGCACCGGTACCATAAACGTTGATGTCCGCATTCTCTGTGCAACATCCAAAAACCTTGAGCAAGCTGTAGAAACCGGCAGCTTTCGCCAGGATCTGTTCTACCGGCTCAACGTTATACCAATCCAGCTGCCGCCACTGAGGGAACGAAGAGATGATATCCCTGTCTTGACATGCAGTCTCTTATTGATTACAATTATCCGGGAAATGTGCGGGAATTGAAAAACATCATTGAGCGAGCCTCGGTCCTTTCACCTGATCCGGTTATACAACCAAATGACCTGCCGGCAGACCTTTTAGAGGCAAACGGGCACAAAGAAAAAGAAGACTCTTATTGTTTAAGCGATGCTGTTGCAAAAACAGAAAAACAAATACTGCTGAAGGCACTTGTCCGCACAAATGGCAAAAGGGCTGAAGCTGCAGAACTGCTTGGCATCAGCAGAAAAAACCTGTGGGAAAAAATGAAGCAATATGAGATTTCAATGTAAACACATCTTTTTAGGGGATTCTTAATCCATTCTCTTTACATCAGATAATTACATGTCAACTGCTGAAAGTTTGACTATTATAATACTCCGGTATTTTCAGTGAAGCATATGATTAATTCCTATGGAGCCTGAACCAACATAATGAGACTGCCAGAATTACTTGTTATCATCATTCTTGCAACAACCCTGCCCTGCTGTTTTTTCTACCTGCTCTTCTGCCTGAAAAAATATCGGCAGCTTATAGCGCTGGTCGGTCTGTTCAGCCTGGCAATGGGGTTTTTCCTGCTTATGCTTGACCTGGTCCTCATCAGTTTCACCCATGGTATGCAATATATTCCTGATTATCTCCTGTTCAACAGGCTGGTTTCAGACACCGGCTTTGCCGGAAGATGGGTACTGACCGTTTATGTTTTTATTGGCACAGGCATTGTTCTCACCATTTATCTGCTTGCCAGGAACCTGATAACGAAGTTTAATAAAAAAATATAAGTAGCGTACCGCACTTTGTCCCCGAAAACATCCTTCACCCTGAAACGTACTGATCAGATGAAAACCCTGAAAAATCTTTTTGAGAACAATAAGAAGTGGGCTGAAAAAATAAAGGATTCTGATCCTGATTTTTTTGCAAAGCTTTCCCGGCAGCAGAAGCCGGAATATCTCTGGATCGGCTGCTCCGACAGCCGGGTCCCTTCAAACCAGATTGTCGACCTCATGCCAGGTGAAATCTTTGTCCACCGAAATATTGCCAATGTGGTGATCCATACTGACCTGAACTGTTTGTCCGTTATCCAGTATGCGGTTGAGGTACTGAAGGTCAAACATATCATAGTATGCGGACATTATGGCTGCGGTGGAGTTCAGGCTGCCCTTGCTAAAAGAACCTACGGCCTTATTGATACCTGGCTGCGGCATATAAAGGATGTCTATCGGCACCATCAGAATGAACTTGATGCCATGACTGATGAAAACAAAAAACTTAACCGGCTCTGCGAGTTGAACGTCATTGAACAGGTGACCAATGTATGCCATACTTCTATTGTGCAAAGTGCCTGGGAAGCCGGGCAGGAATTGTCCGTACACGGCTGGATATACTCAATAGAAGACGGCATTTTAAAGAATCTGGATGTCTGCGTTGCAGGTATATGTGAAATCTCTGATACCTACAAAGTTCATTGGCCATGAACCTGCGGGCATACTTTGTAAAAATCTGAATCCCTCAGCACGATATATTCTTAACCGGAGACTTTTGCAGCGCCTGATACTTCTACTAACAGGAGAATCCCATGAAAAAACTTTCTTTTTGTTTATTGTTTCTTTCCTGTTCATGGATCTTTTTGCTGCTCGCCTGTTCAGCCCAGGTCCCCCCTGTCAATGTTGATGCTGACGGATTGGCCCTCAAGGGCTACGATCCTGTGGCGTACTTCATTTTGGGACGCCCGATAAAAGGGCAGAAGGCGCTTCAACATGAATGGCAGGGAGCAAAATGGCTTTTTGCCAGTCCCGAACATCTCACCAGGTTTCAAGAAAACCCTGAAAAATACACGCCGCAGTATGGTGGCTACTGAGCCTATGCCGTAAGCCGTGGGTCCACGGCAGATATTGACCCTGATTCCTGGTCGATTGTTGATGGCAAACTTTACCTCAACCTCAACAAAGATGTACAGAAAACCTGGGATAAGGACCGGCAGGGGTATATCAGGAAGGCTGACCGGAACTGGCCGCAGCTTTTGGGAAAATAGTGTTTTTAATTCAGAGGCATGGTGAATGAAATCTAAATTTGAACAGAAAAATCTTTTTTGTCTGCCATGGACGCAAACCATACTTGGATCGCATCTTGGGGGCAAGGTAAATTACATGGCGCTTGACTGGCTTACCAGGGTCAATTTCAAACCTGCCATGCTTGGTATATGTGTCAATAAGAATAATGCCAGCCACAACGCCATCATAGATACCGGGGAGTTCAGCATTAATATTCCCACTGCTGATATGGTCGCGGTCACGGATTATACCGGCCTGGTTTCGGGGAAACGCACTGACAAGTCCGACCTGTTTGAGGTCTTCTATGGTGAGCTCCGGGGTGCTCCGATGATACAGGAATGCCCTTTGAACATCGAATGCAAAGTAGCCCAGAGGGTGGAACTTCCGACCAACTCCTTCTTCATTGCCGAGATTGTCAATATTTACTGTGATGAAAAGGTTATGACCAACTCCCACCCTGATGCTGCAAAAATAAAACCCTTTGTCCTGACGATGCCGGACAACCGGTTCTGGGCCATCGGCGAGTGCTTGGGCAAAGCATGGCACGAGGGAAAGAAATTTGGCAAAAGTCAAAAAGACACGGCATGAAAATTATCTGGCTGGCCTTTTACTTTTTGGTTTTGACCTGGTCCGGAATAAATCCCAAGGATTATTTCACCTGGTTTTTAGAAGTTCTTCCCGCCCTTGTCGGTTTCTTCATTATTGCTCTGACCTACAAAAAATTCCGCCTGACACCGCTTGCCTACTTTCTAATTCTTATCCACAGCATTATCCTCATGGTAGGCGGGCATTATACCTATGCTGAAGTGCCCCTATTTAACTGGATACGTGATTTTTTCAATATGGAACGGAATAATTATGACAAGCTCGGCCATCTGGCCCAGGGATTTATCCCGGCAGTTATTGCCAGAGAAGTACTGCTTCGACTGGAAGTTGTTGCCAAAAGGGGATGGCTGTCATTTATAATCATTTGCATCTGCCTGGCACTCAGTGCATTCTATGAATTGATAGAATGGTGGGCCGCCTTATTGTCAGGTGAAGCGGCAGAGGCTTTTTTAGGCACCCAGGGCTATGTCTGGGATACCCAGTCCGACATGGGTTTGGCGTTACTGGGAACCATAATATCCCTTTTCCTGTTGACAAAAATTCACGACAGGCAATTGCAGGACATAAAAGCTAATTCCGGCTAAATACTGTATTATCCTTGACCAGGATCTGTTTTTATCTGTTCTTTATTCAAACCTGGAGTTTTTTTAAAATGGTTGCGATATTTTCCTTATTCACTGTTGCAATCCTGTCTCTTCTGGTTACGCGTATTGCGGCAATGGCGCTCATTTTTACCGGCCTTTCCCGAGAAGTGGCACGTTTCCAGGCCCGTTCAGCCTTTTCCGGCGTTGGATTCACGACGCCGGAATCCGACTTGATCATGAACCACCCGGTGCGGCGTAAGATCATAATGCTCCTCATGCTGCTTGGTAATATAGGCATTGCAACAGTGGTGGCAACAGTCATGGTCTCACTGCTTTCCACTGCAAGTTCAGGAAACTGGCTGCGGAATATCCTGCTGTTCATTGGCTGTCTCAGTCTCGCCTGGTTCCTTGCAGTAAGTAATTTCGTGGAACGTAACCTGAACAGCATAATTGCCTGGGGCCTGAAAAAATGGACCAAAATTGAAATCCAGGATTATGTGGCTGTCCTGCATCTGCAGAATGAATTTGCTGTGTGGGAGATACCGGTGGAGCCCGGTGACTGGCTCTCGGGAAAATCGCTTTCAACAGCCGAGCTTTCCCAGGAAGGAGTGCTTATCCTCGGCATTCAGCGGCGTGGAGGGTTTTATATAGGTGCCCCCCAGGGAGTCAGCAAAATACGCGAGGGTGACGTACTTGTTATGTACGGTCACATGGAACGGCTTGAAGAGCTTGACCGGCGCCAGTTAGGTGCGAAAGGTGATCAGGCTCATCAGGATGCTATTGCTGAACATCAGGAAGAATTAAAGGCCCAGGCCGAGCTTGACGAACTGAAAAAGACAGAAACTGAACAAACAGAGGAAACATAAATGGCAGGTATAGGAATACTGACATGCTCAAACTGTACCCAGGATACCAACTGCGCAGCTGTTGTCTGCCTTGGCGACATGCGGAAGCGCAGAGGTTTCTTTGAACGATACAAAAATGATGATAAACTGGATCTCATAGGCATCATCAACTGCGCCGGCTGCCCCACCCTGGCAGCACCAGAGAAAATCCTGAAAAGAGTTAAGGCCTTGGCTGAATACAGGCTTGATGCTTTACACATCTCCTATTGCATGACCGCGCTTTGTCCGTTTCTGAAAAAATATCAGGCCGTCATTGCAGAAACATATCCTGATCTTGAAATTGTTTTAGGAACCCATATCACCAAGGACAGGGAGCAGTTCAGGAAAGACGTCAAGGAGCTGCTCTGTCCTACAGTATCGGAAACTCAGGATATGAATGATATAATCAGGGGCAGACTGAAAAAAATGGCCAGAACTGAGGATTACCCATGCTCCGCAAAGTAACCGGCAAGCAGCCCAATTCAAAGATGTGCCTCGTCTGCGGCCTTAAAAACCCATTCGGCCTGCATACAGCCTTTTACCAACTTGATAACAAGGAAATCCTGGCCGTTTTTACGCCGCGTGAAGAACACCAGAGTTATCCGGGCCGTTTGCATGGCGGCATTATCTCAACAATACTTGATGAGGCAATCGGCCGTGCTATCATGATGCATTCTGATGATGAAGTCTGGGGTGTTACCGTGGATTTGCAGGTCCGTTTTAAAAAACCTGTACCCTTGGGCGAAGAACTGAGGGTTATCGGGCGTATAACCAAAGACAGCAGCAGGTTTTTTGAAGGCACCGGCGAACTGTTATTGAAGGATGGGACCGTTGCTGCCGAATGCCATGGCAAATACCTCAAGGCGCCCCTTGATAAAATCGCTGATTTTGACGTGGAGGCCCAGGAATGGGGGGTTGTGGAATTACCTGATGATCCGGATGAGGTTAAGTTGTAATTTGCTTCTTTCCGGTTGTCACAAAATCTGGTAGTTTTTATGCCATTTCACGCTGCTGAGCAGTACCCCCAAAAGGAGGCATAAACACCGCAAAGAGCGGAAAAGCGAATCGGTGGAGCACCCCGCAAGGGGGTATAAACTTCGTGACTTTCCGATGTCGCCTGATCTCTGCGAGCAGCGCAGGGCAGTCTGCTTCCAGCAGGCCAGGTGAACGGCCGCCCTTTCTTTGTTTCGTTTCTTTATGCAAGTAAAGAAATGAAGAGTTAAATTTATAGAACACTAGATGAGAAAAATATTCTCTTATCGTGTCTGCCCCTGGTGGTTCGCCTACACATTCGACAACCCGCTGCGACGGCTTTTCCATAATCCGATAACTCTTCTTGGTGATTATGTGCAAGCTGGCATGGTCGTAATGGATATCGGCTGCGGCATGGGCTACTTCACCCTTGGGTTGGCTGAACTTGTCGGGGAAGCTGGAAAGGTAGTCGCTGTTGACCTTCAGCAGGAGATGCTTGACATCATGCTGAAACGGGCAGCCAAAAAGGGATTGATACACCGGATTATTCCGCACCGCGCCGAACCAGGCTCTATAAATAACTCAACACCAGTTGATTTTATCCTGGCCTTCTGGATGGTCCATGAAGTGCCTAATCCTGAGACCTTCTTTGCAGAAGTTGCATCAATCCTCAAACCTTCGGCAAAACTGCTCTATGCTGAGCCCTCCTTCCATGTCCCGGAAAAAAAATACAATGATATCCTTGCTGCAGCTGCCCGGTCAGATTTGGAGGTAGACCGGGACCTTTCCATACGTTTCAGCCGTGCCGCACTTATGGCAAAGACTGTTTAAGATGTGAATTGCATTGAAGCTTATTGGGCGGTGAAAGACCTGCATCACCAGTGACCCAACCGACCTTAACAGGTACTAGTCCCCTGCCCTCTTTGTATAAATTCCATTGTTTGACATAGTTAGATTTGTAGCCTAACCATCAAGAAGCGTAAAGATTAATGGCAACAAAAAAACCTCCGGTTGGAGGGGCTTTTAATATATCCAGTGAATACCTGGGCAATTCAAAAATGATTCACAAACTGCAGGTTTATAGTAATTGCAAGTTGCTAATGCCAGTATATAAAACTTCACCCGCAAAAGAGAGCAGTGGGTAAGAATTTTAGACCTGAAGTTGTTTGGAGTAAGGGCAGACAATTGAACTAGCTTATTAACAATAATGGTAGTTTTGGCATTTCAATCTTGCACATTACTTTAAAGCCTTCATACCAATCTGTTTAGTACTAACAAAGGAATTGTCACATCCTTCATCGGTCTGACCGTCGCAGTCGTCATCAAGGCTATTGCAGGTTTCAACTGTTGCTAAACTGTCAGTATTGCAAACTGTAAAAGTGCTGTCGCCAGAACAAATAATAGTACCGCCAACACACGCACCTACACCACAAGCATTACCTAGATCAAGAAAATCTTCATCGGTCTGGCCGTCGCAGTCATCATCGAGACCATTACATTCTTCCTCTATCGATAAACTCAGAGTATTGCAAATTGTAGAGAAGCCATCGGGCGAGCAAATTTCAATACCACCCGCACATTGCCCAAAACCGCAAGCATTGCCTAAACTAAAACCCTCATCGGTCTGGCCATCGCAGTCGTTGTCTGCCCCATCACATAATTCATTATTAGTTGGGTAAATGTCGGGATTACTATCATTACAGTCACCCTGATTCTCGGAATAACCATCTCCGTCATTATCGGTATTAAGAACCCCAGCCAGAATGCTTGGCATGAAGTCTATAATATCAAATTCTTGAGCAGAACTGGACTTATTTGATAAAACAAAAAATAAAAGAGGGATAAATATCAATTTTAAAAATTTCATGTGACTATATGCTACCTCCACTTCCTCATAGTAGAATTAAACGCGAATCTCCTAGTATTGGATAAAAAGTACGCACAACTTCATTAAAATTAAAAGTTTTACCTTTCTACCTAAGCCAGGTATTATTTTTTTTGCAGATAAAGAGCCAATTCCTCAAGAATCAAATAACCAGACTTCTTATAGAAAGTCGAAGAAAAAGTTATTAAGTGTGAACAGTTGTGAAGACCAAAGTTAATGTTTCTTGCCACAATGTTGAATCTGTATTGGATAATTACCAGTTAAGATATGCACTGGCAATAGTAACTTGTTAGGAAGGTGCTGCTAGTGATGAATTATAGCAGATCTTTACAGTTCCCAAACAAAATAAATCCGGGCCATTTCTGTCCCTGCCTTTCAAAAAAATAAAAATCCTTAGATTGTTACTTTTTATATGATTATAAACGATAACTGAATCGTGACCTGCTTACTTAATCAAGCAGGATAATCAGCCACGATAACCCCTTAGGACAGGCAAGGTCAGGTGTATTAACACATGTATCGTTAACCTCGTCGCAGGTGTCAACGGTACAACCAACCCCGTCATCGCAGTCGACAGGCGTACCCGGTTGGCAGGTGCCTGTAGCTGTGTCACAGGTCTCAGCACCATTGCAGAAGATGTTATCATCGCAGTCCGCATCGACCGTGCACTCGGGCGCTACGCAGTCAGGATCATTCTCGTCGTAGAAAAGATCACCGTCGTTGTCGAGGCCCAAACTATCACCATTGGCATCTTCGCCAGGTGGAGGTTGACTAGAACAGGGATCCACGATAGACGTAATGGTGGTTCCGTAATAAGGGGGGGTATTATTCTCCGGCAAAGGTGTCCGATTGGGATGACAATTGGCACAGGTTAAACCACTGCCGTCAGCTGGGGCCCCTGCATTGGTGTGATGTTCCTGCAGGCCATCTGGTTGATGGCAACCAGAACACCCGAACCCATCACCGCTGTTTCCAACTTCCACCGGTGTACTGCCTGGCGTCTGGTGGCAGGCAGTACACCCGGTGATGTAAGCTGTGTGGGCGCTGTGAAGTGGCCCGGTACCGTCAAGGAAACCCGGATGGCATGCTGAACAGTTAGTCCCTCCATCACGGTAGGTAGAGTAAGCCGACGCGTTTGGTGTCCAGGTGAAAATTACCCCCAGGGCAATTATTAAACTCAAAGTAATCAATGTCTTTTTCATTTTCCCTCCCTGTCCAGTAAATGAAAATAGCCGGTCCATCCTTATTAGGACAACTCGGCTACGATGTAACTGACAGCCCAGCTATCTCAGAAACTTGGCTTTCCGTTACTGACTCAATTATAGATTATCTTTTGTGAATAATGAATTTATACAGAAATTATTAAAGAGTCAACAAAACAAATTGTTTGGAATTTCTACTCGTTGGGAGTCCATATATCTTGCCAAGATCTTGACTTTATGCAATCGGGTTCCGAGTTAAGATGTCCAGTCGATATGTTGAAATTTAAGTATTATTTAAGAGGCCCGATACCTTTAATTGCTACAGTATGCCCAGGTTGGGTTGCATAAAATTTACCTTTTCTGACATCCATTAGTTCAATTTCAAATATTTGGCCTTTAGATCTATAGAATATTATAGATTCGTTCCCCGTAAGATATAGCAGCCCATCCCACTGCTTCAATTGCGTTTTGGGGTCAAGTTTAATTGTAATACTGACATTCCTGTTATCTAAAATGGTAACGCCATTACTTAAAA
>LJTK01000078.1
ATACACTTTGAACCAATTATTGTATCGGCCTTGATAAAGTTATTCCAACCTATGACAGACGCCTCCTTGGGGCCTGGTTTGCCTTCTGTCCCGATCCTGACCCCTCTGCCAAAGGTTGTGTTGACGTCGCTTATTACCTTGTCCAACTTCGCCTCTTTGCCTACCACATTCTTGAAGAAAAGTACCGAATCCTTCACCCTGGCTCCTTTTTCAACATGGGTGCCGGGAAACAGGATGGAGTGCTCAACTTCGCCCTCAATGATACAGCCGTTATAAATGAGGCTGTCGGAAATCCGGGCATTATCACCGATTTTCAGAGGCTGGCAGTCCCCGATTCCCCGATGTTCCATATTGGTTCGTATATTCCAGTCTGCAAATTTTATTTTCGGATCTGGGCCAAGCAGGTCCATATTTGTCTGCCAGTATTCTTCAATGGTTCGGGTATATCCCCAGTACCCCCTGAACTTGTAGCCATACACCCTGAGATTTTCATTCATCATTCTTGGTATGATATCACGACCAAATTCATATGAGGCATCTTCCTTGATATTTGCTTCAAGTATTTTATAAAGCACTGTCGGTTTAAAACAAAACACCGTTAACGAGGCCCAATTGAATTCAGGGTTTTCAGGTTTTTCCCTGTAGCGCAATACCCTGCCGCCTAAATCGCCGTCTTCTTCATCAATATCGGCCAATCCGAAACGGTGGGCCTCGCGCATCGGCACCTTGATGCAGGCCATGGTGAGATCGGCGTCCTTTTCCCGGTGATAGTTGATTATTTCCCGGTAGTCCATACGGTATATATGATCTCCGGAAAGAATAAGCAACTGCTCTGGATTGATATACTGGACAAAATCAAGATTCTGATAGACAGCATCCGAAGACCCCCTGTACCACTGGGAATTGCCATAACCTATATAGGGGGGCAGGACAGATATGCCTCGGTAACGGCCGATCATCTCCCAGGCTGCACCGATGCCGATATGGTTTATGAGGGAATAGCTGCGGTACTGGCTTAAGATCGCCACCCGATCCAGGCCGGAATTCATCAGGTTGCTCAGGGGAAAATCGATTACCCTGGCAAAACCCCCAAAAGGGACAGCAGATTTAGGCCGATGGAAGGTAAGAACTGTGAGATCATCAACCCGACCACCGGCAAGAATCATGGCTAGTGTTCTTGGCTTTAGCTTCATAACGCCCCTAAAACAGAGGTTTACAAATGAATTATATCATCAGCCAACAGGCTGGAATGAAACGTAACTATAAATGTTTAGTTGTAATTTTCTTTAATGTATCGGTTGTAAATACATTGTCCTGCAGATCAAGATTCTTCAGCGGCACTTCCGCCCTGGCCGCTTCCCGGTGTCCCCCGGCCGACCCAATATCTCCGAAGGTCTTGGCAGCCAGCTTGCCGGCATTTCTCTTATACCCGTCACAACGGAATATGACCACCAGCCTTTCACCATGAATGCCTGAAACAAACACCCAGGATATATCATGCACCTGGTTAAGAAAATCTGCAATAATAACAAGTATATCCGGGCTTCGCACCCTGCCCACGTGGGCATAAAGCCGTCTTTTGCTCACCTTCATCTCGGCAAGGGCTGTCTTGAAATACCCCAATTCAGAGAGGCGCAGTTCGGAGAGTTCAATCTTACGCACCAGATTCTGGTTGGCAATATCAAAAAGATACCGGAAAGAAATAGCATCTGCGATACGTGCTTTTTTCTCAAAATTATGGGTATCGACCTTAATGGCATAAAAAAGCGCTGTGGCAAGATATACCGACGGTTTCAATTCCGCGGCCCGCAGGTATTCCACCATGATTGAGGAGGCGGCGCCATAGTCTGGCCTGATATCCACATGGGTTGCCTTCCAGCTGTTGGTGATCGGATGGTGGTCAATGACCACATCACATTTAATATTTTCAAAAATCGGGAGGTGGGGCGGCTGCGAGTCAATCATCACCTTTTTGGTGTAATCGTTAAGTTTGAGGTTCTGCAGTCTTTCCGCCTGGATCTTGAGTAAATCCATCATGGCGATATTACTCAGTCTTCTTACCTCGTTGGGATAGCCTATGGTTATGCTTTTTACCCGGTAGCGCAAAAGGCGTTTAGCCGCCATGGCACATGCCAGTGCATCAGGATCAGCGTTGATAACCACCAGGACATCATCATCCTTCTGGAAAACATCCCAGAACTGGCGCAGCCGCTCCTTTGCAGTATTTTTGGTCACTGTACAATACCTGTTGTACTTGCCGACTTTCTGCTTATTAACTTTCAAGGGTTCCGTACCTATATATCATACCCCTTTCAGCATGGGGACATTTATTTCCACAAATAATATATAATAACACGGGTTATGTGCCTGTTGCAAGTTGGCTCCAATGTAACGTTTTAACCCGTATAAATTATTAAACTATTTTTGAGAAGTGTATAGATTGGTTGGGTTAGGAATCTCCATAAAAAGGCACAGATGGAAAAAGGGCATGGTCGGTGTGCGGTATAAAACGGGAACCGGAGAAGCGGATCATGAATTCCTGGTTGACGTTCAATTCAACATAGGTGACCTTGGACACCACTTTACGGCATCGCTCCCGGATTGATTCATCGGTCAGCATCAATTCGGCGCCTGCCAGGGAGCTGTTGCCAAGCGGCTGGTATACCTCCAGGGGCAGGTCCGGCAACATGCCCAGAACTATTGCCTGCCTGGGAGAAATATGTTTGCCAAAGGCTCCTGCGACATAGATCCGGTGCAGATCATGAAATGATACACCCACCTGGTTGGTTATGGTGGCCAGGATTGAGTACATGGCAGCCTTGGAGCGCATCAGGGCGTCAATATCCACCTGGCTCAGTAAAATAGGCTCCCCAAGGTCGGTTTCCTCTTCAGGCACCACAACATAGGCCAGGGTGTCTCCCTGCAGAAACAGACGCCCTTCAGCCTGCGGCTGACCGGACCTGAACTTGCCGCGGATATCGATAATCCGGGCAAGATAGAGTCCTGCAACGAGGTCTATAACACCTGAGCCGCATATGCCTCTGGCCGGCAGCCCACCGATGGTCTGATAATCAATCCTGCCGCTGTCTGGGTCCAAGGTGCAATGTTCTATGGCCCCTGGTTCTGCGCGCATGCCCATACGAGCCACGCCTCCCTCCAGGGCAGGACCGGCAGCACCGGCGCAGGCAATAAGCCAGTCCCGGTTTCCTACAACTACTTCAGCATTGGTGCCAACATCGATCAGCATGCTGGTTTCTTCCTGCCTGTCAAGATTACTGGCAAGGATACCTGATATGAGGTCTCCGCCGAAATAGCTGCCGATACTCGGCATGACCGAGACAATGGCTGCCGGATGCAGGTCTAAATCGAGGGCCGAGGCTGCAAAAGAATCCGGGCTGTTAACCACCGGAATATACGGTTCGCGGCAAAGATGATAGGGATCCAGTTTCAGAAAGAAATGGGTCATGGCAGTATTTCCTGAGACGCACAAGGCCATTATCTGGGCCGGTTTCATCTTGATCGGCTCGGTCAATTTAAGAGCCAGAACTTGAATGGACTCCATTACCCGCTCATGCAGCAGGTCTAATCCGGTTTGTCTGCCGACTTTTGTTGCTGCAAAATGGATCCGGGTCAGGATATCTGCACCGAATTCCAGTTGTCTGTTTTCCACGGCAGACTGCCCCAGAACCTTGCCGCTTAAGAGGTCCAGCAATGAGGCCTCAAGATGTGTAGTACCAAGATCAAGCGCCATGCCCAACAACATGTCAGGGGCTTGTTCCAAAAAATCAACAAGCTGGGGACCGCCCGGATAATGAATTACCAGGGCATGACCTTTGAATCCTGATGACCTGAATGCTTCTGCAACCAGTCCCAGACGTGAAATCGGCACAACGGGATGGAGGCCCCGGAAATACCCTGACAGGACTTTTTGCAGCCTGTCCAGGTCGCCTGTATTATCCCCCAGGCTGGGCGGCCTTGCTTCTATGTGATACAGCTTAACCAAAGACTGCATATACATTCCTCAGGTTGTGGCGTTGAGAACGATAGATACTTCAGCAATGCTTTGCTTGACGGAAAAGGCCCTGAATGGTAAGTGTAGCTCCAATTCCCCATATTCTTGACATCATTTACCGGCAAAAAAATATTTATGCTCAACATCTTAGCAATAATGGCAGGAGGGTCTATCGGAGCTGCTTGCCGCCACGGAATATTTCTATTAGTGCAGCGTTTTACCGGGCCGGTTTTCCCTGCAGGAACTCTTGTTGTCAATCTTCTCGGTTCATTTCTCATAGGATTTATCTGGTGCCTGTTCGATGAGACCCACTGGTCCCATGAGTGGCGCCTTTTTGTTTTTACCGGTCTTTTGGGAGGCTTTACAACCTTTTCCACCTTCACCCGGGAAACTTTTCAGTTGTTCAGGATCGGCGATTGGAAAAGCGCCATGGCCTATGTAACAATCAGCAATGTTTTCGGTATATTGCTGGTGTTCTGTGGCATGCTCCTCTGCAAGCGGCTGATTCTTATGATGCGCTAAACACTTGCACCTAGCAACTTTACCTCCAGGTTAATTACATTTTTTACTTCACAACCGCCACACGGCATACAATGTCTTGAATACAATGTCAAGCCTCAGGCCCTTTACCCTGGTATGACTGAGAGTCGCATTGGTTCTTTCCTAAAAGGAAATGGATCTTAAATCTGTTCCCGAAATTGCAGCTGCAGCTGCCGGCCTTAAACGATTTCATGTAATTTGCCATTACCGATTTCAGCTGCTTTATGAGCATACGGCCTCATGCCATTATGCTTGCACTGGGCCCTTTGCCCTGTTACACTATTTTCATTAAATAGTATCAATAAACCTGGGAGGTTATAGCTTAGCACAACAAGTCCGCACACTATAATCAGTCTTGATATTATACTTTACATGAATAAGGCTTTAGATCTTCTGTTGAAACTCATTCCGTAAAAACAACCTTATGCCCAGACTGCTCTATACATACCTGATCAACCAGGTCCTGGCCCCCCTTTATGCAAGCCTTATTATCTTAACCTGTATTCTTTTCTTGAGTAAGCTCATCCCTATTCTCGATATAATCCTGGATTATAACATCCGCCTGGACGATTTTATCAGGTTATATGCCTATTTTACACCGCAGCTCCTGCTCTTTGCCCTGCCCATGTCAAGCATGATGGGGGTCATTCTGGGCACGACCCATATCAACAATGAAAACGAACTCATGGTTTTAAAGGCAAGCGGTATCAGTCTCTACAGGATGCTGCCGCCTGTTATCCTCGTTGCCATCTGCACCGCTTTACTTACCGGCCTTTTTTCCATTTACCTTATTCCGGCAGGTAACAGGGCAAAGGTGGAACTTGCCTTTCAGCTTGCCAAGGAAAGGATTGAAAAGTCTATGCATGAAAAACGTTTCAGCGAAAATCTTGGGGATATTGTTTTGTATGCTGACCGTATTGACCAGGAGAGCAAGACATGGCACGGTGTCTATATCTCTGACATGAGGGATTCGCAACACCCGGCAACCATAATCTCTGAGACCGGGATAATTTCTGCCGATACTGCTGGCGGCACTCTTTCCATTTCACTGCACAATGGTATTTTAAACCGCGGTTCATCAGATGCGGTCCAGACTATAGATTTCGAGAGCTATGATATGCGTCTGCCCCTGGAAGCCCCGCAAACCAACCCGCTAGCCAGGTTGGGCAAATCAACCATGAAGCAGAGTGAACTGTTGTCAGAGGCGGACCGGCTTGGCAGAAATTCACCAAAAGCCATTAATTATCTGAATGAATTCCATAAACGACTTGCCTTGCCGGTTAGCTGCTTTATTCTCACACTTCTCGGTTTTCCCCTCGGGTTTCTATCAGGCCCCAGACACAAGACCATTGGTATTCCCCTTGGGCTTGCCACCTTCATACTTTATTATGTCTTACTGACCGGCGCCAAAACTGTCAGCGAATCACAACTATTGCCTGCTGCGATTGCCATGTGGCTCCCAAACCTCATTTTTCTGATCCTGACAATGTTATTTATCCAGAGTGTGGCCGGTGAGACCTACAGTACTTACATGGAAAAATTCTACGACATAACCTATGCTGTTTCCAGCAGGTTCCGCAGACGCTTGGGATAAGGCCATGATTCTCCTTGACCGTTACCTTTTCATACAGTTTGCCAAGAACCTGATACTGGTGATGACAGCCCTGGTGACCGTGTATGTCCTGATAGACTTTTTTGAGCGGGTCGACGACTTTGTCGAAAATCAAAAAAGCCTTGGCCTGGCGGCAAAATACTTTGTGCTAAAAATTCCCTTGATAATTGAACAGCTGACCCCGGTCATCATTCTTTTGGGCGGCATTATTGTTCTGGGCCTCTTAAACCACCACGGTGAAATACTTGCATTAAAGGCGGTTGGGATTCATACATTCCGCATCACTTTCCCTCTTACCGGCACCGCCGTTGTCTTCACGCTGCTGACTTTGGGTTTTGCAGAATGGATTGTGCCTCCCACAACCTCAAGCAGCAATGAAATCTTCTATGTCCAGGTCCGGCAGGAAAAGCCCAAGGGAATTATCAGGAAAAACCGTTTCTACTACAAGGATGAAAAGGGCTTTTATTCATTTGAAAAGCATGAACAGGCCGACAACCGTTTTGATTCCTTTATTTATACCGGTTGGGATGAGAATTACAGCCTGGAGACGCTTCTGACTGCAGACGCCGCTTTCTGGAATAACGGGAAGTGGACATTTTCAAACAGCCGTATAAAACAGAAAACAGCTGCCGGGGATTATAGTGTGACAACCTTTGCGGAAACAAGTTTTCCACTTAAAGTTGTTCCTGAAGACTTTTTTCTTTCTGAATATAAAATAAATGAAATGTCGCTTTCTGAACTCTTCTTACTCTCCAGGGAGAACAAGGGCATACGTGGAACCGAGGCCGGACTGAAATTACTTGAGCGCATATCGTTTATCTTCCTAGGCATACCGCTTCTCATGCTTGGACTCCCCCTCCTTTTAATCGCCCATCATAAATGGGGCAGGGACCTCTCGCTTGCCATACCCTTAAGCTGTGGGCTGGCCTTTGGCGCCTGGGGAGCTTGGTCTGTGCTGCAGTCTTTTGCCAAGGCAGAAGTTATCAATCCTTTTATTGCAGCCTGGTCCGTACATCTGCTGATCGCAGCAATTGGGACGTATCTCATTCTGCAGGAAGACAGGTGAGAAGAAGAGGGTTCAAGGAGCCGAGGTTTCTAGGGAGCGAGGGGAAAGATAATGAAAGATATTGGCGTGTTGGAGTACTGGAGTACTGGAGTACTGGAAACTACAACTTCTAAACCAGCTATTCTTAAACCATTACTCCATCACTCCAGTACTCCATTTCAACCGATTCTACAAACTTGAGGCACTCGTAACCCGTAACGTATACCTTATACCAGCTATGAATGACAACTACTCCACCGCCGGCATTGTCGGCATGCCGCCGCTTGCGGTCATCAAGGAACTGAACGACCGCAACATAACAATACATGATCTTGACACACCTATGATCTCGGCAGACATAGAACTCACTTCCCCCTACCTGCCCAGGGTCTACTGTGCCATTCTGCGCACCGTAATCTTAAATGTTATCCATCTTAATCTTGATGTTATCTATATTGATGTCGGACCCGGAAAATGCGACTGCGCCCTGCATGTAGCAACAGTTTTGCAGGATATGCTTGCCATACCGGTATATAAAACCAGAAATGAGGATATGACAGGTTTTGGAACACCTGTGAGCCAGTGCAGAATGAATCTGATACAGAAATTTGAACGTATTACCGCAGGGGTAAAAAAAGCTGCAAAACCAGGCGACCCTCCGAATGCATGTATTCCAACAGCCGGTTTCTGGGGTGTGCCGCCCAGAGATTTCTCCATACTTGACCTTTTCCCCGATACGACCCATATTTACGGCTGGACCCGATGCATGGAGAACAAAACACCTGCTGACCATGACCTCGAACTCCTTTATAATCCTGATATTCCAACCGTGTTTTATGCCCAGTCTTTCTGCGCCAAAACAGCTATTGCCCGACACCTGGCCCTGAAACATCCCCATGGCCTCTACCTGGACAGTGATGTCACGGCTGGCGGCAGCGCCAAGGCGAAGATACAGGCCTTTCTCGAACTGTCGGGGGTGAAGCTGTAACAAGGGTTCTAGGGGAAAGATAATGAAAGATATTGGAGTGTTGGAGTACTGGAAACTACAACTTCTAAATCTGTTATTCTTAAACCAGTACTCCAATACTCCAACACTCCATTTCAAACGGTTCAACAAACTTTAGGCACTTTAGGCACTCATAACTTGTAACTTTAACCACTTGTAACTCGATTATGCTTCTCGGTGATTTTGGCACCTCATACAGCAAGTTTCTTGACCTGTCTTCCGCAGCTTTTGAGCCTTATATTATCCCAAGCAAGCAACTGACCCATGCGCACAGGGTGTCAATTGCAACGGGTCATAACGGCAAGCGTTTCTCCGACTGGTATGTGAACGAACTGACAGTTCTGGCCCGGGGCGGTGAACAGCTGATAGCTGAGGATAATTTTATCCTGCTTGACTGCGGCAGCCGCGACATTAAATTCATCCATTACATTGACGGGCGTTTACATGATATGGGATGGAACAGTGAGTGTGGGGCCTCAATGGGATTCACCATCGAACTGCTGGCCCGATACTATGATCTTGATTACCATGTACTACCGATCCCTACCCGGCCTTTTTCTGTAACCTGTGGAGTCCTGGGCATGAGCCGCATCTTTGATGCAGTTGTTTCAGGAACTCCCGATTCTGAAGCGGTGGCCCGGTTTGTCATGGGAATCGCAATTAATGCTTACCGATTTGCAGGTTATCTTTCTGGTGGGTTATGCGACAACCCTCTCTTTGTAAAAAGTTTTCCATGCAAGGTTGTCCCCCTGGGCCGCTTTGTCCTGCTCAAAGGACTTGAAGCTGTTGCCCGCACGAAACAAAAGAAATAATTGGACACCTGCGGCTGCTTCGGCCATTGCAGCCTAACCTGAGGAAAATCTCCTGAGGAGATTATGGCAACTTGAAAAGATTCGCTCTCAACCACAACATAGCCCAATAAACAAAATGCTCACATCCCAAGACAAAGGTACAGTTTATAGTTTCAGCTTCAGCTCCTGGCAGAAAAGTGTCCCCCGTCTACTCGATGCAGCAGGCCTTTTAAAACGGCTTAATTCTGCAAAAAGAATTATTATCAAGCCGAATCTGGTTGAACCTCAGCCTCCCCCCATTACCACCCCGGTAGAACTTGTTGCAGCTCTGGTTGCCCACATTCATTCATCCTGCCCCGGCCTTGAAATTATCATCGGTGAAGGGTGTGGCTCTTCTTCCAACAATACCTGGCAGATATTTGAGGCCCTGGGGTACAATCGGCTTGCTGAGCTGCCCCATGTCACCCTCATGGATCTCAATGAGGCCCCTCTTGTCCATTTACAAAACAGCAACTATTCCCGCTGGCCGCAAATGTACCTGCCGCAAATAGTCTTTGAAAGTTTTCTTATTTCCGTTCCGGTGCTCAAGGCACACAGCCTGGCAGGGGTAACACTGACAATGAAAAACATGATAGGCCTGGCCCCGCCGGCACACTTTCAGCAGGGAGGGCACTGGAAAAAGGCAGCCTTTCATCAAAATATCCAGGAGGCTGTATTTGACCTGAACCGCTATAGAACCCCTGATTTTACCCTGCTTGACGCCACCATCGGCATGCAGGAGGCGCATCTCTGGGGCCCGACCTGTGAACCGCCACCCCATCGTTTGGCCGCCGGTTATGACCCTGTCGCCATTGATTCGTATGGCTGCCGGCTGTTAGGCATAAAATGGAATGCAATTGGTCACCTTTCCATGGCTCATGGTATTCTTGGCACGGCTGACCCCTTAACCGTGCATGATGATACCTTATAATGCTGAAACTTTATGAATATCCCTCATGACGCCGGAATCCTTTAGCATTTCGAAATACTTACCGGTTTTATTTCTGCTGATTTTCCTCAGTTTTTTTGCCCATTTGGGAAATGCACCTCTTTTTGATGCTGATGAGGGGGCATACAGTGAAGTGACGCGGGAAATGATGGTTAACCAGGACTTCACTGTTGCCCTGTTAAACGGCATGCCCTTTTTCCATAAGCCACCCTTGTTTTACTGGGCCCAGGCGGCAAGCATAAAGGTTTTAGGACAGAATGAACGTGCCCTGCGTCTTCCTTCAGCCATAGCAGCCCTGCTCTGGGTAGTGTCGGTCTTTCTCTTTGCCAGGCGCTTTTACGACACCGCTACCGCCTGGCATGGTGCCCTGTTCATGAGCGGTTCACTTCTTGTCACTTTTATAGGAAGGGCTGCTACTCCGGAAGTTTTGCTCAACCTTTTCCTTACCTTAACCCTTTTGAATATTTACAGATTTTATCATTCGGGCAACAGAAGACATATATACTGGTCATTCATGTTTGCAGCACTTGGGGTCTTGACCAAAGGGCTTATTGCTCTCCTGCTGCCTGCTGCTGTCAGCTTTGCCTTCTTTGGCATCAGGAAAAGATGGAAAGACCTCATGGTGCTGTTCTCCAACCCGGTGGGGCTCATAGTTTTCGGGCTTATCGTTATCCCTTGGTATCTGGGAGAATTCATCCTCCGCGGCAAGGCTTTTTTTGATGACCTGTTCCTGCTGCAAGGGCTTGAAAACCATAGTTATAATTTTATCGCGGAATCACTGCCCTATTACTCGTATCCAATCTTTATATTAATAGGATTGCTGCCGTTTACCGCCATTTTCATCATGCTACTCTGGTTTGTCCTGGCATTATTATTTTTACCGTTGTCACCACCAAAATCAGTATTCTCCATTGCCTATGGTTTCCCACCCCTTTTCATTATCATGGCCAGAACAGCTGATAGCTTTTACCATTCCATCATCCTTTTTATCGGACCTCTTCTGTTCATGGCTCTTCTATTGCTCATGCCTCACATGGCTCCATATATTGCCGGCTCCATTCACCATGGGTTTTCCATAACTGTTTTAACGG
>LJTK01000124.1
CAGGGAATTCCTACAGGGGAATCGGTATGAATGACTGTGTTGCAAACAGTTATGCCCTGGCAGACCAGATAGCAGAAGGCCTTTGAAGTCCCTGGAGTACTGCAGGGACAGATCCATTCTTTATACTATCAGAATTATTCAGCATATATAGATGACCTGGACTTCCCAGTTAACAGCATAAGCATAAAGGAGAAACATCATGGATCTACAGACACTAACACCATTCTTTATGTGGTCTACAATCATAAACAGAGCGTTGTTCATCCTCTTGAATCATTGATATTCTCAGATATGCAAATCACCTTTAACGCACTTTGATATGCTTTATGGTTCGATTCACTGACTTCTGTTTTATATGAAAAGTCACCACAAAGATATTTTGCCGTCAATCAGAGAAGAATGAAATCTGATAATTATCTTTCAATATTCGTCTTGTTGGCGATGCTAAGCTGTCTTATCACAGCAGCTACCGTCCACGCGGGAGACAGTATTGAGACAGGGGGGGATATTTTGGCATATTTCCTGCCTGCCACTGCAGCCGGACTGACTCTTGCCTTTAAAGACTTTAAAGGTACAGTACAGTTCGCTAGATCAACCGCCTTTGCTCTCGGTGCAACCATCGCACTGAAATATACGACTAATGAGACCCGGCCCAATGGTGAGAGATACTCCTTTCCATCGGGGCACTCTGCAGTTTCCTTTGCCTCTGCAGAGTTCATTCGCAAAAGATACGGTTGGGAATATGGCGTTCCGGCTTATGCAGTTGCAGCTTTTGTCGCCTATAGCCGTGTAGAGGCACGGCAGCACTATACACATGACGTGGTGGCCGGTGCTGCCATTGGTATAGCAAGCAGTTATCTGTTCACCAAGCCATATAAAGGTTGGGGCCTTCAACCAGAGGCCACTTCCAAATACTACGGTATGCGGCTGACCCGAAGTTGGTAGGATTGAGGAGTACCGGTAAATTAAATCATATAACCTGTTGCTGTACGTGAAATAGCAGCACAGGACCTTGATTTGGCAGTACGGCAGGAAACGGTTTGCACATTAGGCATAATTTTGTCTTACTGATGTAATGCAGTGAGCTTATCGTTATGAATAAAAAGAGAAGGAGTTATTCAATGGCAGGAAAACCTCCAGCTGCGGGCAAAAGCAGTTTTGATCTCATAGACAAAAAGAGATTCTTTTCACTGTTTGATGTGCCACCCGGATCAACTGTAATAGATTTGGCCTGTGGTACTGGCAATTACAGTCTTGAAATCGCTAAAAAAATTGGCAGCGAAGGTATTGTTTACGCCATCGATCTTTGGGCAGAAGGCATTGAAGCATTGAATATATTGACAGCAAACAACAATATAACAAATATTCATACGATCATTGCAGATATATCCAAAGAGATACCCCTTGAAACAGCCTCTGCAGATGCGTGCCTGCTGGCAACAGTTCTTCATGATTTGTCACAGGAAGCCCAGGACTCAGCCATGAGGGAAGTGCACCGGGTCTTAAGGCCTGAGGGTCTTCTTATGATTGTTGAATTCAAAAAAACAGATAAGGGGCCAGGGCCTCCGATGAGCATACGACTTACGGAACATGAGGTTGGTGAGATTGTTACCAGATATGATTTTTCAAAAGTCTCCTGCGACGAGATAGGAGCATTCAACTATTTAATTAAATTTCAAAACAACACATGACCTGTCACTGCCGTCAATGCGTGTCAGCAGTGACTAAACCTGTACACGTTGCTTATCATGAGAGCACCCTGCCGGGTCTTGCCCCTGTGCTGCGGCCATCGGAGAGTACCGGAACGCCATTGACAAACACTGAATGAATACCGTCGGGTTTCTGGAAGGGTTTGTTAAATTCGGCCCTGTCCTCTATGGCTGACCTGTCAAATACGACGATGTCAGCATAAGCACCCTGCCTGATCATTCCACGTTCCTCCAGTTTAAAAACTCGCGCAGGGAGACCCGTCATTTTATATATCGCCTCGCCAAGGGGTATCGTTTTTTCTTCCCTTACATATCTGCCGAGTACTCTCGGGAAACTTCCGAAACCACGGGGATGGGGAACCCCTTCAGCGGTAATGCCATCAAAACTCCGCGCACTGCTGTCAGAGCCGATCATTGTGTATGGCTTCTTCATGATAGCTTTCAGATTGTCCTCGCTCATGGTAAAGAATATGGCACCCACCCGTAATTCCTCTTCAGCAAGAAGATCAAAGAGACAGGTGAAGGGATCTTTGCCCAGTGATGAATATATTTCAGGAAACCTCTTCCCCTCCATCCACCTGTTGCTGTCACTACTCACTGAAGATATGAGAATGCTTTCCCATTCCGGCCCTCCGGAATGACTTCTTTCAATGTCTTCTTTCAGATGTGCACGCTCATTCCGTAAACGAAGAAGCTCTTTCGCTCTGCCCCCTTCAAAGGCCCAGGCAGGGAGCATTGCATCAAGATCTGTACTGGAGGCAATGTAGGGGTACCGGTCGCACGTCACAGACAACCCTCGGTCATGTGCATCATCTATCAATTGAAAGACCGCATCAAGTTTGTTCCAGTTGTTCCTGCCGCTTGTCTTCAAATGAGAAATATGGACATTTATTCCTGAATCCTCAGCAAGATTCAGCACTTCTTTCACTGAAGCAATAAGCTCGTCTCCCTCACTCCGCATATGCGTTGTATAAATTCCTCCATGGGCTGCAACCACAGAGGCCAGCTCAGTTAACTCATCGCTGGTTGAAAAAATACCCGGGGGATAGATGAGCCCCGTAGAGATTCCTTTGACCCCTGACTGCATCGCCTCATGAATAAGTTCAGTCATTTTTTTTCTGTCCTGTTCCGAAAGTAACTTGTCAGAATATCCGGCAATTGAAGCCCTGAGATTTCCCTGGCCGAGCAAGGTAGCTACATTGATTGCCGGCTTCCTGTTTCTTAAAATGGCAAAGTACTCTGCAAAGGTAGCCCACCGCTCCTGAATGCCCAGCTCCCCTATCTCTCTTGCTCTCTGTTTCATTGCCTCGCCCTGAAGAGGAGCCGCAGAGAGTCCGCAGTTGCCGTTTATCTCAGTGGTAACGCCCTGATAGAATTTCCCCTCTGCCCGTGGATCAGCAAGGAGCATAAAGTCTGAATGGGCATGGGTATCAATAAATCCCGGGCAAACACACAACCCCCCTGCATTAATTGTATGCTTTGCCTTTATGCCTTCAAGGTTGCCGACTGCGTGGATTCTCTCTTCTGCAATTGCTACGTCGGAAGAGACCGGAACAGCATCAGCGCTGGAGCCGTCTAGAACAAGACCGCCTTTGATCAAATAATCGACTTCCAAGTAGTTGCACCTGATAATCGGGATGCGCTATGGGATGGCACTGTCCCTCTGAACAATGAGAGCTGATTGTGAAATGTAGGTATTGATTCCCTTGGCCAATGCATTGGCTATCATCTCTTTGAAGCTGTCTTTGGCAAGCCGCCGTTCTTCCTCCCGATTACTGATAAAGGAAATCTCAACAAGTATCGACGGCATCTCTGCACCAACGAGTACATAAAATAATGCATATTTAACACCCAGATTTTTTACCGACCGATAGTCCTTTTTCAGCAGGTTCACCATTGAACTCTGCACACTGTAGGCCAGTCTCATTGATTCCTGTCTTTTATTGTTTCGTGCGAGGTCATTCAGGATAAGGTTCAGTTCATCCTGAACCTTCTGCATTTTACTGAAGGATATCTTGTTCTCACGTGCTGCCACCCGCAACGCCTCCCGGTTGTTCGTCCAGTTCAAAAAATAGGTTTCAATGCCGCGGGCACTTTTTTTCCTGCTTGCGTTTGTATGTATGGAGATGAAGAGATCGGCACCTTTGGCATTTGCAATTTCCGTTCTTTCATTCAATGGCACAAAGGTGTCCCTTTTCCTGGTGTATACCACGTTCACGCCATGCTTTTCCCTGAGAATTTTTCCAAGCTTTTTACTTACTGCAAGAACAATATCTTTTTCGCGCAGTCCATTCGGCCCAACAGCCCCCGGATCCTTGCCTCCGTGTCCAGGATCAATGACAATCGTTTTTATCTCAGGGACAGCCTTATCAATGCTGACCTTTTTTTCTTTTTTTCCAGCCTTGACTGCAACTGAATCCTTGATGGCATAGACATCGATAACAAGTCTGTAGGGATTCTCAAGAAGAAAGGCATAGAAGTTCTTGGAGTTTTTCAGGTCAAAAACAACCCGCACCGTTTCCTTATCGAACTGCGCCATCCGTACAGAACCAAGAATGTTATCCCTGGCCTTGAGAGAGGATTTAGCTATAGCCGAGAGCCTGCAGTTCTTAAGGTCAAAGTACAGCCGATTCGGATTATACAGTCTGTTATGAGAATATTCGAGGGGGCCGTCTATATCGACAACAACTCTCGTATAGCTTTTATAGGATGCATGACGAAGGCCTTTTACAGCCGTCTGCTTCGCTGCCTCGCTGTAATGCACGAAGAGCAGGAACAGCAAAGACAGGACCAGCGCTTTTTTCATGTCTTCTGTTTTAAAATATTATCTATAAAATGTCAATAGTTAGAGCACGCCAATATTCATCGAAAGCAGTCAGTGAAAATAAATGTGTGCTGTTCTGATAAAACAGGAGAGAATGTTATGATGAAATACAGGAGAGCATAGTTCCTCTGATTAAACGTTCATTACCAATCGGATTCATCCCAAAAAATTATTATATTCATCATCGCTATTAAATCAATAATTATTTTTCAGAAATTACAGGACAAAAATATTTTCGTGATTATATTCCATTCCCTATTATTTAGTAAATAAAAAAATACGAAATGGCTGTCCTATCATGAGACGGGCGCAGACTCAGGAGATGGTCTGCTTACATACACCTGCCCGTATATCTCATCTAATTTCGATACTGTCTGTTCAGCCAGCTTGCCTCATACCCAACCTCCTCGTCACTGTGATTCTTCCGGGTGAGCTGGGGGTAAGTCCGGAGCAGTTCCTGTACCAGATCCTCCCTCTCTCTGACAGTCAGTTCAGTGAAAAAAGGTGAGCTGTGAAGAATAAAAGACAGTTGTCTTCCTACTTCTGCCATAATCAATTACCTTTCATGTTGCGAATATTGCAAATAATATGCCTAAATATTATATCTTTATTAATCAAAGTGTTACTGCATTAAGATATAATGAAAACCACAATTTCCTGTAAGAATACTTAACAAGGCAGGGAAAAACTTTACACGAAGGATACCGGGATAGCCTGTTATGGGGAGGGCATCCAGGAAGCACTCAGAGGCTTCAGTTTACGATGATGCCGGTCTGTACAAGCTGCACAATTATATGTGGTACTTTTTCTTCAGGCTGTACACTGACGGGCGGCTGATACCCAGAACACGGGCTACCTTGGAGATATTGTTGTTACAGTGTTTCAGGGCCTCAATCAGTTTTTCGCGTTCCATGGAACTGCGCACTTCCTTTAAAGAGGTTAGTGCCTCAGATTTGACAGAAGGGACTTCCAGATCAAGATCAGCAGCAGTAATCATAATATCCCTTGACATGACAACCGCTCTTCTTACCTTGTTGATAATCTCTCTGACATTGCCAGGCCAATCATAATTCTTCATCGCCTCAATGGCTTCAGATGAAAAATTTTTGCTCACGTTCATCTCTCTCGAGAATCTGTTCAGGAAGTACCGTGAAAGAATTATTTTGTCGTCCTCCCGCTCCCTCACCGGTGGCAGATTTACTGTAAAGACATCAAGCCTGTAGAAGAGGTCTTTTCTGAAGGTACCCTTTGCAATGGCCGCCTTCAGGTCACTGTTGGTGGCAGCAATCAGTCGTACGTCTACTTTCTTGCCGCCATTGGAACCAATTTTTTCCACAACTTTGTCTTCAAGAAATCGTAAAAGCTTTGACTGGAGGTTCAGTGAAAGCTCTCCAATTTCATCAAGAAAGATAGTGCCGCCGTCTGCAAATTCAAACTTCCCGAGCTTTCCGGAGACTGCTCCGGTAAAGGCACCCTTCTCATGACCAAAAAGTTCTGCCTCAAGAAGGTTCTCAGGAATAGCCGCACAGTTAATGGGAACGAAGGCCTTGCTCTTTCTCTGGCTTCTTTCATGAATTGCCATTGCAGTCAGTTCTTTGCCCGTTCCGCTTTCCCCGGTAATGAGAACCGGTATATCAGTAGGGGCCACCTTTCTGATCATGGAAAAGACATTCAGTATGCCCTTGCTTGAACCTACAAACTCTTCATTGATATCAAAGTTCTTGCCAATCTTCAGCACTTCAACATCAACAAAATTGAGCACCTTGTGAATATCTTCAAAAGTAAATGACTGACTCTTGTGGGCAAGTCTGTTAAGAAAGGATTCTTTCTCATGTTCAACAATATAATCCTGGGAATAAAAATTAAGGTACCATCCGCACCGGTCACATTTTCTCAGTTTCTGTGCATTCTTTTTTCCGCAGTAAGGACAGGAGACATCCTCAGCAAGGTTGTCTTTAAGATAGTCCCAGAGTTTCAGTTTTGCATCTCTGTTCAGATTATAAAATTTTGTGGCTATTCCCTTCTTGTCCACGCGCATTACTTCCCCGAGTATCTCAAACTCGCCATGCCTCGGCAGGTCGTAACGAAGACTTATAATTTTGTTCTCAATAGAGGGGGGAGTATACTCAATAAAACCTCCGCTCAGGCTGAGCGATGAAAATTTTGAACTCTGCTCTGTAAGACCCTTTTTCTCATGGGTGTCATACACGAGTCGAACAGGCAAATCAACTTTACATCTTACATCTAATCTGGACATGATAACGATTCCCCCCTGGATTCTGATTAACTAACTGTTTTTAAATCGGAATAAATTAAAAGATATGTTTTAACAATACCATAAATAAGTATTCTTGTCAATATTTTTTACACAACCAATTTCTTTTTTCATAAAATTTTATTTCCAAGGCATTGAACCTATCCACACTGGCCACTTTATATCTCTCCCATAAAAAAGTTTTCTTTCCGCTCACGCTCAATTGTTGTCTCAGGTCCGTGACCGGGCAATACCTTTGTTTCTTCCGGAAGTTCAATTAACCTTTTAAATGAATTTCTCAGGTCAGCTATACTGCCGCCGGGAAAGTCTGTCCTCCCTACTGACCCCTGAAATATTGTATCACCGGTAACCAGAATTCCCTCTCCATAAAGACAGATACTGCCCTGACTGTGACCGGGAGTATGCAGCACCTGAAAGGTCAGGCCGCCTGCCTTAATCTCATCGCCGTCATCAAGAAAACCGTCAGGCTCAGGCAGATCATCCATGGTATAGCCCCAGAAAGCAGCCTGATCCTTTGCCTGTCCGTAGGATTCAAGGTCCTTTTTATGGATCAGCACTCTGGCTCCTGTTTCCTTTTTAAGATCATCCACTGCTCCAATGTGATCAAAATGCGCATGCGTAAGGACAACAGATTCAACCGTCACACCAAGTTTTTTTATGGCATCAATAACCCTGTCCGGTTCATCTCCCGGATCAACAACAATGGCCTTTTTTACAGCATCATCGGCCACAATATAGGTGTTCTCTTCAAGTGGCCCCACAGCCAGTCTTTCAACAATCATGCTTTTCCTCCTGCTTTCATCTTCCGACTTAGAATTTAAATAGACACCCACGCAGAGCATGATAACAAACAATACTGCTCCAATACTATAAACAACTGGTTTGATTTTTTCACTCATGGTATCTTATTTATGATTTTTTCCTCATCTTTAAAAGATAGCTCAGCTCGTCGCTTTTCATAAGATACATGAACAACAGATATAATCCCACACAGGCGGCAATAACACCGGTCAGTAGAAGAGACTTTTCAAGTGTCCGCCCGCTTTCCATCCACATGTCTCCCTGCAGCATAAACCATCCTGCACAACCCATGATAAAAGATGCAGTTGATACCTTCAGCAGTGTTGCTGCTATCCTGGTACCATCTATGCTTCCCAGTTTCGCCCGTAATATGGCAAGAAGGACAAAGAAGTTCACTGATGCAGCGATAACGAGAGCCAGTGCAAGACCCCCATGCTGAAGCGGTCCTTTAAGAAAGTAACAGAAAAAGGCATTGATGACTACAGTAAGGAGCGCAACCTTTAAGGGAGTTTTGGTATCCTGCATGGAATAAAACACCGCCCTTACCACCCTGAGGCCTGAAAAAACCCATATTCCCGAAGAGTAAAATATCAGGGCATACACTGTCCCCTGAGTTGCTTCATAGGTAAACATGTCTCTCTGGAAGAGGGTATTGACGATCGGGCCTGAGAGGGCAATCAATCCTGCCATTGCCGGAATGCTCGTAAAAAAAACGAGCCTCAGAGAAAATGAAAATGTATCACGCACAGCATCAGTATCATTCCGGGCGGCCTGCTCGGATAATGACGGTAGCAGGGCCATGGCAACTGAAATTCCGAATATACCAATAGGGAAAAGAATCAGTCTGTATCCATAATACAGATAGGTCACACTGCCGGCAGGGAGGTAGGTCGCAAATACATTGCTGATCAGTACGTTAATATGCATGACACCCGTTGCGGTTACCACCGGCAGCACGAGGAGAAGGACTTTCTTCAATCCAGGATGGGAAAGAGAAAATTGAGGTCTCACGTGAAACCCCCTCTTCGCCAGGGGCCAGATCTGCACGCCATACTGCACTGCACCTCCAAGAGTCACACCCACTGCAATCGCTAATACAGGGACTGAAAAATGGGGGGCAAGATAAAGAACAGAAGCGATCATCACAAGGTTAAAGAATGCCGGCGCAAGGGCAGGCAGAAAAAATACCCTGAGCGAATTCAGGGTGCCCATGGCAAGCGCTGCAAGGCTGATGAA
>LJTK01000125.1
GGTGGTAGTACCCCTTTTCTCATCAGGTTAAAGGAATGGAGAACGTTCTCCAGTTGAGCAAAGGAATCATTTTCAGACAGCAGGAGATGCTCCCCCAGACCTCTCACTTTTACGATACCTGTATCTCGTGTCAGCAGCACCCTGTGTTCATCACGGGCAATCCGCAGAAGCAGGCTGTCCTCTATGTCTGTAAAATACAGTGTGTCATATCCGAGGAGTCTCAGCCACCTGGCAAGGCGGCCAAGCATTGAATCAGCAATAAATTTTATCTTCCAAAGTTCTAATATGAAACTCAATCCAATTGCACTGTCATTTTCCGACTTGATCGGACAATCCAGTTAAACCTCTTCGAATAAATTCATCGATCAAGGGGCTGTGACATATTTGTCATTGCGAGAAGTGCAACGACGAAGCAATCCCTGAATGTTATTAAAAAGAAGAGATCGCCACCTGCCTGCCGGCAGTCAGGCGCCACCTTCGGTGTCTCGCGATGACAAAAAAAGATTGCGACACAACCTCCAAGTCGGGGAATGACAAACAAAAAAAAGGGAACCCGTTAGAGTTCCCTTTTTTTGATCACCTGTAGTATCTCAGGCACTTATTCACTGCCTGTCAATTCATCTGAGGATTCAACCCCGTACCTGCAGGTACGAGTCTGCCCATGATAATGTTTTCCTTCAGGCCCTTCAGTTCATCCTTCATGCCATTGATTGAGGCTTCGGTAAGAACTCTTGTTGTTTCCTGGAAGGATGCAGCAGAGATAAAACTGTCGGTGGAAAGCGATGCCTTTGTAATTCCCAAAAGCAGGGGCTGGGCTTTTGCCGGTTTGCCCTTTGCCTTGATAACCTTCTCATTTTCATCCTCAAAGACAAACTTGTCAATCTGTTCTCCTGCAAGAAACTCTGAGTCTCCCGGATCTTCGATTTTCACCTTCTTCATCATCTGACGAACAACGACTTCTATATGTTTGTCATTGATGGAAACACCCTGCAGTCTGTACACCTTCTGGACCTCGTCGACAAGGTAACGCTGAAGGGCATCAGGGCCGAGAATCTCAAGTATGTTATGGGGGTTGATTGAACCGTCCATCAATGCCTCACCCGCCTTGATCCAGTCACCTTCATGAATGCTGAGATGTTTTCCCTTCGGGATTTTATATTCCCGCGTGTCATCCGCACCTTTGACGCTGACCACTCTCATTCCCTTTTCAAACCCTTTAAAAGCAACCTCACCATCTATTTCACTTACAACAGCCTGCTCTTTTGGTTTTCGTGCCTCAAAGAGTTCGGCCACCCTTGGGAGACCGCCGGTAATATCTTTGGTTTTTGTCGTCTCTCTCGGGATCTTCGCGATGACATCACCGGGATGAACAATGGTTCCCCTGTCAACAAGCACGTGAGATCCTGAGGGCAGAAGGTAACGGGCAAGGGCGTTGGAGCTGGGAAGTCGTAATGTGGCCTTGCCTTTTTCATCCTTGATCGTGACTCTGGGTCTCATGTGAGCAGGGTAGTCAATGATCACCTTATGGGAAAGTCCCGTCACTTCATCCACTTCTTCTTTAACTGATACTCCCTCCGTTATGTCACCAAGGGCAATCTTGCCTCCCATCTCTGTAATAATCGGCAGAGAATAGGGGTCCCATTCCACGAGCAGCTGCCCTGCTTCAACCTTCTGTCTGTTCTTGACCTTGAGTTTTGCACCGTAGACAATAGAGTATTTTTCTCTCTCTCTTCCCTTGTCATCAACGATGGCAATACTTCCATGCCTGTTCATAACGATGAGAGCACCTTCCCTGTTCTGAACAGTGGAAAGGTCAATGAATTTTACCTTTCCCTTGTTCTTTGACTGAAGGTCTGCCTGCTCAACCATTCGTGTCGCCGTTCCTCCAATGTGGAAGGTTCTCATGGTAAGCTGGGTGCCCGGTTCACCGATCGACTGTGCAGCAATGATACCAACGGCTTCCCCTGTCTCAGTAATGCCGCCCCTGCCAAGGTCCCTACCATAGCAGAGCCTGCAGACACCTTTCCTCGCTTCACAGGTCAAAACAGACCGTATCAGGACACGATCAATACCAGCAGCTACGATCTGCTCTGAAAGCTCATCATCGACCTCCTGGTTCGCAGACGCAATTTTTTTGTTTGTAATCGGGTCTTTTACGGTCTCTGCAAGAACACGTCCGTAGATCCTCTCCTCAAGAGGTTCAATAATTTCTCCACCCTCAATGAGGCTGGTAACAGTAATACCATTTGACGTCCCGCAGTCATCCATTCGGATAATGACGTCCTGTGTTACGTCCACAAGCCTTCTTGTAAGGTACCCGGAGTTGGCTGTCTTCAGGGCCGTGTCAGCCAGACCTTTTCTGGCGCCATGAGTTGATATAAAATACTGCAGAGGGGTGAGTCCTTCCCTGAAGTTCGCAGTGATCGGAGTCTCAATAATCTCTCCTGACGGCTTAGCCATGAGTCCCCTCATTCCTGCAAGCTGCCTGAGCTGGGCAGCAGAACCTCGGGCCCCTGAATCAGCCATCATAAAGACATTATTAAAAGACCGCCTTTCCAGCAGCTCTTCCTCACTTAATTGAGATATATCGTCCAGACCCTCAGCACCGAGTTCTTTCATCATCTCAGCAGCAATGTCTTCTGTAACTTTGGCCCAGATATCAATAACCTTGTTATACCGCTCACCATTTGTTATGAGCCCTTCGGAATACTGATTCTCAACATCACGGACTTCCTGTTCAGCTGCATAAATGATCGATGCTTTTTTCGTCGGCATATGCATATCTTCTATACAGATGGAATTACCCGAGAGCGTGGCTGAAGCAAAGCCGAGCTTTTCTATGTCGTCAAGAAGGACCACCGTCGCTTTCCTGCCGAGCCTTTTATAACAGACCTCTATGAGCTTTGCCGTTTCCTTTTTCGTCATAACTTTGTTAATCATTGGGAAACCAAGACCTTCCGGCAGTATCTCTCCAAGGATAATGCGCCCTGCCGTTGTGTCTACAAGTTCGCCATTCATCCTGACTTTAATACCTGCGTGCTGGTCCATGATTCCTGCATCAAATGCAATTCTCACCTCATCAGGGCTTGAGAATATCTTCCCTTCACCCCGGGCACCCGTCTTCAGCTTTGTCAGGTAATAAATGCCAAGGACCATATCCTGGGTCGGGGTTGCAATGGGCTTTCCATTGGCAGGGTTGAGAATGTTATTCACAGACATCATGAGCACCCGTGCCTCAACCTGAGCTTCTATTGACAGAGGCACATGCACTGCCATCTGATCACCGTCAAAGTCAGCATTGAACGCTGTACAGACCAGCGGGTGAAGCCTGATTGCCTTGCCTTCTACAAGCACAGGATCAAAGGCCTGCATACCAAGACGGTGCAGGGTAGGGGCCCTGTTCAGCAGGACGGGATGTTCCCTGATCACTTCATCAAGGCAATCCCATATAATGTCCTCACCTCTTTCAACAATCTTCTTGGCAGCCTTAATTGTCGTAACATACCCCTTTTCTTCAAGCTTGCTGAATATATAGGGTTTAAACAGTTCAAGGGCCATATACTTGGGCAGGCCGCACTGATGGAGTTTCAGTTCAGGCCCCACAACAATAACGGAACGTCCCGAGTAATCTACTCTCTTTCCAAGGAGGTTCTGCCTGAAACGACCCTGTTTTCCCTTGATCATATCACTGAGAGATTTCAGAGGCCTCTTTGTCGCGGCCTTGAGCACACGGCTTCTCCTGCCATTATCAAAGAGAGCATCAACAGCCTCCTGCAGCATTCTTTTTTCATTGCGGATGATAACGCTGGGGGCATTCAGTTCCATCAGTCTCTTGAGCCTGTTATTCCTGTTGATTACCCTCCGGTACAGATCATTCAGGTCTGATGTGGCAAACCTTCCGCCCTCAAGGGGCACCAGGGGACGGAGATCAGGGGGCAGAACGGGGACCACATCCATAATCATCCATTCAGGCTTGTTGCCTGATTTTCGAAATGCCTCGACAACTCTCAAGCGTTTGGTAAGTTTCTTTTTTACTCCCTGAGAAGTAGATGCACGGATCTTTGTTCTCAATTCCTTTGCAAGGGCATCAAGATCCAGACTCCTCAGGAGTTCCTTGACTGCTTCTGCTCCCACACCTGCCTTGAATTTGTCGCCAAATTCCTGAACTGCCTTTCTATATTCCTCATCACTGAGCAGTTCCCGTGGTTTCAGTTTTGTCTCTCCCGGATCAACAACGACGAAGGTCTCAAAGTAGAGAACTTTTTCCAGCTGACGCATGGTCATGTCCAGCAGCGTTCCGATCCGTGAAGGGATGCCCTTCAGGAACCATATGTGGGCAACAGGTGTTGCCAGCTCAATATGACCGAGACGCTCCCTTCTTGACTTGGACTGGATGACTTCAACTCCACATTTGTCGCAGACAACGCCCCTGTGCTTCATTCTCTTGTACTTGCCGCATATGCATTCCCAGTCCTTGACCGGCCCGAAGATCTTGGCACAGAAGAGCCCGTCCCGCTCCGGTTTGAATGTACGGTAGTTTATTGTCTCGGGCTTTTTGACTTCACCATAGGACCATGCCCGAATCTTTTCGGGAGACGCAAGCCTGATTGTAATAGCCTCAAACTCCGTTGGATTCTTTGGCTTTTCAAATATCGAATAAATATCTTCCACTGAATCCCCTTTCTAATCTATCAATCTGAATTTTTTATATATCTTTTCTGCTTCATTAACCTGAAGCAGACACTTTACGCTTCGAACTCGTCACTTTCGGCCTCTCACCTGATTTCTCCTCCAGGAGATCAACATCAAGTCCCAGACTCTGGAGTTCCTTGATCAATACATGGAATGACTCGGGCACCCCGGGCTCAAGGTTGGCATCGCCCTTTACTATAGCTTCGTACACCCGTGCCCTTCCTGTGACGTCGTCACTCTTTACCGTCAGGAATTCCTGCAATGTATATGCAGCACCGTATGCTTCAAGGGCCCAGACCTCCATCTCTCCCAGCCTCTGTCCGCCAAACTGTGCTTTACCACCGAGAGGCTGCTGCGTAACAAGTGAGTAAGGTCCGATCGAGCGGGCATGTATTTTGTCTTCAACCAGGTGGTGAAGCTTCATGATATACATATGACCCACTGTCACAGGCTTCTGAAAAGGCTCGCCTGTCTTGCCGTTAATGAGCGTTACCTGACCGTTGACTGTCATCTGCCTGAATAAGTCAGCAGCATATTTATTTGTTCCGGGCTTTCCATAATTCTTCTCATATGCCTCCTGGAGCATATCTTTAATTTCCTTTTCGCTGGCACCCTCAAAGACCGGTGTTGCAACATACTGGTCCAGCGCCTTTGCAGCCCATCCAAGGTGGATCTCCAGTATCTGTCCAACATTCATTCGTGATGGAACTCCAAGAGGGTTCAGAATGATATCGACAGGTGTTCCATCCGGCATATAGGGCATGTCCTCTTCAGGTACAACTATGGAGATAACTCCTTTGTTGCCGTGCCTGCCTGCCATCTTGTCACCCACTGAAATCTTTCGTTTCATGGCGACATACACCTTTACGATCTTGAGGACGCCGGGCGGAAGGTCATCTCCCTTTTTAAACTGTTCCATCCTCCTGGCATGCTCGCTTTCAAGGATCTTGATTCTATTGGAAGTCTCGATCTCGATATTTCGGATGAGCTCCTTTTTCTCCTCACTCTGCAGTGATATCTTTTTCAGTGAGCTATCGGGAATGCTCTCAAGAACCTTTTCGCTAAGACTCTTCCCCTTTTCGCAGAGGGCCCCTTTTATTCCTGTTATCCTCAGGTCCTCATCAACCTTTTCATCAAGAAGGAGTTCCCGTATCTTGAGGTGACTGTTTTCTCTCAATATCCTGACTTCATCTTCAAGGTTACGCTCCAGCTGTGCAATTTTATCTTCATCGATGCTCTGCGTTCTTTTATCCTTGGCTGATCCCTTCCGTGTAAAGACTTTCACATCAAGCACCGTGCCTTCAATCCCCGGCGGTACATAGAGGCAGTTCTCTCTCACCTCCTCTGCTTTTTCACCAAAAATTGCCCTGAGCAGTTTCTCCTCCGGAGTTAATTGGGTTTCACTCTTTGGAGTAACCTTTCCCACCAGGATATCTCCCGGCTTTATCTTGGCCCCTGTGCGAATAATGCCGCTCTCATCAAGGTCGGCAAGGGCTTCTTCTCCTATATTCGGAATGTCCCGGGTTATTTCTTCCGGCCCGAGTTTGGTTTCCCGTGCCTCTATAGACAATTCTTCGATATGGATTGAAGTGTAGACGTCATCTTTTACCAGACGTTCGCTGATAATAATGGCATCCTCAAAGTTGTACCCTCCCCAGGGCATAAAGGCGACCAGCACATTTCTCCCCAGCGCCAGTTCTCCCATATCCGTCGCAGGACCATCAGCGAGGACCTGGTTCTTCTTTACCCTTGAACCAAGACTGACAATAGGTTTCTGGATTATACAGGTTGCCTGATTTGACCTGTAAAACTTTATCAGCTCATAGACGTCCACGCCACCGTCATTACACTTTACGATAATCCGTGACGCATCAACAGACTCCACAATCCCCGGCCTTTTCGCCATTACCGTAACTCCTGAATCTGTTGCTGCAACACCCTCCATGCCCGTGCCAACTCTCGGGGCATCAGTATGAAGAAGAGGAACAGCCTGCCGCTGCATGTTCGATCCCATCAGGGCCCTGTTCGCATCATCATTTTCAAGGAAAGGTATAAGTGAAGCGGATACGCTGACGATCTGCTTTGGTGAAACGTCCATATATTCTACTTCTTCAGTGGTAACGAGTTTGAAGTCTCCGCCAACCCTGGCTGACACCGTTTCCCCCGTCAGATTCCCCTTGTCGTCCATGGGTGACGTGGCCTGGGCTATAACATACTTTTCACCGTCAATGGCAGAAAGATACTCGATATCTTTCGTAACCTGCCCATTTTTTACCTTGCGATAGGGCGATTCAATAAAACCAAAATCATTCACTCTCGCATAGGACGCAAGTGATGTTATGAGTCCTATGTTTGGTCCCTCAGGCGTCTCAACGGGGCAGATACGGCCATAGTGTGTGGGATGCACATCCCTCACTTCAAAACCTGCCCGTTCCCGTGTCAGACCTCCCGGCCCCAAGGCACTTAATCTCCTTTTGTGAGTTATCTCTGAAAGGGGATTTGTCTGGTCCATAAACTGGCTCAGCTGGCTGGAGCCGAAAAATTCCTTAATCACCGCAATGACCGGTTTTGCATTGATAATGTCATGGGGCATTGCCGTCTCCAGTTCGGTGAGCGTCATTTTTTCCTTGATGGCCCTCTCCATTCTCACAAGACCTATCCTGAACTGGTTTTCAAGGAGTTCACCCACTGCCCTCACTCGTCTGTTGCCAAGGTGATCGATGTCATCGATTTCCCCTTTGCCTGCCCTGAGATCAAAAAGATACCTGAGTATTTCTATAATGTCCTTTTCTGAAAGGACCCGCGTCTCAAGGGGAATATCCAGTCCAAGCCTTTTGTTCAGCTTCAGTCTCCCCACTACAGAAAGGTCATATCTCTTGGGGTCGAAAAAGAGCCCTTCAAACAGCGCCCGGGCATCATTCACTGAGGGAGGCTCGCCCGGTCTCAGCTTTTTATATATCTCAACAAGCGCTTCATCAGTGCTTGCCACCTTATCGAGAAGAAGCGTATTCCTCAATGAAGGCAGATAACGGATACCATCAATAAAGAGCAGCTGCAGTGAGGGGATGTTCATTGACAGGACCTTATCGACGACTTCCTCTGTCATTTCCTCGTTGCTCTCGAGCATGACCTCCCCCGTTTCAGGGTCTATAAGATCAGTCAGTGTTACACGGCCTGTAAGTTCCTCCCGGGAAATCGCAACTTCCTTGATTTTTGCTGCCTCAATCTTCCTGAAGGCCGCCTTTGTAATTCTGCCGCCTTCTCTTACAAGTACTTCTCCGGTCTTGGGATCATTGATTCCTTCAGCAGTCCTGAGACCTATCAGGACTTCGCTCAGCTGCCGTATGGCAACTCCTTTTTTAATTGTGACTTCTTCTATCGGATAGTACGTTCTGAGGATCTGTTCTTCAGAGAATCCAAGAGCTTTGAGGATAATTGTGGCATGGAGTTTTTTTCTTCGGTCAATACGTACATACAGTGTATCTTTTGTATCAAACTCAAAATCGAACCATGAACCACGCGCTGGAATTATCCTGGCAGAAAAAAGTACTTTCTCGCTGGCAGATTTACCCTTGTCATGACTGAAAAAGATGCCCGGGGATCTGTGAAGCTGACTCACGATGACCCGCTCAACTCCATTGATAACAAAGGTACCTGTCTCTGTCATTAGGGGAAGTTCCCCGAGATAGACTTCCTGTTCTCTTGACTCCTTCAGCTTCTTCTCGCCTGATTCTGCCTTTTCCCAGAGGTTGAGCTTTACGCGGATTTTCAGCGGCGTTGCGTAATTCACACCCTTTGCGAGGCTCTCGCGCAGAGTATATTTAGGCGTGCCGAGAATATACTCAAGAAACTCGATAGACGCCGTTTCATTATAATCAGTTATGGGGAAGACACTGTGAAAAGCCGCCTGCAGTCCCATCTCTTCTCGCTTTGAAGAAGGCACGTTTTCCTGCAGGAAACGATCAAAAGAACGTCTCTGGATCTCTATCAAATTGGGAATAGACAAAATAGCGGGTACTTTCCCAAAACTCTTTCTTACTCTTTGACCCTCTGCCATGTTTCTCCTTTGAAGAAGGATTCCAGGATTCCAGGATTCCAGGATTCCAGTGATAGCATTCTGATGTTGCTATACTTGAATCCCCGGCCCCTTGGATCCTTGGATCCTAAATTAATTTATTTCAATTCTACTGTTGCGCCCTGCTCTTCAAGTGCAGCCTTCAGTGCCTCAGCTTCTTCTTTCGGTACTCCTGTCTTCACAGGCTGGGGAGCGCCGTCAACGAGCTCTTTTGCCTCTTTCAGACCAAGGCTGGTAGCCTCCCGAACAGCCTTGATAACCTGAATCTTTTTGTCACCTACTGCAGCCAGGACAACATCAAAGCTGGTCTTTTCTTCTGCAGCTGCTGCTTCTCCGCCTGCAGCTGGAACTCCGGCTGCAGCAACGGCTACCGGTGCAGCCGCCGTTACATCATAGCGCTCCTCAAATTCCTTAATAAACTCCGACATCTCAAGAATAGTCATTTTATCAATGAACTCAAATACGTTTTCCTTTGTTACAGCCATGGTGTCCTCCTTCTTTTTATTCGCAAATTTAAATTATTATCAGTTTTCTGTTTCACTCTTTTTGTTTTTCAACGCTTCCA
>LJTK01000355.1
GCCAGTAAACTTTTTAGCTGCTCCCCTATGAGCCCCGGGTCACTGTAGAGAGCCTCCTGCTCTGGAAATTCTTCTGATTTCCCTGTCAGCTTGAGCAGATATGCTGCCTGTTGGAGCAGCTTATCCTTAGGAAGGAAGCAGTGGCCCTCACCGGCCGACTCATCCAGGGCAAAAAGCAGGCCGGCCCTGGCACGGCGTGGATCATTTGCAGGGACCCCAAGTGAAAGGGCAATTGAGTCAGCTATCCTGAAACCCACTCCCCAGATATCCTCTGTCAGCTGGTAAGGATTGTTTTTTACGACAGCCAGGGCCTTGCGGCCATAGGTCTTGAAAATCTTAACCGCATAACCTGCTGAAATACCGTGCCCCTGGAGAAAAACCATAATAGAGTGTATCTCTTTCTGTTCCTGCCATGCCTTCTTGATGCGCTCAACACGCGTCCTCCCCAGGCCGGCTATTTCATTCAGCCTGTCCGGATCACTTTCAAGGATATCAAGGGTTTTTAAACCAAAACGGGCCACGATCCTTGCGGCATAGGCAGGTCCTATGCCCTTTATGAGGCCGGAACCCAGGTAGCGCTCAATACCGTTTAGGGTATTCGGTTTGACTATCTTATACTTCTGCAGTTTGAATTGTTTGCCGTAGCGGGAATCCGTTATCCAATTGCCTGTCAGGGAAAGTGTGGTGCCTACCGGAACGCCGGACAAAAAACCGACAACAGTGATTAACTCTTTTTCCTTGGAATCTTCCAGCAGACGGGCGACAGTATAGCCGTTCTCCTCGCTTTGAAAGGTAATGCGATCAAGGATACCCTGGATCCGGGTGGTGGGATCAGAAGGATTTTCCGGAAATAAGCGCACTGACATGGGCTTATACCTGTAGTTCTGTCTCGATAAGGTCCATCAACTTGACGGACTGTTCCCAGCCGAAACAATTCGGGATAAAATTAAGTTGCATCCTGCTCCTGGTTGAATGCAACGGCATCGCTGTACTTCATGCCTGAGCCGCCGAATATATCAAGACTGCTGCCCACAGTCACATCAAGCCTGCCCCGGCCTAGTTCCCGGATACGCATAAGATCTTTGATATCGCGGACACCGCCGGCATAGGTAGCAGGCAGCGGGGACCAGGCAGCAAGATTTTCGACCAGATCCTCGGCAATGCCCTGGCATTTGCCTTCGACATCAGCCGCATGGACTAAAAACTCAAAACAGAACCTGGAGAAGTAATCAAGAGTTTCGGGACTGATCTTTGTGACGGTGAATTTCTGCCAGCGGTCGGTGACCACATAGTAGGCATCCCCCTTTTTCCTGCAGCTCAGATCAATTACCAGCTTATCGCGGCCAACCAAAGCCTGCATCTCTTTCAGCCGGTCTGCAAAGATCCGGCCTTCCTTGAAAACATACGAGGTAACAATGACGGCAGCAGCGCCCTGATCAAGCCAGTAGCCGGCATTTTCAGGGGTAATGCCGCCTCCGGCCTGCAACCCCTGGGGAAAGGCCTGAAATGCCTCCCGGGCCGCATCTTCGTTACCGGGCCCGAGCATGATGACATGGCCGCCGTACAGACCGTCATCTTTATACATTTTGGCATAATACGATGAAGAAAATTCTGAAGTGAAATTCGTCCTGAGTGCATCCGGACTCCCGTCGCTCAGGGAAGAGCCCACAATTTGCTTTACCTTGCCATTGTGCAGATCTATACAGGGCCTGAATTTCATAATCCTTAATCCGTGACGGAATACTTGTTTAAAACAGGTTGAATGTCTTAATTTTAAAGGAATTTAGATTGTAAACGGATCAAGCCTCCTTCACCATCATTGTCGAGGGATCCAGATTAAGGATCTTGCCTGCAGCGCCATCATATTCATCCTTGATGATATTAAGAAGAATGGACTCCTTCTCGGGCTGCAGTATAATAACTGTATCAAAAAGGCCGTCCACTTCGTGGCAGGGAGCAGGAACGCCGGCAGCACTTTTCCGGTTATCATCACGGTGGCGCAAGGAAGAAAACCAGGCCTGGACATTCATGGCAGCTGTCATCTCCTTCAGGTCCATGACCGAATCATAGTCAGCCTCGGCAAAATCATAACCGTCGACCACGACAATGTCAGGCCTGAAAATATTCTGGTACACCAGGTCATTGAGGCGCTCTTCCAGTTTCGGCCTGCTGAAGGCTGACTCCTTAAAGGTCATGATCATGCGGTTGCGCATGAGTTCATCTTCAATCCCAGCGGCATTCTCCAGCTGAAAACCGCCAGCAATATATTTAAAAATATCCTCATACCAGGCCTTGGCTTTCTCCAGCCCTTCGCCGATACTTACATGAAGCACCTTCTGGTCCCGCAGCATGCTGTCCATGGCTATCTGAACCAGAATAGCCGTCTTTCCAAGTCCGGCCCTGGCCATGATCAGCCCCATGCGGTGATCAGGCAGCGACTCAGGCGATAAGGGGTTAAGAACTCGTAACGGGTTTTTCTTGATTAAATCCTCTTTCTGCATAATACAACTCCTGAAACCTGATTAATAAAGGTCATTACTTACTCCATGGTGAATTCAGCTTTGCCCTGGGTAAGGGAGCGCAGTACCGTAGAGTAGCCAAACATTTCCGACAATGGTACCTCAGCCTCGACTGAAGTATAGTTGGCTTCCTCAACAGTACCCACAATAATACCACGTCTCTGGTTCAAGCTGCCCATGACCGCGCCCTGAAATTCTGAAGGACCCTCCACGGCAACCTTCATGATGGGCTCCAGGATTACCGGTGCCGCCTTATGATAACCTTCCTTGAACGCTCCTACAGCCGCCAGCTGAAATGCAACGTCGGATGAATCAACCGCGTGGGAAGCGCCATCATTGATAGCGACCCGGACACCCGTGATAGGAGCCCCTGCAAGTGTGCCTTTTGCCAGGCTTTTCTGAAAGCCCTTGTCGCAGGAGGAGATAAATTCGCGTGGAATAGCTCCCCCGACAATCTGGTCCACAAACTCGTATTCACCTTCGTCCATGGGCTCCATATAGCCGGCTACCCGGCCGAACTGGCCTGAACCGCCTGTCTGCTTCTTATGGGTATAATTAAAATCCGCCCGCTGGGTTATCGTTTCGCGATAGGCAACCTGCGGCTGCCCAACCTGCACCTCGGCCTTATATTCACGCTTCATGCGCTCGACATAGACCTCGAGATGGAGCTCACCCATACCGGAAATAATTGTTTCATTTGTTTCATGGTCCACATAGGTCCTGAATGTCGGGTCTTCTTTTGTAAAACGGTTGAGAGCCTTCGACATATTGACCTGGGCCTTGTTGTCTACCGGAAGGATTGCCAGGGAAATAACCGGCTCCGGCACATGCATGGAACTCATTGAAACTGAAATGTCCGGCGAGGTGAAGGTATCACCGGAGGCGCAGTCAATACCGAAAAGAGCGACAATGTCACCGGCGGCAGCCTCTTCAATATCCTCCATCTCGTCTGAATGCATACGGACGAGGCGGCCGACCTTGACCTTTTTGCCATCACGGCTGTTGACTATGGTATCACCCTTTTTCATGGTACCCTGGTAGATTCTGATATAGGTCAGCTGTCCATAGCGCCCGTCTTCAAGTTTAAAGGCAAGGGAGGTCAACGGTGCTCCAGGGTCAGGCGTAAGGACGAACTCCTTTTCAGCATTACTGAGATCAAGGGCTGTATTTTTTATATCCTTGGGGTCAGGCAGGTATTCGGTAACCGCGTCAAGCATGGGCTGAACCCCCTTATTTTTATATGCCGAACCCATGAAAACCGGTACCAGCTCAAGGCTGAGTGTGCCGGTCCTTACCGCTTTCCGGATCATTTCTTCGGTGGGTGTTCCTTCCAGAATAGCCTCCATCAGCTCTTCTGAAAACATTGAGGCGGCATCAACGCCTCTTCCCGGAGTTCGGCAGGAATTTCAGCCTCTCTTATCACTTCGCCGTTGGCACCTTCAAAGTAGATGGCCTTCATGGTTACCAGGTCAACAACCCCTTTCAGGTCTCCTTCAAGGCCGATGGGTATCTGCATCAACACGGCATTGAGGTCCAGTTTTTCCCTGACCTGCCGGGTGACCCTGTAAGGATTGGCCCCGGTGCGGTCACACTTGTTGATAAAGACCATGCGCGGCACCTTGTAGCGGGTCATCTGACGATTGACCGTTATACTCTGGGACTGGACACCACCCACAGAACACAAAATAAGTACCGCACCGTCAAGAACCCTGAGGGCCCTTTCCACTTCAATGGTAAAATCGACGTGGCCCGGGGTGTCAATGATATTGATGGCATGACCCTTCCAGTTGCAATATGTCGCTGCCGACTGGATAGTGATACCCCTTTCCTTCTCCAGTTCCATGGAATCCATCTTGGCCCCGACACCATCCTTGCCCCGCACTTCATGTATTGCATGTATTCTTTGCGTGTAGAAAAGAATACGCTCGGTCAGAGTTGTTTTCCCGGAATCAATATGGGCGCTGATGCCAATATTTCTTAGCTTTTCCAAATTCACTTTCATTGTTACTTCCTCAAACTTTCATCTAGTAATACCTGGGTAGCATATCTGCACCCAAAATACATCTCTTTAATAGTTGAATACATCTTTATCAGTGAACAGACACCTTCAGGCCATAAACAAATAACCTGCTCTCCACTTCAGGCAAAGCGGCAGCAGGCGCCAACCTAATTTCCTCTTCTACTTAAACGAGCCAAAAAAGAAGCTGCCATCACAGCTTGGATAAATTCAAGCATTAGCCTGTTAGGCAGCCAATTGATCTAAAGTGTCTCTGCTCAAAGAAAATGAATTTTAATGTGCGCGTGCGGTATACACGTTTAGCTGTTTTCTGTCAAGCAAAAAACGACAAAAAACATTCCAGTCTGCAGCTGGCAAGGAGCTGCATTTTTTACCTGTCCCCTGGACCCGTCAACAGCTGCAGGCACGCCCTTTGCGGGGTAATAAAAAAGGAGCCACAGGCAAAATGCAGCTCCTTGTGAAATCCAATGGTGCCGAGACCAGGATTCGAACCAGGGACACTCGGATTTTCAGTCCGATGCTCTACCGACTGAGCTATCTCGGCGCCACCTAAAATGGA
>LJTK01000079.1
ATATCCTCAGCATGTCTCCCATTGAGGCCCTCAATACATTATTTGCAATGAGAAAGAAACTGGCGGACATGAAAGAAGAGGGAGAGAAATAAGAGTCTGTCCCTCACACACTTCTCTGAGATTGCATCCCCGACATGACTGCCGGCAGACAGGTCGGGGAATGACATTGAGTGCAGTAATCACTGAATATAAATACATGTATTGCAAAAGCAAATGTTGACTTTTTAGTGAAGAGCGTAGCTTACCTGAGGAGATGAATGCCCAATTCTCTCCCTTCCCTGTCAGTATCGTGGTCATCAATGGATTCAACGGATTCAATGAGAGTGATATATTCATCGGGAAAATTATTTTCTTTTGCCCCGGCAAGGACATGCTTTTTATACCAGTGAAAGGGTTTTAAGTCAGGATTGATCTTCGTTCCGCAGTAGGTAAATGCTGTAACGATATTACCGGAGAAAGTTTTTACTGCCACATCTTTCCTTTCATATCCATTGCCGCATCCTTCGATTGCATCAAGCAGTTTGACCTGGTCAGGGGCAATTCTATACAGAACGCCCATTAAACAGTCCTCCCTCCTGCCTGTAAAATGAGCATCACACTTTCCTGTTCCGTCCAGCCTCCCTACTTTGTGGAAAGCCAGCGTATGCTCATAGAGGAGCCCGCTGTCTTCAACAACGGCAGAAGAAGCCCTGTTCTTCATCCTTGCCGAAAACATATTGGAGCCATAGGCAAAATACAACATTGCATTACCCATACTCACCGGTTATCTCCTCTCAAAGCACTCCTTGAAGCTCCGTCCGCAAAAAATTAATTAATTTTATATAACGATGCAATTGAAGTGCAGGAACAGGTGATATCCGGCCTGCACATGAATCATGCAGGCCGGATATTTTCAGCTTATTCTATGTTTGCTCCGACAATAGCGGCCATCTGCATCATGTTGATCGTCTGGCCTTCTTTCATATTGGTAAGGTCTGTGACCTTGCCTGATTTGCTTTTGGATTTTGTGTTTTTAAAGATGGGAAGCAGTTTGGCATCAGCGACAATGAACTTGCCTGCGTTCTCAGGCTTTCCATTTTCAGTCTTTGTCTGTAGTCCATTTGCTTTAATATAGTCCCATAGTTTTTTGGTAATCTCTGTCCTGGGAAGTTCTGATGCTCCCAGAAACTCTGCCAGCTCATGTTTCAGCTTTACCGGTTTACTCAATCCCTTTGCTTCTGCCATTTTTTAGCTCCTTTGTTTAAGATTTAAATGGAATCATTTCCGTGGACAGAACTACTGCCCATTTGATTTCACTAAGATTTATTCATCTTCGCAGACGGAATAATTATTACATTTTTGAGATTTTTTGTCAGATCATGAAGAAATAATCAAAATTTCCAGTAAGTTGACATGTTCTCGCACTGCAGGCTGCTCCAAAGGCGAATGAACCTATATTGCGGTTTTCCGAACCGGTTTGCGCTTGTAGGAAAGAGCGGCAACATTGGTCCAGGCTATGGTTTTCTTCTTCGTTCCCCTGCGGGACTGCGGTCTCCGCGGTGGCCGCACAGCGCCATCATATGAAGGGGCAGGCTGTTTATAATCAAAGCCATCCAGTACGCGCCGCTCTACCTTTGCTCCAAGAACGCGCTCAATGCTGCGGACCATGGGCTCGTCATCCCGGGTAATGAAGGTGAAAGCATCACCTGTTTTCGCGGCCCTGCCAGTGCGGCCGATCCTGTGTGTATAGGCATCGGTGGTGTCGGGCATATCAAAATTGATTACATGGGATATGCGTGAAACATCAATTCCCCGGGCCGCAATATCAGTAGCGACCAGGACCTGATACCTGCCGTCACGGAAACCGTTCAGTGCTTCCTGCCGCTTGTTCTGCGAAAGGTTTCCCTGCAACGATGCAGCTCGGTAGCCTGCTCTTTCCAGTTGCTCTCCTATACGGCGGGCACGGTGTTTGGTGCGCGTAAAGACCAGTACTGATTCAGTGTCGGTATTGCCCAGCAGTTTGAGCAGGAGGCCGGTCTTCAGGTGCTGATCAACTGAGTAGAGCGCGTGCGATACTGTATTTGCAGGTGCGATGTGATCGACCTGTACCGTGACGGGAGTCTGGAGAATGTCGTTGGCAAGTTTCCTTATACCCTCGGGCATTGTTGCTGAAAAGAGCAGTGTCTGCCTGGAAGCCGGTATGTGCCTGATGATCCTTCTTATATCAGGCAGAAAACCCATGTCCAGCATGCGGTCGGCTTCATCAAGGACAAGTACGTCCAGATGAGACAGATTTATTGTGCGCTGATTCATGTGATCAAGCAGACGGCCTGGACAGGCAACAACTATCTCTGTGCCGGCGGCCAGTTTCTGTATTTGCGGTTTTATGCTGACTCCACCGTAGACGGTGGCGCTCCGGAGCCCTGTTTTGCGTCCCAAAATTCTGATGGACTCGTGCGTCTGCTCTGCAAGTTCACGGGTCGGGGCTATAATAAGGGCGCGGACCCGTTTTCGTGGTCCATTGATAAGTCGCTGAAGGATCGGCAGCACAAAGGCCGCTGTTTTACCTGTGCCAGTCTGGGCAAGTCCCATGACGTCCTGTTGTCTCAGTGCTGGCGGGATCGCCTTGGCCTGGATAGGTGTCGGTATTGTAAAGCCTGCGGCTTTGATGCCAGCCGCAACACTGGCGTGTAAATCAAGTGTGTCAAATTCCATAATGTATTTGTTCTCCTTTTTTTATATTGTGTCAATAGATAGATACTTTTTAGTCTGCCTCTAATCATGGTAATAGTACATTGTGGGATTGCATTCCCCCTAAGAGACTTCACATTCGGTTTTGTCCGCCCCGGCGGATCATCCGAGGCTGACGCTCACCTGAAAGGGAGTACTTTCACTCCAACCTGTCGGCAGGCAGGCCCGCCTACTTTTCTTAATTGCCTAAGAAATGTAGTAAAAGAAGGGCGCCCTGTTTGTTTCTTATTCGTTCTGCTTCGCTCCTGTTCGGTAAATTAATTCAAACCTGCCTACCGCAGGCAGGCTCATCTCTGCGTTACTCAAACACCAATTAATTTTTCACCCTCACAGTTCGCTTGCAGAACTGAAACAAACTAAGGGATTATTAATGACACTGCTTTTGGGATCCCTTTCGAGATTTCAGGCGAGGAACGAAACTGGAAGGAACGAGAGTTAATTTGTGTCTGAATCCCGATTTGTCGGGATGAGTTGAAATTAACTCCCTGGAAGTTGAGCGACGAGCCGCCCGGAAATCTCTCAGGGTCAGTTTCTTTGGTTACTTTCTTTGCTGGTCAAGGAAGAGTAAATCCGCCTGAAAGGCAAAATAATATTTAAAAGTAATATGTTGTACAGAAAGATAATCTGAGTGTAACCTATGTAGGTGAACTAAAGTGTTACCTATGTCTTTGAACTTTTATTGTAGGATGCAATACCACAAATTGAAGATGTGCCCCCTATTTATATGCATCCTTGCGGAAATCTACAGTAAGAACATATATGATTCTGTTTTCATGATCTACTGTATAAAACAACCTGAACTTTCCAAGACGATAGCGCCATGCATCAGGATTATAATCTCTTAGTTTTTTTATGTTCTTGCCAAAACAGGGCTCTTTTTTGATCTGAGGATATACATAACCTGTCAGCTTCTTCTGGATAAAGGATATGTCTGCTTTTGATAACTTCTTAAGAGCCTTTGTAAACTCTTCAGTTTCAAATATGCGGTAATTACCCAACGAATTTGCCTTTTTGTGATTTCATGTCTTTTAGCGCCTGCTTCAGGCTTCTGTTGAGCTGTTTATTCTCCCTGATTTCTTCCATTTCATAATCATCCACATACTCATGCTCTTCTATATAGCGCAAAGCTGAAGTTTCAATGAAGTTGGATAACGTTCTGTTATCACTTTCAGCCATGGCCCTGAATAATTCATATATATTTTGATTTAACCTTAACGTCACAGTCTTGGACATAAAGTACCTCCATTTCTTGTTGTGTTCATATCATATCAATAGAATACAATAGAATACATAGAAGTGCAAGTCAATTCAATAACATTGCTGGAAGATGCCTGAACAGGTAAGAAATAACAGGCACCGGGTGTCATGGTTTAGGTATCAGGGCTGGAAACGAGGCTGGATCCTCCGATCGGTGTCGGAGGATGACAGATGGAAGAGACTGGATTCTGAACAAGTCGGAATGTCAGAAAAATATTCAGAGGATGATAGCAAGGTGAAAGGGCCACCTCCCATGGGCTGCGGCCCCTGTTATTCATGCTCAACATTGAAATAACACAGTGAAAATGTCAAAATCAGTGTTGTTTTCAATTCTCATATGAACAGAGCAGGAGATTTTAGCAAGAATGCTTGAGAAGAGATACCAGCCAAAGGACATTGAAAAGAAGTGGTATGACTTCTGGATTGAAAAGGAATATTTCAAGGCAGAATCAAAGAGCAGCAAACCTCCGTTCTGCATCGTTATCCCCCCGCCGAATGTAACAGGATCACTCCATATCGGGCATGCCCTTGATATGACGCTTCAGGACATTATGATACGCTGGAAACGCATGTCCGGTTTTAACGCCCTCTGGCTGCCCGGTACTGATCATGCAGGCATAGCAACCCAGAACGTTGTAGAAAAGGAACTGAAGAAGAATGGAATTGACCGCCACACCCTGGGAAGAAAGAAGTTTGTTGAGAAGGTCTGGGAGTGGAAAAAGCTCTACGGCGGCACGATTATCAACCAGCTTAAATCCATGGGTGCGTCCTGTGACTGGAGCAGGGAGCGCTTTACCCTTGACGAAGGACTCTCTGTGGCTGTTCGTGAGGTCTTTGTCAGGCTCTATGAGGAAGGCCTCATTTACAGAGGCGAATACCTTATAAACTGGTGTCCCCGCTGTCATACGGCCCTTTCAGACCTTGAGGTAGAACATGAAGACCTAAGGGGTAAGCTCTATTATTTTAAATATAATTATGTTGATGGCAAAGGGCACATAACGGTTGCAACGACACGGCCTGAAACCTATCTGGGCGACACTGCCGTGGCTGTCCATCCAGAAGACGAGCGATACAGGGACATGATCGGAAAGGTCGTACGGCTGCCAATCATAAACAGGGACATTCCCATCATAGCCGATGAGTTTGTTGATTCCTCCTTCGGCACCGGCGCTGTAAAAGTGACCCCTGCCCATGATCCCAACGATTTTGAGATGGGCAGAAGACATGATCTGCCCTTTATCAATATTCTTACCGGCGACGGGAAGATGTCTGAAGAGGCCGGTCCCTATGCAGGACAGGACAGGTTCGAATGCAGAAGGAATGTGCTCAGGGATCTGGGAGAAAAGGGCCATCTGGAACAGGATAAAGACCACGACCATGCAGTGGGCCACTGCTACCGGTGCAAGACTATTGTTGAGCCCTATCTTTCAATGCAGTGGTTCGTAAAAATAAAGCCTCTCGCTGAGGAAGCAATCAAGGCGGTAAAGGACAAACGCACGAAAATAATTCCATCGGGATGGGAGAACAGTTACTTTGACTGGATGGAAAATATCAGGGACTGGTGTATATCGCGGCAGATATGGTGGGGTCACAGGATTCCTGTCTGGTACTGTGATGATTGTGAAGAGCTCATTGTGTCCCGTGAAACACCGGCGCAGTGCACATGCGGAAGCGTGCACCTGAGTCAGGATGAAGATGTCCTTGACACATGGTTTTCTTCAGCCCTCTGGCCCTTTTCCACACTCGGATGGCCCGGCGAAACAGAGGACCTGGCAACTTTCTATCCGACAAGCGTTCTGATTACCGGCTTTGATATCCTTTTTTTCTGGGTGGCCCGTATGATGATGATGGGGCTGAAATTCAGGGGGACACAGCCCTTTGATCACGTTTATATCCACGCATTAATCAGAGATGCCGAGGGTCAGAAGATGAGCAAGTCAAAGGGGAATGTTGTTGATCCCTTAAAGATGACCGATGCCTATGGCACTGATGCTGTCAGGTTTACCCTTGCTGCCTATGCTGCACAGGGAAGGGACATAAAATTCAGTGAGGAGAGGGTTGAGGGGTACCGCCATTTCCTGAACAAGATATGGAATGTTGCCCGTTTTATTTCAATGAATCTCAGGGAGGGTGATGAGATTCTAACTGTCAGGGAATCGGATATGCTGAGCCTTGCAGATAAATGGATTTTAAGCCGTTTGTCATCGGTTTCAATGGAAGTGAACAGAGCCCTTGATGAGTACAGATTTAATGACTCGGCAAGCCACTTATACCAGTTTATCTGGCATGAGCTTTGTGACTGGTATGTGGAGCTTATCAAGCCGGCACTGTACGGCGATAATGAATCAGGAAAACAGACAGCCGTCAGTACCCTTGTCCATGTATATGAGGCAGCGCTTGCTCTCTTACACCCCTTCATGCCCTTTGTAACAGAGGAGATATGGCAGCAGCTTCCCGGGATAAAGGATGTGGAGAGCATCTGTATAAGAAAGTATCCGACTGCTGAGAATGGCATTGAAAATAAAGAGGCAGAACAAAAAATGGCAGTTGTAATGGACGCCATTACCGGCATCAGGAGCATCAGGGGGGAACTCAATATTTCTCCTTCCGTTGAGTTGAAGGCCCTCATCAGGGCCCATGACAGTGCAGATCTAATTTTGAATGAAAATGTTGCCTATATAAATACTCTGGCCAGGACAAAGGACATAGTCATAGGAAAGGATATTGAATCTCCCAGGGACGCGGCTGCAGATGTGAAGCCAGCCATGGAAATTTTTGTACCGCTGAAAGGACTTATAGATGTTGAGGCGGAAATAAGCAGGCTGACCAAGGACCTGAAGAAGACCGAGGATGAAATAGCCTTTCTTGAGAAGAAGCTGAAGAATGAAAACTTTGTCAAAAAGGCTCCTCAGGCAGTTGTTGAAGAAAATAGAGCCAAGCATGCTGAATATATAGATAAATTAGGTTCAATCCAGAGTAATATCGATAAATTGAAAAAGATGGACACCTCTCAATAGTGTTTGGGTTTATACTTTTTCCATTCCTGTCATTTCCTGACGTGATCGGGGAATCCAGTAGCTTAAATTTGGTCTGGTTTGTCCGGTTTAACCGGACAATGACAGGTAATTACAGATTCTCAAGAAGCTCTATACTTTAATATCCCATGACCTGTAAAAAACTGTCATACATTCCCCGAAATGCAGATGCAATGATAAAAAATGCCCTCAGGGAGGACATTGGCAGGGGGGATATTACCACTGAATCAATTATACCAGCGCACCACCTCTCATCAGCATCGCTCTCAGCCAAGGAAGGATTCATTCTTGCAGGTCTTCCTTTTGCTGAAAGGACCTTTCATCTGGTAGACAGAGGGATTAAATTCAGGAGCCTGAAGAGAGAAGGCAGCAGGGTAAAGCGGGGAGAAATGCTTGCCACTGTCAGGGGGAAGACAAAAAGCATACTGATGGCGGAAAGGGTCATGTTAAATATTCTTCAGAGGATGTCAGGCATAGCAACTCTGACAGATAATTATGTGAGGCAGGTACGCGGATACAAGGCCCGAATAGTGGATACACGAAAGACAGTTCCGGGCCTTCGGTATTTTGACAAGTATGCAGTTCGGGCGGGCGGTGGAGAGAACCATCGCTTTGGTTTGTACGATGCAATATTGATCAAGGACAATCACATTGAAGCTGCCGGGGGAATCAGCAGGGCAGTAAAACTGGCCAGGACAAAATCCGGCGGAGAAATCAGGATTGAGGTTGAGACAGGTACCCTTGCTGAAGTCAGGGAGGCACTTTCTTCTGAAACGGACATTATTATGCTTGATAATATGCCTTTGGAAAGGATACAGAAGGCAGTGAAATTAATACGAAAAAATAATAAGGCAGTGACAATAGAAGCTTCGGGGAATGTAAGCCTCAGCAACGTACGGGCAATCGCACAAACAGGTGTCGATATGATATCTGTCGGGGCACTGACTCACTCCGTCAGGGCAGCTGATATTAGCCTTAGAATCGTCCCGTTATAACCCCTTAGATATTTGACAATAGAGAGTACCACTCCTTATAATTTATGGTCTGACTTTTTTATGGGTCTTTGAAATGCGGCTGAATATTGAAGATATTCCTGAAGATGGATTACAGGAAGAGTGTGACCTCAGGATTTTTCTGGATGAAAAAGAGAAGCCGGTTGTAGTCCATTCCATCCTGAAGATAGATAAAATTGGAAGCAGAATCCTGATTCACGGTACTGCTGGGGCTGAACTATATCTCAAGTGCAGTCGCTGTCTCAATGAATTTACCTATCCGGTTGACACTACGTTTCATGAAGAATATGTTCCTGTAGAGAACAATGATGAAACGGAAAGGCTGGAGACCGGTCACAGAGACCTTGATTTAAGCTTTTATAGAAATAATGAAATAGATTTTGCAGAGGTGATGAGGGAGCAGGTGCTGTTAACGGTTCCCTTAAAACCTCTCTGCAGTTCATCATGCAGGGGCATATGTCCGGCATGTGGCAAGGACCTCAATCAGGGGCCGTGCAACTGCAGGAGGGAGGGGGTCGATCCGAGGTTGGCACCCCTTCAGAAACTCAGGGAACGGATGAACAAAGGAAAGGAGTAAAAATGGCTAACCCAACGTCGAGGCACTCAAGGACAAGGCGGGACAAAAGACGGGCAAACTGGAAAATCCAGGCCCCCACTCTGGCAGTATGTCCTGAGTGCGATGAGCCGAAGCTTCCGCACAGAGTCTGTATGAGTTGCGGAACCTATAACGGTAAGAAGATATTTGAAGTTGTAGAAAAAGAATCCGTATGAGAATTGCTTTAGACGCAATGGGGGGGGACCATGCCCCTGCTGCAACTGTTGAAGGCGCTGTTGAGGCATGCAGTCAGAATTCACAGTTGTCTGTCATTCTCGTTGGCAATGAGACTGCGATTGCATCTGAACTGAAGAAACACAAATACTCTGCTTCACAACTCAGTGTTAAACATGCATCTCAGACAGTAGAGATGGATGACTCACCCATGAGCGCGCTGAGGCGCAAAAAAGATTCTTCCATCAGGATTGCCACGGACCTTTTAAAATCAGACGATGCTGACGGTATGGTGAGCGCCGGGAACTCCGGCGTTGTTATGGCAACAGCGCTGCTGGTACTGGGAAAATTGTCAGGTGTTGAAAGACCTGCGATCGCTACTGTCATGCCTTCACTGAAGGGCCACTTTATTCTGATTGATGCAGGTGCCAATGTTGATTGCAAACCTGTTCATCTCTTCCAGTTTGGACTTATGGGAGAAGCCTATTCCCGCTATATCTTTAATATTGAAAATCCAAAGGTCGGTATGCTCAGTATCGGTGAAGAGGACGCCAAGGGGAATGAATTGACGAAGGAGTCCTTTAAATTACTGAAAAACGCAGGATTGAATTTTATCGGAAATGTTGAGGGCAGACACATATTTGAGGGTGATGCCGATGTCGTTGTCTGTGACGGGTTTGTCGGTAACATTGCCCTGAAAATTGCTGAAGGGTTTGCTGAAACAACGGCAAAGATGCTGAAGAGGGAAATCGTGGAAAAAACAGCGGGAGAGATCGGTTCGGATTTCCTGAAAAAGGCATTAAGCAATTTCCAGAAGAAAACAGACTATTCCGAATATGGCGGCGCTCCATTGCTGGGTCTGAACAAGCCCTGCATTATCAGTCATGGGCGGTCAACCTCCAAGGCCATAAAAAATGCCGTCATATTGGCAGGCATGCTCCACAGCAAGGGCATTCTGCAGATTATTTCCAAAGAGTGCAAAGAGGGGCTGGCAGGGAGGGAGACGGTGTTCATTGAGGAGTAAGATAACCGGCACTGGCTCCTATCTCCCGGAACGGATTATAAGCAACGACGACCTGGCAAAGACCGTTCATACATCAGATGAATGGATCATAGAGAGGACCGGCATTAAAGAACGAAGGGTCGCCGGAGCTGATGAAACAACATCAGACATGTGCTTTGAGGCTGCAGGGAAGGCCCTTGAAGCATCCGGGACATTCCCTGAGGAAATAGACCTTGTCATTGTCGCTACCATGAGCGGTGACATGCCCATGCCTGCTACGGCATCTTTTCTGCAGCAGAGGATAGGGGCAGTCAATGCCGGGGCCTTTGATGTAAATGCTGCATGCAGCGGGTTCCTCTACGGGCTGTCAGTGGCTGACAATTTTATTAAGGGCGGAACCTTCAGAAAGATACTCCTTGTGGGCGCTGAAATGAACTCAAAGTTTCTTGACTGGGAAGACCGCTCCACCTGCGTACTCTTTGGCGATGGAGCAGGAGCAGTCATTATGGAACCTGCCGGCGATGATAGTGGAGTCCTGTCTACCCATCTGAGTTCTGATGGCAGTATGTGGGACTTTATCTGCGTCCCCGGTGGTGGTTCAAAATATCCCAGTTCTCATGAGACAGTTAAGGATGGAATGCACTATATCAAGATGAGAGGAAATGAAACATTCAAGGTCGCTGTCCGGACACTGGAAAAACTTGTTATGGATACACTGGCGGCCAATAATATGAAACCCTCCGATCTGGCAATGCTGATTCCCCATCAGGCAAATTTACGTATCATCAGTGCTACTGCAAAGAGACTGAACCTGCCCATGAGCAGGGTGGCAGTCAACCTGGATAAGTTCGGCAATACTTCAAGTGCTTCAATACCGATAGCCCTTGATGAAGTTGTACGGGAAGGAAGAATAAAAGAAGGAGACTACATTCTGCTTGAGGCCTTTGGCGGAGGACTCACGTGGGCCTCTGCCCTGATAAAGTGGTAACCTGTAACCTTATGGATAAAAAATCAATTTATCTGCATAATAGGACTGCTCAATTTTATATTTATCTTTTCCGGTGTTCTGGGGAACTGTGATGGATTATTTTTTAAATGAAAACCAGCAAATAATTCGTGACCTTGCCAGGCGTATCGCTGATGAACGGGTTCTGCCGGTACGGGCAGAGCTTGATGAAAAGGGGGAGTTTCCCTGGGATATCATGCGTACAATTGCTCAGTCCGACATGATGGCAATCAACATACCGACTGAGTATGGCGGACTGGGAATGGGAGGATTTGAATTTATCCTGGCAGTGGAAGAGCTGAGCAGGGCATGCCTTGGTGTTTCAACAACATTTGCAGCCAATGCTCTCGGCACCTATCCGATTTTGTTATACGGCTCTGAAAAGCAGAAGAAAAAATACCTGCCTGACATAGCTTCAGGTAAACGGCTTGTTGCCTTCGCACTCACAGAAGCTACTGCAGGTTCGGACGCTGCAGGAGTGCAGACCACAGCAAAACTGGAGGGTAATGAGTACGTCCTGAACGGGACCAAGCAGTGGATAACAAACGGAGGAGAAGCAGAGATATACACGGTTATTCAGCATTTGTTGTGGAGAAAGATACCCCGGGCTTCAGTTTTGGGAAAAAAGAAGACAAACTTGGTATCCGGGCATCTTCCACACGGGAACTTGTGTTTGAAAATTGCAGGATACC
>LJTK01000126.1
CGGTGTCTGCCCAAGTGAATCGATAGAGTTTAATAATGAGTTTTTCCCCGAAACAACATATTCCTGTTCAAGATGTGGTTTGTGTTTAAAGGTGTGCGGTGGTATAGAGGTGAATTTCCCTAAATACTGTCAAAAGCACTATGGATGTACTCATAATCTCACTGATAATGCAATTGGTCCGGTTTTATATTCAGAAGCCATATACTCGACTGACGGGGAAGTTAGAAAGAAAGGAGCCAGTGGGGGACTCGCGAGTCAGATCTTGATTTCATTGTTTGATCAGGGGCGAATCGATGGAGCGGTAGTTGTTGGGTACTGCGAAAATAATCCTTTGCAGCCTGAGGTAAAGATGGCCCGGAATCGTGAAGATGTTTTGTCCTGCGCCCAGTCAAAGTACAGCCTGTTCCCGGTGGCGCACATATACAGGAAAATTATAAACGAACCTGGCAGATATGCTGTAGTCGGATTGCCCTGTCAGATTCACAGTCTTTATCGATGGCAGGAGATAAGCCCAAAATTGAATGATAGAGTGGTACTTATTATAGGACTGTTTTGCCACATGAACCTTGAATTTGACGCTGTCAGGGATCTCGCAAGAATCAAAAAAATTCCTGTGGAGAGAATATCAAAATTAGAGTTTCGCGGGGGGCAATGGCCCGGTGGGGTTCGTATCACGTTAGATGACGGCAGAGTTATACCTCTGCATAAAGGTGATATTAAAGATGGAGCATTTAATTATTTAAATAAACTTTATGCAGCACGACGTTGTCTTTATTGTGTTGATTTTTCCTCCGAATTATCTGATATTGCCATTTCTGACCCCTGGTTGAGGGGCAGCAATGGTGATTATATTTTTAAAGGGGGGTGGTCAGTTGGACATGTAAGGACAAAACGTGGTCATAATGTCATTGCCGGCATGAAAAAACTAAATGCAATAAAAGCAGAAAAAATAGATTACTCATTAATCGTCAGTAATAACCAATCTATTACACATCACAAAAAAAGGGGAGCATTTATTCGCATTTCCCGCAGCATCAAGAAAGGGAACCCCTCTCCAGTGTATTATTATGATTTCCCTCGACTGAGTGCACATGATCATCTGAGAGAAACTTTATATCAAATAAGCATGATTGGCTGGCATGTTAAGGCATTGAGGAAGTATTTATTACGTATCGCTTTTTCAAAAATGGGCTGGACCATAGCCCAATGGAAATCATCGCTGAAAAAAATGAAATACAGGAAGATCACTTCATTCAAAGCTGACTAGCCAGTAAGCGACTTGGCAATATCTTTGTATATATATTTTGAAATGTTATGGTTAAAAAAAAGAAGATCATAATCATTAGTTTTACTTCATTCAGTTTATTGGTGGTATGGGGAATATATACCTTTGATTTCTATTATGAAGATTATCATCATGATATCTCATCTGAAATCGTAACTTTTGAATCAGACGGTGTCCGTTTGGCTGGATCAATATTTCGTCCCCGCAGCGAACACCCAGGGAATATGCCTGGCATCGTATTGCTTCATGGCACCAATCCAAAAGGGTCTCATTTGTTTTTGTATCAAATCCTTGCAAGGGAACTTGCAGGAAAAGGCTTTATTGTGTTTCTTTATGATCAAAGGGGATATGCTCTCTCTGATGATCCTCCAAAAAACGACAAGGATTTATTCATATTGGATTTTGTTGGAGATGTTATTCGTGCCACAAAATATTTTCTGTCGCAACCGGGAGTCGATCCGAATAGCATAATTTTGATCGGACATTCATTCGGCGGGTCAGTAGCGATAGGGGTGTCACATGCTCCGGCCATAAATGATATCTTCAAAAAAATAGTGATCATAAGTCCTGGAAGAGGATGGCCGTATAAAGGAGAAGAAAAATTCTCTTTTCGTCAGCGAAGGTTATCCAGAGACATGAAGTTATCAACATTGATTGATTTAACTACTGTTAAGAATTTATTTAACCACTTTGAGATAGAAAGATTATTAGAACAGGAAAGATCTGTTAACATGGAATTAATAAACGGTGAATATGAAGAGCGTCTTAAGCCGTTAGCAGACATTTATAGAAGAATGCCCCACCCGAAAAACATTCACATAATAAAGGGTACGGGTCATTACTTTCATGCCAACTCCAGATTTAATGGACTTGATTTACCGGTCAAAGTATATAGGAAGGACAAAATACGTGATCTGGTGCATGCCATAACAGACTAATTCACTAATATCCTTAGCCATGCATAAGATTAATTTATTCGGTATTGCTGCTATTTCACTAGTGATTTGTGTGCTGACCTGTGAAGCGGTGGCAAAGGAAAAGATAAGAATTAAGAATGGACATTTCTTTGAATACAATGGGAAGCCCATAATCCTTATTGGTGACAGCGCAACACAAAGTGTAATGCAGAACCTTAATGTTAATTATAAGGCATGGCTTGATGCTCTGGCCGCAAACCAGGTCAACGCAGCTCTGATTTGGGCATGGATGGCGGTCCCGCAGACAGTTGACGGCTTATTGGTTGATCGGCGCTACGGCTACGTGGTTCCAGACATAACACCATGGGTTCGATCAGGGAAGGGATCTGCAAATGACGGAAAGTCCTTATGGGATCTCACAAAGTTTGATAGGCGCTATTGGGATCGCATACAGAATCTGGTTGATTACGCGGAATCAAAAGGGATTGTGATCGTGATATCTGTCTTTGACGGATGGCCGAAAAGCTTCTGGTCACATCCCTTTAACGATCAAAATGGAGGCCCCATACCAAGTGAGATAGTACATTCAAAACCTAAAGTCTTCACAAAAAGATGGTTAAAGAGCATCGTGACACGTTCAAGAAATATGGATGGTCGTCAACAGTTTTGGACGCTCTCTGAGTATCAAGCTGAGATGTTAGGTCGCAGTTACGATCAGTCCTGGCCGTGGGAGCTGAAGAATCAGTACTTTCAGGAGAAATTTGCGGAAAAATTATTACAGGTAACGTGCAATAATTCTAATGTTATATATGAGTTGGTTAATGAGGGAAGTAGTAACAAGCTATATGATGATCACTGGATACGTTTCTTCAATAAAAGATGTGACAGTCTGATAATTATAAATGATGACTATACTCCTTTTGATGCTCGATCGAGCAAAACTGTTGATGCAATCTCCTGGCATTCTCATTCAATGGATACAGAAGAAATTAATTATAGGTGGCTGAAAGGTTTTAGAAATCAGCCGGCCAAGCCTGTTATAAATTCAGAGACCGTTCCGGGATATTATAGTGACTCACCGTCCGTCGACGATTTCAGGAAGATTATATGGAGTACTGCCATGGCAGGAGGAAGTATCTTTGTTCAGGATGATACTGTATTTGCTTTTGATCCTGAATCCCCTCAGAAACCAAAGGGGGAGATTCTCAGAAAATACTTGGGGGTTGCAAATAAATTTTTTAATGCTTCCGGAATAAGGATAGATCAGATGATTCCCCATAATAGGATGATTAATAAAGGTAATGCTTTTGCACTCATCTCAGAAGGAAAAGAGTATATTATTTATGTCGCCGAAAATGACAGAATTGATGTAGATCTGTCAGATATGAAAGGATTGCTGGAGGCTGAGTGGTATGATCCGTCCGAAGGAATATATTCTGAAAGGTTTATTGTTCATGGAGGAGGAAGTGTTTCATTTGATCCGCCTTTTTCAGAAGATGCCGCACTTTATATGAAAGTAAAAAATCAGGAGGTTGATTAGTGAGCAATAATTTCAGTCCCCTAAAATTAATAGTATCTTGATTCCAAAGGAAATCAGCATGTATGGCCGTATCATATCAACGTTCAAGAATTACCCGATAATTTTGATCCTCATGCTTGCATCAGTTCTCAGATTCTGGGGAATCTGGCATGATTATCCGTTTTCTTACTATCCCGACGAGGAGCACTTTGTGAAGAGGGCTCTTTCATTTGGCAGTGGAGACCTCAATCCTCATTGGTTTCACAAGCCGGCTTTCTTGATGTACGTCCTCTTTATTGAATATGGGCTGTTTTTTTTAATCGGTAAAATTATCGGTGTGTTCCCTGATGTTCATGCATTTGCCGTGTACTATTTCAAAAATTCCGGCCCTTTTATTTTAATAGGGAGGATTACTGTTACTTTGTTTGGAGTATTAACAGTTTATGCAACGTATAGAATCGGCGTGAGATTTTGGTCTAAACAGGCCGGACTATATGCTTCCTTGCTTTTGGCCCTGTGTTATGGACACATTTTCGCCGGGCAGGACGTTAAGGCAGATGTCCCGACAACTTTTTTTACAGTCCTGTCGGTTTATTATCTTTTAAGGATCTGCAGCTATGGTTTTCAAACGCGCGACTATGTATTTGCAGGCTTGATGGCAGGCCTGGGTACTGCGACAAAGTATTATTCCATTGCCCTCTTACCGTGCATATTTTTGGTAGCATTCATTGAAGGGCTCAGGAACAAAAATTTTCGGTCTCTATTGAAATATATTTACGCAGTAATCTCATTTTGGGCGACTTATTTCATAGCCTCTCCGTACAATTTTCTGGATCCACTTGGAAGGAGATCGACTTTCAGAAAGATAGTACAACTTTGGAATAAAACCACCCCCTGGGATCTTGACATTTATAGCTTGCAGGGTGAAAAGAGCACAAAGTTCCTTGCCAGAAATTTTGAAGGGAACTATATCACAAAATCAATTGCAAACTATTTTGATGTGCTTTTATCAAAGGAAGGGGCCGGGATCGTAATTGGTCTTATATTTCTATTTGCAAGTATATTTCTAGTGCGACATATTTCCTTGAAAAAGATGGTACTTCTTTGTTTCCCCATAATATTTTCGGTTATATCAATTACGTTTAATCCCTCTTATACAGAGCCGAGGCACCAAGTGCTAATCTATCCATTTCTGGCAGTTGCTGCAGGGATAAGTATCTCGGAAACAGCAGGTAAATTGAGAAGAGACCTCCTCGTAAAAATTCTTTTTGCTCTTTTGCTGATCCTTCCCCTTTCATCCATAATCAATAATTGCATACTGCTTTCTGGAAATGATACGAGAACATCAGCGAAGAACTGGATTGAATTGAATATACCTGCAGGAACAAAGATCCTTGTAGAAGAAAGTTCCATTAAAATCAGTCCAGACGCAGGATATTTCCATGCTCTGCTTGAAAGGGCAGAGATGTTTCAGAAAGGTCAGTTTACGACACACATGGATATAGCTTTGAAATATTCTTTAGAGGCACTGCCAGATATAACGTATGACATAACGTACATCCGATTTCCCTGGTGGCAGCTTAAGGAAAAGAAAGCTGGGACATATTATGCAGATGATGAATATGACAAGGATATGGGGAATCCTCTTAAACCTGTCGGAATTGAAACATATGATTACTATCAAAGAGAGGGATTTGAATATGTCGTGGTTAGCAGCACTAAATATGAAACGTTTATTCGTGAATCTAACGCATCTGCCCGGTTTCCGTCATTTGCCAAATTTTACAAGGATCTTTTTAATAATGCAATATTGATAAATGAATTCGTTGCTGGTGAATTCAATAGCCGTGGACCGACTGTAAAGATATTTAAAATATCATCATAATAAGTAACTTATAAATGGCTCATTAATTATCGTCTCAATTTAATATCATAATGGACATTCAACTTTCTTTTATCACATTATCCTTCAATTCTGAAGCATTTTTAGCAAAATGCTTTGATTCTGTAATGTCCAAGTGTCAGCAAGAAGGTATTACCTTCGAAATTATTGTCATTGATAATGGTTCGAAGGACAGTTCATTAAATATAATTAGGACATATCAGAAGACATATCCTGATATTTTTAAAACAATATTTTTGACGGAGAACATGGGAACAACATATACCAGAAATCTTGGTTTAAAAAAGGCGGAAGGCAGGTATATATGTATCATTGATTCAGATACAGAGATGGCAGAGGGATCACTACTGGGGGTTATGCAGACACTTGAGAATAGTGAGGAATTAGGGATTATTGCTCCCCAACTCGTGTTGCCTGATGGCAGTATTCAGAATTCAGTTAAAAAATTCCCAACCCTTTGGCATAAACTTGTTAAGCTCCCGAAAGCCATAGGTAAAATTACAATTTCTGATAATGACTTTTACAAGGACTTTCCATTTCAAGATGAAACAATTGTAGATTCGGCAATATCGGCCTGCTGGTTTTTTCAGAGAGTTTTAGTGGACGATATCGGCTATTTTGATGAAAAAATATTTTATGCACCGGAAGACGTCGATTATAGTCTGCGATTATATAAAGCGGGCAAGAAGATTCTGTATTATCCGAAACTTAAGATTTTGCATCATACCCAGCAGATTTCTCATAATAAACCATTTTCAAAGTTATCCATAAGCCACTTACTGGGGTTACTCTATTATTACAGAAAACATGGCGGCTGGATTTCAACACGAAGGATATACAGATGAATTCTTCTTGCAATGAATACATTCAAGTGATGAGCCACAGGATGTTGTTATTAATGTGTCAGACCAATATCCTGAAGATACCATTGATCAGAAAGAGGTGTGTTTTGTGAAAATAGTAAGTGTTGTCGGTGCAAGGCCGAACTTCATGAAAATTGCTCCAATTGTTGATGCAATTAATAAATATAATGGGCCGTTTGCTAATCAGCATGCTGAATTTATTGAAAACATTCTCGTTCATACCGGACAGCATTATGATAAAAAAATGTCCAGATCGTTTTTTGATGACCTTGAGATTCCTCGGCCTGATATTGATCTTGGGGTTGGATCCGGTACTCATGCGGAACAGACTGCTGAGATCATGATCCGCTTTGAGCCGGTCCTTCAGAAGGAACAGCCTGATTACGTTTTAGTCGTTGGAGATGTAAATTCCACCATAGCCTGTGCTCTTACAGCTTCAAAGCTGGGTGTAAAAATTATTCATGTTGAAGCCGGACTCAGGAGTTTTGACAGGACTATGCCGGAAGAGATTAACCGGGTGTTAACGGATGCAATATCAGATTTGCTGTTTATCAGTGAACCCAGTGGAGTTGAGAATCTTATCAGGGAAGGCATCGAGAGGGACAAGTTGTTTTTGGTGGGAAACGTGATGATTGATTCATTGATTAAACATATTGAGAAGGCTAAGCAGTCCGGGATTTTGAAAGAACTTGGATTATTGAATAATTCCAAAGCTGGTAAATCTGACTTCATTAATCCATATGCCGTACTGACACTTCATCGTCCAAGCAATGTAGACGATGCGGAAACACTGCATGCTATTCTGGAAGCGATTGAAATTGTGTCAAGAGAGTTGCCGGTTATTTTCCCGATTCACCCGAGAACCAGAAAGAACCTTGTCGAATTCGGCCTGGACAGTGCATTTAACTTCATTAGAAAGGGAGACCACCCTGAAAGAGGGATCATGTTGATTGAACCCATAGGCTATCTCGATTTTCTGAATCTTACGTCTCATGCACGTCTTGTCTTGTCCGATTCAGGGGGAATGCAGGAAGAGACCACTGTGCTCGGGATTCCCTGCCTTACTCTTAGGGAAAATACGGAGCGTCCGGTTACCGTATCGGAAGGAACAAACCGAATTGTAGGGACAGACAAGAACAAGATCATTGAGGAAGGACGCAAGGCACTGAATGGATATCATTGGGGAGGGAAAATTCCAGAGTTATGGGATGGAAAGGCTGCAGAAAGAATTATTCATATTATTTCAAGAATCTTTCTTGGTTAGATAAATGTCGTATTCAGAGTTATTCATGAATTATATGAGAAGCATACTTTATTTTTTGGTATGTGTTTTTTTTATTCCAGTTAGCGTATCCGTATCTTATGCCAAACTTCCATTTGTCATTATTTCAGTGGATGTAGAGACAAAAAAATACAGCGGTGTTGCATTGCCCCTGCCTGAACAAGTAAATGCTGTTTGTGCTGGTGACGAATCATGTGGACTACAGAAAATGGTACATATATTACAAGAAAAAGGGTATGCCGCAACTTTTTTCTATGATGTTTATGAATATAAGAAATATGATGAAGAAGCTGTGAAGAATATAGCAATATGGCTCGATCGGTCAGGCCAGGATGTTCAACTCCATACGCACCCACACTGGGCTTATGATAAAAATCGAAACCTCATGTATCAATATTCTCTTGAGGAACAGATTGAAATTATCAGAGATGGAAAAATGTTACTGGAAAAATGGATTGGTAAGCCGGTGGTAGCCCACCGGGCTGGCGCCTATGGTGCAAATGAAAACACATTAAGGGCGCTTATTGAAAATGAGATCTTCTATGACAGCTCTCTTTTTCTGGGCTGGAGAAAATCAAGAATCAATGACCTTGACCTAAATAAGAATGTTTTATCCATGTATGACGTTCTCTACCAATTTCCTGTTACTGTATATAAGAAAAATGAATATCCATCTCTGTTTGTTGATAATGTGAAGCCGATTATGACAATCAGGAAGTATGATGTTAACTGGTTTGCAGATGAATTAGAGGCGGAAAATGCTCTCAATGAAGCCATACATATAGAGCTTGATTTTATCATGCTGTTTCTCCACAGCTTTTCTTTTATAAAGGATTTTGACAATGAGGGAGAGAAAAAGACGAACTCAGATGCCATGAAGATCTTTGAGAAGCTATTAAATACAATAAAAAGGGAAGGATTGAAAGTTATTACATTCGGCGATATTG
>LJTK01000127.1
TAGGATATTACTCACGGTTATCTTATCAACAGAGAGTTGTATTTTATCCATGGTTATATTAACGTAAAGATTGGTCGTTATCATTATGCCAATGGTTATATTTATTCTATGTATAAAGAATATTTTGGATTAACAGATACCCCTTTTTCAATTGCCCCGGATCCGCGGTACCTCTATATGAGCGGGCAGCACCGTGAAGCCCTTGCCCATCTTCTCTATGGATTCAACAGCAATGGAGGATTTGTCCTGTTAACAGGAGAGGTAGGCACCGGCAAGACCACAGTCTGCCGCTGTCTCCTTGAGCAGATCCCTGAAAATTCAGCTATCGCCTTTATCTTTAATCCCAAACTTTCTTCGATAGAATTGCTTGAAACCATATGTGATGAGTTCGGTATTCAATATCCCCAGGGCACAACCAGTGCCAAGGCATTTGTAGACCTTATCAATGCCTTTCTCCTGGAAGCTGACTCCTTGAACAGAAGGGCTGTCCTCATCATCGACGAGGCCCAGAACCTGAGCTTTGATGTACTTGAGCAGCTCCGGCTTTTAACCAACCTCGAAACAAGCCACCACAAGCTGTTGCAGATTATTTTACTCGGTCAGCCTGAACTGAGAGAAAAACTGGCTCAACCGGAACTTCTCCAGCTTTCCCAGCGTATTGTTGCCCGCTACCACCTTGGGCCGCTGTCCAAAAAGGATACCGGCGCTTATGTGAAACACCGGCTTGCCATAGCAGGGATGCGCAGACCGCTCTTCCCCGACAATCTTCTTGATAAGTTATATCGACACAGCGGAGGAGTCCCCCGAATTATCAATGTCCTCTGCGACCGTGCATTACTGGGGGCCTATGCGCAGAACAAAAACACCGTCAATGCATCAACCCTTTCAAAAGCTGTCCGGGAAGTTGCCGGAGAAAAAAAGACTCAACGTAACCATAAAACCACATTGGCCTGGTCACTTTCTGTGCTCGTCATTGCTGTCTTTGGAATTGTACTTGCCTCGACATATTTTCATTCCACCGGAGTAGAAGATTCACCTGGCCTCGAGACATCCCCTGCAGCTGTTACAGAACTGCCCGGGATAACAAGTCCTCCTGTACCTGGTATGGAGACAGATTCAGTCAGGATACCAGAGTTACCATCCAATCCTGGCACGATACAATGGCCCGATAACATCCCCTCTCATAAAAGCAGCAGAATGGCCTTTAAAGCTCTTTTCAGAAAATGGGGCCTTGATGAGAGTAAAGCCATAGATTCCTCAGAATGCACCTTTTTCCGTCACGATACCTACCGCTGTCTCAGAAGCGCAGGCAGCCTGAAAAATCTCAGGGAACTGAACAGGCCCGCTGTTTTAAAACTCTTTGACAGGGAAGGCACTAAATTTTACGCAGCCCTTTTATCCATGGGAAGCAAATATGCTTCACTGGTCATTGCAGAGCAGGAAATCAGTGTTGATATCAGGGACATTGAAAATCAATGGCTCGGCGACTACTTTGTACTCTGGAAAACACCTCCGGAATACAACTATGCCCTGAAGCCGGACTCTGAAAGTCCTGCAGTGCAGTGGCTTGAACAGCAGCTGGCAACTATTCCGGGGCTCAATGTTTCGGGACCTGAAAACACAAATACTACCTTGAAGGATAAACTGAAAGGTTTTCAGCTTGCACAGGGACTGGTGCCCGATGGTATTGCAGGGGCAAGAACAGTAATACATATTAATACCTTTACCGACAGCACCGTACCACTTCTCAGGGAAAAGATGGAGCAGGACTGATCATGTCATTTATTCTTGATGCACTGAAAAAACTGGAGCAGAAAAAGCAGGACGCATCAGTTCCCGACCTCTTGACTGTTCATACAGCTGAACAGTATGACACCGGAAAAAGATCGTTCTGGCCCATCATCGTCATTGCCCTGCTTCTCCTGAATGCCGGGGTGGTTTCCTATTGGATGCTGTCTGACCGGACTGAAGACGTTGTTGTGGCAGAGGTTGATACAAGGGAAAATCAGGAGGAGCAGGCCGCTCCTCCTGAATCTGAGAAAACTACCGACAGGGAGATTCCTGTCGACAGAGCACCTGATCAACCTGTCAAGACTGCTGTCAACGAAGCAGTGATTGAAAGAACTCCGGACAAGGTCGCTCATATTGAAGAGATGCCAGCACAACCGCCCATCCCTGAAAATACCCGGGTTCAGAAAGAAGCACAGGAGCCAGTGCCCGTTGAAAGCAAAGCAGAAAAATCAGATACTGCAGATGAGACACCGCTCCTGGACCAGCTTATCAGAGAGACGTCAAGTGATACAGAGAAAATGACTACACTTCAGCGTGAAACTACTCAGAACGCCGATGCAGATCAGGACACTGCCATTCCTTCAGAGGTGCATCCTCTGAGCGCTGTTGAAAGCGAAACAGAAAAGCAGCTTCCAACGATCAGCGAGCTGCCAGCCGATGTTCGAAAAGAGATTCCTGATCTTGCGATAATCGCTCACATCTATTCCAACAATCCTTCCTCGAGAATGGTCAATATAAATGGTGATGTCCTCAGGGAGGGTGATACATTATCGGGCACATTAAAACTAGAAGAGATTACCGTTTCAGGCGTCACCTTCAATTATAAAGATCACCGCTTTCGTTTACGGGCTTTCTGAGTATGGGCAGACTTCGTATACAGAGTCTATTTTCCCAGGGTCAGGCCGGTCAGTCTGTTACGGTATGCGGTTGGGTACGGTCGAAACGGGAGTCTAAAGGGATTGCCTTTATAGCACTGAGCGACGGTTCAACGCAGGACACACTGCAGCTGGTAATTCCCTCGGAATCTTCGGCCTTTCATGAGTTGCCAGGGTGCAATACCGGGGCGGCGATAAAGGCATCAGGCATTATCAGGGAATCTCCCGGCAAAGGCCAGCAGTTTGAGATAGAGGTTTCCACCCTTGCGGTCATGGGGAATGCCGATTCAGAACACTACCCCCTTCAGAAGAAGGGACACTCTCTGGAATTCCTGAGGGATATCGGACATCTCCGGCCGAGGACCAATACCTTCGGTGCTGTCCTAAGAGTCAGGAATGTGCTTTCACAGGCTGTCCATGAGTTTTTTCAGAGTCGGGGGTTTATATGGATACACACCCCGATCATCACATCAAGTGACTGTGAGGGAGCAGGCGATCTCTTTACGGTTACGAGCCTGGACCCTGGTGAAATCAAAAAGGGAGACAGGGACACCTTCGATTATTCTCAGGACTTTTTTGGCAAGAGAGCCTATCTCACCGTAAGCGGTCAACTCGAAGCTGAGTTCCTTGCCCTGTCCATGGGAGATGTTTATACCTTCGGCCCAACCTTCAGGGCAGAGAATTCAAACACTTCACGTCACCTGTCCGAGTTCTGGATGATTGAGCCTGAAATGGCCTTTGCAGATCTTAATGATGATACGTCACTTGCCGAGCAATTTATTCATTTTCTCTGTAAACGCACCGTTGAATCCTGTCCTGATGAAATACAGTTTTTTGAGAAGTTCTATAAAAACACATCTATACGGGAGCTGGAAGCCCTCTCAGAAAAAAAGTTTGCCCGTATTTCCTACACTGAGGCTATCGACGAACTGAAGAAGTCCGGGAGGAAGTTCGAGTTCCCCGTTGAATGGGGCCTTGATCTGCAGTCTGAGCACGAGAGGTATCTGACAGATGATGTATTTCAGGGCCCTGTTACCGTGACTGACTATCCGAAAGATATAAAGGCATTCTATATGAGACTCAATGACGACGACAGGACAGTGGCAGCAATGGATGTGCTTGTCCCGAAGATAGGTGAGATCATAGGGGGAAGTCAGCGTGAGGAAAGACTGGATGTGCTTGAGGCACGATTACAGCAGGCCGGTATTCCATTGGAAAGTATCGACTGGTATCTTGATCTGCGAAGGTTTGGTTCAGCTCCGCATGCCGGTTTCGGTCTTGGGTTTGAGAGGTTTGTTCAGTACGTTACCGGCATGTCCAATATACGGGATGTCATTCCCTGCCCCAGAGCACCCCATACAATTAAATTTTAATCATATTACTTCATCAGCTTACTGTGTGCTCTTCACCGTCTGATTCAGATATTCTTTCTTCGCAACAATAAGAAACAGTCGTCCTTCCTGCTTTAAGTGGCCTGCTTTCAGTTCAGCATCATTGCCGTGGCCAAAAAATATGTCAGCCCTTCCATGATCACGAATGGCCCCCCCTGTATCCTGCACTACTACAAAACGCTGAAAAGGCTGCCAGCCCGTAATAAGTCCATCCTTAAATGCAGGCACTTCTGTCTTTACAAAGGCCAGACCTCCCCGGGGCGCAGCCTGTCTGTCCATGGCAATGGACCGGCCCGGTGTGAGGGGAACCTCTATATCGCCAAGAGGTCCATCTTCCACTTCACGGAAAAAGGTGTAACTCTGATTGTAACTCAATATACCTCTGACTTCATCGGGATGGCTGTACAGGTAGGTTCTGATCGCCTGCAATGACATTTCCTCAGGAGGTATTGTTTCCCTCAGCAGTTCTCCAATGGCCCTGTAAGGATGTCCGTTCTTCTGGGCATAATTAATGCGCTTTATCCTTCCATCAGAAAAACGTATCAGACCTGAGCCCTGGATCTGGAGAAAGAACAGTTCTATCTCCTTAACGTAGGCAAGAGGTTCGGCCCGGCCGTCCAGACTCATCCCATACACAATATCATCCCTTGAGTCATAGGGCAATAATGTGTTTCCCTCATTCCGCCCCACAATTTTCATATTGCTCCATTGCTCGGCAAAGAGGCCCAGGTCCACCTCAATCAAATCATCAGGAGTCTTATATACAGGCTCAGAATACTCTTCATCAGGCTCAGGACTCCCGTCAAGGAGGGGTTCGTAATAGCCGGTAAAAAAAGCCCTCCCCTCTGTGTTCCTGCTTTCAAAGATGAGAAATTTCCTCCTGAGTTCCCTTGCCTGCTCCTTCCCATGATAGTTCTTTACCGTCTGGAGAAAAAGATGCATGGAAGCTATCATTTCTTCAGGTGTGTAGGAAAGTTCACCGTAGTTAAAACTTTTACTGGAAGGAAGCTGCTGATAGTACTGTACAGACCGCTCTACTGACGATGCAAGACTCTCATGTGAACTGTCGTCTGTCCATAGGTTCGATTTCACTTGTGCAGACGAGAGTTGAGTCAGGGCAGGTCCCCGGGGCTTGACAAAAATGGAGCATGCTCCAACCAGTGATGCAACACAAAGAAGTATAAAAAGACCTTGTACCGTTCTGTTATTCAATGAAGGGTATTTTTTTATGCTCCAGTCCTGTCGCATCTGTCAGCCACGCAAAAAACTTCATGACCCCGAAAGAAAAAAGGGTAAAGACTACCACGGCAAAAAAGAATTTGGGCCAACGCCAGAGAACAAAAAGCAGTACGAGAGCTGCTGCGGCGGCTGCTACTGGATTGGCCTGGGCTAATGATTCTGTTTTTTCAATAAGTGCGTTTATATCCATGGATAAAATATATAAGCTTTCGTATATTACACGTTATTTGTCAGGTTATGCAATATACTTTTATACTAGTACATACTACACATATTCAATATGGATTATTTTGGACACAATAATTTCGAACAGAATACCACAGGAGGGTTATGAAGATAATTAATGTTCTTTTCATTATCCCTACCATTGTTTTTTCCATCGCTGTTCTCTTTAATGAATATTACTATTCTGATTTTGAGACTACTCTTTCAGAAGGCATTTATTTACAGGCAGGCAATGCAGACCTCAGCGCCCCGAACTGGTCTGTGCCCCTTGTCTATGACTGGAACGATGACGGCAAAAAAGACCTCCTCATAGGCAGACATTTTCGGGATAGAGCCGGAAATGCTCAAGGACAGGGATTCATCACTTTTTATGAGAATAGAGGAACTGATGATCAGCCCGCCTTTGATGGCCATTCCAATATCCAGACCTGCACGACCGCATGCAGACCGGTAGATGTGGCATCTTCAGGCTGACAGGGCTCATACCCCACGGTCGTGGACTGGAACGGTGACGGGACACATGATTTACTCGTCGGTAACGCAGTTGGCAACATCATTGTTTTTCTGAATGGAGGCACAACAAAGGAACCCCGCTTGACAGAGGGCTCCTACCTGAAGATCGGGGATGCTCTTCTTGATGCAGGCATACGAACGGCACCTGAGGCAGCAGACTGGAATGAAGACGGCTTAATTGACCTTCTTGTAGGCAGTATGGACGGAAGAATTAAAATATATCTCAATAAAGGTTCTGTATCTGCACCTGTTTTCGATTCCTATTCCCTTCTTCAGGTTGGGGGCAGAGATTTCGATGCCGGTTCCAGGTCTGCCCCCCGTGTTTATGACTGGAATAAGGACGGGAAGAAAGACCTTTTTGTCGGGGAATATGAGGGGCATATCTATTACCTGCAAAATAACGGTTCTCGTAAGAGTCCATCATTTACAAAGGCAGGCAAGCTTTACCTGAAAAGTGGAGATCTGCTCCGCTATCCCTCGCCGCAGGGATTTCCCCGATCAAGGGTGTATGTCTCTGACTGGAATAATGACGGCTATGATGATCTGCTCGTTGGAGGTGCTGACGGTAAGATAATGCTCTTTCCGGCATCCCCTGGGTCCTCAGGCTCATTTGGGGCTTATCTGAAGGGAAACCTTAATCAGTTTATTGAGACTGTAAGAAATATCTACCTCTATGTCAGGGAAAAGGGAAGATTTATTAAGCAGAAGATGCTGGGGAGCAGAGGTTAATCCGACCCGTTGCAATCACCGCAGGGGAAGTAGACACGCATTGCCTGTTTCATTTTCTCAATTGCCTCTTCCCGGGTTTTACCCCTTGCCCGGAAACCAGGGACCTTCTCACAGGTAACAATCCATGAGCCATCCATATCCTGAGATAGAACAAATTCTTTCATTTTCCTTTAAATGAATTCCGGCAGATGCAGAACGGGGACGAACATATCCAGCCTGCAAAAGCTAACAATCAACATTAACAACATACCTGGAACGTACTATTAAAATGATTTATTACAAACCTTATTGAAGCGTTCTTATAAACTCCAGATACTGCGAAGGCGGCTGTACTATCTGCATCCCGATGCTGAATGAAACACCATAGGGAGAGTTCTTGGTATTAAACCACTTTACTTCACACTCAAGATCCACATCATCACCTGATGGAAGGCTGCACTTCAGTTTCAGCATCTTTTCGAGGGCAATATCTACAATGTCCTTGGTCGTTGCTGTAACCATGTGTACCCCCTGCTCGGACATATTCATTATGATTCCAGGATACTTCGTACTGTTTGTAACCACTTCAGCATCAAGTGTTTCATTGATCCTTTCTAAGCCTCTTTTTTCCATTTCGCTCTCCTTCCTGAAGTGTCGTTTGATAATTATATCAAATAATGATTTAAATTAAAGAAAAAAGTGCCTGAATTTAGTGTCTTCACGTTATCTTTCCCATTTTCTGTTAAACTTGAGTCAAAAATTAATCAACCAGGTACGTTGAACTGTATGAAGATTTTAATGTTCTATTCGCCGTCTTTCTGGTTCAGGACATTTGAAAAAGTCCTTGATGATGTTGCAGACCAGGAGGCAGATAAAACCGAAGTCAATGCTATTGTCATTTTTTACCATATCGAGGCCGAGGATGTTGAACGGAAATCAAAGATATTGACCAGGTTGATAAAAAATATAAAATGGATCGCCGGTAAATTCAAAACAAGCCGGCTTGTCCTTCATTCCTTCAATCACCTCTCCACATCAAAGGCACCACCTGATTTTTCAGCTGCTCTTATGAGTGAAGCCAGGGAACGCCTTGTCCGGTCCGGCTTTGAGATTACTGAAACACCATTCGGCTATCTGAATGAATGGAAGATGCACGTTGCAGGAGACTCTCTTGCCAAGGTATTCAAAGACCTGTAGTAAAAAAACAATCCTTTAATATCTCTCTTCCTCTCTGCGATCCATGAAAAATATTTATAGCGAAATATATGTCTTGCTTTTATGTGTTAAATGATGTAAAACGTAGGCATGAATGAGGTCTCTTTATGACGTATAAGCAGACGTCTCATTGTCTCGTTACCCTCCTGGTTTGCTTCATCCTCGTTGCCTGCAATACCATGACCGTTCGTCCTGATGCACGTTATGAATTCGATGAGGGCCTTTCTTTATTTAATAAAGGATATTACAAAACTGCCATTCCCAGCTTTGAAAATGCTGCAAAGCTGGACCCGAACTATGCGGAACCCTTTCTGTATCTCGGTCGGTCCTATTCCTACATGCATCAGTGGGACAGGGCGATCCCGCCTCTTCGCAGGGCCCTTGGATTATCATCGGAAAAGGTATTAGATGAAGTATATGATTTGTATCTTACTGCCCTCATGGAAGCTGCGCTGACAGAGTCCAGGAAGCAGAACCATAGGGCGACTATAAATTATCTGGATGAAGCACTTACACTGAAACCACAGTCTGCAGAAATTCAGAATGAGCTGTCCCGATCCTATCTTGCCTTTGGACAGTACCTGCTGAAAAAAGAAAGAGTCGATGAAGCCCTTGAAGCCTTTGATAGTGCCCGTAAACTGTCACCTGAGAACCCTGCAATATTTATGGGGCTTGCCCGGGGCTTTCTGATAAAAGGAGATACGCTCCAGGCCATCAGAGCTGTCCAGAAGACCCTCAA
>LJTK01000080.1
CATACGCAGGGAGGATGGGTTCATGTACCTGTTGATGCGCTGGAGATACCGAGGGGGCAGCCCTATCTCGTCCATGATCTCTTAACGGATGACAAATTTATATGGCATGGAGAGAAGAACTTTATTCAACTGGATCCACAGATTGTTCCGGCGCATATATTCAGTGTGCGGAAGAGATTGAAGAGAGAAATGGATTTCGATTATTTCATGTAGGGGGAGAAGGAATTGCCGCGGAAGAGAGCGTACTTTGAGGATGATCCGTTATGGTATAAAGACGCGATTATCTACGAACTTCATGTAAAGACATTTTTTGATTCAAACAATGATGGTATCGGAGACTTTAAAGGCCTGACACAGAAACTCGACTATCTGAAGGACCTTGGAGTTACCGCTATATGGATCCTGCCCTTTTACCCGTCGCCTCTCAAAGACGATGGCTACGACATTGCTGATTATTACAACGTCAATCCTCACTATGGGATGCTCAGGGACTTCAGGGAATTCCTGCGCGAGGCCCACAGACGCAGTATACGGGTCATAACAGAGCTGGTACTGAACCATACATCCGACCAGCATCAATGGTTTCAGAAGTCCCGCAGAGCGAAAAAAGGTTCTGCCATGCGGAATTATTATGTATGGAACGACAACCCCGAAAAATACCAGGATGCGCGAATTATATTCAAAGATTTTGAACCTTCGAACTGGTCATGGGACCCTGTGGCCAAACAGTACTTCTGGCATCGATTTTATTCCCATCAGCCTGATCTGAATTTTGAAAGTCCAAGCCTGCAGCGGTCAGTTATGAAAGTGCTGGATTTCTGGTTTGAAATGGGTATTGACGGCGTGCGGCTTGACGCAATCCCCTATCTGTATGAACAGGAGGGCACAAACTGCGAGAACCTGCCGGCGACCTATGAGTTCCTCAGGAAACTGAGAAAATACCTGGATGGCCGGTTTAAGAATAAAATGTTTCTTGCTGAAGCAAACCAGTGGCCTGAGGACGCTGTTGCCTACTTTGGAGAAGGAGACATCTGCCACATGGCATTTCACTTTCCTCTCATGCCTCGAATGTTCATGGCCATTCAGATGGCAGACCGTTTTCCGGTTATTGATATCCTGGATCAGACTCCTCCCATACACGATGACTGTCAATGGGCGACATTCCTGAGAAATCATGATGAACTTACGCTGGAAATGGTCACGGACGAAGAGCGGGATTACATGTACGGTATATATGCAAAGGATGCCGTGGCGAGAATAAACCTGGGAATCCGGAGACGACTTGCCCCGCTTCTGGGCAACAACAGGAGGAAGATTGAATTGATGAACGTCCTGCTTTTTACGCTGCCCGGCACCCCGGTTATCTATTATGGCGACGAGATTGGCATGGGTGACAACTATTATCTTGGTGATCGTGATGGAGTCAGAACACCCATGCAGTGGAGTGCAGACCGTAATGCGGGATTCTCGCAGGTGAATCCACAGAAGCTGTATCTGCCGGTCATTATAGATCCGGGCTATCACTATGAGGCAGTCAATGTAGAGACACAGCAGACGAGTTCCGCATCTCTGCTCTGGTGGATGAAGCATACAATTGCAATACGAAAACGGTTCAGAGCCTTCAGCCGGGGAAGTCTGGAATTCCTGACCCCGGAAAATTCGAAGATACTGTCCTTTATTCGACAATACGAAAACGAGACGCTGCTCGTCGCTACAAACCTTTCCAAGTATGCACAAACAGCAGAGCTTGATCTTACAAAATATTCAGGACGGTTTCCGGAAGAAGTCCTGAGCCATAACAGGTTCCCCGTTATCACGGATCACCCCTATATGCTGACCTTTACCCCCCATAGCTACTATATTTTTGAATTGAAAGAGGAGACAGGACCAGCAGATACAGGTTCTGTTGGGGAACTGCGGGTATCGGGGAACTGGACAGGAATCTTTGAGGAGAAGGCATTGGAGCGGCTGGAACGATACATTCTGCCCCGTTATCTGCAGGGGCAGAGATGGTATGGGAGTAAGTCACGGACAATACGACGAATCAGGGTTGAAGACATCATTCCCTTTAACGGCGGTGCCGTTGAATCACACATTCTTATGGTAAAAGTAAAATACAGTGAAGGCCTGCCTGAAGTTTATGTTATCCCCCTTTCCTTTGCATGCCATGGCAGCGCCGGCAGGACTGCTGAGGAATTGAAATCCATGACTGCTGTCAGGGATGACGATGATCACCTGTGCCTCAGCATGGAGAAACTTCATCAGGAATGTCCTCAGGCAATCATTGCCCGTCTTGTTATCGACGGAGAAGAGGGGGTCCTCTTTGACAGTTTCTACAATCCCGTCTTCAGAGACAGAATCATTGATGTAACCGGACGGAGGAAACGATTACGGGGAAGAACGGGGGATATATTCTCTTACCCGGGGAGACAGTTCAGAAAAATTATTGGCGAACGGAGTCTGCCTCTTGAATCCGTTGTGCTGAAGGCGGAACAGAGCAATACTTCCCTTCTTTATGATAATGCCTTCTTCTTCAAACTCTACAGAAAAACATCAGAAGGAATGAACCCTGACATGGAGATTATCCGTTTCCTTACTGAGAAGACTAAGTTTGCAAGTATCCCGTCATTTGCCGGCGCACTTGAGTACAGAGTAAAAGGGCAGGATCCCTGTATCCTGGGGATGCTCCAGGAATATGTTCCAAATCAGGGGGACACATGGACATACTCACTGGACGCTGTAAAAGGGTACTATGACCGCATTCTTTCAAAGAGACATGCCATAAGTGCTGAAGAGCTTGAGATTTCCATCTTTGATTTTGATTCAACGGATATAGCACCGCAGGTGCAGGAACTCATTGGCGGCGTTTTTATTGAATTTTGCCGGTTACTCGGCAAAAGAACCGGTGAACTTCATCTGGCCCTTTCATCAGTGGATACTGACCCGGCATTTTCTCCTGAGTCATTTTCTGTTCTGTATCAGAGATCGCTCTATCAGTCCCTGAGAAGTCTGACCAGGAAGGTGTTCCAGCCTTTAGGGAAAAATTTAAAAAAGTTGCCTGAAAACCTCAGAGAAGAAGCTGAGCAAATTTATCAGTCGGAAAAAACCGTTTTAAAGTATTATGAAAAAATCCTGAAAAGAAAAATTCCTGTTACCAAGACCCGTATTCATGGCGATTATCACCTTGGTCAGGTCCTTCACACCGGCAAGGACGTAATAATTCTTGACTTTGAAGGTGAGCCTGCCCGTTCGCTGAGTGAGAGAAAGATAAAACGCTCCCCCCTTGTAGATGTTGCCGGTATGCTACGGTCTTTTCACTATGCTGTCCATGTTGAATATTTTAACCACATTGCATTAAGGCCTGAGGACTCAGGAGAGCTTCAGCCCTGGATTGATCCCTGGTTCAGGAGCGCAGGTAAAGTGTTTCTCCATTCCTATCTTGATACGGCAGGGAATGCCGATTTTATCCCAAAGGAAGCAAGGGATCTGGAAATACTGCTGAACGTATTTCTATTGGAGAAGGCAGTGTATGAAGTGGGTTACGAATTGAATAACAGACCGGACTGGCTTCTGGTACCATTCAGAGGGATACGCAGTATTCTGGGACTTTCTGAATGAAAGGATGCGTATGAGAATAGGGGCTCACTATCTGGATAATGGATGGTGTGAATTTGCTGTATGGGCTCCTTTTGCCGAAAGGGTTTCTCTCATTCTCTATTCCCCTGATGAAAGGACGGTAGCAATGCAGAAAGAAGGGGAGTACTGGAAGACTGCCCTTGACACAGTCAGCCCAGGAACACGATATAGATATCAGATTGATCGGCAGACAGAGAGGGCTGATCCTGCATCCTCCTATCAGCCAGAAGGAGTTCACGAAGCCTCTCAGGTGATCAATCACAGCGCCTTTGCATGGTCAGATACTGACTGGAAAGGAAATGGACTCCCTGAATTGATACTCTATGAGATCCACGTAGGCGCCTTTACGCAGGAAGGAACCTTTGAAGCAATCATCCCGAGACTCGACAGCCTGAAACAACTGGGAATCAATGCAATTGAGATCATGCCGGTAGCACAATTCCCGGGTGAGCGGAACTGGGGCTATGACGGTGTCTACCCCTTTGCGGTGCAGAACTCCTATGGGGGGCCTGAGGGACTGAAGAAATTTGTCAACGAGTGCCACAGAAAGGGAATATCTGTTGTGCTCGATGTGGTGTATAACCATCTTGGGCCTGAAGGCAACTATCTCAGGGATTTTGGCCCCTATTTTTCAGACAGCTACAGGACTCCCTGGGGAGAGGCGGTTAATTTTGACGGTCCCTACAGCGATGAAGTCAGAAACTTCTTTATTGAAAATGCCCTGTCCTGGTTTCAGCATTATCATATAGACGGACTCCGTCTTGACGCGATTCATGGCATTTATGATATGAGTGCCCAGCCTTTTCTTCTGGAACTGTCTGAAAGGGTCAGGGAATTCTCCAGACAGAATGGACGGGCATACTATCTGATCGCCGAATCTGATCTGAACGATGCCCGCGTCATCAGACCACATGAAAGGGGCGGATTCGGTCTTGACGCATCGTGGAATGATGATTTTCATCACGCCCTTCATACACTGCTTACCGAAGAAAAGGACTTGTACTATAGAGACTTTGGAAGAATCAGAGACCTCGGAAAGTCCCTGACGGAAGGCTACGTATATTCAGGGCAGTATTCTGCATTCAGAAAGAGAAAGCACGGGAATGACTCATCCGACATTCCTGCCGACCGGTTTGTTGTCTTTGCGCAGAACCACGATCAGACCGGCAACCGTATGAAGGGTGAACGGTTGTCCAGTCTTGTTTCATTTGAGGCTCTGAAACTGTCTGCCGGGTCAGTGATGCTCTCGCCCTATATACCGCTGCTGTTCATGGGCGAAGAGTATGGTGAAACATCCCCTTTTCTTTATTTTATCAGTCACACGGATCAGGGACTTGTCGATGCAGTACGAAGGGGAAGAAAAGAGGAGTTCAAAGGTTACTACGGGCAGGGTGACCCTCCTGACCCTCAGGCCGTTGAATCCTTTGAACGTTCATGCCTGAAGTGGCATCTTCAGGATGAGCAGCATCACCGCACCCTCCGGGAACTTTACGCTGAACTCATTCAACTGAGAAAGACCATTCCTGCCCTTGCTATCCTGGACAACACTGCTCTCCGCGTTATCTCTGATGAGCAGCAGAAGATTCTGGCAATGAAGAGATGGAGGGACGGCAGCAGGATACTGGTTTTTTTTAATTTCAGCAAAGATGATGTTTATGGCCCCACATTGTTTCTTGATGAGCCCTGGAAAAAGACTCTGGACTCCTCTGACCAGAGGTGGAGCGGGCCGGGCACTCTCCTGCCGGCAAGCATTCAACCCGGCGATGAGGTAACAGTGCGGGCCGAAAGTTTTGCCCTTTTTATCAATGAGCGTTAGCATAGGAACAGAAAAATGAAAATCCCCGTCGCCACATACAGAGTGCAATTCAATGCTGAGTTCGGTTTTGCTCAGGCACGGGACATTGCAGATTATTTTGCTGACCTCGGCATATCAACGCTTTATGCTTCTCCTGTTTTCAGGGCTAAAAAAGGGAGTTCCCATGGTTATGATGTGGTAGATACAAACAGTCTGAATCCGGACCTCGGTTCTGATGAGGAGTTCGAAGGGCTGATGAAGGTATTGAAAAGAAAAGGAATCGGTTGGATCCAGGACTTTGTCCCCAACCATATGGCCTTTGACGGTGAAAACGAGAAGCTCATGGATCTTCTTGAGAACGGGCAGGATTCAAAATACTATAATTTCTTCGATATTGATTGGAGCCATTTTGACGAAGGCCTGAGAAATCGTCTGCTCACTCCTTTTCTTGGCAGACATTACGGTGAATCGCTGGATGCAGGAGAAATTGTTCTCCGGTACAGTGACAGAGGATTCTATTTTCAATATTACGACCTGGTCCTGCCTCTGAAAATAGAATCTTACACGCGTATTTTGACACAGGGGCACAGTGAATTAGCAAAAAAACTGGGCGATGAAAATCCTTCGCTGATCAAGTTCCACAGCATCATCCATTCGCTGAATACCCTTCCTTCATCACAGGATGACATGACCGGCAGGTACAATCAGATACGCTTTATCAAAAGCATGCTCTGGGAGCTCTATACAGCGAATGATGATATCAGGGATTTTATCGGTGAAAAAGTTATTACCGTTGACGGCGGCAATATACCAGAAGACCACCTTAACTTCCTTGACAATCTGCTTGCCGAACAATTTTTTCGCATAGCCTTCTGGAAAGTCGCATCCGAAGAAATCAATTACCGCAGATTTTTTAATATTAACGGTCTTATTTCCCTGAGAATGGAAAATGATCAGGTTTTCGATCAGACGCATGTATTACTGCAGAAGATGATAAAGGAAAAAAAGATCAGCGGCCTGAGAATTGACCACATAGACGGGCTGTACGACCCCACCGGCTATCTGAGGCGGTTGCGGGATAAGTCGGGTGATCTTTTTATCGTTGTAGAAAAAATTCTTGACATTCATGAGGAACTTCCGTCACTCTGGCCTGTCCAGGGAACGACAGGGTATGAATATCTGAATTACATCAACGGAATTTTCTGCGATGAGACCAATGGAAGCGCTATGAACAAACTCTATTACAGTTATACCGGCATGAAGAGCTCCTATGAGGCAATGCTGTACGAAAAAAACCAACTCATCATAGAAAAAGACATGACAGGTGACGTTGATAACCTCGCTCATCTGTTAAAAAAAATTTCCAGCAAGGACAGATACGGTAATGACATGACGATCTACGGACTCAAAAAGGCCATTATCGAGATTCTTGCACTCTTCCCGGTATATAGAACATATATGAGGCTTGATTACTGCAGTGATGCAGACCGTCATTTAATCAGGGAGACTCTCACAAAGGCCCTTGGCCTGAATCCGGAATTATTGAATGAACTGAAGTTTATCGAACAGTTCCTTCTTCTTGAATTCAGTGAATATCATACAGCAGAGGATAAGGCAAACTGGTACCATTTCATCTCCCGGTTCCAGCAGTTGACAGGCCCGTTGATGGCAAAGAGTCTGGAAGACACAACCCTTTACGTCTATAACAGACTGCTTTCGTTAAACGAGGTCGGAAGCAGCCCGGACAGGTTTGGTACATCAGTAACAGCATTTCATGATTATATTCTTAAGAGGTCCCGCAGACTGCCCCATTCCATGAACGCCACATCTACCCATGACACCAAGAGAGGAGAGGATGTAAGGGCACGGATCAATGTTCTTTCTGAAATCCCCGAGGTATGGGAAAGCAATCTCAGAAAGTGGAGCAGACTGAACAGAAAGAAAAAGAAATCCATAAAAGGAATAACCATACCGGACAAAAATGATGAGTATTTTCTCTATCAGACATTAATCGGCACATACCCTTCGAATTCAGGGGAGATTGAGAGCTTTCATGACAGATTAAAGGCATATACGATAAAGGCAGTCAGGGAAGCAAAGGTGCATACGGAATGGCTAAGGCCGGATACAGATTATGAGAAATATTATATTGCCTTTATTGAGAAGATCCTGAAATCTTCAGACCAGAACCGTTTTCTTGAGGAATTTCTGACTTTTCAGAAGATGATTGCCTATTACGGCATTTTCAACTCCCTTTCACAGACACTTATCAAAATAGCGTCGCCGGGAGTCCCTGATTTTTATCAGGGCACAGAATTCTGGGACCTGAATATGGTGGACCCTGACAATCGACGGCCCGTTGATTACGGCCTCAGAAAATGGCTTTTTAATGAGATGAAAAGCAGAGAGTCAGTGGATCGATTAAAGCTGATAGGTGAGCTCTTGTCCACAAAAGAGGACGGACGGATTAAGCTTTTTCTTATGTATAAGGCCCTTTCCGCAAGGAATAAAGAGAAAGTCCTTTTCCAGAAAGGGTCCTATATCCCGCTTGAAACAGCCGGCAGGCACAAAGACAGCATACTGTCCTTTGCCCGGGCATACAAACCGGTGTGGATGATCGCCATAGCTCCTCGCTTCCTGACAGGCGTTGTGGGGGAGCATCAATATCCCTTTGGAATGGAGGTCTGGCACGATACGCACATACAACTGCCCCCGCAGGCACCCACTGCCTGGAAGGATGTGATAACGGGTGAAACCTTTACGTTTGAGAAAGAACTTACTGTAGGAACGGTGCTGAAATATTTTCCTGTTGCCCTGCTTCTCAACACAGAAAAGGGGAAAGGCAGAAAATCCGGGATCGTGCCCCCATAGAGGAGCGTTGGTAACCGGCTTTCCCCCGCACTCCGGCATGTTACGGCATCGGTATTTCTACGTTGTCAAGCAGGCAATGGTATGCAAGAATAAACATTGCAGCATTCCATGACTGTCCTGCCATGCCCATTGGTTTGCCTGATTTACCATGCAGCCACTCATTGAACTCCCAGTTATTTACGCTGCATGCCCGTGCATAACGCTCAAGTTCTTCTCTGGCAAGCACGTGCTTTTTCAATTTATGAAGGAGCATTATCCAGAATCCGGCAACAAAAGGCCATATCCCTCCGTTATGGTATTGATAGGGGAAATTCTGTTTGTGCCGCGACATATAGTTGCGCCATAGCGGGCTGTTCTGACGGATAGGGTGGTGCACTACCTTGACTGGACGAAGCTGAGATAGATGAAAGACCGAATAACATGCTCAGGATATTGGCAAAGACGTCCAAGTCAGGCCCCCAGAAAGAAAGATTCACAAAGCTCAGATAGAAATCTGTAGGGGACGCCTCTTTTTTAACGTAATGTGTCAGTATGCGGGCTCTCCTGCTGTTCGGGATGGATCGGGTAAAGGGTGCAAAGATATGTTTGAAGTAGTACCTGGTCTTTTTAATATTCGGGACGTCATATATTTTTTTTACGTGGTACCAGAGAACATTCGAATACAGAACAAATCCGGACCGGGGCATAATATCGGCCCAGTCGCTCGCCTCATTCTGAATCAGGAGAAACAGATTCTGATGCTCCTGACAGTGCAGCCAGTATAAAGCCTTTTCAATTTTTTTATTCAGTCGAGTCCTGATGCTGCTGTCCCCGAGAAAACGTGCATAAAAATCTATGGCAATCAGCCACCAGAGAGTGGCGTCTATGCATCCTGCATACCAGAAATCGGCCTCATTTTTTTCCGGCTGAACGAATTTTGGTATCTGGCCGTTTGGAGCCTGAAACTTCGCTAATGTTAAAAGGCTTTTCTTTGCTGATGTAATCAGCTCCCTGTCACCGGAGACGATCATCCCGAGGGAACAGATTGCCGCATCTCGACCGAATATACTTGCATAATATCGGCCCTCTGCCTTTTTGGATTTTGAAGCTGCGTTGATACCCATGGGCCCGGAATTTTTCTTTAACAGGGCCAGCGAGCGGTTGTAACATTCAATGAGTATCTCTTGATCAGCATGATTTACTGAGCGCATCTACCTACACTATCACTATATCGATGCCAAGAGCAAACATTCACTATGCTCTTGGAAGATTTTACAGGATGGTATATAGTTATAGAAATGGATTGATAACTCTCATCATTAAACAGAGGTAAATTATGGGGAAAGCAAAGCAGGGTAAGTCGGTTAAAAAGTCTGATAATGATGATGACCTGTACAGGGACATTGTAGTATCCACAAATACGCTTATCTGGAGAACAGACGGTGAAGGGCGCTTTTCATTCCTCAATCCTGCCTGGGAGAAAAATTGTGGATACTCCGTTGATGAGATGCTCGGACGGCCTTTCTCGGAATTTCAGATCCCTGAAGCAGCAGAACATTATAAAAACGCATTTCGAAACTGCCTGATAGGCGAATCCGTCATAGGGCATGAGACAACCTGCCTCTCCAGGGATGGAGATGAAATTAATCTTGTTCTGAATATGACGCCCCTGTATGACAGCGACAGTGTCGTCACGGGGACCCAGGGGACTGCCCATGACGTAACTGAACAGAAGCGTGCGGATAAATTGTTGCAGTACATCAGCGCCAAGGACGAACTGACGGGCTTGTATAATCTCCATACCTTCATGAGCATGACCGAACAGCAGATTAAAAACGCCGAAAGGGAAAAGAAGGAGATACTGGTTATTTACACAGGTCTGGACAATGTGGATTTAATAAAAGAGATTCACGGCAGTGAGGCAGTTGAGCGGCTTTTAATTGATACAGCCGATATCCTCAGAAAGACTTTTCGCGAGACTGACATCCTTGCTCTTACCGGCGGAGAGGAGTTCGCTGTTTCTACTCTCGTTCATTCTCAGAACACGGAAGATATGATCCTTGCACGGTTACAGGGTAATCTTGATCAATACAATGAAGACAGGGAAGGAGTGCTCAGGCTGTATCTGAGTGTCGGAACATCATTTTATAATCCGGAACACCCTGCCCCTATTGAATATGTACTCTCTGAAGCTGACGAAAAAATGCACGAGGACAGAGAAAACAGGGAGAGCTGAGAATTAGAGAATTACCA
>LJTK01000128.1
GCCGTAAAATTCCTGGGTATCTGAGTCGCCGTCGGCGTTAATCGCGTAATATATCCAGCCGACGCCGTACCCCAGTTTTTCATAGGCGCCGTCATAGGAAAGCGTGTAATCCGTTTCAACCCACTTGTGCGTGTCCGCACCATAGAGATCTGTATCCAGGCTGGCCCAGAGGTTGGCTCCGAACCCTTTATAGCCGACTGATACCGAAGGTTGAATGGCTATACTGTCCTTACTTAATTCAAAACCGCGCCAGATATACTGCGAGTAAAAGCCTACCGAGGCATCGGCCGAGGGTACTTCCTCCTCTGCCATTGCAGCCGGCGCCCCGGCTGCAAAGAGAAGAGCTGCTGCGGTAATTCCTGTGATCAGTTTTTTTGTTGTGCTAAATTTCATTGGTGTATTCTCCTTGTTTTTTATAGGTTTCTCTTTTCTCCACGGCGTGTAATACGCCCTCTCCTGATTAATTTACAGGTGATACTTGAAGGTTATTTACTGCTGGTGAATTCCGGGTAAGCTTCGAGGCCGCACTCTGAGATGTCAACACCTTCGAGCTCTTCCTCTTCACTGACACGGATTCCCATAACTGCTTTCATAATGGACCAGACGACTATACTTGTCCCAAAGACCCAGCCAAATATAACACCAATACCGGTGAGCTGAGCCATCAGCGAGCCATCGGGGTTGGTAAATGCTACGGCAATCAATCCCCAGATGCCGACCACGCCGTGCACTGAAATAGCACCTACCGGATCGTCAACTCGTGCTTTATCCATAAAGACGATGGATGGAACAACCAGAAGGCCGCCGATGACTCCTACAATAGTTGCTACCAAGGGCGTGGGAGTTAACGGCTCTGCCGTAATGGCTACGAGACCTGCCAGAGCGCCGTTCAGGGCCATGGTAAGGTCAGCCTTGCCGAACCAGACCTGGGAGAGCAGCAGGGCAGCAACCAGGCCGCCGGCAGCAGCCATATTGGTGTTGACAAAGACCAGGGAAACGGCATTTGATTCTTCGATATTACTGATAATAAGCTCGGAACCGCCGTTGAAGCCAAACCAGCCCATCCAGAGGATAAAGGTTCCCAGAGTAGCGAGGGGCAGGTTGGAGCCAGGGATGGCTTTTACCTTGCCGCCCACATACTTGCCTTTTCGTGCGCCAAGAATTAGAACACCTGCAAGGGCAGCCGAGGCTCCACAGAGGTGAACGACACCGGAACCTGCGAAGTCCAGGAAACCAAGGTTGTCGAGAAAGCCGCCGCCCCATTTCCAGTACCCTTCAACAGGGTAGATAAACCCGGTAAGGACCATTGCGAAAATCAGGAAACTCCAGAGTTTCATTCTCTCGGCAACCGCACCTGATACAATAGACATAGCAGCGCCTACGAAAACGACCTGGAAGAAAAAATCGGACATGGCGGAATAATAAATTTCCCCACCGCTTGCCAAGACTGCGTCAACAGCATTGTCCGCGCCCAGAAAGAAACTGAAGCCGGGAATGAAGCCGTTGGGGCCGCCGCCGTACATAATGTTATATCCAACAAACATGTACATGATGCTGGCAATTGCATAGAGGGCTATGTTTTTAGTCAAAATTTCAACTACATTCTTACTGCGGACCAGGCCTGCCTCAAGCATTGCAAATCCACATGCCATCCACATGACCAGGGCGCCTGACATGAGAAAATAAAAGGTGTCAATTGAGTATGCCAGGTGAATCACTTTCTCAGCCACCCCCGGCTCCTCAGCAAGTACCGGGGCAGCAGACAGAGCAGTCAGTCCCAGCATGGCAAATGATAATTTAAATAATCGTTTCATGGTGTTATCTCCTTGAATTACAAAATTGTAAATTATATGGCGTCCTTGTCCCTTTCCCTTGTTCTAATTCTGCAGACCGTTTCAACCGGAAGAACGAAAATTTTACCATCGCCAATTTTGCCGGTATTAACTGCTCCAATGATAGTTTCAATGATCTGCTCAACCTGTTCATCGTTTGCAACGATTTCGACTTTAACCTTTGGAATGAAGTCGACGACGTACTCAGCACCCCGATACACTTCCTTGTGGCCTTTCTGCCTTCCAAAACCTTTAACCTCCGAAACGGTCATGCCGTGCAGGCCGAGGCCTGAAAAGGCTTCCTTAAGGTCGTCAAGCTTGAAGGGCTTGATAATTGCTTCAATTTTTTTCATTTTTGTCCTCCGTTAGTTTCATTATTGTAAGAAAAACTTAAAAATGCATTTTTCGCTTTTTAATACAACAACCGTGCCAAAGTGCACAATGACATGGTCTTTGTGTCTTTTAAGTATATAATTTTATTATATTAAAAAAAATTATTAAACGTTGCCCAGCTGTTCGAGCCAGTCAATTTATTACAATTATGAAATAAAATACTAATGGAAAGTTATATATTATTACAATTTTGTAATTATGTCATGATGTGTTGAGCAGGCGACTGGTCTGGTTGGAATTGGGACGCAATGCCCTGGCAAGGCAGGCTGATATGCGGATGGAAAGTTATAACAATCTTGTAATTTTTTGTTATAAAAATGCTACATTATTGTTATTTTCTGATAGTGCCCAATGGGTGCGAGAATAAAATATTTCATATATTTACATAGTTAGCTTATTATTTCTCTTTTGGCATGCCTTTTGCTGTACCTTTTATCATTTGATAGAAGCAGACTGCATAACTTTGTTTTTGAATAATCAACATTATATCATTTAAAAAAGAGGAGGATTTTTCATATGAATTCCGGCGATACAGCTTTTATGTTGGTAGCCACAGCCTTGGTCATGTTCATGACCCCCGGTCTGGCTTTGTTTTATGGAGGGCTTGTGCGTTCCAAAAATGTACTTGCCACCATTATGCAGAGTTTTATCTGCCTTGGTCTGATATCAATTACCTGGGTACTTTTTGGTTACTCTCTGGCATTCGGTCCGGATATCGGCGGATTTATTGGCAATTTGGACTTTGCCATGCTCAAGGGTGTCGGATTGACCCCCGGGCCTTATTCAGACACAATCCCGGACTTGCTGTTTGTGGCTTTTCAGATGATGTTCGCAATCATTACTCCGGCGTTGATCACCGGTGCCTTTGCCGAGCGCATGAAGTTTACGGCCTTTCTGCTGTTCACCGTTCTCTGGAGTACCCTGGTTTATCTGCCTGTATGCCACTGGGTATGGGGCGGCGGCTGGATCGGCAGTCATGGCGCCCTGGATTTTGCGGGCGGCACAGTTATTCATATAAATTCCGGTGCTGCAGCACTGGTTGCAGCTATTGTGATAGGCAAAAGAAAGGGTTGGGGCAGGGAAGCTTTTCATCCACATAACCTGACAATGACCATCATGGGTGCCTCCATACTATGGTTTGGCTGGTTTGGGTTTAATGCCGGATCTGCTTTGGCGGCCGGAGATATATCAACGCTGGCCTTTTTTACTACTCAGGTGGCCACTGGTGCCGCGGCCCTGTCTTGGGTAATTGCTGAGTGGGCCATCCAGGGCAAGCCAACTACCCTGGGTGCTGCCTCGGGAGCAGTGGCCGGCCTGGTGGCCATTACCCCAGGCGCCGGTTTTGTAGGGCCGGGTGCCGCAATTCTAATCGGCCTGGCTGCTGGGGTTATTTGCTACCTGGCAGTGGTTGCGAAAAGCAAACTGGGCTATGATGACGCCCTGGACGTTGTTGCTGTGCATGGCCTTGGCGGCCTCTGGGGGGCACTGGCTACTGGGCTGTTTGCGTCCACCGCTTGGAATCCGGGCGGCGCTGACGGGCTTTTTTTCGGCAATCCCAAGCTTTTTGCTGTGCAGGCTTATGGCGCGGTTGCAACCATAGCATATTCGATGATTGTGACCTTTATTATCTTAAAGGTTATTGATGTTATAGTCGGCCTGCGGGTCAACGATGAAGAAGAAGTGCAGGGCCTTGACCTTACAGAGCATAGCGAGGTCGGCTATACCCTGTAATTTGACTGTAGATTTAAATGAAAGTGATTACATAAAAGTTAAACAATAGTGTAATAAAAAAGGCTCATTATTACACTATTGTAATAATTAACCTGTATGAAGTGGTCAGCAATATTTATATTAAATAAATAATTACAGGAGGTTATATTTAATCAATCAGCCTGGCATTCATTTTGCTCTTCTAACCTTAATTTATTTTAGGTCTGTTTTTAGTAAAGAAACTGAATTGGGGGAGGAGAGTAAATGATTGATACAGGGGATACCGCGTTTATTTTAGCAGCAGCCGGACTTGTTTTACTGATGACACCGGGCCTTGCCCTTTTTTACGGGGGCATGGTCCGCAGCAAGAACGTGCTTGGCACGGTCCTGCAGAGTTTCATCATGATATCGGTGATCAGTCTTGAGTGGGTTTATATTGGCTACAGTATGTCGTTCGGGCCGGATGTTGGAGGTTTTATCGGCGATCTTTCTTTTTTCGCACTGAAAGGGGTCACTGCGGCGCCAAGCGAAAATTATGCCACAACAATCCCACAGACGGTATTCATGGTTTACCAGTGCATGTTTGCCATTATTACTCCGGCGCTGATAACCGGTGCTTTTGCTGAGCGTATGCGCTTCGGGCCGTTTCTTGTTTTCAGTTTGCTCTGGACAATCCTGGTTTACAATCCGGTGTGCCATTGGATCTGGGGTGCCGGTGGCTGGCTGGGCAATAAAGGAGTACTGGATTTTGCCGGCGGCCTGGTTGTCCATCTAACATCAGGTGCAGCCGCCCTGGCAGCTGCTTTAATCCTCGGGCCGCGTAAAGGATATGGAAAGGATAGCTTCATGCCGCATAATCTGCCTATGACATTACTTGGAACTGGACTTCTCTGGTTCGGCTGGTTCGGCTTTAATGGTGGTTCTGCTTTGGCGGCGGACGGTATTGCCGCCACAGCTTTTGTGGCAACCCACCTGGGTGGTATGGCCGGTATGGCCATGTGGCTGCTGGTCGAATATCTGCACCGCGGCAAGCCTACTACCCTGGGGGCAGCTTCCGGAGCGATTGCCGGCCTTGCCACCATAACCCCTACGGCTGGTTTTGTCGGTCCCAATGCGGCCATACTGATTGGTTTGCTTGCTGGGGCAGGATGCTATTATGCGGTGACGCTGAAAGGAAAATTCGGCTATGACGACAGCCTGGACGTTGTCGGCATCCATGGCGTGGGTGGGGTAATCGGTACCATCAGTTTAGGGATATTCGCTTCCACAGCTGTCAACCCGGGTGGCGCGAATGGCCTGCTGGCCGGCAATGCTGGTTTTCTGGGTACCCAGGTTTTCGGTGTATTGGTTGTCGGGATATATGCATTTGGGCTGAGCTGGGTTCTGCTCAAAATTGTGGACGGTGTCATGGGCTTAAGGCTGAGTGAAGAATCCGAGGTGCAGGGACTGGATTTAAGTGAACACAGTGAAACAGCTTACAGCTAACACTGTAATCGCTAAACAATAGATAATGAAAGAAAGGAGCAGGTCATGAAAAAAATTGAGGCAATTATCAAGCCGTTCAAACTGGATGATGTCAAAGAGGCCTTAAATGGTATTGGCATCAAGGGCATGACAATATCAGAGGTAAAAGGCTATGGCCGCCAGAAGGGGCACAAGGAGATCTACCGTGGCGCTGAGTATATTGTCGATTTTATTCCCAAGGCAAAAATGGAGATCATCGTTGATGCCGACCAGGTGGATGAGGTTATCGAGACTATCTGCAAGGCTGCCCAGACCGGCAAGATTGGTGACGGCAAGATCTTTGTGCTGCCCGTAGATGAGGTAGTCAGGGTCAGGACAGGAGAAAAGGGCAAGGAGGCCATTTAGTAAGTACCACCCCAAATTAAACCAATATGGCAGATGCTAGCTTTTACAATAAACCTCCGGCACAAATTCAATTTGACGGGGGCATCGTGGGTCAAACTTCAATGTTACACAAGGTAACCGACCAGCAGAAAACTTACGGGCTTCGCGCCAGGAAGGAAGCCCTTGATGCTCTATGGAAACAGGGGGTCAGTGGTCATGCCTTGCTGAAACAGCACACTGAGTTCATTGACCACCATATTCAGAACAGCTTTGACGAATGTGAAGCAGCAGGCAAAGGATTTTCGTTGGTCGCCCTGGGTGGGTATGGGCGAAAAGAGCTCTTTCCTTTTTCCGATATAGACCTGATGCTGCTTTACGAGCGAAAAGCCAAGAAAAACCTGGAAAAGGTTGCTGATGCTGTTCTCTACCCCCTGTGGGATGCCGGACTGGAAGTTGGCCATGCGGTCCGCACAGTAAAAGAATGCCTGGCCGATGCAAAGGCTGACTTTTTCTTTCAGGTAGCCATGCTTGACGCTCGACTTTTGACAGGCTCAAAGTCACTGTTTGATGAACTGCAAGACAAATACAGAAGAAAGTTCATTGAAGGCCATCGGAGCGATTTTTTACGGGAAATGCTGGAGTACAGGGCAAAGCGTCAAGCTGATTTCGGCAAGCACGCCTATTTGCTTGAGCCGCATATCAAGGAGAGCCGAGGTGGTTTCAGGGACTTTCAGGCCATGCTGTGGACAGCCCAGTTTATTTTCGGTCTGCATGGACTCCATGATCTTTATGATGCAGGCATACTCACCGCGGCTGAACTCGAAAAGCTTGAAGAGGCCTACGACTACCTGGTTCGTATCCGCAACCGGCTGCATTATGTTAGCTGCCGCAAGAATGACCAGCTCTATTTTGAACACCAGGAGGAAATGGCCCGGGCTTTCGGGTTCAAGAACGATAAATCGAGGCTGGCGGTAGAATACTTCATGCGAGACGTATACGGCCACATGGAGACAATCAGGGTAGGGACCGACCTTTTTTTTGAACATGTGAACGAGGTGCTTGATCATGATTTTAAAGCCAGGGACAAGAAGGTTCTTGAGCCTGGTCTTGAGATCAGGCACAACAGAATCCACCTGGCCAGCCAGGAGCTCCTTAATTCAAAGCCAATACTCATGATGCGGCTGTTTACCCAGTCTGCTAAAACAGGCATACCGGTCCATCACCGGACAAAAAAATTAGTCAGTGCCAATCTCGATTTGATAACAGAAAAACAACGCCATTCCCGCCGTATGGCCCAACCTTTCTGGGCCCTCCTGACAGATACCAATGACCCGCTGCTGGGACTTACAGCTATGTTGGAAACAGGGCTTCTGGCAGCCTATATACCAGAATTCAATAAAGTTGAATCTCTGGCTCAGCATGACATTTATCATGTGTTTACCGTTGACCGGCACCTTCTGCAGGTGATTGGTGAACTGCAGAAACTTCGTAATAAGGAAAGGAGCATATTCAACACAGTCAAAGCCGAGCATGTTCTTTTCCTGGCCGGTCTGCTTCATGATATCGGTAAGGGATTTGGCACCGGACATGCTGAAAGAGGTGGCGACCTGGCCCGGACCATCGGCAGCCGCATGGGGCTCTCAGATGTTGAGGTGGACAACCTGGCATTTCTTGTTCGCAACCACCTTTTTCTTTCCCATACGGCTTTGCGTCGTGACCTGGAGGATGAGGAACTCATCATGCGCTGTGCTGAAAGAGTTCAGAGCCCGGAGCGGTTGGCCATGCTTTATCTGCTTACCATAGCAGATGCCAAGGCAACAGGACCCTCGGTGTGGAACGAGTGGAAAGCTGCGCTGCTTCAGGAGCTTTATCTGAAAATTGCGCTTTTGCTTGAACACAGTGATCTCTCTGAGCAGGATAAGAATCAGGGAGCCAAGCTTGGTGCCAGATGGATGCGGGAAAAGATTTTTGAGCTGTTGCCACATGATGCTGATATGGACCTGGCCATGCTCCCCGATGACTATCTTTTAAACTTTGCCCCGGAAGACGTTGTTGAGCATCTCCGACACCGTCAGGGTTTGGCAAAAAAGGATATTCTGCTCTTTCACGAAGAGCGCCAGGAGTCCTGGTCGCTGCTGTTGGTCACCAGGGACAGGCCAGGGCTTTTAGCCAAGATATTCGGGGTTCTGGCATTGCATAACCTGAATGTCCTGGCCGCCCAGATCTTCACCTGGGATGACGGCACGGTGATCGATACCATTGAAGTAAGTTCCTCCATTTCGCAGAACTATCAGGACCAGAACTGGCAAGGACTGGCGCGGGATCTTGATATGGCGGTAAACCAGCGATTGGGCCTTGAACATAGATTATATAAAAAACTGGCTCCATTGCGAAAGACAATCGGCGGGACTGAGAAGCGGTTGGACGCCAAGATAGAAATAGATAACCGATCATCTGAAATTTATACAATAATTGAGGCTTACGGCCACGACCGGATAGGTATGCTGTATGAGATCACCAGGATACTTTCCGATTTCGGCATAAATATTTACCGGGCAAGGATCGGCACGCGGGCAGACCAGGTTGTTGATGTATTCTATGTTTTAGATTATGACGGGAGAAAGATTAAAGATCCTGCCTTTAAGGAAGAACTGCAAGAGGGATTGCTGTACGCAGTCTCTAATGTATAGAAGGTAAAGAGAGAGGCAACAGAAATACATTTATATGAATTAAAGGAGTTTTCTGTTCCGAAAACATGAAGAATTAACCACAAAATAAAGGAGACAAAAAATGACTAGAGCGCAAATCATGAAGATTATCAAGGACAAGAATGTCCAGTTTTTCCGGCTGCAGTTTATTGATATAAACGGTTCCGGCTGCAGTTTATTGATATAAACGGCATCATGAAAAACGTGGCAGTACCGAAAAGCCAGATCGAAAAAGCCCTGGATGGTGACATCATGTTTGACGGGTCTTCCATTGACGGCTTTGTGCGCATCAATGAATCTGACATGTACCTGAAGCCGGATTATAATACCTTTACGGTGTTGCCTTGGAGAATAAAGGAAGGTGTGGCTGCTGCCAGGATCATCTGTGATGTTTACAAGTTTGACGGCAAGACCCCTTTTGATGGCTGCCCTCGTGTCAACCTGAAGCGGGTGCTTGCCGAAGCCAAGAAAATGGGTTTTACCATGAATGTCGGGACAGAGGCAGAGTTCTTCCTGTTCAAACGGGATGAAAATGGAGATGCCACCACTGAAACCCATGACACAGCAGGATATTTCAC
>LJTK01000129.1
CAATTGGGGCGTCGTCAAGCGGTAAGACACAGGATTTTGGTTCCTGCATTCGGAGGTTCGAATCCTCCCGCCCCAGCCAGAAAGATACTCTGCCTCAGGAGCAGGGGTGATGAAGATTTGGCGGCAGAGATAAAATAAAAAAAACAAAAAGAGCCATGCCTAACATTATCAAGGTATTTTCCGGAAATGCCAACCCTGAACTAGCGAAAGAGATTTGTGATTACCTCAAGATCTCATTGTCCAAGGTCGAGTTGAGAAGATTCAGTGATGGTGAGATTTTTGTGGAAATCGGTGAAAATGTACGTGGAACAGATGTATTTGTCATTCAGCCGACCTGTACGCCGGTAAATGATCACCTGATGGAACTCGTTATCATGGTAGATGCTTTGCGGCGTGCCTCTGCCAGAAGAATTACCGCAGTTCTTCCCTACTATGGCTATGCCCGGCAGGACAGGAAAGTGGCTCCCCGTGTGCCGATTACGGCCAAGGTTGTAGCTGAAATGCTGATGGTTGTCGGTGTACGCCGTGTGCTGGCCATGGATCTTCATGCCGGCCAGATCCAGGGTTTCTTTAATATTCCGGTGGACCACCTTTATGCTGCCCCGGTCTTGCTCAAGTATATAAATGAGACCTTCAAGAACGTGGTCATGGTATCTCCAGATGCCGGCGGGGTGGAGAGAACCCGTGCTTTTGCCAAGCGCTTGAAAGCTGACCTGGCAATTATTGACAAGCGCCGTGACCGCCCCAACGAGTCTCAGGCAATGAATGTTATTGGTGACGTTGAGGGGAAGACAGCTGTACTTCTTGATGATATGGTGGATACGGCCGGGACTCTTTGCAATGCTGCAGCAATGCTGAAAGAGGCCGGTGCAGTTGAAGTACATGCCTGCTGTTCCCATGGAGTGCTTTCGGGTCCAGCCATTGAGCGGCTTGAAGCCTCGGTGATCAAGTCCCTCGTAGTGACAAACAGTATTCCTCTGCGCGGTAAAGCAGAAGAATGCGATAAGATCAAGGTGCTTTCAGTATCGCATCTTTTAGGTGAGGCCATTCGCCGCATTCACTCGGAAGATTCGGTGAGTTCACTGTTTGTTTGAACAGTTATAAAAGAAGAAGAGAAATTATCTGTAATTAAAATAAAATTGACCGGGAGATCAACGACTGGATGGTTGTTGTAATATTTCCGGCTATCTTGTTTAAGGAGGAAACAAAAAATGATACAGCAGGATATGACTGCCGCGGTGAGGCAGGATTTTGGCAAAGGAGCGGCCCATCGATTACGGCGGAGCGGATATGCCCCCGCTGTACTGTATGGGAAGAAATCAGAACCCATAGCCCTTGCCATGGAGACTAAAACTCTGACAAAAGATCTCTTGCAGCTTCATGGTCATAACGTGGTGGTGAGCCTCGATATTGAAGGTGAAAAAGGAAAGAAAAAACATCATGTGCTGATTAAAGATATCCAGACGGATCCCATTACAGATTCTGTCCTGCACGTGGATTTTTTCGAGATCGACCTGGACAAGGAAATCATCCTGGATGTCCCGGTTGTGTATACAGGTACAGCTAAAGGTGTTGATATGGGCGGCATCCTGAACATTATGGCACACACGATAAAGATAAAAGGTATGCCGCTTGCCATTCCTGATGATATAACAGTAGACGTGACTCCCCTGGAATTGACCAGTCATGGAATTACCTGCGCTGATCTGGCAATCCCGGAAAATGTAACACTCGAAGAAGAGCTGGACAAAGTCTGTGTCTCTGTTGTTGCTCCCAAGGCCGTTGAAGAGGAAGTCGAAGAGGAGGAAGCTGCAGAGGCCGAAGAAGGTGCAGAGGCCGAAGAAGGTGAGGAGCCGGCCGCGGCTGCAGAGGAGTAATTGGGCTCCCTTCTTTTTTTGCAAGAATATAATGGGCCGGGAAACAGCAGCACTTTTTCCCGGCCCTTTGTTTTGCAGTCGAGCAAATCGTTATTTTTAACAATTGAGAATATCTGACAGGGTTATTTTGTAATGCATTTGATCGTAGGCCTCGGAAATCCAGGTCAGCAGTATGCCGGTACACGGCATAATGTCGGTTTCATGATAGTTGATTATCTTGCCGAAAAAAATAATCTGACTTTTACAGATTCCAGGTGGAAGGCTGCAGTTGCAAAAGCAGTTATGTGGGATATGTCGGTAATCCTGCTGAAACCTCAAACATTTATGAATTTAAGTGGTACGGCTGTAGCACAGGCGGCACATTTTTATAAACTGCAGCCCGACAAGATTATTATCATTCATGACGACCTGGATATTGAGTTTGGCCGCTTAAAGATAGTTTCAGGTGGCGGAGATGGCGGACACAAGGGTATCCGTTCGATATCAGATCATCTCGGCACAAAGAATTTTCCGAGGATAAAAGTCGGCATAGGGCGGCCTCCTTCTCCTCTTTTACCTGAGAAATATGTTTTGGCCAAGTTTGATTCTGCTGAGAAGGAGGTGCTTGAGCAGAATATGTCTGTTGTATCCGAGGGCATAAGGATTCTTCTGCAGCAGGGAATAACGGCAGCAATGACGGTAATTAACCGGAAGGAATGACACATCATTTTTCAGAATTTCCTGTCAATTTATGTTTGTGCGGTGGGTATTAAAAGCAAACATTGAGTTTTTTGAAATAATATGTTATGATCTTTTTTTATTTCACAAAAATGCATCAAAATACCTGGTGCACCGCTAGTTTTGAACTTTTTTATAATGAAAAGTAATGTAATTTTGACATGAAGGAGAGAAATTGTGTTTGATGTAGGACAAATGGCAGTATATCCAGCGCACGGTGTAGGGGTTATCGAGTCAATTGAGCACAGAAGGATCGGTGAATGTGAACAGTCTTTTTATGTCATGAAAATCCTGAAGAATAATATGGTGATCATGATCCCGACAGCTACAAGTAAAAACGTCGGCCTGCGAAGCATAATTTCCCCCAAAGAGGTAAATGATGTTTTTGATATTCTGCAGGAAAAGGATGTCGAAATTGGAGCACAGACCTGGAATCGACGTTATCGTGAATATATGGAAAAAATAAAAACCGGGTCTGTTTTCGAGGTTGCAGCTGTTTTGCGGGACCTCTACCTGCTCCAGGAAGACAAGGATTTGTCTTATGGGGAGCGAAAAATGATGGATACGGCAAAAAGCCTACTGATTAAGGAACTGTCCATCGCAAATGAGACTGAAGAATGCAAGATGGAAGAGAAGATTGAGCAGATTTTCTCCTGATGGCTGCCGCAACCCGCAACTGCATCTGATCCCCATTCTTTTTCCTAAAATCCTTTATAAATAAAGCAGTTACATCGCTTAATAATAGGTCCTCTGGCAATCCTGCTTGCTGCTGCGGAAAAGCGGATTGCCTGGATATATCCCAAAATAAAATCCTAACTAAGAATTACCTGTTCTTTCTTCCGCAGACATCCAAGAAACCGAATACGCAGCTGAAAACAAGGTGATGCAGGAAGAGTTTGTAAAGCTTGATGTTCCGGATGAAAGAGAAGGTCAGCGGCTTGACCATTTCCTCGTCGAAATGCTTGGCAATATCAGCCGCAGCCGTTTGAGCAACCTTATCCGTAATGGACTTGTTCTTGTAAATGGCCTATCCAGCAAGGCCGGAAGCCGCCTTAAGGGCGGTGATAGAATAGAAGTAACTCTTCCGCCACCAGAACCTCTGGCAATTGAACCCGAAAAGGTTGAATTCGAAGTCCTTCATGAGGATGATGATTTGCTGGTTATTGCCAAACCACCCGGAATTGTTGTGCATCCGGCTTCCGGCCATAAAAAGGGGACACTGGTCCATGGTCTTCTGGCCCACTGCAGCAACCTGTCAGGTATAAGCGGTGTGGAACGGCCCGGGATTGTTCATCGTCTTGATAAAGACACCTCCGGGGTCATGGTTATTGCCAAAAGTGATAAATCCCACCAGGGGCTTGTCGAGCTTTTTAAGACGAGGCAGGTGAAAAAGTTTTACCATGCAATTGTTGCAGGGCGACCGACATCAACAAAGGGTTGCATATCGCTGGAAATTGGCAGACACAGAAGCAACAGGAAAAAAATGGCTGTGCTTCAGCACGGCGGCAGAGAAGCGGTAACCTGCTGGTCAGTCCTTGAAGAGTTTGGAGCACCTCTGACCTATCTGGAAGTACGGCCGGCAACGGGCCGCACGCACCAGATTCGAGTTCATATGGCGCACCTGGGACATCCTGTAGCAGGCGACGCACTTTATGGAAGCAAACAGCAGAAGCAAACAAGTGAACATTATGGTATCAAACGGCAATGTCTGCATGCTTACTCTCTGTCCTTTACACATCCTGTAACAGGAAAAGCGGTGGAGTTTATCTCTCCAGTATGGCCCGATATGCAGGCGGTACTTGAAAAACTACGGGAGCAGATGCCTCACGAGTTATTGGGATAAGTTGCTGCTGGAAGCAATAGGAGTATAAAGGAGTTTGCAGTGATCAGAAAAATCGGCCTGACGGGAGGTATTGCTTCTGGAAAGAGCCGGGTCGCACAAATGCTTTTGCGGGTACTGGATTGTGCCCATATTGATGCAGATGAAGTCTGCCGTCAATTATTGGAGCCGCATGCTGAAGGATGGCAGGAATTTTCCAGGGTTTTCGGGTTGGAGTATTTTACTGGAGAAGGGCGCATAAACAGGTCTCTTTTGCGTAAAGATCTATTTGCTGATGGAGATTTCCGCCGGAAGGTTAATAATGTCATTCATCCGATGGTTAAACAAAAAATCGTTGCACAGATGGATCATATTATTGAATCCGCCACCAATTCCAGGGTGCTTGTTGAAGTCCCACTCCTCTTTGAGGTCCAATGGGAAAATCTTTTTGATACAGTTATAGTTGTGTATGCTGATTATGAAACATGCCTCAAGCGTTTGATGGAACGTGATGCATTGGAAAGAGGAGCTGCCATTAGAACGCTGGAAAGTCAGTTGCCCCTGCCAGATAAGGTGATGAAGGCGGATCATGTCATAGATAACAGCGGCATGCTCCAGGATACTGAAAACCAGGTTGAGCATCTGGCTGAAGTGATGAGACGGAGCAATGGGCGCAACAGCCCCGGGGAACCTGAAAAATAATAGTACAGAAGAAGAAAAAAAAGCTTGACAGTGAAAAGTGTTGAAAATAAGATGGGTAGCACCTTGTGAAGTTTCTAGAACTTTCCCCACCTGTATGGGTTGTTGACCCTGAAAGAGCAAAAAAATCATAATTCCTCAACAAAGTAGAAGACGCCCTTCATTAATGTGTTAACTGTCGCATGAAATTTCCCATACTGGAAAAGAATTCTACCCTGCTTCTTCACAGATACAGCTGTGACTGATTTAACAAATCACTATCGATCTATTATTGTACTATTCAAGTAAAACAAAAATTGAAGCATCCCGGGGCGGTTAAGCAAAACCCCTGGCTGCCCGGAATGCGCTCTCAAGGAATTTACACTCTTGCACCTCCAGCTAAATCAAACAAAAAGGATAGATTTTTTCCTGATATACCAGGTGTGGACTTTTGGAAGCTGATTTTGTCTCTGGTGCTATGGGACATATTAATTTGAATAATTTTATTAAAGTAGGTGCAATGTAATAGATGAATTGCATTGAAGAAAAAAATTAAAGGAAGTTGATGTATGGATTTAGCGGAACTGAAAGAAAAGAAAATTAATGAGCTTACCAAGCTGGCCAGGGACTTTAACGTAGAAGGTATCAGCGGCATGCGGAAGCAGGAGCTGATTTTTGCAATTCTACAGGCAAAAGCCAAACAAGCTAAAGATGAAAAGAATGGCATGGTTACAGGTCGGGGAGTCCTTGAGATTCTTCCTGATGGCTTCGGTTTCTTAAGAGCGCCAGCCTATAATTATCTTCCCGGCCCGGATGACATTTATGTCTCGCCGTCTCAGATACGCAGATTGAATCTCAGGACGGGCGATACTGTTGAAGGTCTTGTCCGTTCTCCCAAGGACAGTGAGCGCTATTTCGCTTTACTCAAGGTAAAAAGCATCAACTTTGAGGCACCTGAAAAGGCTAAGGAAAAAACCCTGTTCTCAAACCTGACTCCACTGCACCCTAATGAGAGAATAAACCTGGAAGCAAAGTCCGATGAGTTCTCCACACGTATAATGAATGTTATGTCGCCAATCGGCAAGGGCCAGAGAGGCCTGATAGTTGCACCGCCAAGAACAGGCAAGACAGTCTTGTTGCAAAAAATAGCGAATTCCATTGTCAAGAACCATAAGGATATCTCCTTGATTGTTCTCCTGATAGATGAGCGGCCGGAAGAGGTTACGGATATGTCAAGAAATGTCAAAGCCGAGGTGGTGAGTTCCACCTTTGATGAGCCGCCTCAGCGCCATATCCAGGTTGCTGAGATGGTGATCCAGAAGGCAAAAAGGTTGGTAGAGCATAAAAAAGACGTTGTTATTCTCCTTGACAGTATAACCCGGCTGGCAAGGGCGTATAATACCGTAACTCCAGCCAGTGGCAGAATTTTATCCGGCGGTGTCGAGGCTACAGCCCTCCACAGGCCCAAGAGGTTTTTTGGGGCGGCAAGAAACATTGAGGAAGGCGGCAGCCTCACCATTATTGCAACGGCCCTGATAGAGACGGGCAGTAGAATGGACGAGGTCATTTTTGAGGAATTTAAAGGTACAGGCAACATGGAGTTAGTGCTTGATCGGAAAATGGCGGAAAGAAGAATTTTCCCGGCTATTGATATCAACCGCTCCGGTACCCGCAAGGAGGACCTGCTTTTAGAAGAAGAGGAACTTAACAGGGTCTGGATATTACGCAAGCTTCTTTCCTCATTGAATCCTGGTGATGCCATGGAGTTTCTGCTTGACAAGATGAAGGCTACAAAAACTAATGCAGAATTTTTTCAATCAATGAACAGCTGAAAGCAGGCAATTTTTTATGGAGCAAACTCAGCTGCAGGATTCTCTTTTATTCGTATACTTCTAATACCCCTTGCAATAAAATTTTAATAATATATAATTTGCCGTTTTCATCAGACCCAGTGTCATGCGACACCGGGTTGAAATTTATCTACTAAGAGATTTGCAGAAAGGCTTGTGCCGTTCTTTACATGCAGCCGGCGTAAGTTTATCCTGACTGGAAATTAAAAGATGCTGCAACCAACTGCAGCTTTTTTTCTGGAGGAAACAGAAATGAAAAAAGACATTCATCCTGAATACCATAAAATTAAAGCACAGTGTGCCTGCGGGAACGAAGTAGAACTGGGATCAGTTAACACCGAAATGAACGTTGAGATCTGTTCCGCCTGTCATCCATTTTTCACAGGCAAACAAAAACTTGTTGACTCAGCCGGCCGGGTTGAGAAGTTCATGAAGAAGTATGCTGATCATCTGAAAAAAAATTCTAAATCCGCTTAACGTATATTACAGTTTTGCAGCAGGGGACCTCCGGTGCCGGAGTGTCCCCTGTTTTCGTTTGCTGCAGATGAAGAGAAGCGGCGAACTCTTACTGCCCCTAAGGTAATCTTCCCGTAGATTTTACGGGTTAGTTAAAAAATTCAATAATTGATAATGCGATGTTTCCAACCCCCGATGAACTTGAGAGTAAACTCTCGAATCTTGAAAAAAAGCTTTCCGACACGGCCCTTATTGCAAATCAGCGCGAGTATAAGAAAGTTGCCCAGGAGCATGCGCAGGTCACCAAGTTGGCCGCACTCAGCAGAAGATACCAAAAGGTCACTGATGAACTGGCGGAAAGCAAGAAAATGCTCCAGGAAGAGGAAGATCCTGAATTGCTGGAATTAGTGAGGAATGAGATAGAAGAACTTACGGAAAAAGCCGCTGAGATTGAAAGTGATGTAAAACTGCTGCTGTTACCGAAAGACCCCAATGATGAGAAAAATATTCTCCTTGAGATAAGGGCGGGCACCGGCGGGGATGAGGCAGCCCTTTTTGTCGGAGACCTGTTTAAGATGTACAGCCGTTACGCTGATGAGGTCGGCTGGAACGTCGAAATCATGAGCAGCAACCCCATAGGAATAGGAGGATTCAAGGAAATAATCGCCCTTATCAGCGGTGAAAAAGTTTACAGCAAATTAAAATATGAAAGCGGGGTGCACAGGGTCCAGAGAGTTCCCGAGACAGAAGCTCAGGGAAGAATTCATACCTCAGCAGTTACAGTAGCTGTTCTGCCGGAAGCAGAAGAAGTTGAAGTTGAGATCGACCCCAATGACTTGCGTATTGATGTCTTCCGCTCATCTGGACCGGGAGGCCAGAGCGTAAATAAGACTGAATCAGCCATTCGTATCACCCACCTGCCAACAGGGCTTGTCGTGTCTTGCCAGGATGAGAAATCGCAGCACAAGAATAAAGCCAAGGGCCTGAAAGTATTGCGGGCCCGACTTCTTGACAAGATGGAACAGGATCAGCATGACAAAATTTCCGAAAACCGTAAAAGCCAGGTCGGCACAGGTGATAGAAGCGAGCGCATTCGTACCTATAATTATCCCCAGGGAAGAGTGACTGACCACCGAATAAATCTGACACTCTATAAACTTGAGACCATAATGCTGGGAAAAATTGATGAGATCATTAACCCGCTTATTGTCCATTACCAGGCCGAGGCCCTTAAAAAGCTGCAATAAAAATTGTTGAAATTCATTCTCTAACAATTACTCAAATTTTTCACCCGCAAAAAATATCGTGCAGATCAAAACAGCATTTACAAACGGGGTTAAACGCTTGGGGCAGGCCGATATACCGGAGCCTGAGATTGAGGTTTCGCTGCTGCTTTCTCACGCCTTGAAGATGGGACGCACAAAAGTTCTCCTCTCAGGTCACAGGGTCCTGAATGCGGCTGAACTGGAAATATTCGAAGAAAAAATCAGCAGACGGCAGGCCCGCGAACCGCTGGCTTATATAACAGGCGAAAAAGAATTCTGGTCACTTGACTTCAAGGTGTCAAAAGATGTACTCATCCCTCGGCCGGAGACAGAGTTTCTCCTTGAAAAAACTCTGGGAGCCATTAAAACTCCGGCCGGAAAATCTGGCAAGAGAGTCAATATTCTCGATTTGGGAACAGGAAGCGGCGTGATAGCTATAATACTGGCTCTGGAACTGGCAGCGGCAGAAGTAACGGCTATAGACTGTTCTTACAAGGCATTGAAAGTTGCCCGGCATAATGCTGAAAAACATATGGTTAACGACAAGATCAACTTTATCAATAGCGACTGGTTTGACGGCATAGTTGAACAGGCTGAATTTGATGTGGTAGTCTCCAACCCTCCATACATTGCAAAAGATATTCTCGCAAAACCTTTTGGCAAGACCCAAGATTCTTTGGAGCCGGAAGTAGGGTGCTTTGAACCTCTCCTGGCTCTTGATGGAGGAGACCGGGGTATTCGGGAGATTGACACGATTGTGGCAGGATTGGGAAAAGTACTCAAACCCGGCGGCTGGTTTTTTCTGGAAATAGGAGCTGACCAGAAAAAAGAAGTATTTGACATAGTTAAAAGAACCGGGATATTTGACAGCATTGCAATATACAATGACTATGCAGGATTACCCAGAGTTTTTCAGGCCCGTAAAAGTTCAGGATGGAAAAGTTAAGAAACCGGGGTATTGGAGCAGTGGAGTAATGGAGTGATGATATAAAGAATTTTTAAGATGTACTAATAGGTTGAGAAGTCTTCACTATTAAATCGAATGAGTACCAAGTGACTACTGAGCCGATTTTAATTTTTCAGAAATTGTTTTATTTTTTAAACCGGTACTCCAAAACTCCATCACTCCAATATTTTTAAAATA
>LJTK01000081.1
ATACATTAATTTCACAGGCAAAGTGTTGTTTGCCTTGCAATTCACATTGTCCGGATTCATTCCTTTTTGTCGCATTCATTACAAATTTGGCATTCCAGCTTTTCTCAAGATCCACATTCCCAAAGCTCTATTAAGCCAAATAAGATTTTTTATATTAGACACATAGACACATTTTCTCAGGATTGTTTTGAAAATGGCATGGACCTTGCCATTAATGAGAGAAACTGCAAACCAATTATCTCATTCATCATAAATTCAAGGAGGAATAACCTAATGAGAAAGGTAGCAATCTATGGCAAAGGCGGAATCGGTAAATCTACAACAACTCAGAATACAGTGGCCGGGCTGGTTGAACTTGATCGCAAGGTCATGGTGGTCGGATGTGACCCAAAAGCAGACTCTACAAGACTGTTGCTTGGTGGGCTGGCTCAGAAATCAGTACTCGATACTCTCCGCGAAGAAGGCGAGGACGTTGAACTCGATGATATCCGAAAGCAGGGATATGGCGGAACCTGGTGTGTTGAGTCCGGAGGTCCGGAACCGGGGGTCGGCTGTGCCGGTCGTGGCATCATCACCTCAATCAATATGCTTGAATCGCTGGGCGCCTATGAAGAAAGTGAAGAACTTGATTACGCCTTCTATGATGTCTTAGGCGATGTTGTCTGCGGCGGGTTCGCCATGCCGATCCGTGATGGCAAGGCCCAGGAAATATACATTGTTGTCTCCGGCGAGATGATGGCCATGTATGCGGCAAACAACATCAGCAAGGGAATCATGAAGTTCGCCCAGTCGGGTGATGTGCGGCTCGGAGGACTGATCTGCAACTCCCGTGCAGTTGATAACGAGCAGGAAATGATCGAGGAATTTGCCAAGAAACTAGGCACCCAGATGATCTATTTTGTGCCTCGCGACAACGATGTGCAGCGCGCTGAAATCAACCGCAAAACAGTCATTGAGTGGAAACCGGAAGTTCCACAGGCTGATGCATACCGTGGTCTTGCCAAGGCAATTGACCAGAACGAAATGTTCGTCATTCCTACACCTCTTGAGATAGAGGAACTGGAATCCCTGCTAATGGCCTATGGATTAATGGAAGCCGCCTGATTGAGCCGAGGATACCACATCTGCAATGTCATCGGTCTGCTCGCATAATTATTCTATTGCTCGCACACCTCTTCCACACATCTGCAGCATCCTCCGTTCAACCAGTAACTAAATGAGATAAAGCATAACAAATTAGGAGAAGTAGCAATGATGATTATGATCAGATCAATAATTCGGCCGGAGAAGGCAGACGCTGTTCTGGCTGCCCTGATGGATGCAGGCTTTCCTGCGGTAACCAAATATTCAGTAGCAGGGCGAGGCAAGCAGCGCGGCATCAAAATTGGCGAGGTCACCTACGACGAAATACCTAAAACCATGCTCATGAGTGTGGTGAACGAAGCCGATAAGGACTTTGTAATCAAGACAATCATGGAAACTGCCCGTTCAAAGGGTAAAGGCGCTTTTGGAGACGGCAAGATCTTTGTCAGCGACATAGAAGAGTCCTATACCATCAGCTCTGGGGTCAAGGAGACAGCGGCAGCTGCAGAGGGGGTGCCGGCATGAAAGAAGTTATCGCCGTTGTGCGTATTAATATGATGAACCAGACCAAGCAGGCTCTATCAGATTGTGGAGTAGATGCGTTTTTTGTGCATGAGGCGCATGGCCGGGGAAAAGGGTTTGTCAATCCGCAGGTTCTGGAAGGTGCTGAACAGGGTTATGAAGAAGCAGCAGCGCTTCTGGGCGAAAAAGGAAAACTTTATCCCAAACGCATGGTTACAGTGGTTGTCCCGGATGACCAGGTCAAGTGCGTGGTTGAAACAATAATAGGTACGAACCAGACCGGCATGCCGGGCGACGGCAAAGTTTTTGTCGCTCCAATTGCTGATGCCGTTCGGGTTCGGACAGGCGAAGTCGGTACAAAATCCATCGCCTAACAAATAAGGAGAGAACAATGGTAACAGCATCAAAGGAAAAGCTCGTTCAGTGGGATCCTACTGATGTCAAGGAAGAGCTTCTTAAAAAATATCCTCCCAAGGTGGCCCGCAAACGTGCCAAGCAGATCCTTATCAATGAGGCGCTGGAGAATGAAACACCTGAAATCCAGGCGAACGTGCGGACAATCCCGGGCATTATTACCATGCGGGGCTGCACTTATGCCGGTTGTAAGGGTGTTATTATGGGACCGACCCGTGACATTGTCAATCTTGTGCACGGCCCCATCGGCTGCAGTTTCTATGCCTGGCTTACCAGGCGTAACCAGACCGATGCCGGTCCTGACGGTGAGAATTACATGACCTACTGCTTTTCCACCGACATGCAGGATTCAGACATCATCTTTGGCGGTGAAAAAAAACTGGAGAAGGCGATTCAGGAAGCCTACGACCTGTTTCACCCAAAATCCATCGCTGTTTTTGCCACCTGCCCGGTTGGTCTTATCGGAGATGATATTCATACTGTCACCAGGAATATGAAAGAAAAGCTCGGCGACTGTAATGTCTATGCATTCAGTTGCGAAGGATACAAGGGAGTTTCCCAGTCAGCCGGACACCATATTGCCAACAACCAGGTGTTTCGCCATATTGTTGGTGAAAACGATGAAGTCAAGCCCGGCAAGTACAAGATTAACCTGCTCGGTGAATACAATATCGGAGGCGATGGTTTTGAAATTGACCGTATCCTCAAGAAATGCGGCATCACCAATATTGCAACCTTTTCCGGCAACTCCACCTATGACCAGTTCGCCTCGGCCCATACTGCAGACCTAAACGCAGTCATGTGCCACCGATCTATCAACTACGTGGCTGACATGCTGGAGACCAAATACGGCATCCCGTGGATCAAGGTGAACTTTATTGGCGCCAATGCGACGGCTAAGTCGCTTCGCAAGATAGCCCAATATTTTGGCCATAAGGCTTTAATCGAAAAGGTTGAAAAGGTTATTGCCGAAGAAATGCCTGAGGTTGAAGCTATTGCAAAGGATGTGAGGACCCGCACCGAAGGCAAAACCGCCATGATGTTTGTCGGCGGCTCAAGGGCTCATCACTACCAGGAACTTTTTAACGAAATGGGCATGAAGACTATTTCAGCCGGTTACGAGTTTGCCCATCGCGACGACTATGAAGGGCGTCATGTTATCCCAAACCTTAAAGTGGATGCCGACAGCCGCAATATTGAGGAGATTGAGGTTGAGGCAGATGAGACCCGCTACAAGCCCCGTAAGTCTGCCAAACAGATGAAGGCTCTTGAAAAGACGGGATTCAAGTTCAAGGATTACGAGGGACTCCTACCGGACATGGACCAGGGCACCATGGTTATTGATGATCTCAATCAATACGAAGCTGAAAAGCTTGTCGAGATGATGAAACCGGATATCTTCTGTGCCGGTATCAAGGAAAAATACTCCATCCAGAAGCTGGGCGTGCCAATGAAACAGCTGCACAGCTACGACTCCGGTGGTCCATATGCCGGTTTCAAGGGAGCCATAAACTTTTACAAGGAAATTGACAGGCTTGTTAACAGCAGGGTCTGGAGCTACATGCAGGCACCTTGGCAGAAGAACCCCCAGTTATCTGCCTCATATAATTGGGAATAGTTCCGCTTCCAGATCATTTGGATGACTTTGTCGACATCATTGCGCGATTCCTCGACGTATCAGACAGACAGTCTCGTAACTGCTCATTTGTCTCCGCGCCCTCCTTTTGATCTGAAACCGGAACACCAGTATGGGAGCCGGAATGAAACCGGCTCAGAAAGAAGACGATAAGGATTAACCATAAGTGTAATTGAATCGAAATGATTCAGGTTTGCCCACAGAGTTAACAAAAACAGTCAAGCAAAAACATAAGAGGAAAATACAATGTTATTACGGCATACAACAGAAAATATAATGGAGCGCAGTGCCTTGACCATAAATCCGGCCAAGACCTGCCAGCCCATCGGTGCCATGTATGCAGCACTCGGTATCCACGGATGTCTACCTCACAGCCATGGCTCCCAGGGTTGCTGTGCCTACCATCGCAGCACCCTGACAAGGCATTACAAGGAGCCCATCTCCGCTGCAACAAGCTCCTTTACCGAAGGTGCTTCTGTCTTCGGCGGCCAGGCCAACATGATGCAGGCCATCAATAATATATTCACGGTTTATAATCCGGATATTATCGCGGCCCATACCACATGTCTTTCCGAAACCATTGGTGATGATCTAAAACAGATCAAAAAGAAGGCTGTAAAAGAAGGAAAAATTCCCGAAGGCAAAGAATTCATCAGCGCCTCTACGCCAAGCTACGTGGGCTCCCACGTGACCGGCTTTTCCAACATGGTTAGATCCATGGCCGAGATGGCAGAACCGACTGGCCATAAGAATGGCAAGGTCAACATCATACCCGGTTGGGTAGAGCCGGCGGATATGGAAGAACTCAAGCGCATGGCCAGCCTGATTGAGGTAAAAAATATTCTTTTTCCTGACACCTCTGGGGTTCTGAACGGCCCGTTATCCGGAGAATACAAAATGTTTCCGGAAGGCGGGACCACAATTGAAGAATTGAAATCAACCGGAGACTCCATCGGCACTTTGGCCCTTGGAGAATGGTGCTCAGCCGATGCGGCCCGCTACCTGGACAGTCAGCACAAAGTGCCGTGTTCCATCCTCGATATGCCGTTTGGTTTAATGGCTACAGATAGATTTATCGATGCCTTGCGAACCGTAGCCGGCACAACCGTTCCGGAAGAACTTGCAGTTGAACGCGGCCAGCTGGTGGACATGATTTCTGATATGCACCAGTACCTGTACCATAAAAAGGTTGCCCTGGTCGGTGACCCGGATCAGCTCATTGCGATGACCGAATTCCTGGTGTCTATCGACATGATGCCAATTCACATAGTAACGGGTACACCGGGTAAAAAGTTTGAAAAGCGCATTAAGGAAATTACTAAAGACCTGCCTTGCGAAGTTAATGTCAAGGCCAAGGGCGATATGTTTCTGCTGCACCAGTGGATCAAAAACGAGCCCGTTGACCTGCTGATCGGCAACACCTATTGCAAATACATTGCCCGTGATGAGGATCTACCTTATGTGCGCTGGGGGTTCCCCATACTTGACCGACAGGGCCATCAGTATTTCCCGACGGTCGGCTACAAGGGCGGCCTGCGCTTGCTGGAAAAAATCCTGAATGAATTGCTTGACCGTAAGGACCGGGACGATCCGGAGGAGCGGTTTGAACTCGTACTGTAATAATATAGAGGCGGGGAATTAATGCCCCGCCTGTTTTCAAAAGGCAGGCCCGAAATGACCATTATACAATTTCCTAAAAAAGAGAATTCCTGCAAGTGCGGTTGTGAGTCCCCACAGACTATTTTAACTCTACCTGTGGCACCACGTCCATTTTCCAGGATTCGCTTTGACCCAATTGATTCTCAGGCAAGAGCTGTTCCGCCTGGAGGTGCACTCAGCTGGTTGGAAGAAAACCTGAAACAGGGTGCGGAAATCAGGGCTGTTGATATTGATGGTCCGGGTGATCCGCTCTGTGAGATAGATTCTACCCTGGAAACGCTGCGTCTCATCCGCCAAAAATATCCTGATATTAACTTTTCTATTACTACTCTTGGTTTACATGCTGAGAAATACGCTAAATCCCTGGTTAAAGCAGGAGTGACAAGCGTCACATTACTTGTAGATGCCGTTGATCAAAAAGTGGCTGACAAGCTCTACGCCTGGATCAGGCCATGCAGAAAAACCATTCCTCTTGCAGAGGCAACGCCAATACTTATGAACGAACAGCAGCTTGCTGTAGAGGTCTTCAAGAAGATGGGCTGTAAAGTAACAATTCGTAGTACTGTTTATAGTGGGTTTAACGAGGATAATATCGAAGAAATTTCCAGGGTCATGGCAGCGTCCGGGGCTGATGGAATGAAACTTGTGCCATGCAAAGCTGACGCAAAAGGGGAAAATCCGCTTCTCAGCCCTCCCGGTAAGGAAGCAATGCTGCGGTTGCAAAAAAGAGCATCAAAACATCTGGCAACTGCTCTTAATCCGGGAAAAGAAAACTGCATAGGTGTTGACTGCCCTTCTTTGCACGGCTCATGCAAAAGTATTGCGAAGCTACACCCAAAGCCAACAAAAGCAAAACCCAATGTTGCTGTGGTCAGCTCCAATGGCATGGAGATAGATATCCATCTTGGCCAGGCCTATCAGGTTCTTATCTATGGCCCAAGAGAAGACGGGCTTCCCTGTCTTCTTGGCACCCGTTCTTTGCCTGAGCCTGGCTCGGGCAGTTCACGCTGGGAGGAGCTGGCAGAATCGTTAGATGACTGTTTTGCAATCCTGACGGCCAGTGCTGGTGAAAGCCCAAGGCGGATTCTCGGAAATCATGGTATTGCGATCCTGATCACTGAAAACGAGATAGAAGGGACTGTTGATGTCCTATTTGGTGGTGGTAAAAAAGGGAAGAAGTGCGGCCGATAGACACGGCTTAATATTTAAGCCCTGATAAAATATTTTTTAGGAGAAATAAAATGGCAACACCAGAACGACAAATACTTGTCTGTCAGAGTTTTCGCGTCGCAGGCGGTAAGAAAGGCATCTGCCACAAGAATACCGATGGATTCCTGCAGTACCTTGAGGAAGAAATTTTAGACCGTGGGCTGGACTGCTTGATCACTGCAACTACGTGTTTGAAGCAGTGTGATGCCGGCCCTATCATGGTCATTCAGCCAGAGAACTGGTGGTTCAAAGGGGTGGACAGTGAAGATGCCATTGATGCAATTTTGGACGGCCTGGAGGACGGAGAGCCAACAGCAGACTATTTAATTGAATAAAAAAACTAAAGGGCAATTGTAACCAATGGAAACTTCAGCATATTTTGTAATATCTGAATTGAAATCTGTTCAATCCATTGATGGTTGGCAGGAATTTTTTGATCATGGCAATGGTTATCTCGGTACTGCTGTTGCAGCTTTTGAAAAACGAAAAAAGGCTTATTCGGCAGGGATACTTTACAATCTTGTAGCCATGGCCATTGAAAAATTTGTCATGGCTGCTCTCATGCGTCATGGAACTATGCCGTACAATCACACCATGGTTGACCTGGTCGAGGCCATGGAGAAAACCTTTCCCGGTGAGTTGACGGAACTGAGAGCCGGACTCCTGCAGCTTGATAAATACCAGGAGATCTGTGACCTTGAAGGATTCAGCATCAGTCCGCCTGCAATGGAAGAGATCCCATCTATGCTCGTTCTGGCTGGTAAAATGAAAAGCCTGGTTATTGACAAAATATCTTTTTCGTAGGTGGGGCATGACCTTTAAAAGCCATCTGGAGTCCAAAGGCGCCCAGTGTCCAAAATGCGGCTCTCTTGCCATTAAAGCAAGCCGGCCGCCTCAAATTCAGGACAAAGGAACAGTTTTTGTTGACATGTTCTGCGCCACATGCGGAGCAAGATGGGTGAATCATTTTGTGCTGTCAAAGGCAGTTGATCCCTGAGGATACCTCGAATAATTGTCTTTTCGCTCGATCTCTGCGTCATGCTCAAAATTCTATCCTCGAAATATTAATTATATGTCTGCGGTAAAATTTTTCGCAATCCTGAATCTCAAACGAAAATCCTAATTATTCAATACATTAGTAGATTGCTATTGAAGACGGAAGAGGATCAAATAAATGACTTTACATCCTTTAGGAAAACTGAAAGAACTGATTGAGTCTGTGGGCATGGGAATATCATACGCCTATGACGATCTCGTCTTTTTGGAGCATAATGCCTTTATCATGCAGTTTGGAGATGACCACAATACAATACTCATTCACACCAATTACCAGGCTGATCAAAATCAGGTGGGTGAAGGAATTGGTAAGTTGAAAATGGCAGCCTCATCAACTGACCTGAATTTTATTTTGGGTAGTTCTTATACATTGACCCAGGCAGACGGTAAAAACATTTCCATCGAATTCCATGAATAAGCCCTGATCGTCCACAGCTATTTCTGCTCCTGAAAAAATTTTTTGGATTAAAACCCGACCGAATATTTCAAAATTGTAATAATGCTTACAATTTTGTGGCCACATTATGACAGGGATGTCACAAAACTTCCCGCCATGTTTTTCGGAAATTTTCCTGTAACATGTTGAAAACATGTGTGTTTGCAGCAAAAAAGCCACGATGGCACAGAACTTGTAATATTAAGTTCAACACAAACAGTAAACAGGACCAAGAAAACCGGCGCATTCAGGAGGAAACACGATGAAAAGTACAAGCCAGCAAAAAAAAGTAAGCAATAATGCCCAACAATCAAAATACGTCAAGCTGCTCTGCTGCCTCCGCAATACAGTTACGTCAGAATACAGCAAAGCGATTCAACAGGAAAAAAGAGCGATTATTCTCGGGTACGACTGAGGACGAACGGGTGTTTTGGTGGTGACGATTTAATTTAGATATCATTACTAATGAAAATATAGCTAACAATATTGAACATATCTAATGGATATCTTGCTGTTTCGAGAATCATTTTCGAGTGTAAAGAGATAGCAGAAATATTAACCCTCTCTAAGGAGTGACTTCCTATAATCTCGGTAAATAGAGCAGGTTATATGCAATAAGCCCTCTTCGCTTGAACTATGAACATCAAAACCATGATGGTTAAATATTTCTATCATTCTTTTGTTATCTGGTAAAACATACGCTTCAAACTGTTGTATGTGGTCCTGTAAGCGAGCTGTTAACATAAGCTTTTCAAATAAAAGTGAACCAATTCCCCTGTTTTGATGATTATCAACAACTGCTAGAGCAACTTCAGCAGATGGTTTAGAGTCAGGCTGTTCAGTTTGAATATAGCGACCAACGGCAATGATTTCTTCATCACCATTTTTGGGTATTGTGACAACTAAAGCAATGTGTTTATCATAGTCTATCTCAGTGAAGTATATTAACTCGTTTTTTGTAAGTTCCTTTTTAGAACCTAAAAATCGGAAACAAATCGATTGTTGTGAGAGATGATGAAACCCATCTATTAATCTTTTTTTGTCATCTGGATGAATAAGTCGAGTATGTATTTTCCACCATCTCTCAATATCTCATCTATTGAACAAATTTCCTGATCCATATTTTTTGTCCTCAATAGAAGTTTATATTACGTGCCAAATTAAAAGATAAATAAATGCCAAAACTCAATCATTCCTCCCTTAATTTTTATTGAGGGTTGAGTAACTGATATCGTTTCAATATTTTTTGCGAGTTTTGGCATGAAAGGTACAAAGCTGTTTCTTAACATCTTTGCTATTGCATTTAGGGCAAACCGGTTTATAGGTCTCAATTTCTGCCAGCCTGATAATTTCTGTAAATATCTTTTTGCACTTAAGGCATAGATATTCATACATTGGCATAATGTTTATCCTCCCCCAAATTTATCTACATCAAAAGTTAAATGAGGCACTTATAATTTCGATCACCCCTCTGCGGATTAACATAACCGCTATGGTTGCCAGGAAGAGACTGGCAATTTTGGATAGGATCATAGTACCGGCATTGCCCAGAAAACGTGTAACTGGATGAGCAAACCAGAATACCAACCCGGCAATCCCAATATTAGTCACAAGAGCAAGCGCAGTTACAGTTAAACCGTGTACATTGGCAAGAAGGACTGAGGTAGTGAGGACTGCAGGACCGGTTATGATTGGAACACCAAGCGGGACAGCACCCAGAGTTTCCGGGTCAACCAAACGCTGCCTTTTTTCTCCGGTTACAAGATCACTTAAGGAAATGACAAGGAGCAGTAAGCCGCCTGCCACCATGAAATCTGAAACGGTTATATTGAGAGAAGAAAGTATCGTTGGGCCAACTACCAGAAAAACAAGGGCGACAGCAGATGCTGTAATTAGAGAATGAACTAGAACCTTGCGCTGCTGTGATTGACTCAGTCTATCAGTCAGGCTGATGAATATTGGCAAAACCCCAGGTGCATCAACTGCGACAAAAAGAGGAACAAAACAGAGGAGAAAAATTTTCATACACGTTTTTCCAGTCGTTTTCTTAATTGATTTAATCGTTCTTAAGTTATCCACCTAACTACGCATCTCTGTTAAAACTTCCATCTGGATATCTTGGATTTCGACCAGTCTCTCCCACTGATTGGACAAAAGATGATCAAGCTTCTGGTGCAATTGCCGGATCTCAAGTTCAGCTTTGAGATTAACTTGGTAATCATGCATGACCCGCAATCGATCTTTAGCTTCTTGACGATTCTGGCTCATCATGATGATCGGTGCCTGAATTGCTGCGAGGCAAGATAGCAGGAGGTTCAGAAATATGTAGGGAAATGGATCAAAAGGTTTGATAAGAAGAGCAGTTGTATTGACAGTTACCCAACCAAAAAGAATTCCCGCAAATATAATGATAAATTGCCAGCTGCCACCAAACCGGGCCATTCTGTCTGAAAGTCGCTGCCCGAAAGTAAGACCAGATTCGAATATCTCATCTACTTGAGTCGAAAGAATTTCATGCTGCGTGATGCTTTCAAGCACCTCTTTTTCTAGCTGGGATAACTCGCCTTTTTCCTGTTCGATCAAGGTGCGTACATATTCATTCCGGTATCGATTCAGATCATCCAAGCAAATAAAGCCATTGCTGTCCCATTCCGTAAACGATTTTTTTATCAAACCCTCAACTACAGGCCGGACGAGACCAGCTACAACTAGTTCAACTTTACCGCCCGGCCTCTTGCAAATCTGACATCGATTTTTGGCAGATTTTCTATTTTCAGCCATTCATTCACTCCTCTTTTTTATAGTTTATAGAAATAAAGATATGATATGGCTGTTCACATTTTTTACTTAATTTCTACATTTACTGCCTTTGGTTTAGATTTTGTTGTTTTGGGAAGTTGAATAGTAAGTGTACCGTCTTTGAAGGAGGCTTCAACATTAGTTTCGTCCACATTTTCCGGTATTGTGAAACTTCTGGTAAAGTTCCCATAGAAGCGCTCAACTCTATGAAATTTTTTGTTTTTCTCCTCTTTTTCCTGTTTTCTCTCGCCCTGAATACTTAACACACCATTATCAACTGATATCTTGACTTCTTCTTTTTTAACCTCAGGTAGGTCTGCCTTGATTATGAATTCTTTATCGGTTTCAGTAATATCAACCCGTGGTATCCAATCTCCACGTGTCATAACTTCCTGCCGACCAAAACGCGGCCAACTTAATGTCTTGGAGTACCTGTCAAAAACATCTTCCATTTCCCGAAAGGGATCCCATTTTGTGAGCTGCATAGCCTGTGCCTCCATTTTAACTGAATTAGCTCATCCGATCGGTCTGTCATTACAAGACGCCCTTTATGTCTTTCAATATTTTCTTCTATCTTCATAGTGACAGACAGTCGCTCCGCCAGCAACAATCAGCCTGGTCACATGATTCACTACCATTTTGAAAACATGGTGTGTTTCCTTCCTTCATCTGAATGCTACGGATAATGTTTGCTTTTTTCATCCCTCCTGTCTTAAGGTTGAGCTTCTTGGCCCTTTCTCTGACTTCCTGCATGTTCATAATATTTGTCCTCCCTTCAAGTTCTGCTTCATGGTTTTTATGACGTCTCTTTTTTCATACAAAAGGCGCTCGTTATAACTCCATTAAGCACAAAAACCTCCACTGGAATATTGTATTCCCGAGGAGGCTGCCATATACGGACTTTTCTATAACCCCTTCCATTGGAACGGTTTCCTGACAGAGGTTTTATTTAAAAACTTTAAAATAAATATGTATTCGATTTTTTTAAAAATCAAGTAACACAATGCGTTAGGAAAGAAGTTTTTATGCAGAGTTTGTATAGCTTGCCAACATCTATGGTTTTGTCATACAAAATTTGACTCAACATGTCTATTGTGGCAATCTTGGCCTTGCGCCTTACGTTCTGAACCTTTAACTTTACATATATGAAAAATATCTGGATCAGCTTGGTATTTCTGCCTCTGCTCTT
>LJTK01000082.1
GGCGCATGTGGCCTCAAAAGAGCTTGAAAAAATTTTAGCACTGGAAGCGGCCGCTCAAAATAAGGACAAATAAACTGGCTCCTCTATCTGTGAACGCTATCCTGAGGCACCAATCTGTCACAAGGAAACCTTTACATATGTAAACATTATTTACATTGCCTGCTATTGCCGTCAATACTTGCTAACTCCAATCATTTATTATTAATTTCATCAATTTTTTAGTGTACCTTTATCCCGGATTTCGGAATTCTTTACACCTCCCCTTCACTCTCTATTGAGGATTTTCACAAAACATATGTAATATTAAGCACTTACGCTATAGGAACAGAAATTGCTCTACTGACTATGCACAATAATCGTGCATCTACTATGGAAGGTAAACCGTAACGAGGGGATTCACCCTTGTTGAAATGGCCATCGTACTGGTAATCGGCGGTATGATGCTTGGTGCAGTAATGAAGGGGCAGGGAATGATAGAGAACTTCAGGGCAAAAAAACTCATTACCGATATTGAGAGCATCAGCATTGCCTGCCTGACCTATCTGAATATGTACAATGCCCTTCCCGGTGATGATTCCACCAACCATGGCTGGGCCGGGGTTACCGGGGGGAATGGCGACGGATGGATAGAAGGGGGTACAGAGAAGGATGGAATTGAGGCACAGGAAGCCTGGCAGGCCCTGCGGCGTACAGGCATCCTCAGAGGCAATCCGGCAGCAGCCGGGGCAGTACAGCTTCCTGTTACCCCCTACGGCGGAAGGTATTATCTCGGGAACAGGAGTTTTGGCGCAGGCGTGGGGAAAAGAAATTATGTCGGGGTCAATAATCTCACTGGCCTTATTGCCGAGTCAATCGATATCAAATATGATGACGGCATATACAACACTGGCAGCATTCATGCCAGTGATCCCTACTCACAGGACACTGTAGATCTCTATTACTCAATCTGATCAGTCAAAGGTGCTGTAGCGCCAGAGCATGTCATTTCCCTTCTGAGAGATTGTTTCACGCTGGTCATTGCGAGTCTGGCTGCCGGCAGGCGCTACCTTCGGTGTCTCGCAATGAGAAAACGATAGCAGGACTCGATCTCTTTATCGTAGGGCCTTTCATTTTCATCTTGTCTATCCCTTTCCGCTTCATTTAAAATCAGGGCATGAAACTGTCCCTGATTGCACGGGAGCGAATCTTTGCCTCCAGCCTGCTTGTCCCCTGCTTTCTCTTTGTTGTATTCTTCGCTCTCTATCCTGTCAGCTATTCTTTTTTCCTGAGTCTCCATAAAATTATCCTCGGTCTTCCCTCACTGGGTCAATCCTTTGTTGGCCTGGACAATTATCGTGACCTGTTTCATGATCAGGTTGCACGGCATTCTCTTTCCAACACCCTGCTCTTCGTCTTCCTTTCAACTTTTTTTGAGCTGCTTTTCGGTCTCATCATCGCCCTCGTTATAAACAGACAGTTCAGGGGACGGGGGCTTGTACGGGCAGCCATCCTCGTGCCCTGGGCAATACCAACAGTTGTGTCATCACAGATGTGGAGATTCATATTCAATGACAAATATGGATTGGTAAATTTCCTGTTCTATGGTTCACACACGTCCCTCTATGCTGCATGGCTTGCAAATCCACTGACAGCCTTTGCCGCCATTGTGATTGCCGACGTATGGAAGACTTCCTCCTTTGCTGCATTGATCATCCTTGCAGGACTGCAGCTCATACCCGATGAGCTCTATGAAGCAGCAGAGATGGACGGAGCTTCTGAGTGGCAGCAGTTTACACAGATTACCCTCCCACTGATCAAACCGGCCCTGCTCATCGCCCTGCTCTTCAGGACAATGGATGCCTTCAGGGTCTTTGACCTTGTATTTGTCATGACTCAGGGCGGACCTGGTGACTCGACCAATGTCCTGCAGTTTTACGGCTACAAAAAAATATTTGCCGAAGGGCTGATGGGCTATGGTTCAACAATATCAGTGCTTGTGTTTTTCATTACCTTTATCATCGCACTTTTTTATCTGAAGCTCATCGGCACCGGCCTGTTTCAGGAGAAACAATGAAGAGAGCGTTGTTTCATATAACTGTCTTTGTAATAGTCGTCCTCAGCCTGCTGCCCTTTCTCTGGTTTGTCAATACCTCCCTGAAGACTTCCCTTGAGATTACTTCCATTCCTCCTGTATTCATTCCATCCGGCACAGTACGGTCATATGTATCTGCGATAAAAGACTATAACCTGCTTCATTATGTGGCAAACAGTGTCTATGTTGCAGGTGCAACAACGGTGATCACAATCTCTCTTTCAGTCCTGGCAGGCTATGCCCTGGCGCGCCTCAGGATAAAATATAAAGGCCTGCTCATGGGCAGCCTCCTGCTGGTCTCAATGTTTCCACAAATTTCCATAGCAGGACCGGTATGGAGAATACTGGAGGGTCTGGGATGGTTAAACAGCTATCAGGGGCTGATCATTCCCTACGTCACACTCACACTCCCCCTTGGTGTATGGATACTGACAAGCTTTTTCAGTGAGCTCCCCCAGGAGCTTGAAGATGCAGCGCGGATAGATGGCTGCGGACATCTGCAGACTCTTTTAAGAATTATGGTGCCCCTTGCTGCACCGGGAGTCTTTACGGCGGCGATACTCATTTTTATTTATGCATGGAATGAGTTTTTCTTTGCATTACTCATCATGACCAGACAGACCGTTCAGACCTTGCCCGTCGGCATTGCACTTTTTCAGGGTCAATTTACTCTACCCTGGGGCGAAATCGCTGCTGCTTCTACCGTTGCAACTGTGCCCCTGGTGCTGATTGTCTTATTGTTCCAGAAACAGATCGTCCGGGGGCTTTCATCGGGCGCGATAAAATAAGTGCTGCTCAAATTATGGCCATAGAGCAGGCTGATTTATGCTGGATGAAAGAGATGTGAATTGAAGTTTTGTTTAAAATAGAATAAGCTCTACTGTAATCCTCAGGAGGACATTGTGCTTGATAAACAGAATCCCTTAACAACTGCTGCCTGGTCAAGACTGTACGATCACTATGGAGTCATGAAAGATGTGCACATGCGCGACATGTTTCGTGATGACGCCGGGCGTTTTGAGAAATTCAGCCTGCACTTTGAGGATCTCTGTGTTGATTATTCAAAGAACAGGATAAATGATGAAACCCTGTCACTGCTCATTTCCCTTGCTGAAGAAATAAACCTGCAGAAATCTATTGAAGCACTGTTTTCAGGGGAACGGATCAATGAGACCGAGGACAGACCTGTTATGCATATTGCACTGAGAAACCGGTCAGGCAATCCCCTGATGATTGAGGGAAAGGACGTAATGCCTGAAGTCAGCGCTGTACTGGAACAGATGAGGGAGTTCTCCGATAACGTTGCAGCAGGTCACTGGAAGGGATTCTCCGGGCGGGCAATAACCGACATCGTCAATATCGGAATTGGCGGCTCAGACCTCGGTCCGGTCATGGTAACGGAGGCATTGAAGCCCTATGCGAAACCAAATCTCAATGTGCATTTTGTCTCCAATATTGACGGTACGCACATTGCGGAAACATTGAAAAACCTTTCGCCTGACACAACACTCTTCATGATTGCATCAAAGACATTTACCACACAGGAGACAATGACCAATGCCCATACAGCACGACAATGGTTTCTGGAGACAGCACAGAAAGCGGAACATGTGAAAAAGCACTTTGTTGCACTTTCAACGAATACAGCCAAGGTTGCCGAGTTCGGTATTGATCCTGATAATATGTTCGTCTTCTGGGACTGGGTGGGCGGCAGATACTCTCTGTGGTCAGCCATCGGTCTTTCAATCGCCTGTTCTATCGGTTTTGAAAACTTTCTCAAGTTACTGGAAGGCGCCCATGCCATGGACCGGCATTTCAGAGAGACAGGGCTTGAGAAGAACATTCCCGTTATTCTTGCACTGATCAGTATCTGGTATAACAATTTTTTCGGGGCACAGACTGAGGCGATTCTGCCCTATGACCAGTACATGCACAGGTTTGCAGCCTATTTCCAGCAGGCGTACATGGAGAGCAACGGTAAGGACGTGGACAGGTCCGGCAAACCCGTCGAATATGAGACCTCCCAGGTTATCTGGGGAGAGCCCGGTACGAACGGTCAGCATTCCTTTTATCAGATGATTCATCAGGGGACAAAGCTGATACCCTGCGATTTTATTGCCCCTGCCAGGAGCCACAACCAGTTGGGGAAACATCATGCTATCCTGCTTTCAAACTTTTTTGCCCAGACCGAAGCCCTGATGCAGGGTAAAACAAGGGAAGAGGTCATCACAGAGCTCAGTGCCTCCGGTAAAAGCGATGAAGAAATAGAAAGGCTTGCACCTTTCAAAGTATTTAATGGCAACAGACCGACAAATTCTATTTTAGTCAAGGAAATTACACCGCGGTCACTGGGATCGCTTATCGCCATGTACGAACAGAAGATTTTTGTTCAGGGCATTGTCTGGAATATCTTCAGTTTTGATCAGTGGGGCGTTGAACTGGGCAAGCAGCTGGCGAACAGGATTCTTCCCGAGTTAGAGAGCGACGGTCATGTATCGACTCATGATTCCTCTACCAATGGATTGATCAATCTCTATAAGCAGATGAAATAAGAACCTATATTTTTCTCTGGAAAGGACCTGACATGGTATATGATCCACATAAAAACACCGCCCTGCTCTTCTTCGTGATCCTTCTTATGGCACTCTGTACGCTTACCGCCTCTGCCGATGGAGCTCACGAGATCAACGACACAGACATGATGATTGAATCACTTCAGAAGCAGCTGCAAAGAAACCCCAATGATCAGGATGTTCATTTCATGCTTGGAACAGCATATGACGATCTCGGCAGGTATGAGGAGGCCATAGCAAGTTATAAGGAGGTCTTACGGATAAACCCCAGGGATGCCTTTACCTACTTTAATCTCGGCATTGTGTATGGAAAACTGTCCAGGCATGACGATGCATTAGGCGCCTACAGAAAGGTCATCGCTCTTAATCCTGACGATAAGGATGCCTACTTCAATCTTGGCATTACCTATGGGAACATGGGCAGGCATGAAGAGGCGATTCAGGCATATAAAAAAGTCATTCGCCTCAATCCCGGTGAAGCCGGGGCCTTTCTGAATCTTGGCATGTCCCACGCCGCCCTCGATAATAATGAAAGCGCCTTACATGCCTTTAGAAAAGCCGTGCAGCTGCAACCCGATTCTGCAATCGCTCGCTATGATCTTGCCATCACCTATATCAGATTAAAGGATAAAGAGTCTGCCCTGAAGGAATATGCTATCCTGCGTGAGCTTTCCCCTCAACTGGCTGAAAAATTACAGGGATCCCTTGCTGATCTTGAAAAGCAGAAAGGCGTGCTGAGCATACCGAAGCAATAGGTTTCTCTTTCATGCACAAGCTGTGATTTTTTCAGGAACGTGAACGATGAGGAAGGTGAATCCTTTCCCTGCTTAAACAACGCCATTGCTTAGCGGAATCACTGAAGCCAGCACTCATTCAAGACACTTTATACTACAACGAGATTATCCCTGTGGATCACCTCGTCTGAATATTTGAACCCAAGGGCACTCTCAATTTCCGAGGTCTTTTTCCCTTTAATTTTATTAAGGTCCTCTGAGGAGTAGTTTGTCAAACCCTTGGCTATTTTTTTCCCCTCATTGTTCAGACAGCGTATATAATCGCCGACCTTGAACTGCCCTTCGATTTTTGTAATCCCTGAAGGAAGCAGGCTTTTTCCTTTATGAATGAGAGCATCGACAGCCCCGTCATCAAGGTATATTGCCCCTCTGGACCTGACACCATAGGCTATCCAGCCTTTCTTTGATGAGAGGCGCACTTTGCCGGGCTCAAAGTATGTGCCCACAGATTGGCCGGCTACAAGCCTTGCAAGCATACCGCTCTTCCTTCCATTCATAATGACGACGGGGATGCCGTGATCCGTTGCCTGTTTGGCTGCCAACAGTTTTGAGTACATTCCTCCTGTTCCCACTGCACTGCCCCGCCCCCCTGCAAGTTTTTCAATTGCCGGGGTGATCTCAGGAACATATTTGATCAGCTTTGCCGTCTTCAACTTCGGGTCCTTGGAATGAAGGCCGTTTACGTCTGACAGAATTACCAGCATATCAGCCTCTACAAGGCTTGCAGCAAGGGCAGCAAGCATGTCATTATCGCCGAACTTGATCTCATCAACAGCAATAGGATCATTCTCATTGATTAATGGTATCACCCCATAAGCCATCAGGGTAAATAATGTGTTCTTTGCATTGATATATCGCAGTCGGTTTGCAATATCATCACGCGTAAGGAGCACCTGGGCCACTTTTTTATCGAACCTTCCAAAGGTATGTTCATAGGCCCACATGAGGCTCGACTGTCCTATTGCAGCAGCCGCCTGCTGGAGTCGTATGTCCTGAGGCTTTCCTTTCAGACCCAGCTTCTTCAAGCCGGCAGCAATTGCACCGGAGGAGACAATAACGATTTCATGACCGCCGTCAATAATCGATGAAATGTCACTGATAATAGCCTTCAGCCGTTTTGTGTTCAGTCCCTTATCAGCAGAAGCGAGAATGTTGCTGCCTATTTTAATAACAAGCCGTTTCATATTCAGGTGCCAGGGGCCGGGTTTCAGGTATCACGGGGTATTCCATGACCCTGTTGTCATTGCGAGCCTGCCTGCCGTAGGCAGGAAGCAAAGTGACGAAGCAATCTAAAAGCGAGATCGCCACGCCCCTGAGGGAACTCGCGATGACAGGTTCTACGCTTCCCTGTTTTTCTGTTCCTCCACTTTATTTCCAAGATAATAAACAAGCTCCTTAATTCCTTCTCCTGTCACAGCACAAAGAGAGAAAAAATCATAGCCTTTATCTTTACAGTATTGCTGAAGGCTGTCAAGCCTCGCGCCGTCACCTTTTATGTCAAGCTTTGTTGCTGCTACAGCAAAGGGCTTGCCGGCAAGTTCACTGCTGTAGAGTTTCAGTTCATTGTATATCTTCTTGAAATTATCCACAGGCTCCCCCTCTGTCATCTCTGAAATATCGACAAGGTGGAGCAGGATCGAGGTGCGTTCCACATGCCTGAGAAACTGAAAACCAAGCCCTGTCCCCTTATGGGCTCCTTCTATCAGACCGGGGATATCAGCTATTACAAAACTTCCATATTCTCCGTGCTTCACAACCCCGAGATTGGGTATCAGTGTGGTAAAGGGATAATCGGCAACCTTTGGCCTCGCAGCAGAAACTGCAGAAATAAGGGTCGACTTACCTGCATTCGGCAGGCCTACAAGCCCTACATCCGCCAGCAGTTTCAACTCCAGCAGTAACTGCTGCTCTTCACCCGGTTCGCCTGGCTGCGCAAATTTCGGCGCCTGGCGCGTGGCAGATTTAAAATGTGTGTTCCCTAACCCTCCTCTGCCGCCCCTGGCCGCGATATATTCCTCACCATCCCCTATCAGATCATGGAGCACCTCTTTCGTCTCCTCATTCATGATCAGTGTACCAACGGGCACCGGTATGACGAGATCTTCCCCGTTTTTGCCATGCATGTCACTCCCCATACCATGCTGGCCTTTCTGAGCCCTGTACTGCTGCTGATATCGAATGTCCAGAAGGGTGTTCATGTTTTTCGTTGCCCTGAAAATGACATGGCCGCCCCGACCTCCGTCTCCACCGTTAGGTCCTCCTCTGGGGACAAACTTTTCTCTCCTGAAGCTGACGCAGCCCCTGCCGCCGTCTCCTGCTTTGACATAGACCTTTACCTGATCAACAAACTTCATGGCTTTAACGATACATGATACTTATGGATAGTTACAATAATCACGAAAGCAAGGTTTCAATACTGAAACTGTCCCCCTCTTTGGCAAAGAGGGCCTGCCGGCAGGGAGGGAAAGGGGAGATTATAGAATTATCTATCTGCATTACAATACCCCCCATTTATAAAGGGGGATCCCATCTTGGATACCGTGGCATTTCAAATGACCTCTCACCGACTGGAATACCAGAACCTTATGAATATGTTTTTGCAATAAAAAAGGCGGGGTGAATACCCGCCCTTGTAAGTGCACTGAATGAGGTGAAGGGTTACGCGTTCTGCTCCACAGGATAGACACTCACCTGATTTCTTTTCTTGTTTTTACGCTCAAATTTTATGGTGCCGTTTATCAGGGCAAAAAGGGTATCGTCACCGCCCCTGCCAACATTCATTCCGGGATGGATTCTGGTACCTCTCTGTCTGACAATGATATTGCCGGCCTTAACGGTCTGGCCCCCGTACATTTTTACACCAAGGCGCTTTGACTCACTGTCACGTCCGTTCCTTGTACTTCCAACTCCTTTTTTATGAGCCATCTCAATACCTCCGAATCTCTATTGAGTCTGAATCTGCTTGATTTTTACTGACGTAAGCAACTGCCTGTGGCCTCTGAGCTTTCTGTGGACTTTTCTCATTTTCTTCTTGAATACGAGAACTTTTTTGTCCTTTTCTGTGCCCAGCACATCGGCAGAGACCTTCGCAGCCTTTATGTAAGGATCGCCATAGGCAATGTTCTCACCGTCAGAAACCATTAATACATTGTTAAAGGTAACAGACTTCTTGTTGCTGATCTTCTCGATCTGGATGGTTTCTCCTTCAGAAACCCTGTACTGTTTACCGCCTGTCTCAATTATTGCGTACACTGTAAAGCCTCCACCTTTGAAATAGACTACTTTTTTAACATAATTCTGAAAATAATGTCAATGCAAGTGGTCAGGGTACATCACGAACTTACACAAGGATGTGCATTAATTTCCACAATTCTTATTATTGATATTTTCATTTTAATTTCGTTTGTTACCCTTCGTGATTGATGAATCTCACCATCATCTGAAATAATAAGAATTATGAATACTGAAAAAAAGCTTGTACTCTTCGACATAGACGGCACCCTTGTGCACACCGGAGGAGCAGGAACACGGGCAATGAACCTTGCCTTTCATAACCTCTTTGGTATTGAAAACGCCTTTGAAGGCATTTCAATGGCAGGCAAGACAGACAGGGAAATCATGAAAGAAGGCCTGAGAACACATGGCCTTGAGCACAGGGATGGAAATCTATCCGGTATGGTCAGTCAGTACCTCTATTTTCTCCAACAGGAAATAGACAACCCGCAAAAAGTTATCAAGCCGGGCATAGAGGATGCCATTTCCTTTTTTCAGGACATGAACATGCCTCTCGGACTCCTGACCGGCAATCTTGAAAAGGGTGCACAGATAAAACTTGAGGCCTTTGGCCTGTATAAGCATTTTATTGACGGCGCCTATGGAAGTGACCATGAGGACCGGAACGAGTTGCTCCCCATTGCAATTCATAAATTTTCAGCCAGAGGTTTACGCTTTGCACCGGAAGACTGCATCGTTATCGGTGATACACCTCGTGACGTTACCTGTGCCAAAGTGCATAATGCTGCCTCCATCGCAGTGGCCACTGGTCCCTATTCAAAAGCAGACCTGCTGGCAACCGATGCAGATGTTGTCGTCGACACACTGTCAGAGCGGGACCGCTACCTTCATCTCCTTCAGACGAATCCTCACTGATGAAGAGGAGAGACTTTCTCAAATACTCACTGAATGTACTGATAGCCCTCAATTTCGGCTGCAGCCTGAAGGGTCTTGTCGGTGAAGGCGAAAAGGTCGCTCTGATTTACGGTACAAAATATGGTTCCACGAGAGACACGGCTGCATGGATTCATGAAGGTCTTGAAGGGAATGCCGCCCTTATGAATGTGGAGGAGATGGACTTTGGCGAAACAGTCAGCCGATATGACTCTTTCATCGCCGGTTCCGGAGTCTGGATTGACGGAATCCATAAAAAATTAAAAGAGTTTCTCAAAAGCCATTCGACACAATTACAGGAGAGAGTACTTGGCTCCTTTGTAGTCTGCGGAAGTCAGGACACAACCGAAGGCGGCAGAAAGAGGATTGCAGGCTATCTTCGCCAGATCAGTTCGCCCCTGGGCTATCAACCTGCCGCGAACAGATTCTTCGGTGGAAGAATCATTGTTGAGCAATTGACCGACAGTGACAGGGAGGCCCTTGAAACATTCTATAGTAAATTCCTGAATCAGGAACTCCACAGCTGGGACAGGACAGATAAATACAAAGCAGTAAAATACGGCAAGGAATTAGAGCAGGTTATTGAGAAATATTCTGTCCGAACTTAACTGAAAATACTGCAGCTATCAAACATTAAACTTGAAATTAATAATATCCCCGTCCCGGACCTGATAGGTTTTGCCCTCTAATCGTGCAAGCCCTTTTTCTTTGACAGCTACCATACTTTCGCCCGAAGATATAAAGTCATCAAAGCTGACCGTCTCTGCCCGTATAAAACCGCGCTCGATGTCAGAGTGGATTTTCCCGGCAGCCTGCTGGGCCGGCAATCCTTTTTTAATGGTCCAGGCCCGTACCTCATCTGACCCAACGGTGAGAAAGGAAATCAGTCCAAGGGCATCATAGGATATGCGACAGAGTCTGTTCATTGCAGGCTCGTCAATGCCAAGATCATCGAGGAATACCGCTGCTTCATCAGAGGGAAGCTGGGCTATCTCCATTTCTATTTTTCCGCACAGAGCAAGAACCGGCGGTACAGCGCCCAATCCCTTTTCTTTGAAATACGTCTCTATCCTGTTTTGAATGTCTTTGACCTTGTCCGAATTCAGATCGCCTTCATCAATGTTGAGAACAATAATCTCAGGCATTGTCGTAAGAAACTGATAGGGCAGCATCTGCCGTTTTTCATCATCATTAAATTCAACATCGCGCAGTGATGTCTCCCTTTCAAGCGTCTCTTTGCATTTTATGAGAAGCTGCTTGTCAGCTGCCTCCTTTTTCTTCCCCTTCTTTTCCTCTTTCTCTATGTTCTCAAGTCTTTTTTCTACAAATTCCAGATCTCCAAGAATAAGCTCGTCCTCAAAGGAGGCAACATCCCGGGCAGGGTCAACACTGTTCCTGGGATGAAGAATGGATTCATCATCAAAGGCCCTGACAACATGCACAATGGCATCAGCATCTTTTATGAGATGAAAGACCTTTGTGTTCTGAGAAACATCACTGCCTGAAGTTATTCCGAGGTAGTCAACATACTCCACTGTCGCATAGGTAGTCTTTTTCGGTTCGTAGATTTCACTGAGCTTGTCAACCCGGGCATCAGGAATCTTTACGACGCCGTGGTGGGGCTCAACGTCAGCGGATATGGAAGTAGGGTAAGCAGTGGTTTCAAGCTCCAACCCGGTAAGGGCATTAAAGACCGTTGTCTTGCCGGAATTGGAAAAGCCTGTGACGATCAGTTTCAATTAAGTATATTCCCTTTGCAGAAACAGGCAGGGGCGAACGGCCGTTCGCCCCTGCAATCCAAAAAATATATATTCAACTTATCCTATTTAACCGCTTTGAAGGCCTGATAGGCTGCACGGGCCGTCCTGTTTATGTCCGCCTGTGAATGGGCCAGAGACATAAAGCCTGATTCATAGCCGGAGGGAGCAAGATTTACGCCCTGATCAAGCATTTTTATAAAAAACTTTGAAAAGGCAGCCATATCCGTCTTTGCAGCATCATCAAAATTATAAACATCTTTTTTCGTGAAATAGGTGCAGAACATCGTGCCTGCCCGGTAGAATTTTGTGTCTATGCCGGCGCGCTTCGCAGCATCCTTCAGCGCTGCCTCAAGGGCCTTTGATTTTGCTATCAATTTTTTATAGGTCTCTGGTTTGGAAAGTATCTTCAGTGTCTCAATACCGGCAGTCATTGCAAGGGGATTTCCTGAGAGCGTGCCTGCCTGATATACAGGGCCGTCAGGCGATATGTTTCTCATGATCTCCGTTTTGCCGCCATAGGCGCCAACAGGAAGACCACCGCCGATGACTTTGCCAAGGCATGTCATGTCCGGTTTGATCTTGAACGCCCTTTGAGCCCCGCCGTAAGAAACCCTGAAGCCTGTCATGACTTCATCAAAGATCAGAACGATGCCATGTTTTTTTGTTATCCTCCTCAGTCCTTCAAGAAATCCGGGTTTCGGGAGTATGCAGCCGCTGTTGCCAACAACAGGTTCGAGAATAATGCAGGCAATCTGCTTGCCGAGCTTCTCACAGGTCGTGCGGACTGCCTTTATATCATTGTAGGGCAGGGTGATCGTATTGCGTGCATAATCCTTTGGCACCCCAGGACTTGTGGGAACACCGAATGTTGCAGCGCCCGAGCCTGCCTTGACAAGCAGTCCATCAGCATGGCCATGATAACAGCCTTCGAATTTGATAATCTTGTCCCGCCCGGTGTAGCCCCGCGCAGCCCTGATTGCACTCATGGTGGCCTCTGTACCGGAGTTGACCATCCTGATCAGCTCCATTGAGGGATAGGCCTTTTTTATCATTGAAGCAAGTTCAATCTCCAGTGGTGTAGGGGCGCCGTAGCTCGTACCGCTGTCAGTTGCCTTTTTCAATGCAGCTGTTACTTTCGGGTGAGTATGACCGAGTATCATCGGTCCCCAGGAGAGGACATAATCTATATATTCATTTCCGTCAACATCATAGATCTTTGACCCCTTGGCTGACTTGATAAAGATCGGGTTTCCCCCGACTGCCTTGAAAGCGCGGACAGGACTGTTCACTCCGCCCGGTATGATACGTTTTGCCTTTGTGAAGTATTCCTTGGATTTTCTGTGATTGAGTGCCATGGCTGACTCCTGTAAATTAAAGTATTTGCAAGCTTTTTATTTAACAACAATTGCTGAAGAGATGTCAAAGAATACGCCTTGTCCTGTTAAAGATAACAAACTCAAAAAACAAAATGAAGGAAATATTGAAATTACATTATCTTCCATAATTTTTATCTTTGATTTTTACCTCCTGATTTTCCCTGCCCTGGAGCTTTGATCATATTTCCGGAAATCACTCGATGGCAAATATAAAATCATACCTTATAGTTTCTTATATTCCTGATTCTTTCAAGCACCGGCGGATGGGAATAATGAAACAGTGCATAGAGCGGGTGTGGATGCAGATTGGAGAGATTGTCTTTTGACAGCTTCACCAGCGCGCTTATCATACTTTCCTTATTTCCTGTCAATTCATAGGAATAGATGTCAGCCACCTTTTCGTTCTTTCTTGAATACCAGTTGAAAAGCGGACTGAGAGGAAATGAAACAATAGAACCAATAAAACCGAGGATGATCAGCTTGGCAAAGAAAGATTCCGTCTCTATGTGAAATATCTCCAGTAATACATTGCTCTGCATGAGATGAAATGCAACATAGATGACCACAAGGGCTATTGCTTCGGTAATAATGATAGATTTTAATATATGCTTCTTTTTCCAGTGGCCGGCCTCATGGGCAAGAATGGACATGATCTCATCGTAATCCATTTTTTCAATGAGTGTGTCATAGAGCACAATCCTTTTGACCTTTCCGATGCCAGTGAAATATGCGTTCGTGTGTTTTGTTCTTTTAGAGGCATCCATCGTGAATACCCTGCTTACCCTGATCCCGACTTTGTTCATAAGATCCCGCACTCCTGCTTCGAGTTTTTCATCTTCAATGGGTGTGAATTTATGAAAGAGCGGCTCTATGACATAGGGTGAGATATACATCATAAATATGCTGAAGGCAAGAAAGAAACTCCAGACCCAGAGCCACCACCAGTCATGGCTTTTCTGAACAATGAAGAGCCCGGCAGAAATCAGCAGTCCAAGCAGAATTGTAGAGATGAACAGTGACTTCAGTGTATCGGCAATCCAGAGTTTCGCTGTCATGGTATTAAAACCATACTTGTTCTCGATTTTAAATGTGCTGTAAAGACTGAAGGGAATCGAAATAACCGTTTCCGCATAGGTCATCACAAGGAAGAAGACGAGGCCGGTGAGAATAAAACTCACATTGAGCGAAGCAATCCACGTGTTATAGATATTCAGGAGGACAAGGATAAAGACCAGAAACACGGCATTGTTAAAGACAGAGGAGAGAATACCAAATTTTGTAGTTTCCACAGTATAGTCCCGTGTTTTACTGAGCAGTGCCTTATCTATCTGTCCGGTAAATTCATGGGGAATAATTGAGCCATGCCTTTTCAAATGAGCAAGGTTCAGGAAATCGAGCCAGTAACCAAAGGCAATGATTATCAAATATGCGGTGATTATTCGACTGAAGAATCTTGCTTCTCCAATAAAAGAGAGATTCTTCGCTGCGCTCAGAATGACATATATAATACTACGATATCTTGCTGACAGGTTTTAAATACGACAAGACAAAAGCACCTATGTACAGCAGATTCCCGATGATTAATAATTCATACTTATACGGTTTCGGCATCTGCTGATGCAATGTTGCTTCAGTATCATACATAAACGAATAAAGAATTATTGCTGTCGCAGCCAGAC
>LJTK01000130.1
CCGGCCTGAACACCCCCACTGAAGAAATTCTGAAACCCATTGAAGGTGAAACCCATGATGAAATGGTCCTGCTCAAGGACATCCCCTTTTACTCGATCTGTGAACATCATCTCCTGCCTTTTATCGGAAAGGCCCATGTAGCCTATGTACCGTCAAAGGGTAAAATCGTAGGATTAAGCAAGCTTGCCCGGGCAGTTGAAATTTTTGCCAAACGGCCCCAGGTCCAGGAGCGCCTCACTGCGCAGCTCGCTGACATGATCATGGATAAATTAAAGCCAAAAGGCGCTATGGTAATCGTAGATGCCGAACACCTCTGTATGTCCATGAGAGGAGTAAAAAAGCCGGGCACAAAAACGGTGACATCGGCAGTGAGAGGAATATTCAGAACAAAGGAATCTACCAGGATGGAATTGCTTGAACTGATAAAACGAGGCGATTAACGGCAAATCAATATTTTTTACAAGGAGTGTCAAATGATCATTACCAAAAAGCGCGACTTCAAAGATTTACTGGAAAACCTGAAGAACTACAAGAGTTTCTTTCTCATTGGCTGTTCGGAGTGTGCAACACTCTGCGGCACGGGAGGTGAGCCTGAACTGACTGCAATGAAAGAGGCCCTTGAGGCAGAAGGCAAGACTGTTACGGGCACCCTGCACCCCAAGACAGGATGCCAGACACTGGGGACAAAGATCGAATTAAAAAAGGACAAGGAGGCCTGTAACGCAGCTGATGCAATTATTGTTCTTTCCTGCGGTGCCGGCACCCAGTCAGCCGTTGAAATATTCCCTGACAAGCCTGCACGGTTCCAGATGTTTGACGAACGGTGTTCTCTCTGCGGAGAGTGCGTTCTGGATAAAACCGGGGGTATCTGCCCTGTAACTGCCTGTCCCAAGGGACTGTTAAACGGACCCTGCGGTGGCACTGATAATGGCAAGTGTGAAGTAAGCCCGGACATTGAGTGCGCCTGGGTCAGGATCTATGAGAGAATGAAGAAAACAGATCAGCTCGAAGACTTCAGGAAAGTACTGGAACCCAAAGACTGGTCAGCCAGCAGAAAACCGGCCAGACTGAATACACGGGAGAAAAAGGAGGAGAAAAAGTGAGTTTGAAAAGCGCTCTTGAATCGGGTAAATTTACCGTTACAGCAGAAGTAGGCCCACCAAAGGGTACGGATATAGCAAAGATCCTCCACGAAGCCGAGGCGCTCAAGGGAAAAGTGGATGCCCTCAATGTTACTGATAATCAGTCAGCAGTCATGCGCATCAGCTCAATGTCCTTTTGCAAGCTTCTTCTTGATATGGGACAGGAGCCGATCCTGCAGATGACCTGCCGTGACCGGAACCGCATTGGACTGCAGTCAGACCTTCTCGGTGCAAGCATTCTCGGGATAAGGAATGTCCTCTGTATGACAGGTGACCATCCCAACGCAGGAGATCATAAGGAAGCAAAACCCGTCTATGATATTGAATCTGTCCAGCTGTTGAATATTGTCAGGGCACTCAACAGCGGCAAGGATATGATGGGCAATGAGATGAAGGGCGGCACTGATTATTATCAGGGCGCTGTTGTTACGCCCGAGGCAGTGCCCATTGAACCCCAGCTGATGAAGTTTGAGAAAAAGGTCAATGCCGGTGCACAATTTTTTCAGACACAGGCAATCTATGATATAGAGAAATTCAAGGGGTTCATGGAGTTCGCAGGGAAATTCCCGGTCAAGATTCTTGCCGGCCTCGTGCTTCTCAAGAGTGCAGGGATGGCAAATTTCATGAATAAGTTTGTTCCGGGGATAACCGTACCGCAGGAACTGATTGATGAACTCAAGGAAGCAGGCAAGGAAAAGGCCCTTGATGCAGGTATTGATATCATGGCCCGTCACATTAAGCAGTTAAAAGATGAGAAGATCTGTGACGGTGTACATATCATGGCAATCGGAGCTGAGGACAAGGTGCCCCTCATAATGGAAAGAGCCGGCCTGCTCTAAAGACAATTCCAGTGTATACAAAGAGGGCCATGAAAGTATGGCCCTCTTTTTTTGTCTGTGATAAACTGTGTACCAGTAAATGGCATGAATAAATCAAAACAGGGGAACCTTAAGAATCTTCTCGCTGTCATGGCGATAACAATCCTTATATACATGACCTATATTCTTCTTTCCGCCCTTGCCATCATGCTCTTTACAGGATCTATTCACATTATCAGTGGACAAAGCAATTCTTCCTTAACCATATCATTCTCGAAAATCATTGCTGCAGGTATGGGAGTTATCTCTGTGGTTTATTTTTTAAAGATATGGAAGAAAATAATTCACTATGCTGAAGACCTTGTTTATCGAAGAAAGAGAGCCAGCTAAAAGAAAATCATGAGCAGCTTCATTCATACATGGCAGCACCTGCCGGAGCATATCACTCCCTACCTGTTCCGGATCGGCGGGTTTGAGGTCCGCTATTATGGATTGATGTATATCGTCGCCTTTTCTGTTGTGTTTCTTCTCTCTCTCTACCGGCTCAAGAAAGAAGATTTCCCCTACTCCCGGATCATGCTGGAAAACTATTTTGTATGGGCCATTCTTGGTCTGATGATCGGCGCCAGGCTCGGGTATGTGCTTTTTTATAACCTTGGTTACTACCTTTCGCACCCTTTGGAAATAATTCTTCCCTTCAGCTTTTCCGGAGGAATGCACTTTACCGGTCTTGCCGGCATGTCCTACCATGGAGGCCTGATCGGTGTACTGCTGGCAACTTTTCTGTTCTGTAATAAAAATGATATGCATTTTTTCAAATTTGTTGATTTTCTGATTCCTTCTATCCCCCTCGGCTACCTCTTTGGCAGGATCGGTAATTTTATAAACGGAGAACTCTACGGCAGGGTAACTGATGCAGCGTGGGGCATGTACTTCCCCCTTGATTACACGAACCGCCTCAGGCACCCTTCACAATTGTACGAGGCATTTTTTGAAGGAGTAGTCCTCTTCTGTATTCTCTGGAGCATGAGAAAAAAGGAGCGTTTCAGCGGTTTTTTTCTTTCCCTCTATATTATCGGCTATGGAACGGTCCGGTTTTTTATTGAATTTGTTCGGGAGCCTGATGCCCACATCGGCTTCTTTCTGGATTTCCTTACCATGGGGCAGTTTCTCTGTATCGCCATGATTGCATCAGGATTCCTTCTTTTTTATATCACAGGAAGAAGGTCGACCTAGTCATTATGTTATAATTGTGCAGCAATTTTAAAAAATCAAAGAGTTCTTGCAAAACCCTCTGTTTGTCACCTTGAACAGAGGGAGTGGTCTTTAAGGATTTGACAGGAAAAGATTTCTCCCTCTGCCTGCCGGTAGGCAGGGTCGGACAGATGCTGATAGTTTCACACTATTGCAAGATTATAAAAGGAGATTGTTATGCCGGCAAGGACAGGAGACAGAGTAAAAGTACATTATACACTGAAAGATGCCAAAGGGAATGTCGTGGAATCATCGCATGACAGTTTGCCGATTGAATTCGCAATTGGAGAAGGCAGGGTTATTCGCGGTTTTGAAGAAGGCATTACCGGTATGTCCCCCTCTGAGAAAAAGACTGTTGTTATCCCCCCTGAACATGCCTATGGAGCACGGGATGATAAGAAGATATTTGAATATTCAAGAAAGCAGGCCCCCGGTGAGTTTGACCCCCGTGTTGGAGATACAGTCCAGCTTCACAGGCCTGACGGTCAAAAAATTCCAGTGACAGTAATAGACAAAAGCGACAAGTCTTTTACAATGGATGCAAACCACCCTCTGGCGGGCAAAGAGCTTACCTTTGACCTTGAACTGATTGAAATTTTGTCTGATTAGCTTACAGGTTCTGTCCATGGCGCATTTTACCATTCAGGATTTTCTTTCAAAGAAAAAAGACAAAGTAAAGATTACCATGCTCACTGCCTATGACTACCCCTTTGCCAGGATCCTTGATGAGGCAGGCATTGACGCCATCCTTGTCGGTGATTCCCTCGGGATGGTTGTGCAGGGACTTGAAAATACCCTGCCTGTTACCATGGATGAAATGGTTTATCACACAAAGATGGTCTCCCGCGGCGCCGGCAACTGCATGGTCATAGGAGATATGCCCTTTATGTCGTACCAGGCAGGCATTGCTGATGCCGTGAAAAATGCCGGGAGGTTTCTGAAAGAGGCAGGTGCGGCAGCTGTGAAAATGGAAGGAGGCGCTGAGGTCTGTGATCACATTCGGGCAATGACAAAGTCGGACATCCCCGTCATGGCCCATATAGGGCTTACCCCGCAGTCCATTCACAGAATGGGCGGCTATAAAGTCCAGGGGAAAAGCGACGAAGCAGCGAAGAGGCTTATTGAAGAAGCACATGCTGTTGAAGATGCCGGCGCCTTTTCACTGATACTGGAGGCCATTCCCCTGAAGCTGGCAAAAAAAATAACGAAGGAACTTTCAATCCCAACGATAGGAATAGGAGCAGGACCCCACTGTGACGGACAGATCCTTGTGCTGCACGACGTGATCGGTCTCTTTGAACGGTTCGTTCCGAAATTTACAAAACAGTATGCAAATGTCAAGGTGGATGCTGTAAAGGCCCTGCGGAAATATAAGGCTGAAGTTGAGAAAGGCATCTTCCCCTCAGAGAAGCAGAGTTTCAAGTAGTTTTTTTACTGCTCCATTCCAGCCTGCAGGACCAATCCCATCGGCCTTCATACATCCCGGCACCTCACTGATAATATTCCGGTTATAGCTGCCGTCTTTCTTCCGTACCACAATCGGGTAGTCAACATTCTTTAACATCTCAACATCATTGGGACTGTCTCCAAGTGCGACTGTCACTATGGTGCCATAGTGTTGAGTATACAGATCCTTTACGAGAGTAACCGCCCTCCCCTTGTCGCTGTCACCCATAATGTGAAACAACTCGCCCTCAGTTGTGTAGTAACCTTTTTGTCGTATCTCTTTTTTTAACCTCTCTCTCTGCTTTTTATTGCCCTTAAAAATAAACGGCTCGTCAAAATCTCTCTCCTTGGCCAATTCCGCATCTGATACCTTCAGACCCGTCAACGCTGCAACCTCTCTGGTGCTCATGTCTCCAAAACCCTTCACTGCAAAGCCGGCAAAACGAATTTCCTCAAGTGCCTTTCTCAGATCAGAATAGTCAGCGCCAAGCTTTATAACAAAATAATTTTCTTCTTCCTTAATTTTTATTTTTGATTTTAGATTTTTTATTTTGAATTGTTTAGGTATATATATCCCACCCCCATTTTCTGATATAAACATCTCCTTGTTATTCAAATCTTTCCTGCAGAGTTCTATCTCCGATCTTGTCTTGCTTGTGCAGAGCACCAGCGGGATGCACCGGTCCTCCAGCAGTTCGAGGGCAGGCATAGCATCGTGGAAGGAATATCCATCGTCAAGGAGGGTCCCGTCAAGGTCAGTGAATACAACAATCTGTTTTTTCATAGTATAGTGTGAAATATTAATCCCTCCGTCTATGATACCCGAATCACTGACTCATTGCATAGCCGATTTCATCATATTATAGAGTTGGTTAGCTTCCTGATTTATATTTATCATTTCTAAAGTTTCTTTATTCAATATCCGATAGGGAAATATGTTCCCACTAAGGGGACTCAGGGCAATATGAATGAAATGTCAATGAGTGGCCTTCAGAATAGCAGAAAGCCACAATCTATAAAGGAGGTGAAAGGTCAGCAGTTTCTGTAGTGATTGTATCTTTACCATGAAAACATCAACGCCAAAAAAGGAGGAAATAAGAATGAAAAAAGCAGTTGTAGTTCTCTCAGTGATGGTTTTAGTGCTTGCAATGACAACAATGGCAATGGCCGACAAAGTTCCGACCCCGACAGCCCCCCCAGAGGGTGTGACAATTATATCTGCTGATGATGCAAAAGCTCAGATCAGCACCATCAAGGTTTTTGACATGAGAAAGGCCCTCAACTTCGGTAAAGGCCACCTCCCAGGTGCAACATCAGCACCGTACAAGTGGACCAAGAAGGGACACCCTTCACAGCGTGCAGGGGAATTTGATGTTTCCAAACTCCCTGCCGACAAAAACCAGAAAATCCTTTTCCACAGCGACGGCCCGAACGGCTGGAAATCCTACTATGCTTCACAGAAAGCCGCAGAACTGGGATATAAAAATGTTTACTGGATGAGAGAGGGTTTTTCAACATGGGATGAAAAAGGATTTACCGTAGAACATTAATCATCAAAAGATAGGGGGCCAGAGTGCTGGCCCCTCATTTTTCAGGACAATCAATGAGCATAAAAAAAAGAATCATCCTTTCATCTGTACTACTCATGACTCTCATCGTAACTCTGGGGGTTGCAAACTGGTTCGGCAGCAACGCTGTCGTGCACAAAAGCAATATTGCCTATCAATTTAAAACAGCAAACATGTATCTGCAGGGTATATTCAGGGGAGTCAATGAATTTATTATTGATGAAGCAGAACCCATTTCAATCGAGCTCACGAATCAGAACCTTGACGGGTTTGAACAGACGTATAAGACACTGATGGGGGAAATAAGTGATCCTGAACTCATGACAGTCATGGAAAGTACCATCTCTCCCCAATGGAAAATTGTAAAGGGAGGCGCAATAGCCTTTATGAAGGACAACCCCTGGATCAGTGCCGATGATGACAAGGCAATGCTGCAATACGGTCAGCTGACAACAGAAGCCAAGAAACTGCTCCATGATATTGAAGAGGCAGCACAAAAGGCCCAGGAAGTCTCTCAGGCAACTGCAAAGAAAACAAAATTAATAATTTCAGCTGTGGCATGTATTATTTTAATTTTAACAGCATTAATCCTATTCAATCTTTTCCGTTCCATTACCTCTCCCATTCAGGAATTATCTGCCATGGCAAAGGGCTTCAGCAACGGAGATTTAAGTCATTTGATGAAGGAATCAGGGAAAGATGAGTTCAGTGTCCTGGGTTCGCATTTTAACATAGCCACTGAAAAACTGAATAATATGATGCTGAATGTCATGAAAGTAACAGAGACCATATCAACCAGTACCGAGAGACTCTCTGCATCATCAATACAAATAGCCAGCAATTCTGAAGAGCAGTCCTCACAAACAGCCCAGGCAGCAACAGCGATGGAAGAATTGAGTGCATCGTTTGTAGAAGTAGCACAGAATACAACCAACGCCGCCCAGTCATCAAAGGATTCTGCAGACCTTGCCATCCAGGGAGGTAATGTCGTCAGTGAGGCAATTGAAGGCATGAACAAGATAGCTCAGTCAGTCAATGAATCAGCTCAGACGATAGAAGCACTCGGGATACGTTCTGATCAGATCGGAGAGATCATAAAGGTAATAAATGATATTGCCAGTCAGACCAACCTTCTTGCGCTGAATGCGGCGATTGAGGCAGCCCGCGCCGGTGAGCAGGGACGGGGTTTTGCAGTTGTAGCAGATGAAGTGAGAAAACTCGCCGAAAGAACTACAGACGCAACGAATGAGATCGGTGAGATGATCAAGGGATTCCAGGATGATACTCAGAGGGCAGTCGACTCAATGCAGGCAGGAACGCGAGAGGTGCAAGCAGGCGTCGAGCTGTCCAACCATGCAGGGGCATCATTGCATCAGATCGTTGAATCAGCCCAGAACGTTACTGATATGGTACAGCAGATCGCTTCAGCAGTGGAAGAGCAGTCAAGCACCGGAGAGGTAGTGGCTGCAAATGTTGAAGCAGTTGCTCGCCTGACGCAGCAGACAACAGTGAATGTACATGAATCATCAAAAGCTACACAGGACCTCAACAATCTCACAACAGAGCTTGAAACACTGCTGTCCTCATTCACGTTACGCAATAGCAAAAAGACACAGGAAGCAAGTAATCCCCAGCATGTTAACAGGCAAGCTGACAATCCTCTTCAGGAAAATCCGGTCTAACAGCCACATCAGTCATTCTCAATTAAGACAACCTGAATATCCATGACATTTGTGCCGGTCGGCCCTGTTTTAACAAGGGAACCTGTCCTGTCAAAAAAACTGTATGAATCGTTATTGCTCAGGTAAGAGAGAGAATCAAGCCCAAGTTTTTTTGACTCTGCAATGGTCTGTCCGTTCACTATGGCACCTGCAGCATCAGTAGGCCCGTCAGTGCCGTCAGTACCGGCTGAAAGAAAGGTAACACCTTCAATCCCCTCTATTTCACGGGCAAAGCTGAGCGCCATTTCCGTGTTGCGGCCGCCTTTCCCCTTTCCTGTAACGGTTACTGTCGTTTCCCCCCCGTAGATACAGCACTGATTCTTTTTAATTTGTGCCTTTATTTTTTTTGCCTGTTGAGCTAACTGCACCCCGACTGCCCTGGCCTCTCCTGTCAGGGTGCTTGAAATTATATCTGCGTCATATCCTTGAGACTGAGCGCATTTTTTTGCTGCTTCAAGGGCAAGTTGATTTGAGCATAAAATGATGTTTCTGACATTATCAAATACCCTGCTGTCCTTATCAGGTGTATCGCTAATCTCACCCTTCGCTCCTTTCTGCAAGATGGCCGTTACATTGGAAGACACCCTGTCTGAAAGATTGTATCTGTCCATTATTTCAAGTGCATCACTGAATGTCGATGTATCAGGCGCTGTGGGGCCTGATGCAATGACATCAAGATGATCGCCGATTACATCAGATACCAAAAGGCTGATCACCGTTGCAGGAAAGGCCATCTCGGCAAGTCTGCCTCCTTTGACGCCTGATATATGTTTTCTTACTGCATTCAGTTCGTTAATATCAGCTCCTGCCCTCATAAGCAAGTCCGTAACCTCCTGCTTCTCTTTTAAAGTAATACCTTCACAGGGTGATGCAAAGAGCGCTGAACCTCCTCCGGATATAAGACAGAGCACCAAAGTCTTTTCATCAGCAGTCTGCACAAGATGAATGATCTCTCTGGCAGCCTCAAAGCCTTTTTCGTCAGGTACGGGATGTGCGGCTTCAAAGACTTTTATTTTTTTCAGGGTTCCCCGTTGTGGTCCTGCTCCTGCACCCTGCATACATGCATGGCCGTACTTGGTGACAATGATGCCTGCAGAAATTTCTTCTTCTCTAAATACATCTTCAACTGCGCAGGCCATCTGATAGGAAGCCTTGCCGAAACCAATTACGAATAATTTATTAAACCCACCGTTCAGGAGTTCGACCCGTATCTTTTCAGCATGCTCCCTGACTTTAAAATAGGG
>LJTK01000083.1
CAGATGAGCCCTGCCGAGCTTGAACAGACGTCTGTCGATATTGAGGCAGGTAAATATACCTTCAGGGCTACGGGAACGGTTGTGAAATTCCCCGGTTTCATGAAGCTCTATACTGAAAGCAGCGACATAGCCACTGAGGAAGAGGGTCTTCTTCCTGTGCTGTCAGAGGGGGATGTGCTGAAAAAACGTGGCATTACTCCGAAGCAGCACTTTACCCAGCCTCCTCCCCGATTCACCGAGGCAACTCTTGTCAAGGAGCTTGAGGCAAAGGGAATTGGCAGACCGAGCACCTATGCCACGATACTTTCAACAATTCAGGATAGGAAATACACGGAAAAGACAGAGGGTAAATTTCACCCGACAGAGCTTGGCACTGTTGTCAGTGATATGCTGGTTGAACGCTTTGCAAAACTCATGGACTACAACTTTACTGCCAACATGGAGGATGTGCTCGACAAGGTTGAAGAGGGCGGTTTCAAGTGGGTTGATACAGTTATGGAGTTTTACAATACCTTTGATAAAGACGTTGCAGATGCCATGGAGAACCTGGGCCGCGTCAAGCCTGAGGACATTCCCACAGATGAGAAGTGTGAAGAGTGCGGCAAGCCCATGGTTATTAAGTGGGGCAGGCATGGCAGGTTTATAGCATGCACCGGATACCCTGACTGTAAAAACACGAAACCCCTGGAGCAGAACGGAGCAAACGGCAGCATTCAGGGCGCGGAAGTGCAGGAGACAGGGGAGAAATGTGACAAATGCGGTTCTGCAATGGTTATTAAAAGAGGCAGGTTTGGCAAGTTTATAGCCTGCAGTCAGTATCCGAAATGCAAGACTACGAAATCAATTACCATTGGCGTGAAGTGCCCTGAGGACGGTGGAGAGATCGTCGAGAAAACGACCAAGAAGGGGAAACTTTTTTTCAGCTGCAATAACTATCCCAAATGCAAATTCGCCTCATGGTATAAGCCTGTAAACAAAGAGTGCCCCTCATGCGGTTCCAAGGTGATGATCGAAAAAAAGACCAAGAAGGAAGAGGTCTTTGCCTGTGTGAACAAGGACTGCACCTACAAGGAAGACCTTGTTCCTGAAGGCAGTGAACAGGCAGAAGTCAGCACAACGTAACTGCAAGATCAATAATCAAAAATAAAAAATCAAAATTATGGTAGTGATAATAGAATACTTATTCCTTAATTTTGCATTTTTATATTTACATTTTAAATTTTCTTCAGTTCCTCAATCGCTTTTTCCATATCAAGAGGATGGTGCAGTTTCAGACTGCAGGCATGAAGCATCTGCCGGTCAAACTTGATAACACGCTGCCCTGATCTCAGGGAAGTCTTTCTTCCATAGGTCCTGTCCCCAAGGACCGCATGTCCAATTGATGCAAAGTGAACCCTTATCTGATGGGTCCTGCCCGTCAGTATTCTTACTTCCACCAGGGATGCTTCCCCGAATACCTCAATAACAGTGTAATGAGTTATTGCTTCACGGCCGCTCTTTGTCTTTGTGGACATCTTTTTCCTGTCTGATGTTGATCTGCCGATAACCCTGTTTATCTCTCCCTGTTTTTCCTTCGGCATGCCATGGATAAGAGCAAGATATTTTTTTTCTATTTCTCGCTCTCTGAACTGTTCTACAAGACTGTAATAGGCCCTGTCTTCTTTAGCAAGAACGATCAGTCCCGACGTATCCTTATCAAGACGATGTACGACGCCGGGTCGCAGCGGTGCTCCGATGGAGGAGAGTTGCCTGCACCGGGATATGAGGGCATTCATCAGTGTGCCGCTCCTGTTTCCTGCAGCAGGATACACCACCATGCCGGGAGGTTTGTTCACGACGACAATCGAATCGTCCTCCCAGATGATATCAAGAGGCACGTTTTCCGGGATCAGTATGTCGTCAGGTTCATCAGGGGAGATAATATCAATAACATCGCCTGAATGTACTTTGAAACTTGCCTTTTCCGTTTTATTGTTGACCTGTATATGACCGAGTTTTATCTGTCGGGCAATCTGTGAACGGGTCATATCGCATTTTGCCGCAATATACGTGTCCAGCCTTTCCGGCCTGTCATCAAAGCCTGTCATCAAAGCTGACTGTGTAGGTACGTTTGTTCATTAAATAAATTATACTTGTCACTCCGGAACTGATACGGAACCCGTCCCTATAATTTTTCTGGATTATCCGGTTAAACCTGCCTGCGGCAGGCAGGCCGGATAATAACAGGTTTATGTAATTTACCTCCCCCTTTGAAAAAGGGGGAATGAGGGGGATTTTATAAAATATTAATCGAAAAATCTCCCCTGCCCCTCTTTGCCAAAGAGGGGAATAGATCTTTAGTAATTCAATTGCGACTATTTATCAGGGAGCCACAAGCCCTCCCTGTTCAACTCTATAGTATACTAGGGCATGTCTGAAAATGTATTTACAATCAAAAGAAATCTCCCCCTTTTTGCAGTCCCCTTTCTGACCGCAGCTGCTTTCCTTATCCTCTATATATTCCGCACCGTTGATGACAACAGACTGACCAGCTGGAAATGGGCCTTTGCCAATGTGGATATGGTCTTCTTCGGTCCCCTCCTGGTTCTTGGCGTTATCCTTGCCTACCTTCTGTCGCTGATTGAGTTTGACCGGGACAGGCCTGCAGTGGTCCTTTTCCTCGCATCGTTCATGATCTCAACGCTCTTCTGCTGGAACATACCCGAAGTTATCATTGATACAGCGAGATATTTCTCCTATGCAAAAGAGATTGAACGGTACGGAGTGGGACATTTTCTTTTCGAGTGGGGGAGGGGGATCAGCCCCTGGACAGACATGCCTTTGCTACCATTGTTGTATGGCCTGCTTTTTCAGGTCTTCGGAGAAACAAGAATAGTCATTCAGATTTTTACGACATTCCTTTTTTCATGTACTGTTCTCATGACCTGTCTCATTGGCAAAGAACTGTGGAATGAAGAGATGGGTTTTTATGCCGGGGCATTGCTTCTCGGCATTCCCTATCTTTACTCTCAGATACCGCTCATGCTCGTTGATGTGCCGACCATGTTTTTTCTCACCCTCTCTGTCTATACATTTATAAAGGCAATGGAGAAAGGAAGGGCATGGCTTCCCCTGTCGGCAATTTCGATATTCACAGCTGTCTTTGCAAAGTATTCAACGTGGCTTATGCTTTCAGTATTGGCCGTGATATTTTTTATCTGTTTAATTCAAAACTCTTTTTATACGAGCCCGCCTTCAGGAAAGGGGGGAACAGGGGGATGTGAAGCTGTACCGCGCAGTTCACTATTTACGCGCGGCATCCTTGTAACCCTCATAGTGGCTGTACTTGCGGGCTTTGTGGTTTATTTTAAGTACGATGTCATTGCCGGGCAGATAAGCTTCCTGCAGGAGTACCAGAAGCCGGGACTGAAACGGTGGACAGAGAGTTTTATCTCTACCTTCTTCTATCAGACCCATCCCTTCATTACGGTGGCAGCGATCTGCTCAATCATTGCAGCAGTCATAAGGCGGGACCTGAAATTCCTCATCATCAGCTGGCTGCTGATTCTGATCCTGGTTCTTCAGATTAAAAGGTCCCGTTATGCCCTCATCGTTTTCCCCATGCTGACCTTGATGGCATCCTATGGACTGGACATGATAAAGACAGCTCAGGTGAAACGGTACATCCTTGCCTGTGCTGTAATTCCATCAGTCATTGTTGCACTATTTGCTTACAAACCTTTATTAATGAATATGAGCCTTGGCAATCTGAAGGCTGCAGGGTCATACCTTCAATCAATGGAGGTTGATGAGATAGAGGTCCTTACAATACAGCCTGAAGATCCTGCGGTGAACATTGCCGCTACCGTGCCGGTGCTCGATCTTTTCACAGGCAAGAAAATCATCTACCATTATGATGGAAGGAATACCCCTCCAGTAGAAGATATTAAAGAATCACCGTTACGGTTTACCTGGGAATATAACAATCCTCTGTACTATGCAGGCGGTTCTCCTGTTCGGGACGATAAAAGGGCGATTGTTCTCATTGGAAACGCACCTGTCAGGGAATTGCCTGCAGAGATTCAGAATAGGCTGATGAATCTGTCCAGTGCAAAAGTTTTTAACCGATCAACGGGACTTTTCAGGTTTAATCCTTTCGTAGCGATCTACCTGCCTGAATAGGGATCATTCGCCAAAGGGGCAGCTTGGATACTATGTCTGTCATTGTCCGGCCTGCCTGCGGTAGGCAGGTATAAGCAGACAATCCTGAGGAAATTAAAGGGCTGGATCCCCATTCATTTTTGGAGGATGGCAGAGTTGATGTTATCTGGGATGGATATCAGAGATCTTATGCGTTGAAATAGCTTAAGACTTCTCACGTTGTTTTGAAGTGACAGAAAAAACCGGATGCCGGCTTGACAAATAGAATCGTTAACTGCAGGAGCTGCAGGTAGATTTGGTACAGGATGTACAGCCGGAAGATGTCTGCTTCTCTACTCCACCCATACCAAAGGTTGAAAGCTTCTTGGCAACATCTGTTGACATGCATTTCGGACAGCTTACCTCAGGACTGGAGCCATAGACGAGCTTTTCAAATTCTTCATTGCATTTACTGCATTTGTATTCAAAGATGGGCATGCATGTACTATAAAAAATTAAGGGTTAAATATCAAAGAACAGGTCCGGAAGTGCAAAGGCACAGAGGAACTCAAAGGACTGGGGCCCCGCCTACCGGCAGGCAGGTGCGCGGGGATGACAGAATAAAAAAAGTTTTCATTGTCCGACTTGATCGGACAATCCAGAGAAATGAGAGAGCTGGATCTCCCGGTACTGTCTGCGAGAGTCTGGAAGATGAAAAAAACCGAAGTCATTTCGAATGACTATGAGAGATCTATCAATGTAAGATTTCTCGTAGCTGCGCTTCGTTCGTAATGACAGCAGAGGGAATCATTGTGCTTCCCGATGCATGGCCTCATCGATGACTTCAACGATATGGCGAATTCGAACTTTCTTCCTGCTCTTCTGCTGCATGGCCTCAAGCTGCATGATGCAGCCGGGACAGGATGTTACTACAGTGTCAGCGGCAGTATTATGAATGTTCTCCATTTTCGTGTTGGTTAATGTCTTTGCCATGTCCCTGAAATGGAGGCTGAACAGTCCGGCAAACCCACAGCATTCGTCAGGGTGCTTCATTTCTTTCAATTCCAGTCCTTCAATTGCGTTCAGGATTTTCCGCGGCTCTTTCTTTATACCAAGGCCGAAACTCAGATGACAGGGGTCATGGTAGGTAACAACCTGCGGAGATACTGCAAGGTCCTTCGTTAAATCAGACTGCAGCATAAATTCATTAATATCCATAATGTTCGATATTGAATCTCCCACAAGCTGCGGGTACTGCTCTTTTATAACCATGGTGCATGTTGGACAGAGGCTGATAATCGCTTCAGCCCGGACTTTACTGAAATGGTCAACATTTCTCCGTGCCATTTGTGATGCCTCTTCTTCGAGTCCCATTGAACGCAGTGGTGCACCGCAGCATTCCTCGCCCTTGAACACAACGACTTCATATCCCTTGGCGAGGAGAACATGGGATAAGGCATCTCCGAGGTGCGGGTAAAAGTAGTTCACGTTGCAGCCTGTGAAAATGGCAACTCTGCCAACTTTTTTCATGTTTTTGTAGACCTGAACGTGTTTGTTGAAGGGTTTCCCGGTGATCTTCGGCAGATAGCTGAGTCCGAAGGTCTTCTGAAAGGGCTGGTAGAGAAGCATATGGACCCATCTCATAACGGGGAGAACAGTGTCCATGTTGTTAATGGTGATCTTCAGGGCTTTTTTTGATAGAAAGCCCTTGCGGTAGGCTTTCTTCAAGATACCCCGGCCCTGATAGATCATCTCAGGGATGTTGATGCCGGTAGGGCAGATGCCCTTGCAGGCGCCGCAGAGCATGCAGCTGAATATTTTTTCAGCCAGGTTTTTGCTGGGCGGCAAATGATTCAGGCATAATTCTCCAAGCAGGGCTACTCTGCCCCGAGCGCCCATGGTCTCATTCAGGGTGAGGTGGTAGGTGGGGCACAGTGTTTTGCAGGCGCCGCACCGAACACACTTCTGTACTTCTTCGCATAGCAGTGAATGCGTCATCATTCATTATAGGGCTTTGGTAACGGCGGGGTCAAAGAAAGGCAAGTTACTTATCATCAAGCACTTCGTTGGCACTGCCGCTTCGGAAACCCTGAAGGTCCAGGGTAATAAACTTATATCCAAGGGATTTCAGATAGCGGATGATTTCCTCTCTGGAATTTTCATTGATAAGCTTTGAAAAATCATGGGGCGCCACCTCTATTCGTGCTGCCTCACCGTGATGCCGCACTCTCAGCTCCTTAACCCCGTATTGTTTGAGAAATGTCTCTGCACGGTGCACTCTCTCGAGTGATTCTGCGGTAATCACCTGTCCGTAGGGGAAGCGGGAAGAAAGACAGGGAGTTGCAGGTTTATTCCATGTCGGCAGTTTCAGGTCACGGGACAACTGACGGATCTCATCTTTGCTCAAACCGGCATCAAGGAGCGGGCTCCGGACACCTTCTTCCCTGGCGGCCTTTGATCCGGGACGCCAGTCCCGGGCGTCATCAGCATTGGTACCGTCAAGTATGAAGGGGATGTTTTCCTTATCAGCGATTTTCTTTAGGTGTGTGAAAAGTTCTTTTTTGCAGTAATAACATCTGTCGGTAGGGTTGCTGGCGTAACTCCTGTTCTGCAGTTCTTTTGTCTGTATAATCATCTGCCTGACATTCAGAGAATCTGCCATACTTTTTGCAAAGTCTGCTTCTTCCTGAGGAAGGCTTTCTGACAGGCCTGTTACGGCAAGGACGTTACTGAGACCGGACAGTACTGCTGTTTTGAGAAGGAAGGTACTGTCAACGCCGCCGGAAAAGGCAATGATGACACGATCCATGTTTGTCAGGTCATTTTTGAGATTGCTGAATTTTTCTTCAGTGGTCATGGTTATAATAAGTTCAAAGGGTTCAATCCGGTCAAAGAGATTAAATCGTTTAAGCAGTTCAATCAGTTTAAGCCGTTCAAGGGGAATGAAAATATTTACAGCGTAACAACTTCGTGGTATTCCTGATGAAAGGACTTGTCTGCCTTGACAATAATCCTGAACCCAAATTCCTTTTCAATTTCCTCTATGCCGTCACGTTCGTCTTCGTAGATGAGGTTTGCTACCTGTGGAGCTGCGGATATCATGATCTTTGCATTTTTCTGCGTCAAACCTATCTTCCGCAATTCCATGAAAATTTCATAGCAAATGGTCAGTGGTGATTTTATAAAACCCTTGCCTTCACAGTAGGAGCATGGTTCGCAGAGAGTTCTTTCCAGGCTTTCCCTCACGCGCTTTCTCGTCATCTGGATAAGACCCAGTTCCGACACTTCGAGAATCGTGCACTTGGCCCTGTCTTTGTTCATTGCCTCCTGAAAGACGGAAAAGAGCTTTTGTCTGTTCTCCTCTTTTTCCATGTCAATAAAGTCAATAATGATAATACCGCCAAGATTTCTCAATCGTATCTGGCAGGCAATCTCTTTCACCGATTCAATGTTTGTCTTGAAGATCGTATCTTCGAGGTTGGCCTTGCCGACAAATTTGCCGGTATTGACGTCTATTGATGTCAGCGCCTCTGTCTGGTCTATGACGATATATCCACCGGATTTGAGCCACACCCGTTTGCCAAGCGCCCTGGGAATTTCGAGCTCAATGCCATAGGCATCAAATATGGGTTCAGTTCTTTCATAGAGCTCTATCTGTGAATTCAGTTTGGGGAAATAGGTATTCACAAAATCAATCAATTTTTTGTACTCCCTCGACGAGTCTATAATGATTTTGTCAATATCCTGATTCAGCATGTCCCTTACGCTTCTCAGCGCAAGGTCAAGATCACTGTACAAAAGCTGTGGAGGATTGCCCTTGTCTTTTTTTCTGTCAATGTTTTTCCAGAGAAGCATCAGGTAGTCGATATCTTTTTTCAGCTCATCTTCTGTGCATCCTTCACTTGCTGTCCTGATAATGAATCCGAAATTCTGAGGCTTCAGTTCAGCAATAATGCCTTTCAGCCGTGTACGCTCTTCCTCATCCATGATCTTCCTGGAGATACCGATGTGTTCAACATCAGGCATGAGAACAAGGTATCTGCCGGGGAGTGTAATATAGGAGGTAACCCGGGCGCCTTTTGTGCCGATAGAATCCTTTGATACCTGGACAAAGACTTCTTCACCTTCCTGGAGCAGGTCTTCAATGGGAAGGTTCAGCGGGACGGTATCTTCCAGGTCCTCACCGAAAATTGAATAGTCAAATCCGGAAAGTACGTCTGCAGCATGGAGAAAGGCAGCTTTTTCAAGGCCGATATCGACAAAAGCAGACTGCATGCCCGGAAGGATCTTCACAACCTTGCCCTTGTAGACATTACCAACAAGACTGAGGTCTTTTTTGCGCTCGATGTAGAGCTCAGACAACTGACTGTTGCTGTCAACGAGGGCAACCCGTGTCTGTTCAGGCGTTATGTTAATTATTATTTTACCGGCCATGGTTATCTTTTGTTATTGGTTCAACCAATTTTACCCCATTATTTCCATAAAGGCCAGTCCTTTTCATAGGGAATGCCTGTATCTCTTCTGCGGATTTCCCGAGTAGTTCCTTTAATATTTCATGGGGTCTCGGCTTCACATCCTCTACATCCTGTAACAGGAGAATCAGGGAGGAACCTTCCTGCCTTGCTTCTGTGACCATAGGTCTGATGTTGACGGTTTTATTGTTTCTATGAACAGCACATTCCTGCTGCTGCATAAAGGTGTCAACGAAAGTATCCTCTCCATCGATTGCCACTTCGTATCGGTAGTGCCTGACAAACTCGTTCAGGGACTTTTCACGCAGGGGGATCAATGACGCCGAAAGAACACAGAGTCCTGCAGGCAAGGCATTATTCAGCTGCTCCATAATATTCAGCGCGTCGGCGACCACCGGCAGTTCTATGTCTGCATATTCGCTTGTGCTCTCAATGCCAACAGCCAGAGCCGGTCCAAAGGAGAGCTTTGGATGTGGATGAAATCCTTCAGAATATGCCAACGGGATATGTGCTCTTCTCAATGCTCTGTAAAATGATGTCACAAGCTCCTGGTGAGAGAGATATTGCATGTCCCCTGTTTTTGAGAATTTTATCCTGATGCGAGAAGGGACATTGATCGGTTTTTTGCCAGGGGTCACGGGTCGGGTGTCTGTAGTCTGTGTTCTGTCCCCAGTTTTCCGAGATCTGTGCTCTGTGTTCTGGCAGTTGAGGCCGCAGCCATGGCAGGATACTCTGCAGTCAGGGGTAATGTTCTCCTTGACGGCCTTGCTGTATTCTTTGAGCAGGAAATTTTTTGTAATGCCCGTATCAATAAAATCCCAGGGCAGGTCCTTCTCAGGGTCAAGTGGCCTCGAGGCATATGCAAAAAGGTCCATGCCAGTTTTCTCCCCTGCCGCCTGCCATGTAGGAAAGTCAAAATGCTCTGACCAGCCATCAAAGCGGCACCCCAGTTTCCAGGCATTTTCAAGCAGCCGGGCACACTCTCTGTCGCCTCGTGAGAACACTGCTTCCATGAGGCTGTTCTCTACATGCTGCCCCTTAAATTTAATCCGTTTTTTTCTGAATGCCTGTTTGATGTGATCCTGTTTTTCCCTGAGTAGTGACATATCGTTCTGCCCTTCCCATTGAAAGGGAGTATGCGGTTTCGGAACAAAGGCTGATATGCCTGCATTAACTTCAACCTGTCTCCCTGTTATCTGTTTTCCTATCTGGCGGGCTCTGAGAGCCATTTTGATGAGCCCCTCAATATCAGCCCTGGTCTCTGTGGGAAGTCCGACCATGAAATAGAGCTTCACCTTTTTCCAACCCTCCTGGAAGAGTTTGCGAAGGGTCTCGTCAAACTCCTCATCAGTAATGTCCTTATTGATTACGTCTCTGAGTCTTTTTGTGCCGGCTTCAGGGGCAATCGTGAAGCCTGTTTTTCGAACGGTCTTTATTTCCTTCAGGACCTCAGAATCGATAGACCCGACACGAAGCGAGGGGAGTGATATTGATGTATGAGTGCCCGCACAAATATTGTTAAATCCTTTCAGTAAGGGGAGCAGGCAGCTGTAATCCCCGGCGCTCAAGGAGGTAAAAGATACTTCCTCATAACCGGTGCTGGCAAGGGATTTCTTTGCCAGAGATAATACTGTCTTTACAGAACGTTCCCTGAGGGGGCGGTAGGTCATCCCTGCCTGGCAGAAGCGGCATCCCCTTGTGCAACCCCGCGCTATTTCAATAGCAGCCCGGTCATGGACAGCCTGCATGTAGGGAACGATTGGTTTGTCAGGGTAGGGTGCTTCATCAAGGTTCTCCATGAACCTGCGATGAATTTTCTGCCTGCTGCTGTCATGGAGTACAGGCACATAGACTCCCTCAATCTGAGAGAGCGTTCCCAATAGTTCTGTTTTATCCCCTACTCCTGATCCCTGATCCCTGACAGCTGACAGGATCTCCTGTATTACTTCTTCCCCGTCACCGATGACAAAGGCATCCATGAAAGGTGCAAGGGGAAGCGGATTAACAGCGCAGGGGCCGCCTGCTATCACAAGTGGATGGCTGTCGTCTCTGTTTTCGGATCGGATTGGAATGCCCCCCAGATCAAGCATATTCAATATGTTGGTGTAGGAAAGCTCGTATTGAAGGGTAAAGCCGAGTATGTCGAATTCCTTCAAAGGTCGTGAAAATTCCTGTGAAGTCAGGGGCAGGTGATGTTCTCTCAGGTATGATTCATAATCAACCCAGGGTGCATAGACTCTTTCCGCTGATGTATCAGGCAGGTTGTTGATTATATGGTAAAGAATTTTCAGGCCAATGTGAGACATCCCGATTTCATAGGTGTCGGGAAAACAGAGCGCTACTTTGACAATACCCTCTTTTTTTATACAATTGATCTCATTGCCGATATATCTGCTTGGTTTCCTGAAAAGTGCATAATTCATGAGCAATTGTAATTATCACACAGGGTATTATTCAAAAGCAATTTGAGACAGGGAAGGAATG
>LJTK01000084.1
TTCAGACTGTCCCGGTGATAATAAATCCCCGCGTGCAATACGCCGCTGTTTTTTCCAGAGGCATGTTTGCCGATCTCTCGTTCTTTTTCGAGGATAATAATATTTTTGTACCCTCTTTTTATTAGTTCCCGAGCTATTGTGAGACCAATAATACCGCCGCCGCAGATAAGAACATCTGCACATTTTTTCATTAAAAGGCACCCAATTTATTCATCGCGTTACATTATTCCATTATTCTTTAATTTACACAATGAATATCATGATACACGATTCAAATTATGTGTTAACAAAATCTGGCAAATGCAAACTCAAAACCGTATTGCACTCGTGCGGATTGCGCAAAAAGGCAATGTCTGTGCCAAGGAGGAGATTTCAAAACTGGTGAGGTTTACTATCGATGACTGGATTGAATACCGTCCTACACTTTCATCCTGGGAGGGGCATGAATCTTTCATTCCAAGACGCGTTGAGACATGTATATGCCGTTACAGATATTCAGGAACATTTATTGGTTACTTGCTTAAGACACTTGAGTATGCTGGAAGAGGTTTAATAAGTACATATTCAATGGATGATTCAAAATGGCAAAAATAGAAGATATTTTACAGGAAGTATGTTACCGCCCTTTCACTGAAGACCACAGGTAGAAAATAACAGTATGTTATGAATAAGCAGTCAAGATAAGAATAGTGAGGATAAAGCCCTAATCAACCGACACATTAATTTGGCGGGAGCGTGTGGGAATCGAAACAAGGGAAATCGCTGTAACTTATTGAATTATAAAGCCAAATAAGGGTATGGTTTGTTTTGTTCACGGTCTGTTCACGGTTTCTGTTGTTTGATTTAAACAAATTTGCAGCACTCTTTTATCACCTTAAATCATCCAGTACGGCAATAGGTAAATCCGCGTCTTGTCTTCTTCAATTATATCTGCGTCCTTAAATCTGCCGATAAGCGCACCGACATCCTCATTCTCCTTTGCAAAAAACTTCCTGATTCCTTTCAAATGTTTGGTCTGTATCTTTTTATCACTTTTTATTTCTATTGGCAGGAGTTTCTCCGGTGTGTATACAATGATATCGACACAATGATATCGACTTCTTCTTTTGTTTTGGTCCGCCAGTAGTGAAGCCGTGCTTCATGCTTCATGAAGGGCATGACCGTATTCAATTTCTCTACAATGGCATTTTCTAAAATGACGCCGTATTGCCCCAGTTTCTCTATCTGAGAGATGCTGTTTAAACCAAGAAGGCTGTTTCTCATTCCCAGGTCAGTGAAATACACCTTCGGCGTTTTGAGAATTTCGCTCCTGACATTTCTTGAATAAGTTGTCAGGTTCTTTATAATGAATGTCTTTTCAAGGAGCATGGAATATCTCTTTACCGTGTCTACCGTTACTTCAAGATTTGACGCAATATTTGAATAATTGAGTAGATCCCCGATCCTTGATGCCAGCAGTTCCATAACCTTTTGGTAAACCCAAAGCTTGTCTTCCCTTACGAGATTTCTGATATCCTGTTCAAGATAGGTATCCCTGTAGTTCTTAAGAAGTATCTGTTTTCTTTCGGCATCATGACTGAGCGCAACCGCCGGCAATCCTCCGAATACCATGTATTCTTCAAAAAGCTTACTGATCCTTTGTCTGTAGGGCATTATTGCAGCCTGATATTTCTTTAACGCTCTCTTGTCAGGTGTTGTTTCTCCAAATATAAATCGCCATATATTTTGCTTGTCCGGAGGAGTAAGGCCATGACCCTTGAATATCTCAGCCTCTGAGAAGGGAAGAACGGACAGGGACAGAACCCTTCCGGCAAGACTTTCTTTGATCTGGACTTTCAACTCAAGAGAAGACGATCCGGTGAGTATCCACTTAACCGGGAATTTCAGGTCGTACAAAGACTTGATGTATTCGATAAAACCGGGAAGTTTCTGCACTTCATCGATAAATATATAAATACGTTTTTTCTGTCTTTGCAGCTCTTCACCGAGAAACCGTTCAACTATCTTCAGAAAGCTGTCAAAAGATGGGGAAAGCTCCTGCCTGAGCGAAAGATCATCAAAGGTAAAATAGAAAATTCTCTCAGGCCTGACACGGTCAACTTCAAGCAGGTCATGAATAAGCTGAAAGGTAAGAGTGCTTTTCCCGGTCTGTCTTAACCCGAGGAGTGTGAGTATCTCTTTTTCACTGAGGAACTTTCTTGCCAACTGATGGATATCACGCTCTATAATGTCTCCGGATAGAGCAAATGCCCCGCCTCTCCATGCATTGTAGTTATAGAAAAGAAAATTTATTATGATAAATTCGAGTATACTATAATAATTTATTGAATGCAAGTGTGTAGGGATCTGGAGAAAGAAAAATGGGATGCTGTAAGTCATTAAATAATAAATTTGGCGGGAGCCTGTGGGAATCGAAACAAGGGGATCTCACCGTAACTAATTGATTTAAAATATTAAATTAGCAAGCAAAAATTTCTGTCCACGGTCTGTCCACGGTTAAAGTTTTACTCATCAGAAAATGAAGCGCAAAATGTATGCTGATATTTGAGTAGCTTATTCTTTTGTGATCCCCGGAATTTTCTTTTTATTACATCCCGGATACCTGCTATTTTAAATTGTCTTCCGTATAGAGACTCAGCTCAATCATCCGTTCAAGGAGCTGTTCTGCCGGCAGTCCAGGAAAGTTGCGGTAAACGAGTTCCTTTGAAAAGAGCCGGCAAATGTAGCGCAGCTTTCGCGACCTGTTTTTTGAAGCATAGACAAAGTCCCTGTGGCCATTGTTAATAATAATAACATTTTGCTTTTCATCGTACTGTGATCGCCAGAGCTCTCCCGGTGCGCGTCTGAAGGTATAGCCGGGCATGCCTTTCTTTAACTCGGCGCTCTCATGATGTTTTGGAATGATGGTGTCAGTGACTGTTATATATCCCTCTGCGGTACAGGCGGTTGCCCCCTGAGTGACTTTTAATAACAGTGTTGTAAGACCGGGCTCGCTGGCAGCCCTGAAGGTGACTATTTCCCCCGATATATTTTCCAGGCTTCCAGCACCTTCTTTAATTTCCCATTGAAAAGTCAGCCCTTCTTCAACAATCCTTCGCCTCTGGTCTCGGGGAATGGCGCGGAAGCTTTTTGAATGATCGACTGATACAACTGCTGACGCCGGAGAAATTCGTACCATATAAAGAGGACCTGAAAACTCAAAAAACTCTTTCTGTTCCATTGATTCTTTCACAGAGGAAGCTGCCATGGGCTTTTCTTTCTCATCATCGGCAAGCTCAGTAGAGTCTCTTGCAGAGTCTGCCGTTTTTTTCATACTGTTCACATGAATGTCAAACCAGTCATATTCATCCTTTGGCAACAAGAGTATTGCCTCTTTCAATGCGTTTTGCACTGATTTAAGTATCTTCCGGCTCGCCCGTTCTTCTTCCGCCTTGCGCTGTTCAGCGATGATCTCAATAAGACGTTCTTCAAGCGGTTCCAGCAGCGTTGACAGATGAGATAAATTATCATCATGTATAACCCCGCTTCTGGTACCAGGGGTAAGATTGAGGAATGGAACGTCGATTATGCCCTCCAGCCATCCTGATGTCCATGGCTCATGACCAAAGGTGTCCAGTTCTGTCATTGATTGCAGCACCCTCGTGCCCGCACGATACAATCCGACCCTGTTTTCACTACTTGCTTCATTAAGGTACAGTTCCGTATATACTTCTCCCTTGTCAGATGAGATCATGGGAAGGCGGTGAAGGAGCCGACCGGAAAATTCGCGTGGCTCGACCAACATTTCCTTGCGTGCTGTCCTGTCAGTTATTTTAATAGTAATTGCTGCATTTCGGATGCGGTCTCTCAGCTCTGATGCAAGATAACGCTGGATCTTTTCCCCGTTCATATTTCTGACAGCGGGAAGAAGCGACGCAACCGTGAGCTCCGTACCGCTGGTCGATAGAAGCGTACGTCTCTGACGAATGGAATATCCTGGATCTCCCTTTATCATTTGCATCTCATAGGATCGACCGTCCTGAGCAGAAGACACAATGCTCAGTTCTTCCCCGACAGTCCAGAAACTGAGCAGCCCGATGCCAAACTCACCCTGTATGCCAACAGCCCCTTCTTTTTTTAAATGTCTTTTAATTGAATCGCAGATATGTGTTGCAACGTATTTAAAATTGGGCATGCCCTGCTCATCTTGCTGAATGCCCGCACCATCATCAATGATCCTGATGAAACTTTGGCCCTTTTCCTTGCCGCGTATAATAGTAATATTCTTTGCACCGGCATCAATGCTATTTTCAACAAATTCGGCGATTGCCTTCAGAGGGTTGCTCTGGGAGAGGGCTATAATAGTTATCGCATTCCAGTTGTCGCCAATGCGGAGTTTGCCTTCGCTAACTGCACTGGCTCTCTTTTGTTTGATGACTTTTTTCTTTTTGCTCATGCCCAGTAATTACCCTGTCGAGAGTTATTTATAATGTCAAATACAGGAAAGCGGAATTATTTTGATTTCTCTATTCAGGGGATACTCGGATTCCGCCAAACAAACAATTGCCCCCTTGCTCACTTTATTGCTTAATTTTTTTAATTGCTGAATACCTTTTGCCATATTCATATCCGGCATCATTGACATTTTAATTTCAACAGGAAAAAGTTTGCCGTCGTCTTCAATAATCAAATCAACTTCATGTCCCTCCTTCGTCCTCCAAAACCATAGAGGTGCTTCGTGTCCTCGGTGCCAGTAACTTTTGATGATTTCGCTGATAACATAGTTTTCCAGAAGACTGCCGGCCATCGCCCCCTGAGAGGCCACTCCGGCATTATGCCACCCTGTCAGGTAACAAACCAGGCCTGTATCAAGAAAATAAAGCTTCGGAGTTTTAATTTGCCGTTTACTTACATTGCGAAAGTAAGGTCTGAGCAGATAAACCTGGAAGCTTGCCTCTAAAATTCCCATCCACTCTTTGGCAGTACTTACCGCAATCTGTGCATCACGGGCAAGCTCGGACAGGTTCAATAACTGACCAGTCCTTGCAGCGGCAAGTCTCAGGAACTTTTCAAAAGCGGCAAGGTTAATGATTTTTGTAAGCGTTCTGACATCACGCTCTATGTATGTCTGAAGATAAGATCCATGAAATGTCTGGATCGGCGGTGCATCTTTATGAATAAATCTCGGGAAGGTCCCCCGCACAATACGGGTGAAAACGGAATCAGGTCCGATCATCTTTTTTATATGTGGAGATAAATTTCTATCTATTCTGAAAGGTTTCTCTAAATCATCTTTTCTGTATTCTTCCCCCTGGGAAAGTCCTAGCAGTTTGATAATAGCGATCCTTCCAGCAAGTGACTCTGAAACACCATGCATCAATGGAAAATGCTGTGAACCGGTCAGCCAGTACTGCCCGTTCTTTTTTGAGCGGTCTACAAGAATTTTTATCCTCTGCATAAGACCAGGGGCATACTGGATCTCATCGATAGTCAAAGGCGGTTTATAACGTTCAAGAAACAAATCTGGGTCATCATTTGCAAGTGTCCTCGGGCCGAATTCATCAAGCGTGACATAATTTCTGCGGGGGGATTCTTTCTTTCCGATATATTCAAGGAGAGTTGTCTTTCCCACTTGCCTGGGTCCTGTTAACAGGATTACAGGGAATGATTTTGTAAGCTTTTGAATATGTGGTTCAAGGCGCCTGTGTCTATACATATGACTAATTTACGATTAAATCGTAAATTAGTCAAGCTGAAATATTATAATCCTTGTCCAATTAAGCGAAGCCTTGGCGGAGTTTAATGGCGGGAGCGTGTGGGAATCGAAACACCCGTCATGATTGAATTATACTTTAATTACAATAAGTTACAAGCAGCTTGCACACTGTGTCCACGGATTGTCCACGGTTAAAGTTTTATGCACTAAAAAAAAGGTGGGGGAGAATACTATAGATATCTGAGAAGTATTACTTATTATTTATCTCTTTCAAAATCTTCTTTACTTCTTTTTCAAGCTCCGGGACTTTATTTCTGATAACATCCCAGATTATGTCTTCGTTGATACCAAAGTACTCGTGAACAACAATGTCTCTCAATCCTGCAGCCTTTTTCCAGTCAATACTTTTATATTCTTTACGAACATCAGCAGGCAGGTGCTTTATCGCTTCTCCAATTATCTGGAGGTTCCTCATTACCGCATCATAGGTCTTATCGTCCTTGAAAAAATCCCTTTGAGATATATCTTTTGTATAAGAGATAATTCTCCGGGAATGAGTTTGAATATCTTTTAAAAAAAGAGTCCAGTCTCTCTTAGGCATGAACGGCTTCTCTTAATATGGACGGTTTTAATTCTTTTCTTATCGAATTTTTTATTACAAGGTCAATTTTTTTTGCAGTAATCCTTTGCAAATAGAATTTGAGATCCATAAAGTTATCAAATGTCCTGAAACGAGGCTTGAGCTCAACAAACATATCAATGTCACTCTTGCCTTTGTGTTCATTTCTCGCGTAAGATCCAAAGACAGCAATATCAGTTACACCATATTTTTCAGACAGAGTTTTTTTATGGTTTTTTAAAATATGGAGAACATCTTTGATACCAGTTATTTTTGCCATTCTTGTTACCTATCTGATTCTGTGTAGTTATTGAATTATAACAAAAATTAAGAAACGATATTCATTTTAAATGAATTTCCCTATATCCCATTGCTCTATATGCTTTAAGTCTCCGTTGATACATCTTTGACAAAACAGAAATATTTTCATCTATATAATCATAAATTCGTGTTTCGGTTTTTCCGGGATAAAGTCGATGAAGTCTACCAGCATACTGAACCATTTTTCCCTTGAATGAAAAAGGCATGACAAGAAAAAGAGTATCGAGTCGAGGGTCATTAAAACCTTCACCAATGTATTGACCCGTAGCAATAATTAACCGCTCCTCTGATTCAGGAATATCATGCATCATTGCCAGCATTTCTTTTCTTACCCGTGCGCTCATCCCGCCATGCAGTACGACGATATTCTTTACAAATTTTTCAAATTTTTCCGTCAAAATCTGAAGGTGTTCTTTTCTTTCAGTCAAGATAATAGGTGAGCGTTTTTCTTCAAGAGCATTGAGAACGTCATCAAAAATCATGTGATTTCTCTCAGCATCTGCTATGAGAGGTGGCCAAAGGGTATGGATATTATCTTCTTCAGTCCATTGGCAGTTAAAATTAGTAATTCTCTTAATGAGCTTGTGTTGCAATGGAGCCTCAGAGATATTTTTGTTAGGCGTCATATTATATTTTACCGGTCCGCACTGCATCGTTATAATTGGATGATGGCCATCTCGCCGGTACGGAGTAGCGGTCAGACCGGTTATATATCTGGCTGTAGCCTCCATCATAACTTTCTCAAATGAGAAAGCTGAAATATGATGACATTCGTCTACTACAATATGTCCGTAGTTTCTGATCCTGCTGTCTATTCCTTCTTTTTTATCAAAGCTCTGAATCATAGCTACATCAATAATGTCGGTTGATTTGTTTCTGCCGCCGCCAATTTGCCCTATTTCTTTGATAGGCAATTCTAGAAATGAAGATATTTGAGTACGCCATTGTTCAAGGAGTGGCTTGCGATGGACAAGAACAAGCGAATTTACCTTCCTCGCAGCAATGAGATTAATTCCCAAAACAGTCTTTCCCATACCGGGCGGCGCTACAAAAATACCAGTATCATGTTTAAGCAATGTATCACGAGCCTTATTCTGTTCTTCAGTAAGTTCACCATTGAAATAAAAGTCGACATTATTTCCACTTAATCTCTTATCCTCGATATTGAGTGCGATGTCATTAATTGCAAGAAATTCTCTAAGCTCTTCCAGACAACCGCGAGGAATTGCAACATATCCATTAATCTCTTCAGCACAGGAGATAATTCTCGATGTTAGAGCAGTAGACAAGCGCATTCTCTGTTTTTTGTAAAATTCGGGATTCTGGAAGGCAGCCAACCTTTTAATATGATTTATTATTTGAGATGGCAGAGCGGCTTTTTTGAGATATATTCTGTTAGCCAGAACTATGCCGATTTCGGATGGAAGTTTGCAGGTTAGTTTTTGAGACGAAACCCTTTTTGACAAAGGTCGTTCCCAAGGATTCCTTTCTTCATCGGAATCATTATATAAAGCTCCCATAATACCTTGCTCTCCGGCAGCTTTGTCAACAATTTGCCGGACCGCCTTATGACTGAGTTTTCGAGTACCTGACAGATATTGCCATTGGTCTTCATAAGGAATATTATTATCGTTAATGAATGCACTATTCCCCTTGTTTAAAGCGTCCTTCTGCAGAGGAAGTGCGATTAGGTTTCCGAACCCACCTTTGGGTAACGTGTCCTGATTTGGGAACAAGCGGTCATAACTTTTCATATCAAGCTCATGTCTGCAGGACATGGTCTTTGTAATGAGATAACTTCCCATTTGTCTGGCGAGTACAGCGCTGACAGGCTCAGAAAAAAAAATCCATACATGCCCTCCAATTCCTGACCTCGAACGTTCCAGAAATGCGGGCACATTGCTACTTTTGCAGGTATTGAGAAACGCCAATGCATCATCCTGCCAGTTCTGCCCATCAAAATCCGCTGCGAGGAAGAAACAGGTTTCATCTTCCAACATCGGATATATGCCAATGACAATTTCTCCCTTAAGATGTCTGATGACAACTTCGTCAGTCAAGGAAGAAAACTTACGATTTCTGCATTCACCACATTTTATCACTCCCTTTTTACAAAGGCCGTCTATCCATTCATTTTCACAAACAGGACTGTATCCTTTCTTCCCGGTTTTTTTGCTTACCCACAACTTCGGATACACATCACTTCTGCCTTTAAATAAGGAGCGAAACAACACTATTTTTTTATTAATCGAAGATTGAGAGTTTATAGAAGAAGATTGTCTGGAATTGTGTAGAGATGATTCCTTAATATTCGAAAGAGAACCTTTTAACTTCTGAATCTCCTGGATGACTTTATCCCGCTCATCATTTATTTTTTTCAGTCGAGATTCTAGAAAATCAATGGACTTCAGTATATCTTCCTTCTTTTTTGACATTTGACAAATCTATACTATTTACCTGAATAAAATGCCATCTTACAATCTTTGTTAAAAAGTTAGCCCAACCTATTACCAGAGAATCTTTTTTAAATATGAATGGGTGCATCAGGTAAGCAGGCTTTCTGCAGACTTCACTTCAATTTGAGGGCTAAGCAGAAAATTCTCTTTCCCAAAGTAAACAACAATCCCCTTCTTTAGTTTCAACTGCTCCATTGACCGTTGAAATCCTTTCAATTCTCCAACCTCAATCGTAGTAGATGTTTTGATTTCATGAGCTATAAGGTTCCTCCCTTCCTGCACGAGCAGGTCGATCTCTTCACCCTGCGATGTTTTGTAAAAATAGAATCTCAGTGGATTCAGAGCATCTTTCAAATACTTCTGGATGATTTGCTCAATCACAAAACCTTCAAAGCTGAACCCACGATAAGGCGATGTCCTTAACGCCTCCACATCTGGCAGATTTAATAAATAATGAAGCAATCCCGTATCCCTATAATATAATTTATGTCTTTTAACCAAGCGCTTACCTACATTTTGATGATAAGGAATGAGCCGCCTTATCAAAAAATAATTTTCCAGCAAGTCAACATAGTGATTTATTGTGTGGTAACTGACTCCGAACGCAGAAGCAATCCGTGATGCATTCCATAGTTGCCCATGGTTGTGCGCGAACATTGTTAATAACTGAATCTGTTTTTGTGATGAGAGAGAGGTTTTCAAAATCCTTAATACATCTCTCTCCACAAATGTTTTGATATATTGCTCCATCCATACAAAGTGCTCACCTAATTTCCACTGAAGTGGTTCCGGGTAACCGCCACGAAGCCAGAAATCCTCCAGTTTTATTGCTCGAAATAACGTGGCTTCCAGATAGTGAAAAGTGCTGAGTTCAATGAATCCTATCCTACCGGCGAGACTCTCTGAAATGCTTTTTATAAGTAGTGGATTTACTGATCCCAATAACACGATTCGCCCCTTTTTCGATCTATTCATGTCAACATAGTTTCTTATAGCCGGGAACAGATCGGGCAATAACTGAGCTTCATCTATAATGCATTTCTCTCCGTACTGTTCAAGAAAAAATTCTCTGTCAGCAGACACCCTTCCGAAATCAGACGGTTTCTCAAGATCAAAGTATTTCCAGTTGGGCAATTCCATTTTTGCAAAAGTTGTCTTGCCAGCCTGTCGGGGACCTATTATTGCAACTATAGGGAACAGCTTGAGGTATTTTGTTAGTTTTTTAGACAATTGTCTCTTAATCAGCTTCATGATGACATTATAGAAATATAATTTCTAAATTGCAAGATGAATTGATGCTTGCATATTATCTTCTGTGTATTTAAATTTCATGAGAAGAAGATGTGTGGCCTGCCATCTTGTAGTAACATCAATATTTCTTCATCAATTAAATTCAAATCCGCATATATTGTGATGTCTAGTGGAGTAATCATTCATTCACTACTGAAAGCAAAATGAATACATGAGAGTTGACGAAATGTGATTATTTTTCAAAAAGTTATAAGTAGAAGTGCGCTTCCCTGTCCACGATTTACGTATGCTTTATTTATGGGGACTTGGAAAAAAGTCTTTTGTAATTAATTCAAATTAAAAGATAGGTTGGCGGGAGTGATCAACTTCGCTGCGCTACGCTGATCTTTTGTAGGTCAACTTCACTTCGCTTCGCTTAACTGCTTTCTCCCATTATTAAACTCCGCCAGGGCAT
>LJTK01000131.1
AAGAAGAAAACGCTTGCAGACCTGGACAACCTCATACCTTTTGAGACCGCTTATAAACGGGACCTGTGGCGTCGAGTCCGCGACCGGGTTTCGTCCCGCATTGAGGAGGATGGCCATAAACAGCTCTGGGTCGGACACTCCTGGTACCAGCGCCGCCTGAAAAAATTTCTTGACAAGGATATCGGGCGGTTGAAGAGCAAGTGGTAGACCCGGGAGTGAGGAGTAAAAAGTGAGAAGTAAGGAGTGATGAGACTGAAGGCGGATAGTCCATTCGTAATTCGTCAATCGTAATTCGCCATTTTTTACTTCCCCTCCTCTTCCTCCACATCCAGGGGGCAGGGTTTCTTCTTAAAGAATTCATAGTAAAGCAGCGGCACGGCGATCAATGTCAGTGCCGTTGCAGCCACGGCGCCGAACATCATGGCTATGGCCAGACCCTGGAAGATCGGGTCGAAAAGCATGACAAAGGAGCCGACAACAACGGCTGCGGCAGTCAGGACTATGGGGCGGAACCGGACGGCACCGGCAGTGAGGAGAGCGGTTCTCAGATCACCGCGGTCGCGCCATTCCATCTGGACAAAATCCACCAGCAGAATGGAGTTGCGGACAATGATGCCGGAAAGGGCGATAAAGCCGATCATGGAGGTAGCGGTAAAAAAGGCCCCGAACATCCAGTGCCCGGGAAGAATGCCCACCAGGGTCAGGGGGATCGGCGCCATGATGACCAGCGGCGTGATAAAACTCCTGAACCAGGCAACAACCAGGACATAGATAAGGATCATCACGGCCCCGAAGGCAATGCCGAGATCACGGAAAACCTCGAAGGTGATATGCCATTCGCCGTCCCATTTCATGGCATACCTGTCTTCCATCCAGGGCTGCACTGCCGAGTATTGCTTGAGCTCGTAACCCTCTGCAAGTTCAAGCTGCTTTATCTTTTCCTGCAGCTCCAGGATGGCATAGACCGGGCTTTCCTTGGCACCGGCGACATCGCCGGTAACATAGGTGACCTGCTTGAGGTTCTTGTGGTAAATGGTCTTTTCAGAGTTCACTTCTTCAACATGGACCAGGGCGCCAAGGGGTATGAGGGAGCCGTCGGCAGCAGGTATGCTGATATTTTTCAGGGAAGCCGGGTGCGCCCTGGCCGCCAGGGGCAGACGAAGGAAAATCTCCACGGGTTCTTTTTCTGTTTCATAATGGACCAGACCTGCCGCCATTCCGTTTAAGCCGATGCGCATGCTCTGTGCCACAGCTTCTGTGCTGATACCGTTGGCCGCAGCCTTTTCCTTGTCAACCACAAGATTTATCTTTTTCTGATCATCCTCCACAAACCAGTCGACATCAACAACGCCATCCATTTCGGTGAATATTTTTTTGATGGCAGCGGCAATTTCAATGCGCCGTTCAGGATCAGGCCCGTATACCTCGGCGACCAGGGTGCTTAAGACAGGGGGGCCGGGCGGGATCTCAGCAACTTTTATACTGGCGGCATAACGGTCTCCTATCTCTTTTAAGGCCGGGCGCAGCCGCTTAGCCAGGTCGTGGCTCTGCTGGGCTCTTCTTTCCTTGGCAACGAAATTAACCTGCAGATCGGCAACATTGGAGCCGGCCCGCAGAAAATAATGCCGGACCAGGCCATTGAAATTATAGGGTGCGGCGGTGCCGATATAGGCCTGGTAATCGGTGACCTCAGGCACGGTCATGAGGAAGTTCCCCATCTCACGGGTCAAGGCGGCGGTCTCTTCCAGGGTGGATCCTTCAGGCATATCAATTATCACCTGGACTTCACTCTTATTGTCAAAGGGCAGCATCTTGACCGTGACTTTTTTCAATGGCAATAGGAGCAGAGCCGTACCGAGAAGAATCCCGACAAGCAGCAGGGCAACTCCCCTTTTTACCGGACTGTCAAGAAGGGGACCGATAAGTTTTTCATAAATTCTGCGAAGCCGGCTGTCCTCTTCAGGGCTTTGCCCATCATGCTTGACATTTTTTAATACCAGATAGCTCAGCCAGGGACTGACAATAAAGGCCACCAGCAAAGAAAACAGCATGGCGGCAGAGGCACCCACCGGGATTGGCCGCATATACGGACCCATAAGCCCTGACACGAAGGCCATGGGCAATAGGGCACCAATGACGGCAAAGGTGGCAAGAATGGTGGGACTGCCTACTTCATCCACGGCCAGGACAGCAGTAAGAGGGCTGATACGGTGCAGCTTGAAATGGCGGTGGATATTTTCCACCACCACGATAGCATCGTCAACCAGGATGCCGATGGAGAAGATCAGGGCAAACAGGGTGACCCGGTTCAAGGTATAGCCGTAAAGATAGTTGATCAGGAGAGTGAGAGCCAGGGTTACAGGCACAGCTACGCCCACTACCAATGCTTCACGCCAGCCAAGGGCAAAGGCAATGAGGATGATGACCGAAACAGTGGCAATAAGCATATGCTTCAGGAGTTCATCGGATTTTTCTTTGGCGGTTTCACCGTAATCCCTTGTTACCGTAACCTGTAGATCAGAAGGGATCAGTTTACCCTTGAGGGCCTCCATCTTTGCCAGGGCTTCATGGGCAACAGTGCTTGCGTTGGCGCCTTTTTTCTTCGAAATGGCAATGGTTACCGCCTCAAACTGGCCGGGTGCAGACTGTAAGCCTTTGTCATCAGCAGCAGGCCCGAGTCCCATAAAAACATAGTTGGCCGGTTCTTCCGGGCCGTCTGTCAGGTCAGCAACATCACGCAGATAAATGGCCTTGCCGTTATAGATCCCCACAACAACAGAAGCAACATCTTCCATATCGCTGAGAAAGCCTCCGGTTTCCACAATAAATTCACGGTTGCCCTTTGGAAATACTCCGGATGGAAGGACAAAGTTGGCCTGCTGCAGGGCCTGCATAATCTGGAGCGGTGATGTCCGGTAGGCTTTGAGGCGCGACTGGTCCAGATTGATAATCACCTGCCGTTTCTGGCCGCCTATAATGGAAAACTCCGATACGTTCTGGTCTTTTTTGAGTTCGTCTGCCAGTTCTGCTGCCACCCGGCGCAGTTCATATCCTGAGTAGCTGTTTTTTGCATCCCAGAGAGTTAGGGCCAGAATGGGAACGTCGTCAATGGACTTAGGTTTGACAAGGGGCTTGGTGACACCGGGAGGGATCTTGTCAAAGTTGGCCATCAGTTTGTTATAAAGATTGACAATGGAATCCTCCATGTTCTCGCCGACATAAAAGCGGACAATGGTGAGGTTCATACCCGGTCTGACAATGGAGTAGATATATTCAACCCCCTTGATTTCCCAGAGAAATTTTTCCATAGGCCGGGTGACCCGCTCCTCAACTTCCCGGACCGAGGCGCCGGGGTATGCCACCATGACATCAATCATGGGCACCACTATCTGGGGCTCCTCTTCGCGCGGTGTAATGACCACTGCAAAAATTCCCAGCAGCAGCGAGGCTAAAACCATCAAGGGTGTCAGCTTGGACTTGATAAAGGCCTTGGCTATTCTGCCTGATATACCAATCTGTTCCATGCTAGTGCTCCGTCTGCAGAATGGCGCCGTCCGCAACCCTTGAAACATTGTCGGCGATAATGGTATCGCCCGGTTTAAGTCCGGTCAGGACCTCTACGCTGGAGCCGTATACCTTGCCAAGACGGACAAGCCGGTAGGTGATGACCTTCTCTAAGTCAACCACATACACACCGGTGAGCTGGCCCTTGGTGACAACAGCCGCAGCCGGTACCAGGATAATTTCCTGCCCCCCCACAGGAATCCTAACCCTGGCGTAGAGTCCGCTTTGCATGTTATCAGCAGGGGGCAGGGTTATGAATACCTTGAAGGTCCGCGAACGGGGATCAACAGCGGGCACAGTTTCAGAAACTGTGCCCTGTAGTTTTGCCTGCAGAGCATTTATTACAACTTCAACTTCGAGACCCGGGATGACCTGCCCGGCAAGGCTCTCATCCAGTTCTGCCTCAAGCCTGTAATGTGAGGTGTCCTCGATGGTCAGCAACCGCATACCAGGCATAGCCATCGTTCCAGGATCAATGAATTTGCCCGTAACAACCCCGTCAACCGGAGACTTTATGTCCTTGTAACCCAGGAAAACTTTTGCCTCTGAAAGACCTGCCGCGGCGCGCTTTACCATTTCCTGTATGCGCTCATATTCGATGGCAGCCACTTTTTGCTGTGTTTCAATTTTATCAAGTTCCTGGAGGGACAGGGCTTTTTCGTCATAAAGGTTCTTAAAACGGCTGTAAGTATTCTCAGCAAGCATCATGTTCTGTTCAGCAGCACTGAGGGCTTGGACAGCCTCCCGGTAAGCAGCCTCTGCTGCTGCCACCTTGTTGTTGATGTCTTCAGAATCAATGACAAGGAGGAGCTGGCCGGCCTTGACCCTGTCCCCCTCTTTGACATATATTGCTGCAACAGGTCCCATGATGCGGCTCGCCACCATGCTTTCAACCTCTGCAGTGACCGTGGCTGTGGCTTCATGGAAAAAAGCGGTCCTCTCCAGGCCAATTTCCATGGTTGTCACACCTGAAACTGTCGGCCGTTGTACCTCGGCAGTACCCGGTTCAATTTTATCCCTGCAACCTGTCAGTGCCAGCAGGAGAAGCCCGGCAAAGAAAACCCTGGTCATATTCATTTATCTGCCTCCGGATGCATCTTCGATGTTATTTTGTTTAGTTGTTTTCAATACTTACGGCTTTTAGTCCAAGTTCCTGCAGGATTATGCCGCTCTCGAAGCAGAGCTTCAAGGTGGCAAGCTGCTGCTCCTTTTCCCGCACCAGCACGTTTGTTCTCGCCTGGTCAAGGCTTACCTGGGCATCAAGTAAGTCCACTAACGGGGAGAGCCCATTTTCGTAGCGGACCCTGACAAGCCTCTGGCCCTCTTCGGCGGTGGCCCGGGCTGATTGTGCCAGCTCATAGTTTTTCCGTGCCTCATCAACCCCTAGGAATGCTTCAAAAACCTGGAATGTCGCAGCATCCATGAGCTGCGCCAGATGCTCCCTGGTTTCAGCAATTTGATAATGGGCCTTCTGTTTTTCATGGCTCCGTTTGGTGCCGTCAAAGATCTCCCACTTGAACAGGGCAAAAACCTGCCAGCTTTCTCCATCGCTGCCAAAGGGGACTTCCGCATCGTTCAGTTGATAAGAGGAGCCGACTCCGAGGCTTGGAATATAGCCGGCTTCATTGAGTTTGAGGTTGTTCCGGGCGTTTTCAAAGTGAAACTGCATTGACTGGATATCACGCCGGGTTGCGGCCCTTCTGGTATAGTGCTCAAGCTCGTGCAGTTTTATATCCAGATCATCCGAATCGGTCCGGATTGACCCTTCAAGACCCAGCAGCAGCCCCAACGAGCGCTGGGCAACTTTGAGATTTTTTTCGGCACTTACAAGTTTCTGTTCTGCTTCAGTCATTGCGGTAGAGGCTCTCAGGGTATCGGCGTAAAGGCCGAGGCCGTTTTTGAAGCTCACTTTGGCTATGCGCAAATGTTCCGAGGCGTCCTCAACTCCTTTTTGCGCCACGCTGATATATTCCTCGGCCATCTGGGCCATGAGATAGGTCTGGGCCACCTGCAGGGCTACCGTTTCCTGCTTGCGGAAATATTCTTCTTTTTTAGCAGCATAGGCTGTCTCGCTCATATCAATGCCGATGGCAGCCTGCATAGCCAGCAGAGGCTGAAAGACGGCAAGTGATGTCTGGAAATCATTTGCCGGGGCCGGATCATTGAGAGAGTCAATATCAAAATCCTGCATGGTGAAGCGTCCCTGGTTCAGCTTGGACATGAAGACATAGGTGGGGTTGTTGGTCCGCAGAAAGCGCTCTTCCAGGGTAAGCTTGGGCATCAGGGTACTCTGGGCAATACCGATATCTTCCTTATGGGAGGCCAGGGAATTCTTGAAAGCAACAATTTCGTGGTTGCTTTCAAGGGCTTTGGCCACAGCGGCCCGGAGTGTCATCAACTCTCCGGCCGCAGCTTCACAGTGTAAAAGAAACAAGACGGAAATTGCTGCCAGAAAGAAATAGAATAGTCTGATTCCTTGATATTTCTTGTGCCAGAACTGCATAATTTACTCCTCAATGTTGCAAAACAAAACCTGCATGGTTTCGATCAGCCTGGTAACCCGGTCATCAATTAAACTGTTATATATGAAATTTGCCTCCTTGCGGGTGGTGATAATACCCTGTTGGCGTAGTATGGAAAGATGCTGGGAAACATTAGCATCAGTGGTTTTTATGGCCTTGCTAAGTTCACCCACCGTCATCTCCTTGTCCTGCAAAAGGCTGAGGATCTGAAGCCGGAATGGGTGTGAGATAGATTTCAGCAGCATTGCCAGATCAGATATCTGTTCTGATTTCATGAGCCGTCTCCTGGAAGTTTAGAATTTAAGCTAATGCTTAAATAGTTAGTTGTAAAGGGGGTGCGACAAAATGACGCGTTCTTTGGAATGCTCAATTATAACAAAATGTTAATGGCAACAGGCAGGTCAGAAAGAAAAAATCAGGAATTAAAGATACGGTTTGATGGCCGTATAAAATTTTTGGGCCATGATTTTATACCCGGCTGCATTAGGATGGATGGTGTCGTGCATCAACTCTTCATTGCCCATGAGGCCCCCAAGAATATTGGGTATCAGAAGTGATCCCGTTTCCCCGGCCAGTTTTTCATATTCCTCTTCATAGCCACGGTCCCAGAAAAGCAGCTTGATGCCCCCGATGACAACAAGGGCGTTTCTGGCTTGAATGGCTTCAACAATTGCTTTCAGGTTCTTGAAGGCAACTGTTTTGTCAACCCCGTTTTTCAGGTCATTGCCGCCAAGCGTGATCAGGACGATACGCGGTGATCTTGACAGAACGTCCCGCTCCAGGCGCTGCAGGGCTCTGGCCGTAGTATCACCGGGTATGCCGGAATTTATTACCGCCTGCCCGATCATTTCAGCCAACTGGGCCGGATAGCTCTTGTCACGGGTTGCACCGGTGCCGAAGGTGAGGCTGTCACCAAAACAGATAATATTTTCTCCGTTTAAGGCAACTGGTTCAGGGCCACCGCAAGCGCTTAAAAAAAAGCACGTCAACAGAAAAGGGAAAAAGATGCGTAACGGAATTGCCTGCATCATCAGAAAGCCGCTACAAGGGCCAGTTGAAAGGCCACATCCACAGATGTCGAGGTGTTTATATCCTCGGCAACTGAAATATCGAGGTAAACATCATCAGTGAAGGTAAGACTGCCCCCCATTACCAGCTGCAGGGCAGGATCCCCTAATTGTTTGAGGTCGCTGTCATACAGGGCTGTCTGGAAGTCCAGCTGCAGTTTCAACTGGATGAGCTTTGTTGCCTGCCAGCCGATACCGGCTCTACCCGCAAGGGCAAAGTTCTTTTGCTCGGCGGCCGGTTCCCCGTCGATGTCGCCCAGTAAAATGCCAGCCATGCCGCCATACAGAGTAATGCGGTATTTTTCCAGGCTAAAAGGATCGTTTACCATAAGCCCGACAGAAAAATCATAGCCGCCGCTGCCGGTCAGCTTGTCAAAATCGCCGGTGGGAAATTTCAGCTCCGCGCTGAAAATGAGAGCCCTGTTTTCCCATGGCCGCGTATAAGCGCTATTTATGCGTATGTCGCCAATACCGCTCCGGGAGTCGGTCATTTCAAAAAAGGAGCCTGATCCCGAAAAATATGAAATCCTCAGCATGTCACTGTTATCTTTGGTTCTGCCGTTTTGCGGCATGTTGAAGAAATCATGCCAGTCATAGATAAAATCATCAAGAAAGCCGCTATCATGGCTGATATACGGCACTTCTACCGACAGCTGCCAGTTGTCCCGCAACCCATAACTTACTATGAGGGTGGAGCGAAATGTTTCGACATCGCTTACAATCTGATCATTGGCGCCAATTGAGATATCATAGGTGTTGCTGAGATTGGCTATAACATTCAGCCGCCATCTGCCGGCCTCTGTGAGCGGACTGTTATCAAGAGAGGGCAGCCCGAATATCTGTTTGAAGGGGAACTGGTTTATATTGTGAAAGGCGCGGATCTCTGCCGCCTCTGCAGTATTAATCAACGAGAGCAGAACAAGAGTTAGGGCGGCAATGGAAAGTGATCGATTCATGATTAATCCTGAGGTGCGGTTCCGGCCATTTTTGCCTGACAACTAGTTGGTATTTAACCCTGGGCCCGTAATCCATTGGTTATAGATTGATACGGCAGGATGAGGCTGGTTTGCATGTCTAAAATAGGTATGGAGCGATGTCAAGGAAAAACAGGTAAAAAAAAATTAGGTATTTCTACAGATAAAACTTGACCTCAGGGTGACTGTGTTGAATAGTATCTGCTGTCGATAATGATTATTGATTTTTGGCACGGTGACGGTGGTTGCTCGGTGGTTGCTCTCTGATAATTTTTAAAGATGAGGTGGACTCATGAAGATTACGATTGACAGAAATGTTGTTGAATTTGTTCCTGAAAACAATGCGGAAACGACTTCAATGGAGACATTGTGGCGGATTCTTATTGACTGCGTCAATGAAACGAAGAACCTGACACCCATCGGTGAATTTGTCCCGACAAAACAGAATCTGGCCCGCTTCACCATCGAAGGACTGCCAGGTGGCAAGACCGTTATGTCTGAACAGGTTTCAGAGGAAGACTGCACCTATATCTGCGAGATCTGCAACAAGTACATGAATGTCAAGAAAGGCCAGG
>LJTK01000001.1
GTGCTAAAAGATACTTCCGCAGCTCAAGAAAAACTTAAAAAGACCATCTATCAAGTTTTTAACGATAATGCAAAACTTGAAGTCCGCTTAGACTACAGCGTATTTGCTTATATTTCGGGAAAAAACTATATGAGTATTCCTTATCCTGATAGGGATGTTCCACTCACTAAAGTTGGAAAAGCATGGTGTGAAGAAAAGGGAACAAATATCTGGTATTTACCGAAGGTGCAAATACGGAATATTGAGAATGGTGAGATTTTGGGGACATATCGTTGTTTTTTCAATTTTGTAAGCAATAAATAGCTTCAATAACTTTTTGGATATATTAACCCTGCCTTCGGGCGGGGTTTTTTTATTGCCAGTACACACCTTAACTGATAATTTTTTATTTGTGATTCAAGATTGTGGCAAGCAATCTGCAATTCGCTTAATGCCCTATTCCTAACACATTGTGGCATCCTTTGCTTGCATATCAATTGGTATTTTATCACAAATATTATTAGCTGAAATACAAATACATATTATTTTATTCGTGGCTTTGAATAAGATTTATACCACTAAGGTACTAAGTTACACATACTCCCTAACATCTAGCTACTCCTCAAATTAATCCTGTAGTTGTATTTTAATATTTTTATATTTGTATTAAATAAAATCATATTCATTTCTAGCGGGCGTTGGGTTTTTATATTATTTAATAGACCTCTAAAGGAGTTTAACTCTAATGTATGAGGTTATTTTAAAAGAGCCATTTTAAGGCCTCCTTGGGAAAGTTTTTTTCCTAGGGAGGCCTTTGTTTTTTTAAAAAGAAAACTGTCTCAGTGTATTTGCAGGCAATTTGGGCTTAATAAGTATACTGATAAATAATTATTGGAGGGTAATTATGAAAAGATTACTTCTTTTGATAAGTTTGGTTACGTTATTTTTAACTATTCCAATGATTGCTGCTGCTGCATGTCCAGTGCCATGGGAACCGGATTTTGCAGGTGCTAATGAAGTATGTAAATGCCGGTTAAATGATCCAGGCTGGGAGGGAGTATATAAGAATTTGGGTCAATGCATATCAATAGTAAATGCCTGCAATCAGGCAGATGTACCAGGGGTGTGTGAATGCAAGTATGCTCAACTGGCTGATAATTATAAAGGTTTTGCCTTTAGCGATTGTTTTATTAACATAGGTGACTGCGTTAGTTATCTGAATGAAATGGGTTATCAAGGAGGACCACTCCCAGCATGTCCGTAGTAAAATTATTTTGATAACTTGATCTTGTGTTTTTGCCGGGATAAAAGGGAACCTTTATGGGTCCCTTTTATTTTTCGTGCAAATTCTTTTAAGTTGTTATCAATTATTGTTTTGTTGAAATTTAAGCTTGCTGCTATCTCTTTTGAGTCGTTAATCGTTCCTAAAAGGTTGCCATGTTCACTGGCAACCTTTACTTGTTTTTAAAGGATGAAAAGTTAAGCTTGTGGCAATAATAATTTATGACCTGTAGTATACGCTTAATCTAAGGTATGCAAATTCACCAGGGGGACATCAAGTGAAATCTCATGAAGTAAATAAGAATAATCTATTGCCACTGTCAGGAGTTTTGTTTCTGTGCCTATCATTGGTTATCGGATCAAGCATGGCATTTGCAAAATCCGCCAAGGAAATTGACATAAGTGTTGATGTGGCTCTGGAACAGTTTGATAAGGACGTCAAGGGGGGCAAAGAGTTTCTGAAAAATGCTATGGGTGTTCTTGTTTTTCCAAGTGTATTAAAAGCCGGTTTTGGAATTGGTGGTGAATACGGTGAAGGAGCCCTGCGTATCGGCGGCAAGACCGTTGATTATTACAGCACAGCAGCAGCTTCCATAGGCTTCCAGCTTGGGGCTCAGTCAAAAAGGATTATCATTGTCTTTATGCAGGATGACGCTCTGAAAAAGTTCCGGGAGAGCCAAGGCTGGAAAGCAGGCATTGACGGCTCAGTGGCCCTGATCGAATTGGGTGTAGGCGGGACGATTGATACCAACAATATCAAGGACCCGATTATTGGCTTTGTGTTCGGCAACAAAGGTTTGATGTACAACTTGACTCTGGAAGGCTCAAAGTACACAAAAATTTTACGATAGAGATTTTCAATTAATAATTTTTAGTTAATGTTTATTCAGGCAGGGTCAGAAATGACCCTGTTTCCTTTTGTTATATACTGTAAATAGCTGCTATCAACTTAGACTAGCGGTCCCTCCAATCAAGTTACTATTGCCAGTGCACATCTTAACTGGTAATTGTCCTTTCAAGAATTCACATTATGGCAAGAAATCTTGACTACGAGAAGTAACTCATTGACTAGTCTGATTTTCCGTTGACAGTTTGTCACGGAATTCATTATACGTTACTTTTTTGTCTGGATTAGGGATGGTTTAATGCAACTGTTCCGGTTTTCAGCCCGGGTTAAAAATCGATAACTTATCAACTGCTTATCCTCAACAATCTGTGACCGTTGAGGATATAGAGACAGATAAAGATGCAGTTGTTGACGCCTAGAATAAGACGGATAGGGATAGATATATGATTTCATGTATTGGCACTGACGCTCCTGATTGTGACAAGCTCTATTGGGATTGAGACTTCTGTAATATGCAATACCCTGCCGAATAGTCTCCAGCAACTGATGGAGTTGGTACTCAATTATTATCAATGAATCATTTTAATAATAAAATTTCCTTTCAGCCCACTTTTGTTATTTTATCCAGTTTGATCATTTTTACATTGTTCTGGTATTTTGGACGAACTCCTTTTTTTATCAGAAATCTAACTGGAATTTTTCCGAGGTCTTCCTTTACTCCTCTTTACCCCATTTTTTATTGTTTCGTATGTAGTGTTTTATTTAGAATGGTGCTTCCCATTGTTTTAGTAAAAGTCGTTTTAAGGAGTAACTTAAAAGATTTTGGTTATGGTTTGCCGAAGACTGTAAAGAGCAGCTGGGGATATTTTCTTTTATTTTTATTGGTGCTGCCTTTGGTCTATGTGGCATCCCTTCAGGATTCCTTTATTAATTATTATCCAATTTTTAAAAGTATAATTTTTAGAAAACAGGTTGCTTTTCATCATTTAATTATCTTCGAGCTTTTTTATGGATTATATTTCTTATCAGGGGAAAGCTTCTGGCGTGGTTATATGCTATTTGGTTTACGTAAACATTTTGGTTACTATTCATTATTTATTATGGTAATCCCTTATGTAATGAGTCACTATCCAAAGCCTTTCCTGGAATCAATGGGAGCCATTGTCGCAGGGCTAACTTTGGGGTATCTAGCTTTGAGACATAACCATTTCTGGTTTGGCGTTCTGGCTCATTGGGGAGTGGCTATTGCAATGGATCTGTTAGCGCTTTATCAGTTAGGTGTAACTATTATCTGAGGCACTGTACAGAAAATATGATTTAGTAACATTATGTTAAATCTGTAACTTTGAGTCTTTGGGTACACACCTTTACAGTCCAGGCCGAAGATACCGCACATAAAAAAACTGTGAAATAATATGCATGGGGCGGGGTCAGAAACGGCCCTGCCTTTTTTATTATGAATTACAATGTCTACTGATATGTCTGATAGTGTCAAATTGAAAAGACCTATCCAATGCCCACTGTTTTAAGGTGGTTTTTCATTTCATATGCAGGGAATTTGCAGAGATGAAATCCTGTAAAGAATTTGGGAAACGATTATTCAGGTGCCTGCTATGAAGATGGACACGTCGTGAATCATTCTTAAAGTGACTATATCAACTAGACATATTGAATAAAACCCTTCCAGATTTGGTGGGGGTTTTATTTTTCGAAAGGCTAGAAATAGGGGTATAAAGAAATATTTTTGCAATAAAAAAGGAACCCAACCAAAAAGCTGAATTCCTTTCTATTGCTGGTGCCCGGGACGAGAATCGAACTCGTACAGGGATAAACCCCGAGGGATTTTAAGTCCCTTGCGTCTACCAGTTCCGCCACCCAGGCACCTTAATAACGATTTGGCTATCTTTTGTTCCCGTGTGTCGAAATCTTATAAAAATTAGGTCCCATTTGATCCTTATGGGCACATTTCAGGCACAGTCGAAATAGTGTGTAATTATACATGTAAGTATGCTGTACGCAAATGATTTTTTCTGTGCAACACACCAAATAGATAAACGCAAGAGAGTGCGCGTAAATCGGATTTTCAATCGTATCCTTTTCGTCCTAGTCACGAATCTCCGGCAGGCGTCGGTGCTCACGGATCACCACGAACGCAAAGGCGATCCAGATGAGGACCAGCGCTACGTTCAGGACGAAGAAGGATTGGGTCGATAGGGCGAGAAACTGGACGCCGATGAGGACTGTGAGGGCGGCAATTCCGTCACCGATGCGAACGAAAAGCGAATCGATGGTTGGTTTACCCTTGTACTTCATCTCCGCCGAAACAGGCAGCCACAGGACGTTTCGTGCCGTATTGTTAATGGAGTAGTCGGTCGAATTTTCCGCAACCTTCATTACTTTGACGATGGCCAGGACCGGCACGAAGGCCATGGCGGTGTAGGAGATCAGAGCAACCACAGGCATTGTTAGTAAAAGTACACCGAAGCCCCCGAATTTAAGAAGTCGCGAGGCCACGAAGGCCTGAAGAATCAACGCGATAATGTTTACCCAGAAATAAAAGTCACCGTAGAAGGCCGTGGTTCCGTCCCGAGTGAATATCAAAAGCGCCTCTGAAGTCGTGATGCCTTCCTGGAGTGCATTCCTCGTCAGAAACTCCTGGACCACCCGGAAAAGCAGGTTTTCGCCGTTGGTGTTGACCCAGCTCAAAAGCAGTGTGATCACGGCGACGGCGATCAAGAAGCGGCTGGAGAAAACGATGGAGATGGCGCTACGTCCCAAATTTTCAAAGTCGGGCTCAGGGGCTGCTTCCGTCCGGACAATATGAACCGGTTTGCGACGATCTGAAATTTTGCTGAGTGCAATGGACGCCGTCAGCGGTATCATTGCCACCATAAGGAGCCACTCGGCACCTAAAAGTCCGGAGTCCACCAGTACGCTGGTGATCCACGATCCGCTTGCAGCTCCCGCTGTGGCCCCGATGGCAATTAGTGGAAACAGGCGATGTCCGTGCTCTTTGGTGAAGAGGTCGGCGGCAAAGGCCCAGAACTGGGCGACCATGAATACCCCGAACATGCCGACCCAGAGATAGAAGACGATGCCCGAGTACGGAAGGTTTTCGATAAAAAAACCGGGCTGAATCGCCCAGAAAACAGCCAGGTTCGATATACAGAAAATCGTTGAGCGGGTAATAAGGGCGCTCCGCCGCCATCGATCGGCAAGGCGGCCGTAAAACCATACCACAGGGATAAACAGAAGACTCTGCCCGAAGCTCGAATAAGCCTTGACCTCCATCTTGGTAAGTCCGCCGATATCTGAAACGGCGATCCATCCCTCCCGCAGGGGCTTGATAAAATAATAAGCGCACAGAATGAGAAAGACGTTGGCGAACAACAGCATGGCGGTGGCGCCCTCCCCTGCTTGTACCTCCGTGAAAAGACAAAGGAATCTATCCAGCTTGGAAGATTTCACAGGGTTTCGGATCCTCTTATTGTTCCGGTACACGCACCGGTTGCGAAGGATCCGCCGGCGGCAATCTTTCAACGGCCGTTTTAAGCTGTTCCAACAATTTCTCAGTAATTTTCCCGTCCGCCTTCATATGTTGTTTTATTTGGAATGCCTTGATGGCATTTGTCGTTTTGGGTCCCAATTTCCCATCGATCTTGCCGACATCGAAGCCCAGTTCCAAAAGGGTCGCCTGTGCAGTCGCGATTTGTACACGTTCTTCCTGCATCTTGCTGAAGCCGATCAGGTTACTGCCAAAGGTCAACTCCGGCGGAAGCTGACCAGGCTGGGTCGGTTTCGCTGGATGGTCCGCTTCGATAATTCGGTGGATATACGTTGCCAGGGTCTGATGATCCACCGCGGAATTTTTGTATAGCACGTTCGAAATCAAGGTCACCAGATAGTGCAAATGTTTTACCCCGGCAGGGGTTTCCACGATGGCCACCGAATTCATGTTGTTTTTGACATTGCCGTGGTATTTTTTGCATTTGAATCCCGGCTCGTCTTTGCAGCTGTAAAGCGATCCGGATTTGAAATAAACTGCCGAATCATCCAAGGCGGGTGAGGAGGCATAGCGGATGCGGCGTCCGGTCATGTATAGCAGGCGCTTGATTTCCCGACTGGAAAAGATATCCACCAACCGTCCCTGCTCCATCAACAAAAGCAAGCGCATGAGTTCCCGGGCGGTGCCGTAACTATTATAGCCGGTGGATATGCGTTGTTTGGCGTAGCGGGTAAAAAAGCTACCCTGGCGAAAATACTGCAGGTCCAGCCCAGTGCGGCTGAGGGGTTCAAGAAAAGTCTGTTCGTAGAGCTGACGCATTTGTTTGCGAGAGGTTTCTTCAAAAAATCGATCGGCTTGATCGTTGGAGACGGGATAGTCCCTGCCGAAGTGTCTTAGCAGCATGGCATTTTTCATCACCATCGAAGCGGCGGCATTGGAACTGGCGGAAAGGGTCCAATCCAGGTACTCCCAGAGGGATCCCTGATCACCCTGCTGCAATTCTCTTATGTGAAGGGTTTCGTTGTCGGGATTCCAGATGGGGACTTCGTGGTGGTCCTTTTGGATGAATTCATCGGCCGATATGACGGTTTGACGAAGCAGGCGCTTACGGGCATCGAAGTCATCCGGATATAAGTCGGCCAGCGCCTGAAAAACCCCCACGGCAATCGCGAGTTTACCGACGCTGCCGACGTTTTGTCTGAAATCGGCACGGTGTTCGGCGTACCGGGGATGGTCGGGATCTGAAAGATCCAGAACGGCAAAGCCATAGTGGTCCGCTTTGTCTCCTAAAAGCCCAAGGACGCTAACGGTAAATTCCGGATCGGGCTCCGGCAGGACGATATCCTGGTGGTCCAGCAGCCGCAAATCCACCAAACTAGTGGGCAGCAGCGCACCAGGGGGTTGACGGCGACCGCGCCTTATACCCAGAACCGCCAATCGGTCTGCGTCAATCCGTCGAATTCCCGTTTCAGGATAAGCGTCCAGGGGATATGCAACGCTCAGTTCGGGAATAGACACGAGTAACAAAACATAGAGAAATGCCAGATAATATTTCATTTGGCCCCCTACTAGGCCCTTAATCCATTTTTTCCCTGACAACATGTTGCAAGGGATCTTGGGTTTTCCGACGAGGCGGATGCAGGTTTCAGCGATATAAATTTAAAAAGACTAAATCACAAAAACCGAAATTCAAAATCACAAACAAACGGCGTTTGACCTTATTTGAGACTTGGATATTGTAATTTGGTGATTGTAATCTGTTATTTCCGGATTATTCGGATTAGGGTGGTTCATACAAGTTCACCGTTTGATTGAGATGGGATTTCATATCTTTATCCAGGTCGTTTAGGTACTCGTTACTGCGGGCCTGAACGCTTTCAAGAAAAGGTCGAATCTGAAAAAGCTGCAATTTACTGTTAACAAAACCGAACTCGATATCGGCCGGAGCCGGGTTTCCGCCGGCATCCAAAATAGAAGGATATCGCTGCTGCAAGTCCTGCGCCAGATTGATAAGCTGCTGGATCTCATTCAGTTTGAGCACTGTTTCAGAACCTTCCACCAGCTCTTTATCGACGCCACCACTGGATTTCAGCACCCGGCGCCAGGGGGCTGTGGCCTGTGCCAGCATACGGACATCACCTGTCTTGACATTAATGCGCAACGATTCGGCCGCTTGTCCGTCTACGGCGCCGCCAACCCCTTCGTTCACCGCGACTGAAAGCCATGTTTTCTCCCCGGTTTCAATATCACGGGTCACCATCACTCCTGATTTTTCCGATGGCACACTGCGCAGAAGAAGCACAGAGGCATAGACGTGTTGCGGCAGATCCATGTGTGACTGACGCCAGGCAAAGGCACGCTTGCTGAATGGCGATGCCCAAACTTTGGGGATGGCTGCCAAAACATTCTCAATGCCCACCACGTTCGGGATCGTTTTGTTTAATCCGGCTCCGGTGAAGCCGGGCAGGTCCTCAACATTGGTATCGCTGCGCACGAATACGCCATAGGTTCCATCCGGGCCGAATACCGTATCCATCGCGGCAGCCAAGCGCCGCCGGAAATCATCGTCGAATTGGACATTCAATATGTAATCTTCCAATTGTTGACACAGGGTTTCCATTTTTTCATCACGTTTAGTGGAGCCGGGCGGCATGGCCTGTATTTTAGCATATTCAGCTTCCATCCACTCAAAAATGGTCTGTGTACCGTTTCGGGTCGGCTGCTCCAGCATGCTGCGAAAAAAACCAAAGGGGATGGCCAGACCATTGGCGACCGCTGCAGGATAATGTTGGTATAATTCACCCAGATTGGCAGCCTTGGGACCGACAATACGTCCAGAGTCTGTGACACGTAGCCGGCTTAAAGGGATAAAGTCACGTGTCTTGAGGTCCAATTTTTGCACTTCGGGACGAATCATAGTTGCTGACCCCATCTTTTGCGCAAAGACATGATCCAACTGCCCCTTATCCAGCATGAGCTGAACGGATCCGGCCGGACTTGCGGCCAGTATGACTTCTTGACCTTCGTAGGCTTTCAACTCAGGAATCAAGTTCTCATCGACAATTACATTGGGAATACCAAGATTGCGTGCGAGCAGCTGCACATGAGATAATGGATTGCCTTCGCCGGCAGTCAGAATGCCGGCCACCGGCGGCAATTCTGCAAACGTTTCCAACAACAAATATATGCCTTGCGGGTCAAAGTCTTGATGTTGATCCGCAGATTTTAAGCGAATTTTACCGCGTGCGAGGCCGGGATTGAGGCTGCGCAATCCGGCACCGACGTCTTGACCGAAAAGTTCGTGGCGTAATCCAACAAGCTGATTGGCATCGCGCAGCAAACTATCCAATACATTAGTGTAAAAGAATAGAGGGCTTCCCCTTAAAAAATCCTGAATGACGCGGTTGCCCAAAGGTTCAATCTCGGCCAATTTTAGTTTACTTTCATGAAAATGGAAACGGAGCCACTGGTCACCCCATCCCGGCACTAAGGCCAGGTAATCGAGAGTTGCCTTGTAGGTTTCGAGTGATATTGCTTCACCGTCGATTTTGGCGAGAGTTTCTTTTATATCTTGTAGCTGAATTGCCGACATGAGACCGGCACCATAAATGGCGAAACTGCTGTCCCTAAGCCACTGTAATCGTTCACGGCGGGAGGCGCTCGGTAAGTGCTCCATCAGAACCCTGCCCGCAGCGTACTGCTCTATCTCCATGGCCAAACTGGCGTCCACTGCGGCCAAACGGAGTTCAGCAAGCGGAATGTGCGTAAGCTGTTCTCTAATCTTGGCCATTATCCTGCAGGCGGTTGCAAACCGTACGCCTGGGTCTTTGGTTGTTTCCAATGTCGTGACCGCCGCCGTAATTTCCCGGGCAAGTTCTTTCTTGCCGCTGAGTTTCTTTTTAACATCCTGCAAGCGCTTGAAAGCGGATTCAGGAGCAAACACCCTATCAATTTCGACCGCCAGATGTTCGTATTCCGCCGCCAGTTCAGGATTTCCAATGCCTGCAGCATAGCCCCGGACACGTTGAGCATCTTCGTGATCCGGCTGATTATGTATCTTGACTCGCAGCGGCAAAAAACCTTTATCTTTTTCGGAAAGCGCAAGAGATTGTTGACGAACCTTTGCCACACTGGTGGTTTCAACGCCATGATCCAAAAGGTTTGCACCCATCCTCAGCGGGATAAATCCACGTAAATTCCAGATGTCCTTGCCGGCAAGACCCAGCAACAGCTCACGAGCCATGGCAGTTTCATTTTCGGCCTGAACCGCCCCGCGGTAATAGCGTGCCTTGCGGAAGATCCAGCCGTCGTCGGCGGCAATCAAAAACTTTTCAATTAAAATCTGATTATAAAGATCGGAATAGCCAGGGGTATCTGTTATCAGGCTCAGATCAAGGGCGGCCAGAATATTGGCGACATAGTAGCCGCCGGCGCGCAAGCGCTTAACACGATCGGTCCATTCCCCGTGCTGGACCCCACCGTCATGATCTCTGCAGGCGTAGGCCTTTGGGGGCAGAATACTCCCGTCGTTGCAAAACCAGCGGATCCGGCTAAACGGCCCCCTGGAAGAAATCTTCATTTCCGCAATCCATTGGCGTAATGTTTCTCGGGGTGGTAAATCTGCGGCGAAAAGAGGGAAAGGTGTTGAAACCAGCAATAATAGGATGATAGTTACCGTACGGATAACATTCATTAATCTGAAATCCTTACAAAAACTTATGGATTTAAATAAATGGAATTTGATTGAAGCAAAGATTAAGCCAGCTTTCAGATGATGTCAAGCATCGTCATAGTATCAATGAATTGACAATATTCGATCATTTGAAGCTGGTGAAAATATTTAATAGATTATTCTTAGAGGCCATACCGTAATGCCCAGCCGCAAGCAGCGGGGCATTACGGTCACATGAGGTAACTTTCTTTTACTTGATTTTATGATCCATATCGGTAACAATGTAGTACTTATGAAAAGAATAAAAGGAATCATACGACTATCTATTATACTGACCCTGATCATAGGCGGCACAGGTTACGCATACAGGCTGCCGGCGGATCTGACTGAAACCTGTGATCCGGTCCTTCAAAAAGGGCTGGAACAATGTTTGGTCTCATTGAACCTAAAGAGTGCCGCCCAGGACAAATCCTTGAGTATCGTATTGGTGGACATCACCGACCCATCATCGCCCCGGATGGCCTACGTGAACCCCAATGAAATGATGTATGCCGCCAGTTTACCCAAAATAGCCATCCTTTTGGGGGCTTTTGAGCGCATCGCAAACGGCGAGATGACCTTGGATCCACAAACTCAGGAAACGATGGCCCACATGATTCGCAACTCATCGAATCAGGCGGCCAATGAAATCCTGAACCGTGTCGGCAAAGAATATCTGGCCGATCTACTGCAATCGTCCCGCTACCGCCTCTATGACCCGGAGAAAAACGGCGGCCTTTGGGTCGGCAAAGAATACAGCAAAAGCGGCGCTTGGAAACGCGACCCCCTTCATAACCTTTCCCATGGAGCCACGGCTCTTCAGGTAGCCCGTTTTTACTACATGCTGCAAACCGGCCGGCTGGTTTCACCTGAACTCAGCCTACAAATGAAATCCATCCTCGCAGATCCGGCCATCAAACACAAATTTGTGAAAGGGTTGAAATCGGTTCATCCTGATTCCCGTATTTATCGAAAATCTGGGACCTGGAAACAATACCATTCAGACAGCGCCATCATCGAACATGAGGGACGTCGCTATATCGCTGTTGCATTAGCCAAAAGTGACCAGGGCGGCAAATGGCTCAGCGATCTGATCGTGGCAATGGACGATCTGATTTTTAAATCCGCACCAACAGATCTCGCTCATAATTAATTCCACCATAATACTTCATATAAGCACAGCCCCGCCAATATACTGCCTGGTAAATTTCAGACCAAAACCACTAATAACCAGTAACCCAGCGTTATTATTACTTCTATATATTGATTAATAATGATTATCCTTGACAAAAGAAATATTTATTTGTATCAGGATAACAACTTAATATGCTGATTTCAAAGTAGTTTTGAGGTCAGCCCTTGTTGACGGCATCGCCGTTTTTTTATGCATCAATTTGGAGGGAGTTTTATTATGTCAGATCGTGAAACTGGGACAGTAAAATGGTTTAACAACAGCAAGGGATTTGGATTTATAGAGCGCGAACAGGGAGATGATGTTTTTGTGCATTATTCTTCAATCCGTGACACTGGAGGTTTTCGGACTCTTACGGAAGGCCAGAAGGTTGAATTTTCCATAACCGAGGGGCAGAAAGGGCTGCAGGCAAACGACGTCACAGGAATTGAATAAGAAATAAACATTTAAGAGATACCAGAACCCGCCGGCAACCCCGGCGGGTTTTTTTTTCCCGGTTGCGTTATTTACATACCCCTTGCACCGGTTGGAAAACCAAAATTTAGTGGCACGTTTCGTTTACTGCCTGTATCTTTCTGATGCAGTTAACTATTTGAAAAATACTGACAACTTATTGCAATGAAGAAAATCCTGGCCAGCGCGGTCATCCTGCTTATAATTCTCATTTACGGCACTTCAGGCTACATGCTCATTGAAGACACCGACCTGACCGATTCCCTTTACATGACTATTATAAGTATTACAACCGTAGGCTTCAGCGAGGTTATACCACTGAGCCCTGCCGGGAAATATTTTACCATGTTTCTTATCTTCGGCGGGGTTGGTTTTTTTCTTTATATCGTCAGTATGATCACAGAGGCCATGGTGGAGGGAGGCCTGCAGACCTATTTGGGGAGAAGGCATATGGAAAAAAAGCTGGCTGGTCTAAAGGACCATTACATAGTATGCGGTTTTGGGCGGATTGGGAAGGTCATCAGTAAGATCCTGCACGAGAACAGGAGAACCTTCGTCATTATTGAAAACAACCTGGAAGAAATTAAAGCCATTGAGGAATTAGGCTACCTGGTGCTCCAGGGAGATTCCACCAGCGACGATACTTTGGATAAGGCACATATCAATACAGCCAAAGCATTGATCGCAGTGACCAGCTCAGATGCCGATAACGTGTATGTCATACTCTCCGCCAGGGTATTGAATCCCAATATTTACATCCTGGCACGATCAAGCGGCAAGAAAGGGGCTGAATCAAAGCTCCTGCGCTCTGGGGCAAACAAGGTTTTCTCGCCCTATGAGATAGGTGCGCGCCGCATGGCACAATCCCTGGTCAGGCCTACAGTGATTGATTTTATCGATCTTACTGTCCATGATGGTGAACTTGGCCTCAGGCTCGAGGAGCTGCAAGTTTCGGACAAGGCTACCTTTGCCAACAAAACGCTGATGCAGTCAGGCATCCGCTCCGAACATGACCTTATTGTCGTGGCGATCAAGCGCGAAAAAGGTGAAATGCTGTTCAACCCCAACCCTAATACAGACATTCTGCCCGGCGATATCTTGGTTGTTTTAGGGGAACATTTAAATATCCAGAGTCTTGAGAAAAAGCTCTAGGGATTTACTGTCAGGCTAATCCTGCATTAATATGTAAGTTTACATAATTTCTTCTCATCCGTATCCGGGAAGAGCTGTCCTTTATTTTTCCTGTTGGAGAAAAAACCGCTATTTATAGAATAATGAAACACTGGCAGACCATTCTCCGAAAAAGTATCACCCAGCCTACGCAGCTCCAACCCCTTTTTGGCGTGGACCCTGGTGCACTCCACAAAGTGACCCAGGCATATCCCATGCGCATAAATCCTTATTACCTGGGACTGATCAAGCAAGCTGCTGATCCCTTCTGGCTCCAGGCGGTGCCGGATATGCGGGAGCTTGAAGACACTGTCGGCATGGAAGATCCTCTGAATGAAGAAAACCTGAGCCCTGTGCCGAACCTGGTGCACAAGTATCCAGACCGGGCCCTTTTTCTTGTCAACAATCAATGCGCAGTCTACTGCCGTTTCTGCACCAGGAAACGAAAGGTTGGCACCAGGGAAATGCATGTCAGCCCGGAAACTATCAATGCAGGAATCAACTACCTCCGCAAAACACCGGCCATCAAGGATGTTTTGCTTTCAGGCGGCGATCCTCTCCTTCTTGATGACAGCAGGCTCGATTATATTCTTGCCAGCCTGAGAAAGATACGACACATTGCCATCATCAGGATAGGCAGCCGCGTCCCCTGTACCCTGCCAATGCGGGTTACAAAAAAACTGGCTTCTACCCTCAAGCGTTATCATCCTCTCTACATCAATACCCACTTTAATCACCCGGGCGAGATCACACCTGCAGCAGCTATTGCCTGCAATCGCCTGGCTGATGCAGGCATCCCCCTCGGCAGCCAGACCGTCCTGCTTAAAGGTGTCAATGATGATCCGGAAATAATAAAACAGCTGATGTATAAACTGTTGAAGATTCGTGTTAAACCTTACTATCTTTTTCAGACAGACATGACAAAGGGAACGGATCATTTCCGAACGTCAATTGACAAGGGCCTTGAGATCATGCAATCCCTGATCGGGCATATATCGGGCATGGGTATACCTAGTTTTGCCGTGGACGCACCCGGTGGTGGCGGCAAGATTCCCCTGCTGCCTGATTATGTGCTGCACATGGGAAAACAGCTGATTTTTCAGAATTACTGCGGCATGCCCTGCACTTATGAGAATCCACATGATTGAGATGTACTGAGGAGAATACATGGGAAAAAAACTGCTGATTGCTGTCGATGCTTCAGTTTACAGTTCTAATACCCTCCATTACCTGGAAAAACTATTTGCAGGTCTTGATGATATCCGCATACATCTGCTCAGCGTGATACCCTGCAATCCTTCCCAGGTTGCCAAGGAATGGTTCGATGAACTGGAACTGATGAGCACATTGAGCAAAGAGGAACAGAAACGTTATGCTGCGGCCAAGAGGTTTCTCAAGCAGGCCGTCGAGCGCCTCGGCCGCAATGGTATTACACCGGAACAGGTTTCAACCGAGGTCAAGATATCAGCTGCAAGTCCGGCAGTCGAGATCCTGAGCGTTGCCAGGAAAGGCATGTTTGATGCACTGGTCATTGGACGCCGCGGTGTATCCAAACTGGAAGAGCTTATCATGGGAAGCGTTTCCTGCACCGTCTTTGAAAAATGCCATGACGTGCCCATCTGGATTGTCGACGGCCAGGTTGATTCCCGAAAATTCCTGGTACCGGTGGATGGCTCCCATTTCACGCTGCAGGCCGTTGATCATCTCTGTTTTATCCTGAAAGACAATCCATATGCCGAGGTCACCCTCTTTCACTCCACTGCCATGTTCGCCCAGAAGCAGAAACTCAGCATGGATTACTGCAACCGCTTCCTTTCTTATGACTGGTGCAAGTCTCACAGGGATGATAAGGAGTTCTACTTTCTTGCTCCGCGACAGATGCTGATCAACAGCGGCTTCCCTTCTGGCCGCATCCATCGACTCGAAACGACAGCAGGTATGTACCCCAGCCGCCAGATCGTACGCCAGGCCGTAATCGATGATTTCGGCACCATTGTAATCGGGCGCCGCAGCAAGGAGATCAAGAAAGGCGTTTTTGGCAGTGTTACGGAAAAGGTGGTCGCCATGAGCGTCAATTCGGCTGTCTGGGTTGTGGGCTGAACCATTGCTGCTTCACTTGATGCGGGGTTGTTTTCTGCCCTGAATATCCTGCGGTTGATTGCTGCAGGAGCAATGCTTACCTTTAAAACGTTATGCTGAAGTATTTTTATTAACGTAAAGGTTGATCCCATTGATTTTTCCCAAAAACATTTTCCGTATCGCTTTACTCATTTTCTGGGTCATTCTTTTTGGTGCCCTGCTTAAACGCGACTATTTCATAAAATCCATTGATATCCGTGCAGAGCAGATCATTAAACGTGGTAGAGAGGAGAGTTTTGCTGGTATATACTTCCAGGATGAAAGGATAGGTTTTGTTAAAAACAGACTGACCGAATCCGGAACTGATGCATACGTCCTTTACCAGGACGCCTTCCTGTATCTCAATATCCTCAATGAATCTCATCCCGTTGATATGAGGATCAGGGCAACTTTGAGCCGCGACATGCTGCTCAAGGATTTTGTCTTTCACTTTACCTCCCCTTTTTACAAAATGGATGCCCAGGGAAAGGTTGCTGGGCGGGAGGTGCATTTCACACTGACAACGGGCAAGGAAGAAATCTCGGACACCATACGTCTGGAAAAACCCCCTTTCCTGTCGACCAGCAATCGCTTTTACCTCCTGGAACAGGCCATGCAGCCCGGCGACAAGTTTAAAATACCCTACTTTGATCCAATCTCCCTGTCAGGAAAAGATACTGTCATGGAATATAAAGGGCGCCAGAAAATCCTGGTCAACAACCGCATTTACACTCTGCATCATTTTGTGGAAAACTTCTCAGGAGTCAGGATAAACAGCTGGCTGGACGACGAAGGCAAAGTCATCAAGGAGGAGTCCCCTGCCGGTTTTGTTTTTATTTCCGAACCGGAATTCAAGGCCACGGATATTAAAGCCAAGGGCCGGGAAATCCTGAGCAGCGTTTCAATACCCATCTCGGGTGACAGCCTGGATCTCACCGGCCGCACCTCCATCCGTTACCGGTTAACATTGCCGACCGATACTGTTTTTGAAATTGATAAGGACCGACAGCGTTTTAAGGATGATATACTGACCATGCAGCTGGAATCCCTCCCGGGACCCGAAGCTGTGGCCTGCCAGGGCTATGAAGATGAACTTGCCTCAACACCATACATCCAGACGAAGAACAGGCTCATCACAGAACTGGCAAGGGCTGAGGCTGGGGAAGAAAGCAGCGATACTGAACGCGTCAAAACACTGTCTAAGTGGGTCTTTGCGAACCTGGAAAAAAGACCAGTCCTGGGCATCCCTGACGCTCTTACTACCCTGAATACGAAAATGGGCGACTGCAATGAACATGCAGCACTTTTTGCCGCTCTTGCCAGAAATGTCGGCATACCCACGAGGGTGGTTGCGGGGGTGACATTTTTCGAGGGTGCTTTTTATTACCATGCCTGGAATGAAGTGTGCCTTGATGACAACTGGTACAGTGTCGACACGACTAAGAACCAATTCCCGGCTGACTTGAGCCATATAAAATTTGTTGAAGGCGAGACGAATGAGCAGGTGAGAATAGCTGCACTGCTCGGCAAGTTAAATATAGAAATCATGGATTCAGCAGATAATTGAAATATGAACCAGCGTTTAAGTGAGAAAGGAGAAAGACTGCCGCAGAAAAAAAAACCGGTGCAGGTCCTGGTTGTAGAGGCACTGTCCAAGAAATTCGGTAAATTCAAGGCAGTTGACGATATAAGCCTTGCTGTCAACAGGGGCGAGATATTCGGTTTTCTGGGACCAAATGGTGCCGGCAAAACAACAACGATCAAGATGATCGCCGGCCTCTTAAAGCCGGACGCTGGCCGGATATTTATCAATGAGCGCAGCCTGGCGGACAACCCGAGTCACTGTAAGCAGGATACAGGATATATACCTGACCGCCCCTATCTGTTTGAGAAGCTGACCGGGTATGAATTCCTGCAGTTTATTGCAAGCCTGTACAGCCTTGCCCCGGAAACTTTCAGCAGAAATACAGCCCACTATCTCAAACTTTTCGACCTGCAGGAGTGGCAACACCATCTTATCGAGAGCTACTCACACGGCATGCGGCAAAAGCTTATCATATCCAGTGTCTTTATGTTGAACCCGCCCCTGATAGTTGTTGATGAACCCATGGTGGGCCTTGATCCCAAAAGCGCCCGTATTGTCAAGGAATTATTCAAAAGTCATGCTGCCCGAGGCTCCACGATCTTTCTTTCAACCCATTCCCTGGAAATCGCGGAAGAACTCTGCGACCGCATAGGGATCATTTTAAACGGGCGTTTACGGGCAATCGGCAACCTGAACGACCTGCAGCTTGAAGCCAGGATGGAACACACGGACCTGGAAGAAATTTTTCTCGAGCTGACCGGTGCCTATGAACTGCAGGAGATAATCGCGGCCTTACGGAGCAGCTGAACATAGCATATTGCTCAAAAGTTTACTATTAAGAAACATGCGGCACATCAATTCCTCCAAACGAATGACACTTCTGCAGCCTTTTTTCTGTTCTGCCAGAAACAGGTTTTTCCCGAGAAACAGGCTGCCTCTGCGCACCATCGGGGTTCTGGTCTTTAGCCTGACGGTCTGCATAGTCCTCTATAAAATCGGTGTGCGGGTCGTCACCTATTTTCACAGCCAGAACGAACTTGGTATAATTCTCAGCCTGAAAATCTTCCAGATGGCATGGATAACAATGTTTGCCATGCTCATTTTTTCCTGCATGGTTTCAGCGGTATCAACCCTGTTCCTCTCCCAGGACAATGAGATCATCTTTGCGTCACCCGTGGCGACACCTGATATTTTCTTCATGCGCTACCTGACCACCTCGATCTATACCTCCTGGATGATGATCGTGTTTTCGATCCCGATTTTTGCCGCCTACGGCACGGTCTTTGAAGCAGGGATCCTCTACTGGCCCCTCATGTTGGGGACCATAATCGCTACTGCCGGCATAGCCACGAGTTTCGGCATGGGCCTGACCGTGATTCTCGTCAATCTTTTTCCCGCCAGGAGGACCAAGGATATCATACTTTACCTGTCAGTATGCTTCGGCATCTTTATCTATCTCATATTCCGTCTCATGCGCCCCGAAGACCTGGTCAATCCTGACAAATACGGCCACTTTGTTGATTATCTCTCATCCCTTGCCACACCTGCTGCCCCTTATATTCCGGCCGCCTGGGCATCCAACCTCCTTTCATACTATCTCATGGAACATGAAATAGACTTTCTGGTGACAGCTCTGCTCTGCATTACACCGGTCGTTCTTTTCATTCTCGGCGAATGGGCCATGGAACGCTGGTTTTTCCAGGGTTTCACAAAATCACAGGAATCCTTTGGCGGGTATAGGAAATTCTTCAGCCGGGGCCGTTATCGACGCAGTGCCCAGCAGTGGATATTCCGCAAAGAGGCCAAGCTCTTTTTGCGGGATTCAGCGGAATGGTCACAACTCTTTATGATTGCTGCCCTAGTTGTAGTGTACCTTTATAACTTCAAGGTACTTCCAGTGGAACGCTCCGTGTTTGAAGAAGAATATGTTACCAATCTTATTTCATTTCTCAATATCGGCCTGACAGGCTTTGTAATCGCATCACTGGCTACCCGCTTTGTCTATCCTTCCATAGGCGCCGAAGGTGGATCTTTTTATATTATCATGTCCTCACCCTTAACGACGGCCAGGTATATAATTCACAAGTATATTTTTTATGTAGTTCCGTTCACCGGGCTTGCCCTGATCCTGCTGGTGGTATCCAACCGTCTCCTCAATATCGAGGGGCCCATGTGGTGGATTTCGGTAATTACCGGTCTGCTCATTACCTGGACAGTTCTTGCCATGGCACTGGGCTTTGGGGCTATTTACGCGGATTTCAAGGCGGAAAACAGGGCTGCTGCCCTGGGCGGCATAGGAGCCATTCTTTTTCTTTTCACCGCCATTGCCTTTGAGATGGCGATTATTTTTCTTGGAGGCGCTCCTGTCTACAGGGTGATGCGCAGCTGGCTGCGGCACGGGATAATGCCGGTGGACCAACTGCTTACCCTTATCGGCTGGATTCTTGCTTCTGTGGGCATCTCCCTTTTCCTTTCCTTCTTCCTCATCAGGAAAGGGATCAAAAAACTGGAAACATCAGGTGGTTGATCGCACATGTCTGTCAACTCCGGCAAAACAAAAAAAGCTTTCTGAGACGTTTGCTCTATTTTAAGCCAATACCTACAAGTTGTCAGGCGTCGGGAAGCCTAATCCTCTGATACATATCCTGTTCCCTGGCAAACGGGGCAGATTTCCTCGTCAGTGCACTGGCAGTCTTCCCATTCATCACCTTTCTGGGTGCCGCGCCATTCCATGTCACAGACACAGATGCCTGCAATCTTCTTTTCGCCATTGCACTCGGGACAGATCTTTTTCATTTCTGCGGCCATGCTCTCACCTCAATTCTTGTTGAACGTGATACGTTGCATTGTTTTTTTGTACAATAAAATATGTATTAACGCCCGGTGCTTCAAGGGCAGGAAGATGAGGAAAATGGCGGCTGACTGCCGATCAACTGCGATAGTCGGCGTTTATCTTGATATAGTCGACTGAAAGGTCACACGTATAGATCTCTCTTGCCGCCTTTCCCATCTTGAGATCAATGGTGACGGTGAAGGCCTTCTGCTTAAGAACAGCTGTTGCCTTTTTTTCTGCTGCTGGTCCCTGTGATAATCCGTCTTTAACCATGAAGACATCATCAAATGCGATATCCACCCGGTTCTGATCAAATTCTACTCCGGAACGACCCAGGGCGGCTATAATCCTGCCCCAGTTGGCATCCTCGCCGAAGAAGGCTGTTTTTACCAATAGTGAGTTGGCTATGGTGCGTGCAGCCCGGTCACCATTCGTTTCACTTTGGGCATTGATGACCTTAATGGTGACCAATTTGGTCGCGCCTTCGCCGTCTGCAACTATCTGCAGAGCCAGATCCCTGAGCAAGTCTTCCAGGGTCGCTCCAAACACCCTGCTTTCTTCGGTGTCAGGCGTATTTATTTCCGGATTGCCAGCCGTGCAGTTTGCCAGAACAAGAACAGTATCATTCGTGCTGGTATCACCGTCAACGGTAATCCGGTTAAATGATTGTTTCACTCCCTTTGACAGGTGCTCCTGCAGTGCGTCTGCAGCAATATCCGCATCGCTCATAACAAAGCAGAGCATGGTGGCCATGTCCGGCATGATCATGCCGGCTCCCTTGGCCATGCCGAAGAGCTTGACTTCCTTACCTCCAATGGTGCAGGTGCGCCTGGCGGTTTTGGGAACCGTATCCGTGGTCATGATGGCACGGGCTACTTCGTCGTAGCCGGTTGGCGATAAACCTGCAACCAGACCATCCATGGCTGCACCTATATTGTCAACCGGCACCTGTTCTCCAATCACGCCGGTGGAGGCTATCTGCACCAGGTTCTCATCAATATTCAGGGCACCGGCGACCAGACCGGAACAGGCCTGTGCCACCTGCATGCCGATCTTTCCTGTACAGGCATTGGCAACACCACTGTTCACCAGAATTGCCTGGGCCCTACCCTGCCGCCCGACCCTCTCCATGTCAAGCAGTACCGGGGCGGCCTTCACACGACTCGCGGTGAAAACCCCGGCAGCAACCGCAGGATTTTCACAAAATATCAGCCCGAGATCCAACCTGTCTTTTTTCCGGATTCCTGCAGCAACGGCTGAATATGTAAAGCCTTTAATGATCACAACTAACGCCTGTTTAGTTATATTGAAAATATGGCACAGGTTATTGGAGTCGACCACAGCATTTTTTATACTTCCTGCCGCTGCCACAGGGGCAAGGATCGTTGCGTCCGATCTTTTCGCCTTCCCTTTTTATGGGCTGCTGCTGGGACTGTGCTGATTCCGGCCCGCCCCTGCTTAAACGCATTTCGGCCTGCTGCCGCTTTCTCTTTTCAAGGGCCTCACGGTCCAGATCTTCCTCGCTTGCTAACTTTACGCGGAAAAGGGTTGTCAGTGTCTGCTGCTTCAGGGTTTCAATCATGTTGGCAAACATTTCAAAGCCCTCACGCTTGTATTCATTGAGGGGATTTTTCTGGCCATAGCCCCTCAGACCTATACCTTCCTTGAGATGATCCATGTTGAGGAGATGCTCTTTCCAATAGGTATCGACCATCTGCAGGAATATCACCCGTTCAAGATAACGCATGCCCTCGATACCGATTCTCTCCTCCTGCTCCTGGTAGGCACGTTTGGCAATTTCCTGCAGTTTTTTCACGAAATTTCCATGATCCAAGTCCTGCTTGTCCGCATCTTCCCATTCAGGCGAAAAACCAAGGACTCCCTGTAACCGCTCATTGATTCCCTGCCAGTCCCAGTCAGGAGACAACACCTTAGGTTCAACGAATTCTGCTGCAATAGATTCCATCTCTTCAGTCATTATCTCTTCGATTATGGGCTTAATATCCTTGCCTTCAAGCGCCTCGCGTCTCTGCTGGTAGATAACCTCCCTCTGCTTGTTCATGACATCATCATATTCAAGCAGATGTTTACGGATATCAAAGTTATGGCCTTCCACCTTTCGCTGTGCATTTTCAATGGCACGGCTGATCATGTTGTGTTCAATGGGCTCATCCTCGTCCATTCCGAGCTTATCCAGGAGGCCCGAGATCCTGTCCGAGCCGAAAATACGCAGCAGGTCATCTTCCAGGGACAGATAAAACCGGGAAGAACCAGGGTCCCCCTGACGTCCGGACCGGCCACGCAGCTGGTTGTCAATTCGCCTGGACTCATGACGACTGGTGCCCAGGATATGCAGGCCGCCAAGATCCGGCACACCCGGACCAAGCTTGATATCAGTTCCCCGGCCCGCCATGTTGGTGGCAATGGTAACCCGGCCTTTCTGACCAGCCTCCGCCACGATCTCCGCCTCTTTCTCGTGATGTTTTGCATTCAGAACAGAATGCGGGACACCTTCTTTCTTGAGCATATTGGATATCTTTTCCGAAACATCTATGGAAATGGTACCGACCAGCACGGGCTGGCCCTTTTTGTGAAGCTCTTTAATTTCACGGATGACGGCCTTGTACTTGGCAGGGATATTCTTGTAGATCACATCCGAATAGTCATCCCGAATCATTATTTTATGAGTCGGGATGATGACCACATCAAGGTCATAAATTTTCTTGAATTCTGCAGCCTCTGTATCCGCCGTGCCTGTCATGCCTGCAAGCTTCTCATAAAGACGGAAATAATTCTGAAAGGTAATGGAGGCCAGGGTCTGGTTCTCGCGCTCGATCTTGACCCCTTCCTTTGCTTCCAGGGCCTGGTGCAATCCATCGCTGTAACGGCGGCCCGGCATAGTCCGTCCGGTAAACTCATCTACTATTACGACTTCGCCGTCCTTGACGAGGTAGTCGACATCGCGCTGAAACAGGAGGTGGGCCTTCAGAGCCTGGTTCAAATGGTGCAGATATTCAATGTTCTTGGGGTCGTAGAGATTTTCTACCTTGAGCAGTTTTTCACCAAGTGCCACACCTTCCTCGCTCAAGGACACGGTCCGTGATTTTTCATCCAGGTTATAATCCCTATCCCGCTTGAAACTGGGCACCACCTTGTCCACCAGGTTGTAAAGCTCAGTTGAGATATCGGCCGGCCCGGAAATAATAAGAGGCGTTCTGGCTTCATCTATGAGGATGGAGTCAACCTCATCAACTATGGCAAAGTTGAAATCACGCTGACAATAATCCTTGATGTCAAATTTCATATTGTCGCGCAGGTAGTCAAAGCCGAATTCATTGTTGGTGCCATAGGTCACATCGGCATTATAGGCGTCCTGTCGCTCCTGGTCATTCTTTTCATGGAGTATCGCGCCGGTGCTCAGACCCAGAAAACGATAGATTGCACCCATCCATTCAGCATCCCGACGAGCCAGGTAGTCATTGACCGTTACAATATGCACCCCTCTTCCTGATAAGGCATTCAGATAGACTGCCAGGGTTGAACACAGGGTCTTGCCCTCACCGGTTTTCATTTCAGCTATCTTGCCCTGGTGTAAGACTACGCCGCCTATGAGCTGAACGTCATAGTGCCGTTCACCGATCACCCTTCTGGCCGCTTCCCTGGTTACTGCAAATGCCTCTGGAAGGAGGACATCCAGTGATTCGCCTTTGGCGACTCTTTCCTTGTAAGCAACCGTCTTTGCAGCGAGGGCAGCATCATCCAGCTTTTGAATATCTGGCTCAAGGCTGTTGATCCTTTCAACGAGAGGTTGAATCTGCTTCAGGACCCTTTCATTTTTACTGCCGAATATTTTTGTTAATGCAGAACCTATCATTCTGTTAATACTCCCAGATTGGTGACTTTATCACAGTCTCTCTATGGAAAACCTTCTTTATCCCGGAACAAGCATGCTCTGGTTGAAGATAGTTAGCAAATGTGTCTTGATCCAGATATGTATGTCTATATGTCCTACAGAAGATACCTCAGTTGATAACCACGGCTGAGGTCACAAAAAAATTATGTGCTTTTTTCCCAGATCAGGGCTTCTTCATTACAGTCCGGAAACTTAGAACAATTAATGCAGTCACTCCAAACCTTATGCGGCAACTCTGACTTATCAATATCCTTAAAACCCAGCTTTCTGAAGAAATCCGGCTGGTATGTCAGGGTGAAAACCCTGGTGATGCCATATGAGTCAGCCTCTGCCAGCGCCTTTTTAATCAAGTGGCGGCCGACTCCCTTGCCATGAAACTCGTCAATAACCGCCAATGATCTGATCTCTGCCAGGTTCTCCCAGCATATGTGCAGGGCACATACCCCCACCAGTTTTTCCTTGTCCGGATCAGCTTCCTCATTCTCCACATAGACGCTGAAGTCTCTTAACTGGTCATAGAGGGAGCTTAGAGATCTTCCCAGCAGTAAACCCTTATCAGCAAAATACTGAAGCAGTTTATATATTTTCTTAACATCACCCATCCGGGCATTGCGGATCATTGCTGTGCATTCCTCTCCGTATAATTTTTAAGGAGGTATGCAGCAGATATGACTCCAATATGCATGTTCATCATGCTGCACCAGGCATAAAATTACTTTACGAGATATACTCGGCGGCGCCATCTTACCCCGAGAGCAGGACCGGGTCAAGAACTGTGACGATTTATGAAAAAACTATCCCGGAGGTAGAAGGAGCGTCTGGCTGGTCCAGATACCCAGAAGAAACATCCAGAGGAAAACACAGAACAATACCGCACCAACCCCCAGCAACCCGCCCAGAGTGAGTTCAAACCTTATTTTCTTCTTTTTCTTTCTCTTGCTTAGGGCCATCAGTCAATCAACACAACATTTTTCGCAGGTAACTGTTGCCAGTCATGTGCCCTTGTTTCACATGGATTCAGGGGCTGAAAGGCCTACCACCCGCAAGCCGTTGTGGAATACTATGCGAAGTGCTTCAGCAAGCCACAACCTGGCCTGGGTCAGCTCCTCGTCATCGGAAATGACCATATGGTGGTTGTAATAGCTATGAAACTGGCCCGCCAGATCCATGAGGAAAAAGATAATCTTATGTGGTGACAGGTCAAGGGCCGCATTTTCAACTAATTCAGGAAAAGAGGTCAGGGCCTTGAGCATACTCAGTTCCTCGTGCAGGGATAATTTATCCAGCGCAACATTTTCCAGCTCCAATCTTGGTATATTTTTTTCTCTCGCTTTTTTATGGATGCTGCTCAACCTGGCATTGGCATATTGTACATAAAAAACCGGGTTTTCCTGACTCTCCTTGGTGGCAAGGTCAAGATCAAACTCGAGTTGACTGTCAGCTCTGCGCGTCAAAAAGAAAAACCTGACGACATCTGGACCGACCTCGTCAAAAAGTTCATCAACCGTGACAAAGTTTGCCTTCCTGGTTGACATCTTTACCTGTTTCCCTTCTCGGGTCAGGGTAACAAATTGATGGATGACTACTGTCACCTTGGAATCATCGTAGCCAAGGGCTCTGATGCCGGCAAGGACATCCGGTACGGTGGCAATATGATCTGAACCAAAAATATTGACCAGCCAATCGAAGCCCCGTCTTAATTTTTCCCTGTGATAGGCAATATCAGGAAGCCTGTAGGTTGGCTCGCCTGTGCTTTTGATGATGACACGATCCTGTTCCTGTCCAAACTCTGTCGTTCTGAACCAGACTGCCCCATCCTGATCATAGGCAAGGCCTTTTTCACGCAGTTTGGCAACCACGTCATCAACGAGCCCTTTTTCGTACAGGGAGTGCTCGTTATAATAGTTGTCAAACCTGATGTCGAGTCGTGCAAGTGTTTCGGCAATGTTGGCAAATATCTCATGCTCCGCCTTCGCTTTGAATGGCGTTATATCATCCGTATCTTTCAGGGAATCACCCTTTTCAGCTATCAGCTTTCTGGCAATATCATAGATGTACTCTCCCTGATAACCGTCTTCGGGAAACTCAGCCGCAAGACCCAGAAGCTCCATATATCTTGCCCTGGTGGACTCTCCCAGGACGCGCATCTGCCGGCCGGCATCATTATAGTAGTATTCCCGTGTAACCGCATGCCCGGTGGCCTCCAGAAGCCTAGCAATTGCATCACCCAATACAGCCTGGCGGCCGTGACCAATGGACAACGGCCCCGTGGGATTAGCACTGACAAACTCGACCAGCACCTTTTTCTCCTGCCCTATTTGGGAAAATCCATACCCGTAGCCCTGTTCACAGATCGGCTGCACCACAGACTGCCATACCGCGTCCAGGAGAAAGAAATTGATAAAACCAGGCCCTGCGATCTCTACCCTGGCAAACAAATCAGCATGCGCACCCAGCTTTGCAGCAAGCAGGGATGCTACCTCGTGGGGCTTTCTCTTCTCACGGCCAGCTATCAGCATGGCCATATTAGTGGAGAAATCTCCATGGGCTGTATGCTTGGAAAGTTCTACGGTATATGCATCCGCGGCTGCAGCAGTCCACAGGCCCTGCTCAATGCCCTCGTTAAAATATTTTTCAAGGATTTGTTTTATACGTTCTTTTATCATTGTCCTGAATCCGTGACGGAAATATCATTATTTTATAGCTTAATCATCAATATAGAAGTACTTCGGGCAGCAAGCTGAATCTATTTCGTCACTCAAAACTGCAGAAATTAGCCGCCATTAAGGATAACCCTGAATCTATCACGGGATAAAGGTTATCTTAAATATTTACATAAATCCTTTCGTTAAAGGCGCCGAACAGACAGAGGACTTCATAGCTTATTGTCTCCATCCATTGTGCAATCTCATCTGCCGTAATCCTTGCTTCACCCTGTTTTCCTAACAAAACAACCTCATCCCCGGCATGGACCGGCGGCAGATCAGTTGTATCGACCATGGTGGCATTCATGCACACCCTGCCGCAAACCGGCGCTCGACTGCCGCCTATCAAAACCTGTGCCCGGTTGGAAAGATTCCTGAGATAACCATCAGCATAGCCAACCGGAAGCACAGCTATCCTGCTCTTACGACGGGTGACAAAGGTATGCCCGTAACTGATGCCGGATCCTGGAGCCAACTCCTTCACCTGGATCACCCTGGTCTTAAAACTCATCACCGGCCGTAATTCAAGTGAGGGCCGAACTTTTTTCACCCTGGCAGGAGAAGCACCCGGATAACATCCATAGAGGCTGATACCAGGCCTCACCATGTCCAGATGGGTGTCCGGGAAATATATCAGGGCCGCAGAGTTGGCGATATGCGTCACACTATTTCCGCCTTTCCCCTTTTTAAACCTGCCCAGGAGGTCTTTGAAATGAGCCAACTGTTGGCTGGTCTTCTGAACTGCTCCTGGTTCGTCCGCTTCTGGAAAATGGCTCAAGAACCCGGAGAGCGTTATACCAGGCAGCCGTTTTATCAGGGAAACATACGATTCCGCCTCTTCCGGCAGAACACCTAACCTTCCCATTCCCACATCAACCTTCAGGTGGACCTTGACGTCACTCTTCATCCTGGCTGCCTGGTTCGAGAGCCCTATCAGGAAATCAACATCATAAACAACCGGCGTTAACGCATGCCTGATAATATGCTCATACGATTCTGAAGATCCTCCCAGGAGCACGACTATATCCCCCTCCAGGCCGGCCTGTCGGAGCTTCACGCCCTCCCATGCTTCAGCCACTCCAAATGTTCTGGCTCCGGCACGGTATAATGCCTGGGCACAGGCCACCAGGCCATGACCATAGGCGTCCGACTTCACTACTGCCATGATCTTTACCTGCAGGCCGACTGCCTTCTGAATGCTCAGGAAATTCTCCTGCAGGGTAGAGAGATCAATCTCAACCCGATTAAAAGAAAAGGACTGCATCTTCACGAAGTCTTGTTCCACTCTACCCAAATCAACCTGCTGGAAAGCATAAGTGCCCAACCGACAGCACAATATATGAATCCAACAACATCTCCGGGAAGCACTGTAGTTCTTAAATACCTACCAAATCCAATCATTGCCAGCACCAGAGCCCATGTCTTCCAGGAGTATACAGACCCAATACAAACCTTGTCCTCAAACTCCTTAATCCTTCTCAGGTTTTTTTGGGCCACGCGGTCGAGGATGAAAAATGATTTGGCGCTGCCCAGGACCATCCCGGCCAAACCGTACCACAAATGATTTTGCAGCGAGACAAGGACAAAGCCATTGATCAGCAGGAAAAAACCGACAAGGCTCCAGATAAGAGCGCCAAGCAGTAAGTGGGTCCTTATAGACACCCCGGGTTTATATTGATGTAGGATATTTTTAAAACCCATGGCAGCAGGTGAAAGTTACTTATGAACCTGAAAGATTAAAGAGCTGGCTCAATATCTTATCCTAAAAAACATAGGCCTGTCCCTTTTACAGGAGACAGGCCTATGGATTACGTCTCAGGTCTGTATTCGTCAGACAGAATTAAACCTCTGTTACGGTGATAGCGCCTTCCGGGCAGACTTCAACACAGGTCTCGCAGCCGAGGCACTCGTCCATGTTTACCGGCTCGGATTTTCCATCAACCATTTCATAAACCTGCGCAGGACATGCATCAACACATTCTTCATCGCCTACACATTTGTCTTTATCAACGACAACTTCCCACATAGTAAAACCTCCATGTAATTAATAATTTGATCAAAACAAGTCAAAAGACCAGTTGTACCTAAAATTTCAATCTTCCCATGGAAGATTTTTCCACGCACAAAAACTATTCCCCTCTAATTCAACCCCATTTTTTTGTCAATAGAAAAATCCACCCTTTTGTCACGTGAGTATCATAATTGGAAATGATTGCAAAAAAGGGGGGAAAAGCAGTTGCCTTGCAGTTCCTTTCATATTAGAGTGTCGAACCTGCACAACCAATCTAATCATTGTTTGCAAAATCGGCAACCGGTTGACTATTTTCCTCGGCAGCTATGCTTTGCCGCAAAATTTCTTATGAAACCGATTATGAAGATGAAAGATGCAAAAAAACGGGGAAAGTGGTCGCCCGAAAAATCTGAGGAAGCCATGATCCAAGGCATAATTGAAGGGAGCCCCGAGGCTATCGGGGTTGCTGTCATCCGCTTAAACTGCGGTTGCCGCAAGATGGCGGCAGTGGACAAAGACGGCGAGCCAGCAAGCAAGGTTATCATGTATCGCGACAGGGCGGAATCAATCTGCGATAAATGCAAGGAGGATAACGGTTCTTACATGCGCCTGAGCCAGCAATTCATCCACTGGATTTCCCCTGAACCCAATGTCGCAAAGAAAAAGATGATAGCGGAAAAGGTCCTGGGGACAAAAACTCATTAGTGTGAACTTCAAAAATTTCAGAACCAGGCCCCTGATATGTCGATGGTCTTCAATTGACTGCACGTCAATCAGCTCCCTGAAATAGGAGTTTAAAATGATACGATCCTCTCTAAATAAAAGTGCAATCTTCCTGGTGTTCATCTTTATTTCGGGTTGTGCTGTGCTTTCAGGCTGCGCCACTCTGGGAAAAGATGAATGCCTCTATGCCGATTGGCGCACTATTGGTTATGAAGACGGTGCCCACGGCTTTCCCGCTTCCAGAATCGGCAATCACCGCGAAGCCTGCGCCAAACATGGGATTGCACCCGATTTTGAGCGTTATGAGCAGGGTCGGCTCCAGGGATTGCGTGAGTATTGTACACCACAGAAGGGATACAGCCTGGGTATTGCAGGCAAACCATATTCCAATGTCTGCCCCAATAATCTTGAGCCCACCTTTTTAGAAGGGTATAGCCAAGGTAAGATCATCTATGGGGCACAAAGTGAGGTCAAAAGGCGTAAATCCGACCTGAAAAAACTGTATGTTGATCTGGATGCTGTCAAGCAGAAACTGAGTGACTTTGAGACCGAATTGGTCAGAGATGAAAGCATTGGGCCACGGCGGCGCAAATACCTGCTCGAAGAGATCAAGATCCTAACCGATCAACAACGCCTCCTGGAGGACGATATTGCCGAGCAAAAGGCCCTTCTTGAAATATCAGAATTTAATCTCCATAAAATTAAAGCGCAAACACCTTATTAACCCATAAACGGTAACTCAACAATACTGCAAGATAGAGGGGATAAAATATTTTTATGGACAGGTATCGCGCATATTTTTTGATTGCAAATCGTTTCATCGAGCAGGGTAAAAATTAAACTCCATTCAAACTGCAATCATCCTGATGAGCAAAAATCTCCAAATTGCTATTTCCTGTCCAGTGACATCCTTACACCCTCTTAATTTCACATACTATTTTAGAAGATCCTGTTTTTTTCCTTGCGGATAGGTTAAAATGAGCTCATTTGCTTCTTGAATTCTAATGCCCTTGCAACAAAATTACCGGCCCACTGCGGGGTGGAAAGGGCATGGATGTGGGTATAAAGGGCCAATACATTCCTGTATACCAGCCCATCCCTGCCCTCCATAAAACCGACTCCTCGTTGCATATCCAAGACCAAGCCAGATGGATTGCCCTGCCACGAGAGGACCGTGCTGTATCGGAATTCATGACCCTTGATTTTTTCTCCCTCGCTGTAGAACGGATTTCTGCCGCTTACCGTTAATTCCGTATAACCATGCGCCTGGGGTTTTTTGTGCAGACCGAACCGTACCGGAAATATGCCGGCAAGGGGATATTCCTCCCCGTCCAACTGAATACTTTCACCCAGATAAATCAGCCCACCGCATTCTGCATAGATCGGCAGGCCCGATTCAGCTGCACCTTTAACAGAGTGTCTAAATGCTTTATTATCCGCCAGCCGCCTTGCACTTGTTTCAGGGAATCCGCCGCCGATGTATAGAGCATCAAGATCCGGCAGACTTTCCGCTGTCATGGCATTTATTTCCACCAGGTCCGCGCCCTCATTTATCAAAGCTTCCAGGTTCTCAGGATAATAGAACTGAAAGGATGCATCTTTGAGAATCCCGATACGGACCTTGGAAGGCGAAATATCCTTGCCCCTCTGTTTTTCCCTTGGAGCAAGCACCTGAATATCTGCCATAAGGCTTTCTATTTTTTCCAGATCGAGGTACTCATCCGCCATGTCGGCAAGCATACGAGCTGCCTGGTCAGCGCTCTCATGCTCCTGGTACGGGGTCACTCCCAGGTGGCGCTGCGGAAAAATATCATTCCGGGAACGAGGTACTGCCCCCACCACCGGGATCCCTGCATAATGCTCAACTGATTGTCGGACAATCGTTTCATGCCTGGCAGTGCCAAGCCTGTTCAGCACAACGCCCCTGATCATGACCCGGGGATCAAGTTTCTGGCAGCCCAAAACCAGTGCGGCAACCGTTCGTGTCATCTTGGTACAGTCAACCACGAGCAGCACAGGGAGATTCAAGTACACGGAAAGCTCGGCCGTGCTGTAATCTCCTTCAAAATTGACACCATCAAATAAACCCCGGTTACCCTCTAAGATCGACATATCAGCATAGCGGGAATGTTCCCCGAAAGAGTTACTGATAATTTCCCGGTCCATGAGATACGGATCAAGGTTATAGCACGGCTGCCCGGCAGCCAGCTGCAGCCAGCCGGCATCGATATAATCAGGGCCCTTTTTGAACGGCACAACTCTGCGCCCCTGCCCGGCATACGCTGCAACCAGACCCACGGCCACAACACTTTTACCGGAGCCCCCGCTTAAACCGGCAACCACAATTCCTTTTGTCATTAGATGATAAACCTTATAATGAGATATTTTGTAAATAAAATGGCAATTATTCCCCGTAATATATTAATATCATTTGCCATATCACGCAGCTGAGCAGCGAAAAAATAACCGGAACAGCGCGAGGACTGTTTGAGCGAAGCGAGTTTCGCAGCGCCCGGTTATTTTGAGCAGTGCAAAGAAGTCCCATTCAATGGGACCAAGTGATCGGCTGCCTTTTCTTTGGTTCGTTTCTTTGCACCCTAAAGAGCATAAAGGCAAGCAAAGAAATGAACGGGTAAAGGTATTGTTAGATAATTTTGAAAATATTATTACATAATATCTAATATGCCTACATAATCTCCAACTCAAGCTTACGCAACTCCTTGATCTGGTCCCGAAGGCGGGCTGCCTCTTCAAAGGCAAGAATTTTGGCAGCCTTATGCATTGCAGCTTCCAATCTTTTCATATCCCGGCGTAAATCCCGCAGGCTGTGATATTCCACCTCCACTTCAGCAGTTTGAACTTCCACTGTAACATAATCCTTTTCAAACACCGAAGACAGGAGATCCTTGATGCTTGAACGAACAGTGGCAGGAGTGATACTGTGTTCCATGTTGTACTGCTCCTGCAGAGTTCTTCGTCTTTCCGTCTCTTCGATGGTGCGGTGCATGGAACCGGTTATAATGTCAGCATAAAGGATCACCAGGCCATCGATATTTCTTGACGCCCTGCCGCAGGTCTGGATAAGAGACCGCTCACTGCGCAGAAACCCCTCTTTGTCCGCATCAAGGATAGCGACAAGGGAAACTTCCGGTATATCCAGACCTTCGCGCAATAAGTTGATGCCGATCAGCACATCATATTCACCCTGCCGCAGCTCCCTGATAAGTTCCATGCGCTCCAAGGTCTTGATGTCTGAATGCAGATACCTGACCCGGACCCCCAGGTTTTCATAATATTCCGTCAGGTCTTCAGCCATTCTCTTGGTAAGGGTCGTGACAAGGACCGCCTCTTTTTTGTCGGCACGCAAACGAATTTCAGCCAGGAGATCATCCACCTGGTTTCTGGCAGGACGCACTTCAATAACCGGGTCCATGAGTCCCGTGGGCCGGATTATCTGCTCAGCGATCCTGCCGTCCGCCTGATTCAGCTCAAAGTCTCCCGGTGTTGCCGACACATAAATGACCTGGTTGGTCCGCTCTTCGAACTCGTCAAAACGCAGCGGCCTGTTGTCCAGAGCAGACGGCAGCCTGAAACCGTATTCCACCAGCGTTTCCTTGCGGGAACGGTCCCCGCGGTACATGCCGTGCAATTGCGGTACTCCGATATGACTCTCGTCAATAAAGAGAATAAAATCATCCGGGTAATAATCCAGCAGGGTCGGCGGCGGCTCTCCCGGGGCAGCCCCGGTCAGGTGCCGGCTGTAATTCTCAATACCGTTGCAGTAGCCAAGCTCAGCGATCATTTCCAGGTCAAACATGGTTCTTTGCTCCAAGCGCTGCGCCTCAAGCAGCATGTTCTGCTTCTCGAAAAAAGCCAAGCGATCCTTGAGCTCCTCCTTTATGGTGCGCCGGGCCATCTCCAGCCGCTCCGTGGAAGTGACGAAATGGCTCGAGGGAAAAACCGTCAACTCGGGCAAGTTCCCAAGGACCACGCCCCGCAATGGGTCAATGATTGAAATCGAATCAATGGTGTCACCAAAAAGATCCACGCGGACTGCCCGCTCCTCTTCATAGGCAGGAAAGATCTCCACTACATCACCCCGTACCCTGAACGTGCCGCGGTGGAATGATATGTCATTCCGCTCATAGAGCATATAGACCAGGCGCCTCTGCATCGCTTCCCTGGGATATTCATCCCCTGTTTTCAGAAACAGGTGGAGGTTTTTATATTCATCCGGGGAACCAAGGCCGTAGATGCAGGAGACCGAGGCCACAATAAGGACATCGCGCCGGGTCAGGAGGGACCGCGTTGCCGAATGCCGCATCTTGTCAATGGCATCGTTTATTGATGAATCCTTTTCAATATAGGTGTCTGATTGCGGGATATATGCCTCCGGCTGGTAATAATCGTAGTAGGAGACAAAATATTCCACTGCATTCTCCGGAAAAAGCTCCTTGAACTCAGAGTATAACTGGGCCGCCAGCGTTTTATTGGGCGCTATAACCAGGGTCGGCCTCTGCACCTGCTCCACGACCTTTGCCATGGTAAAGGTCTTCCCTGACCCGGTAACCCCAAGCAGGACCTGCCTCGTGTTTCCGGCTTTGATTCCCTCCGAAAGAAGCTTGATCGCCCGCGGCTGGTCTCCTGATGGTATAAACGATGAATCTAACTTAAATAAATTTTCCATGGCAGAAAAAATTACCCCCTTTTCCATGGGATAAATATGGGTACTCGTTTGCGATACTCCAGGTATGGCTGACCAATCTCATGAATAAGTTTTTTTTCTTCCAGGAATGTACCAATAATTATATATGCAGTCAGTATTATCTTTGAAACCAATGAAACATCGGATATCGGACCAAAAGCCCAGACGAGGAGGATTGCCGCGCTGTACCATGGATGCCGGACATATTCCAGAATGCCGCTTGTTTGAAACTCTGCTGCTTTTTGTATTTTGTCTTCCCGCATCGCCTGCAGCTGTTTTATACCAAGCACGTATTGCATATCATATGCCCTGTAGCCTCCGTAAAACAAGATAAAAGCCACCAGATACATGGCAATTTTCACCAGGTTCCAGGGCCAGGGCCAGGCGAAAATAATTTTTTCCTGTAGCCCTAAGTGGTAGAGCACTACGAGGAATAGCGTTAGAAGGCTAAAAACATTATATAAAATCCTGTAATATGCATAGTTTGCACCAAGCAAACCTTTCATTCTGCTTGTGACGCTTCTGCTTATCAGAAGGCTGTGCAAACAGCACCAGAACGTCCATAGAAAAGCCAGGATATACATTGAATGTAATTTCCCCATTATGAAAAAAATATAATGCATGAAGGTAAAGTTAAAGATAATTAATAATTTGACATCTTGCCGCAGACTCAATATTTATTATTCAATATTGGCATGGCTAACTGCTAGGGTTCGTGCCAAAACCATACTAAAAATAAAACTTACATGCTCACGATCAGCAGCAAAAGCAGATACGGCATTGCAGCCCTCCTAGCCCTGGCAGAATTTTACAATTCCGGGCTCCTCCAGATCAAGGATATTGCAACGCGCTGCGATATTCCGCACCAGTATCTGGAACAGATATTCAACAGGCTCAATAAGGCAGGTATCATAAAAAGCACACGGGGCAAAAAAGGAGGCTATGAACTTGCCGAGTCTCCCAACCAGGTGACCGTTTTACAGATTGTCAATGCCCTTGAAGGCAACATTGAATTTGTCCCGGCATCTGACGAGAACAATGTTGTGATTTCCGAACTCTTTCACGAAGCAGAAAATAACCTGAAGAAAATCCTTTCCGTTACTCTTGCTGATCTTGTTATAAAACAGCAGGCATTACGGAAAAATGTCACCTACAACATTTAATTTTCCCCTTCTTCCTCATTCCGCAAGATTTAATCTTCTCGTTGGCCGCAGACTCTTACTCTCACAGCACCTGCATCTTGCCAGGCTTATTTCGCCTGCCCAATAATTTTTTCACTTTTTTGCTTGACATTTTCTTATTCTGGTTTTATTACTTGACTAAGTTGATCAAATTAGTAAATTATAAATAATAATCAGGATAATTTTTTCTGAATAAACAGAAGGAGGCGACATGCAGCTAACGGTGAACGGAGAATCAAACGAGATTCATGAAATCGAGGTAAACCTCTCCAAGCTTCTGGAAATGCGCAAAGTGGAATCACCAGAAATGGTAGCGGTGCAGCTCAACGGCGAATTTGTCGATTTAAAGAGCTACGACACCACTTACCTCAAGCCTGGAGATGACGTTGAATTCCTGTTTTTCATGGGAGGAGGCTCCCGGTGACAGGGTTCTCAACAAATGCCATTCACGGCATCCACTCCCGAAGGGATATTCATGGAGCCCTGCGCCCGCCAGTATACGACAGTGTTGCCTTTGAGCACAACAGCGCAGAGGATATCAACCAAGTTTTTTCCGGCAGGAAACCAGCACATGCCTATTCCCGCATCACAAATCCCACAGTTGAGGAATTTGAAAACCGTATCAGGCTTTTAAGCGGCGGTATCGCCGCAATCGCTGTTTCTTCTGGTATGGCGGCCATATCCAACATAATATTGACTCTTGGAGGCAGCGGGACCAACATCGTTACCAGCAGGCACCTGTTTGGCAACTCGCTTTCTCTGTTCGAAAAAACCCTGAAGCCATGGGGCCTCGAAGCACGGCTGGTGTCAATGTCCTATCCGCAGGAAGTTTCATCTGCCATTGACAACAACACAAGAGGAGTCTTTCTTGAGACAGTGACAAACCCTCAATTGGAGGTGGCGGATATACGGGCCATTTCAGAAATTACCGCAGCAAAAGGGATACCACTCATTCTCGATAATACCGTCACGACCCCATATCTTTTCCGCTCAAAGAATTTCGGGGCAAATATCGAGGTGCTTTCGAGTACAAAATACATCTCGGGCGGGGCAACCTCAGTCGGCGGTCTCATTATTGACAACGGTAATTTCAACTGGAATCAATCCCCACGGTTGGCAGATTGGGCTAAACAAATGGGGCCCATGGCATTACTTGGGGCGCTAAGAAGGGAGGTATATCGTAATATAGGCGCCTGCCTGGCACCACATCACGCCTATCTGCACAGCCTCGGGCTTGAAACCATGAGTTTACGGATTGAGAAGAGCTGCAGCAATGCCCTTTCTGTAGCACGCTTCCTCAAGCAGCATGACAGGGTGCATGCAGTGAATTATCCCGGGCTTGAGGAATCTGCTTATCATAAGATTGCTGCAAAACAGTTCAGCAACCGTTTTGGCGGAATCCTGACCTTTACACTACAGAGCCGGGATGAATGTTTTGCGCTGATCAATAGCCTGAAACTCATTAGAAGGGCATCAAATGTAAATGACAACAAAACCTTGATCCTGCATCCGGCCTCGACGATATTCTGCGAATATACGGAAGAAGACCTGGAGAAAATGGGTATTGGCCTAAACATGATCCGCCTGTCAGTTGGAATAGAAGATATTGATGACATACTAAATGACCTGGAGAGGGGCTTTGCATCATTATGATAGATTTTACCGAAGAAAAATTGGAACGATACAGCCGCCACATCCTGCTTGATGATGTAGGCGTAGATGGACAGGAAAAACTCTTCAAGGCAAAAGTGCTTATTGTGGGCGCTGGTGGGCTCGGCTCACCTGTTGCCCTCTATCTGGCTGCTGCAGGAGTCGGAACCATAGGAATCGTTGACAGTGACTCCGTGGAAGTATCAAACCTCCAGAGGCAGATAGCCCACTTTACAAAGGATATCGGCTTTTCCAAGGTGGAATCGGCTGCCGAAAAAATGCAGGCCATTAACCCGGATATATCTGTCACGATATACCGCGATTTCCTCTGCGCAGATAACATCGCAGAAATAATTAAAGGGTACGATTTTGTCATAGACGGTACCGACAATTTTCCTACAAAATTTCTTGTCAACGACGCCTGCATTTTTCTTGGCATCCCTTTCTCACATGGGGGCATTCTTCGTTTCAACGGGCAGACCATGACCGTTATTCCCGGGCAGACCGCATGCTATCGCTGCAGTTTTCGCAATCCGCCGCCTCCCGATTCAGTGCCCTCATGCGCCCAGGCCGGGGTGCTTGGGGCTGTTGCCGGAATGCTTGGGACCATACAGGCGGCAGAAGCATTGAAGTTCATTACCGGAGCGGGCGAGCTCCTGACCAACGGACTTTTAACCTTTGATGCAAGAAATATGGCATTCCGAAGGATCAGGCTCAAGAAACAGGAAACCTGCCCGGTTTGCGGCCCACACCCGGAAATTACAGAACTCGTTGATTCTGAACAAACTGCTTGCAGCCTGCATTGAGTCCAACAGGAAGAGACATGCTCAAAATCACTCAGGACGTTATAGATAAGATTATTGCTCACGGCAGATCAGAGGCTCCACTGGAGGCATGCGGCTACCTGGCGCAAAAAGATAATATTGTCAGCAGACACATTGAAATGAAAAATGTTGATGCCTCCCCTGTCCACTATTCCATGGATCCGGCGCAACAGTTTGAAGCGGCAAGAAATTGCAGGCACGAAGGATTCTGCATCAGGGCTGTATACCACAGTCACCCTGAAACTCCTGCCAGACCCTCAGCGGAGGATATAAAACTGGCTTATGACCCGGCGCTGAGCTATGTGATCATCTCACTCTCCGAGACAAATCCACACGTTAAATCGTTTATCATTCAAAAAGAAACGGTCATCCAGGAAGAAATTGACATAATTGAGGCAAAAAAAATGACAACGACTATTACTGCTGATGTATTCCAGGATTTAAGGGGTGTTGGCTGCCCAATGAACCTCGTAAAAACCAAAGTTGCATTTTCCAAAATGCAATCCGGCCAAATCCTTGGATTAATCCTCGACAACGGTCCTCCGATCAACAATGTACCCCGCTCAGTTGTCAGGGAAGGACATGAAATACTTTCCCAGGACCAGTTGGGTGATGGCGCCTGGTCCGTTCTGATCCGTAAGGCCTGAAATAACTTCCTCTCGTTATCCACAATCCCCCCACGATCCCCAGGATAGTGCAGAGGCGCATCAAGACCGGTGCCGGTCTACAGCCGGCACCGGTCTTTTTCATCTGCATGATAAAATGACCTGCAGTCAGCACTAATGTTTGTTATATTTATTGCTGGCGCTTGCTTCAGGGTTATTGAAAAATTTGTAATATCCCTTTAAGGATTCTCCCTGAATACAACAATCCCATAACGGGAAAAATGAATACTTCATAATAAATCTTCAACCAAATAGAAATTTATGACACCTGGAATCGTCTCCCTATACTGGATTGTCGGAAGCAGCCTATTGATGTGCCTCCTGGCTCTTGTCGGCGTAACTACAATTTCTCTGAATGAAAAACATCTGCACCAGCTTCTTCTGCCACTTGTAGCATTATCTGCCGGCTCATTGCTTGGCGGCGCGTTTTTTCATATGATCCCTGAGTCAATAGAGAAAACCGGTGCTGATTTATCCGTATACATCTATGTCGTCGCCGGCTTTGCTTTTTTCCTGCTGCTCGAACAGCTGCTGCACTGGCACCATTGTCACCGGGAAGAAACGCACTGCAAAAAACCTTTGACCTATCTCATTTTAATAGGAGACGGCATCCACAATTTCATCGGCGGTATTGCCGTGGCCGGAACTTTTCTCATTGATATCCGTCTTGGCATATCAACCTGGCTGGCCGCCGCCGCCCATGAAATACCCCAGGAGATAGGAGATTTTGGCGTACTGGTACATGGAGGCTGGTCACGCAAAAAGGCGTTACTGTTAAACTTTTTATCCGCATCAACATTTCTTCTCGGAGGTTTACTTGCCTATATGTTTTCTTTCAGCGACTGGATTTACTTTTTGATCCCATTTGCAGCAGGGAATTTTATTTACATAGGGGCCTCCGACCTTATCCCTGAAGTAAACAAGCATGAAAATTTCTCGAGAAATGTTTTGCATTTCTGTTGTTTCTCTACCGGTATACTAATCCTTCTTGCCCTGCGAATCGCTTTCAGTAATTAAAGTATTGCTTTTGGGACTATTACAATGAAACTATTCCCGCTGTTTCTTCTTTTTGCTGTCCTGTTGTTGGTACCGGTAGCACCCCGGATAATTCAGTCCGAGGAACTTATCAATGAAGTCTTTCTTCTGGAAAGGCAAGACAGGCTCCTGGCATTTTCCAGTCTGCGGAACAACTGGTTTGAAAAAGAACTGCGTACCGGAGAAGCAGTTGTCAAAAGTATGTATGACGGCAATGTTGCCATTGCCTACACCACTGATCGGGCCCTTGCATTCAGTGGCATCACTGGCAGATGGGCCGAGGAAGGCTTCCGTATTCGTGAATCTGTAACCAGTATCAACGCAGAAGGCAATGTCGGCACCGTAATCACTAATATCCGAGCCCTGGGATTCAGCGCCAAAACTGGTATCTGGGTTGAATCACAGTTTAAGATTGGCCAGTAGCGGTTTTATTTCTGAAAACCTTTGCAAAAACCGGGCATAGTCACATGTCCTTGCGCTTCTTTTTTTCTTAATATCTTTTTAGTGCGCCATGGTATTTAATTTTCGCAAAATCTTTTTGTTCTTCCTCCTGCTCGCTTTAATGGTAGTGATGCATACAAAGATCCTAACAGGGATCGGTTCGTTCCTCGTTGTCCAGGATATCCCCCAGAAAGCAGACGCGGCCGTTGTTTTATACACCGGGGTCGATATCTACCCCCGTCTCATAGAAGCTGCGGACCTGTACAGAAAGGTCAAGGTAGAGAAGGTCGTTATTAATGGGAACCGGAAAACGGATGTTTTGCGCCAGTTGGAAAGCAGCGGATATGTGTCGCCCTGCAAATGGTATGCAGATGAAATAAGCGCGCTGGCCCACCAGGGAGTGGCTAGGGACCATATCCTTGCCATCAGTTCCGAGAATGCCTACGATACCATCAGCGAGGCAAAGATCGTTGGCTCCACTCTCATGAACAACGGCATGACAAATATCATTATCACCACGAGTAAATTCCACAGCCGCCGGGCCCACCATATCTGGAAAAACATGTACAAGGGGAAGCTGCAGATTTATATAGCTCCGGCGGCAACTGATCCTTTCGATCCAGGATCCTGGTGGAAGAACAGCAGACAGATACGCTGGCTCTTGTCCGAATATGGCGCCTGGGTTTATTATTATTGGATGAAAATTTTTGACTGATATCAGTTCCTGCAGGACCTAAGCCCTTGTGCCCGCGTGATCAACTTTACAAATTCATCACACTCGTCTTCGCCTATACCGTTATCGTTGCCATTTTCCTCTTCCGCCTGATTTTACCACTTTACATGGCCTTCGCAGCAGGCGCCATGCTGTTTGTCATCAGTGATGAGATCCTTCCTGAAACTCATGCCAAAGGCAGATCCCGTTTGGCAACCTTCGATATCATCATCCGTTATATAATCATGATGACGCTCGACAATCTTCTTGGCAGGCAGCCTTTTCTTCCCGGTAATTTTTCGGGTTGTTCTTGATTTTACCACCTGATTGTTCTAGAATTTATAATACTTATACATTAGAATTTACTAAAACTTTTCCAGTTGTTGGTAGAAGCTTATGAGTAATTCCGCATCTCCGAATGGAACCACGAATAAATTTCACAACAGCATTGAACAGCTTTCCTTCCATGTTTCCTTAGCTGGAGATGGAAAACATCCCTTGGGAAATCCCTCTCAAAATGATAAAAATTGCCCTCCAACTTTTCAGAGTATCCGGGCGGACATCGATCTTTCCCGAAAAACATCTCCAGACTCCCGGAAGCCGGGACCTTTTCGCCTGCCAACCTGCAATTCATTACTACCTCTGTTCATGGCCGGCTGCATATTATTATTGAGCAATGCATACCGTACGGATACATTCTTTCTAAACAGGACCAAGTGAGGATGAAAATGGAATTTACCAATCAGAACACTCCGGAACAGGTTTCGCATACGCACAGCAATATCAGTAGAATTCTGACCGGGGATTTTGCCAAAGAGAGAATTTCAAAAATCCTGCAGAATTCCGGTATAAACATGGATGGTAAAAATCCATGGGATATTCTCGTGCATGACGAGCGTTTCTACAACAAGGTTTTATTGAAATGGACTCTGGGCTTTGGCGAGTCATATATGGATGGCTGGTGGGATACCGAGGCCCTCGACCAAGTAATTTACAAGTTGTATATTTCAAGTGCAGAAAACAAGAACAATAACCTGCCCAGCAAGATAGACATGTGCAAAGCCAAGCTGATAAACCAGCAGTCAAAGGTGCGGTCCCAGAAAGTTGCGCATGTCCATTACGACCTGGGGAATGAGATGTACAGTAAAATGCTTGGCCACACCATGCAGTACACTTGTGCCTATTGGAAGCAGGCAAAGAATTTAGACGAAGCACAGGAGAATAAACTGGATCTCGTCTGCAAAAAGCTGCACCTGCAGAAAGGCGAAAAAGTCCTTGAGCTCGGTTGCGGCTGGGGCGGCTTTGCCAGATTTGCCGCAGAAAATTATGGTGTCGAGGTTAATGCCTACAATATCTCCAAGGAGCAGGTCGAATTCGCAAGAGAACGTAACAAGGGGCTTCCTGTTACCATTCATCTTGCCGATTACAGGGATGCAAAAGGGACGTATGACAAGGTTGCAGCCATCGGGCTCTGTGAGCATGTTGGGTATAAGAATTATGGAACACTGATGCAGGTAGCTCACCGCTCTTTAAAAAAACATGGTATTTTCCTCCTTCATTCCATTGCCAATAATATCTCCACAACCCATTGCGACCCCTGGTTTAACAAGTATATATTCCCAAACGGCATGCTTCCTTCCGTCAAGCAACTCGGCGAAGTCATGGAAGGATTATTTGTCATGGAGGACTGGCATAATTTCGGACCGGATTATGACAAGACGCTGGTGGCATGGTTCAAAAACTTTGACCAGGCATGGCCATTGTTCAAAGATCAATATGGGGAGCGCTTTTACCGCATGTGGAAATACTATCTTCTCGCCCTGGCAGGATCATTCAGGGCACGGCGCATTCAACTCTGGCAGATTGTCATGTCCAAGGACGGGTTGCCGGGCGGATATGAATCCATTCGCTGACGGCTCATCCGGAAATAAAGATGCCTACACTGGCTAACCCGGCCCATCATGAAACTTACGAGGAAAAAAAGCAGCGGCTGATCGCGTCTTTTAAAGCCCAAGCCGGCACCACTATCCGTTTGGCCAAGGACACCTCCAACCTGTTTCGGGAGCGAATCCCCCCGGATGGCAACGGCCTGAATGTAAAGAATTTCAACAAGGTCATCCGCGTTGTGCCCGAGGAGAGCTATGCTGAAGTCGAAGGCATGACCCCCTATGTGGACCTAACGCGCGAATGCCTGAAGCATGGTGTGATGCCCACCGTGGTTCCTCAGCTCAAATCCATAACAGTCGGAGGGGCAGTAACCGGTATCGGCATTGAATCATCCTCCTTCAAATACGGCCTTGTCCATGAAGCCGTCCAAGAGATGGATATTCTCTTGGGTGATGGTACAACAGTCACCTGCACACCGGAAAATGAACACCGGCGGTTATTTTTTGGTTTTCCCAATTCTTACGGCTCCCTTGGCTATGCCTTGAAACTTAAAATCAAAGTTGTGCCGGTCAAGCCATATGTCCGGCTGACCCACGTCAGACACCAGAAAGCCATCCCTTATTTCCGAGATATTGATCACCTCTGTTCTCAGCATATTGATTTCATCGATGGTACTGTTTTCAGCCCAGATGAACTTTATCTAACGGTTGGCGAATTTATTGACTCTGCCCCTTACACAAGTGACTACACCTATAAGAATATCTACTACCGCTCAATTCGAAAACGGAATGAGGATTATCTAAGGGTTGAGGACTATATCTGGAGGTGGGATACCGACTGGTTCTGGTGCTCCCAGTACATTTTTGCCCAGAATCCTCTTGTACGGCGTCTGCTGGGGAAAAAACGGCTGAATTCGGTTACGTACACAAAAATCATGCACTGGAACAGAAAATGGAAGATAGCCCATTATCTCGATAGGATGCTGGGCTATTCCAACGAAACCGTAATCCAGGATGTTGAAATACCTTTGCACAACTGTCCCAACTTCCTGGAGTTTTACTTTAATACCATCAAATTCACCCCAATATGGATATGCCCTGTTCAAACCTGGAACCTTAATGGAGTCTTTTCCCTTTATCCCCTGGATCTGAATAAATTGTATGTAAATTTCGGCTTCTGGAATGTTATCAGAAACCGGGGAACAATAGTGCCGGGATATTACAACAGATTGGTGGAAGAAAAGGTAGGTGAGCTCGGCGGCATCAAATCATTGTACTCCGACTCCTATTACACCCCTGAAGAGTTCTGGGCTGTTTACAACCAGGATGAATACTGGGCTCTGAAAAAAAGTTATGACCCCGGAGGGCAGTTCAAAGACCTCTACGCAAAGTGCGTGCGGCACGAATAGCCTTTCGACCCGGGTCCAGTCCTATCTGTACCTGGATTTGTTGGTTAAATTCTTAATACAGGCAAGCATTGCGTTTCGAGGCACTGACGGCTAAATTTCTGCGGAACTGTTTTCGAATTTTCATTGACAGCACAGCATTTCCTTCACTAAGTTATATGCGGACCAGTAGCGATTGCTGGTATTGATTTTGAGGGCTGCTGAAACATCTTCAAACAGGTTTTATAAATATCTCTTTTTTGTTTTTTTCCAGGAGAAGGGAATGCTGAAAGTAAAAGATATAATGACCTCGGAAGTTTTTGTGCTTCATTCGACCCAGACACTTGAATTAGTCCGTTCCCTGATGCGTATCAAGCATGTGCGGCATGTCCCGATAGTTGATGAGGATAATACTTTTGTGGGCCTGATGACACACCGTGACCTCCTGGCGCAGACCATCTCCCATCTGGCAGATGTTGACGAAGACGAACAGGAATACCTTGACCGCCATATACACATAATGAACATAATGAAAACCGATGTCATGACAGCAGAGCCTGAAATGGATGTCTGCACGGCCATCTCCATCCTGCTTGAAAACAAGTATGGCTGCCTGCCGGTCGTATCGAACGGGAAACTGGTGGGTATTGTTACTGAAGCGGATTTTCTGAACCTAACCCTGGAGCTGATGCGAAAATCTGAAAAAATCTGCGTCTGATCCGCCGCAATGAAGAACAATCCAATTATTTAAAATGCAGCGTAACCGGCAAACAGTTACGCTGCATTTTTTAGTTATTCGCTTTTTCCACCTTTACGGCACATACCTTGGCCTCCGGAATTTTGCAATCCGGATCCAGGGCATCATTGGTAAGCAGGTTGACGGCCGCCTCCCGATAATGCATCGCGATAAATGTCACCCCCCGGTTAATCCGGTCCGTTATCATGATCGGCAGTGTAATTGAGCCACGACGTGAGGATACGGTAACCTGCTCACCGGTTTTGATCTGCATCCTTTCGGCATCAACAGGATTCATTTCTACAATCGGACCGTGATCGGCGTCTTCAATCACCTGGGATCTGCGGGTCATGGTGCCGGTATGATACTGATAGAGTACACGCCCGGTGGTGAGTATAAATGGATATTCTTCATCCGTCAGTTCTGCCGGCTGACGCCAGGTAACCGGTGTAAAGCTGGCCAGGCCGCGGGGGAATTCTTTCTCAAACAGCACCCGTGTGCCATGATGGTCCTCCGCAGGACAGGGCCATTGTATGCCATTTTCTTCGAGGCGGCTGTAAGTTATGCCTGCGACAGCCGGCCAGGCTTTTCTGATTTCATTGAAGACCTCCTCTGCCTGGGCAACATCCATCCTGCCGTCACCCAGCGAAAATTCAGCAGTTGCACTTTCATTACCCAGGTTCAGCCTGTCGGCAATCAACTGAACAATGGTAAGGTCGTCCAAGGCCCCTTTCGGCGGCAGCAGGGCCTGCCTGACCCGCTGCACCCTGCGCTCAGTATTGGTGAAGGTCCCCTCTTTCTCAGCATAAGCGGCAGCCGGCAATACAACATCAGCGAGTTCAGCCGTATCAGTGAGAAAAATATCCTGCACCACGAGAAACTTAACGGATTCAAATGCTTTGCGGGTATGGTTCATGTTCGGTTCACTCAAAACAGGGTTCTCGCCTTGGATCCACATTGCCTCAATGGAGCCGTCAATCATGGCTTGTGTCATTTCTGTAGCTGCAAGTCCAGGCTTGCCCGAAAGGCTGACGCCCCATAATTCCTCAAACCGCTTCCTGGCCTCTTCGTTATCAACCCGCTGATAACCCGGGAAGAACACCGGGGCGCATCCCATGTCGCTTGCACCCTGAACATTATTCTGACCACGCAGCGGATTAAGGCCTGTGCCGCTCTTGCCCAGGTTGCCGGTCATCAGTACCAGGTTAGCCAGGGCTTTAACATTGTCAGTGCCTGAGGTGTGCTGCGTTATGCCCATTGTATAAAAAACGGCAGCCCGCTCGGCAGAACCGTATATTTTTGCAGCCTCTTCGATATCCGCTGCAGCCACCCCGGTAATTTTTTCAGCCCATTCCGGGGTACATTCGACAACTGCTTCGGCAAATATTTCGTAATTTTCTGTCCTCGTCTTAATAAATTCCTGATCAACAAGATTATCACGGATTATGACATGGCACAGTGCGTTAATCAGGGCTCCATCGGTTCCGGGTTTCTGGCTCAACCACAGGCGGGCATGATCGACGAGCTTGATCCGGCGTGGATCAGCAACAATAATCTGCGTATTATGTTCTTTTACAGCCTGCATCATGCGCAAGCCGATTATCGGGTGGGTCTCGGTAGTATTGGAACCGATGACCAGTAGGACGTCTGCATCGGCAATGGAGGAAATGTCGTTACTCATCGCCCCTGAACCAAGAACTGTGACCAGACCGGTCACGGTGGGACTGTGTCAGTAACGGGCACAATGATCAATATTGTTGGTGCCGATCCTCTGCCGGAAAAATTTCTGAAAGACATAGTTCTCTTCGGTGGTACAGCGTGCCGAGGACAGCCCGGCAAAGGCATCCGGTCCCTTTTCGGCAAGAATGGAGCGAAAATTCTCGGTGACATAATCAAGAGCCTCCTCCCAGCTGACCGGTTCTAGGGGATCTCCTTTACGGCGCCTTATCATGGGGGAGGTAAGCCGGTCCGGATGACTGATAAAACAGTGTGCAAATCGCCCTTTAACACACAGGTCCCCATAATTTGGCATCTGGTCAGGATCGCCACTTGCCTCCATGAGGGTATTGCCCTTTACCTTCAAGTCAAGCTGGCAGCCGGTACCGCAGTAAGGACATGTGGTACGTATCTTTTCAACCACTTCATTGACCATGGGCACGATCTGCTCTTTCTTGTTGAGTGCTCCAGTGGAACAGTTATCAACGCATTTGCCGCAGGAAACACACTTCTCATTAAACCGGAGGATGATTCCCTGGGCCCTGCCCTTCTCATCACGGCCTGAGGCCGAAAGCTCCAGGGCGCCGTAGGGACATGAATTCATGCAGCGCTGGCAGAATATACATTTGTTCAGATCAACGGTTATTGCCGGATGAGATGAAAATTTTTCATAGAGAGGCTTTTCGCCCATACCTGTTTTATTAAGATTGATATCGTTTTCAATGGAAAGTCTTTTCAGGTCACAGCGGTCATAGGCTGTGCAGCCGCAGGAAAGGCAGCGTTCAGCCTCTTTCCTGGCAATTTCCTCAGTAAAGCCGAGCTTGACCTCTTCAAAATCCCGGACAGCTTTTTGCGGGTCGCGTTCCACCATTTTCCCCCGGGGTGCTGAATTGATTCCCTTAAAAGTTTCCGGGGCAACATCTTTAAAGGACTTGCCGCGGGAAAAATTAAAGCGGATTTCCCCGGCTTCCCTTTCCACTCCCATGATCTGGGCGTGCATATTTTCAGCAGACCTCCGGGCACCAACAACTGCCTGGATCACTGAGCGGGGGCCGCTCGTGGCATCACCGGCCGCATAAATACCCTCGTGGTTCGTCAGGAAAGTACGGGGATTCGAATTGATGTTTCCAGTCGGGGTCAGCTCCAGCGTTTCCTCAAGGGAACCTCCTGTAAAGCCATCTTTAGTGGCCATTTTCCCCATGGAATGGATCACCGTGTCTACCTGCAGGTGCATGTTTGATTCAGGAATCTCTACCGGATGGCGCATGCCACGCTTATCAGGTTCACCAAGTTCCATGCGGATCAGTTCAATATCCAGCCCTGCATCGGGAACACTAATCTCTAGCGGTAAAGCCAGGCTCATAAACTTGACGCCCTCACGTTCGGCATCTTCGATATTTCGTAGATGCGCCGGCATATCCTCTTTGGGTCTCGGATAAATGATCGTCACCTCTTCCACGCCTGACCTGATGAGTGCTCGAGCGGTCTCTACGGCGATATTGTTGCCGCCGAGTACAGCGGCACGTTTCCCATAGTCAGCATCTTCACCGGTGGTGATCTTTTTCAGAAATTCGGACGAGCCCATAACACCTGGGAGAGATTCACCCGGGATTTCCAAAGGCTTATCTTCCGGGTTGCCAATCGCGATAAGAATGGCGTCAAAACCCGAATCTTTAAGATCCTGCAGCGTATAATCAACACCCCATTTCTGACCGGTCTTCACTGTAATACCCAGCTGCAGAAGGGTATTTATTTCATAGTCCAGAACATTCTTGGGGATTTTAAACTCCGGAAAACCATAGCGCAGCATACCGCCAAGCTTTGGTGCCGCTTCGTAGACAGTTACCTCGTGTCCTTTTCTGGTCAGGAAATAGGCAGCCGTCAAGCCTGCAGGACCACCGCCGATCACCGCCACTTTTTTGCCGGATGGTGGTTCTTTGGAGATTCTCAGGTCAATTTTATTGGTCATGCACCAATCTGCCACAAAACGTTTAAGATGGTTGATTGCAATGGGTTCTTCCACCAGCACACGTCTACATTTGGTTTCACAGAAACGGGGACAGACCCTGCCCACAGAAAAAGGAAAGGGATTGCGTTCCATGACAAGGCGCAGGGCCTCTTCGTACTGACCTTTGGCAACGTGGGCTATATACCCCTGCACATTTATCTGGCCCGGGCAGGTCAAGTTACAGGGTGCCTTGCAGTCGCCAAAATGAGTTTCAGCAAGAATGGCCAACCGTTCAGTGCGCAACTCCTTTAACATTTCCGAGTCCGTGCTGACACTCATCCCTTCCTGGATCTTCTTGTCACAGGAACGTACAGGGTTTTCGCTACCTTCAATCTCGACAACACAGAGTCCACAGGGATTGTCTGCATTAAGTCCTCGAACATGACAGAGAGTGGGAATATAAATTCCCGCCCGCTTTGCCGCTTCAAGGATTGTTATACCCTCATGGGCACTTATATCCATTCCGTTTATTGTAATTTTCATTCGTCTCACTCCAATCAGTTTAGGCAACAGGGGTGGAGAACGCCCCAGTTTTTTCTGTAATTTTGCGACAGTACCATACTAACAAAAGAGTCGCTTTAAAATCAACTTTTATTAGGTATTTATACCCATTTTATATTATTGCCAGCTTGCTACAAAAACGTCTTCTTTCAATGTTCCAAATGAAAATTGTTATATCATGTCATAATGCCCAGAAATATAGAATTTTTAACAAAAAAACAGCCTTTCCAATACAGGAAAGGCTGTTTTTCAAAATGAAAGAAAAACTACTTTGAGAAGATATGCATTCAATCCTAAAATATTTTCACATTACAATCCCTTTTTCTCAAACCAGCGGAACATGGCCAGGACTCCTGTAACAAAAACGATAATAACAAGCCAGCGGTTCACCCCGATCAACTGGGGTATGGTTAGATAGCCATAGTACCCCACTCCGAGTACTTTTTTCATAAGAAGCGGGTAGGTTTCTGCATAAAGGCCTGCACCGACAATCATGCCAAGAATCCCCCAGAGCGCATCCCAGCGGCCTTCTCCAAGCGCACCCCCCTGGGTACCGGGGCAGTACCCCAAAAGCCCCCATCCAAGACCGAAGAGCAATCCTCCGGTAATATTCTCGCCAAGCACTACCGGTTTATATAAAAGCTTTACTAAACCGAATATATCAAAAAAATGGATACCGACCATGCCGACAATAATGGCGGACATCATGAATTTTACTATGGTCATGTCCTGGAAGCGCAGGGCCCCTATCTGCTTGTCATAGCGAACCACTCTTGCTTTCTGCAGGAGAAAACCGAACAGTATACCCGTAATAAGTCCATAGATCATTTCAGCATTCATTTTCTGTTCCCTCCAAAATAGACCAGTCGCGTCATGATAATGCCGCCGACAAAGAAAAATACCATGGCGATCAAGCCGCTGACGGCAAGTTGGATCATGCCGGAAAGCCCGTGACCGCTGGGACAGCCGTCCGCCAACCTGGCGCCGTACATGGCAATAACCCCGCCAATAAAAGCGACAATACCCCGCAGAGCAGGGTTTGTACCGAACCGTTCAGCCCACATATCAGGCACGCCCTGCCATTTAAAGGAACCGGACAAAAGTGCTGCTATCAGGGAGCCCAGAAAAATGCCGCTCACAAACATCAACTGCCAGTCAAATTTCGGCAGGTACCGTATAAAATATTCCAGTTGGGCCACCCGTTCAGGTTCAAGAATCTTCTCAAGCATTCCTGCTGAGCGCACAAATGAAGTGGATGCCCCAAAAAACTGTCCGGTCCACAATACCGATACAATTATTACCAGACCGCTGAGACCGCCTGCAATGTAAGGGCTCCATCCTCCATCATCAACTTTTTTTTGCTCCATAACTTTCCTCCGGTAATTGAAAATTCATATAGTTCACAAAATTTACTATATCAAACAAATTCTTCCCAGAAATGATTTTTCTGCACCGATTTATCGTGGTCTATTGCCATCCTTTATCCTTCTCTATTTTTAAGAAATAGTATTATTAACAAACAAAATTAACAACTGTTAACTTTCTGCTTGACAAGACAAAAAAACCATTTTAATTATAGTTAACATTATGAACAATGTCAACCGCGCAACAGATTTACGGGTTATAGAATACCAGGCCAACAAGCTGCAGGAGCTCATCAGCGAACTGCACAACTGCTGCAAGGAACGCTACACCAAGGAAGCAAAGGCCTTCAGGATGCCCCAGGCGGAGCTTCGGTGCCTCATGCTGTTTGAAGGGCACAAATACCTGACCGGCATCCAGATAGCAGGGCTTCTCGAGGTGGCAAAAAGCAGGGCCACTGTCATAATTGAGAACCTTGAGAAAAAAAGACTTGTCCAACGGTCGCAGGCTCCTAACGATGCCCGCGTCAAGCTCATCAGCCTTACCCCGACCGGCCAGCGCAAGGTACGGGAAATTGAGGAATTTATGTTTTCACTGCACCAGCAGCTTCTTGACCATATTGATCCGGCCCAGCGAACCGGTGTTATTAACGCTTTGGAAACCCTGCGGTCTTCAATGGAGGCCGTCAAGGCGCAACTGACATAAACAAAATCGAAAAATCCAGATAAAATAAATTTCAGGAGGAAAATCATGAGCGAAGAAAAACCAAAAAGAATGGCAATCATTGCTTCAAAGGGAACGCTTGACATGGCCTATCCGCCATTGATCCTTGCTTCCACTGCTGCAGCCATGGATGTGGAAACCATGATATTCTTCACCTTCTACGGTGTGGATATCGTCAACAAGCACAAGTATGCGAATCTGAAAGTGGCACCCATCGCCAATCCCGCCATGCCGTCACCAGTACCCATGCCTAACATCATCGGCATGCTGCCCGGCATGACTGCCCTGGGCACCATGATGATGAAATCTATGATGGCAAAGATCAACTGGCCGTCCATTCCTGACATGATGGAAGCCTGCCTCGAACTCGATGTCAAAATGGTGGCCTGCACCCCGACCCTGGAAATGACCGGTGTGACCCAAAGTGACCTTATTGAAGGCGTAAAGGTCGGCGGTGCTGCAGACTACCTCGACTTTGGCCTAGATGCAAACATAAATCTTTTTATCTAATCACAAATCAGAAACGAAAAAAAGCAAACATAACAAAGGAGGAGAATTACCATGTCTACAATTACCCCGGATGAAGTAGCTGATCTGAAAGGTTTGAGCTGCCCCATGCCTGTATTAAAAACCAAGAAGGCCCTGGACAAAATCGAGGGCGGCAAAATCCTGCGGGTTGATCTTACCGATGCAGGCTCCAAGTCCGACCTGCCTGCCATGATCAAGAGAACCGGCAATGAACTGCTGGAAATGTCAGAAGCTGACGGTGTTTACACCTTCTATATCAAGAAAAAACAAGGTTAATCTTTTCAAACGAGGGGAGGACGGTGTCGGCAGCTCAGGACATCCGGCACCGCGCAATTTAATAACTCATACAAAAAGGAGTTGAAGAGGAGATGAAAAAAATACTTGTAACAGTTGCAGCATTCGGCCTGGTAGCAGGCTATGCTGCATCAGCCCATGCGACCAATGGCTATTTCGGCCACGGCTACAGCATTAAGAACAAAGGAATGGCCGGAGCCGGTGTGGCTGCACCAATGGATGCAATGGTGCCTGCCACCAACCCTGCCGGTCTCACCGAGGTAGGCAACAGGCTCGATCTTGGCCTGACCATCTTTAATCCCAACCGGGATTATACTGTTTCCGGGGCACCATCCATGGTCCCGGGAACTTTTGGGTTAGCCCCCGGTAAAGTTGAAAGCGACTCTAACTATTTCTTTATTCCTAACGTGGGCTGGAGTAAACAGCTGAATGAGAAGAGCGCTGTTGGAGTTGCTGTTTTCGGTAACGGCGGCATGAATACTGATTATCCTACGCAGACATTTTATGATCCAACCCACCATGCAACCGGTGTTGACCTGATGCAGCTCTTTATCGCACCAACGTATGCCTATAAATTTAATGACCAGCATTCCATTGGCATCACGCCGATCATTGCAGCCCAGTTTTTCGAGGCAAAGGGCGTGAATTCTTTTGCACCTTACTCAGCATCACCTGACAAACTTTCCGGCAAGGGCCATGATTCAGCCTTTGGATTTGGCGGCAGGATCGGCTACCTGGGCAAGCTGACCGAACAGTTCAACATCGGGCTTGCCTACCAGTCACAGATCTACATGGGTGAGTTTGACGACTATGCAGGACTCTTTGCCGAGCAGGGTGATTTTGACATCCCGGCAAACTGGACCATAGGCGTTGCCTTTATGCCGATCCCGGAAGTGACCATTGCCTTTGATGTGCAGCAGATCTACTACAGCGATATCAAGTCAATTAACAACCCCTTATTACCCAATCTTATGACGGACGGGCTTGGCACTTCGAACGGCGCCGGTTTTGCTTGGGATGACATGACCGTTTATAAGATCGGCCTGCAGTGGGCCCGCTCAGAGCAGTGGACCTACAGGTTCGGCTATTCCTACGGCGAGCAGCCCATTCCTGAATCTGATGTTCTTTTCAACATTCTGGCTCCCGGTGTTATTGAACAGCATGCAACCTTTGGCCTCACCTACACCTTTGCCAATGCAAGCGAACTGGACTTTTCGCTTGCCTATGCCTTTGAAAATAGCGTAAAGGGTCCGAACACCTTGGAAGTTCCTGGCGCACAGACGATAGAGCTTACAATGGACCAGTGGGAATTTGGCGTTGGCTATACCTGGAAGTTCTAACCATACCCTCCCTGGGGGTTGCTCCCCCATTAATACCCTTGGGGGGCGTTTAAAGCGCCCCCCTTTTTTATCCTTTACTGTTTCTTATTCCAGACCTCCTCACGCAATGTAATCATCAAGGAGCACAAACCATGAACAGATTAAAAACACTTTTTATCCTTACCTTCCTGCTTCTAACATTTGGCCTGTTTTCCGCGGCCCGGGCCGAAGTACTCAAACCCTTTGTGCTCGGCAAAACACCTTCTTCTTTTAAAAATTTCCTGAAGGATCCTGGCAGTATGGCGGATGTGGTGGAACACACCAAGGCGCAACTCACAGAACAGGGCTTCACCGTTGTGGGCAGCTACTCGCCTTACCCCAATGCCACGGTCATCTGCGCCAGCCATCCTGACATAAGCACTGCCGCTGCCAAAGCTAAAAACGGCGGTTTCGGCGCTGCCCAGCGGGTGGCAATCACAGAGATGGACGGCAAACTGCAGGTTTCCTACATGAATCCTGCCTACCTTGGCATTGCATACGGCCTTGGCAAACTGGAGAGCGTCTCGGAAAAACTTACTGCTGCTCTGGGCCATGAACTGGAATTCGGGGCCGAGGGCATCAACGAGGAAAAACTTGGTCCGGGCAAGTACCACTACAAGGTATTGATGCCTTATTTTGATGATGTGGACGTGCTGAACACCTATCCTGATTACCAGACCGGAGTGCAGACCGTGGAAGCAAACCTGGCAGCAGGCAAAGGCGGCACAGTCAAGGTATACCGTATCGATCTGCCGGATAAGGACGTGTCTGTTTTCGGCATTGGGATCATTAAAGGGGACGGCCCGGATTCCGGCGACAAAGACACGGACAAGGAGGTCATGGATATCATTGATTACCAGGAAATCCGATCCACCGCCTACCTGCCCTATGAACTGATGGTGCAGGGAAACCAGGCAATCGCCCTGCGCGGCCGCTACCGTATTGCCGTGCATTTCCCGGATACTTCCATGGCCGGCCAGCATGGATTCACCAAGATCATGAGCTCTCCCGGCGGCATTAAAAAAGCCCTGGAGGCTGTGGCTGGGAAGTAGACATTTTACATAACATAGCAGCATAAAAAAACAGCCGGGCTATACCGGCTGTTTTTTTATGGGGTAAAGTTAAAAATTGCATTAAAAATAAAAAGCTATACCGTTTAACACTTACTGCATAACTCAAACTAATTACTTCTTTATAGCTAATCTTTTATAAGCCATTTCACGCAGCCGAGCAGCGGTGTCAATCGTCGGCAGTAGTATATTTGCCGACAATAATAAACGGAATAGCGCGAGGACTGTCTGAGCACCCCTTATAGGGGTATAAACTCCGCGAGTTTCGCAGCGCCCGTTTATTTTAAGCAGTACCCCTCAAGGGGGCATAAAGGCAAGCAAAGAAATGAACAAGTTAGGCAAACAGGTCCTCACCCCCAAGGGAGTTGATAAGAATCGTCGTAGGCATCCCGTCAATAAAGGATCTATAACAATCATGCCATTCAGCCTCATTTGCCATTTCCGGCAGTTCAAACCCCAAAACAACACACGTGGCATCTGCTGAATGTTGATGTAAAATTCTGGAAAAGGATTCCACCGACACCACAACCTCCACCTCGCCATCAACACGGGCCAGAGTAATCAATTCCTGCAGGGATTGCTCGGCCGGTAATCGTCCCTCCTCCTTTTCCACCACGCGCAATATACGGATTTTAGTACTTTGCCACTCCCAGTTCTCAGAAAGCAGAAATGCGGTCAGAAGCATGAGTGCCCCGTTTTTTTGACCTCGCCACCAAATATCAATGCGCTTTGGCTCCTTTAAGACCGGAAGTCCCTTTGTCTCAATAAGGGCCAGGCTCATACCGAGAGCAGAAGCCGTGCGCAATTCCTTGATATAGGTTTGACGCCGCTCCATTTTTCCTGACCAGCCGAAGAGGGCAAGGTTGGGACGTATAGGACCGATGGCTGTTGCCTGCAACAGCATCGAGATACCATACTCCAGTTTTTCTGCTGCAACCACAACTGGAAAGGCTGCATAATTCTTTTCATTGCAGAACTGGGTCAACTGCTGCAGTGCCGCCGGCCTTCGCGGCGCAAGTTCCACTACATCCCCAACAAGCACGTTCGCCAGGTAAACGATACCGCGCCTTGATTCCATCCAGGCTGCATAGGCAATTATTTCCTCACGAGACATAGGGTTTCCGGAAAATACAAGAATATTGGGGCGCCAATTCTTAGGATCTTCCGGCATTCGCCGCAAACGCAGAAGATTATTGCGGGTCTGCTTGTATATGAAGCCCCGCCTGGCATCGCCAAATGTTGCAATGAGCCGCCGTGCCTTCAGGTACCAGAGCAGCGACACAATAATAAAAATAGCGATGACCGCCGCCTTCCAGTTGATCAGGACCGTAACGACCACACAACCGGTACCACCCAGCAGCGCTGTGGCCCAGTGAAAAAACCGGAACTGCGGCCTGAAAGACGGATTGTCCCCGAAATCCTCTATAAAGGCAGCCAGGTTGATCATACCGTAGCTGTAAAGAAAAAACATGGTGATCAGGGCTGCAACAGCATTCAAGGCGGAGCCGCCTGTTTCGTTTCCGGCCCAGAGCAAAACGCATATGGTAATGAAACATGTCAGATATAAAGCCCTTCTTGGCTCATCCCCTTTTTTGCTGCCCCTTGAGAAATAAAGAAGGAAGTGAAGAATCCTGTCCCGCGATACGGCCTGCAGCACCCGCGGTGCACCCAGGTAACTGCCGACAGCTGAAGATAGGGTAGCGGCGATGACGCCCAGGGTAACCAGTATTGACCAGCCAAAAAGAGCATTGTCATGCAGCAATTCATAAGGGGCTGTTATGAGCGCACTTCTTTCATAAGCGCCGCCACAAAGGATTATCTGGGCCAAATAGACCAGAAAACCGACACCGACAGCCGCGAGGGTCCCTCGGGGTATGCTGCGCCCGGGGTCGTCAAGGTCACCTGACATGTTAACCCCTGCAGCAATACCGGTTACCGCAGGAAAATAAATAGCAAAAACAACCCAATAGCTAAAAAGCGGCGACATCCTGTCATGCAAATCAACAGGTGTATATCCCGGGTTAAGGTTCTGCTGCAGAGTGGCAAAAGAAAACTGCTGAAGCGCACCCCCTAAAAAGGCGATAATGGCCAGGAAAAGAAAGGCCATGATCACAAACTGGGTTTTAATAGCCCAGCCTGCCCCGAAAAAAACCAGCAGAAAGAGGATTAAGGCTGTCCCCAGGGTGATAACCTGAAAATATGGGACGAGAACAGGGTAGGATAGGACCAGGGCCTCGGCAAATCCGAGAATATAAAACGGTACTGATAGCGCCAGGGCAAAAAAGAGTGCAATGCCTATGGCGCCGCCGAATTCGACACCGAGCACCCGGGAAATCAGAAAATAGAACCCCCCACCCCGCACCCTCATATTGGTGCTGATTGCTGCGACTGATAATGATGTTGTAAGGGTGATGCTTTTTGCGATGATAAGAATTGAAAGCGCACCCAGAATACCTGCTTGCCCGACGACGAAATTGGCCCGCATGAACATGATCACCCCGAGAATCGTAAGAATGGCGGGTGTAAATACACCACTGAACGTACCGAAACGGTTTCGGGTAGTGGTTTGCTTTGTCATGTCAGGGTCTTGAAAATGATTCTGCTTTATGAATGATCAATATGTTATTCTCACGCAGGTATGAAATGATCTCCCGTGGAACATATTCCATTGCTAATATCTCGTCTACCGTTATCTCGTTTGCCTGCAAGCGACTTAAAAGCCGGTTTTGAAACCGCGACTGTGTCTTTGTCTGATAATAGTCGCGATAGACCAGGGCTGAGCCCAGTATAGCGATAACGCCCATCATCATCCAGAAAACGCTGTGGCTGATGTCGATATGGAATCCTTCCAGCAAGAGCTTTGTACCCACGAAAAAGATAAGCTGGTAGGCAAGGTCCTCTAATTTGGGCAGCATCTCCAGCAAACGGATAAAGACTCCGGCCGCAAAGCGCAAAAATATGATCCCCATAATACCCGCAAACCAGACAACCAGGAGCTTGTTGCTCATGGCAACGGCCGTGGTAATGCTGTCAATGGAAAAGGCGATGTCTGTCAACTCAACAATAAGTACCGTCTTCCAGAAACTGACTGCCACCTGTGGTCTTGCCTGGTGCGCATCCTCCTTATAGAAGAAAAACATGTGTTTCATAGCCAGGTAGACAAGGTAGCCGCCGCCGATTATTTTGAAGGCCATGAAACGCATCAGGTGTGCGGCGAAAACCAGGGCCAGGGCCCTGAAGAAAAAGGCGCCGAATATGCCGTACATCAATGCCTTTTTCTGCTGTTCTTTCGGCAGGGTCCGCACCAGGATGGCCAGAACCAGCGAGTTATCCACGGAAAGGATGCCTTCCAGGATGGCAAGGGTGGCTATTGCCAGGGCATCGGCCCCACCGAGTGCCTGGAATTCCTGGCTGACCTGCATCAGGATAGAAGTTTCCATATTCGCCCCATCAGTTTGTCTTGAATCATCCCTCATGACAGGGAAGTCCGGAGGGGAAACTAAACAGTTTTTCCGGAAATCTTATTTCTTGCGTTTATCAGCCACGAGTTGACAGAACTGCTCTTTTTCTTTGCCGCTGCAGGTTTTCATAACAGACCACCTGAGCATCAGCGGCGCCAGGAGTGTAGTAATAAAAGCCATGAGCACCAGGGCCGAGAATTGATCCTCTGTCAACAGGGGCTCGCTGAGGACTCCCTGGGCCATTAGATCATTGCTAAGCTCAATAACCACCGCAACAATGACAAGTTCCACAGCCCCCCTGCCGTTCATGCCGAAACCTATAATGGAGGATTCCCGCATACTGTAGTGGAAAGACAGGGCGCCAAGGCCGCAGCCCACAAACTTGCCGAGTATAGCTGTTAAAGTGATAGCAGTTGCAAATAAAAGGAAAGAAATATTCCACTGGAAGTGGATATGGAAGGCCAGTGATGCAAAAAAGACGGGCATCAGGAAACCGTGGCTCAAGCCGTAGAATCGATCACTGATGGCATTATATATCTTCTCATGCATTATCTCCTTGCGGACAAACTGGCCGGCCAGGAAAGCCCCGATCACCGTATGCAGCCCTGCCAGTTCAGCTGCTGTCGCCATCACCAGGGCCGAGATCATGGCAAAGGTAAATCCCTTGGCATTGTAATCGTCCAGCCTGTGGGTAAAGACCGGGATGAGAAAATGGCCGGCCAGGATGGTGAACCCGAAAAATGCAGAGACCTTGAGGATGATGATAAGGATGCCGGAAGGTTCCACGGTACCGGTCTTCACCAGTCCGAGGAGGACGGAAAGCCCGATCAGAGAAAGTATATCATCCACAATCGCTGCACCCATTATGACATGCCCGATCCTGGTTTTGTGGATCTGCATCTCCTGTAGAATGACAGCCTGCACTGCAATCGCTGTTATGGAAAGGCCGATGCCGATAAAGAGAGACTGAAAAATTGTTCCTCCGAAATAACGAGTAACTAAAAAACCCATGACAAAGGGCAGGACAAACCCGCCGATCGCAACAGCCATGGACGGCCAGATATGCTCTACCAGTTCCTTGGGGTCCATCTCCATGCCAGCATAGAACATGGCAAAAAAGATTCCAAGATCGGCAAGAAATGTTATGGCTTCAGATGGAGTTACAATATTAAAAACAGCAGGCCCCAGAAGCAGGCCCGTTACAAGCTGCCCAAGCATAACGGGCAGCCCGAAACGCACAAAAAGAGCGCCTAGAGGCCAGGCAACTGCGAGAATGACAAGAAGGTTAATTATAAGATGATCGGTCAGCATATTTAGTTCGTCTTTCCCTTTTACATGGCATGGTTAGAATGGTTGGTTTTGCTTGTCAAGGGATAAAAGATCCGTGTTTTCCAAAAAAGCGGACTGCGGGGGCTTCCTTGTGGCACAACTCTATCCGAATCTGTTACATTATTACTTAATCCTTCTTAGTAACAGTTACCATAATTTACCAATAATTTGCGTCGTAAGCCATTAATGATCAGCTGCATAATACCTACCAGGAACAGGTGCAATATGGTGCTTGAAGCCCTGGAGAGCATCAAGCGCCAGCGCTATCAGGGCATGGAAATAATCCTTATTGACGACGGCTCTGAAGACGATACCCGAACTGAGGTCGAATCTCTGTTCCCTGAAGTGAAACAGGTGCGTCTCAATGGAGAGGGTCCCGGTGCAGCTCGCAATGCGGGAGCTTCTGCATCGGGAGGTGATATCCTCATGTTTCTAGATTCCGATGACGTCTGGCTTGAAGATCATGTTCAGCAGCTTATTAGTGTATTGAAGCGGGGTTTCCAGGTTGCTTACGGGGTGACACTGACGCGGGATGAAATCGCCGGCGGGGATTTTCTCATTCCGGAAAAAGGTTCAGGCCTTGAGGGTGACTGCTTCAACGCTCTTCTGCGCTGGTGCTTCATGGTACCATCATCCATGGCCATATGCCGTAATACTTTTCTGGAAATCGGAGGTTTTGATGATATAACCCATGCAGAAGACTGGACCTTTCTCCTTAGGCTCGGAGCCCGCTATCCTTTTGGATTTGCCGGCCCGGAACCAATTACCTTAAGGAGGCTGCACCACGGTAGCCTTTGTTTTTTAAGTGACAGAAAAATTCTTCTTGCTATCATCAACCATGTGCTTAGAGTTCTTAAAAACGAACCTCGGGCAACTGCTTCCCATCACGATCATTTCAGAATGCTTCATGAATGGACGGCTGCCAATATGGACCGGTGGTCAACTGTACAGGACTGGTATCAGACGATGCAGAGGGAAAAAATAATTTGAGCACCTTCATACCAGAGGATAAACATCGGCAGGTCCTTGAAACCTGCATTGATGTGCCTGAAGAGAACCCTTCTTTTCCAATGCCGCTCCAGAAAGTCGGCATTTCGGGAAAAACCGTCTGGGTGAGTCTTGCTGACAACAGGGGCGGTCATATCCCCTTCAATGCCAGGATTCATGTCAACCTGCCCGGCAACAGACGCGGCATCCATATGTCCAGAATTGAACAGGCGATTTCCGCCCTACATGACAGGCAGTTTACGGACCTGCCTGCATATGGGAAATTGCTTGCCACCCATATTCTTAAAGCGCAAAATGCCCAGAGTATATCACTGGAGCTGTCAGGACGGATGCCACTCATTCAGCAGGCACCTGTCAGTAAACATTATTCCGTTGATTCGATTGATGTAAGCTTCGCAGTGGCGCTGGGGCAAGACGGGCCCCTTGCAACAGAAAATATTCAGGTGGGTGCAGGGTTATATCATCTCACCGCCTGCCCCTGCACCCTTTCCTATAATGAGGCCCTCTTTAACCGCTTTAATGACCCATGGCCGCAGGCGACCCATTCACAGCGATCAAGAACCGAGCTTCTCGTCAGTCTCAAGAACGATGAACAGCTTCCCGGTTACAGGACACTGATAGACATACTTGACAGTGTTCTGCATGTATCCCAGGATCTCCTCAAGCGCCCGGACGAAACAGAACTTGTCCTCAAGGCCCACAGGTATCCCCAGTTTGTTGAGGATACAGTGCGCGAGGTGGCACGGGCGGCAGCAGAAAGATTCCAGGATACCCTTCCGCACGAGACGAGGATACGGATCAACTCGCTCAGTCTGGAATCCATTCATATTCATGACGTGGAATGTTGCCTTGATGCAGAGCTCGGCACGATCCTGGCAACTCTCCAATCAACCAAAAAGGAGCAAAACCCATGACAGAAGGTGCTATTGTGGCAGAAATCCCAGGCTTTTACAGAGTTGTAGCACTACAGCCGTTCCGGAGGACAGAGGGCGTCTCCTTTGACATTCTTCCCAAGGACCTGGTTCCTAAAATCGATGCGGTCGACCGGGTAATCCATAGAAACAGAGCCGTTTCGCCAGGCCCGGTGGGTGATGTTATGGAACCCTGGTATATGCATCCCCACCAGGATGACAACCTTATCGTGCTCCAGGGTGAGCGGCATGTGGAAATCTATATCAAAGCCCATGGCAGGGTGGAATCATTTGTTATCACCCCGGAATATATTGAGCATGGAGGCAGGCTGTTGTATGACGGGCCTGCCCTGCTCGTCTGGCCCAGAGGGGTCTTTCACCGCATAAAAAGCGGTGACAACGGTTCAGCCTCGATAAACCTTGCGACCCATTACAAGGGTATCGACATGCGAAGGAATTTCAATATTTACGACCTGGATACCGGAACAGGAGAATCCAGGGTTATACGCGAAGGACACCTGGATCAGTCAATGTAGCAATTCCAGCGATCATGTGAAGTTAAGATGTCCCTTGCACATGGCAACTTCTTCCCAAAAGGCATTAAAAGGTTTCTATTCTTGCAGGTTATATAGATTCAATTTTAAAAAAATCCAAAATACAGAAAAGGAGGAATTTATGTTCAGGACATTGTTCATAGCAGGGGTTCTATTTTTATTTTTCTTTGGCTGTGCCGTCAAGGCTCCTCAACAGGAAAAAACTGCATCCGGCACCGTTTCGGAAATTGTGAAAGTCGAAAAGGAAGAAATTGAAAAGGAAGAAGTAGAAAAGGAAGAAAAAGATCCCTGCGAAGTTCTGATTGATGAGGTTGTTCTGAAATCCAGAAAGACCATGAAGACAGTTAAAGAATCCTGCCAAGATCTGCGTATCGAGGTAAACCCTATGTGGAACATCAATTATGATGGTACGGTCCACATCAGGGTCTATGATGCGGAAGGGAAAAAAATCAGGGATGAGTTACAGAAACCGTCAGGTCCACAGGAAGGCACAAATTGAGGGCAGCTGACAGATATCGATGTCTGCTTTCACCAAAAGATAATGGGGCAATCGAACAGTTATAATTGCCACTAGACATGGAAACGAAGGAATATGGCTTGAAGAGTTTCTATTTGGCCAAAATATTTGAACTTAACAATTATTCCTAACAAGTCTTTTTTGTTGACAAGCACATCTGTAATTTATTATTTATTTAAGTAATACTGGGTTGTTGTGACTTTTTCGTTTCATAAACCTCTGCCTGGAGATAACTCCAATGTATGAGGTATCACCTAAAAGCTAGGCCTTTAAGGGATTTCTTATCTCGCTGGAAACCTTTGTTTATTGGCGTTTTGGTCTGAAAATTGATCTAGAGGGGGCAGGTCATGAAAATATTCAAGGATCGACGCAAACATGAACGGCTCAGTGTCAATAATAGATCCACTGTTCTGATATATCCGACATTAATTCTATCATATGGTGTTATAGATATCAGTAATTCTGGCTTCGCGTTTAGTTATGCCGGCTGGGAAAACTGGCCACCGGAAGGGCTAAAAATAGATCTCATTGACCAAAACTTCTTTTTAGAGAATGTTCCGATCCGCTTAATTGATGATGTTAGACTTAATGATGAATCAAAGAAATTGCGTCGCTGCGGTGCTGAGTTTAATAATGTGGAAGCCGACCAGCAGTTTGTGTTGACTCGCTTTATTGAGAGTTTGGCGACTAATTGAAAAGGCTCACTTAGATCTTTATTTGGGGCTTTTTATTTAAAATGAACTGTCTGCTAAGCTTGTTTTGGTCAAAAAATTAAGATGCCCGCTGGATATGACAACACCTAAAGAAACCTCAAAAGTTTCTATTTTGGCAAGCAGTCTATACTGCTCTTAATTCGGCACTCCTAATACATTGTGGCGCTTGATTTATCCACCCGCAATATGTTATTTTTGAATTAAATATTTCCATAAATATAAACCTCTACTTGGGAGAGCGTTCCAATGATCGAGGTTTTTCTAAAAGTGCCTATATAAGGCTTCCAAGGGATTTATTCCCTTCGGAGGCCTTTGTTTTTTTGCAAGGGAGATTTGTCTTCAAGCGAAATTTATTCCCATGATATAGGAAAAAGAAGGTGTTGCCAGGCAAATAGACTTGAGTAGAGTTTTAATGGACGGTCTGGGAATTTGTTTTTGTTGGGCTAGAGTATGCAAATATTCAAAAGACGATACTGAGGGAAGAGATGAAGAAAGGGATATTGGGTCTAGCTTGTTGTTTTTTGTTGGCATTGCCGGCACTCAGCTTGGCAGCTTCAGGTTGGTATGGAGCCATAGGTGTTGGGGCGGCCTGGGTGGCTGATTCAGATGTCACAGTAGATGGTGTTTTTGATGGTACAGCAGAGTTTGATACAGGTTACGCTGTTGGAGGAACCCTTGGATACATGATAGATTATTTCAGGTATGAAGGAGAGATATCATATATGGCAAGTGATATGGATACTTATGATGGTGATCCTGCAGATGCAGAAATAGATGCATTAACATTTCTGGCAAATGGGTATCTGGATTTTGATATAGGCGGCCCATTGACTCCATATATCACAGGCGGGATCGGTGCTTCAAATATTGAGATTAGCGAGCCTGGTTATACAGATGAAGATGATACAGTATTCACCTATCAAGTCGGGGCCGGAGTAGGATATGCAGTGAGTGAAACGGTGACACTTGATTGCAGGTATCGTTATATTAGTGGTCAAGATATGGAATTTTCAGAGGGCGGCAGCACAGCAGAGGTTGAAGTAGCAAGTCATAATCTGACCATAGGTCTTCGCATGGGATTTTAGTAAACAGCTAAAAATAATAACATTAACAGGAACATACTGCTCCTGCTATATAATCCTGTGAATGCCTCGCCTCATGCCATCCTGATGTAACCGGCTAATTGACTTTTTTCTTAGCAAGTGCTTCAGTTATAATCTTTGCATTGCCGGGCGGAAAGCATTTTGCCGCTTCGCTTATTTTCCCGGCCTGCCGCAGTTCTATATATTTTTTTACCGTGGGCAGCATATCATCAAGGTAACGGCCTATATCTTTTTCTGTCGCTGTCGTCAGTGTCTGACAGAAAAGACACTTACGTTCACCGCCTCCGGTTGAAGGCAGTCCGAGATCCTCGAGCAGGTGCCGGGTGATCATTTCATCCTCCAGTTCATCATAAACCGGGAAATAGGTGCGGATCCCGAAGGTATCGGAGAATTCCGCGATCTTCTCCATGAAAACCGGGGTCTGTTCCGGGTAATATTCCTGCCTCCTAGCATACCCGGTAACAAGATGGGGGATGAGATTCTCAATGCAGTAGATGATCGCCCTGGCATGCATGGCAACCTTGCAGGCAACACAGACGAGATTCTTGCCATTATAGCGCGGCATGTATTCTTCATAACGGTCAAGCCACAAGCCCTGGAACAGGCGCCCCATATCAAGCTCGACCATCAATGCCTCAGGAAGCTTCACAGAACTGTCAGGTGAATGCATATCCGAGAGGGGCACCTGCCTGGCCAGAATTCTGCGGGCAAATTCAAAACGCTGCCTGGGAAAATCATGGAAGCGGCTCATGCCATTGAGCATATGCAGGAGATGAATATGCCTGGGGCGTGGCAGGTCCGGATGATGCCCCAGGGCTGCCAGGGCATAAAGGGCCAGGGAGTCCGTTCCACCTGAAAACATGATCGCAAGTTCTATTTTTTCCATGATATGGCATCTCCTTAATCAACGGCGGCAAGGGAGCTCTGCCTATTTCCTGATGCGGTAATGCAAAAAGATCTCACCGCTTGCTACCGGTTCGCACTCGAGCAACTCAAGTTCCAGGAAAGGGTCGCCAAGCTGATTCGGGCCATCCGCGAAAGCTGGAGCTTTCCTGTCCCCGGAAACACAGGGCATAACCGTAAGCAGGATCTCATCCGCCAAACCCTGGGCCAAGACACTGTAGTTGAGCCGTGCCCCGCCTTCAATCAAGACTGACTCCACACCCTTTTCCGCCAGGTAGTCCAAGGCCGCTTGGATTGACAGGCCGTGCGGACCTGCTGGTAGAGGTTCGACATCAGCCAAGTACTGCAGCTTGTCCCGCAGGACCGGCACCTTGTCCTCTGCGGTGAACACCACAGGCCTGGGACCATGCGTAAACAATTTTTTACCCTTAATGGGCACAGAACCGCTTTGCGAAATTATTGCCCTGATACGGCCTGGAGGAAGGGAATGGTTTGTGCTTCGCATCTCAGGGTTATCGGCCCGCAAGGTATTGGCCCCTATAATACTTGCCTGTGTCCTGTCCCTGAACCCCTCCAGTCTTCGCCGATCCAGTCGACTTCCCCACCCTGCCGGACTTATCCTGCCACAGACTGTCGTGGCGCCAACAAGTATTACCTTCACCCTAAATTACCTTTGCGAGCAGTTCTTCCTCGATCTCGTCTGTTATTATCACCCTGCCTATCTTTGTCGGCAGGACAAAGAACACTTTTCCCCCTATGGTCTTCTTGTCACTCAGGATATACTGCCTGATCCTGGTGCGGTCATATTCCGCCGGAATCTTCACCGGCAGACCGAACTTTTCTATCAGCTTCTGCAGCCTCTCTTTTTCACGGGGCTCCAGTAAGCCTTTTAATACGGCGAGTTCTGCCGCAGCGACCATACCCATGGCAACAACCAAACCGTGCGCCAGCCTGTACTCGGAAACAGCCTCAACTGCATGCCCGATGGTGTGCCCGAAATTAAGGATGCGTCGCAGGTCAGACTCTTTTTCATCAGCCTCGACAATAGCCGCCTTGATCTTACAGCACCTGGCAATAACATCTTCCAGTACCGGCAGATTAAGGGCCAGTATATCTTTCAGGCTCATTTCAAGGAATTTGAAAAAATCCCTGTCGTATATGACACCGTACTTGATAACCTCAGCAAGGCCGTTTAGCAGTTCACTTGCAGGCAGCAGGCTCAGCGTTTGGCTGTCAATGTAAACTGCCTTGGGCTGGTAGAAAGCGCCAACAAGGTTTTTCCCTTCAGGGATGTCAACCCCGGCTTTACCGCCCACGGAACTGTCCACGTGGGCCAACAAAGTTGTAGGCACCTGGGCGAATGGAATGGATCGCATATAACAAGCAGCCAGAAAACCGGTAATATCTCCGGTCACGCCGCCGCCCAGGGCAAGAAGCCCATCCTTGCGGTCAAAACCTCTGCGGGCAAGGGTGCTGGACAGCTCTGCAATAGTTGCAAGGTTCTTGCTCGCCTCACCATGTGCAAAGGTGATCAGTTCAGCCTCTATGCCTGAACTTTCCAGGGATGCAAGCAGCCTCCCGCCAAAAAGTGCCGCCACCTGGTCATCAGCTATGATGCCGTAACGCTTGGCAAAAGGACTTTTTAGCAGCTCGGCTCCAATTTCGTCCAGCAGGCCCTGTTTTATCAATATAGGATACGACCTTTCTCCAAGACCGACCGTTACTGTTTTCATACCCTTCCTTCAGTTATATTCAGTTTTTGTGAATAAAACCGGATTATTCGATCACCAGTACCGCGCATTTCTTGGCTTCATGAATTATGCGGTTGGAGGTGGAGCCAAAAATAAACTCCTCTTTTTTTGAGATGCCGCGTCTGCCGATGACTATGGTACAGCATTTCATTTCATCCTGCTCCTTGATGATGCAGTCAGCTACAGAGGGAGCCCGCATTGAATCGATGCGGACATTTATTTTGTCCTCCGGGAAACCGGCGTCAGTCAGTATATTCTTATATTCTCCCATGACTTTCTGCGCCTCTTCGCGCTGTGTGGCAAGCCACTTTGTCCTCTCATCATTGTTCCGGAAAAACGTGGCTTCCGGTTCCAGGATAATATGGAGCAGCGTTACCTGGAAACCTTCATAACACCCGAAGAAGTCACCGACGAAGAGAACGGCCCTTCTTGCATTTTCAGAGCTGTCCACGGCGATCAGGATATGCCTTTCAACCATGCCGGTGATGTCGCACTTTGTATGATCTATGCCCATGACGTAATCCTCGAAAAGAAAAATCAGTGTTTCACGCGTTTATTTGTACCTCGCCAAGATCCTCTAGCAATTGTCTCGTATTTTCATAATACAGATTTGCGCCATTTGAAAAGTGAAGAAGAATATAATTTAAACTATCCGGCACATACGGATATATTTTCTGGAGATTTGCCACCCTGTTATTAAAAATAATATTCATATCATCCTCTGAGAGCTTTTCCAGAAGAGGCGATTCCATGGCATGCAGCTGCTGTACCGTGACATCTCCTCCTCCCACAAGATAGATAAGAATGTTTCCGAGGCCGAAGAGGTCATATCCGAACATGTTCGCCTCATGGTAATAGTCATAATCAAAATCTATCCAGCGATAATTGCCTGTTTTCCTGTCCAGGAGAATATGATCTCGGCGGATATCACCGTGTTTCTGCCTCTGTTCATGCAGAAAGCCAATGGCCTGCACCATTTCGGCATATACGGCTAGGTAGCCCTGCAGGTGCTGGTAAAAAAAGGTTTCATGATTTTCGGCCAGCTTGAAGATGAGTTCATCAAAACGTTTTCCCTGGATAAAATCAAGGATCCTGACAATGTTCCCGGCCTCATCGCGCACGGCTGTTCCATGCATGAAATTCTTATGACCGGCAACCATTTCCAGTATGGCTGCCTCCTTTCCCGGACTGCGGACACACTTGAAAATTATGCCCCCTACCCGGGCTTCGATCTCTTCGTGAAAAACAAGCTTGATTATCTTTGCCTCCTGGTTTTTGAGATCAATGGCCTTTCTGACCCAGTACTTGGGCTCGTCGTCCAGGCCGAATCTACCTTCCCGGGTATAATTACGCATGAGGTAGGGCATCCCTGCCAGAATGACCACATCATTGTAATCAACCCGGAAAAAATCAGATGTGTCGGTGATGATCTTGAAACGTTGAGGCACATTATTTGACCCCAGGTAGGACGCGATCATCTCCTGCAGTTGCCCCACGGTATAGGATGCTTCTCTCACCTTGTCCGTTTGCGTTTCCATACTTTCGTTTGTAGCACAAATCCCTTGTAAGAACAATTACTCGCTCAGATTCTTTGACCCTGCCCCTATAATAGACAGTAACCATTTCAGGACAACAATGCAGTGGTCGAAAAGGTCCGAACCGGGATAACGATTTCCAACAAATTATATGCTTACAGCCGGTATACGTGTACGAATCACGTCATTTCGCGCTGCCGAGGACAATGAAAATAAAAAAAAGGGAGACACCTTACGGCATCTCCCTTTACAACGGAATATCGAAGAAACTTGCTTACTTGATCTGTTCGCCGGAAGCAGCTTTCTGCATTTTTACTTCCACTTTTTCGGTCAGACCTTCGTAGTATGCGCGCAGAATTGTAAGAACCTCGTCTCGACCGAAATGATCCGGAACCTCGGCTCCCTCGGAAAGCGCTTTGCGCAGCTTGGTTCCTGAGAGAATGACGCGATCTTCCTTGGTGTGGTTGCAGGTTCTCAGGGAAGCCATGCCGTCGCACTTGTAGCAGTAGAAGGTCCAGTCGATTTTCAGCGGCTGGCAGAGAAGCGCTTTGCCCTCACCCTCAGGCTTGGGAATGGTGTCAAAGATATCCTGGGCTTCAAACATGCCGTAGAAGTCACCGACACCGGCATGGTCACGGCCAATGAGCATGCGGTTTACACCGTAGTTCTGACGGAAGGTTGCATGGAGCAGACCTTCACGGGGGCCGGCGTAACGCATATCAAGCGGATAACCGCCCTGGATAACGTTGTCTTTGCTGAAGTAATTCTCTATCAGAGTATCAATGCATTTAATGCGAACATCAGCAGGAATATCACCGGGTTTCAAAGAGCCCACCAGTGAATGGATGAATACACCATCGCATACCTCAATGGCGATCTTTGCCAGGTACTCATGGGAACGATGCATCGGGTTCCTGAGCTGCAGGGCAGCTACCTTGCTCCAGCCCTTTTCATCGAATTTGGCACGGGCCTGTTTCGGGGTCATATAGACGCCCGGGAATTTCTCGGGGAAGTCACCTTCACTCAGTACCTTGACAGGACCGGCAAGGTTGTATTCCTTCTGATTCATAACCATCTGTACGCCGGGATGATCTTCCATGGCAACTTCCCAGAACTTGCCGCCAACGCTGTCTTCGCCCTTGCCCATGAAAATTTTCTCACATTCCCAGCGCTTGTCAGCATCAGTCATCGGGTATTTCTCAGTGACTTTCATGGTTGCCATGATCTGACCGGCAGCATTCTTAAGGGCAATCTCGTCCCCGGTGGTGATGGATTCGGCATCTCCCTTGGAGCAGGACAGGGTCACGGGTACGGGCCAGAAGGTGCCGTCTGTCAGCAGCATTTTTTCGCAGACACTTTTCCAGTCAGCCTTGTTCATGAAACCATTCAGGGGGCTGAAGCCGCCGATACCCATCATGATGAGGTCACCGTTCTCGCGCCCGGAAATGGGTATCGTTTTCAATTTTGCTGCTTTTTCCTGTTCGGCCTCAAGCTCTTTGCCGTGAAGCAGGCAGCAGACCAAGCCTTTTCCGCCATGCGGTGGTACTAATTTCGACATAATTCTTCTCCTTTATCAGTGAGTTATAAAGATAAATGCGGGCAACAGATAAACTGAACCTTGATTCATTTTCGCGCCCAACCTTATTAAGAGGAGCGGGAATTGTCAAGTAAAAAGTGGAACTCCCTAAGACTTTACTCAGGGGGTTCTTTATTTTTTCTGGCCGGTATATTTACCCAATTGAAGTGTTAGATTCCTGCCTGAATCGTAACAACAGACAATATTATGTTTTCCTTATTATTTGCAGGCTCTATCTTGGATTTTGCTGGATACAGTAAGCCGACACTGCTCATCATTATATGGATCGGTGGAACATTATAACGCGCAACTATCCATGAATGGTATGAAATAAAACAACCTGTTAAACAAATTTGCAGCAATAGACAATTGACCTCTAATCCAACCAATGGCAGGATATCTCACCGTTTCTGCCTCCCTCGCCTGCAAGTAATTCCTGCCTTTTTATTTTATCTGCTTTTTTTGTTGCCTATACCAAAATATGTATGCGATATAATGTGTGCATAAAAAATATCACAACTACATATTGGATGAAACAACCGGCTTAAAAAATTATCTGAAATAGGAAAATGGCCTCTAATGCATCCAATGGCAAGGGTTTTAAACGATATTGCCCCTCACACATTATCAGCAATTCCTGCCTTTTTATTTTTTTTATTTTTTTTTGTTGCCTATACCAAAATATGTATGCTATATAATGCGTACATAAAATATACTACAACAATATGTGGTATATTTTGTCTTGCCATAAAATGGCTCATTTTTATAAAAAATTACATGGCCGCATTATCACAGGCCGGTACTTTCAAGACTCATGGGCATACTCTTCGCGATGGCAACAGATCTAGAGGTTAGGGGCGACAACTCTTCCGGTTATTCATCCAGCGTGTTCAGACATTCAATCTTAGCCAGCAAACTTTTCTCAGCAAAAAGTCACTACCTTTTTCTACTAACACTGCAGCTGAAATTGACGTTTTCACAATGAAAACATACAATTTTATAGCATCGTTTTTTTTTATCCTCTCCCTGCTGCTGTTTAGCACAGTCTCGACCGGAGCCCTTCCCGCAGCCAACAACCAACAAGCCTCCATTGCAGGCACCGGTTTATCCCAGCTTTTTAGAGTATCGGTTGCCAAGGAGCCCATGTATCTCATCCTTATTGAAAAGAACCTGCAACGCTTAAGAGTTCTGGAGTTTGGCAATGAATTAAGAGTGGTTGCCGAATATCCATGCGCCACAGGTGAAAACATCGGCATCAAAGAAATCCGCGGGGATTCTAAAACACCGGAAGGCATCTACTTTATTACCCAGATTTTCAGGGATAATAAAATCACTATTTTCGGTGACAGGGCATTTCATCTTGATTACCCCAATTTCTTTGACAGGGAAGCCGGCAGGAATGGCGACGGGATATTCATTCATGGAACCAACAAGATGCTGCTGCCAAACAGCACCAACGGCTGCATCACATTGTCACTAAATGATCTCGATGATCTGGAGAAATATATCAACCAGGTGACCACTCCTGTCGTTATCGTGCCGGAGTTGGACTCAATTTATTCAATAAATATAGCAAGGCTCACCGAAGATGATTTCGGCCTGGCCAGGTCGTTGCTGCTTACCGAAGAAATAAAACCTGAAAATATTGAATACAACTATTTGTATATAGTCAACTTGGGCACCCAGACTGTAGCGGTAGGCGATTTCATATACCGTCCTTTCAACAGCTCCATCATGCGGGGGGTGAGCAGACTCTATCTGAAATACTGGCCATCCGAGGGGTGGATCCCGACTCAACGGATCTGGCGCGCAAGTCCACTGCAAATTTATCCGGAGGCAACGTTTAAAATTCTCATGACCCGCAAGAACCAAAGCCGGGCCTTAGCAGCCGCAAGTCAGCCCGGGAATGCTTCTATAGCTGCGGCTACAATGCCGGAACCGATGAATTTGATACCATAACCTAATATCGCAAATTCGGCTTTATGGGCACATTTACCCCGTTTGGCCCTCTAACCTCTTCTTTCTCTTTGAAAAATTAGCCACAATGTGTTATTTTATTTAATTGTCTCAATTGAGAGGCGCTAATTATTGTTAACTTTTTGGAAGTATTATTTAGTTTACATATGGCTCAGATTTTAACAATTACAGCTGCGCTGGCAGCTGCCCTCACTTCCCGAAATAACCCCGATATCTGCCACAGTCGTAAGACCAGAAACACATTCCGAACAAAATAAGAATGCAAAAGGTTTCATCTTTAAAGGAGAAAAAGCTTTGAGAAAAATTATGTCACCAATACATATCTGGGCTCTCCTGCTCGTTATATTCATTTTTCAATCCACCAGTCAGGCCCAGATAATTCACGAGGTTTTTCTTCCCAACACAGACCATGAACTCAATGTCTACAGGATATATGGCGACGAACCCGGAAAAACCATCATGATCATAGGCGGGATCCAGGGAGACGAACCCGGAAGCTATCTGACGGCGGATCTTTATGCTGATATCCACCTCAAAAAAGGCAACCTCATCGTTGTGCCCAGGGCCAACTTCTATTCAATACTGTTGAACAGTCGCGAAGGCTTGACCGGCGACATGAACCGCAAGTTCGGTGAAAATGACAATATCACGAAAAACCTCGACGAAGAAATTGTCATTGTACTGAAACATCTTATTGCCGAAAGTGACCTGCTGCTCAATCTGCACGAAGGCAGCGGCTTTTATTCCCCGGTATGGATTAACGACATGGAAAATCCAAACCGCTACGGTCAGTCCATAATCTATGATGCCGAACAGTACACTCTGCCCAACGAGCTTGGCTCACTCAACCTGGGAGGATTAGCTCGAAACGTCATCAAGAATGTCAACACCCAGATCGAAAACAAGCGGTATCATTTCAAACCCAATAATCATGACACGATTTCCGATAAAACCATACACCGTGAGCAGAGACAGTCAGCAACATTTTACGCACTTACCCAGGCTCATATTCCGGCCTTTGGGGTTGAGATCTCGAAAACCATAGAAGAGCTGCCGGAAAAAATATCACTCCATAAACTTGTTATCAATACATTCATGGCGCAGCTTGGTATTGTCCTGGATTCGCCGGGGCTGAATCTTGTAAAACCTGAACTTGATTATCTCCTGATCAAAGTCAATGAAGGGCCTTCCTTCGCCATGCCCCATGGTTCAACGTTGACCATCAATCCCGGGGATGAGGTGGTGGTGACTGATATCATTGCCAACTACAAGCGCGGAATGGTAGCAGACATAGACAGCCTGGGTACCCGTAACGACACCCATATCCCTTTCCGGATCTCTAAAAACACTAAGGTTATCGTCCGTAAAGACTCAGAAGAATGTGGCTGGGTTGAGCTGAATACCGGATCCGTTGATAAAATGCCAAAGTTTTTGCTATCTCATGCGCAGCCACCACAAATAGAAGCCCAGGAGCTTCTGGTAAATGTAAATGACTCAATACAGAGACTTCGAGCTGGAGATACGCTGCAAATAGATCAAGACAGCCGGCTGATACTCAAGGGAATACGAACGAACATTCCCCACCTGGATAATGAGGTCTTCATTAACTTTAAAGGTTTTGCGCCGCCCAAATCACTCAATAATGGAAATGATCTCGACCATCCTATATACACCAAACAGGATCTCTGGCCCCGTTATTCTATTAATCAAGAAGGAAGAATTTATCCAGTGGTAGCTACTTACCAAGACAGGACCATTGGTGAGTTCTGGGTAGAACTGACAAAGAATTGAAGCTGCCGATCACCCTGCTTATAATTTTGCTGAACTTCTGAAAATATGGCTACAATGGGGCCATTTCCAATAATTTTACAACCGTGATAATCCCTTAATTTTTTTCTGCACTTCCTTGCAGAATATCAAGGCATGTCCGCCTCGATAATGCTGCAGAATTTGAGGGAGTTTGCATTCTCTTTCTGAAAAAAGAACATGATTACTTCTTTCTCTTTGAAAGATTGACCACAATGTATTAATTAGATGATGCAATAATGCAAGCAGTCCCCGCTTATCTTAACTTTTTAAAAGTATTAAGAGGAAAGGTTACATATGGCACGGGTGTTTAACAATAATAGTTCCACAGACAAAACAATCAGGGCTATTGATCGTAAACGGGAGCAGGAAAGGCGCTTCATGCTTTCACAGGCCTTCAAGAATGCCGAGGAAATTTCCACAAGACTTGTGCAGCGCCTTATCGAGCGCCATATTATTGAAACCACTTCGGAACAGGCTATGCGGGAACTATTTTCCGATCAGCTCCGTGCCATATCCAACATGGAAGAATTCGATATTCAATTCAAGATCGCCCCTTTGCGAAATCTTGCCAATGATCCTAATTTTATCAGTCTTTACCTGACCCAGTATATAATTGAGGATCTCATCGACCATCCCAAGGTTCAGGATGTCTTTGGCGACGACCTGGATATATATCTCACCGTTGATTCAATTCTCAACAAGATCAGACCTTCTTAGACTATAACGCAGGTATTTTTATAACCCGCTTCCCATGCAGCTTCAACATCCTGATGCAGTTCCCTCTCTCGTTTATGCCAACCAGCATGGCGAAGTAAAAAACTTTCCGAGTCTCCATATGGCTGGAAGGAGCGGTAACTTTTTTTACAAACCCGCACTTGAGGACCTCATTCCCCTGCCTGAGGGAAGTGAGCTTTTCCTGCTGCCTGAAAGATTGCCCATCGGCATTGCACCGGGCAACGACAATCCGCATCTTTTAAACCACGGCCCGGACGGCTTCCAGGAAACGATCCAGGCTGTGGCGGCTTTTATGGCCCCGGCCCATACAGCCATTTACACTGCCGCGTATGAACCCGCCAAGGCTGACCTTGCCCCCCTGCCTCTTTTCGCTTATACGGCTGTGGGCTGGCACGCCGGCAGATTCTGGGTCGCAGCATTCCGGAGTGATCCTGACAAAAGGCAGGATGCCCGATCGTTTGACAGTGAGAAAATAAAAAGGAAGACAATCCAACAACTGGAAAAAAATCCCCGGAACCGGCTTATCCAACACCTGGGAAAATGCTGTCTTACCTATGGTTGTCCTGCTGCCCGCAACTATTTTCTCAGTCGTTGGGAGGCCCCCCTTCCAACGTCACCGACATGCAATGCCAGATGTGTAGGCTGCATATCACTGCAGCCGTCCGGCTGTTGCCCTGCAACCCAGGATCGTATCAACTTTGTCCCAAAGATTGCGGAAATAGCCGGTATCGCCGTGCCGCATCTGCAACGGGCCGATCAGGCAATTGTCAGTTTCGGTCAGGGATGTGAAGGGGAACCGCTGCTACAGGCCGACATCCTCGAAAAGGCAATTCGATCAATTCGCGCAAGAACTGATCGTGGCACCATCAACCTCAACAGCAACGCCAGTCTGCCTGGCATGATCAAAATTCTTGCCGAAGCGGGTCTGGACAGTTTACGAGTGAGCCTTAACAGTGCCCGGGCAGCATACCATACCCGGTATTACCGCCCGGTTAACTTCTCATTTGCTGATGTTCTGGAATCCATAGATGTTATGAAAAAGGCAGGTAAATTCGTGTCCCTGAATTATTTTATTCTCCCGGGCTTTACTGATGATCCGGATGAATTTGCTGCGCTCTCCATACTTATCGATACCTACCAGCCTGATTTGATCCAGCTGCGTAACCTGAATATGGACCCGGACTGGTATCTTGAGACTGTTCAGTATCAACCGGAATCGCCTCCCATGGGAATACGAAATTGGCTTACCAAATTGAAAAATCTTCACCCTACCCTACGCTTCGGGTACTACAACCCTTCGTTACGCTGACACCAGTGGGACACTCTGAAAAAAAGCAAGGTCAAACTCCAGCCTGTAGATCGTAATTTTTTGAAAATAATCCATGGGTTCCAGAAAAATGCTCTATTGCCCAGGTTTTAATTTTGCTTCTCTAAAGAAAGTTATTTTCCACTTTGTCGCTATTTGATTGACCTTTGTGTCAAATTTGCCTATCATTTCAAGGAATGATTCTCAGTAAGCATCTCTTAGGGAGGGTGTGCCGTGATGAACGAATTAGACAAAAATATGCGGCTGACCAGTCAACGTCAGGTTATTTTAGAAGAGCTCAAGAAAGTAAAGTCTCATCCCACCGCCAATGAAGTTTATGATATGGTGCGGCAAAGACTGCCCAGAATCGGGCTCGGCACCGTGTACCGCAACCTGGATCTCCTGGCGGAAAAAGGTGTTATCAAGAAACTCGAGGTTGGGGGAGAACAGAAACGCTTTGACGGTGACACTTCCCCGCACTACCATATCCGCTGCGTGGAGTGTAACCGGGTTGAGGATATCTTTATTGCAAGGCACAAGGACCTGGAGAAAAACGCCGCCACCTGCTGCAATTATAAAATACTGGACCATCATGTCCAGTTTTCCGGTATTTGCAGTAACTGCCTGGGGAACGCCTAGTTACTATTGAAAGCGAACCTTGGCAAATCTTCGCTTCCCGACCTTGATAAGAACATCATTTGTCGGTTGCACGGAAAATTCAGTATCAACCACTTTCTCACTATCCAAGGTCACGGCCTGCTGTTTTATCAAACGGCGCGCCTCTGAAGTTGATTCCGTCAAGCCGGCCTCAACAAGAAGTTTCGGCAGCCAGACGGCTCCATCTGCTTTTTCCAGCACGAGTTCCGGAATATTTTCCGGCAGGCCATGGTGTTTGAAAACCTCCTCAAAAGACTCCTCGGCCTTCTTGGCATCATCGGGGCCGTAAAACCTGGTGGTAAGTTCCCGGGCCAGTTTCTTCTTTACTTCCTTGGGATGTCTTTTCCCGTTTTTCATTTCTTTGGCTAAAGTTTCAATCGCAGCCGAAGAAAGGTTGCTGAGCAGCTCATAATAACGGAACATGAGGGTGTCCGAAATTGACATGACCTTACCGTAAATATCATCTGCCGACTCAGTAATGCCTATATAATTGCCCAGGGACTTGCTCATCTTATTGACCCCGTCCAATCCTTCGAGGAGCGGCATGGTAATAACGACCTGGGGTTCCTGGTTCCAGGAGCGCTGCAGGTCACGTCCCATAAGAAGATTGAACAACTGGTCGGTACCACCCAGCTCCACATCTGCCTCCAGGGCTACCGAATCATATCCCTGGATCAGCGGATACAAAAACTCATGAATACTGATAGGCTTTTCATTCTCGAACCTGACCCTGAAATCCTCGCGCTCCAGCATCCTTGCCACAGTAAGCTGTGAGGCCAGCTTAATCATGTCATACGAAGTAAGTTTACCGAGCCAGCTGCTGTTGAAAACCACCGTTGTTTTTTCCGGATCAAGGATCTTGAAAATCTGCTCTTTGTAGGTCTCGGCATTTCGGGCAACATCATCAAGGGTCAGCGGCTTCCTGGTCTCTGATTTACCGGTCGGATCGCCGATCATTCCGGTGAAATCACCAATCAGAAAGTAGATGTCATGGCCCAGATCCTGAAAATGCTTCATCTTCTGGATCAAAACCGTATGGCCGAGATGCAGGTCAGGCGCCGTGGGGTCAAAACCTGCCTTGATCTTGAGAGGCACACCGCTTTCACTGGATTTTTTCAATTTGCGCACCAGGTCTTCACGGGATACCACGTCAACAGTGCCGCGCTCAATCAGTGATACTTGTTCATCAATGGTATAGCTCATAAACTTCTCAGATCGCCCTAAGTTCGTTTTCTTCGCTGCAGGCCGGTTTTACTTGGCATATTCAACAGCCCGTGTTTCCCTGATAACCGTTACCCTGATCTGGCCCGGATAGGTCAACTCATTTTCTATTCGCTTGGCTATATCCCTGCTCATAAGGGTTGCAGCACTGTCGGTCACATCTCCGCTGTCAACCATGATACGTAAATCTCGACCCGCCTGGATCGCGTAGGACTTCTCAACACCCTCAAAGGAATTGGCTATTTTTTCAAGATCTTCAAGGCGTTTGACATAGGTTTCCAGCATTTCCTTACGGGCACCGGGCCGAGCGCCTGAGAGTGCATCAGCAGACTGGACCAGAACGTCAAGAACGCTTTCCGGGGGCACATCTTCATGGTGGGCTGCAATTGCATGAATTACATCCTGCGGCTCACCGTATTTCTTGGCAAGATCACTGCCGATTATAGCGTGGGAACCTTCCACCTCATGGTCAACTGCCTTGCCTATATCATGCAACAGGCCTGCCCTTCGTGCCTGCTTGCTGTCAATGCCGAGTTCATCAGCCATTATACCGCAGAGAAATGCAACCTCAACAGAATGCTGCAGCATGTTCTGCCCATAACTGGTTCTATATTTCAAACGTCCCAGGAGTTTGATCAGCTCGACATTGAGCCCATGGACTCCCACGTCAAAAGTAACCTGCTCTCCCGCTTCCCTCATGGTCACTTCGAGTTCCTTTCCAACCTTTTCCACGATTTCTTCAATCCGGGCCGGATGGATCCTGCCGTCAGCAATCAACTGCTCCAGTGAAAGCCTGGCAACTTCGCGACGCACGGGGTTGAACCCGGAAAGGATGACAGCTTCCGGGGTGTCGTCAATAATGATATCAATGCCGGTAGCAGCCTCCAGTGCACGGATATTCCTGCCTTCACGGCCAATGATCCTGCCTTTCATCTCCTCACCCGGTAGGGGCACGACCGAGACCGTCCTTTCAGCAACATAATCTCCTGCATAGCGGGAAATTGCCAGGGCAAGTATATTCTTGGCCTTCCTGTCTGCCTGTATCTTCATTTCATTTTCAATGAGGACCAGTTTCTTGCCAGCCTCGAGACGGGCTTCACTCTCGATACTTTCCATGAGCATCTTCTTCGCCTCTTCTCTCGAAACCCCTGCTATTTTCTCAAGTTTGAACCTTTGTTCTTCAATTAAGACCTCTGCTTTCTTCATTTGCTGCTCAAGCTGCTTTTCCTGCTGCACAAATAAGTGCTCACGCCGCAGCAGGTCAGTTTCCCTCTTGTCCAGCAAATCAATTTTTCTTTCTATCTGATCAAGTTTCTGGCTCAGGCGTTTTTCTTCAAGGATAACTTCTGACTTTCTTTCCCGGATATCCTTTTCAGCTTCCTGCTTCAGCTGATAGGCCTCATCCTTGCTCTGCAGCTGGGCCTCCTTCGTGATCTGCTCAGCTTCGCGGATGGCCTTTTCAATAAGCTGCCGGCCCTGGATCTCGATATTTTTTTTGTGGATTTCAGTATACTTTTTCCGGAGATATATGCCGACAGCAATGCCGACAGACATACAAACCAGAACAAGTGCAACAGCCTGGATTGATTCACTGAATATATTCACGGAGCCAAACCTCCTGGTATCATAATGACGCCTCCATCCCTGCTGCTGGCCTGAATAGAATGACCACCCAAGAGGATGAAAAGCTTTTGCTTGAATATACTTAGAGGAAAGAACTATGGAAGGGAGAACAATCTTGGGTGTGCAGAAAAGCCAGCCCTATAAACCCTGGCCTTCTGTTATATGTTACCCCTGGATGGCGGAAAGTTGGCTGATCGCCTGCAACTTTCTTGAGAGGTCATTAATATACTAAGCTCCCCAAAACCATTAACAGGAAATCAACTGCAGAAAACTTATCGAACAATTACCCAATATTGTAACATTTCAGGTGTGTCATTGATTGATTGCTTTTTATATCAACCTGATCCTTCAGGAATTGTTTTTGGCAGTTGATAACTCCCGATCTTTCTCTAAGTTCCTCGATTATCTCTTTCAAGGGGCCTGAAAATCAAATCACAGATTTTCAGGCCTTATATATAAAACATCCCGGGCCCATAAACGGGAACCTCAGATGTGTTATAATCTTAATAATTCCCCCACCCTGCCGTGTCAACAGAAAGATAGAACCTAACATGCGCTAGGTGGGCAGTGCTCATAACCCCTTCTAGTAA
>LJTK01000132.1
GGGTCCTCTGACTGCTCCTGCGGCACACATTTGTTCAGAATGGAAGAGAACCCTCTCCGTTCTCCAGCGTTTATTGAGCTGCTTCAGTACTTCAGAATAGACAGACTGGAAAAGAAGCTGTAACAGTACATGCCTGGAGAAAGCATTATACGCAGGCTTTCTCTTCCTCCGTAGCAAACTCGCCATAGACATACTTTACAATTCCCTTGGGATCGCAGGTGATACAGATATCAATGCCCTGTATAAGCTGTACTCCGATAAACTGCATTGAAGCCCTTTTAAAATTTGTGTTCTGGAGGCTGGTTACGATCGATGCCTTGGGCCTGGAAAAGGATTGGCCGCAATTCAGGCAGATAAAGATGAAGTTGTCTTTTGCCTTTTCCATGCAGACAGAGCATACGTAAAGGGGGACACCGGGCCTTGCCTCCACATGCATTGAAGTGAGTTCCTTCCTGCATATAGTGCACTGATGCATTTCATCATACATGCTGTCACCTCCCTGTAACTGAAGCTTCCCTGCTTACCTCTGTAATCGGAACAAAGAAAACTCAACTTGACAGAGTCAGCATTCATGTAATGATATTGAATGAAAAACCGATGTCTTCAAAGGCAGAAAGGGAGACAGGAGGGATTAAAATGTCCGGTATTCCCAATGAGACAGCAATAACAGGAGAGAAGGAAAATCAGGGCCACCTTCTTTTCTCCCACTCCAGGGCTTTTTGATAATCTTTGAACTTTTTTTCCCGTCTTTTAAATTCTTTTCCATGCACAGACCTTCGTCCCTCTTTTGTACAGTCCTTCATGTCAGCATGCAGCATTTCATGGTATACAATGTAGGACAGAAAGTACTTCGGCACATGCCTGCTGTCAAGAATAGGGTTGATGCGAATCAGGTGGGTACTGCAGCAATAACTTCCCAGTGTCCTGCTTCGTGCCGCACGTCTGGGCCCCTTTAAGCCCCATGTAATACGGGCAGTTACCCGTCCTGCAAAATACTCCTCATTGACTGATTGAAAAATCTCTCGCAGGTCCCGGTGATTGCCCCCTGTCCGAATTCTGATCTTTCTCGGCTTCCCTCTTTTTATAACACCTGCATTCTCTTCGATGAACTGTTTTATCCCTGGAGTGTCAGCCTTTCTCTTCTTTATGTAATCACCAATTTCCCTTAATACTTCGTTTCCGGCTGAAAGAAACATCCGGTGGAGTCTGACCTTTGCATCACTGCCACAGGCCTTGATAGAGAGCATGCTTGAGGAATTGTCCGTTATGACAAGGGAAATATTTTTTCGGGTCACACCTTCAAGAAAGGACCTGATCGAGTCCTCACTATGGTAAAAAGGAAGGAGCATCTGTCGCATGATAAATTATACCCTAAACAGTGCTCGTAACAGAATGGCAATGATGTATGTGCAGATCAACGTGGTAAGACTCTTAATGAAAGGCAGGTTAAAATTAAGCAGTAGATTTCAATGAACTCACATAATCCATGTATTTCTCAGAGGGTTCTACCAGGGCAACGCCGATGCCGTCATAGCATTCGCCTGACTTGGTAATTCTCTTGACCTTTACATGGATATTCACCATATCCTCTGACAGGGGGAGAGAGACTTCAAATTCAGAATCAAAAGGGAAACACATCTCATTTGTGGTGATATACATCCCCTCCTCTGACAGGTTTATGATCGTGCCGAAATATTCCCGGTGATTACAGTAAAATTCCACTTTCAGGTTTACAGGCAGCCTCTCATGCGTACGTCTATCCATCCTGTAATATCCTCAGTCCTTCATGGTCTCCAGCCAGAGGTCATAGGCATAATCCAGGATCTCGAATTTTGCATCATTGCCTATCTCATGAATTCGTACACCGGCCAGAGCCCCCCCTTCATTTTTTTCAATCCATACAACATCACCCCTGACAGGGATATTATCTTGTCTATGAGGCATTTGTATATTGAATTCCATGATTTTATCGTATTTAAAATCAGAGAGTTCAGACTGAAAACAGAAACCTTCACGGGAAAAGTTAATCATCACGCCGTTGGTAAAACTGTCATCCTGGTGGGGTGCCTTAAACTTCAGATGAAGCGGGACATCGAACCTCATGAATTTTCTTCGTTCCATCATCATTTTATCCATGATATCTCCTGTCATTTAAGGTCTGTCGCTCTATAGTTACTTAATTGAACATCTTTTTCAATAAAAATATTCCGCAATGTGGGTAAAAGCAATTTCAATGCCAATTGCAACTTCCTGAATTTTATACATTCATTTTCAACGCAATTGCCAAAAAAGCGTTAACAAAGTGACATGAATCAAAGAGATGACATGTCAGAATATCAACGAGGGAACATTGGAAGGCAACAAGAAAGGGAGATCAGGAAACAAACGGGAGTTGACCTGAATAGCCGGCGTCAAGCTGTTTCTGTTATGGTAGCGCTTCAGATATTCAGGGGTGAACTTCGGGGTTATTTACGTCTTTTATATTTTCTGCCTGCAAGCACTGCAGCGCCAACTATAAATAAGAGGGAGCTGACTGGTTCAGGGGCCACCGGAACGCTCGGTTGTCCACCGTCAGTGTCATCATTGTCCCATTTGCGGTCATCCCAGTCCCACTTCCTGCCTGCATGATCATCTTTATCCCCTTTGTGATCATCCCAGTCCCATTTCTTACCGGCCCGATCATATTCACTATCATTGTCCCGCCTATGGGTTACATCGCTTTCGTCATTTTCATCGTGGTTCCATGAATCGACCTTGGCCCAATGTTTATCCCCGCTCTCATCGTGCCATTTCTTTCCAGTATTGTCATGATCATATGACCAGCTGGAAAAGAAATCCCCAGACGGTAAATATTTTGACCCTTCATCGGAACCGGCAAGAGACCAATGCAGACGGGAGGTTGCATCGGCATAGCCGGCAATCGCAACAGCAATTACAATAGTCGTTATAAAAACAGATATTCCTTTACCCATGACTCTTATAAAAAAGAATTGAATTTGGGAGATAATTTCTTGCCATTCAGTTTGAAGCCTTTATAGATCTCACACATCTTGAAATCTGTTGTGCAGAAATAAACAGCCTTTTCAATATCCTGGCTGTTCATCTTTACGCAATAGCACTCTTCAAAGGGCTTCTGCAGGTAGGGGCAAAAATTTCTCTTTATCGTTGTCTTCATCATTTTCTGTAACACCTCGCTACTCATCATTGACTGCATGGTGTATAGAGAATGCAAAAGACATACCAGCTGAGAGGAAGGATTGGTATATTTTTTTTGCTTATTAATCAATCCATTAGAGGTGAGAGTCCTGCACAGGCATGGCCCTGCTCAGGTTGTGGCATATGAACCCCTTGTGCCAGACCTGTGCCATGTCACACTTTGCCCTCTCTGTGATACCTATTGGATGAGAGGTAAAAAAGGGAGGTGTAGTCCTATCAATATGATCAAGGGTGCTCATGAAAAAAAGGGAATATGAAAGAGGAAAAAACCTTACAGGGATAAAGCCTTATCGGTCCAACTTGCTCTTCCGGTACTGTATATAAATATCCCGAACCGCGGCATAGGGATCAAGGGCATCTTTCTTGATTTCTTCGTATTCACCAATAGAAAGGGAAGCCCGGTTAACAGTATCTCCAACCTTGATTGCAAACTGGTCGATAAAGGGCTCGATATAATTGACAGGTTCCAGGAAATAATCTCCTGCATAGCCTATTGAGTCCCTCAGAGTGGAAGGCCCAAGAATTGGCCAGTTAATATAAAAACCAGGTGCAAGTCCCCACACACCCAGGGTCTGGCCAAAATCCTCATCCCGCATGGGAATCTCCAACTCGGTCTTTGCATAATCAAAAAGTCCCAGGACCCCGACTGTGGAGTTAACGCCAAAACGCACCAGTTCGTCTCCAGCATATTCAATTTTGCCCTGCAGAAGATTATTGACGACTCTTACGGGGGTCGAAATATTATTAAATACATTTTTGACTGATATCCGAACTTTTTCAGGGACGATTTTTGAATACCCCTTTGCAACCGGTTTCAGCACCCAGAAATACAATTTGTCATTAACGTCAAAAAAGAAGCGGTTGAGCGGCTCAAAGGGATCGACGATTTTTACACCAGCTTTATCTTCTTCGAGATAATCCTCATCTTCCTCCTCAAGAAATTCCTCATCTCCCAGAGCTTGCGCATACCTGTCCTGCTCCTTTGTATCGGCCTCGGCGTAAAACTGAACTCCAGAGGGATCAGCGGCTGCTATTGACGGGATAATCAGGGCTGCCTTGAATTCAGCTTCTGAACGTGTAGAGAGGTCTGCGGCCATCAGCGGTACTGCTGCCACAAGCAGAATCAAAACAATCAAGCTGAAGAGTCCTTTACCTTTTTTCATCGCACTTTTTTAATCTACCGTATATTTGCCTCTGCAGGCAAGCTTTTTTCTCATTTAATACTATATATATCGGTACGTTGCAATAAAAACTCAAACAAACAATGATACGAAGACACACTATATCACCAAAGCGGATAGACAGTCAAGGGTAATTATTATACGATTACATTAGAGAAGCACTCTATAAAGCAGGTCATCTGTCATGGAACATGTATCTGTCGTCGATACAGAGGCTTTCACCCAGGAAAAGCTTCGGGAACTGATTGCACACTATATTGAACCCGGCCGGATACCGAAAATGATCAAAGTCATTACCGACACATCAGATTTCTTCAGAGTAGAATATGACAATGTGCTTCTGCTCGAAGGACATCCCTATTTTATACGGAACTATGAGCGTGAGGGACGCTTCGGGATAGACGAGCAGCCCAAATTCTGGGTTAAAAGGGCAATAGACCTCACTGATGGAAGCATGAAAATAATCAAAATGGTCTTCCATGAGGAATTCAGGACAACAATAGGGGAGCTGTCTTTTGACTGTTACCGCAGCTCAAAAAAAGAAGCGAGGATTCTCACCGTCGTTAAAAATCATTCAAATTTCATGCAGGGATCGGCTGTCACGGATTCTGCCGGCAATCTAGTCAGGGTTATTGACTATATCCCGGGCAAGTCAATAGCTGACTCTGTCCAGTCGCTTGCAGAAAGCCATGAAGAATACTTCCACACTCATTTCCCCTCAGTGCTGGATAATTTTATTGAACTTGTACAGGCCATTAAATTCCTTCATGATCGTGAGGAAAAGCATGGCGATATTCGTCGGGACCATGTTCTCTGGGACCGACAGAGTTCCTCCTACCGCTGGATTGATTTCGACTACAATTATCTGCATAAAGAAAACATCTATGGATACGATCTGTTCGGTCTGGGCAACATTATCATATTTCTTGCCGGATGCGGGGATATAACCGTTCAGCATCTGAGGAAATACAACGAGCAGGCCTTCAACAGGATCGTTGAAAATGACCTGAATATAATTTTCAATAACAGGGTCGCAAACCTGAGAAAAATTTACCCCTACATTCCCTATGCGCTGAATTCCCTCCTTCTTCATTTTTCTCTGGGGGCGCCTGTATTTTATGACGAAACCGCGCAGTTGCTGGATGACCTGGGAGAGGTCAGAAGCAGCCTTTCATAAAAAGGAGGGCACCATGAATGCCGAAGGTACAGAGGTCAAAAAAACAGCGGGCGAACGCCACATTCTTCTGGCACTTGACGAGTCTGAAAATGCAAAACGAGTAGTACTCTATGTCGCAGACTTTCTCGGAGGGGTGCCCGGATTTCGCGTAACCCTTCTGAAAATTATTCCGGAACCGCCGGAAGACTATTTTGAAAATGATCGTGCACGAAAAGAATGGATAGAAAATGAACGCGAAAAGGGCACTGCAATGCTGGAGAACTTTCACTCCGTTCTTGTACACTCAGGATTCAGAAATGACCAGGTATCAACAGTGGTCAAGCTTAAACCCTGTCCATCTGTTGCTGACTGTATCCTTGAAGAACAGCAACGACTCCACTGCTGTACAGTCGTGCTGGGGAGGAGAGGAATATCCAGGAAAGAAGAGTTTATCTTTGGAAGCACATCAAGCAAAGTTCTTCATTCAGGAAAAAATTGTGCTGTCTGGGTAATTGAGTGATCCTGTTCCGCTGATCTTTCTTCATATATTCTTCACAAATTAGGAGCATGGTATAGACAGAAAAGGAAAGGTAATTTAAATGATGAAGAGTTTATTGAAGATATTTTTTTTATCCGCTCTGGTTCTATCCATGTCAATGTCAGTTGCGTCATCAGGCACGCTTGAAACTGCTACCTTCGCCGGAGGATGTTTCTGGTGCATGGAACCGCCTTATGAAAAGCTGAACGGTGTCAGCGAGGTAATTTCCGGCTATACGGGAGGCCACAGGAAAAACCCGACATATGAGGAGGTATCAGAGGGCACTACCGGTCACACCGAGGCAGTGCAGGTCAGGTATGACCCGTCAATAATATCATATGAAACGCTCCTCGAAGTATTCTGGAGACAGATTAATCCTACAGATTTTGGAGGTCAGTTTGCCGACAGGGGTTCCCAGTACAGGACTGCAATTTACTATCACTCTGCAGCGCAGAAAGAGCTTGCCGAAGCATCAAAAGAGAAAATGGAAACTTCAGGAAGGTACGATAAACCAATCGTTACAAAAATTCTTCCTGCTGAAGACTTTTATGTAGCAGAGAAATATCATCAGGACTATTACAAGAAGAATCCAATTCGCTACAAGATTTACCGCTATGGCTCAGGCAGGGACCAGTATCTCGATAAAGTCTGGGACAAAGACAGAGAAGCAGCAATAAATAATAAAGAAAGCGAGGTATTTGTCATGCCTTCAAAAGAAAGTCTGCGTAAAAAACTGACGCCGCTTCAATATAAAGTCACCCAGGAAGACGCCACAGAAAGGGCCTTTGACAATGAATACTGGGACAACAAAAAAGATGGAATCTATGTAGACATTGTATCCGGTGAGCCCCTTTTCAGTTCCCGGGATAAATTTAAATCAGGTACTGGCTGGCCCAGTTTCACCAGGCCTCTTGAAGAAGAAAATATCATTGAGAAAGAAGACAACGGTTTATTCATGAAAAGAACAGAGGTGCGCAGCAAGAAAGCTGATTCCCACCTCGGTCATGTTTTTCCTGACGGGCCTGCACCGACCGGTCTCAGGTACTGTATCAATTCAGCGTCCCTGCGTTTTATTGCAAAAGAAGACCTTGAGAGAGAGGGGTACGGCACCTATCTCAAACTTTTTGAGTAAGTCCGTTATTCCCTAGCCACAGGAATATTTGCAATAGCCCGATAACCAGCAGGCTGAAACCCTCGAAAACAGAATGAATCAACAGGTCATTGAAACATATACCCTGATTGTGCCCGATAGAGATACATAGTTTTTTTGAACTGAAAAGAAATGACTTGCATCTCTACTGAGGGTGTCGTAATTCTGTTTTCCCGGCATACAACCTGCTCTGTTTATGAATTCTGGACAGTGACAGTCAAATCAATGAATTGAAAAATCTCTCATCATCATGGAAGAATAGGAGCGCATTCCATGAAGAACTGGAGAGACAACATTTACTTTGTGCTTGTAGAGCCCACCGAGCCGGGCAATATCGGCGCCACTGCCCGGGCAATAAAAAATATGGGCTTTAAGAACCTCTGCCTTGTCAACGCTCCTTCCGTCGAGACCGAGGAAACAGCCATGTTTGCCCATAATGCCATGGATATCCTTGCCTCTGCAGAGACCTACCCTACTTTGAAGGAAGCTTTGAAAGACAAGCAGTATGTTGCCGGCACGTCCCGCCGGAGAGGCAGAAAACGGGGGGCATTCATACCCGTCGAACAGGGGACACGTCAGTTGTATGAACTTGCCTCCACAAATAAGATTGCTGTCCTTTTTGGCAGGGAAAGCAGGGGGCTCTTCAACGAAGAGATTGAAGAATGCGGGTTTCTCATGACCATCCCCGCCAACAGGGAACACCCCTCCCTGAATCTTGCTCAGGCAGTGGTCATTATAGCCTACGAACTCTCAAAAGCTGAAAATCGGGAGTCCAGTGAGTCCTCTGGCAACCTGCTCTTTGCCAATCCGCCAAATCTCATAAACCACAAAGAACTGTCGCATTTATTTGACAGACTGGAACAGGTCCTGCAGTTACTCGAATATATCCCCGATGACGATCCCTATCTGCATAAAAAAATCATGCAGAACCTCAAACACTGCCTGGGACGTTCAGGGCTTACTGACTGGGAATTTGGAATGTTTCAAAGCATCTGCAAACAGATAGAGAATAAACTGGGAAG
>LJTK01000085.1
CTTGATACGGGAGTTTCAACGCTTCAGTTGAAATCAGAAGACAGGGGTTTCAGTTTTCTCAGCGATGCTCCTCTTGATATGAGAATGGACATGAACCAGAAACTTACAGCGGGAGATATTATCAGCAGGTACAGGGAAAAGGAGCTTGCAGACATTATATGGAGATATGGCGAGGAACGGTTCAGCAGGCGAATAGCGAAAGCCATCATTACAGTCCGGCGGAAGCAACCGATAAAGACCTGCAGTGACCTTGCATCTATTGTTGAAAAGGTCATAGGGAGAAGAGGAAGAATTCACCCTGCCACAAGGACTTTTCAGGCGTTGAGAATAGAGGTCAATAAGGAACTGGATGAGCTCTCAACCGTTATTGAAGAGGGAACTGAGCTGCTTGCTCAGGGCGGAAGGATGTGTGTGCTGTCGTACCACTCCCTTGAAGACAGGATCGTCAAGAATACCTATAAAAAGCTGGCTGCCGAAGGTTTGTTCAGGATCATTACAAAGAAACCCATTATTCCCGGAGAGGATGAGAAAAGGTCCAACCGGTCATCAAGGAGCGCAAAGCTGCGTGTCCTGGAGAGGGTGCAGTGAACGGGCGCTCTCGGGGAAGAAAAAAAGGGGTATTCCTTAAATTGTTCATTGGTGTATACATGGCTTTCTGTCTTTTTTCAATTATCTGGCTCAGAGCCGCAATCGTAGATCTTGAATATGAACTTGGTGAGCTTGACACAAAAAGAGTTGCCCTCCTGCGTGAGCAGAAGATTGTCGTTGCCCGGAGATCCAACTTTTATTCATCAGAGAAGATAGAAAAGGTGGCCATGAAGCGTCTTGGCATGGCCCTTCCTGAACGGGGGAATATTTACTATGTGAATGCTACGCCCGGGGCATCAACCTACAGGACTTCCATGAAGTAGACAATTATATTTATGAATGGAATGTTCACTGTCAAAATTATTGTATTGTGGGATGAAGAGTAGAGGACATTCATGAAGTCAGCAGGATCGTCATACAGAAAAAGAAAGCATAACGGTACGCTGGGGCTCTTTGACAGGGACCTTACAAAGGAGCAGCTTAATAAAACCAGAAAAAGGGCGGTGGTGTTGATGACCGTCATCTTCTTTGCTTTTTCCATTGTCGTTCTCCGGCTGGTTGACCTTATGATCTTTGACCACGATAAACTCTCTGACCGGGCAGCCCAGCAGTATATCCGTGAAGAGACCCTGAAACCCCAGAGAGGGATTATATGGGACAGGAAGATGAGGGAAATGGCTTCAAATATTGAGGCTGATTCCCTGTATGCGGTACCTTCAGCGATAGAGGATACAAGAAACCTTTCGAAAAAGCTCGCTCCTTTAATAAAGGTGTCTTCAAAGAAAATCAACATGACGCTTCTGAGAAAGAAGAAGAGAGACTTTATCTGGCTTGCCAGGAAAATGGACAGGATTGCCATAGACAATATCTATGACCTGAGGAACCGCTTCGGGAAAAATAACCTGGGCTTTATTACCGAGTCAAAGCGGTATTATCCCAAGGGAAGTACTGCATCACATCTCCTCGGATTGACCAATATTGACAACAAGGGCATCTCCGGTATCGAACTGATCTATGACGATTTTCTTAAGGGAGAGGTAAAAAAGATATCCCTTGACAGGGACGCTCGCGGAAACAGTCTTTCCCGTGGAATTATGGAAGGCACTCCAGGCAACAACCTTCTGCTTACTGTTGATGAAGGCCTGCAGTATATTGTTGAAAGAGAGCTCTCAAATGCCATCGCTGAATGGAAGGCAAAGGCAGCAGTGGCAATAATGATGGATCCAATGACGGGTGAGATTCTTGCCATGGCAAACCGGCCTACCTTTGATTCGAATGAGCCCGGCAAGTCAGGCAGTTACGCCCGCAGGAACAGGGCGGTTACCGATATGTACGAGCCTGGATCAACATTAAAAACAATGCTTGCAGCAGCTGCCCTTGAGGAGCAGACATCGGACATCGACGATGAATTTGATGTATCCCAGGGTTTTATCGTTGTGGGAGGCAAGAGGATACGTGATGTGCACAAGGAGGAGATCCTTTCTTTTAGTGAGGTTATTCAGAGGTCCTCCAATGTTGGGGCCGTGCAGATTGGTCTGAAACTGGGAGCAGACAACTATTATAACTACCTGAGAAAATTTGGCTTTGGTCAAAAAGCAGGTATAGACTTTCCCGGAGAAATAAGAGGCATCCTGAGAGACCGGCAAGACTGGTCCGGCACGTCACTGGCGGCACTTTCCATAGGGCAGGAAATTGGTGTAACACCACTGCAGATTTTGAGGGCCTATGCAGCGATAGCCAATGGTGGTCTGTTGATGAAACCCTACATAGTGTCAGAAATCATTTCCGCTAAAGGCGAGATAGTAAAACGCAATGTAGCCACTGCTGAACAAAGGGTCGTATCAAGGGCCACTGCTGACAGGGTGAAGGAAATTTTAAAGACCGTTGTTGAAGAGGGCGGAACAGCGCAAAAGGCGAACATTGAAGGAAACCTCGTTGCGGGCAAGACAGGAACTGCGCAGATATTCGACAGCGAAAGAGGCAGATACGCACGCAGCCGGCATATCAGTTCCTTTGTTGGATTTGCACCAGCTGATGATCCAAAGGTGGCCCTCATTGTTGTTGTCTACGAACCTGAAGGGTCTGCCTACGGAGGAGTCGTGGCTGCTCCTGTTTTCAGAAAAATTGTGGAACATTCTTTTGCCTATCTTGAAGTGCCGATGGAACGCAATGAGAACAGGATTTTTCTTGTTAGTAAATGACGCTTTCAGTACTTTTAGAAGGCCTTTCTGTAAGGAGGATGGAGGGCCTGCTGACAGTGGATATAAAGGGCATTGCCTATGATTCGAGATCAGTAAAAAAAGATTATCTCTTCGTGGCAGTAACCGGGTATTCTGTTGACGGCCATGATTTTATAGATGATGCCATAAGCAGGGGGGCTGCTGCAATCATTACGGAACGGGCTGTAGATATTTTAATGTCACAGGGAATATCTGACCAGCATCCAGTTGCGCTTATTGAAGTAGATGACAGCAGGGGTGTGCTTGGCCGCCTGTCATCCCGCTATTATGGCAATCCATCAGCGAAGCTTGAGCTCATCGGCATCACCGGAACAAATGGCAAGACAACAACCAGTTTTATAACGAAAAGCATACTGGAGGCAGGCGGCAGGAAGACCGGCTTGCTTGGAACAATTAAATATATTACAGGGGATACAACAATAGCTGCTTTGAATACAACACCGGAGTCAATGGACCTTCAAAGATATTTGAGGGACATGGTGAAGAGCGGTATGAGCCATGCTGTCATGGAAATTTCTTCCCATGCCCTGCAGCTCAGGAGGGTCGACGGCTGTTCTCTGAAGGTAGCTGCCTTCACCAACTTTACCAGGGACCACCTGGATTTCCATATAACCATGGATGACTACCTGGATGCCAAGAAAAAGGTCTTTGACTATATCGAGGCAGGAGGAACGGCAGTTTTGAACTGGGACGACCCGACGGTACGATCTCTTGCCGGTGGACTGGATTGCAATGTTGTTACCTGTGGTACTGAAGAGGGGGCGATGATACGGGCAGTTAATATATTGTCGGCACCGGGACTGTCATTTACCGTTCAGACTCCGGAAGATGAATTTACCGTTCACTCAAGGCTGAAGGGACAATTTAATGTCAGTAACATGCTGATTGCAATTGGAATAGGATATGCGCTCGATATTGATAAAGACATAATTCAGCAGGGCATTCAAAATACGATGCCTGTTGAAGGACGCTTTGAAAGTGTAGAAGAAGGCCAGGGATTTAACTGCATCGTTGACTATGCGCATACGGAGGATGCTCTGAAAAAAGTGCTCAAAGAGGCAAGGCATATTACAGATGGCAGTGTCATTACTGTCTTTGGATGCGGGGGAGACAGGGACAGGACAAAGCGGCCGGCAATGGGTTCAGTTGCATCAAAGTTGAGTGATCATGTGATTATTACTTCCGACAATCCACGCACCGAGGACCCTGAGCAGATTATAGCGGACATTCTTCCCGGTATGAGGAGCGGTAAATACGCTGTATGCGCAGACAGGAAAGAGGCCCTTTATCAGGCGGTGGAAGCTGCACAACCGGGGGATACCGTTGTAGCTGCCGGCAAGGGACACGAGAACTACCAGGAAATTATGGGCGAGAGATATCACTTCAGTGATAGAGAGGTCCTGAGAGAAGCAATAAGAAAGCTTAAAAAATAAGAAATGACAAATGATACATGGAAGTATCAGTTTTATCATGCTGATGAATTTATGAAATGGTGGTTCTGACATTGGACATGGTGCTTGAGGCAACAAAGGGTGAATTATTGTCAGAAGGTCCCGGACCTATCGCAGGTGTTTCCACGGACTCACGTACCATCTCAGATGGCGACCTCTTCTTTGCCTTACGGGGCGATCATTATGATGGTCACAATTATCTGGAATCAGCGTTACACCGGGGTGCCGGAGCAGTGATTGAAGTGAAACCTGACATGCTTCCCGCTGACCGGATCATTGTACGTGTTGGCGACACCCTTCGGGCGCTTCAGGACGTTGCACACTGTGTCAGGAAATATCGTGATATTCCTCTTATTGCCGTCACCGGCAGCAATGGGAAGACCACAACCAAGGAAATGGTTCATGCTGTGCTGTCCAAAAAATACAGGACCCTGAAAAATATTGGAAATCTCAATAACCACATAGGACTGCCGCTGAGTCTTGCCGGTCTTAAGAATAATGATGAATGCGCTGTGCTGGAAATGGGAATGAACGCAGCCGGTGAAATAAAGTTACTCTGTGATATAGCTCAACCCTCCCATGGAATTATCACAAACATCGGTACCGCCCATATTGGAAGGCTTGGCAGTCGCGAAGCAGTGAGAGAAGCAAAATTCGAGATACTCGATGGGCTGGCAACTGCTATTGTGAATGCAGATGACGAGTATTTGATGGAAGGTCTCAAGGCTGCCCCTTTTCATGGAGAGACGATTACCTTCGGGATTACGAAGAATGCCGATGTAAGGGCACAGGAAATAACGAGCGCTGACAGAGGCAGTGATTTTGTCTTATCAGTCCACAATCAGAAAACTGTCAGAATCAGTCTCAATGTTTTTGGTCGATTCAATGTCTACAATGCTCTTGCAGCGGCAGCTGCCGGCATTGCCCTTGGCGTCAGAACAGATCAGATCAAGGAGGCCCTTGAGGCGTTCAGGGCTGTTTCAATGCGCTTTGAAGTTACTCGGGAAAAGGGAATCACATTGATCAATGATGCCTATAATGCAAACCCCGCGTCTATGGAAGAATCTGTTCGCGAGCTTGTCCTGCTGGGCAGCAGGGGACGGACAGTGGCTGTGCTCGGAGACATGAAGGAACTGGAGACCTATTCAGAGCCTGCACACAGGGCTGTGGGAGAAATGATTGCAGCATCAGGAGTAGATGTTTTTATAGCAGTCGGGGAGAGCATGGCTGCAGCTGCAGATGTGGTTAAGCAGGTCGGAGGAAGGAAGGACAGGCCTGTTGTCCATGTTTTTAAAAATGCAGAAAAAGCGGCCGAGGGCATAAAAGAAATATGCATGGCAGGCGACACAGTTCTTCTCAAGGGCTCACGTTCAGTCGCTCTTGAGAAAGTTGCGGGGAGATTAGCGGATGCTCTATAAGCTGCTTTATTCATTGAACGAATTTTATTCTCCGCTGAATGTATTCAGGTACATAACCTTCCGGGCAGCTCTTGCTGTTGTGACAGCACTGTTTATTACCTTTATTGCTGCGCCGTGGGTTATCGAGAAACTCAGGAATCTCAGTATGACCCAGCATGTAAGAAATGAAGGCCCCAGGACCCATCTCCACAAAGAGGGTACGCCAACAATGGGCGGCATACTGATTATTCTTTCGGTAGTGATCAGCACGCTTCTGTGGGCAGACCTTTCAAACAAATATATCCTAATTATGACAGTTGCAATATTGGGGTTTGGACTGATCGGGCTGACGGATGATTATCTGAAGGCAATTAAACAGAACACAAAAGGGCTGAAGGGCTGGTATAAGTTTGGAGCGCAGATTGTTCTTGCCATGGGAATCGGGATGCTTTTCTACTACAATCCCGAGGACCCCTATATAGCGAGTCTGAGTATTCCCTTTTTTAAAAAATGGCTTATTGATCTTGGATGGTTTTATATACCCTTTTCGATTTTAGTAATCGTAGGGTCGTCGAATGCCGTGAATCTCACTGACGGAATCGACGGACTTGCCATCGGTCTTGTTGGTATTGCCTGCCTGGCAAACGGGGCCCTTGTCTATATCTCCGGTCATGCCGGTTTTTCACAATACCTTCATGTGCTTTACCTTCCCGGCACGGGTGAACTTACGGTTTTCTGCGGGGCAATGTTTGGAGCTGCCCTTGGGTTCCTCTGGTTCAACAGTTACCCTGCAGAGATTTTCATGGGTGATGTGGGGTCCCTCGGTCTGGGCGGTGCACTTGGGACACTGGCAGTGATCACAAAGCAGGAAATAGTGCTTGCCGTTGTAGGCGGCATATTTGTCATAGAAACTTTTTCTGTAATGATCCAGGTCGTATCCTTCAAACTGACGGGGAAGAGGGTCTTCAAGATGGCGCCCATTCATCATCATTTTGAGGAAAAGGGATGGCCCGAACCAAAGGTCATTGTCAGGTTCTGGATTGTTGGTATTATTCTGGCAATGTTGAGTTTGACTACTCTGAAAGTACGATGACGGGGATCATGATTGACAGGCACTGATGATAGATACACAGGAGAGGAAAATGACATTCAGGGATAAAAAAGTAGTCGTTGTCGGTCTCGCACGAAGCGGCATCGGGGCGGCAAACCTGCTGTCACGTCTTGGCGCCCGCGTTACAGTAACTGACAGTCAGCCACGAGAGAAACTTGAAGCCGGCATTCAGCGGCTGTCTCTGGATATTGAGATAGTAGTCGGCGGTAACCCGGACGAAGTCTTTAATGGAGCTGATATTATTGTTATAAGCCCCGGAGTTCCCTGTGATTCACCATTTCTTGGACGGGCACGTGTCAGGGGGATTCCTGTAATCAGTGAGCTCGAACTAGCCTATCAGGCAATAAGGAGTAAGGAAGAGGGCTCAATTTCAGTTTCTTCGACGATGAATAAATATGAGGAGCCTCTTTGTATAGGCATCACAGGAACAAATGGAAAATCTACGACAACAACGCTTGTCGGCCTTATGCTGAAGGAGTCTGGTTATCGGACACTCCTTGGAGGAAATATCGGAAGTGCATTGACAGAAGAACTCCATACTGCTCTTGGAAACGGTCATGATATACAGGTTGATCACATTGTGGCTGAGATTTCGAGCTTTCAGCTTGAAGAGATCAGGGATTTCAGGCCGAACATTGCGGCTATTCTGAATATTACCCCAGACCATCTTGACAGGTATAACACCATGGAAGACTACATAGCTGCCAAGGCACGTATATTTGAGAACCAGCAAGGGGGAGACCATCTGATACTCAATGCTGATGACCCTACAGTTATGAATCTTTTCAGGGCCAGCATTGAACCCGCGGGATCGGGGATGCCCGATGTCTTTTTCTTCAGCAGGAAAAAGAAGGTGAGGGGCATATATCTGCATGGGGGTTCTCTGATTCTGTCAAAAAACGAATCAGGGGAGAAGCTGGTTGAGAGCAATGAAATTACGATACCGGGACTGCATAACCTCGAAAATGCGATGGCCGCTTCCCTTATGGCCCTGCTCGCAGGGTGTTCTGTGGATGCCGTAAAAAAGGTATTGCGCAATTTTCAGGGACTGGAACACAGGATGGAATTTGCCGGTGAAGTGAATGGGGTACGTTTTATTAACGATTCCAAGGGAACAAACACTGGGGCCGTTGCCAAGTCCCTGGAGGGATTTGAAGACATTATATTAATCATGGGAGGTATGGACAAGGGAAGTGATTTTACCCGGTTACAGAAACTTATAAAAAAGAAGGTCAAGCTGTTAGTTCTTATTGGTGAGGCGCAGGAGAAGATAAGCAAGGCCCTTGGCAGGAGCACAGAGACCATATGCGCCAACAGCCTTGAAGATGCAGTGAAACAGTGTTTATCAAGAGCGCGACCAGGCGATGTTGTTCTCCTCTCACCTGGCTGTGCCAGTTTTGATATGTTTCAGGATTTTGAAGACAGGGGAAGGAAATTCAAAGAGGCGATGGTGTACAGCTCTACTGCACTTATGTCAATGAGAAAGTATGACAATGGATTTCACTATCTGATAAACCACCTTTTTACTGTGTTTGTCGGTATTGGGGCCATGTTTCTTCTCTCCAGGGTAGATCCCTGCTCCTTCTTGTTCTTGTCTTTGTTCCTGGCATAGGGATATCTGCCAACGGAGCAAGGAGATGGCTTCGTCTCTGGCCCACTACTTTCCAGCCCTCTGAACTTGTCAAAATTGTCATGGTATTTTTTCTTGCCTTTTACATGGATAAAAACTTTCAGAGGATGAGGGAATTCCGTTACGGCCTCCTCATTCCTGTAGGCATTATGCTCGTCTTTCAGGGCATTATCATGTTTCAGCCTGATTTTGGGGCAGTCATGAGCCTCGGCATTCTTACCATTGGTCTGCTGATTCTGGGTGGTGCGCGGTTGAGCCACATCGGGGTACTGGTTCTGACAGCCCTTCCTGCCATGTACCTTATCGTTATGACATCATCCTATCGAATGAAAAGGGTGACCTGTTTCATAGACCCCTGGAAAGATCCCTTCGGCTGTGGATTCCAGTTAGTACAGTCTTTTATCGCCTTTGGAAAGGGCGGGATTTTAGGAGTGGGTCTTGGCGGCAGCAGGCAGAAACTGTACTACCTGCCGGAAGTGCATACCGACTTTATATTTTCAATCATAGGGGAGGAACTGGGATTAATCGGTGTTCTCGCTGTCATAGGGATATTTGTATGGCTTTTTCTGGCAGGGATCAGGATGGCATCACGGGTCCAGGATCCCTTTACGTATTTTTTAACCATTGGCCTGTCAATGATGATAGGGGTACAGGCACTGATTAATTTTGCTGTTTCTACAGGACTGATGCCGACAAAGGGGCTGCCCCTGCCATTTATCAGTTATGGCGGCTCTGCGCTGCTCATTAATATGGCAGCAGCTGGAATATTGATCAGTATATCAGGGAGAAATAAGCAGAGAGAGATGGAAGAACATTCTTATTCCCACAGCTATATGGATAGAACAACTTTGAGGAGCAGGCGGTGATGAAAATAGTCATAGCCGGAGGCGGAACAGGCGGGCACCTCTTTCCTGCAATTGCGGTTGCCAGGGAACTGGAACGTTCCATGGCGGATGTCCACTGTACCTTTGTTGGGACAGTGAGGGGCATTGAGTCAAAGATTATTCCCCGGGAAGGGTATGATATCCGGTTTATCAGGTCAGAGGGACTCGTGGGCAGAGGGGCTTTTTCTACCGTGAGGTCTTTCATGAAAATTCCTCTTTCCATCATTGATGCCAGGGCGATTCTGAAAGAGGTGGCCCCTGACATAGTACTTGGTGTGGGAGGATACAGTTCCGGCCCTGTGCTCCTGTGTGCCTCAATGATGGGGATACCGACAATGATTCATGAGCAGAATACATTACCGGGGCTGGCCAATAAGATTCTGGGGAAATTTGTTGATACTGTGGCAGTGACCTATCACGAAAGTATGGGAATGTTTCCCGAGCACAAGACCTTTCTCACCGGTAATCCTGTGAGGACTGAAATTCTCGAAGGCGACAGGGAACGGGGCTATGAGACCTTCAGTCTTGACAGGAACAGATTCACTGTATTTGTATTCGGGGGCAGCCGGGGAGCCCATCAGATCAATAATGCTGTAGCCGAGGCACTGACGTACCTCGAGTCATTAAAAGATCATATCCAGTTTCTGCATCAGACCGGTGACAGGGATTTTGATCTTGTGAGAGAAGTCTATCGAAGCAAGGGATTTAAAGGGACGGTCATACCCTTTGCCCACGAAATGGCTGATGCCTATGCAGCGGCGGACCTGATAATCTCTCGGGCCGGCGCAACGACGCTTGCAGAACTTACGGCCTGCGGGAAGGCGGCAATCCTCGTCCCCTATCCATATGCAGCGGGGAACCATCAGGAAATAAACGCCCGAAAGCTCTGGGATATGGGCGCTGCCCAGATGATCCTTGACCGTGACCTGAATGGCAGGAGTCTCTCTGATCTTATCAAGCATCTCCTTGAGGACCCTGATGCAATCTCGGCAATGGAAAGGACAAGTAAATCAATCGGCAGCCGCGATGCTACAAAAAAAATCATTGAGCTTGTAACCGGCCTTTTAAAAAAAGGAAAGCTGGATAATGTGAACTATAAGATGCAGGCGATTTAGCATGAATAGAGAAGAAGATGTTTAAAAAATTTGAAAGAATACATTTTATCGGAATTGGCGGCGTAGGCATGAGCGGCATTGCCGAGGTTCTCCATAATCTTGGATATACCGTTGTCGGTTCTGACCTCAGGGAGTCTGAGACGACAGCGCGGCTGGCAGGTCTGGGCATTGATATAAGCATAGGCCACAGGGCTGAAAATGTAAAAAATATTGATGTCGTTGTCACATCGTCTGCGGTTTCTGCTTATAATCCTGAAGTGGAAGAGGCAAAACGCCTCTCCATTCCTGTTATTCCCAGGGCGGAAATGCTTGCCGAACTTGCACGCCTGAAGTATGGAATACTGGTTGCGGGAGCACACGGCAAAACTACCACGACGTCGCTGCTTGCAAGCGTGCTGGGAGAGGGCGGTTTTGATCCTACCGTTGTCATTGGGGGGAAACTCAAGGGCATCGGAAGTAATGCAAAACTGGGAGAAGGGGAGTTCCTTGTTGCTGAAGCCGATGAGAGTGACGGATCCTTTCTGAAGCTGTCTCCAACAATTGCAGTGGTGACCAACATAGACAGGGAGCATATGGATTTCTTCAGGAATCTGGAGGAGATCAAGGATGCCTTTCTTGCCTTTATCAATAAAGTTCCCTTTTACGGCCTCTCTGTTCTGTACGGAGATAACGAACATATACGGGAACTCCTTCCACGAGTTGAACGGAGATTTCTTACCTATGGTCTCAGTCACGGCCTTGACCTCGTGGCAAAAAACATAGAATCAAAGGGCTTCAGCAGCAGGTTTGAGGCAGTCCTCCATGATACATCACTCGGTATATTTGAGGCCCCTCTCATCGGTACACACAATATCTGCAACAGCCTAGCAGCCATTGCGGTAGCCAATGAACTGGAAATGGATATCGAGGTGGTGCGAAAGGCGCTCTTTAATTTCAGCGGGGTGCAGAGACGTTTTGAGATCAAGGGATCAGTGAATGGAATATATGTGGTCGATGACTACGGTCATCACCCGGCAGAGATAAATGCCACACTCAGGGCAGCAAAGAGCGCATTGATAAAGACTGGAACAAACGGCTCAAGCAGAGGGAGGCTGGTTGTGCTTTTTCAGCCCCATCGGTATACGCGTACAAGAGATCTTCTCAATGAATTCTATACCTCCTTTGCCGATGCTGATAAAGTTGTCCTCATGGATATATACCCCGCTGGAGAAGAACCTATTCAGGACATAAGTTCAGAGGTCCTTCTGAAGGGTATGAACAATGCGAGGAGGAATGCTGAGTTCATAAAGGAAAAGTCAGAAATACTGGACTATCTCGGTGGAGAACTCAGGGATGGCGACATGCTCCTCACCCTCGGTGCAGGAGATGTCTGGAAGCTTGGCAATGAATTTCTTGAGATGAAAAGGGCAAAGGGTAGTGCCTAGTCATGAGGAGTTTTTCAATGAGCAATAAGGAACTTGAAGAGGTTTTTCAGAAGGGCCTGTTTAGAGGGGAGGTGCGGTACAATGAGCCTCTGTCCGGGCATACCTCTCTTAAGATTGGCGGTCCTGTTGATGTGATGGTCTTTCCTGAAGACCCCATGTCATTGAAAAATATCCTTATGACGGTCCACAGGGAAAGTATCCCCTTTTATATTATCGGTGCAGGCACAAATATCCTTGTCGATGATGACGGGTTGCCCGGTGTTGCTGTCTCTCTGAAAGAATTTAATAAGATAGAGCTTACACGAAGTGATGATGAGGAGAGGGTTGTTCTCTATGTTGGGGCAGGGGCATCCCTGGCTCGTCTGATGAGTTATGCCCAGAAGAACGGCTATTCCGGCATGGAGGCACTTGCCGGCATTCCCGGGTCTTTTGGAGGTGTTGTCTCGATGAATGCAGGATCATTCGGCACCGAGATAAAGGATGTTCTTGTCTCTGTTGCAGTTATGAGTGTCAGTGGTGAGTTAAAGATTATAGAAAAAGAAAGACTGATCTTTACCTACCGGAATTCCAATATTCCTGACGACCAGATAATACTCAGCGCCAATGTTTCGCTTCAGAAAGACGATCCTGAAGAAGTGAAAAAGAGGACCAGGGAGTTTCTTGCAAGGAAAAAAGAAAGGCAGCCACTGGGTGTGCTGTCAGCAGGCTGTGTCTTTAAAAACCCTGAAGGCAGTTCTGCCGGGAAGCTCATTGATGAGGCTGGATGCAAGGGTCTGAAGGCAGGCTCAGTGGAGGTCAGCAGAGTCCATGCAAATTATTTTATAAGCAGGGGAGATGCAACGTGCAGGGACTTTATCAGTTTGATGGAGACAGTTAAGGAGAAAGTACGGAAATACTGCGGGACAGAACTTGAACCGGAAATCAGGATTCTGGGAGAAGAGAAACGAACATAGCCTGTCATTCCCCGACTTGATCGGGGAATCCAGTTTTTTTGAAAACCCTCTGGATTGTCCGGTCAAGCCGGACAATGACAAAAGTGGGGCTTATGAAAATATTAAATAGATTTAAATAATGACCAGAAAACCGGCAACAACAAAGAAGATTGGCGTACTCATGGGAGGCACTTCCTCGGAGAGGGATGTATCCATACGCAGCGGGCTTGCCATTTATCAGGGTCTGCAGGAGCTTGGATATAATTCAGCACTTGTAGATGTGGGTAAGGACATTGTTCAAGTGCTGAAAAAGGAAAAGGTAAAGGTTGCCTTTCTGGCTCTCCATGGTGGTCTCGGGGAAAATGGTGCGGTGCAGGGCATGCTTGAGGTGCTCGGCATCCCCTATACGGGTTCATGCGTACTGGCCTCTGCTCTTGCCATGGACAAGGAGGTATCGAAGAAGATATTTGCCTATCACGGACTGAACACAGCTCCCTTTCTGGTTGTCCACAAGGGCAAAAAGAAGAAAGGCAGGAGTGATAAACAGAGGGAGACCGGATTCAGGGGAATATTTACCTATCCTGATTTCCCTGAGCCTGATTTTGAACTTCCCTGGGTCATGAAACCGGCTGCAGAAGGATCGAGCATAGGAGTAAGCATAATCAGGGATAAGGCAGAGATGACCCCAACAATTGAAAAAACATTTGAGATTGACAGCCGTGTCATGATTGAAAAATTTATCAAGGGCAAGGAGGTTCACATCGGCATACTCGGCAACAGGGTTCTTGGAGGTGTGGAGGTCAGACCCTCTCTGGAGTTTTATAACTACGAGGCCAA
>LJTK01000133.1
ATGTTTGTTGTTAATATCCATGATCTCAACCCCTTTCTGTGCCGCCGCTCCTGTTTATGAAATGCCTTCTCTCTTTCATTATCTCACATTATACTTATGCAACCTTATGCAACTTGTATGCCTGAAAGAATATTCCAGCCACTGTTAAGGCGGAACCTATAGCCGGTAGATATTTATTTCTTCCATAAAATGGGATGGTTGAGGTACATGAAAGAATTTGACTTTTTTTCCGTACTGCAGTCCGGAAGTCATACATTGATTTACTCGTCATTTTCAGCTTATGTCAATTTCATAACAGATTGTGTCATGAACAGGGTCTTTTCTGTCCCTGTGCACAACAATTATGCTCTTCCGCCAAGGACCTTCTGAATATAGGGATTATCATCATTGTGCAGGGATTCAAGATAGGTTCGAACAAATTCCATGATTGATTTATACTGTTCGAAATTGACAGAGAGTTCCAGAAAGACAACAATGCTTCCCAGTATGAACTCTCTGCCCTTTTTATTATCAAGGGATGACGGGAACATGCCCAGCATGAATAATGTATAGTCCCCTATGTGCTTGTGAACTTTAAATTCCTGCTCGAAGCTTCTGGCATTTAAAAGCACATCTCCTTCAGCCATCATATCCGCTGTATCATCGAGAGGATTTCCTGCCGCATCGTTAATTTTATAGAGATTATTGATATGAATAAATTCACAGAGTATCTGCTCTTCAATGTAGTACGCTATTTCTTCATTCTCAGTGGGATTGAGCTTAAAACCATAATCAAGCGCTTTTTTAAACAGTTGTCTCAGGGGATGGTCTGCTGCTATGGAGGGTCTCTCTAACATACACTATCAACTCCTTTCACAGTGGCTTCCTGCCTATCTTTTCGTGACAGAGTCAGAAAAACTTGAGGCAGGAGAAATCCGATTTCCCCCAACAGACTGCTGATGGTATAGAATAATACCTATGATTATAGGCACACGTGTTGTATATGCAGAGGAGGTTAGCCGATGGGATGCAGAGCTGCTGCAAATCTCTGTGTACCGCTTCTGGGAAGACAGTATCAACGTGATGAAGCAGACAGCATCAGCCTGTAAAGATGTCAACATTCCCTATGTCATTCATCCTGTAGGATACACCGTTCTGAATGATGAAACCTTTGGAGATATTACCATGATGGCCCGCCTGTCAGACCGTGCACTGATCCTTCATGATGAGAGGAATTCTGAGGGAGCCAGGATAGAAGGTGATCAGGCAGAAGAGTTCAGAAAACGGATTAGAACGCTGCAAGCTGATGCATACATATCTTTTGAAAATGCAACCGATACCGGCGATGTGAAATGGTTCTGGAATAAATTTTCAGATTCCATAACATTGGACATAGGACATGTTGAATCATCAGGCCTGGATTCTTTTGAGTTTGTCACGGCCCTGGATGATTCCACTATAAACAAAATCGAGTATGTCCATATGCACAGGAACAACGGCCTGCGAGGCGGAATAACAGATCACTGGCCCCTTACTGCAGCATGCAGGGAATACAGGGCGCTCCAGGCGTTGGTTCAGTTAAAGCCTGAGGTTACTGTTATTCTTGAGATAAACGAACTTGACGATATTGCTGACAGCTTAAATCTTTTAAGAACATTAAGAGAAAAAAAAGAGAGCCTCTAGGAAGGCTCTCTTTTTGCCGGTTGCATCGTATCTTAATTCAATTAATCGTCACATACCAGTGATGCGAGCATTTCGGGGCTGCCCTGAGCAGTATTGCTCTTTATCTTTGCACCACGGGCTACCAGAACATCAATAGTCTCATCATGCCCCAGGCTCACAGCAGCCGTGATTGCTGTCATTCCCTTGGAGTCCCTGGCATTCATATCGGCACTGTGTGCCAGAAGTGTTTCTACCGTTTCTGCATGGCCTCGCACTGCAGCAGCCAGCAGGGCAGTTTCACCATTTGCATTTTTGTCGTTCACCCTTGCTCCATGATCGAGCAGTGTATCTACGGTCAATGAATGACCACCATAGGAAGCATAAATTAAGGGCGTCAGGCCCATACAGTTTCTTGCATTCACATCAGCTCCATGCTCAATGAGGAGCTTGGCTGTCTCTGCATGTCCTCCGTAGGCTGCAGCCATCACTGCCGTAGCCTCATGACTATCAGTAGCATTCACCTCAGCACCCCGGTCCAGCAATGTCCGTACAGTCTCAATATTCCCTACTCTCGCTGCTGCCATTAACGCTGGCGTTCCTTTTGATGACCCTTTCTCATTCATAAGTGCTCCGCTGTCAACCAGCGTATTGATAATTGTTACATGACCGCCGTAAGCAGCTTCCACAAGGGCCGTCTCCATTTTTAAATCCTTTGCATTTACATGTGCTCCACTGACGAGCAGAATATTGACAATATCCGCACGGCCTGTAAAGGCAGCAGCCATTAAGGCAGTTTCCCCATTCATATCCTGTGCATTCACATCAGCTCCGTGTTCAAGCAATGTAATAACAATCTCTGTATTGCCCATCAGCGCAGCAGCCATTAGGGCAGTCTCGCCGCTTTTGTCTTTTTCATTCACATTTGCGCCGTCTTTAATCAGGTTATTCACTTTTTCCTTAAGACCGGCAAAAGCGGCCGTCTTCAGATCAATTTTTACATCAGCGGAAACGTGCATTCCACTGAATAGAATCGCTAGAGCGATAATGATTGTCGTCAAGATTATCCTTTTGCTAATTGGTTCCATTTTTTGCCTCCCCTTCCCTTTATAAAAAGCAGTTGGTTATTGAAATCATAAACAATTACATGTACATATGTCACGAGAAAAATCACACAGTATAAGTGAACTTAATACTTTTATTTAGGATAGCAAAAACGTTGCCAGAACATATTTTCTTTAAATACAAAGAGGTTAGTGCTTAATGTGTAAACATTGTATGCAAAATATGGCAAATTGCGTGTCATTATGGCAGGCAAAGGGGATGTATTCTGCTTATTGAAAGCTTTTCCTGTTACAGTGAAAGGAACATTAGCCTTTTCTATTGATATGGTACTATAGTCAAATGTCAACTGAAGATATACATAAAGGATCAGAAAATATTGACACCATGTCAACATCAGAAGTGATAAATTTGATGCAGGATGAAGACATGATTGTTGTACGGGCAGTGCAGAATGCCAGACAGTCTATTTATGATGCCGTTGACGATGCTGTCAGCAGTTTGAAGCAGGGAGGCAGACTGTTCTATATCGGCGCCGGAACAAGCGGGCGGCTGGGCGTTCTCGATGCCTCTGAAATGAGACCAACCTTTGGTGATGCATCAAGCATACGGGCAATTATGGCAGGTGGAGCAGGGGCGATTACCAATCCTGTAGAAGGTGCAGAAGATGACAGAGAAGCCGGAAGCAGTGCCGTTGCAGATGCAGGCAGGAAAGATATGCTCCTGGGAATCTCTGCCAGCGGCAAAACTCCCTTTGTGCTGTCCGCTCTTCAGGCTGGGAAAGATCAGGGTGCCAGGTGTTGGCTCTTGAGCTGTAATGAGGTAGGATATGATTTTCTTGACGGCATCATTAATGTCAATGTGGGCCAGGAACTGGTTGCAGGTTCTACGCGATTGAAGTCAGGAACAGCAACAAAGATGGTCCTGAACATGATATCAACTGCAACGATGATTCAGATGGGTCATGTCTATAAAGGATATATGATCGATGTTGTGCCCTCCAGTGCAAAGCTTATCAAAAGGGCTGAATCTATCATCTCTGCAATAACGGGCTGCGGTCCTGAAGAGGCCGCCCTTCTGCTGAAAAAAGCAGACAACCGTCCAAAGACAGCAGTCCTCATGTATAAGAAAGACCTGAGTCTGGATCAGGCCGATCAGTTATTAAAAAAGTCTGAAGGCTCATTGAGACGGGCGCTGGGTGACATTGATTAAAGAACAGAACACAAAAAAGCCCGCAAGGATTATCGGCATCATGTCCGGCACATCTCATGACGGAGCAGACTTTGTCCTTGCTGAAACAGGATTCATAAAGAATTCCTCCAACCCTTTCCGGGCAAAACTTCTCGCCCATCTGCATCAGCCATACGGCACATCAATGAAAGAGCAGATTCGCCAGTCTTTTTTTGGAGACGCGGAGCTCATTTGCGGATTAAATTTTGCACTGGGTGAATTTTATGCCAGAGGAGTTATCAAGCTTTTGCAGAGAACGGGAATCCCTTATAAAACTATTGACGCCATTGCCTCTCACGGACAGACCATTTATCACGTACCTCCTGGTAACAAAAAGAGGGGATCAACGCTCCAGATAGGAGAAGCGTCAGTTATTGCTGAACGAACAGGTATTGCAACAATATCAGATTTCAGAACCCGCGATATGGCAGCAGGCGGACAGGGAGCACCCCTTGTGCCGATTACCGATTATCTGCTTTTCAACAAAAAAGGAGTTGCAAGAGCAATAGTGAACATCGGGGGCATGGCCAATGTGACTATTATACAGGGGAACCAGGAAGACACTATTGCTTTTGACACGGGCCCCGGCAATACTCTCATTGATGAGGCCATGCGGATAGTGAGCGGATACATAAAAAGCTATGACAGAAAGGGGGCCTTTGCCAGGTCAGGAAAATGTCACAGACACCTGCTCAAGAAACTCTCATCTCACCCCTACTTAAAAAAACGTCCTCCAAAGTCAACAGGAAGGGAAACCTTCGGGGAAGCAATGGTGCGGCACATTTTCAGCACCTACCGAAAAGCCCCACATGAAGATATTGTTGCTACACTTACCCATTTCACGTCAGCAAGCATCCATAGAGCGATACTTCCCTACAGACCTGATGAAGTGATTCTTTCAGGAGGAGGCACAAAGAACAGCTTTCTTATGAGCCTGCTCCATGATCGATTTCAGGAAAGCAGCATTCCTGTTCATACTATCTCAGAATACGGGATACCTTCAGAGGCCAAGGAGGCGTTGAGCTTTGCCATTCTCGGGTATCTTACCCTAAAGGGCATGCCGGGAAACATTCCATCCGCCACCGGAGCAGAGAGGGCCGTTGTATTAGGAAAAATTACCCTGCCCTGAACTGTAGCAGGTTCAACCTCGATAGTTCAGGTATCTTGCGGGGTTTTCTGATACCGTCCTGTTGACAACTTCCTGATCAATGCCGAGTTCAATCAGTCTCCTGGAAGATTCACGGATCGTCATTGAACCTCCCAGAAGGGTGTCATTCTTATTTGTGATTCCCGCAGCACTCCCCTCAGTCTTTGCCGCCCTGACCGTGTCTGATACAATGATGATCCGTTCAGGATTTTTCACCCTGAAAATCATTTCTACAATATGCTGATCCAGATGGAAAGGATCGGCAATGACCTCAATATACACATCCTGATGCATCAGCCCAAAACCAGCAAGCCCCGGTTCCCTGTGATGAATGCCCCTCATTGCATTGAAGAGGTGGGTAATACCCCGGGCACCGGCATGGTATCCGGCTTCAGCCTCTGTATATGTTGCTTCAGAGTGACCCATGCTGGCCATAATCCCCATATCAGAGAGTTGTGTTATCAGCTTTGAAGCTCCCTCAAGTTCCGGAGCTATGGTTATTATCCTGACTAAATCTTCATAGCCGTCGATAAGTGATTTCAGGAAGCGCTCATCAGGTCTCAGGAATGATGGGGCAGCCAGTGCGCCGCATTTTTCGGGATTCAGAAAAGGGCCTTCAAGATGCATCCCCGCGATATGTGCTGACCTGTCTGTGCTGTTCCCCTGATCTTCCATTGCCAGCTTTACTGCCGCCATGTGTTTCCGCATGGTTTTTATGTCAGATGAATAGATCGTGGGGATTATTTCAGACACTCCGTGGCTTCCATGGATTGCGGCTATTTTCAGAATATCTTCTTTTGAGGTAGTAACCGTATCATGACCGCCAATGCCGTGGGTATGAATGTCAATCAGTTTCATAGGGCTATCATACCACAGGGGATAATTGCCTTTAAAATGTTAAAATTGTTCGGAGATTATGGAAGAGCTTATAAAATTAGGCACCTGGTCTGAGGAAAAGTTAGACAGGATTCTCAGGGAGACATGGAGACTTTCTGATCCCTCTAATAAAATAGCATCCTTATCAAAAGAATTTCTTGAGACTCCTTACAATGCATCAACATTGATCGGAAATGGAGAGACATCCGAAGTATTTGTCATAAACCTTGAGCACGTTGATTGTTTTACCTATCTTGATTATGTAGAAGCCATGCGGCTGTCTCAATCATATAACGAGTTTACAGTAAACGTGCGAAGAGTCAGGTACCGGGCCGGAACTGTCAGCTACCCAGGCCGGAATCACTTTTTCACAGACTGGATAGATGGCAATAAAAAAAATGTGAGAGATATTACCGGGGAAGCCGGATCAGGAAAAAGCAGAAAGATTACCAAGACATTAAATGACAAAGGCAATGGCACTTGCTACCTGTCCGCACTGCCCTGCAGACAACGGGTCATAACATACGTTCCCGCTGACCTGGTGGATGAGTCTGTAATGACCAATCTGCAAACAGGTGATTACATCGGTATCTACTCAGGCAAAAAAGGCCTTGATGTATCCCATGTCGGTATTTTCATCAGAGACGAAAACAGATGTGCACTGCGACATGCCTCAAGCAGGCATATGAAAGTCATGGATGAGGATTTCAGTGAATATATACAGGATAAACCGGGGATCTTAATCTTCAGGGCAGAGCCCTCATAAATGCCGGGATCACTGCTTAAATCAATTCTAAGCCGCAGAATGCTCGTCTCCTTTGTCATGGGCTTTGCCAGTGGCCTTCCCCTGCTTTTGACGATAACAGTGCTCCAGGCGTGGATGCAGGAGGAAGGCGTTGATCTCACGGTAATAGGACTCTTTGCACTCGTGGGACTCCCCTACACGGTGAAGTTCCTGTGGGCTCCCTTCCTTGATCGCTTTACCCTCCCCTTTCTTGGCCGGAGAAAAGGCTGGCTGCTGATTGCCCAGTTGGCTCTTGTCCTTGCAACCGCCCTTCTTGGTCTCACAAAGCCGGGGCAGAGCCCATGGATGGTGGCCTGCGCTGCCTTTCTGGTAACGTTTTTCAGTGCATCTCAGGATATTGTCATCGATGCCTATAGAAGAGAGGATCTTGAGGACAGGGAACTCGGGCTGGGTTCCTCTCTTTATGTAAACGGTTATCGTATAGGCATGTTGCTGGCATCGGGAGGAGGTCTTATCATGGCTGACCATATGTCTTTCACCATGGTCTATTTCATTATGGCCGCATGCATGCTGCCCGGAATCATAACAACCGTCCTGACTCCCGAACCGGAAACACCGAAGGGAACACCTTCGAATATGAAAGAGGCCGTGATCAGTCCCCTCGTTGAATACTTCTCGCGAGAGGGAGCTATCTGGATACTTGCTTTCATCCTTCTCTATAAGGTTGGTGATACCATGGCAAGCGCCATGACAACGCCTTTTTATCTGGATATAGGTTTTTCAAAGAGTGAGATCGGTGCCGTGGTCAAACTCTTCGGGTTCTGGGCGACTATCATAGGAGGTCTCATAGGCGGGGTGATCATGCTGCGCATGGGGATTAACCGTGCGCTCTGGATCTTTGGTGTTCTTCAGGGGATCTCGACAGCCGGGTTCTCGCTGCTGGCAAAGATAGGTCACAGCATCCCTGCTCTTGCCGGAGTTATCGCTTTTGAAAATCTCAGCGGGGGCATGGGCACTGCCGCCTATGTAGCCTTCATGGCAAGTATTACCAATAAAAAATTTACCGCAACCCAGTATGCTCTCTTAAGCAGTCTGATGGGAATACCCCGTGTCCTGGCTTCTGCACCAACAGGTTACCTGGCTAAAAATATGGGCTGGTTCAGTTTCTTCATGGCCTGCGCCTTCATAGCTATCCCCGGGATGCTGCTTTTGCTCAGGTTTGCTCCCTGGAATTCAGGAGAGGTCAAGGCTGACCGGTAGTCTTCCCTGAAACTGTATCTCACCTTTCAGACATTTCATGGCAGCCCGCTGCGCCTGTACTGACGAATCATAGACAGCAACGAGTGCATCAGCTGCCGGAAAGTATCTCAGTACATAGGGGCTGCCAAAGGATATGACAATTGATCTCCCTGCCCGGGCAATAACAGCCTCTATCCTTTTTCTGTCCTCATCGCCTATTCCTGAACTCCCCTGCCAGGCTGCAACTGTCGTAAAGACCGCAATAATAACTTCCGGCTGAGAAGCTCCTACATCATAATTTTTTATGTGGTGAATACGGGACACATGCTCCTGAATGCCTGCAGTATCAATTCTGTTTTCATCTCCGGTAAAAAGAAGGTCAGCATTCATCAGGTTCTCATTAAACTCTGTAGCACCGGCCTTGACTAACGTTATCGATGCATGAAAGAGTTTTTCAGCAATATTACTGTGCGCATTATAGTCTGGAATCGCTTTTTTCTTTGTTTTCAGTTTCTCCTTGCAGGAGATCACTCTTTGAAATGCCCTG
>LJTK01000134.1
CAATCATATAGACTACTCCCGCAACTCTTTTCAATGGATGAACGATCAGTTTTACGAGGTTAAGAAAAAGCTCGAAGACTCTGAAAGGGACTTCATAAACTATAAAGAGCAGGAGAAATTATTTTCAGTTGAAGGCCGCCAGGATGAAATTCTCCATAAGATCAGGGAAATGAATGACACATATCTGCAGGTGCGCAATAAACGGTTGGAACTGGAGGCCAACTATAAAGAGCTTAAAGGCTTAACTGCACTGGAGAAGGATGATATTTTACGTATTCGCTCATTACTGAACAACCCCCTAATCAATTCTTTGTACAGTCAATTAATTGAAGCGGAAATGGAGCAGACCAAGCTCAGTAAGGTATATAAGGCCAAACATCCGAAAATGGTCCAGGCTTCCTCACAGCGTGATAATATCCAGAAAAAGATGCGCGAGGAGATTGATAAGGAACTGGCAAATATTGAATCAAATATCGCCGCCCTCACTGCCAATGAAAATGTTTTGCAGCAGACCATCAACGACTATGAAAATGATGCTCTGGAAACCAATCGCAAACAGCTGCAGTATACAATCCTGCAGCGCAATGTGGAAACAAACCAAAAGCTACACGACACTCTATTGACCAAACTGAAGGAAGCAGACATAACAGATACCATGGTGATATCGAATATAAGGGTAGCGGAGAAAGCCAACAAGCCGCTTTCGCCATTTAAACCCAACAAGAAGCGCAACCTGCTGCTCAGCATAATAGTAGGACTCCTGCTCGGTGTCGGTCTAGCTTTTTTCCGTGAATATATTGACCGGACAATTCATACCGAGGAGGATGTGCAGCGGGTTCTGGGCATGAATGTTTTAAGCGTCATACCAAAGGCTGAAAAGGGGAAGGGGGAAGGATACGGATATGGGAAAAAATAGGGTCCAAGGGTCCAAGGTTTCAAGGGGTCAAGGGTTCAAGGAGCCTAGGTTTCAAGGGTTCGAGGTTTCAAGGGTTTAAGCTGTTAACACAAATTAATTCAGTTTCATAGAGCTGGGGAAAAACTAAGTTTAGAAAACTACTATGATATTTATCAATCGTATTAATCATTTTATTAAATCATTAATACAGGCATTGGGAGCTCTAGCGTATATCTTAGCAATCAATTATTTTTTGATAGCCATGTATTTACCCTTGAAACCTTTATTTAATTAAAACATGAAAAAGAAATCAGACAACACATCCATCCCCCTGCTGGCGAATTATACGCCCCATTCCCGCTTTGCAGAAGCATACAGGACATTGCGGACCAATATTCAGTTTTCGGTTATGGATAAGAAATTCAAAACCCTGCTGGTCACAAGCGCCGGGGCCGGCGAGGGAAAAACTTCAACGGTTGCCAACCTGGCCTATACAATGGCGCAGACAGGCAAAAAAATTCTCATGCTTGATGCGGATATGCGGCGTCCTACTTTGTCAAAAATAGTCACACGTTCTGAATCAGCCGGAATTACAGGTATTCTGGCAAATTTCTTCGACATTATGCCGGAGCAGGGCAGCCTGGCTGAACTGGGAGTAGGGGATCTTGTCAAACTTTTAGCCTTGCAGAAAAGGACCGGCCGCTTGAGCCTGAAATCTGAAAATGATGTCCTTGATGTTTTTTTTGTAAATGGCGCCATGGCTGATATTTTTTGGCATACCAGGCCTGAGAGTAAGGCACTGCTTAACGTGCTGGTCCTGGAAAATGTTATTAGTGCTGAACTGGCCGATTTGGCCCGAAACCGCCGGCAGGATACCGGACAACGCATAGAATATATTATAGCCAACATGGGGATCATCAATGATGAAACCCTTAAAGGCCCGTTCAATATGCATATCATTGAAGCGCTGCAGGTTTTTTTCAAAATGCGGACTGGTATTTTTGAGTTTAAAGAACTGCCCGAATCAGACCTGGAGCTTAATCTTGGAGCCCTGGTTGACATCGAGCAACTGGTCAGACAGGCAAATGCCGGGCGGGAAGTGCTTCCCTATCTGGGTGAAAAAATTAATGCAGCTGTCATAAGTATTTCAGAGAATCTTTTCCTGCTGCCCAGCGGGCCTCTGCCACCCAACCCCAGCGAAATTCTGGGTTCAGCCCGTATGGAGTTTCTGCTGCACTACCTCAGGAATATGTTTGATGTCATCATAATTGACAGTCCGCCTATTCTGCCTGCCAGTGATGCCCTTCTGGTCTCACCGCATACTGATGGAGTCCTCCTGGTGGTCAAGGCCGGTCTGCTGAACAGGGATATGGTGCTAAAAGCCGTGGAACATCTGGAGCTGGCACAGGCCAATGTCCTTGGCGTTGTCTTAAATGACGTGGATTTAAATAAAGCTGGGTATTCAAGTTATTATCACAAGTATTACAGTGGATACTACGGGGAGCAATCTTCTGGACAATAGTTTGTACGTAAGTGATTAAAGTTACAAGTGCCTAAAGTGACTAAAGTGACTAAAGTTGGAAAACAAACATCAAGAAGCAAGGGGCTTGGATCAGATTTCAACTAATAACCCCCACGTGCCAAATCTAACTTTTTCATGGAAAAATCCCCCCCGTCTCCGGTCAGAATTTTTACTGCCTTTCTTATCCTCCTCCTTGCTGTTTCCGCCCTTTATCCTCTCAGCGTCCGTTTGCTTTCCCAGCTGCATCTGAGTTCAGCAGGAAAAAGTATCGCAGCATTGCAATACACGGCAGCACTCGGGGAGCTCCGGAAAGCTGTCGGGTTGGAGCCCAATAACTTCCGGGTCCATAATGAACTGGGGAATATCTATTATAAACTGGGCAATAAAGACCAGGAAAGCAGCAATGGCCTGCAGCTGTTGGAGAAAGCAAAGGAACACTTTCAGGAGGCACTCCGGCTGCATCCCCTGGATGCTCGTTCTGCCTATGGACTCGCCAGGACTGAAATTCTCATTGAAAAAATAAACTACCTGTCGGGCAAAGGCAGTCCGCCCCTGAACAAAGCTCCGGCAAAGAGCGCCCTGGAACAAGCCATAGCACTCCGGCCGGCCAGCACAATTTACCGCCTGGCCTATGCGCGGTATCTTTACCTATACGATGAATCTGATAAGCTCCTGGCGGAAATGAGCAACCTGGGCCGTTTACAGCCATCCCTCTATGGGGCACTCCGGGGTGAATCTTTCTGGTCGCCTGCTGCCAGACAGGAATTTTTTTCAGGTGTTGAGCAAGCAATAGCGCAGGGAATAACACCGCGCCAATCACTTCTTGCTGCCTCTGAATTAATGGCAGAAGAAAAGAACTGGCCCCAGGCCATCAACTTCAGACAGCAGGGCATGTCGGTTCAATCTTCTTTAAACAGGGCATCGGACTTTATCCGCCAGGGCACCTTCTATCTGATGGCTGATGAACAAGATCAGGCTCTGGTTCATTTTTTTCAGGCGCTTGCCGTCAGTAATGACATTGAAAAAGACATTATTACTATCATGCAGGTCTGCAAGTATGCTGACAGTCCGGACAGCCTGATAGTGTTCTATGGCCGGGCCGGTAAACTATACGGAAATTCAGCAAATATGGATATTGCTGCAGCCCGGTACCTGTTTGATCTGAAGAAGTATGAGCAGGCAAAAACAGTTTTACAGGAAGCGAACACGCTGAGCCAAGACGGTGATGCCTACTACTGGCTTTCACGGATTGCAGAAGCGGAACAGGATTGGGATGCTTTAGAATTAATGATCCAGAAGGCAACCCTGCATGATCCACAGAATGCAAGGTACCACCTCAGATTCTCGCAGGTGCTGACAAGGCTGCAGAAATATGAGCGGGCGGAAAAGGAAGCAGGCCTGGCAATAGATTATACAGATAACGTTTCTGCCGGGCTTTATCACCACCGCGCTGCCCTCAGGATGCGGATCAATGATCACAAGGGCGCCCTTGAGGACTGGCTCCAAGCTCTTACAATCGATCCGGGAAAAGCGTCCTTTTATTTTCATGCAGGTGATGCTGCCGAGAAGATGGGAAGAGTTGATGAAGCTGCAGGGTATTACCTGAAGGCAATGGAACTGGAACCAGGGAACAAAACGTATACTCAGAGCCTGGAGAGGCTCGATAAAAAGTATGGCGTGAAAAGATAAATTTAGCCCTGAGCCTTGAGCCCTTACTTAACTTATGAACAACAAAACATCGAAAATAATTTTTTTGCTCATCTGTGGGTTGCTGGTGTTTGCGTCCCTGGCCCGGGGCGGCGTAGAGGGTTGGGCTGTTGCCGTCATCCATATCATTACCCTGGCAGCATGTACCATCCATCTTGTGCAGAAGTCCCTGGACTGGGACTGGGCCTGGATTAAAACACCGCTGGACTACCCCGTTATTGCTCTCCTGGTCATAACATTTTTCGCCACCATATTTTCAGTGCATCGGACAAGCAGTATATGGGCATTTCTCCTGCTGATCAATTACGTGATAGTATACTATCTGGTAATTCATCTAACCCGGAGCCCTGAACAAATGTGGAAAACGGCCTGGGTCGTGGTCAGCATCGGGGTATTGCTGGCAATTCTGGGTCTCATCAGTTTTTCAGGCCTGCCACTTTTTTCCTGGTGGGAATACCGGGACCTTCCTGATTTTGGTGCTCTCACTTCAACCTATGGCAACCCGAATAATATCGCCGGATTTTTCGAAATGGCCATTCCCCTTGTCCTTGGTATGCTGCTGGTCGAAAAAAAGGAAAGCCGCAGCCTGAAACGCTATATTTCCATTATGATCCTGTTCGGGATGGCACTGATCCTTTCCCTGTCACGGGGAGGCTGGACCTGCGCTACGATAGGCCTGGTGTATTTTGTCACGATCCTTGCCTTCAGCCGCGAATTCCCGCGACGCAAAACGGTAATTGCCATGGTTGTCAGCGCCATAGTGCTTGTTCTGGTGCTGCTCTCCTCCTTTCCTGCCGTGCAGGAACTTTTGACAATCCAGGCAGTTATGGATAGGGCGGGTGGTCTGGATGGTCGCATGCAGGTGACAAAAGCGGCCGGTGTAATGATAGCGGACCGACCGCTCCTGGGATTTGGGCCCGGCACCTTTGCCTATTCTTTTTTAAAATACCAGCCAGCCGGCATTCAGGGCTGGTACAACATGGCCCATAACGATTATGTCCATTTCACAGCAGAACTGGGAATAATCTTCCCTGTAATCATGATCTGGGCGATCATTGCATTATTCAGACAGGGATTTATGAAGCTGAAAAGCCGCACTCTCATTATTCGGGCTTTATCCCTTGGCTGCATGGCAGGTATAGTTGCTATACTCTTTCACAGTTTTGTGGATTTTAACCTGCATATCCCGGCCAATGCCATGTTATTTACAGTCCTTTGCGCCCTGGTTGCTGCACCGGAAAAAAATGAGGCACAGGGCACAGGGTGCAAGGCTTAAGGAAAAAATTTGAAACGTCAATATCAGTTTGGCAAAGGTCAATCGTTGTCTCATTTTGTATGACGACAAATATAAAAAACTTCCGAAAACTTGCCGACTCATATTTTCTTGTGCCCTGCGCCCTGTGCCAAGTACCATTTGATCTTTTCCCTTTAACCTTTCTCTTCTATATTGTAATAGTTACTGGCTTTATGAGATTGAATAATATGATCAGCAATCATAAGTTGAAAACTGCCGGTTTTACCCTCCTAGAACTGCTGCTGGCCCTTGGTATACTGGGCATTATCGCAGTGTTTGCTGTTTCCATTTCCCATTCCACCAGGAATCTCGCCAAAATAAATGAGACCAAAAATAGGATGGGGGGGGTAAAGCGGGCGGCCCTTGCCTATTACCAGACCCAGAGAGACCTGCCTGCTCCGGTGGGGACAAATGAGGTGCCGGTGTCAGAATCAGGGCTTAACCTGGTGCAGAAACACAGGCTCGATGCCTGGGGCAGATACCTGCATTATGACCGGGCCCTGCATCCTGTTTTCACTTTACGAACCGATATAACCGGTATCACGGTGGACAGCAAAACAGTTGCCGGAGTCATAGTAAGCGGGGGTCCGGACCAGACTATTGAGGCTGTCAACACAGGCAGTCCGTATGCAACTGTCGGTGATGACATCGTCCTTCCCATTTCTGTCCATGAACAGGCCCTGGCCCATGCCATGCATGACCTGGAAATACTGCAGGACAAGGTGCGGGCCCTGGATAAAATGTTTGCCGGAGTTGACAATAACTCCGGCTCCGGGGTTGATGAAGATGGTTGCGTCCCGGCAATTGGATGCCCGCAAAGCGGTACGTCAAATGATCCGAACTGCTCCTTTGCAACACTTGATGCCATCTCTGCTTCTTATTCTTTCTGCGGTATAACAATAGATACACCGACAGAACTTATTGCCCGGTTCTACGACCTTGGTGAGACAATTCTGCTTGATCCCTGGCTTAATGAATATGTCTGGGGAGATGCATCGACATACCCAGCATCAGATCAGCGGTTTCACCGGTTTTTTTCCGCAGGCCCCGACGGTATCGCCGGCAATGGGGATGATGTGATACCTTGAACCCTTAATCCTGCGCCCTGTGCCCTGCGCCTTGCTCCCTGTGCCTTAATTTTTACAACAAAAATTTATAGTGTTCTTTGATTCTATTGCATCACCTTACATTAAATGATAGCGTGTTTTAATTTTGCGTAAACGGGGGGTGATGATGAGTAAAAAAATTCTCAGCATCTGCTATATAAACGGCTCTGCTGAATTTATTGAAGTGGAAAGGTCACAGAGCGGCCGCTACGCCCTATTGTCCTCTCATGCCCAGACTGGTGAATCACTGCAGGCCGCCTGCGCCAGAGCAGACGAGATTTACATAAACAGCCTTTTCCCGACAGCCCAGTATGAATGGGAAACCTTTCCAAAGGTTCAGGAGCGCTATCTCCCCTCCCTTATTACCGGTTCAGTCCAGAGAAAAAGTCCGGGCACCAAGGTCAGTGCCAGGTTCCAGTACATCTGTGAAGTGGTCAGGGACGGCAAGACCAGCTCGCTGGTTACCTTCCAGTCAATTGAGAAAAATGAAATAGATTCATTCTTCTCCCTTTTGGGCAAATTCAGGAAAAAGGTAAAATCCATATATACCCTGCCCACAGCTCTGGCCGGAGCATTCCTGCGGTCGGAAAAACCAACAGGCAACTCTCTGCTGCTCTGGTTCCATGAAGATATAGTCATCATAGCCCTGGTTTCTGCGGACGGTTTGATTAAAATAGCCCGCACACTCCCCTGTGATCTGCCCGGCGGGGAAGGGCCGGATGCAGCTCATATTGCGGCTTCGAAATTTTCTGCTGAAATAAACAGGGAAGTTATGATGACCGTCAACTACTTCAAGCAGAAGTTCAGGGAGCAGGCCCCGGCAGATATCTTTGTGCTTGGGGAAGAAAAGCTGCAGACAATTTTTACAGATTTTCCGATCAAAAATCTTGAGGCTTCAGTTCACTTTGGCCTGTCGGGGAGTACGCTTGAGGAAGTTTCACCGGAAGAATTAAACAGCAATGTTCACCTTCTCGGCAGTTTTTGTGCAAATGAATCCTTTAACTTCCTGCCTTTGCAGGAGGTACAGGAACGTAAGGCGGACAAGATAATTAGTGCAGCGCTCATAGGGGTGGCGGTATTAATCTGCCTGGCCGGATTATGGACCTTAAGGATTCCAGGGCCGCAGTCCCACCAGGATCTTAAGGCTCAGATTCTGGAACGGAGGCAGGATATCCATGAACTTGAAACGTCAATATTAAGGCTCAAACCCATTGAAGGAAGAAAGAAGTATTACCAGTCAGCCTTTCTAAAGAAAAAGCCTGAGTTTATAAAATTTCTGCAGCAGATAGCAGCTGCTGTTCCTGCTGCCATGATTTTTGACACTTTCAGCATGGCTCCGGGGGAAAACGGTTGGAACTGTACGATAACAGGCAAGATAAGGGGGCGGAACTGGCAGGAACGTCTCAGCACCCTGCGGGAATTCGGCCGGGCCCTCTATGCATTTACCAATATTGACATACAGAATGTCAGCCACTCCCTGGGGCAGGCCGGTATGGATGCAGCAACCATCAGTTTTCAGCTTTCACTGCAGTTTATCCCGGGGGGAGAGAACAAATGAACATAAATATTGTGACGAAAACAGTTCTCTGCATCGTGGGAGTGCTGGTATTGATCCAGCTGCTGTTCTTTTCACAGGATGAAAGGCTGCGGCTGCAGCAGGAAGTTGCACAGCTGACTGTTGAAAAACAGGAGCTGCAACAGTATCTTGAAGCCCTGCAGCAGGAGTACCGCGATATTGCAGTCTTGGTTCCCGGGAAGATTCTGCAGGGCTATGAAGACCATGAGGTTATGCTGGCAGGTTTTCTGGATTATATAAAGGGTGCAGAGTTTGACAGGCTGGATGCCGGGGTCACCATGCAGGGTGCCAGGAAATATATCAACAAGCCTGTGCCGCTTTTCGAGCATGATATGACCTTTGATTTTACCTTCAGCCGCCTGTCAGACGCCAGGAAGTTTTTGGCACTCGTTCTGGAGCAGGATCTCTATCCGCTTGTTGTCCGCAAGCTGGAACTGCGCTCAAGCGGCGAGCGCAAGATATCAGGTGCCCTGCAGACCTCGCTGCTGATCCCGGCCCGTCTGCAACAACCGCTTTTTGGCATCAGGTAAGAGGGAAGCTGATGGGACGCCTGACGAAAACCATAGGTTTAACACTGCTTTTCCTGGTGGCAGTTCTCATCCTGGTCAATATCTTTGTCCTCATGCCGCTTATGCGAATTGGTCCGGTACAGACAACCCCGGTCCCGACAGAAGAAATCGTGACAAGTCAGGAGCACGATGATGCGATTGTGGCGGTCGATACCCTTGCTGTTATGAGAAAAATCGGCAACAGGGTGGATATGCGCTATCCCGATGCTGAAGATGAAAATGAGCGCAATCCCTTTTATTGGCCCGAAGTAAAACCGCAGCAGAAAAAAGCAGTTAAAAAGGCGGCAAAAGAGACGGCCAAACAGGAAGTCAAACAGCCGCAGCTCTCCATGGTGATCATTAGCGAAGGACGGAAACAGGCACTGCTGGACGATGTTTTTGTGCAGGAGGGTGATAGAAGGTCAGCAGGTGTTCCTTGTTGATGACCTGGGTGTACTGCGCATCTACCTGGCAGCAACTGTAGACAAAAACGGTAAGCCCCAACCGGTGCCGGGACTGGTTGAGAAATGAGATTGAGGGTACAAGGCTCATGGTGCAGGGCTTATGGCAAATATTTCTTAACTTAATTATCTAGCCTTAACCCCTGCGTCCTGCTCCTTTAGCCTTTAATTATAGGCATTAAGTAAAATATATACATCAAGATAATATTATAGTATGTTTCCGGGCTGAGAATGGAGATAATTGTGATTCAACAGCAATATTCA
>LJTK01000135.1
GGCAAGGGCGTAAGGTTTGAAATTAAAATGGACCGGGCCCAATGAGAATAAGAGTGTTACAAATCACAAAAGTTATAAAAACATCAGGAGCAGGAAGCCGCGAGAGTATGGTTTTGGTGTCTGGTATTTACCCTCGACCCCTCGACCCCTCGACCCCTCGACTCCTTATATAGTAATTATGCAACTTGCCAAAAGGGAAAAATATTTTGTTGCAGTGGCTGTCATAGTCATTGTTTTTGGCGTGATAATCCAGTTCGTGATTATGCCTTTTGTGGAGAAAAGGGAACGGTTCAAGAATAATGTGACCGTGAAGCAGAATAACCTGCAGCAAATGGTTGGGCTGCGCCAGGAATATCTTTTGCTGCAAAAGGATTCAGACACCCTGGCCCAAAGGCTTAAAAGCCGGCCGAAAAATTTTACCCTTTTTTCGTTTCTGGAAAAGGCCGCAGGGGACTCCGGGGTCAAGGACAACATCAAGTCAATGAAGCCTTCAGCTTCAACAGGTAAAGGGCCCTTTAAAGAGTCACTTGTTGAAATGAAACTCGAGCGCATAACATTGGGACAGATGGTAGGATATTTAAAGCTCATTGAATCGCCTGATAAGCTGGTGAGCGTCAAAAGAATCTCCATCCAGTCCAACAAGAAGGAAACTCAGTTCCTGGACGTAGTACTGCAGGTTTTGACCTTTACGGAGTAGCAGTGCATTATCTGTCGGCATGAATGCAGTCAGGTGTTTTTAAAAGTAGATATGAGCATTTAAAACTGAAACGTTATTATGGCTACTGCAGCAAAAAATAAAAAATGGCTGGGCTATATACTCTATGTAGTTCTGGTTACCCTCGTGCTGCTCTACTATCTGTTTCCGGCCGAAGCGGTCGAGGAGGCTGTTGACAACAGCATCAGCAGGATCAGCCCTGAATTGGGATTTAAAGCGGACAACATAGGTCCATGGATACCTGCCGGCCTGCGGATACGTGGCGGACGTATTTACACCAAAGACACACCGGTCCCTCCTGTTTTCCAGGCGGACGGTATATATATCGGACCGCGGATTTTGCATCTGGTAAAGGGTGAGTACAGCTTTGACATTTCAGGGACAGCCTACAAGGCTGATATCAACGGCTCACTGCAGGCCGGAGATGAGCAGGGGGGATCATTTGCAGGTGAATTGTCGTTTAAGGGCTTTGATCTTGCTGCATATGAGTTCCTGGCCGGGAAACTGAAGCACAGGGTCACAGGAAATGTCAACGGCAATATAATATATGACAAAGGTTCGGCAAATGCTGGAGAAAACGGCAAGGCAGAACTGCGTTTGACTGAGGGCCAGCTGCAACTTCAGACGCCGATTTTCGGTATCAGCGCTGTTGATCTGCAGAACATTGACCTGCGGCTGGAATTACGCAATAAAGAAATCATGATTACCAAAGCTGAACTGAATGGTTCAGAATTGAAGGCTTCCCTGACTGGATCAATCGAGCTGCAGCCTGATATGAAACTGAGCCAGCTCAATCTGAAGGGAACTTTGGAACCTTTGGCTCAATTTTACAAGAATTATCCGGAGATCCGGGAACTGTTGAAATCGATGCGAAAGAGGGTGAGGCGGGGGCAATACTTCTTTGCCATTACCGGGACGCTTGGCGAACCGAAATTCAGACTTCTTTAATACAATAATGCTATCGGCCTGTGTCTCCAGGTGATATGGCCGAAAAGTATGGTACAAAGCTAATAGGAAATGCCGCGACAGATTCACATACTGTTTAACCTCCTTGCCCTGTTTGTCATCACGTATATCGTGGTGGATACCTTTTACCGTGTTGTCGGTATTCAGCTGCACAGAATGGGTGGGGAAAAGGTTGTAATACTCCAGGATATTGAGACAGGTGCAGCAAAATCCTTGACCAAACCTGAATTTGCCATGATTGTCGAACGCAATATCTTCGGGGCCACGGAAAAGGCTGAGCCCCCTCCTGTTGAAGAAACGGTAGAACCGATCGAAACCCTTGAGGAAACAACGCTGCAGCTTTCTCTGCTTGGCACAATCGCCGGGGATGATGAAAGCGCCAGGGCCATCATACTTGACCAGCGAAAACGGAACCAGGATATCTACAGGGTGGGAGATTCGGTGCAGGGAGCCGAAATCAGGAAGATTCTTCGGGGCAAGGTAATCCTGCGGCATGAAGATAGGGATGAAATTCTCACCATGGTTGAGGGTGACGATAAGCCCCGCCCCTCTGCAAAGGCAGGGAGGAGAGACAGGCGCTTCGATCGGGCTACAGACAGAACACGGGCCATGCCCGAACCAGGAGATTCCATTGAGGAGCAGGAAGAGGGCAGTGCCGAGATTGAAGAACAGGTCATTCCAATTGCCCAGGATGTATTGCAAAGCTCCATGAACAATCTTAATGAGCTTTTGACCCAGGTGCGGATTAGGCCCTATTTCAGGCAGGGAAAGCCGGAAGGTCTCATTGTCAGCCAGATCCAGGCCAACTCAATATTTGCAAAACTTGGCTTGATGAACGGCGACATCATAGCAAGTGTTAACGGCAAGCAGATGAGCACCCCGGAAGAGGCATTTCAACTTTATAACAGCCTCAATTCCGGGGCGCAGGTAAGCATAGAAATAACCCGCCGGGGGCAGAAAAAGATGCTCACCTATGAAATTGAATAGCAAAATGTTTTTTATTGGGAATGACAATTAAGTTAAACAGGGATGAGAAATACTCCATAAAAGCATATAAAGCAGCGAGAAGTTTTCACGGGGGCAATATTAATATGAAAGTTAACTGGTATGTAAAAATTCTTCTCAGTTTCGTTTGCATCAGCATATGGTTTATTGCTGGAAATGCGGCACCCCTTGGTGCAACAGATAACGACCCGCTCGGATTTAAGAAGCTCAAGGAATCGAGCAGTCAGGCTGTTGAATATAAACCGCAAAGCGGGGCAGCAAATGAAAAGACATCATCGCCTGGAACAGAGGTTGCACAGACACAACCAAGTCGGTCTCCACAGACAGGAGGAGAAGCAGAACAGCAGAGGCCATCCCCGCCGCGGCCAAGAGGCGAGACACAACAGCAGAAACAATCTCAAATGCCACGGGAAGTGGTAGAACAGCAAAGTCAGTCACAGCGGGCGGAGATCGAAAAATCGACTCAATCCCCGGCACCTGAGGAAGAAGAGCTTGAGCGCTATGTAACCATTGATTTCGAGAATGTCGATATTAATCTTTTTATTAAATATATCAGTGAGTTAACCGGAAAGAATTTTATAATTGACAAGTCTGTGCGCGGTAACGTCACCATCGTCTCCCCCACCAAGATATCGGTGGACGAAGCCTATAAGGTTTTTGAGTCAGTGCTGGAGGTCCAGGGATTTACCACGGTCCCCGCCGGCTCTGTTATCAAGATCGTACCTTCTGCCGATGCCAGGTCCAAGAGTGTTGAAACCGGCTTTAGCGAGGATACCGGTGAAGTGACCGATAAGATCGTCACCCAGTTGATCCCACTGAAATACGCAGACCCGGAGGAACTGAAAAAACTGTTCACCCCCCTGGTTTCAAAGAACAGTGTTGTCATTGCCTATCCGGCTACCAGCCTGTTGATCGTCACTGACGTGTTATCCAATATCAACCGCCTCCTCCAGATAATCAGGGAAATTGATGTGGAGGAGAACGTCTCCGAAATCACGGTTATACCGATTGAGCATGCCACAGCCAGCGAAGTGGCCCAAACCCTGGATACCATCTTTGAGGGCTCCACCGCTAGAAGGACTACAACCACGCGCACAACGAGAAGAAGGGCGACCCCTTCCCAGCCCGACGATACCGGACCCGCCCTGGGCGAGGTGAAGATCATCTCAGATGAACGCACCAATTCCCTTATCGTTATTGCCTCTGCCTATGATACCAACAAGGTGAAAAGCCTTGTCGCCATTCTTGACAAGGAGATCCCCAAGGGGACAGGCAATATAAATGTGTATTATCTGCAGCATGCCAGTGCTGAAGAACTGACCACGGTGCTCACCGCCCTGCCTGAAAAAACTGACACGGGACCCGAGGCGGGCAAGGCCCCAACCATTTCCAAGGAGGTGCAGATCGTAGCGGACAAGGCAACAAACTCCCTCGTTATCACAGCCACTAAGGCTGATTATGCGGTTTTGGAGAATGTCATAAAAAAACTCGACATCCCGCGCCGCATGGTCTACCTGGAAGCGCTCATCATGGAGGTGAACGCGGACAAGGATTTTGCCGTGGGCGTGGAATGGGTCGGCGGCGTCACCTATGGCGATGACCAGGGCATTATTTTCGGAGGCTCTCGCAGCGGAGACACCAGTGTGCTTCCCAGCATAGATGACCCTGCCGGCCCTAGACTTCCAAAAGGGTTTTCAATGGGTGTGGTTGGCGAGTTCATAGAGATCAACGGTGTGACATTTCCGTCTGTTCAAGCCATTCTGAACGCCTATAAGCAGGATAATGATGTTCATATTATCTCTACGCCCCAGATCCTGACCACTGACAATGAAGAGGCGGAGATCAAAGTGGGAAAGAATGTCCCGTATATTACGAGTCTGAACAGAACTTCCGGGAACCAGGATTATACCAACTACGAGTATAAGGACGTGGGAACGGTCCTGAAGATTACGCCCCAGATCAACCAGGAAAATATATTGCGGCTCAATGTATACGTGGAAGACAAAAGACTGCAAAATGAAACTGTAGCACTTGTAACCAATACCCCCACCACCTTTTCGAGAACAGCGCAGACTACTGTTATCATCCAGGATAACAATACCCTGGTTATCGGCGGCATAATCGGTGATGACGTGCAGGACAGTATATATAAGATTCCCATACTTGGGGATATCCCGGGCCTTGGCTGGTTGTTCAAGACACAATCCCAGACAGTCTCACGGGTCAATCTCTATATATTCCTGACGCCCAGAATTATCAGGAATCCGGCTGAAGCCCTTGCGGTCACAAAGGAAAAGCGGGACCATGCCATTTACCATCATGAGACCGGCTGGGCAGATGATTCCTTCAGGTACAGGGAAAATACCAGGGAGGTCTTGAAATCAAGACATGCCCCTAATTTCATGATCGAGGAACCTGAAAACGACGAGAAGCATGAAGAAGAGCACAGGGAACTGAAAACTATCGAGTAGGAAGTGACGGGAGTGATGGAGTAGACGAGGGAGAAAGGCTAAAGGCTGAAGGAATAAAGGAATGGCACATGGCTCAGGGCGCAGGGCACAGGGAAAAGATAATTACAAAATTCCTTGCGCCTTGTGCCCTGAGCCGGGAAATTTAAATTCAGGCCCGGAAAAATAATAATTTAACAGGTACCTAGATCGACCCCCATGCGTTTAATCGGTGAAATACTGCTTGAGATATCAGAACTGGACCCGGCAAGCCTGGAGCGTGGTCTCGCTGTGCAGCGCGAGAAGGGCGGCAGGATCGGCGAGATCCTTCTGCACCAGAAAGCGATCCAGGAAATCGACCTGGCCAGGGCCTTAGGCCGGCAGCTTGACCTTGAATTTATCCAATCCCTGCCGTCTGATATAAATACGGATTTTACCGACACGGTTCCCATCCATTTTCTCAAGAAATTCAAGATGATTCCCCTGGCCTCCACTGATGGCAACAGCCTGGTCGTTTGCGATCCCTTCCTGTTCCAGGCCCAGGATGAACTGCTCCAGCTCCTGGCCTGGGATGATGCCAAAATCATGGTGGGCCCGCAGAATGCAATTCTCAACGCCATAAGCTTTTCCTATGATATCAGCAGGGATACTGCTGAAGAGGTGATTCAGGATCTGCATGAAGAGGATCCGGACCTGATTATCTCCGAGATCGAGGAAACCGGGGATCTGCTGGACGACACCAGCGATGCCCCGGTTATCAAGCTGGTGAACCTCATGTTTTCCCAGGCGGTCAGGGCCGGTGCCAGTGATATCCATATCGAGCCGTTTAAAAGCAGGGTGGCAATACGGCAGCGTGTGGACGGCATCCTCTATGACATGTTTACCCCGCCCTCCCATATCCAGGCGGCCCTGGTTTCACGCATCAAGGTCATGGCCAAGCTTAATATCGCTGAAAAAAGACTGCCCCAGGACGGCAGGACCGAAATCCGCATTGCCGACAAGAATGTGGATGTGCGTGTCTCCACTCTGCCGACCGCATTCGGCGAACGGGTTGTGCTCAGGCTTCTGGACAAGTCAAGTGTCCTGTTAAAGCTTACTGATCTCGGCATGACACCTGAACGGTTGAAACTCTTCAACAATCTCATCCACGCAGCCCACGGCATCATACTGGTCACCGGGCCGACAGGCAGCGGCAAAACCACCACGCTATATGCGGCTTTAAGTACAATAAACAACACGGATATCAATATCATCACGGTTGAAGACCCCATCGAATACCAGATGGATGGTATCGGCCAGGTGCAGGTCAGTCCCAAGATCAATCTCACATTTGCCAATGGACTTCGTTCAATTGTCAGGCAGGACCCTGACGTTATCCTGGTGGGCGAGATCCGTGATATGGAAACAGCTGAAATTGCGATCCAGGCCGCCCTGACCGGCCACCTGGTTTTTTCAACCCTGCATACCAATGATTCAGCCAGTGCGGTTACCCGTCTTATTGATATGGGCATTGAGCCGTTTCTCGTAACCTCTTCGGTGAATGCCATCCTGGCACAGCGGCTGGTGCGAAGGCTCTGTAAAACCTGCCGCGAACCCATTGAACCGGAACAGGAATCACTGCAAAGCATCGGCATCACGCCTGATATGCTTGAAGGCAGGACCATCTATCGGGACAAGGGATGTCCGGACTGCCTGCAGACAGGGCATAAGGGCCGTGAGGGCATATTCGAACTTATGCTCATGAATGATGATATTAAGACCACCATTCTGCGTACTTCGGATGCCAATGCCATCAAGAAGGTGGGGGTGGAGAACGGCATGATCAGCCTGCGCCGTGACGGCGCCCGCAAGGTCCTGGAAGGCATCACCACCATCGAGGAGGTGTTTAGGGTTACTGAGCAGTAACGTGGATTGAAGATTTGAGAAATTGAAGATTGAAAATTGTAAAACCAGGGGCTGTTATTTAGTGTGGTGGAAGAAAAATTAAAAATAAGAACAAAAGATTTTGCCCACCGTTGTGTCAAACTAGCTCTCTCGTTATCCAAAACAAATCTAGGGAATCATCTTACCAATCAGCTCATTCGCTGTTCAACTTCTGTGGCAGCAAACTATCGCTCAGCCTGTCTCGCTCATTCCAAAGCAAGTTTTATAGCTAAAATCAGTATTGTTCTGGAAGAAACTGATGAATCGGTTTTCTGGCTGGAATTTATTAAAGATGAAAATTTGATGAGACCAGAGCTACTCCAGCCTCTAATTGAAGAAGCTAATGAGTTAAAAGCAATTTTTTACTCATCCAGAAAAACTGCGAGAAGCAACAAATAATCTTCAATTCATTATTCTTTCCCTAAATCTTCAATCTTCAATTTCTCAAATCTTCAATTCCCCAGGCGGCCTCGTCTTCCACCGCCGGTGCAGCCAGAAATACTGTTCCGGATATTGACGGATAAAGTCCTCAAGGACCTTGACATGCCGCTGGGTCAGGGTTTCCACGGTATCATCTTCCTTAACTTCAACCTGCTGTGCCAGGACCTTGAATTGTCCGGGCCCGGTGCGGATCGCTGCTCCGACCAGCAGGGGTGCCTTGAATTTCAGGGCCAGTTGCGCTGGGCCCGGCTGGGTGGCGGCAGTTTTTCCGAAGAAATCGACAAAAATAGCGTCCCGGCCGGCATTCTGGTCTGCCACCAGGCCGATGGCCTGCCTGTTTTTCAGGGCCCTGAGCAGGAGCTTCATGGCTGCCTTGGTGCCCGCCACCTGCATGCCCATGTCGTTTCTGCGGCGGGTGATAAAGCGGTCGATATAGGGATTGGACTGCTGCACCGCTGCCACTGTGAACGGTTCGCTCATGGCCGTGGCGGCAGCAGCCCCCTGCAGCTCCCAGTTGCCGAGATGGCCCGAGATTGTGATGAGCCCATTCCCATACTGCAGCAAACGCTGGATCAAGGAAAAATGCCTGGGTTCCAGGATGTGCCGTATCTGGTTATGCAGTTTAGGGGCAATCAGCAGCTCC
>LJTK01000086.1
TAGCATGGGAATATCGTCAGCTCTTTCCCGCAGGGGGGGCATATGGATATGGAGAACATTCAAGCGGTAATAGAGGTCTTCGCGAAAGCGTCCTTCATCAACTTCATCCTTCAGTTCCCTGTTGGTAGCGGTAATGATGCGCACATCAACCTTGATGGGATTTGCACCTCCTACCCTTTCAAAACTCCGCTCCTGTAAAACCCGCAGCAGTTTTGCCTGGAGAGGAAGCGGGATGTCTCCAATTTCATCGAGAAAAAGTGTCCCGGAGTCGGCAAGTTCAAACCTGCCTTTACGCATGGAAGTGGCGCCGGTAAAAGCTCCCCTTTCATGTCCGAACAACTCGCTTTCAAGCAGGGTTTCCGGCAATGCAGCGCAGTTGACGGAAATAAAGGGTGATTTCTCCCTGGGACTGTTAATATGAATTGCCCGGGCAACCAATTCCTTACCTGTTCCGCTCTCACCGGTGATCAGGACCGATGTCGGGGTTGGTGCAACCTTTTCAATGAGTTGATAAATTTCCTGCATCCTGGCATTTTTGCCAACAATACTGGCAAATCCATACCTGACCCTTGCCTCATCACGCAGCCGCAGATTTTCACGTAGGAGAGAATAATGCTCAATCGCCTTTCTGATATTCAGCAACAATTCCTCGTTGTTAAAAGGCTTGGCAAGATAATTATATGCGCCTGCCTTCATGGCACCCACAGCTTTCTCTACTTCGCCGAAGGCTGTAATCATGATTACCGGCAGTTCCTTATTGTACGATTTGACAGCTTTTAATAGCTCCAAACCGTCCATGCCGGGCATGCGCATGTCAGTTATAACAAGATCCAGGTCGGTTTCCTCAACGATCTTCAAGCCTGCCTCACCTCTCTCGGCGGTCAGGACCTCAAAGCCTTCCTCCTTCAGAAGTTCAGAGAGTACGATCAGGTAATTTGGTTCATCATCAACAACCAGAACGGTATTCATGGCTCGGTCATCCTTAAATTTGAAAACGCTTACAATTGGATTTTACTTTGACAAGAAGAGACCGATTCAGCCTCTTTATTTTCCTGGCATTTTTTCATTGCTGCAACAATATCATACGGCACATGGGTCTTATGCAGCCAATCTTCTAAACTATATCCCGACCGCACCATGCCGTGATAGTCACTGCCACCGGTTATAAGCAGATCCATTTCATGCGCCATCTTCAAAAGAGCCTTTACTGCCTTGGGGCTATGGGACGGATAATAAACCTCAACACCCTCAAGCCCGACCTTGCTGAGATCTTTCAATAGTGAAGGTATAGAGCGCAATGTGGGATCAAGGCTGGAGGGATGGGCCAGGACAGCGATACCGCCTGCTTCCCGTATCATGGCAATGGCATCATGGGCCGAAAATCTGAATCGTTCTGCATATGCGGCTGCTCCCCGGCGAAGATAATACTTAAACGCCATATCAATTGTTTTTGTCACACTCTTATCTACCAACAACCGGGCAATATGTGGCCGGCCGGTCTGTCCATACTTGGAATAATGCAGCAATTCACTGAGATCAACCTTGATGCCAAGTTTGTTAAGGTTTTCAATAATCCTGGCATTCCTGGATTCTCTCCCGTCCTGCAACAGCTTTAATCGGCTGTTAAACTGATTGTCCTCATGGTTGAAGTTATACCCGAGTATATGCATTGAGGTATCGCCATGCCATGAACTTACTTCAATACCGGTGATGACTTCAATTCCTTTCTCGCAGCCCCTTTGCATGGCCTCTGCGGTACCGGCGGCTGTATCATGATCAGTTATGGCAACGGCTTTCAATCCTTGTAAATCTGCCTGATCTATGATATCCGACGGCCTAAGCACGCCGTCGGAAAAAATTGAATGAATATGCAGATCAATTTCTGAAGACAAATTCATGAGTTACTATATCTAACCTCTGCCCAAATTACATCATAAAGGTACTGGCATCCTGTATTCAGGCGCAATTATTGCATAATACAAACATGAGGGATATGGAAATAATCGCTCGGATGTGGTACCTGCTATTATTCCCTAGAACTTAACAGGAAAAATAAAAACAACGCAATGGCCATAAAGCTCTACGATCTGACAAATATCAGCTCTCCCGGTGAAACATATAACGAGATGATAAATACATTGTCGCTGGCGGACCCGGAATATGATACATCATATCTCAAGAAGGCCTATAGTGACATTATTCGTCTTTTCAGGGGAGAATATCCAGGCTACCGCGCCAGTAACACAAAATATCACAACCTGGAGCACACCTGTGCCGTCTCCTTAGCAACAACCAGGCTCATTCATGGTCTCCATGTCCAGGGACAGTTACTTTCCACCCGTGTAATCAAACTTGGCCTCATTGGAGCCCTGTTCCATGACACGGGATTAATCCAGACTGAGGCAGAACTGGAAGGCACAGGTGCCCAATTCACCATCGGCCATGAAGAGCGCTCCATCAAACTTATGAAAAAATACCTTGCCGCCGATGGTTTCTCACCCGAGGATATAAACGACTGCCGCCACATTATCATGTGCACAAACCTGACATTGCCCCTGGCGGAGATACCACTCAGGTCAGAAGAAGTCAAGATAATGGGGAGGATTCTCGGTTCAGCAGACCTGATTGCCCAGATGGCGGACAGAAATTACCTGGAGAAACTTCCCCTGCTCTTCCTTGAGTTTGAAGAGGCAAAGATGCCCGGTTTCGAGACGCCTCTTGAGCTTTTCAAGTACACGGAAGAATTCTACCATTCGGTGGTCAGAACACGGCTGAGGGAAGAACTGGGCAATGTATCATCCGCAGCCCTTTTTCATTTCAAGGAACGCTGGAATATCGATCAGGACCTCTATGCTGAAGCAATGACGAACAACATCAAATATATGAAAAAGATCAGCAGGGACTGCGCTGAAAGTTTTGATTGTTTATTATTAAAAATCCGCCGAAAAAATTTTATGGGAAGCAATCTGCTCTAAGGCCATGCACTTCCACATGTCCTCCGGCTTTTTAGCTTGCTTATCGTACAGGTAGACCTTGAACCGCTTATGCCAATAACATCAACTTTTTCTCTGAGTCCCTTCCTCTTCCATAACCCAGACAATCTGCGATTTATTGATGATAACAGCAGCGTCTTTTCTGTCACCCAGGGAAGCATTGTACATGATGAGAAATTTATTCTGCCCCTTAATGAGAAGATCACTAACCCTGTCCATAGGCAACGATTCACTGTTTAAGTTAATATTGCCGCGAATTATTGAACCTTCTATGGTCTTAACTACCACCAGCCTGTTTTCTTTGCTGACATAAGTGTTAAAATTGTTGAAATCACTGGAATCGTCATCATATTCCATCTCAGCCACTTGCCACTCCTCCCCGCTTGTTAACTCCTGCATAACTCTACTCTCTCCAATGCATTAAATTATTCATCCTTTTTGAGACTGCTCACCGTTACCGAATGATGTCCCTCAACTGCGACAAGCTGTGCCACAAAACTACCAACCATTGCCTTGCTCTTCATCTGCACCAGCAACCTGTTTTTATCATTTGTGATCCAGAGCTTTATTTTTGCTCTTTGCTTTTTCGAAAAAACAGTTTCTAAATTTTGCAGGTCAGGCTCCAGCACCAAAGTCTCAAAAGTGCCTGCCGGAACATTTATTTTTTCCTTACCTATTACCCGCAAAATGCCCTTCAGATTTTTTTCGCCATCAGTCACCGGATGCTCAAATTCCTCTAATTTATCAAAGTCAAGGAGCCTCGAATAATAAAAAACTGACAGCGGGTCAAAAGTACCTGGCTCTAGCGCTATAACCTTTGGTTCAGTATCAAAATTAACATATGTTGATTCATTTTTCTCCCAGTCAAAATCCACCCTGACATTTCTCCTGGTCTTACCTTCTTTCTGGTCTTTTCTGTAAAATAATGAACGGCTCATATCCGCATCAGCATAAGCATCAATGCGGTCTCTGACCTTGAAGAAAATATCAATAAATGCATTAGATCGGGCGGTCATGACAAAATGATACGCTTCGACCCCTTTTATTTCATCCATTTCATGTACTTCCAGGGTGGCCATACCCGCATTTATCGCACCATACTTAAGGACAAAATGCATTTTTTCACCCGGCTGGAACGGACGATGCTCATCAGCCCAGGCAAAGCGGGAAAAGACAGATGCGCCTACAAAAGCCAGGATAAAAAAGGTGGCACTTAACAAACGGTACATAATGAATATTGTTCATTTTGTTTATACGCAGCAATCATATGAAACATGCCATTAAACGTTTGAATAATGCCATTTCACAGCTTGAGCGCCTTTCAGCTAACCCTCTATGCATGAAAAGGAACTTCCTGAAAGAATTATTTTTTCTTATAGTATATAATTAACCTATTGTTATATGGCTTTACCAGTTATCTGAACAAATAAAAATATTTTTTTTCCAACTGGATTGTAGGTTGTTTTATTTGTTATGATTTTATTTAATAATATTATAATATAATTCTTTTTTATTATTTGTGTTACTCCCTACTGTCAAAATATTTTTAAGGCAGACAAGCCATGCACAATGACAAGAGGCAACTGAAAAGAGTTCATCTGATATATTACCTGCGGATTTTTGACAACGATACGGGAATAAACATAGGTCATCTGGTAGATATTACTACCCAGGGCATCATGATAATCAGCGAAAAACCTGTGCCTTCCGGCAAGGATTTTTCTTTCAGAATGCAGCTCCCTACCACTATTACGGGCCGCGAAGAAATTAAATTCAATGCCCACAGCCTCTGGTGCAAAAAAGACTTTAATCCTGATTTTTATGTATCCGGCTATCAAATCAAGGAAATAAGCCCCCTGGAGGCAAAGACCATTACCACCCTGATCAATGCCTACGGCTTTAAAAGTATGTGATACGACTATGGGAAAAAACAATAACATAGGCAGAGCGCAAATAAATTATCCCTGCCAGTGGCATTACAAGGTCATTGGTTCAGACCGGGAAAAAATGCACCAGGCGCTGATAGAAATAGCCGGTGACCATTCTGGCGATATTTCATTTTCCAACAGCAGCCCTACCGGAAAATACCATTGCCTCAACCTGAAAGTAACCGTTCAAAGCGAAGAAGCCCGCAACTCCATCTACATGACCCTCAAAAAACACCCCCAGGTCAAGATTGTTTTATAGGTTTTCAAAGAAACACATAAAATCAAAAACTTATGCAACAAATTTAAACTCTTTTTTCTTTTTCAACCTATACACATAAAGCTCAATTCCTTTCTTCTTTTTTTCAAACAGCTTGACTAAATCTCTTAAAATTACAAAAATAAGTATACATATTTTTGTGAAGTCATTTTTTACTATTACCTTTCATTTTTCTTAAAAAAAGAGGTACTTCCATGGATGCTGTATCCTTGATCCCGGCACCGGACGCCATTCCGGTCCATTGGTTCTGGCTGCACCTGCTGCTTACCCTCACCACCTTTCTTCATTTCATAGCAATGAACATCATGCTGGGAACCGGTTTTATCGCCTTCACCTCACCTTTCTGGCGCGGCAATAATGTCATGCCATTAAATGCACATATTGCCAAGACTCTACCCTATACCATTGCTTTTACCATTAACCTCGGGGTAGCGCCTCTGCTCTTTCTGCAGGTACTTTACGGGCAATTTCTATACACCAGTTCCATACTCATGGCTGTTTACTGGCTCTCGATTGTCGGACTGCTCATTATCACTTATTATGCCGCTTACATATACCGCCTTATGGATAACCGGGGTGGTATGGCCCACTTGTACATCGGGGCGGCAGTCCTGCTGCTTTTAGGTATTTCCTTTCTTTTCAGCAACAATGTATCCATCATGCAGATGCCTGAATCATGGATTAAATATTTCTCAGACCGCACCGGCTGGCTTTTAAACTTCAGCGATGCGGCCTTGATTCCGCGCTACCTGCATTTTATTGCCTCTGCTGTTGCAATCGGCGGCCTGGCGATTGCCCTTTACTTTGAAATCCGCAAACGGCGGGGCGCAACCGATGGCGAGGAGTGGATCAAGCTCGGCTGCAAATGGTTCACCGTGACCACCATCATCAACTTCGGCATTGGCTTCTGGTTCCTTGGGGCCCTGCCCGAATCAGCGTATAATCCGTCCACACCTGGCGGCAAAATTTTCTTTATACTGGTCGTCGGTTCGGTTGCCACCATAATTCCATCTGTAGCCTCTGCCCAGACCGGCAGGATTTTTGCGGCCACATTCTGGGCCCTGGCTACGGTACTGCTCATGACTCTGGCCCGGGATATTTTACGGCTGACATACCTTAAACCATTTTTCAATCTGTCCGACCTGCCGTATGTCCCGCAGTACTCATCATTTATCGTCTTTCTGGCGGCCTTTGTCTTCGGTATCTATCTTGTGGGCTGGATGCTTAAAACAGTCTGGAATTCCAAGGAGGTGGCGTAATGAATTATCCTGTATGGCAGCTTGAATTCCTGGGCGGTGGTTTCCTTATTGCCGTAATTGCCATCATCCATGTGTATATCGCCCAATTTGCAGTAGGCGGCGGCCTCTTCCTGGTTCTGACCGAACATCTGGCCAGAAGACGAAATGACCAGGGCATGTTAGACTTTGTCCGCAGACATACAAAATTTTTCCTGCTCCTCACCATGGTGGCAGGAGCTCTGACCGGGGTTGGTATCTGGTTTACCATCTCCCTTTTAAATCCTGCGGCAACCTCGGTCCTGATCCATACATTTGTCTTTGCCTGGGGAACGGAATGGACATTTTTCGTGATCGAGATTGTTTCTCTTTTTATCTACTATTACACTTTTGACAGGCTTTCCAAGCGCGACCACCTGATCATCGGCTGGATCTATTTCGGCGCAGCCTGGATGTCGCTTTTTGTGATAAACGGCATTATAGACTTTATGCTCACACCCGGGGCCTGGATAGAAAACAACAGCTTCTGGAGCGGCTTTTTCAACCCGACTTTCTGGCCGGCCCTCTTTTTCCGGACCTTCTTCTCAATCATTATTGCCGGTCTTTTCGGATTTATGACCGCATCCTTTCTCAGGGACAAAAAACTGCGAACTACCATGCTGCGCTACTGTGCCAAATGGCTCCTGGTGCCATTTATACTCTTTCTGGGTGCTTCCTGGTGGTACAGAGCCGCTCTGCCGCCGCATATTGAAGTTATCATATTTCAGAAAATGCCCCAGTTAAGACCCTTTATCACCCTGTTTATGGTCTGTTCCTCTCTGCTTATCCTGGGTGGGCTTGTCATGGCCATACGCATGCCTTCCGGCTTAAGCCGCTCCATGGCAGCAGTCATGCTGGTTATCGGCCTCATGTATTTTGGAGCCTTTGAGTTCCTGCGCGAAGGCGGTAGAAGGCCATATATCATCTATGATTACATGTATTCCAATGCCATCCTGAAGAAAGATATGGACCTCGTAGCAGAAACAGGGGTGCTGACCCAGGCCAAATGGATAGAACACCGGAGAGTTACACCTTATAACGTCCAGGCAGCAGGCAAGGAACTCTTCAATTTACTCTGTCTCTCATGCCACTCTGTTGGCGGGCCCTTGAATGATATCCGCCAGCAAATCCGGATGAGTTCCCCTGAGGAGTTAAATCTCATTTTTGCCACTATGGGCAGAGAACGGCCTTATATGCCACCTTTTGCCGGAAATGAATTTGAAAAACAGGTCCTGATAAACTTCCTGAACACATCCATGCGGAAATAAATGAGACAAGCATGTTGAGCAAAACCGATAATGGCTATTGTCAGCATAAGCCTTTTTATGCCAACTGCTGACAACTTATTGCCATCTCCTCCTTTTTTCCTATACATTTCCCCTGTGCTTATTCTCGTGTTCCTGCTCGTCCTTAAAACTTGTAAATTTTTCGCCGGGAAGCTAGATTATCTCCTGTCTTTCCATTAAACATCTGAAATTGACTTTATTGCTTGCTTTATGCAAGCAGGGAGAACCATAAAAACGGGTATGGCAAAAACGGGCCAGGAAAAATCACTATTTCAGGCAGACGAGAAACTCACTGAATGGATGCGCGACATCCGCCGCACCATCCACCAGCATCAAAGCTGCAGGAAATGGGCATCCCTCACCGCACCGATGGATTGCATACCGGAGTAGTTGCAACCTTAGGCCCTACAGCCTCTGAAGAATCACATACCCACTGCGTTGCTCTGCGCGCCGATCTTGACGCCCTGCCGGTTGATGAGAAAACGGGTCTTGCTTTTGCTTCAAAACTACCCGGCCTCATGCATGCCTGCGGACACGACGGTCATGTGGCCATGCTCCTTGGCGCAGCAGCAATGCTGCAGCATGTTGAACTCCCGGGCCGGGTCATATTTCTTTTTCAGCCGGCGGAGGAATCCGGAGAAGGTGCCCTGGCCATGATCGAAGACGGTGCTTTTGCAGGTGTACAGGCCATATATGCCGGACACATTGACCGCCATTTCAAAGTAGGCCAGATAGCAGCGGAACCCGGCCTGATCTGTGCCTATACTGATAAATTTGAGATCAGGGTATGCGGCCGCGGGGGCCATGCGGCCCGGCCCCATGAAACCATTGATGCCATCGTGGTGGCCAGCCTTCTCGTCATGAGCATCCAGACCCTCGTCTCACGCGAAATAAATCCATCGTACCCAACCGTAGTCAGTGTCGGCCGTTTCAGCGGCGGATCAGCCTATAATGTCATAGCCGAAGAGGCGATACTTGAAGGAACTATCCGTGCCACCCATCCTCAGGTCAGGGCCCAGATCATTGATGGACTCGAACGCATGGTCCGGGCAATGGACGGATTGTATAACGCCAAAACAACGATCCATTTCCGTGATGGCCTGCCACCTGTTATAAATCACCCACTTGCAGCCAGGTTGGCACGAAATGCGGCAAAAATGGTTGTCGGTCAGGAAGGCGTGGTTAAACAGCGCCACCCAAGCCTTGGCGGCGAAGACTTTGCCTATTTTCTTCAAAAAGTTCCGGGCTGTCTTGTACGTTTCGGGGCCGGACATCCTGAACTGCCGAACATTCCGGCCCACAGCCCCTATTTTGATTTTGACGAAGGAGTTCTCCCCATTGGTGCGTCATTCCTTGCTCAGGTTGCCTGGCAGACCCTGCAACAGAAAAACTTTTTTTCTGATGAAACCAAAAATTCTGTTGATAGTGAAATGCAGTCTGACACGAAACGCTAAGGCGAAAAGAAATGAATCAGGAAAAACTGATCGAATTCAAAACAAGTAAACCCTTTTCTCTCGGGGTTGAAATAGAACTTCAGGTCATTGACAAGAAAAGTTTTAATCTTCTTCCCTGTGCCCCTGAGATATTGGCCATGGTGCCGGATGAACTTAAAGAGAGGATAAAACCTGAATTCATCAGGTCCATGATCGAGGTTAATACCGAGGTCTGCTCCAATATGGATCAGGTCAGGGACAACCTGGCACATCTCGTCCATCTGGCTGAAGAACTGGCTGACAAAAACGATTGTCTCCTTTATGCTGCAAGCCTGCATCCCTTTGCCCGTCACACTGAACAGGAACTTTCCTCCCACCCCCGTTATATACGTATAATGGACGACCTGCAGCTAGTTGGCCGAAGGTTTATAACCCAGGGTCTGCACGTGCATGTGGGTATGACCCATCATGAAACAGCCATAAGGGTATGTGACTCCATCCGCCTTTTTCTCCCCATACTGCTTGCCCTTACCTGTTCGTCTCCATATTATGAAGGCATTGACACCGGGCTCCATTCTTACCGGGCCAAACTTTTTGAGGCCCTTCCTTTGGCAGGTATGCCCGATCAACTTGAAAACTGGGGAAAATACCTGGAAATGGTCAAACTGCTCACGGACACAGGTATAATTACCGGTGTTCGTGATCTTTGGTGGGATGTTCGGCCGCATCCTGATTTCGGTACCATAGAAATCCGCATCTGCGACCTTCCGTCCACCTTTAAAGAAATTCTTGCCATAGTGGCGCTCATCCAGGGTCTGGTTGCAGAATTGAGTGACTCCAGCAAACATCTCAACCCCAATATGCAGGTGTTGAAAAGCAATAAGTGGCAGGCCGCCAGGTACGGTCTGGCTGGCAGATTTGTTTATCCTCTGCTCCAGAAAAAGATAACAATGCAGGAAGCTGCAGGGGAAATATTTTCCAAGGCAGCCCCGGCCATGGAAAAACTTGGAACAAGTCATTACCTGTCTGATCTGCAGCAAATCTTAGTGTCCGGCACCAGTGCAGATCATCAACGTAAAATATTCTCAACGAAAAATGACTTCTCCTCTATAATCAAAGAACTTCACCCTCTATTCTGGCAATGAAAGCACTCAGCAAAGCAATAGTTGCAACCGGTCATCCACTGGTGAGCGGTGCAGCTGTCGAAATTCTGCGGCGAGGCGGTAATGCTTTTGACGCAGCGGTTGGCGCAGGCTTTGCCGGTGCGGTTGCCGAACAGACCCTTACCAGCCTTGGTGGCGGCGGTTTTTTACTGGCACGGACAAATAAAGGCGAGGAAATACTGTTTGATTTTTTCACTGACACACCTGGCAGAGGCCTTGAAAACAGAGATCTTGAACCGCATTTCTTTCCGGTGACCATACATTTTCCAGGTTCCGACCAGGATTTCAACATCGGTCTGGGGTCAGTGGCAGTACCCGGTAACCTCAAAGGCTTTCTCCATGTTCATAAACGCCTTGGCAGAATGGATCTTAAAGAAATCCTGCAGCCGGCAATCCATTTAGCCCGGGACGGCCTGATGCTCAATGACTGGCAGGGGTATTTTTTAAACCTTTTAGAACCCATTGTGACCCATTCATCTGCAGGCAGAAAACTCTATACTATCAACGGCAGGTGTGCCAGGCAGGGTGACCATATAACAAACCCGGAGATTGCAGACTTTTTGTCACAACTGCCGGATGATTGCGGCGAAAGCTTTTACAATGGGGACTTGGCCAATACAATTGACCGCGATATGCGTAAAGGCAAGGGATTACTTACAGCTGAAGATCTTGCAGCCTACAAGGTCATTGAACGCACACCCCTTGCCATTGGCTACCGGGATTACACATTTCTGACAAATCCGCCGCCTTCCATGGGCGGCTCGCTGATCGGTCTTGCCCTTTCACTTCTGGAAACCCAGGATATGTCGGGAATCAGTTACCATTCCGCAGACCATGCCCTGCAGACGGCAACGTTAATGCTTGAGGTCGAAAAACTTCGCGAGAATGGCCTTACTCATGATTCCATGCAATCTTCGGGTGAAAGGATTCGCCGATTTTCCCGCGGCACAACCCATATCAGTATTGCCGATACCGAAGGCAATGTCGCAAGCATGACCTGTTCCAATGGCGAAGGATCAGGATATTTCGTGCCGGACACAGGTATTATGCTTAACAATATGATGGGCGAAGATGACCTGCACCCGGAAGGATTTCACGCCAGTCCGCCAGGCCAGCGCGTTTCATCCATGATGTCACCCTCTTTGCTTCTGAAAAATGAGGTTGTTGCAATGGTCATCGGCAGCGGCGGCAGCAAGCGGATCCGTACGGCGATAACCCAGGTGCTCAGTTCCATAGCAGATTTTGGTATTCATGTGCAGCAGGCTGTAGAAGCGCCCCGTATTCACTGGGATGGTAAAGCTATGCAGGTTGAACCCGGCCTGCCCCTGGAAGCGCTTAATGCCCTTAAAAAACACTGGCCTGTAAATATCTGGTCAAAAATTGATGTTTATTTCGGTGGTGTTCACACCGTTATTCCTGATGTTGCCGGCGGCGGCGACCCAAGGCGGGGAGGCTCTGTCAGGGTTGTTGAAAGATAGGCGCAAGGTACCTGGCGCAGGGTGCAAGAAAATGAATAAAGATTTTTATCTTGGGTCCTGTGCCCTGAACCTTGAGCCATTTGTTCAAACTTTTGGCATTTGTAACCCATAATTTAGCTCACTTTAGACAATTGAAACTTTAGGCACTTTTTTAAAAAATCATGACTACTGCTGGAGTACTGGAGTATTGGAGTATTAAGTAAGAAAAAATTTTTTAGAATCATTACTCCATCACTCCATCACTCCATCACTCCATTACAAAAATAAAAAACCATGGCTGCCTACATTGCACGTCGAATCCTGCTTATGATCCCCACCCTTTTCGGGATTATGCTTGTAACTTTCGTTGTTACCCAGTTTGTTCCCGGTGGTCCGGTTGAACGACTGCTGGCAGAAATCGAGGGGCATTCGACCACGGGACTTTCCACCGGCAAAAGCGAGGTCAGAACAATTGTCAAGAGCGACCTGTACCAGGGGGCCCAGGGCCTGGATGCGGATAGGCTTGAAAAACTGCGTGCTTTGTACGGTTTTGACAAACCCCCGGCCGAGCGTTTTCTGACCATGATGAAAAATTTCCTCGTCTTTGACTTCGGCACCAGCTACTACCATCATAAAAGCGTCGTCAGCCTGGTTATTTCCAAGTTGCCTGT
>LJTK01000087.1
GTGTCATTGCTGACTTTGATAAGACAGGAGAGATGCTCAAATATTTTATTCGCAAGGTGCATAACAGAAAAAGCTTTATCTCTCCCCGGATCGCTATAGGAGTACCCTCGGCTATTACCCAGGTTGAGCAGAGAGCAGTCAAGGATGCTGCCCAGGCATCGGGAGCACGTGAGATCTACCTCATTGAGGAGCCAATGGCTGCTGCCCTTGGCGTGGGACTACCGATTGGAGAGCCCTCAGGGAATATGATCGTTGATATTGGAGGAGGGACCACTGATGTTGCCGTTATTTCTCTTCATGGCGTTGTCTACAGTAAAGCAGTGAGGATGGGCGGCGACAAGATGGATGAGGACATTGTAAATCATATCAAGAGCAAGGGAAGGATCCTCATTGGTGAACGAACGGCGGAGATTATTAAAAGAGAAATAGGCTCTGCCTATAAAATCGATGATTCCAATAAGACCATGGAGATCAAGGGACGGGATCTTGTATCCGGTATTCCCAAGACAATAACCATTTTTGAAGACGAGATCAGGGAAGCCATCTCTGAAACTGTTGCCGTGATTATAAATTCAATCAAAGTTGCCCTTGAAAACACACCGCCGGAGCTTGCCTCGGATATTGTGGACAGGGGCATTGTCCTTGCCGGGGGAGGAGCTCTTTTAAAGGGATTGGATGCGCTTATCAGGCATGAAACAGGGCTGCCCGTTATCGTTGCCGAGGACCCGCTGCTTGCAGTTGTCAATGGTGTCGGCATGGTGCTAGATGATCTGGATATCCTGAGAAGGGTTTCTATATGATGATTCGCAGGGAATGTTAAAAAAAAAATACGTTATCTTTGCCATCTTCCTTATCTTTGTTCTGGCACTGCTTAACTATCAGAGCACTCAAGGCATCAGTCCTTTCCCAAAATTTCTTCTCTACCCTCTGAAACTTCTTGAACAAGGCGGGTCTGCTGTTCTCAGGACAGCAGGGAACGTGGTGAATACCTATATCATGATTGTCGGCAAGGAAGCAGAGAACAATGGTCTGCGTGAGCGTATCGACGAGCTGGAAAAGGAGAAAAACAGGTTTGTTGAGATTGAAAAAGAAAACATCAGACTCAAGAATATTTTAGAACTAAAATCGAAGCAACCGGACTATATTACAGCAGCAGTTATTTTTTCGAGAGATCCCTCCAACTGGTTTCAGGTCTTCTGGATCAACAAGGGAAAGAGCTCCGGCATTGGAAAAGACATGGTAGCGGTAACGCAGAAAGGGCCGGTTGGGAGGATTGACAGGATTCTGGATGAGGAATCGAGTATTGTGCTGATAACTGACGTCAACTCTTCGGTTGCAGTCCGGCTGCAGTCTTCTCGTGTAGAAGGCATTCTTGAGGGCAGAGGGGATGACCGCTGTACACTCAAGTATGTGTCCAAGGAAATAGACGTGAAAATCGGTGAAGAAGTGGTGACCTCCGGCATGGATAATATCTATCCAAAGGGGCTGCTCATCGGCCGGGTCACAGCGATAACAAAGGAGGGAGGGGAACTTTTCCAGGTTATTGAAGTGGACCCCTCCCAGGACCTGAATGTTGTTGAAGAGGTGACGATACTTAAAAAATGAGGGGATATCTGTCATATCTGATTTTTGTCTATCTGGTGCTCTCTGTGCAGGCTGTTGTTTTTAAGGGGGCAAAACCGGACCTCGTGCTTGTTCTGGTCTGCTACTACACATTGACCTTTGGGAGGTCGAAGGGAATTCTCTTTGGTATCACAGCAGGCCTCATTATGGACTCGGCAAGCGGATTCCTCCTTGGCCCGAATATTATCAGCAAGTCGCTTGCGGCATTTTTTATCGGCTCCTTCCGTGAAAATCTCTTTCACTGGAATGTCTATGTCAATACGCTGCTCGTCGCTTTTTTATCAATCGTTGATGCCCTGTGGATCTACGTCTGTTTTGGAGTATTCTCTGACATCTCTTTTGTCAACAGGTCATGGAGTGTCTCCATCACAGGGATACTGTTTACCATTGCGGCAGCTCTGCTGGCTTTTCCTTTTTTAAATCCCCAGAGAAAGAGTGAGACTGCCTTCTGATGGAAAAAAAGATAAACATTACAGTCTATTTCGTTATCGCACTTTTTGCCCTCTTTGTCCTCCGCCTCTGGTACCTGCAGATAATCAGGGGTGATGATTACAGCAAAATTGATGAGCGCAACAGAATACGTATTGTTGAAATTCCTGCTCCACGGGGAATTATTTATGACAGAAATGGCAAACCCCTTGTAAAGAATATACCTTCCTTTGATATATCGATTCTCAGGGAGGACATACCGGACGATGCAGAACAGCTCGATGCGCTTGCCGACCTTTTACATGTCAAGACCGGGGACCTCAAATCACGACTTAAAAAAGCGACATCCAATCCCTTTGAGCCGGTGAAACTGAAGCAGGATATCTCCTTTCAGGAAGTGGCCACAGTAGAGGCAAGAAAAACAGATTTTCCCGGACTTCAGGTTGAGGCAGTGGGCGGGAGAGAATACATTTACAATCAGGCGGCGAGCCATGTCATTGGATATCTTGGAAGGCTGAGCCTTGAGCAGATGAAAGACCCGGAATACAAGGATGTACCGAAAGAGTCATTTATTGGCCAGTTTGGAGCTGAAAGGGTGTATGATGAAAAACTGCGGGGAATTGCAGGGAAGAAAGTTCTTGCAGTTGACGCCCGGGGAAAAGTTGTTAAGGTTGTTCGAATTCTGAAGCCGGTGAAGGGGGAAGACATCGATCTTACGATTGACATTGACCTGCAGGTTGTGGCGGAAAAAAGCCTTCAGGGCCGGGCAGGCGCTGTTGTAGCCATTGCTCCTGATTCAGGTAAGGTGCTCGCCCTTGCAAGCGCTCCATCCTTTAATCCCAACCTGTTTTCCCGGGGTATTAAATACAGGGACTGGAAAAAGCTTCTTAGCGACAGGGCAAAACCGCTTTTAAACAGGTCGCTCCAGAGTCAGTATCCGCCGGGCTCCACCTTTAAAATTATTACCGCCATTGCTGCCCTTGAAGAGGGCATTATTACCCGCGACACTCACTTTTATTGCGGTGGTTCGATATCTTTTGGCAGGACCTTTAAATGCTGGAAGGCGGCAGGGCATGGAAGCATTGATTTACATCAGGCCCTGGTTGAGTCATGTGATGTCTATTTTTATGAAGTCGGCAAAAAGCTGGATATAGATACCCTGGCGGAATATGCTTTCCGGTACGGGCTTGGAAGCCCTACCGATATTGAACTTGAAAGGGAGGCCTGGGGCATTGTTCCTACAAGAGAATGGAAGCTGAACAAAAAAAATGAAAAATGGTATACAGGAGAAACATTGAATACTGTTATAGGACAGGGATACCTCTCTGCAACTCCTGTCCAGATGGCGAGACTTATGGCTGCAGTTGTGAATGGAGGAAGAATTTTCAATCTTAGCATACTGAAAAATCCGGACGGAAGGGCTGATGTTGAGAGAACGATTAAGATAACACCGGAATACATAAGGGCAATAAAAATGGCCCTTCAGGGCGTAGTTGAAGAAAAGCATGGCACCGGCAGACAGGCTCAATCTGATATTGTAGCTGTTGGCGGCAAGACCGGGACTACCCAGGTCGTTGGAGGAGTTACGAAGGGACAGGAGGTGCCGGAGAGATTCAGGGACCATGCCTGGTTTGTAGCATTTGCACCTGAGACAAAACCTGAGATAGCTGTAGCTGTTTTTGTGGAGCATGGCGGACACGGCAGCACCGGAGCAGCGCCGGTGGCAAAGGAAATAATCGATACATTTTTTAACAGATCGTAGGCATGTCAAACAGGATTATCGTCTTATAGTAAAATGAAAGCTCAAACATTAAATATCAGAATTACGGAATATAATTGATTTTTGCATTATAAGTTTTTATTTTTCTCATGATAGACAGAAGAGTCATAAATAACTTTGACTGGAGTATTTTGATCGTCATACTGCTCCTCTCCAGTATTGGTGTTATGACTATCTACAGCTCAACGAGGCCGGTGACCGGCATGGCGCAGCAAATGTTTTACATGAGGCAGATATACTGGATAGCCATCAGTGTTGCAGCATTTATAGTTGTTGTCAGTATTGATTATAAATGGATAATGCGATTTGCAAACATCCTGTATATTATGGGGATCATACTTCTTGTCATTGTGCTTGTGGCCGGGCGGAAGGGAATGGGAGCGCAGAGATGGATCAACCTGGGATTCCTGTCATTTCAGCCTTCTGAATTTTTCAAGATATTTTTTATTATGTCCCTTGCCCGGTACATGTCTAAAATGGAAGGGGCAAGGAGTATCGGTGTAAAAGAGTTGCTTAAAATGTCGGCTCTTTTCCTGGCCGTGCCGGTTATCCTTATCCTCAAGCAGCCTGATCTGGGGACTGCCCTGATACTGCTGTTCATCTTTATGGCAATGGTCATTGTTTCCGGATTACGAAAAAAAATCATACTTGTAACATTGATTGTCAGTCTCATATCACTTCCTCTTGTAGGGAACGTCCTGTGGGGGGGATTGAAGGATTATCAGAAGATGAGAATCATTGCCTTTATTGATCCCCAGGCTGATCCTCAGGGGATTGGATATCATATAACCCAGTCAAAGGTCTCTATTGGATCAGGGGGGCTGGTGGGCAAAGGCTATATGAAAGGAACGCAGGGACCCTACCGGTTTCTCCCTGAAAATCACACGGACTTTATATTTTCGATTTTTGCAGAGGAAAGGGGTTTTCTTGGCAGCATTCTTCTCTTCTTTCTGTATCTCTTTCTTATCTGGAAGGGATTTGATACTGCCAAAAATGCCCGTGACAGGGAGGGGTGCTTTCTGTCCCTCGGGATTACGTTAATGTTCTCATTTTATTTTTTTATTAACGTGGGGATGACGCTGGGCGTTATGCCCGTTGTCGGTGTACCTCTTCCCCTGATGAGTTATGGCGGGACAGCCCTGTTGTCGAACTTTATTGCCCTCAGCATGATCGAAAATGTAAGGATGCGGAAATTCGCTCTCTATTACTGAAGATCTTTTCTTTTTTCATCGAACCGCTGCTATCCGAATAAATTTCAATGAAGAGGGCTGATTGCCGAGAAAACAGCATTAGGGCACATTCAGTACAGATAACGACTGCACTTTTCAATCTTTAAATATTCCATGTATGACGTTCTCATACATTATCTCGTTTCTATATAATTAATTTGTCGATTAATGCTGTTTCAGAGGGGATCAGGCATCTTTTTACAATGTTTGAGAAATAGTAATTCAAATAAAATATACAAAAGCTGAAGGCAATGACGTATAATTGATGGCTAATATGATAGTTCGCACCATTGAATTCATCGGCGCACTCATCGAAAGACCTGTCATGGCCCTTGGCAGGGTTTTTCTCCTCTTTTTCTCAGTGGTAAAGGAAATCCCCAAACCACCCTTTGAGATACGCAACACAATCCGGCAGATGCTCGAGATAGGTGTCAATTCCCTCCCTGTTGTGCTAATTACAGCTGTTTTTACCGGAATGGTGCTGGCTCTGCAGAGTTATACAGGTTTTAAGCGGTTTGGGGCTGAAGGCCTTGTTGGGTCAGTTGTTGCCCTTTCAATGACCCGTGAGCTTGGTCCAGTCCTTGCAGCGCTCATCGTGACAGGACGTGCCGGTGCTGCCATGGCAGCAGAGCTGGGGACCATGCGTGTGACTGAGCAGATTGATGCCCTTGAGACTCTGGCAACCAACCCGGTCAAGTATCTGGTTGTGCCGAGATTTTTGTCAGGCATGATAATGCTCCCGGCCCTCACTGTTATCACCGATATCGTTGGTATTCTCGGAGGGTACTTTGTAACGGTTATCCTCCTGGGCGTCAGTTCGAAAAAGTATATGACAGCGACCTGGAGCTACCTCGAGTTACAGGACATATACAGTGGGCTTATCAAGGCCTGTTTTTTCGGCGCAGCATTTACGCTTATAAGCTGTTATAAGGGTTTTTATACAAAGGGAGGGGCCGAAGGTGTTGGAAGGGCCACAACAGGTGCTGTTGTCTATTCATCAATGACAATTCTTATCTCAGACTATTTTCTGTCTGCACTCATGTTCTGATGATTGAGTTTCACGAGGTACATAAATCTTTTGGCGGGAAGCATGTGCTCCAGGGAGTTAATCTGCAGGTCGAAAAAGGAGAAAGCCTTGTCATTATCGGTGGCAGCGGCTCAGGAAAGAGTGTTTTGCTGAAACATATTATCGGGCTCCTCCACCCTGACCTGGGACAGGTGTTGATAAATTCAAAGGACCTGTCAGCCCTGGATGAGGAGCATTTGAATGAGATGAGAAAAAAATTCGGTATGCTTTTTCAGTCATCGGCACTCTTTGACTCAATGCAGGTATGGGAGAACGTCGGCTTCGGCCTGAAGCGGCATACAAGTCTGAGTGATAAGGAGATCAGAGAAATTGCTGTACGGAAACTCAGAATGGTTGGTCTTGCAGGTATTGAGTCGGTAATGCCCTCGGAACTTTCAGGCGGCATGAGAAAACGGGTCGGACTCGCCAGGGCTATTGCAATGGAGCCTGAACTCCTTCTCTATGATGAACCGACTACCGGTCTGGACCCGATAATGGCTGATGCAATCAATGATCTTATCAAGAAAATGAATGAAAAACTGAATGTTACATCGGTCACTATTACCCATGATATGAAGAGCGCCTTCAAGATTGCAGATACTATTGCCATGCTTTATAATGGTGTAATTATTGAAAAAGGCTCGCCGGACAGCATTAAAAAATCACAGAATCCGATTGTACGACAATTTGTAGAAGGAAGGGCTGAAGGACCGATTGTAATCGAGGGAATAGAAGCATGAAAAGTGGTTCAACAGAACTGAAAGTAGGCTTGTTTGCAATACTTGTTATTTGTGTTCTTACGTATATGACCTTTAAGGTTGGGAGCCTCCCATTTCTCTGGGAAAAGGGCTACAGGATATTTCTCGAACTTGAAGATATAAGCGGACTTGATGAGCGGTCTCGCATCAAGATCGCAGGTGTTGATGCCGGTATTGTCGAAAGAATTGATCTCATAGAAGGCAAGGCCCGTCTTGTCCTTCTTATGAATCCCGATATCAAACTCTACAGAAATGCAAAGGCTGCACTGAAGATGGCAGGTCTTCTCGGTGACAAATATCTTGCCCTCACAACCGGTTCTCCTGACCAGCCGCAGCTTCAAAACGGTGAAACGATTATATATAAGGGCTCTATTGCTGATGTGGACGCCCTTGCAGGTGAACTTACCTCTGCTGCGGGCTATATGAGTGACCTGGCAAAAAACCTGAACGCAATGTTCGGCGAACCGGAAAAAGAGGCCTTGTCTGAAACGCTCCTCAATATACGGGATTTTACCCGTGATCTGAACGAAATTTCCCGTGACAATAAAGAGCCCCTCAACAGTTTGCTGACCAGGCTGGAGAGGTTTGCCCAGGTGCTTGATGAACAGGGGCCGGGCCTGATAGAAAATCTCAACAGGGTTGTTGTCAGTCTTGGTGAAAAAGGCCCGGGAATGATCGATGACCTGAGCATGGTGGCAAAGGACCTGAAAGAGGTTATTGAAGAGAACAGAGTTTCATTTAAAGAGAGTGTGGAAAATATGAAAAGTGTTTCAGCTTCTGCCAGCAGCATTGCACAGAAGCTGGACAGGGGTGAGGGAACGCTGGGGAAGCTTATGGAGGATGATTCTCTCTATGATTCTCTGGCCAGGGTTTCAAAGGAGGCGGAAAAGTCGGTTGATGTAGTTGGACGGCTGAGGACATTCATGAATACCCGGACTGAATATAACTCGGGAGAGGGTGAATGGAAGGGGTATTTTGATCTTACACTGCAGCCTGACCCCGAAAAGTATTATATATTGGGAGTTGTGAGCGATCCCACCGGATCAGTTGAGACGACTACACGAGTTATCAACGGCAGCACCGTAATTGAAGAGGAGACGACTAGCAAGATAGAGTTTACCGCCCAATTTGCACGGAGATTTCAAGACCTTGCCCTGAGGATTGGGATTATGGAGAGCACCTTTGGATTTGGCGCTGCCCATGTAAGGGCAGGTGTTGATTACAGGCTCTTTAAATACCTTTTTATCAGCAGTGGTATTGACAATATATTGAATTCGAACCGCAGGGGCATATATGTTGGTGGCGGCTTGAAGTTCGAAGATAAGGACTTCAAATATATCTTTGGTAAGTCTCCCAATATATCGTTGCCGTGATATACCCTCATTGTATTTTCTCCAGAAGTCCTTATATCCGGGATAATAGGTCCAGTGCTCAACTATAAAATCAAATAAGGTATACTAATAGGTTATTAAAGGGATAGTACTATGAAAAATATATTCAAAATCAGATTAACCATCATCTGCTGTTCATTTTTTCTATTCATGTCAGTTCTCTGCCTTGTCGGATTACCCTCTCCTGAGGCAGCTCACGGACAGTTTGCAGAGGATGCCATCAGTAAAGTGAAAGAGTCCGTGATGTCCTATTTTACTCCGCTCAGTGGATCCGTAGAGGGTTCTGAAGATGGGCAGGTGAAGCTCAGTATCCATGATGGAGGAATACCAAAAAAGGGAATGAGATTTTCAGTATACAGAAAAGGGGACCCTTTTTATCATCCTGTAACACAGGAATTGATCGGTAACCGGGAAGACCACCGGGGAAGGATTGAGGTTATAGAAAAGGTCGGTACCACCAATATATATACCTGTAAAGTTGTCAATGGTGATATTCAAAAAGACGATATAGCCCGCATTTCTGCTTCGAAGATTAAACTCGCTTTTTTTCAGGACAGAAAAGCGGACTGGCTTCTTTCAGAGACCTTTTACAAGGCGCTCAAGGATTCGGGCCGCTTTGATATCCTGGAAACCTACACCCCGACCTATAACCCTTCAGACTTAGCGAACCTGGCCCGTGAACTCGGCGCTGAAGCTGTGCTGGTGCTCTCAACTCCTGTAGAGGCTGGCAGGAAATTGATGAAAGTGAGGCTGTACTGGGTAAATGATGCAGGGATGTTTGCTGCAATAGAGGAAGAACTTGCAGAAGGGTATGTGAAAGCTATTAAACCAGAGGATGACCTGATTTCAGTGCAGCTTATTGATACTGAGCCATGGGGCAGTTATGATCTGGCCGACGGTAAACTGATTGCAGTCGGCGATGTTGACGGAAACAACAGGGACGAGATAGTTATCAGTGACGGGACGAATATAACTGTCTATGATTTTCAGGAAGATTTGCGGGAGTTGTGGTCCATACAGGGAGATAAATCCGGTCGTCACATATCTCTGGATGTCCTCGACCTCAATAAAAATGGCATCGACGAAATATTTATTACCTCTGTAGATAATGGTACGGAAATCAGGACAGATGACATACAGCGAAGCCGGGATGGAATGAGCATTCAATCCTTTGTTATTGAGTATGACGCTGCAGAGGGATACAGGACAATAAAGGACAACATACCCTATTTTTTAAGGGTGAATGATGACAGATTGTTTATGCAGGGATTTCACAGACAACGTATATTCGACGGCCCGGTATGGCAGGGCCTGTGGTCGGATGGAGATTACAGGACAGATAAAACAGTTAGTCTGCCCGCCGGTGTCAATATTTACGGCTTTACCTTCGTTGACTGGAAGAACCAGGGGCAGGTGCATATCATGTCTTTTAATGACACGGGCTATCTGACACTGTATGATGCCAATGGTGAGACGTTGTGGAAAAGTGAAAACAGCTATGGCAAGTTTGATACTTCCTTTGAGACAGAGACCCAGTCTGTTGCTCATCCTGAAAAAAAATGGGCAGTGCGCGGACGGTTGATGGCAGTGCAGACAAGCAGGGGACAGGAGGTTATTGCTCTGAAGAGAGTGCCTATTGTTGCTCAGGTGCCGGGATTGGGTCCGAAAGGGGCGGAAGTCTCGGCCCTCTGGTGGGACGGCGATGTAATGGACGAAACCGTTTTCCTGAGCGGGGTATCCGGCAATATCACGGATTACTGGCTCAGGGGCAGCAGGCTATTCCTTGTTGCAAGGGGGAGTGTATTTTCATTTGCAAAAAAAGCGATAACAGGCGAGTTTGCAAAAGGCAGTATGCTTTACTATTTTAATTTTACAAAGAAATGAAGATACGGCACGTGGGAATCATTATGGATGGCAATGGACGATGGGCTCAAATGAAGGGTTTGCCGAGAATTGAGGGCCACAGAAACGGCGTCAGGAGAGTGAATGATATGATTGATGCAGCCCTTGAGGAGGGCCTTGAGGCAATCACGTTCTATACATTTTCCATGGAAAACTGGCAGCGCCCAAAACGGGAGATCAATGCATTGATGGGACTCCTGTCAGGTTACCTCAAGAGTGAGATGCAGAGGCTGCATAAAATGAATTGCATATTTCGGGCAATAGGCGATATTGAACGGCTTCCTTCAGGAGTCCAAAAGCTCCTCAGGCAGTTTGAAGATCTTACCATACAGAATACAGGGCTCACCATTACAAGCGCATTGAGTTATGGCAGCAGGTCGGAGATACTCAATGCTGTGAAAAACATAGTGAAAGACGGTATCACTATTGATGCTATCGATGAAAATCTTTTTTCATCATATCTCTATACGGCCGGGATTCCTGACCCTGACCTTATCATACGAACCAGCGGCGAGATGCGGCTCAGCAATTTCCTCCTCTGGCAGGCTGCGTATTCGGAGTTTTATTTTACCGACACCTACTGGCCTGATTTTGGAAGGGACGAGTTCAGGGCTGCTCTTGCTGAGTTCAGGAGCAGGGATCGGAGATTCGGTGGGCTCTCTGAAAAAGCTGCAAAGACTCAGTAGTTTTGGACGGTAGAGTGCTTTTTGGTACTTTGATAAAAAGAGTTATATTGATTCGTCATTCCCGCGCAGGCGACTGTAGCACAATAAGAAAGAGACGTGTCATTCCGTGAAGCCGGAGGCGACGAGGAATCGTATAATTCACAAGAGTAAGATTTCTCTCTTCATTCGAAATGACAAGAACATCGTCTTTCCCATGAAGGCAGGGGGCCAGGATTATTAGCGAGGAGTAATTCATATCAATTATGGGTGACAAAAAGAAAGAGGGGTTTAATATAAAAAGAATCATTGCAGCAGTTATCATAGTGCCGCTGCTGATTTCATATATTTACTATCTTCCTCCTCAACCTTTTTTCCTTTTTCTTCTGATAATTGTCGGGATGATTACCATGCATGAATTTTACACTATGTATAACGTACCGGCATTGCTGGCTGTGCCGGGTGTATTGATTGGTGGTGCACTGTTTTATTTCTTCTGCAGTTATCCACAATATAGTCTTGACGGCATATTTGTGGGACTTCTGTTCGTGATGGTTCTGAGACTCCTGATGATAAGTACGCCTTCCGGCAGCATGGCAGATCTCGGCCCCCTTGGGGTTGGTTTTATATATATATCGGGGTTTCTGAGTTTCCAGTGGTTTATACGAATAGCGGACTCAGGCATGAAGTATATATTTCTCCTCTATGTTTCAGTCTGGCTTGCTGACAGCATGGCCTATTATATAGGGAAGTATCTTGGCCGGAACAAGCTCTATCCATCGGTAAGCCCGAACAAGACCATTGAAGGTGCGCTTGGCAGTGTCATTGGCGGTATTGTGGGCGCACTGCTTATTCGAAATATGCTTGATATACCTGATATGACCACCACTGGTGCCGTTATGACCGGCGCTGTGCTCGGCATTGCAACACTTATAGGGGACCTGATTGAGTCAATGTTTAAAAGAGATGCCGGCGTCAAGGACTCCAGCAGTCTCATTCCGGGGCACGGGGGTCTGCTTGATAAACTTGATGGTATGCTTGTGGCGGGCCCCATACTCTATTTTATTGTGAGGTACAGTTGAAATATATTTCGATTCTTGGATCAACTGGATCTATCGGCAGGAGCACCCTTGATGTTGTCAGTCAGCACCCAGAATTATTCAGGGTTGCGGCCCTTGCTGCAGGGAGCAATATAAAGCTTCTGGAAGATCAGATTCATACATTCAGACCTGAAGTCGTGGCAGTGTACAATGATGCATCGGCAGAAGAGCTGAAGAAAAAGAACCTGCCGGCAGAAATTCTTGCAGGGGAACAGGGTCTCGCCGCTGTAGCCAGCTTTGATAAAACTGATATGGTTGTTTCCGCAATAGTAGGCTCACCGGGACTACTGCCTACCTATGAAGCAATAAAGGCAGGCAAAGATATAGCCCTTGCAAATAAAGAAGCTCTGGTAATGGCCGGTAAGTTAATTATGGAAGAGGCCTCAAGCAGGGGGGGCAGCATCATCCCTGTTGACAGTGAGCACAGCGCGGTGTTTCAGTGTTTGCACGGCAGGGACATGAAAGAGGTGAAAAAAGTTATACTCACTGCCTCTGGCGGTTCCCTGCGAACAAGGAGCGCAGCTGAACTTGAGAATATAACTCCTGCTGAAGCGCTGAAACATCCTAACTGGGACATGGGAAGAAAAATCACCATTGATTCAGCAACACTGATGAACAAGGGCCTTGAAGTCATTGAGGCACGGTGGCTTTTTGATGTTCCCGCTGACAGGATAGGGGTCATCCTTCATCCTCAAAGCATCGTTCATTCAATGGTAGAATTTGTTGACAGCAGTGTGATAGCCCAGATGTCCCTTCCTGATATGAAAGGCCCTATCAGCTATGCGCTCTCCTATCCTGACAGGCTGGGAGATGTTCTTCCTGCACTCGACCTGGCAGCCATTCAAGAGCTATCATGGGAAATACCCCTGTCTCTCGCTTGCCTTTGAGGCTCTCAGGGCCGGTGGTACAATGCCCTGTGTTCTGAATGCAGCAAATGAAGTTGCCGTTGATGCCTTTCTGAATGAAAGGATGGCATTTACCGGGATTCATCGCGTTGTGTCGCGGATTATGGAGTCTCACAGCGTAGAAGACTATTCTACGGTAGAGGAAGTGATGGAGGCATCTGACCGGGCACGGAAAGAAACCGAAGAAATGATAATGGAGAAGATAAAAATATGACACTATTGTGGGCAGTTAT
>LJTK01000136.1
[truncated: 2,877,035 more chars]
