# Supplementary material for: SprayNPray: user-friendly taxonomic profiling of genome and metagenome contigs
Source: BMC Genomics. 2022 Mar 12;23:202. doi: 10.1186/s12864-022-08382-2 (PMC8917688; doi:10.1186/s12864-022-08382-2)
Supplement: Supplementary file 14 — Additional file 14: Supplemental File 12. FASTA file generated by SprayNPray, representing a subset of contigs from the simulated metagenome that match Rickettsiales. [file 12864_2022_8382_MOESM14_ESM.fa]

>NZ_CP009217.1_1
GCTATTTTTACTTTAAGAATTTTTACTATAGCGAATTAATTTGTAATAGGGATAGAAACGAGGCGCGAAGTGTACTCATAGCTACAAGCTAACCGAGTGACGACGTCCCAAACAACAAGTTAAAATCAAGAAACTATATTTGTAATTATTCTCAAAATATTATATATTCCCCATATTAAAAATTATATATTATATATGAGGTTAACTATGAAATATCTAATCACTCTACTAGCTGGTTTCTTATTCATGTCTATGGCTTATGCAGAAATAGATACCATAGTGATCAAGGATGGAGATATTTCAAAAAATGAAATATCTATACCAGCAAATACTAGCATCGAATTTAAAATAATGAACTTAGATGAAAACTTTGATGAATTTAGCAGTCAAGCACTTAATCTTAAAATAGAAGCTATGCCTGTAAATAGTGAATTAACAGTTAAATTACCTCCTCTTACCTCAGGCATATATCCTTTTAAAGTCGAGTTTGAAGGTAGATTACACCACTCCAAAGATAAAAATGTATATGGTACTATTAATATAAAACAATAAACATATAAAAATAGTTATGACAATATCTATAGTAAATTATATTTAGTAAATGTTCTTTCAAGATAACATAGAAGAACATTTACATTTAGTATATTCTATTCTTGATAATATTTAAATTTTATACCATTTTAATAATATAATCTTAATATTTTATATATATTATACTCAAATGTATAATTTTTTTATAATATTTATATGGAGTATTATATGCCCAAAGACGCTACCTTCACCAAGCCAGATAAAAGCAAATTTACTAAAACAGAATGTGAAATTCATGATATATGTGAAAAAATAAAGAACCTCAAAGTTCAGCAGGAATATCAAAAACATGAACTTCAAGTACATAAAAACACTCTACAAACCACCAATTCTGCAAATACTAAAACTGAAGAAATAAAAAAAATTGGTATGATAGATCAAAAATTAGTAGAGCTAGCTAAAGATATCAGTACCCAAGAAAAAAAGCTTGATAAGCTAAAATTAGATGTTTTAAAATATAAAAAACAATGTGAAGAAGCTTCAAGCTATTTTGACTATGAAGTTAATCAAGCAAATGAATGTCTAAAGGATATTTGTAACACTCTGCAACAGAACACTAATCTTGATACTATAACTGGTCACTCAGAACAAATTGATTCAGGTGCACCGTCTACTTCAACCTCTTATACATCTTCACCCGAAGAACCATCTGCACCATATGCTTCAGCTTCTATATATCCTCCATTAGAAAATCCTCCCCCTTATGATTCTCTTTTACCTCAAGAAAATAATCAATTACCAGAAAATTCTAATTCTACACCACAAGCCACACACACTACCTTTGCATTCTCAATAGGCCAGATTCCTGTCGTAGGAAAACTGTTTGATCCATTTTTCCATAAAGAATAAATCATCTATTATAACCATGAAAGGGTTACCAAGAGAATACATTAAAATTATCTTTAATATTTCATTTTTCTCTTCCTGATTATGAACAAGTTGCCTAGTCTTATAAGTCACCTCTCACTCAAGTGAGAGGTTGCTTAACTACGAGATTAAAGACGATTAATCATAGCTTGAAGTAGTTTTTTATATTTTATAACCTACAACAAGGCTTTATAGGCCTTATGGTATAGTCAATTAAGTTGAGAATAGCATAGAGAAGCCATAATCAATAGCATCGCTAAGGTTATTAAAATTAGTAATGATAGGTTTGATTTTAGCTTTTAAATGAGCCCAATATTTTTCAATTGGGTTGAGATCAGGAGAGTAAGGTGGTAAGAATAAAAGTTTACAGCCTATATCTTCTATTAAATTCCTAGTTCTAGCTGACTTATGGAACGTTGCATTATCAAGTATTACAACTTGACCAAATCTTAGTTCGGGCACCAAACACTGACTAACCCACTCGTTAAAAACTTCTGTATTACATGTGCCCTTGAAACACATTGGCGCAATAATTTTCTTCCCAACCTTACCTGCAATAAAGCTTTCTCAATCATGTTTTTTACCTGAGATATCACCATAAACTTTACTTCCTCTGAGACTGTATCCCCAAGAATAGTACAAATAGCTATCAATTCCACTCTCATCAATATAAACTATATCTTCCGCTTTATAGTTTGCGATAGCTGCCAAAAATAATTGCCGTTTTGCTTCATCCCGTTCACGATAGAGTGTGGTCTTTTTTTTCGTGTGATCCCCAAAGTCTTGAATGCCAAACAGATAGCAGCTGTAGACACATTAAAAACCTTTGCAAAATCAGATAATAGCCAATTGCTGTTTTTAGACACCTCGTTTAATAATTTGATTGGATCAAGCTTCTTCCATGGCTTAGCTGCTCGTGTGGCTGCTAAATTCCCGGATTTCGATCTCGATAACCATCTATAAATTGTTCTTTCACCTATGCCAAAAATTCTTGCAGCTTCTTCTCTGGTATAACCTTTATTAACATAGTGAATTACTTTTTTACGTAAATCTAAGGAATATGCCATTGCTTCTACTGTTTTGGGTTTATGAGCTTTTTAATATATCATATATCATGTCTTTATCAACTTAATTTACTATAATTGTTCTTTGGTGTAATCCAATAAATAATTAAGAGCTTCAAGATTATTATATTTTATTGCCTCTTGTATAAGTGTAGTCTTTTTAATGGTAACTTTTCCAAGATAATTCTTTATTATATCAGTAAGATTATGTTGTGCAGCCCATAAGGTTATATTATTACTTATATCTCTTTTAGATTCGTTTACAGCTTGTATTATTTTTTCTTGAATTTTTTGTATATCTCTTGAATGCAATAATTGATCTATTAAAAATATATCATTTACATCTTGAAAAATATTGATTAAGGCAAGGTGAGATACCAATATATCTAGCTGGTGTATATCATATTGTTCTATTCCTCATATATTATTTTACAGCTATGTAAATGGTCGCTATAACGTATTAATGATGTAATTTTTGCCTCAGGAATCTCTGACATTCTTTTTAAACTTTTTATTATTTGCTCTTGCGTAGGTTGTTGACGTGACGGAGTATAGTATAATCTTGCCTTGGTAAATAGTTTTTTGATTACGTCTGCATCCTCTGGAGTTTGTAGATAAAATTGTTCAAAAAGATCAAGTATGTGAGAATAAAAAATCTGTCTTTCTTCTCTAGTTAACACATCCTGGGTGACCAAAAAATGATCTTCAGTATTTTCACATTCTTTATCAAGTCTATGCATATATTGTTGTTCTGATAACTTATTTTTCAACTCCATATTGTTTTGATTGTGCTGCTTTAAAATATTTTCTTTAATTTTTTTAGCTTCTACTGGTGAGGAATAAATAAGTAATGCATTTTTATAGTCTTGCTTATCTAGTAAAAATTCTTTAGGTAACGTTGATTGATCAATAAATTGATTAATTAATCTATCTTTTTCTTCTTCAGTTTTAGCACCTATAAGAGTTGTTATTTGGTTATTAAGGATTATATAGCTAGACTTAATATTATCTATATGCTCAATTAAACATTCAATGGCATCTTCTTTTGTTGTGTTTTCTGGAAGTAAATTATTATATTCTAATTGATTTGGAATATTTACTATATAGTTAATTTCTTCTATTAACTCTTTTTTCCCCCTTGTAATAGGAAAATCTTTGATCTTTAGTTTATGAACTATGTCACCAAATACTTCTACTATTTTATGATATTCGTAAAGTAATAGCTCTTTAGTAATAGATTCAATATGTGAATCAATGATGCACTGTATTTCTATAGATAATTTTGTCATGTTGTCATATTGTATAAATTAAGTATTAAATATACCTATATTATAGTAAATTAAGTGGACAATAACCAGGCCTTATTCCCTTCCTTTATTATAATCTCCCTGATTATCTTGATGCACATATTCTTTTGTATATAGTAAAAAAATTTGAATTTGCGTACGGCGTCGATCAATGTTCACCTAGCAATTAGTAGGCTTTACTCCTCATTCCTTCTATCAAACTTATAACTGTTTTTACTATATCCATAAACTCTTTTTAGCATAGTTTAATAATTGAAACAATCTCTATCAATCATACAACTTACGACAGACTCGAGACAGCATATTAATGGTTTACTGGCTTCCAATTTTTTTATCCAATCCTATTTAGTAAAAACAGTTGGATTCACATACATTGCCGTTCGTCAATTTGTAGGCTTCGATTAATGACCTTCTATAATAGCCATTTGTTATCTTCCAATCCTTTAACCCCATCCTAAACTCTTTATGTCTTCTAGGTTCTGTGAAGTTTTCTAAAAAATATGGTTTTTAGCAAATTTTTGAGCGAAAAAATAGCTTTTATTCGAAGGAATATTAATATATTTCAAGCAATAAAAGCTTTTTTTGCAGCCAAAAAGTGCTAAGAAAACAGTTGTTGAGAAACCTTCACAGAACCTAATATGTGCTATAATTTCATCTCGTTGTAATAAATATTTTTTCTTCTCTTTCGGTTTATACTTTAATTCATCTTGGCTCCTTAAAGTAGTTGATACAGGAATCAAAGCTTTTGCTCCTAATTCATATATAATCTTATGAAATCCCTCTGTATCGTAAGCACCATCCGCTATGGTAGTATTTATTTTACCTTTGACACCATTATATAGGGGTAAAAAGGTATATATAATACTCTTATATAGCTTGCTTAGTTTGTTTATCCACTACCACAGCAACACAAGAATCTGACCATACATTCAAAGCTGTCTCAATCATATCTATAATGCTATAAAATGGCAAAATCACACTAAGTAAAGCCACTGGTACATTCATACTAGTAAGTAAACTTATACTTAAAAAAAAGCATCCCATTGGTACACCAGCATTACCAATTGCTGCAATGGTCGCAATTATAATCCATAATAACATAGTCATTAAGCTAACTTCTATACCATTATTTTGCATAATATAAATAACAGTTGTAAATATAAATGCTGCACATCCGTTCATATTTATTGATGTACATAAAGGCAATACAAATCTACTAATTTTTGGTGAAACATTAAGATTATTTTCAGCTGTCTGCATAGTAACAGGCAGTGTTCCAGCAGAAGATTTTGAAAAAAATGCAACTGATAATGCAGGCATCATAGAACGCAATGTCATAAATGGCTGAATTTTATATATAGATAAAAATATGGGTAATACAATAAAACCTTGAACTATATTGGCAAGTACCACCACCATTAAATAACCGCTAAGACCTGCAAAATCCATCCCTCCCTTAAACTGCATAATAGTGGTAGCTATGAAACCATAAAGAGCTATTGGAATAATTTTTACTACCCAACCTGTAATAACCAAAAATACCCCATGAATACCCTTAAAAAATCCACCAATAGTTTTTTGAGCGTCACCATCAGGAATATAGCGAATTGCAATCCCAACAATAATACTAACAAGTAATACCCCTATAACCTGATGTTCTAAAAATGGAGCTAAAATATTTTCCGGGACTAATTTCATTAAATACACCAAGTAATTAGTACTAGAAGCTATAGGCATATCTATAGATTTTGGTTGAGTAATAATATTTGCTGGAGCAATGATTAAATACAAAATAAACGCTACACTCGCTGCTATAATAGTCGTGGTAATTGTATAAAATAACGTCTTTTGCCAGGCCTTATTCATTTCTTTATCAGCATTAACTTGAGATAAAGTGACAATAAGTGATAATGAAATTATTGGTAAACTAATAAATTTAAAAATTTTAATAAATATTTCAGAAATTACTGCTGCAACATCATGTAATATTACAATATCTGATAACCCTGTAATAATACCTAAAATTATAAAAATAAAATAAAGAACCGTAATATTTAATTTATATTTAGACTGTGTAACATTCTCAGTGCACATAACACCTACCCTTCGAATAATAGTTATTTAAATGAACATAAATTTAGAACGAAAAAAAGATAAAGTGCTAGCCAGGCTAGCAGCAATAAGACTTGCTACATACAGATTTAGGAAAGAAATATAAAAAAATATAGCGCATACTTTACAAACTTTAATTATAATTTTTTATTTATTATAATTCAAAAATAAAGAATTTCAATTGTTTTATTTGAGTAAGGCTAAATATTATTAATAGGTAATATTTAGCACTTATCATTATTTTAAAATTCTAAATCTTATAAAAACTAACACATTGCTCCTTCCTGAGTATTTGTTGTTTTACTTTTCTTTTCCAAAACCTGATCAGCATAACTTAAAATTTCTTTTTCTCTGGATCTTTTGTTATTGGCATTTTTTTCTGTATGTAATTGATTTTCTAGCGTGACTACCTTATTATATAGCAATTTAACTACATTTTCATCGAACATCTTACAATCTGCCATAAGCTTTTGAAATAATTTATGATCATTTTTAAAGAAAATAAACCTTTTTAACGCAGTAAGTAATTCCTGTCTATGATCATCATTGGCAAGCAATATGGGATAAATTTCATTTCGATTTCTTGAGTCAAACAAATAATCTATAGAGTTTTCATACTTAAATTCTGGATATTCTTGATCATAAATTCTATACGATCCAACGTTTTGCATTTGACCTGTCATATTTTTCAGCACTGAATATGGAGCAAGAGGAAATTTTTTAGGATTATAGCTATGTAATAAAGCTGCTAATACCGATTCAATTATCATACCCATCTCTTCTTTAGTTTTAACTAAAGATTTGACAAAATCTACTAATTCTTTTTTCATTTCTGTACAATAAGGTTGCATATTTGAACCGAAAGTTACATATTTATTAATATGCTGATCTAAATTAATAGGCATACCATTTTTCCAACACAAACTTTTTAACCTTAATTGTAATAATTTATGATCTTTCAATGCAATATCTGTATTTGCATCTGTGCTATTCCTAAATAGTGACTCATCATTAATTTCTATTATTTGTTGATTATAAATTCTATCTGCAATTTTTCCAATTTTTATTACTTTTATGAGAAAACCTCGATATTCTTCTTCGGTAAAATTCTCAACATAACCCATTAGTTCACCATAAGCAATCTTAGCCCCACACGCAATTATAAAGAAAGTACGCTCTAAATTTCCATTCATTATAGAGCTTACTAAAGGCGAATAATTATAGTTATTTTGCTTATTAATATCTATATGTGTTAGTAAAAACTGGCTAAAAGATTCTTGAACATGAAATTCACTCTCATCAATTCCTACATCTACGTTAGCATAATAATGCCATAAAGTATTACCTACTTTATCAGTCGAATTAATATCACAACCTAATGTCATTAGATATTTTATAAAGCACAATGTTTTTTCTTCTATCATGTGATTATTTAAAAATAGAGGTATAGCTGTAACCCCATTTTTATTCTCTGCAAACAGATCTACACCTATTTCCATCATTTCTTCAATAATATGAAAATTACTGTCAATAATACACCCTTCCCTAAGGGCTAGGAGTAATCCATTTTCACCATTATTATCTGATATATACGTATCTGCACCATGTTCAAATAGTATTTTTGCCACTGTAGTATATAACCCCCTTACAGACAATATAAATGGAGTCCTTCCTTTTTTATTTATTATATTAGGATTTGCTCCACATTCTAAAAGCCTTTTAACTACAATTTCATTCGATATAGCATAGTGTAAAAGAGTATTACCTTCTTCATCTTGCAGATTAAGTATTCCTTTATTATTTTCAATTATATTATTGAAAATTTCATTAAATTCTGTACTAAACACGTCACTAAACGCTATCAAATTATGAAGTACAGTTACTCCGTTTTTATTTATTATATAAGGATCAGCTTTACATTCTAAAAGCTTTTTTATTAACTTTTCATCAAATACACTATAATGTAAGAGAGTATTACCTTCTTCATCTTGTACATTAATTACTCCTTTATTATTTTCAATTAAATTATACACGATTTCCTTATGTTGTATATCTAACACAAAAAAGTTTAGTATCCAGAATTTAAGTTGTTCAAACATATTTTTTTCTCATTAATATTTATTAACTAAAATATTTACTCATAATAACAAATTATATATTAAAAATAAATAAAATTTTTGTTAAAAATTAATATTTTCTTAATATATCTTTATTTATAAAGATATTTATAATAAATTAAGCTGTATTTGGAATTAGGCTAAGAATAAAACGAAGCCTACAAATACTCCTACTCTCGGAAAAAATGTAATTAATGAGCAAGAATGATGTCATATCCGCGAAGCATTGTTACGTGGATGTATAAAATTTTTAACTATGCTAGGTCCCTATAATTAAAGACAAACAAGCCAAAGGTGATAAAAAATATACAGCAACAATATGTTTATATTGTAAAAATCAAGCTATCATTTTCAGACAACAGAATCAAAAACAGATTTATAACAATTAGGTGCTAAAAATCCTAAGATGCAAGATTTTTCACTTATAAAAATTAATTGAGCTAAATGTAAGAATAATTATATTTTGTACTTGACCAATTATGTTTTCCCATTTAAAACCAAATAATACCATGTTAACCCAAATTTTACCATTAATGGGTAATAATATTATGTATAATATAAGATGGGGGAAAGTTTTGTGTAGGAAATTAGCCTAAAAACTGCTTCTTAAACAAAATGAACCGTGTATAAAAAATATGTAGGTATATAAAATTGGCTTTATTTTTATCTAGCTATACAAATAAGATTGATAAAAAGGGGAGAGTCTCTGTACCTGCACAGTTTCGTAATGTCTTAAATAACCATTCATCCTTTTCCGGAGTAATTGCCTATAGTTCATTTATCAATCAATGTGTAGAAGCATGTGGTATGGAACGTATAGAGCATATTAATCAAAGTATAGATTATTTAGATCCTTATTCTGATGAAAGAGATGCTTTTGCAACAGCTATTTTAGGCGGAAGCGTACAATTATCATTTGATCCAGAAGGGCGTATTTGTCTGCCTCCTGAATTAATAGAATATGCAGAATTAGAAGATCAAGCCTGTTTTGTAGGTAAAGGATTAACTTTTGAAATATGGCAACCTAGCAAATTTGGAGTTTATGCTAAAGAAGCCAGAGAGCTTGCTAAGAATAAGAGAGGTGCTTTGCGATTACAACTACCTAATTCATTAGATAAGTGAGGAGGTTAATATGGATTATAGTATTTTATATATTACCCTGAAGAATAAAAAATTTTTAGAGATACGTTGCGATAGTTTACCAAAAGTAAATTTAATTAATAACCAAAATAATATGGATGAAGCGAGTAAGGAGTAAATTATGCCCCATACATCAGTAATGCTTAATGAAGTATTACAATTTATGGATCCTAAAGATGGTGAAATCTATGTAGATTGTACATTTGGTGCCGGAGGATATAGTAGCGCATTATTAAATGCAAAAAATTGTAAAGTATATGCTATAGACCGTGATCCTACTGTTGTAAAGTTTGCTGATGAATTAGCTCAAAAAACAAATAATAGATTAATATTTATTAGTGGTAAATTTAGCGAAATAGAAAAGTTATTATTATCAAAAAATATAATGAATGTTAATGGCATAGTATTAGATTTGGGTGTATCTTCTATGCAGCTTGATCAAGGTGAAAGAGGTTTTTCATTTATGAGAGATGCACATCTTGATATGCGTATGGATCAAGAAGGTATTGACGCATATGAGGTAATAAATCATATGGAAGAACAGCAACTTGCTGATATAATATATAATTATGGAGAAGAGAGGCATAGCCGCAAAATAGCTCGTAAAATAATACAAGCACGTCAGCATAAACCTATTGCTACTACCTTAGAATTAGCTGAGATAATACGTTCTACTTTGGGAGCAAAACAAGGAAAGATTGATTCAGCCACCCGTACTTTCCAAGCAATACGTATTTATATTAATGATGAATTAAATGAATTACATAAGGTTTTAGAATCTGCTGAAAAGCTATTGGTAGAGGGAGGACGTTTGGTAGTTGTATCTTTTCATTCGCTTGAAGATAGTATAGTAAAGGCGTTTTTGCGTGAACGCAGTAACCAACCAAAAAATAATATTTCCCGTTATATACCTGCGCAAATTGATAGTAATAGCACTATTACTACGTTTAGTATACTAACTAAACAGGCTATTAAGCCGACGCTTAGAGAAACCTCAGAAAATTCTCGAGCAAGATCTGCAAAGCTAAGAGCCGCAAAAAGGGTAAATGTATTATGATTAGGCTTACTTTAGCTTTTACTATTTTTATTTTATCAGGCAGTGTTCTTGGTCTTTTTTATATTAAGTATCAAGTACAAAATTTAAATAAAGATTTGAATGAACTTAATAAACAATACACACAAGAACAAGAATCTGTACGAGTACTTAAAGCCGAATGGTCTTATTTAAATCAGCCAGAGCGCTTAAAAGAGCTATCAAAAAAATATTTAAATTTAGATAAAATGAAATTAGCGCAAGTACGTAGATTCAGTAAAGACGCCTCTTTTGATATGGCGCAAAATAATAAAAACTATAATAATACAAAGTATGTCAATAATTATAGAAATAGTATTGTAAAAACTGTAAAACACAATAAATTTGCAACAAATCAAAAAGCTAGTGTGGCTAAATTAAGGTACTAACATGGTGTCTTTATTAAAAGATCAGCATAATTATTTTAAGCTAACACCTAGCCAGGTAAAGCCTAAAATATGTAAAGTACGTTTTTATCTCATAATTTCTTTTTTTTTATTAGCTTTCATAGTATTAGGTTTCAGATTATTAATTATAACCTTTACCAAACATAGTGTAGATAAATTAAATAATAGTAGCTTTGCTGAGCGTATAGTTCGACCAGATATAATAGATTGTAATGGGGTATTACTTGCAACGAACTTGAGTACTGCTTCTTTATATGCTAACCCTAAAGACATTTTAGATCCTAAAGAAGCTGCCACACGTTTGCACAAAATATTACCTGAATTAAATCATAAGCATTTATTAGAAGAGCTGAAGAGTAAAAAATCTTTTATATGGATTAAACGCAATTTAGTGCCTAAAACTCAATATGCTATTAATAGTTTAGGCATACCTGGATTATATTTTGAGCAAGAGGCACGTCGTGTATATACTCATGGTCCTTTATTATCACATCTTATAGGTTTTGTAGATATAGATGGCAATGGTTTAACTGGCTTAGAAAGATATTTAGATAATCAACAAAAAATAAACAATCCAAAATTAGCTGATAATATGTTAGAACTCTCAGTAGATATACGTGTACAAAATATTGTCACGGAAGAGCTGTCTGCTGCAATGGAAGATTTTAAAGCAATTGGCGCTGTAGGTATTATATCTAATGTACATACAGGTGAAATTATAGCTGCTGTGAGTTTACCTAATTTTGATCCTCATAACCCAGGTAATACCTCTGAAAATCAAAGGTTTAATCGTTTTTCTTTAGGGCTTTATGAGCCTGGTTCAACCTTTAAAACCTACACCATAGCTATGGCTCTAGATAGCGGCATTATTACTTTGAAAGATTTATATAATGTGAGTAGTCCAATACATATCGCTAAGTTTAATATAAAAGATTATCATCCTCGTCAAGGATGGTTAAGTGTGCCTGAGATATTCATGTATTCCTCCAATATCGGAGCTGCAAAAATTAGTGCAGATGTGGGTAAAAAAAAGCAACAAATCTTTTTAAAAAATTTGGGACTATTAGATTCTTTAACTGAACTTGAAATCCCTGAAAAATCTATGCCTTTATACCCTAATGATTCTAGATGGGGAGAACTAAGTATGATGACTATTTCCTACGGACATGGTATTGCTGTGACTCCACTTCACTTAGTAAAGGCTATGAATACTATGGTGAATGGCGGATATATAGCTCCTTTAACCGTATTAAAACGTAATATAGAAAATATGCCGCGTAAAAAAATAATGAAAGATTCTACCTCTAAACAAATTAGGCAATTATTAAGATTAGTAGTAGAAGAAGGTACAGGGAAAAAAGCTAGAGTAAGCGGATATGCAGTAGGTGGTAAAACTGGTACGGCTGAAAAAAATAAACATGGTATATATAATAAAAATTCTCGTTTATCGTCTTTTATTGGAGCCTTTCCTATGCATCATCCTGAATTTTCAATTTTACTCATGCTAGATGAGCCTAAAGGTAATCAATCTACAGGAGGTTTTGCAACTGCAGGTATGGTTGCTGCCCCGGTAGTTGCAAGAATTATAGAACGTGCTGGTCCATTGCTTGGCGTAGAAGTTATGGAAAATGATAGCCCAGATTTACAAAATTTAAAACTTGATTTATATGATGGCGAGCTTGATTCTTTCTGATTTATTTTCTAAGCAGCTTAATAATGGTGGTTTAGCTAATATTATAATATCTGGTATTAGTGCTGATTCTAGAAATGTTAAACCAGGTGATATATTTTTTGCATTACCAGGTAGTAATGTAAATGGAACTAAATTTATAACAGATGCAATTAGCCGTGGTGCAAAGGTTGTTGTAACAGATATAAAAGATAATTTTACTAGTGAGATACCTAGCAATATATATCATATAAAACTAGATAATATTAGAAAATTTTTAAGTATAGCTGCTGCAAATTTTTATCAAGACCAACCAGACAATATCATTGCAGTTACTGGTACAAACGGTAAAAGCTCTGTAGTACATTTTTGTCGTGAGATATGGAAAAAGTTACATCATAAAGCAGTATCTATTGGTACACTCGGTGTAATTGGAGATATAAATTTGGATCAGTTTCCTATATCTTCTTCATTAACCACTCCAGATATTATTTTTATACATAAATTACTTGCAGCACTCGTAAAAGAAAAAGTAAATTATGTAGCATTAGAAGCTTCAAGTCATGGACTGCAGCAATATAGAATAGATAATATTAAATTAAAAGCTGCAGGCTTTACTAGTTTTTCTAGGGATCATCTAGATTATCATGGTACTATAGAAAATTATTTTGAAGCTAAAAGTAGATTATTTAGTGAGGTTATGGAAAGCGGCAATCATGCGGTACTAAATAGTGACATCACTGAATTTTCAGTATTAAGGACAATAGCCTCTAAAGCTGGACATTGTATAATTGATTACGGAAAATCAGCAAATGTTATAAAATTACTCTCTTTAAAAACTGATGTTAACAACCAGTATTTTTCTTTTAAATTTAATAACCAAATATATGATGTAACAACATCAATGATAGGTGATTTTCAAGTATATAATATACTATGCGCACTCGGCCTAGTCATTAGTTTAGGAGAAAATATTGATAATGTAGTTAAAGTTATTGATAAACTTAAGCCCGTTCCAGGCCGTATGGAAAAAGTAAATATACCAGCAGGTAATAACCAAGCTATCATAGTGGATTATGCTCATACACCTGATGCATTACTAAATGCTTTAAGTTCTTTAAGACCTTTATGTCAAGGGAAGTTAATAGCACTATTTGGTTGTGGAGGAAATCGTGATCAAGGGAAAAGAGCAGAAATGGGTAAAATTGCAGCAAATTATGCAGATTCCATAATTATTACAGATGATAATCCACGTTTTGAATCAGATAGTAAGATTAGGCAAGATATAATGTCTGGATGTCCAAAAGCAGTAGAGATAGCAGGACGTGAGCAAGCTATTGAATATGCTATCAAGAATATGAAAGCCAAAGACATATTACTTCTCGCAGGTAAAGGTCATGAAAAAGTGCAAATTATTGCCAATCAGCAAATTGAATTTGATGATGTAGAAATTGCAAAAAATTTAGCCTGGAAATATTTAGCTTAAATATATCTTATATCCATCTTTACATGTACTCATCCAACTTATACAGATATTTCTTAGTAAAAATTTTAATTTTAAAAAATTTACTATTCATTCGCTAATTAATACGCTATACTATCTTTTAAAAAGAAATAACGCTTATATTATTATGATAATCAAAGATTTTCTTGGAAAAATGATAGTTATTATCATTTTTTGATTTTTTTAAATTCCTCCTTTAATTCATAAAAATTCTCTTTTTATAATCATTTACAATAAAATTAAATTTTTATTTTCTCTGTATATAAATATTTAGTTTATTAACTTTAAAACATATTAATATTTAAATCTTTAAAAAATTCAACTATGATTAGAGCATTAATAATTTAATACAACTTTCAGGAGGTATATATGTTGAATCTTCCAATACTGAGTACAATAGCGCTCAGTCCTTATTTTATATCTTCGGCAAGCGCTGCTATAGGATATTTTTTTAGTCCTGTAGGACGTGCCACCAAATGCGAACTAGATTGGAGAGCTAGGGAAAAAGCTGGTAGCGCGAACAAAACTCCAAATTCAGCGTGTGAAGAAGCTTTTAAGTCAAATGGAAATATCCCATTTTTTTGGATGGGCCACTACAGAGCCACTACACCTTCGGATCCTACAGATTTAGGAGGCGTTAAAGCAGTTTTTGCAGATGGTAATATATGTAGCGCAGCCCATGTAGATAAAAAAGGGATGAATATTAAATCACCAGATTGGTATAAAAATCCTATCACTATTAATGAAAAGGGTATATTTAATACCACAGTAAATATGTGTGTTCATGCTGATATGAAGCCTAACTATTTTCAAGCTTTTTTATCTAAAGAAGATTATATAGTCAATTAAGTTGAGAATGGCATAGAGAAGCCATAATCAATAGCATCGCTAAGGTTATTAAAATTAGTAATGATAGGTTTGATTTTAGCTTTTAAATGAGCCCAATATTTTTCAATTGGGTTGAGATCAGGAGAGTAAGGTGGTAAGAATAAAAGTTTACAGCCTATATCTTCTATTAAATTCCTAGTTCTAGCTGACTTATGGAACGTTGCATTATCAAGTATTACAACTTGACCAAATCTTAGTTCGGGCACCAAACACTGACTAACCCACTCGTTAAAAACTTCTGTATTACATGTGCCCTTGAAACACATTGGCGCAATAATTTTCTTCCCAACCTTACCTGCAATAAAGCTTTCTCAATCATGTTTTTTACCTGAGATATCACCATAAACTTTACTTCCTCTGAGACTGTATCCCCAAGAATAGTACAAATAGCTATCAATTCCACTCTCATCAATATAAACTATATCTTCCGCTTTATAGTTTGCGATAGCTGCCAAAAATAATTGCCGTTTTGCTTCATCCCGTTCACGATAGAGTGTGGTCTTTTTTTTCGTGTGATCCCCAAAGTCTTGAATGCCAAACAGATAGCAGCTGTAGACACATTAAAAACCTTTGCAAAATCAGATAATAGCCAATTGCTGTTTTTAGACACCTCGTTTAATAATTTGATTGGATCAAGCTTCTTCCATGGCTTAGCTGCTCGTGTGGCTGCTAAATTCCCGGATTTCGATCTCGATAACCATCTATAAATTGTTCTTTCACCTATGCCAAAAATTCTTGCAGCTTCTTCTCTGGTATAACCTTTATTAACATAGTGAATTACTTTTTTACGTAAATCTAAGGAATATGCCATTGCTTCTACTGTTTTGGGTTTATGAGCTTTTTAATATATCATATATCATGTCTTTATCAACTTAATTTACTATATTTCTGCAAAGGAAGATCAGCTGTTTGGGTTGGGGATGTTAGATTTAATTAAAGAAATACGTGCTCCTATACTTAAAAGTGATCAAGAATTTACTAAGAACTTTCCAGATTGTACATATAATTATGATTTACAAATCGATAATGAAAAGTTTCCTGTAACCACTCACACTAATCCTGTCATAGTGATGAGATGGCAACATGATGCTCCAGGAAAGACAGAAGGTCACTTTCATTGTATAGATGTTGAGTTCAAAAAGGAAGGGGAGCAGTCTGAGAAAGAAGAAGTGAAGCCAAAACCAGATCCTAAGCCTGAACCAAAACCAGATCCTAAACCTGAACCTAAGCCAAAACCTGAACCTAAGCCAGACCCAAAACCACAGCCTAAGCCAACGCCAGATGATGATTGTACTAATAAGTGTAAGATTGACTGTTGTGAGCAGGATTCGTGTTATTCACAACCTAGTGTAGATGTACATGTAAAAGTAAGTTTATCAGGATTACAAGGTCTACATGCTGACTATGATTATTCACATAACTTATAAGGCTTTAAAATTTTATCTAAAATATTAGATAGAGGTATTGCATTATAAGATAATAGATTGGGGAGTTAAAAGCCCCCAATCTCAAGTACTACCGAGTTCAATATCAATTTTATTAATCAAGAAGAACGTAAGGAGGAATAGACAATGGAAGATAATAATAAAGAAGAATTCAAAGATGAAAACACAATGAAAATTGCTGAAAAGAAAGAAGAAGAACACAAAGATGGCCAAACAGGAAAATCTAAAACAGAGGAAGATTGTCCTATTGTTAAGCCAGACCCAAAACCAGAACCTAAGCCAGATCCAAAACCAGAACCTAAGCCAGATCCAAAACCACAGCCTAAGCCAACGCCAGATGATAATTGTTGTAAGCCAAAACCCAAACCAACCCCTGATGATTGTACTAATAAGTGTAAGATTGACTGTTGTGATCAGGATCAATGTCATTCACAACCTAGTGTAGATGTACATGTAAAAGTAAGTTTATCAGGATTACAAGGTTTACATAGTAATCATGATTCTGCACATGATTTATAAGCTTTGAGTTTTGATCTAAAATATTAGAAAAAAACATTGCCTTATAAGATAAAAGATTGGGGGTTTTTTAATCCCCCAATCTGAGTATCAATGAATATTCTTTAAATGATTAATATTATTCTTCATAAGATATAAAATTTTAATAGATTTAATTATTTAATATTCTTTCTCCTTTGCTGGCGTTATTGCACAATTCAATTCAAAGCAAGTAAATGTAAGGGTATAAGGGTATAATGGTATAACACTATCTTATTTACTATCATTAGTTCAATAAATTTGTTCCCTCAGATATAGATGATTTATCACCTATAAAGTAAACATACATACACTCAACCCAATCAGGTAAATTGTCTAGCCATTCTTTTCCATCATCAAAATTACGTACTAAAGGTGTTAATTTATCTATAGATAATACATCAACAAATTGATCTTTTTCCTTATATGCGTGTACTAAAAAACTTATGGTATAATCTTTATTAGTGAATTTAAACCCATGATTAAAGAAAATTGGAGGGTTTAAATGATCATATAAACCAGCAAGTTCTAATACCGTTTTATTATTGTATTCTTCAGGTAATCTACCTGAAATGATATAATTAATATCTCCACAATATGAAGTTTTTGTAGGTTCATGGCACTCTATTCTTCTAGAATTAATATACATATTACCCTCCTTTCTTTTGAGCAATAATTTTACAAAATTAAACTAATGTAATTTTAAAATGCACGTATAATAGTTATTAAAAAAGATTTCGGTATAGAACCTGAGCTTCTTAGTTAGGTATTTGATTCATCATTATTGTTTATTACTCCACTATAATTCAATGAGTGAAGCTGAGAATTTACTGGACTATTTTCATTAGATGGTATTAATATATGGTACATGAAAACCTCCCACATATTATTAATAATATTTAATGTAATTATATCATGGCAAATATTAATTTTTTATTAAAAAAGAGGCATAATTATTAATATATTATGTTTTATAAAATCAAGGCCCAAAGATAAAAATTGTAAACACTTTATGTAGGAAAAAGCTGGAAGCTCAAAATGTTTTGAGAAATTTTGAGGATAAATGAAATTGGATACCATATAATATTTACACCTATCCGAGGAAAACAGACAAATTTTAACAATAAAATTACCAAAAAATATTAGCTTACAATAATTACATTATGATATAATGGGTGATATTGTAGAGAGGGATTACAATCATGACAAAAAATATAGTTATCTTACTTCACGGACTTTCTCTTACCTCTCACTCAATGAAATTCATCGAAAAATCTTTAGAAAAAAAGCACTATATAATAATGAATGTTGACTATCCTTCACGAAAATATTCAATCAAGGAATTAGCTTTAGAATATATTAAACCTGTAATAGACAAATATAGCCATTTTACTAATATAAATTTTGTGACGCACTCTATGGGAGGAGTAATAATAAAGTATTTGTTAGATAATACTACAATAGCTAATTTAGGTAGAGTAGTTATGCTATGTCCTCCTCATAAAGGAAGTGAGTTAGTAGATTTTTTTGAATATAATAAATTTTTTAGATGGTACTTAGGCCCAGCGTGGCTTGAATTGAAAAAACGTAAAGTTGAAGTAGAACTTCCAGAGCAGTTGAGAAATAAAATAGGTATTATAGCAGGTAATAAAGTAATAGACCCTTTCTTTTCACAAAAATTACCTTTGCCTAATGATGGTATAGTATCAGTAGAAAGTGTAGAACTATTTGATACCCCTACTCTTCTTTTACCATGTAATCATTTGAGTATTTTATGGAATAAGGAAGCTAGGAATCAAATCATCAATTTTTTAAGGATTGGTCAATTTAAACAATAATTATTATACATCCACTCAGCAATGCCAAGCAGTAATTAACCCGAATTATGGATAAAAAATAAAAAAAGTAAAGGAATAAAAAGAGTGGAAGTTATTATTCCAAAGATATAAGTTATAGATTATCTAACTGTAACCAAGGAATAATAACATGTGTAAGTATACAACAATTTTTACTATTGGCTGAGATTTTTGTAAAATTTTTGAAGAATGGCAAAAACGTAAATTAATCCCATCCATCAAACAAAGAGATAGGCAAGGCAACTTGAGTCTAAGTGAATGCCTTTCCCTCATGATTTTCTATCACTTTAGCCAGTTTAAAAATTTTAAAATTTATTATCTTACCTATGTAATAGGAAGCAATTTATTCAAAAATCCCATCTGTTATGATCGATTTATCCAAATTATTCCCTCACTTTTTGTACCTCTTGTGATGATGCTCCACTACTTAAGTGGTAAAAAAACAGGAATATATTTTGTGGATTCTAGGTAGTGTCGTCATGAGATAAGTATTGAAATTTATTTAAAAAAATCCTAATAAAGAAATAATAATAGGATTGTAAGTAATGAAAACAGAATCTCACAGAAGACAGGGTTTAAAAGATGTTGTATGGTTAAGCTGTAGTATAAAAAAAAGAGAATAAGTTAAAGAAAGTTAGATAAAAAAGAATATATTTTATACTATAGTAAATTAAGTTGTATTTGGGACTAGGCTAAGAATAAAGAGAAACCTACTTTTTGTTAGGTGCACGAAGAATAACGCCTATGCTAATTCAAATCAAGAAACTATATTTAACGTAAACAACTTATTTTAACTATAGCATTATTAATATCGGAGATATTAGTTTGATTAGTATAATAATTAACTTTATTTTCTTCTAAAAAATATTTTAATGATTTGAGAGGAATGGCTAAGTCATAACCTGTATTTTCAATAACATATGAAATACCAGCACTATTTACTCCTACCACTTTTCCAAAATTATTTATCACTGGTCCTCCACTGAAACCAGGTGAAACAGCTTTTGTTAAAATTAATTTTGAAACTATTTTACGGATACGCCCTATTTTTTCGGATAATTCTTTATTAGGATGAACTAATTTTGCAGCACGTGAAGACAATACTCCAGTTTTACCATCAAATCCCCAAACTTTTAATTCATCCCATTGTTTTAATTTTCTAGATTCAGAAAGTGGCAAGTAAGATAATAGTGTTTTTTCTGATTTCAAAAGGGCTAAATCTTGAAATGGATCACTCGTAACAAGTGTTGCTCTAAAACTATCTTGCTTAGTATCAATAGTTAAACTAGTGCATTCGCTAGCTACATGGTTATTGGTAATTATATAATTGGAATTAATAATAAAGCCACTGCCCATGACACTTTTAGCAAGATTTTGTTCAGAAATTTGTTTTAATTTAGTCATTTTCCATAGCATTGCTTTCGCCATAGAATGTTCTTGATCAGCTGATAATTTATACCATTTTGCAGCTTGATTAAAATCTCTAGATACTAAATTCCCTAAACGATAATATTCTCCCATTCGATATTGCGCTACTTTATGTCCATACGAAGCAGCTTTTTCATAATATTTAAATGCTTCTTGAGAATCAGCTGGCACATTTTTTCCTAAATCATACATTATAGCTAGTTTATATGCAGCCTCCTTATTACCTACAAGGAACAATTTTTGGCATGAAGATAAGTCATGACAAACTTCAGAGGCAATAGCCATATTACTTAAAAATAGCATCATAAAAAAAATAAATTTATTTACTATAAATCTGTACATACTATTCAAGTTCCTATTGATGCAGTCAATTACCTAATTTACTATAATAGTTAGATTTATCCCATAGATAAAATAGCAAAAAACATATATTTTTCTGCTATTCTATATTATGGAATAAAACTAGCTGTTTTTTTCTAACTTATCCACTTTTTCTTCTATCCATGCACGATGTTTTTGTTCATCTTTGAAGAAATTAGCTAATTCTGATTTTAAAGTTATGGGAATATTCTTATAATTATTTAGTCTTTCATATGCACTATTAGTATCATCTTCATTAGTTTTCATAGCTGATAAAATAGACTTGTCACCGAGTAATGAAGAAATTAATACTTTACCTTTAGTAAGAATTTCTTTCATATCGCCTCCTTTAGGAACCTTGAGTCCGTCTACTTTTTCTAAAGCTTTAGTTAAAAAATCTTTATGGCGCTCATGATCGCCTAAGAATTTCTTGAAAGTATCTTTACACTCTTTGTCTTTTAATCTTTCTATAGCAGCTTTATAAGCTTCTATAGCATCGTATTCTAATTCTAACATTTCTTTTAGAGCATCATAAAAATTCACTTGTGTTCCTACAAATGTAGCCATATTAACCTCCCTAATTGAAAATAATATATATAGTAAAAACATTTGAATTTGCGTACGACATCGATCAATGCTCACCCAGTAATTATAGTAAATTAAGTTGATAAAGACATGATATATGATATATTAAAAAGCTCATAAACCCAAAACAGTAGAAGCAATGGCATATTCCTTAGATTTACGTAAAAAAGTAATTCACTATGTTAATAAAGGTTATACCAGAGAAGAAGCTGCAAGAATTTTTGGCATAGGTGAAAGAACAATTTATAGATGGTTATCGAGATCGAAATCCGGGAATTTAGCAGCCACACGAGCAGCTAAGCCATGGAAGAAGCTTGATCCAATCAAATTATTAAACGAGGTGTCTAAAAACAGCAATTGGCTATTATCTGATTTTGCAAAGGTTTTTAATGTGTCTACAGCTGCTATCTGTTTGGCATTCAAGACTTTGGGGATCACACGAAAAAAAAGACCACACTCTATCGTGAACGGGATGAAGCAAAACGGCAATTATTTTTGGCAGCTATCGCAAACTATAAAGCGGAAGATATAGTTTATATTGATGAGAGTGGAATTGATAGCTATTTGTACTATTCTTGGGGATACAGTCTCAGAGGAAGTAAAGTTTATGGTGATATCTCAGGTAAAAAACATGATTGAGAAAGCTTTATTGCAGGTAAGGTTGGGAAGAAAATTATTGCGCCAATGTGTTTCAAGGGCACATGTAATACAGAAGTTTTTAACGAGTGGGTTAGTCAGTGTTTGGTGCCCGAACTAAGATTTGGTCAAGTTGTAATACTTGATAATGCAACGTTCCATAAGTCAGCTAGAACTAGGAATTTAATAGAAGATATAGGCTGTAAACTTTTATTCTTACCACCTTACTCTCCTGATCTCAACCCAATTGAAAAATATTGGGCTCATTTAAAAGCTAAAATCAAACCTATCATTACTAATTTTAATAACCTTAGCGATGCTATTGATTATGGCTTCTCTATGCCATTCTCAACTTAATTGACTATATAATCTCAATCTAATCTGTTGCTATACAACGATCTTTATATGAAATAATTTCATATAATATAGGGATTAAGATTTTTTTATATGAACCACCTAATATCAATTGTTTCTAATGTTTCTAATTGATTTTCCTAGTTACAAGGTCGTGCGATCTAGGGATAATAGTAACTCTCTACAAGGAATATACTTTTTAGTAGCGGATGAAAACTGTTATCTTCTATATACCACTTGTTAGAACCTACTTACTGATTTTATTTTCTATGTAAAGCTTTCCTTTGATTATACCAGTAAACGTATTGAATCTTGAATTTATCATGTTAAAATGCTTAGATAACGATTAGGCTAGTTGCATAATATATTTCCTCATCATGGCAGAAAATATTATGTTTACTAGCCTTTTTTATTTCTTGCTACTTTTTTGTCTGAGAGTAGGACTAATAGTAGGATAGCTTTGAGCTATACTGCGTCCCGAATCCAAATCAATTTACTATATTCTATAAAATAGAGTGAAAGGCAAAGTTATGTGCACTCTCATTATCATTAACAGCTTTTTGAGAAAACTTATTAATTACTTCACTCATCATATTAGCCACCCTACTATTTTCTTCGGTTGGCTTAGGATTAGTATATACCGCTTCCACAATTTTGTTATTTTCTATTCTTATATTATCATATAAGTCAATCAATTCTCCTGTTTTAGGATCAATTCTTTGCACGGTAATTGATCCTGAAAATGGTTTACTACCTTTTGCCATAGGTAAGATACTAAATTGAATTTGTCCACTAGAATTAGCCTGAACTTCTAATTGTAAACAACTTCCATTATTATCTCTAAATTCTAGAATTTCCGAACAAGTATTATTATAGGTAGTCATTTTACATGGTTCTAACTTCTCTAATTCAGTTGCTAACCATTGAGAAACAATGGTTTTATCTTTATTATTTAGAATTTCCATTTGAGCCTTTCCAAATAACTCCTTTATAGAATCATGATTAGCAACATGTACTCCTCGGAAACTTGATTCCTCTTCAGTCTCATAATCTGTTTCAGTACCGCCATAACAGGAAGTAGTTTCAGATAATTTTCTAGCAGTTTTTGGTTTATTTCTATTTATAAACCCAGAAGTTAATTCATTATCACTATCTCGCTATCAGCTTCATGACCGCTCTCATATTCACTAGTTTTAAATTGTTGCATCAAATATTTTCGGTTCTTTAATGCTGCATTTTCTTCCCTAAGTGCATTTGCTGTCTCTTCGGCTTTTTGTGTTTTATTCATTAACTTTTCTATTTCAGATTGATAAGTTATAACGTTCTCTTTAAGAACATTTAATTCTTCGCTTCGAGTGTTTAATACCCTAATTAATTGCTCTCTTTCTTTAGTATGTCTATCAGTAAGTTTGTATTAAGCCTTCTTTATCTTCTAGCTCTAATCTAGCTTTTTCCTGCTCTTGAGTAAGTTTCCTTTGAGTTTCTTCAAGCTTTAGTTTAAGCGGCTCTATTTCTGCCTGTGATGTTTTCTTAGCAGTTTCTAATTCCTGCAGTTCTCTTAATAAGTCCTCTTTCTCTGAGGTGAGATCATGAATATTCCTATCACGGCTACTAATTTCTAACTCTGCAGCACGTAATTGTTCCTCAAATTTTATACTGACCTTCTCTTTTTCTTTCAGCTTATCAGTAAGTTCTTGTATTAAGCCTTCTTTATCTTCTAGCTCTAATCTAGCTTTTTCCTGCTCTTGAGTAAGTTTCCTTTGAGCTTCCTCAAGCTTTAGTTTAAGCGGTTCTATTTCTGCCTTATAAGCTTGAGCTGTTTTATTGGCAGCTATTAACTTTTGTTCAAGTTCTTTGAGTTTTTGTGCTTTTGCTTCAAGAAATTTCAGTTTTTGTTCAGCATCTATAAACTTAAGTTCAAATTTTCTGTCTTCTCTTTTTAATTTATCATTTATAGCCCTTTCTTGTGCTAGCTTTTGCTGCAAATCAGGTATATCTGCTTCAAACAACTTTTTACGAGCTTTTTCAACTTCTTCTACTTGAGTAGTTAAATCAGAAACTTCTTTCTCCTTTCTTCTCAATTGATCAGCTTGTTTTTTATATTTCTGACTTTTTTCTGTTAACTGTTCTGTAAGTTCTGATATTATATTCTCTAATTTTTGTAGATTAGCTGCATATTCTTCATTTTTTTTATCATACATTTCTAAAAGACGATTTATTTCTTGGTGTAAATCGGCTATTTCCCGTGATGAATTTAAAAATTTTGTTGTTTCTTGCTTTTTCATTCTATCTTGGTCTACTATTTCAATATACCTATCACATAAATCTATTAATTCTTTGTGATTATGATTTAGGTCTTCTTTTATTATAGCAGTAAAATCTCTTACTAGATTATGCTGGGAAAGTTTAAGTTTACTTAAACTATTATATGTAAAATTGGATGGATCATGTTTTTGAAAATAAGATTCTAGTTCCCCTAGCAAATAATGTTCAATTAATATACTTAAAATATAAAACAACTTATCTTTTTCAATTTCCTTCGATTCTACCTTATCTATAAATACTTTAATAGCCTCAGTAACATTATTTGATGTTAAAGCATTATATACAGGTAAATACGCTTTACGCTCTTGTGCATTTTGATTGTATTCATCAAAAAATGCCTGAAAAATTACTGGTGATAGCGTGTTTTGTACTAAGTTTTTTTGAGAATTTTTCATGACCTCTACCATTTATTAACACTTTTTTATAATCGTATATTATCATATTAACTAAAATTAATCAAGATTAATTAATTTGAATTAATATTTATAAATGATGGCAATAATTATTAATAAATTATTATTTTTTCCAAGAAATGCGGGCAAGAATTTCTATTTTGTCGTAAAATTGGTGTTTAATAAAAGCAGCTATATGTAAAAAAATAAAGAGAGCAAATATATAAGGAAATGTATGATGTATTTTCATGAGAAATGTACCATAATTTTCATTACGTACTACAAATAGCGGTATTTCTGTATTAAAAAACGCTACTGGGTATCCATAGAACATTGATCCTAAAAACCCTGCTACCGGTATAATGATCATAAATAAGTATAATATATAGTGTGTACACAAAGATAATTTTTTTAATATAGTAGAAACTTCATTGGGCAATACAGGTACATTAGTAAAAGTTCTTATGCTTAATCGAAGCAATATCAGAATCAAAAATGTAACACCTATAGATTCATGGAGTAGATAAAAAAATGGCTTCAAAGTGTTTTGATCACTCATCTTGGTCATAGCTATACCTAAAAAAAACATAATAATTACTAAAATCGCCATAATCCAATGCAAAATTCTTAGGTGATAACTATATTTTTCCATAGAAAACTCCTCAATCTTTAGTTATATATTATTTATATCATATACACGTGAAGTTTAATACAATATTATATAATATTTATGATTTAATGAAAAATTAAATATATTTATAGATCATTGAAGTTATGTAGGAATTTTATAGGAGCAAAATATGGTCTCTGATAAACCAGTAAAAGTAAAATTAGTTATCGATAGTAAGGAAATTGAATTACCAATTATACAAGGTAGCGAACATCCTGATGTAATAGATGTTACAAAATTATATAGTCAATCAGGGATGTTTACTTATGATCCTGGATTTATGTCCACAGCCTCTTGCTCTTCACATATGACTTATATAGATGGTGAAAAAGGTATTTTGATGTATAGAGGATACCCTACTCCACAATTAGCTGAAAAAAGCGATTTTATGGAAGTAGCTTATTTATTACTTAATGGAGAACTGCCTAACAACCAAGAGAAAGTTAATTTTTGTAATAAAATAAAACATCATACTCTTGTACATGAACAATTACAATTTTTACTTAGAGGATTTCAAAGAAACTCACATCCTATGGCTATCATGGTGGGCGCTGTTGCCTCTTTATCTGCATTCTACCATGATAGTTTAGATATTAGCGATAATGCACAAAGAGAGCTTGCAGCTTATAGAATGATTGCAAAAATGCCTACACTCGCCGCTATGGCTTATAAATATTCGATAGGTCAACCATTTGTTTATCCCAAAAATGAGCTTGATTATGCTTCAAATTTTTTACATATGATGTTTTCTGTCCCAAGTGAAGAATATAAAATTAATCCTGTATTATCTAAGGCAATAGATAAAATTTTTATATTACATGCCGATCATGAACAAAATGCCTCCACTTCTACAGTAAGATTAGCTGGATCTTCTGGAGCTAATCCTTTTGCCTGCATAGGAGCTGGTATAGCATCACTCTGGGGCCCAGCCCATGGTGGCGCTAATGAAGCAGTAATTAATATGCTTGCAGAAATACAATCTCCGGATCGAATTAATCAATATATTGAAAAAGCTAAAGATAAAAATGATCCATTTAGGCTTATGGGCTTTGGACATCGGGTTTACAAAAATTATGATCCACGAGCAACAGTACTTAGAACCACATGTCAAGAAGTCTTAAGTGCTCTTGGTATGTCTGATGATCCTATGTTAGAAATAGCTATGGAGTTAGAGCATATTGCTTTAAACGATGAATATTTTATTGAACGCAAGCTTTATCCTAATGTAGATTTTTACTCTGGTATTATTTATCGTGCTATGAAAATTCCACCACAAATGTTTACGGTATTATTTGCTATAGCACGAACTGTCGGCTGGGTAGCTCAATGGAAAGAAATGATTGAAGATCCTGAATATAGAATCGGTAGACCACGCCAATTATATATAGGCCCTAAACAACGTGATTTTGTTCCTATTGAAAAAAGGTAATTTTTCTTAAAAAACTAGTTGCCTTTTATAATCTAGTATAGTAAACATAGTAACTCGCTATTACCGCGGGGTGGAGCAGCCCGGTAGCTCGTCAGGCTCATAACCTGAAGGTCGTCAGTTCGAATCTGGCCCCCGCAACCAAGAAAATCCTTAGTCTCTGAGAAATTACAAATTTTTACTTTTTATTTAGTGTCGCATTTTCTAATTGCCGCTATTATGTGATTAAACTTTTTTTAAAATTATACTTTAACACCGTTGACCACTAATAGTAGGAGAGCTTTGAGCTATAGCAAAAGCAATTTAAAACAATACGAGGCACGAAGCGTAGAAATACTATTGTAGACAACGGACAACAAAGTAATATTTAAATTGCCACAGCTATAACCGCCTCCGCAAATTCAAATCAATTTACTATAATTCGTAAATTTAAATTTATAAAAACTATAGATAACTTTTACTGCTAAATATTAAAGATTTTTAATAAGAAAATTATATTTTATTCTTTGTAAAATAAATAAAAATATAATATATAACATATATTTGTATCACATAAAATTAAAAGGTTATAATGTTTGTTAACACTTTAGAAACTCTATGTTATTTATTATAGTCAATTAAGTTGAGAATGGCATAGAGAAGCCATAATCAATAGCATCGCTAAGGTTATTAAAATTAGTAATGATAGGTTTGATTTTAGCTTTTAAATGAGCCCAATATTTTTCAATTGGGTTGAGATCAGGAGAGTAAGGTGGTAAGAATAAAAGTTTACAGCCTATATCTTCTATTAAATTCCTAGTTCTAGCTGACTTATGGAACGTTGCATTATCAAGTATTACAACTTGACCAAATCTTAGTTCGGGCACCAAACACTGACTAACCCACTCGTTAAAAACTTCTGTATTACATGTGCCCTTGAAACACATTGGCGCAATAATTTTCTTCCCAACCTTACCTGCAATAAAGCTTTCTCAATCATGTTTTTTACCTGAGATATCACCATAAACTTTACTTCCTCTGAGACTGTATCCCCAAGAATAGTACAAATAGCTATCAATTCCACTCTCATCAATATAAACTATATCTTCCGCTTTATAGTTTGCGATAGCTGCCAAAAATAATTGCCGTTTTGCTTCATCCCGTTCACGATAGAGTGTGGTCTTTTTTTTCGTGTGATCCCCAAAGTCTTGAATGCCAAACAGATAGCAGCTGTAGACACATTAAAAACCTTTGCAAAATCAGATAATAGCCAATTGCTGTTTTTAGACACCTCGTTTAATAATTTGATTGGATCAAGCTTCTTCCATGGCTTAGCTGCTCGTGTGGCTGCTAAATTCCCGGATTTCGATCTCGATAACCATCTATAAATTGTTCTTTCACCTATGCCAAAAATTCTTGCAGCTTCTTCTCTGGTATAACCTTTATTAACATAGTGAATTACTTTTTTACGTAAATCTAAGGAATATGCCATTGCTTCTACTGTTTTGGGTTTATGAGCTTTTTAATATATCATATATCATGTCTTTATCAACTTAATTTACTATAGTATAGATAAAAATTCGCTTAATAAGATATTAACGCAAATTACAAAATAATTTTTTAATATGCAAGTAGAGCGTCGTTACGGGAGAACTTATATACTATAGTAAATTGATTTGAATTTGCGGAGGCGGTTATAGCTGTGGCAATTTAAATATTACTTTGTTGTTCGTTGCCTATAATAGCATTTCTACGCTTTGTGCATCATTCCTATCTACCATCCTCCAACTGACAAAACTATACTATATTACTCAATTGAGGGATAGGAGGGCTTTTTCTTTTCAGGGAATTTTTCTCTCAAGATTTTATCTACAAAACCTACTTCAAGTTTGGATTCGTTATTGTTTGATATTATGGTCATAGCTTTTAATACACATCTTCTATCATAGTCTAATAACCCATCTTTAGTATCATCAAGTAGGTGTAAAATACTATTCATTGCTGGCTCAGGGAATAGCATTATAATTGTTTTACTACTAAGTATCAAATTATGAATCTTTTGAGCAAATACTTGCATACTGCATAGAGTGTTAATCGCCATAGTAGGAAATTCAATACTCACATTCATAAACTTTTGAATAAGCTCTATACTATTTTCTAGAATCTTACCTGAGTAATAGTATAAATTCTTATGCTCTTTTATCATTGCCCATTTCTCAGGTACTAAACTAAGTAGAAATTGTATAATAGGTTTATTAATTACATTTTTAAATATTTCCTCATTTTTTGCACCAATCATTTCTTTCTGTTTTACTTGATTTGGGGTTGATTTAAGTAATAATTCTAAGATTTTTATATGACCATTTTTTGCTGCAAGTCTAAAAGCATCATCATTATACTCATGAATCATTCTCTCTCTGTCTGCGGCATTGGGTGTGAGTTCCAGCAATAGTTGTAGTACTTCTCTATGACCATTCCTTGCTGCAAGTCTAAAAGCCTCATCATGAGCAGCATGAATCATCTGTTTTCTTACTGCTGCATCTGGTATTTCTTCTATCAATAGTTTTAGTGACCATAATTGACCATTACTTGCTGCATCAAGCAATCTCTGAGTATGCTGAGGATTTATCATAGAAAAATTTTGATTTACCATATATGTCCTGGGATTTTTATATTTTATTAATATAACAAGTATATATATTTATTTACTATTTTTTTATAATAGTAAATAAAAAAAATATTAATGTAATAATATTGAGCGTATTTTCTCTGGATAGTTGCAAGTACTATTAGACTTTTTTCTTTACATAAATTTGGGACGATGATAGGGTGTATAGTCTATTTTTATACCAACACTATAGTAATATTCTGGACAAATTAACTGATATCTATTTTTAATGTTAAAAATGTAAGACTATATGAAAACATCTGCTGTTACTCCTATGATGCAACAATATATGAGTATTAAAGAAGCTCATCAAGATTGTTTATTATTTTATCGTATGGGTGATTTTTATGAATTGTTTTTTGATGACGCAATCACTGCTGCCTCTGTGCTTGATATAGCTCTTACTAAAAGAGGTAAACATGAGGATTATGATATTCCTATGTGCGGTGTACCTTTTCATGCTTGTGATTTCTATTTACATAAACTAATTAAAGCAGGATTTAAAGTTGCTATATGTGAACAGCTGGAAACACCAGAACAAGCTAAAAAAAGGGGTTATAAAGCAATAGTTAAACGGGAAGTTATACGTATTATAACACCAGGAACTATACTCGAAGAAAATCTTTTAGATAGCACAATATCTAATTATTTAGCATCTTTAACAAAAATTGATAATCAATTAGCGCTTGCTTGGATCGATATCTCTACTGGCGAATTTAGTAGCTGTGTAACTAATTTAGAGAGCTTGCATTCTGATCTTGCTAGAATTAATCCAAAGGAATTATTAATTTCTGAAAAATTTATGTCTATTCCTGAAATTAAACTTATTTTACAGGAATGGAAGGTAGTTATAACCTCATATGTTCAAAGTTTTTTTGAATATTCTAAATGTGAATTAAAATTAAAGAATTTTTATAATATACTGACTTTAGATAGCTTTAATTATCTATCATCTGCAGAAATATCTGCTTGTGGAGCTATAGTTGAATATATTACTATTACGCAAAAATCTAACGTTCCTAAATTATCAATTCCGAAGAAATTATCATCTGAGCAATTTATGGTAATTGATGCAGCTACCAGGCGTAATTTAGAACTGACGATCACTTTATCAGGACAAAAAAATGGTAGCGTAATTGATGTAATAGATAAAACTAAGACAACTATAGGTAGTCGTTTGCTTTATCAATATTTATCTTTTCCGCTCCGTAATGCAAAGACCATAACTTCTCGTCTGGAAATAGTAGAATTTTTTGTATTTAATGATCTATTATGTAATAACATTCGGGATATTCTTGGAAAAGTAGGTGATATAGAAAGAGCATCATCAAGATTATTATTAAATAGAGGTGGTCCTAGGGATTTAGTTACTATTAGAGAAGGATTAATTCAATCTTTTGCTATTGCAGATTTATTAATTCATTATAAGGAAACGTTACCAGTTTCTTTGCATAGCTTATCTAATGATTTATGTGGTTTTGAAGTTTTAATCAATGAATTACGAGAAGCACTTAATGATGAAGTACCTTATTTAGTGAGGGAAGGTGGTTTTGTCAAAATGGGGTATAATGCAACCATTGATGAATTACAGGAAATGCAATCTACGCGTGAATATTATCTTAATGAGCTAAAAGAAACCTACAGGAGTGAAACTGGTATAGGAAATTTAAAAATAGAACATAATAATATTATAGGATACTATATTGAAGTAAGCCCACAGCAATCAAGCAAAATAACAGCAGAAAAGTTTATTCATAAACAAACTTTAACAACTGGGGTACGCTATATTACGGAAGAATTAAAAGAATTAGAAACAAAATTATTTACAGCGCAAGATCAAGTGCTTCGGCTTGAATTAGAGATTTTTAATGCATTAGTTGAATTAATAGGTAAACATTCTTATAAATTAGCAAGCTTATCGCATGCACTGGCAGTACTTGACATTATGACTTCATTTGCTTATCTGGCTAAAAGTCTTAATTATGTAAGGCCTATTATTGATGAAAGTTATGAATTTAAAGTTATTGCCGGTAGGCATCCAGTTGTTGAAGCAAATTTGAAGAATAATATAGCAGTAAATAATTTTGTGCCCAATAATTGCGACTTAAACGAAAAACAACGTGTATGGTTGTTAACAGGCCCCAATATGGCTGGTAAAAGTACTTTTTTAAGACAAAACGCAATAATTGCTATTTTGGCTCATATAGGTTCATTTGTACCAGCTGAATTTGCGCATATTGGTGTGATAGATAGGATATTTAGTAGAGTAGGGGCTTCTGATGATTTAGCAACTGGTAAATCAACTTTTATGGTTGAAATGGTTGAAACTGCTACTATTCTAAACCAGGCTACGCCTAGATCCTTAGTTATACTAGATGAAATAGGTAGAGGTACCTCTACCTATGACGGATTAGCGATAGCTTGGAGCTGTCTTGAATACATACATAATAAATTTAAATGCCGTACTTTATTTGCTACCCATTATCATGAATTAACAAAATTGGTAGATAGTTTATCCTCGTTAAAATGTTATTCAATGAAAGTAAAAGAATGGCAAGAAAAGATTATTTTTTTGCACGAAGTTATAGAAGGTAATGCGAGTAGATCTTATGGAATATATGTAGCAAAACTAGCTGGAGTACCAAACCTAGTTATTATGCGAGCAGAACAGATACTAAAATTACTTGAAAGTGCAAATGATAATACTAACATAGTTGAATTACATGATAAAATGCCATTATTTATGCAACATAAATCTCCAAACAGCGAACTAGAAAGTTTCTTATCTACTATTGATATCAATGATTTGACCCCTAAAGAAGCATTGGAAATATTATATAAAATGAAAAATATATAATAAAAGAGTATTACCTAAATTATTTTAAACTTGCATTAAAAAAAAATAAGATATATTAGTAACAAAAGAATCATATTATTTTAGGACTGATTTTATGTAGAATATAATTAAAAGAGCATTATTTATATTAGTAATTTTTGCTGTATATATTACTCAAGCTTATACAACATTATATGCTGCTGTACCAATTACTTATGGAATTATTGTTAGCAATGAAGCAGAGGATTTAGAAAGAATATTAAAACAATTATCTTCCAATCTAGAATTAGAAGATAAAATTTTAGTTCAAGTCAATGAAAAGAGCGGCATTGAATCTATTGAAAAAGTGATTGAAAAGTATAGAAATAGAATACCTAATAATAATTTTAAAATGATTTCTTTGAAAAATGTAAAGGATTTACCTAGTATAAAAAATAATTTAATTAATAATGCTGATAAACAAGGTTTTTTATTTTTATTGAATGATAATGAGTATTTAAGTTATGATTTAATGCTAAATTTGAAGTGGTTTATTTCAGAAAATCCCAAAGCTGATTTGATTAAGGTTCCTATAAGAACCTATTCTATGAAAAACATTGATGATAAGTATCAGATTATTTTAGATCCGTTGGGAAAAGAAAAATATCCTAACTATCAAAGTAAAATAATAAACTTAGAAAATTTAGAAATAAAATATAGTGATAAAGGAATGATAGGTTCTTCAACTATTATTGAAATGCCAACTAATGCGCATTTTGATTTAATTACTATAAAAACAGGAATTTTTTAACTTAATTTGGTAGTATATGAAACTTTTTTTTAGGGCTTTTATTTTATTTTTTGTTATACAGCCCTATACTGCCTTTTCCATGCCTATTACTTATGCAATTACTGTAAGTTATGAGTCTGAGTATCTTGATAGATTGGCTTAAACAATTAGTTCCAAATATTGATGATGAAGATAAGATTTTAATACAAATTGATTCTAGTAACACTAATCAAAAAGTAGAGGATGTAATTCGTAAACATAGCATGAAACTTTCTAACTCTCAGTTTGAAAAGATATATTTTAGCTTAGATAAAAATTTTGCTAATTTTAAAAATAATTTGACTCGTTATGCTAAAAAAGATGGGTATATTTTTCAGCTAGATGCAGATGAATATATTAGTTATGATTTAATGCTTAATTTAAAATGGTTTTTAGCAAAAAATCCAAAATACGATTTATTAAAAGTTTTTAGAATCAATGTTTTTTCTGAATTTAACAAAAATGATCCTTCTTTAGATGAATTTGGTAGAAGCGATTATCCCTGCTATCAATGGCGTATATATAAACCTTCTAATCCAAATATAAAATGGGTGAGACCATTACATGAAAAATTAGTTGGAGCAAACACAAAAGGAAGAATGCCAGCAAATGATAAATTTAATCTTATACATCTTAAAACGTATAAAAAACAAGATATTGCAGTAAAATTATATCAGGAAATTGAAAAATTGAATATCAAACAATAACGTGTTAAATGCTTAGTTTATTAATTTATTCTTCTGATTTCCAACGTCTTGGGGAAGGTATATTTAAGTCAAATAGGTCCAAAGCACGTATTATAGAATAATCTACTAACTCTTCTAAAGTTTTAGGATTATTATAAAAAGCAGGCACAGGTGGTACAATTATGGCTCCTAATTGACTTAATTTAAGTAAAGTTTCCAGGTGACCAGAATGTAAAGGCGTTTCTCGTACCATTAATATTAATTTACGCCTTTCTTTTAATATCACATCAGCTGCGCGTGTTAGTAAACTATTAGTTACGCCAGTTGCAATTTCTGAAAAAGTTTTAACAGAACAAGGGACAATAATCATTCCTAAAGTTTTATATGATCCGCTAGCAATAGGTGCAGCAATATCATTATAATTATAGCATTTATCAGCTAAATCCTTTATTTCATTTAAATTAAGGTCAGTTTCATACTGCATAGTTAATTTAGCGGCATTTGAAATAATTAAGTGCGTTTCAATATCTGAAACTTCTTTAAGAATATTTAATAAAGAAATTCCATAAATTATGCCAGAAGCTCCAGTAATACCAACTATAATACGTTTTTTCATTGTTAGCATCAACTGACAGCATTTAAAGCAACGTTATTTTTATATAATAATTCAAGTTCTTTTGGTAGTTCTGCAGCCCAATTTGTTATACTGCCAGCTCCAAGGCAAATAACTAAATCATGTGGATTAGCCTTGGAATAAATTAATTGTGCTAAATTTTTTTCTGAATCTAATATGAGAACTTCTCCAGGATAATCAGATTCCTTAATTGAAGCAGCCAAAGCTTCTTTACTAATGCCAATAATTGGATTCTCTCCAGCAGAATATATATCAGTAATAATTAATGTTTCTGCATAAGTAAAACAATTTACAAACTCTGAAAATAAATCTCTTAATCTACTATAACGATGTGGTTGAAAAACAGCTATAACTTTACCTTGAATTTTATTAGCTATATGTTTAGCGGTTTTTAAGGTAGCAATAATCTCTTTAGGGTGATGCGCATAGTCATCAACAATGGTAATATTATTTACTTCCCCAACTTTAGTAAAACGTCTTTTAACTCCACCAAAATTCCTAAAGCCATTTTTAATAGTGTCTATATTAAATTTAAGTTTTGCTGCTATAGCAATTGCAGCTAATGAATTTATAACATTATGTATACCTGCGACAGGTAAAAATATATCCTTGATAATAGTTTCAGTGCCATAAAATTTAGGTGATAAAATTACATCATATTCAGAACCATTAATCTCATTTCTGACATTAACTGCGCGCACATCCAAATTATTAGATTCCATACCATATGTTAAAATTTTACGGTCTAAGATTTTATCAGCTAACTCAGCAGTTTCGGTATTATCCTTACACAAGACCATAAAGCCATAGAAGGGAATATTTTCAATAAAACTTAAAAAGGCTTGCTTAACAGCCGCAAAAGTGCCATAAAAATCTAAATGCTCTTTATCGATATTGGTAATAACACCTATTGTTGAAGGAATTTTTATAAAAGTTGCATCTGATTCATCAGCCTCTGCGATTAAAAAATCACCTTTCCCGAGATAAGCATTCGTACCATAAGCATTTATAATTCCACCATTAATCACAGTTGGACTAAGATCGGCTGCTTCAAAAATCGCTGCTACTAAAGAAGTAGTTGTAGTTTTACCATGTGCTCCCGCAATAGCAATAGAAATTTTTAATCTCATTAACTCAGCTAACATTTCAGATCTTTTTATTACCGGAATTGATTTATTTCTGGCAGCTATAATTTCAGGGTTAGAGTCAGTAACAGCAGAAGATTTTACTACCACATCTACTTCGTTTATATTCTCTTCAGTATGACCAATAAAAATTTTAATGCCTTTTAAAAATAAGCGCTTAGTATTAGAATTATCAACTAAGTCTGAGCCTTGAACTGTATAGCCAAGATTTTGTAAAATTTCGGCTATACCGCTCATTCCAATACCGCCTATACCTACAAAATGTATAGTGCCCAATTTACCAGTAATTTTTTCCGCTATCAATTTCATAATTATTACTAACCTATTTTTTGTGTAACACGATAAGACTGTTAACAGTCTTATACAATACACTTTAATATAAAATTAATTAATTTTATATTAAAAATGTAATATATTTTATTTATAATTCTATTATATAATTTTTTTATCTATTAATATTAGCAGTAAACCATTAAATGTCATACCAGCCATTACAGCCGCTATAATATCATCCAATATAATTCCAATACCACCTTTTACGTTTTGGTCAAACCATCTTATAGGCCAAGGTTTTATTATATCAAACAATCTGAATAGTATAAATGGACCAATTAAAATGAATGCTACAATATACTGGATCGTTTCAGATGAAGTATAATTATTATTAGGCAAAGCATGTATACTAATTGGCAATGTTATATACAATGTTAAAAGTTGTCCTATAACTTCATCAATTACTACTTCTTTAGGATCTGATTTATTAGTGTATTTAGCATAGAAATGAGCAGAATAAGTGCCAATTATTAATAATATAAACCATCCTATTGCTAAAATAGAAAAAAGAATACCAATAGAAGAAACTCTAGTCCCTAAGGAATATATTATAAATATTTTGCATAATAGTACAAAATAAGCAGCTAAGGATCCAAAAGTACCAGGCATAATGGGTATATTACCTATACCAAAAAACGTTGAAACTAATGAGGCTGGATGCCAAAAACTTATTTTATTATTAGTCAAAGCGAACCCTTTACTTAAAATTCTATCATTTAGTAGCTTTATATGTGATATAACATATGCAAAGTGAATGTACAAGACATAAAGCGTTGTCAAGAATTGAAATTTTAGTTTTATCATTAAGTATAGTTAGGGAAGTTGAGAATCACACTAGGAGTGAGGACCAGAAGCTGACTAAATGCTAGGTAGGGTACGAACGATAACGTGACCATTCCAACTTCGCTGACTATATTACTTAGGTACTTCCATAAGGACTAAATAATATGTTACAATATTTTTAAATTAGTATTATTTTCTTTATATAATGAGGGGATTTATGGAAGTAACAATAGATAATAATATAAATAAATTACATCAGATAGTGACAAAAATTATTGATCAAATAAATGAAGAGCATAATAATTCTAAACCAGTTCAAATAGATAAAAGCTTTATAATATCAATAGAAAAATTGTCCTCTGTAGCAATAAAACTTTCTGCTATCCAGAAAAGAGATAGTGAAAATATCATGCCCCTAGATGAATCTAGTTTAAAAGAAGAAGATTTACTTATAATGCAAAATTATATTAATAGACAATTAAAGCAGGATAAGATGTAGTTGTAAATTTTTTAAAAAGAATAGATAAAAATTGTATTACTAAAGGCTTGTAATATGTCAAAATTTCTATATGGTGTTTTTCGATGATTTTATATAGTTATTAATTTTAAATGTAGAAAACTTACTTAAGATTTTATAAAAATAGATATATTAAGAAATGTGTTATGCAAAAATCTCAGTGGTTTGATGATGGGCTGCAGCATGTTTGGTATCCTTATTGCCAGATGAAAACAGCTTCTATGCCTTCTATAGTTTCTCATGCAGAAGGAGTGTATATTCACTTGGAAAATGGTAAAAAGCTAATAGATGCCATTTCTTCGTGGTGGGTTATGTGTCATGGACATAATCACCCTTATATTAAGCAAGCTATTATAGAGCAAATGGAGCATTTTTCTCATGTTATATTTGCTGGGCTTGCGCATGAACCAGCTTTTAAGCTTGCAAAACGCCTGACTAGTATATTGCCAGAAGGCCTCAAAAAGGTATTTTATTCTGATTCTGGTTCTGTAGCTGTGGAAGTAGCTATGAAAATGGCGGTACAATTTTATTATAATCAAGGTATAAATAAAAATAAAATTTTAAGTTTTGATAATGGATATCATGGTGATACTATGGGCACAATGTCTATATCATCTTCCAATATGTTAACCAATTACACTCCAAAACAATATATAAGATCTATCCCTACTACTGAGCATGATTTGATTTTATTAGAAGAATTTATAGCATCTAAGAAAGATATAGCGGCAGTAATAATTGAGCCTCTTGTTCAATGTGCAGGAGGTATGAAATTTCATTCTCCTCAAGTTTTACGTAATATATATAATATAATCAAGAAGTATAACATTATATTTATAGCCGATGAAGTAGCTACCGGTTTTGGGCGTACTGGACAAATGTTTGCATGTCAGGAAGCTGGTATTACTCCAGACATTATTTGTATAGGTAAAGCTATCACAGGGGGATTTATGCCGCTTGCTGCGACAGTTAGTACGAATGAGGTATTTGAAGCTTTTTATGATAATGATCCAAAAAAATTATTTTACCATGGGCCAACATATATGGCTAATCCCTTAGCTTGTAGTGCTGCTAATGCTTCTCTTGATCTTTTTGAACAGGAGAAATACCCAGATAATGCTATTCTCAATATAGAAAATTGGCTTAAAGAGATATTAGGATCATTTAAAACTCTGCCAAATGTTGTAGATGTTAGGGTAAAGGGGGCAATCGGTGTAATAGAATTTGTACCAAATTTTATTGATGTTGCTATGTTACGGGCATCTTTTATTAAGGCGGGTGTATTAATACGTCCCTTGGAGAATATTATATATATAATGCCTCCTTTTATTATAAAAAAGGAACATTTACAATATATTGTAGATAAAATAGTTGAAATATTATATAAAAATAATTAATACTTAGGTATATGGAACTTAGGTTTTATATCGGAGCGTAGCGCAGCCTGGTAGCGCATCAGACTGGGGGTCGTGGGTTCAAATCCCGCCGTTCCGACCAGTTATATAAGATTAATTTAAGCTGGGTATACTTAGGGTATACTTTTAAGATGAGTATTTTATTAAAAACCCATTAAATTGTTGAATTTTTAATAAAATATTTTTGAAATTGAGTAAAGATTATAACTTAAAGATCGTTATTTCAAATCCAGTTAAGGGTCTGTATCAAAAAGTGGGGCAAAATTGAAGTTGTTAGTTAAGCACATAATTTTATGCAGTTAAATAAGCATTTTGGTAAAATAGTATTATCAAATGTTTAAACTCTGTGATTCATATTTTATACATTTTTTATCTAGATTAAAAACTAGACTTGTATATTCAGGCAGAGTATTTTCATAGTTCACAATAGGGGCATTGTCACCTACATCAAAAAACCCTACCAAAGACAGAATATAATGTACGAAATTGCAGAAGTTTTGGATAGAAGGGCTTAATTTAAGTTTTTTATTATAATTTTAGAAAATTGTTATTGTTAAGAGATATCATCTATTTTAACAATTTTATCTTATTATAGAGTTATTACTAGATTGTCGAGATGATTCCACTAAAGATGGAGATGATGAACGGTTTTTCTTATATTTATCAACAAAATTACCTGAAGAAGATGAGGAGATTGCAGCTTCTTTTTCTAAACCAGCGCACGCTTCTTTAAAATCTTTTTGTAAATAATTTTTAGTATCTTCAGAAATTTTAAAGTTATTTAATTTTTTTTCAATGTTATCTTTTATTTCTTCACCACCTATCTGAATAAAAAACTTAAATATATTAATTCTATTATTTTGATCTTCTTTCTCACTTTTCGATGAGCACTCTTTGGTTAAAAAATTTTCAAGTGCTGCATATTCATCATCTTTTATCATTTTTCTAGTAAGTTCATCTCCAACTTTAGAATAAATGAATTGTAAAGTGCTAAAATCTGAACGTAGGGCTGCCCTTTTAAATAAAGCATAATTCTCTGCGGAAAGAATTTGTTCTTTATTATCATTACCATGTTTTAATATATAATAGTTAGCAATTTTATAATCTTTCTTAGTAAACAAATTATTTAGTTTAGTTACAATTTCACCTGGATAAAAAGATTCTTTCTGACGCTTTGTATTAACATTAAAAGAATTACTAGATTCACCAAAACCAGTAGTTGATTCATCCCACCTAACATGCTTTAAGGGGTTATTATTGGCTTTCTTACCTTGCTCATTAATATCCATACAATTATTACAAATTTGTTACTTTAAAAGTTTAAAATCTTCTATTCAAATATTTGATAATAATATAATATATAAGATATGTAAAGAACTTAACATATTATAAATATGAAAAGATCACGCCCACATTCTCAATCAAAGCAACCATCGCTCAAAAAAATCAAATCACAATCTTATATTACAGCATCAGAGCATTCTGTATTAAATAATTTAGCCAAGCTTCTTGAAATAACTACCTTAGGATGTACGGCTGTATGTTTTCAGAATGATAAAATTTTAATTAGAGATAACGACATTAACTCCAACACTGGAGATACAGAGAAATTACGCATTATTAAAGATGTAATGGATTATTATAAGAAAGCAGCTAATACCGAGGATAAAGAAAGTTTAAAAGAAGAAAGAATGAAGCTTTTCAAAAGAGTGGCTTTAGCAAGAATAAGAGGTGAAAATGCTGGATATCTAGGTAATTTAGATAATGAAGTAATTGATGATATTGCTGAAGATGTATTAAATAATAGAGGAGTTTGGAGAGGTAAAGATTATGACCAAACAATTCGACAACACCCAAGATCCAGCCGTCCTTCTGTAGCCTTAAGCTATGAAATATTAGATAATTTAGCACGTAGTTTTGTAAGAGTAGAGAATTTTATTGAAGAAAATAAAGACCATCCAATAACTGTAGCTTTTAAAAATGACTTTAAAGGAAAAGTTGATACAGGAGAATTTGAAGAAATTACTTATCAGAGCTTTTCTCTAATGCACGACAAAAGCAATCCAGGTTATGCTATTATTTCTCCTGGCCGTAAAATCGATAAAGATAAAGCAGTGCATGCTGAAGTAAAAATGATTGATTATCTAGTATTTACCAGAATATTACAAAATACTAACAAACCAATTTACATAGGCATTTCAAAACTCTGTTGTTCTGATTGTGCCAATATCATTAAAGAATGTAATACTTATAAAGGCCCTATAATTAAAACTATTGAAAATGAAACTGCAATTACTGATAAACAATATCAAGATACAGTCCAAACCCAAGGAGCACATAATCTAAAATTTGCCTGCAAAGCTCCAATTTTTCTATATGATGAAGATAGTTTTCCTCCTATTGCATTTGATAGTTTACAGAGCGGTAACGTTGGATATTACTTATATTATGAAAATAAAACGCTAAAAGATGCTGGATTTCAAGATATTAAAGAGGCACCAAGTTTAGTAGAAAAAGGAAATGAGGTATTTGTATACACTGATTTTAAATTCTGGCATAAGTTACAGAAACAAAAAGGTGTACAAACGTTAGTTAAAAATTTAAATAGTAATAAAGGTGGCACAAACGATAAACATGTTGATCAGTATTATCATTCACCAGGTTGGAGTGAAGACAATAGTCAAGAGGAGTTAGGACGCTCCCCAATGAGAGATATAGATACTGAGTTTTCAGCTATGATGGCTGGCAGAAAAAATGCTTTTAACCAGGCTAATAATCCGCAATATAGGTATCAAAAATCAGATTTGAATGCCATAGGTTCTATGTTGGTAGGTCCACAAAATTTTATAGGTGTAGTTGACAAAAATAATATTAGAGAAGAATTACTTAAATTTGACCTCTCAAAAAAAGATAAAATAATGGGCATTTATCAAGCCACTCCTGATAAATGGATAAGTTTTTGTATTCAACGTGATAAAGATGCTTTTAAGGCTTATTATACCGATCCATCTGGGGAAGCTCCTTTGAAAGATTTTGGTATTACTGTTCAAGAAATTTTTGATACTAATTGCCACAATTCTAGCTATTACAGTTCTTTAGTCAAAGAAGCAGATAACGGTGTATTAGCTTTGGTTAATTTACATGCTCTGAATGATAACCCTGACAAACCTTTTAGGATAACAAAAGATGCTGAACAATATAATCAATTTATACAAGGGATACGCGAGAAAAATGCTGAAATATTTATGGAGGCTACATGTGGCGCTAACTCCAAAGATTTACATATTGTTAAGGCAGCTTGGGAAGGTATTATAGAAAACCCTATTTTAAATAAATTTAAGTTCTTTCTTGAAGAAAAAGTCGAAGAAGGGATGATGCTACAATTTATTTACAACCATGAAAAAGAGTTTAAACTTACAGACGTGCCTGGAATTAAAGGTTTGAGCTTGTTTGATGTGTTCGTAAAAGAAGAAGGTAATAAAATAAATCCTCGTACTTTAGCTATTGTGGAAGAACTATTAACAAAAGAACTATTAGAAAGTAACAAGTTTGAAATACCATTTTCTCCTATCGAAAATAAGGATTTTAAGCCTACTCATAGCCCTGACCTCATGATTGAAGAAGGTTTAACAGCTACAGAAAAAAAATCTATTTCCAAAGAAAAACAACATATCAGTGAAGAAAAACCATTAATGGTAAACGAAGTAGATAGTACTCTTAATTCAGCAGCTACAAGGTTTATTACTCCTGATGAAAAAAAATTAACTCAGTTAGAATATGATAGCTGGTATTCACCTAACACTATAAAAGATTTAAATAACCCAATCACTGATTCTGGTATTATAAAATACGTATTTTTTGATGATTTAAATCCTGTAAAGGGATTTGAAGTGCAATTGGATCATATTCGTATCTTAAATAATATGATTGCAGAAGAAAAAAAAGATTTAAGCGCTATCTCTTTTATCGCCAAAGAGCCAGGTGCTGGCCAAAATCATTTTATTTATGGCTTATTGATTAAGCCAGCTGGAGGAGGAACATCCAAACTTTTAGTAGTTAATCCGACTGGTGAGACTGTACATAAAGATTTTTATGAAACCCTTGCTAAGCTCCAACAAAAAATTGATGTAGAAATTTACGTAACCTCTACTAAACTTCAGCAAGATGCAAAAGGCTTGGTATCTTGTGGTCCTATATGTACCGAATTAATGGAAAATATCTCCAATATGAATCCAGGCCAGCTTGACATTATTTTAAATGCTCAAAATAAGGCCCCTAATGTTACTAAAGAAGGATGTACTTATAAGTCAATTGAAATACCGGCATTACTTTTGCCTAAGTCTTTAAAATCTCTTTTCGGTCAACAACCTGAAGAATATAAGCAATCTATTACCAATATTCGGCGAAACCATTTTGAAAAATTATTATCATTATCAGAACAAGAAATCCAAAATAGAGAAGAAAAATGGGCAAAATTTCAAGACCTTATGTTTAAAGATACTGGCGAGCTTTCGCTAAAGCTAGTTGAACCTATTATAGGTACTTCTAAGAAGAGTCAAACAACTAGCTCTACAAAGGGTACTTCTGATGTTAAATATAATAAAGAATTTAGTAATCTCAATTTAAAATATGCTGAGAAAAGCACAGTATTTGACAAGGAATTTAATCTTCAAGATCATTTACAACAAAACCTTACCATAAAACAACAAGCTAAATTACACGAATTAGCATTATTTGCTAATATTGATGATCAAAATTCTAACACAGGTAAGGTAAAATTTATTGGGCAAGGGCAAGGAAAAGTAGTACTCATCACAGAAGATAATCATCTTAAAGATCATCAAACTAATACTGAAAAAATTATGCAACTTATCAATGAAAATAAAATTGATTTCTCAACTATTATTTATTTAGAACGCAAAGAAGAAGGCCATAATTTAGGTATGGCAGATGTAAGACTTTTAGCCAATATCATCAAATATAATGAAATTCATCAAGACAAAATTCCTATTAACCAAGCTATTTTAGACTCACCCATTTACCAAGATGCCCTTTTACTAAATATTGCTAAAAAACACTCTATTAAAGTGGAAGGCATAGATATGGCTAAGAGTAAAGCAGTTAGCGGAATTAACGAGCAAGATCGAAATAGAGAAGCTTACATGGCCGAAAAAATTGAAAAAGCGGTACAACAAGGTAAAAATGTCATATTTATGGTTGGTAGCGAACATGTGAATAATCTTGAGCACAGATTAAAAGATCGCTCTATTGAAGTTAGTATTAATACAGCCGGAACTGGAAATGAGCCAAAAATAACGCTTGTACAAACTATACCAAACAAAAAATTGGAACAAAATTTAAAATCTGATAAAGGTCGCTAACTATAAACTCATCAGAAAATTAATAGTTTAAGATAGTCTATTATATACTCTTTTTGGTCTGGTAGTGTAAGCATTGCTACGCTTCGTGCCTCGTATTATTTTAAATTGCCTTTAGGTCTCCTAAAACCCTAACTTTTCTAAAAAAAATCAGGCAGCTTGATAAAAATATAAATTGAGATATTAGGTTCTGTGAAGGTTTCTCAACAACTGTTTTCTTAGCACTTTTTGGCTGCAAAAAAAGCTTTTATTGCTTAAAATATATTAATATTCCTTCGAATAAAAGCTATTTTTTCGCTCAAAAATTTGCTAAAAACCATATTTTTTAGAAAACTTCACAGAACCTAAGCCTCTTGTTCAATGTGCAGGTTGAAATAGAATTTTTCTTTATAATTTCCGATAATTAGGAGTGATTTTTTGTTCTCGAGCTTTTATTTTTTCTGCCATAGATCTTGTTTTAGTTTCTTCTTTAATAGTATTTTTTATATTTTCCTGAAACTCTTCGGATAGTTCTGTAATAAACATTTTTAAACTATTTTGTCCAAAAATAGCTTTGATTTTATCAATAAATTTTTCTATAAAAGGCATTTTATCGAGCATAGATTGCTTTTCTTGAAGGTTTTCGTATAATTTTTCTGTTTCAGAGATAATTTGATTGACGTTAATCTGGGATAAATGAGTGTGATTTTCTTTAAAATATAAACGCTCTATAGATTCTCTAATCTTATTAATAAAGTCTTCTTTATTGTTACTGGATTTAAATTCTCTATCTATGTATCTTACAGCATCTTTAATCATTGTATTATATTGTGTACTTAGTTCCTGGAGCTCTGCCTTGTCATTTTGTTTGATATGCTCTGGAAGGCGATTAATATCAGCCCCCCATCTAACTAATTCTTTTCTTACTTTTTGGATGTCACATATGGAAAGAGGGGTTTTACCATCTATGTTTTGTATATTTAACTTGTCACTATTTCTTTGTAATATTTCTTCAAATGGTTTACCCATTTCTTGTGCAAGCAATCCGCCACCTGGATCTTTATTAAGATAATAAATTGCTCTATGTAACTCATTATTTTGAAATTTATTATCTTTTTCAAACATTACATGGCTTAATACTTCAGTATTTGCTCCTGGAATATTAGGAATACGGTCATGTTCTGGATTAAATATACCAGTTCTAATAAATATTTTAAGTATTTCAAGCCTGTCTTTGGTGGCTATATTTAAAAATTTATTCTTTTCTTCTAAAAATTTAATTATATCCTTTTTATTAAATTTTTTATAAGTGTCTGCTCCAGATTCAATCAATAATTTTACTACTTCTTTTTGATTACTACAAATTGCATAATGAAGAGGAGGAATATGCTCTGGTCTAGTTGGGTTATTGGTATCTGGTTCTATGAAACTACCTATTAAAAAGGGATAATTTTTTAGTAAACCTTTAACTACTTTGGTATTACCTTGCTCTATTGCTACTGCAAAATATTTATGAGTTCTATCTAAATTAAGATCAAAATCATTTTTAAATTTTAAGGCTTCAAATTTCAGTTCTTTTTTCTCAATTTCTGTGAGTTCCCTTTCTTCTTTTTTCTTTCCATCACAGAAAATAGTTATAGTTGTAGAGCTTTTTTGAGTTAATTTGGCCCCATTTTTTAATAAAAGCTTCTTAGTGTTAATATCTCTACAATGATCAATTATAGTAAATTAAGTTGATAAAGACATGATATATGATATATTAAAAAGCTCATAAACCCAAAACAGTAGAAGCAATGGCATATTCCTTAGATTTACGTAAAAAAGTAATTCACTATGTTAATAAAGGTTATACCAGAGAAGAAGCTGCAAGAATTTTTGGCATAGGTGAAAGAACAATTTATAGATGGTTATCGAGATCGAAATCCGGGAATTTAGCAGCCACACGAGCAGCTAAGCCATGGAAGAAGCTTGATCCAATCAAATTATTAAACGAGGTGTCTAAAAACAGCAATTGGCTATTATCTGATTTTGCAAAGGTTTTTAATGTGTCTACAGCTGCTATCTGTTTGGCATTCAAGACTTTGGGGATCACACGAAAAAAAAGACCACACTCTATCGTGAACGGGATGAAGCAAAACGGCAATTATTTTTGGCAGCTATCGCAAACTATAAAGCGGAAGATATAGTTTATATTGATGAGAGTGGAATTGATAGCTATTTGTACTATTCTTGGGGATACAGTCTCAGAGGAAGTAAAGTTTATGGTGATATCTCAGGTAAAAAACATGATCGAGAAAGCTTTATTGCAGGTAAGGTTGGGAAGAAAATTATTGCGCCAATGTGTTTCAAGGGCACATGTAATACAGAAGTTTTTAACGAGTGGGTTAGTCAGTGTTTGGTGCCCGAACTAAGATTTGGTCAAGTTGTAATACTTGATAATGCAACGTTCCATAAGTCAGCTAGAACTAGGAATTTAATAGAAGATATAGGCTGTAAACTTTTATTCTTACCACCTTACTCTCCTGATCTCAACCCAATTGAAAAATATTGGGCTCATTTAAAAGCTAAAATCAAACCTATCATTACTAATTTTAATAACCTTAGCGATGCTATTGATTATGGCTTCTCTATGCCATTCTCAACTTAATTGACTATACTATCGGATATAGCTTTGCCTTCCTTATGCCCAATTAAAATTGAATCACTTTTTTCTGGTTTTTTATTTTTTTGTATTTTATCTATAGTAGAAGCAAGTTTTTCTATATATTCAGTATTATTACTATTTTGTAATACATGCTCTTTAACCATATCAAAATCTTTCATATTAACTAATGTTGATGCTAGCCATTCTGAAAACTTTGCATGAACTTTAAAATCTGTCTGAATTCTAGAAAGGCGATTTGAAAAATGCTTTAATTCTTTTTCCTCGGCATCAAGAAGTGGACGCGTTTTTTTTAATTCGTTATAAGCATTTATACCCTCACTCAAAACCGCCATTTGCTCTTTTCTATATTGATTATCATGCTCAAAAATATGTTCTAAATATTCTTGACTTTCTCGGGTCTCTATACCTTCTCCTTTACTGATTTTTTCATGTATAGTATATATTCTCTTTCTATAATCAGAGTCTTTATAATAACTTTTATGATAATCATCCAGTTTATTACCTAAATGATTTAAGTGTTTTTCAATTTCTATCTCAGAAGATAAAGCAAGATTAGAATCAAACCCTAAATTAATTTGAGAGGTTGGTTGTACAGATATATAACCATTTTGTACTTCTGTAATTTCATTACGTACAACCTGTATCCTCGTTTCTAAAGCTGAACCTTTAAGAATTGGGTTACCTAAAATTAAACTCATAGCTGCAGATAAATAACTTTCCGCTAGAGAATAATTACCATTTACCATTGCTAAACGTGCTTTATCAATATTATCTTTTATTTCTTTTATCTTACTTTCCGCATCCCTTCTAATTCTCTCATCTTTTTCATTGGTAATCTTTATAATTAATTGTTTTGCCTCTTTGTCTTCTTCTGAAAGCACTGTATCATTAAGTAACAAAGAAGCTTTAGATAATACTTTTGTAATCATTTCATTAGCCGTCATTTCTATTGCTCCCACTACTTTTGAAGCATTCTTATCAGCCTTAGTAGAATTTGTTACTTGTATATCTTCATTTTTATCTTGTATTTCTAGGCTTGCATTAATTTTCTTCATAATCTTATCATTATTGATAGAGTTTTCTTTTGAGAGTTTACTATTGTAAATTGTCTTCTTATCCTTACTTGACATTGTGCCCTCAACCTAAAATATTATAATTTTATATTTAAAACCTTTTTATTATAAATATAGAACGTAAAAGTTAATATTTTACTATTTTGTTAAATATATATATTTTTTTTACTATTATTATATAAAACGCTTTAGAATTTATAGTATATATTATTAAAGATTAATTATTTATTAAAAATAATTTAACAGCTTTTATAAAAAATAAGAATAGCTTGTGAATAACATAATATATCTTTCGCTTCTCCATTAGGTAAGAAGTATAGTAAAAACAGTTGAAGTTTGATACAAGGAATGAGGAGCAAAGCCTACTAATTGCTAGGTGAGCAACGAATGACGCCGTATGCAAATTCAAATGTTTTTACTATAAAGGATAAAATGACCACTATTTTCTTTACCATTGTCATACCCATGAAAATGGGTAGCCAGTAATAATGGTAAAGATACCCGCATACGTGGGTATGACCTATCTGGTACTTATTATTGTGCTACTTTCTTTGTCAGTGCTTTCGCAAGAATAAAGAAATCTTTTTTAACCATGACTATAGCGAATTAATTTGTAATAGGGATAGAAACGAGGCGCGAAATGTACTCATAGCTACTAAGCTAACCGAGTGACGACGTCCCTATGACAAATTAAAAAGCTATATTTGTATGAGAGTGAAGAGCTAGCTAAAACACTCAAGTACAAATGTTTAATTTATTTGGAATATATACAATATCTTAAAAGTTTATTTATCCGATCCAGAAGAACTTTATTTATTATATCTTGAAGCTGGTAAAAACGGATCATCTGAGCTTTTATTACCATTTTTAATAGCATCAACTACATTACTAGGTAACGGAGGTGGTAGTAATACTGGTAACGCAGGTGAATCTTGAGATTTCGATTTTGAATCTCCTTTATCTATAGTATTAGAAGTTGTCGGAACAGGCGCTACTGGTGTAAATGCTTTATCCTTATTATTAGATGGTGGAGCATTATTACCAGATGGTGGAACTACAGGAGACGCTACATTTTTTTTAGTATTAATAGATCCTGAAGAATTAGGAGTAGTAGATTTTGTAGATTGAGACGGCATAGGCAATATTGTTGGCTTTGAATTTTCTTTTTTATTCTGAGATTTAACAGTAGAACCTGCAGATATTTTAGAAGTACTACTTTTATTATTAGACTTCTTATTATTCACTGCATCTTTCTTGACACCTTTCTTGGCCGGAAATTTCTCTTTTACTTCTTGTTTTATTGTCTTAATATCATTTGAAATCTTTGTTTGCATGTCCTTTGGATTTTTAAATACCACTGGCTTAGGGGGTATTGATTGTACCTTTGGAAATTCATTATTAACCTTGCCTTTAGTTTCAATTGCGGTAGGTTTTGTATTTTTATTTAGAATTTTCTTATTTGTGTCCTTTTCTTTATATGCCGCTGCAGGTAAACATTTAATTGGTCTAGGTTGTTGCATTTGACTACTAGAAGATGTTTTACCTAAATTCTGAATATCTTTCTTGGCTTCAATAGTGGCATTTTGATTTGTCTTAGACCGTTTAAATAAATTTTTAAATTTTTCTCCTATACCCTGTTTATTTTTATTAACAGTTGCCACAGTATTCTTATTCTTTGGAGAAACAACAATAGGCTCTTTTACCTTCCGAACAGGAGGAAGAGTAGAAGCCTGAATTTGCGCTAAATATTTCTTATTTCCTTCCGGTACTCTCCTTTCTGCTTGAGCAGTGTGAGATTTTGTAAACACAATCAATTGACCAAAAGATCGTCTAAATTGTTGAAAATCTCCTGAACACGAAATTAACGATGTAGATATCACTAACAATAATACTGCTCTCAACATTTCATCCAACCTTTTAGTTTTACATTACAAGATACAGTACCATATTTAATCATATAAAATCAATGTGAAGTTTTATTCAATACCCCCTGAATTAACTCAGATAATTTTTCTGCTGCATCTGGGTAACATTTCTCTGCATTATTAGATGCTTTTATTAATAAAGTAGGATCATTTAAAAACTCTTCTAACTTAGCTGAAAGCGTATCAGCATTAAATACATCTTGTGGTATAAGGAAACCAGCCCTCTTATCGGCAATAGTAGTAGCATTATACATTTGGTGATTAGATGTAGCATAAGGATAAGGCACCAAAATAGCTGGCCTAGAAGTAACCGTTAATTCTGCTACAGTAGAGGCTCCTGCCCTAGATATAATCAAGTGAGCCTCAGCAAATTTTTTATGTATATCATTAAAAAAAAGTGTTAATTCTGCGTTAACACTTAATTCCTTGTATTTAGTTCCTAATTCTTTAATTTCTCCTTGACGACATTGTTGAGATATTATAATACGACTACGTTCTTCAATAGATAATTTTGCTAAAGCTTCTGGCAATACCTTAGTAAATATATGAGCTCCTTGGCTTCCACCTATAACCAGTATAGATAATTTTCCACCAGGAATAGGAGCATTATAAGGTATTTTACTTACATCTCTCATTTTTCTTCTGATAGGATTACCGCAAAACACTACTTTTTGCTTATCAGCATCTTTCACTGCTATTACATCCGGAAAAGAAGTAGCAATTATTTTAGCATAACTCGAAAAATACCTGTTCACTTTACCAAGTACAGAATTTTGCTCATGAATTATCACATCAAGCCTAAGTAATTTTGCTGCCATTAAAGTAGGAAATGAAGGATATCCCCCAAACCCTACTACAAGGGCGGGTTTTATTTTAGCTAATTCAAATAAAGCAGTAATAGTACCTATAGTTAGTTTTAATATAGACATAATACGGCACATATATCCTCTGCGCATTGAAGCAGCCGATACAAAATATAATTCAAGCCTTTCGGATTCTTTTAAATATTTTTTACTTCTTTTATCCGTAATCAGTATTACTCTGTAATCTTGATTAATTAATTCTTCTGCTAGTGCATATGCAGGAAATATATGACCACCCGTTCCCCCAGAAGCAAGTACTATTGTTTTATTCATAAAAAAAAATCTCTCTGATTGTTTAAACTATAAAATATATTCTTTACTACCTATTTTTATCATACCATATCTTCTCCTTGTCATAGCCAATATCATGCCAACTGTCATCGCAACTGCAATCATAGAAGATCCTCCATAACTTATAAATGGTAAGGTCATACCTTTGGTAGGAAACAAATGCAAGGTTACTCCTATATTTATTATAGATTGTATACCAAACTGCATCAATAAACCTACTGTAGCAAAAATTACAAATACATTATTTTCATTACTTAATCTTATAAAACTTCTAATAACTATAAATCCAAACAATAATACCACAATTATACAAGTAATAATTCCTAATTCTTCCCCTATTACCGCAAAAATAAAATCAGTATGTGAATCAGGCAACAACTGCTTAACTGTACCTTCGCCTGGCCCTTTTCCATATAATCCACCATTAATAAAAGCCTCTATTGATTTTTTAATTTGATAACTATTATTCGATGAAGGATCCATAAAACTATTAATTCTATGAGCAACATGAGGTAAAAACATATAAGCTAACAATAAGCCCGCTATTAATAAGATAATACACGATATAACAAAAGCAAGTGATAATCCAGCCAAAAATAATTGTCCCATCCACACAAATGATATTACCACCACCATACCAAAATCAGGTTGTGATATTATTAGTAATATTAATGGCAGGTATAATAATAAAGCTAATCTAAATGAAGGAAACTTATGATATTTGTATCGTAATGATAAAATCCAGCCAGTAAGCACAGCAAAAAATGGTTTAACAAATTCAGATGGCTGCACTGATAATCCTGCTATATATAGCCATCTCTTTGCTCCTTTAATTTCAATTCCATTAAATAATACTATTATTAAGGATAGTATACAAAAAGCAAATCCACACACACAGAACAATTTTATAACATTAGTTGATAAACAGGAAATTATAAAAATAATAACTAATGATAAAGCTAAATAGCATAATTGCCTGCGTACAAAATAAAACGATTCTACACCTATACGCTCAGCTACTGCAGGACTAGCTGTAGCAACCATTACTGCACTAAATGCAATAATAATAAATAATACTAATAAAGTTAAATGGTCTACCGTCCACCACCAACTACTTATAACACTATTTTTATGGCGATTAAGCAACATACTAACATTTTTTATATTACAGCTGAATTTAATACTAATACTATTTGATAAAAATTCCAGCTATTTTTCTCAATCATTGACAATACTATAAGTAGTACTTAATAAAAATGATAATTATACACTACTTATATCATAATTACTAAACCTCAATTCCTACTTATAGCTTCAGCAATTTAAATATTACTTTGTTGTTCGTTGCCTACAATAGCATTTCTAGGCTTTCTGCCTCACGCCTCGTATTATTTTAAATTGCCTTTGCTATATCTAGCCACTATCTAGCATATAAAATTGTTTTTGTCCTCTATAATTTTAAATCCTTCTATAAACAAAAAAATTAAAAGAAAATATAGATAATTATTGCAACCAACATATATTTAATGATATCTATTTTAAAATATAAGGGAAGTTTTAAGTGATACAAATTTCTCATACATTTACTTTAAAATTGATTTTTTAAACCAATTTTGGTTAGTTTGTATAAATTTTATCATAAATTTTAGTATAATAATTGTTTGAATATAGGAGCATATAAATGAGCGTATTAGTTGGCAAACAAGCACCAGATTTTACGGCAAAGGCTATAATGGCTGACAATGACATTAATGAATCGTTTAATTTAACAAAATATTTGGATAAAAATATGGGCATCGTATTTTTCTATCCTTTAAACTTTACCTTTGTGTGCCCATCTGAAATTATTGCTTTTGATAATCGTTTAGGAGAATTTTCTGCTATAGGTACTAAGGTAATAGGCATTAGTATTGATTCACACTTTAGTCATATAGCTTGGAAAAATACACCTATAAAAAATGGGGGCATCGGAATGGTACAATTTCCTTTAGTGTCTGATATAACTAAATCAATTGCACGTGATTATGACGTATTAACTGGCGATGCAATAGCTTTAAGAGGTACTTTCCTAATTGATAAAAAAGGTATAGTACGTCACCAAGTTGTAAATGATCTACCACTAGGCAGAAATATAGATGAAGCGTTACGTATGGTTGATGCCTTAATATTCTCTGAAGAGCATGGGGAAGTATGCCCAGCAGGCTGGAATAAAGGTAAAGAAGGTATGCAAGCAACACATGAAGGGGTATCACATTATTTAGCCTCTCATGCTACAGATCTCTAAGGAAAATAGTTATGAATAAGATCTTACATAGTAAAGTTCTTATCTTAGGATCAGGACCTGCTGGCTGTACAGCTGCTATATATGCAGCACGTGCTAACCTTTCCCCTATTCTTATTCATGGCGTGCAAGCTGGTGGACAGTTAATGATTACTACTGACGTTGAAAATTATCCCGGATTTGCAGACGTAATCCAAGGTCCTTGGTTAATGGAACAAATGATTAAACAAGCTGAACATGTAGGTACACGTATCATTCAGGATAATATCAATGCCGTTAAATTAGATACAAGGCCTTTTCAGTGCTCTGGTGATTCAGGCACTCTTTATACTGCAGATAGTTTAATAATCTGTACCGGAGCCCAAGCTAAATGGCTTGGACTTCCATCTGAAGACAAATTTAAAGGATTTGGAGTATCTGGATGTGCTACTTGTGATGGCTTTTTTTACAAAAATAAAGAAGTATTAGTTATAGGTGGTGGCAATACTGCTGTAGAAGAAGCTTTATATTTGACAAATCATGCAAGCAAAGTAACCATTATACATAGAAGAGATAGTTTTAGAGCTGAAAAAATCTTACAAACTAGGCTCTTAAACCATCCTAAAATCCAAGTAGTTTGGAACCATATTCTCGAAGAAGTGATAGGTAGTGATTCTCCTCCAAATGTTACAGGTGCTAAAATTAAGGATGTTAAAACTGGTATAATTACAGAACTAAAGGCTGATGGTATATTTATTGCTATAGGACATACTCCTAATACATCTTATTTTGAGAATATTTTAGAAGTTGATCAAGATAAATATATTATTACAAAACCTAACAGTACTGCAACCAATATAGATGGTGTATTTGCTGCTGGTGATGTACAAGATAAAATATATCGTCAAGCTGTAACTGCTGCTGGCACTGGATGCATGGCCGCACTGGAAGCAGAAAAATTTCTTAACCATAGTGAGTCATGAGCTATGATCAGTTATAAAAACACTAAGAGTATTATTATTATTTCTTCTATAGTAATATTCTTAGTGTTTATTATATCTTTTGTCCCTATACCAATTTCAAAGCAAAGTATTACAGATGCCTTCTATAAAAATACTAAATTACGGTTAGTCATTAACGGCAATACTATCTTGTCTTTGACTCCTAATGTATCAATTACTGCTACCCAGGCCTATATTACAGATGAGAATAATAATCTTATTACTTCATTTCAAGAACTAACTTTAAATATGAGTTTTAAGTCATTATTTTTAGATAATCTCAATATACATAATATATTAATTAAGAAACCTATAATATTTTTAGATAAATTACTTGCTACAAAACCTTCTTACTTAGATAATAGTAATATTGTTAATCTTATTAAAGAAACCATACCAAGCCAAAGCTTTAAAGGAAATTTAAACCAATTTATTATTGAAAATGCTACTGTTTATCTTACTACAGGAGATGAAAATAGTATATTAAACTCTGTTAACATTAATGCTACATTTAATAATTCTTTATTACTTGCATTAATTTCTTTTAATAAATTAAATGTGAATTGCAATACTACAATTACTACTAATTTGCTAACACCATCTTTATTGGTAAACCAAGATTCAAAATTCAATTTAGTAACATTGCTTTCAGGTGGCAATCTTGGTGTTAGAACTAGTAAAATTACTGCCCAAGGACAGATTAATTTTAGTAATGACACAGTATATATTAATACTAAAGCGTTAACTAATAACCTGAATCTAAACTTGTTAGCAAATATTTATACTCTTCCTTCGTTAAATAATAATCTCCAACCTACAAGCAATAGTATTTCTTTGATGCCACGTATTTCTATTAACTTATCATCTATAGATACTCAAATAAACCAATTTACCATAGATAAGCTTGATTCTACTATTGAAATTGCAAATGGTAATATATTATCAAATTTTACTGCATCGTTATTAGATACTAACACTTCTGGAAAGATAATATATTATAATAATAAAAATCAACCTTATGTTTCAAGTTCTTTTAAAATAGATAATCTTGACCTTACTAAATTAAATGATACTACTCTTAATGACACTTTAAGTGGTACATTACAGGCAGAAATGACTTTATCTGCTTTCATTTATAGCATTAATGCATTCAAAGCTAGCTTAACGGGTAATGGAAGAATTAATATCAATAAAGGATATATTAATGGTGATAAATTTGCTCCTATTACTGATATGCTAAGCACAGTAGTAGGTGCGAATGTTAATGTCAATCCAGTAAATTTTCAAAATATAACCGGAACAATACAAATTAATAATGGCTCTATTGTGAATAATGATTTAATTATAGATGCTGATAAATGTTATCTTACAGGCAGAGGTTCTTATAATCTTTATTATAATAATATTGATTATAAACTAATTCCAGCTAAGCTAATTAATACCATGTATGCTGGAATTGAAACTGGATTAGTGATCGAAGGTACATTAGATAATCTGGTATGCAAAATTGATTTAAAAAATTATATAAATTACTTAAATAATAAACGTCCATAACTGTTAAATGAAGGATCATATAATGCCTAGGATCAAACATATTGCAACTTCTCTGTTTGTACTATATATAATATTCTTTGCTTTTGCTAATAAGCATTCAGTAACTCTCTATTTATTTCCTTCTGAATATCAACTTAAAACACCTGCATTTTTGCTAATATTATGTACGCTTTTAATTGGTATGATAATGGCAAAATTGATCGGTTTAACAAGTATGGCTAAATACTATGCTCAAGTTAATTTACTGAAAAAGCAATTAGAAACTTTAGAAGAATATATAAAACAACATGACACTACTAACCCTAACCACAATAAGTAATCGCTATGCACACTAAACATAACTGGGATTCATATTTTATGACAATGGCATATTTAGTAGCTACTAAAAGTAAGGATCCTAGTAGCAAAGTGGGAGCTGTAATTGTTGGACCAGACCATGAAGTTATATCTACTGGATATAATGGGCTACCACGTGGGTTACTAGATACAAAAGAGCGTTATAGTAAGCCTCTCAAATATAGCTTAATCAACCATGCAGAAGAAAATGCTATATTAAATTGTAGTAGAATTGGTACATCAACTAAGGGATGCCATCTATACGTACCTTGGATTCCATGCTCATTATGCACCAAATCTATTATTCAATCCGGTATAATAGAAGTTATATACCATGAAAATTGGCCTGGAAATTCGTGTAAAGAAAGTGATTGGGCTAAAAGTATAGAGCTTTCTAATCAAATGCTTAAAGAAGCGAAGGTAAATTTACGCAGTTATACTGGCAATATAATTCCTATCACAGGAATGTATCAAGGAAAATATTTTGATTTATATTAGGTTCTGTGAAGTTTTCTAAAAAATATGGTTTTTAGCAAATTTTTGAGCGAAAAAATAGCTTTTATTCGAAGGAATATTAATATATTTCAAGCAATAAAAGCTTTTTTTGCAGCCAAAAAGTGCTAAGAAAACAGTTGTTGAGAAACCTTCACAGAACCTAGATTAATGCTTTCGCTACTCCTCTCCGGAGAAAGCAAAAATAAAGGTAACAAAATAGAGCTGCTTCTTGCATAAATGCTATTAAATTGGTTCCGACAACTTAATTTTGAAGCAACCCATCTTTAAGTAAGTATGGGTATATGGGCATCGTAATAGTCAAGAATATAATATATATTTCACTTCTCCCTATTTGAAGAAGTCATGAAAAATTATAGATTCTCCGCGGATGGGGATATATTAAATAATTAGATCTATTAAACCCTCACCCTCGGAAAGCAAAGCTTTCCTCGACCTCTCCTTAATGGAGAAGTGAAAAAGAATATCCAACAAAATCTTCTCCTTCATGTAAACATAATATATTTTTTATTTATTAAGATTATTTATTTTTTCCTGCATAATTGATTTACTTCATTAATGATTTATGCCATAATTTAATATAGCTGAGCCAGATGATCGGGTAACCGCTCTGTCTTTTATAGAATGAGAGGAAAGTCCGGACTCCACGTAAACATAGTTCCGGGTAACGCCCGGCAAGGGAAACCTTAGGGAAAGTGCCACAGAAAATATACCGCCTAAATTTATTTAGGTAAGGGTGAAAAGGTGCGGTAAGAGCGCACCGTGTTTCAGGTAACTGAAATAGCAGGGAAAACCCAACTAGGAGCAAAACCAAATAGGAATAACATTTAAAACAGTTTACGGTTTTCGTTATTCGGGTAGGTTGCAAAGAGGTTAATGGTAACATTAATCCAAGATAAATGGTTACCACGTATATTTTATATACCATACAGAATCCGGCTTATAGACTATCTGTGCTCAGCTTTATATTACACGCCTATGATTTAATTCCTTATTATATAACTATTCCTTTTGTTCTAAAACCACTTATACGTAATAATTGGTAATCTTTATTTCCCTTAACCCATATCGTATAAGATTCTAGTAAATGTAACGTAAGCATTCTGCTTCCATACTTACAGTAGTATATTAGACCATATTTTTTTAACTCCTCTTTCATAATCTTTTCCTGAGATCTATCTTCACACTTAGCACCAGATTCTTCTAGTACCTTAATTACTTCCCGCATATCCGAATCTAAGGGAAATTCTTTTTTTAAGGCTGTATTTAATTCTTCATAAGTTTTGTATTTTTCGAATTTAAATGGTCTGTTATCAAACAATTCTTTGGCAATTAAATATGAGAATAATAGGGCAATAATTATTAAAAACTTTTTCAATCTAAGGGTTCCCCAAATTATCATTTAAATGGTCGTGATTGATACCTGAAAGTTTGATATGTATTTTATCATTGAAAAAATTCATAATTCTATTTTCACATTCCTCTTGGTTGTTAAGAACCCTCATATCATATTCTGTTTTCAATTTTGCAATTTCCGTTGCCAATAATGATCGTTGGGAAAATTCATACTCTGCATATAAAGCACCATACTTAAGATAAATATCACCACAACGAGTCTTTCCTCTTGCATGGCATTCTGCATCTGCTATTGCTTGTAATTCACTTCCTTTTGCCGTTTTATCACTATCATGTGCAGTTAATAAATTGTTCTCCCTTTCCTCAAATAAAGCTTTAGTTTCTTTCTCTACCATATGATTACACTCTTGACGTAACTTTGATAATTCTGATTTATGAACAGTAATTATAACTTCCCAATTAAGTTTTAAATCTTGCATAAGCTGTTCAAAATTAGCATATTCTTGTAGAGATTTTATTTGATCTGCTTTTATATTTTCTTTATTTTGCGCCATAATATAATCTAAGCCAAGCACCTTAAATTCTTCTTCAGTATATTCGCCGTACTTAGCAAGATTAGCTTTATATTCTGCATTATTTTCTAGAGAAGTTTTAACAAACTTATCCATAATTGTATGGTCTAAACGGCCATCAACACCAGGAGCCCATAGCTTCTTTTCAAGCAATATAGGTCTTAAATCAATACCAATAGATTTTGCCATTAAATAACCTACGGTATTACTATTCTGCACATGACAAATTACGGGAGGACAAAAAATAACAGGAACCTTATAATCATAATTACCATTATTTACTCGCTCACCTATTTCCCACATCTTATCCATCTTGGCTTGTATTTCGGCATCTGTACCGGTTATGGTATAGATTTCTATTTCATTTTTTGGATTCCAATCACTATGTATTAAGTTCTCGTTTGATTCAACATATGGTACATATACTACTTTTAAATCATCTTTTAACATACTATTATACTGAGGCCCGGCTCTTAAAATTTTCTGTTCGCCTTTGCTATTAGTATTAATAATATATATATGTTGAGCAAGCCCTGCTGTCCATTCTACAGATCTTACAAATATTTTTATATTTGACTCTGCCATATCTCTTACTCCTTATTATATAACTATTCCTTTTATTCTTATGCCACTTATATTCGTTAGTTTATAAGCTTTATTTCCTTTAACCCATATGGTATAGGATTCCAACATGTGAAGCGTAAAAACACCGCTATCATACTCACATCTGTATAATACATCATATTTTTTTAAATCATTTGGTAATGATTCATGTTGCGATCTATCTTCACACTTAGCACCAGATTCTTCTAGTACCTTAATTACTTCCCGCATATCCGAATCTAAGGGAAATTCTTTTTTTAAGGCTGTATTTAATTCTTCATAAGTTTTGTATTTTTCGAATTTAAAAGGTCTGTTATCAAATAATTCTTTGGCAATTAAATACGAAATTAGTATGGCTAGAACTATTAAAAACTTCTTCATCTAAAGATTCTCCTCTATCTATGGGTAGAACTTAAATATTGTTTAAATTATTTAAAAATAATTAATGATAATAATATATGATTTTAAGTTTAGGACAACCATAAATTGTATAAAGATAAGTCAAATCAATGAATGGCACGAGCCAAAACTAGAAAATCAACCATCTTGACTATATAGCAAAGCCTCAGCATGTCTACGCCTAATTAATCCTGGTAATTTATGCCCTCCTCCATATATCCACCTCATAAATTCACTTGACACCCTGCTGTGCTCATGATTGTTTATTTTCATACGTAACGTCGATCTTTGTAGGGCAGCCCCACCTACATTAAACGTAAAAGATACTAAAGCAGAAAATTGATTTCGAGTTAAATTAATATGTATATTTCTCAGTACAGACCGTTCTGCCAATATTATATCCTTTGTATAATAATTCTTCAGCAGCATCTTTAGTGAGCTTTTCCAAATTTTCACCTGGTAATAGCACATGACCGTAACCTATAGTCTTATAACCCGAAGGGCAATTATATACAGCAAGCCGTAATGATTCAAAATTTTTTATTAAATTAAGTCCAGCCATATTTGTTTGCAATTTTTCCTGCATTTATTTCCTCTTTATTTTATTTAAAGCACGCTGACCAAAATAAAAGCTTATGATAGCTACAAAAATTGCTTGATCATCAACACTCCATAAAATGTCTAGATAAATATAAAGAGGAAGATTAGCTTCCATCATCGAATATTGTAAAATTTTAACTAAAGTATATAGGATAAAAAACGCGTATGCGAGTACTGGACGCACTGTACCATTTAAAGCATCAACCCAATGTATGCCCGTCTTATAAGTTTTATATATAGCTCTTGCTTCCGACATAGCATAGCTAGATTCGATTTCTTGTAACCGATAAGTAAAGCCAGATTTTTGAAGTTCGAGTTGCCTATCCAATATTTCTAATTCGTGTTTTTTATCATTTTTATCCCTAATAATTTTTAAAATTTCAGGACAAATCGAACCTATAAAACCAGCAATAGCTGCTAATAAAGTCACCATAATAATCTCATAATTGTTGTTATTTAATTGTAAATTTGCTATATTAGAATGCTTTCTAAAAGAAATTAAACCTATGATTGATTTTTTAAAATTTGGATAATACTATCAGCAAAACTTATCCATCTCTCACCATTATAAATATATATTTGGTCTTTATCATTAACCCAGAATTGCATACCTTCATTGGGTTTTATAAATCTCCATCCGTCTTGATAATAAGCTATATGCTTATTTTTTGTGACCCACTCCTCTGTTGGCTTATCACCAACAATATAAATATCACCATTTTGGGTAGAATTTGGAGGAGTATCTACATTAATGCTTTTAACTCCTCTATTTAACATAACATCAATAATAATGAACGCTTCGTTAATGATAACTTCCTTCTGAGATTGATTAGGCATTAGTAATGGAATTAATAAATGTGATGTATTTACCATAAATCCTCATTTTTTGTGGTTAATTTAATAATTTTAGTTTTTTTTATAAATAAATGTTGTAGAGTGGGGAATAGAGCTTGGATTATCCAAGTATAAGTACAACATTTAACACTTGTAATAAATAGAGAGGTCTACTATGAAAAAAATAGCTCTGGTATTATGTACTGTAATACTTCCACTCTTTGCAACTAGTTCTTATGCAAATGATAAACATGTTGAGAAATCAGAAAGTGAATATGAAAAAATAAAATCAGATGCAAAAGAAAATTGGGACAAAGTAAAAGAAAAAACTAAAGATCTAACTGATAAAGCTAAAGATAAAGTAAAAGAAACAGCTGAAAAAATTAAAGATAAAACTACAGACACCAAAGATAGTGCTAAAGACAAAGCTCATGATTTAAAGAATCAAGCTAAAGACAAAGCGCAAGATTTAAAAAATAAGGCTGATGATCAAGCTCAAGATTTAAAAGATAAAGCTAAAGATCAGGCTGATAAATGGAAAAATAACTAATTTCAGCTAAAATATAAAAAAACCTTGGTAAATATAAATGCCAAGGTTTTTTTGTTTCTTCATTCAAATTATATTTATTAAAATCCTGTAAAATAATATAGTAAATTAAGTTGTATTTGGGGCCAGGCTAAGAATAAAGTGAAATCTACAAATAGTCCTACTTCCGACAAAAAATTGTAAGTAATGAGCAAGAATGATGTCATATCCGTGAAAACGGGTATCTCATGAATCTGGAACATTACTAGATTACCGCTTTTGCGTTAATGACAAAAAAGAGTATATCTTAATTATAGGCTATATTAAATAATTAGATTTATTAATATACCCCTCATCCGCTCAAAACTAAAGTTTTTCACGACTTCTCCCCTAGGGGAGAAGTGAAATAAGTAATTATTTTTTCTTTCCACAGCTACTGGTGTGTTTTCACTAGTATTTTTTTCATTATCTTCTTTATTGATGCAAACTAGGTTGTGAAGCTTTGCTTCTTTCTGCTGCTAGTTTTTTAACAAAACTAACTTCTTTATTAGGCTCATCATCACGAACATCTTTCATCGCGCTCACTAGGTTATTCATTTCCTTTTCATTAAACCCTGGTACAACATCCTTTAAAATTTTTTTTGTTATTTCTTTTGGAACAGTTTCATCAAAATAATTAGTAAAATTTTTACTTACTAAAACTAAAGGTAGCATCTCTTTTGCAGCATCCATATAAGCAAATATCTTAGTAATCGATAAATGTGGTGACTTTTCTATTACCTCTCTTAATGTTTTAGTGAGCTCTCTACTATTTATAATCTCTTCTTTAAATTTAGCATCTGTAGCATATTTTAATATTAAAGGCTCAAATTCTGGATTAAAGCTAAGTATACACTGAATACTTCTTATATCTTTATTTTTTGCTATTGTACGCAATGCCGTATCATTGTAGGCACGAATCATGTGCTCTCTTTGCTGATCGTCAGGGGTTAATTCTAACAACCTATCCACTATATAGTAATGTGCCTTTTCTGCTGCCAATATAAATACCACGTCATCACTATGGTGAATCATGTGCTCTCTTTGCTGATCGTTAGGGGTTAATTCTAACAACCTATTTACTATATACAAGTGGCCCTTTTCTGCTGCATCTCTAAATGCCTCATCCTTATGCATATGAATTATATTACGAGCAAAAGATGCAGGTATTAAAGATAAAACTGCTTCTAGCATCTTGGAATCAAAAGAATTTAGAGCAGCATGAAAAGCAATTGAATATTGATTTTCAGTTGCATTATCTTCATTAAAATTTGGGTATTTTTCTTTAATTAGGCCGATAGCCTGAGATTTATTCATAATAAATTCCTATACATTTTTTTTAAGCTATATAAGTTATAATAGTTAATCTATAAATTATATAGATATATATCAATATATTTTTATGATTTCTATTATTTATTAAAATTTTAAAAGAGAGTATATAGTAAACAATATATTTCCACCTTTTTCAACTCGCCCTTCCGGATGAAGGGCTAAAGATTTCTCTCATGGCCAGAAGTGAATGAGACACTAATTTTTGCTTTTTTTCCTCTTCCAACTATACTAGAAACTTGATATACATAGAATATTAGACTCGATAGATAGTTTTCTACACAATAGGTATATAGGAAATTATAATCAAAATTACATTCGTTAAAATAAACTGTTTTACTTTCAATAATTTCATTATCTTTACCTATCACTTCAACATCATATACCTCTTTATCTTCAAATAAAGGTATATCAGTATTATCAGACCAGTTACTACTAATTCTTACTCTTCTTACCCAACTAATTTTAATATTTTTATTATTACTATTATAACTATATTTTAAACGCACCGGAGAAAATGGTTTAAGTGCCATACCTTTATAAACAAAACTGTTTGGGGATGGTAAAGCTGTATCTTCTATATCATTTCCTATAGTCATAGCTCTACAAAGTATATTGTTATTTATTAAGTTATATGGGATATCAATTTGTTTTATACGATGATCAAGAAGAATAAATCGTTCTCCTTCACTATGATTATTAACTTCTTCCTCTGTATTTAAACAACCTCGAAGTAGGCCTGATAATTTATATTTAAAAGGTTCAATTAATTCTGCCGTAGTAAACTGTATGATTTCATTACCTATAATAGCAAAATTTGCTCCATTTAATACATTAGATAGAGGTACAGTTTCTAATTCACCATGTATTAAAAAAACTATAATAAAATTCATATAATCAAAATGAGTAATAGGCCCTGCTGCTAATTTATTATATACAGACCCCATCACAGCTGGTTTAATAATAGTGCTCAATCTATAATAATTAATACCTTGATCACGTGAATATAAAATATTAGCTCCTCTCCAACCTCTTTCATTACTAGTTGCCGCTATATATATACAAGCGTTAGTATTTAATGAGGTAGGTAATAATGGAATATCTAAAATATCAAATTCTGTATGGCTTAAAATAACTGCAGGAATATTATTTTTGGACGATATATTTATATCTGCGTTAGAAAAATCACTTTCATAGGTTAATATATTTTCTGATTTTCCGCATATTTGTAAAGTATAGTTGTTTCCTATACATAAATTGGTGATTTTGATTTTGTGCTCAGAAGTATTAGTTATAATATTAACTACATCCCCTGGTTCAAGATTTATATATTTAAACGCTAAACAAAATCTATAATGAGTGCGCTCAGCCCAGCTATTATACAAATTTACTTCAGCAATATTTTTAGCAGCCTGTCTATCTAGCACTATTGGCAAATTTATTGCTTCAATTGCACAACTTGAAGTATGCATATATTCTGCCATTTCTAAGTTTTGTTCATAATTATTTCCTTTATCTATATATAAAACTTCAAATTTTTTTGGTAAATCTAGCTCTTGTGTTCTAGTTATGATTAAAACTTCTTGCTGATTTTCTTGAACTACCAAATTTTCTGCTTTTACCGATAAAACAGGGGATTTAATAGGCAAAGTAAATTTAATTTTGCCATCTGATTCAATAATATCAAAACCATAAGCCTGCTGTAGGAGTTCAATACTAGAGCGTACCTCTTGTTTATCTGTTATAACATATCCATTTATGATGTGCTTTAGGGAAGATACATCAATATCGTATTCGGCTAATCCAACACGTTTACATAAATCCAATATAATAGCTCCTAAACTAGAGAGTCCTAATTTACCATTTACCCAATGACCAAATTTCCAGGCCCCACCATCTCTCCATACATTCATTAGATTAGGCCAAAATGGATAAGGCCTAGCATCCCAGCACCACAGAAACAATCTATCTACCATTTCTGAATGTTTCCATTTCTTTTCTGTCGCTGTTAAAGCTAGACGCTGCGTAGCAAAACCTACCTTACCTCTGGAATATATAGGAAATTTACTTTCTGAACTGGTAGGATCATAAAATACATTTGGTTGATTGGTAGCTCCATCTACAGATGGAAAGCCATATTCGGTAAACCATATTTTTTTTGACTTAGGCTTCCAAGCAGTTTTAGACCCATCTGGATTAAGATGATCATTCTTCCACCAATATTCTATATTTTTCCATGCATATTCTGGTGATAGAGGATGCTTTACATTACGATTATTACCATCATAATAATATTCATATCCTTCACCACTATGCCAGCCATTTATAACTTCTTCTTCACTATAAGAAGATTTACTACCTTCAGTAATTGGGAAATATGCATCTATTCCAATTACATCTATGGAACTTGAAGCCCATAAAGGATCCAAATTATACCATCCGCCTTCAGTATGATGATATTCTGACCAATCCGCTGCATAAGTAATAATTACATTATTACCTAAAATTGTTTTTACTTCCTCCGCAAGCTTGATTAATTCTTCAACTGCTGGAAATTTATTATTATGGTCTCTAATCCTTGTTAAACCTATTAATTCTGATCCTATAACAAAAGCATCCACTTTGCCTACAAGTAATTTTGCATAATGAAGAATAAATTCGTTATAACCTTGAGGTTGTATAAAAAATTCTCTTACTGCATGAGGCAAACCAGTTAAACGTCCACGCCATGGTTTTTGAGGCGTATCCATAAAAAACATAGGATAAAACATAATTTTTAAATTGCGTCTTTTTAACTCTTCTAAATAACGCACTATACTTAGATCATTAATACTACCACCATAGTTAGGATGACCAGCTGCATCCTTACTAATCATATAAGCTGTATCTCGAGTATATTTACTTACTTTCCATAAATCTGGTGATGTAATAACACCCCCTTTATACTCTACGCCAGGTTTTATAGTAGCATTCTCAAGCAAAGTGCTATTACAAAACCAAGTTACAACTGGTGCCACCCATTCTAAGTTTTGACAACTATTCTGTAATTGCTCTAAAGATAAAATTGCATCTGATTTATTCTCTCCACTATTTTGATTAATTTTCTGCTGTTTACCGAGTGGAATAAACAAACCACTATCCGTATGGCCACCATATAGCTTGGCCTGCATACAAGTATCATATACAAATTCTCCAGATCCGGGTAACATAACTATTGATTTGATTAAGTCTTCAAGAGGAGGATTTTTATTATCATGCCTTATAACACTACGCTTTACCTCAAATGTGAAATTAGGTATTCTATTACCGTAATTACCTAAAGGGAAATCTTCTATAATAATGTATGCAAGCCCACGATAAGCTGGTGTTGTACCTACACCTTGATAACTCTCAATTAAAGAATCAGGCAATTGATCTTCCGTGCCTTTATATAACCTATATTTACCATATGTAAGATTTAATCGAGCCGCATCAGCAAAAGCGCTAATTATACCATCAATAGGCCCTTCACCAAGAGCTATAGCTAACGTTACAGTATAATAATAATTACTGTGAATAACTTCACGCCCTCCTCCTCCACCTTTACCACCTATTTCTTCACTAGTAGTTACTTCATGCTCTCTAATTGGAAGTGACCAAATTACATTACCTGCAATACGATTTACACCATATAATATAGGAATTGTTTTACCATAGGTAGAAGTTTGAATTGTTAAATCTGCAAGCCTGCTACCCACAGTTTTACTTGAATTAGAACGTGAAAATAACTGATTATCTATATATCCACCAACAAAAGTTCCTATACCATAACCTATAGCTGCACCTACACTACTTCCAATCGCCCCACCTATCACAGACATAGCTTGACCTAAAATAATTGATGCCATAACTTTAACCTTTATATAATTTAAAAATTTAGAAAATTATTTTAATTTAAGAGTAATATCTTAGGCTATATGCAGCTAATTATCCCCCTTCCAGGCATTTTTGCATGTGGAGAAGTGAAGGATCTATTTCCTGCCTCCTTTACCTCGCGCACTATGATAGAATTTTATCACTATCTATTTTTATTTGACGTTTTAGGTTGAAATAATTATTTATATCAACTGACAAAATTATAATTTCTGCTAAATTAACCTACGATCAGTACCGCATATTATCTTGAGGAAAAATGCTAAAATCTTTTATAACCATTGCTTTGATTATATTACTTAATGCATGTGCAGTTAAACCTGTTACGCTAGTGCCTACCCCTCCACGTCCTCCCATTGTAGAACCAAAAAAAGATATAGGTATAGCATTAGTTTTAGGTGGAGGAGGGGCAAAAGGCCTTGCACATGCTGGTGTGCTTGAAGTTTTAGAAAAAAATAATATACCGATAGATCTTATTGTAGGAACCAGTAGCGGTAGCATTGTGGGAGCTATGTATGCTGATAATCCTGATTATATTTTACTTAAAGCTAAATTAATGAGTGCTAAAAGAAGTGAAATTCTAGATTATTCTTATATAGACACCTTAAAAATTTTTACTAGCTTGACTGGACCAGTTTCAGGCATAGGGCTTGAAAAATTCTTAATTAATAATATAAAAACTAAAAATATAGAACATCTAAAAATTCCTCTAATAATTGTCACCACAGATGCAATTAATAATCAAACCTATATTTTAGATAGCGGACCTATTGTACCAGCCGTACATGCCTCTTCTGCATTATTACCAATTTTCTCACCATTAAAACTCTATGACAAGGTTTTAGTAGATGGAGGATTTACCGATCCTGTTCCAGTCAAAGTTGCTAAAAAATTCTCTCCTAAATTCACCATCGCAGTAAATATCAGTGTACCACCTGCTAAGGAGCTAGAATCTAATTTACTTTTTTTAACTTATCATGCTATCCATATTCTCTATCATGAACTTTCAGATATACAATCAAAATTGGCAGATGTTGAAATTTTACCTACTTTAACTGGCTATGGTATGTTTGATGATAGCAATCGTGAGGCAATTTATAAAGCTGGTAAACAAGCTGCCGAAGCAGCATTACCACAAATTAGACAATATATGAGAAAATTAAACATTAAACCAAAAGTTAGAAGATAAGAAGTATATTAAATTACTATCTATCCTTAGAATTATAGTAATTTGATTTGAATCCGGGACGCAGTTATAGCTGTGGCAGTTTAAATATTACTTTGTTGTTCGTTGCCTAAAATAGTATTTCTACGCTTTCTGCCTCACGCCTCGTATTATTTTAAATTGCCTTTGCTATAGCTCAAAGCTCTTCTACTATAGTAGTTTCAAATGGAATGACTTAGGGAGGAGCCTACGCCTACTAATTGCTAGGAGAGCGACGAATGACGACATATGCATCTTCATTTGAAACTACTATTTTTGTAGCCTTCGCTCTATTTGACCTAGTCCCGAATACAACTTAATTCTTAATTTACTATAGTGTAGTATATATAGTTTTTTACATTTCCTTAGGTTCTGTGAAGGTTTCTCAACAACTGTTTTCTTAGCACTTTTTGGCTGCAAAAAAAGCTTTTATTGCTTGAAATATATTAATATTCCTTCGAATAAAAGCTATTTTTTCGCTCAAAAATTTGCTAAAAACCATATTTTTTAGAAAACTTCACAGAACCTAGAGGAGCTATCCTTGAAAATCTTTGATTTCGTAAGGTTAGGACTCAGCAGGTATAATTTATTTAATATTTTCTTCTTTCACTCAAAATTTAAAGTTTTCTGCGGATTCTTACAAGGTAGAAGTTATATACTGTTCTATTCGCTAACTATACAACAAGCTCTTTTTAGAGAGCTGAATTAATAACTTTAGGACCCGCTATTATTACAAATTAAACTATAATTTTCCCTCAAAAGCTTTTAAAAACAGCTCTTTTACCAAATTAGGTGGACATAACTTAGGAATTTTATTATACATATCTTAATCATTAATTATTAATTAAAGACGCTTTTTATAAACTTTTACTTCGCTATATACAAGCTTTCAAGTGAAATTAAAACATTGAAATACAAACTGGATACCCTCAAATAAACCTAATATAGTTCTCTAAATCTAAATACGGCTGTAATCCGCTTTTTCCATATTGTGTCTAAACGATGTTCTACCACTTTTCTTGCTTTAATATAGGCATGAATAATACTAAATATTTGGTCATTATTATATGTTATATAATTACTTACTAATGCCACGTGCTGTGGATTATCATTAAAATTAAATAACAATATATCTGCGTACTGTAATTGATTAATTTCTATTTCTTGCAAATGCAAAGATAGCTTAGTATATAAACTTGTTCCGTTAGGTATTTTGGGATAGGATGTATTATCACAATCTTTAAGCAACAAATTATCGGATTGCTTAGATAACAATTTAAATTTGGCAGCTATCCCTATTATTAAACCTATACAATCGCAACCACCACAGTTATCTTTAGATTTTTTTAAACGTCCTTGATGATGAAATTTTGTACCTAACCAACTTCTTGCTTCTTCAATAATTTGATCTGATAATTTCATATTATACCTCAAAATTCTGTTGTACCAGCTGTTTTTAAGATTTGTCCGGTACCAGGCAAATGTGGTTCTCCTCTAAAATTTATAGCATTATTATAAAGCTTACAGCATGTCTGGAATGTTTTATCACATCCTGCAGTTATTTTATAATGATCTCCTGTTTTTATATCATAGGGAAAGGGTAAAACAGTAATAATTTCTCCAGCTTTATATTCTTTAATTTCCCTAGATAACCCTATATTATTACCACTAATAAACTTTAATTCCCCATATTTAAAATAATTTTCATGGTAATGAGAAATAGGATCAGTAAATTGATTATTACTTAACGCTTCACCTACTATTCCTTGGTAAGAAAAATTATCTTTATTCATTTTACAGTATTTATCACCAAAATTAGCCCGACAACTTAATGAATATGAATTTCCTATAACCTGATTTATAGTCAATTAAGTTGAGAATGGCATAGAGAAGCCATAATCAATAGCATCGCTAAGGTTATTAAAATTAGTAATGATAGGTTTGATTTTAGCTTTTAAATGAGCCCAATATTTTTCAATTGGGTTGAGATCAGGAGAGTAAGGTGGTAAGAATAAAAGTTTACAGCCTATATCTTCTATTAAATTCCTAGTTCTAGCTGACTTATGGAACGTTGCATTATCAAGTATTACAACTTGACCAAATCTTAGTTCGGGCACCAAACACTGACTAACCCACTCGTTAAAAACTTCTGTATTACATGTGCCCTTGAAACACATTGGCGCAATAATTTTCTTCCCAACCTTACCTGCAATAAAGCTTTCTCAATCATGTTTTTTACCTGAGATATCACCATAAACTTTACTTCCTCTGAGACTGTATCCCCAAGAATAGTACAAATAGCTATCAATTCCACTCTCATCAATATAAACTATATCTTCCGCTTTATAGTTTGCGATAGCTGCCAAAAATAATTGCCGTTTTGCTTCATCCCGTTCACGATAGAGTGTGGTCTTTTTTTTCGTGTGATCCCCAAAGTCTTGAATGCCAAACAGATAGCAGCTGTAGACACATTAAAAACCTTTGCAAAATCAGATAATAGCCAATTGCTGTTTTTAGACACCTCGTTTAATAATTTGATTGGATCAAGCTTCTTCCATGGCTTAGCTGCTCGTGTGGCTGCTAAATTCCCGGATTTCGATCTCGATAACCATCTATAAATTGTTCTTTCACCTATGCCAAAAATTCTTGCAGCTTCTTCTCTGGTATAACCTTTATTAACATAGTGAATTACTTTTTTACGTAAATCTAAGGAATATGCCATTGCTTCTACTGTTTTGGGTTTATGAGCTTTTTAATATATCATATATCATGTCTTTATCAACTTAATTTACTATACAACACCATCTGCCAATTCACATGCGCATAACAATGATAAAGGTATCTAATAACCATAAATTAGAATCTTATTAATTGAATATACTATATAAGCTTTTTAATTTGTTATTTGGAACGTTGTCACATCAAACTCCACCTATTTTATTCAATATAACCTGGAGTATGGTCTATAGTAAAAACATTTGAATTTGCATACGGCGTCATTCGTTGCTCACCTAGCAATTAGTAGGCTTTGCTCCTCATTCCTTGTATCAAACTTCAACTGTTTTTACTATACACCTGCAAAACTACAAATCTCATCTAGTTTCTCATGTAAAGGCGAAGATGAAACTCTAAATTCAGATAAACTATGACATTGATTGGCAACCAGAGTAACATAGTTTGGATCATAATAAGAATTCTTATTTATAACCATAAATTCATTAATCTTATAGTTACTATTATCTGCACGAATAGCTTTAACTTGATAATAAACTCTAGCTTGATCAGAATCTTGTACAGCCCACTTATAGCTATTAAGACCACCTTCTGATATTACCTTATTATGATATTCAGAGATATATTGATTAAAAACTTCGACAGGAGTATTACCATAATAATCTTTATCTAAAGCATGTATTTTATATTTAGAAGCCTTTGCACTATCTAAACTAAAACCAAGATCTAAATCCTCAATCAACTGGCTGAATTTAGCATATTCTTCTGCAGCAGAATATTCTTGCTTATGAGAACGAAACTGCTCTAATTTCTCTTTACTTTGTCTTATAATAGCACCTAAACCTAAATTAGTATTTTGTGCTTTAGCTTCTAAAGCTCCCTGCATAATTGTAAGTCCATCTACATAGCCATTAGTCACTCTATCCATTATAGTATGAGCAAAATCTCCCTCAATACCAGGTGCCCATAGTTTCTTTTCCTCTAAGACTGGCTTTAGATCTACCTCAATAGCTTTTGCCATTAAATTAGCTGCCATATTACTATTTTGTACATGACAAATTGACTCAGGACAACCAAGTACGCTGGAAGGCAATTTATAATCCAAATTATTATCATTTACTTGCTTGCCAATCTCCCACATCTTATCCATCTTGGCCTTTATTTCAGCATCTGTGCCGGTGATGGTATAAATTTTTACCTTATTTTTAGGATCAAAGTCACCTTTAAACAAATCTTTATTTGCTTCTATATAAGGTAGATAAACTACTTTCAGGTCATCCGTAAACATAGCAGTTTTTATATTAGTTTCAGGTCCTGCTCTTAAAATCTTTTTATGATCTTGGCTATCTGCGCTCACAATATAGATATGTTGAGCTAAACCAAATGTCCTCTCTACAGGCCTTACAAAAATTTCAATTGTTGCTGATGTCATATTTTTCTCCTCTTTATAAATAATTAAATAACAAATGCTGGATATGTTGAACCAGATATATGCATTAACTTATAATTTTTATCCCCTAAAAACCATATTTCATATACTCCCAGAGGATCAAAACTCAGCCAATCACTATTATATTTACACCAATAATATATATCATATTTTTGATATTCTTTCGGCTTATCTTCTTCATGCGATCTATCTGCACATTCAGCACCAGATTGCTCAAATAATTTTATCATCTCCTTCATATCTGAACCTAAAGGAAATTGCTTGATTAAAGCTGCATCAAATTGTTTATCATCTTTATATCGTTCAAATTTAAAAGGCCTATCATCCAGCCAATCTTTAGCAAATAAATATGAAATTAGTATGGCTAGAACTATTAAAAACTTCTTCATTGAAATACCCTCCTGCCTCTTTGATGTATTTTCACTTAAGTTCTTCTAAAAGATTGCCCTAATATATCATAATCTCTTCAATTATTATATTATTAATAATATTTTTATTGGAATGTAAGTAATGAGCAAGAAATGATGTCATACCCGCGCGGAATTGCTATGTGGAAGAGATAAAGAAAAAAAAGGCGGTAATGATAAAAAGGGATGCGATAATGCAAAAAAGAGTATATCTTATATATACTCTACCTTACAATTCTTTTAATATATAACTATCTAGAATAAGATTGTCCTTTATTATTAGAAATAGCGGGTGTTTTGGGAGAGACTAAATTACCTAAATCCCCTCCCCCTTTTTCAGTCGGAGCTTGTTTTTCTAAAGCTTCTCTCATTAATTTTGCTTGCTCTTGAATTTCTGTATTTTCGGCCATACCAACCTACTTTTAAATATCATTTACATATCATTAAAAAACTATATATAAAAATATGTTATAAAAATGCTATGGTCAATATTTAATCATTTACTTACTCCTGGTGAAGGTGGTTTGGCATTAGGAGTTATAGGTTTAGAGAGATTTTCATAATACTCTATCCTTTGCTTAACTAATGATTTTTGATCTTGCTCATGACCTGTGCTGTTTTCCTGACTCTGATTCTTGATACCTGTTCCTTTAGTAGCTTCCTGGCTCGCGTTTTTAAACTGATTTCTAAGTACTTCATCTATATTATCTTTATCTTTTGTAGTAATTTTACGAGATAAATCTTGCTCTAATTTTTGCGCATCTTGACCTTCAAAATATGCTTTCTTTTCAGCAAAGTCTGCTTTACTAGGATCATAGGTATTCTTTTGTTCTTTACCACGACTACCTGTAATTTCTTGATCTATCTGTTCAGGAGTTTGATCCTGATAACGGCTTGTCATTGCGGCTGCTCTATCGGCAAGCTCTTGTGCGCCAGACTGCCCAGCATTTGGTCCTTGGTTAACTATATTTTGATTAGGAACTGAAGAAACTGGCTCTGGTGTAGGGCTACTTACCCCAGATTTGCCACGATTACCCATAATTTCTTGGTCTATCTGTTCAGGTGTTTTATCTTGATAACGGCTTGTCATTGCTGCTGCCTTATCTGCAAGCTCTTGGGCAGGAGCATTAGTAGGACCCACTGCTGGTTTACCACGACTACCCATAATTTCTTGATCTATCTGCTCAGGAGTTTTATCCTGATAACGGTTTGTCATTGCGGCTGCCTTATCTGCAAGCTCTTGGGCAGGAGCAGCAGTGGGACCTACTGCTGGTTTACCACGACTACCCATAATTTCTTGATCTATCTGCTCAGGAGTTTTATCCTGATAACGGTTTGTCATTGCGGCTGCCTTATCTGCAAGCTCTTGGGCAGGAGCATTAGTAGGACCTACTGCTGGTTTACCACGACTACCCGTAATTTCTTGATCTATCTGCTCAGGTGTTTTATCTTGATAACGGCTTGTCATTGCGGCTGCCTTATCTGCAAGCTCTTGGGCAGGAGCATTAGTAGGACCTACTGCTGGTTTACCACGACTACCCGTAATTTCTTGATCTATCTGCTCAGGAGTTTGATCCTGATAACGGCTTGTCATTGCGGCTGCCTTATCTGCAAGCTCTTGGGCAGGAGCAGCAGTGGGACCTACTGCTGGTTTACCACGACTACCCGTAATTTCTTGATCTATCTGCTCAGGAGTTTTATCCTGATAACGGTTTGTCATTGCGGCTGCCTTATCTGCAAGCTCTTGGGCAGGAGCATTAGTAGGACCTACTGCTGGTTTACCACGACTACCCGTAATTTCTTGATCTATCTGCTCAGGTGTTTTATCTTGATAACGGCTTGTCATTGCGGCTGCCTTATCTGCAAGCTCTTGGGCAGGAGCATTAGTAGGACCTACTGCTGGTTTACCACGACTACCCGTAATTTCTTGATCTATCTGCTCAGGAGTTTGATCCTGATAACGGCTTGTCATTGCGGCTGCCTTATCTGCAAGCTCTTGGGCAGGAGCAGCAGTGGGACCTACTGCTGGTTTACCACGACTACCCGTAATTTCTTGATCTATCTGCTCAGGAGTTTTATCCTGATAACGGTTTGTCATTGCGGCTGCCTTATCTGCAAGCTCTTGGGCAGGAGCATTAGTAGGACCTACTGCTGGTTTACCACGACTACCCGTAATTTCTTGATCTATCTGCTCAGGTGTTTTATCTTGATAACGGCTTGTCATTGCGGCTGCCTTATCTGCAAGCTCTTGGGCAGGAGCAGCAGTGGGACCTACTGCTGGTTTACCACGACTACCCGTAATTTCTTGATCTATCTGCTCAGGTGTTTTATCTTGATAACGGCTTGTCATTGCGGCTGCCTTATCTGCAAGCTCTTGGGCAGGAGCAGCAGTGGGACCTACTGCTGGTTTACCACGACTACCCGTAATTTCTTGATCTATCTGCTCAGGTGTTTTATCTTGATAACGGCTTGTCATTGCGGCTGCCTTATCTGCAAGCTCTTGGGCAGGAGCAGCAGTGGGACCTACTGCTGGTTTACCACGACTACCCGTAATTTCTTGATCTATCTGCTCAGGTGTTTTATCCTGATAACGGCTTGTCATTGCGGCTGCTCTATCGGCAAGCTCTTGTGCGCCAGACTGCCCAGCATTTGGTCCTTGGTTAACTATATTTTGATTAGGAACTGAAGAAACTGGCTCTGGTGTAGGGCTACTTACCCCAGATTTGCCACGATTACCCATAATTTCTTGGTCTATCTGTTCAGGTGTTTTATCTTGATAACGGCTTGTCATTGCGGCTGCTCTATCGGCAAGCTCTTGGGCAGGAGCATTAGTAGGACCTACTGCTGGTTTACCACGACTACCCGTAATTTCTTGGTCTATCTGCTCAGGTGTTTTATCTTGATAACGGCTTGTCATTGCGGCTGCCTTATCTGCAAGCTCTTGGGCAGGAGCAGCAGTGGGACCTACTGCTGGTTTACCACGACTACCCGTAATTTCTTGATCTATCTGTTCAGGAGTTTGATCCTGATAACGGCTTGTCATTGCGGCTGCTCTATCGGCAAGCTCTTGTGCGCCAGACTGCCCAGCATTTGGTCCTTGGTTAACTATATTTTGATTAGGAACTGAAGAAACTGGCTCTGGTGTAGGGCTACTTACCCCAGATTTGCCACGATTACCCATAATTTCTTGGTCTATCTGTTCAGGTGTTTTATCTTGATAACGGCTTGTCATTGCTGCTGCTCTATCGGCAAGCTCTTGGGCAGGAGCATTAGTAGGACCTACTGCTGGTTTACCACGACTACCCGTAATTTCTTGGTCTATCTGCTCAGGTGTTTTATCTTGATAACGGCTTGTCATTGCGGCTGCCTTATCTGCAAGCTCTTGGGCAGGAGCATTAGTAGGACCTACTGCTGGTTTACCACGACTACCCGTAATTTCTTGATCTATCTGTTCAGGAGTTTGATCCTGATAACGGCTTGTCATTGCGGCTGCTCTATCGGCAAGCTCTTGTGCGCCAGACTGCCCAGCATTTGGTCCTTGGTTAACTATATTTTGATTAGGAACTGAAGAAACTGGCTCTGGTGTAGGGCTACTTACCCCAGATTTGCCACGATTACCCATAATTTCTTGGTCTATCTGTTCAGGTGTTTTATCTTGATAACGGCTTGTCATTGCGGCTGCCTTATCTGCAAGCTCTTGGGCAGGAGCATTAGTAGGACCCACTGCTGGTTTACCACGACTACCCATAATTTCTTGATCTATCTGCTCAGGAGTTTTATCCTGATAACGGTTTGTCATTGCGGCTGCTCTATCGGCAAGCTCTTGTGCGCCAGGCTGCTGAGCATTTTGTTGCCCTACTCGTGATTGCCTCCTTAACTCCTCTATCCTCTCTTCTACACTCTTACCACCCCTTTTAGCTTGCATTTGTGCCGCTGCATCTGCTATTGGTGAAGGTTGTTGCTGCTCTTGACTCTGTCGTCCAGGACGAGGAGGCAAGGGTGGAGGTGTACGACGAGAAGAATCAACCGTATCAGAACCAATTCCCTGATCATGCTGATCTCGCATAGCTGTACCCCTATCCTGATTTTGGGTATTACGTCTAGCTACATTTTCTGCAAGTTCTTCTTTAATTTCTTGTGTACGTTCCATAGTTCTAAATTTACTTGCAGATTCTATGAATTGTTCTAGCTGTCCTAGTCGACTATTTCCTCCTATTCCTTCTATAAAATCCACTACTTGTCCATCTTTATAACGAATGGTATCTTTAGAGGGCAATAAAGCGCCTGTCTTAGGATCGACTCGGTCAACAAAAACTACACCTGTAAACTTATTATTTCCCTTTTCTTTTTCATCAAAATATATTTTTCCATCCTTTGTTTCGGCCATAGTAAGATTATTACCATTTTCTCCACCTATACGAGAATAGGTTACATCACTCTTATCTGCTAAATCAGAAATATGTGTACCATCTGGAGCTTTACTAATTTTAGAAATGGGTAATAAAGTCCCTACTTGTGTTATATCATCAAATAGTTTTTTATTTAACTTATCTATGGAAATAATATCTTTCTCTCCGCCCATGCTAGATAGAGCACTTAATTCCATTTTATATTTTTCCATTAACTCTTCTAACTTAGAATCATCAACCATATAAGTCTGCGTTAAGGTTGATGCAGGAGCAATAATTTCATCTTTTTTCTTTTTCGCTTCTTCAGTCTGGTTAATTAAATTTTGACTACCAAGATCATTATAAAGCTGAGAGCCTTCATTCTCATTCTCTTTGTCCATAATATATCACCCCAAATAATAGTAGATTATGCCCATATTTTTTGATATTACAGCAAAATTATTAATATAACATTAATAATTTCATTAATACCTTAATTCTTAGTTTTGCTCGGAATAATTTCTTGAGAAAAATTTTCGTTTCTCTTTTTTTCTTGATCTTTAGTAATAGGTACTGAAGGAGTAATTTGCCCTATCTGCTGTTGTTCTCTTAAAGATTTTATAATAGATTCCACTTCTTGTTTAGTTTGAGGATTTATTTCATTACGTTTAGCTTCTTTAACTTCATTTTCTTTATTATTATCTTTTTCCTCAGAAAGTTTTTCATTTTTTACTTCTTGTTTTGACTCCTTAATTTGTTTATGCTCACCCTTTGCTTGCGCTGATAGCTCGTTTTCTCTTTCTTTTGCTTTCTCATACCACGCTTCTGGTAATAATAATGAAGCAAGAGTATCAGCTATCTCTTTTCCACCTTCCTTTATACGATCCATGAATCCTTTACGCTTTTCTTCATGTTCTTTTAATTGACGAGTACCTTCCAATTCTTGTTGAATCTTCATTTCAGATTTTTGTGCTAATTCATCTAAATCCTGATTAAGTTTTTTAATAGAAATATTTAATTCTGAAAGTGCACTCAGTTCTTCTTTAGAAAGATTATGATTAGAAGATTTCAATAAAGCATCAATTTGGGCAGAGGTCTGTTGAAAAGAAGACGACATCGTTAACACTAAATCTTTACTACTTTTTGCTTTAGTCTGAGATATAGTGTCAACTTTACTGCGTGCGGTTGATATATCCACTGACTTTTTCGCTTCACTATAGCGCTCCAATTCAGCTGATTTCCTCGATACCCCAACTTCCTCAGATATTACACCTTTATCTTCTGGAGAACCTACACTTTGAGCATTTTGTTTACCTAATTTTGCTTGTTCAGAACGTAATTTTTCCTTTGAATAGGATTGTAAATAATCCCCAAAATCAGTCATCTTCATACCATTTTGTTTTAAAATAGTACCAACCTGCATCAATAATGATATATCTTCCTTAGAAAATGGATCAAAAAATTTATTATTAGAATTTTTCATTATACATCCATAATTTTATCATATGTTGGTAAAGTGTATAATATATTAATTAATATTTTAATGCAATACATAATCGCTTATCCTATTCTCTACTCTGTTCATGCTTGTGTTGAGAATTTGGATGCGGAGGTACAGTACTCGGATCTATATCACGATTGATCTCTTTTACTTGTTTTCCAACTACTGCCATTTTTATAGCTTTTTTTAACCCTTTTAAATCGTAACTATTAATAACATCTACAGTATTTTTTAATAAATCTAATTGATTAGGATCATTTAAATTGATATGTTTTAACTCTTTTGCACTTAAAATCGTATTATTATATTTTTTATGGTCGATATTATGATCTTGCATTAATTTTTCTACTTCTTGAGCAAATATATTATAGTTACTATGATCTCTAATAATTTGAATCACGTTATCTGCAAGTATTTTATTATTAAGATTATCTAAAACATATTGCATTTCTTTATCACTTAATCTTTTAGAGCTACTAGCATTAAATTGCTGTTTACCGATATGATCTTTGGTTAAATTTGAATGAAATAATTCCATTTTATCAACTAACATATCTTCACTTAGTATTTTATTTTGCCTATTTATGCTTACTAGGGCATTAGCTATAAATTGTTGGAAATTTTCTTTTCTACCTACCATTTCAGGAAGATACATCATATCCATTATTTTTGAGATATTATCTTTTTCTTTATTATCTACATATTGATTTAATTCTTTTCTTAAAAAATCTTTTAATTCTTCTACTTTATTTTTATCACTTATTTTTGCCTGTATTATTACTTTATTCATAATTTCATCTGCAAATGGTTTCATATCTGAAAGAGCATATTCATCTTTTCCAAAAGTATTATTCCGTACAAGAGATGCAGGTGCAGAACTTACATTTTGAGTCCTAATATATTCTTGTTGTTCTTGTGCATACTCTGCTCTTTCTTCCAATTTCTCTGCACGCTCTTCATTTGCTGCGCTTTTTGCTAAATCTGATAAATTTCTACCATAATCTATATCCCTAGAGGGTTGCTCAGTATTTGGTTTAAAGGTAGAAAATGTAGGTGCATCACTTACATTTTGTTGTTTAGGCTCAGCTATTTGAGGCTTGATACTTGGTTGCTCTTGCAACGCATTAGGATTATTCATAGGCGCCATATAACGTTTACCTTTAATCGTTGCAAATGTATTCTTTGTCTTTTGCTCAGATAAACTTGGCACTTCTGGCAACTTAGGAGGTAAATTTATTACTGGTTTTTCGAGCGGCATTGCCTGTTTTTCAACTTCTGCAGCCCTTATCTCTGGTACTTGCGTATTATTTTTTCCTTTCTCTGCTGACTCTCTGAAAGATTTATTTACTGCTTCTTGTAAAGCTCTTAAATCATGAGTTTTGATACTTTTCAAGGTATTATCAAATAACTCTTTCTGCTTATCTGCCACTAATCCACTATCACGTCCTAAACTATCCAAAACATACTGCTGCTCTTTTTCACTCAATTGCATGCCTGTCGATACTTTAAACTGCTTATATTCCTGTTTACCTCTACTATCTTGCTCAGCAGAATTCGCTGTATTAACTAAATTATTATTCTGATCAAACAATTTACTTTCACTTTCATAGGAAGAGGCTATATTTTGAGCAACTTTTTCTAATCCATTTTTATTAATTTTAAATCCACTTCCTATAGCAGTCGAAAAAAGACTACGGTTTTGGTATAGTTGCTGCGTAAGCTCGGTTACAATCTTCTCTGAACTTTCTGCCAAATACTGAGGTTCCATCTTCGTGAATACAGGCAATAATTGTTCCAAAGAATTCTGCATTATTATCGGAGAAATTCTTTTACCCCTTGTTGTTTCTATATTATATAAAGACTTCTCTACGACATCATATGCATTAGATATTTGATTACTTAAGGCTTTTTTATCACTATAATCAATTTGTGTTTTTAATAAATTCCTTGTTAGTTTTGTTATATCATTTTCAGATAATTTTTCCTTAGTTTTCGAAAATACTTCTTTAACTACATCACCAACTATTTGCTCAGGAGATTTCATTCTATTATCATGCTCATGAGCAGGTGATTGGTTAGCTTGTTTAAATTGTTCTATTTGACCTAAACGGCTTGCTCCTTCAAGTCCTTCAATAAATTTTACAACCTCACCTTCTTTATAATAGATAACGTCTTTAGCCCCAAGTAATTCACCTGTTTGTGCATTGATTCTTTCAACAAAGATAACCCCTGTAAATTTATTACTGCCTTTTTCTTTTTCATCAAAATATATTTTACCATCAGTAGTTTCAGCCATTACTAAACTATTAGCAGAATCATTTATTCCGATATTCGAATATACAACATTTGGATTATTTTCTATATCTTTTATATACACTTTTTCTGGCGCTGATGATAATTTATTTATAGGAATAATTTCTGCTTCAGAAGAAGCGAGTTCAAATAATTCAGCATTTAAAGTATATAAATTTTGTCTTTTTCTTTCCGGGCTTACATTTTCATTCTCAGCCTTAACTGCTAATTCATCATATTTATGCATTAAATACTCTAAAATATTTTCTGAAGCTCCAAAGGGCTGTATCAAGGTAGGAAGCACCTTTTTACTATTTTTAGTACCTATTTTTTGTTCATCATCCGAAATGCGACTTTTGCTACTTGCCATACTATCCCTACTTGAAGATCTCGACAAACTGCGATCGCTTAAATTAGAAGCAGTATCAATACCGCTATCTATACTATAATAAAACTTTGATTTACTACCTATATTTGAGCCATAGTTAGATATTCTCCGAGTAACTCTTTTTAACGCATTTGGTTCTAATTTAAGAGTGTTTCTAGCTGCCAGTATAGAATTGTTTTTAATTAAATCATTAGCTAACTCCGTAGAAAGCTCAGACTGGTTAATATGTAAATAATTAATACCAGATCTAATCATCTCAGGCATCACAGAATTTAATATTTGATAAAAATTTTCCTGAGAAGTTTTTTTTCCATATTTATTATCTATATTTGAAATTGCATTATTCACAACACTATAGGCAGCAAGAATATTATTTACTTTTCCTGCAAATTCCTTATATTTCTCTGGGGATTTTTGTATAATATCTCTCATTTTTCCTGGCTCACGTACAAAATCTATATTAGCCTCAGGGTTAAATGTATTTATTAATGCCTGTTGAATAAACTCTTGTATCACCTTGTTATCAGATATCATTAATACTTTAGGATCTTTTTTATTTTTTTTATCATTATTTTTTAACAAAACATAACCGGCAGAATTTGGAATAGATATATCTTTATATAATTCTTCTGATAGTATATGAGTGGCATCTATTATTTCTTGAGAAGCAAAGGCATAATATACAGGTGATCCAGCATTTTTTACTAACTCCCTTTTAATTTTTACATATAGCTGCTCTTGCAACGCTTTTTCGTTACCAGGATCAAATAATGCAGAAGTTTGCTCTGTCCAATCCTCAGTTTTTGTGAATAATTCTTTAAATCTAGCTTGATCTTTCTCGTTTAACTTTTCGTATAATTCCTTAGAATTTAAATCTTCATAAGAGTTATCCCATTTTTTCTCTGTCTTAAGTATAGCTTTCATAACATCCTTAATCATAAGTGCTGCTTTGTGATGCACCATATTTTTATATTCACTGTAAAATTTATTTTCTTTAGGCAATTCACCTTTAATCTGTATTTCACCTATTAGATTGTTAAATATAAAACTATTAGCATGAGGTAATTGCTCATTTAAAAATTGATCCATTATAGACTCTACAGTTCTTATAGGAATTTGATTCGATGAAGCCTCTAGGGATGAAAGAGAATTGGTTGGTATTGGCTGATCGCCATCGTTATTTTGTTCTGGTGCACTCATCATGAGCCTCTAATTAAATAAATTAACCTAATGATAAAAAATAAAATATGTAATAATTAATATGTCGATATTAATAAGCATACTGTATTATAACCCATAGCTCATTAAAATTTTATTAATTACTCAGTATAGAGTACAAAAACTTATAAATTATTTATAAATAGTATAAAAAATCTTATAGAGCTTATTGAACTTCTTTACTCGCTAGATTAAATTTTACTTCACCAGAACTTTCTAGAGTTAGCGAATAATGTTCTTCTTCGTTATAATTGCCAGATCGTTCGTAAGAAGTAATTTGGAAATTACCTATTAAAATTTCTCCACTACCAAAATATATAGCATATTTTTTGATTGCATTAGAAAATGCATATGATCTTATATAATGCTCTGATTGAGAATTGGTAAAAATGCCTGTACCAGAAATTGTTACTGAGCTAATACCTACGTTAGATAATAGCTCACGCCATGCTCCGGACATTTTATTAGTACAATCCACCAGCTGATTATTTAATATAAATCTTGTAGTTCGCATTCCTCCTATAGTCTCAAAAATGTTACCGTCCTTATTATGTAATACTTTGAGCAATACTAACGCCCCTTTTTGTGCTGACATATCTATATCTCCTCTATAATAGATTTAATTTTTAATATTGACTGGCAAATATTTCTCTCTTGGAGCGTAGAAATATGACAATTAAGTAACCTAATACTAACAAGTGTATAATATTTTAAGATTAATTCTGGTGATTCTAATAATTCCTTTACTATATGTGACAAAATAATAGCTTGTTTATTACCACGTTCTTCAGCGTATATACTAATATAATTAATTAAATTAAATCCCTTAGTAGTTTTGGTAGAATAATCTGAGATAATCATTTCACCTAAATAAATATAAGGATATTTCGTATCTTGTGGAACATATGTAAAAACTTTTACGCCTAATTCTTCTAATTCTGAAGAATTAGCTAATCGCTGATATACAGCACTACTCCATTGTATAATAGGATTTTTCATATTTTAGCTCTTATTAGATAAATAATTTGTTAACAGTCCTATAGTGAAAATAGCCCGTGTGTGATTACATGGGAAACAGCGAAAAACTTCTTATAGTAAATTGATTTGAACTTGCGTACGCAGTTATAGCTGTAGCAATTTAAATATTACTTTGTTGTTCGTTGCCTACAATAGTATTTCTACGCTTTCTGCCTCACGCCTCGTAATATTTTAAATTGCCTTTGCTATAGCTCAAAGCTCCTCGTCCCAAATACGACTTAATTTACTGTATATAAATTCAAATCTTCTTTACCTTACCTACAGGAGGGACCCTAGGAAAATTTTAGTTTCCTAGGGCAACGGGTGGGTAAAGCAATTATTTTATACTCCTTCATGCACTGAAAACTTATGGCTTTTTAAGGATTAGGCCTACAGGAGAAGTGAAATATATATTATTCTTTCGCTATAATTTTTAATATTTTATTTTCTTCTAACTCATTGATAACATTTTGGATATTAAAAAAGCGTTCTTTATAAACAACACGCATCTTACAAGTAATCCCTGGAATATAACGCATAATAAATTTATAATAATTAGAAGTGATAATTTGATTAGTATATATATGTTCTGCAGATAATGGTATTTCAAGAGGCAATACATACGCAAAAACTTTTATTACATCTACCCAATTAGCTGTGGTTCCACCACTATCGTCTATTATTTCATAAGACTTTTGGATAGTTATACGACTACGTAACTTAGATGAAAGATTATATTGATTTTTCATATGATTTAAATTTTCAGCTTTTTATAAGAGTTATAAATTAATTTTACACTTTCAGGCATAGATAATTCCCCTCCACGATTATCATATAAAGCCGCAAGATGCATAAGCATGGCTTGACGTATGGCAGGAGGTATATCCAGCACCTTATCTCCAAAACCAGCCTGATAGGTTATAACTGAAGGAGAGTGGTATGTATCACGAATATGTAATGTATTGTGATCTGGCTGCAGGGTGTAATCAGATTTTTTCAGCTCAATGAACGAATTATTATTAATTATTTTTACAGATTTAATTTCCTGTATAGGACCATATGGAAGGTTAACATATATACCAGTTTTAGGCAGCGTAACTTGTAAAATACCTGTAAATAATGATAGTTTGGTATAATTTATGGCTGTATCATATGTACATCTGATTAGATTCAGTATAAAATTGTCATCATAGTTATGTTCTATTCGTAAATATAATTTTGCTTCCTCTAAGGAAACAGGCAGAATATTTGGCGAAGATAAAAATTTTATATTAAATTTAAGATGAGAAAACATTTATTGCCTATTTTTTTAAGGTTTACTTATGAGTACTAAATTATTAATAATATTAATGCATTTATTAATAATTATTATGTCAAATCGAGCATATGGATATATAGAACCTTCTGAAATGATACGCACTTGGGATGATGTAAAACATTTATTAAGGCAACGTAATATTGATTATTTTACTATTAACTTAATAGAAATTGATAATTACTGCGCATCACAAATTAGATCTTCTGATTCTATAGCACTTAATATATGTCGTTATGAAACAGCGGTAAGTACTACCTTGTATAATAATGATAAAAAAATTTGTACCAACAATGCTGAAAAAGAATTCCCCTCTAGTTTAGTCAACAATACTAATATACCTCCCATGATGACGTCTATAGATGTAAAAGGTAATATAACTATTACTTATATTTCTGTGCCGATTTACGATAATAAAGCACTTGAAATCGATCGTAATAAATCCTTCCAAAAATGCATGCAACAATTAAAGTGGAAAAATCCTTATGACTGGAAAAATGGTCAAATTGAATAATAATTTATAATAACTTTAAGGCTGTAACTATCATCGAAATTAAACATGCCATCATCGTCCCAAGCCTTATAGTCATACGTAATTCTAGCTTTTGTATTTCTTGTTTTACGCTTTCAATTTCTTTCTGCATAACCTTTGTCATTTCATAAATATCCTCTTTAGTTATTACATTTGATATAATTTTTTGTTTTATATCATACACCACTTCAACAATTGCTTCCGCTTGTCGTTCCGAAATATCATTTTGCATTAGTTTTTTTATAAAACCATGGGTATTAAAATCATAAGCATTAGCTATCATATATAACTCTTTATTAGGGATGTATAACTTATTGGAATGAAAAGAAAAAATTGTAAAAGAGGCTATATATACATAATATATACTCCTCTTTTGTCATGAACGCAAAAGCGGTAATCTAATAATGTCCCAGACTCATGAAATACCCGTTTATATGGGTATGACCTCATCTAATGCTCACTATAGTGAAAACAGTTTAAGTTTTATAATCAAATTTTTTGGAAAGGCTTTTATACGTTTAGTCTATAAGATCCTGAAATTTTACGCTCACACTTATTAATATTTTCAAGAGAAGAACGCACAGCTTGCATACACATATCATAAATACTTTGATAACAATCACTTAAATGAGTGTTACTATCGACATAAGATTGTGCTTGTCTGTGAGCACAATCTGCACATGTTTGCTCGAATAAATATTCTCTATGAAGAATTTCTCGATCAACTTCAAGTTTTTTATTACTATTTTGCTGAGTAAATTCTGAATGCTTATTGTTCAAAGAAGCAGAATCTATATTATAAGATTTATCTGCAGGCAAAGCCTCATCACTAGCTAAATTAACTAATGATGCACTATAATTACTAAAGATACCTATATTATCTTTAAAATTACTAACCTTCATACCTACCTCTAATACACTTTATTACATTTTGTAACATTTCTTATAAATAATCAAGTACTTTTTTCATAATCAGGGAATAATTTTTGTAATATTTCTAGTTGGGTACGAGTTATACGCTTAGGTTGGTATAACAATTCACGGTTATTTAATAATATCTTAAGTTCTTTTATAGTCATATTCCAAAAGTGATTAGGAGCTATGCCTAGATCACCCACTGCTACCAGGAATAGCTTGATCCATAATTCTTTATGAGTTTCCATATAGTTCTTTTTTTACAATTTATATAAAATATTAAAGACTTTGTCATAATATAGCTTCTTTTTAATTTACTATAATATTGACACTTGAGTAGTTATAGGTTACAATAACCTTATGAAAATTAGGTTGGAATATGATAATAACTTTTAAACATAAAGGGTTAAAGAATTTTTTCTATAATGGTGATTCCACAAAAATACAACCTAATCATATAAAAAGATTGAGGTTATTATTAGCAAATTTAAATGCCTCAACATATATAGAAATATGAATCTGCCAGGAATAGCTTTACACAAATTACATGGTGATAAAGCCAATTTTTGGGCAGTTAGTATAAATGGTAATTGGCGCCTTATATTTCGTTTTGAAAATGGAGACGCTTATGATGTTGACTATTTAGATTATCATTAGAGAGGTTTAATATGTTTAATCCCCCACATCCTGGCGAAATATTAAAAGAGTTTTATTTAGAACCTTTAGATTTAACCATCACTAAATCTGCAGAATATCTTGGCATTACTAGAAAAACTTTATCCTCGTTAATTAATGGTAATTCTGGTATTAGTCCAGAAATGGCACTGCGCCTATCTAAGGCCTTTGCCAATTCTAATCCGGAATATTGGCTTAATCTGCAACAACAATATGATTTATGGAAAGCCAAACAACATATAGATACAACTAATATAAAAATACTTATTCCTTCATCTTCTATTGAAAAAAAATAATAATCTAGCGCAAACTTAAATTATATATTGCCCTAGTTAGTTCTCTTAATTGTTGGTTATGGTTTTTACCAAAACCATTATTAGCAGTAGAATTAACATTTAATACTACATTAATAGATTGTCGTTTTGAAGACATATAATTATTTGCAGTAACTATCCCGCTTGTATGGGGAGTAAATAACTCAGGCCCCTTTTCTCCTACTAAATAACTTTTTCCTACTGCAATATTGCCACCTATAGCTCTACCTTCATTCCAAAAATTACTTAATATCTTTTCTAGAAAACCAAAAATATTAGATTTGCTAAACGAGTTAGTACTAGAATTAATCACAGCATTACCTAATTGCTGACCAATATTTTCTGCTAAATTTTTTGCTAATTTATTTAATATATTCATTGCATCTGTAGTAAGTTTTAGTTCTGACTTAACAGGCATAAGTTTTTGTTTAATATTATCTAAGCTTGGAGAAAGATGATCTATTAATCCCTTTAAAGCCTTATATTCATCTGCTAAGGCACTATAGTTACTGGTGTCAAAAAGATCTTTTCCCTTGTCACTATGCTTATAACGTCTCATATACATAATCCTGCTTCTAAAAATTTACATATTATCTTAAATAAAGAAGCAATATCTTTTTGCTTAATCAGTTCTTCTAAATTTTCAGGCAAATTATTATTTTCCGCATGTTTTATACCTATTTTAATAATAGCTATCTGTTCTTGGATTAAGATTCCTTGTTCATCTAGCTTGCTTAACAATAAGATTAAACTTTTCCCTATTTCATTTTCTATTTCACATAAAGCTTGGAAAGTAGGACGTAAATTATATGTTTTCCCAGCGAGTTCTATATTAATTTCACCACGATATTGATTTGGCATTATGATACCCTAATTTTAGGTTGCAAGAATAGTACATGAACTTGTTTTAGAGAACAACTATAGTAAAAGAAGTTAAATATTTATTACTTGGAGTGATAAGCAAAACCTACAATTACTCTGCTAGTTTAAGAATTTTTATAGCTTCATAATTCACTACATCACCTCCAACACGTTTAGTAGTATAAAATTTTACAAAAGGCTTTTCTGTAAACGGATCACGCAATACCCTAACACCCATACGGTCTACAATTTTATAAGCTTTATTAAAATCTGCCAGCACTATAGATAAACTTCCTTTACTTGCCATTGGCATATCATTTGCTTCAGCAACTGGTAGTCCAAGGAGCGTTGAAGGCGTGCCAAGTGTCAAGCCTGGACTCCATAAATATTGTTTACTTACAGGATCTTTAAGTGTTCTAATAGTTTGTAACAAACTACGATGCATTAAAAAGGTAGCTTTAGATGCATATTGATCTTTTAATGCAAAGAATAAGAAAAATAATGACTCTACGGTAAAATCAGCATTTACACCAGAATTAATTTGCTCAATTTTGCCCCATTCCTTACCATGATCGTAGCTCAGAATTCCACGTGGCTTTCCTTCTCCATTACCACTTATAAAGCTTTGATTTTCTTTGGTAGAAAAAATATCTATTAATTTATTTATTAACCATTTTTCAATATTAATATTTGCATCATCTATTAGTTTTTGAGTTGCCTTAGGCTGCGCATATAATTCATGAACTGATATTCTTTTTTTATTTATTTTAGGAGTTTCGGTTTCTGATACAGGGCCTATTTCATTTGCCCATCCTGCCTCAGCCTGATTATAATCTTCTATTATATCTAAACTATCGGTAGAAATAGTCTCACTAGAAGCTAATTGTCTTATTGGTGATTTTTCAGTCAAAACTTGAATAATAGATTTTGATATAGATGGAGTTACTAAATACCCTCCATCTGCATCAGATGCAACAGACATAGATTTTCTTTGGATAGCTTGTAAAGCCTTATCACTACCAGTTCTGAGATAATTTATAAAAGCTGATTTATGTTCAGTATTACTAGAACTTATATTGTAATCTTGATTATTACAGAGTGATGGACGCATGGTAGCTATTTCCATAGTTGCTACACGTGCTTTACATTCATCAAGTGTATTATTAATTTTTCTCAATTGCTCTTCAGTAAGAGGATCCATAACTCCTTTTTTTTCTAATTCACTAAGTCTTCTATTATTCACTGACATAAATTCTTGCCAGGCTGATTTCATTTCTTCTACTGTATTTGCTATATTAGTTATAAGCATTTTTTTGCTCCTATGGTTAGTTATTAATAATCAAGAGGTAATTTTTAAAATATGGTGAAGAATTTTATAGATAGAATTATAGTTTTTTTTCAGCTTCCTAAGTAGATAAGAATGATAAGCAAAACCTACTTTTTGTTAAGTTAGCAAAGAGTAATGTATATTCTAATTCACATAAAGAAACTATAGTGTTTAATATCTTAACTGATTCTTTTGCTAAGGTACTTAATCTATTTAACTCTGAATAAATTGAGTTATCACAATTAATTTCATAGTTTTTTAAATTAGTAATACCAGCATGTATATTAGCTGGAAAGGTTACCAGACTAATTTCCCATAAATTAATTTTTGTGAGTATTCTTGTTTTAGAACTCTTATCAAATTCATATTCTACAGGCGTATATCCTATACTAAGCCCATTGATAGCACCTGATTTTAATAAATCATATGCCTCACGTGCTTTTTGTATCTTTAACAAAAGTTTTGCTTCTATATATAAGCCATACTTATCTTCAGCAATCAAATTAAATATTCCTATAGGTTTATCTTGTTGATGCTGCCACAATAATTTTATCTGATTATTGTTGTAGTGGTTTTGAATGCTCTCTTTAAATGCTCCATAACATATACAATCATTTTGTTTATCTTGTACGCTAAATACACTCGCATATCCAGATATAATACCTTGATCATCAAAATTCTTAAGTGATAATGGAAAATTTCTATAGTTATTAATTTGCATTTTATGTGCGTCCTTTTATTAAAAGTGAGTATACTGCATCATTTTTGCAACAGTTTTTATAAATCACTTGAATAATTTTTTCTATCTTTTGTAACTTCTTGAATTTTTTGTTAATAATATATACACAATATATTGCTTATAGGTTTTTCGCCTGTGAGTATAACTCGTGCAGTTTTTTGCATAAGTTAGATTTTTATAATCACGAGGAATATGAAACACTGTTATCTTATCTTTACTTTTATTGTGTTGTTCTGCTCTGTTGCACATGCTACGGTGGTAGATCTTCCAGACGGAGCCGGCCAAATTGATATTACCAATAGGGTAGTAACAGTTTTGACAAAAAAAGCAATTCCTGATGGTGAATACATTGTGATTGTAAATGGTAAAAAAGTAGTTGTTGTCTTCTCCGGTGGTAGAGGTATGTTAAAATAATTTTAGTATGGAGTTCTAAAAATGAAAAAGTCTTTAGCTGTGGTTGCTCTTTCTGCTTTAATATCATTAGCTTCTAACGTTGTTTTTGCTGATGATACAACACCAGCTTGTTCAGAAATCAATGGCGTTGTTTCACTTAATGGTGCTACAGACGGTTCTTGTGTTGACACTAAAGGTGTTGTGCACACTTTTAAAGACAACAAAGAAGTTGAAGCTAGCAACTAATCAAAAAAATTCCGATCTTAATACCATTATTAAGATCGGTTTTTACTTACTATTAGTGAATTAATTTGAATTAAAACTACTAATAGTTTTATTTATTAACTATTTTGTATATAGTATAGACTTGTTACTATAGATTATTTTGCATCTTATATTTATTTATAACTGTAAAATTCTTTTTATGGAAGTATATTTTTAGTTAAATTGTATTATTTAATACTTCTTTATCGTTCCAGCAAAGTATTATTGGTAAATTAAGTTGTATTGGTAAAAAAGTAATTATTCTTTCTTTCCACGGATATAAGCAAGAGTGCTGTAATCAGGAGCATCTAAATCAAGCTGCATTAATTTAAAGCTAGATTCAACTAACCCTTGAGTTTGACGATAAGGAAGGTGATAAAATTCTCGTATCAGTAAGCAAGTTTCTATGGCAATAGGGCTATATATCATTTTACCTCCGGCAATCCTTGTACCATGATAAATCCATTTGCTCATAGCCTCTTTAGAAAGATAGAAATTTATTCTTGCTATATTTTTCAATTTCTGATTATACTGTGACCAGTTGCGTTCTTTTCGGTATTTGTAGATAAAATAAAAAAATAACGCAACTACACCTATTTTTTACAATTTTGTCCATTCTTTTTATCTAACTTTCTTTAACTCATTCTCTTTTTTCATACTACAGCTTAACCATGCAACAAAGCCCCCCCCCCCCCCTAGGGGAGAGATGAAATATATATTATAGTCTTTATATGCTTTTTAACCTATCCATTAAGAAAAGGTCTTGTAAAGCTTTGCTTTCCGAGGGTGAGGGTTTAATAAATCTAATTATTTAATATACCCCTCATCCGCTCAAAACTGAAGTTTTTCACGACTTCTCCAAATAGGGACAAGTGAAATATATAATGAGTGAAACTTACTTTTTGTTAGTTATTTATACATTAATGTGAAGGAGTTGATACTTTGAAAGGCGGCAAGAAATACATGGTTAAACAAGCTGCAATCAACATTATTATACCTAGAATAATGCCTACTATATCAAATGCATTTATAAAGGCGATATTAGCTTCTCTGATTAATTCCTCCGCAAGTGAAAATGGTAATTGGTGAGCAACAATTATTCCTTCACCAATTGAATCGCGAGCTATTGTTGCCATTTCCCTGGATACACCCTTAGGTATTATTATACTAGTACTATATATAAAAGATGTAATACTACCAATAACAGCTATACCTAGTACATTACCTAATTCATATGCAGTTTCTTGTAATGCCGCTGCTCCTCCTGCTCTCTCTGCAGGAGCTGTAGCCATAATCACTGATACAGTAGTAGAAAGACATAGGCTTACTCCTATACCAAGTAGTGCAAAATATATAGCATTTGAAAGTAAATCTTCATTGTTTAATATGCTTGGTAAAATAAGTGATATAGTAATAAATATAAGTCCACTAAATATTACTATACGTGCAGTAAACCTTACAAGTAAATATGGCATAATAAAAGCTGTAATTAAAGCAGAAACTGTTACAGGTGAAATATAAAGACCTGCATATAAAGGGCTAAGCCCTTTAATAAACTGTAACCATAAGGACATTAAATACATTATAGAACCTAATGCACAAGTAGTAAGCAAATAAACTATAATTCCTACACTAAAATTGTTAATTAAAAATAAACGTATATCTACCAATGGATCTTTACTTTTAAGCTGTCGTAAAGTAAATAGTGTCATTAATATAATACCAATTAAGAGCATTCCACCAGAAGCTAAATTCATAATTCCATATTTAGATGATACTTTAATACCCTGAACTAGGGCAGCCATCCCAAAAAACGATTCAAATACCCCTAGCCAGTCCCAAGGTTCATTACTAGGAGTAGACGATTCAGGAATTTGTATTATGCCAAACGCAATAATTGCAAATGCAATAGGAGCATTAACAAAAAATGCTGATTGCCAACTTAAAAACTCAACTAATATTCCTCCTAGCACAGGTCCTATAGCTGCCCCTACACTTGCCATTATTCCCCACACAGATATTGCAATCATACGTTCATGCGCATCAATAAAAATGTTACGCAATATAGATAAGGTAGAAGGCATAATCATTGCACCGCCGAGACCAAGTAAAGCACGGCATAATACTAATCCCCAAGGGTTATGAAACACATAGACTAACATTGAAGCAATAGCAAAAACTACAAGCCCCCAAAGTAATAATTTTTTACGACCAAATCTATCTCCCAAAGCCCCTGTTGTGATGAGTAATCCTGATAATACTAGCGCATAAGCATTTATAATCCATAATTGCTGTAAATTAGATGGCTCTAAATCAAGAATTATAGTAGGCATAACAGTATGCAAAATGGTTGCATCCATTGATACCAATAGTAAGCAAATGCTTAAAATAATTAAAATATGCCATCTAAATTTATGAGAGGGTAATTCAGTATTTTGTATTTTGGACGTCATTTCTATTACATTTTTATATTGCACCAATTAATATTGTTATTAATAATATAAGATTAACTTTAATAATATATTAATGATTTATATCTTCTCAATAAAAGATAATTTAGTAAATTTTAATTACTTCTGCATACATACTAGGTGTACAATTTCAAGGGTTGATGGAAGAAAAAAAGAGTATATAATTAAGAGCTAGGGATATAATTAATTTGGAGGAATTGTGGGACAAATATTACATGGCTGCGCCACGACTACGCACGCAATTAGAAAAGAATTACAGCGATCGCAAGCTACGATCAAAGAATTAAGTGAACAATATAATATTAACCCTAAAACTGTGATAAAATGGCGTCAAAGAAAAGAAGAAGGAGTAGAAGATCGCTCTAATGCTCCTAAAAAAGCAACTACTATTTTGAAGCCCGAAGATGAAGCTTTGATTATTGCTTTTCGTAAGTCTACGCAATTACCTTTGGATGATTGCTTTGATGCACTTATTAAAGAAATACCTTATTTAACTCGTTCAAATCTTTACCGATGCCTTAAACGGTACGGTTTATCTTGTTTACCCAAAGAAGATAATATCAAAGAGAAGAAGAAATTTAAGGCTTATGAAATAGGATTTATGCATCTTGATATCACAGAAGTAAGAATTGGTGAGGGAAAATTTTACATATTTGTGGCAATATGTAGAGTGAGTAAATTTGCTTATGTTGAGCTGCATAATAATAGCAATGGCGATACTACAGTTAATTTTCTTGATAACTTGGTAAGTAGCTGTCCCTTTAAGATACATACCATATTAACTGATAATGGTGTTCAATTTGCTTACAATGGTTTAGCCAGGTACAGAGCTCCTAAAGCAAGACATAGATTTGATCTAAAATGTAAAGATTACGGTATCAGGCATCGCACAACAAGGCCTTATAGTCCAAGTACCAATGGTCAAGTAGAAAGAATGAATAGGACTATAAAAGAAGCTACTACTAAGAAGTATCATTATACTAGTAGAGAAGAGTTAGATAGTCATCTACAAGCTTTTGTTATGGCTTATAATTATGCTAAAAGGCTTTCTTCTATTGCTAGAAAAACGCCTTTTGAAATGATCTTGACTTGTTACACACAAAATGCTAATAATTTTAGAATTAATCCTAACCATCAACTACTGAAACCGTACACCTAGGCTAAGAATAAAGCGAAGCCATATTAGTACTCCAAAATGGTAGAGATGTAATAGTAATGATGGCTATCGAAGATTATAAGAAATTGTCTAAACAAATGATTAAATCTTTTCAAGAATTTTGTGACACTGTTGGAAGTAAAGCTATTGCTAAAGGTATGACTGAAGAAGAGCTAGGAATATTACAATAATTACGCCTGCAGAGTTTTATGTGGGGATTCTAAATATAAAACATATAGAAGATATTAAGTGTAATGTTCCAGGCTCATGAGATACCCGTTTTCACGGATATGACATCATTTTTTGCTCATTACTTACATTTTTTGTCCAAGAGTATAATAAATAGTAGTAGAGCTTTGAGCTAACTGTGTCTCGAATCTAAATCAATTTACTATGTATATTGTTTAAGCTGCAGGAGCAACATCTATTGTATCGCTCTCACCCCTTAATATAATATCCTGATTAGAATAGCATTTATAATAAATACCCAAAGTAATAATCCCCCCTAAGGTGAGGACAGGTAAATAGCTAAATGATTGCACATAATCCTTATATTCTTGGTTTATTTTATAATATCTCCAATCATTCTCAGTCATATAATGGATAATACATGATTCATCATCCAAGGGCGGTACAGTTTCATAAGGATATAAGTAAATATTACCTTTACAGTCTGTTTTTACAGACTCAAACCATTTTTTACATTTTATCTGGTCTGGAAGTAGGTTTTCTAAATTATGTAAATTATGTTCTAATATATAAGTAAGTATAAAATCACATCCAGTATAAGTATCTATGGCGTCACATTGCATATTCATAATTTATTAATAGTATGTAATATATATTAAACATTAACGTTTAATATATATTATATATAATGTCAAATAAAATTTTGCTTAATATAGCAAAACTTACGTAGGTAGAAAATTTATCTTTACAACCTAGTATATCTATTATAGACAAATAGTATAGAGTTAGTTGTGTTTGCCTTAATTATAACATTGAGACATGGTAGGAAGTTGGACATTAAAAATCATATAGATCCTGCAATAAATGTAGAATATACGCATTTTGGATATCAACAGGTAAAAAGTAGTGCAAAACCTGAGATGGTAAACCATGTTTTTAATTCTGTGGCTAACAAATATGATTTAATGAATGATATTATGAGCTTTGGCCTCCATCGTCTTTGGAAACAAAGGATGCTACAACTTCTTCCCAATTATAATGCCTCTCTTTTGGATGTAGCGGGTGGAACTGCTGATATATCAATGTTATATTATAAATATGCTAAGCAAAATAACTGTTCTCCTAATATTACTATATGTGATATTAATTATAAAATGCTTGAATTTGGACGGGATAAATTAATTAATAATAGTATATTATCAGGTATAAATTTTGTATGCGGTAATGCAGAAAAATTACCTATAGATGATATGACTTTTGATTATTATACGATTGCCTTTGGTATTAGGAATACTGTAGACATTAGCTCTGTATTAAAGGAAGCATATAGGGTTTTAAAGCCTGGTGGAAAATTTGTTTGCTTAGAGTTTTCTGAAGTTAATAATCGTTTATTAAGCTCATTATATGACTATTATTCTTTCAATATCATACCTTTATATGGGAAAATCTTTGCCCAAAATCAGGAAGCATATCAATATTTAGTAGAAAGTATTAGAAATTTTCCTAACCAAAAAACCTTTGCATTGATGATAGAAAAAGTAGGTTTTAAGTTTGTTAATTATCATAATCTAAATCATGGTATTACTGCTTTACATTATGGTTATCGGATCTAAAAATGTTTACATGTATTAGCAACTATTTAAGACTAGCTCAAATTATCTTTATATTATTTAAAAATCTATATAGTTTTTTACCTTTTATTCCACGCTTCTTAAAAATCCAGTCTAAATATAGATTAGGGCAAAAATTATCCCAATCTTTTGAAGAGTTAGGTCCAATATTTATTAAATTTGGGCAATCTCTTTCAACACGGGCTGATATTGTAGGATCAGAGGTTACAGAAGATTTGGCTAATTTAAGAGATCGATTAACACCATTTGCGTTTGAAATCGCTAGCGATATCATTGAACAAGAATTCCATCAAAAAATTTTAGAACTGTATTTAGAATTTAATCCTATCCCTATTGCTTCTGCTTCAATTGCACAAGTGCATCAAGCAGTTAACTTGAGGGGAGAAAAAGTTGCAGTAAAAGTCCTACGGCCTGGAATAGAAAAGGCTTTCGCGCGTGATATAAGGCTATTCTATTATTTAGCAAGGATAGTTAACAAATTCCACCCACGTCTTAAAAGGCTTAAATTGCTAGAAGTCATTGATACTTTTGCAGCAACAGTCAAAATGGAAATGGATCTTCGTCTTGAAGCTGCAGCTGCAGATGAATTAAAACATAATCTGTTGAATGACTCTTCAGTTTATATTCCAACCATAGACTGGCAGCTTACTTCACGAAAGGTATTAACTTTAGAATGGATAGATGCAATTTCTATTGATAATAAAGAGGAGCTCATTCAGGAGGGACATAATTTAAAAGACCTGGCAGCTAAATTATCTATTTGTTTTTTTAATCAAGCATATCGTGATGGTTTTTTTCATGCAGACTTACATCATGGAAATATATTAGTTAATAATCAAGGGCAATTAGTTTTCATAGATTTTGGTATAATGGGTCGCCTAGACTATGATACTCGCGTTTATGTTGCAGAAATTCTTAAAGGTTTTCTAGAACGTGATTACTTACATGTAGCACATATTCATATCAAAGCTGGATATGTACCAAAACACCATTCAATTGCAACCTTTGCGCAAGCATGTAGATCAATAGGAGAGCCTATTATAGGATTACCAGCTAAGCAGATCTCGGTAGGTAAATTATTAGCACAGCTTTTTAAAATTACTGAAGATTTTGAAATGGAAACACAGCCTCAACTATTACTACTTCAAAAAACATTAATAATAGTAGAGGGTGTTGGTAGTAGTCTTGATCAGGAAGTAAATATGTGGCAGTTAGCTGAGCCATGGATAAAACAATGGGCTTCTAAAAATTTAGGATTTGATATGCGCTTTATACAAGCAGGAAAAAAGCTAATAAATTTTATTGACTATAAATTACCTGCATTACTTGATGCTAAATCACAAAATATATTTATAGAAAATAAAATCAATAACAGTGGCGCATACATTATCTCTATTATCACATCTATTATTATATCGTTATTAGTCATCTATTTTATAAAGTAAGAAATATGCGTATAGTCACATGGAATATTAATTCAGTCAGATTAAGATTAGAAAATCTATCTAAATTATCTTCAGAAATCTCCCCAGATATTATTTGTTTACAAGAAACCAAAGTACGAGATTCTGAATTTCCTTTTGAATATATTAGTAACTTAGGTTATCCATATATAGCAATTTGTGGTGAAAAATCTTACAATGGTGTCGCCATATTATCTCGTATCAAATTTGAAAATATCCAATTTTTAAAACTCGTACATCAAGATGCCTGTCGGCATATTTCCGTAGATTTGCCAGATAATACCACTTTACATAATTTCTATGTACCTGCAGGTGGAGATATTCCTGATTCTAATTTAAATCCACAATTTGCCTATAAATTATCTTTCTTGGATCATATGACCGAATTATTTAGCCATCCAATACAGGCGCAAAAAAAACTTATCCTGGTTGGCGATTTAAATGTAGCTCCTTTAGAACACGATGTGTGGTCCCATAAGCAATTACTTAAAGTAGTTAGTCACACACCTATTGAGGTAACAAAGCTTTCTAACCTACAAAAAACTCTAAACTGGTATGATGCTAATAGATTTTTTATACCCAAAGACCAAAAGCTATATAGTTGGTGGAGTTATCGTAACCGTGATTGGCGTAAATCCGATCGCGGAAGACGTTTAGACCATATCTGGTTTACTCCACAGCTTTTTGATAATTTAAAAAACGCTTATATTTTAAAAAATGCTCGCGACTGGATTTTACCTTCAGATCACGTACCTGTAATAGCTGAATTTAAAATATAATATATAATTACTTAGATTTTTAGATCATTGCCTATCTTTTATTGAATAATTCCAAAAAATGTTGGGGTAATAAAATTAATAATACTCTCAAAAGTATCAGCGTAAATCCATTTACAATCGTCAAAGTGATATTCTACATCATTATAAATAGATAATTTATTATCACTAAAACTATCTGCTAATGAGATGTTATGCGGTAGTAAAATTTCTTCGTTTTTTTGATTCATCATTATAAAATCTTGATTCGTGAGATGTGCATTATTTTTCTTTTCCTCATATAAAGAAGATATTGTATATTTATTACTATAAGTGGGAAACATAAGGTATATATCTGAAAAATTTAGGTTAATATTTTCCTCGTATAAATATGGTGCTTCTTGTTCTATATTATCTTGAACGATGTAGGAAGATGAGAGATACTCAAGATCATTGATGTTGCATATATCGTCGCTTATCGCTTTACTGCTATTTGTAGCTTGTAGTTCTAATCTTAATGAAGAAGTTAAAGAAATGTTTTTTTCAGAGTTAGTATAGTCTATATGTGGAGATGGTATTTGTTTTAAAATTTGTTCAGTTTCTAATGTATCAAGATGTACGGGTAGTAGTTGTATACTATCACGTATTGCTTTTGTTAAGGTTCCAATTCTTGCCATTTACCGTTCCTTTAACTGTTTAGTGGTTAATACTATTTTTATTGTATAGTAAATTGATTTGAACTTGAGGACACAGTTAGCTCAAAGCTTTCATACTATTTGTAGGTTTTGTTCTATCTTAGACCTACTACCAAATACAACTTAATTTACTATAGCGGTTAAATGTTATAGTTTAAATTAGTATTTAATAATAAAAATTATCTTCAACATATACCCTTAAATAATTTTATGCAACTAATTATATTACATTTTGTAATAAATAGTTAATATGGTGTGATGAAATGTATTATATCAGTGAGCCGACCTTTAATTTTCAGAATCCGTTTGATGGTGGGCCAAAGGGTGGGGGGAACCCTCCTCCAACAGGACCTTCAGGTGGTGGAGGGTGGACTCCGCCCTCAGGCTATGGAGGAGGATGGGGAAGTTTTTGGCAGGCAGCAAGTGATTATATGAAGTTTGGCACGGCAAAACCACTTAGTCCCTTCATGCAAACTATGATGGATTATAAGCCAGCATATAATCAGTTGTATAAATAGCAAATAATACAATCTATAGTTGTATAAGTTCTAAGTATTGCAATCAAATATTATATATGTTACAAAGCAATTAATATTATTAATTAAGCATAGACTTTTTGTAATAATTATATTATATAAGTTTAAAATCTGGATTTTTAGTTACAAATTAATATGAGTCTATAAATGAAAAAACTAAATAAAAAATTTATCATTTGTTTAATGATAATTTTAGGTGGGTACAGCTATTACTATTATCAAAGTGGAGTTTTATATTTAACGTTAAATGATGGGAAAACTAAAGTACAGATTCCAAGAGAAATTGTAAGAGATGAGGATTGTACTAAATATAAAATATGGTTTGAAAAACATTTTACTCCGATGATGGCAAGATCAAATCGGTGTCCATGGGCTAAAGTAAAAGGTGCAATTGCAGAATTTGTACTAAATGGAGTTAACTTCTACATTCCAAGAGAATATTTATGGCAAAATTCTAGAGAACCAGATGGAGAAGTGGAATCTATTAATTTAATGTTTAAATATCCAGAAATGACTTCTGCAACTGGAGGAGAAGCAAATAGAGATTATAATGTGAGGGTATCTCTTGAATCTACGTATCAACGAGTCAACTGTAGGGAAGAGAATA
>NZ_CP009217.1_2
TATGTGATCAAGTAGGTCAAGAGAAATACGAACATAATACTGGTATAGATTGGAATAATAAAAATAATAAACCAAATATCATAAAAAAATTATATGAATTACCAAAAGAAAATTTAACAGCTTATGAAATTAATAACAAGCATGATTTTTTAATTAAAGGGGATCCTTTAAGACCTGATTATTGGCTTGATTGTGATGGAGGAAAATATGGGCCAAATTTTCATCCACATTGCGAAACCTATACTAATTATAATAATAAGTTCTATTTAAACTATTTTTTTAGTCGCCATTTTTTATTAGAAAAACATGATGATGTTAAAGCAAAAATATTAGAAAAAATAAACCAATTTCAACAAACACCAAGTTTATAGGTATAAAAATGAAAGAGCAATTTAATATTAATAAAATTACAGAATACAAAGAAAAATTAGAGCCTTATTTTATAAAAGTTAGAGATGAAAAACCTTTATCTTCTCAAGAAGTGGCAGCTTCAACTAAAATTGTGAATGAATATTATAATTATTTAGCAAATAGCGGTATTGCTTACGGAGGTCTTGCCAGAGATGTTGTAAATAATCATGGTTCTTTTGCAGGGCTAGCGAATAATCATTTAGAACATAGGGCTCTTCAAGAAGGAAAATCTATTGAGCAAATAGCGAATATTAAAAATAACATAAGAGTTGCATTGGCATATAATGATGCAAATCTAAGATCTGATAATAAAGAATCAATTAATGGACTTATAGGATATAATAAAATCGCCAATTATCACTATGATGCATTTGAAAAGCAAGGTTTAAGCAAATATGCGTGGGGAGGAACATTTTTTGAAGAATTTGCAGGAAGCGGCTCATGGATGGATTTAGGAGGATATGATAAATCGATAGATGTAAAACAGATAGATTTATTTAAAGCGGTATTAAATAATCAGTATTCTAACGGGGTGAGCGCCCATGAATGTATAAAAACTCTTTATAATATACCTATTGACCATTTTGGTGATTCCATAGCTGCTTCAGTATATAGAACTGTCATATCATCCGAACGAGTCTATAACCTTCTCCAAAAAACACATAACGGCTATTATGCCCCTGATGGTCACCTGTATGATTATAAGGAATATAAGACGCAAGTATTAGATAAAATGTTCATGAAACCAGCAGGAAACGATCATAATAATTTGGGTAATACGAACCTAGAACATCTGATGGCGGCAGTTGGGCTGGATTGGAATATATTATTTGAGGCGCAGGATAGGCAGACTGTGGCGAATATGCAGAATTTGGAGATGCTGCGGAATGGTCCAAATAGTTGGTGGAAGGATAAAGAAGGGGGAAGTAAAGGGCCAAGCTTTAATTTTCAGAATCCGTTTGATGGTGGGCCAAAGGGTGGGGGGAACCCTCCTCCAACAGGACCTTCAGGTGGTGGAGGGTGGACTCCGCCCTCAGGCTATGGAGGAGGATGGGGAAGTTTTTGGCAGGCAGCAAGTGATTATATGAAGTTTAGCACGGCAAAACCACTTAGTCCCTTCATGCAAACTATGATGGATTATAAGCCAGCATATAATCAGTTGTATGAAACTAAGCCATCTTTTCTATCGGAACCTAGCAAGTTTCAAGCTCCAACTGTTGGTAGTTATATCAGTGAGCCAAGCTTTTTATACGGTAATAATGAATATAATAATGAGTTATCGCAAGCAAGAAGCAGTTTTAAAAATCAATTAAAGAGTTGTTTGGGTAATAGCTATTGCACCGATGATTTACGTACGATAATGAACCGGGCAGTGAGTGGTGTATCTGACATGTTAGCTAGATATGCTATTACATCTGAATTAAGGAGAGAAGCAGGGTGGGGAGGAGGAAACTATGAGGAAAACCCTGGGTGGCTTGTTAGAGCAGGAATGGAGCATCAGAAATATGCATTAGGAAAGTGGACGCATCAGTTACGTAAAGATTTAGGCTATGCAGCTTCACATGTCAGCCCGCTAGTATTTGATTTAGCAGGAGATGGAATCAAGTTATACCCCTACACCCAAGGTGTATATTTTGATATAGATAATGATGGTTTTGCTGAGAAAATAGGGTGGGCATCTACTGAAGATGGGCAATTAGGCAGGGACTTAAATAGAAATGGTAAAATAGATGATATCACGGAACTATTTGGAGATGATTTAATATCTGCGTATTATAAGCTTTCGCTGCTTGATAGCAATAATGATAAAGTGATAGATCAAAAAGACGAGAAGTTTAATGAACTCTTAATGTGGCAGGATAAGAATTTAAATGGCAGGAGTGAACCTGAAGAACTAAATACTTTAAAACAGTTTGGCATAAAATCAATTTCTTTAGAAACCAAACCAGATGATCGCATCATTGAGGGAAACACTATTACTGAGACCTCAAGTTTTACCTATGAAGATGGCAGAACTTTTGAAGTTGCGGATGTGCATTACCATAATGATGATATGGATTCCTGGTATAAGGGAAAAGCAATCAAAGCTTCAGAGAGGGAAGATAAATTCGGTGATGAAATAGAAAAATTTAGAACGGAAGTGGCTAAAGCTTTAAATGAAGAAGCGCATAAACGCGAAGGAAAAGCTTCAAGTGAAGATTGGATTGCTATAACTCTTAAAGTAAAGGTTGAAGAATTTGTAACAAATTATAAGAAGCGCTATGATAAAGTGATGGATGAACTAGGTATTGATATAAATCAAGGCTATAGAAATAAGCTAGTGAATCATAGGCAGGAACAAGAGGGTAAAATTAAGAGCGTGCTTAAGGCGCAAAATGTTAAATACGCAGCAGAATTTGATAAAATGGAAGAGGAAATAATTGCAGAAATTAATAATAAAATTAAAGCAGAACAAGAGGCAATAAGTTCAAAATATCAGCAGAGCTATAATGCGGAGTATGAGCAGTTACTTGCAAATATAAATGCACAGTTACAAGTGGCAAATCAGGCTTCAGGTAATCATTTGATGAATCATTTTCAAGCACAGACGCATCAATATAATCAGGGTATTATGCAGCAACAGTATAACGAAGCTATCAATAGAGCAAGAGATGATAATTATGCTCGTTTTGAAAAAGAGTTAGAGATAAAAACAGCAGAATTAAAGAATAAATATGTTGATCTGATTCAGCTTGAGCAAGATCAAGTTGGTAAAAAATATGGGGCAGAGCATAAAATAAAAGTTATGGCATTAAGGGAAAATCTGCAGCAATCGCATTCACGAGAGGCGGATGAGCTGTTATAGTCAATTAAGTTGAGAATAGCATAGAGAAGCCATAATCAATAGCATCGCTAAGGTTATTAAAATTAGTAATGATAGGTTTGATTTTAGCTTTTAAATGAGCCCAATATTTTTCAATTGGGTTGAGATCAGGAGAGTAAGGTGGTAAGAATAAAAGTTTACAGCCTATATCTTCTATTAAATTCCTAGTTCTAGCTGACTTATGGAACGTTGCATTATCAAGTATTACAACTTGACCAAATCTTAGTTCGGGCACCAAACACTGACTAACCCACTCGTTAAAAACTTCTGTATTACATGTGCCCTTGAAACACATTGGCGCAATAATTTTCTTCCCAACCTTACCTGCAATAAAGCTTTCTCAATCATGTTTTTTACCTGAGATATCACCATAAACTTTACTTCCTCTGAGACTGTATCCCCAAGAATAGTACAAATAGCTATCAATTCCACTCTCATCAATATAAACTATATCTTCCGCTTTATAGTTTGCGATAGCTGCCAAAAATAATTGCCGTTTTGCTTCATCCCGTTCACGATAGAGTGTGGTCTTTTTTTTCGTGTGATCCCCAAAGTCTTGAATGCCAAACAGATAGCAGCTGTAGACACATTAAAAACCTTTGCAAAATCAGATAATAGCCAATTGCTGTTTTTAGACACCTCGTTTAATAATTTGATTGGATCAAGCTTCTTCCATGGCTTAGCTGCTCGTGTGGCTGCTAAATTCCCGGATTTCGATCTCGATAACCATCTATAAATTGTTCTTTCACCTATGCCAAAAATTCTTGCAGCTTCTTCTCTGGTATAACCTTTATTAACATAGTGAATTACTTTTTTACGTAAATCTAAGGAATATGCCATTGCTTCTACTGTTTTGGGTTTATGAGCTTTTTAATATATCATATATCATGTCTTTATCAACTTAATTTACTATACCAGAAGCAACAAAGCTTTATGATGATATAGCTGGAGAACAAAGCTACCCTTGGAATAATACATATGCAGAGAAAATTCTTAATCAATCTAATCAGAAAAATTCAAGATGCATAATTGCTTAATTTATTACATAATTTCTTTTATTTAATCTCAAATATACAGGACAATAAAATGGTTAGAAAAAACTCAATAGCTAGTCTAGAACAATTTAGTAATATAAATTTTAATCTTTTTGAGGCGCTCCAACGATGTAATAACAAAAAACAAAAAAAAGATATTGTTCTCTACCTTATGAATGATAGTAAACGTATTTCAGAAGTGAACCCAAAAAATTCTCTAAATATTTTGCACCATATAGCATTAAACAGTCATCCCATCATAGAGAATTTATTAATAGAAATTGAAAATCTTTTTACTCTCGAAGATTTATCATTATACCAAAGCCAAAGTAATAGTGAGTATAATACCCCTTTAATGTTAGCTCTTTCTAAATTTCACTATTCTACTGCTATATCTTTAATTAGTTCACAACTTAGACTGTTAAAAAAATTTGAAAATCAAAGACCACCACTATCTTTTGATATAAAAATGACTGTAAATGCTCAAAATCATCTAGGAGAAACACCATTACACCGTGCAGTACATGCCTTTAATATAGTACACTCCTTGAATGCTGATAAAAATGTGGCTACTTTGCTAGATATTTTATTATGCTATGGGGCTAATCCAAATATTTTTGACAATAATGGCAATACTTCTGTACATAGTGTGGCGCTTGTAACAATTTTTGACCAGGAAACACAAAAATCAATAGTAAATAGTTCTCCTACTAATAATAAAAATGCTATTGCAGTTTTAAAAAAGCTTAAAATGCATGGAGCTGACCTAATGGCACGAAACAATGATAATAAAACTGTTTTTAATCTTCTACCTGACGCTACTGCTTTTGCAAATTATACTAGAAAACAATATGAATCAAGTTGGACAGCCATAGAAACTGAAAAAATGATTAAATATGATGATACAGTCAATAACTATAAACCGAATTTTCCCAAAGCTTATACTACACATCTTACTAAACATAATAATTTTACGCTAAAAACTAATATAAATAAACGTAATGGCGATTCACGTTGTATAATGATGTAAAAATCTTAATTTAACCCGAGCATCCGTAATAAAAGTCAATATAAAAAATACCAATAAAGTTAAGTATATTTCCAATGATTATTATTTTTAATCAAGGTGTGCATAAAAGCAAGCAGTTTACGCATAACAGCTACTAAAGCAACTTTAGGAGGTTTATGATTAACTATTAATCTGTCATAGAAGCTTTTTATTGTTTTATTACATCTTAAAGAAGCTACAGCAGCCATATATAATACTTTACGCAAGTTGCTTCTGCCCGAATAAATTCCTCTTTTACCATTATAACTCCCACTATCACGGGCAAATGGCGCTATGCCTACTAAAGAAGTAAGTTTTCTAAAATCAATTATTCCTATCTCAGGAAGTTCACAAACAACTTTGGTGGCAAGAATAATTCCAACTCCAGGAATGGAAGTTAATTTAATAATTTTATCTTTTATTACTGGATTTTGACTACATTCTGCAATGTTACTATTAACTGTGGTTAATTCATGAGTAAGATAATCAATATGTTTTTCTAGAGACTTACTTATTAACTCATTTGTTTCAGTTTCTAAGCGATTAATTTCTTGATTTTTAAAGTTAATTAATTGTTCTCTTCTTTTGAGCAAATTATGTAGTATATTCTGAGCTTCTGTGTTATGACAGGTTTTCGCTTCTAAAGAAAAGGTTGTAGCATAATCATAGATTAATTTACTATCTAGTTTATCCGTCTTAGCAAATAGTCCTTTAGCCCTGGCAAAAGCACGTACTTTATTAGGATGAACGGTAGTAAAATTTATTTGAAATTCTTTTAAGAAACTTCTCAAATGTACTTCATACCCTCCTGTCGGTTCAAATACTAAAATTAGGTCAGTAAGTTTAGTATAATGTTTATTAAGCTGAGTTATCAGCGCAGTAAAGCCTGAAAGGTTGTTATTTAGAATAAAAGATTTATCAATAGCTGGTAGATAAAGTTGCAAAGATTTTTTCCCTATATCAACTCCAATATAAGTTGCCATATTATACCTCATCTTTTATAATATTATTTACATATGCTACATGTTCATACAGAAGGTTGATACCTTACGACATCCGTTCGTAGTCATATTTATTAGGATGGGTCTAGGCTCAGGTTCGAAGTATAACTTCATCTATGTTTACAGTTTACCCATCCTACCAACTATATAATTGATCAGATTATACTTATTTTGGCAACTCTTATTGTATGATCTATGATTAGACTTCTTTATACCTAAATCATGCTTCAGGACAAGAAAGTTTAAGATATAGTTTGTTCAATTGGATTAGCAGATAGGAATGATAAGAGAAACCTACTTTTTGCTAGGTTAGCGAAGAGTAACGCATATACTAATTCAAATTAATAAACTATAGTCGATAATATAAGATATACTCTGTGTGGTACCAGATAGGCACGAAAAGCCAGGCCTACTCATTGCTAGGTAAGCAATGAGTAACGCATATTATAAGTCAAATCAAAAAACTATATAAGATATACTCTTTTTTGTCATTACCTTCTCCGTGAATGACAAGTGACACATAACGTTTTACTTAATAGCACTATCAATAATATTCTGAGATTCTATATTATTTACTACCTTATCATTTAAAAGAAAATGAGCATTCTTTAAATCATTACCTATTTCTTCTGCTCTACCCCCCAAAACCTTCATTAAAAATTGTTCTACTAAAGCATAGTAAGATAATCTATTACCCGGTTTTACAAATCCATGTCCTTCATCTTCATATAAAGCATAAATTACTGGTATATTTTTATCTCGCATTACTTTAACTATCTGATCAGATTCTTCTTTTTTAACTCTGGGATCATGTGCTCCCTGTGCTATAAATAATGGCTTTTTAATCTTAGAAGCAAAAGTTAGTGGTGATATCTGTTTTAGGTTCTCTATTTCTTTTTCACTATCCCAAGGCCCTATTCTTTTCTTAAAAGTGCTAATAATAGGTTTCCAGTAAGGTGGCACACTCTTAATTAAAGTAATAAGATTAGAAGGGCCCACAATATCAACCCCACAAGCAAATATATCTGGCGTCATAGTTAAGCCAACTAAGGTAGCATAACCCCCATAACTTCCTCCCATAATAGCAACTTTTTGTGGATCAGCTATTTTACTATCTATAGCCCAATTCACTGCATCTATTAGATCATTATGCATTTTACGTCCCCACTCCATATTTCCAGCATTAGTAAAATCTTTACCAAAACCAGTAGAGCCTCGAAAGTTTACACTGAGAACTGCATATCCACGATTTGCCAACCACTGATGGATAGTATTTAGTCCCCAACTATCCCTTGCCCATGGACCTCCATGAACTAATAATACTAAAGGTAATGGCTTAGTTGGACAAAACTTATTTTTCAACTCTATATCAGCAGGAAGTGTAATATAGCTAACTAAATCTAGACTATCCCTAGATTTAATAATAATAGGATGCATATTAGCAAGTTTATATTGCTCTAAATTTTTTCTATTACTAAATAAAAAATCAGCTTTTCTAGTATTTCTATCATATATGTAATATTGCACAGGAGTAGTATCATTAGAATAAGCAACAAGCCATTTTTGATCATCTAAGGTACGAGTATTAATATTTAATTCCCCAGTATTCAGGAGTTTTAAATACTCAATATCATTTTTAATTGAACTATCTAATATATTATAAATAGCTTTATCATAATTTACTTCTACAGCTTGTATTGTTTTTTTGGTGGGATGAGAGGTAAATACCGCAATATCAGCCCTTTTATCTTCAGCAATGATCTTATATTTGCGTGTTTTTAGATCTAATGACTTCAACACTGCTGTATTGCTTTCTCTACTATCTAATAAATAGATAACAAGACCTGTATTATCAAATCCTATAATTCTTGTATTCGATGAATCTTCTAGAGATACATGCATAAAAGAAAGCCATTGATTATCTTGAAATTCGTAATATTCATCGCTTCCATCTTCATTACTAAGTATGGCAAAACGTACATTTAAGTCATCATCCACTATAAATGAAGAAAATTTATTATTTTCCATTATAAGTTCTTTAGTATTATCTAAAAGATTTACCTTATAAATATCAAAGTACCTTTTATCCCGATTATTCATTCCAATTAATATTGCATTAGGTACCCTCTCACTTATTCCATATACTAAAGCCCTAACCCCTTCTTCAGGAGTAATAAGAGTAATCTCTCCTGATTTTAAACTAAGAGAATATATACGAAAATTTTCATCTCCTTTATTATCTTGCATGTAAATAATATGCTCTCCATCAAAAGTCCAATAATAACCTTGAACTCCTCTATTTCTATCATCTGTTACTGGTTTTACTTTGGATAAATTATTACTTGGTCCAACCCAAATATTCAATACTCCATCTTTGGGAGCTAAATAGCTTATATACTGACCATCTGGACTTAAAGTAACTAAAGTCTTATCTGGATTATCAAATAAAACTTTACGCGGAATAATAGGATTATTAGGACTATTAGTTGAAGCAAAGGATATATAAGGCATACAAACAATTATTAATATTAAAATATTAAAAATAACAGATATCATTTTTAATAACAACTCCATATATTGAAAAATAGTAAGGATAAAAAGGTATAATAGTAAAAATATTTGAATTTGAGTACAATATCACCTGTGGCTCACCTAGCAATTATTAGGCTTTGCCCCTAGATTTTTAGCTCAAAGATCAACTGTTTTTACTATAATCATAAAATATAAAAAGTCCATAATTTTTAGCAGTTAGAAATTTATGCAAAACTACTGTTATAAATATAATCTTTTGATTTACTTGTATCCCTTTTTCACATAGGATGCTTTATTGAATAAATAAGTAACTAATTAATTATATCTTGAGTTTTTGAATGCATAAATATGGATTATCAATGATATTTAACAAGCTATCGCGTAGATCTTTTTTTAAGAAAACCGTAGGCACTACATTTGGTATTCTTGGCACAATATGCCCAAATAGTTCAACAACACTCGCTTATGCAGGAACTCTAACCAAGGAAGAGCGAGATGCTATGACCCCAGAACAAATTATTGAGCGATTAAAGCAAGGGAATTTACGATTTCGTACCGGAAAATCACATAGTCACAGCTATTGGCTAGAACAAAAACGTGTTAGTCAGCAAGAACAATATCCCTCTACTATAATTCTAAGCTGTATTGATTCTAGGGCACCAGCTGAATTATTATTTGATACAGGCATTGCTGAAGTATTTAATACTAGAATTGCAGGTAATGTAGTGAATAATGATATTCTGGGTAGTTTAGAATTTGCCTGCGCAATTGCTGGCGTAAAGGTAATTCTTGTAATGGGACATAGTAAATGTGGGGCAATCAAAGGTGCTATTGATGGTGTTAAGTTAGGACATCTTACAGAATTGTTAGATAATATTAAGCCTGCAATTCAAAAAACAAACTATTCAGGAGAACGTACTGGAAATAATGAAGAGTTTGTTGATTGTGTGGCTAGAACTAATATAATACTTTCTATGGAAAATATAAAAAAGAGTAGTATAATTAGTAATCTTATCCAAGATAAAAAAGTGGTAATAGCAGGCGCTATATACAATCTTCATGAAGGCAAAGTTGAATTCCTAACATAACTTTATTATGATCTGTTATAAGATTATATAGCATTATATCTTCTCTTCTTATGTGATCATACAACTACCTAAGTAATTATAATTATAATCATTAACTATTCTTTGAAAATTGTAGAGTATAATTTATTACTGTAATAGTAAAAATGTGAGGAACCCTCTTATGTCGCTTGAAGATGAGTTATTTACAAAATTTAATGAAAATATATTTAAAATTGCTAATGATACAGATCAATTATTACAAAAACTCTTTCAACAAAACCTTCTTCAAAAGAATAAGACAGAGGAATTAGCGCTTATCAAAAGAGAAACTAAGGCTCAAGTCGCAAAAGAAATAACTAATTTATTGAATAAGGAAAATATCCATTTACAATTGTTTTATAATAGTAAAGAGTCAAAATTTAAACTAGCTATAGCTGATAATGATTATAAGAATTTGATAACAGAACTTATAAACAATAGTCAAACTTTTCCTCTAGATATATTAACTAACTTATCAAATAATAAATTGTTAAATAGTAGTATAAAACAAATAGATAATATAGAAAATGAATTAGAAAAGCAATTTGAATTAATGGAAAAACATATTAATCATGCTATAGACATATATAATAAAGATAAATTTCAAAAACATTTTGTAGAAACTATCAATATCTCAGCTGCAGTTCTTATGTCATTAATAGGAATTACTGCATTTACTATCTGTACAGCCGCACTTACAATTAGTATCTCAGCAGAAATAGTTACCACAGGAGGGGTAGTAGGAGTATTATTAAGTGTTATTGGTAGTAATTTGAATTTAGAAGCTATATTAAGCTTTCCCTCAGCAGAAAACATAAATAATATTTCTTCCCTCTCTGCAGTTGGATTAATAATTATGAGCGTTTTTGATATAAAACAGCAAGCTGTAAATGAGTATGCCCTAGAGAAATTCAATAAAGAATATACTCATTTTTTAAATAGCATGGAGTCTATAGCTCAAAATTTATTCAATACTAGTAATGATTTAATTAAAGAATATGGTTATTTATCTAATCTTATCCCTAATAATAAATACAACTCCCAAATAATAAGTTAAAAAGTTATACATCTATAATAGCAATTTAGGGTAATAGCTTCTTAGATACTACCTTAGAGCAAGTTTTAATAACACTTAGCGTGTATATATCATTTTGACCAAAGAATGTTTTCGCTGCATCATATGAATGCTTTTCAAACAAAATTTTTATAAAAAGAGAACTAAAATCCTTTCCAGTTATATTATACCCTTCATATAATTTTCTAGACCCCTTTAATATTGTACTAGAGATAGAGTATATTATAGTAAATTAAGTTGATAAAGACATGATATATGATATATTAAAAAGCTCATAAACCCAAAACAGTAGAAGCAATGGCATATTCCTTAGATTTACGTAAAAAAGTAATTCACTATGTTAATAAAGGTTATACCAGAGAAGAAGCTGCAAGAATTTTTGGCATAGGTGAAAGAACAATTTATAGATGGTTATCGAGATCGAAATCCGGGAATTTAGCAGCCACACGAGCAGCTAAGCCATGGAAGAAGCTTGATCCAATCAAATTATTAAACGAGGTGTCTAAAAACAGCAATTGGCTATTATCTGATTTTGCAAAGGTTTTTAATGTGTCTACAGCTGCTATCTGTTTGGCATTCAAGACTTTGGGGATCACACGAAAAAAAAGACCACACTCTATCGTGAACGGGATGAAGCAAAACGGCAATTATTTTTGGCAGCTATCGCAAACTATAAAGCGGAAGATATAGTTTATATTGATGAGAGTGGAATTGATAGCTATTTGTACTATTCTTGGGGATACAGTCTCAGAGGAAGTAAAGTTTATGGTGATATCTCAGGTAAAAAACATGATCGAGAAAGCTTTATTGCAGGTAAGGTTGGGAAGAAAATTATTGCGCCAATGTGTTTCAAGGGCACATGTAATACAGAAGTTTTTAACGAGTGGGTTAGTCAGTGTTTGGTGCCCGAACTAAGATTTGGTCAAGTTGTAATACTTGATAATGCAACGTTCCATAAGTCAGCTAGAACTAGGAATTTAATAGAAGATATAGGCTGTAAACTTTTATTCTTACCACCTTACTCTCCTGATCTCAACCCAATTGAAAAATATTGGGCTCATTTAAAAGCTAAAATCAAACCTATCATTACTAATTTTAATAACCTTAGCGATGCTATTGATTATGGCTTCTCTATGCTATTCTCAACTTAATTGACTATACTTTATAGTTGGGACCAGCCAATTCTTTTGTCATAATCTTATTAAGCATAGCCCCACCTTCGTATATAGCATCAAATACTACATTTTGTTCTTGTGGTTTGTACATACAAATATCTTGAGGCATATCTGAATTATAATAAAAATTCTTAACATCAGATTCAACTTTTAATACAAATTTTTGGGGGATAGTACTAAGCATTGCAGATGATACTTCTACTACATGTGCAACTATTATATTTTTTGCCAAAGGTGTGTTTGTGAACGTAGATTGCAATAGTTGCTTTATTCCTGTATGCATCAATAAACCTAAAAACACTGACTTACCACAGGATATCAAGTTTGATGCTATATCCGTAACAAAATCTTCGGTATTAAAAGTATCAAACTTATATTCTAGCATAGAGATAGCTGTATAAGTTAACACTCCTTGTACATAATATTTTGTGTTATGTACCAAACTTTGCTTTGACTGATAGCATAACGCTCCCATAACCACCACTACAGAAGAACATATAATTTTTTTATATGAAATAGTAAAATAATTTTCTGTTTCATTTATATCTGACGGTATGAATATGTACTGTTCATGAGGAAAACATTTATCATCCGGAGCACGAAAAAATGTTGTATTACTCCCTACAACCTGCTTAGTGGATTCGATCATAGAAATATATTGATCATTAACTATAAATGGTATTGAAGTTAACGCAAGAGATTCTAGTAAAGATTTATGGTACGAGATACTCAATGTATTTTTCATAATGTACTTATCAAAAGGGTCATCAATACGAGATGTTAGTATTAATATATGCATTAATTGTGTTGTTTCTTCATTTGCTAATAAATCCAAAAGCCTTGATTTTCCAGAAGATATCAAACCTGCTGATATGTCTATGGTAAAAGTTACATCATCCAAGTACTGATCATTCAATATAATAGTATTACCTGATGCTGCATTGGAAGCTGAAACATTACAAACACATTCATGATTGATAGTTGATGATGTGAATATGTATTGTTCATGAGAAAAACATTTATCAACTGGAACAAGAAGAGATGTTGTATTGCTCCCTATAACATCTTTAGTAGATTCGGTTATATAAATGCACTTATCGTTAACCACAAATGGTAATGGCACTAATGCAAAAGATTCTAGTGGATATTGGTTACCTGTGGTATTATAAGAAAAACTGTCATCGATAAAATTAGTTAACATACACAATACTATTAATCAATTTATTATAAACCCGTATTACCCTTATTCCTGTATTCTTGGACATGAGCCTTTAAAAAAGATATAACGTTCCACCTTTTGAGGATTAGAATAATATTCATTTTGATAACTTTATTATTTAATATATTCTCTACATAATAAATATTAAATAATATTTATATATATAAATGTCAATCAATATTATTTTATTAATAATTATTTTGTTAAATATTATTTTCTTAATATTTATTTTACTTATACATAAATATAGTAAAGTATAGTAAATTAAAGGTGAGGAATAAATATAAGGAGTAAGTTTATATATATTACAACTTAATTTACTACATATCTTTCTTAGTTATATAATAAAAATTATAAAATAGTATAATAGTTTAATAGTAAATTGAGTATAAAATATATGAGCCATTCTAAACGATATAGTTTTTTCAGCTTCCTTAGCAGATAAGAATGATAAGAAAAACCTACTTTTTGCTAGGTTAGTGAAGAATGACACATATGCTAATTCGAATCAAGAAACTATTGGTAGTACTATTTCTGTAGAAATACAGCTAGCATAAGAAACTTTAACGAACAATCTGTAATAATATAGGAAAGTAAATGGATATTTTTAATCAAATCTTTTCTCTATTTCAGATAGATAAATCAGTGATTTATAGTCATTTACGAAATATTTTTAAGCAAGAAGAATTAAATAAAGAATCAACTGTTACAAAATTTGCAATAATTCAAATTGAAAGAAATCATCATAAAGACAATATTAATTACTAGATTTATCTATTTCTTCCCATGCAGTGCGCATCATGATAATATCTTTTAGCAATTCTTCTACTAGATCTATATTATTATCTTTATAAATAGATAATATTTTGATTGAAAGAGAAGTGTAATAGTTATGCAAGACTTTAGCTATTTCTCCTCCTTTATCAAAATCAATGCTATTATGTAAAGCAGTAATAATAGAGGTGGTTTTCATCATCATATTATAATGTATTTCTAAATTAGAATTTTTTAAGGCATCTATAGATTGTTTTATAAACTTTTCCATACTATTATACAACATTACAACTTGCGTTGTTTTTTTGATATTACTATACTGAACAGTTTGATATTTATTTATTAGATGACTATTATGCATATTATCTCCAATTTATATAAATCTAAAAATTTATTATCTTGCTGCTAACCGTTTTGATGTTTCATCATTATCAAGGAATTTTAGTACTGAATTTACCTTTGCAATTGAGCCTTCTACCTTTGCAAAATTTTCTAAAAGTTCTATTTTACGGCGCTCTAATTTCTCCTGTAGCCTCTTTCTTTCTTCTTTATTAAAAATGTTATTTTTTTCTAGGTTTTGTATTTCCTCTTTAGCAAGGCTGTTATAACCAGCTTTTATAATAGGTTTGGTATGTGTTTGTAATTGATACATAATCCCCTGAGAATAATTGATATTTGTTTGATCAGGATTATGTCCACCATGATAATTTATAGCTAAGCCTGATAAATCGGTATGATCCATAGCACGTAAACTAAACCCAAATGCTGTATTTTCAGCTTCTAAGTTAACAATATTAGGATTATTAAAAAAAATCTTCCCCTGATCAAGTATAGTAAAAGAAGAACCTCTTTTAGGGCGTAATTGTAGCATATATAAATTATTATCTTGTATTACTTTTGCTGAAACAGGCGTGTCGGTAAGAGCATTGATGGAATCCGCTATCTCGCGTATATTCTTGCCAGCTGTAAGAGTAATATATATATTATTAATTTTAAATATTCCAGCTAGATATTTATCTGGTTCGGGAGTAGACGATACTATGCTTTCTGTATCACTTATAAAACCTTTACTATTTAGTATAGTTAAAACATGGGGTTTATTATTTTGATAGCTGGCTGTTACTGATCCGGGGGCTAATTTATATTTTACACTTGCCTTAGGGTTATTTAAAAAAATCTTATTTGGATCATCTACAGTAAATGAACGTAACCTATTTTTAGGTTGTAATTCTAGCCTATAAGACTTCCCCTCTTGTTTGACTACTGCTGAAACATTTGATACAAGATTATTAATAGAGTTTGCTATATCCCGTATACTATTGCCAGCACTAAGAGTAATATCTATATTATTAATTTTAAATGTTCCAGCTAGATATTTATCTGCTGTAGGGTTAGAGAATACTACGCTTTCCTTATCACTTGTAAAGTGTTTAGTAGTTAATTCAGAGATAGTATTAGTTTTAATCATATTGATATCTAATTTTGTTATTGAAGTATCTTTAGCAGCATCTCGTAGGGAAAATTTACTATTTGTACTACTATATTCCATTGTAAATAGTCTGCGTACATCTTCTATGTTTTCTTTTAGGGCGTTTCTAAGGATTTTTTCGTCTGTTAGATGAAGCCCACCATCTACTTTTATAGATATAGTAGGAGAATTCTTATGAGATTTTGGCAAAGAAGGGTCATAGTTCGAGTTGTTAATCTCTACATCTTGTGGATCTATAAGATATTTTATACCTAGAGAATCAAGAGAAGTGTATTTTGTTTCTCCTAACCATAAAAAATTAGTATTTACCAATGATTTTATATTGTTAATAATATTATTTAATATACGATCTCCTCCAAGAGGAGAAATATCACTATATTGAGAGGTCTCTTCATCTCTCTGATTCATTTCTTCATAAAATATTATTAGAGCATTAAAACAATGAATGAATTCTTTTACAGAATCTACAATAGCGTCTGTATCAGAGCTTATATTTACCTTAATTTCTGTATCTGTAAAAGTACTTTGATGTAAAGTAATTTTTAATCCTTCTACCAAATCTTCTATCACATTACTCGATCTAGAAATTTCATTGCCATCAAAATTAAAAGTTGTGTCTTGTGCTGCTATATTAGCCCACGTAATGTTAGAACTCTCAAAAAAAACATGATTATCATCCGTATAGATAAAAGCATTTTGAATTCCTTCATCTAGCGATGTAATACTTAATTGATAATCATCTTCTTTAAGTTTTAATATGGAAGCTTTGACTTTTGCATTTTGAGAATTATTTATTGCCTTGGCAATTGTTTCTAAAGAATCTCCTTCATTAATCGTAATATCAATGCCATTAATTTGGAAGGTGCCTGCTGTGAACTGTCCTGATATTGGCGTAGCGCTTACAACAGAGGATATTCTATCATGAAATCCTTTAGCTGAGCTTACTTCTTTTGTTGACAATTTTATATTACTTATAGAAAAATTGTTTATCTCAATATTTACGTTAGGCAATTGCTCAATAGATACATAATTATCAGCATTTATATTCGCATTTGCCGTTAAAGAAATTTTTTTATTTTGAAATATGGTAGAAGAGAGAGGATCATAAAAACTATTTAAAGATCTTTGAAAACCCTCTATTAAGTTTTCAAACCTATGGTAAGCATTTATTTTTTTAGCATTATTACTGATAGTATCATCTATTGCTTTTATAGGTTTTTCGTCATCCTTTAACATAGCCTCTATCATTTTTTGCGAGTCTAGATTACTTGCTACTCCACCTATAACCTGCCTTCCACCTATCTCAGAAAAACTACCAAAATTAACGCTCATATACTTACACTCCTACATGGATATATAGTAAATTAAGTTGTATTTGTGACGAGGACAGATAAAGCGAAGCCTACAAATAGTAGGAGAACTTTAAGCTAATTGCGTCCTCAAGTTCAAATCAATTTACTATAGTTAAGGCTATACCTCTAACTATTTATAATGCATTTATTATAAAACGTAATATATTAAAATTGGATTAATGTGGTGTTTGGGGTTAAAAACATAATTTGTAGGAGGAAGCAAGAGCACAGTAGTATATTTTTGTGCTCTAATTTGAATATCTTAATCTTCAATATCTAAGTTATCATCTTCAAATGATACATCTTCATCAAATGTCAGATCGTCTGCAGGCGCTACGTCAACATCAAATTCAACAAATTCTGTTTCTTCGATAGTATCCATAGCAAGCTCAGAATTTACAAATTCTCCATCTGTACTATCAGTTTTGCCAGTCTTTTGTAAGTTTTGAACAATAGATTCTTCTAGGTGTTGAATGTCTATAGTCCCTTCAGCTATCTCTCTAAGGGCTATTACTGGATATTTATCATTATCTTGTGGTACGGTCATACGTGCTCCAAGCGACACAGCTTTAGCTCTCTTTGCAGCTAATATACATAGTTTAAATCTATTATTGTCTACAACTTCCATGCAGTCTTCTACGGTTACTCTAGCCATTTAAACCCTTCCTTCAATAAACTTTTTTATAAAAGTAATAAATATCAATTATTAAACTATAGCAAATTAAGTTGTATTTGGGACTAGGCAGATAGAGCGAAGCCTACAAATTAGCTTTTTAATTTGCTATAGTAGGAGAGCAAAGAGTAACAACGTCCCAGATTCAAATCAATTTACTATAATACAGAGTTTATATATTATTCTTGATCAGTAGTCTATAGTTTAGTATATAAATTTCTAATTTTAAGTGTTATAGTAAATTAAGTTGATAAAGACATGATATATGATATATTAAAAAGCTCATAAACCCAAAACAGTAGAAGCAATGGCATATTCCTTAGATTTACGTAAAAAAGTAATTCACTATGTTAATAAAGGTTATACCAGAGAAGAAGCTGCAAGAATTTTTGGCATAGGTGAAAGAACAATTTATAGATGGTTATCGAGATCGAAATCCGGGAATTTAGCAGCCACACGAGCAGCTAAGCCATGGAAGAAGCTTGATCCAATCAAATTATTAAACGAGGTGTCTAAAAACAGCAATTGGCTATTATCTGATTTTGCAAAGGTTTTTAATGTGTCTACAGCTGCTATCTGTTTGGCATTCAAGACTTTGGGGATCACACGAAAAAAAAGACCACACTCTATCGTGAACGGGATGAAGCAAAACGGCAATTATTTTTGGCAGCTATCGCAAACTATAAAGCGGAAGATATAGTTTATATTGATGAGAGTGGAATTGATAGCTATTTGTACTATTCTTGGGGATACAGTCTCAGAGGAAGTAAAGTTTATGGTGATATCTCAGGTAAAAAACATGATCGAGAAAGCTTTATTGCAGGTAAGGTTGGGAAGAAAATTATTGCGCCAATGTGTTTCAAGGGCACATGTAATACAGAAGTTTTTAACGAGTGGGTTAGTCAGTGTTTGGTGCCCGAACTAAGATTTGGTCAAGTTGTAATACTTGATAATGCAACGTTCCATAAGTCAGCTAGAACTAGGAATTTAATAGAAGATATAGGCTGTAAACTTTTATTCTTACCACCTTACTCTCCTGATCTCAACCCAATTGAAAAATATTGGGCTCATTTAAAAGCTAAAATCAAACCTATCATTACTAATTTTAATAACCTTAGCGATGCTATTGATTATGGCTTCTCTATGCCATTCTCAACTTAATTGACTATAATTAACCTTAACTAGGTTAAATACCTGCATTCAATTGATTTCTCCTTAAGGGAGAAATAAAAAGGTAATTATAGTAAGTTTTATGATCTGAAGTAATAAGAGCTTATAATACTTGTAACTATATTATAACCATGATATATCGATAAATTAATAAAATATTTAAGGATGGCTGGAGAGAATGCATATATATAGAACTCATAATTGTGGACAATTAACTGTTAAAGATGTTGGCAAAACAGTCAAATTATCTGGATGGGTACATAGAAAGCGTGATCATGGGAATTTGCTTTTTATTGATCTCAGAGACCATTATGGTATAACTCAATGTGTTAGTTCAGCTGAAGAAATACTAAGCAAAATAGATCATATTTCATATGAAAGTGTGATAACTATTACAGGAGAAGTAATAGCGCGCAGTATTGATACAGTTAACCATAATTTAGTTACTGGGGAAATTGAAGTAGAAATTGAGGAGTGTAAATTAGAATCAAGTGCTGATTTACTACCATTACAGGTTAACAATGACCTTGATTTTCCAGAAGATACAAGACTTAAATATCGCTTTTTAGATTTAAGACGTGAAAAAATCCATAACAATATAGTTCTGAGATCAAAAGTCATAAGCTTTATTAGAAAACAGATGGAAGCTCAGGGGTTTATGGAGTTTCAAACACCTATTTTAACGGCAAGCAGTCCTGAGGGAGCAAGGGATTATCTAGTGCCTAGTAGGCTTCATCCAGGGAAATTCTATGCTTTACCTCAAGCTCCTCAACAATTTAAGCAATTATTAATGGTTGCTGGTTTTGATCGCTATTTTCAAATTTCTCCTTGCTTTAGGGACGAAGATGGGCGTGCTGATCGTTCTCCGGGTGAATTTTATCAGTTAGATATAGAAATGTCATTTGTTACACAAGAAGATGTGTTTAGTGCTATAGAACCAGTAATCTATGAAATATTTAAACAATTTTCCTCTAAAGATGTTACTTCATATCCATTTTCACGTATTTCTTATCGTGATGCAATGCTGAAATATGGCAGTGACAAACCTGATTTACGTAACCCATTAATTATTAGTGACGTTACAGAAATTTTTAAAGATGCAGATTTTACCATCTTTAGAGAAAACATTAAAAAAGGATTTATAGTAAGAGCTATACCTGCTCCAAAGGTTGCTCACTTACCACGAAGTTTTTTTGATGGGATGATTACTTTTGCACAGGAGCTTGGTGCACCAGGTCTTGGTTATATTATTTTTAGTGATGATGAAAATGCGAAAGGACCTATTGCCAAATTTTTAACCATAGAGCAATTAAATAAATTAAAGAAAATATCAGGATGCCAAGCTGGAGATGCAGTGTTTTTTGCATGTGATATAGAAAATAATGCGGCAAAGCTAGCTGGTAAAGTAAGGACAAAACTAGCAGAAGAATTGTCCCTAATTGAAGAAAATAGCTTTAAATTATGCTGGATTGTTGATTTTCCTTATTTTGAATGGAATGAAGAAAAAAATATGATAGATTTTAGCCATAATCCTTTCTCAATGCCCAATGGTGGTTTAGAAGCTTTAGAAAATGCTAAAACCAAAGAAGAATTATTAAATATTACAGCTTATCAATATGATATTGTATGTAATGGTATTGAACTTTCTAGTGGAGCTATCCGTAATCATAAGCCTGAATTGATGTATAAAGCATTTTCAATTGTTGGTTATAGTGAAGAAGAGGTAGATAATAGATTTGGAGGATTAATTAAAGCTTTCAAATATGGTGCTCCTCCGCATGGTGGATTAGCACCGGGTATAGACCGTATAGTAATGCTACTTGCAGATGAGCCTAATATTAGAGAAGTAATATGTTTTCCTATGAATCAGCAAGCACAAGATTTGCTTATGAATGCTCCAAGTCAAGTAAGTAGTCTTCAATTAAAAGAATTAAATCTAGAATTAAGTCCTTTAGCCAAAAAAATATTGAATTTAAAAAATAGTTAAGTTTTAAATTAATTCTTAATGTACTGTATGTATAATTTAATATATCAAACTATACATACAGGAGAAGTCATGGTTGCAACTTACGAATTATTAAAAATGAATTTATGCTTTGTAGATAACATACAAGAAGATAAATGTTTACATTATGGATGGGATCTATATAAATATTCCAATAATATTGATAATGCCAAGTATCGTAGTAGTTTTTACATTAACTATGAAGCACAGGAAATGGTTGTGGTATCATATAACCTTTTTAATTCTAGGCTTGATAATGGCAATTTAATGTCAGAAATGTTACGTAATCATGATATATTATTTGGTGATTTTACAGATAAATTTTACTCAAGAGAAGTGAATTCTATAAAAAATATCATTAAATCAATAGATGATTATGAAAAATATAGCTATTATTTTACGGGACATTTATATAGTGCCGTACTTGCAGATTTATATGCAGTTTATTTATCACGTATATTAAAACTTGGGGCAAAATCAATTACTTTTAATAATGCAGGATCTGGAGATTTATTAATAAAATTATATTATGAATTCACGCTTCCTTTATCAAATATAATAATTTATAATACTACTCCGAATGTTATCAATATTTTTAATATACAAGCTGGTGATGTGTATTTAGTAGATGGTAAAAAATTGAATAACCCTATTATATTGTATGATATATCTGATAGTCTATATCTTATGCAAAAATTATTTAACTCGAGTGGGGAATTTGTCCAGAAAGAAAAAGTTAATTTTTGGCCTATATTAAATGAAGATATAAAAGATGAAATTCAAAATATGCTTACTTATCCTCCTCCTAATATTCATGATAATTCATTTTCTTGGAATATAGAGTTAGATAGAGAAATTAATGGAAATTTTTATTATAATTATTTTTTATCTTATTTGTTTAATATAGATAATGATCGTATAAAACTTTATGATATAGCTATAACCTCTACTGGTTTAAACGATTTATTCTCATAATATGGTTTATAAATTAGGAATAATAATGGAAAAGCCTAAAAAAAATATTCACAAAAAATCTTTAGCTCTACAACGTAACCTTTTACGTAGAAAAGGTAAACTCCAAGCTGGATGTTACCAATTAGGCCAAGAAACTGAAGACTTATTTGATGAGACTAAACCTTAGTGAAGAATTTATAGTATTTTTTGTTATATTTGCCATTTATCTGATCATCTAAGATGAATAAAATTATTAACTAAATTCTTGCAAATAATTAATTTTTGTTATACATTATTTCCTTTATTTAATATTTTAAGGAGCTCTAATGATTAGTGTGAGTTATTTATTAAATTTCAGTTCATATTCTTATGCCAAAAATCCAGTTGTTAAGCTACCTGAGTGGCAAATATATAAAGATTCTAGCGATTATACATACAGCGAAAATGGTTATCGTGGACTTTCCTTTGTCAACCATAAAACGAAAGAGGTTGTAATAGCAAGTAGCGGTACTAGTACAGGCGAACATGGTATAATTGATATGGTTCATGATATTCGAAAAGATTATGAAATTTTATCTGGCAGGTTACCTACCTCTTTTTATAATGAGGAATTGCACTTTGCACGTATGGTAATTGAGTCTTTAAAAAATTATCAAGATTATAAATTTTCTTTTACTGGCCATTCTTATGGTGCAATCGTTGCTGAAGTGAGTCACTTTATTTTATCTAAAGAGTTAGGAATTAAATCTCAAGCAACTACTTTTGATAGTCCTGGCTCTGCTCCACTAATTAAAACTATTGACTCCACCGTACAATTTCCTTTAAAAGATATAACTATCTATAATGGCAATCCTAATATAATAAATACTTGTAATAAGCAAGCTGGTAAAACCTTTTTAACTATAGATAAAGAACATTATATACCGTTACCTAAAGTGCTAGATGTTTATGAGATAACTTCTAGTTTTATTGAATTTTTAAAATTAACTTCCGCACGACATAATTTACAGAAAATGATAGACACGGTAGATAGTAAAACAGGTAAGTTTTTATTTACAAAAGAAGTAAAGAAATGGCCCATCCTTGTAGAAACTATTAGAGAAGGATTAGACCATGCGATCAATAAATTATTAGAAACTAAAGATTTATCTATCAATATTAAAGATGAGTTTGTAGAGACTGTAGACTGTTTTTTTGACAAAAATATAAAAAATAGTAAATGCTTTGGAAAGACATTTGATATAGCAAAAAAAGGTTTAAAAATTTTAGAAAATATTCTTGATATATCAGAAACAAATAACTATATAGCTGACGGAGTTATTGAATCTATAAGTTATTTAGGGATATCAAAAACCTACAATGATCATGATGAATTATAGGTTTTATTCCCAAAAATTAAAGAAATGATGAACAGGACCATGTCCATGCCCTATCTCATACTTACTACCGTGATAGATTGCTTTGGTTATATATTTTTTTGCTTGTTGAACAGATAGTTTTAAATCTGAATTATGTGCAAAAAAAGCAGCTATTGCTGCCGACAAGCTACATCCTGTGCCATGAGTATTTTTAGTAGTTATGCGCTCTTCTTCTAACCACATACTTTCTGACTTACTTAATACTAATATATCTTTTGCTAATGCATCTTGTAATATATGACCACCCTTGAGTAAAACGCTATTCGTCAATTTTAATAAGTCAAATGCAGCTTTATACATATCATCATAAGAAGAGATTTTAATATTCAAAATCTCTTCTGCTTCAAAAATATTAGGTGTAATAATATTACTTATTGGAAAAATTAGTTCTTTTAAAGCAATAATAGCTTCTTTTGCTATTAATCTTTCCCCATTCTTGGAAACCATCACTGGATCACATATTATTTTTATTGGGCTATATGCTCTTAAGCTACTAGCTATTACCTCTATTATTTCAGTTCTTTCTAACATGCCTATTTTAATAACATCTACCCCAATATCTTCTATAATTGCAGTAATTTGCTCTGCTATAGAAGATAATGGTAATGAATAGCATTTTTGAACACCTTGTGTGTTTTGTATGGGTAAGGCAGTAAGGACTGTCATACCATAACATCCTAAAGCGGAAAAAGTTTTGAGATCTGCTTGTATACCTGCACCTCCTGAACCATCAAATCCAGCTATTGATAGAGCTCGAATATATTTTTTCATAATTAACCTTTGAAAATATTATTATAACGTATTTTTTATCTCCATAGATGTTATATTATGTAACTTATCTATAAAATTAGTTTTAAATGAGGCAGGACCAGCAGAAAAATCTGCAACTAGCTGACCAACTATACCAAACATTGATACAGCATTAACTGAAGCCCTAAAATAATTATTATTCACGGCAAGAAAAGCAGCAATAACACTAGATAACGCACACCCCATACCCGTAACCTTTGACATCCAAGAATGCCCATATTCAACCGTTATTACTTCTTCATTACAAATGATATAATCCCTTTGGCCTGTTATAACCACTATCGTATTAAAGGCACTTGATAAATGTTTTGCAGCATCAGCAACCTTATTTATATCATTTTCATTATTATCTACACCCTTAGTTATATTCTCACCACTTACTAATGATAATATTTCTGAAGCATTACCACGAACAACTGTTATCACTTGCATATCTAATAAGGCTAAAGCTGCTTGAGTACGATATTGAGTAAAACCTGCCCCTACAGGATCTAACACTACAGGTATTTTTTTATCTTTAGCTATAGTAGCGGTTTTTATCATGGCTTTAATCCATGAATCTTCTAAAGTACCAATATTTATATTAATACCTTGTACTGCTTTTACCACTTCTTCTATTTCCGAAGAAGCATGTGCCATAATAGGAGAAGCACCCAGAGTAAGTAAACTATTCGCCATAATATCCATAGTAACAAAATTAGTTATATTATGAATTAATGGAGATTTAGATCTAATTTTTTGTAAATCATCACATATATTATCTGCATCTATCATTGTCATATCTTCTCAAACTATTATCAATCTCTTTATACATTAATTTTGCAGCTAACTCAGGATTATCTTGATTCTGCACTGCTGAAATAACTGCAACTCCTTTGCTACCAGCTCCAATAATATCAGAGACATTATTCAGGTTAATTCCACCTATAGACATTACAGGATATTTAGAGATTTGAGTTAATTCCTTTAATCCTTGCAATCCCCATAATCCGTTATAGTCATTTTTGCTATTGCTATGAAATACAGGACTTGCAGCAACATAATTAATTGAAGTAAGTCTATTCGCAATCTCTGCTTGCTCTAAATTCTCAAGTGATAATCCTATAATTGCTTTATCTCCTAAAATTTTTCTTGCCTTATCTGGATGCATGTCACTTTGCCCTAAATGTACACCTTGTGCTTTAGTAATATGGCAGATATCCACTCTATCGTTAATAATTAAAGGTACATTAAATTCTTTTAATATATTAAGAAGAAGTTCTGCAAGATATATTGTATCTTTATCAGGTATATTATCTTTCTCTCGTAGTTGTACCATAGTTACTCCGCCTTTTGCAGCTTTTTCTACCACATCCATCAACCAACTAAACGATTTCTCTTGCCTATTAGTTACTAGACACAATTTCATTGATTGTCGTAAATTAGTAGATAAATGATCAGGGATTCCCCGCAAATTGCTATGCATTGCCACTCGACTAATTTGTTTTAATATGTGTGAGCTAAATTTCATGGCTACCTCTATTACATAAATTATATGCGCCCATAGAGATAATCATACGTTTAAGAATAATAATAAAACACTCTCCCTACGTAAGCACTATCTCAATCAGGTAATAAGGGTTTTTCTCAGCTAAATATATATTTTAGCACCCCCGGTGATTAATTATCATTTATATTTATATAAGAATAATGTCAACTAGATTATATAGTTTTTTAATTTAGCTTACTCTTTTAAGATACATGTTGATACAGTGCTACACCTCTTTTTTTTGTTAGGTTAGCGGAGAAGAACGCATATGCTAAGAAAGCTGAAAAAACTATAGCCAAGAATATAATATATTTTACTTTTACCTATGTGGAGAAGTCATAAAAAACCAGAGGTTCTACGCGTATGAGAGGTATATTAAATAATTAGATCTATTATCCTTATCCTCGGAAAGCAAAGCTTTCCAAGACCTCTCTCTAATGGAGGAGGTTAAAAAGCATATAAACGCTATCTAGTAATGTTCCAGACTAATGAGATACCCATTTCCACGGGTGTGACATCATTTCTTGCTCATTACTTACAATTTTTTGTACGAGAGTAGAAAAATACTAGGAAAGCTTTGAGTTAGCCGCGTCCCGGATTCAAATCAATTTACTATAGTAATACTTTGCTATGCTGCAACCATAAAGCGCCAAGCATCTTTATTTGCAAAAAGGTTATGCAAAATTTTATTGTTTATTCCGTGTCCAGCACGTAATCCTTTAAATTGCCCCTTTATGTAATAACCAGATAAATATAAATCACCTATTGAATCGAGCACCTTATGACGTACAAATTCGTCTTTATATCTTAAGCCTTCTTTATTTAATACCTTATCACCGTCTACAACTATTGCATTATCCAAAGAGCCACCAAGTGCTAACCCCATCTGACGCAACTTCTCTACATCATTTATAAAACCAAATGTTCTAGCACGACATAAATCCACCTTAAAAGAGAGCTGACTAGAGTTAAATTTATATTTTTGATTAGATATAATAGTGTTGGTAAAATCAATTTCCATACTAACTGAAAATTCATCGCTAGGCTCTACAGACATAGTAGAATTTCCATCCTGTACAGAAATCGTATCAATTATTTCAATAATTTTTTTGGATTGTAATTGCTCGTTTATACCGGCACATTCTATCATAAACATAAACGATTCAGAACTACCGTCCATAATTGGTACTTCTTCAGCATCTATTTCAATAATTAAATTATTAATACCTGCCCCCCAAATGGCAGCCATAAGATGTTCTATTGTGCAGACCTTAACTCCATACTCATTGGTAATTGTTGTTCCAAGCATAGTATGACTTACAAGTTCATATGAAGCTTTAATGATATTTTTTCCACTGATAATGTCAGTACGTTTAAATATAATCCCAGTATTGGCCTCTGCTGGAAGGAATTTTATAGAAACATTTTTACCACTATGTAACCCTATACCAAAACATCCTATAATATTCTTAATTGTACATTGTGGCCCATTTAATAGCACTTTTTAAACCTCTATATAACTTAAAAACAATAATCTCTATTATATTTATAGCCTAATTAGAGGTACTATAGCAAATCACAGTTTGTTACGCATTGTTACAAGTTATGATATTACAGGCAGATTTCTTAAATATTTTATATAGTGTAAACCAATTGGAAGTAGTATTAGATCTATAAAAATGCTTATTTACTTTATATTCTATAGCCATATTATCATCTGTAATTACCATTAGTTCTTTACGCTTAACTATATCATTTTTTATATCAATTAATTTTATATCTAATAGTTTATCTAAAGCTTTATTATATTCAGTAGCAAAAACTTTCTCCCTGATCATTTTTAAACTGTAAAAAATTCTCTATCTTTGTCTCTCTATCCAGAGAGAAAGGTGCATCACTTGCGGCTACAAAATTTTCTACTCTTACTACATGGTTAAATACTTGGGCAATAGTTTTAACTACATTATCAGAACTAGTAGTATTTAAATATACTACCCCTTCACTATTTAGGTGATTTTTCATGATATTAAAAAATTCCTTTGAAAGAAGATTGGTAGAATTGCTTCTCCAATAAAAGCTACCATTCATAACAATCATATCAAATTTCTGGAAATGAGTTTTTAACCATTGCCGGCCATCACTATAATGAATTTTTATTTTTTTATCATATAAAATGCTTGAGACTTCAGGATAACGACTTATCAGTTCTCGATATCCAGGGTTAATTTCAATTACATCTATAGCCTGTATCTTGTTATATAAGGAAAATACTTTAGTCCATGAACCACTGCTTAATCCTATAATTAACACTTTTTGAGGATTTGGGTGCAAAGCTGCAACCATATATGCTCTTAATATACCATTACTATTAGTTAATAAATTAATATTAAATTTACCATCATACACACCTCCCCCATATATTATATCACCCCTATTATCTCCAAGCACTGTAATAATGCCACTTTTGTTTTCTACCGTATATTTAAATGATTGGTTATTTAAGATAGGAACGTATTGTATATTTTCTAGAAAATTGGAAAATAATTTATTTTCTGGGATAATCAATAATATAATTATACCTAAATATAATAATATCTTACTTTTGTAATTATTATTAATAAAAGCTGTTATTGCTAGTACCAGCATAATAGAAATAAAAGTTAATATTATTATATTCTGTTTTAAAGTAAAATAGTCAAATAATACAAATCCAGTAATTAACGGTCCTAGCGTTGATCCTATAATATTCGCAGTATAAATTAGGGATACTCTAAAACCAGACTTAGTTTGTTCATAACCATTATTAGAAATATGGGTTAATATAGGAAAAATAGGAGCTATATAATAAGCACACACCCCTACCATCAAATAACCCACCACATAGCTTGATCCTAAAATAACTGAATTTAAATAATGCATAGCTATAAAAGCTGTATAAAATAATAAAGTTGATATAGATAATGAGTAAGCAATAAAATATAATAAATTTTTATTTTTATTATGGTAAAGATTTTCTGCTCTTAAAGCTCCTATTCCAATAGCTAATAAAAAAGCGGTCAAAATCAATCCAAAAGTTTCTGGTTCCCCGCCGGTACTAAAACTTAAGGCACGAAACCATATAATCTCTTGGCTTAATGAAATATAACCTATAAATAATGAAATTATAGCAGCTTTAGCAATTGAAATTTTGGTAGTATTATTTATTGCTTGAAATTCATCTAATCTAGATGTTTCTACATTAGGATCATTTAATTTATAAAAATAATATATAATTATTGCTGTAAGGAAATTTACTCCAACAGCTATATATATTATGCTTTTTTTATCGAATAATGTGAGTAACAGATTAGTAGTAATAAAAGCAGCAAAAGCTGCACCTATACTATTTAGAGCATATAGTTTTCCAACTGTTTTTCCTATATTTTTATAATGCTGATTTAAATACGTCACAAGTAGCGGTAAAGTTGCACCCATTAAAAGTGTAGGTATTATAAATATGCTATATGCCCTTAAAGTAATACTCAAAATTGTATCAGCTATTATGTTATTTGCTACAAATTGAATGAGGTCTACACTAATTATGCCATAAGCCCCAATTAAAATTTCAATAATTAAAAAAAATCTAATGCAATAGCGGCTATAATATTTACTTATTATACCTCCTATTATTGCCCCACTCCCTAAGCCTAACATGAAAATCGATACTATTACAGTTACAGCTTCGGTATTAGTACCAAAACTCATAAATAATTCTCGTTGCCATAAAATTTGATAAATGAGAGCAGAAAACCCAGAAAAAAAGAATAATAAGGGAATAAAATGTGCGGATCTTAAAAATTTCTTATAATCTTTATTATCCATAAGGAATATTATCAATAGAACTTGTAAAAGTGAAAATGCTATAATAAGTAATATAGTCAATTAAGTTGAGAATGGCATAGAGAAGCCATAATCAATAGCATCGCTAAGGTTATTAAAATTAGTAATGATAGGTTTGATTTTAGCTTTTAAATGAGCCCAATATTTTTCAATTGGGTTGAGATCAGGAGAGTAAGGTGGTAAGAATAAAAGTTTACAGCCTATATCTTCTATTAAATTCCTAGTTCTAGCTGACTTATGGAACGTTGCATTATCAAGTATTACAACTTGACCAAATCTTAGTTCGGGCACCAAACACTGACTAACCCACTCGTTAAAAACTTCTGTATTACATGTGCCCTTGAAACACATTGGCGCAATAATTTTCTTCCCAACCTTACCTGCAATAAAGCTTTCTCAATCATGTTTTTTACCTGAGATATCACCATAAACTTTACTTCCTCTGAGACTGTATCCCCAAGAATAGTACAAATAGCTATCAATTCCACTCTCATCAATATAAACTATATCTTCCGCTTTATAGTTTGCGATAGCTGCCAAAAATAATTGCCGTTTTGCTTCATCCCGTTCACGATAGAGTGTGGTCTTTTTTTTCGTGTGATCCCCAAAGTCTTGAATGCCAAACAGATAGCAGCTGTAGACACATTAAAAACCTTTGCAAAATCAGATAATAGCCAATTGCTGTTTTTAGACACCTCGTTTAATAATTTGATTGGATCAAGCTTCTTCCATGGCTTAGCTGCTCGTGTGGCTGCTAAATTCCCGGATTTCGATCTCGATAACCATCTATAAATTGTTCTTTCACCTATGCCAAAAATTCTTGCAGCTTCTTCTCTGGTATAACCTTTATTAACATAGTGAATTACTTTTTTACGTAAATCTAAGGAATATGCCATTGCTTCTACTGTTTTGGGTTTATGAGCTTTTTAATATATCATATATCATGTCTTTATCAACTTAATTTACTATAGTAGCAAAGTTGGATTGAAAATAAAATAAGCATCCTATAGTACTTAAAAATATTAGATAGGTATATACATCATAACGTTTAAATTTTTCTTTTATAATATTATTAATTGGTAATTGACCTAAATAGTAATGAATTCTATTACGAATTTGAATAAATAATATAGGTTGATATAAAGTCCAGATCAATAATATTATTATACAAGCTATGAATAATGGTAAAGAATCAGATAATAAAATAAATTTATTAATAGAAAGTAAAATAGATACACTACTACTAAAACCAAATATTATAGCTATATATTTTATTATAATGGTATTCATAAGATATCAAACTTTATGCGACACTATAGAAACTTAAGTTTCTATAGTTTATATTTATAAACATAATATAAATAAATATACTACAATAAATTAATACTACAAAACTTTAACCGTTTTTTAGCATAATTACTATAATATCATTACGCTGCTTTTACATTATTATCACGGTTTATAATCATTGCTTGAACTGCGTTTCTAGTAATTTCTTCGATCTCTAATATATCTTCTATAGTTGCCGGACTGGTTAAGGAGCTTAATTTACATAAAGATTCATTAATTAAAGGGACTATATCTATAAAATTAATCTGACCATTGATAAAAGCTTCTACTGCAACTTCATTGCTCACATTCATAATAACTGGTAATGAACCTTTAGCTTTTAATACTTCTTGAGCAATTTTTAATCCAGGAAATTTATTATAATTAACTCTTTCAAAAGTAAGTTTATTGATAGTATTAAAATCTATTTTTTGGGCTTGGGATTCTCCTCGACTAGGCCAATTTAAAGCATATGATATAGGTATACACATATCAGGTGTACTTAATTGCGCAAACATTGCCCCATCTATAAACTCAATCATACTATGTATTATAGATTCAGGATGTATAATTACATCAAGCTTATTTTCTTCTATATTAAATAGATAATGCGCTTCTATTAATTCTAATCCTTTATTAATTAAGGTAGCTGAATCAATAGTATTTTTCTTGCCCATTTGCCAAGTGGGATGATTTAAAGCATCTTCTTGAGTAATAGAAAGCATTTGCTCTTGAGTATATAACCTAAATGGACCTCCAGAAGCTGTTAATATAATTTTTTCAATATTAATATTATCTTGTCCTAAGAGCTGAAATATTGCACTATGCTCTGAATCAACTGGGATAATTTGCACTTGCTTTGCTCTTGCATAAGAGGTCATAATATCCCCAGCACATACCAAACATTCTTTATTAGCAAGGGCAATATTAGAACCTTTTTCAATAGCAGCCATAGTTGGCTTAAGTCCTGCAATTCCAACAATAGCTGATATTACTAAATCATTTTCCATGCACGCCGCTTCTAATAGGCCTGATATTCCCGCAGCAACCTTTATATTTGTACCTTCCAAAGCTAGCTTTAATTTATTGTATAAAGTCTCATCGGCAATTACAGCTAATTTTGCTTGTAATTGCAGAGCTTGTTTTACTAATAACTCCACATTTTGATTTGAAGTTAAGGCTTGTACTTCAAATTTTTCTAATTGACTATAAATTAATTTTACAGAATTTTTACCAATTGATCCTGTAGATCCTAAGATACTAATTTTTTTTACCACTGATCATTACCTTTTTAATATTATAGTTATTTAGTCAAAGATTATTTTTATTATATACTTTATTAAATCTATGTATAGCTTTAATGTTAAGCAATATAGTTTTTAAAGTAAGCGTTATAAAATCGTCTATAGTAGGTTTCGCTCATCATTCCTATTTGCTAAGGAAGCTGAAAAAATTATACTCTTTAACGGATAATTTAAAATGGACTATGGTATAAATTAAATTACTAATTTATTATATAATTTTTCTATATTAGTTAAAATCTTAATTGTAAAAATATATAGAATAGTTTATAATCAAAACCGTATGGGGGTATAGTATCAAAAATGTCTTGTAAAAAAGTTATAATTTTTTATGAAAAACACCACGAAAAGTACTCAGCTCAGGTTATTAATATATTAACTCCATTGCTAAAAAAGAGCGGAGTAAAAGTATATTGCTTTGAAGAACCAAGTGATAAAAGCAAACCAGATATATTAAATACATATTTACTAAATATAAAACTTTTAACTCAATGCGCAAACATTGAAAGTATTCTAGATGAATGTAAAATACTTATTCCAAGTAAGCTAAGTGATATATATAAAAACATACCATTAGAGCATATTTTAGAGTATATTAGAACATTTTCGAGAGCCCTTCTTGAATCATTCAAAGAGACAGTATTACTCTTTAAACAAACAGATGCATCTGACCTTCATTTTTGTACAATGGACATGCCTCAAATAAAGAGAAATGCTATGGAAAATGTTTCAACTACCATTGAGTCGTATAAAAAGCGTGATCATTACATGGCAACTAAAATTCTTGAGCAATGCAATAATAAGGGAGATGTATTAGCTTTAGTAGGAGCAACTCATTTTAGCATTGCTACTTTGCTAAGAAAAAAAGATATTGATGTTAAAGAATATTATGTAGCAGCAAGCCAGCCAAATCATTATACAGGAGCCAATATAGGTGATCTGTGTTTACATACTAGCAATCCTAGTAAATATAAGGAGTGTGACGAGTATCAAAATAAGGTATTAACGGTTGCCCTTTATGATGATCCCGGTTTAAATGCTACTGAGATTATTGGTAAAGATCTAGGGTTATTTGACAATTAGCTTCTGATTTTAACAAGAGTTGCCTGCTACAAATCCAGATGACCATGCCCATTGAAAATTATACCCTCCTAACCAACCAGTGACATCCACCACCTCTCCTACAAAATATAAATTAGAGACTTTCTTACATTCCATAGTTTTAGAAGATAATTCTTCGGTATCTATGCCTCCCTTTGTTACTTCTGCTTTATTATATCCTTCGCTACCGGTGACTACAATTTGAAAATTATGTAATAATTTAGCTATCTCAATTAATTTTTCTTTTTTTATTTCTGTAAGTTTTTGAGCAAATATTTCATTATTTTGTTTAAAAAATTCTATTAATCGGTTTGATAAATAAGGTTTTAAATAATTAGCTACAGTTTGTTTATTATTTTTATCGTGCAAAAATAAGTTATGTAAATTTATATCTGGTAATAAATCAATTAGCACTATTTTATCATTAAAATTTTCTAAGTAAGATGATATTTGTAATATGGCAGGACCACTCAAACCTTTATGAGTAAATAATATATTTTCAGCAAAATTTTTATCCAAATATTTTACAATAGACTTATTTGAAATACCGCTTAATTTACTTAATAATATTTTATCCTCTGGTTTTAAAGTTAAAGGCACTAAAGCAGGTTTTGTAGGAATAATATGCAGATCAAATTTCTTCGCTAGTTCATAACCAAAATTAGAAGCACCCATTTGAGGTATAGATAACCCTCCTGTTGCAATAATTAATTTCCTACAATTAAATTCTCCCATGTTACTAGCAATACTAAAATAATCATTTTTTGTGACTTGATTAATGATGGTATTAAGCTTAATTTCTACTTGATACCGCCTACACTCCTCAAGCAACATTTCTATAATTTGTCTAGACGAGTTTTTACAAAATAATTGCCCTAAAGTTTTTTCAAAATATTCTATGTTATAAGATTCAACTAATTTAATAAAATGATGTTGAGTAAAACTTGCTAAAGCAGATTTAGCAAAATGAATATTTTCGCTAAGATAATTATTGCTAGAAGTATTTATGTTAGTAAAATTACATCGTCCTCCTCCAGAGATACGAATTTTTTCTCCTATCTTATTAGTATGTTCAATTAACAAAACCGTTTTACTTCTTTTTCCGGCTGCTATTGCAGCCATGAGTCCTGCAGCCCCCGCTCCTACTATGATTACTTCATAAAATTTTTGCTGTTTCATAAGATCTTTTCTAAAACTTTTAGGACTAGATTACTGAAATTTGAATTATACGATAAAGTTTTATACTGTTTATAAGCATTTATAAAGAGTTTTTCTAGAAAGATTATATTCTCCCGAAATTCTAGTTTTCATAATATCAAGTACTATTTTATATTTAATTTTGCAGAGCTATAAATTATTATTTTCTTTACTAAATTGTAAAATAATGATAATTATATAATTAATCAATTAAATTCATAATAACTTATACACATAAAAAAGTTTATTATAACGGTAACCGATCAAATTGGATTATTATCTTTTATTAGGAGAAAATAATAATGAATATATTTAGTAAAGTTCCATCATATAGTAATTCTGCAATAGCTATATCAGCTCCTATAGCTTTTATAGGATTAACTGCTCTTACATCTTATTGGACATATGAGCAATATACCAACGAAAAACAAAACCATAATTATAATGTAGTAGAGCAATTCTTTGATTCATTAAACTACTTGACAATGCCTGTTGCTGCCACAGTATCAGCCAGCCTAACTCTGGTAGGATGTGTAAAAAGTTATGAATATTTTACTGAAACACATACTGATTAAGTATAAGCTATAGTAAAAACAGTTTAAGTTTGATACAAAGAAGGAGGAGCAAAACCTGCTAATCGTCCTACTCTCAGACAAAAAATGTAAGTAATGAATAAGAAATAATATCATGTCCGGGGAAAAAATATTAAAAAGGTGTAGTATTCTTTCATAATGCTAAACTAACAGATAGATGCTTTTTCACCTCCTCCATTAGGGATAGTTTTGGAAAGCTTTGCTTTCCGAGGATGAGGGTGAATAGATAACAAGGTTAGATGTAGTGTCTCTAAGACTCCTTCTACCGAAATTTAAAATCGTAGAATCGACGATCTCGAAGATAATACCAAAGTATACGTTCTTCAGAAGTTGTATTTTTGCGTAAAAATTTCTGAAAATTTTTCATTATAAATAATTTTATCAATTAAAAGTTATGTTATTATATAAACCCTCACCCATATAAATGCAAGCATTTACACGACCTCTCCCTTAAGGGAGAGGTGAGGAAAACTAAAAAATATTTAAGTTAGAATTATTAATTATAAAAGGCACATACTTATTTCACCTCTCCTTCGGGAGAGGTCGAGGAAAGCTTTGCTTTCCGAGGGTGAGGGTTTAATAAATCTAATTATTTAATATTTCCCTCATCCGCTCAAAACTAAAGTTTTTCGCGACTTCTCCCATAGGGAGAAGTAAAATACACATTATAAGCCTCTCTTACAATTTTTTGTTTGAGAGTAGTACTCATTAAAAAAACTACGCTCCTTTATTTAAATTATCTTGTATAGAAATTTGATTGTTTTTGACTAGATTCAACCCTATCAACAAAATTCCTTGTTTCTAGTGCAGAGCTTATAATAGATTGCCATCTGCTTGATCGTGTTTGAGGTTCTTCCTTTATGCAATATACATAATTATTATTCTCTTTCTTGAAGTCATCTGTTGTTTTAGCTAAAAGATCATAAGCAGTATATCCGTCTTTATTTTGTATTGCGACATCCACATTGTATTTTTTAAGTAAGTCTAATATTTGAGTAGCGCTCCTTCTACTTACTACTATTCTTACGATTTCATATTCTTCAGTTTGTTTATTATAGTCACTTAGATTAAAAATAGCATGCGCAGGTGTATTTCCATTAGAATCGCGAGCATTCGGATTGGCGCCTTTTTCTAATATAGTTTTCAATAAGCATTTAGCCATATCCTGAGAAAAACCAGTTCTTGCTAGTTCATGTAAAGGGGTATAATTAAAATTATTTCCTATATTAATAGTTTTTTTTATGTGTTTTCTACTTTTATTTTCTGAGTATCCAAATTTTTTTAACATACGTTCTTGCGAACTCAATAACTCACTAGCAATAGCATAATTACTATTAGATAAGGCAAGTAAAAAAGGAGTCTCACCATTTTGATTACGATCAGAATATAAATTGAGATCAGATTTAGTTAGATATTTTTCAATTTTTGCTATTATACCAAGGGCTATAGAATTGTGATTAGAAGCAATTTGATGAAATACGTTCAAAAATTTTTCTGTAGTTTTAGTTGAGATTAATTGGGGACTAGATGTTATATATGTCTCAATTTTCTCTAAGTCTGCTTCATCTCTTAATATATACTAGACCATTTAAGAAATCATTACTTGTTTCTTCAGAATATTCTATTTTATTTTTATCTTTATTTTTTCTCACTATACATACTCCCTAATACTTTATAATATTATCTTTCTATTAAAAAATATTATTTTTTCTATTAAATGTAAATATAGAAATCCCTTTGAATAATAATGATTATATCAAAAATAAAGAGCAGACTATTTTATCTATAGCGAATGATTTAATGGTTGCAATGTTCATCATGTACATGATGATGATGTGGGTGCTTTTTAAATTTTTCCATTTTCTTTAATAAAAAAGAACGTTTTAGAGGAGTTAGATAATCTAAAAAAACTTTGCCACTAAGATAATCTATTTCATGCTGTAATACACTAGATAAGAAACCTTCAGCCTTTAATTCTTGAGCATTATTATCATAATCAATATAATTAACAGTAATATGACGTGGCCTTGTAATAGGAGCTGAAATACCTGGAAAAGATAACGATGCTTCTTCAAATTCTTGCTTCTCTTCAGATGTTATATGTACTACTGGATTTACCATAATAAGAGGATTTTTTTGCCCATTTTGCATTAGATCTACCACTACACATTGATGAATTGCGCCAACCATATTAGCTCCAAGCCCAACAGCATGGTTAAAATACATAGTTTCAAGCATATCGTCTAAAAATCTTTGTATTTCCTTATTTACGTTAGCTATTAAGTTAGCTTTAGTTTTAAAAATATTATTTGGGGCAATAACAATAGGTAAAATTGACATATATAAATCCTTTTAATCATTATACAGGATTGTTAACAAAATATTTTTAGCAATATTTTATTAACATTACCATAGTTTTTTAATTTAAATTAGAGATTATCATTCATCACTACAGCGCAATATCAGTACGGTAAAATCCTTCTGACCAAGTGATTTTGTGCACAGCATCATAAGCTCGCTCTCTTGCTTCTGTAAGAGAATTACCAATTGCTGTAATAGCAAGCACTCTCCCCCCATTTGCTACAATATTGTGCTTATAATCTTTTTTAGTTCCTGCATGAAAGACAGCTATATTTGGCAATTTAGATACCTCTGATAAACCACTAATTATAGTGTCTTTTTGATATTCTCCTGGATAGCCATCCGCTGCCATAATAACACATACAGCATGATGATTATAATGTTCTACTTTAATACTACTTAAATCACCACTATTGCTAGCCAACAATAGCTCTAATAAATCAGTTTTTAAACATAATAAAATAGATTCAGTTTCAGGATCACCAAAGCGTACATTATATTCAAGCAATTTAGGTCCTTCATTTGTAAGCATTAATCCAGCAAATAATATACCTTTAAATGGCCTGCCTTCTACCTTCATAGCATGCATGGTTGGGTTGATAATTTGATCCATAATTTGTGTTTTTAACAAATCATTTAATAACCTTGAAGGAGAAAAACTGCCCATACCACCAGTATTTAAGCCTTTGTTATTATCAAATGCCCGTTTATAATCTTCTGCTGCACCTAAAAATATTGCATCAGTACCATCGCAAATAACAAAAAAGCTTATTTCTTTTCCTTCTAAAAATTCTTCAATTACAACATGATTTCCTGCTTCTCCAAATTTTCCTGCAAACATATCATCTATGGCAGAAGTAGCTTCGTTCTTATTTTCGGCTATTATAACTCCTTTTCCTGCAGCAAGGCCATCTGCTTTAATTACAATAGGAAATTTTATAGAATCTAAATATGTTTTGGCATCATTATGATTATCAAAACATCCATATTCTGCAGTGGGAATATTATATTTCTTACATAAATTTTTAGTAAAACTCTTTGAAGCTTCTAAGATTGCAGCATTCTTTGATGGTCCAAATGCTTTAATACCATAATTTTCTAAATAATCTATTAAGCCATCGACTAAAGGAGCTTCTGGGCCTACTATCACTAAATCAATTTGTTTTTCTAAGCAAAACCCAGCTATATCACGATGATTATTATAATCGATAGGAGCAATTTGAGCTATTTCTGCAATACCTGCATTGCCAGGCGCTGCATATATTTTTGTTGTAATAGAAGATTTTAATAAAGCAAAACAAATGGCATGTTCACGTCCGCCAGATCCTATGACTAATAATTTCATACTACCATTTCCTTATAATAATAGTAAAAACATTTAAATTTTGTTTTTACTATAGTATTTAAGCATACTTAAAAAAATTTGAATATTATTTACAGTTGATATACTTACTTATATACTTTGTTAACAGTTCCATAATGAAAACAAAGTTCAAATGTTTTCACTATAGTTGCGAATATAAGATATTGTTTATAGATTAAGCAAGAAAAAAATAAGGTGATATATATTTATGTTACATCATAATCAGCCCATTTATAGTGTAAGTGAAATTTCAGCTAGGATTAAACGTACTATTGATGATGGATTTTCTTATATAAGAGTGCGCGGCGAGATTTCTGGCCTCAAACTTTCTCCATCTGGCCATATTTATTTTTCATTAAAAGATGATAAAGCGGTCCTTGCTTCTGTATGCTGGAAAAATGTTTATAATAATTTGAGCGTACTACCTGAAGACGGATTAGAAGTTATCTGTATAGGAGCAATTACAACCTATCCAGGCCAGTCAAAATATCAGCTAGTAGTCACTCAAATTGAAGTAGCTGGTACTGGTGCTTTAATGGCCCTATTTTTAAAACGTAAAGAACAACTCGAAAAAGAAGGCCTATTTGATACCAATAAAAAAAAGGTACTTCCTAAATATCCCGAAATTATCGGAGTAGTCACTTCACCAACCGGAGCGGTCATTAAAGATATTTTACATAGATTACAGGAAAGATTTCCTATAAGGGTAATATTATGGCCAGTACTAGTACAAGGAGTGCAGGCCGCCGAACAAATTGCTGGTGCTATTAATGGTTTTAATAATTTTACAGATAATAGACCTGATGTATTAATAGTAGCACGAGGCGGTGGATCTATAGAAGATTTATGGGCTTTTAATGAAGAAATAGTGGTACGAGCTGCATCTTCATCGCAAATTCCATTAATTTCAGCTGTAGGTCATGAAACAGATGTAACTTTAATTGACTATGCAAGCTCCTTAAGAGCTCCAACGCCTACTGCTGCAGCTGAAATTGCAGTACCTGTGAAAGCAGAACTGTTACTTACTTTAGATGAAAAAGCAAGATATTTATATTATACCATTATACGTTTTATTAGCCATGAACGAAAATCTTTAGAAATACTTGCAAAATCTATACCTAATTACGCATGGATTCTGACTAATATGTATCAAACTTTGGACGATTTGTCGACCAAACTTATAGCATCCTTACCAAGAATTATGGAAATAAAAAATATGTCTTTAAATAATTCTATCTCACGACTACGTAATCCCAAAGATATAATTATTAATGCATATAATAATTTATTGTTTAAATCGGATATGTTAAAGCAATGTATAGTAACTACTATGCAAAATAAACAACATAAATTAAATATGCTAGTATCAGTATTTAAGCCTAAATTGATTCAAGGAGAAATAGAGCAAAAAAAATTACTGTTTTTAAGTATAGCAACTCAACTTATTGGCTATAATCATAAAAATATCTTAAAGCGTGGATTTGCAATAATTAGAAACGAAGAAGGTAATATTATTAAATCTGTTAGAGATTTAGAAAAAGAAAAATCTATCTCTATAGAACTAGAGGATGGTAAATATCAGATATCAAAATAATATTATTTCCCATTTAAATGACCAAGTTCTTATACCTTCTAGAATTAGATCTCTGTCATATACTATAGCAAATTAAGTTGTATTTGGGACTAGAAGAGACGAGTTAAATTGTACAAATAGTACATAAGACGAGGAACAAAAACGTCCTCAAGTTAAAATCAATTTACTATAATGTATGATAAATTAAGCCTTAGCTATTAATATTAATGTAGAAATCGTAAAAACTTAACTATATAATTGTTAATAACTTTTGTTCTATTTATTAATTTCCTATTTATTATGCATAAATCAATAAATAAAAATATTGCACAGTTTATATAAATGTATCAAAATACATTGTAAAAATTATATAAAATAAAAGGGAATAAATATGCATAAAACATTACCATCAGAACTTTTAGAAAAATTAGTATGTCCTTTAACAAAAACTCCTTTAATATATAATCCTGAAAGGCATGAATTAGTTAGTCTTGCAGCAAGAATGGCATACCCTATCAAAGCTGGTATCGCAATCATGCTTAGGGAGCAAGCACGCAAATTAGAAGATCATGAATTTAAAGAATAGTTTATTAAATATCTAAACGAATATTTTTTACTTTCATATTTCAATTTTAAATATCCATTGTATAATTATTTAGGGTATTTAAAATAGGGCTAGAAACAAGGACAAAATTGCAAGAGATTATAGTTTCTCCAATTGGATTAGCAGATAAGCATGATGAGCGAAACCTACTTTTTGTTAGATTAGCGGAGAAGAACGCATATGCTAATTCAAATCAAGAAACTATATATAATATACTCTTTTTTGTTATGAACGCGAAAGAGGTAATCTAGTAATGTTTCAGACTCATGAGATACCTGCTTTCGTAGGTATGACATCATTTCTTGCTCATTACTTACATTTTTTGTCCGAGAGTAGGATTAATTGCTAGGTGAACATTGAGCGACGCCGTACTCAAATTCAAATGCTTTTACTATAATACGTAAATAATGAAGCAATACTTAAATTGCTTAAGCTATAAAAATTATTATCAAGGATAAAGTATTATATAATATTGTGATAGAAATAGATAATCTTAACTCATCTATAAATATACTCAAATATCATGCTATCAATGCGCCAGAAACATCTGGAATATATAAGATGATAGATAAACATGGTGCATTATTATATATAGGGAAAGCAAAAAACCTACAGAAAAGGCTAAGCAGCTATACTAAAATAGCCAATTTAAATAATAGATTACAAACTATGGTATCCCAAATTAATACCATAGAAACCGTACAAACCTCTTCAGAAGAAGAGGCATTGTTGCTCGAAGCTGACTTAATTAAGAATCTAAAACCACGTTATAATATTCTCTTGCGTGATGACAAAACTTATCCTTACATTTTGATTCGTACCGATCATCCTTTTAGTCCCATTATAAAATATAGAGGTGAAAAGACAGTTAAAGGTAGGTATTTTGGACCTTTTGCTTCAGTTCAAGATGTAAAAAACACTATTGCTACTATACAAAAACTCTTTTTACTTAGAACCTGTTCAGATAATTATTTTGCAACGCGCCTCCGTCCTTGCTTACTTTACCAAACTAAAAGATGTTCAGCACCTTGCGTAGGTAAAATATCAGAGGAAGATTATCTTGCTTCAGTTCACGAAGTATATGATTTTCTCTCAGGTAAAGCAGAAAAACTACAGCAAAAGCTGCAGCAATTAATGCAGAAAGCAAGCAACAATATGCACTACGAACTCGCTGCCCTCTATAGAGATCGTTTAAATTCACTTAAAACAATAGTAGCTAAAAATAGTAATTTTAAATCAATAAAAGAAGATACAGATATTATCGCTATTTATCAAAAACTAGATGAAATATGCGTTTCAGTATTTTTCTTGAGAAATGGTCATAACTACGGTAATAAAAATTATTTTCTTAAAAACAACCTACTCCAACCTCTAGGTGAAATATTAGGCTCTTTTATAGAACAGTTTTATCAACTCCATACTCCTCCAAAAGAAATTATTGTCAACGAAGCACTTCTAGATAGAGCTTTATTGCAAAATGCTTTAACTACCATAGCTAAAAATAAAGTTAAAATTATTGATCGTCTTAAAAAAGATCAACTTAATGCCAAAATTTTTGCAGAATATAACGCTCAAGAAGCTTTAACTCAAAGACTTAGAGCCTTCACAACGCAGCATCAATTTGCAACTGAAATACAAAAATTATTTAAATTACCTACTATACCAAAACGTATAGAGGTATATGATAACAGCCATATCATGGGAAGTTTTGCTGTAGGAGTTATGGTAGTAATTAAAGATTTTGGCTTTGATAAAAGTGCTTATCGAAAATTTAATATAAAATCTACAACAGATAGCGATGATTATATGATGTTAAAAGAAGTACTTACCCGCAGGCTGATGAATCTCAAAAAGAAATTTCCACAATACACTGCATCAGAATGGCCAGATTTTCTGTTAATTGATGGAGGAGCCGGACATTTAAAAATTGTAATGCAAGTACTTAGAGACCTAAACTTATCTCATCATTTAAATGTAGCATGTATTGCTAAAGGAATTGACCGCAATGCAGGAAAAGAACAATTTTTTACTCCAAGTAAACCACCTTTTACCTTGGATAAAAATACTGAAGTAATGAAATATTTACAAATCATCAGGGATGAAGCACATAGATTTGCAATAACTACCCATCGAGCTAAAAGGAGTAAAGCTTTAACCCATTCCTCTTTAGATAACATACCTGATATAGGAAAAGTGAGGAAACAAATATTACTTAGCCATTTTGGTTCTATAAAAGCAATAACAGAAGCAAGTTTTAGAGATTTAGCAGAAGTAAAATTTATTGGTAAAAAGATAGCTAAAGTTATTCACACCTATTTACATGAAGGCAAATAAATAATAAAGTATAAAAAAAACTTTATAATTTACTTGTAATATGTATGGTAAATATGCCTTTAAGACCTTTATGGAAACGCGTACCCAATATTCTAACTGCCTCCCGTATCATAATTATACCCATTATTGTACTAAGTTTTTACTTAAACAATGGAGCGTTGGCACACCGTATATCAGCAACGCTGTTTTTATTTGCCTGTATAACAGATTTCTTTGATGGCTATTTAGCGCGTGCTTGGTCAATACAATCTGCTCTTGGAAGATTTCTTGATCCCATAGCTGATAAATTAATAGTAGGATCTGTAATATTAATGCTGGTACATTTTGATCGCGCGGATATAATGCCTGCACTTGCTATTATTTGCCGCGAAATACTGGTATCAGGATTAAGAGAATTTTTAGCAGAATTACGCGTTAGTATGCCAGTAAGTGAATTATCTAAATTTAAAACTACTTTACAAATGACAGCTATTTTCTTATTGTTACTTGGAAATGAAGGAAGCTCACTAGAATATGTTGACTTAGCTGGCAAAATTACTTTATGGCTTGCAGCCGCTTTGACTATTTTTACAGGCTATGCTTATTTAAAAGCTAGCCTTCATTATATATCTCAAAATGAAGAATAAACAATATGGATAAAATTTTTATTAAGGGTGGTAAACCTTTAAAAGGCACAATTGCAATCTCTGGATCTAAAAATGCTGCATTGCCTATTATGGCTGCATCTTTACTTACAGCTGATACTTTAATTCTCTCTAATATTCCCTTACTTGCAGATATAACTACTATGTCTCATCTTCTAACTAACCATGGGGTCTCCTTAACGGTAGATGGGATTGCTTCTTTTACTTATCAAAATGGTAGAGTATTACAACTTAATGCTGCAAATGTTAATAATTATACAGCTCCCTATGATATAGTACGTAAAATGAGAGCTTCCGTATGGGTACTTGGTCCTTTACTTGCACGTTTTGGGCAAGCTTGCGTATCTTTACCTGGAGGATGTGCTATAGGAAATCGTCCTATAGATCTACACATATCTGCTCTAGAAAAACTAGGGGCATCTATTGAATTAAAAGATGGTTATATAATAGCACATACCAAATCTAAACTAAAAGGTGCTAATATTCGCTTTGATAAGGTATCAGTTGGTGCCACAGCTAATATAATGATGGCAGCAACTTTAGCAGAAGGATATACTACTATTACAAATGTTGCAAAAGAACCTGAGATATGCGATTTAGCTGTATGTTTAAAAGCAATGGGAGCTCAAGTAGAAGGGGTTGGAACAGACACTATTACCATTGAAGGGGTAAAGCAATTACACGGCACCCATCATACAGTTATTCCTGATCGTATTGAAGCTGGTACTTATGCAATTGCTGCAGCTATCACTGGTGGAGAAATTAATTTAACTAATATTAATCAGGAATTAATTGATAATATAATACAAAAATTGGAACATGCAGGTGTAAGTACCGCCATAACTGATACCGGTATGTTAGTAAAAAGATCTGAAGATCATATATACTCTACTGATATTCATACTCAGCCCTATCCAGGTTTTCCAACCGACATGCAAGCGCAATTTATGGCGTTAATGTCTATTGCTCGTGGATCTTCTCTTATTTCTGAAAATATATTTGAAAACCGCTTTATGCATGCCTCAGAATTAATGAGAATGGGTGCTGATATCACTGTAAATGGCAGTGTTGCTATGGTAAAAGGAATAAATCAGCTTAAAGGCGCACCAGTTATGGCAACAGATCTACGTGCTTCGGTATCTTTAGTACTCGCTGCACTTGCAGCAAAAGGTAACACTCAAATCAGTCGTGTTTATCATATAGATAGGGGTTATGAAAGAATAGAAGAAAAATTAGTAGCTTGTGGAGCTGATATAGAACGAATTAAATAAATATCTAACTATAAAACATAAAAATATGAGTACCATTTTACCTTTTTTATTCAAAAATACACCTATACGTGGCAGGATATGCCGTGTTAATAGCGTTGTTGATCAGATAATAAAACAACACAATTATCCTCCATTAATTTCACATTTACTTGCAGAAGCAACCATAATAACCGTCATACTGGCTAGTATAAATAATAAATCTGAACAAAATACTACTACATTACAAATAAAGTCAGATGGTCCTATTAGTTTACTCACAGTGGATTGTTTTAATCAAAATAAAATTAGAGGTTATGTTGGGTATGATCCTCATTCCTACAAAAAACTTATAGAAAATGAAACAAACCCTAGATTGTCGGAGTTATTCACCAATGGATATCTTGCAATTACATTAAATCATAACTTACCAAATAGATATCAAGGAATTGTAGATTTACAATTAGAAACTATTACCGCATGTATAGAAAATTATTTTTTACAATCAGAACAGATAGATACCTCTTTGGTAGTATCTACTGGGCAAAACTACCTAAAAACAGGTATGCAGTGGTGCGGTGGCGGTATCATAATACAAAAATTGCCTTCTGAACAAAATCAAATATTCGCATTAGACAATTTATGGGAAGAAATCAAAATACTGACCGAGACTGTTAAAATTGACGAACTCATAGATCCTATTCTACCTAAAGAAGATTTACTTTATAGATTATATAATCAACATGAAGTATTACTATTTCCAGAACAAAATTTTATATTTGAATGTCGTTGCTCACGAGAAAAAGCACAAAGTATTTTTAACACTATACCGTATGAAGAATTAGATTCCTTTAAAATAGATGATTACATAGAAATTAAGTGTGAATTTTGTGGTAAAAAAGAAATCTTTTATGATCATGAACACTCAGGAACAAATAATTAAATTACATATTATCTTGATATGTTAAAAAAATTTTAATATTATACTTTAGACTAATTTTAATAGTATATATATGAATCAACACAAATCTTTAAGTATAAATCAAAAAAATTATACCATCATCCTTTTAGGATTTTCACAAGGTATTCTATTATATTTATTACATATTTTATTACAAAACCATATCTTCCATGATAATAACATTCATATTTGGCTTCCTATATATTTAACTACCTTATTATTACCTCTTACATTTCAATTAGTTTTTACAAATTTTGGTTCAAAAATCTTTTGGTGCTTTATTCTTAGCTCAGCTATTATTATAACATTAACTGGTATTTATACGGGTAATATTACTTTAGAAAAATTTTCAAGCTTAACATGTATTTTCTCTCTAACTATTACTATAGCTTGGTTTATTTCCTTACCTTTTTTACAAGCATATTTAAGTAATTCAAATAAATCTTCTCTATATAAAAACTTATATTATTATTCATGGAAAAATTTTATTTTACTATTAGAAGCCTCTATATTTGTATTATTGGTATGGATATTATTGATTTTATGTGCAGCGCTATTTAATATAATAGATATTAATTTCTTTACCAAACTTGTATCTAAAAAATGGTTTAAATATGTTGTAAGTAGTACTACATTTTCTATCGCCGTCTGTATATTACACAGCGATGAAACTATGATAGTTTTTTTGCGAAAACAAATTTTAACTTTACTAAAATGGTTATTACCTATTAACGCAGTAATATTAGTCCTTTTTATATTATTTTTACCGTTTACAGGCTTACAACCTTTATGGAATACTCATTCTGCTACTACTTTAATATTATCTCTTATTATATGGACGATTATACTATTAAACGCTGCTTATCAAGATGGTGAAAATGATGCGCCTTTTGGTAAAACTATCCTAGCTTTAATCAAGATAGCTATTTTTACCTTACCTATATATTCAGCTATATGTATTTATGCTCTATATCTTAGAGTTGAGCAATATGGTTGGTCTAGTGATAGAATATGGGGAGGTATATTAATTTTTATTATTACTATCGAATCGTTAGGATATACATATTCTTGCATTTTTAATAACGCGAAATGGCTTGATAAATTAGGTAAAGTTAATATTTTTGTATCTATTCTTACAATAATTATTCTTATTTTAACTAACACTCCTTTTTTAAGTCCTACAAAAATTGCTGCTAATTCTCAAATTACAAGACTCTTAGAGAATAATATATCATATGAACTTTTTGATTATTATTACTTTAAATATGATTTAGGTAAAATTGGAATAAATAAATTAAAAGAATTAGAGGTGTTAGAAGATTCTAAACATAAGGAAGCGGGTGCTATAAGGAAAAAAGCAGAAATGGTGCTGCGCGATCAATCCCCTTACTGGAAGCATAGTAATCAACCCTCAGTTACCTTAGAAGACTTAGAAAAAAAATTAAAGCTATTTCCAAGCGGCGCACTAGACAATAATTTTCTGTTATTTTTACAGAATAGTACATATATAAATAACTGTAACGATTCCTCAAGTTGCGTGGTAATTTCATTAGATTTAGATCATGATAATCTAAACGAATATGTATTAATTAGCCAATATTCTGGGAATATTTTTAAAAAAAATCAGAAGGAAGAATGGCAACATATAGGTTCTGCTCAGATGACCTACCCTATGTCATTGGCATGGGATGAGCTTATAGCTTCTTTAGAAAAGCACGAATTTAAACCTGTAGCCAAAAAATTTGATGATATTCTGATTGGTAAATTCTTATTCCGTGTTAATGAAAAATAAGAATATTTACTATAGAAATTAAGTTGTATTTGGGACTAGGCAGATAGATCAAAGCCTATAAATAGTAGGAGAGCTTTGAGCTAACCGCATCCCGAATCAAATCTATATAGTAAATTAATTTGGATTAGAATAGACATGAAGAGCGAGTGGCAACACACATATTTAAAAAAAACTATAAAGTAACGCTCTATCGGCCTCATCACTCGTACAATTTTAATGGTAAATAGTATCATTCTTAATGGCTAAGCTCTGTAGCCTGGTTATTAGGATCAACTTTTTTGACACATACCATAACGAGTATACTAATAAAAAATAAACCTGCGATAGAAAAAAAGACTTGATTAATACTCATAACAAATGATTCTAATAAGGCTAAACTATAAAGCTGCTTTAATGCTGCTAAGTCAGGATTAAAATAATTAAAACTATTAAATTTTTGCTTCAATAATGAAAGTGTATATTGCGCTTCATAACTAGTTTCTGTTACTTGCGAACGTAATGTCAGAAAATTTTTCTTTTGCCAATTTTGTAACAATGTATTATTTAACGCTAGGCCAATAGCCCCTCCTAGATTGCGCATTAAATTATATAAACCGCTTGCATTTTTTACTTCACTCTTAGCAAGAGTACCTAGGGAGATAGTGGTAATAGGTAAAAAACAAAACATTAATGAGAAGCCTCTAATTGCCTGAGGCCAAAAAAGATCCATAAAGCCTGACTCAGAAGTAATATTAGTATTAATCATACATACTGTACCAAATAACACTAGTCCCATTATTAACATTAACCTTAAATCCATTTTTTTTGACAACATGCCTGCAACTGGAGCAGATAACAACTGAAATATACCTGTAATCATTAAATATTGGCCAATTTGTAAGCTATTAAGATTATGTACTGTAGCTAAATAAATAGGTATAAGAAATATAACACTATATAAACCCCATCCAATCACAAAACTAAATATACAACCAGCACAAAAATTACTATTTTTAAAAGGTTTAAAACTAATAACAGAATTTGGCGTAGTCAATATTCTATAAATTAATAGAATAAAAGTTATAATTGTTATTACAGTAAAAACAATAATGAGTTTATTATCAAACCACTCTTTGCGGGGTCCTTCTTCCAAAATAAATTGCAAACTTGCAAGACTTATAGCTATTAATACAATTCCAAGCACATCCATTTGTTTTAATAAAGAAATATTAGGAGAATCAACATTTACTAAGAACCAGGTAGAAATACACACCATAATTCCAGGTATAATATTTAACAAAAATAGATAGTGCCAGGATATATATTCCGTTAAATACCCACCTATAACAGGCCCAGAAATAGGAGCCACAGTCACTACAACTCCTACTATCACTGAAATCATCGGCTGTTGTTTAGGAGGAAATAAAATATATATAGTAGAGAAAACTGTTGGTATCATACTTCCACCAAATAACCCTTGAAAAGCACGAAATATCACCATTGATTCCAAATTCCAGCTTAATGCACATGCCACACTCATAATTGTGAAACCTAAGCATGAAACAAAAAATACTATTCTTGTTGAAAAAATATGGGTGAGCCAACCCGAGATAGGTATAATAATAACTTCAGCAATGAGATATGAAGTTTGAATCCAACTAATTTCATCTTGAGTTGCAGATAAACCAGCTTGTATTTCTGATAAAGAACTAGCTACAATTTGGATATCCAACACTGCCATAAACATCCCAACTATTAAACCAATGAATCCTATCCATTCGTTTACAGTTAATACACGATATGATGAACTACTTGACATATTAATTACTTTAAATATACAGAAATAACACTAGACATTCCTGGCTTTAACTTGGATAAATCCTGATTTTCGTCAAACATTATTTTTATAGGTATACGTTGAACTATTTTAGTAAAATTTCCTGTAGCATTCTCTGGAGGAAAAATACTAAATTCAGCACCGGTAGCAGGAAACATACTTTCTACCCTACCTTTAAATTTCTTACCTTGCAAACTGTCAATTTTAATGATGACTTTTTGTCCATTTTTTATACGCTCTATCTGAGTTTCTTTAAAGTTAGCTTCCACCCATACCTTGCCACTATGTACTAAATAAGCTAATGCTATACCAGGCTGGGCCAATTGACCTATCTGCAGGGCATTTTTAGTAATAACACCTGAATTTTGAGCCTTAATCTCCGTATTTTCTAAGTCAATTTTACTTAAAGATAATTCTGCTTCAGAGTATTTTTTCTTAGCTTGTAAACTTAAATATTCTGCTTCAAGTATTTCTAATTGTTCCTTCACAGCAAGAAAATTAGCATTTGCACTATTATATTCTGCTTGAGAGTTTTTCTGACTTTCAATATTACGATCATAAGATTGATGTGAAATAGCTCCCTCTTTAATTAAATTTTTTGCACGTGCGTAATCTTTATTAGCCCTTTCTAACACAGATGAAGCATAATCTAATTTACCCTTTGCTTCGTTAATACGTTCTTCTTGAATTTTAAACTGTTTTTCAAGTTTTTGTATAGAATATGCTGCTAATTCAAGATTAGATTCAGCTTGTTTTACCTTCTCTTGATAATCACAATCATCAATACGGGCAATAACATCACCTTTTTGTATCACTTGGTTATCTTGTATAAACAAATCTTTTATATAACCAGTTACTTTTGGCTTAACAATGGTAATATCTGATTTTAAATAAGCATCATCTGTTGATTCATAATGTTGACCTATGAAGAACCAATATAACAAAAATATTATTAATACAGATAAAGCTACTATTATAGTTATATTTTTGATATTTTGCTTAACCATATAGGTTAAATTTTTATCTAAGCTCATCTTGAAATATACCAATTGTTACTTTTTAATATATAACTATGGTTTGATTTAGATATTTGTCAAGATATACAAGCATTTTACTTATCATTTATATAAAAATCGATAACTAATTATTGCTTTTACTAAAATACCTCTTGCAGAAATTGTAATTTCTTTGTACAAAATATAATGGTAATTATTTTTTTGGTATATAGTATGTTTTCCCAATTATTAGGTTTATTTTCATGTGATATGGCAATTGATTTAGGTACAGCTAATACTCTTGTATATGTCAAAAGCCGTGATATAGTATTAAATGAGCCATCTGTAGTAGCATTACTAACTGAGAATGGTAGAGTGAGGCCTTATGCCTTTGGTCATGAAGCAAAAATGATGTTAGGGCGTACTCCCGCAGAAATTGATGCTAAACGCCCTTTAAAAGATGGTGTTATTGCTGATTTTAGAGGTGCCGAAGAAATGATTAAGCATTTTATACGCACTGTACATAATAGAAGAGGATTTACTGGACCATTAATTATTGTATGTGTACCGTATGGTTCTACACCTGTAGAAAGAAGAGCTATCCAAGAAGCTGCAGAAAGTGCTGGAGCTAGAGAAGTGTTTTTAATAGAAGAACCAATGGCTGCAGCTATAGGAGCTGATTTACCAGTGACTGAACCTACAGGTTCAATGATTGTTGATATAGGTGGGGGCACAACTGAAGTAGCTGTTTTATCACTAGGTGGTATAGTACATGCTCACTCTGTTAGAGTTGGCGGTGATAAAATGGATGAAGCTATCATTTCTTATATACGCAGAACGCATAATTTATTAATAGGTGAATCTACAGCAGAAAAAATTAAGAAACAAGTAGGTAGTGCTTGTATGCCTGAAGACAACAAAGGTAGACTTATGGAAATTAAAGGTAGAGATTTAATCCGTGGTGTACCTAAGGAAACTGTAATTAGTGAAGCACAAATTGCTGAAAGTCTACAAGAACCTGTAAGTCAAATCGTTGAAACTATGAAGATTACTTTAGAACGTACACCTCCTGAATTAGCTTCTGATATAGTAGATAAAGGTATTGTCATGACCGGAGGAGGATCTTTATTAAGTGGATTAGATGTAGTACTACGTGAAGCTACTAAACTTCCTGTTTTCGTTGCAGAAGATGCTTTGTCATGTGTAGCACGTGGCAGCGGTAAGGTATTAGAGAATTTTAAAAAATTCCAGCATGTTTTGTTTAAACAAGACTAGTTGCTTCATTATTAATGAATGAATATAATAGATCGTAACAAAAATTTTTGGTTTTTTCGTTTAACTGCTTTAATTAAAAGCTTTTACCATAGCGTAATACTAGCTTTGTGTATATTAATAGTTGTAATATTTATTATTTTAGATATTAAAAAACATCATACTTTATTAACATTCAAAACTACGGTATTAGATTTTATTTCTCCACCCATCCAAATTATATATGAAGAATTATACAGCTTAAAAACTGCTATGAAATCATTAAAAGAGCTTCCTAATTTAAAACATGAAAATATTAGATTAAAACAAGAGAATTATTTATTGAAACAACAATATAATATAGCCCTACAATTAAAAATTGAAAATCAACAATTACATAAATTACTAAATTTTGTCCATAATTTAGATTATACTTATACAACTACCAGAGTTATTAATAACTTTAATACACCTTATATTAAATCTATTTTGATTACTGCAGGAAAAGATTGTGGTATATACAAAGGACAAATTGTGATTAATAATGACGGATTAGTTGGAAGAGTACAAGATGTAGCCCATAAAACATCTCGGGTGCTCTTAATTACTGATCTTCATTCTCGTGTACCAGTTATAACCATAAACTCTAGGGAACGTGGAATTGCTAAAGGTACAAATACTGACCATTTATCCCTACTATATACCACAGACAATAGTAATATTTCAGTTGGAGAAATTGTTGTCACTTCAGATGATGGAGAATTTTTTCCTCCTGGAATATTAGTAGGTATAATTTCTGAAGTGAAAGGTGGCCGTATTACTATTACACCCGCCGTACAGCTAAATATTCTAGACACAGCACTTATTATTGGATACCCAAAATCAGAATTTAAATTAGGTAATAATTAATTTTATAGCTTAAGCACTTTATATAGTTTTTATTTAATAATTTTAAACAATATTTAAAGAATAAGTTTTATTTTAGTAATATTATAGTAAATTAAATTGTATTGGGGACGAAGAACGATAAGCAAAACCTAGAAATAATAGGAGCGCGAAGAGTAACAATATTCCTAATTCAAATCAATTTACTATATAGGATTATAACACAATAAAACTTTATATGATCAGAAGTAAAAAATTCATAATTACTATACTCAGCATTATTTATATAAGCTTTAGTATATTTTTTTATTTACTTTATGAATTTGTACATTCACAAAAATTTGCCAATCAACAAAATGTCAATGTTGCTGTAGATAAAGTATTAGCGCCTGTATTTACACCTGAAGGTATCGAAGACATTGCATTAGTCCTTATGGTTAAAGATGAAATTGATATAATTATGGAAAATTTGGTATGGCATTTCTGTATAGGGTTTAGAAAATTCATAATAATTGATAATCAATCTTCAGACGGAACTAGAGAACATATCAATAAGTTTGCTCGTTTAACTAAAGATATAGCAACTGTATTGATTATCGATGATCCAATAGTTGAACATATACAAACTCGTATTATTACAGGAGCTTACTATTATATAACTCAGCTGTGGCCATCTGTTAAATGGGTTTTTCCTATTGATGCTGATGAATTCTGGGTACCGCAGTCTAAGTTAAGTCAGATTTTAAGCCAAATTCCAGATAAATATGATGCTCTGACTGTTTTAAGAACACGGTATTTTGCAAATAAAAATTATTATAACTATCCAGACACAATACCTTTCTATGAAAAAATACCATTTCGTACCAAAAATTTAACTCTTTTAGAAACAGAGTACTCACACATTAACTATAAAATTGCTTTAAGAACAGGTAGAAATAATTTAATAATCACTCAAGGTAATCATGCTCTAGATACTAAAATACCTCATAAGTTTAAAGATAGTTTTAATTATATAGGTGGAAATACGAAAGGCCTTCACATGGTTGAATACACAATGCGTTCAGTTGAGCAAACTAATAAGAAATTTCAGAATGGTATGAATGCTTTGATAAGCGCAAGCAAAAAAAATCTACCAGAAACAAGAGGAATGGAATCCTCTCACTGGTATCAGTATAAAAAATATATTAATCAATATGGTAAATTAGCTGCAAAGGCAAAGTTTGAAAAAAATTTTATTACTGCAGAAGATAGTATATATGATCCCCTTCCCATTCAAGAAGCTTTTGTATTGTTTAAAAAAATTCTGAATAATTACCAAGCTTGTGTGAAGTTTTAATAGAAACTACTACACTCAATTATAAATCTTTTTCTAAGTATAGTATTTTGACTAAAGGAACAAAGAGTGAAGGAATAATTGTATTATGCGACGCAAAAACTTCTTGTTGCCTAAAATCATGGCTTTCTTTCTAACTTTTTTAGTTAACTTGACGATGCCGTACCAATTAATGGCAACTCACTTAAGTCATTATGATAATTAAAAATATAGTTGTACTGAGCATTAATTGGTTCTACAATAATCTCTAATGTCTTAGAAAACGCATTGACGATATCATTTAAAATTGGCTGTATCTCCTTATCATATATAAAATATGAATTTACAGTGGCAATTAAAGAGATCCCAACATTTATCAAAATATTTTTGCGTAATTCAGTGGTAGGTACAAAAAAAGTATGAAATAGTGGCTCACTTCCTTCAAGAAGCGCAGCAAACAGAGTATAGGTACTATAATTAAGCTCAGCATCTATCATTAATTCATAACCTATATTATTATAACACCCAAATAATTTCTGCTATACCTATAGTATCTCTTATATTAATAATCATATATTTAATTATTCCCCCTAGGGCTACACTAGGGTATCTGATTAATTGAATATACTCATTTTCAGATTCTCTTGTTAAATCTCCCATAATATATCCCATAACAGATCCCATAAAAAGTGATATACTACTTTTTACATCTATACCTACGACAATTTTACTTGGTAATATATCAAATAATAGCGCCTTATATGCACTATCTATAAAAATTTTATAATAATCTATATTAGGCATAAACGCCAAAGACAAAATAGTAATGTTATTTTCTGAATCCTCTACAGCAAAAATTAACGATTTAGTTATGGCTTTATATTGGAATGTACCAATTAATGGCAACTCATTTAAATCATCATGATGATTTAAAGTAGAGTTGTACTGTGCATAAATTGGTTCTGTAATAGTTTCTACTCTCTTAGAAAATACAATGTATTGGCATATATTGTAACCAAAGGATGCTATATTCAAGCCTAAAGTACTAATGCCAGTTACGGAATAAGATGTAGCAGATGCACCATGCGACACTGCACTTCCAAGGTTTAAAATTTTTTCTTTAATCTCATTCAAAGAATCCGGTGAGAAATCTTTTAAATCTACAAAACATATAATACCTTCACTAGCATTTTTGAATACTTGTTCAAGATAAGAGGAATCATCATGATCAACCACATATTCACGTTGTACATACACAGTTGCTAGATAATCCTTGAAATCTTCTTTGAACTCTTTTTGTATTTTTAGGTACCATCTATCGTGGTAACAATCTATTGGAGATAATTCTTGATAACTATTGTATAAAGGAATATTATCTGATAATATTTGACCTAAAGTAATACATGCTTTAATAAATAAACGATCTTGACCATTTTTTAATAAAGTTATATACTCATCATATGTATCACTTATAACTTGCTTATATTCTTGCATAGGTTTAACTTTATAATCCTGATCTAAATGGAGTCCAAGGCCTAAATAGTGCCAACTATTAGGGAATTTGTTTGTGATACTCATTCTATATCTTTGAACATCTACAACAAATATCTTCCTTACTTTACCCATTAGTGATAAGAGCTGATAAACATTCTCTACTCTATTATTTCTTTTATGAGAACTATGATCTGTGGGAGTACGCATTATAATATAATCTTTTATCTTATTGGTTATAGTAAAAACAGTTGAAGTTTGATACAAGGAATGAGGCGCAAAGCCTACTGATTGCTAGGTGAGCAACGAATGACGCCGTATGCAAATTCAAATGTTTTTACTATATTATAATTCTTGGTTCAAGATAACTATATTACAAAAGTTAATTTATGTAAAATCTTTAATACATTTGGTTGACTAAACTATAATATTTTCATCTTTCTTAGCAGATAGACGTGAAGAGCCCTTTTTTATAGGCTTTTGACTGTAATTTGAGTAATAAGGTACTATAGTAAATTAAGTTGTATTTGGAACTAGGAGCGATAAGTAAAGCATACAAATAGTAAGAGAGCTTTGATGCGACAACGTCCCGGATTCAAATCAATTTATTACAAGAATAATTTTTATAATTTTTCAAAAGATTATGGGTAATATCTCCCATAACTCCTCCATTAATCACCTTCTCATCAATCTTAACCACAGGTATAATACCAAGAGTAGTACTAGTTAAAAAGGCCTCCTTAGCATTTAAAGCTTCAGCAATAGAAAATGGACGTTCTTCAAATTTTATATTTAATTTATTAGCAATTTTTAAAACTATTTGTCTAGTAATACCAGACAAAATATTACGATTACTAGGATGGGAAACAATTATACCTTCATGGGTTACTATATAACTATTTGAACTACTTCCTTCAGTAATATATCCTTCTTCGTTATATAACCATGATTCAAATGCCTGATTATTCATTGCATATTGTTTTGATAATATATTAGCAAGTAGAGAGATGGACTTCACATCACATCTTTTCCACCTTAAATCTTCTTGAGTTACAATATTTACACCTTTGATAGTTAATAAATTTATTGATTCCTGAGATCTTGCACTATATATAACCATTACAAGAGATGGAATTAAATCAGGAGAAAAACTGTGAATACGTCTTGCAACCCCTCGCGTAATTTGCATATATAATATGCCATCTTTAATTTTATTACGCCTAATTAATTCAGAAATTATAACAGATAAGGAAATATTACTAATAGAGAAAGGTATTTTTAATACATCCAAAGAATGTTTAAGTCGTAAGAAATGTAAATCCTTGTATAAAAGCTTACGATTATCTATCTTAATAACTTCATACACACCATCGGCAAATTGATATCCCCTATCCTCTATATGCACACTCGCAGCACTGTGATTTAAATATCTACCATTTACATAACTAACCTTTGGCATATAACAAGCTACCTTTATGCTTGTTCGTGCTGTTTATTCCAACTAGACATCATAACCTTTTCATCTTCAAAATTATTATTAGCACTGGTAGTGCTAATATTTAAAGATTTTAATTTTCGATGCAAAGCAGAACGCTCCATACCAACAAATGAAGACGTCCTGGATATATTACCATTAAATCTACTCATTTGAGCTAATAAATATTGACGTTCAAATACCTCTCTTGCCTCTCTAAGTGGCATAGACATAACATCCGCACTAGCATCTGGCCGTATAATTTTTACACCACCAGACAAAATTTCAGGAGGCAATAACTCAACTCTAATAGGCTCCTTTAATTGTGTTTCTTGTGACATAATTAATAGCCATTCCAAAACGTTATGCAACTGTCTAATATTACCAGGCCAATTATATGCTTGCATTGCTGCGATTGTATCTTCTCCTAATTTTCTTGGAATCAGTCCTGAAGTTTTTTCTAAATTTTTAATAAAAAATTCACATAATAAAGGTATATCGTCCTTTCTTTCAGCTAGTGAAGGTATTTTTACTGGTATAACATTCAAACGATAAAATAAATCTTGTCTGAATTTACCAATCTTAATCTCTTCCTGTAAATCTTTACTAGTAGAAGCAATCACACGTACATCAAGTTTAAGAGGTTTGGCGTTACCAGGTCTCTCTATGACACTATCTTGTAAAAATCTTAAAATTTTGTTTTGCGCAGGTAAAGGTAAATCACTCACCTCATCTATAAATAACGTACCATGGTTAGCAAGTTCTAAAATACCTACCTTCCTAGGCGCATCATATAAATTATTCTTATGTTCTTCACCAAACAATTCTAAATGAATTTTATCGGAAGACATACCAGCAGAATTTAAAGTAAGAAAAGGCTCATTTGACCTTTTAGATTTTTTATGAATAATACGCGCAACAAGTTCTTTACCACTCCCAGCCGGACCAGTAATCAAGATACGTCCTGCTGTTGGAGCAACTTTTTCAATAGTGTTTTTTAAATTATTCATTGCACTTGATGTGCCTATTAATTCTGTTTTATCTCTTACCTTTAGTTTAAGTTCAGAATTTTCTTTTAATAACTTAGAAGTTTCGCATGCTCTTTGTACTACTACATGTAGTTTATCTTCTGTAAACGGCTTTACTATATAGTCATATGCACCCATCTTAATAGATGTAATTGCTGTTTCTATAGTACCATGACCACTAATCATAATAACCGGTAAATAAGGATATTTGTGCTTTATAATCTCTAAAATACCTAAGCCGTCTAATTCGCTACCTTGTAACCATATATCTAATATAATTGCTGAAGGTACTTTTTCATTAATACTATGAAAAGCCTCAAGACTATTAGCAGCTACACGAGTACTATATCCTTCATCCTTTAAGCCATCACAAATTAATTCTCTAATGTCAGCTTCATCATCTACAACGAGTATATCATACGGCATAATTTATCTCACCTAGTTAAATCTTAAAACTATATAATATAACAGTTTATAATATAGTTTAAATAAAAAAACAAAAACATCCACAGAATAATTGTATAAAACCCTTATTATTCACAATTTATAAATATATTATTACAAAACAGATAACAAACTTAGATTAAATTTACTATTTAAAGACAGAATTATTTCTTTGTGTACTCTTTCAATAGTTTGATTACCATTAATTACGATATATCTATCAGGATTCATTTCAACAATTTTAGAAAACCCATCCAAAACACGCTTATGAAATGCTTCACCCATATTTTCATATCTGGCCGGTCTGGTTTTTCTTTTAATACTACCAGCAATTCTTTTCATCGCATCGTGAGGTGAGACATTAATCATTATTGTAATATCCGGATAAAAATTCCCAAGTACTAATTCGTGCATCTTTATTATAATATCTTGACCTAGCTGATGACCATAACCTTGATAAGCTATTGTTGAATCAAGAAATCTATCACAAATTACTGTTTTTCTTTGCTTTAAAGAAGGCTTGATTACTAACTCTACATGCTCAACCCTAGCAGCCATATGTAATAAAAGCTCTGTATTCGGCTGCCATTTATCCGTAGGACCCACAGTCAATAATTCTCTAATAACTTCTGCGCTTTTTGTACCACCTGGCTCTCTAGTGTGCAAAACCTCACTATTATTTTTTTCTAACGCTTTGTACAATAAATTACTCTGCGTACTCTTACCAGCACCTTCTCCGCCTTCAAAAGTAATAAATAAAGGTATATTATTAAATGAATGCATCATTTATTTGATATTCTATTATAACGGCATATAATTTCCGCATATTCAATCACATGTTCTGCTATTTCTTGCTCTATTGCTTGTTTAGTAACACCACTTTCCAAATTAAGCATGGTATCTAGCGCATATAATTTAAAGAAATATCTATGTTCACGATCAGGAGGACACGGACCTCCATAGTCATTTCTACCCCAACTGTTTTTACCTACTTTTGTCCCTTCCGGCAATTGCTTAATATTAGATTCTAGCTTAGTCACCATCGCAGGTATATTAAATAGAATCCAGTGATCCCACGTGCCCCTAGGAGCATCAGGATCATCCATAATTAACGCCAAAGATTTGGTAGAAGCAGGCACATTCTCCCACTCTAATTCTGGAGAAATATCTTGACCATCACAAGTAAAATTAGAAGATATTAATCCTCCATTATTAAAACCTTTTGATTTTATTATTAAAGCCATTATAGTCTCCCTCTAATATGATTACTGGGCTTCTTTGTCCCTAATAATACTCTAATCAAAAAACTTATGTCAAAGATAAAAACCTAATTTATATTATATTTTGCTATATAGCGATTAGAAATGCTGCAACATTTCTACCCTCAGTAAGCAATATATTATAAGTACGACACGCTGCCCCAGTTGTCATCATATCAATAGTAATCGGCAAAAAATTATTTTTAATTTGAGCAACTAAATCCTGTTCTAATGTATATGGCACATTTCCACATCCAATTAATAATATTATATTATCTCCTGTTAATTGGTTTAAACTTCCAAGATGCTCTAAACTTAAATTAGCTATATTATCTATATGTGCATAACTTTCAAGTTTATCTGGCATAATTAAAATACTACCATCTATCCTGATATTATTAACTGAAAACCCTTTGTTCCCATATGAAGTTATAATTTTTTTATCTGGTGATACTAAAGGCGTTATATCCATATCACAACATTATTTCTTTAGGCTTTCTAACATTAAACCATATTATTACCATCATCTTAGTTAAAGTAATAGCAGAAAACATTGAAGCAAGGATTCCTATTGTTAAAGTAACACCAAAACCTTTAACTAAGCCAGATCCAAAAATATAAAGCAAAATTCCAACAATAATAGTAGTTAAATTAGAATCTAATATAGTATTAAAGGCATGCTTAAACCCTCTATCAATTGCAGCTGGAACTATTTTACTATTTTTAAATTCTTCCCTTATTCTCTCAAAAATTAAAACATTTGCATCTACTGCCATGCCCATGGTTAAAATTATACCTGCTATACCAGGCATAGTTAAGGTAGCTTGCAATAATGATAATGCCGCCATAATTAATATAATATTAATCACTAAAGCCACACTTGCAAATATCCCGAGTACATTATAAACCATAACCATAAATATGATGATTAACACTATACCAACTATAGCTGCTTTTTTGCCAGCTTCTATAGAATCATTACCAAGATTGGGACCAACCGTACGTTCTTCTATAATTTCCAAAGGTGCTGGTAGTGCACCAGCCCTAAGTAATAAAGCCAAATCATTTGCTGCTGAAATAGTAAAATTACCAGATATAATAGAACTACCTCCTAAAATAGGCTCACGTATGGAAGCCACGCTAATAATTTTATTATCAAGCACAATAGCAAGTAAGCGACCAACATTTTGTTTCGTTAATTCACCAAATTGCCTTTCTCCTAGGTTATTTAACGTGAATTGTACTGCAGGCTGTGACTTATCTGTGATAGTAGCTCTTGCATCATTAAGCATGTTTCCACTAAGAGATATTTTCTTTTTTAAAACATAATACGGAATATCAGTATCTTTCTGATCAAAAGGTAAGAGCATAGAATCTAAAGGAACTTGGCCTTTCGAAGCTGCTTCAATCGTAGTATTTTCATCTACTAAGTGAAATGTTAATTTAGCTGTTTTACCTAAAACTTGCTTTAAATGCTCAGGACTATCTAATCCAGGAACTTGTAATAATATATTATCCAAGCCTTGACGCTGTATTGATGGTTCAGTAGTACCAGTTTCATCCACTCTTCTTCTAATAATCTCTATGGATTGTTCAACAACTTTATTTTCCATATTTTTTAAATATTCTTCTGTATACGTAACTTCACATATACCATCTGTTATTTTAATATCTAGATCACTACCAACCTTCTTAATGGTAGATTTTATTTCTTTTGAATCATCTTGATTACGTAACTTAAAAAGAATTTTATTATGCTTAATACTCAGATTTTGATAACCAATATTTTTAGCCCGTAACTTTGTTCTTAAAGTATCCTGTAATATTTCTAATTGTTCATATATATAAGCCTGTATATCCACTTTTAGTAATAACTGTGAGCCACCTCTTAAATCTAACCCTAAATTTACTGTTTTATGTGGTAACCAACTAGGTATTTTATCATGAGGAAGAAAACTAGGTAGCGCTATTACAAAGGCACATATACAAACTAATACAACTATAATCATTTTCCATCTTGCAAAATGCAGCATATTTTCCCATCATCAATCTATTAAATTGTATAAAATCTCTTTAAACTTTTATGGTTACACTTACCAACAGTGGTGAAATAGTACCTTCTTTTGTCATTCCACGTATGCTAGAATCTAATTACCATGATTTAACTAAATACCAGCTTAGGAAGGTATGACAAATAATAAATAAAAGAGTGGTTATACCATCATACCTCTACTTCTCATTTCTTTTGAACCATATAACCAGCTCCAAAAAAAATAACATAATCTATAGTGATATACAAAATTTTCTATAACTTCAATAGATTTTGCTAACATTTACCATATAAATATAATTTCATAGTAAAATTATAGTAAATTAAGTTGTATTTGGGAATAGGTTCAGATAAAACAAAGACTATAAATATATTTCTACTGATTGAAAAATTTATTATATTCTTTGATAGCAAAACGATCAGTCATCCCTGCAATAAAGTTAGATATAGTATCCGCAACTTGCAATTTATTATTAAAATCACACTTATTTTGCCACTCTAAAGGTAAGCAATCTGGGTTATTAAAAAAAATCTCAAAAAGCCCACTTACCACCTTTTTCGCCTTATAGGACATAATATTTATCTCAGGGTGTCTATAAACATTTTTAAATAAAAATTCTTTAAGAGTAAGGTGACAATGTTTAATCTCATCAGAAAATTCTACAATATATTGAGGCGCATTATAGACATCTTGAATATCTCGGATATGGAATAATTTTATATTGCTATTAGTGTGTTTAATTAAGTCCATAATTATTACATTCGTAAATCTCCGTATCGATTCATATACAATACGTCTTTTCTCAGTGATATGGAGATTTTTTGCTACCTCACTAAATATATTTCCTACAATAGGTAACTGATAAAAATCTTCAATATCACAAAACCCAGCTCTAATACCATCTTCTATATCATGACTCGTGTAAGCAATATCATCAGCCAGCGAAGCAACCTGTGCTTCAAGAGAAGAGAATTTATCCAAAGATAAATCATGCTTTCTGGAATATTGAATAATTAAATTATTTTGATCGAAGTTTTTAATAGGACCATTATGTTTGGCAATTCCTTCTAATACTTCCCATGTTAAATTTAAACCATCAAACTCAGCATAACAACGTTCTAGTTCCGTCAATATCTTAAAAGTATGAATATTATGATTAAATCCTCCAAATAAAGACATAGCTTGATTTAAAGCTTCTTCCCCAGCATGACCAAAAGGTGGATGTCCCAAATCATGCGCAAGTGCTATAACTTCTGTTAAATCCTCACAAAGTCCAAGTATTCTACTTATATTACGAGCTATGTGGGATACTTCTAAAGTATGAGTAAGTCTAGTACGATAATGATCTCCTTCTAAATTAACAAATACCTGCGTTTTATATTCTAATCTACGAAATGCAGTTGTATTAACTAATCTGCCTCGATCATATTGAAAGTTATTTAAAAATTCAGGAGGGTTTTCTAAGTATAATCTTCCTTTACTAAATTCCGAATTAGATGCAAAAGATTTGAGTAACACTTTTAACCCTATTGTATTAATTGGCATATAAAAAATTTAAGTTACTATACCATATATACTAAAAAAAGTACATAATTATACAAGTTTTGTCGAATAAATTAATTTAAACATATATATTACCTTGTACGATCTGGTAGTTTTCTTTCTTTATTATGGTATTTTTTAGCTAGAGTGAGCTGCGCATATGTATTTTTACCCTCATAAATCTTATCAGTTTTAGTATCTTTAAGAGTTATATTATTATTACAATGGTTTACATTATGTGGATCACCCTTTCCTCTACCATACAAAATAGCATGTTGTATTTCTTGCCTTCCATCTTCAGTAGTCAATTTGCTATATATGTAATGCCTTAATAATTCTAAATCACTATTGTAGCCCAATACTTTATGCGTTCTATATTTTAATTCTTCTTGCATATCATAATCTTCTTCAATTTCTTTATATAAATTATAATAATAGTCTATAGTCAATTAAGTTGAGAATGGCATAGAGAAGCCATAATCAATAGCATCGCTAAGGTTATTAAAATTAGTAATGATAGGTTTGATTTTAGCTTTTAAATGAGCCCAATATTTTTCAATTGGGTTGAGATCAGGAGAGTAAGGTGGTAAGAATAAAAGTTTACAGCCTATATCTTCTATTAAATTCCTAGTTCTAGCTGACTTATGGAACGTTGCATTATCAAGTATTACAACTTGACCAAATCTTAGTTCGGGCACCAAACACTGACTAACCCACTCGTTAAAAACTTCTGTATTACATGTGCCCTTGAAACACATTGGCGCAATAATTTTCTTCCCAACCTTACCTGCAATAAAGCTTTCTCAATCATGTTTTTTACCTGAGATATCACCATAAACTTTACTTCCTCTGAGACTGTATCCCCAAGAATAGTACAAATAGCTATCAATTCCACTCTCATCAATATAAACTATATCTTCCGCTTTATAGTTTGCGATAGCTGCCAAAAATAATTGCCGTTTTGCTTCATCCCGTTCACGATAGAGTGTGGTCTTTTTTTTCGTGTGATCCCCAAAGTCTTGAATGCCAAACAGATAGCAGCTGTAGACACATTAAAAACCTTTGCAAAATCAGATAATAGCCAATTGCTGTTTTTAGACACCTCGTTTAATAATTTGATTGGATCAAGCTTCTTCCATGGCTTAGCTGCTCGTGTGGCTGCTAAATTCCCGGATTTCGATCTCGATAACCATCTATAAATTGTTCTTTCACCTATGCCAAAAATTCTTGCAGCTTCTTCTCTGGTATAACCTTTATTAACATAGTGAATTACTTTTTTACGTAAATCTAAGGAATATGCCATTGCTTCTACTGTTTTGGGTTTATGAGCTTTTTAATATATCATATATCATGTCTTTATCAACTTAATTTACTATAAAAATGTTCATGTTATGAAAAATACTAAAGTTCTATTAAAGAAGTGGTTAGGTTTTTTGATAATGAATTATGTAATCATTTATGGCATATACTTATTTGAGAAAAACAAGATAAATAATTTTTTAGATGATCAAGATAGAAAGGTTCTAGATATCACATTAGAAAAAATAGAATTTTCTTACAATATCTTAGAAACTCTAAGTAAAATAATTATTAAAAGAAAGATTAGGAGTAAAACTTATATTTCTGAAGCTATTAAAGAATTATATAATACTGGCTATGATATGGGAACATATAAAGGCGTTAGATCTTCAGGTATCTATTGCTTTGCAAATGATAAACTTATAGGAAAAAATGGATATATAAATAATGATAGACTTTATAAATTATTAAAGGGCATAAATTATGCAGATGCTACCTCCTTTAAAGTTGTTCCTATGATTAATTATAGTAATCAAGGTTTAATAATAAGTATGCCTTGTCAAGGTAAGAAAAATAAAGCATCTATAAACCTTATATTAACTAATTCTGCTATCAATGAAGTTTTAGATAAGCTCTTAGATGTTAATATAGAGTATGCATTATTTGATTCAATGCAAAATATGCTTTTAATGTCCAAAGGATTTAAGAAATCTTTTATAAATTTTAATGATTTTACCCTATTAGATTTATTACGTAATCAGAATAAAATTTACACCAAAGTATTGATGCAAAAAATTACTAATGAGGATTATTTTTTTATTGTAGGAATACCTAGCGATATAGTAGTAAAAAAACTTTTAAAGCACATATTATGTGCAGCCATTGCTTTAAACTTAGGTATATTTATTTTATGGAAAATTATTCAATTAGCTTATTTAAAAATTAAAGATAAAATACATAAGAATTTTGAGAGTGAATTAAAGAGTTTAAAAAGTGTATTGCATCAACTACAAATGCAACATTTAGCAGTGAATGATGATAATCAAACTATGAAAGATAGTATAAAAACTATTGCTATTTCTAATAATAGCCAGTCAGTGCTTAGTTAAGCAAATGATATTAAATGCTAATTTAAAACTTCATAATGTAAATAATATAGTAAATATTTTTGCTAAATCTATCAAAGGAGAATTAAGTCTTACTTTAACAGCTCAAAAGCAGATAATTTTACTTCAAGAAATAGAAAATATAACAAATAATCTTTTTTTTAGCGAAATATATTATCATAAAGATGAAATTAATATAGAAACTATTATGGATAGTGTATCAAAAATATATTCAAAATTTGTATTTGAAAATAACATAGAATTAAAAATTAAATATGAAGGTGATTTAAGTGGAATTTTTATAGAGATGCTATCACTAAAATATTTATTTATAACATTGATAGCCTATTCTTTAAGAGGGCTTGGAAAAAAAGGAAAAATTGATCTAACTTTATCTAAGTTTATATATAACAACTTAGAGTGCTTAAAAATTATTTTAGAGGATAACGGTTTTGGACTAGACTTAAATAATGAACTTATTGTAGAAAGCTCTAATATTGATGAAAAAACATTAGGTATTTTATCAGTATTTTTACCAAAAATTGAGTTCTTTAAACATATAATTTTTAAAGTAAAAGGCCAATTAGATTATGTTAGTAAATTGAATAAAGGCACATCCTTTACACTATTTATACCCGTACAAATGCCAGAAGAAAATAAAAATGATCAGTCAAAAATAAATAAATGTTACGATAATGTTACGTATTTATATAGTTAAATATGGTATTATATCATATATATTATTAGCTTCAACGCTTGGTAATGCATCTAATAAACATTTTCCTAAAATATGGAATATACAGAATTACAATAGATATTTTGCAGGAAGAGAAGAAATTATTAACAAAATTCATCTTACATTTGAAGATAAAACAGATACTGTGTCTCTTATAGGAGTAGGAGGAATAGGAAAAACACAAATTGCTAAAAAATTTGCTGAGCTATATAGAGAAAATTATGATATTATATGGTGGTTTGATGCTGCAAAGAATTTAGAAGATCAATATAAAAATTTATCTGAGAGTTGGAACGAGCATATTATAGTTGATTCTCAATCTATACATTATATAGATACAAAAAATCTTGCAAAACAAGATATAATCAATAAAATAAAAAATAATTTAAGAACAACAAATTTAAATTATTTAATCGTCTTTGATAATGTTATTAATAAAGAGGATATAATACCTTATATACCTGAACATCATAATAGTAAGCGAGCAAATGTAATTATTACATCAAGAAAAATTAATATGATTGGGGAAATAATAAAAGTGCCTACTTTTAAAAGAAAAGAATCAATTGTTTTAATTGAAAAATTGATTAATGATATATCAAAAAATGAATCTGAAAAATTAGCAGAAGTACTATATGATTATCCTTTAGCCATATCACAAGCAGCCTCGTATATAAAGTTTCATCTTAGTGTTACTCCAAAAACTTATATTGAATTATTAAAAAAAGATTACAAAACTATATGGAAAGGGGAAGAAAAAATGAAAGAATCTTCAGAAAAATTTTTAGACATTACTGATAGTCATTCAGAATCTCTTATGCAAACAATTAATCTAACCATTACAAAAATAAAAGAACAATCCGAAGATACGTATAAGTTATTAATAATATGTTCATTACTTAATAATAATAGTATACCTCAAGAATTATTGCTTAAACTAAATGCAGAAAATAACAATACACGCAGTGAACTAGAAAGTCATGAAGCACTTTCTTTAATAGAGCAATATTTATTAATTGAAAAAAACCAAGTGAATTCTAGCATATTAACATATAACATTCATGAAATTATCCAGAAGCTAATATTAGATCAACTTGATGAAACCACGTTAAATAAATATTTAAACTTACTAGTTAAGGAGTTTAATATATTTTTGCCTCATCAAATAGACCTTTTAGTACCGTTTCTAGAACAAAACTCTTACTTGCTACCACATGTTATAAAGATTGTTGAATTATGTAAACAAAATAATATTTATAATAATGAAGTCTTAGCTCTAAATTTAAGGATATTACAATATTATTTACCTGGAGAAAGAAATTTTATTAAAGGAAATGAATATATAAATAATATAGAAGATATTAAAAAACATCTATTATTTATAGATCCTTTATTAAAAGTAAGATCAATCGTCATGAAAGCAGCTTTATTAGATTGGCAGGATGGAAATTTTAAAGAAGCAGAAACTATACTAAAAGAAGCAGTAAAAATAATTTCTAGTATAGAGAAAGCATATGAGGAAAAATTAATGGTGTATAATAGAATTGCACAAACTTATCAATTTTTAGGTGACATAGAAGAATCAATTAAATATTCTGATTTAGGTAAAAAAGTTATAGATAGCGCACTTAGTGATGGTGAATATTTAGGGAATCAAGATGCCTTTTATATTTCACGCTCTAGAATTAAAATGGATCAGGGCAAATTAGATGAAGCGTTAGAAAATATTAAAATTGCTTATTCAAAACTCTCAGATCATTATCCATTTGTAGGAGCTTTATTTCCAATATCTGCCATGGAAACAGATATATTATTACGTAAAAAAAATTATAAAGAATCTTATAATAAATCTACTGAAATGCTGGAAAAAGTTACTCAATATATATTAGATTCTAATCATATATATTTTGGTAGAATAAAAGGCATGTTAGGATATTCATTATATGGATTGAATCGGCTGGTAGAAGCACAAAAAGCAGTTGAAGAAAGTATTGAAATTTTTAAAAATGGTGATTACATAAATACTAGATATAATGCCGTTTCATACATGTTATTTGGTATGATATTAATGCAAGAAAAGAAATACCAAGAAGCTCAGAAATATTTCCTGCAATCAGAAGAAATTTTTGAAAAAATATTTGTAAAAAAGACAATCGATGACATAAGTAGATTGTATAGTATGATCGTGGAAAGCTCTTTAAGATTAAATGATGATGGATTAGCACGGTATTATGCTACAAAACATCAAGAACATTTTGGTTATTCACACCCACGTACGTTTGAAATACGCGATCATTTGTTTAATCTCACTTCAGGAATAGCTAAATAATAATATATGAGACCATTAACAAAGTAAGTTAAATTCTAAAATGTGTACAGTGTTGTTTTAAGTAAAAGCATGTTTAAGGATAAATTTCAAAAAACACCTTTAGGCTGGATAGAATTATATAGTTTTTTCAGCTTCCTTAGCAGATAGGAATGATGAGCAAAACCTACTTTTTGCTAGATTAGCGGAGAAGAACGCATATACTAATTCATCGCAAGTATACTAACATGTAATCAACTATGTTTTGATTATCTTTTAAATTCTTGTAAATTTTGCTTAGTAATATTGCCCTGTAGATAACGATCTAAATATTTTTTTTCTGATCTATCTTGGTAATGATCAATATTTATTCTATTATGAGATAAAGCATCATTTAACGATTTTACATCTGAGTTAGAAATATTACTAGCAAATGAAACAATATGCTCACATATATGAAGAGGAAGATTAGTAGCATCTCTTAAACTTGTTATTGCATTTTTTGCCACTTGATTTAACTTACTACTTATATACTGGCATGCTGTATTTACTGGTTCAATTATACTTGAAAAATCTGTAATATTTTTGTTACTTAAATATTCAATTATAGGGTAAGCAATATTTTTATAATCCTCATGGCTGACTTTTCCTATTAAGTATTTTTTTACGCTATTTTCATATTCTTCTTGTACTACACCATATATATCTAGTGAGGGAATAATTTTTATTAATTTAAGAAGATGTTGTTTTGTTTCGTCTAATAATTCACCCTCACCTAAACTAGCAAAATTACAATATTTAGATACTTCTATACTACCTGCAAATAAAGCCTTTGTATAATAGCCATCATTCATTGCTTTCCACTCTCCTCTAGCTCCCCTTAGAGAAAACACAGCTTTACTTAATTCTATAATATAGTCTTTCATAATTTTTCCTTTTTACTCTATATTAAAAATAAAATTAACTATTAATAATTCATAATATTTAATTAAATCTTTATCAATTCTTAAAGTTTTTATTAACTATTTATATCCAATGTTATTAATTCTATGGTTCTTAGCACCTAATTTTTCCTTTCTTATCCACAGTTATAGTTAATTATTTATTAAATATAATCTGTTTTAATTGTATTATTAGTATTTACTACGTATATAGAATGTGGAGGATAAATATGGCACAAATAAACTTATTTGATCCAACAACCAAAATACGTGATAAAGAAGTATTTTGTGATGGTAAACATTATCAAATTTACAAAAAAGATTACACCCCTCAATTGATTCATCAGGTAGATTTGTTTAATGATCAGTACATTCACGAGTTAAGCCCTAATAAGTCTTTTGATAAGATTAACTCTGTTCAAGACTTAATTTTACTACTAGAAAATATGCATAATATCGCAGGAAAACCATTGAGAGAGATCACGAACATCACAATTAAATATGGTACAGAATTGAGGTTACACGGTAACCAATCTTGTCCTGAAGGATTCTTACTAATTAGTATGGAATCAGAAGGCATTAATAATAGTTGTGTCACAATATGCTTTTCGGGAAAATTAACTAGTGATACTCCACTAATATTTTAATAAAAATATTAGACTATAATAATTAATATAAATTGCGCAAAAAGCCTTGGTAAGGCTGCACGTATTATTAGTAAATTAAGTTATATTTGGAACTAGGTTCAGATAAAGCAAAACCTACAAATGGTAGGAAAACTTTGAGCTATAGCAAAGGCAATTTAAAATATTTAAATTGCCACAGCTATAACCGCGTCACGAATTCAAGTCAATTTACTCTAGGGCTGAATTTGCTAATAATATACTTATACTTACTTTATATACTTTAATTTTATAAAAATCAGTACTATAAAAGGTAAAGGGTTTTTTTTAATTAAAGCATTATTTGTATAAAATTAAATATGATGATAATTGTAATTAAGGTAGGTACACAAAGCATATTATCTAAAGAAGGTATGCCACTTATAGATATAATGCAATCTATTGTGAATCAAATAGTGGATATACAACAGCAGGGACATAAAGTTATTTTCATAAGCTCTGGAGCTGTTAGCTTTGGTCGTAATATAGCACGCAACTATCTAAATAAAGAATATAATTCATCTATCGGAGAAAAACAGTTATTAGCATCTTTAGGTCAACATGAATTAATACATCTTTATTCCAAAATGTTGATAAAACATAAATTTTTAGCATCACAAATTTTACTAACAAAGCAAGATTTTTATACCAGACAGCATTATTTAAATATATCTAGATTGATACGAGAAACCTTAAAACATAATTATATTATTCCCATAATCAATGAAAATGATAGTGTAGCAATTGAAGAATTAATGTTTACAGACAATGATGAATTAGCTGGATTAATTGCAACACAGATAAATGCCGATAAGCTTATTATATTAAGTAATATAGAAGGAGTTTATAGTGGTAATCCAGATTTACCCGAATCTACATTATTACACACAATAAATCTTAATCAAAATTGGCCAAATGTTTCCAGTAGCAAAAGCTTACATGGCAGAGGTGGAATGATCAGTAAACTAAGTAATGCAAAGAAAATGTCAAAACTTGGTATTATGACTCATATAGCTTCTATAAATCAACCCAATATATTAAATAGAATAATCAATGGAGAATCGGTTGGCACCACTATTGTTCCGTATCATAAAAAATCAAACATAAAAAAATGGATTGCATATAGTTCTCCGACAGGTAAAATATTTATAAACGATCCCTTATATGAAATTTTAAAAGAAGATAAGCGTATTATCAGCATTTTACCTGTAGGTATCCTTTCTTATAATGGTAAATTTGAAAAAGGAGATATCATAGAAATTTTAAATATTAATCAGGATATCATAGGGCTTGGTATAGCAAGATATGATTCTAATAAATTAGATAGTTTTTTAGGACAAAAAAATAAGCCGGCTTTAATCCATTATGATTATCTTTACATTTTCTAAGAGTAAACTATGAATATTACAAATGAACTTACTAAAGTAAAACAAGCAAGTAGTGCTCTTTTTTTATTAAATGATGAGCAAATCAATAATGTTTTAAACGAATTAGCTTTAGTATTATTAAATAATGCTGTAAAAATCATTGCTGAAAATAAGAAAGATTTGGCAAGTATGGATAAAGGTAATCCTATGTATGATCGCCTCTTTCTTGACGAAAATAGAATACGCAATATTGCAGATAGTATTAAAAAAGTTGCATTGTTACCTACTCCCATAAAACATATATTGCAAAAAAAAATAATGCAAAATGGCCTTACGATCAATAAGATTTCTGTTCCGCTTGGAGTAATAGCTGTTATTTACGAATCAAGACCTAACGTAACTATGGATGTATTTAGTCTATGTTTTAAAAGTTGCAATGGCTGTATACTCAAAGGCGGTAAAGAAGCTTATTATAGTAATGTCATATTAGTATCAATAATTAAAGAAGTTTTAGTCAAAAATCACATTAATCCTAATATCATTGCACTCTTTTCTTTGAATAGAAAAGAAACAAAAAATTTAATTATGGCAAATGGCCTGATAGATGCTTGCATACCTAGGGGTAGTAAAAATTTAATTGATTTTGTAAGAGAAAATGCAACTATACCTATTATTGAAACTGGTGCTGGAGTGGTACATTTATACTTTGATTTACATGGAGATATTACCAAAGGAAAAAATATCATCAATAATTCTAAAACTAGAAGAGTAAGTGTGTGTAATGCTTTAGATTGCTTACTAATACATAAAGACCGTTTATATGATTTATATACCATTATAGAACCTTTACAATCTCATAATGTTGAACTCTTTGTTGATAAACAAGCATATCAGATACTCAAAGATAACTATCCTGCTAATTTGCTTTCCTATAATGAGCAAGAAATTTATGGACAAGAATTTTTATCATATAAAATGTCTATTAAAACTGTTACCTCTTTAGATGAGGCAATACAACATGTTACAAATTATACCTCAGGACATAGTGAAGCAATTATTACTGAAGATAATACAGCCTCAGAATGTTTTATACAATCTATTGATGCTGCCGTAGTATATATTAATGCCTCAACTGCTTTTACAGACGGAGAACAATTTGGAATGGGGGCAGAAATTGGTATTAGCACACAAAAATTGCATGCTCGTGGCCCTATGGGGCTAGATTCATTGACCAGCTACAAATGGATTGTGTATGGCTCGGGTCAAATTAGAGAGTAAAAACAAGGTACTCCTCACAGAAAAATTTATTTTTTATAAAATATGACATCATTTCTTGCTCATTACTTACAATTTTTTGTCCGAAAGTAGGATTATTTGTTTGTCATTACCGCAAATCATTACTTTTTTCTTTCCCCAGATACTTGTGCGCGAATGATATTCCTAAGCAAAGTTATAATTATTATTTTGTTCCCAGGTACCGTTTTGAGTTTGTTGCCAGTAAATAATATTATGTCCTTGTTTTTGATATTCAGCTATACGTAGCTTTGCATTTTCCAATTCTTCTTCATCATTACCATTAAATATATCTATACATCTTGTAAAACTTGATAAAAATTTTGGTTTTATACCATAGGTAGTAATTAGTATTTCAGCATTATTTGGATTTTCTTCTTCAGAGGTTAGATAAATAGGTTGCTTATTAATGAACCCCTCTTTTTTAGTACCATGTGGAAGAAAAACTTTAGTACTATAGGTCCAAAGTAAATCATTTAAAATATTCATCTGCTCCTCTGTGGGAGAAAGCAATATAGCTTTTTTTCTAGTAGCGACTACCTTCTCAAGTAACCTTGGTAAAGCGCGTTCAAGCTGTAAAACTGTCAAATGATAAAAACTAATTTCAGTCATAATTTTAATAATGTATTTTTATTCATAATAGGCTTTCACAAATTTATTTAATAACCTCACCCCAAAGGCAGTTGCACCTTTTGGTGTTAAAGGTAAATCCTTCTTAGTCCATGCAACACCTGCTATATCAAGATGTGCCCAAGGTACATCGTTAACAAAACGCTGTAAAAATTGTGCTGCGGTAATGCTACCTGCTCCTCTTCCATTACTGATATTTTGCATATCAGCTATTGCTGACTCAATCTGTTTATCATATGCAGGATCTAAAGGTAATCTCCATAATTTTTCTCCAACTTTTTCAGCAATGTCTAATAATTTTTTTGATAAATCATCATTATTAGAAAATAAGCCTGCATATATTTCTCCTAAGGTCACCACAATTGCACCTGTTAAGGTAGCTAGATTAATCATAAATTTAGGCTTGAATCTATCTTGGCAATACCATAAAGCATCGGCTAAAACTAACCTACCTTCAGCATCAGTATTTAAGACTTCTACAGTTTGACCAGACATAGTTTTTACTACATCACTTGGGCGCTGAGCATTACCATCAGGCATATTTTCAACTAATCCTATGATACCAACAACATTAACTTTTGCTTTACGAGCAGCTAGCGTCCTAATCAACCCAACTACAGTAGCAGAACCAGCCATATCATATTTCATATCTTCCATACCAGCAGATGGTTTTATAGATATACCTCCGCTATCAAAAGTAACACCTTTCCCTATAAAAGCTATTGGAGGATCATTATCATTTGCTCCTTTCCACTCTATTATTACTAATTTAGGCTCTCTAATACTACCTTGAGCCACCCCAAGTAAAGCGCCAAAGCCTAGTTTTTCCATTTCTTTATACCCAAGAACTTCAACTTTTACTCCCAGTTTTGTTAATTCTTGACAACGATCTGCATAGCTTTCAGGGTATAAAACATTTGGCGGCTCAGAAACTAAATCACGAGTAAAATGTACTCCCACAGCAACATGCCTACAACTACTGAAGTTCTCTTCTACATCTTGTGCATTTTTGACGATTAAAGTGATAGACTTTAATGATAATAATTGTTCATCTACTTTTTGAGTTTTATATTTTATGAATTGATAATGGCGTAAATAAATACCCTCACCAACTGCCATACTATTTTCTTGAGAAGATATAAAATTTTGGTCTAATATGAGTGTAGCATTTTGGATCTTTTTAGCATTCAATATTGCTGTAATTTCACCACCAAAATTCATGAAATCTAAATGTGTTAGATCTGTTTTTTTTCCTATTCCTATCAGAAAAAATGTTTTAATTATATTTTTTTCTGCATGAGTAATAATTAACTGATCACCTTTTTTCCCTTTAAAACTGGAGTCATTTGCTAATATATTACCTATTATATTATTATATTTTTGGCTTTGTGCCTGTACATTTTCTAATAATTCTAATTCTTCTGAAATAGGTATAATAATATTATTATCATGATCATTTATGGTTTCAGCAAATTTAATTTCCACACACACCTCAATATTTATAATTTAGTTTGATTACGTTTATTCCATGATTTTAAAATAATATATACAATGATTATAATAGCTATAAGCAAAATCATCGCCAGTTTTATAACCATTAAATATTTTTTAATAGTATCTTGGTTGCTACCAATAAAATATCCTACACTAAGTAAAACCACAACCCAAATAGAACTGCCAAGAAATGTATATGTCAGAAAAGGCTTAATAGGCATTTGCGCTAAACCTGCTGGAAAAGAAATATAATGTTTTACTCCAGGTAAAAATCTCCCTGTAAAAGTAGAGATATTTCCATGGCGTGCAAAAAAACTTTCAATTTTTTTTAATTTTTGCTCATTCATGAAAAAATATTTACCATATTTTATTATCAAATTTCTCCCATAATGTAAGGCTATCCAATAGCTAAGCCAAGAACCTCCTACAGTTCCAGCAATACTGTATATAAGTACTAAATATAGATTCATCTCACCCGTACTAATGAGATAACCTGCTGGCACTAATGTAATTTCTGCAGGTAGTGGGATAAAGGTACTTTCTATAAAGGTCATAATAAATATGCCTATATAACCAAATTTATGTACAAAATCTGTAATCCAACCTAAAAACTCTAACATTAACTAAACCTATCTTTACCTTGTATAATATTTTCTTTATATTTTAAGTTTATTATAGCAAATTCAATATAACGTAATTTCTCTATTAATATGTTGTATATCAAAATTTCATAAAATGCTAATACTTTAAATTAATCAATCTTGTTAAATGAGGAATTTTGTACTGCAACAAACACTTTTTCATACAATTTATCTTTATACAAACAATTATTTTCCGAACATAACTGATAATATAAGGTAACATCTAATCGTTCAATATTATTTAAATTAGAAGGATTATTAAAAGATATATTAGCAGATATATGAAAATGTTTTTTATATAATTTTACTTTATCTGTCACGTTTGGATAAGTAATGTCATGTAAAGTTAAGTTTGATGATCCAGAAATATTAAATGTGGTTGGATAAAAATTAGAGTTATCATGTGCATAAATATAATAGTTATTATCTATTTCAAAATAAAAATATATCGTAATAGTCTTCATTGTATATATTAATATAGGCACGTCTATATTTACAAGTTTAACATGTTTAAATGCTTTTTCTAGCATTAATTTGTAATAAACACCTGATAAAAAATATGGGAATCTCATAGGTTGTAAAATGATTTCTTGGGTAAAACTATTAATTAATTTATTAGCCTGTTCAAGCCATATTTTATTATTAGTAAGTTCACATATTTGAACTAAATTATCTAACATAATAGAGTTTGCTGAAGGAATAGTAACATCATGGGCTTCTCTAACTAATATTAGGTGCATATAATCATTCTTTTTATTAGTATAAACATAACTACCATCAGATTCTAAGAAGATAGTATTACACTTATTTAATAGATCTAAAGATTTTTGAAGCCAATACTTCTCAGCAGTAAGGCGATAAAGAGCTAATAGTGCCTGGATAGCATAAGCATAATCTTCAGAAAATGCTTCAATTGAATCATTACCTACTATGTGCATTAATTCGTTTTTTTTATTTATACAATTTTCTACCAGGAAATTTGCTGCTTTCTTGGCAATTTTTGTATATAAGCTATTATTTAAAATTAATCCTGCATTTGCATAAGTGGTGGTCATCATCGAATGCCAAGAAGTAATTATTTTAGTATCAATATTAGGATGATTTCGTTGCGCTCTAATTAAACGTAGCTTTTCTAATATAGGTTTTATTTTGATATAATTAACTTCGATATCATAATTATTACAAAATAATACTCCTTGCTTACTAATATTGCTAATGTTACTAATATTATTATCTGAATTTTCTTGGATAATTTCTAGTTCAAAATAGGAAAAAAATTCCTTATATTCTGCATCTGATAATGCAGATTTAATTTGTGCTTTATCCCAAGTATAATATTTACCTGGCACATGATTTGTTTCTGCATCAATTGATGAATAGAAACCTCCATTTTCATTTTGTAAAGATGTCTGTACAAATTTTAAATTAGAATCTAGGATATTTTTATAATATTGATTTTTAGTAATACTGTACGCATTTAAGTAGCAATTGCTTAATAAAGATTGGTTATATAACATTTTCTCAAAATGAGGAATACGCCAAGCAGCACCAATAGTATAGCGATGAAATCCACCATCTACATGATCATACATAGCACTTTTTGCTATTTTATTAAGGGTATGAAAAGCCATAAAAAATGCTTGTGGATTTTCAGATGATGATAGAAGAAAATGGGTATAGCTTTCATTGGGGAATTTTGGTGCACCAAAAAAACCACCATGCTGAATATCAAAATATATTCCCAGCTGATCTGAAAGCTTTTCAACAATTTGTTCATCTAAAATAATATCATTTGCAGCAATAGATGATATTTTATCAAGTTGAACATGCATTAAATTAGTAATATTACTAGCATTATTTATTAAATCATCATGCCTTAACCTCCACCATTCTTCTAATTTAAGCAATAATGTTTGAAAATTTAACTTATTATGTGCTCTAATCAGGGTACCTATTGCAAAAAATGGTTTTAGATCATGAGTCAAAAATATATTATTTGGCCAACCACTTTCTCCGGTTAAAATTTGTCTAGCACTCATGTATATTTTATCTAGATCTGGGTGTTCTTCCTTATCAACTTTAATGTTGATAAAATGCTTATTTAAGGTATCACCTATCTCTTGGGATGACAATATTTCACGTCCCATTACATTACACCAATAGCAACTGTAATATCCTATACTTACAAAAATAGGTTTATTTTCAGCCTTGGCTCTTACAAAAGCTTCCTCACACCAATCATACCAATCAATAGGATCATGGGCATGTTGTAATAAATAAAGGCTTTTTGAGTTAATCAGCCGATTGGTATACTTCCATGTTCCATCGCTATTTCTTAAAAAATCGTTATCCATTACTTTCTTCTAAATAATAAAGTTAATAATAGTTAATAATTATACTAACATTATAATATTAACAAATGGATAAAAATTATAAAGAAAAACATTAGGAAAATTAAGAAGAGAAGAAACTATTTCATCCACATTATAATAAATTAGTAACTTGACAATATCGCTGGTAACCGTTTCTGGGTATATAGGACGTGTTGTATAATTCCAAACAGCTCTTTTAGTCATTCCAGTAATAGGGATAATCTATATATCTAACTAACCTGGTACTACTTTCTTCTATAATTTTCGTGTAAAAGCTTCTAAAGATAAGCCTTTTACAAAATTAGGTGCTAAGAACCATAATAATTAATATAACGTACTATTTTTCTCTTGAATTTTATATATTACAGGTGTAATCCTTAATCACTGTCAAAATTTAATATATAGGGGCCGTAGCTCAGCAGGATAGAGCATCAGATTCCTAATCTGAGGGTCGTGCGTTCGAATCGCGCCGGTCCCACCAGTTTTTCTCTAGTTTTTTAACTAAAACATAATGCAGGTTTATTTATTTAGGTCGCAAATAGGTCGCATTAAGGATAATATTTAGTAATATAATATAAGAAAAAAAATGAAACTGGGTTTAATATTCGGAGTATTATTAGATGGATATTTCACTTTTAATTTTATAAATTTCATACATTCTTTTACAAGCTTCTACTAAAGCTTTTGACATTGAAGGTTCAGAGGCAGAATGACTAGCATCTGAAACTATAGTTAATTCTGATCCTGCCCAAGATTTGTACAATTCATAAGCTGATTTAGGTTTACAGATAGTATCATAACGACCATGAATTATAATACAAGGCAAGTGAGAAATTTTCTGAATATTATCTAATAATTTATTTTCTTTTAGAAAAAAATTATTTATAGAATAATGAGCAAACGTCCTGGCACAGCCTAAAACCAATTTATCTTCTTTTAATATATTATCAATTCTTTCTTTCGAATGAATAAGATAAGCAGCTGTAAAATCATATTTTATAAACGATTTAGCTGCAGCCATATGTATTTCAGGATGTGGATCCATAAGTTGTTGATAGTTCCAGCAATTAAGTTAGTTTGCTCTTCTTTAGGCAAAAAATTTTTAAATTCTTCCCAAGTCTCAGGAAATATATCTTGCATTCCATACCAGACATTATTAATTTCTGATTGCCTGCCTAAAAATATCCCTCGTAAAATAAACCCTAAGCACTTTTCTAGATAAGTTTCGCCATAGGCTATAGATAGAGCACTTCCCCATGATCCACCGAAAATAAACCATTTCTCAATTTTTAATAAATTACGCAATTTTTCAATGTCTTCTATAGAATCTTGTGGAGTGTTATCACGCATTTCCCCAAAAGGGCTAGAGGCTCCTGAACCTCTTTGATCAAAAAGAATAATACGATAATGTTTAGGATCAAAATAACGTGCGTCATGATTATCGCAACCTGCTCCTGGCCCACCATGAATAAATAAGACTGGGGTATCACGTGGATTACCATATTCTGCATAAAATAAATTATGTAATTCTGAAATTTGGAAGCAACCCTGATTGTAAGGATTTTTTTCAGGGAATAAAATTTCATCTAAAGTTTGATTGCATTTATAAACTGTTTCTGAAATCCGTAGGGAAGAGGAATTGCTTTTATGATACATAATAAATTTTCTTGAAAAAAATTACACATTTAATTTATAATTAATATATTATACACATAGGATAACTATTTTGAAAAGTAGACAATATAAAAATTATTAAGCTAATACTTAATTAAAAGGATTATATATAAATGAGGAGCGAAAGCTTTGATTCCTGTAGCTACTATTTCAAGGAGCCAAGATGAATTAAAGTATAAACCGAAAGAGAAGAAAAAATATTTATTACAAACGAAATGAAATTATAGCCCATATTAAGAAACATAAAGAGTTTAGGGAAGGCTTAAAGGGATTGGAAGGTAGCAAATGTCTATCATAGAAGATCATTAATAGAATAGTTAATGTTTAGATTGAAACGTATTTTTGGATTTTATTGGCAACAAAAAAGTAATAGGGGTAGAATGAATGAAATAATTACAAAAGTTAATATACTGAATAAAATGATGTCATTTGGCAGAGCAGTTTATAACATCGCATAACCGCAAGAAAATAAGAAAATTTTATAGATTAGCATGGTTGAGAATTTTATACATCCACGCAACAATGCCTTACCGCGAAAACAGTAATCTAGTAAAGTGCGAAGCTAATAAGATACGTTTTCACGGGTATGACCAAAAAAAACTTCTTTTACATATTAGAAGCTTAAAACTATAGTTATGCTCCTCTGCTATTGCTACTGCTAACTCTAATACCATCCACAAAACTTCTAGGTTTATTTGGTGGAGTTTGCTCCCTACCTAGTTGTTCATAGATCTCTGCGATTCTACTATTTTGAAGAGTTGGCTTAGGATCAGCGCAGAATACATCTATTACTTTTCCTTCTTTGATTCTTAAAATGTCGTATGCTTTTTTTTCATTACCTTTTTCATCTAGTCTTGCAACAAACATCATTCCTGAGAAAGCACTATTTTCATCTTGAGGAATGCTAATTTGAGAGACCTGATTTTTTGAGTGCTTAAAATCAAGTACCATACCTAATTCCTTATTGGCATTTTGTATTCTACATCTCTCAATATTGCCATTCTCTTCTAACTTTACCAGATTATTAAATATTGTAGAGTGATAGTCCTTTATGACTTGATCATGGAAGTCAGAGGTACGAGAGTTGAGAGATTCTCCTGCTTTTAATGGTTGCCTTAACAAATAAAACAGATTATTTATTGCTTCTTCACTTAAAGCAACAAAAGTTTGCTGGGCTGGTTGTGAAGGTGCTTTTCCTTTATTTTTCTTTTGAGGTGAGGTAGATGGCTCTTCATCAGCGGTATCATATTTTCTAGAAGAAGAGGAACTGCTAGATGAACTAGAAGTTTGAGCAGGTGTTGGTCTAGGATTTTCTTTATAGAATTATGGTTGATTCTACTTCATATAAAAATTCTACCTCATCATCAAAGGTTATGTGGTATAAGTGAAACCCTACCTTATCTATAAATGATGCTATGATAGCTTCATTTTCAGAAACTATTTCAGGGAAAACCTTCGTTTGTTTTGAGTGATTCTGTAAAAACTCCATAACGCCTAGATATATACTCTTTTCTCTCTCATTAATAAGCTTAGTTGCGTCTGCCTCAGAAAAAGAATTGTTATTTTGCATGGAAGTTTTATAAATATTAAAGTCCTTAAGTTTACTATTCAACTCACGCTGTAAAATGTTATATGCTTCCCTATCCATAGTGCAATATGTAGCATTTTTTCCTTTAATCTCATCTAATGATTTCATTTTATCCCTATTTTTTACCTTTTGTGTCATATAAAATTATTAATTTCTATTAATTATATAACATTTGCTATATTTTTTCAATTATATTTTTTTAAATAATCTTAATACATTAAAATAAATTAAAATATAGAAAATAGATACAAAAAAACCCTCTTCAAAATTAAGAGGGTTTTTTGTAAGTAGTAATTGTTTTATAAGAGATTAATCTCTTCTATTACCAAAGAATTGGAGTAATTGAATAAAGATATTAATAAAATCCATGTATAAGGCAAGTGCACCCATTACTGCTACTTTTGTAGAAACTTCATTATTAATACCAAATTGGTAATACATAGATTTTATTCTTTGAGTATCATAAGCTGTTAACCCAACAAATATTAATATACTAAGGATAGAAACTGCAAATTGTAAACCAGTGCTCTTTAAAAATATATTAATTAGTGAAGCTATTAAGATACCTATTAATCCCATAATTAAAAAAGAACCAAATTGGGTTAAATCTTTTTTAGTGGAATACCCATAGATACTCATAGCACCAAATACACCAGCTGTAATAAAAAATACTCGTGCTATAGATTCACCAGTATATACCATAAATATTGAAGATAGTGATAAACCTATTAGAGCAGCATAAGTCCAGAATAATGTTTGTACAGTTTGAACAGACATTCTGGTAATGCCAAAATTAAAGGCAAATACTAATACTAAAGGTGCAAAAGTCACCAACCATCCTAAGCCAGAAATTCCAACTATATGTCCAGCTTGCATTACATATAGCATATTCATGATGGTTTCTGAGGAAGCAGCAAACATCGATATAGCACCAGTTAAAACTAAAGCACCAGCCATATAGTTATATACTTGTAGCATGAAAGCTCTTAAGCCTTCATCATACTGGGCAGCTTTAGCATGAGCGCCAGAAACATTATATTTTGTGAAATCTTTCATAATTTTTACCTTTTAAATAGTACCTCAAACACTTATCTAATTAGTATTATAATGTCTATTTTAAGAAAATCAAGAGACTGTATAAATTAAATAGGCTTTACGGCAAAACTTAACCATTTTAATACTATTTGATCGCTAATTAGAGGTGAAATTTTGTCCCATATCTGTTGATGATACCTATTTATCCAGTTTACCTCACTAGAAGTTAACAAGTCAAGTTTTATTAATTTTTTATCTAAAGGTACAAATGTAATGGTTTCAAAACATAAGAAGTTTGGTAGGGATTCACAATTTTTAGTTAAGATAAGATTTTCTATTCTAATACCATATTGATTTTCGAGATAAATCCCAGGCTCATTAGATAAGATCATCCCTGGTAATAAGGCTACGTTAGTTGCTTTAGTGCTAATGCTTTGTGGCCCTTCATGTACGCCAAGAAAACTGCCTACCCCATGTCCTGTACCGTGTGCATAATCGAGTCCTTCTTGCCATAATGGTGAGCGTGCTAATATGTCAAGCTGATATCCACAAGTCTTTTTAGGAAAAATTGCTTTAGCTAGTGCAATATGGCCTTTTAATACTAATGTAAAATGGGTTTGTTCCATTAAAGAAGGGGTACCTATGGCAATAGTGCGTGTTATATCGGTAGTTCCACACTTATATTGCCCACCTGAATCGATAAGCAATAATCCATTAGCAGTAATTTTCCTATTACTCTTGATAGAAGGTTGATAATGAATAATAGCTCCATGTTCTGCAAAAGCTGCAATTGTAGCAAAGCTTGGATATATAAAATCAGGTTGCTGTTTCCTAAATTCGAGTAGTTTAGCCGAAATATCCAGTTCTGTCAGATTAAGATCCAAGGATTGTTCTAACCATGAGAAAAAATAACATAGAGCAACTGCATCTTGAAATTGACTTTCATATGCGCCTTTTATTTCAGTATCATTTTTGCATGCTTTAGGGAGTTTACATGGATCTTCTTTGTTTAATATATTGATTTTATAATGCTCTAATTTATTAATTAACCAATAGGAAGCAGATTTTATATCTATTTGTACTGTTTTTTCAGAGAGTTTAGATAATTTATCTTCAAAATTTTCTGAATTATGTAATTTTATATTTGGCGGAAAGGATGTTTTTGAGTCTCGATTGTTAATAAATAAGTCAATAGAGTTATTACTGTAAAGAATAGCTCGTGCTAAGACTAAAGGTGTGTATGGAACGTCTGTACCTCGTATATTTAATAACCAACATAATGAATCAGGGGCTGTAATAATTACCGCCTCTGTTTGATGTTTTTGTAATTCTTGAGTTATTGAATCAACCTTAAGTTCAGAATTAATACCACTATATTTTATCTCATGTATTAAAATAGAGGAATTAGGTTTATGAGGGCGATCATGCCAAAGTTCATCAATAAGGTTAGTAGTGCAAGGAACAAGTTTAATATTTTGCGATTTTACTATCGATTGTAAATTAGTAATTTGATTATACGTATGTAACCAAGGATCAAATCCTATCTTGGTTCCGAGTGTGCTATTATTTAATATCCACTTCCCAATATTATATTCCAACAAATTCTGGATTTCATAATAACTTCCTAGCTCATTTTTGGCTTGTAGTGTATATCTACCATCGGTAAAGAAAGCAGATTTTGTTCTGAGTATTATTGCTACACCGTTTGAGCCAGAGAAATCAGTAAGCCACTTTAATCGCTTTGCATAATCTGGTATGTATTCACCTAAAAATTCATCTTGTGATGGGATGATAAATCCATCTAAATTAGCTTCTATAAGTTTTTGGTGTAATAAAAGAATTTTTTTAGGAATAATGTGATTATGATTGTGCATAATAATATTTACAATTTATTTATTTTATTTCTTAAACGTCTTTTTATTTGGGTATTATCACTATTCTGTAAAGCGCGTTCCCATTCGTATTTTGCTTGTCGGTTATAAGATAATTTATAATAAGCGTCTCCAAGATGTTCTCCAACTGTGGGATCATTTGGCAGAAGCTCTATAGCATTTTCTAAAAGGTTAAGAGCTTTTTCATAATGTCCTTGTAGGTAAAGTGCCCATCCCATACTATCTAAGACTTGAGGATTTTGAGGATCATTTTCATAAGCAATTTTAATCATTTCTGTTGCTTTATCAATATTTTTACCATGCTCTAGCCAAGTATATGCTAGGTCATTCATAACTGTATATTGCTCCGGATTAAGCTTTAGAGCTTTTAGAAAGTCTTTTTCAGCTTTTATATTATTTTTTAATAAACTATAATTAGTGCCACGTATATAAAATAACACCCATTCTTTTTTTTGTATGTTAGGTATACTAGCTATTATGTTGCTGTAAATATTATTTGCTTTAATATATTCTCCTTGCGAACTATAGCTATTTGCAAGCAGCATTAAAGGTTCTATATATGTAGGGTTAATCTGGTATAAAGCACGTAGCATATATCGTGATGTTTTTATATCACCTATTATATGCAGAATTTTAGCTATTTCTAATTGTGCATAATAGTAAAATTCTGAATTAGCGGGTATTAGCTTATAATATTTCAGTGCTGCATTATAATTATCCATATCTAATAATATGGAAGCAATTAGTAAGTGGGCTGGTTTATAATTGGGATTAAGATAGAGCGCAAGTTCACTACATATTAATGCTTTAATATAAAATACTTCTTTATTCAGTAAGCTACTTATTAAGGTAAATGTAAAAACTATTCCATCTATGGCATTATTAATGGGCCGCGTGTGAAAAGCATCCACTGATGAAACATTATCCAAGGAATTTTGAAAGATAGGATTATTAGGGTTAACAGCAAGTAGTGCACTATATAAAGCTTTAGCCTTATGAAAATTGTTCGCTCGAGCATAGAAATTTGCCACAAGGTTAATTATATCGTATGATAATGATAATTGAGTTAATTGGCTATATTTCTGCTTTGCTATGTCGTTTAATCCTTCTAAATCGGCCATCATAGCTTCTTGCAATATAATCATTTCATCATTTGGTTGTGGGCTTCTATGCAAACTAGCTATTGCTTTTTGATAATCTCCTTCACCAAGATGGCACCAGCTGATTAATATTAGTAATAGCATTTCATCTATTTTGTATAAATTGTTAGTGCTGAGCGCTTGTTCAAGCTTTTGCCTAGCTTTCTCAAAGTTACCAGCATGTAAGTCTTCAAACGATAAAATAATATTAGCGAGGTAACCAGAATTAGTATTGTTTGAAAATTGCTTTATTAGTAATATAGCATTTTGAGTATTTCCTTCTAGGATATTGGTAATATAGCTGTATTCAAGTAAAGTATTTTTTAAAGCATTATTATCTGAGCTCTGAGATTTTTGTAAACTATCTTGAAAAAACTTAGCGGCTATTGCTGTTTGAGTAGTTTTGGATGCATAATATCCTGCAAGATAGTCGCCATATACACTATGTATAGTTGTTATAGTTGTTTTTTTATCCATATTTAAATATTTATTAAAGAAATCTTTGATAAATATATGATATAATAAATTGCATAGTAAAAATATTAATATAAATAAAATTAATTTGAGTAGCTTATTTGTCATAAGATATAAAATATAATAAAATGTTTATGTATCGTATCATCATTAACTATAGATAACAAATAGTAAATTTATTGTGAAGCTAAATAATGTCTAATTTATATCATATATTGCATGCGATGCCAGCTTTAGATCGTGAGGAGATGCCACCTCAGCTGGAGGAGGTAGCAAAATCATTAGTGCTATCTGGTAGATTACGCATAGATGCTAACGATAAAATTAATTTTGCCCGTCTATATTTACCATACGATGGTGTTAGTATGATGTTTAGTTTAAGAGAACTAACGGATATAAAACTGCTTGGTCATACCAAAAAAATTATTACAATGGTGTTACAAAAAAGGCATAAAAATCAAGGTTTAATGGATAAAGTACAACAGGAGGTTCTGAAGTTAAGAAATGAAATTAAGAAATATCAGCCTGTAAGTGAAAAATTAGAAATGTCTTTAGCCAGGCTAGTAGTTCAATCTGTGCATCCAGTAGTAATGCTAATGCTATTATGGGAAAGAGTAGAAATATTTATATCATATTCATATACTATAGGTGATGTCTTAGATGTGGTTTCTTGGCAGTATGCTGGTGATAATAGTGGTATGCAAAGCACAGATGGTAGAATGGCAACCATTTATATATCGGCTGGGGGAAATCCTTTTGCTGAAACTACTGAAGATGCAGTTTATGGTGATGGTTTTCCTGCTATGGCTAGGATGATGATTATAGGAGCCCAAGAAATGGGCCATTATTCTGATATAATGCGAGATGCTCATGGCAGGCAAATTTCTAGATATTCGGCCAATTTAAATGCAACTAAAGCAAAAGAAAATGTGCGTATTGGCAGATTAAACGATATTAAGAATCTTCAATTGATCAGAAGCATGTTGATAAAATTTAACGTATTACGTTTAGCTGAGCATGAACGTCATTTAAAGTTTTTCAGAAAAAATAAGAGAAGAGGTATAACAGTATTATTTACGATAAGCAAAATTTGCTTTTGGCGCGGATGTATGATGCGTAAATCTCGTTCTAAAAAGTTTTTAGGATTTGTTTTATTTTGGAAAAAAGAAAAATATCTTGCAAGTAGGATTATTGCCATGCTTGACGATATGGAATTTAATTTAACACCTAAAGCAGATGCTTATTCACGTGCAAATAAAGTAGAGGAGGAGGCTATAGCTTGTGTAGAAGCCTTAGCACGAGTGCCTCAGCAAGTAGTAAAATGGGGAGCAAACCTCACAAAAATTATATGGCCTAATTTATATTCGATTTATTATAAAGAAGTTATACCAGGGTGTATGGTTGCATATAAAAATATGACGGGTAAAGATTATAATCTTAAATTAACTACTCCAGGCTTTCATCCTTTATATAGGTTAAAACGCTTATTTAGAAAAAAAATTAAAAAATATTCAAGCTGGAATTATTAATTATAAAAGGCACATACTTATTTCACTTCTCCCCTAGGGGAGAAGTCGTGAAAAACTTCAGTTTTGAGCGGATGAGGGGTATATATATTAAATAATTAAGATATACTCTTTTTTGTCATTAACGCAAAAGCGGTAATCTAGTAATGTTCCAGATTCATGAGATACCCGTTTTCACGGATATGACATCATTCTTGCTCGTTATAGTAAAAGAAGTTAAATTTAGGTCCTTCTATCCAATATTTCTGCAAGTTCATATATTATATTCTGTCTTTGGTAGGGCTTTTTGATGTAGGTGACAATGCCAAGTGTGAATGCTCTTTCAATTTCGGCATTATCTGAAGAGCCAGTCTGGAGGATCACTGGAATTTTAGCGAGCTCTGGATCCTGCTTGATTTCAGCAAGTACATTTAAGCCATAAATATCGGGCATCATTAAATCGAGTAAAATTAAATCTATTTCCTTAGAATGTTCTTTTAAATACTCAAGGCCAGCATAACCGCCCTCTGCTTTATGGAGATTATAGCCACTTCCAAAAAGCAGTAATTCCATACTCATTAAGCAGGCATCTTCATCATCTATAATCAAAATATTAGCTGATTTAGTAGTTTGCATAACAGGTTTAGTTGGTATTTTGACATTATTTTCGGCAATAATATGATGGCCATCCATCTGTTTGGCCTGTGATACTGGGATAATAAAGTTAAAAGTAGTGCCCGAGCCTTCATTATTTTCTGCCCAAATTTCACCATGATGCGCGTCGATAATTTCTTTACAGATAGCAAGGCCAAGACCGGTTCCTCCTGCTTTAGTTTTGGTCTTACTGCTTTGGACAAATACCTCAAAGATAGTATATAATTCATTTTCAGGAATGCCAATTCCTTCATCTTTAATGGCAAAATGATAGGCTTCAGATTTATTTTGATCATCATAGGTAATTTCAGAAAGCTTTAGCGAAACAGTGATGGTAGAATTATTTGGGCTGAATTTGATGCTATTAACAAATAAATTACGAAGCACCTGCCCAATTCTTTCTTTGTCCGCTAGGATAAAGGCATCTTTTAAAGGAGTGAAATTAATTTGCAGCTGCTTACCATTGATATATAGGGTTTGAGCTTCGTCAATCATCTCAAGTATGATGAGATTTAAGTCTATTTTCTTTAAATCCATAAGCATCTTACCTGCTTCGAATTTGGAAAGATCAAGGAGATGGCTAAGTAATGAAGAAAGACGAGTGGCATTGCTTGCAATTCGAATTGCTAACTCATATTTTCGCTCATCATTAAACTCTTGCCAGTGTTCAACGAGTGAGGTTGAAATCACAGTGAAACCTTGCATCGGCGTTCTAATCTCATGACTCATGTTATTTAAGAACTCTGTCTTGGCGGTTAGTGCTTGCTGCAGTTCTGCAGTACGCTCTTCAACTTTTTGTTCTAGAGATTCATTAATATTTTTTACTTGATTATGAGCCTCTGCTAGTTGCATATGTAGCAAGTTTTCTCTTTTAAAAGCATCTTTAACCATTTCTAAAGCTTCTGCCAAATTAGCAATCTCATGGCTTCCTTGTTTTGGTATATCAATATTAAAGTTACCTTCAGAAAGAGATCTAGTATGTGTTGATAATAGGGTTATAGGGGTAATTATTTGTCTACGAAAAATATATAATATAACTAAAAATAGTACCCCTAAAGAAAGTGTTTTAATAAATTGAGGAATAATTAATTTATTGAATTCTTGCTGCATATCTTCACTATCTTCTCCTACTAATATCAAGTAATTATAGGGATAGAATTTTTTATAATATCTATAGATGACACTTCCATATTTGACTTCACAGCCCAACTCTCCAAAATCATGAATTAAAGGTTTGCATTTCTGAAATTCTTGAATTAAATCATGAACCACCACTTGGTTAAAAGAGCTAGTAATGAGCTGTAAATTTGAAGTTAAAATAACAAATTTACTCTCCTTAAATGCCAAAGACCGTTTAATTTTATTCTTCAATTTTTCAATGTTAAAACCAACAGCAATAATACCTAAAAACTTTTTATTTCTATCAGTTATACCATAACCTCCTGGTAAAATATGCTCTCCACTCACAATGCCAATATCCGGATTAGCTATATGTAATTGCCACGGGTGAATTCGGGCTTCTTTTATCCAAGGCCGCCTAATATAACTAACTGAAAGCGGTTTAGGAATTACGCCAGCAGTGCTTGCGATAGCATAGTTTTCAGAATTTACAAATTCAAATAAAGTCCAAGGGAGGATATCTTCTTTTATTTTGTCAGTGTCGATAGTAGTAAGTAAAACTGATACTACTGATTTTGCATCAGTCTTTTCTCCGGCAGCAATTCTAATTCCAATTAGCCTAACAAAATTAGCAGTATATGTAAAAGTTTCTTCTAAAGATTCATTTATCTTAGTAGCTTCTATAGAATATTTACGATTTCTAGCCTTTTCTAAATCATTATAAGTTGCCCACATAAACCATATTAAGGTAATACCTATTACTATTACAATAACAATAGCAAAGAAAAGATATTCTCTTGGTAAAGATAACCTTCTATATATTTTCAACTCATAAACTCTATTATAAACATAATATTACTAATATTATAACATAGGTAAAAATGAATTCAAATAATTTAAACTATTAATATTTTTTAAACTATTATATAACTAAAATCTCATATCATAAGGGATAAATTTATGATTTAAACCTGATGTTTGATCTTCAAGTTCTAATAATTCGGGTAATTGAGAATATTCTAATAAATTCTCCCAGGGGCTATTGTTTTTATTCTGTATTATAGCATCAATAAGGTAATAAACTATTTCCCTTACTATTTCATGTGCTAATCTTTTTGGGAAAAGAACATTATTTTTTCCTTCGTCATTCTTAGTAATTTTGTAGAAAGCACGGTGACAAGCCTCCAGTCGAGAAGTTAATGCTCCTCCTAGGGTAAGTGGTTGTCCGGGAACAAAAAATACTCCTTTGCCATGCAAGTAATTTACTATATTCAATCCTTCTCTACCCAGAGGTAAAGCTATATTATGAGCAGCTATAAATAAAGTACCCGATGGAATCAGATCATAATTTGAATTTTCTATTTCTCTCCCTATAGTAGTTGCAATTATAATACCTTTTTGATTAAGTGCTTCATCCGTATATTTACCTTCTACTGAAGATATAACTTCCCAAGTTGCTGGTATAACTTGATATCCTCCACCAACTAATTCTATTATTTGATCATTTATTTTAACTTCTAAAATATCATTAGTAAGGGTAATAACTTTAAACGTATCTTGATCCTGAATACTATAAGTTTTAATTTTAAGTTGTTCTAAATCAGAAGCTGTATTAATTCTAAATATTTTTTCTAATTTATATTGAAGGTCTGCTACTCTAACATTCAAAAGATTAATTTCTTTAAAATGCTGTAGGATAACTGCACCTAGAGCACCTGCAGAACCTATAAAAGTGACTTTTGTTTCTGGATCTAAATTAGAAAGTCCATTATCTATACATGCTTCTAATCCTGCTAAAATTCCTGTAACTGTATAAGCCACTTTACCACTACATCCTCCTGCCTTAGCATTAATACATAAGACTTGAGGGGTAAATTTATTAAGTAAATCAGCTATTTGAGCAAATCTTCCAAAATCTGGCGTAAGATTTATATTTCCTTTGATAAGCGCTACTTTTTGTAAAATATTTCCTTCAAGATCAATTTGGTCATATGTTTCTAAACCATTTAAAAATTTACCTATTTCTTTAAATATTTTTTCACTGATCTCATTAAATTGTGGATTATTTATATCTTTTAATATAGATTCTATTTGTTCACTATGAGGTAAAATAATACATCTAGCACCTTTAATGTTTAATTCTAGATATTCCTCAGGAACTTTATAACCTATTTCAATGTCATTTTGTAATTCATTATGAGCTTTTAATTCTCTTAGTACTTTAAATGTTAAAGGATCAATTAATTTGTTTAAACAACCTTCTCTTATAGCTCTGTTAATAATAGTATGTTTTATATGACTTTCAGCTAAAGCCAGAAAATTGACAGATTTGATTGCCCTTTTTGAACTTTCTATTTTATTGCCCAAATATTTTCCTAGCCTCGTTCCTCCATAAGCAAAATCTTTTCTAAGTGAAAAAGGTAAATGCTCTGAAGAAATATAATCATTATCACTATCCAAAAAAGATAAGTTTTGTATAAGTTGTGATCCTGCCCAACACGCAATATAAACACTTGCTATACCATTGACTTCAATTCTATAGGTAAGCATTTTTTCAGAAAAATAGCCATCGTGGTTTAACATATTTATTACTATATTTTATTAAATTACTTTATAAATATTTACTAATATATCAGTGAATAAAAATCAATAGAAATTTAATACTATAATATACTGCAATATTTTTATAATAAAAAATATAAGCTTTTGCTGAACAATATATAGAAAAGTAATTTTCTATAATATTTGAAATACCGAATGAAAAGCTACGCATTCAAAAAGTTAACTTTTTTCCAACACACTTTCAATTTCAGCCATTATATCCTGTTTTTGGTAGGGTTTTTTGATATAGGTGAAAATGCCAAGTTCAAAAGCTCTCTCGATTTCTGCATTATCTGAAGAGCCAGTCTGGAGTATTACTGGAATTTTAGCGAGCTCCGGATCTTTTTTGATTTCAGCAAGTACATTTAAGCCATAAATATCTGGCATCATTAAATCGAGTAAAATTATATCTATTTCCTTAAAATGTTCTTTCAAATATTCTAGACCAGCGTATCCTCCAGCGGCTTTATATAAATTATAGTTACTGCCAAAGAGCAATAATTCCATACTCATTAAACAAGTATCTTCATCATCTATCATTAAAATGTTAGCAGTTTGAGTAGCAGGTTTAGCGGATATTTCTGCATCATTTTCCACAATGATTTTATATTCCTCCATTGGTTTAGCTTGCGATACTGGAATAATAAAGTGAAAAGCCGCTCCCTTATCCACATTATCTTCTTTAAGATAAAATTGTGCATCTTCCTCTTGTATTATTAAAAAATCTAGAGCTTGATCATATGATGTATTATCAATTACTATACCATCATGCAAATGATTTTTCCCATAAATTATATAATAATCTGACCCTTCTTGTCCTTCAATATATGTATTATTCTTTATTAAGAATGTATCACTGATATTGGAACCATAATAAAAATTAAGAGATTTATCTATATTTTGTGTATTTATGGTAATTAATGTATTTAAATAATAATGTTTACTCTCTACCAAAGAATTTAATTTATTTCTTATAAAGTTAAGTGATGATATAATATTATTATCTTGTGCCAACAATTCGCCCTTAATATACCATTGTTGTTTATCAATGTGCCCAGGGATAGACGGAGATAGGGTAATATTTTCCATCTTTAACTGATAATTTTGAGTACCATTTGTTAAATAATTATGGAAAAGAATTTTATGCTTATAAAATTTTTCATTTAATACTATTTCCATATAATTACTTTTAGCAAAATATTTTATATCACTATTTGGCAAAATATTGAAAATAGATGCATTAAAATATACCGTTCCTTGCATATCTATAGTCAATTAAGTTGAGAATGGCATAGAGAAGCCATAATCAATAGCATCGCTAAGGTTATTAAAATTAGTAATGATAGGTTTGATTTTAGCTTTTAAATGAGCCCAATATTTTTCAATTGGGTTGAGATCAGGAGAGTAAGGTGGTAAGAATAAAAGTTTACAGCCTATATCTTCTATTAAATTCCTAGTTCTAGCTGACTTATGGAACGTTGCATTATCAAGTATTACAACTTGACCAAATCTTAGTTCGGGCACCAAACACTGACTAACCCACTCGTTAAAAACTTCTGTATTACATGTGCCCTTGAAACACATTGGCGCAATAATTTTCTTCCCAACCTTACCTGCAATAAAGCTTTCTCAATCATGTTTTTTACCTGAGATATCACCATAAACTTTACTTCCTCTGAGACTGTATCCCCAAGAATAGTACAAATAGCTATCAATTCCACTCTCATCAATATAAACTATATCTTCCGCTTTATAGTTTGCGATAGCTGCCAAAAATAATTGCCGTTTTGCTTCATCCCGTTCACGATAGAGTGTGGTCTTTTTTTTCGTGTGATCCCCAAAGTCTTGAATGCCAAACAGATAGCAGCTGTAGACACATTAAAAACCTTTGCAAAATCAGATAATAGCCAATTGCTGTTTTTAGACACCTCGTTTAATAATTTGATTGGATCAAGCTTCTTCCATGGCTTAGCTGCTCGTGTGGCTGCTAAATTCCCGGATTTCGATCTCGATAACCATCTATAAATTGTTCTTTCACCTATGCCAAAAATTCTTGCAGCTTCTTCTCTGGTATAACCTTTATTAACATAGTGAATTACTTTTTTACGTAAATCTAAGGAATATGCCATTGCTTCTACTGTTTTGGGTTTATGAGCTTTTTAATATATCATATATCATGTCTTTATCAACTTAATTTACTATATTGTATCATATGGGATCTTTGCTTACCTTGATTCATAATGGTATATAAATTTGCTTTACCTGATTTAATAATATTTTCTATGGTAGCCACCGAATGCTCGGATGCTTGACGATTATTATACACAAGTGTAGCTGCTTCAACAGTATCTTGAGTTACTGTATTACTGACTTCCTCGCTAGTCATATAATGCGCTATTTTACTCATTACATCCTTTCCTAGAAATATACCATGACAAGTAGCAGCAGGCATTAAAGCCAGTAAACCACTAAAAGTCTCATGCATACTCTTGTTTCCTTTTTGGTATTTTGCAGCTAGTCTTTTAAGTTCCTTATATAAATCATCAGAAATTTCTTCCTTAATTTCATTAGTTAATTTGGCTCCAGTTGCAACTAGTATCTTCATTTTATCACCAGCGTAACGGTAACTCTTAGAAGCATAATATAAAGGAGTTTCGCCATTCTTGTCTAGAATGTCTATCTCAGCTCCATTCTCTAATAGCAATTTCATTGCTGCTTCTTCTGTATGCGCTATAGCATAATGCAAAGGTGAGCGCCTACTATGTATAAATTCTACATAATTACCTCTATTTATCACTCTCTTCTTAGTTTTGATATAGAATTTCTTAATCTCAGCATATAAAGAGTTGGTGATATTATTAACTTCAGCATCAATATTAGCACCTTTGTCTATAAGAAGTTTCATTACTTCTCTCTCATTTTTCTCAACAGCAATACATAAAGGTGTTTTACCGTAAGGATCCCTGGCGTTTATATTTGCCCCCTTATTAATTAATAATTCTGCAATTTCTAGATAACCATGTTCAGTTGCAATGTGTAAAGCTGTCCTACCCAGTTTATCTCTAACCTCTATCTGATTATTTATCCCTAGTTTCTTCTTAATTTTCATGTAAAAATTCTTTAGAGCAATAGGTAAAAAATTTATCATACTATTCTCTTCAACACCTATATTATTCTCTCTTGTAAGGAGCAATTCTACCCTTGCTCTATCCTTAGCTGCAACTGCATAATGCAAAGGAGTCATTCCCCATTTCTTTAAAAGTTTTAAATTAACATTTTGCTCTATATCGAGCGAATTATTTTTCATGATTTTCCTTTTACACTTAATTAAAAATTAATATCTTTATTAGATTTTTTACAATTATATTAATATTTTATGAAAATTATAACATAAAAATGTTTACTATTTATTAATTTTCTAATTTTTTATATAGTAAATTAAGTTGTATTTGAGACGAGGAGCGATAAAGCAAAGCCTCAAAATAGTAGTAGAGCTTTGCGCTAACTGAGTTCGCAAGTTCAAGTCAATTTACTATAGGCTTCACTTCTTGCTCTTTGCATCTAATTACGGTATGGTTTTACTATGAGATTGTGAGCAAAATCAATGAAATTGATACGACTTTTAGTAAGAAAGAAAAATGATTTAATAAATTATAAAAATGGTATTAAGTATTTATAAATGTAAATGAACTTTAATATTTGTTATTTTTGATACAGAAAATAAGCTTAGTTACAATATGTTACATATATTTTATGTTGAAAATAATATTTTAAGAGCATCATGTTAACAGGAGAGAGTACCTTTAGCAAAGCTAGATTGAAGCAAAAAATTATATGTAAAGTAGAGAAATAAAGAATAATCATAGAATTATCTTAAAAGTTTATTGATTATGATGTAATATAATTAAGAATTATATATCTTATGATATAAATAATAGAATTGAGCCTAATTATGATATATACATTGCAACAGGATAATAAAAAATCATGGTACAAAGCTTAGAGAGTATTTATATGATATTGAAGAAATAGTTGAAATTGGGCCAGGATCAGATCATACAATAATTCATAAAACTATTCCTTTATTAAATTATGCGAAGTCGTTGAAACGTTATTATGCTGTAGATCATTCAAAACTTTATTTAGATAATGCATGTACTTTTCTAAAAAAAAATACATCTAATGTAGATATAATAGGTATTGAAGCTGATTTAATGTCACTGGCTAATTTAAAATCCTTACACCAGGATGATTGTAGGAAATGTATATTATTTCTAGGAGGAACAATAGGGAATTTTTCTTTTACATTACAAGTACAGGCCTTAAGACAGATTTTTCAATTAATGAATATTGAAGATAAATTTATTCTAGTAGTTGATACTAATCAAGATGAAAAAACTTTACTAAAATCATATGATAATGTCTATTTATACGAATTAGTAAAAGGAGTCTTAAAATATTTTACCCAAATTAATCCTGAGTTTGAAAACTATATTGATTTTTTTAAGGTATGTTGTGTATGGAATAAAAATTTAAACTTAATAGATATATATTTTCAAGCTACTCAAGATATGAGCTTTGAAATGACAAATTATGGTAAAATTTTTATAAGTAAAGGGCAAGAATGTAGGGGGATTGTATCAAGAAAAACACCTTTGAAGATTATTAAGGAATTATTATCGAAGATAGGGTTTAATATATTAGATATATTAAATGATAATAGTAATCTACAGTTAATAATATGTCAAAAACCTCAAAAATAATTTTTGGTAATATTAATTTAATTACACTTTCTCAAAGTATTGTTAAAAAATATGGGGCGTCTTATCATACATTTGCGCTTTTTGGTGTCATTAATTATCCTTTAACTTATTTATATGAAGCATATTTTATTAAAAATACTGAAGGATTAATACTAAGATTAGTTTCAACACTCTTATGCTTCATTTTATTGTTAAATAAGTATTGGCCCAAGAAACTCAAAGCTTTTTTGCCTTTATATTGGTATATGGTTATTATATTTACAGTTCCTTTCTTAACCACCTATCTATTATTAAAAGATAATTTTTCCCTAGGGTGGTTAATTAATTTTAATATTGGTGTAATGATTGTGATATTATTGTTAGATTCTCTTACCTTTGTAGTGATAGAAGCTATAGGAATTATTTTGGGTTTTGTGTTTTTTTATAGTTTGGGAAATAAAATAGATAGCTGGCCCACTGATTATAATACAGCATTATTTTTATACATGTTTATATGTACAGTAATACTTGGTACTATATTTTCTAAAAATAAGGAAATTTTTAATCATTTTAAAGAAAAAACTTTAAGTGAACTAAACAAGCGGCTAGAAGCTAAGGTTGAACATAGAACTATAGAATTAGAAAAAGCCTTAGCAGTGAAGACTGAATTTCTCAATAATATGAGTCATGAGATACGTACGCCAATACAAGGGTTAACTACTATTTCTGAGGCTTTGGTAAAATATTGGCAAAAATTTGATGAGAAAAAGAAATTTGAATTGGCCAGACAAATATTTAAAAACTCTAAGAGACTAACTTCGTTGGTAGGAAGTTTACTTGATCTTGCTAAAATTAATGCTGGCAAAATATTACTTGATTTACAAAAATTAGAAATATAGTAAATTAAGTTGATAAAGACATGATATATGATATATTAAAAAGCTCATAAACCCAAAACAGTAGAAGCAATGGCATATTCCTTAGATTTACGTAAAAAAGTAATTCACTATGTTAATAAAGGTTATACCAGAGAAGAAGCTGCAAGAATTTTTGGCATAGGTGAAAGAACAATTTATAGATGGTTATCGAGATCGAAATCCGGGAATTTAGCAGCCACACGAGCAGCTAAGCCATGGAAGAAGCTTGATCCAATCAAATTATTAAACGAGGTGTCTAAAAACAGCAATTGGCTATTATCTGATTTTGCAAAGGTTTTTAATGTGTCTACAGCTGCTATCTGTTTGGCATTCAAGACTTTGGGGATCACACGAAAAAAAAGACCACACTCTATCGTGAACGGGATGAAGCAAAACGGCAATTATTTTTGGCAGCTATCGCAAACTATAAAGCGGAAGATATAGTTTATATTGATGAGAGTGGAATTGATAGCTATTTGTACTATTCTTGGGGATACAGTCTCAGAGGAAGTAAAGTTTATGGTGATATCTCAGGTAAAAAACATGATTGAGAAAGCTTTATTGCAGGTAAGGTTGGGAAGAAAATTATTGCGCCAATGTGTTTCAAGGGCACATGTAATACAGAAGTTTTTAACGAGTGGGTTAGTCAGTGTTTGGTGCCCGAACTAAGATTTGGTCAAGTTGTAATACTTGATAATGCAACGTTCCATAAGTCAGCTAGAACTAGGAATTTAATAGAAGATATAGGCTGTAAACTTTTATTCTTACCACCTTACTCTCCTGATCTCAACCCAATTGAAAAATATTGGGCTCATTTAAAAGCTAAAATCAAACCTATCATTACTAATTTTAATAACCTTAGCGATGCTATTGATTATGGCTTCTCTATGCCATTCTCAACTTAATTGACTATAATTTGAATATTTGGCCATGAATTTTAAATTCAAAAAATATTTTGGCAATATCATGATATTCAGGGATCCAATGAAAGTCCCACGCTTGATCTGTAGATGAGCTGAAAGAATTGGTGGGATGTAAATGGAATATAGCATTATTTTTATAATAGAAGCCTATAATATTTACTAATTCATAATTTATTTTTTCCAAATTCTCTGTTTGTTTTAATGTAGGTTGCTTACTTATAATAATTTTAGCATTTATAGGTGAGTATAATTTTAAAGGTTCAGAAAATGTTAATTTAAAATAATAATTTCCTATATTAGCTGATAAGTTTTCAATAGGGGATAAATAATTATTATATGTAGAGTTGGTATTTAATTGTGTATATACATATTCTTCGCGTGCAGTAGAAATGATTTTCATGGTAATCCATAAATGATATAATTCATTTGTTTTAGGTATAAATGAAAAATATAGTTGGTCTTGGGATTTTAATGGGACGGGGTATAAATGATGATAATCGGTAAAGCTACTATTAATTACATATGCGTGTAATTTGGGACCATGTATTGGTTCAATAGAATCCATTGATATGGGTAGATTGTTAGTGCTTTGTAAAAGTTTAAAAGTGATTTCCTTATTTTTGAAGCTCGATATTTTATCATTAGTTGATAACTGAACTTTAAGCAAATTAGAATGATATAAAAGATTTGGTTGATGTAATTCTTTTAATGATTGGACTGTAAGTTCTTCGTTTAAGCTTTTATCGTTAGCATAAGCTATGAAGCTAGCTATATTTAACAAAATAATTGCAGGTAAAAGTAAAATATTAATCATAATGTAACCTATATAAAATAATTATGTATTTTGGTTTTGGCAATTTGTATATAATTATTATTTAAATTGCTAAAGCCTTAATATATTTTCGTGCTCAATTTCATGTATACATTTAGATAAAGCTTGTTCTTCACGTTTAATATTCTCTATATTGGTGCCAGTTAGTAAGATTTCTGCTCCCTCATAATTTAAAAAGTCAACGGGCTTTACTGGTATAAACTTATAATCTTTAAATATATTTTGTAATTTATTAGGATAAAGGGCCTTTTGATTTGCAGAAAGTCCTTGTTTGCTTGGTGAATAACTATTAGGGTTTTTGACATGTATAATAAAATCACCGTATTGCATAATACCAAATTTTTTTATATCTTTTCTCTCAGAAGAGCTTGTAAGTGTATAAAATAAATGGGTATGATTGTGATGATCAGATATGATGTAGGATCCTTCTGAAATTAATTTTGCTGCGGGCAAGGTACGCTTTCCTTTTGTATGTGTAAAATAAGTTTTTTCTTCAAAATCTTCCATAAAAGCTTCTAAGCTAGATTCAATTTTGTTAACAAAAGCAAAATGATGCTCTTTATTATTAGGTAATTTTTTTTTACCAACCACTAAT
>NZ_CP009217.1_3
ACTATCAATTGCTTTTCTGTTTCTGGTTTTAAAACTATGAAAAAATGTTGTATATCGTCCCCACTACTCTTGGGGTGTGTTTCAACTTTAGGGCGATAAATAAAATAAATAATACCTTTTTGTAAAATTGAATATTGATACATACCCTACTCCTTATAATAAATAGTTGAATTTTTAAGTTATAAAGTTTTTGTTTTAGAGTTTGTATAATTAAGAATTAAGTTAATAGAATTTTTTAGTTGGCCCCCTACACATTAGCTATCGCATATTGATAAAGCATATATTATTATAATTCATCTATATGTGTAAGGAGTCAAGTATAATATTAATTAAATATAAAGTTTTTGCGTATTTTAAACTAAAATGTAAATAATTGAGTTAATAACTATTATAATATTTCTAAAAATACATGTGTTCTGTATATAAAATCAAGCTGATTATACTATACTCAGATAAAAAAGTTCACTATGGGACTGTTAACAAAATATTGCTAATAAAGACTTTATTATATGTAGAAAGTGAACATAAATTAAAAAACTATATACCATTAAAGCTAAATATATAATATACATTGCATATACGTTGTGATTATATATAATGAAGAGCACTTATAGCTAATTAACTTATTTTTGCCTCGTAATATGTTAACTATTTTGTATTACATAATATGAATAAGGCTAGCTATAGAAGTATATATTAATATTGTAGAATTAACAGTGTGATTAACTTACTATCTTTATATAAAACTACTAATTTAGAAAGCAATATTAGACCGGTACTAAATAAAATATCTAAGAATGGCGATGTAGTATTTGCTATTGCTATTTTTGGCATATTATTTGTTTTATTATTTCCAGTAATACCATCTATTTTAGATATATTGCTAGCTTTTTCGATTGCTATATCGGTATTAGTACTTTTAACAAGTATGTTTATCCACAGACCTCTTGAATTTAGTGTTTTTCCTACAATACTGCTTGTTACTGCGCTAATTAGGCTATCACTTAACATTGCTTCCACTAGGTTAATACTTTCAAATGGTAATAATGGTAAAGCTGCTGCAGGGCATGTTATAGAAGCTTTTGGTAATTTTGTTATGGAAGGTAATGTAATAATAGGTGTCATTGTTTTTATAATACTAACTATTATTAATTTTGTGGTGATTACTAAAGGATCGGGGCGTATTGCAGAAGTAGCTGCACGTTTTAGTTTGGACGCTATGCCTGGTAAGCAAATGGCTATAGATGCAGATTTAGCAGCTGGATTAATAAATGAGTCAACAGCTAAAACACGCCGTAAGGAACTTGAAGATGAAAGTACCTTTTTTGGGGCTATGGACGGTGCCAATAAATTTGTTCGTGGTGATGCTATTGCTGGATTACTTATTACCTTTATTAATTTTATTGCTGGCATTGTTATTGGTATTGTACAAAATAATATGTCTTTTCAACAAGCTTTAGATACCTATACAACTTTGACTATTGGTGATGGCTTAGTTGCACAAATTCCTGCTTTAATAATTTCTCTTTCTGCGGGTCTATTGGTATCAAAATCTGGTAATGTAGGTTCTACTGAAAAAATTATATATACGCAGCTTGCTAAAATTAGACCACTTGCATTATGTAGCGTTTTAACGTTTTTTATGGCTATAATGCCTGGGTTGCCTTATGCTCCTTTTTTACTAATTTCAATTTTAAGTGGTACTACGGCATGGATGTTAAAAGAAATAAAGAAAGAAGCTAAAACTGTTGCAGAGAAAAGTTCTAATAAGGATTCTGCAGGAGTAGAGAGCAATGATAATGATCAAACCGCTACTCAAGATGAGCCTATTTCTGCAATGTTACAATTGGATATCGTAAGTATAGAACTCGGATATGCTTTATTGCCACTTACTTCCTATAAAAATAATCGTCTTACTGACCAAATAAAAGCGTTGCGCAAGCAAATGGCTAAAGATTTAGGTTTTGTTATACCATCTGTACGTATACAGGATAATTTACAGTTAGATAACAATCGTTACAGTATCAAAATCAAAGAGATTGAATGTGCAGGTGGTGAAATTAAGCCTAATATGCTTCTAATTATGGATCCTAAGGGAGAAGAAATTTCAATAGATGGTGAAAATACACGTGAACCAGCATTTGGTTTGCCTGCAAAATGGATAGATGAGTCAAAACAAGAGGAAGCTATCTTTAAAGGATATACTGTTGTAGATCCACCTACGGTTATTACAACTCATTTTACAGAAATTATAAAGGAAAATATAACTGAGCTGCTATCATTTAGCGAAACACAAAAATTAATTGATAGTATAGCTGATTCTCATAAAAAGCTTATTAGTGATACAGTACCTGTACAAATTAGTGTAAGTAGTTTACAAAGAGTGTTACAGTCTCTACTCTCAGAAATGGTCTCTATTAGAGATTTACCTACAATTTTAGAGGCTATAGCAGAAATAGCTAAAGTTGCTAATAATAATATAATTCAAATTACTGAGCATGTACGTACTCGTCTTGCTAGGCAATTAAGTTATGCTCATACTAATAATGAGGGATATATACCAGCTATTACCCTTTCTCCAATGTGGGAACAAGCTTTTATGGAGAGTTTGGTAAGTAATGCAAATTCAGAAAAGCAATTGGCAATGGCTCCGAGTAGATTACAAGAATTTGTTAGTACTGTACGGAAAACATATGAAGAACAAATTATTAAAGGTTCTATACCTATACTACTTGTAAGTAGTCCTATACGTCCTTATGTAAGGTCGGTAGTTGAAAGAATTAAGCCGTCTGTAGTAGTATTATCTCAGAGTGAAATATATCCTAAAACCAATATTAACGTTTTAGCACAAGTATAAAATTCATACTGTAATTATTAAATTTCTTTGACTATATATTTGTTATGAAGTACATCTAAAGTTTTTTGATTTGAATTATGAATTGTTTATTGTGGCCCCAGGAAATATTATAGATGAAGTAAAAATATATGAAAAAGTGTATTACTATTTTACGTTCTATTGTTTTTGATACTTATTGGGTATTGTGGACTTTATTTGTTGCAATTATAGGTCTACCTTTATTAATGTATAAGCCTATTATTGTAGCTCGTATAAATCGTTTATGGGCGATTGGTTCTTTATTTGGTTTAAGGCTAATATATAATTTAAATTTTGAGGTACGTGGATTAGAATACTTACCTAAAAATCAACCTTATATTATTGCTTCAAAGCATCAATCTACATATGAAGTTATTATTTTTCATGCTATCATAAAAGAATATCCTGTGTATGTACTAAAAAGAGAATTGACTAGGATACCTTTGTATGGGTTATACTTATTACGTACTGGTATGATTGTAATCAACCGCTTACGTCGTATGGAAGCTCTTAAGCAGCTTATGGCGCAGGCAAAACAAAGATTATCTGAAAATCGTCCTATTATTATTTTTCCTGAAGGTACCAGGACAAGTGTAGGTACAATAACTAATTATCATTCTGGCATAAGCTTGTTATATGAAAAAAATAATGTGGTTGTGGTTCCAGCAGCTCTCAATACAGGGGTTTTTTGGCCTAAAAATAGTTTTTTAAAAAAATCTGGTACCTGTGTAATTGAATTTTTACCTCCGATTCTGCCAGGTCTAAGTAAGGAAGAATTTATACATATTTTGAAGGAAAGAATTGAAGCTAAATCTAAGGAATTGCTTAATATTTAATGCACATATCGAAAAATATATTACTATAAACTATAATAATTTGTTAAAAAACTTTCTATGATAAGCTTTTTAATTTATTATGGTATAAATAATTTTAAATAATAATAAGTTTAGCATGTATGTATAATTATACTACTAGGTCGTTAAAAATTACTGTTTCTCCTCAGTATCAGGATGAGTTATCTTCACCCTTAGATAACTACTATGTGTGGTCTTATAATATTTTTATTGAAAACTATGGAATAGAGACAGTACAATTATTAAGTAGGTATTGGCGTATTATTGACTCAGATGGTAATATTCAGGAAGTTTCTGGGGATGGAGTAATTGGACAACAACCTTTGATTCATCCTAATGAATATTTTGAATATACAAGCCATGCTACGCTCAAAACTTCTTCAGGTATCATGCTAGGTTGTTATAATATGATTATTCCTAGTACTCAAGAATCTTTTGAGGTTATCATACCTGCCTTTTCTTTAGATAACCCATATGAAAAAATGAGCATAAATTAACTAAGAATTTAATAAATCTTCACATATAGTAAATTGATTTGAATCTGGGACGCGGTTAACTCAAAGCTCTCCTACTATATTTGTAGGCTTCGCTTATCGCTCCTAGTCGCAAATACAACTTAATTTGCTATATATAAAATTTTAATATATAGGAGGTAACGTGCAATTACCTAGATTTATAAAATATTCGGTGATATTTTTTGCTTGCATTATAATTATACTACTAATAATACCATTTTTTATTCCCTTAGATTCTTATAAGCAACTTGCTGTTAATAAGGTTAAAGAGGCTACAGGTAGAGAATTACAGATTAATGGGCCTATTGCACTTTCATTATTGCCCGTTCCAACTATTAAAATCAAAGATGTATCTCTTGCATCAATCGCTGGCGCAGAAAACGACTCTTTGCTCAAAGTAAGCAAAATATCTGCATCTGTTTCAATATTATCCTTATTAAAAGGTAATTTAGATATTTCCTCAATTATTATTAACGATCCAATCCTTAATCTAGAGCGCACAAAAAATGGCGCATCCTCCTGGGAATTTATTAAAACGGAAGCTAATGCTAATAGCAATGTACCTAGTACGCAGTCTAATGAAGGTAGTACTTCCACCAATTTATCTATTGGTTTAATCGAGATTGCTAACGGTCAGTTAAACTATCTTGACTCTACTAGCGCAAATAATGCTCCAATAACAATTTATATTGATAATTTAGCGATTAAAAATTTACATGGACCAGATAATATACGTGCAGAATTACATTCTACTGGTAAAAACTATAGTATATCTGGCAATATACACGAAAAAGAAGGTATTATCGCTATCAAAATGAATTTAGAGGCTTTTAAAGAAAAAGCTACTATTATAGGAGATTTAAAACGTGATAATATGAATTTTATAGGCCAATTTAATTTACAGGGTAATGCTAAGAATTTAGAAGATATTTTACCTAATATTAAAATTATAGGTGCTAGAGATTACACGATTACCAGTAATATTAATGCAAGTCAAAAATTACTTTCCTTGAATGAGATTAGCTTAAAATCAGGTAATATAGTGGCAAATGGTGGTGGTAGCTTTTCTACAGAAAATGGTAAGATTAATCTACAAGTTGAGTTAAATCCAGGTAATATAAACCTAACCCTCACTTCTGGTACTCCTACCTCTAATAATGTGATTAGTGAAAAATTATCTGTGAAGGCTAATGCACTAAAACCTCTACTTGATGAACTTGCTATCGATATTAAAGAGGTTCCAGCTTCCTTATTAAATAAAGCATTTATTTTAATTACAGATTTAGGATACTCAGAGCAAAATTTATCCTTGAATAATATTAGCCTAAACATTGATAAAGCCAATTTAAAAGGTGATTTAGGAATAAAAGATTGGAACAAAAATATGTCGGCTAACTATAATTTACAAATTGATAACCCCGAAATTTTTGCTAATCTTTTTGCAGTTAATTTACCAATTAATCTGGGCGGTGTATCAATAAAAGGATCTTCTACCAAAGAACAGGACTTTATTAATACAAATACTACCTTACTACTTGCTGGATCTTCAAGTAATATACAAGGAAATGTAGGTTTTAAAAAATCTATTATTCCTAATTTAACTATTGAAAGTATAGGTAATAGCTTAGGTAATCTTATTGCTCAATTGACGAAATCATCATCTAATAGTGACTTAGGAAAATATTCGTTATTAGCAAAAATTGATGGAGATGTAGCTCACTCAATAAAAATTGATATCAATAAGTTTGATGTTAATTTAAAAAATAGCCCAATGAATTTGAAGGGCATTGTAAATATAGATTTAGCAAATAATAAACCAAAAATCTCATCAGATATCCAGATTGGTTCTATAAATCTTAGTAATACTTCTAGTTCTGCACCAAGATCTACCTACACTCAAAGCGCTGCAAGCTCTAGTAGTAGCAGTATATCACCATGGTCTAATGAGAAAATAGATTTAGCATCTTTGAAAAAATTTGATGCTGATATAAATTTAAATATTAAACAAATCATAAAAGATAATTTAATATTTGATACCATACAAACTACCCTCTCGTTATCAAATGGTAATCTAGGTATTAAATCTTTACGTGGTAAATTATTTGGCGGGTCTCTAGAAGGAAATGGGCAAATTTCGGCTGATGGACCTGCTAATTTAAAGGTTAATCTACAGCAAGCTAGTTTAAAAAATATTACAGGTCAAAAAGGTACGTTTAAAATTCTTAATGGGATAGTTAATTTAACAGCAGACCTTAAAACTACTGGACATACCCAAAGGCAGTATGTGAATAACTTGAGTGGAAATGTTAATTTAACTGCAAACTCAGGCACAATTTCTGGTTTTGATTTACAAAAAATTCTGAATCTTATCCAAAGTATCAAAAACCCTACTGAAATATTACAAATTTTTGACAAGTCATTTTCAGGTGGAGATACTCAGTTTAATGACCTAACCATATCAGCTGAGATAAAGAACGGTATTGCTCACATCAGTAGCAGTAAGTTAAATGCAGGTAGAATAGAAGCAGCAACATCTGGAAATGTTAATCTGCCAAGCTATACATGTGATATAAACAGTATAATCAATTTAGATAGTAAAAAATCTTATCCTCCTTTTACTGTACATTTTTATGGTAATTTAAATAATGTTCAACATAAAGTGATGTTAAAAGATCTACAACAATATTTAATAAATAATGTCTTAAAAGGCATTATAAAAGGCCAAAATCCTTTAGATATAATTAAAAACCTTGGTAAAAATCAAGAATCAGAACCAGAAGAAGGGGGAAACCAGAGTAATCCTGTTGATGATTTAATAGGAAAGGGCATTAAAGGGTTAATGAAAAAAATACATTAGTGCTCTTTTTAAACAATGTTTGTTTTATTGTAAAAAATGTATAACATTGTTTTTTATAACTTGTGTTTTGTAACAATAAGCTATATAGTAAATTAAGTTATATTTAGAACTAGGCTAAGAATAAAGCGCAGTCTACAAATAGTAGGAGGGCTTTGAGCTAACTGCGTCCTCAAGTTCAAATCAATTTACTATATTATATAAAAAATATGGACAATAGATATTCAACTCCGCAAATTTATTTACATTGGATAGGATTTCTTCTGATTGTTCTAGCTTATAGTTAGTATAGAACTAAGAGTGTTTTTTGAAAAAGGTCTTCCATTCCGAACTTATATGGTAATATCTCATTTTAGTTTTGGCTTTTTAGTATGTATCTTCATGATAGTAAGGCTTTTTCTCTTCATTAAAAATCCTGTTCCTGAAATCATACCAGCTCCTCCAAAATTACAACTATATCTTGGAAGAACTGTACATATATTGCTCTATATGCTCTTTATTGCTTTACCAACCATTGCATTAATTGCAAAATATATAAAAGGAATGGAGTGGTATATTTTGGGTATCTCCATGCCCATTACAAAAATCCCTAATCAAGATTTATCTAAATTACTGATTGGATGGCATAAAACCATTTCAGTATTAGGATATTGGCTTGTTGGCACTCATGCACTTGCTGCGCTAATTCACCATTATATCTTCAAGGATAACACTTTAGTTAGAATGTTATTCTTAAAAAAGCATAAAATTTAATTTTATTTGAAACTATATTGCATTTCGTGATTTTACATCTGTCATTTTATCCTCTCTTTATTTGTTTATTTTATCTTTTATATTTAAACTTAAAGTATCAATAATCGTCTAAATATTTTTGCCAGTTTCTTAGGTTGTGTGAAGTTTTCTAAAGTAGAAATAGGTTGAAGGGGTTGAAAATAAATAGATGAGTTGTAGTGTGATGTTAGGTTCTGTGAAGGTTTCTCAACAACTGTTTTCTTAGCACTTTTTGGCTGCAAAAAAAGCTTTTATTGCTTGAAATATATTAATATTCCTTCGAATAAAAGCTATTTTTTCGCTCAAAAATTTGCTAAAAACCATATTTTTTAGAAAACTTCACAGAACCTAGGAAAAACTCAAACAAACTACCGAGATGAAGTATTATCTAAAAACCAGTGATTGGAAACAAATTTATTATCAATGAATCAAAAGAAAAGATATAAGGTCAAATAATCAAAGGAAACTAAGAAAATTTATAGAGGCCATATGGTATATGGCTAGAAGTGGCTGCCAATGGAGATTATTACCGAAGTATTATGGATCATGGCGTGCTGTACATTTAAGATTCAAGTCATAGTCAAAGCAAAGGATTTGGGAAGATTTATTCAAATCTTTTCAAAAATGTCCTGATTTAGAAGTTGTGATGATAGATTCAACGATAGTAAAATCGCATGCTTATAGTGCTGGTCTAAGTAAAGATAGTAGAGAAAAAGAAGCTTTGGGAAGAAATAAAGGTGGTTTTACCACCAAAATACATACCTTAGTTGATGGGCTTGGAAATCCTCTAAAATTTATTGTAACGCCTGGCCAAAAGAATGATATTACCCAAGCAGAAGCCTTAACCTCTGATATAAAAAAGAGAATAGTGGTTGCTAATGCTAAAATCAAAGCATTTTATCTAGATGATTTTGCTTAAATTTTTTTCTATAACATAGTTGATTCAAATCAAGAAACTATAGCATCTCTTACAATTTTTTGTCTGAGAGTAGTACAATTCATAGGTTTTACTCCTCATTCCTTATATCAAACTTGAACTGTTTTTACTATATATTAGTTTTTGGTAACCATAATTAAAAATTCCTTATTTCCTTCCATACCAGTAATAGGGCTTTCTATAACTTCTTGTACACACCATCCATTTTGTTCATTAAACCAAGATTTAATACGATTAATAACAATTTGATGTAAATGAGCATCACGTACAATTCCTCCTTTACCAACTTCATCTTTAGCTACTTCAAACTGCGGTTTAATTAATGCAACTAATGTAGCTTGTTCCTTTGTTAATTTCATTGCGGCGTAAATTACTGTTGTTAATCCAATAAAACTTGCATCACATACTATTAAGTCCACTAGCTCAGGAATATGAGATGAAGTTAAATAACGCGCGTTTGTTCTTTCTAATAAATGTATTTTAGAATTATTTCTTAGCCGCCAATCAATTTCTCCATAAGCAACATCCACAGCATATACTTTATTTGCTCCATATTCTAATAATACTTGGGTAAATCCCCCTGTAGAACAACCAATATCTATAGCTATCATATTTTTGATCTCAAGATTAAAAATTTTTAATGCATGATCCAATTTGATTGCAGCACGTGAAACCCACTTATGATTTTTTGGCAGTTTTAACGTCAAATTAATGTCATCATAATATATACCACCAATTTTATTTAAGCATTTACCTTCATCTGTATAAACATATCCAGCCATTACTAATGCTAAAGCTGACTTCTCATCTTGAGCTAACCCTCTATTAATTAATATGTCAGATAATTTTTTTTTCATAACGTTTTTAAGCCTTTAGATTTTATCTAGAAATTATCCTATATATTTATATATAACTTTCTATCAATTTATTAATTTTTTCAAAGTAACTCTAAAAATTAATAAAATTCAAATCTATATTATGTTTACCATGTAATATCAATACATAAATATATAGATGGACTATTTTACTTTTATACAATTTATATATATAATAAAGGAATCCATTAGGATTGTTAAAAAATAAATAAGGTAGTTAACATGTCTACTCCAGATGATAACTTTACAAAGTTATCCAATAACCCTATAGAAGATTTATCTGGTATCGCTAAAGAGTCTGAAGATAAAACAGAGAATCTTAACCTATTATCCCAAGATGAAGCTATAAAACTCATACAGAATATGATAAATTCTGAGGATGAAAATAAAATATTGGCAAATTATCACTTCCATAATTTAGATTTAACCTCTATAGATCTAAGTACAAACTATATTATGTTTGACCAATGTTCGTTTAATGGCACAAAAGTTAATAGAAAAAGTTTTGAATATTTAATAAATTTAGCTCGCAGTGGAAAGGTTAACATTGAAGGTATTAACGTATCAAACACTGACTTATCAAAAAAGCATGTTGATAGGATAAATTTAGGGTTATCTGCTTATGTTCCTGTAAAAGCTAGTGGTACTAATTTGACTAATGCCAATTTTTCTAGATCTCAGCTAGAAGGTATGGAATTTAATAATTGTATCTTAGTAAATAGTAATTTTAGTGGAAGTAACGTAAAAAACGCCAGTTTTCATGAAGCAAACGTTGACATGGCAAATTTCAAAGGCAGTAATATTACCCCAGAACAAATAAGCGAAACAGAAAATTTTACAACAATCCGCCTAGATAATGCAGATTATATAAAATTTGCATTAATCATTTTAAAACAAAAGGCTGAAAAACTAAAAAAGAGTTTAGTGGTACAAAAAATAATGCATAAACTTAAATTTACGATTGCAAACGTTTTTTCAGACCATGATATGGATAATCAACTTGGTAAACAAGCTAGAAAAATTTTAGAGGAAAGAAAAGAAAAATCTTTATCTAATTCCCCTAAGAAACGTTAAGTTGTGTTTATACACGGACTTAGGGATATAGTAAGTTAAGTTGTATTTGAGACTAAGGCAGATAGAGCGAAGCCTAGAGATAGTAGGAGAACTTTGAGTTAACCGCGTCCGCAAGTTCAAATCAATTTACTATATAATAATATTTTAACCATCAATAGGTTATATTTTGAATCATAATAAAAATATTATTTTACGTCTTAAGGATTTTTATTCTGGCGATACAGGACAAAAAAACTATAACTGTATTAGTAATGCAATTTCTACTTTCTGGCATAATATTAAAAACGAAAAAATTTTAGGTATAGGATATACTGCAATTTATCTTAAAAATTTTCTTAACAATGATATTATTTCAGCCAGTCCCTTTTATCCTGATACATATTCTAATACTTTAAAAGAATATATAATTGATCCTAATGCTAATTTTATAGACTGTGCTATCGAAGAAGATGTTCTACCTTTGGCTAATAATTCTATTAATAGAATTATACTTGTACATTATTTGGAATATTCCACCAATATTCATCTTCTTATGAAAGAAGTATGGCGAATTCTTTCTCCAGGTGGAAAATTACTTATTATAGTACCTAACAAATTTAGCATATTATCATATGTAGAAAAAGATTTCTTTAAAACTTGTAAATCATTTAGTATAGGACAATTATATAATTTACTATACGACCATATGTTTGTCCCTACCCATACTAGTTCAGCCCTATTTGGTGTACCTAATTTTTACTCCACATTATTACCATTTCATTCTATAATTGAAAATACAGGACAAAAATCTTTACTACCGTTTGGAGGATTATTATTAATGGAATCTACTAAACTGATGTATATATCTAAACGAAACCTTGCAAATAATTCAAAAAAATTTATATTCAACACACACAGTTTGGGTACTCAAAATAATCGTAATAATATTACTTAACCAAGCTTTTTGCAACGAGTATAAACACATATAGTAAAAGATAGTTGAATATTGATTACTTAGCTCAAATAGAGCGAAGATACAAACCTACAGTTAGCTCTACTCTCAGACAAAAAATTGTAAGAGAAGCTATAATATAAGATATATCTTTTATGTCATTACCGAAAAAGCGCTAACTAGTAGTGTTTCAGGCTCATGAGATACCCGTTTTCACGGGTATGACATCATTTCTTGCTCATTATTTCACTTTTTTGTCCGAGAGTAGGACTAATTGCTAGGTAAACATTGATCGACGCCATATGCAAATTCAAATGTTTTTACTATAAACTATAAGGCAAGTTAGGTACATATAAGTCAGATTAATATTGGATAAATATTGTTATAATGTTATAGTAACAAGTTACTATAGTAAATTGATTTGAATCCAGGACGCGGTTAACTCAAAGCTCTCCTACTATTTGTAGGGTTCGCTTATCGCTCCTCGTCCCAAATACAACTTAATTTACTATAGCTTAATTTATTAATTATATAATAATAGAAATTTTATGGTTTTTGTATGGATAAAATAGAAGCATATAGTTATTTATTTACTGATAGCCTTATGGGAGGATTGCTTATTACCATGCATAATAGCTTTGTTTTCTATGTTATGAAGGTGTTTGGAAATTATTCAGATAAATTAATGCTATTATTTGCAGTATTGGGTAGTATAGTAGCTATAAGTTTAAATTGGGTATTTGGATATGTATTAAGATATTGTGAGCAGACGGAATATGTAATTAGCCGTGGTGAGCTTTATGAAAAAATTAAAAAATACTTTAATATAGCTTCTTACTTATTGTTGTGTATTAGTTTTGTACCAGTAGGTGGTGCTATTATTACTACTTTGTGTGGGTTATTGAGGATATCTTTTATACGTACTGTTATACTAGGTGGCGCAAGCTATTTTGGTTATTATTATTTTCAATTAACATAAAATAATTTTCTTTTATTTTAAAAAAAATTACAAATGTTATGCAGAAAATTTTCTTCTGCATAACAATAAAATATAGTGTGTTAAAATTCTATATGTTGATTTGAACTTTCACCAGTCATAGGTACTGAAGGAGTGATATTCTGCTCCGTTACATGAAGAGTATGCTCTTCAACTTGTGCGGTCTCTGGCGTAATCTCTACAGGAGCTGGTGTTTCAGCTGTAGTAGCTTCTACAGGAGCTTGTATTTCAACTGGAGTAGGTTCTGGCATAGGAGGTGCAGTTATCTCAATTTTAGCAGTTGGCATAGGAGGCGGAGTAATTTTTATTTCAACATGGCCGGTAAATTGCATAGGATCTTGAGGAGTTATTGTATCACTTTGTTCAGCTTCTGGTGCTGTATCTATAACAGACAGTGTCTCAGTGCTAGTAGGCTCTGGTGAAGGATTTTCAGTAGTATCTTTATTATTTTCTTCGATTGCTGTTAGGAAAGTCTTTACCACCATAAGAGTAGATTCTTCCAGTGGCTGGGATTTTAGCTCTAAAATTTTGTTTTTAACATCGCTAAAAACATCTTCAATTTTTTCTATATCATTTTCTAATGAAGCAATTTCATTTGGTTGAGCTTTATCCAAAATATTATTGATAAAGTCTGCGAATATTGTTTTTATACTTATTGCAGAAAGCATTATAGACTGAAAATTCTCTTCAGCATGTGGTATTACATGGGTTGCAAAAATAGGTAAAATATTAGTTATAATATTTTCAAGTAATTTTATTGATTCTAGTGATGTCATAGTTAAGGATATTGAATTAAACTTATTTAATTCATGGGAGCTAAAATCATTTAAATCTTTAAATATATTATAATCTATATTTTCAGATTTTGTCATGGAATTTGTCAAAGTATTTAAATTACCCAAAACCATTTTTAGATGAAGAATCTTATTTATTGCTTGTATAGTCTTGCTTTTTAAAACATTATTTTTTTCTGCTGAAATATTTGCTTCTGTGTTGTTAAAATTGTCATTATTGGCTGTAGAATCAGTCATAAAGGACTCCTTTTTATTATAAAAACATACATTGATAAATAATAAATTAATATTAATATTAATATTTATATTTTATTAATTATGTACACAAAATATTAAAGTTTAGAGATTTATTATAGCATAAAAGGCTTATCTTTTACAGACGTTTTCAATTTTCACTATAATTTGAAAAAGAAAAATAAGCGTTGTGGGAAAAAAGATATATATCATTAATATGTTATTTATATGTCATATAAATTCAATTTAATAGAATTTAAGTCTTGACCAATCTCTTAGTAAAATGTAAATACGCAATCTTTATAAAATATCGTCCCATAATAAAAGTGGTAATAAATAGTAAGGTGTATAAGTGCAATTAATATTCAATGATCAATCTAAGAAAGAAGCTTCTATAGAGGAAGAGATTATTAATCATCTAAGGCTAATACGTAGTGAAAACATTGGTCCAAAAAGTTTTATATCTTTAGTAGAATTATATGGTAGTGTTAAAAATGCAATTTTAGCAATCCCAGAATTATCAAAACGAGGGGGAAAAACTACTCCAATTAAGATCTGTAGCATTTCTAAAGCTGAAGAAGAATTAGAAAATGTTAGGAAAATTGGAGGACAAATTATATGTTATAAAAATACATCATATCCTAGTCAATTACTTACTATAGATGATTTTCCACCTGTGTTAACCATACTCGGAGATATTAATCTTTTTAATAATAAAATAATAGCTGTAGTTGGCTCACGTAATGCTTCTGCTAATGGACGTAATTTTGCCTATACTCTTGCCAAGGATTTAGCTGAACAAAAGATTATTACTGTATCTGGTTTAGCAAGAGGAATTGATACAGCAGCTCATAATGGTGCTTTAGAAAACTATACTACAATAGCTGTTATTGCAGGAGGAATAGATAATATTTATCCCCCGGAAAATAAAGAATTATATTCTCAAATAGCACAAAAAGGAGCAATTGTAGCAGAGTTACCATATGGCTCTGTACCACGCGGACAAAACTTTCCACAACGTAATAGAATTATTTCTGGTTTGTCGCATGGGGTGGTTGTGGTGGAAGCAAGTTTTGGGTCTGGCTCTCTAATTACTGCTAGAATGGCTCTTGAACAAAATCGTGAAGTGTTTGCTGTCCCAGGTTTTCCCTTAGACCCACGCTGTAAAGGTACCAATCATTTAATAAAACAAGGAGCAAAGCTAGTAGAATCTGCAAAAGATATTATAGAGGAAATAAATTTTACAGATCATATTAATGTGAGCTATATAAGAGAATCAAATCCTGCATCTTTTCATGCAGCATGTTACAATATTGATGAAAATGAACTACTTAAAGCGCGTATAGAAGTCAAAAGCTTGCTAAATGCTAGCCCAATAGATATAAATGATATAGTAAAGATGTTAAATTTTGCGCCCCAAACTATACTTACAGTTATTCTAGAATTAGCAGGTAAAGTAGAGCGCATTAAAGGTAACAAAATTTCTTTAAAGTTTTAATAATTTATTTACTATATTTGTTCAACATGCTAAAAGACGTATCAATAATTATAGTATTAGACATAATAAATAGATGATTAACTAAGTATTTATTGTTAATTAAGTATTATTTAACAAATTTAATTTGTTATATATAGTCAGTATATATTGAAAAAGGAAGAAAATAGATGAAATTGGTAATAGTAGAATCCCCTGCTAAGGCTAAAACTATTAATAAATATTTAGGTAAAGATTATCAAGTGGTAGCTTCTTATGGTCATATTCGGGATTTACCTTCAAAGAATGGTTCTGTGATACCAGAAGAAAATTTTACTATGATTTATGAAGTTAATGATAAATCTAGAAAACATATAAAGCCTATAATAGATGCTTCTAAGAAAGCAGAACAAATTTTTTTAGCAACAGATCCTGATCGTGAAGGAGAATCTATATCATGGCATATCGTTGAAGCTTTAAAAGATCTCAAAGCTATTAAAAAAAATATTCCAGTAAAAAGAGTAGTATTTAATGAGATTACTAAAAAAGCAGTATTAGAGGCAATGCAACATCCGCGTGATATCGATATGGATTTGGTTAATGCTCAACAAGCTAGAAGGGCCCTGGATTACCTTGTTGGATTTACGTTATCTCCAGTATTATGGAGAAAATTACCGGGTAGTCGTTCAGCAGGGAGAGTGCAATCCGTAGCACTTCGATTAATTTGTGATCGCGAAGTAGAAATAGAAACTTTTATTACCAGAGAATATTGGGATATAAAAGTTAATTTATTAAACAAACAAGATGAGCTCTTTACGTCAACACTTACTCATTTGAATGGAGAAAAGCTAGATAAATTTGCACTCTCAAGTGAGAAGGAGGCACAAAAAATAGTACAATTCTTACAGAAGAAATTATATCATGTTGATAATATTGAAGAAAAGCAAGTTAAGAGAAATCCTCTTCCTCCATTTATTACATCATCTTTGCAACAAGAGGCATCAAGAAAGCTAGGGTTTAGCCCTGATTACACGATGCGTCTTGCTCAAAAGCTTTACGAAGGAGTAAGTATTGAAGGAGAAACTGTTGGACTCATTACCTATATGAGAACAGATGGGGTACAGCTTGCTCAAGAAGCAACGAATAGTATTAGACAGTTGATTAATAAGAGTTTTGGGAAAGAGTATCTTCCTTCATCACCTCGTATTTATAAGAGCAAAGTAAAAAATGCTCAAGAAGCACATGAAGCCATTAGGCCGACCAATGTTAATTTAGATCCGCTGCAAGCTAAAAAATATTTAGATAAAAATTCGTTTGAACTTTATGAACTGATTTGGAAACGTACAGTAGCTTGTCAGATGGAAAGTGCTATTTTAAATGTGTTATCTGTAATTATTAAAACTGATGACAATGAGACAATTTTAAAAGCTACAGGATCTACGTTAAAATTTGATGGATTTTATCGTCTATATCGTGAAATATTGGATAGTGATTCGAATAATAATGAAGAAGAGGAAAATAAAATATTACCTAAATTAGATATAGGTGATAAATTAAAATTATCGGAAGTATTACCGAGGCAACATTTTACTGAACCTCCACCGCGCTTTAGTGAAGCAAGTTTGATAAAAAAATTAGAAGAATTGGGTATAGGTCGTCCTTCCACTTATGCTCCTACAATTTCCTTGTTACAAGATCGTAATTATATACACTTAGATAAAAAGAGATTTATACCTGATGAACGAGGAAGACTAGTTACTACATTTTTAATAAGTTTCTTTCAGAGATATGTGGAGTATGATTTTACTGCTAAATTAGAAAATGAACTAGATCATATATCAGCAGGTGACTTAGAGTGGAAATTATTTTTGAAAAATTTCTGGTATGACTTTGAAGCGAATGTTACAGAAGTAAAGCAATATGACATTGGGCAAATATTAGAGAAAATTTCTATTTTGTTAGAACCGTATTTATTTCCAAATAGTGATAAGAATAAAGAATGTCCTTCATGTACAAATGGTACTCTTGCTTTAAAACTAGGTAAATTTGGAGCATTTATTGCCTGTTCAAATTATCCTGAGTGTAAATATACTCGAAAAATAGGTGATAGTGATGAACAGGATACGCCTATAGTTGCTGATATTAATAAATTAGGAATAGATGAAGATACCGGTTTAGATATAACTTTACGTCAAGGGCCATATGGGTATTATATACAACTAGGGGAAGCTGACGAGGAAAATAAAAAACCTAAACGTATTTCTTTACCTAAGTCTATTGATCCGCAAGAATTGAGTTTAGAACAGGCAAAAGCCTTATTAAATTTGCCAAGAGAAGTGGGAATACATCCAGAAACTGGACAGGTTGTTAAAGCTGGTATAGGTAGATTTGGACCTTATCTTTTTTATAATAAATCGTATACTAGCATACCTGCTAGTGATGATATATTAACAATAGGTATTAATCGAGCAGTATCTTTAATTGCAGAAAAAGGTTCAAAAAAGATTGAACCTGTAAAAGTTTTAGGAATGCATCCTGTACTAAATCAAGAGTTAGCAGTATATGAGGGAAGATATGGGTTATATATAAAATTAGGTAAAGTGAACATATCATTACCTAAAAATATAAATTTGGATGAATTAACTTTGCAAGAAACAGTTGATATCGTGGATACATATCAAGAAAAACATCCTGAAAAGAAAATATCTTCTAAAAAAACTACTACTACCAAAAAGAAAAAAGCTAAGTCATAATAAAATTTATGTTACTAGGGTTCTTAGCACCTAATTTTGGATCAGTTCATGTTTAAGTAAGTATGTGTGCATAATAGCCAAGAATATAATATATTTAACTTCTCCCTATTTGAAGAAGTCGTGAAAAACTTCAGTTTTTAAGCGGATGAGGGGGTATATTAAATAATTAGATCTATTAAACCCTCACCCTTGGAAAGCAAAGCTTTCCAAGACCTCTCCCTAGATGTACAATTTCAAGGGTTGATGGAAGAAAAAAAGAGTATATAATAAGAGCTAGGGATATAATTAATTTGGAGGAATTGTGGGACAAATATTACATGGCTGCGCCACGACTACGCACGCAATTAGAAAAGAATTACAGCGATCGCAAGCTACGATCAAAGAATTAAGTGAACAATATAATATTAACCCTAAAACTGTGATAAAATGGCGTCAAAGAAAAGAAGAAGGAGTAGAAGATCGCTCTAATGCTCCTAAAAAAGCAACTACTATTTTGAAGCCCGAAGATGAAGCTTTGATTATTGCTTTTCGTAAGTCTACGCAATTACCTTTGGATGATTGCTTTGATGCACTTATTAAAGAAATACCTTATTTAACTCGTTCAAATCTTTACCGATGCCTTAAACGGTACGGTTTATCTTGTTTACCCAAAGAAGATAATATCAAAGAGAAGAAGAAATTTAAGGCTTATGAAATAGGATTTATGCATCTTGATATCACAGAAGTAAGAATTGGTGAGGGAAAATTTTACATATTTGTGGCAATATGTAGAGTGAGTAAATTTGCTTATGTTGAGCTGCATAATAATAGCAATGGCGATACTACAGTTAATTTTCTTGATAACTTGGTAAGTAGCTGTCCCTTTAAGATACATACCATATTAACTGATAATGGTGTTCAATTTGCTTACAATGGTTTAGCCAGGTACAGAGCTCCTAAAGCAAGACATAGATTTGATCTAAAATGTAAAGATTACGGTATCAGGCATCGCACAACAAGGCCTTATAGTCCAAGTACCAATGGTCAAGTAGAAAGAATGAATAGGACTATAAAAGAAGCTACTACTAAGAAGTATCATTATACTAGTAGAGAAGAGTTAGATAGTCATCTACAAGCTTTTGTTATGGCTTATAATTATGCTAAAAGGCTTTCTTCTATTGCTAGAAAAACGCCTTTTGAAATGATCTTGACTTGTTACACACAAAATGCTAATAATTTTAGAATTAATCCTAACCATCAACTACTGAAACCGTACACCTAGGATTTCTAATAATGTTTTCCAGAATAATAGTAGCAAAAGTGTCCCCTACTTTTTTGTTTATTATTGATAATACGAGTACTTACTCAATTTTTTAATGCTCGGGGATGAAACTTATTATAAAGTGTCATAAGACGCTCTGAATCAACACTGGTATAACGCTGCGTTGTCGAAAGGCTGCTGTGCCCAAGTAGTTCTTGAATTGATTTTAGGTCTGCACCTTTAGCCAAAAGATGAGAAGCAAAACTATGCCTGAAACTATGAGGTGTCATATTTTCTGGTAAATTCATTTGATTCCTAACTTGCCTTATATATCTTTGAAATACTCCAGGATTTAAAGTTTTTCCCTGTAATCCTCTAAAAATTTTATCTTCCTCCTCAATTTGATAGGGACAAAATTTTAAATACTCCTCTATGGATTCTTTTACAATACTGAGCATTGGTATAATTCTTTCACGCTCACGTTTTCCTTTAATAATCAAATTATCGTTATATAATTGTTTTTTAGTAACAGATAAAGCCTCTGCAATGCGCAGTCCGCACCCATAAATTAATATTAACAATGCTAAATCTCGCTTAATAATCCAGGTACCATCATCCTCTCCCACAAAATTTAAAATATTTTTCATTTGATCTTGAGTCAATGCTCTTGGTAAGGGAGCAGACCTTTTAGGAGTACGCATATTAAACATAATTTCATTGTCTAATAACTTGTTCTTATATAAATACTTAAAAAAACTACGTATTGAAGCCAAATTTCTGGCTAATGAGCTAGTTGAATGATTGTCTTTTCTACGCATAGCTAAAAATGACCTTACATCTGATACAGTAATAGCTTGTAAATTTTCTATCGTGATAACACTATTAAAATGTGTATTCAAAAAAACTAAAAAACACACAAGATCATTACTATAAGCTTTTAAGGTATGACGAGAATATACTCTTTCATCACGTAAATAGTTACACCATTTTAAGTATAAATCTTGGACTTCACTTTCCATAGAATATTGATCCATCTGCTATATACCTTTGATAAATGAAAACTAGCAAAATAACTTTTTAGTTCAAGCGAAGAGTCGAAACTTACCAAGTTAATAATTTGCTAGTATTTTTCATAATACTATATTTTACATCTCTAAAGCTAACTACTTATAGTGATATATACCACACCATACTAAAAATCTGGTAAAACAACTATATATTCTTTTATTATTTTTTTCCAAAATTATCTTTAATTCATATAGAATAAAATTTATGTTAAATTATTAGCTAAATATATCTCCATAATATATTTTTATTTTCACTATTAATTAACCCTTGGTTAATAACATATATTATATATCAATAGTTTAGGAGAAAACTAATTCATGGGAATCAAATTATACAAAGAACTAACTCCTGTTATTTCTCATTATTTACTTGGAATTACAGAACTGAAGTTATATGATCCTGAAATCATTAGATTATACTCTAATGAATCCCCTCTTGGTCCAAGTGTTCAAGCTATAGAAGCATATACAAAAAGTAGCGCTCAAATACATCTATATCCTGATAATCTCTCTTCTACACTACGCAATGCCATAGCAAAAGCTCATGGCTTAGTAGCAGAATATGTAATATGCGGAGCCGGAATTACCGAATTATTAGAATTAATAGTAAAATGTTTTGCCGGTCCTGGAGATGAGGTATTGTATAGTCAATATGGTTTTTTATTATATCCAATTGTAGCATTAAAAGTTGGTGCTATACCCATTACAGCTCCTGAAATAAATCTTAAAACAGATGTTAACTCTATCTTGTCTTACACTACTCAAAATACCAAAATAGTCATAATTGCTAATCCTAATAATCCAACAGGCAGTTATTTAACCACTGAAGAAATGCTCTATTTGCGTAAAAATCTACCCGAGAATGTTTTACTAATAATAGATAATGCCTATAGTGAATATGTTGAAAAAGAGGATTTTAGTGATGCTATTGAATTAGTAAAACAAAATCCTACTAACACTATAATGTTACGTAGTTTTTCAAAAATTTATGGATTAGCAGGACTACGTTTAGGATGGGCCTATTGCGATAATTCTATTATAGAAACTCTAAATACCATGAAAAATCCTTATAGTATTTCTAACAGCGCTGCTGAATCTGGGATTGCCGCCCTCAAAGATTTAGCGCATATAGAAGCAAGTTTTAACCATAACGCCACTTATTTATCATGGATCACAGAACAATTACAATCCATTGGTTTAAAGGTACATCCTAGCGTAGCTAATTTTGTCTTAGTTGAATTTCCACTTGATCCTAAAAAAAATGCAGAACAAGCAGATAATTATCTAAAAAGTAATGGTATTATGGTAAGAAGCCTTGAAAGATATGCCTTAAATCACTGCATACGCTTAAGTATTGGTAAAAAAGAAGAATTAGAAAAAGTAGCACAAGTACTTAAAGAATTTATGAGTTTTTAAATAATAATATATAAATATAGGTAAATAGCTTAGTAGTGTCTAAATAACTACTTGCAAATGTAAAATACAGTGATATTTTTACTAAATATCCTCTCATATTTGCAATATATTAGTTTATTTAGTAGATTTATTATATAATTGTAAGAGTATAGTATGATCGGTTTTATAAAGAAATTACTAAAACAAAATTTGGATCCACTTAAATCAGAACAAATGCAAGCATTTTCAGTAGAAGCAGATTATGAAAAGGATTTTCCAAACTATTATAAAGAACATTTGGAACCCTACTTTAAGGAATATTTTTCCCAAAAATTTAAAACTTTATAATAGACTGTTATATAATGCTTTAAATATAGCAGTAATATCGTTTATTATTACTTTAATAATTATATTTACTCCATTGCGTAATTACTACAATATAATAGCTTCGTGGTTTGACCACACCATGGCTTCTTATACTATTTGGTGGTATGGATTACCAAAATGGATACAAATAATTTTTCCTTCTAAATTAGTAATTTGGTCCTTTCCTCATCCTTTAACGTTAGAATTATTAATATTATTTTTTATCAGTCTTTATTTATTTGTATCTTTGCTTAGAACCAGAGTTTCTATTAAAGAAAAAATTCTCCTACCTATTTATGAATATATGGGAGATTTTTTTTACAGTACTCAAAACTCTATACAAAATGAAATATTCTATAATGCTCTGATACTTCCATCTCATGATCAAATTTCATTTTCAAATGGTAGTATTATTGCTAATTATCCTGATGCTAGAATAGAAATTGTAGAAACCTCTCTTTTAATACAAGACCCTGATTCAAGATTTAAACCTAGTACTCCAACATTTATAGGTTTACTCATTGCAGTTAACTTTCCTAAAGGAATTTCTATAAAAGGGCACCATCTATTTACGAGCAGTGTACCTAACTGGCTAACTCAATTGCTTGCAAAAGAACAAAAACTTTCTAAATATGGTTATAGTGGAACCTCAGAATTATACTCTAGCGATATAGAAGAAATTAAAAAAATTGACCCTAACGGCTTACTAAATACCATAGATGAAATAGCTAAAATTGTTGCAAGCAATAACAGAAATAAAAAAGCTTTTTATTTAGATGATAAAATTGTATCATTCCTAAAAAGAAAAAAATCTATCTCTTTACTAGAAAATATAGATAAATTAATACAATGTGCTATTTATGAACAAAAATTATTTATAATGATACCATCAAATAAAGAATTGTTATTAACACAATCAATTTTTGATCATGATTCAAATAAATATAACCAAGATATACATATTATTTTAGCGACGTTATATTTAACTTTCTTATTTATAAAACATATTAATGCAGAACCAAACTATGAATAGATTTATATTAATTTTTACTTATATTATATCGTCTTATATATTCTATATACCAGTATCTTTAGCAGCAAATCAAACTAATGGTATTACCTTTACTCAAAATAATGACATTCTAAAAAGAGCAGCATTATATCTAAATTCTTTAACTACGCTTGTTGCTGATTTTCATCAGGTATCACCAAATGGAGAAATTTCAAATGGTAAATTTTTTCTATCTCGACCAGGTAAATTAAGAATTCAGTATAATCCTCCTGTACCTATTGTAATGACCATTAATGGCTCTTTAATATCTTATTATGATTATGAGTTAGATCAATTAAGTCATAGTACTGCTCATGATAATCTAGCTAGTTTTTTAACCCGTAAAAATATTTCATTTTTCTCTTCAGATATTAAAGTCAAAATGGTAGATAAATCGAAAGGGCTTATACGTATTAAACTCACGAAAGCTAATAAATCTAAGGATGGAGAACTAACTCTTATTTTTAATGACTATCCTTTTACATTAAAAAAATTAGACATTACTGATGCTGAAGGCAATACTACCTCCGTGTCACTATCTAACACTAACTTTGGCACTAAAATTGATAGTAAATTGTTTGTACTAACTAAAAAAGCAAAATACTAGGGTGCTAAGAACCCTAGTAATTATTTACATACTCTGTCTAAATTTTTCTTTTGATGTTTCCCGTGAAGCAATTATAGATTGTATTTTATTATGACCATTTTTATTATAAGGTAATTCATTATCTATATATAGCTTAGGTCTTTCATCAGAAATATTTTTCTTTAATTGCTCATACTTCTCATTTATTTCTTGTAGTTCTTCGTGTAAATAATCTAACGCATCTATGGCATACATACATTGCTGTTTTATAATATTATATATCAATTTAAAATCTTTATTTTCCTGGTCTATTATTTCTAAAATATTATTTACCTTCGCAGATAAAATCTGAAACTTATTAAAATCATCTTCAAGTAATATAGTATTTTTAATAGTTTGAAAAAGTAGTTTTCTAGTATGATCATCAACCAGTAATAAAGATAATATAGTAAATTAAGTTGATAAAGACATGATATATGATATATTAAAAAGCTCATAAACCCAAAACAGTAGAAGCAATGGCATATTCCTTAGATTTACGTAAAAAAGTAATTCACTATGTTAATAAAGGTTATACCAGAGAAGAAGCTGCAAGAATTTTTGGCATAGGTGAAAGAACAATTTATAGATGGTTATCGAGATCGAAATCCGGGAATTTAGCAGCCACACGAGCAGCTAAGCCATGGAAGAAGCTTGATCCAATCAAATTATTAAACGAGGTGTCTAAAAACAGCAATTGGCTATTATCTGATTTTGCAAAGGTTTTTAATGTGTCTACAGCTGCTATCTGTTTGGCATTCAAGACTTTGGGGATCACACGAAAAAAAAGACCACACTCTATCGTGAACGGGATGAAGCAAAACGGCAATTATTTTTGGCAGCTATCGCAAACTATAAAGCGGAAGATATAGTTTATATTGATGAGAGTGGAATTGATAGCTATTTGTACTATTCTTGGGGATACAGTCTCAGAGGAAGTAAAGTTTATGGTGATATCTCAGGTAAAAAACATGATTGAGAAAGCTTTATTGCAGGTAAGGTTGGGAAGAAAATTATTGCGCCAATGTGTTTCAAGGGCACATGTAATACAGAAGTTTTTAACGAGTGGGTTAGTCAGTGTTTGGTGCCCGAACTAAGATTTGGTCAAGTTGTAATACTTGATAATGCAACGTTCCATAAGTCAGCTAGAACTAGGAATTTAATAGAAGATATAGGCTGTAAACTTTTATTCTTACCACCTTACTCTCCTGATCTCAACCCAATTGAAAAATATTGGGCTCATTTAAAAGCTAAAATCAAACCTATCATTACTAATTTTAATAACCTTAGCGATGCTATTGATTATGGCTTCTCTATGCCATTCTCAACTTAATTGACTATAGTTTAGAAGCTGTAAAATATCTGGCAGATAAAGGCGCTACTCTAGATAGTTTAGATAGATATGAAATGGAGCCTTTATATTATGCTATTGCCCTGAAAAGAAAGGATTTAATAAAGGTGTTAATTACAAAAGGGGCAGAATTTACGGAAGAAATTAAAAAATATGTGTCTGATAATATGGGTAAAGATTTCTGTAAAGAACTTGAAGGTTTAACAACCAAAGATAAAAAAAGTACAGAAAGTGATTATAATACATTTAGTAAATTACTAGCCTTTATGCCAGCCTTTGATAAGTTGCAAGATATAATTTTAGAAAAAACTCTTAATAGAAGGTCATCTGCTATATTTTTAGAAAAAATTATTTCCAAGGTAGTAAATTATATAACTAGTGAGGAAGTAAGCGCAAGCACTAGTCATGACCTCAGCCAAGCAGCATTACTTATATATAATAATCGTCAAATAGCTCCTCATTCTTCAACTGCCATACAAAAAATTCTGAAAGAGGGTGTAAAAGCAAATTTACCTACAATCATGAGTTATGATACTCAAATGACGCATCTTGAAAAATATATAAAAGAATCAAGTGTAAGAGAAATGAGTAGATAATTCATTAAAGGGATAATTATGCAAAATAGTGAAGTATACGTAACTCAAAGTGATTCTTTCAGGCAAGCAGTAAGAAATAATAATATAGAAGAGGTAAAAGAATTTATAAATAAAGGTGCGAGTGTCAATGAAGGAATAGGGAATGGGATGCCAGTTTTACATATAGCATCCTATTTGGGACACCTACCAATGATAGAATTACTATTAGATAATAGTGCTAGTATCGATGCTAAATGTCAAGATGGGAAAACTGCTGTACACTGGGCTATTCAAGCTGTTAGAAGAGATAAGAGAACAAATAATATAGAAGTAATAAAATTGCTGTTAAATAAAGGTGCAAGTATAGATATTAGAGATGATAGCGGTAGAACGCCTTTTCATTATTGTATTCTGTATAAAAATATAGAAGGGATGAGGCTTTTATTTAAAAAAGAATTTGACCTAACTGTTGCAGGTGAAAATGGAATGGTTCCCTTACATTATGCTATTCGCTCTAACAACAAAAAAGCAGTACAGTTTTTATTGAGTGAAGGTGCTAACATACATGCCATAGATAAAGATGGTAAGACAGCTTTGCATTATGCTGCTTGGAATGGTGATGTAAAAAATATTGAACTGTTAATAGATAATGGAGCTAATGTAAATGCTATAGATAAAGAAGGCAAGACAGCTTTGCATTATTCTACTTCGAGAGGTGATATAGAAAATGTTGAATTATTATTAGATAAAGGCGCTAAAATAGATGCTAGAGATATTAATGATACGCCTTTACATATAGCAATTAGAGAAAACCATAGGGAAGGTTTAAGATTATTAATAGATAAAGAGGTGAATTTAAATGCTAGAGCTAAGTATATAAATTTATCTTTAAAATTTGCTTTTCAATATTATTCACACAACCGAAAGGAGATAATAAATATGTTAGTTGCAAAGGGAGAAGAATTAATTACTAAAGTTAAGCAAAAAGTTTCTGAAGATTTATATAAAGAGCTTCAAGAAGTGGATCTAGAATATACAACAGGAAAAGAAGCATATAATGTCTTTAATAGTTTACTAGCCTTTATTCCCGCTAATACTTGGAGAAATACACTTTGGAGAAAGAATGTTATTGATAAAATAGCAAATTATATGACAAGTGAAGAAATAAGCCAAAGTGTAAGTAAAGATCTTGCTGAGGCAATATTAGCTGTATACGATAATCGTCAAGCATCTAATAAGGCTGTATGTACTATAAAAGATATCATTCAACCAGGGGCTAAAGCAAATTTACGCACTATCCTAACTAAGGGTGCCCACATGACGTATCTTCAAAAATATATCGAAGAATCAGATATGAGAGAAATTAATAGATAGTTAACTAAAAGGAAAATTATGCCTCATCCTTCAATACGTATATATAAAGAAGCATCTTTAGATATAGCTGCTAAAAAAGCTGGTATAAAAAAAATAAAATTATTTCTAAGTAGAGGTGGTGATGTAAATGCTAAAGCCAAAGATGGCAAGACACTTTTACATTATGCTCTTATTAATAATCAGATAGGTGCAGTAAAATTCTTGGTAAGTAAAGGGGCTGATATAAATGCCCAAGATAAAAACGGAAGAGTGCCTTTACATTATGCTGCTATAAATCAAAATGTAAAAGCTATGGAATTCCTGTTAGATCACGGTGCTAATGTAAATGCCATAAATATAGATAAAGAGACAATTTTACATATTGTAGCTGGAAATAATGATCCAGAAGCCATGAAATTACTGGTAAGTAAAGGGGCTGATGTAAACATTATAAATATATATAAAGAATCTCCATTGCATATTGCTGTTAGTAAAAATAATATAAAAGCAGTAGAATTATTATTAAATAGTAATGCTAATGCAAATGTTTTAAATAAAGATCAAAAAACTCCTCTACATATTGCTGCTAAGAAGAATTTTATAAAGCTAATAAAATTATTGCTAAATAAAGATGCCCATGTGAATTGTATAGATAGCTATGGCAGAACGCCTTTATATATCGCGGCTTCATATAAAAAAGAAAATATCATGAAAATATTAGTTCAAAATGGCGCAGAATTAACTCCTGAAATTAAGCAAATGATTTTTGAAGGTATGAGCAAGGATTTTAGTAAAGAACTTGAAGAATCAGCTATAGAATATAAAAAAGACCAAGCTTTTAAAAGTGCTTATGATGCTTTTAATAAATTACTGATATTAGTACCAGCTGCTATTACTAAGCAGGGCTATTTTTTAGGAATGAACGTTCTAGGTAAAATAGCAGATTATCTTACTAGTCCTTACGTTAGTGAAAGTGCTAGCCAAGATATTGCTAATACAGCCCAAAATATATATAGGGTTCGTCAAGCCTCTGATAATCATTCCACAACAATTCAAGCTATTCTTCAAAAAGAAAATTTAAGCACAATTTTAGGTAAAGAAAAGCAGAAAACCTATTTAGAGCAGTACTTGCAAGAATCAAGAACTTTAAAAGTGAATAGATAGGTGCAACTTATGTATTATCATATTTTCTATAAAAAATTAATAATTATACTTATATAAATAAAATTATGCTCTCTAATTCAATATTTCCATATAAAAATGAACCACTATTACATAAAGCTGCAAAGGATAATAAAATAGAAGAGATAAAAAAGATAATCGATAATGGGGTTAATATAAATGTTTTAGATGATGAATCTAAGACAGTTTTACATCTTGCTGCTATTAAAGGTTATATAGAGTTGATGGAATTGTTATTAAAGAAAGGTATTAATTTAAACTTGGTAGATTACTACGGAAGAACTGCTTTACATTATGCTGCTTTAAATAACAAGATAAATGTAATAGAAATTTTGTTAGATAATGGTGTTGACGTAAATATTAAGGATAATAATAAAAAGACCTCTTTACATCTTGCTGCTGAGAAAGGTTTTATAAAAGCTGCAGAACTATTGTTAAATAACAATAGTAATGTAAATGCTCTGGAAGAATATCGCAGAACTTCTTTACATCTTGCCGAAAATAAGGAGATGGTAGAATTACTAGTAACTAGGAATGGTAATGTAAATGCTGTAGATATATATAACTACACACCTTTACATTTTGCTGTTATTAGAAATAAAGTAGGAGCAATACCCTCGCTACTAACTAAAGGTGCTGATGTAAATGCTCTAAATAAATATGGAGAAACGCCTTTGGATATTTCTGTTTCTTACAAAAGAAATAATATAATGAAGATATTAGTAGGAAATGGAGCAAAATTGACTCATAAGATTAAAGAAGATGTTTCTGAGGACATGTATAAAAAACTTGAAACGTTAGCTAGCCACTATCAAAAAGCCAAAAAAAGTGTTTATGACACCTTTAATAATTTACTAGCCTATATTCCAGCTATTAATTGGCAAGATAAATTTCTTAGAAAGAACATGCTGTACAAAATAGCAAATTATGTGACAAGTAAGGAAGTAAGCAAGAGTGCTAGTGAGGGTATAGCTGATGCAGTATTACTTTTATATGATAATCGTCAAGAGGCTAACAATACTGTAGGTATAATCAAAGATATTATTAAAGAAGGTTCTAAAACAAATTTACATACTATCCTGAATCAAGAAAAGCAAAGAAATCATATATTACGGTAAATTTAAAAATTAGCTAAGGATTTGAGCAATTGTTAATATAAATCAATTTCATAGTTGGGTAGTAGCCATTTAAGGTAACTTCCTTCTAAAAGGCAATTAGTAGGCTTTACTTCTCATTCCTTGTATCAAACTTAAACTGTTTTTACATATATTTCCACACAATCTAAAGTGCTCGATGTTCATCTTTTTTAGGAGTTATAGAATGACTAGATGGATCAGAAATTTTTGAAGGAGAAAGTTTTTTTGCTTCATCTATTAATTCTTTAGAAATGTCTTGTGATGATTGCTGTTGCTTTGCTTTATCAAGATTTTTATTTGAATCCATAGAATGTCTATTTATAGGGTGGATTTTTGGAGCATGGTCATATTTTCTATCTGTATAATGATCTAATGACTCGTCTGGTTGAGCCCCTTTTACGTTAACGTTTATAATATCTTTGAAATAATTTACTATACTTTTAAATATGCCAGGTTTTGGTTCTAACTGATAATTTTTATCTATATCACTGTAGGTTTTTTCGTATATAGCATCCATAGCTTTTTGATTACCTTCTTGTGCAGCTTGATTAAATTCCTTACTATTAACCAAGACTTCCCTAGTATCACGTTCTACATATTGCTGTTTTAATAAACTCTGTAATTCATATTTATTTTTATATAGAGGTATTTCCTTTGAATCTTGGTCTATATCATCACGTATTTTACCTTTTAATTTTTCATATGCCAATCTATCTGGTAGTGTTGTACTATTACCAAAAACAAAATAAACAGTTGAAGTAATAATACCAAATACGTTGCCCGTAAGAGCACTAATTCCTACATAAGTGCCAGCCTCTCCTAAATTATCTCTTACTGTCTTAGCAGCAACTCGGAGTGGTTTAGGAACGGCATTTTGCATTCTTGTGAATAAGCTAGGTTTTGGTTTTTCTGCTGCATTTTTAGCATCAAGCGTTTCTTGAATTTTAGCATCTTTTTCTTGGAAAAATTTTTCTACATTATAGTTACTTTTTGTAATCTTTTTTAATTGTTCATTAGTATCTATATACTCTTCTGTTAATGCAACTTCATCTTTAAGATTATTAATTTTACGTAGCCTACCAGTTTCTATAGCTACGCTTACTCCAACTGCAGCTGTTGCAACACCTAACATAATTGCAGCTGGTATAGTACCAACTCCACTAGCGAATAATAACCCTGCACTTGCAATCAAAAATGCCCTACATGCAGTTTTTCCTCCTAAAATACTTATTGTATAGTCAATTCCTCTTGCTATACCTCCTATAACTTTAGCAGTTTTAGGATAATTTTCATTCATATATTCCTTGGCTGAGCTATAACGTGTTCGCACCCATCCTACAACCGCCTTTGCCCCATTACCGATAGAGTTTTTTATTCGAGAAAATACGCCAACTTTTTCCTGCTTAGTAGCAGCATCTGAGGATTTATTACTCTCTGCATTACTTAAATTTGAAGATATGCTAGATCTACCGCTAAGAGACTCCTTACTTAGAGAATCATCACTTTCCGTTCCACTCTCAATTCCACTATCTACTGACTCTTGATCTGAAACATTATTGTTAATATCACCTTCTTCATTACGTCTTCTTCTTGGTTTTTTCTTTTTTTCAGGATCTACTATCGTTTTCCCAACATCCATACCAGTCTTAGAGATTTCAAATTTTTTCTGTATTGAGCGTATTATATTGATAATATCAGTTATCTCTTTCATTATATACCATACTGGTTATACATTAACAAAGAATTGGCATTTATACTTAATATATTATTATATTATTAATATATATTTAAAATTATATTTATATTGAGAACTATAATAATCTTAGTTACACTACAGAAATTACACTTTACTTCTAAAATTTATAATTAATTAAGGGTTACGTATGCCAGGAAATAAAATAATCAGTGTTGCTATTATACTATTTATTATATACGCTATTGCAAATGATAAAAACGCTCAATCAAAAATTAATAGCTTATTTAATTCTTCTAAGCATACAGAAACAAATACACCACATGCTACTCCTGATAACGTCTCAACCATTGATAACCCTACTTTTTCTAATATCACCATTACTCCTCCAGCAAACAATGATTCTGTTATTACACGCTTCTTGGCAAACACGCTAAATAATGTAGTTAGTACTAAAGAAGGGCAAGAAGCTATAAAAAAAATTATTACTACTGTACCAAATGCACCTATTATACCAAGAGAATTCCAAGAATTTAGCATAGTTGACGATAAAATAGGTAAGGGACATAATATAGAATGCGGACAAAAACTCGCCATTAATTACCAAATTTTATCTGCAGAGAATAAAATCTTAGCTAGTAATTTAGATCAAACGCATCCCTCTGAAATTATAGTTGGAAATAATGATATAGTGAAAGCTATGGATTTTGTAGCTTTAGGTATGAAGGAGGGAGGTAGTAGAAAAGCTATATTGTCTCCATATTTCATTGAAAATGATATTAAATTCAAAGAGAAAGCGCAAAATTATAATGGCTTCTCAACCCTTATAATTAATGTAATAGAATCTTCAACATTACCCTCTTCTAAAGGAAAACTACGTATTTTTACGGAAAGATTAGAAGAAGGTGAACCAGCAAAATGTGGAGATAACGTAAATATTCATTATAAAATATTACGCCTTGACGGAACTGAGATTTTTAATTCAGCAAAAGCGTACCCTAAAGCTATTAATGTAAAAGTAGGCAGCGATCAAGTACCATTTGCTATCAATAAGATTATTGAATATATGACCATAAATTCAGAAAAAGTGGCGATTGTTCCACCAGAATTTTTAAACAACATATTTTCAAAAAAAACTGATAATTTTTTCCTACCTGATTTAAGTTTACCTACTAACGAAATGGTGATATTAGAAGTTACCAGAGTTTAACATATAAGAGATATAAGTGAGTATAAATATCAGTACTACTCACTTAGGGAATATTTTATTCTACCTACTTATTTCTGAAGCTTTTGATCTCTGGACATATTGCTCAACATGAGTTTTTTGAGGAGCTTTACTCATGATAGCGTGTATATTTGCTTTACCTGATTTAATAATATTTTCTATAGTAGCCACCGAATTCTCGGATGCTTGACGGTTAGCATATAAAAATATCGCTGTTTCAGCAATATCATGTCTTGCACTCTTACTTACTTCCTCTATAGTAATATAATTAGCTATCTTAGTAATAACGTATGTTCCTACAGACTGCCCCTCTGAATTAATTGCAACTGGTATAAAAGCAAGTAAACTATTAAAAGTATTACAAGCGCTTTTAAAAGCTTCTTTTTCTCTATATTTTAGAGCTAATTTTAAGCTCTTTATACAAATCTTCAGAAATTCCTTGCTTAATTTTAGTAGTTAATTCTGCTCCATTTGCGAGCAAAATTTTAATACTATCATACTTTTTGTGTATAGAAGCATAATATAAAGGTGTATTTTCTGAGGTATCTAAAGCATTTACATTCGCACTTTTATTGATAAGAAATTTGATACTTTCTATACTGCCATTTTCAACAGCTATACATAAAGGAGTTTTTTCATATATATCCTTAGTATCTACATACTCCCCGTTATTGATTAGCCATTCGATACCGTCTATCTTGTTATTTGCAGCAGCATCATGTAAAGGCGTCTTTCCACGAGTATCTCTAACCCCCATTGTAGCACCATTATCTAATAGTAATTGCATATTGTCTACATTACCTGTTTGAGCAATGTGATGTAAAGGCGTCTTTCCATATATATTTTTACTATTTACATTTGCGCCTTTATTTAATGATGATTCTATTTTCTTTCTAGAATTCTTTATAATAGCATTAAATAATTTATCTTTATTTATTGAGGAATCTTGCTGCATAATGTTCCTTTTCACAACTAATTTAAAACTGAGATTTTATATAAACTGTAACATTCAAATATTTATTAATTTTCTAATTTTTTATAAATATATTATATAGTAAAAGAAGTTGAAAATTGACTACTTGAAGCGATAAGCGAAGCCTACAAATGGTAGGAAAGCTTTGAGCTAACTGCGTAGGCAAATTCAAATACTTTTACTATAGTTAATTAGGAGAGTATTTCAGTTATAGTCAATTAAGTTGAGAATGGCATAGAGAAGCCATAATCAATAGCATCGCTAAGGTTATTAAAATTAGTAATGATAGGTTTGATTTTAGCTTTTAAATGAGCCCAATATTTTTCAATTGGGTTGAGATCAGGAGAGTAAGGTGGTAAGAATAAAAGTTTACAGCCTATATCTTCTATTAAATTCCTAGTTCTAGCTGACTTATGGAACGTTGCATTATCAAGTATTACAACTTGACCAAATCTTAGTTCGGGCACCAAACACTGACTAACCCACTCGTTAAAAACTTCTGTATTACATGTGCCCTTGAAACACATTGGCGCAATAATTTTCTTCCCAACCTTACCTGCAATAAAGCTTTCTCGATCATGTTTTTTACCTGAGATATCACCATAAACTTTACTTCCTCTGAGACTGTATCCCCAAGAATAGTACAAATAGCTATCAATTCCACTCTCATCAATATAAACTATATCTTCCGCTTTATAGTTTGCGATAGCTGCCAAAAATAATTGCCGTTTTGCTTCATCCCGTTCACGATAGAGTGTGGTCTTTTTTTTCGTGTGATCCCCAAAGTCTTGAATGCCAAACAGATAGCAGCTGTAGACACATTAAAAACCTTTGCAAAATCAGATAATAGCCAATTGCTGTTTTTAGACACCTCGTTTAATAATTTGATTGGATCAAGCTTCTTCCATGGCTTAGCTGCTCGTGTGGCTGCTAAATTCCCGGATTTCGATCTCGATAACCATCTATAAATTGTTCTTTCACCTATGCCAAAAATTCTTGCAGCTTCTTCTCTGGTATAACCTTTATTAACATAGTGAATTACTTTTTTACGTAAATCTAAGGAATATGCCATTGCTTCTACTGTTTTGGGTTTATGAGCTTTTTAATATATCATATATCATGTCTTTATCAACTTAATTTACTATACCATTTACAGTATCAATAAAATAAATTAGCATAAAATTTGCAATTTTTTTGTAACAAAACTATTATTATAGTGGTTTTGTTACAACTATATTTTTTTATATAACATTTACCTACTCTATATCTATAGTTTTATATCTATTATTTCCCTTAAGTTTTACTCAGATTTCTAAAATTTTTCATATATACTAATTTAATACTAATTATATTTTAATATTTATCACAGATTATTGATACATCTGATTATAATAGAGATATATAAAGGGTATAATAATTATGGCACTCAAATTAACAGAATTTATTAAAACCGAGTTTTTTTCTGGAATTCTACTTATTATTAGTCTGTTTCTAGCAATAATTATTAGTAATACGCCTTTATATCAGTATTATACCTACATGGTAAAATTACCTATTTCATTTGGCATAGGTAATTTAAAAACAGAAGTAACCCTCATAGAACTGGTAAATGATGGCTTAATGGCATTATTTTTTCTTTTAATAGGGCTGGAAATCAAATATCACATTATAGAAGGAGAATATAAAGAAAAGCATAAATTATTTTTGCCTACTATGGCAGCTATAGGAGGAGTGGTAATTCCAGCACTATTTTGTTCCTTAGTTTAATTATAATGAACCTACTGCAAAGGGTTGGGCTATTGCTATAGCCACAGATACAGCTTTTGTTTTATGTATTTTATCATTTTTTGGTAGAAAAATTTCTGTAGAACTCAGAATATTTGTGGTAGGATTGTCATTAATAGACGATATTATAGCAGTCTTAATTCTAGCAATATTTTATAGTAAATCTATTAATTTGATAGCATTGGCATTGGCTATTGTTTTCACATTATTACTAGGAGTTTTAAATTATTTTAAAGTAAAATCATATGGTTATTACCTATTAATAGGAGTATTTTTATGGGGCGCCATCATAGAAGCTGGTATTCATGGTACCCTTGCAGGTATTATTGTAGCACTACTAGTACCTGTAGCAATTGAAGATATTTCAATTTCCCCTCTTAAACAATTAGAACAGGTTTTACATCCTATCGTAAATTATCTAATCTTACCTATCTTTGCCTTTATCAATTCTGAAATACCTTTAAAAGATATTGCGGTTAAAGATCTATATTCTAATTTGAGCTTAGGAATAATATTAGGCCTATTTTTAGGAAAACAATTAGGTATATTTATTTTTTCATACATACCAGTAAAACTTAAATTATGTAACCTACCTACAAATACTTCATGGTCTAAGTATTATGCAATAGGCGCTTTAGCTGGTATAGGCTTCACTTTAAGTCTATTTATTGGCGGATTATCATTTAGTAGTCCAGACACGATAAGTACCTTAAGAATATCTATTATTATTGGTTCAGCTCTTTCCGCATTTATGGGTATTATAATATTGAAATATATATAACCACTTCTATGGGACTACAAAATCTTATCTACAGTTTTTTCAGTTTACTTAGCAAATATAGTAAATTGATTTGCATTGGGACGCGGTTATAGCTGTAGCAATTTAAATATTACTTTGTGGTTCGTTGCCTACAATAGTATTTCTACACTTTCTGCCTCACGCCTCGTATTATTTTAAATTGTCTTTGCTATAGCTCAAAGCTCTCCTACTATTTTTGTAGGCTTAGCTCTATCTGCCCTTGTCCCAAATACAACTTCTTTTACATAATTATTTACACTGTAATTTTCCTGCTGCTAAAGCAGTTTTTATTATGCTATTTGCATAATTATGGTTAATTTTATTGTCAGAATTTATAGCATGAGCATATACATTTTCAGCAACTTTTTTAAAAGTACCATAATTATATTCTATATCATATTCATTAAATAACTTAAATACTAATTCATATGCTAATAAATTCAATTTATGATCATATTTTAAGCTTGTTACAGGTACATCTATAATTTCTGGTAATACTTCAGTAATATCAGGAATACTAGAAAATATAGCATGATTATTAGAATCTAAAAATATAGGAGTATCATCCATAAATGAATAATATCCTTTTATATATTTTTGATCATTTATATCTGGTATATAGCGTAATTTTAAATACCTAAAGCATCCAGGCTTAAATTGCCATGGATATTCAAAAACTACTTCTTGACCCGAAAGTACTTGGTTAACATAGGGTTTACATACCATATAACTCTGATCTCCTATTAAATCTTTTAGCTTTTTGCCAATAATATCTAAAGGAGAAGCATTAAATATTTCACCATATTTCTCATTTACAAATAAAAATTTTTCTTCCCTATTTACATATGATATAAATGTTGCTTGCTTACTGAGAACCTCTAAATAATGTAATTCACTAGGTGTAAGAAGATGATCCATTTTATATGGTAATTCTCCCATACCAGATTGAACCCACTCTGTGCTACATACTATACCAATTGACCTAAATGCTTGTACCAAATTTTGTATACTAGAATTGTTAGGTACAGATTTCCCAGATTCCCAGCTAAATAAACTATTATGCGATATATGAAGCTCAGAATTAATCTTGGCTCTACTTAATTTAGAAAGTAATCTTATATATTTTATTCTATCTGCAATATTAGAAAAACTATTGTACATTTGTTTGAATAAAGAAGTAAAGATTCTACTTATATATATTAAGTATTAAAATGTCAATGAATTTTTGCAATATAAATTTAGTATAAATTTTTTTACTATACTAGGTTTTTAAAATAGAATACGAATCTTATTTACAAAATTAAAGTTTTTTAGTAGATATGGTATTAAAATTAATAAGAAGTTAGTGTAAAATTCAGGAGGTAATATGAATAAGCATAATAAATCTAGTCAGGAGAGCTTTTTCGTCAGGTATAAATCGCTTATTAATACTATCGTAGAAAATAAATTTCAAGATTTTAAAAATATACTCGGGGACGATGATTTAGAAATGGGTATAACGGAGTGTTTAATATGTGCTTATTTAGCTAGTGCGTTAGAAAGACCAGAAATTCTTGCATTACTTGCAATGAAAATGAAATTTTTATTTTTATATGAAGAAACCTATTCTTTATCATTTTTTCATACATTTTGTAAAATGTTATGTAGTGAATCACCTGACCTATTAAATGAAAATATAAAATCTAAAAACACTATTGAGAATTTAATACTAAATAATACTAAGAAACTAATAAAAAGTAAAAAATATAGTAATTTAATTCAATTAGTGAATGAGAGACCAATTATTGCCAATGCCTATATCAACTATTAATGGAACATTTAATGTAATAATATTTTCCATAGTATATTTTATGATATCTGATATATTGTTTAGCTCGTCTTCAGGGACTTCGAATATTAATTCATCATGAACTTGTAAAGTCATAATAGTTCGGAGTTTTTTTAACAATAGTATATTATGTAGTTTAATCATAGATTTTTTGATTATATCTGCTGCTGTACCTTGTAAAGGAGCATTTATTGCAGCTCTTTCTGCAAATGATCTAATATTAGCATTTTTATCATTTATATTCGTTATATAACATTTTCTGCCGAATAAAGTTTGTACGTATCCATTTTTACGTACAAACTCTTTGGTATCATGTATATATAGTTCAATACCAGGATACTCTTTAAAATACAATTCAATATATTTGTTTGCTTCAGATGTTGAAATATCAAGCCTTTTAGCTAACCCAAAACCTGTAATACCATAGATAATACCAAAATTAATGGCTTTGGCTTTTCTACGTAAGTTAGAATCAACCTCTCTAAGAGGAACTTGGAAAATTTGACTAGCAGTTGTAGCATGTATATCTTTATTTTCATAAAAAGCTTGTTTAAGACTTGGAATATTTGCAACATGAGCTAATAGACGAAGCTCTATTTGAGAATAATCAGCTGAAAGTAACTTGAATCCTGGGCGTGCAACAAAACTTTCACGTATTTTATGTCCCTCTTCACTGCGAATAGGAATATTCTGTAAGTTTGGACTACTAGAGCTTAATCTTCCTGTAGATGTGAGTGCCATAGAGTAGTGTGTATGTACTCGTCCTGTAATTGAGTTAATTTGTTTTGGTAGAGCATCAGTATAGGTATTTTGTAATTTTGACAATTGTCTCCATTGCAATACTAACCCCGCTATATTATGGCCTTGTTCATGCAAATCTTCTAAAACACTCATGTCAGTTTTATAGTGGATGGCCTTATTGGATTTTTTTCCTTTGTTAAGAGCAAGTTTATCAAATAATATTTCAGATAATTGTTTAGGAGATGCTATATTAAAACTTGTACCTGCTTCTTTATAAATTTGCTCCTCCAATAACCCTAATTTATATGAAAATTCTTTAGATAATGAGCGTAATTTCAAGCCATCTATAGTAACTCCTGCTTTTTCCATATAGGCTAAGGTGTAAATAAGGGGTTTTTCAATGGTTTGATATAAAGTGATTAAATGATCTTCATTGAGGCGTAGCTTTAATAATTTATATAATTTTACAATTAATTCAGCATTTAAACAATTTGGATCTTCTTGCTGATACAATTCTGCAATAGCTGGTAAAGTATGATTACATAAACCATTATTTACCACATAAGATAATAACATAACGTCTTCTATAGGAGATATATCTAAATGATTATCATTGCATCCCAATTCCATATAACATTTCAGTAGAAAGCTTTTAATATCATAACCAATCTTTAATATATGTGGATTATGAAATAGATCATGTAGTAAAGCTAAACACTCTATTAGAGTAAAAGTTGTAGAGTTAAGGGAAGTATTATGATCTAAAAAGCTAGTTTGTATATCTTTCTTTTCAGATGTAATATTTATATAATATACTCTATTTACAAGATAGAACTCTAATTTCTCTATAAGGTTAGTTTTAGTATTAAAGTATGGGTATAGACCTATATATCCATGATTATAGGCAAGATTTATTAACTCTTTAATTTTATTACTTTCAGTAATATGGATTATATTTGTAATGGGTTCACTGTGTTCTGAATGTTTTTTCAAATTAAATATTTGCTCAGCTCTGGTAATAAGTGATTTAAAACCATAATTTTCTAAGAAGATAAAAAATTTATCATAATTAATATTAGTGACTTTTAATTCTTCTAAAGCAATATTAAGATTAACATCATTTTTTAATTTTAATAAAGCTTTAGACAAAAATGCTAATTCTTTCCCTTCTGTAAGGAGGTTTTTCCTACGTTCTGGAGTGATATGTTCGATGTTATTAAATAACTGTTCGAGATTATCATATTGATTGATAAGTTCAGATGCTGTTTTAGGACCTATACCCTTCACTCCGGGAATATTATCGGAGCTATCTCCAATTAAAGAAAAAAAATCTAGTAGTTTATTTGGCATTACGCCATATTTTTCTTTGACAGTTTCAGCATTAATAGGCTTTGATTTAATTGGATCAAGCATTTCTATATTATGGCCTATTAACTGCATTAAATCTTTATCAGATGATACAATTATAACCTTTTCTTGACTATTTTGTGCCATATGAGCAAAAGTTGCAATAATATCATCAGCCTCATATCCAGGTTTTTCAATAGTGGGTAGATTTAGGGTTGATGTAACTTCACGAATTAATTGAAACTGATGTTTTAGATCTTCAGGCGCTGGCGGACGATTAGCTTTATATTCTGGATATATATCATTTCTAAAACTTTTTACTCCCGAATCAAAAATAACAGCAACATAATGTTCAGGATGATCTGCAAGTAATTTTAGCATCATGGATGTAAATCCATACACTGCCCCTACTGCAAGTCCATTTGGACGTGTTAAAGGAGGAAGTGCATGGTAAGCTCGAAAAATAAAGTTATATCCATCAACAAGTATTATATGTTTATTTGATGACATTAACTACCTGAAATACTCTTTTCTATCCATTCTAATAAAGCTCCATCTGGTAAAGAGCCAATTTTTGTTGCACTTAATTTGCCATTTTTAAATATCATTAAAGTTGGAATACTTCTAATTCCAAGTTTACTTGGGTTATCAGTATTTTCCTCTACGTCCATTTTTACAATTTTTATTTTGCCTTTCAATTTTGTGGCCATTACTTCTAAAGTTGGAGCAAGCTGCAAGCATGGCTGACACCAAGGCGCCCAAAAATCAACTAGTACTGGTAAGTCTGATTTTAATACTTCTACATCAAAATCTTGATCACTAATTTCTGCTACCATATTCTCTCCCTAATTAAAATATATAGTGAAAACAGTTTATCATTAATACGAAGAGCGATAAGCGAAGCCTACAATTGGTAGGAGAACGAAGAGCGACAACGTAGCAAGTCAAATGTTTTTACTATAGCATACAAATATACAATTAATATTAATGTTATACAAGATAAAGAAACAACATAGTTATCAAAATTTGTAGTATATTATTTTTTATTAAAACTAACACATAAAGATTCCTTATTAATAGAAAAAGACTTAGAAATATTACAATTAAAAGCACAATTAGAGTTTGCTGAAAAATTAATTAGCGAAAATATAAATCCTAATCTCACCTCTCGCTCATTAAATACTAATAATTTACAAACACAAAATAGTACCGAAAACATTCATACTACTACTCATTCTTCAGTTTCTTATTTACCTAGAGAAATAAATAATAACAACTCTAATCAAATATTATCTAATGTTAAAAATGAACCAACCCTTTCTAATAATCAGAATAGCAATGAGTCTAATGAACCTTTACAATTTATGGCTACTTTAGCTACTATTAAGCCTGAAACTATTCATTTAACATTTCAAGAACGAGAAAATAGAAAAAGAAGTGGAAATTCACCTGAAATAGGTAGGAATAAAAATTCACATAGTATCTAAATTACTAATAAAATTTATAATTCCTGCATAGGGGAGAATTAAATCTATTGGGTGGTTAATAAAGTATTTGGTTAATAAATTATTTTTAGATAAGATTTTGAAAATAATTTTAGAGTATAAGCAAATTTTTATATATCTCTTTTTTTCCACCATTCATCAGTATAAAACTCTGAGGGAATTTTATCAGCATCATCAAATATTGGATCCTTAATATTATATTCTTCATTTAACACTTGTACCCATTTGAGCTCCAGAGATTTGGGCAATTTCGTACCACACCATGGACAATAAAATAACTGCTGCACTGTACCTGAATCATCATCAGCTAATTTAAGTCCATAATACCTAAGATGAATATCATAAGTAATTTCCTTATTTTCTTTGACATAATATTCCATATTTCCACAACAGAAACTCATATATCTATCCTATATCGCCTTTAAATTTATTTTTATTCCAAAATTCTTTCCAATCGATATCTTTACCCACCGGCCCTTTATGTTTATTTTCTATATAATTACCATATTTATCTGTATCTTTATACCATCTTAACTTTAGCTGTTTCTTCAAATACTTTCCACTCCGATCCACCGTGTTTGGCTCTATCTTTACTCCACCAAATTCTGTTACCATCCTCACTTTCTGCTTTAGGATCTCTATAAAACTTTCCAAATCTATCATGATTCATAGTCTTATCATAATTATTTATTTCCCACTCATCCCAATCTTCTTTCATTAATATATTCATATCCATATCGTTATGGATATCAAAACCAGGCAATGGTATATTTAATTTTACTTCTTGGAAGTCTTGATCAATATTTTGATAGGGCTCACTCAAGGTAGCAAATATTTGAGGTGCAAGATCTTGATAGGGTGGAGTACTAAAAATTTTCATTTTCTGATTATCAGGTATGGGTGTGCTTAAAATAGTACCTACCCCATTCCCTGCACTCAATATTTTATGATACATTGTAATAGCCGTACTCAAAAGTAATGTATTACATACAGGATTATTTAAGCAAGAAAATGCCACTGCAACAGCTGGAGTTACAGGACCAAATGCATTAGCTTTCTGTATTATATTTTCTTGGATAGTAGATAATAAGTTTTGTTTTTCTGGTTGTATAAGATTTAATAAATCAACCATAATTTCTTTTCTGCGTTCGGGGCCACTTTTAATTAATTCATAAGTAAATTTATGTAATTCTTGTTTAATTTCTTCTTTGTCAATACCAGATATTTTTAACTCATCAACCGCGCGATCAATCTCTAAATATTCAGTTGAATAAATTTTTGAAAATATATATTTTTCTGTATTAATATTTTTCTTATTTTGTTTCTTTTGCCCCAAAACTTTATCTTCCCTTTTCTCAGGCGCTGGTTCTTTATATGTGCTATAGGATAATTTCCCATCTACATAATGACTAGATACGGTGGAATCCGATTTTACCTCTGAAGCTGTTATCCAATCATATAGCGATTTTAATCTATCCATTATGATATTATTACCTAAAAAACTTAAGTATTTTTTACCCTTACTCTTGGCCATATATTCAGCATTTGTATCAATACCAGAAGAGATTAAGTCTTCTTTCTTTTCTTGATTAAAATCAACACCAATTGAGGTAAGAGGGAATAAATGATTTGGATTAATGGTAAAACTAAAACTATTATCTAAAGATTCTTGGATTACTTCGATATTGTCATCTCTTACCTTACCTTCTAAATGTAAATTATCTTTTCCAAAGATTTCTGCGCCATTTAATTGGATTGCGTCAGCAATTACATTTACATTAGTACCACTTATGCCAGCTATAAACTTTACCAATTCAGTAGATTGGAATTTATGGCCTTGTGATACAGAAATACTTGGCAATATCTTTCCTGCCCAATTAATATATACTCCTAATAATAAATTAGATCTTTCTGATATGGAGATACTTCTATCTTTCATACTTTCTATTAGCAATTTTTTAGCTACCTGTATTTTTACTTTCTCGCCCTTAATATATGCACTCTTTAGAGATAAATCTCCATCAACTTCAATAAACACTTTTGGTGCATTAATAAGCGAAGGAATTGTATATTCTAAATAACTGGAAGAAGTAGCTTGTGAATGACCAAATGCCACAGTCATGCCATTAAAGTTTAAACTTACCACTGGCCCTGTTGATATAAGCTCCATTTTTTGCTCTGTATTTCCTACTGCAGCTTGTATTAATACATCACCATGTATGTAGATTTCAGCTTCATTTGCTGCTGATATTTCTGTACCAATAAAGTGACTTTTTTCTCCTGCTTCTATATGAATCTTGTTACTCTTAATCGTATTTAATAAATGATGCATCTCCTGGATATTGCCTGAAGCCTTTATAGTTCCAAAATTAAAATTTATACTCGGAAGCATTGAAAGCATAGTTTGTATATAGGCTGTCGCTGGATTTATTTCTGAAGCCCTAACCTTTTTATACACATTATATATTGTAAGTACATCACTAGTGAAAGAAAGAGGCCCCGCTAAATCATACACACCCTTAGTATGACCTAATGATTTTATTGAGTTTTGCAATATTAATGGGTCAACTTTTATACGATTAAAATTATAATCAAAATTAATCTTAGATTGAATTTTCTCTCTATCTAATTTAGGAGCAAATAATCCACTACTTTTAGTGTGTAGAAATACTTTATTTATATAATTAAATGTTTCTACCTTAATTCCTTTATCAGCATATAAATATACACCTAATTTACCAAAAATATTAGCACCATACATATTAATTTGTTCTGCATATTCAGATATATAGCCTTGATCGGAATAGATTATAGTAGGTTTAGTATTTATAATATTCCACTTCACCTCATATTTTGAATTACCTAATAATCCTTTTTTCTTTCTTTCAGTAAGATAATTTTCAGCAGTAATATATGCACTATCATGCACAATATGCGGTGAATCTATAGTTATATTGCCTTGTGCAAGTAACATTACACCTTTTAATCTACATTCCGTACCACATTCTAGCTTTAATTTTTGCCCTGCAACAAGTTTTGTTTGTTCTACAATTAAATTATAAATTATTTCCTTATAATTTTTTGTCCAAATATATCTTTCTATATATGCATGCTGCAAAGATTCAATTTCTACTTTATTACCTGCACGTAAATAAATATTGTTATTTACCTCAAAAATACCAGCTAATTTGAGATTTTCTTCGGCATTATAATAAATATCTGCCCCAGTTGTTACTCCTCCTAAATAGGATTCTTTTCCTATTAATAACGGATATTGTATTATATTTTTCCCTATTAGACGTATTTCACCCCCAGCCAGAATATTTGCACCTGCAGCAATAATGGTTCCATGTTCTGAATAAGCATCAAATCCTTGAGCTGCATAAACATTTGCAGGGCGTGACGGAGTATATAATAAGATTAAGGTACCAAAACCGAGTTCCTTCGAAAGTGCATATTCTTTTTCATGTGCTGCTTCATGTAATATGTCACTCCTTGCATATTCGTATATTTTACCTTTATAAGCTATCACATCGGATCCTATATGGTAAATCCTATTGTCAGCATAAATTTGTATATTACCATTCTCTGCTTCTATGCTCGCAGGAAAAATTTCATATCCTTCATTTCCTTGAGCATTTTTCTGATTATGATTTTTACTTAATATTTCTTTAGATTGTAAGGTAATATTATTATCCACATGAAAAACTCCTCCTTCTATATTATGTATAAAATCTTCTGCAATTATTACTAAATTTCTAGCATAAATTTTTCCTAAATCGTTAGGAATTTCAAAGGGAAAAGTCCCAATAATATCATTTCTTCTTTTCTTAAAATGATTAGGTAATATTAATTTATAATGACCTTCTAAATATTCAAAAGCCTGGTGAATATCTAATACTTTGAATATTACATTCCATGGTTTATGGTTATAAAAACTATGAGTAACTATATAAATATTTTGATCAACTTCTAACACACCTTGGTTTAATACTGTGCCCTTTGCGTCGATTGATAAGTTACCATGTATTTTTAATATTCCAATATTTTTAAAATCTTGGTCTACCGTAACTGTTAAGCTCTTGAGCTCTAAATTTTTTGTCTGAATCCACTCCTTACCTTGGAAATTAATACCTTGCAGAGCATTCCATATATTATCATCTTGGTTTAAAGAGAGTTTACGCATTCCTTGCGGTGCATTATCTAAAATATGCCATATACCCCCTACCTGAATATTACCATAATAGCCATTATAGTAATATTCTGTATGCATTTCCCAATCAGAGATAATAGCTAGTTTGGCATGATTATAATATTCTTTACTTTCCGTATATAATAAATATGCTGTTACATCACGAGTATGAATTATGCCCTCAGTAATTAACGTAACTTTACCAGTTTTAGCTTCTATTGTTTCAGATCTTACACAGCAAGTATCTCCATCTATTTTTTGATCTTCAGTAAGAAAATCCCCACTCTTAATTAAATTTAGTGCTGTAATATATACATTTCCATTAGTTGATTTAATATAATTTTTATTAATTAAGCGATCATTAGATATTAATCTCAGAAATTTATCAGCTATAATCGATCCAGCATTATATATAGCCCCTTCAGCCTTAATATCACAATCTACACAATGAATATGATGATCAAAAAGATTGTCAAATTCCTTAACTTTTACTGTAATTTTCTTAGCCTCCAGAAGATTGCCATAATTTATAAACTTTCCTTCAGGGCTATTAATCTTTAACTCATTAGAAACTAATAGATTGGCTCCCTCAAATCTAAAATCTCCTCCAAGCTGATATAAATCACCTATAACATTTTCATGACTCTCACTAAAGTAAATTAAGCCACTCGTTAAATTAGCTATTAGATATTTAATATTAACTACTGAAGTAGTTTCAAATCCTAAAACATTTGAAGTAACACTAAAAAATTCCGTATTTATTTTACCTGCAATTGATATAAACTCAGCGCTAATATTACTAGCACTATATGATTTAGATAAAGTACTTGATATACTTTCTTTTCTAATTTGGTTCCATTTTTCTTCAAAAGATATTAATTCATAATCTTTAACTCCTGTAAAATCAACAGTTTTAGAGAAAAGATTTACTACACTCCATTGTTTGGCTTGAATTAACATACCTTCTAAAGCAGTTAAATTTTGGCTATTTACATGAATTCCATATAAATAAATATTATTTTGCTTTGAGGTAATAGAATTAACTTCTACGTCGCCTGATAAACTTTCAATTTTGATTTGATAATTAGTAACGATATTTCCAGGAGACGTTAGATTACCTTCTTTTAAAGATAAGTAAATAGAAGACATCTTATCAGTTGTTAAGCTAGTAATATTACCTGTATTATTTAAGTGAGTTACAGCTTTTATTATGCCATAATCTGTTCTAATTACCCCTTCATTAATGATCTGCTCTGCTTCTATATTGCATGATTGACATTCCAATATACCATTTGCCATTTGCTGAAATAGTTTCTTGGTTATAATACATATATGTTCTGCCTTTAAGAACCAATATTGAAAAACATTTACAGCCAAAATGTTCAGATTATTAATTTCCATATTAATAGAATGAAAATATAAATTGCTTGTTGTAATATCAAGATAAGGCCCAAACAAAAAGCCGTATATATCTAGATGTTCTGCAATAATTTTGATAGGCCCATATTTAGAAGTTATATTATTTTGTTTACCCAGATGAATAGCTTTTGCAACCAAACTTACACTTATTAACCCTTCAATGTCACCATTAAAATTAAGTTTATTATCAAACTCTATATAAATAATAGGTACAGAATTTACTCTATCAATCATTAGGGGACTTAGGTAGTGATATTTATTTGCAAAGTCTGAATTTAAGAGCCATTTAAATTTATTATTTAAACAAAAATTCTTAGCATAGCATGTATATTTTTTCTTATTATATTGTTTTTTATAATCAGTATTTTCTGGAGAGAATAACAAATCTTGAGGTTCATAATAAATTTTAGAATAAGGCGCAAATTCTCCTTCTGCACCACGTATTCTAATTGCACCAGGAAAGACCATTTCTCCTAAATAATTAATATAGCTTTTTCCATTAATTACCGAATTATTAGTAAAAACAACCTTTGTTCCAGCTATATCAATAATATTGCTTTTAATTATACCACCTATATATAAATTACTATAATCATTAACGTATATATCATAAGTTTCTACATTACCGAGTAACGTAAATTTATTATATAAACTTTGAGTTTCAGTGTTATTGTATAAGATATTATAATCATTACACAACGAATTAAATTTTAAAACTCTAGCTTTATTACTTCCATGAAGAGTGGAGTGACATGCGTTAATTTCAACATCTAACCCCAAAAAATCTGCTTCGGTAATATCTATACCAAAAGGCGCTACTAAACTCAGTTTAGCATAGTGATCTATGGTAATTACTCCAGTAATTTTAACATAATTTAAAAAATAAATTATCAATTGATCAGCCAAGACTTGATTATATAAATTACTATTAGTGAGAGTATTCATTCTGTATTCAATAGATGAAACTCTTGTCTCATTAGTAAAATATTCCTGTTCAAAAAGAATTTCATTACGAATAAATATCGTATAATTTAAACCTCTAACATCGTATTCTTCACATTCCCATCCTATCGGTACATATTCATTACATGACCAATAATACCCAAAATCATTACTGATATCATATAACGAATTATTATATAAAATTTTTAACATTGTATTTTCTTATAAGATAAATAATTATATTCTACTAATTAATTTGGAAAATAATTAACATATGCTCTAAAAAATACAACCTATTTTTCAAATTATCTGATAATATACAACTAATATTATACATATATTATAGTATGTATTTTATAGTAAATTAAGAAAGCCCTCCCATAGGGAGAAGTGAAATATATATTATATATCTTAAATATTTTTTTCTGAAAGTATAACAATTAGTAGGAGAGCTTTGAGCTAACTGCGTCCGCAAGTTCAAATCAAAAAACTATATATAACCTTTAGCTTTATTTACCCTATAATTCTGAATGCTGAAAAAATGTATTAGTTTGACCAATTATAAATTCATACATATTCTCTAATATATTTTGATCAAGCGAAGGAGAATTATCCATCCATCCCATAAAATTCCCAGTTGCCGTATAAGTTGCCTTAGAAGCAAGAGCTATATGATTGTAATAGGAAAGCGTATCATTAGATAATAAGCCTCTTTCAACAGCCTTAGGGATAAGATAATTATAGTGATAATCTTTAATCATACTATAAAAACTATGAGCCATAGGACCATTTTGAATTAAGTTCTGGTAATATCTAACCACATATTCAGCTTCATAATGTTCTACATCATATAGATAAGCTATACTAAATGTAGTATCCATAACCATATCAAATTGAAAGATAGTTTTAACAAATTGGCTAAAACCCCCTTCTTTAATAGTGCACATAAAAAGTTCTAGCGCATTTTCATTTTGGCACTTAAAGAAAAAATTCTCTTCCATAGCCTTTCTATAAACAGCTCTTTCTTCGATACCACTAAAAGGATTAGGATAATTATCCCAAATCTTATGAACAGCACGATGCGACATTTCATGAACGATAGCAGCAAAAAATACGGTATTTAGCTTATCAAAAGCACGTAGGTAGACATCTCTGCCAAATGTATAAAAGGCTACAGCACCTTTAGCTGCATCTTCCGCATAAAATCCTATTTTAATCCCATAAGAAGGAGTATTTAAGTATGATTTGGTTGCTATATCCAATATCTGCTTAACCTCCTTAGGAGCACTATAATAAAAATCAATAATTTCTTCCTTTAGTTTACTACAATCGGAAAAGCTATTCTCACATTTCATAATGCTGTATAAATCCTCTGCATTTTGCCTTTTAAAAGAAACTGCTCTAAAATTTTCATACTCATTTTGAGAAAAGCTATCCTTAAAACTGTTAATTAATTCTCCAGCTAAACCAGCTGAATTCTCATTTATATTGTGGCTTAAAACATCTTTAACAAGAGATTTAACTTCCAATTCATTGATATTATGGGTGTGTAAAACTTTTATTATATCTTTAACCTCTACACCATTATTAGTTAATTTTATTATAATTCTTGCATCTAAAAAATGTAATTTAATAGTGTTCGTATTGAATATTGCATTGGACATATGTCTGTCCTTGAAATGGTCTAATATATATACGATATTATCACTATCATGTAATATTACATCTTTAAATTTTTTGACCAAAATATTAGAGTCATAAAGTATCTTGCTACTAGTAGATGAGTAATATTTATTAAGAATGTAAACAAAATTTTTACAAAACTCTTCTCTATGACTAAAATAGTCAAAATTATAATAATTATAGTATAAATTTTCTAATCTACTAATCATATTTAAAAATTCTATATGTGAAGAATAATCTACCTTTTCTACCTTATAAATTGATCTTCCAAAATAATCTGTTGTTTCTTTATGTATATAAGCTTGTGATAATATATTAGATTGTAAATCTTCAGCTGTAACTATTTTATCATTTACTAATGCATCACATATTTCTTGATTTAAAGATATAATTAGTGAATCTACATTATCTAGGTCAAAAGGTATATGCTCAGGCATATTAGGATGTATGTACTCTACTATATTACCTTGATATAAACCCCAAGCACCATTATATGCTTGGAGGAAATTAAGGTTATTAGAATTTATTTTAGATATTGCTGGCATTTCCCCCACGGAAAACCTTATCTCTCCCATTCGGCAGGTCATTTTAAATACATTTATTATATCTAAAGCTTCTCGCCAATTTTCTTCCAAATTCTTCAAATCTGACACTAAAATACTATTAAAATCTGAGCCAACTGCTGCTACAGGTAATTTAGCTATGCCATTTAAGCTTTGGCATACTAATTCCATAAAATCCTTAATTATTAGCAGACTTGATGTACCTTCAGAAACGCCTCTAGTTTTAGCTATGGCATTCATCCACTGCCCAGGATTATCACATTTTGCAGCAATATGAGGTAATAAGATGGCTACAGAATTACTACTTACACTCATTATCATAACCTTTATATTAAAATAGTTAATTTTTATTAATTATTATATCAATTTTATTTAATTATTCAATAATTTTTGAATTTATTTTATCTACCTGACGCAAGCAAAAATTAATTAATAATTTTAGAATTAATCCTAACCATCAACTACTGAAACCGTACACCTAGAGTATATCTTAATTATCGCCCTTACAATTTTTTGTCTGTTAGGATGACTATTTGTAGGCTTTATTACTCAATCCTTATATAAACTTTCAACTGCTTTTACATAACTCTTCATATCTTGAAATAGCCTCAATTTTATTAACTATAATTTATTATATTACAAGCCATTTTTAATTAAAAAATTAATTTAAAACTAAGCAAATTATTAATTTAAAAATGTTTTACTCAAAAAGTTATTGACTTATTAATAATAAATGTGATTAAGTAAGCGTTAGTTAACGTTTAAGTTTAAAAACACTTAGAAGTATTAACTATATTGAGTATTAAAATTTATATTATGAATTGAGTGAGTTTATGAATTTAGAAGAATATCAAAATGGTCATATTTTACATCTATCAGACCTTTCCCTTACCAATGAAGATGTGGTTTCAATAACAGAATATATAAAAACCATCCTGAAATAACCTCTTTAATGCTAGAGGAAAACGATATTAGTGGAGATTCAATAAAAAGACTACTAGACACTGAGAGTATACAAAATATTAAGGAATTAAAATTTTTGCACTATGAAGCTAATGCTATAGATCATTTTGCTAGCGGTATATATTTGTCAGATTATTTAACAAACCTTGAAGTTTTAAATATTAATAATAGGGGACGCCCTATTAATATGCTTTCCATTACAGCTATAACTGATGCGAGGTTAGAAAATCTTAAGACACTAAATCTTAGTAAGTGCTATTTATCTCCTGACCTATTCATAACATTCTTTGTAAATCTAAAATTTTCTTCATTAACTAGTTTGAAATTAGCTAAGAGCGGAGCAATAAAGGGAAATCTGCAGCTACTAGCTAATAATGAATATATAAAAAATCTTAAACTTCTAGATATTTCTCACACCGATCTTATAAATGAAGATATAGATGCTCTTTGTACATCTCCAAATTTTAAACATGTAGAAGTTTTAAATTTAGAGTCTAATATGATTAAAAAGGAGGGTGTAGAAAGTTTAGCTAATTCTGAATATTTAAAACAACTAAAAGGTTTAAACTTATCCACTAATAAGATTGGAAAGGAGGGTGTAGAAAGTTTAGCTAATTCTAGATATTTAAAACAGTTAAAAGTTTTAGATTTATCCTATAATGAGCTTGATAATGAAGACATATCTATTATTGCTGGTTCTTCAAACTTTCAACATTTACAAAGTTTGAACTTATCATTTAATGAAATGGATGATCAAGCTATAAAAAGTTTAAGTGATTCTCAATACTTAAAACATCTAACCCATTTAGATTTATCAGAAAATGATATTACATCGCATAGTATAGAGATTTTAGCTAATTCTGAAAATATTAAAAATCTTAAAGTCCTAGATCTATCAAATACCAGCATTAGATCTCAAGCTATAGAAACTTTATCTCAATCTCCAAATTTTAAGCATTTACACACTCTAACCTTAGGATTGACTTCAGTAAAGACAGCTATAGCAAGTTTAGCTGACTCTCCTTATATTAATAACCTAAAAATACTTCGCTTATGTCATGCTGATATCAAGACAGATGATATAAAAGAATTAATACGCTTATCAAATAAAGTATCTTTCCAGGATCTAACTATAGAATATACCTCTCTAGCAGTTGCAGATGTGGTATTATTAGCTCAAGATTTACCTGAAGATGTAAAATTAAATTTAAGAGGAGAAGGTGGCTTATCTATATTTTATGATGAGTTATTAAAATTAAAAAAATTTAATTCAGCATCAGGCCAAGTACCTGAAACAGAGTGGCAACAAGCTGTAACCGAAATGGTTTTAAAAATTGCTCCTCATGATAATGACGGTAAAATTATTCAATATATACTGAGCAATCAAGATAGCTACCCTTTGTTAATTAATGCTAGAGATAGTGATAACCATTCTTTAAGCTATTATTATAATAATAATGGAGAAATGTTACTAATATTATTTAGAAATGGTTTGATTCCAGATCCAGTTCAAGATGATACCATGCAGCGTATTGTAGAAGATGCTCAATCTGTGCATGATAGTGAAATTACAAATAAAACTAACTTTTTTGTTAAGAAATTAGTTCAGTTAGCCAATTTAAATACAGAGGAATTGAAAGCAAAAGCACAGATCTGCCAAAGTCAGATAAATCAGTTATTTGTTCAGAGCATGGAGCTTAAAGTTAAATTGCTTGATCTAACGGCTCAAGAGAAACGCAGCGTGATGGAAACTATTTTGAGAAATGGTGAAGCGGTTCCCGAAGATAGTTATTTTGTACAAAAGATTATTAATAAAGCTTTCCACACATTGAAAAATCAATATTTAACACCAGCTTATGAGATTTCTAAGTTACAATATGATTATACAGCAGGGCAAGAAAAATATATAACATTACCTGAAACTATAGGGGTCGTCCACACTCTGATAGACAAATCAGGTCCTGATAAAATAACAATGCATGTTTTGTTGAGACGTGTGCTCAAATTATTGAAAGCTCGTCAGAGATTCAATCTTCATTTTTAAATGAATATGCAGATTATCAAAAAGCACAACTTAATCAAGGTAGATTAGCGAATACAATTACCGAAGATAATAGCAAACCATTATCTGAACAAATACTGTTTAAGCTTACAGAAGATATAGATATTGTAACAGATCATAATAAAATAGAATCACTACAAGATTTAGCTATGGCTAATATTGATATAGATAACCCTCAAAATATTAACTTACATGAACAAGCTGTACTTGCAAAGGTTGGAAATTTTATAATAGAAGAGTTGCTGCAGTTTTTACCTAACTATGAGGCTGTAATTCCTTTGTTAGATGAATATAGGATAATTGTCCATAATATTGCTAACGCACCTGATGCAGTAAAAGTTGCTAATTTTTCTGAAATAGAAATTTTAAATCAAGTTTTAAAACGCTTAAATATAGATATATTAAATGAATCACAAAAACATCTATTATTTGTACAGGCTGTAAAGACTAATAATTTGGAGGCTGTTAATTTATTACTAAAGCATAATACTAATGTTAATATTCTCACTAAAGATGGTATAGCTGTTTTAAATATAGCAATAAAAAATGAATATAAGGAAATTATTGATATATTAGTTGATCACCCGTCTGCAAATATTAATATTATAGATACAAACAATAAAAGCCCTTTATTGTATGCAATTAATAATAATGTTTCAAATGAAATCATTATTAAATTATTATCTCATCCTAAAATCAATATCGATATTACAGACAAAAAAGGTAATGCCCCGTTACATCTAGTAACTAAAAAGAATAATGTTGATCTTATCAAATTATTGGTTGAGAAGGATGCTGATGTAAATATACAGAATTCTGATGGTAATACTCCTCTACATATAGCAGCTAAAAATAATAATATAAAGATCTTTAAACTATTATCACCAAAAGGATATATTGCTCTAGCAAGCAAAAATAAAGATGGATTTATGCTATTAGAATTAGCTAAAAATTCACCAGTGAAAAAGGCTATGGCTGAGGAAATTGAGCAAGTAAAGCAGCAAGTTCAAGATAATTTAGATGAGGCTTTAACAGATATTTTAGATACTCCGCGTTGTAAGCGTGATCTAGGTGATCAGGGGCATAATATAGTCAAAAGAGGAGCTCCCTCATGTAATAATATAGATTATAAAGTAACACATGATGGTAATATGCTATCACAAGACTATTTAAATATGGCATTATTATATAACCATAATAAATATGGTAATATTAATAAATCTCTGAAATATATTAAGAATTTTAATAGTTTACTGAATGAAAAAGCAATAAATATTGGGTATGAGGAAAAACATAAATTAAAAGTCCATCATAGGAAGGCTATAAAAGCTAACGAGAAATATCATGATCAGATATTAGTTAAATATACATCGTCTGAATTCCCTACAGATAATGCCTTTTTATATACTAATAAAAAAACCTCAATCTTAGTCATAAAGGATAAAAGTGGTTATACATTATATGGATATCATATAAACTATAGTCATAAATTTTCTTTACGAGACGATATCTCATTTCAAAAACTGAATAAAGCAGTAGCAAAAATTTTTACTGCTCTATCAAATAGTCCTGAATATGAAATATATGTAGCCTCACCTACTTTACCAAAAACTAAAACTATCCGAGCATTAGAGTTACACCCTAATGCTATAGCTTCTGATTATACTCTCCTATCTAAAGGCAAGATTCCTGGAAGAAAAAAAGTCTCTTCTACGGGGGAATTAACATTATCTAATCGTGCTTTAACGGATAAAGATATAGAACAATTCGTCAAAATTCCAGAATTACAGCATGTAAAAAAGTTGGATCTAAGCCATAATAATATAGGTGATGAAGGTTTAAAATATATCTTAAATACAAAGAATTTACCTAATTTGAAAGAGCTAAAAATTAGTGATAATTTTTTACATTTAACCCATACAGAAAAATATAATCTTCAAAGTATAGATAAAATTGATTTACAATATAATAATATTCCTACAAAAGCCATTAGTACTATTAATAAAAAATATCCTGGTACAGATTTAGTTTTAGATAATTATTATCCAGGAGCTAGCCAAGATAGTAAAAATTATAATGGGCATAACAAATATATAGAAAATGTCTATATACGGGGCATGGAAGCTCATATGGATACTACCAATATTAGAGCTCCATTAAAGAATAAAATTCTAAGTGCAGCTGGAAAGCTACATATGATGTATGGTTTGTATGGCATTAAGGTTAGTTGTACGCAAGGTGAGGCTAAAGATTGTGTATATAATTTAGCTAGTTTTGGTTATCAGTTTTTATCTGGTCCTATAGAAAATATGTCCATTAAAATGACTACGTATCTGGTAAATAATGGAATGAGTAAAGTTCCTAAATTGGGAAGTATTAAAGGTATTAATATAGAATTTATAGCAAAGGTAAGTGCTGGAAAATATGCTATTAAATTTGCAAAAGCTGCTGGAGGAGTGGCCGTAGGCTTATTTGATATTATTGATTTAGCAAAAGCTTCAGTAAAGTTACATCAATGTAATACTACTCATCAATGTACTGATAAAGAAATTAGAGATGCTATAGCAGAAATTAGTTTTGCATCTGTATCATTAGTCTCAGGAGTATTAGTGGCAGCGTATGGTACAGGTCCAATTGGAATAATAGTAGGTACTGCCTTATTTGTGGGATATAGCGTATATAATGGAGTGAGTAATATTATAGAATATGAAGAAAAATACGATACTACTCATAGCGAAAACTGGAGTATTTTTTGGCGCACTGTAACGATGAATGAAATGTCCGCGGATGTACAAGAGCTAGCTTATCGTACTGAGTACGTCAATTCTTTAACAAAAGCGGCTATAACAAACCTAGAGAGTATGCCTGAAAATGTTGTAGGTTATGCTTATGGACTTGGTGAATTAAAAACATCTTATACTCCATATACAGCACCATGTGGTTCGCCACCAGTCAATGTTGTATGCACTAAATATAAAACTGAGATAGAGTTTCATTCTGGTTATTCTAAAATTGATATGAATAATAATTATACAAATTATAAATTATCACGTGTTTTGCCTAAAGCAAATAAGGATATATCTTTTATATGCTTACCTAAGAAAACAGATGCTGAATATGAAGTGGTAGATAGAGAGGGGCACTCTAATTACTATTGTGAAAATAGTGCTGTGGTGGTTAATCAGACTAGAATTAATCAAAAATCTTCAAACCCTACTATAGTATATGATCCAACTTATATGGAGTATAGTGAGATAATAGGTAGCAATATATATGATAATACATATTACTTATATCAAAATAGTGAATCAATATATGGTAGTGCTAATACTAGAAATGAATTTATTTTTAATAATATTGACTTTCAAGGAAAAATTTTACTAAACAGCAATTCAACGAATGTTATCAATACTGCAAATTTAAAAAATCAAATTATTCTTCTGGAATTCGAAGAATTAAAAGAAAAAGGCCAAAAAGTAAAAATTGGCTTTCACAATAACCATCCTATTAGTGTAGAAAGTAGTCATAAAACTCGTTCTATTGCTTACCAAGGTAGTAACAAAAATTCAGATATTGTGCAGTGTAAGGCATCTGATGAAGTGATAAAAAATCCATCACAAAATAGCTTCTTTATTAGTACAGGAGGGGGAATTAATAATTCTAAACCTGATAAATTGTTTAATTGTACTAATGCTATCATAAGTCCTCATACTATCGCTTCGGGTCTTAAAGAGGATAATTATAACTTTTATATCAAAACCACAGATTATAATATTGATGATAATTCTATTTCTTCAATTGGTGCTCGCGGTAATGTAACAATTACATTCATTGATAACGTTTTATTAAAAGACTGTAAACAGATATTATATTATCCAAATAATGATACTTTATCTATTGAAATGCCGCTAGGAAATACAGGAAAGGTACATACGATTAATATAGCTAGCTATTTAAATGCTAAGGTAAATAACGTAATACTCTTCGACAAATATGGTAGTAATATTGTACCTACAATACCAAAAGATACTAATGTTGTAAGTGAATTTGGAATATATATACAATTTTCTGCAAGGAATTTGACTAATTTTCAGAATTATTATAAGAAATTTTCTGAAGCTAAGCCTGAGTATAATGTTTATACTATCCTACAAGGAAATTTTTCAGAAGTAATGCAAGGGGCATTTTTTGGTGCAAGTAGCGTAGATATTATTATGTTAGATAATAATATAATTTACGGTCAAGGTAATAATGGCTCCGATATATATCAAATTGATCATTTAAACAACCAAGTCGACGTAGATATTAATAACTTTGCAGAAGATTTGGCTTTTGATGTTTTGTATTTACCACCTCATAATAATTCATATATATATCAGTCTGCCGATCATTTAAGAATAATTTTATATTTTGAAAATGAGAAAAAATCTATCACTGTTGAAAATTATTATAAATCTAAAGAATACCAACATCTAATATTTTTAGATGAAGAGTATAATAGTTTGATTCCATTTAATTATGGTGGTTATATAAAGTTGGTACCTTTTTATCATGCCAATAATATTATAGTTTCTCCAAGCACTACCACAGCTGTTATTAATGCTCATAGAGATGATATTTTTATATATCGATATAATAACGATTCTATATTAGAAGTTAATAATTCAAATATAGTAATACTCTTAAAAGATTTACATAATGAAACTCCTAAATGGGAAGATATTAAATTATACACCTATAGGGATGGCATTATTGATAATTACAATCCTATTACTGTAGTTCAATTGCAGAACAGTAGCCGGTCTCCAGAAAAGGATATAGTAATTAAAAACAAGCTCAATGTACATTATGTGAGTTTTAGGGAAAATATAGAATTAAATCCTAATTTACACTTATTAAAGAACAAAATGGTACCTGCAGGAGAAAAAAAGGAAAAAATAGAAATAGTAGTATTTAATGATATTTATCCAAAAGATATTGATATTATACGTAGCAATAAAAATATAAAATTAATTCATCAGAAGTCTGGCTATAGTTGTATAATACACAATCCCTATAAAAATACCGTAAATAATGACATTAATATATTCGAATTTAGATTTTCACAATTAGAGAAATCTATATTAGTGTATAATAGTATAAAATCTTCTTATAATTTAGCAGAAAAATTTACTATTGTTCAAGCAATATATAAATCTTATCAAGAGATTAGTAAATTAGGTAAGAGCCAAGATTGTTATGATGAACATACCCTAAAATGCGTACTTGCCTATAAGAAAGTTGAGCAACCAGAATATTATCATAATGTAAGTCATGCATTAGGCTTTAATAGTATAACAGACTATATGGACTATGTAAAAGAATGTAATTTTCAGTCTGATAAATTAAATGTACTTAAAAATTGTATAAATCAACCACTGCTAGATCAATATAAATTGATATTAGAAAATACGTTAAAATTGAACTCTTATACTGAAGCTGAGATCGATCAATTTATTCAAGTAATTAATACTGACTTAATTTCTAGCTCGGCATCTCAGGAGATTATTGAAACTATCAATAAATTACTCGATATAGAAAATTTAATCCAAATAACTCAAGAACATAAATTAGATCTAACAACAAGCGAAACTAGTGATATGGAGCTTGGAGGAACAGTTAGAAATATATCGTATGATTTTGAAATCTAGAAAAATTATCTTAAAACATTAATTCGGAGAAATATATGTGCAATTCTATAGAAACTAAATTGGTAAGAAATATTGGAAGTAAAAGTAGGTTATATATTACTAGCAATGTGAATGATAAATTTATACATGAATTATCAAGATTTTTAAAATGTACAGAGGTTAGAGATTTACATTTTCATAATGCTAAACTTACTAATCAACAAGCGGAAGAAGTATATTCAGGGTTACCAGGAAGTCAAGTTCAGTTACTAGACTTATCATATAATGATATTGGATTAAGTTTAGGTAAGTTAGCCAGTATACTATCAGATACGCAGATAAATTCGATAAATCTTGCTTCTACTAATATGGTGGATCAAGATTTAACAGAAGAATTTTTATTAAGTATTAAAGAGCAGAAAATTAAATTTTTAGATTTATCATATAATCATATTGGTAATGAAAAGCTAAAGAAAATTGCACAAATCTTAGCTAATAGCAGTATTAGCTCCTTGGATTTTAAAGGAAATGATGCTATCACGTCTGACGGTGCTATTCATGCGATGGATATAGTAGAGAATTTACAGAAAAAATTTTTTATGTCAGAAGTATCAGAAGAAGCACTTGAAAATATTAGATCTACAAAGAGCGCTTTTCAAGAAGCTTTACTGGATAATTATTATTCTCACTACCTTAATAGTACAGATATTTCTGAGTTTGTTGAGAATAAAGAGTTAGAAAATATCAGAGATAAGAATATATATTTGGAAAGTAGTGAAGATGAAGACTTATATTCAGAAAGTAGCGGAGATGGAACTGACTATCTAGAAAATACTCAATATGAGAACTCATCTTCATCTTATATAGAGTATAAGTTACCTATTATGGTCTTGAGTGTTGTTACTGCTATGTGGGGTGTAGATATTTTATGAATTATAGTAAAGACAATTTAAATATTATTTTGTTGTTTATTGTTCACGTAGCATTTCTCATACTACCGGACAAAAAAGTTTAAGATAATCTATGATATAAGATATACTATACTCTTTTTTGTGATGACCGTGAAAGTGGTAATATAGTAATGCTCCAGAGTCATGAGATACCCGCTTTCGCGGGTATGACATCATTTCTTAGGCATTATTTCACTTTTTTGTCCTGTAGGAATTATATAGTAGGAGAGCTTTGAGTTAACCGTGTCCCGGATTCAAATCAATTTACTATAATTGTACCCTTCGTTTCTTGTTCCTCTTCCTATTATAAATTAATTCACTATGAGTTAATGACGGATAAGAGTAGTATTCGTTGGGCGAATTCTTTCAGTTTGAAGACGAGTTTGCCATGTCTTAGGTGGTAAAGGGGGAGTTTGGGCATCATAGTGTATTTCAGCTTGAATACGATCTTGTGACGTAGTATAGTAAATTAAGTTGATAAAGACATGATATATGATATATTAAAAAGCTCATAAACCCAAAACAGTAGAAGCAATGGCATATTCCTTAGATTTACGTAAAAAAGTAATTCACTATGTTAATAAAGGTTATACCAGAGAAGAAGCTGCAAGAATTTTTGGCATAGGTGAAAGAACAATTTATAGATGGTTATCGAGATCGAAATCCGGGAATTTAGCAGCCACACGAGCAGCTAAGCCATGGAAGAAGCTTGATCCAATCAAATTATTAAACGAGGTGTCTAAAAACAGCAATTGGCTATTATCTGATTTTGCAAAGGTTTTTAATGTGTCTACAGCTGCTATCTGTTTGGCATTCAAGACTTTGGGGATCACACGAAAAAAAAGACCACACTCTATCGTGAACGGGATGAAGCAAAACGGCAATTATTTTTGGCAGCTATCGCAAACTATAAAGCGGAAGATATAGTTTATATTGATGAGAGTGGAATTGATAGCTATTTGTACTATTCTTGGGGATACAGTCTCAGAGGAAGTAAAGTTTATGGTGATATCTCAGGTAAAAAACATGATCGAGAAAGCTTTATTGCAGGTAAGGTTGGGAAGAAAATTATTGCGCCAATGTGTTTCAAGGGCACATGTAATACAGAAGTTTTTAACGAGTGGGTTAGTCAGTGTTTGGTGCCCGAACTAAGATTTGGTCAAGTTGTAATACTTGATAATGCAACGTTCCATAAGTCAGCTAGAACTAGGAATTTAATAGAAGATATAGGCTGTAAACTTTTATTCTTACCACCTTACTCTCCTGATCTCAACCCAATTGAAAAATATTGGGCTCATTTAAAAGCTAAAATCAAACCTATCATTACTAATTTTAATAACCTTAGCGATGCTATTGATTATGGCTTCTCTATGCCATTCTCAACTTAATTGACTATAGTACTCAGGAAGATGCATATGTCGTCATTCGTCACTCTCCTAGCAATTAGTAGGCGTAGGCTCCTCATTCCGAGTGTCATCTTCATTTAAAACTACTATAGTAGGAGAGGTTTGAGCTAAGCAAAGGCAATTTAAAATAATACGAGGCGTGAAGCGCGAAGCGTAGAAATACTATTGTAGGCAACGAACAACAAAGTAATATTTAAATTGCCACAGCTATAACCACGTACCTAATTCAAATCCATTTACTATAGATATGAAGAGCTACTCTGGTACAAGCAAAACATGCTGTTTTTCACTATAATATTATTTAAGTAATTTCCTAATTACATAATGTAATATTCCATCATTAGTAAAATACTCAACTTCTTCTATAGTATCTAGGCGACAAGTTAAATTAATAATTTTATGCTCCCCAGTTTTATAAGTAATGTGACAAGTTACATCCATTAATGGTGTTATTTTACCTTCCATTCCTAAGATATCAAAAGTTTCATGTCCTGTAAGATTTAAGTCATGCCTATTCATATTATCTTTAAATACTAACGGTAAAATACCCATCCCTACTAAATTCGAGCGATGGATACGTTCGAAACTTTCTGCAATAATAGCCTTAATTCCAAGTAATGATGGACCTTTTGCAGCCCAATCGCGGGAGGAACCTGTACCATATTCTTTACCAGCAATCACTATCGTTGGAACTTTATCTTCTTTATATTTCATTGAAGCATGAAATATGGTCATAATCTCATTACTTGGTATATAGTTCGTAAATCCACCTTCTGTACCAGGAGCTAACTCATTTTTTATACGAATATTAGCAAAAGTACCACGCATCATCACTTCATGATTTCCGCGTCTTGAGCCATAAGAATTAAAATCACGAGGTTCAATACCATGTTCTTGTAAATATGCTGCTGCTGGAGACTTCAGAGCAATATTTCCAGCTGGAGAGATATGATCTGTAGTAATACTGTCCCCAAACAGGGCTAATAGTTTTGCTCCTTTTATATCTCCTATATGTTTAGCATTATTTTCTAAATTCTCAAAATAAGGAGGGTTGTTAATATAAGTACTATTATAATTCCAGTTATATACTACTGATTTTTTAACATCCATATTGCGCCATATTTCATCACCAGAAAATACGTCAGCATATTTTTCAATAAACATCTCTGGCTTTACTGTACTTGAAACATAGTCATTAATATCCTTAAGGCTAGGCCAAATATCATTTAAATACACTTCTTTGCCATCCTTATCTTTCCCTAGAGGATCAGTAGCTATATTAATATTTACTGAACCAGCAAGCGCATAAGCTACAACAAGTGGAGGAGAGGCTAAATAGTTTGCCTTTACTTGAGGATGAATACGTCCTTCAAAATTTCTATTACCAGACAATATTGAAGCGACAGCTAAATCATTAGTAGTAATAGTATCCGCAATTTCTTGATTTAAGGGACCAGAATTACCAATACATGTAGTGCAACCATAACCTACTAAGTTAAAACCTAATTCATCCAAATATTTTTGTAAGCCACTAACCTCTAAATATTCACTTACCACTTTTGAACCAGGAGCAAGTGATGTTTTAACCCAAGGTTTACAATTCATCCCTCTTTCTAAAGCTGCTTTGGCAACTAAGCCAGCTGCTATCATTACACTAGGATTTGAAGTATTAGTACAGCTAGTAATAGCAGCTATCACCACACTTCCATTATTTAATTCATAATCTTTACCTTCCACTTTAAATTTTTTCTCGGTATTTTGATTATTTTTTACAAAGCTTGGTAAGACTTCTTGAAAATTTTTCGATACTTCAGATAACAACAATTTATCTTGAGGACGTTTCGGACCAGCTAAACTTGGCTTTACATTGCCAAGATCCAGCTCTAACACATCGGTAAATATTGGCTCACTCCCTGAATCTCTCCATAATCCTTGAGCTTTCGCATAGCTACGCACTAAATCTATGGTATCCTGATTTCTACCAGTTAATTTTAAATATTTGATTGTTTCCTCGTCAATAGGGAAAAAACCACAAGTAGCTCCATATTCAGGCGCCATATTACCAATCGTTGCACGATCTGCGACCGGTAAATTATCAAGTCCACTACCATAAAATTCTACAAATTTTCCAACTACCCCTTTCTTTCTTAGCATCTGAGTAATTGTGAGCACCAAATCAGTGGCAGTTACCCCTTCCTGCAATCTACCAGTTAGCTTAACTCCTATTACCTCTGGAATAATCATAGAAACAGCTTGCCCAAGCATTGCAGCTTCAGCTTCAATCCCTCCAACACCCCATCCAAGTACTGCTACCCCATTTACCATAGTGGTATGACTATCTGTACCTACCAAACTATCTGGGTAAGCAAAAACTTTACCATTAATTTCATCTGTCCATACTACTTTTGCTAAATATTCAAGATTTACCTGATGACAAATACCAGTTCCCGGAGGCACTACTCTAAAATTATTAAATGCTTCCTGGCCCCATCTTAAAAATTCATATCGTTCTTGGTTGCGCTCTACTTCCATTGAAACATTTTGTTTAAAGGAATTAATAGTTGCATAGTAATCCACCTGTACCGAGTGATCTATAACTAAATCTACGGGAATTAATGGATTTATTTTTAGTGGATCACCTTTTAATTTTTGCATAGCATCACGCATAGCAGCTAAATCTACAATAGCAGGCACTCCAGTAAAATCCTGCATTAATACTCTGGAAGGATAATAAGCAATTTCTTGATCAGATGTACGCTTATCTAACCATGCTATTAAGGCTTTAATACTGCTCAATGTTACAATACGTCCATCTTCTTTACGTAACAAATTTTCAAATAATATTTTCAAAGAAAATGGCATTTTAGTTATATCACGATTTAAAGCTTGTGCGGCAGTATTCAGGTTAAAATATTCATAACTCTTTTGCCCAACTTGTAAACTAGCCCTACTTTTTAAGCTATTGATTGACTCTTGTTTCATTTATAACATCATCCTATTCTAAAAAATATTTTATCTATAAATTTAACCACAATAACATTTAGTTTATATAACTTTATTTAATAACAAGTTAATTCAAAATTCCTCTTACGCTTTCATCCAAAGAAGCACTCATATCAAACTCTCTTACCATAATAGTTAAATAATTCTATAATCAACTTCTTGATTAATTGCAAGCAATTGCTCACAAGGTAGAGAGGTATAGCACTTTAATTTGAATGAGGAAGTGTATTACTAAATAATCATCCGTAATAATAGTTTATGATTTAATATAGTTAAATATTATTAATAATAGTTACATCCTATCTTGACTTATATAAAGTTATTAATTATTATGAAATATATTTTCAGATAAGAGTGAATATGCCAAGAAGAAAAAATAAAGGTAAACAAAGGGCAGATGAGGTTATTAGAAGACAAGAGCCTAAAATACATTCTGATACTAAAACGTTGATTAAAGATCTACCTAGCATTATTAAAGAAGGTATTAAAAAACCAGGCAATATACTTAATTTAAGTATTATAGGATTTGCTGCAGTATGTAATGCTATACTTGCTCATACTAGTTTAACAGTAAGCTTTATATTAGCTGGCATAAGTTGCCTACAACCTGCTGTTACTGATTTTAGTTACAATTATAAATTAATAAAAAATGAGTTGTTAAAAAATAAGGATCTAAAAACTTTTCAGGATAAAGCTCTAGAAATTACAAAATTTATTTGGCCTGGAATTGTGGCTGTAGTGGTTGGAGCATTATTTTTTGGTCTGCATATCCGTTTATATAACCAGGGAGCCGAAATTATGAGTTCAGTACTCCTTGCAGTTGGCACTTTTGTAGCAGGTAGCGCGCAGATGTTAGTAAAACCTATGATTAAAAGAGAAGTGGCGAGAAAAAATCCCCCTGCTCCAATGGTAGGAGAAAGAGAAATCTTAATTTCTCCTGCAATACAAGCTGCTGAGGAATTAGAGCAAGAGATTACTAGTAATGCTGTAAGTGACCAATTAAAACAATTTAATGACTTATTTACCACACAGAATGATAACCTCAAAACAAAAACTTCTATTCTAATACAAAACGTTAATGCACAACAAAAAGAAATTGTTTGCCTTAGACAAGAAAATAATAACTTGCAGGTAAATAATAAAACTCTTACTGAACAGCTAGATAAAACCGAAGAAACTACAAAACAACTCTCACAAATAAATGAACAATTAACTGAAGAACTTGAAGAAAAGCAAAATAAAATAGAAGAATTGCAAGGAGAACTTAGGCAATTAAAGGGCCAACCTATTCAAGAAGAAATAGCTGTGAGTAATAGTAAATCAAAAAGTAATAATGCCAATCTTAATAACGAAATATCAGTAATTACACGTTAAAAAATAATTAATAAAAAAATAGGTGAATAAAATGAAACAAAAAATGATAGATATTAGTTCTATTAAGGTAGCTGCGCCAGATTTTTTAAATTCTATAAGTAAATTAATAGAACAATATCCAGAAATTGATATAGTAAATTTTAAAGATATCACTGATAAAAATCAAAGTTTTCTTCACAAATTATCATATACTATTATACCTAGTTATGTTGCCTATTTTTTAGAAAAAGGAGCTAATATTTATATACTCGATGATGATAAATTAAATTCCTTACATTGTGCTGCTGAGTGCGCTGCCATATCTATTAGGGATGATAAACGTAAATCTAATGTATCACACTCTTATCAAATAGCTAGATCATTACTACACTATGAAGCCGAGCAAAGAGCATATTTCCCAGAAAAATATAAAGATATATCTTGGCTTAAAGATCAGTTTGATTATAGAGGACGCACTCCTTTAATTCGTGCAGAACGCTTTGATAAAAGTCCTACAAAAGAAGTAGTACAAGAACTAAAAAAAGCACTTAAAGAGCAGGAAGTTTATTATCAAGAATGTTTAGAAGCAAAGGCAAAAGGTATAGTTCTTACTCCATATCATAAAAAGTTTTTGCCAGAAATAATAAAATCAACATCCATAGCTGAAGAAAAGCAGGAAAAAACTTGGAAAGACAAAACTTGGAGTGAAAAAATACTAGAAGGGCAAAACTCTAGCTTAAGACATAGGTCCAAATCAGATGAACCTTTGCAAACTAAACAAGAAGCAGCGATGAAATCAATTTCTAGATCTTCCGATGCATTAACCAAGCCCGAAACAGAACCTTTACTTGGACATAAAATAAATCAAGAACCAGATTTCGTAACAAAAATAATGGGATGGTTTGTAGGTAATACTACCTCTGATAAGGTTAAAGGACTGTAAGAAATTACACTGCCGCAAAATAGTTATAATGAATTAATTTGAATTATGATAGCAGTTATGAACGAATAGGACAACATTACATAAGCGAAGCACTACTTACCTATAATTTAAATTAAACTATAGCAAAGGCAATAAATATAAAATTGTCATAATCCTATTTATACGCTAAGATTAAAGCGTTTTTAAACAATCATAAGGTTTATAATGGTAAGGGATGCTGATAATTTTGATAACCATCATATTATTCAATTAATAGATAATAATGAACCAAACAAGGGGGAGATTCTTAACAATTTACTATCCAATAATATAAACACTAATATAAAAGATCATAATAATTCTACTATTTTGCACCATTTAATAATACAATTAATTTTTAGCCCCACTATAGAAGAAAAAAATGAAATATATGAACTAATTCACCTTTTATTACAACATAATAAAATTTTACAAAAAGATAAAGATATTAGAGGCATGCTTCCTATAGCAATGGCTGTAGAATTAAATGATACTCAATTAACTAAAATATTGCTTGATCATGGTTCTAATCCTAACACGCTGTTTCCAAAAAGCCACCATAGTGCAGAAAACCATTCTTTATTAGATGAAGCAGTTTTTCATAGAAATATGAAAATTATTATGATGTTATTAGAACATCCTGATATTAAAACTTCCCCTTCCACCAGTCACAGCAATTAAATTATATCAATTACAATCCTTTTTTCCATCTTCAGTCTGTTTGGAAAAGTTGGACATCGATGTAGAAGAAAGTAAAATAAATCTATTAGAAAAAGCAATAAAACTTAATAATTTAAATTTACTTTCTATATTAAATCCCAATTCTTTTATAGTGGATAGTAATCCTCAAGAATTCTCAAAAGAATGGCAATTCCTAAAAGCGTATAATTCTTTTACCTTAGAAAATGCCATTCATTATAATCAAATTAGTGGATTTCTTTTTAAATTTCTTGGTAACCAAACTATTAGAATAATCCATCAGTTTATACAAAACCATAAAAATGCTGGTTTTATTTTTATCAACGCTATCCAAACCTATAACATACCTCGTGCATTAGAATTAATAAACCAAAATACCTGGCTTAACGTAACAACTCATCATGAAAGTGGTAAAATAATATGGCATGGTATAAATAGTGCTCTCTCCCACAGTTGTTTCCATAACCACAAGGAATTAGTAATAGCTCTCATTAATAATGGAGCAAGTGTTAATCCTCCTCAGCACGATAGTTATCATCATCCATTATTTGCTGCTATTGAAGGAAATGCTTTAGAAATTGTAGAGATTTTAATAAAAGCAGGGAGTAATGTTAACCATGAAGAGAACAACTCCTCACCCTTATTACTTGCAATAAAACTTGGATATTTCCCCATAGTCCAATTATTAATTCAAGCAGGAGCAAAGGTTAATTATAGAAATTTTCTTACTTCACCACTTATAGAAGTAGTAAAAAAAAATAATATACTTATGGTGAGGATGTTAATTGAGGCAGGAGCCGAGGTTAATCTGCCTAATTATTATAGTACTTCTGCTTTATTAGAGGCAATAAAACACAATAATAGCTTTATAATAGATATATTAATAAAAGCGGGGAGTAATGTTAATCAATTGAGGCATAATACCTCACCTTTACTTGAAGCTATCAAGCAAAATAACATCACTATAGTATCTTTACTGCTAAAGGAAGGTGTCTTTATTCAGGCTATATTTAATACCTCTCCACTCCTCACTGCAATAGCTGAGCATAATTTAATTATTATATCTCTCTTGATTCAGCATGGAGCAGATGTTAATGAAGTAGTAAATAACAAATTACCCCTAATTGAAGCCATTAAAATAAAAAATGCTCCTATAATAAATTTATTATTAGAGTCAGGGGCAGAAATTAATAAGATAATAAACAATAATTCGCCCTTACTTGAAGCTATAAGATTTAATCATAAGGCTATTGTAGATTTACTTATTCAACATGGAGCAAAGGTAAATTTAAAATATCCAAATGGTATCACACCTTTAGCACTTGCAATTAAAGGCCAAAATATTGAAATAGTTAAAACCCTACTATATGCAAATGCAGATTTATTTCATAATTTCTTACAAAATATACCAGAACTAGGTCTTATTGGCTCCATAAATCCTCACACTATATTTTCTATACCAACGAATCATGAAACAACTGAATTTCTAAGGTATATCTTTCATTATATGCACCCATTACAACAAAAGATAGATATAAAAACTATTTCAATTATAAAAGATATAAATATGTGTATTCAGCATTCTGCAATTATAAAAAAGCATAATTTATGCGAAACTTTTATGATAGAGGAACAAACAGCTATAAAATTACTAGAAGTAATAGAGGCAAAAATAATATCTCATAAAAACAATAATCCTTTTCCTATAATATCTTTTATTGAAAAAATTTTCTTGCCATCAAAAAATAATTTATATAACCATACTCACGATTTAGCTTTACTTAAGGAAATAAGGCTTATTATTAATGAATTTTCTGATTTTCAAAAAATAGCCTTAAAAGACTTACAAAATACTTCAGAACAAAATCTGACACATTTAACCCATGTCGAAAGGCTAAAACAAAATTCTTCAGCAGAAATGCAACGAAGTATATAGTGATTATTATACTACCAAACGAAAAAGTGTAAGTGTTAGTAAATTGATTTGAACTTGCGGACGCAGTTAGCTCAAAGCTCTACTACTAATTGTCCTACTCTCGAACAAAAAATGTAAGTAATGAGCAAGAGAAACTATGTTCTATCCGTGAAAATGGGTATCTATAGCTGCAGCAATTTAAATATTACTTTGTTGTTCATTGCCTACAATAGCATTTCTATGCTTTCTGCCTCACGCCTCGTATTATTTTAAATTGCCTTTGCTATAATGACGTTCTTGAGTTACTTTAAAAATTTTCCTTTTCTCTTGCTCTCTTTTAATAAAGCTGAGGGGAGGTTCCTTCCTTTTTAGAGATCAGCTTTGCGGTAAAAAGAATTTATTAATTTGGGGCTGATTAAGTAAAATTCTCTCGAGAATTTTTTGGTCCTGATATTTAGTATCATTATTTTTTAAATTTTCTACATAGCTTTCTAAAATTTTACTGTATGTTATAGGATCATTACTGTTGTGCTGATATTCTGAAGCGTGTGAATAAGATAGAACTCTAAAGAATTTTTCCGGATATAATTTATGTAATATAGCGATTAAATGTATATCTACAGCCTCTTGGATATTTTGATTTATGTTTTGGTCTCTAGCAATGCTAATACTTTTTCTCTAATAGCTTCAGGAATATTATTTGGGTTAAGTAAATGTATAGGAAGCCCTTGTTGCTTTATTAAACATGCTAATCTAGGTAAAGCTTGATTACAGTTTCATTTGCATAATTTTCCTTCAAATCTGGTATACGGTTATATAATACATCAATGAGCAAACCTGCTTGTAAGATCTCTAAAATCTTGTGATTATTATTAATGTGAGCAAAATTTATAGAGTTTTGATCAATTATAGCTCCATGCTTTATTAAAGCGGCAACAAATTCTGCCTTTCCCCTCTCAACAGCCAAAAATGAATCGTAAGTAGGAATAACCTATCTAAAGTAAGGTTTATTTATGTATTACAATAATATATATAATATCAGATATTTATATTTAACAATATAAATTAAAATACTAAATCTGAACTAAGTAATCCGTACATATAGAAATCTTTCTTTTGACCGTGTAATATCCCATATTGGCGCAAGTCTCCCTCTCGCTGAAATCCAAGTTTAGTAAGAACTTTAATTGAGGCAATATTATCATGGGCTACGGTGGCCTGGACACGATTAATATTTAAACTGGTAAATGCAAAATCACACACTGCCTGCACAACTCGTGTCATAATTCCCTGCCCCCACTCTTTACGACATAGATCATAACTAACTTCAGCACGAGCATGAGTATAATTTATAGAATTAAAGCCACATGTACCAATTAAAGTGTTATTCTTTTTTTTTGCTATAGCCCAATATATACTACGTTTATGTCTAAAGAGATCCTTCCAATAATTTAATTCTACTTCTGCTTCTCTAAGTGAGCGTGGTAATTCATCATCTGATAAATATTTATTCACTAAACTATCAGATATATATTCCAAAAAATGACGACTATCTTGGGAAACTACAATATCACGTAGTATTATATCTCCTAAATCCATTATAGGAAAATTTTTAAACACTTTATTATCAAACATATTAAGACTTATTATGTTTATATGCAAATTCTGTAATTATAGGTACTATATATTTACGAAAACGTCTACCACTAAACACCCCATAATGTCCTACATCTTTTTGCAAATAATAATATTTCATATTATCAGGTAAATTTTTGCATAATTCCAGAGCTGCTTGGGTCTGCCCTATACCAGCAATATCGTCTAGCTCTCCCTCAATACCAAGCAAAGCTGTTTTAGTAATAGCTGCAGGTTCTACTTTTCTTTCTCTAGACATCATTTTCCCAAGTGCTAAATCTTTATCTTGGAATACTACTTGAATTGTCTGTAAATAAAATTCTGCTGTCATATCCATTACAGCAAAATACTCGTTATAAAACTTTCTATGAGCTTCAGCAGCCACTTCATCTCCATTCACTATAGACTCAAAAAACTCCGAGTGCGCTGTCATATGACGTTTAACATTCATTGATAGAAAACTGAGTAATTGAAAAAATCCTGGATATACTGGTCTCATATAACCTGGATAATTAATTGGTACCCTAGTAACTAATCTAGATTCAAACCAATCAATATTTTTATATACGGCAATATCGTTAACTTGGGTAGGGTTTCTTCTGGTATCTATAGGACCACCCATAAGTATCATACTAGCAGGAACAAAGGGACTATTTAATTCTGACATAATAGAGGTAGCAGCAAGTACAGGTACCGCAGGTTGACATACCCCAAGCACATGTATAGAGGGGGATAAAAACTCAAAAAATTCAATTAAATAGTCAATATAATCATCTAGGTCAAAGGTTCCTTCCCAAAGTGGTATATTTTTAGCATCAACCCAGTCAGTAATATATATATCAAAGAAAGGTAATAAACCTTCCACTGTACCACGTAGTAAAGTAGCATGATGGCCAGACATAGGTGCTACTATCAAGAGTTTTGGTTGTTTGATATTAGTATTCTTGGTAAAATGTAATAAATTACAAAATTTCTTTTTGAATACTACCGACTGCTTTACTGCCACATCCCTACCGTCAATTGTAGTTAAGTTAATACCAAATTCTGGCTTAGGATATAACATAGTTAGCCTATCAGCCAATTCATATGAAGCTGCATAAAATCTTCCTATTTTATTGTCATATATAAAAGGATTTTGGCTCCACCTTTCACCTAGCTCCAACGCTTCTCTAAATGGGATTAAAGATAATCTACAAGCTTCAATATAATTATAAGCCATTGCATTCTCAAGAGGATAGATTAAAGGCGTCATCATAATTAACCTTCTTTAATATATGTTGATAATATTAATCATTATATATTTAAAAAATAAATTATAAGTTAAAAATATATCTTTAAATAGGTATAAGGGTTAATCTAGTTATAATAGAGTAATTTAACTTATTTGAAAAGTAGTAGATAGGAATATCTCAATTACACAGAGAGTCTTTGATATACTAGTACCCTAAAGACTCTCTATATTAATCTTAATTAATAATTAAACCACTGGTCCAATATTACCTTTGTGTTGTGATCATTGAATACTAATTCTCCTGCCAAAGAGTGTGGATATTCTGAACATTCATATAGTCTATTAGATATTTGCTCTAATAGCCTTTCAGGATAATCAATTTCTCCTATTCTATACTTACTATGTAGCATAGCAATATTAACAAAATTATCTAATAATACTTTTTGATGATTGATAGCAGTTATATTTAGATAGTATGCATGCTCAGGGTGACATTGGGTAGCATATCTTAACCCACTCGAGCATATTACATAGCAATATTGTGTTCTGATACTGCTCCAAGCTCTATATCATCACCTAATTTATTATAAACGGCAGCATAAAAATGCGCTGTATCTCCTTTAAAGGTAATAGAAGGGAATTCATATACTTTCATAGTTTCATTCTGCTGAATTTTGGTCATAGCCATAAAATGCGATATAGTAGCAGGAAGATAGTTGATCGTATGGGTACCTCCACTATACCCTTTCACAGGACGCAAAGTACCATTATGGTAATATTAAGTTTTGAGCACCAGCACAAATACCCATAATCGGTATCTTAAACTCTAAAGTTTTCTCTAGAACTTTTTGATATATTTGTTCAGTATCCAAAGATTGTTCCCAGTGTTGCTTGGTAAATTCTTTTTTGTCCTTAGGATAGCTATCACCTGCGCCTGGATTAATCCAACCATCAAACTGTCTTATAAATTCCTCTCCTCCTTTATCTATCATTTCTAAAGTTACTATATAAAACTTTACTTCTGGATATTTTTTACTTACTAACCGCGACCAAGCTTCCACACCTGTAGACCAAAAACCATTACCATGACTAATGGCGATATAGGTACTTTCTGGGTTTTTGGAGGGAGAAAATATATCTGCATTTTCTTTAAAGAATGCATAAAGAGAGCTCTTAGATTTTTCTATAATTCTCTTGGATAAATCACCATCTAGTGCTAAAAAACTATCTACTATAGCTTCACCATTATCATTTATAATGGTATCAATATTTTCTATATGTTGAAAAATGGCTTCGCTTAATTCCTTTAATAATTGGTTGGGAACATGATCTAAGTTTAACATACTCATTATATGCAGAGGCGTAATAGAATTCTTATTTGGTAACTCTAGACTAAAACCTGCTTTTATCATTTCTATAGCGATGCCCAATTTATTACTTAATAAGGCTAAAGAGAGAAATGAAAAGCCGTAATTATTATTTAATGTAGAATGGTCTTGGTAATATTTCAAAGGTAAAGTACTTTTGTTTTTATCTAATACAGTAAGCTCTATTTCAGATAATAAATTATATTCACATTATTTTGTACATTAACAAAATCCTTAGATAATTTATATACATCTATAACGCTATTTATACGGACAATAGATGCACCTAATGACCGCATAGTTTCATATATTTGATTTTCAGAAAATTGATGATCTGGAAAATATTTTATAAAATTAGAGAAAAAATCTATATTAAAATTTTCACCTAAGGCGCCAAGATAATTTTCGATACTAATAGTAAAATTATTTTGGGATCTTGCTTTTAAAGCTTGCTCAATAATTTTAAAATCCCCATTTTGTAACAATCGTTCAATAATACTAATTCCCTCTTCTTTATCAAAAGGTAACGACAAATCAATGCCCTCATTTAGGATATCTTCTATAAGTTTTTTTCTTATATTGCTTAATTTTTCATTTTGAACATGTTGGCCTTCTACTAGCTCATAAGTTATAGGCAGCTGAAGTACAACACGTAATAAATTTTCTGGTAATAATGGATTAGTTAGATGTTTCAGTAACAAATCTTTGTGATATTGTAATATATAAGCATCATAAAGGTATAATGAGTTATTAAAGATCAAATTGTTAATATCATAATTTTTATCAAGCACTTCTTCTATCAATTCTCGTTGAATCTCTAAATTATTTTTATAGCTGCTTATACAGGCCAACATTACACTTTGTAATAAATCAGTAGAACTCCCGCTTTGAGTATGCTTGCTCAAATTCTCTTTTATTTCCTGTAAAATCTGAATTTTATCATCAGCCTTTACTTCTATACTCATAATTTTTCCTAAATATTTATTAAAAATATTAATAATTATTAATAATTAATTGTAATTCTTAATATATTCTTATAAGTCAATAAAGACTTTCTACGATAAAAAAATTTAAATTATTAATAGTCTGGTTAGAATATAGAAATTCATCAGAGTAAAATATTCACTTAAACTTAACTAATTAACTATATTATTATATATAATTATTAGGAAATAAACTAAGAGGTTACTATGGCCACTACCAATAACTTTGATACAAAAGCACTACAACAATTAGAAGCAAGAATTGAAAAGCTTACAAGTACCATTAAAAATGACTTGTATCAATGAAACAAAAAAATTTGAGCAGATTAATACTAAATTAAGTGCAACATTCGAGAAAATATTAGGTAAAGAGCATTATTCTAATAATGATCGTGAAGTAAATAACTTATTAGCACAAATGCAAGATGAAGTGAAACTAGATAAAAAAAGTGCCGAATTAAATGCAGCCCGGGATAAAGAACTTGCTGACAGAATAGAAAAACTTAAAGAAAATAGCCCAATCAGGCAAAACTCTGGGATAGCAAATAAAAAAACATCTTCAGATAAGGAACTCTTTGATAGAATAGAAAGACTTAAAGAAAATAACCCAATCAGGGAAAACTCTGGGATGTCAAATAAAAAAACATCTTCAGATAAGGAACTCTTTGATAGAATAGAAAAGCTTAAAGATAATAATCCCGTAAAACAAAAATCGTCTAAAAGTTTTTCATTTAATGATATTAAATCGCTAACTTCAACAAATCTTAATGCACAAGCTAGCATAGCTAGTGAATTTGCTTATCGTTCTAATAATACCAAAGAAGTGCAATCTTTAAATAATTTATCTAATACCCTGAAAGAAATGGGAAGTATTATTGATGATATACCTACGGTACCAAAAGAATATGAAAACACAGTATCAAACATTATTTCTAAAGGTTTAAAAACAATTTATGAAGGCATCAAAACAGTGATATCACCTGCTGTAAATGCTATTAAGGAATTAGGTAATAATTTAATCAATGCTATCAAGTCTACTCTAACAGAATCACCAGAAAAACAGTTACAAGCAAATAAGGAAAATCTAAAAGGATTATATAAAACATATGTAGATTTAAAAGATGTGGACAATAAAGTAAAAGATAAATTTCTGAAAAATCATTATGAACAAATTGATAAATTGCAAAATCCAAAAGAATTATTACTAGAAACTGCTAAAGTCACCAAAGCTATAATGCGTGCTGGAGGAGAAAAAATTAATAATATAAAACAACAACGTGAAACTAGTTTAAAAAGAGATAGATCTCCAAATAATAGCTTGGGTAATATATCTCCGCCTAATACCCCAAATATTAAAGTTAATAGTCCATCTAAAGATCATTCAAAATAGTGCTTTAGTTTAGAAAGAAGATTTATAATTCTGTAGAAGAATTACAGATTGACTTAGGTTGTATGAAGTTTTCTCTAACGAAGCCATATTAATATTCCTACAAAATTAAGAAAACTCAAGAATATATTTGCAGATTTATCAAATCTGGAACATATTCCACGAAAATGTTTGATTTTACCAAAAAAGGTTCTGTCAAAAAGATTGTGTAAGTTGAAAAACTCAGGAGATATGATATTAATTAATCAACTTATATGGAGTAAAATTATGACTAAAAAAATGCCCCTAAAGCCAGAGACTCTTGCCGATATTATGCAACATTATTCTTCACCTGAACAATTTGCTGACTTCTTTGCAGGACTTAAAAAAGCTGTAATAGAAAATGCTCTATCAGCAGAACTTGACCAGCATCTTGGCTACCATAAAGGTGCTAAATCACCTGCTGATAATAGCCGTAATGGTTCAAGCCAAAAGACTATTATTACTGATACAGGTAAAATAGACCTTATTACTCCCAGAGACCGTGATAGTTCATTTGAGCCTCAAATTATTAAGAAAGGACAGACCAGATTACAGGGCTTTGATGATAAAATTATTGCTATGTACGCAAGAGGAATGTCTATTGCCGGATATACAGGCTCATCTTCTCGAGATCTATGGCACAGAAGTATCTCCTGAGCTCGTTTCTTCTGTTACTGATAGAGTTATCGAAGAGGTAATTTTATAGCAAAATAGACCTTTAGATGCTGTCTATCCTATCATGTACCTTGATTGTTTAGTGATAAAAGTTAAAGAAAATAACCAAATTAGCAATAAATCCTTATTTCTAGCTATCGGGGTTAATATGGATGGCATCAAAGAAGTCCTTGGCATGTGGATAGCTAAAAATGAAGGGGCTAAGTTTTGGCTATCGGTTATAACTGATCTTAAAAATCGTGGTGTCGAGCAAATACATATAGCCTGTATTGATGGTCTAAAGGGCTTTGGTGAGGCTATTAACAGTGTTTTCCAAATACTATCGTCCAGCTTTGCATTGTGCATATGATCAGAAATAGCTTGAATTATGTGCCCTGGCAAGACCGCAAAAAGGTAGCGGCCGATTTAAAGCCAATTTATACTGCTTATCAGCTTTTATCACAGCTTTAAAATTGTTTAAACTTTTCTACAAAAATTCCTGTCCTGTATTTTGGCCTATTTCCTCAACCACTCCTTTTATTTCCTGTATAGTTTTTGCCAAACACCTTAAAATTATAAAAGATGCAAATAGGGATATTCTGATTTTTATGGATAGTGATCCATTTCCTGATTTGTATAATTTATATAAAAAATTTGGTAATTTTTTAGAAAATAATAAGGAATTAAATAAAAGTATTAATTATTTATATGATTTAGCCGCTGTTAATTTAGACGATATACCTGATGAAATAAAAAATAATCCTCTTGAAAAAGGAATGTTCCAAAGATCAGTATTAGAAGATCTAAAATCTAATATTCAAATTATTACAGCTGAAATACCGAGTTCCAAAAGAAAAAAATTAGCAGATAATGAGGGATTAATTGAAAAACCTTCCGATATGTCAGCTAAGGATATAGAAATAAATGAAAATTTTTTAAAAGAAAATTTAAAATTTACGGTAGAATGGTTTACTAAACATCCAGCAGTACTAAATGAATTTAGTAAAGACTTTAAGAGAAATATTGCAAGTAAAACTATTTATTAATATAAAAAACTAAATTTGAATACAGTGGAAAATTACATAATCAACATCTATATCGCATTTCAGAATAACTTCATACACCTTACCCTTATTTATTTTATCACAGAATAATTGAGAATTTAAAAATAAACATTAAAAAAAGGAATGGAATATGAAAGAAAAACAGAGCTTTTTCCTGTTATACTATAGTAAATTAAGTTGTATTCGGGGCTAGGAACGATAAGCGAAGCCTACAAATAGTAGGAGAGCTTTGAGTTAACCGCGTCCGCAAGTTCAAATCAATTTACTATTTTTGCTAAGGAAGCTGCAAAAACTATAGTGAAGCGTGACGATAAAATAAACACATTCTATCAAATGTTCTTTTATATCTTCTATATTATCTTAGAATCTTAGATTATTTATTGATCAATCTTTGCATTATCTATAAGTGTAGAAATTTTTTGAGCATTGTTAAATGAATCATCAAATTTAAAAATTAATTCAGGTGAGTACTTTAATTTTACTTTACTAGTCAGCATTTTACGCAAAACAGGTGTTAATTTAGTTAAAGACTGAATTACTAATTCATGATTTACTTTATAGGAAAATAATGGCACAATATATACAATTGCTACTCGTAAATCTGAATTTACCCTTACCTCTGATACAGTAACTGATACATCTACTAATGCTAAATCTAAGAGCTTACCTTTATTCAAAATTTCTGCCAAAGTACGTTTTATTAATTCAGCCACTTTAAACTGTCTATTACTCGGTAAATTTGATCCATTCATAATATAAAAACATTAAAATTTATCACTACAAAACCCAATTATACTAAAAAGTCTGCTGCTCTTCAATAACTTCAAAAGCTTCTATTATATCTTTTTCTTGAATATCATCATAGTTCTCAAGTACTATCCCACATTCAAATCCTTCTCTAACTTCACGCGCATCTTCCTTAAATCTACGTAATCCTTTAATCTTACCCGTATGTATTACTACATTATCACGTAATAGCCTAATTTTACAGTTTCTTCTTACAATACCATTTGTTACAAAACATCCAGCAATTTTATTAAATTTACCAACGTTAAAGACTTGCCTTATTTCAACTGTGCCAAGGATTTGTTCACGTATAATAGGTGATAACATACCTCCAATAATAGACTTCATTTCATCAATTAAGTCATAAATGACTGAATAATATCTTAATTCAATTCTTTCCTGGTCTGCTAGTAACCTAGCTGGACTATTTGCTCTTACATTAAAACCCAGAATTATAGCATTACTTGCTTTAGCAAGTACTATATCCGATTCTGTAATACCCCCAGCTGCCGAATGTAATATTTTAACTATAATCTCATTATTAGACATTTTTAGTAAATTATTTACTATTGCTTCTACAGACCCTTGTACATCTGCTCTTACAATAACAGATAACTCTTTTGTTTGAGATAATGATTCGTGATTGGAAAATAATTCTTCTAAGCTCAACTTATGTACGCGAGCAGTCCGTATCTCTCTAACACGTTTACTTCTGTAATCACTAATTTCTCTAGCTTGTTTTTCTGTAGGAACAACTGAAAAAAGATCACCTGCCTCTGGCGCTTCATTGAGGCCAATAATTTCAACAGGCATAGAAGGTATAGCATCTTTAACTTGTATACCCTTATCATTATGCATTGCTCTTACCTTACCAAAACTTACACCAGCAACTATAATATCCCCTATTTTTAAAGTACCTTTTTGTACCAATAAAGTTGTTACAACTCCTCTACCCTTGTCTACTTTAGCTTCAATTACAGTCCCAACTGCCATCCTATTAGGATTGGCCTTTAAATCTAAAAAATCTGCTTGCAATAAAATTGCTTCTTCTAATTTATCAATATTCTTTTTTGTCTTAGCTGATACCTCTACAATTATGATATCTCCACCTAATTCTTCTGGTACTAATTCATAATTTAATAATTCATTACGTATATTCTGAGAATTAACACCTGGTAAGTCAATTTTATTAACTGCAACAATAATAGGTAATTTAGCTGCTTTAGCATGATTAATAGCTTCTGCTGTTTGCGCCATAATACCATCATTAGCAGCCACTACCAATACTACTATATCTGTTACTTTTGCCCCTCGTGCACGCATAGCTGTAAACGCTTCATGTCCAGGAGTATCTAAAAAGGTTATGGATTTACCATTCATCAATTCAACCCTATATGCGCCTATATGCTGCGTTATACCTCCTGCTTCCCCAGCTACCACGTCTGTTGAACGTAATGCATCGAGTAAAGTAGTTTTACCATGATCAACATGTCCCATTACAGTAACCACTGGCGGCCGTAATACCATCAGCTCTTCAGGATCCTGCTCACCAAATAGTATATTTTCTACATCTGATTCCGTTACTCTTTTTACTTTATGCCCTAATTCATGAATAATTAATTCAGCCGTATCAGCATCTATAACCTGATTAATAGTTGCCATAACACCAAGCTTCATAAGCTGTTTTAACACTTCTGAAGCCTTTTCAGCCATACGATTCGCTAATTCCTGTATACTAATTACTTCTGGTAATATAACTTCTCTAGCAATTTTTTCTGTTTCTTTGTTTCTAAGGTCAAATCTTTTAGCTTTTTCTCTTGCTCTTTTAATAGATGCAATACTTCTAGATCTTACTGGTTCTTCATCTTCTGGAATATCATTATTAGCTATAGATACTTTACCATATACACGCCTATCTTCAGTCCATTTTCTAGTAACCTCAGATTTAATAACCTTTTTTGTAGATACAGAATGTTTAGAGGCTTTTTTACTAGAATCATAATCATCTTCATCTTCTTCCTCTCGAACTACAGCTTTAGTAATAGAGGGTTTTACAGCATCAGTAGAAGGTTGATCTTGAACTACTTTATTTGGTATATCTATGATAGGAATACCTATTGGATCTTTTACCTCTTCATTGGATAATTCTATAGAATGGTTTTTTGTTTCAGTAACTTCAGGTTCTTTCCCCAATTCCTCGCTAGGATTATCAAGCAAGGAAGGCTTTTCACTAACTTTTAATAAAGATTTAAAAACATATTTCTTATCAGCATGCTCAAGTGCACGTATTCTTGCAGATTTTTCATGATCCGTAAGAGAAGAAATATTATCATCTTCCTGTTGTAGTACATCATTTTTTATAACAGAAGAAGGAACTTCAACTACCCCATCATTACTACGTTCTTTAACACTACGGTTTTTCTTAACTTCAACTGTAACAGTTTTTGAACGGCCATGAGCAATATTCTGTTTTATTTGAGCACCATCACCCTTTGACAATTGTAACTTACCTGCAGTACTAATAGTCAGCTTTGATGTTTTATTCTTATCTTTATTGTGTGTATCTTCCATATTACTCTACAAAAATGCTATAAATTTACCTTATGCCTAGCTTGCATTATTATCTCATCTATTTCCTCTGCACTTAAATCATCTGTTCCAACTATTTCTTTAAATTCTTGACGAGATAAATCCGCTATATCCTGTACATTTTTTATACCCTGTTTAGCTAAAACTAACAATAACTTTATTGGTATATTTAACAACTTCTCTAATTTTATATCAGCGCCTAAACTTTTAACCTCTTCTATTACACTATTATTTTGCTGCTCAAGATAATTTTGAGCTCTATTTTTCAATTCTGTAGCGAGTACAGCATCAAAACCTTCTATATTTTGTAATTCCTCAAGTTCAGTATAAGCAATTTCTTCTATATTATAAAATCCTTCTGCTACAAGTAGCTGCGCTAATACTTCTTCTACATTTAACGCTTTCATAAATAATATTGATGCTGTATTAAATTCTTCAGAACGACGTTTTGATTCTTCATCCTCAGTTAATACATCTATACCCCAGCCCGTTAATTGCGAGGCTAACTTAACATTTTGTCCTCTTCTTCCAATAGCAAGGCTTAGTTGATCACTGGAAACAACTACCTCAATTCGCCTTTTATTTTCATCTATTACAACTTTACTAATTTCTGCTGGCGCAAGCGCATTTACTACAAATGTAGCAGGTTTAGCACTCCATTGTATAATATCAATTTTTTCATTTTGTAATTCGCTAATTACTGCTTGTACCCTCGCCCCTCTTACACCTACACATGATCCAACCGCATCTATAGTAGAGTCCGCAGAATAAACTGCAACCTTGGCACGAGACCCAGGCTCTCTTGCAACAGCCTTAATTTCTATTATATTATCATACACTTCCGGTACTTCTTGCGCAAAAAGTTTAGCAAGGAATTCATTACAAGTACGAGAAAGAATTATTTGAGGGCCTTTATTTTCCCTAGTCACACTTAAAATATATGCCCTTATACGATCTCCCTGACGGAAAGTTTCATGTGGCAACATACTTTCTCGCTTTAAAATAGCCTCAGCTCTTCCTAAATCAATGGTTACGTTCCCATATTCAACTCTTTTTACAACTCCGTTAATAATCTCACCCATTCTATCTTTGAAATCTTGATATTCACGCTCTCTTTCAGCATCTCGTACCTTCTGTACAATGACCTGTTTGGCAGTTTGGGCCGCAACCCTACCCAAATCAATTGGAGGTAATAAATCAAGTATTTCGCCTCCTACTTCCGCAGCACTATCTAATTCTTTAGCATCTTTATATGAAATTTCTTTTGCATAATCTTCTACATCTTTGACTATGGAAAGCTTTCTATATAATTTGATTTCACCTGTCTTACGATCAATTTCTGCTTGTATGTTGTGCTCATGACCATATTTTTTCCTACCAGCCACTTGTATAGACTGCTCCATAGCTTCAAATACTGATTCACGAGATATGCCTTTTTCTCTTGCTACCGCATCAATTATTTGTAATATTTCATTACCACCTATAGATAACACACTCATTGCAATTTTTTCCTCATTTATTACTGCACTATATTTATATTTTGTATCTTTTTTAATAATTTATCATTTAATACCAGCTTTGCTGCTATAATAAATGAAAAATCCACTTCAAACTCCTTATTATTCGATATGATCGTTATAACATTACCTTCTACATCTTTAATATTACCCTTACACTGTTTCATGTCATAAACTTTAGTAGAAAATGATAATTTTATGTCAAATCCTTGATATTTTTTAAAATCATCGATGTTCATTAATGGTCGATCAATACCCGGTGAACTTACCTCTAAATTATAATTCTCTATAATGATATCTTCCACATCAAGCAATGCCGAAAGCATATGACTTGCTTTTTCACAATCACTTACGGTAATCTCTTCATTATCTAAACGTTCTATCATCATTTGTAAAATTTTACTAGATTTTTTATTATTAGGACTAGGGCCTAATAATTTAACCCTAACCAATTTATACCCTAATCTTTTTAAAGATTCTTTAGTTAGTTCTTCAATTTTATATTCAAGTGGTGTTATATTATTAATTGTCATTATTAACTTAATAAAATCCATTAAAAAAGGCGGGAAAACCCACCTCCAAAAAGCATATACGAACTATTATCGGTGGATTATATAGTATAATTGAATGATTGCAAGCTGTTTTTATCTATATATATATAAAATTTTAAGTTAATATTTTTATAACATATATAAGTTGGTAAATCACGTTAAGTATGGATATATTTAAAGAGTTAAAGCTAAACATTAAAGAGATAATATCTCGTTTAGCAAAGAAACAGCATATTACTATAAATAATGAATTATTTAACAATCTAGTAATTAAATTATCACCAAAACAACAACATGGTGAAATATACACCAACGCAACACTTATTCTTGCTAAAATATTGAGTTATCCAATAAATGAAATTGGGCAATTATTAATTAATGAGCTCATACATATGCATTATATTGAGAAAGCTACTATGTCAAGCCCAGGATTTATTAACATAATTATCAAAAAATCTATCTGGGCACAAACACTTGATCATATCATTTCTAAAAAAATCCAGTTCGGAAATGCACATATTAACAAAAACACTATTCTGAAATGTACCACAACCTTTTCTACATATCCTCCATATATATCTCTTAGAGGAGTTGTGTTTATGAATGCTTTAGCTTCAATCTTAATTGAATGCGGATACAAAACTACAAAGCAATATTATATAACTTATACTAAAACATATATCCTAGCACTAATACATGCAGTTAAATACTACATATCCCTATTGGTAATAAATCAACCTATTACAAAAAATACACACAACATATTTTTGATAAAAATAGGGCAACAAATTATTGATGATTCTGGGGGTGATGTTTCCCCTCTTTCGGAGATAGATTTATTTCTTTATATCAAACACTATATTTTAAATAATATCCACAATAACGTTCTAGAACAATTGTACTCTCTAAATATACACTGTCCTATAAAATTATGCGAAATAGCAGAACCTTATACCAAGTCACATTCAGGTGATATACCAAATTTAGATAACATTCTAAAATATGTAAATAAAAAACATCATCATATACCTGATACTATTACTATTACGTGCAAAAATAATACTAATTGCTTACATACCCTATATGTCTCTAATCAAATTGTTTCCAATAACACAGAAAACAACATACATATTCCTCCCGATGATATGATTTTGATATTTCTAAGTCAGAAATATAACATGCCTTTATACATTAATTTTAATCAAATATTTGATAAATCTAGAAACAATGTAATATTTTATATAAAATATACATACAACTTGGTATGTTACATACTACATCATACTAAAAATTCCACTCCTCACTCCCATATCAACCTAAGTAAACTAGATATTTGTTATAGTCACTATTCCAAAGAAGAGATATGCCTAATACACTTACTATCTTTATGGCCACAATTACTAGAAGAAGTATCTATTTCCTATGATGTCCACAGAATAGTGCTTTATTTACAAAAACTCTCTATATATTTTTACAATATCCAATATAAAGATAATAATAAAAATTTGCCTTTTATTTACAATAATGATATCAATTTAACGGTTACTAAATTAGCCTTAATTAGAGCACTAAAAGTAATTATCGAGTCAGGCCTAAGTATAATAGGAATAAATGTAGTAGCAACCATATAAAAACTGTTAATTTTTAAAACATAAAATCAAATTGGGGAAATTATGCAACATCTAGATTCTGATAGTGAAAAAACATTAGATGAAAATTTAGATTTGGAAAATGTAGAAGAAAAAACTTCTTTATGGCGAATGTATTCTTCCACTTTATTACGCTTATTAGTAATTGCATTAATATTTGCTGCGTTAGCCTGGTATATGCTTGATAATATTTATAGCGGTAATGATAATGCTGACATACCTGTTATAAAGTCTGATTTTTCTCCTATAAAAATTAAGCCTGAGGATCCCGGAGGAATGGTGGTACCCAATATGGACAAAGATGTATATAACAATCTAGTCGAAGGTAATAATGAAAAAGCGCCAGAGCATGTTTTACCTATGCCAGAAGAACCTTTGAATCGTGATAACATTCTAGACAAGAAAGACCCTATGGCTCCAGAAGAAGTAAAATCTGAAGATAGTAAATCAACAGAAGAACCTATAAATCAAGATGGAGTTATTAAAGAAAATACTCCTAATATAACAAATAATACTTCCTCAGAAACAACTAATAGCAACTCTTCTCATACTTCTAATACCTCTAGTACTGCTACCACTAATACTGAAAATCCACTTCCACAGGAAAAGATAAGTAACCAAGACTTACAACAACCTCAAGAAAATAAGCATGTTGAAACTGATCACAGAAATATAGAATCAGCACAAACTACTGATATATCTCATAACGATGTATCTAATAATGTAGCTGAGCCTGATATCAAACCAATACCTGCCAATCAAAAAAATAACTTAATTCACAAAAATACACGTAAGATTGTAAATAATACTGGTTACAAAATTCAACTTGCTGCTTTTAGATCACAAAAAGAAGTAGAAATTGAGTGGAAAAAAATTAAAACACGTTATGAAAATATTCTAGGCAAAAATACCCATTCTGTAGAAAAAAAGGATTTAGGTGCAAAAGGAGTTTTTTATAGGTTGCAAGTTGGTCCATTAAGCAGTGAAGCAGAAGCACGTATGTTATGTCAAAAATTAAGTTCTTACAAACAAAATTGTTTTGTAGTTAAAAAATAGCTGATATTGTGATACCCGCACGTGCGGGTATTCTTTTTCTAATATTTTAAATAGCAGTTAGGATTGGTATTAGATATCGTTTCTCATCTAGGTTAAAGATTTTTGCTAATATTACCTAAAATATCTCTATAGATACTTTTCTAAATTCTTGTCACTTATATATCTTGATAGAAAGATTTTTTTAATTTTTAAAAAATTTTTTTCTTTTTAACTATAATTAGCGTTGAAAGTTAAGGAAATATTATTTATAAATAAAGTCCCTTATAAAAAATCAACATATATATATCAAAAATATTAACTTAATAACGCTTTATTAACATATTCAAAATATACTCTATAATGTAGTGTAGTAAATTAAGTTATATTTGGGACTAGGAGAGATAAACGAAGCCTACAAATTAATAGCTTTAAACAAGGTATATTCTATGAGACAGTTAACCGCTGTACAATATTATTTAAGAGCTAGAAATTTACATAAAATTGGTCAATATCAAGCAGCTCTTTATGACTATAATAAAGCAATTTCCTTAGAGCCTGAAAATCCAAAATATTACTCAAATAGAGCACATACTTATTCTAAATTATCACAATATAGCGAAGCAATTCAAGATTACAACCTTGCTATAAAATTAGACACTGATAATATCGAATACTATTATTACAGAGGACAGGCATATTATATACTAGCACAATATCAAGCTGCTTTAGAAGATATCAGCATAGTCATAGAAACATATCCAAGCAATAAATCTTATTTTATCAGAGGGAATTCATATTTATACTTGGGTAAACACCAAGAAGCTTTAAAGGATTACGATCAAGCTATAAAGCTTTTGCCATATGATGCAGAATGTTATGAGCACAGAGGATTTATTTATAGGCTTTTTAATCAGCACCAAGAAGCAATAAATAATTATACTAAAGCAATAGAGCTTGAACCTAGAGCTGCCAATTACTATGCAATAAGAGGTAGTATTTATAATGAGATGCAACAATATCAAGAAGCTTTAAGAGATTACAATAAAGCCATAAAGTTAGATCCACATGAAATATCATACTATAAAAGCAGAGGACAAATTTATTATATTTTGCAAAAGCATCAAGCAGCTATTGATGATTTTACTACGTTTTTAAATATGATTCCCGCAGCAAAAATATATAATTTTTAGAAGCCAAGAAGAGCTTCATTACTAAGAATCATAGCTCTAAAAGCTCCTATTCTGCACAAATATATTACCTCGATCAAGGAAAGAACTCAAATAAACCTAAAGATAATATTTTTTTGATGTCTTTATGTTATAAATATAGAGGGCAAAACTATTATCTATTAACTGAATATCAAAAGGCTATAGATGATTATACTAAATCAATCGAATTAAGCCCGGACTATGCATCATATTATTATCATAGAGGAGAAGCGCATTTGAAATTAGGTAAATACGAAGAAGCTATTATCGATTGTACTAAAGCAATCGCATTAGAAAAAAATAACTTCAAAAATATTATAAGCTATAAAATCAGAAGCCACGCCTATTACGCCCTAAAACAATACCAAGCGGCTATCTCTGATTATGCTGAAGTAATAAATTTTTCTAATAGCATTATAACGTGGACCAAAGAATTGCCAAAGCACTATAAAAAGAAAGGTGGTATATATAATAAGTTAGAACAATATATAGAGACTTTGAATGACATGAAAAAAGCGTAATATTTAAAACCTTCTACATTATTATGAAAAACTTTATGGCTTTCTTTTACACCAACGTGTAAACAAACATCTAATGCCTTTTTGGATATATCCACTCCGAGTATAGACATTTCTTGCATAATGCCCTTTCAAATACTATTATTTACTCACTTTTAAATTAAGATTCACCTTGTTAATTCAGAGATTACCTTAAGATATCCTATGATACTGTTCTATCTTTTAACTTAAAATAATATATATCTAGGCTTAATAATGTGTTAAATTAAAACGATAAAATTTTATCGTTAGAATTTTTACTACTACATACCTAACTACAAAATCGTTAATGATTTTACAATTCTGTATAAAATTTCTTTACTATAAGTGCCTCCAAAATTATGATTATCTATTAAGTTTTTTACTAATTGCTGGAGAAATAATTATGTTAGACATAAATAATGACGTTATATATAAAGATCTTGTAATTCAGTTAAATAAAAATTTACTTGCATCACTCGAGCAAGAAGCTGAACATCAAGAATTTGATCTTTTTGATGCCTACTATGCCGCTCTCAATGATATGGCTGCAGACCTTTTACAAGCAAAGGAAAAAGGTATTGATTTAAAGGTTGATTACGGTGAAGGAGCTTTAATTGATTTATATTTTAAGAGCTTATTTTCAGCTAGTGAAAAAGAATTTTATAAGAATGATCTTTTAAATATACACGAAAAAGATCTTATAAACTACCAAACTTTAGAAAGAGAATATATAGAATACCTCGCGGAAGAAATTAGAAAATATACTAATATAAATGGGCAAAAAACTTTCCCAAGTAGCGTTTCTTTACTTAAAGGATTACAGTTTTTTGAACAAGAAGTTGCCCTAAAGACCGATCTTCATTTTTATAACATACGGCTATTTTCTCTAGAATTACATTTTCTTGCAGAAAAGTCATTTTATTCTACTGCCAAAAGAACTAAAATATCAGCCAATGCTGAAGATAATATTAAAAATAATGATCTAATAAAAAAATGGGACTTAAAACCCGCAACTCAAATATCGGTCGATGCCCAAGGTAATATTCAGTATAACGATTTAAGAGAAAAAGTGGATTTAAAGTCATCAACATCTTCATCAGTCTTTATAGAAGAGATAATAGCAAGCCGAACTAATGAAAGCAGTAAAACCACACAAGTAATAAAACAAAAAGAAGCTCAAGCACGCTGCTCTCCTTGCAGTGTTTTATAATAATAGGATAGTAGTAAAAATGATAAACATAAGTTTTAATATCTTGGAGTCGTAACCACATATATAGTAAAAGAAGTTGAATATTGATTACTTCATTCAGATAGAGCAAAGAATTAACTAAGTACGCAAATTCAAACACTTTTACTATAATGGAAATGACTAACCGCCCCTATCATTCCTTTACACTATCTTACGTTTGAATAATAACAAAAACAGTATCTATAATAAAATTTAAAAAATTCTATTATTTTGGGGTAAAATATGTTAATATATACTAAGTGTTAAGTATACTTAATAATATCAAAAGAGTTTAAGACGGATATTTTTTAAATTAACCAATAAAGTTTATTATTCAATTTGCAAAAACTCATAAAAGATATATAATAAATTAATAATTGGTTAATAAAATACTATTATATTTTAATAATGTGAAATGTATTTGTAAAAGGAAAGATTAGTTATGGATAATAATAACCCTGATACCCATAATGACAAAAACGAAAAATTAACATCTGCCACAGACGAAAAAATCAAACCTGATGAATCAAAAAAGCTTGAAGAACAAAAAATTCAGCAAGAAGATCTAAAAAAGTCTGCTGAGAAAAAGCAGAAAAAAGAAGATAAATCAAAAAATCCTGAGCAACAAAAACTAGATCAATTAAAAGAACAAAAAGCTGCAAAAGAAAAAGAAGCAGAATTAGAGAAAGATAAAAAACTTGAAGATATTAAGAATTTAATATCAGATGCACGCAGAGCAATGGCCAATGGTAATTTCGATTCAGCATATAGTTTGCTTAACTCAGCGCAAGATCTTATTGCTTCCACCCCTATGCTCAAAGGTACTTCCGTCGAAAATAGCATTCAAACTATCAAAAGCGAAATGGTTGAAATGAGATCTGGATATGGCCAAAGAGAACAGACTGAAAAATTTGCTGAACAAGCCGCTAAAGAACAAGAAGAGGCAGCTAAATTATTACAAAATAGAATTGATTTAACTTGTGAAGTCATTGAAAAAGCTGATAAACATCTTTATAAAAATGAAGAGCATAAGTTACAAATTAATAAGATTAGAGAAAAGCATAAGCGTGGTGAAAAACTTGAAGCACACGAAGAAAAAGAATATCATGAAGTGCTTCATAAAAAATTCGAAGAAAACCCGGAGTTACATAAGGCTGCCCATGAACACGCTAAACAAACAGTTAAACAATTAGAAGAACATAAATCTCAATATGGCTTGAATGAAGATCAAACGTATAAATTAACTAATCTTAAAGCAGAGATTGACACCCATATATTTGATGAAATGGCATATAATGAGATAAAAAGCAAGAACAAAACTGTAAATAAAGAACAATCTCCAGATAAAATTAACGATAAAACTGACACTACAAAACTAAGTGAAGATAAATCTGTTAAGAACTTTATAGAAAGCTTGAGTAGTGGATACGAAAAAAATAGTGAAGGCCAATCTATAGGTAACTTGTCACCACCTAATTTACCAAATAATAAACCATCACCATCAATTGAAAAATCATAATAAGCGTTAAAAAATTTATAAAATTTGTATAAAATATATTTACTATTTATAATAGTCACGTTATGATCGGCCCTTAGATTTTTTACTAATTAAATTAGCGAGGTAATTATGCTAAATGCGCCTAACAAAGTTCTCTATGATAATCTTGTAGAATTACTAAATCAAAGCATAGCTCCGCAAATTAAAGCATTTGCAGAAAAAAATAACCAATCTTTTATTGATCTATATGCAAAGACAATAGATTCCTGGTCTGAAAAAGTTTTGAATGCAAAACAAAAAGGAATTGATTTAAAAACTAATTATGGCAAAGGTGCGTTAATTGACTTATATTTTTTTAAAGTATTAGTTGGTAGCACACCAGAACATCATTCACTTTATGAAGAAAAAATAAGTGCATTAGGTAGTGCGCAGTATAAAATACTCAAATCAGAGTATATAGAATACTTAGCAACCCATCCATCTAAAAGCCATTCTTATAGCAATGGAATAGCTCTTTTTCAAAAAGAAGTTCAAGATTATAAGAGTAAAGCTCATAACACACCTTCAAATCTTACATCATCTTCTGATATTGCACAAAGCACCTGGAACGTTAACGCCCCAAGTACTAGTAAAGCTTCACAAGTGACGCAAAGCAGAAGATCTCAAGAAGACAGCCTTACATATTCTTCTTCACATCAGAGCAAACATCCACCAAAAAGCAGCCATACTGATCGCGCTAAACAAGGTAAATCCAAAGGTAAAAGTTGTTCCATTATGTAACAACTTTTCATTTTTTACTTACGCCTTAAGAACAAACTTAAGGCGTAACCCCTTTATACATGTGATCAATTTAACGCTTTAGAAAATCTACTAAAATTTCCTTAGCTATAACCTTAGCTCTCTTTCCTGCAACTTCATCCATTTGTTTGCGATCATAAATATTTAACGCAATGACATAAGTTTGCTTATCTTTCTCTACCCAACCAATAAACCATCCATATTGCATATTACTTATTTTATCCCGACCGCTACCAGTTTTACCATAAAGCTTCCAGCCATTTTCTAATTCTTCTATGAACATAATTTCTTTAGTACTTTGCATCGCTTGCTTTGATACTGGAAGCTTTCCATTTATTAGCTTTTTTAAAAATTCTACTTGCTCATATGCAGAAATCTTAAGAGATGAACTTAACCAGCTTTCGGTTAAACCATCGTTTTTACCATCATTTCCACTCACATCCTCATTTCCGTAAGCAAACTTCTCTACATAATCTTGAAACTTTTTTGCCCCTAATTTTTTAGTCAGTAACTGTGAGTACCATACCACAGAATTTGCCATCCAACTTCTAGGATTATGGTCTTTTCTCCATATATCTAGCCTTGCATTATATTCTGGATTAAATTTCCACTCTGGATGATCAGCATCTTTTAAAATCCCACTATCATACCCCATTAAGCTTAATGGCACTTTAAAGGTTGAACAAGGCGAAATGCGTTTTGTACATTCGGTGCTATTAAAATTCTCTACAATCTTATTTTGATTTAAATCATAAATCACTACGCAAGGATCCATATCCATAAAAATTTGATTATAATCCACCACAGCGTGAGCTATATTCACAAAAGCTAAACACCCTAATATAAAAACAATTTTAAACATATTCATATTATATCCTATAAATTAATTACTACTTTTTCATTTTCTACAGAAATCTTACCTTCAGAATATAAACGCACTACTTGCTTATAACATTTATGCTCCTCTATTAAAATCCGCTTAGTTAAACTATTAATATCATCATTTTGCAATACTTCAACCGGAGATTGCATAATTATAGGTCCAACATCCATTTGACCCCGTACAAAATGCACCGTACATCCCGTAATCTTTACTCCTGCTTCTAAAGCCTGGGCTTGAGCATTCAATCCCTTAAATGAGGGTAATAAAGAAGGATGTATATTAATTAATTTATTATACCATTTATCAACAAAGCTACTGCTTAATATACGCATAAATCCAGCTAAACATACTAATTGCACTTTATGCTCAATTAATAGCTTATCTACTTCATCATCAAAATCTTCTCTGGATGCATAATCATGATTATTAACATATATAATATTCGGAATATTCGCTGTTTTTGCCCGTTCTATGCCATAAGCATCCTGCTTATTTGATATCACACTTACTATTTCAGCTGGAAAATCAGGCTTATTACATGCATCAATTAAACTCTGCAAGTTGGTCCCATTACCAGAAATTAATACTGCTATACGTAATTTACTCATGGTTAGTTTATTATAACTAGTGGATCATTTATATCATCCTTGGTAGAAATTTTACCAATTTCATATATTTGATAGCCATCTTCACTAATCAATGATAAAGTATCTCTTACATCTTCTGTACTCACTATCATTATCATCCCTATTCCACAATTAAACGTCCTAAATAATTCATAATCATCTATATTAGCTAATTTTTGTATCCATTTAAACAATTCTGGGATATTTAAAGCTTTCTTATCAATGAGAGCTTTTAAATTTTTGTTCATTACCCGGGGTAAATTTTCTATAATACCTCCTCCTGTAATATGGGCTAGAGCTTTTATATATCCTTTATTTATAGCCTTCATGCATGTTTTTGTATAAATTACTGTCGGTTCAAGCAATATTTCCGCTAAAGTAATATTACTAAATGAAGGCTTATCTGAATATTTAATATTATGTTGCGCCATAATTTTCCGTATTAAAGAAAAGCCATTTGAATGAACACCACTCGCTGCAATCCCTAATATTATATCGCCTTCATTAATTTTATCTTTTTTAGGTAATAACTGATCACGCTCTACCACCCCTACTGCAAAACCTGCTAAATCATAGTCCTCACCATTATACATCCCTGGCATCTCTGCAGTCTCCCCACCAAGCAATGCGCAGTTCGCTAATTTACAACCATCTACAATTCCCTTTACCACTTGTTCTGCAACACTTACATCAAGCTTACCAGTGGCAAAATAATCGAGAAAAAACAATGGTTCTGCACCTTGTACTATTAAATCATTAACACACATTGCTACTAAATCAATACCTATCTTATCATGAATTCCAGTTTCAATAGCAATTTTTAGTTTAGTACCTACTCCATCAGTAGTTGAGACCAATATAGGATCTTGGTATGATAATTGTTTTAAATCAAATAACCCACCAAAACCTCCTATTTCAGAGTATACCCCTGCTCTTTTAGTAGATTTTGCCATAACTTTGATTATGTTTACAAGATCATTTCCTTTAGTAATACTTACCCCCGCTTGCTCATAAGTTATACGACTAGATTTTTCCATACTTGTCATCCTTTCTAACTTCAGATATAATTCTGTTTTATATAAATACATTTTTCATTATAAAAATGCGAATATTTTTTTTTATTATTATACTAATTGTTCATATAACCTCTCATATCACTGTATACGCAAATGAGAAAACTTTAATTATACCCATCTTTATTAGGGATAAACAATATATACTCTGGGAACCAAATAATCACTGGAAATCTGCTCTAAGTAAGTATCTATCCTCAGAATATAAACAGAATCTTATTATTCCTATAGGTGATTTAGATGATATTTCTCTTGTTAATTATGACATAATTAACAACCCAAGTCTTTCTAATTTACAAAATATATTAGAGAAATATAATGCACAGACAATATTAATCGCTTCTTCTCATTATTTTATTGATATTAAAACAAATTTACCAGCTTTAGAATTAACTCTTAAATATTTAAGCCCTTCAGAAGAAGAGAGCAAAGTAATATTAATCAATGATTATCGCAATAATTCTTTACAATTTTTATTAAAGCAAGCAGTAACAGAAGTGATAAATAATATTAATACTACCGCTGATAATATAGAAATAGACCAAAATCGTAAAACAACTAATATAATATTCAATCTATCCATACGAAATATAGAGAATTGGATAGAAATCAGGAAAAAACTTAACCGTATTAAGAAAATCCACAGCCTAATAGTCAAGGAAATCTCTACACAGAATGCAATTATTAGTATAGACTATATTGGTGAAACAGAAGAATTATTTACAGAATTAAAATCTTATGGTTTTATGCTAGATAAACAACACAATATTATTACAATATCGTTATGACATATAAGCCATCTATAATTTATCAATATATATTTTGGGTCCTATTCTCTGCGCTTGTAGTGATATTCCTTTACGCAACTAAAAATACTCTATTTCCATTTATTATAGCAATGGTTTTTGCATACTTGCTTGATCCATTAGTAGCAAAATTGGAATCGAAATCATTATCACGTAGTAGCTCATCTGGTATAATAGTTGCAATGTTTTTCATAATTATTATTGTTGTAGGCATAATAATTATGCCTTTAATTTATGATCAGTTCATAAGCTTTATACATAAAATTCCTGAATATCATATTTCTATGCAAAAAAAAGTTATACCGCTATATTCAGAACTAATGGAAAAAATTGATCCAAACCTTGTAGAAAAAATAGATGGACTTGCACAAAATTTTTCTGAAAAATTATTTCAATATTTAACTCGTTTTCTAAATAGTATTTGGCAATCTGGTTTAGCTTTAATAAATTTTCTCTTTTTAATTTTTATTACCCCAATTATAACTTTTTATTTGCTTAGAGATTGGCCTAAAATGTTATATACTATTGAACAACTATTACCTAATAGCACTAAAGGTATAATAAAAGAGCAAACCCAAGAAATAGATTTTATTTTATCTGGATATATCCGTGGACAAATGAATGTATGTTTAATGATGGCTGTGTTTTACTCCACATCCTTATCATTTCTTGGCCTCGATTTTGGACTGGTTATAGGGGCAGCAAGTGGCTTATTAACTTTGATACCTTTTATTGGACCTATTATAGGTTTTATAGCTTCCTTATCTCTTGCTTTATTCCAATCTATGGATAGTACACATATATTAATTCTATGCATTATTTTTATCATAGGACCAGCACTGGAAGGTAATTTTATAACGCCAAAATTAGTCGGAGAAAGAGTAAAGCTACATCCAGCATGGATTATATTTGCAGTATTGGTGAGCACTAATCTGGCTGGATTTACTGGAATGTTAGTTGCTGTTCCAACCGCCGCTATTATTGGGGTATTAACACGTTTTTTCATTCAACAATATTTATCTAGTAATTTTTCGAAATGAATAAACAAATCTACTTTGAGCTCAAACCTAATCAAGAATATACCGATACAGATTTCATAATATCTTCAGCTAATGAAGAAGCTGTAAACAAATTAACTAGCTGGCCTAATAAAACCGATATTAATCAAATTCATGGCATTATACTATATGGCCCAGAACACTCTGGAAAAACACATTTATGTCACATATGGCAAAATAAAACTAGGGCCATTTTTATTAACTCTTTATATAATTTACACCAAATAATTCAATCTAATTGCTATATTGTTGAAGATATAGACGAATTAATACCACAGCATGAAGAAAATTTTCTACACTTATTAAACACTTTAATAGAACATAAGTATTATTTTATTTTTACTAGTAAATTTCCTCCTTCTTCAATAATGATAAATTTACCTGACCTTGCCTCCCGTATTCGTGCTATGCATAACATTGAAATAAAACACCCAGATGAACCTCTTTTAAAAGCCCTAATGATAAAATATTTTTCAGAACGGCAATTAAAAATTGATTTAAATGTTATAGATTATTTATTAGTACGTATTGAACGTTCATGTGGTGCAGTACGTAATATAGTTGAACTTATTGACAAGCATTCTTTAGCTGAAAAACGCAACGTAACTATCAAATTTGCACATTATATATTAAATAATATGATATAATTTTTATAATTTATAATTTTATACGTTGATATTTATCAAATATTCTAGTAAGTTACCCTGCTTATTAGATATTATAAAATAAGGCGTAAACTTATGAACATTATTCAGCGTTTTGAACAGCAGCAAATTAGTGAAAACTCTCGTTCTCTGTCTGATTTTCGCCCTGGTGATACCTTAAAGGTTAATGTAAAAATTCGTGAAGGAGCCGTAGAGCGTATACAAGCGTTTGAAGGCGTATGCATTGCTTCCAAAAACAGAGGCATCAGCTCTTCTTTTACAGTGCGCAAAATTAGTTATGGCGAAGGAGTAGAACGTACATTTCCTCTACATGCTCCTTGCATTGATAGTATAGTCGTGATAAGGAAAGGCATCGTAAGAAGAGCCAAATTATATTACATGAGAGCCCTTAAAGGTAAAGCTGCTAGAATCAAAGAAAAACTTTATTAGTTAAAATTCTCCATTTTTAATAAAATGGAGAATTTTGTTTTGGTTAATTATATTTTCTTTAGAATATTTGAGATTATATTATATACTTAAATAAAATGGTTATAATACACAAAAAATTGTAAGATAGACTATAAAAGTATAATATCTTTTTTACTTTTCTATATAAAGTCATAGACTCTTGTTGCATATATAGTAAAAGCATTTGAATTTGCGTACTCAGTTAGCTTTTCTCTCTCATACTAATTGTAGGCTCTCTCTATCTGAGCCTAGTAATCAATATTCCATTAAATCAGGATCAAATTCTTGCTTATGTTTAAGCATGCTAAAGAAGGGATAATTAAAGTACTTGATCAACGCACAAGGGTGAGGAGCCGAAACCTACTTTTTGCTAATGAGCATTGATCTACGTTGTTTGATTGCCAAGTACTTTTACTATAGTAAATTGATTTGAATCCGGAACGTGGTTAACTCAAAGCTCTCCTACTATCTAGGCTTCACTCTTTTGACGTCCCAAATACAATTTAATTTACTATATTAAGCATGGGCTGCCCCAAAATTAAGTTGTTGAAATCTGATTAATAGCATTTATTCAAGAAGATTAAGATATATATCAAATAATTAAATTTACTACTAATCAAGAAATATACCTATAAAAAATATTTTTATAATCTGATTAGCTTATATTTTTTAATAATTCCCCTTTACATATTCATAAAGGGGAAATATATTTTTTTAACAGCTATAATCTTCTACTTTTTATGAGTAGAAGACTTTTTATTGCTTTTTGATCCTCCTTTAGAACCAAGTATAGCAGCAGCCTTTTTCTTTTCTTCGGGAGAAGAACTTTTACTGCGTAAAATACGTGCGTAATTTGAAAATTCTGGATCAATCTTTTCTTTTATAGCTGTCATCTATTCCTCCTAGATTAAGTGAATTAAAAAAGCTCCAAATTTAAATGGTATAAAACTTTAGCTTCAGTTATTAGGCTATAAATAAGGATCTAAAATATCTGTATGAAAATATCTTAATAGTATAAAAAATCTATAAAATCTATGTTTATAAAACAAGTTTTACCTAGTGATAATTAATAAAATAATATAAAATTATAACATATAATTTCTTTATTAATAAATATGTTATTTTAGGTAAATAAATTTATTATAATATGGTAATATAGATTTGTTATTTTCTGGTATTGAAATCTATTATATTCTAGATTTTGTCCACCTCATTTATTAAATATACTGTTTTCAAATACTTCTGAGTGAAAATTATAGTTTAATTTGCAGCTAACAAAATCAAAACGTATTTATAGTAAATTAAGTTGTATTTGGGATTAGGAGTGATAAGCAAAGCCTACAAATTAGTAGAAGAGCTTTGAGCTAACTACGTACGCAGGTTCAAGTCAATTTACTATATTCTAATTTTAAATGCACACCACTTAACATACTAGCAAAAAATTGTAAGCAAAGCATAAATCAACATATATAACATAGTAACCAAACTAACTCACCATAGATATATTACGTATTTTATAAATTGTTTACTATATCGAATTAATTACCTGATTACGGGAGTTATTTTATCATAAATTAATACAAATCTTTTTAAGTAACTTTGTCTAAAAAAGGCCATAGTTACTGAATTTCTGAAGAAATTTTCTTCTGCTTTGCATATTCCTCTGTTAACACAGTTGCTTTCTCAGGGGTCATTTGCGCTAATATCGGAGCTGCTTTTGCTTCTTTCATTCTATCTATCACTTCTAACAAAATTGGCATTTCTAAATCTTCTAGAATTTTTGCAGCATCTTTAGGCTTCATATTTTCATAAATTTTTACTAAGCTGCTAATTTTAGTATCTTCTTTTTTATTATACAATGCTAACAATTGCTCAATTTCACTTTTTAATTTTTTTAATTCTTCTATTTTATTATTAACTTTAAGCTCGGCTGCAGTAAGTACTGCTTCTTTAGTGGACATACTTTGACTCCACTCCTCAAGTTGTTTCCTACGCTTTCCTAAATTCTGTAATAACTCTATTTCTGCATTAGTAAAATTTATAGTATTATTTGGGTGTATTACATCTTCTTTGGGAGCAACAACACTATTTTCATTACCTTTTTCCTTAGCTTCTTCTGGATTATTAATGGCAGCGGTATCATTTTGTGCTGTAGCTATATTCATCATAGAAACATTTTTAAATACACTAAACCATGAAAAATCTAATAAATCATTCTCATTGGTAGCTATATTAAATACTTTTGTACTTAACATAACAATTAATGATAATATAATAATAGGAAAAAAACGTATTTTCATATATAATTAAACTTCTGCTTTTTCTTTCTTGTAATAATATTTTACATTAGATATACGAGATAATAAAGACTCAATAGTAGCTTTTCTAGTTTGCTCCTGTACCACAATTTCTTCACCTTTTTTATTAATGTTAGGTTCTACAATAGTTCTGCTACGGAGTGTATTAGAAGCTAATAAACTGTTTTTTTCCATATCACGAGCTAAGGTAATCATACCTTCTAGTTTATCTGCAAGTATCCCAGCTCTATCTATCATAAAAGATAAATCATCTGACAATACTTTTCCAGTATCCACTTTACTAGATAAATTTATACTAAGCTCTTTTAATACCTCTATATTAGTCTCTGCTCTAATTACAGTATAATCAAGGCTTTTAATCAACTCTGCTAATTCAACTTTTGTAGCATTAAATTCTTTGATTTTTTTATTTAAGCGTAAGGAATATATTATACTGATAAATAACATTAGTACTATAAAAATATCTAACAACATTATTCTTGATCCTCATTAATTTTTTTATTTAAATTACTATTAATATTGACAGCAACTTTATTATTGATTTTACCTATTTTCCCTGAAAGCATTTGCACCCCAGAACATTGTAATATTATATCATCTTCAGGAACGTCATCCATAATTATAGTATTGCCAACTTTTAGTTGCATGATCTCCTTTAATAATGCAGATTTAGGTTTGAGTACCGCATCTAAAGAAATTAAAATATTATGCACCTCTGTATATAAATGCTCTTCCCACTCGAGATCCTTACCAAATTTTTCTCCTAAAAATACCTGCAACAACAGCTCCTTAATTGGTTCAAAAGTAGCATACGGAAATAATATTTCTACTTTTCCACCTCTCTCTTCCATTTCTATACGTAATTGCAACAAAATAGCAGAATCATTAGGTCTAGCTATAGTTGTAAATCTCGGATTGGTTTCTATACGATCAAATTGAAAATTTGATGGTGTAATAGGATGAAATGATGAACTTAAATCTACCAATACTAAATCAGACAGCTGCCTTACAATTGCCTGCTCTATAGTAGTATACGATCTGCCTTCCACATAGTTTGGTGTAATACTTTTTCTACCACCAAGTAATATTTCTACTAGAGAATATATCATATTAGAATCAGCCGTTAATAAACCAAAATTTTCCCATTCCACTGCTTTAAACACAGTAATAAGCGCAGGTACTGGTACAGAATTAATATAATTACCAAAACGTAATGAGGATATAGAACTAATATCTACATCTACTGTCTCTGCAGTAAAATTTCTTAAAGTCGTTGATAAAAGACGCACAAACCTATCAAACACTATTTCAAGCATTGGAAAACGCTCATAGGATTGTAAAGCCTTATCCAACATAGCCCGAATACCTTTATTTTCAGCACTATCTTTTTGATTTATAGTTAAACCAAATAAATCATCAATCTCTT
>NZ_CP009217.1_4
[truncated: 1,617,878 more chars]
