# Supplementary material for: SprayNPray: user-friendly taxonomic profiling of genome and metagenome contigs
Source: BMC Genomics. 2022 Mar 12;23:202. doi: 10.1186/s12864-022-08382-2 (PMC8917688; doi:10.1186/s12864-022-08382-2)
Supplement: Supplementary file 16 — Additional file 16: Supplemental File 14. FASTA file generated by SprayNPray, representing a subset of contigs from the simulated metagenome that match Geobacter metallireducens. [file 12864_2022_8382_MOESM16_ESM.fa]

>NC_007517.1_1
TGTCTCTTTAGCTGATATTGCAAAGAGAGTATCTTTAATCACAGCAACCATTGTCTGTCAAGTACAAATTTACCTCCCTACGGTACATTTGGCCTTGCAAACGCCCCTCTCCTCTGCTAGTCTCCTCTATCCTGAGGCTACATCCAGCCTGTCCAGAATAGTAGCTTTTCCACTTCCAATACCTCAATTTATCAACAAAAATCCAGTTATTCACACCTGTTGACAACCATGTGTATAACTGGTCCCCGAGACTACCCTCTATGGAAGATGTTTGGCTCCAGGCACAATCCAATCTGGCCAAAGTGCTCACGCACCAGACCTTCACCACCTGGATAGAGCCGATCAGGTTCGCCGGAGCCCATAAGAATACTCTCCTCCTGGAGGCCCCCAACCAGTTCATCAGGGACCGGGTCAGAGAGAGCTATCTTCCCATGATCCTCGAATCGGTCCGCTCCCTCACCGACTCCCACTTCCAGGTTGAACTCCAGGTGGCGGCCCGGCAACAGGAAAAGACCGCGAAAAGCCCACGCAAAAGCCATACAGAGGATGAGCTCGGGCCCGTTGAGTCGGAAAAATGCGCGCCTGCCGAATTTTCCACCAATCTGAACGCCAAGTATACCTTCGACACCTTTGTCTGCGGCGGGAGCAACCAGTTCGCCCATGCAGCGGCCCTGTCGGTGGCCAACAACCCGGCCGGCAAGTACAATCCACTTTTCATCTACGGCGGCGTGGGTCTGGGGAAAACCCATCTCCTGACGGCCATCGGCAACCAGGTTCTGACCAAGAACCGCAAGGCCCGGGTCTGTTTCTACACCTCCGAGAAATTCATGAACGAGCTCATCAATTGCCTCCGTTACCAGAAGATGGAGCAGTTCAGGAACAAGTTCCGCAAGATGGACCTCCTCCTCATCGACGACATCCAGTTCATCGCCGGCAAGGAACGGACCCAGGAAGAGTTTTTCCACACTTTCAACGCCCTCTACGAGTCACACAAGCAGATCGTGGTCACCTCGGACAAGTTTCCCAAGGACATCCCCGGCCTGGAGGAACGGCTCCGCTCCCGCTTCGAGTGGGGACTCATCGCCGACATCCAGCCCCCGGACACCGAGACCAAGGTGGCCATCCTCAGCAAGAAGGCCGATTCCGACGGCATCCGCCTTCCGGACGACGTGGCGCTCTTTCTTGCCTCCAGCGCCAGCACCAACGTGCGGGAGCTGGAAGGGATGCTGATCCGCCTCGGCGCCGTGGCGAGCCTCACGGGAAAGAACATCACCCTTGACATGGCCCGGGAGGTTCTGAAAGACATCATCGTCGACAAGACCAAAGAGGTCACCGTGGAGATGATCCAGAAGTATGTGGCCGACCACTTCAACATCAAGGTGGCGGAGCTTAAGTCGGACAAGCGCCTCAAAGCGCTGGTGGTGCCACGCCAGATCGCCATTTACCTCTGCCGCGACCTGACCAAGGCCTCGTACCCGGATATCGGGGAGAAATTCGGAGGGAAGGACCACTCGACCATCATCCACTCGGTGAAGAAGGTGGACAAGCTCCTCTCCCAGGATTTCGAGCTGAAAAGCACCATTGAGACCCTGCGCAAGGGGCTGTTGAACTAAAGGGGACAACCCTGTGAATGGAGGGACCCTTTGTGGACAACCTTCCTATCCTTGACCGTCCGCTCCGGGATAACCCGGCAGCCGTCAACAGGGAAGTACTGATAAAAATTGTGTTACTATCGTGAGTTACCGGGTTATCCCCGGATCCACAGCCCCTATTGCTTCTACTAAGCTTTAAAAAAGCATAAACATACTAATCTGCATCTGTTGACAAGGAGGAGCGATGGAATTCAAGATCGACAAGGAAACCTTCTCCCGGGCTCTCCAGAAGATCCAGGGAATCGTCGAAAAGAGGAACACCATGCCGATCCTCTCCAACGTCCTTATCGAGGCCCATGCCGATCGGATCGAGCTGACGGCCACGGACCTGGAAGTGGGAATGAAGAGTTCCTACGAGACGACTGTGACCCGGGAGGGACGAATCACCGTTTCGGCCAAGAAGCTCTACGAGATCGTCAAGGAACTCCCCGAGGAAGCCATCTCTTTCGCCACCAAGGAGAACGACTGGGTGGAAATCCGCTGTGGCAAGGCCCATTTCAGCATCGTCGGCCTTTCCCCCGAGGAGTTTCCCTATTTCCCCAAGGTGAACGAAGAGAGCCTGATCCGGATCGAGGGGGCGCTCCTGGCCGACATGATCGAGAAGACCGCCTACGCCATCTGCTTCGACGAGACCAAGTACAACCTGAACGGCACCTTCGTGAAGGCCACCGTTGAAGATGATAAACCGATTCTCCGGATGGTGGCCACCGACGGCCACCGCCTCTCCATCGCCGAGAAGGAATTCCACGGGGCCGTGGGGCCCGAGATGGCCAAGGGGGTCATCTTCCCCAAGAAGGGTATCTTCGAGCTCAAGAAGATCTGCGAGGAGGCGACCACCGAAGAACTGGCCCTCGGCTTCATGGACAACAGCGCCGTCATCAAGAAGGGGAACACCGTGGTGGTGATGCGGCTCGTGGACGGTGAGTTCCCCGACTACACCCGCGTAGTCCCCGTGGCCAACGACAAGATCGTGACCGTGGCCCGGGATCCGTTCCTCCACTCCCTGCGGCGGATGTCGATCCTCTCCAGCGAGAAGTTCAAGGGGATCCGGATGGAGATCAACGGCGAGCAGATGATCATCTCCTCCAGCAACCCTGAACTGGGGGAAGCGTCGGAGGAACTGGACGCGGCCTACAGCGGCCCTCCCCTTTCCATCCGGTTCAATGCCAAGTACCTCCTGGACGTCCTGGCGGTCCTCAACGAGAGCGAAGTGGCGCTGGTCCTCCGGGACGAGCTGTCGCCGGCCATCGTGAAACCGGCCGCGGTCGACGGTTTCACCGCGGTGATCATGCCGATGCGGCTGTAGGAAACAGTAACCGGCAGGCACGGAAGGCGAAGGCCCCTCCCCGGGAGAGGCCTTTTGCCGTTCTTTCGGCTATAGAAACACCATGTTTGTGACGAAGATCCAGATCAGTTCCTTCCGGAACATCGCCGCGGCGGAGATCCGCTTCGACCGGCGCTTCAATGTCCTCCACGGCGCCAACGGCCAGGGGAAGACCTCGGTCCTGGAGGCCATCTATCTCCTGGGGACCATGAAGTCGTTTCGCCTCGCCAAGACCCCTGATCTTGTCAGCTGGAACACCCCCCATGCGCTCCTGCGGGGATGGGCCGAGCGGGACGGGGTCGGCAGGGAGATCGCCCTCTACCTGGGGAAGGAAGGCCGCAAAGCGAGGGTCGACCAGAAGCCGGTGACCCGGCTCGCCGATTTCTTCGGCAACGTGAACGCCGTGGTCTTCTCCCCCGAGGAGATCGCCATGGCCCGCAGCGGCCCGGACCTCCGGCGCCGCTACCTGGACCGGGCCATCTTCAGCGGAGATCTGGGGTACCTGCTCCTCCACCACGAGTACCACCGGCTCCTCAAGCAGCGCAACGCCCTGCTGAAGCGGGGAAGCCGGGAAGGGCTCGATATCTGGACCGGACAGCTGGCCGAAGCGGGTACCCGGCTCATGGTAAAGCGGATGGGATACCTGGCCGAGATAGAGCCGCTGGTGCAACGGTTCTACCGGGAGATTGCCGGGGGCGAGGAAGAGGCGGGGCTTGCCTATCGTCCCCACCTCACTACCCCCGACTTGGTGAGTCGGGAGGGAACGGACGCGCTTCTGGCTCTCTTCGGGGCCCATGAGGCGGAGGAACTCCGCCGGGGAACCACCGTGGTGGGCCCCCACCGGGACGACGTGGACTTCGTCCTGAACGGCCGGGTGATCCGCACTCACGGCTCCCAGGGGCAACAGCGCAGCTTCGTCCTGGCCCTTAAGATGGCGGAGATCGAGTACCTGGAGCGGCTCAACGACGCCCCGCCGGTGCTGCTCCTGGACGACATCTCGTCGGAGCTGGATCCGCAGCGCAACGCGAATCTCATGACCTTCCTCCGGGAAAAGCGGATGCAGGTTTTCATCACCACCACCGATGTTTCAACCCTCCGCCTGGCGGGGATTGCAACCCACGCGTCCTTCCACGTTTCACGTGGAACGGTGACGCCTTTATAGAGGGAGAAGTATGGCTGACGAACTGAACAACGATTACGGAGCGGACAAGATCAAGGTCCTTGAGGGGCTCGAAGCTGTTCGCAAGCGCCCCGCCATGTACATCGGCTCAACCGCGAGCCAGGGGCTCCACCATCTGGTCTACGAGATTGTCGATAACTCCATCGACGAGGCCCTGGCCGGCTACTGCAACGAGGTGAACGTCACCATCCACCTGGACGGCTCCATTACGGTGGTGGACAACGGCCGGGGTATTCCCACCGAGATGCATCCCACTGAAGGGAAACCGGCGGCGGAGGTGGCCCTTACGGTTCTCCATGCCGGCGGTAAGTTCGATAATACGTCATACAAGGTGTCCGGCGGTCTCCACGGGGTCGGCGTATCGGTCGTTAACGCCCTGTCGAAAAAGCTTGAACTGGGAATTCGCCGTGACGGGAAGGTGTTTCAGCAGTCCTATGCCTACGGAGCACCGCTGACTCCCCTGGAAATTGTGGGGGAGACCAAGAAACGGGGAACCAGAATCACTTTCCTCCCCGACGACACCATCTTCGAGACCACGGAATTTTCCTTCGATATTCTTTCCCAGCGGCTGCGGGAGCTGGCCTTCCTGAACGCCGGGGTGCGGATCACCATCTCCGACGAGCGGGAAGAGGGTAAACACCACGACTTTCACTACGAGGGGGGAATCGTCTCCTTCGTGGAGTACCTGAACCGGAACCGAACCGTGCTCCATCCGAAACCGGTCTACTTCCGGGGTGAGAGGGCGGGGATCGACATGGAGATCGCCATCCAGTACAACGACTCCTACGACGAGAAGGTTTTCACCTTTGCCAACAACATCAACACCCACGAGGGTGGTACCCACCTGGTGGGGTTCCGGGCGGCACTCACCCGCTCCATGAACTCCTACGCCGCGGCCAACGAGCTGACGAAGAAGGAGAAGGTCTCCATCTCCGGCGAGGATCTGCGGGAGGGGCTCACGGCGGTAATCTCAGTCAAGATTCCCCAGCCCCAGTTCGAGGGGCAGACCAAGACCAAGCTTGGGAACTCCGAGGTGAAGGGGTTCGTGGAATCCCTCATGAACGAGCAGCTGGCGGTCTTCCTGGAGGAGAACCCGAAGATCGCCAAGGACATCATCGGCAAATCCATCGAAGCGGCCCGGGCCAGGGAAGCGGCCCGAAAGGCCCGGGAGCTGACCCGGCGTAAAAGTGCCCTGGACATCTCCAGCCTCCCCGGCAAGCTGGCCGACTGCCAGGAGCGGGACCCGGCCCTCTGTGAGCTCTATCTCGTCGAGGGTGACTCCGCCGGCGGCTCCGCCAAACAGGGACGGGACCGGAAGTTCCAGGCGATCCTGCCGCTCAAGGGGAAGATCCTCAACGTGGAGAAAGCCCGGTTCGACAAGATGCTCTCCTCCCAGGAGATAGGCACCCTGATCACGGCCCTGGGTACCAGCATCGGCAAGGAAGACTTCGACGTGGCGAAGCTCCGCTACCACCGGATCATCGTCATGACCGACGCCGACGTGGACGGCTCCCACATCCTGACGCTGCTTCTCACCTTCTTCTTCCGGCAGATGCCGGAGGTGGTGGAGCGGGGGCACCTCTACATCGCCCAGCCGCCGCTCTACAAGGTGAAGCGGGGCCGCAAGGAGCTCTATCTCCGCAACGAGGCGGCCATGCAGGCTTACCTCCTGGAGGAGGGGACCGAGGATATGGTCCTCTTCCTGGAGAATGGCGAGAAGACCTACACCGGCAAGCAGATCATCCCGATTCTCAAGCAGCTGGTGGAGTACCGGACCATTCTGGACAAGGTGGTGCGCAAGGGGATCAATGAGGAGCTCATCCGGGTCTTTCTGCGGCTCGGGGTCAAGGCCGGCATCGAGGACATGGAGCAGCTGGTGCCGTACCTGGCGAACATCTCCCGGGTCTACGAGGGGGGTGATTCCAGCCCCCTGGACGACGGGCGGGCCATCGTGCGGCTCGGCAACCTCCGGATTGCCCTGGACCAGCACACTCTCGACATCATCGGATCCTACGAGTACGGGCTCCTGGCCGAAAGCTTCCGGAAGGTCAGGGAGATGTTCGGCGACGGCCGGGCCGTGGTCTCCAGCGAGGGGAAGGAGCTCTTCGCCACCGCCATCGGGCTCGACCTCCTCTCCTTCTTCATGGACTCCGCCAAGAAGGGGCTCTCCATCCAGCGCTATAAAGGTCTCGGCGAGATGAACCCGGACCAGCTCTGGGAGACGACCATGGAGCCCACCAACCGGACGCTCCTCCAGGTGAAGATCGAGGACGCCATCGAGGCCGACACCATCTTTACCATCCTCATGGGAGACCAGGTGGAGCCCCGCCGGGACTTCATCGAGAAGAACGCCCTGAACGTGTCGAACCTCGACATCTGATGACCGATATTAGTAATTATCCGAGGAAACAGAATGCTTGAACAGACCCTGAACAAGACTGCCGTCAATATCGAAGACGAGATGAAACGCTCGTACATGGACTACGCCATGAGCGTCATCATCGGCCGGGCCCTCCCCGACGTGCGGGACGGCCTGAAGCCGGTGCACCGGCGTTGCCTCTACGCCATGTACGACATGGGGAACGATTACAACAAGCCCTACAAGAAGTCGGCCCGGGTGGTCGGTGACGTGATCGGTAAGTACCACCCCCACGGCGACACGGCGGCCTACGACACCATCGTCCGGATGGCCCAGGACTTCTCCCTCCGCTACCCCTTGGTGGATGGCCAGGGGAACTTCGGCTCCGTGGACGGCGACTCGCCTGCGGCCATGCGGTACACCGAAATCCGGATGGAGCAGCTGGCCCACGAGCTCCTGAACGATCTGGAGAAGGAGACTGTTGACCTGGGGTTCAACTACGACGGCTCCCTCACGGAGCCGCTGGTGCTCCCCTCCAAGTTCCCGAACCTCCTGGTGAACGGCTCTTCGGGGATCGCCGTCGGCATGGCCACCAACATCCCCCCCCATAACCTCTCGGAGGTCATCGACGGGATCATTGCCACCATCGGGAACCCGCACATAAGCTTCGAGGAGCTCCTGGCCCTGGTCCCCGGTCCCGATTTCCCCACCGGCGGGTTCATCTACGGCCGGGAGGGGATCCTCCAGGGGTACCGGACCGGCCGCGGCATCGTCCAGATGCGAGCCCGGGCCAGCATCGAAACCCACAAGAAGACCGAGCGCCAGTCCATTGTCGTCACCGAGATTCCCTACCAGGTGAACAAGGCGAACCTCATCACCAAGATCGCCGAGCTGGTGCGGGAGAAGAAGCTGGAGGGGATCAGCGACATCCGCGACGAGTCCGACCGGGACGGGATGCGGATCGTCATCGATCTCAAGAGGGACGAGAATCCCCAGGTGATCCTCAACCACCTCTACAAGCAGACCCAGATGCAGACCTCCTTCGGCATCAACATGCTCGCCATCGTGGCGGGACGGCCGAAGGTCCTGACGCTTCAGGACGCCATCGGCCACTTCATCGACCATCGCCGCGAGATCGTCACCCGGCGCACCATCTTCGATCTCAAGAAGGCCGAGGCCCGGGCCCACATATTGGAAGGCTACAAGATTGCTCTCGACTGGCTCGACGCGGTCATCGAGCTGATCCGGGGGTCAAAGACCCCGGCCGAGGCCCGGGAAGGGCTCATGTCAGGCCTCTTTTCCGACGAGGAGTGGCTCCAGAAGATGGGGCTCCCCCTGCCGGCCATCCACAGCCAGTACCAGAAACCGGTGCGCCTCACCGAGGTCCAGGCCCAGGAGATCCTCAACCTGCGGCTCCACCGCCTCACGGGTCTGGAGCGGGACAAGATCCTCCAGGAGTACGAGGACATCCTCAAGTACATCGCCCGTCTCAAGGAGATCCTCGCCTCCGAGGCGGAGATCCTCAAGATCATCGTGGGAGAGCTGCGGGAACTGAAGGAAAAGTTCGGCGACGAGCGCCGCACCGAGATCGTGGACCGGAGCGCCGAGATCTCCCTGGAGGACACCATCGTCGAGGAGGACGTGGTGGTCACCGTCTCCCACACCGGCTACATCAAGCGGACCGCCGTCTCCCAGTACCGTTCCCAGCGCCGGGGGGGGAAGGGGAAGACCGGCATGAAGACCAAGGAGGAGGATTTCGTCGAGCACCTCTTCGTCGCCTCCAGCAAGGACTTCATGCTCTTCTTCACCGACGCCGGCAAGGTCTACCAGATCAAGGTATACGAGATTCCCGAGGGGGGGCGCGCCACCCGTGGCAAGGCCATCGTCAACCTCCTGAACCTCCAAGAGAACGAGCAGATCACCGCCATCCTCTCGGTGAAGGGGTTCGACGACGAGCGAAACATTCTCATGGCGACCCGCCTCGGGGTCGTGAAGAAAAGCCCCCTGCGGGAGTACGCCAACATCCGGAGCGGCGGGATCATCGCCGTGAACCTGGACGAGGAGGACAAGCTCATTGCCGTGGCCCTCACCGACGGGCGGCAGGACGTACTCCTGGCATCCAGGAACGGCAAGTCGATCCGCTTCCACGAGGAGGACGCCCGTCCCATGGGGCGCGTGTCGCGCGGGGTGCGGGGAATGACCCTGGAGGACGACGACGTGGTGATCGGCATGGAAGTCATCAACCCGAGCGCCACCGGTTCAACCATCTTCACTGTCACCGAGAACGGCTTCGGCAAGCGGACCGAGCTGGACGAGTATCGGGTCCAGTCCCGGGGGGGCAAGGGGATCATCACCATCAAGACCACCGAGCGCAACGGCTGCGTCGTGGACATCATGCAGGTGACCGACGAGAACGACCTCATGCTCATCACCGACCAGGGGAAGATCCTCCGGATACCGGTGGCCCCCTTCTCGGTCATCGGCCGCAACACCCAGGGGGTCAGGCTCATGACCGCCGAACAGAACGAGCGGATCGTGGCCGTAGCCAAGCTGGCCGAAAAGGATGAGGGAGATGAGGGGCCCGACAGCGGCGATGACCTTCCCGAGGCGGAGGTTGTCGAGGAGTAGCCGCGACGGACAGCGGCCCGAGACCGGATGATGCGTATTTTCCGGCCGCGGGTCCCTGGTCCCCGGTTCCCGCCTATGAAAAGTAATCGCAGCATCGACACGAGCCTCCGGGAGCGCCACACGATCCTGAACCTCCTGGAGGAACTGACAAGAGAGACCGTCACCACCGACGAACTGACCAGGATCGGCACCACGCTAAGGGCGGCGGGACGCCGGGCCCTTTCTCCCCTCTTCCGGCGCCTCTGGCGGGAGAAGAACGAAGCGGTCATCTCCCGCTACACCACGCTCCTGAGCTTCTTCGAGGATGACGGGTGGCTGGAGCAGCTGATCCAGGTGGCCCTCACCCGGAAGGACTTGGAAGGACCGGCCCGGTCGGCCCTCATCCAGGCACTGGCCGGCTATGGGGTGGACGTGTCAGCCCCCCCCTTCGCCCAGGCCGTGGACGGGAGCGGAGGCTCCCTTCGGCTTGCGGTTCCCCGGCTCCTTGACCGGGGGGAGGAAGGGCTCATCGTTTTCATGGAGGAGTTCGCCGCTTACGGCCTGGAGGCCCAGAAGGCCATCGTCCGGGAGCTTTGCTTCGTGGACGACCCCCGGGTGGTGGACCTCTTCGGGGTCCTCCTGGCGTTTGACGAGCCGGATACCCACCGGGAGATCATTGAGACCCTGGGGAGGGTCAGGTTCCCCGGGGCTGCGCGTCTGCTTCGGCGTTATCTGGCCGAAGCGCACGAAGAGCACCGTTCCCTGGCCGAGCGGAGCCTGCGGAGGCTGGGGTTCCTGGGGGTCGACGCCGGCGACGGCGGGGCGGAACCGCAACTGCCGTTCCATGCCACGTGGGCGAGTCCCCCCGATGCAGCAGGACTCAGCTGCCTCCTGGTGGCACGCTGGACAGCGTCCAATCGTCTCGACGTTCTCTTCATGGAGCTCCACGAGACCGACGGGATGCGGGATGCCTGGGGATGGAGCGGCCTGACGCCGGACGAATACGGGGATATCGTGCGGGAAAACGCCGTGGAAGAGACCCTGGTGGCGGTGGACCCGGGCTACGCGGCCGATCTGATCGGGGATGCCTTGGAGCGGAGCCACGCGAGCGGCTTCTACCTCCCCCCCGAGTTCTACGTGCGGCAGCGGATCCTGTCGGGGCTCGACGTGACCCCGCGCCCCTACGTCCCCTCCTTCGGGGGGATGGAACTGGCCGGGGCAGACCGCCCTGATGTGGTGGCCGGGAGCGCCGGGCTCCTGGACGACTGGTTCTTTGACGGCTGGTTCTTCTTCGACAGCCGGACCCGGCTTCTGGCCGACGAGCTGGAGCGGTTCGGCGACGAACCCTTTGCCCGGGAGGACGAGGCGGCCGTGGACCGGTTCCTGGAGCAATGGTGCAGCCAGGAAGTGGCCCCCCGCTTGGAGCGGATCGTCCGGCGGCTCTTCCTCACGGCCGACCTCATGGTCCGCGCCGGCCGGGAGGAGCACCCGGTGGCCCAGACCGTGGCCTGCGCGGTGAGCCTCTCCCGGGGGATCATCCCCCTTCACCGGCACCCCTTCCTGCGGCGCTGGCTCCTGGAACTGATCGGCATGGTCCGGGAGGCCCGGGCCGAAGGGTACCAGTTCCCCCCCACCCCCTGGGACGACGAGGATGGGGAGTGGGATTAAGCGCAAAAGCTATTTGAAACACTGAGCAACAGAGCAACGGAGTAAAATCTGAGAAACAAACCCTGAAATTTTAATTGATTGCATTAGTAGGGAACAGGCAGGATGTTTCGAAAAAGGGTGTTTTCTCAGTTGCTCAGTTGCTCAGTTGCTCAGTGTTATTAGTTGGTTAACTGTTGAGTGCCACGACATCGTGGACAACTTTTTGTGCCATGACATCGTGGACACTCATCTGAATCACCGCAGTTTGTAATCGAATTCCTCGACCTGATTTTTATCCAGGAAGAGTTTCAGTTTCTGTTCTTTGACATCGATAGTCGCCACCACGTATTCAAGCGCTGTCTCCGGTGGAACCGAGAAGCATTCGCCGAAGATGTTCAGCTTCAGGTCACTGCGGATAAGGCGGACAGCATGATATTTTCCGACTTCTGGCTTCTTCAGGCGATGCCTGGGAGGTTCATCCTCAGTCGGGAACCTCAGTTGCACATGCGAGGTGGCCAGTGCTTTCAGCGGCGTACTCCCCTTTAGCTTGCTGTAGCGATACTTGCTGTTGTGTCGCTGCTCAAAGGTCAGTGAGCCGACTTTCAATTCCTCTTCTGAAGTCATGATGACTTTGCCGAGGAACCGTTGTTGGTACCGGTCGTTGAACTTTTCGATCATGCCGTTTCTCCATGGTTCAGCCATGGGTATGAACCATGGTTCGACATCGTTATGCAGGCAAAGACGAATCAGTGGTCCCATGCCGCGGGGATGTGTCGGGCTGCCGAAGAATGACATGGCATTGTCAACCTGGAGTCGTTCTGGGATGCCTAGTCGTTTCCAGACTTCCCACAAACCGTCAATGACCATCTGACCAGCTTTGGACCGAGATGAGTGCAACCCGCACCTGACGGTTGCTGTATCGACAACATTCAGGCTGTAGAAGCGAATTGGCCCTGTCAGATAGCATGGACCAACGAGATCAGCTTGGTGCGTCTGGTTCGGCAACGCTGACGGCAGAACTGGGTAAAGCGTCCCTTTGGCTTCGTATTTGCCGGTGCGCCGATGTGTCAGTTCATTCCTTGCAAGAATCCGATTGATGGTTCTGGTAGAAGGCAACGGCTTGACACCCAGGTCCTCCAACTCCCACAGGATGGCCTGTGCACCACAGAACAAGCCCTTGTTGTAGAGATTGAGGCGAACCATTTTGACGATTTCTTCAATCTCTGCCGTTGTACGGTTCGGCATGGATTGTGGGCATCGGGATCGCTCGTCACTCCATACAGGGTCATCTCCATTCTGGCGAGCAACCCATTTGTATAGCCAGGAACGAGACTTGCCGAGTGATGTGCAAATTGATTCCGGGGTTTCGCCGTTTCTGAACCGTTGAACGGCCAACACCCGAAGCTGCTTGTTTTTATCTTCCATGAACACCTCCGAGTTTGATGTGGTGTTCACAGAATGCCGTGGCGACTATTCGATTGTCAGAGAACTTTGTCTACGATGTGCTGGCACATTTTTCTGTCCACGATGTCGTGGCACTCAACAGTTAACAAACATGAGCGAGGGACTGTCCATGGGCGAAAAGATCGGAGTCATCGGCGCGGGGAGTTGGGGAACAACCCTGGCAAATCTTCTGGCAAAGAAGGGGCTGGATGTCACCCTCTGGGCCTATGAGCCGGAGCTGGTGGCGGAGATGCGGGCCACGCGGGTCAACACCCTCTTTCTCCCTGGCACGGAACTCGCTGCCGGCCTCGCCTTCACCAACTCTCTTGAGGAGGCGGCAGCGGGGAAAGATGTGCTGGTTCTCGTCTCCCCCTCCCAGGTCATGCGGAGCGTCCTGACGCAGCTCGCTCCCCTCCTGAAGCCCGGGGTGACGCTGGTGAACGCTTCCAAGGGGATTGAGCTCGATACCCTCATGACCATGGACCAGGTATGCGGCGCCGTCCTCCCCCCCGCAGTCGCCGGACGCTTCTGCGTCCTCTCGGGCCCAAGCTTTGCCCGGGAAGTGGCCCAGGAGATGCCGACGGCGGTGGTGGCGGCCTCCGCCGACCTCGAGGCTGCGGCCCAGGTCCAGCGCCTCTTCACCGCTCCCTATTTCCGGGTCTACACCAACAGCGACGTGGTGGGGGTCGAGATCGGCGGGGCCCTCAAGAACGTCATCGCCCTGGCCGCGGGGATCTCCGACGGCCTGGGGCTCGGCCACAACACCCGGGCCGCCCTCATCACCCGGGGGCTCGCCGAGATGAACCGCCTCGGCCGCGCCATGGGGGCGGATCCGGCCACCTTCGCCGGGCTTGCCGGCATGGGGGACCTGGTCCTCACCTGCACCGGCGACCTCTCCCGCAACCGGACCGTGGGGATGAAGCTGGGCCAGGGGATGCGCCTTGCGGAGATCCTCGGTGAGATGCGGATGGTGGCCGAGGGGGTGAAGACCGCCGAGTCGGCCTGGCGTCTTGCCAGCCAGATGGGGGTCGACATGCCCATCACCGAGAAGGTCTACCAGGTGCTCTACGAGGACAAGCCGGCACGGCAGGCGGTCCTTGAACTCATGACCCGCGACCCGAAGGCCGAGCGGGGGTAGGAACCCGAGTCCCCACACCCGTCGGAGGGTATGCCATGAACCTGCGCCTCACGATCAGGAACAAGCTTTTTCTGGCTACCCTCCTCATTCTCTTCATCTCCTACGCCATCCTTATCCAGACAACCGTCACCAGCATCAACACCTCCCTTGAAGACAACCTGGCCAAGGAACTTGCCGAGAACCTCCGCTACGCCAAAGACCAGTACTTCTCCCGGGCAGAGCACCTGAAGTACGCCCTCCTCCTCCCCGCCTCCGCGCAGACGGTGCAGGAGCGGGTCGAGAGGAGGGACAGGGTCTGGCTCCAGGAGACGGCGCGGCGCTGGAAGACCAGCCTCCCCTTCGCTGAGCCGTTCCTCTTTGTGGACCCGCAGCTGAAGGTCATCGCCGGCGATGGCGAGTCGGTGCCGGAGAATGTCCGCGAACTGGCTCCCATCGTGGAACGGGCGCTGCGGGAAAAACGGCCCGTTTCCGCAACCGAGCTGGTGAGCGACCGTTTCCTCTGCAGCGCCGGGGTCCGCGACTTCTGCTCCCGTCCTCCCTACGGAGACGGGAGCGTCATGATGATAACCGTCGTCGTCCCGGTACTGGCCGAGGGGGGGGAGGCCCTGGGCGCCATCGTGGCCGGGGAAGTCATCGACCGGGACGTGAAGCAGGCGGCCGGGACTCAGGAGATTTTCGGCAAGCAGGTGGTTGTGGCCGTCATCCGTGGCAATAGGCTTGCCCCGGCCGGCGTCAATCCTGCCTTCCCCTACCCTGCAGCCATCGCTCCCGATATCCTCGACAAGCTGGAGCGGGGGCAGTCGTTCGGAGGCGACGTCACCATCGGGGGAAAGGCCTACAAGACCGCTATCTCACCCCTCACCAACAGCCGCGGAGACTACGTGGGTTCCCTCTACGTGGCCCTCTCCCGGGACGATTTAAAGGGGATCCTCGGCGACAGCCTCAAGAATATCCTCGTATCCGCCGCCATCGGCATCGTCCTCACGTTTCTGACGGCCTTCCACGTGGCCCGCAGGTTGACCATGCCCCTGAACGCCCTTGCCGGCGGGGTGCGAAAGATCGAGAGCGGGGACTTGCGGCAACGGGTGGAGGTAACCACCGCCGACGAAGTGGGAGAGTTGGGAGAAGCCTTCAACCGCATGGCCCGAAGCCTGGAGGAGCGGGACCGGACCATCCGGGCCACGGCCCACGAACAGGCGGAGCTGAACCGCAAGCTCCAGGAGATGAATGAACACCTCGAAGAGAACGTGAGCGAACGGACAACAGCCCTGCAGATGGAGATGGGGCGTCTTGAGGCGATTCTCACCGGCATGGCTGAAGGAATTGCCGTCACCGACCGGGAGGGGAAAGTCATCCTCTTTAACCCCGCGGCCCAGCGGATCTTCGAGATGGTTCCCCCCCGGGTAATGGGGCATACCCTGGAGGAACTCTGTGCCGGCGGAGAGTTCTGTGCCCTCGCCGATTACGTCCGCACCATGAAAGAAACCGATGACTTGACCCCCCGCCGGGACGTGGAGATGTCCATGAAGGGGAAGAAACTCACGATCAGCCTTTCACCTTTCTGCGACCAGGGGGGAGCCTTGGCCGGCGTCGTCATGTCGGTGCGCGATGTGACCGGGGAAGAGGATGTGGATCGGGTGAAGACCGAGTTCATCTCCACGGTGTCCCATGAGCTCAAGACCCCCCTCACCTCCATCAAGGGTTCGCTCCAGTTCATCCACGACCGGGGGGAAGGGTTCGGCGGGATGGAGGGGGAGCTTCTCTCCGTCTGTCTCCGTAACACCGACCGGCTGATCCGGCTCGTGAACGATATCCTCGACATTGCCCGGATCGAATCGGGGCGGCTGGAGTTCGTGCCGGAGCCCCAGGATGTGCGGACCCTGGTCACCCACTCCATCGAGGAGCTGGCAGGGTACGCTCTGGAGCATGACGTCAGCGTCGAGAACCGCTGTGGCCAGGACCTCCCCCCCATCTATGGGGACCGGGACCGTCTCGTGCAGGTTCTCACCAACCTCCTCTCCAACGCGATCAAGTTTTCACCCCGGGGGGAACGGGTGGTGGTGACGGCGGAGCGGACTTCAAACTACGTGGCCATATCCGTGGGTGACCGGGGACGGGAGATCCTGTGGTCGGATCGGGGGAAACTCTTCAAGAAATTTCAGCTGCTCGACAATTCGGACCGCCGTCAGCACGGCGGGACGGGCCTTGGGCTTGCCATTTGCAAGGAAATCGTCGAACATCACCACGGCAGGATCTTCTACAACGAAGGGACCGGGGGGGGGAACGTTTTCACCTTCACGGTTCCCGTCTATGAGGAACAATCATGAATAACCTCAAAATCCTCATCGTCGATGACGAAGCGGACATCGCCCTCATTCTCAAGCTGCAACTGGAGGACGCCGGCTACCGCACCACCCGGGCCCGGGATGGCCTGGAAGCCCTGGAGATGCTGGCCCGGGAACACTATGACCTGATTCTCCTGGACATCCGCATGCCCCGCCTGGATGGCATTGAGGTGCTGGAGCGGATCCGGCAGGAGTGGCCCGAGCTGGTGGTGGTGATGATGACTGCCCACGGCAGCGAGGACATCGCCGTTGAGGCCATGAAGAAGGGGGCGGTGGACTATATCTCCAAGCCCTTCTCCTCCGATGATATGAAGAAGCGGGTGGAGCGGGCCATCGAGTACAACCGGACCCGGCTCGAAAACGAGCGGCTCCAGCGGGAGGTGGAGGAAGAGCGCCGGAAGATGGAGGCGATTCTCCAGGGGATGGCCGAAGCCCTCGTGGCCGTGGACCGCCAGGGACTGGTCATGAGCATCAACCGCACTGCCGCGGAACTTTTCGGGGTTGATGCGGCCGCGGTCCATGCCCGCCCCGTGGAGGAACTCCTCTCCGCCGCCATCCCGGCCGACCGGCTCCCCTGCCGCGTGGTGCTCGCCACGGGAGAGCCGTGCCTCGACGTGGCCTACGACCTCCGCCTGCCGGGCCGGATTGTGCCGGTCCTCTCCAGTGCCGCCCCCCTGGCGAACGCCGCCGGCGAGATGATCGGGAGCGTGGAGATCATCCGCGACATCTCGGCCCTCAAGGCCCTGGAACAGGAGCGGGAGGATTTCGTCAGCATGCTCTCCCACGACCTGAAGACCCCCATTACCGCCATCATCGGCTCCATCGACCTGGTGAAGGAGGGGCGGCTCGGTCCAGTGAATCCGGAACAGAGCATGTACCTGGACGCCGCCGTGGAGAGCTGCGCCGAGATGGTGGACATGATCGACACCCTGCTGGATGTGCACCGCTTCGAGGCGGGGCGGATGGTGACGACCCTTGTGGAAGAAGAGCTCGGGCCGCTCCTGCAGCGGACCGTTGGCAGGTTCGAGCCGGTGGCCCGCCACAGCGGGCTCGAACTTACCCTCTCTCTACCCGGCGCTCCAGTCACCTTCCTGGTGGACCGGAAGCAATTCGGGCGACTCCTGGGCAACCTCCTCTCCAACGCCCTGAAGTTCACCACTGAGGGCGGCATCGAGGTACGGGCGGAGCTGCCGGAGAACGCCGCGGCGGCCGCACAGGGGATTACCCCCGGCGCCTACCCGACCGAGAGACTCCCCCGGGAGGGACGATACCTGCTCGTTTCGGTGAGCGACACGGGGGCCGGGATTCCGGCCGATTCCCTCGTCACCATTTTCGACCGCTTCGTCCAGGCCCGCAACCGCAAGATGGGGAAGTCGAGCGGCACCGGGCTCGGGCTCGCCTTCTGCCGCAAGGTCATGGATGCCCACCACGGCTTCATCTGGGCCGAGAGCGAGCCTGACAGGGGGAGCACCTTCCGGATGCTTTTTCCGCTGGGGACCGACTGACCACTGAGCGAGGGAACTTCGCCCATGAAACTGCCGTACCACACCATGCCTTTCAGGATCGCGGCGTACTATGCCCTCTGTGCAGGGCTCTGGATCCTCCTGTCCGACCGGCTCCTCGGGGTTGCCGTTCGGGATCCCGACCTCATCACCAGCCTGGAGACGGCAAAGGGATGGCTCTTTGTGGCGGTCACCGCCCTCCTCCTCCATGTGGTGGTCCGGCGCTTCGTCGATGAGGTGATGCGCCGGGAGGAACTTCTGCGGGAGCGCAACGAAGAGCTCTGCATGGTGGAGGAGGAGCTCCGCCAGCAGCTGGACGAGTCCGAGCGGGCCCAGCAAGAACTGCGGGAGAGCGAGGAAAACTACCGGCTCCTCTTTTCGAGCAATCCGCATCCCATGTGCGTTTTCGATCTGGAGACCCTCGCCTTCCTGGAGGTGAACGGATCGGCTATCCAGCATTACGGATACAGCCGCGAAGAGTTTCTTGCCATGACCATCAAGGACATCCGTCCCCCCGAGGATGTGCCGTCGCTCATGGCTATCGTGAAGCGGGTCGACAGCGGGCCTGACCGGGTCGGCGTTTGGCGCCACCGGAAAAAGGACGGCACGATCATCTCCGTGGAGATCACCTCTCACATGATCGATTTCGCCGGAAGGCGTGCGAAGGTGATTCTGTGCAATGACGTAACGGAGCGGATCAGAGCGAAGGAGGAGATCCTGCGACTCAACGCCGAGTTGGAGCAGCGGGTGCGGCAACGGACCGCGGAACTGGAGCAGGCCAACCGGGAGATGGAGTCCTTCAGCTATTCCGTTTCCCACGACCTGCGGGCGCCGCTACGCCACATCGACGGGTTCAGTCGGGTGCTTCTGGAAGACTGCGGCGACCAGCTCAATCAGGAGGGAAAGGGATACCTTACCCGGATCTGCGCCGCTGCCAACCGGATGGGGCAGCTCATCGACGATCTCCTCCAGCTGGCCTCCGTGAGCCGCAGCGAACTGCAACGGCGCCCCGTCGATTTCAGTAACCTGGCTCGGACTATAGCCTTGGAACTGAAGCAGACAGACCCGGAGCGTGAGGTTACCTTCACCATTGCCGGGGGGGTCAGCGCTCAGGGAGATCCCGTCCTCCTGCGGGTCGTGCTGGAAAACCTCCTGGGTAACGCCTGGAAATACACGGGGAAGAATCACCGCACCGCAATCGAGTTCGGGGCAGTCGAGGGGGAGGAGGGACGGGTCTACTTCGTGCGGGATAACGGGGTCGGCTTCGACATGACCTACGTGGGCAAGCTTTTCACCCCCTTCCAGCGGCTTCACGCCATGGACGAGTTCGAGGGAACCGGCATCGGGCTGGCCACGGTGCGCCGGGTGGTGGAACGGCACGGCGGGCGGGCCTGGGCCGAAGGGACAATCGGCGCCGGCGCCACCTTTTACTTTACCCTGGGAGAATCTCACCGCCTTGCGGAGGGCGACGAAGGATAAGCGATGGACGATTTGCACCTGAGGATACTGCTGGCGGAGGACTCCGAGGAGGATGCCTTTCTGCTTCTGCGGGAGCTGGAACGGGGGGGATACACGGTGGAGTGCGAGCGGGTGCAGACCCGCTCCGCCATGAAAAAGGCCCTGGTCTCCCGGCAATGGGACATGGTCATTTCCGACTACCGGATGCCCCGGTTCTCCGCGCCCCAGGCCCTGGAAACCCTCAAGGAGAGCGGTCTCGACCTCCCCTTCATCATCGTCTCCGGCAAGATCGCCGAGGATATGCTCGTGGATGCCATGCGGGCCGGCGCCAACGACTACTTCATGAAGGGGAACCTGTCGCGGCTCATTCCTGCCATCGAGCGGGAGCTGCGGGAGGCTGCCGAGCGGCGCATCCGGCGCCGGGCCGAGCGGGCCATCCGCCAGGGGAAAATGGAGTGGGAGGCGGCTTTCGACGCCGTGTCGGACCTGGTCCTTCTCACCGACCTCTACAGCACGGTCATCCGCTGCAACAACCGGGTCATCGAGGCCTTCAACGCCACCTACAGCGACATCCTGGGGAGGAACATCACCGAGCTTTTCTACGGCAGCCCCGACGCCGGGGAGAGCATTTTCGATCAGTGCACCGATCTGAAGGCCGATAACGGCGATGTCCGCTTTCCCAAACTCACGGGATGGTACAAGGCCTCCTGCTTTCCCATGCACCCTACCGAAAACGAACACGGCTTCGTCTACGTCATCAAGGACGTCACCAAGCGGAAAAAGATGGAGGAAGAGAAGGAGCTGGCCACCCTGGAGCTTCTCCGGAGCCGCCAGGCCCTCAGGGAGAATCTGGAGGAGATGAAGCGGGCCAACATGGAGCTGGGGCGCCTGAACGCCGCCAAGAACACCGTCATCGGCATGGCCTCCCATGAACTGAAGACCCCGCTTACCTCCATCATCGGTGGGCTCCAGTTTCTCTTCCACTACAGCGGCCTGGAGATGACCCCGGAGCAGAAGGAGATGATGGAGTCGGTCTACGAGGGGGTGACCCAGCTGCGGGGGATCGTGGACGATCTCCTCTCCATCTCCCGCATCGAGACCAAGGGATTCGCCGTCACCAAGCGGATGGTGAACCTCCTCAATCTCTGCCGGGAGGTGCGCCATACCCTGCTCCTTCCCCTGTCGGAGCGGGACATCGAGCTCTCCATTGCCGAGGACACCTGCAGCATTCCGGCCGACGAGGGGTTCTGCCGGCTCGTGACCCGGAACCTCCTGGAGAACGCCATCAAGTTCACCGCCGACGGGGGACGGATCACCATCAGCGGCGAGCTCACCTCCCTGGACGACCTCCTCCCCCAGGCCGATTCGCTCCGCTGCTTCTACCGGGAGTTCCCCTCCAACATCGAGGGGCACCCTGCCTTCTATCGCCTCGACATCGCCGACACGGGAATCGGCATCCCCCCCGAGGAGCGGGTGCGGATCTTCGAGAAATTCTACGGCGTCGGCGACCTCGCCTACCACTCCTCCGGCAAGACCGGCTTCATGTCCAAGGGGTCAGGGCTCGGCCTCTCCATCGTCAAGGGGATCATGGACGCCCACGGCGGCATGGTCTGGGTGGGGCCCGGGGAAAACGGCTCGGGAAGCGTCTTCTCCCTCCTCTTCCCCATGGACAACACCTGTGTCATCCCGCCCCGCGAAGGGAGACGGTAGACACCATGGCATCGGCCCTTTCGCTTCGCGGCCTCACCAAGCGCTTCGGCTCCCTCACGGCCGTGGATTCCTTCTCCCTGGAGGTGGAGCGGGGGACCATCTTCGCGCTTCTCGGCCCCAACGGCGCCGGGAAAACCACCATCATCCGGATCCTCACTACGCTGCTGCGCCCCGACGCCGGCACGGCCCTGGTGGAGGGGTTCGACGTGCGCCAGCAGGGGAAGGAGGTGCGGCGCCTCATCGGCGTGGTCCCCCAGGAGAACAACCTGGACCGCTACCTCACCGCCCGGGAGAACCTGGTGATGCAGGCCCGGCTCCACGGCATGGGAGCCGCCGAGACGAACGGGCGGGTGGACGAGCTTCTGGAGCTGGTGGGGCTTACGGGGCGGCGCAACGACTTTCCCGACACCTTTTCCGGCGGCATGCAGCGGCGCCTCGTGGTGGCCCGGGCACTGGTCCACCGCCCCCGGGTCCTCTTTCTCGACGAGCCCACCACCGGTCTTGACCCCCAGTCCCGCCGGGCAGTCTGGGACTATGTGGACTCCCTTAAGGATTCCATGACCATCTTTCTCACCACCCACTACATGGACGAGGCCGACGCCCTCTGCGACCGGATCGTCATCATGGACCACGGCCGGGTGCTCGTGGACGGGAGCGCGGCCCGGCTCAAGGAGCGGATGGCCCACGCCCACTGCTACGAGCTCCGGTTCCGGGCCAACGCCGACCACTACGAAACGATCCTGGCGGGTTTCCCCTTTGTCCGCTCCCTCCAGCGGACCGGCGACCTCTTTCGCCTCTCCCTGGCCGGCGAGGAAAGCCTCAAGCCCCTCATGGACGCCATCGGCACCGACGACATCCGCACGATCTGTCTCCGGGAGCCGACCCTGGAGGATGTGTTCATCGAGCTGACGGGGAAAGAGGTGCGGGAATAGTGTTCAAGGGTGCCTTCTCCATCTGGAAGCGGGACATGCTGGTGCTCCGCCGCAGCCTCTTCTCTGAGCTCGTGGCGGTGGTGGCGTCCCCCCTCACCTTCTACCTGGCCTTCGGCTTCGGCCTCCGGGGGTACATCGCCGACGTGGAGGGGGTTCCCTACACCGTCTTCATGGCGCCGGGGCTCATCACCATGACCGCCGTGTCGGCCGCCTTCGACGAGAGCGCCTGGAGCATGTGGTTCCACCGCAAGGTGCAGCGCACCATCGAGGCCTACCGGGTCACCCCCATCACGGTCTACGACATCGTCATCGGCAAGATCATCTCCGGCTTCAGCCAGGGGGCCCTCAAGGGGGTGGCGGTGGCCACCGTGATCTTCCTCCTGACCGGGGTCCGGTTCGACCCGGCCCACCTGGCCGGATACCTCGCCTTCATCGTCCTCGGCTCCATGGTCTTTTCCTGCGCCGGCACCGTCTGCGGAACCCTCCTGGACAAGCCCGAGACCATCGGCAAGGTCCAGGCGGTGGTCATCATGCCCCTCATCTTCCTCTCCGGGGTCTTCTTCCCCGTCTCCTCCTATCCCGAGGCCATGCGTTCCGCCGTCATGCTCATCCCCACCACGGCCCTCTTCGAGGGGTCGCGCCGGGCGCTCCTGGCGGGTGCCTTCGACGGAGGGCTCATCGGCATCCTCGCCGTGACCGCCCTGGTCGCCTTTGCCGCCACGGTGGCCATCTTCAACCGGAAGATGGCGGAGTAGCCTCTATCTGCGCGGAGCTAAACTTCTTGTGCTGCCGGCGTTATTCATAGTAGGATTTATAAGATTGACATACGAACGGAGAACCCATGGCTGAAGAATTCATACCCAAATGGGTTGCCTGGGAAACCACCCAGAAGTGCAACCTCAAGTGCGTCCACTGCCGCTGTTCCTCTGACCTGACCTCTTCCGAGGGGGATTTCACCACCGAGGAGGGAAAGAAGCTCCTGAAGGAGATCGCTGACTTCTCCAAACCGGTGATCGTCCTCTCCGGCGGCGAGCCCCTCATGCGCAAGGACATCTTCGAGCTGGCCGAGTACGGCACCTCCCTGGGGCTGCGCATGTGCATGGCCACCAACGGCGCCCTGGTCACCGACGAGATCTGCCAGAAGATGCGCAAGGCCGACATCAAGATGGTGTCGCTTTCCCTGGACGGCAGCACCGCCGCGGTCCACGACGACTTCCGCCAGTGCCCCGGCGCCTTCGAAGGGGTAGTGCGGGCCGCGGAGATCTTCCGGCGCAACGGCCAGAAATTCCTCATCAACTCCTCCTTCACCAAGCGCAACCAGCACGACATCGCCAACACCTTCAAGCTGGCCAAGAGCCTCGGCGCCACCGCCTGGTACATGTTCATGATCGTTCCCACGGGGCGCGGCGAGGAGATCATGAACGAGCTCATCACCAAGGAGGACTACGAGGAGATTCTGGAGTGGCACTACCAGCAGGAGAAGCTGGAGGACGAGATCCTCATGCGTCCCACCTGTGCCCCCCACTACTACCGGATGGTCCCCATGCGGGCGAAAGAAGAAGGGGTCAAGTTCGAGCGCCGGTCGCTGACCTTCTCCACCGGCGGCGGCAAGGGGTGCATTGCGGCCCAGACCATCTGCCTCATCGACTGCTTCGGCAACGTGAAACCCTGCTCCTACTTCCACCGCACCGCCGGCAACGTGAAGGAGACCCCCTTCCGGGAGATCTGGGAGAATTCGGAGATCTTCAAGGATCTCAGGAACTTCAAGGCCTACAAGGGGAAGTGCGGCGAGTGCGAGTTTCTCAATGTCTGCGGCGGGTGCCGGGCCAGGGCCGATGCGGTGCATGGGGATTACATGGCGGAAGAGCCGTTCTGTAATTATGTGCCGATACGCCTTCAAAAGAAGGCGTAGGGAGGAACGTGCTCTTTACGCCATCTTGGCGCCGTCCTCGTCACCCCGTTGTGCGGCGTAGCTGGGCTACGCCTCCGCCGGGGTTCCTGCGGGTGCACCAATCTGACGTAAATATCACGTTCCTGGTGTTGAAACGCTTTAAATCTCCAAGGAGGATTTCCAATGAATAATCGTTTTCTCGACGCCTGCTGGGGCAAGCCCGTTGACCGTACCCCCGTGTGGCTCATGCGGCAGGCCGGGCGCTACCTCCCCGAATACATGGCGGTGCGCTCCAAGTGCACCTTCCTGGAGCTTTGCAAGACCCCGGAGCTGGCCGCCGAGGTGACTCTCCAGCCGGTGGATATCCTGGGGGTCGACGCGGCGATCCTCTTTTCCGACATCCTGACGCCGGTGGAGCCCATGGGGCTCAAGCTCGATTTTGTCCCCGGCCCGGTCTTCGAGACCCCGGTCCGGACCATGGCCGACGTGGAGCGGCTCCGGATCCCCAACCCCGAGGAGGATGTCCCCTACGTCCTCGACACCATCAAGATTCTCCGCAAGGAGTTGGCCGGCCGGGTGCCCCTCATCGGCTTCGGCGGCGCCCCGTTCACCCTGGCCTGCTACATGGTGGAGGGGAAGGGGTCCAAGGACTGGGCCACCATCAAGCGGATGATGTACGCCGCCCCCGAGGTCTACGCCGCCCTCATGGATAAGGTGACCATGATGGACATGGAGTACCTGAACGCCCAGATCCGGGCCGGAGCCCAAGCGATCCAGATCTTCGACACCTGGGGCGGGGTCCTCTCCCCCACCGATTACGAGAAATTTGTCCTTCCCTACACCCGGAAGCTCATCAATGGCCTGAACCGCCAGAACACTCCCGTCATCCACTTCGTCAAGGGGGCCGGCACCATGCTGGAGACGGTGCAGAAGGCCGGCGGCGACGTCATGGGGCTCGACTGGCACGTGAACCTGGGGAAAGCCCGGGACGTGCTTGGCCCGAACATGGCCGTCCAGGGGAACCTGGACCCCACGGTCCTCTACGCTCCCAAGGAGGTGATCGAGGTGGAGGTGAAGCGGGTTCTCGACGAGAACGCCGGTCGCCCGGGCCACATCTTCAACCTGGGGCACGGCATCCTCCCCACGGTGCCGCCCGAGAACGCCATCCACATGGTCGAATGCGTGCACCGGCTGTCACAGAAGTAGGAGCAGCGAAGAGATGAACCGGAAAAGGGAGCGAAGGTGGCTCCCTTTTTCTTTTCACCGTTAGGAAAGAGGCCCCCATGAATAATCGCATCACCGACCTGGAGATCCACGTTACCCACCTGTCCCGCACCGTCCACGAGCTGAACGACGTGGTCTACCGCCAGCAGCAGACCATCGATCGGCTGGAGGCGGAGCTGAAGGGGCTCCGGGAGCAGGCTCTGGCCGCGGCCCCGTCCCTGGTGCGAAAGCCGGAGGATGAGGAGCCGCCCCCCCACTACTGAGAGCCTGTCCATGATAAGCATTCCAGGCCCGCATCCTGTCTTCACGCCTTCTCGGTTCCTCTCTTCGCGACAAGGCCCCCCCGCTTCATCCCTCGCAAAAACGCATCCACCACCTGGGGATCGAACTGGCTCCCCTTCCACCGCTCAATCTCCGCCAGGGCCGTTTCCCGGGGCATCCCCCGGCGGTAGGGTCGGTCGGTGGTCATGGCGTCGAAGGAGTCGGCCACGGTGATGATCCGCGCCACCAGGGGAATCTCCTCCCCCTTGAGGCCGCTGGGGTAGCCGGTGCCGTCGTAGAATTCGTGGTGATAGAGGATGGCGTTCATGACCGAGGAAAAGAAATCGGAGGTGGAGATGATCTCCATCCCCTTGAGGGAGTGGGCCTGCATGATCTCTAATTCCTCCGGGGTGAGGGAGCTCTCCTTGCGGAGAATGGCGTCGGGAATGCCGATCTTGCCGATGTCGTGGAGAATGGCTGCCATCTCCACCCGGGAGACGGTTTCCGGCGGGAGCCCCATCTCCCGGGCGATGCCGAGGGCGTAGCGGGCCACCCGGTCGATGTGGCCCCGGGTGTAGGAGTCCCGGGCCTCCACCGCCGCCGCCAGGGTCTTGAGGGCCGACTGGTAGCCGCTGATGATCTGGTCGGTCATGGTGTTGAAGGCGGTGCCGAGGTTCTCCAGTTCGTCCCCCGTGGTGAGGGTGGCCCGGGCCGTGTAGTTGCCGGCGCTGAGGCTGCCGGCAATGCCGTGGAGGTGGGCCACCGGCGCCAGGACCATCCGGCGCAGGAGGTAGTAGAGGGTTCCCATCACCATGGCCATGATGCCGGCGCCGGCCAGGGCAAAGAGGATGCGGGCCTTGACGATCTGCCGCTCCGCATCCTGGAGCGGCAGGGCGACGCTCAGCCCCCCCCGCACCTCGCCCACCTTGTATCCCTGCTGCAGGTGACAGGTGAGGCATGACTTCTCCACCACCAGGGGGATGATCCGCTGGTAGGCGGCATGGTCGCCGTCCCGCACGATGCCGGCGATGCCGTCGCGGCTGGCGGTGAAGCCGCGCCGCTCGAACTGCCGCAGTGCCTCGGACTCGAAGGGGGTCGGCTTGTTTGCGGGGTTCAAGGGCTTGAGGCTTGAGAGGTGGAAGCGGTAGAGCCCTTTGCGTTGGGCGTATTCGGAGAGCTTACGGATGGCCAGGGCCGGGTTGTGGAAGACGTAGTCCCGTCCCTCCTTGTCGGTGATGCCGGAACCGGGCAGGTAGGGGTTCGGCTCCACCCCGGGGGCCTGGCGGATGTAGATCCCCTCATGCTCCGAGATCCAGGCCCGGGTGATGACCACCTGCTGGAGCAGCGCCGTGCTTTGGCGGTCCACGTGGTCGTAGATGGCCTTTTGGGCCTGCTCGTACATGAAGAAGAAAAGAATGCCGATCGTTACGAAGACCGTGATGCCGACGGCCACGAGAAACTTGCGGGCAAGGGCCAGCCTGATAGCCATGGAGTCCCTCTCTTTCCAGCGCTGGAGTTTCGCGTCATATCAACAAACTATACATTATCTGTGCCGGGTTTCCGGTCCGGGGCGACGAATTCCCTCTTCTTCCTCCTTGACCGGTCCGGGGTAATGGGGTATCTGGAAGGGGTGCCGAAAGGCCCAACCTTCGACCGTTCGCGAGGCGACCATGTCAGAAAAAACCGCTGTCCTCCTCCTTCAGATGGGGGGGCCCGACTCCCTGGACGCCGTGGAGCCCTTCCTCGTCAACCTCTTTTCCGACCGGGACATCATCCGGATTGGCCCCGCCTTCCTGCAGCCCTTTATCGCCCGGCTCATCGCCAAGAAGCGGGCCACGCCGGTGGAGCGGAAGTATGAGGAGATCGGCGGCAAGTCCCCCATCCGGGAGCTGACCGAGGCCCAGGCGAAGGCCCTGGAGGAGGTTCTGGGGGACGGGTACTGCTGCTTCACGGCCATGCGCTACTGGAAGCCCACCACGGTGGAGGCCCTGGCGGCCATCCGGCGGGAGGGAATCACGCGGATCATCGCCCTCTCCCTCTATCCCCACTACTCCCGGGCCACCACCGGCTCCAGCGTGAACGAGCTGAAGCGGGTCCTGGCCCAATCGGGCGCCACCTTTGACGTCACCTACGTGGATCGCTTCTTTGACCATCCCCGCTACATCGAGGCCCTGGCCGAGAAAATAAAGGAAGGGCTCGACGACTTCCACCCCCTGGCCGAGGTGCAGATCCTCTTTTCGGCCCATTCCCTTCCCCAGTCCTTTATCGACGAAGGTGACCCCTACCTCTCCCATATCGAGGAGACGGTGCGGCTCGTTATGGAGCGGTTCGAGGGGGTCACCTACCACCTGGCCTTCCAGTCCCGGGCCGGGCCGGTCAAGTGGCTGGAGCCCTCCACCGAGGAGATACTGGAGTACCTGGCGGCCCACCAGGTGAAGAACCTCCTCATGGTTCCCCTCTCCTTCGTGTCGGACCACATCGAGACCCTCCACGAGATCGACATCGAGTACGCCATGCTGGCCCACCGGCTGGGGTACGCCAAATTCCGCCGCTCCCCCTCCCTGAACACCTCTCCCCTCTTCATCGACTGCCTGGCGGACCTGGTGCGGAAGGCGGGGATGTGAGCCGGATGGAAAAGGAAACGAAAGCCTGCGCCATCTGCGGAAATGAATTCACCCCCGGAGAGGAGCGCACCCCCTACGAGGAGGCGGGGGAGTGGCTGGCGACGGAGCTCTGGAGCGATGCCGGCACCCTCTGCCCCCAATGCCTGGACAACCGGGCGAAACTCGCCATGATGTACGTTATCGACAGGTGAACGGATATGGAACAGACAACCATCGACGGAATTGCCCTCACGCTGGCCGGACCGGTCCAGCTTCCCCTGAAGTGGGTCGGCCAGGATGAACTTCTCCAGCAGCTCCTGGCCGCCTGGATGGTCATCGACGACCGGGACATACCCTTCAGTCCTCGCCTCATCGGCAAGCCGGGGGTGGGGAAGACCACCCTCGCCTACGCCGCGGCGCGGCGCCTGGGGCGCCCCGTCTACCTCTTCCAGGCCACCATGGACACCCGCCCCGAGGATCTCATCATCACCCCGGTCATCGGCCCCGACGGGAAGATCCAGTACGCCGCCTCGTCCCTCGTTTCCGCCATGGTGAAGGGAGGGGTCCTCATCCTCGACGAGGGGAACCGGATGAGCGAGAAGGCCTGGGCCTCCCTGGCGCCGCTCCTGGACGACCGGCGTTACGTGGAGTCCATCATCACGGGCCTCAGGGTCCCGGCCCACCGGGACTTCCGGATCGTGGTCACCATGAACGAGGACGCCTCCACCTTCGAGGTCCCCGAGTACATCCACTCCCGGCTCCAGCCCCAGATCTTCATCGACTTCCCCGAGGCCGACGAGGAACTCATGATCCTCAAGGAGAACCTCCCCTTCGCCCCGACCCGGATCCTCAAGTACGTGGTGGATTTCCTCCAGCGGGCCCATGCCGCCGACGAGCTCTACTCGGTCCGCGACGGCATCAACATCGCCCGCTACGCCCTCAAGATGATGGCCGCCACCGAACGGGACGCCGCCGAGCTCCTCCCCCTTGCCGTGGAGCGGGTGCTGGGGGACGAGGCGCTGCGGTATCTGGCGTAAGCCATGCCCCACCGCCTCCACCTGGAACAGTTCGGCCCGGTTCACGCCCTCCCCGTCCTCCACTACCGGATGGAGTTCGCCTGGCTCGTGCGCGAGGCGGTGCACCGGGTGAAGCCCGACTGCATCGCCCTGGAGCTGCCGCCGACCCTGGAAGCACCCTTCCGGCGCGCCGTGGCACGGCTGCCGGAGGTGTCGGTGCTCCGCTACGGCACCAAGGTGAAGAAAGGGCACGAGGAAACGGTCTACCTCCTCGTGGAGCCGGCGGACCCCCTGGTGGAGGGGGCACGGCTCGGCCGGGAACTGGGGATCCCCGTGGCACTGGTGGACGTGGATACCGATTCCTATCCCCTCCACCACGAAGCGCTTCCCGACCCCTACGCCATCCACCGGCTTGGCCTCACCCCCTACTACGAGGAGTACCGGAAGGGGTGCGCGACGCTCTCCCACGGTCCCGAGGACCGGCGGCGGGAGCAGGGGATGGCCTTCCGGCTCCAGGAGCTTTCCCGAGAGCACGGCCTCATCCTTTTCATCTGCGGGATGTTCCATCTGGAGCGGGTGAAGGAGGAATTCGGCCGCCCCCAGGCCGCGCCCCTGGAACGGGTCCGGCGCGAGAACGTGGCCCTCTTCAATCTCCACCCCGATTCCTGCCGAGAGATCCTCGGGGAGTTTCCTTTCCTCTCGGCAGTGTACGAGCTGCGCCGGGACACTTTGCCACCGGAGCCTGTAGACGGCAGTGCCACGCTGCGCAAACGGTATAGCGTATTGGAACTGATCGAGGGGGGGAAGCGGGAAATCCCCGAGGAGGAGCTCCTGCGCCACGCCGTGGAGCGGAGCGCCCGCCACACGGGGCGGGAGGGGGAGTTTCCGGACCGGCAGCGGATCATATACCATCTTTTCAAAGAGGCGGCCCGCCACTACCGGCAGGAGACCGGCGAGCCGCTCCACCTCTGGCAGAAGCGGGCCTTCTTCCGCTTTACCCGCAACTACGCCTTGACCGGCGGCATGCTCCTCCCCGATCTCTTCCAGCTCCTAGCCGCGGCCCGCGGCTGCATCGACGACAACTTCGCCTACGCCTTCTGGCGCCTGGCCACCCACTACCCCTGGCAGCGGACCGACGCCGACCTCCCTACCCTCGCCATCTCTCCCGAGGAAATCTGGGGGGGCGCCCGCCGGATCCGCTTCCGTCCCCGGCAGCAGCGGCAGAAGGGGCTGTCGCACCTGGGGTTCCTGAAGCGGAAGAAGGAGAAGCGCCCCGGCGAATGGCTGGAGGGGTTCGACAATCCCGCCATCTGCTCCTACCCGCCGGAGGACGTGGTGATCGAGGATTATGGCCGGTTCCTGAAGAAAAAGGGGGCCATGCAACTCTCCGAGGAGCTCTCCCGCACCGAGCCGTTCACGGCGTCGCTTCTGGACGGGATCGACATGCGGGAGACCCTGCGCAATCTGGCCGACGGCCGGATCTACGTGCGGGAGAACCAGCGGGCCACGGGGGGCGTCGGCGGGGTGGTGGTGATCTTTGACGAGGACCGGGACAACCGCAGGTTCCCCTACCGGATGACCTGGCTCGGGGAGCACGATCAGGAATCGGACATGGCCTTTTACGCCACCTCCCCGGCCGACAACATCGTGGGCCCCGGCATCTGCCGCTGTGAGTACGGCGGCTTCCTCCTCTCCTACCCTCCCCGGCGCATGATGGACGTCTGGCACGACCCGGACTACGCCTTTGCCCGCTCGAAAGCCGAGGTGCTCCTCCTGGCGGCCCTGGACTACTCCCCCGAGAAGCACGTGGTCTACGCGGCGCCCCGTCCCCCCCGGAGCATGTTCCGCCAGCTGGCGGCCCGCATGGGGAAGAAGATCGTCTACATCCCCCTCGGCTCCCTGTCGCCGGTGAAGCTCAAGGGGCTGCGGGTCCTCCACATCCTCCATGGCCACGACAAGCGGGAGATCGCGAAGAACTATGTCTGGTGACCCTCCTTGTCGAGGGCGGCCGGACGGGTATACTTGAAGCAATGTTAATGGCCGGAGGCACGCATGTCCTGGTTTGCCAACCTGAAGATCAGCACGAAGTTCAACATCATCCTGTCGCTCCTTCTGGTGTTCGTCTTCCTGGCGGCGGCCTTCTTCGTCTACCATCGGGAAAGGGCGCTCATCGACCGAATCGCCGTGGACAACGCCCGGAGCATTGCCCGGCAGATCATCGAGACCCGTGACTACATCTCCAGCGTGGTAAAGGGGGAGCCCAACGAGAACTACAACCTGGTTCCCCAGGTGGTGGCCACCAACGTGGCCAAGCGGCTGACCAGGGGGAGCGACTACTATGTGCGGCAGGTTTCGCTCCGGTACCGCAACCCCGACAATCGCCCCGATCCGTACGAGGAAGAGATGCTCAAGCTCTTCGCGGCAAAGAAGAGCACGGAAACCTACCGCATCGTCCGGACCGACAAGGAGCAGAGCTTTCGCTACATGCTCTCGATGGTGGCGGAGAAGAGCTGCCTCGAATGCCACGGCCGCTACGAGGATGCGCCACCCTTTGTCCGGGCCCGCTTCCCCAAGGGGCACTTCTCCTACAACTACCAGGTCGGCGAGGTGATCGGCGCCGTGTCGGTCTCGATCCCCCTGGCCGACCTCTATCGCGAGGCCGGGACCGACTTCAGACTCGATCTGGCCACCCGGGGGCTCACCTTCTGTCTCATCATTTTCGTGATGGGATTCCTTGTCCGGCGCGCCATCATTGACCCGCTCCGGCAGGTTTCCGCCTCCATCACCCATGTCGCTGCCACCGGCAGTTTCGGCGACCGGATTCCCCAGCGCTCCCGGGACGAGATCGGCGAACTCGTGGCCGCCTTCAACGGCATGATGGAGGAGTTGGACCTCAAGACCCGCCAACGGCTAGAGTCCGAGGACCGCTACCGCAATGTCCTGGAGATGGCCCAGTCGGCCATTGTCACCTTCCTGGCCGACGGCAAACTCATCATCACCAATCGTCGCGCTGAGGACCTCTTCGGGCTGCCCAAAGGTGAACTCCTCGGGGCATCGATCTACACCTTCCTGGCCGACGGCGACGGGGTGCGGGAGGGGATCTCGGCATACCTGCGCGACGGGACGGGGGGATTGGTTGGTGAGACGACTTCCCGGAAAATACGGGACATCAGGGGGAGGATAACCGAGGTTGAGATGGCCCTCTCCGTTTCACGGTCGGACCATAATCCCCTCTTTACGGCAATCCTGAGGGAGCACAACCAACACTCGGTCTACTGAAAAAGTTTCGGCACAAAAAGAGGGGGAACGCTTGATGCGCTCCCCCTCTATTGATAATCCCTCCACCATGCCGTTGGCTTGTAAGGGCCTCACAGCGAGTTCCTTACAGGTGGCAGGCTCTGTACCGCTTCAGGCAAATCCCACATGATGGGGCAGCACACCACGGTAGAAAGAACCCCCGTCTTACGTAAATGTTCCGCTGGGGCATATCAGCCTGACGCGCATGGCAGAGAGAATTCTAATATTTGTAGCTAGTTTAGCCTCCTCTCCCGGATAAATCAAGGGGCTTTTTCTCCACCGTCGTCGACCCCGAGGAATGCGTTCAGGCGCCTGATTTCCTCCATGAGCAGATCAAAGCCGTGGAAGGTCAGGGATTGGGGACCGTCGGAGAGGGCCTTGTCCGGCTCCGGATGGACTTCAATCAGGACGCCGTGGGCTCCGGCCACCAGTGCCGCCTTGGCCATGGGGGCCACGAGGCTCCGCTTTCCCGTGGCGTGGGAAGGGTCCACCATGACCGGCAGGTGGGACATCTCCCGGATGAGGGGAACCACCGCCAGGTCCAGGGTGTTGCGGGTGGCGGTCTCAAAGGTCCTGATCCCCCGCTCGCAGAGGATCACGTGGGGGTTTCCCTCGGCCAGGATGTATTCGGCGGCGGCCAGGAATTCTTCGATGGTTGCGCTCATGCCCCGCTTGAGCAGGACCGGCTTCTGGATGCGGCCAAGCTCCTTGAGGAGTTCGAAATTCTGCATGTTGCGGGCACCCACCTGGAGGAGGTCGGCGTATTCCGCCACGAGCCCCACCGTGTCGGGACTCATGACTTCGGTGACGATGGGAAGTCCTGTTGCCTCCCGGGCCTTGGCCAGGAGCTTCAGGCCCTCTTCCCGCATTCCCTGGAAGGTATGGGGGCCGGTGCGGGGCTTGAACGCCCCTCCACGGAGAAGATCCGCCCCAGCCTTCTTGACGGCCCGGGCGGTCTTCAGGATCTGCTCCTCCCCTTCCACCGCGCAGGGGCCGGCCACCACCACCGGCCGTTTCCCCTCGCCGATGGAGATGCCACAGACCTTCACGATGGTGTTGCGGGGATGGAAGTCGCGGGAGACGAGCTTGTAGGGCTTGGAGACGTGGATCACTTCCTGGACGCCGGGGAGGTCCCTGATGGTGGTGTCATCCACGTACCCTTTGTTGCCGAGGACCCCGATGGCGGTCCGCTCGCTCCCCGGAATCGGCGCCGCCGTAAGCCCCATGGTTTCCACCGCCTTCACAACTGCCTCGATCTGTTTCGGACCAGCCTTGTGGATCATGACGATCAGCACGCGCCCCTCCTTTTCCAAGATTGCAGTCGTCTCATCGGAGCAACGATACCAGAGGGGGACACGGGGGTCAACGGTGCCTTGCTTTTTCGCCGGCAATGGGTAGAATGGATTCCCCGGCCGCAATGACCGGGCCACGACGTGACGGAGCATCGGGAGGACCCATGAAGCTCAAGGAAGCGCAGATCGCCCGGCTCGCGGAGCAGGTGCTGGAACGGCTCATCACCGCGGGGCTCATAAACCTCAAGGCCGAGCGGGGGGTCGTCCTCGACCGGATTAAAAAAGCCGTTGCCTCCGATGCCAAGGGGGAAGAGGATCTGGAGCGGGAGGCCGAGCGCCTCCTGGAGCAGACCCTGCGCTCCATGGGGGGGGGCGTCGGCATCGACCGGCACAAGATGCTGAAGATGATCAAGGAGCGGCTGGCCAAGGAGAAGGGGATCGTCATCTGACCCTGGCCCGCCGGCACGGAGCACGAAACCATGAGCATTTCCGAAGACCGCATATCCCATCTGGCCCATCGGATCCAGGACCGGCTCTGGAAGGACGACCTGGCCGATTTCCCTGATGAGCGGCGCTCGCTGCAGTGCATCAAGGAGGCGATCTCCTCCTTCTTCGCGGTGACCGGCGAGGTGGATGCCGCCGTCCGGAAGAAGCTTGCCTCCTACGCCCAGGCCAAGGTGCCGGGGAGCCGGGAGTACGAGGTCCTCTACCAGAAATTCTACCAGGAAGAGATGGCGAAGCGGAAATGGTGAGCTTTTGCTGCAGATTGACGCGCGCGCTTGTCTTTACGGCGCTTCTCGCCATCGTCTTCATGGTGCTGGCCGGCTGCGGGCCAAAAACCCAGATCAGCGTCTCCCCCTCCTTCCGCCCCGCCTCCGATGTGGAAACCGCCTATGTGGTCCCCTTTGGCGGCGCCCTGGTACCCGAGGAGTTCTCCGCCACGGTCTTCAACGATTTTGTGGACCAGCTCAACGGCCGCCGGCGCGAGACCGGGATCCGCTCCTTCGCCATCCTCAAGGACGAGGTGAGTGCGGTGGATCCCGGCTGGCTCGCCCGCCAGTACTACATCTCCGGCGACATCTGGAGTTATGTGGAGGACTCGGGGTGCTGTTCCACCAATATCCGGGTCAAGGCCCGCGTTTACGTCCATGAGCCCGGGAGGAGCATCCCGTCGGTGGAGATCTTCGTTCCCATGGAGAGCTTCTTCGACCATGACCGCTCCACCATCGACCGGGAGCGGGGCCGCCTTGCCCGGGATCTTGCCCGGGACCTCTCCCAGAAGGTACTTGCCGCCATGGCGCCGCTACGTCCCCCCGTGTCTTCTTCCCCCTGAAATTTTTTTTGCAAATGACCTTGATTTTTGCCCGGGGGGTGACTATAGTTACTTCGCGTTAGCACTCAGCTGTATCGAGTGCTAATTTTTTTCGATGAAATCACGTGAGCATACTCATGAAAGAAAGGAGAAGCTGCAGATGAAACTCAGACCGTTGCAGGACCGCATCCTCGTGAAGAGAATCGAGGAGGAGCAAGTTACCGCCGGAGGGATCTTCATCCCCGACACCGCCAAGGAGAAGCCCCAGCGCGGCGAGATCGTGGCCGTCGGCAATGGCAAGAAGACCGAAGACGGCAAGGTGATCCCCATCGACCTGAAGGTGGGCGACAAGGTGCTCTTCGGCAAGTACGCCGGCACCGACATCAAGGTCGAGGGCGAAGACTTCCTGATTATGAGGGAAGACGACATCCTCGGCGTCATCGAATAGAGTGGCCGGCTTCGCCGAAGGTCCATCCGGAGCCTTTGGCCGTGCCATGAAACAGCATAGATAACAACATACGAAGACGAAGATTAAATAGGGAGGAACGAGTAACATGGCAAAGATTATCAAGTTCGATCAGGAAGGGCGCAACGCCATCCTGAAAGGTGTCAATACTCTTGCTGACGCGGTCAAGGTGACCCTCGGCCCCAAGGGACGCAACGTCATCATCGAGAAGTCGTTCGGCTCCCCGCTCATCACCAAGGACGGCGTCACCGTTGCCAAGGAAATTGAGCTGGAGGACAAGTTCGAGAACATGGGCGCCCAGCTGGTGAAGGAAGTCGCCTCCAAGACCTCCGACGTTGCCGGCGACGGCACCACCACCGCCACGGTTCTCGCCCAGGCCATCTACCGCCAGGGCTCCAAGCTGGTGGCCGCCGGCCACAACCCCATGGAGATCAAGCGCGGCATCGACAGCGCCGTTGAGACCATCGTGGCCGAGCTCCAGAAGATATCCAAGCCGATCAAGGACCACAAGGAGATCGCCCAGGTCGGCACCATCTCCGCCAACAACGACAAGACCATCGGCGGCATCATCGCCGAGGCCATGGAGAAGGTCGGCAAGGAAGGGGTCATCACCGTCGAGGAGGCCAAGGCCATGGAAACCAGCCTTGAGACCGTCGAGGGGATGCAGTTCGACCGCGGCTACCTCTCCCCCTACTTCGTAACCGATCCGGAGCGCATGGAAGCTTCCCTCGAGAACGCCAACATCCTGATCCACGACAAGAAGATCTCCAACATGAAGGACCTGCTCCCGATCCTTGAGCAGACCGCCAAGAGCGGCCGTCCGCTGCTGATCATCGCCGAGGACATCGAGGGCGAGGCTCTGGCCACCCTGGTTGTCAACAAGCTGCGCGGCGTCCTCAACATCTGCGCCGTGAAGGCTCCGGGCTTCGGCGACCGCCGCAAGGCCATGCTGGAAGACATCGCCGTTCTCACCGGCGGCAAGGTGATTTCCGAAGAGCTCGGCTTCAAGCTCGAGAACGCCACCTTCGACATGCTCGGCACTGCCAAGCGGGTCACCATCGACAAGGACAACACCACCATTATTGACGGCGACGGTTCTGAAGCCGATATCCAGGGCCGCGTGAAGCAGATTCGTGCCCAGATCGAAGAAACCAGCAGCGACTATGACCGCGAGAAGCTCCAGGAGCGCCTGGCCAAGCTCGTGGGCGGCGTTGCCGTCATCAAGGTCGGTGCCGCCACCGAAACCGAGATGAAAGAGAAGAAGGCACGGGTCGAGGACGCCCTCCACGCCACCCGCGCAGCCGTTGACGAAGGGATCGTCCCCGGCGGCGGCGTTGCCTATATCCGTTCCCTCGGCGCCCTTGAAGGTATCAGCCTCCCGGCAGAGCAGCAGTTTGGCGTTACCCTCATCAAGCGCGCCCTTGAGGAGCCGATTCGCCAGATCGCCCAGAACGCCGGCGTTGACGGCTCCATCGTCGTCGATAAGGTGAAGAACGGCAAAGACGCCTTTGGCTTCAACGCTGCCGATGACGAGTACGTGGACATGATCGCGGCCGGCATCATCGACCCGACCAAGGTTTCCCGTTCGGCCCTGCAGAATGCCGCTTCCGTGGCCGGCCTCATGCTGACCACCGAGGCCATGATTGCCGACAAGCCGAAGGAAGAGGCTGCCATGCCGGCAATGCCCGGCGGCATGGGCGGAATGGGTGGCATGGGCGGCATGATGTAAATCATTCCGGCTCATTCCGGTTGAACATGAAAAGGGGAAGGACTTCGGTCTTTCCCCTTTTTCTGTTTCCGGCCTTTTGCCATCCCGTTTCTATAGAGTGGTTAAAACATAACGCTCTGGAATGGCAGCATATATCATCGAGAAAAAAATGCTGTGCCGGCCTTGGCTGCCCGAAAAAATGTGTATACTTAATTGGCGCCAAGGGTTGCCCCGCGACCCGCACTTTTCGGGCTGGTGAAGACGCTCTTCGCCTGCCCGCGTTCCGAGGGGGGAGAAAACGATGAACGGTACCGGCACCGTGACGCTTCGCGATCACATCGCTGCGGTCAAGGAGGGGAAACTCCGCTTCGAGAATGCCTTCCAGGGGGTGACTCGGATGATCCTGGAGCAGGGGGTCGACAAGGTTGTGGTCAACGGCCGCACCACCTACGATTTCCGGATCTTCCGCACCGGCCGCAAGCACCCCGTCGGCATGTACGACGAGATAAACAGCTTCGTCTCCTTCGTGAAGGACGCGGCCGAGGGGGGCTCCTCCAAGGAGATGGCTTTCGTCCTGGTGGGAGAGCCGGGCAACGGCAAGACCTTCTTCGTGGAGTATGTCTGCGGCCGCTACCGGGAGTTCCTGTCGAAGCCCGAGAACCGGCGACATTCCTTCCGTTACACGGGGATGGCGCAGCTGGGGAGCTACGGGAAGATCGACATTATCGAGTCCCAGACCTACGAGGATCCCATGGTGCTCGCCATGAACCTCTTCGAGTCACGGGACGAGGCCACGGAGTTCCTGGCCCGGGAGTTCGGCTTCACCGACAAGGAGCTGCAGCGCCTGGCCGACAACTACCGTCCCCTGGGGGCCTGCTCCAGCTACATCCTCAACGACATTCGCACCTTCACCGGCGGCAACATCGAAGAGATGCTGAAGTTCATCGAGGTGATTCCGGTCCCCCTAACCGAGACCCTCGGAACCGTCACCGGCAAATACGCGGCCAAGGACAAGATCACCTCCAGCGCCGTGGACCTTCTGGGTGAGGAGTCGATCCAGCGGCTTCTCCACATCACCGACATCAACAACCCCTACCGCTTCGATCTCCGCCGCGGCGCCCTGGCTCGGGTGGCCGGCGGCGGCATCCACTTCTCCGACGAGATCTACAAGAACAAGAAGGATCTGGTGCAGGTCTACCTGGGGGTCATCCAGAACCGGGTCATCGAGATCGACGGCTACCGCTGGCCCATCGACACCCTCATCATCGCCACCAGCAACAACGCCGAGTTCAACCGGTACCTCTCCGAGAAGGAAGAGGCTCCCATTATCGACCGCTGCCGCATCTGCTACGTCTCCCACAACACCAACTACCGGATGCAGGAGCAGCTCACCACCTACGCCATCGGCGGCGAGACCAAGACCACCCTGAACCGGGAGGAGCTCCACCAGGACCCGAACCTGAACTACGCCGCCTGCGTGGGGGTGGTGCTCACGCGGCTTCCCCGCTCCGAGAAGCTCACCCCCATCGAGGCCATGAAGTTGGCCGCCGGCGAGATCGCCGGGGAGAAGAGCCTCAAGACCCTGGCCGAGGTGGTGGACATCCTCAGCCAGGAGCAGGACGTCACCAAGCGCTTTGGCCAGAAGGGGCTCGGCCAGCGGAACCTGGGGCGGGCCGTGCAACTCCTCGTGGAGAGCTCGGAAACCAACGAGGGGCGCTGCATGGTGGCCTACGACGTGTTCAAGTCCCTGGAGCGGATCGTTCTCGATTATGTCCCCGACCAGAACGACCGGGCCAAGTATCTGGAGGACCTGAAGATAGCCAAGGGGCTCTACCGCGAGCGGATCATGACTGAGATGTTCAACGCCTACATGGACGAGCCTTACGCCGTCAAGAAGGACGTCATGAACTACGTGAACATGATCATCGGCATCGACGCGGAGAGTCTCGGCCCCGACCGGATGTGGAAGTACAAGGATCCCCAGACCGGCGAGCTGAAGGCCCTGAAGATCGATGAGCGCTACGTGAAGAACGTGGAGGACCGGCTTGGCCTCAAGACCGACGAGCAGCGGGAGAGCTTCCGCACCTCCATTCGCAAGATCTACGGCCAGAAGATATCGGTGGATTCCACCTACGACTTCATGGACAACCTGGAGTTGGTGAAGGCGGTGACCGATGTGCGGCTCAAGAGCGACATCGCCGGTGCCGGGAGCCTCATCGGCGCCCTGGCCAACCGGACCAACGAGGAGAACCAGAAGCTCTACGACCGGATGGTTGACACCATGCTGAAGAAGCTGGGCTACTGCCGGACCTGCGCCCAGAAGACCATAGAGTACTTCTGCACGCAGGAAGACGAGATCTAGATAGAAACGCGGCTTTTCCGCAATCTCTGCGTTGATCTTCATAATTGCTTGTGCGGCGTAGCGCTGCTACGCCTCCGCGCAATCATTCGATCGCCTTGACCTTGCGAACAATCCACGTTTCTATACGGTCTGAAACCAACATGAAAAACGAAGACTCCAAAATCTTTAAAATATGGGACATCTCCTCCCTTGCCCCCGGGCCTGAAGGGTCCTACACCACCCGGATTCGCTCCCTGGATGAACTTCTGGAGCGGGACCGGCTCCGGGAAGAGGACGGCTTTCCGCGCAAGATCCGGATCGGCAAGCTCATCAAGCCGGGTAAGGGGAAACAGGAGAAGTTCGTGGTGGTTCCCACCACGGTGGAAGAGAAGTTCATGCACGACCGGGCCCCCACTCCTCCCGAAGAGGAGGAACCCATGGGGGGGACCGGCGACGAGGCGGAAGGGGATATCCTTGGCGAGCAGCCGGTCCGCCCCGAGCAGGGGGCGGGAAGCGGCACCGCGGGGCACGGTGGCGGCGAGGGGCATGAACTGGAGTCATCGGCCTACGACCTGGGGCGGATTCTGACGGAGCGGTTCAATCTGCCGAACCTGAAGGAAAAGGGGAAGAAGAGCTCCCTCTCCCACTACACCTACGACCTCACCGACCGCAACCGGGGCTTCGGCCAGATCCTCGAAAAGAAGCAGACCCTCAAGCGGGTCATCGAGACCAACATCGCCCTGGGGAACATCGATGATGTGACCAACATCGACACGACCCGCCTCCTCATCGACCCCCGGGACCGAATCTTCCGGATCCTCTCCCGGGAACTGGAGTACGAGTCCCAGGCCCTCGTCTTCTTCGTCCGCGACTATTCCGGATCCATGGAGGGGAAGGCGTCGGAGGTGATCTGCTCCCAGCACGTGCTCATCTACAGCTGGCTCCTCTACCAGTTCGCCAGGCAGGTGGAGACCCGCTTCGTCCTCCATGACAACGACGCCCGGGAGGTCCCCGACTTCTACACCTACTACAACCTCCGGGTTGCCGGGGGAACGAGGGTGGCGGCGGCCTACAAGATGGTGAACGACATCGTGGAGCAGGAGAGCCTTGCCAAGGATTACAACATCTACGTCTTCCACGGCACCGACGGCGACGACTGGGACACCAACGGCGAGGAGACCATTCCCGAACTGCGGCGGATGCTCACCTACACCAACCGGGTGGGGATCACCATCGCCGAGCATAACGCCTACGGCTCCCGCGGGGCCACCGAGGTGGAGCGGTACCTGAAGGGGTCGGGGCTCCTGGATGAAAAGCCGGAGTTTTTGCGCATGGATGTGATGGGAGAGGATGCCGACGAGACGCGGATTATCGATGGGATAAAACGTTTGATTTCTTAGGTGTCATAGGGTAGGGGCGCTGCTTGCCGCGCCCGTCACCGGATGCAAGGGCGCAGCAAGCGGCGCCCCTCCATAGACCTGAATATGGAACTCATCGATCAACATACCAAGAGCATCATGGAAGGGTGCAAGGAGCGCGCTCGCGACGCCGGCTTGCGCTTCTCCGACGAGACCCTGGAGTACATCGTCACCAACCGGGACATGCTGGAGCTTCACCCGAAGGTGATGATCCCGACCCTCTACGACTACTGGGTCCATGACGTGGAACTGCTCAGGGAAAAGGGAAAGTACGAACTCTACCCCAGCAACCCCTACGAGACGGTCATCAACACCCGCCCTCCCATCTCCTTTTACAACGACAACAATCCCGACTGGCTGAACGTGATGATCTTCTACCACGTCCTGGCCCACATCGACTTCTTCCAGAACAACCTCTACTTCCGCCATACCTGGGAATACGACCTGACCGGGAAGGCCCTGGCCGACAAGCGGCTCATCGCGCGGTTGCGCTCCGAGCACGGCCGGTGGGTCGACTACGTCATCGAGTTCGCCCGCGCCATTGACAATCTGGTGGGGTACTTTGACGGGCTCTCCCACCTCTTCCGGCAGGACCGCCCCCCCTTTTCCAAGCGGCTTGACTACTACTTCGACGTCTTCCTCCAGGAGGTCAAGGGGGTGAAGACCGCCGAGTACGTGAAGGAGATCGAGCGCTACAACCGCTGCAGGCGGGAAGTGGGTGAGCTGTGCGAGGAGAGCTTCTTTGCCGACGTGGTGGCGAAGAATCCGGAGTTCGAGGCGTTCTATCTCAAGGGAACCCGGGAGAAGAAGGAGGAGCGGCTCGATCTTCTCCAGTTCCTCATGGAGCATTCGGAGTTCCTGAACCAGGACGAAAACCTGTGGATGAAGTCGGTGCTGGAGGTGATCCGCTCCACATCGGTCTACTTCCAGCCCCAGATCCGGACCAAGATCATGAACGAGGGGTGGGCCAGCTACTGGCACGAGACCCTCTTTCTCACCGACGACCGGATCAAGGGGCACGAGGTGGACTTCGCACGGGTCCACTCGGGGGTCACCTGCCTCCACCGGGTGGGGCTCAATCCCTATGCCATCGGAATGCGGCTCTTCCAGCAGATCGAGGAGGGGGGCGATCAGGGGCGGCTCTCCCTGGAGTACCAGCGGCTTGCCGACAGCCATGCCCGGAAGGAGTTCGACCGGGCCACCGGCACGGGGCGCGACGTTATCTTCGCGGTGCGGGAAAACCTCTGCGACTTCACCTTCATCAACACCTACGTGGACCAGGACTTCGTCAACCGCCACAACCTCTTCGTGGTGGGGAAGCGCCTGAATGCGGAGCGGACGGCGTGGCAGTACTACGTCAAGAGCCGTAAGGCCGAGGAATACCGGGGCATGCTCCTGGAATCCCTCTACCATCCACCCCGCATTGAGGTGGACCGGGCAAAAGGGGGGGGGAAGACCCTCTACCTCAACCATCTCTTCGAGGGGAAACCGCTGATCCCGGACTTTATCGCCAACACCATGCTGGGGATAGAATTCCTCTGGGGGGGACCGGTGAAGCTGGAGACCAGCGAAGTGGCGTCGGCTCCTCCCCGGGAAGCGGGCGCGCCCCGCGGCGAAGGGGAAGCGCCGAAGATCCACTGGCGTCGGCACGTCTACACCATGGAAAACCGGACACTTTCCAAGACTCTCGTGTGAGCGGAACAGACCCATGGACACCATAAGCAGGGCATTACATCACATGGACCGGAGCGCGAACGAATGGGAGCACCTAGCCCCCATTCCCTTCGAGGAGTTCCTGAAGATTCTCGTGGCCAATCCCACGCGGGTCATCCGCAACGTTTTCCAGGTCTTCCATGACATGGTCATGAGCCACATCGACATCGGCGCCGACGAGTATCCCGACGACCCCGAATCGATCCATTTCATCCCCTATGACTGCCGTCGCCTCTTCGTGGAGGGGACCGACCATCCCTTCTTCGCCGACCGCCTCTTCGCCAACCGGTTCGTGGGGCTTGTGGAGGCCCTGAAACGGGGTTCCCTCCAGAACAAGATCTATGTTTTCGAGGGGCCGCCAGGAAGCGGCAAGAGCACCTTCCTCAACAACCTGCTCCTGAAGTTCGAGAACTACGTCAATACCGACGCGGGAATACGCTACGAGGCGGTCTGGCGTTTGGACCGCCAGGCATTCGGGGGGTTCACCCGGCACGAGACAGCAGTTTTTCTCGACAAGCTTTCCAAGCTCCTGGAGGAGCACGACTTCAGTCAGGATGAGCTCCTGGCGGCGGAGCACGCCCTCCATCCGGGGGATGACTACGTGGAGATCCCCTGCCCCTCCCACGACAATCCCCTCCTCGTGATCCCGAAGCAGCTCAGGCGCCAGTTCTTCGACGACCTGTTCAAGAACGACGAGATGAAGTGGCGTCTCTTCACCGAGAAGGAGTACGAGTGGCTCTTCCGCGACACCCCCTGCACCATCTGCAGCTCCCTCTACCAGGCGCTCCTGGCCCGGCTGAAAAGCCCGGCGGCGGTCCTCGGCATGCTCCACGCCCGCCCCTACCGTTTCAACCGGCGCCTCGGCGAGGGGGTCAGCGTCTTCAACCCCGGCGACAAGCCGATGCGCAACAGCGTCTTCACCAACGAGATGCTCCAGAGCCGGATCAACGCCATTCTCAAGGACAGCAACCTGGTGAAGTACCTCTTCTCCGAGTATGCCAAGACCAACAACGGCATTTACTCCCTCATGGACATCAAAGGGCACAACACCGACCGGCTCATCGAGCTCCACAACATCGTGAGTGAAGGGGTACACAAGGTGGACGACCTGGAGGAGAACGTCGACTCCCTGTTCCTGGCCCTCATGAACCCCGAGGACAAGAGCAACATCGAGGGGTATCAGTCGTTCCTGGACCGGATCGAGTACATCAAGATACCCTACGTGCTGGACCTCAACACCGAGGTGGAGATCTACCGTAACACCTTCGGCAAGCACATCGACCACAGCTTCCTGCCCCGGGTCCTCCACAACTTCGCCCGGATCATCATCGCGTCGCGCATGGACGAACGCTCCTTCGCCATGCACGAGTGGATCCCCGAGCCCCACCGCTACAGCACCTTCTGCGATTTCAACCTCCAGCTTCTCAAGATGGAGATCTATACCGGGTTCATCCCCCCCTGGCTTTCGGAGGAGGACCGCAAGCGCCTCACTGCCAAGCGGCGGCGCCAGATCATCTCCGAGGGGGAGAACGAGGGGCACAGGGGCTTTTCGGGGCGCGACGCCCTGAAGATCTTCGGCGAGTTCTATTCCACCTTTGCCCGCAAGGACAAGCTGATCACCATGACCATCCTCATCGCCTTCTTCACCAAGGTCCACCCGGAGCTGGGGAAGCAGCTCCCCAACGGCTTCCTCGACGCCCTCAGGGGACTCTACAATTTCACCATTCTCCAGGAGGTGAAGGAATCTCTCTACTACTACAACGAGGAGCAGATCTCCCGGGACGTTCAGAACTACCTCTTTGCCATCAACTTCGAGCCCGAGGTGGACGAAACCTGTACCTGGACCAGGGACAAGCTCCACATCAGCGAGTCATTCTTCGAGGGGATCGAGAGCCGTCTTCTGGGGGCCAATGGCCGCGACCGGGCGCAGCGTCTCGCGTTCAGGAAAGAGATCCAGCGGGAGTACGCCGCCCACACCCTGGCCCAGGAGATCCTCTTCGAGGGGAAGGGAATCACCGCTACCCGTCTCTACCGGACTTTGTTCGACAAATATGTCTTCAACCTGAAGGAGAAGGCCCTGGACCCCTTCCTGGAGAACGTCAACTTCCGCCGCGCCATCAAGGATTTCGGGAAAGAGGAGTTCAAGACCTACGACAAGCGGATCCGCGACGACGTCACCTTCCTCGTCAACAACCTCTGCAGCAAGTTCCGCTACACCAAGAACGGCGCCAAGGAGGTCTGCATCTACGCCATCGACAACGACCTGGCCAAGGCGTACGGCAGCACCTGATGAACGGCTAGCCCCTTCTTCAGCCGAAGGGGATCAACTCGATGATGGTAACCTCGGGGGGGGCCAGGAAACGGAGCGGCGGACCCCAGGTGCCGCTGCCGCGGCTCACGGAGAGGGCTGACCCGTTCGCCAGCCGATAAAAGCCGTCCATGTAGGGATAGGAGAGACGGACCAGGAGCCCGAAGGGGAAGAGTTGGCCGCCGTGGACGTGGCCCGAGAGCTGGAGGTCGAAGCGTCCAACGGTCTCCCCGTCGATCCGGGGGCGATGCTTGAGAAGGATGGTGAAACGGTCGGCGGGAAGTCCCGCCAGGGCGTTCCGTTCGGCATGGGGCGGCGAAGGGGTTGCGGGGTCGTCGACCCCGGCGATGTTTACCACTCCCCCGGCGGTCACCCCCTCCCCCCGCAGGACCGTAAATCCTCCCCTGCGAGTGAAACCGATGGCCTGGTCGAGACCGACGTAAACCTCGTGGTTGCCGGTTACCGCGAACTTTCCGTACCGGGGCGAGAGCTCCGCCAGGGGTTTCTCCAGAGCCGACAGGTCGTTGATCTGGCCGTCCACCAGATCCCCCGTCGAGACGACGATGTCGGGCCTGGCCTCCCTGACTCTGGCCAGGATATTCTCAAGCCGTTCCTTCCGTACAATCAGACCCAGATGGACATCGGAAATTTGCGCTATCGTCAGCTTCGGGATCGTGGCGGGAAGTTTCGTGGTGGGGATAACGATCCGCCGGGACCTGATGTGTCGTGCCTCCATGTAGCTCGACAGGCATGCCAATACTGCGTAGGCTGCGGCGATGCCGAAGGCGGCCCTTCTTCCGATGATCAGGAGGGACGGGTCGCGCTGCAGGAGCGTTCCTCCCCCCTTGAGAACGAGGTGAAAGAGATCCATGGCAAGAGATGCGGAAAAGAAGAAAAAGAGGAGGCCCATCCAGAGATAGCCGGTCCAGGCCAGGAAGCAGGCTGTGAATTCCCACCCCTGCCGCTCGGTGATACGGACGAGGACCGGCGCGATGGCCATGAGCGCCAGGAAAAAAGCGAGGAGGGTGCCTATGGATGGGCCGAAGCCGAAGGCCCCCCGCGCCTTGACGAAGAAATAGGCGTGAGTGCCGCCGTAGACCAGGAAAAAGACGAGCAGAAAGAGGTTCACGACGGTTGTTACTCCCTGGTGGCAAGGAAATGGGGCACAGACGTTCCTCCGACGCGCATCCTAAGGCTCCGGATTGTCGCAGGACGGGCACGACTGCTCGCCACTTTCCGGATCAATTTCCAACTCCGCGCCGCACACCTCGCATATCCCCTCGGTCTTCTCTCCCGTTGCCCACGTGCGGTAGGTCTCCCCGAATCGCTTTGAACCTTCCATGTGTGTACCCTCCGTTTCGTTACGCAGAAGATAAGGTACCTGTTCATGCCCCGCAAACCTGATAATTGTATCACGGAGCGGCAGCGTGGCTACGGCGCCATTCGACGCTCTGCGGGCAGGGTCGGTTTTCCTCTCAAGAAAGAGGCGGGGGATGCCGATAAGAGCTGTGAGTCCAAAAGGTTAGGGACCAGGCACAGGAGGGTAGCCCATGAATGTCGACAACCGGATTGCCAGGGCCGAAGAGTTGCTGGCCACGATTCCCGAACTTCCAACCGTCCCGACGGTTATTGTCAGCATTGTACAAAAACTTCACGACCCCGAGGTGGATATTCAGGAAATTCTCGACCTTCTCCTCATGGACCAGGTGCTGACGATCAGGCTCCTGCGGCTGGCCAATTCTCCCTATTACAGCACCATGAAAAACATCGTCTCCCTGAAAGAGGCGATCCTATACCTGGGGCTGGATCACATCAAAGAGGTCATCTACACCTGCTCGATCGTCGACCTGTTCAGGGAAGGAAAGGGGGTCATCGATCGGGCAACACTCTGGTCCCACGCCCTTGGCGTCGCCCTGGTCTCCAAGAGGATCGCCAAAAAGGTCGGCTACGCCGAACCGGATAATGCGTATATTGCCGGGTTGCTCCACGACATCGGCGAGGTATTCCTCAACTACTATCTCGAACCGATGTTTGCCCAGATCGCCCAGAAGGCCAAGGCAGAGGGGCATTCCTTCCACGGGGTCGAGTCCCTGTTGCTCGGCACCACCCACAACGAAGTGGGTCACGTCATCGGCAGACGGTGGAATGTTCCGAAATTCGTGACTGATGCCATGCTCTACCATCATGAGCCGACCCACGCTCCCCAGGATGATGCCGGCCTCGTTTCCATCATCGCCGTCGCTGACCAGTTCTGCCGCTGGCGGAGCATCGACTACGGCGGGTATGAGGTGAGCGAGGGGGGCGAGACCGAATACGCGGCGTGGTGCCGCATGGCCGGGCACTTTCCCGGCATCGATGCAGACGCCATTGAGACGATCCTCCGTGACCTGGACAACGCCATTGAAGACATCAGGCTCCAGGTGGAATCGATCTTCCTGTTCATCTGAGAGCCCTTGTTGCGGCGGACGCCAGTGATGGGCATCACCTCACGATGGGGCATTCATGTCGCCCCTGGGGCGTCGGAACCTGCCGATCAGTAGATGCACGATTTTGCGGGCGAGGAAGGCAAAGACAAGGAGAAATACCACGACCCCTCCCAGCATCAGAAGGGGGTGTGTCAGGGCGATCAGGGAGCCGCCCACGGCGAAGAGGTCCTCCACCAGGCTTGCCCCGATGTTGCTGATGGGCTCCGGGCTCTGGTTGAGGATCACACGGGTGCCCGCCTTTGCCGAATGGGCGGTGAAGCCGATGCCGCCACAGGCGAGGACGATCGCCACCTGAATCCACGGATCATAGTTGCCGATAACGGTGTAGCCGAGCACCGCGGCCCCGATTGGGCGGATAAAGGTGTGGATCCCGTCCCAGACCGTATCGACGAGGGGAATCTTGTCCGCCAGGAATTCGACAACGAAACATGCCGCCGCAATGGCAAGCACCCGCCAGTCGGCAAGGACCGAAAGCCCTGCCAGGCCTTGTGGAAGATGGAAGGAGCCGAATCGCAGGGCAAGGCCAATGGCAAGGATTGTCGTGTAGAGCCTCAGCCCCGAAAAGAGTGCGATGCCGGTGGCCGTCCCCAGCAGTGCTAGTATATCCATGGTGAATCATCCCAGTCCGAACGTCGGTTGTATGCTCCTCTTCGCCAAGACCTGACCCTCGGGTTTCATTCGACCACTTCGAGCACGCCTTCCATCCCCTTTTCCCGGTGGCTCTTGAAGAAGAGAAGTTTCTTGTCGCAGTACATACTGTACCTGCCGGTCTTGACCGGGGTGAATTTCACGATTTTCGGCTCCTCACCCAGGCTGACATCAAAAACGATCCCGGCCTCCGGCGAGTTCATGGCGATATTGTGGGGAACCATCCCCGCTTCTTTTCGTACCTTCAACTCCACCGGCACGTTCACCTTGACAACGATATGGCCCGGTTTGAAGAAGTAGCTCCCCCCAACGATTTCCACATGCTGGATCCCGTCGCTGCCGATGGTGGCAAAGTAAGGTTTTTCCTCCTCTTGGGCTGCGACAGCCGCAAGGCTGCCTGCCGCCAGCATCATCACGATGGCGATAGTTGTTTTCATTGAAGGACTCCTCTGTCGCGGTTTGTAAGGTAATTCTAAGGCGCGAGGCGTGCTTGTCAATGGAAGGGAAAGGCGTGGAAGTATTACATCTCCACCCGCGTCACGACACCCTGGAGGCGGCTGGCCGGCAGCTTGTGGAACTGGACGAAATTTGGGGTGAGCTTTTTGAAGACCGAGAAGACCCGCCAGAGGGGGTTGCGGGTGGAGATGTCCTCGACCCCGTAGAAGATGACCTTCTCCTGGATGCCGTTCGCCTTGAGGAGCGCCTCAATGTCCACCACCTCCATGTATCCGGCCTCGATCCGGAAGGCGTCAAGCCCCGGCCCGATCCCCTTGATCAGCTCGGTCTCGACCCCCAGGGGCTCGTCGGTGATGACGAGGGAGATGAAGACGTTGCGCTCGTAGATGATGTTGCTCCGGATGATGCAGTGGACCACGTAGGGGGGGACCACGTCGGTATCGCGGGTGAAGAAGAGTCCGGTCCCCCGGATGGGCCCCTTGGCATAAATCTGCTCGTAGGAGATGAGGAAAGTCTCTAGGTCGAGGGGTTTCAGGGCGTGGTAGAGGGAGCGCTGTCCCCGGGTCCAGATGATGATGGTGACAAAGGGGATCGACGCCAGGATCAGGGACCAGTAGGCTCCGTGGGGGATCTTGGAGAAAGTGGAGAGGAGGTACGCGGCGTCGATGAGGGTGATCACCAGGGCCACCAGGGCCCGCCACTTCTTGGTGGTGTGGGCGAAGACGATGATCATCATGATGCCGGTGATGGTCATGGAGCCGGTGACCGCCATGCCGTAGGCGGCGGCCAGGTTCTCGGACTTGCGGAAAAGGAGCATCACGAGGATGACCGCCACCATGAGGGACCAGTTGACGGCCCCCAGGTATATCTGGGATTTGATCTCCCGGGAGGTGTAGTCGACCCGCATGAGCGGCAGGAGCCGTGTGGTGATCCCCTGGTAGACGATGGAGAAGACCCCGCTGATGATGGACTGGGAGGCGATGATGGTGGCCATGATGGTGAGAATGAGGAACGGGATGTAGAGGGTCGGCATCTGATCCCGGACCATGCCGAAGAGGAGGTTTTTCGCCTCCGGGTGGGTAATGGCGAAGACCCCCTGCCCCAGGTAGTTGAGGTAGAGGGCCATGAAGACAAAGTACCACGACTTGACGATGGGGCGGCGCCCCAGGTGTCCCATGTCGGCGTAAAGGGCCTCGCCCCCCGTGGAGCAGAGGATCACCTCGGAGAGAACGAAGTAGCCGGCCAGACCGTTCTCCCGGAAGAAGGTGAAGGCGTGCCACGGGTTGATCGCCTCCACAATCTCGGGCATGGAGAGGGCGGAAACGACGCCGGTGACGGCGAGGGTGCTGAACCAGACCGCCATGATGGGGCCGAAGGCGCCGGCCACCCGGTCGGTCCCCTTGAACTGGACTGAGAAGAGGCCGATGGCGATGGCGGCGGCGATGGCGACAAGGGTCCCGGTGGAGAGCCCTTCGAGGCCGGGGATCAGGAGGAGCCCCTCCACGGCGGAGAGGATACTGATGGCGGGGGTGATAACCCCGTCACCCAGCAGGAGCGATACCCCCACGAAGGAGAGGAAGCCGGCAAAGGCCACGAGACGCCCCGTCTTCACCAGCTTCATGATGATCTCCCGCAGGACGATCTCCCCCCCCTGCCCCTTGCGTCCCAGGCTCATGGCGAGCCAGGCGTACTCCATGGTCACCAGGATCGTCATAGTCCAGAAGACCAGCGACAGGATGCCGAAGACGTTCTCCCTCGTCGGCTGGGTCAGGGTGAAGATGACGGTAAGGGTATAAATGGGGCTCGTGCCGATGTCGCCGAAGACGAGGCCGAGCGCCTTGACGATTCCACCCAGTGAGGCGTCTCCCTTATGCTGGTCCATGGCCCGTCCCCTCCTCGGATTACATCTCCACCCGCGTCACAACACCCTGCAGCTTGCTGACCGGCAGCTTGTTGAACTGGACGAAGTTGGCGGTCTGCCGCTTGATGGTTGAGAAAACGCGCCAGAAAGGGTTGTTGGTGGCGATGTCCTCGATGCCGTAGAAGATGACCTTCTCCTCGATTCCCTTCTTCTTGAGGAGCCGCTCGATGTCAACCAGCTCCATGTAGCCGGCGAGGATCTCGAAACTGTCGAGCCCCGGCCCGATCCCCTTCGTGAGATTGGCCTTGACGCCAAAGGGCTCGTCGGAGCGGTTCAGGGAGACGAAGACGTTCCGTTCGTAGATGATGTTGCTCCGGATGATGCAGTGGATCACATAGGGGGGGACCACCGCCGTCTCCCGCACGAAGAAAAGTCCGGTGCCGGGAATGTTGTGCCCCTTGGCGTAGATTTGCCCGAAGGAGAGGAGGAACGTGTCCAGGTCCAGGGGCCTGAGCGCCCGGTAGAGTGCCTTTTGCCCCTGGGTCCAGATGATCATGATCGCCAGGGGAATCGAGGCAAGGATCAGGGACCAGTAGCCGCCGTGGGGGAGCTTGTGGAAGTTGGCCGTCAGGTAGACCAGGTCGATGAGGGTCACCGCGAGGGCGATGGGGACCTTCCACTTTTTGGTGGTGTGGGAGAAGATCATGGTCATCATGATGCCGGTGATGAACATGGTGCCGGTGACCGCCAGGCCGTAGGCCGCGGCCAGGTTTTCCGATTTCTTGAAAATGAGCATGATGAAGATGACCGCCACTAGCAGTGACCAGTTGACGGAGCCGATGTATATCTGGGATTTCAGGTGCGTGGAGGTGTAATCCACCTTCATGAGGGGGAGGATCCGGGTGGTGATCCCCTGGTAGACGATGGAGAAGACCCCGCTGATGAGGGCCTGGGATGCGATGATGGTGGCCATGATGGTGAGGCAGAGGAAGGGAATGTAGAGAATGGGCGCCTGGCTCTTCACCATGGAGAAGAGAATGTTCGTTTCGTTGGGGTTTCTCAGGATGAAGGCCCCCTGCCCCAGGTAGTTGATGACCAGGGCGCTGAAGACGAAGTACCAGGCCCGGATGATCGGCTTTCGCCCCAGGTGCCCCATGTCGGCGTAGAGGGCCTCTCCCCCGGTGGCGCAGAGGATCACCTCCGAGAGGATGAAGAACCCGGCCAGGCCGTTGTGCATCAGGAAGGTCACGGCGTGATGGGGGCTCACCGCGCTGACGACCTCCGGAGTGCCGGCGATCGACACGATCCCCGACAGAGTCAGGGCGCCGAACCAGATGACCATGATCGGCCCGAAGGCGCCGGCCACCTTGTCGGTTCCCTTGAACTGGAAGATGAACAGGATGAGGGCGATGACCGCCGCAATGAAAATCAGGACCCCCTGGGCAAGGTTCTCCCATCCCGGGATCAGCCGCATCCCCTCCACGGCGGAGAGGATACTGATGGCCGGGGTGATGATGCCGTCCCCCAGCAGGAGCGAGACCCCCATGAAGGCAAGAAAGCCGACGAAGGCCACCTGGCGCCCCGATTTCAGGAGCCGGACCAGGATCTCCTTGAGAACGATGGTCCCCCCCTCTCCCTTGCGGCCGAGACTCATGGCGAGCCAGGCATACTCCACGGAGACGAGGATGATGAGGGTCCAGACGATGAGGGAGAGGATGCCGAGGACATGCTCGGCGTCCGGTTTCGTCAGGGTCATGATGACCGTGAGGGTATAGATGGGGCTCGTGCCGATGTCGCCGAAAACAAGCCCCATGGACTTGATGATTCCGCCCCAGAACGATTCCGTGTGTTCCTGCACCATCCGTGCATCCTCCAAGGCTCGCGAGCCGGTGCCGAGCATCGGGATGCGAGCCAATGTATACAGCCGGCCCCTTATATCACTTAGCACACGGCGGCACAAGCGCAAACCGGCTCCTGTTCCGGCCATTCTCCTTGACCTTCTCTCCCCCCTTCGGGTAGTCTGAACGGATGCATAAACCCTACGAACAAAAGAAAAAACCGGAACTTCTCGCCCCGGCCGGCTCCCTGGAGGCCTTCTTCGCCGCCATGGAGAAGGGGGCTGACGCGGTCTACGCGGGGCTCCGGGAGTTCTCAGCCCGAGCCAAGGCGAAAAACTTTCCCCTCACCCAGATGGAGCGGATGGTGGCCTACGCCCACGGCCTCGGCCGCAAGGTCTACATCACCCTCAACACCCTGGTGAAGGAGGGGGAACTGCCGCAGCTCGTGGAGACCCTCGCCGCCCTGGAGGCCATGGGGGCCGATGCCGTCATCCTCCAGGACCTGGGGGTTGCCCGTCTCATCCGGGACCACTTTCCGGGCCTTCCCCGCCATGCCTCCACCCAGATGACCATCCACAACCTCCCCGGCGCCCGGATGCTCAGGGATATGGGGTTCGAGCGGGTGGTCCTGGCACGGGAGCTCCACCTCGACGACATCCGCCATATCAGCCGGGAGTCGGGGGTGGAGATCGAGTGCTTCATCCACGGCGCCCTCTGCTTCGCCATCTCGGGGCAGTGCTACTTCTCGTCATTCCTCGGGGGGCACAGCGGCAACCGGGGGCGCTGCGCCCAGCCCTGCCGCCGCCACTACCGCTATCGACAGAACGAGGGGTACTTCTTCTCCACCAACGACCTCTCCACCGTGGACCTCATCCCCGACCTGTCCGCCGCTGGTGTGGCGTCCCTGAAGATCGAGGGGCGGATGAAGTCGGCCGAGTACGTGGCAAGCGTGGTGGAGGCCTACCGCCTCGTCCTCGACGCCCCGGAGCGCAAGCGGGCCGAGGCGGCGGCCCGGGCCAAGGAGATCCTCAAGTTCTCCTTCGGCCGGGTCCCCACCAAGGGGTTCATGGCCTCCCGCACCCCCACCGACATCGCCATCCCCACCCTCCGGGGGGCTACGGGGCGCTTTCTCGGGGAAGTGAAGAGCGTGCGGGGGGACCGGCTCACCTTCGAGACGAAAGACCGCCTCTTCGTGGGGGACCGGGTCCGGGTGCAGCCCAAGAGCGACATGGCCGGCAAGGCCTTCACGGTGAAGGATATCTTTGTGGGGAAGGAGCGGGTGAAGTCGGCGAAGGAACGGAGCATCGTCACGGTGGTGTCCCCTTTCGCCTTCAAGGCGGGGGACGCGGTCTTCAAGGTCTCCTCCGAGACCGCCTTCACCATGAGCGAGAACGCCTGCCTGAAACGCCTCGACGCGGTCAAGCCGGGGAAGATCCCTTGTGCCCTTGAGCTTTCCCTTGCCGGGGAGACCCTCCGCATCGGCGCTCAGGCCGCCGGTGCCGAATTTGCCGCCGAGTTTCCGGTCGGTCTTCTGGAGCCCTCCACCACCAGCGACATGGCGGGGGTCCTTCGGGCCCAGTTCTCCCGCACCGGCGAGACCCCCTTCGAGCTTCTGGGTCTTGACGCTCCGGGCTTCCCCTCGGTCCTCATCCCGCCGGCTCGGCTCAAGGATATCCGTCGCGACTTCTATCGCCGACTGGGCGAGAAGGTGGCGGCCGGCGTTGCCCAGCGCCGGGCCGAAGCGCGGAAACGGGCACTGGCCTCCCTGGTCCCGCCGGGGCACCCGCGTCGTGAGGTCAAGGGCGAGGTGACGGTCCGGATCGAGCACCTGCGCGATACCGCAATCCTTCGCCAGCAGGGGGTAGACGCCATCATCCTTCCGGTCTCCCGGGCCAACATCCACCAGGTTCCCCTTGCGGCGCGCAAGCTCCGGGGGGATGAGGGGCGGATCATCTGGCACCTCCCCTTCGTCATCTTCGACGCGGACCTCCCCTTCTACCAGGAGGCGGTCGCCCTCCTCACGGGGCAGGGGTTCCGCCGCTTCGAGCTCTCGAACCTCTCCCACTTCCCCCTCCTTGCAGGACGGGACGTGGAGCTCTCCACCGACTACCGCCTCTTCTCCCTCAACACCCAGGCCATCATGGCGTGGCACGAGCTGGGGGTGACCACTTCCACCCTCTACATCGAGGACGACGTGGAGAACATGGCGGTACTCCTCGGCGCGCCGGTGCCGGTGCGACGGCGGGTCCTGGTCTACGGCGGGGTGCCGGCCATGACCACCCGCGTCGCCATCAAGGGGGTGAAGGGGGACGCCCCCCTGGTCTCTGACCGGGGCGAAGAGTATGAGGTGGCGGTGCGGGGAGACCTCACCACCATCACCCCGGCGGTCCGCTTCTCCGTCACCCACTTCCGGGGCCGGCTCCAGGAGGCGGGGTGCGGCTCTTTCGTGGTGGACCTCTCCCAGGCCCCCCGGGAGCGGTGGCGCCCCATCCTCGACGCCCTTGCCCGGGGCGAGGGGGTGCCGGGGACGAGCGAATTCAACTTTGTCATGGGATTGGTATAGATACTATGGGAAACAGCACCGACTCGATCATCACCGACTATCTCGTCCGCGTCATCGCCAGGGACGGCAGCATCCGGGCTCTCGCCTGCGTCACTACCGGCCTCGTGGGTGAGCTCTGCCGGCGCCACGGCACTTGGCCCACGGCCTCGGCGGCCCTGGGGCGGGCCGTGACCGGCGGGGCCCTCATGGGAGCGCTCCTGAAGACCGGCCAGCGGGTGGCACTCCGCTTCGAGGGGAACGGCCCCCTGAAGAATATCCTCGTGGAGGCCGACGCCAACGGCGCCGTCCGTGGCTGCGTGGGGAACCCGGAGGCGAACCCCCTGCGGGAGGACGGCAAGCTGGATGTGGCCGCCGCCATCGGCCAGGCCGGGCTCCTCACCGTCACCAAGGACCTGGGGCTCAAGGAGCCTTACACGGGGACGGTGCTCCTCTACACGAGCGAGATCGCCGAGGACCTCGCCTACTACCTGACCGACTCGGAGCAGGTGCCGTCGGCGGTGGGGCTTGGGGTCTTCGTGGAGCCCGACGGCGCCGTCGCCGCTGCTGGCGGGTTCCTCATCCAGTCGCTCCCCCCCCACAACGACGAAGCGGTGGACCGGCTCATGGAGCGGATCGGCGCCATGCCGCCGGTCACGGAGCTCCTCCGGCAGGGGAAGAGCCCCGAGGGGCTCCTGGAGTACCTCTTCGAGGGGATCCCCTACGACACCCTGGAGAAGCGGGCACTGGCCTTTGTCTGCTCCTGCAGTCGGGAGCGGATCGAGCGGGTTCTCATATCGCTTGGGCGTGACGACCTCGCCTCGCTCCTGGCCGAACAGGGGGAGACCGAGGTGACCTGTGAGTTCTGTCGGGAGCACTACCATTTCGGCCGCGACGACCTTGAACGTCTCCTTGCCGGGATTTCAGCAATGTAACGCCCGTCCTCGCAAATTCCTCCGCCGCGGGTATACTTTTCGGTGATTCCCCCACGCAGCGGAGGCCAACCATGACAATCCACGACATCACGGTTCCCCTTTCTCCCGACCTCCCCGTCTACCCCGGCGACCCACCGGTCACCTGCGAGCCGGTCACCCGCATCGCCCGGGGAGACACAGCCAACGTCACCCGCATTACCATGACCACCCACAGCGGCACCCACCTGGACGTGCCGGGCCACTGCCGCGATGGCGGCGCCACCGTGGACCACCTCCCCCTCTCCCTTCTCATGGGGAAGGCCCGGGTGCTGGACATCCGCGGCGAGCGGGCCATCGGCCGCCGTGAGCTTTCCCGTCTTCCGGTGCGGGGAGAGGAGCGGCTCCTCCTGCGGACCGACAATTCCCTCCTCTGGGAGAGCCCCGGCTTCCAGGACGATTTTGCCCACCTCACCGAGGAGGGAGCCGCGTTTCTCATCGAGGCGGGAGTCCGGCTTGTGGGGATCGACTACCTCTCCATCGAGGGAATCGCAAGCGGCATCACCGTCCACCGGATGCTCCTGGACGCGGGGGTTGTGATCCTGGAGGGGATCACCCTTGCCGAGGTGGAACCGGGTGAGTACGAACTGGTTTGCCTTCCCCTTAAGATTGCCGGCGGGGACGGCGCTCCGGCCCGGGCCATCCTCCGGGGGAGGGAACCGAAGGGGGGAGAAACCCCCTTCGACCCCCACACGACCCGTTGGCCCGTGGCCTGACAGGGGGCGTCATGGCAGGATCACGGAAGATCGTCAGCGCCCGGGAGCTGGACCTCCTGCGCCGCCTTCTCCGGGAACGGACCGAGGAGCTGGAGCGGGCCAACGAGCGCCTCTTCATGGCCACCCAGGTGAAATCCGAATTCCTCTCCCACATGTCCCGGGAGTTCCAGCGACCCCTGGACCGCATCGTCGACTTCGCCTCCTGCCTCCGGGACGGCGCCATGGGGGAGGTGAACCCCGAGCAGCGGAGTGGCCTCGACGCCATCGTCATACGGGGGATGCGGCTCCAGCGGATGCTGCAGCGGGTCCTGGAACTCTGCAGCAGCGATCTGGGGATGGCGGTCTTTCTTCCCAAGGAGTTTCCCGTCGAGGATGCCCTTGAGCGGGTGGTGAAGCGACTGCGGGAGAGGGCCGAGAAACAGGGTGTGGCCATCGATGCCGGCTGCGTTGATGGGGGAACCCTCCTGGCCGACGAAGGGAAGTTCTCCTTCATTATTGAAGAGTTGGCCACAAATGCCCTCAAGTTTTCACCCCGGGGGTCACGGATCACGGTGCGCCTGCGGAACGTGACCGGAGGCCGGGAGGAGCGGTTTCTGGAAGTGGCGGTTTCCGACCAGGGGCCGGGTATCCGGGAGGAGGAGCTGGGGCAGATCTTCAAGAGCTTCGAGATGGGGAGCGGCGCGATTGCCAGCCCCGGAAGCCTCGGGCTCGGGCTCGCCCTGGTGAAGCACTTCGTGGATCTTCACGGGGGGAGGATATCCGTCGAGAGTCAGGCCGGGGAGGGGAGTTCTTTCACCGTTCTCCTCCCCAAGGGTGGTCCCTCGGTTCGCATGGTCCGCACGCCCCGGGTCCTCGTGGCCGGTCTGGAGGAGGACTTCGCGGGGCCTCTTCTTTCGCGGCTACGGGACGAAGGGTATGAAACCATCACTGCCGGCGGCGGTCAGGACGCCCTGGACAAGGGGATTTCCATGGCCCCGGACCTCTGCATTCTGAGCCTCTCCCTCCCCGAAGTGGGAGGGATCGACGTCTGCCTGCGACTCAAGGCGCACGAACGGAGCAAGCAGATCCCGGTCATTATCACCGCCCCCTATCCTGACCGCTCGGCCAAGGTGGGAAGCGCCCAGGCGGGGGCCGACGGTTTTTTCGCCCTCCCGGCCGAAACGGAGGAGCTCTTCCTCAAGGCCCGCAGCCTCATCGCCCAGAAGCTCAATTACGATTTCCTCAAGCGCAATTACGAGATAGCCGCCAGCGAGGCGTTCACCGATCCCCTTACCGGCCTCTTCAACCTGCGCCAGTTCTGGTTGAGCCTCGACCACGAGCTGGCCCGGGCCCGCCGCTACGGCAGGCACTGTTCCCTCGCCATGATCGACATCGATTTCTTCAAGCAGTACAACGACCGGCACGGGCACCTGCGCGGCGACGAGGTGCTGAAGGAGATCAGCAAGCTTTTCGTTGCCAGCATCAGGAACTCCGACATCGCGGCCCGCTACGGTGGAGAGGAGTTCGTGGTCATCATGCCTGAAACCGGCCGCGACCTGGCGCTCATCGCCGGGGAAAAGCTGAGGCGGGCCGTGGCCGAGCACCCCTTTTCCCTCCAGGAGACCCAGCCGGGCGGTCTCCTCACGGTAAGCGTCGGCATCGCCACCTTCCCCGACGACGCCGCGACGGCCCGGGAGATGGTGGATGCGGCGGACCAGGCCCTCTACCGGGCCAAGGGGCTGGGAAGAGACCGGGTGGAGAGCCGTTCCCCGTAGTCTGTGGCGTCCCGGACGGCGGGTGGTATACTGGAAAGTGTAAGAATACTGCAGGCGATTGGGCGGAAGGCAGGAGGCCTTCCGGGAAAGGGGTGTGACGCCTATGACAACTCCACGTGGATCAGCGCGGTTTGGCGTTGAGGAGCACGGCAAGAGGGCAGCCCGCAGCACGGATGTCTACCTGCCGGCTGAAGGTAAGGAAGAGGCGGTGGTCTGCACCGGGTGCAAGGCTACCTTCTGGGGGAAACGGTGGTTCAACGAGGGTGACGAAGGGGCAAAGTTCCCCGCCGGCCATCTGCCCCACAAGGGGGTCTGCCCGGCCTGCCAGCGGATGAAGGACAATAACCCCGCTGGGGTCGTCACCCTGTCCGGCGACTACCTCCTCAAGCACGAGGAGGTGATCCTGAACGCCGTCAAGAATGTCGAGGCGAAGGCGCGGGCCAAGAATCCCCTGGCCAGGATCATGGAGATCGGCCAGGAGGCGAATGTCCTCACCATCCGCACCACCGACGAGAAGCTGGCGGAAAAGCTGGGGAAGGAGATCTACAAATCCCACAGCGGGAAGCTCGGTCTTCAGTGGAGCCAGGACGAGGGCTTCGTTCGGGTGAACTGGACACGCTGACACAGAAAAGGGCGACGGAAACGTCGCCTTGTTTTGTCAGAAAATCATTGAAACACAGAGCAACCGTGTTCTCAGTCAACAAATTAGTGCAGAAGTGGAGTGAATTTCGAGTGATCCCACTTCTGGTTGTTTTTCACCATGGCATTGAGGATGGTGAGTAGTTTTCGCATGCAAGCGGTGATCGCGACTTTGTGAAGTTTTCCGGCGCTTGTAAGGCGTTGATAGAAGGCTTTTATAACCGGGTTAAACCTGGCGGCACACAATGTTGCCATGTACAGGACAGAACGCACGGTTGCTCTGCCACCGGAGATTGCGCGCTTTCCACGGAATTTGCCACTGTCCCGATTATAGGGGCATACTCCGACCAGAGCGCCAAGCTGCTGTCGGGAAATGGTCCCCAACTCCGGAAGTGCTGCCAGTATGGTGGCCGCAGTCACAGGGCCGATGCCCTTGACACTGGTAAGGATTTCTTCTTTTGCCTTCCAGGATTCGCTGGACTGAATAAGAGTTGAGATGTCTTTATCAACGTCATCGATCTGCTGTGTCAGCCAGGCAATATGGGTCATGATGCCTTTGCGGACCGTAGGTGCAGCGGAAATCACGCGATTTTTTTCCGCCACAAGCATCTCGACCAACTGCCGGCGGCGGGCCAGCAGTGCTGCTAGATTTTGGCTTGTCTCGTCCTTGAGCGGCCTGATTTCAGGCTTGATGGCTTGGGCAAATCGGGCAATGATCTTGGCATCAAGAATATCGGTCTTCGCCAGCAGCCCGCATGCTTTGGCAAAGTTTCTGACCTGCCGAGGATTAACCACGACCACTGGCAGACCCGCTGCTGATAAGGTGCTGACAGCTAGCATCTCCAAGCCGCCGGTGGCTTCGAGAACAATCCGACAAGGGGCGTTCGTAATGAGCCACGTCGTCAGCTCAGCACAACCGGCATCATCGTTAGTCACCCTTTTCTGGTCACCAGTTGGCATGAGGTAGACATCAAGATGCTCTTTACTAACGTCGACTCCAACAACTGCATCATTGGGTTCCATATTCTCTCCAGTCCCTTTCTTGCGAAAATTCGGGCTCGTTTCGGCCCAAGCAACCGTTCGGGTTGAGGAAAGATGGACACGACGCATTACGCTCTGTGACGGGCTCAATTGGCCCAAGCAACGACCAAGCTGTCGTGTCCAATTCTGGAGAACATATAACCGGTTACTGAAACATACAAGCAACGGAGCAACTGAGTAAGATCCGACGAGAAAATCCATTTAAATCCGTTTTGATAGCGCCCCTGCCGGGTTAGGAGGAGTTTCGGACTAAGGCATTGATTCTCTGTTGCTTGTATGTTTCAGTAACCGGTTATATGTTCTCCAGAATTGGACACGACAGCTTGGTCGTTGCTTGGGCCAATTGAGCCCGTCACAGAGCGTAATGCGTCGTGTCCATCTTTCCTCAACCCGAACGGTTGCTTGGGCCGAAACGAGCCCGAATTTTCGCAAGAAAGGGACTGGAGAGAATATGGAACCCAATGATGCAGTTGTTGGAGTCGACGTTAGTAAAGAGCATCTTGATGTCTACCTCATGCCAACTGGTGACCAGAAAAGGGTGACTAACGATGATGCCGGTTGTGCTGAGCTGACGACGTGGCTCATTACGAACGCCCCTTGTCGGATTGTTCTCGAAGCCACCGGCGGCTTGGAGATGCTAGCTGTCAGCACCTTATCAGCAGCGGGTCTGCCAGTGGTCGTGGTTAATCCTCGGCAGGTCAGAAACTTTGCCAAAGCATGCGGGCTGCTGGCGAAGACCGATATTCTTGATGCCAAGATCATTGCCCGATTTGCCCAAGCCATCAAGCCTGAAATCAGGCCGCTCAAGGACGAGACAAGCCAAAATCTAGCAGCACTGCTGGCCCGCCGCCGGCAGTTGGTCGAGATGCTTGTGGCGGAAAAAAATCGCGTGATTTCCGCTGCACCTACGGTCCGCAAAGGCATCATGACCCATATTGCCTGGCTGACACAGCAGATCGATGACGTTGATAAAGACATCTCAACTCTTATTCAGTCCAGCGAATCCTGGAAGGCAAAAGAAGAAATCCTTACCAGTGTCAAGGGCATCGGCCCTGTGACTGCGGCCACCATACTGGCAGCACTTCCGGAGTTGGGGACCATTTCCCGACAGCAGCTTGGCGCTCTGGTCGGAGTATGCCCCTATAATCGGGACAGTGGCAAATTCCGTGGAAAGCGCGCAATCTCCGGTGGCAGAGCAACCGTGCGTTCTGTCCTGTACATGGCAACATTGTGTGCCGCCAGGTTTAACCCGGTTATAAAAGCCTTCTATCAACGCCTTACAAGCGCCGGAAAACTTCACAAAGTCGCGATCACCGCTTGCATGCGAAAACTACTCACCATCCTCAATGCCATGGTGAAAAACAACCAGAAGTGGGATCACTCGAAATTCACTCCACTTCTGCACTAATTTGTTGACTGAGAACACGGTTGCTCTGTGTTATTAGAATTCCAATATTATACCCCGGCTGGCGCATGCGTCGCGGAAGGGGTCGTCGAGGGGTGCCTCAGCAGTGATGGGACGCCTGTCGGCAGCGGTGAAGGACATGGCCCGGCAGTGGAGCATCATCCGCGGCGCCTTCTCGCCGCCGTAGGTGGGGTCGCCGACGATGGGAAGACCGCAGTGGGCCAGGTGGACCCGGATCTGGTGGGTGCGGCCGGTGAGGGGGCGGGCCTCCACGAGAACGCCGCAGGTCCCCCGGGCGATGACCGCGAAACGGGTCAGCGCCTCACGGCCTGGGGTGGCCACCCCGTAGCGGGCGCTCCCTACCTTGGCGATGGGGGCGTTGACCTCCCACTGGTCCGATGCCGGCTCGGCCGTAACAAGGGCCCAGTAGACCTTTTCCACCCTCCCCTCTTTCAGCTGAGCGGAGATGTGGGCCGCGGCCCGCTTTGTCTTGGGAAAGATCATCACCCCCGAGGTCCCCCGGTCGAGACGGTGGATCACCCGGGCCGGCTCCTGGCTGCCGAGGGTGCGCAGGTAGAGGGTGACCGCATGCTCCACGGTCCCCTTGAGCTGGTAGGGGGTCCGCTGGCAGTTGAGCCCGGCCGCCTTGTTCACCGCCAGGTAGTCGTCATTCTCGAAGAGGAGGTCATCACGGGTGTAGGCCAACTCCTGGTAGCGCTCCGGCTCCATGACGCCGAGGACGATCTCCTCCCCGGCCCGCAGCGTGCGGGAGGCGACCCGCACCATGGCGCCGGCCACGGCGCATCCCCCCCAGTCGATGATCTTGCGGACACGGGTCTTGGAGAGCTGCGGGAAGAGCCGCACCGCCCCGTCGTCGAGACGCATCCCCGCCTCCCCTTCTCCTGCCCGGCCGGTGAGGATCATGGCAATCCAGCCTTGGCCCGGAAAAGGGCAATGATAGTCTTGCCGTCGCGGATGCGGCCGTCCGTCGCCATGGTGACAGCCTCCTCAAGGGGGACCCGCACCGTTTCAATCTCCTCGTACTGCTCCGGGTCGGCCTCCCCCTGGGAGAGTCCGGTGGCCAGGTAGAGATGGATCGCCTCGTCAAAGACTCCCGGTGAGGTGAGGATGACACCGAGGGATTCGAGCCGGGTCGAGGAGAGCCCCGTCTCTTCGGCCAGCTCCCGGAGGCCGCATGCCGCCGGCTCTTCTCCCGGATCGAGGCGGCCGGCCGGGATCTCAAGCAACGTTGCATCCACCGAGGGACGCAACTGCCGGATGAGGGTCACCGTGCCGTCGTCGTGGAGCGGCAGGACGCCCACCCCTCCCGGATGGCGTACAACCTGGAACGTGTGCCATCCCTTGTCGCCTATCCGTACGTCCATCTGCTCAATGTCGACCACCAGCCCCTTGAAGGGAGTGGTCCGGTTGCGGGTGTCCATGGCTTTCCACCTTTCAGCAAATGAGGCGAGCATATCACTAAGCGGGGAGAGAAGGGAAGAAGGGGCGTTTAATTTCTCAAGAAATGGGACATGTTACCGGAATAATACTGTAATGATGAACTTTATGGCGAACGTTACCTAAGGGTGCCCATGGGACGGATGAGCCTCAAAACCAAAATTGCAGCCTTCGTGATGCTCATTATGTCTACCTGCATCCCCTTGGCCGCGCACCTCTCCTCTTCTCCACTCGTGACTCCATGACCGGCCTTTACAACCGGCGCTTTTTCGAGGCTGAGATGGACCGGATCGACCGGGGACGCCACTTTCCGGCCAGCGTCATCATGGTCGACGTGGACAGGCTCAAGTGGCTCGTCGGGGCATGCTGCCGGAGACCGGCTGATCGTCATGGCGGCCCGGGCGATCCAGGAGGCGTTTCGGGCAGAGGACGTGGTGGCGCGGGTGGGGGGGATGAGTTTGCCGTGATTCTCGAAGGTACCGACGGGGCTGCATCGGCTGAAGCTCTGGTTCGCTTGCGGGGAAGCGTAGCCGCACTCAATGGCGGGTCAGCGGAGTGCGGCTTGAGCCTCTCGCTCGGCGCGGCAACGACCGATGCTCCCGGCACCCTGCGTGACGCCTGGCGCCTGGCCGACCGGCGGATGTACGAGGACAAAGTCTCTCCATAAAGCCGGGATGGAGGCGAGGTGAGGCGGTTTCGGGGCAGGGGGAGGCGGGGGGGGGTTACAGGGCGCAGCGCAGCAGTTTCACCCCGTCCCTGAAGAGGATCTCCACCTTGTTGGGCTTGGTGACGGTCACAACGATGCCGATGCCGAAGACGGGATGGGAGACGACCTCGCCGGTGCGGAAGGGTCGGTCCATGGCATAGGGGGTGGCCGTGTCCGGATCGACCCTCTCCATGCTCAGCTCCCACTCCGACGGCCCCTTCGGAACCGGCTCCCTGCGGGGGCGACCCGCCGATGGGGTGCGGGGGGAGGCAGTGCGCTGGGAAGAGGAACGCTCGACCGGCTTCTTTTCTTCCTGGGGCTGGTGGTAGTTGTGCTGGCCGCCACAGGTGTTGCACTGAACCCGGACAATCCGCTCCCCCACCATCGCCACGATGGTGTGGTTCAGCACCGCCCGGCACCGGGTGCATTTCGCCTCGACAATATCTCCTGCTGAGCGCTTCCTGACGATCATTCTTCCACCTCGCAATATTTCCCCCGAAAGGGACGGCGTTTATAGCACTTTGCCCCTGACGTGTCAAGGGAGTTCCCCCCCACCGTCGCGCACGTCGGTATGGACCTGGCTACCGCAACAATGCTATGCTTTCACATTGCGGTAGTGAAGCTCAGTATTTTCAGGATGCATACGAGGTGTAGCGCACGTCATGAACGTCGAACAGATGAAAACCGTCCTGCGGGAAATCCTGACCAGGACCGACCTTACCCCCTGCGTGGTGGGGCACCGGGGGGTCGGGAAGACCGCCGGGATCGTTCAGCTCTGCCGGGAGCTGGGGAGCAGCTACGTGCCGCTGCGCCTCGGTCAGATGGAGGTGGGGGACCTGGTCGGCATACCCTACCGGGAGGGGGAGGTGATGAACTGGTCCCGCCCCTGCTGGTGGCCCGCCGATGACGAACCGGCCACGGTCATCCACTGCGACGAGCTGAATCGGGCCCAGCAGGAGGACACCCTCCAGGCCATCTTCCAGTTCGTGGAGCCCCCGGCCGAGGGGATGCGCCGGGCCCTCCACACCCACTCCCTCCACCCGAAACACAAGGTGGTGGTGACCATCAACCCCTCCGACGGCACCTACCAGGTGGCGACCCTGGACCGGGCCCTCATCGACCGGATGGTGATGCTCTACGTGGAAACCGACTACCACTGCTGGGCCGGCTACGCCGCGGCCCGGGATCTGGACACCGGCGTGCGCCACTTCCTGGCCGCCAATTCCATGTTCCTCGCCAGCCAGGGGAGCCCCCTGGAGATGGATGCCGAGCCCACGGAGCGGGGATGGGAGATGGTGAGCATCCTCAGGAAGAGCTGCCGCTTCCCCAGGGACCTGGAGATGGAGATCTACGCCGGCATCGTCGGCAAGGAGGCGGCCATTGCGTTTCTGCGCTGGTGCGCCGAGAACACCCGCCGCCCCGTCACCGCCGTCGAGGTCCTCAACGGCGGTGACGGGGTGCGGGAGCGCCTGGAGGCCCAGCGGGACGATCTGCAGGCTTCCACCATGGGGGACATCGTGGCGACCCTCACCGCTGATCCGCGGCTCGGAGCGGAGCAGGAGGAGAACCTGGTCCGCTACATCGACATCCTCCCCCGGGACATGCGGTTCGGCCTCGTGAAGTCGCTCCTGAAGATCCCCCCCGTGGCCCAGGCCATCTCCCAGGACAAGTACGACGCCGTCGTCTTCGACGCCATCCGGACCATCAGCGCGGAAGCCCCATGACTACCATCACTCCATCCCTGACAACCCTTCCCAACGGCCTCCGCGTGGTCGCCGTGGAGATGCCCCACCTCAACTCGGCAGAGATCGCCGTCTACCTCCGGGTGGGGGGCCGCCACGACAGCCGCGAGAAGGCGGGGCTTGCCCACTTCCTGGAGCACATGCTCTTCCGGGGTACCGCCGAGCACCCGTCGAGCTTGGAGCTGGAGGCGGACTTCGAGGCCATCGGCGGTTGCATCAATGCCGCCACCGATGCCGAGACCACCTGCTACTACACCCGGGTCCACCCTGATCACGTGGCCGAGGGGGTGAGGCTTTTGTCGGTCATGCTCCTCTCACCACTCCTCACGGGGCTCGAGATCGAGAAGAAGATCATCACCGAGGAGGCCCTGGAGGATATCAACGAACAGGGGGAAGAGGTCAATCCCGACAACCTGGCGAGCCGGCTCTTGTGGCCCGGCCACGGGATCGGCATGCCCACCATCGGCTATCTTGACACCATTGCCGGCTTCACCGAGGAGGATCTCCGGGGGCACATGGCCCGCCACTATGTGCCGGAAAACGCCGTCGTGGTGGCGGCGGGGAGGGTTTCTGTCGAGGAGGTTTTTGCCGCTGCCGGCCGGGCCTTCGCATCCTGGAGCGGTCCCCCGGCACCCGTCCAGGAATCGGTCTCCGATGTCCAGGACGCTCCGGTTTCCCTGTTCGTCAAGGACTCCGACAGCCAGGTGAACCTCCAGCTTGCCTTCCGGAGCTTTCCCCGGGAGGACCAGCGGCTGGCTGCTGCCCGGCTTATCCGGCGCATCCTCACCGGCGGCGGGTGCTCCCGGCTCCACCTGAACCTGCGGGAACGGCTCGGCATCGTCTATTCGGTGGACGCCCAGCTTGCCGCCTACGACGACACCGGCTGCTTCGCTGTGGAACTCTCCACGGCCCCGGAGAACCTGGCCGTGGCAGTGACGGAAGTGCTGCGCGAGACCCTGCGCCTGGCAACGGAGCCGGTGGGGGATGAGGAACTGGATCGGGTTCGGCAGGGATATTTCTTCGACCTGGATTACAGCAGGGATTCCACCTTTGACATGCAGGTTCGCTACGGATGGGGTGAGCTCATGGGGATGGTGCGGAGCATCGAGGAGGATCAGGCCGAGGCCGGCGCCGTGGATGCCGCGGCGGTCATGGCCACGGCCCGGGAGCTCTTCGCGCCGGCACGGCTCAACCTGGTGGCCGTGGGTCCGGTGAAGGCGGCGGTCAAGCGGGAGATTGCCGGCATTGTCAGGCGGTACGAGGCTGAGTTTCGGTAAAAATGCATTAACCTGCAAAAGACAAGTATTCAATAACACGGAGAAACTGAGAGCACGGAGGACTAATAGAGCCCGATTTGTTGACTCCTCCGTGTTCTCCGTCTCTCCGTGTTATTCTTGAGGTTTTCGAGGGTTTATTTCGCCTCAATCACCCGCGCTTTGATCTTACCCACCACCCCGGCGATGGCCGCCAGGTCGTCGGGGCCCTCGCCTTCCACCAGCTTCACGTGGGTGGCATCGACGGGAACCTGACCGAAGGTGGGATCCACCTGCAGCCATCCCCCTTTAACGTAGCTTTCCGCCCAGCTGTGGTAGAGAAATCCCCTTCCTTCCAGATAGACGAGCCCCGAGACGAACCGGGTCGGGATTCCCGCGGCACGGGCCAGGGTGGCATAGAGCCGGGCGTGGGACTGGCAGTTCCCCTTCCGTGATTTGAGGGTGTCAAGGGGTGAGGGGGCATCGGTGACGGCGTCCTCCACGGTGGTTGCCACCCACTTGACGAGCCTTTCCACCTGCTTCAGAGGAGCTGTCTCTTCCCCCACCACTTCCCTGGCCCGGGCGATGATGTCGGGATGATCCGCCGGGAGCCGGTCAGCGGGCTCCGAGAAACGCTTCCGCTCCGGCTCGTCAAGGGGCGAGGCGCCTGCCTTTGCCGGCTCCACCGTGAACACCACCGTTCCGGCACCGGTCCGGCGGGCGGTTTGTCCCCCCCCCTGGATGAGGGGCATGGTGGCAGGCACGCCGTCAATTTCCAGCACAAGCCGGCTCAGGCTGGTTGCGTTGGCAAGAGGGGGATCGACCCGCACCAGGCTGAAGTCGAAGATAAGGTCCCGACGGGAGAGGGCCGCGGAGGCGATGAACTGCCGGGTGCGTCCCTCATCCTCGGCCACCGTTTCCACGAGGCCGTCCCGCACCGACTCCCGTATCGTATTCCCCGCGGCGTCCACCCAGATGTCGTTGTCAACGAGGGGGAAAAGGTCGTTGCGGATGTGGAGGGCGCGGGCCCCGTCCGGGAGGGGCTCGAATCCCACGACCGTCACGGTCACCTTCTTCACTTTCACCGCCTCCACATCGAGCATCTGGACCTGGAGGCGCTTCCCCTTGGCGGTCCCCTTCATGAGGGGGAGGATGTTCAGGACCGGCGGCGGGAAAACGGGACCTTTAGCCGTCAGGAGTTTCTCTTTCCTTTCTCCACCCGCATTCACAACCACCCTGACTCCTTTGGGTGTCGCCTCCCCGGTAACTCCCATGGGGGTCCCGTCAATGACCTGCTCCACCGCGAATGACCTGAGAGAGAGGTCGGTCCCCACGATATAGCGTTCCCGGGAAGATGCCTCGCGGGAGAACCCCATGACGACCATCTTCACGCTCCCCTCGACCGTGATCTCGTACCCGCCGTCTTTTGCAGTGATATTCTGGTGAGCGAAGCCGGTCCGCTCGTTTCCGAGAAAGATGCCGAACCACCGTTCCCCCACGGGCGGCTTTTGCAGCAGGGTAGAGGCTTTGGTTTCGGCGTTGACGGAAAGCGCCGTGACGAGAACGAAAATGAGGATGCCGAGGCTCTGGGAATAAAGGTGTATGAGGCGCATGGCGTGAGGTTACTCCGTGAAGAGCGGTTCCTTGGTCGTTTCGGGACGCTCCTCCTTGCGGTCGAGAGTACAGCTGTCCCGGGTGGCAGAGGCCGTCGCCCCTTCATCCTGGCGCTTGAGCAGGAGGGAGGCCAAGTCGAGAATCTCCTGCTTTCCGGCAGGATTCAGACGGCGAAATTCAGATATGAGACGGTGTTCGTCAAGGGTCAGGTCCATGGAGGGCTCCTTTGGTGGAATTGTTGGAAAATCGGCTGAATCTGAGGAGGTTATACCATAAACCGCAGAGGGGAGCAATTGGAGGCAAGGGGAGGCTTTGGCGGGAGAAAAGATGAAAAAACTTTGTATATTAATTAGTTAGAAATATTTTTTGTTGCAGGGGTGGCAGCAGCACGGTATACTATAAGTGAAAGAATTGCGAGGGTCGCAAGGCCCTCATTATGCCCTAGTTGACTTTCCCTCCTAGTCGCTAGGGTGTTTTTTTGCCTGCTGGTGTGCCACGTGTGACACAGTGCTCTCCGGGTGTGCCATTGGTTGCACAGGGAGGCGGGCCTGGTATATGATCCAGCGGTGGATCAGGCAATCAACAGAGTGTCAGGCCTAACATTATCAGCTGGGAGAACCATGGAACCGATCATTACCGTAAAAGAGAAGTGCCGTAAATGCTACTGCTGTGTCCGGAGTTGCCCGGTCAAGGCGATCAAGGTGGCCAAGAGCTACACCGAGATCATCGTCGACCGGTGCATCGGCTGCGGCAACTGTCTCAGCAACTGCCCCCAGCAGGCAAAGATGGTGGCCGACAAGGTGGGGGTGACCGAAAAGCTCCTCTCCTCGGGGGAGGAAGTTATCGCCGTGCTCGGATCCTCTTTTCCCGCCTTTTTCCACAATGTTACCCCCGGTCAGTTGGTGGCGGGCCTCAGGAAGATCGGCTTTGCCGAGGTCCACGAAGGATCCTATGGGGCCGAACTGATTGCCGACGATTATGCCCGAATCACGTCGGAAAAGGGACACCCCCGTATCTCGTCCCACTGCCCTGCCATCGTCGATCTCATCGAGCGCCACTACCCGAAGCTCGTGGGGAACCTCGTGCCGGTGGTGTCCCCCATGGTGGCCATGGGGCGGTATCTCAAGGGGACCCTGGGGCAGCACGTGAGGGTTGTCTACATAAGCTCCTGCGTTGCCAACAAGCTGGAAACGCAGACCCAGGAGACCCGCGGCGCCGTTGACATCGTTCTGACCTACCGGGAACTGGAGGGTATCTTCCGGAGCCGCCAGATAGCCCTGCCGGCCCTTGCCGACGAGCCCCTCGACGGAATCAGGCCGGGGGCCGGCCGGCTTTTTCCCATTGCCGACGGGACGTTCCGGGCCTTCGGCATCCCTTTTGATCCCCTGGACACCGAGATCGTCGCCGCCTGTGGCGAGGTGAACGTCATGGGTATCATCAATGACCTGGCAGCTGGCCGCATCTCCCCCCGGATCGCCGACCTCCGTTTCTGCTACGACGGCTGCATCGGCGGCCCCGGCAGAAACCGGGCGCTTACGGAGTTTTACCGCCGCAACCGGGTGATTGCCCACTTCAAGCAGGAGGTCCCCTGCCGGACGGTCCCCAATTCCCTCCTTGAGGCAGGGCGGGTCTCCTTTGGCCGCAGCTTCGCCAGCAAGTACGCGAAACTGGAGGCCCCCAAGGCGAACGACGTCCGCAAGATCCTCAACGCCACCAACAAGTTCACGGTGAAGGACGAGCTCAACTGCCGGGCCTGCGGTTACCGCACCTGCCGCGAGTACGCTGTGGCAGTCTTTCAGGGGCTCGCGGAGATTGAGATGTGCCTCCCTTACAACCTCCAGCAACTGGAGGAGGACCGGGGGCGCCTCATTCAGAAGTACGAGTTGGCGCGGCGGGAACTGGAACGGGAGTACGGGGACGAGTTCATCGTGGGCAACGACCGCAAGACCCTGGATGTGCTCGGCCTCATCAAACAGGTGGGACCCACCCCCACAACGGTTCTCATTCGGGGGGAGTCAGGTACCGGCAAGGAGCTCACCGCCCGGGCGATCCACCGCTACAGCAAGCGCAACGACAAACCGCTGGTTACCGTCAACTGCACCACTATCACCGACTCTCTCCTGGAGAGCGAACTCTTTGGCCACAAGCGGGGAGCCTTCACCGGTGCCGTTGCCGACAAGAAAGGGCTCTTTGAGGCCGCCGACGGGGGGACGATCTTCCTCGATGAGATCGGCGACATAACCCCCAAGCTCCAGGCGGAGCTCTTGCGGGTTCTCGATATGGGGGAGGTGCGCCCCGTGGGGGGGACTGCAGCAAAAAAGGTGGATGTGCGCCTCATTGCCGCCACCAACAAGAACCTGGAACAGGGGGTCCGCGAGGGGTGGTTCCGGGAGGATCTCTATTACCGGCTCAACGTCTTCACCATTACCATGCCCCCCCTGCGAAGCCGCGTCGAGTCGATTCCCATTCTGGTCCACCACTTTATGGACAAGGCAAGCACCAAGCTCAACAAGCGGATGGTCGGCATCGAGGACCGTGCCGTCAAGGCGCTCACAAAGTACCCGTGGCCCGGCAATATCCGTGAGATGCAGAACGTCATCGAGCGGGCTGCCGTTCTCACCCATGACGGCGTGATCCGGGTCGAGAACTTTCCCCTTGCCCTCTCTGAGGGGCTTGAGGAGGGGTTCGCCACGGGGCTCGACATCCACGCAGCATCGTTTCGGTCCGAGCGGGAGCAACATATGGGGAAGCTGGAGAAAAAGCTTATACAGCGCTACCTGACGGAGGCCAACGGCAATATTTCGCGGGCGGCGAAGCTGGCAAACATCCCCCGGCGGACCTTTTATCGGCTTCTCGATAAGTACCGCCTCAGGGAACGGGATGTTCGCTAACTCCTTGATGGCGCAGCGTAAACAAAGTGTGCACTTTTGGCCAACTCTGTGCCATCGGTGACACAATTGTGTATACAGAATATTTTATTAATTCAAACCAATGTTCTAAAAATGCAATAATTTTGAACCGTTGCGACTGAGTTATCGATTTCCGTGTTTTGGCATGCAAATGGCAATAGTGTTGTCTCATACGATTGAACGTAACCGAGCACACTATACACGGAGGAACAGACCATGGGCAGAATGAGAGAAAATCCGCGGTACAACGTCATATCCATGAGAATCAGCGACGAGGAGCGTGATCGGCTCCAGCAGATAATGGAGGCAACCCAGAAGAGTGTCTCCGACATCATGCGCGAGGCCATGGAGATTTTCGCCGTTCAATTGCAAAAGACGGAGCAGCCCCACCACCAGAAGGCCGCTTAAGAAAAAAGGGCCGCTACTTGCGGCCCTTTTTCTTAAGCTGATTGTGCCAAAGGTGTCACAGGGGATGGGAATCCTGTGGCAACCATATGTCATTTCACCTTCCAGGTCGTCCCTTGGGGGGAGTCGAGCAGCATGATCCCTTTTGCGGCGAGACTGTCACGGATTTCGTCGGCGCGTTTGAAGTCCCGGTTTGCGCGGGCGGCAATCCGTTCCGCGATTAGCCGCTCAATCTCCTCGGCGGTAATGGGAAGCTCCGCAGCCTTGCGGTTTTTGAGCCGCTCCGCGAACGCACGGGGCTCGGAGGTGAAGATGCCGAGCACCGCCCCCACCTTCCGGATGCGATCCCGTGCCTCTGCCAGGAGAGCGCGATTGCTCCCTCCTCCCTTTCCTTCCCCCAGCACCCGGTTTGCCGACCTCACCAGATCGAAAACGAAGCCTAGGGCCTGAGCCGTGTTGAAGTCATCATCCATGGCTTCGCGGAAACGCTCGGGAAAGGTGACCGCCTTTTCGGCCAGCTCCCTGTCAGTCTCTTCTGCCGTACCCTCCGCTCCTTTTGTCAGATTCTCATCGATTCCCGCAAGGGTCCCGTAGATCCGCTCCAGCCCCGCCTCGGCCTCCCGCAGGTTCTGGTCGGAGAAGTCGATGGGGGAGCGGTAGTGGGCCGAGAGGAGGAAGAAGCGGAGCACCTCGGCATCGTACTTCTCCAGCACCTCCTTGATGGTGAAGAAGTTCCCTAGGGACTTGCTCATCTTCTCGGAGTTGATGTTCACGAAGCCGTTGTGGATCCAGTAGTGGGCAAAGGGTTTGCCGTTGGCCGCCTCGGACTGGGCGATCTCGTTCTCGTGGTGGGGAAAGACCAGGTCTTTGCCGCCGCCATGGATGTCGAAGGTCTCCCCCAGGTACTTCATGCTCATGGCCGAGCACTCGATGTGCCATCCCGGCCGCCCCTGGCCCCAGGGGGACTCCCAGAATGGCTCACCCGGTTTGGATCCCTTCCAGAGGGCGAAATCCATGGGGTGGCGCTTCTTCTCCCCCACCTCGATCCGGGCTCCGGCCTGCATCTCGTCCAGGTTGCGCTTGGAGAGCTTCAGGTAGGGATCAAACTTTTCCACACAGAAGTAGACGTCGCCGTCCGCTGCGTAGGCAAAGCCTTTCTCGATGAGGCGGCTGATGACATCGATCATCTCGGCGATGTGTTCCGTAGCCTTAGGCTGGTGGGTGGGGAGATCGAGCCCCAGGGCCGCCATATCCCGGTCGAACTCGGCGATGAAGCGCTCGGAGATGGCGTTGTAGGGAACACCTTCCTGGTTGGCCCGGTTGATGATCTTGTCGTCCACGTCGGTGTAGTTGCGGACGTAGGTAACGTCATATCCCGCGTGGCGCAGGTAGCGGTAGATCATGTCGAAAACCACGTTGGCCCGGGCGTGGCCGATGTGGCAGTGGTCGTAGACCGTGACGCCGCAGACATACATGGAGACCCTTCCCGGCACGAGGGGGGTGAATTCTTCCTTGGTTCCGGAAAGCGTATTGTAGACGCGCAAAGACATGCAACTAACCTCTTTGAGTTTATTTCTTGGTCCAGGAATCCCGCAGGGTCACCGTCCGGTTGAAGACCGGCGCCCCTGGTCGTGAATCCTTCAGGTCAACGCAGAAGTATCCCTGCCGTTCAAACTGGAAGCGGTCCTCGGCCTGGGCTGTAGCAAGGGAGGGTTCCAGCCGGCAGTCGGCCAGAATCTCCATGGATGCCGGATTCAGGTGGTCCTTCCAGTCGTCGCCGGAGGGGTTAGGGTCGGTGAAGAGCCGGTCGTAGAGGCGCACCTTCGCTGTTTCGGCGTGGCGGGCCGACACCCAGTGGATGACCCCCTTCACCTTCCGCTCGGACCCTGGGAGACCGCTGCGGGTTTCGGGATCGTAGGTACAGCGGACCGCGGTGACGGCGCCCTCGGCATCCTTCTCCACGTCGACGCACTTAATGATGTATGCCCCCCGCAGCCGGATCTCCTCCCCGGGGGAGAGGCGCTTGAATCCCTTGGGGGGAACTTCCGCAAAATCATCCTGCTCGATGAAGAGCTCGCTGCAGAAGGGGACCACCCGGCTCCCCAGCTCAGGCTTCTGGGGGTGGTACGGGATGGTGAGCTCCTCCGCCTCCCCTTCCGGATAATCCTCTATGACGAGCCGCAGGGGCTTCAGCACCGCCATGACCCGGGGTGCCCGCTCGTTCAGGTCCTGGCGAACGCTCTCCTCCAGGATGCTCATGTCGATCCAGCTGTCGCTCCGCCCCACGCCGATGGTCTCGCAGAAGTTTCTGACCGCCTCGGGAGTGTAGCCACGGCGCCGGATCCCCATGATGGTAGGCATGCGCGGGTCGTCCCAGCCGGAGACGTCGCCGTCCTTCACCAACTGCAGGAGCTTGCGCTTGCTCATGACCGCGTAGGTGAGGTTCAGGCGCGCGAACTCGTACTGGCGGGGGCGGTTGGGCACCGGCAGGTTGTCCAGGAACCACTCGTAGAGAGGCTTGTGGTCCTCGAACTCCAGGGTGCAGATGGAGTGGGTGATCCCCTCGATGGCGTCGGACTGGCCGTGGGCGTAGTCGTACATGGGGTAGATGCGCCAGGCGTCACCCACGTGGGGGTGGGAGGCGTGGATGATCCGGTACATGACCGGGTCCCGGAGGTTCATGTTGGGGGAGGCCATGTCTATCTTCGCCCGGAGCACCTTGGCGCCGTCGGGAAACTCCCCGGCCCGCATCCGGCGGAAAAGATCCAGGTTCTCCTCCGGGGAGCGGTTGCGCCAGGGGCTCTCCTTCCCCGCCTCGGTCAGGGTGCCGCGGTGGGCCCGGATCTCCTCGGCCGTCAGGTCGTCCACGTAGGCCTTCCCCTGGAGGATTAGGTGCTCTGCCCACTGGTAGAGCTGCTCGAAGTACTCGGAGGCGTAGTAGAGGTGCGTCCCCCATGAGAAGCCGAGCCACCGCACGCTTTCCTTGATGGATTCCACATACTCGGTTTCTTCCTTTACCGGGTTCGTGTCGTCGAAGCGGAGGTGGCAGCGGCCCCCGAACTCCTTTGCCAGGCCGAAGTTCAGGCAGATGGACTTGGCGTGGCCGATGTGGAGATAGCCGTTGGGCTCAGGGGGGAAGCGGGTGACGATGGTTTCGCGTTTGCCGCCCTTCAGGTCCTCCTGAACGATGGTGCGGAGGAAGTTGGCGGTGTGGGGCGTTTCGGTTGACATGGACTCGATCCTTTGGACGTGATTTCAGGGGGGGCGCTACCTGCGCTCCATGAGGACCACCGCATAAGCGGCGATTCCCTCGCCTCGGCCGGCAAAGCCGAGTTGCTCGGTGGTAGTGGCCTTGACGTTGATCCGATCGATCTCAGCGATGAGGTCTTCGGCGAGATTCGCGCGCATCTCCGGGATGAAGGGAGCCAGCTTGGGGCGCTGGGCCACGATGGTGGCATCCACGTTGCCGAGGACATATCCCTTCTGGCCGGCCAGGGCCATGACGTGGCGCAGGAGCTTGCGGCTGTCGGCCCCCTTGAACTGGGGGTCGGTGTCGGGGAAGTGCTTCCCGATGTCCCCAAGGGCCAACGCCCCGAGGATGGCGTCGGCGATGGCATGGAGGAGGACGTCGGCGTCCGAGTGTCCCAAAAGCCCCCGTTCGTAGGGAACATCAACTCCTCCGAGAATCAGTTTCCGCCCCTCCACGAGGCAATGGACGTCGTAGCCGTGCCCGATTCTCATGGCAGCTTCTCCTTGATGAACGCTTCTGCCAGAACCATATCCTCCGGCGTCGTGATCTTAACGTTGCGGTAGTCTCCCAGAACGATCCGTACCTGTCGCCCCAGGCGTTCCACGAGCATGGCGTCGTCGGTGCCGAGGAACCGCTCGGCGTCGGCCACCTCGTGGGCTGCGCGGATGACGCCGTAGCGGAAGGCCTGGGGAGTCTGGGCGAGCCAGAGGGTCTCCCGTGACGGCGTTGCGGTGATGATGCCGTCCTCCACCACCTTCACCGTGTCCTTGGCCGGTACCGCCACAAGGGCTCCGTCGTTTTCCCGGGCCGTTGCGGTTGCCCGGCCGAGGATATCCTCCGTGACAAAGGGGCGGACCCCGTCGTGGATGAGAATCACGTCGTACTCCCCCGCCGTCCCCTCCATGGCCCGCAGGCCGTTCAGTACCGACTGCTGACGCTCGGCTCCGCCGGCAACGATGCTCCGCACCTTCGAAAAGCCGTGCCGCTCCACCACCTGCTCCCGGCAGAAAGGGATCTCGTCCGCTGGAATCACGACGAAGATGCCGTCCACCAGGGGGGAGCGCTCGAAGACTTCCAGGGTGCGGGCAAGGATCGGCATTCCGCCCAGGAGCAGATACTGCTTGTTGATGGAGGCACCCATCCGCTTGCCCATGCCTGCCGCTGGAATCAGGGCGAAAACTGCCATGTGTCGACCTCATTACGGGCCGGTGCGCTGCGGGAGCAGCCGGCCGGAATTATCCGATTATACAAAAGGATAGGCAAAAGACCAGACAAAAGTCGCGCCACAACGGTAGGAGTTCCTAGTCGGCAAGACTGCTGAGGGCCGCGGCTATGAACGGGATATCGTCATCCTGGAGGGTGCGGACATCGAGGAGGAACCGTCCCCTGTGGATGCGGCCGGTGACCGGAACCTCCATTCCCCGGAGGCGGATTTCCATCTCCTGGGGAGAGATGCCGTCGGCCTCCATGGCCATGAGGGTCGTTGGCAGTTCGAGGAGGGGATAGGCTCCTCCCCCCACCTGGGAGATGCCGCTGGTGAGGGTGAGTCGGATGTCCGGCGGGGATGCCCGGCGGATGCGTCGCGCAAAGCTCCTGGCACGGGTCGCCAGCTCCGCGGCCGACGCGGTAAGCATCCGGAGGGTCGGGATCTCGGCCAGGGCCAGCCGTTCGTCCCGGTAGAGGCGGAGCGTTCCTTCCAGTGCAGCCAGGGTCAGCTTGTCGATCCGCAGCGCCCGCAGGAGGGGATGCTGCGTGAGGGGAGCGATGAATTCCCTGCGGCCGACGATGATCCCTGCCTGGGGGCCGCCGAGGAGCTTGTCGCCGCTGAAGGTGATGACGTCGACTCCCGCCTTGACGAATTCCTGAACCGTCGGCTCGCCCCGGATGCCGAAGGGAGAGAGGTCCAGGAGGCATCCACTCCCGATGTCGGCCATGACCGGCACGGAATGCTCTTTGCCGATGGCGACAAGCTCGGTGGCGGACACTTCGGCAGTAAAGCCGACCACGGCAAAATTGCTGGAATGGACCTTGAGGAGAAGCGCCGTCTGCTCCGAGACCGCCTGGTGGTAGTCGCGGGGATGGGTCCGGTTGGTGGTCCCCACCTCCCGGAGAATAGCGCCTCCCTGCCCCATGACATCGGGAATGCGGAAGGACCCCCCAATCTCCACCAGTTCCCCCCGGGAAACGACGACTTCCTTCCCGGCCGCCAGGGCCGACAGGGCAAGGAGCACGGCGGCAGCGTTATTGTTCACCACCAGGGCCGCCTCGGCACCGGTCAGGTCGCAGAGAAGCCGTTCCACGTGGCTGTAACGGCTTCCCCGCTCTCCCTTTTCCAGGTCGAATTCGAGGTTGGAGTAGCCGAAGGCGATCTCGTCCAGGAGCGGTTTCACCCGCTTCGACAGGGGGGAGCGCCCCAGGTTCGTATGGATCACGACGCCGGTCCCGTTGACCACACGCCGCAGACTGAAGGCGGTCGAGCGGGCAACTTCCCGCTCGATTCTCGACGCTACCGCACCTTCGAGCAGTTCCTCTTCCTTGAGAAAGCCGCTGCGGGCAGCGGTGCGGAGGGAGTCAAGAACGGACCTGACAGCGTTGAGGACGGTCGGGCGGGGATGAATGCCGAGAAGGACCTTGGTCCCATCCCATTCGAGAATTTTGTCAACTTTGGGGATACGCGCAAAGAGCGTCACGGGGGCGTCCTCTGTCTGGGGAGGTGGAGGTTGTGGAACGAGAAACCTCACTACCAGATCGATGCCGGCCTGTCAAGGCCGCCCCGTGACAGGGAAAAGGAAGTGTTAGAGGTCGAGATGGAGGGCGGCTGCGCGCTCCGCCGGCTTGAGGGGAGGCGCTCCGTCGTTCTGCATGAGGACCTTGCCGCCGTACTCGGCGTTTTTCCGGACGAGAACTTCGGCCTTGTCCGGGTCCCGCTTGAGGAAAGCCTCGATGATTTTATCGTGCTCCTGCACCGATATCTTCATCCGTCCGGGTAGGCTCAGGGACGCGTAGCGCAGGCGCTGGAACTTGCGAACGAGGTTTGTAATCAGTTCGTAGAGCTTTTCGTTGTCGGCTGCCTTGAGGAAAAGATCGTGAAAGTCATTATGGATTCGAAAGAAGTGCTTGATGTCACCGTCGTCGGCCATGTGCCGAAGCCGGTCATTGATGTTGCGGAGTCGCTCGATATCCTTCGAGGAGAGTTTTTCGCAGGCCCGGCGGGCCGCATACCCTTCGAGGATGCTCTTGATGGCGTAAAATTCCTCCACATCCCGGGGGGAGAAGGCCGTTACCACAGCACCCTTGCGGGGGATGACGGTCAGGTACCCTTCCGACTCCAGCTGGCGGAACGCCTCGCGGATCGGGGTGCGGCTGATGCCGAAACGCTCGGCGAGGTCGGGCTCGGCAACCTTTTCCCCCGGCCTGAGCGCGCCGGTCATGATGGCGTCGCGGATGGTTTCGAGTATCTTTTCCCTGAGGGTCAGGTGCTTTTCCAGCGTTTTTTTCATTGAATCACTCCGGTAGGGGGTGCTTGCTTATTGTATACAGTATACAAGAATTGTCAAGCAGGAGTTAACATGGCCTAAAAAAAAGAAAAAAGAGCGGTTCGTGGCCCGGTTACGCTCTTGCCAAGGAGGCTGGTCCGATAGTATCTTGAGTGCGAAAGAGAGGCCATGGACCCCGTACGCCATTTTAAAATTTCCATAGCTGTTCTGCTGCTCCTCGTCTCTGTCGGGACGGCCGGCTACATGGCCATTGAGGGGTGGCAGTTCCTCGACGCTCTCTACATGACGGTCATCACCCTCGGCACCGTGGGTTTCAAGGAGGTCCACGACCTAAGCAATGCGGGGAAGATATTCACCATCGGGTTGATAATTTTCGGGGTGAGCGTTCTCGGCTACATCGTCGGCAGTCTCGCCCAGATCATGTTCGAGGGGCAGATACAGCGGATCATCGGGAGGAAGAAGGTGGAGCGAAAGATAGAGGCCCTGCATGACCACTACATCATCTGCGGCTTTGGCCGGATCGGCGCCCTCATCTGCCGGGAATTCGCGGCCAAGCCGATGCCGTTTCTGGTCATCGAGAAGCATCCGGAGGTGCACGAGAAACTGCACCATGAGGAGTACCTCCACATCCGGGGCGACGCCACCGAGGACGAGACGCTGCTGCGGGCCGGGATCAAGCGGGCCAAGGGGCTGATCTCGGTGGTCACCTCCGATACGGAGAACGTCTACATAACCCTCACGGCCCGGGGGCTCAACCCCGACCTCTTTATTCTGGCCCGCTCCGGCGAGGAGGGGTCCGAACTCAAGCTCAAGCGGGCCGGCGCCAACAAGGTGGTTTCGCCGTACGTCATCGGCGGGAGCCGGATGGCCCAGGCGATCCTTCGCCCCAACGTGGTGGATTTCATCGAGATCGCCACGGGCCGGGAGCACCTGGATCTTCAGATGGAGGAGATTCAAATTCCCGAGAAATCAGCCTTTATTGGCGAGAACCTGGTAACTTCCGGATTCCGCAAGGAGACCGGCGTCATCATTGTGGGGATAAAAAAGGCCTCGGGCAAGATGGTTTTCAACCCGAATCCCCACACCAAGATAGAAGCCCTCGACACCCTTATCGTCCTCGGCGAACCGGTGGCTATTACAAAGCTGGAGCAACTGGTCGCCTGCGAATCGTGCGCCGATACGATCATCAAAAAACACCGAAAAGAGCACCCCGATCATGTCTAATTGCGTCTATGCCCACGTCCCCTATTCGATGCTGGCGGCAAACCTGCCAGCCATTATCTCCCGGCGTATCAACCCGGAGATATTTTTTTCCGGCGATACCCTCGATACCCTCGTCCCCGAGGAAGTGGGCGCAATCGCCGGGCAGCTGGCCGAGGCGGGGCTCCGCTGTACCTTCCACGGGGCCTTTATCGACCTGAATCCCGGGTCGGTGGAGCGCCTCATCCGCGAGGCGACCATGCACCGCTTCGGGCAGGTGCTGGATGCGGCGCAAATCCTCAAACCCGACGTCATCGTCTTCCATCCGGGATACGACAAGTGGCGCTATGGTGAGAGCCAGGACAAGTGGCTTGCCCACAGCATTGTCGCGTGGCGGCAGGTGCTTGAGCGGACCGACTCCCTCGGCACCACCATCGCAGTGGAGAACATCTTCGAGGAGGAGCCGTCGACCCTGAAGGCGCTTTTTGAGGCAATCGACCACCCCCGTCTGCGGCACTGCTTCGACGTGGGGCACTGGAACCTGTTCCACACCGTGGGGATGGAGGAGTGGTTCGCCGAACTGGGCTCTTTCGTGGCCGAGGCCCATATCCACGACAATTTCGGCAAACGGGATGACCACCTACCCCTTGGGGAGGCAGCCATCGACTTTGACCTCTTTTTCTCCCTCATGGAGCGTTACGCCCCCGGCGCCGCGTGGACCATCGAGGCCCATTGCCGCGACGCCCTCGACCGGGCGCTGGTCGCCATCGAGAAATACCGCACGTGACCATGGCCCGCGCAAGCGGGCTTTTTCATGGATTTCTGTGGAGGGCTACAGATAGGGGGAGAAGAGCTTGGCCACCCCGTCCCGCAGCTTTTCCGGCAGGGGGCGGTTGTCCATTTGCTCGAGGGTTACCTCGCGGGACCGGGCCAGCACGCCGGCTACATGCTTGGTCAGGGTTCCGGCGAATTCCCGGTCATAGACCTCCAGGTTCAGCTCGAAGTTGAGGCGGAGGCTGCGGGGATCGAGATTGGCGGAGCCGATGAGGCTCCAGAGGCCGTCCACAATGAAGAGCTTGGTGTGGACGAAGGGGGGAGGTTGGTAGAAGACCCGGATCCCCTGCTGGAGGAGCTCCCAGAGGTAGGCCCGGGAGGCCCAGTGGACAAAGGGAAGGTTGTTCTTCTCGGGGAGGACGAGAGTCACTTCCACGCCACGCAGGGCAGTGGTGACAAGGGCTGCCACCAGTGCCCGGTCGGGAATGAAATAGGGGGTCATGATCTGCACCTGCCGGGTGGCGCAGGAGAGTGCCCCCATGAGGATCAGGAAGAGCTTGCGGAACTCCTTGTCGGGGCCGTCGCCGATGGCCCGGGATATGGCGTGCCCCGCCGCGGGGAGGGGGGGGAAGTGGTGCCGGTTGTCCAGGAGCTCTCCGGAAACGAAGTACCAGTCTTCCAGGAAGATCTGTTGAAGCTCGCCCACCACCGGCCCTGCGACGGCAAAGTGCAGATCCTTCACCACCGTCGGGAGCGGCCGCTCCACCATGTGGCGGTCACCGATGTTCATCCCTCCCGTGAACGCCCGTTCCCCGTCTATAATCAGCATTTTCCTGTGGTTGCGCAGATTCATGTAAAACCCCTGCCTCAACGGCAGGAAGCGGGCGACCCGGATGCCGGTCCTCTCCATGAGCGTTCGGGCACGGGGGAAGGAATACTTTTCGCCGAGGCCGTCGATGATGACCCGCACGTCGACCCCCCGCCTCGCGGCGTCGGCCAGGGCATCGATGAAGCGGCGACCCGCGGCGTCCGAGTCGAAGATGTAGGTGGAGAGGTGGATCGACCGGCGGGCGCCGGCGATGGCTTCGAGCATGGCAGGATAGGCACCTTCGCCGTTTACCAGGGGGGTGAACCGATTTCCCGTCACGAGGGGAGTGCTCACCACCCGGTCGGCCAGACGGCGGAGCTCGCTCAGGTACTCGGCGCCGGGGGGGAGGGCCGTGGCGGTGTTCTGTTCGAGGGTCGATTTGAAGAACTCGGGGTCGGCCAGGCGACGGCCACTTTCGAGCCATGTACGGGCGCGGCGGAAGATCCGGTTGACCCCCATCCCCCAGTAAAAAAAGGGGCCGAGCAGGGGGATGGTGAGGCAGGTGACGATCCACCCCAGGGAGGAACGGGGATCGCGCTTCATGATCAAGGCGTGCCCTGCCGAAAAGAGCGAGAGGGCAATGAGGGCCGCTGTTCCCAGTGCTAAGGCCAGTTCGTCGATCACATCACCTCTCCATAACAAGATGCACAAAAACCGCGGCGGGTCGGCCGGCACACGTCAAGGTTAGCTCACCGTCCGGTCAAGTCAAGCAGCAGGCCGAAGCCGTTTCTTGAGGTTTCGGGCGGGAATTACTATACTCAGAACCAATACAACGATAAAGGAATTATCCGTGACGAGAAGCAATCCGCGCCGAACGGCGCTCGACATCCTTCTGCGGGTCGAACGGGACCGCGCCTTTGCCGAGCAGCTCCTGGACCGGGAGCTTTCCCTGGGGACCCTTACGGGGCCCGACCGGGGGCTTCTGACTGAGCTGGTCTACGGGGTGCTCCGCCGCCAGGGAACCCTCGACTTTCTGGTGGACGCCTTTGCCGCCAGCCGCAGCGGCAAGCTGGAGCGGGCGATCCTGGTCATCCTTCGGCTCGGGCTCTATCAGCTCTTCTTCCTGGACCGGATCCCCACTTCGGCCGCCGTGAACGAATCGGTGAACCTGGCCAAGGCCGTGGCGCCCCGGGCCGCGGGGTTCGTGAACGCGGTGCTGCGCCGGGCCGACCGGGAGCGGGACTCCCTCCCCTGGCCCGATCGCGGGGCTGACCCCGCTGCCTACATCGCGGTGCGTCACTCCCATCCCCGCTGGCTCGTGGAGCAGTGGATCGAGCAGCTCGGCATCCCGGAAGCGGAGGAGCTTGCGGTCGCCATGGCCGAGCAGGCCCCCCTTACCATCCGGGTCAATACGCTGAAGACCACCCGAGAGGCCTTCATGGAGGAGCTTGCCGCCGCCGGGATCACGGCTGAGCCCACCGTCTGGGCGCCCCACGGGGTTCGCATCCTCTCCCGTACGGCAGTCACCACCCTTCCCGGCTTTGCCGAGGGGCTCTTTACGGTGCAGGACGAGTCGTCGCAGCTGGCGGCGTTTTTTCTCGATCCCCAACCCGGCGAGCGGATTCTCGACGTCTGTGCCGCCCCCGGGGGCAAGGCCACGTACCTGGCCCAGCTCATGGAAAACCGGGGAGAGGTCCTGGCCTGCGACATCTCGGCCAAGAAGCTCCGGCTCGTGGCCGAGGCTGCGGCCCGGCTCGGCATCGGCATCATCCGCACCATGGCCGGCGACGCAACGAAGCCCGGTGCCGGTGAGCCCCCCTTCGACCGGATCCTCCTCGATGCCCCCTGTTCGGGATTCGGCGTCATCCGCCGCAATCCCGAGGGGAAGTGGTGGAAGACCCCCGACGATCTGGCCCGTCTCGCCGCCACCCAGCGGAACATCCTCGCTGCCGTCGCCCCGAGGCTCCGGCCCGGCGGGGTCCTCCTCTACTCCACCTGCTCGACCATGGTGGCCGAGGACGAAGACGTCGTGGATGATTTCCTTTCCCGGCACGAAGATTTTGTGTTAGAAGATTTGAATGCCATTTCCCCCGATTTTCCCGGACAATTTACCGGTCGGGGGCATTTCCGGAGCTGGCCCCACCGGCACGGCATGGACGGTTTTTTCGCCGCCCGGATCAGAAAGCTCTAGCACGTGGAGGATGCAATGAAGAAGATAGCGCCATCAATTCTGTCCGCCGATTTTTCCCGGCTCGGCGACGAGGTCAGGGCCGTGGCAGCCGCCGGGGCCGACTATATCCACGTGGACGTCATGGACGGGCACTTCGTGCCCAACATCACCATCGGTCCCCCGGTGGTGGAGGCGGTCCGGAAGGTGACCGAACTTCCCCTCGACGTGCACCTCATGATCGAAAACCCCGACCGCTACATTCCCGATTTCGCCAAGGCCGGCTCCGACATCATCGTCGTTCATGCCGAGGCATCGGTTCACCTCCACCGGACCATCCAGCTCATCAAGTCCCTGGGAAAAAAGGCAGGGGTATCCCTTAACCCGGCCACCCCCCTGTCGGTCCTGGAGTATGTCCTTGACGAACTGGACCTGGTCCTCCTCATGACCGTCAACCCCGGCTTTGGGGGACAGTCATTCATCGAGGCCTGCCTGCCGAAGATCCAGGCCCTGCGGGCCATGCTCGACCGGCGGGGATGCAATGCCGAACTGGAAGTGGACGGCGGCGTGAAGATCGACAACATCGACCGGATCGCCCATGCGGGAGCCAATGTCTTCGTGGCCGGAAGCGCCGTTTTCGGAAGCAAAGATTACAAGGAAACAATAAAAGAACTAAAGCGCCGGGCAAAAGAGCCGATACTGTAACTACGTGTCGTGCACGTTATTCGACAAGCGTTTAGAAATGACAGAGTTGGTTGTCAAGCAGAGTGAACTCCCGGAGCGGATCAGGACCGCCCTGGCAAACCGGAAGCGGGTACCCATGGCGCCGGGGCCGGTTCCGGCCGCCATCCTCGTTCCCCTCTTCCTGGAGGGGGGTGAGTACCATATCCTCTTTACCAAGAGGGCGGAGCACCTGAACCATCACCGGGGAGAGATTTCCTTCCCCGGCGGGGTACGCCACCCCGACGACGGGGGCCCCCGCGAGACGGCCCTGCGGGAGACCTGGGAAGAAGTTGGCATCAGACCGGGGGATGTGGACGTGCTGGGGGAACTGGATGATTATTTCTCCATCCACAACTACCTGGTGACGCCGGTGGTGGGGATCTTCCCTCCCCGCTACCCGCTGGAAGTGAACCCGGACGAAATCGAGCGGATCATCACGGTGCCGCTGACGCATCTCCTCAGGCCGGAAATCTTTCGGGTCGAGGATTGGAACTGGAAGGGACGTACCCATCCGGTCTGTTTTTTCACGTACGAAGGGGACGAGATCTGGGGGCTGACCGCTGCCATCCTCAAGCAGTTCCTGGATCTGACGTTCCAGCGGTAACGTGTGGAGCAGGAGAAATCGCGTAGCCAGGTGCTACGGGAGCATAGGGCTGAAATGAAGAAGACAGTCTTGGTTATCGACGACTCGGACACCCTGCGGGAGGAGATCCTCCGGTCACTCCGGGGAGTATCCCTTTTCGACACCTACCTGGAGGCCGGTGACGGGCTTGACGGGTTCAAGGTTCTCCTCAACAACCGGGTGGACCTGGTCCTCTGCGACCTGGAAATGCCGCGGATGGACGGCTTCCGTTTTCTTACCATGATGCGGGCCCGGGAGGAGTTTCAGGACCTGCCGGTCATCATCCTGACGGGGCGTGAGGACCGGGACACGAAGATTCGTGGCCTTGAGCAGGGGGCTTCCGACTTCGTGACCAAACCGTTCGACACCGGGGAACTGGTGGCCCGGGTGCGGGTCCAACTCAAGATGAAGGGACTTCAGGACGAGTTGAAGCGCTCCAACGAGATGCTGCGTACCCTCTCCATCACCGATCCCCTGACCCACCTCCACAACCGCCGCCACCTCATGGAGATGGTGGATAAGGAGTTCCAGCGCTCCTCCCGCAAGGGGGCGCCCCTCTCCCTCGTCATCCTCGACATCGACTACTTCAAGAAAATCAACGATACCTACGGGCACCAGGAGGGGGACCGGGTCCTCACCATCCTGGCCGACATCGTCCGAAGGCGGCTTCGGAGCTACGACCTCGCGGCCCGCTACGGCGGGGAAGAGTTCGTGCTGCTGCTGCCGGAAACTCCCGTCCAAGAGGCCCTCTCCATAGCTGAGCGGTTGCGGCTGGAGGTTCAGGAACATGTCTTCGAGGGAAGCCTCGGGGGGCTGGTGATAACCATCAGTCTTGGCGTGGCCACGTACCCGTCGTCCCGGGTGGAGAGCATCGACTCGCTCTTCAGGCAGGCCGACGAGGCACTCTACCGTGCCAAACAGGGGGGACGCAACCGCGTTGAGCTCATGGCAGGGGCAAGCATTGAAAAAGGGGTGCCTTAAGGCGCTCAGGTGCTCGTTTCTGACTGACGGAATTATGATGCCGGCCGTTCCGTAACGTGGCTTCGACAGAAGAGGTGGAGGCCACAGCCGGGGCAGAGGGGGCGCTTGCGGCAGTGGCGCTTGCCGTGCTCCACGATGAGGGCGTGGTACTCGTTGAAGAGCCGGACGTCGGGCGGCAGGTTGGCCATGAAGAGATCTCGCACCTCATCGTAGCCGGCCGACCCGTTCAGAATCCCCAGGGCCGCGAAGAGACGCTTCGTGTAGGCATCCACCACGAAGGTCGGTTTCCCCCCCGCGTAGAGAAGGATCGAATCAGCGGTCTCCGGGCCGATCCCCCGCACCCCCAGCAGTTCCTCCCGCAACGCGTGCCAATCCCCTGCGAACATCCGCTCCAGGCTTCCCCCGTGCCGTTCCCAGAGATACCCCGCGAAATCCTTGAGCCGGAGGCTCTTCACATTGAAGTACCCGGCCGGCCGGATGGCCTCCGCCAGGGAGGCGGCCGGCACGTCGCGGAGGGCTTCGGGGGAGAGGAGGCTCTCACGCTTCAGGTTTGAGATGGCTTTTTCCACGTTTCCCCAGTTGGTGTTCTGGGTCAGGATTGCGCCGACGCAGACCTCGAAGGGGGTGTCGGCGGGCCACCAGTGGCGGGGTCCGTAGGCGGCATGGAGGATGTCGAAGATCTCCTGCAGGACCGCGTCGAGCATCAGGCCGTCCCGCCGGGGGAGTCTCCCCCCATAATCCGCTCGTAGATCCGCCGCACCGCCTCGGTGGTCTCCTCGTACTCCCGCATGAGAAGATCTCCCGGGTGCCGCAGCTTCGGGTCGTAGCCGAGGCGGCGGGCCAGCTTGTCCAGGTACTCCCGGGGACCCCCCAGGTCGTTGATGGAGTAGTCGTGGATGAGGCGGAGCCGGTTCTCCAGCCGGCGAAGGAACTTGTATCCCGCTTGGAGCGTCGCGAATTCCTCCTCGGTCAGCACCCCGCAGAGCCGCATCGCCTTCAGGGCCAGGAGCGTGTTGGTGCTCCGGACCTCGGGGAGATTCACCCCGTGGCAAAGCTGGAGGTACTGGACCATGAACTCGATGTCCACGATTCCCCCCCGGCCGGTCTTGATGTTGTAGCTCCCCTCTTTCTCCTTGGCCAGCTCCACCTCCATGCGGGTCCGCAGCCGGTGGATCTCTCCGCGTACCGTCTCGTCGGCGCCGGAGCCGTAGACCGTTCCCCGCATGACCTCCTCGATCTGGCGCCGCAGGCGCTCGTCGCCAAAGACCACCCGCGCCTTGGTGAGGGCCTGGCGTTCCCAGACCTGGGCCTCCTCCCGGTGGTAGGTCCGGAACGACTCCAGGGAGGTGACGAGGGGGCCGGCGTTCCCCGAGGGGCGGAGCCGGGTGTCGATTTTGTAGACATACCCCTCGCGGGTGGGGGTGGTGAGGATGGAGATGATCTTCTGCCCCAGTTTGGCGAAATACTCCCGGTTCGTTATCTGCTTCTCGCCGTCGGTTTCTCCCTGCTCATCGTAGATGTAGATGATGTCCAGGTCCGAGTGGTAGTTGAGCTCGTTCCCCCCCATTTTCCCCATGGCCACCACGGCGAAGTGGGCCTGGCGCAGATCGCCGTCGGCGTCCCGGTACATGGGCCTGCCAAAGCGGGCCAGCTCTTTTTTGCCCATGCGGCAGGCGGCGGAGAGGCAGACCTCGGCGAGCCCCGTCAGCTGGTAGGTGAGTTCCGACTGCCCCAGCTTGCCGTAGATGTCGGTAAGTCCAATCCGGAGGAATTCTTCGTTGCGGTACCGCCGCAGGATGTCGAGGCGCTCCTCGTAGTCCACTGCCGCGGCGAGCATCCCTTCCAGTTCTCCTTCCATGGCCTCCCGATCCTTGATGAAGGAGGCGTAGGAACGGGAGACGAGGCTGTCCAGCAGTTCCGGGTGGCCGATGAAGATCTTGGACAGGAGCTCCGAGGTGGCGAAGAAGGAGACCAGGAGCTTCAGTATCTCCCGGTTCTCGGCCAGGAGGGCGTAGAAGGAGGAGCGGGAGCCCACGGCGCAGAGGAACCGCTCCAGGTTGGTGAGGGCCATGTCCGGATCGGGGGAGGCAAAGATCTCCTGGAGGAGGAGCGGTGATATCTGCTCCAGAAGCCGCCGGGACCGCTCGGTGAGATGGGCCCGGGGAGGGCCGTCCCGCAACAGCAGCAGGTTCTCGTAGGCGGCATCCACGTTCTCGAAGCGCCGCTCCGCCAGCATGTCCTTGATGAAGTCTGGGTCGGCGCCCCGGTCGAAGAAGTAATACGTCTCCGGCCGCACTTCCTCCTTCAGCTTCTCATCCCGGGAGAGGAAGAGTCCGCCGTAGATGGACGAGACCCGCTCCCGATGCCCCTCCAGGACCTCTCTGAACTTAGTCAGGCCGTCCTGCCGCAGGTAGCCGCAGCGCCGGGCCAGGGCCAGCATCTCGTCGTCCTTCTTGGGAAGGGAGTGGGTTTGGCGCTCCTGGACCACCTGGATCCGGTGCTCCACGGTGCGGAGGAACCGGTAGGCCTCGGCCAGGGCCGCAGCATCCTCCTCGGCGATGATGCGGCCGTCCTTCAGGGTCTCCAGGGCTTTGAGGGAGTTCCGTTCCCGCAGGGCCGGGTTTTTGCCGGCGTAGACGAGCTGGAGCGCCTGGATGAAAAACTCGATCTCCCTGATGCCGCCGCGCCCCAGCTTGATGTTCAGCTCCCCCTCCTGCTGCCGGGCCAGGGAGGCGTCGATCTTTTTCTTCATGGCCATCATGTCCTCGATCAGGTTGTAATCGAGGTACTTGCGGTAGATGAAGGGCTCGATGGCGGCCAGGATTCGTTTTCCCAGTTCGATGGAGCCGGCCACGGGGCGGGCCTTGAGCATGGCGGCCCGCTCCCATGACTGGCCCCAGTACTCATAGTAGGTGACCGCCGAGTGGAACGAGCAGGCCATGTCGCCGCTCTTCCCCTCGGGGCGAAGCCCCATGTCGACCCGGAAGACGAAGCCGTCGGCCGTCACCTGGGAGAGCGCCTTGCTGACCATCTCCCCCAGCTTCACGAAGAAGGCGTGGAGGGTGGTCGTGCCCGTTGCCCCTCCCCGGCCGTCGGGAATGCCTGCCGTCTCCCCCTGGTCCGAGGAGTAGAAGTAGATGAGATCGATGTCCGAGGAGAAGTTCAGTTCCCGGCCGCCGAACTTCCCCATACCCAGGATGGTGAACTCCGCCTCCCGGAGGCCGTCGGGGGTCTCCATGAGGGGGAGGCCGTGCTCGGCCACGAGCTTTTTCCGGGCCACGTCGTGGGCCACCTGGAGGGCGGCCGCGGCCAGGGACGACAGCTCCCCCGTTACCTCCTCCAGGGGGGCGACGCCGGTCAGGTCCCGGGCCGCGATCCGGAGGATCTCCATGAACTTGAAACGGCGCAGGAGCGGGAAGAGGGCGGCGTAGTCGGTATCCTTCGGCACCTGGGCGCGGAGCTCCGCCAGCATCTCCGTCTCGCTCCGGCGGATTGCCAGTGCTTTGCGGATAAAGAGATAGTGGAAGTAGGAGGGGTCGCGGCAGAGGATGTTGACCAGGAAGGGGGAGGAGCCGCAGATGGTGAGGAGCTGGGAGAGCCCGTCCCGCCGGGAGCAGACGTCGAGGAGCTCGTCCCGGTCCGCCACGCCGCTCACCCGCTCCAGCCCGTTCAGGGCCATGTCCGCCTGGGGCGCGGCCAGGGAGGCGGCGGCGATGCCGCGGACGAGGCTGTCGGGGAAGACATGCTGAAGGAGGCGGAGGTTCGTGGCCGACCGGGCCGCGTAGGTGAACCCCAGCTCCTCCAGGAGCGCCATGAGGAGCTGGTCGTTGTCGATGTCGGGGGAGGTGCCGATGGCCTCCTCCAGGCGGCGGGCCAGGGAATCGGTAGGGGTCATGGTTTCACGAGGGCCTTGAGCTTCGCCGTGTAATCGCCGGTAATCACCCCCTTCTCGGTGATGATGCCGGCGATGTAGCGGGCCGGCGTCACGTCGAAGGCGGGATTGCGGACCGCGATCCCCTCCGGCGCCACGGGAAGCCCCTGGAGGTGGGTCACCTCCCGGGCGTGGCGCTCCTCGATGGGGATCTGGTCGCCGTTTTCGAGCGACAGGTCGAGGGTGGAGGTGGGGGCCGCCACGTAGAAGGGGATGTTGTTTTCCTTGGCCAGAACCGCCACGCTGTAGGTGCCGATCTTGTTGGCCGTGTCGCCGTTGGCCGCGATCCGGTCGGCTCCCACCACGCAGCAGGTGATCTCGCCCCGCTTCATGAAGAAGCCGGCCATGTTGTCGGAAATGAGGGTCACGGGGATGCCGTCCTTCATGAGCTCCCACGCCGTGAGCCGCGCCCCCTGGAGCCAGGGGCGGGTCTCGTCGGCGAAGACCTGGATGTTCTTCCCCGCCTCGTGGGCCGCCCGGATGACCCCCAGGGCCGTACCGTAGCCGGCCGTGGCAAGGCCGCCGGCGTTGCAGTGGGTGAGTACCGTGGCCCCCTCGGGGATCAGGCCGGCGCCGTGGCGGCCGATGGCCTTGCAGAGCGCCAGATCCTCCTCCTCGATGCGGATCGCCTCGGCCTTGAGGACTTCGCGCACCTCGTCCAGGGAACCGCCGCAGTTATCGGCGGCCACCCGTTTCATACGCTCGATGGCCCAGAAGAGGTTCACGGCCGTGGGGCGGGTGCGGGCCAGGACGTCGCAGACGTTATCCAGCTGCCGCAGGAACGACTCGTGGGTATCCGCGATGATCTCCCTGGCCCCCAGGGCCACACCCATGGCCGCCGCCACCCCGATGGCCGGCGCCCCCCGGATGATCATCCCCCGGATCGCCTCGGCCACACTCTTGTAGTCGCCGTACTCGCAGTAGACCTCTTCGCCCGGAAGCCGGGTCTGGTCGATCATTATTACCTTGTCGTCGCGCCATTCGATAGTTCTAAAGGACATAAATAACCCTCACAATCTGCCACAGAGACACGGAGACACAGAGAACAGCAAGTTGAATCTCACCCCTTGAGCTTCTTCAGTAACAGCTCGTTCACCACCGCCGGGTTCGCCTTCCCCTTGGAGGCCCGCATCACCTGCCCCACGAAGAAGCCGAAGACCTTCTCCTTGCCGCCGCGGAACTCCTCCACCTGCCCCATGTTGGCGGCCATGATCTCGTCGATGATCTTCTCGATGGCGCCGGTGTCGGAGACCTGGACGAGCCCCTTCTCCTCCACGATGGCCTCGGGGGCCTTGTCGTTCGTCCACATCTCGTCGAAGACGGTCTTGGCGATTTTGCCCGAGATGGTCCCCTTCTCGATGAGCTGGAGCAGGGCCGTGAGGCGCTCCGGCGTCACCGGGCAGTCGGCGATTCCCGTGCCCGCCTCGTTGAGGGAGCGAGTCACCTCACCCATCACCCAGTTGGCGGCCCCCTTGGCCGGGGCGCCGGCGGCGAGGCACGCTTCGAAGTACTCGGCCATTTCCCGCGTCGCGGTCAGGACCTCGGCGTCGTAGTCGGAAAGCCCCAAGTCGGAGCGGTAGCGATTGCGCCGGGCCTCGGGGAGTTCGGGGAGCGACAGGGCCACGTCGGCCACCCAGTCGTTGGAGATGACGAGCGGCACGAGATCGGGATCGGGGAAGTAGCGGTAGTCGTGGGCCTCCTCCTTGCCGCGCATGGAGCGGGTTTCGCCGCTGTCCGGGTTGAAGAGGCGGGTCTCCTGGACCACCTTCCCCCCCTCCTCGATGAGCTCGATCTGCCGCTCGATCTCGTACTCGATGGCCTGTTTCACGAAGCGGAAGGAGTTGACGTTCTTGGTCTCGGTGCGGGTCCCGAAAGTCGTGGAGCCCACCGGCATCACCGACACGTTGGCGTCGCAGCGGAAGCTCCCCTCCTCCATGTTCCCGTCGCAGATGCCGAGGTAGACCACGATCTGATGGAGCTTCTTCAGGTAGGCCACCGCTTCGTCGGCGCTGCGGATGTCCGGCTCCGACACGATTTCCAGGAGCGGCGTGCAGGCCCGGTTCAGGTCCACCCCGGAGCCGCTTCCCAGGCCGGGGATGTCGCTGTGGACCAGCTTGCCGGCGTCCTCCTCCATGTGGATGCGGGTGATGCCGATCCGCTTAGTCTCACCCTCCACCTCGATGTCCAGGTGGCCGTTCTGGCAGATGGGGAGTTCGAACTGGCTGATCTGGTACCCCTTGGGGAGGTCCGGGTAGAAGTAGTTCTTCCGGGCGAAGACGCTGCGCGGCGCGATCCGGCAGTTGGTGGCGAGACCGGCCTTGATGGCGAACTCCACCACCTTCCGGTTCAGGACCGGCAGGGCGCCGGGCATCCCGAGGCAGACCGGGCAGGTCTGGGAGTTGGGGCTGGCACCGAACTGGGTGGAGCAGCCGCAGAAGATCTTGGTGTCGGTTTTCAGCTGGACGTGGACTTCAAGGCCGATGACGGCTTGGTAGTTCATTCGGTTTCTCCTGGTTCAGGGAGTTCGGATAGTAGCTTTTTCTGTTTTTTCTCCAACTTCTTTATGCTGTCGGCAACCGGCAATAGGTCTGGCCAAGGGCGACGATTTCTTTGCTGGGGTCGGCATTTTGAACGATCAAATAACAGGCGTAGCGGGATAGAAATACCGATTTTACCTGGCGTTTCGCGCCACTGCCGAGATCGACCATTTCGGTGACGTCAACGAAATGGTCATCTATCCGCTGGCCGCTGTTGAAGCAGGCGGTACGTGCCTTGGTGACTACCTGCTCGAAGTTGCGATAGTCAGCATAATCCAGAATCTGGGCAAAATCGCGGCTTGACCAGAATTCACTGCCCGCGTCATTGGTGCGTTTGATCTGCTCGAAGGGAGAGACGTGTTTACCGGCAATGTCTTTCGATAATCGTTTGCTCATTTCAGAGCCCTCACCATTCCCGCCTTTTGTGATCGCCCCTATATCCCGGCCTTTTGCGTATGCCACGCCGTGGCCTGCTCGAAGGCGTGGGCGGCGCGCAGTATGGTTTCCTCCCCGAAGGGGCGGCCGATGAGCTGGAGGCCGATGGGGAGTCCGGCGCCGCTCATCCCGGCGGGGACGGAGACGGCGCAGGTGCCGGCCAGGTTCACGGGGATGGTGAAGATGTCCGACAGGTACATCCGGAGCGGATCGCTCGTCTTCTCGCCGATTTTGAAGGCCGGGGTCGGGGCCACGGGGGTGAGGATGGCGTCCACGGCCTCGAAGGCCTTGAGGAAGTCCTGCATGATGAGGGTGCGGACTTTCTGGGCCTTCAGGTAGTAGGCGTCGTAGTAGCCGGAGGAGAGGGCATAGGTGCCGATCATGATCCGCCGCTTCACCTCGTCTCCGAACCCTTCGGAGCGGGTCTTGCGGAACATGTCGATAAGGTTTGCGGCCCCTTCCGTCCGGTGACCGAAGCGGACCCCCTCGTAGCGGGCCAGGTTGGAGCTGGCCTCGGCGGTGGCGATCAGGTAATAGGTGGCCACGGCGTAGTCGGTGTGGGGGAGGGAGATATCCACAAACTCGGCGCCGAGGCCCCGGTAGGTCTCGATGGCCTCGTCCAGGGCCTTCTTCACGTCCGGGTCGAGCCCCTCGATGTAGTACTCCTTGGGAAGCCCCAGCTTCAGCCCCTTCACGTCGCCGGTGAGCCCCTTTGCGTAGTCGGGGACCGGCACCTCGACGCTGGTGGAATCCATGGGGTCATGGCCGGCCACGGCCTGGAGCATGAGGGCGCAGTCGGTCACGTCCCGGGTCACGGGCCCCACCTGGTCCAGGGAGGAGGCGTAGGCGATGACCCCGTAGCGGGAGACCCGGCCGTAGGTGGGGCGAAGCCCCACGCAGCCGCAGTGGGAGGCGGGCTGGCGGATGGAGCCGCCGGTGTCGGTGCCGAGCGTCGCCGTGGCGGTGCGGGCTGCGATGGCCGCCGCCGATCCGCTGGAGGAGCCGCCGGGGATGCACTCCAGGTTCCAGGGGTTTCTGGTGGGGCCGAAGGCGCTCGACTCGCCGGAGGAGCCCATGGCGAACTCGTCCTGGTTTAGTTTCCCCACGATGACCGCGCCGGCCTCCTTCAGCTTCGCCACCGCTGTCCCGTCGTAGGGGGGGACAAAGTTGTCGAGGATCTTCGAGGCGCAGGTGGTGCGGATCCCCTTGGTGACGAAGATGTCTTTGAGGGCGACGGGGATGCCGGTCAGCGGGGCCATGTCGCCGGCGGCAATGCGCCGGTCAGCCGCTTCTGCCGCGGCCAGGGCCTCCTCGGGGGTGACCGTGATGTAGGCGTTCACCTTCGGGTCCACCGCCTCGATGCGGGCGAGCATCGCTCTCGTCGCCTCCACGGAGGAGAGCTCCTTCCGCTTCAGCCGGTCGTGCAGTTCGTGTATGGTCAGATCAAAGAGTTCCATGGGGTCTCCGATGCGTGCGATTTTACTTTTCCGTCTCCCTCCCCAGGGAGTTGTTCGTTATGGTGGCGCTCGTCTCCACCGACCCGTGGAAGCTCGACGTGAAGCAGCCGGCCAGGGGAAGCGCAGCAGCAAGGACAAGGAGCCCAAGGAGCAGTCGGTGGGAGCAGGGATTCACTCGATCACCTTCGGCACCCGGAAGAATCCTTCCACCCGGTCCGGGGCGTTGGCCAGGGCGTTCTCCACGCCGATGGAGGGGCGGACCGCGTCGTCCCGGAAGGCGTTTTCCACCGGCACCGCGTGGGAAGTGGGGATGATGCCGCTCGTGTCCAGCTCGTTCAGCTTTTCCACGTAGGCGAGGATGGCGTCCATCTGGCCGGTGAAGGTCTCCGTCTCCTCCGGGGTCAGCTCAAGGCGTGCCAGGAGGGCAACGGCGTCGACTTCGGCTTTGGTTATCTTCATGGGGGATCTCCGTGGGGTGAACCTGGTGAAATGAACGGTATTTTGTAGCACGAACAGGGGAAAATGACAAGGCGACGCGGCCATGAATGCCGCGGCTCATCGTTCAAACGGCCGGGATGCGTTCGCTTCTCTCTTGTGGCTGTGGGCTGGTCGGGAAATTCAGAGCGCGGAAGGGGTGACCCCGCCACCGCCGGGGGCCGGGGGGAGATTGCGGAGGATGACGTTGTACAGCTCCCCTGCCCGGACCGGCTTGGAGATGAAATCGTTCATCCCCGCCTCGTGGCAGACTTTCTCGTACCCCTTGAGGGCGTGGGCGGTCATGGCGATGACTGGCGTGGTCTGGTCGATGCCCCTCTCTGAGCCGCTCCGTATCACGCGGGTCGCCTCCAGGCCGTCCAGCACCGGCATCTGGATATCCATCAGCACCACGTCGAATCGCTCCCCCTTCATGGCGCTCACGACATCGCCGCCGTTCTCCACCGCAACAACCTGGCACCCCATCATCTCCAGGAGGAGCCGGGAAACCTTGAGATTCATGGGATTATCCTCGGCGAGAAGGATCTTCACCTCCCGGCCAAACCGGGGTATCCCTGCCTGCCTGATTTCCCGGTTCTGGAGAGCGCAGGTCCCCAACCGGGCCGTGAACCGGAAGGTGCTCCCAACTCCGACGGCGCTCTTTACGGAGATATCCCCTCCCATCATCGACACCAGGGCGCGGCAAATGGCGAGCCCCAGCCCCGACCCCCCGTATTTCCTGGTGGTGGAGCCGTCGGCCTGGGTGAACGACTCGAATATGAGGGAGAGCTTGTCGGCGGGGATGCCGATGCCGGTGTCCGAAACCGTGAAGAGCAGCATCACGCCGTCGTCCGTGCCGGAAGAGGGGGCGCGCTCCACCTTCAGGCCCACTTCTCCCTTGGCGGTGAACTTGACGGCATTGCTGAGGAGGTTGATCAGCACCTGCCGCAGGCGGGTTGGATCGCCGATGAATGCCTCCGGGAGGTCCCGTGCCACGTCGAGGATCAGCTCCAGCCCCTTGCCGTGGGCCTGGGGGGCTACCACGTCCAGGGCTCCCTCCACGGTGTTCCGGAGGTCGAAGGGGACCTTCTCCAGCAAGAGGCGCCCGGCCTCGATCCTCGAGAAATCCAGGATATCGTTCAGCAGCCCCAGCAGGCTCTCGGCCGATGAACCGATGATCTCCAGGTTTTCGCGCTGGGAGGGTGAAAGGGGCGTTTCCAGGGTCAGTTCGGTCATGCCGATGATGGCGTTCATGGGGGTCCGGATCTCGTGGCTCATGTTGGCCAGGAACTCCCCCTTCATCCTGCTGGCGGACTCCGCTTCGTCTCGGGAACGCTTCAGGTCGTTGACCATCCGCTCGATGGTATGGAGCACCTGGTGTGTCTCGTCATGGCTTTTGTCCTCCACCACCGACGTGTCGTGCCCCATGGCGGCGGCCGCACAGAAGAGCGCCTGCCGGAGGGGGCGGTTGATGCGGTAGGCGGCATAGGCGGAAAAGACCACGGAGAGAAGCAGCGTCACCAGTGCCCCCGTTATGACTCGCGCCTCCAGCATGGAAATTTCGTCCTGCACGTCGTCCAGGTATACGCCGCTCCCCAGAACCCACTGCCACGGCTCAAAGAGGGAAACATAGGACACTTTGCGGCTCGGCTCTTGTTCGCCCGGGCGGGGCCAGAGGTAGTCGACTTCTCCCTTCCCCTCCCGGCGCACAAGGTTGTTCATGGTCAGGAAGAGGGGCTTCCCCCGGGCGTCGGCCAAGCGGGTGAGATAGTGCCCCTCCAATTCGGGTTGCAGGGGGTGCATCACCATCCTGTTCTCCAGGTCATGGACCCAGACGTAGCCGTTGACATTGTAGCGCAATGCACGAAGGGTATTCACGGCCAGTCTGCGGGCCTCTGGCTCGGAGAGCTCCCCCCGGAGTTGGAGGGAATGGTAGTGGGCGGCTATGGAGCGTGCCGCGTCCACGATATGGCTCGCGTTATCCGTCCGCTCGTGGATCAGCTTCGATTCCAGAAGCGGCAGGAAGAACCCCAGCAGCCCCGCTATGATGACGAACACCGCCACCGTCGACATGAGGAATATTTTCGTGAAGAGTCGCCAGTTGCGTATCCGCCAGGTTTCGAGATTCATGGCCCGCAGCAGTCCTTCTGCCGAACGATGGAAGGCATCAAAGGTGGGAGTCGTGCCGGGTTCCGGCACCGCGCATCATTACTCTCTTTTCGGCAAAAAAACGGCATCCTTGAGAATTTTCTCACTTCACATCACGTCACATTCCCGGAATCTTCAGAGGATGGGGGTCAGCGGCAGCGACTTCCAGAGGCGCAGCCTGTTCCGCTTGGCCGCCGAGGCGCGGCGGTCCGGGTTGTCCGTGGCCGGATTCCAGCTGTTCTCCGGGCGCATGTCCCGCTCGATCCGCTCCTCCACCTGGCGGGCCAGGGCGGGGTTGCGGACCATCACCCCCACCTCGGTGTTCAGGTTGGCGGAACGGGGGTCCAGGTTGAAGGTGCCGACGAACAGAGTCACGCCGTCGATCACCATGGTCTTTGCATGGAGGGCGAAGGTGGGGGGCTTCTCCTTCAGCTTCGGGTAGCGGTCGATCAGCTCCTGCCGCACGGCCGGGTCCGGGCGGAATTCCCGGATGGTGATCCCCGCCTTCAGGAGCCGGTTGCGCTGCTTCCGGTAGCCGCTGAAGGCCTGGAGGTTGTCGGTGGCGGCCAGGGAGTTGGTGACGATCCGCACCTCCACCCCGCGCCGGATCAGCTTCCGGAACAGCTCCACGCCCCCCTCGGGCATGACCAGGTAGGGGGACTGGATGGTGACCCGCCGCTTGGCCCGGCTCACCGCGTCCACCAGGGCCGCCGTGCTCCGGCCGCCGCCCCCCAGTCCCTCCCGGCCGCTGTTCTTTCCCGGCAGGTCCGAGATGAAGCGGGCCTCGTCCCAGACCATCTCCCGCAGCAGCCCGTCGAACCTGCGGGGGAGGTTCTGGAGCGCCTGGCGGACCTCCGGGGCGAAGTTTTCCGGCTTCCCGGCATAGGCGTGGAGGCCGGCATAGACCTGGCCGGTCCGCTCCGGCGTCATCTTCTTCATGGGCTTTTTCAGCAGCTTCTCCACCGGCACAGCCAGGGGGCTCTCCCAGAAACGGGCGAAGCTCGCCTCCGCCTCGGCCACAGTCGGGCCGAGCATCAGCATGTCCCGGTCCCGGAAGGTGTACTCCTGGTCGAAATCGTAGTACTCGTCGGCCATGTTGCGGCCGCCGGTGATCCCCACCATGCCGTCGAAGAGGGCGGTCTTGTCGTGCATCCGCTGGTTCACGGAACGGAAGCCGGTCACAACGTTGGCGAACCGCTTCACCTTCGAGGTTCCCACCGTCATCTTCGGGTTGTAGATCCGGATGTCGATGTTGGGGTGACGGGCCAGGGCCAGGAGCGATTCCGGCGGCGCGTCGATGAGGAGGTCATCCACCAGCACCCGCACCCGTATCCCCCGCTCCGCCGCCCGCAGCAACGCCTCCGAGGCCAGGATGCCGATGTTGTCGCTGCTCCAGATGAAATACTGGACGTCGATGCTCTTCGTGGCGTGGTCCGCGAGCCACGCCCGGGCCAGGAGCGACTCTTCCCCCTTTTCCAAGACATAGAGGCCGGTCTTGCCGGGGTGGGCAGACAGCAGGGGCTGGATGCTCCGGGCCAGGGGAAGCGTTACCGGGGTGGTTTCGGCGGCTGACAGGCGTGCGCCGGGAACGGCGGTGAGTATGAGAAGGAGTGACAGGGTGATAAGGAGCAGAGGTCGGATCATTACAAAGAGCCTCGTTTCAATTGTCGGGAAGAGCGCGCAAAAAGGGCAGTCCCGCAGCAGTTTCGGCAGTTTTGGGGACAGTTTATTTCTCTGTCGAATAACCTGTCCCCAGACAGAGAATGTCATAGTTTCTTCTACCTGCGCTGCAATGCGATGTATCTCGCTACATCATCCCATTTGACAGAGAAATCAATCAATTCTCGTTTGACTTCGAATTTAGTCTGCGCTGATGGAGTGGTACGGGCGAATTCCATAAGCCCACGTCGAGGGGCAATTGCTCCAGCCAGCAAATTTTCTGTGGTCTGCGCCAAATCTGATGGGCTCATACCAAGTAAAGTCGCCGGACTCGAAGAAGGATAAAGTAGGTTTGATAAATTGTGCGTTGCCGGTTGAAACTCGGGTACCTTGGGTACTTGGGTCTCTTTGTAATTTGGTTTTAACAGCAGTTTCTCTCTTCCCAGCAGCTTTTCTCTGAATTCCTTCGATACTCTGCTCTGTCCAGGGGAAACCCTTGATTCCATTTTGCACGCCCTATGTAACGCCGGGCCTATGGCTGTCACAAACGTATCTCCTCGTGGCCCTATTTTGGCCAATATCAATTTCCCATGGTGCAGAATTGTTTTAGTCAAAAAATGATATTTACTGAAGGTTGCATCGAGAGATTTCATCTGTAGAGCTGCTATTCGGCAGTAATATGCGGCATAAAGAACAGAGAGTGCGTTCACTTTGTCTGCTCTGAAATAGGCAATGATGCTATCTCCGACATATTCGACCTGATCATCGTCAGCGCCAAATTCGCGGGATATTTCATCAACCGAGGAAAGAAAAGTATGAGCTAGCTTGAGATATGTCTTATGAGTCCGCGTCCAGGTGAATAACGTCGAATCAACGAGGTCAATTTTGAGCATGTAGAACTCACGCTCGGTCCCCTCACCGCGTTTCAAGGCAGATGGAACTTTGTCTACAATTCCGCCGGCAGCCTCGTTATAATGTTTATTTATAATCTCATCGATTGTCTTAGCCATTGTCAGATACCCTGGGTTGCTGGTTATTTACTACAGTAATACAGAAACAACATCCGACCCCAAAAACCACAGACGAGCCATGCCATTACAAGAATATATGCCCATTTCAATCTAACTTCTTTCATGTCTCTAATGTATGCCAGCTTCATTTGCTCAAACACCAATTCTTGTTTGATGGCATCAATGGTGTCTGGAAGTTTTTTGACATAGTCCTCCAAGCGTACCTTCGAGGAAATATCCCTATTGATAAATGCATCACGTAATCCAAGATCGTACAACCCATCATTGTAGAAAGTCCCGATGGGGCAGTCCGTGAAAGTAACGTGGGATTTTGGATTGTGAATTGCCATTACGGACCGCATTGCAGCAACGAAGGCAGCAAACCATGTACAAAGGAACAACATAATTAGCGCCCAAAGTTGCCACTGGCCAGGCCCACAATATACAGTCTGATGTAGTTTCGAAAAATGCCTCGTCCGCAGAATCTGTGGGTAGTTGGCTGAAAAAATAAGGGCATTGCCCCTCCGTGAAGGATAAGATTGTTTTTGCGAGAAACGATCAAGTCCGACACGGGAGAAGCAATGCTTATCAAGACTGTACTGAACAAGTTCGAGCGTTTCAAGTCCTTCATTTACGGAGATTGCCGACTGGCGAAAGTCGGCGGCTCAGAAGCACTGGTCATTGACATCAAGGCTCGTCGCAACAGCAAGCCCGAATGCCCGGAATGTGGCAAGCGAGGCAAGACATACGACACGCAACCGGCCCGACTGTTCGAGTATGTGCCGATCTGGGCGTTCAAGGTCTTCTTTCGCTACGCTCCCCGTCGGGTTCTGTGCCCAATCCATGGGGTAAAGGTTGAATCCCTCCCCTGGGGGTATGGCAAAGAGCAAATGACGATCTCGTACCAGGTCTATCTTGCCCGGTGGGCTCGGCGACTCTCCTGGAAGGAAGTTGCCGAAATCTTTAAGACCAGTTGGGACAGCATCTTTCGGGCGGTGCAGTATGCTGTCGATTACGGCCTGGCAAACAGAAACCTTGATGGCGTTACGGAAATCGGTGTTGATGAAATTGCCGTCTTCAAGGGCCATCAGTATCTTACGATGGTCTATCAGCTCAATGCCGGCGTCAGGCGTCTTCTCTGGTGTGGTCCGCAACGTCGGATAAGAACGCTACTGCGCTTCTTTCGGGAATTCGGCAAAGAACGCAGCGCCAAGCTCAAGTATGTCTGCAGCGACATGTGGGCACCGTATCTCAAGGTTATCGCCAAGCGGGCACCCAATGCCGTGAACATCCTCGACCGCTTCCACATCATGCGGAAGTTTAACGAAGCGATTGACGAGGTTCGGCGCACCGAAGCCAAGGAGTTCAAGGCCGCCAAGCAGGAGAACGTCCTGGAAAAGGGCCGTTGGTTGCTGCTGAAACGGCCGGAAAATCTGTCCGAGAAGCAGACGTCACGATTGGGAGATTTGCTCAAGCTCAACCTCTCATCAATCAAGGCATATCTGCTGCGCGAGGACTTTCAGCAGTTCTGGGACTACCAGCGGTCTGACTTTGCTGGCAAGTTCCTCGACGACTGGGTCATCAGGACAATGCAAACTGACCTGGAACCGATGAAGAAGGTTGCCAGGATGTTACGCAACCACAAACCGATGATTCTCAACTGGTTCAAGGCAAAAGGCCGACTTTCCAGCGGCGCGGTAGAGGGTCTGAACCTCAAAGCAAAACTGACTATCAGAAAA
>NC_007517.1_2
GCGTACGGTTTCCGAACCATCAAGTGCCTGCAAGTGGCGCTATATCACACACTTGGCGACTTGCCAGAACCCCTGTGTCACCACAGATTCTGCTAAAGAGCCCGAAAAATTGAGATATATCTTTCCTGAATTAGTAAGTGCCAAGATCAATATGCCCATCACAACAGCTGCTTTGGTGTCATTAACCCTAATAGCAGATTGAATATCTGTGATCGAGGCGTATAGGAATGCCAATATTTTTCCATCATTCTCTTTGCTCATTATCATTACCCTTTAACACCCCTTGTGCTTATCACTCAATGGCTTGCAAAATGTACTATTAACCTCGATTCTTACGCTGTAGCAATGGAGGATGCAGTATTCGTTTTGTTACATTTTGTGGTTCTATACTCATGAGTTTCATGCAACTGACTCTCCTACTACCTGCAATATTACGAAGGGTTCTCTCTACCTCGGTAAAACGCCACTGTATAGTATCTTGTTTGATAGAATTGTAAAGATTTTTGGTCATCAGCATCTTATTAGCAGGATTCTTGTCGCGATCTTTTATTGCGCTTTGCAACCTACATGCAACGTTCAGTGGCCGTCCCACATATTCGTCACGATGGTTCAACCTTATCTTGATTAACCGTCCGCGATCCATTCCGATTGTTAGACCTATAATTTCTGGTGGAGTTTCTAAAACCGGGTGGATTTTCTGCTCATAGAGATGTTTAAACGTGGTGCACAATTTTCGAATGAATGGAAGAAGCTTTTCTCCGTCAATATTGTGATCAAATAGAAGAATCCAGCCATCGCCAGTGAAGTTATAGAGTCGGAAAGGAAAGTTATCTCCTTGTTCTACGATGAATTTCTTTACACCTATCAACAAATTACGCCATTTTTGCAAATTGTCGGTGCGATGAAGATCTTCAAGAATATCTGTAGATGAGCATATGTCGAAAACTAAAACAGCGGCCATAACTTCCTGCGCCATGTCAGACTCTTGTGTCATTAGTATATTCTCCTCTGTTCAACATAATTATTGAGCGGTTCACGCGCACGCGCGCATGAACCGCTCATCCCCCCAAACAGAACATTTCTCCCGTAACAGGATTTCCCGCCTCACGCCTGAGGCTGCTTCCCCCCCTTCGCCATCAACGCATTCAAATCCACCCCCGGCAGCAGCCGGGTCAACTGCCCCATGAGCCCGTCGCCGGCTGTGCCGCCGCCGGAGACGAGCACATCGGGGACGATCTTGATCTGGCCGTTTTCGATGGCGGCGGAGATCAGTTCGACGATCTTGATCTGCTTGATGGCGTCTTCGCCGATGGCCTCTTTCTGTTTCGAGTAGGCCTGGGCGGTGGCGTCGCCGATGGCGGCGATCTTTGACGCCTCGCCGTCGCCGATGGCCTTCAGCCGCTTCCCTTCGCCGGTCCCTTCCAGGGCCTGGGCTTCGGCGGTACCTTCGGCCAGGGTGATCATCTCGGCCTTCTTCTGGGTGGCCACCTTCACGGCGATCTCAGACGCCACGAGGGTAGGCTGCTGGTCGGCGGTGGCCCGCATCTTCTCCATCTCGGTCCGCTCGGCCTGGGAGCGCTGCTCCATCTTGTACATCTCCTGCTGCTGCTCGGCGATGATCCGCTTGGTCTGGGTCTCCATCAGGTCTTCGGGGAGCTTGATCTGGCATATGAGTACGGAGACACACTCCACATGGTACCTCTCCAGGTCGATGCGGGCACGGCTCTCGGCTTTGGACTGCTCTTCGGAGCGGCTCTGGAGGAAGTTCATGGCCGAGGCGGTAGAGGCCTGGTTGCGGAAGGAGGAGTCGATCATGGGGTGGATGACGTGCTGGATCAGGTTGTCGATGGATCCCACCTTTGCCACCATGTAGGGGGCCTGGTCGGGCCGGACGCGGATGACCACCTTAACCGCCACCTGGATGGGGAAGCCGTCCTTGGAGATGACGGTGAGCTGGTCGAAACGGGTGTCCTCCTGGTCGTCCCAGTCGATGGTGATGTTGGTGGTGTCGATGATGTAGCACATGAAGGCCCGGCGGTTCAGGTAGTAACGGCCGGGTCCGGCCACCTCCTCCTGGATCCCCCGGAACCCCTTGGGGACCACGTACTTCTCTTTCCCCTCCTCGATGGAGGCGCCGGTCTGGGATGAGCCGAGCCGCTTCTTCATCTCCTCCGTCGGGTCATCCCCCACGTTGGAGACGATGACCCCCACCTGGCCCCGCTCCACCACGGCCACATCGTCAATGGCGACGCTGAACATGAGGGGGTTGATGTAGTAGGTGCCGGGGCGAAGGACGTCGAGCTGCGGTCCCCGCTGGCCGCTCTTGGTGAGGAAGGCGGAGCCGTCCTGGTAGTCGTTGTGGCCGGTGATGGGGGAGGCGACATACTCCCGCTCCGGCAGGGGGATGCCGTCCAGGGCGGTGACCAGACCGATCTTGTTGGCCTCCACGACCGCCGCCGGGGCGATCTGGATCTGGAACAGGTTCAGGTTGATCCGGTAGGTACCGGGGAGGAGCACGTCGATCTGGGGCCCCTTCTGGCCGCCGTTTTTCAGGAATGCCTCGCCGTTCTCGAAGTTGGAGTGCTCCGGCACGCTCTGGGCCAGGAGCCGCCCCATTGGGATCGGTTCGCCGTCCTGGGCCGTGACCATCCCCACCTCACCCTTGGCGATGACCACCGCCGCCGCCTTCATGATGCGGAAGAGATTGGGATGGATCCGGTAGACCCCCGGCGGCAGGATTTCGATCTGGGGTCCCTTCTGGCCGCCGTTCTTGATGAATGCCTCGCCGTCCTGAAAGGAGTTGTGCCCCGGCACCACGTTGGCGAAGATCCGCCCCGCGGGGATGGCCGAGCCGTCCGACGACTCCACCATGCCGATCTCCCCTTCGCTGATCTTGGTGGCGAGGCTCTTGGTGACCTTGAAGAGGTAGGGGTTGATCCGGTAGTTGCCCGGCGGGATGATCTCGATCTGGGGCCCCTTCTGGCCGCCGTTCTTGATGAACGCCTCGCCGTTTTGGAAGGAGGCGTGCCCCTCCACCGCCCTGGCGAAGATTTTACCCTCGGGGATGGCGGCGCCATCCACCGACTCGACGATGCCGATTTCCGTGTCCTTGATCTCGGTGACAGTCCCCTTGGTCAGCTTGAAGAGGTAGGGGTTGATCCGGTATTTCCCCGGAGGGAGCACCTCGATCTGGGGCCCCTTCTGGCCGCCGTTTTTGATGAAGGCCTCGCCGTCCTGGAAGGAGTTGTGACCGGTTACCACCTCGGCGAAAATCCGCCCCGCCGGAATGGCGTTGCCGTCCACCGATTCGATGAGGCCGATCTCGTTGTCGAGGATTTCCGTGAAAACGCTCTTGGTCGCCTTGTAGATGAAGGGGATGAGGAAATGGAGCCCCGGGCCGAGGGTGCGGGCCTGGATGCCCACCTCGTTCCCCAGGGCCACGACACGTCCCTGGGGCATCTTGCTCCCGAACCAGCGCCGCTCGATGAGGGCGATTTCGTTACCGCCGACAATGACGATTGAGGCATAGAGGAGGACGGCAATGGGCACCAGTGCGGCAAAGTACCCCCAGTGGTCAAGAACGACATTTAATAACATTCGGATTCCTTTCGTGGTGCGGATGTGAGAGGGATGGGGGGCAATGCCCCTAGGACTGTTTTAATGGGCACGCTACTCCCGCACCCGCATCAGCTCCGCCATGCGGACTGCGGGCCGGTCGCTGACCGGTTTACCGTCGTGGTAGAAGGTGACCAATTGCAGGTCGCCACCCTTGAAGGCGCGGACAGCCACGTCGTCGGGGCTGAAGGTGGCCCTTCCCAGGGACTTTTTCGTGGGCCAGTCGATGCCGCTGTAGGAGAGGTAAACCAGCTTGGAGCAGTAGACCCGCTCCTTGGATTCCACGTCGAAGTTGAAGTCGTAGGGCTTGCCCACCTGGCGCAGGGCCTGGATGATGATCCGCCCCCGCTCGTCCCGGCCGGCGGCGGCCTTGCGCAGGATGCCGAGGCTGTCCACGTTCATGAAGTGTTCCAGTGTGTTCATCTCCACCCCGGAACGGAGGGCCTCCACCACGAGCCGTCCCTCACGGATCTCCCCGTGGTGGCGGGCCACCACGGGATTGTCCCAGATCCCCAGCTCCTTCAGCTCCGCCTCGCTGCCGATCCAGACCGCCGCATGACCCCAGTAACCGGGAATGAGCTTGTCGGTGAGCCGGAAGGGGGTCTTCTCCAGGAGGATGTCGCCGGACCTGAGGGTTGCCGAAACATCATGCGCCACGTCGCCCCGCAGGGCCAGCTTCCCCTTGCGGGTCTCCACCAGCCCCACCGCGTTGCCGAAGAGCATGCTGAAGACGTTGACCCCTTCCCGCTCCATTACGGTGAGGGTGTCGGTGGTGGCGGCCCCCAGGAAGCCCAGCTTGCGGCCGATAACGTAGAGGGGCGATACCTTCTCGACCATGGTGTACGAGGGGCTCTGGGCGATGAGGGTGGCGAGGTAGGAGGTTTCCGCGCCGTCGCGGAGGAGGGCCGGGTGCTTCTTTGATTCGCTCTCGAAGAACGAGATGGCCCGCCGGACCCGCTGCCGGTTGGCGATGGAGTTGTAGTTGAGGGTGACCTTCGAGAGGGCGGCGCGGGTCACGGCATAGCCGGGATCTTTTTCATTGAGGATGCGGCGCAGCTTGGCGTCCCCCTCAAAGAGGGAGACCGCAAGGAGGTAGTTGTCATAGAGGACCAGGGCCGAGGCCAGGGATACCATCACCCCCTTGAGACGGGCCTCATCGGTGATGCCGGCCTTGCTGAGTTCGGCGGTCGAGGCATCGAGCCAGCATTCGTGGCTCTCGGCCACGGCCAGCATCTCGTCCCGCAGGGTCAGGTGCTCGGTGATCCCCTGGTTGAGAAGTGCGATGTCATCGCCGGTAAGGGGTTTGCCCTGGTCCACTTTGGCGTGGACAGAATTTCCCACCTTGATGGTCTCGGCCCGGAGTGCCAGGGCCCGTTCCGCCAGGGTCCGGAAAGCAGTCATTTCCTTGGCGAGGGATTGGTTCACCGCCGCCCGGCCACCGCTGTGGGCCGCGGCAAGGTGCTCGCGGCAGGCCGCCTGGCGCTGGGCCAGGGCTGTGAAGGGTGAGAGGAGGGCAGCCATGAGCAGCACGGCAACGGTGATGCGCCTCATTCAGTGGTCTCCATTGATAGAATGATTTTTTGACCCCCCTGCTCGCCTTGCTCGCTTCCCCCCTACAGGGTAGGGGGGACTGAGGGGGGTCACAATCATCTCTTCGGCAATTGTTCCCCATAACTTTTAATAAATTTTTTGAAATTAATCCAGACGTCATTGAAGCCGAAGGATTGCATCTCGGCCTCGGCGTCAGCCAGGGACCACCCCTCCACCTTCATCCGATAGGCGGCCACCACGATGCCGGTCCGGTCCTGGCCATGGCGGCAGTGGACAAATACCGGCTGGTTAGCCGGGTCGGCCATGAGCACCACCACCCGGTCCACCTTCTCCCGGAGACCGTCGCGGGACATGGCGATGGGGATTGCAATGGCCTTCATGCCGGCCGCTTCCACCTCCCGCTGTTCACTTTCGGTGGTCCGGAGATCGATGACCGTCCGGATTCCCATCTTCCGCAGGGTCTCGTACCCCTCGGGTCCCGGCTGGGCGCCCCGGTAGATTCCCGGCGCCACTCGTCCCCCATTTGATATCCCCGGCAGATGATAGATCCGTTCGGAGAGCCTCGCTTCCGGAGGGAGAGTGACGGACGCTTGTGGTTGGGCCGCAGGCGTCTGGCCGGTTACCGCGCTACCGACGGCTGATCCCGCTCCCAGCGCAATGATCAGGCAGGCAACGATGGTTGGCCGAATGGTGATTGATGTCATGATGTTCTCCTATGTTCTCGTAGTTAAATGAAAACTGTCCATAGCTTACCCGGTTTCACCCCACTACCGCCAGAGCCGCCTCCTTCACCCCCCGCAGGTCCAGCTTCCCGGTCCCCAGCAGCGGCAGGGCGTCCACGGCCACGTAGCAATCCCGCCCCGGCTTCCAGAGGTTGGGGAGGTCGCTCTCGGCCATGAGCCGGTGGAGGGTTTCGGCATCGCCTGCCTCCCGGGCGAAGACCACCACGAGCTTTTCCCCCCGCTTCTCGTCAGGGATGCCGGTGACGGCCACGACGCCGGTCATCCCGAGGCGGGCGTGGAGAGCGTCTTCCACGGCGCCGTGGGGAACCATCTCCCCGGCGATCTTGCTGAAGCGGGAGAGGCGGTCGGTGATGTGGAGAAAGCCGTAGTTGTCCAGCCGGCCGATGTCGCCGGTGACGTACCAGCCGTCCTTTACCACCTCGGCGGTCTTTTCGGGCTTGTGGAGGTAGCCGAGCATGACGTTGGGCCCCTTGACGAGGATGAGCCCCGCCTCCCCCTCGGGAAGCGCGGCAAAGGTGTCGGGGTCCACTATCTTCACCACCACGCCGGGGACCGGGAGCCCCACGCTCCCTTGCCGGGAGGCGATCTGGCGGACCCCGTTGACCTCCACGTCGGGAAGCGACAGGGAGATGACCGGCGACAGCTCCGTGGCGCCGTACCCCTCCATGGGGCGGATGCCGAACTTCTCCTGGAAGGTGTCGGCCAGCTTCGGCTTCAGTTTCTCGGCGCCGGTGATGACGAGGCGCAGGGTGGCAAAGTCCTCCTTTTTGGCTCGCCGCAGGTAGGCCATGAGGAAGGTGGGGGTGGCGATGAGGAGGGTCGACTGCCGCTCCCGCACGGTTTTGGCGATGGTTTCGCCGTCCAGGGGGTTGGTGTGGTAGACCGCCGAGAAGCCCGAGAGGAGCGGGAGCCAGAGGGTGCCGGTGAACCCCAGGGAGTGGAAGAAGGGGAGAGCCGAGCAGATGTTGTCCCGCTGGGTGGCGCGAAAGACCATCCGGAGCGCCTCCAGGTTGGAGAGGATGTTGTGGTGGGAGAGCATGACCCCCTTGGGCTCCCCGGTGCTCCCGGAGGAAAAGATCACCGTGGCGAGGCGGTCGGCATCGAACCCGGCGGGGCGGGCGAAGGTGCGAAGCGGGAGGAAGCGGGCCGTGAGAAACGCCCGGCGCTTGTCGCCGTCGGTGAGGCCGGCGAGGAGGTCCTCCACGTAGAGGACACCGGGAAATTCCGGCAGGGTGCCGAGCTTCTCCAGGAAGACGCGGGAGGTGATGGTGGTCGTAATGGCGCACTGGGCCAAGGCCGAGCGGATACCCTCCGGCGAGGCGGTGTAGTTCAGGTTCACCGGCACGATGCCGTTCAGGGTGAGGGCAAGGTTCACCAGGGCGCCCCCCACGGTGGGGGGGAGGCAGACACCGACCATCTCCTGGCCGGGAGTTGCGTCCTTCAGCTTCGCCGCCAGGGCCACGGCGCCGGTGAGGGCCCTGCCGTAAGTCAGCTCCCGGCCCCCGGTGTCAGCCATGGCAAGGCGGTGCCAGTTCTCCCGGGCCGTCTCGGCGAAGAGCTCCCCCAGGGCGCGGCGTCGGGGCTTGCGGGCCTCGAACCAGGCCGCGGAAAGCTCCATCACGGCCCGGCGCACGTCGTGGGGGGTGCTCCCGGCCGGCACGGGCGCGCCGAAGAGGACCGTCACCCGGTAGGGGATGAGGGAGGGGAGGCGGGAGAGGAGCCTGCCGTGGGCGTAGGAGAGGGCGCTCCCCCAGGCGCCGCCGATGTAGACCGGGATGATGGGGTGGCTCGTCCCCTTGACGATGTGCTCGAAGCCCCCCTTGAACCGGTTCAGCATGCCGGTGCGGGTGATCTCCCCCTCGGCGAAGATGCAGACCAGGTAGCCGTCGTCCAGGGCCTTGCGGGCGGTGGCGATGAACTCCAGGAGGCCCCTTTTCCCGTCCCGGGACGAAACCGGGATCACCCCCATGAGGGCGCAGAGCTGCTTGAGGCCGGGAGCGCTGTAGATCTCCCGTTCCATGACGAAGCGGATCCGCCGCTGCTGGGTGGCGAGGAGGATGAGGGCGTCGAGCCAGGAGACGTGGTTCGCCACCAACAACGCCCCCCCTTCCACCGGCACGTGGCGGTCGTCGATGGTGGTCACCCGGTAGCGGATCCGCATGACCGCCAAGGCGATGAAGCGGAGGAGGAAATCGGGGAGGACCCGGAGGGTGACGGCCGTGAGGACGAGGGTGATCGCCCCGAGAACCGTGAAGCAGCTGCCGGGGGAGAACCCCAGGGGGCCCGAGAGGACCCAGAGGAGCCCCGAGGCCAGAAGCACCCCGACCCAGCTCAGGAACGACGAGGCGGCCAGGACCTCCCCCCGCCGGTCCGCCGGTGCCCGCAGCTGAATGAAGGACTGGAGCGGCACGATGAAGAGGCCGGCGCTGACGCCGAAGAGAGCCACCACGGCCAGGACCGCCCACAGGCTCGCCGGCATCATGGCCAGGACGAAGGAGCAGACGGTGAGCCCCACGGCCCCGATGGGGACCACGCCGAACTCCACGGTGCGCCCGGAGAGCCGGCCGGCCCAGAGTGACCCGGCGCCGATGCCGATGGCAGCGGCCAGGAAGAGGTAGCCGCTCTGCTCTTCGGAGAGGGCGAGGATCTTCATGCCGTAGGGGAGGAGATTCAGCTGACAGAAGGCCCTCACAAAGAGGAAGTAGGCGGCGCCGATCACCGCCAGGAGGAGATAGCCGTCGCGTTTCAGGCTCCGGAGGGTGCGCCAGTAGCTGGTCGGCAAGAAGGAAATCGCCCGGTCCGGGGCCACGGCCGGTGTCGGGGGGAGGGTGCGGGCGATGAGAAGCCCGGCCACGGCAATGGCCACCCCCGCCAGAAGAGCCACGCCGTGGCGCCCCCCTGCCAGCTGCACGAGGAAGGGGGCCAGAGCAGTCCCCCCGACGATGGCGAGAAAGGAAGCCATCTCCAAGAGGCTGTTGGCTTTCGAGAGCCCCTCCCGGGGGACCAGCTCCGGCACCACCCCGTACTTAGCCGGAGCGAAGAGGGCGCTGTGGGTACCCAGGAGAAAGACCGCCCCATAGAGAAGTGGAGGGGAGGCCAGGAAGAGACCACTCACGGCCAGGAGGGCGATCCCCACTTCCAGCGCCTTGACCCCCACCACGATCCGCCCCTTGGGAAAGCGGTCGGCCAGGGAACCGGCCAGGGCCGAGAAGAGGAGAAACGGCGCAACGAAGGCGGCGCTCCCCATGGCGGCAATGGTGCCGGCCTCCTCCCGGCCGTAGCGGCCGATGAGGTAGAAGACGATGATCAGTTTGATGAGGTTGTCGTTCAGCGCCCCCAGGGCCTGGGCCAGGTTCAGGCGGCGGAAGGAGACGGGTAGGGTGGTCGGTTCGGTGGTATTCATGGGAAGCTCCGGTGTTTGATGGTGTCAGCGATCCCGAGTACGCCTGCGGCCCGGAACAGGATCTCCTCTGGCATCCCCAGGGCCAGCTTCAGGGCCACATCCTGATCCCAGGGGTTACCGATGACGGCCAACCGCCGGGCCTCCAGCGGCCCGAGCCGGAGGAGGTGGAACCAGGGGGAGGTGAGCCCCGTGGCAGGCAGGGGCATGTCGGTGCCGTAGAGGAGCCGGCCGTGAATGTCCCGGTGCGCCAGGACCCGCTCCAGGTGCCCCAGTCGGTTCAGCTGGGTGAGGGCCGAGATGTCGGCGTAGAGGTTCGGGAATTGGGCAAAGAGTGGAAGGAGGCGCGCCAGGTTCGACTCCCCGTGGCTTTGTCCGCTGGTGGCGCAGTGGGCGGCAATGACAGTCACCCCCTCTTCCAGGGGGAGCCGGAGACGCGCCGGGTCGGCCAGGGCGTTGTCGGCCAGGGTGAATGACTCCTCAAGGCCGGTGTGGGTCAGAAGCGGAAGCCCCAGCTGGGCCAGGTGGCGATAGAAGGGAACGAGGCACCGATCCGCAGGGTCGGTCCCCTGGATGGAGGGGAGCCACTTCACGAGCACCGCTCCGGCGGCGGCAGCGGCGTCGAGGCGCTCCAAGGCGTCGGGGCGCTGGGGGTTGACGCTGGCGCCGAAGAGGAGGTTCGGGTAGCGGCGGCACTCCCGGGCCAGGAACTCATTGGGAATGTACATCTCGGTCCGGTCCCGATCCAACTGGCCGCTGCCGTCCACCACGCCATCCATGGCCAGCACCACGGCCTGCTGGACCTGGGACGAAGCGGTGAGCCGCTCCGAAATACGCCGGAGCACCAGGCTATCACCCTCCCGCTCCAAGTCCGCATTGGTCACGCCGAAGGATTTGAGGTAGAAGCGGTACTTCCAGCTCCGGCGAAGCTTCGGGGAGATGAAGCAGCCGCTGTCACCGGCGCCGATGCCGGCGGCATGGCAGTGAATGTCGATGACGGTCATTTCCGGCTCCGGTGGTTCATGCGGCAGTCGGTGATGGTCTTTACGGTCATGGCAGTGAAGACCGGGGCGGCGGCAACGGCGCTCATCAACAATAGGGCAAGTGGGGTGAACATGGCAACCTCCCGAACAATGGTTTCTGCTCAGAAGATTGCCGATAACATGCCAAGTCGGCTACCGCCTGAGATTGCCAATGATTCTGGATTGTTGCAGTCAGACGGCAATCGCTCCTGCTGATTAGCGGCAAATCGTGATTGACATTTTATGAATGGCAACTATACATCGAATGTATGAAAGCTATCGAGACAATACTGGCGACGGAGCGGGATTTTTTTGCCAAGGTGGCCCGGGCCGCCTTCCTCAATCCCTTTGGCGAGAGCCGCGACGAACTGGACCTGCTCCTGGCGGGAACTGGTGCCGGTGACCGGGGCGGAGTGCTTGCCGCCATCATTGCCCGGGTGGCCGAACGGACGGCCGTCCTGCAGCGGGAACTGCGGGGCAACCACCACCGCCTGCCGGCTGCCGACCGGGAAACGGTCCGGACTGTGCTCCTCTTCGATCTCTTTCATCGGTTCCTGGACTCCTTCGACCGCCTGATCCGGGAGCAGGCCGTCGGCGGCGACTCCCCCTGCCCCGTCCCCTTTGCCGGCGGCTTCCAGGCCGCCTTCGCGGAGGCGGGCTTCTCCGAGACGGAAAGCCGCCGCTACCTGGGCCTCTTCTACCAGCTCCGGCGGGCCTTCTACTTCATCCGGGAAGGGCTCGCCGGTTCCAGCCCGTCGCTGCGCCGGGTGCGGGAACACCTCTGGCAGACCCTCTTCACCCACAACATCCGGTGGTTCGACCAGTACCTCTGGGACCGGATGGAGGACTTCTCCGTACTCATCCTCGGGGAGACCGGCACCGGCAAGGGGGCCGCAGCCGCGGCCATCGGCCGGTCGGGCTTCATCCCCTTCGACCCGAAAACCGGCCGGTTCAGCGAAAGCTTCACCCGCAACTTCCTGGCGGTGAACCTCTCCCAGTACCCGGAGGGGGTCCTGGAGTCGGAGCTCTTCGGCCACCGGAAGGGGGCCTTCACCGGCGCCATCGATCACCATGAGGGGGTCTTCAGCCGCTGCACCCCCCACGGCGCCATCTTCCTGGACGAGATCGGCGAGGTGCCGCTGCCGGTGCAGGTGAAGCTCCTCCAGGTGCTCCAGGAGCGGAGCTTCTCGCCGGTGGGGAGCCACCAGCGGCTCCGCTTCAGCGGCCGGGTCATCGCCGCCACCAACCGGGACCTGACCCGCCTGCGGGAGCAGGGGGAGTTCCGGGACGACTTCTACTACCGCCTCTGTTCCGACGTCATCACCATCCCACCCCTGCGGCAGCGGCTCCAGGAATGCCCCGACGAGCTGGGGGAGCTGGTGGCGGGAATCCTCACGCGCCTGACCGGGACCGCGCCGAAGCGGGAGGTGCAGCTATTGCGCAAGGCCATCGAACGGGAAACGGGAAAGGGATACCACTGGCCGGGAAACGTGCGGGAGCTGGAGCAGGCGGTGCGGCGGGTACTGGTGACGGGACATTACCGGGGGGAAGAGAAAGGGGCGCCGTCCGGCGTGACGGAGCAGTTCCTGGCGGACGTGGCGGCGGGGGGGCTCGATGCCCAGGGGCTTCTGGCCGGCTACTGCCGCATCCTGTACGAGCGGCACGACACCTACGAGGAGGTGGCCCGCCGGGCCAACCTGGACCGGCGGACGGTGAAGAAGTATCTGCAGCAAGCAGGGGAGTGATATCAAACAAAAAAATCAAATCGCGGATGGATTTAGGTCAGATTTGGTCGGGCCGAATGAGTACAACCGCAGGCGTAGCAGCGCTACGTCGAGGATTGTGCGATTGAGAACCGGCCAAAGATGGCCTGAATACGGCCGCGATCAAACCCGCTCCAACCCTGCAAACCGCACCAACAGCTTCTTCGGCCCCACGGAGTTGAACCAGACGATCACCTTCTGGTCGTCCCCCTTCCCCTCGATCTTGCGGATGACGCCGACGCCGAACTTGCCGTGGCGCACCTTCATGCCGAGCCAGATGCCGCCGTCCTCGGGCTCGTCGGGGATCACCTCGATGTCGTCGAAATCGGGCTCGATCTCCGTTTCGAAGATGCTCGCCAGGTTGTGGCGCGTCGGTTCGGCGGCTGTTGTCTCCCGCTCCAGCCCCCGTCCTGCGCCGAAGCCGAAGGAGGACTGGTACTCGTCTTCCAGATCCAGGAGATCCCGGGGAACGTCGGCGATGAAGCGGGACGACATGTTCACCTGGTCCTGGCCGAAGAGTCGCCGGCGGCGGGCGTTGGTGAGGATCAGCCGCTCCCTCGCCCGGGTCATCCCCACGTAGCAGAGGCGCCGCTCCTCCTCCATGGCCTCGGGGTCGTCCAGGGAGCGGACGTGTGGGAAAAGCTTCTCCTCCATTCCGATCATGAATACCACTGGGAATTCGAGCCCCTTGGCCGCGTGGAGGGTCATGAGGGTGGCCGATTCCCGCTTCCCCTCGCCCCGCTCCAGATCCGACACGAGGGCCACCTGCTCCAGGAAGGCGGCCAGGGTCTTCTCGTCGCTCGTTCGCTCGAACTCCTCCATGGCGGAACAGAGTTCCTGGAGGTTGTCGAGGCGGTCCTGGGCCTCGTCGCTCCGCTCTTCCTTCAGTTTGGCGGCGTAGCCGGTCCCGTCGATGATGCGGGAGGCGAGCTCCGACAGGGGTACCGTGCCGGCGAGGCCGGCAAACTGCTCCATGAGTGCCATGAAGCCGGCGATTTTCCCCCGGGGGCCGGTGGAGAGGAGTCCGCTGGTGGACGCCTCGCTGAAGGCGTCGTAGAGAATGATCCCCTTGCGGAATGCCAGCTCCGCCACCTTGTCCACGGTGGCGTGGCCGATACCCCGGGCCGGGACGTTGATGATCCGCTTGAGGGACACCTCGTCGGCGGGGTTCACGAGGACCTTCAGGTAGGCGAGGATGTCCTTTACCTCCATCCGCTCGTAGAACCGCATCCCCCCCACCATGTGGTAGGGAATCCCGTCGGCCACCATGGCGTCCTCGATGACCCGGGACTGGGCGTTGGTCCGGTAGAAGACCGCCACGTCCCGCAGATCCCCGCCGCGCCGCACATGCTTCTCCACCTCCCGGCAGACGAAGCGGGCCTCCTCCCGCTCGTCGGAGAGGCGCCGGTAGACAATGGCCTCGCCGGCCGGGTTCTCGCTCCAGAGGGTCTTGGCCTTGCGGCCGCGGTTTTTGGCCACCACGGCCCCGGCCGCGGCCAGGATGTTTTGGGTGGAACGGTAGTTCTGCTCCAGCTTAACTGTGACCACGCCGGGAAAATCCTTCTCGAAGTCGAGGATGTTCCGGATGTCGGCCCCCCGCCACCGATAGATTGACTGGTCATCGTCCCCCACCACGCAGAGGTTGCGCCGCTCCCCGGCCAGAAGCCGCACGAGCCGGTACTGAATCGGGTTCGTATCCTGATACTCGTCCACAAGGATCCAGCGATATTTGTCCCGGTAGCGGGCCAGCACCTCGGGGTGCTCTTCTAAGAGACGGACCGTCAGCATGAGGAGATCGCCGAAGTCCAGGGCGTTGCACTTCTTCAGCCGCTCCTGGTAGGCGCCGTAGACCCGGGCCAGCATCTCGCCGGTGTAGTCGCCGGTGGGGATCTCCCCGGGGGGGATGCCCCGGTTCTTGCAGTCGTCGATGGCGGCGGCAAAGGAGCGGGCCGGGAAGCGTTTCTCGTCCAGGCCGAGGCCGGCGATCACCTCCTTCAGAAGCTTTTCCGCGTCCTTGTCGTCGTAGATAGCGAAGGAGGAGTCATACCCCAGGTGGTGGATATCGCGGCGCAGGAACCGGGCGCAGGTGGAGTGGAAGGTGGCGATGAGGGGAGCCTCGCCGGCTCCCACGAGCCGCTCCACCCGCTCCCGCATCTCGCCGGCGGCCTTGTTGGTGAAGGTAACCGCCAGAATCTGCCACGGGGGGACGCCGAGGTTGCAGATCAGGTGAGCGATACGGTGGACGATGACCCGGGTCTTGCCGGATCCGGCTCCGGCCAGAACCAGGAGCGGCCCCTCGCCGTGGAGAACCGCCTCCTTCTGGGGCGGGTTGAGATTTTTCAGAAGGTCCATGGGAGTACCTTTTCACACAGTGGAGACTTGGATCAACGGCCCATATTTACGGCCCGGGGGAATTTAGTCAAGAATGTTTGTGGTATAGTTGCCAGGTTAAATATCCATCAGCCATGGATTCGAGGAGGAGCCACGATGAAACGGTACTGCACCATCAAGACCCCGTTGGGCGACATGGTGGCGCTGGCGGAGGGGGACGAACTGAGCGGGCTCTGGTTCACGGATCAGAAGTACGTGCCGGCGGATGCCGGAGACCGGATGCACGACCAGGATCATCCCCTCTTTGCGGAGCTGCGCCGGCAGCTGGACGCCTATTTCGCCGGCATGCTGCAGACGTTCGACCTGCCGCTGGCGCCCCAGGGGACCCCGTTCCAGATGGCGGTCTGGGAGCTTCTGCGCACCATTCCCCCGGGGACGACCACCTCCTACGGCGCCTTGGCTGTCCGCATGGCCCAGGGCAGGGGGGGGCGCATTACGTCGGCCCGGGCGGTGGGGAGCGCGGTGGGGCGCAATCCCATCGACATCATTATCCCCTGCCACCGGGTGATAGGGGCCGACGGTTCCCTTACCGGCTATGCCGGCGGGCTTAAGCGCAAGGCGGCCCTCCTGGCCCTGGAGCGGGGCGGCGGGTTGCCGCCGGGTTGATGCCAGGCGGTTCCCCTCCCGCTAAAACTGTGCTAGGGTGAGTCCATGTCGATGGAGTCACCTGAACACGAGGCAGCACCCTCTCCCCCCCGCAACCGCACCAAGGAGACGATCCGCGCCATCAAGTGGCGGCTGGGGCTAGTCCTGTTCGCCTTGGTCGCAATTCCGGTCCTCCTCCTGCCGCGCCGCCTGGCCGTGGGGCTCGGCGCCCGCGGGGGCCGGCTCGTTTTCCTCCTCATGGGGAAGCTGCGGCGCAAGACCGTGGCACACATTGAGAGCGCCTATCCCTACCTCGGCACCCTGGAAGAGTGGGACCCCGCCGCCGGCACGCCGGAGGAGATCGCCCGGCGCACCTTCGCCAACATCGGCCGGACCGCTGTGGAGATCATTAAGCTCTATTTCGGCCAGGGAAAGGGACTTGTCGACCGGACGGAACTGCGGGGATTGGAGCACGTTCGGGCGGCAAAGGCGCGGGGGAAAGGGGTCATCTTCATCACCGGCCACTGCGACAACTGGGAGCTAGTGGCCCACGCCTTCGGCACCAACGCCGAGGGGATGGCGGTGGTGGCGAGGCGGCAGAAGTTCGAGCCCCTGACACGGCTGCTGGAACGGCTCCGCAACCGGCACGGCAACAGCATCATCTACTCCGAGGGTGCGGCCCGGCAGATCTTTTTCCGGCTCCGGAAGAACGCGGCCATCGGCCTTCTCATGGATCAGTCAGTCCCTTTCCACGAGGGGGAGCTGGTGGAGTTCCTCGGAAGAAAGGCCTGGACCACCACCATGCCGGCCCTCATGGCGGCCAGGACCGGCGCCGCCCTAGTCCCCGGTTTCGGCCACCGGGAGGGGGACCGCCACGTGGTGGAGTTCTTCCCTGAAATAGCCCCCGATCCTTCCGGCGATCCCATCGCCACCACCCGCCTTCTCAACCGGGCCATCGAGCAGTACATCGCCCGCCACCCCGACCAGTGGCTCTGGGTCTACAACCGCTGGAAGCGGGTGACCCGGGAGCAGCAAGGCTAGGCCGGCCGTCTCCCGGCGGCGTCCTTCAGCTTCTCCATATCGAAAATCACCACCCGGCTCCCTTCCACCTCGATGAGCCCCTCCTCCTTCAGCTTCCGGAAGGCCCGTGACAGAGTCTCGCTCACGGTGCCGAGGCGCGACGCCAGCTCTCCCTTCTTCATGTCCAGATCCAGGTAGGTCTTTCCCTGGAACGCGGTGGACTTGCGTTCGGCCAGTTCCACCAGGTGGGCGGCGAGGCGGGCCGGCACCTCGGCGAAGGTGAGCTCCTCGATCTGGCGGGCGAAGCGGCGGAGCATGAGGGAGAGGGAGACGATGAGGTTCAGGGAAAAGCGGGGGTTCCGCTCCAGGATCCCCATGAACCCCTCCCTCGGAAAGAAGATCGCCTCCCCCTTTTCCGTGGCCCGGGCCTCGGCCGGGTACTTCCCGTCGCCGAAGAAAGCCGCCTCGGCAAAGGTCTCGCCGGGATGGACGAAATGGAGGACCTTTTCCTTCCCGTCGGGGGACACCTTGCAGAGCTTCATGCTCCCCTGGGCCAAAAGGTAGAAGCCGCTGGCCGGCTCCCCTTCCGAGAAGAGGGACTCTCCCCGGGCAAAGGGGCGCCGCGTGGCGATGGCCGCCACGTCGGACAGGTTCTCGCCGTCAAGGCCGGAAAAGAGGAGGGATTTTTTCAGGATCTCGGTTAGTTCCACGGAATATCCTTTCAATATGGATTAGGTGTTGAGTGCCACGACATCGTGGACAACTTTTTGTGCCATGACATCGTGGACACTCATCTGAATCACCGCAGTTTGTAATCGAATTCCTCGACCTGATTTTTATCCAGGAAGAGTTTCAGTTTCTGTTCTTTGACATCGATAGTCGCCACCACGTATTCAAGCGCTGTCTCCGGTGGAACCGAGAAGCATTCGCCGAAGATGTTCAGCTTCAGGTCACTGCGGATAAGGCGGACAGCATGATATTTTCCGACTTCTGGCTTCTTCAGGCGATGCCTGGGAGGTTCATCCTCAGTCGGGAACCTCAGTTGCACATGCGAGGTGGCCAGTGCTTTCAGCGGCGTACTCCCCTTTAGCTTGCTGTAGCGATACTTGCTGTTGTGTCGCTGCTCAAAGGTCAGTGAGCCGACTTTCAATTCCTCTTCTGAAGTCATGATGACTTTGCCGAGGAACCGTTGTTGGTACCGGTCGTTGAACTTTTCGATCATGCCGTTTCTCCATGGTTCAGCCATGGGTATGAACCATGGTTCGACATCGTTATGCAGGCAAAGACGAATCAGTGGTCCCATGCCGCGGGGATGTGTCGGGCTGCCGAAGAATGACATGGCATTGTCAACCTGGAGTCGTTCTGGGATGCCTAGTCGTTTCCAGACTTCCCACAAACCGTCAATGACCATCTGACCAGCTTTGGACCGAGATGAGTGCAACCCGCACCTGACGGTTGCTGTATCGACAACATTCAGGCTGTAGAAGCGAATTGGCCCTGTCAGATAGCATGGACCAACGAGATCAGCTTGGTGCGTCTGGTTCGGCAACGCTGACGGCAGAACTGGGTAAAGCGTCCCTTTGGCTTCGTATTTGCCGGTGCGCCGATGTGTCAGTTCATTCCTTGCAAGAATCCGATTGATGGTTCTGGTAGAAGGCAACGGCTTGACACCCAGGTCCTCCAACTCCCACAGGATGGCCTGTGCACCACAGAACAAGCCCTTGTTGTAGAGATTGAGGCGAACCATTTTGACGATTTCTTCAATCTCTGCCGTTGTACGGTTCGGCATGGATTGTGGGCATCGGGATCGCTCGTCACTCCATACAGGGTCATCTCCATTCTGGCGAGCAACCCATTTGTATAGCCAGGAACGAGACTTGCCGAGTGATGTGCAAATTGATTCCGGGGTTTCGCCGTTTCTGAACCGTTGAACGGCCAACACCCGAAGCTGCTTGTTTTTATCTTCCATGAACACCTCCGAGTTTGATGTGGTGTTCACAGAATGCCGTGGCGACTATTCGATTGTCAGAGAACTTTGTCTACGATGTGCTGGCACATTTTTCTGTCCACGATGTCGTGGCACTCAACAATTAGGAAATAAAAATAACACAGAGCAACTGAGCAACAGAGAGATCAGAAGGGTAATTCGAAATCCAGCCTGACTCTACAAATAGAAGCGTTATTTGACTCAGATTGTTCTCCGTTGCTCAGTTGCTTGTATGTTTCAGTAACCGGTTATATGTTCTCCAGAATTGGACACGACAGCTTGGTCGTTGCTTGGGCCAATTGAGCCCGTCACAGAGCGTAATGCGTCGTGTCCATCTTTCCTCAACCCGAACGGTTGCTTGGGCCGAAACGAGCCCGAATTTTCGCAAGAAAGGGACTGGAGAGAATATGGAACCCAATGATGCAGTTGTTGGAGTCGACGTTAGTAAAGAGCATCTTGATGTCTACCTCATGCCAACTGGTGACCAGAAAAGGGTGACTAACGATGATGCCGGTTGTGCTGAGCTGACGACGTGGCTCATTACGAACGCCCCTTGTCGGATTGTTCTCGAAGCCACCGGCGGCTTGGAGATGCTAGCTGTCAGCACCTTATCAGCAGCGGGTCTGCCAGTGGTCGTGGTTAATCCTCGGCAGGTCAGAAACTTTGCCAAAGCATGCGGGCTGCTGGCGAAGACCGATATTCTTGATGCCAAGATCATTGCCCGATTTGCCCAAGCCATCAAGCCTGAAATCAGGCCGCTCAAGGACGAGACAAGCCAAAATCTAGCAGCACTGCTGGCCCGCCGCCGGCAGTTGGTCGAGATGCTTGTGGCGGAAAAAAATCGCGTGATTTCCGCTGCACCTACGGTCCGCAAAGGCATCATGACCCATATTGCCTGGCTGACACAGCAGATCGATGACGTTGATAAAGACATCTCAACTCTTATTCAGTCCAGCGAATCCTGGAAGGCAAAAGAAGAAATCCTTACCAGTGTCAAGGGCATCGGCCCTGTGACTGCGGCCACCATACTGGCAGCACTTCCGGAGTTGGGGACCATTTCCCGACAGCAGCTTGGCGCTCTGGTCGGAGTATGCCCCTATAATCGGGACAGTGGCAAATTCCGTGGAAAGCGCGCAATCTCCGGTGGCAGAGCAACCGTGCGTTCTGTCCTGTACATGGCAACATTGTGTGCCGCCAGGTTTAACCCGGTTATAAAAGCCTTCTATCAACGCCTTACAAGCGCCGGAAAACTTCACAAAGTCGCGATCACCGCTTGCATGCGAAAACTACTCACCATCCTCAATGCCATGGTGAAAAACAACCAGAAGTGGGATCACTCGAAATTCACTCCACTTCTGCACTAATTTGTTGACTGAGAACACGGTTGCTTGTGTTCCAAATACTTTTCAGGGTCAGAAATCGACACCAAGCTCCGCAAGTTGTCGCAGGGCCGTGCCGGCCCAGTCCCGGTTGGCAGCGGGGCTGGCGGGGCTGGGGTGAATGATCCGCCCCACCTCCACGTCAAAGCCCTCCAGGGCCTCGTGGCAGCGCGCCTCGGCGAACGCTCCGACGCCGATGACCACCCGTGGCCGGAGCAGTACCACGGTCCGGCGCAGGGCCAGGTCACAGGCGGCGAAGAGGGGCTCCTGCTCTCCCCGGCGCAGTTTGTCCGGGGTGATGTTGCCACCCTCGGCGGTGAGGAAGAGGAGCGGGCAGTAGTTGGCCACGAAAAAGCGGGCAAAAAACCGCTCCGGCGTCCCGAACCGCTCCCGGATGAACCCCCAGAGCCGCCGGCCGCTCACCTCGCTCCGCCGGCAGGCAAAGCCGTCGACCCGCTTTTTGGGGTGCTCGCCCGCCGGCCGCGTGACCGTGCCGTTGATCCCGAGCCACTCCGTCACCACCGCGACCTCCCCGAAGGGGACGCCGGTCTGGGCCATCCCCCAGGGGCCGGGGTTCATGCCGACGAAAAGGACTTCCTTGGGAGGGGAGCCGAAGCGGGAGAGATAGGCGACATGGGGCTCCCGGGCGTAGAGGAGGGGATTGTAGACGTGGGCCACCGGCGATGAGAAGGAAAGCCCCGCCAGGTCAGCGGCAAGGGCATCGGAAATAGCCGCGAGACCGGTCATCGGCCCGCCTCCAGGACCCGCTTGATCCGCTCCTCGGTCACCGGGTGGGTGGAGAAGTAATCGCCCAGGGATTTTTTCTCCTTCTTCCCCTTCTCCTCCTGCTTCTTCCGGTGCTCCGCTTCCAGGCGGCCCAGCATGGCGGCATAGCTCTTCAGGGGGATGCCGCGGCGCTTCAGGTAGGCTACCGCGGCGTCGTCGGCCTCCGTCTCGAAGCTGCGGGAATAGGAGGCGTCGACGAGGACCGTGGGAAGCGTGGCGGCCAGGGAGGTGATGGAGGTGATGTCGCCGGTGATGGCGGCGATAATGAGGCCCGTGGCCGAGTTCTGGAGCACGTGGCGCAGGGCGTGGCGGTGCCGCACGTGCCCCATCTCGTGGGCCAGGACCCCGATCAGCTCGTCATCGCTTTGGGCAATCTCCACGAGGCGGTCGGTGACGACGATGATCCCCGACGGCAGCGCCAGGGCATTGGCCCCCAGCTGGTCGCTCCGGCGGAACTCCAGCCGGTAGCCGGCAGCAAAGGGAAGATCCCGGCCCATGCGGGAAAATTGGGCCGCGATGTCCCGGCGCCGGGCATCGGGGAGCCGGGACGGCGTGAAGACAAGCTTGTCGAGCATCGCCAGGCTCTCCCGCCCCAGGGAGACCTCGGTGACCGGGGGAACGGCCCGGGCGACCTTGTCAGCCAACGCGGGAATCCCGAAGGCGACAAAGCCCCAGACCACGGCCACCGTCGCCACGAGGGCCACCAGGGCCAGGGGGAGGCTCCGCTCCCACCGGTGGATGGCTGCCGAGGCGCGCCCTTTCCCCTGGCGCCGCATGAGCTCGTCCACGAAGCGGGTGTCGCTCACCTCGCAGAGGGCCCCGGACGGGAACCGGACCGAGCGTCGCGCCGTGGAAAGGGGGGAGGAGATGGCGAGGCGGGAGAGCTCCGCAGAGGTCTCAACCCCCTCCCCGGCCACCAGGAGGCGGTTCCCCTCCAGGGTGAGGCGTACGGTCCGCCGGGCCGAGGTCCGGCCGTCGTAGTAGATGCCTGGGGCCGTCATCACAGGGCCACGTCGATCCCGAAGATATCGCCGATCTCCTCGCCGGTGGCGCTCACGTCCCCCTGGAACCCTGCCCGGAACGCCTCCATATCCGCAATCCCCTCGACGGAAAGGGTCTCGAACCGGTACCGGGCCAGCCGCACCGACGCCCACGGGATCATGAGTCCGAGGCTCCCCATGATGGCCACGGCGTTGGAGAGATAGAGCCAGGCCATGTCCCGGACCCGCATCCGGCTCACAAAGCTGCTTCCTGCGATGCCGGTGCTGTTCCAGGTAAGGTTCGCCAGGGCGGTCTGCACGTAGACCACGATGAAGAAGTAGAGAAACGGCAGGGTGAAGATCATGAGGGCACCCACCATCATCTGGGTCCGGTGCAGGTCGCCGCCGGCCAGGAGCGCCCCCCCTTCGGCCAGGGTGGAGATCACGTAGAAGGCCGCCGGCATCACCACCACCAGCAGGAGCACGAGCCACCCAGCCGCCTTCAGGAAGAGGACGTAGTAATCCTTTCCCGTGGCCGTGAAAGTGAAGGGGGTACGACCGAACGAGCTCCGCTCCACGAGAAACTTCTTCTGGCGATAGATGAGGTAGGGGAAGATGAGCCCCAGCGTGAACGGCACCAGGAAGGCGAGGCCGGCAAATATTACGTAGGCCTCCTGGTAGTCGTCCCGGAAGGCAAAACGGAGGCTGCGGTAGCTGGAGTTGCGGTTGTTGAAAAGTCGCGAACGGACCACGAGCCACGGCACCGTCAGGAAGAAAATAGAACCGAGGATCTTGGAGATGCCCGGCGTATACCGGGTTCCGGCCGTGTAGACGAGAAACGCCAGCACCCCGATGAGCCACCCGCGAAAGAGGGCCTTGGGGTCGGCCAGGTAGTCGAAGGGGCTTCCATCCAGAAGCGTATTGCCATAGAAGTAGCGGCGCTTGCGGACCTTGGCCCAGGCCGAGTAGACCCCGAGGGTCACGATCTTCAGAAGCGTGTTGACGATCCAGATGCCGAAATATTCCTTGGCCGTGCCGGTGAAGGTGAAGCGGAGGGTCCGGGGCTGCGCCGGCCGCCGTGGTTCGGATGGAGCCGACAATGGCGGGACCACTGCCGCCGATTCGCGCGCGGCTGTCACGGCAGCGGGAGGAGTGCCCCGGTCAGCCGTCCGGGTAAAGATGAAGGTCTCCTTGCAACGGGGACATTTCACCCGCGCCCCGTTGGGTACGGTCCCGGCGGGCATCTCCTTCGCGAAGCCACAGTGAGGGCAGCTTACGGTTTCCATGGGAGCCCCCACCGTCATTCCACCACGAGCGTTTCACCGCCCGCCTCGACCCGGTCGCCGACCCGGAGCTTCCTGCCGCGCCGCGTCTCCACCTCGCCGTTCACCCGCACTTCCCCATCGGCGATGATGATTTTCGCCTCGCCGCCGGAGGCAACGATATTCTCGGCCTTCAGAAAACTATCAAGCTTTATGTATTCGGTTTCGATCTTCATCGTGTTATGGCACTCCCAACGGTATTCGTCCAAGTTGGTTGTCTTTGTAGCACTTTTTTGTTATGAAGAGGAGATTTTTCACGCCCAAAGGAGATTTGCCATGCTCACCACATCCGACTTCAAGCGGGGCCTCGTCATCAAGCTCGACGGTGCCCCCTGCGTAATCCTCGACGTCCACTTCCAGTCCCCCTCAGCCCGGGGCGCCAGCACCATGGTCAAGACCAAGTACCGCAACCTCCTCACCGCCCAGGTGCTGGAGAAGACCTTCCGTTCCGGCGACAAGGTGGAGGAGGCCGACTTCGAGCGCCACAAGGGGCAGTTCCTCTACGCCGACGGCGACCGAGGGGTATTCATGGATCTCGAAACCTACGAGCAGTTCGAAATGGACGCTGACTCCTTCAGCGCCATCCAGCCCTACCTCCTGGACGGCACTGAGGTAACCCTCGGCCTGTTCCAGGAGCGCCTCGTGAGCGTAGATCCGCCCCAAGTGGTAGAACTCACCGTCACCGACACCCCCCCGATCATGAAGAACGCCACCGCCACCGCCCAGACCAAGGAGGCCACCCTCGAAACCGGCCTGACCCTCCAGGTCCCCCCCTACCTGGAGGTGGGAGAGAAGATCAAGGTCGACACCCGGGACTGCCGGTTCGTATCCCGAGCCTGATTCGCAGAGCAGCGGAGTGAAAATTCCCGAGCCGGCACCGGGAAAATCGAAAAAGGTATTGACACAATCCCGGCCAGAGGTTATAAGTTAAAGCTCTTTTCGCCCAGATAGCTCAGTCGGTAGAGCAGAGGACTGAAAATCCTCGTGTCGGCGGTTCGACTCCGTCTCTGGGCACCAGAAAAATCAAGGCTTCGCGATTTTCTCGCGAGGCCTTTTTTTGTCCCTGGAATTTCCCTCTCCCCAGGCAAACAACAAAAAGAAGGGGTGGCCAAAAGCCACCCCTTCTTTTTTCACTGCATGTCAATTACTGACTTCTCTCTTAGTGCGACCCTCCGGAGAGGAAGGCGAAGAGCATCAGCACCGTCAGCGATATACCGATGATAACCGCGCAGAAGCCAAAGGCTTTGACGATGAAGTCGTAGGCAACGCCGCTCGTTTTCTTGGCAGCGAACTGTTCGGTGATCCCCAGTTCCTCGTAGCGCTTCCACTGATCGCCCCGCTCTTCAAGGAATTCATGCTTCGGTATCTGGCCGTTGAAGATGACGAAGTCCATGGGGAACTTCTCGGGACGGCCGTGGGTGTTGAAGAAGTGGACCGTGAAGATGAAGCCCGTGGCAAGGAGCGCCTCATCGGAGTGAACGATGGTGGCGACGTTGAACATCCAGCCCGGGAGGAAGCTGCCGAAGAACTCGGGGAACCAGAGCATCAGGCCCGAGCCGCCGATGGCGAACATACCCCAGAAGACCGCGATGAAGTCGAATTTCTCCCAGTAGGTCCACCGCTCGAAAGTCGGTTTGGGCCCGCGGAAGAGGAACCATCTAACCATGCCGGCCACGTCCTTGATGTCACGGAAGTTGGGCATGAGGGAGTCGGGGCCGAACATGCGCTGGAGCCAGTTGCCCTTGAGATCCTTACGCACGAAGAGGAAGTGGAGGGACAGGAGTATCGCGCTGAAAAAATAGACAAAGGTGATGCAGGCGCCAAGACGGTGAATACGACCGGCATTGGCTGAGTGGCCGAATATGTGATCCATCATGAACTTCGCCCACTGCTGGTCGCTGAATTTAAGGGGAAGCCCCGAAAGCGACAGGAGGAGGAAGCTGATGATCACCAGGAGGTGGAGGAAGATGTGACGCTTCTTGAAGCGGCGATACACCTTGTGGCCGTCGGGGACGTGATGCTCCTCGTGGCCCTGGATGAGGGCCTGCTGCTTTTCGCGGTTCTCCACGAAGCCCCGGAACATCCACAGAAGGGTGTGAACCCAGAACACGGCGAAGGTACTGACGAGGAGGCCAGTCATTGCCACGAAGGTGTAGAAGAGGATCGGGTATTTCACACGGTCGTGGGAACCGTGGGCGTAGAACTTGGTGAAGAGGGGGGTCGCCTTCGGATGGCACTTGGCGCACGTGGCGACGAGATTCTGGGGGTTGACGCTGGAGTTGGGATCCTTGGCAGGGAGAACGCCGTGGGCGGTGTGGCAGTCGGCGCAACCGGCAACCTTCTCAGGGAAGCCGAGGCGGTAGTTCTTGCCATGGTAGCTTTCCATGTAGGTTTCGACGGCAACGGTGACGACGTTGTTACGCTCCATCATCTTCTCGTCGGCATGGCACTTCATGCAGACCTTGGTATGGAACTCCCGGTTTTCCTTGGACTTCGGATCACCAAGGGGCTTGATTGCATGGAGGTTGTGGCAGTCGTTACAAGCCGCCGAGTCCATGTTGCCGCCAGCCACGGACTTTCCGTGGATGGAGTTGCGGTAGCCCGCCTCCTTGTCGTGGCACTGGATACATTTGGCCACAACTTTCCGTTTATCCTTGTTCCAGTAGGTATGGGTATGGATATCGGTGTGGCAGTCGGCGCACATCACGTCCTTCTGGGCATGGACGCTGGCGTAGTGCTCGGAGTTCTCCTTCTTGTGGCAGCGCTCGCACCGAACCTTGTGGACCTTTGTTTCGCCTTTCATGTGCTTGGCGAGATCAGTAATCTCCACGTGGCAGCTTGTACAGGCGTTTTTGCCGTGGACCGACGCGGCAAATGCCGAGGCGGAAACCTTGTTGCTGTGACAGCCGAGACAGGTGGCCGGGTCAATTGCCATGCCACTTTCGGCAGCCGCTGGCCGGGCAACGGCCATGAGCAGCAGAAGTGCGGGGACCAGCCGAAAAACCTTCGACAACATGCATGCTCCTCCTTGTGAGGTATTTTTTCTTGCTTCCCGATAAATATCGATAAAACAAGGTATTGCAAAAGAAATCAAAGAATGTCTCGACTCACCAGATTAACTTGTTCGACAATGCCAACCAAAACCATTTCAATGGATTAGCAAGATGCCGAACAATCGGAAAATAAAACGATATTCTAAATATTAAAAGTCATTCAATGAATAAGTATCAATCTCGGGGATAGTAATACCCAAGGGGGGAAAATGCAACAAAATAGTATACTTTTTTTATACATAGAGGCAATCGCAGCGGCTTAAACACGACATAACATTATCCCTGCTGCGTCAGGGGCAGTTCCGTACCGTGACAATCCCCTCCGCGGCGGCAAATTTGAGGAATTCCGCTGCCCCCTCTCCGGAAAGGGCGAGTCGCGCAACGACATCACCGGCCCGGCAGCAGCCGTCGAGCCCCTCGAGAAGAAGGAAATAGGACTCCAGGAGAGATTCGGTAAATATGTCGTTGCCGCGGGGATAAATGACGGCCCATGACGGACTGGGCGAGAAACATGCACAGATTTCCCGAAGGTCTGCGTTGCCCGCTTCCAGCAGATCGGTGATTTCATAGGAGAAGCGGGCAAGCCTCGTGGATGGAGCAAGACACACTACCTGATCGAGAATATTCAAGCCGGCGAGGCTGCGGTCGGTGGGAAGCTCCGGCGGCGGCGCCAGAAGCGCCGCCGCGTAATGATAGTGATAATCGACCAGGTCGAGAGCCACGGGGAGAAGACGACGCACCCGCCGGTCGGCAAAGATGTGGGCAAGAAACGAGCGCTGCAGCGACCAGATCGCCTCGTCGCCCAAGGCCTCCTCCCGGGCTTCAATCCCTTGGCGTGCGAGCCATCCGCCGAAGGCGTCGAGAAACTCTGCCGGCGTCAGGGAAAGGGGGGCAATGACGCCGTTGAACCAGGCGACCGCTTTTCCCCGGCTATAGAAGATGTCGCAGGCTCCGGCAAGGCGGGCGGCACGTTTCATGTCCGGGGCCGGAAACGTCGGGGTGGCGGTAAGCGCGTAGGGGGGCGCCGGAAGGTGGTCGAGCCCTGCCTGAGCCGCGCGGGCGGCAAGGGGGGTGCCGGGGAGAACGGCAAGGGGGAAGATGTCCAGATGGTTCGGGTAGAGGGCGAGGGCGAAGTCGAGGGATTGCCTGAAGCCTGCGAGGGAGTCGCCGGGGAGTCCGTAGATGAGATCAAAGCCGAAGACGGCCCCGCTTTCGTTGAGAAGCGCGACTCGTTTTCGAAAGTCGTCCGGATCGAAATGCCGCCGTATCCCCTTGAGGATGGCCGGGTCGGCACTCTGGAGGCCGATCTGGAGAGAGCAGGTAATGCCGGCAAAAAGCCGGGCCATCTCCCGGTCCAGAAACTCGCTCCGCACCTCGAAGTGGAAGTGGATATGGGGGGCGCGCTTGCGGATCATCCGCAGGATCGTCTTGGCCCGCTTCGCATCGACGTTGAAGGTGGAGTCGAGGACAAACACCTGGGGGACGTTGTGGCGGACGAGAAAATCGAGCTCCGCGTCGACCCGCTCCAGAGAGAACCGCCGCACCCCCTTGGTCCCCTTGTAGTCGAAGCAGTACTCGCAGGCGAAGTCGCACCCGCGGGAGAGTTGCCAGAGAAGCCCCCCGTAGCGCCCGGGCTCGATGATTCCCGACAAAAAGGGGGACGGAATGGTGTCAAGGAGCGCCACCGGCTTCTGGGGCCGGCTTGCCAGTTTTCCATCGTCAAGCCAGGCCGTCCCCGGCGCGCCACGGAAAGGACGCCCGTCGGCAAGCCGGGCCGTCACCTCGAGAAACGGCACCTCCCCCTCGCCGAGGATGAGAAAATCGTACCCCCCCCCGGTGAGCGTTCCGAGGGGGTCTGCGGTTGCCTGGGGGCCGCCGGCGAAGATGGTGATGCCGGGACGGTTCCGCCGAAGCTCCGCCGCAATCCGCCCCGACTCCTCGGTGTTCCAGAGATAGAGGGAAAAGCCGACCGCATCGGGCTCGTGGGCAAGAATCTCGGCAGCACAGACGTCGGCTGGCGTTGAACGCAAAAAATCGCAGAGCGTGACAGCAACGCGGGCGGCAAGCTCCTCGTCGGTGCCGAGGTATGCCTTCAGGAACGCGTTGGCGAGAGGGACGGCCTGGGGAGAGGGAACTGGGTGGATGGCGGCAAGGACGACCTTCACGGACTCCTCCGGGGGTAAAATGAGACCACTCCGCCAGGAATGGCATGACGGTGATGGTTAGGATGACCGACGGGGCCTGGCCTTGATCTTGGGGACGCCGTTTTCGATGACGATGCGGAATTCCACCCGGTCGGTGCCGTATTTTGCCACGATCGCCGGCTTCTGCTTTTCAATGGCGGAGGCGACCATATCCCTGGTCACCGTCTCGACGGGGAGGTTGCAGGAGCGGCGCGCCTCGATGAACTGGCGATAGAGCTCGTCCGCCTCGTCGTGGGACGGGGACGGAGAGGCGTCATTCTTGGCAGCTTGGGCGGGACGTTCGTGCATGGCCATGCGGAACCGGTCCCGGGAGTACTTTCCCTCCTCCATGAGCCGGAGGATCCGGTTCCAGTACTGCCGGTAGGAACCCAGCTTTGCCACGAGGGAGTTGTACTTGAAGTTCAGCATGGTGTTGACGATCTTCACGCTGACGTACTTGCGCGCCAGCCGGTCGACCGTCTCGAGCAGGCGCAGGGGCTCCCGCTTCTCAAGGCCGAGGAAGTACTGCTCGTACTTGATGATCAGCTCATTGAGGCACTGCTCGAACTGGGCTATGTCTTCCGGAATTCCCATAGGTTCTCCGGGTTCGACTATAGACAGAAACCCCCCTCGGTGTAAAGACGAAAGCTTCCCGTTGCACCCGTCTATTCGCTTGACGTCCGCGCGGGGCATCGTATAGAGTAAATGGTTTCAAATCCAATGATTTCTCCTCAAAGGAGGGCCGTCATGGGCGATCTTGCGGCGATAATCCTTGCCGCCGGCAAGGGAACGAGAATGAAATCCGATCTGGTCAAGGTGATGCATCCCCTGGCCGGCGCACCGATGGTCGCGTGGCCAGTGGAGGCGGCCCGGCAGGCGGGGACGTCCCGCATGGTGCTGGTGGTCGGCCACCAGGCGGACACCATTCGTGAGCACTTCGCAGGAACAGAACAGGTAGCCTTTGCCCTCCAGGAGGAACAACTCGGCACCGGTCACGCCGTGGCCAGCGCCGCCGCGGCCCTCGACGGCTTTACGGGGAGAGTCCTCATCCTCTGCGGCGACGTCCCCCTTATCCGGCCCGAGACGCTCCGGGGGATGATCGACGCCCACGGGGCCACCGGTGCGGCCCTCACGGTCCTCACCACGCGTCTTGAAAACCCCTTCGGCTACGGCCGGATCATCCGCGGCTTTGACGGCCGGGTCATCCGGATCGTCGAGGAGAAGGATGCGACTCCCGAGGAGCGGGGCCGCAGAGAGGTAAACGCCGGCATCTACTGCGCCGAGGCGGCGTTTCTCTTCGACGCGGTCACGCGGATCGGCAACGACAACGCCCAGGGGGAATACTACCTCACCGACATCGTCACCATGGCCAACGAGCAGGGGCTCCGCTGCACCGCCCATCCCGTGGCCGACCCGGTTGAGGTCATGGGGGTGAACGACCGGGCCCAGCTGGCCGAAGCGGGGCGGTTTGCCCGGCAGCGGATCAACCGGGAGCTCATGCTCGACGGCGTGACCATCGTGGATCCGGCCGCCACCTACATCGACCGGGGGGCTGTCGTGGGGCGCGACACCACGGTCCATCCGGGAGTCCACCTCTCCGGCGAGACCCGGATCGGCGAAGGGTGCACCATCGAACAGGGGGCCGTCATCAAGGGGAGCACCCTCGGCAACGGCTGCGTCGTGGAACCGGGGGCCGTCATCCGGAGCTGCCGCCTCGGGAGCCACGTCATGGTGAAGGCCGGCTCCGTCATGGAGGATGCGATCATCCACGACCACACGGCCATCGGCCCCATGGCGCACCTCAGGCCCGGAACCGAACTCATGGCCCACGTGAAGATCGGCAACTTCGTCGAAACCAAGAAAATCACCATGGGCGAAGGCTCCAAGGCCTCCCACCTCACCTACCTGGGTGACGCCTCCATCGGCAACAACGTCAACGTTGGATGCGGCACCATTACCTGCAACTACGACGGGGTGCGCAAGCACCGCACCGTCATCGAGGACGACGTCTTCGTGGGAAGCGACGTCCAGTTCGTGGCGCCCGTCACCGTCGGGCGGAACTCCCTCATCGCCGCCGGCACCACGGTGACCCGGGATGTCCCCCCCGACTCCCTGGCCATTGCCCGGGCCCCCCAGGTGAACAAGGACGGGTGGAAACTCAAACAGCGGGATCAGTGACCCCTTTTTATCCATTTACTAACGGAGATTGAGACTATGTGCGGAATCGTCGGCTATATCGGCGCCCAGGAGGCGACACCCATCATCCTCGACGGACTCAAGCGCCTTGAGTACCGGGGGTACGACTCCGCCGGGGTCTGCACCCTCGATGCCGGCCGGGCCAAGGTACGGCGGAGCGAAGGGAAGCTCTTCAACCTGGAGCGTCTCGTGGCGGCCCAGCCCCTGCTGGGGCGGATCGGCATCGGCCACACCCGCTGGGCCACCCACGGCAGACCCTCCGAGATCAACGCCCATCCCCACCAGGCGGGCTCCGTCATCGTGGTCCACAACGGCATCATCGAGAACTATCTGGAGTTGCGGGAACGGCTGAGGGGAACCGGCCGGGAGTTCCTGAGCGAAACCGACACGGAGGTGATTTCCCACCTCATCGACGAGAAGTATGGGGCCTGCGGCGACTTCGAGCGCGCCACCCGGCAGGCCCTGGCGGAGCTGCGGGGGGCCTACGCCGTCTGCGTCCTCTGCGAAAAGGAACCGGGGGTCCTCATCGCCGCCAAGCAGGGCTCCCCCATGGTGGTGGGGCTCGGCACCGGCGAGTTCTTCGTGGCCTCGGACATCCCCGCCATCCTCTCCCACACCCGGGAGATGGTCTTTCTCGATGACGGGGAGATGGTCGTCTTCCGCGACGGCACCCCCTCCTTCAGCCGGGTGAGCGGCGAGCCGCTGGAAAAGGCCTCCCGCCACATCGACTGGTCTCCCCTCATGGCCGAGAAGGGGGGATACAAGCACTTCATGCTCAAGGAAATCTTCGAGCAGCCCCGGGCAGTCCGCGACACCATCGCCGGCCGGCTCCGGGAGGAGCAGGGAGATGTCTACCTCGAAGACCTGAAACTCACCGATGAGGAGCTCAGGGGCATTGACCGGATCTGCATCATCGCCTGCGGCACCTCGTGGCACGCGGCCCTGGTGGGAAAGTTCCTCCTGGAAGAACACTGCCGCCTCCCGGTGGAGGTGGACATCGCCTCCGAATTCCGCTACCGCAACCCGGTGGTGAACGACCGGACCCTCATGGTTCTCATCTCCCAGTCGGGAGAGACCGCCGACACCCTGGCCGCCATGCGCGAGGGAAAAGCGCGGGGGGCCAGGAACATCGCCATCTGCAATGTGGTTGACTCCTCCATCGCCCGTGAGGCCGCGGGGGTCGTCTACACCCACGCGGGACCCGAAATTGGCGTCGCCTCCACCAAGGCATTCGTTACCCAGTTGGTGGCCCTCTACCTCTTCACCATCCGGCTCGGCCGGGCACTGGGCACCCTGGACCAGGCCAAGGGGCGCGCCATGATCGGCGAGCTCGTGAAGATCCCCGCCCTCCTCGAAAAGACCCTGGAGATGAACGACACGGTGGAGAAGGTGGCCCGCCGCTACATGAACGCCCGGGATTTCCTCTACCTGGGGCGCGGCGTCTGCTACCCCATCGCCCTGGAAGGCGCCCTGAAGCTCAAGGAGATTTCCTACATCCACGCCGAGGGATACCCCGCCGGCGAGATGAAGCACGGCCCCATCGCCCTCATCGACGAAAACATGCCGGTGGTGGTCCTCGTGCCGAAGAACTCCACCTACGAGAAGGTTCTCTCCAACATGGAGGAAGTCATTGCCCGGGGGGGAAGGGTCATCGCCATTTGTTCCTCCGGCGACGACGGCGTTAGCCAGAAGGCTGAGGAGACCCTCGAAGTCCCCTCAGACGGCGAGGAACTGGCGACGATCCTCTTGTCGGTCCCGCTCCAACTCCTGGCGTACCACGTGGCCGTTCTCAAGGGAACCGACGTGGATCAGCCCCGGAACCTGGCCAAGAGCGTGACCGTGGAATAGCGGTTGACTACTAGAAACAGCCAAGCTGGCACTGCCGGATCTTATACCTCTTGCTATTGGCCGCGTTCGCGACGGACATCGGCTTTACGTTCAGTTCGTTGGCGAGGGCGAAGACGTTGGCGCAGGTGAGCGCCCCCTTTTCCTCAAGATCCTCGACGCGGCTGGAGACATCTTCGCTGACCGGCTCTGTCGCCGAGCCCAGGTGCGAAGTCTTGGACACCGCGAAGCAGGCGAGTTGACAGTCTGTCACGCGGATGCCGAGCTTGTCGATCATCGCCCCCACATCAAGGCGGGAAACCCCCACGTTGCCGGCCACCTTCCAGCCTGCCGGACAACTCACGTATCCGTCTTTCACGGCCGCTTTCACGGCGCTTTCCAGCTGTGCCAGGACTTCTTCGGAGAGATTACTCGGGTTTTCCGGCAACGTGATCCTGCCGCTCTTTTTCTTCCGGTCTGCATCACAAAAGTCGCGCATGGCAGTTCTCCTCTGAAATAAATCTACTCCTCTTGCTTGTAACGTGTTGCTTTACGCGTTCTGCGGCGCACCCTTCCGCAGGGTCTCTAGCCACTCCTGAATAAAGAGGTCGAGGTACTCCCGGCTGATGGCGCTGGAATGGGGCGTGATCAGGACGTTGCGTTGCTCCCAGAGAGGCGAGGAGGCCGGCAGCGGCTCTTCGGCAAAGACATCCAGACCGGCACCTGCCAGGCGGCCATCCTCCAGGGCGGCCACAAGGTCTTCCTCCCGGTAACAGTTCCCTCGACCCAGGTTGTAAAGGTAGGCTCCCGGCCTCATGGCATTGAAGTGTCGTGCGGTGAAAATACCATCGGTTGCCGTCCCGCCGGGAAGCAGCAGAACCACATGATCGGCTTCAGGCAACGCCTCCTCCAGCGCGTCAAAAGAGATCACCCTGTCGACACAAGGGCTGCCCGCAAAGGATTCCGGGTTGCGCTTGACCCCGGTTACGTGCGCACCGAAGGCTTTGAGCAGTTCCGCCATGGACTGCCCCAGCGCCCCCAAACCTACGATCATGACCCGCTGGCTGAAGAGGCCGACACAACCGCTGTAGTCCGGACGCCCCCACATCCGGCGGCCCTGATCTTCAAGCGACTGGCCGAGGCGCCGGTTGAAATAAAGCATCATGGAGAGAAGACTCTCGCGCATGATACGACCGTGGAAGCTGCCATGACAGGTCATCACCCTCCCTGACGGGTCTGCCGCAACCCAGTCACGGCCGGCGGCAGGAGTGAAGAGTGCCTTAAGCCGGGGAGCGGTCGCATACCACTCGGGTTTGAAGACCCACACAAGGGCATATTCGGCATCGGGAAGCCGGTCCATGAAGTCGCTGTCGCTCGCCGAGACGGTAATGGCCACTTCCGGGAGTGCTTGGCGTATCTGCTCGACGTGACGTGGCTTCAGGGTGAAGGCGTCAATGTTGTTGTGCAGATGGATAAGGAGATTGCTGATCTTCATGGGTGCGTTTCGCTCTCAGAAACCGTCGGTCTTATCAATGCGTTACAGGAGTAACGACTATATCGATTCTGGCAGGCGTGGTCAATCTGCTGCGGCAAATCAGTACCCTCTTGTTTTCTCGGAGATATATGTGCCCCCCTCGTGCCGCTACCGCAAGTGCCGCACTGCCCGCGTGAGCCCTTCCAGCGTGAGGGGGAACATGGGAAAGAGACCTCCTACCACGGGGACGGTCTCGTAGTGCATCCAGGAATTCTCGGGAAGCGGGTTCATCCAGGCCCGCCGGCCGAAGGCGTCGGCAAGCTGGCGGAGCCAGTCCAGGCCGGACATGGTGCCGGCACGATACCGCTCCAGAATGCCGGAAGGGCTCATCAGTTCGTAGGGGGCCATGGCCCCGTCGCCCACGAAGATGAGTCGATACTCCTTTCCGTACTCCCTGATCACCTCGGCCGTGGGGATGGATTCGTCGGAATCGAGGTCGACATAGAGGTCCTCGTAGACGCAGTTATGGAAGTAGAATGCGCGGAAATCCCTGAAATGGTTGAGTCCGTGGGCCGCGGAAAAGAGCCGCTCCGACAGGGCCCTGAACGGCTCCATGGAACCACCCGAGTCCATAATCAGCAGAACGCGCACCTGGTTCTCCCGCTCGCGGGCAAAGACCAGATCGATCTCCCCGGCGTTCCTGCAGGTCCTGTCGATGGTGCCCTCAAGGTCGAGATGTTCCTCGGCACCGCATTCCCTCAGATCGCGCAGACGCTTCAGTGCCACGCCGATCTGGCGCACATCCAGGGTCAGATCATTGCGCAGGTTGCGGTAGCGCCGGCCAAAGGCCTGGAGCACGGCCCTTCCCCCGCCCCCCTCGGCAGCGAAGGATATCCCGGAGGGGTGGTTGCCGCCGGCGCCGAAGGGGCTCGTCCCACCGGTGCCGATCCACTTTTTCCCGCCGTGGTGGGCACCGTCCTGGGTACGCAGCCGCTCTTCCAGCTGCCGCAGCAGTTCGTCCAGGGAAAGCGCTTCCAGGCGGGCCAGCTCTTCCTCTGAAAGACGCCGCGGAGCCTGCGCATCCCGGAGCCATTCCAGGACCTTCTTCCTGGTGGCAAGATCTTCGGGTATCGGTGCATCCTTGAAGCAGTAGGCGAAAGCCTGGTCAAAGGCGTCGTAGTGGGCGACGTCCTTCACGAGGAGGCTGCGGGAGAGGTAATAGAAGTCCTCGAGGCTCTGGTTGTGGAGCCCATTGGCAAGCCCCTCCAGCAGGGTAAGCCACTCGGTGAGGCTCACCGGCACCTTGAGCGCCCGCAGTGAGTGGTAGAGAGCCAGAAACATCAGCGGAAAAAGCGGCGGCCCGCGGTGCGGACATCTGCCGACCGGCTGGCGTGGTGGGCGAGGATGTCGGCATCCTCCTGTATCTTGACGAGGGCGCCCAGAAACGGCACCGATTGGAGCGCGGGAGTCTCCTCCTCCGGCAGCCGTGCGCCGCTGGCCAGCAGCACCCGGATCCAGTCCAGCAGCTCCGAGGTGGAAGGGCGCTTGCGCAATCCCGGCACCTCGCGCAGACCGTAGAAGACCTTGCAGGCACTCCTCATGAGCTCGGCGGGCAGGTCCGGAAAGTGGACATCGATGATGGCGCGCATCTGCGTCTCGTCCGGAAAGTCGATGTAGTGGAATACGCAGCGGCGCAGGAACGCGTCGGGAAGCTCCTTCTCCGAGTTCGATGTAACGATCACCACCGGACGATGGGCGGCCGACACCCATTCGTCGGTCTCCAAGACGTGGAAACGCATCTCGTCCAGCTCGAACAGCAGGTCATTGGGAAACTCTATGTCTGCCTTGTCCACCTCGTCGATGAGGAGCACCACCCGCTCCGCGCTCCCGAAGGCCCTTCCCAGAGGACCGAGCTTGATGTAGTGGCGGATGTCCCGGACGTCTCCATCGCCGAAGCGGGCATCATTCAGGCGCTGGACCGTGTCGTAGGTATAGAGGCCGTCGCGGGCCTTTGTGGTGGACTTCACGTTCCACAGGATGATCTCCATCCCCAATGCCTTGGCGATATGGTAGGCGAGAAGAGTTTTTCCCGTGCCCGGCTCCCCCTTGAGCAACAGCGGCCGTTCCAGGGCAATGGCCACGTTGACCACGTCCTGGAGCGCCCTGGAGGCGACGTACCCCTCGGTACCGCAAAATTGATGGAACGGGAGATTGCTCATGGTGCTCTCCTTTATTTGCTATTCTTGCCGATTGCGTGCTGCCATATTTTAATATAAAGGTACCATTTTACCATTTTACTGTCAACATAGGCGCTCACTTCTACCTTTCCATGTTCCACCTGATGTAGGCAGCCTTCGGTATGTTGCCACTCCTGCGGCCAACCACCCCTTCCGCCACATACGACATTGTAAAATCATAATTAGCCACAGTGAATGGCAGATCGTTAGAGATTCATTCAACCACGGCAGTGACGACTCGCCAGGGACCTGAATTATGAAAAAATTTCCGATTACATCGTGGTCTCTCCCGCTTTTCCTGCCGGAGGCATGGCGGCCCTCAGCCTGCCCACCCGCTCAACCACGGGAGGATGGGAATAGTAGAACGCCGCATAAAGGGGATGAGGGTGGAGATTGGAGAGATTCTCCGTGGAGAGCTTCACGAGGGCTGAGGCCAAGGCCTCCGCATCCCCCGTAATGTCGGTGGCGAAACGGTCCGCCTCCCGCTCGTGGCGGCGGGAGAGCCAACTGGAAAGGGGGGTGAAGGGGAAGGAAACGATGGAGCCCAGGAAACCGAGGATGACGAGTCGCGCCGCGAAGGAGGCGTCCGTCAGGCCGATGAGCCCCGGAAATCCCTCCCATCCCGTGAGTTTCCAGGCAAACCACGAGCCGGCCAGGGCACCGGCTTCCGTGAGGATCAACCGCCGGCGGATATGCCCCTTCTTCCAGTGGCCGATCTCGTGGGCAAGGACCGCCAGGATCTCCCGGTGGCTCATCTGGCGGATGAGGGTGTCGTAAAGGACGATACGCTTTACCCGGCCGATGCCGGTGAAGTAGGCATTGGAGTGGCGGCTGCGCCGGGAGGCGTCCACCTGCATGACCCGGCTGACCCGCAGCCCGGCCCGTTCACACAAGGCGCGGATCTCCTCCTCCAGCCCCTCCTCGGCGACCGGCTCGAACCGGTTGAAGAGGGGTTCGATGACGTAGGGGGAGAGGTACATGAGGAAGAGGGAGACCATGGCGAAGAACCCCCAGACCCAGAGCCACCAGAAGCGGGGACTCCACGCCACGAGGGCAAAGGCCCCGGCCACCAGGAGCCCGGTCAGCACCACCGCGATGAGGGTCGACTTTGCCAGGTCCGAGAGCCAGAGGCCGGGAGTCGTGGTGTTGAAGCCGTAGCGGACTTCGAGGCGAAAGGTCCCGTAAAGGTCGAAGGGGATGCCGAGGAACGTCTGGATGAGGGTGAGACCCAGGAAGAAGAGGACACCCGAGAGGACGAAGGAGCCTCCCAGGGAGGCGAGCCACCGGTCATAGGCCGGCAGAAGCCCGAAGAGAAAAATGAGGAGGAGCGCCGCGTCGAAGAGGGACTCGGCGAGCCCCAGGCGGCTCTGGTCAAGGGTATAGGCAACCGTTTTGCGGAGGGTTTCCGGCTCCACCGCCCCCTCGAAACCGGAGGGGACGGTGGAGCCGTACCGTTTCAGATGGCGGAGATTCAGCGTCCGAAGGAAAAAGCCGGCGCCAAGGGTAATGAGGTAGAAAAGGATGATGACGGCGGTCATGGAGGAGGAGAGCGTCAGCGCTTCACGGTCCCTTCCTCGATGATGACCTGATACCGGTAGCCGCCGCCGAAATCCTTGTCCTTGCGGAGGGTGCCGGTGGCGGTCACCACGTCACCCACGGCCGGAAGATCCTGGGTGGTGACGGTCAGGTCGTTGGTTCCCTTCTTGGCATCGCCGCTACCGTCCTGGAGGTGGACCCAGTTTTTCCCCATGATGCCCGCGGACACCCTCATGACCTTCCCCCGCACGGCCACGGGTTTTCCGTCGAGGCTCCCCCTCTGCTCGTAGGTCTCGGCGATAGTGTGGGCGTTGGGGCTGGCAGCTTTCTCAACCTTCACCTGTTCGGCCGGGGCTACCACGACCCCCTTGCTCCCCGGAGAGCTCTTACCCGCCGTGCTTTCCACAGCCGATGCGAGACCCTCTGAGAAATAGATGCTCTCGAAGGTGCGCTTGAGGGCTTTACTGGCGAAGTTCTTCATCTCCATCCCCGGCTTGAGGGTAATCTCTCGGCCCACCTCCACGGGGGTTTCGGGGATGGCCGCCCACGTCTTCTTCCCGTCCCGCTCCAGGAGAAGGTAGGTGTACCCGCCGCTCGCCATGGTTTCCGCAACCTTCCCCGCCAGGGGAACGCCTGCCGGGGCGGTGGCCCCTCCCATGGAGGACGCGCCGGGACCGAAGGCGTGGGCACCGAGGGGGAGCGAAAGGGCAAGCGCGAGGGCTGAGATGCTGAGTGCTTTGTTCATCAATGGACTCCTTCAATAATGAGTAATCGATCCCTTCACCGGAGGGGAAGGGATCAGTGGATTTCAGACTACCCGCTTCAGAAAAAAGAGACAACCCCCTTCTTCAGGGGGCGCCTTTTTCCGTCACGTCATCAGGATCTTGTTTTTCAGGATGAGAACCTCGAAGGCAAGGACCCCCTTGCGGGCAACGACCTGGAGGCTCTCCTGCCTGGCGCCGAGGAGCTCCACCCCACCCACGGCGCAGAGGATGGCCACCACCCGCTTGTTCATAACCAGGGGTACGAGGATCATCCCCTCGGGCTTGTCCCCCCCCAGGGCCTTCAGCAGCCTGAGGTTTGCGGGAGTACCGGCCACGGGACCATGGTAGAGGACCCGGGCCTTGGTCACCGACAGCATTACTGACGGCTCGTCGAGGCCGATTCTCAGTTCGTCGAACCGGGGGACCGGGTTTCCCCCATCGAGGGCCATCCACCCCGCCACGGCATCCCGGGTGACGAGGAGGAGCGCTGCCCGGCCGAACTCCTGACCCACGTAGTTCAGGATGGCCCGCGCCACCGCATCCCGGTCAGGGGCATCGACCAGCTCGCGGGAGAGGGTGTCGATGGTGTGCCGCTTGGCGGCTTCGATCCGGGTAGCGTCGTACCCCCCCTCTCCCCACGGAAAAAATTCCTCCCCCTCCGCGGGGAGCGTCGAAAAGTCGACCACCTCGCGCGGAGCGGCGATGGCCGCGTCAGCGGGTTTCGGCTGGTAGCTGCAGACCCTTCTCCCCCCCAATCCCTTCGACACCGGCAGATACCGCAACTCCCGCTTGATGCCGTAGTACTTTTCGAGGGCCATCAGGAGCCTGATCTCCGGGGCCACCAGCGGCACGATGACATGGCCGGTCCTGAAGGCTATCTGATCAATGGCGGGAAGATCGGACGGATCGGCCATGACGAGGAACAGCCGCCGGTTCTCCAGTCTGAGGGGGACCACCTGGTACTGCTCCACCACCTCCAACGGCACCGCCTCTATAATGGCAGGGGAGATGTTCATCAGCTCGTCCGGGTCGACGCAGGGGACCCGCAACTTCTCACTCAGGACCCTCGCCAGTTCCTCCTCGTCGATGCATCCCATCTCGACAAGGTTCGTTCCGAGCCGTCCTCCGAAGATGACCTGGCTCCTCAAAGCCTCATCAAGCTGGTCCGGCGTGATCCGGCCTGTCTTGACCAGCATTTCTCCAAGTCTAAGCGCCATACGGTGCGTTTACCTCCTGATTCTGAGCGCCTTCGCGACGCGTCATGATAGAGAGCCGCGGATCAGTGAGCCAATGGCGCCAGCGGGGCCGCGGGCGCATGGGGAGCCGCGGGGGCCATCGGCGCCAGAGGGAGAGCCGGTGCCCGCGGAGAAGGCGGTTCATGGGAAGCCGGCGCAAGACCTTCGCCAATGAGGTCCCTGCCTCCCCCGCGGGGGAGGGGCCAGCCGCCACCAACCGCTCCGCCGTCATTACCCCGGGGGGAAAAGACTTCCCCTTCCCCGGCCGGTGCAGACCGCTCCACACCGATCATGGCGCCGTCCACCACAACGACTGCCAAAGCACAGAGGCAAAAGCCGAGATAGAGATTTCTCACCACCAGATTGCCGCGGCCCGCCAGATTGTAGGCCAGGGAGAAGAGGGCCGGTATAAGCGCCATCTCAACTCCGTAGATCCAGGCGTGGATCGTCATCCCATGCCGGAGCAGCCCCAGCAGGGCACAGCCAAGCACAACGACGCAGAATACACAATTCGGGACCGAGCGAAAAAAGCTCCCGGCCGGCGAGGAAAGGCCCCGATCATCCCCCTGCACGCGATGGCCGGCCGCCATCTCTCCCGATGCACGCATTTCATGATATGAAACGATTGACCGATGGGCCTCGATGACGAGGCGCAGCCGTTCCTCGGCTCGCCGCTGCATGATGGGGTCGGCGGAGAACCGGTCGGGATGCCACGCTGCAACCTGGTCGCGAAAGGCACGTTTTACCTCCGCGGGACTCGCGCCCGGCTTCAACTGCAACAGATCAAAGGCACGTTGCACATCGTTCATGGCACACTAACCATCCCCACCTCAACGAGCGAAAAACTCCCGTTCACAGGCAAGCAAATTACGAGCCAGCGAGAAAGCACTTTTCGCTCCGCGCATCCGGTGACATCTCCCAAAAGTGCTGTACTATTACTATACAACATTATTGCCGCCAGCCAGTAAGGTCACGGATCGGGAAACGCCACGAACCATCATTGCTCCTGGCACTGTGTGGCTGACATGGCCAGGCGGCGGAAGAGGAGGAGACATGACAGGACGTGAGATTGAAAAGGAAATTCGCGACGGGAGGAAGGCTGACCAACCGTTTATCAAGTGGTGCCGGAAGGAGAACGACTTTGTCGACTACGAACTCGTTAACAGCTTCCTCGCCAGCGTGGGGAGCGGCGACGAGTTCGCCAGCTACGAACTCCTGACCATGGACCAGATGTGGAATGTGCTCAAGGAGTTCGACCCGAAAGGGGTATCGCGGGGGGAAAAAGGGGGCGAGGAGGTTATCTTCTGGGAGCAGACACTGGCTGATGGTACCACCAAGAACCGGGCCTGCCCCTACACGCCCGACTCGCTCATCTCGGTCTTTGATGCGGTCACCAAGGGAAACCCGGTGGACTGATAGAGGCGGTTGCTATGACGCGACCGGGGGGACTTTCGATTTTTCTTCCTCGGTCGCTTCGTTATTCTCCGCAAAGCCGTAGAACTCCTCGATCACCTGCCGGCGGTCGCCGCCGGCGGATGACAACACGTCGGAGCGGACCAGGGAATCGATGTCTATCTTGCGGAAATTGAGGCCGATCCCCTGGTCGGTGGCTCTCACCACATTGGCCTCAAGGCTGAAGGAAAGCTCCGACGACGAGCCCTGGAAAAACATTGCCACATCCACCTTCTCATGGAGGGGAATCTTCTGGTCGGTCCTGACGAAGAGCCCCTTCAGGCTCAGATTCTCCACCTCGCCCCTGAAGGTCAGGTCCCGATGACGGACAACGGCCTCGGTGCGGAGGTCAACCCGCTCGAACTTTCTCTTTTCCACCCTAACTCCTCCCTTGGTCACTCTCGACACTGAACACTATATCTATCGGCAGGCGCGGCGCAATCTTTAGCAAAAAAGAGGGATGAGGGCATCCTAACAGAAATTCTCCGGCAGAGACAACGGAAACCTTGCCGTCGTCAGAACCCTCCCTTGTAGCGAAGGTACTTGGCCACCTGGTGGTATCCCTGCTCGAAGAGAAATTCCTTTTCCGCCGAACTGAGGGAAAAGGTGAGGGGGGAAACCGTGCCGCAGTGGATGGTAATGGTGTCCTTCCATCTCCCCCCCTTGAGAAATTCCCGGTCCATGGCGCCGTAAAAGATGGAGAGCAGGTCTGATCCGTAGCGCCGCAGACTCAGAACCGACGAGGCCGGCCGGCTTATGCTCCGCTTGGCGAAGGTCTTGATGGTGAGGGTGCGTCCCGCGTCGGCGCACTGCCCCTCGATGATCCCCGCCATGAGGGAGCCGTCGATGAAGACGTAGTCCCGCCCCCGGTGGGAATATTTCTTCCAGGCGAAAACCAGGGGAATCCCCATGGAAAAACGGACGGCGGCAGAGACCTTCAGGTCGGGGTGATTGTCGCCGCAGAGGAGGTGGGGGGTGTGGTTGAGAATGTCGGTGGCAACGATGCCGAGGGGGATGCGCAAGCCGTCACCGAGATGCTTCCCCCCCAGCTTTTCATCCAGCCACCGTTCCAGGGCGTCCCCCCGGCAGACTCCCATGCCGGCCAGGGCGCCCCGGGGCGAGAAGTCCCGGAATGCCCCGATGTCGGTGTCAAGGGAGAGGCGGTGGAGTTCATCGGGAGAATACCCCGCGGCATAGAGGGCCGCCACGATGCTCCCCCCCGAGGCGCCGATGATTTTTCCGACGGGAATCCGCAGTTCCTCCACCGCCTTGAGGGCGCCGATGAACGCGGGGCAGCGGCTTCCGCCGCCGATGAACATGAGGGTCACCGGGCCGTTGGACGGCCCAGGGGACATGGTGTGATGGTTAGGCATGACATTTCCCCCCTGAGATACTTCAACACTGAAGTAAAGATAGCACAAAACAATCCTGCTGATGGATGCTGACTGCTAGCAGATGCGGGGGAGCTGCTCTCCGGCCAGCATCTCCACGGCCCGCATGCCGCCCACGGCGGTCTCCATCTGTACCCGGCCTCCCCCCTCAGCCACATGGCCGATGATGGCGGCATCCCTCCCGAGGCGATGCCCCTTGATGCGGGTCAGCACCCTCTCCGCGGCCTCGGGGGCCACCACGGCCAGAAGCTTCCCCTCGTTGGCCACGTAGAGGGGATCGAGACCGAGGATCGAGCAGACCCCCTTCACCGCTCCGTTGAGGGGGAGGGTCTCCTCCCGGAGGGTAATAGTCTTATCGGACTGAAGGGCGATTTCCTTGAGGGTCGTGGCGACTCCCCCCCGGGTCGGGTCCCGCAGAACGTGGACCGCGTCGCCCCCTGCAGCGATGATCTCGGCCACGAGGTCGTTCAGGGCCGCGCAGTCGCTCCGGATGGCGGTCCGGAGGTCAAGCCCCTCCCGCTCGGCCATGACCGCGATACCATGGTCGCCGATGGTGCCGTTGATGATGACCACGTCGCCGGCCCGGGCGTTGGCGCCGTTAATGGCGAAATCGTGCTCCACGGCCCCGATGCCGGAGGTGTTGATGAAGATTCGGTCCGCCTTCCCCCGGGGGACCACCTTGGTATCGCCGGTGACGATCCTGACCCCGGCGGCGTCGGCAGCACCCCGCATGGAGGCGAGGATCCCGGCCAGTTCGGTCCGGCTGAACCCTTCCTCGACAATGAGGCCGGCGCTGATGAAGAGGGGGCGCGCCCCCATCATGGCCAGGTCGTTCACGGTGCCGTTCACGGCCAGGCTTCCGATGTTGCCGCCGGGGAAGAAGATGGGGTCCACCACGTAGGAGTCGGTGGTGAAGGCGAGCCTCTGGCCGCCATGCTCCACCACCGCCGCGTCGTTCTGCCCGGCGAGGGGGATGCCCGAGAGGGTCGGGATGATGAGGTCGTCCAGGAGCTGGTGGGAAAGCTTCCCGCCGCTGCCGTGGCCCAGGAGGATGAGGTCTTTGTTCACAGGATTCTCCGAGCGGTCATATTCTTTGCTGCTGGTCACTGCCCATACTTGTACGCCGCCGCGCAGGTCCCCTCGGAGGAGACCATGCAGGCCCCCACGGGGGACTCGGGGGTGCAGGCGCCGCCAAAGAGGGGACAGTCGGTTGGGGCCGCTTTCCCCTTGAGGATCTCGCCGCAGAGACATCCCGCGTGTTCCCGGGTCTCCTCCACCGCCACGGGAATCGCCTTCTCGGCGTCAAACACGGCATAGGCGTCGGCGATCCGCAGGCCGCTCCCCGGGATGACCCCGATGCCGCGCCAGGGGGCATCGCAGGGGGTGAAGACCTCCCGGATCACCTCCTGGGCCTTGCGGTTCCCCTCAGGCCGTACCACCCTGCTGTACTGGGTCTCCACCCGGCTCTCCCCCGCCACCACCTGGCGGACGAGCATCTCGACCCCCTGCATGACGTCCGCAGGCTCGAAACCGGTGATGACGCAGGGGATATGAAACTCCTCGGCCAGGAAGCGGTAGATCTCCGGCCCGGTGATGGTGCTCACGTGGGCGGGGCAGATGTAGCCGTCGATCTTCAGCTCCGGGTCGGCGGAGAGGACCCCCATGGGCTTGGGCATGGTCTTGTGGGCTGCCAGCACGAAGTAGTTGGCGAGCCCCTGCTTCTTCGCCGCCAGGATGCTCCCGCCAATGGCCGGGGCCGTGGTCTCGAAGCCGACGCCGAGAAAGACCACCCGCTTCTCCGGATTCCTGGCAGCAATGGCAACGGCGTCCAAGGGGGAGTAGACGATCCGGATGTCGGCCCCCCGGGCGCGCTCCTCCTGGAGGGACGACGTGGAGCCGGGGACCCGGACCATGTCGCCGAAGGTGGCGACGATAACGTCGGGGAGCCGGCAGAGGGCCACGGCCCGGTCCAGGTACTCATTGGGGGTGACGCAGACCGGGCAGCCGGGTCCGGAGATGAGCCGCACCTGGGGAGGGAGGAGGGTGCGGAGCCCGTACTGATAGATCGACATGGTATGAGTGCCGCAGACCTCCATGAAGGTCATGGGCTCCGTACGCCCGGCCACGTGCTCCCTGATCCGGGCGGCAAGGCCCAGCACCACGTGGCGGTCGCGGAATTCGTCCTGGTATTTCACGCCATGTCCTCCGGTTTGAACACCTCTCTCATGAGCCTCAGCGTCTCCTGCGCCTCCTCCTCATCGAGGCGGGAGATGGCAAAACCCGCGTGGACGATGACGAAATCCCCTTCCTTCACCTCTTCGTCGAGGAGCATGAGGCTCGCTTCCTTCCTCACGCCGTCGATCTCGGCAACGATGTCGCCGTCGCCGACGCTGACCACCTGCATGGGTACTCCGAGACACATAGATCCTATTCTCCTTTTCGTGCTCCGTATCCTGCGATTATCGCCTGCCCCAGGGCCAGCCCCCCGTCGTTGGGAGGAACGAGCCGGTGGGTGTAGACATGGAATCCCTGATCGGCCAGGGACTGGAAAACCCCTTCCGTCAGGAGCTTGTTCTGGAAAACGCCCCCGGAGAGGACGACACGGTCCAGGCCGTCCACAGCGCGAATCTGGGCACAGAGGTCCGTCACTGCCGCGGCAAGGGTATTGTGGAAAGCCCGGGCCATCTCCCCCCCCGGCCGGCCGGCGGCCGCATCCTCCGCGAGCGCCCGGACCATCAGCCGGAAATCGACCTCGGCGCTGACGTCGTTGCGAACAATGGCATAGGGATAAATGGATGCCGTAGCGCTCCCTTCGGCCAGAGCCTCCAGTTCCATGGCCGCCTGCCCCTCGTAGGAGACCCTTCCCCGCACCCCCGTGAGGGCCGCCACGGCATCGAAGAGCCGACCGCAGCTGGAGGTGGGGGGGGAGTTGATCCGGCGCTCCAGCATCTGGAGAAAAAGAGGCCGCTCGGCTTCGCCGATCTCCCGAAGCCACGGCAGGGAAAGGCCGAAAAAGTCGGCACCGAAGGCATCGTAAAGGTAGGACAGGGCCATGCGAAACGGCTCCCGCACCGCCGCGTCGCCGCCGAGAAGGGGAACCTGCCGGAGGTGGCCGGCCCGCCGGAAGCCCCCGTATCCCCCCACGAGAAACTCCCCTCCCCAGACCGTGCCGTCCCGGCCGTAGCCGGTGCCGTCGAAGATGACGCCGATCACCTCCCCGTCGAGGCCGTTCTCGGCCATGCAGGATGCCAGGTGGGCGTGGTGGTGCTGCACCGCCACCCGCGGAAGCACCGGGATCCCCTCGGCAAAGGCCGTGGAGAGGTAGTCGGGGTGGAGGTCGTGGGCAACAAGCTCCGGGGTTAGCCCCAGGAGCCCCTGGAGGTGCGCGGTGGTCTCCGCCAGAGAATCGAGGGTGGCGGCATTCTTCAGGTCGCCGATGTGCTGGCTCATGACGGCCCGGTCTCCCCGGGCGAGGCAGATGGTCCCCTTGAGCTCGGCCCCCACGGCAAGGACAGCCGGAATCTCCACGGGCATCCGCACCTCCCGCGGCACATATCCCCGGGAGCGGCGCAGGAAGAGGGGATTACCCCGGAACACCCGGATCACCGAGTCGTCGGTTCGGGTATGGATCTCCCGGTCGTGGACAAGGAACGCGTCGGCGATGTACGCAAGCCGCTCCCGGGCCTCGGCGTCCCGGTAGGCAATGGGCTCATCGGAGAGGTTGCCGCTCGTCATGACCAGGGCCGTAAACCGGTCCCGCAGGAGGAGATGGTGGAGCGGCGCGTAGGGGAGCATGGTGCCGAAATAGCCGTTGGCCGGGGCCGCCAGGGGGGAGACGGGATTGTCGGGGCGTTTGCGCAGGAGCACGATGGGGTGCTCGGGGGCGGCCAGGAGCCGCTCCTCCACGGCGTCGGGAAGGGCAAAGGTCCGCACCGCCGCCAGGTCAGGGGCCATGAGCGCAAAGGGCTTCTCGTCCCGGGCCTTGCGGCGGCGCAGCTCCCGCACCGCCCCGTCGTTCAGGGCGTCCACGGCCAGGTGATAGCCGCCGATCCCTTTCACGGCAACGATCTTTCCCTGGGAGAGGAGCCCTGCTGCCTCCTCCACGGGATCCCCTGGCAGGTCCCGGTCGTCGGCATCCACGAGCCTGAGCCGGGGACCGCACTCCGGACAGGCCACCGGCTGGGCATGGAAACGGCGGTTCCGGGGGTCCTCGTACTCGGTCCGGCAGGCATCGCAGAGGGGGAAGGGGGCCATGGTGGTGTTGGGGCGATCGTAGGGGACAGCGGTGATGAGGGAGTAGCGGGGGCCGCAGTTGGTGCAGGTGATGAAGGGATAGCGATGGCGGCGGTCGGCCGGATCGAAGAGCTCATGGAGGCAGTCAGGGCAGACGTCGCCGTCCGGGGCCACCCGCACCGGCCCGGCGCTCCCCTCGCTGTAACGGATGGCGAAGGCGGTCCCCCCTTGCGGCGGGATCTCTTCGGTTGCAAGCGAAACGATGACAGCCAGAGGGGGGGCTTTCCCCGTGAGGTCAGCCACGAAGGAGGCGAGGCGCCGGGCATCCCCTTCCGCCTCAACGACAACTCCCGCCGTGGTGTTCTGCACCCATCCGGCAATGCCGTGGTGCTCCGCGAGGCGGAAGACGAAGGGGCGGAAGCCGACCCCCTGGACAATCCCCTCAATGGTTATCCTGGTGCGCCTGGCATCGGTCATGGGACGAAACGCGGCGTTATCCCTTCACGGCGGCGATGCGGCCGGCAAGCCAGCCGTACCAGGCATCCATCCCCTCTCCGGTGCGGCTGGAGATCTCGAAGATGGCGATGTCGGGGCTCACGCGGCGGGCCATTTCCTTGCACTTCTCCACGTCGAAGTCCACGTAGGGGAGGAGATCCACCTTGTTGAGGAGCATCACGTCGGCGGCGTGGAACATATTCGGGTACTTAAGGGGCTTGTCCTCCCCCTCGGTCACCGACAGGACCACCACCTTGTGATGCTCCCCCAGGTCGAAGGAGGCGGGGCAGACCAGGTTCCCCACGTTCTCCACCAGGAGGAGATCGAGGGCGTCCAGGTCGAATTCCTCAACGGCGTGGCCCACCATGTGGGCGTCCAGGTGGCACCCGGCGCCGGTGTTGATCTGCTTCACCGGCACGCCGGTGGCGGCGATGCGGACGGCGTCATTGTCGGTCTGCTGGTCCCCCTCGATGACGGCGCAGCGGTACCGGCCGGCCAAGTCCTTTAACGTCCGCTCCAGGGTGGTGGTCTTCCCCGAACCGGGTGAACTCACGAAATTGAGGGCGAAGATCCCCTTGGCGGCGAAGAGTGCCCGGTTCTCGGCGGCAAAGCGGTTGTTGCGGGCGAGGATGTCCAGTTCAACGGCGATCTTGCGGGCTTCTTTCCCTTCGCCATGATGATGGTGGTGATGGTGATGATGGGTATCGGTTTCGCAACCGCAGGTGGTGCACATGATCGAGACTCCTCCTGTCCATGGCTGCTTCGCAAGATAAAACATCATTTCTCTCAGCTAGTTACCGACGAGCCTATAGTATTCGACCCAAAAGGTCAAGCATCGGCTCCGGCACTGTTTTGACGCGCTGCCGGCTTGTTTTAGTCACGCTTTGTGCTATCATTATCACCACTCATTTGCGGTATTTCCCATCACGGAGTACGATCACATGCGCACAGCTCCCCCTCTCCTCGTTGCCCTGACAGCCATTCTGACCACCGGATGCGCCATGCTCACGTCCTGGAAGAGCATTCCCCCTCCCGGCGGCTGTGACCAGTGCCACACGATCCCCATCAGCGCCAACTGGCAGGTGGCCTACCAGCCGGCGATCCTTTCCGACGAGCGCGACCGCCCCTACTTCCAGACCGAAGGGTATACCATGCCCCAGCCCGCCAAGCCGGCCTCCCCCCTGGACATCCGGAAGGTGGACGAACTCCCCTGCTTCGAATGCCACAAATCCCCCACCCCGGCCCACAAGGGGCGGGTCGGGAAATTCCATCACTGAGGGAACCATCGTTTCCATGGATAAATCGTCGCGCAAAACCAAGATCGTAGCCACCCTCGGACCGGCCAGCTCCTCGCCGGAGATGATCAGCAAGCTCATGGAGGCAGGGGCAGACCTTTTCCGCCTCAACTTCTCCCACGGGGCCAACGACCAGCGCCGGGAGACCATTGCCACCATCCGGCGTCTTTCTGCCGCCCGGGGAAAGGAGATCGGCATCCTGGCCGACCTCCAGGGGCCAAAGATCAGGACCGGCCGCATGGAGAACGGCGCCATCTCCCTGCGCAAGGGAGACCCCCTCGACATCGTCACCGATGAGGTCCTCGGCACCCCGACCCTCATCTCCACCATCTACAAGGCCCTCCCCCATGACGTGAAGCCCGGCTCCCGCATTCTCATGGACGACGGCCTCATCGAGCTGAAGGTCCATTCGGTGGAGGGAAACCTGGTCCGCTGCACCGTGGTGGAGGGGGGAACCCTCAAGGACCTGAAGGGGATCAACCTCCCCGGAGTCCATGTCTCGGCCCCCTCCCTCTCGGAGAAGGATCTGCGGGACCTGGAGTTCTGCCTGGCCGAGGGGGTGGACTACATCGCCCTCTCCTTTGTCCGGAGCGCCGAGGACGTGGAGGGGCTCAAGCGGATCCTCTTCGAGCGCGGCATCCACATCCCCGTGGTGGCCAAGATCGAGAAGCCCGAGGCCCTGCGCAATTTCAAGAGCATCCTCAAAGCGGCCGACGGTGTCATGGTGGCCCGGGGCGACCTGGGTGTTGAGATCAGCGCCGAGAAGGTCCCCCTCTTCCAGAAAAAAATCATCCGAGCCTGCAACGAGGCGGGGAAGCCGGTTATCACCGCCACCCAGATGCTGGAATCGATGATCAGCCACCCGCGCCCCACCCGGGCCGAGACCTCCGACGTGGCTAACGCCATCCTTGACGGGACCGACGCGGTCATGCTCTCGGGAGAGACCGCCTCGGGGCAGTTCCCCCTGGAAGCGGTGCGGACCATGGCCAAGGTGGCCCTGGATGTGGAGCGCTACGCTCAGATGGAGGACACCCTCCCCCAGCGGCGCCACAACCCGAGCATCGCCGAGGCGGTGGCCGAGGCCGCCTGCCGCGCCGCCGTCACCGTGGACGCCCGGGCCATCTCGGTCATGACCCAGTCGGGGAGCACCGCCGCCCTCATCTCCAAGTTCCGGCCGCCGCTCCCCATCATCGCCTTTACCCAGTCCCTGGAGACCCGGCGGCGCCTCTCCCTCTACTGGGGGGTGAAGCCGCTCCCCATTGGCCCCATGACCGGCACCGACGAGCAGATCGCGGCCGTGGAATCGACGTTCCTCTCGGCGGGGTACCGCAAGGGAGACGTGATCGTCATAACCATGGGGGTGCCGGTGGAGGCCCGAGGTTCCACGAACCTTATGAAGGTCCACAAGCTGGGGACGGGGAAGTTTTTCGAGATTTTCTGACGGAGGTTTGATTCAATGCGCAAGGTGTTCGACGAGACAAAGATCCACCACCTGACACTCCGCAACCGGCTGGTCCGCTCCGCCACCTGGGAGGGGATGTGCCGGGCCGGAGGGCATCCCACGGAGAAGCTGGCCGCCTACTACGGGACCCTGGCCCGGGGCGGGGTGGGGCTCATCATCTCCGGCTACGCCTTCGTCCGTCCCGACGGAAAGCAGCTTCCCGGACAGCTGGGAATCCACGAGGACTCCTTTGCCCCCGAGGCACGGCTCCTGACCGAGGCGGTCCACCGGGAGGGGGGTAAAATCTGTCTCCAGCTGGTCCACTGCGGCGGCCAGACCACGGCCAGGGCGGCCGGCGCTCAGCCAGTGGCCCCTACCGCCGTGCAAATCGATCAATACCCGGAACTTCCCCGTGAACTCCCCGAGGCCGAGATCGCGGATCTGGTGGCAGCCTTCGCCGCCGGCGCCGTCCGGGCCCGGGAGTGGGGCTTCGACGCGGTCCAGCTCCATGCCGCCCACGGCTACCTCATCAACCAGTTCCTCTCCCCCCTCACCAACCGCCGCACCGACCGCTACGGCGGCTCCCTGGAGAACCGGTGCCGCTTTCTCCTGGAGATTTCCCATGCTGTACGTGCCGCCGTGGGGAAGGATTTCCCGGTCATGGTGAAACTCAACGGCTCCGACAACCTGAACGGGGGACTCGACCTGGAGGAGGCGGTTCTGGTGGCCCGGATGCTGGATGAGGAGGGGATCGACGCCATCGAGGTCTCCGGCGGCACACCGGCCTCGGGCGGACAGACCCCGGTCCGCCAGGGGATCGAGACCCGGGAGCAGGAGGCCTACAACCTCCCCCTCGCCTACCGGATCAAGCAGGTGGTCTCCTGCCCCGTCATGGTGGTGGGGGGGTTCCGCACCTTCGAGCTGGTGGAAGGGGTCATCCGACGGGAAGAGGCCGACTTTGTCTCCCTTTCCCGCCCCCTCATCCGGGAGCCCAACCTCCCTCGCCGCTGGGAGGAGGGGGACGAGAGCCGGGCCCGCTGCATCTCCTGCAACGGCTGCTTCAAGCCGGGGATGAAGGAAGGGGGAATCTACTGCGTGGTGGACAAGGTGGAGCGGGAGAGCCGGGCGTTTTCCCTCTGAGGCGATACATTAGCGACACATTCCGTCACAGGCCCGGGGTAGGATTGCCCGGGCCTTGATTATTCTGACGGGAAACAGTGAGCACCATGCCCGAACTCAGCCTTGCCGAAAAACTCGAAATCCTCGCCGACGGCGCCAAGTACGATGTCTCCTGCGCCTCCAGCGGCAGCTCGCGCCGTAACAAAGGGGGGATCGGCAACGCCGCCCAGTGCGGCATCTGCCACAGCTGGACCGCCGACGGCCGCTGCGTGTCGCTCCTCAAAATCCTCCTGACCAACGCCTGCATTTACGACTGCGCCTACTGCGTGAACCGCCGCTCCAACGATACCCGCCGGGTGCTCCTCACCCCCGCCGAGGTGGCGGAACTCACCATCGGCTTCTACCGCCGCAACGCCATCGAGGGGCTCTTCCTCTCCACCGGCGTGGTGAAGGATCCGGACCACACCATGGAGCTCCTCATCGAGGCGACCAGCATCCTGCGGGAGGAGCACCGCTTCAACGGCTACATCCACGTGAAGGTGGTCCCCGGCGCCGACCTTCTCCTGGTTGACCGGCTGGGGCGCCTGGCGGACCGGGTGAGCGTCAACATGGAGCTGCCGAGCAGGGAGAGCCTGCAACTCCTGGCCCCGGACAAAAGCCGCGAGGCCATCGTCGCACCCATGAAACGGGTGGGGGAGCTCATCGTCCAGACAAAGGAGGAGCGGAAGGTATCCCGGAAGATCCCTCCCTTTGCCCCGGCGGGGCAGAGCACCCAGCTCATCATCGGCGCCAGCGGGGAGAGCGACCTGCAGATCGTGTCGCTGGCCGCCGGGCTCTACGGGCGCCTCTCCATGAAGCGGGTCTACTACTCGGCCTTCATTCCGGTGAACACCGACACTCGCCTCCCCTCCGTGGTCGGCACGCCGCCCCTGGTGCGGGAGCACCGCCTCTACCAGGCCGACTGGCTCATGCGCTACTACGGGTTCGCCGCCGGGGAGCTTCTGGACGAGGAGCACCCCAACCTGGACCTCTCCCTGGACCCCAAGGCGGGGTGGGCCCTGCGGAACCTCCACCTCTTCCCCGTGGAGGTGAACCGAGCCCCCCTGGAACTTCTCCTGCGGGTGCCGGGGATCGGCGTCCGGTCGGCCCAGCGGATCGTCGGGGCACGGCGGGGGGGACACCTCTCCCTGGATGATCTGGCCCTGCTTGGGGTGGTCATGAAGCGGGCCCGGTACTTCGTCACGGCCCGGGGACGGTTCGGTGCCGACATGACCCCGGACGCCGCGGGACTCCAGGCGCGGCTCACGGAGCGGACTACCCCCCGGCCTCGCTGGAGCCAGCCCTCCCTCTTCGACGGCGCCAACGCCATCGACATCCGGTCCACCATCACGGGGGAGCTGTGATCCTCCGCTACGACGGCACCTTTGCCGGATTTCTCACGGCCGTGGCCCTGGCACGGGAGCGGAGCGCCGAGCCCGAGGCGATCACTGACCGGGAGCCGGAGCAACAGGGGCTCTTCGCCGCCGTCGAAGAAGTGGAGACGGACCGGGACCGGGCCGGGGAGCTCTATCAGCTCATCCGCCGTACCCTCCCCGCCGGGGCCGTGCAGACTCTCCGCTACGCCTTCCACGCCGGGGAACCGGGTCGGGAAATCCTCCTCTTCCGCTACCTGCAACTGGGGCTGACAACGGGGCCCCGGTTCGGCGCCATGCTGGCCCACGAGGCGGTCATCCCGGTCTGGAAGCTGGCCCGGGCAGTGGGGCGCGAGGCCCACCGCTACAAGGGGCTTGTTCGCTTCCGGCAACTGGAGGGGGATGTCTGGTACGCCGCCATGGAGCCCGATCACCGGATCCTCCCCCTCATCGCTCCCCACTTCGCGGCCCGGTTCGCCGACCAGCGCTGGATCATCCACGACCGACGGCGGAACGAGGCGGTGGCCTTCGACCCTGCCCGCCGCGAGTGGGCCGACATTCCCCTGGAGGTGACCGGTCCCCTCCCCCTCTCCGCTGGAGAGGAGCTCTTTCGGGATCTCTGGCAGCGCTACTTCGACCGCCTCTCCATCGCGGAGCGCCACAATCCGAAGCTCCAGCGGCAAAACCTCCCCCTGAAGCACCGCCGGCACCTACCGGAGTTCGAGCGGGAGTGAACTGAACGCTACCGTCTGGATTTTTCCCGCAATGCTGGTATTCTGTCGAAGTCGCGAACACGAAGTGAAGGAGACAATGCGTGAAACCAACAAAAGAAGAACTGGCCCTTCAGGTGGACGTGGCGGAGTGGAACTGGCTCCGGGCCCATCTGGAGCGGGGGGGCCTGATCGTTGTGGCCCCTGAACTGGAAATAGCAGAGGTGGGGGAGCGGATCGCCAGGGACGACACGGCGACCGTGGGGGCATGGATCGAAACCGGCAAGCTGTCTAAGCCGAGCGAAGGGCAGATCGCCGCCTGGGACGCCGACAAGGCCGCCCGCTTCAGCACCCTCATCATCAGCCCCTATGTCCTCATGAAGGAGCACTGACCATGGCCGATAACGAAACGATACCCTCCTGCGCCAACTGCAGCGCAGTCTGGCAGAAGAGCGGCACCACCAACTGCTGGAGCAGCCCGGACAACCGCCCCGGCCAGCCGGCCAACTGCCCCTCGAAAACCTCCCCCGACATCATCGACGAGAGTTTCGCCGAGTACCGGGGGGATGGCGACGACGCCCGCCTTGCCCGCGTGGCGGCCAGGGTGGAGGGGCTCTGCTACCAGAAGATGCAGGGGAGCGACGCCGTGGTGGCCCGCTGGACCCGGGTGGAGGACACTGTCGCCCTGGCGAAGCTCATGGGGTGGACGAAGGTAGGGATTGCCACCTGCATCGGCCTCCTGGAGGAAACGAAGCAGCTCGTCACCATCCTGGAGGCCCAGGGGCTGGAACCCGCCAGCGTCTGCTGCAAATCGGGGAGCATCGACAAGCTGGAACTGGGGCTGGAGGAGAGCGACAAGGTCCGCCCCGGCACCTTCGAGCCGGCCTGCAACCCCATCGCCCAGGCAGAGATACTGAACCGCTGCGGCACCCAGATGAACATCATCGTCGGCCTCTGCGTAGGGCACGACATGCTCTTCACCAAGCACTCGAAGGCACCGGTCACGACGCTGGTCTGCAAGGACCGGGTCACGGGCCATAACCCCGCCGCGGTTCTCTATGGACAGAATTTCTACTACAAGCGGCTGAAGGTACAGCCCGTCGCGGTTCCTACCGAAGAAAAGTAGTTCTCCCCCCTTTTTGACATCCACGCACGGTCAGTCACCTTGAAAATCCTCCGCATCACGGAGGATTTTCAAGGTGACTCAGAGCAACTTCCGCAAATACTGCCCAGTATATGATCGCGTCACCTTGGCCACCTCCTCGGGAGTGCCGGTGGCGATCACCTCACCTCCCCGGTCGCCCCCTTCGGGGCCGAGATCGATGAGGTAATCGGCGGTCTTGATGACGTCGAGATTGTGCTCGATGATGACGATGGTGTTTCCCCCCTCCACGAGCTTTCGCAGCACCTCCAGGAGTTTGGCGATGTCGTGGAAGTGGAGGCCGGTGGTGGGCTCGTCGAGGATGTAGATGGTGCGGCCGGTGGCGCGGCGGGCCAGCTCCTTGGCGAGCTTTACCCGCTGGGCCTCGCCGCCGGACAGCGTCGTGGCCGCCTGGCCGAGACGGATGTAGCCGAGCCCCACTTCCTCCAGGGTCTGGAGCTTCGTTTTGATCTTCGGGATGTTCTCCAGAAACCGCAGTGCCTCGGAGACGGTCATGTCCAGGACCTGGGCTATGGATTTCCCCTTATAGGTCACCTCCAGGGTCTCCCGGTTGTAGCGGGCCCCCTTGCAGACCTCGCACTGGACGTAGACATCGGGAAGAAAGTGCATCTCGATCTTGATGATCCCGTCCCCGGAGCACGCCTCGCACCGCCCCCCCTTCACGTTGAAGGAGTAGCGCCCCGGCTTGTAGCCCCGCACCTTGGATTCGGGGAGCTGGGCGAAAAGGTCACGGATGTCGGCGAAGACGCCGGTGTAGGTGGCGGGATTGGAGCGCGGCGTGCGGCCGATGGGGGACTGGTCGATGTTGATGACCTTGTCCAGCTGCTCCAGCCCCCGAATTTCACGCACCGCCCCGGCCTTCTCCCGGCTCTTGTAGAGGCGCTGCCCCAGAACCTTGTAGAGGGTGTCGATGACCAGGGTCGATTTTCCCGATCCGGATACCCCGGTGACGCAGGTCATGACCCCAAGGGGGATGTCCACGGAGACATCCTTCAAGTTATTCTCCGTGGCCCCTGCCACGGTGATGACGCGTTTCGGTTTTCTCCGCTTCTTCGGCACCGCGATGGCGAGCTCCCCCGAGAGGTAACGCCCCGTGAGGGATGCGGGGTTCGCCATGATCTCCGCCGGGGTCCCCTGGGCCACCACGCGGCCCCCGTGCTCCCCGGCGCCGGGCCCCATGTCGAGGACGTGGTCCGCCTCCAGGATCGTCTCCTCGTCGTGCTCCACCACGAGCACCGTGTTGCCGATGTCCCGCATGTGTTTCAAGGTCTGGAGGAGCCGGCCGTTGTCCCGCTGGTGGAGGCCGATGGAGGGCTCGTCCAGGATGTAGAGGACCCCCACGAGGCTGGAGCCGATCTGGGTGGCGAGCCTGATCCGCTGCCCCTCGCCGCCGGAGAGGGTGCCGGAGGCCCGGTCCAGGGAGAGGTAGTCGAGCCCCACGTTCACGAGGAAGTTGAGCCGCTCCCGGATCTCCTTCAATATCCGGCGGGCGATCTCCTCCTCCTTGGGGGTCAGGGCCAGGGAGGCAAAGTACTCCAGGGCATCCTTGATGGAGAGGGCCGTCACCTGTCGGATGTCGCGCCCCGCCACCTTCACGTGGAGCGCCTCCTTCTTTAGCCGCGCCCCTTCGCAGGTGGGGCACGGCATCACGTTCATGTACCGCTCCAGCTCCTCGTGGACCTGCTCCGAGTCGCTTTCCCGATAGCGCCGCTCCAGGTTCGGGATCACCCCTTCGAACTCCTTGGTGTAGGTGTGGCGGCGGCCACCGTCCTCCTCCCACCAGAATTCGATTTTCCGGCCGCCGGAGCCCCGGAGGATCACCTCCTGAACCTTCTGCGGCAGTTCCCTGAACGGGGTCTGGATGTCGAAGTCATAGGCCTTGGCCAGGGCGTCGAGGGTCATGTGGTACCAGCCGGAGAGCCGCTTCTCCCACGGGACGATGGCCCCGTCGCGGATGGAGAGGTCGGGGTTCGGCACCACCAGCTCCTGGTCGAAATACATCCGCGTGCCGAGGCCGGTGCAGTCGGGGCAGGCGCCGTAGGGATTGTTGAAGGAGAACATCCGGGGGGTCATCTCCGGGTAGGAGATGCCGCAGTCAATGCAGGCCAGGGCCTCTGAGAAGAGGATGGTGTCGCCGTCGATGACCTGCACCTTCACCACCCCTTCGGCATGGTTCAGGGCCGTCTCCAGGGAATCGGCCAGGCGCCGCTCGATCCCCGCCTTAACGATGAGCCGGTCCACCACGATATCGATATCGTGTTTCTTGTTCTTGTCGAGGGGAATCTCCTCGGCAAGCTCGTACTGTACCCCATCCACGATGACCCGGGCGAAGCCGTCCTTGCGGAGCTGGGCCAGCTCCTTTCGGTACTCCCCCTTGCGCCCCCTGACCATGGGGGAGAGGAGCTGGAGCTTGGTCCCCGTTGCCATGGCCATGATCTGGTCAACCATCTGGGAGACGGTCTGGGAGGTTATTTCTTTGCCGCACTGGTAGCAGTGGGGATGGCCGACCCGGGCGAAGAGAAGCCGGAGGTAGTCGTAAATCTCGGTAACGGTGCCCACGGTGGAGCGGGGGTTTCTGCTCGTGGTCTTCTGCTCGATGGAGATGGCGGGAGAGAGCCCCTCAATGGATTCCACATCGGGCTTTTCCATCTGCTCCAGAAACTGGCGGGCATAGGCGGAGAGTGACTCCACGTAGCGGCGCTGCCCCTCGGCATAGATGGTGTCGAAGGCCAGGGTCGACTTCCCCGAGCCGGAGATGCCGGTGATGACCACGAGCTTGTCCCGGGGGATCTCCACGTCGATGCACTTGAGGTTGTGCTCGCAGGCGCCTTTGACGATGATGGTGTCGTGTGCCATGGGGGTTCGGTTCCTTCGGTATGCGGTGATTAGGTCCGGAGTCATCCGGCAAAAAAGATACTATAGCACGGAACAGAATAAAAAAAGGGCCGACCCTTCGGCCGACCCCATGGCATAACAGCGAAATTGTTGAGACGCGCGTCGACGCTCCCCGCTGACCGGAGCGATGCCGGTCAGTTGGGGCGGTTCTCCCAGATCTGCCGGGTGAGCTCCTCGGCCCAGGCCGCGACCTCTTCCGGCGACCCGACAAAGAGCCCCTCTCCCCCCTCTCGTCGCACGTGGGCATTGAACCGATCCAGTGTCACCATGAGATGGGCCAGGGTTTTCATGCTCCCCTCGCCGCCATCCTCCGGCAGCACATGGTCGAAACAGGCATTCAGAAGATCATCGGCAAGCTGTCCTCCCCGGGCATCCCCCGCAAGAAGCTGTGAAACCTCGCAAAACCGTCCGTGAGCCCCTTTCATGGCGTCCTCCCCGCCCGCCTGCTGCGGGCCTTCCTTTTTCCTCCATTGACGGAGGAGGTCACTATCTCCCAGCAATTTAGCCTTGCCCCACCCGGCACACCATGATAGGCTTCAAATTAAGCCCATTTTTCCTTAAAACCTCTTCTCCCGTGGGCCGGTAAGGGGGATATTTTATTTCCTTGGTAATTTTATTATTATTCCAAAGAAATATATTGTCAACGAAAATTTTTCATCCAGAAATATTGTTTCATCGGAGAGATATTTTATGGCTGTTTCCCCCATCGTCCCGACCCCATCCACAGGGAGACGGATCAAGGAAATCCGGATAAACAAAGGACTGACTCAGAAGGAGTTTGCCGACTCCCTCGGGATCGTGCAGGGATTCCTCAGCGGCATCGAGCGGGAGAAGAAGACCCCTTCGGACACCCTCCTGATCGCCCTCTGTAATCTCTATGAAATAAGCCCGTCATGGCTCGCCTCGGGAGAGGGAGAAATGTACCGGACGCCGCGCCGCGCCGGGCAGCCCGCAACTTCTCCCGGTGGCGAAGGAATCCCGCTCCTGGAGCGGATAGGGCCAGAGTTTCCCCACCGGGTCGGGGAGGATGACATCCGTGATCGCGTGGCCCTGCCGGAGGTCAGCGAGGGATGCTACGCCATCGTCGCCTACGGTGATTTCATGGCCCCTACCATCCGGGACGGCGACCTGGTGATCTTCAGGCCCGGGGAAGAACCCCAGAACGGCGAAGTGGTCCTGGTGACCAACCGGTGGGGCGAGGCGATCCTGCGGCGGTATCGGGTCAGGAACGGCGATATCGTCTACTCCCCCGACAACGCCACCTACTCCCCCTTCACCCCCGCCCCGGAGACGCGGATCATCGGCACCGTGGCGGAGGTGTGGCGCAAGGTGAAACTATAGACGCTTTTTACCCCAAATGGGGCAGCCGTTCCCAGATTTCAGGCGGAACTCCTATTCCCCGCCAATCCGGCCATCCCGGAATTCCTCAGAAGCAACGGCACGTTATTACCTTTGGTCGTGTGTTGGCACGCTCTCTGCTCTTTCCAGGGCAAGACCAACAACCGCATAGCCACCGATAGACGATAATACTAAACCATCCGCGAGGGTGGGACGGAAAGCCTACAGGGTCTCCCCGAGACAGCCGGGTCGCCAAATATCTCAACAGGATATGCCGGCCCCGGCTTTTTTCATGACCGAAAGGGGCGTAACATGAAAGGAGGAAACACCATGACCAGCAAAATTATCGCATCTATCGCCTGTCTCGCCGCCCTGACAGGAACGGCCCACGCCGGAAACGTCGACTTCAGCATCGGGATCAACCTGGGGAACAGGCCCGTGGCGGTGTACGAACCGGTCTACGCCCCCGCCCCGCCGCCTGTCTATGCTCCCGCCCCGCCAGTCCGCTATGAGCCGGTTTACGCATCTGCTCCTCGGCCTGTCTACGTGCCGGCCCCACCACCGGTGGTAATCGCCGAGCCTCCCGAATTCGTCCTCTCCCCTTCACTCGGTTTCTACGTCGCCATAGGCACACCCTACGACCTCTTCTATGCGGGAAACCGCTACTACCTGAGCCGCAACGGCGTCTGGTACAACGGCGCCTCGTACCAGGGACCGTGGACCACGGTGACGTACCGCTCCCTGCCCCGTGAGCTGAGGCGCTACCCGGTGGCAACGATCCGCTACCAGCGGGACCGGGATTACCGCCGCTGGTGCGATGACGACCATGACCAGTGGCGCAGCTTCCGTCCTGAGAGGGAACGGCGCGAAATCCGGCAAGATGAGAAGGCACGGTGGAGGGAAGCGAAGTGGCGGGAGAAGGAGTGGCGCAAGCACGGCCGCGACCGCTGGGATGATGACGACAGGGACTGAGGGCGAATAACACAGAGCAACTGAGCAACAGAGGAATCAACCCGGTTAATTCAATTTGATGCAAAACTTTCCCGGGTGTGTTCAGAAACAGTTTTAATAGGAATTTGTCTCAGAATTTGCTCAGTTGCTTGTATGTTTCAGTAACCGGTTATATGTTCTCCAGAATTGGACACGACAGCTTGGTCGTTGCTTGGGCCAATTGAGCCCGTCACAGAGCGTAATGCGTCGTGTCCATCTTTCCTCAACCCGAACGGTTGCTTGGGCCGAAACGAGCCCGAATTTTCGCAAGAAAGGGACTGGAGAGAATATGGAACCCAATGATGCAGTTGTTGGAGTCGACGTTAGTAAAGAGCATCTTGATGTCTACCTCATGCCAACTGGTGACCAGAAAAGGGTGACTAACGATGATGCCGGTTGTGCTGAGCTGACGACGTGGCTCATTACGAACGCCCCTTGTCGGATTGTTCTCGAAGCCACCGGCGGCTTGGAGATGCTAGCTGTCAGCACCTTATCAGCAGCGGGTCTGCCAGTGGTCGTGGTTAATCCTCGGCAGGTCAGAAACTTTGCCAAAGCATGCGGGCTGCTGGCGAAGACCGATATTCTTGATGCCAAGATCATTGCCCGATTTGCCCAAGCCATCAAGCCTGAAATCAGGCCGCTCAAGGACGAGACAAGCCAAAATCTAGCAGCACTGCTGGCCCGCCGCCGGCAGTTGGTCGAGATGCTTGTGGCGGAAAAAAATCGCGTGATTTCCGCTGCACCTACGGTCCGCAAAGGCATCATGACCCATATTGCCTGGCTGACACAGCAGATCGATGACGTTGATAAAGACATCTCAACTCTTATTCAGTCCAGCGAATCCTGGAAGGCAAAAGAAGAAATCCTTACCAGTGTCAAGGGCATCGGCCCTGTGACTGCGGCCACCATACTGGCAGCACTTCCGGAGTTGGGGACCATTTCCCGACAGCAGCTTGGCGCTCTGGTCGGAGTATGCCCCTATAATCGGGACAGTGGCAAATTCCGTGGAAAGCGCGCAATCTCCGGTGGCAGAGCAACCGTGCGTTCTGTCCTGTACATGGCAACATTGTGTGCCGCCAGGTTTAACCCGGTTATAAAAGCCTTCTATCAACGCCTTACAAGCGCCGGAAAACTTCACAAAGTCGCGATCACCGCTTGCATGCGAAAACTACTCACCATCCTCAATGCCATGGTGAAAAACAACCAGAAGTGGGATCACTCGAAATTCACTCCACTTCTGCACTAATTTGTTGACTGAGAACACGGTTGCTCTGTGTTTCAAATGCTTGTTCTGATTATCGCAGGCCCGAGGGAGTTACCGGACAGGGCGCCGGACAACTCCCCTGGCCTTTTTCTTTTTGAGGCGCGCACCGGCCTTGCGGCGTTTTTCGGCCAGGGCGATGAGGATCTCGTGGCTTCCCCTCGGGTCGTCCCCTTCCCCCGGCATCCGCTGCACGGAGCTGCCGTCGGGCTGCATCTCCCAGGCGCTCCGCCGGTCGCCGAGTTGCGCGTCGAGCATGGCTCGGAGTTCCTTCCGCAGGTCCGGGGCCTCCACCGGTGCGAGGACCTCGACCCGGTATTCCAGGTTCCGCTTCATGGCGTCGGCGGAACCGATGTAGTACTCCTCGTCACCATTGTTGCGGAAGTAGTAGATCCGTGAGTGCTCCAGGAACCGTCCCACCACGCTCACCACCCGCACCGTCTCCGAGAGCCCCGGAACGCCGGGGCGCAGGCGGCAGCTGTCCCGGATGAGGAGGTCGATCCGCACCCCCTTCCGGGCCGAACGGTAGAGGGCTGCCACGATGTCGGCGTCTTCCAGGGCGTTCATTTTGAACTGGATGAGCCCCGGCGTCTTCTCCGAGTGGAGTTCCGCCTCCCGCTCGATCCTGGCCAGGAGCGCCCGCTTCAGGTGCTTCGGCGCCGGCAGCAGTTTCTGATAGTTGCGCCGGGGGGTGTAGCCGGTGGTGAGGTAGTTGAAAAGCTCGGTGGCGTCCTGGCCAATCGCCTCGTCGCTGGTGAGGAGCCCCAGGTCGGAGTAGAGCCGGGCGGTGCCGGGATGGTAGTTGCCGGTGCCGATGTGGACGTAGCGCCGCAGCCCATCGTAGTCCTGCCGCACCACGAGGATCACCTTGCAGTGGGTCTTGAGCCCCACCACGCCGTAGGTGACGTGGATCCCCGCCTCCTCCATCCGCTCCGCAAGCCGAATGTTGGCCGCCTCGTCGAAGCGGGCCTTCAACTCCACCGCCACCGCCACCTGCTTACCGTTACTCGCCGCGTTCACCAGGCAATCGATGATCCGGCTGTCGGAGGCGGTCCGGTAGAGGGTCATCTTGATGGCCCGCACCTTGGGATCCTCGCTTGCCTCGAAGAGGAAGCGCTCCACCGAGGTGGCGAAGGAGTCGTAGGGGTGCTGGAGGAGAATGGCGCCGGCGTCCCGGATCACGTGAAAGATGTTCCGGTCGGTCATGAGGCGGGGGTGGTCGACCGGGTGGTGGGACGGGTCGTGGAGCTCCGGGTAGCCGAGGCCGGCGATCTCGAACAGGTCCCGCAGGGCCAGCATCCCCTCCACCTCGAAGACGTCGGCGGCCTCGTTCAGTTCCAGCTCCGCGGCGAGCATCCCCCGGTGCACCGCCCCCATGCCGGCCACAACCTCCAGCCGCACGATGGGAGCGAAGCGCCGGTCTTGGAGTTCCGACTCGATCATGGAGAGGAGGTCGTCGGCCTGCTCCTCGTTCCGCTCGGTATTGGCGTTGCGGGTGACCCGGAAGAACTCGCAGGCCACCACCTCCATCTCCGGGAAGAGGAGGTCCAGGTTGTGCTGCATCACCTCCTCCAGGGGGACGAACCGGTCCTTGTCACCCACCCGGAGGAAACGGGGAATCCCGGTCCCCACCGGCACCTTGACCCGGGCCAGGGAGGTCTCCCGCTCCCGGGGGTAGCGGAGCGTCACCAGCAGGTTCAGGGAGAGGTTGGAGATGAAGGGGAAGGGGTGGGCGGGGTCGATGGACTGGGGGGTGACCAGGGGAAAGATGTTCCGGATGTAATAGTCGCGGAGCCCTTTCCGCTCCCGGGCCGGGATCTCGCTGTAGCCGAGGATCTGGATGCCGGCCGACCGCAGGAGCGTCAGGAGCTCGCCGAAAAGGAGCCGCTTCCGCTCCCCCAGTTCCCGCACCACGGCGTAGCACTCCTCGATCTGCTGCCGGGGGGTGCGGCCGTCCACGGTCAGGTTCTGGATGCCCGCCCCCACCTGCTGCTTGAGGCCGCCGATCCGCTTCATGAAAAACTCGTCCAGGTTGCTGCTGACGATGGCGGCAAACTTGACCCGCTCCAGAAGCGGCGTCCGCTCGTCCTCGGCCTCGTGGAGGACCCGGCGGTTGAACGCGAGCCAGGTGAGCTCCCGGTTCAGGTAGAGCTCGGGGGCGGCCAGGTCGCAGACCGACCACTCCCCGCCCGCCGCTGTTTCGGGGGCGGTTCTCTTCGGGGAGGAGGGCTTGCGGGCCATGTTACAGCCACCCCTTCTTCTTGAAGACGTAGAGGGGGAGCACGGCCGAGAGGATGATCAGCGTGAGGGCGAAGGGGTAGCCGAAGACCCATTCCAGTTCGGGCATGTGTTTGTAGTTCATGCCGTAGATGCTGGCGATCATGGTGGGCGGCAGGAAGATCACCGACATGACGGTGAAGATCTTGATGACCTTGTTCTGCTCAACACTCAGGTGGTTGAGGAAGAGGTTCTGGATGTAGTCGAGGCGCTCGAAGTTGAAGTTGGCCGAGATGACGAGGGAGTTCACGTCCTTCATCATCATGCTGAACTCCTTCTTGAGGTTCTCGGAGATGGAAGCGCTCTTCAGGAGCGACGACAGGACCCGGTGCTTGTCAGTCAGGTTCTCCCGGATGGTGATGTTGATGTCTTCGTAGTCGGTGATGTGGGAGAGGTACTCGGTCGGGTTCTCGAAGGTCTGGGGACCGCGCCGGCCAAGGCTGGCGATCCCCCGGGAGAGCGCCTCCAGGGTGTCGGCGTCCATGTCGACCCGCATGGCGAGGATCCCCGACAGGATATCGGCCCCATCCCGAAACGAACGGGGGCTGAGGCGCAGCTTGCGGGAAAACTCGGTGAAGATCCGGTGGTCGCTGAAGCGGATGGTGACCACGAACTTCCCCCGGAGAATGAAGGAGACGGTCTCGTTGTGGAACTTTTCCTCCTGGCGCACCAGGAAGTAGGTATTGATGTCGATGCCGCTTTCGTCCTCCCAGAACCGGGAGCTGAACTCGATCTCCTCCGACTCCTGGCGGGTCGGGAGCTCGATCTTCAGGCTCCGCTCCACGGTGGCGAGCTCGTCCGTGGAGGGGGAGAGGAGGTCGAGCCAGATGAGGGAGCTGACATCCAGGTCCACGAGCTCATCGGGCTCAACGGAGACCGTTCTGAATGAATCCTCCGCGCGGAGGTAGGCCTTGATCATGGAACACCATTTCCCGGTTCAAAATCGCGCCGTTGGCGCATCGAAAAAATTGTAGATGGAAGGGGAAGGACGGTCAAGGGAACATTTCCCCCATAACGTCACAGCCCGGCGATCTCCCGGGCCGCGGCCAGGAGTTCCTCCACCGTCTGCGCATCGCCGGCCTCGCTGTAGAGCCTGAGCACCGGCTCGGTCCCCGACGGACGGATCAGGAGCCAGGAGCCATCCTCAAAAATGAACTTGAAGCCGTCGCGGAAATTCTCCCGTGCCACGTTACGACCCGCAATAGAGGCAATCCCTCCCTGCTTCAGCCGGGCGATGAGGAGCTCCTTGGCGGCGTCGGCGATGGGGAGGTCAATGCGGCGGTAGCAAAAGCGGCCGATCTCGTCCATGGTCTCGTCGAGAAGCTGCCGGACTCCCTTGCCGCTCACGGCCATGGCCTCCAGGAGGAGGAGCCCCATGAGGATGCCGTCCCGCTCCGGGATGTGCCCCTTGACGCCGAGCCCCCCCGACTCCTCGCCCCCCATGAGGATGTCGTGGTCGAGCATCAGCTCGCAGATATGCTTGAAGCCGATGGGGGTCTCGTGGAGGGGGAGGCCGAACTTCTCGGCCAGAAGATCCACCATGCGGGTGGTGGAGACAGTCTTCACCACCCCGCCGGTGAGCCCCTTGCGCTCCACCAGGTGCCGGAGGATCACCGTGAAGATCCGGTGGGAGGAGAAGAACTCGCCGGTCTCGTCCACGGCGCCGATCCGGTCGGCGTCGCCGTCCAGGGCCAGGCCGATGCGGTACCGGCCGCTTGCCACCAGGGCCGCCAGCTCCGTCAGGTGCTCTTCAGTGGGCTCCGGAGGCTGTCCCCCGAAGGAAGGGTTCTCGTCGCCGTGAATCTCCCGGACCCCGGGGAGGAGCTCCGGCACGAAGCCGGCGCCGGCACCAAACATAGGGTCCACGACCACGGGGAGGTTCGCCTTCCGGATCGCCTCCAGATCCACATAACGGGCCAGCTGCCGGAAATACCCCCCTTTGGGGTCAAAGGTGGCGACACTCCCGTCGGCCAGGGCTTCGGCCAGGGGGCGGGCCTTGATCTCGCGGCCGGCGGCGTCGTTGGCGGCCACCATCTCCTCCAGGATCTTCGTGGTGGAGGGGCGGGCCGAGCCGCCAAAGGACTCCTTCACCTTGAAGCCGTTGTAAGCGGGGGGGTTGTGGCTTGCGGTGATCATGACGCCGCCGCCGGCCCCCAGCTCGTGGACCGCCCAGGAGACCGCCGGGGTCGGGGCGTAGCCTGCGGTGAGCCAGACCCGGATGCCGTTGCCGGCGGCGATCTCCGCCACCCGCTCGGCAAACTCCCGGGAAAGGAAGCGGCGGTCGTAGCCGATCACGAGCCCCCGGGGAGCGAGTCCTTCGCGGATGAGGTACTCCATGGTAGCCTGGGCCACCCGGGAGAGGTTGTCGAAGGTGAAATCCCGGGCAATAACCCCGCGCCAGCCGTCAGTTCCGAACTTTATCTGCACCGTCTCTCCTCCTGAATGTCAGTTCATGGGTAATCGTACGTAAAACTAGACAATTTTCCGCACTATCGCCCGTCAAGTCAACCTTTTGTTTATTTCTTTCACCGTCGAATTGGGGTATGGTTTTCCCTTCACCACGCCACCGAGGAGGCCCATGCCTATGTACGGACGCATCTTCACCCCCTTTGCCATCGGGGGGTTCACCATCGTGCCGGAGGATCATCCCGAGGACCCGGCAGCGGGCCTCCCCCTCATCATGGGGAAAAAAGGGGCCTTCGGCTCCGGCGAGCACGAGACCACCGCCTCCTGCCTGGAAGAGATGGAGCGAATCCCCGGCATCGCCGGCATGCGCTGCCTCGATCTCGGGAGCGGCACCGGCATCCTGGCCGTGGCCGCCATCCGCCTCGGAGCCGCCAGCGTGGTGGCGGTGGACATCGACCCAAAGGCCGCTGAATCGTGCGCCGCCAACGTGCGCCTCAACGGCATGGAGGGACGGATCTTCTCCGTCTGCGGCGAACTGGCCTCGGTGGGGCGGGAACCCTACGACCTCCTCCTGGCCAACATCTACGCCGACATCCACCTGGCCCTGGCCCACGAGATGGTGGGGCTCGTGCGCCCCGGCGGGTGGCTCATCCTCTCCGGCATTCCGCTTCAGGACAAGTTCGACATCCAGCGCCGCTTCCGGAACCTGGGATGCATCGAGCACGACTGGCAAATCCTGGAGGAATACGTCACCATCGTCCTGCGCAAGCCTGACGCGGAAGGCGATGAAATGATTGACGAGAAGGCTGCATCCTCATTATAATTCAGCGGTTTGATTATCGACTCGGAGGAGTGACACTATGTTCAAACGGATTATCCTGGCCCTGACAATCTGCGGTCTTTTCAGCGTGCTTCTCATCGCCGGCAATGCCGATGCCGCGGCAAAGGCCGAAAAGGCCAAGAACCCCGTGGTTCTCATGGAGACGACCCTCGGTCCCGTGAAGATCGAGCTCTACCCCGACAAGGCGCCGGTATCGGTGAAGAACTTCCTCGACTACGTGAACAGCGGCTTCTACAACGGCACCATCTTCCACCGGGTCATCCCCGGCTTCATGGCCCAGGGGGGCGGCTTCACCGCCGACCGGAAGCAGAAGGAAACGAAGGCCCCCATCAAGAACGAAGCCGCTAACGGCCTCAAGAACGACCGGGGGACCATCGCCATGGCCCGCACCGCCAACCCCGACAGCGCCACGGCCCAGTTCTTCATCAACGTGGTGAACAACGACGGTCTCAACCGCCCGAACCCGGACGGCTTCGGCTACGCCGTCTTCGGCAAGGTGGTCGAAGGGATGGACGTGGTGGACAAAATCGTCGCCACCCCCACCCAGCGCCTCAACATGGTCTTTGCCAACCTCCCGGTGACGCCGGTGGTCATCACGTCGATGAAGGCCGTCAAATAACGGGGCAGGCAACACGCACGTTTCACAAGAGGGCGTCCTGACGGGCGCCCTTTTTTGTGGTATATCCTCCTGTGTCCGCAACAAACCATGACGCGAGGTATGCCATGAGACAGCGCTTCCTTCCCCTACTCGCCCTCCTCTCCCTTCTCCTCCCCCTTCCCGCACCCGCCGCCCCCACCGTTTCCACGGTGGCGGACCAGACGGGCATCGCCCTCACCATCTACAACCGGAACCTCGGCCTCGTGAAGGACCGTCGGGAGATCCGCCTCGCCCCGGGAAACGGCGAGCTCCGCTTCATGGACGTGGCGGCCCAGATCATCCCCACCAGCGTCTCCATCGCCTCCCTCGCCGGCGGGGAACTCCAGGTCCTGGAGCAGAACTACGAGTATGACCTCCTCTCACCCCAGAAGCTCATGGACAAGTACGTGGGGAAGGAGGTGAAGCTCCACCAGAAGAACCCTTACACCGAGCGGGAAGAGGTGGTGACCGCCACGCTCCTCTCCAATAACGGCGGGCCGGTCTACCGCATCGGCGACGAGATCACCTTCGGCCACCCCGGACGCCTGATCTTTCCCGGGGTCCCCGACGACCTCATCGCCCGGCCGACCCTGGTCTGGCTCCTGGAGGGAGCTGCAGTCGAGAAGCGGACCATCGAGGCCTCCTACCTCACCGGCGGCATCTCCTGGCGGGCCGACTACGTGGTGACCCTGAGCGAGAAGGACGACCAGGCGAACCTTGCCGGCTGGGTCACCATCGACAACCGGAGCGGCGCCGCCTACCGCAATGCCACCCTCAAGCTCGTGGCCGGCGACGTGAACCGGGTGCAGGAGCAGTCCACCCGCTTCGCCAAGTCCGTGCGGGCCGAAGCCATGGCACCCGCTCCCCAGTTCCAGGAGGAGGCCTTCTTCGAGTACCACCTCTATACCCTCCAGCGCCCCTCCACCATCAAGGAGAACCAGACCAAGCAGATCAATCTGGTGACCGCCGATGCCGTGCCGGTGAAGAAGGAATTCCTCCTGAAGGGGGAGAGTTTCTACTACCAGAGCCCCGCCGGCGAGGTCGAGAAGCAGAAGGTGGGGGTCTTCGTGGAGATGGAGAACCGGAAGGAGCACAACCTGGGGATGCCGCTCCCCAAGGGGATCGTGCGGGTCTACAAGCGGGATGCCGGGGGAAGCCTCCAGTTCGTGGGGGAGGACACCATCGACCACACCCCGGAGAAGGAGACGGTGCGGGTGAAGCTGGGGGACGCCTTCGACGTGGTGGGGGAGCGGAAGCAGACCGAGTGGCGGAAGGTGGCCAGCGACACCTACGAGTCGGCCTTTGAGATAAGGCTTCGCAACCACAAGAAGGAGGATATCACCGTGAAGGTGGTGGAGCCGGTCCCCGGCGACTGGCAGATGCTCTCCTCATCCCACCCCCACGAGAAGGGGGACGCCTTCAGCGCCGTGTTCAAGGTGCCGGTGCCCAAGGACGGGGAGGCGACCCTCGTCTACCGGGTGCGGATGCGGTACTGAAAAAACCTATCAGCGGCAGGAGACCGGCTCGTAGTTCCCGTCGTAGACCCCGACGCATTTCATGATGCCGTTGGATGCGGGCCGTCCCCCCGTGAGGCGTGAATTCGCCACGAGGGTGGTGGCGCCGACATCGGTGAAGAGGGTGGTGAGGGAGGCGTTAACCGAGGTCCCCTCCACGGTCACTGTGCCGGAATAGTAGCTGTAGATGCCGTTTCCAGCCTTGATGGCCGAGTTTCTGACAATGGGGGAGGAGTGGAGGTTGAAGACGCCGAAGGCCGTGTCGCTCCCCCCGGCCAAGACGGTCACGTCCGCGATAACCGGCGCCGCCATGAGGTTGTAGATGCCGTAGGCCCCCTTGCCACCCTCGGCGCTGACGGTCACGTGGGCGATGCGCGGCGCGGCGCTCCCGTTGAAGATGCCGACGATGGTCCCCTCGGTGCCGCTGGCCTGCACGGTGAGGTTCCGCAGTTCGGCCATGGACGCCCCGGCCACTACGCCGGCATCGGCGGCGTTCCCCCGCAGCCGGGTAGTCAGCTCGCCGGAGCCTTCGATGTCCACGTAGGACTTCATGACGAGGGTGTCGATTCCGAGGTCATAGGTGCCGGGCATGATTTTCACCAGGTAGGGTTTATCGGCGGATGCGTCGGTGATTGAATTGAGGGCGTCGATGGGATTGGTGAAATCACCGCCGCTCAGGGCCACGGTGATGAGTTCGGCGGGCCTTCTGAGAAGCCCTTCGTGGGTATGGTCGCCGGCGGCAACCGTGCCGGGGGCGGTCCCCACGGGAAGACGGGCGGCGTCAATGGTCCCCTGGACGATGTCGGCAGCGTCGTGGCCGTGGCGGCCGATCTTGTGGCCGGCGATGGGTCCGGCGATCTTGGCGTCGGTGACGGCGCCGTCGGCGAGCTTCGGCGTGGTCACCGCACCGAAGCCGAGTTTCTCGTCGGTGACGGCGCCGTCGACGATCTTGCTGTTGGTAACGGCGCCGGGGACGATGGCCCGGTAGGTGACGGCTCCGTCGGCGAGCTTCGGCGCGGTCACCGCACCGTCATCGATTCCGGCGGCGAAGACCCCGCTCCCCGCTCCCCACGCCGCTAGTGCCGCGACCGTGACCACTGCCGTCCTGATTCCCTGTCCCATCCATATCCTCCCCATGTATTCCGAAACGGGCCATGCATCCGGCAGAGCCGGCTTTTGCCGCCAGGCTATCCATCTTACCACAACAATCCTTCGCCGCAACGGCTATTTACGCCGTTCGCCGCTCCCGCCGCACCGCCAGGAGCATGACGTTCCCCGCGGTGAAGAGAAGCGCGCCGGCCAGGGCCCACCCCGCGCCCGGTTCCCGGTGGATCTCCACATAGGCGGTTGGGTACGGGAACGGCGCCGCCTGCTTCAGGTAGATGCCGACCCCGTCATGGAACAGGGGTTCGTTGGGCCGCACCGTCACCGGCGTTGATCTTCCCTGCTCCACGACCCGCATCCGGGCCCGGTAATCGAGCGGCATCCCCCGGGGATCGGTTTCCACCTCGATGGCGTCAACCATGACGAAACTCCCGCCGGGAAAGCGGAGGTTGGACCCCTCGAAGAGCTGCATCGCCTGTTTCTCCCCCCCTTTGGCGCTCAGAAGGTGGGCCAGAACGATGAGGAGGAACCCCGCGTGCATGAGCTGGGGTGCCAGGAGAGCCAGGAGTCCGCTCTTGCCGTAGCGCTTCCGGATCGCCTCCACGCTGCACAAGAGCGTGTTCACCACCATGAGGGCCAGCAGGACCAGAGTCCCCCAGAGCCACCAGGAGGCGGAGAAGGGGGCCGCGCCAAGCCAGACGAAGAGGGGCATTTCGTTCAGGGACGCTGCGTCCTCTCCACCAAACGACCCTGCTGCCAGAAAGGCCATGACTCCCCCCATGAGCCAGAGACCGAGGGAGAGGGAGGCCAAAAATTCGTAGATTCTCTTGATCATCGCGAAAAACCCGATGTGATCGCAGGGATCACCAATGCAATAACGGGGCCACTAAATATGATACGCGGCATACCCTCTCCTGAATCCGTGACGGATAGCGCGCCGACGGAGCGACTGTGCCCGAGCGCCAGCCGCTGTATGCGAAATGGAGCGTCCAGTGGCCTGTTTGTTTGAACCCAACAGGGTGAGTTACAGGCCGCTAGCGAAATGAGCTGTACAGCGGCGGTGCGAGCGGCACTCGGAGCGAAATGGTGCGGTAGCCGTCGCGGATTCAGGCCTTTTAGAAACTGTGGGAGCTCTTCATCAGGATGCTCACTCCCAGGTAGGTGAAGAGCGCGACCGCGAACCCGACGATGCCGCTCCAGGCCAGGGCCTTGTCACCCCCCGTCCCCCGGAGTCGCAGATGGAGCCAGAAGGTATAGAATATCCAGAGGATGGAGGTCCAGAACTCCTTCGGGGTCCAGAGCCAGTAGGTCCCCCAGGCGAAGTACCCCCAGATCCCCCCCGATACCATGGATGCGGAGAAAAAGGTGTACCCCACCAGCGCGGCCCGGTACTGGAGGTCAAGAATCCGCCGCTCCCCGCCGGCCAGGAAGATGCCCCCGAGGACCGCGCCGATGGCGAAGAGGGCGTAGGAGAAAAAGGCCAGCGCCACGTGGAGCTCGAACCAGAGGGTGCGGAGAACGGGGGGAAGCGGCATGGCGAAGGCGGGAAAGAGCAGGGCCATGAGCCCGAAGAGGGCCGCGGCGCACCCCATTCCCCAGGAAAAGAAAGATTGTTGCCGCAGCGCGGGCGACAAGAGGAACGGCAGCGCCATGAGGCCGATGGAGACGGAGAAGAACGCGAGGGTGTCGTGGGGCCCCACCAGGGGGAGCCGCCCCAGCTCGATCCCCCGGACTGCCAAGTAGGCCGCGCCGGCCGCGAGCCCCGCCGCGAAGAAGGGGCGGCGGAAGGCGCCGAAGAGGTAAAGTCCTGCCGAAAGAATGAGGAGCCATTTCATAGGGTTCGGCTATAGCACATTCGCCGGGAGAAGGGAAGCCGCAGAACGCTTGGCGGGCCGAACGCAACCTGTGCTTTCCGCGCTTTTTGACCTGCGTCAAGGAAGTGGTAAACTCTGTCGGTGGAATGCCGCCGGCAATTCAACCCATCCGGCGAGCGAAGGAGGAGAAAGATGAAAGGACTCATCGTGCGGTACGGCATGGTTGCCGTCGTGGCCGTCCTCGGGATCGCAGCATCCCTGGGGCTGCGGGCGGCGCCGACGGAAGCGGCCCAGAAGTCGAAGTGCATCAGCTGTCACGAGAAGGTGACGCCGGGGGTGGTGACCCAGTTCCTCTCCGGCAAGATGGGCAAGACCCTGGACTGCTCCACCTGCCACGGCTCCGACCACCAGACAGAGAAGGACGTGGCAAAGGTGAAGCTTCCCACCCCCGAAACCTGTGCCCAGTGCCACGAGAAACGGGTCAAGGAATACCGCGAAGGGAAGCACGCCCTGGCTTGGGTCTCCATGAAGGCGATGCCAATGATCAACCACCAGCCATCGTCTGTGGGTGGCGGCGACCTCAAGGGGTGCTCGGCCTGCCACAAAGTCGGCGAAAAGCCCATGGCCGACCTCACCCGCTACGGCACTGGAGCCTGCGACTCGTGCCACACCCGTCACTCCTTCTCGGTGAAGGAAGCCAGAGACCCTCGGGCCTGCCGCACCTGCCACATGGGCTTCGACCATCCGCAGTGGGAGATGTGGCAAACCTCCAAGCACGGCACCATCTGGGAGATCGAGCCGACCACCGGTCGCGCCCCCACCTGCCAGACCTGCCACATGCCCGACGGCAGTCACGGGGTCATGACTGCCTGGGGCTTCCTGGCGCTGCGGGTTCCCGAGGACGACAAAGAGTGGTGGGACAATCGCGTGACCATCCTCAAGGCCATCGGTGTTCTTGACGAGAAAGGGCAGCCCACCGAACGTTTCGAGGCGGTGAAGGCAGCCAAGATAGCCCGGCTCACCAAGGAGGACTTCGATAAGGAACGGAAAAAGATGATCGACGTCTGCTCCAAGTGCCACTCCAGGAGCTACGCCGAGGCCAACTTGAAGGCGGGCGACGACATCATCCGCGAGGTGGACAAGATCTTCGCCGACTCCATCCGGACCGTGAAGGCCCTCTACGACGACGGCATACTCAAAAAGCCGGCCGACTGGAAGTACGCCCCTGATCTCCTCCAGTTCTACGAGGCGAAGAGCGCCGCCGAGCAGGAACTCTACCTGATCTTCCTGGAATACCGGCAGCGGGCCTTCCAGGGGGCCTTCCACGCAAACCCCGACTACATGCACTGGTACGGCTGGGCCAAGGTGAAGGAGGCCTCCGCCAGGATCAAGGAGGACGCGGAACGCCTGAGGGCCGAGGCGAAAAAGCACTGATCCGCGGCCATGATGTTGAAACGGGAGGCGGGGCGAAAGCCCCGTCTCTTTTTAGTTTCCGGTGGTGGAGGCCGGTTCGCGGAAAGCGAAAGGGGTGGTCTTCGGGGGCCGCTTCTGCTATAAAGCGAAAATCTGAAGCAAAGATTTTATCCGAGATCGAATCAGGAGGAAGCGATGAAACGGATCATTCAGTGGATCTGCCTGGCGGCCCTGGCCCTTGCCGCCTTCGGTTGCGCCCACGACCCCTTCAACATCCCCCGGGCAGACTACGAGCAGAAGGTGAAGGTTCTCGGCGTGGCTCCCATCTTCATGGACGCCGATTCCGACATCCGGCACCCGGAGAAGGATACCCTCGTTACCCTGGTGCGGGAGTACAACCGGAAGAACGAGAAGGAACTGGCGGAGATGATCAAGGAATCCGGGGCCTACTTCTCGGTCCGCTTCCTGGATGCCGCCGCCCCCGACGAACTCTACCGCACACTTCTCCTGCGGGCCGAGCGCCGCGACGACGCCGGCGTGGTCTACAACAAGCAGTTCTTCAAGCCCGAGGAAATCAGGACCCTGGTCACCCAGAACAACGTGGACGCGGTGCTCCTGGTGACGGTGAGCGGCCTCACCATGCGGGACCGGATCTTCTCCAGCAACCTGGTCAAATACCTCGATTCCGATTACAACGTCCTCTCCGCCTCCGCCCAGATCCTCGACGCCAACGGCGCCACCCTCTGGGAGTACCCCAACTTCCGGGCCGGCAGCCCCTCCACGCCGGTCCTCGCCGAACTCCAGTACCCCGACTTCGACGAAGGGGCCGCCAACATGGATGAGCGGATCAACGTGAAGTTCAAGACCATCCCCGGACTCACCCGTTACCTGGGGAAAAAGGAGAAAGACCTCCTCTTCCGGGAGCGGAAGGCCACGGTCCCCTACTACCATCTCTTCGACGAGATGGTGGAACTCCTGAAGCCACCCATCAAGCTCTTTGGAGACGAGAAAAAGGGGGGCTCCGCACCGCAACCGGCCTCCTACCAGCCCCAGCCGGCGTCGCAGCCGTCCTACCAGCCTGCACCCCAACCGGCGCCGGCATCCAAGGCGGCACCGGCTCCCGCGGCACAGCCGGTTCCCGCGCCGCAACCGGAATCCGTGGCGGTGCCGGAGCCGACGCCGATCCGCGAAGTCCCTATCGACGCAAAGCCGGTGCAGTAACAGACAACTGGCATGAGCAGCACGAAGCCCGAGCCCGAAAGGTTCGGGCTTTTTGCTGCCGGTTGCTCAACGGCAATCCTCGTTTACACTACAGAGACAGGGTCACAAATCTCCCCGTAAACGGAGCCCCCATGAGACACCCCGAATTCACTCCCCGAAGAGTCTACGTCGCCGCCTCGTACATGGCCCCAGTGGGGCGCTACGACGGCAAGCACCGGGAACAGCTCTCCTTCCTCGACCTGGCCGAAAAGGCCAAGTCGGTCTTCAACGATTCACCGGTGAAACCCCGCGCCATCGAGGCGGTGGTGGTCGGCTCCCAGAGCCCCGTGGCCTTTTCCGGCGTCGACAACACCGCCGCCAAGATCGCCGGGGTCGTGGGGGTCTCGGGGGCCAAGTCGGTCCTCATCGACACCGCCTCCTCCTCGGGCGCCTCGGCCTTCGAGAACGCCTACCTCCAGATCGCCTCGGGCCGCTGCGACCATGTGCTCGCCATCGGCATCCAGAAAATGAGCGACGCCCCCACCACCGAGGCGACCCGCATTGTCGCCGGGGTCATCGACAAAGACGAGGCTGAATTCGGCCTCAGCATGCCCGCCTGTGGGGCACTGGTGGCCCGGGCGCTCATGGAGCGGCACGGCCTCTCCATTGACGAATGGACCGCCTTCTCGGCCCTCCTCACCCAGCGGGCCCACCGCTACGCCGCCAGGAACCCGGACGCGCATTTGAACAGGGAAATCCCCTTGGAGGAGTACTACCGCCAGATCATCAACGGGAAAAACTACCGCTACTGGTGGCCCCTGCGCTACCACGACTTCTGCCCCATGTCCGATGGCGTGGCCGCCGTGATCCTCACCGCCGCCCCCCAGGAGGTGATGGTCTCCGGCGTGGGGAGCGCCACCGATATCCCCACCATCGCCGACCGCAACTACTTCCACTCCTTCCCCGCCACCGTGGCCGCCGCCGCCGAGGCCTACGGCATGGCCGGCATCAGGGACATCCGCGCCTTCGCCGGGAAGATCCACGTGAACATGCACGACCCCTTCAACGGCTTCGGCCCCATCAACATGGTGGATCTCGGCTTCGTCCCCCGGGGGCGCATCCTCGACGCCCTCCTGGACGACGCTTGCACCGGGGAGAACGGCATGTTCCCCACCAACCTCACTGGCGGCCTCAAGGGACGGGGCCACCCCCTGGGGGCCACCGGCATGATCCAGGTGGTGGAGAACCACCGGATGATTCTCGAAGGGCGCTTCCAGGCCGGCGTCTCCCACTCCATCGGCGGCCCCATCAACAACAACATCGTCACCCTCCTGGAGCGGAGCGACCACTACGAGCGCCGTCCCCACGAACCCTACAAGCCGTGGGGGCTCCCCTCCCTGGGCCGGCTCAAGCCGAAGGAAGTGACCGTTGACGCCCTCCTGGCGGAAACCGGCGTCGTGGAAGGGACCTTCGTCACCGCCACCACCCGCTTCGACTACAGGAGCGGCGACCCCGAGGGAATCATCACCATCGTTTCCTGCCGGGCACAAAGCGGCAAAAGTTACCGCTTCCTCTTCGGCATCGCCGGCGAGAACTACCAGCAACTCATCAAGCTCCTCCCCGGCGACCGGATCAGCCTGGAGCGGAGCGACGGCCAGATCCTCCTCAACCGGATGCCGGTGAAGAAGTTCTACCAGCGCACCATCGACGGGCTGGTGGATCTGGCAGGGAGCGGGTGGAAGAGGCTGACGGGGTGGTAACCTGCGCCGGAGGAATGGTGAAGAAACCTTTTTATACATGGGATGGTGATACCCTGGTGCTTAATATCCTCGGCACGCCCAATGCCAAACGGGACGCCATCGGCAAGGTGAAGGGTCACCAGCTCTGTGTTAGTGTGACGGCTATCCCCCGCGCCGGGCGGGCGACCGACCATATGGTACGATTTCTGGCTGACGAATTCGGCGTATCGGTCGGAGATATTCAGGTTGTGTTCGGGCGCATGAATGTCAATAAACAGTTGCGGATCAAGGCGCCGAAACGGTTGCCGCCGCTCATCGGGCAGCAGGAATTTCCTCTCTGATCCCCCATAAAGGAAACAATGGAACAGTATCCTTCCAATGACCACGAACAGCTGCTGGAACTGGCCACCATGCGGATGCCCTTTGGCAAATATCAGGGGCGCCGCCTCATCGATCTGCCGGAGCCCTATGTCGTCTGGTTTGCCGGGCAGGGCTTTCCCGAAGGGAAGCTGGGCACCATGCTGCGCGCCGTCTATGAAATCAAGGTAAACGGGCTCGAATATCTGTTCGACCGGTTGCGGTGACGTTGCCGAGCGGCGACAGAACCGGGCCAAACCACCGCCACGGAGACTCCCCATGACCAACAAGACCATCGACCCCTCCGGCCTCGTCCCCCCCGAGCGGGACGCCTGCGCCATCATCTGCTACATCAACAAGGAGGCGCGGCCGACCCACGGCAACGTCCAGCGGACCATCGAGGCCCTCATCAAGATGGGGCACCGGGCCGGGGAGATCAACGGCGAAGGGGACGGCTGCGGCGTGCTGACCGACATTCCCCGCATGATCTGGCGGGAGGTGCTGGCCGGCGCCGGCCATGACCCGAACCTGGCCGAAATGCCGGGCTTTGCGGTGGGGCATCTGCTGCTCCCCAAAGAGGCCACGGCGGCCGATCCGCAACTGCAGGACAAAATTCTTGCCCGCTTTGCCACGGCCGGGGTCCAGCTTCTGGTGGAGCGCCCCGGCATCGTCCGGAGCGAGGTCCTCTCCAGCCGCGCCCGGGAGGGTGAGCCCCTCTTCTGGCAGGTGGCGCTGCTCTGCCCGGAGAAGGTGGCGGCGCCCGCGCTCCTCTTCGAGCTCCAGACGGCCATCGAGCGGGATTTCCCGGTGCACGTGGCGTCGCTGTCGGCTGACGTTGCCGCCTGGAAGGTCCACGGCTCGCCGGAGATCCTCTCCCGTTACTATCCCGAGCTGAAGCGCCGGGAGTTCCTCTCTTCGGTCACCATCGGCCACAGCCGCTACTCCACCAACACCCTCCCCACGGTGCTCCGGGCCCAGCCCTTCTCGCTCTTGGGGCACAACGGCGAGATCAACACCATCGCCCGGCTCCGGGAGGAGGCCCGGATGATGGGGATACCGCTTTTCGCCGACGGCTCCGACTCCCAGGACCTGAACCGGACCCTGGAAGGGCTCATGTTCCGCTACGGCCTCACTCTCTTCGAGGCCATGGAGGTGGTCTTTCCGCCGATCTTCAGCGCCATGGACGGCATGGCGCCGGAGCTAAAGTCCATGTACACCTGGTTCCGCCGCTTCCTGAAGGCGAGCGCCCAGGGGCCGGCGGCCATCATCGCCCGGCATCGGGAACTCTGTGTCTTCAGCGTGGATGCCATGGGGCTGCGCCCCCTCTGGGTGGGGGAGACGACCAAGGAGATCTTCGCCTCCTCGGAGCTGGGGGTGGTCCCCCACGAGGAGATTTTGGCCGACCCGAAGCCCCTGGCTCCGGGCGAGAAGGTGGGGGTACGGATCGCGGCGGGGCGCACGGTGGAACTCGTGGACCATCCGGCGCTCAGGCAGGAGATCTACCAGAGCTTCCGGAAGCGGACGAACCTTCCGGCCCAGGAGAAGGCCCTTGCCGCCGGCGCTGAGTTGCAAGGTGGGGCCCCCGCGCTTGCGGCCCGCTTTGGGCGAAACAGTAAACTCCACCAGGACAACCTCATGTCGGCCTTTGCCTGGAAATCCAGCGACCTCTCCAATCTCCGGGAGATGGCGAAAAACGGCTCCGACCCCATCGCCTCCCTGGGGTACGACGGCCCCCTGGCCTCCCTCTCCAACCAGCGCCAGAACCTCTCCGACTACTTCAAGGAGCAGGTGGCGGTGGTGACCAACCCCGCCATCGACCGGGAGCGGGAGGCGGAGCACTTCTCCACCCGGGTTTACCTGGGGCCCCGGCCCCAGTTCCGGGGTCCGGCCCGGCCGGGAGTAGCCCTGGAGGTGCCGCTTCTGACCGGCGGCCGCCGCACCGGCACCGATCCGGACGACGTTGCGGTGGCCCGGGAGTTCGGCACCGCCACCCTGGAGGGGCTCGTGGCCGCCTTCGGCGAGGGAAAGGGGCGCTGCCGGGTGATCCCCTGCTTCATGGGAAAAGACGAGCGCCTCGGCGACGCCCTGGCGCGTCTCACGTGCGAAGCGGTGGGAGCGGTGACCCGCGGCGCGACAATGCTCCTCCTGGACGACAGCGACTGTTTCGGGCCGGGAAAGAGCTTCATCGACCCGTTCCTGGTAACGGCGGTCCTCCACAAGGGGCTCAAGGAGACCACCGACTCCGCCGGCGAGAGCCAGCGCCGCCGGGCATCGCTGGTGGTCCGCTCCGGGGCGCTCCGGAGCCTCCATGATCTCATCTTCGCCCTCGGCATGGGTGCCGACGCCCTCTGCCCCTACCTCATGTGGGAAGGGGCCGGCGACACGGCCGGGGTGCGGAACCTCCTCTCGGTCCTCGCCAAGGGGCTCGAAAAGGTCATCTCCACCATGGGGACCCACGAGATCGGCGGCTACGGCAAGTACTTCGCCTCCATCGGCCTCTGTGGGCACCTGGCCGGGATCTTCGAGACCCCCAACTTCTGCGGCTCGGGGCAGGGAGGACTCACCCTGGAGCGGCTGGAGGCCGAGAACCGCTCCCGTTCCGCCGTGGCCCGCAGCCGCCAGAAGCAGCCGGTGCCGGTGCAGTTCCGCCTTTATCCGAAGATCTGGAAGATGGTGGGGGCCGTGGCCAAGATGGAGGAGACCTACGCCGACCTCTCCCGCCTCATCCAGCAGCTAGAAGCGGAGAATCCCCTGGCCATCCGGCATCTGCTGGACCTCCGCTACACCTCGGAGCTGACCGTGGACCCGGACGAGGTGGACACCTCCGTGGGTGACCACACCCTGCCGATTCTCTTCTCGGCCATGAGCTTCGGCTCCCAGGGGGAAACCCCTTTTAGGATCTACGCCGAGGCGGCGAAGCGCCTCAACATCGTCTGCATGAACGGCGAGGGGGGAGAGATCGCCGACATGCTGGGCCAATACCGGAAGAACCGGGGGCAGCAGATCGCCTCGGGGCGCTTCGGGGTAAACATGGCGTTCCTCAACTCCGCCGACTTCCTGGAGATCAAGGTGGGCCAAGGGGCCAAGCCGGGCGAAGGGGGGCATCTCCCCGGCTTCAAGGTGACCGCCAAGATCGCGGCGGCCCGGCACGCCACGCCCGGCGTCTCCCTCATCTCACCCTCCAACAACCACGACATCTACTCCATCGAGGACCTGGCCCAGATCGTGGAGGAGCTCCGGACCGCCAACCCGACGGCCCGCATCTCGGTGAAGGTGCCGGCGGTGGCGGGGATCGGCACCATCGCCCTCGGGGTGGCCAAGGCCGGGGCCGACATCATCACCATCAGCGGCTACGACGGCGGCACCGGCGCGGCCCGCAAGCACGCCATCAAATTCGTGGGGCTCCCGGCGGAGATCGGGGTCTCCGAGGCCCACAAGGCCCTCGTCTCGGCCGGGATGCGGCAGAAGGTCGAAATCTGGGCCGACGGCGGCGCCCGCACCGGCCGCGACGTGGTGAAGCTGATGCTCCTCGGCGCCAACCGGGTCGGCTTCGGCACCATGGCCATGGTGGTCATCGGCTGCACCGCCTGCCGGGGGTGCCACCTCGGCACCTGCCACGTGGGAATCGCCACCCAGATCGAGACCACGGAAGAGGCGGAAGCGAGGGGGCTCAAGCGGTTCGTCCCCCGGGTCCTGGAGAACGGGGTCATTTACATGTGCACCTTCTTCCGGGGGATGAGCCGGGAGATCCGGATCCTCACCGCCAAGCTCGGTTTCCGGCGGACCCGGGACATGGTGGGGCGGAGCGACCTCCTCGGCCAGGCCCGGGGTCTCGACCGCCTCGACCTGGCGGAGCTACTTCGCCCGGCCCAATCGGCGGAAGCCTCCTCCTTCGAGCCCGAGGTGCGCATCATCCGCAAGCCCCTCAACTATCTCACATCCCTCATCTCCGGGCTCGTGACCGACGCCTTTGCCGCGGGGGAGGAGCGGGTCCGCTACGACGACGACAACGCCACCAGCTCCGACCGGGCCATCGGCACCCATCTGGCCGGCGCCTACGTGCGGGGGATGGCCGAGGGACGCTTCCGCCCCGAACAGAACGCCCTCCTCCAGTTCCACCGGGATGCCATCCCGGGCAACGGCCTTGCCGCCTTCTCCATCAACCGGATCAACATCCTGGTGGAGGGGGGGGCCCAGGACGGGGTCGGGAAGTGCGCCTCCGGCGGAAAAATCGTCATCCTCAAGGGGGAGAACCGGGAAGGGCGCCGGGTGGGGGGAACCGTGGGCAAGGGGCTCGCCTACGGCGCCCAGGGGGGAACCTTCCTCATCCAGGGGGATGCCGACAGCCGGGCCTGCATCCGCCTCTCCGGGGCCGACGTGGTCTTCGGTTCCCGCATCCGGGAACCCCTGGACGACTCCCGGGGAGACACGGCCTGCCGGGCAAATCTCAAGGGGTTCGCCTTCGAGTACATGACCGCGGGGCGCGTGGTTGTCCTCGGCGATCCCGGCCCCTGGATCTGCTCCGGCATGACCGGCGGCGTGGTCTACTGTCGCCTGGACGGGGCCATGGGGCTCGACCGCGAGGCCCTGCGCCGGCGCCTGGCCCGGGGAGCCGGGGTGGAAATCCGCGACATCGGGGAGGAGGATGTGGCGGCCATCGGTGAACTGCTGCTCAAATACCACCGGGAGCTCCTCCACTCCCACCAGGAGGAGGAAGCCGACGCCGTGGAGAGAATCATTGCCGCGGCCCGGAGCGGCTTTGTGAAGATCGTGCCGGAAAAAAATATTGTTACCCCCCGGAGTACGGAGTGATACAATCCGTTCCGGCGAATACAAGGAGGTAGTGCCATGGCCCGCAACGTTTACGTCGAGAAAGATGTCTGCATCAGCTGCGGTCTCTGCGTTGAGACGGTCCCCGAAGTGTTCCGTTTCGACGACGACAACCTGGCCGAGGCTTACGACCCGGCCGGCGCCGCCGAGGAGAAAATCCAGGAGGCCATCGACGCCTGCCCGGTCTCCTGCATCCACTGGGGGTAGCCGGGCGCCAAATCCCATGAAACAGGAAGACCAATGATTATCCTTATCCTGAACTGCCGGGGCTTTTCCATCCATTTCCAACTCTTCGACTGGTCCACCCGCACCATCCTCGCCCGGGGGGACGTGGACCGGATCGAGCTGGGCGATTCCTTCATTGTCATGGAAGTCCCGGGCCGGGACCCCTACCATCTGGACTCGGACTGCTCCAGCTTCGGAGCCGCTGTGGCCCTCATCCTCTCCACCCTCACCCATCCCCTGGAGGGACCCCTTGACCGGGTCGAACAGATTGCCGCCGTGGGGCATCGGGTTGCCCATGGCGGCGAGCGGTTCACCTCGTCGGTCACCATCAACGAAGAGATCATTGCGGCGGTCCGGGGATTCGAGGAGCTGGCACCGCTCCACATTCCCGCGAACCTGGCGGGGATCGAGGGGGCCATGGCAACCCTTCCCCGCACCCCCCACGTGGCAGTCTTCGACTCGGCCTTCCATCAGACGATGCCCCTCCACGCCTACATCTACCCCCTCCCCTGGGAGTGGTACGAAAAGCACGGCGTGCGACGCTATGGCTTCCACGGCGCACCCCACTGCTACGCGGCGCAGCGGGGTGCGGCCCTCTTGGGGCGCGATCCGGCGGCATGCAACCTGGTCACCGTCCACATCGGCAATGGCACCTCCCTCTGCGCCGTGGAGGGGGGACGCTCCATCGACACGAGCATGGGGCTCACCCCCCTGGAGGGGACCATGATGGGGACCCGCTGCGGCTCCATCGATCCCGGCATCCCCCCCTTCATGATGCAGGAGGAGCAGCTTGCTCCCCGGGACATGGACCGGATCCTCAACCAGCGGAGCGGGGCAGCGGGAATCACCGGGCTGAAGCTGGATCGGGCTGCGTTCCTGGCCCGGGCCGCAGAAGGAAACGAGCGGTGCCTCCTGGCCCTGGAGATGGAGGCCTACCGCCTCAAGAAGCACATCGGCGGCTACGCCGCGGCTCTCGGCCGGCTCGACGCCGTGGTCTTCAGCACCGCCTCGGGGGAAGGGGAATGGCTCGTGCGGGAGAAGACCCTCGCCGACATGGAAATCTTCGGCATCCGGCTCGACCGGGAGCGGAACCGGGCGGCCCGTTCCGTGGAGCGGGAGGAGCGGATCAGCGCCGACGACTCCCCCGTGGCGGTCTACGTGGTCCACACCGAAGAAGAGATGGTCTATGCCGAGGAGGTGGCGGCCCTCCTGAACGGCGCCGGGGGATGACAAACGCCTGAAACGGGGTAAACTGTTTTTCTCACCGAATTCCATCCACCAAGGAGAGACTTATGTCGCTGGAAGGCAAACAAGCCCCCGACTTCACCCTGGAAGGGAGCGACGGAAGGAAGCACTCCCTGAAGGATTACGCAGGGAAGACCACCGTCATCTATTTTTACCCCAAAGACAGCACCCCCGGCTGAACGAAGGAGGCCAACGGCTTCCGTGACCTGAAGCCGGAATTCGACAAACTGGGCATCGGCATCCTGGGGGTGAGCAAGGACAGCCTCAAGGCCCACGACAAATTCGTCCGGGACCAGGAGATCCCCTTCACCCTCCTCTCGGACCCCGACACCACAATGATGACCGCCTACGGCGCCTTCGGCAATAAGCTCCTGTACGGCAAGACCACTCTGGGGGTTATCCGCTCCACGGTGGTGGTCGGCCCCGACGGCACCGTGATGAAGCACTGGCCCAAGGTGGCCAAAGCCGACGCTCATCCGGCCCAGGTGCTGGATTACCTCAGGAAGACGGCTGCGTAGGGAGATCCCATGGCCGCAAGCGGTGAATCCTTTCTCGTCACCTGTTCCGCCTGCGGCACAGCGAACCGGGTGCCGGCAGAAAAGGAAGGAGTTGCGGGACGATGCGGCAACTGCCGAGGGACGCTTCCCCCCCTCTACCTCCATCCGGTCCCCCTTACCGACCGGAGCTTCGATCCCTTCGTCGCCGGGTATCCGGGCCCTGTCCTGACCGAGTTCTGGGCCCCCTGGTGACCCCACTGCCAGAGATTCGCACCGGTGGTGCGGGAAATAGCGCGCGAGCTTGCCGGAAGGGGGGTGGTGGCCCAGGTGAACACCCAGGGAAATCCCCAGGTGGCGAGCCGTTTCGGCATCCGGGGAATCCCGGCCCTCGTCCTCCTGCAGAGGGGTAAGATCCTCGGGTCCCTGAATGGTGCCCAGTCGAAGGAGTCAGTCCTTTCCTGGGTCCGGAGCACCCTTCGCTGACACCGGGCTGAATCGGCAGCCGTCCATTACGACCGTTGACATGAGTTCCTCGTGCGCTAGAGTTTGAACTTGGCATTTCACTCGACATCACGGAGAGTAGAATGCAGCAAACCACCGTCGCAAACCATTCCCTCTTCCCGACCCTGCCGCCCGAGTTCCTCCCCCTGGCGCTCTATACCGTTGCGGCAACCGTCCTGATCGGCGTCCTCCTCCTGGCCGCCTGGTGGCTCGGCGCGAAGACCACCAACCGCAACAAGGAACTCCCCTACGAATCCGGGGTCATCCCCACGGGAAGCGCCCGCCTCGCCTATCCGGTCCCCTTCTACCTCATCGCCATCTTCTTCATCGTCTTCGACGTGGAGGCGGCCTTCATCTTCGCCTGGGCCACGGCCTGGCGCGAACTGGGTCTGGCGGGGCTCATCCATATCACCTTCTTCATCGTCATCCTCCTCCTGGGGCTCGTCTGGCTCTGGATGAAGGGAGGCCTCGACTGGGGCCCTTCCCGTGAACGGAGGTGAGAAACGTGGCTTTTCCGCAATCTCTGCGTAAGTCTTCGGGACCGCTTGTGCGACGTAGCGCTGCTACGTCTCCGCGCAGTCCTTCGACAGCCTTGATCTTGCGAAAAATCCACGTTTCTCGAAAAGCAGGATTAAATAATGGAAGAGACTGAAATCCCACAGAACATAGTGCTGACCCGCCTGGACGACCTCATCAACTGGGGGCGCGCCAATTCCCTCTGGCCCATGTTCTTTGGGCTCTCCTGCTGCTTCGTGGAGATGATGACCTCCTTCACCTCCCGCTACGACATCTCCCGCTTCGGGGCCGAGGTGCTCCGGGGGACTCCCCGGGAGGCGGACCTGATGGTCATCGCCGGCACGGTCTTCAAGAAGATGGCCCCCTCCATCCTTCGCCTCTACGAGCAGATGGCCGAGCCCAAGTGGGTCATCTCCATGGGGAGCTGCGCCAACTCCGGCGGCATGTACGACGTCTACAGCGTGGTCCAGGGGGTGAACCAGATCATCCCGGTGGATGTCCACGTCCCCGGCTGCCCGCCGCGCCCCGAGGCGTTCCTCCAGGGGGTGATGCTCCTGCAGGAGAAGATCAGGCGGGAAGAGCGCCCCGCACGCAAAGTTCTTCACATGGCCGGCGGGACCGAGGGGACCACCCGGCCGGTCCTCGTGGACGGGGTGACGAAATCCCGCGACACCCGCGGGCCGGGGATGGAGGGAATCGCCATTCGCGGCACCCCGGTCCAGCATCCCCGCTTCTGGATGTCCCGTTCCGACGAGATGTGGCGCCCTCCCGCGCCGCGGCACGACTATCCCGACTTCGGCCTCGCCGGAGAACTGGAGACGATCTTCGGCGGCCGGGTGGCGGTGGAGCAGGCCGCCACCGACATGCTCACCTACCGCTGCCCTCCGGAGCTGGTGCCCGAGGTGCTGCGCCACCTGAAGAGCCGAAGCTCCGCCCCCTTCCGGCGCCTGGAGGACGTGGTCTGCGTGGACGAATCGTGCCGCCGGGAGCGGGAGCGGTTCCCGGACTTCACCGTCAACTACCACCTCCTGAACTTCGACATCCCCGGCCACCTCCGGATCAAGACGGAGCTGATGGGGGAGACCCCGGAGCTTCCGAGCGCGACCGGCGTCTTCCCCGCGGCCGACTGGTACGAGCGGGAGGCCTTCGACATGTACGGCATCCGCTTCGCCGGGCATCCGAACCTGCGCCGCATCCTCATGCCCCCCGACTGGGAGGGGCATCCCCTGCGCAAGGAGCACCCCTTCCGGGCCACGGAGATGCCTCCCTACACCACCGACGATGCACGGCGCCACCAGGCCCTGCCGGCCAGCGATTTTTTCGATAGAATCGACGAGGAGACCTTGATCATCAACCTGGGCCCCCAACATCCGGGGACCCACGGGATCATCCGCTTCATCCTCAAGCTGGACGGCGAGGAGATCGTGGACATGGACACCGACATCGGCTACCACCACCGGGGGGCCGAGAAAATCGGCGAACGCCAGCACTGGAACCAGTTCATCCCCTACACCGACCGGATCGACTACCTGGCCGGGGTCCAGAACAACCTCGCCTACGTGAACAGCGTGGAGCGGCTCTGCGGTATCACCGTGCCGGACCGGGCCATCACCATCCGGGTCATGCTGGCGGAGCTCTTCCGGATCGCCAGCCATCTGGTCTGGCTCGGCACCTTTGCCGCCGACGTGGGGGCCATGACCCCGGTCTTCTACACCTTCACCGACCGGGAGAAGATCTTCGACATCATCGAGATGGTCACCGGCGGCCGGATGCACCCCTCCTGGTTCCGGATCGGCGGCGTGACCGAGGATCTCCCCGAGGGGTGGGACGGGGCGGTGAAGGAATTCCTCGACTGGATGCCGGGCCGGCTCAAGGAGTACGAAGACCTCCTGAAGGAAAACCCAATCTTCAAGGCGCGGCTGAAAGGGGTCGGCGTCATTACGAAAGACGAGGCCATGGAGTGGGGAATCACCGGCCCGAACCTTCGGGCCTGCGGCATGGCGTGGGACCTGCGGAAGAAAATCCCCTACAACGGCTACCAGCACTTCCACTTCGAGATCCCCACGGAGGAAGGGGGGGACTGCTGGGCGCGGTACCGGATCAGGGTCGAGGAGATCCGCCAGTCGCTCCACATCGTGGCGCAGTGCCGGAAGGAGATGCCCGCCGGCCGCTGGATCACCGACGACTACCGCTATGTCCTCCCCAAGAAGAGGGACACGCTCCACGACATCGAGTCCCTCATCCACCACTTCATCAACGCCACCCGGGGGATGGCGCCCCCCAGGGGGGAAAACTACAGCGCCATCGAGGCTCCCAAGGGGGAAAACGGCTACTTCGTGGTGAGCGACGGCCTCAACGTCCCGTACCGGGTGCGGATCAAGACCCCGAGCTTTCCCCACATCCAGGCGCTCCCCCTCATGAGCCGAGGGTGGCTCGTGGCGGATTTTCTCGCCATCATCGGGTCCATCGACTTTGTACTGGCGGATCTGGACCGGTGAAAAGGTTTTTATGCTTACTAACCGTCTGAAATCTGATCTCCAGGCCCGCATCGCCCACGCCGTCACCAACCGCGAGGCGGCGGTGGACGTGATAAAGGAGCTGCAGCGGCACTACGGCTGGCTCACCGACGAGGCGGTGGCCGAGGCGGCAGGGCTCCTGGGGCTCACGCCGCTCCAGGTGGAGGAGCTGGCCACTTTCTACGAAATGATCTACCGCCGGCCGGTAGGTAAGCGGGTGGTCCACGTCTGCGACTCCATCTCCTGCTGGGCCATGGGAGGAGAGAGCCTCATGGCGCACCTGGCGGCGAAGCTCGGCGTAGAACCCGGCGGGACCACGGCGGACGGGATGTTCACGCTCCTTCCCTGCTGCTGCCTCGGCAACTGCGGCGAGGCGCCGACGCTGATGATCGGCGACACCCTCTATGGCCGGGTGACGCCGGAGCGGGGAGAGGAAATCCTGAGCAACGCGCGGGAAACCGCAGCAACCGTGCCAGAAGGACCCGGCACACCACAAGAGGAGGAGAACGTATGAAAAAGGGAATTATCATCTCCATCAGCCTGCTGGCCACGGCGGCGTTCGCCACGGCCGGCCTCGCCGACACCAAGAAGGGGGGGAAGATCGACGGCGCCAAGGAATTCAAGGAGCACTGCGCCGTCTGCCACCCCGACGGCGGCAACATCGTCAACCCCGCCAAGCCCCTGAAGAAAGCGACCCTGGAGGCCAACGGGGTCAAGACCTGGAAAGACATCGTTGCCAAGATGCGCAACCCCGGACCGGGGATGACCAAGTTCGAGAAGAAGGATGTGAGCGACAAAGAGGCAAGGGCAATCGCGGAGTATGTTCTGAAGACCTTCAAGTAGAGGCAAGAGTGGCGACTGGCCACGGTCGCCACTCTCTTCTGTTTTTGACGGAGGATGGGATGCTCAGGATCAAGCGGATATACGATCCGCCGGCGCCGGAGGACGGAACGAGGGTGCTCGTGGATCGCCTCTGGCCCCGGGGGATTTCTAAGGACGAGGCCCGGATCGACGAGTGGCTCAAGGAGATCGCCCCCAGCGACGAACTGAGGAAGTGGTTCGGCCATGATCCGGCCCGGTGGGAGGAGTTCCGGGAACGGTTCCGGCGGGAACTGGAAGCGAAGGCGGAAATCCTGGACCACCTTCGGACTCTTGTCGGCAAGGGAACGGTAACGCTCCTCTTTGCGGCCAAGGATGAAGAGCACAACAACGCGGTGGTTTTGAAGGAAATGCTCGATTAGCCCATGGAACAGCTCCTCTTCCGACATAACCGCCCCGGCCGGTGCGTGACCTTTGCCGAGTACCGGGCCGAGGGGGGCTTCGCGGCGCTGGAGAAAGCCCTTGCCGGCATGTCCCCCAACGACGTCCAGCAGGTCGTGATCGACTCGGGCCTGCGCGGCCGCGGCGGCGCCGGCTTCCCCACGGGGAAGAAGTGGTCCTTCGTCCCCCGGGACATCCCCGGCCCCCGTTACCTCATCTGCAACTGCGACGAGATGGAGCCGGGGACCTACAAGGACCGGGTGCTCCTGGAGGCGAACCCCTATTCCCTCGTGGAGGGGATGACCCTGGCCGCCTACGCCATCGGTGTGGCCCACGCCTTCATCTTCATCCGGCGGGGGTACGAGGAGGCGGCGGAGAACTGCCGCCGGGCCATCGCCGAGGCGAAAGCGGCGGGGCTTCTGGGGGAGAACATCCTCGGCACCGGCTTCTCCCTGGAGCTGGACGTCCACCAGTCCGCCGGGCGCTACATCTGCGGCGAGGAAACCGCTCTCATGAACGCCCTGGAGGGGAAGCGGGCCAATCCGCGGAGCAAGCCCCCCTTCCCGGCGGTGAAGGGGCTCTGGGGGCGCCCCACGGTGGTGAACAACGTGGAGACCCTGGCAAACATCCCGGCCATCGTGGCCAACGGGGCCGCCTGGTTCAAGGGGCTGGCACGGATCCCCGAGGCGGCGGGGATGAAGCTCTTCTGCGTGAGCGGCCATGTGAACAACACCGCCTGCTTCGAGTTGCCGCTCGGGATGACCCTGGGCGAGATCATCGACGGCCCCTGCGGCGGGATGCTCCCGGGACGGGAGTTCAAGGCGTGCATCCCCGGTGGGGCGTCGACGCCGTTCTTCACGAAGGAGCACTGGCACGTTCCCATGGATTTCGACACCGTGGCCAAGGCCGGGTCCCGGCTCGGCACCGGCGGCATCGTGGTCTTCGACCGGGACACCTGCATGGTGGCGGCAACCCTGAACCTAATCGTCTTCTACGCCCGGGAATCGTGCGGCTGGTGCACCCCCTGCCGGGAGGGGCTCCCCTTCGTGCAGGACGTCCTGGCCCGGATCGAGGCGGGGGAGGGACGGGAGGAGCACATCGGCATCCTCCGGGAGCATATCCAATACCTCAACTACTCCTTCTGTCCCCTGGCCCCGGGCGCCATGGGGCCGGTGGAGGGACTGTTGCGGCTCTTCGAGGGCGAGATCCGGGAGCATATTGTTCTGGGGCGCTGCCCCTTTGGAGGGAAATGATGGCACCACCGGTGGATGATTTCGGCGGCCTCGTCACCCGGGCCACACGGCTCTGGACAGGGAACTTCGGCAACCTGCTCATTCTCTCCCTGGTCTTCGTGCTGGTGTGCTGGATCCCCGTCGCCAACGTGGGGTTCCTTGCCGGCTACACCCGGGCGATCCTCAAGGTGGCCAGGGGGGAAAAGGCCGAGGCAGGGGACATCTTCCGGGCGTGGGACTGCTTCGGCGACCTCTTCGTCTACCTCCTCCTGGTGCTCGTGGCCCAGTTCGCCCTGAACCACGTGCCGGGCATCGGCCAGGTGGCGGGGTTCGCCCTGGCGGTGGTGGTTGCCCCGGGGATGTACGGGATCATCGACCGGAGGATGAAGTTCATGGACGCCTTCCGCTGGAGCCTCGAAGCCATCAAGGGGGATCTGGTCGGCTGGCTCCTGGCGGTGCTCATCGGCGGCATCTTCATGGCCGTGGGGGCGCTCCTTCTCGGCATCGGCATCATCATCACCCTCGGCTGGGGAAGCCTCGTCATGGCGCTCCAGTACGACCGGGAACGGCCCCGGGTGATCATCCTGTAGCGAGAGACCATGCCCAAGCTCATCATCGATCACATACCGGTTGAAGTCCCCGCCGGCACCAGCGTTCTGGAGGCGGCCAAGTCCGTCGGGATCTGGATCCCCCACTTCTGCTACCATCCGGCCCTCGGAAGCGTGGGGGCCTGCCGGCTCTGCGCCGTGAAGATGCTGGACGGCCCGGTGAAGGGGATCCAGATGTCGTGCATGCTCCCGGCCCAGGACGGGATGGTGGTCTCCACCACCGACCCCGAGGCCCTGAAGATGCGGAGCCTCGTCATCGAGTGGCTCATGACCAACCATCCCCACGACTGCCCGGTCTGCGACGAGGGGGGTGAGTGCCTCCTCCAGGATTACACCGTCGCCGGGGGCCACGGCATCCGCCGCTACGAAGGGAAAAAGCGAACCCACGTGAACCAGTACCTTGGGCCGTACATCGAGCACGAGATGAATCGCTGCATCCAGTGCTACCGCTGCGTCCGGTTCTACCAGGAATACGCCGGCGGGAGCGACTTCGGCGTCATGGGAAACGCCCGGCGGGTTTACTACGGCCGCTTTGAGGAGGGGAAGCTCGAATCTCCCTTCTCCGGCACCCTCGTGGACATCTGCCCCACCGGCGTCTTCACCGACAAGACCGCCCGCTTCCGGGCCCGCTACTGGGACTACGAGATGGCCCCCTCGGTCTGCCCCCACTGTTCTCTGGGATGCAACACCGTGCCGGCGGCCCGCTACCGGGAGCTCCTGAAAACCATTGCCCGGGAGAACCCCACCGTGAACGGCCCCTTCATCTGCGACCGGGGACGGTTCACCAATGCCCCGGTGAACGACCCGGCGCGCCCCCGGGTGCCGCTGGTGGACAGGAAAGAGGTTTCGTGGGATGCGGCCCTGGATGCCCTCATGGTGCGGGTCAGCGAACTGGAAGAGCTGTACGGCCCCGGGAGCCTGGCAGTGGTCGGCTCGCCCCGGCTCGCGCTGGAGGGGAACATCCTGCTGGCGCGCCTGGCGGACCTCCTCGGCGCGGGGCACCTCTGCTACTTTACCGAGAAGGAGGAGGGGGAGCGGACCGCCGCGGCAGTCGACCTCCTCGCCGGCGACAAAGCCGCCTCCATGGCGGACGTGCGGAAGGCCGACTGCGTAGTCATCCTCGAAGCGGACCTCCGGGACGAGGGGCCCATGATGCTCCTGGCGGTCCGGCAGGCATGGCGCCACGGCGCGCCGGTCTTCCTGGTGGGGAAGCACGCCCCCCTGGAGCAGGCCCGCACCGTCTCCATGGAAGCCATCGAGCTCAGCATCCTCGAAGAGGTTCCCCTGGCCATCTTCGAGCGCCCCGTGGTCATCTGCGGGACCAGGAACAGCACCCGCGCCGCCATCGAACTCCTGGCCCGGGCCGATGCCAAGATCGCCTGCCTCCTCCCCGGCCCCAACGCCTTCGGAGCCAGGCTTCTGGCAAAGGAGCACGGAGCGGTCGCCCTGGCCGAGGCCGTGGCCTCCGGAAAGGTGAAGGGGATCATCGCCGTGGAGGCAGACATCCCGGAGGAGCTTCTGGCGCAAGTCCCCCTTATCGTCGCCGCCGACTGGCTCCCCACGGAGACGCTCCGGCGGGCCCAGGTGGTTCTCCCCACGGCCGCCTGGGTAGAGATGGACGGCACCTTCGTCAACAACGAGGGGCGGGCACAGCGCTTCCGCAAGGCCATGGTCCCCGGTCTCCCGATCCGGGGGCTCCCGGCCCGCTACCACGCCTCACCGGACAAGCCGGCGCCCTTCCATCCGCCCCGGGTCCACCGCAGCGTTTCACCCGGCGGTGATACTCGCCCCGCCTGGCGGATCGTGGCGGAACTCATGGAGCGGTGCGGAGGGGAGACAGAGACTGACCCCTTTGTGGGGCGGTGGGAGGTGTTGCGGGGGCTCGATCCGGAGGGAGATGGGGTGAGGCTGAGAGGGTGATACGTGTCCCGTTTGTGGAGATGAGCGCGCACGTGAACCGCTCAAGCGTGGGGACAGGCATTGACTGATTTGACATCTTGAAAGGGAGAAGGCTTTCCTAATCAGGAAGATGCAGCCATTGACGCGGCTGATCTCCCAGCCGTTTATGCAAGACAGAAAATTTATCACGAGGAGACCATGCCAATGATCCCGGAAAAACTATTGGAAATCATGAAACAGGACGGAGTTGTCGCCATTGCGACCTTGGGGGAGGATGGTCCGCATATGGTCAACACGTGGAATAGCTATATCAAGGTCTCACAAGACGGGCGTTTGTTCATTCCAGCGGGGTACATGCATAAGACTGAGGCCAACATTGCCCATAATCCCGATGTGCTGATCACCTTGGGAAGCAGCAAGGTTGCGGGGTTGCACGGTCCCGGCGCCGGTTTCCTGATCAAGGGTAAGGCGAACTTCATAACTTCCGGGCCGGATTTTGACTTTATGAAGGCAAAGTTCAACTGGTTACGAGCCACATTGGCCGTTACCATCGAATCGGCCACTCAAACCTGGTGAGCCTTGCATGATATCCAATCACAAACCTTGCCAAGCGGCTGGGGGTGACCAAGCGGCGTGACAGGCTGAGACGACAGGCAGCGAAACAGAGATGATGGAATGACCCCTGTAGCCCTCGACATAGCCATCCACCTGGCCAAGATCGCCCTGATCTTCTTCGTGGTGCTGACTCTGGCGGCCTACCTGGTCTTCGCCGAGCGGCGGATTCTGGCCTGGATCCAGGACCGGAAGGGACCGAACCGGGTGGGGCCCTTTGGCCTCTTGCAGCCCCTGGCGGATCTCATCAAGCTCCTGACCAAGGAGGACTTCCGACCCGCCGGGGCCGACAAGTGGCTCTTCTACCTGGCCCCTGCCATGGCGGCGATCCCGGCCATTCTCACCTTCGCGGTGATCCCCTTCGGGGCCCCTCTGACGCTCTTCGGCAGGGAGGTGCCGCTCCAGGTGGCGGACCTGAACGTGGGGCTCCTTTTCTTTCTGGCACTCTCCTCAATAGCGGTGTATGGTGTGGCCCTGGGGGGGTGGGCGTCCAACTCCAAGTACGCGCTTTTGGGCTCCATCCGGGGGCTGGCGCAACTCATCTCCTACGAGCTGTCCATGGGGTTGTCGCTGGTGCCGACGGTGATGCTGGCCGGGTCGCTCCGGCTCTCGGACATCGTGGCGGCCCAGGAGGGGATCTGGTTCATCGTCTATCAGCCCCTGGCATTCGTGATCTTCCTCATCAGCATCGCGGCGGAGTGCAAGCGGATTCCCTTCGACATCCCCGAGGCGGAGGGGGAGCTGGTGGCCGGGTTCCACACCGAGTACTCGGGGATGCGCTTCGGCCTTTTCTTCGTGGGGGAGTACATCAACATCATCGTCCTCGGCGGGCTGGCAACCACCTTCTTCCTGGGGGGTTGGCACGGGCCGTGGCTCCCCCCCTTCGTCTGGTTCTCGGCGAAGACCCTCGCCTTCGCCTTCTTCTTCATCTGGATGCGGGGGACGCTGCCGCGGCTTCGCTACGACCAGCTCATGCACCTGGGCTGGAAGGTGCTGACGCCGCTGGCGCTGGTCAACATTCTTGTCACCGGCTGGATACTGATGCTCCGCTAACGGAGCATCGGACATTTTAACGGAAAGGAGGGGAACGGGTAGTCCGCACGCATCAAGGTATCACTCACGCATTGGTCATTGTCCCGGAGAAGTGAACTCATTACGCAACATTTCAAAGGAGGACGTGTCATGGTTGAGAACGTGAATACCAAAGACAAGCATGGGCATACGCCGCTCATCGAGGCGGCCAAGACAGGGGACGCCGAGACGATCAGAGATCTCCTGAACCGCGGCGCCGACATGGATGCACGGAGCGAGAAGGGGAAGACGGCCCTGCATTACGCGGCGGCCAACGGTAAGGCAGCGGCCATCAAGACTCTGCTGGAGGCGGGGGCTGAAGTGGACCCGCGAGACATGGAATGGCACACCCCCCTCATGCTGGCGGCCAACTACGGATGCAACGAGTGCGTGGAAACCCTTTTGACGGCCGGCGCCGACCCCCTGGCCAAAATGAAGCTCGGCAACACCGCCCTGACCTATGCGGAAGCGAACGGACACCCCGACACCCTGGAACTGATAACGAAGGCCCAGCGGGCCAAGGCCGGAAACGCCTGATCCTGCAAGGGTACGTTACCGCAGGGGCGGGGGATGCCTCGCCCCTCTGTTGCCACCATGCCCATCATCACCGACTTCAAAGCAATCGCCACCGGGCTCTTTGTCACCTGGAAGCACATCTTCCGCAGGAGCGTCACGGTGGAATACCCCGAGGTGAAGCGGACCCCCGCTCCCCGCTACCGGGCGAGGATCGTCCTCACCCGCGACCCCGAGGGGGGAGAGCGGTGCGTGGCCTGCTACCTCTGCTCCGCCGCCTGCCCCGTTGACTGCATCTCCATGGAGGCGACCGAGGACGGGAACGGCCGCCGGTACGCCCGGTGGTTCCGGATCAACTTCTCCCGCTGCATCTTCTGCGGCCTCTGCGCCGAGGCCTGCCCCACCCTCGCCATCCAGATGACCCCTGACTACGAGATCTGCGAGCGGGACATCATGGAACTGGTCTACGAGAAGGAAGACCTCCTCATCGACGGCTGCGGCAAGGACCCCGCCTACAACTTCTACCGCCATGCCGGCATCGGCGTCACCCAGCCACGGGGCGCCGGCGAGCGGGAAGAGGAACCGGTTGATGCGCGGGGACTCATGCCGTGACATCCCCACGCCTGAGCGTCTAACCGGCAGACCGATCCTGCCTCTCCATCCCCGCATTCCGCAAGCCCTCCCCTTCCACAGCAACAGACTTTATGCCGAAAATGAAACAGTGGCTTACAATTACCAAACTCTATAATGTGTGGATGTTGCGGCATCTCAGAGCCCAGGCACATGCGCACGCTAGACTGCGACAGGGGACCATCAGCGAGGTTTCCTGCATGTGGCCCCGTCCCGGCAGCACCGACCCGGTGCCCAAGGTGAGCTTCGTCACAAAGGTGGACGATCAGGTCTGCACGGTGGGCTACTACAAGTAGCATGGATTGACATCTCCCCCACGGAAGTATGAACGCATGGGGTCTCTCCGGCGAAAAACTGCCGGGAGAGGCCCCTTTTTTTCTGCAATTTACCCCCGATATGGTAGATTTTATCCGATATGGAATCGGCCCTCTTCTACATCCTGGCCGTTGTAACGGTCACGGGCACCGCCTTCGCCATCACGGAAAAGCACGCGGTGCACGCCATCGTCTACCTCGTCACCTCGTTTTTCGCCCTGGCGGTGATCTTCTTCCTGCTCGGAGCGCCGGTGGTGGCAATCTTCGAGGTGATCATCTACGCCGGCGCCATCATGGTCCTCTTCCTCTTCGTGATCATGATGCTCGACCTGGGGCACCCGGAGCGGGCGCGGCTTCCCGGAATCCGGGAGTGGTGGCCGGCCCTTGCCCTCGGCGCCGTGACCCTGGCGTCGGCCCTGGCCCTCGTCGTATCCCGCGCCCCGGCGATTCCGGCACCGGGGAAAGCCATCGGCGTCAAGGAGTTCGCCCTGGCCCTCTTCGGCAAGTACGGCGTGGCGGTGGAAGTCATTTCGATGCAGCTCCTTTTCGCGCTCGTCGGGGCGCTTTACCTGGCACGGAAGCGATAGGAACACTCGTGCCGAACAGGCGGCACGGTGCATATCAACCAAGGAGGAATGGCATGAAACATCTCAAGGGAATGGTTGTTCTGCTGGCTGCAGTAGTGGCGATGTCCGCGGTCGGATGCAAGAAGAAGGAGGTAGGGCCGGCGGAGAAGGCGGGACAAGAGATCGACAAGGCCGTGGAAAAGGCCGGCGAAGGGCTTGGCAAGGCAACCGAAAAGAGCAAGGAGGCTGTCGAGAAAGCCGGTGAAAAGGTGGGCGAGGCCGTCGACAAAAGCAAAGAGGCAGTCGACAAGGCTGCCGACAAGACCAAAGATGCGGTCAAGGACGCAACACAGAAGTAACGTGAGCATCGCGCAATGATCGTCCCCTTTGAGCACGTCCTGATCCTGGCCGGCATCCTCTTTGCCCTGGGGCTCGTCTGCGTCCTGGTCTGGCGGATGAACCTGATCATGCTCCTCATCGGCATCGAGGTGATGCTCAACGCCGCCATGCTCGCCTTTGTGGGAGGGGCGGCCCGATGGGGAATGGCCGACGGCCAGGTCTTCTCCCTCGTCATCATGGCCCTCACCTCAGCCGAGGTCTCCCTGGCCCTGGCCATGGTGGTCTACCTCCACCGGCGCAAGAGGACGGTGGATGCGGATGAGTTCAGCGAGCTGAAGGGATGAAACTCTACCTCACCACCATACTCCTGCTCCCCCTCCTCGGGGGAGCCATCAATGCCGTTATCGGGCGCAAACTCCCCCGCCGCGCGTGCGAGGCCCTGGCCTGCACCGCGGTCTGGGGGGCTTTTGCCGGCGCGGTCCTGGCCTTCGCGGCCTACCGGACCCCGGTCACGGTGGAGCTGGCCTCGTGGCTGGCTGACTTCGATTTTTCCGCTCCCGTTACCCTCTACCTGGACCCCCTCTCCCTGGTGATGATGGTCATGGTCACCTTCGTCTGCGGGATCATCCACCTCTATTCCGTGGGATACATGGCGAAGGAGGAAAGCCCGGCCCGGTTCTTCGCCCTCCTGAACCTCTTCGTTTTCGCCATGCTGGTCCTGGTCCTGGCGGAGAACCTGCCGCTCCTCTATCTCGGCTGGGAGGGGGTCGGCTTCTGCTCCTACGCTCTCATCGGCTTCTGGTACGACGACCCGAAGAACGCCACCGCCGGCCGCAAGGCCTTCATCGTGACGCGGATCGGCGACACCGCCTTCGGCATCGGCATTGTCTGGTGCTTCCAGCTCTTCCAGACCGTCTCCATTACTCAGATCAACCAGATGGGGTTCCTGATGCCCGTGGGGATCATCACCACCCTCGGGCTCCTCTTTCTGGCCGGGGCCATGGGGAAATCGGCCCAGGTTCCGCTCATGGTCTGGCTCCCCGACGCCATGGCCGGCCCCACGCCGGTCTCGGCCCTGATCCACGCCGCCACCATGGTCACCGCCGGGGTCTACCTCATGGCGAGGATGTCGCCCCTCTTCGGGGCGGCTCCCGTGGTCATGGCCGCCGTAGCCGTCACCGGGGCGGTCACCGCCTTCTACGGCGCCTCGTGTGCCTTGGTGCAGCGGGACTTCAAGCGAGTGCTGGCCTACTCCACCATCAGCCAGATCGGCTACATGATGCTCGGCGTGGGGGCCGGCGCCGTCACCGCCGCCACCTTTCACCTCCTGGAGCACGCTTTCTTCAAGGCCCTCCTCTTCCTGGGAGCCGGCTGCGTCATCACGGCTCTCCACCACGAGCAGGACATCTTCAGGATGGGGGGACTGCGCACGCGGATGCCCCTCACCTTCTGGGCCTTCCTGGCCGGGGCCGCCTGTCTGGCCGGACTTCCCCCCACCGGCGGATTCTTCAGCAAGGACGCCATCCTGGCCGCGGTCTGGGCCAAGGGGGGGCTCCTCTACGGCGGGCTCTTCACCCTGGGCCTTCTGGCGGCGCTCTTCACCTCCTTCTACACGTTTCGAATGGTTTACCTGGTCTTTGGCGGCGAAGGGGTGACAGAGGTCCACCACGCTCCCCGGATCATGGAGACAATGCTGCTCCCCCTGGCGCTCCTAGGGCTCCTGGGAGGCATCATTCACCTCCCCGACTTTCTGGCCGAAGGCTGGCTCGGCCGCTTCCTGGCCACGGCCTTGACCGAACGCGCCCCTCACCTCGCCCACGGTGAGGAGATGGCCGTAGAGGGAGTCGCGGCCCTGGTGGCCCTCGCCGGCCTCGCCGCGGCCCACCTCCGCTACGGAGGAGTGCGGCGCGCGGCCCGGATCGAGGGGGCCGCCGCGGAACCACGGGGAATCACCGCCTTCCTCCTGAACGGCTGGTACGCCGACAATTTCTACCGGTTCCTTCTCATCCGCCCCTACGAGGCCCTGGCAGGCTTCCTCTGGCGCCGGGTGGACGAAGGGGTGATCGACGATTCCCTGGACCGTCTGGCCGGCAACTTGGGCAAAACCGGCCAAGGGCTGGGGGGGTGGAGCTGCGGGAGGGTGTCAGTCTATCTCCTCAGTTTTGCCGCGGGGTTGGCGCTGATTCTGGGGTGGCTGGCGTGGGAGATGGTGTGGTAGATGGAGAACCGCCGGAATGGATGCGCAGCATGAATGACCGGACTGAACACGGAAGGGACCGGGGATGAGCACGAAGAGCGAAACTCACTATGCGGAGCGAATCGGCTGGCTGCGGGCGGCAGTGCTCGGGGCCAACGACGGGATCATTTCCACCGCGAGCCTGGTCGTGGGGGTGGCGGCCGCCCATGCCGCCCGGGGAAATGTGCTCATAGCCGGGGTGGCGGGCCTCGTCGCCGGCACCATGTCCATGGCAGCGGGCGAGTATGTGTCCGTCAGCTCCCAAGCCGACACCGAAAAGGCCGACCTGGCCCGCGAGAGGAGGGAACTGGAGGAAGACCACGAGTTCGAGCTCAAGGAACTTGCGTCCATCTATGTGGACAGGGGGCTTGAACCGCAGCTTGCCAAGCAGGTCGCTACGCAGCTCATGGCCCACGACGCCCTGGCGGCCCACGCCCGCGACGAACTGGGGCTCAACGAAATACACACTGCGCGCCCCATCCAGGCGGCACTGGCGTCGGCGGTCACCTTTGCCGTCGGAGCAACCCTCCCCCTCATCATCACCCTGCTCAGTCCGGAGCAACTCATCGTCCCCGGCGTGGCCGGAGGCTCCCTCGTCTGCCTGGCGCTCCTGGGAACGCTGGCGGCACGGGCTGGGGGCGCGGACATCGCCGTCGGCGCAACGCGGGTAACGCTCTGGGGGGCGCTGGCCATGGCGGCCACGGCAGGGGTCGGGGCGCTCTTCGGGACGGCTGTGTGAGCGGGTGAGCAATACACGTTAGGCAACCCTCACATGAGACGCACAACATCACGGAAATTATACTCGGGAGAAAAATCTCCAGACAAGGAGCTTGGCATGACCATCATCACTGCTCACTGCCGGTGCATCCTGCAGTCTGTCGCTTCCCTTATTCTGCTACTGCTTTTTGTGCAGGTCGGCGCAGCTCAGCCTTCTGATGCAGCTCAGCCTCCTGATACGTGCAGTGGCTGCCACGCGGACCGGTCGAAAATGCTTCGGTTCGGCTTCCCCCACCTGAGCGTGACTGCTGAGGAGGCAACCAGGCAATCAGGCATGAACGCAGCCTGTTCAGATTGCCATTTGGGAGACCCGACGAACCCGGGCCGCACGGCTGCCCACCGGGGCATGGGACGGTTGCTATTGGTGCGCAAGAAAGGGATGCTGGCCGAGTCTGTACAGCGCGAGGCCCCTCTGAAGCTGACCGGCAATCCCATGACCCGTATTCAGCATCAAATCGTCAGGGACGGCAAGGTGGTCATCGACCCCAATGTCACCCTGATCCTCTATCAGGACAAGCGTCGAGACAATCTTTCCCAGGATTTCGGCGTCATGGAGAAGACCTGCGGCGCCTGCCATGCCAAGGAGTTCTCCGAGTTCACCCAGAGTACTATGGGACGCAACGCCAAACAGAGCCGATACCAGAGCTGGACCGACCAACAGCGAGGCCCCCATAACTGCGGCGCATGGTTCAATGGAAATTACGAGAGAATCTCAACCAACACGGCCGTCCCCTTTTCTCGGGAGCAAAGTGCGTTGAACCAGCGCAGTTGCAACACCTGCCACGTGGGGTGCCTCGATTGTCACTACGATCCACAGCCGACGGATCCGGCCAACCCAAAGCGGGGGATACACACCTTCAACCGAGTACCGAAGCCGGAAAGCTGCTATGGTGGCGGCCGTGGGCAGATCTGCCATGCCGGGCCGGAGGAGCGGCGCCGGGGAGCGGGCTATTTCGGCGGCAGCTACGCCAACCCGGAGGGAATGGAGCCGGACATCCATCAGGCTAAGAAGGTTGGCTGTCTCGACTGCCACGAAAACAGCGGATCCAAGAGCGGCCTGGGACATGGGATGATCAAGCGGCAGGGACGTTGCGACCGGTGCCACGAGCGGCAGGTCGCCAGCCACAAGCTGACGCTACACAAAACTCTCTCCTGCGAAGCATGCCACATTCAGAACATTTCCGGCTACCAGGGGACCTTCTGGGGACCAGGCAAACTGGCCGGTTCAAACACGCCCTTCTTCAAGTACAAGGAATACTACGGGATCATGAAGGAGCCTATTCTGATACGCGATCAAAACGGGCGCTGGATACCGGTAAAACCATTTCCGATGGCGGTCCTGAACCAGAAGGAGTCGGCATTGAAGCCGGGGCTGCACTGGCGCTGGCCCAAAGAACTGCCCGACCTGCAGCGCACCGATGACGCTTACGGGTATGTCGGGCTGTTCGACGGCTTGCCCGAGAACAACCGGGCACTGGCATGGATCCAGATGGACAAGGTCTCCCATAAATATGGGAAAAGCCGTCCTTGCGCCTCGTGCCACGAGTTGCCCGACGGCGAGCAGCGCCAGCATGTGGAATGGGACTTCACTGACGCCGGCGCTTTACCCTTCAGCGGGAGTCACGTGGTAGTTGCCGGGAAGAAGGGGCTTTCCATTCGTGACATGAAGTCTGAAAAAATCGACGTCCTCGATGGATACCGCTTGTCCAGCCTGGCACCCTGGTTCTATTTGAAGGATCGTTGGCAAATTGAGGGAGACTTCTCCTTGCCGTCGATCAAGGAGCAGGAGTTCTACAGCCGGGCCAAGGGAGATGTCGCCAAGGCGCGTCAGGCGAGGGTTGTGCATTGAAAAAGCTTCTGTCATGGGGTGCCGTCGGACTCCTAACGAGCGCCCTGCTCGATCCGCTCATCTATTCCATGCTGGAGAAGCCGATTCCGTGGCTGCGCGATATACTCATGGGGGCGGGGGGCTGCGTCTGCTTCTATCTCCTGATCCGCTTCCGCAATGAGCTGTGACGGTGGCGGGTTGCCACAAAACGTGATGTCGTAAAACAGGTACTTGATCGTGACC
>NC_007517.1_3
GACTATCCGATCCTCACCATCCTCATCTTCCTCCCCCTGGCGGGATGCCTCTGTTTAGCGCCGGTCTGGCACTGCCGGACGTCTGCCCGCGCCGTGGCCCTGGGGTTTGCCGTTGCCGAACTGGCCCTGGCGGCGTGGCTTCTGGTGGCCGCCACGGGGATGCCCGCCGCCCCCGGCGCGCCGACGGGGTATTTCCTCTGGGAGGATGCCGTGTGGATCGAGCGCTTCGGCATCCGCTACCTCCTTGGGATGGACGGGATCAGCCTCCTCATGGTGGCGCTCACGGCCTTCATCACGGTGGTCGCCATGGCGGTATCGTGGCGCGCCGTCACCGAGCGGACGGCCCTCCACTATTTCCTCATCCTCCTCATGGAGAGCGGGCTCATGGGGGTCTTCCTCGCCCTGGATCTCGTCCTCTTCTACCTCTTCTGGGAGGTGATGCTGATCCCCATGTTCTTCCTGATCGGCATCTGGGGACACGGCCGCCGCATCTACTCGGCGGTGAAGTTCTTCCTCTACACCCTGGCCGGTTCACTCCTGATGCTCCTGGCCATCATCGGGGTCTACCTCATACATGGCGATGCCACCGGCATCTACACCTTCACCCTCCCCCTCCTGGCCAAGGCCCCCATAGCCCACGCCGCGGCACCGTGGCTCTTCGGGGCGTTTCTCCTGGCCTTCGCCATCAAGTTCCCCCTCTTCCCGGTGCACACCTGGCTCCCCGATGCCCACACCGACGCCCCCACGGCCGGGAGCGTGATCCTGGCGGCGCTCCTCCTGAAAACCGGGGCCTATGGGCTGGTTCGCTTCGGCTACCCCCTCTTTCCCGAGGCGGCCAAGGGGTTCACGCCCTTCATTTCGGCGCTGGCCGTCGTCGGCATCCTCTACGCCTCGTGGGTCGCCTATGCCCAGGAGGACATGAAGCGGATGGTGGCCTACTCCAGCGTGGGGCACATGGGGTTCGTGGCCCTGGGAATCGCCTCCTGGAGCCCGGTGGCCCTGTCCGGTTCCATCCTCCAGATGGTGAACCACGGCGTCACCACCGGCGCCCTCTTCGCCCTGGTGGGGATGCTGGACGAACGGACCGATACCCGGGAGATCGCCGCCTACGGCGGGGTGTGGGGGAAAGCGCCCAAGCTCGCCTTCTTCTTTCTCCTTTTCGCCATGACATCGGCGGGGTTGCCGGGGCTCAACAACTTCACGGGCGAATTCCTGATCCTTGCGGGGGTCTTCCGGACTACGCCGGCGGCAGCGGCCATCGCCTTTATCGGCATCGTGCTGCCGCTCATCTACACAGTGAGGCTCGTGCAGGAGGTGCTCTTCCAGACGGAGCGGCGGCCCCTGCGACTGCCGGACGTGACCCTGCGGGAGGAGGCGCTTCTGGCGGTGCTGGCGACGATCGACGTGTATATCGGTGTCCATCCGAAACCGCTCCTGGATATCCTCAAGGTGCCGGTGGCGCTCCTGACGGGGGCGACGCCATGACCATAACCGAACTCTGGGCCCTCATCCCTCTTCTGATCCTCGCCTGCGGGAGCGTCTTCGTGCTCATGCTCGGGGCAATCGTGCCGGGACGGTGCGGAACCGTCATCGGCGTTGCCGTCTGCGCCGGCACGGCTCTCTGGGCGATGCTGGCTCCGCCGCAGCCCCTGGCGCCGCCGACTCTGGGAGTGACCGTCACCCCCTTTACCCGCTTCTTCCTCGTATTTTTCGCCGTGACGGCAGGCTTGTCGCTCCTCCTGGCCCGAGACCATGCGGCGCGGCAGGGGCTTAAGGGGGAGGAGTACCCGGCCACGATCCTCTTCGGCACCTTCGGCATGGGTGTGGTGGCGAGCGCGGCCAACTTCCTGACCCTCTTCCTGGGGCTGGAGGCCCTCACCTTCGCCTTCTACATTCTGGTGGCCTACGACCACAACCGCCCGGCGTCCGGGGAGGCAGGGCTCAAGTACCTCCTCATGGGGGCCGTGTCGGCGGCCTTTGTGGCATTCGGCATCGCGCTCCTCTACGGGGCCACGGGGACCCTGGAGATTAGCCGGGCCGTGGCCGCCTCGGCAGCCGGGGGAGGGATCGCCCTGGCGGGATGGGGGCTCCTCTTGGCGGGGCTCGCCTTCAAGATATCCCTGGCACCGGCCCACCTCTGGACCCCGGACATCTACCAGGGGGGGCCGACGCCGGTGGTGGCCTTCCTCGCCTCCGGCTCCAAGGGGGCGGCCATCGCCCTTTTCCTGCTCATTCTCTCCCCCCTCGGAACGCTCGGCACCCTGCGGGCGCCCCTCTGGGGGCTGGCGTTCCTCTCCATGACCGTCGGGAACCTGGCGGCACTCCTGCAGCCCAACGTGAAGCGGATGCTCGCCTACTCATCCGTGGCCCAGATGGGGTACGTGGCCCTGGCGCTCCTGTCGGGGGGACGGGGGTACGAGGCTGCGGCGTTTTATGCCGTGGCCTACGGAGCCATGGTCCTGGCTGCCTTCGGCGCCCTTGCCTCCCTGGAGGGAGAAACGCCGCTGGAACAGGTGGATGACCTCCGGGGGCTCGGCTATCACCGCCCCTTCCAGGGGGTGGTGCTGGCCGTGGCCATGCTCGCCCTGGCAGGGATTCCTCCAACGGTGGGCTTTGTGGGAAAGTTCGCCATCTTCTTCGCGGCCCTGAAAGGGGGAGAGGCTCCCCTGGCGGTCATCGGCATCCTCACGGCGGCGGCCTCGGCCTACTACTACCTGCGGGTGGTGGTGAACCTCTACATGAAACCGGCGGATGAGACGGGCTCCGGCCAACGCCCCACCGTTGCGGAAGCGCTCTCCCTTGGCATTGCAGCCCTCGCCATCTTCATCCTCGGCATCTGGCCCGGCCCCCTCTTCGACCTGGCAGCCGCGATTCTTCGCTAGAACGGAGCCCCCGTGCAGAGCATCATAAAGGCCCTCATCAGCCTCGTCATCATCATCGCCTGCGCCAAAATCGGCAAACGCTTCCCGACCCTCGGGGGCCTCATCGCCACCATGCCCCTCACGAGCCTCCTGGTCCTCCTCTGGCTCTGGTCCGACGCGCCGGGAGACTACCGGCTCATGGAGGGGTACACGAAGGGGGTCCTCTGGGGGATCATCCCGACGGTCCTCTTTTTCGTGGCAGCCTTGTTCCTCTTCCGGCGCCAGTTCCCCCTGCCCCTGGTCCTGGCGGCCAGCTTCGGTGTCTGGCTGACCGGGGCCGCAGTGCACCAGTATTTTCTCAGGTGAGGCACTTACAAAACTATTGCGGGACCGGTCTGCGTTGTTGCCGCTCGCTCGAAAGCTCAACGTACCAACGGGTACGCGTCGCTTCCTCGTTCGCTTGCGCCTAGCATCCCGGCCTCCTCATCACGTTTTGCAAATGCCTCACGTAGCAACGAAAGGAATTGTCATGTCTCGCTGGTTGAAGGCCGCAGCCGCGGCCTTTCTCATGCTGCTGAGTACGACCGTGGCCCGGGCAGGCGATGCGCAGCACTACGCAGTGGCAGAGTTGCCGACGCCGGTGCTCAACACCCCGGATTTTCCCCGCGTATTCGGCGGCCAGGACGGCAGGACCGTCAAAACCGACCACCAGGGACAGATCCGAGAACTAGAGTTCATCGCCCTGCCGGGGGCAGCCTTTACGGTGCAGGAGACGCTCCGCAGGGGGGGATCGGTGGTCCACCGGGTCACCACCGACGACTACCCCTACCCGACCACGACAGGCTACTTTGTGGATGCCCGCTTCGTACGGCTCACGGACGAAACGCCCCATCCCCGTGCCCGGAAACTTCCTTCCCGCAACAAGATCATCACCCGACTCCTGGCGGCCCGGGGAAGCCGTTACGTCTGGGGAGGAAACGTCCGTGCGGGGGTGCCGGATATGATCCGCCTCTTTCCCCCGGCGGGAAAACTCTCCGCCGAGACGGAGCGCCGCTGGCTGCTGCAAGGGCTCGACTGCTCGGGGCTCCTCTACGAGGCCACCGACGGCGTCACCCCCCGCAACACGAGCGCCCTTGCTGGCTACGGCCGGGGGGTGCCCATTGCCGGGCTCTCTACAGAAGAGATCCGCCAGCAACTGGAGCCCCTGGACCTCATCGTCTGGAAGGGACACGTGATTATCGTCCTTGACCGGGAGCGGACCATCGAGAGCCGACTCGGCCCGGTGCCGGGAAAGCGGGACGGTGTGGCCGTGAGGCCGCTGCGGGATGTTCTGTCCGAGGTGATGGGAAAGAGGGTGCCTGTGGATCGGTTCGCGGAGAAAAACGGGAGGGGAGAGAAGACCTTTGTCGTGCGACGGTGGTACCCCTAGAATCCCCTGCGCCGGAGTTCCTCGCCGATAAGCCGCTTTTGCTCCTGGCCGAGGCGGCCCGAGACTGCCAGGTTCCGAAGTTCCATGGCCGGTGCCCCGGCAAGAAGCGAAACAAAGACCGTCGAGGGAGTGCGGGGATTCTTGATCATGGCAATTTTCAGGTTGGGGCGGCTCGCCCATCGCTGGTGGCGGGCCACGGCGGCAATGGCCTCGGTGGAGGAGCGGGCGCTTGAGACAAGCTGGAAGACCGACGCCTCCTTGAGGCGGGGGTTGGCGAGGCACGGCTCCACCACCCGCACGTCCCCCTCCTTCATGAGGGCATCGAGGACCGAGGCGCTGGCCCGGCGGGCAAGGGTGATCCGGTTCCCCAGGGGAGTGGTGGGGAGCCGCTGGACGATGGCCCGCTCCGCCGCCAGCCGCTGGTCGGGAGTGGTCCCCGGAAGCTCGCTGAGGGTAACGAGTTCGAAGAGGTAGAGACGGGGAAGGAGCGACAGGGCTACGCCGGCCGGGGTTGCAGGATTCTGGACCAGGGCCACGGTCAGGTTGTGGTTCCCCGCCACCGTATCAAGCCCAGCCACGGTCCTGAGGAGATCCTCGGTCAGGTCCCGGCGCCCCAGGAGGGCGAGGAGGTGGTTACCGTCCAGGGCGGGGTTCCGGAGGGCCGCCCGGAGCACCTCGGGGGAGGAGTCGAGGATTGCCTCGAAGAGCTCCTCCTTGCCGCAGGTGAGGGCCCGGTGGAGCCGCCGTGACAATTCAGGGTCCAGGTGTGTACTTTTTGCGCTCCTCTCCATGGCCCGCCCCGTCATGATCCGTGTGGAACAGCTATTCGGCACAGCACGACAACCGGCTGATATCCCTACTGAATCCCTGGGCGCAGAGCCTCAGGCCCTCCCCCATCGAAGGATAGACATGCAACGCGTTTGCCAGATCCTCCACCGTGGCCCGGAAGCGGATGGCCAGGGCTGCCTCGTTGATGATGTCCGCTCCCCGGTGGCAGGCCAGATGCACCCCCAGGAGACGGCCCGTGGCCTTGTCCGCCACCATCTTGATGACCCCGGCTGTGTGGCCGGTGACGTGGGCCTTGGGGATGGCCGCCACCGGCATCACATTCACGACCACGTCGAAGCCGGCGGCTTTGGCACCCTCTTCGGTGTGCCCCACCATCCCCACCTCCGGGTCGGTGAAGATGGCCATGGGAGCGCTCAAAAAATCCATGGAGCAGCCGCAGCCGGGGTTCAGCATGTCGTCCACCGCCACGATCCCTTCCCGGGCGCCGACCGTGGCGATCATCATCCCGCCGGTGCAGTCGCCGGCGGCCCAGATACCCGGCGCCGTGGTCCGCATCCGTTCATCCACCGTCACGAACCCCCGCGGGTCGGTTTCAACCCCGGCCAGCTCCAGCCCGATCCCGTTGGTGGCCGGAGCCGTTCCCGTCGCCACGAGGAGCTTTTCGGCGGTGAAGCTCACCCGCTCCCCGTCCCGTTCCGCCTCCACGCGCACCCCGGCCCCGTCCTGGGCCGCCAAGCAGATCGTGGTGCGGCAGACGATCTTCATTCCCTCCGCCCGCAGAAAGTCACGCACCGCCAGGGCCGGCTCCGGCTCCACCGGCCCCAGGATGCGGGGACCGTGCTCCAGGATCGTTACCTTGGCGCCGAGGCGCTGGAACATCTGCCCCATTTCCACGGCGATGACCCCGCCGCCGATGATGACAAGGGACTGAGGAATGGTCTTGAGGAGGAGAGTCCCCCGGCTCGTGAGAAAGGGGGTCGATTCCAAACCAGGAATCCGCGGGACCCGGGGATCCCCCCCCACGGCCACCAGAAACCGCTCGCTCCTGATCTCCCGGTCCCCCACCTCCAGCCGGTCGGGCCCTAGGAAGCGGCCGGTCCCCTTCACCAGTTGAAGCCCCGGCACATCCTGGAGGATATCAAGGTATTTCGTCTGGCGGAGATGCCCCACCACCTGATCTTTGCGGGCCATGAGGCGCTCTAGAACCACCGTCCCGCCGCATTCCCCGAGCCCGAGCCTTGCCCCGAGCTTCCCCTCCTGATAGAATAACGCGGCATGGATCAGCGTCTTGCTTGGGACGCACCCCCAGTTGATGCAGGTGCCGCCCGGCACCCCCTTTTCCACCATGAGGACCCGCGTCCCGTAGGACTGGGCCCTGAGCGCCGCGGCAAAGGCGGTGGAGCCGGAGCCGAGGATGACGAGATCGTGTGTGTCGTCGGGCATTGTCGGATCTCCTTTGAGAGAAAGTGTACCCGACCGCAGCCGTTTGAGAAGCTTTGAACAACAATTGTCAGGGAGGACACCATGTCAGCACCAGTACTTACCAGCGAAGACGCCCGCCTCGGCGCCGATACCCTCAGAATGCTGGCGGTGGACGCCGTGGAGGCGGCCAACTCGGGCCATCCCGGGCTCCCCATGGGGGCTGCGGACTATGCCTTCCTCCTCTGGCATTCCCACCTTCGCTTTGCCCCCACCGACCCGGAATGGGCCGGACGGGACCGCTTCGTCCTCTCGGCGGGGCACGGCTCCATGCTCCTCTATAGCCTCCTCCACCTCTTCGGCTTTGACCTCCCCCTGGACGAGCTGAAACGGTTCCGCCAGTGGGGGAGCCGCACCCCGGGCCACCCGGAGTTCGGCCACACCCCCGGCGTCGAGGTGACCACCGGCCCCCTGGGGCAGGGGTTCGCCATGGGGGTCGGCATGGCCCTGGCGGCCCGGATGGCCTCTGCCCGCTTTGCCGACGAGCGCTTCGACCCGTGCGGCCACCAGGTCTACGCCATCGTGAGCGATGGGGACCTCATGGAGGGAATCAGCCAGGAGGCGGCCTCCCTGGCGGGACACCTGAAGCTCGGCAACATCGTTTATATCTACGACGACAACCGGATCACCATCGAGGGGTCCACGGATCTCGCCTTTTCGGATGATACGGCCGGACGCTTCACGGCCCTGGGGTGGCAGGTGCAGAAGGTGGACGGCCACGATATCGGCCAGGTGGGGGAGGCCCTCTGGCGGGCCAAGGTGGAGCGGGACCGCCCCTCCCTCATCATTGCCCGGACCCACATCGCCCAGGGCTCGCCGGGAAAGCACGACACGGCCGCCGCCCACGGCTCCCCCCTGGGCGCCGAAGAGGCGGCCGCCACCCGCAGGAATCTTGGGTGGCCCGATGAACTGTTCCACGTGCCGGAGCGGGTGCGTGAGATCTGCGACAAGCGTCGGGAGGAGCTTGTCGCGGCCTACGCCGCCTGGGAGGATGAGTTCCGCCGCTGGCGCCGCCGCAACCCCGACAAGGCCCGGCTCTGGGACGGCATGTGGCAGAAGGCGATCCCGAAAGACCTGGAAACCCGGCTCCTAGCCGCCGTTGAGGGGAGTACCGGCGCCACCCGCGCCCTGTCGGGAAAGGTGATCCAGGCCGCGGCCGCGGCAATGCCGGCCCTGGCCGGCGGCTCCGCCGACCTGGAACCCTCCACCAACACCTGGATCGCGGAATCACCGTCGGTGCTTGCGGGGAGCTACAGGGGGCGGAACCTCCACTTCGGCATCCGTGAGCACGCCATGGCCGCCGTCATGAACGGCATGGCCCGCTACGGCTGCTTCATCCCCTACGGCGCCACCTTCCTGGTCTTCTCCGACTACTGCCGGCCAAGCATCCGGCTCGCGGCCCTCATGAAGCAGCAGGCGATCTACGTCTTCACCCACGACTCGATCTTCCTGGGGGAGGACGGCCCCACCCACCAGCCGGTGGAGCAGCTCTCGTCGCTGCGGCTCATTCCCAATCTCCGGGTCATCCGCCCCGCCGACGGCCCCGAGACGGCCCTGGCCTGGAACGCGGCCCTGCGCCGCGCCGACGGCCCCACGGCCCTCATCCTCACCCGCCAGAAGGTGCCGGCCATCATGCGGGAGGAACCACTGGATGCGAAAACCTTCGCCAAGGGGGGGTACGCGGTCCGGCAAGACGGGGCAACGCCCGACGTGGTCATCATGGCAAGCGGTTCCGAGGTGGGGCTGGCCCTGGCCGCGGCAGATATCCTGGCCGGCGAAGGGGTGACGGCCCGGGTAGTGTCGGTCCCCTCTCTCGAAACCTTCCTGGCCCAGCCCGAGGCGTACCGGCGCCGGCTCCTGCCGGGCCGCGTCCCCCGGGTGGCGGTGGAGGCAGGGCACGGCGGCCTCTGGTGGCGACTCCTCGGCCCGGGGGGCCTCTTCATCGGCATGGAGGGCTTCGGTGCCTCGGCCCCGGAAAAGGTCCTTGCCGAGCAGTTCGGCTTCACCCCGCCCCAAGTGGCCCAGCGGGTAAGAGAGCTCGTGGGGCGCTAGAGGATTATGGGAACCCGATCGAAGCGAAGCGAGCGGTGCGGCCGCTGCCGCATGCATCTGGAGCGGTGCGTCTGCCCGGCCATCCCCCGGTATGACCTGACGACCCGCGTGGTCCTCGTCATGCACCACCGGGAATACCCGAAGCCCACGGCCACCGGTCCCCTGGCCCTGGCGGCCCTCCCCAACAGCGAGCTCCGCATCCACGGCGAGCGGGACTCCCTCCTGGACCTGGGCGACCTGGCAACTCCGGAGCGCCGGACCCTCCTTCTCTATCCCGGTGACGACGTGCCGGTCCTGACGAGGGAGCTTCTGGAGCGGGACCGCCGCCCCGTCACCCTCGTGGTACCGGACGGCACCTGGCGCCAGGCGTCCCGCATGGGGCGGCGGCTTCCCGGCCTCGACCACGCGGAGATGGTCCGGCTTCCCGAGGGCCTCCCCACCGAGTGGGGCATCCGCCGGGAAAACCACCCCCAGGGGCTCGCCACCTTCGAGGCCATTGCCCGGGCCCTCGGGATCATTGAATCACCGGCAGTCCAGACCGGCCTGGAGGAGCTCTTCCGCCTCATGGTGCGAAGAACCCTCAGCGCCGGCGGGCGCGCCATTTGAACCAGACAATTTTTGAAACATACAAGCAACAGAGCAACGGAGTAAAACCTGAGAAAGAATTTTTTTATGTTCTCAACAACGGCACCCGCATGATTGATGATTTTGCCTGGAGGTTTTGATTCCTCTGTTGCTCTGTTGCTCAGTGTTATTTTGCCTGTAGTTTCCAGGAGACCCGCCATGTCCGCCGCAGACGAACTCATTGCCTTCCTCGCCCCGAAGCTCGGCACCGAGATCCACGTGGGCCCCTGGCTCGTCATGGAGCAGGCGCGGATCGACGCCTTTGCGGCGGCAACGGCGGACGTGCAGTGGATTCACACCGACCCGGAGCGGGCCCGGAGCGAATCCCCCTACGGCACCACCATCGCCCACGGCTTCCTGACCTTGTCCCTTCTCCCCTTCCTCACCGAGGCCAACGCCCCGGGGCAGTTCGAGCGGAACTACCCCGGCATGCGGCTGCGGGTCAACTACGGCCTCAACCGGGTCCGGTTCCCGGCGCCGGTGAAGACCGGCTTACGCATCCGGGCCCGGACCAGGCTTACGGCCCTGGAGCCCCTGGGTTCCGCGGTGCAGATTACCTACGAAATCACCGTTGAAATCGAAGGGGAGCCGAAGCCCGCCTGCGTGGCCGAGCAGCTTTTCCGGCTCTACCCCTGAGGCGGGTTGCCGTCGGCCGGTTCCGTGGTATAGGTTTCGGAACGATCCGACTGCGAGGTCTGCCGATGCCAGTCCCTCCCGAATTTCCCCTCAGTGTCTTCTACGACGGCTCCTGCTCCGTCTGCGCCACGGAGATGGAGGCCTACATGCGCAAGGAGCACGGGGGGCGCCTCCTGTTCGTCGACATCAGCGCCCCTTCCTTCGACCCCACCCCCTACGGCATCACTCTCGACGCGTTTATGTACCAGATGCACGCCATCGACCGGACCGGCCGGGTCTACCTGTCCGTGGAGGCGTTCTGGGCGATCTGGCAGGCCTTTCCGGCCTCAACCCTCTATGGATTCCTCGGTGCCCTCGTGATGCTTCCGGGGGTGAACCTTCTGGCCCGGGCCGGTTACCGGGGTTTCGCCCGCATCAGGAAATACCTCCCCCGTCGCCGTGAAACGTGCGCAGGGGGGAGCTGCCGGATCGGGCAGCGGGAAGAGTGATCCTGCACACGAAGGGAGACAAAGCCATGGGTGAAGAGGCGTCACGGTGCCGGTGCGGCCAGGGGAAGCCCGGCGAGAAGTGTCCCCACTGCGGCAAGGACGAGGAGACGTGGTACTGGTGCGAGGTCTGCGAAGAGGCGGTCGCCTCCAGCCGCTGCCCCATCTGCGGTCTGAAGACCCGGAGGATGCGCGGGTGACCCTTGCCGCCCGCTTCCCTCTTTCAAGTCTGCCCCCCCTGTGGTAGTATCCTTCCCCTTTTCATCCGCCGAACAAAGGACCATCCATGAGCCTGAACAACGACGTACTCACGAAAATCACCACCTTCATCATCGAAGAGACCGGCCTGAAGCCGTTCCAGGTGGAAAACACCGTGGAGCTCCTAAAGGAGGGGGCCACGGTGCCGTTCATCGCCCGGTACCGGAAGGAGCGGACCGGGGAGCTGGACGAGGTGCAGATCCGCACCGTGGAGGAGCGCCTCGGCTACTTCACCGAGCTGGAGGAGCGGAAGGTCACGGTGCTGAAGTCCATCGAGGAGCAGGGGAAGCTGACCCCCGAGCTGAAGCTCCGCATCGTGGGCTCCCGGCAGAAGACGGAGGTGGAGGACCTCTACCTCCCCTACAAGCCCAAGCGCCGCACCAAGGCCACCATTGCCAAGGAGCGGGGGCTGGAGCCCCTGGCCGAGATCTTGGCGGCCCAGGAACTTATGGCCGGCACGCCGGAGGAGGTGGCGCTCCCCTTCGTGGACCCGGCCAGGGAGGTCCCCGACGCGGCTGCGGCCCTGGAGGGGGCAGGGCATATCCTGGCGGAGCGGCTGGCCGACGATGCCGACGCCCGGGCCTTTGTCCGCCGACTCACCTGGGACGACGGCATCTTCGCCTCCCGGGTGGCCAGCGACAAGAAGGAAGCGGTCACCAAGTTCGAGATGTACTACGACCACCGGGAGCCTCTGAAGAGCGTCCCCTCCCACCGGATGCTCGCCATGCGCCGGGGGGAGAAGGAGGAGGTGCTGCTTTTGGCCGTGGAGGCGCCGGTGGCGGAGATCCACACCGGCCTCAAGGGACGGCTCGCGACCCGGGAAAGCATTTTCCGGCCGCTCCTGGAGCGGGTGGCCGAGGATGCCTACAAGCGGCTCATGGCCCCCTCCATCGAGGTGGAGCTGCGACTTGAGGCCAAAAAGCTGGCCGACGAGGCGGCCATCCGGGTCTTTGCCCAGAACCTGCGGAATCTCCTCCTGGCCCCTCCGGCCGGGGGGAAGTGGGCCCTCGGCATCGACCCGGGGCTTCGGACCGGCTCCAAGCTGGCGGCGGTGGACGGCACCGGCCGCTTCCTGGAGCACGTGACCATCTACCCCCACACCGGCGAGGCGCGTGTCGCCGGGGCGAAGAAAGATTTCCTGCGCCTCGTTGAAGCCCACGATGTCGAGATGATTGCCGTGGGGAACGGCACCGCCGGCCGCGAGATTGAGCAGTTCGCCAAGGAGACCCTGGCCGAGGCGGGTAAGCGGGTGCCGGTGGTCATGGTGAGCGAGGCCGGGGCCAGTGTCTACTCGGCGTCGGAGATTGCCCGGGAGGAGTTCCCGGAGCTGGACCTCACGGTGAGGGGGGCCATCTCCATCGCCCGCCGCCTCCAGGATCCCCTGGCGGAGCTGGTGAAGATCGATCCCAAGAGCATCGGCGTCGGGCAGTACCAGCACGACGTGGACCAGAAGGCCCTGAAAAAAGCCCTGGACGATGTGGTGGAGTCGTGCGTCAACTTTGTCGGCGTTGATCTCAACACCGCTTCCTGGGCGCTTCTCTCCTACGTCTCGGGGGTGGGGCAGTCCCTGGCCAAGGCCATCGTGACCCGGCGGGACGCCGAGGGCCCCTTCGCCTCCCGGCGGGGGCTCCTGAAGGTCCCCCGCTTTGGCGAGAAGGCCTTTGAGCAGGCGGCGGGCTTCCTCCGCATCCGGGGGGGCGAGCATCCCCTCGACAACACCGCTGTCCACCCGGAGCGCTACCCGGTGGTGGAGGCCATGGCCGCCGATCTGGGCGCGTCCCTGGCACAGCTTGCCGCCGATCCGGCCCTGGTGGCGCGGATCGACCTCAAGCGCTACGTGACCGGGGACCTGGGACTCCCGACCCTGCGGGACATCGTGGCGGAGCTGAAAAAGCCGGGGCGCGACCCCCGGGAGGAGTTCAAGACCGCCGCCTTCCGGGACGACATCCGGGAGTTGTCAGACCTCAAGGAGGGGATGGTGCTCCAGGGGGTGGTGACCAACGTCACCGCCTTCGGCGCCTTTGTGGATATCGGCGTCCACCAGGACGGCCTCGTCCATGTGAGCCATCTCTCCACCCGGTTCGTCAAGGATCCCAACGAGGCGGTGCGGGTGGGGGAGGTGGTGAAGGTGAAGGTCCTGGCCGTGGACGTGCCCCGAAAGCGCATCTCCCTCTCCATCCGCGAGGCCATGGAAGGGGGAGCGCGCCCCAAGAGCGAGCGTCCGCCCCGAGAGGAGAAGGGCTCCGGCGGTCTCGACCTGGCGAAGCTGGAAAAGGCAGGCTTCCGGGTGAAGAAGCGGTGATTGCGGGTGATCTCCTTGACATTCCGGCTACTTGCGGTATTGTTTTTTAGGCGCGGTTAATGCTGCGCCGCACAAGAAACCCGGAATGCGGAAGGAGGAACAGCGATGAAGGAAATGGCAAGGATGGTTATCAAGGTGATCATCTGGATCTTTTCAGCGGTCTTGTTCGGCTTCCCCCTCATTGTCTTCTCGGTGATTGACTGGATTCTCGACAAGATTGCCGGGGAGAGCCACGACATGGACCTGCGGCTCGACTACTGGAAGCCCTTCGAGAGGCACGGGTAGCGTCCCGACGACAATTGCATAGCGGTACCACAAAAAAAGGCCTGCATTTTGTGCAGGCCTTTTCCGTTCCGGCGTACTGGTTGTCGGCTACAGGAGACTCTTGGCCGCGGCAAGAACCGCCGCGTAGTCGGGCTCGCTGGTCACTTCGGGCACATGCTGGAGGTACCGGATGGTGTCCGTGGCGTCGATGACGAAGAGGGAGCGGGAGAGGAGCATCAGCTCCTTGATGACCACCCCGTAGGCGAGGCCGAAGGAGCGGTCCCGGTAGTCGGAGAGGGTCTTTACCCGGTCGATGCCGGCGGCACCGCACCAGCGCTTCTGGGCAAAGGGGAGGTCCATGCTCACGGTGAGCAGCACGACATTGTCCGGCAGAGTTGCCGCTTCCTGGTTGAAGCGGCGGGTCTCCGTGTCGCAGACCGGTGTGTCGAGGGAGGGGACGGCGCTGATGATTTTGACCTTCCCGGCGAAGTCGGCCAGGGATACCGGGGCGAGGCCGGTGTCCACGGCGATGAAGGCCGGGGCCTTGTCACCCACCGCCAGGGCCGGGCCGAGGAGCGTCATGGGGTTTCCCTTGAAGGTGATGATGCCTGGGCGTTCCTGCATTGGTGTTCCTCCTTTTCGGGTTGATTGCCCCACAAGTCTACTCCATGGGGGCGAAAAGAAAAGGAGGAACCTCGTGCCGCGTCAGCTTCCTTCCAGCTGCAGCGTTGCCAGGAAACGGTGCTCCCCCCGGTCAAAGGGGACCACCACCGCCGCGCCGCTGGACACCACCTCCACCGAGTACTCCCTGCCGGAGATGACCGACGGCGTGGAAAGGCAGACGCTCATCCCCCTGGCGGAGAAGATCATCTTGACCTCGCCGGCCAGCATGTTGGTCAGCTCCCCCATGGCGTCGTGCACGTCGCCGTCGCCTTCGATCTCATCCATCTCCATGCCGAGCATGGATGCCGTAGCCTCCCGGGCAAGCTCCTCGGGAATGTGGATTCCCACCATCCCCGTGCAGTCGCCGCCGAGCCCCACCATCCCCGAGATGCTGCAGGTGAAGTGGGAAACTGGCTTGTCCAGGGGATATCTGTCCTCGATATCGCTAATGAAGATCATAGTGGCGAAGATGTTCTTGACCGCCCCGACTATGTGGGTGGCCAGATCCTCTTCGGCCAGGGTCGCGCCTCCTACGGTGAAGCTAAGCGGCATACGCAGGCTCCTTTTTGACAGGCAGAGATGGCGCGCGGAATATAGGGGACGCCCCATAGGGAAGCGTATCGGCCACCTTAGCGAAAACTTTAGCATTTTCTCGCAGACACCATCTTCGCTGGGAAGAGAGCCGTGACGGCCGTACAAAGTACTTGCCCTCCGAGCCCCAATGGGTGTATGAAGTCTCCCCTTTTACTTTCCAAGCAAGGAGACTATCCATGGGCATCCTTTCCGGCACCGTTGCCGTCTGTCAGTTCCGCGTCGCGGGGGACCTCCCCTCTGGCGATCTCTACCCCTTTATTGCAGAAAATCTTGCCAAGCAGGCCTTTCAGCCCATCGACCAGGGTGCCGCCGAGCAGTCCGTGGGGTGGGTCCACCTGGACGACCACCGCCAGATGAGCTTCGATACCACCGCCGCCTTCTGGCGCGACCACTACGTCACCTTCACCCTGCGCCGCGACCAGCGGAAGCTCCCCGCGGCGCTGGTGAAAGCCTACCTCCAGGTGGCCGAGCACGAGCATCTTTCCGCCAACCCCGGCCTCAACCGGGTGCCGAAGCAGAAGCGGGAGGAGCTGAAGGAGGCGGTGCGCCTCAGCCTCCTGGCCAAGACCCTGCCGGTCCCCTCCACGTGGGACGCGGTCTGGGACACCCGCACCGGCATCGTCAGCTTCACCTCCCTGTCGGCCCCCATCATCGAGCTCTTCGAGGCCCAGTTCAAGAAGACCTTCGAGGGGGCGCGCTTGGTGGCGATCCACCCCTACAGCCGGGCCGAGGCGGTCGTCGGCGAGGAGCTGCAGCCGGCCCTGGAGAAGTCCAACCTCGCCACCAGCGACGCCGCCATCGACCTTATCCGGAGCAACCAGTGGCTCGGGTGGGACTTCCTCCTTTGGCTCCTCCACCGGACCATGACCGAGGCGTCCGAGTACCGGGTGAGCCGGCCCGGACCGGCCCTGGCCGACGACCCCTTCGTGGCCTATCTCAACGACCGCCTCGTCCTCATGAGCGCCGGCGAGGCCGGCACCCAGAAGATCACCGTCGCCGGCCCCCAGGATCACTTCCGGGAGGCCCGCACCGCCCTTGCCCACGGCAAGCGGATCACCGAGTCGACTCTCTACCTGGAGCAGGAGGAGAACGCCTGGAAGCTGACCCTCAAGGGTGAGCTCTTCCACTTTGCCTCCTTCAAGGCCCCCAAGGTGGCCATCGAGAAGGGGGACCACGTGGACGAGGGGAGCGAGCGGGAGGCCGCCTTCTACGAGCGGATGTACGTCATCGAGCAGGGTCTGCAGCTCTTCGACAGCCTCTACGGGGAGTTTCTGAAGGCCCGGCTCGGGGCCGGCTGGGGGGAGGAGCTGGCGCGGATCGAGGGGTGGCTGGCGGGAGAGTAGCGAGGTGCTTTTGGTAATAACACATCATGGATGTCCCCCGAACTCCTGTCGAGTGTATGACGCACTGAAGCTGAGCAGGGAATAGAAGATGCCGAAGCCGGCAAGCCCGGTTCAGTACAAACGTGCTGCTGAAAAATGCGGCTGACACCATACCCAACAGAATCAAACGGAACACATAGACTTCTTTCTGGTACTGGGGCGGGAACCTGACTGTTCGACAGCGGGCGCCATGCCGGCCCCCAGGCGCTCCGGCTCGTGCGGGAGAGGTTTCACCGCTTCCACGACATCCGGTACAGGGTTCTTGCGTGGCTGGGGAAGCTGTGGGGGAGCAAGACCCGGTGAGGGGGTGTTCCCGTCAGCAGCAGGCTGACCAGCCGTCATGCGCACGTGCGCGTCGTTTGGTCATGTGTCCCGGTACTGGTTCAACAGGGAGAGAAATTCCTGCAATAACCTCGTCTGGTATCGACATTCCCTTGTCTGGACCGAAAGGGTTCTCCGTAAGTCAAGAGAGCACGCAACCTCCACGAGCCAGCCCTGTTCCAGCTCCCTTTCGACGGCAATTTTCGAGAGGCATCCTACCCCCAGGCCCGCTTCAGTGGCCTTCTTGATGGCTTCGGTATGCCCCAATTCCAGGGCGATTGAGAACTCTATCCCTTTTCGGGCCATTGCCGCCTCAAAAACCTCCCTCGTTCCGGACCCCTTTTCACGCATGATCCAGGGGGCGCCGTGCAACATCTCCACAGAAGCCTTTTTTCTGCCCCCCCACGGATGCCCTTTGCCAACCACGACGACCAATTCATCATTTTTCCAGGGGGATGTGTCGAGAACCCTGGAATGGGGAATCCCTTCGATCAGTCCCAGGTCGAGCTCCCCATTTTCCAGAGCATTCTCGATCTGCTGGGCATTCGCGATGGTCAGCAACACCTTTGCCTGGGGGTAGTTCCTCGAAAATTCGGCAACGATGTCGGGCAGAATATAGTTGCCGATGGTGGTGCTTGCCCCGATGGTCAGGACCCCCCGGGGTTCGCCGGCGGAGTCTTCGAGGAACTGCTCTATCGCCCGGATTCTTCTGATCACCTCCACGGCTTCCGGCAGGATCTTGCGTCCCCGATCATTCAGGAGCAGGCGCTTGCCGTGGCGCTCGAAGAGCGGGGCCCCCGCCAGCCGCTCCAGTTCGGCAATGGCCATGCTCACCGCCGACTGCGTTATGAAGAGCTGACTGCTTGCCTGGGTCACATGCTCGCATCGGGCAACCTTTTCAAATATTTCCAGTTGCCTCACGGTAATAGCCATTGCAGTCCCTTATAAAAAATATTGAACATATTGATAGATATTACTCATTTTTTATTATATGCGAGATGGCCTATGATGCAATCAAAACATGCATCGGGGAGGATGTCATGAACGCAACCAGGCTCCACAAGGTGTTATTCGTCATTCTACTGGCACTGTGCGCTACCCCATGGGTTGGTACTGCCCTGGCGTTGGTCATGGGGATATCCTTCAGTCTGCTGTTGGGGAACCAATGGCCCCGGAAAACCGCCCACTACAGCACAAAGCTGCTGCAGGTCTCGGTCGTCGGACTCGGCTTCGGGCTGGGGCTGGGCGAGGTGCTACAGACCGGGAAAAACTCCATTTGGTATAGCGCCATCGGCATCGCAGGGACCCTCCTGGTGGGCTCTGTCCTGGGCACGCTGTTCCGGACGGACCGCAACACCTCGGCCCTTATTTCGTTCGGCACGGCAATCTGCGGCGGCAGTGCCATCGCGGCCATGGCACCCGTCTTGAAGGCGAAGGATGACGAAACGGCGGTGGCCTTGGCAACGGTCTTCACCCTGAATTCCGTGGCGCTCCTGCTCTTTCCGTTGATCGGCCGCTGGCTGCAGCTTGACCAGACTATGTTCGGGGTCTGGTCCGGGCTTGCCATCCACGACACCAGCAGTGTTGTTGGTGCCACGTCCGCCTATGGTCCCTTGGCGTTGACCATCGGGACGACGGTCAAGCTGACGAGGGCCATCTGGATCGCACCGGCTGTCATGGCGGTATCGTTGATCAAAGGGGGGAAACAGAGGGCCAGGATTCTTCTGTTCATCGTGGGATTTATCGGTGCCGCAACCATCAGAACAGTACTGCCAATGTTCGGGCAGTACTGGGGAGTGCTGGCTGCTGTCGCCAAACAATGCCTCGTCATGACCTTGTTCATGGTTGGCGCGGGGCTCAGCAGGGAGGTGGTGGGGGCGGTCGGGATAAGGCCCCTCTTGCACGCGGTCACGCTCTGGGGGGTGGTCAGCACGCTTACGCTTGTTGCCCTGAAAGTGGTCGGGCTTGCGTGAGCCGGTCATCGGTCCCGAATGGGATCAGAGGCCTTCGTTGCACCACCGTTTCCGGTCCCGTTACGGAGGGATGGTTCAAGGCAGAACGGGTGATGCCACTGACGGGGCTGTCCGCAGTCATCCCAGCTTCGGAAACTCCGTCGGCAGAAGTGGCCGGGGGGTGAGGTGCTCGGGGAGGCGGATCAGCCGGGTTTCCGGCGCAAGGGCCAGTTCATCGTAGATGAGGTGGCCCTTCGTGTTGTAGCTCTTGGAGAGGTGCATGGGGAGGAGCCAGCCGGGGCGGAGCTCCCGGGCGAGGGCCGAGACGTCGGTCGTGCAGAGGTGGTGGGAGGTGCGGGCCTTGTCCCTGTCCGCGGCCAGGAATGAGCACTCGCAGGCGAGGAGTGTGACGCCTGTCAGGAGCCGCCGCGCCGTGGCCAGGTTCCCGGCGCTCGCCCCGATGTCGGTGAGGTAGCCGATGCCGGCCGGTTCCTGGTCCCGCCGGATCGCCTCGAAGAGCTCCCGGCCGTGGACGCTTCGCTCCTCCACGCCGCCGGCGGCTGTCCGGCAGGGGACCGTGATTGTTCTGCCATCCAGTTCCCCCCGGTAAAAGCGGCTCTTCAGCTCCCGCAGCCACTCCCCCGGCACAAGCTCTTCCGACGCGATCTTTCCCCCGTCGATCCAGAAGGAGGGGCGCTCGGTGATCCGGAAGGCGAGGGTGGGGATGGCGTTGTGGTCGCAGATGGCGGCGTCCACCGTGAGAAGCGGGTTGCGGTAGATCTCCGTCCCCGCGCGCGGCGTTTCCCCCTCCGGCAGACAGGGAAAACCCTGGGCGCCGGGGAAGGTGAAATTGATGATTCTGTCGGGATGGACCTCGTGGACCCGGAAGGTGCACCAGTAGGATTCGGTCAGGTTCCAGTCGTAGCCGGCCAGCTTGGCCGTCACCTTCCCGGCGATCCCTGCCGGGCCGAAAAGCTGCACCGTCCGGGGGGAGACGTGGATGTGGCGAACGAGGGTGTCGAACCCCATGAAGTGGTCCATGTGGGCGTGGGTGATAAAGATTGCGTCGAGGGATTTGAGGACCCGCTTGGCCAGGTGGTGGAGCTGGCCGCAGTCCACGAGGATGGCGCGCCCCAGGGGGCGGACGTTCACCAGGAGGACCGGGTCGTCCAGGAGCCCCGCGCAGAAGGTGGGTTCCAGATAGCGGAAGGGGAGGCGTTTCATGGTGGTGCCTCGCGGCCTTGAAAAGCGTTTAATAACACGGAGAGACGGAGAACACGGAGTAAATCGGCTGGCGGTCCTTCATGGACAACCTGATTGAATGTTGCTTTCCGGTTTTTGGGGCAAAATAAATCAGTCTCTTGGTTTTCTCTGTGCGCTCCGTCTCTCCGTGTTATTCAAAGATGGACATGAAAAAAGGCCCGCCAACCGGCAGGCCTTTCAAGTTTATCACGGAATCAGGCTAACCTCTCTTCAGCACCCGTGCCGCCTCCTTGGCGTGGTAGGTGAGGATGAGGTCGGCGCCGGCCCGCTTGAAGGAGAGCAGCGTCTCCATCATGACCCGCTCCTCGTCGATCCAGCCGGCCCGGCCGGCGGCCTTGATCATGCTGTACTCGCCGGAGACGTTGTAGACCGCCACGGGGAGGTCGAACTCTTCTCGCAGGTCTCGGACGATGTCGAGGTAGGGGAGCCCCGGCTTCACCATGATGATGTCGGCCCCTTCCTCCACGTCCATGCGGGCCTCGCGGACGGCCTCCCGGCGGTTCCCCGGGTCCATCTGGTAGGAGCGGCGGTCGCCGAATTGCGGCGTCGACTCGGCGGCCTCCCGGAACGGGCCGTAGTAGCCCGAGGCGTATTTCACGGCGTAGCTCATGATGGGGATGTGCTTGTAGCCGTGGTTGTCGAGGATTTCGCGGATGGCCATGACCCGGCCGTCCATCATGTCCGACGGCGCCACCATGTCGGCGCCTGCCTCTGCGTGGGAGAGGGCTTCCTTGGCCAGGAGCTCCAGGGTCTCGTCGTTGTCCACGTCGCCATCTTTAATGATGCCGCAGTGACCGTGGTCGGTGTACTCGCACATGCAGACGTCGGTGATGACCGCCAGCCCCGGCACCTGCTTCTTGATGGCCCGGATCGTTTCCTGGATGATGCCGTGCTCGTCGTAGGCGTCGCTCCCCACGGCGTCCTTGGTTTCGGGGATGCCGAAGAGGATCACTGCGGGAACCCCCAGTTCGTACACCTCCTGGGCCTCGGCGACGATGTGCTCGATGGACTGCTGGTAGATCCCCGGCATGGAGGAGATCTCTTTTCTGATCCCCGTGCCGAAGGCGGAAAACATCGGGTAGATCAGGTCGGTGGCGGAAAGGGTGGTCTCGCTGACCATCCGGCGGAAGACCTCTTTGCCCCTGATTCTGCGGGCGCGGAACGTGGGAAAAAACATGGTGTCATGTCTCCTTGTGGTTTGATAGGGATATCTGCTGGAACATCAACTAATTGATAGTACTCCAAGTGGGGGGCATGGCTCAAACATTTTTGGCGGTAAGCTTCAGAAGCGCGATTGCCGGAGCACGTTTTACCGTTGCGGACAGGCGGCATTCTGTGGCAAGAATAGCAGCGGCCGGCAGCGGATAATATTGGCGTCGGCACGTCAGCAGCAGGAGGTTTCCATGGCTAGGTCCACCATGGGCGCCACGGCCGATTCCCTGGCGCTCCTCATGATCCGGATACCCCTCGGGGCCATTTTCATCGCCCATGGTTCCCAGAAGCTTCTGGGGCTCTTCGGCGGTCACGGCCTCACCGCCACCTTTGCCACCTTCGAGCAGAAGCTCGGCATTCCGCCGATTCTGACACTCCTGGCAATCATCGCCGAGTTCGGCGGCGGCATCGGGGTTCTCTGCGGTTTCCTCACCCGGCTGTCGGGGTTCAGCATCGCCGCCACCATGGCGGTGGCCATCTACAAGGTCAGCTGGGTGAACGGGTTCTTCCTCAACGGCCCCCGGGGGGACGGCATCGAGTACAACCTGGCGCTCCTCGGCATGGCCCTGTCCCTGGTCCTGATCGGCGGGGGGGCGTGGTCGGTGGACCGCTATCTTTTCAGACGGTAGTGTGACGCCGCATCCGGACGCAAGCCACCCTAAAAGATCGAGTCTTTCAACTCTCGTATTATCTCCACTTGCCGCTGGAAGATGTATTGGGAAATCCCCTTTTCGGCCCGGGCATCGGGCCTGATCTCGCAGATGGCAAGGTGTTTCTCGTTTGCGGGAATGACTCTCAGGAGTTTGGCTGGGATTTCGAAGGGTCCGCCGGGGAGCCCGACCCGCACCGACCCTTCCAGGGCGTTTTCGGGTGGATTGGGGACAGAGACGGCGATGGCGATGCCGCCGATGGAGATGTCGTTGAGGGTGCCGGTCACCTTCACGCCGGATGCGCTGAACGTCGCCTCGATCGGGTCTTTCACCTCCACCCGCACGAACTGGCGCCGCTCGGCCCGCACCACCGCATAGGCGAACTTGGTCACCATGGCCACGCACTTGTCGATGTTCACGTAACTGACGGCGGCCAGAACATCCTTCGGGAAGTGGCTGCTCTTGAGGAAGGTCTGCTTTTCCAGGTGCATGACCACCGCCTGTTGCTGGTGGACCGCAAGCTCCACGGTGTCGCCGTCGATGGATTCCACCGTGGCGCCGAAGTTGACCGGGATCGACTGGTAGTAGTTGAGGAGCCGCAGATCGTTGGAGACGGTCCCCTTCCGGATGGCGGCGAGGGTTTCGAGTATCTGCCGGTTGTCCTCCCGGGCATCGGCGTCTGGCACAAGCTGGTAGTAATCGTCCATGGATCCGTCCTTGAGATGGGGTAGTGGCAAGGCGTTCTTTTGGTTGTCACGGCGCGGCGATTTCGTGTATAGTCAATTCTGGCGAAGATATCCTCTTCGCCTTTCGTTTGTCCAGAAATTTCAGCACTTTTCACCATGACGGAGAGCAGACTTTGACGAAGCACAACGAGCAGGAAATCGACCGCCGGCGAACCTTCGCCATCATCAGCCACCCGGACGCCGGCAAGACCACCATCACCGAGAAGCTGCTGCTGTTCGGCGGCGCCATCCAGCAGGCCGGCGAGGTTCGCGCCCGCAAGGCGGCCCGCCATGCCACCTCCGACTGGATGGAGATGGAGAAGCAGCGGGGGATCTCGGTCACCTCGTCGGTCATGAAGTTCACCTACCGGAACTACGAGGTGAACCTCCTGGACACCCCGGGCCACAACGATTTTTCCGAGGACACCTACCGGGTCCTCACCGCCGTGGACTCGGCCCTCATGGTCATCGACGCGGTCAAGGGGGTCGAGAGCCAGACCATCAAGCTCCTCGATGTCTGCCGCCTCCGCCACACCCCCATCATGACCTTCGTCAACAAGCTGGACCGTGAAGGGCGCGATCCCTTCGAGCTCATCGACGAGATTGAGAAGGTCCTGAAGATCCAGTGCGCGCCCATGACCTGGCCCATCGGCATGGGGAAGCGGTTCCGGGGGACCTACCACCTCTACACCAAGGAGCTCATCATCTTCGACGCCGAGGCGGAGCGGGGGACCGGGAGCATCGTGTCGCTCTCCGGCCTCGACGATCCCCGCCTCGACGAGATTCTCGGCTCCCAGGCCGCGGAGCTTCGCGGTGACATCGAGCTTCTGGAGGGGGCGGCCCACCCCTTCGAGGAGGAGGCGTATCTCGCCGGCCTCCAGACCCCGGTCTTCTTCGGGAGCGCCATCAACACCTTCGGGGTGCAGCAACTCCTCGACACCTTCGTGGAGAACGCCCCGGCGCCGCTTCCCCGGGAGGCAGTCACCCGTACCGTCTCTCCCTACGAGGAGCCCTTTGCCGCCTTCGCCTTCAAGATCCAGGCGAACATGGACCCGGCCCACCGGGACCGGATCGCCTTCTTCCGCATCTGCTCCGGCAAGTTCACCCGGGGGATGAAGGTGCGCCACGTGCGGCTCGGCCGCGAGGTGGCCATCAACAACGCCACCATCTTCATGGCCCAGGACCGGACCCACGTGGACGAGGCGTTCCCCGGCGACATCATCGGCATCCATAACCACGGCACCATCAAGATCGGCGACACCTTCACCATGGGTGAGGAGCTGAAGTTCACCGGCATCCCCAACTTCGCCCCGGAGCACTTCCGCAAGGTGCGGCTCCTGGACCCGCTCAAATCCAAGGCCCTGGAGAAGGGGCTCACGCAGTTGGCCGAGGAGGGGACCACCCAGGTCTTTCGGCCGCTGATGGGGGCCGACTGGATCGTCGGGGCCGTGGGTATCCTCCAGTTCGACGTGGTCATGCACCGGTTGGAGCACGAGTACAACGTGAAGGCCACCTACGAGCCCGCCGCCTACGCCACGGCCCGGTGGGTGACCGGCGAGAAGAAGAAGCTGGAGGAGTTCCAGAAGAAAGAGGTCATGAGCTGCTACATCGACGGTGAGGGGAACCTGGCCTACCTGGCCAGTTCCCAGTGGCGCCTCGACAACACCATGGACAACTGGAAGGATCTCCAGTTCCACGCCACGCGGGAGCATAGCTGAGCCGTTAAGAAAGGGGGGAGACACTGGGTTTCCCCCCTTTTGTCTTCATCACGCCAAACCCACTGGCCCCTTTCCCGGCAGCACGCATTTTCAACCCCTGCAATGGATGATATTTTTGTTAGAATGTACTGATACCCGGCTGGATGCTATGGACCCGAACGAACTCAAAATTCTCCTGAACGAATTCAAGAGCGGCGCCATCGGCGAGGACGAGGCCCTTGAGCGCCTGCGCCACCTCCCCTTCGAGGACATTGGAGATGCCATGGTGGACCATCACCGGAGCCTGCGCCAGGGGTTCCCGGAGGTGATCTTCGGCGCCGGCAAGAGCGCCGGCCAGATCGAGCGGATCATGGCCTCCCTGGCAGCCAGGGGGAACAACATCCTCGTGACCCGTCTCGACGAGGCCAAGGCTCTGGCGGTGAAGGAAGCCTTTCCCCCCGCGGTCTGGCACGCCGACGCCCGCTGCCTCACCCTGGAGCAGAAGCCGGCGGAACGGCGGGGGCGGGGGACGGTCCTCGTCGTCTCGGCCGGTACCTCCGACCTGCCGGTGGCGGCCGAGGCCCTGGTCACCCTCCGGATGCTGGGGAACGACACCGAGCACCTCTACGACGTGGGGGTGGCGGGAATCCACCGGCTCCTGGCCCGACGGGAGGCGCTCACGGCCGCCAGCGTCCTCATCGTGGTGGCCGGAATGGAGGGGGCCCTTCCCTCGGTGGTGGGGGGCCTCGTGGACCGGCCGGTCATCGCCGTTCCCACCTCGGTGGGGTACGGGGCAGCCTTCGGGGGGATCGCCGCCCTCCTCGGGATGCTCAACTCCTGCGCCGCCGGCGTCACGGTGGTGAACATCGATAACGGTTTCGGCGCCGCCGTGGCGGCCAGCAAGATCAACAGGGAATGAGGTTTTCTTGAAGATACTCTATTGCGACTGCTTTGCCGGCATTGCCGGCGACATGACTGTGGCGGCCCTCCTGGACCTGGGGGTCCCCTTCGAGGTGGTGGAGGGGGCGGTGAAACAGCTCCCCCTTCCCCATTCCAGCTACTCCCTGGCCGTGGAGCGGACGAGCCGCAAGGGGATCGCCGCCGCCCGGTTCGTGGTGCACGTGGAGGAGCACCAGCCCCACCGCCACTACGCCGACATCGCCGCCATGATCGAGGAGAGTACGCTTGCCGAAGGGGTGAAGGAGAAGGCCCAGCGGATCTTCTTCCGCCTCGCCGAGGCCGAGGCAAAGGTCCACGGCGTCGAGATCGGGCGGGTCCACTTCCACGAGGTGGGAGCCGTGGACTCCATCGTCGATATTGTCGGGACGGCCGCTGCCCTGGAGTGGCTCGGCATCGACGCCGTCCATGCCGCTCCTCTCCCCCTGGGAAGCGGCTTCGTGGAAACGGCCCACGGCCGGCTCCCGGTGCCGGCCCCGGCCACGGCGGAGCTTCTGCGGGGACTCCCGATCCACGGCGAGGCGGGGAGCGGGGAGCGGGTGACCCCAACCGGCGCCGCCATCCTGGCCGCCCTGGCCACCGGCTTCGGCCGGGCCCCGGCCATGACCGTCACCGGCGTCGGCTGCGGGGCGGGGACGAAGGATTTCGACGATATCCCCAACGTCATGCGGCTCTTTATGGGCGAGGCGGAAGGGGGGCTTTTGCGGGACGAGGTCTGCATCATCGAGACCCACATCGACGACATGAACCCGGAGATCCTCGGCCACGTCCTGGAACGGCTCATGGAGGCCGGCGCCCTCGACGCGGCCTTCTCGCCCCTGCAGATGAAGAAGAACCGCCCGGCGGTGAAGCTCACCGTCATCGCCCGCCCCGGGCAGCGCGACGAACTCGCCGCTCTCGTGCTGCGGGAGACCTCGGCCATCGGGGTCCGGTTCTACCCCGCTTCCCGGCTCAAACTCTCCCGCGAGAAGGAGGAGCGCCCCACTTCCCTCGGCCCGGTGACGGTGAAGGTGATCCGCGACGGCGGGCGGGTGGTGCGGGTAACCCCCGAATACGATGCGTGCCGCCGGATCGCCGCCGAGCGGGAAATGTCGCTTCTGGAGGTCTACCGGATCGTGGAGCGGGAGGCGGGGGAGCCATGAGGGGCTTCGTCGTCTGCGCGGCAAGCTGGTTCGGTACCGGGTTTTTCCCCGTGGCTTCGGGGACCGTGGGGACCCTGGGGGCCATCCCCCTCTACCTGGTCCTGGCGCGGCTTCCCCTCTGGCTCTACCTCCTGACTCTCGTCCCCTTCTTCTTCCTCGCTTCATGGGTCTCAGGGGCGGCGGAACGGGAGTTCGGCGAGAAGGACTCGGGAAAGATCGTCATTGACGAGGTGATCGGCTTCCTCATAACCATGGCCGGGGCGCCGGTCCACTGGCGGAGCATCGTGATCGGCTTTCTCCTCTTCCGGTTCTTCGACATCGTCAAGGTGCCGCCGGCCCGCTACTTCGACCGGCAGGTGAAAAACGGTTACGGCGTGGTCCTCGATGACGTGGTGGCCGGCATCTACGCCTGCGTGGTGCTCCACGTGATCCTGAGGTTTCTGTGAAAACGGCGCTTCTCTCCATCGGCGACGAACTCCTCCTTGGTGAGGTTGTGGATACCAACTCGGCTCGAATCGCAGCACGGCTGGCCGACGAGGGGATCGTCACGGCCCGGAAACTGACCGTGGGGGATGACGAGGGGGAAATCGCCGGGGCCCTGGAGGAGCTTGCCCGTGGTCACGACGTGGTCATCGCCACGGGAGGCCTCGGCCCCACCGATGACGACGTGACCGCCCGGGCCGCTGCCCGGGCCACGGGAAGGCGCCTCGTCCTGAACGAGGAGGCCATGGGGCACCTCAGGGAGTTTTTCGTCCGGCTGGGGCGGGAGATGCACCCGGCCAACGGCCGCCAGTGCCTTCTGCCGGCCAAGGCGGAACTCATCCCGAATCCCACCGGCACTGCCAGCGGTTTTTATCTCCCCCTCGACAGATGTCTCCTCATGTTCCTCCCCGGGGTCCCCTCCGAGATGGCCGTGATGCTGGATGAGACGGTTGTTCCCCTGGTTCTGGAGCGGCGCGGGGAGCACCGGCGCACCCGAACTTTGACCCTTACGGTCTTCGGCCTCTCCGAGGCGGAGATCGGCGCCCGCCTCTCGGACTTGGACCGCTCACGGCCGGGGCTTACGGTCGCCTACTGCGTGGAGTATCCGGTGGTTCAGGTGAAGCTCCGGGCCACAGGGGAGGACGAGGGGGCGCTGACGGCGCTTCTGGAGGACGGTGCGGCCCTGGTGCGGGAACGTCTCGGGGGGCACGTGGTCGCCGGGGACGGGGAAACCATCGACACAACAGTGGCCCGCCTCTTCCGGGAAACGGGGATGACCCTGGCCCTGGCCGAGTCGTGTACCGGCGGCCTCATCGCCGGACGGGTCACGGCGATTCCCGGCAGTTCCGCCTATTTTTTCCTCAGCGCGGTCACCTATGCCAACGACGCCAAGGCGCGTCTGCTTGGCGTTCCCCAGGGGCTTCTGGCCGAGACCGGGGCCGTGAGCGCCGAGGTGGCCAAGGCCATGGCCCGGGGGGCGCGGCAACTGGCCGGGAGCGATCTGGCCCTGGCCGTTACCGGCATCGCCGGGCCGGAGGGGGGGAGCCCGGACAAGCCAGTGGGGACGGTGTTCATCGCCTTGGCGGACCAGGCAGGTTGCTCTGCCAAGGGGTACCATTTCAGGGGAGACCGCGACAGGATCAGGACGATCACCGCGGTTACGGCCATGGATTGGCTGAGAAGGCGGCTTTTATCACATTAGTCCTTGGCGGGATGGATAGGTAGTCATGTCTTCACCAAACCATCGGATATGCCTCGTTGTCGGCTGGGGGGGCGCCGTTCTGCTCTTCCTGGGGCTTGTCGGCACGTTCGTCGCCTACCGCATCCATAACGCCTCTATCTTCGGCGTTCTCCCCCATGTTCTCGTCTTTCTCATGCTCTGTTTCATATTCATGGCCGTAAGCTATCGCCGCATGAAGAGCGAGGAAGCCCTGGCCCATGTCAAGGAACTGATGCAGGTCCAGCGGGAACTGGACAAGACCGCGCGCCGTTACCGCAGTCTCATGGAGGGGGCGGGTACGGCCATCTTCGTCTTCAATGCCGATACGGGGATGCTGGTGGAGGTGAATCGCCGCGGAACCGAACTCTTCGGCTACGACAAGGAGGAGATGATCCCGTTGCGGGGGAAGGACCTGGTCCTTGAGGAGGACCAGGAGAAATTCATCTCCCTCGTTCACCGAGTGGCCCGGCGGGGGAGGGGACGCTCCGACGGGATCACGTTTCGCCGCAAGGGTGGTGAGTGCTTCCTGGGTCAGGTCGATGCCCGTCTCATCGACCTGGGGGACGAGAAGGTGGTTCATGCCGTGGTTCGCGACATCACCTTCAAGCACCGGGCCGAACGGGAGGTCCGCCAGCGCAACCGGGAACTCTCCACCCTTGTCGGCATCATTACCCGGGCCAACCAGGAGACGGAGCTGGAGACGGTGCTCGACGTGACGCTTCGCGAGACCATCGAGGCCTTCGGCGCCAATGGCGGCGGGATACACCTTGGCAATCAGGACGGGAAGCTGAGGCCAACGGCATCAATCAACGTTCCCGAGCAACTCCGGTTCCTCCTTGCCCGGCGGGATGAGGCAGGCCCCCTGGAGCGGATCGCCGACTCCGGCACCAGCCTCAGTCTGGCGAACCTGGAAACGGAGTGCCGTTTCGGCTCGTCGCCGGCCGTCCAGGGGTGGAAGGGATTCGTCGGGGTTCCCCTTTCGGCCCGCAACCGCGTCACCGGCGTCATGTACCTCCTGTGCAGGAAGGAACGTCGCTTCGGGGATGACGAGGTGGCCCTCTTGCTTTCCATCGCCGGCCAGGTGGGGATCGTGATCGACAACGCCCGCCTCTTCGATGAACTCAAGTGGAAGAGCGATGAGCTCATGGGCTCCCTCCGCCTCCTGGAACGGAGCAGCCACGAACTCTCCTTCTCCCAGCACCGGCTCCGCACCAACCTGATGCTCGTGGAACGGGCCAACCAGGAACTGGAGCGGATCGACCGGATGAAGTCCAACTTCCTCGGCATGATTTCCCACGAGTTCCGCACCCCCCTGACGAGCATCATCAGCGGCACCGAGTTTCTCCTCTCGTCCCCCTCCTTTCAGATTGGAAGCGATGCGCGCCGGGTCCTTGACATGATCAATCAGGGGGGAGAACGCCTTTCCGAAATCGTCAGCGATATCCTCAAGGTGGCGAAGCTGGAGGCCAACAGCACTCCGGTCACCCGCTCGACCCTCCACATTTCCCAGGTTTTCGAAGAGGTCCTTGAGGCGCTGGAACCCCTGCGGGCCGAACGGGACCTCACGATTTCCTTCGCCGACCTGGAGAGGCTTCCCCACTGCAACGGCGACCGGGAGTGCTTCAAGGATATCTTCACCGAACTGCTGGAAAATTCCATCAAATTCACCCCCGACGGCGGTACCATCATGGTTGACGCCCGGATTGTGGACAGGGATCGGCTCTCGCCGAGGGGAGACATCCTCAACCGCTTCAATTCCCGGTTCCTTGCCCAGTCGGGTGGGGGGTGCTACCTGGAGGTGGAGGTCCGGGACAGCGGCATCGGCGTGAGTCATGATGAGCAGGTGAAGATCTTCGACAAGTTCTACGAGGTGGGTGATATCCGTCATCACTCCAGCGGCAAGAACAAGTTCCAGGGGAAGGGGACCGGGTTGGGGCTCGCCATCGTCAAGGGGATGGTGGAAGCCCATGGGGGCATGGTCTGGGTCGAGAGTCCGGGAGAAAGTTCCGATGGCCGTCTCGGCAGCGCCTTCTTCGTGCTTCTCCCCCTGGAGGAGAGTGCCTGCCAGCCCCAACTCCCCCTCTCCGGAGCCGGCATGTCCCGTTCCCATGACGACCTTCCCGATGAGGGGGGCGGATAGCCGCCGCGGCGGTGGCGCAGGTCCCGAAGATACCCGTTGAAAAAGACGAAACACCTGTGCTATCTCTGTTCAACTATACCGGTCAGTGGCGATTTTTCGCCCTGCCGACGACCCCAGAGGAGGAATTCCGTGACCCAGGAACGCGAGAAGGCGATTGAGCTGGCACTGAGCCAGATAGAGAAGCAGTTCGGCAAGGGCGCCATCATGCGGCTGGGTGCTGACGAGGCCCTGCCGGACATCGACGCCATCCCCACCGGCGCCCTCTCCCTGGATATCGCCCTGGGGGTGGGCGGGGTTCCCCGGGGACGGGTCATCGAGATCTACGGCCCCGAGTCGTCGGGCAAGACGACCCTCGCCCTCCACATCGCCGCCGAGGCCCAGAAGCTGGGCGGCATCGCGGCCTTCGTGGATGCCGAGCACGCCCTGGACATCGGCTATGCCCGCAAGCTGGGTGTTCGGACCGACGACCTCCTGGTCTCCCAGCCCGACACGGGGGAGCAGGCCCTTGAGATCGCCGAGATGCTCGTGCGGAGCGGCGCCGTGGACGTCCTCGTCATCGACTCGGTGGCGGCCCTCGTTCCCAAGGCCGAGATCGAGGGGGAGATGGGGGACTCCCACGTGGGGCTCCAGGCCCGCCTCATGTCCCAGGCCCTGCGCAAGCTCACCGGCATCATCTCCAAGTCCAACTGCTGCGTCATCTTCATCAACCAGATCCGGATGAAGATCGGCGTCATGTTCGGCAGCCCCGAGACCACCACCGGCGGCAACGCCCTCAAGTTCTACGCTTCGGTCCGCCTCGACATCCGCAAGATCGCCACCCTCAAGCAGGGGGATGCGGTGATCGGCTCCCGCACCAAGGTGAAGGTGGTGAAGAACAAGGTGGCTCCCCCCTTCAGGGAGGTGGAGTTCGACATCTACTACGGCGAGGGGATATCCCGCCTGGGGGACCTCCTGGACCTGGCCGTTGACCGCAAGATCATCGACAAGAGCGGTGCCTGGTTTTCCTACGGCTCCGACCGGATCGGCCAGGGACGCGAGAACTCCCGGAATTTCCTCAAGGAGCATCCGGAGATGGTGGCCGAAATCGAGGACAAGATTTACGAAACGGCCGGCATTCCCCGCAAAGGGGGGAAGGAAGAGGCGGCGTAGCCCATGGAACTCAATGATATTCTTGCCATAGCGGTCAAGGCTAAAGCGTCTGATATCCACATCAAGACGGGGCTCCCCCCGGTTGTCCGGATCGATGGACGGCTGCGGCCCATTCCCAATGCACAGCGTCTTGCCCCGGACCAGGTTCGCGCCATGGCCTTTGCCATCATGAATGAGCGACAAAAGGGGATCTTCGAGGAGCACTACGAGTGCGACGTGGCCTACGGGGTGCCGGGACTCGGCCGCTTCCGGGTGAGTATCTATTCCCAGCGGGGGACCGTGGCCATGGTCTTCCGGTCCATCCCCTTCGGCATCCCCTCCATTGAGAACCTGACCCTTCCGCCGGTCATCAAGAAGCTTGCACTGGAGGAACGTGGGCTCATCCTCGTCACCGGCACCACGGGAAGCGGCAAGTCCACGACCCTGGCCGCCATGATCGACTACATCAACGAGCACCGGACCTGCAACATCATCACCGTCGAAGACCCGGTGGAGTTCCTGCATCGGGACAAGAAGAGCATCCTCTCCCAGCGGGAGGTGGGGTTCGATACCCTTTCCTTCTCCACTGCCCTGAAGGGAGCCCTACGCCAGGACCCGGACGTGGTTCTCGTGGGGGAGATGCGGGACCTGGAAACCATCGAGACCGCCATGCACGCCGCCGAGACCGGGCACCTGGTCATGTCCACCCTCCATACCCTGGACGCCGCCGAAACCATCAACCGGATCATCTCCGTCTTCCCTCCCTTCCACCAGCGCCAGGTCAGGCTCCAACTCTCCGGGGTCATCAAGGGGGTCATATCCCAGCGGCTGGTCCCCCGGGCCGACGGCAAGGGGCGGGTTCCGGCCGTGGAGGTCATGATCGGCACCGCCCGCATCAAGGAATATATCGACGACAAGGACAAGACGAAGCTCCTCCCCGAGGCCATCGCCCAAGGGTTCACCACCTACGGGATGCAGACATTTGACCAGTCCCTCATGCAGCTCTACACCGGCAAGCTCATCACCTACGAGGAAGCGCTCCGGCAGTCCACCAACCCGGATGATTTCGCCCTCAAGGTGTCGGGCATCTCTTCCACGTCCGACAGCACGTGGGACAACTTTGTCCACGACGAAGCCCCCCCCGCGGCTGCTGGAGATACGCCCACCGAGGGGATCGAGAAGTTTTAGATGGGGGAGGAGCGGAGCGGGTTCAGCCGCGCCCTTGATATTCTCTCCCGGCGTGACCACAGCGAGGCGGAGTTGGCCCTGAAGCTGCGGCGCAAGGGGATCGACGAAAGAGAGATTGCATCAGTCGTGGCCCGCCTGCGGGAGTTGGGGTATCTCAACGACCGGCGCCTGGCCGAGCGGATAGCGGAAACGGCCATGGCCGGCGGCAGGATGGCGGGACCGCGGCTCAGCCGGGAACTCATCCGGCGCGGAATCCCCAGGGAGCTTGCGGCCGAGGCCCTGGCCAGGGCCACCGAAGGGCGCGATCTGCGGGATGACATAAGGGAGATGCTGGCCGGCAAGTTCTCATCCTTCGACCCAAGGGAGGCGGATTTACGGGAGAAACGGCGGGTGGTCGGCTGGTTCCAGCGTCGCGGCTATCCCCTTTCGGCCATCCTGGATGCCCTGCGGGTTTCCGCCGACGAATAACATTTATCTTTTCAATTCAATCCAGAATACAGAGGAACCGATGACCGGAAACGAACTACGCGCCAGATTCCTGAAATTTTTCGAGGACCGCGGACACACCGTGGTCCCCAGCTCCCTCCTCATCCCCCACAATGACCCGACGCTCCTTTTTGCCAATGCCGGCATGAACCAGTTCAAGGACTGCTTCCTCGGCATGGAGGACCGGGGGTACACCCGGGCAACCAGTTCCCAGAAGTGCGTGCGGGCCGGGGGGAAGCACAACGACCTGGAGAACGTGGGGCGCACCGCCCGGCACCATACCTTCTTCGAGATGCTCGGCAATTTCTCCTTCGGCGACTACTTCAAGAAGGAGGCCATTGCCTTTGCCTGGGAGTTCCTCACCAAGGACCTGGGGCTTGACAAGGACCGCCTCTACGTGACGGTCTACACCGATGACGACGAGGCCGCCGACATCTGGCACCACCAGGAGGGGGTTCCCCGCGAGCGGATTTTCCGCTTCGGCGAGAAGGACAACTTCTGGTCCATGGGAGACACCGGCCCCTGCGGCCCCTGCTCCGAGATCTTCTGGGACAATGGTCCCGAGGTAGGGTGCGGCTCCCCCGACTGTACCGTCGGGTGTGACTGCGACCGCTACATGGAGATCTGGAACAACGTCTTCATGCAGTTCAACCGCTCCGCCGACGGCACCATGACCCCGCTCCCCAAACCCTCCGTCGATACCGGCATGGGTCTTGAGCGGATCTGCACCGTCATGCAGGGGGTTAAATCCAACTACGACACTGACCTCCTCCAGGGGGTCATCAGGCATGTGGAGCGGCTTTCGGGAAAACGGTACCGGGAGAATGAGAAGGACGACGTCTCCATGCGGGTCATCGCCGATCACGCCCGGGCCACCACCTTCCTCATCTGCGACGGTGTCCTTCCCTCCAACGAGGGGCGGGGCTACGTGCTGCGCCGGATCATGCGCCGGGCAGCCCGCCACGCCAAGATGCTCGGCTTTGCCGAGCCGGTCCTCTACCGGACCGTGGATGCCGTGAACGAGATGATGGGGGGCTCATACCCGGAGCTTCTGGAGCGGGAAGAATACATCAAAAAGGTGATCCGGGCCGAGGAGGAGCGCTTCGCCGAAACCCTCGACCGGGGCCTCGCCATCCTGAACGACGCCGTGGCCCAGTTGAAGGGGGAGGGGAAGACGGTGATCCCCGGCGAAACCCTCTTCCGCCTTTACGACACATTCGGTTTTCCCACTGACCTCACGGCCGACATCGTCCGCGCCGAAGGGTTCACCATCGACGAGCCGGGCTTCGAGGCCTGCATGGGACGCCAGCGGGAGCAGGCCCGGGAGCACTGGAAAGGTTCCGGCGAAGAAGGGATTGCCGCCGTCCACAAGGAACTCCACAACCGTGGGGTCAGAAGCGTCTTTGTGGGTTATGACGAGAAGTGCAGCTACGCAGCGATCGGCAGCATCCTCCGTGGTGGCTCCGAGGTGGCCGAGGCGAAGGCCGGCGAAGATGTGGAAATCATCACCGACAGGACCCCCTTCTACGGCGAGTCCGGCGGCCAGGCCGGAGATACCGGCACCATCTCCACCGGCTCGGCCCACGTGCGGGTGACCGGCACGATCCGCCCCTATCCCGACCTCATCGTCCACCGGGGAACCGTCGTCGAGGGGACCATCAAGACCGGCGAGGCGTGCGACCTGAAGGTTGCGTCCGTGGATCGCGACGCCACGGCCAGAAACCACACCGCCACTCACCTCCTCCAGACGGCGCTCCGCCGGGTGCTCGGCGAACACGTGAAGCAGGCCGGCTCCCTCGTGGCGCCGGACCGGCTCCGTTTCGACTTCACCCACTTTGCCGCCATGACCCCGGAGGAAATCCGCCGGGTGGAGGAGATCGTCAATACCTTCATAATGGAGAACGATACGGTCCATGCCCGGGAGATGGCTGTTGAGGAAGCCATGGAGAGCGGAGCCACGGCCCTGTTCGGCGAGAAGTACGGCGATCGGGTACGGGTGGTCAAGGTGGGGGAGGTGAGCGCCGAGCTCTGCGGCGGCACCCACGTCCGGGCCGCCGGCGACATCGGCTCCTTCAAGATTCTCTCCGAGGCGGGAATTGCCGCCGGGGTGCGCCGCATAGAGGCCCTGACCGGCATGGGGGCGCTGCGCCACATCCAGGAGCTGGAGGATGAGAAGCGGCAGATCGCGGCCCTCATGAAGGCCGAGGGGGGAGACAATATCGACCGGCTCCAGAAACTTCTCGCCCGCCAGCGGGAGATGCAGCGGGAGATCGAGACGCTCCAGGGTCAGCTCAATGCGGCCAAATCCGGGGATCTCTTGGCGGATGTCCGGGAGGTGAACGGTGTGAAGGTCCTGGCCACGAAAGTGGAGGTGGACGATCCGAAAAAGTTGAGGGAGTTGGCCGATACCCTCAAGGACCGTCTCGGTTCCGGGGTTGTGGCCCTTGGGTGCGAGAAGGACGGCAGGGCCAACCTCCTCGTGGCGGTGACGAAAGATCTGGCGGGCCGCATCAGGGCCGGCGACATCATCCGGCAGCTGGCGCCGGTCATCGGCGGGAGCGGCGGCGGCAAGCCGGAGCTGGCCCAGGCGGGGGGGAGCCAGCCCGACATGCTGGCCGAGGCCCTCGGTAAGGTGTACGGGCTCATCGGCTGATCGGGCGGCCGGGCAGGGAGAGGGTGGTACACCATGGACGTTGTGGCGAAATTCCAGGCTGAGCGGGATGTCAAGACGATCCTCGTCGTTGACGACGAGGCGGTGATCCGTGACCTCTGCGCCCGGGCACTCAAGGGGTACCGGGTGCTCCAGGCGGCCGACGGCGAGGAGGCGTTGCGGCTCTTCGAGAAGGGGGGGGTCGACGTCATCCTCACCGACGTGATGATGCCGAAGATCAACGGCATCGAGCTGTTGCGCCGCCTGAAAGATCTGGAGCCCACCATCGTGGTCATCGTCATGACCGGCTATGCCGAGAAGGAGATCATTCTCAACGCCCTCAAGGCCGATGCCGACGACTTCATCACCAAACCCCTGAACATCCTTCAGCTCAAGACGGCGGTGGACAAGGCCCTGGACAAGAAGGCCCTTAAGGAGGAACTCGCCAACCTCAAGAGCATGGATCGACTCAAGAGCAACTTCCTCTCCCTCATCTCGCACAAGTTTCGCACCCCCATTACCGCCATCTCCCTCTTTCTCCAGAACCTGGCGAGCGGGGTTTGCGACCCGGACGACCCTGATTCGCGCGAGAACCTGAAACTCATCTGCGGCCAGTCCAGATACCTTGAGAACCTTGTCGCCGAGCTCCTGGTATTCAGCCGCTTCTTGGCCGCCGGGGAAGAGCTTCACCTGGAGCCGTGCAGCCTCCCTGAAATCATTCGTCCCCTGGTTGCCTCTTCCAAGGAGGCGACTGCCAAGCCGGGCGTCGTTGCGTCCTTCGATCTGGAGCAGCTCTCCCCCCTGTCCCTCGATCGGGAGAAAATCGCCTTTGCCATCGGCCAGGTGATCGACAACGCCTTTAAGTTTTCCCGCGAAACGGGGACTGTCTCCTTCTCCCTGCGTGAGGACAACGTTGCCTGCCGCCTGACCGTGGAGGATGAAGGCATCGGGATCCCGAAGGAAGAGCTGCCGAAGATCTTCGAGAAGTTCTATCAGGTGGACCTTGAGGGCGCCGGCCAGATTCGCGGTTTCGGCCTCGGCCTTTTCTACGCACGGGAGTTTGTCAAGCTTCACGGCGGCACCATCACCGTGGAAAGCGAGCCCGAAAAGGGAACCCGCGTTACGGTCCTTCTTCCCCTCCATTCGTCCATTACGCCCTGAGTTTCCTCACACTCCGGAGGTGGGCAAACCCGCCTTTCGTATTGATTATTTCCCCCTATCTGCTATAGTTGCACCTTTCTTGAGCCCCTTCCGGCACCACTTTCCGACGAACGGGAGGTTCAACCGCGTGCAGCATCTCATCGAAAAGGCCAACACCCTCATGGAGGCGCTCCCCTACATCCGGCGCTTCTCCGGCAAGACCATCGTCATCAAGTACGGCGGCCACGCCATGTCCGACGAGGCCCTGAAAAAGTCCTTCGCCCTCGACGTCATCCTTCTCAAATCCCTCGGCATCAACACCGTCGTGGTTCACGGCGGAGGCCCCCAGATCAACGAGACCCTCAAACGCTACGGTATCGTCTCCGAATTCGTGCGGGGGATGCGTGTCACCGACGCCGCCACCATGCAGGTGGTGGAGATGGTTCTCACCGGTCAGGTCAACAAGGAAGTGGTGGGGTACCTGAACCAGCATGGCGGCCGGGCCGTGGGTCTCTCCGGCAAGGACGGCAGTCTCCTTCTCTGTCGGAAGCTTCTCCAGGAGGTGAAGCAGGGCGACGGTTCCCTGGAGAAGGTGGACATCGGCTTCGTAGGGGACGTGGTCAAGGTGAACCAGGAACTGATCCAGACCCTGGAGCACGGCAAGTTCATTCCGGTCATCGCCCCGGTGGGCGTAGGGGAGGATGGCGAAAGCTACAACGTGAACGCGGATCTCGTGGCGGGCCGGGTGGCTGGGGCACTCAAGGCCGAGAAACTGATCCTTCTCACCGACGTGGAGGGGGTCAAGGACAAGGCGGGAGAGCTGATCCCCGGCATCGTCCTGGATGACGTTCCGCGACTCATCGACGGTGGCGTCATCACCGGCGGGATGATCCCCAAGGTCACCTGCTGTGTCGACGCCATCGAGGAGGGGGTCAAGAAGGCCTCCATCATCGACGGCCGGGTTCTCCACGCGGTTCTCCTCGAAATTTTCACTGACGTTGGCGTCGGGACCGAGATCCGACGATAGGCATGGGGTGGAAAACAGTGCCACGGGACGAAAATTTGGAGGAAATGCGAATGAAATCTGCTGATTGGATAGCAAAGGGCGACAAATACATCATGAAGACCTATGGCCGGTACCCCCTGGTGCCGGTGCGTGGCGAAGGGTGCCGGGTCTGGGACGCGGACGGGAAGGAGTATCTGGACTTTCTCGCCGGTGTGGCGGTGAACAACCTGGGACACTGCCACCCTAAGGTGGTGGCGGCGCTTCAGAAACAGGCCGCCGAGATGATCCATTGCTCCAACTACTACAATATTCCCACCCAGATCGAGCTGGCGGAGCTGCTCTGCAGCAACTCCTTTGCCGACAAGGCCTTCTTCTGCAACAGCGGCGCCGAGGCCAACGAGGCCGCCATCAAGCTCGCCCGCAAGTATGCCCGGGAAAAGACCGGCGATGTCGAGCGTTATGAGATTATAACGGCTATTGCTTCTTTCCACGGTCGGACCATGGCCACCATCTCCGCCACGGGACAGGAGAAGGTGCAGAAGTTCTTCGATCCGCTCCTACACGGATTCACCTATGTCCCCTTTGACGATGCCGACGCCCTGGAGGCGGCGGTTACGCCGAAAACCTGCGCGGTGATGCTGGAGCCGATCCAGGGAGAGGGTGGCGTGGTTATCCCTTCCGCCGACTACTTCCGGAAGGTGCGGGAAATCTGCGATCGTCACGGGCTCCTTCTCATATTCGACGAGGTGCAGGTGGGGATCGGCCGGACCGGTAAGCTCTTCGCCCATGAGCACTTTGATGTGACCCCCGACATCATGACCCTGGCCAAGGCCCTGGCCGGCGGCGCTCCCATCGGTTCCATGCTGGCGAAAGATGAAGTGGCCGCCTCCTTTTCGCCCGGCACCCACGGTTCCACCTTCGGGGGAAACCCCCTGGTCACCGCCGCCGGTGTGGCCGCCGTCCGGGCGGTGCTGGAGGAGGGGCTCCTGAACCGGGCCGAAGAAATGGGGGAATACCTCGTGGGCGAGTTGGAGCGGCTCAAGGAGAAGTATGCGTTCATCACCGACGTTCGGGGGATCGGTCTCATGATAGGGATGGAGCTCTCCGCTCCGGCCGGCGAGATCGTGCTCAAGGGGCTTGAGCGTGGCGTCCTCCTTAACGTGGCCCAGGACAAGGTGCTCCGGTTCGTGCCGCCGCTCATCGTGACCAAGCAGGAAGTGAATGAAATGATCGCCGTGCTTGACGGCATTCTGGAGGAGATTAAGCAATGACCCGGCATTTTCTTGCCCTCAACCAGTATACCAAAGAAGCCCTCGACGCCCTCTTCGCCCTGACACGGGAGCTGAAGGAAGAGCAGAAAAAGGGGATTCCCCACCGGATACTGGAGGGAAAAAGCGTCGCCCTCATTTTCGAAAAGTCGTCCACCAGGACTCGTATTTCCTTTGAGGTGGGGGTTCATCAGCTGGGAGCCCATCCGCTTTTCATCTCCTCGGCCACGTCCCAGATGGGGCGGGGCGAGCCCGTAAGGGACACCGCCCGCGTCATGGCCCGCTACTGTGACGGCGTCATGATCCGCACTTACGGCCAGGAGATTGTGGAGGAGTTTGCCCGCTATTCGTCGGTGCCGGTCATAAACGGCCTCACCGACCTGTTCCATCCCTGCCAGATCATGGCCGATCTCTTTACGGTCATCGAGCACAAGGGGAAATACGACGGGCTGAAATTCGCCTGGGTCGGCGACGGCAACAACATGGCCAATACCTGGATCGAGGCCGCCGCCATCCTCGGCTTCGACCTGGCTCTGGCCTGCCCGGAGGGGTATGAGCCTGACCGCACTGTCTGGGACTGGGCCCAGAAGAAAGCCACGTCGTCCATTACTATCACCCGGGATCCAAAAGAGGCCGTGCGCGACGCCGATGTCGTCAACACCGACGTCTGGGCCAGCATGGGGCAGGAGCAGGAACAGAAGGTGCGCGAGGTGGCGTTCAAGGGCTACTGTCTCGACGACGACCTGGTTGCCCTGGCTAAGCCCGACTGCATGGTTCTCCACTGCCTCCCGGCCCACCGGGGTGAGGAGATCACCGACAGCGTCATCGAAGGCCCCCGTTCCGCCGTCTGGGACGAGGCAGAGAACCGGCTCCACGTACAGAAAGCCATCATGGCTTCGTTGTTGAAGTAACTGATCCCATTCCGATCCAAAAGGAGACTTACATGGCCAAAGTGCACAAAGACGTGAAAAAGATCGTCCTCGCCTACTCGGGCGGGCTCGACACCTCCATCATCCTCAAGTGGCTCAAGAACGAGTACGGCTGCGAGGTCATAGCCTTCTCCGCCGACCTGGGCCAGGGCGACGAGCTTGCCCCGATCCGCGACAAAGCCTTCGCTACCGGCGCCGACAAGGTCTATATCGACGATCTGAAGGAAGAGTTCGTCAGGGACTTCGTATTCCCCATGTTCCGCGCCAACGCCATCTACGAGGGTCACTACCTCCTGGGCACCTCCATCGCCCGGCCACTCATCGCCAAGCGCCAGATGGAGATCGCGAAGATCGAGGGAGCCGACGCCGTATCCCATGGCGCCACCGGCAAGGGGAACGATCAGGTCCGTTTCGAGCTGGCCTACTACCACTTTGACCCGGCCATCACGGTTGTGGTCCCGTGGCGGGAGTGGAAGCTCAACAGCCGCCAGGCCCTGGTGAACTACGCCAAGAAAAACGGGATTCCGATCCCGGTCACCAAGAAGCGTCCCTGGTCCTCGGACCGCAACATGCTTCACATCTCCTTCGAAGGGGGTATCCTGGAGGATACCTGGGCCGAGCCCCCCGAGAACATGTACGTGCTCACCAAGGCGCCGGAGAAGGCCCCCAACAAGCCCCAGTTCGTGGAGATCGAGTTCAAGAACGGCAACGCCGTGGCCGTTGACGGCGAGAAGATGAGCCCGGCCCAGCTTCTGGCCCACCTGAACTACATCGGCGGCGAGCACGGCATCGGCCGGGTGGACCTGCTGGAGAACCGTTCCGTGGGGATGAAGTCACGGGGCGTGTACGAGACCCCCGGCGGCACCATCCTGCGCGAGGCCCACTCGGCGGTGGAGCAGATCACCATGGACCGCGAAGTCATGAGAATCCGCGACTCCCTTATCCCCGAGTACGCCCGCCAGGTCTATTCCGGCTACTGGTTCTCCCCGGAGCGGGAAATGCTCCAGACCCTGATTGACGACTCCCAGAAGTGCGTGAACGGCGTGGCCCGGGTGAAGCTCTACAAGGGGCATTGCCGCACCGTAGGCCGCAAGTCCGAGACCAACTCCCTCTTCAACCTGGATTTCGCCACCTTCGAGAAGGATCAGGTATTCAACCAGGCCGACGCCACCGGCTTCATCAAGATCAACTCCCTGCGGCTGCGGATCAGGGCGCTCATGCAGGGGAAAAAGTAGGAAAACGCGCCTTTTCGCAATCTCTGAATCATGACATCAGGGACACGGTTCGCCGTGTCCCTTCGTCTATCCCATGACCAAGAAGACTTTCAAGAAAGACCACATAGTCACCTCTGTCGTGGCGGTCATCGTGGACGATGACGGGCAGGTGCTCCTCACCAAGCGGAACGTGAGCCCCTTCAAGGGCGAATGGGTCATGCCGGGGGGGAAGATCGATCTGGGCGAGCCGATTATCAAGGCCCTCCAGCGGGAGGTTATGGAAGAGGTGGGGCTTCAGGTGGAGGTGGAGGACCTGGTCGACGTTTTCGAGCACGTGACGCCGGGTGAGGACAACTACCACTTCATCATCCTCTACTATCTCTGCCACCCCCTCTACTGTGACATCAACCACAATCTGGACGAGGTGGAGGAGGCCCGCTGGGTTCCCCGCGGGGAATTGATAAACTACAAGATGCCCCAGGGGGCCAGATTCATCCTTGGGAAAATTTTCCCGGAACTCTGCAGCTGCGAGACGTGACGAGGTCTCCATGGTCCAGATCATCGACAAAAAGGTGAATCTTGAATATGCGCTGGGGCACCACCTCCACTGCATGATCGCCCAGGTGCCGAACCGGATCCGCCGGGCAGAGAAGGGGTTTGCTGTCATGGAGCCCGACCGCCAGTGGGAAGCGGTCCGGTCGATCCTGGACCTGGTGGCGGGGGGGGAGGGGAACCTGAAAAAGCTCCACTTCCTCATGCTTCCCGAGACCCATGTCCCCGTTGTCCGCTTCGACGAGATGCTCAGGATCATCGACGGCACCTTTCGCCCCAATTCGGTGACCATGTTCGGGGTGGAGCACGTGAGCCTCAAGGCCTACCGGGAGATGCTGGAGCGGTTTCGGGAGGACAACGCCGAGGCCATCGAGCTGGTGGACCGGGACATTGACTCCGGCGACGTGCTGGAAATGCCGGTGAACTGGTGCTGCGTGGCGGTGAAGGAGGCGACGGGGAAACTGCGCGTCTTCCTGGAGGCAAAGAGCCATCCCTTCCATGGGGAGGAGTTCCTGGACAAGTTCCACGATCTCTACCGGGGGCGCCACTTTTACCTGTTCCGGAGCCGCCCCTCATGCTTCAATTTCATGGTCCTGATCTGCCTCGACTATCTCTACCGCGATCTTTACAGCTCCAATATCCGGCAGATCATCGACCACGCGAACCAGCTCTATTTCTCCACCCGCCAGACCCTGGACACCATTTTCGTGGTCCAGTGCAACCCGAAGCCGGAACACCGGGCCTACCGGGACGTCCTTTCCGGCTTCTACGGCGAGTACCTGGAGGATACGCCGGGGGTGCGGGAGACGGTGACCGTCTTCGGCAATACCTCTGACGAAACGCGAATCGAGGATGCCCCTGAAGACCGGGGGTTCGGTTGCTCGTCCGTTGTTATCAACCGGCGGCATCGCCTGGCGCGGGTGCAGCTTTCGGAGTTTTCCACCGACGACTTCGGCGGCGCGCCGGTCTGCCGGCTCCGGTTCGGCACGGGGACGCGCCTCTACTACTTCAACCTGCCGCTTCACCACGAGCTTGACCCCCGCACCACGCGGGTTCCCCTCAAGGTGCACACCATCATGCGCCCGTCCCCGGACGGCGGCTGGGTTCGGGTGAGCGGGGACGAGATGGTGGCCGAGTTCGAGATCGGGCAGGAAGGATGAGGGAATTAAAAACCTCGTTCCTGAAAATATCAGCAAAAACGCTCTGAATTGAAGGAGATAACCATGACACACGAAAAACTCTGGGGCGGCCGCTTTTCCGAACCCACCGACAAATTCGTCGAGGAGTTCACCGCTTCCATCGATTTCGACAAGCGGCTCTACCACCAGGATATCCGCGGCTCCATCGCCCACGCCCGCATGCTCGGCAAGCAGGGTATTATCCCCATGGAGGATGTGGAGAAGATCACGGCCGGCCTCCAGGAGATTCTGCGCCAGATCCAGGGGGGGCAGTTCAAGTTCTCGGTGGCCCTGGAAGACATCCACATGAACATCGAGGCCCGTCTCTCCGAGAAAATCGGCGAGGCCGGCAAGCGCCTCCACACCGGCCGTTCCCGCAACGACCAGGTGGCCCTCGACATCCGCCTCTATCTGCGGGACGAGATCGTGGAGGTTTCGGCCTACCTCGACCTGCTGGTGGATTCCCTCATTTCCCAGGCCGAAAAGAACTTGGGGGTCATCATGCCTGGGTATACCCACCTCCAGACCGCCCAGCCGATTCTCTTCTCCCACCACATGATGGCCTATGTGGAGATGTTCAGCCGGGACAAGGGGCGGATGGAGGACTGCCTGCGGCGTATGAACGTCCTTCCCCTGGGGGCCGGAGCCCTGGCGGGAACCACTTTCCCCATCGACCGGGAGCATGTGGCCGAGATTCTGGACTTCCCCGAAGTGACCCGCAATTCCCTCGACTCGGTTTCGGACCGGGACTTCGCCCTGGAGTTTATGGCTGCCTCGTCGATACTGATGATGCACCTCTCCCGCTTCTCCGAGGAGTTGATTCTCTGGTCCACCAGCGAGTTTAAGTTCGTGGACCTTTCCGACTCCTTCTGCACCGGCTCCTCCATCATGCCCCAGAAGAAGAACCCGGACGTGCCGGAGCTGGTCCGCGGCAAGACCGGCCGGGTCTACGGCAACCTCATGGCGCTCCTCACGGTCATGAAGGCCCTTCCCCTTGCCTACAACAAGGATATGCAAGAGGACAAGGAGCCCCTCTTCGACACCATCGACACCGTGAAGGGGAGCCTGAAGATATTTGCCGACATGGTTGGCGAGATGCGGATCAACACCGGGAATATGCGCGCCGCAGCGGCCAAGGGGTTTTCCACCGCCACTGATGTGGCCGATTACCTTGTCCGCAAGGGGATGCCGTTCCGCGATGCCCATGAGGTGGTGGGCAAGACCGTGGCTTACTGCCTCTCCAACGGCAAGGACCTGCCGGACCTGACTCTTGGGGAATGGCAAGGATTCTCCGATAAAATCGGGGAAGATATCTTCGGCTGCATCACCCTCGAGGCATCGGTAAATGCCCGGTCCGCCACCGGCGGTACTGCGTTGGAGCGGGTGAAGGCCGAGATCGCGCGGGTCAAGGCGGGCAGATAATCCCTTGGGATAACCATCAACGAGCGGGCGGGGCATCCCCCGCCCCCACGGACGGACAGATGATAGCCAGATATCTTGTGATAGTAGGGTTGCTCCTCCTTGCGGCATGCGGCAAGAAGGGGCCGCTGGTTCCCCCCGAAAGCTTCGCGCCGGCGCCGGTGAGCGCCCTGTCGGTTGAGCAGAAGGAGGATGCGTTCTATGTTTCCTGGCCCGCTCCCTCCAAGGATGAGGCGGGACGCCCGCTGAAGGAGCTGGCCGGCTTCAGGGTCTTTCGCCGTCCGGTACTTCCCCCCGATCAGGATTGCGAGGAGTGCCCCACGGCCTATACCGTCGTGAAGACCGTGGACCTGGAATATCCGCAGGATGTGCGATTCTATAACAACCGTTACGTCTTTGCCGACCGCAATCTGACAGACGGCGTGACCTACCAGTACAAGGTGGTTTCCTTCCGCAGGGACGGCTCCGAGAGCGCCGCCTCCAACCGGGCGCGCCGCGCAAAGGTTACCGCCCCGCCCGCTCCGCACCTCTCTGCGGCTGCCGGACCCACCAGTGTGGTGCTGCAATGGGAGCCCCCCTCCGGGACCGTCGGCAAACCGGTGGGGGCCTATGTCTATCGCTGCCGCGGCGAAGCTGTTTCCACCCTGGTCCTCCTTACGCCGACGCCGGTCGTAGAACGCCAGTATGAAGATCTTCGGCTGGAACGGGGTGTCACCTATGTTTACACGGTGCGGGAGGTCGTTGACATCGACGGCATGCCGGTTGAAAGCGCTGTTTCCAACGAAGTCAGGGGGATGCTGGCTGAACCGGAGTGAAGGGAACGAGAGGAACTGCCATAGCCGGTAAGCTTCTAATCTTTTGACTTTTTAACGGCTTCCATGGTAAAAATACCCACTTTTGTTTCGGTGTGGCAATGAAACACCTTTTTATACATTGGGCAAGCTGAGGATTACTGACAGATTTTTTGCAAAACGGGCTATCACAAAGATCGCCCCCACATAGGAGGTTTCATATGTTCAAGGGAAGCATCGTCGCCATCGTCACCCCGTTCAATAACGGCCAGGTGGATTTTGAGAAACTGCGGGAACTGGTCGAATTCCAGATCTCCAACGGTACCGACGCCATCGTCCCCTGCGGCACCACCGGCGAGGCTTCGACCCTGGACTACGACGAGCACATGGATGTGGTGAAGACCGTCATCGAGCAGGTCAACAAGCGGGTTCCGGTCATTGCCGGCACCGGCTCCAACTCCACCGCCGAGGCCATCGAGCTTTCCCAGAAGGCCAAGGAGGTCGGGGCCGACGGCGTGCTGCTCGTCACCCCTTACTACAACAAGCCGACCCAGGAGGGGCTCGTTCGCCACTACACCGCCATCGCCGATGCCGTGGCCATACCCCAGATCCTTTACAACGTGCCGGGACGCACCGGCGTCAACATGCTCCCCGAAACCGTGGCCCGGCTGGCGCCCCACAAAAACATCGTCGCCATCAAGGAGGCCACCGGCTCGCTCCAGCAGGCATCTGAGATTCTGGCGCTTTGCGGCGATAAGATCGACGTTCTCTGCGGCGACGACTTCATCACCTTTCCCATGATGGCCTGCGGCGCCAAGGGGGTCATCTCGGTGCTGGCCAACATCATGCCCAAGACCGTGGCCGAACTGACAGATGCCTTTTACGCCGGGGACATGGAGAAGGCCCGTCAGCTCCACCTGCAAACCCTCAAGATCGGCAATGCCATGTTCATCGAGTCGAACCCGATTCCGGTGAAAACCGCCCTCGGCCTTATGGGCAAGTGCTCCGACGAGGTGCGGCTCCCGCTTTGCCCCATGGGTGCGGCCAACAAAGAGAAGCTTGCGGCCATCATGAAAGAGTACGAACTAATCTAAATTCAAAGTCCGCCACAGAGGCACAGAGAAACGGAGAAAGCTGTGTTTGCCAGGCATTGACGCTGAGGTTTTTCTCTGTGTCTCCGTGTCCCTGTGGCGGAAGTGAGGTTTTTTATGGTGAAAATCGCTGTCTGCGGCGCCGCCGGGCGCATGGGCCAGAGGATTATCGTTGCTGCCAAAGAGGCGGGATGCACAGTTTCCGGCGCCCTGGAGCGGCCGGGCCACGAGCTGGTGGGACAGGATGCCGGGCTTATCGCCGGCTGCGGCGCCCTGGGCGTCGCCATTTCCGATGACCTGAATGCCGTTGTTGATGGGTGCGACGTCCTCATCGACTTCACCACCCCCAAGGTTTCCCTCAAGAACCTGGAGGCCTGCGCCCTCAAGAAAAAGGCCATCGTCATCGGTTCTACCGGCTTTACCCCCGAGGAGCGCGCCCTGGCCGCCGAACTGGCGAAAGATATCCCCGCGGTGCTGGCCCCCAACATGAGCGTCGGGGTCAACGTCTGCTTCAAGATCCTGAAGGACGTGGCCAAGACCCTGGGTGACGACTTCGACGTGGAGATCGTGGAGCTGCACCACAACAAGAAGAAGGACGCCCCCTCCGGCACCGCCGTCCGCATGGGAGAGGTGGTGGCCGAGGCCCTGGGCCGCGACTACAACAAGGTGGCCAATTACCACCGCGAGGGGATCTGCGGCGAGCGGACGAAGGAAGAGATCGGCATGCAGACCGTGCGCGGCGGCGACATTGTCGGCGAACACACCGTCTACTTCATCGGCATGGGCGAGCGGATCGAGATCAGCCACCGGGCCATGACCCGTGACATGTTCTCCCGTGGCTCCGTTCGCGCCGCCCAGTGGGTGGTGGGGAAGGCGCCGGGGCTCTACGACATGCAGGATGTCCTGGGCCTTCGGTAGGAGGAATGCCGCTTTTTGCCAATCTCGGCGTTTTCTGCGTCATCGCGTGTGCGACGTAGCGCTGCTACGTCTCCGTGCTCTTCCTTGACGCCTTGACCTTGGCGAAAAATCGACATCCCGTAGGTTAAACCGAAAACCTTGAACCCGATTTGCCGCTCCATGCGGCATTTCCTTTATAAAAACGAATCTGGAGGAATTACCGAAGATGGCAAAAATCAACGACAACTACCTGAAACTGAAGGCCGGCTACCTCTTTCCCGAGATCGGCCGCCGCGTGCGGGAGTTTTCCGCCGCCAACCCCGAGGCCAAGGTCATCCGGCTCGGCATCGGCGACGTGACCCGCCCCCTGGCCCCGGCCATCATCAAGGCGTTCCACGACGCCGTGGACGATCTGGCCACCATCGACAACTTCGCCGGCTATGGCCCGGAGCAGGGGTACGACTGGCTCATCAACGCCATCATCGAGAAGTCCTACAAGCCCCTGGGCGTTTCCCTCAAGACCGAGGAGATGTTCATCTCCGACGGCTCCAAGTGCGACTGCGCCAACATCCTCGACATCTTCGCCCTCGACAACGTCGTTGCCATCGGCGATCCGGTCTACCCGGTCTACAACGACACCAACGTCATGATCGGCCGCACCGGCGATGCCGACGAGAAGGGGTACTACAAGGGGATCGTCTACATGCCCTGCACCGAGGCGAACGGCTTCATCCCGTCGCTCCCCACGGAAAAAGTGGACATCATCTACCTCTGCTTCCCCAATAATCCCACCGGCACCGTGGCCACCAAGGCCGAGCTGAAAAAGTGGGTCGACTACGCCAACGCCAACGATGCCGTCATCTTCTTCGACGCCGCCTATGAGGCCTTCATCACCGATCCCGCAATCCCACACTCCATCTACGAGATCGAAGGGGCCAAGAAGTGCGCCATCGAATTCCGCTCCTTCTCCAAGACCGCCGGTTTCACCGGTGTCCGCTGCGGCCTCGTGGTCGTTCCGGAAGAGGTGATGGGCACCACGCCGACGGGGGAGAAGTACAGCTTCAACAAGCTCTGGCTCCGCCGCACCACCACCAAGTTCAACGGCGCCTCCTACCCGGTCCAGAAGGCCGCCGCCGCCGTCTACTCCGACGAGGGATGGAAGCAGAACAAAGAGATCATCGACTACTACATGGAGAACGCCCGGATCATCCGCGAAGGCCTCGCCGCCGCCGGCCTTACAGTCTACGGCGGGGTCAACGCCCCCTACATCTGGCTGAAAACGCCGGGCGGCATGAGCAGCTGGGACTTCTTCGACAAACTTCTCACTGAGTGCAACGTCGTGGGGACGCCGGGAAGCGGCTTCGGCCCCAGCGGCGAAGGGTTCTTCCGGCTCTCGGCCTTCGGCCATCGCGAGAATGTGATTGAGGCGGTGGAGAGGATAAAGAAGAATCTGAAGTAGGATGAATCGAAAGGGCGCCCGTTGCGGCGCCCTTTTTATATTGTGGTCAGGAGCTGGGAAATTTTTCCCGTTGACGCAATGCTTGACTATGTTATTGTAGGACATATGTTCAGGAGGTAGTGTTGTGGGTGCGGTCCTTGTCTTTAGGGACAAGAAGGTCAAGGAGGGGCTGATCATCGAACTGGTGGTCTGGGAGCTTGACGCCCCCTTGAGTGGGTCAAGCCATCCTTTCAAGTACCGGCTCTTTTGCGGCAGCCTGGAAACCGGCACATGCCTGGTCAGATATGACAACGAGCGGGGGAAGGGCGACCATCGACACGTTGCGGATGAGGAGCAGCCGTACCAGTTCACAAGCCTGGAAGTGTTGTTTGCCGATTTCGAAAAAGACGTCAGGGAGGCGATGAAAAAATGAAACGGGATATAAAGGTTGGAATCAAATCTGACGATGAATTCTTTGCCGAAGCGAGAGAATTCGCCCGCAAGCTGGATACAGGCTGGAGGCCGGAGCAGCCGGTCGAAAGTCTCTATTTCGAGGATCTGCCGACGCTTCTCAAGTATCTCACTCCGAAGCGGTTCGAGCTGCTCAACACCCTGCACTCCGTGGGGCATGTGAGTATCAACGCCCTGGCAAAGAAACTTCACCGGCAATACCGCAATGTCTTTGATGATGTGAAGACGCTGGAGCGGCTGGGACTGGTGGAGAAGGACGAGGAGAGCCGGTTCTTCGTCCCCTGGGACGAGATCGATGCGACCTTCCGCTTGGCGGCGTGAGGGGAGTTAAACAAGCTGTGCCGGGAATTTCAGGAGATTCATATGGCTACTTCAGTTGATATTCAAAATATTTCCAATCAGATTCGCAGGGAGTTCGCACCCCGGAAAATTATCCTGTTCGGTTCCCATTCTTGGGGTACGCCGTCGGACGATTCGGATGTCGATCTTCTGGTAATTGCGGATTTCGAGGGGAAACCGTGGCGTTTTGCCGTTGAGATCAGGGAGCGCATCAGAGCCACTATCCCGCTTGATTTGATGGTGCGTACACCGGAGCAGCTCCGGGAACGTTTGGCCAAGCACGATATGCTGCTGACCGAAATTGTCGACCGCGGCACGGTGCTGTATGAAGCCTGAGACTGCCGAATTGACGAGCAAGGCTGATGCGGACCTTGCCACGGCGCAACGTGAGGCCTCGGTTGATGACGCGCCGAATTTCGATGAGGTCTGTTTTCACGCCCAGCAGTGTGCCGAGAAATATCTGAAGGCCATTATGGTGGAGACGGGCGTGCGCGTACCACGCATCCATGATCTTGAGGCGCTGGTCAATTTGTTGTTCGGGGAATATCCAGGATTGGAGCGGATTCTGCGCTTCGCCAGAATACTGTCGGCAATGGCGGTTGAGGTCAGGTATCCGGGAATGACGGCTGATGAGGATGATGCTACGGAGTCGCTCAAGGCTGCGACGTTGATTCGTGAGGCAGTGCAGGAGATTTTGTGCGGTTCTGGGGATGCTGGAGTTAAATAAACTGTCCCCGGAATTCCGCCCCAAGCGGCTCGGGAGGTCCGGGTTGGGTGATTGAGGGAGTGCCCGAACCCTTCAGTCTTGAGGTGACCGGTGCCAGCGAGATAGCCCGGAGTGAGGAGGCCAATCAATCTGGGACGAGGTTGTGTTTGGCAGAGTGCGAGAGGGCGGGGATGAGATGTAACTTGGCATCTTGGAAGCCTGACCCCGGACCCTGACCGGAGGGAAATAAGTAAGGTGTCCCCGGAATCCCCCCGGAATCCCCGTGCCGGAATCCCCGCCCCCGAATCCCCGGAATCCGGGATGTCCCCGGAATCATCGGGATCATGGGCAAGGAGGAAATTTGTGCTTCTATCAAGAAGCATCAGGGGAGGGTCGATTGAAATGGTATGGATGCGCTTTAGATTTCGTTTTGCCATTCTTTTTCTTTCCATGTCGTTTTTATTGTCCCGAACAGTCCATGGGGCCGGTGGGCCCAGTGGTGGAGCGGCCCAGAATATGGAACCGCGCCTTGCCGTCACCCCGGCGGTCATGGATTATGCCGTCAATACGGTAAAGCCGGTCCTTGACGCCAGTCCGGACAAAGACCGTCTGTCGCAACTGCTGAAAGTGGTGGATGTGCTCAAGGACCCGAAAATGGGCGTGGACGTCAACCGGATAGCACCCGATGCCTACTTCATCTACAACCTTCTCGACAAGGTCAAGCTGGGATTTCTCTACACCTGGAAGTTTTCTCCGGAGCAAAAAGAGATGCTGCAGCGCTGGCATGGAAAGTACATGAACGAACATCCTGCCGACGTCTTTTTTGCCCCCACGGCCGATGAAATTATCAAAACCAGGGCCGGTTTCGGCTGTACACACTATGCCCGGGCATTCATCGCCGTCGTCAAGGCCCTCGGGCTGGTGGAAAAGCCGGAAGACCTGCGCTATGTGGTGTCCAGCAAAGCCGATGACTATAATCGTGCCCTGGAAAAGCAGGACATGGAGAAGACCATAAACGGTCATCAATTCGTGCTGGTGAAGATCGACTCAAGATGGATCGCCATCAATACGTCCCAGAGGGAAGAAGCGGTGAACATGCCCGAGGGATTTTCGCCGGAATCCTGCAGCCCGCCCCAAAACATTCCCGTCAGGTTCGAGTCCTATCCTGCGGGGATCATTTTTCTGCTCAGGAAAATCGGCAAGGACTTCAACGATGATTGCGGCGACATTTCCCTGGCAAATCTCATGAACATCTCGCGGTCGGGCAATACGGAAAACGGAATGTTTTTGTGGGAGCCATATGGAACAGTGAATCAGTCGTTTCCGGGCCGTCGGACTTGATGACCTAGTTCGAGCGCCGTGCTCCCGCACTCGAATTCGGGGGACACCTTACTTAATTGGCAGGGAATTCCGAGGACATTATGCATAATTCGAAAGGCGGCCAAATGGCCGCCTTTTCTGTTTCCTGAGCATATGTGACAATGAATTACAGCGTCACGTCCAGTTCGTTCTGGGTCAGTTGCTCCCGTACCTGCTTCTTCCGGATGAGCACCAGTTCGCCGGTTTTGGTCCTCATGACGGCTCCCGGCTTGCGGTGGGAGTTGTAGTTCTCCGGCGACATGCTCTCGGAGTAGGCGCCGGTGCCGCCGATGACGACGTAGTCGCCGATCTCCGGCTCAACGATCATGACCGGCACGATGTTCCCCTCCTTGTCCAGGCGGACCGAGTCGCCGCTTTCGCAGCAGCGGCCGACGATGCCGAAGGGCTTCAGCCCCGCCGTGGGGGTCTGGTCGTACTCGCTGGAGAGGAGCGTCCCGTCCTGGCGGACGATGGCGATGGGATGCTCGGAGCCGTAGAGGAGCGGCCGGGTCAGTAGCTCCATGCCGCCGTCGACGATGAGGAAGTTCATCTCGTTGGTGAACTTCTTGTCGATGATGCGAGTGACGATGTGCCCCGAGTTGGCCACCACAAAGGTCCCCGGCTCGATCTCCATCATCAGTTCGCGGCCGGTGGCGGCCTTGAACTCTTCGATCCGCTGCTTTGCATAGGCTCCCAGGGTGGCGATGTCGGCCTGCTTCTCGCCCGGCATGCGGGCCACCTTGAGGCCGCCGCCGAAGCTGACGGTGACTGCATCCGGGAAGTAGGTTTTGATGAAGCCGAGCTCCCGGTCGATGTTCTCTTGCCACTTCTCCGGGGCGCCGCCGGAGCCGATATGGACGTGGACCTGGGTGAAGCGGAGCCCTTTCTCGTCGGCCAGGGCCTTCACGGTCGGGACGTCGCGCAGGTGGACGCCGAAGCAGGAGTACTCGCTGCCGGTGTCGCGGGTGGCGCTCTCGCCGCCGCCGGCGGCGCCCGGATGGACCCTCATGGAAAGGTCGATCTTGTTCTGGGCGGCAAAGTCGGCGATGAGCTGGTACTGCAGCGTGGAGCAGACATTGTACTTGAGGCCGACCTTGATCATGGCTTCCAGTTCGGTCCGCTCCTCGCCGGTGGGGACCTCCTGGGTGGTGAGCATCATGCGGCTGTAGGGGATGCCGGCGGCATGGGCCCGGGCGGCCTCGTCCAGGGATGAGCAGTCCAGGTCCAGCCCCTTGCCGGTGACAATGCGCAGGACGGTGCGGTCAGAGTTGGCCTTGATGGCGTAGCGGACGTGCAGGCCGTAGGCATTGGGCATGGCAAGCAGCTGGTCGCAGCTGTTCTCGATGTACTGCTGATCGTGGAGGTAAATAGGGGTTCCCCATTCCCCGGCGATCTTCGGGATAAGCGTTGCGTCGAGTCCGGTCGGACCAAAAGAAGTCATTGTCATTCGATCAACCTCATGGATGTGATGGTGATGTTTGGTTCCAAGATGCCGTCACGGCGGCATGTAAATGTTAATTTACTTTTCTAGCATTTTCCATGGTTGCGGCGCAACAGCTCTTTCACAGGCGTTCAGAAAACGCCATGGGGCACGCGAGGATTACGGGCAGAACAAGTTCAAAAGGCGGCCAAACGGTGTCTTTGACGAATCTGGAGAAACTTCTTGCTGCCTGTTACAGGCTGTGGCACACTGTAAGTACTCAATAAGGTGCCGAAAGGAGTGCCAATATGAATACAATTCCCGCCCAAGAGCTGAAGCGCCGCGGCATTGCGGCGGTTGACGGCTTGATCGAATCGGGTGACGTCCACGTGATTCGCAACAACCGGCCCGAGTATGTAATTCTCTCCGAGGAGCGCTACCGTGAGCTGGTGGCCGAGGCCGAAGAGGCGTATCTGGCCAGGGTGAGGGCATCGCTTGAGGATGTGAAGGCGGGACGGGTGCGGCGGTTTGCCTCGGCCGACGAGCTGTTGCAGGCGCTCGACGCTGAGGGGGAGTAACCGTGTACAGCGTCACCACATCGGAACAGTTCCTCCGTCAAGCGCGAAAATTCTTCAATAAACACCCCGACTTGAGACCCCGCTTCGCTGCCATCTTCGAGGCGCTCAAGCTGGATCCATTTCAGCCAGGCCTCGGGCTGCACCAGCTTTCCGGCAAGCTTGCCGGCTGTCATGCCGTCAGGCTGACCTATTCCTACCGAATCACCCTGACCCTGCTGATCGCCGAAAAAGAAATCATTCTTCTCGACATTGGCAGCCATGACGAGGTGTACCGGTAGTCAGTCCGTAATGACGTAATCGTACCTGCTCCCTACTCCCGTACCCAGTGGCAGGTATACCCTCCCGGGTTCTTCACCAGGTAATCCTGATGATACTCCTCGGCCCGCCACCAGGGGCCGGCCGGGACGATCTCGGTGACGACAGGCCGCTTCCACTTGCCGCTGGCGTCCACCTCGGCCTTGACCTTTTCCGCGATCCGCTTCTGCTCGGCGTCATGGTAGAAGATGGCGCTCCGGTAGCTGCTGCCGATGTCGTTCCCCTGGCGGTTCAAGGTGGTCGGGTCGTGCATCCGGAAGAAGAACCGCAACAGGGCCTCGTAGCTGGTCTTCGTCGGGTCGAATTCGATCCGCACCGCTTCGGCGTGCCCCTCGTGGTTTTCGTAGGTGGCGTTGGGCACGCTGCCGCCGGTGTAGCCCACCTCCGTGGCGATCACCCCCGGCTGCTTGCGCAGCAGGTCCTGCATTCCCCAGAAACAGCCTCCGGCCAGGGTCGCCACCTGCTTTACTGCCGCTGCCGGCGCCTTCCGGCCGAAGAGGGGGAGATACGAGCCATACCCTTCCTTCTCCAGGTCGTCCACCGGGATGAAGCGGAGCGCCGCGGAGTTGACGCAGTAACGCAGCCCCCCCTTGTCCCGCGGCCCGTCGGTGAAGAGATGCCCCAGGTGGGAGTCGGCTTCTTTGGAGCGGACCTCGGTCCGGACCGTGCCGAAGCCGATGTCGGTCTCCTCCTTCACGCTGTTCGGGGCGACCGGCCGGGTGAAGCTGGGCCAGCCGGTGCCGGAATCGAACTTGTCCCTGGATGAGAAGAGCGGCTCACCGCTGACGATGTCCACATAGAGCCCTTCGCGGTGCTCGTTCCAGTAGGTATTGTCGAAGGGGGGCTCGGTCCCCGATTTCCTCGTCACGCGGTACTGCAGCGGAGTGAGGCGCTGCTTCAGCTCTTCGTCAGAGTATTTCCTCGCTGTCATCGTCGTCTCCTTTTCTGCTGTTCGGCCGCCGAAGCGGGGGGGCCTGGCAACAACTGCCAGTATCAGGCAGGCAACAACAAATACCAGAATCGTCAATGCTCGTGTTTTCATCTTTTTCCCCCGATGTTAAGATTATAGACAATTATCGAGGCATATCCCAGCTCCGTAGCGCCACTCTTTCCGGGATGGGCTTTGGAGACGTTGTCAATTTGATTGTCTACAGCAAGACGGCAGCCTATCGGTGGGCAGCCTCCTGCATCGCATGATTCGCGGCCAGCGACCGAGCTGATGGAGAAATTCGAGAAATCCTGCCGTCTGAAACCTACGCAACGGGTTTTCCTCTGCGCGACCTTGTCAGAAACGACAAGGCGAACCCGACCAGGAGAAACCCGCATCCCATGGCGAAGCTGTAGACGGATGCCCGGCCCGGATAGAGCTCCGCCGGGTACCGGTCCTTGATCAGGGCCACCAGTTGGGGGCCCGCGATGCCGGCGGCGGACCAGGCGGTGAGGATCGCGCCGTAGACGGCAGGCATGACCCGAGCGCCGAACATGTCGAGCACGAACGCGGGCATGGTTCCGAAACCGCCGCCGTCGCAGAGGAGCACGTAGCAGACCAGCAGGGCGAAGTGCCAGGGAGAGTCGGTGCGCATCAGAAGCACGAACGCCAGGAACTGCGAGCCGAGGATCAGCCTGAAGGTCTCGGGCCGGCCGATCCGGTCCGAGAGTCCCCCCCAGAAAAACCTGCCGACCCCGTTGAACAGTGAACTGGTCGCAATCAGGGTGGCGCCGTACCGCGCCAGGGCCTCTTTTCCCAGCCCCGGACTGGCCTCGCCGCAGATTTCCTGAAAGAGCGGCGACTGGAAGCCGATGAGAGCGAGCCCGCGGTGATGTTGCAGAAAAAGATCCCCCAGAGAAGCGCAAATTCCCCGGAGAGAATGCAGGCGCGGGCTCCCCTCCCACCGTCGTCCGGGCCGCTTCCGGCCTGATCCCGCGGCAGGGCATATTCCGGCGGCACCCACCCCGTTGGAGGGTACCTGACAAAGGTCGCGGCAGGAACGGTCACCAGCAGGAACAGCACCCCCATGACGGCAAACACCGTCACCATGTCCCCGCCCATTTGCGCCAGGAGCAGAGGTGCGATGACCTTGGACATCAGCAGGGCGCCAAACCCGAACCCCATGACCACCATGCCGGTGGCAAACCCCTTGCGGTCAGGAAACCATCGGGCCACCGTGGCGACAGGGGTGACGTAGCCGAGCCCGAGTCCGGTCCCTCCGACCACCCCGTAGCCGATATACAGCAGCGGAAGGGAATGCATGCCGAGCGCCAGGGCCGCCAGGAGATAGCCGGCCCCGAACAGCGCCCCGCCCGCCAGGGCGAGCTTCGTTGGTCCAATCCTCGGCAGCATCATCCCCCCGGCTGCGGCGGCAAGGCCCAGGAAGCAGATGGCGAGGCTGAAGACCCATGCCACCTGGCTGTTGGTCCAGTGGGTGTCGCAGAACGGCTTCTGGAAGAAGCTCCAGGCGTACACGGTCCCGAGGCAGACCATGAGCAGCGTGCAGATGATTGCGATCCCCCAGCGGTTGGGCGTCTTTTCCACCAGTCATCTGCTTGAGGGCTGCCCCACGGAGTCAGGAGAGGTATGGGGCGTATATAGGGGGAGGATAGTTTGTCGAGTCATATTGACGCCCGGAGACTCGCTAGCGTATTTTTGTGCATGGGATTCTTTACTGATAAACGAAGTCGTCGAGAAGCTCGAGGGAGGATAGTGGTAGGGAAATGAAAATACAGAGATTGACGACCGAAAATCGCCCAAAGGTCTACGCGCTCCTGCGCGGCGCCTTTCCCAGCAGTGACTATGAAGCCGCACTGGTGCAGAAACTCCATGATAACGGCAGAGTTATCCATGAATGGGTGTGCATCCATACCGGGAAGGCCATCGCCTACATCGCCTTTACCAACGCCTACCATGGCCGCGACATCTGCGGGCTGCACCTGGCCCCCATGGCCGTGGCCCCGGAATTCCAAGGGCGGGGGGTGGGGTCGGAGCTGCTCAGGTTCGCTCTGCGACAGGAGGCGATCAGCAGCCAGCCCCTCTTCGTTCTGGGTGAGCCAGGCTATTACAGCCGGTTCGGCTTTGAGCCGTGCCGTGTGCCCATCTGCCCCTTCGACAAGAACAACGCGCATTTCCTGAGCATGCGCAACGCCACCGCCACCAGTTTCGTGGTGGGCTATGAGCCCGAGTTCACAACCGCTGCCGCACCGACTGGAACTACCCGGAGCAGGAAGCGTGGGAGACGGTGATCGTCGGGAAGGTCCGGATTCCGGGGACCGTCACGCATTAATTAAAAGGCGGCCAGTTTGCCGCCTTTATGGATGGGAACCGACGCCGTGCCGCTGTCTCAAGAACAACCAGACCAGCGGGGGCAGCACCAGCAGGTAGGCGAAGAAGAGGAGCCGGAAGCTGTTCCCCACCCCGTGGGCATCGGCAAATCGGCCAAGGAGCGGGGCGGTGACGGCGAACAGCAGCCGGAAGCAGAGGGACTGGAGCGAGAGCATCCCTGCCCGGTTGGCCGACGGGATCTCGGCCTGAGCCACGTGCAGCAGGAACGGCCCCCGCATCCCCCGCATGGCCGTCAGCAGGTAGTAGAAGAGAAATCCCCACACTCCCGCCGCAAGCCCCAGCCCCAGGTATCCGCCCCAGACGAGGATTATCAGCAGGAAGATCATGCCGCGATCGCGGAGCTGCTCCCGCAGCCGGTGGCTGAATACGGCAAAGATGGCCACGGTGAGGTTGGCCCCGGCCCAGATTGGGCCAAAGGAGGCGAGGGGAACCCCGGCGTTCCGCATGTAGGGCTGGATCAGCCAGACGGGGTAGAAGGAGGAGAGCCCGAGGGCGATGCTGAGGAGGACCGTCACCCGGAGGCGCCGGTTCTCGATGAAGACGTAACGCGCCGAGGCAAGGGACTCCTTCAGGTGGTTGACCTGGTGGTGCCGCTCGCGGGGCGGTTCGGCCATGCCGCGGGTGAGGAGGAGCGCCAGGACCCAGACCGCAACCTGGAGCACAAAGGGGAGGAGCGGATAACGGGCGTAGAGCACCCCGGCGAAGAGCGCCCCGGCGGCCTCGCCGGTCTGGCCGAAGAAGGTGGAGCGCCCCTCGAACCGGCCGTATGCCGCTTCATCCCCCGTCTCCTTGAGGGATTCGTAGAGGAGCGCGCTGTCCGTGCCGCTGATGAACGAGGTGGAGATGCCGAGGAGGGTCTCGGCGATGAGGACATCCCGGAACGACGAGGCGACCGTGTAGACCCCCCAGCCGGCTATGCCGAGAACCGACGCCAGGGTCAGGGCGGTGCGGTAGCCGACCCGGTCGCTGATGTAGCCGGAGGGGTACTCCATCACCACCATCGCCACGGCGAAGATGCTCTGGAGGAGCAGGATCTGGGACAGCGAGAGCCCGATGTGGTCCTTCCAGAAGAGGGTGATGACTGCCATGGGGAACAGGGTCATCTGGAGGAAGGAAAAGCCGTAGAGGAGGGGAATGTTGCGCCGGAGCGAAGTCATGGCGGCATTATGAAGCATTCCGGACCAATTATGAAGCGGGAACGTGAGGCAGCCGACGGGCTGCCGTTGTCGATTCCCCTCTTGCAGTTTTGCACGACTTTACACCACAATGGTTGGGACGGCTGAACGTGGAACGTACGTTTACCCATGGACGGAAGGCGAGGCGGGCACGAAGATGTTTGAGGGGATTTTCTGGGACAACGACGGGGTGTTGATGGAGACCGAGCACCTCTACTATCAGGCCAATGCCGAGGCGTTGGCCCAGGCGGGGGTGACGCTTACCCTTGACGACTTTCGCCGGATCTCCCTGCGCCAGGGGGAGAGCGTGCTTGGCTTGGCCGCCGGCGCGGGGCTGGGTGACGAGGAGGCTACGGCGCTGCGCCGGGTGCGGGACGGGATCTATTACCGGCTTCTGGGGGAGGAGGCCCGGGTGATGTCCGGGGTGCGGGAAACCCTGGCGCGGCTCCACGGCCGGCTCCCCATGGCGATCGTCACCAGCTGCCGCCGGGAGAACTTCCTGCAGATGCACCGGCAGAGCGGACTCCTCGACTACTTCGATTTCATCCTCACCCGCGAGGACTACGGCGCGTCCAAGCCCGATCCCGAGCCATACCGGACCGCCTGCTCCCGGGTCGGGCTCGACCCCGGTCGCTGTCTGGCAATTGAGGATTCGGAGCGGGGTGTAACCTCCGCCGCCCGGGCCGGGCTCGTCGTTGCCGCGATCCCCGGCGACATGAACCGGGGGGGCGATTTCGGGGCCGCCCGCTGGCTTCTGGACGGCGTCCGCGAACTGCCGGCGCTTCTGAAGCTCGACGAGGCGCAAGGATCGTAATACCACCGCGGCGCCGCCTCCACCAAGCGTTGACAAAAACACCGCCGCCATGTCATAAATCAACTGCCTGACGGGAAGCCGCTTCCACCTCATGAAGCGGCTTTCGTTCGTCATGGGCTGGCGCGAAAAAATGATCCGGAGAACGTGTGTGGACACCAGAAAGCAAGCATTGATCAGAAACAAGACCATAGCAACGGGATTGATGATTGGCGCGGCGATCCTGTTTGTAATCGCCCGCCTGCAGAAGGGACATGGCGCCTGGGAGTGGGTGGCCGCGTTCGCGGAGGCGGCCATGGTGGGCGCCCTGGCAGACTGGTTTGCGGTGGTGGCCCTGTTTCGCCACCCGCTGGGGGTGCCGATTCCCCATACGGCGATCATCAAGAACAAGAAGGACGCCATTGCCGGGAACCTGGCCGGCTTCATCCGTGACAAGTTCCTTGCCACCGACACGCTGATCGCCAAAATGAGGGCCTACAACCCGGCCGAGCACCTGGCCGTCTACCTGATGGCGCGGGACAATGCCGCCGGCATGGCCAGGGGGGTGACCCGGCTCTGCGCCGACTCCCTGGATTTTATCGATGACGAGCGGGTGCAGCGATTGCTGAGAGCCGCGCTGAGTAACCGGATTGACAGCTTTGATGTCTCGACCTCCGCCGGAACGGTTCTCGATGCCCTGCGTAAGGACAATCGCCACCAGGTCGTGCTCGATGACCTGTTGCAACGCTGTGCCGGGTGGCTGGCCGGCGAGGAGGCCCAGGCGCGGCTGGCCACGGCCATCGACGACATGTGCGCCAAGGAATATCCGCTGCTGATGGCGTTTCTTCCCAACCGGGACAAGTTCGCCCGGGGGGCGGGGGAGAAGATCGTCAAGAGGATCAACGCCTTCATCCAGGAGGTCAATGCCGACCCCGGCCATGAGGTCCGGTACCGCTTTGACACCGCCGTGACCGGCTTCATCGCCCGGCTGAAGACCGACCCGGTGCTGCGCGACAAGATCGAGGCGATCAAGCGCGACGTTGTCCATAACCAGGCCATCAGCGATTACGCGCAGAGTATCGGCAGCGACCTCAAGAACTGGCTGAAGAACGATCTGCAGCAGCCCGAGTCGCAGGTGCGGGAGAAAGTTGCGGCGGCGGTTGCCGGCCTCGGTACGACCCTGGCGCACAACAAGGAACTGCAGGAGTCCCTGAACGCACACCTGGAAACGCTGGTGCTGCACTACGGGGATACGCTGCGCACGGCGATTGCCGGCCACATAACCGGCACCATGCAGCAGTGGGAACACGAAGACTATACCAACGAGATCGAGCTGAGCATCGGTTCCGATCTGCAGTTCATCCGGATGAACGGCACCCTGGTGGGAGGGGTGATCGGCCTGCTGCTGCACGCCATCTCGCTGCTGCTGTAAGTGGCAGCTACGACGTTATGCTCAATTGAACAGGTGCCAGACCGCCCACCGCATGTGCGCCATGCATGTCCGTTCTGCGAATAATCAGATCGGCACGTCATCGACCACGTCGGCAGCGCTGTCGATCCCGTCGTGGACCGCATTGCCCGCTACCGGAATGATTGAAATCACCGCACCGGTCACCCGCATGGGAACCGATACCAGCTTCGTCAGCACACACCCCTGCAGCATGAGAAGCATCCCCATAATTATCATCATTCGTATCATCGCGACTCCTCCTTGACGGTAGGGTCGGGAGTCTCCTCTCCCGACTGGATATATATGCGACTAGATTATACCCCCATGAGCTGAATGCTCCAGAAGGTGAGAAAACCGGCGAAGAGGACGAGGGTGGAAATCGGCTTCTCCTGCACCACATGGGCTTCCATCAGCAACTCCTCGGTGACGAGGTAGAGAAGCGCGGCGGCGCTGAAGGCAAGGGCTGCGCCGATTGCCGTGTGCGAGGCACCCGCAAGAAGGATGTTCCCGAGAACCGCGCAGAGCAGTACCGTTACCCCGAGCCCCCCTGAGACAAGGACGATCTGCCGATCGCTGACCTGGTCGGAGGTGAGGGCCAATCCCAAAAAAAGCAGTTCCACCGACAGGCCGATGGCAAGTATCGGCCCGGTCTCCCCCCCGGCGGCGAACCCGGCGCCGATGATGAAACCATCCACCGCCACGTCGATGAAGGTTGCCAGCAGGAGCCCCCGCCCGATGCCTGCCCGTATCCCGGCCAGCTGATCCTGATGTTCGAGGTGCTCGGTCCAGAACTTCAGGCCGTACATGAAAAGGCTCCCCAGGGCGAAGGCCCCGATCAGCACCGGGCCGGGCGCGTGTTCCCGCCCGATCTCCGGCAGGAGTTCCACTGCCAGGGCCGCCAGAACCACGCCGGCAGCGAAATGCTGAATGAGGCTCCGACTCTGATGGTTCGGTTTCCAGAATGCGGCAAGGAACCCCCCGCACAGGGCGACAACGGCCGGAATCGAGATGAGGAGAAGATTATGCAGGGTCACGGGGCACCTCTTTGAGGGGTGAGACATCATTGAACGCATGAAACCGATTGATACACGCATGTCACGCCGAAAACAATAAGCATTCACGGAGCGTGCGTTCAAGGTTGTCGCATTGCGGGGAAAAGAATAGGAAGGATTGTTTCTCGCCTCGTCCGCAGAATCTGTGGGTAGTTGGCTGAAAAAATAAGGGCATTGCCCCTCCGTGAAGGATAAGATTGTTTTTGCGAGAAACGATCAAGTCCGACACGGGAGAAGCAATGCTTATCAAGACTGTACTGAACAAGTTCGAGCGTTTCAAGTCCTTCATTTACGGAGATTGCCGACTGGCGAAAGTCGGCGGCTCAGAAGCACTGGTCATTGACATCAAGGCTCGTCGCAACAGCAAGCCCGAATGCCCGGAATGTGGCAAGCGAGGCAAGACATACGACACGCAACCGGCCCGACTGTTCGAGTATGTGCCGATCTGGGCGTTCAAGGTCTTCTTTCGCTACGCTCCCCGTCGGGTTCTGTGCCCAATCCATGGGGTAAAGGTTGAATCCCTCCCCTGGGGGTATGGCAAAGAGCAAATGACGATCTCGTACCAGGTCTATCTTGCCCGGTGGGCTCGGCGACTCTCCTGGAAGGAAGTTGCCGAAATCTTTAAGACCAGTTGGGACAGCATCTTTCGGGCGGTGCAGTATGCTGTCGATTACGGCCTGGCAAACAGAAACCTTGATGGCGTTACGGAAATCGGTGTTGATGAAATTGCCGTCTTCAAGGGCCATCAGTATCTTACGATGGTCTATCAGCTCAATGCCGGCGTCAGGCGTCTTCTCTGGTGTGGTCCGCAACGTCGGATAAGAACGCTACTGCGCTTCTTTCGGGAATTCGGCAAAGAACGCAGCGCCAAGCTCAAGTATGTCTGCAGCGACATGTGGGCACCGTATCTCAAGGTTATCGCCAAGCGGGCACCCAATGCCGTGAACATCCTCGACCGCTTCCACATCATGCGGAAGTTTAACGAAGCGATTGACGAGGTTCGGCGCACCGAAGCCAAGGAGTTCAAGGCCGCCAAGCAGGAGAACGTCCTGGAAAAGGGCCGTTGGTTGCTGCTGAAACGGCCGGAAAATCTGTCCGAGAAGCAGACGTCACGATTGGGAGATTTGCTCAAGCTCAACCTCTCATCAATCAAGGCATATCTGCTGCGCGAGGACTTTCAGCAGTTCTGGGACTACCAGCGGTCTGACTTTGCTGGCAAGTTCCTCGACGACTGGGTCATCAGGACAATGCAAACTGACCTGGAACCGATGAAGAAGGTTGCCAGGATGTTACGCAACCACAAACCGATGATTCTCAACTGGTTCAAGGCAAAAGGCCGACTTTCCAGCGGCGCGGTAGAGGGTCTGAACCTCAAAGCAAAACTGACTATCAGAAAAGCGTACGGTTTCCGAACCATCAAGTGCCTGCAAGTGGCGCTATATCACACACTTGGCGACTTGCCAGAACCCCTGTGTCACCACAGATTCTGCTAAAGAGCCTGTTTCTCTGAAGAGTAGCCTCTCCCTGATTGCTCTCCTCTCAGAGGTGTGAACTGCGGAGCGTTCGCACTGCCGGCCTAGCGGCCGGGAGCCTTCCTTCTGGCACCGTGCATCGAGGAGTCAATGCTCCAGATGCCGCCCCCCTGCGAGGCGATGAACAGGAACGCGAAGCAGTAGAGCACGGCAAGCTCCCCCTTGTTCTGGATCGGCAGGAGCGCCGTGGTCCCGTGCACCATCCAGTAGGCAACGGCCATCTCCCCGCTGGTTATGAAGGCTGCCCAGTGGGTGAACAGGCCGATCATCACGAGGAATCCCCCGATCAGTTCGATGGGGCCGGCAACGTAGGTGAGGAATGCGGGAACGTCACCCGGCATTCCGATTGGGAAGGCGAACAGCTTCTGGGAGCCGTGCCACAGGAACAGAAAACCGGTAACGATCCTCATCAGCGCGTAGCAGTAGGAACTGTATAGTGACATGAACGATTTCATGGTGAGACCTCCTTATCGGCAGCGTGTGCTTTAAGACTATTTTAGTCTCTTTTGTGTCTGCCGCAACCCTCGGAAATGCGGCTTGCTTACCAGCATCTCTGCCGGTCACTGCTGGCGGTGATATAATGGGAATCAAAAGGAGCCAAAAGAGATAAAGGAATCGGTGATCATCATGAAAGCTATTCGAGTGCGTGAATTTGGCGAACCGGAAGTGATGGGGCTAGAAGACGTGGCCCCCCTGACCCCGGGACCGGCAGAGGTCGTGGTCAGGCTGCACGCCGTGGGGGTGAACCCGGTTGATGCCTATATCCGCTCCGGCCAGTACCGCCCTGACCTGAAACTTCCCTACACGCCCGGCCTCGACGGGGCCGGCGTCATCAGTGCCGTCGGTTCGGAAGTCAAGCACCGGCACGTGGGACAGCGGGTCTATGTCGCCTGGTCCCTGAGCGGTACCTATGCGGAGGAGGTCCTCTGCAAGGAATTCCAGACCCATCCGCTTCCCGACGGGGTCAGCTTCGCCCAGGGCGCGGCCATCGGCGTCCCCTATGGCGCCGCATTCCGGGCGCTGTTCCAGCGTGCCCATGCGGTGGCAGGGGAAACGGTGCTGATCCATGGCGCGAGCGGCGGCGTGGGGATTGCGGCGGTGCAGCTCGCCCGGAGGGCCGGCATGTGGGTGATCGGTACCGCCGGCACGGAGAAGGGCGAGGCGCTGGTGAGGGCCCAGGGTGCCCACCATGTCCTGAACCACCGTGTCGAGGGGTATCTGGACAGGCTGCAGGAGTTCCCCTGCGGCAAGGGGGTGGACGTTATCGTGGAGATGCTCGCCAACGTGAACCTGGACCGTGACCTTGGGGTGCTGGCAAAGGGGGGCCGGGTGGTGGTGGTTGGCAGCCGCGGCCGGGTGGAGATCGATCCCCGCACCGCCATGGGAAAGGAAGCCGCGATCCTTGGCATGACCCTCTACAACGCCAGCGACAAGGAACTGGCCGGCATGCATGCGGCATTTGTCGAGGGGCTGGCCAACGGCACCCTCAGGCCGGTGGTGAGCCGGGAGCTCCCCCTTGCCGCCGCGGCTGAGGCCCATCACGCGGTCATGGAGTCGAGCACCTTCGGCAAGATCGTGCTGCTTCCGTGAGTGGGGCAGACGGCACTCACGAGGCGATGGCATACACCTCCGAGGAGATCGTGAGGTTCCCTTCGTCGAGCGCAAGGGGATGGGCACTATGCCCGATCAGTTCATAGAGCCGCTGATACCGCTCCACTTCCGCGTGCTGGGCTGTCTTGCGCCCGTAATATTTCCCTGGCTGGGCGAAGACATCGGTCACCACCTGGTCGTCGTAGATGGCAAAGTTGCAGGAGCCGGTGGTGTCCCGGCCGTTGATGTCGGTGGCGGCGGGGAGTTCGTCGCGGAAGGCGACCCGCACGTTGACGCCGTCACCATGCTGCGCGAGGAGCACCTTTTGCACTTCAGGGTCGGCAAGATCGTCGCGGTTGACGACGAAGATTCGGGTGATGGCCACTCCCTGCCCCAGGGCGCGGAGATTGGCCTGGTAGAAGTTGAGGAGGGTGCCGCGGTTTCCCCACCCGGGGGTCATGGGGTCCACCGCCTTGACGGAGTGGGTTGCCGCGTCGGAGAGTTTGGCCCCTTCCAGATAGAACTCGGTATCGTCCAGGGGGATGTACCCCTTTTCGAGCATGAGGAGCGTCCGCCGGGTCGAGGCCATCAACTCGGTGGCCCGGGCATGGCATTCGGCATCGCAAATCCGGGCGATGGCCGCAGGGATCTCGTGGGCCTCCCGGTACTGCTCGATGAGGGCGTCCCGTGATTTCTCCACATCTTCCCGCAGCAGCCAGGTGGCGAGGGAGAGGAGCACGCCCACGGCAAAGGTGACGTAGGCGACCTCCTCGTGGCGGAGTACCCAGTGGAAAAAGATCGCCAAGCCGGACCCGACGAGGAATTCGATAAATACCGCCATGTTGTGGATTTTCTTGTTCATGATTTGTACCTCCTGCGTGGTTCCAGAAAACGAAAAAGCCGGGTCGCCGAAAAAATATTTCGGCAACCCGGCTGTCTCGGTGAGACCCTATGGGCTTTCCGCCCCATCCTCGCGGATGGTTTAGTATTGTCGTCTATTCTGAAACCTGATTTGATTCGTTGAGCTATCCTTTTTACCCCCTCCCACTCGGCATGTCAACCTGACAGGAGCAAACTTTTCCCCCTCCCGAGCATGCTGGATTTTGATTTTGCCGGTAGATCGGGAACATACACCCTCGCAGGGGGACCATGGTCGTTGTCATTTTTTGTCAACACGATAATCTGTCGAGCGTTTATAATAATAACGTCTTCGTGGAACCCTCGATGGGTAATCGGAGGCGAGGCGTAAATCACGACGATGGAAGGAGGCTTGTATGTACAGGATCGCGTGCGGTATCTTCGCGTTGACGGTTGCGCTCATGGTGAATGTCCTGCCTGCCCATGCGCGGGGCGGTTATTACGGGCATCATGGAGGAGGGGTGAGGTTCGGCGTGCATGTGGGGCCGGGGGCGTGGTGGCCGGGATGGTGGGGACCGTACGGCTACGGCTATTATCCCTATTATCCGCCGCCGGTAATCGTGCAGCCCCCATCCGATCTCTACGTCGAACCGGCCCCCGCGCCCGAGGCGGAGGAACCCCGTTACTGGTATTATTGCAAGGAAGCGAAGGGATACTATCCCGATGTGAAAAAGTGCCCAAAGGGGTGGATGAAGGTTGTTCCTCCTGAAAATCCACCGGAGGAAGAGGAGGAGTGATGCCATGGTAGTCAATTGGTTGCAAAGATATGCGACAGTGGCGGCATTGATGGTGCTGGGGGGGTGTGCGACGGTGCCGTCCGGTCCGAGCGTACTGGTACTGCCGGCCCCGGGAAAACCCTTCGAGCAGTTCCAGGTGGAAGACGCGACCTGCCGGCAGTGGGCCGGGCAACAGATCGGCCTCTCCGCCCAGGAGACGGTCAACCAGAATACCGCCCAAAGTGCCGCCGTGGGAACGGCGATAGGCGCCGGCGCCGGTGCGCTCCTCGGAGCCGCGGCCGGCCATCCGGCTGCGGGCGCGGCCATTGGCGCCGGCAGCGGGTTGCTCGTGGGGACGGCGTCTGGTTCCGGCGCTGGGGAGGCGTATGGATGGGAGGCGCAGCAGAAATATGATTACGCGTACGTGCAGTGCATGTATGCCAAGGGGAACCAGGTTCCCGGCCGGGTGCACCGGTACCGGCTGAAGAGGGTCGCCCCGTCGCCATCATCTCCCGACAGGTATTCCGTGCCGCCTGACTACGTTCCCTGATCTCCCGTTTTCCCCTGTCGGCATGCAGATGCAAAAGGCCAGACCCGTTTCAGGGTATGGCCTTTTGTGTCCGAACCATCTTCCTCCCTAGCTCAACATGTCAGCGTCACCGCTCACATGGACAAAACCGTCTCTCCTTACTTCATGGTCGAGCTTGGGAATCGTCTCACATGCTTCGCAGAGATACTTTTCTTCTTTGTCGCTGAAAGAGCCGTGTTCACAGGCACCGCTCCAAACCTTGATATCACATCTCTCGGTTCTCATGATCCTTCGCCTCCCTTCTTCTTGAATTTATTATACCACCGGGGAAGAGGTTTACCGAGGGGAAAGATTAGCCTTACAACGTCCCGGAGTCCCATGCTATCCTGCGTGGAACAAGCACTGAGACATCCGTGGAGGATAGCATGGAATACACTGAACAGCCTGGACTCTGTCGTCTGCACACCCTGAAGGTCGTCCGCGTTGACAAGCAAGGCGTCTGGCTGGAGGCCGGCGGGCGCCTGGCGCACCTGCCCCGGCGGGAGGCGCCCCAATCGTCCCCCGGTGACCCGGTGGACGTATTTCTCTATCAGGACGGGGTTGGAGAGTTGCAGGCCACGTGCCGTCTCCCGCTGGCCCAGGCCGGTGAGTTTGCGCTGCTGACGGTCAAGTCGGTCGGTTCCCACGGGGCGTTCCTCGACTGGGGCCTGGCAAAGGATCTGCTGGCGCCGTATCGCCTCCAGCCCGAGCGGATGCAGGTCGCCAGGAGCTACCTCGTGAAGGTCGATCTCGACCCGCAGGGGCGCCCTTTTGCCAATGCCCGTATCGACGACTGCCTTGACCGCGGGCGGCCCGACCTGCGTGAAGGGGATGCGGTGGACCTGCTCGTCTGGCAGTTCACCGACCTGGGCGCCAAGGTCATTGTCAATCACCGGTATCCCGCCCTCCTCTACCGGGACGAACTGCCGGCCGGGGCCATTGTCGGCATGCCGCTGTCCGGTTATGTGAAGCGACTGCGCGAAGACGGCAGGCTCGATGTCACCCTCCGCAAGGTGGGGGCCGAGGCGGTGTCGGACGCACGGGATGCCATCCTCGCGGCGTTGGCTGCCCATGGCGGCACCTTGCCCCTTCATGACCGGAGCTCACCGGCAGCCATCGAGAAGGCTCTGGGCATGAGCAAGAAGAGCTTCAAGAAGGCGGTGGGGGGTCTCTACAAGGACGGTCTGGTGACCTTGAACGATGAGGGAATTAGGCTGACGGGGAAAGGTACGGCCAACAGCCAGTCCCCGGAAAGGGACCGTCCGTTGCCATGACAAAAGAGCAGTTGCTGAACCAGATTACGGCGGCCCTCGATGCCGATCTTGCTGTCCTCGCCACCGCAGCCCGGTTCGCCCACGAGGCAGCGACCCACGAGGAGTGCATACCCGACAACAAGTACGACACCACGGCGCTGGAGGCATCATACGTTGCCCAGGGGCAGGCGAACCGTGCCCAGGAGATCCGGATGGCGCTGGAGAGCTATCGGGTGCTGGCACTGCGCGAATTCGACGACGAAACGCCGATCCGGTTGACGGCCCTGGTTATCCTGGAGGATGAGGATGGGGAAGCACGGCGTGTCTTTCTCGGTCCGGAAGCGGGTGGACTCAAAATCGCCGACGGCGAGGGGGAGATCGTAGTCATAACCCCGCAGTCACCCTTGGGCCGCGTCCTGCTCGGCAAAGTAGTCGGGGATCAGTTGCAAGCGGGCATGGGGGGGACGCGAAAAACCTTCACGGTCGTCGAGGTCTGCTGAGGATTGAAGTCCGGCCAATCAGTTGGCTGTCGTTCGTTATTTCGCCTCTTCCTCTTCGGTGGATTGTCCGGAGACTTCTTCAGGGAGGGAGTCTTTTCTTGCCAGTTTGCGCTGAAGCTTTTCGTCGTTCTTTTTCTTCCGCTCTAATTCCTTCTGCCGTTTCTGAAACTGAAAATTGGGTTTTGCCATCGATTCACTCCTGCGCGCATGGGATAGGGGGCGTGAGGGACATGATCCCGAGGTGTCTATTCCTTGGGGTGCCGGCAATTGCCGAAACAAAAAAGCCCCGAGGTTTTCCCGGGGCTTTTGAGGTCTGCTGGAGGGTTGTTATACTCTGGTTACGTTCGCGGCCTGGAGACCTTTCGGCCCCTTGGTTACTTCAAACGTTACCCTATCGCCTTCAGTAAGGGATTTGAATCCGTCACCCGCGATGGCGGAGAAGTGACAGAACACATCCTCACCGTTATCCTGCTCGAGAAATCCAAAACCCTTGCTGTCGTTGAACCACTTTACTGTTCCGTTTACCATGTGCTTACTTTCTCCTGATACTTCCTGTTGTTTTTGTCCGGCATCATGCCGGATGTTTTTTCGACAGTAACAGCTTTGTTCTGATGAAGTCAATCTATTATATTTATCTGGACATGGGCCTCATTAATTTAATGCGCCAAGTCTGAGGTGCAATTTGTAATCATGCCTCTCATTAGCGAGTTGCCATAATCGTGCAACTGCGCAAATAGTGACTGTTGTCAGCGTTGTTCATGATCGTGTCAATATCAAAGTAATAAATTAACGTCAAGATTCCTTGCTAATTCAGAATCTTGTCGTATATTATAGAAACAAGTTATAGACTGTGTTGGTGATTTTTCGGGTTTTATTCGTAAGGGCAGGTTTGTGAGTTGAGAATTATGACTCATTCACCTCTACAAAAAGAAAGCGGTATGAGACAATGACAATCAAAGTCGGAAACATTGTAAGTCACCCGAGAGGCCAGGAATGGGGCGCCGGTAAGGTTCTGGAAATAACATCCACCTTGGCGATGATACAGTTCAGCGACGGTATAAAACGGAAAATTGCAGTATCTCACTTCAGTACGTTGGAGCCTGCTGCTCCTGGCTCTTATTTGCCTCCTGTTGAAGTTCCTGTTGTGGCAAAACCTTCCCGGGCACCCAGGGCAAGCAAAAAGAAGATATAATTACGAGAGTTTATTCTAGGAATAGATATATACTTAATTCAAAAAGGCGACCAATAGGTCGCCTTTTCTGTCTCTGTGCAGATCGTTGATATGGACCGAAAGCCCTTTGGGGTGAAGGGGGTAACCTGATGCTGCATCTGTCGATGCCGTTGCCCGAATGGGCCCGGACGTCCGTGGGGAATTCGGGCATTTTTGCAGGGGATGCCGAGAAAATGGCCTTTGCCATCAGTCTTGCTCGGAGCAATGTGGAAGAGGGGACCGGAGGCCCGTTCGGTGCGGCCATATTCAACCGGGAAAGCGGCGAGCTGGTGAGTGTGGGGGTGAACCTCGTGGTTGCAGGCATGAACTCCGTACTCCATGCCGAGATGGTGGCCATCATGGCGGCCGAAGCGGTGTTGGGGACCTATACCCTGGCAGTCAGGGGACGTTTCGAGCTGTTCTCCTCCTGTGAACCGTGCGCCATGTGCCTCGGGGGGATCCTCTGGAGTGGGGTGGAGAGACTGGTGTGTGCCGCTGCGGCCGACGACGCCCGGGCAATCGGCTTCGATGAGGGGCCGGTGTATCCTGAGTCGTACTGCTACCTGAAGGAGCGTGGAATCGAGATTGAAAGGGGTTTCATGCGTGAAGAAGGGAAGAGGGTGCTGGAACTCTACCGGGAGCGGGGGGGTATCCTCTACAACCGGCGGTAGCCATTGCCCGCGAGTTGCTTCGGATTGTCGGATCAGCTCGGATAGGATCCTGAAGAATCAGGAGGTATTCTCACTCCTGGCCGTGCCCCTGTCGCTGGCGGATGGCGAAGAGCGGTTCGAAGATGAACTCGTCGCGGCAGACGGGGCATTTGCCGGGGGAGGTGAGGCGGTCGCGTTTGGCGAATACGAAGCCGCAGGCGCGGCATTCGGCAGGGGTGACCTCCAGGTATCCTCCACTGGCGTGGATGCTGAGACGGATATGCTCCAGGTGGCTATAGACCTCCTTTTCCGCCAAATGTGCCTGGCTCGAAATCTCTCTGGCGGAGAGGGGGTGATCGCGAATCAGCTCCATGACGGCGTGGCGGGCCGTTTCCTGGGCAGGGCGCGGTACGGCTGGTTTCCGCGGTATCTGTTTCATGGGGCCTCCCACGGGAACCTCCTCTGATGGGGGAAAGAACGGGGGAGGCTTTCATGGCCTCCCCCGTATCGGGCGTCAGGGTGTCGGGGTCAGATGAATGGCGCCGAGGTCGGTGGTTGCCTTGGATGCGACGGAAACGGCGGCGGACGAATAGAGCTGGAAACCGTTGGCGGCGACGAATGCCTTGTAGGCGACTGTCGCGGTGCTGGGCGGAACAAATACCGCAAAGGGGGCCTGCCACGTGCCGCTCGTGTAGTTGCTGAAGATCGTGCCGGCGGCGATGGGATTCACGTCGTTGATGGCGCCGCGGCGTTTCACCGACACCGTGGCGCTCGACCAGTCTGCGAACGGGGAAACGACCGTGCCGGAAATTGACCCATAGGCTGGAATCACATCCTCCATCTGGATTATCCGTATTCCCGTAGGTTTCAGGATATATTTTTCGTTTTGCGGGGTGTTGCCGCGTTCAACAATGGCGGTGTTGGGATCGAAGTCGATGGCGATGGCGTTGATCACCCCCGGTTCAACCACAAACCTGCCAAGCACCTTGAGTCCCGATTGTTGTGCGCTGGGCGTCTTGAGGGGAATCTTTGTGTTCGGGTCGGATTTGAGGGTAACGTAATTGACCGGGTTCTGCCCATTGACGTTTGGTTCAAGGATCAGGCGGACCTGGCTGTAGGTTCCCACGGGAAGGGTTACCGTGCCGAGCAGTTCCTGGACATAGGCAAGGTCGAGAACGTTGAAGCTGGGGGATGGTTCAGCAAGCGGAATGGTGATTAGCAGGGGGTCGTCGTCGGATGCATTCTGGTCATATTCGACCGGTACGATTTTGACAGCTTTGATTTTTATCCTCACTTCAGCAAAATCGTCACTCAGTTTGTCGGTCAAGGCAACCTTCAGTGTACCGGTTGAGGCTGTCCCTCCTCCGCCTCCCCCGCCACTGCACCCCTGGAACTGGACCAGAGCCAGCGTCGCGACAGCAAAGAACACCATTGTTTTCAGAGCGGATCTCATCTGTACCATCATGAATCTCCTTTCCCCGATTTTTCAGTGCCATAGCACAAAAAAACCGGGCTGTCGAAAATGTGGTGACATTTCGGCAACCCGGCTGTCTCGGTGAGACCCTGTGGGCTTTCCGCCCCATCCTCGCGGATGGTTTAGTATTGTCGTGTATCACGTTGATTTGTAATGGAAAGTATACCGGCCGTCCGGGTGAAGTCAAGCTGCGTTCGCGGGATATAGGGGGAGGAGGATACGATGATGAAATGATTAGTTATGTTTTGCCGGGGATGTCTCCATAGCCTCCGGTAAGGTTGGTGAACCGTATCCGCAGCACTTCGCCGAGCATCCGGAAGGAATCCCGTACCAGGCGAACCTTTGTCCCCTCCACATCAGACCAGTTTACCGGCACCTCAACGACCACATACCCCAAACGCCGGGCCAAGAAGAGGAGTTCCACGTCAAACCCGAAACCGGTAATCCTTTGCCGCGGGAAAATGTCTTCGGCGGCAGAGGCCGTGAAGAGCTTGAAGCCGCACTGGGAATCGTGAATGCCCCGTACTGCAAGGGCTCGTATGAGCCCGTTGAAAACCGTTCCCATGATTTTGCGGTGTACCCTTCCCTGTACGATGCACTCGTCGGACCTCATGGCCCGTGAGCCGATGGCAATGTCGGCCCCTTGCTCACGGGCATCGAGCAGCCGTCGGATCTCTTCGACGGGCGTTGCCCCATCGGCATCGGCAAAAACGCGGAGTTGGCCCTTCGCGGCGCTCATCCCGGTTTTTACCGCAAACCCCTTCCCCCTGTTCCGGTCGAGCGCTTCCAGCCGCAGGCAGGAATGCTGCGCCATGAGCGCTTTCACCAGCGCCGCCGTCCCGTCGGAGCTGCCGTCATCCACGACAACTATCTCGAATGAATAGGACTGCCCCGCGAAAAACCCGATTACCCGTTCCAGGTAGGATGGGAGGCGTTGCTCTTCGTTGTAGGCAGGTATGATGAATGACAGGAATGGAGTTTTCACGGGGCCACCAGACAAGATGTCACTGCCGGACAAACCGGTAGACAATATAGGGGAGTCCGCCCGGCTCCTGGCCGATGTAGACCGCTTCAATGCCGGGAAGAGGCGGGGCATTGCCGCCCGTCCCGAAAAGGGGCTGATAGAGTATCTCCAGCTGGGGGCGCATGGAGAGGAGCTGGATTGTCGCAATGAGGTAGTCCGCATGATTCTTGTCGGCAAAGGCGATTATTTCAGCGAGGCTTCCCTGGGGAGGCATCAGGTAGGCGCGCTGGGAGTAGAAACCGATCCTGCCGGAACGGGTTATGATTGTCGCCCCCGGGGGAATGATGCTTCTTAGCCGGAGCCCGACCTGCTTGTCGTCATACCGGGCGCCGTCCTGGGTGTAGTGGTAGGGGGGCTTTGGCGCGGGGATGCCGCTGTAGACGTACCAAAGCCCGAGAACCGCAACGATGGGGAGGACGATTCCCGTTTCCAGGGGGGTAATCCGGCGGACCCATGAATCGATCCGGGCGAGGCCGCCCCCCGTTGCCATGAGGAAGACCGGCACATAGGCGTAAAATCCCCGGGGCTGCACAAAATACACCACATACAGGGCCAGGGGCGAGCAGACGGAAGCCAGGAGCAGGCGGTCCATGAGCCCCTGGCGGGCGGGTGCCGCGCGCTCTCCCCCATCCTCCGGTTCATAGCGGGGGAGCCACAGGTACCCGATGCATGACAGCACAAACAGGAACCACGGAAAGGTGCCGGCAAGTTCCCGGGGGAGGGCGTGGAGATTATCGCGGATATTGCCCCAGAAAATATCCGGGGATTCCTTCATCAGGTCAAGCAGCGTCGAATTGCCTCCCCCTACCTCCTGCCCCTGCTCGTTGAGTCGCATGTGCTGGTCGGGAGGGGTTTCGCCCCGGTATTCGCGAATAATGCTGGAGTTCAGGCCCGTCTTGCCGCTCAACTGCCAGGCACCGGTCACGTTGTGGAGGTAATTCATGTACGGTGCGGCCGGCACCAGGAATCCGCACCAGAAAACCGCCAGAAGCAGGGCCTGCCCCATCCACCCTTTCCGGGGGGGAAGAAAAAGCAGTAGGAGCAGGATGCCGGCAAATGCCGCGGCGACAATGAATCCTTCGGGGCGCGCCAGGTAGGCGATTCCGAGGAGCGCTCCGGCGGCGAAAGCTGTGCCTTTGCCGCGGGCGGCAAGGCATCTTCTGAATGCCCACGCCGCGGCAAGGGCAAAGAAGGTGTACGTGGGTTCAGTGATGTCGATGCCGGACATGCCGTGCAGAAAGGGGAGGGTGATGAACAGGATGGACGCGCACAGGGCGGCGCGCCTCCCCCAGAGGTCCAGGGCGAGGCCATAGAGGGGGATCAGGGTAAGGGCGTTGAAAAAGACGGAAACCATCCTGGCCGAGGTTTCGAGATTGTCGAGTGCCAGATTGAACAGGCCCACGAGAAACGGATACAGCGGCGGGAATAGCGTCCCGAAACAGCGGGGATCACCGGTTTTGAAAAAGGCTTTCCCCGAGCTGGCATAACCGGCGCCGTCGGCCGATACGACATCGTACTGCCGCAAGCCGTAAACGCTGTACGCAGCGGCAAGTGCAATCAGCAGCAGTACAAGTGCCGCGTCGACCGATTTTATCCTGCCTATGCCCGGCAGCTGGAAAGTCCGCTTATCCCCTGTCATTGCCCCAATGCCCCTTATCCTTTCATTAAACACCATCCGGTTCCTGTGATTCCTTTATCACAGGCAATCCGAAAGGGAAAGGGGTTCAGTCTGCCGGCAATCATCGTGGTTTCCGCAAAAGTGACGGGAACCCTTCTCGGCAGCCTGCCGGGGAGCACGCAATTATATCTCCTGCCAATCTTTGAGCATCGTGTAAGATAGTGCTTGCATTGCGAAAAACTAAAATGGTACAAATAAGACCTAAATAGTCCTTTTGTGGAGGGTAACCATGTTCGCATCAGTGAAAAGAGCGGTCCTGTCGGTCGGTGCCGCAGTTTGCATGATTTTTTCTTCGGCGATTGTCTCCTGGGGGGCCGGGCCGCTGGTGGTGGTTGACCAGGGGCACGGCCAGCGTTTTCTCGTTGAGCAGAAAGGTGAATTGCACCTTTCTGGCCTGGCGGCTACCCTTGGGGAGGAGGGGCTGCAGGTAACCACCGGTCGGGAGCGTCTCACCGACGAATCACTTGCCAAGGCGGCGGCGTTGGTGATCTCCGGTCCCTTTGAGCCCCTGGCGTCGGAGGAGGTGGATGCGGTGATCCGCTTCCTGGAGCGCGGGGGACGGGTTGCCCTCATGCTCCACATCGGGCACCCCCTTGCCGGGCTCATCCACCGGGTGGGGGGTGACTTCTCCAACAGCGTCCTCCACGAGCGCCAGAACGTCATTGACGATAACGACATCACCTTCCGGGTGCGGGACCTGGCGACCCATCCCCTCTTCAGCGGGCTGGAGCAGTTCAGCCTCTATGGCGGCTGGGCCTTGAACGGCCTGACCTCCCTTGCCCGGACCAGCGCCGAAGCCTGGGTCGACCTGGACGGGAACCGCAAACTGTCAGCCGGTGATGCGGCGGACCGCTTCACGGTGGTTGCGGAAGGGAGCATCGGCTCCGGTCGCATCCTCATCTTTGGCGACGACGCCATCTTCCAGAACCGGTACCTGGACGAAAACAACACCCGCCTGGCCCGTAACCTGGCCCACTGGCTGGCAGGAAGGTAATCAGCGGTATTAGCCCGGGCGGTCTTCACGGGCCGCCTTGCCTCTCTCTTCAGTTTCCCCCATAATGGAGCCATGCTCCTCATCCATCCCCCTGTTGCCAAACCCGGCGAGCCCCCCGCCGGCATTGCCCGCCTTGCCGGGGCGCTTCGCGTCAATGGCCTCCCGTGCCGCGTGCTCGATGCCAACTTGGAGGGGCTCCTCTGGCTCATGGAGCAGCCCGAGCCAGGGACCGACACCTGGACCCGTCGGGCTGTGAAGGGGAGGGGAGGCCACTTGGCCGCGCTGCGGGAGCGGCAAACCTACCGTTCCCCCGACCGTTACGTACGGGCGGTTATGGACCTGAACCGCCTCCTGGCCGTGGCAGGGAAAGAGAATGGGGCCACGGTGGGGCTCGCGGACTATGAGCAGGCCGACTTTTCGCCGGTCTCCAGCGCCGGTCTCCTCAGGGCAGCGGCGGAGCCGGAGCGCAATCCCTTCTTCCCCTGGTTCAGCAGGCGCCTCCCGGAGTTGCTGGACGACATCCGGGTCGTAGGTATCTCTCTCAACTACCTGAGCCAGGCGGTCACCACCTTTGCCCTCATCGGCTTTATCCGGCAGCGGTTTCCGGATCTCACGGTGGTGCTCGGCGGCGGGCTCGTGACCTCGTGGCTGCGGCGCCCCGCCTGGCGCAACCCCTTCGGCGGTCTCGTGGACCACATGATCGCCGGGCCGGGGGAAGAGCCCCTCCTGGCCCTCCTCGGCGCCCGTCCGGAATGCCGGCAGCCGCCACTGCCGGCCTACGACCTCCTCCCCCTTGCCGGCTACCTCTCCCCTGGCCTCGTCCTCCCCTACAGCGCCGCCAGCGGCTGCTGGTGGAACCGCTGCTCCTTTTGTCCCGAGCGGGCCGAGGGGAACCCGTACCGTCCCATCCCGGCCTCCCAGGCCCTCGACGAGCTGCGGACTCTTGCCGACCGGTACCGGCCGGCCCTCATCCATCTGTTGGACAACGCGGTCAGCCCCTCACTGTTACGCAGCCTTGCGAACACCCCGCCCGGCGCGCCGTGGTACGGCTTTGCACGGATTGACGACACCCTGGCTGATTACGATTTCTGCCGGGCACTCAGGCGTTCGGGGTGCGTCATGCTCAAGTTGGGGCTGGAGTCGGGGGACCAGGGGGTTCTGGACCGGCTCCACAAGGGGATCGATCTGGGGACGGCAGGGCGGGTGCTGGAGAACCTGCGGCTTGCGGGAATCGCCGTTTACGGCTACCTCCTCTTCGGCACGCCGGCCGAGGCGGAGGAGGACGCCCGGCGAACCCTGGATTTTGTGGTTCGCCACCGGGAGGCCATAACCTTTCTCAACCTGGCGGTCTTCAATATGCCGGCGTTTGGAGATGAGGCCATCGACCACGGGACCGAGCCCTTCTACGGGGGAGACCTTCCCCTCTACACCGGGTTCCGCCACCCCCGGGGGTGGGGCCGCAGGGAGGTGCGACGTTTCCTGGACCGGGAGTTCACCCGCCACCCCGCCGTGGCGGAAATTCTCCGCCGGGATCCGCCTCTTTTCACCTCAAACCACGCGCCGTTTTTCGCAGGCGGGTGAATCCCTTGGTTGCGTGGGCGATTGGTGGTATGGTGCCGGTGGTTCCATTAATCGCCATGTTCAGGAAGTGACAGCCCCATGCCCCACCGCACCCACCCCTTCAGCACCCTTACCCCCGCCTTCATCATGGATGCCGTGGAGAGCCAGGGGTTCGCCTGCGATTGCCGCACCCTGGCCCTGAACAGCTACGAGAACCGGGTCTATCAGGTGGGGATCGAGGAGGGGGAACCCCTCGTGGCCAAGTTCTACCGCCCCGGTCGCTGGACCGACGAGCAGATCGTGGAGGAGCACGAGTTCTGCGCCGAACTGGCGGGCCACGAGCTTCCCGTGGTGGCCCCCTGGCGCAACGCCGCCGGCCACACACTCTTCCACCACGGCGGGTTCCGCTTCGCCCTCTATCCCCGCCAGGGGGGACGGGCGCCGGAGTTCGACAACCTGGACAACCTCCTGGTCCTCGGGCGGATGCTGGGGCGGATGCACCGCATCGGCGCCGTTACTCCCTTCGCCCACCGTCCCACCCTGGACAGCCAGAGCTTCGGCCGCGAAAGCGTGGCCCTGATCCGGGACCGCTTCATTCCCCCCGACCTGCGGGAGAGCTACGCGGCCGTGACCGGCATGCTCCTGGAGACGGTCGACGCCACCTTCGCCGAGATGGGGGCGGTCCGGTACCTGCGGACCCACGGCGACTGCCACGCCGGGAACATCCTCTGGCGCGGCGACGCCCCTCACTTCGTGGACTTCGACGACGCCCGCATGGCGCCGGCCGTGCAGGACCTCTGGATGATGCTCTCCGGCGACCGCCCTCGAAAGCTCGCCCAACTGGATTCTCTGCTGGAGGGGTACACGGAGTTCAACGAGTTCGACTCCCGGGAACTCAGGCTCATCGAGCCCCTGCGGGCCCTGCGGGTTCTCCACTACAGCGCCTGGCTCGCCCGCCGCTGGGAAGACCCCATCTTTCCCGCCACCTTCCCCTGGTTCAACACCCCCCGCTACTGGAACGACCAGATCATCGAGCTGCGGGAGCAGGTTGCGGCCCTGACGGAGCCCCCCCTGGAGCTTCCCTGAACCATCCCTTTGGGGTGTCGCCGGTTGTGACATCCCTGATTCTGTGTTACAAAAGAGATGAGCCTTGAACCTCCCGATTTGTATGCGGAAAATAGATAAAGGAGCATGAGTTGCCATGAAATTACTGGACGGGAAGAAGTGTGCCGAGAGCCTGGTTGCCGACATCGCCAGGAAAGTGGCAGGGTATGAAGAGTCGGGCCTCCGGAAGCCCCACATGACGGTCATTCTCGTGGGGGAGCACGCACCGAGCGAGTCCTACGTGAAGTCCAAGATCAAGTCGTGCGGGAATGCCGGGTTCGAGGGGACGCTCCTGCGCTTCCCGGACACCATCACCGAGGCGGAGCTTCTGGAGAAGATCCGCGGGATCAACGCCGACCCCACCACCGACGGCCTCATCGTGCAGCTCCCCCTCCCCCGGCACATCAACCAGCAGCACATCATCAACGCCATTGCCCCCGAGAAGGACATCGACGGGTTCCACCCCACGAACTTCGGCCGCATGACCCTGGGGCAGAAGGCGTTCCGCCCCGCCACCGCCTACGGCATCTGCAAGCTGCTGCAGTTCTACGAGATCCCGGTCTGGGGGAAGCACTGCGTGGTCATCGGCCGCTCCAACATCGTGGGAAAGCCCATCTCCATCATGCTCTCCAACGACTTCGACATCGGCAACGCCACCGTGACCCTGACCCACATCGAGACCCCCCGGGAGCTCCTGTTGGACGAAACGCGCCGGGCCGACATCGTCATCGTGGCCGTCGGCATCCCCGGCTTCGTCACCGAGGACATGGTGAAGGAGGGGGTGGTTGTCATCGACGTGGGGATCAACCGGCTGGAGGACGGCAAGATTGTGGGGGACGTGGACTTCGAGAACGTGAAGAAGAAGTGCTCCTGGATCACCCCGGTCCCCGGCGGCGTGGGGCGCATGACGGTGGCCGCCCTCATGATCAACACCCTCATGGCCTACCAGAACAATTTCGACCTGGTCTGAGGATATCCGGCGCCCGCCGGAACCCTAACGTGACATCCCCCGTGAACGGCGGCCCCTGGCCGCCGTTTTCATTTTTGTGCGGCGACTGTTGCCGGGCAAGGTTGCGAACCGGGCGAAGAACGGTAAGGTATAGGGACACACGATCTCGGTCACAGGGTGGTGGCCCATGGCATGGTTACACGGTCCACGATGGACCGCCTTTCGATGCTTCCTCTCTATAATGCTGGTGGCGTTCGCACTTCTCCCCGCTCCTGCAACGGCCCACACGGAGGAGGATCTCCACAAGCACGGCCCCTTTGGCACGGATGCCGGAGCGGGTGACGCGGCAAAGTTCGGCCTCACCGAACGACTGGGAGAGAAAATCCCCCTCGACCTCACGTTTCGGGACGAGACCGGCGCGCCGGTCCGTCTGGCGGCTCTGGTGACCGTCCCCACCATCATCCTTCCCGTCTACTACAGTTGCACCAACGTCTGCAATTTCCTCCAGGGGGGGCTCGCCAGCGTCCTGAAGGATGTCAGGCAGAGGCCGGGGGAGGAGTACCGGGTAATCTCGGTCAGTTTCGATGAAACCGAGACGCCGGAGCTGGCCACCAAGTACAAGCGGACGTATCTGGCATCCATGAACGCCCCCTTCCCGGAGAACGGGTGGCGGTTCCTGACCGGGGATGCGAAGAACATCCGTCGGCTGACCGATGCGGCCGGCTTCCGGTTCGAGCGCCGGGGGAGGGATTTCATCCACCCGGTGGCGAGTATTATTGTCGCCCGGGACGGGACTATCGTCCGGTACCTCTACGGGACGACTTTTCTCCCCAAGGACCTCTCCCTGGCGCTGCTGGAAGCCCGGAGCGGGAAGGTGGGGGCGACGATCCGCCAGGTGGTGGGGTACTGCTTCACCTTCGACCCCCAGGCGAAGACCTACGTCTTCAACCTGCTGCGGGTGAGCGCCACCATCGTCATCATAAGCACGGGGGCCTTTCTCGCCTTCCTGTTCCTGACCGGGAAAAAACGCCCCGCGTCTCCCCGAGGTGGCCATGAAACCCACTGACCAGACCATGACCCCCGCCGCCAGCTTCTGGAACGACACCGGCAGGAGCGGCATCGCCTCCTGGATCTTTTCCACCGACCACAAGCGGATCGGTCTCCTCTACTTCTTCTCGGTGTTCGGCTTTTTCCTCGTGGGCGTCGTGCTCGGCCTTCTGATCCGCATCGAGCTGATGGCGCCGGGCCGGACCATCATGGGCCCCCAGACCTACAACGCCCTCTTCACCGTCCACGGGGTGGTGATGGTCTTTCTCTTCATCATCCCCGGATTCCAGGGCTCCTTCGGCAACCTCATCATGCCGATCCAGATCGGCGCCCGGGACGTGGCCTTTCCCCGCCTGAACCTCTTTTCGTGGTGGCTCTACATGGCAGGCGCGGCAATCATCCTCACGTCGCTCTTCACCGGCGGCGGCCCCCCCGACACCGGCTGGACCTTCTACCTCCCCTTCAGCGGCCGGACCGGGACCAACGTCTCCCTGGCGGTGTTCGGCGTCTTCGTCGTGGGGTTCTCGTCCATCGCCACCGGGGTCAATTTCGTCACCACCATCCACCGCCTGCGGGCCGAGGGGATGACCTGGGGACGGCTGCCGCTTTTTGTCTGGTCCCTCTACGCCACCGCCTGGGTGCAGATTCTGGCGACCCCCATCCTCGGCATCACCCTGGTGCTGATCATCGCCGAACGGCTCCTCGGAACCGGCCTCTTCGACCCGGGGCGAGGGGGAGATCCCCTCATGTACCAGCACCTCTTCTGGATCTACTCCCATCCCGCGGTCTACATCATGATCCTGCCGGCCATGGGGGTGATCTCGGAGATTATCCCGGTCTTTGCCCGCAAGCCGGTCTTCGGCTACAAGATGATCGCCTTTTCCAGCCTCGCCATCGCCGCGGCCGGTTCCCTGGTCTGGGGGCACCACATGTTCACCAGCGGCATGAGCGATACGGCGGTCCTGGTATTCTCCTTTCTTACCTTCGTCGTCGCCATCCCGTCGGCCATCAAGGTCTTCAACTGGGTCTCCACCCTCTACAAGGGGTCCATCTCCCTGGAAGCACCCATGCTCTTCTCCCTCTCCTTCATCTTCCTCTTCTCCATCGGGGGGCTGACCGGACTGATCCAGGGGGCGGCGGCAACCGACATCCATGTCCACGACACCCAGTTCGTGGTGGGGCATTTCCACTATGTCATCTTCGGCGGCTCGGGATTCGCCTTCTTCGCCGCCATGCACTACTGGCTCCCCAAGTTCTATGGCCGCCGCTACGCCGAAAAACCGGCGATTATCGCCTGGGCGCTCATGTCCGTCGGTTTCAACATCCTCTACTTCTCCATGATCGTGCTGGGGCTGGAGGGGATGCCACGGCGCTACTACGACTATCTCCCCGAATTCGCCCCCCTCAACCTGGTCTCCACCATCGGGAGCTGGATCCTGGCCTCCGGTCTCGTGCTGCTCTTGGTGAACCTGGTCCGGGGGCTGAGGAGCGGGGAGCGGGTCGGGAAAAATCCGTGGGGAGCGGCGACCTTGGAGTGGAGCATCCCGACGCCCCCACCCACGGAGAATTTCGAGGAGGAGCCGGTGGTCACTCACGGCCCCTATGATTACCGGGGAGCCGGCATCCCATGAGTCATCAGACCCGAAAAGACCCAGCCGGCGCCAAGCTCGGCATGTGGCTCTTCCTCTTTACCGAGCTGTTCCTGTTCGGGGGGCTGTTCCTTCTTTACGGGGTCTATCTGGCCCGCTACCACCGGGAGTTTGCCGCCGCGGGGCGGGAGATGCATCTGGGGTTCGGGACGGCCAATACGGTGATTCTCATCACGAGCAGCCTCCTGGCGGCCATGGCGGTCACCGCCATCCAGCGGAGCGGCCGGAGGCTGGTTCTGTATTTGTTGGGGGGGACGGTCCTCTGCGGCGCCGTTTTCCTCTTCAACAAGTACCTGGAGTGGAGCGACGAAATCGGCCACGGCATCTATCCCGGCTCGCCCCGGCTGGCAGCGGGACCGCCGGGGGAATCGGTCTTCTACAGCCTCTACTACCTGACCGTCGGCCTCCACGGTCTCCATGTCCTGATCGGCGGGACGCTGCTGGCGGTGGTGGCGGCGCGGGTGGGGCGGGGGACGATCCATGCCGGGGATTTCGCGTGGCTGGAGAACGGGGCACTCTACTGGCACCTGGTGGACCTGGTCTGGATCTTTATCTTCCCCCTCTATTACCTGGTCCTGTAGTGTGGGGGGCTGCGGCTTTTACGCCATCTCGCCGCCGTCCTCGTCGCTCCCTTGTGCGGCGTAGCGCTGCTACGCCTCCGCGGTCTCTCCTGCGGGTGCGACGATCTGGTGCAAAATCCGCAGCCCTGGAATATTGCAATGGGTGCGGCAGGCTCACGGGGGCAACAAACGGGCCGGATTCGAGGAGAAGCAATGGGGAGTGATACCCATGACACTACTACGCATGTCATCGGCTACAAAACGCTGACAACGGTCTGGATCGCGCTCTTGGCCCTGACCGCGCTCACGGTCTGGGTCGCCCTCAACGCGCCGGGGATCGGCCATGTGTGGGGCTCCCTCGCCATTGCCGCCGCCAAGGGGGGGCTGGTGATCGCCTTCTTCATGCACATGCGCTACGAGGGGAGGCTCCTCCGCTGGCTGCTCTTCGTGGCCCTGGTCACCCTGGCGATTTTCATCGGCCTCACCTTTTCCGACGTGCTCTACCGATAAGGAACTGCCGTGGACCCGAACCTCTACACCACAACCCGAGCCGTGGACCCCGTTTTCATCTGGATCTTCGGGGTCAGCCTGGTGCTTCTCCTGGGGATCACCGCCACCATGGTGGGATTCGTCATCCGCTACCGCCGCTCCCGGGCCCCGGAACCCACTTCCCAGGCGGCAAGCAACATCTGGCTTGAGATAATCTGGACAGCCCTCCCCACCATCATCGTCATGGCGATGTTCTACTACGGCTGGGCCGGCTACCTGACGCTCCGCAATGTGCCGAAGGACGCCCTGGAGGTGACGGCCACGGCCCGCATGTGGTCCTGGAGCTTCACCTACGCCAACGGCAAGACCAGCCCGACGCTCTATGTGCCGGTCGGAAAGCCGGTGCTGGTGCATCTCGTCTCCGAGGATGTGATCCACGGCTTCTATGTCCCCGCGTTCCGGGTCAAGCACGACGTGGTGCCGGGAATGAAGAACCATGTCTGGTTCGTGGCGGACAAACCCGGCACCTACGATCTTTTCTGTTCCGTCTACTGCGGCCTCGGCCATTCCGGTATGGTTTCCACGGTGGTGGCCGTTCCCGAGGCGGAGTTCCAGGCATGGCTCGCGAAGGCGGAGAAAGAGGAGAACCAAGGAGGGGGGAGGGCGCTCCTGGAGAAGAACGGCTGCCTCGGCTGCCATTCCCTGGACGGGTCGCGAAAGGTGGGGCCAAGCTTCAAGGGGATCTGGGGGCGGAACGTGACGGTTATGACCGGTGGCGCCGAGCGGACCATCACCGTGGACGAGGAGTACGTGAAACGCTCGATCCGCGAGCCGGGGGCCGATGTGGTCAAGGGATACCCGCCAGTCATGCCCCCCTATTCAGCCCTCTCCGATAAGGATATCGAGGAAATTATGGATTTCCTGAAGGATCTCAAATGATTGCGGAGGCCAGTCGGCTGCTTCGACCCCGTCTCGCGCTGCTGAACGGCATCGCGGCAGTGGCGGGGTGTCTCCTCGCCCCGGAGGGAGCGGCGATGTCACTCATCGTCGCATCCCTGGCGGGGGTGACGCTTCTTGCTGCCGGGGGATCGGCCCTCAACCAGGTGATGGAACGGGACCTGGATCTCCTCATGGAGCGGACCCGGCAGCGCCCCCTCCCCACGGGAGAGCTCTCTCCTCGGGCGGCAACGGCCATCGGCGGCATCAGCATCATCGCCGGCCTCGTTGTGCTTGCCGGGACCGGGGGGATATTCCCCCCCCTCATCGGTGTCGGCGCCCTGGCCTGGTACCTGGGGATCTACACCCCCCTCAAGCGCCGCACTTCCTGCTCCCTCCTGGCCGGAGCCGTGAGCGGAGCTGTTCCACCCCTTGTGGGCTGGACCATAACCGGCGGGAGTCTCGTCGATTTCCGGATTGTACTCGTGGCAGGCCTTCTCTATCTCTGGCAGATCCCCCACTTCTGGTTGCTCCAGTGTCGCCACGCAGAAGACTACCGGCGGGCGGGGCTCCCGCTCTTCGCTCCCGGCGTTACGGCCGGCTCACCCGTCTTCAGGGTCTGGATCGGGGCATTCGCGGCAGGGACGCTCCTGCTGCCGCTGTTCGGCATCATCGGAGGCAGTGCCGCACCCGGTTTTTGCGCTTTCCCTCTCCTCCTGGTCCTCCTCGCATTCTCCCGAGCCGAGGGTGCCCTCTTCTCCAGCCTTAACCTCTTCCCGCTTCTGATGGTCCTGGCTCTCTATCTCCAGCGGTAAATTCCATCAGCTCCTTCATCATATTGCGCGACGCTCATGCGTTTCGCTCGCCCCCGGCCCGGGGGAGGGACCAGTTGTAGCGGATGGCCAGGAGCCGCACCACGATGACCGTCATGGCGGCGGCGAGAAGGGACAGGGTGCGGGGAAAGGAGATCCGGTCCAGCAGGAAGAGAAGAGCCGCGCCGGCGATGCAGGCCGAGGCGTACACCTCCTTCTGCAGCACCAGGGGAATATGGGTGGAGAGGACGTCACGGATCATCCCTCCGGCGGTGGCGGTCATCACCCCCATCATCACCGAGCCGACAAACCCCATTTTGAATGCCAGGGCCTTACCCGTGCCGATGACCACGAAGGTGCCGAGCCCCACGGCGTCGAAGTAGAGAAGGGGGTGATGGAGGAATTCCAGGCGCTTGTGGAAGAGAAAGATAGCCAGGGAAACGGCGATGGAGAGGTAGAGGTAGGTTTCGTCCTTGAAGATGAAGGGGGGGGTGTCCCCCAGGAACAGGTCGCGCAGGGTTCCGCCACCCGTAGCGGTGACGAGGCCGAGCATGAGCACGCCGAAGAGGTCCATATCGCGGCGGATGCCGGCCCAGGCGCCCGAGGCGGCGAAGGCGGCGGTTCCGAGCAGGTCGAGGGCATAGAGCAGGTTCATGGGTTCTCCTTTTGCCGAGAGCTTACCTGCTCTCCAAGGGGAACGCAATGCGAAGTTTGTGAGCCCGAGGTTCAGGGATTGCACTCCCCCGGGCTTTCATTCATTATGCTTTGACGACCGCGTGGCCTCCCGTCTGCGGCGGAGGGCGCCTCGCAGGGCGAAGAATCCGCCGATGGCCGTCAGAAGCCAGATGATTGCGGTTACGATTATCTCGCTGGAAGTCATGGTGTTCCTCCCGGTCCGTGGGTGTGCGTTCGGTGAATGGTAGCACCGGGGGGCATGGGCGGCATTGATGCAGGTCAAGGAAGGAGAGGGGCGTTGGGGGAATGGGGGACCGACAGTGACTGAGGTGAAAACAGCCGCGCCACTGCGGACGCTGGAGCTTTTCTGCGGGATCGGCGGGTTTTCCGCCGCAGTGGAGGGGGGAAACGTGCGGATCGTGGGGGCCTTCGACCAGGATCCGGCGGCCCTGGACACCTATCGGCTCAACTTCCCCGGCCATGGGGCAAGGAAGGTGGACCTGGAACGGGTAAGCGCCTGGGAGCTGACGGCCGGTGGCGTTGATCTCTGGTGGCTCTCTCCCCCCTGCCAGCCTTACTGCGAGCGGGGGGCGCGTCGGGATCTGGCCGATCCCCGCGCCCGGAGCCTCGTCCATATCCTGGAACTGCTGGAGCGGATTCCCGACGATCTCCTCCCCCGCCATCTGGCCCTGGAGAACGTGGCCGGCTTTGTGGGCTCCGAGGGCCACGGCCTGCTCACCGAAGTCCTTACTTCCCGGGGCTTCCAGGTGCGGGAGCGGTTTCTCTGCCCCACGGAACTGGGAGCCCCCATGCGGCGGCCCCGCTACTACCTGGCCGCCTCCCGCGACGAGATGCGACCCCTCGTAGCCCCGGAACCTCGTCCTCTCCGCCCGCTGGCCGGGTACCTCGACCGGCGGTTTGACGGCGAGGTGCCCACTGAGCTGCTCCTTTCTCCCGACGTCGTTGCCCGTTTCGGCGGAGCCCTTCCCATCCTTGACTCTGGCGACGGTTCAGCCTGTGCCACCTGCTTCACCGCCGGGTATGGGAGATCCATCACGTCCGCCGGCTCCTACCTGCAATGCGCAAGCGGCGTGCGCCACTTTTCTCCGGAGGAGATCGTGCGGTTCATGGCGTTTCCGGAGGGATTCCGCTTCCCCGACGAAGTCCCGCTCAGGAAGCGGTGGCACCTGATCGGCAACAGCCTCTCGGTGGCTGCGGTGCGCGAGGTGCTCCGGGTGTTCCCCTCTCTGGGATTGTCGCCGTGAATCGATGATGAAAATCCGTCCAACCATCCCGAAAACATGATATAACCCGGCAGGTTGTTATTTATTTTCGGCCTTCTGCCCGGCCCCAGGAGCCCCCATGTCCGACCCCCTCATTCCCCGTACCCCCTCGGCCTACGACTATCCGCTGCTGATCAAGAACCTCCTCTTCTGCCCCGTGGTGGACAACCCGGACCAGGAGATCGTCTACCGCGATCTCTACCGCGGCACCTACCGCGGCCTTCGGGAGCGGGTCCGGCGCCTGGCCAGCGTCCTGACCGGGCTGGGGGTGAAGCCCGGCGACACCGTGGCGGTCATGGACTGGGACAGCCACCGCTACCTGGAACTCTTCTTTGCCGTGCCGATGATCGGTGCGGTGCTCCATACCATCAACGTCCGACTCTCGCCGGAGCAGATCCTCTACACCATCGACCATGCGGAGGACGACCTCCTCCTGGTGAACAGTGAATTCCTCCCGATCCTGGAGCAGATCCGGGGACGGCTCGACGCGGTGCAAGGGTACGTGCTCCTTACCGACGAGGCGAAGGCGCCCGAAACCGCCATCCCCTTCCTCGGGGAGTACGAGGCGCTCCTGGCGGCAGCAGCGCCGGAATTCGAGTTCCCCGACTTCGACGAGAACACCCGGGCCACCACCTTCTACACCACCGGCACCACCGGCATGCCCAAGGGGGTCTACTTCAGCCACCGCCAGCTGGTCCTCCACTCCTTCGGCGTCATGACGGCCTTGAGCACGGCGGTGGGGCACGGCACGTTCCGCCGCACCGACGTCTACATGCCCATAACCCCCATGTTCCACGTTCACGCCTGGGGGATGCCTTACGTGGCCTCCATGCTGGGGGTGAAACAGGTCTATCCGGGGCGCTACGTGCCGGACCAGCTCCTGGAGCTCATCGAGCGGGAGAAGGTGACCTTTTCCCACTGCGTCCCCACCATCCTCCACATGCTCCTGAAGCATCCCCATGCCGAGCGTATCGATCTCTCGGGGTGGAAGGTGATCATCGGCGGCGCGGCCATGTCCCGGACTCTCTGCCTGGAGGCGCTGCGGCGCGGCATCGATGTCTTCACCGGCTACGGCATGTCCGAGACCTGCCCCATCCTCTCCCTTTCCCATCTCACGCCGGAGATGCTGGAACTTTCCCCGGAGGAGCAGGCGACGATCCGCTGCAAGACCGGCCAGGCCCTGCCGCTGGTGGATCTGCGGGTGGCGGGGGGCGAGCTGCGGGAGCTTCCCCGGGACGGGGTGAGCAGCGGCGAGATCGTGGTTCGGGCCCCCTGGCTCACCCAGGGGTACCTGAAGGACCACAAGGCCTCGGAGCGGCTCTGGGACGGAGGATATCTCCACACCGGCGACGTGGCGGTCCGGGATGGGTTGGGATACGTGCGGATCACCGACCGGACCAAGGATGTCATCAAGGTGGCGGGGGAGTGGGTCTCGTCCCTGGAACTGGAGGACATCTTCGCCCACCATCCGGCCGTGGCCGAGGTGGCGGTCATCGGCCAGCCCGACGAGAAATGGGGGGAGCGCCCCCTGGCCCTGGTGGTCGCGAAGCCCGGCGAAGCCGGCCGGGTGACGGAGAAGGAACTGGTCCACCATGTGCGGGAGTACGCCGACAAAGGGGTCGTCAGCAAGCAGGTGGTCCTTGCCCGAGTCCGCCTCGTGGAGGCCATCGACAAGACCAGCGTGGGCAAGACCAACAAGGTCGCCCTGCGGGAAAAGTACCTGTAGCCCCCAAGGCTGCGGGATGGAGAGCCAATGAGCAATACCAGCCGTATCCGCCGCCAGCGCTGGGTGATCTTCTCGGTGCTGGCGCTCATGTATATTCTCGTCTATTTCTACCGGGTCTCCCTGGCGGTGGTGGCAGGGGACATCTCCCGGGAACTGCGGCTCACCCCCCAGCAACTGGGCTCCCTCTCGGGGATCCTCTTCTACGTCTATGCCGTGGCCCAGCTCCCCCTGGGCCCCATGATCGACCGGCTGGGGAGCCGGCTCGTCATCAGCGGCTGCGGCGTGCTGACCACCATCGGCGGCCTCCTCTTCTCCCAGGCGGACACCCTCGCCATGGCCATGGCGGCCCGGGTGTTCATCGGCATTGGCACCGCGTCGGTGCTCATGGCCACCTTCACCATCTTCAGCCACTGGTTTTCCAAGCAGGAATTCGGCCGGGTCTCCGGCTTCATGGTGGCCATCGGGAACCTGGGAAACCTCTCGGCCACGGCCCCTCTGGCCCTGGCGGTGGCCGCCATCGGCTGGCGCTCCTCGTTCCTGGTAATCGGCATCCTCCAGGCGGTGGTGACGGTACTGGTTTTTAGCATGGTAAAGGATCGCCCGCCGGTGGCGGACCCCGGAGACGCCGCCGACGCCGCCAGACCCGCCGGCATGCTGGATGCCTGGGGAGAGATCTTCTCCAACCCCCATTTCTGGCTCCTGGGAGGGGTCTCCTTCTTCTGGTACGGCAATTACCTGGCCCTCCAGGGGCTGTGGGGCGGCCCCTACCTCATGGAGGTGATGCGCCTCTCCCGGGCCGCCACCGGCCAGATGCTCATGTTCACCTCCCTGGGGTTCATCTCCGGGAGCATGGTGGTCGACACCGTGGCCCGCCGGCTCTTCCGCTCCTACAAGAAAACCCTTCTGGCAGGGCAGATAGTGCTTCTCATTCTCATGTCCGGCTTTCTCGGTACGGCCGAGACGCTTCCCCGCCCGCTCCTGGCGCTCCTCTTCTTCGCCATCGGCCTGGCCGTCTCCAGCGGAGTCATGATCTACCCTATCATCCGCTCCATGTTCTCCGTGCGGATCGTGGGGACGGCCCTCACCTCCCTCAACTTCTTCGTTCTCATGGGGGCGGCGATGACCCAGCAGATCATGGGGGTGATTGTCGGTTCCTACGGGCGCGGTGCTGCGGGCGCATCTCCCTCTGCCTACCATGCCGCCTTCCTCTTCCCCGTGGCGGGTCTGGCCGTTGCCATCGTAGCGTATTTTTTTGCGCGGGATTATTCGGAGAAGGGGTAAGCCCCAGCCGGTGAGCGCCGTGACCCCTGCTACGCTCAAAGTGCCGCTCGCACCGCCGCTGTAGGGCTCATTCCGCGCCGCCCCATCAACTCGCCCTGCGGGCTCAGACACGATGGGTCGGCTTTGCTCCATTTCGCCTACAGCGGCTGGCGCTCGGGCACATTCGCTTCGCATGGCCCACGGCGCTCACCGGCTGGGTAAACGTGAAAAGGCCCGCCAAATGATTCGGCGGGCCTCTCTTGTCTCAACTTCTGTTCTCCCCATTTCAGGGTCATGCCGGCTCGGTACTTCAGCCGGCCACGTGCTGCCTCAGATTGTGTTCGGGAGTAGCTACCTCTATAACGGGGCCCTCCTTCTGGTGACAGTCTGTTGCACTTCTGTTGCCGGTAGCGCTACCTGATTCAACTATACCTTTGGAAAAATTCCCTGCACAGACTGTAAAAAAAATTTTTTCCCGGTATAATGTGACATTGTGCCAAAGGGGGCGGGAAACTGCTCCTTTTCTCATTGGATGTCTCTCAGGGTGGAGGCGAAGGCCGCGACAGTCCGCGCTTTCTTGAGCTGTTTGAGCCCCTTTGCCAGGAAGGGATCGTCCATGGTGGCCATGACTCCCTTGATCTTCCCCAGAATCTGCGTGTCGCCGCAGAAGATTTCGCCGTATCCCTCCAGCAACTCCCCCAGATAACGCTTGAGCATTGCCACCCGTTCCTCACCGGTCGGTTCGGCCGGCGCCTTGCCCCTGAGCCGCTGGAACAGCAGGGGGTCGGCGATGGCTCCCCTCCCCAGCATGAGTCCCGTCGCCCCCGTTTTCCGCAGGACCCGCAGACCGTCGGCGGCGCTCCGGACGTCGCCGTTGGCGATGACCGGGAGCCGGGTCTGCCGCACCACCTCGGCGGTAACGGCATGGTCGGCGTGGCCGGTGTATTCCTGCACAACCGTCCGGGGATGGAGCACCAGGAAGTCGACCCCCGCCTCCTCGAACAGGGGGAGGAGGGTCATTATCTGCCCGGAGTCGTCGTAGCCTGCCCTGACCTTGACGGAAAATGTCCCCGCAATGGCCCTCCGCAGGGCTGGGATGAGCTCTTCCAGGGCCTCGGGGCGGTGCAGCATCCCTCCGCCGGTGAGGCCGGAAGTCATCCGTCCGTAGGGACAGCCGAGATTAAGGTTGATGTGGACTGCCCCGGCCTCCTGAGCCGTCCGGGCAGCGGCCACCAGGGCTTTATGGTCGTGACCGATGAGCTGTACCACCAGGGGGACGCCCCCCTCCACGGCGGCCACCTCCCGCAGATCCCCCGCCCTGATCGGCTGCCGCGCTCCGCCGGGATTGACCCGCATGAACTCGGTAAAGACCACATCGGGCCGTACCCAGTTGATGAACAGGGCACGCAGGGCGCGGTTCGTCAGCCCCTGCATGGGGGCCAGCATCAGGGGGGTGTGGCCGGTCGGCCAGGGGAGGGGAGTGCGTGGAGTTGTAACGGGTGATGGAGTTGTGTCGTGCATAGTGGCTAAGGGGGAAAGACGACAAAGGCGGCCATGGGCCGCCTTTGCTGTTCTCGTACGCCGATTTTTCGGGAAAATCCTAGAGGATCTCCACCAGCTCGAATTCGTAGGTAAGATCTTCGCCTGCCAGGGGATGGTTGGCGTCGAAGGTTACGCTGTCGGCGGTCACTTCAACCACGGCCACCCCGATCTCCTCTTCGTCGTCGTTGGCGAGCACCAACTCCAGCCCCACCTCGGGAACCAGGTCCGCCGGGAGGTCGCTCTTGGGGACCGTGAAGACCTTTTCCTCGTCGTACTCGCCGAAGGCGTCCTCTGCGGGGATCGTGACGGTCTTCTTCTCGCCGGGGGCCATGCCGATCAGGGCCTCCTCCACCTGCTCGAAGAACTCCCCTCCGCCGATGGTGATCTCCATGGGGCCCGCCTCGCAGCTGCAGTCGTCGTCATCGCAGCCGTGGTCTGATTCGCAGCCGCAATCATCGCTCTCGCAGCATTCCACTTCACGGGTGCTGTCGAAAACCGTTCCATCTTCAAGCTTGCCGGTAAAGTCTATTTTGACCCGGTCGCCCTTCTGTGCCTGTTTCATTAATGTAGTCCTTCCGTACCCTTATGATATATCCGGCCCGTGGCCGATTCCGCCATCGTACGCGGTCTTGCGCCCTGCAGTCCAGTGAAAATATCTTTATCCCTCTCCCATCATTCGGTGAAGGCCAGTTTCCGTTCCAGGTCCATGGAGCGGGTGATCTGCTTGGCCTGATCGAAGGTGATGATCTCCTTCTCGCAGAGCTCCAGGAGGTGCTGGTCCAGGGTCTGCATGTGGTAGAGGGAACGGCCGTTCTCGATGTGCTTCTCGATCTCGTCGAGGCGCCCCTCGCGGATGCATGCCTGGATGGTGGTGGTGGCCCGCATGATCTCCACCACCGGGAGGATGTTCTCGCCGCTCTTGTCCTTGATGAGCCGCAACGACACCGTGGCCACCAGGATGTCGGCCAGGCGCTGGCGCAGGACCTCCTGGGCGTCGGGGGGGAAGTGGCCGATGAGCCGGTTGATGGTGGAGACGGCGCTCTGGGTGTGGAGGGTGGAGAAGACCAGGTGCCCCGTTTCCGCCGCCTTGATGCAGGAGTCGATGGTCTCCAGGTCCCGCATCTCCCCCACCATGATGACGTCGGGGTCCATCCGCAGCGCCGAGCGAAGCGCCGCGCTGAAGTTTTCCGTGTCGATCCCCACCTCCCGCTGGATGATGCAGCTCCGGTCAGAGGTGAAGAGGAATTCGATGGGATCCTCGATGGTGATGATGTTGAAGGAGCACGTCTCGTTCAGGTGGCGGAGCATGGAGGCAAGGGTCGTGGACTTGCCGTTGCCGGTGGGACCGGTGACCAGCACGAGCCCGTTGGGGGCCTTGGCGATCTCCCCTAGGACCGGCGGCAGGTTCAGTTCCTCGAAGCTCCCCACATGGGGAGGGATCACCCGCATGACGATGCCGATGGCCCCCCGCTGGCGGAAGATGCTGACCCGGAAGCGGCCGCCGTTGGGGAGGGAATAAGAGGCGTCCAATTCCCGCAGATTGTCGGGGAAAGTGCGCCGGTTCTGCTCCAGGACGGTTTTGGCGATGAATTCCGTGTCCTGGGGGGTCAGCCGGGGGAGCTTGGAGCGGAGCAGTTGCCCCTTGGCCCGGAAGAAGGGGGGATTGTCCACCTCGAAATGGAGATCCGACACCCGCTTCTCGAAGGCGATACCCAGTATCTGGTTCAGAAGGTTCATATCCATGAAAGTACCTCGCTAACGTCTCGTTCCATCAGGGGTGCGGCTTTTCACGCTTTCGGCGGTAGACGGCGTTTTCCAGCACGATCCCTGCCTCCCCGGCCAGGATTTCCAGGAAATCCACCGGGACCGGGGCCGGCTCCCCTTGGCCGAAGTCCCCGTAAATGAGGGAGACGGTCTTGCCGAAGCTCTCGAGGGGAAGGAGAAAGACCGTGGGGTTAAGCGGTGCCCCGATGGCGGCGAAAAGATGTCCCCGCACTATCTCATCGTCAGTTTTTCCGAAAAATGCACCTCTTTTTTCAATGACCTTGGTAAAAAGCGACGGCTGAGCCAGGGGAATCGTGAACCGGAGCGGCGGGCTGGCGCCGTCTTGCCGGTCGCCGCGGATCCCGATGGAGCGCTCGGCAATCAGTTCCGTATCGCGGACGATGAGGGTGAGGGCCCGGTCGAGTTCTCCCGCCACCGACTGCAGCAGGGAGAGGGCGATCTCCGGGGGCTCCCCCAGCCCCCGCAGCGCAGCGACGCTGGTGGCGATCCTGGCGGCCGGCGTACTCCCCTGGTCGCGCCCCATGGCCCGCAGGTAGGCGGGAAGCGCTCCCAGGAACCGGAGAGTGTCCTCCAGGAAGGTCTCTCCCCGCTCCTCGCGCACGGGGCGCGGGAACACGGCCCTGGCCCCTTCCTTGAGGGAGTCGAGGGTGAAGACGTAGTCCCCCGGGGAGACCAACTGCAGCATGGCAATCTGGGGATGGGCCTTCTGTTTCAGGAGCCGCAGCCCCTCCAGCTTGTGGGGGGAATACTGCACGCCGACGCTGTCGGGGGTGTCGAAGACGATGACCGGGAGGGCCTTTTTCGTCAGGAGTTGGTCGATGATCGGGTCCAGGTCCTGTTCGTCAGAGGTGGCGAGAACAGAGATTCCGTCCTTTCGGCAGGCCGTGGTTACGCAGTAGGCCATGAGTTCGTCGGCGCTGAAAAAGACCACCGACGGGACGGTCCCCTCCCGGTCTTCCACCATGCCGGAATAGCTGCCGAGGAATGCCAGGAGCTCCTCCCGTTCCTTGTCCGAGAGGTCGGCGCCCAGTTCCTGGATCTTCAGGTGGGGAGTGCGGTCCTCCAGCCCCGCGAAGACCTTGGGGATCGACTTTTCCAGCTTGTCCACGTCGGCCAGCCCCAGGTCGTCGGCGGAGATGACGAACCCGCCCTCCTCGGCGGAAGTTTCTGGGGGCAGGGGCTCGTCGGTGATCTCTTCCACCACCAGAAGCCCGTCGCGCATCTTTTCGTCGAAAATCCGCAGGGCGTCCATCAGGACGTTCTCGGCGTGGAGAGTGATTTCCTGGTGGAGGTTTTCGGGGAAATAGCGGTACTCGTCGGAGACCGTGACGTTTGAGACGTCCAGGTCGAAAGTCCCCCGCTTCCAGGTGAGGATCTCCACCACCGTCAGCTCGATGAGGGCCTCCAGACCCCGGTAGGCATCCTCCTTCCGGACCCGCCCCCCCTCGATCAGGGTGGCCACCAGGGGCCGGCGGTTCGCTCCGGCGTTCCGCTGCTCCTCCAAAGCCGTCGCCAGGGTTTCGGCGGTGATGACCCCGGCCTCCACCAGGATGTTGCCGATCCGGAGGCTGTTGTCGTAATGGTTCGAGCTGATGATGTAGCCGTCGCTGAAGACGAGCTGGCTCTCACCCTTGCGCCCCTTGACCGTCAGGGCGCCCGACTTGCGGGTCGCATGGAGCAGTTGAATGACGTCAACAATGGAAAGGTGTTCAAGGTCTCCGGTGAATGACATCCCGTGCGGCGCTCCTCTCGTGGCAGGTTTCGGCAAAGATTCTATTAAACTCGAAAAAGGTGCGGCATTCAAGCACTAACCGGCGGGAATCGTGGAGTTTGTTTCCCGTCGGGAGCCCACGACCTTCTTGACCCGGACCACCGGACCCTGTATGGTTTGGGCAGATTATGACCGGTGCTCCACCGGAAAGGAGATCCCCCATGGAAACCGTCCTGAATTCCTGCGAAATCCGCGTTCTCGGTTGCCTCGTCGAGAAGGAGCTGGCAACCCCCGAGTACTATCCCCTCACCCTCAACGCCCTGACGGCGGCCTGCAACCAGAAGTCGAACCGGGATCCGGTCATGGCCCTGGAGGATGCCGACGTGGTCCGGGCCCTGGACTCGCTCCGCATGAAGGGATTCGCCCGGCAGTCGGCCGAGGGGGTGCGGGCCATGAAATACTGCCACTGCCTGGCCGAGAAGTTCCTCCTGGAGCCCCCGGATCTTGCGGTCCTGGCGGAGCTCCTCGTGCGGGGACCCCAGACCGTTGGGGAACTCCGGACCCGGGCCGAGCGGATGCGCCCCTTTGCCGACCTGGCGGCGGTGGAGGAAGTCCTGCGGATGCTCATGGAGCGGGAGGAGCCCCTCGTCACCCGACTTCCCCGCCAGCCGGGGCGCAAGGAACAGCGCTATGCGCACCTCTTGGCGGGAGCGCCCGAGGCGGAGGGAGAGGAGAGCATGGCCCCCCCCGAGGGGGCGCGGCTTCAGGTGCGGGCCGAGAACGAGCGGGTGGCGAGGCTGGAGGAGGAGGTGACGGCGCTGCGGGCCGAAGTGGCCGAGCTGCGCCGGATGATGGAGGAGTTCCGGTCCCAGTTCGAGTAATGGGAGGCAAACCAGGCACGGAGGCACACCATGAACACAATCATCAACGGCATCACCCTGGCCTACGACGACCATGGCAGCGGACCGGCAGTGGTTCTTGTCCACGGTTTTCCCCTCTGCCGCCGCATGTGGCACCCCCAGATCAAGGCGGTGACCGACGCGGGCTTTCGGCTCGTGACCCTGGATCTGCGGGGATTCGGCGAAAGTGATGCCCCTGAAGGCCCCTATTCCATGGAGCTCTTTGCCGATGACGTGGCGGGGCTCCTGGACTACCTGGGGATCAATCGGGCGGTGGTGGGAGGGATGTCCATGGGGGGATACGTCCTTTTCAACCTCGTGGAGCGCCATGCCGGAAGGCTCGCGGGGGCCGTCTTCATCACTACCCGCGCCACGGCCGACGACGAAGCGGCGAAGGCCCGCCGGCTCCAGTTGGCCCAGGAAACCATGAAATTCGGCCCCCAGATCATCGCCGATGCCTTCGTGCCGCTTCTCTTCGCCGAGGAGTCCCTCACCGGGCGGCCGAAACTGGTGGAGGAGGTTGGGGGGTGGATCGTGGGGACCGACTCGCGGGGGCTTGCGGGGGGGCTCCTCGCCATGCGGGAGCGGAAGGACTACAGCGGACTGCTGGGCACCGTCGGGATACCGTCCCTGGCCATAGGGGCCGAGGGGGACCGGGCCGCGCCCCCGGAGACCGCCCGGGCCATAGCCGCCGGCATCCCCGGCTGCCGGCTCGAAATCGTAACCGAGGCGGGGCACATGGCCAATCTGGAGCACCCTGGGGCCTTCAACGATGCCCTGGTGGGGTTCCTGAAGGGGCTGGGGGCGTGGTGATTCCTGTTAGGGGGGGCATTTGCCGCAGACGGACCGGAAGAGCACCGTGCTGAGGTAACGGTCCCCTCTGTCGGGGAGAAGGACGACGATGGTGCTTCCGGCCGGGGCATCCTTGGCCACCCGGATGGCGCCAGCCATGGCCGCGCCGCTGGACATCCCCACGAAGAGCCCCTCGCGGACGGCCAGATCCCGCGCCGTATCGAAGGCGGGCTCGTCCTGGACGGTGAGCTTCAGGTCGAGGGCAGCGGGGTTGTAGATGGCTGGGACGATGGCTTCCTGCATGTTCTTGAGCCCCTGGACCTTGTGGCCGAGCCGGGGCTCCACGCCGACGATGCGCACGGACGGCTTGGTTTCCCGAAAGTAGCGGCTTACCCCCATGAGGGTTCCGCCGGTCCCCATCCCGGCCACGAAAAAGTCGACGGTGCCGTCGGTGCCGCGGTAAATCTCCGGACCGGTGGTCTCGTAGTGGGCGAGGGGGTTGTTGGGGTTGGCATACTGGTTGGGCATGTAGTAGCGGTCGGGTTCTTCGTCGAGAATCCGGTGCGCCAGGCGGATGGCGCCGTCAGTGGCCTCCTCTGCCGGAGAGAGAACCAGTTCGGCGCCGTAGGCCTCCAGCACCGCCCGCCGCTCAAGGCTCACGCAGGCAGGCATGACGAGCTTCACCCGGTACCCCTTGGCCGCGCCGAGCATGGCGATGGCGATGCCGGTGTTTCCCGAGGTGGGCTCCAGGATCGTCCTCTCAGGGGACAGTTCCCCGGCAGCCTCGGCCTTGGCAAGCATGTAGAGGGCGGGGCGGTCCTTGACCGAGCCCCCCACATTATTCCCCTCAAGCTTGGCGAGAATTCTCACCTTCGGGTTGGGGTTCAGCTTTCTGATCTCCACGAGGGGGGTGGAGCCGATGCTCCCTGACAGGGAAAAGGGGGTATGTTCCATGGACGATGTCCTCTGCTCTGGTGGGTTAATAACCGCTTATGCTATAGGAATGTACGGGAAATTACAACCGTCCCGAATGCGGGGATTGCCCGCGGGAAAGAATATATGCGCCTTCACGGACCATCCTTGACATTCCCTGGCATTGCAGCCGGCCTCGCGTCCCATCCCCCCGTCGAGATTTCCTCTTCGGGGATGACGTCCGCCGCCGTGGCGCTCATCCTCCGGGAGGGGAGGGAGGGGCTTGAAGTACTCTTCATAGAGCGGGCCTCCCATGACGGTGACCCGTGGTCCGGCGACCTGGGGTTTCCCGGGGGTAAAATCGAGCCGGGTGACGCCGGACCCCGGGGTGCCGCGGAGAGGGAGACCCGGGAGGAACTCGGCATCGATCTCGCCACCGCCCATTATCTGGGGCGCCTGGCCGACGTCGCGGGGGCCCACCTGCCAATCCGGGTATCATGTTTCGTCTATGGTTTGATCGGGAATCCCCCCTTGACGCCGGGGGGGGAGGTGAGGGACGCTTTCTGGGTCTCCCTTACCGATCTTTGCGATCCGGACCGCCACAAGGACGCCACGGTTCGCTTCGGTGGCGAAACCTTCGAGCGGCCGGCCATAATCCTTCCGGCGGAGGGGAAACCGGCCCTCTGGGGGATCACCTACCGGCTGGTCATGCAGTTCCTTGCGCTCGTGACCGGAGAGGGCGTCCCGTAGGTCGGGACGGGGGAGCGGGAGGGTTACGTGGTGATCCCCTCCTTGCCCGGGGCAAGGGTGTCGGCGTGGGCGAGGAATTCTTCCATGAGTTGCGGAGGGTCGTAGCCGAAGGAAAAGACCGATTCGTAGCTGAGGATTTGGAGCGGGTCCAGATGGGGTGAGGCGAAGCCGATACCGTTGGAGGCGGTGCGGACGATCCGGCCCGGCATGGTGATGGTGAGGGTGGAGGTGCCACTGAGAAAGTAGATGGAGACGAGGGCCTCTTTGCCCGGTTCACAGTCTCCCCGCATGGACAGGAAGAGGCCGTGATGGCTGATGTCCCGCACCTCGCCGTAAGTGATCCGCGAATCCTTCTCCAGGAATGCCGGTGCCGAAAAGGGGACCCGGGGATGCCGCCGCCGTTCGAACTGTCCCATGGCTTCCTCCTGCATGTATCGGTCATTTTTGAGAATCAATAAGCCTCTAAACTATAACGCAAATACTTTTCATTTGCAGGTTTTTTTTTCGCGGAAAAAACGATGCTATCTTCAGGAGCCACCGTGGAAATCCTTTACCGCGACGAGCATCTCGTGGCAGTCCACAAACCGCTGGGACTACTCGTCCACCGCTCGCCCATAGACCGGCACGAGACCCGGTTTGCCCTCCAGGAAGTGCGTGACCTTCTGGGGCGGCGCGTCTATCCGGTTCACCGACTCGACAAACCCACCTCAGGTGTCCTCCTCTTCGCCCTCGATCCAGCTTTCGCCCGGGGCCTCGTCGGCGCCTTCGCGTCCGGGAGCGTGACCAAGACGTATCTGGCGGTGGTTCGGGGAACCATGCCGGAGGAAGGGGTGATTGACCATCCCCTGGCAGAGGAGCCCGATCGTTTCGAGCAGGGACGGGGGAATGCCGGAGAGAGGGCGCCCCAGTCGGCAGTGACCGGCTATCGACGCTTGGCAGACGTGGAGCTTCCTGTTGCCGTTGGACGCTATCCCACGAGTCGCTATTCGCTGGTGTCGCTCTCGCCGCGCACGGGTCGCCGTCATCAGCTTCGCCGCCACCTCAAGCACCTCTTCCACCCCATCGTTGGCGATACGAAATACGGCGAAGGGCGCCACAACCGGTTCTTTCGGGAAGAGCTTCTGACGGTACGCATGCTTCTGCACGCCGTTGAGCTTACCGTTCCTCACCCGGCAACCGGTGCGCCGCTGACGGTCTGTGCCCCGGTCGAGGGGGCTTTTGCAGCTCTCCTCGCCCGGTTCGGCTGGCTCTCTGCCGTTCCTTCCCGTTGGCTCGGCCCCCAGGGAAAAAGCATGGCTGGGGAGGAGATGCAAACGAGACAGCGGATTTCTCCTGTGCTACCTTTGTTGTAGTATCGATACAGTGTTGACAGGGAGGTTCACATCATGGACGAAACACCAGAACTTGAAAAGGCAACCTTCGGTGCCGGGTGCTTCTGGCACGTGGAGGCCGAATTCCGGCGGGTGTCGGGGGTGGTAGCCACTCACGCCGGGTACATGGGGGGATGGAAGGACCATCCCACCTACGAGGAGGTCTGCTCCAAGGAAACGGGGCATGCGGAGGTGGTGGAGGTGGTCTACGATCCCGCGCGGGTCTCCTATGACGAGCTTCTCCGGATTTTCTGGACAATCCACGATCCAACCCAGCTGAACCGCCAGGGGCCGGATATCGGTACCAACTACCGCTCGGTCATCTTTTTTCATACCCCGGAGCAGGAGCAGGCCGCCCGGCTCTCGATGGAGAAAGAAGGGGGTTCCGGCCGCTACTCCCGGCCAATCGTTACCGAAATTGCTTCCGCCTCCGCCTTCTGGTGGGCCGAGGAGTACCATCAGCAGTACCTGGAGAAGCGCGGCGGCGGAAGCTGCAACTGGTGAAGAGAAAGGAGCTATTAATGACAGCAAGAGGATGGCTTGTAGGGATGGTCGTCGCGGCGGCTGCGGCGGTCTGCGGCGTGGGAAACGCCGGCGCCGAGGTGCGGCTGGCGAAGGGGCAGACCCTCTATGTGCCGGTTTACTCCCACGTCTACACCGGTGATCGGGCGCTCCCCTTCAATCTGGCGGCCACTCTGGGGGTTCGCAACCTTGATCCGGCCAGCCCCATAACCGTAAGCCGGGTGGATTACCACGACTCCAACGGCCGCCTCGTGAAGCGTTTCCTGGCTGGTCCCCTGAAAATTCCTCCCCAGGGTTCCACCAGTTTTTACCTCAAGGAACGGGACACGAGCGGCGGTTTCGGCGCCCATTTCATCGTGGTATGGGAGTCGGCCAGGGAGGTTAATGAGCCCATTGTCGAGAGCGTCATGATCGGCGCCCGGTCGGGCCAGGGAATCTCCTTCGTGAGCCCGGCCCGGGAGATCCGGCCCCAGGCCAAATGAGGATTGAGGTGCCACGATGAAGATCATCGACCTGCGGAGCGATACCGTCACCAGGCCCTGCCCGGCCATGCGGGCCGCTATGGCTGTAGCCGAGGTGGGTGACGACGTCTATGGCGAGGACCCCACCGTGAA
>NC_007517.1_4
[truncated: 3,711,805 more chars]
