# Supplementary material for: SprayNPray: user-friendly taxonomic profiling of genome and metagenome contigs
Source: BMC Genomics. 2022 Mar 12;23:202. doi: 10.1186/s12864-022-08382-2 (PMC8917688; doi:10.1186/s12864-022-08382-2)
Supplement: Supplementary file 17 — Additional file 17: Supplemental File 15. FASTA file generated by SprayNPray, representing a subset of contigs from the simulated metagenome that match Geobacter sulfurreducens. [file 12864_2022_8382_MOESM17_ESM.fa]

>NC_002939.5_1
GCTTCGCGTTTCCCGAGAAGGTCTGGTTTATGGAAGAAGTTTGGCTCCAGGCACAATCCAATCTCGCTAAGGTTCTCACACATCAGACCTTTAACACCTGGATCGAACCGATCAAGTATCTCGGATCCAAGAAGAATGTGCTGCTGCTGGAAGCCCCGAACCAGTTCGTCAGGGACCGGGTAAGCGAAAGCTATCTTCCCATGATTCTCGAATCGGTTCAATCGCTTACCGATTCCCAGACCAAGATCGAACTTCTGATCGCAAAGCCCAAAACGGAAAAACCCAAACAGCCTGCGGCCTCTGAGGTCACCGCCGCGGAACCGGAAGCCTGTTCGGGGCCCGATCACTCAACCAACCTGAACCCCAAGTACACCTTCGACACGTTCGTCTGCGGCGGCAGCAACCAGTTCGCTCACGCGGCGGCCCAGTCGGTGGCGAACAGCCCGGCCGGCAAGTACAATCCCCTTTTCATATACGGTGGCGTGGGACTGGGTAAAACCCACCTCCTCAACGCAATCGGCAACCATGTGCTGTCGGTGAACCGCAAGGCACGGATCTGTTTCTACACGTCGGAAAAATTCATGAACGAACTCATCAACTGCCTGCGGTACCAGAAGATGGATCAGTTCAGAAACAAGTTCCGTAAGATGGACATTCTTCTCATCGACGACATCCAGTTCATCGCCGGCAAGGAACGGACCCAGGAGGAGTTTTTCCACACCTTCAACTCGCTCTACGAATCCCACAAGCAGATCGTAGTGACGTCCGACAAGTTCCCCAAGGATATTCCCGGCCTGGAAGAGCGCCTCCGCTCACGTTTCGAGTGGGGCCTCATCGCCGATATCCAGGCGCCCGACACGGAAACCAAGGTAGCGATCCTGCGCAAGAAGGCGGATGCGGACCATATCTCGCTCCCCGACGATGTGGCCCTGTTTCTGGCATCCAGCTCAACAACCAACGTGCGGGAACTGGAAGGAATGCTCATCAGACTCGGTGCCGTTTCGAGCCTGACCGGCAAGAACATCACCCTCGACATGGCACGGGAAGTCCTCAAGGACATCATTGTGGACAAGTCGAAGGAAATAACGGTTGAGATGATCCAGAAATTCGTGGCCGAACACTTCAGCCTCAAGGTGGCTGATCTCAAATCGGACAAGCGGCTCAAGGCGCTGGTGATACCACGCCAGATTGCCATATTCCTGTGCCGTGATCTTACCAAATCTTCATATCCGGAGATCGGTGAACGGTTCGGCGGCAAAGATCATTCAACCATCATCCACTCGGTGAAAAAGGTGGAAAAGCTCCTCAGTCAGGATTTCGAACTCAGAAACACCGTCGACACCCTGAGGAAGGGGCTGTTGAGCTGAGAGGCAACAACCCTGTGGACAGAGGAACAGTTATCTACATGCCGTTGTCCCTGTCCGAGGACGTCCGTGGATAACCAACGCCGTGCCCACAGGACGGCATACTGAAAATAACGAGCTACAAAGGGGCGTTGGGCGATTATCCCCATATCCACAGCCCCTACTGTTTCTACTGATGTTTTAAGAAAACATAACCATAACTATGATGACCTGTTGAAAAGGAGGAGCGATGGAATTCACGATTGACAGGGACACCTTCTCGCGGGCTCTCCAGAAGATCCAGGGGATCGTCGAAAAGCGCAACACCATGCCGATCCTCTCCAACGTCCTCATCGAGGCACTGGAAGATCGGATCGAGCTGACCGCCACCGACCTGGAAGTCGGCATGAAGAGCTCCTACCCCACAACGGTTGCGAGCCAGGGCAAAATCACCGTATCGGCCAAGAAGCTCTATGAAATAGTCAAGGAGCTTCCCGACGAGACCATATCATTTCTGACCAAAGCGAACGACTATGTGGAGATCCGCTGCGGCAAGGCCAAGTTCACTATTGTCGGCCTTTCCTCCGAGGAGTTCCCCTATTTCCCCAAGGTCAATGAAGAGAGCTTCATCAGGATCGAAAGCGGCCTGCTGGCCGACATGATCGAGAAAACCTCGTATGCCATCTGCTTCGATGAGACCAAGTACAATCTGAACGGTACCTTCGTGAAGGCGTCCGAGGAAGATGGCCGCTCGATACTTCGCATGGTTGCCACCGACGGCCACCGGCTCTCCATCACCCAGAGGGAATTCAACGGTGCAGTAAGCCCCGAGATGGCCAAGGGGGTCATCTTCCCCAAGAAAGGCATCTTCGAGCTGAAAAAGATGTGCGAGGAGGAGTCGACCCAGCTTTCCCTGGGCTTCCTGGATAACAGCGCCGTGATCGTTAAGGGAAACACCGTCGTGGTGATGCGCCTGGTGGACGGAGAGTTTCCCGATTACACCAGGGTGGTGCCGGTGGCCAATGACCGGATCGTCACCGTGGCGCGGGATCCGTTCTTCCATTCGCTGCGCAGGATGTCCATCCTTTCCAGCGAAAAGTTCAAGGGCATCAAGATGGATATTCAGGAAAGCGGCATGGTGATCTCTTCCAGCAACCCGGAACTGGGCGAGGCGTCCGAAGAACTGGACGCCGTATTTGCCGGAGATGCCATCTCCATCCGCTTCAATGCCAAGTACCTCATCGATGTGCTGGCAGTGCTGGATGAGAGCAGCGTGGCACTCCACCTGAAGGACGAGCTTTCTCCGGCCATCGTGAGGCCGGCTGACGGCGACGGTTTCACAGCGGTAATTATGCCCATGCGTCTGTAGGAGAAGGTATTTCCGAGACGAACAGGCAAAGGCCGCTCCCCGGGAGAGGCCTTTTGCCGTTTCTTGCAGGCCGGTCATTCATGCACCTGAACGCAATTGCCATCAGCGCCTTCCGCAATATCGATCATGTGGAAATCTCATTCGATCGGCGGTTCAACGTCCTGCACGGCGCCAATGGACAGGGAAAAACGTCGGTGTTGGAGGCCATTTACCTCCTGGGGACCATGAAATCGTTCCGGATGGCCAAGGCCCATGATCTCATCGCCTGGAACGCCCCCCACTCACTGGTACGTGGCGATATCGACAAGGCGGGGGTCAGACGTGAGATAGCCCTCTATCTCGGCCGCGAGGGCCGTAAGGCCCGCATTGACCGGAAACCGGTCACCAAGCTTGCGGATTTTTTCGGCGCCGTGAACGCCGTGGTATTTTCTCCAGAGGAGATAGGCATGGCCCGCGGAGGGCCAGAACTCAGACGCCGCTACCTGGACCGGGCCATCTTCAACGGCGACTTGGGGTACCTGCTCCTCCACCATGAGTACCATCGGCTGCTCAAGCAGCGTAATGCTCTGCTGAGGCGGGGCGAACGGGATGGATTGGAGGTCTGGACAATCCAGCTGGCCGAGGCCGGCGCCCGGCTCATGGTAAAGCGAAGGGCCTACCTTTCTCAGATAGAGCCGCTGGTACGGCAGTTTTACCGGGATATTGCCGGTGCGGGCCAGGAGGTGGGACTTGCCTATCGCTGCCACGGACTGGCATCCGCCGAGGGCGAACGCGATTGTGCAGCGGCCCTCCGGGAGCTCATGGCAGCCCATGAGGCCGAGGAACTGCGCCGGGGGGCCACTGGCGTAGGCCCCCACCGGGATGACGTGGATTTCATCCTGAACGGTCGGGTCATCCGCCACCACGGCTCCCAAGGGGAGCAGCGGAGCTTTGTCCTGGCCGTAAAAATGGCCGAGATCGAGTACCTGGAGCGGCTCAACGGTGCGCCGCCGGTGCTTCTGCTGGACGACATCTCATCGGAACTGGATCCCGAGCGCAACGCGAACCTGATGACCTTTCTCCGGGGAAAACGGATGCAGGTCTTCATAACCACCACCGATGTATCAACCCTCCGTCTGGAGGGGATCGACACCCACGCGTCGTTTCGCGTTTCACGTGGAACGGTGACGCCTGTATAGAGGGAGAGGCATGACCGACGAACAGAACTACGATTACGGTGCAGACAAGATCAAGGTCCTGGAGGGGCTCGAGGCGGTACGCAAGCGCCCCGCCATGTACATCGGCTCCACCGCGGCCCAGGGGCTCCACCACCTGGTCTACGAGATCGTGGACAACTCCATTGACGAGGCCCTGGCCGGCTACTGCAACGAGGTGAACGTCACCATCCATCTGGATGGTTCCCTGACGGTGGTGGACAATGGCCGCGGCATTCCTACCGACATCCACCCCACGGAGGGGAAGCCGGCGGCGGAGGTGGCCCTCACGGTCCTCCATGCCGGCGGCAAGTTCGACAACACCTCCTATAAGGTCTCCGGCGGGCTCCACGGGGTCGGGGTCTCGGTCGTGAACGCCCTGTCCAGGAAGCTGGAGCTGGAGATTCGCCGGGACGGGAAGGTGTACCGCCAGTCCTACGCCTGCGGCGACCCCCAGACTCCCCTCGAAGTGATGGGGGAAACGAAAAAGCGTGGGACCAAAATAACCTTCCTCCCCGACGATACCATCTTCGAGACCACGGAGTTTTCCTTCGACGTTCTTTCCCAGCGGCTCCGGGAGCTGGCGTTCCTCAACGCCGGGGTCCGGATCACCATCACCGACGAACGGGAGGAGGGAAAGCACCACGACTTTCACTACGAAGGAGGCATCGTCTCCTTTGTGGAGTACCTGAACCGCAACCGGACCGCCCTCCACCCGAAGCCGATCTACTTCAAGGGTGAAAAGGCAGGAGTCGAGATGGAGGTGGCCCTCCAGTACAACGATTCCTATGACGAAAAGGTTTTCTCTTTTGCCAACAACATCAACACCCACGAGGGTGGAACCCACTTGGTGGGGTTCCGGGCGGCCCTCACCCGGACCATGAACACCTATGCCGCCGCCAACGAACTCCTCAAAAAGGAGAAGGTTGCCATCTCCGGCGAGGATCTGCGAGAGGGTCTCACGGCGGTCATCTCGGTCAAGATTCCCCAACCACAGTTCGAGGGGCAGACCAAGACCAAGCTGGGGAACTCGGAGGTTAAGGGGTACGTGGAATCCCTCATGAACGAGAAACTGGCGGTCTTCCTGGAAGAGAACCCGAAGATCGCCAAAGACATCATCGGCAAATCCATCGAGGCGGCCCGTGCCCGGGAAGCGGCCCGCAAGGCGCGGGAATTGACCCGGCGCAAGGGCGCCCTGGACATCTCCAACCTTCCGGGCAAACTGGCCGACTGCCAGGAGCGGGATCCGGCCCTGTGCGAACTCTACCTGGTGGAGGGCGACTCCGCCGGCGGTTCCGCCAAACAGGGGCGCGACCGGAAATTCCAGGCCATTCTGCCGCTGAAAGGAAAGATCCTCAACGTGGAGAAGGCCCGGTTCGACAAGATGCTTTCCTCCCAGGAGATCGGGACCCTTATCACGGCGCTCGGCACCGGTATCGGGAAAGACGACTTCGACATCGCCAAGCTCCGCTACCACCGGATCATCGTCATGACCGACGCCGACGTGGACGGCTCCCACATCCTGACGCTGCTGCTCACCTTCTTCTTCCGGCAGATGCCGGAGGTGGTGGAGCGGGGGCACCTCTACATCGCCCAGCCCCCCCTCTATAAGGTGAAGCGAGGGCGCAAGGAGCTCTATCTCCGCAATGAGGCGGCCATGCAGGCCTACCTCCTTGAGGAGGGGACCGAGGACATGCTCCTTTTTCTGGAGAGCGGCGAGAAGACCTACAGCGGCAAGCAGATCATCCCGATCCTCAAGCAGTTGGTGGAGTATCGGACCATCCTGGATAAGGTAGTGCGCAAGGGGATCAACGAGGAGCTCATACGGGTATTCCTGCGGCTCGGCGTCAAGGGGGGGATTGAGGACATGGAGCAGTTGGTGCCGTTCCTGACGAACATCTCCCGGGTCTATGACGGCGGCGATTTCAGCCCCTTGGACGACGGGCGGGTCATCGTGCGGCTCGGCAACCTCCGGATCGCCCTGGATCAGCATACGCTCGACCTCATCGGTTCCTACGAGTACGGGCTCCTGGTGGAGAGCTACCGAAAGGTCAGGGATATCTTCGGCGACGGCCGGGCCGTGGTCTCCAGCGAGGGTAAGGAACTCTTCGCGACCACCATCGGGCTCGACCTCCTCTCCTTCTTCATGGACAGCGCCAAGAAGGGGCTCTCCATCCAGCGCTACAAGGGTCTCGGCGAGATGAACCCGGAGCAGCTCTGGGAAACCACCATGGAGCCCGTCAACCGGACCCTGCTCCAGGTGAAGATTGAGGACGCCATCGAGGCAGACACCATATTCACCATCCTCATGGGGGACCAGGTGGAGCCCCGCCGGGACTTCATCGAGCAGAACGCCCTGAACGTGTCGAATTTGGACATTTAGACGATTATGTGGGGGTGTGATTCATCGCGCCCGGGTGCAATGAATCACACCCCTACGGGTGCCATGCCGTTATCGGGCGAGGCATCGTCTCGACCCTACATGTATTTGGAAATAAAGAGGTTTATGAATGCTTGAACAATCCCTGAACAAGACAGCCGTCAACATCGAAGACGAGATGAAGCGCTCGTACATGGACTATGCCATGAGCGTCATCATCGGCCGGGCCCTCCCCGATGTGCGGGACGGGCTCAAGCCGGTGCACCGCCGCTGCCTCTACGCCATGTACGACATGGGCAATGATTACAACAAGCCCTACAAGAAATCGGCCCGGGTGGTCGGGGACGTGATCGGTAAGTATCACCCCCACGGCGACGCGGCGGCCTACGATACCATCGTCCGGATGGCCCAGGACTTCTCCCTCCGCTATCCACTGGTGGACGGCCAGGGGAACTTCGGCTCCGTGGACGGCGACTCGCCGGCGGCCATGCGGTACACCGAGATCCGGATGGAGCAGTTGGCCCACGAGCTCCTGAACGACCTGGAGAAGGAGACCGTGGACCTGGGGCCCAACTACGACGGCTCCCTCACGGAGCCCCTGGTGCTTCCCTCCAAGTTCCCGAACCTCCTGGTGAACGGCTCCTCCGGCATCGCCGTCGGCATGGCCACCAACATACCTCCCCACAACCTTACGGAGGTCATCAACGGGATTATCGCCACCATCGAGAATCCGAATATCAGCTTCGAGGAGCTCCTGGCCCTCATCCCCGGCCCCGATTTCCCCACCGGCGGGTTCATCTACGGCCGGGAGGGAATCCTCCAGGGGTACCGGACCGGCCGCGGCATCGTCCAGATGCGGGCCCGGGCCTCCATCGAGACCCACAAGAAGACCGAGCGCCAGTCCATCATCGTCACCGAGATCCCCTATCAGGTGAACAAGGCGAACCTCATCACCAAGATCGCCGAACTGGTGCGGGAGAAGAAGCTGGAGGGGATCAGCGACATCCGCGACGAGTCCGACCGGGACGGGATGCGGATCGTCATTGATCTCAAGCGGGACGAGAATCCCCAGGTGATCCTGAATCACCTCTACAAGCAGACCCAGATGCAGACCTCCTTCGGCATCAACATGCTCGCCATTGTGGCGGGGCGGCCGCGGGTCCTGACGCTTCGGGATGCCATCGGCCACTTCATCGACCACCGGCGGGAGATCGTCACCCGGCGCACCATCTTTGATCTCAAGAAGGCCGAGGCCAGGGCCCACATCCTGGAAGGGTACAAGATCGCCCTGGACTGGCTCGACGCGGTCATCGAGCTGATCCGCGGGTCCAAGACCCCGGCCGAGGCCAAGGAAGGGCTCATGTCGGGCCTCTTCTCCGACGAGGAGTGGCTGCGGAAGATGGGACTCCCGCTGCCGGCCATCCACAGCCAGTACCAGAAACCGGTTCGGCTCACCGAGGTCCAGGCCCAGGAGATCCTGAACCTGCGGCTCCACCGCCTGACAGGCCTGGAGCGGGACAAGATCCTCCAGGAGTACGACGACATCCTCAAATACATCGCCCGGCTCAAGGAAATCCTCGCCTCCGAGGCGGAGATCCTCAAGATCATCGTGGGTGAGCTGCGGGAGCTGAAGGAGAAGTTCGGCGACGAGCGCCGCACCGAGATCGTGGACCGGAGCGCCGAGATCTCCCTGGAGGACACCATTGTCGAGGAGGACGTGGTGGTCACCGTCTCCCACACCGGCTACATCAAGCGGACCGCAGTTTCCCAGTACCGCTCCCAGCGCAGGGGGGGCAAGGGGAAGACCGGCATGAAGACCAAGGAGGAGGATTTCGTCGAGCACCTCTTCGTCGCCTCCAGCAAGGACTTCATGCTCTTTTTCACCGACGCCGGCAAGGTCTACCAGATCAAGGTCTACGAGATCCCCGAGGGGGGCCGGGCCACCCGTGGCAAGGCCATTGTCAACCTTCTGAACCTTCAGGAGAATGAGCAGATCACCGCCATTCTCTCGGTGAAGGGATTCGACGACGACCGCAATATCATCATGGCAACCCGGCTCGGAGTGGTGAAGAAGAGTCCCCTGCGGGAATATGCCAACATCCGCAGCGGCGGGATCATTGCCGTGAATCTGGACGATGGGGACAAGCTGATTGCCGTGGCCCTGACCGATGGCAGGCAGGACGTGCTCCTGGCATCGAAGAACGGCAAGTCGATCCGCTTCCACGAGGATGACGCCCGACCCATGGGCCGGGTCTCCCGCGGTGTGCGGGGAATGTCCCTGGAGGACGACGACGTGGTCATCGGCATGGAGATCATCAATCCCAACGCCACTGGCTCCACCATTTTCACCGTCACCGAGAATGGCTTCGGCAAGCGGACCGAACTGGATGAGTACCGGGTCCAGTCCCGCGGCGGCAAGGGGATCATCACCATCAAGACCACCGAGCGCAACGGCTGCGTGGTGGACATCATGCAAGTAACCGATGAAAACGACCTGATGCTCATCACCGACCAGGGGAAGATCCTCCGGATTCCCGTGGCCCAGTTCTCGGTCATCGGCCGCAACACCCAGGGGGTGAGGCTCATGACCGCCGAGCAGAACGAGCGGATCGTGGCCGTGGCAAAGCTGGCCGAGAAGGATGAAGGGGACGACGGCGCCGACGGAGGCGATGATCTCCCCGACGCGGAGGTCGTGGAGGAGTAGCCGCGACGGGCCGCGATCCGTAACCGGATTATTTATTCCGGTCCGCGGTTTCCGGTCCCAGGCCCCCGTTATGGAACGTCACCGTACCATCGACATGAGCCTGCGGGAGCGTCGCGATATTCTCGACCTTCTGGAGCGCTTAAAGAAAGAGGATCTGTCCCCCGCCGAGATGGACGAGATCGGTTCCTCGCTCCGTAAGGAGGGACGCCGGGCCCTTTCCCCTCTCTTCCGGTGCCTGCGCCGCGAGACGGACCCGGAGATGATCGCCCGCTACGCGGCACTGCTGGAATTCTTCGAGGACGACGCCTGGCTCGACCAGCTCGTGGCCATCACCCTTGCCCGCCGCGACCTGGACGATGAGGGGAAATCGGCCCTTCTGTCCATCCTGAATGAGTACGGCGTGGACGTCTCCTCCCCCCTCTTCGCACCGATCACGGATCGGGCGGGCGGCCTGCGCCTCACTCTCCCGCGGCTTCTGGACAGGGGTGAGCGGGGACTCGTCACGTTCATGGAGGGGCTTGTCACCTACACGCCCGAGGCCCAACAGGCCGTGGTGCGTGAGCTGCCGCTCGTCGACGACCGGAGGGTTGTGGAGCTCTTCCGGGTCCTGCTGGGCTTTGATGAGCCCGAGACCCTGCCGACGGTCATTGAGACCCTCGGCCGCGTCCGGTATCCGGAGGCCGCCGATCTGCTGCGGGATTTTCTCGCCGCCGCGCCGGACGCATACCGGGCCCCGGCTGAGCGGAGTCTGCGTCGGCTTGCTTTTCTGGGGTTCACGCCGGCGGGTGAAACTCCTGCTCCTCTTCCCTTTGCGGCGGCCTTCACCGGCACCGCTGATGCGTCCGGCTACTCATGCGTGATGGTCGCTCGCTGGACAGGACCCGGCATTATCGATACCCTGTTCATGGAACTCCATGAGAGCGAGGGGATGCGCGACGCCTGGGGATGGAGCGGCCTCTCCTCCGAAGGATTCCAGGATCTGCTGCGGGAACACCATGTGGAGGACACCCTTGTGGCGGTGGATCCCGCCTTTGCGGTGCTGTTGGTGCGGGATGCCATCCAGAGGAGCATCGGGAGCGGGTTTTACCTCCCCCCCGAATTTTACGTCCGCCGTTCGATCTTTGCTGAGGTGGATCTGACGCCGGTCGCCTATGAGCCCCCCTTCGGGGAGGATGAGGTCGCGAAGGCCTGCACCCCTTCCCGGATCGCGGTGGGAGACGATCTCATTCGGGATTGGTTTTTCGACGGGTGGTTCATCTTCAACGAGCGGGTCCGGCTTCTTGCCGATGACCTGGACCGGCTGGAGGGGGATCCCTTCGGCCGGGGGGATGAAGCCGCCGTTGACCGGTTCCTGGAAAGCTGGTGCCGGCGTTATGTGGCGCCGCGCCGGGAGCGGCTTGTCCGGCGCCTCTTGCTTGCCGCTGATCTGATGGTGCGCAGCGGCCGGGAGTGCTCGCTGGTGGAGCAGAGCCTGGCAGCAGCCCGGAGCATCCGGGAGGAACTGGTCCCGCTCCACCGTCAGCCGTTCATCAGGCGCTGGTTGCTGGACCTGATCGAGATGGTCAGGGAGGCCCGGGCCGAGGGATACGAGTTCCCACCTACGCGTCGGGACGAGGAGTATGAAGGGGAGTGGGACTAGTGGTGCTCGGCACAGGAGCACATCATCGGTTGGGAGTGGCGGACATGAGTGAACGTATCGGTGTGATCGGAGCGGGAAGCTGGGGAACGACGCTGGCGAATCTGTTGGCCCGAAAGGGGCTTGACGTGACACTCTGGGCCTATGAGGCCGAGTTGGTGGAAGAGATGCGTGCAACGCGGGTCAACTCCCTTTTTCTCCCCGGCATCGAACTCGCTCCCGCCCTTTCGTTCACCAACTCCCTGGAGGAGGCGGCCACCGGGAAGGACTTCCTGGTTCTCGTTTCGCCCTCCCAGGTGATGCGCGGAGTGCTGGCGCAACTGGCGCCGCTGCTGCGTCCCGGCGTGGTGCTGGTGAACGCCTCCAAGGGGATAGAGCTCGACACCCTCATGACCATGGACCAAGTCTGCGCGGCGGTACTGCCGCCGGAGGTCGCCCGGTGTTTCAGCGTCCTGTCCGGACCGAGCTTTGCCCGCGAAGTCTCCCTTGAGATGCCGACGGCGGTGGTGGCGGCTTCGGGCGACCCTGCCGTGGCTGCGGCAGTGCAGCGTCTCTTCACCACGCCGTCCTTCCGGGTCTACACCAATACCGACGTGGTGGGAGTTGAGATCGGCGGTGCCCTCAAGAACGTCATTGCCGTGGCGGCCGGGATCTCGGACGGTCTGGGCCTCGGCCACAATACCCGTGCAGCCCTGATCACCCGCGGCCTGGCAGAGATGACCCGACTGGGGCTCTCCATGGGGGCCCAGCCGGAAACTTTTGCGGGCCTTGCCGGCATGGGTGACCTGGTGCTCACGTGCACCGGAGACCTTTCGCGCAACCGGACCGTTGGCATGAAGCTGGGCCAGGGGATGAAGCTGGCTGATGTCCTGGGAGAGATGCGCATGGTGGCGGAGGGGGTGAAAACCGCCGAGTCGGCGTACCGTCTTGCCCGCCGGACAGGGGTCGAGATGCCGATAACCGAGAAGGTCTACCAGGTGCTCCACGAGGACAAGCCGGCCCGCCAGGCAGTAATGGAACTCATGACCCGCGACCTCAAGGCGGAGCGCTGGTAAGAGATCATGGGGCCTCGCCGTCTCTTCACACTGAGTAGCACCGTTCGTGTATCCGTGCCCGAAAGAGACCGGAGACGGTCTCGCTGAAGGGATTGCAATGAAATCGTTGCTCGCGATCCGCACAAAAATTTTTCTCGCCATCCTGCTCATTCTTCTCGTTTCCTATTCCTTTCTCGTCGTTATTACCATTAGAACCGTCGATTCTTCCCTCGAGGCGGAACTGTCCCGCAAACTGGCCGAACAGGTCCGGTATGCCAAGGACCAGTACACAAACCGGGCCGAGCAGATCCAGTACTCTCTCATGCATCCGGCCTCTGCGCCGCCCGTCCGCGAACGCATGGTCGCCCGCGACAGCCTCTGGCTGCGGGATGCAGCCCGCCGCTGGATGATGATCCTCCCCTTCGTGGAGTTGATCGTGTTTGTTGATTCCCGGGGTACGGTCATCACCGGCGGGAACCAGTACCGCATGGACAGAACGTTTGAGTTGACGCCGGTCGTGGAGCGTGCCCTCAGGGAGAGGCATCCTATCGTCTCGACTGAACTCGTGACGACCGAGTTCCTCTGCAGCGAAGGGCTGGTTAACTACTGTCGCGGGGGAGACGCCGGGAACACGGGCGAGGTCATGATGCAGACGGTGGTGGTGCCGGTCGTGGACACCAGGGGGGCCATGGTCGGTGCCTTCGTGGCCGGAGACATCCTCGAAACCGACACCAGGCTCCCGTCGCAGGTTCAGGAAGTTTTCGGCAGACAGGTGTATGTGACCATCACCCGCAAGGAGATCATCCCCCCCGACAGTTTCGGAAAAAACGGACCCCAGGCAATTCCTGCGCGGATTCTGGGGGGCCTCAGGCAGGGGCTCCCGTTCAGGGGCGATGCGGAGATCGGCGGCAAGGTCTTCACTGCGGCCTTCGATCCCCTTACCAATAGCAGGGGCGATTTTGTCGGAGCCCTGGTCGTGGCGCTTTCCCGCGACGACTACAAGGGGGTTCTGCAGGGGAGCCTGGGCAATATCGTGGCGTCGGCGATCCTGGGCCTCGTGTTGTCCTTTGTCACCGCCTACTGGGTATCGCTCAGGCTGACGAAACCTGTTCGCGAGCTTGCGGACGGGGTTCGACGCATTGAGGAAGGGGAACTGCAGCAGCGGGTCGCGGTCACTTCCTCCGACGAGATCGGAGAGTTGGCCGAGGCATTCAACCGGATGGCCGCAGCCATTGACGAGCGCGACCGAACCATCCGGACCAAGGCCCACGACCTGGAGAACCTCAATCTCAAACTCACGGACATGAACGAATTCCTGGAGCGACGGGTGGAGGAGCGGACCGCCGCATTGCAGGTGGAAATGGGACGGCTCGAGGCGATCCTTACCAGCATGGCAGAGGGGATCGCGGTGACCGACCGGGACGGGCGCGTCATCCTGTTCAATCCGGCGGCCCAGCAGCTTTTCGAGATGGTGCCCCACCGCGTGGTCGGTCAGCCTATTCTGGATATCTGCAACCAGGGGGAGTTCTGCCGGCTCGTGGAGCACATCACCTCCATGGGGGAAAACCGTGACCAGGCAACGGTCAGGGAAGTCGATCTGGACGCCCGGGGGAAAAAGCTCAAGGTCACCCTGGCGCCCCTGGTCGATGGTGATGGGCATTTTGCCGGCGTGGTCATGTCCGTCCGCGACGTGACCGCCGAGGAGGAGGTGGACCGGATGAAAACCGAGTTCATTTCCACCGTCTCCCATGAACTCAAGACCCCCCTCACCTCCATCAAGGGTTCGCTCCAGCTGATCGTGGACAAGAGCAGGGGCTTCACCGATGTGGAAAAAGAACTGCTCGGCGTATGTCTCCGCAATACCGAGCGGCTCATCCGACTGGTCAACGACATCCTTGATATCGCCAAGATCGAATCGGGCAAAATGGAGTTTGCCCTTTCGCCCCACTCGCCGGCTGAGCTGGTGGAGTGGTCGGTGCGGGAGCTGGAGGGATTTGCCCGGGAGCACGGCGTAACGGTCGTCAACGAGGTGTCGGCCGATCTGCCCGCCATATACGGCGACGGTGACCGGCTGGGGCAGGTTCTGACCAACCTCATTGCGAACGCGGTGAAATTTTCACCACGGGGAGCAGTGGTAACCATCTCTGCCGAGCAGAGCGACAACTTTGTCGCCGTGTCGGTCAAGGACCGCGGACGCGAGATCCAGTGGGCCGACCGGGGGAAACTTTTCAAGAGGTTTCAGCAGATTGACAGCGGCGACCGGCGGCAGCATGGCGGCACCGGGCTGGGGCTTGCCATCTGTAAGGAGATCGTCGAACGGCACCACGGCAGGATTTTCTACTCTGAAGGAATCGGCGGAGGCAACGTGTTCACCTTCACCGTTCCCATCCACGAGGGAGAGCCATGAGCGGCTACAAGGTATTCATCGTCGACGATGAAGCGGATATCGCCCTCATCCTCAAGCTGCAACTGGAGGATGCCGGCTATCGGACCATGCGGGCGCGGGACGGGATCGAGGCCCTGGACGCTCTCGAACGGGAGAGCTTCGACCTGGTATTGCTCGATATCCGCATGCCGCGCATGGACGGAATCGAGGTCCTGGAGCGAATCCGGGACCGGTGGCCCGATCTGGTGGTGATCATGATGACCGCCCACGGGAGCGAGGACATCGCCGTAGAGGCCATGAAAAAGGGGGCGGTGGATTACATCTCCAAGCCCTTTTCCTCCGATGATATGAAAAAGCGAGTGGAACGCGCCATCCAGTTCAACCGGACCAGACTTGAAAACGAGCGGCTGCAACGGGTGCTCGACGAGGAACGGCGGAAGATGGGGGCGATCCTTCGGGGGATGGCGGACCTTCTCGTGGCGGTGGACCGCGAGGGAAGGATCATCACCATCAACCGGGCAGCCGAGGAACGCTTCGGCATTGCGGCCGACGGAGTACAGAATCAGCCGGTGGAGCTACTCCTGAAAACAGATATCCCGGGGGAGCGCCTCCCCTGTCGCGTGGTGCTGGCCACCGGCGACCCCTGTCTTGACGTGACCTATGCCGTGCAGGCGGGCGGTGGCATGATCCCGGTCCTGTCCAGCGCAACTCCCCTCAAGGGCGCTGGCGGGGAAATGATGGGATGCGTGGAAATCATCAGGGACATCTCCACCCTCAAGGCCCTTGAACGGGAGCGCGAGGATTTCGTCTCCATGCTCTCCCACGACTTGAAGACCCCCATCACCGCCGTGGTCGGCTCCATCGACCTGGTGCGGGAGGGGCGGATCGGCCCGGTCAACGCAGAGCAGCGCTCCTACCTTGATTCGGCCATGGAAAGCTGTGCCGAGATGGTGGATATGATCGACACGCTGCTCGACGTCCACAGGTTCGAGGCGGGGAGAATGGTCATGGCGGCCCGGCTCGAAGACCTGGGACCGCTCATGGCCCGGACCCTAGGGCGTTTCGACTCAGTGGCCCGACGGGCGGGCATTGCCCTGGTTCTGACGCTCCCCGACTATCCTCTGGCCCTGTCGCTGGACCGCAACCAGTTCGCCAGGCTCATGGGCAATCTCATTGCCAATGCCATCAAGTTTACCCAAGAGGGGGGAGAGATCGAGGTGAGCGCCCGGCTTCTGAACGACCCGGCAGAACTTGTGGGCCGCATTCCCCGGGAAAGCTATCCCGATGTGCCGTTGCCGCCGCTGAACCCTCATCTGCTCATCACGGTGCGGGACACGGGGGTCGGCATCCCGGCCGACTCCCTCGTCAGCATCTTCGATCGCTTTGTCCAGGCCCGCAACCGCAGGTTGGGGAAATCGACCGGCACCGGGCTCGGCCTTGCCTTCTGCCGCAAGGTGATGGACGCCCACCACGGCTATATCTGGGCGGAGAGCGTCGAAGGGGAAGGCAGTTCCTTCAACATGCTGTTCCCTCTCACGAACGAAGCGTACGCCGCGACGGGAGGATAACGGCATGGGCAACGAACATCGCCGTGCTCCCCATCAAATTGCGGCCATCTACCTTGTGGTGGGGATGTTCTGGATTCTTTTTTCCGACCGCATCCTGACGGGGATCGCACCGGAGGCGGCGCAGCTCACCCGACTGCAGACCGCTAAGGGATGGTTTTACGTGGCCGCAACCGCCGGCCTGCTCTACTGGCTCGTCCGCCGCTACGCACTGAGCGCTGAACGGGCCGAAGACGAACTACGCGCCCGCAACGAAGAGCTGTGCATGGTGGAAGAAGAACTGCGCCAGCAGCTGGACGAGTATGAAAAGAGCCAATTTGAGCTGCACGAGACGAACCAGGCTTTGCGCGCGTCAGAGGAGCGCTATCGCGTTCTGTTTGCCAGCAATCCACACCCCATGTGGGTCTGCGACCTTGACACCAAGGCCTTTCTGGAGGTAAACGACGCCGCGGTAACACATTACGGCTACTCGCGCGAGGAGTTCCTCGCCATGACCATGCGTGATATCGGGCCGGCCGCCGGTAGTCCGGCCCCCGGGGAGGGCGCGGCGCAGGCACGGGAATGTCCCTGCCTGAAGCCGACCGGTATCCAGTGCCACCGGAAAAAGGACGGGACCCTGATCGCCGTCGAGATTACCTCTCATACCCTTGATTTCGGCGGTCGGCCCGCAGAAGTGGTTTTGGCCAGCAACGTAACCGAGCGGATCAAGGCGGATGAAGAAGTCCGTCGTCTCAACGCCGAGTTGGAGGAGCGGGTGGAGGCGCGTACCCAGGAATTGCAACGGGCGAATCGCGAGCTGGAGTCCTTCAGCTACTCCGTGTCCCATGACCTGAGGGCGCCGCTCAGGCACATCGACGGCTTCAGCAGGATGCTGGTGGAGGATTACGGGGAGCGGATCGATACCGCGGGCAAGGGATACATCCAGAGAATCAGGTCGGCTGCCCAGCGGATGGGGTGTCTCATCGACGACCTGTTGCAGCTGGCCAATGTGAGCCGGAGCGAGCTGGAAAAACGCCAGGTGAACCTGAGCGCGCTTGCCCAGGTGATCGGCCTGGGGCTGAAACAGATCGAAGGGCGGGAGGATGTGACCCTGCGCATCACGGAGGGGGTCATGGCGTTCGGCGACCCGCGGCTGTTGCGGGTTGTGCTGGAAAATCTCCTGAGCAACGCGTGGAAGTACACCGGCAAGCGCGCCGATGCCGTCATCGAGTTTGCCGTTGAGGAACAGGGCAGCGGGCGGCCCGTCTACCTAGTCCGTGACAACGGGGTCGGTTTCGACATGACCTTTGCCGGCAAGCTCTTCACCCCGTTCCAGCGCCTGCACAGTGCCGACGAGTTCGAGGGAACCGGCATCGGTCTCGCCACGGTGCGCCGCATCGTGGAGCGGCACGGCGGTACCGTCTGGGTCGAGGCAGCCCCGGATCACGGTGCCACATTCTACTTCACCCTGGGCGAGGAAGAGCACCTCGCCCGGAATTCCGACAAAGAGGACGGAACAACCCAATGACCGAAAAGAAACTGCGACTGCTTCTCGTGGAGGATAGCGAGGACGATGCCCTGCTGCTCCTGAACGACCTGAAGCGCGGCGGCTACAGCGTGGAGCACGAGCGGGTCGAGACTGCCGCCGCCATGCGCGAGGCACTGGTGAAGCGGGAGTGGGACATTGTCATTTCCGACTACCGCCTGCCCCAGTTCACCGCGCCGGCAGCGCTTCAAATCCTCAAGCGCAGCGGTCTCGATCTACCCTTCATCATCGTGTCGGGGAAGATCGGTGAGGACATGCTTGTGGACGCCATGCGCGCCGGTGCCCACGATTACCTCATGAAAGGAAACCTCTCCCGCCTCATTCCGGCCGTGGACCGGGAAATCCGCGAGGCATCGGAGCGGCGGACCCGTCGCCGGGCCGAACGCTCCATCCGCCAAGGCAAGATCGAGTGGGAAGCGGCCTTTGACGCCGTGTCGGACATCGTGGTCCTGACCGATCCCACCGGTACCATCATCCGCTGCAACAGCAAGCTGATTCAGTACTTCGATACCACCTACAACGATGTGATCGGCACAAACATCACTGAGCTCTTTTACGGCAACGATCCCGCCGGTGAAAGCATCTTCGGCCTCTGCGCCGATCTCAAGGCGGACGAAGACGATGTCCGCTTTCCCCGGCTGCCCGGGTGGTACAACGCTGCCTGCTACCCGATGCACCCCACCGAAAATGAGCATGGCTACGTCTACGTGATCAAGGACATCACCAAACGCAAGCGGATGGAGGAAGAGAAAAAGCTCACGGACCGGGAGCTCCTCACCCTCTACGCCGTGGCCTTTCGCCTCAACTCCCAGCGGGGCTCCAAGCGGATCATGGTTGATCTCCTCTCCCAGCTGCACCAGATGCTCCAGATCGACTGGTCCTGCATTCATCTCATGGAGAAAGGAAGTCTGAACCTCAGCGCCTGGCTGGGGCTGTCGCGGGAGTTTGCCGAGTCCTTCGGCTCCCTGTCGCGCAGCCTCCCCTGGGTCAAGGATGTGCTCGACGGCAAAAGCTTCAAGGCTGCCGAGATCGCCGGTCATTTCGGCCCGGAGGCGGAAGCGGCCGCGGAAGCCATGGGTATGGGAGCCTGGTGCGCCCTCCCCCTCAAGATCGGCTCCGGCGTCCTGGGCACCCTGTTCGTGGCCCATCGCCCCAACCGGGAATACACTGACCGGGAGGTGTTCCTTCTCAACTCCATCGCCAATCAGATGGCGGTCCTCATCGAGAATCACACCCTCTACGATCGGATGAAGGAGAAGAACGAGGAGCTTGTCCGTAGCCGCAAGGCCCTCAAGGAGAACCTGGAGGAGGTGAAGCGGGCGAACATCGAACTGGGGCGCCTGAATGCCTCCAAAAACAGCTTTATCGGTATGGCTTCCCATGAGCTGAAGACGCCGCTCACTTCCATCATCGGTGGGTTGCAGTTCCTCCTCTTCTACAGCGACATTCCCATGACCCCCGAGCAGAAGGAGATGATGCAGTCGGTATACGAGGGGGTGACCCAGCTCAAGGGAATCGTCGACGATCTCCTCTCCATCTCACGGATAGAGGCCAAGGGGTTCGCCGTCCATACCCGTCCCGTGAAGCTGTCGGATCTCTGTCAGGAGGTACGGCAGACCCTGCTGCTCCCCCTGTCCGAGCGGGACATCCGCCTGGAAATCGCCGACGATCCCTGCCGCGTGCCGGCGGACGAGGGTTTTTGCCGCCTCGCGGTCCGCAACCTGACGGAAAACGCCATCAAGTTTACCCCTGACGGCGGACGGATTGCCATTACCGGCCGGCTGGTCACCATGGAGGAACTCACGGCGGACGAGGAGCTGCTGCGCCCGTTCTACCGGGATTTCCCCGCCAATATCGCGGGGCATCCCGGGTTCTACCGCTTGGACGTGGCCGATACGGGGATCGGAATCCCTCCCGATGAGGCGGTGCGGATCTTCGAGAAATTCTACGGCGTCGGCGACATCGAGTACCACTCCTCCGGCAAGACCGGCTTCATGTCCAAGGGGTCGGGGCTCGGCCTTTCCATCGTCAAGGGGATCATGGACGCCCACGGCGGCATGGTCTGGGTGACGTCGGGCGAGGGAGGCGGCGGGAGCGTCTTTTCCCTCCTGTTCCCCATGGATAACACGTGCGTCGTTCCCCTCCGGGGCGAAGCGAGGTAGCGAGCGCGTGCCGGCCGCCCTCTCACTGCACGAGCTGACCAAGCACTACGGCACCCTCACGGCCGTGGATCGCTTTTCCCTGAAGGTCGACCGAGGTACCATCTTTGCCCTGCTGGGTCCCAACGGCGCCGGCAAGACCACCATCATCCGCATCCTCACCACGGTCCTTCGTCCGGACAGCGGCACGGCCCGGGTGGAGGATTTCGACGTCCAGCGCCAGGGGCGGGAGGTGCGCCGGCTTATCGGCGTGGTGCCCCAAGACAACAACCTGGATCGTTACCTCACCGCCCGGGAAAACCTGGTCATGCAGGCCCGGCTCCACGGTATGCCGTCGGCGGAGACCAACCGGCGGGTGGACGAGCTCCTGGAACTCGTGGGGCTCTCCGGGCGTCGCAACGATTTTCCCGACACCTTTTCCGGCGGCATGCAGCGTCGGCTCGTGGTGGCGCGTGCCCTCGTGCATCGGCCGAAGGTCCTTTTCCTCGATGAACCGACCACGGGGCTTGACCCCCAGTCACGCCGCGCCGTGTGGGACTACGTGGCATCCCTCAAGGATACCATGACCATTTTTCTTACCACCCACTACATGGATGAGGCCGACGCCCTCTGCGACCGGATCGTGATCATGGACCACGGCCGGCTTCTGGTGGACGGGAGCGCTTCCCAGCTCAAAGAACGGATGGCCCATGCCCACCACTACGAACTCCAGTTCCGGGCCCATGCCGACCGTTACGAGAAAATGCTGAAGGGGTTCCCCTTTGTCCGGTCCCTCCAGCGTACGGGCGACCTGTTCCGCCTCTCGCTTGCGGGCGAGGAATTCCTCAAGCCCCTCATGGATGCCATCGGCACTGAGGACATCCGGAAGGTCTGCCTCCGGGAGCCGACCCTGGAGGATGTTTTCATCGAACTGACGGGTCGTGACGTGCGGGAATGAGATCGGGCGGGGCAACGGCAGGAAATATGGAAGGGGGGCATGGCGCCCCCCTTTTCTGTCTGTTCAGCGGGATGTGAGCTGGGCGATGGCCTCGCCGGCGGTGCGGTTGGCGGCGGCCACGCAGTCGTTGAGGCCGATACCCCGGTAAGAGTTGCCGGTGAGGAAAAGTCCCGGCAGGGAGGCGGCTCTCTGCTCCAGAGCGGCTACGCGTGTGGAGTGCCCCACGGTGTACTGGGGGATGGCCTGGTGATGGCGGAAGATGCGGACGAACGAAGGAGGCGCCGTGATGCCCATGATGGTGGCGAGGTCGTTCTTCACCCGCCCAGTGACCTCCTCGTCGGTCAGGTTGACGTATTCGGGGAAGCAGGCCCCCCCCATCATGCTGCGCAGGAGGACCTGACCTTCCGGCGCCCGGTTCTCGAAGATGCTCGAATCCCAGAGCGTGCCCAGGGTATTCATCCCCTCCTCCTTTGGAATGAGATAGCCGAAGCCGTTCAGATCGTGGGCGATCCGCTCCCGGTCATATCCGAAGCAGACAACGGTCATGGTGGCGTAGGGGATCTGCCGGAGAATGCCGGCCATGTCGGAGTCCACTCCCTGAATGATGGAGGCGGTGGCATAGGCGGGGGTCGCCAGGATCACCAGATCGGCGTCCATATCGATGCTTCCGGTCCGCACCCGCCAGGGGAGGCTTCCGCCCCGCGAAACTTCCAGCACTTCCTGGCCCGATACGATAGTGTCCGGACCGAGACGCTCGGCCAGGATATCGGTGAGGGCCTGGATGCCGTCCCGGAACGAGGTGAGCACCCCGCCCGGTCCGGCGGCGCTGGCCACCGCCTTTCCTTGAGCGACCTCCTGCTTCTTCTTTTTCGCCAGACGGATCATGGCCCGCACCAAGCTGCCGTATTCATCCTCCAACTCGGCGATGCGGGGAAAGCACGACCGCAGGGACATGGTTTCCGGATTGCCGGCAAAAATCCCCGACACCATGGGCGCAATCAGCTTGCGCAGCGCTTCGTCCCCCAGGCGGCGCCGGCCGAAGGCCGCCAGGGTTTCGTCCTCGTCGCCCGCTTTTTTCGGAATGAACGGTTCCATGGCGAGCCGCAGCTTGCCCGGCCAGGAGATGAGACCGCTTTTGAGAAACATGGGTCCGTTCTCGGGTAGGCGGTTCAGCGCCCCGCCGGTGTAGATGAACCGCTTGCGGGCGTTGTCGTTGCTCCGCAGGAGCAGGTCAGACGCGCCCAGTTCCCGGCAGAGGTCGAGGGTCTGGGGTTTGGAGTCCAGAAAACCGTTGGGGCCCCACTCGCAGAGATACCCCTCCTCCTTGATGCTCCAGATTTTGCCCCCCAGGCGTTCCTCCCGCTCCACCAGGGTCACGTCGAGCTCAAGTCCTTCCTCCGCGGCCCGGGTTTTCAGCAGGTACGCGGTGGCGAGCCCTGAGATGCCGCCGCCGGCCACAATCGCCTTTTTCATGTTCTCTCTCCTTCCGCTGTGGATAAACTGTCTTTGTACGGTTATTCGAGTTTGCCGAGAACGTCCGCAATGGTCTCGAAAGCGGTGGCGAGGCGTTCCTGGTCCCCTTCAGGCAGTCGGGCGAAGAGCTGCCGGTAGTTTTCGATGATGCCGTGCCTTAGTTCGCGGATGAGCTCTTCGCCCCGGTCGGTGGTGTAGATGATCACTTGGCGGCGGTTGTCCTCATCCACGGCCCGATACACGATACCCAGGTTAACGAGGCGTTCCACCATTTCACTGGCTGAGCTCATGGCGATTCCAAGTTCACGGGCCAGCAGGTTGAGCGGGCAGCTCCCCTTGTCGTAAATGGTGAGGAGCATCTTATACTGGTTGTAAGTCAGGTCCATGCCGTCATGGACGAGGCTTCTGATCCGCCCCATCACGCGCATGATCACGGGGTACAACTGCGCTATCCGTTCAATCTGTTCCATACGATCATCCCTGTTACGGTATACGAAATGTTCGGATACCTAAATATTAGACTGATGAACTGATCCTGTCAACCCCTGTTCATTGACAGGGGGGCAAAGTACCATTACATTCTGAGGGCCACATTCATCGTGAAAGGATCTATGTCATGGCGCAGCACGACTATTACGAAACCCTCGGCCTGAAAAAGGGGGCAACCGAAGAGGAGATCAAGAAGGCCTACCGCAAACTGGCCATCACGTATCACCCGGACAAAAATCCCGGCGACGCCGCGGCTGAGGAAAAATTCAAGGAGATCAACGAGGCCTATGCTGTCCTCTCCGATCCCCAGAAGCGGGCCCAGTACGATCAGTTCGGTTCCAACGGATTCCACCAGCGCTTCTCCCAGGAAGACATTTTCCGGGGGTTCGACGTGGGGGACATGTTCAAGGATATGGGGGTCGGCACCGACGACATCTTTTCCCGCATATTCGGAGGAGGATTCCGTCAGGGAGGCTTCAGCTTCACAGGGACACGGCAGCGGGGTGGGGATTTTACCATGGAGCTTCCCGTCACCTTCCGGGAGGCCTACGCGGGCTGCGAAAAGCGGGTTGCGTACCGGCGGGACGGCATGCGGGAGGAGATCTCCGTCAAGGTCCCGGCCGGCGTTGAAACCGGGGCGCGCCTGCGGGTTGCGGGCAAGGGAGGGGTCGGCAGCGGCGGCACGGGGGACCTCTACCTGGTTGTGAAGGTGGGAGGCGATCCACAGTTCCACCGCGAAGGAGATGACATCGTGGTGGAACGGGAGATCAAATTCACCGACGCGGCACTCGGCGCGAGCCTTGATGTGCCGACCCTGGAAGGGACCAAGCGCGTCAAGGTTCCCGCCGGTATCCAGTCCGGCACCAAGATTCGCCTGAAGGGCCTTGGTTTCCCCCATATGGGGAAAACAGCCAAGGGAGATCTCTACGTTCACATCAATGTATCGGTTCCCCGGTCGCTTTCCGCCGACCAAAAGGCTATTCTGGAAAAGCTGCGTGAGGCGGGGCTGTAACGAGGGGTGCCATCTGAATCACGACGCCAGGGAGATGGATATGGCATAAAACCCCCCCGGAGCCGCGGCCCCGGGGGGGTTTTACGCTCTGCTCGGTTGGGCGGCTACTGCCGCAGTTCGATGGCCGCTCCCTTGCGCAGGTCAGCCACCCATTGGTTGAAGCGGTCTTCTGATTTTTTGCGGTAAACCAGATCTTCCACCTCGGCCTTGACCTGCTCGAACGGCTTGGGGGTGCCGAGGGAGCGCTCTTCCAGCTTGACGATGTGGAGCCCTGTGGCGGTGTAGATGAGGTCGCTCACCTCGCCCGGCTGCATCCGCGTCAACTGCTCCTCGAATTCCGGCAGGATGTCCCCCTTGCGGAAGGTCCCCAGATCGCCGCCGTTGCCCTTGGCCGCCGGATCGTCGGAATACTGGCGCGCCAACTCGGCAAAGTCCTTGCCTGACTGGGCCTCATGCAGGACGGTCATGGCCGTGGTCATCACCTTTTTCACCTGCTCGGCGGACATCTTGTCGTCGAGCTTGAAATAGATGTTCCGTGCCCTGAAGATATCCTCGGCCCCGAACTTTGCCTTGTTCGCCTCGTAATACTCCCGCATCTCCCGTTCACCCACCTGGATCTTGGAACGCACCTCCTGGCTCACGAGCCGCAGCCGCTCCAGCTGTTCCTTTATCTGGGCCTTGTACTGGTCGAAGGAAAGCCCCTGGTTGGCCAACGCCGCCACGAGAGCCTCCTGGGAGAGCTTGTTCTGCCGTTTCACGTCTTCAATTGCTTGACGTACTTCCTCCTCACCCACCCGGATGTCGAGTTCGCGGATCTTCTGTTCCACGAGCTTTTTGTCGATGAGGCGGTTGAGGGCGACCTCGTCCAGATTGGCAAGGGACTTGGGGTCGGGAGGCGGCTGCTGGCGCTCGGCCTCCTTGAGAAGAGCCCGCTTCTCCTTGTCCACGGCGTAGGAGGTGACGATCTCATCGTTAACAACGGCGAGGATTCGGCTTACCACCTCGGCGGACGAGAGGGACGGGAGAGTGAGGACGACGGCAAGAGATAAAGGTATGAGGCGTTTGATCATGGTCCGTTGTCTGAGCACGAAAGAGGAGGGGGCGACCCCTGGTGCGGTCCCGCCCCCTCTTGAAGGTAATTACGTCACTACTTGGCGGCGGGTGTCGCGGCAGGCTGCGCGGGAGCAGGATGCTCGGCCGCTGCGCTCTGGCCGCCGAGCCCCTTGAGCACGTCTTCCTTGATGGAGATCGTCGCGCCCTTCTTGATGTCTTCCTTGAGCTTCTGGAAGACTTCCTGCTGCTTGCCCGGCAGGACTGCTGCCTTGATCTGGTCCTTCACTTCTTCAAAGGTGCGCTCGCCGGCGGGACGCTTGCCGGTCACCTTGATGATGTGGTAGCCGAACTGGGTCCTGACGATGCCGGAGGTCTCCCCTTCCTTGAGGCCGAAGGCGACTTTCTCGAATTCGGGGACCATGTTCCCCTTGCTGAACCAGCCCAGATCGCCACCCTTGGCGGCGGCGGAGTCGATGGAGTGCTTCTTGGCCAACTCCTCGAAATTGGCACCGCCCTTGAGCTCCTTCACGATCTCCTGAGCGAGCTTCTCATCCCGCACGAGAATGTGGCTGGCCTTGATCTGGGCGCCGGACTTGAATTTGTCCTTATTCTGATCGTAGAACTTCTTGAGTTCCTCGTCGGATACCTGGACCTGCTCCTCGACCTTCTTCTTGAGATAAGCCTCAACCACGACGCGCTTCTTGAGCTCTTCCACCCGGTCGGCAATCTCGGCGCTCTTGTCGACCCCGTCCTTCTTAGCCTGCTGGTAGAGGAGTTCGCGCACCACCATGGTGTCCAGCAGCTCCTTTTTCCCTTCCGGCGTATCCGCCATGGGCTTCAGGTAAGGAGGCAGTCCCTCAAGCTCCTTGTTGAAATTTTCCACGGTGATGGCGTCACCGTTGACTTCCACGAGTACCTGGCCTGCTTTTTTGGCCGGAGCTGCCGTCGTGCCGGACTCGGTCTTGCCCTTGCAGCCGCCGAGGGCAGCCAGACAGAGGGAGACCGAAAGGATGGTGACGATAGTGTGTCTCTTCACGGACGAACTCCTTTTAGCTAAATGATTTAAATACCGAACAATCTTACGGAAGCTAGCATATCACCCCAGCCTTTTCAAGAGATTTCTGGCTTCGGCCAGGACCCCCTCGAAGCTGGTGTCGGCCAGTTCCGCCACGAGACGGAAGTCCGGGGTGAACTGGTACCGTTTTGGGTTTGCTTTAATGAGACCGATAATGGTGTCGGGCGAAACCGGAGTTTTCTCGTGAAATGAGAGACAGAGCCGTTTGCCGTCAAACTCCGCCATCCGGACCAGGAAGTGCTTGAGCATGATCCGCAGCTTCATCACGTCCAGCAGGTAGGAGGCCGCCAGCGGCAGCGTGCCGAACCGGTCCACCAGTTCTTCCATGACCTCGCCCACCTCCTCTTCGGCCGTGGCCTGGGTCAGCTTCTTGTAGATGACGAGGCGCTGATTCGGTTCGCGCACATAGTCCTCGGGGATGAAGGCCGGCACCCGCAGGTTGATCTCCGGCTCCACCCGCTCTACCGGCTCCTCGCCCTTGAGTTTCTGGACCGCCTCTTCTAGGAGTTCTGTGTAGAGGTCGAAGCCGACGGCGGCAATGTTGCCCGACTGCTTGGCCCCCAGGAGATCGCCGGCGCCCCTGATCTCCAGGTCGTGGGTGGCCAGGCGGAAGCCGGCCCCCAGCTCGTTCAGTTCTTGGATGATCCGCAGCCGCTCCCGGGCATCGGACGAGATGGCGCCTTCGCCGGGTATGAGGAGATAGGCGTAGGCCCGCTGCCGGGAGCGCCCTACCCTTCCCCGCAACTGGTAAAGCTGGGCCAGTCCGAAGGTGTCAGCCCGGTCCACGATGAGGGTGTTGGCACTGGGGATGTCCAGGCCTGACTCGATGATCGTGGTGCAGAGCAGAAGGTTCGTTTCCCCGTGCATGAAGCCAAGCATCACCTTCTCCAGCTCGCCTTCGTCCATCTGGCCGTGCCCCACGGCGATCTTTGCCTCGGGCACGATGCGGCGCAGGTGTTCGTACCAGGCTCCGATGGACTGGACCCGATTGTGGACGAAGAACACCTGCCCTCCCCTTCGGAGCTCCCGCAGAACCGCTTCGCGGATGAGCTCGTCGGAGGTACGGGCCACGAAGGTCTTAACTGCCAGCCGATCCACGGGCGGGGTGTCGATGATGGAGAGGTCGCGGATACCCATGAGCGACATGTAGAGAGTGCGGGGAATGGGGGTGGCGGTGAGGGTCAGGATGTCCACCGCTGCCTTGTACTTTTTCAGCTTTTCCTTGTGGGTTACCCCGAAGCGCTGCTCCTCGTCCACGATGAGAAGCCCCAGGTCCTTGAACGTCACATCGTTTTGAAGGAGTCGGTGGGTGCCGATGATGACATCGACGGTCCCCTTTTTCACCCGCTCCAGGATGTCCTTCTGTTCCTTGGGAGTCCTGAAGCGGGAAACCATTTCAATGGTGACCGGGTAGGCCCCAAGCCGCGCCCTGAAGGTCTCCAAATGCTGCTGGGCCAGGACTGTGGTCGGCACCAGGACCGCCACCTGCTTGCCGTCCATGACCGCCTTGAAAGCTCCCCGCATGGCCACTTCGGTCTTGCCGTAGCCCACGTCGCCGCAGACCAGCCGGTCCATGGGCCGGTTGCTGGTCATGTCGGCGATGACGTCTTCGATGGCAGCCAGCTGGTCGGAGGTCTCCTCGTAGGCGAAGGAGGCCTCGAACTCCCGGTAGAGATCGTCGGGGGGGGAAAACCGGTGCCCCTCGTGAAGTTGGCGGGCCGCGTAGATCCGCAAGAGTTCTTCGGCCATCTCCTGGACTGCCGCGCGGGCCTTGCCCTTGGCCTTCTCCCATGAGGTGCCGCCGAGCCGGTCGACCCGCGGTTCGATCCCCTCGGAGCCCACGTAGCGCTGCACCAGGCTGAGCCGGTCCACCGGCAGGTAGAGCTTGTCCCCCCCCGCATACTCCAGCAGCAGGAAGTCGCCGGCACAGCCGCTGAGCGAAAGGTGCTGGAGTCCACGGTAAATGCCGACCCCGTGGTCCAGGTGAACCATGTGATCGCCCGGCTTCAGCTCCGCCAGGGAGGTCATGATCTGCTTTTTGCGCAACTCGGTGATGCCGCGCCGTTTTTGCCGCTTGCCGAAGATTTCCTCTTCGGCGATGACCACGAGCCGTCCTTCCGGCAACCTGAACCCGCGAGAGATTTCGCCGATTACGATGTCCACCCTGCCGTCGTCCCGCTCCCGTTCCGCCGGGAAGGGGCGGTCCGAGACGGTAAGGGGGACCGGGTAATGGGCCAGTAACTCATACAGCCGCTGGGCCTGACCGCGCTGGTGGCAGGCTATGATCACCCGTTGCCGCTCCTCGATCCAGCCGGTCAGGCGAGCGGCCAGCGGCCGCAGGACCCCCTCGCTGTCGGGCGAGATGTCCACCTTGAGGTCGGCGTTCGTCTCGGTGGCAATGTCGATGGTCTCCGGGGAATCACCCTCGTTCAGGTGCAGGAAGGGGATGGTCACCAGTCTCCCCGCAGCCAGGGCGGCCGCAGTATCCGCCGGGGCGAGGAAGAGGCTTTCCGGCGCGGGAAAGAGCTCGCCCCGCTCCCGGGCGCGGTCGGAAGCCTCCTCCAGTTCCCGCGAGAGTCGTTCTCCCTCCTCTTCCTGGGCTGCCGGATCGACCAGGACCCGCACGGCGTCGCCGGCGTAGTCAAGCAGGGTCTCCAGATTCTGGTGAAAGAGGGGAAGGAGCCATTCGACTCCTGCCGGGTAGAGGCCGTTCTGGAGCTGTTCCAGCAGCTCGCGGCGGACCAAGGGGGATATCTCCAGATCGTCGCAGCGCGTCTTGATGCGGGACGCCGCCCCCTGCAGGGTATCGGCAGTCAGGAGCAACTCCCGCGACGGGAGCAGCAGTAACTCTTCCAGGGGCTGGAGGGAGCGCTGGGAGAGCGGTTCGAAGCTCCGGATGGTATCGACGAAGTCGCCGAAGAATTCGATCCGCACCGGCAGATCGAAACCCGGCGGGAAGATGTCGACGATGCCGCCCCGCACGGCAAAGGTTCCCCGGTCCTCCACCAGCGGCACGTTGAGGTAGCCGAGGGTCACCAGCCGTGACAGGAGATCGTCCCGGTCGCTCTCTTCGCCGGGCAGAAAGTAGAGTGAGGCACTGTCCAGAAGGGAGCGCGGCACTACCCGTTGGCGCAGAGCCTCCGGCGTGGTTACCACGGCAGCCGCCCTGCGGTCCGCCAGCCGGCGCAGGACTGCCAGCCGCTGGGCCGTCACGTCGGCATGGGGCGATGCCTTTTCAAAGGGCGAGGTGTCCCAGGCGGGAAACAGGAGGATGTCGCCGGGTCTTCCCGTGAAGAACCGGAGTTCCGTGGTGAGCTCGGCGGCGGCTTCGGCGTCGGGGACGACCACGAGGAATGGAGCTCCCGCCTCCCCGATGAGCCGGGCCAGCAGATAGGCTGGCGACGACCCCCTGAGCCCGGCAAGGGTGAGCCGGGCGGCAGGGGGGGTGAGGCGGTCGGTGAGGCGTTTGAAGAGATCGGTATCGGTCTGTGTCATTGCTTGGTTCTGTCGGATTGCCGGGTGGCCATGATCGCCGGAACAGGATAGCAGATAGGCGCCGGGCTCGCCAATCACATCATGGCGGCGGCCAGTTCTCCAAGGGTATGGATGGCCCGTTCCACCCGATCGTCCCACCATGCGGCGTTCAGGCGGATGCAGTTGCGGTACTTGCCGGTGGCCGAAAAAATTGGACCCGGCGCAATGGTGATCCCCCTGGTGAGCGCCTGCTCGTAGAGAACCAGGGAGTCCACCCGCTCGGGGCATTCGACCCAGAGGACAAACCCCCCTTCGGGTCGGGTGACACGGGTACCGACCGGGAATGCCTGCCCCACCGCCTCGGCCATGAGGGACATCTGGCGGGCGTAGATCCTGCGGATGCGCCGCAGGTGGTGGTCATACCCGCCGTTGGCAAGAAACTCCGCCACGGCAAGCTCCGTGGGCGTAGAGCAGGCGATGGTGGTCACCGCTTTGAGCCGCTCGATCTCCTTTTGGAAGATCCCCGGAGCCACCCAGCCGACCCGGTAGCCCGGTGCAACGGTTTTGGTGACCGATGTGCAGTACAGGACGAGCCCTGCCTCGTCGAAGGCCTTGGCCGCCCGGGGGCGTTCCGGGGAGAAACTCAGATCGCCGTAGATATCGTCCTCGATGAGGGGAATCCGGCGGGCCGCCAGCATTGCCACCAGTTCGCGCTTGTGGTCGTCGGGCATGAGGCTTCCCAGGGGATTGTTGAAGTTGGCGACCACCAGGCAGGCCCGGATCGGGGTGTGATCAAGGGCGTAGCGCAGGGCGTCGAGGCTGATCCCCGTGCGCGGATGGGTGGGGATCTCCAGGGCCTTGAGCCCCATCAGGTCGATCGCCTGCAGGAAGTTGTAGTACACCGGCGATTCCACTGCCACCGTATCCCCGGGACGGCAGATGGCCCGCAGCGACAGGACTACCGCCTCGATACAGCCGGAGGTGGTCACGATCTGGTCCGGCGCCAAGGCGCACCCCACGGCCAGCATCCGCCGGGCGATCTGGACCCGCAGCCGCTCGCAGCCGGGTGGCATATCGTAGGAGACGCTGGCCACGGCATGTTTCCGGCTCTCGGTGGCGAGCATCCGGTTCAACCGGTCCACCGGCAGCAGCTCGGGATTGGGAATGGCGGCGCCCAGCGGGACGAGGTCCGGGTTGCGGGTATCCCGCATTACCATCATGGAGAGTTCCGCCGTGCCGACGGTTGTAGGTTTCAGGGGCGGCGCCGTCATTTCCGGCTCGGCTGTCGAGCCGGGGAAGCGGGCTCTCACGTAGTACCCTGATTGGGGGCGCGCCTCGATGAGTCCTCGATCCTCGAGGAGGGTGTAGGCCTCCATCACCGTGGTGAGGCTCACCTGGAATTGCCGCCCCAGTGCCCTGACCGACGGAATCCGGTCCCCTGCCCGGAATGTTCCCTCGCCGATGAGTTGGGCCACGCGGCCGGCCACCGATTCGTAGAGAGGGATTTTGCCTCCGCTTTTCACCGTGTTCATCGCTAGTGTCATGGTCCTAGTCTCCCCGAGAACGTTTTCGACCGGTACACTCGGTGAGGAAAAGTATACGTCGCAACTCCATATGCTGGGTAGATACAGTCGTCCTTGAATTAAACCATAACAGTTGGTGAAATGCCATCATTGTATGTGTACAGATGCTTCTTGTTCTTCCCTTCAGCGGCGGTAAAAAATAGTTAAAGGGATCGAAGAATGATCCGATAAGTGAAAATGGGGAAAGTGGTATAATGCTCCGCTCCTCGCTTCAAACCCATGAGAAGGAAGCGTATCCGACTATGCTGAGGTATCTGCTCAGGCCATTCCTGTCGCTCATGGCGGTGGCGCTCATCTGCGGCCCCGCCGTTGAATCAGTGGCATCCGCATCCGGGAACGGGGGGAAAAAAAGGCCCCTCGACTACGAGGAGTACGTCCGTCTCATCACGGGTGGACCCCGCAAAGTTGCACGCAAGGAGTCACGTAAAGAGTCTCGCAAGTCCAAGGTTGAGGTTGCCGCGGCTGAAAAACCGGCCGCTGTTCAGCAGCCTGTGGTGATGGCAGCGACTCCTGCTCCGCGCCGCGCCGTAACGCCTTCGCCCGGCCGGGACGGATGGCGTCCCTCCCCTGAGCAGGTTCACGAGATCCTGCGCACCTCCCGCAATCTGGCGGGAGCCGTACTGCGCGGAGCCGTATTGGCCGGCTTCGATCTGCGAGGGGTAACCCTGGCCGGCGCCGACCTCTTCGGCGCGAATCTGGCGGGGGCTAATCTCGACGGCGCGAATCTGCGGGGCACGTCGCTGGAAATGGTGAACCTGCGTGGAGCCAGTCTCCGGGGAGCCAACCTGGCCGGTGCGGGGCTGTTCAAGGCTGACCTGGAAGGGGCCGATCTTCAGGGGGCCAACCTTTCGGGCGTGTACGCCGTGTGCGCTAATCTGAGGGGAGCCAGTCTGGCGGGCGTCACTACCGTTGGCGGCCATTTTGCCCAGGCGACCTTCGACGACAGAAGTCAGGGTGCAGCGGTTGCACAGGCACAGAATGCGACGCGTAATGACATCGTCCCTGTTGTGGGAGGAGAGAAGGCACTGCCGTCGGGCGGCGAAAAGGGACGTATTCTGCTTCTGAATTTCTGAGATCGCCCCGCTGACCATGTCGGAAAACTAAACGGAGCTGGTCCCCAAAGGGCCGGCTCCGTTTAGTTTCAGCGGTCCGCGTCTTCCTCAAGATATTCCCGTGAGTAGCGCACGTAGTTGCCTGCCGAGCGCTTCAGCCAGGCAATTTCGTCGGGGGTCAGGTCGCGCTTGTACTTTGCCGGTGCCCCAACCCAGAGGGTATGGGGCGGGATGACGGTTCCCTCGGTCACCAGTGCCCGTGCGCCTACGAGTGCTCCTTCGCCCACCACCGCCTTGTCCATGACCATTGCCTGCATGCCGATGAAGGCACCATTGCCGATGGTGCAGCCGTGGAGGGTCACGCTGTGGCCGACGGTCACGTCATCGCCGATGACAAGGGGGGCTCCCGGGTCGTCGGCGTGCTTTTTATGGGTCACATGGAGCATGGAGAGATCCTGGATGTTGCTCCGGGCGCCGATGCGGATGAAATTGACATCGCCTCGGGCAACCACGTTGTACCAGATACTGCTTTCGGGGCCGATGGTCACGTCGCCGATGACAACGGCGGTGTCGGCAATGAACGCGGACGGATCGATTTGCGGGCTCATTCCCTTGAAGGGGCGAATCATGGGATACCTCTGGCTGTTATGGTAGGTCCGGTGTCAGTCCCGGGGGATGGCGATCATCCGGTCCAGGGCGAGCTTGGCCGGGACCCGGATTTCTTCGGGGACTTTCACCACCGGCGACATGGTCTGCAGGCTCGCCAGCACATCTTCCAGGGAGGTCAGCTTCATATTGGGGCAGACAAGCGCCGGCGAGGCGAGGATGAATTCCTTGTCCGGATTCTCAAGCCGGAGCCGGTAGAGAATCCCCGCCTCGGTGCCGATGATGAACCGTTTGGCCGGATTCGTGCGGCAGAAGTCATACATACCGCTCGTGGAGCAGACATGGTCCGCCAGGGCCACGACCAAGGGGTTGCACTCGGGATGGCAGATGAAGAGAGCGTCGGGGTGGGCTTCCTTGAGCCTCTGGACGTCGGCGGGCTTCAGCCGTTCGTGGGTGGGGCAGAAGCCGTCCCAGAAGTGGAACGTCTTGTCGGACTGCTTTGCCACGAACTGTCCCAGGTTGCGGTCGGGAACGAAGATTACCTCCGGGTCCGGGAGGGAATTCACAACCTTCACAGCATTGGCCGAGGTGCAGCAGATGTCGCTGACGGCCTTAACCGCCGCCGAAGAGTTCACGTAGGTGACGACAGGTACGTCGGGGTGGCGGGCCTTCATCTCCAGCAACGCCTCGGCGGTCACCATGTCTGCCATGGGGCAGCCGGCGTCCATGCGCGGCAGAAGGACCGTTTTGTCCGGCGAGAGGATCGAGGCTGACTCGGCCATGAAGTGAACTCCGCAGAAAACGATGACGTCCGCGTCGGTGCGGGCCGCCTCCTGGGAGAGGGCGAGTGAGTCACCGGTTATGTCGGCAATCTCCTGCACCTCGTCCCTCATGTAGTTGTGGGCCAGGAGCACAGCGTTACGCTCCTTCAGGAGCTTCCGTATGTCCTGTCTGATGTCGTTGGCGTGCATGGCGCGCTCTCCCGTGTCGCAGGCGCCCGTATACGGCGCGAAATGGGGTAGATGGTAATCAATGTTCGCCGTGCTGTCAAACCCTTTAGGCCGCCTTCTACAGGCTGCGCTTGACATAACTGGGCAGAACACCTATTATTTTCACAGCCACGCGGTCGGGTTTCTGTCGCGCGTGCTGCCAGATGCGGCGGATCGGAGGCACCGGCTGCCGAAAAGAGGAGGAAGGACAGCATGTTTGGAATCGGGATGCCGGAGCTTATCGTTATACTCGTCATCGCCCTGATCGTCATCGGGCCCCAGAAGCTCCCCGACATCGCCCGTTCGCTCGGCAAGGGGCTGGCGGAGTTCAAGCGCGCCTCGGACGATTTCCAGCGGAACTTGGCTGAAGAGGTCCGGACACTGGATGAGAAGGAAAAGGCGGAAAAAGGGGAGGCCGCTGCCGAGCCCGTCAAGCGGGACCTGGCTGCCGAGGTAAAGGCCTACGAGGACCAAGCCGCCAGCGGGGTGCATCAGGGCGAACCGGCCCCGGTTGCAGGCAGCCCTGAATCCGAGAAAAAATCAGCCTAGAACATCGTTGGTCAGGATACAGAAACAAACAAGGCGGGGTGAAAACCCCGCCTTGTTTCATTTTAGCTCCTTGAGCCTGTCTTTTGCCCGTTTAGCCTCCTCCGAGGAGGGATAGTCGTCCGCAAGCTTACGGAGGACGAAGCGAGCGCTTTTGGCATCGCCGATCTCAGAGAAGGCCGCTGCCTGCTTGAGCATGGCGGCCGGCACCTTTTCCTTGCCCGGGTAGTTCTTGATGACCTCCTGGAATTCCAGAATCGCCTGTTCGAATTTCTTCTCGCTGTAGTAAGTCTCGCCCGTCCAGTACCGGGCGTTGGCCGCCAGTTCGTGCTTGGGATGCTGTTCCAGGAAGCGGGTAAAGCTTTCGCGGGCAACGCCGTAATTTCCCGCCCGGTAGGCGTCGAGTCCCTTCTGGTACAGGGCTTCGGGAGTCGGCTTTTCCGTTTCCTTCGGCGAGGGTGCCTGCTCGGCCACCTTTTTCTGCAGCGCCTCGATCCCTGTCTCGGCCTTGGCCAGTCGCTGGTCAAAGGCCGTGAGCCTGCGCTCCAGATCCTCTCGCAGGAGGATCAGATCGTCGCCCGGCTTCTTGGCGGCGAGCCCAACGTCGTCCACCTTGCCCGCGAGCACCTGCATGTCCACCTTTATCCCGTCCATGGCCGCCTGCAGGTCGGCCAGCCCCTTGCGTACTCCGGCCCGCTCCGTATCCAGATCCTTGAAAGAGCTTTCAATGCGTGCGGTCGCCTCGGTCCGGACGCCGCCGACCTCTTTCTCTACCTGGAACTGGCGGTTTTTGAGTTCGTCTAGATCGCGCCGGACAACGTCCAGGTCACTGTTGGTGACACACCCTCCGAGGGTGAAAAGGGCGAGGGCCGTCAAGGGCATGGTCAACTGTTTCATGGGATAATCGGTCTCCTTTTGCTGGAGCAACGGTGTCTTCATAGAGAAAGGGAGCCGTTACCGGCTCCCCTCCGTGCTAGCCCTTTCGGGACTATTTTACAATCACGAATTCGTCCCGCCGGTTTTTCGCCCAGGCTTCTTCAGTGTGGCCGGGATCGAGAGGCTTCTCCTCGCCGTAGCTGATGATCGACAGCCGTGCGGCCGGCACTCCCAGGGTGATCAGGTAGTTCATGGCCGTTTTTGCCCGTTTTTCACCAAGGGCCAGGTTGTATTCGTCGGAGCCCCGCTCATCGCAATGGCCTTCGATGGATACCTTGGCGTTGGGCATTTTCTTCAGCAACGCCTCGGCATTGCGGGAGAGCGTGTCGCGGGCGGTCTGGGAGAGGACGAAGGCGTCGAAATCGAAATAGATGCGCTCAAGGGATGTTTCGGCAGCCTCAGCTCTGCCGGCGGTGTCAGATGCCTGCGAAGCCACCGCTACGGGGGCTTCAGTTATGGTCTGGGCTTTGACCGGTTCTTCCTTGGGCTGGGCAGGCTGCGGCGCCGGCGAGACGGGCGCGGCGGCAGTCGTCGGAGCGGCCTGGTCGGGCTTAACCATTTCCTTCTTTGCGCAGCCGCCGACGAGAGACAGGGCGAAGCAAGCCAGAGCAACAACACCGAGTGTGCGAGAATACATGGTTCCTCTCCTTTTTGTTAATGCAGTGGTCGGGCGGGTACGACCCGCGCCGCGTCAACGCGAACAATTATATATAATGGAGATGCTTTTTCAATGGGTTAGATGGTAACTGCAAGTAAAAACGATGTCTTACCACCGTGGCGACCAAGTTGGGTGGGACGCTTTTCCCTTGCTTCGGTAGACCCGCGTCTGGCCGCTGCCGTCGGAACGCATGACGTAGATGGCTTCGCCTCCATCGCGGGTGGAACTGAACGTCAGAAATCGCCCGTCCGGGGACCAACGGGGATGCTCGTTGCTCCCTTCGCTGGTAAGGCGGGTGTCACCGGTTCCGTCCGTCGCAATGGAGTAGATCTGGAAGCCCCCTTCCTGACGACAGTAGACGAGTCTGTCCCCCTTGGGCGACCAGCGGGGCGAGACATTATAGGCGCCGCTGGTTGTGAGTCGCCGTACGTCGGAGCCGTCGGCGTTCATGATGAATACCTGGGGCTTGCCGAGCCGGTCCGAGACAAAAGCGATCCGCTTGCCATCCGGGGACCAGGCGGGTGAAACATCTATTGCCTGATGGGTGGTGAGCCGCCTGGGGTCCCTGCCGTCACGGGAAATAGCGTAGATTTCGGAATTGCCGTCCCTGCTCATGGCAAGGGCCAGTTGTTTGCCGTCCGGGGACCAGGTTCCGGTAACGTTGATGCCCCGGTGTGACGATACCACCGCTTCCGTTCCGGTGAATATTTCGCGTCGAAAAAGATCCGGATTGCCGCGGCGATAGGAGGTATAGGCGAGCTCACGGCCGTTGGGGGAAAAATCGGGGTTCAGGTTGATGGAGCGGTTTTTCGTGAGACGCTGTACGTTATGCCCATCGTAGTCCATCAGGTAGATTTCCTTGTTGCCGCTCTCGGTGGAGACAAAGGCAATCTTGCCCGTGAAAGGACCCCTCTCCCCAGTCATCGTCTGCATGATGTCATCGGAAAAGGTGTGGGTGATCCGTCGCAGATCCGAGCGTTTGCCGGTATAGCGCTTGGCGGCGAGCTCGCGCCCCTGGGTGGCGTTGTAGAGGCGGAACTCCATGGTAACGGAGTCCCCCGTGATGGTGTAGCCGCTTTTGACCAGCAGGTCGACGCCGGCATTTCTCCAGGAGTCCAAGTCAAATTCGCCGGGACGAATCCCTCCCGGCGAAGTGCCCGCCGGCGGAGCCATTACGCTGAAGGGGCCCGCCAAGGTCATGTCGAATCTGAGCACCTCGGCCACATCACGGGCCAGGGCGGCATCGTCGGCACCGCCGAGATTCCGTGGATTGTCGACGGCAAGGGTGAGGTTGTGGGCCCCCGAGGCGGTCACCTCGCGGTAGACGTCCTCGGAATGGATCACCGCCGGCGTGACGGAGATGACCAGCAGGGCAAGGAGCGTGGCAAAGATTCTTACGTGTTTCATTATCTCTTCCCTACCCCCTCCGGCCTGAAGATGAAACCGGTTTCAAACTCCCCCCCGGACGGCGGCGGAGCGAACGTTTTCTCCGCCATGGCGATGGCTTTCATGACCGATTCTTCGAATATTCGGTCGCCGGTCGAGCGTTCGATCCGTTGACGTGTTACGCGTCCGCGGGGGTCTATGGTCAGCCGGATCACCACTTCGGGCGTCTTTGCCTGGTGGGCGATGGTATAGCGGAAGGCGTCCCTGAGACGTGACTGGATGTATGCGGCGTAATCGCTTCCGGCCTGGGTGCCGGTCGCACTTGGCATTCCTGCCGGTTCGGCCCGGCCGCTGCCGTTTACTTTGCGCCTGAGAGCATCGAGGGCCGCTTCCTGGCGCCGTTCGTCCACGTTGCGTTGGAGAGCGGATAGCCGGTCTTCGAACTCTTTGCCGGTGTCGGCTGCAGTGGGAGATTTTTTGCCGACAGCAGCCGGAGTATGAGGTGTCAGCCGGGGAGTGGCCATGGCTTGGCTGGCGGGAGGGGGTAGTTCGGGAGGGGCTCCACCGACCGTCGGGCTTCCGGCTCTCGGAGATGCTACCGGCAGATTCACCACGTCCACATAGTAGACCGGAGCCTCCGTGTAGCGCGGGACATTAAACTGGGCCACAAGGGCAAGAGCAGCGAGGGCCAAGTGGAGCATAGCCGATGCCGCCAACCCCCAGCCAAGGCCCGGTTCTCGATGTGCGATACTGCGGTTCATTTTCCCGGCGCGGGCTCCGTCACCATGCCAAGACGCTCAATGCCGGCACCTTTGATTTCAGCCATGGTTTTGACCACCTGACCGTAAGGGACATCCCGGTCAGCCTTCAGGAAAACCTCTTTCTTGGCCCGGTTTGCCACCATGGCGGTCAGCTTGGCCGTTAGGTCGCCGGAGGCCACTTCGGTGCTGTTCACGAACACCTTGCCGGCCCGGTCGATGGAGACCACTACTGCCTCGTCCTGGGCGGTCATGGCCTTGGTCTCGGCTTTGGGAAGGTTTACCTGGACCCCCTGCTGCATCATGGGCGCGGTCACCATGAAAATGATGAGGAGCACGAGCATGACGTCAACCAAGGGGGTTACGTTGATCTGCGACATGGTGCCGCGGTCGCCGCTGTTTCTGCTGCCGACTTCCATACTGACTCCCTATTTTCCCGCAAAGGTCCGCTGGACGATGTTGAGGAACTCGGTGGAGAAGTTGTCCATGGAGGCGATGAGGACCTTGATTTTGTGCTGGAAGTGGTTGTAGGCCATGACCGCCGGAATGGCAGCCACCAGGCCGATGGCGGTGGCGATCAGCGCCTCGGCGATGCCCGGGGCAACGACGGCAAGCGATGCGGAGCCGGTTTCACCGATCCCCTTGAATGCGTTCATGATTCCCCAGACTGTTCCGAACAGTCCGATAAAGGGTGCCGTGGAGCCGGTGGTGGCCAAGAAGGTTACGTATTTCTCAAGCCTGGTGATCTCCGAGGTGGTCGCGCGGCGCAGCGCACGGGCGATGTTATCGATCCCCCCCAGGTCGGTGCTCACCACGCCCGGCTCGTCCCGTTGCTCCCCTCCTTTGTCGAGAAGCCGGCGCAACTCGGCGTAGCCTTCGTTGAACAGTACCGACAGGGGGGAGTTTCCGAACCGGTCCAGTTGGGAGCTGATGGCGTCGAACCGCTTGGTTTTCCAGAAGAAGTCAAGGAACCGGTCCGATTCGCCGTTTGCCCGGTTGATCTGCAGGAGCTTGAAGAAAATGATGGCCCAGGAAACCACGGAAAAGAAGATGAGCACGACCAGTACCAGCTTGACCACCAGCCCGGTCCCAGCGAATAGTGTCACGATGCAACCTCCGGTTGAGGGTGTCCGCCCTCGGAATAATGAAATAGGAACGACAAGGTAGCTTAGACCTTGTCCTTGTGCCCGTCAACTGTTTCAGTAGCAGGAAGGCCTGCGGTCGGCGAAGCAGGGTATCTGGTCGCGCCATGTCTCCATCACCTGGAAGTCGAGGGTTGCCATTGGTTCGCATGGGTCGTAGCCGCCTTCGGCCAGGAGCTCTCCCTTGGGGTCGATGATCAGGCTGGAGCCGAAGAAGTCGAGCTTGCCCTGGACTCCGCAGCAGTTGGCGGCCACCACGAAGAGCTGGTTCTCGATGGCCCGGGCCCGCAACAGCGCCCGCCAGTGTTCTTCCCGCGGTTTGGGCCACTCGGCAGGGACGACGATGATTTCGGCTCCTTCCACCGCCAGCCGGCGCGCCAGCTCCGGGAAGCGAAGGTCGTAGCAGATGAAGACGCCGAGCCGACCCACGTGGGTATCGACCACTAGCCACCGGTCGCCGCCGTCTAGGGAGCGGTCCTCTCCCATGAGGGAGAAGAGGTGGATCTTGCGATAGGAACCGAGCAACTCGCCACGATCAAGAACATACGCGGTATTGAAGACCTTTTCACCGTGGGGCTCCGGCATGCTGCCGACGATGACCATCTCCAGTTCCCTGGAGAGCCGGCCCAATTCCGCCACCACTTCAGGGGTCCGCTTGGCCAGTTCGTTGAGCTCCTTGTAGGCGTAGCCGGTACTCCACATCTCGGGGAGAACCGCCAGCCGGCATCCCTGGGATGCCAGTCGCCGCAGGGCTTTCTGGACGTACGCCACGTTTGCGTCAATATCGCCGAGCCTGACAGTGAACTGTACGGCTCCTGCCTTGACGGTCCGATTCATGGGAAAGCCTCCGGGTGCAGGGGATACAAACCCTGTGGATGACGAACGAGTGTACCGTCAACCCGCTTATATTTCAACTCAATAGATGGTGGACGGCCGGCTGGGCAGTGGCGTATCATGGGGGACATGAACGAGCCGCTGCATCTCTACGTCCATATCCCTTTCTGCCTGAAGAAGTGCCGTTATTGCTCTTTCGTTTCACGGTCGGACGCACCCCTGGCGATCGACGACTACGCATCACTCGTGGCCCGGGAGATGGAGATGCGGGTCGCGGCGGCGAATCCCCTCCCCCTCTCTCCAGCGACTACCCTCTATCTTGGCGGAGGGACCCCGTCGCTTCTGTCGCCGGCGGCCCTGGAGCGCATCATCGATGCGGCAGCGCGCAGCTATGGCCTTGGCCCCGGCGCGGAGATAACCCTGGAGGCCAATCCCGGCACCGTCACCTTCCAGCGGCTCGCCGATTTCCGCTCCGCGGGCGTGAATCGCCTCTCCCTGGGCGTCCAGTCCTTCGACGACGGGATGCTGGTCCTGCTGGGCCGGCTCCACACCGCCCGCCAAGCGAGAGAGGCCGTTGCGGCGACCCGTCGTGCCGGCTTCGACAATATCGGCATCGACCTCATCCACTCGCTTCCCGGCCAGACGCCCGACCAATGGCGCGAGCAACTGGCCTGCGCCGTGGCTCTTAATCCTGATCACGTTTCGGCCTACGGTCTCACGGTTGAGGAGGGCACCCCCTTCGCGGCCATGGAGGAGCGGGGAGAACTGGTGCTGCCCGACGAAGAGCAGTCGGCCCTCATGTTCGAAGCGACGACGGACGTGCTGGTCTCAGCCGGCTTCGAGCACTATGAGATCGCCAATTTTGCCCGTCCGCACCGGCGTTCACGCCACAATCAGGTTTACTGGCTCCGCCGAAACTACCTGGGATTCGGCGCGGGCGCCCATTCCTTTCTGCGCGCTCCGGCCTTTGGCGTGCGCTGGAAGAATACCGACGACCTGGAACTCTATCGCGACACTCTTGCGGCGGCGGAGCTTCCCGGGGAGGAGCGGACGGTCCTTTCCCGTGCCGACGCTATGGCCGAGTTTTTTTTCCTCGGGCTCCGGCTGCTGGACGGGGTGCGGGAAGAGGACTTCGTCCGGGAGTTCGGCGATACGATGGAAAACGTGTACGGCCGCGAAATGGAACGCCTCTGCTCGGCAGGACTCCTCATGCGCGAGGGGGGCAGGTTGAAGCTCTCCCGCCGGGGAGTCATCCTCGCCAACCGGGTATTCGCCTCCTTTCTCTGACCCGCCTGCGTAACTCGTGTATTCCCCCCTTCAGAAACGGGAAACCCCCTTGACAAAGCGGGGGTCGGTTGTTACCTTAGCAACCAGTTAGCACTCACGTCCCTTGAGTGCTAATCTGCTTTGTGGGGCCGAGAGATGACAGATATATCCGAGCGCAACAAGCTTATCCTCGAAGCCATCATCGAGGATTACATCACGACGGCGGAGCCGGTCGGCAGCCGCGCCGTGACCAAGCGGCACGGCCTGACCCTCTCGCCGGCAACGGTGCGCAACGTCATGGCCGACCTGGAGGAGATGGGGTATCTCGTCTCTCCCCATACTTCGGCGGGGCGGGTTCCCACCGACAAGGCCTATCGGCTCTACGTGGACTCGCTTCTGGCGGTTCGGCGCATCGACAAGGTGGAGCGGGAGCGGATCCGCAAGCGCTACGCGGAGGCCGGCCGGGATATTGGCGCAGTCCTTCATGAAACGAGCCGATTGCTCTCCTCGGTCTCCCACTACACGGGGATCGTCCTCGCCCCCCGCTTCTCCGCCACCATTTTCCGGCACATTGAGTTCGTAAAGCTGGGAGGGCGCCGTATCCTCGTCATCCTGGTGGCCGACAACGGCACCGTCCAGAATCGGCTCATCGAATCCGACGAGGAGTTTTCCTCCGAAGAACTGATCAGGATGTCCAACTACCTGAATGAGCTTCTGGTGGGGGTGCCGGTGGGCCAGGTCCGCACGCGGATACTGGAGGAGATGAGAAACGAGAAGGTCCTTTACGACAAGCTCCTCGCCCGTGCGCTCCAGCTTTCCGAGCAGAGCCTGAATGACGACGGCGCCCAGATCTTCATCGAGGGACAGACCAATATCCTTGAACAGCCCGAGTTCGCCGACTCGCGGCGGATGAGGGATCTCTTCCGGGCGTTCGAGGAAAAGAACCAACTGGTGGGGCTCCTGGACCGGTGCCTCAATGCCCAGGGCGTGCAGATATTTATCGGCGCCGAAACCCATCTCAGCCAGATGGAGGGTTTGAGCATCATCACCTCCACGTACCTCACGGGAAAGAACACTCTCGGCGTTCTGGGGGTCATCGGACCGACCCGGATGGGCTATGCCAAGGTGATCCCCATCGTCGACTATACCGCGAAGCTGGTCAGCAGGCTCCTGGAAGGGGAATAGGAGCGGTTCGGCAGATATTCGCAGGGAGGAACTATCAGCGTGGATAAAAAGAAACACGGCACCGTACAGAGTGCAGATGAAACCATCGCGGCCGCCGGGTTTGCCGGCGAAGCCGCTCAGGGGAAAGGCGAAGACGTGCAATCCGTTGCCGCCGAGGAGCGGATCAGGCAGCTTGAGACCGAACTGGCGGCCAAGGAGGCCGAGGCCGCTGCGAATTGGGACAAATTCGTGCGCGAGCGGGCCGACCTGGAGAACTATCGCCGTCGAACCCAGAAAGAAAAGGAAGAGCTCCTCAAGTACGGCAACGAGAGCCTCCTGCAAGACATCCTGCCAGTCGTGGACAGTATGGAGCGCGCCCTGGGCCACGCGGACAGCGAGAGCCTGTCCGCGGTTATCGAAGGGATCAGGATGACCCACGGCATGCTGTTGGGCACCCTGAAGAAATTCGGCGTGGTCGCCGTGGAGGCCGAGCGGGGAACTGTCTTCGATCCGGCGTACCACCAAGCCATGTGCCAGGTTGAGGTTTCCGAGCTCCCCCCCAATACGGTCGTCGAGGTCTTTCAGAGGGGGTATCTCCTGAATGAACGGCTTCTTCGCCCCGCCATGGTATCCGTGGCCACAGTGCCCAAGGATGCCGCGTAAAAAATTCCGCCGGCCCCTTGCTTTTGGGGAGGGCGATGACTACGTTGTTTCCAGAGAGAGACCACAAGGAGGATTATATTCATGAGCAAAGTGATCGGTATCGACCTCGGCACCACCAACTCCTGCGTTGCTGTTATGGAAGGTGGTGAGCCGGTTGTCATAGCCAACGCCGAAGGAAGCCGCACCACCCCGTCCATGGTCGCATTCGCCGAGAGCGGCGAGCGGCTGGTGGGCCAGCAGGCCAAGCGTCAGGCGGTGACCAATCCGGAGAACACCCTGTTCGCCATCAAGCGGCTCATCGGCCGTAAGTACGATACGGAAGAGGTGCGCAAGGACATCTCCATCTCCCCCTTCAAGATCGTCAAGGCCGACAACGGTGACGCCTGGGTTGAGGCCCGCGGCAAGATGTACTCGGCCCCTGAGATCTCGGCCATGGTGCTCCAGAAGATGAAGCAGACAGCCGAGGACTACCTGGGCGAGACCGTGACCGACGCGGTCATCACCGTGCCGGCCTACTTCAACGACTCCCAGCGCCAAGCCACCAAGGACGCCGGCAAGATCGCCGGCCTGAACGTCCTGCGGATCATCAACGAGCCGACCGCCGCCGCATTGGCTTATGGCCTCGACAAGAAGAAGGACGAGAAGATTGCCGTTTTCGACCTGGGGGGCGGAACTTTCGACATCTCCATCCTGGAACTGGGTGACGGCGTCTTCGAGGTGAAGTCCACCAACGGCGACACCTTCCTGGGTGGCGAAGACTTCGACCAGCGGGTCATCGACTGGATCGCCGACGAATTCAAGAAGGACCAGGGGATCGACCTGCGCGGCGACAAGATGGCCCTGCAGCGCCTCAAGGAGGCCGCCGAGAAGGCCAAGTGCGAGCTCTCCACCTCCATGGAGACCGATATCAACCTTCCCTTTATCACCGCTGATGCAACCGGGCCCAAGCACCTCACCATGAAGCTGTCCCGGGCTAAGCTGGAGGCCCTGTGCGCCGACCTGCTCAACAAGCTGGAGGGGCCCTGCCGCACCGCGCTCAAGGATGCCGGTCTGTCTCCCTCCGAGGTGGACGAAGTGATTCTGGTCGGCGGCATGACACGGATGCCGGCGGTCCAGAAAAGGGTTCAGGAGATATTCGGCAAGGTTCCCAACAAGGGGGTTAACCCCGATGAGGTGGTCGCCATCGGCGCCGCCATTCAGGGCGGGGTGCTCAGGGGCGACGTGAAGGACGTGCTGTTGCTCGACGTGACCCCCCTTTCGCTCGGCATCGAGACCCTCGGCAGCGTCATGACCAAGCTCATCGAGAAGAACACCACCATCCCGTGCCGCAAGAGCCAGGTCTTCTCCACGGCCAGCGACAATCAGCCGGCGGTAACCATCCACGTGCTCCAGGGAGAGCGGGAGATGGCGATCGACAACAAGACATTGGGGAACTTCGAGCTGACCGGCATCCCGCCGGCGCCCCGCGGGGTCCCCCAGATCGAGGTAACCTTCGATATCGACGCCAACGGCATCGTTCATGTTTCCGCCAAGGATTTGGGCACCGGCAAGGAGCAATCCATCAGGATCACTGCATCCTCCGGCCTCTCCAAGGAAGAGATCGACAAGATGGTCAAGGAGGCAGAAGCTCATTCAGCCGAGGACAAGAAGAAGCGGGAGCTGGTGGAAGCCCGCAATCACGCTGATACCCTCAGCTACTCAACCGAGAAGTCTCTCAAGGAATACGGGGACAAGATCGGTGCCGACGAGAAAGCCAAGATCGAGGAATGCCTGGCAAACCTCAGAAAGGCCATGGAGGGAAGCGACGTAGAGGTCCTCAAGAAGGCCACGGACGAGCTGACCCAAGCGTCTCACAAGCTGGCAGAGGCGGTCTACGCCAAAGCCCAGGCCGAAGGCGCCCAACCAGGCGGGGAAGCGGCGGGTGAAGCCTCTGCCAAGGATGAGAAGGTTGTCGACGCCGACTTTGAAGAGGTCAAGGACGACAAGAAATAACCGAAGGGGAGGAGGGGTGTGAATGCACCCCTCCTCCTGTTTACCAATCAACCATGCGGAGCAGCAGGAGAGTGGATCTCAGTGCTGCTTTTTGCATTGGAAAGGATCGATCTTGGCGGCAGACAAACGCGACTACTATGAGGTTCTGGGCGTCCACAAGAATGCCTCGGATACGGAAATAAAGAAGGCCTTTCGCAAACTTGCCATCCAGTACCATCCGGACAAGAATCCCGATGACAAGGAAGCGGAGGAGAAGTTCAAGGAGATTACCGAGGCCTATGAGGTTCTTTCGGATCCTCAGAAGCGGGCCCAGTACGATCAGTTCGGCCATGCCGGGGTCGGGGCGGGGGGCTTTTCGGGCGGCGGCTTCGGCGGTTTTGGCGCCGGCACCCCCTTTGGCGATATTTTCGGTGATATCTTCGGCGACATCTTCGGCGGCCGCCCTCGCGGCAGTCGCGGCCGCCGCGGCGACGACCTGCAGTACAACATGGAGCTTTCCTTCGAGGAGGCTGCGTTCGGCGCGGAGAAAGAAATTCAGGTCCCCTACGGCAAGCGCTGCGGCGATTGCGGAGGCAGTGGCGCCAAGCCGGGGACCGAGCCGAAGGTCTGCCCTACCTGCCGCGGCGCCGGCCAGGTGCGTTTCCAGCAGGGATTCTTCAGTGTCAGCAAGACCTGCAACCACTGCAACGGTGAAGGACGCGTGGTGGAGAACCCCTGTACTTCATGTCGCGGCAGCGGCATGATCCGGGACACCAAGACCCTGTCGGTCAAGGTCCCGGCCGGGGTCGAAACCGGGACGAGGCTCAAGCTCTCCGGTGAAGGGGGGCAGGGAATAAAGGGCGGTGGCAACGGCGATCTCTATGTGGCTATTGCAGTCAGGGAGCATCCCATTTTTACCCGCGAGGATAACGACGTTCTCTGCGAGATCCCCGTCAGTTTCGTGCAGGCAGCCCTCGGATGCGAGATCGAAGTACCGACTCTCGACGGCAAGGTTTCCATGAAGATTCCCGAGGGGACCCAGTCGGGACGCATCTTCAGGCTGCGTGGCAAGGGGGTTCCCCAGCTCCAGGGCTACGGGCGCGGGGACCAGCTTGTCATCATCAAGGTGGAGACACCGTCAAATCTCAATAAGCGCCAGCGGGAACTTCTGGAGGAGTTCGCCCGCATCAGCGGCGAGGACGTCCATCCCATGAAAAAGAGCTTTTTCGATAAAGTGATGGACTTTATCAGCTGACAGCCGTGCCCGTTCGCCTGTGACGGCCGCCATCCTCATTGAGAAATGGCGGCCGTTTCCATTTCTTCCCCTCCCCTCTTCTCCCTCGGTCAGCCGGTCAATCGATAGGACGCCTCGCGACGGTGCAGGGCACTGCCCGCGGTTAGCGTGCTCGAATAGAGGAGGAATTCTTCGACAGTGAACGGCTCCGCACTGAGTCCCCCGTGTCTGGACTGGAAAGCGGGGAAACCCTCCGGTATGGCCTCCTTGAGGCGCGCCAGCGTTATGTGCGGGCAAAACGGGCGCTCCTCCGGGGGAATACCCGCCGCTGCAACGGCCTTTTCCACCGCGCGCTGCAGGAGGGTCAGCCGCTCATTGGGGGTAATCCCGGCCCAGATTACGCGGGGGCGTCGTGGGGAGGGAAAACAGCCGACCCCTGCCAGCGCCAGGGTAAAAGGTGGTGACGTTACGGTAGCCAGGCTGTCTTTGATCCGCTGAAAGCATTCGTCGTCGGCATTTCCGATAAAGCGAAGGGTCAGGTGGAGCTGGTCCGGGGGCACTAGGCGAACCCCGTCCAGTTCCCGGCCGAGATCGGCAAGCTGTGCCCTGACGGAACCGGGCAGATCAATGGCAACGAAAAGACGATACATAGCCTGCTCCATTCACTGCCTGCGGGCAAGCCGGGCATTAGCCTCCGCAGGCGCGACGAGGTGGCTGCCAGCGGTGGAGGTGATGACCGTGCTAAAGGGGGCTGACAGACGATTCAGCCGGTCCACTACGTCCGCCGCCTTACGGCCCGTGAGGATGGCCGGTTGAAAGCGTACCTCGCGGAAAAGAACGTTGAGAGGGATGACCTCCACAATCGGCGGTCCTTCGCCGAGGGTCACCCGGGCGATGATGCTCCGGTCTGCCGAGGGGCTCCGGCTGCCGAAGGCAAAGTTACCGAGGCTGTAAAAGATCGGGCTGCCGCGATAGATTTCGATTCCCTGGAGGACATGGGGATGGTGGCCGATGACGATGTCAGCCCCTGCATCGATAGCGCGATGGGCTGTTTCGATCTGGTAGGGCGATGGTAGCGCGGCGCGCTCCTGTCCCCAGTGGAAGGAGACGACCACATGATCGGCGCTGCTGCGGACCCGTCGGATATCCGCGAGATAGTGGCCTGCGTAGCCGGGTGCGGTGCCAGGACGTCCCTCGGTGGCGAAGAATTCGATCGGCTGGGTGAGCGAGTAGGCCAGGAAGGCGACGGTCTGCCCCCTGACCGTCACGGATGCTTCGCGTCGGGCATCAGCAATTGACGGCCCAGCGCCTGCGAAGGCGATGCCGTTACGATTGAGATGGTGAATCGTGTCGCTCAACCCATCGGCGCCAAAGTCCATCATGTGGTTATTGGCCAGTGTCATGACCGAGAAGCCGGCCCGTTTCAGGGCCGCTGCCGCGACGGGAGAAGCCTTGAAGCGGAAACGTTTGGCGCGGAACTCGCGCCCCCCGTCGGTGAGGGGGGCTTCCAGGTTGCCCACCACCAGGTCGCTACGTCGCAGCTCTGCGGCGGTAGCGGAAAACGGATAGCTGTAGCCGTACCGCTGGAGGGTGTCAGTTGCGCTGCCGGCCAGCATCACATCACCCACAAAAGAAAGGCTGATGCGCTCGGCGAGAGCCCCCGCAGGGACTGCGAGCAGTACGAGCACTAGGGTCAATGCGGCGGGGAAGATGGTCATTTCTGCTCCGGAGGCACAAAAATATTGACTAATTCGCAGGTTAGTGCTAAACACTATAACTTTCATGTCGCAAAAGTAAAGGCTTGAACCAATGCTTGACGCCAAATATCTGCGGGAGAATCTGGAAGAGGTGGAGGCGCGGCTTGCCACCCGGGGCTCCGAGGTGAGTCTCGGCCGGTTTCGCGAGTTGGACGAGCGTCGGCGCGCGCTCCTCACGGAGAGCGAATCACTCAAGGCGTTGAAAAACTCCGTGTCCGAAGCCATCAGCAAGGTCAAGGACAAGAGCCAGATTCAGGATAAGATCGCCGAGATGCGTGAGGTGGGGGTAAGGATCAAGGGGCTCGACGACGAGTTGCGCGGCATCGAGGACGAGCTGCAGATGGTACTGCTGACGGTCCCCAATGTGCCGCATCCGACGGTACCCGTCGGAGCGTCGGAGGCGGACAATCGTCAGGTGCGGACATGGGGTGAGCCTCCCTGTTTTGCGTTTGACCCCAAGCCCCATTGGGAGATAGGCGAAGGGCTCGGCATTCTTGATTTTGAGCGGGGAGCGAAGCTTACCGGTGCCCGGTTCACGCTCTATCGTGGTGCAGGTGCCCGATTGGAGCGCGCTCTCGTCAATTTCATGCTCGACCTGCACACCGAGCGGCACAATTATCTTGAAATGCTCCCGCCCTTCGTGGTAAACAGGGAAAGCATGACCGGAACCGGTCAGCTGCCCAAGTTTGAGGACGACCTCTTCCACCTGGAAGGGGTCGATTATTTCCTCATCCCCACGGCAGAGGTTCCCGTCACCAATATTCATCGCGCTGAAATCCTCAAAGCTGCAGACCTGCCGCTCAGCTACACGGCCTACACTCCGTGCTTCCGCAAGGAGGCCGGCTCCTACGGCAAGGACGTCCGCGGACTCATACGGCAACACCAGTTCAACAAGGTCGAGCTGGTGAAGTTTGTTCATCCCGCGACATCCTACGATGAGCTGGAAAAACTGCTCTCCAATGCCGAAGAGGTGTTGCGCCAGCTCGGACTGGCCTATCGGGTCGTTGAACTCTGTACCGGCGATATGGGGTTTTCGGCTGCCAAGACATACGATATTGAAGTCTGGCTTCCCGGCCAGGAGACCTATCGGGAAATTTCTTCGTGCAGCAACTTCGAGGATTTCCAGTCCCGGCGGGCCTCGATCCGGTTCCGGGAAGACGAAAAATCAAAGCCTGAATTCGTCCACACGCTGAACGGTTCGGGGCTTGCAGTCGGTAGAACGCTGGTGGCCATCCTTGAGAATTACCAGCAGGAAGACGGGTCGGTAGTAATCCCGGACGTGCTCCGGCCGTACATGGGGGGACTGCAGAAGATCGGCTAGGCTTTCGGAGGGATGGCCGAGTGGTTTAAGGCGGCGGTCTTGAAAACCGTTGAACGAAAGTTCCGTGGGTTCGAATCCTACTCCCTCCGCCATAATTAATAAACAACGATCGGAGAGATGGCCGAGTAGGTCGAAGGCGCTCGCCTGCTAAGCGAGTATACGGGCAAAACCTGTATCGAGGGTTCGAATCCCTCTCTCTCCGCCAGATATCTAACAGCCCGTGTCATTGCGGTAAGGTTCTGGAGACGAGGAGGACACGTGAAGGTGTTGTTCAGGCTGGTGGTCGTTGCCCTTACCGTCATGGTAGCTGTTGCCGGGTGCTCGAAAAAGGAAGAGCAGAAAGCCGGCGGCGATGCCGGAGCACAGCACGGCCAGGCGGCAAAGAAGGAATCAGTAGTTGTTGTTCCGGATAACGTTAAGGGAAAGTGGAAGTCCGTAAAGATAGCAGTTACCGATAAGGCTGCCAACAAGGAGTCGGTTTACACCATCAACGTCGGAGCTGAGCTGGCAATTCCGGAGAGCAATCTCACGATAGCGGTAGACAATTTCCTGCCTCACTTCACGATGGACGGGACGACTCTTACCTCCCAGTCCAATGAGCCGAAGAATCCTGCCGCACAGATCCGGATTCTGGAGGGAGGGAAAGAAGTCTTCAAAGGATGGTTGTTCTCTCTGTACCCGACAACCCATGCCTTCAACCATCCCAAGTACGGTTTTACGTTGGTGGATTTTATACCCGCCAATTAACAATGCGCTCGTAGCTCAGCTGGATAGAGCACCAGACTACGAATCTGGGGGTCAGGAGTTCGAATCTCTTCGAGCGCGCCATTAAAACAAGGGGTTACGGCTAAGGCCGTAGCCCCTTTTCACTTTCCGTGGCCTCTGCCGTGGCCTACTGCGAAAATCCTCCCCTAAACCTCCTCCATGGAATAATATATCAATCCTGCTTCTGCTGGCGGCGACGCGAGATAAAGTCTGCTAGAGCGCGGACGACGATCAAGGTCATGACCAATGATGCCGTAATCAGTTCGGAAAATCAAGTTCTTGCAACCACATTAGCTGTTTGATCAAGTGTTGCAGTAAACGGCATCGAGCATGCTGGGTAATGGTGAGGAGGAGTAAATAGATGGGAAGGAAGGCGGTGCACAAAATACCTGCGTGAGCTTCATGGGCCTATTCATGACAAGTTCAAGGAAGATTGCAGAGCTTGATTTCTTCCGGCTGAAAAATATTGGAAAAACCCTTCTCCCGATGCCGACGTAACGGATGAATATATTCAATAGCTTGTTGATGCGGCAATGGAGTTTGGTATCCCTGTGGGAGGATCCTGACCCAAGGGGAGATTAGCCGAAGACGGCACAGTCCCTGATATCTACCCAATGATCGAATAGGAATCTCGAAGCTACAGTTCACGGACAGAGCAGAACGTTATCGACTCGGACGGTACACTTATCCTCAATAGGGGGAAGCTTTTGGGCGGGACTTTGCACACGGTGGAATACGCCCAAAAATATGCTCGACCCTGCCTAGTAGTCCGTCTGGACGCTGAATGTGATTTTGCAACCGTAACGCGGTGGATCGCGGACGAGAAAATCCGGTCCTCAACATCGCTGGACCGCGGGAATCTAAATTTCCCGGTATTCAAGAGAAAGCACTGGCGTTTCTCCGCGAAGTCTTCGCAGAAAGTTAATCACCATGTGCGGCCGATTCACCCTCACGCTCCCGCCTGACCTGCTGGCCGAGATCATCGGCGAGATCGAGGCTGCCCGCGTCCAGCCACGGTACAATATCGCTCCGGCCCAGGAGGTGGCAGTGGTCCGCCAGGATGCCGGCGGCCGGCGCCATCTGGACTACCTCCGCTGGGGCCTGATTCCCCCGTGGGCCAAGGATGCCTCCGTGGGCAACCACATGATCAACGCCCGTTCCGAGACAGTGGCGGAGAAGCCTGCCTTCCGCCACGCTTTCCGCTCCCGGCGCTGTCTCGTGCTCGCCTCGGGCTTCTACGAATGGAAGGCCGAAGGGAACCGCAAACAGCCCCTCTATATCCACATGAAGGACGGCGGCCCCATGGTCTTTGCCGGGCTCTGGGAAAGCTGGAAATCCCCTGAGGGGGCAATCGTCGAATCCTGCACCATCCTCACCACGTACAGCAACAGCCTCATCCGCCCTCTCCACGACCGGATGCCCGTGATCCTCGGCCGCAGCGACTGGGACATCTGGCTGTCCCGCGAGGCGACCAGTGAGGAGCTTACCCCGCTCTTCCAGCCGTACCCCTCGGACCTTCTCGCCATGTACCCCGTGGGAACCGGCGTGAACAGCCCGCGCAACGACTCGCCGGACCTTCTCGAACCCCTGAACGAGCCGTAACCCCCGCCCTGGCGGACGTAGATCGAGCGCCCTTGACAGGTCGCCTGTACGGTGATAGGTTGTCACATGTATACCATGACTGATGACAACCCGGAGGAGCCATGCAGGAACTTGCCCCCCGCCAGCAACAGGTCCTCGCCTTCATCACCGGCTTCATCGCCGAAAACGGCTACCCGCCGACCCTGCGGGAAATCGCCGCCCACCTCAAGATAAGCGGCACCCTCGGGGTCTCCAAGCACCTGGAGGCCCTGGAGCGCAAGGGGTACCTGCGCCGGGAGGCCAACAGCTCGCGGGGGATCGCCCTTGTCGGTCGGACAGACACAGCGCTCTCCCTCCCCGTGGCGGGAGTGGTCCGGGCCGGGCTCCCCCAGCCGGCCGTGGAGGACATCGAGGAGTATTTCGCCATCGACCGGAGCATGGTGCGGGGTGGCACCTTCTTTCTGCGGGTCAAGGGTGACTCCATGATCAACGCCGCCATTGTGGAAGGAGATCTGGCCCTGGTCCGCCCCCAGGCCACGGCGGAGAACCGGGACATCGTGGTCGCCATGGTGGACGGCGAGGCCACCCTCAAGCGCTTCTACCGGCAGCGGGACCAGATCCGCCTCCAGCCCGAGAACCCCAACATGGACCCCATCATCATCCGGCCGGGGGAGGGGGACGTGGCGATCATCGGCAAGGTGGTCGGCATCTACCGACCCCTGGAGTAGAGCGCCATGGAACGGGTAGCACAACAGGTCAAGGTGGCGGCCGTCTTTGCCCCGGGGAGCCGGATCAGACCCGTCTGGTTCGAGTGGAACCGGGAGAAGCACGCCATCACCCAGACCACCTACTTCTGGCGGGACCGGGTGGGGGAGGTGACCGTCCTGCGCTTTGCCGTCACCGACGGCAGCTCCCTCTTTGAGCTCTCCTACAACACCCGCGACCAGAACTGGACCCTGGATGGGGTGGAGGCGGCACCGTGAGCGGGGGAGAGCCCAGGCAGCGAACCATCCTCCACATCGACATGAACGCCTTTTTCGCCAGTGTCGAACAGCAGGCGAACCCGAGCCTCCAGGGAAAACCCATCGCCGTTGTCGGCTCCGGCCGCACCGTGGTCACCACCGCCTCCTATGAGGCCCGGGCCTTCGGCGTCAAGACCGGCATGAACAAGTGGGAAGCGCTCCAGGCCTGCCCCCACCTCATCCTGGTCGTGGGTGACAACCGCAAATACACCCACACCTCCACCCAGATCAACCGGATCTTCCGGGACTTCACCCCGGAGGTGGAAACCTTCTCCATCGACGAAGCCTTCCTCGACGTCACCGGCTCCCTGGCGCTCTTCGGCTCCGCCGAAACCATCGCCTGCCGGATCAAGGCCCTGATCCGCCATCGTTTCGGCCTGACCTGCTCCATCGGCATCGCCCCCAACAAGCTCCTCGCCAAACTCGCCTCTGACATGAAAAAGCCCGACGGCCTCACCATCATCCGCCCGGAAGAGGTGACCCGCCTCATGGAGATCATCCCCATCCAGGACCTCTGCGGCATCGGCGTCAAGACCAGAAAACAGCTCAACAGCCTCGGCATCCAGACCTGTGGCGAGCTGGGGCGCTTCCCGGTGGAGATCTTGCGGCGCACATTCGGGGTGATCGGCGACCGGCTCCACCTCATGGGCAAGGGGATCGACGATTCCCCCGTGGTCCCCGTCGAGGAGGCCGAAGAGGTAAAGAGCGTCGGCCACTCCATGACCCTGGACAGGGACCTCACCGCTCGACGGGACATCCTCAAATACCTCCTCCAGCTCTCCGAGATGGTGGGCCGCCGGGCACGGCGCTACGGCGTTGCCGGCAAGACGGTCCATCTCACCATCCGCTATGCCGACTTCACCACCGTGGGCAAGCAGCAGACCCGGAACCAGGCCACTAACAGCACAGAGGAAATTTACGCCGAAGCGGTGAAGATCCTCGACACCTTTGAGCTGCTGCAGCCGGTGCGTCTTCTGGGGGTGCGGATCACGAACCTGTGCTACCAGCGGGAACAGTTGCCGCTCTTCGAGAAGGAACGGAGGAAGGCCCTTGCCACCGGGGCCATGGACGCGGTGAACAACAGGTATGGCGACTTCTCTGTCACCTTCGGGAGCCTCCTTGATGAAGAGGAGAAGGGGAGCTTCGTCATCTCCCCGGCCTGGCGGCCGGAGGGGATCAGGAATGTGGAGGTGAAGTGAGGATAGGACCGCTTAATCAAGTCATTGCCATGGAAAATGGACTGCACAGGCATGCCTGGAAGTTTTCACCAACGACCAGTGGCGGAGGGGTGAAGGTCTACGATCGTTGCATCATTTTGTTCTATTCTCCATCTCTAAGATTACGGCCCCCATTTTCGATAAGTTTGTACGGATCAAATCGACATACTCCGCGATGGGTTCGACTAATTCAGGCCCAGAAGTTGTGAGAGGCAGGTTCTTGCTCCGGTAATAAAAGGAACTCCCGAAATTGTTGAACCATTTCTGCCCCTTAGGGTATTCGTCTTTAATAGCACTCAAACGGACAGAGGCATTCAAATCAAACCAAATCTCTTTATTCTTCAGTCGTTCCGCTATGTTAATCGCGTAAGCTTCCCTCGATTTCAAAATTCAATCTGAAACTGTTACCCTGAATCTGGATACCCACAACGGCTGGGCTACCCTCGTTCTCCTTCTGGTCAGCTACAACATACTTCAGCCATGTAGGATGGATGAAAACTTTGGAGTTGCGATTCCGTATGCAGAGCCAAGACGCTATGTAGCCTTAGTGAAAGACCTCAATGCGGCCACACCAGAGATAACCGCGCTAGTACTAACAGGGGAAGCCTACGGATATGACTGCCGCTTGCCTCAACTTTCCGGTGTTTCCATCGTCACATATTTGGTCACCTGATCACTAACTTCTCTACCACTACAGATCCATTGAAAATTGTGAGGCTTCCATTTATTGTTGTGACGCCAGCATTTCCGGAGTACTGGTCATCGTAACCGCCTTTTAGCATCACCGAAATGTTCCTGTTGAGAACACATGCTTCTGTCAGGTTTATTCCCCATATCTGTATAGTGCTGTTCGATGGAGCAGCATTATAAGCCGCCTGAATAGTCGAATAATACAAGGGCGACGGACTATCTAGACGCACAACGTGCGTATCATCTTTCGTGAAAGTAGCCGTCACTGTGGTATTCGACTGGAGCGAAATAATACAGTTTCCGGTACCCGAGCATGCCCCTGACCAGCCAGTGAACAACGAATAGTCCGGTTCTGCCGTAAGGGTGATGGTTGAGCCGCTTTCGTAGAACCCTCCGCAGGTGCTGTTACAGGAAATACCGACCGAAGGACCGGTGATTGCACCCTTACCAGTACCGTTAATAGTGATGTCAAGGCGATAGCCCGCACGGACTGTTATGTTAGCGCCAGTTGCATTGCCGGTATTTCCGGCAGCATCGGTGGCGCGAGCTTTGATGCTGACAGCCCCTGGCTCGGGCAGTTGCCAGTCGAAGCTCCAGTTTGTCGTCCCGCTTGCCACTCTCCAGCTCTGGCCACCGTCGGTTGACACCTCAACCCTCTGGATACCGCTCCCATTGCCATCACCAGCTGTCCCCTTGATGATATAACTCGGCCCGCAAACTGTCTCTCCAGAGACAGGGAGGCTTATGGCTATTGATGGTGCCTGCTGATCAAGGCCCACTACTCGGGAGTCTATTGTTTGATTACCAGCCTCATCCACCGCAGCAGTATTTATCTGGTTAAGTCCCGGCAAGAGAGTAAGTGACTGCGAAAAGGACCCATCATAAGCAAGTGGCACACTGACCCCGTTAATCGTTAACCGACTTACTCGTGTTCCGTCCGTGGTCTTGCCTGTTAATTCCACCGTCGACAAGCTTGTCCATGACCCTGCAACCGGAGCTGTCACCGACAAGGATGGGCCAGTTGTATCGACGACAAACTGTTCCGTTTGTACAGAGCTGGCATTGCCAGCAAGATCAATGGCGACAAGTTTCAGTATCGCGTTACCACTCACAAGTATCGGTTTTGAATAGACTGACGATGCGGTCGTCGGGTTCGTGCCGTTGAGCGTATAGTAGATGGTTGCAGGCTCGCTGGTCGTGAGCGTAACAGTTTGGCCAGAGTTGTATATCCCGCTCCGCAAAGAGAGGTTGACTGTCGGGCTTACTGTGTCAAGGGTTATTGTCGCGTTCAACGGTGCAGTTGTAGCATTGCCTAACTTGTCGCGATACCAGGCATGAACCGTCTTCGGGCCGTCCCCTGCCGGTATTACCCATTCCTTTGTCCCGATATAAGGTTCCCACCTCGAACAAACATTGTCATTGCTGACGCACATTTCAGAGGCGCCGCTGGCATCTTTTGCAGTGAGTTTCAGTGAAACTGTAGTACTTCTTGTAAACGTTCGCCCATCATCTACGACTACAGAACCAATCGGCGACTGACTGTCACTCATACCAGCGGCGACACCCGTGAGTTGTGCCGATAGAAGTGGGGTATTGCTGTCGGAAGTTGGTATCTCCACCTGTGCACTTTTGGCGCCGGAATAGGAGGGAACAAACTGAACATCTACCGTGCAGGTCGACGCCGCAGCCATACTCTTTCCAGAGCACCCGTTCGCGACTACAGTAAACTCATAGGGGTTAATCCCGGTTGTTGTCAGACTGCCAAGGTCTATGCTTTCTGATCCGGCATTGGTAACAGTCAACCGCATCGTTTTAACACTGCCAGTATAAGTTCCGAAATCCAGCGCGATTGGCTTTAAGTGTGCCCCGCTGTTAACTGATAACGATACTCCCGCTTCCCCGTTTCCGAGCCTGTCCCTTGTGGAGTACGTTTCGCTGCTCCTCTGTGCTGAACCTGCACTGAAATTCCCGTGTCGCAGTGTGTATCCTTCACTGATCGCGATTACGTTGTAATGAGCAGGATCGGTGTCGCTGGCATCGGGGAGCCCGTCGCCGTCACTGTCTGCACTGATAAAAGGATCACTGCCATTTGCAGTTGTGTGGAAGACATATACTTCCAGGTAGTCACTCAAACCGTCACTGTCCGAGTCTGCCAGAATGGGCTTCGTCCCCTTCAGATATTCCTGGAGGTTGACCATCCCGTCGCCATCGGGATCAGCCTGGGCATCGGCCCGGTCGTGGGGATTCAACCCGTTCGCTGCCTCCCAGACATCGGGCATGCCGTCGTTGTCGTCGTCATCGTCAACGATATCGGCGATGCCATCGCCATCGCTGTCAGCAAGCCCCAGGTAACCTGTCTGCCGGCCAAGCGCATCGTTCAGAGCATAGTTTTCGCTCTCGCGTTGCCCGCCCCCCTGGTTGAACCCGACCTGCTGCAGGGAGTCGCGCAGGATGTAGCTGTCGCTCAGCTGTGCCGCACCAGTTTGCGAGAAGCTGGCCCGCTTCAGTACGTAATTATCACTGCTGCTGTCCATCTGGGGGTTGTCGGCCTTGGTCGGGTCGGTTCCCTGCTGGTACTCGCGCTGGTTGTTCCAGCTATCGCCATCCGGGTCAGCCTGGGAATCGATCGTGCCTACCAGGGCATAACGGTTGGCCCAGGCATCGGGGAAGCCGTCGTTGTTGCTGTCGTTGTCATAGGCGTCTGGGATGCCGTCGCTGTCGACATCGGCCGACAGATACTCGATCTCGGCGATTTTGTAGGTCGACTCAATGCCGTTCCTGCGGACTTTGAAGTAAACTGTCTTCTTCCCCGGATCGCCGGTGAGTGTGTAGGAAATGGCGGTTCCGTATGGCTGCCAGCTGGCTCCGGCGAATTCTGGTGACTCGCTGGCCAAGAACTCGCTCGGGTTGCCGATGGTGACGTTGCTGAGAGTCACCTGCCGGGTGGTGGTGTACGGCTGGCCGTTGTTGAGGGAGAACAGGGCCACGATCGGTTTCTGGTCCGTCTTGCCGGTCACCGCATGGGGGCCTGCGCCTGCTTCCCCATAGGTGTACTGGGCCATGCTGGTGGTCCCGTTCTGCACGCTGGTTTCGGTCAGCATGTTGCCGATGGGGTTGTAGAGGTAATCCTTCCGGTAGCCGCCGGCGCCGGCATCCTCGGCCATCAGCAGCCGGTTGAGCGGATCGTAGGTGAAGTTCTCGGTGCGCGGCGATGCAGGCTGCGTGGCGTTGACGATCTTCTTCACATTGCCCACATAGTCGTATTCGTAACTGAAGTTCTGAATGTTCGTCGTGAGAATCCGCTTCAGGTGGAAGTTTTCCGGGTAGTAATTGAACTGGGTCGCGAGGCCGTTAATGTAGCCACGCCGCGTTTCGCTCCCTGCCTGGTTGTAATCGATGGCGCTGAGAATTCCGGAGATTGCCGACAGTTTCCCCATGCCGTTGTAGGAGAAGGTCGTCACCTGGCCGTCCGGGTAGGTCTGGCTCGTCAGGCGGTCCATAGGGTCGTACGCCCACGAGGTCGTCCAGGTCATGCCGTCCATTGTGCGGGTTTCGCCGGTCTTGCGCAGCCGCGCGTCGTAGGTGTAGGCGACCGTGCCCAGAGCGTCGGTCACCCGCGACAGGGCACCAACTTTCCCTTCGTCATAGACGTAGCTAATGTCCGGATCGTTCGGGTAATCGACCTTCGTCACCCGGTTCAGGGGGTCGAACGTGAACCTCGTGGCAATCCCCTTTGCATCGGTGGTGGCGATGATATTGCCGACCCGGTCGTAACGGGATGTCCGTGTGCCGAGATCAGGATCCACCACTTTCGTCTTCCTTCCCAGGGAGTCGTAGCTGTGGGTGGTGGTGTTCCCCAGGTGATTGGTGGTCGTCAGCAGCTCCCCCAGCGGATTGTAGCCGTAGCGGGTGAGATAGGTCTCGCTGCCGTTCACCTCCGCCACCTGCGCCAGTTTGCCGTCCGCATCGAACCACTTCTGCTTCAGGTGGCTGTTCTCGTTGGTTTCCGTGACGGACCAGTGGTTGTAACTGCGCAGGCTAAAGGTCCCGTCGGGATTAGTTACCTTTAGCGGCCGCCCAATGGGGTCATACTCGGTCACCGTCTTCGGTGTCGCCAGAGGAGCAGAATAACCGACGCTTGCGGTGGCGAGGTATGGCAGGGAGCGCCCCGACTCGCGCCCCATAGCGTCGTGGAAGGTATCGACCACAATCTGGGATGCCGGGTTCTGGTATTCGGCCCTGGTCTGGATGACCCGGCCGAGGCCGTCCACCGACTGGATAGTATCCAGCGTATTGGCCGTGCCCGCCTGTTCGCGGGCCTTCACGGTCACGTTCTCCGGGGCGCTGCCGTCCAGGTTGTAATTGATCTCCGTCGTCGGGAAGGCGAGAGTGTCACCCGGCTTGACCACCTTCATCAGCCGCTTGAAGTTGTCATAGACGTACACCGTCTCGGCGCCGTTCGGGTCTCTCTCCAGCACCGGCTTGCCGATGGCTGGGTCGAACTGCCGCTCCGTCACCTGCCCCTTGGCATTGGTCACCCGCACCGGGAAGGCATGGTAGTCCGCATCGTACTCCACCTTCGTCGCCCGCCCCTCGGGGTCGATGGTCTCAATGCGGTTGCCATAGCTGTCGTAGCGGTAGGTGGTTACCGGGTTCTCGCCGCTATCCAGGAAATGCTCCTCCCGTGTGAGGTTCCCCTGCACCGGCACCGCATTCAGATCGCCTCCGTCGTACTGGAACCAGCTCTCCCGCAGGTGCGCCCCGCCGGGCGTTGCGGCGCTGTAGAGGCGTTTTACCCTATTCAGCAGCCAGAGGTTCTCGTTCTGGGCGTATTCCCGGAAGGTGAACAGCTCGTCGCCACTGACAGCAGCATCGCCATAATCTGCCTCCAGGGTCACGTTGCCGAACTGGTCGAACTGGTAGTCTTTCACCACCTGCTTCGGGCTTGCCGCCACACCGTCATAGGTGAAGGTCTCCACCCGGTCGAGGGTCACATTATGGACACCGTCGGCTGTGGTCGCCGACCAACTGTTCACGGTTTTGATGTACGGTTTGCCGGCGGCATCCGTCGTCAGCGTCTGGGCTTCGGTCCCTTTCAGGGCATCGTCCTGGTTGAAGGTATGGATGACTTGCGAGATTATGTTCGTGCCATCCCGATGGGTTTCCGTCACCATGCCGAAGCCGCGAAATTCGTTGGAAGGAACGTCGAACAGCCCGTTCGCACAGGCATAACCGGTGGTCACAATGGTCCTCTGGGAGTTGCCGGCCGGCAAGCCATTGTCCCTAGTCACCGATGACACCACCCAGTAGTTGGAGGGGAGGCTGCTGTTCGGGCAGGTGGAGGAAGGGGCATAGGCAATAGTGGTAACACCCCCCAGGTCACTGGTGATCGTCTCCAGCAACCTGGTCTGGGCATCGGCCTGTGTGTAGGTGAACCGGGTCGGCGGCAGTGAGGTGACGCCATCAGAGCCGTATTTGGTGATGCTGGAAAGGAGCGATAGCGGCGTTTCCGGGGTTATGGGGGAATATGCCAGCCTGATACTCTTCACCAGGCTGCCGCTGACCGAGACGTCGATCCTGCTCAACCGTTTAGCGATGGTGACTGCGGAGCCTTCATCCACCAGCGAAACCGGGTCGGGCCGGTCTTCCCAAGTAAATTCAATGACCCGCTGCCGGTCGTTGTTGTATTCGATCCTGCCGGGATAGACGACTCCCTGGTCTTCCACGTAGGAATAATAGATGGCGTTGCCGTTCGTGTCGGTGATCCTGTCCAGGCTCCAGCGCCACCCCTGGGGGGTCTCCGGAATGCCGGGGTAGAGAATGTTGTCCGCATCCTGCGTGATGCCGAAGGAATATCTGGTGCCGTCCTTGGCAGTCACCTCCCAAGCTTCGCCGGAACTGTTTGCAGCGCAGGGTTTCTTCTCGATCTTCAGGTACGATTCGATTCTGGTGCGGTAGCGGCCGTTCCCGGCATCAACCAAGTCATGCCTGGCGCCGTTCAGGATGAGGGAGTATGTGTCGTTGCTGTTTTTCTGGATGTGGTTGGAAGGAATTTCCCAGCCAGTGCCTAACTGGTTGTTGGTGTTGCCAACAAGGAAGCTGTTGTAGGAAAGGGACAACCGCGGGGCAAAACCGTGTACTCCGGATGGATGTTCTACTTTATAGTCGTAATAATAAGTGCAAGTAAATAAATTTGATTGGTAAAAGTAACTGAAAATATTGCCTGCCCACACAGATGAGTCAAAAATTACAGAGACGCAAAATATGGCCATTAAATACACCAGCCCGATTATAGTGGCCCGAATATATTTATACGCCTCACAGAACATTAAACATTCTCCATTTAAATGAATTTATCCGGCTTTATGTCCAAACAAGCCACATCTGATTTGGATATATATAAACCTTAGTTTTGATATTACCTCATAGGTAAGAGTTAATTTATCAGCAGCATATTCAGTTAATGCTTGTGATGCGCTAGCGTAATCACCGTTTTTAATGAATTCAATAATTTTTAATCCAGTTACTGAATCACCTATACCAGGCAGATTCTCTACAGCTGACAATAAATCATCAGATTCTTCAACGCATTTATCTAGGCTGTTATCATATTCACCAATAAACACAGAAGTGTCTGGTAGATGATTAACATCAATATTATTGTCACTTGGGACTTGATTGTTTGTTAAAGATTCAGTTTCATGTGCTGCATTGTTTGTGGCTTTCATTCGGTTGCTTTGTGTTTTGGTTCGAGAAATATTTTTTGCGACTTGATACTTCTTCCCCTCCTTAAACAGCTTCTTCGCCTTCTTCAGCGGTGTCTTGTCATGATCCGGATCAACCCCATGGGCGATCATCCATTTTTCTCTCTTTGACAGCTTTGCCTTCTTTTTCTTCTTGTAGCCATCCAGGTCAACATAACTGAGCGGATTGTTCCCCGCGTACGCATACAGGTTCAGATCCTGCGGATCATCCAGATCGGGCTCCTCGACATCCGCCTGGGTGAAGTGCCGCAGTTCCGGGCTGACGTAGCGCGCCTCGAAGTTGTATAACCCTGCCCCCTTGTCGTTTTCCTTGCCGGTGTAATAATTCTCTGTGCCGCCTTGCCTGACCTCGCCGAAGGGGAGATAGCTGGTGCTGCTGACCACCTGCCCGGAACCGTTGGTCACCGCGCTCACACCACCCAAATGGTCAGGATGATAGAAATAGGTGTTAGCGGCAATGTAAAAATGACCCACTTCGGAAATCGAAAATTGACCCATTCTTCCTCTATCCTAGCCGACCTGGAGGGTCGGCATGATCGGAAAGGAAGAGTGTATGGAAGTCAGAATTCTCAAGAAGCAGGGCAAGAGCATCCGGGAGATCTCGCGTATCACCGGACTTTGCCGCAACACGGTCAGGAAATTCCTCAGGTCGACCGCTGATCCCAGGTACAAAGAACGAGCGAAGCGACCGGGGAAGCTTGACCCATTTAAAGCGTTTCTCGAAGAACGGGTGAAGGCGGCTCTGCCGCATCGGATTCCCGCGCCGGTGCTTGCTCGGGAGATCAAAAGCTTTGGCTACGATGGCGGCGAACGCACTGTCAGAACGTTTTTGGCGACCCTTTATTCCCGCATCACGCCGGAACCCGTTGTCCGGTTCGAAACGGAGCCAGGCAAGCAGATGCAAGCCGACTGGTGCGAACTGCGCAAGGGCAAGCACCCGCTGTACGCATTCGTTGGAACGCTTGGTTTCAGTAGAGATTCGTTCGTTGTCTTCACCACCAGCCAAGCGTTCGACGTCCTTCGGGAATGCCACGAGATGGCATTCTCCTTCTTCGGCGGGGTCCCGCGCGAAGTGCTCTATGACAACATGAAGACCGTCGTGCTGGAGCGAAACGCCTTCGGCGAGGGCAACCACCGTTTCCACACCGGCCTGTGGGACACGGCAAAGCATTTCGGGTACATCCCCCGGTTGTGCAAGCCGTACCGGGCCAAGACCAAGGGAAAGGTTGAGCGGTTCAACCGCTACCTGCGGTACAGCTTCTACTACCCGTTGGTTTCGCGCCTGAAGCAGGCAGGACTAACTCTCGATGTCGCAACCGCGAACATCGAGGTCAGAAAGTGGCTCAACGAAGTAGCCAACTGCCGCATCCATGGGGAGACCGGCGAACGCCCCTGCGATCGGCTCGAGATCGAGCGGTCAGCGATGCTGCCGCTGCCGCCAAGGCTTGCAGTCGAGCCGGACAAGCCGCAAGTCATTGCTGCCATGCCGTGGCCGGTTATTCCCCTTCAGCGCCCCGCCTCCTTCTACGATCAGATCCTTCAGGAGGGGCGGCTATGAGCGACATCCAGCACCAGCGTATGGTCACGCTCTGCGATGATCTGAAGTTTCTGTCGGTGGCCGATGTCTACACCGACCTTGCAGATGCCGCGGCAAAGCAGGAATCCTCCTACATCGACTACCTTGAACAGGTACTCAAGGCCGAGAACGACGTCCGACAGGGACGCTCGCGCCACACAATGGCAAAGCTCGCCGGTTTTCCCGCGATCAAGACTCTCGAGGATTATGACTTTGAGTTCGCCACCGGCGCCCCGAAACAGCGAATTCTGGACCTGTCGGCGATGGCATTCCTCGAGCGCCGGGAGAATGTAATCCTGCTGGGTCCCAGCGGCACCGGAAAGACTCACCTCGCCATCGCGCTCGGCTACCGCGCTACTCAGTGCGGCGTGAAGGTACGCTTCATCTCCGCCGCCGACCTGATGCTGCAACTTGAAAGCGCCCAGCGGCAGGGGCGGTACAAGGAAGTAATGCGGCGCAGTGTCCTGGGGCCGAGACTGCTCATCATCGATGAGATCGGCTACCTCCCGTTCAGCGAAACGCAGGCGAATCTGTTCTTTCAGGTGATCGCCAAAAGGTACGAAACAGGTTCCGTCATCCTCACTTCGAACCTGAGCTTCGGGGAATGGGAACAAGCCTTCGGCGGCAATACGGCACTCACATCAGCTATGCTCGACCGACTGCTGCACCACGCCCATGTCATTCAGATCAGAGGTGACAGCTACCGGCTGAAAGAGAAGCGACGCGCAGGTATTCTCGGCCAGCAACTGCCGACACCTCAGATCGATGACTAATCCAGGAAGGTGGGTCATTTTTCAATTTCCGATCAACCGGTAAAGTGGGTCAATTTTCGATTGCCGTTGACACCCCGGCCCACCTATTACCGACCACCGGCAACATGCCTGCGCGAGGGCGACCTTGTGCTGATGCGTCGCATCGACGAGCTCTATTTGGAACACCCCTGGGCGGGCAGCAGAACGATGGCTACCTTGCTTTCCACTCCGGATGAGGTTGTCGGCCGAAAGCGGATCAGTCGCCTGATGCGGCTGATGGGGATCGAATCGGTCGCGCCGAAACCGGGAACCAGCAAGCGCCACCCCCAGCACCCGGTCTATCCGTATCTGTTGCGGGGCCTCGTCATCGACCGGCCCAACCAGGTCTGGGCCGCCGACGTCACCTATATCCCCATGGCCAAGGGGTTCATGTATCTGGTGGCCATCATGGACTGGACAACCCGGAAAGTCCTTTCCTGGCGGCTGTCTAACACCCTCGACAGCAGGTTCTGCGTCGAGGCTCTGAATGAAGCTCTCAGCAACTTCGGCACCCCGGAGATCTTCAACACCGATCAGGGGTGCCAGTTCACCAGTGAAGCCTTTACCTCCGTGCTCACCGCCAACGGCATCCGGATCAGCATGGACGGCAAAGGACGCTGCCTCGACAACGTCTTCGTCGAGCGACTGTGGCGCACTCTCAAGTACGAGAGGCTTTATCTCAAAAGCTTTGACTCCGGGATTGAACTTTCCCGGGAGCTTTCATCCTGGTTCTCGTGGTATAACGGTGTCCGCCCTCACCAATCCCTCAAGAAGCGGACCCCGGACCAGGTTTACTTTGCTGGACTGCCCGAGAAAAAGGCTGCCTGAAGCCTGTAAACCCAACAACCATGGGCCGTTGCTTAAACACCCCTTCAGGCTGTCTCACAAACCGGCACCACCTCAACCCCAGCAGCTCTGGGCGAGTAGAAGATCGTTGGCTACACTTCTATTCAAACCCGATAACTTTTTGTCTCAAGGAAGTTAGTCTTAATGTTGCTTTACGATGGGAGTATTTTTTCATCACCTTATGCCGATTTCAGGGGGGACATGTGGGAGACCGTCTATATTTCGAGCGGTTCATCTGGTTTGACAGCCAAATTCGCAACGGATGCTATCCCAATGCCTCGGCGCTTGCCAGGAAATTTGAATTCGACATAAAGACTGCCCAGCGGTCCATCGAATATTTTCGGGACCGTCTTGGCGCTCCCCTAGACTATGACGCATCCCGTCGGGGATATCGATATTACGACCCCAACTACCAACTCCCCGTCACCCATCTCTCCGAAAGCGAACTTGTGGCGCTGCTGGCATCGCGCAAGCTTCTCACAGATGCGGCAGCCGGTCCTCTTGGTGACGAACTCGAGAAAGTATCCAATCGTCTCGGTGCACTACTTTCAAATGGTCTCAAAGGAAAGATAAACCCCGAGCGCGCCTTTTCCTTCCGTTGGAACGGCATGGCTGCAAGTGATCCCGTCATATTCGAGCAGGCCGTCAGTGCCTTGCTCTCCTGCCGTCTTCTCACCTTCTGCTACTATTCTCCCCTTGCCGGTGCCTGCACCGCGCGCACCGTCGAGCCTCACCACATGATCAACTATATGGGAGCATGGCATCTGATTGCCTGGTGCCGCCTTCGTAATGACTGGCGCGATTTTCATCTGGCCCGGGTGTCCCTGGCCCATCTTGAGGAGGAAATTTTCTCGCCGCGCGATGAAACCACTTGGCGTCCCTGTCTCGATGAGACGTTCGGTATCTTCCAGAACCGCGAGCGGTTCGATGTCACCATCAGATTTTCCGCCGATAGAGCCCGCTGGGTCAGGGAAGAGCTCTGGCATCAGGATCAATCCACAAGAGATCTCGATACGGGAGAAGTCGAGCTGACGATTCCCGTCTCGCACGAGGCGGAGATCCTTATGGAGGTCCTCAAGCATGGCTCCCATGCAGAGGTCATGGAACCAATTTGGCTTCGCGATCGAATCCGAGAGGAAATCGGGAAGATGCAAAAAAAATATTAGACCTGGTACACGGGATGGGGGATGTGGGCTGATAGGATGGTACCCGGCATACATCACGGTTCGGAGGGGTGCCATGATCGGGAGGAGGGACTTTTTCAAGGTATTAGGATTAGCGGCCTTGATTCCGGCTGCGCCGCTGAAACCCGCATCTGCGGGAAGGCGCATTGATCTCCTGGAGGTCCATATCGCCGGTTTCCAATATCACGAGGGGATGAGCGCCGGAGTGTTCTCAATGCTTAAAAGAGGAGGCGAGCTTTGCCTGCGGCGTGAGCCGGACAACCCCTATGACCCCTTCGCCATTGCCATGGAAACTCAAGCCGGAAACAAGCTTGGGTATCTCCCCCGCAGGATCAACGGCATTCCGGCGGCGATTCTCGACCAAGGCGTTACAACGAGGGCTGAGATTGTGGAAATAGATGCATTGGCTCCTCCTTGGGAGAGAGTGCTGGTGAGGGTTTGGCAGGAGGTGTGAGGAAAATGGTTGAACGGGGGATAACTATGTCGACATCTGAAGATTTTGAATCAAACTACAAACTCCTAACAGGTAATAGTCCTTTCCCATGGCAGCGGAAGCTATTCACCATGTTTGTAGACAAACGGTTTCCAGAAACTTGCCCTGTCCCGACTGGCCTCGGGAAAACTTCAATCATCGCAATCTGGCTTCTGGCAGTGGCCCACCATACCCGTAACGGCACAGTTACTGAATTTCCGCGGCGCCTCGTCTATGTGGTGAACCGGAGAACCGTGGTGGACCAGGCTACGGATGAAGCCAGAAAAATGCTTGAAGCACTCATTACCAAGCCAGAACTCTGTGCTGTTGCTGATGTGCTGAGTTCGCTCGCGACCCGGGCTGATGCAGCACCTTTGGCGATCAGCACGCTACGAGGACAGTTCGCTGACAACGCGGAGTGGCGGGACGACCCGGCCCGGTCTGCCGTGATCGTCGGCACGGTGGATATGATTGGCAGTCGATTGCTCTTTTCCGGTTACGGGTGTGGGTTCAAGTCCCGTCCGTTGCATGCTGGATTTCTCGGACAGGACACCTTACTGGTTCATGACGAGGCCCACCTGGAGCCCGCATTTCAGGAGCTGGTATCGGCCATTGCATCGGAACAGCAGCGCCGCCGCGACTTCTGGCAGTTACGAGTCATGGAACTAACGGCAACTTCTCGTTCTGACATTACTGACGCGAATACTCTCTTTACAGGGGAAGACCGGAAACATGATGTGGCCCGGAAACGACTCGAAGCGAAAAAAGGGATTTCTTTTCATCCGGTTGACGATGAAAAGAGGGTTACTGAGAAGGTTGAACAACTGACCAAAGGGTACAAAGACAGTGGGCAGGCAATTCTCGTCTTTCTTCGCGGGGTCAAAGAGGTGATGAAGGTAGCGGCATTTCTGCGCAAGGTGGTGCCGGATGGTGTAGAGACCCTGACCGGCACCCTGCGCGGCTTCGAGCGCGACACGTTGGCCAGGGAAAATGCCGTCTTTGCCCGCTTCATGCCTCACTCCGAAGCGATACCACAGCAGGGCACCGTCTATCTCGTGTGTACCTCCGCCGGAGAAGTCGGGGTCAACATATCAGCGGATCATCTTGTCTGCGACCTGACCCCCTTCGAAAGCATGATGCAACGCTTTGGACGGGTGAATCGATTTGGTGATGGCAATGCACATATCGACGTCGTTCATCGCCCATTCGGAAAGGGCTCTGGTTTCGACGAATCTGCGCCCGCCGCATTGGACGATGATCCGTCAGCGGGGGCCGCCAGCCAGGACGATCTAACTGCCGACGCGGCGCCCAAGAAGAAAGAGAAACCGTTGTCACCTTTTGATCGGGCTTGCGCACAAACGCTGTCCGTGTTGAAGCAACTGCCCTTGCGTGAAGACCGGCGTCGCGATGCGAGCCCTGCGGCACTAAGCGAAATACCCCTTGCCGACCGGCAAGCTGCTTTCACGCCACCTCCCGTCATTCTTCCGATAAGTGACATTCTTTTCGATGTCTGGGCGCTGACCTCGGTTCGCCAGAAACTGCCCGGCCGACCGCCAGTTGCCGATTGGCTGCATGGCGTTACCGAATGGGAGCCGCCTGCAACCCATGTTGCATGGCGGGATGAGGTCTATCTGGTCAGCGGCATGTTGGAGATCTGTCCGCCCGAAGACCTGCTTGAAGACTATCCCCTCAAGCCTCACGAATTGTTGCGCGACCAGACCACACGGGTGTTTTCCGAGCTTGAGAAAATCGCCAGCCGATGTCCGGCAAAGCCTGTATGGCTTCTCAACGCTGACGGCAAGGTTGACGTGCTTCCCTTGGAGAAATTAGTCGATAGGGACAAGCTGAGACTGGCCGACTGTACTGTGTTGCTGCCGCCAGCGGTTGGTGGCCTCGACGGAGGCATGCTCAACGGTGATGCCGCTTATGACCCCAAGGTGGTTTATGACATAGCAGATCAATGGTTGGGCGAGAACGACAGGCCGCGTCGTTGCCGCCTTTGGGACAACGAGGGCCCTTTATCAGGAATGCGGCTTGTGCGAACTATCGACGTGCGCCCCGATGCCGAAGAACAGGAGGAAGAAAGCGCAGAATCAACTATACGGCGGTGCTGGCATTGGTATGTACGGCCCCGCTCCGCTGACGATGATGGCTCAAGGACGGCACGAGTAAATCAGGAACTGACATCCCACCTTCGGTCTGCCGAAGACTTCGCCAAGAAGCTCGTCGACAGGCTCGGCTTGGGCGCGCTGGAAGCAAAGGCGGTAGTCTTGGCAGCGCGCTGGCATGACCTCGGCAAAGATCGCCTGATCTGGCAGCGCTCCATCGGTAATCGTGACTACCCTGGGCTTGTCCTGGCGAAGTCCGGGTCCGGAATGCGGCCTATCGATCTCAGCGACTATCGGCATGAGCTCGGATCACTTATCGACATATCCAACTACCCGGAGTTTCTTGAATTGTCTGAGGAGTTACAAGATCTCGTTCTGCATCTGGTCGCAGCCCATCATGGCCGGGCTCGGCCCCACTTCCCGGAAAAGGAAACGTTTGATTATGACCGGTCAGAAGAGGCCGTAGCGGCTATCGTCAGTGAGGTCCCCCGCCGTTATGGCCGGTTGCAGCGGAAATACGGCCGGTGGGGGCTTGCCTATCTTGAATCCTTGGTACGTGCTGCCGATGCCATGGCGTCACAATATGTCGCTGGTGAAGACCCCGCTTATGGCAATGCTGCGTTGTCCCTGGGAGGTGCCCAATGAGTTCGAATTCAAAGTCCGCAATCAGCATTCGCGTCGATCCCACCAACCCCGGCCAGTTCTTTGCTTGCTGCGGCCTGCTTGAATTGGCCGACCGGCTTTGGGATGGAGCGGAAGGATGGTTCGATAAGGATGGTTTCCTGTTCTCTTTAAGGCCATATCAAGAAAAAGCTCAGAAATGTGCCCCTGCAACACTTCTTGCCGAGATTACCCGGTGTCGCCTTACCAACACCATGTCAGATTCGGAGCTAAAACGCCGCGATCAGCTCATGGCTGTGCCGAAGAAGATAATCGAATCCGACCCTTCGCTTGAAGCCGAGAAGAAAGTTCTGGACAAGCTTTGGCGGGAAGCTCCTCTTGTACTTCATTCACCATTCAATATTCGTGTTGACTGGTTTCTCGACGAATATTGTGGTGGAACAATGTTCAAGACATGGGCCGGGCAGCAATCTGTATTTGAAATCGGGCGGGGAATGAAAGCAGCTTTGGATTCTGGGGATTGGAGTCATACGTCTCCGGATGACTGGTTGCGAAGACGCATGCTGAATGATTCTCTGCCGTTCAACTTCGATTCTGAACTTGGTGGAGTAGGGTCCGATCTCGACGTTGGATTCAGCTTTGACCCCTTGAAGACAATCAAAGTTCAGGCACGGCCACTCCTGGAGTTCCTTGCATTCGTCGGATTGCAGCGGTTCCGCCCCATGAAGATTAATGCCGAGAACCGGTTTCAGTATTTTCTTTGGTTCGGTCCTCTTGTCTCAGAGGTCGCTGCACCAGCGGCCTGTGGCCTGTTTGGGCCAGTTCGCCTAAAGGCATTTGAATTTCGACTGCTTTATCGCACTAAGTACCTGAAAAGTTTTCTTCCCGCAACCCCAATTCAAAGGAGCTGACAATGAACGATCTCGTGCAGAAGTATGACCATTGGTTGGAAAACTCCGGACCTGCGGCACTGGTTATTCGCGAACAACTGATGCCCGTCGAGGGACGTGACGGTGTGCTGTTTCCAGCGACCTTTGCCGATACCGGCTACAACATCGACAAATTCGACGATGGCGGCAATGTCTGCCTGATCGACAGTGTCGGGTCCCAGGCAAACAGGATCGAGCCGATCTTCATGACTAAGGATTACGCTGGCCTTGTCCCCCAAATAGTGGTCCAGGCGGGAAACAAAAAAGTAAATCTTCTCGAAGCAGGGCATCGAGCCGGGGACGCGATTATTCGCTGTTCTGAGTTGCAGCAAACCCTTAGGGCTGCGTTCAACAACGTTCTGAATGGCAATGCAGAGCCACTAGCCCGTATAGCACCCACCTCGCTTGTGTTTGGCGTGTGGGATTCACGAGATACCCAAGCCAAATTGCCCAGACTCGTTGCCTCGACCATAAGGGCCTACAATGTTCGCCCTCTCACCCGCTCTGCCCAGTATGTGCCGGCTGTTGACTACAACGCCGAAGGGCTTTTGGAAGAGCCCGGTGACTTGCGAGATGCTGAAGGCAAAGTCAAGAGCAAGCACCCGTTTGCCCAACGCGGGTTTGTGCATGTCCCGGCGACAGGTGCTCTCGGCGGCGTAATCGCCACCGGGGGGATTCGCCGTGACGCCACACTCCACCTTGCCGCGCTCCGCTTGCTTTCGGCAGGCCAAGACGAAGCAAAGTCCAAGGCCCTTCGCCGCTATATACTCAGTCTTGCCTTAACAGCATTTACTGTGCCTGTAACTGGCTATCTGCGTCAGGGCTGCAATCTTGTGCTCGACCCTGAAAACCCCCTTGAGTTTAAAGAGGTTTTTAATGATGGGACGCGCAATGACGTCGGTATTACGCACACCGAAGCGATTGTCTATGCAAAGGCAGTTGCAAAGGAGTTTGGCATTGACCCCGAGCGTAACCTTGACGAAAAAAAAGCCCCGGATCGAGAAGTACCGTTTGACAAGGTACTGGCGAAAAAAGATGTGAGCGATGCCGGAGGCTCTAAGAAAAAAGCAAAATGAGCGGGGGAATCCCATGAGTATGTACTTTGTATTGACAATCGCCTTTCTCGACGGCCGTTTCCACGGCAGGCGGGACGGTGACGAGCCGGAATGGCCTCCTTCTCCGTTAAGGGTTTTTCAAGCATTGGTGGCAGCATCAGCACGGATGAACGGCGGGGCATTGTCGTCAGATGGCAGTTCTGCGTTGCAGTGGCTTCAGGCGCAGCCTGCTCCTGCGATTGTCGCACCGTCAGGCATCCTTTCGGCTTCGCCATATCGACTTTCAGTGCCGAACAACGCCATGGACATCGTTGCGAGAGCATGGGGTCGAGGTAATGAAACCAACTCGGGTGACGCCAACCCTGCGACGCACCGCACGATGAAGAGCATCCGTCCCATTCATTTGATAGACAGCAGTTCGGTGCATTACCTATGGCGAGTAAGCGAACCGGTTGCCCCAGAGATAGCCGATTACGTCCATGCAATAGTGGAGATGGCTCAAAACATCAACGTGTTGGGCTGGGGGATCGATATGGTGGTGGGAAATGGCGCGATGCTTACCGAGGAGCAGATGGAGTCTCTTCCCGGTGAGCGTTGGTTGCCACACGCTGAGACCGGTGTGGACGGCCTACGGGTACCGGTCAACGGGACTCTGGCCGATTTGCAGGCGCGGCATGAAGGATTTCTTTCGCGGCTGGCGCACGGCATCTTCACTCCGCCTCCGCCGTTGGCTGTCTACGACAAGATCAATTATCGGCGGGCCATTGATCCACCCCCGAGGGCAATTGCCGCATTTTCCCTGCTGAAGACAGATGCCAGCGGATTCCGGGCCTTCGACACGGCTAGATGGGCGCTCACCGTGGCCGGGATGACGCGCCATGCCGCACGACGGGCGGCGCAAGGCGCGGGTTGGAAAGAATCAAGGATAAACGGCTGCATCCTTGGGCACGGCGAATCAATCGGCGATGAAAAACATCTCCCGACAGGACCACAACGTTTTGCATATCTCCCCGTGCCGAGTCTGGAGGCCCGAGGTGCCGGCAAGGCACCAGTGATTGGCAGCGTACGCAGGGTGATTATCACCGCTTTTGATGGGGCGTGTGGAGATGAAATCGACTGGGCGCGTCGCGCACTTTCGGGACAGATGCTAGAGAAGATCAAGAAAGACGAGAGCGATGATAAAGAGCACGTGGCGTTGCTTTCCCTGCTCCCCGGATCCGACAAGGTGATTCGCTCGTACCTCCGACCGTCCTCTTCCTGGGCGACCGTTACCCCCGTCGTTCTTCCGGGGTATGACGACCCGGCGCACTACAGACGCCGGCTCCAGCACGTCACTAACTCGGATGAGCAAAAGCGGCTACTGTGGCATCTCCATGAACGGATCGACGGTTTGCTCCGGAAAGCCATTGTGCAGGCGCAGTTTCCCGAAATACTGGCGAAGAATGCACTGATCGAATGGCGCAAGGTTGGCTACTGGCGTGGCGCCGATCTGGCGGATCGTTATGGCGTGCCGGACCACCTCAAGAAATTCCCGCGTTACCATGTCAAAATCCAGTGGCGCAATGATTGTCAGATGCCGGTGCGGATTGATGGCCCAATCTGCATTGGAGGTGGGCGATTCTACGGCCTCGGTCTTTTCGCCCCCGTTGACTGACGATGTCATGTAGAAAAATTACAAAGTAGGAAGGAGGATTTCTAATCACTTCACCCGCCGCGCTTCATCCACCGCCTCGGATTACGCTTGGCATGAAACACGGCAAGAACGACAACCCGCGTCTCTTCGAGCAAAAAGAAAATTTGGTAGGGGAAGCGCCTGATGAGGGTCCTGCGGAGGTTATTGTGAACAACCGGAAACTGGCGGGGATTGCGGAGGATGGAATGGAACGCGGCATCTACGTTCAGCAGAAAATCCGAGCCGAGTCCCGAAACGCGGTCCTCATACCAGTCAAAGGCGTCTGCTAGTTCGGATTCTGCCTCGGGGCGGACGATCAATTCAAACATCACGCCGGTTCCTGATCCGTTCTCTGACGATGTCCCAGGGCGATCCTTTGCCGGGGTCGGCATGGTAGGCATCCAGGCGCCTGTCCAGCTCAATCTTCTGTTCGTCGGTCAACTGGACTGACTCGGGAACGCTGGCGATGCTGTCCCAGATATCCTCAACCAGTTGGATGCGTTCGGATATGCTGAGGTCCAGTATGTTTTCCTTTGCTAGTCTACCCATGGCGTAACCTCTTATGGAAAATTGTCCGGAGAGTGAGTGCATCTTAGCAAATATGGTTGATTTTTCCAATCATCCGTACTGCCGGTAGCCGTGGCGGTCTTAAGGAGGGGACAATGGCTGAGACAGACGGGAGTATTCCTCTCATCCCGGTTCGCATGCTCAACGAACACGTCTACTGCCCGCGACTGGCCTATCTCATGTGGGTGCAGGGTGAGTTCTCCCACAATGAGTTCACGGTTGATGGCGTTATCCGCCACCGCAGGGTCGATGCTGGCGGCGGAGTGCTGCCCTCCGAGACCCAGGAGGATTCCAGGATACATGCCCGCTCGGTGAGTCTCAGCTCGGAACGGCTGGGAATTACCGCCAAGATCGATCTGGTGGAAGGGGAGGGAGCATACGTTTCTCCTGTCGATTACAAGCGGGGCAAACGCCCCCATGTGGCCGGCGGAGCATACGAGCCGGAGCGGGTTCAGCTCTGTGCCCAGGGGCTTCTTCTGCGGGAGCACGGATTTGCCAGCGATGGCGGCGCTCTCTACTTCGTTGCCTCCCGCGAACGGGTGCCGGTTGCATTTGATGATGAACTGATCGGAAGAACCCTGGCCGCCATTGATGAGATGGGACGCACGGCGTTGTCGGGCACGATGCCCCCGCCGCTGGAGGACAGTCCCAAATGCCCTCGCTGCTCGCTGGTGGGGATCTGTCTGCCGGATGAAGTGCGCTTTCTCTCCCATTTGTCGGTGGAGCCCCGCCCGATCATCCCGGCCGACGGGCGGGGGCTTCCTCTTTATGTCCAGTCGCCTAAGGCCTATGTGCGCAAGGACGGCGATTGCCTGGTCATCGAAGAGGAGCGGGTACGGGTGGCCGAGGCCCGGTTGGGGGAGACGTCGCAGGTGGCGCTCTTCGGCAACGCGACCCTCACGACGGCGGCCCTCCACGAATGTCTGCGCCGGGAGATTCCCGTCACTTGGCTCTCCTACGGGGGCTGGTTCATGGGGCATACCGTCAGCACGGGGCACCGCAATGTGGAAACCCGCACCTACCAGTACCAGCGGAGCTTTGATCCGGAGACCTGCCTGAACCTCGCCCGGCGCTGGATCGTAGCCAAGATCGCCAACTGTCGGACGCTGCTGCGGCGCAACTGGCGGGGGGAAGGTGACGAAGCAAAGGCGCCCCCCGGTCTGCTCATGTCGCTGCAGGATGACATGCGCCACGCAATGCGAGCCCCTTCGCTGGAGGTGCTGCTCGGCATCGAGGGGGCTTCCGCCGGCCGCTACTTTCAGCATTTCAGCCGGATGCTCCGCGGTGGTGATGGCGAAGGGATGGGTTTTGACTTCACCACCCGCAACCGCCGTCCGCCCAAGGATCCGGTCAATGCCCTGCTCTCCTTCGCCTATGCCATGCTCACCCGGGAGTGGACCGTGGCGCTCGCCGCCGTGGGACTCGATCCCTACCGGGGCTTCTACCATCAGCCCCGCTTCGGCCGTCCGGCCCTGGCTCTTGACATGATGGAGCCGTTTCGGCCGCTGATCGCGGATTCAACGGTGCTTATGGCAATCAATAACGGCGAGATCCGCACCGGCGACTTCGTCCGTTCCGCCGGCGGCTGCAACCTGACCGACAGCGCACGCAAGCGTTTCATCGCTGGGTTCGAGCGCCGTATGGAGCAGGAGGTGACACACCCCATCTTCAAGTACACAATCAGTTACCGGCGGCTGCTGGAGGTGCAGGCGCGGCTTCTGACCCGTTACCTTTCGGGGGAGATCCCCGCCTATCCGAACTTTGTCACGAGGTGAGGGGATGGAGCATCTCTACATTGTGAGCTATGATATTCGCAACCAGCGCCGGTGGCGGCGGCTATTCAAGACCATGCACGGCTTCGGCTGCTGGCTGCAACTGTCGGTGTTTCAGTGCCGCCTTGACAGGATTCGAATCATCAAAATGGAGGCGGCAATCAACGAAATTGTCAACCACGCGGAAGACCACGTGCTTATCCTCGATCTTGGTCCGGCCGAGAACGTTAAACCAAAAGTGAGCAGCATAGGAAAGACATTTGACCCGATCTTGCGCCAAGCGGTGATAGTCTGATGCGGATGCCGTCCTTGGTCGAGTGGTCCAATGATGCTGCAAAGTACGCCAGTGCTCGAATTTCAAATGCTCTCTGGAAATTGAATAGATACGTAGTTTGGTATGTGAGTTCAATGATAAATCGGATGTGTAACGTGGAAGGTCTGTTATACTGCTCGAATTCCATGGTATGAGACCCCATGGAATCAAGGGCGGGAAAAGAGCCGTATTCCGGGGCCATGATGCCCCGGCCTCATTGAAGCAACTTTGCCGGGGATTCTCTTTTCTGTGAATGGGCTGTATTCCGGGGCCATGATGCCCCGGCCTCATTGAAGCTTTTATGCCAAATGTACGGACATTGCAAGTTAATCGTATTCCGGGGCCATGATGCCCCGGCCTCATTGAAGCTTGATGTCATCGCCCACCTGAAGGTACAGGTCGCCGTATTCCGGGGCCATGATGCCCCGGCCTCATTGAAGCGCAAGGGCTGTGCCGTCCGTAACGTTGTCCGGTTTGGTATTCCGGGGCCATGATGCCCCGGCCTCATTGAAGCGCGATGGTCGGACGCTTGAGGACCAGGTTGTACGCCGCGTATTCCGGGGCCATGATGCCCCGGCCTCATTGAAGCGTCTTCAAGCCCGCTGGTGATTTTGAGGGTAAATTCGGTATTCCGGGGCCATGATGCCCCGGCCTCATTGAAGCTCGTAGCGCGTTTCCCGCGTCAGGCAGTACCCCATGAAGTATTCCGGGGCCATGATGCCCCGGCCTCATTGAAGCCCGGTAACGGCCTTATTAACATCATCTGATGATTCTGTATTCCGGGGCCATGATGCCCCGGCCTCATTGAAGCCCAAATAGACTGAAGGCTGTTTATAAGTTCTGGATTGTATTCCGGGGCCATGATGCCCCGGCCTCATTGAAGCGCGTGCTCAGGGAGGGACAAAGGGTCGAACATGTCACGTATTCCGGGGCCATGATGCCCCGGCCTCATTGAAGCTAAACTTTTTGGGGGGCCAGCGGGGGGCTTGCCCCGTATTCCGGGGCCATGATGCCCCGGCCTCATTGAAGCAACCGCTCCAGGCCACCCTCCTGCCGGCACTGGGCGTATTCCGGGGCCATGATGCCCCGGCCTCATTGAAGCTTGATCATTGAGAGGGTGATCCGCTCTCCGGAGAGTGTATTCCGGGGCCATGATGCCCCGGCCTCATTGAAGCTTGTATAACGGCTGCCGGATCAACAAGGGGAGTTTCGGTATTCCGGGGCCATGATGCCCCGGCCTCATTGAAGCTTGTCAAGCTCCCCCTTCCTGTCTGGTGGACAATACGTATTCCGGGGCCATGATGCCCCGGCCTCATTGAAGCTGAATCTCAGTGAGTGTTTCAGCTCCCAACATCACAAGTATTCCGGGGCCATGATGCCCCGGCCTCATTGAAGCACGCTTGATCCAGTCCACCAACTGTTCTTCCACCCTGTATTCCGGGGCCATGATGCCCCGGCCTCATTGAAGCTCCTTGCGGGCGCGCTCGGCGTTTCGTTCCTGTTCGGGTATTCCGGGGCCATGATGCCCCGGCCTCATTGAAGCCGTCTGACCAGTTCATATTGTTGACGGCCCAGTCCGTATTCCGGGGCCATGATGCCCCGGCCTCATTGAAGCTTGGATATTAATGGCAAAGGCTACAAACGCATCGCCGTATTCCGGGGCCATGATGCCCCGGCCTCATTGAAGCGACGTCGACACCTGGCGCGCCGCCGGCATGGTGGCCGGTATTCCGGGGCCATGATGCCCCGGCCTCATTGAAGCCTATTGTAACCGGCGCTTGCGTAATCCAGGTGTATTGGTATTCCGGGGCCATGATGCCCCGGCCTCATTGAAGCGTCTCGATAGCCGCCGTGTTTTCGCCGACGGTGGTCGTATTCCGGGGCCATGATGCCCCGGCCTCATTGAAGCCTCTCTCAGGGCGCACAGGTAATCCTCCAGCGGCGGTATTCCGGGGCCATGATGCCCCGGCCTCATTGAAGCGTGGTGATGCTGGAAGTCGTGGGCACCTCCCCAGTCGGTATTCCGGGGCCATGATGCCCCGGCCTCATTGAAGCCACGTATACCGTCGCGCCCTTGTGCACGAAGTCGACCGTATTCCGGGGCCATGATGCCCCGGCCTCATTGAAGCTTCATGACTTTGCGGTACTTCTCATAGGCTTCGGATGTATTCCGGGGCCATGATGCCCCGGCCTCATTGAAGCTGCAACCCCTTCTCCTTCTCCTTCTCCTTATATAAAAGTATTCCGGGGCCATGATGCCCCGGCCTCATTGAAGCACGGCAGACCGGCCCGAGACACTGACCCAGGAAGAAGTATTCCGGGGCCATGATGCCCCGGCCTCATTGAAGCTACCTCTACCGCGACAAGGAATATCACGGACATCTCGTATTCCGGGGCCATGATGCCCCGGCCTCATTGAAGCATGTGTCCGCTGGTGAGCGTGACGCGATCCTCGCTGTATTCCGGGGCCATGATGCCCCGGCCTCATTGAAGCGGCATAGTTGTAGGTGACTTGCACCAGAGCGACCGGGTATTCCGGGGCCATGATGCCCCGGCCTCATTGAAGCTCGTACATCTGCACCACGGCGGCGTGCCGTTTTTCCTGTATTCCGGGGCCATGATGCCCCGGCCTCATTGAAGCATCGCTGTGCATGCTGTCGAATTCGGCGTGGGTGAGTATTCCGGGGCCATGATGCCCCGGCCTCATTGAAGCGGGTAACGTCTCGGGCAGGTAGTTGTTTTCCAAGGGTGTATTCCGGGGCCATGATGCCCCGGCCTCATTGAAGCTTGCTCAACGAAGAAATATTCCGCCTCTGCCCGTTGTATTCCGGGGCCATGATGCCCCGGCCTCATTGAAGCGACGAGATGCGCCCATCCAGCAAGCGAGCCCCTCCCCCGTATTCCGGGGCCATGATGCCCCGGCCTCATTGAAGCTCGGCCGTCGATTTGCCCGAACTGGCATACCCCTCGAAGTATTCCGGGGCCATTGCGATCATGACCAATGCCGCCATCACCTTTTCCGACGCAGTCGCTGACGTCGCCAGCACAAAAGAGTTGATCAACGCTCAACAAGAGCAACAAGGCTCGGGGTGGTGGAACGAAACACAAGCCTTCGCCAACATATCCAGCTCCAACTAGCGCTGTCCGCCTCCTCATCGGAGGCACCCGCCCGCTGCCGGGAGATTGTCCACGACACTCCCGCACGGGAGGAGTGTCTTCCCACTGAGGAGGCATATCATGTCCAGCCAATACCCCTTTCGGGCCTCCACCGAGGCCCTGATCCAAAAACAAATCACCGAGAGAAATAGCAGCACACGGTCACTGCCGGCACCAACCATCTCCGACATCATGGGCGTTGTCCTTGCGGGCCTTTTGGTGGTCGTGGCATGCGTGGTTATCTTCGGAAGCCTTGCCGGCACCATCATCAATGCCCCCACCGGTCCATCCCCCATGAGCAAGGAGGTGCGTCATGGCCGGCAGCATGACCCTGTCCCTCCACGGAGCAAACCGCTTCCTGGAAAGGGATGTGCCGTTAGAAGCCCTTCTGGGCGTGAAACTTGTCACGCCCATCCTGAACGATGACCCCTGAGGTTCACCTTCGGCGGCTGCACCATCGTCGCCAGAATGGCCCAGGGGGCACCCAAGATCATCACCGCATGGAAGAAGAAATAGCCTCCTTTCGAGGCACCCGCCCACCGCCGGGAGAACTGTCAACGACACTCCCGCGAGGGGGGGAGTGTCCCTTTCACAAGGAGGAAACCATGCAACAACCCACTGCATCCGTGGTATCATACGTCGCCGAGTATCACAAAGCGACGGAGACCACCATGGGAAGATACAAAAAGGTAATCGAGATCACCGGCCACGACGAGGTTGCTGCAAAGCTCCTCGAAGGGCTTATTGACGCAGGAACCCGGTACTTCAGCAAAGTTGTCGAGATGGAACACCGCATGGCATCCGCCAGGTTTCGCCTCGACGGTGAAGAACTGAGAGAGCTTACCGAAACCCTCGACCGCTCTCGCAGGCTCGCCCACGAAAGCCTCATTTCCAGCCTTCACGTATTCAACCGCTACATCGTCAAAGAATACGGCGAAGAACTGAAAGAAGCCGGCATCGAGGGAGGGATCTTCCCGAAGCCCGAAGCTAACCGGGACCGCATCGCCATTGCCGACTGGGCAGGTGAACTGCTCACAGGGATCTACGAAAACCGCCACCGCTAACCCCTCTTGACTCGCCTCCTTTCGAGGCCCCCGCTCACCCGGGACGTTCACCCTGTCTTAACAGCACAGTGATAAGCCATGGTCGAACATCGACATACCTTTGGATAACACCCCCTTCGTCAGGCAGCCATTGGACAAAAGGTGCGTCGGTTGGACGATTTTCAACGACTTAGAAACGACTATAGATATCCAGGCGCTCGCCGCGTCACTGATCCCGGCGGCAGCGGGCAACACAGACCCGTTCTGGAACGGCGCCGCTCGTGATGTTTTCACCGGAATCCTTTCGTCGCTTTGGCGGGACAATTACCGGAGCAATCGTGGGATCTGGAACTCGCTCACGGCTCCAATTGAGGAAATCGCCGAGATGATCCACGGTGTCGCCGGCGGGGAGGCTACCGTTACCACTGCCGGTACCAGGATGGTTTCGTGGTAACCGTTTCGCTGAACTCCCTCAAGACTCTTTGGAGTGGGCTAGGCATGCGGTTTCAGGAGGGATTCTGGATAAACGTCGAGAAATAGCGGTTGACGATCGTGGTTGGTATCCGGGGGGAGCGATCTCCCTTTTTTTCATGACAATCCTACCTCCCCCCTTAACACCCTTCTGATATTTCCTCCATAACATTTCAGGAGGTGTCGCATGGGTAGAATGATACGGTTGGCGGAGGTACTGTCGGTTGCAGGGTGTTCGGAGGCGACATTGTGGCGGTGGGAGCGGGCCGGGCTTTTCCCTCGCCGAAGAAGAATCGGTCTCCGTGCGGTGGCCTGGGATTCTGAGGAGGTAGAGGAGTGGCGGAGGACCCGGCCGCTCTGTTCAACTGCAACGGTAGGCGAGGTGGGCGAGGTGCGGGCGGCTCTATGAGCCGCCCTTGCTCAGATCGTAAATTACTACCGTAGTAGCTCTTCGAGATATGCGGCCCATTTGGTCAGGGCGGCTTTTTTTTGAGGATCGTAACGATACAAATCATATGTTTTCTGGATGCCTGGGAGGGTGTGGTTCAGCACTCTTTCCGCGTGCCTGGTGGGAATGTTGATGGCGGACATTCTAGTACGTGCTGTCCTCCGTAGGTCGTGAGGGGTCCATCGAGTCAGACCGTAGTATTTCTCCTTGTCGGGGTACGCGATTTCTTTCTCAAGTAGCTGCATCAGAGCTTTGGCAGCTACAGGGCCACAGGGGCCTGCGAAAACATGGCCCTCTGTGTCTCTGACGAGCTCAGGCACCAGTGGAGCTGCATGAACCACGTGGGATAGAGCTTTGGAGTCCATCGCGCCACCACGGGGGCTCTCGAAAATGTAGCCATCTTTATCGCCGATGAGCTCAAGCGCCAGTGGAGAGAGGTAGACCCTATGAGGTTGTGGGCCTACCGAATTGGACCGAGTGCGGTCCTTTTCTGTTTTTATTCTCTCAGGTGGGATTGTCCACCACTCGCCATCGATCTCTCTGCGATGCATACCGATGACTTCTCCGGGCCGCTGCGCGGTCACCAAGATCAATTTCAAAGCGCGCTTCGTCTCGTCCGAGCCCGCACTTTTATCGATGGCGCTCCAGATGTATTTAATTTCGCTTTCGGTTAGCACTCTTGACCTTGTGCGCGGCATAGTTGCCGGCACCGCCTTGCTTATTCTTGAAAACGGGTTAGCTTCCACGTACTTCCTCTCGATGGCGAACTCATACATTTTGCGGCCCACCTTCAGAATGTTCCGCGCTTGGCCAGGAGAGCCTCGCCGGACTATGCGCTCAAGCAGGGCGATGGCGTCGGTCCGTTTGATGTCTTTAGCTTTCCTCTTGCCCCAGTAAGGGAGAACATCCTTCGACAGGGCTCGCTCATCCTCGGTGGCGGATCGCTCGACCTTGTACACCTTGGCCCAGTTCTTAACGTATTCGTCGATGAGGTCGGCCACGGTTATCGCCTCGCGTCGCTCCCGCTTCTGTTCTTGTGTGGCAGCCAAGGGGTCGATGCCCTTAGCGTGCTGTGAAACTGCATCTCGGTGCTTCTGCCTCGCATCGGCCAATGAGAGCTGGGGGTATTTGCCGAGGTTCAAGAAGCGCCGCTTCCCGTCAAAGTGGTACATGTAGAAAAATGATCTTGCCCCGCTGGGGAAGACTCGCACTCCGAAGCCATCACCTTCGCGAATGTCATAGGGCTTTTCCTGCGGCTTTAGAGCCCGGAGAAACTTATCGCTAAACTTGGTAGACTGCCGTGCCATTGGTACCCTCCTTTTTGTGGATATTCGGAATATCCGGAGGGTGTTAAGGGGAGGCATTCGGAATTTTTCGCGTGGCCTCTTCCGTGGCCTCCAATAGGATGACAGGGCATGCAGGGAAATGAAATTTGCTGAAGCTCGGAAACGAAATAAAGCTTTAAAAATTCAAACAATTGTGCTAGATTTCTGGCGTGCTGAGGCTGCCCCTGAAACCCCATGAAATGAACTATGGTGCAGACTACGAATCTGGGGGTCAGGAGTTCGAATCTCTTCGAGCGCGCCATATCAGAGGGGCTAGGCAGATTGCCTAGCCCCTTTTTCTATCCGAGGCCGCTCGGGCAGGGTGGATTAACGTGACCTACCGGGAGCATGGCGACAGAGGAATGTCATCTTTGAAAAAGACCCCCATTCGCGACGATGCCTATTGGATGGGAAAGGCGATTCGAGAAGCCGCAAAAGCTGCAGCCCGTGACGAAGTTCCCATCGGGGCCGTTATCGTGCGTGACGGTGCAGTGATCGGGAGGGGGCACAACCTCCGCGAGGGTAGCAATGATCCCTCTGCCCATGCCGAAATGATCGCCATCCGGCAGGCCGCCCGCAGGTCGGCAAACTGGCGTCTTACGGGCGCAACTCTGTATGTGACGCTGGAACCGTGCCTCATGTGCATGGGGGCTATTATCCTCGCACGACTGGAACGGGTCGTTTTCGGCTGTTATGACCCCAAGGGGGGCGCAGCAGGGTCACTCTACGATCTCTCCGCGGACCCGCGCCTGAATCATCAGGTAAGGTTATCGCCCGGCGTCTGTCAGGAAGAATGTGGCACGATGCTGAGTGACTTTTTTCGTGATCTTCGCCGCAGGAAAAAGGCCAAGGCTACCCCCGCGCTTTTCATCGATGAAAGGAAAGTGCCACCAGAGCCTTGAGTTTTTTTTGTAAATGAGGTATAAACGACCCGCATTCCATGCAGGGTCCAGCAATGTTACGGAGAGATGGCCGAGTGGTCGAAGGCGGCAGACTCGAAATCTGTTGTACCGCTTGCGGTACCTAGGGTTCGAATCCCTATCTCTCCGCCATACCAAAAGGGGCAACCGGTAAAACGGTATGCCCCTTTTTCTTTGCAGTAACAGCATGATTGCTTCGATGCGGTCAACAGAGGTGCATTGACAGTCACTGCTCGACTGCTAAACTTTCTAAGACTATCCGTCCGGGCCGGCAGATTCTCCTGCGGGAGGTGCTATCTATGCTCATCCGGGTCCGATATGAGAATGACACCTACGATATGCTCAAGGCGTGGCGACTCCAGGAGTATCTGGACGATGGCAAGGTAGTTGCCTTCCTTCGATCTGACGGCTGGGCGGTGGTGGGGCGCGATCCGCTCAGACGGAGCATGGGCAGGGGATATCCGGGCCCTGAGCGACGGCGTATAGAGAACAACCTGCACCGGGCTGCCTGAACGTGCAGTATGGGGACCGGTGCCCGCCTTGAGCGGGTTCCGGTCTTTTTGTCTCCAGAGAGGAGGTTGTGGTGGCCATTGATGAGCAAAAACCCGTCTACGAACTACAGAAGGAGCTCGACGCTCTGAGAGAGGACTACCTTGCCGGTATGTCCCCCGAGCATGCGGCAACGCTGCAACGCACCGCTACCGAACTGGTACTGTCGGGGATAGTCGGACATGCTGCAACGATTGGCGATCGGGCGCAGGACTTCACCCTGCCCAATGCAGTGGGCAGGCAAATCCGGCTTTCCGAGGTCACGGCCCAGTCAACGGCAGTGGTGACGTTTTATCGGGGTGCATGGTGACCATACTGCAGCCTGCAGTTGCGGGCGTATCAGGCGGTGTTGCCACGGCTTCGGGAGCTGGGGGGCGAACTCTTGGCCATTTCACCCCAGACCCCGGACAAGTCGCAGGCGACGTTACTCAAGAACTTTTTGCAGTATGAGGTGTTGAGTGACGTGGGGAATCTGGTCGCCCGCAGCTTTGGCCTCGTGTATCCGCTGGGAGAGGAAATGCGTCGCATCTATCTCGGGTTCGGGGTAAATCTTGCGGACTACAACGGCGACGAATCCTGGGAGTTGCCGCTTCCCGGCACGTTCGTCATTGATGGCACGATGACCATCCGGTATTCATTCGTGGATGCCGATTACACCCGGCGCCTCGAGCCGGCGACGATACTAGACGTGTTGGAGCGGATCCGCGAGGAGAGGGGGCGTGATGATAACCAGGCTTCTTGAGGGGAACCGGCGTTTTGTGGCGGAGGTCTTTGAAAAGGAGCGCGAGACCTTTGCGACCCTTGCCCGGGGGCAGCGTCCGACAGTTCTCTGGATCGGTTGCTCCGACTCTCGAGTGCCGGTCAACACCATTACCCAGACCAAGGCGGGAGAAGTTTTCGTCCACCGTAACGTGGGGAACGTGGTCTCGGTCAACGACTGGAACCTTTCGGCAGTGCTCGAATTCTCGATCAACCATTTGTGCATCCCCGATATCGTTATCTGTGGTCACTACGGCTGCGGCGGCATTCAGGCCCTGGACGAGGAGCGGGCTGACGACAAATACATTCCCATCTGGCTCATCAATGCCTACAAGGCCAAGGAACGGGTCGACGAAAAGATCCGGGCGCTCCACATCGGTCTCCCTCCCGAGCAGCGTATGAAGCTCATCGTGGAGGAAAATGTCCGGCTCCAGCTGGAACACCTGCGCGAATATCCCTTTGTCCGTACCGCCATGCGCCAAGGCAAACTGAGCATCCATGGCTGGATTTACGACATGGAGAGCGGTGAAATCAAGATTCTGTCCACTGAGCGGCCAGGAGAGGGGGCGGCAGTTTCGTCCCGGGCCACGGAGTATTGCCCGCTCCCGTAAGTTTCGTCGCAAAGGGGCCTTGCTGTTCCCTCTAAGCAAACGCTGCCCCGGATCCCGGCTCTGCATCGCCGGAAGAATTGTAGAATGGTTGAAGAGGAGGTTGCGTGAAGAGCCATGTCTGGCGTCCCCTCTATGTTGCCCTTAGCGTGGCCGGAGCGCTGCTCTTGGCACGCAGCTTTCTGGTGCCTAACGATTTCGGGGTGCATGAGCAAGGGTACATGTACGGCTGGCACCGCAAGGGGAACGAGAACGAGTGGAAACAGGTTCCCGTCAAGTACCGGACCAAAGCCTACTGCGTTGGATGTCACGCTGCAAAGGTCGCCAGTATCGACCGCTCTCCCCATGGCGTCATTCCCTGTGAGAATTGTCACGGACCTGCCCTGGGGCACCCCAAGGACCCGCCGACCCTGACCATTGACCACAGCCGCCGGCTGTGCCTCCGTTGCCACGCAAAACTCGTGACGCCATCCAGCGGCAGATCGCAGATTCGCGGCATAGATCCCGATACACACAACCCCCAGGCCGAGTGCCGGCTCTGCCACGATCCCCACCACCCAAATCTGGAGGAGTTGAAGCGCTATGAATAGACGCGAGTTTCTCAGACGGAGCATGGTGGTTGTCGCGGGGTTGGCGGTGCCGGCGGCGGCTCTGGAGCTTGTCGACCCGAAAAGGCTGCTGGCGGCACGGCCGGAGTTGCGCTGGGCCTTTCTGGTTGATACCTACAAATGCGTGGGGTGTGGCTTCTGTGTCAAGGCGTGCAAGGTGGAGAACGAGGTCCCCTACGAGGCCAACGTGACTCGTACGTGGGTCGAGCGTTACGTGGTGAAACCGGATGGCGAGGTTCTCATTGATTCGCCACGTGGCGCCCGCGACGGTTTCACCGATAAGAGAATCGAGGTCGGAACGGGGAAACCCCGGGACGTGGGGGATGAAGAGGTGGAAAAAGCCTTCTTTGTCCCAAAACTCTGCAATCAGTGCGACAACCCGCCCTGCGTCCAGGTCTGCCCCGTGGGGGCCACCTACAAGACCGTCGACGGGGTCGTGCTCGTGGACCGCTCATGGTGCATCGGCTGCGGCTATTGCATCATGGGGTGCCCGTACGGGGTCCGTTTTTTTCATCCGGTGCACAAGGTGGCGGAGAAGTGCAACTTCTGTTACCACCGGATTTCCCAGGGGCAGGCGACGGCGTGCGTCGACGCCTGCCCGTTCGGCGCCCGCCGGATCGGCAATCTTCGCGATCCGCATGACCCGATCACCAAGATCATCATGGCCGGGCGGGTCGGCATCCTCAAGGAAGAGTACGGAACCAAGCCCCAGGTCTACTATGTGGGGCTCTCCAAGGAGGTACGCTAGCCATGGTGCACGGGGAGGCCTGGACCGTCAAAGAGCTGTTCGTCTATCCCAACGAGTACATCTACTGGACCATTCAGATCGTCATGTACCCGTTCCTGACCGGCCTCGTTGCCGGGGCCTTCGTGCTCTCGTCACTTTACCATGTGTTCGGAGTCAAGCAGTTGAAGGACATTGCCCGCTTTTCGCTCGTCTTTTCCTTCGCGCTTCTTCCCTGCGCGCCTCTGCCGCTTCTGCTCCACCTGCAGCAGCCGCTGCGCAACCATCATGTCCTCATGACGCCGCACTTCACATCGGCCATTGCCGCCTTTGGCATCGTCTTCCTCACCTACGGGATGATCGTCGCCTCGGAGCTCTGGTTCGTCTACCGGGGGTATTTTGCCGCCACGGCCCGGCAGCTGAAGGAACAGCGGGAGCACACCCGGGCGGAAACCATCAAGATGCGCCTCTATTCGGTGCTGGTGCTGGGCGCCTGGGACGTGAGCCACCGTGCCCTGGAGCAGGATGAAAGGGCCGTTAAGATATTGGCGGCTGTTGGCATTCCCGTTGCCTGCTTCCTTCACGGCTACGCGGGATTCATCTTCGGTTCCGTCAAGGCTAACGCCCTCTGGATGACTCCGCTCATGCCCGTCATCTTCATTTGCTCCGCCGTGGTGTCGGGGATTGCTCTCTGTATTCTGACCTACATTGTCACAATGGAGCTGCGCAAGTTCGTTGCGGCCTGGCGACGGAGGGACAACCCGGGGCTGCCGGCCCCCGCGGAACACGGAGGGGAGGAGGCCAACGTGGTGAGAATGACCTCGCGGTATCTCATTATGTTCCTCATTCTGGCCATTACTCTGGAGCTGCTGGACCTCATCTTCCGGGGCTACACGGCAGTCAAGTCGTGGGATATCCTGCGCAGCGTCATCTACGGCAAGGACTTTGTCGCCATCTTTGTGCTCCAGTACGGCCTCGGCAACCTTGTGCCGTTCATTCTGTTCCTTCTGCCCGGGCTCACCGTGCGCCGGGCGGTTGCGGGCACGCTGCTGGTACTGTTCGGCGTCTTTATGATGCGATGGAACGTCGTTATCGGCGGTCAGGCCTTCTCCGCTTCATTTGCAGGTTTCATGCACTATCATCTGCCGATCATTCCCCATGATCTGGAAACGTTCAAGGAGGGGTTGTTCGGGGCGCTTGCGGTCGGATCGGTGCCCTTTGTTCTGTTCTGGTTTCTTTCCCGGATTTTCCCGGTGTTCGGGTCCGATGAACGTCACTAACGATGTGTTTGCGACAAAAAAAGGGGCGGCATTGAGCCGCCCCATGAAAGGAGAGAAAGGGGTGTCCGCATTATCGGGCTGAGGATGGGAGCGATGATGTTTCCCGCTCGATAATCTCGATGATCTCGCGATAAATGGCGATCATCACGCCTATTTCGCGCCACTTCTTTGCAACCATCCGGAGCAGGGACCAGGCGTGCACCAGGGTTCCCGACAGGATGAAAATACCGGCCAGCCTGGTCTGTTCTTCGCTGAGCATGACGCACGAGACGATGCCGACTACGATCATGGAGGCAAACCAAGCGAGCTCCGGCCCCTTGAAGGGGTTCTCCATGAGGGTCAAAAAGTCGACGTAGTAGCGGGTCAGCCCCTTTGCCTTGCGCAGAAACTCGCCCACCTCATCCCCTGCATATTTGAGATAGGCATAGGACAGGAAGCGTTCCGCAGCACGCGTTTTTCCCTTCTCCATCCTTTCGTGCACGTATTTATCGATGGCTTCGTCGATCACTGTAGTGTCCATGGTCCCTCCCGCGGAGTATGGCGTTTTCTTGCGGGGCATGCCGGGTAGCCTGGAAGCCGGAGCATTGGCCTGCTCCGGTGAATGACTGTCGATTGTTGGTTACCCTCGCCCGGAATGCCGTGGCTGTCTGTGATAATTCATAAAACGTGCCATCTGGCAGCCTTTGCGAGGGACACCAATGAATCCCCTTGCGACTTCGGGATCTCGGAGCCGTGTATATAATTTTACTACAGATTTCAGCGGGTGCATTGTGTCTAAATTGTTTGCGCGTTGTATCAAATTGGGAGGGGGACGGTTCGCGTACCGGCAGTCGGTTTAAAGGAGGGCCGAAAATTTCGCATTACTGCGAGCAGGTTGGACAAAATGCGAGGAGCATAAGGATCGTTGCCGACAAAAAAAGAGGACGGCAGTAGCCGTCCTCTTTTTTGACGAGCATGTCGTCGAGTCAGTTGAAAAATAGTCTGACACCGAAGGTGGCGGCAACGCCGCTGGGATCGAAATTGCCCGATTTTCCCCCCGGTGCGTCGATGTCCACTTCGGGAGCCACGACCCCTCTTACCTCGGCATTCAGGACGAGGTGCTTGGTCAGGAAGTAATCAAGTCCGCCGCAGAGGTGAACGCCGACGGTGGGGTCCACATCGGCCCCGCCCGGGCGATCGTAATCGCTGATGAGGATGTCGATGCCTCCCCCTGCATAGGGAGAGAGCTTCGGCTGCGGGGTGTCGAAGCGGTACTGGACTCCCATAGCGATGTTGGTCACCGAGAAGTCGCCCTGGTCGAGGCCGGACACCAGCTCTGCGCCGAATTTGGTATAGGTCACATCGACCTCTGCCGCCAGGTTGTCCGTGACCCCGTAGATCAGTCCACCGCCACCGAGGAACCCGGCGTCGGTCTCCAGTTTGTAGTTGTCGAAATCGCTGTCGCCGGGGAGGTAAAAGCCGATTTTGCCGGTGATCCCGAGTCGCCCCTTGATGTTTTCCGCCAACGCGGTACCGCTGCCGGCAGCGACGGTCAGAGTCAGGCAGAGCAGGGCAATAAGTCGTTTCATGTCGAGAAACCTCCATGTCGTGATCGCGACGCCGCTTGGCGCCGCGGTAGTTATCAGGCCATCTCGACGACGGCCTTGACCGCTTTTTCGATCCCCTCTGCCGCTTCCGAGATACGGTTGGCGAGCATGTAGGCGGGCGTGGTGACGATTTTGTTTTCCCGGTCAACGACGAACTCGGCAACCGGGCAGGAAACATGTTCGCTGCCTGTTTCCGTAATGGCGGCGGCGGTGCCGGCGTCGGTGCCAATGGTCACCTTCGGCTTGTAGTCGCGGCCGAGGGTGGCGGCGATAAGGGCCGGGGCGATGCAGATGGCTCCGATGGGTTTTTTGGCCACGGCCATCTCGCGGATGAGGCGGGCCACTTCCGGGTTGATGGTGGCCGCCGCCCCTTTCTCGGCAAAGGTGCACAGGTTCTTTGCCGCGCCGTAACCGCCGGGGAAGATAACGGCATCGAGTTCCACAGCCGACACATCCTTCACATCCCGAATCTTACCCCGGGCGATCCGCGCTGCCTCCACAAGTGCGTTGCGGGTGGCACCGGTTTCCTGGGAGGTGAGGTGGTTCACCTCGCGAAACTCCATGCTCGGGGCCATGCAGACCGCCTCGGCACCGTTGCGGTCGATGGCGAGGAGCGTCAGGACCGCCTCGTGGATCTCGCTACCGTCATAGACGCCGCAGCCGGAAAGAACAACACCGATCTTTTTCATGGGCTCCTCCTTCGTTGTCCTGGAATCGTAATGATGCGGGACGATATTCGGTGGGTGCAGCTTAAAGCGGCACTAATTGTAATCATTCCCCTTATCTTCCGCAAGCGCGATCGTCACGGCCCGCTCGTAGGTGGTGAGCGGGAAGGGGATGAAGTCGCGAATCCGGTTTTCGCGGCAGACGACCTCATTTTTCAACCCCTCGATGAGCGGAATGGCGATAGAGGGTCGTACCGGCGTGACAAGACCCACCCAGTAGGACGAAAGTCTGGGCGTCAGCACCGGCACTGACAGGATCATGGTGAATGTTTTCTCCACCCCTGCGAGCCGTTCCATCATCTCTCGATAGGTGAGGATGTCGGGGCCGCCGATGTCGAAGGTTTCGCCCGTGGTCCGCTCGTCCTCCAGGCAGCCGGTCAGGTAGCTGATGACGTCCCCCACGGCGATTGGCTGGCAGCGCGTGGAGACCCACCGGGGAGTGATCATGACCGGCAGGCGCTCCACCAGCGCCCGGATCATTTCGAAGGAAGCGCCACCGGCACCGATGATGATGGCTGCCCGCAGGAACGTGGTGCGGAATGAGCCCCGCCGCAGAATGGCGGCTACTTCGAGGCGGCTCGCCAAGTGTTCCGACAGATGATCGCCCGTCTCGCCGAGCCCCCCGAGGTAGATGGCCCGCCTCAGGCCCGCCCGGTTGCCCGCAGCCACAAAATGCTCCGCTGCCTCCCGGTCCCGCCGTTCAAACCCGGCTCGGCCGCCGGCCATGGAATGAACCAGGTAGAAGGCGGTGTCGATCCCCGCCAGGGCGGCATCGAGCCCTTCGCGGGTCAGGATGTCGCCCACCACGCGCTCTGCCCCGTCGGGAAGCGGGGCATCGGGCCGTCGGACGAGACAGCGCACCCGGTGGCCGCCGGCCAGTAGGGCCGACACGAGCCTCTTGCCGATAAATCCGGTTGCACCGGTGACCAATACGATCCCTTCTCCGGGGTTCATAAATTCCTCCTGGGCAGATGGCGGCGAAAATCTATCTATCTACCTATTGTACACGCTTCTGCCGTAAGACAAGGGCAGGCGGCTGTGGTATGGTTGTGGCGGGAGGAGGCGATGCGCAAAACGGAAGGTCCGTTCACGAGAGAGATAGCCTGCCAGCAGATCCTCATGGAGGATTCCTCTGTATTCTCGGTCCAGTGGACGACGGTACCCTCAGACCTCCGCCCGCGGCTTTCCGCTGAGTTTCTCCTCGAGCGGTATCTTGCCTACATCCGGCGCTTCACGCTTACCCTGATCCGGCCGATGGTCGCGGCGGACGGTATCGCCTTCCGTCTGGCCGGGACGCGCCGGAGCCTGATTCTCTTTACCCCGCCGGCACGACGGGAGGGTCCCGGCCATGAATCGCTCTCCCTCCGCATCTGCGGCGGATTCCTGGTTCAGGGCCGTCAGTGCGACCGCGGAGAGCTTTCGTTCATGCTGGATGACGACGTTTCCGGGGTGCGTCTCACTCTGCGACTGACCGACTACTGCCCGCTGCTGCTCGGGAGCAGTGAACCGTCGCGGCTTCGGAAATGGCTCTATCGCTTCACGCAGGCTTACATCCACAAAGTGGTGACGGTCCGTTTCCTGGCACGGGTATATGCTGACCTGGCCGGGGGCGGAGGGTGCGTGCGGGTGGTCCGGGCGAGGGTCCGGGAAGGCGAGGATCTGTAGCATCCCCGGCGGACCTGGTTGCAAAGCGGATGGCCCGTGCTAGGCTTTTTTCGTCAGAACCGAACACGAGGGAGGGACGCCATGAAAGAGCAGGACCGCACAGCGGTATGCAATCGCACCGAACACAAGGAAGAGAATGTCAGGGTCCGGAACGTGAAAACCGGCGAGATCGGCTTCACCTTCGGCTGCACCGAGGAGGGGGGAACCATTCAGGTTCGGCTGACGAATGGTCAGTTGGACAGCTGGGTGGCTGCTGACTGCGAGGAAGCGCCCGAGTAGGGGAGTGCCGTGGAAGGACGAAAGAGCAAGCGGCTGTCGGTGGAGGTGGGGTGCTGGCTCGTGGAAATGGACGGAGCCACCTGCCTCTACACCTTTGATCTGTCGGACGAGGGGGTGGCGGTCATTACGGAGGACCCGCTGCCGGTCGGGCGCAGCGTTATCCTCCAGTTTTTCACCCCCCGCTCGGCCAGTGCCGTGACCCTGAAGGCCCAGGTGGTCTGGAGCCGCCTGGAGCCGGAAGGGGCCATGGGCCTGCGGTTCGTGGAGATGGATGTCCGGGGCCGGGAGACGTTGCGTGAGTTCATGCGACTGCTGTTGGAGCAGCGGCAGCGGGAACGGCCCGTTCGTTAACCTTTCGGCCGGACCGGCTCAGTCCCGGGTATAGAGAACCGCCACTGCCCGGGCCCGTTCTTCTCCCACCGACACGTAGCCGTGGGGCTCCGAGGAATCGTAGTAGATGCTGTCGCCCGGCAGGAGCCGCATGACATCGCTACCGTAGTGGAATTCCAGCTCTCCGTCGAGCAGATAGATGAACTCGAAGCCATCGTGCCGGTAGAAGAAGCTGTCGCTCCAGTCGGTCAACTCGAACTCCACCAGGAAGGGTTCCATGGGCTTGTGCCTGATGCCTGGGGCCAGGGACCGGTAGATGTAGCCATGGGGCGCATCATTGCCTGAGCGCCGCCGGGTCGGCTGCTGCTGTGCTGCCCGGGTCAGCACCACTTTCTGCTGGTCTTCTTCCTCTTCGAAAAAGTAGTGGATGCCCACCTTCAGTCCTTTGGATATCTTGAGCAACGTGGCAATCGGAGGGGTGACCTGATCGTTTTCGATCTGGGAAAGAAGGGGTTTCGAGAGTCCCGAGAGCTCAGACAGTTCCTGGAGGGTGAGCCGCCGATCCTGACGGAGTTTTCTGATCTTGGCGCCGAGCCGCAATTCCTTGATCTGGGATTTGATATCGTCCACGATGAACTCCTCTCCTGCCCGTTATAGGTCAACTCCCGCGGGAGCGTCAAGTGCTAATCCGAATGGCCGCGGGGCGCGGCTCGGCGCCGAAAGGGCGTTGACATCCCCGGGCATATTGGCTACTCTTTCAAAGGGTTAGAGCGATCAGCTCTCATGAACCGGTATGAGCGAGGTTCTTTGCATGTTCGTCCGTCGTCTGCTACTGATATCGTTGGTCTTTGTCACAACTCTCACCGCCTGCTCGAAGAAGGAAGAAAAGCTCTTCTATGAGTCGGGCCGTGCCGACGCGCCGGTCAAGGAGGTTCCCAGAGACATCCTTGCCACCCAGCAGGCCTTCGTCGAGCTGGTCAAGAAGGTTACTCCGTCGGTCGTGAACATCTCCACCGTCAGCCGGAGAAAGATCGAGCAGCCCTTCTTCGAGTTTTCCCCCTTCTTCAATGATTTCTTCGACAATCGCCCCCGGTTCCGGCGGGAACAGAGCCTCGGCTCTGGCTTCATCATCAACCGGGAAGGGTACATCGTCACCAATGACCATGTGGTGCGCGACGCCGAAAGCATCAAGGTCAAACTCTCCAATGAGAACGTCTACGACGGCCACATCGTCGGCAGCGACCCCAAGACCGACATCGCGGTCATCAAGATCGACTCGCGGGAGGAACTCCCCGTGGCGGTCCTGGCCGATTCGGACAAGCTTCAAGTGGGGCAGTGGGCGGTGGCCATCGGCAACCCCTTCGGCCTGGACCGGACCGTGACCGTCGGCGTGGTGTCGGCCACCGGCCGGTCCAACATGGGAATCGAGACCTATGAAGATTTCATCCAGACCGACGCCTCCATCAACCCGGGCAATTCGGGGGGGCCGCTGCTGAACGTCCACGGCGAGGTGATCGGCATCAACACCGCCATCGTGGCCGCCGGTCAGGGGATCGGCTTTGCCATCCCGGTCAACATGGCAAAGCAGATCGTAACTCAGCTCATCACCAAGGGCAAGGTCACCCGCGGCTGGCTCGGCGTTACCATTCAACCGGTCACCGACGATCTTGCCAAGGAATTCGGCCTGAAAAAGGCCCAGGGCGTCCTGGTGAGTGATGTGGTTAAGGGGAGCCCCGCTGCCGGCGCCGGTATCCGGCAGGGGGACATCATCCTCAGGTTCGCCGGCAAGGAGATCAAGGATGCCCAGCACCTCCAGCGGGTGGTGGGCGACACGGCGCCGGGGACAAAGGTGCCGGTGGTGGTCTTCCGAGAAGGGAAAGAGGTTCAACTCTCCCTGGCGACGGCCAGTTCCGACAGTGCCCAGGCACGCCAGGCGCGCCCTCAGGGAGGGGCGCCCGACACCCTTGGCCTCGCCGTGGAGGAACTACCCCGCGAATACCGTCAGGAAGGTTTCACCGGCGTCCTGGTGGTCCAGGTGGATGATGGGAGCGCCGCCGGCGAGGCGGGCATCCGGGAGGGGGACGTGATCGTGGCGGTGAACCGGCGGCCCGTGGCGAACCTGGCAGAGTACGACCGCGTCATGCGCGAGGCGGCCCGGCGCGGTTCGGTAGTGCTTCTGGTGCGACGAGGCGAGGCGAGCATCTATTTCTCCCTCAGGCTCAGGTAGCGGACTTCCGGCTCACGGGCCGGCCAACGACAGGGGACATACCATGACAATGATCGACAATCCCGACCAGGCCCGCCGCCTTGCCCGCGCCATCATCTCGGACATCGCCATTTACAACCGGGAAAAGGTCGAGCAGGGGATCAAGAACGACACCATCTTCGATCTGCTGGCCGAAGAGATTGAGGAGGGGCGCCAGCATTTCGCCTCGCGGGTGGCGCCGGAGCTGGCGGGGGCCGGCATTTTCGACTTGGCGCTAGTTGATGTCCTGATCAAGCGGGCGGGCAAGATCGAGTCGGCCATCTGGTAGCGGCGGAAAAGCGGGAAAGGGTTCGGACGGGGGCACGGCCGGCGGTCGCGCCCCCGTCCTGTTCAGGGACGGAGAGGAGCAAGGGTGGAGAGACAAGATGAGCGATACGATCTGTCGGTGCCGACGGAAGGTGAAGCGGAACGGCTCGACCAGTTCGTGGCCCGCTCGGTCCAGGGAATAACCCGTTCGGCGGCCCAGCGCCTGATCGAAGAGGGGCGGGTGACGGTGGACGATCGCCTCGAGAAGCCGTCTCTCAAGCTTCGGGGCGGAGAGCGGGTGGTGGTGACGGTGCCGCCACCGGCCCCCGCAGTGCCTGAAGCGGAAGAGATTCCGCTGGTTGTCCTCCACGAAGATGGCGACGTGGTGGTGGTCGACAAGCCGGCGGGCATGGTGGTTCACCCGGCCGCGGGAAATCCCGGCGGGACCCTGGTCAACGCCCTTCTGGCCCACTGTACGGATCTCTCGGGCATTGGCGGTGAGATTCGTCCCGGCATCGTCCATCGCATCGACAAGGATACCTCGGGCGTCCTGGTGGTGGCCAAGAGTGACCGGGCCCACGAATCGCTTTCGCGGCAGTTCCATGACCACACGGTCAAGAGGGTCTACCTGGCCCTGGTCTACGGCTCGCCCCGCGAGGACAAGGGGCGGATCGAGGGGGCCATCGGCCGGCATCCCACGGACCGGAAGAAGATGTCGGGCGCGGCGCGTCACGGCAAGCACGCGGTCACCCACTGGCGGGTGGCCGCCCGTTTCACCGGCGTGACGCTGCTGCGGCTCCGGCTGGAAACGGGGCGTACCCACCAGATCCGGGTGCACATGGCCGAGGCCGGGTTTCCCCTGGTGGGAGACGAGGTCTATGGGGGCGCTGGCCGGATCAACAATCTCAGGGACCCGGTTTTGCGTAAGCTCATCCGGGAACTGGGACGTCAGGCACTGCACGCCAAAACCCTTGGTTTTGTCCACCCGGTCACGGGGGAATACCTGGAGTTCGACACTGAGCTGCCCGAGGATATGGCGCGGATTATCGATTATCTGGAACGACAAGGAGCCTGATCATGGAGATGAAACGAGCCGACAAGGTTCATTACGTGGAACCGTCCTTGCTGGCCGCCGCAGGTGTGGCGGTGCAGGGATTCACCACCCGCCACGAAGGGGTGTCGCGCACCCCCTACAATTCCCTCAACCTGGGTACCGGTACCGCGGACGCCTCCCACAGCGTTGAGGGGAACCGCAGCATCCTGGCCCGGGCATTCGGCGGCACCGTGGAGCGCCTGGTGACCGTCACCCAGGTCCATGGGACCGACCTGTTGGTCATTGATGCGCCGAACCCCGATTACGGCTACTTCCAACGGCTGGAAGCCGATGGGATCATCACTAACCAGCCCGGCGTGATGATCGGCGTCTGCGTTGCCGACTGCGTGCCGGTGCTCCTGCTGGACCCGGTGAAGGGCGTTGCTGCGGCGCTCCACGCAGGATGGAAGGGAACCGCATCGGGCATCTGCCGCAAGGGGGTGGACGCCTTTGTCTCGGTTTTCGGCTCCGATCCCCGGGATATCCTGGCGGCCGTGGGGCCGGCCATCGGTCCCTGCTGCTACGAGGTGGATACCCCCGTTTTCCAGGCGTTTCGCCAGGCGGGCTGCGAGTGGGATGAGGTCGCAACCCTCAGCGGCGTGGCCCGGTGGCATCTGGACCTGGCGCGGGCCAACGCGCGGCAGCTGGCAGCCTCGGGTATTGCGGAGCGGAATATCGAGACGAGCGGCCAGTGTGTCTGCTGTTCGCCGGAGCAGTTCTTCTCCTACCGTCGCGACAAGGGAGATACCGGTCGACAGATGGGATTCATCATGCTGAAAGGATAGGGCGGGGGCGCCGATGAAGTTTCCCATTTCCGATCAGATCCGGTCAGTCCAGTGCGCGCCCATCGCCGAGGTTAAGAGCTGGCTCGCTCACCGGGAGCCCGATCCGGAGCGCCCGCTGGTGGATCTGTGCCAGGCCGTGCCCGACTATCCGCCGGCCCGTCAGCTGACCGACTACCTGGCGGCGCTCCTGGACGATCCGCTGGTGTCGAAATACTCGCCCGACGAGGGGCTCCCCGAGGTGCGGGAGGGGGTGTGCGCCCGCTACGGCCGGGTCTACGGCGCGGCCATGAATCCGGATCAGCTTTGCCTCACCATCGGCGCCAGCCAGGCGTTCTGGCTCGCCATGGTTACCCTCTGCCGCGCCGGGGACGAGGTGATCGTCCCGCTCCCCGCCTACTTCGACCATCCCATGGCCCTGGATATTCTGGGCGTCAGGCCGGTCTACCTCCCCTTTGACGAGGAACGGGGCGGGGTGCCTGACCCGGCCGCGGTGGAGCGTCTCATCACCCCGCGCACCAGGGCCATTCTGCTGGTGACCCCTTCCAACCCCACCGGCGTGGTCACTCCACCGGAAACGATCCAGGAACTCCACGGGGTGGCCCGGCGCCGGGGCATCGCGCTGGTCCTCGACGAAACCTATGCCGACTTCATCCCCGGCGGCGAGCGGCCCCACGATCTTTTCCTTGACCCCCGCTGGGGTGACCACCTGATCCACCTGATGTCCTTCGGCAAGACCTATGCCCTCACGGGGTACCGGGCCGGCTGTCTCGCCGCGTCGAAAGAGTTCATCGGCCACGCCCTTAAGGCCCAGGACACCATGGCGGTTTGCCAGCCGCGCATCACCCAGTATGCCGTGCTCTACGGGGTCAGTCACCTGGACGGCTGGGTGGAAGAGAACCGGCTCATGATGACCCGACGGCACGACCTCTTCCGGTCGCTCTTTACCCGTCCCGGCAATCCGTTCAGCCTTGTGGCGAGCGGCACCTTCTTCGCCTGGGTGCGGCATCCCCTGCAGGAGGGCACCGGCCGTGAGGCTGCCCGCAGGCTGGCCGTGGAAGCCGGCATCATCTGTCTCCCCGGCGAAGTATTCGGCCCCGGCCTCGAACCCTACCTCCGCCTCGCCTTCGGCAACATCCGCGACGAAGCCATCCCCGGGGCGGTGGAGCGATTCCGAGCGTTTGCCCTCTGAGATTCTCCTCTTCCGATCCTCATCCGCCAGTCGCGGAACGAAAAAAGCCCCCTGCCGAACGTTACGGCAGGGGGCTTTTGCTCAGAATCGCTCGCGGTTCAGAACTCCTGGGGCATGGCCTTGACCTGGGCCGCGGTGAAGACCGGGCCGTCCTTGCAGACATAGACATTGCCCACGTTGCAGCGGCCGCACTTGCCGAGACCGCACTTCATCCGGTTCTCCAGGGTCGTGTAGATGGCCGTGTCGGCGAATCCCAGTTTCTCCAGGACGGGAAGGGTGAACTTGATCATGACGGGCGGTCCGCAGACCAGGGCGATGGTGTTGTCCGCGGCTGGCGCGGCCTGCTCCAGGACCGTCGGCACAAAGCCCACCTGCCCGTCCCATGAGGGGGAATTCCCTCCGGGATCCACGGTCTTTACCAGGCGTACGTCGCTCCGCTCTTCCCACTCCCTGAGTTCCCGCTTGTAGACGAGGTCGGCCTCGGTCCGGGCGCCGTAGACGATGGTGATGTCGCCGAATTTCTCCCGCCAGTCCAGGCACTGCCAGATGAGCGTCCGCAGCGGCGGCAGCGCGATACCTCCGGCCACGAAGACGAGGTTCTTGCCGAAGAACTCTTCGACGGGAAACGAGTTGCCGTAGGGTCCGCGCACACCGATGGTGTCGCCGGTCTCCAGGGAACGCAATGCTTCCGTGACCCGCCCCACGGCCCGGAAGCAGCACTCGATGTATCCCTGCCGGGTGGGGGCCGAGGCGATGCAGAAGGTGGCCTCGCCGGCGCCGAAGGCCGAGTACTCGGCAAACTGGCCGGCCCTGAAGGTAAAATGCTCCCGTACCCGTTCATCCTGAAAGACGAGCCGGAAGGTGCGGATGTCGGGGGTCTCGTCAACGATTTCCTCGATCGTTGCCAGGTGGGGGAGGTAGATGTTCTTGTGATCGCACATGGTGGAGCCCTTTTATCCTTCCGCCAGTTTTGCCGCCAGGTCCGAGAATGCCTGGCCCTTTACCTTGAGCTCCACGGGGCGGTTGTTGTCTCCGAAGCCGATGGTGATCACGCCACCCAGCAGGTGGTTTTCCATTTCCGCGAACAAAACTGCCCTGGGATTGATCAGCAGGTTGCCGGACTGCACGAAGCCGCGCTTCAGCAGGTTGGCCGCGAATTGTTCCTGCTCCGTTCTGGATACCTTCTTAAAGAGCTGTTTCCGGATGGCTGGTCCGTCGAACCAGACATCCATGATCCGGCTGGCATCGGTCACCAGCGGATTGTCCTCCGGTGTGGTCATCTGGACGGCGACAACCCGGTCGATGTTGATGAAGCGTTCCATGGGGTGCCCCCTTACTTCCTATTAATGTCGTCAATGATCTGGGCGATGTCGATCCCCACCGGGCAGGCACGAATGCATCGTCCGCAGCCGGTGCAGAGGCGCTGGCCGAACTTGTCGTGGTAGTACTTGAACTTGTGCATGATCCGGTTGCGGTAGCGATGAGGCTGTACCTCGCGGGGGTTGTGGCCCGACGCATGGTAGGTGAATTTGCCGAAGCCGCAGGCGTCCCAGTGCTTGCGGCGCGCCCCCTGCTTCTCGCTCCCCTCGTCACTGATGTCGAAACAGTGGCAGGCGGGGCAGAGAAAGGCGCAGGCGCCGCAGCCGGCACAGCGGGCGGCGATCTCTTCCCAGAGGGGGTCCTCAAAATGGGTGTCGAGCCAGGCCTTGATCCGGTCCAGGTCGAGCGGCCCCAACTGGGGTTCGGCAAGGGAAACGGGCTCGGCGGTATCCGTTTCGGCGAAGAGTCCGGCATGGGCGGCCAGGAGCGCCTCTCCCTTGTCTGAAATCACGTCGCAGCGGTAACTTCCTCCGGCAAGGGGGGTGAGGAAGAGATCGCTTCCCCTGGTGTCCGCCGGGGAAAGCCCCACCGCCGTGCAGAAACAGGCATCGTCCGCGGTGGTACAGGCAAGGCCGATGATCGTGGTCTTGCGCCGCCGCTCCAGAAAAAACTCGTCCTTGAAGTCCCAGGAGAAAATTGCGTCGAGCACCGGGGCCGCCGCCACGTCGCAGGGGCGGGCGCCGATGAGCACCGTTTCCGGGAAGCGGGCCGGGTCGATGTCGTGTACCGTGGTCCCGGAACTGCTTTTTTCATAGGTGAGGATATTTTCGCACAGGGGGAAAAAGGTCTCCTTGGCGGAACGGCGGGGCAGCTCTCCCAAGGACAGCTCTTCCGCAGAGGCCAGCGGCTCGTACAGGGTCAGGGTGCCCGCGGCTTTCGGGCCGATGACCCGTTTGCCCTCGCCCACGAGCGTATCGATGAGAAGGCGGAGATTCTGGTCGGTGATGATTTTCGGCATGGTGGTTCCTGGAGGGGCGGCCCGGCCGGGCGCCCCTGCATGGTTATTTTATGAACGATTGATTGTCGTCTTCCCGGTACTCCGCCAACGGACCCTTTTCCTTTGCCTGGAAGCCCGCCTCGTGGCCGTAGAGTTCCTTCAGTTCCTTGGCCATCTTGCGATTGAGGAGGTTGAGCGGGATGTCCATGGGGCACGCCCGTTCGCACTCGGCACAGCCGGCGCAGCGGCCGGCCAGGTGCATGGCCCGGACCATGTGCCAGGCCATGTTTCCCGCCGGACGCGGCGTGGTCTCCACCGCCTGGGGGCGGTTGCGGTCGCAGAGGCATTGCTCGCAGTAGCAGAAGGGGCAGACCTGGCGGCAGGCGTAGCAGCGGATGCAGCGGGAGAAATGCTCCTTCCAGAACGCCCACCGCTCGGCCGGTGTCATGGCTTCGAGCCGGGCCAGTTCAGCCGCCTCATGGGGGGTGAAGGCGGGCCGCCGGGGGACGGTCCCCAGGGATACATCGGCCCCTTCGGGGAGTTCTGCAGCGCACTCCCGGCACTTGCGGGCCAGGGTGCCGTCGTCCAGGGGAGCGTTGCCGCGGATCGCCGGACCGTAGACCCCGGCACAGGCCACGCCGATGATGTAGACGTCGTCGCGCTTGAGCTGGTTCTCGCCCATGAGGCCGGCCAGGGCCTTCATGTCGCACCCTTTCGCCACCACGGCCAGCTTGCCTTTTTCCCGGACTTCCTTCTTGGCCTTGGTCAGGTAAAGGGCCAGATTGTTGACGCAGGAGGGGGAAAAAATGAGCTTTTCAGCGTCGGCGGGATCGGTGACGATGGCCGGAACGGCGCTCCCCCTGCGGCGCCCCGCCTGCCAGCCGATCACGGCGGCAGCCGTGCCCGATTCCAGGACCTTTTTCGCTTCCGCCCGCAGGGCGTCGGTGACGGCGTCATAGAGCGCCGTGTCGATAGTATGTGCGGTATTCGTCATGATGAACCCTTGCAAG
>NC_002939.5_2
CTCCGTGGGAGCCGGCTTCAGATGTCGTTGTACGCGGCATTGAGCTCGGGCGTGTCGATGGCCCCGGACCAGTGTTCCTCGGCTTCCAGTTCCTTGAATTCGGGCATGGGCCCCTGGGCGCGAACCCGTTCGGTCAGCTCGGTCACCACCTCAACCCACTTCCCCCCCTCGGCGGCCGAAACCCAGGAGAACTGGAGCCGCTGGAGATCGACTCCGATGAAGTCCAGGAGTTGGCGAAAAACAGCGAAGCGGCGCCGCGCGTGGAAGTTGCCGGCCATGTAGTGGCAGTCGCCCGGGTGGCAACCCGATACCAGGATGCCGTCTGCACCTTTCTGGAAGGCCCTGAGGATGAAGACTGGATCGATCCGGCCGGTGCAGGGGAACTTGACCACCCGGACGTTGGCGGGATAATGCATCCGCGAGGTCCCGGCCAGGTCGGCGCCGGCATAGGTGCACCAGGTGCAGACAAAGGCAACGATCTTGGGTTCGAAAGCGTGTTTCTCTTTGTGTATGTGCATTAGAGCACCTCGATCATGGCCATGATCTGCTCGTCGGTGTAGCCATCCAGCTCCACGCTTTTTGAAGGGCAGGTGGCCTGGCAGGTGCCGCAGCCGCCGCAGACCCCCGGGTTCACGTAAGCCACGACCCGGATCAGATTCCCCTGGCGGTCGCGGATCTCCTTCTCCTCCACGGCACCGTAGGGGCAGATCTTCTTGCAGTAGAGGCAGGCAACGCAGCGCCGCTCGTCCACCTTGGCCACGATGGGCTCACGCTCCAGCTCGTCGCGGGCGAAGAGGGTCATGACCTTTGCCGCTGCAGCCGACGCCTGGCTGACGGTGTCGGGGATGTCCTTGGGCCCCTGGCAGGCCCCGGCCAGATAGACCCCGGCGGTGGCGCACTCCACGGGCTTGAGCTTGGCGTGGGCCTCGGAGTAGAAGTTGTAGTTGTCATAGGAGATGCCGAGCTTCTGGGCGAGGGAGTCGGCCCCCTCCCGCGCCTGCACGGCGGTGGCGAGCACCACCAGGTCCGCCTCGATCTCCACCTGGACACCCACATGGACGTCGCTCCCCATGACCACCACCTTGTCCCCCTTCTGGTAGAGGCGGGAGACCATTCCCCTGATGTAGACCGCCTCCTCTTCCTCGATGGCCCGGCGCCAGAACTCGTCGTAGTTCTTACCCGGCGTCCGCGCGTCCATGAAGAAGACATAGGCCTGGCCGTCGTGCACCTTGTGCTTGTAGAGCATGGTGTGCTTTGCCGTGTACATGCAGCAGATCTTGGAACAGTAGGAGATCCCCTTTTCGCGGGCCCGTGAGCCGACGCACTGGACAAAGACCACCTGTTTCGGCTCCTTCCCGTCGGAGGGGCGGACGATCTTGCCCCCCGTGGGGCCCGAGGCGGAGGCAAGCCGCTCGAAGGTGAGCCCGTCGATCACGTCGGGGATGGTGCCGTAGCCGAACTCGCCGTACCCCTCGATGGGGGAGCCGGCCGGCTTGGGGCCGATGTCGTAGAGCGAAAAGCCGGTGGCAACCACGATGGCTCCGGCCGGCTCGACGATGAGCTGGTCCTGCTGTTCGTAGTCCACGGCCCGGGGGCCGCAGACCTTGGCGCAGACGCCACATTTGCCAGACTTGAAATAGGTGCAGTTTTCCCGGTCGATGACCGGCGTGTTGGGCACAGCCTGGGGGAAGGGGACGTAGATGGCGGGGCGCATCCCCAGGTTCTTGTCGAAACTGTTCGGGATCTTCTTCTGGGGACACTTGGCCATGCAGACCCCGCAGCCGGTGCATTTTGACTCGTCCACGGAGCGGGCCTTCTTCCGGATGGTCACCTGGAAATTGCCGATGTAGCCGTCAACGCTCTCGATTTCGCTGTAGGTGTGGAGGGTTATGTTGGGGTGGTTGGCCACATCCACCATCTTGGGGGTCATGATGCACTGGGAACAGTCCAGGGTGGGAAAGGTCTCGGAGAGCTGGGCCATGTGCCCGCCGATGGAGGGCTCCCGCTCCACGAGCACCACCTTGTGGCCCGCGTCGGCTATATCCAGGGCCGCCTGGATGCCGGCGATGCCGCCGCCGATGACCAGGGCCCGCTTGGTGACCGGTACGGTGATCGGCACGAGCCGCCGGTCCTTTTTGACGCGGGCCACCATCATCTCCACAATGGAGATGGCCTTGGCGGTTGCCTCGTCCCGGTCCTCGTGAACCCAGGAACAGTGTTCGCGGATGTTGGCCATCTCGCAGAGGAAGGGGTTCAGGCCGGCCGCCTTGGCCGCGGTGCGAAAGGTCTTTTCATGCATCCGGGGAGAGCAGGCCGCCACCACGACACCGTCGAGCCGGTGCTCGGCCACCGCCTTCTTCAATAGGCCCTGCCCCGGATCGGAGCACATATACTTGTAGTCGGTGGCAAAAGCGACGCCGGGAACCTTGGCCAGTTCCCCGGCCACGCGCTCCACGTCAACGGTACGGGAGATGTTTTCGCCGCAATGGCAGACAAATACGCCGATTCGGGACATCTAGACCAACCCTTTCTCTTTCAGAAGCGGCAGGGGATTGACGATCATGCTGTCGAACCCGAGCTTCGCCGGCGCAACCCCTACCGCCAGGGCCAGGAGCTGGGTCATGTAGAAGACCGGCATGCCGAACCACTGGCCGCTGGCCTCCTCAATCTCCTTCTGGCGAATGTCCAGATTGCCGTGGCACAGGGGGCAGGCCACCAGGATGCAGTTGGCGCCGGCTGCTTTGGCCGAGGCAAGGATATCGCCGGAGAGCTTCAGTACCACGCCGGGACGCGAAAGGGTGAAGTTTGCGCCGCAGCACTCCATCCGGTGGCTCCAGGTAACTGTTTCGGCCCCGGCTGCGCCGATGACCCGCTCCATGATGGTCGGCGCCTCGCAGTCGTCCAGTTCCGGCACCTCGGGCGGCCGGGTCAGCAGGCAGCCGTAGTAGCAGGCAACCTTGAGCCCCTCCAGCGGCTTCCTCACGGCTGCCGTCAGCCGGTCGAGGCCGAAGTCCTTGGCCAGGATTTCCAGAAGATGCTTCACCTTGTTGTCGAAGGAAACCTTCCCGTCGATGGCGTACTCCACCTGCCGGCGCTTTTCTTCATTGTCCGCCAGTCGGTGCTGGGTCACCTTCAGGCGCGAAAAGCAGGCGGCACAGGCCACGGCCAGGTCGCCGCCGACCTCCTCGGCCAAGGACAGGTTTTTGGCGCAGAGGGAGAGGGAGAGGAGCTCGTCCACGTTGTGGGCCGGGGTCGCACCGCAGCAGAGCCAGTCGGGAACCTCGTGGAGTCCGATCTTCAGCGCCCGGAACAGCCCCCGGGTCGACTCGTCGTACTCTTTTGCCGAAGCGTGGAGGGAGCAGCCGGGATAGTAGGAATAGTTCAGCAGGTTCTTTGCGGGGGTCACGGGGCTTCACCTTTTTTACGCAGCGCTTCGATTCGGGCGAAGATGTTCTCGATCTCTGCGATGTTGCGGTTTTTCTGGTGGAACATCCGGAGCTTTCCCTTGGTGATCAGCTTCGGCCCAAGCATCAGGTCTTTGAGGAACTGGCCGCTTTTCACGTTGAAGACCGCGGCAAGCCGCATCTCGTACTGACGGCCGTAGGTGCGGATGTTTTCGATGAACAGCCGGTTCGCCAGCTGTACCAGGCTTTCCTTGGACGGGCCCTTGGCATCCCACGAGCACTTGCGCAGGGCGTCCATTATGGCGGCCAGATCCACCTTGTTGGGGCAACGGGTGGTGCAGGTCTCGCAGGAGGCACAGTACCAGATGCTGCGTCCAGCCAGCACGCGTTCGTACTGACCCAGCTGCAGGAATCGGACGATCCGGTTGGGGGGGTGCTCCATGAACGAGCGCATGGGGCAGCCGGCCGAACACTTGCCACACTGGAAACAGCGGCGGACCGAACTGCCGGAGAGAGCTTCGACCTTGCGCACGAAACCGAGATTCATGGTTTCGGTCGAGAGGCGCATCTTGGAGTGCTTCACACTACCTCCTGGTGGCGGGTGGGGCCGCAGGAAAACAGCGGCGGTGAACGGACCAAGATCTGGGGGCGGGAGGATGAGGTGTCTTCCGCGGATGCGGCAGGATGATGCCCCGGCGGATCTTGCCGGATGGTAGCAGGGCCAACAGCTGTTTTATTTTTACTAAACAGGTGTCGCGGCCATCAGTGTATTGACGGACGGGAACAGGGGCGTTTTTTAGTCTTAATAAATTGTGCTATCACACGAAAGGTCGCCTTGTCAACGCCAAAGTAAAACGGTGTGTGGTAGCGATGTGATCTGCCAAAAGCTCGTATGTGATCAAAGCGTTGAATAAGTGGTAAGACCACTTTTGTGTTTACCATGTAACTCCTTGGTACGTCAAGGTAAAATACCACTTGTAAATGCCCGTGAAGACTGGTGAAGGAGATGCGATAATTGGCAATTGCTACGAATTTTAGTCATTCAAAGCTGTTATTGCTGGTCAGACCAAGATAGCTGTTCACCGTGTGCTGGCCTCGCTGGGTGTATGGTAACAAAAAAGAAACAGCTTGTGGAAGCCTCTTTTGACAAGGTGGGCGAAATGGATTACAAGGGGTGGTAATCCTGTTGGTTCCGAGGTTTCTCATCAGCGAGCTTTCCCGATTATACGGTTACATGCGTCCCTGTTGGCGCACGTATCTTCTTGGCGCCCTCTGCCTGGTCGGCACGAACGGATGCGCACTCCTGATTCCGTGGCTCCTGAAGCTTGCCGTGGAAGGGCTGCGGTCTCCCGGTCAGGCGACCCGCTCACCGGATTGGTATGGCGGGGTCATTATCGGCGCGGCACTTGTGCAAGGGGTCATTCGCATTTTCTCGCGCACCAAGCTTCTGCACGCCGCGCGCAGGATTGAGTTCGCAATCCGCGAGGACCTTTTCGCCAAGCTTCTCTCCCTCGACATGCCCTATTTTTCCGGGGAGCGGACCGGCGACCTCATGTCGCGCTTCGCCAACGACCTGACCAATATCCGGATGCTCCTGGGCTTCGGGGTGCTGAACGTCATCAATACGGTCGTCATTTATGGGGCGGCGCTGGTGCTCATGGCGAACATTGACGTGACGCTCACCGTTCTGGCTGTTGCGCCGTTCCCTCTTATGATCCTGGTGGTCAAGGGGCTCACGCGAAGGATGTATCACTGCTCGCGGCGGGCGCAGGAGGAGTTGGCGAAGCTTTCCAGTCAGGCTGAGGAAAATGTCTCTGCAGCCGTAGTGGTGAGGGCCTACCGTCGCGAGGCGGCGGCGGTGAATGCCTTTCGCCGGGCAAGTCTCGACTACTTTGCCAGCAATATGGCGATGGCGCGCCTGAGGGGGCTCATGCTCCCTCTCATGGCGGCCACGTCGGCCCTAGGCACCCTGGTGGTTCTTTTTGTGGGCGGAAGCCGCGTCATCGAGGGGATTCTCACCCTGGGTGATTTCGTCGCTTTTAGTGGCTACCTGGCCATGCTCGTCTGGCCTACGGTCATCTTTGGCTGGATACTCAACCTGATCCAGCGGGGAGGCGCCTCCATGGCCCGCCTGAATGAGATCTTCGACGCCCGGTCGCTGGTGGCGGACCCGGAGGCACCGGCGCCGATCGCCGCCATCCGGGGGGAGATCGAGCTGCGGGGCCTCCGCTTCAGCTACAACGGCGGAGAGGTGTTGCGAGGCGTATCGCTCCGGGTGCAGGCGGGCAAACGGGTCGGCATTGTGGGGGGGGTCGGATCGGGCAAGACGACCCTCGTACGCCTGCTTGCGCGACTCTATCCCGTTGGTGATGGGCAGCTTTTCATTGATGGAACCGATATCAACCAGATTCCCCTGGAGGTGCTTCGACGCGGTGTCGGCTTTGTGCCCCAAGAGAGTTTCCTCTTTTCCCGGACGATCGGCGAGAACATTGCCTGCGGCAGGGACGGGGCCACGGAGCACGAGGTGATGGAGGCGGCGCGGCTGGCGAGCCTGGATGGCGATCTGGCCCGTTTTCCCCGGGGGCTTGCCACTGTCGTCGGCGAACGGGGGGTCACCTTGTCGGGGGGGCAGCGGCAGCGGGTGGCCATCGCCCGCGCGTTGTTGCGCAACCCTTCCGTCTTGGTGCTTGACGATCCGCTTTCTGCGGTGGATGCCCGGACCGAGGAGGAAATCCTCCGGTCATTGGCCGGGTATTACGGTGATCGGACCGTGGTCATCATCTCCCATCGACTCTCAGCCGTTCGTACCTGTGATGTCATTGTGCTGCTCAAAGACGGTGTCATTGCCGAGCAGGGAAGCCATGATGAACTTGTTGCCCGGGGTGGAGCCTACGCGGCCCTCTGGCACGAGCAGCAGTTGCGCGACGAGATCGCCGGTTTCCGGGAAGATGGCGTGGAAAAGGAAGGGGAAAAAGGGGCTTTACAAACGGAAAATGCTGTATTATAGTCCATCGTTCCGGAGAGATGTCCGAGTGGCCGAAGGAGCACGATTGGAAATCGTGTGTACTGCAAGGTACCGAGGGTTCGAATCCCTCTCTCTCCGCCATAAGCAATCCATGCCCCTTGGGCTAGCCTTCATATCCGCGCTGTCCGGGCGCTCCGATCCGGTGGCCGGAACCCCTTTGCGGGCAGAGCTGATAGCTGGGTCCCGCGCAACGGTAGGTTATGAACCCCGCCAGATCCGGAAGGAAGCAACGGTAGTAGCTGATTCCGTGTGCCGCGGGGGAGCCCAGCTATCAGTTGTGCCCGCAAAATCCCCGATGTGCCCCTCTCCCTTCGCAAGCGCACGAACCGAACCCGTAGTGAGGTGTTGACCCGTGTCCTATCTCGTTCTCGCACGAAAGTGGCGTCCCCAGACCTTCAGCGACCTCACGGGACAGGAGCACGTCAGCCGAACCCTTCAGAACGCCATTGATTCCGGCAGGATCGCCCACGCGTTCCTCTTCACAGGGGCCCGCGGCGTCGGCAAAACCTCGTCGGCCCGGATTCTGGCCAAGGCCCTCAACTGCGAGCAGGGTATGAGTCCCGAGCCGTGCAACGTCTGTCCCGCCTGTACCGAGATCACGGCCGGCACCTCGGTCGATGTTCTTGAAATTGACGGGGCCTCCAACACCGGTGTCGACGATATTCGCGAACTGCGGGAGAACGTCAAGTACCTTCCGTCGCGGTTGCGCTACAAGATCTTCATCATTGATGAAGTCCACATGCTCTCCACCAACGCCTTCAACGCCCTGTTGAAGACCCTGGAGGAGCCACCGCCCCACGTGAAGTTCATCTTTGCCACCACCGAGCCCCACAAGCTTCCCATCACCATACTCTCACGCTGCCAACGCTTCGATTTCCGGCGGATTCCGCTTGCAAAGGTGGTGGCCCGACTGCGTTACATCGTCGACCGTGAGGGGATTTCCATCAGCGACGAGTCCCTTGCCGTGGTGGCGCGCAAGGGAGACGGCAGCATGCGGGACTCCCTGTCGGTCCTGGACCAGGTGCTTGCCTTCTGTGGCGAGACGGTGAACGATGATGATGTGGTGAGCCTTCTGGGTGTCGTGGACCGGCGCCTGCTGCTGGAGGCGTCGGCCGCCGTTTTGGGCCGTGATACGCGCAGTGTGCTCGGGGTGGTTGCCCGGGTGGACGAATTCGGTTACAACATGCGTCAGTTTTGCGGCGAACTTATCGACCATTTCCGCAATCTGACCATCATGAGGGCCGTGGGCGATGCGGGAGACCTGCTCGACCTCTCCGAGGCGGAGCTCCAGTCGGTTCGTGAACAGGCATCCTCGGCGCTGCTGGAGGATCTGCAGCGGCACATGACAATCCTCCTGCGGGCCGACGGCGAGTTGGCTCACTCGGGCTACCCCCGGCTGGTCCTGGAGATGGCGCTGGTTCGAATGGCGACGCTGGCGCCCCTGGTGCCGGTGGGTGAACTGCTGGACAGGCTCGGCAGAATCGAGGAGCGGGGCAGCGGTGTTGCGGCCGACGCCCGGGCGTCATGGCGCCCCTCACCCCCGCCGGAGGCCGGGGTCGCCCCTGTGCCGCGTCCGGCACCCTCTGCCCTGGCCGAACAACGACCCCGCCCCGTTCCTGCCGGGGCTGAGGCAAAGCCGCCCCCGTCGCGTAGTGACTCGCCCGTTCAGGAACCTCGGCGGACCGGGGATGAGTGGGCCGATTTTGTTGCATTCGTCAAGGGGGCCAAGCCCCGGATCGGCACATCGCTGGAGTACGGCAGTCCGCTGCATATTGCCGCTGACCGCCTAGAAATCGGTTTTCCGGAAAACTCCTTTGCTCTGTCGAGCCTCCGGGACGGCGATGCGCAAGCATCTCTCAAGGCCTTGGCGGAGCGCTTCTTCTCGGCACCCATGACGGTTGCCCTCAAGGTGTTGACCGGTGAAGGCCATGCGCCTCCCAACCTGCTTGAAAAAAAAAGAGCTGAAGATGAGCAGCGCCGCACCGGCCTGAAGCGGTCGGCCGAATCCCATCCGGCGGTATCCTCGGCCCTTGAGGTCTTTGACGGAACACTCGCAGAGGTTGCCCCGCTGGGGACGCGAGGCAAGCTATAACCATGTTTTAGTTTCAACAAAAGTCATTGAGCGAGAGTAAATTTACATCACAGTAACAATGGAGGAGAAGATGTCCAAGGGTTTGGCCGGAATCATGAAACAGGCTCAGATGATGCAACAGAAAATGGCGAAACTTCAAGAGGAAGCCGCCAATCGGACCGCCGAGGCCACCGCGGGGGGCGGCGCGGTCACCGCCGTGGTGAGTGGCAAGAATCAGATTGTTTCTCTGGCGATCAAGCCCGAGGCAGTTGATCCGGAAGATGTCGAAATGCTTCAGGACCTGGTCGTCACGGCCGTAAATGAGGCGCTCAAGAAGGTTCAATCCCAGTTTGCCGAGGAGATGAGCAAGGTTACGGGCGGACTCAATATCCCCGGCCTGTTTTAAAGGGCAGTATACGCGAACTTGATTTGCTGTTCGTTTCCGGGAAAGATCGGACTTCGGACAGGCGTTCGGCGAGGGGGTTCCTCTCTGAATAAAGCCACTTGTAATTAGCAATTTAGCCGAAATTTTATTTCGGCTAAATTTTTTTATTAACATTATAATAAAAAAATGTTTTAAATGGCGGATAAAGTATGGTACATTTTTCAGACTCATTGTCACGGTTGCTCGCGGAACTGCAAAAGCTGCCGGGAGTTGGCGAGAAAACCGCCCTGCGCCTCGCCTTTCATCTTTTGAAATCCCCCGACAACGCCGCTGCCCTGGCTGACAGTCTTCGGGACGTCATGTCCCGGGTGCGGTTCTGTTCCGTCTGTTTCGGCATTACCGAGGACGATCCCTGCCGGTTTTGCTCCGATGCCCGAGATGACGGTGCCATCTGCGTCGTCGAGGAACCCCAGGACCTTCTGGCCGTTGAGCGGACCCGAGCCTTCAGGGGGCGTTATCATGTGCTCCAGGGGGCGCTGTCCCCGCTCAACGGTGTTACCCCCGACCGGCTCCGCGTTGCGGAGCTCATGAAGCGGCTGGAGGGGGGAGGGGTTCGGGAAGTGGTTATTGCCACCAACTTCACCGTGGAGGGCGAAGCAACCGCGCTCTATCTGGCCAGGATGATCAAGCCCCTGGGGGTCAGGGTGACACGACTCGCCCACGGGATACCGCTCGGCAGCGATCTGGAGTTCGTGGATGCGGCCACGGTGCAGCGGGCGCTGGAAGGACGGAGCGAGCTGTAACAACGTTGTACTAATTCAACGCACAGATTTCGGGCTGTACGTACCTATCGCAGAGGAGGAGAGCATGAGTCGCAAAATGGTAACCATCGACGGCAATACCGCGGCTGCCCACGTGGCGCACGCCACCAACGAGGTCATTGCCATCTACCCCATTACCCCTTCGTCGGTCATGGGTGAGATTTCCGACATCAAGAGCGCCATGGGCGAGAAAAACATCTGGGGAACCGTACCGTCGGTTGTCGAGATGCAGTCGGAAGGCGGCGCTGCCGGTGCCGTGCACGGTGCCCTCCAGGCAGGTGCGCTGACCACCACTTTTACCGCCAGCCAGGGTCTGCTCCTGATGATCCCGAACATGTTCAAGATCGCCGGCGAGCTGACCTCTACGGTCTTCCATGTCTCCGCCCGCGCCATCGCGGCCCAGGCCCTCTCCATCTTTGGCGACCATTCGGACGTCATGTCCTGCCGTTCCACCGGTTGGGCCATGCTCTGCTCCAACAACTCCCAGGAGGTCATGGACTTCGCCCTGATTGCCCAGTCCGCGACGCTTCGTTCCCGGGTGCCGTTCCTCCATTTCTTCGACGGCTTCCGGACCTCCCACGAGGTTCTCAAGGTGGAGGAGCTGACTTTCGACGACATGCGCGCCATGCTGGACGACGAACTGATCGCCGCCCACAAGGCCCGGGGCCTCTCTCCGGACCATCCCGTCATGCGCGGCACCGCCCAGAACCCTGACGTCTACTTCCAGGGGCGCGAGACCGTTAACCCCTTCTACCCGAAATGTATCGAGATCGTGGCAGAGGAGATGGACAAGTTCGCCAAGATCACGGGCCGCCAGTACAAGCTGGTGGACTACGTGGGCGCCCCCGACGCCGACCGGGTCATCGTCATCATGGGATCCGGCGCCGACACGGTGCAGGAGACCGTGGAGCACCTGAACACCAAGGGTGAGAAGATCGGCGTGGTGAAGGTCCACCTCTACCGGCCGTTCCCCATCGATGCCTTCATTGCCGCCCTGCCCAAGACCGTGAAGAAGATCGCGGTCCTCGACCGGACCAAGGAGCCCGGCGCCCTGGGCGAGCCCCTGTACCTGGATGTCCGCACTGCCATCGGCGAGGCCATGGCCGACGGGAAGTGCCAGTTCGACGGCTACCCGGTCATCGTGGGCGGTCGCTACGGCCTTGGTTCCAAGGAGTTCACCCCGGCCCAGGCCAAGGCGGTGTTCGATAACCTAGCCACTGCCAAGCCGCAGAACAAGTTCGTGGTCGGCATCACCGAGGACGTGACCAACAGCAGCCTCCCGTGTGATCCGTCCTTCTTCAACCCGATGGAAGGGGCCTACCAGGCCATGTTCTTCGGCCTCGGCTCCGACGGTACCGTGGGCGCCAACAAGAACTCCATCAAGATCATCGGCGAGATGACCGACAACAACGCCCAGGCCTACTTCGTCTACGACTCCAAGAAGGCCGGCTCCATGACCACCTCGCACCTGCGCTTCGGCAAGAAGTACATCAGAGCGCCGTACCTGGTGCAGGAGGCCGACTTCGTGGCCTGCCACAACTTCGCCTTCGTGGAAAAGTACGACATGCTGGCCAAGGCCAAGCAGGGTGCCACGTTCCTCCTGAACGCCCCTTACGACCACAACGAGGTGTGGGACAGGCTCCCCGCCGACATGCAGCAGCAGATCATCGACAAGAAGCTCAAGTTCTTCGTGATCGATGGGGTACGCCTCGGCAACGAGATCGGGCTCGGTCCCCGGATCAACGTGATCATGCAGACCGCCTTCTTCAAGATATCCAACATCATCCCGCTGGATCAGGCCATTGACGAGATCAAGGACGCTATCAAGAAAACCTATGGCAAGGCAGGCGAGAAGGTCGTGGAGATGAACTACAAGGCGGTTGAGGCCGGCCTCAACAACTTCTACGAGGTAACGGTACCGGCAACGGCAACCAGTACCCTCCAGAAGCCTCCCGTGGTCAGCGCCAGGGCCCCCCAGTTCGTGCAGGAGACCACCGCCCCCATCATCGCCGGCCTCGGCGACGACCTGCCGGTGTCCAAGATGCCGGCCGACGGCACCTTCCCGACGGCGACCTCCCAGTTCGAAAAGCGGAACATCGCCGTGGAGATCCCCGTGTGGGACGAGCAGCTCTGCATCCAGTGCGGCATCTGCTCCTTCGTCTGCCCCCACGCCACCATCAGGATGAAGGCCTATGACGCCTCCGCCCTTGCCGGCGCCCCGGCAGCGTTCAAGTCGGTTGACTGCAAGATTCCCGAGTTCAAGGGGCAGAAGTTCACCATCCAGGTAGCCCCGGAAGACTGCACCGGCTGCGGCGCCTGCGTCCACAACTGCCCGGCCAAGAGTAAGGAAGACCCGAACCACAAGGCCATCAATATGGCATACCAGCCGCCCCTGCGTTCTCAAGAGGTCGAGAACTGGGACTTCTTCCTCACCATCCCGGACGTGGACCCCACCGTAGCCAAGCTGGACACGGTCCGCGGTTCCCAGTTGGTGCGGCCGCTGTTCGAATTCTCCGGCGCCTGCCTCGGCTGCGGCGAGACCCCGTACCTGAAGCTCCTGACCCAGCTCTTCGGCGACCGGACCGTCATTGCCAACGCCACCGGCTGCTCCTCCATCTACGGCGGAAACCTGCCCACCACCCCCTATGCCCAGCGGGCCGACGGGCTTGGGCCGGCATGGTCGAACTCCCTGTTCGAGGACAACGCCGAGTTCGGCTACGGCATGCGTCTGGCCGTGGATAAATTCAACGCCATGGCCCTTGAGCTGGTCGACAAGCTTTCGTCTTCCTGCTCCTGCTCTTCCTGCACGAGCGCGGTGCCCCTCATGAACGAGATCAAGGGCGCCGACCAGTCGAGCCAGGCCGGCATCGAGGCCCAGCGGGCCCGGGTGGCGGAGCTGAAGAAGACCCTTGCTTCCTGTCCCGAGCCGGATGCCAAGCGCCTGCTCACCGTGGCCGACTACCTGGTCAAGAAGTCCGTCTGGTGCATCGGCGGCGACGGCTGGGCGTACGATATCGGCTACGGCGGCCTCGACCACGTCATCGCCAGCGGCAAGAACATCAATCTGCTGGTGCTCGACACCGAGGTCTACTCCAACACCGGCGGCCAGGCTTCCAAGTCGACCCCGCTGGGCGCCGTGGCCCAGTTCGCCGCCGGCGGTAAGCCGGTCTCCAAGAAGGATCTCGGCATGATGGCCATGGCCTACGGGTCGGTCTACGTGGCCACTGTCTCCCTCGCCAATCCGGCCCAGTGCATCAAGGCGTTCCTGGAGGCCGAGGCCTATGACGGTCCGTCGCTCATCATCGCCTATGCCCACTGCATCGCCCACGGCATCGACATGACCAGCGGCGTGGATGCCCAGAAGCGGGCGGTTCAGTCCGGTTACTGGCCCCTCTACCGCTATAATCCGCAGCTGGCCGCCGAGTGCAAGAACCCGCTCCAGCTCGACAGCAAGGCCCCGACCATCGCCTTTGAAGAGTACGTCAACAGCGAGAACCGCTACCGCGTCCTCAAGAAGAACAACCCGAAAGGGTACGAGGATCTCATGAGAAAAGCGGCGGCATGGTCCAAGGCCCACTTCAGCTACTACCAGAAGCTGGCGGCCCTCAACTTCGAGGATACCTGCGAGAAGTAGCAGTTGACCCATAACAGCCAGAAGGCCCCGACGGGATGAACTCGTCGGGGCCTTTGTTTTAGGGGATGGGGCGGACGGTGAGGCCCCTCTTCCGGGAGGAAACTCTCGACTGATTTGGCCCTGATGTTGCATTGTAAACGGTTGCTGCCGGGCACGCGGCGCCTGAAAGGACGACAAGCGTCACACTGACCGTTAGAATCCTTGTGTGAGTGTCAAATTTTTGTTATAACGGGCCGTCATTCCACAACCCGGTCGAGGGGTGTTTCATGTCCTATCCTCAGATGGTCATGTACGACGAGGAGTTCAAGCTGATCAATGCGGTCATCGAGAAGCTTCTCCGGGAAGCCAACGCCAAGGTCATCTTTCTGGTCGACAAGAACGGCCAGCTCATCTCGGGCGTGGGAGAAACCGAGCGGTTCGACACCACCTCGCTTGCTTCGCTCACGGCGGGCAACATCGCGGCCACGGGCGGCCTGGCCAAGCTGATCGGCGAGAAGGAGTTCTCCATCCTTTTCCACGAAGGTGAAAAGGACAACCTTCACATCTCCATCGTCGGGGGCAGGGTGATCCTGGTGGTCCTGTTCGACAACCGCTCGTCCCTGGGGCTCGTCCGGCTGAGGGTGAAGAAGGCGTCGGACGAACTGACCACCGTGTTCGACCGACTCATGAAAAAGGCTGAGGAAAAGGAGCGAAGCGGTATCCAGGAGTTTCCCTTCGCCGAGATCACCGACGACGACATCGACAATCTTTTCAGCTAGCGGCGGGGGTACGGCGCAATGTCTTTCATCAACTACGCTTCGCGAGAGATAAACTGCAAAATAGTCTATTACGGCCCCGGCCTGTGCGGCAAGACCACCAATCTCCAGTACGTCTACCAGAAGACCGCTCCGGAGGCTAAGGGGAAGATGATCAGTCTCGCCACCGAGACCGAACGGACCCTGTTCTTTGACTTCCTTCCCCTTGCCCTGGGTGAGATCAGAGGGTTCAAGACCCGGTTCCACCTCTATACGGTGCCGGGACAGGTCTTTTACGACGCATCCCGCAAGTTGATCCTCAAAGGGGTCGACGGAGTCGTTTTCGTGGCCGACTCCCAAGAGGAGCGGATGGATGCCAATATCGAGTCCCTGGAGAACCTGGCGGTTAACCTAAAGGAACAAGGGTACGATCTGGAGAAGATCCCCTTTGTGATACAGTACAACAAGCGGGATCTCCCCGGCATAGTGCCGGTTGAGGAGTTGCGCCGGGAACTCAATCACCGGAACGTGCCCGACTTCGAGGCATGCGCAGCCACCGGCGAAGGGGTGTTCGAGACCCTCAAGGCCGTGGCCAAACTGATCCTCATCGATCTCAAAAAGGGGCGCTGAAGCCCTCGCGGTTGGCAACCAGCCGGCAAATAACTACGAAAAGTCCAAGGGTTTCCTTGGGCTTTTTTCGTTGTGCGGAGCCGAACATTAGCGCTACTATGGGCTCCGGCGACAGCTACCAAAGCGGACGGACAGCCCGGCAGGAGAGCGATGCACTACGGCAGCGCCTACGAAGATGAAATAGTCGGCAAGGCATACGATCGGGGGCTCATGCTGCGGTTCATCCGCTATGTGCATCCCTATCGCTGGCTGGCGCTGGCGGCGCTCGTGCTCCTGCCGCTCTCGGCGGCGGCCCGGCTGGCGCAGCCGCTGGTCCTCAAGGCCGCCATCGACGATCACATCGTCACGGGACGGCTGGAGGGATTGCCGCTGGTTGCCGCAGGGTTTCTCCTGCTCATCGTGGCCGAATCGCTGATAACCTTTCTCGAAGTGTGGCTTCTCCAGTACCTGGGACAGCGGGTAATGCTCGACCTGCGGTTGGAGCTGTTCGCCCACGTGCAGCGACTTCCCGTCTCTTTCTTCGACCGTACCGCCACCGGCGGCCTCGTGACACGGCTTACCAGCGACGTGGAGGTGCTCGGCGAAATGTTTGCCGCCGGCATCATAACTGTTGTTGGCGACATCCTCTTTCTGGCCGGTATCGTCGGCGTAATGCTCTGGTTGAACCCCCCGCTTTCGTTGATCACCTTTTCGGTGCTGCCGCTGCTTGTCTGGGTCGCTTTCACATTCAGGATCAGGATGCGCAAGGCGTTTCGGGAGGTGCGCGCCCGCCTGGCGAACCTGAACACTTTTTTGGCCGAAACCATCGGCGGAATGTCGGTGATTCAGCTCTTCAACCGGCAAGCCGGGGAGCGCGCCGAGTTTTCCCGGCTCAACGGCTCATACCGTGACGCCAATCTGCCGGTCATCACCTGGGACGCCTCTCTCTACGCTCTTGTGGAGACACTCTCCTCGGTGGCTGTCGGCCTCATCATCTGGTACGGCGGAGGAGAGGTCCTCAGGGGAGCCCTTACCTTCGGAGCGCTGGTTGCCTTCATTCAGTACATCGAGAAATTTTTCGGCCCGATCCGGGACCTGTCGGCAAAATACTCCATCATGCAGGGCGCCATGGCCGCCCTTGAGCGGATCTTCGGCCTGCTCGACACGGCACCCGATCATGACGCCGGGGTCAGCGGTCCTGCCGTCAGCGCCGGCGCGCCTCCCATCGAAACCATCCGGTTTCGCAACGTCTGGTTTGCCTACCAGGAGGACGACTACGTCCTGCGTGGAATCGACCTGACGATTCGCCGGGGCGAGACCGTGGCGCTCGTTGGGGAGACCGGCGGCGGCAAGACGACGGTGACCCGACTCCTTTCGCGCTTCTACGACGTAAATAGGGGCGACATCCTTTTCAACGGCGATGATGTCCGCTCAATCCCCCTGTCAGAGCTCCGCCGACGGATCGGGGTGGTTCTCCAGGACCCTTATCTCTTCACCGGCACGGTGGGCTTCAACATTCATCTGGGAGACGAGCGTGCCCGTGCCCGGATGGATGACGCAGCCCGACTGGTGGGGGCAGACCGCTTTATCCGTCTCCTCCCCGGAGGTTACGACGAGCAGGTGCGCGAGCGAGGGAGCAACCTGTCGGCCGGGGAGCGCCAACTCATTTCCTTTGCCCGCGCCGTTGCCTTCGACCCTGAGATTCTCGTGCTGGACGAAGCAACCGCCAGCATCGACACCGAGTCGGAGCGGCTCATTCAGGACGGGCTTGCCGCACTCATGGCTGGTCGCACTTCCATTGTGGTGGCGCACCGCCTCTCGACGGTCCAGGGGGCGGACCGGATAGTGGTCATCCACCGGGGAGAAAAGGTAGAAGAGGGGACCCACGGCGAGCTCCTGGCGCAAGGGGGCATCTATGCACGGCTCTATCAGCTTCAGTTCAGGGATTGACCTGATGTTGCATTTTCCGGAGGTATTGTTATGAAGCATTTGATTCTCGGCACTGCCGGGCACATCGACCACGGCAAGACGTCACTGGTACGGGCCCTTACCGGCATCGACACCGATCGCCTCCCCGAGGAAAAGGCGCGCGGCATTACCATCGAGCTGGGATTCGCCCACCTTGAGCTGCCGGGAGGGCTTCAGTTCGGCATCGTGGACGTGCCGGGGCATGAGCGTTTCGTCAGGACCATGGTGGCGGGGGTCGGCGGCATGGACCTGGTGATGCTCGTCATTGCCGCAGACGAAGGTGTCATGCCCCAGACCCGGGAGCACCTGGAGATCTGTCAGCTCTTGGGGGTCAAAAAGGGGCTTGTTGCCCTTACCAAGAGCGATATGGTCGATCCTGACTGGCTGGAGCTGGTAGTGGAGGAGGTCCGGGACTATCTGGCAGGGAGCTTTCTTGAGGAGGCGCCCATCGTGCCGGTCTCTTCCCGGACCGGTGCCGGCATCGAGGCCGTCAAGGCGGAGCTGGCGCGACTGGCAGGCCAGGTGGACGAAAAGAAGACAGAGGGTCCCTTTCGCCTTCCGGTTGATCGAGTCTTCACGGTTACGGGCTTTGGCACGGTGGTCACCGGCACCCTGCTGTCGGGCGCCATCAGCGTGGGAGACGAGGTAGAGCTTCTGCCGTCGGGGCTGTCCGCCCGGGTTCGGGGGGTCCAGACCCACGGCCGCCGGGGGGATGCCGCCAGCGCTGGGCAGCGGGTGGCGGTCAACCTTCAGGGGGTGGAGCATACGGAGGTAGGACGGGGAGATATCGTGGTTCCGCGTGGCGTCTACCGGACCACTCGCGCCGTGGATGCCCGGCTCGACTATCTGCCGTCGGCACCTCGGGAGTTGCGGCACCGCTCGACGCTCCGGCTGCACTCCGCCACCTATGAGGTGCCTGCCCAAGTGATTCTGCTGGACCGTGACGTGCTCGCCCCCGGAGATTCGACGTTCGTCCAGCTGCGCCTCAGGCACCCCGTCCTCCTGCTGCCGGGAGACCCCTTCGTGCTCCGCTCCTACTCTCCCCAAGCAACCCTTGGCGGGGGAAAAGTGCTCGACCCCATGCCCCCGCGCCGCCGCCGCCGTTCCGACGAAGCTCTTGCGCTCCTGGAGGCGCTCGGTGAGCGTTCCGAGTCCGATACGGTGCGGCTTCTCGTGTCGGGCAGCCTGCTCACCGGCATCTGCTTCGAGGACATTGTCGTGCGCGGCGGTCTCAGCGCCCGGCGCGCCGAGGCTACCATGGCAACGCTTCTGTCATCCGGCGAAGTGGTCCAGATGGTGCGCGAACCGCGCATATTCCTCTCCCGCGCCTCCTTTGTCTCGCTCAAAGGGGGTCTGTTGTCTGAGGTCGAGGGGTATCTCCGGGACAACCCACTCAGGGAAGGTCTCGGCAAGGAAGAACTCAAGACCCGCCTGCCGCGGCGCAGCGATCCACGGTTCTTCACGCCCCTTCTCACTTCCCTCGAGAAAGAGGGCAAGATCGTTGTGGATCGTGATCTGGTGAAGCTGCCGGGCCGCAAGGGAACGATAACTGTGGACCAGGCGGATCTTCAGGTCCGCCTCGAGAAAGCGCTCCAGCGCGGCGGGTATGAGCCGCCCACCATCAAGGAGATGTGCGACTCCCTGCGCTGCGCTGAAAAAATGCTGCTGGAGCACCTCAACATTCTGGCCCGCGAGGAGCGGGCGGTCAAGGTGAAGAGCGACATTTTCTATGCACCAGAGCCTGTGGCTGACATCCGAGAGAAACTCATGGCATACCTCCGTGAGAAGGGAGAAATAATGCCGCCGGAGTTCCGGGAGCTCACGGGGCTGTCGCGTAAGTTCATGATCCCGCTGCTCGAATTTTTCGACCAGGAAAAAATAACGATTCGTGTGGGCGACAAACGGGTTCTCAGGCGGGGATGATGCGTCGTATAGGGAAATCCCTGAATTGCATAGGTGATGGCATAGGGTATTATTTCTCTGAATAATGCTTAATAGCTTTCGGCAGCTCAGAGGGAATTTTATTGGCCCGTACCATGGGTGTATTCATTTGTGTGGCTGGGTGCAGACATGGACAATGCACTGACGCTTCAACCCCTCGAACGAATTGTCACCGAACACGAAGGATGGCTTGCGGCTCGCGCGCTCGGCTACGCCAAAAGCTGCGGCTACACGCGCTATACGTCCACGCTTGAAGAAGCCTGGCGGATTTCCATCGCTGGCCTTTCCGCGTCGCTCATCCATGCTCTCCGGGCAAAAGAGCCGATTCCCGAGTTGTCGCCGGATTACGATTCCGTTGCAGACCCCGTTACGCTGTTCGGCATTGAGGAAGCCCGACGTCACCGCATGCGCGGTGTGACGCTCGGTATGTTCCTCGGCCTCATGAAATACTACCGCCGCAGCTACCAGGATCTGGTGCGCGGCAGTGGGGTGGATGAGAAAACCCTTGAATCCGGCCGGCTCTTCATCGACCGTTTTTTTGACCGTGTTGAAATTGGGTTCACCACTGAATGGTCATCGGTTTCCGATCCCCAGCGGCTTGCCGAACTGGAGGAGGCCAACCGGTCCATCACCAACGAGAAGAACAGGCTCCTCACACTGTTTGAAAGCATCCCTTCTCCTGTTATGCTTCTGGGTGCCGACGGCCGGCCAGTACTCATGAACCATGCTGCAGTCGAGTTATTCGCCGGTCCGACGCCGCCCGGCACGCATTACTATCGTGAGAGTGGAAGCCCAGGGCTGGAGGTGGCCGTCCCCCGCTGGAGCCGGCTGAAGCGTTTTCTGAAGGGGAAGGCGCGGGAGGCGCGTTTCGAGGAGAGCATCGACACAGCTGCCGGGTGCCGGTATTTTCTGGTTACCGTGCAGCGGATGCTCGACGTCAGTGAAAAATTTTGCGGAACGACTATCATCCTTTCCGACCTCACCGGCCGCAAACTCGCCGAAGATGAACTCCAGCACCTTGTGGCAGAGATGGAAGATCGGATCAGGTCTCGAACCGCTGAATTGCTGGATGCGAACACGCGTCTGCTGGAAGAGATTGAGGAGCGCCGCAGGTCTGAGCGCTTTTTCCACGCCACGATTGATTCTCTGACAGCTCCAGTTGCCATTTTGAACGGCGAGGGGGACATCGTCACCGTCAACCGGGCTTGGCGAAAATTCGCCGATGAAAACGGGGGGCTTCACCCCAATCACTTCATTGGGTACAATTATCTCGGATTGTGCGATAACGTGAAGGGTGACGATGCCGTCACCGCTTCCGCTGTGGCGCGGGGTATTCGAGAGTTGATAGCCGGCCGCATCAATGAGTTCCATGTGGATTATCCATGCCACTCCCCCGATGAGCAACGGTGGTTCCAGGTCCGTGTCACGAGGCTTGAGAACGGCAGCCGTGGCCGGGTCGCCGTGGTCCATGAAAACATCTCCGAGGTGAAGAAGGCCCAGGAGGAAATTCTGTCCCTGAACCGTAGCCTCGAGGAGCGAATCAGGCACCGGACCCAGCAGCTCGAATGCTCTAACAGGGAGCTCGAAGGATTCTGCTACGCCGTATCCCATGATCTTCGCTCCCATCTGGCGAGGCTTGAGGGCCTTGGCCGGGGACTGCTCGAAGACTGTTTCGCAGGTCTCGACAACCAGGCCCGTCACTATGCGGAGCGAATTTGCCGCATCAGTATGGACCTGCGCAGGGCCATTGACTCCTTGCTGGACCTCAGTCGGCTCGCTCGGTGCGAACTTTCTAACGTAACCGTGGATTTGAGTGGGGTGGCGGAGCGGGTCGCTGAAGAACTGCACCAGTTGCAGCCGTTAAGACGGGTGAGTTTTTCCCTTGAGCCCGGCGTAATCGTGCGAGGTGACCCGCAGCTCCTGGAAACGGTCATGCGGCACTTGATGGGTAATGCATGGAAATTCACCAGCCGCCGCGAGGACGCAGAGATAGCCTTCGGCTCGACCATGCTCCACGGTATGAAGACCTGCTTTGTGCGTGACAACGGCGTCGGTTTCGACATGAGGTATGCCGGCACTCTGTTCCAGCCATTCCAGCGGCTTCATGGCCCTGCCGAGTTCGACGGCGCCGGGATTGGACTGGCAACTGTGCAGAGGATCATTCAGCGTCACGGCGGGCGCATCTGGGCCGAAGGAGAGAGTGGAAAAGGTGCCGTATTTTTCTTCGTTTTTCCCGATTAATCGATAGAGGTGGGGTGGTGGACACCAAGACGATACTACTTGTGGAGGACAATCCCGACGACGAGTTCCTTGCGCTACGGGCGTTGCGGCGTCATGGGCTGCAGGACGTTGTCGTGGCCCGTGACGGAGAACAGGCGGTCGGCCAGCTCTTCGAGGCGGCCCCCCCCCTGGACCCCTGGCTCGTGCTTCTCGACCTCAAGCTGCCGAAGATGAACGGCCTTGAGGTCTTGCGCACCATTCGCAGCGAAGAGCGTACCCGGCATACTCCGGTCATCGTCATCAGCTCGTCCCAGGAGGAAACCGATGTGGTAAAATGCCGCGAACTGGGCGTTCTGGCTTATCTGACGAAGCCCATTGATGGTGAGAAGATCATGGCGCTTCTCGCGACGGCGGGCCTGTCATTCTGACCGGCTCTGCGTCACGGCCCTCCGCCTGCTCGCAGCTCGCAGTGGCCGGGTGCAGGCGGGCTATTCTCCAGCCTGCGGTTTCACCTTGTGACATTCAAGGCAGGCGGCATCTTTCACGCGGCGCTCCATCAGCGACGCCTTGTCCTTAGGCTGCCCCTTTCCCATGAGGCGTTCGCCGACTTTGTGGCAACCGAAGCAGCCCCGTCCCCGCACGGCCTCGTGCATTTTTACCATGGCCGGGTTTTTACTGTGACAGACGTTGCATTCGAAGGCCCCGGCCAGAGAAATATCTCCTGCCAGGAACCAAACCATCGCCATTGCCAGAACGAGATGCATGTTCATACGTAACCTCGGGAGTTTTAGCCATACCATACCCTGAGTGGCTCCCCGAAGGTTTGACGTAAGTCAAAGAGAAACCCCCTCCCGTTCAACAGCTTGAAAGAACGCAGGAAAAATACCTTCACAAACGGTGTCGAGTATGGTAACTATCACGAGTTTCCAGGACTGCCAACGACGAAGCGATTGAGCCATGGCCAAAATAATCTGTATCGCCAATCAAAAAGGGGGGGTCGGCAAGACCACCACGGCCGTTAATCTGGCAGCATCCCTTGCTGCAGCCGAGAAGCAAACGCTGCTGGTCGACATGGATCCCCAGGGGAATGCCGGCAGCGGTGTCGGTGTTGACAAGGCTGGGCTGGAGGAATCGGTCTACGACGCCATCATCAATGATGTGGACCCGTCGGGACTCATCGTCGGAACCGACCTTGCCCACCTGGATCTGCTCCCCTCGACCACCGACCTGGCCGGTGCTGAACTCGAGCTGGTCTCCATGCCCGAGAGGGAGCGCAGGCTCAAGGCGGCGCTCGCCCGTCTCTCGCAGCGTTATGACTATATCATCATTGATTGCCCCCCATCCCTGGGGCTGCTCACCGTGAATGCCATGACCGCCGCCGATTCGGTCCTGATCCCTCTCCAGTGCGAATACTACGCCATGGAGGGGCTCTCGCAGATTATCAAGACCATAAAGCTCGTGCAGAAGGGGCTCAACCCCGGCCTTGCCATCGAAGGGATCGTTCTGACCATGTACGATGGCCGAAACAACCTGTCCCGTCAGGTGAGCGAGGAAATACGAGGTCATTTTGCGGACATTGCCTTCCAGACGGTCATTCCTCGCAATGTCCGCCTCTCCGAGGCGCCCAGCCATGGTCGCCCCGTCATCCTCTATGACATCACGTCCCGGGGGGCGGTGAGCTACATGGAACTGGCCCGGGAACTCATGACAAGGGAGGTCCGTCGTGGTTAAAAAAACCGGCCTCGGCAAGGGGATGGCGGCCCTTCTTCCCGTCGTGGAAGAGGAAGGGAAGCGCTACTTCTCGTGCCCCATCGAAGATATCCGCCCCCATAAAAATCAGCCCCGCAAGACTTTTGTCCCGGAAAAGCTGGAAGAGCTGGCCGCCTCGATCCGTGAAAAAGGTATTATCCAACCCCTGGTGGTCCGGAAAAAAGGGGATCACTACGAACTCATCGCCGGTGAGCGGCGCTGGCGTGCCGCCCAGAAGGCGGGCCTGCGCGAAGTCCCGGTGGTGATCCAGGATGTTTCCGAAGATACGGCCCTGGAGATGGCCCTCATCGAAAACATCCAGCGCGAGGACCTGAATGCCGTGGAGGAGGCCGAGGCCTACCATGCGCTCATGGAGAATTTCGGCCTCACCCAGGAGGAGCTGGCGAAGCGGGTCGGCAAGGACCGCTCCACCATAGCCAACTCGTTGCGGTTACTGAAGCTCCCGGTCGAACTGAAGAGAGATATCGTCGAGGAGCGCCTTGCCATGGGGCACGCCCGGGCGGTTCTTGCGCTTGATTCCGACGCCCAGATCAAAGAGGCGCGAGACGCTATCATCAAGGGGAATCTCACGGTCCGGGAGGCTGAGGGCCTGGTCAAGCGACTCAAGGCCGGAGCCAGGACCGGCGCGAAGGCAAAAACTGCCGATGTCCATTCCGCGGACCTCGTGGAACAACTCCAGCGGCGGCTCATGACCCGCGTGGTCATCCGGCGCGGTGGCCGGGGCGGAAAAATCGAGATAGCATTCGGCAACCAGGAAGAGCTGTCGAGGATTGTCGATATGCTTATCGCGTAGTCTTTTGCGGGGCACGGGGCAGCCCGCAAAGGCGAGGCAACCGGCATAAATCCCTTGACATGCAGGATAGCCTGTGGTAGCTAACGTCTGTTTACGGCCACGCCAGAGTATTTTTTTTTAATACAGCCGATTTGTATACTGTATACAAAATTCAGTCGGATCACGAACGGGGTGTAGAGTGATAAGTCTCGATCTTGCCTTTGTTATTCAGGTAATCAACTTCTTGGTTCTCATGATCATCCTGAACGTTTTTCTGTTCAAGCCGATCAGGAAGGTTATCGCGGACCGGAAAGCGCAGATCGACGGATCCAGGGAACGCGCTGCGGTAGTCGACAAAGAGGTGCAGGAGAAGATGGCCCTCTATGAGGCGCGCCTGCGCGATGTGAAGGCCAAGGCCGGTGCTGAGCGCGAGGTGCTGCGTAAGGAGGCCCAGCAGGAGGAGTCGGCGATTCTTGAGAAGGCCCGGAAGGAAGCTGCCGATTCCCTTGCGTCCATCAAGAGCCGGGTGGCCAAGGAAACCGTCGATGCCAAGGAGTTCCTGAAGGAGCAATCCCGTTCCCTGTCCCTTGAAATCTGCCAGAAAGTGCTCGGGAGGAGTCTGTAACAATGGCCTACGCGTTTAAGAAAAACGGGCTCCTGAAGCCTTTTGTGTCGACTGCCGCGATCTGCCTTCTGGTGGCCGGCACTGTTGTACTCTGCCATGCCTCGGGTGGCGGGGAAGGCGCCCACCACGTGGATACCGGCAAGCAGATGAAGGATTTCATGTGGCGGGTCATCGACTTCATCGCTTTGGCCGGCGTGATTGTCTGGGCGCTCAAGAAGGCCAATGCCAAAGGGGCCCTGGCTGATCGCTCAGCCAATGTGGAAAAGGCCCTGCGTGAGGCCGAAGAGGCGCGGACCGCTGCCGAGAAGAAATTCGCCGAGTACAGCGAGAAACTTGAAAAAGCCAATCAGGAAATCGACGGAATTTATGCCGCCATCCGCAAGGAAGGTGAGCTGGAGAAAGAGCGCATTATCGCTGAGGCCAGAATCACTGCCGAAAAGATACGTGAACAGGCTACGGCGACCGCTACTCAGGAAGTTCTCAAGGCCCGGGCCGAACTTCGTGACGAAGCGGCGCGCCTCGCGGTACAGATGGCCGAGCAGGCTCTGCGCGAGGCTATCAAGAAAGATGACCAGGATCGGCTGGTTAGCGAATATCTTACCAAGGTGGAGAACTTACATTGATCTCGAACGCTATTGCACGTCGCTACGCCAAGGCGCTGGTGCAGCTCGGGGCCGAGGAGGGAGCGGTCGACCGGTTCGGTGTCGAGTTGGGGCAGTTCACGGCCCTTCTCGACGGGAATGCCGACCTGGCTTCCGTTCTCAAGAGCCCCGCGTACCGCATTGAAGCCAAGAGGGAAATTCTCAGGGATGTCCTTGCGAAGCTTAATCTCTCCGGCACCGTCTCCAATTTTCTGCAGGTACTCCTCGATAGGGGGCGAATCGGCTTCACTCCCCAGATCGCGCACAGCTACGCAGTATTTGCCGATGAACTCTCCGGCATTGTCCGCCCGGTCCTCACGTCGGCATTTCCTTTGGACGATGCCCAGGTTGAGGGGATGAAGAGTGCCCTTGCCAAAGCGACCGGCAAGCGGGTAGAGCTTTCGGCTCAAGTGGACTCCGCTCTCATCGGCGGAGTGGTCACCAAGATTGGCGACAAGGTATTTGACGGCAGCGTACGGACCCAGTTGAACAGGATTCAGGATATATTACAGAAGGGGTGAGAGGTTCCATGGAAATCAGAGCCGAAGAAATCAGCGAAATTATCCGTAAGCAGATCAAGGAGTACGGCAAGGAGGTAGAGGTTGCCGAGACCGGCACCATCATCTCCGTCGGTGACGGTATCGCCCGTATCCACGGCCTGGACAAGGCCATGGCCGGCGAGCTCCTGGAGTTCCCCGGCGGGGTCTCCGGCATGGTTCTCAACCTCGAAGAGGACAACGTCGGTGCGGCGATCCTCGGTGAAGACAACGAGAACATCAAGGAAGGGACCACCGTCAAGCGGACCGGCAGGATCGTGGAGGTTCCGGTAGGCGAAGCCCTCATCGGTCGCGTGGTCAACGCCATCGGCCAGCCCATCGACGGTAAGGGGCCGATCAATACCACCACCTTCGGCAAGGTCGAAGTCAAGGCCCCCGGTATCGTCAAGCGGAAGTCGGTCCATCAGCCGATGCAGACCGGCCTCAAGGCCATCGACTCCATGGTGCCGATCGGCCGCGGTCAGCGGGAGCTCATCATCGGCGACCGCCAGACCGGTAAGACCGCTGTTGCCATCGACACCATCATCAATCAGAAGGGCGGCGACCTGATCTGCATTTACGTCGCCATCGGCCAAAAGCGTTCCACTGTTGCCCAGGTGGTGAGCAAGCTGCAGGAATACGGCGCGATGGATTACACCATCGTCGTATCCGCTTCCGCTTCCGAGCCGGCACCGCTCCAGTTCATCGCTCCCTATACCGGCGTCACCATGGGCGAGTACTTCCGGGACAACGGCAAGCATGCTCTCATCATTTACGATGACCTGTCCAAGCAGGCCGTTGCCTACCGTCAGCTCTCCCTGCTCCTCCGTCGTCCGCCGGGACGTGAAGCCTATCCGGGTGACGTCTTCTACCTGCACAGCCGTCTCCTCGAGCGTGCCGCCAAGCTCTCCGACGACTGCGGAGCCGGATCGCTTACGGCGCTCCCGATCATCGAGACCCAGGCCGGTGACGTTTCCGCCTACATTCCGACCAACGTTATTTCTATTACCGACGGCCAGATTTATCTGGAGAGCGACCTGTTCTACTCAGGTGTGCGTCCGGCCATCAACGTCGGTCTCTCGGTTTCCCGGGTCGGTGGCTCTGCCCAGGTAAAAGCCATGAAGCAGGTTGCCGGTACGCTCCGTCTGAACCTCGCCCAGTATCGCGAGATGGCTGCGTTCGCCCAGTTCGGTTCCGACCTGGACAAGGCGACCCAGATGCAGCTTGCCCGTGGCGAGCGTCTGGTCGAGATCCTCAAGCAGCCCCAGTATCGGCCGATCCCGAACGAGAAGCAGGTTCTCGTCATCTTCGCCGCCAACAACGGCTTTGTTGACGAGTATCCCGTCTCCTCCCTGCGTCGCTATGAAAGTGAGCTCTACTCCTTCTTCGACAGCAGAAAGGCCGATATCCTCGCCGAACTGCGTGACAAGAAGGCCATTGACGACGATCTGAAGGCAAAGATGATCGCCGCTCTGGAAGAGCTGAAGAAGGAATTTACTGCGTAATCTAAGGACGGTCCTCACCATATGGCAAGCCTTAAAAGCATAAAAAAGCGTATTGTCTCGGTCAAAAATACCAGACAGATAACCAAGGCCATGAAAATGGTCTCGGCCGCCAAACTGCGCCGCGCTCAGGAAAACGTGGTTGCCGCCCGTCCCTATGCGAAGAAGCTGGGGGAAGTGCTCCAGCGACTGGCAAAGAGCCAGGACGAGAGCGGGAGTCCGCTGATGCAGCAGCGTCTCAGCCAGAAGGCTCTCTTGATCGTGGTCACCTCTGACCGGGGCCTGTGCGGTGGCTTTAACGCCAATATCTGCAAAGCGGCGGAACGCTTCATCAAGGAAAAAAAGGCCGAGTTCGCCGAAATTTCCGTCACGACCGTCGGCCGCAAAGGGTACGAGTTCCTGAAGAACCGTCAGAAAATCCATAAAAACTATGGAAACGTTCTGGCGAATCTCAGCTACCCGGCAGCTGCTCTGCTGGCCCAGGAAATGATAGAAGGGTACATCGCCGAAGAATACGATGAGGTTTACATACTCTTCAACGCATTCAAGAGCGTCATGTCCCAGGATATCACCTTGGAGAAGCTTTTGCCGATCGCACCCGAGGCCGCCTCTACAGAGGAGTATGCTCCCGAGTACATCTACGAGCCTTCGAAGGGTGAACTCCTGGCGGAACTTCTTCCCAAGCACATCGAAGTGCAGGTGTTCAAGGCACTGCTCGAGTCGGTTGCGTCCGAGCACGGCGCCCGTATGACCGCCATGGACAGCGCGTCCAAAAACGCGACCGAGATGATCGGCAAGCTGACGCTCCAGTACAACAGGGCACGTCAGGCCGCCATCACGACCGAGCTCATGGAGATTATCTCCGGTGCCGAGTCGATCAAGGGCTAAGCAATCTCACGATTATAAAATAGAGGCCCGGCACGGGCCGCAGGAGGAAGAGGCACCATGAGTCAGAACTTCGGTAAAATTTCGCAGGTCATCGGCGCGGTTATTGACGTCGAGTTTGAGCCGGGCAAACTGCCTCCCATCTACAACGCCCTCCGGGTGACCAACCCGGCCATTGACGATAAGGAATACAACTTGGTGCTCGAAGTGGCCCAGCACCTGGGTGAAAACGCGGTCCGGACCATCGCCATGGATTCCACCGACGGTCTTGTCCGGGGCCAGGCAGTGCTCGATACCGGTAAGCAGATTTCCGTGCCGGTGGGCCGCAAGACCCTGGGTCGAATCCTCAACGTCATCGGCGAGCCGGTGGACGAGATGGGTCCGGTCAACGCCGAGAAAGAGTACGGAATCCACCGCGAAGCTCCCGCCTTCGTGGACCAGTCCACCAAGGTTGAAGCCTTCACCACCGGGATCAAGGTCGTCGACCTTCTCGCTCCCTACGCTCGGGGCGGCAAGATTGGCCTCTTCGGCGGCGCCGGCGTCGGCAAGACCGTTCTCATCATGGAGCTCATCAACAACATCGCCAAGCAGCACGGTGGCTTCTCCGTGTTTGCCGGCGTCGGTGAGCGGACCCGCGAAGGAAACGATCTCTGGATGGAGATGAAGGAGTCCGGGGTTCTCGACAAGGCCGCCCTCGTCTACGGCCAGATGAACGAGCCGCCGGGAGCACGTGCCCGGGTTGCCCTCTCCGCCCTTTCCATCGCCGAGTACTTCCGTGACGAAGAAGGTCAGAACGTGCTTCTCTTCGTTGACAATATCTTCCGCTTCACCCAGGCGGGTTCCGAAGTTTCCGCGCTCCTCGGCCGGATTCCCTCCGCCGTTGGTTACCAGCCCACACTGGCCACAGAGATGGGAGAGCTTCAGGAGCGAATCACCTCCACCACCAAGGGCTCCATTACCTCGGTTCAGGCGATCTACGTTCCGGCCGACGACCTTACCGACCCGGCTCCGGCAACCGCCTTCGCCCACCTGGACGCAACGACCGTTCTTTCCCGTCAGATTGCCGAGCTCGGTATCTACCCGGCCGTTGACCCGCTGGACTCCACGTCGCGGATTCTCGATCCCCAGGTAATCGGCGAGGAGCACTACTCCATTGCCCGGCAGGTCCAGTACGTGCTCCAGAAGTACAAGGATCTCCAGGACATCATCGCTATTCTCGGTATGGACGAACTCTCCGAGGAGGACAAGCTGGTCGTTGCCCGGGCCCGGAAGATCCAGCGTTTCCTCTCCCAGCCGTTCCACGTTGCCGAAGCCTTCACCGGCAGCCCCGGCAAGTACGTTGAGCTGAAGGACACCATCAAGGGCTTCCAGGAGATCGTCGCCGGCAAGCATGACGATGTCCCCGAGCAGGCCTTCTACATGGTCGGAACCATTGAAGAGGCCCTCGAAAAGGCCAAGAAGCTCGCTGCCTAAGGATTTATATGACCTCGTCGCGGGGGAGGATGGTATCCCCCGCATAAAGGACTACGATAGATGGCTGAAAAACTGAAAGTCGATCTGGTTACCCCTTATAAGAAGATCCTGTCGGAAGAAGTCGATGAGATCACGGCAACAGGTGCGCTGGGTGAATTCAGCGTTCTGCCGGGGCATGCCCCCTTTCTTACCTCACTGAAGATTGGGGAGCTTACCTATAAGAAAAGTGGGCAAATCGTCCATCTTGCACTCAACTGGGGGTATTTCGAGGTTGAGGACGACAAGGTTACGGTACTGGTTGAGACCGCCGAGCGTGCCGACGAGATAGACCTCGAGCGCGCCAAGGCTGCCCTGGGGCGCGCTGAAGCTGCACTCAAGAAGCTTTCTCCCGAAGACAAGGATTACCGCGTTATGGAAGCGGCACTGGAGCGTGCCCTTATCCGGATGCAGGTTGCCGGAAAAGCTGCGAGAAAATAACCACCATCGACAACATGCTGAAAAGAGCGGCTCTGCCGCTCTTTTTTTTTCACCGGGATGCGCTTGAAACCTGCTATGATTCCGCCATGCAGATGAAAAAACCTCGCATTGTTATCACGATGGGTGATCCGACCGGCGTCGGCCCCGAGATCATAGCGAAAGCCCTGGCCGATCCGGCGGTGAGAGAGTGCTGTCGACACCTTGTGGTCGGCGACGAGTTCGCCATGAGCCGGGGAATTGCTCTGACCGGAACCGGTTTCAGAATAGAGACGTCAGAGAGCGTTCCCTTTGAGGAACCTGCCGACGGAGTCATTACGCTGCGCAAGGTTACGTCCCTCTCCGCCGAAGACCTTTGCTATGGTCAACCGACGATCGCCAGCGGTGATGCAGTCTTTCGCTCCATCTGTCATGCAGCAGACCTCTGTCTCAAGGGTGAGGCTGACGGTATGGCAACGGCACCGATCAACAAAGGGGCTCTCAACCGGGCGGGACACCGGTATCCCGGCCACACGGAGCTTCTTGCCGAGCTTACCGGAGCAGATCGCGTCGTCATGATGCTGGCAGGGGCACGGCTGCGGGTAGCGCTGGTAACCATTCATGAGGCCCTGGTGCGGGTCCCCGCACTGGTGACATTCGAACAAGTCCTTGAAACCATTCGTATCACGCACCGGGACGTGCACCGCTACTTTACACGCAATCCCCGCATCGCGGTGCTTGCCCTCAACCCCCACTGCGGCGAGGGCGGTATGTTCGGGGACGAAGAGTCTCGGATCATTGCTCCAGCTGTCCAGGCGGCACGGCAGGAAGGTATTGACGCGACAGGCCCTCTATCCGCAGATACCCTCTTTCACTTTGCCGTGCACGGAGCCTATGATGCGGTTGTCTGCATGTACCACGACCAGGGGCTCATTCCCCTGAAGCTCCTCCATTTTGACGATGGTGTGAACGTTACCCTGGGACTCCCCATTATTCGGACCTCAGTGGACCACGGTACCGCCTACGACCTGGCGGGCACAGGGAAGGCTTCTGCCGAGAGTATGAAGGCCGCCATCATGATGGCCGCGGCAATGGCCGGGAGCAGGCGAGAGGAGAGCGGAGCGCCGTGAGGATGAAGAAACTGCTGTATCTGGCCATAGGTGCCGTGGTTGCGTATGGGATCTATATCGCCATATCGCTCATGTTTCTCCCGTCGGTTGCAGAACTGAAGAACCGTCGCACCACCATGACCATTCAGGTCAAGGATTGGCACGGAGAGTACCATCCCTTCACGGTAGGGCCCAAGAACCGATACTGGACACCGTCAGGCAGCATCCCCCCGGAGATGAAGTGGGCGGTTATCCTGGCTGAGGACGCCAATTTCTACAAGCACGAAGGAATCGACGTCAAGGCGATCAAGAACGCCATCAAGTACGATCTCGAAAAAAAGAGCTTTGCCCGCGGTGCATCGACCATCACGCAGCAGGTCGCCAAGAACCTGTTCCTCTCCCGTGAGAAAACCATCTCGCGAAAGATCAAGGAAATTGTCCTTGCCAAAAGGATGGAAGAGGAACTGACCAAGGGGAGGATAATCGAGCTTTACCTGAACGTCGTGGAGTTAGGTCCCATGGTCTACGGCATAGGCCACGGTGCGCGATACTACTTCGGCAAACCTGCTTCTGCGCTTACTCCACGCGAGTGTGCCTTCCTGGCCGCCATGCTGCCGGGGCCGCGGGTGGCCTACAACCCGTACAAGAACCTTGGCAAGGTCCTGAAACGCTCGGACATGATCCTGCGCCTGCTGCGCGGCAAGGGAGTGCTGTCGGACGACGAATACCGGCAGGCCCTTGCCCAGACGCCGAACATTGCCGGACTCCAGCGGAAGGTGGATGCGAGCATTGAGAAGGAGGAAACGACCTTCGAGAACAGGACGGGCGCAACCGTGCCGCTTGAGCCCCAGTCAACGACAGCGCCCGACGAGCAGGCGCCCGAAGAGGTGCCGGCGGCGTCGTCACAACCAGCTGCGAACGGCGAACCGGCCGCAGGAGATGGTGGCGAACAGCAGAGCCCGCCGCCTGCTCGCTGAGGTAGCCGGACGTGCTCGGACTGCTGTCCGTTGGTGCGGCAATCGGAGAGAAGAAAAAAAGGGGTGACCGATTGTTCCGGTCACCCCTTTTGATGTTACCACGGCGAATCGTGATCAGGAGTTCAAGTACTCCTTGATCCTCTCCGCCAGGGTACGGTAAATGCGCATGCACTCGTTCTCATCCTTTTCAAGCAGCGTAACCCGGAAGCCCTGAAGCGGGGTGTTGAAGGAAGAAAGAGGTACGATGCAGATGCCAGTGCTTGCCAGGATATAATAGACGAAACGTTTGTCCGGCGAAACCCCGGGGGCGTTCACGAGCTTCTCCACCAGTTCACGGACCTCCACGCTCTCGATGGGCAGCGACTGCCGGTCGGTGAGGAGTCCGTCCCGGAACGCGACCGACATGTAGAAGGCACCGTTGGTCCGGTTAACCATGAGACCCGGAACCTGCTTGAGGCAGTCGTAGGTGATGGTGCTCATCCGCTCGTAGCATGCGATTCGCTCCCGAAGGTACGTCTGGTACTCGGGATGCTTCATGATGGCCGGGATGCACTTCTGCGGCAGGGTGGTGGAGCAGACTTCGTTCATCTTGGCGGTGAGGATGGAGTTCAGGAACTTGTGGAACTGCTCGTCGCGGTTGCCGTTATAGACCTCGATCCAGCCGCAGCGCGAGCCGGGCCAGGGGATTTCCTTTGAAATTCCCTTCATGGCAATGGCCGGCACCTCGCCGATCACGTCGGAGATGGGCACGGTGGTCTGGCCGTTGTACGTGATGTTGTTGTAGACCTCGTCGGCAATGATGAAGAGATCGTACCTGCGGGCGATGGCTACGATCTGTTCGAGGATCTCCCTGGGGTAGACCATGCCGGTGGGATTGTCCGGATTAATGAGAAGGATGCCGGAGATCTGCGGATTATATTTTACATGGTTCTCCAGATCTTCCACGTCGGGGAACCAGTTGTCTTCGGGCTTCAGCCTGTAGCAGACCGGCGCTGCCTGGGCGTGGGCGGCTTCCCCGATGGAGTGGGTGGTATAGGTGGGGGATGGCATCAGAATACGGCTTTCGTGGCGAAGATTGCCATAAACCGTGGAGATGGCATCGCCAAGTCCGTTGAAGAAGATGATGTCGTCGGGGGTGATCTGGGCCCCGCCGCGGTTGTTGGTCAGCCCGCAGAGAAACTCCCGGGTTTCCAGTACCCCACGGGTATGGCAGTAGCCCCAGGTATCGTTCTCCATCACGGCGGCTGCCACGATTTCCTTCATCCAGCGGGGGATTTCCTCCTTCTTCACGATCGGATCGCCGATATTCTCCCAGTTGATCTTGACGCCGTGCTTCTGGAGCTTTTCCGCCACATTCACGATGTTGCGGATTTCATAGGTCAGTTCGCCGGCTCCTGGCGTAACCAGTTCATTTCTCACGTCAGTCGTCCCCCTTGTAGTCCTGTTGTGGTTGCCTGAAAATGAAAAAGGCCGTGGGGGTCACCCACGGCCTTCCGATACACGAAGCGTATACGCCTCCTCACACGGCAGCGGGTAACCCTGCGGCGACGGACGCCGCTGCGGTGATAGCTCGTGCTGCTATAGCGATGGAAACGATGTTTTTCTTCATAGCGACTTCAGATACCACGGTGAGTGCGTGGCGTCAATGTTTTTTTCCGCAGAGAATGTGCCGTTACCGGACAGTCTGCCCGCCAGCGTCACTCAACGGTGATCAGTAAGCGCCCGTCCGGGTCGCGCCAGCGCAGCCACGCCATCACGCTCAGGTCCACAAGGACCCTGGCCCGGTCTCCGTCAACGTCAAGAATTCGCATGCTCCGCTCCGGCGTGAGCGGGGGGAGTTCCGGGGCACTGCCGTCCGGCCCGCTCCGGGCCAGGTAGAATTCTTTCCTCAGTCCGCGCAGCAGCCGTGCCGTCTTACCGCGAAGATACTCTTCCCAGGTAAGGTAGGTCCAGGTCCGGCGGGGTTCCAGCCAGCCGGACCGGCCTGCATCGTCATAGTGAACCCTCAGCCACTCCCCCTTTGTAGCGGTTACCGCCAGGGCAAGTACCCCTGGCGGGGTCTTGACCACTCCGGCGAGAGCGGGAAGCGATGCCACCCGCAGTTCGCCGATGCGACCAATGCCGGGTTCCCGATAGATGACGACAAAAGACCCCCCGCCGGCATTATCATGCGCGAGCGAGTTTTTTACCAGCAGGACGCCCTTGCCGGTTTCGGGGCGGGCAGGCGGGGGCGCAGCCGACACTGTGCCGATGGCAACGGTCGACAGGAGCCAGAGAAGTACACCGGTGCGGAGAAACCACATGATAGAGCCGGAATGCCTTACCGGTCCACCAGGGCGAAGAGGTTGCCGTCCGGATCGCTGACCACCGCCATCTTGCCCCAAGGGCTCTGCTCAAGGGGTTGATCGAAACGGACGCCGGCCTGGACCAATTCCTTGCAGAAGCTGTCGATGTCCTTCACCCGGAACGTGATGCCGGTATGCCGCCCCACGAAGACCAGTGCGTCGGGGGTGAGGGCCTGAGCCACCCCAAGCGTGGTGCCGCCGGAGAAGAACTCCATCATGGTCATGCCGGCCTGGGCAAGGGGAAGTTTGAGCTGTTCACTGTAGAACCGCTTTGCCGCCTCTAAATCGCGGACGAAAACCACCACGTTTTTCATTGCTTCGATCATGGGAATCCTTCCGAAAAAGTATACGGATCACAATGGATCGAACCATAGCAGACGGTACCGTCCGCGGCAAGGGGGAATCGCTTCCCGCCAAAATTGACGGGCGCGGGGACACTCGGGTCCGCGCCCGTCATGAAGGAGTGTGTCGACATTGGCGGGATCAAACGGGATGGATGCCCCATGCCGCCAGTTCGGCCAGCACCTGGTCCACCAGCAGGGGGAGCGCCCGCGATACCGGCGCCGACAGGTCAGTCCCGGGTTCCACGGAACAGTACTGGATTCCCCAAAGGACCATCTCCCCAGGAAGGTTTCCCTGGAGATCGGCCACGGCAAGAAGATCCTGGAGTCCCATCTGGTGGGGGGAAACCTTGGTGCGGAGCGCTGTCGGAATATCCTCTCCCTCGAGCCGCACCAGGGTGCCCGCCGGCGCGCCCGTGTCGATGGCATCCACTACCAGCAGCCGGTCGACTCCATCGAACCGGGGAAGCAGGTCGAGGCCAAGGGTGCCGCCGTCCAGGAGCGTCACCCCGGCAGGCAAGGGATGGAGTTCCCGGATCAGTTCCACCGCCCGCACGCCGGCGCCGTCATCGGACATGATGAGGTTTCCTATGCCGAGAACCAGGATGCTCAGCGGTTACTCCCTCCGCTTCACCGGCTTGTAGCCGCCGAAAATGCTCGACATGACGCCGCCGCGTTCCTTCACGTCCATGAGCCACGCGCTGTACACATGGTGGATAGCAAAGGCGATGAGAAGCCACATGACCATATGGTGGGTCAGGCGCATCCCCTGGTTACTGAACAGCCAGTAGAGGGGCGAAAGGAGCACGTGCATGGCGCCGCCGGGGCGGTGCTCGGCATAGAGGGCGAGCCCGGTGAAGATCATGGTCAGGTAGAGCAGGAAGACCAGAAGGTAGGTGGCGCCCGCCAGGGCATTGTGGCCGATGGGGTGCGGGACCTTCCGGGAGAGGAAGGTGTAGTAGGTGAACATCCGCCACATGTTCCGGCGACCCTCCGGGTAGAGGAACGGGACGAATTCACACCATCCCGCGTGACGATTGCCGGCAAAGGCCCACCACATCCGGCTCGCGACGCTTACGGCAAAGGTGTAGCCCGCCGTGAAGTGGATGACGCGGACCCAGCCCATGACATAGTCAGAGGCGGAGAGTCCCAGGGTCTTGGGCGATCCGATGTAAATGCCGGTCACCGACAGCACGACGATGGCGAGCATGTTGACCCAGTGGGTCACCCGCACCGGGACCTCCCAGACGTACTCCTCGTAGAGACAATTCCGGTTCCGTGCCATGAATTCCTCCTACAGGACCTTCACGCTGACCAGTTCTCCTCCTTTCGGGTCGACCACGTGCACGGCGCAGGCCAAGCACGGGTCGAAGGAGTGGATGGTCCGGAGGATCTCCAGTGGCCTGCCGGGGTCCGCCATGGGAGTCCCTACCAGCGCAGCCTCGTAGGGGCCCAGCTGCCCCTTTTCATCCCGGGGCGAGGCGTTCCAGGTGGAGGGAACCACGGCCTGGTAGTTCTCGATCTTCTGGTCTTTGATCCTGATCCAGTGCCCGAGCGCGCCGCGGGGGGCATTGTGCCAGCCATACCCGGCAGCCTCCCGGGGCCAGGTGGCCGGGTCCCACTTTTCGCCGTTGTGGATGGTGAGGTCGCCACCGGCGATGTTGGCCACGAGCATGTCGAGCCACGAGGAGAGTTCGCGGGCCACGAGCAGGGTCTCGATTCCCCTGGCCGCGGTACGTCCCAGGGTTGAGAAGAGTGCTTCGGGGCCCGCGCCGAGCTTGCCGAGGACCATGTCCACCGCGCCTCTTGCCCCGGGGTGGCCTGCCGCGTAGGCTACCAAAATGGTCGCCAGGGGCCCGGTTTCCATGGGTTTGCCGTCGTAACGGGGCGACTTTACCCAGGAATACTTGCCGTCGGTGTCGAGCATCTCGTACGGCGGTGTCGGCCCGGTGTACCTGGCCTCGGTCGTCTCGTCATAGGGGTGGACCCCCGCGGCTTCCCCCTCGTACCAGGAGTGAGCCACGCTCTCGGTGATCTTACGCTGGTCGATGGGGTAGACCCGGGACAGATCCCGATTCAGAATGATCCCTTGGGGGAGCCAGAGCTTTTCGGGTTTGCCGCTGTTGTCCAGGGGATATTCGCCGTAGGAGAGGTAGTTCCCGACCCCGCCGCCGATGCCGGCCCATTCTGTATAGAAGGACGCCACCGCCAGCAGGTCGGGGATGTAGACCTTTTCCACGAAGGCCCGGGTCTTTTTCAAGAGTTGGCCGATCTCGGCGATCTTGTCTGCGTTGAGGGCGTTCTGAGAGTTCGGATCTATCGGCACCGCCATGCCGCCCACCAGGAAGGTCTGGGGATGGGGGTTCTTGGACCCGAGGATGGCGTGGATCTTGATGATCTCCCGCTGCCAGTCCAGCGCCTCGAGGTAGTGGGCCGTGGCCATGAGGTTCGCCTCGGGCGGCAACTTGTAGGCCGGGTGACCCCAGTAGGCATTGCCGAAGGGGCCCAGTCGTCCCTTGTTGACAAAGGCCGCCAGCCGGTCCTGGATCGACTTGAAGTAGGTGGGAGAATTGAGGGGCCAGTCAGAGATGGAAGCCGCCAGGGTCGCCGTCTTTGATGGATCGGCTTTGAGGGCCGAGACCACGTCGACCCAGTCCAGGGCGTGGAGATGGTAGAAGTGAATAACGTGATCCTGAACCACCTGGCTCCCGATGATGAGGTTGCGGATCAGTTCGGCGTTCAGGGGGATCTTCACGTTCAGGGCATTTTCCACCGCCCGGATGGAGGCGATGGAGTGCACGGTGGTGCAGACGCCGCAGAAACGCTGAGTGAAATACCAGGCGTCGCGGGGATCGCGCCCCTTCAGGATTTTTTCGATCCCACGGAACATGGTGCAGGAGCTCCAGGCATCGGTGATCCGTCCGCCGTTCACCTCGGCCTGGATGCGCAGATGTCCCTCGATTCTCGTGATCGGGTCAACAACGATCATGGCCATGAGCTACCCCTCCTTCTCATCGTCGGAATCGTTCCCCTTGCGCAGGGCGCTCACCACGCCGTGGATGCCGAATGCGGCCGCTGTGGCCGCTGCGATTCCCAGGCCGATCTGGTCGGCGGTAGCCTCTATGCCGAAGCCGGGCACATTGGGGAGCCGCTTGTAGAGCGGTGTCATGGAATCCCAGAAGTGGGGCTCGGAGCAGCCGGCGCAGCCATGGCCCGCCGAAACCGGCCAGGCTGTCTTTTCGTTGTAGCGCTGGGAGGGGCAGTTGTGGAAGGTTTCGGGGCCCTTGCAGCCCATTTTGTAGAGGCAGTGGCCCGCCCGGTGTGCCTGATCGCCCCATTGTTCCACATACTGGCCCGCGTCAAAGTGGGGCCGTCGCTCGCAGTTATCGTGAATCCGCTTGCCGTAGGCGAAGAGAGGGCGGCCCTTGCCGTCGGTGGCCGGCGGGGAGCCGAAGGTGAGCAGGTGGACCACGGTAGCCACCAGGTTGTCGGTGTTGACGGGGCAGCCGGGGAGGTTGATGACCGTGGCCCCCGGCACCGCATCCTTGACGCCGACCGCCCCGGTCGGGTTGGGCGCCGCCGCCGGTATCCCCCCGTAGGAGGCGCAGGTGCCGACGGTGATAGTTGCCATGGCGCCGCCGCAGACTTCGCGGGTGATGTCCAGGGCCGACCGGCCGCCGATGCAGCAGTAGGCGCCGTTTGCTCCGGTCGGAATCGCTCCTTCCACCACGGCGATGTACGTGCCGGATCGCGCTTTCATGGTTGCGTGCCTGGCAGCTTCGGCCTGGAAGCCCGCCGCTGCCATGATGGTCTCGGCGTAGTCCACGGAGAGGACGTCCAGGACGATGTCGGCCACGGTGGGATTGGCGGCTCTCAGGAGTGCCTCGGTATCGCCGGTGCAGCTCTGGAATTCGAGCCAGATGACCGAGGGGCGCTTGTCATCCTCCAGGGCCTCGGCGATTCGAGGCACCAGGGTAACCGGCAGGGCCAGCACCGCCGACATTGCGGTGCAGAACTTCAGGAAGTCACGCCGGGAAATCCCCTGTTCTTCCCATGTTCCCGAGCTCTTGCAATGCTGTTTCACCAAGTCGTTGCCATCGTCGTTACCTGCCATGAAAGCATCCTCCTTCATTAGGCGTGGGAAGGCTCAGGTGGGGATATTCACGATAGGGCAGTATGATAAAACGTTATTTGTTAGTGTATACTTTCCGCGATGGTCCTGGTGTTGTCAAGTGACAATCTGGGTGGAAACCCGAGGTGGGGAAGGGGGAGCTAGGGGGTTCTGGCAACAGTTGCGGCGTGGACTGCGGCGGCTCCGGCCTTCCGGAGGACCAGGGCACATTCGGCAATGGTGCTACCCGTGGTGAAGACGTCGTCCAGCAGCAGTACCCTCCGGCCGGCCACCGCAGCGGGGGAGGGGACGGCAAAGGCTCCCCGGATATTTTCCCGCCGCTGGGCGGAGGTGAGCCCCACTTGGGGGGCCGTGGCGCGGACCCGGCCCAGGGTGGCGCGGTGCAAAGGGATGCGCCACCGTCTGGCAAGCAGTTCGCCCATCAGGATCGCCTGGTTGAAGCCGCGCTCCCGGAGACGGGAGCGATGAAGGGGGACCGGGATGATCAGGTCGGAGGCTGACTCGGCCACGAAGGAAGAAAGCCGCTCCGCTGCCAGGAGGGCCAGGGGGCGGCGCAGGTGAGCCTTGTGGCCGTACTTGAAGCGGTGCACCAGTTCCTGCACCGGTCCCTCGAAGAGGTAGGCGGCCCGGGCTCCCTCATAGGGAGGCGGGGAGACGATGCAGTCGCCGCAGCGGTGGTCGATTCCCCCTTCGGTGGCGAAGGGAACTCCGCACACAGTGCAGAGGGGCGAGCCGATCGGCTTTGCCCGGGCGAGGCAGGCGGGGCAGAGGTGAAGCTTCTCCGCCCCCGGGATGGGGGCGCGACACAGGTGGCAGAGGGGAGGGAAGAGGATGTCGAGCAGCGCCCGGACGATCACCGGCTAGAGCCCCATGTCTTCGTTCACCACCAGGACCCTGAGGTCCGTGAGCCGGGGGTTGCGGTCGATCACCGTGGTGATCCGGCAGATCCGGTCCGGGGAGTTGCAGTCGGAGCAGAAGCCGGTGGTGGCGCAGGGTGTCTTGTAGCTGAGCCGTCGGGCGTTGGGGGGCGATGCCCACTCCTTCACCCGTGCGATGGCCTCGGTCACCCCGCCGTCCACGATTTTGTTCCTGCCGGCGACCACGATCACCGTGCGCGGGCCGAAGAACATGGAGGCAACCCGGTTCCCCGTGGCATCGATGTTCACGAGCCAGCCAGAGAGGGTAAGGGCGTTGGTACCGGTGAGAAAGAGGTCGCAGGTGAGCTGACGTCGCATGATGGCAACACGTTCCTCAAGAGAAAGTCCCGGCAGGCCGTGGATCAGGAGCTCTTTGTCCATCTCCCTGAGCCGGTCGATCACCTGCAGGTCAACTACCGACAGGGAGCCGCCGAAACCAATGCTCCGGGCGTCCACCGCCTCGGTCAGGATGTAGTCGAAGGCCTCCCTGCCGCTCGGGCAATAGACGGCGGTGAAGCCGTTCTTCTCAAGTGCGGCCACTGCCTTGCGGCACTTCTGTTCATGGGTCCAGTCCACGAGTTCCGTGGTAAGTGACATGGTTAGACTCCTTTCTTCAGGGGGTCACGGTCCCAGAAGCCGCATGTACTCGGCATAGGGAATCTGAGATTTCCAGTGTCCGGTGGCGCGCCCCGCAACGGATCCTCCAACGAAGATCACCACCACCAGCACGGCGAAGACGGTGCCGCTGACCGCCACCCGCCTGCCGGTGAGCTTCATGGACAGGGCTCCCTGGGCGCGGCAGTGGCTGACGCAGCGCCAGCAGCCGATGCACTCTTCCGAATGGACCCGCTCCTTGGCCATGACTGGGATGTAGGCCGGACAGACCTGGGTGCAGACTCCGCAGGAGACGCAGACGGTCCGCTCCCGCGTCACCTTCACCGGCGAGAGGAGGGAGACGAGGCCGAGCAGCGCTCCGTAGGGGCAGAGGTAGCGGCAGAAGGGGTTGCGCACAGGCAGCGACAGGACCAGCAGCACCAGGATGACCACCAAGGGGATGCCTGACAGGTGCAGGAAGAAGTTCAGCAGTTTCACATCGGCAATCAGGTGATCATCCATGAAAATGAAGGCCTTTACCGCCGGAGGTGGCATGACCCACAGAATTGAATAGAGAAAGAAGGCCAAAAGCAGGTACTTCAGGCCGCGCAGGGCCACATCGAGCCAGCGGGGAGGCCTCAGATTGCGGCGGAAGAGGGTGAAACCACGCTTCCAGAGCAGTTCCGACAGGGTCCCCACAGGGCAGATCCAGGAGCAGAAGGAGCGCTTGAGCAAGAGCGACACCGCTACTACCGTCACAAAGACCACCACGGCCGCGGGATGCACCGGATTTATTGTGCCGCCGGCAAACCAGTCCTTGAGCCCCAGCAGGCCCGATATGGGCAGAAATCCGTCCACGCCGTCGGGGCGGGGCACAAAGGGGGTCGCGCCCCCTGTGCGGAAGTGCTGTACGAAGAGATACAACCGCACCCCCAGGTAGAGCATGAAAACAAGAAATCCCAACTGGATGGCGATGCGGAGGGGTTGCATGTAGCGGTTGCTCATGTTGATCTCCCGTTGAGACATATTGTGTCGCGATGTCCTGGTACCCTTTCCGTATCAGATACTCAAGGAGGCTGCCATGGAACCGCTTGTCGCCTTTGGCGTTATTCTCGTTGTCTACTGTGCCGGCATCGCCCTTGCGGACGTGTTGCGCGACCGGCCCGTTCCCCGAGGGGAGGCACAGGGGGCCTCACAACCCCGTCCCCTGGTCAGGGAACGTCGCAGAGCCGCTGCAGTTCGAGGTCGAGGAGGTAGCGCGGCTGCACGTTGCCCAGAGCGCGCAGCAGGCTCCGCTTGACTGCCGGGTTTTCCTTTTCCAGTTCGGTCAGGAGCTTTTTCATCCGCCGGCGCTGGAGATCAGCGGTGCCGCAGACCGGGCAAGAGCAGCAAACCACCGGAAAGCGGTTCTCCCGGGCAAAGGGGATGATCTCCCGTTCCTCCACGTAGACCAGCGGCCGGATTACCGTTGTCTCGCCGTTGTCGGCCAGCATCCGGGGCGCCATGGCTTTGAGGGTCCCCACAAAGAACTGGTTCAGAAGCAGGGTCTCCACGAAATCGTCCAGGTGATGTCCCAGGGCCAGTTTGTTGCAGCCCAATTTCTGGGCCAGGGTATAGAGGACGCCGCGCTTCAGCCGGGCGCAGATGGAGCAGTAGGACGAGCCGGGGCGGCGCTTTTCGCGGATGATGTCATAGTGGTCCGTGGTCTCCAGGTGGTGGGCAAACCCTTGTTCCCGCAAGTAGGAGGCTATCACGTCGCTGCGGAATCCGGGGTAGCCGGAATCGATGGTGACGGCAACCAGCTCGTATTTCACCGGTGCCCGGCGCCGCAGTCCCTCAAGGATGTGCAGCAGGGTGTACGAGTCTTTGCCCCCGGACACCGCCACCGCGATCCGATCCCCGTCCCGGATGAGGCCGAAGTCGGCCACTGCCCGGCCCACGGCATTTTTTATCTTCTTGTATCGTATGTTATCGATGAATTCCACCCGAATCTCCCTTCCGTGCAAGCCCTCAGGGTAGCGGAAACGCGCCGGTTTCGTCAAGGCGTGCCATCCGGGCATTCAGGTCTCTCCTTGTCCGGATGCCCGACTGCTGGTACCATGGGGCCATGTCATCATTCCCCGTGAACGAACGGCAGACCGTCATTGTCCACGTGGCGGTTCCGCTTCCGCTCGATGCCCCCTTTTCCTACCGCGTGCCCGCTCCGCTGGCTCCGGCGGCTGCGGTGGGGCGGCGGCTCCTCGTCCCCTTCGGCCGACGGAAAGTGACCGGCTACGTGCTGGAGGTTGCCGATGACGACGGACGGGAGCTGCGCGACGTTCTTGAGTTCCTGGACGATGGCCCCCTCTTCACACCCGGCGAACTGGCTCTGTACCGCTGGGCTTCTTCCTATTATCTCCACCCCCTCGGCGAGGTGATCAAGGCGGCGCTCCCGGCGGGGATCAACGTCCAGAGTCGCCGCGGCGCGGGCCTGGACGAGGGAGAGCTCACCGGTGGCCGCTCGGTGAAGACCGAACGGGTCTATCGCGCCGTTGCCGAGGTGCCGGATACTGTCCCTCCGCCGGGCAAGGCCTCGGAGCTGCTGGCGCACCTGGCGGAGCGGGAGGAGGAATCGGCGTCGGAGCTGCGGCGTCTCTTCGGTGAATGTTCAGTTCAGCTCAGGCGGCTGCGGGAGCTGGGATTCGTGGAGATGGCTGAGCGGGAAATCTACCGGGACCCGTTCCGGATGGAAGCCGTTGGTCACGACCGTCCCCTTGAGCTCAACGAGCGGCAGTCCGCTGCCCTGGTCCGGCTGCGGGCGGCCCTGGACGCTGGACGGTTCACCCCTTTCCTGCTCCGGGGCGTCACCGGCAGCGGCAAGACGGAAGTCTATCTCCAGGCCATCGCCCATTGTCTCGAACAGGGAAGGAGCGCCTTGGTCCTGGTCCCCGAGATCGCCCTCACTCCCCAGCTGGTAAGCCGGTTCCGCCGGCGGTTCCGGTGCGGGGTGGCAGTGCTCCACAGCGGTCTCTCCGATGGAGAGCGCTTCGATGAATGGCGCCGGATCCGCCGGGGTGAGGCGGCCATCGTCATCGGTGCCCGCTCGGCGATTTTCGCTCCTCTGGCCGATCTGGGCATGATCGTGGTGGACGAGGAACACGAAGGTTCTTACAAGCAGGGGGAGGGGTTCCGCTACAACGCCCGCGACATGGCCCTGGTACGGGGCAAGATGGCCGGGGCTTGCGTGGTCCTCGGCACCGCTACGCCCCAGGTCACTACCTGGTATGCGGTTGCCGGCGGCAAGCTCGAATGCCTCGATCTCCCCGAACGGGTGAACGGCCTTCCCCTGCCGTCGGCAGAGATCATCGACGTCCGGGGTGCCAGGGGACATGTCCTCCATCCACGCCTCGCCGCGGAGGTGGAGGCGAACCTGGCGCGCGGCGAGCAAACCCTCCTCTTCCTCAACCGCCGCGGCTTCTCCACCTGGCTCACCTGCGAAGAATGCGGCCACGTGCTCCGCTGCCCGAATTGCCAGGTAACCCTCACCTACCACCAGGGCAGGAACCGGCACATCTGCCACTACTGCGATTATGCCGTTCCGGCCCCGTCCATGTGTCCGGGGTGCGGCTGCGGACGGATCATCCACCTGGGGCTCGGCACCGAACAGGTGGAAGCGTACGTGCGGGAGCACTTTCCCCATGCCCGGGTGGACCGGATGGACCGGGACACCACTGCCCGCAGGGGGGGGCACGCCCGGATCCTGCGCAAGGTGGCGGAGCGACAGACCGACATCCTCATCGGCACCCAGATGGTGGCCAAAGGGCATGACTTCCCGGGGATCACCCTGGTGGGGATACTGTCGGTGGAATCGACCCTCAATATCCCCGATTACCGGAGTGCCGAGCGGACGTTCCAGCTGGTGACCCAACTCATCGGACGGGCAGGACGGGGGGATGATCCGGGCCGGGTGCTGATCCAGAGCCTCAATCCCGATCACTACGCCCTGGCCCACGCCGTGGCCGGCGATATGGACGGTTTTTACGGGGCAGAACTGGCGTTCCGCCAGGAGACCGGCTACCCCCCCTTTGCCCATCTGGCGGCCCTCTGTCTGAGCGGCACCGCCGCATCGGCCGTGGAGCGGACAAGTGAGCTCCTGGCGGCGCGGCTGCGCGAATTGCGCCGGGATGGGGGCGGGCGGGTCGAGATTCTGGGGCCCGCGCCCGCGCCCCTGGCCAAGCTTCGCGGCCGTTTCCGCCGGCAGATCCTTCTGAAGGCCGCAGGCCGGACTGCCCTCCATCGCCTCGTCTGTCGGGCGCGCGAGAGCTTCCAGCCTCAGGCTGGCGTGAGGCTCCTGGTTGACATCGACCCCGTGGATCTCATGTAAACCCCCATGCCCCTCGTTTAGATTTGATTTTTCCCGCCGCAATTGGCTATTATCAAAAAGATTAACCCATTACGGAAGGTTCAGACCATGGTACGCACGATCCTCACCTATCCCGATCCGGTGCTGAAGAAAAAAGCGGTGCCGGTTACCATCATCAACGACGCCACCCGTGAACTGGTTCGCGACATGGCCGAAACCATGTACGATGCCCAGGGCGTCGGGCTGGCGGCCCCCCAGATCGGCGTGAGCCAGCGGGTCATCGTCATTGATGTTTCACAGCGCGACGAGCGGCCCGAGCTGATCGTCTGCATCAACCCGGTCATCATTCATGGCGAGGGAGAGTCCTACGAGGAGGAGGGGTGCCTTTCGGTCCCCAAGTACTCGGCCAATGTCCACCGCCACGAGCGGGTGGTGGTCAAGTCCCTCAACCTGGAGGGAGAGGAGGTCGTCCATCGGGCGGAGGGACTGCTTGCCATCGCCTTTCAGCATGAGATCGACCACCTGGACGGCGTCCTTTTTGTGGATCACCTCTCCGCGCTCAAGAAGGAAATGTTCAAGAAAAAATACCGCCGCATGACCGAAGAGGAGTGAGGATCAACCTATGGCCGGACTGCGCATCATCTTCATGGGAACCCCCGAATTTGCCTGCCCCACGCTCAGGAAGCTGATCGAGCGCGGCGAGGAGGTCATCGCCGTCGTCACCCAGCCCGACCGTCCCAAGGGGCGCGGCCAGAAGCTCGTGCCGCCACCGGTGAAGGCCCTGGCCCAAGAGCACGACATCCCGGTGCTCCAGCCCCTCAAGGTGCGAACCCCGGAGTCCGTCGATGAGATTCGCCGGCTCGCCCCCGATCTCATCGTCGTCGTGGCCTTCGGCCAGATTCTGCCCCAGAGCCTGCTCGATATCCCGAAGCACGGCTGTATCAACATTCATGCCTCGCTCCTTCCCCGCTACCGGGGAGCGGCTCCTCTCAACTGGTGTCTCATCAACGGCGAGACCGAGACCGGAATCACTACCATGATGATGGATGCGGGCCTCGACACCGGGGACATGCTCGTGAAACGGGCCATCCCCATCGGGCCCGACGAGGATGCCCAGTCCCTCCATGACCGCCTGTCGCAATTGGGTGCCGAGACCATCGACGAGACCCTCGATCTCTTGCTGGCCGGCAAACTGGTGCGCGAAAAGCAGGATGATTCCCTCACCTGCTACGCTCCCATGCTCAAGAAGGAGGATGGCCTCGTCGACTGGACCCGAGAGCCGGTGCAAGTCAAGAACCAGGTGCGGGGCTTTACCCCGTGGCCGGGAGCCTATACCTTCCTGGACGGGAAGACCCTCAAGCTCTACCGGGTGGCTGTCGCCGGTGAAACCGGCGAGCCCGGCGAGATCCTGAGGGTTGGCAGGGAGGGGATTCTCGTGGGATGCGGCTCCGGCAGCATTCTGATCCAGGAGTTGCAGCTGGAGGGACGCAAGCGGCTCCCGACTGCCGAGTTTCTTGCCGGATTCCGCCTGGAACCGGGAACGCGCCTCGGTGAGGCAGGGAGCGTGGAGCACTGACAATGGCGGAACACCCTCCCCAGAAACGTCTGTTCATCGCCCTGATGGGGCTTACCTGCCTCCTGATCGTGGGGGGAATCTACCTTCTCTGGTGGGTACCCACCACCGGGCTCGCTAATATCCATCCGAGCCTGCCGAGGGTTGTGGGAATCGTGCTCGGCGGCCTCTCGCTCCTGGCACTCCTGGGCACTGCCGTGCTCGTGTTGACCACCGCCCTGGGCAAGGACATGTACTTCACCCGCTTTCTGCGAGGCGTGGTCATAAAGTTTCTGCTCCCGGTCATCGAACTTCTGGGGCGCGCCTTCGGCATTTCCACTGACACCATCCGCCAATCGTTCATTGCCATGAACAACAGCCTGGTCCTGTCCCAGCGCTACAAGGTGAAACCGGACCGGATTCTCATCCTGCTGCCCCACTGCCTCCAGCTCTTCGACTGCGAGATCAAAGTGACAGGCGACATCAACAAGTGCATCCGTTGCGGCCGATGCGACATCAAGGGGCTGGCTGAGCTGGCCGAGAAGTACCGGATCGACATCTCGGTGGCCACCGGCGGCACCCTTGCCCGCAAGGTCATCATTGAGAAGCGTCCCAAGCTCGTGGTGGCTGTGGCCTGTGAACGGGATCTTACCTCGGGCATCAAGGACTGCTATCCTCTGCCGGTCATCGGCGTTCTCAACGACCGCCCCTTCGGGCCCTGCTTCAATACCTCGGTGGACATCGCCAAGATAGACGAATCCCTCCAGGTCATTATGGGATGATGCGCTGCCGTACGGCAGCGTTCATTCCGCACTCTGTTTCACGTTCCCTGTAGATGTATTGCAGTTCAGGTGTGTGCTGAAGGCGGCTCAGCGGAGAAAAGGGAGGGGCCGGGCGGCAACGACGCTGTTCGGCGCGCCCGGGCAGACGGTATGTGTGCTACGCCTCGATCTGCAGCGTTGCCAGGAAGCGGTGTTCGTTGCGGTTGAAGGGGACCACCACGGCGGCCCCGCTGGAAACCACCTCTACCGTATAATCGCTGCCGGAGATAATCGACGGGGTGGAAAGACCCACCGTGAGGTTGTTGGCGGAAAAGAGCATCTTGATTTCGCCGGCGAGCATGTTGGTGATCTCGCCCACGGCATCGTGGATGTCGTCTTCGCCTTCGAGTTCATCCAACTCCATGCCGAGCATGGATGCGGTCGCCTCCTTGGCGAATTCGATGGGAATGTGAATGCCGACCATCCCCGAAAAATCGCCCCCGAGGCCGACCATCCCCGAGATACTGGCGATGAAGTGGGATTCGGGTTTGGCAAGGGGATACTCATCGACGATGTCATCTATGAAGATCATGGTCGAGAATATTTTTTTGACCGACTCCACGATGTGTCCCACCAGGTCCGCTTCTTTGAAGGTGGCTTCCTTGACGGTAAAACTCAACGCCATACGCATGCTCCTTTACTCGCCTGGACACGGCTCTGCTCTCACTTTGCAGGGATTGTTCGGACGACGCGTTCTGCTTCCGCCATCCACCGCGTGCGATCCCGGTATTCGCGTTCCCGCATAAACATATATCGGCGCTCACGGATAAAACTGCAATAATTTTTTCATGTGTTGAATAAATCCATTGCATCGCGCCCGTCGATCGATAATCTGCTTGCGCCCCGGCGCCCCGCCGGTGTATCACTGATCCCTTTCCACCTCATCCGAAGGAGCAGAACCATGGGTATTCTTTCAACAACAACAGCCATATGCCAGTTCCGGGTCGCGGGGGATCTCCCTGCCGGTGACCTCTATCCCTGGATTGCCGAACATCTCGCCCGACAGGCCTTTCAGTCCATCGATCAAGGGGTCGCCGAGCAGTCCGTGGGGTGGGTTCATCTGGATGACCATCGGCAGATGAGCTTCGACATCCCCGCCGCCTTCTGGCGTGACCATTACGTGGCCTTCACCCTGCGCCGCGACCAGCGCAAGCTTCCGGCGGCGCTGGTAAAGGCCTATCTTCAGGTGGCCGAGCATGAGTACCTCTCGGCCCATCCCGGCCTCAACCGGGTGCCCAAGCAGAAGCGCGAGGAGCTGAAAGAGGCGGTGCGCCTCAACCTCCTGGCCAAGACCTTGCCGGTTCCCTCCACCTGGGATGCGGTCTGGGACACCCGCACCGGTATCGTCACCTTTACCTCCCTGTCGGCTCCCATTATCGAGCTGTTCGAGACCCAGTTCAAGAAGACCTTCGAGGGGACGCGCCTGGTGGCGATCCATCCCTATGCCCGGGCAGAGGCCGTGGGAGGCGAAGGGCTGAAGCCTGCCCTCGAACAGGCCAACCTCGCCACGAGCGATGCCGCCATCGATCTGATCAGGAGCAACCAGTGGCTCGGGTGGGATTTCCTCCTCTGGCTTCTCCACCGGACCATGACCGATTCTTCCGAGTACTGCGTGGGGCAGCCCGGCCCGGCTCTGGCAGGCGAGCCCTTCGTGGCTTACCTGAACGATCGCCTGGTCCTCGTGAGCGCCGGGGAGGCAGGAACCCAGAAAATCACCGTGGCCGGTCCCCAGGACCACTTCCGAGAAGCCCGCACTGCCCTTGCCCACGGCAAGCGGATCACCGAATCGACTCTCTACCTGGAAAAGGAGGAGCATGTCTGGAAGTTGACCCTCAAGGGGGAACTCTTCCATTTTGCTTCCCTCAAGTCCCCCAAGGTGGCCATCGAAAAGGGCGAGCACGTGGACGAAGGGAGCGAACGGGAAGCGGCCTTTTACGAGCGGATGTATGTTCTGGAACAGGGACTCCAGCTCTTCGACAGCCTGTACGGCGAATTCCTCACGGTGCGTCTGGGTGCCGGATGGGGCGAAGAACTGGCTCGGATCGAAGGGTGGCTGGCAGGGGAGTAAGCCCCCCTCTATTCCGCGATTTTCCAGAGGCCCGGAAACTCCCCCGGCAGAAGCGGCCGGGGGGTAAGATGCTCGGGCAGGCGGATCAGCCGGGTTTCCGGCGCAAGGGTCAGCTCCCGGTAGAGGAGGTGGCCCTTTGTATTGTAGCTCTTGGAAAGATGCATGGGAAGGAGCCAGCCGGGACGGATCTCCCGGGCGAGGGCCGATACATCCGCCGTGCAGAGGTGGTGGGAGGTGCGGGCCTTGGCCACGTCGGCTGCTAGAAACGAGCACTCGCAGGCAAGGAGCGTGACACCGGCAAGTAATCGCCGCACCGTCGCCAGGTTGGTGTCGCCGGCGCCGATGTCGGTGAGGTAGCCAATGCTGGCAGGCTCCTGGCTCCTCCGGATTGCCTCGAACAGCTCCCGTCCTTCCCGGATCCGTTGTGCCACCGTGTCGCCGGCCGTGCGCACGGGCACGGTGATCGTCTTCCCATCCAGTCTGCCGCGATAGAAGCGGTGCTTCAGCTCCCGCAGCCATTCCCCCGGCACAAGACCCTCCTGATCGACTTTTGCCTCGTCGATCCAGAAGGTGGGACGTTCGGTGATGCGAAAGACCAGGGTCGGCAGGGTGTTATGGTCGCAGAGATCCGCGTCGACCGCGAGAAAGTCGTTGCGGAAGATCTCGGTCCCCTCCCGCGTTGTCTCTTCCTCGGGCAGGCAGGGAAATCCTTCGGAGCCGGGGAACGTGAACCGGACAATACGCTCGGGATGGACTTCGCTCACCCGGAAGGTGCACCAGTAGGATTCGGTCAGGTTCCAGTCGTAACCGGCCAGCTTTGCAGCCACTTTCCGGGCGATCCCCGGCGGGCCGAAGAGTTCGACCGTCCGCGGGGAGACGTGAATGTGGCGGACCAGGGTGTCCAGCCCCATGAAGTGATCCATATGGGCATGGGAGACGAAGACGGCATCGATGGATTTCAGGACCCGCTTGGCCAGATGGTGAATCTGGCCGCAGTCCACCAGGATCGAGCGCCCCAGGGGCCGGACGTTCACCAGGAGGACCGGGTCGTCCAGGAGCCCCGCGCAGAAGGTGGGCTCCAGGTAACGGAAGGGGAGGCGGCTCTTCATAGGATGCCTCGCGAATGCGGCTGATACGAAAAAAGGCCCGCCACCCGGCAGGCCTTTTCAGTGTATCACGGAAACAGGCTATCCTCTCTTGAGGACCCGCGCAGCCTCCTTGGCGTGGTAAGTGAGGATCAGGTCAGCGCCGGCCCGCTTGAAGGAGAGGAGGGTCTCCATCATGACCCGCTCTTCGTCGATCCAGCCGGCCCGGCCGGCGGCCTTGATCATGCTGTACTCGCCGGAGACGTTGTAGACCGCCACGGGGAGATCGAATTCCTCCCGCAGGTCCCGGACGATGTCGAGGTAGGGAAGCCCCGGCTTCACCATGATGATGTCGGCGCCTTCTTCCACGTCCATGCGGGCTTCGCGGATGGCCTCCCGGCGGTTCCCCGGGTCCATCTGGTAGGAGCGGCGGTCGCCGAACTGGGGGGTCGACTCGGCCGCCTCCCGGAACGGGCCGTAGTAACCGGAGGCGTATTTTACGGCATAGCTCATGATCGGGATGTTCTTGTAGCCGTTGTTGTCCAGAATTTCGCGGATCGCCATGACTCGTCCGTCCATCATGTCCGAAGGAGCCACCATGTCGGCCCCGGCCTCGGCGTGGGAGAGGGCCTCTCTGGCCAGGAGCTCCAGGGTCTCGTCGTTGTCCACGTCGCCGTCCTTGATGATGCCGCAGTGACCGTGGTCGGTGTATTCGCACATGCAGACGTCGGTAATGACTGCCAGCCCCGGCACCTGTTTCTTCAGGGCCCGGATCGTCTCCTGAATGATGCCGTGCTCGGCGTAGGCGTCGCTGCCCACGGCGTCCTTGGTCTCGGGGATGCCGAACAGGATCACCGCCGGCACGCCCAGCTCATGGACCTCCTGGGCCTCGGCCACGATGTGCTCGATGGATTGTTGATAAATCCCCGGCATGGAAGAGATTTCCTTCCTGATGCCCGTGCCGAAGGCGGAAAACATCGGATAGATCAGGTCGGTGGCGGAAAGGGTGGTCTCGCTGACCATCCGGCGAAAGACCTCCTTGCCTCTGATCCTGCGTGCTCTGAAGGTGGGATAGAACATGGCGTCTGATCTCCTTGCTGTCTGATGGCAGCCTGGGCGGCTGCTGCCCAACCTGGTCATACTAACTCATCTGGTGGCTCTCACTCAAATAGTTTTCCGCAGCGACGCTGAGACGACGAAAGCCGCTTCCGGCAAGGGGTATTTACCGTTGCGCGCGGACGGCTCTTGTGGCAAGAATAGCAGTGGCCGGTCATGCGTGATGCGCACGCCGGCACGCCAATGCAGGAGGTTCCCATGGCCAAGTCGAACATGGGCGCCGTGGCAGATTCACTGGCGCTTCTCATGATCAGGGTGCCGCTCGGCGCCATATTCATTGCCCACGGCTCCCAGAAGCTTCTCGGTGCCTTCGGGGGGCAGGGGCTCACCGCCACCTTCAGAGTATTCGAGGAAAAGCTGGGAATCCCGCCGATTTTCACGCTGCTGGCCATCATTGCCGAATTCGGGGGTGGTGTTGGCGTCCTCTGCGGTTTCCTCACCCGGCTGTCCGGCTTCGGCATCGCCTCGACCATGGCGGTCGCCATGTACAAGGTTCACTGGGCGAACGGCTTCTTCCTCAACGGCCCCCGGGGGAACGGCATCGAGTACAACCTCGCCCTGCTCGGTATGGCGCTGGCTCTCGTCTTTGCCGGGGGCGGGGCGTGGTCTGTTGATCGCTATCTCTTCAAACGGTAACTTTTTGCCCTTGATTTCATAGTCGTCCCATCGGGGTCGAATGAGTGCCGGATTGGCCGCGACGACTGGGCATGGCCACAGACGTAACTGCGTCATGTGGAGGGTCGAACGACGGAGGGGCGGACGACGGGCATGCAGGTGGTGCGCCTGCTAGAAAATAGAGTCCTTCAGTTCCCTGATGATCTCAACTTGGCGCTGAAAGATGTATTGGGATATCCCCTTCTCAGTCCGGTTGTCGGGTTGGATCTCAATGATGCAGAGGTCTGTCTGTTTCGCGGGGATGACCCGCAGAACCTGGGCTGGCATCTCAAAGGGCCCTCCGGGCAGGCGCAGCGTGACCTTCCCCTTGATGCCCGCATCGGGATGGGTGGGGATCGTTGCGGAGATGGCCACGCCTCCCAGGGAGATGTCGTTCAACAGGCCGGCCACGGTGAAGCCGTCCCCCGAGAAGCTTGCCTCGATTTTGTCCTTGACCTCCACCCGCACGAATTGACGGCGTTCCGACCTGATCACCGCATAGGCGAAGTTGGCGAGGATGGCCACGCTCTTGTCGATATTGACGTAGGTGACGGCCGCCAGCACGTCTTTGGGGAAGTGGCCGCTTTTGAGGAACACCTGCTTTTCCAGCTGCATGACGATGGCCTGCTGCTGGTTTACCGTCAGCTCCACCGAGCCGCGTTCCACTGATTCCACTGTGGCGCCGTAGTTGACCGGTATGGAGCGGTAGTAGTTCAGGAGTCTCAGGTCGTTGGGCAGCTTGCCCGCGCCGATGGCTGTCAGTGTGTCCAGAATTTGCCGGTTGTCCTGGGGAAGGTCGGCAACCGTAACCAACTGGTAGTAGTCGTGCATTACTCCATCCTTGAGCGAGGTGTCGCCCCCGGCGTTCTTTTGGTTGTAAACCGTCGGGGTGCTGGTGTATTATTGATTTTCAAGGCGAAGAGTAGCTTCTTCGCCTTTTCTTTGTCCAGATATTTTCAAGCCTTTCGGAGCTCCACGCAATGAAGTACAACGAACAGGAAGTCGATCGTCGGCGGACCTTTGCCATTGTCAGTCATCCGGACGCCGGTAAAACCACCATCACCGAAAAACTGCTGCTGTTTGGCGGCGCCATCCAGCAGGCGGGCGAGGTCCGTGCCCGCAAGGCGGCCCGCCACGCCACCTCGGACTGGATGGAGATGGAAAAGCAGCGCGGCATCTCCGTCACCTCGTCGGTCATGAAATTCACCTACCGGGATTACGAAGTGAACCTGCTGGACACTCCCGGTCACAATGACTTTTCAGAGGACACCTATCGGGTCCTTACCGCCGTCGACTCGGCCCTGATGGTCATCGATTCGGTGAAGGGCGTTGAGAGCCAGACCATCAAGCTCCTGGATGTGTGTCGCCTGCGCCACACGCCGATCATGACCTTCATCAACAAGCTTGACCGTGAAGGTCGGGATCCTTTTGAGCTTATCGACGAAATCGAAAAAGTCTTGAGAATCCAGTGTGCCCCCATGACGTGGCCCATCGGCATGGGCAAGCGCTTCCGGGGCACCTATCACCTCTACACCAAAGAGCTCGTTATCTTCGATGCCGAGGCGGAGCGCGGAACTGGCGGCGTTATCTCCATGACCGGTCTCGACGACCCGCAGTTGGACGAACTCCTGGGCTCCCAGGCCGACGAGTTGCGTGCCGATGTGGAGCTGCTGGAAGGGGCCGCCCATCCCTTCGAGGAAGAGGCGTATCATGCCGGGCTCCAGACCCCGGTCTTCTTCGGTAGCGCCATTAATACATTCGGCGTGCAGCAACTTCTCGACACCTTTGTGGATCATGCCCCGGCGCCGCTTCCCCGTGAGGCGGTCAGCCGCACCGTTTCCCCCTATGAAGAGCCCTTCACTGCCTTCGCCTTCAAGATCCAGGCGAATATGGACCCCGCCCACCGGGACCGGATCGCCTTTTTCCGGATATGTTCCGGCAAATTCACCCGGGGCATGAAGGTCCGCCACGTGCGGCTCGGTCGCGAGGTGGCCATCAACAATGCAACCATCTTCATGGCCCAGGACCGCACCCATGTGGACGAGGCGTTTCCCGGCGACATCATCGGCATTCACAACCACGGCACCATCAAGATCGGCGACACCTTCACCCTGGGGGAGGATATCAAGTTCACGGGCATTCCCAACTTTGCCCCTGAACACTTCCGCCGGGTGCGCCTGCTGGATCCCCTGAAATCCAAGGCCCTGGAAAAGGGGCTGACCCAGTTGGCCGAAGAGGGGACCACCCAGGTCTTTCGCCCGCTCATGGGTGCCGACTGGGTTGTCGGAGCCGTCGGTCTCCTCCAGTTCGACGTGGTCATGCACCGGCTCGAGCACGAGTATAACGTGAAGGCCACCTATGAGCCGGTTTCCTACGTGACCGCCCGCTGGGTGACCGGGGAGAAGAAGAAGGTCGAGGAATTCCAGAAGAAGGAAGTGATGAACTGTTACATCGACGGCGAGGGGGATCTGGCGTATCTGGCCGGCTCCCAATGGCGCCTCGACAACACCATGGACAATTGGAAAGACCTCACCTTCCACGCCACCCGTGAACACAGCTGATTACCTAAGCACAATGTGTGTCACTTATGGCTCATGCTGTGACGGGTCTGACACAAAATGCAGAGGGCATAATTGGCACATAATGTGTAATCCCTCTGTAACGATAGACAGTTTTGCGTATACGCAAAACTGTCGTATACAGGAATCCGCTTTGCACTCTTTCTAGGCAAGGGCGGAAGCGCGGCCACCGGCGGCGCCTCTCCCCATCCCGACACGGAGGATTGCACATGCGGTATCAGGCCAGCCCCCAGACCCGCCTTCTCCTCAAGTACATCCATACCTTCTCCGCCATGATGTGGATCGGCGGCGCCCAGGCCATCCTCATCCTTCTCTATAAGGACCGCCTCGCCACCAACGGGGACGAGCTCTTCGCGGTCAACGACGCCATCCGGTCCCTGGACAACTGGCTCATCGGGCCGGGGGTTGCCGGTTCGATCCTTTCGGGCGCACTCATATCGCTCACGACCCACTGGGGGTTTTTCCGCCACCGCTGGGTTTCGGTGAAGTGGGTGGTGACCGTGGTGGCCACCTTGTTCGGGATCGTGTTTCTCGGTCCCTGGCTCCAGGACCTTTCAGAGATTACCGGCCTCAACCGTTTGGCGGTTTTTGACAACCTCGCCTACGTCCAAACCTACCGGCTGGGCGTCATTTTCGGTGTTGCCCAGATGGTGGTGCTTCTCGTTCTGGTTCTCATCTCCATCTTCAAGCCGGAACTGGAGCCCTGCTCCCCCGCCGCCCGCCAGCTGGAACGGCGGCTGGCCGTGCTGCTGCGGCCGGTTGTCGCTCCTTTCATGGGGCTTCAGGGGCAGATCTGTAACCTGCTCAGGCTCGAGCGCGACTGAACAACGCTTCCCGCCGGCGGGACACAATTACCGCCGAAGTCTCCCTCACCCCTTTCCAACCCCACAATTTGGTGCTATACACAAGCCAGACCCCGGTCCGTGCAGGGCCGGGGTCCGCTCGCCGGGAACGGTCCGGCGTCGATACGGCGCGCCTGTCCTTGTGCCCCAGGTATGCTACACTATGTACGAACATGATCGGAGCCCCCATGGACCCTCGGGAACTGAAAACCATCCTGCGTTCCTTCAAAGACGGTGCGCTCAGCGAGGATGAGATGCTGGAGCGGCTGCGGCATCTCCCCTACGAGGATGTGGGTGACGCCCTTGTGGACCACCACCGGGGGTTGCGCCAGGGCTTCCCCGAGGTGATTTTCGGGGCCGGCAAGAGCGCCGGCCAGGTGGAGCGGATCATGGCCTCCCTGGCCGCCAAGGGGAATAACATCCTGGTGACCCGCCTCGACGAGGCCAAGGCATTGGCAGTGAAAGAGGCGTTCCCCTCTGCTATGTGGCACGCCGATGCCCGCTGCCTCACCCTGGAGCAGCGCCCGATCGAGAAACGGGGGCTCGGCACGGTGCTCGTTCTCTCGGCCGGCACCTCCGACCTGCCGGTGGCCGCCGAGGCCCTGGTCACCCTTCGGATGCTCGGCAACGAGGCCTCGCACCTTTACGACGTGGGAGTGGCAGGCATCCATCGGCTGCTGGCCCGGCGCGACGTGCTCTTCTCCGCACGCGTGCTCATTGTAGTGGCCGGCATGGAGGGTGCGCTCCCTTCAGTGGTGGGGGGGCTCGTGGACCGGCCTGTCATTGCCGTTCCTACATCGGTTGGGTACGGGGCTTCCTTCGGCGGCATCGCCGCGCTGCTGGGCATGCTCAACTCCTGCGCCGCCGGCGTGACCGTAGTAAATATCGACAACGGGTTCGGTGCCGCCGTTGCAGCGAGCAAAATCAACAGAGAATGAGGTCCGTTTGAAGATACTTTATTTCGACTGCTTTGCTGGCATTGCCGGCGACATGACCGTGGCGGCGCTCCTTGACCTGGGAGTTCCCTTCGAGGTGGTGCGCGATGCCGTGGGGTGTCTCCGCCTGCCTCATTCGAGCTACTCCCTTGCCACGGAGCGGACGAGCCGCAAAGGGATCACCGCCACCCGCTTCGTTGTGCATGTGGAAGAGCACCAGCCTAATCGGCACTACGGCGACATTGCCGCCATGATCGAAGAGAGCCCCCTTGCCGACGGAATCAAGGAGAAGGCCCAGCGGATATTCTTCCGTCTGGCCGAGGCCGAGGCCAAGGTCCACGGCGTCGAGCTGGGACGGGTGCACTTTCACGAGGTGGGAGCGGTGGATTCCATCGCCGACATCGTCGGCGCCGCCGCAGCCATCGACTGGCTCGGGATCGAGTCCATCCACGGGGGGGCCCTGCCCCTGGGGAGCGGTTTCGTGGAAACAGCCCATGGACGTCTGCCGGTGCCGGCGCCCGCCACGGCTGAACTCCTGCGTGGCATCCCCGTTCATGGCGAGGCGGGGCCCGGTGAACGGGTTACGCCCACCGGGGCGGCCATCCTGGCGGCCCTGGCCGCCGGATTCGGACCGATTCCGCCCATGACCGTCACCGGCGTCGGCTGCGGAGCCGGAACCCGTGATTTCGCCGACATTCCAAATATCCTGCGTGTCTTCCAGGGAGAGATTGACAGAGGGTTCGAGCGGGACGACGTGGTGGTCATTGAGGCCCACATCGACGACACGAGCCCGGAGATTCTGGGATACGTCATGGAGCGCTGTCTTGCCGCCGGTGCTCTGGATGCCGCCTTTTCCCCCCTCCAGATGAAGAAGAACCGGCCCGCGGTCAGGCTCACGGTGGTGGTTCATCCCGAACAACGGGACGAACTTGCGGCGCTTATCCTGCGGGAAACTTCAGCCATCGGGGTGCGTTTCCACCCGGCGGGGCGGCTGAAGCTCCGGCGCCTCGTGGAGGAGCGGGATACGACCCTCGGCAGGGTGCGGGTGAAGGTCATCAATGGGGACGGGGTGGCGCGCGTGGCGCCCGAATACGACGATTGCTGCCGGATCGCCGCCGAGCGGGGCATGCCGCTCATGGAGGTCTACCGGATCGTTGAGCGGGAGTGCGGACAGTGACCCGACGATTCGTGGTTATCGCCGCCACCTGGTTCGGCACGGGGCTGTCGCCCGTTGCCCCCGGGACGGTGGGAACCCTCGGCGCCATCCCCCTCTACCTAGCGCTGGCGCGGCTGCCCCTCTGGCTCTATCTCGCCACTCTCGTGCCGTTCTTCTTCCTGTCGTCTTGGGTGGCGGGACGCGCCCAGGAGGAGTTCGGTCAGAAGGACCCCGGCAAGGTGGTCATTGACGAGGTGATCGGCTATCTCATTACCATGGCCGGGGTGACCGCTGACTGGCGGAGTATCCTGGCCGGCTTTCTCCTCTTCCGCTTCTTCGATGTCGTGAAGATCTGGCCCGCCCGCTATTTCGACCGACGGATGAAAAACGGCTACGGTGTGGTGCTGGACGACGTGGCGGCCGGGCTCTATGCCTGCGCCGCCCTCCATCTGCTGCTGGGGTACCTGTGAAGATCGCAACCCTTTCCATCGGCGACGAACTCCTGCGGGGCGAAGTGGTGGACACCAATGCCGCGCGCATCGCCGCACGCTTGGCGGACGCGGGGCTTGCCGTGGGCAGGCACCTGACCGTGGGCGATGACGAGGGGGAGATCGAGGCGGCCCTCGGCATGCTCGCTCCGGCTCATGATGCCGTCATCGTCACGGGGGGGCTCGGTCCCACGGACGACGATGTCACGGCCCGGGCCGCGGCCCGGGCAACGGGGCGACGCCTCGTCCTGAACGAGGCGGCCCTTGACCGGCTGCGGGACTTCTTCTCCCGGCGGGGGCGCGAGCTGTATCCCGCCAATGAGCGCCAGTGCCTCCTGCCGGCCAAGGCGGGTCTCATTCCGAACGCGCTCGGCACCGCGTGCGGTTTCCACCTGCTGCACGGGGAATGTTTTCTGGTCTTTCTCCCCGGCGTCCCGGCCGAGATGGCCAGGATGCTGGAAGAGTCGGTGGTGCCCCTGGTCCTTGACCGGCGGAGCGGGCCGGAGGTCACCCGAACGGCGGTACTGACGCTGTTCGGCCTCTCCGAGGCGGAAATCGGCGGTCGACTGAGCGGACTGGAGCGTTCCCGTGGGGGGCTCGGCATTGCTTACTGCGTCGATTTTCCGGTAGTGCAGGTGAAACTGCGGGCCACTGCCCGAAGCGAGGAGGAGGCTGCGGAGATCATTGCCGGGGGGCTGCCCCTGGTGCGAGAGCGCTTGGGCGATGTGATCGTGGCCGAGGGGGACAACACCATCGATACGGCGGTTGCCCGCCTGTTTCGCGAAAAGGGGCTCACCCTCGCCCTGGCCGAGTCGTGCACCGGCGGGCTCATTGCCAAGCGGATCACCGACGTGGCTGGCAGTTCCGCCTACTTTTTCATGGGGCTGGTCACCTATGCCAACGAGGCCAAGGAGCGACTCCTGGGCGTTCCGACCGCGCTTCTGGCTGAAAAAGGAGCCGTGAGCGCCGATGTTGCCCGTGCCATGGCCAGGGGAGCCCGCCACGTGGCCGGCAGCGATCTGGCCCTGGCCGTTACCGGTATCGCCGGCCCCGATGGGGGGAGCGACGACAAGCCTGTCGGCACGGTCTACCTGGCCCTGGCCGACCGGGCAGGCTGCTCGGTCAAGTCGTACCGCTTCGCCGGCGAGCGGGACGCCATCCGGACCGTCACGGCCGTCACGGCCCTGGACTGGCTGAGGAGGCGCCTCCTCACCGCCTGAATCGAAGCCGCTGTCCTTTTCTCCCGCAGCGGGAAAGCTCGTCATGTCCTTACGCAACGACAGGGTGTATCTGATTGTTGTCAGTGTTTCGGCGCTCCTGGTGCTTGGCGTGCTTGCGGCGTCCTTTGTCGTCTACCGTCGCCACGATTTTCCCCTCCTCGACTTCCTTACCCTGGTTCTTTTCCTGCTCGTTTCCTGCATCATTTTCATGGTGGTCAGCTACCGCAAGACACGCAGCGTCAATGAACTGGCCCATTTGCACGAGCTTATGCAGTACCAGCGGGAGCTGGACAAGATCGCCCGGCGCTACCGGAGTCTTCTGGAAGGGGCCGGCAATGCGGTCTTCGTCTTCAATGCCGACACGGGGCTTCTGGTGGAGGTGAACCGTCGGGGCACCGAACTGCTGGGGTACAGCAAGGAGGAAATGGTCACTCTCAAGGGGAAGGACCTGGTGCCCGAGGAGGACCAGGAGAAGTTTTCCCTGCTGGTATTGAGGGTGGTCCGGCGCGGAAGGGGCCGGACCGACGGAATTGCGTTCCGCCGCCGGGGAGGGGATCGCTTCCTGGGGGAGGTGGAAGCCCGCCTCATTGATCTGGGCGACGAGAAGGTGGTCCATGCCACGATCAGGGACATCACATTCAAGCACCGGGCCGAGCGGGAGATGCGCCAGCGCAACCGGGAGCTCGCCTCCCTGGTGAACATCATCACCAGAGCCAACCAGGAGATGGAGCTGGAGACGGTCCTCGACGTAACCCTGCGGGAAACGATCGAAGTCTTCGGCGTTGACGGCGGCGGCATCCATCTGCGCGAGCGGGACGGCACCCTGCGCCCGGCAGCTACCTGTTTCGTTCCGGATCGGCTCAGGGAGGCGCTTGATGCCGGAGCCGACGGCGGACTGTTGGGCAGGGTTGCCGCCACGCGCGGCCCTTTCGCCCTGGACGATCTGGCCATGGAAGGGTGCATGGCGGGGCTCTCGGATGAGTCGGCAGGCTGGAAGGGGTTTGCGGCGGTCCCGCTGTTCGCCAAGAACCGGGTCACCGGCGTCATGTACCTGTTGAACCGGCAGATGCGTTCCTTCACCGACGAAGAGCTCAAGCTGTTCTTTTCCATAGCCGGCCAGATGGGCATCATCATCGAAAACGCCCGCCTCTTCAATGAACTCAAGTGGAAAAGCGATGAGCTCATGGGGTCGTTCCGCCTCCTGGAGAAAAGCAGTCACGAGCTTGCCCTTTCCCAGCACCGGCTCCGCACCAATCTGACCCTCGTGGAACGCGCCAATCAGGAGCTGGAGCGAATCGACCGGATGAAGAACAACTTTCTCGGCATGATTTCCCATGAGTTTCGCACCCCCCTTACCAGCGTCATCAGCGGCACCGATTTTCTGCGCTCCTCGTCAAGCCTAGCCGGCGACCCCGACAGCCGGCAGGTCCTCGACATGATCCACGAGGGGGGAGAGCGCCTTTTCGAGATCGTCAACGATATCCTCAAGGTTGCCCGTCTTGAGGCCAAGTCGGCCACTGTGGCCCGGCGTGCCCTCCACATCTCCCAGGTGTTCAGCCAGGTGGTGACGAAGCTTGAGCCGCTGCTTGCGGAGCGGAGCCTGCGAATCGTCTTCAACAACCTGGAGGGGCTCCCCCACTGCATAGGCGACCAGGAGTGCTTCGAGGAGATATTCTCGGAACTGCTGGAAAACTCGGTCAAGTTCACTCCGGACGGGGGGACGATCATCATCTCGGCGCGGGTGGTCGACCGGCGGGCCCTTGCCCCGAAGCGGGAGATCCTGGCGCGCTTCAATGCCGATTTCCCGAGCCAGATCGGGGATCGCTGCTATCTGGAGGTGGCGGTCCGCGACAACGGCATCGGGGTCAGCCACGACGAGCAGGTGAAGATATTCGACAAATTCTACGAAATTGGCGATATCCGTCACCACTCCAGCGGCAAGTTCAAGTTCCAGGGAAAGGGGACGGGGCTTGGACTGGCCATCGTCAAGGGGATGGTGGAGGCCCATGGGGGCATGGTCTGGGTCGAGAGCCCGGGGGTTGATCCGGAGGCCCGCTTCGGCAGCGCGTTTCTGGTTCTCCTTCCCCTTGAGGAGAGTCTGCGGACGCCGGTCATCCCTCTGGCCGCCCCCCGGGATCCCCTGGCGGGAGACATCCCCGGAGAGGGAGCGTGACACCCTTTCGAAACGGGCAGGATCTGCCGGAAAGATACCCTTGAAAAGACCGAAAGATCTGTGTTATTTCTGATCAACTGACCGATACGAAACGTGGCGCCGGCCGCCGTCGGCACCGCCCAGGAGGCGATTGTGACCCAAGAACGCGAAAAGGCGATAGAGCTTGCGCTCAGCCAGATAGAAAAGCAGTTCGGCAAGGGGGCGATCATGCGCCTCGGGGCGGATGAGGCCCTCCCCGATGTGGCCGCCATCCCCACCGGTTCCCTCTCCCTCGACCTGGCCCTCGGCGTCGGCGGCGTCCCCCGCGGGCGGATTATCGAGATCTACGGACCCGAGTCGTCGGGCAAGACGACGCTCGCCCTGCACATCGCGGCCGAGGCCCAGAAAATGGGCGGCATCGCTGCCTTCGTCGACGCCGAGCACGCGCTCGATATCGGCTATGCCCGCAAACTCGGCGTCAAGACGGACGACCTGCTCGTCTCCCAGCCCGACACCGGGGAGCAAGCCTTGGAAATTGCCGAGATGCTCGTCAGAAGCGGCGCTGTGGACGTCCTCGTCATCGACTCGGTGGCGGCACTGGTTCCCAAGGCCGAGATCGAAGGGGAGATGGGCGACTCCCACATGGGGCTCCAGGCCCGGCTCATGTCTCAGGCCCTGCGCAAGCTCACCGGCATAATCTCCAAGTCCAACTGCTGCGTCATCTTCATCAACCAGATCCGGATGAAGATCGGCGTCATGTTCGGCAACCCCGAAACCACCACCGGCGGCAACGCCCTCAAGTTTTACGCCTCGGTACGTCTCGATATCCGCAAGATCGCATCCCTCAAGCAAGGGCAGGACGTCATCGGCTCCCGCACCAAGGTGAAGGTGGTCAAGAACAAGGTGGCTCCCCCCTTCAAAGAGGTGGAGTTCGACATTTACTACGGTGAGGGCATTTCCCGCGAGGGCGACATCCTCGACCTGGCCGTGGAGAAGGGGATCGTGGACAAGAGCGGCGCCTGGTTCTCCTACGGCGGAGACCGGATTGGCCAGGGGCGCGAAAATTCCCGCCTTTTCCTCAAGGAGCGGCCAGAACTGGTGAACGAGATCGAAGGGAAGGTTTACGACGTGGCCGGCATTCCCCGCAAAGGGGCGAAGGAAGCGGCATAGCCCATGGAACTGAACGATATCCTCACCGTCGCGGTTCGCGCCAAGGCGTCCGACGTCCACATCAAAACGGGCCTCCCGCCCGTCGTGCGGATCGACGGCCGCCTGCGGCCAATCCCGAACGCGCCGCGGCTGGCGCCGGACCAAGTGCGCGCCATGGCGCTCGCCATCATGAACGATCGGCAGAAGCGTCTCTTCGAGGAGCACTTCGAATGCGACACTGCCTACGGCGTGCCGGGCCTGGGCCGCTTCCGGGTGAGCGTTTACTCCCAGCGCGGCACGGTGGCAATGGTGTTTCGCTTCATTCCCTTCGGCATTCCCTCCATGGAGAACCTGACCCTGCCGCCGGTCATTAAAAAACTGGCCATGGAGGAGCGGGGCCTCATTCTCGTCACGGGCACCACGGGGAGCGGCAAGTCCACCACCCTGGCCGCCATGATCGACTACATCAACGAGCACCGGACCTGCAACATCATTACCGTTGAAGACCCGGTGGAATTCCTCCATCGCGACAAGAAGAGCATCCTCTCCCAGCGGGAGGTAGGATTCGACACCGTCTCCTTCGCCACCGCCCTCAAGGGTGCCCTCCGCCAGGACCCGGACGTGATCCTGGTCGGCGAGATGCGCGACCTGGAGACCATCGAGACCGCCATGCACGCGGCCGAAACCGGTCACCTGGTCATGTCGACCCTCCACACCCTGGATGCCACCGAGACCATCAACCGGATCATCTCGGTCTTCCCTCCCTATCACCAGCGCCAGGTCAGGATCCAGCTCGCCGGCGTGATCAAGGGCGTCGTCTCCCAGCGCCTGGTCCCCCGCGCCGACGGCAAGGGCCGGGTACCGGCGGTCGAGATCATGATCGGCACCGCCCGGATCAAGGAATACATCGACGACAAGGACAAGACGAAACTCCTCCCCGAAGCCATTGCCCAGGGCTATACCTCGTACGGGATGCAGACCTTCGACCAGTCCCTGATGCTGCTCTACACCCAGAAGCTCATCACCTACGAGGAGGCGCTCCGCCAGTCGTCCAACCCCGACGACTTCGCCCTCAAGGTGTCCGGCATTTCGTCCACCTCCGACAGCACGTGGGACGACTTCGTCCATGACGAGGCTCCCCCTGCGGAGGGAGAGGGCTCCGTCGAGGGCATCGAGAAGTTCTAGGCCGGTGGCCCGTGAGGTTGATTTAAGCATGCATTCCCGACCGGAGCGGCGGCGTGACCCGTTGTCCACCGCCCTCGACATCCTTTCGCGTCGGGACCACAGCGAAGCCGAACTTGCCCGCAAGCTGAGGTCCAGGGGGATCGACGCGGGGGAGATCGACCGCATCGTCGCGCGCCTCAGGGAGTTCGGCTACCTGAATGACCGCCGTGTTGCCTGCCGCCTGGCGGAATCGGCCCTGGCCCAGGGGAAAATGGTGGGGGCTCGACTCCGGGTCGAGCTGCGCCGCCGCGGGATTCCACCGGAACTGGCCGAAGAGGCCCTGGCCCAGGCGGCGGCCGGTTGCGACGAACGGGCCTTGGTCGGAGACCTGCTGGCCCGGAAATTTCCCGGCTTCGATCCGGCTGTGGCGGACCCTCGCGAAAAGCGGCGGGTGGTGGGCTGGTTCCAGCGCCGCGGGTTCGGGCTCAGTGCCATTCTTGAAGCGCTCCGGTGTCCTGTCGATGAATGACGGAACGGCACCGTACGAAGAGATTGACCACACGTATTAATTACAATGATCATGCAGATACAGAGGACCCGATGACCGGAAAAGAGATACGCGCCCGATTTCTCAAGTTCTTCGCCGACCGGGGGCATGCCGTCGTGCCCAGCTCCCCCCTCATTCCCCACAATGACCCAACGCTCCTGTTCGCCAATGCCGGCATGAACCAGTTCAAGGACTGTTTTCTGGGCCTGGAGAAGCGTGATTACGTCAGGGCCTGCTCCTCCCAGAAGTGTGTCCGGGCCGGTGGCAAGCACAACGACCTGGAGAACGTGGGGCGCACCGCCCGGCACCATACCTTCTTCGAAATGCTCGGCAACTTTTCCTTTGGCGACTATTTCAAGAAAGAGGCCATCGCCTTTGCCTGGGAATTCCTCACCAAAGACCTGGGCCTCGATAAAGACCGCCTCTACGTGACGGTTTATACGGACGACGACGAGGCCGCCGACATCTGGCACCTGCAAGAGGGGGTTCCCCGGGAGCGGATCTACCGCTTCGGCGAGAAGGACAACTTCTGGGCCATGGGCGATACCGGGCCCTGCGGCCCTTGCAGCGAGATTTTCTGGGACAACGGTCCCGAGGTCGGTTGCGGCAGCCCCGACTGCGCCGTTGGGTGCGACTGCGACCGGTACATGGAGATCTGGAACAACGTCTTCATGCAGTTCAACCGCTCCGCCGACGGGGTGCTCACCCCCCTGCCCAAGCCCTCCGTCGATACCGGCATGGGGCTCGAGCGCATCTCCACGGTCATGCAGGGGGTGAAGTCCAACTACGACACCGACCTGTTCCAGGGGATCATCGGGCACGTGGAAAAGCTCTCGGGCAAGCGCTACCGGCACAGCGAGAAAGACGACGTCTCCATGCGGGTCATGGCGGACCACGTCCGGGCCACCACTTTCCTGATCTGCGACGGGGTCCTCCCCTCAAACGAGGGACGGGGCTACGTGCTGCGCCGGATCATGCGCCGGGCCGCCCGGCACGCGAAGATGCTCGGCTTTGCCGAACCAGTCATCTGCCGGATGGTAGAGGCCGTCAACGCCATGATGGGCGACGCCTACCCGGAACTTTTGGAGCGTGAGGAGTACATCAGAAAGGTGATCCGGGCCGAGGAGGAGCGCTTTGCCGAAACCCTCGACCGGGGACTCGCCATCCTCAACGAGGCCGTGGCGGATCTCAAGAACGAAGGGCGCACGGTCATCCCCGGCGAGACCCTGTTCCGGCTCTACGACACCTTCGGTTTTCCCACGGATCTCACCGCGGACATCGTCCGGAGCGAAGGGTTCACCATCGATGAAGATGGTTTCGAAGCCTGCATGGAGCGACAGCGGGAGCAGGCCCGGGAGCACTGGAAGGGCTCCGGCGAGGAGGGGATCGCCGAGGTCCACAAGACCCTCCATTCCCGGGGCGTCCGGAGCCGTTTCACGGGCTACGAAGCCCGCACCGCCTACTCTCCGGTGACGGTCCTCCTCAAGGGCGGGGCCGAGGTGGCCGAGGCCACGGCCGGCGACCGGGTGGAGATCATCACCGACGCCACTCCCTTCTACGGCGAGTCGGGCGGCCAGGTGGGGGACACCGGAACCATCTCCACGGGCAGCGCCCACGTGGAGGTGACGGAAACGCTTCGTCCTTTCCCGGATCTCATCGTCCACCGGGGGACCGTGGTCGAGGGCACCATCAGGCAGGGCGACGCCTGCGATCTGAAGGTCGCGCCGGGCCGCGACGCCACCGCCCGCAACCATACCGCAACCCATCTCCTCCAGTCGGCGCTCCGCCAGGTGCTGGGGGATCACGTGAAGCAATCGGGCTCCCTTGTGGGGCCGGACCGCCTCCGCTTCGACTTCACCCATTTCGCGGCCATGACGCCCGAAGAGATCCGGCGGGTTGAGGAGATCGTCAACTCCTGCATCATGGCCAACGACGACGTCCATGCTCGGGAAATGGCCCTGGACGAGGCCATGGAGATCGGCGCCACCGCACTGTTCGGCGAAAAATACGGGGACACTGTCCGGGTGGTTAGGGTGGGCGAAGTGAGCATGGAGCTGTGCGGTGGCACCCATGTCCACGCCGCCGGCGACATCGGTTTCTTCAAGATACTCTCCGAGGCGGGAATTGCCGCGGGGGTCCGCCGCATCGAGGCCCTGACCGGCATGGGCGCCCTGCGTCACGTGCAGCAGCTGGAGGACGAGCGGAAAGAGATCGCCGCCCTGATCAAGGCCGAGGGGGGCGACAATGTGGAGCGTCTCCAGCGGCTGTTGACTCGTCAGAAGGATATGCAGCGGGAAATCGAGACCCTGGAGTCGCGCCTCAACGCCGCCCGCTCGGCGGACCTGCTGGCGGATGTCCGGGAGGTGAACGGCGTCAAGGTCCTCGCCACCCTGGCTGAGGTGGACGATCCGAAGAAGCTCCGGGAGCTTGCCGACACCCTCAAGGACCGGCTCGGCTCTGGTGTTGTGGCCCTCGGGTGCGTCAAGGAAGGAAAGGCGAATCTTCTGGTGGCGGTGACCAAGGATCTGACCGGCCGCGTCAAGGCCGGCGACCTGATCCGTCAGCTTTCCCCCATCATCGGCGGTAGCGGAGGAGGGAAGCCGGAGCTGGCCCAGGCGGGCGGAACCCTGCCGGACAAGCTCGGCGAGGCCCTCGGCAAGGTGTGTGAACTCGTCCCCTGACCGGGGAAACGGCAGGAACACCATGGATATCGTGACCAAGATGCAGTCTGAGCGCGGTCTCAAGTCGATTCTCGTCGTGGATGACGAATCGGTGATCCGCGACCTGTGCGCCAAGGCCCTCAAGGGGTACCGGGTCCTTCAGGCCGGCGACGGCGAAGAGGCCCTGCGCCTGTTCGAGCGGGGGGGGATCGACGTTATCCTCACCGACGTAATGATGCCGAAGCTGAACGGCATCGAGCTCCTGCGGCGCCTCAAGGAGATGGAGCCGACGCTCGTAGTCATCGTTATGACCGGTTACGCCGAAAAGGATATCATCCTCAATGCGCTCAAGGCGGACGCCGACGACTTCATCACCAAACCCCTGAACCTGCTGCAGCTCAAGACGGCAGTGGACCGCGCCTTGGACAAGAAGGTCCTCAAGGAGGAGATCGCCAATCTCAAGAGCATGGACCGGCTCAAGAGCAACTTTCTGTCGCTCATCTCCCACAAGTTCCGGACGCCGCTCACCGCCATCTCGCTCTTTCTCCAGAATCTCGCGTGCGGCGTCTACGACCCCGAGGACCCTGAATCCCGCAGGAACCTGGAGCTCATCTTCGGCCAGTCCCGCTACCTGGAAAGCCTGGTGAGCGAACTCCTCGCCTTCAGTCGCTTCATGGACGCCGAGGCGGGCCTCCAACTAGAGCCGTGCCTGCTGCAGGACCTGATTCCCAAGCTCGTCACGTCCTCCCGTGAGGCGGTCGCCAAGCCCGGCATCGTCACCTCCTTCGACCTGGCCCCGCTGCCTCCCATCTCCCTGGACCGTGAGAAGATTACCTTCGCCATCGGCCAGATCATCGACAACGCCTACAAGTTTTCCCGGGAGAGAGGCAAGATCACCATCACTCTCAGGGAGTCGGGCGACGAGTACCTGCTGGCCGTCGAGGACACGGGCGTGGGCATCCCCCGTGATGAAATACCCAAAATTTTCGAGAAGTTCTACCAAGTGGACCCCGAAGGTACCGGTCAGATCCGCGGTTTCGGCCTCGGCCTTTTCTACGCGCGCGAGTTCGTCAAGCTCCACGATGGCACCATCTCTATCGAGAGCGAAGCCGGAGCTGGAACCCGGGTCACCATTGCCCTCCCCAGCGCAGCCACCTGAGATCGGCGTCATCCGCCCGGCTACGCGCGCTGTGAGCCCCTTTCACGGTTGATTATTTCCCTCGTTCTGCTATAGTTACACCTTTCTTGCGACCGTCCCCGCCCCTATCCCACCGCCCGGGAGGCCATTCCGGATGCAGCATCTCATCGACAAGGCAAATACCCTCATGGAGGCGCTGCCGTATATCAGGCGCTTCTCCGGCAAGACCATCGTCATTAAGTACGGCGGCCACGCCATGGCAGACGAGGCCCTGAAGGAATCCTTCGCCCTCGACGTCATCATGCTGAAGTCCCTCGGGATCAACCCCGTTGTGGTCCACGGCGGCGGCCCCCAGATCAATGAGACCCTCAAGCGGTACGGCATCGTCTCTGAATTCGTGAAGGGGATGCGAGTCACCGACGCCGCCACCATGCAGGTGGTGGAAATGGTGCTCACCGGCCAGGTGAACAAGGAGGTGGTGGGGTACCTGAACCAGCACGGGGGCAGGGCCGTGGGGCTCTCGGGCAAGGACGGCAATCTCCTCCTCTGCCGCAAGCTTCTCCAGGAGGTCAGGCAGGATGACGGCACCGTGGAGTCGGTGGATATCGGCTTCGTGGGCGACGTGGTCAAGGTGAACCAGGAGCTGATCCAGACCCTGGAGCACGGCAAGTTCATCCCGGTCATCGCCCCGGTGGGGGTAGGCGAGCAGGGAGAGAGCTACAACGTGAATGCCGACCTCGTGGCCGGCCGGGTGGCCGGAGCCCTGCGGGCCGAAAAGCTGATCCTGCTCACTGACGTGGCAGGGGTGAAGGACAAGGCGGGGGCCCTCCTCTCCAGCATCCGCCTCGATACGGTGCCCGGCCTCATCGACGACGGTGTCATCACCGGCGGCATGATCCCCAAGGTCACCTGTTGCGTCGATGCCATCGAGGAGGGGGTCAGAAAGGCCTCCATCATCGACGGCCGGGTGCTTCACGCGGTTCTGCTGGAGATCTTCACCGACGTCGGCGTCGGCACCGAGATCCACCGATGACGGCCTCTCCCGGCAGGAAGCCCCGGTCAGAGGCATGAAACGGACAGGCGCGGCCCAGGCCGCCCATGAGGATCGCTGATATGAATACCACTCAATGGATTGCAAAGGCTGACAAATACATCATGAAGACCTATGGCCGGTACCCCCTGGTGCCGGTGCGGGGAGAAGGGTGCCGGGTCTGGGACGCGGACGGGAAGGAGTATCTGGACTTCCTTGCCGGCGTGGCCGTGAACAACCTGGGGCACTGCCATCCGAAAGTGGTTGAGGCGCTGCGCACGCAGGCCGCCGAGATCATCCACTGCTCCAACTACTACCACATCCCGAACCAGATCGAGCTGGCCGAGCTGCTCTGCGCCCACTCCTTCGCGGACAAGGTCTTTTTCTGCAACAGCGGCGCCGAGGCCAACGAGGCCGCCATCAAGCTGGCCCGCAAGCATGCCCGGGAGAAGACCGGCGACGCCGAACGCTATGGCATCATCACGGCGCTGGCCTCCTTCCACGGCCGGACCATGGCCACCATCTCCGCCACGGGCCAGGAAAAGGTCCAGAAGTTTTTCGACCCGCTCCTCCACGGCTTCACCTACGTCCCCTTCGACGATGCCGCGGCCCTGGAGGCAGCGGTCACTCCCACGACCTGCGCGGTGATGCTGGAGCCGATCCAGGGGGAAGGGGGCGTGGTCGTCCCTTCTGCCGACTACTTCCGGAAGGTTCGGGAGATCTGCGATCGCCACGGCCTGCTCCTCATCTTCGACGAAGTTCAGGTGGGGATCGGGCGGACCGGCAAGCTCTTCGCCCATGAACACTTTGACGTGACCCCCGACATCATGACCCTGGCCAAGGCCCTTGCCGGGGGCGCCCCCATCGGTGCCATGCTGGCCCGGGACGAGATCGCCGCGTCCTTTTCACCCGGCACCCACGGCTCAACCTTCGGGGGCAATCCCCTGGTCACCGCCGCGGGTTTGGCAGCCGTCCGGGCCGTGCTGGAGGAGGGGCTCCTTAACCGGGCCGAGGAGATGGGCGAATACCTGGTGGGGGAGCTGGAGCGGCTCAAGGGAAAATACGACATCATCACCGACGTGCGGGGCATCGGTCTCATGGTCGGCATGGAACTGTCGGTGCCGGCCGGCGACATCGTGCTCAAGGGGCTGGAGCGGGGCGTGCTCTTGAACGTGGCCCAGGACCGGGTACTCCGGTTCGTCCCTCCCCTGGTGGTGACCAAGCAGGAAGTGAATGACATGATCGCCGTTCTCGACGGCATCCTGGAGGAAATGACGAAATGATCAGGCACTTTCTGGCCCTCAACCAGTTTACGAAAGAGGAGCTCGACGGGCTCTTCACCCTCAGCCGGGAACTGAAGGACAAGCAGAAGCAGGGCGTTCCCCACCGGCTGCTGGAGGGGAAGAGCGTGGCCCTCATCTTCGAGAAATCGTCCACCCGGACCCGCGTCTCCTTTGAGGTGGGAGTCGCCCAACTGGGAGCCCATCCCCTGTTCATCTCCTCGGCCACGTCCCAGATGGGGCGGGGCGAACCCATCAAGGACACGGCCCGTGTCATGGCCCGCTACTGCGACGGCGTCATGATCCGCACCTACGGCCAGGAGATCGTTGAGGAGTTCGCCCGCTACTCGTCGGTGCCGGTCATCAACGGCCTCACCGACCTGTTCCATCCCTGCCAGATCATGGCCGACCTCTTCACGGTCATCGAATACAAGGGAGGCTATCAGGGACTGAAATTCGCATGGGTCGGCGACGGCAACAATATGGCCAACACCTGGATTGAAGCCGCCGCCATCCTGGGCTTCGACCTGGCCCTGGCCTGCCCCACCGGGTACGAGCCCGACCGGCAGGTCTGGGACTGGGCCCAGCAGCGGGCCACGTCCTCCATCACCATCACCGAGGACCCTGAGGAGGCCGTGCGCGACGCCGACGTCGTCAACACCGATGTCTGGGCCAGCATGGGGCAGGAGCAGGAGCAGAAGGAGCGTGAGGCGGCGTTCCAGGGCTACTGCCTCGACGACGCCCTGGTTGCCTTGGCCCGGCCCGACTGCATGGTCCTCCACTGCCTCCCGGCCCACCGGGGCGAGGAGATCACCGACAGTGTCATCGAAGGCCCCCGCTCCGCCGTCTGGGACGAGGCCGAAAACCGGCTCCACATTCAGAAAGCCATCATGGCTTCATTGATGAAGTAACCCGATTTTATTCCGATCAAAAGGAGATCCCCATGGCCAAAGCGCACAAAGACGTCAAGAAGATCGTCCTTGCCTATTCGGGCGGACTCGACACATCCATCATCCTCAAGTGGCTCAAGAACGAGTACGGCTGCGAGGTCATCGCCTTCTCCGCCGATCTGGGCCAAGGCGACGAACTGGCGCCGATCCGCGACAAGGCCATCGCAACCGGCGCCGACAAGGTCTACATCGACGACCTGAAGGAAGAATTCGTCAAGGACTTCGTATTCCCCATGTTCCGCGCCAACGCCATTTACGAGGGGCACTACCTCCTGGGCACCTCCATCGCCCGCCCCCTCATCGCCAAGCGTCAGATGGAGATCGCGAAGATCGAGGGTGCCGACGCCGTTTCCCACGGCGCCACCGGCAAGGGGAACGACCAGGTCCGCTTCGAGCTGGCCTACTACCACTTTGACCCGGCCATCACCGTGGTTGCCCCCTGGCGCGAGTGGAAGCTCAACAGCCGCCAGGCCCTGGTGAACTACGCCAGGAAGAACGGGATCCCGATCCCGGTCACCAAGAAGCGTCCCTGGTCCTCGGACCGCAACCTCCTCCACATCTCCTTCGAGGGCGGCATCCTGGAGGATACCTGGGCCGAGCCCCCCGAGAACATGTACGTGCTGACCAAGGCGCCGGAAAAGGCCCCCAACAAGCCCCAGTTCGTGGAGATCGAATTCAAAAACGGCAATGCCGTGGCCGTTGACGGCGAGAAGATGAGCCCGGCCCAGCTCCTGGCTCACCTGAACTACATCGGCGGCGAGCACGGTATCGGCCGGGTCGATCTCCTGGAGAACCGCTCCGTGGGCATGAAGTCCCGGGGCGTGTACGAGACCCCCGGCGGCACCATCCTGCGCGAGGCCCACTCGGCGGTGGAGCAGATCACCATGGACCGCGAGGTCATGCGGATCCGCGACTCCCTCATCCCCGAGTACGCCCGCCAGGTCTATGCCGGCTACTGGTTCTCGCCGGAGCGGGAGATGCTCCAGACCCTGATCGACGATTCCCAGAAGTGCGTGAACGGCGTGGCCCGGGTGAAACTCTACAAGGGGCACTGCCGTACCGTGGGGCGCAAGTCCGAGACCAACTCTCTCTTCAACCTGGACTTCGCCACCTTCGAAAAGGATCAGGTCTTCAACCAGGCCGACGCCACCGGCTTCATCAAGATCAACTCCCTGCGGCTGCGGATCAGGTCGCTCATGCAGGGGAAGAAGTAGAAAACGCGCCTTTTCCGCACGCTCTGCGTTGCCCTGCGAAACTGCTTGTGCGGCGTACGTTCAGTATGCCTCCGCACCGTTTCGTGAGTGCCTTGACCGTGCGAAACATTCGCGTTTTCAGAAAGATCAAAAGGGACACGGTCCGCCGTGTCCCTTCGTCTATCCCATGGCCGACAAGACATTCAAGAAAGACCACATCGTCACCTCTGTCGTGGCCGTCATCGTGGATGATGACGGTCAGGTGCTCCTCACCAAGCGGAACGTGACCCCCTTCAAGGGGGAATGGGTCATGCCCGGTGGGAAGATCGACCTGGGTGAGCCGATCGTCGCGGCCCTCCAGCGGGAGGTTATGGAAGAGGTGGGGCTCCAGGTAGAGGTGGAAGACCTCATCGACGTGTTCGAGCACGTGACCCCAGGCGAGGACAACTACCACTTCATCATCCTCTACTACCTCTGCCACCCCATCTATTGTGACATCGACCACAACCGCGACGAGGTGGAGGAGGCCCGCTGGGTCCCCCGCGGAGAGCTGGCGGGCTACAAAATGCCCGAAGGGACCCGCTTCATCCTCGGCAAGGTATTTCCGGAGCTCTGCAGCTGCGAGACGTGACAAGGTTCCCATGGTCCAGATCATCGACAAGAAGGTGAATCTCGAATATCCCCTGGGGCACCACCTCCACTGCATGATCGCCCAGGTGCCGAACCACCTGCGGGGGGCGGAGAAGGGATTCGCCATCGAGGAGCCCGACCGCCAGTGGGAGCGGGTCCGGTCGATCCTCGACCTGGTGGCGGCCGGCGAGGGGAACCTGAAGAAGCTCCACTTCCTCATGTTTCCCGAGACCCACGTCCCGGTCGGCCGGTTCGACGAGATGCTGACCGCGATCAGCGGCACCTTCCGCCCCAACACCGTCACCATGTTCGGGGTGGAGCACGTGAGCCTCAAGGCCTACCGGGAGATGCTGGAGCGGTTCCGGGAGGACAACGCCGAGGCCATCGAGCTGGTGGACCGGGACATCGATTCGGGCGATGTGCTGGAGATGCCGGTCAACTGGTGCTGCATTGCGGTGAAGGAGGCCACGGGGAAACTGCGTGTCTTCCTGGAGGCCAAGAGCCACCCCTTCCACGGGGAGGAATTCCTGGACAAGTTCCACGATCTCTACCGCGGGCGCCACTTCTACCTCTTCCGGAGCCGCCCCTCCTGCTTCAACTTCATGGTTCTGATCTGTCTGGACTACCTTTACCGGGACCTGTACAGCTCCAACATCAAGCAGATCATTGACCACGCCAACCAGCTCTACTTCTCCACCCGGCAGACCCTGGACACCATCTTCGTGGTCCAGTGCAACCCCAAGCCCGAGCACCGGGCCTACCGGGACGTGCTCGCCGGGTTCTACGGCGAGTACCTGGAGGACACGCCCGGCGTGCGGGAAACGGTAACGGTCTTCGGCAATACCTCAGAGGAGACCCGGATTGAGGATGTCCCCGGCGGGCACGCCTTCGGCACCTCCTCCGTGGTCATCAACAGCAGCCACCGCCTGGCGCGGGTGCAGCTCTCGGAGTTCGCCACCGACGATTTCGACGGCGCTCCGATTTGCCGGCTTCGCTTCGGGACCGGGACCCGTCTCTACTACTTCAATCTTCCGCTCCACCACGAGATCGATCCGCGCACCACGCGGGTTCCCCTCAAGGTCCACACGATCATGCGCCCGTCCCGGGACGGCGGCTGGGTCAAGATCAGCGGGGATGAGCTGGTGGCGGGGTTCGAGATCGCGCAGAACATGTAATCACACCATCAGGAGATAGTCATGGCACACGAAAAACTGTGGGGCGGCCGCTTTTCCGAGCCGACCGACCAATTCGTCGAGGAATTCACCGCTTCCATCGACTTCGACAAGCGGCTCTACCACCAGGACATCCGGGGCTCCATCGCCCACGCGCGGATGCTGGGCAAGCAAGGCATCCTCCCCATGGCTGAGGTCGAAAAGATCGTGGCGGGGCTCCAGGAGGTCCTTGCCCGGATCGAGGCCGGGAAATTTGACTTCTCCGTGGCCCTGGAAGACATCCACATGAACATCGAGGCGCGTCTCACGGAGAAGATCGGCGAGGCCGGCAAGCGGCTCCACACCGGCCGTTCCCGCAACGACCAGGTTGCCCTCGACATCCGCCTCTACCTGCGGGACGAGATCGTGGAGATCTCCGCCTACCTGGATATGTTGGTGGACTCCCTCATTTACCAGGCGGAAGCCAACCTGGGCGTCATCATGCCCGGCTACACCCACCTGCAGACCGCCCAGCCCATCCTCTTCTCCCACCACATGATGGCCTACGTGGAGATGTTCACCAGGGACAAGGGGCGGATGGAGGACTGCCTGCGGCGGATGAACGTCCTTCCGCTCGGCGCCGGCGCCCTGGCCGGGACCACCTTCCCCATCGACCGGGAACACGTGGCCGAGCTGCTGGACTTCCCCGGCGTGACCCGCAATTCCCTCGATTCGGTATCGGACCGGGACTTCGCCCTGGAGTTCATGGGGGCCTCCTCGATCCTGATGATGCACCTCTCCCGTTTCTCCGAGGAGCTGATCCTCTGGTCCACCAGCGAGTTCAAGTTCGTGGAGCTGACCGATTCCTTCTGCACCGGCTCCTCGATCATGCCCCAGAAGAAGAACCCGGACGTGCCGGAACTGGTCCGCGGCAAAACCGGCCGGGTCTACGGCAACCTCATGGCGCTCCTCACGGTCATGAAGGCCCTGCCCCTGGCTTACAACAAGGACATGCAGGAAGACAAGGAGCCTCTCTTCGACACCATCGACACCGTGAAGGGGAGCCTCAAGATTTTCGCCGACATGGTGCGGGAGATGCGGATCAACGCCGGGAACATGCGGGCCGCGGCCGCCAAGGGTTTCTCCACCGCCACCGACGTGGCCGACTACCTGGTCCGCCAGGGGATGCCCTTCCGCGACGCCCACGAGGTGGTGGGGAAGACCGTGGCCTACTGTATCGCCAACGGCAAGGATCTCCCGGATCTGACCATGGATGAATGGCAGGGGTTCTCGGACAAGATCGGCGAGGACATCTTCGACGCGATTACCCTGGAAGCGTCGGTCAACGCCCGCGTCGCCACCGGCGGCACGGCCCTGGAGCGCGTCAAGGCGGAGATCGAGCGGGCCAAGGTGGGGAGATAGCGTGATTCGCGTCGCGGCACAGGGCCGGGGAGGGGACAGTGGGCGGTAATCATCGGATCGTAGTCAAGCTCGTCGCCGGAATCGCACTTGCGGCCGCCCTGGCAGGCTGCGGCAGGAAGGGGCCGCTGGTGCCGCCCGAATCCTTCGTGCCTGCCTCTGTCTCTACCCTGACGGTGGAGCAGAAGGATGACGCCTTCTACGTCTCCTGGCCCGCGCCCGAGAAGGATGAGGGGGGCCGCCCCCTCAAGGACCTGGCCGGGTTCAGGGTCTACCGCAGGCCGGTGCTCCCGCCGGGGCAGGACTGCGAGGAGTGCCCCACCGCCTACACGCTGATCAGGACCGTGGACCTGGAGTATCCCCAGGACGTGCGTTCCTATGACGGCCGCTACGTGCTGGCCGACCGCGGCCTGACCAACGGGGCCACCTACCAGTACAAGGTTATCTCATTCAAGAAGGACGGCAGCGAGAGCGGGGCCTCGAACCGGGCCCGTCGCACGATGGTGGCGGCCCCGCCTGCGCCGCGCCTCGCCGCTTCATCGAGCGCAACCGGCGTCGCGCTCCAGTGGGAACCGTCCCCGCCTGCGACCGGGGAGCCCGTTGGCGCCTACATTTACCGCCGCCGGGGCGACGACCTCGCCAGCTTGGTCCTCTTGACGCCGTCGCCGGTGACCGGCACGAGCTACGAGGACCAGCGCCTGGAGCGGGGCGTCACCTATGTCTATCTGGTGCGCCAGGTCGTTGCCGTGGACGGACAACTGGTGGAAGGCGCCGCATCCAACACCGTACGGGGCGCCCTGACCGAACCGGAGTAGGGGCCAGGCAGTGCGCGCTGCGGCCGGAACCGGGCGATAAGCCGCTAATCTTTTGACTTTTTAGGCCTTGCATGTTAAAAATATCCACTTTTGTTTACAGCGTGACGATTATTCACTTTTCATAAACGGAGGACACCATGAATCACTTCCAGTACAAGGGGAACGAGCTCCACGCCGAGGAGGTTTCGCTCAAGGAGATCGTGGCCCGGGTTGGTAGCCCGGTCTATGTTTATTCCCACGCCACCCTGACCCGGCACTTCACTGCCTTTGACGAGGCCTTCGCCGGCGTGCCCCACACCATCTGCTACTCGGTCAAGGCCAACTCCACCCAGGCAGTGCTCAGGACGTTCATCACCCTGGGCGGTGGCGCCGACATCGTTTCCGGCGGCGAGCTCTACCGCGCCCTCCAGGCCGGCGTCGATCCGAAAAAAGTGGTCTATTCCGGGGTGGGTAAGAAGGACGACGAGATCGAGTACGCCCTGAACACCGGCATCCTCATGTTCAACGTGGAGTCGGAGCAGGAGCTGACCCGCATCTCCGAGATCGCCTCCCGCATGGGCAAGAAGGCGGGCATCGCCATCCGGGTCAACCCCGACGTGGACCCCCAGACCCATCCCTACATCACCACGGGCCTCAAGAACGCCAAGTTCGGCATCACCATCGACCGGGCCATGGCCGAATACGCCCGCGCCAAGACGCTCCCCGGCATCGATGTGATCGGCATCGACATGCACATCGGCTCCCAGCTGACCAAGGTCACTCCCTTCGTGGACTCCATCGAGAAGCTGAAGACGATGATCGCCAACCTGCGCGGCCAGGGGATCGACCTGCAGTACTTCGACTGCGGCGGCGGCCTGGGGATCCAGTACAGCACCGAAGAGCCGCCGCTCCCCGCCGACTACGGCAAGGAGATCGTCGCGGCCACCAAAGAGCTGGGCATGCACCTGCTCTTCGAGCCGGGCCGCAACATCGTGGGCAACGCTGGCATCCTGGTGGCCACGTGCCTCTTCACCAAGGAGCGGGACGAGAAGAACTTCATCATGATCGACGCCGGCATGAACGACCTGGCCCGTCCGGCCCTCTACGGCTCTTTCCACGGCGTACAGCCGGTGGTCAAGGACCAGGACGGCATGATCGTGGCCGATATCGTGGGTCCCATCTGCGAGTCGGGCGACTTCCTGGTGAAGGACCGGGAGGTACCCATGTTCCGCCAGGGCGATCTGATGGCCTTCATGTCGGCCGGCGCCTACGGCTTCGCCATGAGCAGCACCTACAACAGCCGCCCCCGGGTGGCCGAGGTGATGGTCAAGGGTAACCAGTTCGAAGTGGTCCGCGAGCGGGAGACGGTGGAAGACCTGATCCGGGGCGAGCGGGTGCCGTCGTTCCTGTAACGAAAGACAACCCCAGAGAGGGAGGATACGGATATGTTCAAGGGAAGCATTGTCGCCATCGTCACCCCGTTCACCAACGGCGCGGTGGACCAGGAGAAACTGCGGGAACTCGTGGAGTTCCAGATCACCAACGGCACCGACGCCATCGTTCCGTGCGGCACCACCGGCGAATCATCGACGCTGGACTATGACGAGCACATGGACGTGGTGAAGATCGTCATCGAGCAGGTGAACAAGCGGGTTCCGGTCATCGCCGGCACCGGCTCCAATTCCACCGCCGAGGCCATCGAGCTCTCCCGCAAGGCCAAGGAGGCCGGGGCCGACGGCGTGCTGCTGGTCACCCCCTACTACAACAAGCCGACCCAGGAGGGGCTCGTCCGCCACTACACCGCCATCGCTGATGCCGTGGCCATCCCCCAGATCCTCTACAACGTGCCGGGCCGCACCGGGGTCAACATGCTCCCCGAGACCGTCGCCCGGCTGGCGCCCCACAAGAACATCGTCGCCATAAAGGAGGCCACCGGTTCGCTCCAGCAGGCCTCGGAGATCCTGGCCCTCTGCGGCGACCAGATCGATGTCCTCTCGGGCGACGACTTCATCACCTTCCCCATGATGGCGTGCGGCGCCAAGGGGGTCATCTCGGTGCTGGCCAACATCATGCCCAAGGCCGTGGCCGACCTGACCGACGCCTTCTTTGCCGGTGATCTGGAGACGGCGCGTCGGCTCCACCTGAACACCCTCAAGATCAGCAACGCCATGTTCATCGAGTCGAACCCGATCCCGGTGAAGACGGCGCTCGGTCTCATGGGCAAGTGCTCCGACGAGGTCCGCCTCCCGCTCTGCCCCATGTCCGAGGGGAACAAGGCGAAACTGACCGCCATCATGAAAGAGTACCAGCTGATTTAACGCGCGAACTGCGAGGTTGATATGACCAAGATAGCTGTCTGTGGCGCCGCCGGGCGTATGGGCCAGAGGATCATCGTTGCCGCCAGGGAGGCTGGCTGCACCATTTCCGGAGCCCTGGAGCGGCCGGGCCACGAGATGGTCGGGCAGGATGCCGGCCTCATCGCCGGCTGCGGCGCCTTGGGCGTCGCCATTTCCGACGACCTCAACGCCGTGGTGGAAGGGTGCGACGTCCTCATCGACTTCACCACTCCCAAGGTTTCCCTCAAGAACCTGGAGGTCTGCGCCCTCAAGAAAAAGTCCATCGTCATCGGCTCCACCGGTTTCACCCCCGAGGAGCGCGCCCTGGCCGTGGAACTGGCCCGGGAGATCCCGGCGGTGCTGGCCCCCAACATGAGCGTCGGGGTCAACGTCTGCTTCAAGATTCTCAAGGACGTGGCCAAGACCCTGGGCGACGATTTCGACGTGGAGATCGTCGAACTGCACCACAACAAGAAAAAGGACGCCCCTAGCGGCACCGCCGTCCGCATGGGCGAGGTGGTGGCCGAGGCCCTGGGCCGCGACTACAACAAGGTGGCCACCTATCACCGCGAGGGAATCTGCGGCGAGCGGACCAAGGAAGAGATCGGCATGCAGACCGTGCGCGGCGGCGACATCGTCGGCGAGCACACCGTCTACTTCATCGGCATGGGCGAGCGGATCGAGATCAGTCACCGGGCCATGACCCGCGACATGTTCTCCCGAGGCTCCGTCCGGGCCGCCCAGTGGGTGGTGGGCAAGGCGCCGGGGTTGTACGACATGCAGGACGTTCTGGGGCTGAAGTAGAAATGCCGCGTGTTGCCAATCTCGGCGTTGTCCGCGCCAGCGCGCGTGCGACGTAGCGCAGCTGCGTCTCCGCGCTCTTCCGTGACGCCTTGACCTTGGCACAATCAACCTTTTTCAGGTTGAAGCGAACGCCATACATCCGAATTGCCGCTTTGAGCGGCATTTCCTTTATCCAATACGAAACCGGAGGATTCATCGACGATGGCAAAGATCAATGACCACTATCTGAAACTCAAGGCCGGCTACCTCTTCCCGGAGATCGGCCGCCGCGTGCGGGAGTTCGCCGCCGCCAACCCGAGCGCCAAGGTGATCCGCCTCGGCATCGGCGATGTCACCCGGCCCCTGGCCCCGGCCGTGATCAAGGCGTTCCACGAGGCCGTGGACGACCTGGCCACCACCGAGAATTTCGCCGGGTACGGCCCGGAGCAGGGGTATGACTGGCTGATCAACGCCATTATCGAAAAGTCCTACAAGCCCCTGGGCGTGGACCTCAAGACCGAGGAGATGTTCATCTCCGACGGCTCCAAGTGCGACTGCGCCAACATCCTGGACATCTTCGCCCTCGACAACGTCGTGGCCATCGGCGACCCGGTCTACCCGGTCTACAACGACACCAACGTCATGATCGGCCGCACCGGCGAGGCCGACGACAAGGGCTACTACAAGGGCATCGTCTACATGCCCTGCACCGAGGAGAACGGCTTCATTCCGTCCCTCCCCACCGAGAAGGTGGACATCATCTATCTCTGCTTCCCCAACAACCCCACCGGCACCGTGGCCACCAAGGCCGAGCTGAAGAAGTGGGTCGACTACGCCATCGCCAACGACGCCGTCATCTTCTTCGACGCCGCCTACGAGGCCTTCATCACCGATCCCGCAATCCCCCACTCCATCTACGAGATCGAAGGGGCCAAGAAGTGCGCCATCGAATTCCGCTCCTTCTCCAAGACTGCCGGCTTCACCGGCGTCCGCTGCGGCCTGGTGGTCGTGCCGGAAGAGGTCATGGGCACCACGCCGACGGGCGAGAAGTACAGCTTCAACAAGCTCTGGCTGCGCCGCACCACCACCAAGTTCAACGGCGCCTCCTACCCGGTGCAGAAGGCCGCCGCCGCAGTCTACTCCGACGAGGGGTGGCAGCAGAACAAAGAGATCATCGACTACTACATGGAGAATGCCCGGATCATTCGCGAGGGCCTGGCCGCCGCCGGCCTCACCGTCTACGGCGGGGTCAATGCCCCCTACATCTGGCTCAAGACCCCCGGCGGCATGAGCAGTTGGGACTTCTTCGACAAGCTGCTGAACGAGTGCAACGTGGTCGGAACGCCGGGGAGCGGATTCGGCCCCAGCGGCGAAGGGTTCTTCCGGCTGTCGGCCTTCGGCCATCGCGAGAATGTGATCGAGGCGGTGGAGAGGATAAAGAAGAATTTGAAGTAGATTAAAGAAGGGCGGCCGATGAGGTCGCCCTTCTTTATTTATCTTCTTGCCGGTGAGATTCCCCTGTTGACGCGGATGTGAATTGTGTTATCTAATAACATATGTTTCGGGAGGTAAGACTGTGGGAGCAACGCTTGTTCTCAGGAACAAGAAAGTCAGAGAAGGGATCATCATCGAATTGGCGGTCTGGATACTCGATGCCCCCGTAGATGGTTGCAGCCACCGATTTAAGTACCGTCTTTTCTGCGGCGTCCTGGAAACCGGTTCATCTTTGGTCAGGTACGACAACGAACGGGGGAAGGGCGACCACCGGCATGTCGTTGATGGCGAACAGCCGTACGTTTTTACCAGTCTGGAGAAGTTGTTCGCTGACTTTGAAGGGGATGTCAGGGAGGTGTTGAAAAAATGAAACGGGACATCAAGATAGGAATCAAGTCCGACGACGAATTCTTTTCCGAGGCACGGGATTTAGCTCGCAGCATCGACAATGGATGGCGGCCGGAGCAGCCGGTGGAACGCCTCTACTTCGAGGACCTCCCCACGCTGCTCAAATACCTCACTCCGAAACGGTTCGAACTGCTCAATACCCTGCACGCCATGGGTCATGTGAGCATCAACGCCTTGGCGAAGAAACTCCACCGGCAGTACCGCAACGTCTTTGACGACGTGAAGACCCTGGAGCGGCTGGGACTGGTGGAGAAGGATGAAGAGAGCCGGTTCTTCGTCCCTTGGGACGAGATTGATGCTACCTTTCGTCTGGCGGCGTAAGGGAGTTAAGTAAACTGTCCCCGGAACTCCCGGAACTCGTCCCAAAGTGTTAAGGAGTGTCACGGCTATGAAAACGAGCGTTAAAACAATAAGCAAGAAACTACAGCACTCTTTGCAAAAAGGAATAACTGAATTGTCAGTTGCTGGCTATAAGTCAATTGGCAGGCTACAAACAATTGATTTAAAGCCGCTTACAATATTATCTGGATCAAATAGCTCTGGTAAATCTAGTATAATGCAACCACTACTACTGTTAAAACAAACATTAGAGGCCGGATATGATCCTGGTCCGTTATTGCTTAATGGACCAAACCTAAAGTATAATTCTGCAAGTGACATTTTGACTCAATGTAAGAACAATAAACTGAATTCATTTTCTGTTGGAATTCGAGTTGCTAAAAATGAACTACTCACTACATCATATAAAAAACAGATTAATAAAGGGTTCAAAATAGACGAAATGACTTACGGTGATAAAAATGAAATTCATTTCAATCAAAGTATGTCGGCATCAGATACAGAAAGAATCGTACCAAACGAATTTAAAGATCTTTACAAAGTATTGCCTAAAAAATACAGGCCAGAGATAGAGTGGCATATTACGCGAAATAGGTGTTTTCTTGAGGCAGTACCAAAGTCTAAAGATGGTTCACAAATGGGACCAAACGTTTCGCCTAGTTCAATTGTCGCAAACGCAATACGAAATATTATTCATTTGCCTGGTCTGAGAGGAAACCCAGCAAGAACATATCCTATTACAGCGGTGGGGAGAAGTTTTCCTGGTACGTTTGAAACTTATTCAGCGAGTATTCTTGCAGACTGGCAAGATAGTAAAAACAATAAATTGAGAGAGCTGTGTGCTGATCTTGAAAGATTAGGATTAACCTGGAAGGTTGCCGCAAGTCGAATTAATGACACTCAAGTTGAACTAAAAGTAGGCCGCCTGCCTCACGCTACTAGGGGTGGCGCAATGGATTTAGTCAATATTGCTGATGTTGGTTTTGGCGTTTCTCAGACGTTACCAGTTGTTGTTGCACTACATGTTGCAGCGCCAGGCCAAACAGTTTATCTCGAACAACCAGAAATTCATCTTCACCCGAGAGCACAAGCTGTAATGGCAGAAGTCATAACTGACGCAGTGAATAGAGGTGTAAAAGTAGTTGTTGAAACACACAGTTCAATATTTCTCTTGACCATGCAGTCATTGGTAGCGGAAGAGAAATTGCCTTCTGACGTCGTTAGCTTACATTGGTTTTCTCGGGATGATGACGGCCTTACGATTGTGACAAGTGCATCACTTGATAGCTCTGGAAGCTTTGGGCAATGGCCTGAAGACTTCGGTGCAGTAAATTTGGAGATCGAAAGTAGATATTTAGATGCGTTCGAGTCTAAATTAGGAGTGGATTCTAGTGGCTGCAAATAAATCTCGTATTTTTGTCGTTGATACTTGTGTGGTTAGGTCAGCTGGGGGCGAAGATGCTGTTTTTCCGACTTCCAAACATTGTAGAGATTTCTTAAAAAATATTTTAACAATCTGCCACCGGGTAGTTCTTACATCAGAAATTGGAACTGAGTGGCATAAGCATGCTTCTGGATTTGCCAGAAAATGGCGAGTACAAATGGAATCGAGAAAAAAAATTTGTCGCCCAATAGTTGCTTCGAGACCTGAATTACTTAAAAAAATCAAGGATCTTCCCTTTTCAGAAGCTGAGCGGGAAGCATTAGAAAAAGATTTCATGTTAATCGAGGCTGCGTTATCAACTGATTGTTGCATTTCTTCGATGGACGAAATCGTAAAGCAACTGCTTGTAAAAGCTGCTTCAAATGTTGGCGAACTTAAACAAATTATTTGGGTTAACCCCGATAAATCTCCTCAAGAGCTTACTGATTGGTTGGCAGAAGGTGCCTTACCATCAAAAGGTCCAACTTTGGGGGAAGGCAAAGGGGACGTTGCTTGCTAATTAGCTGACTCCTGTTACCCTTCCCCCATGCCCCGCCAACCACGCCTCGACATACCAAATATCTTGCATCACGTCATCGTCCGCGGTATCGAACGCCGCGACATCTTTGACGATAACCACGACAGGGCGCGTTTCGTCTCCCGTCTGTCGGAACTTCTCACCCAGAGCGGCACCAGATGCTTTGCCTGGGCGCTCATGTCCAATCACTTCCATCTGCTGCTGATGCCCACCACGGTTCCCCTGGCGCAGACCATGCGCCGCCTGCTCACCGGCCATGCCGTTTATTTCAACCGCAGACACAAACGCACCGGCCATCTGTTCCAGAACCGCTAGAACGAATTCCTGGGACACCATACTCAGTCTCGCAAGGCGGCCAGTCGGCCGCCTTTGCTGTTCCTGCCAATAACCTCGTACAAACAATTCAGCTAGCAAACGAAAATCATGTTTCGTTACATAAGCCTCTTGTCTAATAAACGATGCTGCCGTATAGTTTGTTAGCGCGTTGAGCTATGAAGCTATCGTTACGTAGCAACCGCGCCTAAGAAACGAAAACCCTCCAAACATTACGAGGTGTCCCCATGTTTACGGAAGTATCGCCGCGCGGCGGCAGGCTGGTGGTACAGCAAAAAGGTGCAGAAGGTTACAGCGCTTTTGTGCCACATCCGCTACCGCCCAATCCACCGCTGCAGATCGACGACGAAATGGGATGGCTGATGGAGCGGGCCAACCGTGCCTTGGGCCGGCTGGACGGCTGCACCTATACCCTCCCCAACCCTGACCTGTTCCTCTACATGTACGTGCGCAAGGAGGCGGTGCTAAGTTCCCAGATCGAGGGGACGCAGGCGTCATTGGACGATCTTCTGGAGTACGAAGGAGAGATTGAGGGTAAGAGCTCACCGGACGATATCAATGAGGTGTCCAATTATGTGGATGCCATGAATTACGGCCTGGAGCGGTTGCAAGAGCTGCCCCTGAGTCTGCGGCTGATCAAAGAGATTCATGCCCGGCTGATGGCCGGCATCAGGGGGGGGCACAAGAGTCCTGGCGAGTTCCGGACATCCCAGAACTGGATCGGTGGCACAAGGCCGGGTAATGCCGCCTTCGTGCCGCCGCCGGCCAATGAGGTAGTTACCTGTCTGGGCGACTTGGAGAAATTTCTGCACGATGAGTCAGTTCCGCCGCTGCTCAAGGCTGGCCTGGCCCATGCCCAGTTTGAGACCATCCACCCGTTTCTGGACGGCAACGGCAGAATGGGGCGGCTGTTGATAGCCTTTATTCTCTGCCATGATCAGGTACTGGAAAAGCCACTGCTCTACTTGAGTCTCTTTTTCAAAAAGCACCGCCAGGAGTACTACGAGCGGCTCAACGCGGTCCGGCGAGACGGCGACTGGGAGGGGTGGATCAAGTACTACCTGCAGGGGGTATACGAGATATCGAAACAGGCGACCGATGCCGCCAAAGCGATCATGGACCTGATGGCGCGGGACAGACAGAAGGTAACCGGCCTGGGCAAAGCAGCACCAACGGCGTTGGCTCTTCTGGAGATGCTCTATCGCAAGCCCTACGTCACCATCCCGTACGTGGCGCGGGAACTCCGAATCAGCTCCCCGGCAGCAAGTAAGGCAGTGAACAATCTTGCGGCACTCGGCATTCTGATCGAGGTGAGCGGCAAGAAGCGCGATCGGGTGTTCCTGCACGAATCCTACCTGTCCATCATCCGGGAAGGGACTGAGCTATACCGGTAGGTGAAAGAAAAAAAGGTAGTCATTGCCCGGCCAAGGCATAGTATGCTATAGCTAAAGTGCACCTGAACCGCAGGGAGACCCCCTGCGGTTTTCTTTTGGCAGCAGAAAGAGAGAGTTCATCATGATCAGTACCAGCAACATCAGCTTGGCCTATGGCAAGCGGGTCATCTTCAAGGACGTGAACATCAAGTTCGTGCCCGGCAACTGCTACGGCCTGATCGGCGCCAACGGCGCCGGCAAGTCCACCTTCCTCAAGATTCTGGCGGGTCTGTCCGAGCCCGATTCCGGCACGGTCAGCGTCGGCCCGCGCGAGCGGATTTCATTCCTGAAGCAGGATCAGTTCGCCTTTGACGAGCACACGGTCTTCAATACCGTTATCATGGGCAATCCCCGGCTGTACGAGGTGATGCACGAGCGTGAGGCGATCTACGCCAAGGCGGAATTCTCCGAGGAGGACGGCATCCGCTCCGCCGAGCTGGAGGCTGAGTTTGCCGAGATGGACGGCTACGAGGCGGAGTCCGAGGCGGCGGTGCTGCTGAACGGCCTGGGGATTCCGGAAGAGCTGCGCCACAAGCAGATGAAGGAGCTGGAGGGGGGCGAGAAGGTGCGGGTGCTGCTGGCCCAGGCGCTGTTCGGCAACCCGGATGTGCTGCTGTTGGACGAGCCCACCAACCACCTGGACCTGAAGACCATCACCTGGCTGGAGGATTTCCTGGCCCGGTTCAATAACACGGTGATCGTGGTATCCCACGACCGGCACTTTCTCAACCAGATCTGCACCCACGTGGCGGACATCGACTTCGGCCGCATCCAGGTCTACGTGGGCAACTACGATTTCTGGTACCAGGCCAGCCAGCTGACCCTGAAGCAGAAGCAGGACGAGAGCCGGAAGATCGCCGACAAGGCGGCCGAGCTGAAGGAGTTCATCCAGCGCTTCAGCTCCAACGCCTCCAAGGCCAAGCAGGCCACCTCCCGCAAGAAGCTGCTGGAGAAGCTGACCGTGGAGGAGATGCCGGTGTCGTCCCGCAAGTACCCCTACGTGGTCTTCAAGCCCGAGCGCCCCTGTGGCGACGTCATCCTGGAGATCAGCGGCCTCTCCAAGGAGATCGACGGGGTTCAAGTGTTCAAGGACCTGGACCTGATCGTGGGGAAAGGGGACAAGATCGCCTTTGTGGGCGCCAACAGCCTGGCCAAGACCACCCTGTTCCAGATCCTGGCCGGCGAGCTGGAGCCTGACGCGGGTTCGTTCCGCTGGGGGGTGACCATCACCAGCGCCTACTTCCCCAAGGAGAACGGCAGCTATTTCGACAACGACCTGAACCTGATCGAGTGGCTGGGGCAGTTTGCTCCGCCGACGGAAGGGGAGAGCTTTGCCCGGGGCTTTCTCGGTAGGATGCTCTTCTCCGGCGACGAGGCCACCAAGAAGGCCTCGGTCCTTTCCGGCGGCGAGCGGGTCCGCTGCATGCTGGCGCGGATGATGCTGCTGGGCGCCAATGCCCTGGTGCTGGACGAGCCGACCAACCACCTGGACCTGGAGTCCATCACCGCCCTGAACAACGGCCTGATCGCCTTCAGCGAGGTGGTGCTCTTCAGCTCCCACGACCACGAGTTCGTCAACACCCTGGCCAACCGGATCGTGGAGTTCACCCCCGGTGGGATCATTGACCGGAAGATGACCTTCGACGACTACCTGGAGAGCGCCGAGGTGGCCGAAGAACGGGACCGGCTCTGCCAGGGGCACTGCGACCTGACGCTCTAGGAGCCTGTCGGGGTATCTCTTCCGCGAATATGACCAAACAGCACCTCGTTGCCACTATTATTGCCCGGCTTGAGGCCGATCTTGCCCTGTTCACCGCGGCGGCCCTCCATGCCCATGCCGCTGCTACCCATGAAGAGTGCCAGCCGGATAACAAGTACGATACCACTGCGCTGGAGGCATCCTATGTCGCCCAGGGGCAGGCCAACCGGGCACAGGAGATCCGCCAGAGCCTGGAGGCATACCGCTCCCTGGAACTGCAGGAGTTCGACGCCGGTGCGCCGGTGCGCTTGAGCGCCCTGGTGACCCTGGAGGACGAGGCGGGCAGGACGCGGCGGCTGTTCATCGGTCCCCAGGCAGGCGGGATGAAGCTGGCCGACCCGGCGGGCGAGATTGTGGTCATTACCCCTGCTTCTCCCCTGGGGAACAGGCTGCTCGGTCTTGCGGCGGGCGATGAAGTGCAGGGGGTAGACGCCGGCAAGGGGAAGTTTTACACCATCGTGGCTGTTACCTGAGAAGAATCGTTGGGAGCAGTATGAAGATCTGGATCGATGCCGATGCCTGCCCGCGGGCAGTGAAAGAAATCCTCTTCCGGGCCTCGACCCGGCTGCGGGTACCGCTCTGCCTGGTGGCCAACAGGAGCCTCGCCAAGCATGCCGGCCCGCTGGTGGAGAGCGTGGTGGTGGCCGATGGCTTCGACGTGGCAGACGATTACATCGCCGAGCACGCCGCCCCGACCGACCTGGTGGTAACCGCCGACGTGCCGCTGGCCGCCCGGATCGTGGCCAAGGGGGGCGTGGCGCTCGACCCGCGCGGCGAGCTGTACAGCGAGGAATCCATCGGCGAGCGGCTGGCCATGCGCGATCTGCTGAGCGAGCTGCGCGACACCGGCATGATCCAGGGGGGCGGCCCGGCGCCGTTCAGCATGAGCGACCGCAACCGCTTTGCGTCGGCCCTGGACAGCCTGCTGCATCGCATGCTCAGACGCTAGTCTGTTGCCACGCCTCAGGGGGGGCAAGATTCCCCACGCAATTCAAAAGGCGGCCCTCTCGGCCGCCTTTGCTGTTTCTACTGCCAATCCTTTTCCGTATCCCCCGCAGGTAGCCTACCTTCGAGCGCGCGAGGGGCTAACACAATGGGACCACCACCGGCTGATCGGGTGTATAATGTTAACTAAAGAAGGAGGTGTTCCATAATGACAAACAATCCGATCGTCTGGTTCGAAATTTACGTCCAGGACATGGAACGCGCGAAGAAGTTCTACGAGTCGGTGCTCGGGCTCAGTCTGACCCAGCTGGAGAGCCCGATTCCGGGTATGGAGATCTGGTCCTTCCCGATGCTGGAGAACGCCCCCGGCGCGAGCGGCGCCCTTGTCAGGATGGAGGGAAAGCCTTCCGGCGGTAACGGCACCCTCGTCTACTTCAGTTGCGCCGATTGCAGCGTTGAGGCGAGCAGGGTCGTAGCAAGCGGCGGCCAGATCTTCAGGGAGAAGTTCCCGATCGGGCAGTATGGCTTCATTGCCCTGGTTATTGACACGGAAGGGAACATGATCGGTCTCCACTCGATGGAATGACGGTGAAGAAATCCGGGGAGACCACGGGTAATTCAAAAGGCGGCCGAAGGGCCGCCGTTGTTGTTTTCGGGCGCAGGGCGGCGTGCACAGGGGTTCAAGGGGGCAGTCAGGCTCCAGCTGTTCGGGAATGCAGAGGACAGGCGTGCGACTGATTGAGCAGGTTTTGCAAAAGTATGGCATGATGCCTTCGGGCGTACCGCAATCAAACTACAACCGTTTCTGCCGTGCAGAGAGGAGGACGTTTCCATGTACCAAGAACCGGAGCCGGGGCTCTACCGGCACTACAAGGGGGGTGAGTACCGGGTGGTCGGCACGGCCCGCCACAGCGAGACGGACGAACCCATGGTGGTCTACCGCTGCCTCTACGACAACAATTCCCTCTGGGTGCGGCCATTGGCGATGTTCCTGGGAACGGTGGCCGTGGACGGTGCCGAACGCCCCCGTTTCAGCCTCGTGGCCCCCGACCGGTCCGGCGGACCGGCCGCCGCGGAGCTGATTGCCGGCCTTGGCCTGGAGCGTCATCCGGAGGGTGGCTGGTACCGGGAAACCTACCGGGCGGCCGGGACCATTCCCGGCACGCTTCTGCCGGGACAGGTCGGCGGCGAGCGCTCCTTTTCGACGGCCATCTACTTTTTGCTGGAGCGGGGCGATATTTCGGCCCTGCACCGGATCAGGTCCGACGAATTGTGGCACTTCCATGCCGGTGCGCCCCTGATCGTGCATGTGATCACCCCGGCGGGCGGCAGCTATGCCCTGACGTTGGGGAGCGATCCGGCGTCAGGGGAAACGTTCCAGGCGGTGGTGCCAGCGGGCTGCTGGTTCGGCGCCGAGACCACGGGCGATTATTCCCTGGTGGGGTGCACCGTGGCCCCCGGGTTCGATTTCGCCGATTTCGAAATGGGAAGCCGCGCCGATCTGCTTGGCCGATTCCCGACCCATGCCGGCATCATCCGGCGGCTGACCCGGGACGGGGACTGAAGGGACTGCGAAATTCCGGGTACGACATCCGGACCAAAAAGGAAGGGAGGGGCTTGCTCTTCGCGGAATCCGCCGCGAGGGAAACCTGAGGCACGTTCGAAATCCTCGGCCGTCAGCCTGTCGCGTGTTGCCGTCGAGAAACGCAAACGGCGGCCCGGAGGCCGCCGTTGTCACATCAATATCTGCTTTCAACCGACTAGATATCCCAGTTGTCGATCTTCATTGTTCCGTTCTTGGCCAGGTTCACCTGCATCTTGAACACCCGGTCCAGCAACTGGGGCTCATGCCCCGCCTTGCGGGCCATGCAGTCCCTGGTGGCCATCTCCAGGTACTCGGTGAGGAGGGGCTTGTAGTCCGGGTGGGCGCACTTGGCGATGATCTCGCGGGCGCGGTCCTTGGGGGCCAGGCCCCGCAGGTCGGCTAGGCCCTGCTCGGTGACCAGCACGTCAAGGTCGTGCTCGGTATGGTCAACGTGCGGGACGTGGGGCACGACGCAGGTGATGCCGGTGGGGTCGGTCTTGGTGGGGCGGGCCGACGGGGTGTGCATGATGGAGAGGTAGGCGTTGCGCAGGAAATCGCCGGAGCCGCCGATGCCGTTGATCATGCGCGTGCCGCCGACCAGGGTGGAGTTGGCGTGGGCGTAGATGTCGAACTCCACGGGAGTGTTCATGGCAATGCATCCCAGGCGCCGGATGGGCTCCGGGTGGTTGGCGATGGAGAGGGGGCGCATGATGACCTTGTCGCTGTACTTGTCCCAGTCGCCGTAGAAGCGCTTGAAGCCGTCCACGGAGAAGGAGAGGGAGACGGTGGAGGCGAAATCGAGCTTGCCGGAGTCGAAGAGGTCAAGCATGGTGTCCTGCAGTACCTCGGTCCAGACCCTCAGGCCGGAGAAGGGGCCCTTGGCCAGACCGCCGATAACGGCGTTGGCGATGGAGCCGACGCCGGACTGGAGCGGCAGCAGGTTCTTGGGGAGGCGTCCCGCCTTCACCTCTGCCTGGAAGAAGTCCAGGATATTGTTGGCAATGGCCTCGGAGGTGTCGTCCTGCTCGGCAAAAGCGCGGCCGTTGTCCGGATGGGTGGACTCGACGATGGCGACGATCTTGTCGGTATCGACGCGGACGTAGGGAGATCCGGCCCGGTCATCCACCCGGCTGATGAGGTAGGGGAGCCGGTTGGGAGGGCTGACGGGTTCGATGATGTCGTGCAGGCCTTCATAGTTGGGGATGGCGGTGTTGATCTCGATGATGATCTTGTCGGCGATCTGGACGATCTCGGGGACGGCGCCGCAGGAGGCGGTCAGCACCAGACCGCCGTTCTCGGTGATGGCGGAGCACTCGATGATGGCCAGATCCAGCCGGCCGCCGTTCTCCTTGGTGTAGAAGCCGTACCCCAAATCCTGGGCGAACATTGAGAGGTGGCGGTCACCCATGCGGATGCGGCCGGAGTTGATGCCGGCCTGGATGTTCTTGCCGGTCTGGTAGGGCCAGCGGCGGTCGATCATGTCCAGGGAGGCCCAGCGGTCTTCCGTCTCGACGCCCACGGAGGCGCCGATGAAGAGGTTGAAGCGCAGCTTCCCCTGCAGCCCGTTCTTCTCCACATGGTCCGCCAGGGCGATGGGTACCGCCTTGGGGTAGCCGGCGGGGGTGAAGCCCGACCAGCCCAGGTTCATGCCGTCCTGGAAGAGGGGGATGACCTCTTCTACCGTCCTGATCCGCTCATGGAGATTCGTCTTCCTGATTCTTCTGTGCAATTCCGACACGGTTCCCTTCCTCCTCACCCTGCATTGTGTTGTCCGTGGCACCGGGTTGGCGGTGTCGTCGGTGAATGCGAGCGCTCGACATGATCGAACGTTCGTTCGATTGCATCATAGCAATAGCATTGTCGAGGGTGCAACAATATTCGGTAAACAGTATGTGTAGTGGGATTGGATTTGGCTTTCGGCGGCGGCTTTGATACTCTTTGTCACTGACAACGTAAGGGGGGCGGAACGGGATGACCAGAGCGGACTGTCGCAGCAGGCTGATGGAGGTGGCAACGGAGCTCTTCGCCCAGAAGGGGTTCTACGGCGTCAGCATCCGGGAGCTCGCCCAGGCCGCCGGCGCCAGCATCTCAATGATCTCCTACCACTTCGGCGGCAAGGAGGGGCTCTACGCGGCGGTGCTCCAGGAGCAGTTCGCCTGCTTCGGCCAGTTGGACGACATCCGGGGCCAGGCGGGGGATCCCCTGGCGGTCATGACAGCCTACCTCCGCTGGACCATCCAGCGCCACCGGAACAACCCCCAGCTCCTCCGCTTCTACACCAGTGAACTCACCAACCCAACCCCCTGCTTCGCTGCAATCGTTTCCCCCGCCATCGCCTCCGTGATCCGCCTGCTGGCGGAGAGCATCGAGGCGGGGATGACGCGCGGCCTCTTCCGCCGGGATCTCCACGCCGTGAACAGCGCCCTGGCCCTGGCGGGTATGGTCAACTACTTCTTCCTCAGCACCCTGGCCACGGAGGGGCTCACCAGCCACTCGCCGGACCAGGACGAGGAACTGATCCGCCAGTACGTTGCCATCTTTACCCGGGGGATCATGGCCGACGGCGGGGCCGCGCCGGCATAGGCCCGCAGCCGTCACCTCCGTGCCATCCGGCATCCGGTGGTCAGAGCGCCGCGGTCTCCGCATTCGGGCTTGTAATATCGAAGCAAACTGGGCCACAATGACGCCCGGGAGCTTGTCACTCATGGACATTCTGGCAACCATGGCGGAACGAAAGATCCAGGAGGCAATGGCGCGGGGAGAGTTGAGCAACCTCGTCGGCGCGGGCAAGCTGCTGGCCATGGACGAGGACCTTTCCGGCGTGCCGGCCGAGCTCCGCATGGCCTACCGGATTTTGAAGAATGCGGGTTTTGTCCCGCCCGAGGTGGAGTTGCGCAAGGAGATCGTCTCGCTCCGTGAGCTGGTGAACTCCCTGGAGGAGAGCGAGGAGCGCCGTCAGCGGCGACGGGAGCTGGACTTCAAGCTGCTCAAGCTCGCCATGATGCGTAACCGCCCCATGAACCTGGACGACTTTCCCGAGTACCGGGATAAGGTCGCCGCAAAGCTCGGCGGCGAATAAAGGATAGAAATGAAGATTCAGAAACCGGCCATCGAGGCCCGTCCCAAGATCTACGCGCTTCTGCGCAGCTCCTTTCCCGGCAGCGAGTATGAAGCCGCGCTGGTACAGAAACTCCACGAAAACGACAGGTCCATCCACGAATGGGCCTGCATCATCGGCGGCAAGGTCATCGCCTACATCGCCTTTACCAATGCCTACCATGGCCGCGACGTCTGCGGCCTGCACCTGGCCCCCATGGCCGTGGCCCCGGAGTTCCAGGGGCGCGGGGTAGGGCTGGAGCTGCTCAGGTTCGCCCTGCGCCAGGAGGCAATCAGCAGCCGGACCCTCTTCGTTCTGGGTGAACCCGCCTATTACAGCCGGTTCGGTTTCGAACCGTGCAGCACGCCCATCTGTCCCTTTGACAAGAACAACGAGCATTTTCTGGGCATGCGCAACACGGCCACCGACAGTTTCGTGGTGGGCTATGAGCCCGAATTTACCACCGCCGCGCCGACCGCCGCGACCAAGGGGAGAAAGCGCGGGAGACGGTAAGCTGCGGGCAGACACGCATCCCGGAGACGTCACGTCTCATGAAGAAGGCGGCCACGGGGCCGCCTTTACTGTTATTCATACAACGAGGTCCTTCCCGGCGCCCTCTCAATCCCGCAAATGTTCACGCGCCCAGCTGCACATCTGCTGGAGGATGGGATAAATGCTCATCCCTTTTGGCGTGAGGGAGTATTCGACTTTGGGCGGCACCTGGGGATAGACCTCCCGGTGTACCAGTCCGTCGGTTTCCAGTTCGCGCAGCTGCTGGGTCAGCATCTTGCGCGTGGTGTCCGAGAACTGCCGCTGCAGATCGGAAAAGCGCATGGTCTGTTGGGCCAGGTGCCAGAGGATCGAGGCCTTCCATTTTCCACCAACCACCGCCAGGGTGACGTCGATGCCGCAGGTGTACTCTTTTCCCCGATAGACCAGGCGGTCTGACGATGTCGTGCTCATTGCCGCGCTCCATGATGGTTCCTAAAAAGGAACTATGTATCTTTGAAATAACTACGTATCGAATAAGTACGTAATTGACGGATTAGCACCTATGGGCAAAGATAGCCCAATCGGTTGGGAAAGTGAACCGCAATTTGCACGGGAGGGTAGCGATATGAAGGTGGTCGCGTTTAACGGCAGTCCCAAGGCGGATGGGAATACCTGGCATGCGCTGAAGATGGTGACTGCGGAACTGGAAAGTGAAGGGATCGAAACCGAGATCGTCCACGTGGGCAACAAGGTTGTCCGGGGCTGTATTGCCTGCGGCCAGTGCGCCAAGAACAAGAACGAGCGCTGCGTGCTGCCGGGCGACGAGGTCAACGAGTGGATCCAGAAGATGAAGCAGGCCGACGGGATCATCATCAGTTCGCCGGTCTACTATTCCGCCATTGCCGGCACGATGAAGTCGTTCCTGGACCGGGCCTTTTACGTGACCGGCGTCAACGACGGCATGCTGCGGCACAAGGTCGGCGCGTCGGTGGTGGCGGTGCGCCGTTCGGGCGGCATCCCGACGTTTAACCAGTTGAACAACTTCCTGACCTATGCCGAGATGCTGGTGCCGACGTCCAATTACTGGAACGTGATCCACGGCCGGGCTCCGGGCGAGGCGACCCAGGACGAGGAAGGGGTCCAGATCATGCGGGTGCTGGGGAAAAACATGGCCTGGCTGCTGAAGCTGGTGGAGCACGGCAAGGGTGCGGTCACCCCGCCGGAGCGGGAAACGAAGACGTACATGAGCTTCATCCGCTGATGCCTATGGGAATGTGCATGGCGGCCGATCGGCCGCCAGTGCCGTTTCTTTCGTTGAAATGCGGGAGCCGGCTGAATCACAATGGGAAAGAAGCGTGGTCGCCCGGCGGACACGCACGATCCGCGCGGCAACAACCGGGAAGGGAACACCTGCAGATGCATCGTTTGAAGTATTTGACCGGCTACCCGCCGCAGCTGACGGCCCAGGTGGCACACCTGGTAACGGAGAACCGCCTGGGCGAAGTCCTGGTGCAGAGGTATCCGACGGTGCACGACGTGAGGACCGACCGGGCCCTCTATGACTTCACCGTCGCGGTCAAGAACGAATTCATGCGCACCGCCCAGCCGCTCAGCCGGGTCTTGTATGATGGCAAGATCCATGCGATCAAGAATGCCCTGGGAACCCACACCTTTGTCTCGCGGGTGCAGGGGGGAAAGCTCAAGGCAAAGCACGAGATCCGCATCGCGTCCATTTTCCGGGAAGCACCCCTGGAGTTCCTGAAGATGATTGTGGTGCACGAGCTGGCGCACCTGAAGGAAAAGGAGCACAACAAGGCGTTCTACCAGCTCTGCGAGTATATGGAGCCCCGCTATCACCAACTGGAGTTCGACACCCGGCTCTTCCTGACCCAGGTGGAAATAGCCGGATCACCCTACCTGCCCTGACCCGGGGGTACCGAAGCGGCTGCTTCTTGGCCGTGGCAGTCTCTGCTATGGCCTGATCTCGACCACCGTCCCGTTGGGCGCCGCCTCTGCAATTTCCTCAATCTCTTCGTCGGTTACGGCGATGCACCCCTGGGTCCAGTCCACCTCGGCGTGCGCGGCGCCGACCTGCGAGAGCCCGTTCTTGATGCCGTGAATCATGATGTCCCCGCCCGGAGAGACTCCCATCTCCCGTGCCCGCTTTTTATCTTTTTCGTTCGGATAGGAGATGCGCAGGGACAGGTGATAGCGGCTGCCCTTGTTCCTCCCCTCGATGACGTAGGACCCCTCCGGGGTCTTGTTGTCGCCCTGCCGTTCCTTGGGGCCCACCGGGTTGCCCCCCAGGGCTACCTTGTAGGTCCTGATCACCTCGCCCATTGAGAGCAGCGACAGCCTGCGGTCTTTCTTTTCAATCAGGATTTTGTCCACCGCCCCCTTCCGGGTGGCAATGGCAAATACCTTTTGCTCGAGGATTTTAATCGTTTCCCGCAGGGCGGCGATGTCCTTGTTTCTGTCGTCGAGATCCTGCCTGAGCGCTTCGATGCGGGCCTGCTGCGCGGCAATGGTGCCGTCCTTGAGCACGACGGTGTTGATGCCGAAGATCATCCGCTCGCTGTCCTGCCGGTACCTGCTCTCCGGGAACTCCCTGACCAGCTGTTCGAAGCACTCCAGGGCTTTCTGGTAATCCTTGTGTTCATTCCTGGGATAGGCATGGATGAATCCCTTTTCGAACAGCACCCGGTCTTTCGCGGCGGGATGGGTTTCGCCAATACGGGTATATGCGTCGAGGGAGGCGCTGTAGTTCCCCTGGGAGAACAGGTCGTTCGCCTCCTGGAAGATCGACGCGGCCCGATGGTGGCTGCAGCCGCAGAGAAGCAGCATGCAGCAGATGCAGACCGGGAAAAAGCGCGCAGCCATCCTGTGTCGTGTGAATGTCATAGATGCCGTTACTCCATGGCGGAAGCATCAGGAATATGATGTGCCGGGAACCGGCCGTCCCGGCAGGTGTGAGTGGCTCGAACGGGTTCAGCCGGCGGGCAGCGACGAGACGGGGATTTCGGCCTCGGCACGTCGCTGCCCGGAGCGGAGAGACGCTATTTCCTCATGGATTTCTGGAACACGGCATCGGCCTTTTTCGCCTTTTCATCGGCGAGCCGTTCCCGTTCCTGGGCGGCCTTTTCGGCGCTTTCGGCACGGGTGGTGGCGTCCTGCGCCTCCAGTTTTGCCGCGTCTGCCGCGGCTTTGGCGGCCTGCGCTTCCTGCAGCGCCTGTTCGATCTTCGCGTCGAGCAGGCGCTGGTCGGCCTGTACCTGCTCCATTTCCCTGGATGTCGCGCAGCCGGCCAAGGCAGCGGCGAGAATCAGCGTCACCGAGATTACCGATAGTCTTGTCTTCATAACACATACCTCCTGTTTGTGTAGTGTACTCCGAGGGTTGCCGAGGGACGTCCCGTTGTCCCGCATCACCTCCCTTCGGTTCGATAGGGCGGGGCAGGTCAGATGGTCCTGCCGGGTTCGATCACGATGCCGTCTATGTCAAGGTCGATTTTCAACCGTTTGGCCGCATCCCTGGCCTTGCCGTCGTCACTGAACGGGCCGGCGATGATCCGGTAGCTCGAATCCTTCGACAGCACCCGGGCCGGGATCGGCGGCCCCTGATGGTTGATGATGGCGGCCATCCTCCGGGCTTCCATTTCGTCGCGCATGTCGCCGACCATGACATACCATGCGTCCAGCTTGAGCGCCGGCAGCTCCGGCCTGCCATACAGCGCTGCCGGGTGCTCGATTCTCAGGGGCGAGGCCGCCTCTTGCTCCGCTCCCGGCCTCAGCTCCAGAATAGGGACGGGAATCCCCCGGGCCTCGGCCTGGACTTGTTTGATCTTGTCCCAGTCAAGCGTTCGCGCCGATGCGCTTTCAAAGGATTTCAGCTTCGCATGGATCCGGGCCAGTTCACTGGTGCCCGAATCCTCCAGGGGGGTGTGGGCTTCCATGTAGAGCACGCCGTCGCGCTGGCCGATGAGATAGGGCTGATTGACTATGAGCACCGGGGTGTTGACCGCCGTATCCCGGAACAGCACCTCGATATGTTCCGGATAGAGCCTCATGCAGCCATTGGATGCCTTCAGGCCGATGCTGGCCGGTTTGTTGGTGCCGTGGATCAGGTAGCCCGACCTGCTCAGATAGAGCGCGTAGTCTCCCAAGGGGTTCTCCGGCCCCGGCGGTACCCGGGCAGGGAGAATGTCCCCCTTTTTCCGGTGATCTTCGGCGATGGAGGCGGGCACATACCAGGTCGGCCGGCTGGCCTTGCGCGCCACGCGTGTCGGTCCCTGGGGGGTGGGCCGCTCCTTGGTCCCGATTCCGACCGGGTAGGTCGACACGGCCAGGGCTCCGCCGTTTTCCTTGAACTGAAAGAGCCGCATGGTGGCCAGGTTGATCACGATTCCCTTCCGGGGGGCATCCGGCAGGATGAAGTTCAGGGGCAGGGTAATGCGTTGGCCTGCCTTGGGCAGCCACACATCAACCCCCGGATTGGCTGCGCTGATGGCATTGATGCCCACGCTGAAGTGCCGCGCCACATCCGGCAGCGTATCCCCCTCTTCGAGTTTGACCAGCCCCAGTCGGCCGATGACGTCAGTTCCCGGCGCAACCTGGAACCGGTTCCGTTCAAGTTCGCTTTCAGGGTGGACCGGTGAGAACCAGGCTTGCCGGGTGGCGGCACAGCCCGTGAGGGCAATGACGCAGATGCCCAGGACAGCGGAACGAAGCCAGTAGGCCACGGTTGGCAGCGTAACGATTCTGCGCATGGGTTACACGGGTACCTTTCTGTCTCATGAAAATAAACAAGCCGGGGCCGAATATTCTGTGATAGTTCGGCAACCCGGCTGTCTCGGTGAGACCCTGTAGGCTTTCCGCCCCATCCTCGCGGATGGTTTAGTATTATCGTTTATCACCAGCAGTTGTCGTGCCGTGTTCGTTGTCGATGGGAACCGGCACGATCCGGTGCCTGTTCGGGCGCACCTCTCACTGACTCGCGCAACAAAAAAGCCGGGGCCGATATCCTGTGATATTTCGGCAACCCGGCTGTCTCGGTGAGACCCTGTAGGCTTTCCGCCCCATTCTCGCGAATGGTTGAGTATTGTCGTCTATCGCAACTGATTTTTCCGCATGGATAGCACTGCAATGAGAATTTGTCAACATTTTTCCGGAGTTCGCCGGTGCCGCACACCGATTTCAGAGCGCGACCCATCGGCTGCCGTTGCGGGTAGACCGTCCGGGTGCGGAGCGTGCGTTGCCGGGACATTGGGCCTTGACTGACAAACGCGGAGGATTTTAAGCTTGATGGTGGCGTCGCTTCAACGCCACCTGCCAAACGGGATAGGGGAGATTTATGTTCGACGGTATTTTCTGGGACAACGACGGGGTGCTGATGGAGACCGAGCACCTCTACTACCGTGCCAATGCCGAGGCCCTGGCACGGGTGGGCGTAGAGCTTTCCCTCGACGACTTCTGCCGGATCTCCCTGCGCCGGGGTGAGAGCGTGCTCGATCTCGCCGCCGGGCCGGGGCGGGACGACAGGGCAGCGGATGACCTGCGCCTGGTCCGCGACGAGATATACTTCCGGCTGCTGGGGGAAGAGGCGCGGGTAATGCCGGGGGTCCTTGATACCCTGGAGCGGCTCCACGGCCGGCTCCCCATGGCGATCGTCACCAGCTGCCGGCGGGTGAATTTCCTGCAGATGCACCGTGGGAGCGGGTTGCTCCACTATTTCGATTTCATCCTCACCCGCGAGGACTACGGCGCGTCGAAGCCCGATCCCGAACCGTACCTGGCGGCCTGTGCCCGCGCCGGGCTCGACCCCGGCCGCTGCCTGGCCATCGAGGATTCGGAACGGGGCGTCACCTCCGCGGCCCGGGCCGGGCTTGCCGTGGCCGCGATCCCGGGCACCATGAATCAAGGGGGCGATTTCGGCGCGGCACGGTGGCTGTTGGACGGCATTCACCAATTGCCGCCGCTCCTGAATCTCGACGAAGAGTGAGGAGCACGGTGCCGCCGTGCGGAACTCAAGTCCCGCCCTTGCAGGCAGAGGAGCCATCCGCGTGCAGGTGCCTGAAGAAGAGATAGACCAGCGGCGGCAGAACGAGCAGGTAGGCTGCGGCGAGGAGACGGAAGGTGCCGCCCGCGCCAGCGGCATCGGCATAGCGTCCCACCAGGGGGGCGGTGCAGGCGAACAGGAGCCGGAAGCAGAGGGACTGCAGCGACAGCATCCCGGCCCGGTTGGCCGAGGGGATTTCGTCCTGGACCAGGTGGAGGAGGAGTGGCCCCCGCATCCCCCGCATGGCCGTGAGCAGGTAGTAGAAGAGAAAGCTCCATGCCCCCGCCGTCCAACCCAGCCCCAGGTAGCCGACCCAGACCAGCAGCACCAGGAGCAGGAGCATCGGGCGGTCCCCCAGCCCGGCCCGCACCCGGTGGCTCAGTACGGCAAAGAGGGCCACGACCAGGTTAGCCCCGGCCCAGATCGGGCCGAAGGAGGCGAGGGGCACGCCGCTGTCGCGCATGTAGGGCTGGATCAGCCAGACCGGATAGAAGGAGGCGAGGCCGAGCGCGATGCTGAGCAGGATGGTGGCGCGCAGGCGCCGGTTGCGGACGAAAACGTAGCTGGCCGAGGCAAGTGCCTCCTTCAGATGGCTGGCCTGGTGGTGCCGCTCCCGTGCGGGCTCGGTCAGTCTGCGCGTCAGGAAAAGGGCCAGCACCCAGACCCCCACCTGCAGAAAAAATGGAAGAAGGGGATAGCGGGCATAGAGGACGCCGGCAAAGAGCGCCCCGGCTGCCTCACCGGTCTGGCCGAAAAAGGTGGAGCGCCCTTCGTGGCGGGCATAGGCCGTTTCTTCCCCCTGTTCCTTGAGGGATTCATAGAGGAGTGCACTGTCAGTGCCGCTGATGAACGAGGTGGCAATGCCGAGGAGGATCTCGGCGATAAGGACGTCCCTGAACGATGTGGCCGCCGTATAGACCGCCCATCCCGCGATTCCCAGGGCCGAGGCCGCGGTCAGGGCCGCCCGGTAGCCGATCCGGTC
>NC_002939.5_3
GCTGATATAGCCGGAGGGGTATTCCATCACCGCCATGGCCACGGCGAAGATGCTCTGCAGAAGCAGGATTTCGGACAGGCTCAGCCCGATCTGGTCCTTCCAGAAGAGCGTGATGACCGCCATGGGGAACAGGGTCATCTGCAGGAAGGAGAAGGCATAGAGCAGGGGAATGTTGCGCCGGAGGGAGGTCATGGCTGTGTAGAACATTTCTGGCAGAACATTTCACCGGCAGCGGCGGGTGCCGCCAGCACCAGCAGCACCAACCCGAGGATCGTGTCCCTCATGGTCCTTTCCTCTCCCGTCCCAGGATTACGGCCGGCTTGTCAAAGGACTCGTTCAGCCCCCCCTGCGCACCGTTTTCCCCCTTCAAGCAACCCTCCGGTAGCGTGCCGTCATGACCCGCAGCCACGTGCCGTCGCCGGTCAGCATGTACGAGGTGAGAGTGCGCTCGTCGCGGCTCTTGAGCTCGATCACGTCCCGGAACGCCGTCATTTTCCCTTCGGCGGAACAATCAGGGCCCTCGCTGTTTAGGGTCAAGGTCTTCCCGTCCTTGTCCAGTTCGCCGTCATACACCCAGAGATGGGTCATCATCGACCCGACCCAGGTTCCCACATACCGTTGCTTCTGCGGATTATAGCCTAGGGTAAGCAGCATGGTCGCGTCTCCCCCCCCCGGGCATCCCGCCCGTTCCCTCGGCCAGAATCCAGAGACCTCCCACGGGGCGAACGGTTTCGCTCCCCGTGCATGTTTCGGAGGGTTTGTCCGGTTCAATCAGTGCTTCGGCTTCGTAGGTCCAGTCGCCGACCAGTTGCTGCAGCCAGAGGTGCTCTTGCTGGGGCTCGGCCTGCATCGTCGGCTCATGAATTTTTTCGCCTTGCGACATGACGATCATCTCCTTTCCATGGTTCCATTGTATCACTGTCGCGGCGGGAGGGATGCGGGAAGATGACCTATTCCCTGCTGCGATCCTCCCGCCGGCGGATTGCGAACAGCGGCTCGAAGATGAACTCGTCCCGGCAGACGGGACATCTGCCGGGCGGGGTGAGGCGGTCGCGTTTGGAGAACACGAAGCCGCAGGAGCGGCACTCGGCTGGGGTTATTTCCAGGAACTCCCCGGTGGCGTGAATGCTGAGGCGGATATGCTCCAGGTGGCTGTAGACATCTTTTTCCGTCATGTGTGCCTGCCCCGAGATATCCCTGGCCGAGAGGGGGTGGTTGCGGATCAGCGTGATGACGGCACGGCGTGCCGTTTCCTGCGCGGGACGCGGGACAGCCGGCTTTCTCGCCCTCCGGTTCACGGGGCCTTGCTCCGCCGGTAGCTGATCCGGTCTCTGAAGTAGCCGGAGGGGCATTCAATCACCACCATGGCCACGGCGAAGATGCCCTGCAGGAGCAGGATCTCGGACAGGCTCTGTCCGATCTTCCAGAAGAGCGTGATGACCGCCATGGGGAACAGGGTCATCTGCAGGAAGGAGAAGGCATAGAGCAGGGAGATGTTGCGGCGGAGGGAGGTCATGGCTGTGCCGGGCTCTCGGGTGGTACGGTGTGGTTCGGGAGCGTGCGGGTGATGACAAGGTCTCTCTTGGTGGAGGTCATTGATTCCGCTATCGTGTTCATGGTGCAGCTTCTTTCCGGACACCAAATCAGTATCCTGCCAGGATTTCAATTGCTTCGGGTTCGCCTGTCAGAGCGCAGGGGCGCCCCGAGGGTTCTGGCCTTTGCTGGCTTATTGGTAGCCAGTTCCACATGGACGAATGGATTTGCCATGATCTGATATCCCTTTTGTCTGCGCTGAACCGTCTTGATTCAACTATATCTCGTTCCGGGGGAAGGTCACCACATTGATTGGCTTATTGGATTGATCCCTTGGTCGCAGCGTGGTATATCTGGCAAGCGTCTGAACCACAGGGCCGGCCCTGTGGTTTTTTTGTGGGCGCAGAACGGGAGTGTCCCCATGAATCCGAAAGCATTTTCGTCGCTTCGCCTGAAAGCCCCCATGCTCAGGAACCTGGCCTCCCTCGGCTATGCCGAGATGACACCGATTCAGGCCCACAGCCTGCCGCTCATCCTGGCCGGCAAGGATGTGATCGCCAGGGCCAAGACCGGTAGCGGCAAGACCGCGGCTTTTGGCATCGGACTGCTGTCGCGTCTGGATGCATTATCCTTCCGGGTGCAGGCGTTGGTGCTCTGCCCGACCCGTGAGCTGGCCGATCAGGTGGGCAAGGAACTGCGGCGTCTGGCTCGATTCACCGACAACATCAAGATCTTGACCATCTGTGGCGGTGTTCCCTTCGGGCCCCAGCTGGGTTCGCTGGAGCATGGGGCCCATGTGGTGATAGGCACACCCGGCCGCCTGCTGGATCACTTGCGGCGCGGCAGCCTTGACCTCTCCGCGCTGCGGACCCTGGTATTGGACGAGGCGGACCGGATGCTCGACATGGGGTTCCAGGATGACATCAGTGCCCTGATCGCCGCCGCCCCGCCCAAGAGGCAGACTCTCCTCTTTTCCGCCACCTACCCGGACTCCATTGCCGCCATGAGCGCCGGGGTCCAGAGGGAGCCGGTGGAGGTCAGCGTGGACGAGGTCCATGGGGAGGGGGCCATCGAGCAGGTATTCTACGAGGTGGACAGCGGCCAGCGGATCGAAGCGGTCGAGCGGATTCTCGGGCACTATCGTCCCGAGTCTGCTCTCATCTTCTGCAACACGAAGCTGGAGTGCCAGGAGGTGGCCAATGCCCTGGCCGTCCGGGGGTATGCCGCACTGGCCATCCATGGTGACCTGGACCAGCGGGAGCGGGACCGGGTGCTGGTCCGGTTTGCCAACAGGAGCGCATCGGTGCTGGTAGCAACCGACGTTGCCGCCCGGGGGCTGGACATCAAGGAGCTTTCGGCGGTGATTAACTACGAGTTGACCCGCAATCCGGAGGTCCATACCCACCGCATCGGCCGCACCGGTCGCGCCGGGGAGCGGGGGCTGGCCGTAAGCTTGGTAACGCCCCGGGAAAGCCGTCTGATTGCAGCCATCGCGGATGTGCCCGGCAGCATTATCGCCCGTGGCGACCTGTCCACGCTGGCACCGCTAACGGCGAAGCCGCCGCTGCCCCCCATGGTGACGCTCTGCATCGACGGGGGCCGCAAAAACAAGCTGCGGCCCGGTGATATTCTGGGGGCACTCACCGGAGAGGGAGGTATGCCGGCCAGCGAGGTGGGGAAGATTGATGTGTTCGATTTCTTTACCTACGTGGCCATTGCGCGGCAGAGCAGTGAGCAGGCCTTGAACTTTCTGAGGGGACACAGGATCAAGGGGCGTTTCTTCAAGGTGAGGAAAGCAGTCTGACGATATGGGTTTTCTGGAAGAGAAGCGGGGCATGCGTGGCAATCTGCTGACCATGCCGTTCTCCCGAGACTCCGCTGAAGCCTTGCGGTGTTAAGGTGAACGAAAGGCGGTCAACCGGTCTGTTGCCGTTGTCATTCGGTTTCCCCGCCGGGAGAGGTGCTCTCGATGCTGCCAGGCAGACGATCTTTTTTTGCGAGCTTTCGCTGCTGCTTTTCCTCCATTTTTTTCTTCCGTTCCAACTCTTTCTGCCTTTTCTGAAACTGAAAATTGGGTTTAGCCATTGAATCATCACTCCTGTGCAGGGTTAGCCGGGATTTCCATCAAGGAAACCGATGCTGCCGCGGATTTAATGTCGTGGACCGAAATTTCAGAGACAAAAAAGCCCCGGGGGTACCCGGGGCTTTTTTGTCTGCTGGGGACAAGCGGTTACGCTCTGGTCACGTTTGCAGCCTGGAGGCCTTTCGGCCCCTTGGTGATTTCAAACGTTACTCTATCGCCTTCAGTAAGGGATTTGAATCCGTCACCCGAAATGGCGGAAAAATGACAAAACACGTCTTCACCATTTTCCTGCTCAAGAAAACCAAACCCCTTGCTGTCGTTGAACCATTTTACCGTACCGTTTACCATGTGTGTACTTTCTCCTGATACTTCCTGTTGTTTTTGTCAGGCGTCATGCCGAACTTGTATCGAACCTAACAGTTTTGTTCCAGGTAAGTCAACCTATTTATATTATTTAGAGGGAGCAAATAGGGCTATTTTGAGTAGATTGCCAATACATCATGAAGGGATTTTTCTTTCATTAGCTTGATGTGGCTATTGAAAATTCCTAGTATATTGAGAGTGTTGTAAGTATTTTATGGATAATAAATAGATTGTATATAACATTAATTGATCGATAGAAATATTATTGTATGGTTTTAAACTAAATAGGAGTATTGTTGGATTCTAGGATTTGTTTTCTACGCATTATCAGGTTCCGGAGGTTTTGACAAATCATTCACCTCAATAAAAGAAAGCGGGGTTACTCAAATGACTATTAAAGTCGGTAATATTGTTAGTCACACTGGTGGGCTGGGATGGGGCTCCGGCAAGGTTCTGGAAGTGACGGCTACCTTGGCAATGATCCAGTTCAGTGACGGAAAAAGCCGCAAGATAGCGGCATCGTACTTCTGTACGCTCGAACCCGCTGCCCCGGACTCATATGTTCCTCCACCTGAAGCTGCTGTTGTGGCAAAGCCTTCTCGCCCCCCCCGGATGACCAAAAAAAAGTAAGTATCGCGGAGAGTGCCTCGGCGACATCTTGTGTTAAGACAGGCGGCCCATCAAGGACCGCCTTTGTCATTGTGTGTCGGGTGCCATGGTGTCCCCTCTTTCTTTAGGAACGGAATACAAGCGTGTGCCGGCATTTGTGGCGGTTTGATCCTGCGGCTCGTGCAACGTGGCAAAGATCGGCTGCAACGGCCCCAAGCGGGTGATCCCTTCGCAGGGGGGCTAAGTATGCAGGAGATGCACTCACTGCGCGCCATGGGCCAGCGGCTGTTGCCGGTAGCTGATGCGGTAGATGGCCCCGGCCTTGTCGTCGGAAACGAGCAGGCTGCCGTCGGGCATTACCTGCACATCAACGGGCCGGCCCCAGACCTTGTCGTTGTCAAGCCATCCCTCGGCAAAGGGCTCGTAGGAGACGGCGCGGTTCCCTTCGAGGCGCACCAGGACGACGCGGTAGCCGATCCGTTCGCTCCGGTTCCAGGAGCCGTGTTCGGCGATGAAGATCTGGTTGCGATAGCGTTCGGGGAACATGGTGCCGTTGTAGAAGCGCATGCCCAGGGCTGCCACGTGGGGGCCAAGCTCCATCTCCGGCGCCACGAGTTGGTCGGGCTTGCGCTTTGCGTCGAATTCGGGGTCGGGGATGTCGCGGCCGTGCCGATAGGGAAAACCGAAGTGGAGACCGGACCGGGGCGCCCGGTTGAGCTCGTCCGGCGGCAGGTCGTTCCCCAGCCAGTCGCGGCCGTTGTCCGTGAACCAGAGTTCGCCGGTGCGGGGGTGCCAGTCAAAGCCCACCGTGTTGCGGACTCCGTTGGCGAAGATCTCCAGGCCGGTGCCGTCCGGATTCATTCGCATGATGGTGGCGAAACGGGGGTCCTTTTCCTCGCAGACGTTGCACGGGGCCCCCACCGGCACGTAGAGCCTGCCGTCGGGGCCGAAACGGATGAATTTCCAGCCGTGGTGGGTCCTGTCCGGGAAGGAGTCGTTGACGACGACCGGCGGCGGGGGATTTTTCAGGCGCTCTTCGATGGCGTCGTACCGCAGCACCCGGCTCACCTCTGCAACGTAGAGGGAGCCGTTTCGGAAGGCCACACCGTTGGGCATCTGCAGCCCCTTGGCGATGGTGATTACCTCGTCGGCCACCTGGTCGCTGTTGCGGTCCGCCAGGGCGTAGACCTTGCCCTCCCCACGGCTCCCCACGAACAGGGTCCCCTTGGCGCCGAGGGCCATGGAGCGGGCCCCCGGCACGTTGTCGGCATAAACGGCGATGCTGAATCCGGGGGGGAGCGTGATGGCGGCCGGCAGCGTCCGGGCGGCGTTGCAGCCCGTGGCAGCAGCCAGCAGGAACAGGTGGGCAAGCAGGAATCGAAGGGTTTTGATCGGGTGCATGGAAACCTCCCGCGACAGCTTGTTCGTGTCCCTCAAGTGTACCACGGCGGGACGATGCGCAAGGCTTCGTTGACTGATGCCCCGTCCTTGTTATCCTTCCATAACGACCGGTGTCTTTGTCCGCGGGCCGAGGTCGGTCCCGCGTCTCCACCGGAGAGGGAGGGTCAGCATGTCTGAAGCAACCACCATCCGGGACCGGGCCGCGGGCGCCGTCATGGGCGCCTTCGTGGGCGAGGCCCTGGGCCTGGGGCCCCACTGGTATTACGATCTCGATGAGATGCGCCGGGACTTCGGCCCGTGGATCTCCGACTATACCGACCCCCGGCCGGACCGCTACCATGCAGGACTGAAAGCTGGCCAGCTTTCCCAGGCGGGGTACATCCTGAAACTGCTGCTTCGTTCCCTGGTGGCGTGCGGCGGCTATGACGAGGCGGATTTCTGCCGCCGCCTGGATGAGGAGTTGCTGCCGCTGCTGGACGGGACCCCCGTGTGCGGTCCGGGCGGCTATACCAGCCAGTCCATCCGCGAGTTGTGGCGGCAGCGGGTGGAGCTGAAACTTCCGTGGGGCAGGACCGGCGGCCATGCCGACACCACCGAGGCGGCGGAGCGGACCCTCGCCCTTGCGGTGCGCTACGCATGCGAGCCCGCGCGCCTTGCCGCCGCCGTGGCGGGCAACTGCGTCCTTACCCAGATCGACGACACCGTCGTGTCAATGACCACCGCCTACGGTGCGGTGCTGGGGATGCTGGTGCGGGGGCATCCCCTCGACGCAGACCTGTCGGCCAGGCTCATGGCGCTGGTTGCGCGCGGGGAACTGCCGTTTCACGCAGTCACCACCGGCAACCTGCAGCCGCCCCGCCCCGGTGAGCCGGATCCCCCCCGGGCGGGCAAGTTCGCTTCTCCCGACGCCCTGCTGACCCCGTCCTACATGGCGGCAGCCGCGGCGGACCCCCAGGTCCGGATCGAGCCAGCATGGAAGGTCTCTGTCGTCTACGGCATGCCCTGCGCCATCTACCACATTCTGCCGGCGGTCTACTATCTGGCGGCCCGTTTCCGCGACGATTTCGAGGCCGCGGTCCTCCATGCCGTCAACGGCGGCGGCCAGAACCAGGCCCGGGCCATGCTTGCCGGTGCCCTGGTCGGCGCCCAGGTCGGCCTTTCGCGCATCCCCTGGCGCTTTATCGACAGCCTGGAGGAATCCGCCACCCTGTGCCGGCTGGCCGACGACCTGGCCGCACAGGTTTGTGCCTGAACGAACGGGCAGAGTCCCGTAGCAGCCGCCCCTCGGGGATGAAAGGAGGCAGTCATGTACGGCAAGGACAGAATCTACAAGAAGGTGGAGATCATCGGCGTGTCTGGCGTGAGCATCGAGGGGGCCATCGAGACGGCCCTGGTCAGGGCCCGGAACTCCCTTGACAAGCTCTCTTGGTTCGAGGTGCAGGAAGTCCGCGGTCACATCGGTGCCGATGGCAAGGTGGCTGAATACCAGGTGGTGTTGAAGGTTTCCTTCGAGCTGAAGGACTGACGGAGCTTTCCGGCCGGCGGGCATTCGGGGGGGGCGGAACCCGGGGGAGGGCGGCTGACCGTCCGGGTTCCGCCGGAGATGGGGACTGCCCGGTCAGCGCCCCGGCAGGGTGATGCAGAGGCACTCCCCTTCCGCATAGACCGCATCGCCGCAGAAGAGCCGGCCGTGAACCATGACCTTCCGGCCCTGGGCGGAGACGACGCGGCTTTCCACGGTGACTACCTTCTGGAGGGGGAGCATGGTGCGGAAGCTGATGTTGAGGTTCCCCACTACAATGGGGTAGCCGGCGGCCCATGCGGCAAGGCCCAGTGCTTCGTCCATCACGGCGGAGACCGCCCCGCCGTGGGCGTGGCCCGGCGGGCCTTCGGTCTCGGGGCCGAACCAGATGCGGGCATGGAGATGCTGTTCGCTGTCGCGATAGTAGCGAACCCGGAAGCGGTTGCCGTCGGGCTCTCCGGAAACAAAGCGGAGCGATTCGCCGACCAGCGACGGTGCATCAAAGGGGACCCAGCCGGCATCACCGCTCAGGTCGACAGGCGGGCAGATGCTTTCGGCACCCTGTTGAGGTGATGTTTCTGACACGATTAGTTTCCTCCGTAGCGTACGCATCCCGGCGCGGGATGCGGTGATAATGCAGTGCGGCGATACGGGCGGGCGGGGGGTCAGTTCGCCCCATCCCGATGGACCGCCAGCGGCCCCCACGACTGATAGATCGACATGACCTCCAGGGCGTTGACGTTCACATGGGGCGGGAGTTCCGTCACCCAGGCGACGATGCCCGCGATGTCCTCGGCCGTGAGGGCCTGGGTCCCGGCGTAGACCTGGGCCGCCCGTTCCGCATCGCCCTTGAAGCGGACCATGGAGAACTCGGTTTCGGCCATCCCCGGCGCCAGGCAGGTGACCCGCACCTGCTTCCCCAGCAGATCGGCCCGGAGGTTACGGGAAAACTGCTCCACGAACGCCTTGGTGCCCCCGTAGACGTTGCCGCCGGGATAGGGCCAGGAACCGGCCACCGACCCGATGTTGACGATATGTCCCCGGTTGCGGGCCACCATGCCCGGAAGGAGAAAGCGGGTGCAGTAGATCAGCCCCTTGATGTTGGTGTCGACCATGGCGTCCCAGTCGTCCGGGTTCGTCTCGTGGGCCGGCTCCAGTCCCAGCGCGAGCCCCGCGTTGTTGACGAGGATGTCGATTTGGCTGAAAGCGTCGGGCAGCCCCTCAATCGCATCCTGCACCGCCTTGCGCCGCCGCACGTCAAGGGTGACGGCGTGCACCTCCGTCCGCGGCGCCAATTCGTCCCTGAGCGCCAGGAGCGGTTCCTCCCGGCGGGCCGCCAGAACCAGCCGGTCTCCCCTGTCGGCGAAGAGCCGGGCGCATGCCGCGCCGAACCCCGCCGACGCCCCGGTGATGAATACCGTTCTGCTCATGTGATCCTCCCCTGAGGTTGCAGTGATGCCAGAGACTATGCACCGTATTTTCGCGGTGCGCAAGCCACTGATGAATATTCCCGGCGTTTCGGGCCAGGCAGGCACAACTCCGGAGATGTCAATTGCCGTCTGCGTGCCCTCGGAATTCCAGCATCTCCCTCACTCTCTTTCGGAGGACTCACTTGAAAAGAATCCTGCTGCTCAGCATGGTGATGCTAGCCCTGGCCGGCTGCATCTCCGGAAAGGATTGGCGCACCGCCAGTCGTGAGCCTGCGGGCATCGCGCCGGACCCGGCGGTGACGAAGGAAGCGGTGCTCCAGGTGTACGGCGCCCGGGCGTGGGGCTGGCGAGGATGGTTTGCGATCCACACATGGATCGCCGCTAAGGGTACCGGTGAGCCTGGGTACACCGTGTACGAGGTGGTGGGGTGGCGATTGCATCGGGGGCAGCCGGTGGTGCGCATCGAAAAGGACCTGCCCGACCGCTTCTGGTTCGGTGAAAAACCCCGGCTGCTCAAAGAGCATCGGGGCGCAGGGGTTGATGAACTGATCGACGCGGTGGACCGGGCGGCCCGCTCCTATCCGTGGGCCGGTACCTACCAGGCTTTCCCGGGACCCAACAGTAATACGTTCACGGCCTGGATTTCCCGGCAGGTACCCCAACTCGACCTGGACCTCCCCTTTTCCGCACTCGGCAGCGGCTACGGCGACTGAGCGCGGGGCCCAGGATGGCGGCGCCCCCTTGCCCCCAACCGTGATACAATAATTATATGGAAGGGGGTGCATGGTCATGTTGGACACACGCAAAACAACAACCGGCAGTCCGTCCACGGAGAGATGCGACATCAAGACGTGGAGCGGAGCATGCGGACATGATTCCTACACGGCCATCGGTGACAAATACCGGTGTGATCTGTGCGGGACCATTGCCGACCTGAGCCATGAAGTGAAGCACGATACGTTCCCCTACACGAGCGGCGACTACGACAACCTGAGTTAGGGGGAGAAAGGCAGGAACTTCTGCCGATGCGCATGAAGGTTGCGTGAAAACGGCGATGCGTGGTCACGGAAGGCTTCGGAGGAATCCGGGGCATTTTTTTTGTCCACCAGCGGAGGATAGGCTGAGCTCTCCAGCGGAGTTTTTTGCCTTATTTTAACTGTTTGTTGCGGCACCCCTGCTGAGCGTTATACTTTTCTCCGGATCTCTGCGGAGACTCGGGGAAAAGGAGGCGCGTCATGATTGTTTTTCTGGTGAACGGAAAAGAGCAGCGAGTGGACGTGAGCCCGGACACACCTCTCTTGTGGGTGCTGCGCGATAAGCTGGGGCTTACGGGAACCAAGTACGGATGCGGCGAGGGGCTCTGCGGAGCCTGCACAGTCCACATCGACGGTCGCCCCGAGCGCTCCTGCATCACCCCGGTCGGTGACGTGCAGGGGAAAAAGGTAGTCACCATCGAAGGCATCCCGGAGAACCATCCGGTCAAGAAGTCCTGGCTGGCCCAGGATGTGTCCCAGTGCGGCTATTGCCAGCCGGGCCAGATCATGTCCGCCGTGGCCCTGTTGGCCAGCAAGCCCAGCCCCACCGACGCCGACATCGACAGCGCCATGAGCGGCAATCTCTGCCGCTGCGGAACCTACGGCCGCATCCGCCGTGCAATTCATGCCGCCGGCGGCAGAAGGGCCCGGAAGGGAGGGAGCCGGTCATGAGCAATGACAATGGAGTGAGTCGCCGACAGTTCATGAAGACCAGTGCCCTGGCTGCCGGCGGGCTGCTGCTGGCCTGCCATCTCCCCCTGGGGCGACGAGATGCCGCTGCTGCAACGGCGGAGGCATTCACGCCCAACGCCTTTCTGCATATCGGCACTGACGAACGCGTAACCGTCATTGTCAACAAGTCTGAAATGGGGCAGGGTGTCTACACTTCGCTCCCCATGCTGGTGGCCGAGGAACTTTGCTGCGACTGGAAGCGGGTGACCTTCAGGCCCTCGCCGGTGGCGCCGGAATACAACCACACCCAGTTCGGGCCGATCATGGTCACCGGCGGCAGCACCAGCGTCCGCTCCGAGTGGTCCCGGCTTTCTCTTGCCGGCGCGGCGGCGCGCGAGATGCTGATCGCGGCGGCGGCGCAGGAATGGCGAGTGGAGCCGGCTGCCTGCCGGGCCGAGAAGGGGTTCGTGCTCGGTCCCGGGGGCCGGAAGCTCAGCTTCGGCACCCTGGCCCCCAAGGCAGCCTCCCTGCCCGTACCCAAGGAGCCGAAACTGAAACCGGGCGCCAAGACCCTTCTCGGGAAGCCGCTCAAACGTCTGGACAGTCCGGCCAAGATCAAGGGTACGGCCGTATTCGGCATCGATGTCCGGGCTCCCGGCATGCTGACCGCCCTCATAGCCCGGCCGCCGGTCTTTGGCGGCACGGTGAAAGGCTTCGATGCTGCCAAGGCTAAGGCGGTGCCGGGCGTTCTGGACGTGGTGGCGGTGGATGCGGGGGTCGCGGTGGTGGCCGACGGCTTCTGGCCGGCACTGAAGGGACGGGAGGCTCTGGCGATTTCCTGGGACGAAGGGGACGGGGCGCGGGTCTCGACGGACGCCATGAGAGAGGAGTATGCCCGCCTGGCAGCCACCCCGGGCGCCGTGGCCCGGAAGGACGGCGACGCCCCGGCCGAGTTGGCGAAAGCCGCCCGGCGGTTCGAGGCTGAGTACGAGGTTCCCTACCTGGCCCATGCCACCATGGAGCCCCTGAACTGTTTCGTGGATTTACAGAGCGACAGCTGCCTCATCCGTACCGGCAGCCAGTTTCAGACCGGCGACCGCAATGCCGCGGCCCGGGTGGCCGGACTCAAGCCCGAGCAGGTCACTCTGGAGACCACTTTTCTGGGGGGCGGCTTTGGCCGCCGGGCCTGCCCGGCATCTGATTTCGTGATCGAGGCGGTACAGGTGGCCAAGACCGTCGGCAAACCGGTCATGGTGATCCGCACCCGGGAGGACGACATGCGGGCCGGCTTCTACCGCCCCCTGTGGCGCGACCGCGTGGCAGCCTGTCTGGACGGGAGGGGGTATCCGCTGGCCTGGCATCACTGCATCGTAGGGCAGTCGATCATGATCGGGACCCCCTTCGAGGCGATGATCAGGAACGGCATTGACGATACGTCTGTGGAGGGGGCCGCCGACACCCCCTACGCCATCCCCAATCTCCAGGTGGAGCTGCATAGCCCCAGGAATCCCGTGCCGGTGCTCTGGTGGCGGTCGGTGGGACATTCTCACACCGCCTTTGTGGTAGAGAGCTTCCTGGACGAACTTGCCCACGCGGCCGGCAAGGATCCTTACCAGTACCGCCGTGCCCTGCTGGCGAAGCATCCGCGTCACCTGAAGGTCCTGGAAACCGCCGCCCGGAAGGCCGGCTGGGGAAAGCCACTGCCCAAAGGCCGTGGGCGGGGCATTGCCGTGCACGAGTCCTTCGGCAGCTTCATTGCCCAGGTGGCCGAAGTCTCACTGTCCGGCGACGGACGGATCAGGGTCCACCGGGTAGTCTGCGCAGTGGATTGCGGTCGCATCGTCAATCCTGACACCATCGAGGCCCAGATGGAGTCGGGGATCACCTTCGGCCTTTCCGCTGCCCTGCACGGGGCCATAACCCTCAGGAACGGCAGGGTCGAGCAGGGGAACTTCGACGACTATCCCCTGGTTCGCATGGCGGAGATGCCCACGGTAGAGGTGCACATCGTCCTGAGCGGGGAGGACCCGGGCGGCATCGGGGAACCGGGGGTGCCGCCGATCGCGCCGGCGGTGGCCAATGCCCTGTTCGCGGCCAGCGGCATCCGGGTAAGATCGCTGCCGCTGACACCGGAAACCGTCAAGCGGGCCGGCGGCCGGGCCGCCTGAGGGGCTGAACTCATCGAATCGAAAAGGACATATCAGTGACCGATCTGGAACTGTACGAGGAAATGGCGCGGCTCGCCCGGCTGGGCGAGCCTTTTGCGCTGGCAACGGTGGTGGCGAGCTCGGGCTCGTCACCCCGCAAGGCAGGCGCCAAGATGCTCATTCGGGGTGACGGCAGCGCCCTGGGCACCGTCGGCGGCGGGCATGTCGAGCAGGACACCCTGGCGGCGGCCCGAGCGTCCCTGGCGGAGGGGGCACCCCGCACCCTGGAGTTCGTTCTGACCGAAGAGCACGGCTACGCCTGCGGCGGCAGCATGTCGGTCTTTATAGAGCCCCAAGGGCGTCGGCCGCTGCTGGTCATGTTCGGTGCCGGTCACGTGGGGCGGGCTGTTACGGCCCTTGCCCACGGCTGCGGCTTTCGGGTGATCGTGGTTGACGAGCGCCCCGAATACGCCGTTCCGGCACTACTGCCGGGGGCCGATGAGATCGTCTGCGTCCCGGTCGGTGCGGCGTTCGCGCGGCTGACGCTGGATCGGGAGAGTTTCGCGGTCATTGCCACGCCGGGACATGTTCATGACTTCGATGCCGTGCGGGGGTGTCTTGCCACGGAAGTCGGATTCATCGGACTGCTCGGCAGTCGCCGCAAACGGGAGGCACTCATGAAAACCCTGACGGAGGAGGGGTACGAGGCGGGACGCCAGGCCCGGGTGGTGACGCCGGTGGGCCTCGACATCGGTGCCCAGACCCCGGAGGAGATCGCGGTCAGTATCGTGGGACAGCTGGTGAAGCTCAGGAGGCAGGCATGAGGGGCTCCGTAGCGGCACTGCTGCTTGCTGCCGGCCGCTCCATCCGCATGGGGCGGTGCAAGCAGCTCCTGCCCCTGGGGAACACCACGGTGCTGGGGCGCTGCCTCGACACCCTGAGAAGGGGCGGTGTCGGAGAGATTGCGGTGGTCGTCTCGGCTGATGGGGAGCAGGTGGCCCGGGCCGCAGCCGGCCATGGCGTGCGAGTAGTGGTCAACCCGGACCGCGAAGGGGACATGGCATCGTCGGTCCGGGCGGGACGTGACGCCTTCGGGAGTGCCGTGGGCGGAGTTATCGTCTCCCTCTGCGACCAGCCCCTGGTGGCGGCGGGGACCGTTGCCCGCCTTCGGGATCGCCACGCAACGGAGCCCGGCCGGATCATCATTCCTACCCACGGCGGCCGACGGGGGCATCCGCTTCTCTTCCCCCTGCCTGTGCTGGCCGAACTGGAGGACGGACTGACCCTCCGGGACCTGGTGGTGTGCGATCCGGCCCGGGTATGCTGCGTGGCGGTGGCTGATCCGGGAATCCTGATCGACATGGACACGCCGGAGGATTACCGCCACGTCTGTCGTCTGATGGCGCCCCAGGAGGGCCTGTCGCTCCGGTAAAAAAAGCTTGCCAATAATAGAGCAATTGCACTAAATAGAGTAAATACTCTAGGAGGTGCAGGCCATGAAGATTCTCCTCATCCAGCCCCCAAGTCACTATCCCCTGATGGATCAGGTCTACCTGTTCGAGCCTCTTGCCCTGGAATACCTTGGAGCCGGGGCCAGGCTCGAAGGCCACGAGGTGTACCTCCTCGACGCGCGGCTGGAGTCGGACATTTCCCGGGTACTCGGCGAGTTCCGCCCCGATGTGGTGGGAGTGACGGCCTTCACGAGCCAGGTCACCATTGCGCACCGGATTGCGAAGGAGGTCCGCGAACTGCTGCCGGACTCCTTTCTCGTGGTGGGCGGGCACCATGCCACGGTGCGGCCGGCGGACTTCAACGAAAGCGCCTTTGATGCCGTAGTGATCGGCGAGGGGGTGGCCGCCCTGCGCGAACTCCTCGCCGCCCGGGAGAGGGGCGCTCCCCTGAAGGACATTGCCGGGCTCGGCGTCCCGTCACCGGCAGGGATGCTGTTCACGCCGCCCCGTCCCTACACCCCCCTTGACGAACTTCCCCTTCCGGCACGGGATCTGACGGCCCGCTACCGCGCCGGCTATTTCAGTGAGTGGTTCACCCCCCTTGCCTCAATCAGGACTTCTCTCGGATGTACGGCCCGCTGCACCTTTTGCGCCCTCTGGTCCATCACCGGCGGCGCCTACCTGCGGCGGGACCCGGACCGCGTAGTGGAGGAGCTGAAGGGGATCGCCGAGCCGAATGTCTTTTTCTGCGACGACGAGTCCATGTGCGACACGAAGCGGATGGCGCTTCTGGCCGACAGGATCAGGGCCGCCGGCATCAGGAAGAACTACTTTCTCTATGCCCGCGTCGATACCATTGTGCGGCATCCGGAACTCTTCCGCGCCTGGGCCGACATCGGACTGAAGCAGGTGTTCGTAGGCATGGAGGATTTCTCGGACGCGCGGCTGGCGGCCATGAAGAAAGGTGTCACCACCGATCAGCAGGCGAGGGCGGCAACGATTCTCAGGGATCTCGGGGTGATGATGTACGCCTCGTTCATGGTTGACCCGGACTACTCCCGCGACGACTTCCGCGCCCTGGTCGCCTATGTCAGGAAGCTCCGGCTCACCTACGCCACCTTCACGGTCATGACGCCACTGCCGGGAACCGAGCTCCATGCCGCGCGGGAGGCCGAACTCCTCTCCACCAAACCGGAGTTGTATGACATGCTCCACGCCCTGCTGCCGACCCGGCTGCCGCTCCCCGAGTTTTACGAGGAAATGGCGGGCCTCTACGGGAAGGCCGTGCCGATTCACCGCTCGCTGCCGACGCTCCTGAAGTTCGGGCTCCACGGCCTGTTGCTGCGCATGCGCCTGTTCGGAACATTTCTCGCCCGGCTGCGTGCCGCCCATCTTGATTACTGAGCGGAACCGACGTATGCTCCTTCCATGACTACCAGGGAACGGATCATCGAGACTGCCATCACCCTGTTCAACGAGAAGGGGACCAAGGCGGTCACCACCAATCACATCGCAGCGGCCATGGAGATCAGCCCCGGCAATCTCTATTACCATTTCCGCAACAAGGAGGAGATCATCCGGGCGATCTTCGATCAGATGGACGCGGTGGGCTTCGAGGATTACGAGCAGATTATCGCCGAGCATCCGGCCGGCTCCCTGGCGGCCATGGAAGAGACCTTCCTGATGATCCAGCGCTTCAACTGGCGCTACCGCTTCTTCAAGCGGGAACTGACCTCTCTCATCCTCAGCGACCCGCTTCTGCGCGAAAAGCATCTCAGGGTCCATCAAGCCATGCTCCGGCTCGTCCGTCACTCTATCAAAAGCAGCATCGCCCAGGGAGTGCTCAGGCCCATGGAGGAGGACGAACTGGGGCTCTTCGCGGAAGAGATCTGGCTGCTGACCCTGTTCTGGCTGAATTACCTCGAGGTCGGCGGAGAAGACGTTACCGAGTCGACCCTGCGCCGCGGCAACGAACTGGTGCGACGCACGGTCTGCTGCCGCCTGACGGAAGAGGGGGCGCGCATGCTTGGCCGCTCCGGCCCGGCCGCTCCATGAACCCCGCTCTGGTTGCATTGGGCCTGACCCTGTTTGCCGGTATGGCCACCGGCATCGGCAGTGCCATTGCCTTTTTCGCCAGGCGGACGAACTTCCGGTTTCTTTCGGTGGCTACCGGCTTTTCGGCCGGCGTCATGGTGTATGTCTCCTTCGTGGAAATTCTGCCCAAGGGGCTCGACTCCCTGGTGCGGTCCTGCGGCGAGTCCTGGGGGCACTGGCTGAACGCCGCTTCGTTCTTCGGGGGTATGCTCTGCATCGGCCTCATCGATGCCGTGATTCCCGCAGCGAAAAACCCCCACGAGATCCACGCCGACCATGAGATAGCCCCCCTCCACGACCGCTCCGCCCCCTTGCCCGACTTCGGCTCCCTTGCCGCCGATCCCCGCTGCGCACCGACCGGCACCCACGATCACCGGCCGCCGCAGCGACACCTGCTGCGGATGGGCCTGTTCACCGCCCTTGCCATTACGATCCACAACTTCCCCGAAGGGATGGCCACATTCCTGGCTGCCCTGGAGAGTCCGCGTGTCGGGGCCGCCATTGCCGTGGCCATTGCGCTCCACAACATCCCCGAGGGGGTCAGCGTCTCCGTGCCGATTTTCTACGCGACCGGCAATCGCCGAAAGGCATTTGCCCTTTCTTTGCTGAGCGGCATGGCCGAGCCCGTCGGTGCCGCCATCGGCTACCTGGCTCTCCTGCTGTTTTCGGGAGGGGCGTCCGGCGCCATTCCCGACCAAGTGACGGGAGCGCTCTTCGGCGGGGTCGCGGGCATCATGGTCTACATCAGCCTGGATGAACTGCTGCCGGCCAGTCGGGCTTACGGCAAGGGACACGACAGCCTGCTGGGGCTCGTGGGGGGTATGGCGGTCATGGCGCTGAGCCTGCTGCTGATGAAGTAAGGGGGCGGCACAACGGCCAAAGACGCTTCACTGATGCCTCAGCGCACACGTTGTTCCGCCGGTTCCGGCGCGACCGAAAAAAAATTGTGATGTTCCGGGTTTTTTTCTTGTTTTCCTGAAACTGAACCTGCTATTGTTTGTATGTCCGCGCGATGCGGAACACATCAAAAAAGTAAGTATGGAGAAAGCAAGTACATGGTAAACGGAACAGTGAAGTGGTTCAATGACAGCAAGGGCTTTGGTTTTCTTGAGCAGGAGAATGGCGAGGACGTATTCGTGCATTTCTCCGCCATCAACGGCAACGGCTTCAAGTCCCTTGCTGAAGGCGATAGGGTAACCTTCGAAGTGACCAAGGGCCCCAAGGGGCTTCAGGCCGCTAACGTGACGCGGATATAGATTGACCGCACTGCAGTGAGAAAGGCCCCGGAGATATCCGGGGCCTTTTTTTGTGTCCGATGCGAACGGGCTGATTCCTCCCCATGGTTTACGAAAAAGCGCTTGCCCCCCGCACGAGGCAAATGATATAAAAAGGACCTTAAATATCCTGTTTGATGGAGGGGGTCATTCATGTCTCGCCTGCCCGGAAAAAGAATCGTTGCGTTGTTTCTCGTGCTTGGTGCGTTGTTGTGTGCCGGGATACCGGCCTGGGGGGCCGCGCCGCTGGTGATGGTGGATCAGGGCCACGGCCAGTGTTTCGTCATTGAGCAGGAAGGGGAGCTGCAGTTGTCCCGCTTCGGCGCCATTTTGGGCGAGGAGGGGCTCCGGGTTGCAGCCAGCCGGGAACGGCTGACCGACGAGTCGCTCCGGCAGGCGACAGGCCTCGTGATTTCCGGCCCCTTTGCCCCTCTGGCCCCGGCCGAGGTGGATGCGGTGATCCGCTTCATTGAGCGCGGGGGAAGGGTCGCGCTGATGCTGCACATCGGCCCTCCGGTGGGCGCTCTCATGCAGAGGGTGGGAATTGCCTTTTCCAATGGCGTCCTTCATGAGCAGATCAACCTGGTGGGAACTGACGATATCAGCTTCCAGGTGCGCGATCTGACGGCACACCCCCTCTTTGCCGGTATTGATCACTTCAGCCTCTACGGCGGCTGGGCCCTCAACGGCCAGGCTCCGCTCGCCCGGACGAGCGCCGAAACCTGGGTGGATCTGAATGGCGACCAACAGCTTACCGAGCGCGACGCCATGGATCGCTTCACGGTTGTGGCGGAGGGGAATGTCGGGGCCGGGCGCATTCTGGTCTTCGGTGATGATGCCATTTTCCAGAACCGGTACCTGGATGAGGCGAACTCGCGTCTTGCGAGAAATCTCGCCCAATGGCTGGGGGGCGGTAAACTCTCCGGCGGGAAGGTTCGAGGCCGGGACATGTGATCTGTACATCTCCCATTCCCTGAGCCCTTCCGGGTCGGTTGCCTTCATCTGGGGCGTCGGCGCGAAAAAGGACGGCATCTGTCGTGGCTCGACGAGGTTGCGGCCGCCGGGGGGGGGGGTTCCGCGGCCAAGCAGGGTGGACGGAGCCGGGTCACGGCCATGACTCTGGTCTGCCTGACCACGAAGCGGAAAAATGCAAGGCGTACGAGCAAGGCGGCCACTGTGCCGCCTTGTTTCGTTTTTGGAGCGGTGTCGGGCCTGCTGCTCGAGTGCTGGTTAGACCTTTTGACCGCATATGTGTCGATGTTGCAGATCATGACGCTTGCGTGTCTTACCATCTACAAAATTCCATGACTCTGCCGGGGTTACAGCAGAGTATCACGTTGACGCCGGCCAGCCAGCGGTGCTATTGTGTGCAGATTCTGTCTTAGCCCTTGATCGGCCGATGGAAATCAACCAGAGCTCAGGAGGTGTCCGGTGAGAAAATTCGGTTTCTTGGCTGTGTTCATGTCCCTTACCCTTGCGCTGCTTTCGACGGCCATGGCGGCACCTGCCGGCGGCAAGGTCCTTATCGGAGTGTCGAAAATCGTTTCGCATCCGGCCCTGGATGCCGTTGAAAAGGGGCTTCAGGACGAGCTGGCCGCCCTGAAGATCAATGCCCAGTACGATCTGCAGAACGCCAACGGCGACGCCAACACCGCCGCCTCCATCGCCAATAAATTCCAGTCCGAGAAAGTGACCCTGGCCGTGGGTATCGCCACTCCCACCGCCCAATCCCTGGTCAATACCCTGAAAACGACGCCGGTGGTCTTTTCCGCAGTGACCGACCCGGTCAAGGCCGGTCTGGTGAAATCCCTGACCAAGGGTGAGAAGTACGTCACCGGCGTTTCCGACATGACCCCCGTGAAGCAGCAGATCGAGCTCCTGCTCCAGATCAAGAAGGTGAAGCGGCTCGGCCACATTTACACCAGCTCCGAAGAGAATGCCGTGGTGCTGGCCGGCGTGGTGAAGAAGGCATGCCAGGATCTGGGCATCCAGTACGTGGAGACCACCGTGTCCAAGTCCGCCGAGGTTAAGCAGGCCACCCAGTCAATCATCCGCAGGGTCGACGCCCTCTACGTGAGCACCGACAACACGGTGGTGTCGGCCATGAGCGCCCTGACCGACGTTGCCATGAAGAACAAGGTGCCGGTCATGTCGGCGGACCCGAGCTCTGCCGAGAGCCATCCCGTCCTGGCGGCCTGGGGCTTCGACTATTACAAGATGGGGCGCGCCACGGGCAAGATGGTGGCCGAGATTCTGAAGGGCAAGAAGCCGGAGCAGCTTCCGACCCGTTTCATGACCAAGGCTTCCGACGTGGACCTGCTGGTGAACCTGGACGTGGCGAAGAAGCTGGGCCTCACCGTGCCGGCCGCCATCGTGAAGAGCGCCAACAAGGTTGTCGAGAACGGCAAGCTGACCAAGAAGTAACAGCAAGAAGGTTTCCATGATCGAAGGTATTTTTGTTGAAGGACTCATTTACGGGATCATGGTCCTGGGGGTATTCATCTCCTTCCGGATACTCGATTTTCCCGACCTGACGGTGGACGGGTCGTTTCCCCTGGGAGCGGCCCTCATGGCCCAGTGCATCATGATGGGGGTAACCCTCTGGCTGGCGCTTCTCATCGCCTTCGTGGGGGGGGTGATCGCCGGCGTGGTCACCTCCCTCATCCATAACCACTTGAAGGTGCCGAACCTCCTGGCCGGCATCCTGACCATGACCATGCTCTACTCCGTCAACATCCGGGTGCTGGGGAACCGGGCGAACGTCCCGCTCCTGAACCAGGAAACGATCCTCTCCCTGGTGACCGAGCGGCTTACGGGGATCATCCCGGACGAGTATATCCTCCTGGTCTTCTTCGCGGTGGTGACCCTCGTGATCAAGCTCCTGCTCGACCTCTTTTTCCGCACCGACCTGGGGCTCACCATCGGGGCCATGGGGAACAACGAGCAGATGGTCATTTCCCAGGGGGTGAACCCCAAGACTCTCAAGTCCATCGGCCTGGGCCTTTCCAACGGGCTGGTGGCCCTTTCCGGCGCCTTTGCGGCCCAGTACCTGGGCTTCGCCGATGTGGGGCTCGGCCAGGGGATCATCATTTCGGGCCTGGCGTCGGTCATGATCGGCGAGTTCCTGGTCATGAAGAGCAACCGGATCGGGGTGCTCACCCTCTGCGCCGTTCTGGGTTCAATCTGTTTTTACGCGGTCATGTACGTGGGGCGCTACTACGGCTACGTCATCAACATGACCCCCAACGACCTGAACCTCATCAAGGGGATCCTGATTATCGTGCTGCTGGTCCTTACCCAGAGCAGGAAGCTGAAGAAATTCGCCGTTAAAGCCGTGGTGAAAAATGATTGAGCTCAAAAATGTGTCAATGATCTTCAACCCGGGGACGGTGAACGAGAACCAGGCCATCTCGAACATCAGCCTGAAGGTCCGGGAGGGGGACTTCATCACCGTCATCGGCAGCAACGGCGCCGGCAAGTCGACCCTCTTCAACCTCATTGCCGGGACCATCACCCCCTCTTCCGGCTCCATTTTCCTGAATGACCGGAACATCACCCGCGAACCCGAGTACAAGCGGGCGAGGTACATCGGCCGGATCTTCCAGAATCCGCTCCTGGGAACCGCTTCAACCATGAGCCTGGAAGACAACATGATGATCACCTATAAAAAGGGGTTCAAGTGGCTCAAGAGGAGCCTGAACCACAAGATGCGGGAGTACTTCCGGACGGAACTGGTCCAGCTGAAGATGGGGCTGGAGGACCGGATGAAGGAGAACCTTGCCCTCTTCTCCGGGGGGCAGCGCCAGGCCCTGACGCTCCTGATGATGGTCCTCTCACGGCCGGATCTGATCCTTCTCGACGAGCATACGGCGGCCCTGGACCCCAAGAACGCCCAGATCGTCCTGGAGCTCACCGACAAGTTCATCCGGGAATACAATCTCACCGCCATGATGATCACCCACAACATGAGCCATGCCATCGAGTACGGCAACCGGCTCCTGATGATGGACAAAGGGGAGATCATCTTCGAGGCCGAGGGGGAGGAGAAGCGGGCGCTGACCGTGGAGAAGCTCATCGACAAATTCCACCAGATCCGCCACACCTCCTTCGAAAACGACCGCACCCTTCTATCCGACGACTAGGCGCGGGCCGTTACCGGTCCCGCGCCGTCCCGACCTCAGCCATGCTCCTCATCCATCCCCCCGTAGCCAAGCCGGGCGAACCGCCCGCAGGCATCGCCCGCCTTGCGGGTGAGCTCCGGGCCCACGGCCTTCCCTGCCGGGTGCTGGATGCCAGCCTGGAGGGGCTCCTCTGGCTGCTGGAGCAGCCGTCTGCGGCTACCGACACCTGGACCCGCCGGGCATCCCGCAGCCGTGCAGATCACGTGGCCACACTGCGGGGAATGGACGCCTGCCGCTCCCCCGACCGGTACCGCCGTGCGGTCAGCGACCTGAACCGGCTCCTGGCCGCGGCGGGGCGCGACTCCGGCGCAGTGCCGGGGCTTGCAGATTACCGGCAGGACGGCTTTTCCCCCGTATCGAGCGCCGATCTGCTCAGGGCCGCGGAAGAGCCTGAGCGCAATCCCTTCCATCCCTGGTTCAGTCAACGCCTGCCTAAACTGCTGGATGGTGTCCGCGTGGCGGGCCTGTCCCTCAACTACCTGAGCCAAGCGGTTTCTGCCTTTGCCATGATCGGCTTTCTCCGCACGCGGTTCCCCGGACTGACCCTGGTGCTGGGCGGCGGACTGGTCACTTCGTGGCTGCGGCGCCCCGGGTGGCGCAATCCGTTCGGCGGCCTCGTGGATCACCTGGTGGACGGGCCCGGGGAGTTGCCCCTTCTGCGGCTTCTGGGGGCCGAAGAGCCGCTCTGCCATCAGGTGCCGCCCGCCTACGACCCGCTGCCCCTGCACGACTACCTTTCCCCCGGACTGGTTCTGCCCTACAGCGCCGCCGGCGGCTGCTACTGGAACCACTGTTCCTTCTGTCCCGAGCGGGCCGAGGGGAACGCCTACCACCCCCGCGCCGTTCAGCGAGTACTGGCCGATCTGGAGACCCTGGTCAGCCGGCACCAACCCGCGCTGCTGCACCTCCTTGACAATGCCGTCAGTCCGTCGCTCCTGCAGGGGATGGCAGCTGCCCCGCCGGGCGTCCCCTGGTATGGCTTCGCCAGGGTTGACGAGCAACTGGCCGATCCCGACTTCTGCCGGGCCCTCAGGCGCTCGGGATGCGTGATGCTGAAGCTTGGGCTCGAGTCGGGGGATCAGGGGGTTCTGGACCGGCTGCACAAGGGGATCGATCTGGCAACGGCGGCTCGGGCCCTCCGGAGCCTGAGCGCGGCGGGCATTGCCGTGTACGCCTACCTCCTGTTCGGCACCCCCGCGGAAACGGAAGAGGCTGCCCGGCGGACGCTGGCATTCGTGGCTGAGCACCGGGAGGAGATCGGATTCCTCAACCTAGCGGTGTTCAACATGCCGATCAGCGGAGATGAGGCCGATGCTTACGGCACCGCGCCGTTTTACGAGGGAGATCTCTCGCTCTACACCGCCTTCCGGCATCCCCGGGGCTGGGACCGGAAGCAGGTGCGGCGCTTCCTGGACCGGGAGTTCACGCGCCATCCCGCCGTGGCGCCGATCCTGCGCCGGGATCCGCCGGTCTTCACATCCAACCATGCCCCCTTTTTCGCCGGGGCCTGATCAGGCTGCGTCATCCATTCCGCGCCTCCTGTATCCCGGGCAGAATTGCTTTGACAGGGTCAATGGCCGTGGCGTATACAGGATCAATCGGCTTTTCAGTCCAAATTACGGGCAGTTAATTCTACTTTGTCATTGCTGGTTTCTGGTGGTGTAAAGGGGCCGGGGATTCTCCCTCGGATAAGACTCCACGCGTCGCCCGGGTCCCCCGATTCGCCTCAACAGCCATAGAGCCGATTTCCTGGCGCACCGGCACCCTGCTTTGAGCTGGACTTTCTTCTCCGGGAGAATCCCCGACTCCCTTGGGGGACCGTCGGTGGAGCTGTGACAGGCTAGTCTTTCCAAATGCCCGGCAAGAAAGATGCGTTATGTTCAACCTGAAACCTGAACTCGTGGCCCGTCTTGAACGGGTGCTCACCTCCGTGGAAATGCTCCTGCCGCGCCCCACGGCACCGGTGGACTGGTCCGTGTGTCATGCCGCCAGCTGGCGCCGCCATTCTTTTTCCGGCTATCTCGAACCGGTGCGCCAGACCGATACCGTCACCCTGCCCGAGTTGCTCGGCATCGAGAAGCAGAAAGAGGTGATGACAAACAACACGCTCCAGTTCCTCCGGGGGCTTCCGGCCAACAACGCCCTGCTCTGGGGATCGCGGGGGACGGGGAAGTCGTCTCTCGTCAAGGCGCTGCTGAATGAATATGCCGCTCAGGGCCTCCGGATTGTCCAGGTGGAGAAAGAGGACCTGATCTATCTGTCCGAGATCTTCGCTGCCGTAGAGAACGAGCCTTACCGCTTCATCCTTCTCTGTGACGACCTGAGTTTCGAGGTGGGAGAGTTGAGCTACAAGATGCTCAAGAGCGCCTTGGACGGCTCGGTCTACTCGGCCCCGGAAAACGTGCTCATCTACGTGACTTCAAACCGTCGGCACCTGATCCCCGAGTACGAGTCGGACAACGTGGGGTGGAAATACGTCAACGGCGAGCTCCAGCAGAGCGAGGCCATGGAGGAAAAGATTTCCCTCTCTGACCGTTTCGGGCTGTGGGTTGCCTTCCACGTCTTCTCCCAGGACCGTTATCTGGAGGCGGTTCGCCTCTGCATCGAGCGGGAGGCCCGCCAGCGCAGGGTGGAGATTCCCTGGGCCAAGGAGATCGAGCGGGAGGCTATCCAGTGGTCCCACGACAAGAGCAAGCGATGCGGGCGGACGGCGTTTCAGTTTTCACGGCACTGGGTTGGGCGCTACCTGCTCGGCGGGCGGTAACATGATCTCCCGACAGCTCCGCCAGGGGTGATGTTGTGGCCGGTCATTTTTTGTGATACAACGGGAGCCTGTTGGTGAAGTTATCGATTTGTATACGAAAAATGGTTTGTCGTTTCCCGTTGAGGGGGTAAGCCCGGATTGACGGAGAGAGGAAGCGTGTCGAGATGAATCTGCTGGACGGAAAGAAGTGTGCCGAGAGCCTGGTGGCCGAGATTGCCAGGAAAGTGGCGGGTTACACGGAGTCGGGGCTGCGCACGCCCCACATGACCATCATTCTGGTAGGCGAGCACGCGCCGAGTGAATCGTATGTGAAATCCAAGATCGCCACCAGCGGCCTCGCCGGTTTCGAGAGCACATTGCTGAGGTTCCCCGAGACAATCAGGGAGTCGGAGTTGCTGGCAAAGATCAAGGAGGTTAACGAAGACCCCACCACCGACGGGCTCATCGTCCAGCTGCCCCTGCCGAAACACATCAACCAGCAGCATGTCATCAACGCCATTGCGCCGGAAAAGGACATCGACGGATTCCATCCGGCAAACTTCGGCCGCATGACCCTGGGGCAGAAGGCGTTCCGTCCGGCCACCGCCTACGGCATCTGCAAGCTGCTGCAGTTCTACGAGGTGCCGGTAAAGGCAAAGCACTGCGTCGTGATCGGCCGGTCCAACATCGTGGGCAAGCCGATCTCCATCATGCTCTCCAACGACTTCGATATCGGCAACGCCACGGTGACGCTCACCCATATCGAAACTCCGCGCGAGCTCCTGCTGGATGAAACACGCCGGGCGGACATCGTGATCGTTGCCGTGGGCATCCCGGGGTTTGTTACGGCCGATATGGTCAAGGATGGGGTCGTGCTGATAGACGTGGGGATCAATCGTCTGGAGAGCGGCAAGATTGTGGGGGATGTGGATTTCGAAAATGTGGCGCAGAAATGTTCCTGGATCACGCCGGTCCCCGGTGGTGTGGGGAGGATGACCGTTGCCGCCCTGATGATCAATACGCTCATGGCCTACCAGAATAATTTCAATCTGGCCTGACCGGAGTCCATGAGCCGTCTGCTACGCTTCCACGGGGGCGGGGCGCCGTGAGAGGTGTCCCGCCCCTCGTGCGTTCAGTGTCGTTAGGCCGCGAAGCTGTAGTCGTGCGCTTCAACGCACTCGGTTACGGCTTCGAGGAACGAGTTCTCCTGGGGATCAGTGATGATTTCCATCGCGCCGTGGTTAACCGCCCACACTGTTCCGCAGATATCGCAGGTCACGATGTCTTCGGAAAAACCTTCCGAGTGGAGATCGATGGCTACCTGCTGGCCGTGGGCTTTGCATACGGGGCACTTCATGGTGTTACTCCTTTCATTCTTGACTAGTTTACTGAAACTATAAACGGGTCTCCTGAGGAATGCAAGGGGTAATGTGAAAAAAGTTACAACAAAACAACATGTTACAAGTGTGTTGTGTCGCTATATAGACTGCTATTTGGTTTTAATGTGTATACTGATTTTATTTATACTGTAACATGCCGTAGTTGCATGACTTTTTTGTGGGAAACGAAATTTTATTTTGATAACGGGCACTTTGAGTTCATGGGGGCCTTTTGTTACAATCGGGTATCTTCGGCCCATTGCCGCGACTGACTGCCGCATGCAGAACATGAGTTGCAATTGTCGCGATTTCAGTTGGAAAATGCCTTCCTGATTTGCGTCGGAGGCTGGCTACCGGTAAACTTAGTTCTACTTTGCCTCAGGGTGGAGCCGACAGTTCTGAGCGGTTCTTTGTTTTGAGCGGGCGTTTTCTCTCGGGGAGAGCCCGGTCCGTCGATCCCCTGGGGCGAGCAAAAACCGGTATGAACCAACAAGGAGGCATGCAAATGGATACTCTTGAGGCAATCAGGACGCGACGGAGCGTGCGGGCATTTTCAGACCGGCCGGTGGAGCCGGAAAAGCTTCAGATGGTGCTGGAGGCGGCACGTCAGGCGCCCTCCTGGGCAAACATGCAGTGCAGCCGCTTCGTGGTGGTGCAGGATGCCGAAGTCAAGGCAAAGATCAGCGAGCTGTCGTTCGTGGAGGCATTTTTCGCGCCGCTCGGCTACAGGACCAACCCGGCCCAGAAGGCGCTCGCCGAAGCGCCGGTGGTGATCGTTGCCTGCGGCGTGCCCGGCGAGTCGGGCGATCTGCGCGGGCAGCAGTACTACATGACGGACGTGGGGATCGCCACGGAAAACCTCATGCTCGCCGCCCATGCCGTGGGACTCGGCTCGGTGTTTGTCGGCGTCTTCGGCGAGGAACAGCTCGGCGACCTCCTGGACATCCCGCCGGAGATCAGGATCGTTGGGCTTTTCCCCCTGGGCTATCCCCGGGAGGAGACGCAGGCGAAGTCGGGCCCGGCGCGCAAGCCCCTGGATGAGATCGTGTTCCAGGGCAAGTGGAAGTCCTAGCCGGCCGTTGGAAAGAACGCCGGTGCGGGACCGGCAGAACAGACCGCCCCCGCACCGGCCCTCGACAGGTTCCGGCGTCCATGACGGAGGGAAGGGTGCTGCGATATCTCGTTATCCTCTGCCTGGCCCTGGTGCTGCCCCTGCACGGTGGCGCGGCCACCGACGGATCCACGCCGGTTGAAGAGCACCATCACCATGCTGCGCCGGCTGCGGCGGAGGCAGCCGGCGTGGGAGTCGACGAGCGGTTGGGGGAGAAGATTCCCCTCGACCTGACGTTCAACGACGAAGCCGGCCGGCCGGTTCGCTTGGCGGATCTGGTTACGGGACCGACGATTATCCTTCCCGTTTACTACCGCTGCACCAATGTCTGCAATTTCCTCCAGAACGGCATGGCAGCGGTGATCCCCGAGATACGGCGGAAACCGGGGGAGGAGTACCGGGTGATTTCCGTCAGCTTCGACGAGACGGAGCCGCCCGATCTGGCTGCCCGTTACCGGCGGATCTATCAGGGTGCCATCACCACGCCGTTCCCTGGGGACGGCTGGCGGTTCCTGACCGGTGACGCGGCGAATATCCGGCAACTGACCGACGCGATCGGATATCGCTTCCAGCGGAAGGGGCGCGACTTCGTGCATCCGGTGGCAAGCGTGGTGATCGCCGGGGACGGCACCATCATCCGCTATCTCTACGGGACCGCCTTCCTGCCCAAGGATGTGACCCTGGCCTTGCTGGAGGCGCGGGAGGGGAAAGTCGGCAAGACCATCCGGACGGTGGTGGGATACTGCTTTTCCTTTGATCCGAAGCAGAAAACCTATGTCTTCAACCTGCTGCGCGTGAGCGCCACGGTAGTCATCCTGACAGCCGGGGCATTTCTCGCCTTTCTGCTGACAACGGGCAGAACGGGCTCACGGCAGCGCAAGGGAGGATCATGAACCGGTCTGAACGGACAGGCTCCGCTGCCGGCTTCTGGAGCGATACGGAAAAGGGCGGTATCGGCGCCTGGCTTCTCTCCACCGACCACAAACGGATCGGGCTGCTCTACTTCTGGTCGGTATTCGGCTTTTTCCTGGTGGGGGTCGTGTTGGGGCTCATCCTCCGGCTGGAGCTGATGGCGCCGGGGCGCACCATCATGGGGCCCGATGCCTACAATGCCTTTTTCACCGTACACGGCGTGGTGATGATCTTTCTCTTCATCATCCCCGGCATTCCCGGCGCCTTCGGCAACATGCTGATGCCGATCCAGATCGGGGCCCGGGACGTGGCCTTTCCCCGGTTGAATCTCCTCTCCTGGTGGCTCTATGCCACCGGCGCCGGCGTGATCCTCCTCTCCCTCGTCACAGGCGGCGGCCCGCCGGACACCGGCTGGACCTTCTACCTCCCCTTCAGCGGCCGCACGGCCACCAACGTTTCCCTTGCGGTTTTCGGGGTCTTCATTGTCGGATTCTCTTCCATCCTGACCGGGATCAATTTCGTAACCACCATCCACCGGCTCCGGGCCGAGGGGATGATCTGGGGGCGGCTTCCCCTCTTTGTCTGGTCCCTCTACGCCACGGCCTGGGTCCAGATCCTGGCCACGCCGATCCTCGGCATCACCCTGGTACTGATCATTGCCGAGCGGATCCTGGGGGTCGGCCTCTTCGATCCGAGCCGGGGGGGGGATCCCCTCATGTACCAGCATCTCTTCTGGATTTACTCCCACCCGGCGGTTTACATCATGGTCCTGCCTGCCATGGGAGTGGTGTCGGAGATCATCCCGGTCTTTGCCCGAAAGCCCATCTTCGGCTACAAGATGATTGCCTTCTCCAGTCTTGCCATCGCAGCGGCCGGGTCGCTCGTCTGGGGACACCACATGTTCACCAGCGGCATGAGCGATACGGCGGTGCTGGTCTTCTCCTTCCTCTCCTTCATCGTGGCCATACCCTCGGCCATCAAGGTCTTCAACTGGATCTCCACCCTTTATCGGGGCTCCATCTCCCTGGATCCGCCCATGCTCTTCGCCCTCTCCTTCATCCTTCTCTTCTCCATCGGCGGGTTGACCGGCCTGATTCTCGGTGCGGCCGCCACCGACGTCCATGTGCACGACACCCACTTCGTGGTGGGGCACTTCCACTACGTCATGTTCGGCGGCGCCGGCTTCGCCTTCTTCGCGGCCATGCACTACTGGCTGCCCAAGTTCTACGGGCGGATGTACGCCCGCCGGCCGGCGGTCATCGCCTGGGGGCTCATGTTCGTGGGGTTCAACATTCTCTATTTCACCATGAAGGTCCTCGGGATGAAGGGGATGCCGCGGCGCTACTACGATTACCTTCCCGAGTTCGCGACGCTCAACCTGGTGTCTACCATCGGCAGCTGGATCCTGGCTCTGGGGCTCGCTGTGATGCTGGTGAACCTGTTCCGGGGGCTGTGGAAGGGGGAGCCCGTGACCGAGGCGAATCCCTGGGGAGGCGCGACCCTGGAATGGACCATCCCGACCCCGCCCCCCACGGAGAACTTTGCCGAGGAGCCGGTGGTGACCCACGGACCCTATGACTTCCGGGGAGCGGGGATACCATGAGCCATGCGACCCATCGGGACTACGCCGGCGCCAAGCTCGGCATGTGGCTCTTTCTCTTCACGGAGATGCTTCTTTTCGGGGGACTCTTCATCCTCTATGCGGTCTATCTCCACCGCTACCCCGCGGAGTTCGCCGCGGCGGGGCACCGGCTCGACCTGGTTCTGGGCACGGCCAATACGGTGATCCTTCTCACCAGCAGTCTTCTGGCGGCACTGGCGGTAACGGCGGTCCAGCGGGACGAGGGGCGCGTGGCGTTCCGGGCGCTTGGGGGAACTATCCTTTGCGCCGGACTCTTCCTGGGTATCAAGTACGCTGAGTGGAGCGCCAAGATCAGTCACGGCATCTATCCCGGCTCACCGGACCTGGCGGCCGGACCGCCGGGGGAGTCGGTCTTTTTCGGTCTCTACTACCTCACCACCGGGCTCCACGGGCTCCACGTCCTGATCGGCGGGGTCCTGCTGACCGTGGTGGCGCGGCGGGTCAAGGGGGGCCGGGTTCATGCCGGCGATTATATTTGGCTCGAGAACGGGGCACTTTACTGGCACCTGGTGGACCTGGTCTGGATTTTCATCTTTCCGCTCTACTACCTCATGCTGTGACAGGAAGGAAAGGCGCATGACGTCCGATTCCACAACCCACCGCCCCGTCGGCTACGGCACCCTGGCCTCGGTCTGGGCAGCGCTTCTCATCCTTACCGCGGCCACGGTTTTTGTGACGAGGCTCGATCTGGGGGGATACAAGGTCGCGGCGGCCCTGACCATAGCCTCCGTCAAGGGGGGGCTCGTGATCGCCGTGTTCATGCACATGAAATACGAGGGATGGCTCCTGCGGTGGCTCCTCTTCCTGGCCCTGGTGACCCTGGCCCTGTTCATCGGAATCACCTTCTTCGACGTGCTCTACCGCTGAGGGACTGACGTGCGCGATTTCCCTACCACCACAACCGAAGCCGTTGACCCGGTCTTCATGTTCATCCTGGGGGCCTGCATCCTCCTCCTGACCGGCATCACGGTGGTCATGGTGGCCTTTGTCATCCGCTACCACCGCTCCCGCTCCCCCGAGCCCACGTCGCAGGCGGCGACGAATCTCTGGCTGGAGATCGTCTGGACGGCCCTTCCCACGGTGCTGGTTCTGGCCATGTTCTACTACGGCTGGTCCAGCTACCTGTCGCTTCGTCATGTGCCGCCGGGGGCCATGGAAGTTACGGCCGTTGGCCGCATGTGGTCCTGGAGCTTCGAGTATCCGGGCGGCAGGACGAGCCCTCGTCTCTACGTGCCGGTGGGCAAGCCGGTGCGGGTCGATCTGGTGTCCAAAGACGTTCTGCACGGGTTCTATATTCCCGCATTCCGGGTGAAGCGGGACGTGGTGCCGGGGATGAAGAACCATGTCTGGTTCGTGGCTCCCAAGGCAGGTTCCTATGACATCTTCTGCTCGGTTTACTGCGGTACCGGTCACTCGGCCATGATCACTACAGTGGAGGCGATTCCCGACGCGGAGTTCCAGGCGTGGCTCAGCCATGGGGAGGAAGGGGAAAAGGAGAAAGAAGGACACGGCAGAGAACTGCTGGAGAAGCACGGCTGCCTCGGCTGCCATTCCCTGGATGGGTCTCCCCGGCTGGGCCCCACGTTTAAGGGTATCTGGGGCCACCAGGTGACCGTGACGGAGGATGGCGTCGAGCGGACCCTGACCGTGGACGAGGCATACCTCGTGCGTTCCATCCGTCAGCCGGCGGCCCAGGTTGTCAAGGGATTCCCGCCGGTCATGCCGCCCTATCCGGGACTTAGCGATGAAGAGGTGGAGGAGATGGTGGAATTCATCAGGGAGCTCAAGTGACCCGGCAGGACCTTGTTCTCTTCAGGCCCCGGCTGGCGCTGCTGAATGGCATCGCGGCGGTGGCGGGGCATGCCCTTGTCCCCGATGCCGCACATGCGACTCTCTGGGTGGCGCTGGCGGGCGTCGCGATCCTGGCCGCGGGGGGCTCGGCCCTTAACCAGGTGCTGGAGCGGGACCTGGACCGCCTCATGGAGCGGACCAGGCAACGGCCCCTGCCCCGGGGCGATCTCTCTCCCGCCATGGCCACTGCCCTTGGCTGTGCCTGCATCGGGACGGGCCTTTTGGTGCTTGCCGCTGGCGGCCCCGTCCCCCCGCTGCTCGGTGCCGTGGCGCTCGCCTGGTACCTGGCGGTCTATACGCCGCTCAAGCGCCGCACCTCCCTGGCCCTGGCCATCGGGGCCGTGAGCGGCGCACTTCCGCCGGTGATCGGCTGGACCCTTGCCGGGGGCGCGCCCGGAGATTATCGGATCATCCTCCTGGCGGGCATCTTCTTTCTCTGGCAGGTTCCCCACTTCTGGCTGTTCCAGCGCCGTCACGCCGACGACTACCGGCGGGCGGGCATCCCGCTGTTCACCCCGGGGGCGGGGAGACTCGGGCCTTCCTTCCATGTGCGGCTCTGGCTGGGCGCGCTCGCGGCGAGTGTTCTGCTCCTCCCCGCCTTCGGCCTCATGGCTCCGCGCATGGCCCCGTGGATCGCCGCGGTGCCGCTCCTGCTCCTCCCGGTCTGCCGTCCTCGCTCCGAAGCAACGCTTTTTTCCTGCCTCAATGCATTTCCGCCCCTGATGGCCCTGGCGCTGCTCCTCCGATAAGGGAGCAGCGCCGGTACCCGTCAGGCCCTGATCATCACCAGCAGCATCTTGAACCGTTCCACGGCCCTCAGAGCGTGGGGGCGATCCGCGGGCATGATGATCATCTGCCCGGCGGCGACCCGGTGGACCTGGCCGTCGATGGTAATGTCGGCGACGCCGTCCACGATCTGGACAAAGGCATCATAGGGGGCCGTGTGCTCGCTGAGTCCCTGGCCTTCGTCAAAGGCGAACAGGGTGATGGTGCCGATCTTCTTGTCGATGAGGGTGCGGCTCACGACCGAGCCGGGTTGGTACTGGGCCAGCTCGGACATGCCGATGGCGCGTCCCGCGAGAGTTTCGTTTCCTGTGCTCATGATATCCTCCCGTGCTTTGTTGTGGTATGGGTACAGTATGCCGTATCCGGGGCGAATCGCCATTGACGGGAGTCAAGGAAGGCGATTGCGGTTCTTTGCCGCGACAGCGGCTCCGTGCCGGCGCCGCCGCCAGATGCCGCGCAGGGCAAAGAACCCCCCGACGGCAGTCAGGGCCCAGATGGTTGCGGTGACGATCAGTTCACTTGTGGTCATGGCATTCCTCCTGCGGTGATGGTGCTGCCATGTCTGGTACGATAGCATCGCCGGCCCGCGATGGCCTTGATGCAGGTCAAGGGTGGGCGGTCTTCCGTGGGGGTTGCCTCGCCGGCGGTGCCGGGTGTATGCTGTGCGACGGTCTGTCGATGCACCGCCCCCGACTCCTGAGGGGCCGGTATGTTACTGGAGGTTATTCCCTTGACCCTGCCGTTGCTGCTGACCCTGCTCCCCATCGTAGTCATCCTCGTCATGCTTCTGGTGTTCCGCAAGGCCGCCGATGTGAGCGGCATCATCGGCTGGCTCGCCATCTCGGTGGTGGCCTGGCTCGGATTCCAGACCGCGCCGGAAGTCATTCTCCGCTCTACCGCCGCCGGCTTTATCCGCTCCTTTTCCGTGTCACTCATCGTGGCCACGTCGCTTCTGCAGATGGCGCTCATGGAGAAGACCGGCGCGCTCCGGCGGATCACCATCTTCATCAGGACCATTGCCAGCGACAACCGGGCCGTGCAGATCATGATGATCAACATCGGCTTCGGGACCCTCATGGTGGCGGTGGGGGCCACGCCGGTCTCGATCCTGCCGCCGATCCTGCTGGCCATGGGCTACTCCACCTACGTGGCCATCGCCCTGCCGGCAATCGGCTACGACTCGCTCTGCACCTATGCGCTCCTGGGCGCGCCCATCGTGGTCTTCGTGGATATCGCCAACAGTTTTCTCGGCAAGGGGAACGAGATCGCCCTTCACCAGGCCGGCATGGTCTTTTACATGTTCCTTCCGGTGGTTTCCACCATGATCGGGTTCTGCATGCTCTGGATCGTGGGGAAGTGGCAGGCGATCCGGGACGGGTGGCTCCCCTGCCTCCTCACCGGCGCGGTCATCGGCGTGGTGGCCCGCTTCACCAATCAGTACGACAACCTGGTGGTGCTGACGGGCGTCCTCTGCGGCATCGCCGTCATTGCCGCCATGGCGGCCTACCTGGTTGTCACCGGCGGCAAAGTGATCGACCGCTCCCTCCTCTCCGCCGAGGAGCGGGAATTCGCCGCAGCCATGCCCCTCTGGCGGGCTTTCATGCCGTGGACCCTCCTCGTTATCCTTATTCTCGTCCTGAACGTTCCCCAGGACCTTTTCTCTTGGCTCTACCGGACCATGAAACTGCCCATCGCGGGCCTTACGGCCGACGGCAAGCCCCTGGACACGCGGGCCCTGTGGCAGGCCTACACCTGGATCCTGGTCAGCACCATCCTGGCCGTGCCGTTCCTGAAGCCCACGGGGGAGCAGCTCCGGGAAACAGTCCGGACCTGGGTCCGGCGGGCACCCCGGCCGGTGTTCGCGGCAGCCGTTTTCTTTGCCATCGGCGAGATAATGAACATGGCGGGCTACGATATGGCGGCGGGCCGGTTCGTTGTGCCGAGCATGGTCACGGTGCTGGCCGATTCCTCGGCGCTGGCCTTCCAGGGGATGTACGGGGAGGTGGTGGCGTTCATCGGGCTTTTCGGCGGGTTCATCACCGGCAGCGAGGCATCGACCATCGCCATGTTCGCCAAGTACACCATGACCACGGCCAAGAACCTGGACATGCCGCTGTCGGGGCTGATCATCGTCACGGCGGGGCTCGCCTTCGGCGGTGGGCTTGCCAGCGTCATCTCGCCCGCCAAGCTCCAGAACGCTGCTGCAGCCATCGACAGGATCGGCGAGGAGGGGAAGGTGATCCGCATCGCCTTTGTCTTCGCACTCCTGCTGACCCTGGTCACCTCCCTGTTCGTGGTGGTTCTGCTCACGGTCAACGGCATGGGGAGAGTTTCGTGAGCCCGGAGGGGCGGGGATGAGGGCGGTCGAGCTCTTCTGCGGCATCGGCGGTTTCGCCGCCGCGGTGGAGGGGACGGGCGTCCGCGTGGTGGCGGCTATGGACCAGGACGAGGCGGCCCTTGCCACTTACCGGCTCAACTTCCCCGGCCACGGCGCGCGGAAGGTGGATCTGGAGCGGGTGAGCGCCTGGGAGCTGACCGCAGGAGGGGTAGACCTCTGGTGGCTGTCGCCTCCGTGCCAGCCTTACTGCGAACGGGGCGTCCGCCGGGATCTGGCTGATCCCCGGGCCCGGAGCCTCGTGCATATCCTCAATCTGGCCGCCAGGATGTCCGATGAGGCTCTGCCGCGCCATCTGGCCCTGGAGAACGTGGCCGGCTTTGTCGGCTCCGAAGCCCACGGCCGGCTCACGGAGGTGCTGTCGTCGCGGGGGTACCGGCTGCAGGAGCGGCTGCTCTGCCCCACGGAGCTGGGCATTCCCTCCCGTCGCCCCCGCTACTATCTGGCCGCCTCCCGGGAGTCCCTGGCACCGGCGGAGGTTCTCTCGCCACTGCCCCGGCAGCCTTTGGCCGAGTACCTTGATCTCCTGCCGGCAAACGGCCAGCCGGCCGAGCTCCTGCTCTCCCCCGCCATCGTGGAACGGTTCGGCGCGGGCTTCCGCATTCTCGACCCTGCCGATCCCGATGCCTACACCACCTGCTTCACTTCGGGCTACGGCAGGTCCCTCACGGCATCGGGGGCCTACCTGCGCTGCAGCGACGGTGTCAGGCGTTTTTCCCCCGAGGAGATCGCCCGCCTGCTGCACTTTCCACCGTCGTTCCGCTTTCCGGAAGAGGTGCCGCTGCGCAAGCGCTGGCAACTGGTGGGGAACAGTCTGTCCGTGGCCGCGGTGCGGGAGGTGCTTCGGGCGTTGCCGTTACCGGCTGAGGAGGGGTGATCGGGGAGGGAAATGAAAAAAGGCGGCTCAAGGCCGCCTTTTTTGTGGAGGAGAAGGGAGGAGCTAGAGGATTTCCACCAGTTGGAACTCGTAGGTGAGGTCCTCTCCCGCCAGGGGATGGTTGGCGTCGAAGGTGACGCTTTCGTCGGTCACTTCAACCACGGTTACGCCGAAGTCCTCGTCGTTCTCGTTGGAGATGACCAGTTCCTGACCCACTTCGGGGATCAGGTCGGGGGGGAGATCGGAACGCTCGACGGTGAAGACCTTTTCCTCGTCGTACTCGCCGAAGCCTTCCGCCGCCGGGATGACCACGGTCTTCTTCTCACCCGGGGCCATGCCGATCAGCGCCTCCTCAATCTTCTCGAAAAACTCGCCCCCCCCGATGGTCAGGGTCATGGGGCCGCTCTCCTCGCAACCGCAGCCGCAGCTGCCGTCGCCGCAGTCATCGGATTCGCAGTCGTCCGTGTCGCATCCAGCCCCTTCGAGGGTGCTGTCGAAAACCGTTCCGTCTTCCAGGGTGCCGGTGAAATCGATCGTTACCCGGTCACCTTTTTGTGCTTGTGCCATTGTTGTTCCCTTTTTGTTTAATGATGTTTCTGCCTCTCTAGAGTACAGGTGCGAGGGGTAAACAGTCCACCAAAAAATCGTGCCGGCCGGCGGTTAACCCGGTGCCTTGACGGTGAAAATCGTGTAAGATGAGCGGCCACGCCATTCCCGGACCAAAGGAGTTCCGCCATGACCGATACCCTGATACCCCGCACCCCCTCAGCCTACGACTATCCCCTGCTCATCAAGAGCCTGCTCCGCAATCCCGTGGTCGACAACCCCGACCAGGAAATCGTCTACCGGGGCGTGATCCGCCACACCTACCGCGATCTGCGCGAGCGGGTCCGGCGCCTGGCCAATGTTCTCACGGGCCTGGGGGTCAAGGCGGGCGATACCGTGGCGGTCATGGATTGGGACAGCCACCGCTACCTGGAGCTTTTCTTCGCGGTGCCCATGATCGGCGCAGTGCTCCATACCATCAACGTCCGCCTCTCCCCGGAGCAGATCCTCTATACCATCGACCATGCCGAGGACGATCTGCTGCTGGTGAACAGCGAATTCCTCCCCATTCTGGAGCAGATCCGGGGCAGGATCGACACGGTGCGGGGGTATGTGCTCCTCACCGACGAGGAAAAGATGCCCGAGAGCCACATCCCCTTTGTGGGTGAGTACGAGGCGCTCCTGGCCGCGGCCTCAGGCGAGTACGATTTTCCCGATTTCGATGAGAACACCCGGGCAACCACCTTCTACACCACCGGGACCACCGGCCTCCCCAAGGGGGTCTACTTCAGCCACCGCCAACTGGTGCTCCACACCATGGGAGTTATGGCGTCCCTGGGGACGGTCTTCGCCCATGGCCGCCTCCACCAGGGGGATGTCTACATGCCGATCACCCCCATGTTCCATGTCCACGCCTGGGGCGTGCCCTATCTGGCCACCATGCTCGGCATCAAACAGGTCTATCCGGGGCGCTACTCGCCCGATCTGCTCCTGGACCTCATCGAAAAGGAACGGGTCACCTTTACCCACTGTGTCCCCACCATCCTTCATATGCTCCTCAAGCATCCCCATGCCAAGCGGGTCGACCTGGCGGGATTGAAGATGATCATCGGCGGGGCCGCCATGTCCCGGGCCCTCTGCTGCGAGGCGCTGGAGCGCGGTATCGACGTTTTCACCGGCTACGGCATGTCCGAGACCTGCCCCATTCTGACCTTCTCACGTCTCACGCCTGAAATGCTGGCGGGAAGCCCGGCCGAGCAGGCCGAGGTCCGCTGCCTCACGGGGCTGTCGCTGCCGTTCGTGGACCTGCGGGTGGTGGATCCGGAAACCGGGGCAGAGCAGCCTCGGGACGGCCGGAGCGCCGGCGAGATCGTGGTGCGCGCCCCCTGGCTGACCCAGGGGTACCTGAAGGACCACCGTACCTCGGAAAAGCTCTGGGAGGGAGGCTTTCTCCATACCGGTGACGTGGCGGTGCGGGACGAACGGGGATACGTACGGATTACCGACCGGACCAAAGACGTGATCAAGGTGGCGGGAGAATGGGTCTCTTCACTGGAGTTGGAGGATATCCTGGCTCATCATCCCGCCGTGGCCGAAGTGGCGGTCATCGGCCAGCCCGACGAGAAATGGGGGGAGCGCCCCCTGGCCCTGGTGGTGCTGAAGCCCGAGGAGGCCGGCCGGGTGGGGGAAAAGGACCTGGCGCATTTTGTCCGGGAATACGCCGACAAGGGGATGGTCAGCAAGCAGGTGGTCCTGCTGAAAGTGCGGCTCGTGGATGCCATCGACAAGACGAGCGTGGGCAAGATCAGCAAAGTGACCCTGCGGGAGAAGTACCTGGCATAGGACGGCTACTCGGTGAAGGCCAGCTTCCGCTCAAGGTCCATGGAGCGGGTGATCTGCTTGGCCTGGTCGAAGGTAATGACGTCCTTCTCGCACAGTTCCAGCAGGTGCTGGTCAAGGGTCTGCATCTGGTAGAGGGAGCGGCCGTTTTCGATGTGCTTCTCGATCTCGTCCAGGCGTCCCTCGCGAATGCAGGCCTGGATGGTGGTTGTGGCTCGCATCACCTCCACCACCGGCAGGATGTTCTCCCCGGATTTGTCCTTGATGAGCCGTAACGACACGGTGGCCACCAGGATGTCGGCCAGGCGCTGGCGCAGGACCTCCTGGGCATCGGGGGGGAAGTGGCCGATGAGCCGGTTGATAGTGGATACGGCGCTCTGGGTGTGGAGGGTGGAAAAGACCAGGTGGCCCGTCTCCGCCGCCTTGATGCAGGCGTCGATGGTTTCCAGGTCGCGCATCTCGCCCACCATGATCACGTCGGGGTCCATCCGCAGGGACGAGCGGAGCGCCGCGCTGAAGTCGACCGTGTCGATTCCCACCTCCCGCTGGATGATGCAGCTCTTGTCCGAGGTGAAGAGGAACTCGATGGGGTCCTCGATGGTGATGATGTTGAAGGTGCAGGTCTCGTTCAGGTGGCGAATCATGGAGGCAAGGGTGGTCGACTTACCGTTGCCCGTGGGGCCGGTGACCAGCACGAGGCCGTTGGGGGCTTTGGCGATCTCTCCCAGGACCGGCGGCAGGTTGAGTTCCTCGAAGGTCCCCACGTGGGGAGGAATCACCCTCATGACGATGCCGATGCTCCCGCGCTGACGGAAGATGCTCACCCGGAAGCGCCCGCCATTGGGGAGCGAGTAGGAGGCGTCCAGCTCCCGCAGCTCGTCGGGGAGGGTCCGGTGGTTCTGCTCCATAACGGCCCGGGCGATGAATTCGGTGTCCTGGGGGGAGAGCTTCGGCAACTTTGAGCGGAGCAACTGCCCCTTGGCACGGAAGAAGGGGGGATTGTCCACCTCGAAGTGGAGGTCGGAAACCCGCTTTTCAAAGGCAATGCCCAGAATCTGGGACAGAAGGTTCATATCCATGGCGGTACCTCACTGCTATCTAAAAAATGCGGCCGGAAAGACCGTTCAGCGGTCACAGGCCGTCCCCTCGGGAGCCTTCCGCTCCCGTTTCCTGCGATAGAGCGCCGTTTCCAGAACCAACCCCGCCTCGCCCGTCACGAGCTCAAGCAGCTCGGTGCGCACGGGCGCTGCCCCCTTGTGGCCGAAATCCCCGTAGATGAGAGCGATGACCTTGCCGCCGCAGACCAGCGGGAGCAGGATGACCGTGGGGTGGAGCGGAGCGCCGATGATGGGAAAAAGATGCCCCTTCAGTATCTCATCGTCAGTTTCGCCATAAAATGCAGCTCTTTTTTCAATCGCGTCCCGGAGCACCGACGGGCGGTCCAGGGGGATCCTCGTCCCGAAAGAGGGTGAGACGCAGGCGCCACGGGGGCTCCGAATGCCGATACTCCGCTCGGCGATAAGTTCCTCTTCGCGCACGATGAGAGTGAGTGCCCGCTCGAAGGTGCCTGCCACCGTACTCAGGAGGGTCAGGGCGATTTCCGGAGGCTCGCGAAGTGCCCGCAACTCCATTAACGTTTTGCCGAGTTGGGCCATGGCCGCTTCGCCGCCGTCTGAGCCCCGCCGCCTCAGATAGAGGGGCAGGGCGTCCAGAAGCCGGAGGGTGTCCTCCAGGAAGGTGTCGCCGCTCACCTCGCGCACGGGGCGGGGGAAGACGGCCACGGCTCCGTCTTTCAGGGCCTGGAGGGCAAAGGCCGGCTCAAGGGGCGAAGCGAGCTGGATGAGGGCGAGGGAGGGGTGGTGCTCCCTGACTCGTCGCAGGAGCCGCGCCGCATCTTCTGCGGGCAGGGTAAAGCCGGGCGATGCCGGCGAGTCAAGGATCAGGGTCGTCTGCCCGCCACGGGAGGCGAACTGTTGCGCCAGAGGGGCCAGGTCCTGCTCGTCGTTGGTGGTGAAAACGGAAATCCCCGCCTGACGGCAGACGGTGGTTACGCAGTAGGAAAAAAGGTCGTCCGGGCTGAAGAGGATGGCGGAAAGAGTGGGCGCACCGGCGGCTGGTGCGGTGTTCCCGAGCCGGCCCAGAAAGGCGAAGAGCTCCTCCTGTTCTTTGTCGGAAAGGTCTGCGCCCAGCTCTTGAATCTTACGCTGAAGGGAGGGGCTGCGATCCTCCAGCCCCAGAAAGACCTGGGGAATTTTCCGTTCGATCTGATCCAGGTCCCCGAGTCCCAGATCGTCGGCCGAGATGTTGAAATCGGCGGCTTCATCGCCGGAGAGGTCCGGGATAGGGGCCTCGATCGCAAACTCCTCCTCCACCAGCAGACCATCGCGCTTTTTCTCGTCGTAGATGCGGAGGGCGTCCATGAGGACATTTTCCGTGTGGAGCGTGATTTCCTCATGGAGCTTTTCCGGGAAATAGCGGTACTCGTCGGAGACGCTGACCCGGTTCACGTCCAGATCAAAGGTGCCCCGCCTCCAGGTGAGAATTTCCACCACCGTCAGCTCGATGAGGGCCTCAAGCCCCCGGTAGGCGTCCTCCTTGCGGACGCTGCCCCGTTCGAGAAGTGTTGCCACCAGGGGTTTCCGTCCCGCTCCCGCCTCCTCCTGCTCCTGCAGGGCCTGCTCCAGGACCTCCTTGCTGATGACGCCGGCCTCTACGAGGATGTTGCCGATCCGGACGCTGTTGTCGAAGTGATTGGCGCTGATGATGTAGCCGTCGTTGAAGACGAGCTGGGACTCTCCCTTGCGTCCCCGCACGGTGAGGGTGCCTGACTTGCGGGTGGCGTGCAGCAGTTGGATGACGTCGACGATCGACAGGTGTTCCAGGTCACCGGTGAAAGACATGAGGCGGTTCTCCTTGCAGGGGGCGTCAGGATGCGCCCGGTCCAGCCCTGGACCGTCAGGGGGGCGACTTTCCCCGCTGGACCCAGGTTCAATTAAACTCGATAACGAGCGCCCCTTCAAGTACACCTATCGGAAAGAAACGGAATTGCTTGAGGAAACCTTTCCGCAGTCCGTCCGCTGAAGCTGAAAAGCGCATGCGTTCGGCGCCGAATCCGGGTATACTGCGAGGCCAACCCCAACGACAAAGGAGACCCTATGGAGATACTTCTGAACGACGTGGAGGTGCGGGTTCTCGGCTGCCTGATCGAAAAGGAGCTGGCGACCCCCGAGTACTATCCCCTCACCCTCAACAGCCTCACCACGGCCTGCAACCAGAAGTCGAACCGGGATCCGGTCATGGCCCTGGAGGAGTCCGAGGTGGTGCGGGCTCTGGACGGCCTGAAGATGAAGCATGTGGCGATCCAGGCGGCCGATTCGGGGCGGGTTCCCCGCTATCGCCATATCCTGTCGGAGCGGCTGCGGTTCTCCCCGGCCGAACTGGCGATCCTGGCAGAGTTGCTCCTGCGGGGGCCCCAGACCCTGGGGGAGCTGCGTACCCGCGCGGAGCGGATGCATCCCTTTGCCGATCTGGCTGCCGTGGAGCAGGTGCTGGGCGAACTGGCGGAGCGCACCCCGCCTCTCGTGATGCGGCTTCCCCGTCAGCCCGGCCGCAAGGAATCCCGTTTCGCCCATCTGCTGGCCGGAGAGCCGGACCTGTCGGCCGAGGAGCGGACGGCCCCGCCGGAGGGGGCACGGCTTCAGGTCATGGCGGAGAATGAGCGGATTGCCGCGCTGGAGTTGGAGGTGGCGACGCTCAGGGCGGAAGTGGGCGAGTTGCGACAGGTGATGGAAGAGTTCAGGTCCCAGTTCGAGTGAGAGGGGAGAGCGTCATGACGGACAAGCGTTTCCTGACCCCGGCCGAGGCACTGAACGCAACGGTTGAGAACGGCCGGCGTGTTCTGACCCAGTCCCTCGCCCGCACGGTGCTCCTGAGCCTGCTGGCCGGGTTCTACATCGCCTTCGGCGCCCAGCTGGCAACGGTGGTGACCCAAGACGCAGCGCTCCATGTGGGGCAGGGGGTCGCCCGGCTCCTGGGGGGCAGTGTCTTTTCGGTGGGTCTCATGCTGGTGGTGATTTGCGGGGCGGAGCTCTTCACCGGCAACAGCCTTCTGACCGTGGCGCTTCTGCACGGCGAGATCACCTGGGTGAAGATGCTTGAGAACTGGGGAGTGGTGCTCCTGGGGAACCTGGCGGGCTCCCTCTTCTTCGCCTGGCTCATGGTGGAGTCCAGGCTCTGGGAGAACGGGGCCGTGGGCGACCAGGCGGTGAGGATCGCTGCGGCCAAGTGCGCCATCCCCTTCGGCGCCGCCCTCATCCGGGGTATCCTCTGCAACTGGCTCGTCTGCCTGGCGGTCCTCATGGCCACGGCGGCCCGGGACGTGGGGGGCAAGATGCTCGCCTGCTACGTCCCCATCATGACCTTCGTGACCAGCGGCTTCGAACACTCGGTGGCCAACATGTACTTCATCCCCACGGGACTCCTGGTGGCCGGCGCCCGGGGCACGACGGAGCCGGACCTTTCCTGGGGCGCATTCATGGGGAACGTGGTGCCGGTCACCATCGGCAATGTCATCGGCGGGGTGATCTTCGTGGCTATTGCCTACTGGTTCATCCACCTGAAAAAAGAGGGGAAACAGGCCTAACCGTTACCGCTTTTTCACCCGGAATCCGGCCCGTTCCAGCCCTCCCAGGTCAAGTCCGCCGCCGGTTTTCCGCGGCTCTTCCTTTCGCGCCGGCTTTTCCGTGCTCCGCGGGGCACCGCCGGGCGCTGCCTCCCGAATGGAGAGGGAGATGCGCTTGCGCTGCACGTCCACGGACAAGACCTTCACCTGCACCACCTGCCCCACCCTCACCGCCTCGGCCGGGTCCTTCACGAACTTGACCGAGAGGTGGCTCACATGGACCAGGCCGTCCTGGTGGACCCCCACGTCCACGAAGGCCCCGAACGCGGTCACGTTGGTCACCACCCCCTGGAGCACCATTCCCTCCTTCAGATCGCCGATCTCGGTCACGTCGTCCCGGAAGGCGGCGGTGCGGAATTCCTCCCGCGGGTCCCGGCCCGGTTTTTTCAACTCTTCCATGATGTCACGCAGGGTGGGAAGCCCCACCGCGTCGGTCACGTAGCGCTTCAGGTCGATCCGCGCCGGCAGGGCCGGGTCGGCGGCCAGCTGGCTGAGGGACACGCCCAGATCCGTTGCCATGGCCTCCACCACCGGATAGCGCTCCGGGTGGACGGCGGTGGCGTCCAGGGGGTGTTCGCCGCCCCTGATGCGGAGAAAGCCGGCTGCCTGCTCGAAGGCCTTGTCGCCGAACCGGGGGACCTTCATGAGTGCCCGGCGGGCGGGGAAGGGACCGTGCTCGTCCCGATGGCGGACAATGGCACGGGCCAAGGACGGCCCCACGCCGGAGACGTAGGAGAGGAGCGCCCAGGAGGCGGTGTTCAGGTCGACTCCCACGTAGTTGACGCACGACTCCACCACCGCGTCCAGGGACTTCTTCAGGGCGCGCTGGTCCACGTCGTGCTGGTACTGGCCCACGCCGATGCTCTTGGGGTCGATCTTCACCAGTTCGGCCAGGGGATCCTGGAGGCGCCGGGCGATGGAGATGGCCCCCCGCACGGTCAGGTCCAGGTCCGGGAACTCCTCCCGGGCGATCTCCGAGGCGGAGTAGACGCTGGCCCCGGCCTCGCTCACCATGACCACAGGAATCCTCTTGCCTCCTTCGGCCAGGGTTTCCTTGGCGAACTGCTCCATCTCCCGTCCCGCGGTGCCGTTCCCCACAGCCACCATCTCGATGCCGTGGCACTCCACCAGCCGGAGGAATTCGCGCTTCGCGGCCGCCACCTTCCCTTCGCCGCCGGCGTGGGGGTAGATGGTCACATGCTCCAGGAACCGGCCAGTGCCGTCTACCGCAGCCAGCTTGGAGCCGGTCCGCAGCCCCGGGTCCACACCGAGGACCCGCTTGCCGCCGGCCGGCGGCGCCAGGAGGAGGTTGCGGAGGTTCTGGGCAAAGACGGTGATGGCTGCCTCGTCGGCCCGCTGCTTGGCTTCCAGCCGCAGCTCAACTTCGATGGAGGGGGCGATGAGGCGTTTGTAGGCGTCCTCTGCCGCCCCTTCCAGAAGTTGGCGGAAGATGCTGGCGCGCCCCGCGATCCGGGCCCGGAGGCCGGCGAGGATCTCCTCCGTCGGCGCCTCAATGGTCAGGACGAGCACCTCTTCCTTCTCGCCCCGGCGCATGGCGAGCATCCGGTGGGAGGGTACCGATTTCAGGGGCTCCCGGTGGTCGTAGTACATCTCGAACTTGGTGACCGCCCCTTTCCGGTCGGCCGCCACCCGTGAACAGAAGATCCCCTGGTCGGCCGTGAGGCGGCGGACAAAGGCCCGGGCATCGGCGTCGTCCGCCAGCCGCTCGGCCAGGATGTGGCCGGCTCCCTCCAGGGCGGCGGCCGCGTCGGGCACCTCGCCGGCGGGGTCCACGAAGGGGAGGGTAGCCTCTTCGGGCGTGCCCGCGGTCAGCTCCTGGGCCGCCATGAGGTCGGCCAGGGGCTCCAGCCCCCGCTCCCGGGCGATGGTCGCCTTGGTGCGCCGCTTGGGCTTGTAGGGGAGGTAGAGGTCCTCAACCTCGGTCTTCTGGCGCGATGTCCGGATGCGGTCCGCCAGCTCGGGGGTGAGCTTCCCCTGTTCCTCGATGGATTTGAGGACCGTGAGCTTGCGCTCCTCCAACTCGGTGAAATAGGCGAGGCGCTCTTCGATCCCGCGGATGCCGACCTCGTCCAGTTCGCCGGTCCGCTCCTTCCGGTAGCGGGCGATGAAGGGGACCGTGCCCCCTTCGCGCAGAAGTTCCACCGTGTTCGCCACCTGGAAGGGGGCGAGGCCGGTTTCTTCGGTCAGGTAGCGGAGAATATCCTGCAGGGTCTGGTCGCTCAGTGCCATGGAAAGTCCTCTGTTCCGGGGGAGTTGGGAAAGGCGGGCATCCTACCACAGGGGGCGGCGTTTGAAAAGCGGGGAAGGCTTCAGTGCCGGTCCATGCGGCAGGTGCCGCCGTCGCAGCGGGATGCGCGTTTGGGAAGGTACCTGCGGATGCGGGCGAATCCCCGGTAGCCGAGCCGGGCCAGGAGGTTGAACCCCGGCAGCATCACGAGGGTGCCGAGGAGCCCGTAGAAGGTTGAGGCGGGGAAGGCCTGCCAGATGGCCCAGAAGCCTTCCACTCCCCGGTAGGCGCGGCCATCCCGGTCGATGGCGTGCATCTGCGCCATGAACGCCTCCAGGGTGATGCCCCAGGGGGACGGGTCGAAGGCGGGATCGCTGATGTCCACGAAGACGAGCCGTCCCCCGTGGTTTTTGCGCCGGTAGACCGCCATTTCGGCCGCGCAGACGGAGCAGGCGCCGTCATAGAAGACGGTGAGGGGGAATGCCGGAGGGGTCGGCACGGTGCGCCGCCTCAGGGATAGACCCGCACCACCTGCTCGGCCACGCAGGCGGGCTTGTCCTTGCCCTCGATCTCCACGGTGATCTCGTAGGTGATCTGGACCGCCCCGGCCAGGGGCTCCACCGCCTTGAGCAGGGTGCGCGCCCGGAGCCGGGAGCCCACGATTACCGGCTGGGGAAAGCGGACCCGGTTCAGGCCGTAGTTGACCCGCAGCCGCATGCCGGGGTAGTTGCGCTGGAAGAAGTCCGGATGGTTCGCCTCCGTGAGGCAGGGGAGGAGGGAGAGGGTCAGAAAGCCGTGGGCCACGGTGGCGCCGTAGGGGGATTCGCGCCGGGCCCGCTCCGGGTCGGTGTGGATCCACTGGATGTCGCCGGTTACGTGAGCGAACCGGTCGATCCGCTCCTGGTCGACGGTGAGCCAGGGGCCCACGTGGGTTTCAGTGCCGAGTTTCGGGGCAAGGAATGCGATCAGGTCGTCCGCTGCCGACATAGAACCTCCGTGAAATCTGCCGTTCACTGTAGGGGCAATTCGTGAAGTGCCCCTACAGCGGCTATTGAGGCTGGGAAAGCGGTTTCGCGTGGCTCCGTCCCAGCCGCTTGATCAGTTTCCACAGGGGACCGCGCACCGGGAAGTGGCGCATGGCCTCCAGCATGGCGTCGCTCATGTTGATCTCCAGTCCCGGCGCCACCCAGTTCCGCCGCGTCATGGCCCCGTCAGTGACGAGTTCCCCCAGCACGTCCCTGATGGCGGGGGCCAGGTAGAAGGTCGGTTCCAGGAGCGGTTCATCCGGCGTCACCATCCCCTCGGCCACGGCCCGTTCGAAGAGGGGGGTGCCGGGGAAGATCCGGATGCCGGTCATGGCGATGACCGCGGTGGGGGCCACCTCGTCCATGAGGGCGAAGCTCTCGGCAATGGTCGCCGGGGTTTCGCCGGGGCCGCCGAAGAGGATGTAGTGGGCAAAGTCGACCCCCAGCTCGCGGCAGATGCGGGACGACTCCCGGATCTGTGCCACGCCGAAGGACTTGCCCAGGTTGCGGAGCATGGCTGGCGAGCCCGAGTCGGTGCCGAACTCCACGGCGTCGCAGCCGGCGGCCACCATGGATTCCATGAGGCGCGGGGTGATGAACTGGGGGTTTATGAAGGCCGACCAGCCCATGGTGAGACCCGAGGCTATCATGGCCCGGCAGAGCTCCTCGGCAAAGTCGGGAGGGTAGTTGAAGATGTCGTCCACGAAGTAGACGTAGTCGATGCCGGCATCGGCCAGTTCCCGCAGTTCGGCCACGATCTCCGCCGTCGGCCGGAGCCGCATGCGCCGTCCCTCCAGGAGCGGATAGGTGCAGTAGATGCAGCCGAAGGGGCATCCCCGCTTCGTCTGGATGTTGGCCATCCCCCCCTCCCGCCGGTAGCGGGCCAGGGCGAAGAGGCGCCGGTCCGGGGCGGCGATCCGCTCCACCGGCCGGGGCGGCGCAAAGGCCCCGGCGCCGGCCACCACTCCCGGCAAACCCGCCGGGGACTCGCCCCGCTCAATGCAGGCCAGGAGCTCGGGCAGGATCTCCTCTCCCTCGCCCGCCACGCCGAGGTCACCGCCGGTGAAGGCGAGGAGTTCGGCGGGCATGAGGGAGAAGCCCGATCCCCCCAGGATGGTGGTGGCTATGCCCCGGCAGCGGTCCACGATGGCCTTGACCCCGGCCACGTAGGAGCGGGAGCCGGGCCAGGTGACGTTGTCGATGTTGCGGACGGAGATGATCACGGCCTGGGGGGTAAAATCCGCCAGAGCCGCGGTCACGGCCTCCTCCGGATCGGCTTCGAAGCAGAGGTCCAGGGCCCGGAGCTCGTGGCCGGCCGCCTCCAGGGACGGGACCAGGCAGGCGAGCCCCAGGGGAAAGACCGGGTAGGGGCTCCGCTCCCGGTTTGCCGACACGAGGAGGAGCCTCATGCCCCCTCCGTCCAGGCGAGCAGCCGTTCCAGCCGTTCGCCCACTGCGGGGGGAAGGCGGTACTGGAGCACCCCGTCCCGGTCGGTGAGGGCGTGAACGGTGCGCCCCCGCGCGTAGAGGGTGCCGTCGGCTCCAAGGATGCGGGTGGCGAATTCGATGGTGGCCGTTTCGGTCCTGCGGGCCGTGGTCATGATCCGCAGTTCCTCGTTGAAACGGGCCGGTCGGCGATAGGAGAGCTCCAGGTCCACGACCGGCGCCAGGTATCCCAGCTCGCCGATCTGGGCCGCGTCGAGCCCGAATCGCCCCGCCAGGTCGTTGCGCCCCACCTCCAGCCAGGCCACGTAGTGGCCGTGCCAGGCAACGCCGTAGGAGTCAACCTCGTTGAAACGGACGGTGAGTGGTGTCTCGTGTTCCCGCATGCTACCTCCCCCGCTCGCTTTCGATCCACCGGTTGTACTTGCGGAGGGAATCACCCGCCCCCACCTCGTAAAGACGGTCGACGCCGGCGGCGCGCAGGGCGCGGTAGGTGCGCTCCCACCGGACCGGCTCCATGAGGTCCCGGACCATGAACACCGGCAGGTCTGCGGCGGCCAGGAAGTCCTGGTCGATGTGGTCCACCAGGGGGACGGACGGCTCCCGGTAGCGGTAATCGCCGGCAACGGCAGCAAGCTCTTCTGCCACCTCCGCCATGAGCGGGGTGTGGAGCGGGGCGTCGCACGGAAAGAGCCTGGCCGAGAAGGCGCCGCGGGCCAGGGCCTCGGCGCAGGCGTCCTCCATGGCCCCCCGTTCGCCGGCCAGGAGAAAGTGGCGGGACGTATTGTGATTGGCAAGGTACACGCCGTTGTTCTCGGCAATGACCAGGAGGGGTTCCAGGGTGAGCCCCACCATGCAGCCGAGGGCGTAGGTCCGTTGTCTCCCCATGGCGGCCATGGTCCTGCCGAGGCGGACGGCGAGCTCCAGGGCGTCCCCCTCATCCAGGGCGCCGGCCGCGGCCAGGGCGGGGTAGATCCCCATGCTGTGCTCGGCGATGAGCCGGGGCGCGATCCCCTCGGCCCTGAGCCGGCGGGTCCGGTAGAGCCCCATGGCCACGCCGTAGGCCTGGAGTGCCACGGTATCGCTGGACGGCTCGCCGGTCCAGGAAAAGGTGTGCAGGTCAAAGGAGGCCCGCTGCCGCGTCAAAAGGGCAATGGCCTCGAAATCCGCGTCCTCCGGGAATTCGACCGGGGGCGCGAGGGGTTGTCCGGGAAACATGAAGCAGATCATGGTCAGGAGGCTTTCGTTTTGTCGGATTTTCGGATGGCGCTGCGGAACCCCAGGTTCATGGGGCCGAAGACCTGTACCGAGCGGTGCAGCTTGCCGATGCGCCGCCACATGGAGCCGAAGGAGTAGAAGGAGCGGTTGAGCCAGTCGTGCCCATCCTGGAGCTCCCGGGCGGTCATTCCCGTGGGGCGGAAGGTCACGTGCCCCATGTCGTAGTCGCGCCAGTCGTTGGAGGTGATCCGCCCCTCGGCCTCCAGCCGCCGGCGTACGGCGGTACCGGGGTAGGGGGTGAGGATCGGGAAGATGGCCGCCTCGATCCGGGCCTCTTCGCAGAAGCGGAGGATGCGTCCGAAGGAGTCCGGGGTGTCGCCGTCGTAGCCCAGGACAAAGGACCCGAGGATGCCGATGCCGTGGTCCCGGAATTTCCGGGCCTGGTCCAGGAACGCGGAGGAGCTGTTGGTCACCTTTCCCATGGCGGCCAGGGCCTCCTGGTCCAGGGACTCGAATCCCACGAACATGCCGATGCAGCCCGATTCGCCGGCGGCCCGCATCAACTCCTCATCACCGGCGAAATCGATGGGGGCATGGGAGAGCCACTTGAATCCCATTCCCTTCATCCCCCGGAACAGGGGCAGGGCGTAGCGGCGGTCGGCCACCAGGTTGTCGTCCACGAAAAAGGCAAAGGAATTGGCCTTGCGCAGGGTTTCCAGCTCGGCCAGCACCGCTTCGACGGGGCGCTCCCGGTACTTGCGGCCGTAAAAAGCGGTGACCGAGCAGAATTCGCAGTCAAAGGGGCAACCCCGGGTGGTCTGGAGGGTGTTGGTCAGCAGATACCCCTTGCCGGCGAAGATCTCGCGCCGGGCCACCGGGATCGATGCCATGGGCAGGAGCCCCGGGGACCGGTAGAGGCGCTGGAGCCGGCCCGCCTGGAAATCCGCCAGCAGCAGGGGCCAGGAGAGTTCCCCTTCGCCCACCACCACGGCGTCCACGTGGCCGAGGGCCTCGTCCGGGAGATTGCTGGCGTGGAATCCCCCCATGACGACGGTTTTTCCCCGGGCGCGGAAGCCGGCGGCGATCTCGTAGGCCCGGGGCGCCTGGGGGGTCATGGCGGTGATGGCCACCAGATCGCACGGGGCATTGAAGTCGATGGTCTCCCGGCTCTCGTCGCAGAGGGCCGCGTCCCACTCGGGCGGAGTAACCGCAGCCAGGGCGGCCAGGGCAAGGGACGGGAACTTGAAGCCCAGTTCGCCCCAGAGCCTGCCCCGGGGCCAGCCCGGCGCCACGAAGAGAATCTTCATTTCCGGTTGGCGGCGATATGGTCGGCCATGCTTCGGACCGACGCGAAGACCTTGGTGCCGGTGGCGGCGTCGGGGACCACCACGCCGAAATCCTTCTCCATGGCCACCACGAGTTGGAGGGCGTCGATGGAATCGAGGCCGAGCCCTTCGCCGAAGAGGGGGGCGTCGGTGTCGATGTCGTCGGGGGACATTCCCTCGATCCGGAGGGCGTCGATGATCATCTGCTTTACCTGCACAATAAGTTGGTCGGACATGCGGTTATCCCTTCACGGTTTCGTTGTGTTCATTGTTCCAGAAGTCGAAAAAGTTGTACCACTGGTCAGGGTAGCAGCGGATGTACCGCTCGAAGACCCCGAGTACCTGCTCCATCCCCCGGCGGATGGCCTCGGCGTTGCGGCCCCGCCCGCCGACGAACCGGATCGGCTCCTCCATGATGGTCGCGTAGCGGCTCCCCTCCAGGGGGACGAACACCGGCATGACCGGCGCACCCGTGGCCAGGGCCAGGTAGGCGGCCCCCACCGGGATGGGGGTCGGCCGGCCGAAGAACTCCAGCTCCATGGTCTGGGACGAGCCGTCGCGATCAACCAGGAGCGCCACCACCTCGTTGCGGCGCAGGGCGTTCACCGCCTCCACGGCAGCCAGGGGAGAGGTGTCGTGCCGGTCCACGTAGATGAAGCGGATGCCCCGCTCCTCCCGGACCCGCTCCCGCAGGTCGTTCACCCGCTCGTCGGGCTCCCGGAAGGTCATGACGTTGAGCCGGTAGCCCCGCTCGGCCAGCCCCAGCCCCCCCAGTTCCCAGTTGCCCAGGTGGGGCGAAACGATGATGGCACCGTTCCCCTCCGCCAGGACCCGATCCAGGATACCGTGCCCCTCCTGCCGGCCGATGAGGGCAAAGAGCCGCTCGCCCCGGCGGCGCATCATGAGCATGATGTCGGTCCAGTTGCGGGAGCACTTGTAGTAGGTGGAGAGCACCAGCCGCTCCACGTTGCGCCTGCCGGTCACGGCCCTCAGGTTCGCACGCACCCCTCGCCGGGGCCCGGGAATGGCCAGGTAGAGAATCAGCCCCGTCAGAAAGGCGAAGGGCGCATGGACCGTCCGGGGGACCAGCAGGGTGAACAGGTTGATAAGGAACAGGTTTATCCGGTTGTGCAGCGGCACGTGTCAGCTCGTCATGCCGGAGTTCCGGCGTCGGTGAAGTTTCTCCCGAATCCGTGGCTCTTCGGCTCCAGGGATTCAGGTTTCAGATACATCAGCGGGTTACGCCCTTGGGCCGTTTCCCCTGCCCGGCGCCGAACTCCTGCTCCCAGGCCGGGTCGGCGAACTCGGCGTACCGCCGGGCATAGTCGTCCATGTTGTCCGCCAGAGCGGTGAAGATGGCGTCGGCCCCCTCGTGGGTGGGATAGGCCCCGGCGCTTTGGAAGAGCTCGCGCCCCACGTCAGGGTGGTCGATGAGCATGCAGGGGCGGAGCAGGTTGTCGTGCTCGCCCTGCACTTGGCGGATTTTCCGGAACAGCGGCGACCGCAGGGCCTCCCGCAGGGTGGTGCGCCGGATGTTGTCCACGGCGAAGTGGCAGAAAACGCACGGCTCGATGTCGCCGTTGGCGTTGATGTGGAAGTACTTGCGCCCCCCCGCGATGCAGCCGCTGATGATGGGTCCGTCGTTCCAGAAGTCCACGAAGAGCATCGGCTTGGCGGCCCGGAAATCGACGATCCGGCGCCGCAGGGCGTCCCGCTGCTCCGGTGTCGCCATCAGTTCCAGATCGGGCTCCCGTCCCACCGGCACGTAGGTGAAGAGCCAGAGGGCGAAGACCCCCTTCGCCACCAGCATGTCGATGTACTCGTCGCTGGTGATGATGTCGGTATTCCGGCTGGTCTGGGTGAAGGAGCCGCAGAACGAGAGCCCCGCCTCCCGCAGCAGGTCCATGGCCCGCATGACCTTGCGGAAATGGCCGGGGCCGCGCCGTTCGTCGGTTTCCTGCTCGTACCCCTCCAGGGAGAAGGCGGGCATCACGTTCCCCACCTCCACCAGTTTCCGTACCATGGCCTCGTCGATGAGCCCGCCGTGGGTGAAGACGAGGAAGGCCATGTCCGAGTGCTTTTTGAAGATCTCGAAGATGTCTTCTTTAAAGAACGGCTCACCGCCGGAAATGACGGCGAAGTAAACCCCCATCTCCTTCATCTGGGTGAGGATCGAATCGATCTCGTCGTTGGTCAGCTCCAGGGCCTTGGCGTAATCGCCCGCGTAGCAGCCGTAACAGGAGAGGTTGCACTTCATGGTGGTGCTGATGACCACGGTGGAGGGGGGATAGTACCCCTCCCGCTCCTGCCACGCCTTCCGCTTGTTGGTGCCTGAGAGGAGGTGGTTCACCGCCAGGTTCGTGATCCACTTCTCCCGCTGGTTGGGGTGGATCTCCCGCAGGATACGGCGGGGAAACTCGATGGAAGGATGGTTCTCCCGGATGAGCCTCCGGATCCAGCGGATCCGTTCCTTGTAGTATTCCTTCTTCGGGATCAGCTCCATCAGGTGCGTCATCCGCGCCAGGTTCTCGTTGGAGGCGTTGGTGGCCATGGAGAGAAGGAGGGAGACGATCTTTTCGGTTGTATAGTTTTTCAGGCTCTGGAGCATCAATCTGTGACCTCGTTGTGATTCCCGGCAAAAGGGCCCCTGCGCAGCCTCACATGTGGCGCAGGAACGTCATGCAGATATTCCAGGTATCCCGCACCGGCCGGAAATGGCTCGTGGCACGTCCGTCCGCCACCCGGGCGGCCACGGGGAGCGAATCGATGGCGAATCCACCCCGCCATGCCTTCATGAGGATTTCCATCTCCAGGTGGTAGCCGCTCGCCTCCAGGGAGACCCCTTTCAGGAGCCGGGCGGAGTACCAGCGGAACCCGGACTGGCTGTCGGTGATGGTGAAGCCGGTCCGCTTCCTCATGCACCAGACGCCGAAGCGGTTCCAGACGGAGCGAAGCCCCGCCATCTCCCGGAACTGGGTATCGCGGGAGGCGATGAGGATGTCGACGTTGCGCTCCCGGGCCGTAGCCGCCAGGAGCGGGATGGCCGTGGGGTCGTGCTGGCCGTCGGCGTCCAGGGTCACCACGCCGGAGTATCCGTGCGCGAGCGCCCACTCGAAGCCGGTCCGCAGGGCCGCTCCCTTGCCGCGGTTGCCGTCGTGGCGCAGCAGGTGTACCCCCAGCCCCTCCACCGTGGCGGAGGTCCCGTCGGTGGAGCCGTCGTCCACCACGAGGCATGGCATCCCCAGGCCGAGGACTTCCCGGACCACGGCCGGCAGGGTCCGGGCCGCGTTGTAGGCTGGTATGATTATACAGTATCCCAACGGTCAACCAACTGATCGAGTGTAGTGAATGAGAATCGTTCCAGCAGGGCGTCGAGTCGCGGTGCCGCATCGCTACGCGGTCCGTAGGCCACGAAGGAGCGCAGGGGCGGCAGCGCCAGCCGCGGGCCCTCCGGGTCAACCTCCCGGGGATGAACGTACAGCACCGCCGGCATGCCGCGCCGGTTCAATCCCGCTACGCTGGCCCCGATCAGCCCCAGCGGAAAGAACCGGAAGCCCCACCCGCCGCCCGTCGGCAGGTTTCCCAAGGGGGTCCGCGTCACCAGGGGCGGCACCTCCACCAGGGGCCCCGCCGGGGTGTCGATCCTGAACGGACCGCGCGGACCGCGCCGGTCTCCCACGAAGGGGAGCGGCGAGAGACTGGAATCGTACCGGTATCCCTCATCCCGCAGGATGGGAAAGGCCCAGGGGGTCCGCCGGCGGCAGAGGGACCACTGGGGTGCCCGGAATCCCACGGGGCGCCGGCCGGTCTGCCGTTCCAGGAGGTCACCGGTTCGCCGCAGCTCCGTCCGGAATTCTTCGGGAGAGAGCCCGGTCACGAGCCGGTGGGACCAGCCGTGCGAAGCAATCTCATGGCCCGCTTCGGCGATTGACGGCGCCAGGCCCGGATGCCGTTGGGCCACGGAGCCGAGCAGAAAGAAGGTGGCCCGGCAGCCGCGCCTGGCCAGCAGCGCCAGCAGCCGTCCGACGGCGGGAACGACCCGCTCCGTGTCAGGACTGACGACCGGCTCGCCGGGGAGTCCGCAGACATGGTACCAGTCCTCCACGTCGATGGTCAGGGCATTCAGAACGGGCATCACCGAGAAAAAAAAGGGGATGGCATCTCCCCCTCTGCTTTCAAGAATAGCGAAAGTATAATACTCCCGCCTAACTTTAGTCAATACGCAGGGAATCAGCTTTAACGAAACATATTACCCTTGACCCCCGCCGCCCTTTTCGGAAACAATACCCCCGTTACTTCACCTTGGCGAGATTCAGATGAACATTCTCCTGCTCCGCCCCCATCCCGGCAACGACCGGTTCGGCCTCGGCCCCTTCTTTCGGGTCGAGCCCCTGGGGCTCGAATACATCGGCGCGGCGCTTCGCGCCCACGGCCACACCGTTACCGCGGCAGATCTTCGCTTCCGCCCCGGTGCCGCAACCTGGGTCAGGCGCACCCGGCCCCGTCTCGTGGGAATATCCTGCCTCCACGCCCTGGAGTACGAGCGGGTGGTTGAAACGGCCCGTGAGGTCAGGCGGGCAAGCCCCGATGCCTTCATCTTCGTGGGGGGGCATGCGGCCGCCGCCTTTCCCGCTCCTCTGGAGTGCGACGCGGTGGACGCCATCTGCCGCGACGACGGGGAGGAAATCGTGCCCCTGGTTGCCGCCGCCCTGGCGAAGGGTGGGCGGCTTGACGAGGTACCGGGGCTCCGGCTGCGCGAACCCGACGGCTGGCGCGACACCCCCTGCCTCGACCGCCAGACCTGCCTCGACCTCGTGCCGCTCCCGGCCCGGGACCTGGTGGACCGGCACCGCTCCGGCTACCACTGCCTTCTCTTTAAGCCGGTCTGGCTCGTGGAGACGGCCCGGGGCTGCCCCCACCGCTGCTCCTTCTGCTCCGTCTGGCAGCTCTACGGCCGTTCCTGCCGCGAGCGGAGCATTGCCGCGGTGGTGGAGGATTTCGCCACGGCCGGGGATTCGATCTTCGTGGCCGACGACCTCTTCTGGCACAATCCGGCCCGGAGCCTGGAGCTGGCCGAGGCGCTGAAAAAGCGCGGGGTTTTCAAACGCTGGATTCTCGTCCAGACCCGCACCGACCTCATCTGCCGGAGCGCCGACCTCATGGCCGCCTGGCGTCCCCTGGCCAAGGATTTCGACATCTTTCTGGGGCTGGAGGCGGCCACGGACAAGGGGCTCGCCGGGATCACCAAGGATTCCGGCGTGGCCGAGAGCGTGGAGGCGGTCCGCCTTGCCCGCGAACTGCGCTACGGCATCAACGGCAATTTCCTCATCGATCCTGATTGGGGTGAGGACGATTTCCGCGACCTCTGGGACTTTGTGGCCCGCTACGGCCTCCAGCGGGCCGGGTTCACGATCCTCACGCCCCTGTCCGGCACCGATTTCTTCCGGGAAGTGGCCCCGCGCATTGCCCGCCAGCCCTGGTCCAACTTCGACATGCACCACCTCCTGTGGGACCCCCGGGTGGGCGCCCCGCGTTTCTTCGAGCTCTATGCCGAGACCTGGCGCCGCTCCATCCTCAATACCTCGGGAGACAAGAGCCTGGTGGACTGGATGAAGCAGGTCCGCCCCTCCCAGATTCCCTACATCGCCCGGGTCCTCTGGCGGACCCAGCGGATGATGAAGCCCGAGGCCTATCTCAGGGAGTACGAGGCGACCCGGCCCCGGACAACGGAGCCCCTGGTGGATTTCAGCGCCGGGGCGTACTGCGGGGGAGCCGCCTGATGTCCCGTTCCCCTCGGCTGCTGCTGATCTACCCGGCGACCCACAAGCTCGGTTGGGCGCGCTATTTTCAGCTTCCCTCCCATTCGCTCCAGATGGTGGCCGCGGCCACGCCCCGCCACTGGGAGGTGATCCTGGCCGACGAGGTCCATGACGAGGTCCCCTTTGACGGAACCTTCGACCTGGTGGGGATCACGGCCATGACCCACCAGGCGACGCGGGCCTATGAGATCGCCGACCGGTTCCGGGCCCGGGGTGTCCCCGTGGTGATGGGGGGAATCCACCCCACGGTCCTGCCCGACGAGGCACTGGAGCACGCCGACGCGGTGGTGGTGGGGGAGGCCGAGCCGGTCTGGGCGCACCTTCTCGACGACCTCCTGGCCGGGCGGCTCGCACCGGTCTACCGGGCGCCGGTCCCCACGGACGAAATCCTCTCCGCCCCCTGGCCCCGCCGCGAGATCCTGGCTGGCCGCCGCTACCTCACCACCCAGACGGTCCAGGCGAGCCGGGGCTGCCCCTACGACTGCTCCTTCTGCACCGTCACTCCCTACTTCGGCCGCACCTTCCGCTACCGCGACCCCGACGACATCCTGGCAGAGATTCGCTCCTTCAGACGCAAGCTCGTGGTCTTTCTCGACGACAACCTCCTGGGCGATCCGGCCAAGGCCCGGCCCATCCTGCGGGGGCTGGCCGAGATGAACGTCCGCTGGGGCTCCCAGACCAATCTCCGTTTTGCCGAGGACCCGGAGCTCCTGAAACTCGTGGCGGACTCGGGGTGCATCGGCCTCTTCGTGGGGATCGAGTCGGTGACCGGGGCCCACGCCAACATGGCCAAGTCCGGCACCCGTTACTCCCAGGCCGATCTCATGAAGCGGGTCCGCGACGCCGGCATCATCCTGGAAACCTCCATCATCTTCGGTTTCGACGACCACGACGAGAGCGTCTTCGAGACCACGGTCCGCTTCCTGGAGGAGTGCTCCCCCAGCGTCCCCACCTTCCACATCCTCACCCCCTACCCCGGCACGGCCCTGTTCCGCCAGTTCCAGGAGGAGGGGCGGCTCCTGACCACCGACTGGTCCCGTTACGATCACTCTACCGTGGTCTTCCGGCCCCGTCTCATGTCTCCCGAACGGCTTCACCGGGGCTGGCTGGAGGCACGCCGTGAGGCCTACTCCTGGCGGGCCATCGCCACCCGCGTCATGCGCAATCCGGGGCGCCGCCTGACGAATTTCGCCTACAACATGCTGCGCAAGGGACCAAACGACCTGCTGGAGGATGGGGCGCCGTAGGGCACCGTTCTCCTCTCGATCCGATGCGTACCCTGCCGGCATGAGGATGGAACGTCTGCCATGACCCGTTTGATTGTCTTCGGAATACTTGCGGCATTCTTCTTCAGCAGCACGTTCGTGCTCAACCGGGCCATGAGCCTGGAGGGAGGGCACTGGGCATGGACCGCGAGCCTGCGCTACGGATACATGCTGCTTCTGCTCTGCACCTGGTTGCTGCTGAAAGGACGACGGGGGGTACTGATTGCTGCATGGGACGCCTTTCGCCGGAATTGGCTGTTCTGGACCACGGCGGGAAGTGTCGGCTGCGGGGCGTTTTACGCCCTGATCTCCTTCAGCGCGTCGTTCGCTCCCGGCTGGGTGGTGGCAACCACCTGGCAGATTACCATCCTCGCGACACCGGTGGTGCTCCTGCTGTTCGGCCGCCGGGTGCCGGCCAGGGGGGTGTTGTTCACTGCCATGATTTTTCTCGGCATTGTGCTGGTTACCCTTGAGCAGGCAACCGCCGCTCCGCTGGGCGACATCCTGCGGGGGGTAGTGCCGGTTGTGGCCGCGGCATTCGCCTATCCCCTGGGCAACCAGATGGTGTGGGAGGCCCGCCATGGGACATCTTCTCTGCTGCCGGCCATAACGGACCCCGTCGTCGACGACAGCTTCGGGAGGGTACTGCTCATGGTGCTCGGCTCGATCCCCTTCTGGGTCGTGCTGCTCATCGTGGCAGCGCCCCCGCCCCCCTCGCCCGGTCAGTTGGTCAACACGGCCCTGGTGGCGGTGTTTTCCGGCGTCATTGCCACGAGCCTGTTTCTTCATGCCCGGCATTGCGCGTCAACTACCTACGAACTTGCCGCCATTGATGCGACCCAATCGACCGAGGTTATTTTTTCGCTTCTAGGGGAGATCGTCTTTCTCCATGGCGCACTGCCGGGCTCGTCGGGCACCGCGGGGCTGGTGCTGGTCGTCGGCGGGCTCATGCTGTATGTCCGGGCCCAGACCGCGGGTCCGCTTAAAGAAATGGTTCACAGCCGGGCAGAGAAAGGGTAATAATGATCACGGATGGAATTCATCCCCGGGGGAGATGCCGGCATAATGCAGCCAGAGCCCGTCGTTTCGAACATTGCCCATGTCATCCAGATGTCTGTCGCGCCGGTTTTTCTCCTCACCGGTGTCGGCGCGATTCTGTCCGTGCTCATCAATCGGCTGGGCCGCATCGTTGACCGTGCCCGCGTCATCGAACAGCACCTTGCCGATGTCGCCAGTGATGGCAGGGCCTTGGCCAGGCTTGAGCTGACAACGCTCGGTCGCCGCATGCGGTTGATCAACTGGGCCATCAGTTCGTGCACGATAAGCGCGCTCCTCGTGTGCGTGGTCATAGCCCTGCTTTTTGTGGGTGCGTTCCTCCACGTCAATGTGTCGGACGTTGCCGCCCTGCTGTTCGTGTTTGCCATGCTCGCACTGATCGGAGGCTTGCTGGGCTTTCTCCGGGAGATCTACCTGGCGATCGCCACTGCACGCCTGGGGATGCGCTGACGCTGCCGATCCCGGGCCGAGCGCGATGACTGTACACAATCCGCTCCACGACGAGATATTCCGCCACCACCTCCACAATCTATTCAGCACCGCAGGCACGTGCCGGATTCCTGTGGGCAGCCCTGCCGGCTACCGCCTCCCTTTCGGTGCCGCAAATTGCCGAAGTTCCATCGTGAGGGCTGCGCCAGGTATAACCCTGCCGTCTCCCGCGGATGGCGCACTGGCTCGGGGACTCCAGGTCACGAGACAGACGATACTCCGGACAGTCTTCCTCCACGCGTGTTTCTGCCACCAGGTTCAGGGGCTCTGTCCTGACAGCGCCGGCAGCCTCCCTCACTGTCGCCTCTGCGGTAACTGTTACGGTTGGTGTTGAGTACCCTCTCATCTCGTCGGCCTCCAGTCCGTGACCCCTCACCGGCGTGGCAAAAGAGAAGATGTTCCGCGCATCATGAATGACACATCCAGCGGCTAAACCCTGCTGCTGGCAGCGGGCATGACGGCAGGCCGGTCACAGTCGCCCGGTTGTGCGATGGACCTGTCATGGAGCTTTGCGCGGCATCACTGCTGTCCCATAGTTTAACTGAATAAAGAGAGGCCCTGAGAGCTACTTGTGATATATTGAGTTCGCCAAAACACCAATATTAACAAGGAGATCAGAGCCGTGGCACATTGTAACACAGTCCTTAACCAAGTTGTCGGTTTTTTCAAGAGACATGAATTTGAATCCCTTGCCCGCAAGCATCACATCGGGCAGAAGTTTCGTTCTTTTAACCGTTGGTCGCAGTTCATGGCGATGATGGTTTGTCAACTTTCCGGCAGAAAAAGTCTGCGGGATATCGTGGAAAACCTCAAGGCCCAAGGCCACAAGCTCTATCATCTGGGCATGAAGACGGTTTCCCGTACCACCTTGGCCAGAGTGAACGATGAACAGCCGCATGAGTTGTACAAAGAGCTCTTTTACAAAATGCTGCATCGATGCAAGGCAGTTGCACCCAGTCATCGCTTCAAGATCGATGAAAAAGTCTATCTGCTGGATGCCACCACCATCAATCTCTGTCTGGAGGCGTTCCCTTGGGCCACCTACCGGCAGAAGAAGGGTGCCATAAAGATGCATGTCGGTCTTGATGCTGACGGCTATCTGCCTGAGTTCATCGATGTGACCGAAGGCAAGAAGCACGAGATGTCCTGGGCCAGGATGCTACAACTGCCTGCCGGTTCACTGGCCGTCTTTGACCGGGGCTTCACCGATTACGACTGGTGGCAGCAACTAACGACCAACGGCATCTTCTTCGTAACCCGGCTGAAAGAGAACGCCTTGGTGGAATACTTCAAGAAGCGTCCCGGCAGGAAAGCAACGGGCGTCATTCTTGACCAGGAGATTCGGCTCAAAGGGATGAAGGACAAACTGCGGCTTGTCCAGTTCATCGCCGATGACGGCAACGATTACCGCTTCGTGACCAATGCGCATCACCTGAAAGCAGCAATCGTGGCGGATCTCTACAAAGAGCGCTGGAAGATCGAACTGTTCTTCAAGTGGATCAAACAGAACCTGAAGATCAAGACCTTCCTCGGCACCTCGGAGAATGCCGTACTCACACAGATCTGGATTGCCCTGTGCGTGTATCTGGTACTGGCATACTTGACGTTTCTGTCAAAGATCGGATCGTCGATGCAGCAGATATTACGGTTATTACAGCTGAATTTGTTCGAGCGGCGAGACCTTGAAAGCCTATTCAAACCACCGAAAGTAGAGGCTTCGCCACAACTGGTGCTGCTTTAGAAACTATGGGACAGCAGTGGCGCGGCATATCAAGTTTCAGTTCCAGGGAGAATTTACGGGTAGTCAAACTTTCCCGACAGACGGACTGATTTGTTATTTTCTATTCTGCCGAAGTTGTGCACTTAATCGTGGCGGAATTACATGTCAAAGATCAAGTCCTCTGCTAGTGTTTGATTGCGGGTGATGTTCGTTCGTGAGCTTGTGGGAATGCGGCGATTTGCTTACGGCATTAATAGACTTAGCTGAGTTCAAGGGAACAGTCGAACCTCGGGCTCGAAGTGTCTGATCTGTATTTGCAGGAGTTTCGGAAGTGATCCATCGGCACCTTCAACATTCGCCGTTTCCCGTTCTGCTGGTAGAACCGCAGGGACGCATTGTGCAAGCCAGCCCGGCAAGTCTCGAATTCCTGGGCATAGGATCGCGTCACTCCGCCCCCAGCGCTCTGGCCGACATCATGCATGCGGAACAGTGCGAGGCCGTGCTTCGCGCCGGAGCCGCCTTGACCGACACCGGGTTTTGGGAAGGAGAATGTTCTTTGATCGGGCGGGATGGGCAGCCCGTGCGGGCGTTCCTCCGGGTGGCCAGGGCTGGTGATGACCGCCTGGTGATGTACCTTCGGGACTCCGCCGGGCGCAGTCGCTCCGAAGAGTTGCTGCGCATCCGTTTGCAGCTGTCGGAACGTGCCCGGTGCGAAAGCCTCGACGAGTTACTTCGGTCAGCCCTGGATGCCGCTGAACGGCTGACCGACAGCAGTATCGGTTACCTCCATGTTGTTGCCCCGGACCGGGAGCAGGCTTCCCTGCAGGCGTGGTCGAGCAATACCCTGGCCACCATGTGCCGGGTGAGAGGCGAAAAAGAGCACCATCCGACCAGACGGGCCGGGATCTGGGGTGATTGCTGTCGCGAACGTACTGCCATGATCCATAACGATTACGCCGGGCTTCCACATAAAAAGGAACTGCCCGAGGGACACCCCCCCATTGTGCGGGTGATGGGTGTGCCGATCATTCATGGCGACAAGGTGCTCGCCATTATCGGCGTGGGCAACAAGGCGACGGAGTACATCCGTGAAGATGCGGATGCGCTGCATGAGCTCGCCTCGATGATCATGGACCTGGTGGAGCGCAAGCAGGCTGAAGCGCAGTTGCTCGCAAGCGAAAAGCGCTTCAGGACGGTCTTTGAGCAGGCGGCAGTCGGGGTGGCCCTGGTTGATCCGCTGACGGGCCGGTTCGTCAGGGTCAATGCGAAATACGGCGACATCGTCGGCTACTCTCCCGAGACAATGCTGACGATGGGGTTCCAGGAGCTCACCCACCCCGACGATCTGGCGGTCGACCTGGAGTGCATCTCCCGGCTCTTGAAGGGGGAAATCCGTACCTTTACGAGAGAGAAGCGTTACCTGCACCGGGACGGCTGCAACGTGTGGGTCAGACTGACCGTCTCTCCCCTGTGGGCGGACGGCGAGGAGCCGAGCTTCAACATCGCCATCGTGGAAGACATAACCGCCCGCAAGGCGGCGGAGGCGGCCCTCCGGGAAGCGAAGGAACAGCTGGAGCTTCGCGTCAGGGAAAGGACTGCGGATCTGGAACAGGCCAACCGGGCCTTGCAGGAGGAGGTAGCCGCACGCAGCCAGGCCGAGGAATCTCTTCGTGCAAGCGAGTCAAGGTTCAGGCGTCTCGTCCAGATGGCGCCGCTGCCACTGTGCTTCGCGGATGCGAGCGGCACCTTGCGGTACGTAAACGACCGGTTCACGCGGCTGTTCGGCTATGCGCCGGAAGACATCCCGACGCAGGAGGAGTGGTGGAGTCGGGTTTGCACCGATGGGCGCTGCCGAGGGGAGACGGCCGATGCCTGGCAGGCGTCCGTGCAAAGAGGCCCGAACGGTGCGAGTGATATCGAACCCGCTGAATTCCGGGTCGCGTGCAAGAACGGTGATATTCGTCTGGTGGAAGTTTCCGGGATAACGATTGAGGGCACGGTCCTGGCGACATTCATCGATATCACCGAGCGCCGGTTGGCGGAGGATGAGCTTCATCGCCACAGGGAACTGCTCGAGGAGCTGGTTCACCAGCGGACTGCGGAACTGAAACTGCGGAACATGGAGCTGGCCTCCGAGATTGCCGAACGCCGGCGGGCCGAGGCAGCCCTCCGCTGCTACACCCGGCGTCTCACCGAGATGGAAGAGGACCTGAGGAAGAAGCTCGCCGCCGAACTGCACGACGAGATCGGGAGGGATCTGACCGCCCTCAATCTCAACTTTTCCGTTATCGGCAACCGTCTCGTGCAGGGCCCGGACGGGTGCCTCAAGGCGAGGATCGAAGACACGGAACGGCTTATCGAAGACATAAGCCGCACGGTCCGGGGCCTAACTGCCAAGCTGCGGCCGCCCGTGCTGGACGACTACGGTCTGCCGGCAGCGCTACGCTGGCATGCTGATCTTTTTTCACGGCGGACCGGGATTGAGGTGACGGTACGGGGGGCCGACAGCGTTCCCCGGATGCCTGCGGAAAAGGAAATAGCGCTCTTTCGTATCGTTCAGGAGGCCCTCACGAATTGTTCGAAACATGCAAACGCAGGGAACGTGAAGGTCTCCCTGGATCACGGCGATGGGCGGGTGCGGCTTTCGGTTGTGGACGACGGTATTGGATTTGCACCTGAAAGTGCCTCGCCGACACCGGCGGGAAGCGGCTGGGGGCTGACAATCATGCGCGAGCGGGCTGAACTGATCGGCGGGACGTTCCGGCTGAATACCGCGCCGGGCAAAGGTACGGTACTGACTGTTGAAATTGACGAGGGTTCGTAGATGGTGATCAAGGTTCTCATTGCCGATGACCATGCCGTCGTAAGGGACGGACTGACCATGATTCTCGAATCCCAGAGCGATATTGCCGTGATCGGTCAGGCCGGCGACGGGCGCGAGGCGATAGCGATGGCCGAGTCGCTTAAGCCCAACGTGGTGGTTATGGACATTACCATGCCGGAACTGAACGGCATCGAAGCCGCCCGCCTGATTGCCAGAGAGCAGCCGGCGACAAAAATCGTCATTCTTTCCATGCACGACACCCTTGAGCACGTCTACCGCGCGCTCCAGGCCGGCGCGCGGGGGTATCTCCTGAAGGAATCGGCAGGTGCCGAGGTCACCGATGCAGTGCGAACGGTCATGCGGGGGCACCGCTATTTCGGCAGAGGGAGTCGGCTGCCGTCCGACATGCACCGCTCCGCCTGCGCCGATCTCCCGAAAAGTCCCCTCGACAGCCTGAGCCAGCGGGAGCGGGAGGTCCTGCAGCTGGTAGTCGAGGGGAAGAAAAGCTCTGAGATTGCTGAAATCCTTTCCCTTTCACCCAAAAGCATCGAAACCTACCGCAGCAGGCTGATGATTAAGCTCGGTATCACCAATATCCCTTCGCTGGTCAAATTTGCCCTTCTACACGGCGTTACCCCCGCAAAATAGTCTTTTCACTGTTTGAGTCAAACATTCCTGACAGACTGACGACGTTATTTCGGATATTTACTGTCGTTGGGCGCCTATCCTTTTGTTCATACCGCGGGAAACCCTGCAGTACCTGTCCCAACCGTGCCCATGTCCTTTGACATGTATACGCCGCTTCCGGCCCCGGAGCGGAATGATCCGGCAAAACACAGGAGGAAGGAGCATGGCCGGCAGCAATCAGAATGTAGCGTTACGGATTACTGCGATCTATGCGCTCGTCGGCGTGTCATGGATTCTCTTTTCCGATTGGCTGCTCTATCTCGCGGTTGGCGACCCTCATCTCCTCACGCGACTCCAGATGGGAAAGGGATGGGTGTACGTGGCCGCGACCGCCATGCTCCTCTACTGGCTCGTCCACCGGGATACGGCGCAGATCAGTCGCTCCGAGGAAGATCTCCGGGTGCGGAATGAAGAACTGACCGTGGTAGAGGAGGAACTCAGGCAGCAAAACGAAGAACTGATCGTGGCCGAGGAAGAACTTCGGCAGCAGCTGACCGAGAACTACGAGAGCCAGAAAAAATTGTTCGAGGCACATCAGGCAATGGCAGCCATCCTCCAGGCGTCACCGGTCGCCATCGTGGCGCTTGACAGGGAAGACAAGGTCGTGGTGTGGAACCGTGCCGCCGAGCGCCTCTTCGGCTGGCTTGAGGGGGAGGTTCGGGGGACGCCCTTTTCCCTGCTCCACCCCGACGACACGAAAGATGAGGAGCGGGTCTGCGGGAGCGCCTGCCAGGAGGCGGTCCTGCACGATATCGAAGGCGTGCGCATGAAGAAAAACGGAGAGTTGATCAGTGTCAGCATCTCCACTGCGCCACTGCACGATCCTGCCGGGCTGAACGCCGGCGTGATCGCAATGTTCACCGACATCACCGACCGCAAGTCTGCGGCTAAAAGTCTCAGAAAAAGCAACGAAAAGTATGTCGAACTGGTCAATGCCATCAGCGGCATCGTCTGGGAGCTTGACGTCGAGAGTTTTTGTTTCACGTTTGTCAGCCGGAGGTCAGAGGATATCCTGGGCTATCCCGCCGAGGCATGGCTGGCCGAGCCGGGGTTCTGGGAGCGCTGCATCCACCCCGACGACCGCGCGTGGGTGCTTGCCGCCTGCCGCACGGCGCATGGCGAGGGAACCAGCCATGAGTTGGAGTATCGCGGACTCGCCGCCGATGGCCACATTATCTGGCTGCGGAACTCATTCGTGGTTGTCGAGGACACGAACGGCCACGTGAAGCTCCGCGGGGTCATGACCGATATCAGCCGGCGAAAGAATGCCGAGGATGAACTGTCCAGACTCAATGCCGAGCTCGAACAACGGGTGGCGCAGCGAACGTCGGAGTTGGCGGCACTCAACCGGGAACTGGAAGCCTTCAGCTATACGGTTTCCCACGATTTGCGGGCCCCCCTGCGCCACATCGAAGGGTTCGGCAGGGCTCTTCAGGAGGATTACTACGAGGCCTTTGACGATACGGGGAAATTACACTTGGCCCGGCTCTGTTCGGCAGCCAGAAAGATGGGGCAACTGATCGACGATCTGCTCCGCCTTGCCATGGTCAGCAAGGGGGAAATCAACCGGCGTCCCACCAATCTCAGCACGATCGCACATGGCATTGTGCAGGATCTGACGCTGTCTCAGCCGGAGCGCGCGGTTGCATTCCGGATAACCGACGGGATCGAGGTGAACGGCGATCCCCGGCTGCTGCAAGTCGTTATGGAGAATCTCCTCAGCAATGCATGGAAATACACGGGGAAGCGGCAGGATGCCGTTATAGAGTTCGGTGTGGGCGAGGATCGGGGGCGAACGGTCTTCTTTGTCAGGGACAACGGAGTTGGCTTTGCCAATGAACATGCCGAAAAAATCTTCAAGCCGTTCCTGAGGCTCCACAGCGCGGAGGACTATGAGGGGTCGGGCGTTGGTCTGGCAACGGTGCGCCGTGTCGTGGAGCGCCATGGGGGGCGTGTGTGGGCGCAGGGCCGGGAAGGGCACGGCGCCGTGTTCTTCTTTACTCTGGATAACTGAAGAAATGTTCCGCGCGGAGGCGATTGGCCCGGTTCGTGCTAAAATAACCCGCAACAACCATCCTGATTAACTAGTATAGTGCACAGGTTCTGGAAAGGGGTGAGCATGGGAACAGCGGATTCAAGCGCCTCAAACAGTAACAAAGCATCCCAGAAGTTCATTGTCTGGCAGGACAGCTACAGTGTCGGCGTCCCGAAGCTCGATGGTCAACACAAAAAGATCATTGATCTCATCAATGAGGTGTACGACTATCTGCAGGGCAGGACGGGGCTGCTCGATCTGGGCCGCATTCTCGATGACTTGTCCACCTACACCCAGAACCACTTCGCCGATGAGGAGCAACTCCTCCGCCTGGCAAAGTATCCCGAGTATGAGGAGCACAAGAAGCACCATGACTGGATGATGCAGCGTACCCGCTCAATCCGCTCGGAGTACCGTGAAAAGCGCGAAGATCTCTCCTGGGAACTGATGGATTTCCTCAAGAAGTGGTGGTTGAGCCACATCCAGTCCAACGACGCACGCTACGTCCCTTACGTGAAGTGACGCCGGGTTTCGGCGCAGACAGCGCCGAAACCACGCATGACCCCTCCGGCCCAAACCCCACCACCTCATCAAAAGCGTTGATACCCTTCAGGTGAGTTCCGACAGCCTGCGGACCGTCTTGCCGGCAATCATTCCCTCGACCGCGGCGAGGTATGCCCGGAAGTGGCCGGACCCCAGATGCCGTTCCAGGCAGGCCGGACTCTGCCAGTTCTCGTAGAAGATGAACAGGGCCGGGTCGTCCCCGTCCTGATGCAGCCGGTATTCAAGGCAGCCTTCCTCCTGACGGGTTTCCGACACCAGTTTCAGAAGTTCGACCCTGACCGCGTCGACCGCCTCTTCCCGTGCCCGTACTTCCGCTATTACCGTTACCGTCGGCATGGCTGCCTCCTCTCGTGGGACTTTTTCCCGTGAACCCGTTCATAGGCCTTGCAGAAGGGGCAGATGTCCCGCTCCACATTCCGCACGAATTCAAAGACGACCCCTTGCTGGTGATAGCGGGCATGAAGGCAGACCGGGCACAATTCGCAGACCTTTGCGAGGGCCTTGTCCAGTGCGGAAACCTCAGGCGTCATAGTAGCTTCTTCCCTGCGGAGAAGGCCTTGCCAACCAGTTGTCCGACCGCGTGATACCCCTTGTGGGCGGTGTCATAGACCAGCGGCCGGATTTTGAGGATGTCGGGGAGTCCGTCCTCGCCCAGGATGGCCTCGTCCGCCTTCACATCGACGATCTCGCCGATGAACTGGGTGTGCAGCCCCAGCTCTTGGGTATGCAGCAGCCGACACTCCAGCACCAGCGGAAACTCCTCCGCATAGGGTGCGTCCACGTATTCGCCGGCGACATGGGTCAGGCCGGCCACGGCAAATTTGTCGGCATCACGGCCTGAGGCGATGCCGACATAGTCCGCTTCCACCATTGTGGCTTCGTTGGCCACGCTAACCGTGAATGCTTTGCGCTGAACGATGTTGTCGTAGGTAAGCCGTGACGTGCGCACGGATACCGTAACGCACGGCGGGTCGGAGCAGCAGATGCCGCCCCAGGCCGCATTCATCAGGTTCGGCGTGCCTGTGGGGCCATAGGTTCCAACCATCAGGACGGGGGTCGGGACGAGCAGTGTTCTGGCACCGAGTGATTGTTTCATGGGACCTCCAGTCAAGGATTTCGGAAACGTTCGATTCGCTCTCCAACGGGCGACGCCGGGGGGACGAGTCCCGTTGCGGACAGAATATAACTCGGACCGGCAGCAACAAGGAATACTTTTTATCCGGACCGAAACCGCTCTGGTTACTCAGGGGAGAGTCGTTGCTCCGGGAGCGACAAGACCGGTTCCCTCCGGCGCTCGACCGTTCAGGCCGCTGGGTCCGGCTGATCGGGCGAGCGGCGTATGATCTCCACGGAGCAGGGCGCGTGAAGGGCAACGGCCAGGGATACGGAGCCGAGGAAAAAGCGCTTGAGCGCCCCGGATCCTTGGGAGCCGACAACGATCAGGTCCGCACACCATCGTTCGGCTTCGTCCAGAATGGCATTCTTGGGCCGGCCTTCCAGCAGCACGGGCGTGACGTGCAGGTCGGGTGCCCGTTGCTGCAGGGTTTCGGCCGCGTCCTTCAAGCGTTTGGCCGCATCCCACCCCTGTTGCTCGAAGATCTCGTCATAGGACAGGGGGATGTGTGAAGAGTTGCGCAAGGGGAGCGATTCCAGCGGGGAAAGCACGGTCACGATGCGGACTTCGCTTGCGGCCGGCCAGGGCCTGCGGCATACCTCTGCAACGGCAGCGTCGCTGCCCGGTGAACCATCTACTGCAAGAAGAATTCTCATTCCGTTCCCTCCAGTCATAGTGCCGGGACATCTGTGTAATGTGCGGGGCTGGTTCCGGCGTTAGTGATCCGTGGCGAGCGGTGTTACGGCCGGCGTCCCTCCGAGGAGCTCCGACCGGACCCGCTCCCGTTCGCGGTCGATCTGCTCGGGCGTGGCGCCGAGTTTGTTGAGCATGTGCTCGGTCATGTTGAGCGCTATCTCGCCCTCTCCCGAGAACACCGCATCGGCCCCGGCGCGGCGCAGGGCCGGAATATCCCTCAGATAGGCCGCGCGGGCGATGATGCGCAGGTTGGGGTTGAGTTCCCGAGCCAGGCGGATGGCCTCGTCGCTTCCCTGCATCCCTGCCGAGGTCAGGATGAAGGCAACAGCACTCTCCACCCCCGCCCCCTTCAGTGTTTCCTCGCGCGTGGCATCCCCGTAAATGGCCAATGTGCCGTCGGCGTTGAGCTGGCGGACCGTGTGCAGGTTCATCTCGATAATGACCGGGTCAATCCCGTTTTCACTGAGCAGACGGGCCAGGGTTCTGCCCGTGGGGCCGTATCCCACCACGATTGCCCTGTTCCGGGACGTGAGCACATGGCTGCCCGCGTCTTCGGCACTCCCTGTGGTGCGCGACTTCGCCCGTTCGTCGAGCATGCGCCAGAGGCGCCAATGTCGGGCTTTTTTCTCCAACGGCCCGATGAGCCGGTACAGCAGTGGGTTGAGGCTGATTGATATGATCGATGCGGCAACGAGGGTGTTGGCTCCCCCTTCGCCGAGGACGCCCAGGTCTTTGCCGACGGTGGCCAGGATGAACGAGAATTCCCCGATCTGCGCCAGGGCGACGGCAATGGACAGCGCAACGCGCGGCGCATAGCCGAGGACGAGAACGATCACCAGCGCGGCCAGCGGCTTGCCCACCAGGATGATCACGAGGGTGGCAAGTACGAGGCCGGGTTCCTCCATCAGGTATGTCGGGTTGAAGAGCATCCCCACCGAGACGAAAAAGAGGACCGCGAAGGCATCTCGCATCGGCAGCGCTTCCGATGCGGCCCGAAAGCTGAAATCGGACTGCCGGACCACCATGCCTGCCAGAAATGCCCCGAGCGCCATGGACACGCCGAAGAGTTTGGCGGAGCCCACGGCAATCCCCAGGGCGAGCACCAGCACGGTCAAGGTGAACAGCTCCCGTGAGCGCGTGGCCGCCACGTGCCACAGGAGGCGGGGGATGAGGCGGCTTCCGACGAAGAAGGTCAGGGCGACGAGGAGGGCTATCTTGACCACGGAGAGCCCGATGGCGAGGGGGAGGCTGTCCGATCCGGCCACCCCGGAGCCGAAAAAGATGGGCAGGATCACCAGCAGGAAAACGGTGAAGATGTCTTCCACCACGAGCCAGCCCACGGCAATGTGGCCGGTGGGGGTATGCAGCTCATTGTTGTCCACCAGCACGCGGAGAAGCACGACCGTGCTCGCAACCGACACGGCGAAGCCGAAGACGATACCCGCCGACCAACTCCAGCCGAGCCACCTGGCCAGCAGGCAACTCAGCAGTGTGGCCACGGCGCTCTGGCATACAGCGCCGGGAATGGCCACACGCCGCACGTCGAGCAGTTCTTTGACGTGAAACTGGAGCCCCACGCCGAACATCAGAAGGATGACGCCGATTTCGGCGAATTGTTCAGCCATCCCCAGGTCGGCGACGAACCCCGGCGTGTGGGTTCCGACGGCAATGCCCGCCAGAAGATATCCGACAATCGACGACATGCCCAGGCGATGGGTCAGATACCCCAGGAGCAGCGCCGCGGTGAAGCTCCCCGTGATGGTCATGATGAGTCCAAGATCGTGCATATGTTCTTAATTCCTCCTCCCGGCGGACCGTCTGCCGGCGGCATGTGGGGCCGAAGCCGGTCGTGCCGGCCTAATTCGATGCGTTACGTCTGCCGTGCCCTGTCTGCCGTTCGAAACGGTTGGATTAGCCGCAAAACCGATGAACTGATGCCAAAGAATAATGACTGCACAAAGGGCAAAGGGACAAACGCGCAACGCGTCTCCGCCGCAGGTCTGGAGCTACGGGCGGCCATCGGCGCGGTGAGCGGCGTTATTGCAGAGTGCGGGGATTTCGATTGATGCTCCGGGCAAAGACCTTCGGCGGGGCCTGTGATGGTCCTCGCCCGGGTGCGGGGATCAGATCGAACATCTCGACCCTCTCTGCCAGAGAATTGTCGGCAATCGTAAGGGTGGCAGTTGGATGGTGTTGTGCTATGAAAGACTGCTGCGGGCGGGTGGGGCCCGGGTGAAAACGATCGATGCGGTAAGGGATGTCTGTGGGCGGGGGTCCTGATGGCCGTTCAAAAGGAAGGACACCGGGCTGTGAAACTCGAAGAGCCGCTGGCCGAGGACTACGATCTGGACATGCTTGAGGGTCGTCGAATGGGCCGTAGCGCTCTGTGACTTGCTGATGGCGCACTTCGGCTGGAGGGAGCCGCCATGCTCCAGAAAACCGGAGCTGGCGACCCCGTTGAGGGCGAGAACAACGAAGATCGTGGCGATCACCGCAATTCGCAGGGGTGTTCCCGAGAATTTTTTCAGCCCTGTTTGCATATGAGGACCATAGTACATAGTTGCCGGCTGATACAAGTTAAAGTTATGCGCCAACTCTGCGGAGCGTCCCGCGCAGTCCCCGGAGGGAGTCTCTCCGCCCGCGTGTGAGGCCGGTCCGGCAGTGGTTGCTGTTGAGCCAGTCCTGATGGCGCCAGGGCACGTTCTCCGGGGAAGCGGTCAGTGGTCGACTTGGGCGCGAGGGATTCCGGCCACGGCGGCACACCAGCCCAGCAGCCCGCAGGCCGCCATGGCAGCGGTCATCGGCACCGCAGTTCCGTTGTGGAGCATCCCAACCAGAGCCCCCGCGCTTGCCCCCAGGGTGTACTGGATCGTTCCCAGAAGCGCCGATGCACTCCCTGCCGCCTTGTCGAAGGGGGCCATGGCGAGGGCCGTCACGTTGGGATAGAGAAATCCGGTCATGCAGAGGCACACGAACAGAAGGACGACCTGGGCCGGGAAGCCGCCCACCCCCGTGAATCCCGCCACCGTGAGGAGCAGGGCCGCCGCTGCGTTGACGGTGAACGCGACGTTGAGAATCCGTTGGGCGCTGAAGCGTCGCAGGAGCCGGCGGTTCACCTGGGATGCGCCGATCAGGCCGAAGGCGTTGGCCCCGAAGAAAAGGCCGAACTGCTGGGGAGAGACGCCGTTCAGCTCGATGAAGACGAACGGGGAGCCTGAGATGTAGGAGAAGTTGACCCCGGCGACGCAGCCCAGGGCGATGGCATAGCGGAGGTAGCGGCGGTTGCGGAGCAGATGGCCGTAGATGGCGGCCATTTCGGCGACACCGCGCGTGCTCCGCCGTTCGGGCGGCAGCGACTCGGGAAGGCATGCCGCTGCCGCGGCGAGAGAGAGAATGCCGAAGATCCCCAGAAAACCGAAAATCCCCCGCCAGCCGGTGATCAGCAGGAGTTGTCCCCCCGCGATTGGGGCCAGGATCGGCGCGGCCCCCATGACCAGCATGAGAAGTGAAAACATCCTCGCCGCCTCGGCGGTGTCGTAGAGATCACGCACCACGGCGCGGGAGATCACCATGCCGGCCCCGCCTCCCAGCGCCATAACCACCCGCCAGAAGAGCAGCCCCTCCCCCGTGTGGACGGCGGCGCATCCGAAGGCTGCCGCCACATAGAGGGCCAGTCCCCCGAGGAGAGGGGTTCGCCTGCCCCACCGGTCGGCCAGCGGACCGTACACGAGCTGCCCCGCGGCCGAGCCGAACAGGAAGGCGGAGATGGAGAGCTGCACCGTTCCGAGTGGCACGCCGAGGTCCCGGGCGATCTGCGGGAAGGCGGGAAGGTACATGTCGATGGACATGGAGCTGAAAGCGGTCAGCGCACCCAGGATGAGGACCAGTCGCGCCAGTTCGCGCCGGGTCATGTCGGCCGGCTGGAACGCCGGGGCCGTGGAGGTTATTTCCATAGGGCAGGGTTCTCCGTTCCGCCAATGATGTTCATGCCGCACTATTGCTCCCGTTTCTTACAGGCTTACCAGCCAGAAGAGTGCCGGCAGCGACCCGAAGGAGCAGAGGATGCCGATCCCGACCAGTGCGATGGCGAGCTCCGCCTCCATTCCTGCAACCACTGCCAGGGCTCCGGCGGTTACCATCGGCGGCATGCCTGCCTCCACGACCGAAACACCTACCGCCAGGCCGTTCATGTCGACCAGGCGGCATGCCACCAGGACTGCCAGCGGAGCGGCGAGCATCTTGATACCGAGTCCGATGCCGACCGGCGCCGCGAGATGGGGGGGCAACCTCAGCCGGAGCTGCAGGCCGATGGCCGTCATCACCACCGGCACCAAGGGCAGTGCCAGGTAGTGGAGCGCAAGGGACAGTCCGTCCGGATAGGACCACGACTTGAGCGCGAGCCCGGCGGCCAAGGCCAGGGATGGCGGGAAGAGGAGCATCTTGCGGACCACGGCGGAAACGGACAGAGTTCCATCCTGGCCGTAGAGGGAAAGGATGAAGGAGCCGTAGGTGGCGAAGATCATCATGGTCCCTATCTGGTCGTAGACGATCAGGTGCGGCAGGCCGTCCGCGCCGAAGAAGGTCCGGATGATCGGCACCCCCAGAAAGGAGGTGTTTCCCAACGGAACGATCAGGAGCAGCACCCCCACGACGGGCCGCGGCCATTGCCAGATCTTCGCCCCGAGCAGCACCAGTCCCACGGAAAGCGCCAGCAGCGCCCAGGGGATGATCGCCGCCGTCACCGCGTCGCGAGTGAAGGCGATTTTGGGGGCGTTGAGGAGGATGAGCGCCGGCAGGCAGACGTTGATGGCGATCTTGTTGAGCACGAAGGGGGTATGTTCCGGCAGCGCCTTGAACCGCCGCAGGAGAATCCCCAGCGAAATGAAGGCTCCGATTATGAGAAAGTTGTGCATGGTTTCTCCCGGCACAGGCTATTCGGATCGCCCGTGCCCATCGTCATTTATACGCCCCGGTCCAATGTGCGACCTGGGAGTCGACCCATTAGCGCCGGCCTTCGGGTTCCGTGACGAATGGATGACCCCCCTTCGGTCAACCCGTGCCATCCGGCGTGAACGCCCGGTAGAAGCGACTGCATATATCTCCGGGGGAGGTGGGCGGCGAAGCTCCCGCCGCACAGGGTGAGGCATAAGGTATGAAATGCCCCGCACCTTGGTGAACTCTGTCCCTAGCGGTACCTGCCTTCCGTACGACATTGTCAGATATAATCAAGATAGCAGTGGTCGAAATATAAATAAAATATATTATAGTTATGAATTGCATAACTTATGTTTATTCAAGGGCCCGGCTATGGATATCCGCCAGTTGCAGTTTTTCGTCGCAATCGTCAGGTTCGGCAGCTTCACCAAGGCCGCGGAGCGGCTGCGCGTGGCTCAGCCGGCCGTGAGCATGGCCATGAAGAGGCTTGAGGAGGAGCTTGACCTTGTGCTCTTCAACCGGCAGGAGCGGAAAGTGTCTCTGACCGCCGAAGGCGAGATCTTTCTGCGGCATGCGGAGAAGATCCTGGAGGAAGTGGCGTCGACGGAAACGGAAATGGAGGAGTTGCGCGGTCTTGCCAAGGGCGAGGTGCGGGTGGGGATACCCCCCATGATGAGCGCCTACTTTTTTCCGCAGATCATCCGGGACTTCTCCAACCGCTATCCGGAGCTGCACCTGAGCGTGTCCGGCGAAGGAGCTTCAAAGATCCAGAAGATGATCCTCGATGGGGAACTCGACATGGGTGTCATTGCTGGCGCGAGTTTTCCCGACACGCTCGAGTTGCGGAGATTCCTGCGGGAAGAGGTGATCGTCTGCGTACCCAAGAACCACCACCTGGCGGAGATGGAACGTCTTCCGCTGCAGGAATTCGCCCGCCATCCCCTGATTTTCTACAAGGAAGGGTACTACCTGCGGGAGCTCGTTTTCGACGTCATGAGAGGGGCGGGGCTCAATCCGGCCATCAGGTTCGAGACCAATCTCTACACCCTGGTCAAGTCGCTCATCCGGAAAGGGATGGGCATTTCGGTTTTCTTGAGAATGGTGGTTGAGGAAGACGACGATCTGGAGGCGATTCCCCTGGACCCGCCCCTGTACCTGGATCTCCAGATCGCCTGGAAAAAATACGGTTATCTGTCGCGGGCAAACCGTGCGTTTGTTGATTTTCTGCTGGAGCAGAGCGCCAGGGCGCATCAACCGGTCGGCTCGTGTCCCGCGCGGTTGGTTCCTGCTGGTTGAAGATGGCTTCCCGCGTACACCCCTCTTGCCTTTTCGGCCCATTTCCTCTTTGGCCCGGCCCCTTGGTAGGCGGCCATCGACACGATGCGCGGCGCCGTGTTGTCGGCAGGCCTATGCTGGCTGGAGCGTTTCATGGTTCAGGCCTAAAGGAATACGCCGTGTGGCACAACGACAAATAATCAGATAATTCGGCCACGCCCCCCGGGTGATGCCGGACCGTGCCCGGAACGGCTGACTCTGTCCGATTTGAGATCCGGTCTTGTCCTCATGGGTGAAATGATGTTATGTTGTCATGACAACATAATGTTAACGCTGGAAAGGATGCCCGCGTGCTGGACCCGCACAGTCGCATGCCGTTGTATCATCAAATCGAGAGTCATCTCCGGGAGGTCATCAGGAGCGGCAAGTGGCAGGCCGGCGAAGCGATTCCTCCCGAAAGGCTGCTGATCGAGCAGTACGGGGTCAGCCGGATCACGATCCGCCAGGCCCTGGCAAATCTCGTGGCTGCCGGGCTGCTCTACCGGAAGCATGGGCGGGGGACTTTTGTGGCCGGCGCAAAAGAGCGGCCCATAACCGAGTCGCTGGCCAACCTGACGGGCCACCTGGAAGAGTTGCAGCTGCGCGGACTTGATCCCCGGGTCAGGGTGCTGGCGCTGGAGACCCGACCCATGATCGCCGAAGTGGCTGAGGCCCTGCAGCGAAGTCCCGGCGCCGAAGGGTGGTACCTGTACCGGATCGTCACTGTGGAGCAGCAGCCGCTCATGCTTTCGACCGTGTGGCTTCCCTGCGACCTTGGGGTAGAGCTGAACGAGGAACTCCTGAAACAGCACGGCATGGCCCTGCTGCTGACCCACAACGGCATCGCTCCTCTACGCGGCAGCCAGCGGATCGGCGCCATGAGTGCCGGACCGGAAGAGGCGCGCCTGCTGGGGGTGCGGGCCGGTGAAGCGGTCTTGCGTGTCAGCAGGGTCATCCACGGCGCTGCCGACCGTCCGCTCGTGTGGTTCAGGACGCTCTACCGCTCTGATCGCTACGAATACGAAGTCGAACTGAAGAGAGGCAGGCCGCACGCATGATCATGACCACGCTGGAAATATTCCTGATTGCAATAACGGCCGGCGTTGCCGGCGCCATCCTGGGCCTGGGCGGGGGAATCATCATCGTGCCGGCCCTGACCCTGCTGTTCGGCATACCGATACGCACAGCCGTGGCGGCATCGACGGTGTCCATCATTGCCACTTCGACCGGTGCGGCGGTGGCCTACCTGAACGACCGGCTGTCCAATGTGAGGGTCGCCATGTGGCTGGAGATGGGGACCGCCACCGGCGCGCTGACCGGGGCGCTGGTGGCCGGCTACCTCAACCAGCGCGTGCTGTTCCTGATGTTTGGCGTGCTGCTGGCCTATTCCGGCTACAACATGTTCAAGGCCCGCAAGGCCGAATTGCCGGGCGAGGTGCTGCCCGACAAGGTATCGCAGCGGCTGGGCCTTGCCGGCTCCTACCACGACCATGTCCTCAATGCCCGCGTTGACTACCAGGTGACCAGGAGCATTCTCGGCCTGATCATCATGTATTTTTCGGGTGCCGCGGCCGGCCTTATGGGAATCGGCGCCGGCATCTTCAAGGTGCCGGCAATGGACCAGGTGATGCGCATGCCGTTCAAAGCCTCGACCGCCACCTCCAACTTCATGATCGGGGTAACGGCGGCCTCCGGCGCGGTGGTCTACTTTGTCCGGGGCGACGTGAATCCGTTGATTACGGGGCCGGTGGTGCTGGGGGTCTTGCTGGGAGCGCTGGTGGGAGCCCGGCTGATGGTCAGGATGAAGACGACCACCATCCGCAAGCTCTTCATCCCGCTGATCATCTACACGGCCGTCATGATGATGTACAAGGGGGTCAGTCCGTGACAAGTCCGAACCAGCCGGAAAACGAGGGCGTTGTGCCGATAGAACTGATCCTGGCCCGTCTGCTGCGCATTGGTTCGATCATCGCCGCCATCCTGCTGGCAATCGGTATTGCGGCCACGCTGCTGACAGGGGCCGCCTATGCGCCCCGGTTCATCACGGCCGGCCTGGTCGTGCTCCTGGCGACGCCGATCATGCGGGTGCTGGTGGCCGGACTGGTCTTTTTCCGTGAGCGGGATTGGCTCTTTACCCTGTTCTGCCTGGTCGTGCTCTGTTCGCTCGCTGCGGGCGTCCTGCTCGGGCAGGTTGGATAGGGCACCGGTTTCAATACCATCAAAAAGGGGCCCGAAGGCCCCTTTTGCATTACTACTCGCGCCGCTTGGCTGCAAACGACATCACAGCCGTCGCATGTCTACTCCACCGTGACTGATTTCGCCAGGTTCCGCGGCTGGTCCACGTCGGTCCCCTTGAGGACCGCCACGTGGTAGGCCAGGAGCTGAAGCGGCACCGAGAGGATGATCGGGGCCAGTTCCTCGCCGTCGGTGGGCACCTCCAGGGTTACCTCGGCCTTTTTCGCAATCGCCTCGTCACCGGCGGAGCAGATGGCGATCACCCGTCCGCCCCGGGCGATGACCTCCTCCATGTTGGAGAGGACCTTTTCGTAGGTGCTGTTTTTCGGCACGAGAACCACCACCGGCATGTTCTCATCGATGAGGGCGATGGGGCCGTGCTTCATCTCGCCGGCCGGGTAGCCTTCGGCGTGGATGTAGGAAATCTCCTTGAGCTTCAGGGCGCCTTCCAGGGCGATGGGATAGTTCATGCCCCGCCCCAGGTAGAGGAAGTCGCGGGCATTCATGTAGCGCCGGGCGATCCGCTCCACCTGCTCGTTGGTCTCCAGGGCCTGCTCCAGGAGTGCCGGCACCTTGAGCAGGCCGCCGATCATGGTGCGTCCCTGCTCGCAGTCGATGGTGCCGACGGCCCGGCCAAGGCGGATGGTGAAGAGGTAGAGGGCCACCAGTTGGGTGACGAAGGCCTTGGTGGAAGCCACCCCGATCTCGGGTCCGGCATGGGTATAGAGCACGCCGTGGGCTTCCCGGGCGATGGAGGAATCCACCACGTTGCAGATGGCGGCGGTCATGGCGCCCCGGGCCTTGGCTTCCCGGAGGGCGGCCAGGGTGTCGGCGGTCTCGCCGGATTGGGAGATGACCAGCAGCAGCGTCTTCGAGTCGATGACCGGGTTGCGGTAGCGGAACTCGGAGGCGATGTCCACCTCTACCGGGATGCGGCAGTGCTCCTCCATGAGGAACTTGCCCACGAGTGCCGAATGCCAGGAGGTGCCGCAGGCAACGATGCAGATCCGGCCGATTCCCCGCAACTGCTCGTCGGCGAGCTTCATCTCCTCAAGCCGCACGTCCCCCTGCTCCTCCAGCAACCGGCCGGTGATGGTGTCCTGGACCGCCCGGGGCTGCTCGAAGATTTCCTTGAGCATGAAGTGCTTGTACCCACCCTTTTCAGCCATGAGGGGGGACCAGTCGATGTGGCGCGATTTTTTATCCAGGGGCGCGCCGGCCACGGTGGAAAAGGTGGGGTGGCCGTCCCGGAAGACAACTATCTCGCCGTCCTCCATGAAGACCATCTCCCGGGTGTGGGAGAGGATGGCGGGAATGTCCGAGGCGACGAAAAATTCCCCCTCGCCCAGGCCGACCACCATGGGGGAGCCCTGCTTGGCGGCGATGAGCACGCCGGGCTCCCGCTCGCAGAGGATGCAGAGGGCATAGGCGCCGCGGACCTCGGCCAGGGCCTCCCGAACCGCCCGCTCGAAGTCGCCCGTGCCCGCGAACTTGTCGTCGATCAGATGGGCGATGACTTCAGTGTCCGTGTCGCTGTTGAAAACCCGGCCGCTTGTCACGAGCCGTTGCTTCAGTTCCAGGTAGTTTTCGATGATGCCGTTGTGCACCACGATGATGGAGCCGGCCTGGTGGGGGTGGGCGTTGCGCTCCGAAGGGGGGCCGTGGGTCGCCCACCGGGTGTGGCCGATGCCGATGCGGCCCGCCAGGGGAGTGCTCTGGATGAGCCTCTCAAGGTTGATGAGTTTTCCTTCGCTGCGGCGCTTGTCCGCCTTCCCTTCCAGAAGGGTGCAGATTCCCGCCGAGTCGTAGCCCCGGTATTCGAGCCGCTTGAGCCCGTCGAGGATGATGGGGGTTGCTTCCTGAGCGCCGATATAGCCGACTATTCCGCACATAGATCAGGTCTCCGTTTGTATGGGGGGCTCAGTGGGGGCGCGTGTCAGCGATCCCCGCGTCATGATTACTGATCCCGTTTCCTGAGTTTCCAGCCTTCCTTGTTTATCTGCGGCGTCCGGGCTATGGCCAGCGAATCCGCTGGTACATCCCGGGTCACTGTGGTGCCTGCCGCGATGAGGGTGTTGCTGCCGATGGTGACCGGCGCCACGAACTGCACGTCGCTCCCGACGAAGACGTCGTCACCGATGACGGTCCGATGCTTGTTCACGCCGTCATAGTTACAGGTAATGGTGCCGCAGCCCACGTTCACGTTCCGGCCGATGGTGGCGTCCCCCAGGTAGGTCAGGTGGGATGCCTTGGACCCCTCTCCCATGACGATCTTCTTGGTTTCCACGAAGTTGCCGATCTTCACGTGGGCCCCGAGCTCGCTGCCGGGGCGCAGGTGGGCCATGGGGCCGATGGCGGCGTGGTCCATGACCGTGGAATCCTCCATGACGGTACCCGCTTTGATGACCACGTCGCTGCCGAGCCGGCAGCCCCGGATCACCGCCCGCGATTCCACCACGCAGCGGTCGCCCAGTTCGCTCCCCTTGATGATTGCGCCGGCCTCGATGGTGCACCCCTCGCCGACCCGGCAGCCGCCTGCGATCTGGACTCCCGGCTGAATCGTGGTGTCGGCGCCGATGACGACCCCCTGGTCGATGTAGGTGGCCGCCGGGTCAACCAGGGTGACGCCGTTCAGCATATGCTCCTCGGCGATTCGACGGCGGGCGTGCCGGGCTGCCTCGGCCAGCTGGACCCGGTCGTTGATCCCCATGACCTCCACCGGATCGGCCACCGGATGGGCGGTGCAGCGCAGACCCCGGTCATTGGCCATGGTGATGATATCGGTAAGGTAATATTCCCCCTGGGCGTTATCGTTGCCGATCCGCTTCACCGCATCGAAGAGAAAGGATGCCTCGGCGCAGTAAATGCCGGCGTTCACCTCGGTGCGGCTCCGCTCGTCGGGGGTCGCATCCTTTTCCTCCACGATCCGGATGACCCTGCCGTCGAAGCCGCGGATGATGCGCCCATAACCGTGGGGATTTTCCTGACGGGCCGTGAGTACGGTGAGGACCGCCCCGGTCGCCTCGTGGGCCGTCACCATGGCCCGCAGAGTCTCGGTGCGGATGAGGGGGACATCGCCGCAGAGAATGAGAACTTTTCCGCTGAAGCCGGACAGATCCCCGGCGGCGCAGGCAACGGCGTGCCCGGTGCCGAGCTGCTCCTCCTGCACGGCCAGGGTGATGTCGGCATCGTTGGAGAAATGCTCGCGAAGACGCTCGGCCTGGTGGCCGACCACGGCAACGATGCGTCCCGCGCCGGCCTGTCGGGCCACTGCCACCGGCCATGCCACCATCGGCGCGCCGGCCAGGGGGTGCATGACTTTCACGATCCCCGATTTCATCCTTGTCCCCTTGCCGGCGGCAAGGATGATTGCCGCAAGATTATCCATGGGTTCCTCCCGGACTGAAAGCGTCGGAAATAATTCGTATTCGAAAACAAGTAACGTTAAACGATGCCGAGGTTTCCAGTCAAGTGATTAACGTGGCGAAACCGCGAGCTTTCGCCTTTACACGGGATGGGTTCTAGAGTAGTCTTTTGCCGGAGAACCTATGGGAATACCTGAAGACATACACCTGTTCGAGCAGAGCCTCAATGAGCTCGTCATCAAGTACGAGCAGTACTTCCTCGGTATCGAGAAGCGGGAACCCCTGCGTCTGCGGGAAACGGTCGACCGGTTGGCGCGCAAGCACTCAGCCGTGAAGATCGTCAATACCATGCTCAACTTCAAGTATACCTCTCTTGTTTCCCGCTACGCCAGTTACCGCCAGTACTGGGACCGAATCCTCCGGCTCATGGAAGAAGGGAAGTACTCGCGGGACCGCTTCAGGATGGCGATCCACGAACGTTCATCACCGGAGGTGCGGCAGCATGAACCCCCGCCTCCCAAGGATGAGGCGGAAGAGCTCTATCGCCAGTTCGTGGAGGCTCGCCGTTCCTGCAACCTTTCCACGGACAAGGTCTCCCGCGATCAGGTCGCCGCGGCCATCGAACGCCAGAAGCCGGTCATCAAAGCCAAGTACGGCACCGACCAGGTGGAATTCCGTGTGGTGGTGGAAGACGGCGTGCCCAAGATCAAGGCCCGTCCCCGCCGCTGAAGCGCCTTGTCTTCTCTTTTTCGGAGTCTGACGTGAAGGTTGTCCTTGTCGCCATTCATCCCTATCCCTCGCCCCAGGCCGTTCCCCTCGCCAATGCCTGTCTTGCGGCATATCTTGCTACCGACGAGGAGCTGTCGGCCCGGGTGCGGGCCGTGTTGTGCGATTTTTTTACCGGCACGGCTGTCGGCACCTGCGTGGACGATATCCTTGCCAATGCCCCCGATGCCGTCGGGTTTTCCGTTTACCTCTGGAACCGGGACGACGCCCGTGCCGTGGCGGATGAGTTGCGGCGCCGCGCACCGGGTCTGACGCTCTTTGCCGGCGGCCCCGAAGCAACGGCCGATCCGGCGGGACTGCTCACCGGCTCTTCCTTTGATTTCCTCATCCAGGGCGAGGGGGAAATCCCTTTTCTCGATGTGATGGGGCGCCTTGAGATCGGTGAACCGGGCCGGGGAGCCGTGGGTACGGCCTGGCTTGACAACGACACGCTCAAGCACACGCCGGCTCGTCCGATCCGCCTTATTGATACCGCCCCATCGCCCCTGCTGACGGGGATTATCGATCCGTCCGGCTATCCCGGCATCCTCTGGCAGCTTGCCCGAGGCTGTGATTTCTCCTGCGAATACTGTTTTGACGACAAGGGAGAGCGCGGGGTGCGGCGCTACTCCCTGGAGCGGATCGACGCGGAGCTCGACGTGATCGTCCGCAGTGGCGTTCCTCAGGTGTTTGTCCTTGACTCTACCTTCAACCAGGATCGGGAACGGGCGAAAAAAGTCCTGAAGATGATTCGGGCCCGCGCCCGCCATGTCCATTTCCATTTCGAGGTCAGGAGCGAGTTCATCGACCGGGAGATGGCCAAGCTTTTCGCGGGGATTACCTGTTCCCTTCAGATCGGTCTCCAGAGCGCCGACCCGAAAATCCTGCGCAGAATCAGGCGCCATCTGGATCCCGACGACTTTCGCGAGCGGATTGGCCTGCTCAACGAAAGCGGGGCGATTTTCGGTTTCGACCTGATCTACGGGCTTCCCGGCGACTCCCTGGCTGCGTTCCGCCGCAGCCTCGACTTTGCCCTGGAGCTCTACCCGAATCACCTGGACATCTTTCCCCTGGCGATCCTTCCCGGCACCATCCTCGCCAACCGGGCGTCTTCGGAAGGCCTGGAGCACCTTACCGCGCCTCCCTATACCCTTACGGGATCCCCCACCTTTACCCCCTCGGACCTTGAGAGGGCTGCTCGCCTGGCCGAAGCCTGCGATATCTTCTATACCCGCGGAAAGGCCGTTGCCTGGTTCAACAGCGTGGCGTCGGCCCTGCGCCTGTCTCCCGCCGCCCTGCTCGACGAGTTTGCCGCCTGGCTCGATGATACCCGGCAGAAGGGGGAGCGCGGTACCGACCTGGGCGATCAGGATATCTGGCTCATGCAGCGGGAGTTTCTCGACCGGATTTTCCGCCGCCGCAAGCGGGCGGCGCTTCTTCCCCTGGCCCTCGATCTGGTGGACTACCATTACTACTTCGCGGCAGCACTGGTTGCGCCGCCGCCTCCTCTTCCAACCGACCGGGAACTGTCGGGCCGGGATCTGCTCGGAGCGGTCTTTTCCCTCGCGCCGACGGCCCGGCTTGCCCACTTCTCCTATGAAATCGTCGATATTCTCGAAGCGGGAGAGGTGGATCTGGCGGCATTCCGCGACTGCTTTGCCCCTTCCGGCTCTTGGGCGGTCATTTATCCCCGGGGAGGAGACGTTTACACGGAACCGCTTCTCGAATCATATGCGAAATTTCTGCAGGGGCTCGACGGTACCGGCCAGGCCGGCGCAGCAGCGTCCCGTGCCGGCCTGACCCGGGCCGAGGCACGGGAATTTCTCGATTTCGCCGCGGCAGAGGGGATCGTTGTCCTTGCGACTCAGGCGCAGTAGTTCAAGTGTGAGTTTGCCCTCTTCCCCGTTACGCTCTGTATAAAAAAATCATACAATTTTGTTGCTTTTTCTCGTTTGCGTGTATTAGTATCGCCGGGATTCAGAGCTGTTTCATTGAAGTACTCTTATACTTTAAAATACGGTTTTACGATAGCCGTTAACGCAAATTATCCCCCATGTAATTCCTGTTTGCTATGGCTGTCAATAATGCGCCCTGACTGGAAATGGGTTTGAGTATTAATGGGCGATACCGTGTTCTATTTGTGTGAATAGAATACACCAACAGAGGAGGAGTTATATATGTTGTCCACGTTTCTCCGGCTGTTCCCCGCGTTTCTGCTGTTCGTGACCCTCGCCGGCACGGCAGCGGCCGAGAGCGGCATGGCGATTGATCCCGCCACCTGTCTCGGCTGTCACAGCAACAAGATTTCGGCCGCGGCGTTCTCTGCCTCGGTACACGGCAAGAATGCCTGTACCAGCTGTCACGTGGAGATCACCGATCTGACCAAGCACATGAAGGGTGAGGTCAAGGTCGAAAAGGTGCGCTGCGAACGGTGCCACAAGAAGGAAAACGCCGAACACTACTCCAGTGTCCATGCCCAGAAAGATGTCAGGTGCGCTGACTGCCACACCGATATCCACACCCACTCCTACTGGAACAAGGATAAGCGCAAGGTCGTGGCCAAGTGTATCCAGTGCCACGATAAGGAGGCCGGTTACCGCAACTCGATCCACGGCAAGGGCGTCGCGGCCGGGAACATGGATTCGGCAGCCTGCAACGACTGCCACAACCTGCATGACATCAAACCGCTGGGTGATCCCAAGTCCAAGGAAAACAGAGAGTTCCATACCAAGGTGTGTCTGAAGTGTCACGCCGACGAGAAGATGATGGAGCGCAACAACGTCTTCACCGTCGCCGTCAAGACCTACATGGACAGCTACCACGGCAAGAACTACCGTCTCGGCTTCCCCGAGAAGGTCGCCGGCTGCGCCGACTGCCACACCGCCCACGGCGTGCTCCCGGCCAAGGATCCCAACTCCAGCGTTAATCCCCAGAACCTGGTCGCCACCTGCGCCAAGTGCCACCCGAAGGCGACCCCCCTCTTCACCAAGTTCTACTCCCACGGTGAGCTTGGCGATCGTGAGAAGTACCCGATCCTCTACTACACCTTCATCGCCATGACCGGCCTGCTCGTCAGCACCTTCGCCGTGTTCTGGATTCACACGCTGCTCTGGATGTTCCGCGGCTTCGTGGAAAACCGCGAGAAGCAACAGGCGCTCATTCACGGCCATGCCGAGCACCACATCCCCGATGGGCACAAGGTGTACCGCCGCTTCAAGCGTCGCCACATTTTCCTCCATCTCCTGGTCATCATCAGCTTCCTGATCCTGTCTCTCTCGGGTCTGCCGCTCAAGTTCAGCAGCCAGCACTGGGCGAAGTTCATGATGGATCACATCTTCGGGCACTCGGCCAATGCCGCGCTCGTTCACCGCATCGGTGCCGGCATCACCTTCGTCTACTTCGCGGGTGCTCTGCTCCTGTCCTTCCACTTCCTCTTCGTCCGGAAGGATATCAAGGGTAACTGGCTCCAGCGCATGTTCGGACCCGACTCTCTCATGCCCAACTTCCGCGACATCAAGGATGTGGCGGGGATGGTCCGCTGGTTCCTGTTCCGGGGGCCGAAGCCGACCTTCGAGCGCTGGACCTACTGGGAGAAATTCGACTTCATCGCGGTCTTCTGGGGTATGTTTGCCATCGGCGGCTCGGGCCTGATGCTCTGGTTCCCTGAGTTCTTCGGTAGCTTCCTGCCGGGCTGGATGTTCAACGTGGCCACCATCGTCCACTCCGACGAGGCGCTGCTTGCTACCGGCTTCATCTTCACGGTCCACTTCTTCAACACCCACGGCAGGCCCGAGAAGTTCCCGATGGACTTCGTCATCTTCAATGGTCAGATGCCGAAACATGAGTTCATCGAAGAGCGCGGCGACCAGTGGAAGCGCTATGAGGAACTCGGCATCACCGAGGAATTCGCCGCCAAGAAAACCAGTGGCGTCGTCTATGACTTCATCGTGAAAGGCTTTGGTTTCACCGCGGTAGTCATCGGCCTCACCCTGGTCGTGCTCATGCTGTACGCCTTCCTGAGCGGAGGCGCGCACTGATCTTTCAGTAGCGGCATCGCAGGAACGAAAAGGGGGAACCGGTCAGCCGGTTCCCCCTTTGCATTTGCGAAGTAACGCTGTGGAGCCCCCGCACTTTTCGCCAACATTAGGTATTCTGTTCAGATCCAACGATCTCAGGCGCCAAGGCACTGATGCCCTCGCACGGCGAATGAACTGGGACGGTTGCCGCGTCATTTTCTGGTGCCGGCTGCCAAGCCTGCGGGGGAATGCTCGGGGAATTGGATTGTGCTCAAGGAAGGAGCCCAGCCACTGTCGGGTCGGGCGGGGTATCAAGGAAGTGCAGCCGGCTGGGCGGCAGATGTCACGAAGCCGGCTGCATCTGGTGTATGTGCCGCATGTTGCGCCATCATGATGTGATGACGGTTCCAGAGATCCGGCGATGTTGTTCGCCGGCGAATCTCTTCGTGCATGGATGCGTTTAGCCTTATGCCGTCGCGAATTCTCATTGCCGCTTCAGCCACACCGGCAATCTGGTTGGCAAGGCGGAGAGCCCGTCAGCGCTCGCCCATCGATTCGGTCATGGTCTTGCGCAGTGGTTTGAGCAGGTAGTCAAGCACGGTCCGGCTGCCGGTACGGATATCCACCTGGGCCGTCATGCCGGGTATGATGTCCAGCTGCTTACCGGTTCTCGTCCTGACCGGATTGCTGCCGGCTATCTCGACATGGACCCGGTAATAGGTCTGCTCGCCCGCTTTGGACTCCTCCTTGATGGTGTCTGCGCTGACATAGGCGACCGTACCGTCGACCGCACCATGGATGGTATAGTCGAAGGCGTCGAACCTGATTGCTGCGGGCAGGCCCGGTCGGATCTGGGCGATATCGGACGGCTTCACCTTGGTTTCGATGATCAGCTTGTCGTCAAGTGGGACGATCTGCATGAGCTCCTCGCCGGAGCGGAGCACGCCCCCTTGGGTCGTGACGCGGACATTTTTTACGATTCCGTCGACGGGAGTTTTCATGACACTGTCGAACAGTTGCTGGTTGCGTTGAGTCCTCACCTGTTCGTTCTGGTTGATCTCGTCCTCAATCTTTGCCAACTCGGCGCTTGCATCCTGGTAGTATTTGTTTTTCCGGTTGATCAGCTGTGCCTCGGCATCGTTCAATGCCCGTTCGCTCCTGATCACCTCTGAGCGGCTCACGTCGCCGGTCTTGGCCAACTGCGCCACCAGGTGGGCGTCCTCCCGCGCAAGTTTTACCGCGACGTCAAGGGTCCGCAACTCTTCGCGGAGGCTCTGGCGTCGCTGATCGAACAGTGCCTGCTGTACCTTGACCAGCTCCGGGAAGCCGCGCAATTCGGGAGGAAATGCGACCGACGGAGAGCCCAGCACCTCGGCCCGGAGTCTGGCCGATTGGGCCTTCATCGCCGCCAGCCGGGCGTCGAGCTCTCTGACCGAAGCTCCGGAGCGGGTCTGGTCAAGCAAGGCCACTACCTGTCCGCGCCTGACCCGGTCACCTTCCTTTACCTTCAGAGACTGGAGCACTCCCCCGTCCACTGCCTGAATGACCTGGACCCGGCTGCTGGAAATGACCGAGCCGATCCCGCGGGTCGTCTGGTCGACACGATAAACGTACGCCCAGATGAAAAAGAGAATGAAGGCAACGACGAAGGCCCACAGCAGCACTGAGCGGACCGGCTTGGCCGATGTCTGTTCCATGGCGTCATTCATGCACTGCTCCTGAATGGTGAGGTGTCTTGGGACCCGCCTGCATTGCCTGGATCACGTCATTGGGAGCCCCGTCGGCTACGATCTGTCCACGGCGCATGACGATCAGCCGGTTGGCGAGGGCCAGCAGGCGCGGGCGATGGGTCGCGATCAGTATGATGTCAGTTGGCCGCGTCCAGTTCTGGATAGCCTTGAAAACCCGTTCTTCCGATTCCATGTCAAGGGCTGCCGTGGGTTCGTCCAGCAGCCATACCCGCGGCTGCGCCATGAAAATCCTGGCAAGGGCCGTGAGCTGACGCTGTCCCCCGGAAAGTCCCTGCCCTCCCTCGCTGATTTCCAGCTCCATGCTGCGGGGATTGTCGGCCGCCAGCTTGTCGATGCCCAGGAGCTCTACGACTTCCAGCAGCCGCGAATCGCCCACCCCTCCGGCAAGGGCGATGTTGCTCCGCAGAGTTCCCTTGAAGAGGTGCACATCCTGAGGAAGGTATCCTACCCGCTCCATCAACACCTGCGGATCAAGCTCCCAGATGTCGGCGCCGCCGAGCCGCACCTGCCCCTCGCCCGCCTTGTAGAGCCCCGCCGCCACTTTGAGCAGGGTAGACTTGCCACAGCCGTTGGGGCCCATGAGTACCACCCGGTCGCCTGCCGCGAATTGGAGCGACCCCAACTGGAGGCGCACCACGGGGGTGGCTGGGTAGGAAAAGCGGACCCCGTCCAGCTCCAGCCGATCGGGGAGGTTGTCCGGAACCAGAAGGCTCTTGTCCGCAGGACGGCTTGTTTCCATGGCGAGCAGGCGATTCACCATTTCGATGGCCTCGCGCACATGCTGCCATTGGACAAGAATCCCCACGCTCTGGGCCAACGGGCCGAGAATCTTGCCTCCCAGGATGGTGCAGGCGATCAGTCCGCCGGTAGTCAGGTGCCCCTCTTCGATCTGGATCACGCCAACCACTATTGCGCCCACGTAGCCGACCGTGCCGAGGGTTGCCGCAGTGGTCGTGGTCAGGCTTGAGATCAGCTTGCTCTTGAGCGAATAGCCGGCCATCGTGGCGGTGATGCCGCGCCAGGTGTCCGCGAACCTCCATGCGCTACCGCTGGACTGGATCGTCTCTGCGCCCTGGAGGGTGTCGACGAGGAGGCCGTGCCGCTCGTGCCCGCGCTGGATCTCAAGCCGGGCCAGCAGCCGTAGCTTCCTTTGGGCCAGCCAGCCGAGGAGGAGGGACACCGGCACGAGCGTGATGTAGACCAAGCTGACCTGGCCACCGATGCTGGCCACGATCGCAATGAACATCAGGCCGAAGGGAAGGTCAGTCAAGGCAAAGACGATGGTGGAGGAGAAGAAGTTTCGTACTGTCTCCAGGCCGTTCATCTGGGCGGCGAGGGAGCCGAGGCTGCGCGGGCGCCGGTCGAGTCGAAGATCCACCACATGCTCGAACAGCTTCTGAGACAGTGCCATGTCGACCCGCTTCGCCACGTCGTCAAGGATTCTCGCCCGTAGATACTTGAGCACCCAGTCGAACAGGACCATGATCCCCATGCCGACCACCATGGCGGTCAGGGTCGAGTAGGCGAACGTCGGAACAACACGGTCGTAGACCTGCATCGAAAAGAGGGAAGTGGCAACCGCGAGCAGGTTGATGATGATTGTTGCGACGAATACCTCGACGAGCCAACGCTTCTCCTTGAGCAGCTCTGCCAAAAGCAAGCGGGAGGCGTTGCTCTGGAGGAGCTCGACGGCAGAGGCTTCAACCCGTTCCGCCTTGAGCCAGAGGACGATGGTGTCGGTCAAATCATTGGCGTTGAGGTGCGCGGAGGTTCCGTCGGCCGCGGTCAGGGTGATGGTTTCGCCTTCGCCCTGCTCGGCCAGCTGCCAGCGGCCGTTGCAGAGAACCAGGACGGGGAGATGACGGCGATCGAGGCGTTCCCAGCGAAGCTGCGCCACCTTCACGTTCTTCTGTTTCACCGCCAGCAGGATGCGCGAAATCCGCTCGGCCGGCTTGACATCGACCCCCTCGGGCTGGCTCGTCAGGCATGCCTGCTCCAGTTCGCCGGAAGCAACCGGCAGTCCGATCTTCAGCAGCAGGCGAGCGAGGACAGGGGCCTCGATCGGCGTTGCCAGGCTGTTTTCGCCGAAAATAACAGTCTCGTGCCCTTGGGGCCTCATTCGTTCCCTCCCGTGAATGAATCAAGCTGTCCCAACCGGGCGGCCAGGCGGAGCGAGGCCTCCTCAAGGGAGCTTCGCGCCTGTTCGAGAGAAATTCTTGCTTCAGAAAATTCGCGCTGGGCATTCAGGACATCAACCCAGCTCTTGCGGCCGGCATCGTACTGTCGCAAAAATGACGCGAGGGTCTCTTCCGTTGACGTGACCAGCAGCTCGTAGCTACGAACTACCTGCCGGAGGCTCAGGATATCGGTTACCAGAGCCTCCGCCTGACGCCGCACGTCGTTCTCGGCTGCGGCAACCTCTTTTCGTGCCGCGTCTATCCGTGAGTCGGACGCTTTGACCTTCTTCCATCCCGAAAGGCCGAGCCCCTCGACACTCCCCTGCAGTACCACGCCGAAACGGGTTTCATGGGGTGTTTCGCCATATCTCTCGGCCACGTAGACGTTCTGCTCGACCTTCGCATAGAGGGCCGGCATCATTGAGGCAACAGCCAAGCGAGACGTGATCCGTGCATCCTCTACCTTGAGAATCCGCTGCTCCACTGTGGCGGAAGTTTTGACGATCATCTCCGCCATCCGCTCGGGCTCAGGCAGCTCCAGAAGATGGGCCGGGACGGGTTCGTTGCCGGCTACCGGCTGCTGGGTCAGAGCCAGCAGATCGCTTCGGGCGCGGGACACCGCCCCTTTAAGCTGGATGCGCTGGGCAATGGCCTGAGACAAACGGGATTCGGCCAGCAGGATATCGGCGTTGGAGGCAACCCCTCCCTCAACTCGCCGGCTGACGAGCCCTTTAAGCTTTTCATGCTCGCCGACATTGAGTTCAGCCGCCTTCAGGCGTTGAAGCGCCCCTCTCAGCGTGGCGTAGGCCGCCGAGGTCTCTTCCATGACCCGGCGCCGTACGTCGAGCAGCGCAGCTCTGCCGATTCGCAGCCCCACATCCGCCTGCTCGATCCCGCCGTCAATGCGTCCGCCGACCCACAGCGGCTGCTGCACAACCGCTACGACCTGGTTCTGGTTGTTGGTCATGGTCTGGGCCTGGATGGTAAGCGCCGGATAGCGCTTATACTCGGCCGACTTCAGGTCCGAACCGAGAGCCTTCAGTTCGGCAACCTGACTTTTGATGGATGGATGACCGATCGCCGCGAAGTTCAGGGCCACGTCGAGTCCGTCCCCGGTCATCGGCGCCTCCTGGCCCCATGCGGTAGCGGCCAGACATAATGCGCCGATGACCGCACCAAGCACCCGAGTTCTTACACTGCCCACGAAAATCCCTTTCTGTCATGCTCCCGCCTCGTCCAGGGGGAGTGCACTGATCCATAAACAAGCAGGCTGCCCGCCCAGCCCGGACGGGCAGCCTGTTTATCCGGCCCGGCCCCTCAGTATTAGCAATTTCTGTTCCTTACCCTGCGACTCCATGCACATTGGTAATGGCCTGGTTGATCAGCAGCTGGGTGTGGTCGGTGCCGTTGGTGTACACATCATAGGTCACGCTGCCGTCGGTGTAGGTGTCGGCGGCTCCGTGGCTCCAGTTGGTAATGTCGGCGATGATGACCTCATCGTCGGCGTCACCGTCCACCATCAGCTGGTGGAACGGCTCCGAGCCGTTCGCCAGGATACTGAACAGGTTCTGGTCCTGGTGAAGAAGTTCCGCCGTGGTGAGGCGAAGGGTATTGCCCTCGCCCCCCAGGTCGATCTTCTCGATGCCACTCATGGCATCGTTTGCCACGAGCGCGACCAGATCAAATTCTTGGCCCGCGGCGTCGAACAGGATGGTGTCGAAGCCGAGGCCACCGTCCACATGCGCCCCATCCGTCACTTGGAGATGGAGCAGATTGTCCATGGTCAGATGGATGACATCGTCGCCGGCGCCGGAGTTGATCGTGTCGGCGGTTGCCGCGGCATGGATGACGTCATTCCCGTCACCGGCCACGTCGTCACCGCGGATAGCGCCGGTAACCGGGGTGCTGTCGATGTTGATTCCACTGCCGGACAGCGTTACCTGGAAGAATTCGTCCGGCTCGACGATGTCGTCGCCGTTCACCGTCAAGGTCAGAAGACGGCTGTTCTCTCCGGCCCCCATTTCGAAGGACCCGGTAAGGGGAGACATGAAGTCGGCGCTGTCGACATCTCCGCTGACGGCGTAGTTGAGCGTTATCGGCGCGTCAATGTTGCCGGAGCGGAGCACCTGATAGGTATAAACGGTCTGGGTTCCGGACGCCCCTTCGTGGCGGTCCACGTCGAGGCCGATCAGCACCACCCCGTCATCGTCGCTCAGGATAGTGGCTGAGGCTTCGCCGGCATTGGGCGCGATACTGACGCCGGAGCCAGGATTGCGCAGACGGACACTGAACTCTTCGTCCACTTCGGTCAGAGTGTCACCAGCCACTTCAACCGTGATGGTTTTCGACGACTCGCCCACAGCGAAGGTCAGGGCGCCGCCGGGGAAGCTGTTGCCTGCGAAGTCTCCGGCAACGGTCTGATGTCCCCCGCTGCCGATTACGTCCCAATCGATGGTTGCCGAGGTGTCCAGAGCACCGGTGCGGGTTACCTGGAAGCTGAACGTCGTCGTGCCGGCATTTCCTTCCAGCTTGGCTGTGTCGAGCGCCGTGATGGCGACCTGGGAATCATCGTTGCGAATGACGCCCGTAGCATCGGCGTTAATGAGGTTGGCTCCCGCGGGATTGGAGAGGAGCACGCGGAAGGTCTGATCCTGACCATAGGTTTCGTCCCCCGCCACCTGAATGGTGATGTCTTTCACGCTTTCGCCGTCGGCAAAGTACACCGTCCCCGAGGGGAGGATGCCCCCTGCGAAATCGTCGGCACCCGCAGGGTAGCTCCCGGTGCCGGCTACGGCCCAGGAGACCGATGCGGCTCCGTTGGCCAGGCCGACCCGTTCGATCCGGAAGGTGAAGTCGGTGAGACCGTTGTTGCCTTCCGCCTTGTCGGCATCGAGAGCCGTGATCGAAATGCCGGTATCGTCGTTGGCAATGATGGTTTCTGCGGTCCCTTCCAGGATGGTGGCGCCTTCGGGGTCCGAAAGCACCAGGGAGAATGTTTCGTCATATTCGCCAACTGCGTCGCCGAGGACGGTCAGGCTGATCTGTTGCGTGCTTTCACCCGGCTGGAAGGCGACCGCACCCGAGGGGAATATCCCGCCGAAGTCAGCCGCGTTGGCCGGCCGGAGGCCGCTGCCCGTCACCTCCCAGAGGGCGCTGGCAGCGCCGGAAGTGTCCCCGCTGCGGGTGACGGTGAAGGTGAAGGTGGTTTCGACGCCGTCCGCTCCCTCGGCCACCGACACGTGGTCGGCCCTGACGAACAGAACGGCGTCGTCGTTGCGCACCGTTGCCGTGACCGGCGCTCCCACCGTGGTGGAGCCATAGGCCGGGTTGGCAAGAGATACGCTGAAGGTTTCATCGTATTCGCCGGTGGTGTCGCCGGCGACTTCCACGGTAAAGGTCTTGCTTGTTTCGCCGTCAGCGAACGTGACCGTGCCGGTCGTGGCCAGCAGGTCGTCCTGGTCGGTCGGGTGCGCACCGCTTCCCGCAGCAATCCATTCTACGCTGGTGGCACCGGTGGCGGTCCCGGCGCGGTCGATGCGGAAGGTGTAGATGGTGGCCCCGGAGTTCCCTTCGGCATGATCGGCGGAGACAGCCGAAAGAGTCAGGGTGTCGTCATCGTCGATGATCTGGCCGGAGACGTTGTTGGCCACGATATCGGCATGATCGCTGGCGCCCGACAACTGCACCGTGTAGGTTTCGTTTCCTTCCCAGGCGCCGTCGCCGGCCAGATCGATCGTGATGGTCTTGCTTGATTCGCCGGCCCCGAACACCACGGTTCCACCCGGCAATTCCCCGCCGGCAAAGTCTGCGGCCGTTGCCGTGCCGGCAACGACATTCCAGTTGACACTGGTTTCCACGCTCAGATCGCCGCTCCTGGTGACCGTAAAGGTGGCATGCCCGGCGGTGCTGCTGTCGCCTTCCGCCACGTTGGCGTCTGCAGCGGCCAGAGAGAGGTCCACGTCATCGTCGTGGATGATGCCCGAGGCCGTTGTGGCAGTATCGTCGACCGTGCTTCCTGCGCCCGGGTTATAGAGTTCGACACTGAAACCTTCATCTCCTTCCAGGTTGCGGTCGCCGCTGACCAGGACGGTGAGGGTGGCGGTATCCTGGCCGTCCGCAAAGCTGACCGTGCCGGTGGTGGCGACAAAGTCGTCGGCTGAGGTGTCGCCGTGCACGATGCGCCAGCCCACGGTGGATGTGCCGGTCAGGCTGCCCGTCCGGGTGACGGTGAATGTGAAGGGGCTGGAGCTGTCCGTCCCCTCGGCATGGTCGGCCGAGAGGGGGGCAATGGAGATCACGTCATCGTCATTGACGATAGTGGCGCTTGCGGTCTGCTCGGCATAGCTGTGAGTCAGGCCGTTGACGGGAGCGGCCAGCGTCACGGAGAACTCTTTGTCGGCTTCCAGCAGGTTGTCGCCCGCTATCTGCACGACGATGTCCTGGCTTGTCTGTCCCTGGGCAAAGACCAGGGTCCCCGACGGGAAGAAGCTGCCCAGGAAGTCGTCGGCATCGGCGGGATTCGTTCCGCTGCCGGCAGTGCTCCAGTCCAGCGTGGTGGCCGAGAGGCTGCCGGTACGGGTAACCCGGAAGACGTAGCTGCTCGCGCCATCACCTTCAACAGCGGGAACGCTCAGGGGGGAGACCGTCCACTCTACGTCGTCGCTGACAATGGTGCCGGTGGCGCTGCCGATCACGATATCGGCGCCGGTGGAAGCATTGGAGAGACTTACGGTGAAGCTTTCATCGCCTTCAATCGCCGTGTCGCCGGCCACATCCACGGTAATGGTCTTGCTCAGTTCGCCGGCGGCGAAGCTCAGGCTCCCCGAGGGAAGCGTTCCCCCCGCGAAGTCGTCGGGGTCCGTGGCGCCCGCAGCCAGCGACCAGTCAACGGTGGCCTCAAGTGCGGTGTTGCCGGTGCGGGTCACGGTGAAGGTGTAACTGGTGACGCCGTTGGCTCCTTCCGCCCTGCCGGCGTCGGTGGCACTAATGCGCAGTGAGGCCTCGTCGTCGATGATGGTGGCGTCGGCTGAGTTGTGGGTGAACACCACACCGTCCGGACCGGTGAGGGTGAGGCGGAAGTTTTCGTCGGCCTCGCCCAGGTAGTCCCCCTTGACCGGAACGCTGATTGTCTTGCTGGTCTCGCCCGGGTCGAAGGTAACCGTTCCGGTGGTGCTGTCGAAGTCCGAGCCGGATGTGCCATCGGCGCCGATACCGGCCACGCTCCACGTGAGGGTCTGGGAGCCGCTCAGGTTGCCGCTGCGTGTCACCACGAAATCGAAATAGGTGGTATCCCCCGGATTCCCTTCGGTCTGGGAGGCCGGTGCCGCTACGTCGAAGACGATGTCGTCGGCCAGTATGCTCCCCGTTGCCGTGTCGGTGGTGATGGTCACCCCGCTGCTCGGGTTGCTGAGGGTAACGGTGAAATCCTCGTCAGGTTCGCCGGAGAGATCGCCGCTCACGTTGATGGTCAAGGTAGTGGTGGCCTCGCCGGCGGCGAGGGTCAGGGTGCCCGTCGTGCCGTTGAAATCAGTGCCGTCGGCGGGATGGGCCCCGGAACCGGCGACGGAGTATTCGACCGTTTCCGCCTCGCCCAGGTAGCCGGTACGGGTGATGGTGAAGGTGTAGGCGGTCGTGCCGCTGTTGCCTTCATTCTTTACCGCGCTGTCGGCCGCGATGGCGATGGTCGAATCATCGTTGGCGATCGTGGAGCCGGCCGAGCCGGTGATGATCGCGCCGCCAGCTGCGTTAGACAGGGTGATGGTGAACGATTCGTCGGCTTCGACTACCTCGTCGCCCACAATCTCGATGGTGATGGTCTTTGCGGACTCGCCGTCGGCAAAGGTGATGGTGCCGGAGGGAAGGCCGCCATTGGACCCGAGGCCGTCCGCCGTGGTGAAGTCGGCGGCCGACGCGCCGGCTGACGAGAGAGCCCAGTCGACCGAGGCTGCGCCCGTCGTGTTGCCGGTACGGGTTACGGTGAAGGTAAACGGTGTTGTGCCGCTGTGTCCTTCCTGCTGGTTCGTCTGATCGGCAGCGATGTAGATCGCGGCGTCATCGTTCTCGATGGTGCCGGTGGCCGTGGCCTGGGTGATGGTGTCGCCGGTGGTGCCGGCCCCCAAGGCGATGCTGACGGTATATGACTCGTCGGTTTCCGGCGTGGCATCGCTGCTGGGGGAGATGGTGATGGTCTTGCTCATCTCGCCCGGCGCAAAGGTGACGGAGCCGGAGGGGAGCGAACCGCCGAAGTCGGCTGCACCAGCTGAGCCGGCGCTTACCGACCAGGTGATGGTCTGGCTCTGTGCCGTGTCGTTGGTGCGAGTGATGGTGAAGGTCTGGCTGCCGCTTTCCGGCGAGCTGGCAGCGTCACCGGCTATGGCGAATGAGGAGTCGTCGTTCTTGATGGTGCCGGTTGCGCTGATGTCGATGGCCTCATCGACCCCCACCAGGTTTGACAGCAGGATGGTGAAGGTCTCGTCGGCCTCCGGCGTGGCATCGCCCGCCACTGTCACCGAGATGGTCTTGCTGGTCTCGCCGGCGGCGAAGCTGACCGTGCCGGTGGTGGCGCCGCTGAAGTCGCCAGCGGTGGTGGTGCCGTGGTAGAGGGTCCAGTTCATGGATGACGTGCCGCTGGTGTCACCGGAACGGGTGATGGTGAAGGTCATGGTCTGGTTGGCATCGCTTTCCGTCAGGGTGCTGTCGGCAATGCTGATGCCGGTATCGTCGGTGACAATGGTCAGGGTGCTGCTGGCCACGCTCTGGCTGTTGGTGATGGTGGGGGAAGAACTGGTCAGCACGTCTTCGTAGAGCACCACCCGGAAGGTTTCATTGTTCTCTGCGACTAGGTCTCCCCTGATTAGCACGCTGAACGTCTTGGTGAGTTCGCCGTTGGCAAAGCTGACCGTGCCGCTGGGCAGGCCATTGTTGGTACCGAGGAGATCGGTGCTGGTGAAGTCGGCACTGTCTGCCGGGGTGCCCCCCACCGCCTCGACGCGCCAGCGCAGCTGGGCTGCGCCGGTATAGCCGGTGCCGCCGCGGGTGACATCGAATGAGAAGGTCTGGCTGGCTCCCTGGTCGGTTTCCACCAAGCTGGTGCTGGCCGGCGTCAGGGTGTAGGTGGTGTCGTCGTCGTAGACGGTGCCGCGTACGTCCAGCGTGGTGGCCGGCGAGTTGTAGCTGCTGGTGTAATCGGCGTAGTAACTCTGGAAACGCACGCTGGAGCCGGCGCTGTCGCCGGGGGCGGAAAGGCGCAGGGTAAAGGTTTCGTTTGCCTCAACCGTGGTGTCGTCGGTGAGCAGGTCGGCCAGGGAGATGCTGTAGGTGTACTCGCCGTAGGCGCTGCCCTGTGCGGCAAGGGTAAAGCTGCCGCTGGTGGTGGTGAAGTCGCCGTTTGTGGTGGTGCCGTTGATCAGGGTGTAGTTGACGACGATGTCGCAGTCGAGCCGGCCGTAGCGGTTGACCGCGAAGGTCAGCGGGTTCCCCTCGTAGGCGCTGGTCTGCACATTGGTGTAGTAGCCGTTGGCGTCGCCGCTGTAGGTGTCCCACCCACCGACCCAGAGGCGGATGTCGTCGTTCTTCAGGGTTGTGGTGACGCTGGCTTGGGCGTTGTTGATGTCCGCCGGACCGTAGAAGTCGGTATAGAGCGGCCCGTGTTCGGCGTCGTCCGGGTCCAGCACGGTGAAGGTGAGTGTCTTGTCAGACTCCACGTAGCGGTCGCCGGTGAAGGTAACCACAACGTTTTTGCTGGTTTCTCCGGCGGCGAAGGTGACCACGCCGTAGGTGGTGTTGGAAGTGTATTCATTTACGCTGGCGGCATCACCGCCATAGGTCAAAATCTCTGCGCTGTTGTTGGCGCTACCCCAGTTGATGCCGCTGCCGTCAAGTCGCCAGGCCACGGTAGTGGGGTAGTTCAGGCTGCCGTCCCGGCCGCCCTGGTCGGTGCGGGTGATGGTGAAGGTGACGCTGTTGCCGGTGGCCGAATCGTTGGCGCCGGTCCCCTCCCAGGTGGTGCTGCTGCCGACCGAAACGCCAATCAGCGGGTCCGATTCGTTGTCGTAGACCCTGGCGGTATCGGTGTAGCCGGTGGACGCGGTCTCCTGGTCGTGGTTGCCTTCGCCGGCATTGACGTTGGTGGCGTTGGAAAGGACGATGGGCAACTCCTCCCGCCAGGTTTCGGTCCAGCTGTCATCGGTGGTGACCACGGTGATGGTCTTGGTTGTCTCGCCGTCTTCAAAGGTCAGGGTCCCGGACCAGGTGAGGGTCCCTGCATTGTAGGTGGCGGTACCGTTTGAGGGGGTGACGCTGTCGATGTCCGAAGGATCCAGCTTGTACCACGTGCCGGTAGAGTTGTTGCTTTCATTGGTGGCTTCGGAGCCGGGCAGTGCCAGGGACCAGTCCACGGTGTCGGTGCCCCGGCTGTCGCCACTGCGGGTGACGGTATAGGTGAGAGTTCCCCCTTCCACCACATCGTTGACCGATGCGTCGAAGCGGGTGTCGTCGTTGGTGATGATGCCGTAGTTGTACTGCGGATAGCTCACGGTGTCGTAGGTATAGATCGAGGAGCCGGCGCTGGGGTTCTCGAGGAAGATGCTGAAATACTCGTCGTATTCTCCAATATCGTCCACCTTGGTGTAGAACTTGATGTAGGCCCACTCTTGGCCGTCGGCAAAGGTGACGGTGCCGGATGGGAGGGCGCCGGCGGTGGTGATGGCGGTGATGTCGCCGTTACCGTCACGGGTGATGGTGAGGAAATCGTCCGCACTGACCGCTGCGTTGTAGTACGTGCCGATGCGCCAGCCCACGCTTGCCGTTCCTGCAGTGGCAACCTGGCGCTGCACGGCGAAGATATGCTCGACATAGCCGTACTCCACGCCCTCAATGGTGACGGTGGTGGCGCCCGCACCGCCGTCGGCCGGCGTATCGCCTTCGACGCGCGTGCGCAGCCCGTCGCCCGGGTTCAGCGTCTGTACGCTGGTGCTGGCCACTTCGCGGTCGCTCAGATAGTAGACCGCTTCGTCCCGTTCGATGGAGGAGAACAGGTAGTTGGTGTTGCTGGCGACACCGTTGGTGGCGCTGCTGACCTGCTGGCCGTCATAGTAGGTCCGGTACGGGGAGTAATAGGTCCTGGCGAGTTGGGTCCCCGTGCCTTTGGTCGGATCGTCATAGATCACGGTAACTTCGTCATAGCCGCTGCTGGCGGTCAGGTTGACCGCGAACCATTCGTCGTCTTCCGGTGTATCGTCGCCCGTCACCGTGACCGTGAAGCTGGCGTTGGTCTGGCCGGCCGAGAAACTGCCACTGCCGCTCAACGATCCGGTGAAGTCCGAGGCATTCGCCGTCACCGTCTCGTACCGCGACTGCGTATTGTCATACATGTAGGCGGGGTTGCCGGTGTAGGGGTCGGTATAGCCAACCGCCCAGCTGTAGTTCGTGGTGCCGCCGGTGTAGCCTTCACGCGCGATGTTGTAGGTGTAGGTGGTGTTGTTGCCCGCGGTTTTTTCAGCCTGGCTGTAGTCGGCGGCACTCAGCACCAGCCGCGTATCGTCCTCGAGAATGGTGCTGGTATAGCTGGTGATGTTGCCCAACGCGCTGCCTGAGTTGGGGTTGGAGAGCTGGATGGAGAAGGTTTCGTCACCTTCGACGCTGCCCACGCCGGTATCACCGTAGACGTAGACCACTATGGTCTGGGTGGCGACACCGGAGGCGAAGGTCAGGGTCCCGCTGGGGGTTAGGTTTGAGCCAACGCCATTAGTGAAGTCAGCGCTGCTGGTGGTGCCGTGCACCACGCTCCAGTCCACCGTGCTGGTCTGGTTGATGTTGCCGGTGCGGGTCACCGTGTAGGTCATGGCCTTGCCGGTGCCGTGGAGGCCGTCTCCTTCGAGAAGGTTGAACGTGCCGGCGGTGATGTTGAGTTCGGCGTCGTCGTTGCGCACGATACCATCGGCACTGGCGGTGATGACTTCGGTGCCGGCTGACGGATTGGAGAGTACGACGCGAAGGATCTCGTCAGTCTCCTTCGCTGAATCGGTGGCGATGTTGACGGTCAGCGTCTTGCTGATTTCACCGGCTGCAAAGGTGACTGTGCCACTGGGCAGGCCACTGTTGTCTCCGAGCAGGTCCTGCGAGCCGACACTGCCGAAGTCCACGGCGTCGACACCCACCCCTTGGGCTACTCGCCACTCCACTGTACTGCCGTGGGTCGTGTCACCGGTGCGGGTGATGGTGAACGTGTACGGTTGGGCGCCGACCCCGTAAGCCGGGGCGCTCATATCGGTACCGGGAACAGTCAGGTCGGCGATGGTTACACCATAGGTGCCAGTGCCGGAACCCAGGTGCCCAGCATCGATAAAGTAAATGCCGTTTGAGGGGGCAGTGTAGGTTATGCGCGAATTAACGCCGATGAAATCGTCGTTAGAGGCAAGTTGGATACCCGTACTGTTACGCAGCGAGAGGAACACGTCACCGGCCGTATAGCTGCCGTTTCCGATGAGATCGATTTGATACTGGTGGCCGGCGACGAGGTTGACTTTATACCAGTCGCGATCACCGGCGGACTCCACGGTGCCGCTGACCGTCCCGGCCGCACTGACGGTAAATGTGCTGGCAGTGCTGCCCGGTACTTCACCAGTGGGGGTGACGATGGTCACGTTGCCTTCGTTCTTGTCGGCTATCAGCGTGACGATGGAGACGCTTGCATCGTCGTTGGTCAGCACCGTGGATGCGCTGGCCGTGCCGATGACGCTGTTGGCCGGAGCCCCCGAGAGGGTCACGGTCATGGTTTCGTCCGACTCCACGGCGGAATCGCCCTTGACATTGACCACGATGGTGGCGCTCTCCTGGCCGTCGGCAAAACTGACCGTGCCGGTTGCCGCCTGCCCGCCGGCCAGGTCGTTGCCGGTCGCGAAGCCATCGGCGCCGGTGATGGTCCAGGTGAGATCACGGGCACCCACCAGAGAGCCCGTGCGGGTCACTGTGTAGGTGATGGTGCTGTCGCTGTTCCCCTCGGCGCGGCTGGCGGTCAGGGTACTGATGCTGAAGCTGTCGTCGTCGGTCAGGATGGTGGTGCTCTTGTCACCGTCCGTCCCTTCGATGGTGCCGCCGGTGGGATCGGCCAGTATCACTCGCAGGGTTTCATCGTTTTCCAGGGTCAGGTCCCCGGCCACTTGAATGGTGATGTTCTTGCTGGTCTCTCCCGCGGCAAAGGTGATGGTGCCGCTGGGCAGGCCGCTGTTGGTGCCCAACAGGTCCTGGTTCCCGGTGAAGTCGGCGGTAGTCAGGCCGGTGGCGGGGGCCACGGACCATTGTACGCTGCCGGCGCCGGTGCTGTCGCCGCTACGGGTAACGGTGAAGGTGGCCGTGGCGC
>NC_002939.5_4
[truncated: 3,514,720 more chars]
