# Supplementary material for: SprayNPray: user-friendly taxonomic profiling of genome and metagenome contigs
Source: BMC Genomics. 2022 Mar 12;23:202. doi: 10.1186/s12864-022-08382-2 (PMC8917688; doi:10.1186/s12864-022-08382-2)
Supplement: Supplementary file 18 — Additional file 18: Supplemental File 16. FASTA file generated by SprayNPray, representing a subset of contigs from the simulated metagenome that match Shewanella denitrificans. [file 12864_2022_8382_MOESM18_ESM.fa]

>NC_007954.1_1
TAGAGTTAAGTGGCGGTTTCACTTTGGCAACAATGTATCGGAAGACTACAAGATGAGTTATCGGCTCAGCAGTTCAGTATGTGGATCCGTCCGTTACAAGCTGAAATGGATGGCGATACTCTAGTGCTATATGCACCTAATCGTTTTGTACTCGATTGGGTTAGGGATAAGTACATCAATATTATCAATCAGTTTTTTACTGAGCAGATGGGTAGTAATGCCCCTAAACTGCGTTTCGATATTGGTAGTCGTCCTTCTGCTCGCACTGTCCAGCCAGCCCCAGCCGCTCCTAGACCTACAACAGGCCACACCCAGACTAAAGCCCGCGTTGGCACGGCATTTAATATCCAAGCCGAGCCTATGGCCAATGCTAATCATCGTAGTAACATCAACCCCACTTACCAGTTTGATAACTTCGTTGAAGGTAAATCAAACCAATTAGGTAAAGCTGCAGCGATGCAAGTGGCTGAGAATCCAGGCGGCGCTTACAACCCATTATTTTTGTATGGTGGTACTGGTTTAGGTAAAACCCACTTATTACATGCTGTGGGTAATGGCATTATTAAGAATAATCCTAATGCCAAAGTGGTGTACATGCACTCAGAAAGATTTGTGCAGGACATGGTTAAAGCCCTACAAAATAACGCCATCGAAGAATTTAAGCGTTATTATCGCAGTGTTGATGCCTTGTTTATCGATGACATTCAATTCTTTGCCAACAAAGACAGATCCCAAGAAGAATTCTTCCATACCTTTAATGCGTTATTAGAAGGTAATCATCAGATCATCTTAACCTCTGATAGATATCCAAAAGAGATCGACGGCGTTGAAGATAGATTAAAGTCTCGCTTTGGTTGGGGACTGACAGTGGCTATCGAGCCACCAGAATTAGAAACCCGTGTGGCGATCTTGATGCGTAAAGCCCAAGAGAGCGGCATTAATTTACCCGATGAAGTGGCCTTTTTCGTCGCTAAGCGTTTGCGCTCTAATGTGCGCGAATTAGAAGGGGCATTAAATAGGGTTATCGCTAACGCAAACTTTACTGGCAGACCTATTACCATAGATTTTGTCCGTGAAGCCTTAAGAGATTTGTTAGCGCTACAAGAAAAATTAGTAACAATAGACAATATACAAAAGACTGTCGCCGAGTATTATAAGATCAAGATGGCTGATATGTTGTCTAAGCGACGTTCACGTAGTGTGGCAAGACCAAGACAGGTTGCCATGGCGCTTTCAAAGGAACTCACCAATCAAAGTTTACCGGAAATTGGTGATGCATTTGGTGGTCGCGACCATACGACTGTATTGCATGCATGCCGCAAAATTGCACAATTACGTGAAGAAAGTCATGACATTAAAGAAGATTATGCTAATTTGATTAGAACTTTATCTTCTTAATCTAGGGAATTTAGACCAAATGAAATTTTCTATCGATAGGGACGCCCTATTAAAACCACTTCAATTGGTTACAGGTGCTGTCGAACGTCGTCATAATTTGCCTATTTTAGCTAACTTGCTGGTTAAGGTTAGCCAAGACGTAATTAGTCTTACCGGGACAGATTTAGAAGTTGAGCTCGTGGGTCAAGCCGCTATTCATGGGGACATAGTCCCTGGTAACACCACAGTGCCAGCTAAAAAGTTACTCGATATCGTCAAATCATTACCAGAGCAAAGTGAACTGCATGTGGAACAGCAAGATAACCGTTGGTTATTGCGCTCGGGTCGCAGCCGTTTTACCTTGGCGACGCTGCCAGCATCAGATTATCCCAATGTGGAAGCCTTTCAAGCAGAAATTGAATTCACCATTAAGCAAGGCGTGCTTAAGTCGATCATAGATTCGACCCAGTTTTCCATGGCTAACCAAGATGTGCGTTATTACCTCAATGGTTTATTGTTTGAAACCGAAGGTAACACCTTAAAAGCCATTGCCACAGATGGTCACAGATTGGCATTAAGTCATAGACAAATAGACGTCAGCTTACCCGAGAAACAAGTGATTGTGCCCCGTAAAGGTGTGGTTGAAATGTCACGTTTATTAGATAGCGATGATAAAGACATCAGCATTGCCATTGGCGAGAGCGCCATTCGTGCCGTTACCGACACTGCAGTGTTCACCAGTAAGCTAGTGGATGGCCGTTTTCCTGATTATCGCCGCGTATTACCTAAAGGCGGTGATAAAGTGGTGGTCGCCAGTCGTCAGCAACTTAAACAGGCACTCACTCGCGCCTCTATTTTGTCTAATGAAAAGTTTCGCGGTGTGCGTATTCAGTTGGAACCAGGCTTATTGCGGATAACGGCTAATAACCCTGAACAAGAAGAAGCCGAGGAAATCATAGACGTTGACTATGATTCGGCAAATCTTGAGATTGGTTTTAACGTCAGTTACTTGCTAGATGTGCTTAATAATTTAGCCAGCGAAGATGTGCGTATTACTCTTATAGACGGTAATTCCAGCGCCTTGATAGAAAACCACAAGGAAGAAGATTCCATGTATGTGGTGATGCCGATGCGTTTATAATACGTAACCGCAAGGCCCATAAAAGAAGGTGCTTTGGCACCTTCTTTGTCTCTTGTTCCCCTTGGTTTTCCCACTTGGTTTTCTCAAAATAGGTTTGCATGAGTTTACAGCGGATTAGCATAGAATCGTTTCGTAATATTGCCGCGGCTAACCTGTTGCCAAGTGAAGGCTTGAACTTAATTTATGGCCACAATGGCAGTGGTAAAACTAGCGTGCTTGAAGCGATTTATTTCCTCGGTATGGGTCGCTCTTTTCGCAGCCATTTGTCCCAGCGCGTTATCCGCCATGATGAGGACAAACTCACCCTATTTGCACAACTCAGTCATCATAATGGTGAGAGCAAGGTCGGCTTACGTCGCCACCGAAATGGCGAAATTGAAGTCAAAATTGATGGTGACAGGGTTAAGCGGTTATCCACATTGGCCGAAACTTTACCCATACAAGTGATCACCCCTGAGAGTTTTTCGCTGCTATTTGAAGGCCCTAAGGCTAGGCGTCAGTTTGTCGACTGGGGCGCATTTCACTCGGATGAGCAATTCTACACGGCTTGGTCCAATGTAAAGCGAATATTAAAGCAGAGAAATCAACTGCTTAGAAATGGTTCTTCCTATGGGAATATTCTATTTTGGGATAAGGAGTTGGTGCGTTATGCTGAACAGGTTACCCAGATACGAAATCACTATGTAGACTCGTTAAATGAGCTACTTAAGGGTATAATCGAAGAGTTTTTACCTCAAGTGAATATCAGCATTTCATTTACACGAGGATGGGACAGTAAAACGGATTTAGCCCTATTACTCGAAAGCCAATATTCTAGAGATTTAGCCACAGGCCATACAGTGAGTGGACCGCACAAAGCAGATTTAAGACTGCGTGTCGGAAACTTACCCGTGCAGGATGCCTTGTCCCGTGGACAGTTAAAATTGTTAGTCTGTGCGCTGCGTATTGCACAGGGAAAGTTGCTTAAACAACAAAAAGATAAGCAGAGCATTTACCTAGTGGATGATTTGCCATCCGAATTGGATGCACAGCATAGGCAGCTATTGCTCAAGCAGTTAACCGAGACTGGTGCACAAATATTTGTCACCGCCATCGAACCTGCGGCAATAGTCGATTCGTTAGCTAGCCCTCCTAATAAAGTGTTTCATGTGGAACAAGGGCGAGTGACGGTAATTGAATAATAACGAGAGAGAAATATGTCTGAGAATAGTTACGATTCTTCGAGTATCAAGGTATTAAAAGGCCTTGATGCAGTACGCAAGAGACCTGGTATGTACATTGGTGATACTGATGATGGTACGGGTCTTCACCACATGGTGTTCGAAGTAGTCGATAACTCTATCGATGAAGCCTTGGCCGGCCACTGTAGTGATATCACCATCACCATACATACAGATGGCTCAGTGTCAGTGCAAGATGATGGCCGTGGTATTCCTGTCGCTATCCATGAGGAAGAAGGGGTCTCAGCTGCCGAAGTTATTATGACGGTATTGCATGCCGGCGGTAAGTTCGATGATAACTCTTATAAAGTGTCCGGTGGTTTGCACGGTGTGGGTGTGTCGGTTGTTAACGCACTATCACACAAGCTGCAGCTGACTATTCGTCGTGGCGGCAAGATTTATGAGCAATTTTATACCATGGGCGTGCCCGATGCGCCTATCGCTGCGATTGGTGATGCAATTAAAACCGGTACTGAAATTCGTTTCTGGCCCAGTGGTGAAACCTTCACTAATCTAGAGTTCCATTTCGATATCTTGGCTAAGCGTGTTCGCGAACTGTCTTTCCTTAACTCAGGTGTAGGTATTCGCCTGATTGATGAGCGCGACAACAAAAACGAATTCTTTAAATACGAAGGCGGCATCAGCGCATTCGTGACTTATTTGAACCGCAACAAGACACCAGTTAACAAAGACGTATTCCATTTTGCTCATGAGCGTGAAGATGGCATTACCGTCGAAGTGGCGATGCAGTGGAATGACGGTTATCAAGAAAATATTTATTGCTTCACTAATAACATTCCCCAGCGCGATGGTGGTACTCACTTAGCCGGTTTTAGAGGTGCGTTAACTCGTAACCTAAATACTTATATGGAGCGTGAAGGCTTCAATAAGAAAGGTAAAACCAGTGCCACAGGTGATGATGCCCGTGAAGGGTTAACTGCGGTTATATCGGTTAAAGTCCCAGATCCTAAGTTCAGCTCACAAACTAAAGACAAGCTAGTCTCTAGCGAAGTGAAAAGTGCGGTTGAACAAACCATGGGTGAGCAGCTTAATGATTACCTATTGGAAAACCCTGCCGATGCTAAGCTGATTGTTGGCAAGATTGTCGATGCAGCTCGTGCCCGTGAAGCGGCCCGTAAAGCCCGTGAAATGACCCGCCGTAAAGGCGCGTTAGATTTAGGTGGTTTGCCAGGAAAGCTTGCGGATTGCCAAGAAAAAGACCCAGGTCTTTCAGAAATCTACATAGTGGAAGGGGACTCTGCTGGCGGTAGCGCCAAGCAGGGACGTAACCGTAAAAACCAAGCAATTTTGCCACTAAAAGGTAAAATTCTAAACGTAGAAAAAGCTCGTTTTGATAAGATGTTATCTTCTCAAGAAGTGGCAACCCTTATCACAGCATTAGGTTGTGGTATCGGCCGTGATGAATACGACCCAGAAAAGACCCGTTATCATAACATCATCATCATGACGGATGCTGACGTCGACGGCTCGCACATTCGTACCTTGCTGTTGACCTTTTTCTTCCGTCAAATGCCTGAGCTTATCGAGCGTGGTTATATTTATATCGCTCAGCCACCGTTATTCAAGGTGAAAAAGGGTAAGCAAGAGCAGTACCTTAAAGATGAGCCAGCCTTAACTGAATACTTAACCACTCAGGCGTTAGATGGTACTCGAATCTACCCAACTCAGGGTGCGCCAGGTATGACAGGTGAGCCATTAGAGCGTTTAGTGGCCCAGTATCGTGAAGTTGAAACTATCATAGCTCGCTTAGAGAAACGCTATCCAAGCATAGTGCTTAACCGCATGCTGTATCACCCAGAGGTTACCGGCGCTATGTTGGCGGATGAGACTCAGATGAAAGCTTGGTGCGCAGAGTTTGTGGCGGATCTAATAGAGCTTGAAACCAATGGCGTGATCTACGACATGGTGACCGAGTTTGATATGGAGCGTAAAGTTTACCTGCCTAAGATGGTTATTCGTAAGCACGGTATTGATACCGAATACTTGTTTGGCTATGACTTCTTCCACTCTCTGGATTATCAGCGCATCGCTAAGTTAGGTGCAGCTCTGGATGGTATGGTTGAAGAAGGCGGTTATGTTCAGCGCGGTGAGAAGGTTAAAGAAGTTGAGACCTTCCTCGAAGCGTTAGATTGGATGATAAGCGAAGCTAAGCGCGGCCTTTACATTCAGCGATACAAAGGTTTGGGTGAAATGAACCCTGAGCAATTGTGGGAAACCACAATGGACCCTGAGACTCGCCGTATGCTACGGGTTACCATTGAAGATGCTGTGGGTGCAGATCAACTGTTCACCACATTGATGGGCGATCAGGTAGAGCCGCGACGTGAGTTTATCGAGGCTAACGCCTTGAACGTGGCTAACCTAGATGTATAAAAATGGACGTTTAAATATTAGCGCTTTAAGCCTTCCGGCTTAATCCCATCGCTGCAAATAAAAAGGGAAAGCCTAGGCTTTCCCTTTTTTGATCTTGTCACTTTTATTTTTCCGCTTCTGGCCAAGGGTCACTCAGTGGTGGCGCCGTGATAAAGTCACTGTCTGTTAAGCTTTCTAAGAAGGCCAACAGCTGTATTTTTTCCTGCTCACTTATGTCAAAACCTTTGATGAAAGGGCTTTTCAGTGGATTGTTTCGGCCATCGCCTTGATGCTCGCCAGTGGTGACATTACGGCCACCAGCGGCGTAAATATCTATGACCTCCGCCAGTGTCGCCACACTGCCATCATGCATATAGGGGGCGGTTAAACTGATATTCCTAAGGCTTGGGGCGCGAAACCTGCCATCATCCTTAGGGTTTGTGCTAACTTCAGCTAAACCGCGGTCAATTTCTGGATAGCCGTAGTGAATGCTTACTTCCTTTGTTGTTGTTAATCCTATTCTCTTGGTGTAGTAAAGGCCTGTGTTGTGAAAGGGTCTTCTATCTAGCGGCTGTTTCTCATGACTGGTGGATTGAGTAAAATTAAAGCCGCCATGACAATGATGACATTCGAATTTTTCAGAAAAAAATAATCCCATGCCGGCAAGTTGTGTCTCTGAAAGCGCCGAGTCTTGGCCGCGGTAGGCATAATCATCGAAGGGGGAGTTTAATGAAATCAGGCTGCGAACAAAACTGGCTAATGCCTGAGTCACATGCACAAAGTTCATTGGACCTTGATGCTCGGGAAAGGCATCTTGTAGCAGTTTTGGGTAAGGTCCCTGTTGCAGGCGACTCAAGATCTGCGCTTCATTGCCGCCAGCACCTAGTTCAATGGGCTGCTCGCCAAATAGCGGCAGTAAAATCTGCTGCTCAAGCTCAGTCAATCCATCATGGGCCCAAGTTAATGTCTTATTGTAGGCAATGTTAACCAGTGCCGGTGCATTGCGCCTATGGTGCTCCCCTGTGCTGCCAATAGAAACCACAAGTTTTTCGGCGAAAGCCTGTGACTGAAGATGACAACTGGCGCAGCTTTGAGACTGATCCATTGAAAGGTTTTTATCATAAAATAAATAGCGACCTAAGCTGACTTTCGCCGTCGACATAGGGTTATCTTGCGGCACTGTGGGTTTTGGGAATCCTGCAGGAATGGACCATTGATAAGCATCATGTTTTACCACGGTAGCTGCTTGGTCACAGGCCGCTAAACTTGTGATAACTAAAAGGCAGATGCTTAAGGTGCCTAGTCTACTTTTCTGGCTTTTAAATGGCATTAGTTAAACCACCAAAGAGGCGCCACAGGCTCAATGGCATTAATACTCAGCTGCTGTGTCTCAAACGGTAACGCCTGACCTAGGCCTAGGCGGGAAAATAGTAACTGACAAGTTTTACTTGCTGAGTCGGACATGCAAGATTGCTGAGATAATTGGGGGTCATCGAGCAGCGGGGCAAGCAGGACTGCTAAGTCGAGATTTAACTGATGTTGCCCTTGGTAATCTAAGCTAAATTTGGCTCTATTTGGCTGTTTACAAGCTTGAGTCGGTGAGCGCATTACACTGGCGGATTGACAAGCCACAGAGCCTAAATGGAATTGCCAGCCCGTTTGCTTGCCAACAGCAGGCTCAGTTAATAAGGTCTTAGCGAGATCAATTCTCAGGAATTTATGGCCTTGCTGCCAAGTCCAAAACATGTCACTTTGATTTAATGGCGTTTCAGCCAATAACGGATTGCCATGATTTAACTCAAACGGCACCCCCAGCTCGAAAGTCATCAGCCCAGGTTTTAATGCTTTATCAAAACTAAGCAGCCAGTTTTGCTCGCCTTGGCAGTCACTGCCTAATAAGGCGACACTGGCTTGCTGATATTTACTCGCGCCTACAGTTTCTTTACTCAATGCCTGGGGCTGTCCATCTAGGCTGAAATTGCTTAAAAAGAGCTGAACTTGCTCTAATTGCCAGTGGGGTTTTATGCTTGAATGGCAACCCATTGGCTGCCCTTGCCACAGGAGCTGCACTGTGAGCTGGTTTGGTTTTTTTGAGCAGGCCGTTAATAGGCCTGCTAAGGATAATAACAGTGATAATAAGCCTAGTGTACGGCCCTTTGAAGTCAGGATGTTAAGGGCAAAAGTGATAAATCGCATGTTAGTGTCTTGTTGTTTATGTGTTACTTTTAGGCATCCTACAAATATACCACGCTAAATGCACTGTTTGTGTAACGCTTATCATGCTGTTAGCAAAATGGTGCGCTAAAAATGGAGTTTCAGATGGCGTTTACCCTATTAATTAAGCCATATACTTTTGGCATAGGTTTGTTGTCATTGGCAGGCTTTCTGAGCCAAGGCGCTTTTGCGCATTCTGAGCATGACAAGGCGCGCTTTGTGAGTGAAAAAGGTCAAGATGTTGGCTTCTGTGACAACGCCTTGCGCCCATGCCAAACGATTGCTTATGCGGTAACTCACGCTAATAAAGGGGATAGGGTATTAGTGGCCGATGGTTATTATCAAATTCGCGATATCGATGAGTTGTTTTTGCTCACCAGTGAAATCGTCCCGGTAATGGGGGGATTCAATCGTTACGATCATTACTTGTCTCAAGCTCCACAGCTCAATACCACAGTTTTAACGGGGGTGCCTTCTGAGTTTGCACAGCGCCTGGAAGCGAGAGGCTTTAGGGTGATAAGTGATGGTATCGGTCAGTACGGCACTGAACTCGATGAAATGCTGGCAACCCAGCAAGGCTTACAACAAGATCATGCCAGCGCAACTTGTACAGCAGGCAAAGCGGCAGGCTTTAATTGTAATGCCATAGATTTAGTCTCTCATATTGCCTTAGGCAGCTTTTCTTCAAAGCCCAATGCTGCCAATGATATTTGGGGCCATGTTGATCTTAATACTGGCACTGAGTACGCCATCATAGGGTTAGTGAATGGCACTGTGGTAATGAACCTTAGTGATCCTGCCAACCCAGTGGAAGTGGGTACAGTTACTGGGAGTCGTACCACTTGGCGTGATATCAAGGTTTACCAATGGTTCGATGCCAGTGTTTCGCGCTGGAAAGCCAATGCCTATGTGACATCTGAAGGTTCAGATAATATACAAATTATCGATTTAAGTCAGTTACCTCACTCGATATCTAAGCTGGCGACCGACACGGTCGAAGGCTCTGCGCACAATGTCTATATCAGTAATCTTGATTACACGACTAACACAGCATTAACGGGTTTAACTCCCCAACTGCACATTGTGGGTCAAAATAGTGCAGGCGGCGCATTTAAGAGTTATTCCTTAACTAACCCCGCAAAGTTGAGTGTAAGTTTTAGCCATAGCGGTGCAACGCGAGCCGATTATACCCACGATGTCAGTTCTATGGTGGTGGACGATGCGAGGGCACAGGCCAGTTGTCAGACGCAAATTTGTACCGTGCTGATGGATTTCAATGAAACTAGCATGAGGTTGTGGAATATCACCACTCCTGCCAGCAGTAAAACCTTATCAGACGTCACCTATGCCAATGCCGAATATGTTCACTCTGGTTGGTGGAGTGAAGATAAACGCTATGTGTTTGTTCATGATGAGCTCGATGAGCAAAGAGCTGGTCTGAATACCACCCTAAGGGTATTTAACGTCGATGACTTAGGTGCGCCAGATTTAGTCAAAGTTTGGAGTGGGCCGACTAAAGCCATAGATCACAACGGTTTTGTCAGAGGCAATCGTTATTACATGTCTAACTATCAGCGTGGGGTAACCATATTGGATATTAGCCAAGCCGATGATCCTAAGGAAGTAGGCTATTTCGATACCTTTCCCGCCTCCGATAGTAATGCGTTTAATGGAGTGTGGGGGGTGTATCCCTATTTACCATCAGGCTTAGTGCTTGCCAGTGATATTAACAGTGGCCTGTATATTCTTAGGGACAAAAGCTTAAATAGTGCTCAAGGTTCAAGTTCCTTTGTCGCTGCCGCATCTGCCAGTAATGCTGGCGATGTGATGAATATTAGCGTGCAGCGCCCTCAAGGTAGTGGCGTTGTGAGTGTCGGTTTTGAAACTTTGTCGGCAACCGCCGTAGCAGGGCGTGATTTTGAAGCTGTGAATGGCAGATTATCTTGGGCGGCTGATGATCATAATGCCAAACAAATCAGTATCACAACCTTAGATAGCGGCCAGAATAAAGCGCTATTGGCGTTTGTGCGCTTATTTGATCCTAGAGGCGGTCTAACGCTTGCGAGCCCAAGTTATCATCAACTTAATATTGGTGAGGATGTGCCTCAAGCAGGCAGTTTGGGCTTTGCCAGTGCTACAGCCTCTGTGGTTGAGGGGGCGAGTCTGAGTGTTGCTGTATTAAGAAGTGGCGGCAGTGCTGGCGAGCTTAGGCTTGCCTATGGCCTTGAAAGTGGCACGGCTATAGTAGGTCAAGACGTAGAGGCGCTTTCCGGTGAGTTGGTGTGGGGCGATGGTGATAGCCAAGTGAAGCACATCCAAGTTAACACCCTAGAAGATACTGATATCGAAGCTGATGAGGATTTTTTGGTTACACTGGGAAGTTTAGCGGGTAGCCAAATCTCCACTGCGAGCTTAACCGTAACCCTAACCGATAACGATAGACTTAACACTGCGCCCACAGTCAGTGCGGGGGAGAACCGTGAGGTTAATGGGGGGGCAACCGTGACCTTAACAGCACAAGCAACGGATGCTGAAAATGATGCCATTAGCTATGCATGGCAGCAAACTAGCGGTGAAAGTGTGACCTTGAGTAATGCTAATACGGCGAGTGCTCAATTTGTTGCCCCAGCGATGGATGCGAGTTTAGTGTTCACTGTGACAGCTACGGATGCGCTGCAAAGTAGCACTCAAGCCAGCGTGACGATAACTGTGAAAGCCGCAGTGGTTGCTCTCCCTGAGGTGAAAGTTGTAGAACCCAGTTCGGGTGGTGGTAGCTTAGGCAGTTTGAGTTTACTCTTGTTAGCCGGCTTAGGCATAAGGCGTCGATGCAATAAAATAGCCGCTTAACAGTCCTATAATAGTTTTAATCTCTAACAAAAAAACGCGCCATTTAGGCGCGTTTTTTATTTGTAGTACAAAAATGGCTTAGTGTTTAGCCTATTGCAACAATGAAATGTCGGCAACGTGCAAGAACTGCTCACGCAAGTTGTTTAACAAAGCTAAACGGTTGTTCTTTAAGGCTTCATCATCTGCCATTACCATTACATCTTCGAAGAATTGATCGACGCTTTCACGAAGCTCTGCCAATAATGTCAGTGCTTGCTGATAATCACCTGTTGCAAACAAAGGCGCTAGCTTAGGTTGCAAGCTTGCTAATTGCTCGGCTAGGGCTTTCTCTGCAGTTTCGGTTAGCAGGCTTGGGGTCACGTTAGCAGGCAATTCGCCCTCAACCTTAGCCAAGATGTTAGACACGCGTTTGTTTGCTGCTGCAAGTGCGGTAGAGGCTTCTAAACCACGGAAGTGTGATACCGCATTAACGCGGCTGTCAAAGTCCGCTGGACGCGTAGGGCGACGAGCCAATACTGCCAAGATAACATCCACTTGAATGCCTTTATCTTGATACCAGCTACGGAAACGTGCCATTAAAAATTCCAGTACATCTTCACTGGTATTGCCATTGGTGAGGTTAGTGCCGTGAAGCGCCTGCGCCTTAGCAATAAGGTCGACTAAATCTAGCGGCAGTTTGTTCTCAACAATAATACGTAAGATACCAATGGCGGCGCGGCGAAGTGCGAACGGATCCGCAGCGCCTTTAGGTGCTTGACCAATACCAAAAATACCTACTAAGGTATCAAGTTTTTCGGCTAAGGCGACCGCACAAGAGACACTCGCTGTTGGCACAGTATCGCCAGAGAACTTAGGTTTATATTGCTCTTCAATGGCAATGGCTACCGCTTCAGTTTCACCATCTAGGCGCGCATAATGCATGCCCATGGTGCCTTGAGTATCGGTAAACTCCATCACCATATTAGTCATTAAATCGGCTTTGGATAACAAGCCTGCTCGAGCGGCGTCGACACTACTACTGGCAAGATTATTGTTATTTAACTCAGTCGCAATAAATCCTGCGAGCTGTGATATACGCTCGGCGCGCGCTTTTAGCGTACCCAGTTGTTTTTGGAATACCACAGTTTCTAAGCTGCTAAGGCGTGATGCCAAGCTGTGCTTTTTATCTGTGTTAAAGAAGAATTCGGCATCGGCAAGACGAGGGCGAACCACTTTCTCATTGCCAGAAATAATCTGCTGTGGATCTTTTGATTCAATGTTGGTCACGAAGATAAAGTTAGGCAGTAATTTGCCTGACTTATCAAATACTGGGAAGTATTTCTGATCGCCCTTCATGGTGTACACCAAGGCTTCAGCAGGCACATTTAAGAATTTTTCTTCAAAGCTTGCCGTGAGCACGATTGGCCATTCAACCAAGGAGGCGACTTCTTCTAACAAGTCTTCTTGAATATCAGCCACACCGCCTATCTTAGCCGCTGCCGCTTCAGCATCAGCTTTAATGATAGCTTTACGTAGCTGGTAATCAGCCAGTACCTTGCCTTGCTCTTTTAGGGCGCTTAAATAGTTATCGGCGTGATCTAGCTGAAAACTGGCTTGCCCCATAAAGCGGTGACCACGAATGATACGGTCCGATTTAATACCTAATAGTTCACCGCCAATTAATTCGCTGCCTAATAGCATAGTCACTGTGTGTACTGGACGAATAAATTGGGTGCTATTGGCACCCCAGCGCATTGGCTTAGGGATAGGTAATTTGTCTAATGCACGTTGGGCCATAGCGGCAATCAGGCTGTTAGTCTGAACACCCACCACTTTAGCTTGATGTACTAACCATTCGCCTTTATCTGTTACTAAGCGCTCAGCTTGCTCGACAGTAATGCCATTACCACGGGCCCAACCTTGGGCTGCTTTAGTTGGATTGCCGTCTGCATCGAATGCTGAACTCACAGCTGGGCCACGTTTTTCAACCACTTTGTCGGCTTGAGCTACGGCTAGACCTGTGATGCTTAATGCTAGGCGGCGAGGGGCCGCATACCAAGTTGCTGCGGTAAACGGCAAATCGGCTTTTACCAGTTCATCACTGAAGTTAGCGAGGAAAGAATCGGCCAAGGTACGCAGTGATTTCGGCGGTAACTCTTCGGTACCAATTTCTATGAGTAAGTTTTCAAATTTCATCTGTGACCTCTACTTACACAAAGGGAAGCCAAGCGCTTCACGTGCTTGATAATATGATTCAGCAACACCTTTAGACATGGCTCGAACGCGAAGGATATAACGCTGACGTTCGGTAACTGAAATGGCATGGCGCGCATCGAGTAAGTTGAATGCGTGTGAGGCTTTCATGACTTGCTCGTAGGCGGGCAGCGGCAGTGGTTTGTCTAAGCTCAATAGGTGCTGACACATTTTTTCGCACTGATCGAACAGGGTAAACATAAAGTCTACATCGGCGTGCTCGAAGTTATAGGTCGACTGCTCAACTTCATTCTGATGGAAAATGTCACCATAGGTAACACGGCCCATAGGACCATCTGTCCAGACTAAGTCATAGACGCTGTCGACTTCTTGAATGTACATAGCCAGACGCTCGAGACCGTAGGTGATTTCACCGGTAACAGGGCTGCATTCGATGCCACCCACTTGCTGGAAATAAGTGAACTGTGTCACTTCCATGCCGTTTAACCAGACTTCCCAGCCAAGGCCCCAGGCGCCCAATGTTGGCGATTCCCAGTTATCTTCAACGAAACGAATATCATGGACTTGAGTGTCTATGCCTAAGGCTTGTAAAGAACCTAAATAGAGTTCTTGGATATTATCCGGTGATGGCTTAAGGACCACTTGGAACTGATAATAGTGCTGTAGACGATTAGGGTTTTCACCATAACGGCCATCAGTTGGGCGGCGTGAAGGCTGAACATAGGCGCTGCTCATTGGCTCTGGGCCTAATGAACGTAAGAAGGTCTGCGGGTGGAATGTTCCAGCACCTACTTCCATGTCCAAGGGTTGAACGATTGCGCAACCTTGCTGCGCCCAATATTCTTGCAGGGTCAGTATGAATCCCTGAAATGTCTTTACGTCGTGTTTCATCGTCATGTCTACTGCTGTCGGGCTATTAGAAAATGGTTTTGATTATACCTTGTAGATCAGGCTAGATGTAGGTTATTTTTTAATGCATAACTAAAAACGCCAATGGATACCGTATCATGCAAGTGAATCGCTGTGCTTGGGTCAGTGATGACCCGCTTTATCAAGACTATCATGACAAGGTTTGGGGCAGGCCAGAGTACGATAGTCAGCAATTATTCGCCAAACTCTGCTTGGATGGTCAACAGGCGGGGTTATCTTGGATCACTATTCTAAAGAAACAACAAAACTATGAGCGGCTATTTGCTAACTTCGACCCTAGGTTAATCGCTGAATTTGATGATGCCAAAGTTGAAGAGTTAATGTTAGATGTAGGTATAGTGCGTAATCGTCTTAAAGTGAATTCCATTATTCGTAATGCCAAAGCCTATTTGGCCATGGAGCAACAAGGGATTAATTTTTCCCAGTTCCTATGGGCCTTTGTTGGCGGCGCACCTAAGCTAAATAATTTCTCCTCCATGGCAGATGTGCCAGCACAAACCCCTGAGTCTGAAGCCATGTCTAAGGCACTTAAAAAGTTAGGTTTTAACTTTGTTGGCCCGACGATATGCTATGCCTTTATGCAAGCCGTAGGTATGGTGAACGATCATACTCAAGATTGTTTTTGTGCAACTGAGAAGTAGAAAATGGGTTGTAATATAAATTAATATAGAATGAATAATAAAAAAGGTGTTCCACGTGGAACACCTTTTTTTCTAGCTTGTATAGCAGGTACTAGACAAGTATAGATACTCTCTCGTTATTCAACAAAAAGTTGAATAAACAGAGGGTTATTGTTTATTTGCCTTTTCAAAGAAGAAGGGATTACGTTGATGCTTGTCACCATTCAGTTCATTCATGGTCTCGGCATTGAATAAACGGCCATTGGTCATGGTATAGACAACTTTATCAGTCACTCGAATATCCTCTAATGGATTGCCATCGATAACAATCAGATCTGCAAGCTTACCAGTTTTAATCGAGCCGAGTTGATGGTCCATGCCAAAAGTAGTGGCTGGGTTGATGGTAGAAGTCTTAAGCACTTCTTGATTACTCATGCCACCTTGAGCGAACATCCACATTTCCCAATGGGCAGCTAAACCTTCACGCTGACCATGAGCACCTATATTTGCCTTAACGCCAACATCATTTAGTGCCTTAGCAACTTTGGCGACATTGAAATGATTGTAGTGGCCATCTGGTGCTGTGGGTCTACGCATAGAGCGGGCTTGGAGAATATCGGCGGGTACATAAGCAGATAGTCTTGGATGTGCCCAGACATCCGTCTTATCGTACCAATAGTTTTCCCCTGAGATACCGCCATAGGCGACCACTAAGGTGGGGGTATAACTCACCTTAGTCTGGCTCCATAATTGTTTGATATCAGAATAGATAGCCCCAACAGGTAATGAATGCTCTAGGGTAGTGTGACCATCGACCACCATAGATAAGTTATGCTGAAGCAAACTTCCACCTTCCGGCACTACCATCATTTCTAACTCACGGGCTGCGGCAATCACTTGTTGGCGTTGATTACGTCGTGGCTGGTTATAGCTTTTAACGCTAAACGCGCCGACTTTTTTCAAGCGTTCTAAATGAAATTTTGCATCATCAAGGGAGTCGACGTGGGAGGTGTAACCTGGCGCATTGGCCCCGTAGAGTATGGTTCCAGTAGAGAAGATGCGTGGCCCAACTATGCTACCGGCTTTCTGCTGTTCTGAAGCGGCAAAGATTTCAGTGGTGTCATTTGATGGGTCATGAATAGCGGTAACCCCAAGAGAGAGGCCCGAGTATAAGGTCCAGTTTTGCTGTGGAATAATCTCTTCATCCGCCTGAGGACCGTGAGCATGGGCATCGAATAAACCTGGCATGATACTCTTACCAGCGATGTCTATCACTTGAGCGCCATTAGGTATTTTTGTAGCAGCATCACCGACAGCAATAATTTTATTATCTTTGATGATGACAACGCCTTTATCTATGACTTTATCTTCTTCCATAGTAATAACAGTGCCACCGACGAAGGCTATGGTTCCACGTGGAACATAGGCATCTTGTTTAAAGCCAATGTTGGTGATTTTTGCTTGACTTTTATCATCTTTCTTGCCGTATTGGGTATCAACTTTGGCTTGGTAAAGTTCAGGGCCCAGTGTCCAATATAGATTGTCACTGTTATTGCCCCAACTAATACTTTCACCTGCTCTGGTGCTCAGTTGGATCACAGGAAGGTTACTGGCTTTAGGGCCTATGGCTATGGTTTCACCGTGTTTAGCAAAGGGAGTGACATAGACACGGAAGCGTTCAGCAAAGGCCAAGTGTTCGCCATCGGGAGAAACCCTAAATTCAGTGGCATGCTCACTGGTGTAATGCACCCGTTTGTCAAAGCCATCGATTCGAATTGAAGACAGCTGCGGCGTTTCACCTTGCTCCATAAAGAAGATTCGGTCTGTATCTGCACCAAACTGTGCTTGATAACCTTCAGCTGTAATTTTAGTATTCTGCTTACCCTTGACATCGACCTTGTACAGTCCAGTTTCCTGAGACCAAGTTCTCGGTGTGATGTTGCCGCCATTGGCCTTGCGGTACACAACAAACTGACCATTGGGAGCAAACGTTGGTTCAACATATTTACCTGGTTCGCTAGTTAACCTTGTCGCTTTGCCACCACGGGCGCTTATCAGGCTGACTGTACCTTGGTCTTGATCATTCCAAGTGGTGAACACTATTTGCTTGCCATCACGTGACCACTGGGGGAATAGCTCGTTGATATCATCATCGAGTCGAGTCAAACGTTCTTGAGTGTCATTTTCTATGTCACGGATCCACAACTTACCTAGAGCTTCGAATACCACCTTCTTACCATCTGGTGATACTTGTGCCATACGCAGCATTTTTACATCAAACTTGTCTTGGTCTAAGTTTTGTGTGAAACGCACCGATGGCTGAATATCTAATTGCGCCTTGACCTTAAAAGGAATATCGCTGACCGATAAGTCTTTAAGCTTGAGTTTATTAATCTTACCCTTGGCCCAGAAGACAATGCTGCTATTATCTTGAGTCCAAGCCATGCTTGGATACACACCATGAATGGCCCACGTTTCTTGCATGTCTCTGTCGAGTTCAGCATACAGTTTGTTGGTTTCACCAGATTGCAAATCCAGTAAATAGAGAGAGGATTGGAAACCATCACGTTTGATATAAGCCAGTTTTTTACCATCAGGGCTAGGTGTGGGTCTAATGGCACCACCTGTACCTTCAACTAAAATTTCAATATCACCCGTTTGAGTGTCGTAGCGTTTAATCTTGTAAATACCACTGACGGAATCTTTTGAATAATGGAAGGTTTTTCCTGGAGTGTCGTCTTGGCTAAAGTAAATATAGCGACCATCCGGTGAGTATGCGGGTTCACCTAAATCTTTTTGATCGTTAGGACGTTCGGTAAGTTTAACGCCTTCACCACCAGCCACATGGTACAACCAGACCTCACCAGCGCCTAAACTACGGCTAGCGGTGAAGTGTTTACGAGCGACTAAGTACTGTGAGTCTGGGCTCCATGCAGGACTGTTTAGTAAGCGGAATGTTTCCTTGGTCACTGGATGTGGGTTGCTACCATCGGCATTCATTACCCAAATATTGTCACCGCCATCTTCATCTGAGGTGAAAGCAATATATTTACCATCTGGGCTATACACAGGTTGCATCTGCCAAGCGATACCTTTGGCTAATGGTTTGGCATCTCCTCCAGAAATCGGCATCTGGTATATATCACCGAGTAGGTCGAATACTATATGTTCTCCATCGGGAGACACACTCACATTCATCCAAGTACCTTCATTGACATCAATGGAGGCCTTTTCTAATGGTGCGTGTTCTGGGGCATTAACTTGCCATTTCGGTGCCTCATCTTCTGCATATACTAATGATGAGCATCCAAGTGTTAATGCGATGGCCGTATATAGTGGGGTAAATTTGATTGATAACATTAGCATTCCAATTTTTGTGTTTTTAATAATGGAGGTTTTTGAATGGATCTGGTGTCATTTCTAAGTCTTGTATCTCGAGTGGCTTGAGTCAGTCGAGTGTTTTTTTAGTTACCCTTTATCCCATATTCACAGGTAAAGTAACACCCTAAATCTGTTTCAAATAATGACAGGCAATTGCAGCTTGTATGTTTTGTGGGCAAGTTAGAATTCGAGTCAAAGTGCTCGATTAAATTAGCTGATAAAGAGATCTAACTTTTGCCGATGACAATAGTATCATTTTGGTAAATGAGCCCAGAGTGCAACACTTTACAGGTAACACCTCCGCGCCAATCTGGGGTAAGTGCCCCCTCTAAACCTGGATGGCTTTGCTCCATCTTGCGACAAGGATCGGTTTCGCCTGTAACTAATAAGCGTAAATCATCACCAATCTGAATAATCTTACCGACATCGGCGGCGCTAAATTCATGCCCGCTTATCAATAGATTCGCTCTGCGTGTGAGCCAGCTTAAGTCGGCATTAATTGCAGCGCAGGCTTTATCCCATTGTTGCTCGGATAACACTGTTACTTGTCTCTTGCTTGGACGGCCCAAAATATCATTTTCAACCCCCTTATCTATGGTCACGTTAGCCGTTATCACTTCATTCATTGGACCGCGTTTCACGGTTTTATAAGCAATAGAAACTAAAGCGACAGTCATTTTCAGCGGCCTTTTTTAAGCAGATATTGGTAAGGTGTTTTACTGGTGTCACTGGCGATTAGGGTGTGATCCATAAATTCGCAGAAACTAGGAATATCTCTGGTAGTGGCTGGATCATCGGCGATGATAAGTAAGGTTTCACCATCAGCCATTTTTCTCACGGTTTTTCTTACCATCATTACAGGTTCAGGGCAACGTAAGCCAAGTGCGTCGAGTTGGTGTTGGGCCTGTGAGAAAACATCAGTCATTCGAATTAACTTCTTAAAAATTAAATTGGGCTAATGTTACTCCTGTGATCTAGCCTTGCCAAGTTTGCTTGGGATAAAACTTAGGTTAATTCAGTTTACAGAGTGTGAGAAAAGATGATTTGTTTAAAAACAAATTTTCTTCAAAGTTGTTTCACGTGGAACATAATACCAATCACATTAATTATGTGATCAAACAGAGCGGCTCAAGCTTTTCAATTCAAGGCGCATTAATGCAGTAAGGGTTTTATTCCCTTACAAATTAATGAAACGATGAAGTGGAACGCTTGAGATGCTCCCCAAGGGCGGGTTTCAAAGGGGATTTCTCTGCGTTGAAGACTTTCGACATAGCACCACTATGCCTTCAAGCCTCCGCCTTGATTAATCCCCTTTGAACTCCCGCTGAATGACCAGATAATTAATACGATTGGTATAATCCTAATCAGGAAAAGTTAGAAATAAAAAAAACGAGTCCAATTTAACATTGAACTCGTTTTTTATTGCTTAAGCGCTAGGGAATTAAACGCGCTCGAACACAGTCGCAATACCTTGACCAAGACCGATACACATAGTCGCTAGACCTATGGTGGCATCTTTCTCTTCCATCAAGTTAATCAGGGTCGTAGAAATACGTGCACCAGAACAACCCAGTGGATGGCCGAGTGCAATCGCACCACCGTTAAGGTTGATTTTCTCTTCAACCACATCTTGAAGACCTAAGTCTTTAACGCAAGGCAGTGACTGAGCGGCAAAGGCTTCATTAAGCTCGATGACATCTAAATCGGCAACGGTTAAGCCAGCGCGAGCTAATGCTTTTTGAGTTGCAGGTACAGGGCCATAACCCATGATAGCCGCATCACAACCGGCAACCGCCATTGAGCGGATGCGTGCACGGATTGGTAAACCTAAAGCACGAGCCTTAGATTCTTCCATCACTAACATGGCTGATGCACCATCAGACAGGGCAGACGAAGTGCCGGCTGTCACAGTACCATTGGCAGGATCAAATACCGGGCGAAGTCCGGCAAGTGATTCCATGGTAGTTTCAGGGCGGATGACTTCATCATGCATCACTTTGATCAAGGCACCGTTGGCGTCATGACCTTCCATAGCCCAAATTTCTTTGGCAAAGCGGCCTTCAACAGTAGCAGCATGAGCACGCTGATGTGAGCGCACTGCAAACGCATCTTGTTGCTCACGGCTAATGCCATGCATTTTACCTAGCATTTCGGCGGTTAAGCCCATCATGCCTGAGGCTTTAGCAACACGATTAGCTAAACCTGGGTGGAAATCCACGCCGTGATTCATAGGTACGTGGCCCATGTGTTCAACACCACCAATGATAAAGGTGTCGCCCATGCCTGTCATAATGGCGCGTGCCGCTTGATGAATGGCATCCATAGATGAACCGCATAAGCGGTTTACTGTGACAGCACCGGCTGTCTTTGGAATGCCAGCCAGCAGTGACGCATTACGGGCTATGTTAAAGCCTTGCTCTAATGTTTGCTGCACACAACCCCAGATCACATCTTCAATCAGACTGGGATCCAGTTGTGGGTTGCGAATAAGTAAGGCTTTCATTAATTCGGCAGACAAAGTTTCTGCACGTACATTCCTAAATACCCCAGCCTTAGAGCGGCCCATTGGGGTACGAATGCAGTCTACGATAACAGCTTGTTTCATGATTATTTCCTTTCCCACTGAATTAGGCTTGGTAGTAGCTACCGTTATTGGCTGCAAGTTCACGCATCGCATCAGTCACTTGATATAAGCCACCTAAATGTGCGTATTTGTCTGCCAGAGCGACGAAGTTTGCTACGCCCATGGTATCTATATAACGGAATACACCACCACGGAATGGTGGGAAACCTAGACCGTAAACCAGACCCATATCGCCTTCAGCAGGAGAAGCTATGATGCCTTCTTCTAAGCAACGTACTGTTTCAATGATCATAGGGATCATACAACGGGCAATAATGTCATCCGCTTCAAATGCTTTTAATTCACCAAAAGCTGCACCTAATAACTGGTAGCTAGTGGCATCGATATCTTTCTTCGGTTTGCCACGACGGTCAACAGAGTAAGCATAGAAACCTTTTGAGTTTTTCTGCCCTAAGCGTTTGTTTTCAAACATTATATCAATCGCGTCAGTGCCATTTTTACCCATGCGGTCAGGGAAGCCTTCAGCCATTACCGCTTGTGCATGATGACCCGTATCAAGGCCAACCACATCAAGTAAATATGCTGGGCCCATTGGCCAACCGAACTGTTTTTCCATGACTTTATCGACAGCGGCAAAGTCAGCGCCATCGGCAAGCAGACCATTGAAACCAGCAAAGTAGGGGAATAACACGCGGTTAACGAAGAAGCCTGGACAATCGTTAACGACGATTGGCGTCTTGCCCATTTTGCTGGCATAGGCCACAACAGAGGCGATGGTCTCTTCTGAGCTGTGCTCACCACGGATGATTTCAACTAATGGCATTTTATGCACTGGGTTAAAGAAGTGCATGCCGCAGAAGCGTTCAGGCTTCTTAAGGCTTTTGGCTAATAAATTGATAGAAATCGTCGAAGTGTTAGAGGCGATGATGGCATCTTCTGCGACATAATCTTCAACTTCTGCCAGTACTGTAGCCTTCACTTTTGGATGCTCAACTACTGCTTCAACCACAATGTCGCTATGCTTAATGGCAGCGTAGTCCAATGATGGAGTAATGTTGTTAAGTACCTTGGCCATTTTTTCTGGTGTTGAACGACCACGAGCCACTTGGGTGGCTAAAATCTTAGCGGCTTCATTCAAACCTAATTCTAGGGCTGGCTGGGCAATGTCTTTCATTACTATTGGTGTGCCTTTGCTGGCGCTCTGGTAAGCGATACCGCCGCCCATGATACCTGCACCCAATACCGCAGCACTATTAACGTCTTTTGCTAGCTTGCCGGCTTTCTTAGCTTTGCCTTTAACGAATTGATCGTTTAAGAAAATACCGATTAAAGCCGTAGCTACTTCGGTTTTAGCGAGCTTGATGAAGGCGAGGTTTTCAACTTTTAATGCACCGGCTCTGTCTAACGTTGCCGCTTGTTCTACAACACTGACAGCAGCCATAGGCGCCGGATAATGTTTACCAGCAACGGCATACACCATGCCTTTTGCCGTGGTGAAGGACATCATGGCTTCAAGTTTTGGCAGTGCTAATGGTGATTGCTTACGCTTACGGCGTGCTTGCCAGTCTAGCTTTTCAGCTAGGGCATCTTTAAGCATTTGTAGCGCAGCGGCTAATAAGTTTTCTGGTTCAACAACCGCATCGATGGCACCCACTTGCAGGGCATCATCTGGGCGTTGTTCTTTACCTGTGGTGATCCACTCTAGCGCGTTGTCAGCACCAATAACGCGAGGTAAGCGCACTGTGCCGCCAAATCCAGGAATGAGTCCCAGTTTGGTTTCAGGCAGACCGATGCGCGCATTGGTATCAGCAACACGGAAGTCTGTGGCTAAAATGGTTTCACAACCGCCACCCAGAGCAAAACCATTGATGGCGGAGATAGTCGGGAACGGCAGGTCTTCTAATTTATTGAACACGGCATTTGCTTGTTCAACCCAAGTGAGCAAGGTGGCATCATCTTGCTTAAATAGACCTAAAAATTCGGTGATGTCCGCACCCACGATAAAGGTGCTTTTTGCTGAGGTTAACACCAGCGCTTGTATGCTAGCGTTCTGTTTGATGCTGTCTAATGCAGCGTCTAGCGAGGCAAGAGTTTCTCTGTCGAATTTGTTAACCGAGCCAGGTGCGTTAAAGCACAGCTTGGCAATATTATCTTCAAGTAACTCAACCTGAATTGTGGGGCTTTGGTAGATCATTGCTTGCTTCCTTATTGCTAAAAAGCGACTTCCACATAGATACACAGTAGCTTGTTTTACAGCAGTGTCGGCCATCATTTGACCAGTTATACCCAGTGTGCGACTAAATGACAGAAATTACAACACCCAATTTAAACGGCCGTTTAATTTTTTATCGACTAGAGTGAAATTTCATCTTTGTGATAGACTCACTAGGTTTGCAAACCATTCACAGCAGGGAATAATCATGGATCAACTGGCTCATCACTTTAGTGAACATATTGTAGAACTTAATCGACGCGTTGCAGAGATTATTGCAAGAGAAAAACTATCGGGATTAGTGATCCATTCGGGGCAGCACCATAGGCAATTTTTGGATGATATGAATTATCCGTTCAAGGTGAATCCTCAGTTCAAAGCTTGGGTGCCCGTAATTGATAACCCTAACTGTTGGTTGATCGTTAATGGCCGTGACAAGCCCACCTTAGTCTTTTATCGTCCTGTGGATTTTTGGCATAAAGTCAGCGACGTCCCTGATGCCTTTTGGACTGAACATGTAGATATTAAATTGCTGACTAAGGCCGATAGGGTGGCGGAGTTTTTACCCAAAGACATCACCAATTGGGCTTATTTAGGCGAACATTTAGATGTTGCGGATGTATTAGGTTTCACGTCTCGCAATCCAGACGCTGTGATGAACTATTTGCATTATCACAGAGCGAGCAAGACTCAATATGAACTTGAGTGTATGCGTCAAGCCAATAAAATCGCCGTTAAAGGCCATCAAGCGGCTAAAAATGCCTTCTATAACGGTGGCAGCGAGTTTGAAATTCAGCAGCAATATCTGTCAAGTGTTGGCCAGACTGTAAACGAAGTGCCTTACGGTAATATTGTTGCCCTCAATCAAAACGCCGCGATTTTGCACTATACGGCGTTAGAGCACACTAAGCCTGCGCAGCGCTTGTCATTCTTATTGGATGCAGGGGCTAACTTTCATGGTTACGCTTCGGACATTACCCGAACCTATGCCTTTGAGAAAAATAGCTTTTGCGATCTTATCAGTGCATTAAATGCTGTTGAGCTTGCCATAATAGACAGAATAAAGCCTGGGGTTAAATACACAGACTTACATATAGAAACCCATCATCATATTGCTCAATTACTGCTGGATTTTAATCTGGCCACAGGCGATGCCGCAGGTTTGGTCGATCAGGGGATCACTAACGTATTCTTCCCCCATGGTTTGGGCCATATGCTTGGGCTGCAAGTGCACGACATGGGCGGTTATCTCCATGATGAGCGTGGCACTCATATTCCAGCACCAGAAGCACACCCTTATTTGCGCTGTACCCGAACATTAGAAGCCAATCAAGTGCTGACCATAGAGCCTGGTTTGTACATTATTGACTCTTTGCTGGACGAACTTAAGCAAGACAGTCGTAAGCAACAAATCAATTGGGACCAAGTCGCGCATTTTCGTCCCTTCGGCGGCATACGCATAGAAGACAATGTCATAGTGCATCAAGACAGAAATGAGAACATGACCCGTGAGTTTGGCCTGATTGATTGAGCCAAGGTTTGATTGAACAATATACAGTCCCATCACAGACCTTAGTCATTGAAGAGGAAATTAAGCACAGCCGCTTTATTTCCTTATTGTTTCATTGCCCAGATGCTGAGGTGATGAAGCAAGTGCTCGCCCAAGCGAAAATCGATTACCCCGGTGCCAGCCACTATTGTTATGCCTTTATCGCCGGCATGCCCAATAATACTGTGGATATGGGCTCGAGTGACGATGGTGAGCCTGCTGGCAGTGCAGGACGCCCTATGCTTGCCAGCTTACAGGGCGTCGAGTTAGGTGAAATCGGTGCTGTGGTGGTGCGCTACTTTGGCGGCACTAAGTTAGGTGTTGGCGGGTTGGTGAGGGCTTACTCTTCCGGTATCAAGCAAGGACTGAGCAAGCTAACGACTCAAGTTAAGTTTATCCGTAAAGCTGCCACGCTCAAATGCCACTACAATCAATTGGCGGACGTTGAGCATGTTATTCATAAATACCAAGGGGTGATTGTCGACAGACAATTTACAGAAACCATTGAGCTAGACTTTGAACTCGCCCTGAGTCATCAAGACAATTTTATTTTAGAATTGGCAGCCATGAGTCAAGGAAGTTTAATCCCTGAGTTTGCTGTTTGATGGGCTGCATATCTGTGCCAAAATGGCATTCTTATCCTAATTAACAAACTGACTGAAACTGATAAATGCAATATAAAACAATAATAAGGATCACAGGTTTGTTGATGGGGTTATTCTCTATCACTATGCTTCCGCCTGCATTAATTGCCGTATTTTACGGTGATGGCGGCGGTACAGCATTTATTAAGGCGTTTGTTGTCAGTATCTTGCTGGGATTAATGCTTTGGTACCCGAACCGTCATCAAAAAGCCGAATTAAGAACCCGCGAAGGCTTTCTCATTGTGGTGCTGTTTTGGACTGTACTGGGCTCCATTGGCGCCTTGCCGTTTATTTTCTCAAAGGTGCCAGATTTAAGCTGGACTGACAGCTTCTTTGAGTCTTTCTCTGCGCTGACGACCACTGGGGCTACCGTCATTGTTGGCCTAGATACCTTGCCCAAGGCTGTGCTGTTTTATCGCCACTTACTGCAATGGATGGGCGGCATGGGTATCATTGTGCTCGCTGTGGCTATCCTGCCACTGCTGGGTATTGGTGGTATGCAGTTGTATAAGGCCGAGGTGCCAGGGCCGGTGAAAGACAGTAAGATGACCCCGCGCATTGCCGAGACAGCCAAGGCCTTATGGTATATTTATTTATTGCTGACCGTGTCTTGTGCGACGGCATTCTATTTTGCGGGCATGAGTGTGTTTGACGCCATTTGTCATTCATTTTCCACCATAGCCATAGGTGGGTTTTCAACTCATGACGCGAGTATTGGTTACTTTAATAGCCCTATGATTAACACTATTTGCGCTGTGTTTTTGCTTATTGCTGCGGTGAATTTTAGTCTGCACTTTGCTGCATTCTCCTTGAGGGGCATTAATTTCAAGGTCTACTTTAAAGATACCGAATTTAAAGCTTTAATTGCTATCCAGCTGATATTAACCGCTATCTGCTTTGTGACTCTCTATTCCACTGGGGTTTACGACTCGCCTGAACAAACCTTAGATTATGCCTTCTTTCAGGTGGTTTCTATTTCTACCACCGCAGGATTTGGTACCGAGAGTTTCCATACTTGGCCACTGTTTTTGCCCATATTACTGATATTTTCAAGTTTCATTGGTGGTTGCGCCGGCTCTACGGGGGGCGGCATGAAGGTTATTCGACTTATCTTGTTGCTACTGCAGGGCTCACGTGAGTTAAAACGCTTGGTGCACCCTAAGGCCATGTATTCCATTAGGATCGCAGGTTCGGCCTTGCCGGACAGAATCATTGATGCGGTGTGGGGCTTTTTCTCGGCTTACGCCTTAGTGTTTGTTGTCTGCATGTTGGCCTTGATGATGATGGAAATGGATGCAATAACCGCCTTTAGTGCTACTGCGGCCAGCTTAAATAACTTAGGCCCAGGGCTAGGTGATGTGGCCAATAATTATGCCAGTATCAGTGATGGCGCCAAATGGGTGTTAGTCACGGCTATGTTATTTGGCCGCTTGGAAGTGTTCACCTTATTAGTGCTATTCACCCCGACATTCTGGAAAAACTAATGACTAAGACGTTACTCTTATATTCGACTGTGGATGGACAAACCTTGGCAATTTGCCAGCGGATGCAAACGGTTATGACGCAGGCCGGTGAGCAGGTTGAATTGCTGAGCTTAAACGATTGTAGCGGCGACGCACTGACCCAAGTGGATAGAGTCTTGATTGGTGCTAGCATACGTTATGGCAAGCATAGGCCTGAGTTGTTGAGTTTTACTAACACGCATCAAGATTTACTCAACAGTAAAATGAATGGCTTTTTTACTGTTAATGTTGTCGCCAGAAAGCCGGAGAAAAACACCCCAGCAACAAACCCCTATATGATTAAGTTTTTACAGTTATCGGCTTGGCAGCCTAAGGTATTAGGCGTGTTTGCCGGTAAAATAGCCTATCCAAAATACGGCCCATTTGACCGTTTTATGATACGTTTTATCATGTGGATGACCAAAGGCCCGACGGACACCAAAGGGACATTTGAGTTTACCGATTGGAATAAGGTCGATGAGTTTGCCGGATCCTTTGTGAAGCAGTGAGGAGTTAACTACAGTAGCGTCGATGTAATATTGAAATAATGTCAGTGACTTCGGCGTTTTTAAGACTGTAATAGACTATCTGCGAACTCTTGCGTGTCGCCACTAAATCTTCTGTCCTCAATACGGCCAAGTGTTGGGAAAGTGCAGACTGGCTTAAGGGCACGGTTTCATTAAGCTCAGTAACGCTGAGCTCTTTATCTAGCAACAAGCACAAAATCATCAAACGATAAGGGTTGGCGATAGCCTTGAGCCACTTAGCTGCGGTTTGAGCATTGTTGAGCATGACGTCGACATCGATTTCTGGCTGCATCTTGGTCCCTTATCATTAAAAGAAAAACGCACTCGGCTGGAAAAGCTTTTCTACATCACTGATAAACTTCTTATTGACTAAGAATAAAATGACGTGGTCACCCTGTTCAATCACAGTTCTATCATGGCCCATCAAGACTTCATCATTACGTACTACCGCGCCTATAGTGGTGCCTGGCGGCAGCTTAATTTCACCAATTTGTTTGCCTATCACCTTAGAGGTGCTGGAATCACCGTGGGCGATGGCTTCAATCGCTTCAGCAGCCCCGCGGCGCAGTGAATAGACGTTACAGATATCACCTTGGCGGATATGAGTCAGTAGCGCAGAAATAGTGGCTTGCTGAGGTGAAATGGCGATGTCGATATTGGCTTCTTGTACTATGTCCACATAGGCTTCGCGTTGAATAAGTACCATGACTTTCTTGGCACCCATCCGCTTAGCGAGTAGCGCTGACATTATGTTGGCTTCATCGTCGTTGGTGACAGCAATAAACACATCGATTTGGTCGATATGCTCTTCCATTAACAGCTCTTGATCTGAGGCGTCACCGCAAAATACTGTGGTTTTCTCTAGCTTCTCAGACAGTGCTTCGGCGCGCTCTTGTCTGTGCTCGATTAACTTCACCGAATGATTGCGTTGCAGTTTTTTAGCTAGGCCAAAGCCGATATTACCACCGCCGGCGATCATAATATTGCGATAGGTACCATCGAGCTTTTGCATTTCGCTCATTACTGCACGGATATGACGGGTGTCAGCAAGGAAGAAGACTTCATCATCGGCTTCAATTACCGTGGTGCCCCTAGGCATAATGGGCCGGCCTTGACGGAAAATAGCCGCGACTCGGGTATCAATATTGGGCATGTGCTCACGCAGGGTCGCCAAGGCGTTACCCACGAGTGGACCACCATAATAGGCTTTTACCGCAACTAAACTTAACTTGCCTTCGGCAAATTGCAGCACCTGCAGCGCACCGGGGTACTCTACTAAGCGCTGGATATAATTAGTCACCAGTTGCTCGGGAGCAATTAACTCATCAATAACAAAGCCCCCTCGAGGTTTGGCATCGCTATTTTTTATCTCGCTATTGATGAATAATTTATCTTGAATATCTAGATAGGCTTCCGAGCGGATCCGGGCAATTTTGGTTGGGGTGCCAAACAAGGTGTAGGCAATTTGGCAGGCCGCCATATTACACTCATCGCTGTTGGTAACCGCAATCAACATGTCGGCATCTTCGGCGCCGGCATCTCTTAATACACTAGGGTGGGCGCCATGTCCCACGACTACACGCAAATCAAACTTGTCTTGCAAGATCCGCAGACGGTCTCTGTCGCTGTCCACTAAGGTGATGTCATTATTCTCACCGACTAAGTTTTCCGCTAAGGTTCCGCCAACTTGCCCTGCACCTAAAATGATGATTTTCATCTAGCCTGTGTATCCCTATTAGCGTGCTTTAACGAGACGAGCGTAGTAGAAGCCGTCCATATTGTCTTGTCCTGGCAAAATTTGCCAGCCGATATCAGCAGGGTTTTTCTGTTCACTGATGGCAACCAATGAAGCGTCAGCAGTGCGAGTTAAAAATGCATTGATTTGCTGGCTGTTTTCTTCTGGCAGAATTGAGCAGGTAGCGTAGAGCAAGGTACCACCCGGTTTTAACCATTGCCAACAGTGATCTAAAATTTGCATTTGCAGCGTGGCAAGTTCATCGATATCACTATTCTTGCGTAACCATTTGATATCTGGATGACGGCGAATCACCCCAGTTGCAGAGCAGGGGGCATCGAGCAAAATACGATCGAATTTGTCACCTTGCCACCAGCTATCAATATTGGCGGCATCACCATGAATAACCTGTGCTGTTAATTTTAATCTGTCTAGGTTTTGCTGTACTCGCTCAAGACGTTTTAGATCAAAATCCACCGCCGTCAGGCTAATGTTTGGGGCGATTTCTAACAGATGACAGGTCTTTCCACCCGGGGCGGCGCAGGCATCAAGCACAACTTCATTGGCTTGTGGGGCTAATAACGTCGCGGCCCATTGTGCGGCACCATCTTGAACCGACGCGCTACCTGACATAAAACCTGGCAGTTGCAGTACATCTGTGGGGCTCTCAAGCAAGATAGCATCTGGGCTTAAGCCTGCACTGGCTTCAATATTTTCATTGGTTAAGCTAGCGAGGTAGGCATCACGAGTTTGCACTAGGCGATTGTTGCGCAGCCACATAGGAGGGCGCTCATGGCTTTGTTCTATCACTTGCTGCCAATCCTGTGGATAAGCTTGCTGCAAGCGCTTAATTAACCATGCAGGGGTATTGTACTTTAAGGTGTCGGAGTCGGTATTGAGTTCAGGTTCTTGGCGCTGGATGTTTCTAAGTACGCCGTTGACCACCTTGACTAGACCATCGAATTTCAGTTGCCTGCAGGCTTCAGCAGTCTCAGATACCGCAGCATGGCTAGGGATACGGGTAAAATACAGCTGATAACACCCGACGAGCAGTAATTGATGCAGAATACGCTGCTTACCCTTGAAAGGTTTAGCTAAACAGTCGCTCACGCATTTATCTAGCTGAGGTAGTTGGCGCATCACGCCATAGCAAAGCTCGGCTAAAAGTGCTTTGTCTTTGCCATTTTGCACATGTTGCTGCTGCAAAGGTAAGGCTACCGAGAGTGAAAGACCTTTCTCGAGCACATCAAAAATAGCTTTGGCCGCTAAGGCACGCAAATTCATCATGAACTCGCCTCTGGCAGCAAGCTAAGGCCTTGAGCAAACCAATCGGCGCGAGAATTTAAAATGTCGGCAACCGCGAGTGGTTTTTTGTTCGGCAGCTGTATAATTTCTAGCTGCAAACTGCCTTCGGCGGTTGCGACTTCTATGCTGTGTTTATCTGCTTTGATAATGCTACCTGCAAGTGCGCTATTAGGCTGTGGATTATAGCTTGCCTGCCAGACTTTAATGGTGCTGTCTTGGTATTCAAAGTAACTCACAGGCCAGGGATTAAAGGCTCGGATTTCTTGCCATAACTGTTTGGCGCTCTTGTTCCAGTCGAGTCTTGCTTCTTCTTTGGAAAGTTTTTCTGCGTAGTTGGCTAATGCTGGGTCTTGTGGCTCACCTTTAAGCTTGCCTGCATTTAAGCCATCGAGTGCTTCGAGCAAGGCCTGGGGCCCTTGGACGGCTAACTTTTCATAGAGGCTCGCTGAGGTATCAGCGTCTTCGATAGGCAAGGAGGTTTTAAGTAACATATCGCCGGTATCGAGGCCGAGATCCATTTGCATTATGGTAACGCCAGTTTCTGTATCACCGGCCCAAAGTGCTCTTTGGATAGGCGCCGCGCCACGCCAACGAGGCAAGATAGAGCCATGAACGTTAATACAACCTAAGCGTGGGGTGTCTAATACTATCTGAGGTAAGATTAAGCCATAAGCCACCACCACCATGATGTCGGCATTCAGTGTGGCGAGCTCAGCTTGGGCTTCAACAGCCCTTAAGGAGGCGGGTTGAAACACCGGGATATCATGGCTCAAGGCTAGCTCTTTTACTGGGCTGGCACTGAGTTTTTTACCGCGCCCAGCCGGTCTGTCTGGCTGCGAGTAAACGGCAATGACATTGTGCTCAGAGTCGAGTAAGGCTTGTAAATGTCTAGCGGCAAAATCCGGTGTACCGGCAAAGATAATATTTAATGGTTTCATTGATGCTTAGTTGCCTTTTGCTTCTAATCGGGCTTCTTTTTCAAGCTTGGTCTTGATGCGCTGGCGCTTAAGTGGCGATAAATAATCCACGAACAACTTGCCTTTAAGGTGATCCATTTCATGCTGAATACAGATAGCAAATAACTCGTCGGCTTCCACTGTAAAGGGCTTGCCGTCTCTGTCTAAGGCTTTCAAAGTCACAAACTCGGCGCGATCCACTTTGGCATAGACGCCGGGTACGGATAAGCAACCTTCTTCGTTACTGAACTCGCCGCTCTTGGCGACTATCTCAGGATTGATGAATATTTTTGGGCGCTCAATGTCATCTTGCAGATCCATCACGATAAGCTGTTGATGAAAATCCACCTGAGAAGCGGCGAGTCCTATGCCTTTCTCTGCGTACATGGTTTCAATCATGCTGTCGATTTGGGCTTGTAGTTGCGGTCCGAAATCAGTTACAGGCACGGCAATCGTTCGTAAGCGTTCGTCTGGAAAGCGTAATACATTTAATAGTGGCATATATAAACTCGTAGAAATATGTCAATTTATAACCAGTTAACTATACTGGCTATTGCTAATAGGTTAATTTTAATCCCTACTGACTCTCAATAACAGCAAAAAGCTCTAATAAAGAGCTAAACAACATGGATGCCACCATGAAACGCATACTTTTATTACTATTTCTAACGTTGGGCGTGCCGCAATTACAGGCTGACACTTTGGTTTTAAAATCTGGGCATCCTGATACTTATGTGGTTAAAAAAGGCGATACCCTCTGGGATATCTCAGGGTATTTCTTAAATGACCCTTGGCGCTGGCCCACCTTGTGGGGTGTAAATCCTCATATCGCCAATCCCCATCTGATTTACCCTGGCGACCAATTGACCTTAGTATTTATTGATGGTCAACCTAGATTGGTGCGGAATAAAACCCTGCTCAAGAAGTCGGTAGAAGGTAGGGTTAAATCGAAGAATGCCGCTATCCCAGCGGTAGCGTTATCTTTGATACAGCCATATTTAGCCCAAAATCGTATTGTCGAGAAAGCCTGGTTAGAAGCTCTACCTATGGTACTTGGCGGCGAAAGCCCTTCTAAGCATCATATTGTTGGCGATATCGTCTATGTCGATACTAATATGCCACTCGGTGAGAAGGTTGCCATTTACGTTTCTGGCCGAGAGTTTTTTCAGGCGAGCACAAATGAATCCTTAGGGCAGGAGATTATCCTCAGCGCTAGCGGGCGAGTGGTGGAGTCTGGCGAAATCTCTAAAGTTAAATTGTTAACTAACCTACAGGAAACAAAAGTGGGTTTTAGGGTTGCACCTGTTGAAGATGAAGCCTTGATGTCGGCGCTGTTTATGCCTAAAGCGGCTCAACTGGCCGAACCCACAGAGGTACTTGCAATCGAGAAAGACATCCGCGAAGTGGGTAAGCTGGATGTGGTGTATCTGGACAGGGGCAAGGTCGATGGGGTTGAGCCTGGACATGTGTTTGCCATTTATCGCGATGGAGAGCGAGTGGTCATTGGCAAAGATGGCTTACCGGTGCGAGAAATCGACAGATCATCATACGATAACTTAGTGGCTAAGTTTTCCGATGACAGAGTCTATAAAGTCCCCGATGTTTTCAACGGTAATATTATGGTGTTCAAAGTGTTTGATAAAACAAGCATGGCACTGATTATGTCTAATGCTCATCCAGTGAGAGTTAAAGATAAGCTTATGACGCCAGATCCTAAGGCACTGCGGAGTTTTTAATTTCTGATAATTTGGTCGACTGGTTAATTGTTGCGGCTGTATCTGGGTTAGGGCCCACTCGGATCCAACAATTATTATCCCACATGGATGTGGGGGAGCTGAGGCAGCGCCTCGAACATGAAAAACACAGCTTGCCCTTACCCAGTCAAACCCTCGCTACCCTTCACGTTAATTTCCCCAAAGTCGAACAAGCACTCGCTTGGCTAGCATCAGCTGATAATCATCATATATTAACTCTCAGTGATGACCAATATCCAACGCTTTTAACGCAAATCAGTGACCCTCCTAGTGTGTTATTTATTAAGGGGGATATTCATAAACTGCTGTTACCTTCATTGGCGATTGTCGGTAGCCGCAACGCATCTCCCGCTGGGCTTGAAATTGCTCACACCTTAGCAGGGCAACTGGCGTATCAAGGTTTAGCCATTACCAGCGGTATGGCAACAGGCATAGACAGTGCGGCCCATAAGGGGGCACTTGCCCAAGGCGGCACTACAAACGCAGTCTTAGGCACAGGCATAGAACAAATTTACCCTAAACGGCATCTGGATTTATATCATCAAATTCAGCAATCAGGTTGTGTGCTTAGTGAGTATTGGCCAGATGTTAAAGCCTTCGCAGCAAACTTTCCACGGCGCAATCGAATCGTCAGTGGCTTGAGTGTGGGCACCTTAGTGGTGGAAGCGTGTCGTAAAAGTGGCTCGCTCATTAGTGCCCGGCTTGCTATGGAGCAAAACCGCGAAGTGTTTGCTGTTCCAGGCTCAGTGATCGGGGGTTATCATCAAGGTTGTCATGATTTAATTAAAAATGGGGCAAAGCTTGTTGAGTCTGCGGCCGATATAATGGAAGAATTAGTCAGTTTAATCGACTTTCACCTTGAAGATGTGTGTAGTCGTCACCATATACAAGCTGATAATAATTGTAATTTGCCATTTCCTCCGCTGTTAGCTAGTGTAGGATATGAGACCACAAGTATTGATGCTGTGGTTGAGCATAGTGGAAAAACGATAGATCTGGTGTTAGTGCAAATGCTTGAACTTGAGTTACAGGGTTGGGTGGCTGCGGTCCCCGGCGGTTACGTCAGACTAAAGAGGAGCTAGGTATGTTTGATATCCTCATGTATCTATTTGAAAACTATGTTCATAGTGAAATTGAGTTGTTAGTTGATGAAGATGAACTAACCAAAGAACTCACTCGGGCTGGTTTTCACCAAGCCGATATTTTAAAAGCGCTTTCTTGGCTTGAGCGTTTGGCTGATCTGCAAGAAAGTGACAAGCCATACCTTTGCAATCATGCTCAGCAGTCATTTCGTATCTATACCAAAGATGAAATGGCTAAATTAGATGTTGAGAGTCGTGGTTTTTTATTATTCCTTGAGCAAATCCAAGTGCTCAGCGTCGAGACCCGTGAAATGGTGATCGACAGAGTCATGGAATTAGATGAGGCTAGCCTTATCTTAGATGATCTTAAGTGGGTAATACTTATGGTACTATTTAACGTACCGGGTAATGAGTCTGCCTATGAACAGATGGAAGACTTAATCTTCGAGCAACCGGAAGGACGCTTACACTCTTAAATGAGATAAAATGAAAGGAGGCTTAGCCTCCTTTTTTGATCGCCAATCCAATATAAATAATGCTTAAGTAACAGAGAGTCCCATGTCTAAAATCGATCAACAGCTGTTTAATGCCCATGAACATGCGTTGGAAAAAGAGTATGAACAGTGCCCTAAGTGCGGCTGCGAGTTATCGATTAGGCACAGTAAACATGGTGGTTTTGTCGGCTGCAATAATTACCCAAGCTGTGATTATACAAGGCCCTTAGTACAACATGAGGCCATAGATACCCAATTGATTGCGGGCTCACAATGTCCGAAATGTGGCCATGAATTGGCGGTTAAATCTGGCAGATTCGGTATTTTTATCGGTTGTAGCCATTATCCTGAATGCAATCACATAGAAAAAACCGATCATAGTGTGGCTAAGGCGCCTATCGAGTGTCCTTCATGCCATAAAGGCCAACTTGAGTCGCGCACTAGCCGCTTCGGTAAAACTTTTTTCGCCTGCAATCATTACCCTAAGTGTAAATTCATTGTCAATTACCCGCCTCACGATGAAGCCTGCCCCGATTGTGGTTTTGGCATCTTGGTCGAACGAAAAGGCGCAGCGGGTTTACGCTTAGAATGTCCACAAAAGGCCTGCAAGTACAAACGGCCGATATAATTTGTTCTCACAAATGTTGAGATAAAGGTTATTTGTTCCCCATTCTAGAGCCTGTATAATCGTGGCTTACAGGCCCAACTCATCCATATTAGTGTTCAAGGAATCTTAATGCTGCAACTGTCCTCTACTCAAGTTACCCCTGTGATAGCTCAGGGTGGTGTTATCGCTTACCCTACGGAGGCGGTTTATGGTTTAGGTTGCGATCCTGATAACGACCAAGCCATAGAAAAGCTATTGGCAGTCAAACAGAGGCCTTGGCAGAAGGGGCTTATCTTAGTCGCCAGTTCTTTTGAGCAATTATTACCTTATGTCGATGTCGCTCAGTTAACTCAAGCTCAATTAGACTTTGCTCACAGCAAATGGCCAGGCCCCTTTACCTTCGTGATGCCGGTAAAGTCACACGTATCTAACAAATTGCGCGGCGAGTTTGACTCCATCGCGGTGCGCGTTTCGGCTCACCCCATAGTGCGTGAGCTGTGCGATAGCTTGAATAAGCCGCTCGTGTCCACCAGTGCTAACTTGGCAGGCCAAGATCCTGTGCTTACAAGTCGCCAAATATTGACTGACTTTGCTGATAAAATTGATGCACTCGTGTTAGGGGATTTAGGTCAACAAGCGCAACCTTCCACCATAATTGATGCCCGCAGCGGGCTAGTTTTACGTAACGGACAATAAAGGATTTTTAATGACAGGCCCCGATACCCATGCGGTCAAACAGTTTTTGTTGGCACTGCAAACGAATATTTGCGCTGAATTAGAACAACTCGATGGTGAAGCGAGCTTTAAGGCTGAATCATGGCAGCGCGCCGAAGGTGGCGGTGGTACCAGCCGAGTGTTAACTCAGGGTAAGTTGTTTGAGCAAGCTGGGGTAAATTTCTCCCATGTGAAAGGGGCGGCTATGCCAGCTTCTGCCACGGCCCACAGACCTGAACTGGCTGGACGCAGCTTTGAAGCCATGGGAGTGTCGTTAGTTATTCACCCTAATAACCCATACATACCAACGACTCATGCCAATGTGCGCTTCTTTATTGCCAGTAAAGAAGGTGCCGATCCTGTGTGGTGGTTTGGCGGTGGTTTCGATTTAACGCCTTATTATCCCTTCAAAGAGGATGTACTCAGTTGGCATCAGACGGCGGCAGACTTGTGTGCGCCTTTTGGTGAAGAGGTGTATCCCAAGTATAAGAAGTGGTGTGATGACTATTTCTTCTTGCCCCATAGAAACGAAACGCGTGGAGTGGGTGGATTATTTTTCGATGATCTCAATCAGGCGGGTTTTGAGCAGAGTTTTGCCTTTATGCGCGCCGTGGGTGAAGGCTTTATTCAAGCTTATGCGCCCATCGTTGAACGTCGTAAGGCGCTTAGCTTTGGTGAGCATGAGCGCCAGTTCCAATTATACCGCCGTGGCCGCTATGTGGAGTTCAATCTTGTCTATGACAGAGGTACACTGTTTGGTTTGCAAACCGGCGGTCGAACCGAGTCAATCTTGATGTCCATGCCGCCATTAGTGCGTTGGGAGTATGGTTTTACTCCGGCAGCCGGTTCAGTGGAAGCTGAATTGTATGAGGTATATTTAAAACCTCAAGATTGGTTGCAGCAGGCTTAATACAGCATTATTGATTGCGCATGTGATCGGCCAAGGTGGAAATAGCCTGAATAATCGCTTGGCGATGTTCAGGCTTTTTTATGTGTGTTTCAATGGCGGCTTGCATACAAGTCAGCCATTGATCGCGCATGGACTCATCGATAGCAAAGGGCATGTGCCTAGCTCTTAATGCTGGATTGCCATGTTTTCGCTGGTAAAGCTGCGGCCCACCGAGCCAACCGGATAAAAACTCATACAATTTTTGCTCTGACTCTGCTATCGGTGCCTTGTGGATGGCTAGTAGTGCCTGGGTATCCTCCCTTGTTTGCATCTGCTGATAAAACTCATGGGCAATCGCCTTTATCACCTTGTCGCCACCGATTAAGTCATAGGCATTGGATTGGCTGACATCTCTGTCATCATCGACCTTGGGGTTTGAAAATACTTTTTTAAGCCAATTCATCTCAGTTTTCATTTGTGGTGTTTCTATTGCGAGCATTATATCGTCTGCCTAGTCTTGGATGGCAAGTTTCCCTGTATTAACGTCATTTACTAAGACTTGAAAGAGGTCAGAACGGTTTTGTGTTAACTCTAAAAACTTTATATTTACAGTTAGATGCTGTTCTTTATCGTAAAACTTGGTTAGATTGGACAAAAATATAGGAGAAAAACATATGGCAGGTTCCGTGCCGTCATTGGTATTTGTTGCTGTTTCTGCGGCAATAGCATCTTGTACCTTAGTAGCTTGTGGTCCAGTTCAGCAAGCTCCTAAAGTGACCATCAATAAAAATCCTTATCCGAGCACCTATCAGGCTATGCCCAGTGACACCTTGTTACTGAAAAATGCCACAGTATTAACGGCAACGGGTCAAAAGTTAGAGAACACAGATGTGCTGGTGGTTGAAGGCCAAATAACGGCTATTGGCACCCAATTGGTCGCCACTGATGCATTGCAAGTGGATGCTAGCGGGAAATGGTTAACGCCAGGCATTATCGATGTGCACTCCCATCTTGGGGTGTATCCAAGCCCTGGGGTGGAGTCCCACAATGATGGCAATGAAATGACAGCGCCTGTCACCGCAGAAGTGTGGGCAGAGCACAGCGTTTGGCCGCAAGATCCTGGCTTTAACCGCGCCCGAGAAGGCGGCGTGACCACAATGCAGATACTACCAGGTTCAGCCAATCTTATTGGTGGTCGAGGGGTCACCTTAAAAAATGTGCCCACTCAGACCATGCAAGCAATGAAGTTTCCCGCCGCACCTTATGGCCTCAAGATGGCCTGTGGTGAGAACCCTAAGTCACTCTATGGCAGCCGTGAAACGCTTCCCATGACGCGAATGGGCAATATGGCCGGTTACCGACAAGCGTTTATCGAAGCCACTGAATATAAGCGCGCTTGGGATAGATATGAGACCGACTATAACTTAGGTAAAAATCCACAAGCACCGAAACGTGACTTGATGAAAGACACGCTCGTTGGCGTATTGGACGGTGACATTCTTATCCACAATCATTGCTATAAAGCCGAAGAAATGGCGATGATGATAGATTTGGGCAAAGAGTTTAATTATCACTCCGGCACCTTTCATCATGCGATTGAGGCGTACAAAATCGCCGATCTCTTGGCTCAAAACCAAAATTGTGCCGCCATGTGGCCAGATTGGTGGGGCTTTAAGATGGAAGCCTATGACATGGTGTTAGAGAATGTCGCCATGGTGGATGCGGTGAAAAACTCCTGCGCCATAGTGCATTCAGACTCTGCAGTGACGATTCAACGTTTGAATCAAGAAGCGGCTAAAATTCTCTATCGTGCTAATGAGCAAGGTTTCAAGCTTAAAGAAGAAGATGCTATTGCTTGGATAACCATAAATGCTGCTAAATCCTTAGGCATTAATGCCAAAACAGGCTCGATAGAAGTGGGTAAGAATGCCGATCTGGTCTTATGGGACAATAATCCGTTTAGTGTTTATGCCTTGGCTGAACAAGTGTTTATTGATGGCGCCAAGGTCTATGATCGCAAAGATCCAGCCTATCAGGCACAGAGCGATTTTATGCTTGGGCAAGAGTAGGCGAATAGGGAAGTAAGATGAAAACAAATAAAAGATTAGCATTGAGTATCGCCTGCGCCTTGTTGTTCACAGGTTCACTGTCGGCGCAAACCTTAGCCATCAAAAACGCCACAGTACATACCGCGACAGCCCAAGGTGTGCTAACTGGGGCCACGGTATTAATTGAAGATAATAAAATTATCAAAATTAACCCAAAAGAGTATCAGGCAGATGCAGAGTTTGATGCAGAAGGAAAGATATTAACTCCAGGTTTTATTGGCTCAATGAATCCGCTAGGACTCGTCGAAATAGGCATGGTGGGTTCGGCCAATGACAGTGCAGACAAGAAAGCCAGCATTAATTTCGATCCCAGCCTAGGTTTTAACCCTAAGGCCAGCACTATAGCTTTTGCTAGAAAAGGCGGCGTGACCACTAACCTGGTGGTCAGCAGCGCCAGTGAAAGTATATTTGCCGGACAAGGGTTTGTGGTCTCCTTATCGGGAGAGTGGGATAGCATGATTTCTGCCCAAGGTCCGTTAGTGGTTAACTTGGGGGCTAAAGATGAAGGCTCACGAGCCATGTCACTGCAGGAGCTTGCTGAACAATTAGACGATGCTCAAAAGGCACAAATTAAGGCGAATAACAAAGCCAGTGCTAAACATAAAAAAGACGATAGTGACGAAGATGAGCCAAGCCGAGATCAGCTGGTATTAATCGAGTTACTAAAAGGCAACAAAACTTTGATTGCAGAAGCCCATCGCGGCAGTGATATTTTAGCGTTACTTAAGTTAAAGCAACAATATCAGTTGAAACTCGTGATAAGTGGCGCCGCCGACGCAGTGTTAGTGGCGCAGCAGCTGGTGGATGCCCAAGTGCCAGTCATTATCAATGCCATGGACAATCTGCCAGACAGCTTCGATTCGCTTAATAATGCCATGAATAATGCGGCTAAGCTTAATCAGGCGGGGGTTAAGATAATCTTAGCAATACCGGGGGATAGTCATGGACTTTATGGTTTGCGTTTCACAGCAGGCAATGCCGTGGCTAATGGCTTACCCGCTGAAGCGGCCTTAAAAGCACTGACGGCTAATGTCGCCGATGTGTTTCAGCTAAATTCTGGCCGAATTGAGGTGGGTAAAGATGCTAATTTAGTGCTTTGGAGTGGCGATCCATTCGAATACAGTACTCGTGTGGAAAAATTATGGATAGACGGCAAGGAGCAGCAACTTGAAAGCCGTCAGGATAAATTGCGTGACCGCTACATGAGTCAGTCAATTCTGCCAAAAGCGTATAATCAAGGCGGAGCGGCTAGGGTAAGTCGTGAGCCATAGAATAAACAGTCGCAGAATATGTTAAACGCAAACCATAGAGTAACGAAATGACAGATAAGTATGCCGTCTTTGGCAACCCCATAGCCCAAAGTAAATCGCCCATGATCCACACTGAGTTTGCCAAACAGACTCAGCAAAACATGAGCTATTCGGCAGTGCTGGCTCCTGTGGAAGGGTTTGCAGCCAGTATTAAGTCATTTTTTGCCTCTGGTGGTCGTGGGGCCAACGTCACAGCACCATTTAAAGAGCAAGCTTTTAGCTTGTGTGATGAGCTCAGTGAATTAGCGCAACTCGCGGGGGCGGTGAACACCTTAGTGCGTTTAGAAGATGGTAGGCTCAGGGGGGACAATACCGATGGTCTAGGTTTAGTCGCCGATATTGAGCGGCGATTGACTTCGCTCAAGGATAAACGGGTCCTGCTAGTGGGAGCGGGCGGCGCTGCAAGAGGGTGTATATTACCTCTGCTACAGGCGGGTGTTGCTCAGCTCGATATCACTAACCGCACTCATGACAAAGCTCTGCAGTTAGCTCAGTTATTTAGTCGCTATGGCAATATCAAGGCGCTAACGCTTACAGAGCTTGCTTCTGGCTATGACGTCATTATTAATTCAAGCTCAGCAGGCTTAACAGGCCAACTTATTAGCTTGCCGAGCACGATTATTGATGGCACTACTTATTGCTATGATATGAGCTATGGCAGTGATACGACCCTGTTTAATCAATGGGCCCTGTCAGCGGGTGCTTGCCATTGCTGTGATGGTTTGGGGATGTTAGTCGGTCAGGCGGCGCAAAGTTTTTATTTATGGCGAAATGTCCATCCAGATGCCACTACTGTGATGCAACAGCTGCGTGATGCACTGGGTCGTTAACTCGTCATTTAATCGATAGCTAATTGAGATAGCCAATGAATCAAAGTGTGATCTTCACCGACCTTATAGATGTAACAGATGCAGGCGTCAGTTTTTATGCTCAGCTGCAAGGACAAAACATCACTTGTTGTATCAGCTTTAGTCAATTGGGCGTATTGGCCCAAGAGGTCAACTGTCATGCGGCTAATGCTAAGGTGCTATTTGAACAATACCGTTTCGATATAGAAGATTGGGCTGAGTCGCTAATTGCTCAAGAGGCTTTTAATGAACAAGGTGCAATTTTATTAACGAGTAAGCAGTAGAGATAACAATGGACGGTGTGTGACCGCCCATCGTTTAGGTATAAAGATAGCTTAGCTAGAAGCGTTAATCTGAGCGAGAGGCTAAATCAGCAAGGTACTCATTCTTAAGTACCACATAGTTTTCGGCAGACTGTGGTAAAAAAGCCAGTTCTGCAGCAGTAAGCGGGCGCGACTGTTTACAAGGGCTACCGACATAGAGGTAGCCGCTTTGCAGTACCTTATTAGGAGGCACAAGCGACCCAGCCCCTAGAATGACATCATCCTCAATGACAGCGCCATCCAGTATGATAGCGCCCATGCCAATTAGAATTCGATGACCTAGCTGACAGCCGTGTAACATCGCCTTATGACCAATAGTGACATCATCACCGATAATAAGTGGGTGACCATCAGGTTTGGCCGCTGACTTACGAGTAACATGCAAAATACAACCATCTTGCACATTAGAGCGCTTACCGATACGGATATGATTAACATCACCACGGGCGGCAACTAAAGGCCAAACACTTGAATCCACATCTAAATGGATATCACCCACTAATATAGCTGCAGAATCAACATAAGTACCCTCAGCTAAAGTGGGGCAGATGCCTTGATAAGTACGTAAATGGCTCGACATAGAGAATCCTAAATAAAGTGTTTTGCTAAGTATAAGGCTTTATCAAGCTAAGATCTGGATAAAAAATAGCTAAAAATATGGCTTTCAGTTCAAAAAGACAACAAACAGCAAGAAAACAACAATTATCTATAAAAAGCCCTTGCGTAAAAATCTAAGCTCCCTATAATGCGCAACCACTGACACGGCAAGCGGCTCACGCCAATGACGAGTCAGTTTGGAGGCTTCAAATTGAATCCTTCAAAGCGAAAAGAAAGTTTGAAAAAACACTTGACGCTGACAACGGATTGCGTAGAATACGCAGCCCAAGCCAACGACCTAGCGTCTAACGGCGGTGTCTGAAAAATCGACATCAAGTTCTTTAACAATACGAACAAGAAATCTGTGTGGACACTCACAGGTATTGAGTTATTCGACAATTATTTAAATCAGTTTAACTGCTTTAGATAATCAAAAAATTTAAACTCAATGCAACAAAGAGTGTTCATAGAAATATGTACATAGAACACATCGAAAGATGAGTTCGAATCAGAATTCATTGAGCCGAAACCTTCGGGTTTCAAAAAACTTTAATTGAAGAGTTTGATCATGGCTCAGATTGAACGCTGGCGGCAGGCCTAACACATGCAAGTCGAGCGGCAGCGGGAAGGTAGTTTACTACCTTTGCCGGCGAGCGGCGGACGGGTGAGTAATGCCTAGGGATCTGCCCAGTCGTGGGGGATAACAGTTGGAAACGACTGCTAATACCGCATACGCCCTACGGGGGAAAGGAGGGGACCTTCGGGCCTTTCGCGATTGGATGAACCTAGGTGGGATTAGCTAGTTGGTGAGGTAATGGCTCACCAAGGCGACGATCCCTAGCTGGTCTGAGAGGATGATCAGCCACACTGGAACTGAGACACGGTCCAGACTCCTACGGGAGGCAGCAGTGGGGAATATTGCACAATGGGGGAAACCCTGATGCAGCCATGCCGCGTGTGTGAAGAAGGCCTTCGGGTTGTAAAGCACTTTCAGTCAGGAGGAAAGGTAGCGTGTTAATAGCACGTTACTGTGACGTTACTGACAGAAGAAGGACCGGCTAACTCCGTGCCAGCAGCCGCGGTAATACGGAGGGTCCGAGCGTTAATCGGAATTACTGGGCGTAAAGCGTGCGCAGGCGGTTTGTTAAGCCAGATGTGAAAGCCCCGGGCTCAACCTGGGAATTGCATTTGGAACTGGCGAACTAGAGTCTTGTAGAGGGAGGTAGAATTTCAGGTGTAGCGGTGAAATGCGTAGATATCTGAAGGAATACCGGTGGCGAAGGCGGCCTCCTGGACAAAGACTGACGCTCATGCACGAAAGCGTGGGGAGCAAACAGGATTAGATACCCTGGTAGTCCACGCCGTAAACGATGTCTACTCGGAGTTTGGTGCCTTGAGCACTGGGCTCCCAAGCTAACGCATTAAGTAGACCGCCTGGGGAGTACGGCCGCAAGGTTAAAACTCAAATGAATTGACGGGGGCCCGCACAAGCGGTGGAGCATGTGGTTTAATTCGATGCAACGCGAAGAACCTTACCTACTCTTGACATCCACAGAAGCCAGCAGAGATGCAGGTGTGCCTTCGGGAACTGTGAGACAGGTGCTGCATGGCTGTCGTCAGCTCGTGTTGTGAAATGTTGGGTTAAGTCCCGCAACGAGCGCAACCCCTATCCTTATTTGCCAGCACGTAATGGTGGGAACTCTAGGGAGACTGCCGGTGATAAACCGGAGGAAGGTGGGGACGACGTCAAGTCATCATGGCCCTTACGAGTAGGGCTACACACGTGCTACAATGGCGAGTACAGAGGGTTGCAAAGCCGCGAGGTGGAGCTAATCTCACAAAGCTCGTCGTAGTCCGGATCGGAGTCTGCAACTCGACTCCGTGAAGTCGGAATCGCTAGTAATCGTGAATCAGAATGTCACGGTGAATACGTTCCCGGGCCTTGTACACACCGCCCGTCACACCATGGGAGTGGGCTGCAAAAGAAGTGGGTAGTCTAACCTTCGGGAGGACGCTCACCACTTTGTGGTTCATGACTGGGGTGAAGTCGTAACAAGGTAGCCCTAGGGGAACCTGGGGCTGGATCACCTCCTTACCTATACGACTAACTCATACCTGAAAGTGAGAAATCACCTTGAGTGTTCACACAGATTACTTGTTAACCTTCTTTGGAAGGGTAGAGTGAAACACACCGCGAGCCGGTTAAGTGTTGTTCTTTAACAATTTGGAAAGCTGATAGTACTAACTAAAAGGCGCAGAAATGATGATTCGTTGTCGTTTGTGTGATTAGGTTAGTGCGAAAAATAATATTTGTGCGCAAGCATGAATATGAGTTCTCAAAACACTTTATTAAGTGTCTTGAATATTTTTAAAACTAAGGCGTGTCCACTTCCTACCCGGAGGTGAGACAAGTAAAAACCAAGCTGGTCCCACTCTTTATTGAGTGACGTACGACCCAAGTTTTTCTTACTTTATCTCGATAAGGTAAGCGCAGTGATTCGATACGGTGTCTAAGCCGTGAAGCGAATGAGAAAGGAGTGTAGCAGCGCTACATGACTGACGAATGAGGTTCACAATAACGACAGCGTGATGAATAACAAGCGAAAAGATGAAACCTATCCGGGTTGTATGGTTAAGTGACCAAGCGTATACGGTGGATGCCTTGGCAGTCAGAGGCGATGAAGGACGTAGTAACTTGCGAAAAGCGTTGGCGAGCTAGTAACAAGCATTTGAGCTAACGATGTCCGAATGGGGAAACCCGGCCACATAAGTGGTCATCATAACGTGAATACATAGCGTTATGAGGCGAACCTGGGGAACTGAAACATCTAAGTACCCAGAGGAAAAGAAATCAACCGAGATTCCCCTAGTAGCGGCGAGCGAACGGGGATTAGCCCTTAAGTCTATGGGGTGTTAGTGGAATGGTCTGGAAAGTCCAGCGGCACAGGGTGATAGCCCCGTACACGAAAACTAACCGTAGATGAAAACGAGTAAGGCGGGACACGTGACATCCTGTTTGAATATGGGGGGACCATCCTCCAAGGCTAAATACTCCTGACTGACCGATAGTGAACCAGTACCGTGAGGGAAAGGCGAAAAGAACCCCTGTGAGGGGAGTGAAATAGAACCTGAAACCGTATACGTACAAGCAGTGGGAGCGGTTCTTGAGACCGTGACTGCGTACCTTTTGTATAATGGGTCAGCGACTTACATTTTGTAGCGAGGTTAAGCGAATAGCGGAGCCGTAGGGAAACCGAGTGTTAACTGCGCGTTTAGTTGCAAGGTGTAGACCCGAAACCGAGTGATCTAGCCATGGGCAGGTTGAAGGTTGAGTAACATCAACTGGAGGACCGAACCGACTAATGTTGAAAAATTAGCGGATGACTTGTGGCTGGGGGTGAAAGGCCAATCAAACTCGGAGATATCTGGTTCTCCTCGAAAGCTATTTAGGTAGCGCCTCGAGCGAATACCATTGGGGGTAGAGCACTGTTAAGGCTAGGGGGTCATCCCGACTTACCAACCCTTTGCAAACTCCGAATACCAATGAGTACTACTCGGGAGACAGACAGCGGGTGCTAACGTCCGTTGTCAAAAGGGAAACAACCCAGACCGTCAGCTAAGGTCCCAAAGTACTAGCTAAGTGGGAAACGATGTGGGAAGGCTTAGACAGCTAGGATGTTGGCTTAGAAGCAGCCATCATTTAAAGAAAGCGTAATAGCTCACTAGTCGAGTCGGCCTGCGCGGAAGATGTAACGGGGCTAAGCTAGTCACCGAAGCTACGGGTGCATTTCATTAGAAGTGCGCGGTAGAGGAGCGTTCTGTAAGCCGTTGAAGGTGAAGGGGTAACCCACGCTGGAGGTATCAGAAGTGCGAATGCTGACATGAGTAACGATAAAGGGGGTGAAAAACCCCCTCGCCGGAAGACCAAGGGTTCCTGTCCAACGTTAATCGGGGCAGGGTGAGTCGACCCCTAAGGTGAGGCCGAAAGGCGTAATCGATGGGAAACAGATTAATATTTCTGTACTTCTGCTAACTGCGATGGAGAGACGGAGAAGGCTAGGCTAGCGCGGCGTTGGTAGTCCGCGTTTAAGGTGGTAGGTTGAATTCTTAGGCAAATCCGGGAATTCGTACTTTAATGTACAGGCTGAGAGCTGATGACGAGTCACTAAGGTGATGAAGTAGTTGATGCCATGCTTCCAGGAAAATCTTCTAAGCTTCAGGTTAGTAGGAATCGTACCCCAAACCGACACAGGTGGTCGGGTAGAGAATACCAAGGCGCTTGAGAGAACTCGGCTGAAGGAACTAGGCAAAATGGTACCGTAACTTCGGGAGAAGGTACGCTGCTGTTGGTGATGGGACTTGCTCCCTAAGCTGACGGCAGTCGCAGATACCAGGTGGCTGCAACTGTTTATCAAAAACACAGCACTGTGCAAAATCGCAAGATGACGTATACGGTGTGACGCCTGCCCGGTGCCGGAAGGTTAATTGATTGGGTTATCTTCGGAGAAGCTCATGATCGAAGCCCCGGTAAACGGCGGCCGTAACTATAACGGTCCTAAGGTAGCGAAATTCCTTGTCGGGTAAGTTCCGACCTGCACGAATGGCGTAATGATGGCCACGCTGTCTCCAGCCGAGACTCAGTGAAGTTGAAATTGCGGTGAAGATGCCGTATACCCGCGGCTAGACGGAAAGACCCCGTGAACCTTTACTATAGCTTGGCACTGAACATTGAACCTACATGTGTAGGATAGGTGGGAGACTTTGAAGCATGAACGCTAGTTTGTGTGGAGTCGTCCTTGAAATACCACCCTTGTAGTTTTGATGTTCTAACCTGGACCCCTTATCGGGGTTAGGGACAGTGCCTGGTGGGTAGTTTGACTGGGGCGGTCTCCTCCCAAAGAGTAACGGAGGAGCACGAAGGTTGGCTAAGTACGGTCGGACATCGTACGGTTAGTGCAATGGCATAAGCCAGCTTAACTGCGAGACATACACGTCGAGCAGGTACGAAAGTAGGTCATAGTGATCCGGTGGTTCTGAATGGAAGGGCCATCGCTCAACGGATAAAAGGTACTCCGGGGATAACAGGCTGATACCGCCCAAGAGTTCATATCGACGGCGGTGTTTGGCACCTCGATGTCGGCTCATCACATCCTGGGGCTGAAGTCGGTCCCAAGGGTATGGCTGTTCGCCATTTAAAGTGGTACGCGAGCTGGGTTCAGAACGTCGTGAGACAGTTCGGTCCCTATCTGCCGTGGGCGTTGGATGATTGAAGGGAGCTGCTCCTAGTACGAGAGGACCGGAGTGGACGAACCGCTGGTGTTCGGGTTGTCATGCCAATGGCATTGCCCGGTAGCTACGTTCGGAATCGATAACCGCTGAAAGCATCTAAGCGGGAAGCGAGCCCTAAGATGAGTCATCCCTAGAGCTTTAAGCTCTCTAAAGGGCCGTAGGAGACTACTACGTTGATAGGCAAGGTGTGTAAGCGTTGTGAGGCGTTGAGCTAACTTGTACTAATGACCCGTGAGGCTTAACCATACAACCCAGATGGGTTTTACTGAAAATGTTCCCGACATTTTCTAGCACTTCCTCCGTCCATGGAGGTCGTACATGAAGATGTTCCGTTGGAACTGACCTTAGTAATAGAAATAGAGCGCTTAATAAAGTGCGAACTCAAGCTCCTAAACGAGCAATCAGCTTTCCGAATTATTAAATAAGGTAACAGCAGGTCCTAGGTTCTAGGTCCTCGCAGCGCAACGCGCGCCCTAGTACCTTGTTTAAACAAAATTTGTCTGGAAACCATAGAGCTGTGGCACCACCTGATCCCATTCCGAACTCAGAAGTGAAACACAGTATCGCCGATGGTAGTGTGGGGTCTCCCCATGTGAGAGTAGGTCATTTCCAGGCGCCAATTAAGTAGAGAAGCCACCTGAATAAGGTGGCTTTTTTGCGTTCGGAGTTTACAAAGTTAACGCATCATATCAGATGACCCTAAGCAATATGTGCAGGTGACTCATACCCATTACGATTAAAGACTTCCCAGTTTAGCCCAATCCCAGCGACATAATCTTTTCACCCTATTTCGACACTCAATGAACGTATTCCATGCACGACAGCATTGCTCAACAGTATCGTTAACGTCGCCTAGGTCCTGCGTATGCCAACCAGCACCATCAAGGATCACGAGTAGATAGCGATCATTGGCTGTGGCTTCTGATATTTGCGTTAATACCAATCACATTAATTATGTGACCTATCAGAGCGCCTCAAGCTTTTCAATTCAAGGCGCATTAATGCAGTAAGGGTTATTCCCTTTCAAACCTCATTCTTGCACAGGAATGCAACGATGAAGTGGAATGCTTGAGACGCTCCCGAGGGCGGGTTTCAAAGGGGATTTCTCTGCGTTGAAGACTTTTGACATAGCAGCACTATGCCTTCAAGCCTTCGCCTTGATTAATACCCTTTGAACTCCCGCTTAATGACCAGATAATTAATACGATTGGCCCGAATTCAGATAATAACTGCGACACTCTTAATTGAGGCGTAGAAGAAGCCAACTGCTGAAAGTGGTAGGCTTTATCTCGCCAAAGAAAAAAGAGTATCACTATGAGTTATCAGCAGTTGACTGAGGGAAGAAGATATCAGATTTCAGTCCTTTTAGACCAGGGTATTTCGATAGCTTTGATTGCAAAAGCTATCAATTGTCATCGTGCGACTGTCTATCGAGAACTAAAACGTTGTCATGCCCTGCAGGGTTATTGCCCTGACAGCGCTCAAGCCAGTGCGTGTAAGATGCGGCGTCATTCAGCCAAATATACCATCCCCGATACAAGAATAAACTTCGTCCGCTTCCTACTGCAACATGATTGGAGCCCAGAGCAGATTTCACGGGTGTTATCGGGCATGAACCAAGCTGTTAGTCATGAATGGATTTACCGCTTTGTGGCAAGGAATAAACGTCAAGGCGGCAAGCTATATCGCCATCTACGGCAAGGTCATAAGCGCTATCGCAGAGGTAAAAAAGAGAAAGCGCCAGCGATTAAAAATGGTACCTCTATCGACTCTAGACCTGCCATTGTTGATACTCGCGAACGTTTCGGTGATTGGGAAATCGATACCGTATTAGGCAAGCATGGGACAGGTTCAATAGTGACAATTTTAGAGCGAAAGACCCGTTTTTATTTAATAAAGAAAGTGGCCTCAAAATCTGCTGAAGATGTGACTAAAGCGACTATCGAATTATTGATGCCCTATAAGCAATATGTGCACACTATAACTGCCGATAATGGTCGTGAATTCGCTCATCATGAAGTCATAGCCAACGCGTTAGACACAACATTTTACTTTGCTCATCCGTATAGTTCTTGGGAACGTGGCGCCAATGAAAATGCCAACGGTTTATTAAGGCAGTATGTAAAAAAAGGGACTGACTTAAGGACAGTAAGCGACGCCATCATCTTATTTGCCCAGAACAGGATTAATTACAGACCTAAGAAATGTTTGAAGTTTAAGCAGCCAACTGTTGTGTTTAAACAATTAGCCGCTTAATTTGGTGAGTGTCGCACTTCGGAGTTGAATTCGGGGGTATAAATGCTGGCTCATCCATCTTCAAACCAAATATCAACGAATATAGACTGGGAATATATCGATCGCTTTAGATTGCAGTTTTTTTAAAGCGTCTGGCGACTTCTGAGCGATTATTAATTTGCAAGAACGTAGCCACGGCTAATAGGCGGATCTTCTTGTTAGCATTTTTCTCTTGTTTAGTGAGCGTGAGTATTTCTTGGTACGATAAAGTTGTCATTCTTAAAAAGGTATTAAATGTTGTATCGTAATTAGATCACACTTCAATTCTAATTGGTATGATTGTTTAGTCGCAAGGTAAGGTGTGGAATCAGATCGTAACCATATAATTCTGTTGATGATATTTTAGTTGCCATTGTGGTAAATTTAATTAATTGTATTAATTTTTTGTATGTAGGTATAGGAGTTCTAATTAAAGCACTAGGGTAGTCAGGTTGGAACTTTTCATATACCATCGGTGCTGAAGAATAGTTGTAGAATAAATTTAAGATTAGTGAAGATAATTTTAACATTAATAACGATTAATTTAGGGATGGCTCCCGAATTCAACTCCGAAGTGCGACACTCACCAAATTAAGCGGCTAATTGTTTAAACACAACAGCTGGCTGCTTAAACTTCAAACATTTCTTAGGTCTGTAATTAATCCTGTTCTGGGCAAATAAGATGATGGCGTCGCTTACTGTCCTTAAGTCAGTCCCTTTTTTTACATACTGCCTTAATAAACCGTTGGCATTTTCATTGGCGCCACGTTCCCAAGAACTATACGGATGAGCAAAGTAAAATGTTGTGTCTAACGCGTTGGCTATGACTTCATGATGAGCGAATTCACGACCATTATCGGCAGTTATAGTGTGCACATATTGCTTATAGGGCATCAATAATTCGATAGTCGCTTTAGTCACATCTTCAGCAGATTTTGAGGCCACTTTCTTTATTAAATAAAAACGGGTCTTTCGCTCTAAAATTGTCACTATTGAACCTGTCCCATGCTTGCCTAATACGGTATCGATTTCCCAATCACCGAAACGTTCGCGAGTATCAACAATGGCAGGTCTAGAGTCGATAGAGGTACCATTTTTAATCGCTGGCGCTTTCTCTTTTTTACCTCTGCGATAGCGCTTATGACCTTGCCGTAGATGGCGATATAGCTTGCCGCCTTGACGTTTATTCCTTGCCACAAAGCGGTAAATCCATTCATGACTAACAGCTTGGTTCATGCCCGATAACACCCGTGAAATCTGCTCTGGGCTCCAATCATGTTGCAGTAGGAAGCGGACGAAGTTTATTCTTGTATCGGGGATGGTATATTTGGCTGAATGACGCCGCATCTTACACGCACTGGCTTGAGCGCTGTCAGGGCAATAACCCTGCAGGGCATGACAACGTTTTAGTTCTCGATAGACAGTCGCACGATGACAATTGATAGCTTTTGCAATCAAAGCTATCGAAATACCCTGGTCTAAAAGGACTGAAATCTGATATCTTCTTCCCTCAGTCAACTGCTGATAACTCATAGTGATACTCTTTTTTCTTTGGCGAGATAAAGCCTACCACTTTCAGCAGTTGGCTTCTTCTACGCCTCAATTAAGAGTGTCGCAGTTATTATCTGAATTCGGGCTTAAGGTGATTTTACCTTACACAAGGAGAGTTATAGTGAATATAAATGTAAAAATATTTGTTCTGATTGTCATGTTATGTATAAGCATGTACACACCTTCTACCACGGCACAAGCTGGTAAATATAATGCCAATGCCGTTGATGATCTGTATAATTTTTATGCAGAATCAAGAGGGGTAAACTGGAAAAATACAGATAAGTATAAAGGCTCTTGGCATGCAAATGGGATTAAAGAGCATTATCAAAACTCTCTCTATAAATATTCTGGCCCCACATCAACCTATACCGCTAAGCATGCCCCTTTGGCCGTTGAAAAAGGTAAATTTACTTATTTCATCATTAATGGCCAACAAGAGGAATATCCTTATACGCCTAGGCAAGCGGCAGCGAGTTATAATACTAGTCATAAAATCAGCCCAATATCTATGATGGTTGGGAAATATGATAATGTTACTGGCACACTTTATCCACCGACAACAGTACATGTAAAAAGTACGACTGATTCACATGATAACGCGTCAATAAATGTTGATAGTGACGGATTTTTGTATGTTTTTGTGTCTGGCCGTAGTGGTGTACGTGGCGGGTTAATATATAAAAGTAATTCTGCTAATAGCATAGAGTCTTTTAAGCTGGTATATAGCGGGAAGCACAGTATTGAAACGTTAGATTTAGATTGTGATCCAAATTATGCACCTAACGGATGGGAGTTATGTAGAAATGAATACAGAGGCTTTACCTATCCACAGGCGTGGTGGACAGGTAATAAATTTGTTCTATTACATACTATATATTTACCTTTGACCTACGACGATCCCGCAGCTAACCCTAGTTATATGCGAGCAACTTATATTTCAACAGTTACTCCAACTTCAGGCGGTGTTACAGTATCAAGCCCGAGTAAATTAGTTGCTGTTAAAGGCGATTATACTAAAGGTCATTATTCTATTAGCAAAGAGAAAAATGGCACGATAGGACTAGCATTTAATCTTCATGTCGATGATGAAACAACTTGGAAAGGCAAAGCTGTAGCACCTCATGACAGTAGAACTAATCTCTATTTTATGTATTCAAAAAATGGTAATGATTGGTTTAATATAAAGGGAGAAGAAGTTGCTTCTGGAATGCTAGATAGAGGTACTTCTAATAGAGGTATTACCAAGCCATCACAGCTGTCTTCTATTGCTGTCAAAGAATATCACAATCCTGTTACAGGTGAGACCAATGAAACAACGTGGTGTGATGATCGACATGCTGTTTTGGGAAAAAGCAGCCCTAGTAAATATGTTTGCAGAAGAGTCTATTTGAAAGACATAGATTTTACAATTGATGCGCAGGGTAAGCCAAATCGGGTAGAAATATTATATGTCGCTAATCGTTCGGTTGAATATAGTACGATTAATAATGTCTCTAAGGAGTTTGGCCCTTATCCCAGTCCTGAAATAGCTGAAAATGATATCTACTTAGCCAGAGCTTTTTATAATAAAGATAATGCTCTTGGCTGGCAAACTGAAAGAGTTAAAGATGCAAGCGGCAAAGATGTCGTCGATCATAATTATTCATCCGGTACACTAACCATTGTGGATGGCGCTAGCTATATTATTACTCCTGCATCACAGGAGCGGGATGGTTATGCAGGTCAACGCCAAGTTAAAGTGCTTAAAAATACTACTGGAGCTAAAGGGAGTTGGAATGAAGTTTATTCGAAATACTCAGTTCCACTTACAGCTGGTAAAACAGCAAATTATGTTCGCAGCGTACACAATTCTACATCTAAATTTAGAGTGTTATGGTCTGAAGGGTTGGCAGATGTTGATGCTGATGGTGGGGAAGAAGTTAAAGTATATTTAGGCGATTTAACCAATAAAAAACTGTTACTTCCCAATACCGGCACATTGCCTATAAATGGTAAGTATGTGCCGTTTAATTAGCATTTAATAATTAATTGCACCCTGATTTTATGGGGTGCAATACTATAATTTAAAGCAGGTCCTAAATTTATGTTAACTATTGACAATTATTTTGTTGCCAATATGATGGTGAGGTGTTTTTTATCAGGTTGTCAATGTATCTGTGCTTTAGCTAGTAGTGATATGTTAGCTTGATAATTCTGCACTATGAATATCGGTCTCAGGTATTTATATATAGAAATTTTAATGTAGTTAATGGATGAATAACATGAAAAGAAGTATCTTACCCTTTGCACTGCTGGCAATGATTGCCTGTAGCTTTAGTGCTGTTTCCGCAGTGAATAACCAACCAAAGTATAATACCACTATCGTTGATAGTGATTATATCTTAGAAATGTCGAAATATCAGGACTACCGTGGGTCATTGAAAGTTTCTGATGATCACTTGAATAGCAATGTTTACAGAACACATCAAAAGCTACTTAAGTCTTTTACTGATTTACGTGCCCTTAAGAGCCAGCTTGAGCCAGAAATAAAAAGGTTATTTGATGGAACCGGCCTGCACTATCGCTGGTTTAATTTCGATGTAACAGGACCTATAGAAGTTAAACTCAGTGGCACTGCAAGTGGTGCGATAAAATTAGAACTGAGTAAATTTAGCCTACGTGGACAAGTTAAAGCCGAAAAAAGCTGGTATTTGAATGTTTACGGCACGCTGACGATGAATAATGCCTATGCTTCTGGTGAGATAGATTTGGCTACGGGTAAAGTGAAAAATTTGACATTGCACAGTAAGTTCAATTTTGATTTTGATTCAACAATTAAATATTTAATGCCAACTTCTAATTTTTTTATTACTGAATTAGGAAACTATTTGATAGATATTATTTCAGAAAAAATGATTGCTAGCTATGATGGCTACCAAACCATGTATAGTTTAGATAAGGTTGTTCCAGCATATAAATATGTATATCAAGGTATTGATATTGGCTGGGAATTAAGGCAACAGCTGCTTGGTATGATTAATGGTGAGTTTATCAAGATCACTATGAAAGAGCTTGCCTTGGCGCCGAGCACACGACCTTATGCTTGCTACGAGCCTGGTAATGTGTCATGGAACTCAAATTTTGCAGAGATCAACATTTCCAATAAAGCATTCTTTAAATTAAGCAGAACAGATGTTCAGAAATGTGAATGGAATGGTAGTGGAGGACATACTGATTATTAGTTATGACTAATCTTTAAGACAATGGCAATATTATCAGCCTCCTGAACATGGGTATTTCTCTGATTAGGGGGCTGTACAGCAATATCTATACCACCTGAAAGTTGTAATGGAGGTGTTTAATGTGTAGACATGTATTTACCTGGGGGTTAATATTGTGGTGTTTTTTTTGAGTAATTTGTGGTGAGTTAGTTATTTAAGCATTGTTGACCATCTAAACGCTCTAGACACCGGCAGGGAATTGAACCCTAAATAAGTTGTAAAAAGGATGTTATCTTGTATTTAAACGGATGTAATTCCTCAAGAGTAACCCCATAGTGGAAAGTGTCTCTATGCTGGGTTACCTCTCAGAATTTTTTTGGGTCACCTCAAAACTTGCAATGCCGATACTTGCCACTGCGCTTGTGGTTGGCTTGCTCATCAGCATTTTTCAAGTCGTTACACAAATTCAAGAAATGACACTCACATTTGTACCTAAATTGATCGTGGTATTAATTGTTGTTGGCATGTTGTCGGGGTGGTTGTTAGAGACAATACAAACATATGCCATTACGACTATTAGCAAAATTGCTGAGTTTTAGGGATATGGAACAGTATTTAAAAGTACTTGGCCTATTTTACTGCAGAGTTGGTATTGTGTTTTGGTTGCCTTTAGTTGGCCCTATGTCCAGGATACCTACTAGCATCCGCTTTATCATAGTTAATGTGATCGTTATCGCGTTGTTTTCTCTACAGGGAGCGCCAGCAGTCATAGAGGTAGATTTAAATACCCGCTCATATTTGACCCTGCTGGCAATCGAGTTTATCACTGGCATTACTTTTTCTCTTATATTGGCAGTCCCGGCCGTGGTGTTGCTTTTTTTTGGTCGCGCGATTGATATGCAAATTGGTCTCGGTGCTTCAGGGATTTTCAATCCAACAAGCCAAACTCAAGATTCGCTTCTTGGGGTGTTATTTTCATTTGCAGCATTGACATTATTTTGGTCTCTGGGCTTGCATTTGGATGTACTTAAAATTCTGATAGAAAGTATTAAAGTACTGCCTCTTGGTCAAACGAGAAATGTAGAAGCAATGGTTTTTATTGAATACTTTTCTACAGCATTCGTACTTGGTTTGATCCTTTTTGCCCCCGTGATCATTATGCTTTTTATTGTGGATATTTGTTCCGGGATCATTTCTAAAAGCATGCCGCAGATGAGTATTTATTTTGTCATTATGCCATTGAAAATAATGATAGGTTTTATTGTCTTGACCATCACGTTAACGAATTTAGCTTCGCATTTTGAAATGCTAGTTAGGTTTCCTGTTAAATTTTTGGTAGGGCTTTAGCTATGTCAGATGAGCATAAGTCAGAACAGGCTTCACAATATAAGCTTAATGAGGCTCGCAAGCGTGGGCAGCTAGCAAAAAGTATGGAGCTTAATGCTTGGGTTTTAGTTTTGATCTCACTTGCTTATTTCTATTTGTTTTCTGAGTCATTAGCCAAAGAACTAATGTCTGTTATCAGCCGCTACTTGCAAATTCTAGGCTCTGTAGATATTCGAAATAACTTCATGCTCATAGCTTTCGATATATTTTATCCTCTGGCAGTATTACTCGTTCCCTTTTTCTCTATTTTAGTTGTTGCTAGCATAGTGATTAACGTGCTGCTAAATGGGTTTGTGTTTAGTTTTGAACCATTATCGCCAAAGTTCGAAAAATTAAATCCAGTCAAGGGCTTAAAGAAGATTTTTTCAAAGAAAAATTTATTTGAATTTATAAAGCAGACGATTAAATTGTTTTTAGTAGCACTGTGTGGCTATTTATTATTTTATGGTGTTGTGGAAAGGCTGATTATTGCTAGTCAATCACATGTTTCATCCTTACTCGGCATGGCTTTGTCGCAAGAAACACTCAGATTGAGCTTTTATCTACTGCTAACAATTTTCCCTTTAATCGCACTCGATGTGTTATTCACTCGATGGGACTTTAAGAAACAAATGATGATGAGCCATAGAGAAGTTAGGGAAGAGTATAAAAAGAAAGAGGGTGATCCTCAGATAAAATCTAAGCGTAAAGAAGTACAAAAAGAACTGGCAAAAAAATTAATTGCGTTAGGGAAGGTTAAAGAGGCTGATGTCATTATCAATAACCCGACTCATATTTCAGTCGCGTTAAAATTTGATCCCCTGACTATGAACTCTCCAATTGTTGTGGCATCTGGAAGTGGTGTGTTAGGCAAGTTTATACGCCGTATTGCGGTTAAACACAGTCTATTGCAGGTTACTAATATTTCCCTTGCTCGTCGCTTGTATAAACAGCTTGCTATTGGGCAGCCACTCCCAGCAGAGTATTTTGATGAGCTGGCCCCTATTTACCGAAAAATTCTTGGCATGGATTCTAAAAAATGATTGATAAATTAAGAGATTATGGCCTCAGGGGTGACGTTTTTTTTGCTGTAGGCGTTATTGCAATTTTGATGCTGTTGTTTGTTCCAATTCCGGCCACAGTATTAGATGTGCTGATTATCCTCAATATTAGTTTTGCATTACTTATTTTATTGCTCACCTTTTATTCTGAGCGGCCACTGGATTTTTCTACGTTACCATCGGTGCTATTGCTAGCAACCTTGTTTCGACTTGGATTGAATATTGCTTCTACTCGACTCATTTTAACTGATGGCAATGCCGGGAAAGTGATCTCCGCTGTCGGGTCATATGTGGTTGCTGGTAATTATGTTATCGGTTTAGTTATTTTCTTTATTCTTGTTGTGGTGCAATTTTTGGTGGTCACCAATGGGGCGCAACGAGTTGCGGAGGTGACAGCTCGCTTTACCTTAGATTCAATGCCCGGTAAACAAATGAGCATAGATGCTGATTTGAACATGGGGATTATCGATGAGAAGCAAGCTCAAGAGCGAAGAGCTTATATTGAGAAAGAAGCTAACTTCTATGGCGCAATGGACGGGGCAACCAAGTTTGTTAAAGGGGACGCAATTGCTAGTATTATCATTATTTTAATTAATATTATTGGTGGTCTTGCAATTGGGGTTGCACAGGCGGGCTTACCATGGCAACAAGCACTTCATATCTATACCCTGCAAACTGTGGGTGATGGAATCGTGACTCAGATCCCATCTTTAATCATTGCCGTGGGCACCGGTATTATTATCACAAGGGCTGCGACTCAAGGTAATCTTGCAGATCAATTGTTTGGTCAAATTGTCACCCATCCTTTTACTTTGACCTTAGTTGCTGTAGTGATTTCATCAGCAGCATTCTTACCAGGATTACCTTCACTCACATTAATACTGGTTGGCATCACTTTTGCGCTATTTGGGTATTTTGCCCACAAGAAAAAACAACTTAAATTGATTGAAAAAACTTTTAGGGAATTTGAAAATACTAAAAAAACATCTACTCAAGAAAGTTTGTTGCAGGTCGCTTTTTCATCGCAAATTTGGCCGCAAATTTTGGCTGAAGAAACTGAAATTCAGCGTCAGTTCAGTCGTTTTAAATCTGAGTTTGAAAGTAAGTATGGTTTGTTTCTACCTGAGTTATTGTTGAAAGCCGAATCGGTTTTGAAAGCCGATGAATATTCCATTCGTCTTTCAAATATTGAGTTTGCGTCGGGGGTGCTCCATCCCGATAAAATGATGGTGATTGATCCACAGAATAAACTCGACAAAAAAATGGGACTAGCAGCGGTTGAACCGGCATATGGTTTGAATGCTTTGTGGGTAGATGCTGACAAAGCGAAAGACATTAAGCAGGGTGGAATGACGGTTGTTGAACCCATTTCAGTTTTGATGACACATATAACAGAATTTGTTAAATCTCACTCTGCAGAATTTGTCACTCGTCAGTTCGTGGATCAGCTTGTTGCAGAGCAGCGCGAGATTAACGAAGTGCTTGTGTCGGAGGTTATTCCCACACAGTTAGCTATTGCTGATGTGCAGCAGATATTTACTCATTTAGTTCAAGAGAAAGTTTGTTTGCATAATGCTAACCATATTTTTGAAGTTCTTGCCGATAAAGCACGACATGAAAAAGATGTTCAGTTGTTAACTGAGTTTGTTAGGCAGAGATTACGGAATCAACTAACCAGTTTACTACTGGATAATGATAGAACACTCAATATTATTTCTATAGCGCCATTGCTGGAACGAGCCTTGTTAAATGGTGCGGCTAATGTCATCACTAAAGGCCTGCAAATTTCACCGACTGATTTGGATAGTTTAGTGAAGCAGGCTGTATTATTTGTCGAAAAAGCCATTTCATTAGGTGCTGAACCTGTGCTTTTAGTGAACCCCACGATTCGTCGACCTTTATGGCAGTTATTAAATCGCACCGTTCCATTGTTACATGTGATCTCAGTGAACGAAGTCCCACATCATATTAAGCTGAATAGCCTAGGTGTTATTCAAGCTTACAATCAGCAGGTTGCTTAATTATGATAGAAGCTGTAATTACTGAAGGGATAAATACACAATTACAAAGCCTAGCAACGACGAGTAATAATGTGGCGAATGCTAATACCCCTGGGTACTTGAGACAAACAAGTTTTACTCAAGTATTGGATGCTCAAATTCAAACGCAAACACAAGTCAGCAGTAAACAATTGTCAGGGGCCATTAAGCAAACGGGCAATGTATATGATTTTGCCGTGCTAGGGAAAAGTTTGTTTGTGGTTGAGTTGCTGGGAGAGCTTAGGTTAACCCAAGATGGCCGTTTTCATTTAAATGAGGCTGGTGACTTGGTTCATATCTCAGGTGCTATGGCAATGACATCAGAGGGGCCTTTAGCTGCAAATACAGAAACAGATCAGATTGCAGCACGCCTTTGGACAGTTTCTACTTCAGAGTCGTATACAAATTTACAGCCTGCAGAAATGGGACTTTATCTTGCCAATTGGGATGACTGGAAGACAAATGATGATAGTAAGGTTTTGGCACAGGCATTAAATTATACCGAACATAATGCAACTGCTGATGTGCTCGAGATGATGCGAATACAGCGTTCTGTAGAATCCCTGCAGAAAGCTTATCAGACTTATGACGCTGCGATAGGTTATGGGATTTCAGAATTAGGGAGAAGATGAAAATGATAGATGCATTATACATTGCAGAGTCAGGATTAGATGCAAAGCAAAAACAACTTGATGCCATTGCTCATAATATAGCTAACGTATCGACTCCAGGCTACAAAACAAGTCAAATGAGTTTTATGACTGTGGTGCAGGAAGATCGCGATAATTCAGGTCAAATTGTTAGCTCTCAAGGCTTAGGTGTCATGGCGCAACAATCTCCGCTTGATATGTCTGTAGGCAAAATGGAGCAGACCGGACGTCCGTTAGATGTTGCGATTAATGGGGCTGGTTTTTTAGAGGTCGAACAAGGGAATGGCAAGCTTTTATATTCTAGAGGCGGTCGATTGATCACTGATGCACAAGGTTATTTGAGCACTGAAAATGGCTTAAGGCTGACATCAATGCTGCAAATCCCCCCAGATGCTGAAGATGTTAGGATTGCCACCGATGGAATGTTGAGTGCTAAATTGCCTGGCAATGAGGTCATTGAAATCGGTCAAGTTCAGCTGGTTAACTTTGTTGATATGTCAGCGATAAAGGCCGTTGGTAATAATTTATTTGAAGTCGATCAAGAAGCACTTAATACAGCCTATTACGGCTCTGTGGGTGAAAGTGGGATGGGGGTGCTACAGCAAGGGATGTTGGAGTCTTCAAATGTTTCTATGAACCAAGAAATGATGAATATGATGATGGCTCAACGTAGTTACCAGCTCAATGCCCGGCTCGTCCAAGTATCAGATCAAATATTAGAAACACTCAATAACTTAAGACGATAAATGAGGCTTATTTTTCTATTTTTCATTTTACTGTTCCACTCTCAGACACAAGCTGTAGAGAGGACTGTGCGTGGCTATACCCCGTTGATGTTATCAGAGCTGATCCCAACGCTGGAAGGGCAAGATAGAAGAGTACTGAGTGAACCTATAAAGCAATGGGTCCGCTTAGATGAATACCTGACTCCAGAGGAGTTAACACGTTATTCGGTGCCAAAAAATACCACTGTTTGGATTGATAAATGCGAACAAGCAGATAAAAAAATCTTAGCTGATAACGTGAGGGCTTGGTTACTGGCACAGCCCTGGTCAAAGGGATTGGAAGTGACTCAAGTGAGTCTAGCCGATAAAAGAATATGTCGGGAGTGGCTCGAAGTTTCGCGATTTTCGCTACTTAATTCGCAATATATAAATAGCGCATTAGTTTTGATTAATCAAAGTGAACCTTCGCAAGTTTTAGCGCTAGAGTTAACGGCGAAATACCGTACCTGGCGGGCTAGCGTGCCGCTTAAAGCAGGTAGCCCGTTATACCAGAGTCAATTAACACAGAGCTGGGAACCTTTAGTCAATAGCGTTAATTTAGTTGATTTAACTTTGGATTTTGAACTTGATTGGAAGGCCCGTAGACCAATTCGAACTGAGCAAAAAATTTCTCGTGGCATGCTATTACAGGCATCAACGGTAGAAGTTGGAGATGAAGTGATGATCGTTCTTTTTAATGGTTCATTAACCATTGATACCACAGGAAGGGCATTGGAGCGGGGGTATTTAGGTGAGCAAGTCTTTATCCTTGTCGATGGGGCTAAGGCCCCTGTTAAAGGGGTTATTGTACAGAAAGGAGTCGTGAAAATTGGTACCTAGAATATTGTTATTATTGCTTTTTTGTTTCACTTGTTCAGCAACGGACCTAGTTGAAATCGATAAGTTAAGGGCCCTTACTGCGGATAAAAGAGCTGTAGGTATTGGTGATGTTGTCACCCTATTGGTTTTTGAGGATGCAAAAGCGGGGTCAAGTGCAAACTTAAAAGAACAAGGTGAGTTTGAAATGTCTGCGGGGGCGCGAAGAAGTGATCTCAATTGGCAGTATGGCTTGGGAGGGATGTCTTCTAATAAGGGGGATGCGGCAACACAGAGAAATGGCTTTATCAAAGCCCATGTTACCGTTCTGGTCCAAGGTGTGGATGACTATGGATTATTTGTGGTTCAGGGAATACAGAAACTGCAAATTAATGGTGAAGAACAAGTTATCTCTGTGAGCGGCAAACTTCGCAAAGATGATATTGCGGCCAATAATACCGCGCTGTCATCTAGATTATTAGATGCGAGTATTAGCTTTACTGGGCAAGGAACAGTGAGTACAGGTCATGACTCTAATCTCTTTAGTCGTTTGTTTCGCTGGTTTGGAATATTGTAATGATTAATCGTATTAAGTTAGTGTTAACCGTTTTATTGGTCTTATGCTCTGTGCCTGCATTAAGCGCAGTGAGTCAGGTAACCGTTAAGGATGTGGCGAGGATTAATGGTGTCAGAGATACCGCTTTAGTGGGATATGGATTGGTCACTGGTCTTGCGGGCAGTGGAGATTCTGCACGATTCTCATCTACCTCTCAGTCTTTAAAAAGTGTATTACGTTCCTTTAATGTCAATATTGAAGATAAAGAAGTGCAAAGCCGAAATGTGGCTGCCGTTATTGTCACAGCTTCAATTCCAGCGTTTGCAGAGATAGGGGATAAATTGGATGTGCAAGTGAGCTCTTTGGGAGATGCGAGGAGCTTAGCTGGGGGCACCTTATTGTTAAGCCCTTTAAAGGCGCCTAATGATGAAGTCTATGCCTTGGCTCAAGGGCAAATTACTGTTGGTGGCTATCGTTTTGAACAAGATCAAAATCTTGTTGCGAAAAATCATGCCACGGTTGGCAGTATTATTCGTGGCGCCACCACTGAACGTTCTGTGGTGGCCAACATTTTTGCAGAAGATGGTTCGGTGAGTTTAATTTTAAATACCCCAGATTTTACCATGCTGGATAATATCACAACTGCACTAAGGTATGAGTTCCCGTCACTGGATATACGTCCAGCACATGCCGGTAAGTTGGATATTCATGGTCGTGATTTATCTTTTAGTCATTTGGCTAAAATAGAGCAAGTTAGCATTAACGTGGCCCAATCAGCACGGATAGTGGTGAATGAAAGATCGGGTATTATTGTTTCTGGTTCAGATATACCTGTTTCAAGTGTGGTTATCAGCCACGGAAATATTAATCTTAAAATCAGTTCATCACCTCGAGTATCACAACCTTATAATGTTGTATTTGGCGATCAATCAAATATAAAAACCGTGACAGTTAGAGAGACAGAAATAGAAGTGAATGAGCAACAGCAAGCTGTTTACATCAATAAAGATACTACGACTATTGCAGAAGTTGTGTCTTCATTACAGAAGCTCAATATCCCGACTAGAGATATGATTTCTATATTGGAAGGATTAAAACGCAGTGGTGCGTTACATGCAGAAATTGTAATTCAATAAGGAATTAAGAATGACAGTTAATCAGATTGTATTTGATGCCATGAAGGTGGCTAAAGCTCAGCATCATCATACTGCTGAACAAATAGCGCAATATAACAATCCTCAAGTGGAGCATTTGGAACGAGTTAATTTTGAACGCGTGTTGCAGGATTCCTTAAATCTCGATCGTCAAAATATTAATAATTTGGTTGTCAATCACAGTGAATTAGTAAGTCGTGACAACATCTCTCTAGATCAGCTAACTGCCGAAGCCTTAGATGCAAGCGGGAAATATAAAGTGTTAACTGAAATGCTTAATCGTAGATTTGGAATGATGTCACTTGCAGTGAGTGGGCAGGAGAAGTAATGGCAGAACTAGATGTAAGGGCTGTAGCGCAGACCGGAATGGCATTTGAAAGAAACAGAATAGAAGCGGCATCGTTAAATATAGCGCGTGCAAATGTTGTTTCTTCAACTGCAGCTCAAGTTGAACCCCTTTTTATGGCGGCACTGTCAGGTGAGGAGCTCCAGCCTGGGAATGTTAAGCTGACTGGCTACATGAAAAGTAAGGCTATTTACCAACCCGCTCATCCATTAGCGGATAAACAAGGCTTTATCTATATGCCAGATATCGATCTAGCCCATGAAATGGTGACCTTAAGTAGTGCAAAACGCGCATATGAAGCCAACATTAAAGTCTATAACAGTTATAAAGAAATGTCAGCTAAGGCATTGGAAATAGGGAAGTAATAATGGAAATTGAAGCAATAAGAGCCTTAGAAGTAACGGGTAATATACCGTTAGCCCCCTCTCAATTACCTGAAGTTTCATTTGTTGAAATGCTGGGTGATGGGGTGCATAAAGTCAGTAATGATATGAATGTTGCAAATGAGTTGGTTGAGAAGTTTGCTCGTGGAGAACCGATCGCAGTCGATGAGGTCATGGTTGCCATGGAGCAAGCCCAGTTATCGCTAAAGCTGGCCGTAGAAGTTAAAAATAAACTGACCGCCGCGTACCAGGAATTATTCAGGATGCAGGTTTAGTTCCAAAAATAAGAGATGAGCAGTATGGAAAAAATAACAAAGAAAATGCGGTTCTTTATCGCTGGCATCAGCTTAATGTTGCTGACCTTGATAACATTGTGGTGGGTTATTCAGGATTCTAAGCAAGTGCTTTTTTCTGGTTTGTCGCAAGCGACACTGACGGAATATACTGCCAAGTTAGAGGCCAGTGGAATAGGCTATCAAGTGGAAGGTACATCTATTTTTGTTGCTAGCTCTGACAGCAATCAGGCCAGAGTTGTGGCCATGGAAGATAGTATCCAGAGCAATAATGTGACTGGCTTTGAACTGTATGAAAATAGTGATTTAGGTGCTACAGAAAGAGCGCAGCATGCAAATTATCTGCGGGCACTCCAAGGGGAAATTGAGCGGACTTTAACTGGGTTTAATTACATTAAGAAAGCTCGAGTTCATCTGACGTTGCCACAAAAACGCCTTTTCATGAGTCAAAATCAATTAACAAAAGCCTCGGTTACTTTGTTCACCGTCGACCATTATCAACCAAGAACTATAGACATAGAAGCGATAAAACAGCTAGTTGTGTCAGCGGTTGAAGATTTGACAATAGATCAAGTTGTTGTGATTGACGGGGCTGGTCAATGGGGTGTTTTTGAACCTCAAGGTGATCTTAGCTCCCCCAATTTAGCACTGCGTAGAAGTACAGAATCATATTTAGAGCAGAAGGTGTTGCAAGTATTAGTGGCATATTTTTCAGCGTCTAGTATATCTGCTGCCGTTGCGGTTGAGCTGAATACCGACACAGTTAAGATACATGAGACTAAGGCAATAAAAGGGGATGGCAGTCAAGGTTTGATTAGCTCTGAAACTAAGTTTGAAGAAACCCACTTAAGTGACGACAATAAGCCGGGCTCTAAAACTCTCAGAAATGAGGTTACTTATGCCCACGGAGCCTTGACACAGGAAACTGAGCAAGCTCCAGGGCAAATATTGAGATTAACGGCTGCGGTTTCGATTAATGCTGAAGTCGCCCCGGAGTTGCAGGCGCAGATTTCAGAATTAATAAAGAACACCATAGGTTTTGATAGTCAGCGTGATGACAGTATTTCAGTTAGTTTCTTTTATCTGCCCAAAGTAGAACCACTACCCGTCACTCCGATGGCTGTAGAACCCGTTGTAGTGAAAACGGTGGAAAGTAATACCTGGTGGCCTTTTTTACTTATTGGTTTAGGTACGTTATTTAGCCTATCTACAGGTATGTTTTATTTGGCGAATAAAAGGGATAGCACAGAGCAGCAGTTACTTAATCAAATAAACTATTTGTTTGATAATGAGCAAAAGGCGCCAGAAAATGCATGAAGCAGCTTGTAAGGCGTCGATTTTATTATTGTCAGTTAATAAAGCTAAGCGCTATCGATTACTGAAGAAAATCGATGCTGCTCGTGCGGCAGAGATTGAGCAGGCTTTTGACAAACTGACGAGTTTGGGTCTAACGCTTGATGATTTTTCTCGGTTGAAGCTACCCATTTCTGTATTTTCTTGTGAGTCAATAAATGAGGTTAATTGGTTACGTTCTCATGTTAGTGATCAAGATCATTTACAGACAAAAGCTAAGGTGAAAACTGCTTTTTTACAGTTATTGGCTCTTGATGAAGGGCTTAGATAATGGAAAAAATTCAGAGTTTTCCTTGGGCGATTAAACCTATTCACAAGGTCGATAGTGAGCATCATGCTGGGAAACATCCGGAAAAAGTTAACCCAGCACATATAGAAGTAGCCTTGAAGCAGATGACTCCGGCGGAGCGAAAATCGCTTTTAGCGCCCTTTATTGAAGATGAGCTGGCATTGCATCGTGCTAATTTAGAAGCTCGCCTTACCAAGGAAATGAATAGTAAGCTAGATAAACAATTACAAGTGGAAATTGAGCTTGCTGTCATAAAAGTAAAGGAAGATGTTGAACACAAAGAGGCGCAGCGTAAGCAAAAAATTGAACAATTAATTGCTCATATTATGTCTCCTGAAATAACGGGCGCAACAAGTGACGCTGAGCAAGTCCTTGCTTTTGCGTTAGTGATCGTTGAGAAAATTTTAGCTCAAAAAATAGCATCGAAACCTTGTTATGATTCATGGGTTGACAGCATATTAGGCACAACTCGGGGGCACAATTTACCCATCCTTAATATTAACCAACAAGACTATAATTTATTATTAGAATTTGACTTAATTACTAAACTTAGTGAGAAAGTTTCTGAAATTAAGATTAAAGATGTTGCTCACTTCAGTTTTGAACTGGAGTCTATTTATGGTCAGAGCGGTCATGATTCACTGGCAATATTAACTCAGTTGCAAGCTTGGTTAAGTGAGCGCGCTTGTGATTAGTCTTACCCAATTAAAGCAAGTGACGACCAAGTACCATTATGGTTCTGTATTACGCAGTGAAGGGCTTATGCTGGTGGCCTCTTTACCGCAAGCATTTGTTGGTGAGCTTTGTACCATTAGGCGTGCTGATGAAACCCTGCCTGATATCTCAGCTGAAGTCATCTCAATCTCTGAGACACAAGTTAAGTTAATGCCTTTTCAATCTGCTAGTGGGATTAGTTTTGGGGATAAATTAATTGGCAGTGGGACTTCTATAAGGCTGCCAATGGGTTCTGGCATGTTAGGGCATGTTGTTGATGCGTTTGGTCAGCCTCTAGATGAACAAGAGCTTGGGGTTGTACAGACTCAGTGTGTTTTTCTAGCCTCACACATTAATCCATTAACGAGAGCGGCAATTGACGAGCCGTTAACCACAAGAATTAAAGCGCTTGATAGCTTTATTCCTATCGGTAAAGGTCAAAGGGTGGGGATACTTGCAGGGAGTGGTGTCGGTAAAAGTACTTTACTTGCCATGATGAGTGATAGCTGTGCCCAACAAAATGCTGTTATTGTCATTGTACTTGTGGGGGAACGAGGCCGAGAAGTTGAAGAGTTCGTTAATGGTAAAATGTTTAAAAGATTGCGAAGTCGTGCAGTGCTCGTTGCTGCTACAGCGGAAGAAATGCCTGTCACTAGGGTCCTTGCGGTTAAGTATGGGTTAGCACTGGCTGAGTCCTTATCTGCTGAGGGTAAGGAAGTTATTTTTGTTGTTGATTCACTCACTAGAGTGGCGATGGCCCAAAGAGAGATAGGTTTGGCCATTGGAGAACCGCCAACAGCTAAAGGTTACACACCTTCAGTTTTCTCTTTATTACAGCGCATCGTAGAGCGTTGCGGTGCATTTCGTCATCGAGCATCGATAACCGCGTTATTTAGTGTGTTAGTTGAAACTGATGATTTTGACGATCCTATCGTAGATACATTAAGGGCTGTCTTAGATGGTCACATAGTGTTAGATAGAGCTCTTGCAGAACAAGGGCACTTTCCCGCGATAGATGTGTTAAGAAGTGTTAGCAGGCTGACAACGAATTTATTCGATGCTAAAAAAATAAAATTGTCTCGTGCCGGTCGAATCTTATTATCAGAATATAAACAGAAAAAAATGATGATAGATCTTGCTGACGCAGAAGGGACATTGACAGGCCAATTTCAGCAATTAAAGAAAAAGCATGACTTGTTGAATCTATGGTTGCAACAAGACGAGCTAAGTTCGAAAACAACTCAGGAATTAGAGCTACAACTGATGGATATCATAGAAGGTTAACTTAGTATGACTCTTAATCAAATTTGGCAATTAAAGAAGCAGCAACAACATCAGCGCACACATGTTGAACTTGAAAATTTGAATGCTGATATTGATAAAAATAAGCGAGAGCTAGGGGTTTTATCTGTGCAAGAGCAATCCTTAGTGCGCTTTGAGATTCAAGACCATGCGAGTTTACAGCTTGCTTCCATTAATTTAGCTTGGTTGGATCGTCTTGCTCAAGAGAAAAGTGACTTAGAGCTAACATTAGCGGAATTTAATTTAGATAAGCGCGCTAAAGAGAAATTACTATCCCGTAATGCTCAGGTTATTGAGAAAGTAGGGGAGTTGATTACTCTTGAGTCTAAGGGAGGGGCGATCATGCGGATGAAGATAAAGGATAAGCAAGTTCAAGCTAGTTTATGCGAAAGCTTGGCTAGGAGGCAAAATGATTGAATTTGAATCTATCCATCAATCAATAAAATTACCAAACAAAGCGTTAACTGAGCCTAATGAAAACGAGGCGTTATTTTTGTCTCACCTCAATGGTGAAGCATTTGATGGTACTTTGAATAGCAAAAACCAGCTATACCAAGAGGGTAATAAGACGTCTGAATCAGTAAGCCCTTTGACGACGGATTTTCTTTCACTGTGGAAAAAATCTGCAGATATTGCGTCATCAGTGATTTCCCATGGCTTATATGAAGAGCAAATGGTATTGCCTCAGTATGGTGGAAATAATCATGGTGCTAATGGTGCTAATGTGATCAAACAAACGCCTGATTGGCTTGCTATCGGTAGCTATCAAGTTCAAACACTGAATACACTGAATACACTGAATAGTGCTCAAGAGGCAACATCTTACCAAGGGGAAGGATTTGTTTTTAGTCATGTTCATGACGCTAACTTAGCTTTTCAGGCTGTTCAGGCACCTATGCTAGAGATAGGCTCAAATAATACCTTATCTAAAGCTGTCGATAGTGGCAGTGTAAGAAATGTCGTATTTAAATTGAGTGACCAATATAAAATGACTGAAATTGCGAGCATCAATGCTCCATTATGGAAAACCGCTGAGCAAACCCAGTCTAGACGAGTCACTTTTGGGGAACATTTAGGCACACGAACAATGAGAGTGAGGGATTATTTCTCTACGGATGCAAAGCTTGAGTATGCGGAAATGTTGTCATACTCAAATGTAGATAGACTGATGATAAATGGATATTTGCAATGGGAGAGAAAGTAAATGGATATTCAATCTATTGGTGGTAATTCATATGCGACGACGAATCCACAGACAAATATTAAACTAGATGATTTTTTACAGCTATTTGTTGCGCAATTAAATTATCAAGACCCGCTAGAGCCAGTCAATAATAGTGAGTTTTTGGCGCAGTTAGCGCAATTTTCGTCACTTGAGATAAATCGCCAGAGTAATGATAATTCATTATCTCTCTTGGCTATTGGTTCATCAGATCAAGCCTTGGGATTAATAGGGCGAAGTGTTGAAGTTAACACGCAAAGTGGTCAAGCATTTATTGGTGATGTAACAGGAGTGAACTTTACTCAACAGGGACCTATGTTAACGGTAAAAGGGGCTGATGACTCGCTTCTAACTGATATCAAACTAGGTCAAATTACTGTAGTTAAATAAAAAAGGGAATTAACATGTTACAGGCTTTTTATACTGGATTATCTGGACTTAATAGTTACTCTAAAAATTTAGATAATGTGAGTAATAATATCGCAAATATGAATACTGCTGGTTATCGTGGAATGGACAGCTTTTATCAAGCATTGGGCGGTGATAGTGATAAACCGGGTTTAGGTGCGCAAATCTCGGGTCTTGGATATCGATTTTCAGTGGGAGATATCAGACAGACTGGCAATGATTTTGATTTAGCCATTACAGGTACAGGATTTTTTGCTTTATTGGATGGTGAAAAGGTTTTCTACACTCGAACGGGTCAGTTTGAGTTTGATCAGAATAATGTACTCGTCGATAAAAATACCGGTTTTAAGGTGGCAGGCATTGATAGTAATGGTCAATTAAGTGAAATCAATCTGCTGAGTTATCAGGCAATTAAACCTACAGCAACGACAAAGCTATCTCTCACAGGTAACTTATCGCCATTAGATGATGTGCATCAAATCAGCAGTGCCAAAATGATTAATTCATTAGGGGAAGAAGTTGATCTAAGTATTAAGTTTACTAATGAAAAGGCTACATTCCCTAATCAATGGAAAGTAGAGATACTTGATGATAAAGGCATTGTGCTTCACAGCGATTCAGTCAAGTTTGGCCCAGATGGTACACCCGAAGTCGGCAGTGGTTCATTCATTTTCAATCTGGCAGATAGCAGCGGAAATACAACACCAATAGACATTACTGTCGGAACCATTGGCGATTTTTCAGCTGTGACTCAAACGAGTGCAACAGGTGTTGATTCAAATGTGACATTACATGCTGTTGATGGTAAAGGTGTTGGTCAATTGGTCAAGCGTAGTTTTGATCCACAAGGAAGGGTTACACTAAATTATAGTAATGGGGATAAGGTGACACCATTTACCATTGCTATGGTAGATTTTGATGATATCAGCACATTATCCATTGAATCTGGCACAGTATTTAAAGCTAGTGATTTAGAGAGTCGGGTGCTTGGTAAGGCTGGAGAGGGACGATTTAAGCAGCTGGCGACTTCGAGTATAGAGATGTCGAATGTCGATTTGTCTCAAGAATTTGCCGACATGCTCGTTATTCAAAGAGGTTATCAGGCTAGCTCAAGAATTTTGAATGTCGCAAATCAGATGATAGAACAGTTATATGAAAATACCAGAGGTCGCTAATGGTAGGGGTTAAGTTACCTAATTGTTGGTCTGAACTTCAACGTATTGACCTTGAAACTAAAGTCACAAAAAAAGTCATCGCTTGGTTATCTGAATGGCTTTTACAGTCTGCTGATGAAGTCAACTGGCACTGGAATAGCACGCTTTTTGCTTGTGCGAAGCAGAAAGTTCGTATGAATGAATTGCAATGGGTAGAACTTGCTCATTTTGCAATGACAGGAGAGTGCAGTCATGTGCAAGTAACGAAAAAGCTGAGCTTACTTGCAGAGCAGATGAAAAACGAGTTGCAGCAATTATGTGAAATACAGGCCGCAGACTCGGAACAGTGCGCAGCTGTATTAGAGATAAGACTGCATTCAAATCTTATTGTATGCATCCCAATACCAATACAGTGCATGCCTACTCAAGTGGTCGTTCCCACCGAACCAATATCGAGTGGACTCATTGAGAAAATGATCGGTGACTGTCATTTATCTTTGCAATGTCACTTGGATAGTTTGCCTATGACTCTAGAGCAAATTTACTCACTTAAAACAGGTGACCGAGTGCGATTAAAGCATAGGTTTGACTCAGAGATCACATTATCTGATAAGTCATACCACACGAATATTAAAGGTTTTTTGGCTAGTTTCATGGGCCACAGATCTATTGTTATAAAATGAGGAATACAATGTCAGAAGTAGCATCGTTCGAATTGACGGAAGTCGTTGATTTACCTAGGGGAAAGTCTGTAGAGACACCGTTGGATTTGGCTATACTCGAGCAAACTAAAATTGAATTGAATGTCAATATTGGTGATGTATCAATGAGTATTTCTGAGCTTAAAGAATTAAAAGAAAATAGTATTGTTAAATTAGCTCAGAAAGTTGATTCAGAGTTTGAACTTAAATGGAAAGATGTTGTAATTGCAAAAGGAAGGTTAGTTGCGGTTGATGAATATCTAGCATTAGAGATTACACAGGTCACCTCAAATGAGCAGTGAGTTGGGACTGCGAGCCGAAGATCCTATTAATCCAGTCAGCTGGCTAATTATTGGATTTTTGTGCTTAGCCATGATTATTATTTGGTTGTATGTTAAACGGAAAAATTTGGACCAGTCGAATTCATCGATTTCTCATCAACGTTTTCCTTTAGGTGGTCAATGTTATCTTATTTCAATACAGTCTGACGGAAATACGTATAAATTATATGAAACACCTCGGGGGCTTGTTCAATTGGCTGTTGATTGTCAAAAAACTAAAAGTCAGGTGAGTTAAATGGTAGCAACTCAAACATTAAATGAATGGCTGCCACACTTATTGGATAAACCTTGGTTAGATAGCTTGGCACCAGAACTAAGAATTGTTCTTGCTGTTAGTAGCTTGACATTGATTCCTGTTTTTGTCATCGCAATGACCGCCTTTACACGGATTATTATAGTGCTGTCATTAGTCAGGCAAGCATTAGGTTTACAGCAAACTCCGCCAAACAGTGTCTTAATTGCTCTTAGTTTATTTTTAACTATTTTTGCTATGAGTGGCGTATTTGAACAGATTAATAATAAAGCACTGCTTCCTTATGCTAACGGCTCCATTGAGTTAAGTGCTGCTGTGAGTAACGGCATTGAACCACTGAAGGGGTTTATGTTGTCGCAAACGGATGAGGTTCATTTCATTAGAGTATTGGATATGGCAAAAGTGCCAGTGCCACAATCTTCAGCGGATGTATCCTTGACGCACTTAGTCCCTGCGTTCATGTTATCGGAGCTAACATTAGCTTTTAAGATGGCATTCCTCATTTTTCTTCCTTTTTTGATGATAGATTTACTCGTCGCTAGCTGCTTGATGGCTCTGGGTATGATTATGGTCCCGCCGATTACAGTATCATTACCATTGAAAATTATGGTTTTTGTGCTTATTGATGGCTGGTCATTAATCACTGGATCTTTAGTGCAAAGTTTTATGTGAGAGAAATAATTAAATGAACACTGAATTAATTAGCTTGATGGATGAGATTTCTTCATTACCACCGGCGCAAGTATTAGAAAAGCTTAAAAATGCCTCTTCAACAGTTAAATTAGATCCAGACTGGCTTTTTTTAGTCGCATGTTATCAAGTCGATAACCAAGAGTTGTCGGAGGCTAAGAAGAGCTTTTTTAGCCTCTTAGATAGTAATCCAGATAATGAAGTAGCACGTTTACAGCTTGCTTGTGTTCATTTGTCTTTAGGAGAGTTTAAGCATATTTTATATTTATTGTGCCCATATTTAGTATGGCAAATAGCGCCTACTTGCATATCTTCAATTGCCCATGCGCTTATAAATTTTGTTCAGAATGATAAGAAAAAAATGAATAGTTATCTTAATGAGGCGAAAGCATTCGAAGAAGCTTCAGAGCTTAAATCTATTATTGATGTGTTAAGTCGTTTTTTTGTCGATGCGGCAGCCAGTATGGGAACCGTGGCTGATAACGAAGAGGAGTTAAAGCATGATACAAGGAGTCATTTATTAAGTAACCTCTATAGTAAGAAATACTAAAGCCACCATAATATCTATTGATGGTGACTTTAGAGGAAGGGATTAAGCATTTATATCAGCGTTGTTATCTTCGACTATAAGTGCTTAAACTGCTGTTTTAGCTCGTAGCTGTCTTCTGTGACTAGCCTTTCCAACACTTCGATACGTGCCTTTAGTGCCTGATTTTGTGCCATTAGCTCGGTTTTTAACTGGCTATCGACACTAGTCGTATTCAAATGGCTTTGGCCATCACAGGCTGGTTGCCGCCTCTTGGCACGCAGGTATTGCTTATACATTTCCGATGCCATCACGCTAACACCTATCACCACGACTAAAGTCAGTTTAAAGAGATCATTTTCCATTTGTAGCTCCTTGTTTAACTCTGTTGATTAACGCTGATTAAAGACCAAAGACGACTTTTTCACTCTTCAGGGACTTTTCTAATCCCCAAATTAATCCCAACGAAATGGCTAAGGTAGTGAAGGATGACACGGCCAATTGCAGTAATGACATATCACGGCCCTTAATAAAGTCCATTAAGGCTTGCTGTTGGCCTGAGACTGGCAGCCACTCCAATACATCCGGCGCTATGTTGTAACTGGCAGCCATAGAAAGTGCCAAGGGCACAAATAACACTATGGTTAAATAGGATTGGGCTTCTTTGAAGCTTTTTGCCATAAAAGACACAAACAACTGCAGGCTTGCCGCCATGATGGCCAGCGGAATACCAATGACAAACATGAGTGCCATAAAGCTATTGCTGATGTTGACGCTAAAACCTAGCTCTTGCCAAGGCACGAAGGGGTAAGCGATTTTTGATACCAGCAAGATAAGCGCAAGGCCAAGCAGTGCGAAGCAAGTGACGGCAATCACTTTTCCCATCACCAACTGTCTGGTGGTAATAGGGTGGCTGAGCAACAACGCCAGCGAGTTACGCTCGCGTTCCCCAGCGCTGGTGTCGATAGCCAAATTCATCCCAGATATAAATACCGAATAAATCATGGTGAAAATCGCGATGCCTAAGATAACGCCGCCTTTTGAATCAGCAGTGGCCTGATCTTCTACTTTGATTTTTAAGGGCCGCATCACTTGTGGGCTTATGCCGCGGGCAATAAGGCGCAGGCTACCCATCTCACCGCTATAGGCTTGCAGCTTGGTCTCGACCCGGCGAATGGAGTTTTGCAGTTTCTCATTGGATTTATCGGCAATCAGGGTCACCACAGCGGGCTGCGCCTTAGCCATTTTCTCGGCGTAATCATCACTGATAATCAGGCTTATGGCTTTGACATCATCGCCATCACTGTGACTAATGCCGGCTTGCTCTAAATAGCGCACGAGATCGGGGGCGTTTTGGGGCTGCTCTATCTTAATCGCCAAGGTATCTGGGCTTGAGAGCTGAGTGATCAGCACCATAAACAAGCCGCACATTATGATAGGCGTGCCGATTGCGTAGTAGAGGCCTGCCATCACAGAGCGTTTATCTCGGCCGGCATCGATAAGTTCTTTACGAACCATAGAAAGTATTAAGTTTTTCATTATGCAGCTATTCCTTCATCCGTACCGATAAGCGCAATAAAGGCATCTTCGAGGGAGTCCTTACCGGTTTGCTGACAGAGCTCGTCCGGACTGCCCACAGCGACCACTTTTCCTTGGGCCATGACGATAACCTTGTCGCACAGTGCGGCGACTTCTTGCATCACATGGCTTGAAAACAGCACGCAATGGCCCTGGTTTTTCAGCTCAACTAAAATGTCTCGCAATAGCCGGGTACTCATCACATCTAGGCCGCGGGTGGGTTCGTCTAAGATGATATTTTTAGGTTGGTGCACTATGGCCTGGGCCAGTGCTGTCTTCATTTTTTGTCCTTGGGAGAAGCCTTTACAGCGTCTATCGGCAATATCCTCAAGCTTAAGCTGGGCTATCACCTTGCTGGTGGCTGCTTTGGCTTGTGGGCGGCTCATACCACTCAGTTCGGCAAAATAACTGATGTATTCTCTTGGGCTTAGGCGCTCATAAAGACCAAAAGGATCGGGAAATAAGCCCAGTTGTTGCTTGGCGGCAATGGGGTTTTTGGCGACATCTATGCCTTCTATTTCACAAAAGCCTTCATCGGGTTTAAGTAAACCGAATAGGGTACGAAGACAGGTGGTTTTACCTGCACCATTGGGGCCGAGTAGGCCGGTGATTTGCCCATTTTCGGCGCTAAAGCTCAGTTGCTCTAAGGCTTGTACTGTACCGATTTTTTTAGATAAATTATTGACGCTAATCATGATTATTCCTCGTCCTTGCTGGTGTCTGTGGCGCTGGAAACTTGAGTCACAGGTTCAACTGTGTTTGCGTTGAGATAAAAACTGCGGCGCACATCTTTATTCAAGCATTCACCATTAATTTCCTTGACTGAGCCTGTGCTGACCAGCTTGGCGATTAAGTCATTAGCGCAAGATTGATAGGCAACCCCATGAGTGGCATAGGGGGCAACAAAGTGCTGACTATTGGACAGTTTCTCTTGGGCCAAGGTGCCCCAACTAGGTGGAGTCGCAGGATCTAACTCGCCGGATAACAACAAGGTAGGAATATCGCTGTCTATGGCTTGGCTAAAATCCTCTGGCTCTGTTGGCATTTGCCATACTGAGCAGCCTGCCTCTAAACCTTCTAGCATGGTGCGACTGGAATAAGAGTCTTTAGCGCTTTGACGCATTGTTTCTGTGACTCTGTGGAGGTCTTCACCGCAGACGACAGATGAGTGCATGCCCAGTGCTATGCCTGTACTGTCGGCAGTTAAGCCATAAAGGCCGAGTAGCGGTTGATAATTACCTATGGCACCTTGGTGTATTGTGTGAGGTAGCAGGGCGCGCAGACTGGGGGTATACATGGCCATGCGCAGGCTGTTTAAGTATTTGCTCCGTGTCAGCCTAAAGCTGATGACTTCATTGGTCAGTGGATCGCGGCTCTGCTCAATAATGGCGCCTTGGGCTAATTTGGCATCAAGACGTGCAAAATCATCCGTTAAGTTGGGAAACGCCTGTTGGCAACTCAGGGTAGCGTCGCACTCTGTGAGTAATAAACTCTGCGCCCTTTCAATGGCATCACCTATGGCGAGCACGCTTTGCTGCATGGGCACAACACCATCTAAGGTTACCGTAAGCAGCGGCTCGGGGAAATGGCGCATATACAGCTGGGCCATGCGACTGCCATAGGAAATTCCGTAGAGGTGTAATTTATCGTAGCCCAAATGCCGACGCACGGCTTCAAAGTCATTGAGCGCATTAACACTGCCGTATTGGGTGACATCTGTACCGTCAGCCGTGATCTTGTCTAGGCAATCTTTTGTTTCTGCGCTGAAATCTACTTGCTCATCATCGAAGGCAAAAATATCACCGATATTTTCACAGTTAAGTGGGTTAGATTGACCTGTACCGCGCTGATCGATAAGTAAAATGTCTCTATTTTGCCTGACCTTAGTGAGCATGCGATTAAAGCCTGCTGCATGCTCAATTGCCGATTGCCCCGGTCCGCCAGCAATGGCCAGCAAGGCTTGTTTTTCGTGGCCATTCTTGATTGCAGGCAGGATGGCGTAGTGTATGGCAATTTTTCGGCCTTCAGGCTTGTTAGGGTTTTCAGGCACTTGGATAGCGCCGCAGCGCAAGTTTTCATCTAAGTCGTCAAGATAACAGCTGTGAGTTTCACCCAGCTTTATGTCTGGTGCATTTGCCTTGGGCGCGGCCAGTGCCGCCACAGTGAGCACCGCTAACACAGTCAATGCCGTGACTATTGCAGGCACACTGCTGTGGAGCATATTAACTAGCCCCTGAGCCGGCGCTAGGTTCCTTATTGCCATGGTATTTTCCTTTTTGCATTTTAGGTTCATTGTGTTAATGTTAACCGTATCGGTGTATCAATGAATTAATACAGTGTATAGAGGCTAATGTTAGAACTGATTAATGTCAACCCCAATAGTGGCGAACCTATTTATCGCCAATTACACGAGCAAATCGTGCGCTTGATTGTGGGCGGACAACTGCAGGCCGAAGCGGTGCTGCCGTCAGTGAGGCAAATTGCCGAAGCATTGGCGGTGAATCCCATGACAGTTTCACGGGCCATCCAAGGTTTAGTGGAACAGGGTTGGCTGGAGCGACGCCGAGGCCAGGCGACTCGGGTCGCCATTCGAACTCAAGACGACAGCAATGCAACCCATGATTTACTGGCCCCGCAATGTCAGAATTTAATTGATCAGGCGACTCAACTTGGGCTCAGTTTAGAAGATGTACAGGCCTTATTGGCAGCACATTGGCATCAGCCAGACGACAGGACCTAGATAATAATGACGCAAGAACAACCCATTTTATCCATTAAAGGATTACTTAAGTCTTTCGATGGTAAGTCAGTGCTCAATAATCTAACCATGGACTTGTATCCAGGCATGGTGGTGGGATTGCTGGGCCTTAACGGCGCTGGAAAAACCACCTTGATGCATTGTGCGCTGGGGATATTAGCCATGGACGCAGGTGAAGCGCATATTTTAGCTGATAATGCCGCTAACTTGAGTCTGCAAACTAAGGCTCAGATAGGTTTTGTGCCGCAGCAGCCGTTCGGTTATGAAGGTTTTACGGTCGGGGCTGCCTTGGCATTGCATCGAAGCTTTTACCCCAGTTGGGATCTTGAGTTAGAGCAAGATTGGCTTAAGCGATTTAATTTAACCTCCAAGTTACAAGTACAGCGCTTGTCTGTGGGGCAGAGACAATCCTTGGCATTGATAATGGCAATGGCCTATCGCCCTAAGTTGCTACTGCTGGATGAACCGGTTGCTAGTCTTGATCCCATCGCCAGACGTAAATTTATGGCCGACTTATTCGATTTAGCCTTAGAGTCTGGTTCTGCAGTGCTGTTTTCTTCTCATATCACCTCAGATCTGGAGCGGGTCGCCAGCCACTTAGCCCTTATAAAAGAGGGTGAATTATTGCTATTTAAAGAGATTGATAGCCTAAGAGAAGAAGTGAAATCCCTTAGTTTGGCAGAAAATACCCCGCTGCCTGCGAGCCTTAGGGTATTGCAGCGCCAAGGCAATGCTGTGCTGGTGGATAACTATCAAGGGCAAGTTATCGAAGGGGTTAAGGCGGTTACGAGCCTTAATCTAGAGCAGCTTTTCGTGGCGCTGCATTCATGAATAGCCTTTCGCACCTTGCCACTTCAGCTCCAAAGCGCAATCTATTGCAAGGCTTGTGGCAGTTTTGGTTTAAAGATTTAGGCAGCGTCAGCTTTTTAGTCACAGGGCTACTTAGTCTGCCAGTTGCGTTAGCGATTGGGCTTAGCCTAGAAGGTGAAAAAGCCCTGCAAGTGGCTGCATTGATGCTCAATATGGGGATAGTTTCCACCAGTTGCGCCATCGCTTGGCAAGGACTGCGGCTACAGGCCAGTGAGTGGGCCGTATTAGTGCCTCACTATCGCGAGCATATCTTCAGTCAAATGGCATTGATTGGCTTTAGTTTTTTGGGCTTGGGTTTAGCTTGTATATACTTGCTGGATGCATGGCAGTTGTTAGCGTCACTCAGCTTAATGCTGGCCGCGAGTGGCACTTTTATTGCCTTGTGTCAGAAGCGACCAAACGCCTTTAATCTCTCAATTCTGCTGTATCTGAGTGGGATAGTGGCAACTGATATTGCGGCTTTTATTCCCAGCACACTATTGATGGTTTTCAATGTGTTAGCAGGCGTTTATTTGTGCTTGAGTGTGAAAGGTATCGCTTGGCATGCCGATGCGAAATCTGTGTATTTGAATAGCACGGAAACCGGCTGGATGTGGTTACCTAGCTTTGCCCAAGGTAAGGTGACCCAAGCAATACAGAAATTTTTCATGCCAATTAATTTCTTCATTGGGCCAATGTTTTTAATGCCACTGGTGCTTATCCCGCTGACTTTTCTTGGCCTTCATTGGTTTGGTGATGCAGATCCACAGCATTCAAGCTTATTTGTATTTATTTATCTCAATAGTATCTTGTGCATATTGCTGCATTGGAGCCGCATCATGCGTTGGCAGGGGATGCAGACTTTATATCTGTTGCCGATTTTCCATGGTTGGCAAGGTTTCGCGCAATTAATGTATCGCAGTCAATTAAAGTTGCTCATGCTTATCTGTGTCACCTTCGCGCTGGTGACTGCCGTGACTCATTCCGCCCAAGCCAGTCTAGCTGCTTGGTTAACCCCGAACTTAGTCAACGTTAGCTTGTGTGCCTTGAGCTTGGGCTTAGGCAGTCTGTGTCGTACGGTTAGGCAGATAGCCTTGGTCTTTATAGGCATCGCCTTCGGGGTGGTGTTAATTTCTGTGTGCCTTAAGGAGTTTGGTTATCTTTTGAGCACCTCAGTCGACACGGTTTTTTATGGCTATTCTTATACCTTAGTTGCCAGTGGGATATTTAGTCTGTTGGGATTGGCTTTGTTGTCTTGGGGCAGTGCCAGCTTTGCCAGAGTAAAAATAACCTGACACTAATGACACAAGAGAGATAGTGTATTTGCACTAAAACAGTGAGGTGTCAGTCATTTTTCAGGTAGAATTCTGTTATCAGGTACAAGTGTAAGCTTAAGGTAGCAACCAATGTCATTAGCGCAATATCATCTCGTTCAACTCCTACAGCAGCAGAGCCAACAGCGTGCAGATAGCATAGCGCTTGAGGGGTTTGAATTGGCTGCGCCTTGGGACAGGGTAAGTTGGAAAGCTTTTGATAGCATCAGCCATCAAGTGGCCAAAGCCATGATAAAGTTTGGTCTTCAAGCACAAGATACCGCCGTTATCCTGTCGCAAAATTGCCCCCAATGGACCTGCGCCGACATCGGCTTGCTAAAGGCGCGCGCCATAGTCGTGCCTGTGTACCCAAGCAGTACCCAAGAGCAGGCAAGCTTCATCATCAATGATGCTGGCGCTAAGGTGCTATTTGTTGATGATGCCGAACAATATCATATGGCGTGTAAATTACAGGCTGTGTGTCCAAGTGTTGAATACCTAGTGGTATTCGATGCCAATGTGCCCTTGCTAGACACCCCAAATCACTTGCATTTTGACAGCCTAATAACCGAAGATTTAAGCGCCCAAGACAGGGCGTTAACTGAGCGTTTACAGGCGGCCAATCTGGATGACTTGTTAACCCTGATTTATACCTCTGGTACCACGGGGGATCCCAAAGGCGTGATGCTAGATTATCGTAATATGGCCTCGACCATACGCCAGCACGATACCTGTTTGAACTTCAATCCCGGTGACACTTCGCTAGCCTTCTTGCCGTTAAGCCATGTGTTTGAGCGCAGTTGGAGCTTCTTTGCCTTATGTCGTGGTGGCCGAAATGTGTATTTGAAAGATACGATGAAAATCAAAGAAGCCATAGTGGCCGTGCGTCCTCATACCTTGTGTGTGGTGCCAAGATTTTTAGAAAAAGTCTATAGCGCAGTGCAAGACAAGGTCTCTAAAGCCCCCAAATCCAGACAGAGATTATTTCACTGGGCCATGGCTGCGGGCCAGCGGCAATTCGAGGTCAATCAAGGTCGCGCAAAAACCAGTGCCATCTTGAGTCTGCAATGGGTCGTGGCTAACAAATTGGTGTTCAGTAAGTTACAAGCCGTTTTAGGTGGGAGGCTTAAATTTATGCCTTGCGGCGGCGCCGCCTTAGACATGACAGTGGGTAACTTCTTTCATGGCATTAACTTGCCTGTGCTGTGTGGTTACGGCATGACAGAGACTAATGCCACAGTGACCATGAACACACTTAATAACCGAGTGCCAGGCTCTAACGGTAAGCCATTGCCTGAGACAGAAGTAAAGCTTGGTGCTTTTGATGAGATCATGGTGCGTGGCGATGCTGTGATGCGCGGTTATTACAAACGTCCCGACGACACGGCTGCCACATTTGAAGATGGCTGGTTAAAAACCGGCGATGCGGGGCGTTTCGATGAGCAGGGTAACTTGTTTATTACTGACCGCATCAAAGAATTGATGAAAACCTCCAATGGCAAATACATAGCGCCTCAGCGAGTCGAAGGTAAAGTGGGTTCTTGCCCCTTTATTGAGCAAGTTGCCATCATAGCCGATGGGCGTAATTTTGTGTCGGCGTTAATCGTGCCGTCATTTGAGGCATTAGAATATTGGGCCAAAGAGCAAGGGTTAGTGTTTGACTCGTTAGCCTCCTTGCTGGAACGTGCTGAAGTCTTGGCCCATTTTGAGCAGCGCTTAATTCATCTGCAGCACGATTTAGCGGCGTTTGAGCAAATAAAGAAATTTAGCCTATTGCCAGAAGCTTTCACCATAGAAGCAGGCTTGATTACGCCGACATTGAAGCTACGCCGTAAGGCGATATATCAAAGATACGCCCCAGAGATAACGGCCATGTATGCTGGTTAAGCTAAGGTCAAGTAACTGAAAAAAGGCTGCCTGGCAGTCTTTTCTTTATCCACACAGATAAATCACTTAGTCTATTCATCAATACAAATAACCAAATAATAGGGTGCACAACAGATGCAAAAGACATTGCTGGAAATGGATATTTCGCCAAGATTTAACGAAACCGATGGCCTAGGTCACATCAATAATACCGTGATCCCTGTGTGGTTTGAGGCAGCTCGTGAGCCTGTGTTTGCTATTTTTAATCCAGAATTGGATTTAAATAAGTGGAACTTGATTGTGGCAGGTTTTAATGTGGCGTTTACCTCGCCAACTCAATACGGCCAAGCCGTCAGGATAAAAACCTGGATAAGCCGCATAGGTAACAGCAGTTTTGAGGTTGCCCAGCAGAGTTGGCAGGGCGATAAGCTCACCGCCGAAGGTAAGACGACCTTAGTGCACTTCGATTACGCCAATGATAAAAGCCAGCCAATCCCAACAGATATTAAGCAACTGCTGGGGCTGTTAAGCGGCCAGGTTTAATAACCTAGGCAGTTTAAGCCTTTAAAAACTTCTGCACCTAGCTACAACTGGCGTGTATCTGTAGGTTTTGCGCTGTGGCTCAAATGAGTGACTGCTTCTGACTTATCCATCATATTTTCTTAATGCACTCAGTAATTGTTCTGATAGTTGGGCTTTTTGGCCCGTTTTAAAGTTGAACATCACCACTTGAGAAGCGCCTAAGGTGGTGACGGCTTGCTGACTTTTACTAAACGCTTGGTAGTGCATCATAAAACGATCTGACTTGATATCACTGATGGTCACCCCTACCAGCAAGGTGTCAGGGAAAGTCACAGGGCGTTTATAACGGGCACTGTTTTCACTAATAACCGGGCCAATACCGGTTGTTTGTAGGTCATCGAGTAAATTGATTTGCCTAAAAAAATCGATGCGAGCGGTTTCAAAGTAACGGAAATACACCACATTGTTCACATGTTGCAGTGCATCCATTTCTCCCCAAGCCACTGGAATTTCGGTCACTATGGGAAACTGCTGTAAAAACTTATCCATATTTAAACGCTCGTTTGGTATAAAAATTTAGCCTAGCAGTCAGCTTCACTTTGTACAAGACGCTTGCTACAAAATCTGAACCGCCTTACTATTTCGTTCATTTCAATGATTGTTCAATACTTTATTTAAGCTTTTCTATCTAGTATGACCTTTGTGTTTAGCTGTGTGGCTCGCTCTGAGGTTTCAATGGCTCAGTATTTTAATCATAAGGAAGTCCAGTGCTGTCATTATCGAGTATATCTCTAATACCTAGGGCAATTAAGGCGAAGTCTGAACCCGTTTTGGGACTCGCCAATAAACTCAAGCAAGGATTTTTAAATTTAAGTACGGCACAAAAACTCTATAGCCTTGCCTTTGTTATTTTATGCTTTGGTGACCAATTAGGCTGGGTGGCCTTGCTCAGCGTGATCGCTATGGGACTAGAATTTTGGCCTTTGTTTGAGCGGGTTTGGCATAGCCTTGCGGGTAAGGCGGTGCTATTACTCTTCTATGCAATTATTGCCAACTTTGCTCTGTCGACCTCTGCTGCTATTGTTAATGAGGTGGTTGGGGTCTCAGCCAGCCACTTAAACTACACTCATAATTTTGCTTTGTTGCTCTACATTCCGGCTTGGTTTGTGGTGATGACAGCCCTAGTGCTGTTGGCGATGCAAATAATTATCCCCTTCTATTTGTTGTTATTACTCATGCTTAAGCCCCTTGGTATTACAGCGTTTCGTTTTACCCAGCATGATCGTTTCAGAAAATCGACGGCATTTGTGAGGCTTATTTTAGCCGCTATAGTCTTGTATCACTTGTTCTTATTGATAGACGTTGAGCATGTTGTCGACATGCCCGATGGCGGCATAGTGGAGATAGCTGGGGTTGAGGTGTTGAACATGAATGCATCGCCGACGCGTCAACTGGGTGATTCCTTAGAGGCAGCGGCGAAGGATCAAGTGTCGGACGTTTTAAATCTTAAGACGGTTGAAACTACTGAGACGCCAATACTCACCGCAGCGGCCAAAAAAGAAGTTGTAAAAGAAGAATTAGAACAGCTCAATTTAGAACGAAACTACGCCATAGTGAGAGGGTTTTATCAGCAGAAAGTGCGAGAAATGATTGCCATTTTTGCTTTTAATTTAGAAGCCGACAGTCGTTCCCGCTGTCAGAAAGCCAAAGACTCCAGCGTGGTTGAACTCAATGATTATGAGATTTTAGAAATAACCAAGGACCAAGAGGCGAAGTTTGGTTATCACTTCGAAGTGAAAAAGTGTGTCTCGGTGGCATTTCCTCTGCGTTAGTTAAGGCTATTTTAGCGAGCGCTTGAAGGTCACAATTTTATTTTGATTATTGTTGGCCGCGTATTTTTTAACACAGTCCTGGGCGATTAAGGGTTTAGCGAACAGGTAACCCTGGGCTAAGTCACAGTGACGCGTGATGAGAAAATCCAGCTGTTCTTGGGTTTCAACCCCTTCGGCGGTGACTTTTTTCCCTAGAGAATGAGCCATGCTGATGACAGCCTTGACTACTGCTTGATCTTCGATGGAGGTCATAATATTGCGAATAAAAGACTGATCGATTTTTAACGACGTCGCAGGCAGGGACTTCAAATAGGCCAACGATGAATAGCCAGTGCCAAAATCATCGATAGCCACGTGAATGCCGTTTCCTACTAACTGCTGCAGTGTACTGATGGATTGTTCAGGGGCTGCCATTAAGGCAGTTTCTGTTATTTCTATTTTAAGCCAGCGGGGTTCGGCACCTGCTTCTTCTATTAGATTGATGATTTCTTCTGCAAGATTGATATTGATAAGATCTAGGGCTGACAAATTTACCGAAACACGTTTAAAGTCAAAACCTAGCTGGTGCCATTCTTTAAGCTGACGGCAAACCTTAGTCAGCATCCAACGGCTTAATTCGAAAATAAGTCCCGTTTCTTCGGCGATAGGAATAAATTCCATCGGCGATATTGGCCCCAATTCAGGGTGAACCCAGCGAATTAAGGCTTCAAAACCCGCAAGTCCAGCATCAGGTAGTTGATTTAAAGACTGGTAGACGGCTGACAGCTCAAAGCTCTCATCGAAGCTTGACTTACTTAACGCCAGCCTTAAACCTTGCTCTAACTTAAGGCGGCGCTGATTGTAGACTGCTTGCTCTTCACTGCAGAAGGCAAAACCAGCGGGGCGCTTCTTGGCCACATAAAGCGCTGCATCGGCTTGTTTCAATAGGGTCTCTGGGTCGTGGCCATTGGTTGGAAAGAGGCTAATTCCGATGCGGCAACCCAAAATAAACGACTGCTCATACACCTCAAATGGTTGAGCTAAGATTTTGATCAGTGTTAATGCCACAGCTTCGGCTTGTTTTTCATCGCTCTCAGGCAGCAAAATACAAAATTTATCCCCCCCGAAGCGGGCTAGGATATCTTGACTATTTAATTGCTCAGTGAGCCTAAGTGCGGCTTGTTGTAATAGTTTATCCCCAGCGCTGTGGCCTAGGTTATCATTGATGATTTTGAAGCGAGTCAGGTCGAGAAACAGTAAGGCGAACGTTTGGTTTAAGGCTTTCGCCGAGGTGATGGCTTGCCCCAATGACAAGGTAAATAGGTAGCGATTGGCGAGATTGGTCAGCTTATCAAAATGGGACAAGCGATAGAGTTTGCGTTGATGCTGTTTTCTTTCAGTAATGTCATGGGCTATGCCTTCACAACCTATACACTCGTTTTGTTCGTTGTACATGGGGCGCTCTAACACTTCAAAGGTATGGTAAGCGCCCTTAATATCCATGATTTCTATCTCAAAAGGTGGGACATGCTCTCCCTTAATGCAGCGCAGTATCAGTTCTGGAATGGCAAGGTTATTCTTATTACTGGTTAGGTACTTGTTATAGCTGCCCCTGAAATTGAGCGCCTTATGCCCAAGTATGTGAGTAATTGAAGGGCTTACATATTGTATCTCGCCTTGAATATCGTGTTGATAGAAGATGTATTCATCTTGTAATGACTCCACTAAGCCTCGGTACCTGTTTTCACTATTTTTAAGTTGTACCGTGCGCTCACTGACGATTATTTCTAGTTTTTCCCGCAAGCTATTAAGGGCCCTGTTGGCATCCTCTGTATCAACTTGTGCTGACACTAGCACTCTGTTGTGACGTTTTTCTCGCACTAGCCAGAGCAGTAATAAGCTGATTAACAGCCCTGCCACTAAGGCAATTTCAATCACAACTTGATGGTTAGTTGGCAGCGTGATGTTAGCATGCCATTTCTCATTAATTTTCAATTTATCATCTGCACTTAAAACGTCTAAACCTTTCTGCATTATGGCCGCCAACATGGGCTGGTCTTGCCTAATGGCAATGGCATCATTGGCGCTGTTTCTTTCATAGAAAGCGGCAAATTCCAAATTACTGAATAAGTATTTCTGTTGTAAGAAATTAGCCCCAGCGAAGAAAGTAATGGCGGCATCGGCTTTTTTGGCTTCTACCGCTTCTAGGGCTTCACGCATAGTATCAACATAAAAAGGCACCACACTTGGGAACTCATTGAGAATTTTACTGACATAGTGATAATTTTTAACTAACGCTATGGTTTTACTGGCAATGTCTCCCCGGTTTTCTATGGCGGAACTGTCTTTATTATTAATAATAACCAGTGACTTATAGACTATTGGGGAGGTAAATAGGTAGTTCACTTCCCGCTCAGGGGTTCGCACCATGGTCAGTATCACATCGATTTTTTTCGCATCTAAATTAGAGATGACCTTTCGCCAACTTGATTGTTTATCTATGACAAACTCAATGTCGAGTTTCTTGCCGATAAGTTCTAAGGTATCGATAGCAATGCCCACGGGCTGATTATTTTCATCGAGGAAACTATAAGGAGGAAAATTACCATCGACGCCGACCCTAATGGGCTGGTTATTGTCCAGCCAGAGACGTTCTTCTTTAGTGAGAGGGAGATAATGGGTTGCCGGCATGTCGGTGAGTGTCACAGCATTTAATTGCACACCGAGTTCCGTGCTAGTAGCTGCCACAGTTTGAGTGGTTTTGGCCGCGATGCCTTGCGTCACCGTCAGGGTGAGCGTAGCCAATAAGGCCAGCAGAATACTCAAGGCGATTGCCAATTTGACATTTTTCAAATAGTAAATCCAATGACTAAGTTTAAAGAAATAAAATAACGTGTTGAAGGTGTCGCTATTAAAACAGGCATCTATTGCCTGTGTTTAGCTGAGTATAGACCAAAATCGGCGGGACACATTAAACTGGTTAGATTCGGTCAACGTAAGTTAATTTCATTTTTAATCAGATGGTTACAAGTTTGGTTTTGAGGCTGTGGAGTGTTAGGGGGGCAATAAAAAAACGACCTATTAGGTCGTTTAAATTATGGGGCATTTTTGGCGCTAGGGATTATATATTCAAGGCGGTAAAACTGCCCACTTGCTTATGCTCTGTGGGTGCAAATGCATCGCCTCGGCTCATCAGGCAAGTCATCATGCCAGCGGCTTGTGCTGCTGTCAGCTCTTCTTGGGTATCAGATACAAACAGGATTTGTTTTGGTGGTAATCCTAAGGTGTTGTGAATATTTAGGTAAGCTTGCTTATCTAGCTTGTTGCCCATGCGCATATCGAAGTGACCACTAAACATAGGGGTTAAATCACCGACCTCACTGTGGCTAAAAAGCAATTTCTGCGCCTCGACTGAGCCTGAAGAAAAACTATAGATGGCAACGCCTTGTTGGCGATAACGGCTTATGGCTTCAATAAAGTCGGGGTAAATTTGCCCTTGAAAGGCAAGGCTTGAGTAACCCTGCTTCCAAATCAGACCCTGCAAAGTTTTAAGGGGCGCAAGCTTACGGTCTTCGGTTATCCAAATTTGAAGGATTTCAGCCACTCGGGCCACCGTAGCACTGGGCTCTAGGGCGATATCACGCACATCGTTAATGCAAGATTCCACCAACACCTGCTGCTGATTTTGCGCTAAAAAACTAGCCATCACCTGATGAGAATAGGGAAACAACACATCTTGAATAAAGTTGAGGTCAGTGGTGGTGCCTGCTGTGTCGACGACAATGGCTTTAATACTCATAACGTCCTATTGCTCCGTGGTTAAATTTATCCCACAAGGATCCTATGCTTTATTCACCTCATTGGCTAGTCGAAAAGTTAATCGATGTAAGCAAAGTCACATTTTTATTGTGAAGCAGGGCAAGACTCGGTACGCTTGATAAGTATTTATTTTTTAAACCAAATTAATTAATATAAATCAATAGCCTTGCTGGCAGTATTTTATATTTAAGGTGTACCTCTATGATTTCCAAGTGGGCAAAACGATTCTTTCAAATGGCAGAGCTGGTGGGGTCTTGGAGTAAAGATCCTTCGACCCAAGTGGGAGCTGTGATCACTAAACATAATCGTATCGTTTCTGTGGGCTTTAATGGCTACCCTCACGGTATTTCTGACAGTGCAGAAACCGATGATCGTGATATGAAGCTACTTAAAACCTTGCACGCAGAAGAAAATGCGATTCTTTTTGCTAAGCGAGATCTCGACGGCTGTGATATTTGGGTCACTCACTTTCCTTGCCCCAATTGCGCCGCCAAGATCATTCAAACAGGGATCACTGGGGTGTTTTGCCCAGAACAAAATGCCGATTTTCTCTCCCGTTGGGGCGACAAAATCAGTATAAGCCAAGAAATGTTCTTACAAGCTGGGGTTAAGGTGACTTGGTTGCCACTGGATGAATTGGCTTAAACTCACTTAAATTTCGTTAAATTTAGTTCAAGGATTGAATATGCCGATTTTGATAAGTTAATTGAAGTGCTCAAGCTTAAGGCTCCTAAGGATTTAATCTGGCGCAGTCAGTTATTCGAAGGCTCTTATTACATGTCTCAGCCAGCATTAGCGACCATTTATGCCATTGAAATGTTCTTCGATGATATCCATAAATCGGTTGAGCCAGAGTCTGCCTTAGGCAAGCAAGGGCCGCAGGCTATTTATGAGTATTATCAAGGGCTGAGTCAACGCTATGGTTTTGAGGTGTCGGCAGTCAACTCGCTATTAAGTTTAGCCAAGTCAAAAGCAGATCCTAAGCAGGCCTTAGCGGTGCATGAGTTTTGTGTGGCTAAGTATCCAAACAATGCTCATGCCCATCATGGGTTAGCAACGGCTTTGGCCGCAGTTGGACAATCGTCAGCTGCTATCACTGAATTAACACTGGCGATGAGCCTGACCACGCATCCATTTTATTTGAACCGCTGGGGTCAGTTGCTGGGGGAATATAAAGGAACGCTGTAAAAGAAAGTTAAGCGGTTTAATGATAAATTTATGCTGAATTTAACTTTGATCAAAGTATTTCTATGTTAACGATTTAATTGTTGATTAACTCGAATCGCTAAAATATATTACGCCATGGTAATGGATTTACTAAAGTTATGGACAGTTTTGAAATGGTTAGGATGACTGTGTTTATCTTTTCTCTTTTTATTTCAGTCACATGAAGGTTTCAATTAACTTAATTAATAAAAAGAGTCATCGTCATGAAAAATATCTATTTGGCTTTATCGTTAATCGCAGTTTCATTTTTCTCAGGTTGTGCTTCAGTACCTATGGCATCGTCGGAGCAAGACTCTGCGTTAAAGCAATTTCAACAACCAAAAAATGGTAACGCGGGTTTATATATTTATAGGAACTCATTCGTTGGCCAAGCTTTAAAAAAGAATGTTTATGTCAACGGGCAGCTCCTCGGTGAAACGGCAAACAAGGTTTACTTTTATAAAGAGTTAGCACCCGGTAATCACTCAATTTCCACCGAGTCTGAATTTAGTGAAAACGATATCAACTTACCCGTTGAGGCTGGTCAGTTGTATTTCGTTGAGCAGCACATAAAAATGGGCGTATTCGTCGGTGGTGCCAGTTTAGAGCATGTTGATAATGCTAAAGGGATGGACAATATTAAGCAATGTAAGTTGGCTAAAGCAACCGATCAAGTCGTCTACTTAAAAACTCCGGCCAATAAACTCTAGCTTTCCTGAGTTATTCAAGCGTTTTGACTTTCATCGCCCAGCCATAAAGCTGGGCGATTTTATTGATATTTATATAATCAAAAATATGTCAATTTTCTTCGATTACTGATGCACTAATTTACCCGTCTTGACCACGTCTATTAATCGGTCGACGCCATAGCTGTAGGCAAGCTCTGCCGCTGAGCTAATGTTCCACAAACAGAAATCAGCCTGCATGCCCACCGCAAGGTGGCCAACATTATCGCCAATGCCTAACGCCTTAGCAGCATTAACTGTCATGCCTGCAAGGGCTTCTTCTGGGGTAAGCCTAAACAGGGTACATGCCATGTTGAGCATCAAGAGGCTAGAGCATATGGGTGAGGAGCCCGGATTGTAATCGCTGGCGACCACCATAGGCACCTTGTATTGACGTAATAAATCTATCGGTGGCAGCTTAGTTTCCCGCAAGAAGTAAAAAGCCCCGGGTAGCAGTACGGCGCAGGTGCCGCTTTCGCTTAAGGCTTTAACGCCAGCTTCATCTAAGTACTCTATATGATCCACCGACAGGGCGCCCATCTGGGCAGCAAGCTGGCTACCACCAATATTGGATAACTGTTCTGCGTGTAATTTGATATCAAGGCCCGCTTGTTTGGCGGCAGTAAACACGCGCTTGGTTTGCGCTAGATTAAAGGCGATGCCTTCACAGAATACATCGACCGCATCGGCTAAGTTCTCTGCCATTACTGCGGGCAACATTTCATTGACCACCAGATCCACATAGGCATCACTTCGTTCTGTGCTGTTGGCCGCGTCTTTGTATTCAGATGGGATAGCATGGGCGCCAAGGAAGGTCGTTTTAATGTCTACATGATGATGCTTGCCAAGCTCGCGGGCGACCCGCAGTAGCTTTAACTCAGTTTCAATATCTAACCCATAACCTGACTTTATCTCGACCGTAGTCACCCCTTCCTTGGCCAGCGCATTTAGGCGCTGACGTCCAAGCTCAAATAATTCGGCTTCATCGGCTTCACGGCAAGCTTTTACTGTGGATATGATGCCGCCGCCAGCGCGGGCAATTTCTTCATAGCTGGCGCCTTTAAGGCGTAATTCAAATTCATTGGCGCGACTGCCGGCAAAGACCAAGTGGGTATGAGCATCTATGAGTCCAGGCGTGACCCAATTGCCTTTGCCTCTGTAAACCGGTGTTGCCAGCACATCAAACTCTGGCAGCTCACTTCTTGGGCCAAGCCAGGCAATTTTTCCGTCTTTGACTGCCATAGCAGCTTGTGTGATAGCACCATAAGGCTCGCCAATGTTGGCATCCATGGTGGCGATATTGATGTCAATCCAAACTTGATCCCAAGACATAAACTTACCTTTTGTAGTGATATCAACGACTAGGCGTAGATGAAAAGTAAAATTCGAAAGCCACTTGTTTTGGCTTGTATATACAAGGTAGGATTATAGCCTATAATTGAAGCAGCTTTCACCTATTCAAGGTGACTAACCTACACGGGACTTATTATGACAGCGCCGATTTTTGCTCAGATCAAGCAACATATCATAGCCAATATTGAAAATGGCGCCTGGCAAGAAGATGATAAAGTCCCATCAGAGAACCAGCTCGCGAGCCAGTTTTCCTGTAGCCGCATGACAGCAAGACGCGCCGTGACTGAGTTGGTTGAGCAAGGTATTTTGGAGCGCAGCCAAGGACTGGGTACTTTTGTTTCAGGACTTAAGTCCCAGTCGTCACTGCTGACCATACGCAATATCGCCGATGAAATTAAAGAACGGGGCCACGGCTATAGTGTGCAGCAATTGGCTTTGACTGAAATCGCTGCTGCCGCCTCCATTGCTAATGCATTAGATTTAGAGGTGGGTAGCCCAGTGTTTTATTCTGTGCTGGTGCATTGCGAGCAAGGCCTGCCGCTACAACTTGAGCAGCGGTTTGTTAACCCTAAATTGGTGCCAGACTATTTAGCCCAAGACTTCAGCCTGCAAACGCCCCATGAGTATTTATCTAAGGTGGCACCACTCACCGAAGCCAAGCATACGGTGGAGGCGATATCGGCCAATAGCCAATTTCAGCAGCAACTCAACATTGAAGCCAGCGAGCCTTGCCTGCAGGTGCTGAGACGCACTTGGTCACGCCAAGGCGTGGTGAGTTTTTCTCGTTTGATCCACCCAGGTAGCCGTTTCCGTTTAGGCGGCCACTTAAAGTTTTCTAAGTAATTTAAGCAACGCAAATTATTTTGCTGTAGGGCAATCGCGTGAGTTTATGTGTCACGGATTAAATTCAATAAATCAGCATGATAAATATATAACCAACAAGACACACTAACATTTTTGTCGAGGACATTATGGATACTAACAATAACAGGCACGACCCTAGCCGCCGCATTATCGCCCCTCACGGCAGCAAACTTAGCTGTAAAAGCTGGTTAACCGAAGCGCCGATGCGCATGCTGATGAATAACTTGCACCCAGATGTGGCCGAGCGCCCTGAAGATCTCGTGGTATACGGCGGTATTGGCCGTGCGGCCCGTGATTGGCAAAGCTACGACAAGATAATCGAAGTGCTGCAGCGCTTAGAAGATGATGAAACCTTATTGGTTCAGTCGGGTAAGCCTGTCGGTGTGTTTCGCACCCACGCGGATGCGCCGCGGGTCTTGATTGCTAACTCTAACTTAGTACCCCACTGGGCTAATTGGGAGCATTTCAACGAGTTAGATAAGTTAGGTTTGGCCATGTATGGCCAGATGACCGCAGGTTCTTGGATTTACATTGGTACCCAAGGCATAGTGCAAGGCACCTACGAGACTTTTGTGTCTGTGGCGAAACAGCACTTTGACGGTGTCGCAAAGGGTAAGTGGGTACTCACTGGCGGCCTTGGCGGCATGGGCGGCGCGCAACCTTTAGCGGGCACCATGGCAGGTTTTTCTGTATTAGCCTGTGAAGTGGATGAAACTCGTATCGATTTTCGCCTACGTACCCGTTATGTGGACAAAAAAGCCAATACCTTAGATGAAGCATTGGCCATGATAGATGAGGCCAATAAAGCGGGTAAGCCTGTGTCTGTTGGGCTACTGGCCAATGCTGCCGATGTGTTTGCCGAACTAGTCGAGCGTGGTATTACGCCAGATGTAGTGACAGATCAAACCTCAGCACACGACCCATTAAACGGTTACTTGCCACAGGGCTGGAGCTTAGCGCAAGCCGCCGCTATGCGTAAATCCGATGAAGCAGCCGTGGTTAAGGCGGCTAAAGCTTCCATGGCAGTACAAGTGAAGGCCATGTTGGACTTGCAAGCCGCAGGTGCTGCGACCTTCGATTACGGCAACAACATTCGCCAAATGGCCCAAGATGTCGGTCTAGTAAACGCCTTCGATTTCCCAGGTTTCGTGCCAGCTTATATTCGACCCTTATTCTGCGAAGGCATAGGCCCGTTCCGCTGGGTGGCGCTTTCTGGCGATCCAGAAGATATCTACAAGACAGACGCCAAAGTGAAAGAACTTATCCCAGACGATAAGCACCTGCACAACTGGTTAGACATGGCCCGTGAGTGCATTGCCTTCCAAGGTCTGCCAGCCCGTATTTGCTGGGTTGGCCTAAAAGACAGGGCACGCCTTGCGGCGGCGTTCAATGAAATGGTTAAAAATGGCGAGTTATCGGCGCCTGTGGTGATTGGCCGCGACCATCTCGATAGCGGCTCGGTTGCCAGCCCAAACCGTGAAACTGAATCTATGATGGATGGCTCGGATGCGGTTTCTGACTGGCCATTACTCAATGCGCTGTTGAATACTGCCAGCGGCGCTACTTGGGTGTCATTGCACCATGGCGGCGGCGTAGGTATGGGCTTTAGTCAGCATTCTGGTGTGGTTATCGTCTGTGATGGCACTGATGCCGCAGCTAAGCGTGTCGAGCGGGTGCTATGGAATGACCCAGCCACAGGTGTGATGCGTCACGCCGATGCAGGCTATGAGATAGCAAAAAATTGTGCCAGAGAGCAGGGCTTAGACTTGCCTATGCTAGATGTACCTAAGAAGGGGTTGTAATCATGATGTCATTTGAATTAGTACCAGGCACCTTGAGCCTAGCTCAGCTGCGCCAGATCAGCCGTAACAAAGTGAACTTGCACTTAGCCGACTCGGCTATCGCCGAAATCAATCAAAGTGCCGCCATAGTGCAGCAAGTGTTGAGTGAAGGCCGTACTGTTTATGGTATCAACACAGGTTTTGGCCTATTGGCGAACACTAAAATTGCGCCTGAAGACTTACAGTTACTGCAGCGCTCGATTGTGTTGTCCCACGCTGCAGGTTTTGGTCAATACATGCAAGATGCCTCAGTTCGCTTGATGATGGTGCTTAAGATCAACTCCTTAAGCCGAGGCTTCTCTGGTATTCGTTTGGAAGTGATTAACTTTTTGATTCAGTTGGTTAATGCCGGTGTTTATCCTTGTGTGCCTGAGAAAGGCTCAGTAGGCGCATCGGGCGATTTAGCGCCACTGGCTCATATGTGTTTGCCACTATTGGGCGAAGGCGAGATGAGCTACGAAGGGCAGATTATTTCTGCTAAAGAAGGCCTTGAAATCGCAGGCCTTGAGCCGTTAGAGCTTGCTGCCAAAGAAGGCTTAGCCCTGCTAAATGGCACCCAAGCTTCCACTGCACTGGCGCTCGAAGGCTTATTTAATGCCGAAGACTTGTTTGCGGCAAGTTCAGTGATAGGGTCTATGAGTGTGGAAGCGGCCATGGGCAGTCGTAGCCCGTTCGATGCCCGTATTCATGCGGCGCGTGGCCAGAAAGGTCAAATCGATTCGGCTGCCGTGTTCCGTCATTTATTAGGTGAAACATCGGAAATCAGCCTAAGTCATGTTAACTGCACTAAAGTGCAAGATCCGTATTCGCTGCGCTGTCAGCCACAGGTATTGGGCGCATGTTTAACTCAAATTCGCCATGCGGCAGATGTCTTAGGGGTCGAAGCCAATGGCGTGACAGATAACCCGTTAGTATTCCAAGACACGGGCGATATTATTTCAGGCGGTAACTTCCACGCTGAACCTGTGGCCATGGCGGCGGATAACTTAGCCATAGCCATTGCCGAACTTGGCTCCATTGCCGAGCGTCGCATTGCCTTGCTTATCGATTCAAGCTTATCGCACTTACCGCCATTCTTAGTGAATAACGGCGGGGTTAACTCGGGCTTTATGATAGCCCAGGTAACGGCAGCAGCACTGGCTTCTGAAAATAAAACCTATGCCCATCCCGCCTCGGTAGACAGCTTACCGACATCGGCCAATCAGGAAGATCACGTCTCTATGGCGACCTTTGCCGCCCGCAGATTGCGTGATATGAGTGAAAACACCCGCGGCGTATTGGCAATTGAATTGCTTGCTGCGGCGCAGGGGTTAGATTTTAGAGCGCCTCTAGCACCCAGTGAGGCGGTGGCGAGTGCTAAAGCCGAGCTGCGTGAATTGGTCACCTTTTACGATAAGGACAGATTTTTTGCGCCTGACATCGAAAGCGCTGCTGAGCTTTTGTATAGCGCCAGCTTCAACGCTTATTTGCCTGCTGGATTAATGCCAAGCTTCTAAGACGCATTTTCCACTTGCTAGTTAAAACAAAAAAGGACCGCGAGGTCCTTTTTTTATGTCTTAGCCTAAGGTTAGCGAGATTTCAATTCGCTAATGCTCAGCTGGAGCAATTGCTTCTGCCACTGGGATTTATCTATGCCTTCTACCCAAAGGGTACGGCTCTGACGTTGTTCACCTTTACGAAGGTAGGTTTCTGGCTGACGGAAGGTGGCCTTCCAAGCTTCCAAAGTTTCTGTTTTAAGCACTTGGCCTGAGTCTGAGAAAAACTTGGCGGCCACTTCGACGAACACTATATGGTCACTACTGCTGCTGGACAAATTCAAGGTTAATCCAAGACGGTCGCCATCCCAGGTGCTGCTGGCTAGGCTGATTTTGATGCCATCTTTGGCTGTGGTCGTCAGTAGCTCTGGCTGCGCCAGTACTATGGGGGCTAAGGTTTGGCTGGCCTGCTCAACCACAATATACTCCCATGTGAAGTCATCTTTCAGTAAGACTTCTGCGCCATTTTCTAGGGTAAATTTACCTATGTCGGCGGCCTGTGCTGTCATGGCAAGCGCCAGCAGCGAAGCGGCTCCGAGACGTAAAAGAGTTGTCATTGTTATTCCCTTTGGCATTGAATGTTCAATATGAGTGCTTATGTCTGTCAGTACTGATAGCACGATAAAAAGCTTGTTATAACATAGGTTAAGTCATTTTGTCCTGCACTAAGGTTGGCAGGAAGGGCTGGTCGAGTGAGGGAAGGCTGGAGGTGGTTTGAGAGGTTATGCTGAGGGAAGCTAAGTGTTCGTTGTGAAATGGTATTAGTGTAGGATACTGCTAGTTAATGCGATTGGGCGATTTCAGAGGGTTGGGTTGTGGATCAAGATTTACGAATGCAAATAGTGTCATGGTTACAAGAGATTGGCATCAATAGTCAGCCTACAGACGGATTAGCGACGTCTTTGCTGCTTTCATTGTGCTTTTTGGCGGCTATGCTGGCGTACTTTATCGTGAAGCGGGTGGTTATCGAAGGCGTCAACATCATCATACTGAGATCCAAAGCAACCTGGGATGATGTATTTGTTCGCTTTAGGGTGTTGGAAAAACTGGCTATTTTAGTGCCTGCAGTCGTGCTAAACTTGTTTATTCCTGTCGCCATAAAAGAGCAAGCGGTATTGGCGCACCTCTTCGATAGAATACTCAGTATGGTGCTCGCCATTTTAATTATTCGGGCTATCTATGCAGCCCTGGATGCCATCAATGAAATTGCCGATATCAATTTAGTTAATCGGCGCTTACCGATAAAGAGCTTTGTTCAGCTCACTAAATTATTCTTGTTTTTCATTGGCTTGATTATTTGTATCTCTATCCTTGCGGACCAGAGCCCGGTGTATTTCTTAAGTGGCTTAGGTGTAGCAACCGGTTTTGTGATGTTGGTGTTTCGCGACACTATTCTGGGCTTTGTCGCGGGGATTCAGCTCGCAGCAAACCGCATGGTGAGCAAAGGTGATTGGATCCAGATGGACAAATACGGCGCCGATGGTGCCGTCGAGGAAGTGTCATTAAATACCGTTAAAGTGCGCAATTGGGATAACACCATCACAATGATCCCAGCTTATGCTCTAGTGTCTGATGCCTTCAAAAACTGGCGCGGTATGTCTGAATCCGGTGGCAGACGGATCAAGCGTTCGGTCAATATTGATGTCAACAGCATTAAGTTTTTAACCGATGATGAAAGAATTCGCCTCGGTAAAGTGAATCATCTTAAAGAGTATTTGCCTAAGATATTTTCAGAGATTTCCGAAGCCAACGCCAGCGTGAGTGATATCGATATGCCGGTGAATGGCCGCAGGCTTACCAATGTAGGCACCTTCAGGGCCTACTTGCAGCAATATTTGAACCATCATGAGCGAGTTCATAAAGACATGACCTTGATGGTGCGCCAGCTTGCACCCACCACAGAGGGTCTACCCATAGAGCTGTATATCTTCACCAATGATGTGCGCTGGACCCATTATGAAGCGATTCAGGCCGACATATTCGACCATGTGTTCGCCATATTGCCTGAGTTTGGCCTGCGGGCGTTCCAAAACCCCACAGGGAATGACATTCGCAGCCTTAAAAGTGTGAGCCTTGGCCTTGATGGCGGGAAATAAAGTCTGAGCATTTTATAATACCAATCACATTAATTATGTGATCAATCAGAGCACCTCAAGCTTTTCAATTCAAGGCGCATTAATGCAGTAAGGGTTATTCCCTTTCAAATTAATGCAACGATGAAGTGGAATGCTTGAGACGCTCCCGGGGGCGGGTTTCAAAGGGTATTTCTCTGCGTTGAAGACTTTTGACATAGTACCACTATGCCTTCAAGCCTTCGCCTTGATTAATACCCTTTGAACTCCCGCTGAATGACCAGATAATTAATACGATTGGTATAACTCAGTTTTGGGCAGAAGTGAGTAGTAGAGCCTGTACTGGGGGGTAAATGCTGAAAAGCCTGTCAGTTGAATTCCTTCTGCAGGCTTGCCATGGACGGTCGGCTCGCCTTTCTCGTGGTGAAGCGTCCATGGGTCACCTTTTCAGTAATTGCGTCTCTGTTAACCTTAAAAGATTACGATCCTGACTTTAACTACTTGTAAGGCTTCGCCACAGTAATCAAATAAAACTCGTTAGTGTTGTTTACACATGCTGATCTATTAGGATTGAATTACCATCAGGATCTTTAATAGAGAAACTCGAAGGACCACTTTCACCCGAAATAGATTCTTGTATTATATTGACACCTTGAGCTTCAAACTCTTTTAAAAGCTCTCTAACATCGGTATAAGATTCTAATGGCTGACATTTGCTGCTCCAGCCAGGATTGAAAGTCATGATATTACCTTCAAACATCCCCTGAAATAATCCAATTGAGTGATCGCCATTTCGAAGTATCAACCAGTTTTGAGATTGATCACCACCAACTATTTCGAAACCCAATTTTTGATAAAAAACTTTCGACTTTTCGATGTTACTAACCGATAAACTTACTGAAAATGCACCTAATTCCATTTTACACTCCGTAGTTTGATTACAACATTAACGCTTCCCGTCCATGGCCTTGTTAGCGCTCAAATTTCCTCCCAATTATCTGAAGCCTCAAGCTTATCTCTGGCCTCTTTAGAGGCAAAAAACCTAATATGGCCACAATCGAAGCATACCACTGGAAGGAATTTGGCGAGGGAAAACATGCTTGGTGCCAACCCTGGTAGTAGCTCTCCTCCAAATCCTCCAAACTCCATATGCTTTTTGTACTGGTAAACTCTATTTGATTTACATTCAGAACATGGTTTCATTTGTAGTTCCTCGTAGTCAAGGTCTTGGAAATCAATATTGAATACAGCTGCTAGTGCTTTCTTAGACTGAAGCGATGCGGATGCCTTCTTTTCTATCCGCTGTATGGTTTTCAGATTAAGACCAGCCGCAATAGCCAATTCTTCTTGAGTCCACGAATTTTGGTTTCTCAATTTAAGAACTAATTCAGCATTAATTTTCATTTATATTCTTAACCTTTATTTAGTTGTGAAGGCACGGCGAGTATATTGTGTTTAGGAGGAAACTCTTAAGGCTTCTATACCTTAGAAAAAAGACAACTATAGGACATATTTAGGACAGTTGTGAGTTTTTGGAGTTCAAGCGTCTTAGTATTCATGCCTTGCGTTGTTTGCAAGGCATAAATCGCGGCCGATACCACATCCAGATTAAATGGTATGCATCATGCTAAAGGAATTTGCTTTCTGGGGTAGTCGTTTTTAGACTATTTGACGGCTAATGACTTGATATTGTTCTAGCTTTATTACCTTACGCTACTCACTTGGTCTTACACATCAGCTTTGGTCTATTAATTCATAAAATGAACAGAGCTCACTCTCAATTGACACAACTGTCACAGATTGCAGCCATTACCCTCGAAGTTGCCGATGACTGCATGGATGCAGGAGATAGAACGAGCAGGATGCCCGAATGCTGGAGTTTTCTCCTCTTGGCCACTCTTTGTAAAATAAGTAGGAAGTGGAACTCTGCGACTTTGACCTAAACGGTGAATAATCACCTTGGGTGATTGTGCTTATGAGCGAGAGGCAAGAATGCCGAACTGGTTTTTTAATATGGATGTTATTTTTTGGACATCTTGCTAGCAAACTTTGCGGCAAAAACAAGTTAACTTGAACTTTAATATACAGGCTCGCCATGGCATTCACTCGTCGACACGCCGTAAACTCGTCCATGAGGGCTCGAACATCCCGTCCATGGGATGGACGGTCTTCTCGCAAACACTCATGGTTCACCTTTTTAGCATTCGTGCAATCTGTTAGCTTTTAAAATCTAGTCCCATGCCTATGTTAAGCCTAACAGTGCACTCACAGGTTGCACCAACTCCCCTCGAAGTTGCCGAAATAGGGCGATTAAAATACCGTGGAACCATCAGGGATGATGGTTAAGGCTCGTAGGGCACAAGGACGTGCCGTCGAGCCGTTAGGTATTTTCTTCGTCATATGAGGAACAACAACTTCGCGGGCGGCACAGGGGGGGGCCAAGAGGGGAGAATGCTGTTGTTTTCCCCTCTTGGCCAGTGCAGAGTGGAACCCTGCGACTTTAATCCAAACGAAGTTTGGACATTCATTGTCTAACTTTGAGGGTAAAGATGTGTCAGCACTTAATCATGATGCAGGTACCGAAATGCACTGATTTTACCGCTCAATGGTAACACTCTAGCTAATAGAGGGTGTTGGGCTAAATAGCTTGAGTTGATCTGTTGAGTTTGGCAGCAAGAATGCTGCCCTTGAGCCCATTGATACCTTTTACTGTCGAGCACTTTTTACCGTTAAGAATAGGCGTCACTGATGACGTTAGACCAATGCCCGAGTTCAGTCCTGCTTGAAATCTGGGATGGTTTTAGGATGACGACCGTTAATGCTGCGGTAAAAATCTATGATGTATTGCATGTCTTGCTGGATATCATCGGTTGGCATTAATTCAGGGTGGAACACCACACGTTTGCGGCTAAAGTCGAAACCCACTGGCACGATAGCCACATGGGCTTTCTTGGCGATATGGTAAAAGCCTGTTTTCCAGCGCTTAACTGGGCTGCGAGTCCCTTCTGGTGCCAGTGCCAGCTTGTAATTGGCGTCTTGTTTAAACAATTGTACTGCAGCATCGACTAAGTTGTTGTGCTTGCGTCTGTCTACTGGACTGCCGCCTAGGGCACGAAATATCCAGCCCCAGGGGGGTAAAAAGAGTTGGTGCTTGC
>NC_007954.1_2
CTAAGAAGTGAATATTGATCCCCATGGCGCCTCTGGCGACTATGCCAAGCACAAAGTCCCAATTGCTGGTGTGTGGGCCGACGATCATAATGAATTGTGCCGAACTAGGCAGTTCACCTTCTAATTGCCAACCAAAGCGTGCAAATAAGAAAGTACAAAATCGATTAAACATGAGCTGCGTTCCATTTAATTTGTTGTATATACAGTATCTTTTTTGTAGGACTAAGCTATAAATATCTTTAAGTCTTATAGCATTGTTCCATTAAGGCTGAAGAATTTTGTTTGCTTCATTGAGTTGAAGCTAGGTCTTTTAACAATCCACATTAAGTCGCTAAGTGAGATCAACATGATGAAAAATTGGCTCTGGGTATTACTCTTGTGCACTAGCTTTAGCCTGATGGCGACCCCAAAGGACGAGATTAATCTGCTGCTTAATCAGCAAGAGGTGGATTGGAATAATGGCGATATTCAAGCTTACTTGCAAGGCTATTGGCAAGATGACAAGTTAACCTTTGTTTCAAAAGGAAAATTTAATCATGGTTGGGCTAATCTCCTCAAAAGCTATCAGCGCAGTTATCCCGATGTTGCCAGTATGGGCAAATTGGATTTTAATCAGCTCGATATTAAGGTCTTGAGTGACAATGCCGCGCTCGTTTCTGGTCGTTGGGAATTGAAGCGGGCCAAAGATAACCCCAATGGTATCTTCACTGTGTTGGTTCAGAGGATAAATGACCGCTGGCAAATCACCCATGATCACTCGACGGATTAGTGACAACTATTTCAAAATCTTGTTGGCCTAAGTTGCGGCCTTTACCATCGAAGCGCACCTCAGTGAAGTGGGTTTTCCCTTGGAGATCTTGCAGTACTATGCTGGTGGAGCGAGTGCCATATTCGTCATGGCGAATAAAAATTGCCGATAGTCTACGTTCCCATTCCAAGCTTAACCCTGTGGCGGGAAGCAAGTCGTCACTGGCCTGAGACTCGTCGCTCATGATGGCGATTAACTTGCTCACTTCGGGCTCGCTTGGTTGGGATAAATGCGCTTCAAGCGCCTGCTGCCCCTTGGCCATTTTTGGCCAGACCTCATCTAAAGCGCCATTACTGATGGCATGAAATCCATCACTGAGTTGTAGGCTTTGTCCTTGCAGGCTATTAAAACAGTGCAGCCTGCCTTGAAAGCTAAAGACTAAATTGAATGGGTTGTAGTTGTGAGCATGACTCTTAAGCCAATCCGGTGTCAGGCCTTCCACAGACAGGGCTTTTACCACTAACTCGCCTCTGCTACGTACGCCATCTTGATTGCTTGTCTGGGTTCTTAGGTTGGTTAAGCCAGCGAACTTGCCATCCTGTGCCAATCCCAACCAAGTGCCACCAGCCTGTAAGTCCTTACCCGCTATGATGGCGTTATCCTGCCAGATATGGGCAGGCATGGTGGGTCTGTGGTGAAATTCATCCCGATTGGCGCACACGATAACAGGAAATTGTGGGTGAACATTCACCGCGAGGAATAAAATGCACATAGACTCATCCACTTGAGGGTATGAGTCTATATTAGCCTGATTTTATTGGTTCGAGTCATCATTCTTATGTTTATGAGCGTGAGAATGGCTATGACTATGGCTGTCAGTGTGATCTTGGTTATGAGCATGACCTTGGCGAGTGTGGCCATGACTATGGTCCTGTTGATGATTATGGCTATGACCATGATTATGCTCGTGAGCATGAGCCGCCGGTAAGTTTATCAGCAAGCGGCGTAGGAATTTTCTTGGTCCCAACCTTAATAGGCTCGCCGCGAACAATAAACTGATAATAACCAGTGCACTCATTTGTAGCGGTTCATTCATTGTGAATAAGGCGTGTCCAGGTGTTAATAGCCAAGCCGCTGCGCCTAGGCTTAAGGTTAATGAAATCGTCAACAAGGCTAAGGCTAATGGCTTCATTAAACGCAACTGGCTAATGCTGAGAACTGGGGCTGCTATCAAGGTCAAGGCGACGGCCATAGGGTGCCAACCGCTGTAGGCTAGCGCTAAGGCGAGCACGGCAGCACCTAAATTGCAAAAGCGCATGGGTAAAAATACTAAGATTAATACCAACAATTGGATTGCCGGATGATCTAATGCCATCGAGGGATGGCCAATCAAATTCGCTAAAATAAGACTGAGGATTATCCATGGCGCACTGCGATCAACAAGGTGGGCAAAGCCAAACCTTAGGGGGGAACTCGGGACCTGATGGTGGGGGTCGGTGATCTCCACCTTATTTAGGCTCATTACAAGACCTATCAGTAACTGGCTGGCGACCTGAAATAGCGCATAGTTTGGCCCGAGCAAGAAGAAAGTTAAAATCAAGGACTCAGGTCCTGTGAGGCGTTGTAGCCAACGTAAACTCAAGTTTTTATGCTCAGGTTGCAGGCCAAGTTTAAAGCGTAATGTGGCCACGGCATAACTGAGTAGCAGAATTGGACTTAGGGTGAGCAACCAAGTTATCAATTGCTCTGTGCTGTGTTCGTGATGAGCATGATCTTGGCCGCCGGTATCCATGAGTAGCAACACCGCCAGTAAAGCAAGGCCAACCAAGCTGCCTATCCCTGCCTGGTATTCGTAACGCCCTTGTTTATCTTGTTTTTGATGGCCATGGGGCTGATGCAGCACCACATGCAAGATGGAACCTGTGACAAATGCTTGTAAATAAACGGTATTATCTAAGCTTAATTGGTCAAGTAATTGCTCTCCGGCAAAGTAACCCACGCCGGTAAAAAACATAATGGCGCCGAGAATGACGCAAGTCCAACGTGCACCCAAGTGTGGTTTTAATAACCACCAAACAGCAAAGCCTACAGGCAGGCGATGCATCACTACCCCCAGGGCCAATAAAATGGAATTACCTTCTTGTTGAGCCAGCACCATGGCGCCACCGTCCGTGACGGTATGCAAGAGTAAGCCTGCAATACCTAACGTCAGGGTGACATTATGGGTAATCTCAGAGTAACGGTGAAAAATCCGTTCGCTGGCAGTGGGGCCCCATAGGCCTAACATGACAAATATTAAGGTGAGAAATCCGCCGTGCTCTAACAACTCAGGCAAAATATGGATAAGCACAAGTCCGCCTAGAGAAACGAAAATAAATCCGTCTAGGCCTTTTTGCAGCCCATTACCGGTAGAAAAGAAGCGGTAAAATAGCGGGCCGAATAACAGTGCGATACAACTGGCAATTAGATAAAGCATGGATCTCAGGCTGGCTGTGAAAAAACAATGCAGTATATCTTAGTCTCAGGAATAACTTAATACTTGCAGCATAGGTAAAACGCGAAAGCCTCGATTATTTACTCTTCGTTGGAGACTTTCCACATAGCACCACTATGCTTCCAAGCCTGCGGCTTAATTAACCCCCCCTTTTTATTCCCGTCACATGACAAGGTATTTATTACGATTGGTATTAAGTTTGGGAATATTTTGTGTCATTGCTTACCCTTAATCTCGCTTTACGTATACAATATTAGTCTCTGTTTATCATGGGAAAAACGTGTTTATGGATATTTTTTCTGCTGCGGTAATGTTGTTTTTGATCATGGATCCATTAGGCAATTTACCCATATTTGCTTCTATTCTGCGGCATATAGACCCTAAAAAACGTCGTAAAGTACTGATAAGAGAGCTTATATTTGCTCTAATCATTATGTTGATGTTTTTATATGCTGGCGAAGCGATTTTGAACTTCTTAAATTTACGTTCCGAATCTGTCAGCATTGCCGGTGGCATTATTTTATTCTTAATTGCCATTAAGATGATTTTCCCCCAACCCGGTGGTGTAGCGGGGCTTGCCGCCGGAGAAGAGCCTTTTATTGTGCCTATGGCTATCCCACTAATGGCTGGCCCTTCTATTCTGGCTGCGCTGATCTTATTGGCCCATACGGACCCTAGCCGGATGACGGACTGGACCATAGCTTTGGTCTCAGCTTGGGGCTTGAGTGCTGTTATTCTTATGTTTTATAAGATATTTACCAAAATCCTCGGCGAAAAAGGCCTAATTGCGGTCGAGCGGCTCATGGGCATGGTCTTGGTGATGATTTCGGTACAAATGCTGCTAGATGGCATTTCTAATTATATAAAAACAGCACAATAATCAGTGTCGGCTGTATAGGACCACCCTAAAAACTGAGCCCAAGTGGCTCAGTTTTTTATTAAGTCACTTACTCTTGTTGCTTTGAAACGCTAGACTGGGATTATCATTGTCAGTAGGGATTGCTGCCAGTTACCGTCTTTGCAGCCTTTGTTATCCCGAGTTTGAGGTAATAGTGATTAAAATGAAACCAAGCATAGTGAGCCTGAGTGTGTTGTTGATGCTGTCTTTTCAAGCCTGCAGTCATCAAACTGTGAGTCCTGTTCAAGCTGAAATGAGCAGCCAAGATGCCAATCAAGAAACTATTTCGCAAACAAAGACTCCAATAGCTGAACCGACGGCTGGCATTACAACGATTAAGGGCAAGAAAATCACCTTAGTGTGCAGTGCGCCACCGCCCCTCAAAGACACGACTAAGCTTAAGCAGAATCTGCTGGAAAAAGGCTACATCAATGCGCAGATGACAGAACAAGAAGCGGATGCCAAGGTGGATGAATATATTTACCAGCGTCAGCAAGCCTTTAAAAATTGCAATAAAGGACAATAGCTATGGCTACAAGATTTGGGGTTAATAAAATATCGGCATGGGTAGTCTTGCTGATGTTTTGTGGTTTAACTTCCGCAACTTGTCTGAGTGCGCCAATTAATGGTAGCCCAGCTGATGGGGCGATTGTTAATAAAGAGCGGGTACTCTACTGGTTGATTCACCATGGTGATGTAAGCCTGGATGACAGTGACGAAGTCAAACAGGCGGCGGTACAGGCATTTATCGAACGCAGCGGCCGCCATCAATTTAAGTTACCGCGAGTAGAGGCTCAGGCCGAGCATAATAGAGCCAAACGGGTTAATGCCGCTAAGTCTTCAGCTCGCCCAGAGCATGAAATACTTGCTCAAGTTGTCGCTGACTCTGAAATCACTAAGACAGTTAAGGTCTTGGCTGTGCTGATAGACTTCCCCGACTTACCTTATAACGCTAATGGGTTAAAAGCTGGTGATACCGATATGTTCTATAGCAGCTACCCACCCAGTCATTACAAGAATTTGTTGTTCTCGACTACAGGTTTTAGCGGACCTCAGAGCCAAAATTTGCAATCGGGTTATCAATATTTCCAAGCCGCATCTGGGGGCAGTTTTTTCTTTAATGGCGATGTCAAAGGCTGGTATCGCGCCAATAACAATGCGGCTTTCTATGGCGGTAATGATGCTGCCAATGATGACAGTGATAAAGCCGTGCCGGATTTGATTAAAGAAGCCGTGACTCAGGCCGTAGCCTCTATGACAAGTGCCGAGCTGAATTCCTATGACATCGAAGACCCTTATGATCTCGATGGAGACCAAAATTTTGATGAAAGTGATGGCATTATCGATCATGTGATGGTGTTTCATTCCAGCATAGGTGAAGAAGCCGGTGGCGGTGTGCTTAAAGACGACGCTATCTGGTCACACAGGCATTTTCTCGACCAAGGGTCGGGTGGCTATACCATTCCAGGTAAGTCTAAGAAATTGTTTGGCTATACCATACAGCCAATCGATGCTGCGACTGGGGTGTGTACCCATGAGTTTGGCCATGACTTAGGCTTGCCTGATGAGTATGACACCTCGAAAGATACTCAAGGAGCACCAGTGGGCCTGTGGTCATTGATGGCCGGCGGCAGCTGGGTGGGAACACTCGCGGGCACTAAACCATTAGCCGGTACTCAACCCTCAGGTTTCAGTCCCTATGCAAAATCTTATTTACAACAACGCTATAAAGGTAAGTGGGTCAATGAACAAAGCATTTCTTTTGATAGCTTAAACGCAACTGGTGTAGATTTACCCCTAAATCGAGCTGTGGATAGCGATGATGTTAATCAAATTTCTATCGCCTTGCCTCCTAGCCAGGTGGCGTTTAAGGCGCCTTTTAGTGGCCAATATCAGTATTACTCGGGCCAAGGAAACTTGCTGAATAATGCCATGTCATTTGATCTTACTTTGCCAATCACTAGCCCATTGACCTTAAACTTTAAGGCTCATTGGAACATAGAACAAGATTATGACTATATGCAGCTTAAAGTGGATGGTGTCGCCATTGCAGGCAATCACACTAAAGCCAGTAATTCTAAGTACTCAGGTATAAATAATTATATTTCAGGCGCGTCGGCTGCTATTGCGGGGGCCACAGGCACAGATGCCTGGGTTGAACTTAGCTATGATCTTACTCCTTATGCAGGGCAAACCAAGCGGATAAGCTTAGTGTATGTCACAGATGAGGCGAGCATAGAGTACGGCATGGCAATAGATGATATTCGGTTATTGAATAATACCAACCAGCTCTATATGGATGGTGCTGAATCATCCACATCAAGCAATGACTTATTGTTAAATGGTTTTAGCCGTGTGACTGATACTCGCCCCGGCAAAGCACGCCGTTATTTAATTCAATTAAGAAACCATAGCGGCATAGATTCTGGGCTTAAGAATAGGGGCTATGAGCCAGGCGTTTTACTCTGGTTAGAGAATTTAGACCAAAGTGACAACAATGTGTTTAATCATGAAGGTGAAGCCCTGATCGCCGTGATCGATGCGGACCAAGAAATCATCGGTGATGCTACTACCACCGACACAAACGTGCAAATTAGGGATGCGGCATTCAGCCTTTATAACCAAAAAACCTATTCTGGGGATGCGCATTTGGCGGGCTCGTCACTTTTTGATGATAGCCATGACTATAGTGCACCTTTAAAGCCCATGGCAGGCATCAAGCTTGACGAGTTAGGTTTTACCATGGAAGTCATCAACCAAACTGCGGACAGCAGTAGTGCACTTATTCGCTTGAAAAAGACCGATGGCACTATTCCAGAACCAGCTGCAATAGTCGCGAGCTTTAGTACCACTATTACTGACAACAAGGTTAACTTTGTAGCAAACGTGTCTGGCGGCAGTGGTGTTTATAGCTATTTATGGGAATTTGGTACGGCTAACGCCACCAGCGTATTAATGAATCCTGAGTATACCTATGCGGTGACAGGGACTTATACTGTGAATCTGACCGTCACTGATAGCTTGGGCAAGAGCCACAGCAGTACACAAACAGTTACTGTTACTAGACCTACACCAATAGTGACACCAGTGGCTGATGCGGGAGGCGGTGGCGGTAGTTTAACTTGGCTTTCTCTTGTGGGACTGGGATTATTGGCTTGGCGCAGACGATTCGTTTAAATTAGCCAGAATGATAAAAGAGAGGCTTTGACCTCTCTTTTTTATTTATTATGCAGCTTCATGTGTGCGACTGCGGCGGGAAGAAATATCTCACTAACGGTAAGATGACGTGTATCAATACTGAAATGGCGTCTTCGACCCCAAAGGGGGTCGCTAATCTCTTGTTTTAATGATGTGGCTAATTTTGCCAACCTGCTACAGGTATCAAACTTTGCCAGCTCTATTTTCCCTGGGATAATTTCAGGGCTAGTGTATAACAGCTCTCCCAAGGGCTTATTGCCTAATTGAGTAAAGGCTTGGGATTTAAAATCGAGTAGCGACTGAGGCACTAAGGTGCGGGCAAATACCCAAGGTGTACCATCTAGACAAAGCAAGACTTCACGCATCCATACTGTTTCTTCAATCATAGTATCTGTTGCTAAAGGTGAGGTTAATTGCTCTCCTAGCACTTTCACTTCAAAGTCGTTACAGAGGTTTTTTAGCTTGAGAGTCAAACTGCCAGTGGCCAATAACCAGTCTTTTAATTGAGCATTTTGAATAGAATCGGCTCTTTCTGGTGAAAACCACTGAATTGATTCACCATAAGGGAAGCTAAGACTAGTCACTTTCATCAATTACTCGCTACAATATGGTTTAAAAGCGTTTGAGTTTATCATGTCACTCACTGTGCGGGTAGAGCGCCCCCAGTGGATGCGCTAGTGGATATGAAAACTCAGACCAGCCCATAACAATTTTAGGAGAGCATTTTATTATGAAAAGAATCGCCACGGTGCTATTGGTATTGCTGACATTAGCTTTCGATACCGAAGGTGCTGGGAAAGATGCAGTTCCTGATTATGCTTATTATGGATTTGAGCCGGAAATCGTTACTAACTATATATCAAGTAAGAAAAAAATGGGTTTTGTGCGCATAAGCGTTGAACTGATGGTGAAGAATCCTGATGATCTTATTGCCCTTGAACATCATGATCCTTTATTACGTGCTGCTATGGTGGAAATCTTAGGTAATCAAGCTGAAAATAAAGTGAAGTCTTTGACTGGCCGTGAAGAAATTCGCCGTGAATGTTATGAAATGATCAATCGGCTGATGGAGCAGGAAACAGGTCGAGGATTCGTGGTTAATCTCTTGTTTACCCGATATTTGTACGATTAATCTCTATGTCAAAACTTATCAGTAAGCAGGGCAAACGGCCTGCACTGTCTCAGAGCGGGCTTGCCAAGCCCTCTACATCGAAAAAGTCTTCCGCGTCCAAAAACGCAAATACCGAGACGGCTAAACTGCTCACTAAGGCCCTTCACCCACGTAACGTGCATAAGTATGGCTATGATTTTGCTGCCTTATCTAAGACATTGCCTGCGCTGACCCCTTTTGTGGGCCCCAATGCTTACGGCAATATCTCAATTGATTTTGCCAATCCAGATGCAGTTAAACAGCTTAATGCCGCACTCTTGCTGCACCATTACAGCATACGTGACTGGGATATACCTCATGGCTATTTGTGCCCACCCATTCCAGGGCGAGTGGATTATCTGCATTATTTAGCCGATTTATTGAGTGCCCCTCATAAGGGCAAGGCTAATCGAAACATTCGTGCGCTGGATATAGGCACAGGTGCTAATGGTATCTATCCGCTTTTGGGGATAGAAAGCTATTCATGGCAATTTGTCGCCAGTGATATCGACAAGGTTTCATTGGATAATGTGGATGAAATCCTTGCAAAGAATCCGCAGCTAGCTGCCAAGCTTAGCCTCAGGCTGCAGCTCAATCCCAAGGCGATATTTAACGGCGTGATTGAGAAGGACGAATACTTCGATGTCAGCTTGTGTAATCCGCCTTTTCATCGTTCATTAGCCGATGCCAACGCCGGCACTCAGCGTAAACTTAGTAATCTTGCTAAGAATAGAGGCCAGTCACAACAGCAAGCAGTTCAAGCTAAGGTTGCACTTAACTTTGGTGGCCAAAAAGCAGAGCTTTGGTGCGAAGGCGGTGAAGCCGCATTTCTAGCTAATATGATTTCTGAGAGCAAAGGCTTTGCGGCTCAGTGTCTATGGTTTACCTCATTAGTCTCAAAGTCAGAAAACTTGAAACCTTGTTATGCGCAGTTAGCCAAACAAGGGACTAGCGAAGTGAAAACCATAGAGATGCATCAAGGCAATAAAATTACCCGTATTTTGGCATGGAGTTATCTCAGTCTTTCTCAGCGGCAAGCATGGGCCAAGCTGCGTGATCAATCGCGTTAATATGAACGGGCTAACACTCGATTAGCACTTGATTAATATTTGCTTTAGATTTGGTTTAACTTAGGGGTCCTCAATGGCTAATATTTTGATTTTAGCTAATTTAAACTGCGATAGAATTTTACGTTTAGACAAACCGCTAAAAACAGGTGGCCGATTTCATTATCAAGATGGCGGGCTGCGCTTAGGTGGTGGCGGGGCTAACACTGGGATTGGCCTAGTTTGGGCCCAACATCAAGTGGCCATAGTGAGTCAGGTCGGCAGTGATGATATCGGTGATTGGATTTTGGCTAAGGCCAGTACTTACGGCTTAGATTGCCGCCTAGTGCAACGATTCGAAGGTAACACTTGTGAGATGTTATTGGTCATGACCCCGGATGGTGAACGAACCATTATTCGGCCTCAGCGGCCAACTTTTACCTTAACATCATCTCCTAAGTGGGATGATTGGCAGGCATTTTACATCAATTCATCGGCTCAAGGTGCAGAGCTGTGGGCGGAATCTGCGTTAGCGCGTACCTTAGTGGTGGCTCAATTAGCAAAAGATGACAGGCCCAGACCGTGCCATGTGCTTATTGCCTCAAAAAGCGATCTATCAGGACGAAGCGAACTAAGCCCATGGGAGTTTGCTCTGCAATTGGCAGGTGAAAGCCTTAAGTATTTTATTGTTACCGATGGTGACGCTGGCGCCTTGGTTTACAGCCATGAAGAGGTGCAACAAGTCGCGGCGGTGAGTGCGAATGTTGTGGATACCACGGGAGCGGGGGATGCTTATGCCGCTGGGGTGATCCACGGTTTGTGCTCAGGTGATAATATTCTCAAAGCCATGGAAGCAGGGGCTCGCTGGGCCGCATTTGCGGTGGAAACCCCAAGTTCAATTCCTGGCATGGGTCTGAAGGCGTATTTAGGCGCAAAACCTGCCTAAACTCATTCTATTCTGGTTCTTAAAATCTGGTCGCGATAAAAAAGCCGTTAACCTAAGTTAACGGCTTTTTGCTAGTTAATTCGAGTCTAGCCAAAGGTTAAGCAATCAGCTGATTAGCTTAAACTTTAAAGCGTGCCACTAAAGTATCTAGCCTGAGGGCTAACTGGTTGAGAGACTGACTCGCTTTAGCAGCAGCTTCGGCAGTTTCAGCTGTGCGCTGAGTAATATCATTAATTTCAGTGACGTTGCGATTAATGTCCTCAACTACAGTAGATTGCTCTTCGGTCGCTGCAGCGACTTGAATATTCATGTCGCTTATCATACCAATTTGCTCACTAATACCACTGAGTGATTGACTCGCTTCATCCACAGCGGCGACACCTTCACGAGAGCGTGAACGGCTCTGGGTCATGGCATCGACGGCGCGGCTGGCTTCAGATTGTAATTTATCTATCATGGTCTGAACTTCATTGGTCGATGCGGCGGTACGTGATGCTAAGCTACGTACTTCATCGGCGACCACGGCAAAGCCTCGGCCCGCTTCTCCAGCCCTTGCGGCTTCAATGGCTGCATTCAATGCTAATAGATTAGTCTGCTCTGAAATCGCCCTGATCACATCTAAGATGCTGCCAATGGATTTAGTGTGGGTGGCGAGAGATTCAATCACTTCACCCACAGACTCAACGTCTTTAGACAGTTGATTAATGGTCGTACGGGCGCGGATCACCACGCTCTGGCCTTCGCTAGAGCCTTTATCAGCTTCTCTGGCTGTCACAGCAGCTTGGGCCGCATTGCTAGCAATCTCATTTACGGTGGCGCCCATTTCATTGATGGCGGTTACGACCATCATGGTGCGATCTTTTTGAATTTGGCTGTCATCCAAGGTTTGATGAGCTTGGGCAGAGACATCTTTAGCGGACAGGCCAAGCTCTTCACTGGTTTGTGCCACTTCGATAACAGACTCTTGGATCTTACTGATAAAGCTATTAAATCCCTTGGCAAGTTGCGCTAATTCATCATCGCCTTTCACCGGCAGACGTTGGCGTAAGTCACCTTCACCTTCGCCTATGTTACGGAACATTTCCGCCACAACGGTAATAGGGCGGCTCACTGAGCTGGCCACAAACAAGGCTAAGAAGATGAACGCCCCAGCAACTAACATGGTTAAAATTAGAATTTGGTAGGATGACTCTTCAAGCAGAGCAAACACCTCAGCCTCAGGGACTTGGGCGATTAAATACCAGTCCATAGAGGGGATATAGCTTGAAGCCACCAACATATGTTGGCCATCGACATCGGCTTTAACTAAATTAAAGTTGTTTTGGCTTAAGAGTTGATTGGTCTGAATGTTGGGGTAGAGTAGATTTAGTTTTGCCTTACCTATTAAGCTTTTGTTTTGATGTAGGGTCACCGCGCCTGTTTTATCAACCAGATACACAAAACCTGACTTTTCAATTTTAAATGAGGCCAGTAAAGTCACCATATCATCTAGGGATTTAGCTAGCCCCACTAAGCCACGGCCATTAGGTTGCTGGTAATTGACGAACAGTTTGACTTCACCATTAGCTTCGGTGAAGACGTTGAGCATTCTTTCTTGGCGGCTATCACGGTAGCCAAAGAACCAGCCATCTTGTTCTGGATTGAGTATTCGAAGAAAGCCATCTTGAGTGTAATAGGCGGCCGTTTCCCTGTCGGCGTAAGAGGCTTGAGCTAGACCATACTGCAAGGTTAAGTCTTTGAGTTGGGATGTGACTAAGGCTTCTTGTCCACTGGGGCGTCCGTCTTGCAGCCAGCGTAATAACATACGACTGCTGGCCAGTTGTTCAGCAGCGTTCATTAAGCTGCTGATGTCCATTTCAACCTTGTTGCGAATTTGCACTAATAAACTGGGAAGTTCCGATCCCAGCATACGTTGTTCAATTACGTTTTTAGCGCTGCGCTGGCTCAAAACACCGACTAAAATGGTCGACAGTAATACCGCGAAGGCAACCGTCATTAATATCTTCTGTTTAATGGTGAGCGAGTTGAAATAATTCATCTATAAACTACCTTTGTGGGTTTCTCAGGGTTTATCGGCCGCAAGGCAAAATAATTTACCAAAAGCATAATATAAACACAGTAAGATCAACTTAATAGCAAGTTTACAACTAAGCTGTAATACTCGGCTGTCTTAAGAAGTACAGCGCCAATATTAGTCGAATATGATAAAAAAACGCACTCATTTCGAGTGCGTTTTTATAAAATTTCTCAATTTGAGCTCTAGATTACATATTGGGGTAGTTTGGACCACCGCCGCCCTCGGGGGTCACCCAAGTGATGTTTTGGCTAGGGTCTTTAATATCGCAAGTCTTGCAGTGAATGCAGTTCTGACCATTGATAACAAATTTCTTTTCACCGGCTTCCTCGACGACTTCATACACGCCAGCAGGGCAATAACGCTGCGCCGGTTCATCAAACTTGGCCAAATTGACAGAAATAGGTATGCCGGCATCTTTCAAGCGCAAATGACACAGCTGATCTTCTTCATGGAAGGTATTGGACAAATACACAGAGGACAGCTTATCGAAGCTCAGCTTACCGTCGGCTTTAGGGTAGTTAATGACCTTAAAATCTTTGGCAAGCCCCATTTGAGCGTGATCGGCCGTTTCATCTTTTAAGGTAATGGGCATGTTGCCGCCAAACCAATTTTGGTCGATGTAGTTGAAAGCGCCGCCCATCCAAGTGCCAAATTTATGCAGCGCTGGTCCGAAATTACGTGACTGGTACAGTTCTTCATGCAACCAGCTCTCACTAATACGTTGGCCGAAGCAATCTAAGTCTTTGCCCCCTTCAACCCCTGCAATTAAGGCTTCGCCTAAGGTGCTGGCAGCCACTAAGCCACTCTTGATTGCCGTGTGAGTGCCTTTGATTTTAGCGAAATTCAATGTGCCAGCATCACAACCTATCAACAAGCCCCCAGGGAAGCTCATTTTGGGCAAGGCGTTCAGTCCGCCTTTAGCGATAGCACGAGCACCATAGCTCAAGCGCTCACCACCAGTTAAGATACGGGCAATAAGCGGGTGGGTCTTATAGCGTTGGAATTCATCGAATGGACTTAAATGTGGGTTCTTATAGTTAAGGTCGATAATCAATCCGACCGCCACTTGATTGTCTTCCATATGATAAAGGAAGCCACCACCCGATGAACCCTCATTTAAGGGCCAGCCTCCGGTGTGAACCACTTTGCCTTCTGTATGTTGTTCGGCGGGGATTTTCCAAATTTCTTTAAAGCCTAAACCATAATGCTGAGGGGTTTTACCGGCATCCAGTTGGTATTTTTCAATCAACTGCTTCCCTAAGTGGCCACGGCAACCTTCAGACAGTACGGTATATTTTGCGTGCAGCTCCATGCCTGGCATATAGCTGTCTTTAGGCTTGCCATCGGCGCCAACACCCATGTCGCCAATCAAGATGCCTTTGACGCTATTATCTTCGTTAAATAGCATTTCACTGGCGGCAAAACCTGGGAAAATTTCAACCCCTAAGGCTTCGGCGCGTTCGGCCATCCAGCGAGCCAGATTGCCGACACTGATAATATAGTTGCCATGGTTGTGCATAGTTTTAGGCACAAAGGCATTGGGTATGTGCAGAGAGTGGGCGTCAGAATTGAGTAAATAGATTTCATCATCTGTGACCTTGGTCTTCAGGGGGGCATCGTTACGCCAGTCGCTGAAGAGTTCATCGAGCACATGGGGCTCAAAAACCGCACCAGAAAGTATGTGGGCACCGACTTCAGAGCCTTTCTCAACGACGCAGACAGTGATCTCTTTGTTAGCATCTTTGGATATCTGCATTAAACGGCAGGCCGTGGCTAAACCAGCAGGACCTGCACCGACGATAACGACGTCGAATTCCATTGATTCGCGTTCCATGTTTTCACCTTTAGTTATTCCCCGACTATGGGCGGGTGTTGTCATTATTTTTATGGGTTTACCTTACCTTAAAAATCAGCGCTGGCACAGTGGCAAGTATGTTATTCATGAGGTGAGCTGTGTCACAAAAGTCGTTTATTTACTGTCTATAACAAGGTAAACGCAAAAATAGGCTGTTTGATTTAAATTAGACATGCCTATAATAAGCATTGACGGTTCTCCGAGCTTCTTATCCTAAGTCTTTAGATACGGGTCATTAGCCGTGGTAATAATGCCACCGGGGTGAGTAAAGAAATGCACTCACCTCCCGCACTTGGAAAGGTTAACATGTCTCAACTACAAGACAATTTTGGTCGACGGTTTCACTATTTGCGTCTGTCTATTACCGATGCCTGTAATTTTAAATGTACCTATTGTTTACCCGATGGCTATCAAAGCCAAGGAAATAGCCCGTTTTTGTCCTTAAGTGAGATAGAGCTGCTATTGGGGGCATTTTCTCAAATGGGCACTCAAAAAGTGCGCATTACCGGCGGTGAACCTAGCCTGCGCAAAGACTTTATCGACATTATCGGCCTTGCTGCTAATACCCCCAATATCAAGACTGTCGCCACCACCACCAATGGTTACCGCTTAGCGAAAAATGCCCAAGCTTGGTATGACGCCGGCCTTAGGCGGATTAATGTGTCCATTGATAGTTTAGATCCAAAAATGTTCTATCAAATCACAGGTGAAAACCGCTTCGATCAAGTGATGCGTGGTGTCGATGCGGCATTGGAGTCGGGCTTTGAGCGGGTCAAGATTAATGCCGTGCTGCTAAAGGGGCTTAATAGCCAAGACTTACCGAGATTTTTGCACTGGATAAAACACATGCCAGTGGATCTGCGTTTTATCGAATTGATGGAGACGGGCCTTGGGCGTGAGTATTTTAAGGCGCATCACCTCGCTGGGACTCAAGTAAAGCAGCAGCTTATTCGTGATGGTTGGCAGCTGGATAAAGCGGATATTCTCGATGGCCCGGCACAAAACTTTAGCCACAGTGATTATCAAGGCCGTATCGGTCTTATCATGCCCTATGAGAAAAATTTCTGCGTCAGTTGTAATCGCTTGCGGGTGTCCGCCAAAGGTCAATTACATTTATGCCTGTTTACTGAGAACGGGGTTAACCTGAAAGATTTGTTGCAAGACAAAAGCCAAACCCCTGAGTTGATGGCGCGTTTGCAGCAGCAGTTAGGCTTTAAGACGGCGGCGCACTCACTGCACCAAGGCATTACTGGCGTGACCACACATTTGGCCTCCATTGGCGGCTAAGGCAGTATCGGTTCCTGTGTAGCATGTTCGCTAAAAGGCAGGGCATTCAGCATAACCCATGGGATTCATTTTATTTATTAGCTCTAGGTAACGTAATTCAATGTCAGATTTCACTCATATTAATGCCCAAGGCCATGCTCATATGGTGGATGTCACTACAAAAACCGTGACAGAGCGTGAGGCGCGGGCTCAAGCGTTCGTCGAGATGGCCCCAGAGACACTGCTGATGATAATCAATGGCCAGCATCATAAGGGCGATGTGTTTGCGACCGCCAGGATCGCGGGGATCCAAGCCGCGAAGAAGACCTCAGATCTTATCCCCTTGTGTCACCCCTTGATGCTCACTAAAGTTGAGCTTGAACTGATTGCTGAGCCTGAGTTTAATCGCGTCAGGGTAACCAGCCTGTGCAAACTGGCGGGGAAAACAGGGGTTGAAATGGAAGCGCTAACGGCGGCCAGTGTGGCAGCCTTGACCATTTACGATATGTGTAAAGCGGTGCAGAAAGACATCACTATTACCGGTATAAGCTTGCTTGAAAAACGCGGCGGTAAGTCGGGTTATTTTAAAGCCAAGGCATAACGGGGCTTAAGGACATTCATCATGGTAAAGATTTTATTTTTCGCCCAAATTCGTGAATTACTGGGCGCATCGAGTCTCGAGCTAGCAGTAGAGAGTGGCAGCATCACGGCCGAGGGATTGAGGGCGCTGTTGGCAAGTACAGATGAAAAATGGGCCAAGGTGATGGCATCCGATAAGTTGCTGGTGGCCATTAATCAAACCATGAGCACTTGGGACGCCTGTATTACAGATGGCGATGAAGTGGCTTTCTTTCCTCCTGTGACTGGGGGGTAATGATGACAGCTAAGGTAAAAATCGCGGTACAAGAGGCAGATTTTGACCATGCCCAGGAGTATGCCCGTATTGCACAGGACAATAATGATGGCGCCGTCGTCACCTTTTGCGGCAAGGTGCGTGATTTTAACGAGGGCAATGAGATTACTCGACTTACCCTAGAGCATTACCCAGGTATGACAGAGTCTGTACTCGCGCAGATTTGTCAGCAGGCCCTGCAGCGCTGGTCGATAAACCATTTAACTGTGATCCACCGTGTCGGCAGCCTAGATTTAGGTGAACAAATTGTCTTTATTGGGGTGAGCAGTGCCCACAGAGGGGATGCTTTCGCCGCTTGTGAATACCTTATCGACTTCTTAAAAACCAAGGCACCCTTTTGGAAACTTGAAGCCACTCATCAAGGAGAGCGTTGGTTAGATGCCAGGGACACGGATGAAGTCGCCGCAAACACTTGGCAACAAGGAGAAGCTTAATGGGGTCGAGGTTTGTTGGCAGTCAAGCCGTGGTTAGGCGAGCATTGATTTGCCAAATGGGTCATGGGGTTAGTGTGAGCATTAGCCGCAAATGGCTTGTCATGAGTATCTGCTTGTTGCTGCTGAGCTTAAGCCTTGGGATCACCACTCAGGCAATGGCCAATGATAAAGGTCCCTTAATTGCTGCTGCAGCCAATGTGAAGCTGGTACTGGATAAAATTATTGCGGACTACCATAACGACACAGGGGCGAATGTTCGGGTGTCTTATGGCTCATCGGGTAATTTTGTCGCGCAAATTCAGCAAGGTGCACCCTATGAGTTGATCCTCAGCGCCGATGAGTTCTATGTGAACAAACTGGCGGCATTAGGCCTAATTCAAGGCCAAGGCCGCATCTATGCCATAGGTAGATTAGCACTGGTCGCACCCCATCACTCCCCAATGAGTTTAGATGCCGATCTCCATGGCCTTAAGCAGCTATTGGCAACGGGAGGCTTAACACATTTTGCCATTGCCAACCCAAAGCATGCCCCCTATGGCGAGCGGGCTGTTGAAGTGTTAACTGCCAGCGGAAATTGGCCGCAGATAAAACATAAACTCATCCTAGGGGAGAATGTCTCTCAAGCCTTGCAGTTTGCCTTAAGTGGCTCGACTCAAGGAGGCATAGTGGCACTGTCCTTGGCGCAACATGCTGAGTTTAAAGAACACGGTCGCTACATCGCCTTGCCTGAGACTTGGCATCAGCCGCTTAAGCAGCGCATGGCCTTGATAAAGCATGCCAGTATTCAAGCCAAAGACTTTTATGAATATCTGCTATTACCATCGACTCAACAAACCTTCACCGAGTTTGGTTTTGCTGCCGCAGTAACGGGGGACAATTAATGGATTGGCAAGCATTTTGGTTGTCCATTAAGCTCAGCAGCATGACTGTGGTTATCCTGATCCCGCTGGCAATGTTTGCGGCAAAATTTTTTGCATATCATGATTTTAAAGCTAAACCTTGGCTAGAAGCGTTAGTCATGGTGCCCTTAGTGCTGCCGCCCACTGTGGTGGGTTATTATCTGCTGGTGGGGCTAGGAAGCCAAAGCTTAGTGGGGCAATGGTTAGCCACTTACTTAGGCACCTCTTTAGTGTTTAATTTTTCCGGGTTAGTGCTGGCCTCAGTTCTGATTAATATTCCCTTCGCCTTGCAACCTATTCAAAGAGCATTCGAAGCCATCCCCATGGATGTGCGCGATGCGGCGCTGTGCTGCGGCATGTCACCTTGGGCGAGATTATATAAGATTGAACTGCCCATGGTATGGCCCGGGGTGCTGACTGCCATAGTCTTGTGCTTCTCACATGTATTGGGTGAGTTTGGTGTGGTGCTGATGCTGGGCGGTAATATTGCCGGTGAGACCAAGACGCTGTCTATCGCCATCTATGACAGCGTGCAAGCCTTCGATTTAGCAGCCGCAGGCTCAATGTCATTATTTTTATTGGTGTTTGCGGTGAGCGTGTTAGCCCTGACCAGTCATTTGTCACGGCGTATGGTGGCTGCTAATGGCCAATAACCCTGATGAATTTCGTTGCCAGATAAGTCAACAGACTCCTATTCCCTTGCAATTGGACTTTAGCTGCCAAGGTGGAGAGATCCTCGCCATAGTAGGGCCATCGGGTGGCGGTAAGACCAGCTTACTGCGCATGCTGGCGGGTTTGAGTCAACCGCAAGAGGGGGAGATTAGCTTAGGTGAGGAAGTGTGGTTTGATAGTGAAAAGCACTTATGTTTATCACCCCAGCAGCGTCATATCGGCTATGTACCACAGCATTTTGGCTTATTTCCGCGCTTAACAGCGTTAGAGAATGTGCTGGCCGGGTTAGATCATTTACCCAAGTCCCAGCGGCGAGAACACGGCCTAACTTGGTTACAGCGGGTTGGCTTAGGCGACTATGGCCACAGATTACCTAGGCAGCTTTCTGGTGGTCAAAAACAGCGGGTTGCCCTTGCTCGGGCGTTGAGCCGTGAGCCTAAGGTCTTGTTGCTGGATGAGCCTTTCTCGGCCCTAGACGTGCAAACCCGCGATGGTTTATATCAACATCTTATTCAACTTATCGATGAACTCGCCATTCCCATCATCTTAGTGACTCATGATATTCAAGAGGCATTTTTATTGGCGGATAAGATGCTACTACTGCACCAAGGGAAAATGCTCCAAAGCGGCGCTCCCGCTGAAATTTGGGCAAAGCCAGTGAATGAGCTGGTGGCGCGGCAGATGGGGCATAAGAATATTTTGCCTGTAGAGTGTATCGGTCTCACTCAGTCAGACGCCGAGTTTAGTCTAGCGGGACAAACTCTGCGGCTGCCATCGGCTACCGGGATTGAACTTGGTACCCAATTCGGCTGTATTTTTAATCAAGCAAGTCTTAGGCTTATGCCCTTAGAGGTTAATCAACTGGGGGATACAGCCGAACATTGGCTATGGGTTAGGGTCATTCAGGTTCGCGTTATTGCTGGCGCCGTGCGGGTTGAACTCATGCTTGAACAGAGTGAATGCATGCTTGAACTCATACTTGAGCCGGGCTTAAATCTTGAGTTTGGCTTGCCGGGGTCTAGATTATTGAATATACAGCCAAACCAGCGAAGACAGTTAGCCGTCGACCCTTGGAGGCTTATTCTCATCCCTTCATGATCAATGTTTAATATTTCAATGCTTGGGACTTGCCCACAGCTTAGGTAAAGTAGTGGCAATGATTAATCTTATGGGGCCATTCATGTTTCGTAATCTGTTTATTTTTCTCGCCTTTTCCATTAACTCCTTCAACGTATTGGCGGCGCCCAGCATGTACCAGGTGCTCTCTGAGGGGGAATACCAAACGCCTATTTCAGTGATGAAACAGCTAGAGGCCAATAAAGGTGACATGATCGTTGCGTTTGACATGGAAATCGAAGCGGATGAATTAATATATGAATTCGTGATAGTCAATTTAGTGAAGCAGCAGTTGATTGAGACTCGAATACGGGCCAAAGATGGCGCTAAACTCAAAGACAGCAGTAAAACTATTGCCGCCGATGATTTAGACCAAGTGCAAGCGGTGAAAATGTTGCAAAGGAAGCAGCTTAGTTTTTCTGATTTGGTCAGTATGGCCATGAAAGACAAGCCAGGGTTTTTATTGGAAGCCGAATTAGATCATGATTTGGCGATAAGCTACTTAGAGCTTAAATTGCTCACTGAAATGAGTAAACACACTGTCGCCTTCGATATCGACAATTTGCGCCCATTACCTCTGCTCAAATGGGACTAACCTTAAGGTTCTGACATGAAAATCTTAATCATTGAAGATGATGCCACCACACAAAGCTATTTAGTCGAAGGGTTTGCGGCTCAGAATATTGCCACTGACACCGCCTCCGACGGCCAAGAAGGTTTACACCTTGCTAGGCACAATAGTTACGATTTAATCGTGTTAGATCGCATGTTGCCAAAGCTTGATGGTTTGACCTTGTTAGGCGCCTTACGCAGCAGTGGCAACAGCACCCCAGTGTTGATCCTCTCGGCGCTTAACCATGTGGATGAAAGAGTCAAAGGTCTTCGGGCCGGTGGCGATGATTACATGACTAAGCCCTTCGCCTTCGCTGAGCTGTTAGTCAGGGTAGAGAAACTGACCCAAAGAAATCAAGGTATAGCAGCACCGGCTGAATTGGTTGTCGGTCAGCTCAGAATGGAGTTATTAACACGAGTGGTGACCTTAGCTGAGCATGAACTTATGCTGCAGCCTAAGGAGTTTCAATTGCTTAAATACCTAATGGAACACCCGAATAAGGTGATTAGTCGTACCTTATTGTTTGAAGCCGTGTGGGATTATCACTTCGATCCCAGAACCAATGTCATCGATGTGCATATTGCTAAGCTCAGACGCAAGTTTGAGGAAATTGGCTTCCCCGAGATGATAGAGACAGTCAGAGGAGCCGGTTATCGCCTCAGCAAAGGGCATTAGACCCTCCCAGAGTAGCACCTGGCGCATCACGATCATCTTCTCAATATTAGTGACGCTCTTGATTGTATTGCTGGTAGCTAGCTTGTATAGACAACTAATTATAGAGCAACAAAATCAAGTGGCTAGCCACTTGGCGTCGGAAAATCAGCGTTATCAGCAGTTGTCATTAACCGTCAATCGTCGCAGTTTTGCGGCGCAAATTCGCGCCGCGGATCCTAAAACCGCCTTTATCGCATGGCGCAGTAGCGTCGACATGGTAGGGGCGTTAACCTTTGTGCCTGACAACATGCCTGTGCTACCAGAAACCAAGGATTTCCCCATTTTTACCGGCGGGCCGGATAAGCTGCATATATTGACCGGCGGCCTAGTGATGACCCGCTATGGCCCTGTGCTTATTGCTACCCGTACGGATCATCTCGCCACCTTGATTGATAAATTTATTAGTGCGGCGCTCTGGGCTGTGGGATTAACCCTAGGCTTAACCTTAGCCTTAGGTTACATATTTTCTAAGGCCATTTTACGCCGCTTAGTGCATTACAATCGCTTGAGTGAGCAAATTGAGTTGGGCCAATATGACACTCGCTTACCCCTGAGCAACAAAAATGATGAATTCGACATGCTGGCTAAGCAATTTAATCGGGTCTTGGATACCTTAGAGCACAACCTAATGGCCGTGCGCGGTGTGACAGATAATATAGCCCACGATCTGCGTACCCCCTTGTCACATCTGCGTATAGGCATAGAGAGGCTGGAGGCTAAACCTAGTGCTGAGCTAGCTGGCGCCAGTGCGGATTTGCTGGAGGAGTTAGATCACTGTCTTGCCACCTTCGATGCCATGCTGTCGCTCACTCGTATCGAAGAGGGCCAGCAAAGCTTAGATTTGCAGCAAGTTTCCCTGCAAGGCTTATGTGAGGACTTGTTCGAAATGGCCGAAGCCATGGCCGAAGCGAAATCTCAGCGATTAAGCCTGCATTTGGCTGAGGACATTAGCATAGCCGGGGATAAACATTTGCTGTTCCAAGCGCTATTTAATCTGGTGGATAACGCCATACACTATTCCCCAATCGGTGCTGATATTGAGCTTAGGCAGCAAGGTAAATTAATTAGCATCAGTGACAATGGCCCTGGCATCGACGACAGCGATAAGGAGCGGGTGTTCGAACGTCTAGTGCGATTAGATCCCAGTCGCCACCTTAAGGGCACAGGGTTAGGTTTATCTATGGTGAAAGCTATTTTGATGCGCCATCAAGCGCGCATTACACTCTTGGATAATCACCCTGGGCTCAGAGCCGAAATTCAATTCTAGAGTCGCAGCAGTACCATTGAGCTTCAAGGCCAACAGGCATCAATTCGTTAAGTGGATATATGTATCAAATAATCAGTGATGAATCCGACTTTATTGTCATAGATAAGTATGCTGGTGTGCATTTTCATAGCCAGGATGGCAGCGCCGGCGTGGTCGCGCAATTAGAAGCTGACTTAGGAATTAAGCTGTTTGCAGTACACAGATTAGACACGCCCACATCGGGACTGCTTATCTTGGCTAAAAATCCTCTAGCGGCGCGGCGTTTTACTGAAATGTTCACTGAGCATAAAGTACAGAAATACTACCTAGCCATAGCCCAAGGTAAACCTAAGAAGAAACAGGGCTGGGTAATAGGGGATATGGCTAAGGCTCGCCGCAGTATGTTTAAGCTGCTTCGCAGCACTGAGAATCCTGCAGTAACACAGTTTTTCTCCCATTCCATCGTCGAAGGATTACGTTTATATCTGCTTAAACCTCATTCGGGCAAGACACATCAACTTAGGGTGGCCTTAGCCAGTATTGGCGTGCCCATTTTAGGGGATAAGCTCTACGGCGTGAACTCGGCGGAGCATGACAGATGCTACTTACACGCCTATTGCTTGGATTTTAGCTATCAAGGTAAAGCCTTTCATTATCTTTGCATGCCAACTCAAGGCAATATTTTTGAGATGCAAGCTGTGCAGCAACAGCTTACTCAACAGTGGTCTCACCCTGAATTATTATCTTGGGCTGCACGCTAGATGAAAGATGATTAGCTGTACCGTATGCACTAAGAGGTTATGCCAATAAAGACTTACGCTGGCGGCGTGGTTATAATGTTCGCTTATTCGAGTGTAATAAACCTCGAGCGGATCGGCGTATTGAGGCTGTTATGAATCGCAAGAAGAAAATAAACCAAACCCTAAAGGCAAAAGCGAAAAAAGCCAATGCTAAAAAAGCCGGCATACCTGCCAATAAGCCAAAATACATAGCTAAAGCAGATAGAGAGCAAGCGAATGCTTCTGTGGAAGCCAATGATAGCGTGGGAGTTGAAGTGGGCTCAGAGGTCGATTAGCACCAAAGCTCAAACCGGTATCGCCTGTGTATACCTTGCTCAGCCTTGCTCGCTTTATTAGCTGCTAATTTCTGCTAGCACCGCATACAGGGCAGGCAGGATTTTTTAATAATTTCATCTGCCTAAACTCCATGGTCATGGCATCAATCAGCAGCACCTTAGCCTGCAGACCTTGACCCAATTGAGTTATGTACTTGATGGCTTCGGTGGCTTGAATGGCGCCGACTATGCCAACCACGGGGGCTAAAATCCCCGCCTCGACACAGCTCAGGGCTTGCTCACCAAAGAGTGAACTATAGCAATGGTAGCAAGGGCTGCTTGCTTGATAATCAAACACAGTGACAGTCCCTTCCATGCGAATAGCAGCTGCTGACACTAAGGGCGTTTTGTGATTAAAGCAGCTCAGGTTTAGGTCCTGCCTGATGGCCAGGTTATCGGTACAATCTAATACTAAGTCATGGGACTGAATTAACTCAGTTAACTGGTTTTGGTTAAGTTTGCCATTGATGCTATTCAATTTGATATGGGGGTTAAGCTGCTGCAGACTCTGCTTAGCCGAATCGACCTTGTTTTGACCTATATTCTCATCATGGTGTAATACTTGTCGCTGTAGATTAGATAACTCAACCGTATCAAAATCCACTAGAGTGAGTTCACCCACACCGGCTACGGCCAAGTATTGGCTGGCTGCACAGCCTAGGCCGCCCAGCCCTATCATTAATATTTTGGCTTGCTTTAGGGCTTCTTGACCTTCTAAGTCCACCCCTTTAATGGAGATTTGCCTGCTGTAACGCATCATCTCAGTATGGGATAGGATCTCGGCTTCAAACATTAACGGCTACCTTTTATCGTTTATTATCAGATGTATACAGCCAGCATACTATCAGGATAGTACTGAGTTAAAAGGCTCGACTCTGACCATGGTGCCAGCATCTAGATCACCTTGCTCTTGCTCTAATAAAACAAAGCAATTGGCAAGACTCATGGAGGTCAACATACCAGAACCTTGGCCGCCTGTGATGGCAACGCAGGGCTGGTTACCCGCATCATAGGAGAGGATCCCCCTTTGATATTCCACCCGCCCAGGCTGCTTGCGTATTGGGCTAGTGAGCTTAGCGGGAAAGGTTAAGCTGGGCACTAATTCAAGGCCTTGCATCTTTTGCAGTAAGGGCCACACCAACTTGTAGAAGGTCACCATAGAAGAGACAGGGTTTCCAGGGAGGCCACAGAAGACAGCTGAACCTATTTTACCGAAGGCGAAGGGTTTGCCGGGTTTGATGGCTAGCTTCCAAAAGTTAATTTCCCCTTCCTCGGCGAGCACTTGCTTGATGTAGTCGGCGTCTCCGACAGAAACGCCGCCTGAGGTTAAAATCATATCAGCGCTCGCGGCGGTGCGAAATGCAGCGCGAATGGCTTCTTTATCATCGGAAATCACACCTAAATCGACTAATTCCACATTGGCTCTGTGCAATAAACCATGGATAGAGTATCGATTAGAATCATAAATTTGCCCAGCTGCCAGCTCACTGCCGACGGGTCTTAATTCATCTCCGGTGGAGAAAAATGCCACTTTAAGCCTGCGGCTGACACGCACATGACTCACGCCTATGGTGGCCAATACCCCAAGTTCTGCCGCCCTTAGGGTGATGCCTTTTTTAAGTACCTTAGTACCAGAGGTCAGCTCTTCAGCCCTAAGGCGCACATTGGCGCCGCGCATTTTAGGGGGCTGGATATAAACTTTATCACCCTCTTGCTGGGTTTTTTCTTGCATCTGCACGGTATCAAAACCTGCAGGCATGGGCGCCCCAGTCATGATCCTGATACAAGTGTTAGCCCCAGCTTGGCCTTGGAAAGGGTGTCCGGCAAATGAGCGACCTGCTAAGGTAAGGCGGTGAGTGTCTTGGCCACTTAGTTCATCGAACCGAAAGGCGTAACCGTCCATGGCCGAGTTATCAAAAGGAGGCAGGTCGATGCAAGAAACGAGATCTTCTGCCAACACCCGGCCTACTGCTTGGCTTAAACTCAGCACTTCGGTATCAGCTACAGGTTTCACTTGTGCTAACAATAACTTAATGGCATCCACAGGATGGAGTAAGGCGGGCTGGGCACAGGCATCGATTGGGTTAGTCATACAAGCATCCTCGTAGGCTTTAAATTGCAAACATAAAGCATAACTTCATGATAGATGAGTTATTATGCCATGCTGAGTGTAGATAACTATGATCTCGGCAATGCTTTGGCTATTTTAGGTTTAAATAACGACATAAAAATATCAGAAATAATGTATGGAAAATGAAAAACAGTCGCCTTGGTATTTATATCTAGTGCAATGTGCCAATAGCCATCTATATACAGGGATCACTAAAGATGTCGCTAGGCGCTTTAGCGAGCATCAGCAAGGTGGCATCAAGGCCGCAAAATTTTTAAAAGGAAAAGGGCCGTTAACCTTGGTTTATCAAGAGCTTGTTGGTAGCCAAAGCCAAGCATTAAAACGTGAGTTAATGATTAAAAAACTCACACGGGCACAAAAACTGCAATTGATTAATGGACATCAATAATCTCATGCAACTGGTCTCGCATACCCAAGCTTCATCCTCACCCCGCAAGTCTAGGGGATATTTATGCTTGCCTTCATGGCTTTGGTTAACCCTACTTAGTAGCTTTTCCTTAACTGAAACAAAAGCTTCAACCATAACCAGTGTGGAACAAAGTGCGAAAGCCGCCCCGCAGGAGCTAATCGAAGGGGGGCATGAGCATCAACACATCCCCCTCGCTTCTCAGCGGATAAGACTGCCTCCGCCGCCATTAAATATGGCATCCAGTTATGATTATTTTTATGACTTGCTTGAATTGATTTTGATAAAAACTCAGGCCGAATATGGCCCTGTGATATTGGAAACGCTTCCGAGCGCTCTATCTCAATCCCGTGGCTTAAGCTCACTCAATTCTGGTCTCATTGATATCATCTGGGCAGGCACAAATATAGAAAGAGAGCAGCGCTATACTCCCATACGTATTCCATTGGTTGGTGGCTTATTAGGCATGCGAGTCCCAGTGATTAAGCGAGTTCGGTTAGCCGAATTTCAAGCCATTCGTATGCCAGAGCAACTTAAAAAACTCACCGCCTGCCAAGGCTCACAATGGCCAGACTCTGACATACTAGAAGCCAACGGTTACAAGGTTGAGCGGATTATCATGTTCGAACTCATGTATACCATGTTGAATCATGACCGCTGTGATTATTTCCCTCGAGGAATAAACGAGGTATTTTCCGAACTCGATGGCCCAGAACGAGATGAGTTAATGGCGTTTGAAGGCATCTTGCTGCGCTATTCTATGCCTATGTACTTTTTCGTTAGTCAGGAAAATGTTCAACTGGAGCAGCGCTTGACTTCAGGATTGGAGGCCATGGTGGCTTCTGGGGAACTAAAAAAATATATCTTGAGCCATAAGGTGACTCAAGGCATCTTCCCCTTGAGTCGCTATCATAATAGCCGGATATTCGAGTTAGTTAATCCAAGTTTGCCAGCCAGCTTAGTCGATCGTCCTGAGCTTTGGATTAAGCTAAAAAAAACCTCAAAACAATGAATGTTTTGAGGTTTCTTATTCTCTTAAGCATTTAAGCCATTAACAACTTAACAGATTAGGCTTTTGGGCCTGCCTGCTTAATCGCCTCAGAGACTTGATACTTAGCGAAGTTACTGTTGAACTCCTGGGCTAATTGCTTAGCATACTTAGCGTACATGTCTTTGTCTGCCCAGGTATTGATAGGGTTAAGCAGTGTGCTATCCACCCCTTCAATGGCTAATGGCACGGCAAGGTTTAATGTGGCTAAGTGCTCAGTCGGTGCATCTTTTAAGCTACCAGACACGATAGCATCGACGATGGCACGTGTTGTTGGGATGTCAAAACGCTTGCCTACGCCATGGGGACCACCAGTCCAACCTGTGTTGACTAAGTACACTTGGCTGTTGAATGACTCGATGCGTTCTATCAATAGCTCAGCGTAAACACCGGCTGGACGTGGGAAAAATGGCGCACCAAAACAAGTGGAGAAGGTTGATTGTATGGCTGAGGTTGAGCCCATTTCAGTGGAACCCACTTTGGCCGTGTAACCCGACAAGAAGTGATAGGCGGCTTGCTCTTTAGTCAAAATTGACACAGGAGGCAGTACCCCAGACACGTCACAGGTCAAGAACACCACGGCATGAGGTTCATTGCCACGGTTTTCTACCTTACGCTGAGCGATATGCTCAAGGGGGTAAGCCGCGCGGCTATTCTCTGTTAAGCTGCTGTCTTTATAGTTCGGCACGCGGTTTTCATCGAGCATAACGTTTTCAAGCACAGTACCAAAACGAATCGCATCCCAAATTACCGGCTCATTTTTCTGGCTTAAGTCGATACACTTGGCATAACAGCCGCCTTCGATGTTAAATACCCCACCCTTGGCCCAGCCGTGTTCGTCATCACCGATAAGAAAACGTTTTGGATCGGCTGACAAGGTGGTCTTGCCTGTGCCCGATAGACCAAAGAATAACGTGGTGTCGCCATCTTGACCTACGTTGGCCGAGCAGTGCATAGGCAATACGCCTTTGGCTGGCAAGAGGAAGTTCTGTACCGAGAACATGGATTTTTTCATCTCACCAGCATATTTAAGGCCAGCAAGCAGCACTTTGCGCTCGGCAAAGTTTAAAATCACCACCGCATCAGAATGGGTGCCATCTCGACTTGGGTCACAGACAAAGCCTGGGGCGTTAATAATTTGCCACACGCCTTTGTCACCACGATTGAAGTGCTCAGGAGTGATAAACAAGTTACGGGCAAATAGCTGGTGCCAAGCGTATTCAGTGGTGACACGAACGGGTAGATAATGTTCGTCATCGGCGCCGACTTCGAGTTCTGATACAAATAATTCTTTTTCAGAAAGATAGGCTTCAACTCTGCCCCAGAGTGCATCGAAGGCACCGGCATCGAATGGCTTGTTGACTGGACCCCATTCGATATCAGCTTCTGAGCTAGGCTCTTTAACGATAAAACGATCCGCAGGAGAGCGGCCAGTGCGAGCACCGGTTAACGCTACCAGTGCGCCATTGGCAGTGAGTCGGCCTTCGCCACGTTGAAGTGCAATTTCAACTAACTCGGCGCTGGTTGGGTTAAGGAAAGTGCGAGGTGCTCCATCTGTCATAAATAAAATCTCCATGTCTTTAGGTCAGAGTACCAGTCTGTTGCTGGTTGAGTTTGTATTCAGTAAAAGCTGCCAAGGTTTGTGAACATGGCCTGATTTTTATGGCGGCTATTGTATCTTATGGAAACTCAGCTGTAACAGCCTTTGTCGTGATATGTGTGTTCTAGATTTGGGACGCAGTGCGGGTTTGGAAGACAATAAAAAAGGCGCCTATTGGCGCCTTTTTTATTGAGTGGATTGGCAGACTATTGGGTCTTAGTCTGACTGGTGTCTGCGTTATCACTAAAAAGCGCGGCAATGTCGATGGCGTCGAAGCTATAGCTTGCGGTGCAATACTCACAGCCCATGTCGATTTTGCCTTCTTCGGCTAATATGGTCTCAAGCTCTACAAGACTTAAGGTTTTAAGGGCGCCAGCACTGCGCTCTCGTGAGCAAGTACATTTAAAGCTGACATCCATGGGCTCGAATAACCTGACCTCTTCCTCATGATATAAGCGGTGCAATACTTCTTCAGCGCCTAGGTCGAATAACTCTTGAGGCTTAATCGTTTGAGTCAGCACTGACAAATGACTGAAATCATCATTTTGCTCTTGCTTGCTCGGCAAAACTTGCAGCAGCATGCCGGCGGCTTGCGCGTTTGTGGCGAATAAGTGGATTTGGGTCGGCAATTGTTCGGACTGATTGAAATATTCTTCTAAACAGGCGGCCAAGGTACCGTGCTCTAAAGAGACTATGCCTTGATATCGCTCACCTTCATCTGGGGTCAGGGTAATCACCATATAGCCTTTGCCCAGTAAAGTCGGCAAGCTGGCATCTTTAGCAAGTTCGCCTTTCCAGCGGGCAACACCGCGCAGCTGCAGTTCATTATTACCATTGATAACCGCCAATGACACAGGACCATCACCTTGCAGTTGAACACTAATATCACCACTGAATTTGATGGTTGCAGTGAGCAGCGAAGTGGCAGCCATCAGCTCGCCTAACAATACCTGCAGCGCTTTAGGGTAGTCTTGGGCGGCTAACATGGCTTGAAAACTGTCTTCAAGCTGGACTAATTGGCCGCGAACATCGGCATTATCAAACAGGTAACGGTGTAAAATATCTCTACTCATGACTATCTCGTGGTTTGGTGTTCTGTAATTTAAGTTAACTCGCAGATGAACTCTTGCGGGCTAATATTGTTTAACTTTTAGCAATTGACGTCTCTGTTTCTTATCCGGTTTATGCACAGGAGCCGGATTAAGTAAGATGTTTAGACGTCGAGCCTCGGCATTGACGGCGCGCTTTTGCTGGCTCTCTTGGGTTTCTTGGTAGAGTGTCTGAGCTAGGGCCGCGCCTTGCCTGTGTTCCGATAAACCCAGTATGACTATGTGTTTGTCTTCCATACCTTGGCGTATTCTTAAATGGGCACCCAATTCGACATTGCGACTGGATTTAGCCCGCTGGCCGTTGTAATGTACTTTACCGCCATTAATCATCTCTTTGGCTATTGCGCGGGTCTTATAAAAACGTGCTGCCCATAGCCATTTGTCTAATCGAATCTTGTTGTTTTCGTCTTGGTCGTCGCTCATTTTTTCTCCAAGAAAGTATGAGTTCACAAACGGATGAAAAAGTACTGTGATATTGCCACTATTAATTGTTAACTTGTGGTGGCTTTATCGCCATTTAAGGGCCGTCAACATAGCATATTTAGGCTATTTTCGCCAATCCTTATACAGTGGGCTTGTTGCTGAAAGCTGGCTGGGTTAGCATTAGACGGGTTCAATAAATTAACATAATCAGAACAGAGGCCTGGCAGAGGGCCCGAATTAATATGGATGTATTAGATAACTTATTAGCAAAAGCCGCCAGAATACCTCATAAGCAACTGAGTTTGTTTGTTTTTTGGTTTTTATTTGTGATTGTGTCATTACTGGCAGCACAAGTTACATGGAAGTTAATACCTGCCAATGCGCCGCTTGCAACATGGCAGGCGTCAGCTATTGCTTCAACTACCGCAAAGTCGATTAACCTTCAAGGTGTGCATAATTTACATTTATTTGGCAATCATGATGCCAGCCAAGTGAGTCGGGCCCCAGTGGTTGAAACCATAACCGACGCCCCTAAGACCAGCTTATCAATTTTGTTGACAGGCGTTGTCGCGTCGACAACAGAGACTCAAGGTTTAGCCGTCATCGATTCTCGCGGCGTACAAGATACCTATAGCCTAGGGGATAAAATCAGTGGGACGTCGGCCTCATTAAAAGAGGTGTATGCGGATCGCATTATTATCACTAATGCGGGTCGTTATGAAACCTTGATGCTAGACGGCCTGCCTTACACAACCAATGGGCAAGTTAATCAGCAATTACAGCAGGCCAAGCAAAGCCAAGACGTGTCTCGGGTCGATCAACGCAATAATCAGCAAGTCTCACAGGAATTACGCCAATCCCGTGATGAGTTATTGGCAGACCCAAGCAAAATTACAGACTTCTTAGCCATTTCGCCAGTGCGAAATGGTGACTCACTCGCGGGTTATCGCCTCAATGCTGGCAGAGATGCCGCCTTGTTTAAGCAGGCGGGTTTTCAGGCTAATGACTTAGCCAAATCAATTAATGGATTTGATCTGACCGAAATGAGTCAGGCATTAGAAGTGATGGCCGGATTATCTGAGTTGACCGAAATCGCAGTCATGGTTGAGCGCGATGGGCAGCTGGTCGAAATCATGTTTAGTTTGCCAGAATAATACTGGTTTTAGGGGATAAAAGCATAATGAATAACAAAGGGATCCGCCGTAAGCTACTGCTGAGTGCGTTGACAGGCGCTGCATTACTCACATCACAACTAGCGTGGTCGGAACAATATGCTGCCAACTTTAAAGGCACAGACATTCAAGAATTCATTAATATTGTAGGTAAAAACCTCAATAAGACCATAGTGGTCGACCCCACTATTCGCGGTAAAATCAATGTCCGCAGTTATGATCTGCTCAATGATGATCAATACTATCGTTTCTTCCTCAACGTATTGCAAGTCTATGGCTATGCGGTTGTTGAGATGGAAAATAACATCATTAAGGTTATCAAAGATAAAGACGCTAAAGTGTCGGCAATCCGTATTGCCGATGATAAAGTCCCTGGGGTTGGCGATGAAATGGTCACTCGTATCGTGGCGCTTTACAACACAGAGGCGAAGCAACTTGCGCCATTACTGCGCCAACTTAACGATAACGCTGGCGGCGGTAACGTAGTTAATTATGACCCATCGAACGTGATGATGATAACCGGCCGTGCCGCCGTGGTGAATAAGATCGTTGAAATCATTCGCCGAGTCGATAAACAAGGGGACACTGAAGTTCAAGTCGTCCCACTCGAATATGCTTCAGCCGGCGAGATGGTGCGTATTATCGACACCCTTTACCGCGCCACAGCCAACCAATCGCAAATGCCGGGTCAGTCACCGAAAGTGGTCGCCGATGAGCGTCTCAATGCTGTGATTGTCAGTGGTGATGAGAAGAGTCGCCTGCGGGTGGTGTCACTTATTCGTAAACTGGATGCCGAGCAAGCCAGTACCGGCAATACCAAGGTGCGTTACTTGCACTATGCCAAGGCCGAAGATTTAGTCGAAGTGTTAACCGGTTTTGCCGAGCGTTTACAAGAAGGCGGTGATAAGGGTGCCCAGCAGGGCGGCGCTAAGCGTCGTAATGATATCAATATCATGGCCCATGTGGACACCAATGCCTTGGTTATCAGCGCCGAGCCTGATCAGATGCGCACCATAGAAAGCGTGATTAATCAGCTAGATATTCGCCGTGCGCAAGTTTTGGTTGAGGCCATTATTGTTGAAGTTGCCGAGAATGATGATGTTGGTTTTGGCATTCAATGGGCCAGCATGGCTGGCGGCGGCACTCAGTTTAACAACTTAGGCGCCACCATAGGTGAAGTCGGTGCGGGTGTGTGGGCTGCCCGTGAAAAAGACGTTGCTCAGGTGACTACGATTGATGCGAATAATAAGCCTGTAGTGAGTAATAATCCTAAAACCGAAGGGGACTACACCTTGCTAGCCCAAGCGTTAGGCAAGGTTAACGGTATGGCTTGGGGTGTGGCAAGCGGCGATTTTGGCGCGCTTATCCAAGCCGTGTCCAGCGATACTAACTCTAACGTATTAGCCACACCTTCGATTACCACCTTAGATAATCAAGAAGCTTCTTTCATCGTGGGTGACGAAGTGCCTATCTTAACTGGCAGCCAGAACTCCAGTAATGGCAATGCTAACCCATTCCAGACGGTTGAGCGTAAAGAGGTCGGCGTTAAGCTTAAGGTGACACCGCAGATCAACGAAGGCACGGCGGTTAAGCTCACCATTGAACAAGAAGTGTCAGGTATCAATGGTAAGACCGGGGTGGATGTCACCTTCGCGACTCGCCGTCTTACGACTACGGTAATGGCAGATTCGGGTCAAATTGTTGTTTTAGGCGGTTTGATTAACGAAGAAGTGCAAGAAAGCATCCAGAAAGTGCCTTTCTTGGGCGACATTCCCTTTATTGGTCATCTGTTTAAGTCGTCGTCTAGCAGTAAGAAAAAGAAAAACTTGATGGTGTTTATCAAGCCCACCATTATTCGTGATGGTGTGATTATGGAAGGTATCGCGGGTCGTAAATACAATTATTTCAGAGCTCTACAACTTGAGCAGCAGGTGCGCGGCGTTAACTTAATGCCAAATACCGAAGTGCCAGTGCTGGAAGAGTGGAACCAGGATGCGTATATCCCTGAAGACGTTAATCGTGTGCTTGACAGATACAAGGATGGCAAAGGCCTAGATACAGACTTACGCAATAGCGATGCGGCGCTAAAGGCCATTTCAGACAATAAAGCATCGGCCGATGAGTGAGGCACTGATGACTGATCAATTGGCACAAGTGTCCAACGACTTAACCTTAGAGCTTGAAGATGCCGATGAGGTGTTTCACTCCAATAGCAAGGAGCGCTTGCCGTTTGCATTTTCTCAGCGTTTTCAATTGGTACTGGCTAAGGAACTGGGGGTGTTAAGTCTGTTTTATACTGACAATACTCCGCTCAATGCCATGCTAGAAGTACGCCGCTATACCGCCGCCGAGCTGCCTTTGATTAAGCTTGAGGTGAATAAGTTTGAGTCTAAACTCACTCAAGCTTATCAGGCGAATTCCTCCGAAGCACAGCAGCTGATGGAAGACATAGGCAACGAGATGGATTTATTCACCCTTGCCGAAGAAATGCCTCAGACCGAAGATTTATTAGAAGGGGACGATGATGCGCCTATCATCAAGCTGATTAATGCCTTGTTATCTGAAGCCATCAAAGAAGAAGCCTCAGATATCCATATCGAGACCTATGAAAAGCAATTAATCGTGCGTTTTCGCATTGATGGTGTGCTCAAAGAAGTGCTCAAGCCTAATCGCAAACTGTCCTCCTTACTGGTATCGCGCATTAAGGTCATGGCCCGCCTGGATATCGCCGAAAAACGTGTGCCCCAAGATGGACGTATCTCGCTGCGCATCGCGGGTCGTGCAGTGGATGTGCGGGTATCGACCATGCCATCGAGTCATGGCGAGCGGGTGGTGCTGCGTTTACTGGATAAAAACACCGGTAATTTAGATCTTAAACAGTTAGGCATGACGCAAGGCATACGTGAGAAATTTGATGCGCTTATCCGCAGACCTCACGGCATTATCTTGGTCACAGGCCCCACAGGCTCGGGTAAGAGTACTACCTTGTATGCCGGCCTTACCGAAATTAACTCTAAAGATACCAACATATTAACCGTTGAAGACCCCATCGAGTATGAACTTCATGGGGTCGGCCAGACGCAAGTAAATATCAAGGCTGATATGACCTTCGCCCGTGGTCTGCGTGCGATTCTACGTCAAGATCCCGATGTGGTCATGATAGGTGAAATTCGTGACTTAGAAACCGCCCAAATTGCGGTGCAAGCCTCATTAACCGGTCACTTAGTGATATCAACCCTGCATACCAATACTGCCTCTGGTGCCATTACCCGTCTGCAAGACATGGGGGTCGAGCCTTTCTTGGTGTCTTCGAGTCTCTTAGGGGTGTTAGCCCAGCGCTTGATCAGAACCTTGTGCCCAAGTTGTAAGGTAGAGCATGAGCCCGATATGCGAGAGCGTGAGCTGTTAGGGATTAGTGACAGTGACCCAAGGCATATATACCGTGCCAATGGCTGTAAGGCTTGTGGTAATAACGGTTACCGTGGCCGTACGGGTATTCATGAATTACTGACAGTGGATGACAGCGTGCGTGAACTTATCCATGGGGGTAAGGGCGAGCTTGCTATCGAGCGTTATATTCGTCAAAGCGTGCCTAGCATACGTCACGATGGCATGAGCAAGGTGCTCGCCGGGGTGACCACACTTGAAGAAGTGCTACGTGTGACCCGCGAGGAGTAAACATGGCAGCCTTCGAATATAAAGCCTTAGATAAACAGGGCAAGCAGCAAAAAGGCGTTATCGAAGCCGATACCGCCAGACACGCTCGCAGCCAGCTTAGGGATCAGCAGTTAATGCCCCTAGAGCTTAGCCAAGTCAATGAAAAAGAGTCTAAGGCCGGAGGTCAAGGCTTTAGCCTATTTAAGCGCGGCATTCCCGTGGCCGACTTAGCCTTGATCACTCGCCAAATTGCCACCTTAGTGGCGGCCGGTTTACCTATTGAAGAGGCCTTAAAAGCCGTGGGTCAGCAATCTGAGAAAGACCGTCTCGGCAGCATGATCATGGCGGTGCGCTCACGGGTGGTAGAAGGTTATAGCTTAGCCGATTCCTTGGCCGAGTTTCCGCATATTTTCGACGATCTTTACCGCGCGATGGTGGCCTCCGGTGAGAAGTCGGGCCATCTCGAAGTGGTGCTTAATCGTCTTGCCGATTACACAGAAAGACGCCAACAGCTTAAATCTAAACTCACCCAAGCCATGATTTATCCTGTGGTATTAACTCTGGTCGCCATAGGTGTGATTGGGGTACTTTTAGCCGCAGTGGTGCCCAAAGTCGTCGGCCAGTTCGAGCACATGGGCCAAGAGTTGCCGGGCACCACACAGTTTTTGATTTTGGCATCGGACTTTGTTCAAAGTTATGGTGTCTTAGTCATAGGCCTGATTGTGCTGTTATCAATTGGTTTGCAACGGTTACTCACCAAACCCTTATACCGAATGAAATGGGATACCCTGCTGCTAAGCATGCCTGTGATAGGTAAAGTCAGTAAGGGCCTAAATACGGCTCGTTTTGCTCGAACGTTAAGTATTCTATCGGCAAGCTCAGTGCCTTTATTGGATGGCATGCGTATCGCTAGCGAAGTCTTGCAAAATGTGAAAGTGCGCGCCGCTGTGGATGAAGCCACCGCTAGGGTTCGCGAAGGTACTAGCCTCGGGGCTGCACTCACGCAAACCAAACTGTTTCCCGCCATGATGCTCTATATGATCGCCTCAGGTGAGAAGAGTGGTCAGCTGGAAAACATGCTCGAGCGCGCCGCAGATAACCAAGACAGAGAATTTGAAGCCAACGTCAATATCGCCTTAGGGGTGTTTGAGCCTATGCTGGTTGTCAGCATGGCAGCTGTGGTCTTGTTTATTGTCATGGCCATCTTGCAGCCCATATTAGAATTGAACAACTTGATCAGTGGCTAGTGCGTGTTTATCTCACTGGCGAGTATGCAAATACATTAACCCTCTTTAGCGTCATCAAATTATTTAACGGAGATAGTCTCAATGAAACAGAATCGCAAACAACAAGGTTTTACCCTATTAGAAGTCATGGTCGTTATCGTGATTTTAGGTATTTTGGCCTCTATGGTAGTGCCTAACCTTATGGGTAACAAAGACAAGGCTGACCAACAAAAAGCCGTGTCAGACATAGTGGCATTAGAGAATGCCTTAGACATGTACAAGTTAGACAACAGCTATTACCCAACTACAGATCAAGGCTTAGATGCCTTAGTCAATGCGCCAACCTCGTCACCTGAAGCCCGTAATTATCGTGAAGGTGGTTATGTGAAGCGTCTGCCACAGGACCCTTGGGATAATGCCTATTTGCTACTTAGCCCAGGCGAGCAAGGTAAGATAGACATTTTCAGTGCAGGACCGGATCGTCAGCCGGGCACAGAAGATGATATTGGCAGCTGGAACCTGCAAGACTTTCAATAAAGCATGACACTGAGTTGAATACTATGCAGCACTCCCGCCAACGGGGCTTTACCTTGCTCGAGGTGTTACTCGTGGCCTTGCTTATGGGGCTTACTGCGGCTGCGGTAACCATGACCATGGGTGACGCTGGCCCAGAGAAGGAACTCAAACGTGCGGCGCAGCAATTTATTGCCGCCACTGAGGTGGTGTTAGATGAAACTGTCCTCAGCGGTCAGTTTGTCGGCATAGTGGTGGAAGAGAACAGCTACGAGTTTGTTTATTATAAAGAAGAAAAATGGCTACCCATAGAAGATGACAGACTGCTGGCCTTGCGTCAGTTGCCTGAGTTTGTCACGCTAGATCTCACCATAGATGGTTTGCCGTTAGTGCAAGAAGATGAGCTAGAGGATGAATCTTGGTTCGATGAGCCCTTTATAGAAGCCGAAACCGAGTTAACTAAGACACAGAGACAACGCCCCGATCCGCAAATTTTATTGTTCCCCAGTGGCGAAATTACCGCCTTCGAGTTAAGAGTCAGTGCTAAGAACGACAAGCTCGAAGTCGTAGATGTGTTTATCAGTGGCGATGCCATGGGACGTTTACATTTGGGGCGCGCCGATGAAACGTACTAAAGGCATGACCTTATTAGAAGTCATCGTTGCTTTGGCGGTGTTTTCCATCGCCGCTGTGGCCGTGACTAAAAGCTTGGGTGAACAGATGGCTAATATGCCCATCTTGGAAGAGCGCACCTTGGCACAATGGGTTGCCAGTAATCAGATGGTCGAAGCCAGACTCACTAGCGAATTCCCAGATATTGGCCAGAAAGAAGGCCAAGTGGAGCTTGCCGGTAAGCAATGGTATTGGCGCCAGAATGTGGTCAAAACCACAGACGATAAGTTTCGCCAAATTCGCATTAGTGTCAGCGATGACGACAGGTATAAACGTATCCAAGCCCAGTTGAGCAGCTATGTACATCAAAAGTAACTTAGGCAGCCGCGGCTTTACCTTATTAGAAATGCTCATTGCGGTGGCGATTTTTGCCATGCTAGGGGTTGCGGCCAACAGCGTGCTGTCCACTGTAATGCGTAACGATGAAGTCACCGCAGATTTTGCTAAGCGACTTAAATCCTTGCAACAAGGTTTTGGCGCCATAGAGCGGGACTTGGGACAGATTGTGGCCCGCACACCAAGGCTACTGGATGGGAGTCGTGCCACCGCAGTGTTTCAATATGGCAGCGATATTTTAGATTCTGAATCAGAGTCGTTAGTTTTTTACCGCCTAGGTTGGCTTAATCCCGCCGGCATCTTGCCACGGGGCACGCTGCAGTCTGTGGCTTATGTGGTGCAAGAAGGGCGCTTGGAGCGCTGGTATCATCCTTATCCAGAGCCTGACAGTGGCGCCGAGCCACTAAAAAGCGTGATTATCGATAATGTCTTGTCGGTGGAATACGCGTTTTTCAGCAGCGACAAATGGCAGAAACAAGTGGCGAACACCCAACTGCCAGAAGGTATCGCCATTAAGGTGGAAGTGGAGGGTCTAGGCTTTATCGAACGTAAGTTTTTATTGCCTAAGGGCGCAGCAGTTGTAGACAGTGCTTCGGGTTCGCCAAATGATCCGAACGACCCTAAAAATCCAGATAACGGACAAGACATTAAGCCGGGCGATGGAGATGGTCGAGACAAACGCGATGATGGTGATGAAGATCAAAGGAAGCGTGATTAATGGGCCCGAGTAAGCAGCGCGGCGTCGCGTTAATCACTGTGATATTGATAGTGGCCATGGTGGTTATCATAGCCACTAACATCAGTGCTCGTAACCAGCTGTCCATGCGCCGCACTATGAACTTAACCCAATATGATCAAGCCTATTGGTATGCCTTATCGGCAGAAGAGCTAACCAAAAAAGTATTAAAGCAAGATTTAGACGACAGCAAAGGCATAGTCCATAGGCAACAGTTTTGGGCCTTGGCCGATGTGGTGTTCCCTGCCGAATACGGTGAAATTGTCGGCCAGGTGAGTGATATGCGCGCCTGCTTTAATCTTAATGCCTTGGCGGCGGTATCAAAAAGTAATGACAATGGTCAGCCAAAGTTACCCTTAGCGGCTAAGCAATTTAAAGCCCTGCTAGTGGGGTTGGGCATGGATGATTTTGCCGCCGAGCGCTTGACTCACACCCTAAAGGATTATGTGGATGCCGACAGCATCAATAGCCCCTATGGCGCCGAAGATGCGGAGTACGAGTCACGAAATGTGCCTTATCGTGCCGCTAATACCTTGATGAATCATAAAAGTGAGCTCAGGGCAGTATTAGGTTTTACCAAAGAAGTGTACCGGCATTTAGGGCCATTAGTGTGCGCCATCCCAGGTAACGACAGGCAATTATTGAATGTAAATACCTTAGAAATTGAACAGGCACCTTTGTTAATGGCCATGTTTGATAACCAAATATCCTTAGGCGAAGCCGAGAATATCATAGGCCAAGTGCCTGCCAGTGGTTATGAGAAGATAGATGAGTTTTGGCAAAACTCATCTATTGTGGGCTTGAAGGTGGATGCCGATGCAAAATCGAGCTTTGTTATCGACAGTGACTATTTCTTGCTAAAAGCGGGTGCTAAGGTGAACGAAGCCATTTTTAGAATGGAGTCTGTGCTGAAAAAAGGCTCTGGTAATTCCATGGACGTGTTAACACGTCAGTATGGCAATCAAGATTTTTATGCCAGCCCAAATGCCAGTAGCAGTACAAATAGTAGCAGCGAGCGCAGCACCAATAATAACTCGAATAACACAAATGAAAACAATAACAAGCGCTAGGCAGACTCTGTCGCCTCACTCTAAACCGCTTGCTGGAGAATAACAGTGTCAGAACGCTTATTTATTCGATTAGGATCCCATCAGGAGCAAGCTTGCTCTTGGTTGGTGTGGTCGGAACAAGAACAAGAGATTATCGCCTCAGGTGAGTTGAGTGATGCGGCCAGTTTAGCGAGCCTCAAAGACAGAGTCGGCAATCGGCCTGTGGATATCTTAGTGCCGACGTCCAGCATGATGTTAACCGACATCAATCTGCCAGAAAAAGGCCAGCGTCAAGCCTTAAGGGCACTGCCTTTCCTGATGGAAGAATCCTTAGCCACAAGTATCGAAGATATGCATTTTGTGGTGGGTCCTCGCACTGGTGAAAAGCTCAGTGTAATAGCCGTGGCCCATCAGCAGATGCAAGACTGGCTAACCTGGCTTAGCGACGCTGGCCTTAAAGCCAAGCGTCTAGTGCCCGATTGCTTGGCGCTTCCCTTAGATGAGTGCCAATGGGCCGCCATACGTTGTGGTGATGAGTTGGTGATTCGCACAGGTCAAGGCACTGGGGTGAGCTTGCCAGAGGCTTGGCAATCTTTTGCCTTGCCTAAGTTAATGGCATCGACCCCGACGGGGGATGAAAGCATTAATGTCGCCAGCTACAGTCAAGAACTTGCGTTTGCCAGTGCCAATATAGAGCACAAGCCCTTAGAGCTGCCCATGCTAGTGTTTGCTAAGGGCATACTCAATGCACCGGTTAACTTACTCAGTGGTGTCTATAAGCCGAAGCGTGAATACAGTAAGCAGCTGTTATTGTGGAAAAATAGCGCCATTATTTGTGTGCTTGCCATAGTGCTTGCCTTAGTGAATAAAGGCTTAGATATTCGCCAGCTCAATCAAGCCACCATGGAGCTGAACCAACAGAGCGAGAGTATCTTTAAGAGCGTCAGCCCCAGCACCCAAAGAGTGGTTAACATACACTCGCAAATGGGCGCCATGCTAAAAAGCATGCAGGGCCAGGGCGGCGGCGTGGCATTTTTTGAAATGCTCAGCGGCCTGCAGACGGCCTTTAAACAGATCCCCGATCTGAAACCCAATAGCTTAAGGTTTGATGCTAATCGCAATGAGATAAGAATGCAGATCACAGCTAACTCCTACGGCCAAATCGAGCAGTTTAAAGACCTGGTCAGTAAAGATTTTGAAATAGACACAGGTGCCATGAATAGCAACGAAGACAAGGTGACGAGCACTGTGACTGTGAGGAGCAAATAACATGGAAAATTTGCGTATTTGGTGGCAGGGCTTGGCCCAGCGTGAACAACAATTGGTCAGCGTGGCGGGCGTGTGTTTGGTGATAGGCCTGCTCTATTGGGGCATTTGGAGCCCCATCAGCCAGGCTCAGCAAGATGCAGAGCGTAACCATAATGCTGCGGTGAAAACACTGAACTATGTTAAGCAATCCGCCAATAAATTAGTTGGTCTGCAGCAAGCGGGGGCGACCGCCAAGGTGAGCGGTAGCTTAAGCGCCGTGGTCAATCAATCGGCCAGCCAGTTTGGCTTGGTCATTACTCGCATGCAGCCCCAGGGCGATAAGGTCCAGTTGTGGATGGATGATGTGCCCTTCGAGGCACTGTTAAGCTATTTACATTTTTTGGTACAAGATAAAGGCCTTACCTTGGATAGCCTAGATTTGGCAGAATCCGATGCCCAAGGCATAGTCAAAGTTAGACGCATTCAGTTGTCTCAATAAGTAGGTAAATCGTGAGTTTGAGTAAAAAAATTATCTTAGCTGTCTTACTGTACTTAGTGTTTTTATTGGCCTATATGCCGGTAAAGTGGCTAGCCAGCATCTTACCTATGCCAGCCAATATCAGCCTAGCTGGAGTGAGCGGCACCCTGTGGGAAGGTCAAGCCGATTTGGTGCAGTTTGGCCCAAGACAACTTGAGCAAGTGAACTGGAGCCTAAACCCTTGGGCGTTACTGCTGGGGCAAGCCAATGTCGACATTAACATAGGTAATCGCGCCACTGCAGTGAGTGCCAAAGCCGACATTAGCTGGTCTTTATCGGGTATTAAGGTGCAAGGCTTGCGTTTCGATGCCCCCGACAGCTTCTTGATTGCCGGGGCTAAATTACCTTTTGCCACCCAAGTGCAGGGCGAGATAAGCCTGATGGTGCCTGACTTTGTTCAAGGCAAACCTTTGTGTGAGCAGTTATCGGGTAAATTATTTTTAAATCATACCGATATGCGCAATCAGTTTGGTGAATACCCGCTGGGGAATATGGCGCTCACCCTGAGCTGTCAAGGCGGGGAAGTGGCCATCAGCATGTTAGAGGCAGACAACAAGCTTGGGATCAGCGGTATCATCTTGCTTGGCAGCGACAACAGCATCAAGGTCACGGCTAAAGTCAAAGCCACCGACGGCCAGCCCCAAGATATGCGCAATTCTCTGGCCTATCTAGGTAAACCCGACAGTCAAGGTTACTACCCAGTTAACTACCAAGGCCGCATACCTGGCTTGTAACTGAGGCAGTTCTTCAACCTGAGTAACTCGTTATGAATTATACCGCCCAATATTGGGTCGTTACACTCTGAACCGCCTTCATCCAGCCCTGTGCCTAATCGGTCAGGGCTTTTTATTTAATATAGATTCAAAATTAGTGTAATAACGTGAATTCATTTATACATAAAGCTTAGGCTAATATTAAACAATAACTATTTTTACCTCTTTGATAACCATGTTGTTAATCATCAGTCTTAAGTAGGATAAATCTGCTTAATGTAAAAGAAATTTATGTTTCTTAAGTGCTTGATTTGTAATGTGTTGGCGTGTGTGCTACGTTGAGTTGGCTATAATAAAGTACCCATAAATAAAAATTGATGTTCATATAAGTTTGGCCCAAGTAAGGTGATTTTCAAAGAAATAACTTATAAGAATAGACTAATGAATAGAGATATTAAGATTAAATTCGTGTGTTTGAATAAGCTTGTAGTTTTTTATAAAAAACGATTACTGTAAAATAATATTGATAATATTTGTAAGGTATTGAGATGGAAATGATAAAGGGATTTTGTTTGTTTAGCGTGTTCTTTATAACTTTTGGCTTGAATGGTGCTGAGTTCAAAGAAGCGATAAAGGGTGAAAATGAAAAAATACATTCTTTGGAAAGTGGAGGAACAAATTCTGCTTTAGATAGTTTCGGTGTCAGACATGATATCAATTCAGGTCAAGTTTACCTATCTCATACAGATGTTGATATACCTGGTAACTCAAAACTTCCAGTCAGGTTTACACGTATCAGGTCTGAGCTAGAGCCAAGTAGAAATAGCGGCAATCAGATGCGAGATTGGGATGTAGATGTTCCCGTTATTATGATGAGAACTGTGACTAGTAGAGAAAATAGTTATTCAGGCAACTACAAATATGCAGAACGGTGGTATGTCTATCCTGACAATGCCTGTTCTGAAAATTTTCCAATTGGGTATAATGCTGAAGAATATTTAGGCATGTATAGGGCTATAAAATGGCCGACACTAAGAGTAAACGGTATCAGCAAGCCACTTTATAAAATTGAGGAGGGAACAGCACCATTTCCGGCTGATACTAAGTTTGTTACAAAAGATAACTGGGTGTCTAAGTGTATTTTCGATGAAAATAACCCTAATAAAAATATTGGATTTCTAGTACAGTCACCTAATGGTGATAAGTATACTTTCGATGTTAGATGGAGAGATAAAGATCATCCCTATACACGATATTATGCTTCAAAAGTCGAAGACAGTTTTGGTAACTGGGTTAAGTATGAGTTTAATAATGGTATTTTAAAAAGGATTGAATCGAATGATGGTAGAGTAATAACCATCGCATCATCGAGAAAAGGTGGGGTATATCCCTACATATTTAGTGATTTTAGTGGATTTAATATATTTTCAATTGACTCTATTACCGCAAATGACAAAACTTGGAGTTATGGTTATGAAAGCAAGAAAATAATTATTTCAGGTAGCTTGGGTCGTGTTTCTTGGAGTGTATCAGATTTTTTGAATTACCTAACATCAGCGAAAGATCCAGAAGGGTTGACTTATTCTTACTTACCTAGTGAAGAATTGGTTGATGATACGAAAAGAATTAAAGATACCGTTCCATTTTATGAAGTAACAAATCCTCTCGGCGCCAAGTTAAGAATGGACTTCTCTAAGTATGATATGTGCAATGGAGTATTTGTTGAATTAGGGGTGATGCTTGAATTCTCTGATTGTATATATAATTTTTCTGGTAGCTATAGTGACTTTGACTTTAATTTAGGGAAAAAGAACATACCATTCTTATCAAAAGTTAAAATATCTGTATCTGAAAATCAAAGTTATGATTGGAGCTATAAAATTACTGATGGTTTGGTTAATTCTGAGAATGCCCCTTCACGTTGGAATTGGTCAAAATCAAATTGGTGGCAAGGCCCAGAATTTCGCGTCATAAAAACAACGAGTCCATCAGGCATATATCAAAATAAGTATAACCAGCGACAAGGTAAAAGCTATGGTGAACTGGTTGAGTCAAAAGTGTACTATGGAAATAGCTGGTCAGTGGTCTCGACTTTTGTCTACGATGATCAGGGAATGGCTGGAAACCATTGCCCATTTTCTGAAAAGCGTTGTGATCAAATTTATGTTGTAAGCGGTAATGATCTTGATGTAGAGAAAACTTTTCGACAATTATCAGAGGTTAAACAGGAACAGGATAGCGTATCTTATAGTCAAAAATTTACTTATGACAGTTATCATAATTTAAGTGTAAAAGAAGAATCCACATCTGAAGATGAGAGTGTTAGGTACAGCCAGTATACTTATCATTATGACCCATTAAACTGGTATGTAGGACGACTAAAAAATATTAGTATATCTTCAGACAATATAAGCTGGTCTAAAATTTACAACCTTAATTTTAATGATTTAAATCTTCCAGAAGAACAGTTTTCTTATGGGAAAAAGGTGATGGCGTATAGTTATCACCCTGATGGTAATGTAAAAAAAATAACTTATACGGGTTCAAATAATTATGTATTATTTGATGATTATTTTCGTGGTGAACCTAAAAAAGTAACTATGCCATGTTCTATTGCTAATGCTTGTAATAAAGTTAATGGTAGTACTGTAAATACCATTGTAGCGAGCAAAGAGATTAACTGGGATGGAACGATAAAAGCAGAAAAAGATTTCAATGGTAATTCAACTGCATTTAGTTACAACTCCATCGGATGGCTAACAGGAGTCGAATATTCAGATCCAAAAGTGACGAAGCAAGTTATTACCTTTGATAAAGTAACCAATGCCGATGATGGAGTATTAGGAAGCGGAATCGTTCTAGGTCAATTAAGGAAAGTCATTACCCGTGGTAATTATGAGCAGCGCAGCTATTTTGATGGATTATTTAGACGTGAATTTACTAGCGTGAAAGATAAATCGTCAGAGAATTCTGTGGTTTATAAAATGTTCGAGTATGATAGTGATAATAGAATAGTGCTTGAATCATTCCCTAGTGCCATAGCTTCAAATAATTTAGGGGTTTTTACTGAGTTCGACTCTCTCGGTAGAACCGAATCCATAACGCGTACAACTGATAATGCTAAACTGACTCACGAGTATCTGGCGATGAATCAAGTCGTAGTTAAAGATCCTGAGGGAAATAACGTCACTACGAAATATTTATCCTATGGAAAACCTAGCTACGATAAGCCAATTTTAATTCAAGCTAACGATGCAGAAGATACGGTTATTTCTTATAGTCTATTTGATCAGGTTGATACCATTACTCAAGGCAATATAACCGAAAAGCGTTACTATGATTCCCAGAATAAATTATGCAAACAAGTACGACCTGAAACTGGACAGACAGCTTTCAAATATAATTCACAAAATCAGCTCGTATGGCGAGCTGAAGCGACTGCCGGCGATCTTAATGCCTGTGATGCAGATTCTGTTTTAGAAAGTCATAAAACTAGGCTCAATTATGACAATTTAGGTCAACTTCGCACAGAAGTCTTTCCTGATAATACACCAAGTAAAACCTATAGCTATGATGCCAATGGTAATTTGATATTCTTGCAAGCAGGATCTGTCAGCTGGAATTATCTCTATGACAGCCAGAATCGATTGAAAAATGAAATATTATCTTTGGATGGAAAGTCTTTTGAACTCGACTGGACCTACGATGGTCTAGGATCTGCCAGTTCACTTAAGTATCCTTCGGGCATTATCATTGATTATGCTCCTAATGCTTTAGGGCAACCTACCAAGGCAGGCAGTTATGCTTCAAACGTTAGCTACCATGCCAATGGTCAAATTAAGCAATTCACTTATGGTAACGGCATAGTGCGCAATGTGACCTTAGATAGCACTGGGCGCATGGATTTGCTCAAAGATAGCAAGAGTGGTGTGTTGAAAACTAGCCTCGCCCCAAGTTACGACTACAACGATAACTTAGCAAGCTTGATAGATGGCGTCGATACCGCTAATAACATTAGTAACTTAGCCTATGATGGCTTGGATAGGCTTAAATCGGCGGATGGTCGTTGGGGCAAAGGCAGTTACAGCTACGATGGTTTAGGTAACATAACAAGCCGCAGTATAAGTGGTGCGGCCATCAACTACAGTTATGACAATCTGAATCGTTTAAATAAACTCAACGGTGCCTATGGTTATAGTTATCAATATGATAGCCGTGGCAATGTGTCTCATAATGGCCGTTATGGCTTAACTTTCAACCGTGCTAATCAAGTCAGTGAAGCGAAGGGGATACCTTATGTGTATGACGGTCACAATCGCCGAGTGAAACAAACAAAGCCTGAGGGCAGTCATTACTCCGTTTATAGTAGTGCTGGGCAATTGTTACATCGTAAAGTGGAGCATGGCAGTCATACAGACAGTGTCTATTTAGGTAAACAACTTATTGCTGAGGTTGAAAACGGTGATAGCTCGCTGGTGACATCCGATCCATCAGTTGCTAAACCATCAATCAACTTTAATATTACCCAATATACGGTTGGCAGTAGCTGCCCCCCCAAAATGGTCTGTGCGACCAATGGTATTACTTATCACAATATTCGCTGGACGACGGAAAATGCCACAAGTTGCACTGGTAATGTGGTTAGAAACCCAGATGCTTTCCCTCTAGGCTCTATTTCGATATCGGGTACAGCGAGTAAGCTTAGCTATCCAGCTAATGGAACAGTATACACTATCAATTTAACTTGTGTTGGCGCGGGTGGGCAATCCACTGCTCAGCGTATTCTGAGTGGTGTAGGTTTGCCAAATGAAATGTAAAGGAGTACAGCTAGTGGATACATTGATTCGTTTTGGCTTACGGCTTAAGTTGATCTTGAGTAAGGCAACCCATGCAAAAACTACAGCTGTGCTGGATTGGAATAAGCATTTCCTAGCGTTCGCGGTCGAGGGGACAAGGGTCATGAATCCGACTCCAAAAATGGGCTTCACTCAAAACCCTAGAACAATAAAAAGCGTATTTGGAGCTAATGCTCATGCTTTCAAGCAAGGATGTGAAAAAGTTGCTATGACACTCATCGCACGGAGTCAGTTTATAATTCGTTTAGTCGCCACATTACTGTTAGTTGTTGGGCTTACGAGTATGCCAGCTCAAGCGGCGCAAGGAAGTACTGTATTTATCCCCATTGCGGTGGGGGATATCACCACCTTTATCCCGATCATGCCTACCGCAAGTACTGCCCAGATATCAACAACAGGCGGCAGTCACAACTTAAGCTGGTCTGCTGTTAGCAATGCCAGTTACTACCAAATTATCATTACTGATGAGCATGGCCTGCAGCGCATTTTTCAGACCACAGATACCGACTATGTGCTGGCAGGCTTACCATTGGGTAATAACAAGGTTGAAGTACAGGCCTGTAATGCTTATAACCAATGTGGCATAAGATACCTAGCTGGCACGGTAACGATCACGACTAGGGTCATTTATCAGCACACAGATATTTTAGGTTCTGTAGTGGCCGAATCTGATGAGGCGGGTAATATCATCAGTCGCAGTCATTATGAACCTTTCGGTAAGCGCCTTGGGGGCGACAAAGCAGGTATCGGCTATACTGGGCATTTGCAGGATAAAGACTTAGGTCTTACCTATATGCAGGCACGATACTATGATCCACTTATCGGGCGATTTTACTCTAATGACCCCATCTCATATAGAGGAGTACATAGCTTTAATCGTTATGCATATGCAAATAATAACCCATATAAATATATCGATCCTACAGGAAACAACGAAGAATATGTTGCAGGTATTTCAGTAGGGATAGGTTTCAATGCTGAAGATGTTAATTTAATTGCGACATTTGAGAATTCTGTTTATAACTATAATTTTTTAGAAGGAGTCAGTTTAGGTCAACGTATCGTCGAAGAGCAAATGTTCCAGCAGTTGCAATTAGGTGAACTTAGCTCATTAAGTATGCTTTTAGGTATTGCGAGATCCAACGGAAAATTTGGAGTTGTAAAGGGAGGGTATCACGCTACTCATCCCGAGGCTGCCGAAGCTATTTTACAAGGTGGTTTCAGGAAAGGGACTAAGCCCGGCCGATTAGGCTCTGGCGGAACATATGTAAATAACACGCCAGAGGGTGCAATTGCTGAGTTTGCTCATCATAACCCTGGAGTTACACCAAAAGTCTTAAAGGTTAATTACAATCCTGGCACTAATGCGAACGCGGTTGTAGCTCCGCAGAATTACGTAGATCAACTCCCTCTGAATGTGAACAGTATTTCTGCTCCTTCAGTAAGAGCACCAGGAACAATAAATACGAATGTTCTTAATGGTTCAGCTAGAGCGACAGAGATATTGCCATGAATAAAGTTTCAGTAAGATGCTGGGAAATTGAAAATTATCGGCCAGGTGCGAGCGCCATTGACCACATTTTGATTACCTACCCAGAAGATAATAGTGGTCACGAATTGATAACATGCAAAAGTTGCGGTGAGTTGTACGCGGTAACTGTAGTTAAAGAGGTTTATATTGGTCCGCCATTGGACGAAAAAGTAGTAAATATGAAGTGCATAAATTGCGGGGTTTTTTTAGATGGTAATTTCGCTTATTATCCGGATACCTACTTGGCAGGTGGAGATCTGATTATCTACCAAAGAGATACTTTAATACCTGATGACAACGAGTCATTAATTAAAGAGTTTTATGGGATTTATGAATGAGCTGGCTAATTCATGATGGCTGAAAATCGGTGTTTTTCAAGGTAGTTGTCACTCTTTGCTTAAATATTAAGCTGCATTTATTACATCGTCTGCGGGAAGAAAAAATGTGGCCACCCGAAGAAAAAATGTTATAAAAATGTGGCCACCCACTATAAAAATGTTATAAATATAAAAATGTGGCCACCCACAAAAAATAGCATGATATAGCTCCATCTACTAAACTCAAAAAAGTTGTCGAAGTTGGAGCTTGCTATGCCGCGCCCTAGAAGAACTCAAATCAGTGTTGAGCTTCTTGTTTAACATCAGTCCTTTCTACCACTGCAACAGTCGTGTTATTCGCCGTGCATTCTTTACCAATAAAAAGTCTGCGGTGATGATGAACTGGTTTATTGGGTGAGTCGGGTAAGAATTTTGACCATCGTCGTGGTTGGGTCGAATCGCGACTGTTTGAACTCGAAGCCGTTTTTGCAATCGATGTAGCCGCCTTTGCACTCTTGTAGAAATAAATAAGGAGCCATCCATGTTAGTGGAGAGTCTTAAGATTTTAAACTAAGCTTAAAATCTGAACAGACATTGACGAAGGTGAGCATATGCCACGCCCTAGAAGAAGTCAGGTGAGTGTGGAAGACACTCCCATGTACCATTGTTGTAGCCGCGTTGTTCGCCGCGCCTTTCTCTGCGGCGATGATATGTTTTCCGGTAAAAACTACGACCACAGACGTGCTTGGGTAGAAGCTCAACTGCTTAAATTATCAGAGGTTTTCGCTATTGATGTTGCGGCCTATGCAGTGATGAGTAACCATCTGCATGTTGTGCTCAGAATCGACATCTATCAAGCTAACAGCTGGTCTGATGTTGAGGTAATAAGCCATTGGCATCAGTTGTTTAAGGGTACTGACATAACCCGAAAATTTGCTCAGGGTGAAACGCTTGAAGATTATGAACAGTTGCAGCTTAGTCATACAGTTGCGTTATATCGCAGCCGATTAAGCGATATTTCTTGGTTCATGCGCTGCCTAAACGAGCCAATAGCACGGCAAGCAAATCAAGAGGATAACTGTACAGGCCGCTTCTGGGAAGGGCGTTTTAAGTCGCAGGCCCTGCTAGATGAGGCTGCAGTGTTAGCCTGTATGGCCTATGTCGATCTCAATCCAATTAGGGCCAAGATGGCAAGTACCCCTGAGCAATCAGACCACACCAGTATCCAGCTGCGGATTCAGGCGGCTTTAAAAGGTGAGCAACCTAACAGCTTATTACCTTTCATTGGCAACGAGCGAAAAAACCAACCTAAAGGGATTGCGTTTTCGGTGCAGGATTATCTCGAGTTGGTCGATGATACAGGGCGTATTATTCGCAATGACAAGCGCGGTTCAATCAGTGCTAACAGCGCTAAGTTACTCACTCGATTGAACATTCCACAGGATAACTGGCTCAAACTCACCACTGAATTTGGCAAGCTATTTCACGGACCAGTGGGTACGCTTCAAGAGTTGACCAGCTATTGTGAGCATCTAGAAAAGCGTCGACGACATTTCGCCAGTTGTTGTCAGCACTTAATGGCTAGTTGACCAGCGCCTCTAAGTAAAAAGATTCTTTCATGACTCCCTACTCTGCCAAAATCAACGGGTTGGGGTAGAGCGGTTAAAAATCACAGTTTCTTAATGAAATCAGTCTATTTAACTAATCGGCTTAGATAAATCCATGTCACATTAACCTTCTAGCAGGGAAATCCCTTAGTCTTGCTTGAGCACACGCCGAAAGTGCATTATGTGATTGTTTCATAATGGCTGGCCAGATTTATTTTATTGGATAACATTAAGCCTTTCGTCGGTGTGATAGTCGGCGTTGCGTTAGGTGCTTTTTGCGGCGGGTGTACCGCCCCTATGATTGGCGCTTTAGCTGGCGCCGCGGGGGCGGCTGCGAATGGGGGCAACATAGTGATAGGTGCATTTGTGGGTGCCTTTTCTGCTGTCGCTTTCGGGCAAATAGGCAGCTCACTACCCTTTGATTCCAGTCCGATTGCCAATGTGTTCGCGAAAGGCATCGTCGGCGCCTTTACTAATGGCATACAAGGGGGCGAGTTAGGCCATGGCTTCCTCAGTGCCGGTTTTGGCGGCGTAGTCTCTGGTAATATCATGGGCATAGGTGGTGGCGCCGAAGCCTACATACCAGTACGCACCTTAATTGCGGCGATAGCCGGTGGCACAATCTCTAGGTTGACGGGGGGTAAGTTTGCTAACGGTGCCACAACAGCTGGCTTTGCACACTTGTTTAATGCTGAGAGAGTTGGGAGTAATAAAACTGAATCACAAAGTGAAAAAAATTGGGATAAGTACTTTGCTAATAACTGGAATAAATTTAAAGATATGATTTCAAAGCAAAACTATAGCTCTTCATCTCGAGGTGGTATGCCTAGAAGAACTGCCGAGGGATTATTAGCTGAAGCGGCTGGCGCCACGTCTGTTCCTGATTATAATATTACGACTGATGCTGAATGGAATCGTGCTCTAGCAATTGCTTCACTTGTTGTTGCACCAATATCAGCACCTTTTTCCCTAGGTCTTGGTGCGGGGGCTGGTTATCATGGATACCGAGGTAGTGGTGACGTGAATGCATTTTCTGGTACTGCTTTTGATACTGTTATCATGGGGGCTAGTTTTACCCCAATAGCACCAGTTTCAAATATATTGGGTGCTTTTGGTACCATTATTCAAGCAGGTGATTTGTCTTCAGATATGATGACTAAGTGCTATTCACCATATAAATGTTAGTATTGGAATACAAAATTATGATATTACAGCCACAAGGTTCAATATGAAGTATTTTTTATGGGTTTTATACCTGTTTTTATTAGCCGTGTCGACAGTTACTTTGCTAGTAGGGGAACTAGTGATTGGAGTGTTTGTATTTCTTACCATCATTGCTTATGTTAATTTTGTTCCTCAAGTTAAATCAATGAGAAATGATTCTAAAGAGTTTAATGATCATATTTTATTTTTTCTGATATTTTCATTTATGATATCTTTTTTGGGGACTTTGTTCCCTCAATACGCGACATTTATTATGTGGTTTTGGATTGTTGTTTATATTTTTAAGAGCCTTAAATTAGATAAATATTTTAAGAAGAATGAAAAAAATGAAAGTTAAAGGGCATAGAATAAACATGGCCATATATGGACGCTCCCGGTGAGTCAAGGCATCGCTTTGTCCACCAGAGGCTCACCGAAGGCTTTTTTGTCTTGGTTTTCTGTTCAACTGCTTTACTCCTGCCATTGTTTATTGATGCGACTCATGTACCGCTAAAAGCGGTTGTACTGCCCTGATGTTTATAAAATAAGCGGGCTATACATGAACCTTGCAGAGTGTGCAGCCGATGATTTTTTGTAGAAAGTTTGTCAAGAACGTCAGAGGGCCTCGAAAATCGTTGAACCCAAAGGCATAGCGTTTCAAGAGCTCACTACTGTGAGCATTAAGAAAAGCGTCGACGACATTTCGCCAGTTGTTGTCAGCACTTAAAAGTGGGCTAACTTAAATTAATCGCACCAATGACTGCTTAGGCCCCTGAAACTGCATGGGTTGGCATACTGTTGCCTGAAACTCCTACTTTTCGCTGATATTTGCTTATTTTGCTTCTCATCATCCATTTGAACCGCGGTTTATCGGTCATTTTGCTGTTAAGTTACTCCCCTTATTTTATCGTAAACAATAATGGCACTATGTTATTGTTTTAACATGGCTGGTCAGATTCGTGGCATTGTTTTAATATGGCTGGCTAGATTTGGGGTAAAATACCACTATCGAAAAATTCCTTTAACATAAAGCATACTAATTTACGTTAGGCATGGCATTGGCCAAGTCCAACAAGGGATTGATGTACCGCAAACATCAAAACTCATAAATGCGAAAGTGTTAGTGCCTAATACACAAATAGGATCGAGAATGAAAAAAACTATATGGTTGAGTACAGTTGTCTATTCACTACTTTCGTTTAGTGCTTTCGCATTTGATGGCGTGACAGTCACTAAAGTGAAATTTATTGATGAATGGGATGTTGGATTTACTAAAGTGGAAATCGAATCCCCAACGTCATGTGGCGGCACCTGGTTTTGGATGAGCAGGGATAACGCGAATTATAATCTTTATATGTCTAGAGTGCTAGCAGCCCTTATGGCAGGTAAAGAGATTAGAATTGCCGAAAGAGCTCCAGGGTATTGCGAGGGAATTCACCTATACAATCCTAGGATAGGAAGTATGTAGAAATGGCGAAGAATTAAATATCAACTGCACTTGAAAGTATGCATCTTCCACTAAGCGCAAGAAAATTGTCGATGTGGGTGTCGTGGTCAGCTAATTATGGTCACGTCCTCTTAAATCTCAGATTAGTATCGAACTTCTTATTTCCCGGATTTAGGTTCTAAGTGCATATCGAAACTGCTTCATGTTATCAGTTTGTAATGTCTATTTAAGTTTTTAAACTAGGAAGAAAATGAAATATTTAGCAATAATATTGACGCTAGTCAGTTCTGCTACATTTGCCGGAGGCTGGGCAACACCAGCTGTTCCTATAAGAATTGATGTTGTCCAAGGAGGTGGTTTCATGATTTATGGAGCATTCGGTAACCCTGGTAACTGTACGATAGCTGATAAGGTATTTGTTGAAAAAGAGCACCCACAGTACAATGAAATTTATGCAATAGTATTGGCTGCATATATGTCGGGAAAACGAGTACAGCCTTATGTGCATTCTTGTAAAACTAGAGGCTGGTATGTAACTCCTGATATAACGTTTAACACTTTAACGCCAGGAGGCTCTCTTAATATACTCGGTAACTAATATTAACAAGGCAAACCATTCTGACGCATTTTCGTTACTTGTTAGCTGTTTTATTATGGTCGTCCTGATTTATTAACAGTAGTCACCTGATGTAAATATATACAGCCCAATATTGGGTCGTTACACTCTGAACCGCCTTCATCCAGCCCTGTGCCTAATCGGTCAGGGCTTTTTATTATTACGGGTTTTAAGCTGTTGATTTAAATCTATTCAATAATATCATCTTGAGAAAAAACAGTGTTACATAACTGAGTCGCGTGTTAACATTTTGTTTTTTGGTGATCTGGTATATCCGAAAAGGATTTCACGGCCTCAGCATCGTTTAAGGATGAATAACATGTTCAAAAAACTAGCCTTCATTTCTGTGTGTTTTTTACTTGAGGCGATATCCTTTAAGGCGAATGCGATTAGCGATGGTGGCATTTCAAAAGTATATATGGGGGAAGGTAAGTTCTCTTTGAGCATTTATTCCGATCCCTTCACAAACCAACCTATGGCAGTTGCCCCCTGCGATGTTGAAACCCAGAGCAATAAGCTTGTAAGCACATCGATTTCGATTAACCGTGCAGTGCCTTTACCTATTGATGGTAACTACCCGATAGATAATTGTGGAACCACAAAATGGTACCGTACAAAAGTCGCGACTCTTACGCCTATACCGGGCGAGTTGTTGGCAGGAAGCAATAACAGCATTACCCAAGGATTATTAGATTTAGGTGAATATCAATACCGTTATCAAAGCTGCACTGCATCTGGGTATTGCCAAGGATATTCAACCCCGCTAACTATTACAGTTCAACCGATAACCAAACCAGAGCAACTGTTGTTGCAAACCCCTTCCAATTCCAGTGTTGAATTAACATGGAGTTTGCCGAATAGAATTTCATTGAGAGATCAAGATAGCGTCGTTGAGCAAAGTGTTAATGGTGCAGCTTGGACTAAAGTTTATGTGGGCAAACAAACTTCAATAATCTTACCAACATCTGTTGGGCAATATCAGTTTAGAATTAAAACATGCAGCTTTGCTAGCTGTAGTGATTATGCGTTATCGAACAGTATTAACAGAAGTGGCGGCACGATTGAACAATTAAATTATAGCATTCATAAAGATGCTAACGGCAATATCTATCTTGTCCGCCCTGCTACATTTATTCCGATATCGGGTGATATTTTCATTCCTCTTTTTATTGCCGATAAAGGCAATGTGATTGTAATGACTAAGAATGGTGCATCTTGGTCATTAACAGAAATTACCTATGAGGAGTTTATCGCTTTACAAACTAATATCGTTCGTGAAGCTTCAGTGCGATACGAAAATTTAACCGGTAATACCAGCCTTGACCTCATCATTTCGCTAAGTGGCAATTTCGCAGATAGCATTGTAGTCAATGATATCAATGCAACAACTCATGAGGCTACGTATTGGGATTGTAGCGAAAGTGTTTGTGTTGTAGCAGGTTCTCCTGAGGCTGTGCCTGCAGTACAAGTAGCGCCTATACCAAGTATCAATGTTGCTTCATCAAGTGTAGGTATCACATCGGGGGACTTTAGAGTCGACGAGTCAGGTGCGGCTACATTTAATATGCCGCTGAGTTTCCCTGTCGGAATTGCCAGTGTTACACCGCAAATGAGCTTATCTTATAATTCCAATTCAGGTAATGGTGAATTAGGCATTGGCAGCAGCATTGTTGGGCTGAGTTCCATTACTCGTTGCCGCTCAACCTTTGAGCAAGATGGTGTTTCAGGAACATTAACACTGACCAAAGCTGATAGATTTTGCATCAATGGACGAAAGTTGGTGTTAAAGAAAAATACTGGCGAGTATGGTGCAGCGGGCTCGGAATACGCGACTGAAGTCGACAGCTTTATTTCTGTCGTTGCAGTAGGCAGTAGTGGTAACGGTCCGGATCATTTTGAAGTGACACATAAAGATGGCCGTTTTGAAACATATGGTCAAGCTGGTAATAGTCAACTATTCGGATTTGATGGGGATACCATAGAGACTTGGTATCTATCAAGCCAGCAAGATAACCTAAAATTAGATGACAACAAGATCAGCTATTGTTATATCAATGGTGGCCTTAATTGTCGTTCAACTTCAATGTTGGCTGGTAATAATGAGATTTTGATCGATACCATTAGTTATAGCGGCAACACAGTTGAATTTAATTATCAACATCGTACCGACGTAAGTCAGGGGTATTCGCTAGGGACATTAAAAGAGCAAACACTGCGATTGGAAGATGTTCTTGTTAAAAATCATAATAATGTGCCCTTAACAAAATATCTGACGTCTTATGATTATAATGTTGCAAGTGGGTTCAGTCAGTTGCTTTCTTTGGTACAATGTAATGGTTCTGGAAATAGTTGCCTGCAGCCCATAAGGTTTAATTGGAAACCTGCAAACCCATACTTAATGTCTACCGGTAGGTGTTTTAGCACTGATCCCAATCCCTATGTTTCCGATACCGGCACCTGTAAATTACCTAAGACGGATGGTACATTTTACGGGGCAAAACCCATTGATTTCAACGCCGATGGTTTTGTTGATTTAAGTTATTTGGTCGCTGAAGGGAGTTATTATTATTTAAACTTCTTGCTTAATAATAACGGTGTATTAACTGGGGAAAATGCTCCGCATTCGAATTCCAGTGAACGCTTATATTTCTCAAATGATAATACCCCCGAATGGCACATCATAGATGCTAACGGTGATGGCTATCAGGATGTTTTGCTAAAGCGTAAAAGAACGACAAAATATACAAGCCAAGCTAATCCAGAACAATGGTTCTTATATCAAAATTCCGGCAAAACGGATCATAGAGAACGATTATTTACTCCTGTAGAGTTTGATTTACCCACCTTTGAAAATAAAGCCCTAGTTGTTGCTGTCTATGATTACGATGGTGATGGACTCGCTGATGTTATCGCTGGTCGTAAAGACGGTACTACCTATGGCTATAGAAAAAACAACGGTAATGGTTTTGATGCTTTTGTTACCTTGCATGTTAATGGCAGTTCACGTAATCAGGTGGAGTTTGATAAGTCGATATATGGAGATTTTAATGGTGATGGCAAAGTCGATCGCATATATAAATCAAGACCAAATTATACTCAGTGCGATCCGGGCAGAACCTGTACCGTAGATTGGCGATTAAATGGGAGCTTTATATCCACCAACATGATCAATGTTGTCGTCGGTGATATCAATGGTGATGGTTTATCTGATCTTGTGTATGAATATGGTGTCCATAATAAAATTAGAACTCGATATGCAACAGGCAAAGGATTTACTGATGGTGAGACACTGTCCTTAGAGGAAGGTTTCAAGCATGTACAACTAGTCGATATTAATGCGGATAGTCGAGCCGATCTTGTTTATTACATTCCCAGCACAAGACGCTTTAAATACCATTTATCAACAGCCAATGGATTCAGTGACAGTGAGTTGCTCGATGCCTCAGTAAGCGCCGGGACCAATGTCGATCAAGTGTTTGTTGTTGATATTAATGGCGATGGGCTCAACGATATCTCTTATGTGGATATCAGTGCTAAATCATTGAAGATTATTAGAGGTCAATCACAACCGGATAATGAAGTTAACAAAGTATCAAGCATAGTAGATGGTTATGGTCAATCTACGGCAATAAAATACCGTACTATGTTGGATAAGACTGTCTACCAGGTTTCACAAGCGCAAGACTCGCCCTTTTACACGCCGGAAAATTTGAATTTACTTAATTGGGGTCGTGGCAGTCGTATCTTCAATCTTTTGTCACCAATGTCTCTGGTGGCTTCTACAGAAAATCGTCAGCAAAGAGTTAATTATAAATACTATAAAGCCTTGCTACAGGGTGGCGGTAGAGGTTTTCTTGGCTTTGGACACATAGAGTCAAGGTATTATAAATCAGGCTCGGAATTTAAAACGACAACATCATATAGACAAGATTTCCCCTTTACCGGAATGGCTGAAGTGACTTTTCGTTACTATGGTGATATCAGTTTAGGCTCTGTGATAAATAAGCTAAAGCTAGAAAGAACCATTGCGCCTTTTCAACCTGTCATAGAAAAAGTGACAGAAAATAATAGCAGCATCAGCAGCGCTTCTTTGCTTCAATCACTCAGTAAGAAAATTACTCAGCGTCAATACGATTTGTTTGGCAATATCACCCAAGAACAGGTCACGACGACAGATTATGCTAATAGTAATCAAGTGACGACTCAGGTTGTAGATAACGAGTATGGCAGTACAGATGAGTATAAACGATTTGGTCGTTTAACTAAGACCACGGTGACTCACGGGGTGACTGGTCAAAATACTATCATGCGCGAGAGTGAATTTACTTACCTGAGCAATCTATTATTAGAAAATGAAATTATAGAACCAAATGGCGGGAATGAGCTTTATCTTCAAACACATTATAACTATGACTCGCTAGGGAATGTGATTAAAACCTCTGTCTGTTCTAAGCATTTTGAAACCACATGTGGTGCAGGGCAACAGAATACTAATGACCCATTATCAATACACCGTAGTACAGTGAACAATTATGATGCCCAAGGGCGCTACCTTATCAGTAGTGGCAATGATCTCTTTATTGAGGCAAGGTTCAAAAATTTCAATGCATTTGGCCAACCTCAAACAATCTTAGATGCTAATAATAAAGCCGCCGATGTACGCTATGACGACTTTGGCAATGAGTATTTCAAACGGGATGGTACCGGTTCAAGTCAACACACAACTAAGGCATGGTCTAGCGATTCAGCTTCGATTGCGGCCCCATCAATCGCGGAAGATTATTTTTATGTCATTGGCATTAGTGCTCAAGGTGCACCGAGTAAGTGGCAGTACATCAACGATAATGGGCAAATGATTGCCGAAGTTAGCCAAGGTTTCTCTGAGGATATTTATCAAGGCCATAAATACGATGCATACGGGCGTAAGACTCATGAATCTATACCCAGCACGTTGAGTGTTGCTCTGTATGGTCCAGTATGGGTTCGTACTGGCTATGATGTATTCGATAGGGTTATCTCTACTACCACGCCAGAGCGAGTCACTCAATTTACCTACGACAACCGCGTGACAAGTTCTACTGTCAGCAACGCTGCAGGGGCGATTCATACCTTTAGTCAAAGCTCTAGCAAACAAATTGATGCACAAGGCCGGCTGCTCTATGTCATAGATAACGATAATCAACGCCTGGATTACACGTATGATGCTATGGGTAATTTATTAACTGTGACAGGTGTCGACCAGCAAGTGACGACCAATCAGTATGATGCCAAAGGCTACCAAAAAGAGTGGATGAATGATCCTGATTCGGGGGAGTGGCATTATAGTTATAACGCCCTGGGTGAATTGGTAAGCCAGACCGATGCCAAGCAGCAGAGTATAAGTTACACCTATGACGCCTTGGGCAGAACCCTGTCTCGTACCGACGCAGAGGGGACGGCTCAGTGGCGTTTTATCGACACCCGACCACATCTATTGAAGCAAGAAACTACCACTGGCTATGTTAAACAATATCAATATGATGATTTTGGACGGCAAATACAGACCCAACTGGTATTAAACGCAGAGCAGCAATTTTTCGTTGAATCGCAGACTTACGATCAGTTTGGCCGAGTGTTCCAAAAATTTGATGCCAGCGGTGACTTCCAAGGTATACGTTATCATTACAACGACCGCGGGTACGTATTTAAGCATCAAGAGGCTCGAGAGGGCATGAATGGTGAAGTGTATTACACCATCAATGCCATAAATGCCCTGGGACAAATCACCGATGAAAGCCTAGGTAATGGCGCCCATGTTGTTAAAAATTACAGCAACCTAACCGGTAAGCTAAATGGCTTGGCTGGAAGTCATCAAAATCAAACCTATAGTTTCGATGGCCTAGGCAACTTAAAGCAGCGAATTAATTATAATCGCACTGTTAATGGTCAGGCCCTAACCGAAGAGTTTGATTACGACAGCCTTAATCGCTTAGAAACCGTGCAGTTAAATGGCATTGAGACGTTAGGATTAACCTATGAGGGTAATGGCAATATTCTGTCTAAATCCAATGTTGAAGCTGGTGCACGCTATCAATATGCAACACAAGCGGCACAATGTAATGCCACAACGGATGTTGTAGCAGGCCCCCATGCATTAACGCAAGTGGGGCAATTAAGCTACTGCTATGATGCCAACGGTAATCAAACTCGCACCTTTAGCGGCACAAACCAAACCAGAGCAGTAAGCTATACCAGCTTCGATAAAGTGTCTGCTATCACTGCCAATAATGAGACCACCCGCTTTACTTATGGTGCCGATCGCAATCGTTATAAACGCGAGAATATCAAAGAGGGTAAAACACGCACGAGTTTCTATTTTGGTAACATTGAACTTAATCAAAATGAACTCGGTACCGGCTATGATCTAAAGCGCTATATTGCAGGCTATGGTTTGCAAACCCACTATGCGTCGACAGGGGTAAAGCAATTACAGTATTTGCTTAAAGACCATTTAGGCTCTATCGATGTGGTGTTAAATGACAGCAATGCCATTGTGGGAGCCATGAGCTTTGGGGCATTTGGTGAGCGCCGAGCCGCAGAGAATTGGTCACCTTGGTCAGCGGCGCAATTTTCGAATAAGATCAGCGAGCTTAGAGCGATAAGCATTCGTGGCTTTACCGGGCACGAGCATGTGGACCATGCCAACATTATCCACATGAATGGCCGAATATATGACAGTTATACTGGCCGTTTTATGCAAGCCGATCCTATGGTGCAAGCACCTGAAAATGGCCAAAATTTAAATCGCTATAGCTATGTGCTTAATAACCCTTTGAGTTACACAGATCCCAGTGGCTACTTCTTCAGTAAGCTGTGGGATAACATTAAGCCTTTCGTTGGTGTGATAGTCGGCGTTGCGTTAGGTGCTTTTTGCGGCGGGTGTACCGCCCCTATGATTGGCGCTTTAGCTGGCGCCGCAGGGGCTGCCGCGAATGGGGGCAACATAGTGATAGGTGCATTTGTGGGGGCCTTTTCTGCGGGTGCTTTCGGCGAAATAGGCAGCTCACTACCCTTTGATTCTAGTCCGGTTGCCAATGTGTTCGCGAAGGGTGTCGTCGGCGCCTTTACTAATGGCATACAAGGGGGCGAGTTAGGCCATGGCTTCCTCAGTGCCGGTTTCGGCGGCGTAGTCTCTGGTAATATCATGGGCATAGGTGGCGGCGCCGAAGCCTACATGCCAGTACGCACCTTAATTGCGGCGATAGCCGGTGGCACAATCTCTAGGTTGACTGGGGGTAAGTTTGCTAACGGCGCCACAACAGCTGGCTTTGCACACTTGTTTAATGCTGAGAGTGCGAAGACAGTTACATCTGATAGTGATTATGATGGTGAAAGTGAACTCATTGGTGAAAAAAGAGCTGCCTTTGAAAGTGAATTTAAAGAAATGCAAAAGGAAGTACGAAATTTGAAATCCTTTAGTGGTAAAGGCGGATTAGACAAAGCGACAAAATTTTTAGAAAAAAGAGTTCACCAGTTAGCGGTCAAATATGATGTAGAGATTAACGCCAATTTAAGCCAAGCGACAAACGGCTTATGGGCTATCGATGGTATAGGAACTAGTTATAACCGTCATGGAGTTAATGTAATTGCTGCTAACATTGGTACCGCTAAAGGTTGGACTTGGAAAGCAAACTGGCATTCTCATGGTGCTGGTTATAATACAAATATAAAGGCTGATACTTACGTATCAAATCAAATGGCGCAGGCCGGATATAATTTAAGATGGTTTTATACAACTCAAAGCGGTTTCTCAGCTGTTACAAAGGAATTTTAAGATGAGGGTTAATCATTATTTATGTAAGATAATCACATTCCTGTTTGTTTTTTATATTTCTCAGTCAACTGCCGAGGCAATTAAACATCCAAACAGATACATGGTTGGTGATATATTGGATGATTCTGAAAATGATTTGTCAGGGCAGTATATTGTAGTTGATGGTTTTATTTTATTTGAAAGTGGAATGTCAGAAGTTGCGTATTTATACGAAAACATCTCCGACTTCATTTTGGGTAGAAAGTTTGTCTATGTTGAATTGACAAAAAGTGATTATAACGAATATAAACATCTTGATTTTTGTGGTGTAGGTGTTTTAGGTTATGCTGGTAGAAATGGATTATCTAATAATCTATTGATTACCAAAATTAAAAAAATCACTGCAAGCGAAACAGTTTTAGCTTTAGCGGAAGGATCATTTAATTACAAAACAAGGGCGCCAAAACCTGATTATCAGTGTTACTTAAAGCGCATTCTTCATAAATAAAATAAGAAATATTTGGCCAGATTGCTCAAAAATAGCAAAGTCGATGAGTTAGTCAGCTTCGAACTGTGTGGAAATATGGAAATATATGAACGCACCCGGTGAGTCAAGGCAATAATCTGCTCACCGAAGGCTTTTTTGGCCTTAGTTTTCTGTTCAACGGCTGCACACTTGAGTTTTTTGTGAAGGTCTTTTTGTATATATACCTTGAAAGACACTGTAGGCTGCGAAGTGGATAGTCTTAATTGAAGTCTTAATGTGTATTAACCAAGAAACCATGATGCTTAACATCCCTAAAAGGTCACAATGTATATGAAATTTATTAAAATAATGCTAACCGCAATAGTGCTATTCGCTGCGAGCTTTACTGTTAACGCAGAGGTGAGTTCGGGCACTGTGACTGTGCTGCGAACCACTATGGATGGGCAGAAAACACTGTATTTTAAGATGAACCCCATGCCAGCAGGCGTCCCCAATGGTTATATGTAAGAGAAGGCTCAGGAAATGCGGCGGGCTGTCAGTTAATTACCGATGACACCATGTTGCAGCTGGCATACTCAAGCTTATTGGCAGCGAAAGCGGCGGCACTAAGGATTACTGTTGGCTATTGTACCGACAGTAACGGCTATGGCTTGGTTAACCAGTACATCGAATTAGACTAGGACTTATGGCCAAACGCTTTAGTCAATAAATGCACAGTAATGTGTGATTGACGATTCACTCGTCCAATAATTCATACATTGTGGATCACGGATTAACATGATTAGGGCTGGTTCTATATCAAATGGCTCTATATCAAATAAGCTTATGGTTATTGTGCAGCGTAAAGCGCCGTAATTGAATAAAATGGCATCAAGGCATGCACTTATTATTTGAATCCAAGCCTATAAGGTTTTAAAAATGAAATATTTAATATTATTAGCCGTTGTTTGCCTCCTGTTGCCAAGCTTTGCCTCGGCGGGTGAGTTGACGAAAGGTGCCACTATTTTAGAGGTGGCTAACCATGCGACAGGCAGTGGTAAGAATTTTGCCATACAAGTTGAAGGTGGCATTGGGCCTTGCAATGGCTGGATATACTTTTTGGAGGACAGTGCCGCGTCAGCGGCTACTTATTCACAAGCATTTTCCATCGCATTAACGGCCTTTAGCAGCGATAAAAAAGTCAGGGTGCATAACTTTACTGACGACGCTTGTACTGGGGCGCGATTTATTTCCATTAGTAAATAATTGCAGCACCATTACTGGTGCTGTCACTACCTTTCCTGTCTGCAGTTATTATCCTTCTATAAAAAATTAGCCCTGTGGTTTAACGACAGCAAAGATTGTAGCACCGCCAGTCATCCAACATGGTTGGCGTTAACGGGTTGGTATTTTGACCCTCAATTAAACGATTAATACTTTTTACCCTGTGGAGATAAGATGTTCAAATTTGTAACGATACTATTGTTAAGCCTATTACTAACCTCGTACAGCGCGAGCGCGGCGGTAACTTGTACTGGCACCGTAGATCAAATCTATAAGTGGAACAGTATGGAGCGGGTGTCGATCATGTTAAGTTCCACAAATAAATGGATCAATATGCCGACTAAGACAGATGAAGCCATGGCATTGATGGCGTTTGCAGCCAACAAACCCGTGTCTTTGTATTGGGCGGCCACAGATGTCACAACTTGCAAAGATGGTTGGGAGCATAATCGCAGCCTAGAAGGTTACTGGGTGATAATGAAATAGGGTTCAGTGAACGCTTGGGATTGGCGAATGCGTTTGAACTGTTTGTTTAAACCGGCGTCATGAAGGATCATTTTAAGGAGATTGTTGTGCGCGTTACTATTTTATTATCCTTGTGTGGTTTATTGGTAAGCAGTTTTTCCGCCTTTTCAGCGACTGAAACAACTGCAACCACCAGTATAAATCGGTTGATATCTTACAACCAATACGGCGGTGGCGATGTAGCATTTACTGTTGTGCATCCATCTGCTGGTTGTGATGGTTATTGGATTAACAAGGCGGATCCTGGTTTCGATGCCAATATGAGTATGATTTTAGCCGCCTATCACGCCAAAGCTCCAGTGCGGGTTCATGGCCTTAACGATCAAAAATGGCAAGGCACTGGTAGCTTTTGGTGCAAGCTGTATGCAATCGAGCACATTCAATAGGAGCTGTGACTACTATGATTAACAGCTTTAAAGCGATAAAACGCTTGGGTTTGGGCTGCACATTTGTGTTTGGCGCTGTGTTGGTGAGTGGCTGTCAGTCGGCCCCCGAATTGGCTAAAGCGTCAGCACAAACACAGCCGAAAATTGAAATAGGTTTTACTGAACCTAAGCAGATAGTGTTTCAGGGTAAAGGCGCGGGTGCCGGTATTGCATTAATGTCCGCCATGGGGCCGGTGGGGATTGCCGTTGGGGTGGCAATCGATGCGGGTATTGCTAAGGACATAGGCACGGTATCAATGCAACAAGGTTTTGATATTGACGCCATGTTACAACAGGGTTTAAGCGCCGCAACCACCCAAGACTACCAACTTAAGATCAGTGCTGCTGAGCCTAGTTCCGTTTCTGAAAATGAGCCTGCGGTTGAGCTCTCAACTGAACACACGACTGAGCCCTCGACTGAACTCTCTATTGAAGATGCGGCCAAGGTGCCCAAGCTACAGTTAGTGCGCTTTGGCTATAAAATTGTCCCAGGTGAAAATGATGCCACTAGTGCTGAGTTAATAATCCAGTGGCATGACAATAACCATGCCCTGCAGCAGATCCATTATCCCAATGACTTTGAACTATCCCCCAATGCGCCACTAGCGCAGCTGCGTACCGATGGCAAGCTTGCAAATAAGCTGATGCAAGCGGCGATACAGGCCATGTGGCAGCGTTATTTCGAACAAACCACACCTTAAACTTTTAATCGATTCAGTCTCAGGAAAGAGCGTAATGAAAAAATTATTAATCGTATTATTACTTGGTTTTTGCGTTAATGCTAATGCCGACCACTACTACCGCAATGTGACCATAACAGGTGCAGGGATATATGGCAGTGGCGGTAAGAGCATTTTGTTTGTTGATTTTATCGGTGATAAAGCTGGCATGACAGCTTGTGCAACGACCAAGCGACTCGCTATTGATAGCAGCACGCCACAGTTTAAATAACTGGTCGCCATAGCTCTAATGGCCTATGCCAAGGCGGATACTAAGGTCGATATTCTAGTGAATGACAGTTGCAATTACTGGGGTAATGCCGAAGATATAGCCGGCATAAAAATGGGCGACATGCCCTGGTAAGATGTTAATTTAGCGAGTAAATGTAATAGTGTATCTAGTAAGTAAATGGACGGATTTTTAAAGGATGAAACAATGATTAAGAAAATGAAATGTTTATCAACACTATTACTAGTGTCTGCCGTTGGATTAATGGCGCCCACGACTGTATTGGCCAGCAATCAGACTGGCATAGTGAAAAAAGTGCTTGTCAGGACTGATGGCCTACATTGGTTTTACCTTGAGGGTGCACGCAGCGAGCGTCCAGCTTGTAGCGCTCAGCATGAGTATTGGATGATTAAAGATGAAAACTCAGTATACGGTAAGAGTCAGTTTTCTATGTTACTAACGGCGTATGCCAGTAAATCAAAGGTAACCATTAATGGTAATGGTACCTGCTCTCGCTGGGGCGATGGCGAAGACATTAATACAATTATTCTTGAATAAAGAGGCGAGAAATATTTATGGGTGCAAAAAACATAATAAGTGTCTTATTTATCTTTCTAGCAATGATGGTTTCTTCTGCGCAGGCAAGTAGTGTCAATCCGACTCAAATTACTGGCGTCTTGGTTGGGCCTAACTATGGGACTAACGTTATTTTAACCATCAGTAACAAGCCAGCCCAAGTCCCAGCTTGCCAAACTAACCCTGGGTATAATTATGTATTTGATGCCAGCACAGAAGTTGGACAAATCACCTTAAGCGTGGTTCTTACTGCATATGCTTCAGGGAAGAATGTTTGGTTAGCTGGAAGCGATCAATGTGATGTCTATTCTGGAATAGAAACATTAAAGCATATCGTAACCAATTAAAGCTTCTGGGCTATGAGATCGTAAGTGGAGCTTATTGTTTACCGTTTATGATTCATAACCCCTTGGACTGCAATTAGCATGTAATTTTTAAAGGCTTCTTGATTACATAATTATTATTTTTAACAGTGCTCTATTATCTACAGGATGTACTCGTAATGTTGAACAAGCTCAGCTCAATAATATTGTTACTCTCGGTTAGTTTAAGTGCAGTAGCAAATCCAACCTGTCATGGAAAAGTATCAGGTGTATCGATCTCAGCTAGTGGCAGTGTATATGCGTCAGTATCAAATGGTGGCAGCACAAAATTTACGGATGTCGTGTTTTGCAATCTGAACAAAAGCGTAGGGAACTATAATGGCGAATCCTGTAAGGGGTTGCTGTCTCTATTATTGTCAGGTTCGGCGATGCAAAAAAATGCGACGCTATGGTTTCAATCCGCTAGCTTTAATCATTGCACTCAAAGCTGGATGGAGCTGGATAAAATAGGTTTTTATCACATAAGAATAGATGGCTAAAAAACTTCAGTCACTCCTTGAGTGCCATGTTCGGTATCTGTGTAGGGGATATTAATTGTTGATTTGGCTTGATTGGCGTGTTGTAAAGCCGAAGCTTAGCCACAAGTGATCATTGGAGTGGTGTAAAACAATAATAATTAGCATCGACTGGATGAATTAGAATATTTCTTAACTGAATGAATATGGAGTACGTTATGAGGTCAGCGTTATGGTTATTATTGATAACCTTTTTATTTATCAGTAGGTGTTCGTATGCTGATACTACGGGGACTATTAAACAAATGGTTTGCCACGATGCAAGTGTATCGCCAGTCTGTCATGTGTCCATGAATGGCACTGTGAATTTGGCTGCATGCGCGACATCCGGTTGGCATTATAGTTTTGTTGGCACTACCGCTGAAGGGAAGAATATGTTGTCAATTATACTGGCGGCGCAACTTTCAAAACAATTAATAACAATTGGCGGTAAAGGCACTTGCACTGTGGCCGGTGGTTCTGAAGATTTAAGGCATGTGTATATAACGACCGCCCCATAACGAGAGTGCCAACAACATGGCTTTGTGTCGTCAAGCAAGTGTCTTGAGTACAAACTTAGGGCTGGATAAAATTTACTACATTAATTTAGGATTACGACAGTGAGAAAAATAATAGCCACATTGATGCTAAGTGCATTGATTCTATCTAGCCATCAATCTATTGCAGCAGGGCCAGAATGGATAACTTACGCGAAAGTAACAAAAGTAGTAGTCACAGCAAATGGTGGCGTTAATATTGCGCTTTCCCCAGCGCTTTCAGGTTGCACTTCGCAAAGCGGCTATGGTGAACGCTATGCTTCACTGTATCCGGATCACCCCGGACTAGATAAGATTCATTCAATCGTGCTGGCGGCATTTATGGCAGATAAACCCATTGCGGTCTGGCTGTCCGATAGCACTTGTCGAATTGGTGAAGTTGAACTGGGTGGAAGGCAGTAGCTGAAGCATGTTTTTATGATTGTTTAATTAAAAAACCAGATTTGTATATGGAGTATACAGTGAATTTAAGAATGATGTTGTTGACCATAAGTTTGTTTTTTTCAACTTTTTCTCATGGTGCGGAGAGCTATTTAACTGGAAATATCGTTAACATTACTGCGGTAGAGCAAGGCATGTTAATTATGCTAGATACTGGAGTACCAGGCAATTGTGAAGGCACACCCTATAATTGGATGTTAATCAAGCAAGAGCATACAGTGATGATTTCCGTGACTCTGGCAATGTGGATGTCTGGTAAGAAGACATTCACTGTCTATACCAAGGAGCGTGCCAGTTCATTCTGCGAGGTAGGACAAATTGATCCCGCTGAGTAATTGATTGGACTATTCGGCCGCATCCCTATTGTATAAATGAGCAATTAATTACTTATTCATTTGAAGCATGGGAATGACGGCCGATATAGTTAAGTAATTGTAAGTTTGCATTAGTTCCAACCGCAGGAAATCCCAATGTGATGCGTTTATGTGCTGCCATTTTGGCCAATATTGTGCTCCAAATGGATTTACCCCCAGCCGTAGTCGTGTCTAAGGCGTAGGAATAACAACAGCCAGCTTGTTTCGCATCAAATTCATTTAGGTTTCTAAACCAGACTGTGCCATTGGCTGACATCTGCCACAGGAGCTTGCTGGCGTCCTCTACCTCAACCCACTCTTGTGAGAGTGCTGATGTTGATATTAGCAGTGCAATAGCAACACTTAATCCTTTAATCATGGTCTAAATCCTTTAATATTGGTTTGTATTATGAGTATCTAAATCGTGTAATGAGTTTTTGCAGCCATATTCTATTATAGGGAATCACTGTTATAGGTAGTGATAATATTTATTCATTAAATCCTGTTGTGTCTATCGCTATGAAAATACTATGCTCAATTCGCCTTCAGGCTAAAAAAATGCACTGAAGCGTATAAATAAAGGAAGGGATATGAAAAAGATAAAGGTATTATTGGGGTTGGCACTACTGGCTTGCTCTGCGGCGGCATTGGCGGAGGATAAATGCACCAGTTGGGGCTGTATCTCAACCGTTTCCACCTTGTATACCAATGCCGATGGTGCCATCTATGTCGGCACCCCGTTGGATGAATCCTTAGCTAACTGCACCTCGGTTTCTGGGGCGTTTTTTACCCTCAATCCCACAGCAGGCAACGCCAAAGAGATGTATGCTAGTGTGTTAGCCGCGCACATGTCGAACAAGAAAATCATGTTGCGAGTGAAAGAGGGTCATCCGACCTGTGAACTGGCATACGTGACTTTAGATACCTCTTATTAAGTTAACATTTTCTCAAGCCTTCATCATGAATATCAAGCCCTGAGCCTAACGGTTCAGGGCTTTTTTAATGTTTATTTCATGGCCCAGCAATGGCCTTTAGGGTTAAGGGGTACACTCGATAAAACAGCGATAATTACTAATAGTTCGAATCATGTTTTAGTGCTGATTAACTTGTGTAAACCATGATTAAACGGCTTAAATACTGTCAGTGGGTAGAAAGTGACTAGCAAAATGAGGTACAATAGTTACAGCACTAACTATGTTGGTGTTTTTTTTTGTCAAAAATAAACTGGAGGGAAGCATGTCATTTGACAATGCAACCGAAGAAATTATCATCACTCAGGGGTTAGCCCGTCTGAGTTTATCACTTAAAGAAGCGTTTCAACTCTTGTGCTTAGGCACACTATTAAGCACCTATCTTTTTGTCATGTTGAAACCAAATGTGATTCAAAATAACAAAGCGATTGGAGAAGCGTAATTTATGCCGATGTTAACTTATGTATCCCTAGGATTGTATTTCGTGGTCATGTTGGCCATAGGTTTATTTGCTTATCGCCGTTCTACCAGTGACGTGTCTGGCTATATTCTTGGCGGCCGTCAGGTGAGCCCACAAGTGACTGCATTGTCGGCGGGCGCGTCTGATATGAGCGGCTGGATGTTGATGGGTCTGCCTGGTGCCATGTTCTTGGTGGGATTTGAGACGATTTATATCGCCGTTGGCCTGCTTATTGGTGCCTTGGTGAATTATCTTATTGTTGCCCCTAAACTTAGGGTCTACACAGAGGTTGCTCATAACTCGCTGACAATCCCTGAGTTTTTTGCCAAGCGCTTCAACGCGCCTAACAGCAATATACGCATAGTGGCGGCGGTCATTATCGTAGTGTTCTTTACTTTATATACCTCAGCGGGCCTAGTGGCTGGCGGCAAGTTGTTTGAATCTGCTTTTAATCTGAATTATGAGCTGGGTTTGATCGTGACCTTAGGCGTGGTGGTGTCTTACACCTTGCTAGGCGGCTTCTTAGCCGTGAGCCTGACGGACTTTGTTCAGGGTTGCATCATGTTTGTTGCCCTCATCTTAGTGCCTGTGGTGGCCTTTCAAGAGTTTAGCAGTGCGGATAAGATGATGGATTTTGCGTATCAGTCGATTCCGCATTTCTCTGAAGGCATGCAAAATGTCACCATGTTGGGATTGATCTCAAGCCTGTCATGGGGCCTTGGCTATTTTGGCCAGCCACATATCATAGTGCGCTTTATGGCTATTCGTTCTGTGAGCGATGTGAAAATTGCCAGACGCATAGGCATGAGCTGGATGACAGTGACCATAGTCGGTGCGTTAGCGACGGGTCTTGTGGGCATAGCCTACGCCAACAAATTTGAAATGACCTTAACCGACCCAGAAACCATCTTTATTGTATTTTCTGAGTTGTTGTTCCACCCACTGATTAGTGGCTTCTTATTGGCAGCCATTCTAGCGGCCATCATGAGCACGATTTCCAGCCAGTTATTGGTGTCATCGAGCTCATTGACAGAAGACATCTACCGCGTGATGTCTAATAAAGAAGCCAGTGAAAAAGACATGGTTAAGCTAGGGCGTTTCGGTGTGGCTGGGGTGGGTATTGTCGCCAGTCTGTTAGCGCTTGATCGCAGCAATAGCATTTTATCCCTAGTGAGTAACGCTTGGGCAGGCTTTGGTGCCGCCTTCGGTCCGCTAGTGTTATTTAGCCTCTACAAGGCGAACTTAACCCACAAGGCGGCGATGGCGGGCATTATATCGGGTGCAGTGACTGTACTGTTTTGGATCTACGCCCCAGTGCTTGCCGATGGCAATAGTTTAACCAGCATAATGTACGAAATGATCCCAGGATTTGTAGTCAGCAGCGTAGTGATTTGGGTAGTTTCATACTTAGATAGTGCACCTTGCGAACAAACCACAGAATTGTTTCATGAAGCCGGCCGTGTCATGGCCGAGCAAAAATAACGGGATTTAGATTTAGATGTCAAAGTTAAATTGGAAACGCATTGTCGTCAAAGTCGGCAGTGCTCTTATAGCGCCTAACAAACAGGGCTGTAGTAGTCATTATTTATTGGGCATAGCGCAGTTTATTGCAAATTGTCGCGCTCAAGGTATACAAGTGGTATTAGTGTCATCGGGCTCAGTAGCTGCGGGTAGACACCATTTTAGCGAGGTCGCTGAACCTAATGTTACCTTGAAAAAAGCCATGGCGGCGGCAGGTCAAGCTGACATGATGGCGATTTGGGACAGGTTATTTGACTTCCCCTCGGCGCAGCTGTTAGTGACTCACGGTGATTTGCGTGACAGAGAGCGTTACGTCAGCATTAAAGACACCATCTTAACCTTGCTTGAACACGGTTTATTGCCCATCATCAATGAGAATGATGCAGTAACCACGGACAAGTTGAGAGTGGGTGATAACGATAATCTATCGGCCATGGTAGCAGCAGCTGCAGACGCCGATGCGCTGATCATCTGCTCAGATGTGGCTGGACTCTATACTAAGAATCCACAGCAACATGACGATGCTAAGCTTATCAAGCAAGTCAACCATATCGATGCCGAGATCTATGCCATGGCAGGCGGTGCTACCGCTGGCGGCGTGGGTACTGGCGGTATGCATACTAAGATCCAAGCGGCGGAAAAAGCCATATCACACGGTATAGAAACAGTGATTGTTAATGGTTTTGAGGCGGATAATTTTAACCGCTTGCTCAAGGGTGAAAACCCTGGCACCTTGTTTACGCCCTTCGACAAACCTATGCAGGAACACTTGCATTGGATGACGCACACCTCGCAGGTGCAAGGGGAGTTAGTCGTAGAAAATGATTTTGATGGCGCCCTCGATGGATTGCCCAACCAACTGACTAGCGATGATGTGATGGCGGTCAATGGCGAATTTTCCGTTGGCGATACCATTTTAGTCCGTAGAGACGATGGCACTAAGTTGGCCAAGGCCCAATCAAATTACAGTAGTTGCCTGCTTAATTTTATTGCCGACCAAGACGATGGCGCCTTTGCCGACGAATTTCAACAAAAGACTGGCTCGATAATTTCTGATAAACATATCGCCATCTTAGAAAATACTTAATTGGAAAATTTAATGAATAATCAATCTTTAAGTTTAATAGAAACCTTATCTCGTGATGCTGCAACAGCGGCGCAAACCTTAGCGGTATTAGATGAGCAGACCAAGAATACTGTGCTGCTTGATATGGCGAAATCATTACGAGCTAGCACTGCAGAAATCCTAGCGGCGAATCAGCAAGATTTAACCCGCGCCGAGGAAGATAACTTAGGCTCAGCCATGTTAGACAGATTATTGCTGACCCCGGAGCGAATCGAAGCCATGGCACAAGGCATAGAAACTATTGTCTCACTGCCGGATCCTGTGGGGATTACTCGTGATTTAAGCGAGCGCCCTAATGGCATTAAAATTAGAAAAATGCGCATCCCTCTAGGGGTGGTGTGCATGATCTATGAGGCACGCCCAAATGTGACGGCCGATGCGGGTGCCTTGTGCTTTAAGTCAGGCAATGCCGTGGTATTGCGTGGTGGTAAAGAAGCACTGCAATCTAGCCTAGTTATCGCCAAAGTGCTGCAAGCGGTATTGCAACAGCATAAGCTACCAAAAGCGCTTATCACAGTAATTCCCGATCCTGACCGCGGCCTAATGATGGAGCTGATGCAGCAGAGAGCCTATATCGACGTTATCATTCCCAGAGGCGGTGAAGGGCTGATTAATTTCGTCACAGATAACAGCAAAATCCCGGTTATTCAGCATTTTAAAGGTGTATGCCACCTGTATGTGGACAAAGATGCCGATTTAGATAATGCCATGGCATTACTGCTTAATGGCAAGACTCAGCGTACCGGGGTGTGTAATGCGCTCGAAGGCTTAATCGTCCATCAAGATGTGGCGGAGGCTTTCCTATCAAAAGCGGCTGTTGAGCTTGCAAGCCACAAGGTGAAAATTAATGCTTGTTCACGTGCTGCTAAGTACTTTACAGGCTGCACTGTGCTGGATGACAGCGAATTTGGCCAAGAGTATTTAGATCTTGAAATCGCCATTCGCATTGTCGATGACTTTGACCATGCAATAGATCATATCCGCGCCTTTGGCAGTCATCACACCGAAGTGATTTCGACCAAAAATGACGCCACGGCGATGCGTTTTCAACGCACAGTGGATGCCTCTGTGGTTATGGTAAACGCCTCGTCACGCTTCTCCGATGGCGGCGAGCTAGGTTTAGGCGCCGAGATTGGTATTGCCACCTCGAAACTGCATGCTTACGGCCCCATGGGGCTTGAGTCATTGACGGCAGAGAAATACCTAGTTAACGGCACAGGTCAAGTGCGCAGCTAATCCCTGCATATTGAAATAAACAGTTAAACCAAGAGCCTGCATCTAATGCAGGCTTTTTTGTCGATGATTTTTTTCTCGGCGCGATTTTACTCTGTTTTGACTGGAAGCAATGTTCGAAAACTAAGTGAGTATTATTGCTCGATCACAGGCAAACAGTTAGCCATGAATGGATGTTGCATTGATGAGTTGAATTTATACAGGTTAGTACATTAATATTATGTAACATTTTTATCTTTATTATAATCAATAAATACAATAGGGTAGCTGGGTAAATGGAGTTTCAACAATAACAAGGACGTGTCATGAAAATAACATCTTATCTAGTATTTCCTTTTATCTCGCTTAGTTTAATCGCTTGCGGTGGCGGATCCAGTGACAGCACGCCAGCTGTATCCATAGCCGAGAATAATGCGCCGACAGCTAGAGTTTCATTAGACAACACTTCAGTTAACATGGGCGATCTTGTATTAGTTCAAGGTGGTCAAAGTAGTGACCCTGATAGTGATAGCTTAAGTTACCTGTGGCAGGTTACCGATCCTCAAGGCGCGACGTTGGCCTTAAATGATGCGAGTAATAAACAGCTAAGCTTTAACGTAGTCATGGCTGGAGAGTATCAAGTAAGCTTGACGGTCAGCGATGGTAAAGGCGCAAATGACAAGGCAAGTTTAGTACTGAAAGTTGCAGGGGCTAAAGCGATTACCGCTGTTATTTCTGCTGCTGCAACGGTAAAACAGGGCAATAGTGTGACGCTTTCAGGGGAAAGCAGTAGGCTAAAAACAGACACTCGCTTTAGCTGGAGTTTGTTAGAAAAACCTGCAGCCAGTGAGGCAGTGCTGACTAGTATAGATACAGTGGAAACGTATTTTACCGCCGACAAGTTGGGCGAATATAAGGTGCAATTAAGCCTGAAAGATCAAGATAATAATACCGATGTGGCTCAAAGTGTGATCACCGCCACTAGCGTTACTAGTAATACGGCTCCAGTGGCATCGATTACAGCTGCGAGTACAGTGCTTAAAGTTAATGAAGAGCTCACTTTGTCTGCGGCTCAAAGTACTGATGCTGATGGCGATACGTTAAGTTTCAGCTGGCAGGTGATTCAAAAACCGGACAATGCCAATGTCAAACTGGAACAGGCAACAACGCAGCTAGCTAAGTTTAGCGCGAGTTCTTTAGGTGAGTATCATGTGGAGCTGACTGTCAGTGATGGTAAGCTACAAGGTAAAAAACAACTGAAATTACAGGTGACATCGACTAATCGAGCCCCTGTTGTCAGCATTAATCTAAACCAAAACTCACCTAAGCAAGGTGAAACCATTAACTTGCAAGGCGTGGGAGTCGACCCTGACAATGATAGCTTACGTTATACGTGGAGCTTAGTGTCTAAACCTAGTGATAGTAGCAGCGAATTTTCCAGCCCAACCCAGCAGAATACTCAGTTATACCTAGATGCCAAAGGGGATTATCTAGTATCACTGATTGCCACAGATAATGAGTTAACGTCAGAGCCCGCCACTAAAAAAATTAGTGTGGCCGTTAATCATCCACCAGTGATCACTAAGGTGCTATACGACATTCAGGTAACAGCGGGCTCCCCCACTAAGCTTGAAGCACTTGCAACGGATCCTGAAGGTCAACCTATGACTTTTGAGTGGCGTTTGGTGGATAAAGATCCTGGCACTAATGGCACATTTAGTGCTCCTACTCAGCCAGTGACCGAATTTACACCGGATCTACCAGGTTGGTATACCTTGCAAGTCAGCGTCAGTGATGGCATACAAAAATCCCTACTTCCTACCACATTACTGATCATGGCAAAGTAATGAGATTGGTATAAATGCCGGACTTAGCCTAAGAGATAGATTTTGCATCTTTGCTAGCAGCTTTCTTAGGCGCGAGTGGTTACAATGAGTTATCTGTTACTGGTAATTTTTTGATTTAACCCTATGACTGTTTCTGAACCTTGGCATTCACTCAAGATGCACAATACCTTAGGCTTGGCGCAAACTTGCCATACCTTGCTAGAGGCCCGTACCACCGAGCAGCTTATTCAATTAAGCCAACAGGCCTTCGATGGGGCTAAACCTATGTTGGTGTTGGGCGGTGGCTCGAACCTAGTCTTCACCGATGATTTCGATGGCGTGGTAATACAGGTGCTGTCTAAGGGCATAGCGGTAACGCAAGATGAGGACTATTTCTATCTTAGCGTACAAGCAGGAGAGTCTTGGCATGGGCTGGTGGAATATTGCCTAGCTCACAATATGCCGGGACTTGAAAATTTAGCCTTGATCCCAGGTACGGTTGGCGCCGCGCCAATCCAGAATGTCGGTGCCTACGGCGTCGAATTTAACCAAGTGTGTGACTGGGTCGAGTATCAAGATTTAACAACAGCGACACTAATAAGGCTTGATAATGCGGCTTGCGAGTTTGATTATCGCGAGTCCATTTTCAAGCAGCAGCTTAAAAACCGTGCCGTCATTACCCAATTACAAATTAAGTTAGCCAAACATTGGCAGCCGGTGCTCAATTATGGTCCGCTGCAACATCTAGTAGCCGATAGCGTTACGCCTCAGGACGTTTTTGACTGTGTCTGCCAAGTGCGCCAGGAAAAACTGCCCGATCCGCAAGTGATAGGCAATGTGGGTAGCTTCTTTAAAAACCCGCTAATTTCGGCGCAGCAATACCTTGAATTGATGAAGCAGCATTCCGATATCGTGGGTTATGCCCAAGAGGATGGTCAGATAAAGCTTGCCGCAGCTTGGCTGATTGACCAAGCGGGCCTGAAAGGCATGAGTGTCGGCGGCGCCGCGGTGCACAAGGCCCAAGCATTGGTGTTAATTAATCAAGATAATGCAACAGGTGAGCACATCTGCGACTTAGCCAAGAAAGTCATGGCAGAGGTTGAAGCAAAATTCGGGGTAAAACTAGCCGCTGAACCTAGGATCATGGGAAGGCAGGGAGAGATAAGTTTATGAGTATACAGTGGCATAACAAAAGACAAATTTTAGCATTATTATCTTCCGATCATTTTGTTTCCGGCGAGCAATTAGCCCAAGAATTAGCTATATCACGCTCGGCGATTCAACAACAGATCGAAGCCATGGGCGAGTTCGGTATAGATATTTATTCTGTGAAGGGCAAGGGCTACAAGCTGGCAACGCCCATCTGTCTCTTAGATGAAACTCAGTTATTGCAGCAGTTATCTAACCGCTGTTTTTACTTTAACGACATACCTAGCACCAATGCCTTTATGCTCACTCACGGCCAAGAACTCAAAAGTGGGGATATTTGCTTGGCAGAATATCAATCTGCTGGCCGTGGCCGCCGTGGCCGTCAGTGGTTATCTCCTTATGGTCACCATATTTATGCTTCATTGTACTGGCGCTTGGAGCAGGGCATGCCTCAGGCCATGGGCTTAAGCCTAGTGGTAGCGTGCTCGATTGTGACTGTGCTCAAACAAATGGGGGTGAGCGGACTCGGGCTTAAATGGCCGAATGATATTTACCTTAATGACAAGAAGCTGGCCGGTATTCTCATTGAGCTTATTAATAGTGCAGAGCAGGCGTGCCAATTGGTGATAGGTTTTGGGATTAATATGAGCATGTCTGCCAGTCAAGGTGAGCTTATCGACCAACCTTGGAGCGACTTGTCTACCCTCGAGTCTATGCCCGACAAAACCGAGTTGGTAATTGCGGTGCATAAGCAGCTAAAACAGGATCTTAAACGCTTTGAAGCCGCGGGCCTTAAGGATTTTATTGATGCCTGGCAGGCGGATGATATTTTTATGGGCCGGGAAGTGAGTTTACTGATGGCACCTAATGAAGTGACTGGGATTTATAAAGGCATAGATGAGCAAGGCGCAGTGCTGCTGCAAACAGCACAAGGGCTTCAGGCGTTTGTCGGCGGCGAGATAAGCTTGAGAGCGACTAATAAGATGGCTTAAGGGGTGTAAGCTAGGGCTAGATAGCACTCAATTCCTTCATGAATTGCTCATAGTCTGCGGTATCAAAATTTTGTGAGTGACGATTCATAAATCCGTGTAGTGAAGTCACTTGCTGTATTTGCACGTTATCTGTGTTCGACAGAGTGGCAATTAGTTCAGAAATTGAAAAGTACGGTTCAGCCGCTGGGAATATCAGTTTCACTGGGAATAAAGGGACTATATCTGCTGAATAACGGATCTGCGAGCCATAAAAACCGATTGCGGAAGCGATGTTACTCGCGGCTGCAAGGTCGGATATTTTCCATATGGCAGCAGCGCCAACACTAAAACCTATCAGCATAATTGGGCCAGTCTTGGCCGTTATTGTCTCCAAAAGGAGTGCCGCATAAGCCTCTAATCCTATTTCAGATGCGAAATAACGATACGCCTCAGCTTCATCATTAAAATTCATGATTTTTGCATTATAAGGGTCTAGTACTTCGACCTCATGTGCAATGTTTGCAGCGATTTCATCTAATGCTGCTGTTTTGCCAAAAATATCAGTGACTAGGATGGTATTCATAGTTTACCTCTGGCCTGTGAAAGCATTATCTGCGCATTAACACTTGGCTGATAAGGTGGTCCTTGCCTTTTTTCAAGATAAGCTTGGCGCGCTCACGGGTCGGCTGGATATTTAACTGCAGGTTTGGGCCGTTAATGGTGTCCCAAATATTGGCGGCGATGGCATTGGCTTCACCATCAGAAAGCGTCGCGTAATGATGAAAGAAAGATCTAGGGTCATTAAAAGCGCCGTGACGGAACTGCAAGAAACGCTGTTGATACCAATCTTTTAATAAACTCTCATCGGCATCCACATAGATAGAGAAATCTACGAAGTCAGACACGAAGGGTCTACGGGTCTCTACTAAGGTATCGAGCCCTGTCTGTAACACATTCAAACCTTCGAGTATGATGATGTCGGGTTGTGCTATCACTTGATGCTGGTCAGTTAATCTGTCGTAGGTGATGTGGGAATAGAGCGGCACCTTGACATTATTATCCCCAGACTTCACCGCGGAAATAAATTCGCCTAACAGCTTAGTATCATAGCTTTCGGGGAAGCCTTTGCGTTGCAGTAAGCCTTTGCGCTTTAATTCGGCTAATGGATATAAGAAGCCGTCTGTAGTGACTAAATCGACTTTAGGATGCTCGGGCCAGCGTTGCAGCAAAGTTTGCAGTATACGGGCTGTGGTGCTCTTTCCAACGGCCACGCTGCCTGCAATGCTGATGATGTAGGGGCTTTTGGGCGCTTGTTGGGACAAAAACTTATCGATAACCAGGCCGCGCTGCTGTTTGGCACCGACAATAAGATTCAGTAAGCGGCTTAGAGGCAGATAAATATCTGTGACTTCATCGAGGGACAGCTTTTCATTCATGCCTTTAAGCTGGGTTAGCTCGGCTTCACTCAAGGTGAGCGGCACTGATTTTCTAAGTTCAGCCCACTGTTCGCGCTCAAACGATAAATAAAGGGCGTCTTGTATTGAGTTTGCCACTATCTTAACCTTTCTCTTAGCTTGGTTTGGCACAGTACACCAAGGTGTTAGTGGGAACAATAGTCACACAGGTATTTGCAATGTCATCTTGGCTGTCTCGGCGAGTTTTTAGCCAAAAAAAGCCATTAAGGATAAAAAAGCAACGCTTAAGCGAATTTTTTAGCTTTTTTTACATTTTACACTTGCACTCTAAGGCACATTTCCATAATATCCGTCCCCGAAATGATGCGCCGGCATAGCTCAGTTGGTAGAGCAACTGACTTGTAATCAGTAGGTCCCGAGTTCGACTCTTGGTGCCGGCACCATATTTCTGTGGAGGGGTTCCCGAGTGGCCAAAGGGATCAGACTGTAAATCTGACGGCTCAGCCTTCGAAGGTTCGAATCCTTCTCCCTCCACCACTTTATATACTAATTTGCCATCAGGCGAGTTAGTGCGCGGACATCGTATAATGGTATTACTCCAGCCTTCCAAGCTGATAACGCGGGTTCGATTCCCGCTGTCCGCTCCAACTTTTCAAACGTCACTTCTTGTTTTATTCGATTTATTTCTCTCATTAATAAAAAACGCCTGGCTCAGGTTTTTTCTGTTTTTTATTTTTCAGCGATGATATTCAAAATACATGCGAAGTTGTGCAATTAAGCTTCACTTTTGATGGGGGGAGCAAAATGCGCTTTAAGATTTCGGCTTTTTGCCCCTAAGCCAAGCACACTGTCTTGCTAACAAAGCTGAATAAGAATACAATCTATGGCCGAATTTTTGACCCTGTGCTGACGCATTTCTAAGGGAAAACTCGGAAATGCATATTTGTAAGATATAAATATCTTTCAAGCCATAAGCTTAGGTCGCTGTAAGTAACGGAATAAACCGATGACAACTAATACTGAAAACCAGACTAACTCTCTGGATATCGTGAAGTGGGGCATAGTAATTGTATTACTCGCTGCTGCTATTATTGGCAACCAAATGTTTGGCGAGGCAAGTGTTGTCGTTCGCGCTTTAGGCGTAATCGTCGCGTTTGTGATTGCTGGTTTGATTGCACTTCAGACTGTAAAGGGCAAGATAGCGCTAGCTTTTGCTCAAGAAGCTCATATTGAAGTACGCAAGGTTGTTTGGCCAACGCGTCAAGAAGCGTTAAACACCACCTTTATAGTACTGGTTGCTACCGCTATCGTTGCGCTGATCCTGTGGGGATTTGACGCGGTATTGTTACGACTCGTAAATTTAATCACTGGCGTATAGGCATCTTAAATGACTGAAGCTAAAGAAGTTAAGAAAAGATGGTATGTGATCCAAGCTTTTTCTGGGTATGAAGGTCGTGTATCTAAAACCCTGCTTGAACATATCAAAATGCACAACATGGAAGACTATTTCGGTGAGATTTTAGTTCCTACCGAAGAAGTGGTTGAAATGCGTGCAGGTCAGCGCCGCAAGAGTGAGCGTAAGTTCTTTCCTGGTTACGTATTAGTTCAGATGGAAATGAACGATGACAGCTGGCACTTAGTGAAAAGTATCCCGCGTGTAATGGGTTTCATTGGTGGCACTTCAGATCGTCCAGCACCGATTTCTGATAAAGAAGCCGATGCAATCCTGCAGCGTCTACAAGACACTGTTGAGTCGCCTACTCACCGTATCATTTACGAGCCAGGTGAAGTTGTTCGCGTTTGTGACGGTCCATTTGCTGACTTTAACGGTACCGTTGAAGAAGTGGATTACGAGAAGAATCGCGTTAAGGTGTCGGTAATGATCTTCGGTCGTTCGACTCCAGTGGAATTAGATTTTCATCAAGTTGAAAAAAGCTGATTAAAATAACCACAAAAACCATTTGTTTGCGGGTATGGAGTTTTGTATAATCCGCACCCGTTGTTTCACGGGGAGCATATTGGCATGTCGTCAATAGGCGTTTGAACCCAAACTGAGGAAATGTCGACATGGCAAAGAAAATTGAAGCTTATATTAAGCTACAAGTTAAATCTGGTTCTGCTAACCCTTCACCACCAGTTGGTCCAGCTTTGGGTCAAAAAGGTGTGAACATCATGGAATTCTGTAAAGCGTTCAACGCACGTACAGAAAAAATGGAAAAGGGCATGCCAATTCCAGTGGTAATCACTGTATACAGCGATCGTTCATTCACGTTCGAAACTAAGACGCCTCCAGCATCTTACTTACTGCTTAAAGCAGCGAACTTGAAGTCTGGTTCTGCTCGTCCGAACACAGTAAAAGTAGGTACTATCAAGCGTAACGCTGTGCAAGAAATTGCAGAGCTGAAAGCAGCTGATATGACTGGCGCCGATGTTGAAGCGATGACTCGCACAATTGAAGGCACTGCACGTTCAATGGGTTTGGTAGTAGAGGACTAAGATAATGGCAAAGCTAACTAAGCGTATGCGTGTAATCCGCGACAAAGTGGATGGAATGAAGAGCTACGATATAAACGAAGCTGTGGCACTATTAAAAGAATTGGCTACTGCTAAATTCGTTGAAAGTGTTGATGTTGCTGTGAATCTTGGTATTGACCCACGTAAATCTGATCAAAACGTGCGTGGTGCTACTGTACTTCCACACGGTACTGGTCGTGATGTTCGTGTTGCTGTGTTCACACAGGGTGCCAATGCCGAAGCTGCAAAAGCTGCTGGCGCTGAACTTGTAGGTATGGAAGAACTGGCTGAGCAAATCAAAGCCGGTGAAATGAACTTTGACGTTGTTATCGCATCTCCAGATGCAATGCGCGTTGTTGGTATGTTAGGTCAAATCTTAGGCCCACGTGGTTTAATGCCTAACCCTAAGACTGGCACAGTAACGCCAAACGTTGCTGAAGCAGTTAAGAATGCCAAAGCCGGTCAAGTTCGTTACAGAAATGACAAGAACGGTATTATCCACACTACTATCGGTAAAGTGGATTTCACGACTGAACAGTTGAAAGAAAACTTAGAAGCTTTAGTGTCAGCACTGAAGAAAGCTAAGCCAGCTGTTGCAAAAGGCGTTTTCGTGAAGAAAATTAGCATCTCTACCACTATGGGTGCAGGTGTTGCGGTTGATCAGGCTACGCTTGAAACTGCTAACTAATTTTACAAAGAGCGGGCATTAGTCTATAATGCGCGCACTTTGTGGGTTGAAGCCGTTATTAGTGTGATTTCTTAAAGTTAACTTTTTGATTTGACTAATAGACCGGCTTCCGTCCAAGACCGCAGGTGTTGTCAACAGACATACTTAATTTCCTGCGTAGACGGTGTCAGGCCCCAGCTAAATTTTTTTACTGGAAATCTGCACCGTAAGTAATCAAATGCATGTTGTGTTTGGTTTGGTAAATTCTAGGGATTTCCCTAGGTAGAATCCAGGAGTAAAGCCTAATGGCATTAAGACTCGAAGACAAAAAGGCAATTGTTGCTGAAGTCAACGAAGCTGCCAAAGGTGCGCTTTCTGCAGTTGTTGCCGATTCACGTGGCGTAACTGTAGGTGCTATGACTGTTCTGCGTAAAGCTGCTCGCGCTAATGGTGTTTATGTACGTGTTGTACGTAACACTCTAGCCAAGCGTGCGGTTGAAGGTACTGCTTTTGAGTGCCTAGCTGAAACATTCACTGGCCCAACTTTAATTGCTTTTTCTAACGAGCACCCAGGTGCTGCAGCGCGTCTTTTAAAAGACTTCGCTAAAGGAAATGCAAAATTTGAAGTTAAAGGTGCAGCTTTTGAAGGGATGTTTATCCCTGCAGTTGACATTGATCGTTTAGCGAAACTACCAACTTACGACGAAGCACTAGCTCAGTTGATGATGACTATGAAAGAAGCATCTGCTGGCAAGTTCGTACGTACATTGGCCGCCCTTCGCGATCAAAAACAAGAAGCCGCTTAATTTCAAGCTGGCAGCTTAATAAAATTGAATTCAGAACAATAGGAAATATTTCTAATGTCTATCACTAAAGACCAAATCTTAGAAGCCTTTGCAGCTATGTCTGTAATGGACGTTGTTGAACTAATCGAAGCAATGGAAGAGAAGTTCGGCGTTTCTGCCGCTGCTGCTACTGTTGCTGTTGGCGGTGACGCTGGCGCTGCTGCTGAAGAGCAGACAGAATTCGACGTAGTTATGACTTCACACGGTGACAACAAAGTTGCTGTAATTAAAGCCGTTCGTGGCGCTACAGGTCTAGGCCTGAAAGAAGCTAAGACTATGGCTGAATCTTCTCCAATCGCCATCAAAGAAGGCGTTTCTAAAGAAGAAGCTGAAGCACTTAAGAAAGATTTAGAAGCAGCTGGTGCTGTTGTTGAAATCAAGTAAGCTTTAGCTTATTTGATCACCCAAGCAATTGGGTGAAGGCTGGCGGTTTTTTAACCGTCGGCCTTTTTTGCGCTTTATGCGCAGGCGATTTTTTTCACCTTTTTTCGCCAGTTTTAACAGTCCCTAGCAGAGATTACTGGTTAGGTTCTTGTCAACAAGGGTGATAGGCAAACGTGCTGATTTAATTAAATTTATTTCAGTCTTGGTCACATTCCGTAAGCAGAGGAAACCCATGGTTTACTCCTATTCTGAAAAGAAGCGTATTCGCAAAGACTTTGGTAAGCGTCCACAGGTGTTGGATATCCCTTATCTATTGTCTATCCAACTAGACTCTTTTAAGAAATTCACCGATCAAGACCCTACCGGTGAGCGTGGTTTTGAAGCCGCTTTCCGTAGCGTTTTTCCTATCAAGAGCTTTTCTGGTTACTCTGAGCTGCAATATGTCAGCTACAAGCTAGGTGAGCCAGTATTTGATGTGAAAGAGTGTCAGATCCGTGGTGTTACGTATTCGGCTCCATTACGCGTTAAATTGCGTATGGTGTTATTCGATCGTGAAGCCGCAGCCGGCACAGTAAAAGATATTAAAGAACAAGAAGTCTACATGGGTGATATCCCATTGATGACTGATAACGGTACCTTCGTTATCAACGGTACTGAGCGTGTTATCGTGTCTCAGTTACACCGTTCTCCAGGCGTGTTCTTCGACCATGACCGTGGTAAAACCCACTCTTCAGGTAAGGTGCTGTATAACGCACGTATTATTCCTTACCGTGGTTCATGGCTCGATTTTGAATTCGATCCTAAAGACGCCTTGTTCGTTCGTATCGACCGTCGCCGTAAGTTACCAGCGACTATCATGCTACGTGCACTAGAATATTCGACTCAGGACATCTTAGACTTATTCTTCGAACGCATTCAGTTCAAGATCAAGAAAGATTCTTTAGTGATGGCACTTGTGCCAGATCGCCTCCGTGGCGAGACTGCAAGCTATGACATTAAGGCTGCTGATGGCAGTGTATTAGTTGAAGCTGGCCGTCGTATTACTGCCCGTCACATTAAGCAGCTTGAACAATCCAACACTACTGAGCTTGAAGTGCCAGTAGATTACATCGTTGGCAAGTATGCTGCTCAAGACTATATCGATGAAGATACAGGTGAAGTATTAGTTTCTGCTAACAACGAAATTAGCTTAGAAGATTTAGCTAAGTTATCGATTGCTGGCATTAAAGAAATTGACACCCTGTTCATCAACGATCTTGATCACGGTGCTTATATTTCTGACACACTACGCATAGATTCAACAACTAACCGCTTAGAAGCCTTAGTTGAAATCTACCGTATGATGCGTCCTGGTGAGCCGCCAACCAAAGATGCAGCTGAAGCATTATTCCAGAACTTGTTCTTCAGTGAAGAACGTTATGACTTATCTAAAGTAGGTCGTATGAAGTTCAACCGTCGTCTTGAGATTGCTGAAGACGAAGGTAACGGCGTATTGTCAAAAGATGACATCGTTTGCGTTATGAAGAAAATCATCGAAATCCGTAATGGTTATGATGAAGTCGACGACATTGACCACTTAGGTAACCGTCGTATTCGTAGCGTAGGTGAAATGGCTGAAAACCAATTCCGTGTTGGTCTAGTCCGTGTTGAGCGTGCCGTTCGTGAACGTCTATCTTTAGGCGATCTAAACGAGCTAATGCCACAAGACTTAATCAACGCTAAGCCTATTTCTGCGGCAGTGAAAGAATTCTTTGGTTCTTCGCAGCTGTCTCAGTTTATGGATCAGAACAACCCATTATCAGAAGTGACGCATAAGCGTCGTATTTCTGCGCTTGGTCCTGGTGGTTTGACACGTGAACGTGCTGGCTTCGAAGTCCGCGACGTACATCCAACTCACTACGGTCGTTTATGTCCAATCGAAACGCCTGAAGGTCCAAACATTGGTTTGATCAACTCGCTTGCGAGTTTCGCCCGCACTAACTCTTACGGTTTCTTAGAAACACCTTACCGTAAAGTGGTTGAAGGCGTGATCACCGATGAAGTTGAGTACTTATCAGCCATCGAAGAAGGCCGCTATGTGATTGCCCAGGCTAACATCGAAGTTGATAGCACTGGCCGCATGGTTGAAGAACAAATTGCTTGTCGTCACAAAGGTGAATCTACCTTTATGCGCGCAGCTGACATCCAGTACATGGATGTATCGCCACAGCAGATTATTTCTGTGGCAGCGTCCTTGATTCCGTTCCTAGAACACGATGATGCTAACCGTGCATTGATGGGTGCGAACATGCAACGTCAAGCCGTTCCTACACTGCGTGCTGATAAGCCGTTAGTAGGTACTGGTATTGAACGTACGCTTGCTGTCGACTCAGGTGTTGTGGTTGTGGCTAAGCGTGGCGGTGTGGTTGACTATGTTGACGCGAGTCGCATCGTAGTTAAGGTTAATGAAGATGAGCTACGCCCAGGCGAAGCGGGTATCGACATTTATAACCTGACTAAGTACACCCGCTCTAACCAAAACACCTGTATCAACCAGCGTCCATGTTGTTTCGTTGGCGAGCCTGTGGTTCGTGGTGACGTATTGGCCGATGGTCCTTCTACCGATTTAGGTGAGTTGGCGTTAGGTCAGAACATGCGTATCGCGTTCATGCCTTGGAACGGTTACAACTTCGAAGATTCGATCTTAATCTCTGAGCGCGTAGCCCAGGAAGACAGATTCACGACTATCCACATTCAGGAGCTTTCATGTATTGCTCGTGATACTAAGTTGGGTAGCGAAGAAATCACTGCCGATATTCCAAACGTAGGTGAATCTGCTCTGTCTAAGTTAGACGAGTCAGGTATCGTATACATTGGTGCTGAAGTTAAGGGTGGCGATATTCTAGTGGGCAAAGTGACGCCAAAAGGCGAAACACAGTTGACCCCAGAAGAGAAACTTCTCCGAGCTATCTTTGGTGAGAAAGCTTCTGACGTTAAGGACAGCTCATTGCGCGTTCCTAACTCAGTGAAAGGTACGATTATCGACGTTCAAGTCTTCACTCGTGATGGCGTTGAGAAAGATAAGCGTGCCCTAGAAATCGAAGAAATGCACGTTGCTCAGGCCCGTAAGGACCTAGGTGAAGAGTTTAAGATCCTTGAAGAAGGCGTATTAAGCCGTGCACGTAACTTGCTACTGTCTGCGGGTTACTCAGAAGCTAAACTTGCTGAATTACCACGTAAAGACGTGCTAATCCAAGTGATTGACGATGAAGCTAAGCAAACTGAGCTTGAGCAATTAGCCGAGCAACATGAAGAACTTAAAGCTGACTTTGATAAGAAATTTGAAATCAAGCGTCGCAAGATCACTCAAGGTGATGACTTGGCACCTGGCGTACTTAAGATTGTTAAGGTTTACCTTGCAGTTAAACGTACTATCCAGCCTGGTGACAAGATGGCCGGTCGTCATGGTAACAAGGGTGTAATCTCTAAGATTTGTCCTGTTGAAGACATGCCATACGATGAAGAAGGTAATCCAGTAGATATCGTGCTTAACCCGTTGGGCGTACCATCGCGTATGAACATAGGTCAGGTACTTGAAGTCCACATGGGTGCTGCCGCTAAAGGCATAGGTAATAAGATCACTGCTATGCTCGAAGAGCAGCGTGAAATTGCCGAGCTTCGTGGTTACATCAAGCAAGTGTATGAGTTAGGTGATGACGTGCTACAGCGCGTTGATATCGATTCATTCAGCGATGATGAAGTTGTCCGTTTGGCGACTCACCTTAAGGGTGGTATTCCAATCGCAACACCAGCATTCGATGGTGCTAAAGAGAAAGAGATCAAGCAAATGCTTGCTCTTGCAGGCTTACCAGAGTCTGGCCAGTTGACCTTATGTGACGGCCGTACCGGTAACGAATTTGAGCGTAAAGTAACCGTTGGTTACATGTACATGCTCAAACTGAACCACTTAGTTGATGACAAGATGCATGCTCGTTCTACGGGTTCATACAGCTTAGTGACTCAACAACCATTGGGCGGTAAAGCTCAATTCGGTGGTCAGCGTTTCGGTGAGATGGAAGTGTGGGCACTTGAAGCATACGGTGCTGCATATACTCTGCAGGAAATGCTAACGGTTAAGTCAGATGACGTTAATGGTCGTACACAGATGTATAAGAACATCGTAGACGGCAATCATCAGATGCAACCAGGCATGCCTGAGTCTTTCAACGTATTGTTGAAGGAAATTCGTTCACTCGGTATCAATATCGAGTTGGATCAAGAGTAAGCATCGCTCTTAAGCAGTGTTTGGTAACCAAGGGTGCTTTGCCCAGCAAAGCACCTGGTTTAACTCCTTCAGGAGAGAAACGTGAAAGACTTATTAAAGTTTCTTAAACAGCAAAGTAAGACTGAAGAATTTAACGGTATAAAAATCGGTTTGGCTTCGCCAGACTTGATCCGTTCTTGGTCATTTGGTGAAGTTAAAAAGCCAGAAACCATTAACTACCGTACATTCAAGCCAGAACGTGAAGGTTTGTTCTGTGCGCGTATCTTCGGTCCAGTGAAAGATTACGAATGTTTGTGCGGTAAGTACAAGCGTTTGAAGCACCGTGGTGTGATCTGTGAAAAGTGTGGCGTAGAAGTTACCCAGACTAAAGTACGTCGTGAGCGTATGGGTCACATTGATCTTGCAAGCCCAGTTGCCCATATTTGGTTCTTGAAATCACTTCCGTCACGTATCGGCTTAATGCTGGATATGACGTTGCGTGATATTGAACGCGTACTGTATTTCGAATCATTTGTCGTTATCGAGCCTGGCATGACCACGCTTGAGCGCGGCCAAATGCTGACTGAAGAAACGTATCTTGATGCGTTAGAAGAATACGGTGATGAGTTCGAAGCTAAGATGGGTGCCGAAGCAGTGTTAGAATTGCTACGTGCTATCAACTTAGAAGAGCAGATCGAGCAAATGCGTGAAGAGTTGCCGTCAATCAACTCTGAAACCCGTCGCAAGAAGGTCACTAAGCGCCTTAAGCTGATGGAAGCATTCTTCACTTCTGGCAACAAGCCAGAGTGGATGATCTTAAAAGTATTACCGGTTCTGCCACCTGATCTACGTCCATTAGTGCCGTTAGATGGTGGTCGTTTCGCGACGTCAGATCTTAACGATTTGTACCGCCGCGTGATCAACCGTAACAACCGTTTAAAGCGTCTGTTAGATTTAGCTGCGCCTGACATTATCGTACGTAACGAAAAGCGTATGTTACAAGAGTCAGTTGATGCGCTATTGGATAACGGTCGTCGCGGTCGTGCTATTACCGGTTCTAACAAGCGTCCGCTTAAATCTCTTGCCGATATGATCAAGGGTAAGCAAGGTCGTTTCCGTCAGAACTTACTTGGTAAGCGTGTTGACTATTCAGGCCGTTCGGTAATTACCGTAGGTCCAACTTTGCGTCTGCACCAGTGTGGTCTTCCTAAGAAGATGGCACTTGAGCTGTTCAAGCCTTTCATTTATGGCAAGTTAGAAGGTCGTGGCTTAGCTACTACCATCAAAGCGGCTAAGAAAATGGTTGAACGTGAGCAGGCAGAAGTATGGGATGTGCTAGACGAAGTGATTCGTGAACATCCAGTCATGCTTAACCGTGCACCAACACTTCACAGATTAGGTATTCAAGCATTTGAACCTGTGCTGATTGAAGGTAAAGCAATTCAATTGCACCCGTTAGTTTGTGCGGCATACAACGCCGACTTCGACGGTGACCAAATGGCTGTTCACGTACCATTAACGCTTGAAGCTCAGTTAGAAGCTCGCGCGCTGATGATGTCGACTAACAACATTCTGTCACCTGCTAACGGTGAGCCTGTTATTACACCGTCTCAGGACGTTGTACTTGGCTTGTACTACACCAGTCGTGAGCGCATCAATGGCCGCGGAGAAGGCATGGTCTTCGCTGATGTGTCTGAAGTAGAGAAAGCTTATGCCACTGGCGTAGCTGAAATACATGCTCGCGTTAAAGTACGTATTACAGAAACGAGCATAGATGCTGATGGTGAAAAAACTAAAGCAACGCGTATTGTAGATACCACGATTGGTCGTGCTTTACTGTCGCTTATTCTGCCTGAAGGCTTATCTTATGATTTGGTTAACCAGAACATGGGTAAGAAGCAGATTTCTAAATTGCTCAACACTTGTTACCGTCAATTAGGCCTTAAAGATACGGTTATCTTTGCTGACCAATTGATGTATACCGGTTTCCGTTTTGCAACCATTTCAGGTGCCTCTGTGGGTATCGATGACATGGTTATTCCTGACGAGAAATACACCTTAGTTGCCGATGCGGAAGCGGAAGTTCTTGAAATTCAAGAGCAATTCCAGTCTGGTCTAGTAACTGCCGGTGAGCGTTACAACAAGGTTATCGATATCTGGGCAAGCGCTAACGAAAAAGTCTCTAAGGCTATGATGGAAAACCTGTCGGTTGAGACAGTGATTAACCGTGATGGCGTAGAAGAGAAGCAAGCTTCGTTTAACAGCATCTATATGATGGCTGACTCGGGCGCTCGTGGTAGTGCTGCACAGATACGTCAGTTAGCGGGTATGCGTGGTCTGATGGCAAAACCAGATGGTTCTATCATCGAAACCCCAATTACGGCTAACTTCCGTGAAGGTCTAAACGTACTCCAGTACTTTATTTCTACTCACGGTGCACGTAAAGGTCTTGCCGATACCGCATTGAAGACAGCGAACTCGGGTTACCTGACTCGTCGTTTAGTAGACGTGGCTCAAGACTTAGTCGTCATTGAAGATGACTGTGGTGCTGAGCACGGATTAACAATGAAGCCGCTAATTGAAGGTGGTGATGTTGTTGAGCCGTTGCGTGAGCGCGTACTGGGTCGTGTGGTGGCTATTGATGTTATCAAGCCAGGCAGTGAAGAAATTCTTGCTCCACGTAACACTCTGCTCGATGAAGCATGGTGTGACATCTTAGAAGAACACAGTGTTGACGAAGTTATCGTGCGCTCTGTTATCACCTGTGAAACAGACTTTGGTGTGTGTGCTGCTTGTTATGGTCGTGATTTGGCTCGTGGTCATATCATTAACCACGGTGAAGCGATTGGTGTTGTAGCTGCTCAGTCAATTGGTGAGCCAGGTACACAGTTAACCATGCGTACCTTCCACATCGGTGGTGCGGCATCGCGAGCTTCTGCAGAAAACAACGTTCAAGTTAAGAACGCGGGTTCTCTGAAGTTACACAACGCTAAGCATGTTTCTAACATCGACGGCAAACTGGTTATTGTGTCTCGCTCGTCTGAACTTGCCATTATCGATGAGCTAGGTCGTGAGAAAGAGCGTTACAAGGTGCCTTACGGTACTGTGCTTGAGAAATTGGAAGACAGTGAAGTTACAGCAGGCGAAATCATCGCTAACTGGGATCCACATACTCACCCAATTATCTCTGAAGTTGCCGGTAGCGTGAAGTTCGTTGACATGATCGACGGCGTGACCATGACGCGTCAAACTGACGAGTTAACCGGTCTTTCTTCTGTTGTGGTACTAGACGTAGGTGCTCGTACTTCAGCCGGTAAAGAACTGCGTCCTGCTATTCGCTTAGTTGGCGCCGATGGTAATGACTTAATGATCCCTGGTACTGATGTACCGGCTCAGTATTTCTTACCGGGTAACGCGATTGTTGCTAAAGACGATAACGCTAAGATCAACGTTGGTGACGCATTAGCACGTATTCCACAAGAATCGTCTAAAACACGCGATATCACAGGTGGTCTACCACGTGTTGCTGACTTATTTGAAGCGCGTAAGCCGAAAGAGCCTGCAATTCTTGCAGAGATCTCAGGTACTATTTCGTTCGGTAAGGAAACTAAGGGTAAGCGTCGTCTAGTGATCACTCCAGCTGATGGTAGTGAACATTACGAAGAGATGATCCCTAAGTGGCGTAACTTGAACGTGTTCGAAGGTGAAAAAGTTGAACGTGGCGAAGTCATCGCTGACGGTCCAGAAGCGGCACATGACATCTTACGTCTTCGTGGTATCCACAACGTAGCAAACTACATTGTGAACGAAGTACAGGATGTTTACCGTCTACAGGGCGTTAAGATCAACGACAAGCACATCGAAGTTATCATTCGTCAGATGCTACGTAAGTGCTTAATCACCTCAGCAGGGGACACTGAGTTCCTTGAGGGCGAACAAGCAGAAGTCGCGCGGGTTAAGATTGCTAACCGTGAGCTCATCGCTCAAGGTAAAACACCTGCAACCTTCGAACGTGAATTACTCGGTATCACCAAAGCCTCTTTGGCGACTGAATCATTCATCTCTGCAGCATCGTTCCAGGAAACCACTCGCGTGTTAACTGAAGCGGCTGTTGGCGGAAAGAGCGATCAATTACGTGGTCTGAAAGAAAACGTAATCGTGGGTCGTTTGATCCCCGCGGGTACCGGTTATGCTTACCATAAGAAGCGTAACGCGCTTCGTGCTACAGAAGATGCCAAGAAAGCGGCAGCTAAAATAGCACCTGCAGTAACCACTGCCAGCGAAGCTGAGCAGAACCTAGCAGACCTACTAAACTTGGCCGGTGGCGAAGAATAAGTAATCAGTTTGTTATCAAAAGGCGCCTTTGGCGCCTTTTTTATTGGAATTTGCACGAAAAGTTGGCTATTTCTTGACAGTTGGCCCTTACCTTTCTAAAATTCCGCGTCCCACCATTGTGGGATATAGATTTTTCACACCTAATTGTTGAGATTGTTCAACTGATCGGAGCTATTACATGGCAACTGTAAACCAGTTGGTACGTAAGCCACGCGCGCCAAAAGTCGAAAAGACTAATGTGCCAGCGTTGAATGCGTGCCCACAGAAGCGTGGTGTTTGTACTCGTGTGTACACTACTACCCCTAAAAAACCTAACTCTGCACTACGTAAAGTAGCGCGTGTGCGTCTAACTAACGGTTTCGAAGTTACTTCGTATATCGGCGGTGAAGGCCACAACCTGCAGGAACACAGTGTTATCCTAATCCGTGGTGGTCGTGTTAAAGACTTACCAGGTGTGCGTTATCACACAGTTCGTGGCGCACTAGACTGTGCCGGCGTGAATACACGTCGTCAAGGTCGCTCTAAGTACGGTGCTAAGCGTCCTAAGTCTTAACTTGCCCGTTTAAGTAAGGCCAAGCTTGTTTTTGTAAATATTCCAGTTTTGGAAATACCTGAAGCATACGGAGAATTGTTATGCCAAGACGTCGCGTTGTAGGACAACGTAAAATCCTACCAGATCCAAAGTTTCACAGTGAGTTGTTGGCTAAGTTCATCAACGTCATCATGCAGGACGGCAAAAAGTCGACTGCAGAAAAAATTATCTACAAGGCACTAGATGTTGTCGCTGAAAAGAAAAGCGAAGCACATTTATCTATCCTTGAAGCAGCCCTGGACAATGTTCGCCCATCAGTCGAAGTTAAATCTCGTCGCGTTGGTGGTTCTACGTACCAGGTACCATGTGAAGTTCGTCCAGTGCGTCGTAACGCACTAGCGATGCGTTGGTTAGTTGAAGCTGCTCGCAAACGTGGTGAAAAATCTATGGCTCTACGTCTAGCAGGTGAAATGCTAGATGCGTCTGAAAACAAAGGTACTGCTGTTAAGAAGCGTGAAGACGTGCATCGCATGGCTGAAGCTAACAAAGCCTTTGCTCATTACCGCTGGTAATTTGTTGGTGTGGGCCTGGCTCACACCTCTGTTGTTGATATTGCTAAAACTGAGGTTTTAGTTGAGAGGGTATAAATAGTGGCTCGTACAACCCCAATTGAGCGTTATCGTAATATCGGTATTGTCGCTCATGTGGATGCAGGTAAAACTACCACGACAGAACGTGTTCTGTTCTATACCGGCTTGTCTCACAAAATCGGTGAGGTGCACGATGGCGCCGCTACGACGGATTGGATGGTACAGGAGCAAGAACGTGGTATTACTATCACCTCGGCCGCTGTAACGACTTTCTGGCGTGGTATGGATGCTCAGTTCACTGAACACCGAATTAATATCATCGATACCCCAGGTCACGTAGACTTCACGATTGAAGTTGAGCGTTCTCTTCGTGTGTTAGATGGTGCCGTAGTGGTTTTTTGCGGTTCATCTGGCGTAGAGCCTCAATCTGAGACTGTATGGCGTCAAGCTGACAAGTACCGCGTCCCGCGCATGGTATTTGTGAATAAGATGGACCGTGCAGGTGCTAACTTTGACCGTGTCGTTGACCAGATCAGAACTCGCCTAGGCGCAACTTGTGTACCGATTCAAATGAATATAGGTGCAGAAGAAGAGTTTAAGGGCGTGATTGATCTTATTAAGATGAAAGCCATAAACTGGTCTGAAGAAGATCAGGGCATGACCTTCTCTTATGAAGAAATTCCTGCTCATTTGGCGGCTAAGGCTGCTGAAATGCATGAGTATTTAGTGGAAGCTGCTGCTGAAGCCTCTGAAGAATTGATGGATAAATACCTAGAAACAGGTAATCTATCAGAACTTGAGATTAAGCAAGCACTACGTCAGCGCACCATCGATAATGAAATTGTACTCGCCACTTGTGGTTCTGCTTTTAAGAACAAAGGTGTGCAAGCGGTTTTAGATGCTGTAGTCGACTATTTGCCAGCGCCCATCGATGTACCTGCCATTAAAGGTATCGATGAGCACGACGCAGAAGTTGAGCGCCCATCTGATGATAATGCCCCTTTTGCGGCATTAGCATTTAAGATAGCGACTGATCCTTTTGTTGGCACATTAACCTTTATCCGTGTGTATTCCGGCGTACTGCAATCGGGCTCAGGTGTTTACAACTCTGTTAAAGAGAAACGTGAACGTGTTGGTCGTATCGTGCAAATGCATGCTAACGATCGTACCGAGCTAAAAGAAGTACGTGCAGGTGATATCGCTGCGGCTATCGGGCTTAAAGATGTAACAACAGGTGATACTCTTTGCGATAACGATCACAGAGTGATTTTAGAGCGCATGGAGTTTCCTGAACCGGTAATTACCATTGCCGTTGAGCCAAGATCACAGGCCGACCAGGATAAAATGGCAATCGCACTGCAAAAACTTGCAGCTGAAGATCCGTCTTTCCGCGTCGAAACCGATGAAGACTCGGCTCAAACACTGATATCTGGAATGGGTGAATTACACTTAGACATTATCGTTGACCGTATGCGTCGCGAATTTGGTGTCGAGTGTAACGTAGGTAAACCTCAGGTTTCCTATCGCGAAACCATCCGCTCTACGGTTGAAGTAGAAGGTAAGTTCGTACGTCAGTCTGGTGGTCGCGGACAGTTTGGCCATGTATGGTTAAGACTGGAACCACTAGAAGAAGGCGCCGGATACGAGTTTGTCAATGAAGTTGTAGGTGGTGTTATTCCTCGTGAATACATTCCTGCAGTGGACAAAGGTATTCAAGAACAGATGAAGAATGGCGTTTTAGCCAGCTTCCCTGTCCTTGACGTGAAAGTGACGTTGTTTGATGGTTCATATCATGATGTGGACTCAAACGAAATGGCTTTCAAAATTGCAGGTTCTATGGGCTTTAAAAAAGGGGCGCTACTAGCGAATCCTTCCTTGCTCGAACCTTGCATGAAAGTAGAAGTGACTACTCCTGCAGACTACATGGGTGACGTGGTTGGTGATTTAAATCGTCGCCGTGGTCTAATTGATGGTATGGATGATGGCATCGGTGGTGTTAAACTCATCCATGCAGTAGTGCCTCTAGCTGAAATGTTTGGTTATGCGACTGATTTGCGTTCTGCTACTCAGGGACGTGCTTCATACTCTATGGAGTTTTTGAAGTACTCTGATGCACCGCAAAACATAGCAAAAGCTATTATTGAGTCTCGTAGCTAATTTATAGTTACGAAATAATGTTATATAGTTCGAAGAGTTCGAACACTTCTGAAAAGAAAGGAATATATCGTGGCAAAAGCTAAATTTGAACGTAAAAAGCCTCACGTAAACGTAGGCACAATTGGTCACGTTGACCATGGTAAAACAACTCTTACTGCTGCTATCTCTGCTGTATTGTCTAAGACATACGGCGGCGAAGTGCGTAACTTTGCTCAAATCGATAACGCTCCTGAAGAGCGTGAGCGCGGTATTACTATTAATACTTCTCACATCGAATATGACACGCCATCACGTCACTACGCTCACGTAGATTGTCCAGGTCACGCGGATTATGTTAAAAACATGATCACTGGTGCTGCACAGATGGACGGCGCAATCCTAGTAGTTGCTGCGACTGATGGCCCAATGCCACAGACTCGTGAGCACATCCTACTTTCTCGTCAAGTAGGTGTTCCTTTCATCATCGTATTCATGAACAAGTGTGACATGGTTGATGACGAAGAATTACTAGAATTAGTAGAAATGGAAGTTCGTGAACTTCTTTCTGAATACGATTTCCCAGGTGATGACTTACCAGTTATCCAAGGTTCTGCTCTTAAGGCGCTTGAAGGCCAGCCAGAGTGGGAAGCTAAGATCCTTGAGCTTGCAGAAGCTTTAGATACTTACATTCCTGAGCCAGAGCGTGACATCGATAAGCCGTTCCTACTTCCAATCGAAGACGTATTCTCGATCTCTGGTCGTGGTACTGTTGTGACTGGTCGTGTTGAGCGTGGTATCGTTCGCGTTGGTGACGAAGTTGAAATCGTAGGCGTTAAAGCAACGACTAAGACAACTTGTACTGGTGTTGAAATGTTCCGTAAACTGCTTGACGAAGGTCGTGCAGGCGAGAACTGTGGTGTGTTATTACGTGGTACTAAGCGTGATGACGTAGAACGTGGCCAAGTATTAGCGAAGCCTGCTTCTATCAACCCACATACTACTTTCGAATCAGAAGTATACGTGTTGTCAAAAGAAGAAGGCGGACGTCACACTCCATTCTTCAAAGGCTACCGTCCACAGTTCTACTTCCGTACTACGGACGTAACTGGTACTATCGAATTGCCAGAAGGTGTAGAAATGGTTATGCCTGGTGACAACATCAAGATGGTTGTTACTCTAATTTACCCAATCGCGATGGACGACGGTTTACGTTTCGCTATCCGTGAAGGTGGCCGTACTGTTGGTGCAGGTGTTGTTGCTAAAATCATCGCTTAATTGCTGATTTTATAACACACATAAAAAAAGGAAGCTTCGGCTTCCTTTTTTGTTTTATGGCTAGCTTTATACAATAAAAGCTGTAAAATGCCGCGCTATTAAGACGTATCAAATCTGTAAGCAGAATTTTTACTCAATGGGCTTGATCTGGCAATAAAGATCTGTATAATTGCCCACTCGCTGACTCGTGCAGCGTTAATATGTTGAAGCCTTAGGGCTAAACATTATCATAGTGACTCCGATTGGGAGTCAAACGGTTAAATCATCTCGCTCTGCTTTTCCTTAGGGAAAATCGCTAGAGGGTGATTTTTTATATGTCCATTTTAGGAGCTCTGGTCAATGCAGAACCAAAGAATCCGTATCCGCTTGAAAGGCTTTGATCATCGTTTGATTGATCAGTCTACAGCGGAAATCGTTGAAACTGCTAAGCGTACAGGCGCGCAGGTCCGTGGTCCAATTCCACTACCTACTCGCAAAGAGCGTTTTACCGTTTTGATCTCTCCGCACGTTAATAAAGATGCTCGTGATCAGTACGAAATCCGTACTCACAAGCGTTTAGTTGACATCGTAGAGCCAACAGAAAAGACAGTAGATGCGTTAATGCGTCTCGATCTTGCGGCTGGTGTCGACGTTCAGATTAGCTTAGGTTAATTGAGATCCTTAGAAGAGGTTTGAGAGATGGCTATCGGTCTTATCGGTCGTAAAGTGGGTATGACTCGCATCTTCACTGAAGATGGTGTGTCGATCCCAGTAACAGTAATTGAAGTTGCTGGCAACCGTGTTACTCAAGTGAAAACTTTAGAAACTGACGGTTACCGTGCACTTCAAGTGACTACTGGTACCAAAAAAGCCAATCGCATCACTAAAGCTGAAGCAGGTCACTTTGCCAAGGGCGGCGTAGAAGCCGGTCGTGGTTTGTGGGAAATGCGTTTGGCAGATGGTGAAGGCGAAGGCATTGAAGTAGGTGCTGAGCTTAATGTTGATATTTTCGCAGAAACTGTGAAAGTAGACGTTACCGGTCAATCAAAAGGTAAGGGTTTCCAAGGCGGCGTTAAGCGTTGGAACTTCCGTACTCAAGATATGACTCACGGTAACTCTTTGGCACACCGTTCGAATGGTTCTATCGGTCAGAACCAAACGCCTGGTCGTGTATTCAAAGGCAAGAAAATGTCAGGCCATATGGGTGCTGAGCAAGTAACAACTCAAAATCTGCACGTAGTACGTGTTGATTCAGAGCGTAACTTGATTCTAGTACGCGGCGCAGTTCCAGGCGCTACCAATGGTGACTTGATTATCAAGCCAGCAGTTAAAGCTTAAGGTCTGAGGAGATAGTAATGGAATTGGTATTGAAAGACGCGCAGAGCGCTCTTGAAGTTTCCGAAACTACCTTCGGCCGTGACTTTAACGAGGCACTGGTTCATCAGGTAGTTGTAGCTTACGCTGCAAACGCGCGTCAGGGCACTCGTGCTCAAAAGACTCGTGCGGAAGTAACTGGCTCTGGCAAAAAGCCATGGCGCCAGAAAGGCACAGGCCGCGCTCGTGCCGGTAGTGTTAAAGGCCCAATCTGGCGTGGCGGTGGCGTAACATTCGCTGCTAAAACACAAGATCACAGCCAAAAAGTTAACAAGAAGATGTACCGCGGTGCTCTTAAGAGCATTCTGTCTGAATTGGTACGTCAAGAGCGTTTAGTTGTTGTTGAATCGTTCGGTGTTGAAGCTCCTAAAACTAAAGAGCTGAAAGCTAAACTGAAAGCAATGAACTTAGAAGACGTTCTAATTGTTACTGCTGAAGTTGATGAGAACTTATTCTTAGCAGCTCGCAACTTATACAAGGTTGACGTTCGTGACGTAGCGGGTCTAGACCCAGTAAGTCTAATTGCGTTCAACACTGTTCTTGTTACTGCTGATGCAGTGAAGCAAATCGAGGAGATGCTAGCATGATCCGCGAAGAACGTTTGCTAAAAGTTATTCTAGCTCCGCACATCTCTGAAAAGAGCACTGTGGTTGCTGAGAAGACAAACACTGTTGTTTTCCGCGTAGCAATCGATGCGACTAAAGCAGAGATTAAAGCTGCTGTTGCGAAGCTATTTGAAGTTGAAGTAGATTCAGTTCGCACTCTAGTAAACAAAGGCAAAACTAAGCGTACCGGTGGCCGTGTAGGTCGTCGTAGCGATTGGAAAAAAGCTTATGTTACTTTAGCTGCTGGTGCTGACATCGATTTCGTCGGCGGCGCTGAGTAAGCAAAGGAGAATTATCATGGCAGTTATTAAGTGTAAGCCAACCTCTCCAGGTCGTCGCCACGTAGTTAAAGTGGTGAATACAGACTTGCATAAGGGTAAACCTTTTGCAGCGCTGTTGGCGAAAAAATCTAAAAGTGGTGGCCGTAACAATACTGGCCGTATCACTGTCCGTCACGTTGGTGGTGGTCACAAGCAGCATTACCGTCTAATTGACTTCAAACGCAATAAAGATGGTATTCCTGCAAAAGTTGAACGTATTGAATATGATCCAAACCGTACAGCGCACATCGCGTTAGTACTGTACGCCGATGGTGAGCGTCGCTATATTCTTGCTGCTAAAGGCATGAAGTCAGGCGATCCAATCCAATCAGGCGTTGGTTCAGAAATCAAGACTGGCAACTCTATGCCTCTGCGCAACATCCCTGTGGGATCTGTTGTTCACGCTGTCGAAATGAAGCCTGGTAAAGGTGCTCAAATCGCGCGTTCTGCAGGTGCATACGTGCAAGTTATTGCTCGTGATGGCGCATATGCAACTCTACGTCTTCGCTCTGGCGAAATGCGTAAAGTTCCAGTTGATTGCCGCGCGACATTTGGTGAAGTTGGTAATGCCGAGCACATGCTACGCCAGTTAGGCAAAGCAGGTGCCAAGCGCTGGAGAGGCGTACGCCCTACAGTTCGTGGTGTTGCAATGAACCCGGTAGATCACCCACACGGTGGTGGTGAAGGTCGTACTTCTGGTGGACGTCATCCAGTGAGTCCATGGGGTGTGCCAACTAAGGGTTATAAAACTCGTAGTAACAAGCGCACTGACAAGTACATTGTACGTCGTCGTAATAAATAAGTAAGAGGATTCGCCATGCCACGTTCTCTCAAGAAAGGTCCCTTCATTGACCTGCACTTGCTGAAGAAGGTAGAGAAAGCGATGGAAGCGGGAGATAAAAAGCCAATTAAAACTTGGTCTCGCCGCTCAATGATCATCCCTAATATGATTGGGTTGACCATCGCTGTCCATAATGGTCGTCAGCACGTACCTGTGTTCGTAACTGACGAAATGATCGGTCACAAGCTTGGTGAATTTTCACCAACTCGCACTTATCGCGGCCATGCTGCAGATAAGAAAGCGAAGAAGCGTTAATACGGGAGGAATAAGATGGAAGTTTTAGCTAAACATCGTTTTGCTCGTACGTCTGCGCAGAAGGCCCGTCTAGTTGCTGATCAGATCCGCGGATTGCCTGTTTCTAAGGCCCTCGAGATTTTGACCTTCAGCCCAAAGAAAGCCGCCGTACTAGTTAAAAAAGTACTTGACTCAGCTATCGCAAACGCCGAACACAACGAAGGTGCGGATATTGATGAACTCAGAGTTGGAGCCGTCTTCGTAGATGAAGGCCCAACAATGAAGCGTATCATGCCACGTGCTAAAGGCCGCGCTGATCGTATCATGAAGCGTACCAGTCACATCACTGTGGTTGTAGCAGATCGCTAGGAGAAGAGAGCAATGGGACAGAAAGTACATCCTAATGGTATCCGTCTGGGTATCACCAAGCCTTGGATCTCGACCTGGTACGCCGATAAATCAGATTATGCAAATAATCTGAACAGCGACTGGGAAGTGCGTCAATATTTAACTGAAAAGTTAAAAGCCGCATCGGTATCTAAGATTGTTATCGAACGTCCAGCGAAAAGCATCCGCGTTACGATTCACACTGCCCGTCCAGGCGTTGTGATTGGTAAGAAAGGTGAAGACGTTGAAGTATTACGTGCTCAAGTGGCTAAAATCACTGGCACTACTGCT
>NC_007954.1_3
CAAATCAACATCGCTGAGATCCGTAAGCCTGAATTAGACGCTAAGCTCGTTGCTGACTCTATTGCTCAGCAGTTAGAGCGTCGTGTTATGTTCCGTCGCGCTATGAAGCGTGCAGTACAGAACGCAATGCGCATTGGTGCTCAAGGTATCAAAGTTGAAGTTAGCGGCCGTTTAGGTGGTGCTGAAATCGCGCGTTCTGAGTGGTATCGTGAAGGTCGTGTACCTTTGCATACTCTACGTGCTGATATCGACTATTCGACTTCTGAAAGTCACACGCAATACGGTGTGATTGGTGTTAAAGTTTGGATCTTCAAAGGTGAAGTTCTAGACGGTTTAGTACCACAGATCGAAGAGCCTAAGCAGCAACCTAAGCGTAAGCCTCGTGCTAAATAGGAGAAACTTTAATGCTGCAACCTAAACGTATGAAGTTTCGCAAGATGTTCAAGGGCCGCAACCGTGGTCTAGCGAACGGTACTGAAGTTAGCTTTGGTACTTTCGGTTTGAAAGCAGTCGGCCGTGGCCGTTTAACTGCACGTCAAATCGAATCTGCACGTCGTGCCATGACACGTCACGTAAAGCGTCAAGGACAAATTTGGATTCGAGTTTTCCCTGACAAGCCAATTACCTCTAAGCCTCTTGAAGTGCGTATGGGTAAAGGTAAAGGTAACGTTGAATACTGGGTATGTCAGATTCAACCTGGTAAGGTTCTTTATGAGATGGATGGTGTTCCTGAGTCGTTGGCTCGTGAAGCCTTCGCTTTGGCTTCTGCCAAACTTCCTATTAAGACTACCTTCGTAACTAAGACGGTGATGTAATGAAAGCGAGCGAACTAAGAGAAAAGAGTGTTGAAGAACTTAACACTGAATTACTTGGTCTGCTGCGTGAGCAGTTTAACCTGCGTATGCAACACGCTACTGGTCAATTGACTCAAACGAATCAGTTGAAATTAGTGCGTCGTAACATTGCACGTGTTAAGACCATTATTACTTCTAAGGCAGGTGCGTAATGTCTGATAAAATCCGTACTTTGCAAGGTCGAGTAACGAGTAACAAAATGGACAAGTCCATTACTGTTGCTATCGAACGCCAAGTGAAACACCCACTTTATGGGAAATACATTAAGCGTACGACTAAGATCCATGCACATGACGAAACAAATCAGTGTAACGAAGGCGACGTAGTGACTATTAGTCAGTGCCGTCCTCTTTCTAAGACTAAGTCTTGGGCCCTGGTTGAAGTAGTAACTAAAGCCTAATTTTATTAGGTTTATCGTGAACGGCTCCAGTAACTGGAGCCGTTTGTTTTATTTTGCTATGCATTCAAAATATGTGGTGTTATACTTGCGCGCCCAAATCGACTAAAACCTAGTCTTTTCGGGTCTAAAATATACTCCCATAGTGGGAATTGTATAGTAACGATAGCGGAGCACTTTAAATGATCCAGATGCAATCGACTCTAGACGTCGCATGTAATAGTGGCGCTCGTAGAGTTCAGTGTATTAAGGTCTTGGGTGGCTCTCATCGTCGTTATGCCGGCATCGGCGACATCATCAAAGTTTCTGTAAAAGAAGCGATTCCTCGCGCTAAAGCGAAGAAAGGCGATGTATATAACGCGGTGGTAGTCCGTACTAAGAAAGGCGTACGTCGTCCAGACGGTTCTGTCATTCGCTTCGATCGGAATGCAGCGGTATTGCTTAACGCGAACCTTGCACCGATTGGTACTCGTATCTTTGGACCAGTGACACGTGAATTGCGTACTGAGCAATTCATGAAGATTGTGTCATTGGCACCAGAAGTACTGTAAGGAGCTTCAAAATGGCAGCAAAAATACGTCGTGAAGACGAAATAATTGTACTAGCAGGTAAAGACAAGGGTAAACGCGCAAAAGTTTCTCAAGTCCTACCAACTGGTAAATTAATTGTTGAAGGCATCAATCTAGTTAAAAAGCACCAGAAGCCAAACCCACAATTGGGCGTGACTGGCGGCGTTATCGAGAAAGAAGCACCGATACAAACATCAAACGTAGCGATCTTTAACCAAGCCACAGGCAAGGCAGATCGTGTTGGTTTCCGATTCGAAGACGGCAAAAAAGTCCGTTTCTTTAAATCGAATAGTGAACTCATTAAGTAATTGGAGTAAACGATGGCGAAACTGCATGATAAATATCAAGAGACTGTCGTCGCTGAACTAGCAAAAAAGTTCGGCTATAGCAGTGTCATGCAAGTCCCTCGGATTGAAAAAATCACCCTGAACATGGGTGTGGGCGAAGCAGTAGCAGACAAGAAAGTTATGGAGCACGCGCTCCGTGATATGACTGCAATTGCTGGCCAAAAGCCAATTGTAACTGTTGCTCGCAAATCAGTTGCTGGTTTTAAAATCCGTGAAGGCTACCCTATTGGCTGTAAAGTGACCCTGCGCGGTGAGCGTATGTGGGAATTTTTAGAGCGTCTAGTTGACATAGCAATCCCACGTATTCGTGACTTCCGTGGCTTAAGCGCTAAAGCGTTTGACGGCCGTGGTAACTACGCAATGGGCGTGCGTGAGCAGATCATCTTCCCAGAAATCGATTACGATAAAATCGATAAAATTCGCGGTATGGATATTGTTATCACTACCTCTGCGAAGACTGATGAAGAAGGTCATGCCTTGTTGACCGCTTTTAACTTCCCATTCAAGAAATAAGGGTAGCATAATGGCAAAAACATCAATGAAAGCACGTGAAGCAAAACGTGCACAGCTCGTGACTAAGTACGCTGAAAAGCGTCTAGCACTTAAAGCTATCATCAGCGCACCAGCAACTTCTGAAGAAGATCGTTGGGATGCTGTGCTTAAGTTGCAAGCATTACCACGTGATTCTAGCCTTTCGCGCAAGCGTAATCGCTGTAGTCAAACTGGTCGCCCACATGGTTTCCTACGTAAATTCGGCTTAAGCCGTATTAAATTACGTGAAGCTACCATGCGTGGTGAAGTTCCTGGCCTACGTAAGGCCAGCTGGTAAGCACTTGTCACGGAGTAAGCTAATATGAGCATGCAAGATCCTATTGCGGATATGTTAACCCGTATTCGTAACGGCCAAGCTGCTAACCACGTATCTGTAAAGATGCCTTCAGCAAAGTTAAAAGTAGCAATCGCGAAATTACTTCAAGATGAAGGTTTTATTACTGGATACGCCGTAGCAGATGAAGCTAAGCCTGAATTAGAAATCACTTTAAAGTATTTCCAAGGCAAACCAGTCGTTGAGACTATCCAGCGCGTAAGTCGCCCAGGTCTTCGTATTTACAAAGGTAAAGACGAACTTCCTAAGGTGATGGGCGGTCTGGGTATCGCAATTGTGTCCACTTCTCAAGGCTTGATGACTGATCGTGCCGCCCGCCAAAATGGCACGGGTGGCGAGGTTATCTGCTACGTAGCGTAAAGGAGCTAGATATGTCTCGTGTTGCAAAAGCACCAGTCACTATTCCTGCAGGCGTAGAGGTGACTTTAAACGAACAGACACTTACCGTCAAAGGCAGTAAGGGTAGTCTGACTCGAGTAATCAACAGTGCGGTAAATGTTGTTATCGAAGATGCACAAGTTAAGTTTCTTCCTGTCGAAGGCGTCGATGGCGCTTGGGCACAGGCTGGTACTGCACGTGCACTAGTAAACAACATGGTTGTTGGTGTTTCACAAGGTTTTGTGAAGAAACTGAAATTAGTAGGTGTTGGTTACCGTGCGAAAATCGCTGGTAGTGACTTAGACCTAACATTAGGTTTCTCACATCCGTTGGTACACAAACTCCCCGCTGGCGTCACTGCAGAGTGTCCTAGCCAAACTGAAATCGTGCTTTCGGGCGTTGATAAACAGTTAATTGGTCAGGTTGCTGCTGAGATTCGCGGATATCGTCCACCAGAGCCGTACAAAGGCAAAGGTGTTCGCTATGACGACGAAGTAGTACGCCGTAAAGAGGCTAAGAAGAAGTAGGTAACGCGATATGGATAAGAAAACATCTCGCTTACGTCGCGCTTTACGTGCACGTAAGAAGATCCAAGAGCTAGGCGTGAACCGTCTGGTTGTACATCGTACACCGCGTCACATTTATGCTCAGGTGATCAGTCCTGAAGCTCAGGTGTTGGCAGCTGCTTCAACCGTTGAAAAAACGGTTAAAGAGCTACTAAAGAGTACCGGTAACGTAGATGCGGCAAAAGCAGTAGGTAAAATTGTTGCTGAGCGTGCGATCGAGAAGGGCGTAGCAATAGTTGCGTTCGACCGTTCTGGTTTCAAGTATCACGGACGTGTGGCTGCATTAGCAGACGCTGCTCGTGAAGCTGGCCTGAAGTTCTAAGGGGTTATAAAATGGCTAAATTAGAAGCTCAGCAAAAAGACGATCTGCAAGAGAAATTGATTGCAGTTAATCGTGTTTCTAAAGTAGTTAAAGGCGGTCGTATCTTTAGCTTCACTGCACTAACAGTAGTGGGTGACGGTAACGGTAAGATCGGCTATGGCTATGGTAAAGCGCGTGAAGTTCCAGCTGCTATTCAAAAAGCAATGGAAAAAGCCCGTCGTAATATGGTAACAGTGGAGTTGAATGCAGGTACTTTGCATCACCCAGTTAAAGGTCGCCATACTGGTTCTAAAGTTTATATGCAACCAGCATCACAGGGTACCGGTATTATTGCCGGTGGCGCAATGCGTGCCGTATTGGAAGTAGCAGGCGTTCATAACGTTCTGTCAAAAGCATACGGTTCTACTAACCCGATCAACATCGTTCGCGCTACTGTCGATGCGTTGGTGCACATGAAGTCACCAGCTCAAATCGCAGCCAAGCGTGGCCTGAATGTTGATGAAATTCGGGGGTAATGCATAATGGCTACTAAAACTTTAAAAGTTACACAGACTAAAAGCGGCATTGGTCGTTTACCAAAGCACCGTGCAACCTTAACCGGTTTAGGTCTACGTCGTATTGGTCACACTGTTGAATTAGAAGATACTCCTTCTGTTCGCGGTATGATCAATAAGGTTTACTACATGGTTTCGGTGGAGGGATAAGATAATGCGTCTAAATACTCTATCTCCAGCAGCAGGTTCTAAATCTGCTCCTAAGCGTGTAGGCCGTGGTATTGGTTCAGGTTTAGGTAAGACAGCGGGTCGTGGCCATAAAGGTCAGAAGTCTCGCAGCGGCGGCGGCGTTCGCGTCGGTTTCGAAGGTGGTCAAATGCCACTTAAGATCCGTCTACCTAAGTTTGGCTTTACCTCGCGTCGTGCTTTGGTAACTGCTGAAGTTCGTTTACTCGAACTAGCAAAAGTTAACGGTGATGTTATCGACTTAAACACGCTGAAAGATGCGAACGTTCTTACTCGCAACATCCAGTTTGCGAAAATCGTTCTTTCAGGTACCATTGAGCGCCCTGTGACTGTAAAAGGTCTGAAGGTAACCAAAGGTGCACGTGCAGCTATTGAAGCTGCCGGCGGTAAGATCGAGGAATAATACGTCGATGGCAAAACCAGGACTTGATTTAAAAAGCGCGAAAGGCGGTTTATCTGAACTGAAAACACGTCTCCTGTTCGTGATTGGCGCAATTATCGTCTTTAGAGCCGGTTCGTTTGTGCCAATTCCTGGTATTGACGCAGCTGTATTAGCAGAGCTATTTGCTCAGCAAAAAGATACCATCCTGGGCATGTTTAACATGTTCTCGGGTGGTGCTTTAGAGCGTGCCTCTATCTTTGCATTAGGTATCATGCCGTATATTTCGGCATCGATTATCATGCAATTATTGACTGTCGTGCATCCTGCACTCGCTGAATTGAAAAAAGAAGGCGAATCAGGACGTAAGAAAATCAGTCAGTACACGAGATATGGAACGCTCGTGCTGGGTACTCTCCAGTCGATCGGTATTGCAACAGGTTTACCTAATCTTATGCCAGGCCTTGTGGCCAACGCAGGATTCGGATTTTACTTTGTCGCAGTTGTCAGCTTAGTCACAGGAACTATGTTCCTAATGTGGTTAGGTGAGCAAATTACCGAACGTGGTATAGGTAACGGTATCTCGATATTAATTTTCGCAGGTATTGTTGCTGGATTACCATCTGCTATCGGCTCAACAGCCGAGCAGGCGCGTCAAGGTGACTTGAATGTACTCGTATTATTGCTACTTGCGGTAATCGTATTCGCCGTCACTTATTTGGTAGTGTTTGTTGAGCGTGGTCAGCGTCGTATCGTCGTTAACTATGCTAAACGTCAGCAAGGCCGCAAGGTGTTCGCTGCACAAAGTACACATTTACCTTTGAAAGTGAATATGGCTGGTGTGATTCCACCAATATTTGCGTCCAGCATTATTTTGTTCCCAGGCACACTGGCTCAGTGGTTTGGTGCAAATGAGTCCATGTCATGGTTAAGCGATTTCGCTTTGGCTGTGTCACCAGGACAACCGCTGTACTCATTATTGTATGCGACAGCAATTATTTTCTTCTGTTTCTTCTACACTGCGTTGGTGTTTAACCCACGTGAGACAGCTGATAACTTGAAGAAGAGTGGTGCGTTCATTCCCGGGATTCGTCCTGGAGAACAGACTTCGCGTTACATTGATAAAGTGATGACTCGCCTGACATTGGCAGGTGCGTTATACATTACCTTTATCTGCTTAATTCCGGAGTTCATGTTAATTGCGTGGAAAGTACAGTTCTATTTTGGCGGTACTTCGCTACTAATTATAGTAGTCGTGATCATGGACTTCATGGCTCAGGTTCAGACCCATATGATGTCACATCAGTATGAGTCTGTGATGAAGAAAGCAAACTTAGTGAACAAAGCGAATTTAGATCGCTTTGGTCGATAAGTTAGCTTTACGGAGTGATGAAATGAAAGTTCGAGCTTCCGTGAAGAAGATCTGCCGTAATTGCAAGATCGTCAAGCGTAGTGGTGTTGTACGCGTTATCTGTGTTGAACCAAAACACAAACAGCGTCAAGGCTAAAAAAAACTTTGACCAGCTCAAATTTGGGCTGGTCAAATATTGTTTGCAAATTTGTCATCTGTCGAGTATCCTTTCGGGCTTTTCCCAGATGACCTTTAACTTAAGGAGTGCATAGTGGCCCGTATCGCTGGCATTAACATTCCTGATCAAAAGCATACAGTCATTGCATTGACTGCTATCTTCGGTATCGGCCGTACACGTGCAAGAGCAATCTGCGCGTCTACAGCTATCGCTGAAACTGCTAAGATCAAGGAATTGAGCGAAGCTCAAATAGATATCCTACGCGAAGAAGTCGCCAAATACTCTGTAGAGGGTGACTTACGTCGTGAGATTTCAATGAACATCAAGCGTCTTATGGATCTTGGTTGTTATCGTGGTCTCCGCCATCGTCGTAGCCTGCCTCTCCGTGGGCAACGTACTAAGACCAATGCGCGTACGCGTAAAGGTCCACGTAAACCAATCAGAAAGTAACGGGAAGGTAAACCAAAATGGCTAAAGTTCCGTCACGTTCTCCGCGTAAGCGCGTACGTAAACAGGTTGCAGATGGCATGGCTCATATCCATGCGTCTTTCAACAACACTATTGTCACCATTACAGATCGTCAAGGTAATGCGTTGTCATGGGCTACCTCTGGTGGTTCAGGTTTCCGTGGTTCACGTAAATCTACCCCATTTGCTGCGCAGGTTGCTGCGGAGCGTGCAGGTATTGCTGCTCAAGATTACGGTTTAAAGAACCTTGAAGTTTTCGTGAAGGGACCAGGTCCAGGTCGTGAGTCAGCCATTCGTGCGCTGAACGCTGTTGGTTATAAAATTACCAACATTACCGATGTGACGCCTATCCCTCATAATGGCTGTCGTCCACCTAAAAAGCGTCGTGTATAACGTCGTTTCATAGGATAGTTGGAGAAAGATCATGGCAAGATACTTGGGTCCCAAGCTCAAGCTCAGCCGCAGAGAAGGTACAGACCTTTTCCTAAAAAGCGGTGTGAGAGCAATCGATTCGAAGTGTAAGCTGGAAACTGCACCTGGACAACATGGCGCACGTAAGCCACGTTTGTCTGAGTATGGTACTCAGTTACGCGAGAAACAAAAAGTTCGTCGTATTTATGGTGTGCTTGAAAAGCAATTCCGTAACTACTACAAAGAAGCTGCACGCCTAAAAGGCAATACAGGTGAAAACTTGTTGCAACTTTTAGAAACACGCCTAGATAACGTTGTTTATCGTATGGGCTTTGGTGCGACTCGTGCAGAATCACGTCAGCTAGTTAGCCACAAAACTGTGTTGGTTAACGGCCGTGTTGTTAACATACCGTCGTTCAAAGTGTCTGCGAATGATGTTGTAAGCATCCGCGAAAAGTCACGCACTCAAGCACGTATTAAAGCGTCTTTAGAAGTGGCAGCTCAACGCGAGAAGCCTACATGGGTTGAAGTAGATAACACTAAGATGGAAGGTGCTTTCAAGCGTCTACCAGAACGTAGTGATTTGTCTGCGGATATTAACGAACAGCTGATCGTCGAGCTTTACTCTAAGTAAGGCTAACAAACAAGAGAGGACACAATGCAGGGTTCTGTTACAGAATTTCTTAAACCGCGACTCGTCGACATTGAGCAGGTTAACCCAACACGCGCCAAAGTTACACTAGAGCCACTCGAACGTGGTTTTGGCCATACCTTAGGTAACGCGTTGCGTCGCATCCTATTGTCGTCTATGCCAGGCTGCGCAGTTACAGAAGTCGAAATCGACGGTGTGCTGCACGAATACAGCAGCAAGGAAGGCGTGCAAGAAGATATCCTTGAGATATTGCTCAATCTTAAAGGTTTAGCAGTAACAATCGAGGGTAAAGACGAGGCTATGCTTACGTTAAGCAAGTCCGGCACAGGCCCTGTTACTGCCGCAGACATCACACATGATGGCGATGTTACCATCATGAATCCTGATCATGTTATCTGTCATTTAACAGGTAACAATGATATCAGCATGCGTATCCGCGTTGAGCGTGGTCGCGGTTATGTGCCAGCATCTGCTCGTGCACAGACCGAAGACGATGATCGCCCAATCGGCCGCTTGTTGGTTGATGCTTCTTTCTCACCCGTTGCTCGCATTGCATACAATGTTGAAGCGGCTCGTGTTGAACAGCGCACTGACTTAGACAAACTCGTTATCGATATGACCACAAACGGTACTATCGATCCTGAGGAAGCAATACGTCGTTCTGCAACAATTTTAGCTGAACAGCTAGATGCGTTTGTTGAATTACGTGATGTGACTGAGCCAGAGCAGAAAGAAGAGAAACCGGAGTTTGATCCGATTCTGCTGCGTCCTGTCGACGATTTAGAGCTAACTGTACGTTCAGCCAACTGCTTGAAGGCTGAAGCGATTCATTACATCGGAGATCTTGTACAACGAACTGAAGTGGAATTGCTTAAAACTCCTAACCTAGGTAAGAAGTCTCTTACTGAAATCAAGGATGTTCTAGCGTCTCGCGGACTTTCATTAGGTATGCGTCTTGAAAACTGGCCTCCAGCTAGTTTAGTAGACGACCTATAAGTCTCAGTTTTGTACAGATTTTTTGGTTATAAGGATTTAGGTCATGCGCCATCGTAAGAGTGGTCGTCAACTAAACCGCAACAGCAGTCATCGCCAAGCTATGTTCCGTAACATGGCTTGCTCAATAGTTCGTCATGAGATTATCAAGACAACTGTAGCTAAAGCGAAAGAACTGCGCCGCGTAGTTGAACCTCTAATAACACTTGCTAAAGTAGACAGCGTTGCAAATCGCCGTTTAGCTTTCGCTCGTACTCGCGACGCTGAAGTCGTAGGTAAGTTATTTACAGAATTGGGTCCACGCTTCCAGGAACGTCCTGGTGGTTACACTCGTATTCTAAAGTGCGGTTTACGCGCCGGTGATAAAGCCCCAATGGCTTACATCGAGCTAGTAGGTCGTCCTGAAGCTGCTGAAGCTGTTGATGTTGAAGCTGCTGAGTAATTAATTTTACAAAGTTTAAAAAACCGAGCTTAGGCTCGGTTTTTTTATGCCTAAAATTTGAGGCTGAAAATTTAAAATCCACTCGAGTATTTCAAAAACATTGCAGTAACAACCTGCATTTTAAAATCTGATTTTAATTTCATTGCGTGTCAAAGGCTGTATTAGTGGACCTTAACTGGAATTAGGCATCATGCATGATAATCACGTATTAGTTGATGACATAGGGTGTATTTTCGCACTAACAAGCGTAGTGCTATTAGCACCAATAATGCTAATTTGATCACTAGATTAAATAACCTTAAATTTCGCTCAATGACGACAAGTGTTGCAAAAATGTACAGCCGTGGTTTATTATGTGCATAATTCGTGACAAATTGATCCCTCCTTTATATGGACATTTTTCTCTATGTGTAAGCAATGGACTGTGTTTATTACAGCACTCTTTTTATTATTTAGCAGCTTCACTAAAGCGGACTTGAATAGTGATTATAGAAACTATCAGGTGTTCACAGATCAAGCCGGTAATCTGGTATTAAGAGTCCCTGCGACTTTTGTTCTCATTGCTTCCGATATCAATATTCCACTCAATATCACTCCTAAAAATGGGGTATTTAAACTCATTCAAAACGGCAATACTTGGTCATTAATACCCATGACCCAGGGTGAGTTCGACAATTTATCATTAACAGCGGCAAGTCATATTCGATTAGAGTTTCAGGATATCGATGGGGATGGCGTTAATGACCTGATTGTTCGCGATGTGAGTGGCAATAGAGACAGTTTTATCGTCAGTAATTTAACTGGTACAGCCAATGTTGATGCCTACAGTTTAGCGCGCAATGGCATAGATCTATCTCAAGGTAGTGCACTGTCGTTTAAAGATATCAATGGCGATGGGATAAAGGACATTATAAAGGATGAGAATACCAGTTCTGCAACCACGTATTTAGGTTCACGTTCAGGCCGCCTCATCGATACTTCGGGCACTGATGCATTTACAAATCCAGGTAACGTTATAGGCTTAACTGCTGGTCAATTTAAAGTGACAGAATCAGGGGCTGCGACCTACAGTATTCCCTTAAACCTCCCCCCAGCGACAGCAGGTGTAATGCCGCAAGTTGGTTTGTCCTATAACAGCCAGGGCGGGGAAGGCATATTGGGTATGGGCTGGAATATCTCTGGGTTATCAGCTATTGCGCGTTGCCCAAAAAGTATCGCAATCGATGGGAAAATCGAAGGGATTAAATATAACACCAGTGATGCGCTTTGTTTTAATGGCCAAAGATTAATGTTAAATGCCAACAGTACAAATGAGTATCACACCGAAATTGACAATTTTAGTGTCATCACTGCATTTAATGGCACCAATGGTCCTGAATACTTCACGGTAACCACTCAATCTAATGAAACACACTATTATGGTAAAGCCCCTAACAATATATCTACCTCTGAGGATGCCTATGTAGAACGTGGCGGTTATGCTGCTAAATCGGCGGCAAAGCTATGGGCGCTTAAAGCGATTGTCGATAATAAGGGTAACTACATTCGCTATGATTACATAAAAAATGTGACCAAAGGCAGTCATATACTCAATAGCATTGCCTATGGCGGAAATGAAACATTAGCCACTGCACCATACAATAGGATTGAATTTATCTATACCGATGTCGCACGTTCGCTCGAAGGTTATTCTGACGGCGGTATTCTCACTAATAATAAAAGATTAAAGCAGGTCATAGTCAAACAAGACTCCGACGTTTTCCGCTCGTATAATTTTACTTGGCTGCTTACCTCTATCCCTGAAGAACGAAATTACGTCACTGGGATACAAGAATGTTTCAATGAAAGTAATACAGATTGTCTCCCTGCTACTAAATTTGAATTTGAACAACCAGCAAGAAAAATACCAACTTCCACTTATAAAATGTGCAGGATAAATGCACCGGCAGAACAAGCTATTTGTACTAGTGTTAATTATTGTGATGCCACTAGTAACGGGTCCGGTGGCTGGTGTGAGGTTAACTATAATACGCCAGATATAGCGCCTTTTGAGAGTGCCTCATACGGTGCTGCTGCGAGTAACGCTGATAGATATTATGCCCAAGTCTTAGATTTTAACGGCGATGGCTATGCCGATATGCTGTTCCCCAAGGATGGCAAATGGCACTATTACACTACAGATTGGCAAGTGACCACGACCGAATCTTTGATTAACATCCCTGAAAGGTTTAAGAAGAATTACCTTTCTAGTGACCCCACTACGCGAAGTATTAAGACCAGTACTATTAGTAATAGCACCCAAGTGATCAGCGGTGCCAGCATAGGTGAAAAAGGCTATGCCAGAGTGATTGATTACAATGGCGATGGCAAACAAGAGTTACTAATCCCTATTGCCTCAGGTTATTGGCATATTCTCAGTTCAGACTCTAGCACTAGTGAGCAAACGACATGTGAGCCTCAACCTTACCCCGCTCCGCCTATCTGCGATACGCATACGATAACTAATAAGTTCACCTATACATCCTTAGGTATATTAGCTAAAGATTATGAAAATGCCGTAGTCGCTGACGTCGATGGTGACGGGCTGCAAGATATCGTCTTCAATTCTGGATCTTCGCTTAGCTATTACCATAACTTAGGTGGCTCGTTTTCAGCTGCAAAGTCTATATCCCTAGACATGCCAGCAAGCTTTAGTGGCGCAACCGCTTATGAGGCCTATGGTAATGATATTGTCAGAACGTCGGCCAATATAAAAAATTCGGCGATGATTGATGTTAATGGTGATGGCCTTACCGACATTGTGATAAAAATGCGTAAAATTACCACAAATCCACCGCCACCAGGCTGTTATGATCCTAGAATGCTTGCGGTCGCAGCGGTAGAAGATGATGAAGCCGCAGAAAGGTGCAGAGAAACCATCACAGTAGATTACGGAACCTATGCATTCATCGCTTCGGTAAATGCGGGGCAGGTTAGCTACACAGCCACAGACAACAGCTACCTAGGTGCCACATTAAAAGCCATGAGAGTGGCCGATTTTAATGGTGATGGCTTAACGGATATTGCATATATTGCCTCCGACCGATGGTATTACCGTTTATCAAAAGGCAACGGCATTTTTACCAGTCCAAAAGCGCTCAACGGAATAGATGCTAAAACGGAAAGCATCTATAACCGTCACCAGTTTGTTGATTTAGATGCCGATGGAAGAAGCGATATACTAGCGGCTACGACAAGCAAAAATTATACAATTTTTCTCTCAGGTCCCAGTGAAACCACAGAAAGCGCGAATTTTATCAAGCGTGGCACGCTGCCCGTTGGTACCAGTACCACCCCTGAAGAGACCGCCTTGCGTCTTGCGGATGTCGATGGCGATGCAAAGTTAGATTTGCTAACCGCATCATCGAGCACTGGCACTTGGAAGGTGCAAAAAGCCACTCGTCCATATATCAAAGAACATGTGCTGACTAAGATCACCAATGCCTTTGGGGTGCAGACTAAAATAGCCTATGCACCATTAAACAGTGGCGTACCCTTGATTAATCTTGAATCAAGCCAAAAGCCAAATGATAAGGATTACATTACCCCGATAGCGGGAATGTACGTGGTGACCGAAGCGGCGACTCAGTCAACCAGTACTGAATCTGTCTTAGTGCAATATGCCTATGGTGGCCCCTTAGCCCATAAGAAAGGCCGTGGCTTTTTAGGGTTCGAAACAGTAAAAACCACTGACCCACAATCGGGTGTCGTCACCACAACTCAATATCATCAATTGCATCCGTTGACAGGCATGCCGAAAACCACGACTCGTAAGTACCAAGATAACCTACTGAGCAGTGCAACTAACACTTATGCACAAGGCACCAGTGCTAATGGTGGCCGACATGTATATTTAAAGAGCTCAACCGAAGCCAGCTACAGTATCGATTTATCTACCGACGGCATCACAGCTACAGATCATAAAAAAGTCGCAGAAACCATTACTACCAATACCCATGACAGCTGGAATAACCTGACTCAAAGTATTGTGGACGTCAAAGATGCGGCGGGTAGCCTAGTACACAAAACTCAAACGGATAACACCTATTCAAGTTCGGCCTATGGGATTATTAGCACAGATGCCATAGCGTTAGAGCGCAGCCACAGTCAGCAAGATGTTCAGGCGGGCACTCAGCCCGATGCCAAGCAATTTGGCCGCCTGTACACCACCCAAGTGAAGAAGACCCGCTATAAAGATACCGCCAGTGGTACGGCAGAATCACAAACACGTAACACTAAGTTTAGCTATTACCCGAACGGCATGTTGCGCGAATCCTTTGTTGATGGCCTGAATACTGCCTTTTTCTACGACAAATACGGTAACAAGGTAGCCGAGCAAAGTTATGCTAAACACAATGCGGTTAGCTATCAAAAGCGCGGCCAGTATTGGTTTTATGACAGTCGCGGCCAGTACCTAGCAAGGCAGATGAATCAAAATGGCGAGTCTGAAACCTATCTGCTTAACGGTAAATCAGCCAGCACGGCCACCTTGGGGCTTATTTACAGCAAAACCACCACAGGGCCAAATAAATTAGCCTCAACCAGCTATTTCGATATTCAGGGCCAAGTAGTGCGCCAACTGCTGGCGGACGGTAACTACTCAGAAACCAGTAAGACCCTCTGTGAAAGTTGCGTTGAAAATTACATTACCGAAACCAACAGCAGTAGCAATAAACCGCAAACGGTGAATTACTTCGATAAGTTTGGTCGCCAGCGCCAGCAGCGCGTTAAAGGTTTCGATGGCGCCTGGATAGTCACAGCCTCAAGCTACGACAAGTTAGGCCGTGTCACCCATAGCAGTGTGCCTAACTATGACACTGCGTCCGCGGTTAAGTCACAGCAATATTATGATGCCCTAGGGCGAGTCTATAAGCAGACTAAACTCACCGAAACCGGCACAGTCACGGTTTACAGTAAGATTGATGGCTTAGAGACCACTTCAATAGATGAAAAAGGGCTGCAATATAAAGATATCCACAGCGCCGACGGTCAGCTAATTACGCGTATTGATCCGCAAGATCAAACGATTAGCTACTATTACGATGCCTTTGGCAATGCCCGTAAAGTCACCACTAAGGCAAAAGATAAGAATAATGCCTGGAAGACGCAATCAATCACCACAAACTTCGATGCATACGGCCGCAAAATGGCCACCAACGACCCAGATAAGGGGAGCTGGAGCTATGGCTACAATGGTTTTGGTGAGCTAATCAGCCAGACAGACGCCAAGAGTCAAACCACCACCACAGAATACGATGCCATGGGGCGCATGCTGTGGCGCAGAGATAATAGCGATCTCTCCTGTTGGAGCTATGGCAGCGATGCCACTAAAGGCAATGTCGGTAAACCCACAGGGGTTAAGCAGTGGGCGGCGCAAACCAGTTGCACCACCACGAGCGCGGTGCAGAGCAGTGAAACTTACCATTACGATGCCTTTGGCCGTCCGGCTCAGGTTGATTACACTATCGATGGCGCAAGTTACAGCACTCGCAGTGAATATAATACCAAGGGGCAGTTGAGCCGCCAGCATTACCCTTCTAATAATGGGGTGTTTTACGTTAACTTTTACTATAACGCTAACCATTACCTTTACTTGCAAAAAGACAGCGCGGATCGTGAGTTACGCAGAATAACCGCCATGGATGCCCTCGGGAATATCACGGCGCAAAGCTTTGCCAACGGCACCAGTGAGGCGCGCCGCTTTAACCAGCGCACGGGCCGCATAGACAGTATCGATCTCAAGAAAGGCAATAGCTACATTCATCAGCTAAGTTATGGTCTTTTTGATGCCAAAGGCAATGTCGAATATCGCTCCCACAGCTATTACAATGGCAGCGGCATTCAAACCTTGGGCTTCAGTGAAAACTTCACCTATGACAGCTTAAACCGCATCGAAACCCGCGATCTCAGTATTGGCACTGGCAGCCTCACGGGCTATGGCTATGATGAGCAATACAGCTACGATGGCTTCGGTAATATCAACAGCCGTAAAGGCTATGCGGGCGGCAGTTATTCGGTCAATCTCGCCAGTTATAATTACCTGCAAAGCACCAGTGTCAACCGACTCGACAGCGCCAATGTCGATGGCAAAAGCTATAGCAAGTTTATCTATGATGCCAACGGCAATATCACCTCAGATGGCAGCCGCAGCTTTAGCTACAATGCCTTCGATAAGGCCAGTCGCATTCAGCTAGGCAGCCAATACAGCGCCTATCGCTATGACAGCAGTCGCGCAGTATTGAGCCGCAGCGATTATCGCCAAGAGGCGGGCGAGTGGAAAACCTTTAATACCGATTATATCGGACAGTTGTACCAGCAAGAGCGCCGCTATAAGGGCAGTGCAGCCATAGGCAGCAACCTGGAAAATACCCGTCACAAGTATATGTTGGGTAATATCATGGTGGTGCGCAACCAAAATGCCACCTTAGGCAACAGTGAACAGGTACAGTATCAGCATGGCGATCATCAAGGCTCAACCTTAAGCATCACCGATGAGCGCGGCAACATACTCGAGCAGTACTTCTATAGCGCATTTGGCAAACCGATGAAGCTTGCTGGCTCCAGCCTAGTGCAGGCCATCACGCCCATGGAGCGCGGCTATACTGGCCATGAGATGTTACCCAATCTGGACGTGATCCAGATGGGTGGCCGTATCTACGACCCTAACTTGGCGCGTTTTTTACAGGCAGACCCCAACATACAGGCACCGACTAACCTACAGAACTATAACCGTTATAGCTATGTGCTCAATAACCCGCTGACTTATACGGATCCGAGTGGTTACTTTTTTGACAAAATATTTGATTTCGTTAAGAAGTACTGGAAAGTGATAGTGGCAGTAGTGGTAGTTGTTGTGACCTATGGCGCTGCGACTAGTTGGGTTGCATCGTGGGGCACTACTGGGGCGTTTGGAAGTGCGGCAACAGCGGCTACATCAGCAACATTAACGACCGCAGGAGCTGTCGCTACTGGAGCTATTGCGGGGGCCGCGGGTGGGTTTGTTGGAGGAGCTTTAGCGACAGGTAGCCTTAAAGGGGCGTTTCGTGGGGCCTTAACAGGTGCCATTTCAGGGGCAGCTGGTGGCTATGCAAATGCAGGTGCTGTGAGTGGTTGGGGAGATGCGGCCAAACGTATCGCAGTGGCCGCTGCAGGTGGATGTGGTGCAGGTAAAGCTTCTGGTGGTTCTTGTAGCCAGGGGGCTAAGTTGGCTGCGGTATCACAGGCGATAACTATGGGAGCTGGTGAGTTATATCGAAAAGTAAGTAGCCAATATAACAAAACAGGAGAACCGCATTTACTACAAGAAGGTATAAGCGATGTTGGAAAGCAGGCTAGAGTAATTCATGAACCTCATTTTTGGGGGCAATCAGATCAGGCAGGATTAATGAAGTCAATTGCAAAAGGCCCTTACATGGATGCATTTGCGGAATTTCATGATGGGTTGCATGAATATTTACATGACTCTTTGGGTAGTTATGCATTTTTATCCGATAATTCTGCATCTCTTATTCTTACAATGCCCCCTTCATATGTACTTACAGTAGCTGCTGCTGCGCGACCATATTCACACTTATATTCTTTAGATTTAATGAGAGAAGGTAAAAGATGATGAGAGTTTTTTTTGCTTGGGTAATGAGCACAGTCTTACTATTTTTATTGAGTGGATGTGCTGTTGGTCATGACGATTACGTTAATTATCTAAATAGTAGCCTTGGGAGTAAAATGCCCTACAAAGAACCTTATCAGCCCACTGATGCAGGAAAGATAATTAGGAGTGATTTTCTGATTGGCGGCCAAGGGCTGACGGATATTACGTCAGATGAAAATGGGTTTTTAATTTATCACTTTAGTCATCAAGAAGTATTGTCAAACATCAAAACTAAAGACTGGGTCGGTAAATGTTTAATTTATTATGTAGTAGACCCTAAGACATATATTATAAAATCATGGGGATTCGATGACGGTGGAAATCCATTAAGTTGTAGAACTTGGCTCTAAGTAACAAGTCAGAATAAACCCTAAACGTCTAACATTATCACGACGTATGGAAAAATAAATCTGGACACTTACAATAAATCGTATTCGGTTAACGGCTTCACGCTTGACGTTTTTTTGTGAAGGTCATTTTGTGTCATATACCTTGAAAGACACCGTAGGCTGCGAAGTGGATAGTCTTAATGTGTATTAACCAAGAAACCATGATGCTTAACATCCCTAAAAGGTCACAATGTATATGAATTTTATTAAGATAATGCTAACCGCAATAGTGCTATTCGCTGTGAGCTTTGCTGTTAACGCAGAGGTGAGTTCTGGTACTGTGACTGTGCTGCGAACCACTATGGATGGGCAGAAAACACTGTATTTTAAGATGAACCCCATGCCAGCAGGCGTCACCCAATGGTTATATGTCAGAGAAGGCTCAGAGAAAAATTCGGCCATATATGGACGCTCCCGGTGAGTCAAGGCAATAATCTGCTCACCTAAGGCTTTTTGGGCCTTAGTTTTCTGTTCAACTGCTTTACTCCTGCCATTGTTATTGATGCGACTCATTTCCGCTAAAAGCGGTTGTACTGCCATATATACGGGCTATGCACGCATTCGTCTGAATGTGCTGCCCCTAATTAAATCCGTACCACTGCGCCTGTAAATGTGAAACACCCATACGGATTGGGTTACCCCATCCTTGGCCTGTTCGGGCTTACACTGGTTGGACTGAGCCATTTCTTCATCGTTAACAACAACCTTGAGTATTAGGTGCTATCTTGCCGCTCTTATCATCCAGACGGGCTATAAGCCCTTGGCACGACCGAGCTGAGCAAGATAGCGATAACAGGGTTAATTGGCTTCATGGCTTATGCCTTGATAAGCGCCGTATTGCGGCGCATAGGGCACTTGCTTGTGCAATAAAATCCACATCAGCCTAGCGAGTCGATGAGCGGTGGCAACCACAGTTGTGCAGATGCTTTTACGGTTTCTTAATTGGGTTATCCACTGATTTAAATCATCATTTTTCTTACTTGCATGGCTGACTACGGTTCTGGCACCGTGAATAAGTTGTTTGCGTAAGTAGCCGTCGCCGCGTTTGGTGATACTGCCATTAATACTCTTATTGCCTGAGGCGAATTGTTGTGGGGTTAACCCTAGCCAGACTGCTAATTCTTTAGCGCTATTAAAGGCTTGCCCTGCACCAATGGCAGCGGCAAACGCTGAAGCGATAATGGGGCCAACACCTGGAATACTTAATAAGATTTTGCCATTAGGGTCTTGCTCTACCAGCTGTTTTATCAGGCGGTTAATGCGGTCTAAGCGGGTACTCACAGTCTGGTATTCATCCCAGAAATCATTGGCCATTAACTTGATGATAGGCCGCTGTGACTCATCGTTAATGATGTCCCACATGGCTCGCTCAAACGCACTGTGACCTTGTGGAAAACAAATACCGAAATCCACTAACACACCACGAATTTGATTGGTGCAGGCCGTTCTTTGTTTTACCAAGCGCTCTCTGACGCGGTGCAGCATCAATATCTCTTGTTGGGCTTCGGTTTTAATCGGCACAAAGCGAATGTTGGGCCTAAAATTGGCTTCATAAATCGCCATGGCATCATTTTTATCGTTCTTGCTGCCGCGTACAAAGGGCGTGACATGCTGGGCTGGAATGAGCTTAACGTTATGCCCCATGGCAAGAAACTTACGCCCCCAGTAATGGGAAGAATAACACGCCTCAAAGACCACATCACAGACTGGCTGCTGCGACATGAACTCGCTCAGCTGTGTGCGATTTAAGCGCTTGCTGAACACTTGCTTGGCGTGTTTATCCATCCCCAATAGTTGAAATACATTTTTTGCCAAATCAATCGAAATAGTGCTAACTTTCATGGTGGACGCTCCTTAAGTAACTGTATGGTTCAACATCAGTTTGGCGCATTGACGCCGTATTAGGGAGCGTCCATCTCATCACCCACAAAAAATAACATGATTTAGCTCCTTCTACTAAACTCAAAAAAGTTGTCGATGTTGGAGCTTGTTATGCCGCGCCCTAGAAGAAGTCAGGTGAGTGTTGAGCTTCTTGTTTAACATCAGTCCTTTCTACCACTGCAACAGTCGTGTTATTCGCCGTGCATTCTTTACCAATAAAAAGTCTGCGGTGATGATGCGCTGGTTTATTGGGTGAGTCGGGTAAGAATTTTGACCATCGTCGTGGCTGGGTCGAATCGCGACTGTTTGAACTCGAAGCCGTTTTTGCAATCGATGTGGCCGCCTTTGCAGTGATGTCTAACCACCTTCATGTGGTGTTACGTATTGACATTGAGACTGCCAATTGCTGGACAGACCGAGAAGTCCTCGAGCAGTGGCACAAGCTGTTTAATGGCGATGAGATAACCCAGAAATTTGTTAAAGGTGAAGTCGTTGAAACCCATGAAGTGCTCAGATTAAAGCATTCCATCGCCACTTATCGAAGCAGACTGTGCGACATCAGCTGGTTCATGCGCTGTCTTAATGAGCCGATTGCACGGCAAGCAAATCAAGAAGATAGCTGTACAGGCCGCTTCTGGGAAGGTCGCTTTAAATCGCAGGCCCTGCTAGATGAGGCCGCAGTGTTAGCCTGTATGGCCTATGTCGATCTAAATCCAATTAGGGCCAAGATGGCAAGCACCCCTGAGCAATCAGACCACACCAGCATCCAGCTGCGGATTCAGGCGGCTTTAAGAGGTGAGCAACCTATCAGCTTATTACCTTTCATTGGAAACGAGCGAAAAAACCAACCTAAAGGGATTGCGTTTTCGCTGCAAGATTATCTTGAGCTGGTTGATGATACGGGACGTATTATTCGCAATGACAAGCACGGTGCCATCAGCACCAATAGCGCTAAGTTACTCACAAGATTGAATATCTTTCAAGAAAATTGGCTCAAACTTACCACAGAATTTGGTAAGTTATTTCACGGCCCAGTGGGCACGCTTCAAGAACTCACAAGCTATTGCGAGCATCTAGAAAAGCGTCGACGACATTTCGCCAGTTGTTGTCAGCACTTAATGGCTAGTTGACCAGCGCCTCTAAGTAAAAAGATTCTTTCATGACTCCCTACTCTGCCAAAATCAACGGGTTGGGGTAGAGCGGTTAAAAATCACAGTTTCTTAATGAAATCAGTCTATTTAACTAATCGGCTTAGATAAATCCATGTCACATTAACCTTCTAGCAGGGAAATCCCTTAGTCTTGCTTGAGCACACGCCGAAAGTGCATTATGTGATTGTTTCATAATGGCTGGCTAGATTTATTGTTAGGCTAGATTTATTGTGTGATTGTTTCATAATGGCTGGCTAGATTTATTGATTGCCAGCATTACCCTTCTAATAATGGGGTGTTTTACGTTAACTTTTACTATAACGCTAACCATTACCTTTACTTGCAAAAAGACAGCGCGGATCGTGAGTTACGCAGAATAACCGCCATGGATGCCCTCGGGAATATCACGGCGCAAAGCTTTGCCAATGGCACCAGTGAGGCGCGCCGCTTTAACCAGCGCACGGGCCGCATAGACAGTATCGATCTCAAGAAAGGCAATAGCTACATTCATCAGCTAAGTTATGGTCTTTTTGATGCCAAAGGCAATGTCGAATATCGCTCCCACAGCTATTACAATGGCAGCGGCATTCAAACCTTGGGCTTCAGTGAAAACTTCACCTATGACAGCTTAAACCGCATCGAAACCCGCGATCTCAGTATTGGCACTGGCAGCCTCACGGGCTATGGCTATGATGAGCAATACAGCTACGATGGCTTCGGTAATATCAACAGCCGTAAAGGCTATGCGGGCGGCAGTTATTCGGTCAATCTCGCCAGTTATAATTACCTGCAAAGCACCAGTGTCAACCGACTCGACAGCGCCAATGTCGATGGCAAAAGCTATAGCAAGTTTATCTATGATGCCAACGGCAATATCACCTCAGATGGCAGCCGCAGCTTTAGCTACAATGCCTTCGATAAGGCCAGTCGCATTCAGCTAGGCAGCCAATACAGCGCCTATCGCTATGACAGTAGTCGCGCAGTATTGAGCCGCAGCGATTATCGCCAAGAGGCGGGCGAGTGGAAAACCTTTAATACCGATTATATCGGACAGTTGTACCAGCAAGAGCGCCGCTATAAGGGCAGTGCAGCCATAGGCAGCAACCTGGAAAATACCCGTCACAAGTATATGTTGGGTAATATCATGGTGGTGCGCAACCAAAATGCCACCTTAGGCAACAGTGAACAGGTACAGTATCAGCATGGCGATCATCAAGGCTCAACCTTAAGCATCACCGATGAGCGCGGCAACATACTCGAGCAGTACTTCTATAGCGCATTTGGCAAACCGATGAAGCTTGCTGGCTCCAGCCTAGTGCAGGCCATCACGCCCATGGAGCGCGGCTATACTGGCCATGAGATGTTACCCAATCTGGACGTGATCCAGATGGGTGGCCGTATCTACGACCCTAACTTGGCGCGTTTTTTACAGGCAGACCCCAACATACAGGCACCGACTAACCTACAGAACTATAACCGTTATAGCTATGTGCTCAATAATCCGCTGACTTATACGGATCCGAGTGGTTACTTTTTTAAGGGGCTGTTTCGAGCGATAGCTGATATTCCGATATTAAATGCAGTAATTTCAGTAGTTTTTGCTGTTTACTGCCAAGCGTGCTTAGTTGCTTATAATGCGATGTCGACCTATTCGGTGACGGGTAGTCTAAAATCGACCTTCACCTCTGGTCTTACAACGGCAATTATGCCGGGGGGAGGAAGTGCTGGTGGAGTACTTGCAAGTGCGGCTATAGGAGGACTCTCTTCGAAGTTGCAAGGAGGTGATTTTGGACATGGTTTTATCTCCGCGGGTATAGGTGCAGCATTTGGAGGGCGGATAGAGGTAGGTAATCAATATGCAAATGTCATTGTGGCTGCCGTTATTGGAGGAACTATTTCTAAACTGACAGGAGGTAAATTTGCAAATGGAGCGGTTACAGCCGGATTTGCAAGAGCTGTGTTTGGAGGAGCTTCAAACCAAGATTCAGCCGCTGTTGCAAGTGATTCTCAATCACAGCTATCAGGGATAACTAAGGCTCTAGGTGTCGTAGGCGATGTTATGGGAAGAATATGGTCACTTCCTAACACTCTTATAGGGTTGGGTTATGGTGGTATTGGAATGATGTTCGGCGCTACACCTGTGTGGGATGGGAGTGAGGGGATTTTGCATTTTACTAATATGCCTGAATGGATGATGCCTTCAGCAATGTCTTTTGGTCATGTTCATGTATATGGCCAAAATTCTTACAAGAATCCAAATGGCAGTTATGTTGTAAATAGGTTTGATTCTCCGATTGTAACAGAGGAAACCTTGCATACTAGACAATCAGAAATACTTGGTCCTTTATATCTGCCTTTACATGGCATGGCGATGGGTGTTTCGCAACTTACTGGTGGCGGGACGCATAACAAAAATCTGTTAGAGATGGGGCCGGAAAGTGGAAAAAATCCTTGGCCTTGGTAATTGATTATGATCTATATGAACTTATTACAGCAATTTAGAATGTTTATTTTTTTAGTGATCACATTAGCATTAAGCGGCTGTCCGCGGTTTGCGTATGTGGAGATATATAATTATTCAGGAACAACTATTGAGGTTTCATCTTCGGGTATAACTAAAATCATAGCCCCTGCTAATTCAGATAGATTTAGAATGACTGGTGAGCAGTTCGAAATTAGTTCAGAGCTAGGCAATTGGGTATACCCAAGAAATATTCCTAATGGTGGTGTTGATGGGCCTTATTTCGATGGTACATTACGTGTTCAACTAAATAAAAATGGTGATTTATACGTTTTAAATGAGGATCAAGAGCCGCCGATTGAAGCTTTTGGTGAGCAGCCGACTGGCTACCCTATATCCGTAAAAGATAATTCACGTTATTTTAAGGAGAATTGATAAATTTATTAAGAAGCCAAATTTAAAAATAAGTCTGGATACTTACAATAAATCGTATTCGGTTAACGGCTGCACACTTGAGTTTTTTTGTGAAGGTCTTTTTGAATATATACCTTGAAAGACACCGTAGGCTGCGAAGTGGATTGCCTTAATCGAGACCGTAATGTTTTTAACCAAGAAACCATGATGCAGAACATCCCTAAAAGGTCGCAAGGATATGAATTTTATTAAAATAATACTTAGCGCAATAGTGCTATTCGCTACGAGCATTGCTGTTAACGCAGAGGTGAGTTCGGGCACTGTGACTGTGCTGCGAACCACTATGGATGGGCAGAAAACACTGTATTTTAAGATGAACCCCATGCCAGCAGGCGTCACCCAATGGTTATATGTAAGAGAAGGCTCAGGAAATGCGGCGGGCTGTCAGTTAATTACCGATGACACCATGTTGCAGTTGGCATACTCAAGCTTATTGGCAGCGAAAACGGCGGCACAAAGGATTACTGTTGGCTATTGTGCCGACAGTAACGGCTATGGCTTGGTTAACCAGTACATCGAATTAGACTAGGACTTATGGACAAACGCTTTAGTTAATAAATGCACAGTAATGTGTGATTGACGATTCACATGTCCAATAGTACATACATTATGGATCACGGATTAACATGAGTGGGGCCGGTTCTATATCAAATAAGCTTATGGTTATAGTCCAGCTTATCGCGGCCCCAATTTAAAATTGGCATCAAGCCATGCACTTATTATTTGAATTCAAACATTTGAGGATTTAAAAATGAAATATCTAAAATTATTAGCCGTTACTTGTCTCTTGCTGCCAAGCTTTGCCTCGGCGGGTGAGTTAACAATAGGCGCGACGGTGCTGGAAGTGGCTACCAATGCGACCGGTAGCGGTAAGAATTTTGCCATCAAAGTTGAAGGTGGTGTAGGGCCTTGCAATGGCTGGATATACTTTTTGGAGGACAGTGCCGCGTCTGCGGCTACCTATTCACAAGCATTTTCCATCGCATTAACGGCCCTGAGTAGCGATAAAAAAGTCAGGGTGCATAACTTTACTGACGACGCTTGTACCGGCGCGCGATTTATTTCCATCAGCAAATAAAAGCCTTAGGTACAAAGTTACAGCGACGAAAACACAGCTTAAACATGAACTAAAAGCGACTGAATCTTGGTTGTAATATTAAGCATTTGGTTAATGGCGAATCTCGAAAGGGGTGATTAACGGTGCCACCTAGCGTAACAATTTTGTGCAAAATAAGGCTATCTTGCCTTGCTCTAGTACAAAGGCTCACATAGACTCGTCTTCAGCATGGGTTGTAAGCATACAAAAGTAAGGTGAAAGCGTGGAAACTAAAAGTGTCTCATTTGTACTAACTAGCTGTAATCGATTTGATTTATTAGAAGAAACCTTAATCAGCTTTTTTAAGTTTAATACTTACCCTATTGCCCAATACATTATTATTGAGGACAGCCATAATCTCGATAAGCTCAACAAGGTGCTGGCTAAGTTTCCTGATGTGGATTTTGTGGTGCTCAATAATGAGCCGCAGCTGGGTCAAATGAAAAGCATAGACAGGGCTTATAGTAAGGTGACTTCTGACTATATCTTCCATTGCGAAGATGATTGGGAGTTTTACCGCAAAAGCTTTATTGAAGATTCTTTTAAAGTATTAGACACGGATGAGAAAGTGGTCACTGTGTGGCTGCGTGAGCAAGATGATACTAACGAGCATCCGGTGGAAGCTGAGCTATTTGAATGTAAGGACCCAGAAGGGCGCAGTTATCAAATTATGCAGCGCAATCACCAACGCCGGGCTAACTCAGCCCTGTGGCATGGCTTTACTTTAAATCCAGGTCTTCGCCGCACTAAGGATTACCAACTCATCGCACCCATAGGTGAGATGGGGGGGGAGCATGCCATGAACGAAATTTATTTCCAACATGGCTTTAAAGGGGCGATATTTCCAACGGGTTATGTGCGCCATATCGGCTACCACAGAGGCATACGTTATAAAGTGGGCCAAAGTAAACTGGCGAAAGATTTCTCAGTAGGTTGGAAGCGTATTAAAGCAAAAGCCTGCCAGCTTTTGGGTATCTAACATCTTTAGTTATGACCAAATAAAAACGCCCTCAAATGAGGGCGTTTTTATGGGACAAAGGTTTTCAGTTAGGCTTGTTTTGATGATTTTCAAACAGTTTAGCTTCTTTGAGGAAGGCGTAATAGGCTTCCATGACCGCCAAGATAAAGCCGCGGCGACCTGAGAATAGTTTACGTTGCAACAGGTACTCTTTGATAAAGACCAAGGGGAAGATAAGGAACAGCTTAAGGTGAGAAAAAGATTTACCTTTAACAAATTTCTCATCGGCTTTTAGGGTCGAGTACGTGTTGTTTTTATTGGTGATGGCGGCAATGGAGTCATAACCGTAATGGTCGAACACTTGATTGATGAAGATTTCCTTGCCATCCACTGTGGCGCTTTCATGGGCGAGACGTGAGTCATCGAAGAAGGATTTAGACTTCTTATAGAGCCTGTGATTGTTGGGCTTTTTGCTTAAGCTAGATAATGGTTTGCCAATAAAAATATCGTTACGCCAGAACCGCACACTGTCAGCCTTGTCTTGCTCGATAATCTCTTTAAAGGCGGCAATTAATTGTGGATTAATGGCTTCATCACCATCTAGATTCAATACCCACTCATTACGGCACAAAGACATGGCATATTGCTTTTGCTTAGCATAGCCTTGCCATTCATGACTGAAAATGGTCGCGCCAAATTGCTGCGCGATCGAAAGTGTTTTATCTGTGCTGCCAGAATCCACCAATATCACTTCATCCATGTCTTTGACGCTAGCTAGGGTTTTCGCTATGTGCTTCTCTTCGTTTTTGGTGATGATGAATACACTGATAGGTAATGTCATGGATGATGGCTTAATAGTTAGCAAATAAGACGACGATTATAGCAAATAGCGCTTATTTATGAAGCCATTACTTGTTGGGTGATACTAGGCTATTTGATTGCTCGGAACTTATGATCTCAAAACTGAGCTATGGCAAAAAACTGTGTTAAAATGCGCCTTTGCAAAATTAACTGTGGTTGGCTTCCATGAGCTTTAAGATTTTTGTCATTAACTTAGATTCCAGTGTCGATAGAATTGAAAATATGCAGGCTCAATGCAGCAAATTGGGCATAGAGTTTGAGCGTGTATCTGCCGTGCGAGGCAAAAATTTATCAAGCGCTGAAAAAGCGGCCGTGTATAACCGCGATGTGAACTTGGCTAAATATGATAAAGAGCTTAATGACGGTGAAATCGGCTGTTACATGAGCCATGCTCGCTGCTGGGAGCAAATCCTTATTCAAAAACTGGATTATTCATTGATTCTAGAGGATGACGCGATCCTTACGCCTGAGATTACTGCCTATATCGCCAAGCTTGCCGATTCCACCTCGGAATGGGATTACATTAAGCTGTCCCATGGCCGTAAACCTAAGAATATTCTTAATGCCATCGACTTGGGTGATGGCTTGTCTTTAGGCCAGTGCATTAAGCTACCTTCCACCACCACAGGGCAGTTTGTCTCTCAAACGGGGGCCAAAAAATTACTCCAGCATGCTTATCCTATCGCTAGGCCTATCGATATAGACATTCAGTTTTGGTATGAAAAATCCTTGCGAAGCTTCGTGGTACGCCCTTTCCCGATTTTAAATGGCGACTTTGGCAGTGAAATTAATCAGGTGACCGATAGACGTCAGGTGGATAAGCGCCAATTTGCCCGTATTTGGCAGAAAGCCAAATTTGAATTGAATTTGCTGTTACATCGTGGTCGCCTAGGTGCTTTACCTCAAAGCCTAGTCAAACAAGCAAAGACTAAATAAACAAGGAGCGTTGATTATGCACAGAAGAGCCATTTATCCGGGTACCTTTGATCCTGTGACCAATGGTCATGCGGACCTCATTGAACGGGCCGCAAAGCTATTTAAACATGTCATTATCGGCATCGCCGCTAACCCTTCTAAGCAACCTAGATTCACCCTAGAGGAGCGAGTCGAACAGCTCACCCTAGTCACTGCGCACCTTGATAATGTTGAGGTGGTTGGTTTTAGTGGCTTGCTGGTGGACTTTGCCCGAGATCAAAAGGCCAGTGTGCTAGTGCGTGGTCTCAGGGCCGTGTCTGATTTTGAGTATGAGTTTCAGCTGGCCAATATGAATCGCAGGCTAAGCCCAGATCTTGAAAGTGTGTTTCTCACACCGGCAGAAGAAAACTCATTTATTTCGTCAACCTTAGTCAAGGAAGTCGCCTTACATGGCGGTGATGTTAGTCAATTTGTTCATCCACAAGTGGCCTTGGCCCTTAAAGAAAAAATAGCAGCAATGAAAGCGAATAAAGGTAATAAGTAGTATGAAAAAAGGATTTTTAGTCACAAGTTTACTGGCAGCATTAGGCATGGTATCTAGCGCTCAGGCTGCACCTTGGGTCGACGCCAGCGATATATATTTACGCGCCGACATTCAGGCCTTAGCGGATGCGGGTTTTATCAAGGTGCCTGTGAATACCTACCCGTTAATGTGGTCGGGGATCGGAGAGAATTTGGCCAAAGTTGAGCCTTCTTTGATGAGCCCTGCACTGATGGATGCCTTTGCCAGAGTGAATTTTTATTACCAAAATGCCATCAATAACCGTGGCAATAGAAGCATGAAACTGGCAACCGCCAGTGAGTCGGCGCGCTTCCAGCATTTTGGTTCAGATTATCGTGAAAAAGCCGCGCTTTCTGGCTCCACTGAGTACCTAGGTGAGCGCTTTGCCTTTAAGGCTTCGGCATCGATGAATTATCATCCCGATGATGATAAAAACCTGCGTTTAGATAATTCTTATATCGCCATGATCTTAGGTAACTGGGTATTTACCGCAGGAGCCATTGAGCAATGGTGGGGCCCAGGTTTTGATACTGCGCTGCACAAGTCGACTAACGCGCGGCCAATGCCATCGTTGATGATGAGTCGTAATAATGCCAATGCATTTGAAACCCCTTGGCTGTCTTGGATGGGCAGTTGGAACTTGACTGCGGGCATAAGTGTCGCGGAAAAAGAGCGTTTTGCACCGCGAATGCTGTTGTGGAACATGCGCGCCTCGGTAAAACCTGTGCAGCAATTGGAAATTGGCCTCTCTTGGACCACGCAGTTTTGTGGTAAAGGCCAGGAATGTGATTGGGATGTAGCACTAAAATCCATCACAGGTCAGCGTGATTGCCGAGCAGATAGTGCCGATGTTTTTGGTTGTACCAATTATGGAAACCAGATGGCAGGTTTCGATGTGCGTTACGGTGATATTTGGTTTGATGTACCCGTGGGCATATACCTTGAGCGTACCTGTGAAGACTCCTTGGGCGACCCTTGGCAAATTACCGACTGCGGTAAAATGGTCGGGGTAGACACTCGATTTAACTTTGCAAAACAGCAATATAAGTTATTCGCAGAATACACGGATACCTTAGTGTATTGCGGTGCGGACGCTAATAGCTTTAACTGTTTCTATGAACATAGCACTTATTTGAGTGGTAATCGTCATTATGGCCGCGCCTTAGGTAGCACTTATGACAGTGATGCCAACACCTATGTACTGGGCCTTATTGGCCAATTTGCCAATAGCCAAGGCTTTACCGCCTTGCTGCGTTACGCCAAACTCAATGATGACGGAAGCAATCGTGGTGGGAATTGGGCGCCACAGCCATTGAAAGAAGACTTAACCATGGCAGAAGTCTCTTATCGCTTACCTATGCTCAAGGGCATGGTCACGGTTGGCGGTACAGTCTCTCAATCTAAATTTGTCACTGAGAAAGATGAAACTAATGCTTCTATCTTTGGTACTTACGAGTATAAATTTTAACAGCGACCTTGAGTTAGCTTGATGAGCAAAAAAGGCTTCACTGGTGACAGTGAAGCCTTTTTGTTGAACTCGAAACTATTACACTATTTTGTTTGGCACAGGCCGCAAAAGACTGTGGTGCGTTGGCCAAGGCGAATTTCACTGAGCAGGTTGCCACAATGAGTGCAGCTTTTACTTCCTCGACCGTAGACATGCAGTTTTTGGGCAAAGTAGCCGGGTTTGCCATCAGCATTAGTAAAATCCTTCAAGGTGGTGCCGCCTTGCTTGATGGCCTGAGCCAGAATTTGTTTTACCTCAACCACCAGTAGCGTCAGCTTTTCAATATCTATTTTTCCCGCTTCGGATTCAGGATGTATGCCAGCTGCAAACAAGGCTTCATTGGCATAAATATTACCGACGCCCACTACAATATGGTTATCCATCAGGCAAAGTTTAATGGCTTTCTTCTTGCCTTTTAGGGCTGTTAGCAACTGCAGTGGATTAAAAGCCTCGCTTAGTGGCTCAGGGCCGAGCTTTGCCAGTAAGGGGTGAGCTTCTTCAGGGAGTTCATACCAAAGCCAGGCACCAAAACGCCTAGGGTCATTAAAGCGCAGCATGCGGCCATTGGCTAACACTAAGTCAATATGATCGTGCTTCTCAACCGGGGTGTTTCTTGGCAGAATGCGCAAACTGCCGGACATGCCTAAGTGCACTATGGTTATCCCAGCCTCGGTATCTATCAGCAAGTATTTGGCTCTGCGCCTGACACTGAGTATGGTTTGGCCGACAATATTGTGAGCAAGATCTGGCACCGGCCAACGCAAAGAAGCGTTGCGGACAATAAGCTCTACGACGGTTTGATCAACAAGGTAAGGGGCTATACCTTGACGAGTGACTTCAACTTCCGGGAGTTCTGGCATTTAAGGTTGAGTTTCCAATATGAGGCTGGGGTTCAATGAGCCGCGAAGGCTTGGGGGCACAAGATACCATTGACTGCTGGGAGAGACTAACCAACCTTCAGGGGCATAATAAAGCCATAGTTGTGGCTCATTACTCTGGTTAATACTCAGCAGCAATTCTTGTGGCTTAGTGCTAGATTGAGGTTTTTCTGTCAGTGCTGATACTTGCACTTGGCTCCACGCCTCAGCCCAGATTTGGCAATTAAGCACTCGCTCGTCACATTGCCACTCTTGTGTGACATGTTCATCTTGGTTAAGTTGGCCTTGACTGAGTGGAACACGAGCAAGCCAGATACCACTGAGTTGTAATTGGGTTAATCGATTCTGTTCATCGAACAGTGGCGCAACATCTGCGGGCACATCGCTGGTTTGCTTATTCATAAAAGACAACACCAGCACCATAAAAACACAGGCACCAATAATAATGTTGTTCCACTGCTTACGAGAAAGGGCCATAGGTCTCCAAGGGGCATGGGTAGAGTGTTTTTATTGTACCCACAGATGCAACGCCTTGGAACAGCAATATAAGACTGAATTTGAATGACAGCTAACTAGTGGACTTATGCATACGGGTATTGGCTTTATTGTTTGTTATAGCCGCTTTGATACTCAATAACGAAGTCGGCAATCTGGCTGATGTTATTAATGTCTAAGCGGGTTAGTGCTGAGGGTGTTTGGGTATCTGCACAGCAAGCTATGGCGATGATGTGTTCATCTTGAGTGTGAATAAAAGGTTTGTTGTGGGCAGCTCTGTGTAACTCTATTTTTGGCAAGGCGAGTTTTTTAAAGCCTTCTACTAATACGATATCGGCTTTACTGGCATCGAGCTGACGTAATAGGTGAGCGAGATCGGGATCGCCCTCAGTAGGCGCTTCGGTCATTAATGCCCAGCGCACATGTGAGGCGACTAATACCTGCTGGGCACCCGCTTTTCGCATCTCATAGCTGTCCTTGCCGGGCGTGTCGACATCGAAATCATGGTGAGCATGCTTAAGCACTGCAAGCCTTAGGCCGCGGCGATTCAACTCAGGAATAAGTTGGGTCAATAAGGTGGTTTTACCTGTGCCGCTATAAGCGCAAAATCCTAGCACGGGTATCGTCAGAGGATTGATGAAAGCGATAGTCATGATAGATGGCTCCGAGTACTGAGTTGAGCGATTTGCTCATGGGTATTGATGTTCATGAAAGCGTCAGGATTATCAGTAAAAGCACACACGCTAAAGTGCTGATTTCGATACCAAGCACCCAGTTTTCGCTCGCCAGCATCCAAATAGTCCTGAATTGATTGGGCAAGGTTTGCTTTGAGTAATAGCACCACAGGTTGCTCTTGCTCGCCATCACTGGCGACCACTATGTCGGTTTGGCTATCTCCCATACAAGCTTGCATGCGCGAGACTAAATCTAGTGGAAGCCAAGGGCAATCACAGGGCACAACCAGTAAGATGCTGTCATTTAAGTGATTTAAGGCGCTTAATATGCCTGCAAGGGGTCCCATAAATTCTTGATTTTCATCTGGGATAACGTCATAACCTAAGGCTTGGTAAGCATCTAAATTACGGTTAGCATTGATCACTAGGCTGTCAACTTGAGGGCGAATGCGGCCTAAGGTATGAGCTACCATGCTTTGGCCGTTGAATCGCACTAAGCCTTTGTCTTGCCCGCCCATTCTGCTTGCCCTGCCGCCAGCTAAAATCACTGCATTTACCACAATTAACGCCTTTTCTTGGGAGTTTATTGCAGTCTGTCTCATGCTTGGGCTTAGGTCAAAGGCAAGGGGTAAATTTGTGATGGCTAATATAAAAATATCGGGACGAGGCCAAATTTCAGGCAAAAAAAGCCGGGTGATCTAACCCCGGCCACAAAGAGTGTGTGAGCAATGTCGTGCTTGCGAACTTAGCATCGGTTTAAAGATGATGAGGCCTTTAAATGATAACCAAGTTTTGGAACGCAAGTTAACAATAATCATTCTCATTTGTGTTTGCAAGCTATATTTTGACATTAATCGCTTTCTTTACAAAGCAGCGGTTTATGCAGCTCAATTTTATTCAGGCTTTATCTTGATTTATACCTTGGCAGTATCGCTCGTTTCAGTGAGGATTTTATCGGATAAGACTTTTAATAACACACCGTAAACAGGTAAAAATAGCCCAAGGCTGACGATGAGCTTAAAACCGTAGTCGACACTGGCGATTTCAGGCCAATTCGCGGCCATAAAGCTGTCGCTGGATGCATAAAAAGCGACACTGAAAAATACCAAGGTATCGATGAAATTGCCAAACAATGTTGAAGCCGCAGGCGCTACCCACCAAGCTTTTACTCTGCGTAATTGGGCAAATACGCTGATATCGAGCAATTGCCCGACTAAATAAGCCACAAAGCTTGCGAAGGCGATACGAAACACAAAGGTATTCCACTGAGTTATGGTTTCAAGGCCCTGAAAATGTCCCTGGTGAAACAAGACTCCCATGAGGTATGAGATCACTAAGGCTGGCAGCATGGCTTTGAAAATAATACCTCGCGCCGCTTGTTGGCCAAAAATTCGCACTGTGAGATCGGTAGCTAGGTACACAAAAGGAAAGCTAAATGCACCCCAAGTGGTGTGGTAGCCGAAAATCTGAAAAGGTAATTGCACCAAGTAGTTGCTGGCACAAATAATTAAGATATGAAAACTGACCAATAGGATCAGTGCACGCTTAAACTGCGTGGGTGTTAATAACAACATATTGTGGCCTTTTTCATTGGGGTTAGGCGGGGTGAGGGAACCCGCAAGTGAGTATTTAAATGACCAAGCTCATGGCTCAGAGTACATCTTCTAGTCTACTGCTGGCCTAGATATTACCTTCGGCTGTCAGTCAGGGCGTGGGATTATAATGAGACCAGTTTTAGATGCAAGCTTTAATAATGAGCAGTATGAGCCTGCTAAGTTAAAGCAAAGATTCAAATTTCAAGTTTTACCGGTTTCGCTAAGATGATTTACATCATATAGGGAAAACAAATGGTGACTAAAAACTGGATTTTGTTGTGGCTCTGCTAAGCTCTATTCGAGTGGAACATAGATTCAAGTTTTTGGCGTTATGACTGGATTCAGAATAACTTTGGTGAATTTACCTTTACCTCTTAGAATGAGCGGGCTTGAGCGTGACTCAGATCACGTTTTATAAGATGTTGTGGTTTTGTAGGAGTGTGTAGTCCATGAGTAATGAGCTTGAGTCTAATGATGTGATTAAAATATCTGTGAGTCATCTTGCTTTAGGTATGTTCGTTACAGCTATCGACAATGCTAAAGGCGCTCTATCTATTACCAATCCGGGCCAAATAAAGACGCAAGATGCGATTAACAAACTACTGAAAAGCGGCATTAAAAGTGTTTGGGTGGATGTAGAGCGCTCTGCAGATAATTGTGGATTAAAGAAAACATCCGCAGAATCTTTTGAGCCAACAAAAGGCAATCCCCTAGCACGCAAAGCTAAACCGAGTCGTGATAGTAAGCAGGCTCAGGTTAAGGTCATACTTAATGAGGCTAAAAATTTAGTTCGTAAAGTCTTGTCGGAAACCTATGAGGGCAAGGCGGTAGAGGTGGCCCCCTTCGAAGAAATCGCCGATAGGATGATAGAATCTGTGATGGATGATGCCGATGCGATGAAATGCATTTCGGCGTTGCGCACTAAAGATGCCTACCTATTAGAACACTCGGTTAACGTCGCATTTCTGTTGGTAACCTTTGGCAAGCATTTGGGCTTAGACAAAACCATGCTCAAAGAGATGGCCGTGGGAGGTATTTTACATGATATTGGTAAAATCAAAGTGGATAACGAAGTTTTACATAAGCCTGGTAAGTTAACCCCTGAAGAATTTGCGCATATTAAATTGCATCAAGTGTATGCGGTTGAGATCATGGAGCAAACCCAAGGTTTAGCTCAAGTCAGTAAAGATGTGTGTTTGATGCATCATGAGAAACTTGATGGTCGTGGTTATCCAAAAGGTTTAAAAGGTGACGAAATTCCCCTCCATGGGCGCATGAGTTGTATTGTAGATATATTCGATGCGTTAACTGCAACACGTTGTTATAAAGAGGCCATGAGCCCAGCCGCAGCCTTTAAAATCTTGATAAGCTTAACCCCATTTCACTTAGATCAAGCTTTGGTTTATGAGTTTATTCGCTGCGTGGGTATCTACCCTGTTGGATCCTTGGTTCAGCTGTCTGATGAGCGAATAGGCATAGTATGGGAAGCCAAAGATCGTGATGCACTGCATCCTGTGGTGAAGTGTTTTTATTCTCTTAAGCATAAGCGTTATACCGAAGTCACTATGGTCGACTTACGCAAGGCTGAAGTGAACATAGAACGAGGAGTCTCTCCTGGGACGCTAGATGTTGACCCGACTCCTTTCTATTAAGCTGGGTTTGATCACGCCTATCCTTAGTTAATCTAGCTATGTGTTATGAGCAATAGATCTTGGATATGACGGCTCATCTTATTGATAATACGATTTTTGCATTATCAATAAGGAGGGGGAAATGACGGCATCTACACGCGCAAGTGTGATACTACTTATCGCGATATCGGCACTACTTGCCTCTTTTTATACCTCAGGACTCACTCAAGCACTTATCGAACTCAGTGCATTTTTGGGTCTCATGGCCTTGGTCATTCGTGGCCAAAACTAGACTTTCACCCCCTGTATATAGATCTATTGTCCCCAGCCCCTTTTAATTCCTCATCAGCAGTATATAGCCCAAAGATAAACTTCCTATCGCTAGCCAAAGTAATACACCTAAAAGCAAAGGTTTCGGACCAGCGGTTTGCATTTTCTTAAGGGTTATTGATGCGCCAATAAAAAATAAACACAATATTAACAGTTGTTTAGATATTAAAAATAGTATCTGGTAATGCTCGGAAGGGAAATAATGTGCTATAGCTATAGCGACGCAGTAAAACACAATAAAGTAGGGCACATTGAGTTTGCTCTTACTTCCTCCAAACAATAAAGCGCTGAACAAAGCGATAGGAATAATCCACAATGCTCTGGCAAGTTTGATTGTGGTGGCCGTTTTTAGGGCTTCATCGCCAAAGGCTGCAGCGGCGCCTACCACAGACGAAGTGTCATGAATGGCGATAGCGCTCCAGACTCCAAATTCATATTGGCTTAAACTCAGTGAGTGACCTATGGCTGGAAAGATAAATAAGGCCACTGAGTTGAGCATAAACACACAGGCTAAGGCCACGGCAATCTGCTCGCCTTTGGCATTAATGGCCGGTGCGACAGCGGCAATAGCGCTACCACCACAAATTGCCGTTCCCGCACCAATCAAATGACCGGTTTTTCTATCTAAGTTAAGTGCTTTAGTCAGGTAAAAACTTAAGCCGAGCGTGAAAAAAATAGAGCCTACAATCAAACCTAGATTGCCTAAACTCGCTGAAATAGCTTCTGTCACATTAATGCCAAAGCCTAAACCGACGATGGAAACTGCCAGTAATTTTTTGGTAATAAGCGTTAAATTCACCTTCGCTGGGACTAAATTCAAACTCGCTAACGAGAAGCCAAGTACTAAGGCGATGGGAGAGGAGATCAGCGGCGTTAGGCATAAACTTGCTAATAAGAGAAACATCACCCACGGCAGGCTGACATTGTGTTTAATAGGATTGAATTGGTTCATCGGCAAAATTAGTCGCCATCAAAGCGCGGATCAAAGCGTGAATGTAGGCTTGTATGATCCCTTGAATGAGGTCCCGAGTATAACCTTGCTGATGATGATAAGACAGAGAGGGAATGGCAAAACTTGAGCCAAATCCTCGATTAAGGGCTTGGCTCAGGCTTTAGGTAAATATCTAGCTTATAGGCAGTAATCACTGCCATCTTTAGCCGTCACACTTAATGGCCTAGTAAGCATGTCTTGGTTAAGCAGGCTGGTCCATTCTTGAGTGAGCTTGGTATGTGGCATGGTCTGCAGTAATACATCATTGACGCCAGCCAGATCTTGACTACCTAACGGGCCCTGTCGGTCAATATTGATGGCAAGGTGAGTTTTACCATCTTTTAATACTAGGCAGCTTGGCTCGCTCTTGTGACCACTTAATGCCACAAATTGGCGAGGACGTTTAAGGCCACTTTGGCTGCCATCGGCCATAAAGGCAATCAGGTGAGTGTAATACACTAAGTAACTCATCACTTCTAGGTGCGAACCTTGTGAAAGTGGGAAGTGGCGGTCGAGGAATTGTTTTGCTTTTGCACTCGGCGTTGACGTTGCCACCACACCCTGAGTTAAGGCAGCGACGTTGTTTGTCTCTGTATTAGAGTCAAGGTATTGATTAGTCTGAACGTTATTCATTAATGACATATTCATCGCTGTATCCTTTTTAGTCTTGTTGATGCAATTATTTAAGTGATGCTTTCAATTGTGTATGTGCTCAGGCTTAAAATATCGCTTGTTCCCATTGCTTAGTTTGTAGTCTAAAACAATTTTCGCTACAATTTCACAATAAAAATTTTACAGTGTGAATTTTACAAAATGCGTAACGATCAAAGCCTAATGCGAAAGTCTCATTTTTTGGGAACCAAGATACGTAATCTACGTAAACGCAACCATTTGACCATGGAAGACTTGTCGGCGCGCTGCGTGCGCATGGATGCGGGTTCTGCCCCCTCGGTATCCTATTTATCCATGATAGAGCGTGGCAAACGAGTACCAAGCGCCGCTATGCTTAGCGTGATTGCCGCTGTGTTTCAAAAGGAAGTAGAGTGGTTCCTCGATGATGTACCGGAAGAGGCTGCCATTACCCCAGATAAGGGCCGTCATGGGGGGATAAGCGGCATGGCGTTAGAGCCAAGTTTTTTATTTTCTAACGATATCTTACAAATCGCCATCCCTGAAATGTTGTCACAAACCGGGACCACAGGTCGTCAATTCGCCCATTTGTTGATCCGCGCGCATCAGGAGCATCATCAAAACCATTTCCCCGATCTCGAGCGCGCCGCAGAAGAGATTGGCCAGAAGCGCATGCCCCTGAGCGCCGATGATATGCTCGATATCGCTAAGGGTATGGGCCTACGTATCAAGTGGATAGATGCCACTCCCCAAGAAGTCATCGACGAAATGGGGCTGAGTTCCCGTCAGCTGGTCACGTCATTTTTTGAGCCTCCAAGCACCATTTATGTCAATAAAGCCCTAAAAAATAGACCTTACAGGCTGAAATACGACTTGGCCGTGCATATAGGTCACTGCGTTTTACACAATAAAGATGGCCTTAAAAGCGTGATGACCTCTGGACGTAGGGAAGATAGCGCCGATGATGGCACTCAATCTAACTCACTCAATGCTCAGGATATTCTTCATGCATGGCGTGACTTTGAATCAAGCTTTTTTGCCGGAGCCTTACTTTGCCCCAAAGTGCCCTTTAGGCAGCTTTTAGATCGCTGCGGCTATGAAATCGATGTGCATAAACAATTGCAGGTATCGGCGTCGGTGGCAATGCGGCGTATGACTGTGGTATCCCCTTATCCCCATTGGCACTATTTTGATGCCTACGCCCAAGGAAAACTGCAGGCCGTGTATCGAGGCAATGGTATTCCACTGCCTTGGGGCAATATGCGTTTAGTGCAGGACCCTTGTCAGCACTGGGCGGTATTTCGCATGATCAATGAGCCCACAGTCGGAACCTCGGCGCAAATTTCCATTTTGAATGTGGGCAATGAGCCTAGAATTTACTGTTGTGAGTCAATCAAAGTAGAAGATTCCGCCGGTAATGCCCATGTGCTTTGTGCGGGAATTGATCTTAATCCCGCCATTGAAGCTCAAGGTAAAGACGCGCTCACCATAGCTCAGGACTTAAAACAGGCTTGTGTGGATTCAGGGGGATCTGTAGTCATTCCGAAAAACATTAAGCAAGATTTAACCAGTGTCGCCAAAATCCTTAATATCAATTGGATAGAGCGCGGCATTAAAAATGAAGCTCGGCTTATCTGCTCTCGAGGCGGAGTTTGCCCTAGGCAACCCAGTTGCTATGCCGCCGGCCGGCCGCAATGTGATGATGAGTAACTAAAAGCTATATATATTAAGCGAGGCATCATTTGGAACGCTATCGCTGGGAAAGCCGATATGACTGTTACCTTGTACTTTTTTGTTAGCGTATTGAGCGGATAAAGATTTAATCGGTAATAATAATGCTGGCTATACTTTGTGTCTGTTACCAATGATATTGGAGCTTACACCTTGGTTTTCCTTGCCGCCAAACAAAGTCAAGAAATTGATATAAATATAAAAAACAGTCCTGTGACCTCGATGGCTACAGACTATCTAAAACAACATACCCGCGCGTTACATGTTCAACTAGATAACCTCCCATTGTTGGTTGCGCTGGCGAGTCGTCAGTTAGACCGCGAACAGTACCACCAATGCCTTAGTTGTTTTTATCAGGCTTATTCGGTGATAGAAACGACATTAATTTCTAGTCCGCAGAACAAACAACCGGCCTTAGCTTACCAGGCACGCCTTTCCAATTTACGTCATGAGCTCATGCAATTAGGCATGCCTATACCTGGTAGTCATGATGTCCCCCAACTGCAAATTTCCACAGCCGCTCACTATTGGGGTGCGCGTTATGTGCTGGAGGGCAGTGCTTTGGGCGCAAAGTTTTTATTACCTAAAATTCAACTAAGTCTTGAGCTTAGCTCACCGGAGACATTAATTTTTTTTAGCCAGTTATCCCAATTAGCAAACTCTTGGCCTGAGGTAATAACCCACATTAATCAGATAATTATTCTAGATAACCAAAAGAAAGAAGCGTTGGCCGCAGCCAAGAAGACTTTTGAGATTTTTCATTCACATTTTTCGATTAAGGAGTGATTTTTATGGCAAATGGACCTTTTGGGAATTGTAAAATTGCAGAGCTACACAAGACAGATAAAATCCAGTCTTATGGCTGCATGTTGGTGATAGATAGACAAACCAATACCTTGATTGCCTGCTCGGACAATGTGGAGCGTTTTTTATCGTTGACCAGTGACAATATATTAGGCCGTCATTGGGATACCGTGCTTCAGGGCATAGTCTTAGCACAAATGCGTGAGATAAACAGAGGTCAAGACCTCACCATGAGTCGGATGTCCGAAGCAAAGATTAATGGAAAATCCTGTATTATCGCTCATCACAGCGTAAATGAGTGCTGTATTGTTGAGATTGAGTGGGCTAAAGACACTCAAGAGTTAGCCGCAAGCCATGAAAAGGCTGAATTTATCAACAAATTAAAAAAGGCAACCAAGGCAAGAGACTGTGCTCGGATATTGATGGACAAGGTTGCGACTCTAATTGATTTTGACCGTGTACTCTTCGAGGCGGGTTTACACCCTTAATCAACAAAGATTAATCGCCAGTGTGGTGGAGCCAACCAGTTCATTGGTTTTTGTAAACAATAATATCGAATTAGATCTTACTTGGTCTCAACTTAGGGCTGTGCATCCTGTCCATATTCAATATTTGAAAAATTTAGCTGTTGAAGCCTCTTTCAGTGTCTCCCTTGTGTGTAATGGCCAGCTATGGGGATTACTAGCCTGCCATAATATGACTGCTAAATACCTTTCATTTGAAACCAGACAACTATGTGAGGAATTATCACAAATTACCAGTTTGCACATGTCTGGATTACTCAGAGCCGAAATTGATTTTCAGCGCTATCACTACAAGGTGGAGTTTGCCGAGATACGAGGTGCAATGCAGAGCAGTATAGATGCGTTTAAAGCGATCAAGAGTCAAATATCTGAAATTAAAACGTTACTCAATGCTGATGGAATTTGGCACCACATAGATGGGGAAGATTATTATCATGGTCAAGTTCCAGATGAGTTGAGTTTGAGTTTATTAGGCAATTGGTTGGCGCAATTTGATCGCCACCAAGTGATGTCGAGGCACACAGTTGTTGAGGATTTTAAGCAGAACAAAGCCTTAGTCAAATTTGCCAGTGGATTACTGTTTTTACCGCTAAATCAGCAAAACTTTATCGTACTATTTCGCCGTGAAGAAATAGAGACTGTAAATTGGGCTGGTAAACCACAAAGTCACAATGAACAGGACATGTCTACCAGTGCGTTGACACCGAGAAACTCTTTCTTGACCTGGGCCGAGGTCATGGGAGGGCAAGCTAAGCCGTGGAACTTGATTGATATTGAAATGGCTGAAGACATTCGTTGTGAACTCGTCCGGCTGATTGAAAAAAATCAATTAGAAATAATAGCCTTAAAAGATCCACTTACTGGAATCGCAAATCGATTAATGTTTGAAAGAAAGCTCAAATCAGCATTACAGCAAGCCTTGGAGGCTAACCAGCAGTTTGCGATTTATATGATTGACCTAGATAGGTTTAAACCAGTCAATGACACTTATGGTCATGCTGTTGGTGATGAGTTACTCATTCAGGTCACCCAAAGGTTGCAGGCCTTGCTTAGGTGTGAGGATATGGTTGCAAGATTGGGTGGCGATGAGTTTGCTGTCATCCAGCTGGGGATCAGTAATAAAGGTGATATAGAGAGAATAGCCAAGTTGATGGTCGAAGAGGTCAAGCGACCCTTTTTGATTGAAGGAAAAAATATTGAAATTGGTGCCAGTATCGGTATCACAATTTGCCCGCTCGATGCCATAAGCCAAACTGAACTGCTCTTAGGGGCTGACTTAGCCTTGTATGAAGTGAAAAAAAGTGGTCGCAATGGCTTTAAACACTTTGAGCCTAGTATGTTGTTAGAGAAAACTAACGATGAAAGCATTAGGAATCAATTATTGCGGGCTTTTGAAAATAAAGAACTTGAGATGGTTTACCAGCCAATTATCGACAGTCGTTCAAAGAAAATTGTTGGTTTAGAGGCTTTTACGCGTTGGCAACACCCAGTTCTTGGGTTTATTGCTGCACAAGAATTTGTCAGTGCGATAGATAAAAATCACCTTAATCCTGAATTTGTCGATTGGATGCTAATGACGACATTTAGTGACTATCAACAATGGCAAAGGCAGGGGATTGCGTCTATTCCTGTGAGTATTAATTTACGTTCGGATCAATTTCTGTCATTAGATATTGAAAATAAATGTCGCGCTTTAAGTCAGCAATATCAAGTCGCGACAACTTGGCTGAGAATAGACTTAGATGAACCTACACTGGCAATCGATGCTAACCGCAGTGAAATTAAAATTAATGCCTTAGCCCAGCATGGGATTCTATGTAATATCGACCACTTCGGGCAGGGGCTATTATCACTTAAACAACTCACTAAGTTGAAAGTGAACAGTCTAAAAATTGATAGCCGTTTACTAATGGATGATAAGAAAAACATTAAAACTCAAGCTCTGGCGACTATTTTAAAAGCCATCGGTGAGGTGATGAATGTACCAGTTGTGGCCACTAGAGTTGAAAAGCAAGAAGTCATGGCCAAGGCCAAATCAATGGGGATAAATCTAGTGCAAGGGTTTGCCATTATAGAGCCCATGTCTGTGGCTGATGTGTCAGCCTATATGACGAAGTAGTGAGTTTGTCTCATGATGTTAGCGGTTTAACAACGTGCTTATTTCGGTGTGGGTAATATCTGAGAGGCCTCTTTTCTAAAAGGCTTGAGTTTGTTCTAGCTGAAGTATGTGAGGTTTGAAGGTGAAGCAGAGGAGGAGGTTAGTCAAGGGGCGTAAACCCCTTAAGACCAAACATAAAGATAATGACTAAGCTTAACGCTTGTTATTAGCTTTAGTGCTAACTAAAAATGAAAATACGTAAGTACTTAATACCGCGATTAAGCAGCTTTTTTGTAACAGGTCAATGGCTAAGTAACGGCTTTGTTTACGGACTTTATTAAGTGGGGTAAGGATAGATTTCTTTAACTTTGTCATGGGTATTCCTTTTTTGCTCGAAAACAACACTAATGATGACGAACTCATAATCTACTAAAAACATAAGCAATCTGATTATAAGTGTAACTATTAGTGCACTAAGTATTATTTGAACATATTATCAGCCTTATAGCAATTTTAAAGCCGATTTTATGTTCAATATCAGCATTTTGATTTAAGTGATGAGTGGGAAAGCAAGCAAGTGTAGAGTTGAACTTCTCTGCTGAAACTTAGGCTGTGGTGGGGTTTGGCGGTAGTAAAGTCGAGAAGAGTTAGACGATTTTTTTCTCTGGGCTTAGCGGTATTTTCGTCACGGTCCCTAGCAATGATATTGTTTTGTTTGACACTAAGATCATTGTTTGCAGCACTAAGTACAAGTTCAGGAACAGTGTGATGTGCTGAATCTATACTAATTCAGTGATATTCCCCTCGCTTCTTATCAGCTGAGCGGGGTCGAACGTGAATCCATCAAGAGTAAGTGATAATCATCGATGGCAGGGAAGTCGCTGAACCGTTTATTAGGCTTTTTGCTATCTGGATTCATTATGCCAAGCTGGTGGCCAATACCAGCGCGGCGCGATGCGGCGAGGATCACTTCGCTGTCATCAATAAACAGGCAGCGAGCAGGGTCTAAGTTAAATTTTGCCAATCCATGACGCCAAAACTCTGGATGTTCCTTAGGGTAACCCGTTTCATGACTAGATAGGATGGCATCTAATCCCGATGCAAGCTCAGTGTGCTCAAGCTTCAGGCTTAAACTTTTAGGGTGGGCATTAGTAAATAAAATTCGCTTTTTATTGGCTGCCCCCAAGGCTTGTAAAAACGGCATGCTGTCTTGACGCAACTGAATGCGTTCTGCAATGGAGTAATGCAACGTTAAAATATCCAAACCTAATGCTTGCTGCCAATAATCCAAGCAATACCATTCTAAGGTGCCCTGCACCTTTTTATAGGCCTGTTCCACTAAGGTCTTTGCCGCGTGCAGGTGTATATTCCTTTGCTGGCTTAATTGTTGCGGTACTAGTGTAAGCCAAAAATGCGTATCAAAGTGCAAATCCAACAAGGTGCCGTCCATGTCTAAAAGCACAGTATCTATGGTATTCCAATCAAACATTTTGAATCCTATGGTTTGCGACGAGCTAGACTAGAGATAACAATTATTTCAACCTTGTACTTCTAGTATTTTGTGCTATTTACTTATAGCCAGCTATTTGTTTTATTTGCAAGCCACTTAGGTAAAAAGTGGCTATTTGTTAATGTTTCTGTCTAACGATATATTGATAATTGTGACTTGGCTGGAATATTGATTCGTGGCATATTCACGTTTTTTAAAAACATCAGTCAAAAGGTGTATTCGAACACTAACGGCACCTAGTACTTTTTGATTAATAAATGGTCTTAATACTGTTAGCGCAACAATTAAATCCACTATGACGATTGATTAAAACTACTTTAAAGTAGGTTGTTGATTTTTAATCGTTAATGTGAGTGATGGGAAACCGTATATGAGCGACCAAAACTGATCAATGTTTATATTGATAAGCCGGTGTATAACTTGATAAATATTGTGACGTACATTTTTTTATGCTCTAAAATGATAAACATTAAAAAATAATCAAATTAAGTTTAAGAGGGTGCCAATGAATATTTTGTTGAAAAACCTTTACAGGTCGTGTTTTGAACGCTTCTGTAAAAGAAGTAATGTATTAATAGAAAAGAGGCCATTTACACTCTTCTTTCGGTGGTTGCTTATCTTGCCATTGTTGCTTTGTTCCAATCAGCTTATGGCGGCTAAGTTTACTATGTCGATATACACTGGTGGGGGAACGCCAACAGTAATGACAACAGCAGATGATGGTACTACGACTTTGACGGCCACACGTTCTGATGGCGGTAATCTCGCTGGTGTATCATCAGGATTTTTAGACCCCAGTGTCATGAACGGAGCTGATACTTATACAGTGACATTCAATGTTCCAATCACCATATCTTCGATTCAAATAGCAGAGTTTACTAATAACTCAACAGGCAACCATTATGTGCTGACGCCCAATGTTGGCACACCTTTTAGCATTGCAGATAACGACGGCGCGCTGGCGGGCAGTGTTACCACACATGCACCCTCTAATTGGATTGGAGTAACATCGTTAACCTACTCTTACTCGGCCTCGGGTTGGCGAAATGGCCTTGATAACTTAGTGTTCACTGTTACCGCCCCACCAAGTATTACCAGTGCCAATTACGATGCCAGCACTGGGGTGTTAGCGGTCACAGCACCTAGCATGACTACGGGTGACACCATAGATGTGAGTAAACTGACGTTAACTGGTCGCAATGACGCCACTCATACCCTTACTAGCTCCAATGTGACAGCCAGCAGCTCAAGCGCTTTTTCTGTCACGTTAAATGCTGCCGATAAACTGGCAATTAACGGTCTATTAAATCAAAACGGTTTTGATGCGATTAACGGTACCGCCTATAACTTGGCCGCTGCTGCTAATTGGAATATCACAAAATCAGCACCAGCAGATTTAACAGGCAATAGCATCACTGTGAGTAATGTGAGTGCGCCCACCATTACCTCTGCCACTTACGATAGCAGCACCCACGTACTCACCGCCACAGGTACCAATTTGGTTGGTCTTCCCGGTGCCAACAATGACATTAGCGTTAGTCTATTAACTCTTACGGCAGAAGGTGGCGCGACCTATACTTTGACGTCTCCAGATGTCGAAGCTACCAGCTCGAGCTCATTTTTCGTTACCCTAAATGCCACTGACTATGGCGTGGTTGAGACCATTTTCAATAAAAATGGCACCAGCTCGACTAGTGGCACGACTTACAATTTAGCCGCAGCCGATGACTGGAACAGTGAGATCACTGGCGGTAACATTGCAGATGCCTCTAATGCTATTACAGTATCGAATGTTTCTTTGCCTTCCATTAGCAGTGCAACTTATGATGCCAGTACTGGAGTGTTAGTGGTCACTGGTAGCGGACTTGTGTCTAAAACTGGCGGAACAAATGATATCGATATCTCCAAATTCACCCTCAGTGGTGATGCGAGCAGTTATAGCTTAACGTCAAGCAGCGTTGAAATTACCAATGGCAGTAGTTTTTCAGTGCCCCTTAATAGTACTGATAAAAACGAGCTGATCAGTCGCCTCAATAAAAATGGCACCAGCTCAAATGGTGCCGTGACTTATAATATTGCTGCGGCAGATGATTGGAATACAGGCGCGGATCCTGCGCTTAATATTGCGGATTTGACTGGTAACGGCATCACTGTAAGCAATGCCGCTACAATACCAGGTGCACCAATAATTGGTTCAGCCACTTCTGGCGATGGGCAAGCGAGTGTTAGTTTCAGCGCACCCGTTAGCAATGGCGGAGCAGCAATTACGGCTTATACCGTCACTTCAAGCCCTGGCGGTTTCACGGCCACAGGTACGGCTTCACCACTCACAGTGACAGGTCTAACTAATGGTACTGCCTACAGCTTTAACGTAACAGCCACAAATTTAGTTGGGGAAAGCTCAGCCTCTAGTGCATCTAATAGCGTTACGCCCATGGGTTCGCAAACAATAACCTTCGCTAATCCTGGTGCGCAAAACTTTGGTACTACTCCAACACTAACGGCAACTTCAAGTTCAGGTTTAGTGCCTGTGTTTACCTCATCGACTGCTGGTGTGTGTAGCATCACCAGTGGCGGTGCCTTGACTTTAGTGACTGCGGGCACTTGTACTATTAATGCGAATCAAGGGGGTAATAGTGCCTACCTACCGGCAGCTCAAGTGAGTCAGAGTTTCACTGTTAATGCCGTGGTGGCAAGTTCCCCTACAATCGGCACAGCAACCGCAGGTGATGCTTCGGCTAGCGTGAGTTTCAGCGCGCCTGCTAGCAATGGCGGCGTAGCGATTACGGCTTATACCGTTACCTCAAGCCCTGGTGGACTCACTGCGACGGGCGCAGCATCGCCTCTTACAGTGACAGGTCTAAGTAACGGCACGGCTTACAGCTTTAGTGTCACGGCCACCAATTCAGCCGGTGTCAGTGCCGCCTCTGCTGCATCTAACAGCGTGACCCCACAGAGTGCTAACAGCGCGCCAGTGGCGACTAATGCCAGCGTGAGTTTGGATGAAGATACTTCCTTATCCATAAGCTTTACTGCCACGGATGCAGAAGATGATGTACTTAGTTTTGAAGTGGTAACCCCGCCGACATCGGGCAAGTTAGTTAAGCACGGTTCTGTGTGGTTATACACCCCAGATGCGGACTTTAACGGTGATGACAGTGTGCGCTTTATTGCCAAAGATGCCGAGCTAAGTTCTACCCCTGGCGTGGTGAGCATCAAGGTCAATCCGGTTAACGATGAACCCAAGGCCGTGGATGACAGCATCAGCCAGAGCCTGTCCACGGACAACAGCTATACCTTAGCCGTATTGGACAATGACACCGACGTCGATGGTGATACCTTGACTATCGATGGCGCGGCGGCCGATGTGGGCAGCGTGCAAATCGTTAGCTCACAGCTTAAATACCAAGCGCCAACGGGGTTTGTTGGCCCAGTGGCACTGCGTTATAGCATTTCCGATGGCCATAAGGGTCGCAGTAATGCCAAGGTGCAATTGCTTATTACCGGTGAAAACTCAGCTGGTGCCCCTGTGATTACCGTGCCTGCAGACATTACTGCGAATGCGACAGGCTTGTTCACTAAGCTTAAGCTTGGCGTCGCGACAGCGGTGGATGCCTCAGGCAAGAAGCTTGCGGTATCTTTGGTGAACACTAAGCAACTGTTTGCACCGGGTGAGCATGTCGCCTATTGGCAAGCCACAGACAGTCAAGGTCGCAGCGCGATTAAGTCACAAAAAGTGACGGTAAAACCGCTGATATCCATTAGCCGCAATCAAGTGGTCAGTGAAGGCAGTGAAGCTAAGGTAAGCGTGTTCTTAAACGGCCCATCACCTCAGTACCCTGTGAGCGTACCTTATACCGTGTCTGGCAGCAGTGACGGCAATGACCATGACTTAGTCGATGGTGTGGTGGAGATAACCTCAGGTTTATCTGCAAGCTTTAGCGTTAATGTGTTCGATGATGGGGTCACGGAAGCGGATGAAGAGTTAGTTATCAGCTTAGACTCAGGCCTGAACCTCAGTGGTCAACGTGAGACGCGGTTATTAATTACTGAAGCGAATATTGCGCCTCAGGCGAGCATAGTGGTGACCCAGTCGAATGAACAGCGCACTCAAGTGAGCAAAGCGGAAGGCAAGGTGTACATCAAGGCGAAAAGCCGCGATGTGAACCCGCAAGATAGCCTCACTGAGGTCTGGTCCACAGGCGCACTGGTGTTAGACACAGATGCCGATGGCAGCTACTTTGACCCAAGCACGCTCGATGCAGGCAGTTACCCCATTAGCTTAGTGGTGACTGACGATGGTACGCCGCAGTTATCCACCAAGGTGCAGTTAACCTTGTTGGTAAAAGACAGCCTACCTGTGTTGACTGGCGCGGATAGCGATGGCGATTTAATTCCTGATAACCAAGAAGGCTTTGCCGACACAGACGGTGATGGCATTGCGGATTATTTGGATGCGATTAACGAGTGTAACGTGCTGCAAGAGCAGGCTAGTTCGCAACAAACTTTCCTAGCTGAAAGCCAGTCTGGGGTGTGTTTACGCTTAGGTAATACGGCGCAGCTTAATGGTAGCCAAGGCATTCAAGTGCCAGACAGTGCCCTCATTAAGGATACGCTAGCGGATAACCTGGGTGGTCTGTTCGATTTTGAACTTACTGCTATCCCTAGATTGGGTGCCAGTGTTGCGGTTGTTATTCCTCAAGCGCGGCCCGTGCCTACCAATGCCGTGTATCGCAAGTTTGTGCGCGGTAACTGGCAGGACTTTGTGTTAAATACCAACAATTCAGTGATGTCGAGTGCGGGTAATTCGGGTTATTGCCCACCGCCTGGCGCTGCACAGTGGCAACCGGGATTAACCGAAGGTCACTGGTGTGTGCAGTTAAGCATAGAAGATGGCGGTCCTAACGATGATGACGGTATTGCCAATGGCACTATTGTTGACCCGGGCGGGGTGGCTGTGATGCTTAATAACAACAGTTTACCAGTGGCGGTTGCCGATGCGGTGATAGTACCTGTGAACCAGAGCACTGAGGTTGATGTGCTGGCGAACGATACCGACGCAGACGGTGATACCCTAACTGTTCGTCAAGTGAGCAGCCAGTTTGGCACGGCAGTGGTGCTGGATAACCAGCAGATAAGCTATACCCCTGCGGCTGATTTTATCGGCACCGATGTGTTGGTATACAGTATCAGCGATGGCAAGGGTGGCACCGCCAGCAGTGAACTCACGGTAACCGTGGTGGCCAACCGTGCCCCCGTCGCCGTGGATGACATGGCGAGCACCGATGATAAGACGGTATTAATACTGAATGTCCTCGCTAACGACAGCGACCCAGACAACCAGGCATTAAGCATTATTGCGGCCAGTGCCGAGCAAGGGAGTGTGATGATAGAAAACAACCAACTGCGTTATACCCCTAAAACGGGTTTTGAAGGCATAGACACAGTGAGCTACCGCATCAGCGATGGTTTGGACGGTGAAGCGACGGCCAATGTGATGGTCAGCGTGAAAGCGTACAAAGCTCAAGTGGTGGATAACCAATCTGGTGGTAGCCTAGGCTGGGCTTGGGTAGCGGCACTGCTAATGGCGCTGATGTTACGCGTTAGCAATAGGCTTAACCTAAGACTTAAGGGCAAGCTGTTGCTGGCTGGGCTCCTTTCCATGGCGGGTGTCATGCAGGTCCAAGCGGCGCCGAGCCCTTGGTATCTGGACGCGAGCTTAAGTGTGAGCGAGACAGATAAAACCCAAATGGAGCTGCAGCAAGAAGTCACGGCAGGGACAATCAGCGGTTTTGATAACTCAGACACAGGCGTGGGCTTAAGTCTGGGCTATCAAGTGACGCCACTGCTGGCATTTGAGCTTGGCTACCTGGATTTAGGTGAAGGCTCGGCGCAAATCAGTGGCGAAAGCTTAGATGCGGGTCAATACCATGAGCTGATGAAGTTGGTGTCACCTGTGTTACCACAAGGGGTGACTGTGGGTGCAAGGTTTACCTTAATGGAACATCAAGGCTGGCGCTTCTCAGTGCCAGTTGGGGTGTTTATCTGGGAGTCTGAGTTACACAGTGACTCACAGGGTCAGCGCCTGACCACTAAACTCGATGACACAGATTGGTACGCTGGCATGCGCTTTGACTATGCCTTGGCTCAGCACTGGTCTATGGGGCTGGGGATTAACTACTATGCCTTGGCGCCAAATGATGTGTTAAGTTACCAGCTCAGTGTGCGTTACCAGTTCTAAGTCTGAGTCGATAACACTAAGCTTAGTCTTAAGCGTGTGAAGTATTAATATGAAAAGGGCGTAAGCCCTTTTTTGTTATTTATTGCCGGCAAAGGTTCACTGCTATCTATTCATTCCGTGACTCTTTCTCGTTGTTTATTCATTTTAATGGCGAGAAAACAGGTCACATATTTCCCGTGTTTGGTATAAGATTGACCTTTATTAACATCACATCATTTGATGAGGTTGCAATGACTCAGGGGCCAATAAAGCCAGAGATACTGCACACGGAATTAATCGCTAAGAGTCGCTTATTTCAAATCGAGCAGATACACCTTAAATTTTCAAATGGCGTGGAGCGTCAATATGAGCGCATGCGTGGAAGTGGCCGAGGCGCTGTGATGGTGGTTCCCATTCATCAAGGGAACATGCTGCTTGCGAGAGAATATGCCGCAGGGACAGACAATTATGAGCTAGGTTTTCCAAAGGGCTTAATCGATCCTGGTGAAACTGCCGAGCAAGCTGCTAATCGTGAACTGCAAGAAGAGATAGGTTTTGGCAGTCATAAGCTCACTTTACTCAAAGAGCTATCTTTAGCGCCAGGCTATTTTTCCAGTAAGATGCAGGTTTTTATCGCCGAGGATCTTTTTCCAAGCCGTTTAGAAGGCGATGAACCCGAACCTATCGAAGTCATACCTTGGAAGCTGACCGCTTGGCAATCGCTACTCGATACGGCCGATTTCTCCGAATCTCGTAGTGTAAGTGCATTATTTCTTGCTCAGCAATATTTAGCATCTAAGCTGTAACTAGCTAACACGTATTCGTAAACCTCAGCCTATCCAATAAGCTGGGTACCAAAAGTAGTAAGCAGACGGCTCGCAAAGATGCAGTCGGCTATTGGAGTTGATATGAAGCCAGAAGACATCATTGAAGCCGTGATCAAGATTGCCCAAATGGGTGGCATTGCTATCCGTAATATTTTTTTACAGGGCGAGTATGATCGTGAATTGAAGTCTGATAACACGCCTGTGACATCGGCAGATTTAGCGTCGAATGAAATAATTTGCCAGCAATTGGCATTATTGACGCCAGACATTCCTATTCTGAGTGAAGAGGCGGCAGATATTCCTTTGAGTGTGCGTAGTCAATGGCAGCGTTATTGGCTGGTTGACCCTCTCGATGGCACTGGTGAGTTTATTGCTGGCAGTGATGATTTCTCGGTAATAATCGCCTTGGTCGAGAATAATCGCCCAGTTATGGGGGTGGTGTATGCGCCCATGACACAAACTTGCTATTACGCCATGATTGGGAAAGGCGCCTTCAAACGTGACCATGAGGGTGAAAGGCAGATCCACAGTAAAGCGCTGACATCCTTTCAAAGTGATAGGCTGCGTTTTGCTGTTAGTCGTAGGCAAGATCCCTTCTCAGTGTTGAATTTGTTTGACTCTCAAGCCGATGCAGAACTGGTTATCATGGGCGGTGCAGCCCTTAAAAGTTGCCTAGTGGCGGAAGGGAAAGCAGATTGCTATGTGCGTTTGGGACCCACGGGTGAATGGGATACAGGCGCTGCGCAGATCATTATTCAAGAAGCCGGCGGCAATTTAATGGATTTAACCCAGCAGCCATTAAGCTATAACCTACGTGAATCATTAGAAAACCCTAACTTCATGGTGGTGGGCAGTCCTCAACTTGGTTGGGGAGAGTTGTTTAAAATATAAATGCTGTAAAAAATGTGTAACTAACTTGTTTGTTTTTAAAGCTGTCATTATTATTGCCTCCATTTATTGTTATCGATGCAAAAAATTTGAGGATATATGCGAGTAAAAATAGTCATTTTGTTGAGTTTTGTAATGCAGCTCATTGCTTGTGGCGGAGGCTCTAGCGGCTCTGAGGATTCAGCAGCCACGGCAAAACCAACTCCAACAGCTAAATTAACATTAGAGTTACAGTATCAAGCGTATAAGTGTGATATTACCAGTCCAGTATCTGGTGCCGATATTATTTTTCACCGTCAAGATGGCAGTATTTTAAGCCAAATTAAAAGTGCGGCAGATGGTAAGGTTAATATTGATTGGCCAGCCGAGGCTAAACATATATCCATTGCTGTGGATGTTAATGGTGAAACTAAAATCAACACTTATACCGATGCGGTTGCTAGTGATTTTGGTGTTTTGAGATATAGAGAAGCTTCTTTAGATAATAGCTGTAGTTGTGAAACCTTCACTTTTGATGTCAGTGAAGTCAAGGCTGTTTACGGCGGATTTACTCCATTAATCAATAGCAATGAATCAATCACACAAACTTACTGTAAGAATAATGAACGCTATGCGCCTGTGACTATAGTACTGATGCCTAGCCAGGCTGGCGTCAGTGGCTTTGCAGCTGAACTTGATCTAAACGGTAAGGATGCTAGCCAGACTATTTTGATATCAAGTAGTTTATTTGGTAACAGTAATAATGTAGGTGTCTTGTTGACTGCCTCTGTTGTTCCATTCCAACCATTCAATACTCGCTTTAGAACATACTCTGAAACTGAGTATGGTCGGATTAATTGGCTTGGATGGCAACACGAACCACAAATATTTCCAAATTTGTATGCGAATAATTTTGTGTCCTCATATTTCGATGAAAACATGGGGGGAAATCAGTATGGCGATTTATACTACTTCTCAAGTGTTCAAAAGCGAGTGACAAACCCAACTGTGGAGCAGTTTTTAGAATTGCCGCAGAACCAGTTTCAGCTTCTGGAACAGACAGATGTAATCCTAAGCAGCATGGTTAATGATGGTCCGACGAACTATGATTTTTCAACAATAGGTAAAGGAAAAATACTGCTTTCTGTAAGGCTTGGTGAAAATGGGATTGCAGACTGGAGTGTAGAAGCACCATTAACTGGGGTTATGCCTGAATTAAGTCTCCCTAGTGAAATTGAGTTAAAGTTTGAGAGGATGACTAATCCTAAGATGTATGTGATGATTTATGGCTATAATACCCATTTGCCAAGTCAATTTAATGAGTATCGCCAACAGCGAGCCAAAAGAAGCAGAGAGCAGTCTGGAGTTCGTTCAAGCCAAATTGATAATTATGTATATGAGCTAATAGATATCAGGCTCTTAAGGCAATAATGTCCGTAAATAAAACAGCCTGCTAATGCAGGCTTTTTTATTTTCTTAGTTCATCTAACCAAGCATGCATGCTGGCATGGTCGCCCTTAAACAACACCCTTTGCTGTTTTTGGGATAGTTGATAGTCATACATGGGGTCGTAATAGCGAGTGAGCAACTGTGAGATCCAGTCTAGGTGCAGACTAGTATCATTTTGACTGATTTGATGTGCTAAGGCGCGGGCTACTGAGTCCAATAGTTCCTGTAGAAATTTGCCACCTAAGCGTTTTTTTATACCATTGAGGCTAGCATTTAGGTAATCACCAAAGGCCTTTAAACCCGCTTCGTCACCTAATCGACTCACAAAGCTTGCTAGTTTGTTGTCCACATAATCGAATAATAAACGTTGTAAGCGCTGCTCGTCATCTTCTTCTAATAACACTATGTCAGCATGTTGCATCGAGTTGTAAAAGGCTTTAGGTAAGGCTGAGCGGCCAATCAAAAAGCTCTCATCTTCAAGTAACAAGTGCCTATGATGCTTAGTTTGATGCTGCAACACTGCGATAGCCAGTTGGTTTTCAAAGTTAATTTGGCTAGGCTGTGGGTCAAGGTTTTTACCAAAACTAGATCCTCTGTGATTTGCCAATTGCTCTAGGTCAACGGCTTCGTCCCTAAGCTGCAGAAAGTCAGTCTTACCGCTACCGGTTCTGCCACTAAGAATGAGCATAGAATTAAGTGCAGCGCTGGACTCTAAGATCTGAATTAAAAATGTCCTTAACGCCTTATAACCGCCCTGTATATAAGGGATGTCAAAACCCGCCTCCTTAATCCATTGCTGGCTTAACTGAGAGCGTAAGCCGCCGCGAAAACAATATAAATAACTGCTGGGGTTCGCTTCAATTGCCTTACGCCATGCGGCGATGCGCTGCTCTTTGACCGTGCCACTAACTAAGGCATGACCCAGTTTAATCGCTGACTCTTGACCCTGCTGCTTATAACAAGTGCCCACTTTTTCACGCTCACTGTCTTTCATCAAGGGTAAATTAATCGCACTAGGGAAGGCGCCCTTGGTAAATTCTATCGGAGCGCGTACATCGATGAGCGGCCGAGCCTGGAGAAATAGGCTAGCAAATTCTGAACTTGGAATTATCTGGCGAGTCATTGAATAATTTCCACTAACTTATCTGAGCTAACCGCTTGTAAGCTACCTATGCAGCTAGCGGTAATGCCTTGACTCTCAAGAAGCTGGATTAAACTATTTTCCGACGCCTCAGAGACACAGACCAACAAACCGCCGCTAGTTTGTGGATCGCATAGAATGGCTTTTTGCTCATCATTCAACTCTGGTAAATAAGCGCTGTAACTGTCAAAGTTTCTATGGGTACCACCGGGGACACAGCCTAAAGCGAGATACTGCTTCACTTTGGCTAACAAAGGCAGGGCATCGACATCGATTTGAGCGCTCAGTTCAGCCCCTTGGCACACTTCGATTAAATGTCCCGCTAAGCCAAAACCTGTCACATCAGTAAGGGCATTAACCCCAGCTATTTTTGCGATATCGACGCCAATTTTATTTAAAGTGCACATGGCATCAACAGCAATATGCTCATCTTCTGCTTGCAGTTTTTTCTGTTTTTGCGCCGTAGTTAAAATGCCTATTCCTAAAGGTTTAGTGAGATAGAGCTTATCACCTGCTTTGGCGGTACTATTCTGTTTCAGTTGAGAAAGTGGAATTTGACCTGTTACCGCTAAGCCAAAAATAGGCTCTGGTGCATCTATGCTGTGACCGCCCGCAAGCATAATGCCCGCATCAGCACAGGCTTGACGGCCACCATCAACCACTTGCTGGGCGACTTCCGGGGCCAATTTATTCACTGGCCAGCCTAAAATAGCAATGGCCATGATGGGCGTACCGCCCATGGCATAAATATCACTGATGGCATTGGTTGCCGCTATACGGCCGAAGGTAAATGGGTCGTCGACTATTGGCATAAAAAAGTCGGTGGTGCTGATAATCCCTGTGTCGTCATTGAGTTTATAAACAGCGGCATCATCATGGGTCTGATTACCCACAAGTAAATTTTTGTCGGTAAATACAGGAAGCTTGGAAGCCAAGATAGTGCTTAAGACTTGAGGAGATATTTTACAGCCGCAACCTGCGCCATGGCTGTATTCTGTGAGTTTGATTTTTGTGTCTGTCATGAACTTGGCCCGAGTTTGCTATTTAGCCGTTCATCATAACCAGATACGGCCACCGTGCAAGGTGGCCGTAGCGGATATGGGCTTATAAAGCGCAAATTATCGATAGCTTGCGGTTAATGCGTACCAATTTTGTTGTTGGGCAAGTAAGTTGGCTTTAAGCTCGTCAACTTGGGATTTTAACTGCTGGTAGGCCAGCGGTTTAGCTCTGGCTTCGATTAGCGCTTTTTTTGCTTGGTAGTATGCAATTAAATGTTGTTTCATTAGCTCATACTCAGCTTCTAACTTAGCCACCACTTCATCATAGTTAGGCAGATGAGCGACTTTGTTCTGTACTCTGAGCAACTGCATCTGTAAGCGGGCACTTTCGATGCGCTCTTGAGGCACCTTGCGCAAATCTTTGGCCAAGCCAAACCAACTTAATAATTTGATTAACCACTTGGTCGGGTCGTAATCCCACCATTTAATACCGTTGCGATAGTCGTTCTCAAAAATATGGTGAAAGTTGTGGTAGCCCTCACCATAAGTGAGCAAAGCTAAGAAGGCATTGTCACGGGCGGTATTTTTATCTGTGTAAGGTTGTGAGCCCCAAATGTGTGCCAAAGAATTAATGAAGAAAGTGCAATGATGCACTACAACTAGGCGTAATAAACCAGCAATCAATAGCATGGATAAGATATCACCATTAAGCCAACCTAAGAAAACAGGCAAGCCGATGTTCATCAGAATCACTAACACGAGATAATGTTTGTGCTGCCACATAACGATGCGATCATTTTGTAAGTCACGGACGTTATTGTAGTTACTATAGCGGCTCGCTTGGTACTCGCGTAGCATCCAGCCAATATGGCTGTACCAAAAGCCTAGCTTGGCTGAGTAGGGATCTTTATCATTATTGTCCACATGTTTGTGGTGAATCCGATGATCCGATGACCAATGTAATGCGCTGTTTTGTAACGCCAATGCGCCACCTAGTGCAAATAAAAAGCGCATAGCAGGGTGAGCCTTGTAGGCTTTATGTGACCAGAGTCTGTGGTAACCCGCGGTAATAGAAAGGCCACTGGCATAAGCCAATATCACAAAGGCGACCCACTCTATGGCATCGAAGCCATGAGCTAATCCACGCCAGGGTACTAATACCAGAGCACCGAGTAAGGTGAGCGCAAACAAGAGGGTGTTGAGCCAGATAATAGGGGGGTTTTTCATTTATTATTCCAAATTTCGCATTGAGCGTACATCTGTAAGCTAATTTAGCTTAGCACTGCACTTGGGTCAAGGCGAACAAGGCTGTGTTTCTAATTTAAAAACGGTATTATCTGTGAATTAATTTTTACTGAACGGATCTTGTTTATGGGTGTTAGAGCGCAGCAGAAAGAAAAAACCCGTCGCGCCTTGGTTGATGCAGCTTTTAATCAGCTCAGTGCAGAACGTAGCTTTTCCAGTTTGAGCCTTCGAGAAGTTGCAAGAGAAGCGGGTATAGCGCCGACCTCATTTTACCGCCACTTTAAAGACATGAACGAGCTTGGATTGACCATGGTCGACGAAGGCGGGTTAACCTTAAGGCAGATGATGCGTAAAGGTCGCCAGCGGGCTGAAGCCGGGGGCAGCGTGATCCGTATTTCTGTGGACACCTTTATGGAAGTCTTAGAGTCGAATCCAAACGTGTTTAGGATCTTGCTTCATGAGCGTTCGGGTACCTCTGCGGCATTTAGAGCGGCGGTTGAACGAGAGATTGAGCATTTTATTTCTGAACTTGCCCATTACACCGAAGCGAATGCTAAGCGCAATCCTTTGTTGGCAAGGGCGCAAGCCGAGGCTTTAGTGATCTTAGTATTTAATGCGGGCGCAACGGCACTGGATCTTAAGCGCAGCGAGCGTAAGTTATTGGCCGACCAGTTGGTGTTGCAATTGCGTATGGTGGCAACAGGCGCCGAAGCTTTACAGCACAAGATGGATAGCCGAGGTTAGGCATAAATATAAATTGAGTTTGAAATGCAAAAGGCGCAATCAATGCGCCTTTTTTGTAGCTATAACATGAGCAATGAAGATTATTTACGTTCTAACAGCACACCGGATTCCATGTGATGGGTATAAGGAAATTGATCAAACAGTGCAAAACGGGTGATCTTATGGCTTGAACTTAAGGTTTGTAAGTTATCTTTGAGGGTTTCAGGGTTACATGAAATGTACAAGATACGCTCATAACCTTGGATTAACTTTAGGGTTTCATCATCAATGCCGGCTCTTGGCGGGTCGACAAAAATGGTATTGCAGTTATAACTGTCTAAATCTATGCCTTCTAAGCGCCTAAAGCTGCGCTTCTTGGCCATAGCATCGCTAAAGTCCTCAGCTGACATGCGAATGATCTGCACATTATCGACATTATTAATGGCGATATTGTACTGGGCGGCACCCACAGAAGGTTTAGCGAGCTCGGTGGCTAATACGCGATTAAAATTCTGCGCCAGTGCAATAGTGAAGTTACCATTGCCGCAGTAAAGTTCCAGCAAATCACCTTGGCTTTGTTTGGTGGCATCGATGGCCCACTCGAGCATTTTTATCGACACTTTAGCATTAGGCTGAGTAAAGCTGTTTTCAATTTGCTTGTAATGCAAATCTTGGCCGTTGACCTTAATGGTTTCAACGACGAAATCTTTATCGAGATCGATTTTCTGTTTACGGGCTCGACCAATAATATTGACATTAAACTGGCTAGAGAGACGCTGTTTCAATGCTGCGGCTTCAACTTGCCATTGTTCATCAAGCTGACGGTGATAAAGCAAAGACACTAAGATTTCACCGCTTAAGGTAGATAAAAAATCCACTTGGAATAATCTGTGACGCAGACTGTGATTCGGCCTAAGTTCTTCAACTAAACTGGTCATGATGGCATTGATGAGTGTTGAGGCTGGCAGGTATTGCTCGCAGCGGACTTTAGCGTCTAACACTTTATCAAACATATAGTAGTACAGGTCATCGCCTTCATGCCAAACGCGAAATTCAGCGCGCATTCTATAGTGGGCAGGTTCTGAGGCAAAAACCTCAAGCTCAGGAGGGGCGAATTCGGCAAAACCCTCAGACAGCTTGCGCTTTTTCTCGGCTAACTGTGCGTCGTAATTACTGGGATCCATAGCGGCTAAATTCATCGTGTGCACCTTAAGCATTCAAATAAGGGCGCAATAATATACGTAAACTCGGCAAATTTAAAACGTACAGGGCTTTTAATCACACCAACTGGTTTTTGTAAAAATCAAATTAGCGGCATTCTTCAAATATGATGATAAACTTGGCTGCAATAAAGATGTGCGCTTTGTCATTGAGATACATGGTATTAGGCGTGCTGTATGATGAAATTTATGTGAACTTCATTTGTATCGGAGAGTGTGTTGTCAGGTCCAATTTTAGTATTCGATTCAGGTATAGGCGGTTTGTCTGTACTGGCAGAAATTCGCAAGCGACTGCCGGCAGAGAATTACTGCTACTTATTTGATAATGCACGCTTACCCTATGGCGATTTATCCGAGTCAGAACTCATCCGCGGTTGTGTTGAGCTTATCTGTCAGCAAGTACAGCAAGTTGAAGCTAAGATCGTGGTTGTTGCATGTAATACCGCCAGCACCTTAGTGCTACCGGTGCTGCGCCAAAGACTCACAATACCTGTAGTGGGAGTAGTTCCTGCTATTAAGCCCGCTGCACTTCTCTCAAAGCGTAAACATATTGGTGTTTTGGCGACGCCAGGCACTGTCAGCCGAGATTATACCCATGGCTTGATCAGTCAGTTTGCTGAAGATTGTCAGGTGGATTTATTTGGCTCATCAGAACTTGTTATGTTGGCGGAGCAAAAAGCGGCCAAGCTGCCTGTCAATAATCAGCAATTAGCCAAGATACTGGCACCGATTAAAGCTTCAAAGCTCGATGTGCTTGTCTTAGGTTGCACACATTTTCCTATGATAAAAGAGGAATTGAGTCAATATCTTGGAGAAAGTGTACTGTTACTGGATTCAGGTGAAGCCATAGCAAACCGAGTCGCAAGCTTATTAGAACCCGCAGCTTTGTCTGAAGCTTTGCATAGTGGGACTACTTTGCATGGTGGAGCTAATAGTGGAACAAAAGGCATAGGAGTTATACACGCCGCTTATACCCAAGCAATAACAGCAGGCCTTAACATCACCTTACAAGAGTACGGCATCAGCGATAGCAGTTTAATTGTCACTAAATAGGATAGGTATATAGGCGGTATATGAGATGTGAATTGGGCTGGATTAACCACTGGCTTGTTATAGATGGGGATTATGTTAAGTGGTTGAAGGGGACTGGCGCGCGAGTGGTAGCATCAAGTTAGGGGATAGTATAAGTCGAAAATAAAGGAACTCCCGTTCGAGAGTTCCTCCAAGTGGCAGCTTAAGCGTTAGCTTCAGAAGCCTCATTGTCTTGAGATTTTGCTTCACGAACTTTTAAGGTTCTTTCCTGAAAGCTGAAATCATTTAACTTTGTCATCGCTTTTTGGGCGCCTGACTCAGACATTTCAACAAAGCCAAAGCCTTTACGGCGGCCTGTTTTGCGGTCACGTACCAAGCGTACAGAATTAACTGGTCCATATTCACCAAATAACTCTTTCACTTCACCTTCATGAACGCGGTAAGGAAGGTTACCAACATAAAGTGTCATCGTTGGGCCAACATAAGGCTCGTCAGAATGTGATGAAGTATCCGAAACGAAGGTTAGGATAAGGCTTGCGAGTACAGCTCCAGCAACAAAAGTGATATAGGCTGGTACATCAGCTGCAAATTGGAATATTGCAAACGCCCCAACAAGCGTAGCAATTAAAACAATCACGAATGATTTCTGCATAAAATAATCTCTAATAAAAAAATAAATGATAAATATCTGTTAAAAGCCCACATATACTAATGAATAATTAGAAGATTAACCAGAGCGCTGTAGAAAAAACGAGCTCAAATGATAAAAAAAAGTTATCAGCTCAATAGCTAAAGTGTGAAAAACAACCGTTTTAGACAAAAATACACCTCGGTGGCCAAAAGCTGAGCGCTTGGCCATTATTGTTTGCAAAAGCGCTTGCGTAAAATTCTAAGCTCCCTATAATGCGCAACCACTGACACGGCAAGCGGCTCAGGCCATTATTGCGGTAACTAACGAGTCAGTTTGAAGCCTTCAAATAGAATGTTTCAAAGCGAAAAGAAAGTTTGAAAAAACACTTGACGCTGACAACGGATTGCGTAGAATACGCAGCCCAAGCCAACGACCTAGCGTCTAACGGCCGCTGAATAAAAAACTAAGTTTTTTTATATTAGCAACGCTCTTTAACAATCTAATCAAGTAATCTGTGTGGACACTCACAGGTATTGAGTTATTCGACAATTATTTAAATCAGTTTAACTGCTTTAGATAATCAAAAAATTTAAACTCAATGCAACGATGAATGTCCATAGCAATATGTACAAAAGACTTTGTTAACTTCGGTTAATAAAGCAATCAGAATTCATTGAGCCGAAGTCTTTTCTAATAGAAAGCTTCAAAAAAACTTTAATTGAAGAGTTTGATCATGGCTCAGATTGAACGCTGGCGGCAGGCCTAACACATGCAAGTCGAGCGGCAGCGAGAAGGTAGTTTACTACCTTTGTCGGCGAGCGGCGGACGGGTGAGTAATGCCTAGGGATCTGCCCAGTCGTGGGGGATAACAGTTGGAAACGACTGCTAATACCGCATACGCCCTACGGGGGAAAGGAGGGGACCTTCGGGCCTTTCGCGATTGGATGAACCTAGGTGGGATTAGCTAGTTGGTGAGGTAATGGCTCACCAAGGCGACGATCCCTAGCTGGTCTGAGAGGATGATCAGCCACACTGGAACTGAGACACGGTCCAGACTCCTACGGGAGGCAGCAGTGGGGAATATTGCACAATGGGGGAAACCCTGATGCAGCCATGCCGCGTGTGTGAAGAAGGCCTTCGGGTTGTAAAGCACTTTCAGTCAGGAGGAAAGGTAGCGTGTTAATAGCACGTTACTGTGACGTTACTGACAGAAGAAGGACCGGCTAACTCCGTGCCAGCAGCCGCGGTAATACGGAGGGTCCGAGCGTTAATCGGAATTACTGGGCGTAAAGCGTGCGCAGGCGGTTTGTTAAGCCAGATGTGAAAGCCCCGGGCTCAACCTGGGAATTGCATTTGGAACTGGCGAACTAGAGTCTTGTAGAGGGAGGTAGAATTTCAGGTGTAGCGGTGAAATGCGTAGATATCTGAAGGAATACCGGTGGCGAAGGCGGCCTCCTGGACAAAGACTGACGCTCATGCACGAAAGCGTGGGGAGCAAACAGGATTAGATACCCTGGTAGTCCACGCCGTAAACGATGTCTACTCGGAGTTTGGTGCCTTGAGCACTGGGCTCCCAAGCTAACGCATTAAGTAGACCGCCTGGGGAGTACGGCCGCAAGGTTAAAACTCAAATGAATTGACGGGGGCCCGCACAAGCGGTGGAGCATGTGGTTTAATTCGATGCAACGCGAAGAACCTTACCTACTCTTGACATCCACAGAAGCCAGCAGAGATGCAGGTGTGCCTTCGGGAACTGTGAGACAGGTGCTGCATGGCTGTCGTCAGCTCGTGTTGTGAAATGTTGGGTTAAGTCCCGCAACGAGCGCAACCCCTATCCTTATTTGCCAGCACGTAATGGTGGGAACTCTAGGGAGACTGCCGGTGATAAACCGGAGGAAGGTGGGGACGACGTCAAGTCATCATGGCCCTTACGAGTAGGGCTACACACGTGCTACAATGGCGAGTACAGAGGGTTGCAAAGCCGCGAGGTGGAGCTAATCTCACAAAGCTCGTCGTAGTCCGGATCGGAGTCTGCAACTCGACTCCGTGAAGTCGGAATCGCTAGTAATCGTGAATCAGAATGTCACGGTGAATACGTTCCCGGGCCTTGTACACACCGCCCGTCACACCATGGGAGTGGGCTGCAAAAGAAGTGGGTAGTCTAACCTTCGGGAGGACGCTCACCACTTTGTGGTTCATGACTGGGGTGAAGTCGTAACAAGGTAGCCCTAGGGGAACCTGGGGCTGGATCACCTCCTTACCTATACGACTAACTCATACCTGAAAGTGAGAAATCACCTTGAGTGTTCACACAGATTACTTGATAGAAAGAAAGAGAATATGCGTCTCTATTTAGACGACGTACTCTTATTTACTGCGATATGCGATAAATAAGATGCAAGTATAAATGGGTCTGTAGCTCAGCTGGTTAGAGCGCACCCCTGATAAGGGTGAGGTCGGTGGTTCAAGTCCACTCTGACCCACCAAAATCTTTCCTTTCCTGCGTTGGAAAGTGACTCGTTTAGTGAACTAAACGTCGCCACTTACCGCCTTGGTAAGAAAATATTTGGTATAACACCTTCTTAGAAGGTACTCGTATATTCTCGACTGTATGTAAGGGGTTATAGCTCAGCTGGGAGAGCGCCTGCCTTGCACGCAGGAGGTCTGCGGTTCGATCCCGCATAGCTCCACCATTCTCTTTAAGAGATACATACATTAGGACAGAGATGCCAAAGATAAACGCAATTTTATCTTTGGCTTTTTTAAGCCCGCTCTTTAACAATTTGGAAAGCTGATAGTACTAACTAAAAGGCGCAGAAATGATGATTCGTTGTCGTTTGTGTGATTAGGTTAGTGCGAAAAATAATATTTGTGCGCAAGCATGAATATGAGTTCTCAAAACACTTTATTAAGTGTCTTGAATATTTTTAAAACTAAGGCGTGTCCACTTCCTACCCGGAGGTGAGACAAGTAAAAACCAAGCTGGTCCCACTCTTTATTGAGTGACGTACGACCCAAGTTTTTCTTACTTTATCTCGATAAGGTAAGCGCAGTGATTCGATACGGTGTCTAAGCCGTGAAGCGAATGAGAAAGGAGTGTAGCAGCGCTACATGACTGACGAATGAGGTTCACAATAACGACAGCGTGATGAATAACAAGCGAAAAGATGAAACCTATCCGGGTTGTATGGTTAAGTGACCAAGCGTATACGGTGGATGCCTTGGCAGTCAGAGGCGATGAAGGACGTAGTAACTTGCGAAAAGCGTTGGCGAGCTAGTAACAAGCATTTGAGCTAACGATGTCCGAATGGGGAAACCCGGCCACATAAGTGGTCATCATAACGTGAATACATAGCGTTATGAGGCGAACCTGGGGAACTGAAACATCTAAGTACCCAGAGGAAAAGAAATCAACCGAGATTCCCCTAGTAGCGGCGAGCGAACGGGGATTAGCCCTTAAGTCTATGGGGTGTTAGTGGAATGGTCTGGAAAGTCCAGCGGCACAGGGTGATAGCCCCGTACACGAAAACTAACCGTAGATGAAAACGAGTAAGGCGGGACACGTGACATCCTGTTTGAATATGGGGGGACCATCATCCAAGGCTAAATACTCCTGACTGACCGATAGTGAACCAGTACCGTGAGGGAAAGGCGAAAAGAACCCCTGTGAGGGGAGTGAAATAGAACCTGAAACCGTATACGTACAAGCAGTGGGAGCGGTTCTTGAGACCGTGACTGCGTACCTTTTGTATAATGGGTCAGCGACTTACATTTTGTAGCGAGGTTAAGCGAATAGCGGAGCCGTAGGGAAACCGAGTGTTAACTGCGCGTTTAGTTGCAAGGTGTAGACCCGAAACCGAGTGATCTAGCCATGGGCAGGTTGAAGGTTGAGTAACATCAACTGGAGGACCGAACCGACTAATGTTGAAAAATTAGCGGATGACTTGTGGCTGGGGGTGAAAGGCCAATCAAACTCGGAGATATCTGGTTCTCCTCGAAAGCTATTTAGGTAGCGCCTCGAGCGAATACCATTGGGGGTAGAGCACTGTTAAGGCTAGGGGGTCATCCCGACTTACCAACCCTTTGCAAACTCCGAATACCAATGAGTACTACTCGGGAGACAGACAGCGGGTGCTAACGTCCGTTGTCAAAAGGGAAACAACCCAGACCGTCAGCTAAGGTCCCAAAGTACTAGCTAAGTGGGAAACGATGTGGGAAGGCTTAGACAGCTAGGATGTTGGCTTAGAAGCAGCCATCATTTAAAGAAAGCGTAATAGCTCACTAGTCGAGTCGGCCTGCGCGGAAGATGTAACGGGGCTAAGCTAGTCACCGAAGCTACGGGTGCATTTCATTAGAAGTGCGCGGTAGAGGAGCGTTCTGTAAGCCGTTGAAGGTGAAGGGGTAACCCACGCTGGAGGTATCAGAAGTGCGAATGCTGACATGAGTAACGATAAAGGGGGTGAAAAACCCCCTCGCCGGAAGACCAAGGGTTCCTGTCCAACGTTAATCGGGGCAGGGTGAGTCGACCCCTAAGGTGAGGCCGAAAGGCGTAATCGATGGGAAACAGATTAATATTTCTGTACTTCTGCTAACTGCGATGGAGAGACGGAGAAGGCTAGGCTAGCGCGGCGTTGGTAGTCCGCGTTTAAGGTGGTAGGTTGAATTCTTAGGCAAATCCGGGAATTCGTACTTTAATGTACAGGCTGAGAGCTGATGACGAGTCACTAAGGTGATGAAGTAGTTGATGCCATGCTTCCAGGAAAATCTTCTAAGCTTCAGGTTAGTAGGAATCGTACCCCAAACCGACACAGGTGGTCGGGTAGAGAATACCAAGGCGCTTGAGAGAACTCGGCTGAAGGAACTAGGCAAAATGGTACCGTAACTTCGGGAGAAGGTACGCTGCTGTTGGTGATGGGACTTGCTCCCTAAGCTGACGGCAGTCGCAGATACCAGGTGGCTGCAACTGTTTATCAAAAACACAGCACTGTGCAAAATCGCAAGATGACGTATACGGTGTGACGCCTGCCCGGTGCCGGAAGGTTAATTGATTGGGTTATCTTCGGAGAAGCTCATGATCGAAGCCCCGGTAAACGGCGGCCGTAACTATAACGGTCCTAAGGTAGCGAAATTCCTTGTCGGGTAAGTTCCGACCTGCACGAATGGCGTAATGATGGCCACGCTGTCTCCAGCCGAGACTCAGTGAAGTTGAAATTGCGGTGAAGATGCCGTATACCCGCGGCTAGACGGAAAGACCCCGTGAACCTTTACTATAGCTTGGCACTGAACATTGAACCTACATGTGTAGGATAGGTGGGAGACTTTGAAGCATGAACGCTAGTTTGTGTGGAGTCGTCCTTGAAATACCACCCTTGTAGTTTTGATGTTCTAACCTGGACCCCTTATCGGGGTTAGGGACAGTGCCTGGTGGGTAGTTTGACTGGGGCGGTCTCCTCCCAAAGAGTAACGGAGGAGCACGAAGGTTGGCTAAGTACGGTCGGACATCGTACGGTTAGTGCAATGGCATAAGCCAGCTTAACTGCGAGACATACACGTCGAGCAGGTACGAAAGTAGGTCATAGTGATCCGGTGGTTCTGAATGGAAGGGCCATCGCTCAACGGATAAAAGGTACTCCGGGGATAACAGGCTGATACCGCCCAAGAGTTCATATCGACGGCGGTGTTTGGCACCTCGATGTCGGCTCATCACATCCTGGGGCTGAAGTCGGTCCCAAGGGTATGGCTGTTCGCCATTTAAAGTGGTACGCGAGCTGGGTTCAGAACGTCGTGAGACAGTTCGGTCCCTATCTGCCGTGGGCGTTGGATGATTGAAGGGAGCTGCTCCTAGTACGAGAGGACCGGAGTGGACGAACCGCTGGTGTTCGGGTTGTCATGCCAATGGCATTGCCCGGTAGCTACGTTCGGAATCGATAACCGCTGAAAGCATCTAAGCGGGAAGCGAGCCCTAAGATGAGTCATCCCTAGAGCTTTAAGCTCTCTAAAGGGCCGTAGGAGACTACTACGTTGATAGGCAAGGTGTGTAAGCGTTGTGAGGCGTTGAGCTAACTTGTACTAATGACCCGTGAGGCTTAACCATACAACCCAGATGGGTTTTACTGATAACCTTAGTAAAGAATATAAGCGCTTAATAAAGTGCGAACTCAAGCTCCTAAACGAGCAATCAGCTTTCCGAATTATTAAATAAGGTAACAGCAGGTCCTAGGTTCTAGGTCCTCGCAGCGCAACGCGCGCCCTAGTACCTTGTTTAAACAAAATTTGTCTGGAAACCATAGAGCTGTGGCACCACCTGATCCCATTCCGAACTCAGAAGTGAAACACAGTATCGCCGATGGTAGTGTGGGGTCTCCCCATGTGAGAGTAGGTCATTTCCAGGCGCCTAATTTACTCTTTATGAGTAGTTTTACTGTAAGTAAAATCAGTTATATCGATTTTTGCTGATATGGCTCAGTTGGTAGAGCGCATCCTTGGTAAGGATGAGGTCCCCAGTTCGACTCTGGGTATCAGCACCATGAACAATCTAGTGTCATGTCCTAGAACAAAATTTGTCTGGAAACCATAGAGCTGTGGCACCACCTGATCCCATTCCGAACTCAGAAGTGAAACACAGTATCGCCGATGGTAGTATGGGGTCTCCCCATGTGAGAGTAGGTCATTTCCAGGCGCTAAATAAACGAAAATCCCCAGTACTACGTGCTGGGGATTTTTTCGTTTATCCGCCTGAAAATAACCGCTCCAACATGAGATATAAAGAGTACATGCGCAGCATGCCGCCATACCATGTGATACTAGGGTGAGTTTTTTGTGTTTATAAAGCGACGCTTTATGCAAATTAACGAGCGCGGATAGCTTGCTCGAAGCTGGCCATGACTGGTGCCATTGCTGAACTTATTGAGCTAATCATGGTTTTACTCAATTGGATTGATGCCTTAAGTGAACTCGGTGAAACCACATTAAAGGGTCGCACGGCACTAATGGCACGACAAGGAGAGCTTAATGAGAGAATGTGCAAATAAATGTACTTTTGACGTAAAACTGAAGTTAACTTAGTATCTCTCTCACTTATAGCACTAGGCGATACCCAGCCCCATAAACCGATTGGATCCAGTCCTTACCTTGGCTAATATCGGCAAGCTTCTTGCGCAGTTTTTTAATGTGACTGTCTATGGTTCTGTAATTTACAATACGATGATCTGAGTACATGTTTTGCATTAGTTGTTCGCGGGTGAAAATACGCTCAGGTTTAGTCGCCAAAGGCTTGAGCAATTGAAACTCCACCGCGGTCAGGCTAACGCCTCGCTGATGAAAGCTCACCATAAACCTATGTTCATCCAGTTGCAGAGTATCGTCTCTATTTTCAATAACCAGTCCTCTTCGCAATACGGCTTTGACTCTGGCGACGACTTCTCGTGGGCTAAATGGTTTGCAAATATAGTCATCGGCCCCAAGCTCTAGCCCAAGTAAACGGTCAATTTCTTCCACCTTAGCGGTGACCATTAAAATTGGAACATTGGAAAACTGACGGATCTCTTTACATAAATCTATGCCATTTTTACCTGGCAGCATGATATCGAGCAAAATGGCTTGGGGCTGGTGAGTCTTTACCCAAGATATAACTTCATCGCCATGATGGATCAGATGAGGCTGATATTCCGTCTGTTTAAAATAGTCGGCCAATAGATTAGCCAGTTTGATTTCATCTTCTACTATCAAAATTGATTGCGACATAGGCTGCTCTTTTTAATGTGCTGGTGTTTAGGGTTTAAATGATCTTAAGGCGGATGTGAATAGCGAGTCCGCCTAAGGAGGATTTTTCAGCCCAAATTTCGCCTTGATGCGCAGCGACGATATGACGGCAAATGGATAATCCAAGCCCCGAGCCCCCGGTTTGACGATTGCGTGAATCATCGACGCGATACAGATGCTCAAATAAGTGCGCTAAGTGCTTCTCTTCTACACCCACACCGTTATCCTCAAAAGTGATTAACACTATGTTGCTTGAGCTTATTTCTTGCTTTACAGAGAGGGTAAGCACAGTGGCTGAAGAATACTTCACTGCATTATTAATAATATTTTCAAATAATTGATATAAGCGAGTGGTATCAGCATAGATAAGTATAGGGTGCTGGCTTGCCTTTGACTCAATGGTCGGCTCTATATTTAGCGTTATGCCTGCGCTTGCTAAATAACTGCGATATTTATCCAGCTCATTAGCTAAAACTTGAGTTAGCTCTTCCTCTTGTTTGCGGTAATGCATGGCCCCAATATCGGCACTGGTGAGTAAGTGTAGATCTTCGATAAGCCGTTGCAGATGCTTCACTTCATCATGGGCTGAACCCACATTATCCATAGTCAGAGGGCGGACCTCATCGATCATGGCTTCTAGCTCACCACGTAAAATAGCCACTGGCGTACGCAGTTCATGAGAAATGTTGGCTAACCAACGTTTTCTAGCACTGTCATTTGCTGCCAATATGATCGCCAGCTCATTGTAGTCTCGACTTAATTGGCCAAATTCATCTTGTCGTTTTAAATCGACGGTATGTTGATAATCCCCTTGGGTTAACTTGTGCATTCCACGGGTGATGACCTTGATAGGCTCGACTAAGTGACGAGCCAAGGGGCGGGTAATAAGCAGCACTAAGGCAATGGCTAACAATGCGATAAGCCAGAGATACTGCTGTTGCTGCTCAATAAATTCGACTTCATAGCCTTGGGTTAATCTCTCCCGCTTGGAGACGGCAAAATAACCTACCGTTACACCATCAAGTACTATGGGGGTTTTGCTGTACTTCAAGTTATCTAGGTATTTCCCCACAACCAATCCATCATTTTCATCTAATAGCGCATAGCGTGCTTCGTGCTCTGGTGGCGGTAATCTTCCTGCAGGGTGTTTATCCTTTGGGCCTTTGTGCAAAGCATGTGGCCCGTCTTTTGGCGGCCTATCTCGAAGAGGTCTGCGCGGGGGCGGAAAATTGTGACGTCTAGGGGCAAATTCATCACCTTGAAGCTGGGTTTCAATGAGCTGGCGAAATCTAGGGTGGCTGCCTGTCATGGCCTGCCAGCCGTGATCTTCTTTATAAATTTGAGCAAGCTCTGTGATCACAGGCTTTAAGGCTTCAACCTCTTTGGTGTTTACATAGTCAACCATGCCTTTAGCTATGCTCCACTGCATCAGTACCACTAACATAATCACTAGGATTAAGCTGAAGCTAAATAGAATTAAAAACAGCTTGTTATGAATTTTCATTTTTAAATCAATGGCTCCAAATGAAACTTAAAGACTGTTGGCCCGGAACTATGTTGGGCTATTAACCAGCATAGCAACACAATGTGTAAACATTGTGCACAGCGCATGGTGAATAGTGCAAAGGAAAAGTGTTGTCGGAAATCTATTGAGTAATTTTTAGTGTAAAAACCGCTTACTGAGTATGTTTCTTAATTTTTGCACAATTGCTGCACATTCTAAGCCTAAGCTTTATTTACCTTAGGCCACCCTGCTACTCAGATGGTCCATATTGACAGGAATAGACTGTGATGAAATATAGACATGCATCTAATCGCTTAACCCCTCAGCAACTTCTTTGCCTTTTAGTGACATGCGCATTAGCAGGATGTGGTGGCGACAGTGCTGATAGCCCAGCCGAAGTCCCTGTGGACTCAGTTTTAACCATAGATACGGGGTCAACAACAGGTACTGATACGGGGGCCGCGACAACGGTTGGCTTCACAGCAGGGGTATTGTGTGACTACTTTAATGATACCTACAATAACTCAGCCTCGGTAGATGCATACAGTACTGCCCAGTGGAGTTGTACTGATACAAGCCGCGAACTCAGTGCGAATGGATTACCCGATCATGAGGTGGGCACATTTCCCAATGCCCATAACCCTAATGCTATTTCAGGGCAGTCTGTATCGGCAAGCTTAGCCCTTGCACCTACGCAAACGTCGACGGTTAGAATCTTAGGCGGGCCAAGAGGTGCCACCGGTTATGTGCTCAATGGTGTCAAGATTGATGCCGGTACTGCCGGCAGCTGTGATGATTCAGGCGCGGTTTGTAGCTTGAGTGATAACAGCGGTGGTTGGAGCATAGAAGCCCTAGGGCAGACCAGCTTTAACTTCGGCACCGATGACAACAATGCCCATGTACAACCTGGCGGCAGCTATCATTATCACGGCATGCCAGAAGGCTTTATCACTAAACAGGGTGGTAATAGCAGCTCCATGACACTGATTGGCTGGGCGGCAGATGGCTTTCCTATTTATGCTCGTTACGGTTATAGCCAAGCCGATGATGCAAGCTCAGCAGTAAAGTCCATGACAGGCAGCTATCAGCTTGTTAGCACTATCAGTGCCTCAAGACCTTCAACGGATACCTATCCTCTAGGCACTTTTAAGCAAGATTGGGTCTATGTGGCGGGTTCTGGGGATTTAGATGAATGTAACGGCAGAATTGGTGTCACTCCTGAGTTTCCAGAGGGGATATATCATTATTATGCGACAGACAGCTACCCATTTTTTCAGCGCTGCGTTAAAGGGGAATAAGCATGTCGTCACGCTATAATACCTTGTCAACGGCCCTATTGGGCTGCTCCTTGAGCCTATTTGTACCATCCACAGCCACAGCGCACCTAATGGTGGCTCAGCATGGCACCCTTAATATCGTCAATAATGATGTGTTTATGGTGCTATCCCTTCCCTTGAGTGCCTTCGAGGGCCTAGATACCAATTTAGATGGTGAGGTATCTATGCTTGAGTTTAATCATCAGCGCGCGGTAATCACTGAGGCGATTAACGCGCAGATTCAATTAACGGATAAGGATGGCAAGCGTGAAATACAGGGGCTCATAATGTCGCCGCAGCTTCACGGCGCAGAAGAGTTGTCACACCATGACGCATTAGCACAACCCCAGCTGATTGTGATGGGGAAATTCACTTTGCAGGCTACAAAGGAGGCGGTGGAATTTTATTTTGGCTTGTACGGCACAAACCCCACGGAGCAACAGATACAGATAACCGTCACATCAGTCACTAAGAATGCCACTAAAAAGCAGCAGGTAGAATTAACGGCCCTTGCACCTAAAATGGTGATATTGCCTTAAGTCCTGAATCACTGGCGGTTAATGAAGCATTAGCCGGCAGTCTGGGCTACTCAGGGATAGGGTATTCATCATTCTGTTTAAGCTTAGATAACCCAAGTGGCAATAATCCCTAAAGCAAAAATGGCCATTCCAATGGCTTCCGAATTCAACTCCGAAGTGCGACACTCACCAAATTAAGCGGCTAATTGTTTAAACACAACAGCTGGCTGCTTAAACTTCAAACATTTCTTAGGTCTGTAATTAATCCTGTTCTGGGCAAATAAGATGATGTCGTCGCTTACTGTCCTTAAGTCAGTCCCTTTTTTTACATACTGCCTTAATAAACCGTTGGCATTTTCATTGGCGCCACGTTCCCAAGAACTATACGGATGAGCAAAGTAAAACGAGGTGTCTAGCGCGTTGGCTATGACTTCATGATGAGCGAATTCACGACCATTATCGGCAGTTATAGTGTGCACATATTGCTTATAGGGCATCAATAATTCGATAGTCGCTTTAGTCACATCTTCAGCAGATTTTGAGGCCACTTTCTTTATTAAATAAAAACGGGTCTTTCGCTCTAAAATTGTCACGATTGAACCTGTCCCATGCTTGCCTAATACGGTATCGATTTCCCAATCACCAAAACGCTCACGGGTATCAACAATGGCAGGTCTAGAGTCGATAGAGGTGCCATTTTTAATCGCTGGTGCTTTCTCTTTTTTACCTCTGCGATAGCGCTTATGACCTTGCCGTAGATGGCGATATAGCTTGCCGCCTTGACGTTTATTCCTTGCCACAAAGCGGTAAATCCATTCATGACTAACCGCTTGGTTCATGCCCGATAACACCCGTGAAATCTGCTCTGGGCTCCAATCATGTTGCAGTAGGAAGCGGACGACGTTTATTCTTGTATCGGGGATCTTATATTTGGCTGAATGACGCCGCATCTTACACGCACTGGCTTGAGCGCTGTCAGGACAATAACCCTGCAGGGCATGACAACGTTTTAGTTCTCGATAGACAGTCGCACGATGACAATTGATAGCTTTTGCAATCAAAGTTATCGAAATACCCTGGTCTAAAAGGACTGAAATCTGATATCTTCTTCCCTCAGTCAACTGCTGATAACTCATAGTGATACTCTTTTTTCTTTGGCGAGATGAAGCCTACCACTTTCAGCAGTTGGCTTCTTCTACGCCTCAATTAAGAGTGTCGCAGTTATTATCTGAATTCGGGCTCAACTTATTATCATTACGGAATAACGAGTACTCACTGTGGTAAAAGCTAAAATATTTACTATACCAAAACCTAGAATAGCGCCAAAGCTTCGTGTATTTTGCTTTCCTTTTGCTGGCGGCTCGTTCACCACTTATATTCCTTGGGTTCATTGCCTTAATGACGACGTAGAATTAGTATTAATTACTCTCCCAGGGCGAGCCTCTAGAGTGAGCGAACTCTCACATGACCAGATGGCGTCAATCATAAGTGAATTATTGGAGCAGAAATCTATCTTTGCTGATGTCCCCTATATTTTCTTTGGGCATAGTCTAGGTAGTCGAATTGCTTTTGAATTAGCAGTGAATCTACAATATTTAGGTATCACATCGCCACAGTATTTTATCGCTTCAGGTAGTAGAGCTCCTCACTTAGCGTCACGCCGCGAAAGTATTCACCACCTTCCTAAATCAGAGTTTATTCAAAAACTCGGTGAGCTCAATGGCACGCCTAAAGAGGTGTTGTCTAATAGTGAATTGATTGATTTTTTTATTCCCGCTCTTCGTGCTGACTTTAAAGTCGCCCACGATTATAGGGCAAAAAAAATACCGATTGAAAGCCCTATTCTGGTGTTGGGTGGGAAGGATGATATTGATGTCACGCACCTTGAACTTTTAGCATGGAGGGAACTTTCTCAACGTGAGACTAAGATAACACTCATACCGGGAGGTCATTTTTTTATTAATGAACATAAAAGTGTAGTGATAGAGCAAGTGGATTTTGTGGTAAATCTTGTTTTGACTTGTAATGAAATGAAGCATGTTGATGAAATTTTCTAAATATTTTGCTCTTTGATTACGCAGTTTTAATTAGTTGTTCCTTGTATCCTCAACAATTAACGTTTGCGCTGCCCCAATCTGAGGTGGCATCCATGCTCCGGATCCTGTCGTAAAGCTTGCTAACCGCTATAGCCCACCTTGATAAAATATTTTGTTGATATACCAAAACTGCTCCCCTGTAGGGGTTAGCACACTGGCATCATCATCGACTTCTTTTTTCAACAGTGCTCGTGCCATGGGTGAATCAATTGAAATATAACCTTTCGCATCGCCATATATTTCATCTGGGCCAACAATGCGAAAGCGCTTTTTTACGCCCTCATCATTTTCAATTTCGACCCAGGCGCCGAAAAAGACTTTGCCCTCTTGCTCTGCTGCATAAGGCACCACTTTTAGCGCCTCAATGCGTTTACGCAGGAAGCGCACTCGGCCATCGATTTGTCTCAGTAGACGCTTATTTTCTTTGTAGTCGGCATTTTCTGAGCGATCCCCAAGGCTTGCCGCCCAGGCCACTTTCTTGGTGATTTCTGGGCGATACTCACGCCAAAGATAATTTAACTCATGGGTTAACTTGGCTAAACCTTCAGCCGTGATCAGATTGGTTTTCACGCTTACTCTACTCGTCATCGCTTTAACAGTGAAACTAGCGACTTTTGGCGTACTTGTCGATGGTTAAAATCCAGGGTAATCGCATGAGTGCTGATTATTTAGCCTGCGTACATAATCCGGCGATTAACATCTTCTCTAGAAATTCAGGATTCATTAAATAACGCTTTTGCTTACCAACAATGCTGAGTCTTGTCGGTTATTTTGGCAGCATGTTTAGAGACATGTACCTTAAGAAAGCGAGATTTTCAGCGCCGTTATTCTTGTATATCTGGCATGCATCTTCGTTCATGCAGACATCCAAGGCACAGTGCATTGACTCGATCCCCCCAATGTTCACGAGTCGCACTTAAGGCTTGCTCTGCTGATTATACTTTAGAACTAATATAGTAACGATATTCAAGGCACGCCGTCTTACTTTTAACAGCCCTAAAGCTTTCAACCATAACGATGGATTTGAGTGCTTCCCAATGTGTAAAATCACCGTCAAGTCAAGCTGAACCCTGGACATAGCAGGTTCGGTTTTCAATACGACCATGACCGGTTTCTGTATTGACATGGTCATCACTTAACCCTGCGGAACGATGCGAACTAAATGCTTTATTTACCGCTTTAACCAAGTTTTCTTGATTGTTTTTTACCGCCAGTAGGTAGTCACCCTCTTTGTCGATAATCGTTGTTGAAATAGCGTTTTGTCAGCCCAGAGCATCGATTGCCCCTAGTACTCCACGCAGGTCTAGCATTTTTAATAATGTTGGAATGGCTGTGATTTTATTACTTTTTTGCTCTGCTTTTAATTGTCCAAGTACCTGCTTATTTGCTGAGGCATAAGCGCTTATCATGTGGATAGCGCTGCTTCGAACTCCTGAAAAAGGAGTATAAGATCACAAGCACATGATCAGGTCAATATTCTTCTAAAATCGCTCGAATAACGTTTACGTTCTGGCCCTGGGTTAAAATTAAGTTCAAAGTATAAAATTTTATTAGTGCTTTTTTCAGTTGATAATAATTACTTGTTAACATGTGATAAATTAAAGTGTTTAGGGATAATAAAACTGTGAATGTTGGTTTGAGATTTAGATGGTTCATCGAAGATTAAATGGTGTTGATAATTTGTTGTTAGCAATTACTTCCATGCAGTAGGTGCCACATTTTTAATTAATAAATAATGAAACCATAATGTTTCCATCATGTATCTTACTTAGCCTTTAGGCTAACGTCTAGATGCACTAAAAACAAATGCGAAAATATTTGTACATCATAAAAATTAACTTCAACACATTAACTTGGTTAATAGATGTTCATGTTGTGATTTTTGCTTTATTATTAATGGTTAATGGAGGTTTTGTAATGATGAATCATTTTCTGAAAATAACAAAAAAAATCAGTCTTAAAACAAGTATTTTAATATCTGTTTTGTTAGGTTTTTTCACTTCATATGCAGTCATCGCAGGGACCGCAGTAAATAACGAGTTTTCTAGAGCCGGCGTGTTATCCCATGTATACAGTTCTAATTTGTTAGCACGAGACTATGTGATTGATGTTATATTGCCACCGGGGTTCAATCCACAAGATCAAGATAAAAAATATCCAGTTATATATATACTTGACGGTTATGTTCATTTCCCAATGACAGGCTTTAATATGTACTTAGAACAATTAGTCGGAGATGATGGTGCTAGTAAAACCCCCAAGGCAATTGTTGTTGGTATTGAACAGCCAATAATGAAGTATGATTGGAAAATAAGAACTCTTGATATGACACCTACTGAAATTGAAAAAAATGGAAATGTGATAGGTGGTGGTGCTGACAAGTTTTTATCATTTCTTAATGATGAGCTGAAACCATTTATTAATTCAACCTATTCTGGTGATGTAAATGATCAAACTATATTAGGGCATTCCTTAGGCGGATTGTTTACCTTGTATACACTTTTTTCACAACCAGAAAGTTTTGACCGTTATGTAATTGGCAGTCCAACTACTTGGTGGGATGATGATTACATTTTTGAACTTGAAGATGATTTTTCTGAGGGAAATGTAGATTTAAAAAAGCATGTTTATCTATTTGTTGGGGGAGATGAGGTCTGCAATTCTGACGGTGAGCTATGTGGTGTTGCTGGTGTTAGGAAGATGACTAGAAAATTGAAGTCCAGAGGTTATGCAAGCTTAAATGTTACAAAGAAAGTATTTAAAAATGAACATCATAATTCTGTTGTAGCTCCAGGATATGATCAGGGCCTTAAATTTGTCATGGGAAGATTAACAAGGAAGAGCAAATAAAGTAATCGACATAATCTTTATTGTGTAAGTTACTCGATCCTTTAGGCAATAATAACGATTATTGCTGCATTTAACTTGAAATCGTAACTGCTTAATTAATAAGCTAGTCGTTGAAGTACAAGGCTAGCTTAAATTTTCTTCATTTTAACGTCTGAACCGCTGGGGTTTAAGTGGGCCTCTCACTACTGATAGCTCCCTTCTTGGGGTTCATCCTTGGCTGTGTTATCTTTGGCATAATTTCCGATTTTCTTTGTCCTATAAGACCTATTTTATGCATTCTACATCTCAGACTATTGCCCAGATCATCGCTCAGGAACTCAATGTCCGTGAGCAACAAGTGATGGCGACTATTGCCTTGCTAGACGAAGGCTCGACCGTTCCTTTTATCGCGCGCTATCGTAAAGAGGCCACCGGCGGCTTAGATGATACTCAGCTGCGTAACTTATACAGCCGTTTAGGATATTTGCGCGAGCTTAATGATCGCCGTCAAGTGGTGCTGTCGAGTATTAAAGCTCAAGATAAGCTCACCCCAGCCTTAGAGCATGAGATAAATCAGGCGGACAGTAAAACCCGCCTCGAAGACTTGTATTTACCCTTTAAACCAAAGCGCCGTACCAAGGGCATGATTGCCATCGAAGCTGGGCTGGAGCCTTTGGCGGATTTTCTGCTGGCTAATCGCAATGCAGATATCGACGCAAAAGCCGCTGAATTTATTAATTCTGCTGCGGGCTTTAGCGATGAGAAAGCTGTGCTCGAAGGCGCACGTTATATCTTGATGGAACGCTTCGCCGAAGATGCTGAACTTATTCGCAAAGTACGTAGTCACCTTGCCCAGCATGCGGTGCTGGAAAGTAAGGTGATGAAAGGCAAAGAAAAAGAAGGGTCAAAATTCCGCGATTATTTTGAGCATACAGAAGCCCTTCATAAGGTGCCCTCTCACCGTGCGCTCGCCATGCTACGTGGCCGCAATGAAAGCATGTTAAGTTTATCGATGAATGCCGACCCTGATACTCAGGCTATCGATGGCAGTTATTGCGAGGTGATTATCGCCGATCATTTCAACTTGAAGTTGAGCGATACTAGTGTCGATGCTTGGCTTAAAACTGTGGTGACTGCGACTTGGCGCATCAAGATTGCGCTGCAAATGGAAAATGAAATGATTTCCCAGATGCGTGAGCGCGCCGAAGAAGAAGCCATTAAAGTCTTCGCCCGTAATCTTGGCGATCTATTGATGGCGCCACCTGCAGGGGCGAAAGCCACCATGGGACTAGATCCTGGCCTTAGAACCGGAGTCAAAGTCGCGATAGTGGATAACACAGGTAAATTTGTGGCTCATACTGTGATTTACCCCCATGCGCCGCAAAATGTGTGGGACAAATCCATTCGCACCTTGGCTAATCTTGTGAATATGCACAAGGTTGAGCTTATTGCCATAGGTAACGGCACAGCATCACGGGAAACTGATAAGTTGGCAGGCGAAGTCATCGCAAGCCTTAAAGACACCCACCCAAATCTAACTAAAATTATGGTCAGCGAAGCGGGCGCCTCTGTGTATTCGGCCTCCGAGCTTGCGGCTGAAGAATTCCCTAACTTAGATGTGTCTATTCGCGGCGCCGTGTCTATTGCTCGCCGCCTGCAAGACCCGCTTGCCGAGTTGGTCAAAATTGAGCCTAAGTCTATTGGTGTGGGTCAATATCAGCACGATGTGAGTCAGAGTCAGTTGTCATCATCCTTGGATGCGGTGATCGAAGACTGCGTGAACGGCGTCGGTGTGGATCTCAATATGGCCTCGGCGCCATTGCTGGCACAGGTTGCGGGCTTAAATAAAACCTTGGCGAAGAATCTCGTAGATTACCGTGATGAGCACGGCCAATTTACTAACCGTAAGCAACTGCTCAAAGTGGCACGCCTCGGGCCTAAAGCCTTTGAGCAGGCGGCAGGCTTCTTGCGTATTCGCGGGGGTGATAACCCCTTAGATGCCTCATCAGTCCATCCTGAAGCGTATAAATTAGTGGAAACCATAGCCCAAAAGACCCAGCAAGCCATAGACAGCCTGATTGGCAATAGCGGTTTACTGTCTAGTATCAAAGCCGAAGATTTTGTCAGCGATGAATTTGGTTTGCCGACCATCAATGACATCTTGGCCGAGCTTGATAAACCAGGGCGCGACCCTCGCGGCGAGTTTAAGACTGCAAGCTTTAAAGAGGGTGTTGAAGAGCTGAAGGACTTAAAGCCTGAGATGATTTTAGAAGGTGTGGTCACTAATGTGACTAACTTTGGTGCTTTTGTTGATGTGGGTGTACATCAAGACGGTTTAGTGCATATTTCATCCTTAACTGACAAATTTGTTAGCGATCCGCACACTATAGTCAAAGCTGGCGATGTGGTTAAAGTTAAAGTGATGGAAGTGGACATTGAGCGCCGCCGTATTGGCCTAAGCATGCGTCTGGATGAGGCCATTAATACCAGCGCTAGCAGCGTGAAGCCTAAGCAAGATAATCGTGGCAGTGCTGCGAATAAAACGAGCACTAACACAGGCATTACCAACAAAGGTGCGAGCGCTAATAACGGGAAACCTACCGGCAGAAAAGCGCCTGCGCCCAAAGCGGCCCCTGCTAACGCAGCTATGGGCAACGCCTTCGCTGATGCCTTTGCAAAAATGAAGAAATAATCCGTCAGCAATACTGGGTTATTTTGATCTGAAGTGAACAATAAGCTCCTTTTATGAAGATAAAGGGAGCTTGTTTTTTGCAGTTATTGGTGGATTTTTGGAGCCGTAGATGAATTTTGATGAAAAACCTTATCTGCGTAGCATAGCCCTCAAACATCAAGGTTTGGCAGAGGCTAAGGTGACGCTCATTGATGGTGAGTTCCATGATGAGTCCGCTGTCAGGGTTCAAGATTGTTATCCATTTACCATACCTGCTCTCGCAGGTTTTGATAGCCTAGACTTTGATGCCGATGTGACCTTCTTTGTGGGGGAGAATGGTTCAGGAAAGTCCACCCTATTGGAAGCCATAGCTGTCGCTATGGGCTTAAACGCCGAAGGGGGCAATAAAAATACCCATTTTGCCACCAAGGTGAGTCATTCAAACCTTGGTTATTACCTTAAAACCATCAAAAGTTTTAAGAAACCTAAAGACAGCTATTTCCTGCGGGCGGAGAGTTTTTATAATCTAGCCTCTTATATGGAAGAGGATGGCAGAGAGGCGTATTTGGGCAGCTATGGCGGCACCTCTTTACATCAGCAGTCACACGGCGAATCATTTATGGCAACCTTACTGCATAAGTTCAGAGGCCAAGGCTTATACCTGATGGATGAGCCAGAAGCCGCGTTGTCACCCAGCAGGCAATTAGCCGCTTTGTCTGCAATACATCAACTAGTGGAAAATAAGTCGCAATTTATTATCGCCACCCATTCACCCATTTTACTGGCTTACCCCAGAGCGAAGATTTATCAATTCTCCAACCAAGGGATAGTACAGATTACTTATCAAGAGACAGAGCATTATCAAATCACTAAGGCTTTTCTAAATCAGCCAGAAAAGTTACTGGCAAGCTTAGGGGTGGGCTAATAACCGCATAGCTTAGGTTAACTACACACTTGATTTCGACCCCGCTCTTTGGCTTTGTATAATGCTTTATCGGCTTCTTTCATGCATTGCTCAAAGCTTTGGTCTGCTTGATGTTGGGCACAACCTATCGAGACGGTGACACTCACAGTGCGTTGTTTCGCTGGTGCTTTTTTAGTGCGTTTTTTACTGGCTTGTTTATCTTCTTTACCCTTACGCTTCTCTTCCCTTAATACGATTTCGTATTCTTCTACACTTTCTCTGACATCATCTAAATGCGGGAAAACGCGTTTAACTTCTTTTCTTGGGAACACTATGGTGAACTCTTCACCGCCGTAACGAAAGGCTTTACCGCCACCGGTCACTTGGGCGAGTTTTGCAGCCACTAACTTGAGCACCTGATCGCCAACATCATGACCGTAGGTGTCATTGAATTTTTTAAAGTGATCGATATCTACCATGGCGACACTGTATTTACGCCCCAAGGAGAGGCTTAAATTAAATAAGGCGCGTCTAGAGGGTAATCCTGTCAGCTCATCACGGTAGGCAAGAAAGTAGGAGTCAATGATTACTGTGGCGAGGAAGAATAAGGCGATAACATTGAGCTGTACGGCTAAGGGTAGCCAATTAGGCGCACTGAAATGCAGTACCCACAGCAAGAAAGTTACACCTAAGCTGGTCTGCAGTAGGCTGCTTTGCAAGCTTAATTTGATGAGTAAAATTAAGCCTATGGGATAAAGCGGTAATCTTGAGAAGTGACTGGCGGACAAAAATGGCAGGTAATTTTGATGCAGACTCAACATTTGCTGTGAAAAATGACTCAATACCAGTATCCATAAATAAGCGGTTAAAAAGCAGCCTAAGATCACTCCCAGCCTCAATAAACTGTGCACACTGATAAGGCCACGGTCTTTGATAAAGCTGAAAACGGCAATAATTAAACCGCCGCTAATTAAAATTAATTCATTTTCTTTGGGATCAAAACCTGAATTTTGACTTAGGGCATAAAAACTTAACAACAACACGCCAATATAACTGAGTCGACTACGGTTAAATTGCAACGCAATAATAGTCGCACAGCCCAATAGCCAGTATGGCATTTGTTCTATGGTTTGCTGCCAGTTAAGCCATTGGTTTTGAAAGTGTTCAATTAATCCAAGCAATACCGCCGTCAATAATATAGGCATGACTAGATAACGGCAAGAATGATAGAAGCTGCTCAAAAACGTTCTCCAAAAAAAAGCGATCGCCAAGGTAAGTATCGAGGCGCTCATAAGACTGTAAAGTATTCACCCTATAATAAAAAGTGTTTAAATCAGTTTTGCTATTAGCAATGAGGATTATTGATGACGGTCGATGTTATTAGGGGTGAGTGCATCACAATAGCGACTTTGTTGGTTGTAAACTTAAACCAGTAGATCTTTTGAGTGAAATTGTTCTCGATTGCTTGCTATTGATTTATAAGTTACTTAAGTTAGCCAGTAGAAAGGATGTTTTTAGACTTAAGCCAGTGATATTTAAAACACTCTTTACTTATTTTTGAGTAAATTGTTGTTGAGGGTCGTACATGAAATTAGAAATGATCTGCACAGGGGAAGAGGTGTTATCTGGGCAAATACTCGATACGAATGCCGCGTGGTTTGCCAATGTGATGATGGACATGGGAGTCGAAACTCAATATCGGGTTACCGTAGGTGACAGGCTTGAGGATTTAGTGGCCGTATTTCGCGAACGAAGCTTGCATGCAGATGTCATATTAGTCAATGGCGGCCTGGGCCCAACCAGTGATGACATGTCCGCTCAAGCCATGGCAATGGCCAAGGGCGAACCTTTGGTTGAGAATGCCCTGTGGCGACATACACTGGAAGAGTGGTTTGCTCGCTATAACCGTGAAATGCCCAGAAGCAATTTGAAGCAAGCTATGCTGCCCGCATCAGCGATTATGGTGGATAACCCAGTGGGTACCGCCTGTGGCTTTCGAGTTAAGCTTAATAATGCTTGGCTATTCTTCACTCCCGGGGTGCCCTCAGAATTAAAACACATGGTGCATGAACAATTCATTCCTTTTATTCGCAGCGAGTACGAACTCGATGAACAATCAAGCGTCGAGAAACTGCTGACGCTCGGGCAAGGCGAGTCGGCGATTGGTGATATTCTCTCAGAAGTCTTGCTACCTGAAGGAATAAGCTTTGGCTATCGCTCATTTATGCCCTATATCGAAGTGAAAATTTTTGCTCGGGGTCAGAAGGCCATGGCTCAACTAGGGTCCATTACTAGTCAGGTGAAACATGCCTTAGGTGCCGTCGTCGTTGCTGAAGGCAAAACCAGTTTAGCAGCAGAGATCCATGCACGATTATTTCAATCTGGCTTTAGTTTAAGTGTGGCCGAGTCTTGTACTGGTGGCATGATAGCTAGCCAGTTGACTGATTTTCCTGGCAGTTCATCGTACTTTCAACAAGGTTTAGTGACCTACAGTAATGAATCTAAGGTGAAGCTATTAGGTGTCTTGCCGCAAACATTAGACGATCATGGTGCAGTTTCCATCGCCACGGTTGAAGCCATGGCCATTGGCGCGAGAAATATTCTTGATAGTGACTTTGCTTTAGCAACCAGTGGTATCGCGGGTCCCGATGGCGGCACTGAAGATAAGCCCGTTGGTACAGTGGCGATCGCGTTAGCGACAAAATTTGGCACTTATAGCCAGATGGTCAAGCTGCCCCGGCGTTCACGGGAGTTGGTGCGAAACCTCACCGCGGCTATCGCACTGGATATGCTTCGCAGAGCACTGCTGGACGAAGCCGTGATAGTGGATTATCCGTCAGTGCAGAGGTTGGCTAAGTAACTTTATTAATCTGCTCATTCAGTATAAAAAACGCCTTCCACTGGAAGGCGTTTTTACTCAGCTTAACATTGTAAAACTGGCTTGGCGGGCTGAGGTTTGTTAAAACTTAACCACTAGCTTGCCTTGATGAACCTCTAAGGCTTTAGTCATCTTCGCCATTAAGGCTTGATTACTGTCGTTAACATCTAAGGTATATACAGGCTGAGTCTGTAAGTAATTACGCAAGAATCCCATTAACTGCGGCGTGGCTTGGGCAATGTAACGCTCAATATCTTTAGGCTCAGATTCAACCTTGACCAAGTTTAGCTGACGTAAGTAAACACTCTTGGTTTTGCTGTCATACCAAGGTTCGGCTTCAAAGGTCGTTTTAAGCCTAGCTTGGATAGGTAGTAAAGGATTGTTAACCCTGATTACCGTTGCCGCAGTGACTGCCATGGTATTGGGCTTTTGCCCCAATACCACTTGTATTTCATTGAGCTTTAACGACACGCCAATAAGCTGATTACCTTGCTTCACCTCAAAATGCATGTCTTTATTTAAGTATTGCTCAATGTCAGATTCGGTAATGCTGTACTGACTGGCACAGCCCGTCAGTAGTAATAATAGCATTACCCCAATCAGTGTTAGTGGCTTCATCATCCGGTATTTCTCATGCCTGCAGCAACGCCTGCTATGGTCAGCATCAAGGCCAATTGAACCTTTTCTGATGCCTGATCTTCATTGCGGGTACGTGCCAATAATTCAGTTTGCAGGAAGTTTAATGGATCGATATAAGGATTGCGAAGCTTAACGGATTCGCGGCTCCAAGGCGTGTGTGACATCAACTCATCAGACTGAGTCAGTGATAACACAGTATCTATACCGAGTTGCAGTCTCGCTCTGAGTTTATCTCCGAGATGATGTAACTCAGTTGGCACTAAGCAACGCTCGTAGTAGCGAGCTAAATTCGGCTCAGCCTTGGTATAGACCATTTCTAACATGGAAATACGGGTTTCAAAGAATGGCCACTCACGCTCCATTTCTTGCAATAAATTGAGCTGACTTTGTTCAATGGCCGAGCTCAGAGCCTCACCGGCGCCAAGCCAAGCAGGGAGCATGAGTCGGTTCTGCGACCAAGCAAAAATCCATGGGATAGCACGTAAGCTTTCTATGCCGCCACCGACTTTACGCTTAGCTGGACGACTGCCTAATGGCAATTTACCCAGCTCAACTTCGGGTGTAGCCGCTCTAAAGTAAGCGACAAAGTCAGGCTCTTCTCGAACGATACCGCGATAGGCAAGCACAGATTCATCGGCGATGGCTTGCATACACTCGCGCCAGGCTTTCTTTGGCTCTGGAGGCGGCATAAGGGTGGCTTCCATTACCGCTGAGGTATAAAGCGCTAGGCTTTGCACCGCAAGTTTAGGTAAGCCAAACTTAAAGCGGATCATCTCCCCTTGCTCGGTTACGCGGATGCGACCATCCACCGAGCCAGGTGGCTGGGATAAAATCGCCTGATGAGCAGGGCCGCCGCCACGACCCACTGTGCCGCCACGGCCATGGAATAAGGTCAGTTTGACCCCAGCCTGTTTACAGACGGCAACCAGTTCTTCCTGAGCGCGATATTGAGCCCAAGCCGCAGCCATTACTCCAGCATCTTTAGCCGAGTCTGAATAGCCAATCATCACTTCCTGCATGCCTTTGGTATAACCGCGATACCAGTCGATTTGCAGCAATTCTTTAATACAAGCCGCGGCCCCTGTGAGATCTTTTAAGGTCTCAAATAAGGGCACGACGCGCATAGGGTAAGTACAGCCAGACTCTTTCAATAGCAAGAGCACAGTCAATACATCTGATGGCTTACTGGCCATAGAGATGACGTAAGAACCCAGTGCTTTAGGCGATTGTTTGCTGATAAGCGCACAAGTGCTAAGTACTTCGGCTACATCAGGGCTAGGTTTCCAGTTGGGGGGTAACAGGGGTCTGCGATTAGTGAGCTCTCTGAGTAAGAAGGCTTGTTTTTCGTCTTCATCCCAATGATGGTAATCCCCAAGGCCTAAATAGCGGGTCAGCTCGGCGATAACATCACTGTGGCGTTCGGCGTCTTGACGAATATCCAGCTTGAGCATGTGTATGCCAAAGCAGGCGAGTCTGCGCAGAATATCCAATAACAGACCATGGGCAATCAAACGCATGCCTGAGTCACATAGGCTTTGGTATAAGCATTCAAGGGGCGCCTGAAGATCGCTCTGCTCCCAGATAATGCTATTGAAATCTATGTCTGGCTGATGACCTTCTAAGCGCTCGTTTAGGTAATCTATGGTATTACGCAGTTTCTGTCGCAGGCCTTTGAGCACATCTCGATAAGGCTCATTGCTGTTATTGGTGAGCGCCTTAAGTTCGGCATTGGCCTCCTCCATGGACAGCTCATTCATCAAGGTGACTATGTCTTTAAGGTACAGGCGAGCCGCGGCGTGGCGGTTTCTGTCTAATACTTCTTGGGTGACACGGGCCGTGACGAAAGGGTTGCCATCTCTATCTCCGCCCATCCAGCTAGAAAAACGCACTGGCGACACATCTTTAGCCAGTTGCAGACCGGTTTTCTGCTCGAATTGATCGTTCAGTTGACGTAAAAAATCAGGTACCGCTTGCCATAATGATGTCTCTATGGTGCTAAGGCCCCAGCGCGCTTCATCAACTGGGGTGGGTCTTTCATGGCGAATTTCGTTGGTATGCCAAATTTGCGCAATAAGCTGGCGCAGACGCAATTGCAGCTGGCTGTGCTCACGCTCTGTGAGCAGCGGGTTTTCTAAAGACGTCAGGCAATCCACCACTGAGGCATATTTTTGGATCAGGGTGCGTCTTGATATCTCAGTTGGGTGAGCCGTCAGCACCAGATCGATATCCAGTTCAGTTAGACATTGGTGTAATTGCGACTTGTCTAAGTCATGCTTGAGTAATCGGCCAAGCAATTGCTCAACAGGGTCGGGCACACAGACTAGCTCATCACAATTACGGCTAATGGTATGAAATTGTTCGGCAATATTGGCTAAGTTTAAAAATTGATTGAAGGCCTTAGCAAAGGGGATTAATTCTTCATCGGGCAAGGCGGTTAACAGGGCAAGCATTTGCTCCCTGGCGCCATCGTCCCCTTGACGTGACTTTTTGGCGAGAATACGAATTTGTTCTACTTTTTCAAGAAATGCGTCGCCTAAGTGACTGCGCATGGTATCGCCTAAAATCTGTCCAAGCTGACCGACATTGGCGCGCAAAGATGCATACACATCGGTTGCATCCTCAGCTTTACTCTGTACTGACATAAGAATTATCTCCCTACTTCTATAAGCTCGTGGCATTCCACAAGGACAATTACAATAGCGAGTCACGGCTCGATTGGTCAATAGATGAACGCAATTATTGTAATTTTATTCCGTTATTTATTTTCACATCTGCGGCATTTAGCCCATTAATAGTTATTTTATACAGGCATGGTGCACCAGTTTTTTGAGTAATTCGACAGTTGGGGTGAGAAACTCAGTGGCAATAAACTCATCCGGCTGGTGAGCTTGATTGATACTGCCAGGGCCCAAGACTAAAGTCTGGCACCCTAGCTTGTTGATATAGGGCGCTTCGGTGGAGTACTTGACGACCTCGGCCTCACTACCAGCGAGCTCGGCAACTAATTGAGTCCAAGGGTTATCGGCTTTACCAGCAAACGGCTCGCTAAACCAGTTTTGCAACAATTCGATAACTGCATGATTACTCATATCCTCATGAGTCTCGAAACCACTGATGGAAGGTGCGCCAATCAACTGAATAAAGCGGCTTTTTTAAATCTGGTAGCGGGCTCATTTAAGTATCCTGAAAATAAATTAATAAATATGTATTCACATATATTGCATAACAATTTGATTGTGCTAGTCTAGCAAAAACTTGAAGCAGGCACTATGTGCTTTGCTTTTTAATCGAATATAAAAGCACACGCAGTCAATAAAACAGGCCCTTTAACTTAGGTATCAAACGGGTGTTTTCAAACCCTTGAAAATCAGCCGTAGATCACTGTGCTAAACTATGCTGACATTTTAATCAGAGACTAAGATAACAAGATTATGAAAAATATCGCAATTATTGGTGCTAGTGGTTATACCGGCGCACAGATCACTTCGTTAATTCATGCTGATGCGGGTTTGTCTGTTCAAGGGCTGTACGTGTCTGAAAACAGCTTAGATAAAGGCCGTGAGCTATCGGAGTTATACCCGCTATACAGCCATTTACCTTATGTGCTTAATCCACTTAGCGATGATGTCAAAGCAAAGATTGTCGCCGAGTCAGATGCCGTGGTACTCGCCACTGAGCATTCTGTGAGTTTAGAGCTTGCAGCCTGGTTTTACCAACAAGGTTTAGCCGTATTTGACCTAAGCGGTGCTTACCGATTTGCCGATGTGGCTCAATACCCTAAGTGGTATGGTTTCGAGCATACACATCCTGACGTCTTGGCCGAAGCTGTCTATGGTTTGGCGGAATGGAATGCGGCGGAAATAGCTAAAACGCGCATGATAGCCGTACCAGGATGTTATCCAACAGCCTCGTTAACCGCACTTAAGCCATTAAAATCGTTATTAACCTCGGCATACCCTGTGATTAATGCCGTTAGTGGCGTCACTGGGGCTGGTCGTAAAGCACACCTTCATACCAGTTTCTGTGAAGTGAGCTTAACCCCCTACGGCGTGCTAGGTCACAGGCATCAACCTGAGATTGCCACTCAATTAGGGCAAGAGGTGATTTTTACCCCGCATCTAGGCAATTTCAAACGTGGCATCTTGGCGACAATTACCGTGCAATTACAGCCAGGCACCACAGAAGAGCAAGTGAAACAGGCCTATGAAGTTTACGATAATTCGCCGTTAGTGACGGTGAAACACAATGCGTTTCCCAAAGTGGATGATGTAGTGCATACCCCAAACTGTCACTTAGGTTGGAAGTATGATGCTAATTCAGGTTACTTGGTGGTTGCGAGCGCCATAGACAATTTAATGAAAGGTGCGGCGAGCCAAGGGCTTCAGTGCATAAAGATTCATTTCAATCTCTAATTATTCATATTTAAGGGGCAGTGAATGTCTGATAACAAGAGTGTGTTGGTATTAAAAGTTGGCGGGGCTTTACTTCAGTGTGAGATGGGCATGTCACGTTTGATGACGGCAGCCGCCCAGATGATAGCCACAGGGCAAAAGGTATTATTGGTCCATGGCGGCGGTTGTTTGGTGGATGAACAGCTAACCGCCAATGGCAAAGAGACCATTAAGCTTGATGGCCTTCGCGTTACACCTGAGGATCAAATTCCTATTGTGGTGGGCGCATTAGCCGGTACCTCTAATAAAATTTTGCAAGCGGCAGCGGCTAAAGCTGGCCTTGTGAGCGTGGGCATGAGCTTAGGTGACGGCAATACTGTGCATGCAAAGATTAAAGATGAACGTTTAGGTTTGGTGGGTGAAGTGAGTCCAAATGATGCCACCTATCTGAACTTTATCTTAGATCAAGGCTGGTTACCTATATGCAGTTCCATCGCGGTATCTGCCGACGGACTCATGCTTAATGTTAATGCTGACCAAGCGGCGACGGCGTTAGCTAAACTGGTTAACGGCAACTTGGTATTACTTTCTGATGTGTCTGGGGTGCTGGATGGTAAAGGCCAGCTTATCGCTAGCTTAAACAAAACCGAAATCGAAACCTTAGTAAAGCAAGGCGTTATCGAGAAAGGCATGAAAGTGAAAGTGGAAGCGGCATTAGAAGTGGCGCAGTGGATGGGCAAACCAGTACAAGTGGCCTCATGGCGCGATGCAGAGCAGCTAAAAAAACTGGTATTAGGTCAGTCTGTTGGCACTCAAATCCAACCGTAAACAAGATAAATCACATGTAAAATTACAGATAGACTATTTAGGGCAGTGGTATGAAGCACTTATTATCGATAAAAGAATTTACTCAACCTCAGTTGTTAGCGTTACTTAAATTGGCAAAAGAGATCAAGGCGCAGCCTGCTCAATATCGCCATGCGCTAGCGGGAAAAAGCATAGTGATGTTATTTGAAAAACCCTCACTGCGAACCCGAGTCAGTTTCGATATCGGTATTAATAAGCTCGGCGGCCACTGCCTGTATTTAGATCAGCAAAATGGTGACATAGGTAAGCGTGAATCTGTGGCAGACTTTGCCGCTAATTTATCTTGCTGGGCCGATGCGATAGTGGCCCGTACTTACCGGCATAGCACAATTGAAAAGCTGGCTAAATATGGCTCAGTGCCTGTGATTAATGCCTTGTCTGACTTGTATCATCCTTGTCAGGCATTGGCGGATTACCTTACCTTGGCCGAGCAGTTTGATGATTTAAGTCAAGTTAAGCTTGCCTATGTGGGCGATGGCAATAATGTGACTCACTCCTTACTGTATGGCGCCGCCATTCTTGGCATGACAATGACAGTGGTGTGTCCAGAAGGTCACTTCCCTGATGGCTTGATAGTCAGTGAAGCCCAGGCATTAGCCGAACAACATGGCGGCAAGATAATACTCAGTACTAATATTGCTGAGTTATCTGACCAAGATGCCATCTATACTGATACTTGGATCTCCATGGGTGACAGTACAAACTTAGATGATATCAAACAAAAGTTTGCCAAGTTTCAGGTAAACAAAGCCTTGATGTCAAAAGCCGGCGCCCGCTATTTTATGCACTGCTTGCCAGCCCATCGCGGCGTAGAAGTGACAGATGAAGTCTTAGACGGCGAAGGCTCCTTGATCTTAGTTCAGGCTGAAAATCGCATGCATGCACAAAATGCCTTGCTGGTGAGTCTACTTACCTAATTCATATTTACATCAAACTTTTAGCTTCATCTATTAACGGTTATTCCTAACAGCTAGGAATAACAGCTAGGAATAACGGGTAGGAAAATTATGTCTTCAACAGTAAAAAAAACCGGCGTTAAAAAAGTGGTGCTTGCCTATTCAGGCGGCTTAGATACCTCGGCCATTATTCCTTGGCTCAAAGAAACCTATGATGATTGTGAAATCGTTGCCTTCTGCGCCGATGTGGGCCAAGGCGAAGAAGAGCTGGTGGGCTTGACTGAAAAAGCCTTAGCCTCAGGTGCCAGTGAATGTCATATTGTCGATTTAAAAGAAGAATTTGTTAAAGATTATATCTACCCAACCATAGCCACAGGGGCCATCTATGAAGGGACTTATCTATTAGGCACTTCAATGGCAAGACCGATTATTGCCAAAGCTCAGGTTGAAGTTGCCCGTAAAGTCGGCGCCGATGCTCTGTGTCATGGCTGTACTGGCAAAGGGAATGACCAAGTGCGTTTCGAAGGCTGTTTTGCTGCACTAGCGCCAGATCTTAAAGTCATCGCTCCTTGGCGTGAGTGGGAAATGCGCAGCCGTGAAGACTTGTTAGCGTATTTGGCCGCAAGGGACATTCAAACCAGCGCCTCTGCAACCAAAATTTACAGCCGTGATGCCAATGCTTGGCACATTTCCCATGAAGGTGGTGAACTAGAAGATCCATGGAATGAGCCATCAAAAGGCGTATGGACACTCACTGTTGCCCCAGAAGATGCGCCTGATGAGGCTGAATATGTGGCCTTGTCGATCAAACATGGCCGCGTGACCCATGTGAACGAACAAGTACTATCTCCATACAATGCCTTGATGAAATTAAATGATATCGCAAGCAAACACGGTGTTGGCCGTATCGATATTACCGAAAACCGCTTAGTGGGCATGAAGTCTCGTGGCTGTTATGAAACCCCAGGCGGCACTGTGATGTTTGCTGGGCTTCGTGCTATCGAGGAGTTAGTGCTGGATAAAACTAGCCGCACATGGCGGGAGCAAGTTGCAGCCCAGATGGCTCACTTGGTCTACGATGGCCGCTGGTTTACGCCACTGTGTAATTCTTTATTGGCGGCATCTGAGTCGTTAGCCGAAGCCGTTAATGGCGATGTGGTGATTAAGCTTTATAAAGGCCAGGCAACGGCGGTAAAAAAACGCTCTCCCAATAGCTTATATTCAGAATCTTTCGCCACCTTTGGCGAAGATGATGTCTACGATCAAAAACACGCCGAAGGCTTTATCCGTTTATATTCTTTGGCAAGCCGCATTCGCGCCATGAATAGTAACTAATCATATTAATTATTTAGTCAGTGTTAATCGATAGGGCGCAATAATACGGCGCCCTTAGTTTTAGCCGTAGAGAATGAAGCAGCAGAGGAAATTGAAATGGCATTATGGGGCGGAAGATTTCAAGGTGAAACCAGTGCACTGTTCAAATTGTTTAATGACTCATTACCGGTAGATTACCGTTTATTTGAACAAGACGTCATAGGCTCCATCGCTTGGGCAGATGCTATCGCAAGCGTTGGGGTTATCAGCGCTGCAGAGTGCACAGAATTAAAAGCTGCACTTAAGGAGCTGCTGGCGGAAGTCGGCGATGACCCACAGGTGATTATCAGCACTGGCGCTGAGGATATTCATAGTTTCGTTGAGCAAAAATTGATTGCCAAAGTGGGCGATTTAGGTAAGAAGTTGCACACGGGGCGCTCACGAAATGATCAAGTGGCTACAGACTTAAAGCTCTGGTGTAAACGTGAAGGGGCGGCATTACTGGCGCGCTTGAATACATTGCGCAGCGAACTCATTGCCCTTGCTGAGCGCGAGGTGGATGCGGTAATGCCAGGTTATACCCATTTACAACGGGCGCAACCCATTACCTTTGGTCACTGGTGCTTAGCTTATGTGGAAATGTTTGAGCGTGATTTAAGCCGTTTAACAGATGCACTAAAGCGCGCCGATACTTGCCCCCTTGGCTCAGGCGCCTTAGCGGGTACCGCCTATCCCATCGACAGACATGCATTAGCCTCGGCGCTGAATTTTGCTCGCCCGACCCTCAATAGCTTAGACAGCGTGTCCGATAGGGATCACGTGGTGGAACTCTGCAGCTCGGCATCCATAAGTATGATGCACTTGAGCCGTATGGCTGAAGACTTAATCTTCTTTAATTCAGGGGAGGCGAACTTTATCTCATTAGCGGATGACGTCACTTCAGGCTCTTCATTAATGCCGCAGAAGAAAAATCCCGATGCTCTTGAGCTTATTCGTGGCAAAACCGGCCGTGTGTATGGCAGTTTAATGGGTATTCTCACCACAATGAAAGCCTTGCCGCTGGCCTATAACAAGGACATGCAAGAGGATAAAGAAGGCTTGTTCGATGTGGTAGACAGCTGGGCCATTTGCTTAGACATGGCGGCGTTAGTGTTATCGGGCTTGAAAGTGAACCGTGAGCCTGCACTCCAGGCCGCACAACAAGGCTATGCCAATGCCACTGAGTTGGCCGATTATCTCGTCGCTAAAGGCATGCCATTTCGTGAGGCTCATCATGTGGTGGGCGAAGTGGTGGTATTTGCCATTACGCAGCAACAGCCTATTGAAGACCTTACGCTAACCCAGTTGCAGGCATTCGCTAAAGAAATCAGTGATGACGTGTATCCAAACCTCACCATAGCGGCGTGTCTTTCAAAGCGTAATGTTCTGGGCGGCACTGCGGTTAATCAAGTGAGCGCCGCCATCGCAGTCAAAAAACAGGATTAATATCTTTGGGAGGCTATCAGTCTCGAAGCAACAAAATTTGAAGTCATAAAAAAAGCGCGATAATCGCGCTTTTTTTATGGGTGAAAATCAAACTTATTGAAATAAGTCTTCCGCAGGATTATCTGTAAAGTTAGTGTCATGTTGCGGTGTGTCAGCGACATATTCTTTGGGCTCGGTGCCGGCGGCAAAATACTCAAATGCTGTCGTGTGGTCGGTTTTACGAGTGAGCTTGCCCGTGGCTAAATCGATACGAGCCGAGACTATGCCCTTTGGCGGCACCACTGCAACCTCTGGCACGCCTTTCAGGGCTTTATTCATAAAGTCATTCCAGCCAGGGCCTGCAGTCTTAGCACCGGCTTCTCCCGCCGATATTTGATCGGAAGGGCCATTCGCCAACCAACTGGTGCGGCCAAGCTGACGTCTATGATCGTCAAATCCAACCCAGAAGGTGCTGGTGAGCGTCGGGCCGAAACCACTGAACCAAGTATCTCGAGCTTCGTTAGTGGTACCGGTTTTACCTGCAATATCATGGCGTTTAATTAAGCGTGCCGCTCGCCATGCCGTGCCTTGCCAACCTGTACCGTGCTTCCAGTCGCCACCGCCCCAAATCACGCTCTTGAGGGCTTCGGTGATGAGGAAGGCTGTTTGCTCAGAGATAACTTGAGGGGCAAAGCGGGATGTGTCGTTACCGCATTGGCTCTGTCCATCCACTTGGTTCATGGTGCTTGTTTGAGCGCCAAATTCATCATAGGCCGGGTTAGCGTCTGAGGTTGGCGCCGCTGGTGTACAAGCTAACGTCGGGTTCGCTTCTTCGATAACCGTACTGAAGGCGTCGGTAACTTTATCGATGAAATAAGGTTCAACCAAATAACCACCGTTGGCGAAGACGTTAAAAGCTGCGGCCACTTGCAGTGGGGTTACCGAAGGGGACCCCAAGGCTAAAGATTCATTGCTAGGTAAATCACTGGCATCGAAACCAAACTCGGTGAGTTTTTTTATTGTGGCGGGTATGCCTACATGTCGCATCGCGCGCACAGACATGACGTTGATAGACTGAGCTAAACCCACACGTAAACGCGTCGGTCCTCCGTAGATATCTGGAGAGTTTTTCGGGCGCCATGCCGTGCCTTGACGAGTATCCGGCTTATTAATTGGCGCGTTATTGATCAAGGTCGCTAAGGTGTAGCCTTTTTCTAAGGTGGCGGCATAGATGAAAGGCTTGATGTTCGAACCTAATTGACGTTTTGCCTGAGTCACACGGTTGTATTGACTTTGGCTGAAACTAAATCCACCTACAAGCGTGCGGATCGCACCATTTTTAGGGTCCAAAGACACAGTGGCACTGGACACTTCTGGAAGTTGGGATAACTGCCAAAACTCGCCATTATTCCTGATCCAGACTTGCTGACCTGGGGTTAAAATTTCCGCCGCGGTTTTAGGTGGATTACCTTGACGCTTATCGTTGATAAACTTGCGAGCCCACTTAAGGCCTTGCCATTCAAGAGTTATTTCTTGCCCTTGAGCATCGATGACCTTAGCTTGCTGCTCAGTGACGCTCAATACCGCAGCAGGAATAATGCCCTGAACTGAGGCAGTCTTATTCAACACGCTAGTGATTTCTTCTGTGCTCGGCTGCTGCGTTGCCCATAGAGTCGCAGCTGGGCCGCGATAGCCATGGCGTTCATCATAGGCAAACACATTATCCCGCAATGCATCTTGGGCCATCAGCTGTAGGTCAGATGAAATCGTGGTGTAGACGTTATAGCCATTAGTGTAAGCAGCTTCTTCGCCGTATTTTTGCACCATGTAATCGCGGGCCATCTCAGAGATGTAAGGGGCATAAAGATCAATTTCGGCGCCGTGGTAAGAGGCGGTAATAGGTTGAGACAGCGCGTCTTGGTATTCAAACTGGTTAATGAAGCCCACCTCATGCATACGCATCAAGACTAAGTTGCGCCTTGCCAAGGCGCGAGTCGCAGAGGTGATAGGGTTTAATGTCGAAGGTGCTTTGGGTAAGCCTGCAATAACCGCCATTTCAGCCAAGGTTAGGTTTTGCACTTCTTTACCGAAATAAACCTGCGCTGCGGCGCCAACACCGTAGGCTCTTTGACCTAAATAAATGCGGTTAACATAAAGTTCGAGAATTTCATCCTTGCTGAGCAGCTGCTCTATATGCAAAGAAATAAATATTTCCTTCACCTTACGAATAATGGTCTTGTCACGGGTTAAGAAGAAATTACGCGCCACTTGCATAGTGATGGTACTGGCACCCTGTTTCTTCTCGCCGGTCGCTATCATGACGAAAGCGGCGCGGAGCACGCCAATGGGGTCTATGCCTTTGTGCTCATAGAAACGGGTGTCTTCGATGGCCAAAAACCCTTGGATTAATGGCTTAGGCACTTCTTCGAGTTTAAGGGGGATACGGCGTTTCTCGCCAAATTGCGAGATCAACTTGCCATCACTGCTGTAAATTCGCAGCGGCGTTTGCAGCTGAATGTCTTTGAGTGTGGTTACATCAGGCAATTCAGGTAGCACGTAAAAATATGCGGCGGTAATGGTACCTATACCGAGCAAGGCTAGACTAAATAGGGCTATGATAAATCGTTTAAACCACTTCAACCTGAAATCCCAGAAACAAAAAATAGAAGCGTTAGTATATAAGCGTGAATGAAGGAGGTGAAGTAAAAACATACAAGTAAAATAGACTATTTATGTATTTCACAAACATTTGTTGCAAATACGTATAAGAAGTTGATTTTGTGCTAATCTCTTTTAACACATAACAATAGTGTGATGATGAATATGCTTTCAAAATTTTGGCGTCCTCAGGCACCGCAAATGATAGGGGTAGATATTGGTTCTTATGAAATCAAAGCTATCCTATTGGGCAAAACTGCTGACGGTTATAAAATTCAAGCTCACAGCTGCGTACCGATAAAAAAAGGTGCGGTAGTTGATCATGATATTCGCGATTCCGCAGCCGTGATTGAGGCGCTAAAGCAAGTCAAACGTGGCTTACCTAAATCGGCAAAATTTGCCGCTGTTTCTGTTTCTGGTTCCGCTGTGATGACCAAGGTTATTTACATGGACTCTTCACTCACCGAAGAGGAAATGGAAGCTCAAATTGAAATTGAAGCCGATAACTTAATTCCTTATTCCCTCGATGAAGTTAGCATAGATTTCGAAACCTTAAAAACCAATAAAACCGATCCCACTAAAGTGGACGTGCTATTGAGTGCTTGTCGAACTGAGAATATTGATTCTAGAGTCGATGCCCTCGATGCCATAGATATAGATGCAAAAGTGGTCGATGTAGAAGGTTATGCTTTGGGGCGTTCTGCCGAACTAATCATGGCTCAGTTACCCCCTGGCGCGGAAGAAAAGTCTGTCGCCTTAGTCGATATTGGTGCCAATATGACTACCTTTGCTGTGGTTGAACGAGGTGAAACCATATTCACTCGAGAGCAAGCCTTTGGTGGTGAACTGTTTACTCAGGCCATTTTGTCTACCTATGGTATGTCTTACGATGAAGCTGAAAACGCTAAAATTAAAGGCGAATTACCAAGGAACTATACCTTCGAAGTGTTATCTCCTTTTCAAACTCAATTATTGCAGCAAGTAAAACGTACCTTGCAAATTTATGCGACCGCCAGCGGTAAAGAAAAAGTAGATTATATAGTGCTGTGTGGCGGCACGGCCAAATTAGAGGGTATGGAAGCATTACTTTTGAATGAATTGGGCATCAACACTGTGGTTGCTAATCCATTTTTAGGTTGTTTGCATGGGGATGAACTCATTAAGTCTCAATTACAGCCAAATGTGAATAAATACATGGTTGCCTGTGGTTTGGCGCTAAGGAGTTATGCTCAATGGCGAATATAAATTTACTCCCTTGGCGTGAAGAAGCCCGAGAGAAGCAAAAGCGTGATTATATGGGGACACTTGCGCTGGTTTTTCTCATGAGTTCATTGGTGGCGTATCTTTCTTTAAGTTTGATAGAGGGAATGACTGAAAACCAAAGGTCACGCAATGCCTACTTGAAATCCGAAATTAGTTTGCTCGATGCGCAAATAGAAGAGATAAGTAAAATTACCGAGCGGAAAAAAGACATCGAGCGGCGCACAGAAATTATTCTCAATTTGCAGCAATCTAGGAATCTTCCCACTCATGTTTTAGATGAATTGGTGCGTATCGTGCCGCCGGGAATTTACTTATCAAGCATAGATAAAAAGGGCAGCGTACTTTGGATAGAAGGGCGCAGTGAATCTAATAATAATGTTGCCAATATGATGCGTAAGGTAAAGACCTCTGAATATTTGGACGACCCGAGTATGCAGTCTATCGTGGCGCAAAATGAAGAGCTTCGCTTGTTACAGCGCTTTAAGTTAAGAATAGCCATTCGTGAAACGAGTAGTTTTGAGCTCGATGCTGGTGGCAATACCGCCCAAGGAGCGAAGAAATGAATTTCGACCTTGAACAGTTTAACGATATTGATTTCGAAAACATTGGTGGCTGGCCAAAATTAGTTAAGTTGGTTTTTGCTGCCATACTTTCGGTAGTGGTGCTTGCGGGCAGTTATTATTTATTTATTTCCGATGCCATAGATACCCTTTCTTATGAGCAAAATGAAGAAATTAAATTACGCCAAGATTTTGAGAATAAATACCGATTAGCAGCTAATCTAAAATTATACCGAGAACAACTAGTGGTAATGGAAGCGCAGTTCGCTGAGTTATTAAAAATGTTGCCCTCGGAAAATGAAATGCCAGGATTACTCGATGATCTTACTTTTGTTGCCACAGATGCAGGCCTTAAGATCACTAGCCTAGATTGGGAGGCTGAAATCGAGCGTGACTTTTATATTGAATTTCCTATTAAGATGACAGTGAATGGTAATTACCATGAAATCGGCGATATGGTCAGCGCCGTAGCCAAATTGCCACGTATTGTCAGTTTGCATGATTTTTCAATTGTAAAAGACGAGTCTGGCGAATTATCAATGAATATCCTAGCCAAGACCTATCGATTTAAAGAAGGGGCCGAACTACCCAAAGAATTACCTAAGGCTAAGGGGAAATAATGATGAAACATTTGTCTTTATTGGCTTTGGTATTCTTGCTAACCGCTTGTGTGGGTGACCGTAGCGATCTTGAGTTATTTGTGACTACCACAAAAGCGCAACACGTAGCCCGGATTCCACCGTTAAAAGAACCGCCTAAATTTGAGCATTTTGTTTATCAAGCTCAATTAATGCGTAGCCCATTTGTTCCGCCTTCGCGGGAATTGACCGAAGAAGTGGTCGACACCAGCAAAGATTGTTTACAGCCTGATTTACAAAGACGTAAAGGCCGCTTAGAAACCTACGCCCTAGATAATTTGAAAATGCGGGGGACCTTAAGTGAAGGTGACACTATTTGGGCGTTATTGGAGTCCACCGATGGAAACGTATATCGTTTAGGGGTAGGGGAATTTGTGGGTTTATACCATGGCCGAATTGCTAAAGTGACGTTGCAATTTATAGAAATATTAGAATTAATACCTGATGGTTCAGGTTGCTGGACGGAAAGATCCAGCAACTTAGAATTATCCGGTAAATAACGAGCGAAGGATGAAGGAATGATGAAATCTTCTGCCGCGATAACGACAGTAAAAAAGAGTCAATCAGTGATGAAATATCTATTCGCCATAATCTTAAGTATTGGCATCTTACCTAATGCGCTGGCCGCAAACCGACTAATGGATGTGAAATATCATTCGCTTGTGGATCACCAATTAGAATTAGAACTGGTATTTGAGTCAGACATAATGTCACCGCAAGTGGATTTATCTGCCGAACCCGCGCAGATCATGCTCAACTTTGCCGATACAGTGTCAGAATTATCTAGTGATAAAGTAGTCATCAACAGTGTTGGGGTTGACTCTTTAATCACAGAGCAAGATGATTCGGCATTGAGAGTGACTCTAAACTTAAACAGCGTTAAGCCTTATCAAGGCAAGATAGTCGGTAATAGCTATCGTTTGACGATTAATGATGCCCAAGCTGGCCCTCAACAAGCTGATGATCCTTTCGTTAATGCCGTGAGTAATATTGATTTTCGCCGTAGCAAAACCGGCGGTGGTCAATTATCTATCCAATTAAATAATCGCTCTGTTGCGGCAAATGTTGAGCAAGTGGGTTCAAAGCTTGAAATCAAACTGTATAACACAGACATAAAATCAGAGTTGCTTTATGTGATGGACGTGCAGGACTTTGCGACGCCAGTGGTCAGTTTTGAAACCTTTAAAGATGATTTAACCACGCGTATTATTGTCGATGTTGATGGTAATTATGACTATGACTACCGCCAAGAAGGCAATGTGTTTAAAATCGATATCGACAAAGTCGAGCGGATATCCATAGCTAAAGAAGATAAAAAATACAGCGGTAAAACATTATCGCTAAATTTTCAAAATATTTCTGTGCGCACGGTATTACAGATCATTGCCGATTATAACAACTTCAATTTAGTCACTAGCGATACGGTCGAAGGCAACATTACTCTGCGTCTAGATGATGTGCCTTGGGATCAAGCCTTAGATCTTATCTTACAAGCCAAGGGGCTGGATAAGCGCATCGAAGGTAACATCCTTATGGTGGCGCCAAGCGAAGAATTAGCCATTCGTGAAAGCCAAGATTTAAAGAACAAACAAGAAGTGAAAGAGCTAGCACCACTATACTCTGAGTTTTTACAAATTAACTACGCCAAAGCCATAGACATTGCCGAGCTGCTTAAGAGTGAAGACTCTAGCCTGTTATCCACTCGGGGTAGCGTTGCGGTTGATCAAAGAACCAATACCTTGCTGGTCAAAGACACTGCTGACATCATAGATAATATTCACCGCCTTATTGAAGTGCTGGATATTCCGATCAAGCAGGTATTGATTGAATCACGCATGGTCACAGTTAAAGACGATGTCTCAGAAGACTTAGGCATACGTTGGGGCATAACGGATCAACAAGGTACTAAGGGAACATCAGGATCGTTAACCGGCTCGCAGAACATTGCTAATGGGGTTGTGCCTAGCATTGATGACAGGTTAAATGTCAATTTACCTGCCGCCGCGAGCAACCACACCAGCATAGCCTTTCATGTGGCCAAATTAGCTGACGGCACCATTCTCGATTTAGAGTTAAGCGCCTTAGAGCAGGAGAATAAAGGTGAAATTATTGCCAGCCCAAGAATCACCACGTCAAATCAGAAGGCCGCTTACATTGAGCAAGGTGTTGAAATTCCGTATGTGCAGTCCACATCCAGTGGTGCTACATCTGTGACCTTTAAGAAAGCCGTGTTGTCACTGCGGGTAACCCCGCAAATTACTCCAGACAATCGAGTGATCCTAGATCTTGAAATTACCCAAGACTCACAGGGTAAAACCGTTGATACCCCAACGGGGCCTGCCGTGGCTATCGACACCCAACGTATTGGCACTCAAGTCTTGGTTGATAACGGCGAAACCATAGTGTTAGGTGGTATTTATCAACAGAACCTCATTAGCCGCGTCAGCAAGGTGCCAATTTTAGGTGATATTCCTTATGTTGGCTTCTTGTTTAGGAATACCACGGACAAAAATGAGCGCCAAGAGCTGCTGATTTTCGTGACACCTAAGATAGTGACAGAAAAGCTGTAAACAAAAGCAAATGAGTTTAGAACCGGCAAAAGCCAGCTTTATGGCTGGCTTTTAATATTAATAGCTTGTTTATTATAAGGTTGGCGTCGGTGCTTTCTTACTAAACTTAAGTTTCCTTAGCCATATTGTGACGACCGAACTAATA
>NC_007954.1_4
[truncated: 4,246,617 more chars]
