# Supplementary material for: SprayNPray: user-friendly taxonomic profiling of genome and metagenome contigs
Source: BMC Genomics. 2022 Mar 12;23:202. doi: 10.1186/s12864-022-08382-2 (PMC8917688; doi:10.1186/s12864-022-08382-2)
Supplement: Supplementary file 19 — Additional file 19: Supplemental File 17. FASTA file generated by SprayNPray, representing a subset of contigs from the simulated metagenome that match Shewanella oneidensis. [file 12864_2022_8382_MOESM19_ESM.fa]

>NC_004347.2_1
ACTAATAGATCTTAAGATCTTTATATAGATCTTCTTATTATTTTTACTATTAGGATCGCACTTTGCTGTGGGTAAGCCTATTTTCCCTTTTAGATCATTAGGTAACGTGTAATCAATCCTGTGATCTACGCGAGATCTATTACCATAAAAGGTGGGGATAGATCCGCCTTTTATCCACAGGGTGGATCTTTGAGCGGATCATGATGTGAATAGCACAGAGGTTGATCAGATCTAAATAATAGTTTATCCACAAAAATATACATAAAATTAGTTTTTTGTGGATAATTTGGATCTAAACTGTGGGTTGTTTAAGGTATTTTCCAAAAGAAGATCTTAAATTTGATCTTGCCATTGTGCCAACCACGCTAAAGCAGGGTCTTCTGGCACAGGATCTTGTTGTACATCGATCTGGATCTTATCCACAACGGCTTTTGCACCGCTATATTCAAGTGCTTCTATTAGCTTCTCTGGGCCTTGGCAAAAGGTGTCATAACTTGAATCACCAATGGCACATAATGCGAATTTTACTTGGGTAAGATCTGGCGTGTTGAGTAGAAGTTCTTTACAAAATGGCTGTAAATTATCGGGAAGATCACCTGCGCCGTGGGTGGATGAAACAAGGATCCAGAGGGGATAGGGTTTTAGCTCATCTAGCGTTGGATGCAGGAAAGTATGTACCTCATGCCCTAACGGGGTTAGCTGCGCTTGCATTTCATCTGCTATATATTCGCTGCTGCCGAGGGTGGTACCGACTAATATCGCAATCTTGGTCATTGTTACTGCTCTCTGTGGTCGTTAATTTTCTATCATTTTTGGGGCTTACATCTATTTACCGTGTTTTGTTGTATAAATTTAGCCAATATTGATTCGCAGTCTGTTAGTATCTTTGGCTGCAATCTTGGTTTTATACCTATAACCGTAAGTTTTTTATAACAATTATAATAGGATAACAGATGACTACACCTGTTGATGCGCCAAAATGGCCACGTCAAATCCCCTATATTATTGCCAGTGAAGCTTGTGAGCGTTTCAGCTTTTACGGCATGCGCAATATTCTAACACCTTTCTTAATGACGGCACTTTTGCTGTCTATCCCTGAGGAGCTCCGCGGAGCAGTGGCAAAGGATGTGTTTCACTCCTTTGTCATAGGTGTGTACTTTTTCCCATTACTGGGCGGTTGGATAGCTGATCGTTTTTTTGGTAAATACAATACTATCTTATGGTTAAGTTTGATTTATTGTGTTGGCCATGCTTTCTTGGCTATTTTTGAGCACAGTGTGCAAGGTTTTTATACTGGGTTATTTTTAATTGCTTTGGGTTCTGGTGGGATAAAACCTTTAGTCTCATCCTTTATGGGCGATCAATTTGATCAGAGCAATAAGTCCTTGGCTCAAAAGGCCTTTGATATGTTCTATTTTACGATCAACTTTGGTTCCTTCTTCGCATCATTATCTATGCCACTGTTACTTAAGAACTTTGGTGCTGCCGTAGCTTTTGGGATCCCCGGTGTGCTGATGTTTGTCGCGACGGTATTTTTCTGGTTAGGTCGTAAGCGTTACATACATATGCCGCCAGAACCAAAAGATCCCCATGGTTTTTTACCGGTGATCCGCAGTGCATTGCTTACTAAGGTGGAAGGTAAGGGAAATATCGGTTTAGTGCTTGCACTCATCGGTGGCGTTTCTGCGGCCTATGCGCTGGTTAATATTCCAACCCTTGGCATTGTCGCAGGCCTTTGTTGTGCCATGGTGCTAGTGATGGGGTTTGTTGGAGCGGGCGCCTCATTACAACTTGAACGCGCTAGAAAAAGTCATCCAGATGCTGCGGTAGATGGTGTACGTTCAGTTCTTCGAATTTTGGTTTTATTTGCTTTGGTGACCCCATTTTGGTCTCTATTCGATCAAAAGGCTTCGACTTGGATTTTGCAGGCCAATGATATGGTTAAACCCCAGTGGTTTGAACCAGCGATGATGCAGGCATTAAACCCGCTGTTAGTAATGTTGTTGATCCCCTTTAATAACTTTGTGTTATATCCCGCGATTGAGCGTATGGGCGTCAAATTAACTGCGCTGCGTAAAATGGGGGCTGGGATAGCGATTACAGGCTTAAGCTGGATTGTGGTGGGGACTATTCAATTGATGATGGATGGTGGTTCTGCACTTTCTATCTTCTGGCAGATTTTACCTTACGCTTTACTTACATTTGGTGAAGTACTGGTTTCGGCAACAGGACTTGAGTTTGCTTACAGCCAAGCGCCTAAAGCGATGAAAGGGACTATTATGAGTTTCTGGACTCTCTCAGTCACGGTCGGTAACCTTTGGGTATTGCTTGCGAATGTGAGTGTTAAAAGTCCTACTGTGACCGAACAAATAGTGCAAACGGGGATGAGCGTGACGGCATTCCAAATGTTTTTCTTTGCCGGTTTTGCCATTCTAGCGGCAATTGTCTTTGCACTGTATGCCCGTTCATATCAAATGCAGGATCATTATCGGCAAGCGACATAAGTGATAACTCAACTGGTCGCGTTAATCTAAAAACAAAAAAGCCCATGAAAATGGGCTTTTTTAGTCTGATACTTATCAGTTCGTTTACTTACCGATACAGAATGAGCTAAAAATTTTGCCGAGTAGATCGTCTGAGGTAAAACGTCCGGTAATTTCCGATAGGGCTAATTGCGCCATTCTCAGTTCTTCCGCTAATAGTTCGCCCGCGAGGTAAACTTCTAATTGTTCTTTACCGAGTTGCAGATGGCTTGCGGCTATTTCTAAGGCCTCAAGGTGACGGCGACGGGCGATAAAGCCACCTTCGAGGTTGCTTTGATAACCCATTAGCGATTTAAGGTGCTGTTTTAACTCGTCAACACCGAGGCCTGTTTTGGCCGAGATCCGATAGACGCTATAGCCTTTTTCTTCGGTCATTTCGAGGTTTTCACCGGTGAGATCCGCTTTATTACGGATCACAGTTACCCCTAAATTGGTGGGGAGGCGATTGATAAAATCGGGCCAAATATCGTGGGGATCGACAGCCGTGGTTGTTGTGCCATCGACCATAAATAACACCCGATCGGCGCTGTTGATTTCATTCCATGCGCGCTCGATACCAATTTGTTCAACGGTATCGGTTGTATCGCGTAAACCTGCGGTGTCGATAATATGCAGCGGCATACCATCTAAATGGATATGTTCGCGCAACACATCGCGTGTGGTACCGGCAATTTCGGTCACAATGGCCGACTCTTTACCTGCAAGGGCGTTGAGTAGGCTCGATTTTCCGGCATTTGGACGACCAGCAATCACCACTTTCATCCCTTCACGAATGATAGAACCTTGCTTGGCACTGGCCTGAACAGCAATGAGTTTGTCGATGATTTTATACAGCGCATTGGCTATTTTGCCATCACTTAAAAAGTCGACTTCTTCATCGGGGAAATCAATGGCGGCTTCGACGTATAAACGCAGATGGGTGACTTGGTCCACCAGCTCATGCACTTCCTTTGAAAACTCACCTTGGAGCGATTGCAGCGCGCTTTTAGCCGCTTGTTCACTGGTAGCATCAATAAGGTCGGCAATGGCTTCGGCTTGGGTTAAGTCGAGCTTGTCGTTCATAAAGGCTTGTTCACTAAACTCGCCGGGTTTGGCGATGCGAATGCCTTCAACTTCGAGCACGCGTTTGATCAACATGTCGAGAACGATTTGACCGCCGTGGCCCTGTAGCTCTAAAACATCTTCACCGGTGAAGGAGTTTGGGCCTTTAAAGAACAAGGCTATGCCTTGGTCTATGACTTGGCCAGAGGCACTTTTAAAGTAGCAATAATCGGCATAACGGGGTTTAGGCAAATGACCTAATACGGCCATGGCAACGTTCGTCGCCTTATCACCTGAGATACGTATGATACCCACTCCGCCTCGTCCGGGCGCGGTGGCCTGTGCCACGATAGTGTCAGTTGTCACGGAAATACCCATTAAATATCTATCAAATCATCTAAAGGAAAAGGCGGCCAATGAAGCCGCCTTTTTGAATATGCACAGAGCCATTAGCTCTTATCTAGCGCTTGGGCTTAGTTTAAGCCTTTTTTCTCTAGACCTGCATAAATAATCTTCTGCTGGATGATGGCTACAATGTTACCCACTAACCAGTAAAGCACCAGACCTGATGGGAACCACAGGAAGAATACGGTAAAGATCACTGGCATCCACTGCATCATCTTCACTTGCATTGGGTCCATCGTTGGTGCGATTGGTTGCATCTTCTGCATGATGAACATAGAAACACCCATCAGCAGTGGCAGAATGTAGTAAGGATCTTGGACCGATAAGTCGTGGATCCATAACATAAATGGCGCATGACGCAGCTCGAAGCTTTCTAACAATACCCAGTATAAAGCGATGAAGATTGGCATCTGTAACAGGATAGGTAAACAGCCACCCATAGGGTTAACTTTTTCCTTCTTGTACAGTTCCATCATGGCTTGACCCATCTTTTGACGGTCATCACCGAAGCGTTCTTTCAAATCCTGCAGTTTTGGCTGTAGGTTACGCATCTTCGCCATTGAGGTGTACTGCGCTTTGGTGAGCGGGAACAGTAAACCACGAACGGTTAAGGTGATCAGGATAATTGCCACACCCCAGTTACCTACAAATGATTGATAGAACATCAATAACCAGTGGATTGGTACTGCTAACCACCAGAGGAAACCGTAATCGACTACTAGGTTTAAGGTATCAGATAACGCTGACAGCGCTTTTTGATCCTTAGGGCCGACATAGAATTGAGAGCTAATTTCTTGAGTTGCACCAGGTGCAACATCGTATACCGCACCACGGAAACCAATATTGGCTAAACCGCCAGCGCTCACACTTGAGAAAATGGTGTTGCTATCTGTTGCTGGTGGGATCCAAGCTGATACGAAGTAATGTTGCAACATCGCAGCCCAACCACCGATAGTCGGTTGATTGAGGTTATTTTTGCCCATATCTTCGAAGTTGTACTTTTCGTAACGCACGCTGGCAGTAGAGAATGCGGCGCCACGGTAAGTTGGCATCATCATGCTGCTTTCAGATGGCTTGATGGTCTGTTTAATCTGACCGTACATCTGAACTTGTAATGGTGCCGCTGAAGTGTTGTTGATTTTGTAATCGATATTGACATTAAACTTGCCGCGATGGAATACAAACACTTTCGTGTAAGTCACACCATTCTCAGCTACATAGGTCAGTGGTACTTCTAAACTGTCTTGGCCATCGGCTAGGGTAAATTCGGTTTTGCTTGCGGCAAATATGGCGCGACCCTTAGCACTGCTATCTATACCATCACGACCAATTAGGCCGCTCTGCGCGATATAGGTGAAATCTTTGGTTTGCTCAAGCAAAACAAATGGCTGGTCTTTACCCTGTTCCAACTTGTGTGAAACCAGTGCAGCATAAACAATGTCACCACCCACAGGGTTGATTTGTACATCTAGCTGATCGGTTTTAACCGTGATTAGATTTTGCGTAGCCGCGACTGCTGCTGGCACGCCTGTATCCGCTTCTGGAACATCAGCACTGTGGTTAGTGGTTGCATTCGCCACTACAGACGATTCGGTTGCAACGGGTTTTGGAGCTTTGTCTGCTTGCCACTGTTGCCACAGCAAAAAGCTGACAAACAGTAGTCCTATTAGCAATATATTGCGTTGAGATTCCATAGCCTATTTATTACACCTGTCATTTTTAGGGGGGACGGGATCACTACCGCCGGGATGCAAAGGGTGACATTTTAATATGCGTTTCAATGCAAACCAACAACCTTTCGCGGTTCCGTGCACTTTTATTGCCTCAATGGCGTAATGAGAGCAAGTGGGATTGAAACGGCACCGAGGTCCCAAGATTGGGCTGATGAAGATTTGATAGCCACGAATTAACGTGGTTGCTAGCCATTGTAGCGGCGACTGAGTTTGCGCCATAGCTTTTCTATCAACTTGTTGAGCTCAGCATTTTCCATTTCCATCACCCCATTTCTAACCAGCACAACAATATCAAGGTGAGGGATGTTGTGTTGATTGAGGCGAAAACTATCTCTGATCACTCGCTTAATGCGATTACGCTGATTGGCGCGTTTTACATAGCGTTTAGCAACAGTCAGTCCCAGACGCGGATGTTGCTCCGAATTAGGAATGGCAAGCAAGGTTATTTCAGCAGAAGATGCTTTGATGGGATTGGAGAATACAGATTTAAATTGCGCGGGAGTTAGCAATCGTAACTCCCGCGTAAAGGTATAGCTAGTCAACTAGTTATCCACTTAATTAAGCAGATAAACGAGCGCGACCTTTCGCACGACGACGTGCAAGCACCTTACGGCCGCCTGCAGTAGCCATACGAGCGCGGAAGCCGTGAGAACGCTTGCGCTTCAGGTTGCTAGGTTGAAAAGTACGTTTACTCATGATGGCAATCCGTCTTTGTTATTAGTGAACATATCCTTATCTCTACTGCTAGAGGTAAGGGTAAAAAAGAGGCCGAATTGTAATCACTTTACTTGTCCCCGTCAACAACGAAAGTCAGCAAGTGGGTTATTTCTGCCAGCGTATCCTTAGATCAATTCCCCGTATACACCACAAGATGTGGATAACTCTGTGTATGGACACTACATATAGTAGTGAAGGGGATCTATTAACAGATCAAAGGGGCGCCATTATAGATCAATCTGGATCGCTTAATAAAGCGGGATTTTCCCTATTTGTTGAATAAAAGGATCGAATTTGATCTTTGATGATCTTTGATGATCGAGGATGTCTACATAGAATGATCTTGTTGGGGATAATTATTTTTTAAGGATAGCGATCCTTGAGATCTCGCTATAGAATACACCTCTTTTGATGATCTTTTGGGGATAACTTAGTGGCGGTTTCACTTTGGCAACAATGTATCGGACGACTGCAAGATGAGCTTTCTGCTCAGCAGTTCAGTATGTGGATCAGACCGTTACAAGCTGAAATGGATGGAGATACTTTGGTGCTATATGCGCCTAACCGCTTCGTGCTCGATTGGGTTAGGGATAAATACATCAATATCATTAATCAGTTTTTTACTGAGCAAATGGGTAATGATGCGCCTAAGTTACGCTTCGATATCGGTAGTCGTCCATCAGCTAAAAAGCCTGAGCCAGCGCCCGTTGCGGCTGTGCGTGTGCCCAGTCCCCAAACCAAAGCCTCTGTAGGTACGGCATTTAATACTACAGAGCCTGTTGCTAATACCAATCATCGCAGCAATATCAATCCAACTTATCAATTCGATAATTTTGTTGAGGGTAAGTCAAACCAACTGGGTAAAGCCGCTGCATTGCAAGTCGCTGAAAATCCGGGTGGCGCCTATAACCCGTTATTCTTATATGGTGGAACCGGTCTCGGTAAAACACACCTGTTGCACGCGGTTGGTAATGGGATCATTAAAAACAACCCCAATGCAAAAGTGGTTTATATGCATTCCGAGCGTTTTGTGCAGGATATGGTTAAAGCGCTGCAAAACAATGCGATCGAAGAATTTAAACGTTACTATCGTAGTGTTGATGCGTTGTTTATCGATGATATTCAATTCTTTGCTAACAAAGACCGATCGCAGGAAGAATTTTTCCATACCTTTAATGCGCTGCTTGAAGGTAATCATCAAATCATCCTAACGTCGGATCGTTATCCAAAAGAAATCGACGGTGTTGAAGACAGATTAAAATCCCGCTTTGGTTGGGGCTTAACGGTAGCGATTGAGCCGCCAGAGCTCGAAACCCGTGTCGCGATTTTGATGCGTAAAGCCCAAGAGAGCGGTATTAATTTACCCGATGAAGTGGCCTTCTTTATTGCTAAACGTTTACGTTCTAACGTCCGTGAATTAGAAGGGGCCTTAAACCGGGTGATTGCTAACGCAAACTTTACCGGCCGCCCAATTACGATTGATTTTGTGCGCGAAGCCCTGCGTGACCTCTTGGCACTGCAGGAAAAATTAGTCACTATAGATAACATTCAGAAAACCGTAGCTGAATACTACAAAATCAAGATGGCTGATATGTTGTCTAAGCGTCGTTCGCGCAGTGTTGCGCGCCCAAGACAAGTGGCGATGGCGTTATCTAAAGAATTAACTAACCAGAGCTTGCCGGAAATTGGTGATGCCTTTGGTGGTAGAGATCACACCACAGTGTTACATGCCTGTCGTAAGATTGCTCAGCTACGGGAAGAGAGTCACGACATTAAAGAAGATTATGCTAACTTGATTAGAACCTTATCTTCTTAAAATCAAGGAATTTGGACACTATGAAATTTTCAATTGATAGGGACGCCCTATTAAAGCCGCTTCAATTGGTTTGTGGTGCGGTAGAAAGACGCCATAACTTGCCTATTTTGGCAAATCTCCTTGTAGAAGTTAGTGGTCACTCACTCAAATTAACAGGTACAGACCTCGAAGTTGAGTTAGTAGGTCAGGCGGTTATTCATGGTGATATTGAAGAAGGTCGCACAACAGTTCCTGCAAAGAAGCTGTTAGACATCGTAAAATCCTTACCCGAGCAAAGCGAGTTAAAGGTCGAGCAACAAGATAACAAATGGTTGTTGCGCTCTGGCCGTAGTCGTTTTTCGCTGGCAACACTGCCCGCGGAAGAGTATCCGAATGTAGAAGCCTTCCAAGCCGAAATCGAATTTACCCTTAAGCAAGGTGTGCTCAAGTCGCTGATTGATGCGACCCAGTTTTCGATGGCTAACCAAGACGTACGTTACTACCTTAATGGATTATTGATTGAAACCGAAGGTAATATGCTACGCGCTATTGCAACCGACGGTCACCGTTTGGCCTTAAGTCATCGAGTTATCGAAGCACAATTACCTGAGAAGCAAGTGATTGTACCTCGTAAAGGTGTGATGGAAATGGCGCGTTTGTTGGAAACTGATGATTTAGATATCGCTATTTCCATTGGTGACAATGCGATTCGCGCGACCACCAGCACCACAGTCTTTACCAGTAAATTAGTCGATGGCCGCTTCCCTGATTATCGCCGCGTATTACCGAAAGGCGGTGATAAAATCGTTATTGCTAGCCGTAACCACTTCAAACAAGCTTTAACGCGCGCTTCTATTTTATCCAATGAGAAGTTTCGCGGTGTACGCATTCAGTTAGAAGCGGGATTACTCAAAATCACCGCCAATAACCCTGAGCAGGAAGAAGCGGAAGAAATCATCGATGTGGATTACAACAATCTGCCACTCGAAATTGGTTTCAACGTCAGCTACTTATTGGATGTATTGAACAACCTTAAGTCCGATGATGTGCGTATCACTCTAATCGATGGTAACTCGAGCGCCTTGCTGGAAAACCACTTGGAAGAAGATTCCATGTATGTGGTTATGCCAATGCGTTTATAGTCATCCCATTTCTAAGCAGTACCATACGCCGCTTTTTAGCGGCGTATATGTCTTCAAACTGTGTCATATGTCCTCTTATTTTACTCGGATAGAAATGAATTGCGGTATGATGATCGTCCTGAGTGTTGGCCTAAGCCGTTGATGCGGTTTGATGAGTAACGCATGAGCCTTATCCGTCTTAACATTGATTCTTTTCGCAATATCCAGTTGGCGCAGTTGAGCCCAAGCGAAGGGATCAACCTGATTTATGGTCAAAATGGCAGTGGCAAAACCAGCATACTTGAAGCCATTTATTTTCTTGGCATGGGGCGTTCGTTTCGCAGTCACTTATCCCAGCGAGTGATCAATAACGACCAAGACAAATTAACGCTGTTTGCAACCTTAAATCTGCCCCGAGGCGACAGTAAAATAGGCCTGCGGCGTTTTCGCAGTGGCGAAACCGAAGTCAAAATTGATGGTGAAAAGGTCAAACGGCTATCGACTTTAGCTGAAACCTTACCCATACAAGTCATTACGCCGGAAAGCTTTTCGTTACTGTTCGAAGGCCCAAAATCCCGCAGACAGTTTATCGATTGGGGGGCCTTTCATACCGATCCGCAGTTTTATGCGGCATGGATGAATGTAAGACGTGTTCTTAAACAAAGAAATCAAATGCTTAGGAATGGTTCTCCCTATGATCAAATCCAATATTGGGATCGGGAGTTTATCCGTTATACCGAGCAGGTGACTGAAATACGAAACCGTTATGTAGACTCGTTAAATGAGCTACTTAAGGGTATAATCGGGGAGTTTTTACCGCAGGTGGATGTTAAGGTTTCATTTACCCGCGGCTGGGATAGCAAAACGGATTTTGCACAACTTCTCGAATCCCAATATCCCAGAGATTTGGCCACAGGTCATACCGTCAGCGGTCCCCATAAAGCTGACTTAAGACTTCGTGTAGGCACTTTGCCGGCGCAGGATGCCCTGTCCCGTGGTCAATTGAAATTGTTAGTCTGTGCACTGCGTATTGCACAGGGAAAGTTGCTCAAACAACAAATAGATAAACACAGTATTTATCTTGTGGATGATCTTCCATCCGAGTTGGATGCACAGCATAGGCAGCTATTGCTTAAGCAGCTAGTGGACACGGGTGCACAAGTGTTTGTGACCGCCATTGAGCCAGCAGCAATAGTCGATTCGTTACACACGCCTCCCAGTAGGATGTTCCATGTGGAACACGGACGTGTAACGGTAATTGAATAACCATTGAGAGAATAATATGTCAGAGAATAGTTACGATTCTTCGAGTATTAAGGTCCTTAAGGGCCTTGATGCAGTACGTAAGAGACCTGGGATGTATATTGGTGACACCGACGACGGTACGGGTCTACATCATATGGTGTTCGAAGTAGTCGATAACTCTATCGATGAAGCCTTAGCGGGCCATTGTACTGATATCACAATTACTATCCATGTGGATGGTTCGGTTTCTGTTAAGGATGATGGCCGTGGTATTCCGGTCTCTATCCATGAAGAAGAAGGCGTATCTGCAGCAGAAGTTATCATGACGGTACTGCACGCTGGCGGTAAGTTCGACGATAACTCCTATAAAGTGTCAGGTGGTCTGCACGGCGTGGGGGTGTCGGTGGTAAACGCACTTTCTAAAAAACTGCAATTAACCATTCGCCGTGATGGCAAAGTCCACGAGCAGTTTTACACCCATGGCGTTCCTGATGCGCCAATCAAAGAGATTGGTGATGCAACTAAAACTGGAACCGAAATTCGTTTTTGGCCAAGTGAACAAACTTTCAGTAATGTTGAGTTTCACTTTGAAATTCTGGCTAAACGCGTGCGTGAACTGTCGTTCCTCAACTCTGGCGTGGGTATTCGCTTAGTTGACGAGCGTGATAATAAAAATGAATTCTTCAAATACGAAGGTGGTATCAGCGCGTTCGTCGATTATCTGAACCGCAACAAAACCCCAGTAAACAAAGATGTATTCCATTTTATGCAAGAGCGTGACGACGGTATCACCGTTGAAGTGGCGATGCAGTGGAACGACGGCTACCAAGAAAATATTTTCTGTTTTACCAACAACATTCCACAGCGTGATGGTGGTACTCACTTAGCGGGTTTCCGTAGTGCGTTGACACGTAACCTCAACAACTACATGGAAAACGAAGGTTATAACAAGAAAGGCAAAACCAACGCGACTGGCGATGATGCCCGCGAAGGCTTAACTGCGGTCATTTCAGTTAAAGTGCCTGATCCTAAGTTCAGCTCGCAAACCAAAGATAAGCTGGTGTCTAGCGAAGTGAAAGCTGCGGTTGAGCAGACCATGGGTGAGAAACTAAACGACTACCTATTGGAAAACCCTGCCGATGCTAAGTTAATCGTTGGTAAGATTGTCGATGCTGCCCGTGCCCGTGAAGCGGCGCGTAAAGCCCGTGAAATGACCCGTCGTAAAGGCGCACTCGATTTAGGTGGTTTGCCAGGAAAGCTGGCCGATTGCCAAGAAAAAGACCCTGGTCTTTCAGAAATTTACATAGTGGAAGGGGACTCTGCTGGCGGTAGCGCTAAGCAGGGACGTAACCGTAAGAACCAAGCGATTCTGCCACTTAAAGGTAAAATCTTAAACGTTGAGAAAGCGCGTTTTGATAAAATGCTGTCTTCTCAGGAAGTGGCTACGCTGATCACCGCACTCGGCTGTGGTATTGGTCGTGATGAATACAATCCTGATAAGACCCGTTATCACAACATCATCATCATGACGGATGCCGACGTCGACGGCTCACATATTCGTACCTTGCTGTTGACTTTCTTCTTCCGTCAAATGCCTGAGCTTATCGAGCGTGGTTATGTGTATATTGCTCAGCCACCTTTATTTAAAGTTAAAAAAGGTAAGCAAGAACAGTATCTTAAAGATGAGTCAGCACTGACTCAGTATCTGACAACTCAAGCGTTAGATGGAACCAGCATTTATCCATCTCAAGGCGCGCCTGGTATGTCGGGTGAGCCATTAGAGCGTTTAGTGACGCAATACCGCGAAGTAGAAGCTATCGTTGCGCGCCTAGAGCAACGTTATCCAACGCATATCACTAATCGGATGCTTTACCACCCAATGATCAGCAATGATATGTTGGCCGATGAAGCTAAGATGAAAGAATGGATCGACGCCTTTATCCACGAGCTGGTGGAATTAGAAAACAGCGGCGTACTGTATTCTGGTGAGCCAGTGTTGGACCCTGAGCGTAAAGTGTATCTGCCAAAGATCACCATCCGTAAACACGGTATCGACACGCATTACTTATTTAGCTATGACTTCTTCCAATCAATGGATTATCAACGTATTGCTAAGTTAGGTGCAGCCCTTGAAGGCTTGATTGAAGTCGGTGGTTATGTGCAGCGTGGCGATCGAGTGAAAGAAGTCGGCAGCTTCATTGAAGCGTTAGATTGGACCATTTCTGAAGCGAAACGCGGCCTTTATATTCAGCGTTATAAGGGATTGGGTGAGATGAACCCTGAGCAATTGTGGGAAACCACAATGGATCCTGAATCACGGCGTATGCTGCAAGTGACCATTGATGACGCCGTCGGCGCAGACCAATTGTTTACTTGCTTGATGGGCGATCAAGTAGAACCCCGTCGTGAGTTTATTGAAGCTAACGCGCTGAACGTGGCTAACTTAGACGTTTAATATCGTTATCGATAGATAAAAGAGATTGATAACAAAGGGAAAGCTTAGCTTTCCCTTTTTGTTTGCTTGAAAACTACCTATCGACACCCGCCTCATCGGCTTCGACAATTTCAGTCTCCGCTTTTGCGGCGGTTATCCAAGCCTGCATTTGTGGCTGGCTCATTATGTATTCCATATAAGCTCGGCTCGCTTGCGAGACTTCAATCTCGTAGGTAAAGAAGCGCATCACCACTGGCGCAAACATCATATCGGCGATTGACCACTGGCCAAATAACCAAGTGCCCTGAGTTTGGCATGGGGCAAATTCGGCCATTTGCTGCGACCAAATGCTATCTACGCGAGCAATATCTTGCTGAACAGCGGGGCTAAGCTCAACATATCGACGGGCGCGGATATTCATAGGTAGGGCATTTCTAAGGGCATTAAAGCCTGAATGCATTTCACAGGCGAGGGAGCGAGCCTTGGCTTTTTGTTTTGGATCTTGTGGCCATGCAGTGCCTGAAAGATAAGAATCATTGATATATTCACAAATCGACAGTGAATCCCAAACGGTAATGTCACCATCGACCAGTGTTGGTACTTTTAGTGTTGGTGAAATGGATTGTAGTTGCTGGTAGAAGCTATCGGTATCGAGTTGTAAAAGGATTTCATCGAACTTAATACCTGATTTTTTAACCATTAACCAAGCTCGGAGCGACCAGCTAGAGTAGTTTTTATTGCCGATGTAGAGTTTCATAAGCACCTTCCAATTTTGAGTCGTGCTAATCACTATACATGATGTTTGTTTTTCCCCGCATGCTCATATTCAGTCATTCAAATTGCTCAGGCAATCGAGCTAAATTGGAATAAGGTTTCACGTGAAACAATTCGATTGGGTAACCTAGTCTTAAGTTTCGGAACATATACTCAAGCTGCACATAATACTGATAGTGGCTGCTCTAGCATATCAATTACAATGGACGGATAATGTAATGTCGGCTCAGTAAACACTGCTTTTATAGGTTGGAATATTTTGATTAAGTCCATATTCAACAAAATTTTTAATATCCGTGAAGAGGCAACACTTGAGCGCCCGAAAAGCTTCAGTCAGACCGATCTCAGCAAACCTATAAATACGGTAGTGCCACAAAAGCCTGCTGATGAGCGATGTGATTCTTCGGTGAGTGTTGACTTAGAGGCATTGTTTTATAGCCTGTTATTTCCTGCTAGAACAAAAGATTCTGGTGGTGTTGCTAATAACCTTGAACGCCGTGTTATGGCGGAAATTGAACAGGCCTTAGCATCCCCCCAATTGATTGCCGAAAAAGTACTTAAACTACCTTCTAAGGTATTGGAATTAGATCGAAAGTTAGCGGATCCACAGTTTGATACCAAGGATTTGTTGGCTTTAATTGAACAAGATCCTTTGCTCAGTGTTGAAGTGCTCAAGCTGTGCAATTCTCCCGCGTTTAAGCGTGGGGAGCGGGAAGTGACCAGTCTTCAGCAGGCCTTAGTTCAGCTTGGTCGGGAGCAATTACGGCGCTTTGTTACCAGTAGTTTGGTGCGTGAAATGCTGGATATTAAACCCATTTATTTCCGCCGTTTTGGCGCTGAGATTTGGCGTCACTCGATGCAAGTGGCCTTTTTAGCGAGTGAACTTAGCGAAGAAGATAGGGACACGGCATTCTTGCTCGGATTACTGCATGATGTGGGTAAGTTGGCCATCTTTAAAATGTTGCTCGATGCTTTTGTGCAAGCAGAGCCCGGCGAGCAGCCAAACTCTTGGTTATTTAGGCAAGTCATGACAGCTAAATCACTCACCCTAAGTGCGTTGTTAGCAAAACATTGGCAATTACCCAGCACTTTTGAAACTGAGCTGGATAAATTAGCCCATGTGCATACGCGGCCAAATGAGGGAATTGCAGCAGTAGTATGGCGCGCGAATGTGATCAGTGAAATCTCTATGCTGCAGCAAGCGAGTAAATTACCTGCCGATATGCTGAGCAACTTGTTAGCCTTGGTTGGACTCGAGCAAGCTCAGTTTGATGAGTTGCACGAAAAACTCCAACAGTTTTAATGATTTTCAGCCATAAAAAACGCGCTTAAAAGCGCGTTTTTCTTAACAGTGATTTTTACTTAAATCACTTACTGAAGCAGAGAAATATCCGCCACATGCAGGAACTGCTCACGTAGGTTGTTGAGCAGGGCCAAACGGTTGTTACGCAGCGCTGCATCATCCGCCATCACCATTACATCCTCAAAGAACTGATCGACGCTTTCACGTAAACTCGCCAGTAAGGTTAAGGCTTGTTGGTAATCTGCGTTAGCAAATAAAGGTGCAAGCTGAGGCTGCAGCTCGGCAAGCTTAGCTGCTAATGCTTGCTCGGCAGCTTCACTTAATAACGCGACATTCACACTAGAAGGTAATTCACCTTCAACCTTTGCCAGAATATTAGACACTCGCTTATTCGCTGCTGCCAGAGCGCTAGAGGCTTCTAAACCTCTGAAGTGTGATACTGCGTTAATGCGGCTATCAAAGTCGGCTGGGCGAGTTGGACGGCGGGCTAATACGGCAAGGATCACGTCAACGTTGATACCTTTATCTTGGTACCAAGCACGGAAACGAGCCATGAGGAACTCGAGTACTTCTTCGCTTGCGTTTGCGTTACTTAAGTTAGCACCATGCAGTTCCTGAGCCTTAGCTATTAGCGTTACTAAGTCCAGTGGCAGTTTATTCTCAACGATAATACGCAGTACACCGATAGCGGCGCGACGTAGTGCGAATGGGTCGGCAGCGCCCTTAGGTGCCTGACCAATACCGAAGATACCGACTAAGGTATCAAGCTTATCCGCTAATGCCACGGCGCAAGAAACGGCAGCTGTTGGAACCGTATCGCCAGAAAACTTTGGCTTATATTGTTCCTCCATGGCTAACGCTACGGCTTCAGTTTCACCGTCTAGGCGGGCGTAATGCATGCCCATAGTGCCTTGCGTATCGGTAAACTCCATCACCATATTGGTCATTAAGTCTGTTTTAGACAATAAACCTGCACGAGCTGCATCAACGGCATTTGCACCTGTTTGCTCGGCAATAAAGGCGGCTAGGGCAGAGATACGAGTCACTTTGTCTTTTAAGGTGCCGAGCTGTTGCTGGAACAAGACGGTCTCAAGGCTTGGTAAGCGTGATTCTAGCGTGTGCTTCTTATCGGTATTAAAGAAGAACTCAGCATCAGCCAAGCGTGGACGAACCACTTTCTCGTTACCAGAGATAATTTGCGCGGGATCTTTTGATTCGATATTCGCGACAAAGATGAAGTTTGGCAGTAACTTGCCCGCATCATCGAATACCGGGAAGTACTTTTGATCGCCCTTCATGGTGTAAACCAAGGCTTCAGAAGGTACGCTTAAGAATTTTTCTTCAAAGCTTGCAGTTAATACTACTGGCCATTCAACCAAAGAGGTCACTTCTTCCAGTAGAGCATCTTCGATATCGGCGGTGCCACCAATCTTGGCGGCCGCTTTTTCGGCATCGGCTTTGATTAATGCTTTGCGGCTTTCATAATCGGCAATGACTTTACCTTTTTCTTTTAGCAGTGTCAGGTAGTTGTCCGCATGGTCAAGCTCAAAACCGGTACCCATAAAGCGGTGACCACGGATATTGCGAGCTGATTTAATCCCGAGCAATTCGCCTTCGATTAATTCGCTGCCTAATAACATAGTGGCGGTGTGAACTGGGCGGATAAATTGCGTTTTACTACTTCCCCAGCGCATTGGCTTTGGAATAGGTAACTTATCCAGCGCACGTTGTGCCATAGCAGCGACTAAGCTCTTAGTTTCAACGCCTTCAACTTTAGCGTTATAAACCAGCCATTCACCTTTGTCGGTCACTAAACGTTCTGCCTGATCGACAGTAATACCGTTGCCACGTGCCCAACCTTCGGCAGCTTTTGTAGGTTTACCTCCGGCATCAAAGGCTGAGCTGACCGCCGGGCCGCGTTTTTCAACGATTTTATCTGCTTGGGCAATAGCGAGTTCAGTAATATTAAGCGCCAGACGACGGGGCGCTGCATACCAAACCGCGGATTTAAAAGCTAAATCGGCTTTGGTTAATTCTTCAGTAAAGTTCGCTAAGAAAGACTCAGCCAGTTTACGTAGCGCCTTTGGCGGCAGCTCTTCAGTGCCTAACTCGATGAGTAAGTTTTCAAAATTCATGTGTTACCTCTACTTACACATTGGGAAGCCAAGCGCTTCGCGTGCCTGATAATAGGATTCTGCAACGGCTTTAGCCATTGTACGAACGCGCAGGATATAACGCTGACGTTCTGTCACTGAAATGGCGTGGCGAGCATCGAGCAGGTTGAAGGCGTGTGAGGCTTTCATGACTTGCTCATAGGCGGGTAGAGGTAATGGTTTTTCAAGCGACAATAAGTGCTGACACATTTTTTCGCATTGATCGAACAGAGCAAACATAAAGTCGACATCGGCGTGCTCAAAGTTATAGGTCGATTGCTCAACTTCGTTTTGGTGGAACACATCGCCATAGGTGATGCGGCCCATTGGGCCATCGGTCCACACGAGGTCGTACACGCTATCCACACCTTGGATATACATGGCGAGACGCTCTAAACCGTAGGTGATTTCACCTGTGACAGGGCTACACTCTAAGCCGCCGACCTGCTGGAAGTAGGTAAACTGAGTTACTTCCATGCCGTTTAGCCAGACTTCCCAACCTAAACCCCAAGCGCCTAGCGTTGGTGATTCCCAGTTGTCTTCCACAAAGCGGATATCATGGATTTGGGTATCAATACCCAGTGCTTGCAGAGAACCTAAATAGAGTTCTTGGATATTATCCGGTGACGGTTTTAACACGACTTGGAATTGGTAGTAGTGCTGCAGACGGTTTGGGTTTTCACCGTAACGGCCGTCGGTCGGGCGGCGCGAAGGCTGCACATAGGCACTGCTCATTGGTTCAGGCCCTAAAGAGCGTAGGAAGGTTTGTGGGTGGAATGTGCCCGCACCGACTTCCATATCTAAAGGTTGAACGATTGCACAGCCTTGCTGCGCCCAATATTCCTGTAGGGTTAGAATGAAACCCTGAAATGTTTTTACGTCGTGTTTCGTCGTCATGTCTACTTGTCTACTGCCGTCAGCTTGAATAGAAAATGGTTTCGATTATACCTTGTAGATCTCTGCTTATGTAGGTTATTTTTTACCTTCTTCGTTAAAACGTTAAGGTAGATGACCATGGAAGAAATCCGCTGTAATTGGGTTAGTGATGATCCCTTGTATCGCGATTATCACGATAATGTATGGGGGCGCCCAGTTTATGATCCCAAGGAGTTATTTGCCAAGCTCTGCTTAGATGGCCAGCAAGCGGGGTTATCTTGGATTACGATCTTAAAGAAACAACAAAATTATGAGCAAGCTTTTGCCGATTTTGAGCCTGCAGTGATTGCTACTTTCGATGATGCTAAAGTTGAGGAGTTGATGGCCAATCCTGGTATTGTGCGCAATCGACTCAAGATCCATTCAATTATTCGTAATGCAAAAGGGTATTTAGCATATACGGCCGATGGTGAGGATTTTTCTGCGTTTCTGTGGAGTTTTGTTGGCGGTAAACCGCGAGTGAATCAATTTACGTCTATGTCACAGATCCCTGCGCAAACGCCGGAATCAGAGGCCATGTCAAAGGCGTTAAAAAAACTTGGCTTTAACTTTGTTGGCCCGACGATTTGTTATGCCTTTATGCAGGCAGTGGGTATGGTGAATGATCACCTTGTTGATTGCGTTGCTTATGATGCTTGCTGTGGCGGTAAATAAGTTACTCATCTTATTCGAGCTTAAATCCAAAATATAAAGGCATGTTCCACGTGGAACATGCCTTTTGTTATTTCTTCTTATTGAGATTAGATTTTCTCGAAGAAGAAAGGCTTACGCTGTTGCTTGTTACCATTGAGTTGGTTCATCGACTCAGCGTCGAACAACTTACCATTAACCATGGTATAAGTGACTCTATCTGTAACGCGAATATCCGCTAGTGGATCGCCATCGATAACGATTAAGTCGGCGAGTTTACCAGTCTTAATCGAGCCAAGTTGATGATCTAAACCGAAGGTGGTGGCTGGGTTAATCGTCGCCGTTTTCAGTACGTCCATATTACTCATGCCGCCTTGGGCGAACATCCACATTTCCCAATGTGCGGCTAAACCTTCACGCTGACCATGGGCGCCAATATTTGGGTGAATGCCTAATTTATTAAACTCATTCGCGACTTTAGCGACGTTAAAATGGTTGTAGTGGCTTTCTGGTACATGGGGGCGACGCATTGAGCGTGCTTGCAAAATATCGCTTGGTACATACATAGACAAACGTGGATGTGCCCACACATCGGTTTTATCGTACCAGTAATTTTCACCCGAAATACCACCGTAGGCGACGACTAAGGTTGGCGTATAACCGACCTTAGTTTGACCCCAGAACTGTTTAATATCGTTATAAATACTTGCCACGGGTAAGGAATGTTCTACGGTTGTATGGCCATCGGCAACCATGGTCAGGTTATGTTGTAGCAAGCTGCCGCCCTCGGGCACGACCATCATTTCGAGTTCGCGAGCTGCAGCGATAACCTGTTGTCTTTGATTTCGACGGGGTTGGTTGTAGCTCTTCACACTAAAGGCACCGACTTTTTTGAGTCGCTCTAAATGGAATTTTGCATCATCAACAGAGTCGATGTGCGAGGTGTATCCTGGCGCGTTAGCGCCGTAGAGAATCGTTCCCGTAGAGAAAATCCGTGGGCCAACGATGTTGCCCGCCTTCTGCTGTTCCGAGGCTGCAAAAATCTCAGTCGTATCGTTCGATGGATCGTGAATCGTAGTCACGCCTAAGGATAAACCAGAATAGAGCGCCCAGTTTTGTTGCGGCACGATTTCATCATCAGCTTGAGCACCATGGGCATGAGCATCAAACAAGCCTGGCATAATGGATTTGCTGCTTATATCGATGACTTGTGCATCCTTTGGAATCGGCGTATTAGCGTCGCCAACGGCAACAATATGATTGTCTTTAACGATCACCACACCCTTATCGATGACTTGGTCATTTTCCATGGTGATCACTTTACCGCCGACAAAAGCGACTGTTCCACGTGGAACATCGGCCTTTTCGGTAAAGCCTAAATTGATAATGCTTGGCTTAGCTTGCTCGTCCTTTTTTAGATACTGGGAATCAACTTCGGTTTGGTACAGTTCTGGGCCAAGAGTCCAATAGAGTTGATTACTTTTGCTATTCCAACTGATGCTTTCACCGGCTCGCACACTTAACTGAGTAACGGGAAGATTGCTGGCGTTAGGTCCGATTTCAACCGTTTCACCATGTTTGGCAAAGGGCGTCACCCACACTTTAAAGCGTTCAGCAAAGGCAAGTTGTTCACCGTCGGGGGAAACTCTAAATTCGGTTGCATGCTTACTGCTGTAGTGAACGCGCTTATCAAAACCGTCTAAGTTGATTGAAGCTAGCTGTGGCGTATCATCATCGCCACTATTCATAAAAAAGATGCGTTCCGCTGAAGCACCAAATTGAGCTTGGTAACCCTCTGCGGTGATTTTTGTATTTTGTTTGGTTTTTAAATCAACCTTGTATATGCCAGGTTCCTGCGACCAAGTGCGAGGCGTGAGGTTTCCGCCTTGGGTTTTACGATACACTACCAACTCTCCATTGGGGGCGAAGGTAGGCTCGACGTATTTTCCTGGCTCAGTGGTAAGTTGTTTCGCCTTGCCACCTTTAGCGCTGATCACTTGTACCGCGCCTTGATCTTGGTCATTCCAAGTGGTGAAGACTATGTTTTTGCCATCACGCGACCATTGGGGATAAAGTTCCCCAATATCGTTACCTAACTCAGTTAAGCGTGACATCTTGCCATCGGGAAGCGACTTTAACCAGATTTTACCCAATGCTTCGAAGGCAACTTTACTACCATCGGGGGAGACTTGTGCCATTCGCAGCATTTTTACATCGAATACATCTTTATCAATATCCTGTTTAAAGCGAACTGAAGGCTGAACGTCTAATTGAGTTTTTACGGAAAAGGGAACATTAGTGACCGTTTTATTGGCAACGTTGAGGCGGTTAATTTTGCCCTTAGCCCAGAAGAAGATATCTTTGTTGTCTTGAGTCCAAGCCATGCTTGGATAGACTCCGTGGATTGCCCATGTCTCTTGCATATCACGGTCTAAATCGCCAAACAACTTAGTTGTTTCGCCGGATTTTAAATCAAGCAAATATAAGGATGATTGGAAGTCATCACGTTTGATATAGGCCAGCTTGGTGCCATCAGGACTCGGTGTCGGGCGAATAGCACCACCTGTCCCTTCAATCAGAATTTCGATATTTCCAGTCTTGGTATCATAACGCTTGATTTTATAGATACCGTTTACCGAATCTTTGGAGTAATGGAAGGTTTTTCCTGGGGTGTCGTCTTGACTGAAATAGATATAACGACCATCGGGTGAATAGGCGGGTTCGCCTAAGTCTTTCTCATCATTTGGCCGTTCAGTGAGTTTAACGCCTTCGCCACCAGCTACATGGTAGAGCCAGACTTCGCCGGCGCCTAAACTGCGACTGGCGGTAAAATGTTTGCGACCAATTAAATATTGGGAATCAGGGCTCCAAGCTGGGCTGTTGAGTAAGCGAAAGGTTTCGCTTGTGACCGTGCGTGGATTGCTTCCATCGGCATTCATAATCCAGATATTGTCACCACCGTCAGCATCTGAGGTAAAGGCGATGTGTTTACCATTAGGGCTATATACAGGCTGCATTTGCCAGGAGATCCCTTGAGCTAATGGCTTAGCTTCGCCTCCCGTGACTGGGATTTGATAAATATCCCCGAGCAAATCAAACACTAAATGTTGGCCATCAGGGCTTACGCTGAGGTTCATCCAAGTGCCTTCATTAACATCGATTTTGACTTTTTTTAGCGGCGCATTAGTGGGGGCGTTTACATCCCAGCTTGGTTTTTGGACTTCATCCGCGTGAGCTATGGGGGGATTTAGGCTCAGCATCAGTGCTATATAAAGCGGAGTCAGTGTAGGTCTAAACATGCAATATCCTGTTATCGTTATTTTAGGGGCAGTTGTTATCAAATAAGATAAATGTTTGTAAATGCTGTGTAGGTTATCTCACAAATACCCTGTAAGGAAAACGGAAATACTGTTTCAATTAATGACCGAGGGAGGCAACTGGATGATTGGCGTAGGGGGCAATGGGAGAGCAATAGGATTACTCTCCGAGGAGAAGTTGATTAGTCGCGAGTTACTGGGTCACCGAGATGGATCATTGCGTCATTGAGGACGCGGCAGGTTACGCCGCCGCGCCAATCTGGAGTGAGGGCTAATTCTAATCCCGGGTGCGCCATTTCCATCTTTTTGCATGGATCGGTTTCACCAGTAATCTCTAAGCTCAAATCACCGATGCGTAACTGCTTGCCAACATCAGCTGGACCAAAACTTAATCCATCTACTAATAGATTAGCGCGGCGAATTGTCCAGACTAAATCCGTATTTATGCTTTGACAGGCTGTTTGCCACTGCTGCAGTGAAAGAACGGTCACTTGTCGTTTACCGGGGCGACCAAACACATCTTTTTCAACACCGCTGTGCTGAGTGACATTCGCACACAACACTTCTTTCATTGGGCCATGTTTTACGGTTTTATAGGCAATTGCAACGAGCTTTGGCATATCAGGCGTCCTTTTGCTGATAAAAGTCGATACCTTAAGGGCTAGACTTAGAGTCCTTTCTTAATCAAATACTGATAGGGCGTTTGCATGGTTTCACTGGCAATTAAGGTGTGATCCATAAACTCACAAAAGCTAGGGATGTCACGCGTGGTCGCTGGATCGTCTGCAATAATGAGCAAGGTTTCACCCTGCGCCATTTGTCTTACCGTTTTACGCACCATCATCACCGGCTCAGGGCAACGTAAGCCAAGGGCATCCAATTTATGTTGTGCGGTTGAGAAAACGTCGTTCATATGACCTCGACTGAACGGTTAAACAGAATTGGCTAATGTTACTCCAGTGATGTTGATAAACCAAGTTGGCGGCCTGATTTTGTGATGGAACGGGTAATTGGTTTTATTCCGTTTTATTTATCGAATAATGAGAACATGTTTCACGTGGAACAAATTATTTTACGACGATAATTTTTAAAGCTACATAAAATAAAAAAGCCGGAACTGAGTCCGGCTTTTTAGAGTGATATTGATATTTAGGTGTGATTAGACTCGTTCGAAAACGGTTGCAATACCTTGGCCTAAACCGATACACATGGTTGCCAAACCTAAGGTTGCATCTTTGTGTTCCATCAAGTTAATAAGCGTCGTAGAGATACGCGCGCCAGAACAACCCAGTGGGTGGCCAAGTGCAATCGCGCCACCATTAAGGTTAATCTTTTCATCAACCACATCCAGCAGGCCTAAATCTTTCACACAAGGTAAAGACTGGGCAGCAAAAGCTTCGTTTAGTTCAATAACATCTAAGTCATTGACTGTGATGCCTGCGCGAGCCAGTGCCTTTTGAGTTGCGGGGACTGGGCCATAACCCATGATTGCCGCATCACAACCAGCAACGGCCATTGAGCGAATGCGTGCGCGGATAGGTAAGCCTAAGGCGCGAGCCTTAGACTCTTCCATAATTAACATTGCCGAAGCGCCATCAGACAGTGCAGAAGATGTACCCGCAGTGACAGTCCCGTTTACGGGATCAAATACTGGGCGCAGTACTGCTAGAGATTCCATTGTGGTTTCTGGGCGGATCACTTCGTCTTGCAGCACTTTAATTAAGGCACCAGTAGCATCATGGCCTTCAATGCCATAGATTTCCTTGGCAAAACGGCCTTCAATCGTCGCAGCATAAGCGCGTTGGTGTGAACGCACTGCAAAGGCATCCTGTTGCTCACGGGTAATGCCGTGGAGCTTGCCGAGCATTTCAGCGGTTAAGCCCATCATACCTGAAGCTTTAGCAACGTTATTGGCTAAACCAGGGTGGAAATCCACACCATGGTTCATCGGAACGTGGCCCATATGTTCAACACCGCCAATGATAAAGGTGTCGCCCATACCTGTCATAATGGCACGTGCTGCTTGGTGGATGGCTTCCATTGAAGAACCACATAAGCGGTTTACCGTTACGGCGCCAGCCGTTTTCGGGATACCTGCCAGTAACGATGCGTTACGGGCAATGTTGAAGCCTTGCTCTAAGGTCTGTTGCACACAGCCCCAAATCACGTCTTCAATGGTGTTGGGATCTAATTGCGGGTTACGCAGTAATAGACCTTTCATTAATTCGGCAGACAGTGTTTCTGCACGCACATTACGGAACACCCCAGCCTTAGAGCGGCCCATAGGAGTACGAATGCAATCTACGATAACAGCTTGTTTCATAATTAAATTCCTTTCCCGCTAATTAGGCTTGGTAGTAGCTACCGTTGTTGGCTGCAAGGGCACGCATGGCGTCGGTGACTTGATACAAACCACCTAAATGCGCGTATTTGTCTGCTAAAGCCACAAAGTTGGCAACGCCCATGGTGTCTAAGTAACGGAACACACCACCACGGAATGGCGGGAAGCCTAAACCGTAGACTAAGCCCATATCCGCTTCGGCAGGTGATGCCACAATGCCTTCTTCTAAACAGCGAACGGTTTCGATAATCATTGGGATCATAGTGCGGGCGATGATTTCATCCGCATCGAATGCTTTTTGCTCACCAAAAGCGGCCTTCAGCAGCTCATAGCTGGTTGGGTCGACATCTTTCTTTGGCTTGCCGCGGCTATCCACTGAGTAAGCGTAGAAACCCTTACCGTTCTTTTGGCCGAGACGTTTGTTCTCAAACATCACGTCAATCGCGTCATTGCCAGATTTGCCCATACGATCAGGGAAGCCTTCGGCCATTACTGCTTGCGCGTGGTGACCTGTATCTAGGCCGACAACGTCTAGCAGATAAGCGGGGCCCATTGGCCAGCCGAATTGTTTTTCCATCACTTTATCGATAGCAGCAAAGTCGCCACCTTCGGCGAGTAGACCATTAAAGCCGGCAAAGTAAGGGAAGAGGACGCGGTTAACGAAGAAGCCTGGGCAATCGTTAACAACGATTGGGGTTTTACCCATTTTGCTGGCGTAAGCGACAACTGATGCGATGGTTTCTTCTGAGCTGTGCTCGCCACGGATAACTTCAACCAATGGCATTTTGTGCACAGGGTTGAAGAAGTGCATACCGCAGAAACGCTCTGGCTTCTTCATGCTCTTAGCGAGTAAGCTGATTGAAATCGTTGAAGTGTTAGAAGCGATAATCGCATCTTCACTGACGTATTGTTCAACCTCTGCCAGTACCTGTGCTTTCACTTTTGGATGCTCAACCACGGCTTCAACAACCACGTCGGCATGTTTCACTGGTGCATATTCTAGAGCTGGGGTGATGTTGTTCAGTACCTTTGCCATTTTTTCAGGGGTAGAGCGGCCACGGGCAACTTGCGCTGATAGCAGTTTTGCCGCTTCATTGAGACCTAAATCTAATGCTGGCTGGGCAATATCTTTCATCACGATCGGCGTGCCTTTGCTGGCGCTTTGGTAAGCGATGCCGCCGCCCATGATGCCTGCACCTAATACGGCGGCGCTATTTACTGCTTTGGCCAGCTTGCCAGCTTTCTTGGCTTTGCCTTTAACGAATTGATCATTAAGGAAGATACCGATAAGCGCCTTGGCCACATCAGTCTTAGCTAACTTGATGAAAGCCTGATGCTCAATTTGTAATGCGTCGCTGCGGCCTTTGGTTGCTGCTTGCTCAACTACGTTTACCGCTGCCATTGGTGCTGGGTAATGTTTGCCTGCGACAGAGAAAACCATGCCTTTAGCCGTAGTGAAAGACATCATGGCTTCGAGTTTAGGCAGTGTCAGTGGCGATAATTTGCGTTGGCGACGCGCTTGCCAATCAAGCTTTTCTGCGACAGCATCTTTGAGCATTTGAATCGCCGCAACTTCTAAGGCTTCTGGTGCAACAACGGCGTCAACGGCACCGACTTTTAATGCATCTTCAGCGCGCTGCTCATTGCCTGTGGTGATCCACTCGAGAGCGTTGTCAGCACCAATCACGCGTGGTAGACGTACAGTACCGCCAAAGCCTGGGATAATACCCAGTTTGGTTTCAGGTAAGCCGATTTTTGCCGTGGTGTCAGCAATACGGAAATCTGTCGCTAAAATGGTTTCACAACCGCCGCCTAAGGCAAAACCTTTAATGGCTGAAGCAGTTGGGAAAGGTAAATCTTCGAGTTTATTGAATACGGCGTTGGCCTGTTCAACCCAAGAGAGCAGTACTGCATCATCTTGTGCGAATAAGCCTAAAAATTCAGTAATGTCAGCGCCGACGATAAAGGTATCTTTACCTGATGTGAGCACTAATGCCTGAATGTTTGATTGTTGTTTGATGCTGTCTAATGCGGCATCGAGTGAGGCGAGTGTTTCTCTATCGAATTTGTTCACCGAACCGGGTGCGTTAAAGCACAGCTTGGCAATATTATCCTCGAGTAACTCAACCTGAATTGTAGGACTTTGGTAGATCATTGCTTGCTTCCTTTTGGCTTAAAAGTGATACCCACCATTATTTTTTGGTGTTAGTACGACTCTCTATCTCACAGCAGCTTCGGCCATCATTTGACCAGTTGTGTGCCAGTGTGCTTCGAAATTCGATAAATTACAACACCCAATTTAAACGACTGTTTAATTTCTTGTCGGCTAGAGTGAATTTTCACCTTTGTGATACACTGCACAAAGTGTAGAGGCCCAAGATTACGCTAAAGTGTCCTTGGTGGGAATGTGTACTTGGGCGGTAATAATTGGCGGTAAATTGAATAAATTTATTTTTGAAATTAAAAGCATAAGCTTAGAACGAGAATTAGCTATTCCTTGCTGAACGACAGGTATTGCAGGCGAAAGTGATAGGTTTAAGATATTTATTATTAACAATCATTCATAACAGGATATGGCACATGGATCACTTGGCTCATTACTATCATGCCCACATCGACGAGTTAAATCGTCGAGTCGCTGAAATTGTATCGCGTGAAGCATTATCAGGTTTAGTGATCCACTCGGGTCAGCCACACAGAATGTTTTTGGATGACATTAATTATCCTTTTAAAGCCAACCCTCATTTTAAGGCGTGGTTACCTGTGTTGGATAATCCCAACTGCTGGTTGGTGGTGAATGGTCGCGATAAGCCACAACTGATCTTTTATCGCCCGGTGGATTTTTGGCATAAGGTTGCCGACGTACCGGATATGTTCTGGACCGAGCATTTTGACATCAAGTTGCTCACTAAGGCCGATAAAGTCGCCGAATTATTGCCTACCGATATCGCCAACTGGGCTTATTTGGGTGAGCATTTAGATGTGGCTGAGGTGCTTGGGTTTACTAGTCGTAATCCTGATTCGGTGATGAGTTATCTGCATTTTCATCGCACCACAAAAACCGAATATGAACTTGAATGTATGCGCCGTGCCAACCAAATTGCAGTACAAGGTCATCAGGCGGCTAAAAATGCCTTTTATAATGGCGCGAGCGAGTTTGAAATTCAGCAGCAGTATTTATCCGCTGTGGGACAGGGTGAGAACGAAGTGCCCTATGGCAATATTATTGCCCTAAACCAAAATGCGGCGATTTTGCATTACACCGCGCTTGAGCATCAAAATCCTGCGCGCCGTTTGTCATTCTTAATTGATGCAGGTGCCAGTTATTTTGGCTATGCATCAGATATCACTCGTACCTATGCGTTCGAGAAGAATCGTTTCGATGAGTTGATCACTGCTATGAACAAAGCGCAGCTTGAGCTGATTGATATGATGCGCCCAGGAGTGCGTTATCCCGATTTACATTTAGCGACCCATGGCAAAGTGGCGCAAATGCTATTGGATTTTGACTTGGCAACAGGCGATGCTCAAGGGTTAGTCGAGCAAGGCATTACCAGCGCCTTCTTCCCCCACGGATTGGGCCATATGTTAGGCTTGCAAGTGCATGATGTTGGCGGCTTCGCCTTTGATGAGCGTGGCACCCATATTCCTGCCCCTGAGGCGCATCCATTTTTGCGTTGCACGCGCATTTTAGCGCCAAACCAAGTGCTAACTATGGAGCCAGGTTTGTACATTATCGACTCCTTACTCAATGAGTTAAAACAAAATAGCCGTGGCAAGCAGATCAATTGGAACAGCGTTGATGAGCTGCGACCTTTCGGCGGTATTCGTATTGAGGATAATGTGGTTGTGCATCAGGATAGAAATGAGAATATGACCCGCGAACTGGGCTTAGCGTGAGTTTAGGGAGAGCGAGTGCTCGAAAGTTATCTGATACCGAGTGAAGATCTACAGATAGAAGAAGAGATAAAGTACAGCCGCTTTATCTCTTTTCTATTTCACTGCAATAGTTTAGAACAATTAAAGTTAGTACTTACTGACATCAAGCGAGATTATCCCGGCGCCAGCCATTATTGTTATGCCTTTATCGCGGGAGCGCCCAACGACAGCATGTTAATTGGTTCAAGTGATGATGGTGAGCCTGCTGGCAGCGCGGGTCGTCCCATGTTAGCGGTATTGCAAGGCGCAAGTATTGGCGAGATCGGTGCTGTCGTGGTGCGTTACTACGGTGGCACTAAACTGGGCGTTGGGGGCTTAGTGCGTGCCTATACCTCTGGATTACGCCAAGGCTTGGCGCAATTACCGACTCAATTGAAGCAATTACGTTATCCGGCAACGCTGCGTTGTGATTACACTCAATTACGGAATGTTGAGCATTTATTGCAGCAGTTGGATGCAGTGATTACCGATAAACAGTTTGCTGAGGCTGTAGATATCCATTTTGCTATTGGTAAACAACAACAGCGGTTATTGACAGAATCCTTGGCTACCTTAAGCCAAGGGAGCTTGCGGGCAGACTTTAAACTGTGATGCTTGCGTAAATTGTGCCAAAATATACAAAATGCTGAAAATACCTTTGCAGCCAATGGAATAATTGAACACGCGTAATGCAATACAAAACCATAATAAGAATCATAGGCCTGTTAATCGGCCTGTTCTCCATCACTATGCTGCCACCAGCCTTAATCGCCATTTGGTATAACGATGGCGGCGGAACTGCGTTTATTCAGGCCTTTTTTGTCAGCTTATTTATCGGTTTTTGGCTCTGGTATCCTCATCGCCGCTGTAAGGAGGAATTACGTACCCGTGAGGGATTTCTCATCGTCGTGCTGTTTTGGACTGTGCTGGGTTCTATCGGGGCTTTACCTTTTATCTTCTCTAGTCAACCGGATCTCAGTTGGACGGACAGTTTTTTTGAATCTTTTTCCGCGCTAACCACCACTGGGGCTACAGTCATTGTGGGGCTGGACTCCTTACCTAAAGCGATTTTATTTTATCGACATTTGCTGCAATGGCTTGGCGGTATGGGGATCATCGTACTGGCTGTCGCGATTTTACCTGTACTGGGCATTGGCGGGATGCAGCTCTATCGCGCTGAAATCCCTGGGCCAGTAAAAGACAGTAAGATGACGCCTAGGATTGCCGAGACGGCCAAGGCGTTATGGTACATCTATCTATTGCTGACTATCAGCTGTGCTGGTGCCTATTGGTTGGCGGGGATGAGCATGTTCGATGCCATTTGTCACTCGTTTTCGACCATCGCCATCGGCGGTTTTTCAACCCATGATGCCAGTATGGGCTACTTTAACAGCCCTGTAATTAACCTGATTTGTGTGTTCTTTTTAATTGTCTCTGCAGTGAATTTTAGCGTGCATTTTGCGGCATTTTCGTGGAGAGGTATTAACTTGAAGGTCTATTTTAGAGATACCGAATTTAAAGTGTTAGTCGCAATTCAATTGCTCTTAACCGCGATTTGTTTTTTTACCTTGTATTTCTATTCTGATATTTATGACACGCCGGAAGAAACCTTAAATCATGCCTTATTCCAAGCGGTTTCGATAGCAACCACCACAGGGTTTGGCACAGACAGTTTCAATATGTGGCCATTATTTTTGCCAATGTTATTAATGTTTTCGAGCTTCATTGGTGGTTGTGGTGGCTCGACCGCGGGGGGGATTAAGGTTATTCGGGTCATTCTCTTGTTGTTGCAGGGGTCTCGCGAGCTAAAACGTCTTGTTCATCCCAAGGCGATGTTTTCGATTCGAATAGGCTCAAAGGCGCTGCCTGACCGTATTGTCGATGCCGTGTGGGGCTTTTTTTCGGCCTATGCTTTAGTTTTCGTGCTGTGTATGTTGGCGCTAATGGCAATGGGGCTCGATGACATCACTTCCTTTAGTGCTACGGCCGCTTGCTTAAATAACCTCGGCCCAGGTTTAGGTGAGGTTGCGAGTAATTATGCCAGTATTGGTGATGGCGCCAAATGGGTGCTGGTGGTAGCTATGCTATTTGGTCGCCTTGAAATCTTTACCTTGTTGATTTTGTTCACGCCAACTTTCTGGAAAGATTAATATGCAAACATTAATAATCTACTCAACCATCGACGGTCAAACGCTAGAAATTTGTCGTAAGATTAAAGCATTTGCTGAGCGGGCGGGTGAAAAGGTCTCCCTCTTTAGCTTAGAACAGGCTGAAGCTATAAACCTTGCAGATGTTGATAAGGTATTGATTGGTGCGAGTATCCGCTATGGTAAACATAGACCTGAGCTTTACCAATTTGTGAATCGCAACCATGCGGTGTTAAGCGCGAAAGTTAATGGTTTTTTTACGGTAAATGTGGTGGCGCGGAAGCCGTTAAAGAACACCCCAGAAACCAATCCTTATATGCAGAAATTCCTCAAATTATCCCTTTGGCAACCACAACACTTGGCGGTATTTGCTGGTAAGATTGATTACCCTAAATATGGCTTATTCGACCGCACAATGATCTGTTTTATCATGTGGATGACTAAGGGGCCAACGGATCTTAAGGGCACGTTTGAGTTTACCGATTGGGCTAAAGTCGAAGCTTTTGGCACTCATTTTAGTAAGCTATAAAAACGACAAAGCCCTAGTCCAAGCTAGGGCTTAATATCGCATTGCTTATGGCATTGTGAGCCAGTTATACCGCGCAGTAACGGCTGTGTAGAATCGAAATCACTTGGGAAACTTGTTCATTCTTAAGCTTGTAATACACAATCTGCGAACTCTTACGGGTATCGACTAAGTCTTCGGCACGTAATACTGCTAAGTGTTGTGATAGTGCCGACTGACTTAAAGGCACAGTCGAATTCAGCTCGGTCACGCTCAGCTCTTTATCAAGCAATAGACAAAGAATCATTAAGCGATAAGGATTCGCTATGGCTTTTAGCCATTTAGCCGCACTTTCCGCATTAGTTACCATTGCATTTACATCTATATCATTTTGCATAAGGTCACTCACTTTATCGCTTTTTGATTAGATAATTCTAATTGAAGATGTTTCTATACGCAATCATACTGCTCGGCAATTCAGATCTCAATTTTTGCATTTAAGAATATGAGACAACGCTGATTTGTGATCCTATCAGGGGTTTATTCAACAGATGATTGCCACAATGGTGACATACTTTTACTGAACGAGAATACCCCATGACACGCATCCTGGTGCTTTATTTTACCCGAGGAGGCCATACGGCCAAGATTGCCAATGCAATAGCGGAGCAATTAACCCTGCGTGGCGCAAAGGTTGACTTAGTCGATATCAATAGTGCGGCTGCAACACGAATCAACTGGTCCGATTATCAGCTGGTGGCTTTGGGTGCCTGTGTACTCTATGGCACTTATGATAAGAGTGTATTTCAATTTATTGAGCAACATGTGCAGGCTTTGAGTTTTTTGCCAAACAGTTTTTTCTGCGTCAACGTGGTCGCACGTAATCCGGAGAAACGTATTCCTGAAAACAATAAATACCTGCAAAAGTTTATCACTCTATCTCCTTGGACTCCCGCAGATTTGAAGATTATTGCTGGTAAAGTCGATTATCCATCTTGGCCTTGGTACGACAGATTAATGATCCAGTTAATTATGAAAATCACTAAAGGCCCAACGGATCCAAAAGCAGTTATTGATTATACCGATTGGGAAGATGTGAAAGTCTATGCCGACCATCTGCTGACCTTGGTCGAGGTTGCTGAACCTGCCTAATAAAAATGCGCTCAATGAGCGCATTTTTGCTTGCTAACTTGTTAGTACTTCCAAAAACTGGGATGGAACAGTACTGCTACGGTTAAAATTTCTAAGCGGCCAAGCAACATACCTAAAGAGAGCGCCCACTTAGCAAGATCGGGCAGGGTGGAGAAGTTACCTACAGGACCAATAATCGGCCCAAGCCCTGGCCCCACGTTGGACACGGCGGTAATTGCACCAGTAAAGCTAGTTACTGGGTCTAGACCCGTTAGTACCAGAATCACAGATAACCCAACAATTACGAACATATATAGCAGCACAAAGGTGATCAGCGAGCGCACAATATCTTCAGTTATGAGTCGGTTGTTATAGCGCTCCCTAAAAATCCCGTTGGGATGACATTGCTGTTTTAATTGTTCGCGCATAATCGCGCCCGCAATTTGAAAGCGGAAGATTTTTATTCCGCCCGAAGTCGACCCCGAGCAGCTACCCACAAACATTAAGAACAGAAAGGCAATGTTGGCAAAGGCGCCCCAAGCGCCATAGTCTGTTAAACCATAACCGGTTGTAGTGACCACAGATACAACGTTAAAGCTGGATAAGCGCAGCGCATCAATTAGGGCTATATCACGGGTTTGCCACAACCAGAAACCAATAGAGCAAGAAACAAACGTGAGGAAAAACAAGAAGCCTTTGACTTGCGCATCGTTCCACACTTTTACATCGCGCTGTTGGATCATCTGCACAAACATCAGCAGTGGCAAACCACCTGCTGCCATAAAGACAACACCAACCCAGTGGGCCGAATTGGAAAACGCCGCCATTGAGCTATCAGAAGTCGAGTAACCACCGGTCGAGAGAGTTGTCATTGCGTGGTTGATGGCTTGGAACCACGTCATGCCTGCAAGATGGTAGGCCACACTGCAAATGATCGTTAGCAATATATAGATAAAAAATAGATGCTTGGCCATGCTTTGTGTGCGAGGAACCGCCTTATCACTCCAGTCCGATGACTCAGTACGAAACAGGCGCATGCCACCAACGTTTAAGAAGGGCAGAATCGCTACCGCCATTACGATAAAACCAATCCCACCAAGCCACTGCAATAACGAACGCCAGATTAAGATGCTGTGATCCATGGTATCAAGCCCCACAAGCACGGTAGAGCCTGTGGTGGTAATTCCTGACATGGTCTCGAAAAATGCATCGGTATAACCAATACCGTGGTATAGGGTAAAAGGCATGGCAGCGAACAGGCTTACGATTAACCAGGTGAGACTGGTGAGCAGAAACATATCGCGAATATTGAGGTTTATGCCTTTGCTTTGGCCGTTATGCAAACAGAGGCTAGCACAAATCCCAGTTGCTAAAGCCGATAACATAAATGAGCCGACGGTTTCCTCGCCATTAACTACAGCGACTAGCATCGGGGCAAACATAAAGGCTGTCAGCATTGACAGAAACAGCCCTAAAATAAATAACAGCGCTCGAAAGTTCAGCATAGGGTAATGACTTAGAAGAAGAAGGCGCTAGGTTGGAAAAGTTTTTCGACTTCACCGATAAACTTCTTGTTCACAAGGAATAGGACTACGTGGTCCCCCTGTTCGATTACTGTTTTATCATGAGCCATCAACACTTCTTCGTTACGTACAATCGCACCAATCGTGGTTCCCGGTGGCAGCTTAATATCGCCAATGGCTTTGCCTACTACCTTAGAGGTGCTCGAATCACCGTGGGCAATCGCTTCAATGGCTTCAGCTGCGCCGCGACGTAATGAATACACGTTACAAATATCACCTTGGCGAATATGGGTTAGCAATGCGGAAATGGTGGCCTGTTGCGGTGAAATGGCGATATCGATATTGGCTTCTTGCACAATATCCACATAGGCTTCGCGCTGGATCAGCACCATTACCTTCTTTGCCCCCATGCGCTTGGCTAATAGGGCTGACATGATATTGGCTTCATCGTCGTTGGTCACGGCAATAAATACGTCGGTTTGGTCGATATGTTCTTCGAGTAGCAACTCCTGATCGGATGCATCACCACAAAACACCGTGGTGTTTTCAAGCTGTTCAGAGAGTGCTTCTGCGCGTTCAAACTTATGTTCAATCAGTTTGACAGAATGAGTGCGCTCGAGGCGTTTAGCCAGCCCGAGTCCGATGTTGCCACCGCCAGCAATCATGATATTGCGGTAGGAGTTATCGAGCTTTTGCATTTCACTCATTACCGCACGGATATGGCGGCTGTCGGCGACGAAAAACACTTCATCATCAGCTTCGATAATGGTTGTGCCGCGGGGCATGATTGGGCGACCTTGGCGGAAAATTGCGGCTACCCGGGTATCAATATTCGGCATATGTTCACGTAGTGCGGCCAAGGCATTACCGACCAGTGGGCCACCGTAATAGGCGCGTACCGCAACTAGGCTCAAACGTCCTTCGGCAAATTCAAGCACTTGTAGAGCGCCGGGGTATTCGACCAAACGTTCAATGTAAGCGGTTACTAACTGTTCAGGCGCTATCAGCTCGTCAATAACAAAACCACCGCGTGGGCGACCGTCACTATTTTTGGTTTCACTGTTGATAAACAATTTATCGCGCATGGCCAAATAGGGTTCTGAGCGGATACGGGCGATTTTGGTAGGGGTACCAAATAGGCTATAGGCCATTTGGCAGGCGACCATGTTGCATTCATCGCTGTTGGTTACCGCAATCAGCATATCGGCATCCTCGGCACCCGCCTCTTTGAGCACATTGGGGTGGGCACCATGGCCAGCTACAACGCGAAGGTCATATTTATCCTGCAGGGCGCGCAACCTGGATTTGTCACTGTCGACTATGGTGATATCGTTGTTTTCACCCACCAAATTTTCGGCCAAGGTTCCCCCAACTTGACCTGCACCTAATATGATAATTTTCATGGCCTTGCTTACTTCCTAATGGGTCGCTTTCAATAAACGGGCGTAATAAAACCCATCCATGTTGTGTTGTCCCGGCGTGATTTGCCAACCTATATCTTGGCTTGAGGCCTGCTGGACGAGTGTATCTAGTTTAGCATCTGCGGTTCTGGCTAAAAATGCACTAATTTGGTCTCGATTTTCCTGCGGCAAAATGGAGCAAGTCGCATACAGAAGTGTGCCACCGGGTTTGAGCCACTTCCAGCAGTGATCCAAAATTTGTCTTTGTAGTTCAGCCAGCTCTTCTATGTCATGGTTTTTACGTAACCATTTGATATCGGGATGACGGCGGATTACTCCCGTCGCCGAGCAAGGTGCGTCGAGTAAGATACGATCAAATTGTTCGCCCTGCCACCATGAGTCGATATTGGCCGCATCTCCATGAATAACTTCCGCTTTTAATGACAAACGGTCAAGGTTCTGTTGTACGCGTTCGAGACGTTTCGCATCAAAATCGACGGCGATGAGCTTAATGCTAGGTTCAAGTTCCAGCAAATGGCAACTTTTACCACCGGGCGCTGCGCAGGCATCAAGGATCAGTTCATTGGCTTGGGGGGCAAGTAGGGTTGCTGCCCATTGGGCTGCACCATCTTGTACCGAGGCAGCCCCTTCAAGGAAGAGCGGTAATGTTGCAACGTCTTTGGGGGCGGCAAGCAGGATTGCATCATCACTCAATCCCGCGCTGGCATCTATCTCAAGCTTATCCAAGGCCGCAAGGTATTCGTCGCGGCTTTGGGAGAGGCGGTTGTTACGCAGCCACATGGGGGGACGTTCATGACTTTGCTGGATAATCTCTTGCCAGTTGCCTGGGTAAGCGGTTTTTAAGCGTTTAATTAACCAACCCGGCGTGTTGTAGCTTAAGGTTTCAGACTCATTACTCAGCGGCGTTAATTGACGTTGAATATTTCGCAGCACGCCATTGACCACTTTGACCATGCCTTCAAACTTTAGCTGACGGCAGGCTTCAGCGGTTTCGGATATGGCCGCGTGGCTCGGAATACGGGTAAAATATAGCTGATAGCAGCCCACAATCAACAGCTGGTGGATAATCCTTTGTTTGCCTTTGAGCGGTTTGGCTAAACACTCAGCGGTGCGTTTTTCTATCTGCGGTAAAGTGCGCATCACGCCATAGCAGAGCTCAGCCAGCAGGGCCTTATCTTTGCCGCTGGCAAGGTGTTTTTGCTGTTCTGGCAGGGCAACAGAAAGCGATACGCCTTTTTCTAATACATCGAAGATGGCTTTAGCTGCCAGTGCACGCAAGTTCATGATTATTGCGCCTCGTTGTTTAGGCGAGTGTTAGGGGTAAACCATTCACCGCGGGCATTGAGTATGTCGGCTACGCTGAGCGGTTTCTTTCCGGGTAATTGCATGCTGAGCAGGGTCAACACGCCATCGCCAGTAGAGACATCAATGCCTTTTTTGCTCGCGTTGATAATCGTGCCTGGTGCTGCAGTGCTGCTGGTTGTGCTGACTTGGGTCTGCCACACTTTAATCGTATTGCCTTGATGTTCAAAATAGCTCACTGGCCATGGATTGAAGGCGCGAACTTCTTGCCACAATTGAGTGGCGGATTTTGTCCAGTCTAGCCTTGCTTCTTCTTTACTGAGTTTTTCGGCGTAGTTGGCTAAGGTTTCATCTTGTTTTTCAGCCGCTAAGGTGCCGTTGGCTAAACCTTCAAGCGCTTGCAGTAGCGCGTCTGGCCCTTGCAGAGCTAACTTCTCATATAGGCTAGCTGAAGTATCATCATCTTCAATCGGTAAATAGGTTTTTAACAGCATATCGCCAGTATCTAGGCCGACATCCATCTGCATAATCGTCACGCCCGTTTCTTTATCGCCCGCCCATAGCGCGCGTTGAATAGGCGCGGCACCACGCCAGCGTGGCAGAATAGAACCGTGAACATTGATACAGCCTAAGCGCGGCGTATCGAGCACCACTTTGGGCAGAATCAAACCGTAGGCGACCACCACCATAATATCGGCATTAAGTGATGCAAGCTCTTGCTGCGCGGGTTCTTTACGCAGTGACCCCGGTTGATAGACAGGGATGCTGTGGCTAAGCGCGAGTTCTTTGACTGGGCTGGCGGTGAGTTTTTTACCGCGACCAGCGGGTCTATCCGGCTGAGTGTAAACCGCTATCACATTGTGGTGTGAGTTGATCAGCGCCTGTAAATGGCGAGCGGCAAAATCTGGTGTTCCGGCGAAGATGATGTTGAGTGGTTTCAAATCTGATCCTAGTACTTATTTGGCGTCTTGTTTGGCGGCTTTTTCAAGTTTCTGTTTGATCCGTTGACGCTTCAATGGCGACAGGTAATCGACAAACAATTTACCTTTCAGGTGATCCATTTCATGCTGAATACAAATAGCAAAGAGGTCATCGGCTTCAACGGTGAATTCATTACCGTGTCTATCCAGCGCTTTAACAGTAACAAACTCGGCGCGGTCGACTTTGGCATAAATACCGGGAACAGACAGGCAGCCTTCTTCGTTACAAAAATCGCCACTACTGGCAATAATCTCGGGATTGATAAAGACTTTTGGACGCTCGACCTCGTCTTGTAAATCCATGACGATCAGTTGTTTATGATAGTCAACTTGGGTTGCCGCCAAACCAATCCCTTTTTCTTGGTACATGGTCTCAAACATATCATCGATTTGAGTTTGCAACTCAGCATTAAACTCTGTGATAGGGGTTGCTTGAGTTCGTAATCTTTCATCGGGGAAGCGTAAAACTTTTAATAGTGCCATACTTAAACTCTTAAGAAGTCTGTCAAATCTCAATCAGTTGGTTATACTGACTTAGGCTAATGGGCTAATTTTAATCTTTAGTGCCTATCAATAACAGTAAAAGCTCGATTTAAGAGCTAAACAACATGGACCGCACCATGAAACGGTTAATTTTACTTGCGTTAATGACCTTTAATAGCACATTGGTTTTTGCTGATACTCTCACGTTGAAAGCCGGGCATCCAGAGTCATATGTGGTAAAGAAAGGCGATACCCTGTGGGATATTTCGACAACCTTTCTAAATGATCCGTGGAAGTGGCCACGTTTATGGGATGTGAATCCCCAGATTGCCAACCCTCATTTAATTTACCCCGGCGATCAGCTCACCTTAGTGTTTATTGATGGCCAACCCAGATTAGTGCGTAATGGCGCCAGTGTCAGTACCAGTGAAGCTAAACCCCATATTCGAAAATCACCAGAAGGACGTGTTATCGCTAAAAGCAATGCGATACCAGCAGTTGATCTAGCACTAATTCAAAACTATCTCGTTCAAAACCGTGTCGTTGATGCCGACTGGTTTATTCAGCAACCTATGGTGCTTGCGGGGGAGAGTCCTTCACGTCACCATGTGATTGGCGATGTGATTTATATCAATAGTGAATTACCTTTGCATCAAAAGTTAGGTGTGTATGAGCGCGGTCGTGAATTCTTTAATAAAGAAACAGGCGAGGCTCTCGGACAAGAGGCGATTTTGGCATCGACTGGACAGGTGATCGAGTCTGGCAAAGTATCAAAGGTGAAGCTTCTCAGCAATTTCCGTGAAACCAAAGCGGGTTTTAGGGTGCTGCCGCTGGAAGATGAGGCGTTAATGTCGGCCTATTTTACGCCAAAACCTGCAGAGCTTAAGACGTCTGCTAGCGTATTAGCGATTGAGTCAAAAATGCGTGAAGCGGGTAAACTCAATGTCGTTTATCTCGATAAAGGTACACAGGATGGTGTAAAACCGGGAGAGGTTTTCTCTATTTATCGTGATGGTGAAGAAATCGTGATCAATAACGATGGCCAACCGGTTCCGGTAATGGAACGTACTGCCTATGATGATGTAGTGGCGTCGCTTTCGTCCGATCGCTCGCTCAAAATGCCCGATGTTTATAATGGTAAATTGTTAGTATTCAAAGTGTTTGATAAAGCGAGTCTTGGTTTGATTGTATCGACGGAGCGTTCTGTGCGTGTCGATGACAAATTAATCGCACCCGACATACTAGCCTTTAGAGGTCAATAATTTCAGAACATTTGGTCGACTGGTTAATTGTTAGTGCGGTATCTGGGCTCGGACCCGCTCGGACACAACAATTATTAACACACATGGATGTGGACGACCTCAGGCAAAGACTCGAGCATGAGAAACACTCGCTCCCTTTGTCTGATAATCTGCTCCACAGCTTAGTTATTGATTATCAAAAAGTAGACGCCGCTTTGGAATGGCAACAACAGGCGGCACACCATCATCTAGTTTGTTTTTCTGATCCCCTCTATCCACCGCTACTAAAACAATTAACCGATCCCCCCTGTGTGTTGTTTGTTAAAGGCTGCGTTGAGGCGTTGGCGATACCGTCACTTGCCATTGTTGGCAGCCGTAATGCGTCTCCCGGCGGATTGCAGGTGGCTTATCAGCTGGCGAGAGAGATGACTGCCCTCGGATTTAGCATTTGCAGTGGCATGGCGATGGGGATAGACGGTGCAGCACATAAAGCCTGTGTTGATCATGCTGGAAGGACGCTTGCTGTATTGGGGACGGGTATTGATATCATTTATCCGCGCCGACATAAGCAGCTTTATGAGGATATTCAGCGTCAAGGCTGTATAATAAGCGAGTTTTGGCCGGATGTGGGGCCTTTTGCGGGCAATTTCCCGAAACGAAATCGCATTATTAGCGGTCTTTCTTTAGGGACGTTAGTCGTTGAAGCTTGTCGCAAAAGTGGTTCGCTCATTACCGCAAGATTGGCCATGGAGCTGGGGCGTGAAGTTTTTGCTGTGCCGGGCTCCATTCTTGGTGGCTTTCATCAAGGTTGCCATGATTTATTACGTGACGGGGCAAAACTTGTGGAAAGTGCGGCCGATATAGTGGAAGAGCTGGCAAGTTTGACTGCATTTCATCTTGAAGAAGTCAACTCCTGCCACCATATACAGCAGGGTGAGATTTGTGATTTGCCATTTTCATCGCTGTTAGCTAGTGTTGGTTATGAAACGACAGCAATTGATGCTGTAGTCGAACATAGTGGGAAAACGATAGATCTGGTGTTAGAACAAATGCTTGAACTTGAGTTGCAAGGTTGGGTTGTTGCAGTACCCGGTGGTTACGTCAGAGTAAAGAGGAGCTAGCCATGTTTGATATCCTCATGTATCTATTTGAAAACTATGTTCACAGTGAAGTTGAACTATTAGTTGATGAAGACGAGTTAACCAAGGAACTCACTCGGGCTGGTTTTCATCAGTCGGAGATTTTGAAAGCCTTAACTTGGTTGGAGCGTCTGGCAGAGCTGCAGGAAGGGGATAAGCCTTACCTGTGCAATCATGATCAGCATTCATTTCGGATTTACACCAAAGACGAAATGGAAAAGCTGGATGTGGAGTGCCGTGGATTCCTGCTATTTTTAGAACAAGTTAAAGTGCTGAATGTCGAAACCCGTGAGATGGTGATTGATAGAGTCATGGAGCTAGATGAACCCGCTTTGATCCTTGAAGATCTTAAGTGGGTTATTTTGATGGTGCTCTTTAATGCGCCCGGCCATGAGTCTGCCTATGAGCAAATGGAAGATTTAATTTTTGAGCAACCTGAAGAAGGTCGGCTTCATTCTTAAGCGTTGTAATGTTATGAATAATGAGAAAGGAGGCTAGCCCTCCTTTTTTGATGCCATAAGGATCTGTGTGGTGAGTTATCTGCGGATTAGCTGCAATGACTGGTGGTAAATGATGATGTCTAAGATCGATGAACAACTATTTAGTGCCCATGAGCACGCACTGGAAAAAGAATACGAGTTGTGCCCAGAGTGTGGTAGCGAGTTATCGGTAAAACACAGTAAGCACGGCAGTTTTATTGGTTGTAATAATTATCCAAACTGCGCATATACCCGTCCTTTAGTGCAGCATGAATCGATTGAAACCCAAGTGATTGAAGGTTCTAAATGCCCTGAGTGCGGTCACGAGTTGGCGGTAAAATCGGGGCGTTTTGGTATCTTTATTGGCTGTACGCAATATCCCAGTTGTACCCACATCGAAAGGCCGGATCAGGAAAGTGACAAACCTCAGGTGGCCTGTCCAGAATGCAAAACGGGTAAGCTTGAGCATCGTACTAGTCGTTTTGGCAAGGGTTTTTATGCCTGTAGTGCATATCCAAAATGCAAATTCATTGTGAATTATCCTCCCGTTGGCGAAACCTGCCCAAGTTGCGGTTTTGGGATTTTAGTCGAGCGTAAAGGAGCCGCGGGGATGCGTTTAGAGTGTCCGCAAAAAAGCTGTAAATACAAACGAGCGCTTTAGTGTGATCGACCTCTAAAAATTTGGCCACTTAAACACCCTTGGGTATAATCCCCGTTCGACCACGGATGGGGTGGCCAAAATCCCAAAATGCCAAATTGTGTTTGTAGAAATCGATTAAATTCATTAGGTGATATTAAGATGTTGCAACTGCACCCATCTGACATTAAAGACGTAGTGTTAAACGGTGGGGTTATCGCTTATCCCACCGAAGCCGTTTATGGCTTAGGTTGTGACCCTGATAATGATACCGCCATTCAAAAGTTACTCGCCGTGAAACAACGTCCTTGGCAGAAAGGACTTATCTTAGTGGCGAGTGAGTTTTCGCAGTTATTAGCCTATGTCGATGAATCACAGCTGACCGATGAGCAGCTCGAATTGGCTTTCTCCAAATGGCCTGGGCCTTTTACCTTTGTCATGCCGATTAAACCTCATGTCTCGCGTTATTTATGTGGTGAGTTTGATTCGATAGCCGTACGTGTGTCCGCCCATGAAGGGGTGCGAGCTTTATGCCAAGCCTTAGGTAAACCACTGGTCTCGACCAGTGCCAATTTAGCCGGCGAAGATCCCGCGCTCAGCGGCGATGAGATTCTCAATGTCTTTGAAGGCAAAATTGATGCCTTGGTGCTGGGTCAATTAGGTGAGCAACGTCAACCCTCCACCATTATTGATGCCCGCAGCGGCAAGATTTTACGCAATGGACAGTAACTAATTAATAAAAATAAGGATAATAGCGATGAGCTTGCCTGATGCGACAGTAGTAAAAGCATTCTTACTCGATCTGCAACATCGAATTTGTGCGGGTCTTGAGCAGTTGGATGGGCAAGCAAGCTTTGCTGCTGATTCATGGACTCGCGCCGAGGGTGGTGGTGGCACGAGTCGTGTCTTAACCCAAGGTGCCGTATTCGAGCAAGCTGGGGTTAACTTTTCCCATGTGACGGGGGCGGCGATGCCCGCATCGGCGACGGCGCATCGCCCTGAGTTGGCGGGGCGCAGTTTTGAGGCGATGGGCGTTTCGTTAGTGATTCACCCAAAAAATCCTTATATTCCGACCACCCATGCCAACGTGCGCTTTTTTATTGCCCATAAAGACGGCGCTGAGCCTGTATGGTGGTTTGGCGGTGGTTTCGACTTAACGCCTTATTATCCTTTTGAAGAAGATGTGCGCGAGTGGCATCAAAGTGCTAAAAATCTGTGCCAGCCTTTTGGTGACGATGTTTACCCTAAATATAAGAAATGGTGTGATGAGTATTTCTTTTTGCCACACCGTAACGAAACCCGTGGCGTGGGCGGACTGTTCTTCGATGATTTGAATCAAGCAGGCTTCGATAAAAGTTTCGACTTTATGCAGGCGGTCGGGAATGGCTTCTTAACGGCTTATGCGCCGATTGTTGAGCGCCGTAAGGATACTGATTATGGCGAGCGTGAACGTGATTTTCAATTGTATCGCCGTGGTCGTTATGTTGAGTTCAATCTTGTGTATGACCGAGGCACCTTGTTTGGCCTGCAAACGGGTGGTCGCACTGAATCAATCTTAATGTCAATGCCGCCATTAGTGCGTTGGCAGTATGCCTATACGCCTGCGGCGGGTAGCCCTGAGGCAGATCTGTACGATAACTACCTCAAACCTCGCGACTGGGTGTAGTCGGTTAATCAATAGCGGAACCTAGAGCGTTATTGATTGCGCATATGATCGGCCAGAGTGGATATCGCCTCATAGATAGCGGCGCGATGCTCTGGCTTTTTTATATGTTTTTCAATGGCAAACTTCATACAGAATAACCATTGATCGCGCATTGCCTCATCAACAGCAAAGTGCATATGGCGGGCACGCAAAGCCGGATGACCGTATTTTTGCTGGTACAACTGTGGGCCGCCGAGCCAGCCAGTTAAAAATTCATAGAGCTTTTGCTCCGATTCGGCAATTGGCGCTCTGTGAATGGCAAACAGCGCGCGCGTTTCTTCTGAGCTTGCCATTTTCTGATAGAAGCTATTGGCTATTGCACGGATCACTTTGTCGCCACCAATTAAATCATAGGCATTAGATTGGTTCGGGTCTCTGTCATCTTGTACCTTGGTGTGTTTACTAAAGATCTTTTTAAGCCAGTTCATAGGTCTAACTATATTGCCAGTAGAAATATTGATGCGCGCATTATAGCTTGAATGTTCCGTTGAAACAGGGCTTAAACTACGGTGCCAGCATTGCACTCGGCCATGGCATTGTTATCTTGTAATGTCATTGTGATCTCGCCAAAAAGCGCGCTAGACTCCAACCTATCCACAGTAAATAGAATCGCGCATATGACAGTTACATCCCCAATAGTTGATCGCTATGCCGTATTTGGTCATCCAATCGGCCACAGTAAATCCCCCTTTATTCATGGCCAGTTTGCGGCCTTAACACAGGAATCTTTGACCTATGAAGCGATTCTGGCGCCTATTGATGGTTTTGAAGCTAGCTTAAAAAGCTTTTTCAGTAGCGGAGGTAAAGGTGCCAATGTGACAGTTCCCTTTAAAGAACAAGCTTTTGCTCTATGTGATAGTTTAAGTGCTGAGGCTGCACTAGCAGGTGCTGTTAATACCTTAAGCCTGTTGGCTGATGGTTCGATCCGTGGCGATAACACCGATGGTTTAGGGTTAGTTGCCGACCTTATAAGTCACCTGGGCAGTTTGCAGCATAAGCGAGTCTTATTAGTTGGTGCAGGCGGCGCGGCGCGTGGATGTATCTTGCCTCTGCTCAACGCCGGAGTTGGCCAGTTGGTTATCACAAATCGCACCCAAACTAAGGCTAAGGATTTAGTGGATATTTTTAGCCAATTAGAAGAGGGGATTTACAAAGATAAACTTCAAGCTTTATCTATGTCTGAGCTTACGGGGGAGTTTGAATTAGTGATCAACTCAACCTCGGCCAGTCTTGCAGGTGAATTACCACCCTTGCCCCAATCAATTATCGGTAGCACTACCGTTTGCTACGATATGATGTATGGCGCAATGCCTACGGCATTTAACCAATGGGCATTACAGCAGGGGGCTGCTAAGGTGATTGATGGGCTTGGAATGCTTGTCGGCCAAGCAGCTAAGAGCTTTGCGCTCTGGCGCACTGTCGAGCCTGACACCGCTGTCGTGCTTAAACTGCTCAGGGAAAAACTACAGTTGGACATCTAATAGGTATTTATCATAGGAAGGTAAGATGAACCAAAGCATTTTATTTCCCGATTTGCAGCATTGGGATGACACGAAAAAGCGTATTTGCTTTATTGCTCAGCAACAGGGAATGAATATTAAGTGCTATATCAGCGCAGCTAAATTACGTGATCTGAATGATTTCACCAGCCAGCCGAGCGTCGACGAAGCTGCTGCAATGCTAGCGTTATTTGATGCGGTGAGATTTGATGCCGAAGAAATGGCAGAAAACTTAATTGAAGCCGAAGAGTTTGATGAATTGGGTGCCGTACATCTTGGCTAAGCCAAGGGGCTCGCTAAGAAAAAGTGGCATGCAAAGATTAAGTGAATGGCAGGTGTCGATACCCTGCCTTTCACTTGTCGCTATATACAAATTAGTTCGGCTGAGGCTCTGCTAAGTATTCATTTTTTAAACGTACATAGTTATCCGCTGATTCGGGTAAAAACTTCAATTCAGCTTCTGTTAAAGGTCTCGCCTGTTTCGCGGGGCTTCCCACATATAAATAGCCACTTTCTAATACTTTACCCGGCGGCACTAACGACCCTGCACCTAAGATCACATCATCTTCTAAAATCGCACCGTCAAGAATAATCGCCCCCATCCCCACTAAAACACGATTACCAACCTTGCAGCCATGCAGCATTGCCTTATGTCCAATAGTCACATCATCACCAATAATCAGAGGGTGACCTTCAGGGCGAGAGGCTGACTTACGGGTCACATGCAATATACTGCCATCCTGCACATTCGAGCGTTTACCAATTCGAATATGATTAACATCCCCACGAGCTGCAACCATGGGCCAAATGCTAGCGTCTGTATCTAACGCAATATCACCAACGAGCACTGAAGCTGCGTCCACATACACATTATCGCCGAGTTGTGGATGAATTCCTTGGTAAGTTCTGAGTGGCCCTGCCATAAAAAGTCCCTAAATTGAGTGGTTTTTAGCATTATAAAGGCTAAAAACTGACAGGTCAGGTTAAATATCCAACGAACATCGCAAAAAAGTCAATTATCTTAAAATTAAGGCTTGCACAAAAAGTTCAGCTGCCTATAATGCGCATCCACTGACACGGCAGGCAGCGAAAGCTAACGCGGTTTCAGGTTGAATCGAATGCAAAATGTGCAGTTGATTCGAAAGCGCCAAGAAGTTTGTAAAAACGCCTTGACGCGACAAGGGAAATGCGTAGAATACACAGCCCTAGCCAACTGGAAGCGTTAATCGCACCAGTGTGGTGCTCAGGTTCTCTGATGAGACTGAGGTGCTCTTTAACAATCTAAACAAGAAATCTGTGTGGACACTCACAGGTGTTGAGTTAATCGAAATTACTCTGCCGTTTGGCGAGTAATCAAAGAATTAAATCAATGATTCCAAATCACTTCGGTGATGAGTGTTCATAGCAATATGTACATAATTTTGGTTTCGCTTTCTTCTCTTTATGAAGAGATGGCGGAAACAAATGACAGAATTCATTGAGCCGTTTCTTCGGAAACAACAAAACTTTAATTGAAGAGTTTGATCATGGCTCAGATTGAACGCTGGCGGCAGGCCTAACACATGCAAGTCGAGCGGCAGCACAAGTGAGTTTACTCATGAGGTGGCGAGCGGCGGACGGGTGAGTAATGCCTAGGGATCTGCCCAGTCGAGGGGGATAACAGTTGGAAACGACTGCTAATACCGCATACGCCCTACGGGGGAAAGAGGGGGACTTTCGGGCCTCTCGCGATTGGATGAACCTAGGTGGGATTAGCTAGTTGGTGAGGTAATGGCTCACCAAGGCGACGATCCCTAGCTGTTCTGAGAGGATGATCAGCCACACTGGGACTGAGACACGGCCCAGACTCCTACGGGAGGCAGCAGTGGGGAATATTGCACAATGGGGGAAACCCTGATGCAGCCATGCCGCGTGTGTGAAGAAGGCCTTCGGGTTGTAAAGCACTTTCAGTAGGGAGGAAAGGGTAAGTCCTAATACGACTTATCTGTGACGTTACCTACAGAAGAAGGACCGGCTAACTCCGTGCCAGCAGCCGCGGTAATACGGAGGGTCCGAGCGTTAATCGGAATTACTGGGCGTAAAGCGTGCGCAGGCGGTTTGTTAAGCGAGATGTGAAAGCCCTGGGCTCAACCTAGGAATCGCATTTCGAACTGACCAACTAGAGTCTTGTAGAGGGGGGTAGAATTCCAGGTGTAGCGGTGAAATGCGTAGAGATCTGGAGGAATACCGGTGGCGAAGGCGGCCCCCTGGACAAAGACTGACGCTCATGCACGAAAGCGTGGGGAGCAAACAGGATTAGATACCCTGGTAGTCCACGCCGTAAACGATGTCTACTCGGAGTTTGGTGTCTTGAACACTGGGCTCTCAAGCTAACGCATTAAGTAGACCGCCTGGGGAGTACGGCCGCAAGGTTAAAACTCAAATGAATTGACGGGGGCCCGCACAAGCGGTGGAGCATGTGGTTTAATTCGATGCAACGCGAAGAACCTTACCTACTCTTGACATCCACGGAAGACTGCAGAGATGCGGTTGTGCCTTCGGGAACCGTGAGACAGGTGCTGCATGGCTGTCGTCAGCTCGTGTTGTGAAATGTTGGGTTAAGTCCCGCAACGAGCGCAACCCCTATCCTTATTTGCCAGCACGTAATGGTGGGAACTCTAGGGAGACTGCCGGTGATAAACCGGAGGAAGGTGGGGACGACGTCAAGTCATCATGGCCCTTACGAGTAGGGCTACACACGTGCTACAATGGCGAGTACAGAGGGTTGCAAAGCCGCGAGGTGGAGCTAATCTCACAAAGCTCGTCGTAGTCCGGATTGGAGTCTGCAACTCGACTCCATGAAGTCGGAATCGCTAGTAATCGTGGATCAGAATGCCACGGTGAATACGTTCCCGGGCCTTGTACACACCGCCCGTCACACCATGGGAGTGGGCTGCAAAAGAAGTGGGTAGCTTAACCTTCGGGGGGGCGCTCACCACTTTGTGGTTCATGACTGGGGTGAAGTCGTAACAAGGTAGCCCTAGGGGAACCTGGGGCTGGATCACCTCCTTACCTATACGACTAACTTGATGTTTGTTGAGTGTTCACACAGATGGCTTGTTGAACTTCCTGTAAGGGAAGGGAGAGCGACATGCACCGCGAGCCGGTAAGCATTGTTCTTTAACAATTTGGAAAGCTGATAGTAATTAACACAATGATGTCTGTCGTTGTGTTAATACGAAAAAAATTGAGTTCTTAACACACTTTTTAAGTGTCTTGAATATTCAAGTCTAAGGCGAGTCCATCTTCTTGGTCGAAGATGAGACAAGTAAAACCAGCTGGTCGCAACGACGCAAGTGATGTGAAACTCATTTGGGTTGTATGGTTAAGCGACTAAGCGTATACGGTGGATGCCTTGGCAGTCAGAGGCGATGAAGGACGTAGTAACTTGCGAAAAGCGTTGGCGAGCTAGTAACAAGCATTTGAGCTAACGATGTCCGAATGGGGGAACCCGGCCGCATAAGCGGTCATCATAACGTGAATACATAGCGTTATGAGGCAAACGAGGGGAACTGAAACATCTAAGTACCCTTAGGAAAAGAAATCAACCGAGATTCCCCTAGTAGCGGCGAGCGAACGGGGATTAGCCCTTAAGTCAGAGGGGTGTTAGTGGAATGGTCTGGAAAGTCCAGCGGCACAGGGTGATAGCCCCGTACACGAAAACTAACCTTTGATGAAAACGAGTAAGGCGGGACACGTGATATCCTGTTTGAATATGGGGGGACCATCCTCCAAGGCTAAATACTCCTGACTGACCGATAGTGAACCAGTACCGTGAGGGAAAGGCGAAAAGAACCCCTGTGAGGGGAGTGAAATAGAACCTGAAACCGTATACGTACAAGCAGTGGGAGCGGTCCTTGAGACCGTGACTGCGTACCTTTTGTATAATGGGTCAGCGACTTACGTTTTGTAGCGAGGTTAAGCGAATAGCGGAGCCGTAGGGAAACCGAGTGTTAACTGCGCGTTTAGTTGCAAGGCGTAGACCCGAAACCCGGTGATCTAGCCATGGGCAGGTTGAAGGTTGAGTAACATCAACTGGAGGACCGAACCGACTAATGTTGAAAAATTAGCGGATGACTTGTGGCTGGGGGTGAAAGGCCAATCAAACCGGGAGATATCTGGTTCTCCTCGAAAGCTATTTAGGTAGCGCCTCGAGCGAATACCATTGGGGGTAGAGCACTGTTAAGGCTAGGGGGTCATCCCGACTTACCAACCCTTTGCAAACTCCGAATACCAATGAGTACTACTCGGGAGACAGACGGCGGGTGCTAACGTCCGTCGTCAAAAGGGAAACAACCCAGACCGTCAGCTAAGGTCCCAAAGTGTATGTTAAGTGGGAAACGATGTGGGAAGGCTTAGACAGCTAGGATGTTGGCTTAGAAGCAGCCATCATTTAAAGAAAGCGTAATAGCTCACTAGTCGAGTCGGCCTGCGCGGAAGATGTAACGGGGCTAAACATACCACCGAAGCTACGGGTGCAATCCATTAGGGTTGCGCGGTAGAGGAGCGTTCTGTAAGCCGTAGAAGGTGAAGGGGTAACCCACACTGGAGGTATCAGAAGTGCGAATGCTGACATGAGTAACGATAAAGGGGGTGAAAAACCCCCTCGCCGAAAGACCAAGGGTTCCTGTCCAACGTTAATCGGGGCAGGGTGAGTCGACCCCTAAGGTGAGGCCGAAAGGCGTAATCGATGGGAAACAGATTAATATTTCTGTACTTTTGCTAACTGCGATGGAGAGACGGAGAAGGCTAGGCTAGCGCGGCGTTGGTAGTCCGCGTTTAAGGTGGTAGGTGGGTGACTTAGGCAAATCCGGGTCACTATACACTGAGAGCTGATGACGAGTCCCCAAGGGGATGAAGTAGTTGATGCCATGCTTCCAGGAAAATCTTCTAAGCTTCAGGTTAGTAGGAATCGTACCCCAAACCGACACAGGTGGTCGGGTAGAGAATACCAAGGCGCTTGAGAGAACTCGGCTGAAGGAACTAGGCAAAATGGTACCGTAACTTCGGGAGAAGGTACGCTCCTGTTGGTGATGAGACTTGCTCTCTAAGCTGACGGGAGTCGCAGATACCAGGTGGCTGCAACTGTTTATCAAAAACACAGCACTGTGCAAACTCGCAAGAGGAAGTATACGGTGTGACGCCTGCCCGGTGCCGGAAGGTTAATTGATTGGGTTATCGCAAGAGAAGCTCATGATCGAAGCCCCGGTAAACGGCGGCCGTAACTATAACGGTCCTAAGGTAGCGAAATTCCTTGTCGGGTAAGTTCCGACCTGCACGAATGGCGTAATGATGGCCACGCTGTCTCCAGCCGAGACTCAGTGAAGTTGAAATTGCGGTGAAGATGCCGTATACCCGCGGCTAGACGGAAAGACCCCGTGAACCTTTACTATAGCTTGGCACTGAACATTGACCCTACATGTGTAGGATAGGTGGGAGACTTTGAAGTTGGAACGCTAGTTCTGATGGAGTCGTCCTTGAAATACCACCCTTGTAGTGTTGATGTTCTAACTTGGCCCCATTATCTGGGGTAAGGACAGTGCCTGGTGGGTAGTTTGACTGGGGCGGTCTCCTCCCAAAGAGTAACGGAGGAGCACGAAGGTTGGCTAAGTACGGTCGGACATCGTACGGTTAGTGCAATGGCATAAGCCAGCTTAACTGCGAGACAGACACGTCGAGCAGGTACGAAAGTAGGTCATAGTGATCCGGTGGTTCTGAATGGAAGGGCCATCGCTCAACGGATAAAAGGTACTCCGGGGATAACAGGCTGATACCGCCCAAGAGTTCATATCGACGGCGGTGTTTGGCACCTCGATGTCGGCTCATCACATCCTGGGGCTGAAGTCGGTCCCAAGGGTATGGCTGTTCGCCATTTAAAGTGGTACGCGAGCTGGGTTCAGAACGTCGTGAGACAGTTCGGTCCCTATCTGCCGTGGGCGTTGGATGATTGAGGGGAGTTGCTCCTAGTACGAGAGGACCGGAGTGAACGAACCGCTGGTGTTCGGGTTGTCATGCCAATGGCATTGCCCGGTAGCTATGTTCGGAATCGATAACCGCTGAAAGCATCTAAGCGGGAAGCGAGCCCCAAGATGAGTCATCCCTTGGACTTTAAGTCCACTAAAGAGCCGTTCGAGACTAGGACGTTGATAGGTCAGGTGTGTAAGCGTTGTGAGGCGTTGAGCTAACTGATACTAATGACTCGAGAGGCTTAACCATACAACCCAGATGGGTTTTACTGAAAATGTTCCAGACATTTTCCAGTACTTCCTCCTTCCCTGGAGGTCGTACAGTACTTAGACGAATACAAACACTTAAGAAGTGATACTCAATACAGCTTTCTAAATTAATAAATAAGACAAGAGTAGGTTCTAGGACCTAGCAGCACGCAGTGCGCTCTCGAGTCTTGTTTATACCGAATTTGCTTGGTGACAATAGCATTGTGGTCCCACCTGATCCCATCCCGAACTCAGAAGTGAAACGCAATCGCGCCGATGGTAGTGTGGGGTCTCCCCATGTGAGAGTAGGTCATCGCCAAGCGCCTAATTTAGCTTAATGTGCAAACGTTAAGTTAAAGGAGCGGTAGTTCAGTTGGTTAGAATACCGGCCTGTCACGCCGGGGGTCGCGGGTTCGAGTCCCGTCCGCTCCGCCAACATAAAGATGAAAGCCTCTACAGCAATGTAGAGGCTTTTTTCGTATTTGCGTCGCTGCATCTTTTGCAAGGCTCTCGTCCGAATCAGCTTCGTAACGCTACGCGTTCATAAGCGCATCGCTGTGCGATAGACTCCTGCCACTATTTAAGATGAAAGCCTCTGCGGTAATGCTGAGGCTTTTTTGATTTGCCATTACGGATAACTTGATGCTCTATATTCCCACGTCCGCCTCATTCTTCGTGGGTGTTTATGCTATTTTTTGGCTTTGATTAAAAGAGCTTAGCGGTTTGTTTATGCTAGACTACGGGTTTTATGGATAGACTGGCTTATTTTTCATTTATGGAATTGGGGTTGTGCGCCACTTGGCAGTATTGAACTGTGTTTCTGCCTTCACATAAATTAAACGATATAATGTTTATCCATTATTACGAGTAATAAAATGAATTGTCGTCTAGGCTGCGGTGCTTGTTGTATTGCGCCGTCAATCAGCAGTGTGATCCCTGGAATGCCAAATGGTAAGGCCGCAGGTGAGCGTTGTGTGCAGCTCAGTGATGATAATTTATGTTTGATTTTCGGCTCGCCTGAACGCCCCGCGGTTTGTTGTGATTTTGAAGCGTCTTTGGATGTATGTGGGCATTCGAATGAAGAGGCGCTCTGGTTGATCACAAACCTAGAATCTCAAACATCTTAATAGTTTATTGCTGACAGGTGAATTATGCAGTTAACACGCTATACCGATTTTGGTGTTCGCACGCTAATGTATCTGGCGGTTCAGCCCGATAGAACTACGCTTTTTAGGATTTCAGAAATTACTGAAGTCTTTGATTTGTCACCAAATCATGTTTCGAAAATAGTACACCACCTAGGCAAGTTAGGTTACTTAGAAACCATACGCGGTAAAATGGGCGGATTTCGTTTAGGCAAACCGGCGGGCGAGATTAATTTAGGGCAACTCATTCGCTCCTTAGAAAATTCGCTGGCGCCGATCGATTGCAGCAAACCTTACTGTCGATTCACTCCTGCTTGTCAGTTGAAAGGTGTATTAGCCCAAGCGGTTGAGGCATATTTAAATGTGCTTGATCAGTACAGCTTACTAGATATTGTAAGCAATCGTAATGAGTTGCTGGCATTGTTGCCGGATATGTCTATTTCTGTCTTACAGTTAGATTAGCCCCTTTTTCATGGGCTAGTTTGATGGGCAACAAGCGTGATGTCGGTACTAGCTCAATCCCTTCCGCCTTCAGGCGTGCTAAGTTGGCTTTTAAGAAGTGAATGGTTTCGGGGTAAGGATGCGCGATGGCCACTAAACTGCCTTGTGCGTGAGCCTGACTTATCATCAAGTTAAATTGTCTTTCTAGTGCTTGAGTGCTGACATCATTGTCGAGAAATAGCTGACGTCGAAGTAGTGGCACACCGAGTTGATCTGCCCTATCTCCCGCCTTGGTAAATTTAGTCGTCATGCTGTCGACAAAATAGAACTGCTTCTGTTTGAGCGTTTCCATCACCCAGAGCATGGGGTCATCAAGCTGCGTGAGTAAGCTGCCCATATGATTGTTGGCACCTTTAGCGAAGGGTACACTGGCCATGGCGGCAAGTACGCTGCTACGAATTTGTGCTTCGTTCATATTATTGGTTAATCCACCAACGCCTAAGGCTTTGCCATTTAGCGCCTGCATGGGTAAATGCAGCATAATTTCGTGACCATTTGCGTGTGCGGCTTTGGCCAGTTTGCTGCTCAGTGGCGTGTGCGGTAATACCGACAGCGTGACAGAACTCGGCAACGAAAGTACGGCTTCGTCGGTATGACGATAGCCAATGTCATCGATGATCAGGGCAATTTGAGCCGCATTGCTCGGGGCAACACTGATAGTCCAAAGAGCCAAAATGTAAAGTAGACGCACCGTTTCTTCTTATTCGTCATGATGTTGCATCCAAGTGATAGCTGAAGTGACAATCGTGTCTTGGCTGACATCGGTTCGTGCAGAGATAGCGTCGATTATAGGCATATTCTTTTGATTGGAGCCAGTTTCGGAGACTACTTTGATGTCGGGCTTAATCCCTATGTCGTGGATATTCTCCCCTTTAGGCGTGTTGTACTGGGCTATGGTCAGTTTGACCGCATTGCCGTTGTTAAGAATAGGAATAAGGCTTTGCACTGTTCCTTTACCAAAGCTGGTTTCGCCTAGGAGTTTTGCCCGGCCATTTTCTTGCAATGCGGCGGCCAGTACTTCTGATGCTGATGCGGAGCCTTTATTGATTAGCACTAGCATGGGTACGTTGGCGAGCATGGTTTGCGGTGAGGCGTAATAGTCTGAATTGGCATCAAAAAAACGGCCAGAGGTGGAGACGATTCGCCCTTTTGCCAAAAAGAGGTCGGCAATATTAATTGCCTGATCGAGCAGGCCGCCGGGATTATTGCGTAGGTCCAATATCAAGCCCGTTAACTGAGTGCCTTGCCATTGGCTCAGGGTGCGTACCATATCTTCGGTAGAGTCTTCTTGAAAGCTGCTGAGCCTTACGTAGCCAATGTTCCCATCCAATAATTTGCTCGCGACCGACTGAATTGTGATTGTGCTAGGTTTTAACATCACCTCAAATTCTGCTTCGTCATTACGGTGTTTTAGCGTGAGGCGAATACTTTGATGACTCAAACTGTGTTGCTTGATTTGGTTAAGAATATCCGCAAGGTTAGTTTCTGTCGTGGGGGTGTTATTCAGCTTGATAATGATGTCACCGGCTTGAATCCCAGCCTGTTCGGCTGGGGAGTTCGCAAAGGGGGCAATGATGCTGATATGGTCTTTTTCGCTGGCGACTTCAAAGCCAAAGCCGAAGTACTCACCCCGATTTGAATCTTTTAGATCGAGTAATTCTTGGTGATTTAGAAAGCTTGAATAGGGATCTAAATGCTCAAAGATGCCTTTAATTGCCGCTTGAACAAGCTCATCCTTAGTCACAGTTTTAACGTAATAGGTTTCGACCGTTTCGAGCACATCCTGCAATAGCGGGTAATCAAAGTCACTTCGATACGACTTGGTATTCTCTTGACTGGATAGGCTAATAGACAGGCCTAAGCTTAGGCCGAGTCCAAGACTGGCGATATTGCGGAGTAGATGTTTCATAGCCGTCCCCTGTGATGATGGGGACGGCCATTTTAGCGACAGTACTTATTAGCGACAGTACTTGGCTGGATCGACGGCTTGCCCCTTATATCTTATTTCAAAGTATAGGCCAGGCTCAGTCTGTCCACCCGAACGTCCGACTAAAGCTATCGCTTCACCGGTTTTTACCATTTCTCCGGGGCTTTTTAACAGGGTCTGCGCATGGCCATAGAGGCTCATGTAGCCTTTGCCATGGTCGATCACCATCACCATACCAAAGCCTTTTAGCCAGTCGGCATAGATCACTTTACCACCGGAAACCGCGCGGATATTTTGCCCTTCGGGCGCGGATAACATGGTGCCTTTCCACACCACTTGGCCGGATCTGGGGCTACCAAAGCTGGCACTAACGCGGCCTTTGGTCGGCCATTTAAGTTTGCCGCCTTGTTTATCAAAGCCTTCCATCGAAGGATTGTCACGCATCGCCTTTAGTGCTTGTTCAACAACCCGTTTTAAGCTGGCTTCCTCGATTTGCAGTTGTTCGAGTTCAGCACCTTTAGTGTTTAAGGTTCGCTGTAATTCATTGAGGGTTAACTGACGTTGATCTTGTTCTTGATTCAAGCGCTTAGATTGCACTTGTTGCTCGGCCATCAAGGTAGTCAATTGTTTTTGCTTGCTGGTTTGGGTTACTTTAATCTCATCAAGCTCAGTGATTGTTTGTTTTAACTCGTTAATCGATTTCATCCGCGCTTTGTTGAGATATTGGTAATAGGCCAACATCCGCTCAATGGTGGCGGGACTCTGCTGGTTCAGCATCATCTTAGTGTAATCGTGGTTACCGGCTAGATAGGCGCTCGAAAGTTGTTTTGAAAGCGTATTTTGCTGGCTAACCTTAAGACTTTCTAACTCTTCTTGGCGTTGTTTGAGTTCGGCAAGCGTATTATCAATCTGCGCCAAACTGGTTTTGGTGCTATTGACCTTTTTGGCGGCGGCTGCAATCGCTTCTTCATCGCTACGTAGCAATGCGAGTAACTTTTCCCGCTGTTTACTGGTGTTTTTAAGCGCGCTTTGTTGTTGGTTGATTTGCGCTTGGATGGATTTCAACTCGGACTGGCGCTTCTCCAAATTAGAAGCGTAGACCGAGAAAGATAACATCATAAAGCCAGCAATAATGCTGGCTTTAACGGGGAGTCGAGTGCTCACTAGGTAACAACTACTCTTTAACGTGGATTAAGGGCTTGCCCGTCATCTCTGCTGGAATGGATTCACCCATTAGGTGCAGAATTGTTGGGGCGACATCGCTCAGTTTACCGCCTTTATCAATGGTGGCATCGCGGCCAACAAACACAAAGGGCACAAGTTCACTGGTGTGCGCTGTATGGGCTTGACCCGTGGTTTCGTCGGTCATTTGCTCGGCGTTGCCATGGTCTGCGGTAATAATACATTCACCGCCCACTTTTGCCAGCGCTTCAACCACTCGGCCGATACAGGCATCAACGGCTTCACAGGCTTTAACCGCGGCGTCAAAGTTGCCTGTGTGGCCAACCATATCACCATTCGGGTAGTTACAGATAATCACATCGTATTTAGTTGACTCAATCGCCGCAACTAACTTGTCGGTCAGCTCGGTTGAGCTCATCTCAGGTTGCAGATCGTAGGTCGCCACTTTAGGGGAGTTGATCAGAATGCGATCCTCCCCGTTAAATGGCTCTTCCTTACCGCCGTTGAAGAAGAAGGTTACATGGGCGTATTTTTCAGTTTCGGAGATACGTAACTGAGTACGGCCGCGATTTTGTAGCACTTCACCTAAGGTATTAACTAGGTTGTCAGACGGGTAGGCAATCGGCGCTTTGATATCGGCGGCGTATTCCGTCAGGGTGACAAAGTTAACCTTTGGCGTTACCGCACGTGCAAAGCCGTCAAACTCTGGATTGATAAAGCTGCGGGTGATTTGGCGGGCACGGTCGGCACGGAAGTTCATAAATATCAGTGCATCACCATCTTGCAAGGTCGCAACTTGGCCGTTGGCATCGGTAATTGCCGATGAAGACACAAACTCATCGTTCTCATCGCGGCTGTAGGCGGCTTCTAATGCAGTAACAGCGTTGTCGTATTGGAATTTTGACTTGCCTTGGGTGATTAAATCGTAGGCTTGTGAGACGCGGTCCCAGCGGTTATCGCGATCCATGGCAAAGTAACGGCCGATGATCGAGGCGATTCGGCCATGGCCTAATGTAGTAAACAGATCATCAAAATGACTTAGGCTACTTTTGGCGCTACGCGGTGGCGTGTCACGACCGTCTAAAAAGGCATGTAAATACACTTTAGTGGCACCGCGAGCAACCGCCATCCGGCACATGGCTTCGATATGCTCTTCATGGCTGTGTACGCCACCGGGTGAGAGCAAGCCCATAATGTGCACCGCACCGCCGGTTTTAACTGCTGCGTCTACGGCATCGCATAGGGCGGGATTTTGTTCAAACTCATGATCCGCAATGGCTTTACTGATGCGGGTCAACTCTTGGTAAACGATTCGGCCAGAACCTAAGTTGATATGGCCTACTTCAGAGTTCCCCATCTGTCCATCGGGCAAGCCTACATCTAAGCCGGAGCCAGAAATTAAACCATGGGCATATTGGGCGTTGAGACGGTCGAGTACTGGCGTATTCGCGTGGTAAACCGCATTCATATGCGTATTTTCACGGTAACCCCAGCCATCGAGGATCAACAACGCGATTGGACGTTTAGTTGTCGTCATGGTGATACCTTTAAAGTTTAAGGAAGCTAAAGAAATCTGAAATTGGTTAAATATTACTACGTAAGCGGGGTACGAAAAAGCGCTTTACCTAGATTAAGGTCATCGAATGGCTATTTCAGCGGATTCTGTGAGCCTTGGGATAATCCTGATGGCGCAAGGGCTGGGCTGTGTTCTAGAACTGTGACTAAACTGCTGCAATCTGCCATGGCAATGGGTATACTCTGAGCCCTTATCGAATTTTCCCCATTTATACGGGCTGTAACCATGCAAGAATATATCGAATTTTTTAAGGCTCACACTCTGCTAAGTCTGGCTTGGGTGGGTTTGTTTGTAATGCTTGTGGTCAGTGTGATCAAATCGAGCTTCTCTAAAATCAAAAATGTCACTCATCAAGAACTCACTATTATGGTGAACAGACAAGACGCCAAAGTCGTGGATGTGCGTTCTAATGATGATTTCCGTAAGGGCCATATTGTTGGTGCAGTTAACGTTACGCTCGCGGATATTAAAAATAATCAGGTTTCAGCCCTTGAAAAGTTTAAAGGTAGTCCCATTATACTGGTATGCAATGCTGGCATGACCTCGTCTCAAGCGGCTCAGCTTTTAAGTAAACAAGGTTTTGAAAACCTGTATAACTTGAAAGGTGGTATGGGTGAATGGCAGGCAGCCAATATGCCTGTTTCAAAAAGCAAAAGATAAGTTGTCGGCGGCAGTTATGCGCAGTGCTGCATAGTCAACGAATTGTGCAGCCATAGCGTCATCATTGTTTGGCATACTAATCCTGCGGTCACTAAGGGCTTAAATTAAGTATTTAGATTGACTTCAAAAGTACCCCGTTAAGGGAGCGTTGGGACGGTACTGAGATCTCATACAGGCATCAAAGCACAAGCCCGAGCGAAATAGACAAATAAGCCAGCCATGAAAGCGCTGGCATAACATTGATAGGATAGGTAGGAAATTATGGCTGAAGTAGCAAACAACGAACAACAAGCCCCACAATTCAACATCCAACGTGTTTACACTAAAGATGTTTCTTTCGAAACACCTAACAGCCCAGCGGTATTCCAAAAAGAATGGAATCCAGAAGTTAAGTTAGATTTAGACACTCGCAGCGCTAAATTAGCCGATGACGTGTATGAAGTGGTTCTGTCTTTGACTGTGACTGCACAAAACGGCGGCGAAACTGCATTCCTGTGTGAAGTACAGCAAGCAGGTATCTTCTCAATTGCAGGTCTGACTGAGCCACAACTGGCTCACTCATTAGGCGCATACTGCCCTAACATCCTATTCCCATATGCGCGTGAAGCGGTTGGTAGCTTAGTGGGTCGTGGTACTTTCCCACAATTGAACTTAGCGCCAGTAAACTTCGACGCTCTGTTTGCCCAATACGTGCAACAACGTCAAGCCGCAGCCGCTGAAGAAGCTAACGCTTAATTACATGAATAACTCTGCCGATATCACGGTATTAGGGGCGGGCTCATATGGCACCGCCCTTGCCATCTCTTTAGCCAGCAATGGTCATAAGACCTTGTTGTGGGGGCACGATCCTGCCCATATGCAGACTCTTGCAGAGGATAAATGCAACCAAGCATTCTTGCCTGGTATTGCTTTTCCCGAGTGTTTACATATCGAAGCCGATTTAGCCAAAGCCTTAGCCGCCAGCAATAACGTGCTGGTTGTCGTGCCTAGCCATGTGTTTGGCACGGTACTGGCCCAAGCCAAACCTTTGTTGCGCCAAGATGCACGCATCGTATGGGCGACCAAAGGGCTCGAGCCTGAAACCGGACGTTTGCTGCAAGATGTGGCCCGTGATGTGTTAGGCGAGCAATATCCGCTGGCGGTATTGTCTGGGCCAACCTTTGCGAAGGAATTAGCCATGGGTTTACCTACGGCGATTTCAGTTGCAGGCACTTGTCCTCAATTTACCGCTGAGTTAGTGGAATTGCTGCACAGCCCTAAACGTTTACGGGTTTACGCCAACGACGACTTTATCGGCCTGCAATTAGGCGGCGCGGTAAAGAACGTTATCGCGATTGGCGCGGGGATGTCTGACGGTATTGGCTTTGGTGCCAACGCCAGAACGGCTTTAATCACCCGCGGTTTAGTCGAGTTAACCCGCTTAGGCGAAGCCTTAGGCGCCAGCACCGCTACCTTTATGGGCATGGCTGGATTAGGTGACCTAGTGCTGACTTGTACCGACAACCAATCCCGTAACCGCCGCTTTGGTTTAGCCTTAGGTAAAGGCTGCGATGTGGATACCGCCCAGGTTGAAATTGGCCAAGTGGTTGAGGGTTATCGCAATACTAAAGAAGTGTTTACGCTAGCCAAACGTCTTGGTGTTGAAATGCCGATCACTGAGCAGATTTACCAAGTTTTGTATCAAGGTAAATCACCAGTTGATGCCGCAAAAGAACTGCTCGGTAGAGAGAAGAAATCAGAAACGCCTACGCAATAAAACGCGAGCCGTGATGATGCTGTAATGCTGAATAACATAAAGGGTGCTAAAATAGCGCCCTTTTTTATACATGGACTTCTGGTGCAAGAAGTATCCCCGATAGCCATGGCCCTTGATGTTCCCGACATCAGACGAGCATTTCCTCCATCCCTGGAGGTCAGATGGTGAAAGAGGGGATTAATGTCCGATCGCCATCGCCTTAATGTGACAGGCAGCAGTCGGGTATTGGCTGTATCCATTAAGGCTGAATGCGGAATATTTACCCCAGTATCAAAGACCAATACCGTAACTAAGTCTTTGAACAATATGGGATGATAGGCAATAGCCAAATCAATTTTTCGACTGGAGTATGAGTGTGAAACATCATGATGTGATTATTATCGGAGCCGGCGCCGCAGGATTAATGTGTGCAGCAACAGCAGGTTACCGAGGTCGTGATGTACTGGTACTCGATAATGCCAAGCAGGCTGGGCGTAAAATACTCATCAGCGGTGGCGGCCGTTGTAACTTTACCAACCTTAAAGTCGAACCCGCCAACTTTATCTGTGGCAACCCGCACTTTGTAAAATCGGCATTGGCGCGTTATCCCTCGCAGCAGTTTATCGAACTGGTTGAGCGCCACGGCATTGAATACCACGAGCGCGACCATGGCCAGTTGTTTTGTAATGACTCGGCTAAAGAGATAGTCACTATGCTGCTCACCGAATGCGAATGGGCGGGCGTGAGTATTAAGCTGCGTACCGATATTTTATCCGTTGGTAAAAACGAGGCCGGCCGCTTTGAGCTAAACACCTCAAATGGCGAGTTAAGTTGTGACTCATTAGTTATCGCCACCGGCGGTTTATCTATGCCAAAACTTGGCGCTACGCCTTACGGTTATCAATTGGCCGAGCAGTTTGGCCTTAAGGTATTGCCAACTCACGCGGGTCTAGTGCCTTTTACTTGGCACAGCGAGGATAAAATTCGCTTCGAACCGCTGTCGGGCATTGCCGTACCGAGCCGTATTACCGCCAAAGATGGCACCGCCTTTAGCGAAGCCTTGCTCTTTACCCACAGAGGCTTATCCGGCCCCGCCATTTTGCAGATTTCCAACTATTGGAAGGCGGGCGAAACCATAAAAATCAATCTATTACCCAATATGGATGCCGCACAGGCCATAGAGCAACAACTGGCCGCACATCCCAAACAGAGTCTGCGCAACACCTTAAGCCTGTGGTTACCTAAGCGGCTGGTGGAAGTGTTATTTGATGAGGTATTACTCAACAAAGCTTTAAATCAACTGGTTCATGCAGAGCGCGCCAAGTTAGTCGACGACCTGCACCGCTGGACAGTCTTAATGAATGGCACCGAAGGCTATCGCACCGCCGAAGTGACACTAGGCGGTGTGGATACCCATGAACTGTCCTCCAAAACCATGGAAGCCATTAAAGTCCCCGGCCTGTTTTTTATTGGGGAAGTGATGGATGTCAGCGGTTGGTTAGGCGGCTTTAACTTCCAATGGGCTTGGGCATCTGGAGTGGCTGCAGGAAAGGCGGTGTAGTCTCTGTCGGCACAGAAGAGTGCTGCTAATCTTTCTATCAACTTTTAATGTAAAACGCTTGGTTCAGTGAATCAGGCCTGTTTAATTGCTTAATACACAAAATCTTGCAACTTTGCGCTAGGTCCAGTTTCTAATAAATCATCGACTATAGATTGCTTTATATAATTTTTAATGAATTAACATTACAAAACTGGACTCTAGTTTCCACACTCTTTAGCTGCTTTAGCCTTGCGGTAGAGTATCTAATAGTTCTTTAAACCACTCTTTATTCCTTACAAAATCCAAGTCCGTATCAGTGTTCAAATGGTTTTTATCAGGTAAGGTTTTTGCCTTATAGCAGGCAAAGAGTTCCTCTTTACAATTTAAGTCATCATGCAGTAAAGAGTATAGGCAAGCTAAGTTATAGTTTGGTTGATTGGCGACTGAGCGGGCTTGAATGAGCTTAGATTTTGACTCTTCAAATAACTCTGTTTTTTGTTGTAGCTTCGCTAAGTCTAAAAGGGCACCCCCCCAGTTGCTAATAGCTTCATGGTCGTCAGGCTTAATAGCCAAGGCTGCCTCATACTTTTCAATACTTTGCTCAAATAAGGCTGGTTCTTGTTTGAGCTGCGCTAAGTCTGAAAGTACATTTCCCCAGTTGAAAAGAGCATCATGCATGTCAGGCTTAATCGCTAACGCGGCCTGATACTTTTCAAGACTCTGCTCAAATAAGGCTGGCTCTTGTTTAAGCTGCGCTAAGTCTGAAAGGGCATTTCCCCAGTTGTTAAGGGCTTCATGCATGTCAGGCTTAATTGCCAAAGCGGCCTGATACTTTTCAAAACTTTGCTCAAATAACTTCGGCTGCTGCGCTTTTTTAGCTTGTTCTACTAATAGGTCCCCAAGTGCGATTTCTGCCCACGCAACGACCGCTTTTTCTTCTTCGTCCAGCTCTGTACCTTTGGCCAGAGCTATGAGCTCATTGTACTTACCTTTCATCAAGAGTAGTTCAAAGTTTGGTCTCGCTCTTTGCTCTCTCTCTTCTTGAGATTTTCTTAGCATACTTCGAGTTGAAGCCAGAATATCAAGTTCGTTGTGCTGTTGGGTTGGAAATTCAAGCACTGGTTCCAACTGATCCAATAAGTGGCCATATGGGTCGTCAAACGCTTTTGGAGGAAAACATTCTAATTCTTGGGCAAGTTCGATAAAAAATCGATCGGCATCTTCATGGTGCAAGTAGTGCGCAACATTGTTGGGAGCAATAAGATTCTCATTAACATGATGTGGAGCTTTCTCACTACGGCCAACCCAGAATAATCTTTTCTGATCGGTAAATTTATCTTTTAAAAGCGGGAAAAATGCATCTGCATTGCCGCTATAGCCAATGAAAATACTAGGGGATTGGTTCAGTGTGTTTGCAACAAACTGACTAAGCTTTTCCGCATGCCGTTTAGTTTCTTCCTCAGTATTAAGCTGAACAAAGCCATGACTTTGCCCATGTAGGTGAACAATCGAGGGATCGATAATCAGGCTCAATAAATCTAAGTTTGCCGAGGTAAAGTCGTAAATTGATGGGTAAAGACCGAGAAGGCCACAGCTTCTTGAAAGGATATTATCAAAGTTAAAGGTCAAGACTCTTTGGATATATCCCTTCTCCAACAGTAAGGCTTGTACAATATGAGCCCAGTTAATTCTTGCCTTTTGAATATAATCTTGTAGTAACTCTCGTCTGTCATCTTTTGTCAGCGCAGCCATGCAGCGACCATAATCATATCTATCTGTTGCTGAGAGCGCTTTTAGGTCGAGAGCATGCTTTTCGTTAATTTCATTCACCAGCTCAGAGGCCAGTGGAATGCCAGCGCTCTTTGAGCAACCCGCGCCGGTAAACAGAACAAAAGGTTTATTATCTCTCTTCGCTCGTCGCATATATTCGGCGAGGTCTTTAACGTCGTAGCTACTCATTAACCATCCATTAATTTTTAAGTTAATGTTTTATAAATATTTTGAAAATAAATATCAAGTCTAAACAACAATACGTAGGACAGCAGCCTTGTAAACTGAAGTGAAGATGATGGGCAACACTGGACGCCTAGCCTTAATCGCGCGTTAGTTAATCTCCAGCTATGGCTTGGTTAAGCATTAAACACGGAGGTTTGTATGCCGCGCTCTCGCACAACTCAGATAAGTCTTGAAGATATTCCCTTTTGCCTACTTGGCGCATGACACAGTTGCACTTCTGCGGGTATATGCTCTCAATGGCGCCAACTAGACTTAAGCTATACTGGTAATGCTGCTTTTTTATCTGAGGAGCGCATGGTGATTAAATTTTTGAAAAAAATGCTTATTTGTCTACTGGGAGCCGCCAGTCCGCTTGCGGCAGAGCCTCTGGTCATTGGTGCCGAAGATGACTGGGCTCCCTATTGCGCTCTGGATAAGCAGAGTGGACAACCTCTCGGCCTGGCTCCGGAGCTGGTCAAGGCGGTATTTGCTACCGAGAAACTCGAGATTGCTTTTCGTCCTCTTCCCTTCGCCCGTTGTATGCACGATGCGAAAAGCGGCAAAGTTGTGGGTTGTTTCAACGCGACCATTACCGAAGAAAATCGCAACCAGTACTATTGGCATAAAACCCCGATGTTTGAAGAGGATCTTGCCATCTTCGCTCTTGCTAGCGAGCCGAACCGAGATCTCCAACTCTCCTCGCTAGAGGGGAAGAGGGTTGGGATTACTCTGGGTTACACCTATCCCACCGATTTTATGGATAACACTAAGATCACCCGTTTTGAGGCTAAATCGGATGCTCAGATCCTCGAAATGCTGGTGCGTGGCCGAGTCGACTACATTCTGATGAATGGTATGCCGGGTTACCTGCAGATCCAGCAGAGGCAACTGACTGGCAAAGTGATCAAGGTAGGAAAGATCTCAACCGATGGCTTTTGGCTCGCCTTTTCCCGCACTCATCCACAGGGTGAAGCGATGTCCAAACAGTTCGAAGAAGGATTGCAGAAAATCAAAAACAACGGCACCTATGAACTATTAATACGAGATTTCGAGGCCAAACTCGGACTGCGTTGAGTTTTCGTCCTGCAACAGCAATATAAGACTCAGTTGGTCCGTCGCGTGCTAGGGCTACCGTCATCGGATGGTAGCCCATAAATACTGGCTCAAAATCACCTATCCACTTGTTTACCCAATCGCCAATTTAGTTTCTGCATAGCGCAATTTCTTGACCCTTGGGTTGGCAAGGAAGTAGGCCAGCATCAGTGGGCCTAGGCGCCCCATATACATCATAAAGATGATAATCCCTTGGCCTGCACCCGATAAATTGCTGGTTAATCCACGGGAGAGTCCCACTGTACCGAATGCCGATACAGCCTCGAAGGCGATATCCAAAATGGGTGCTTTTTCGGTGAGTACGAGGGCGAAAATCGCCAGCCATGTCACGCCTATAGAGATCATGGTGAGTGCTAATGCCTTACTGATTGTCTCTTTCGGGATTTCTCGTTTAAAGGCATAAGCGGCTTCATCACGACGTAAATAACTATAGGTGGCCAGAATTAACACCATAAAGGTCACCACTTTAATGCCGCTGGCGGTACTGAGGGAGCCTCCGCCGATAAACATGAGCACCAGTATTAACAGGGCTGAGCCATCTTCGAGTTTATCTATGGGCAGGGTATTAAAGCCTGCGGTGCGCGGGGTAACGGCTTGAAACCAAGAGGCCAGCCATTTGCCGAGTTCGCTTAAGGGCGCGAGGGTGTTGGGGTTGTTGTATTCAATCAAGTAAATGGCAATCAGGGCTACGGCGTTGATCAGTATGGTGCCGGTGATCATCATGCGGCTGTAGACGGTTAATTTTGACCAACGTTTATGGCGGCGAAGATCAATCCACACCGAAAACCCTAGGCCGCCGACGATAAATAATCCTGTGATGGTGAGGTTGACTACGGGGTCGGCCACATAGGGCATCAAGCTATCTGCGCTTAGGGCAAAACCCGCGTTATTAAAAGCGCTAATGGTATAAAAGAAGCCATGAAACAGGCTGGTTTGCCAACCTAGCTCGTCGCTCCAATGGACAGATAAAATCAACATCCCTACGGCTTCGACCAGCAGTGAAAACACCAAAACCGCTTTAGCCGTCGAGACTAAGGTGGAGGTGTCAGTTTGATTAAATGCCTCTTTTGCCACGGTTTGTTGCAAGAAACCGATTTTTCCGCCAAGGGCAATGAGGGTAACGATGGCAAAGGTCATTAATCCTAATCCACCGCATTGGATTAAGAGTGCGACAATCACTTGGCCAAAGGGGGTAAATACAGTGCCCGTATCGACTACCACCAATCCGGTAACCGTCACTGCAGAGGTAACGGTAAATAGGCTTTGCAGCCAGGAAATGGGGGTCTCTGTGGCGATAGGCAGTTTAAGCAAACAAGTGCCAACCAAGATCAGCAGAGCAAAGCTTGCACTTAAGATAAAGGGCGGCGCGCCAAAGAGTTTTTTACCGGCTTTCTGAGTTTGCTCAAGGGGGAGCGAAGGATGCCATTGAACCACGTTACACCAACCTTGGTGCGAGCAGTTTTAACTCGGCACGGCTACCGCAAAGGAATAAGGCATCCTCTGTGTATAGGATAAACTCGCTATCGATCTTGCTAAAGACTGTGAGTTCGCGTTTTACCATCAACGGCGCGACTTTGCCCTTTGGGTTGCGGACAACGTTGGTTTGTTCATTGCTGGCATTATCATGCAAGCTACCCAATAGTAGGCCTACTGTGGTTTGATTCAAATGCGCTTTAATATGGATTTCAACAATATAAAGCCCATTACCAATGGCGAGGAAGTTATTGACCATAGGATAGTTCAGTGACTGGGCAACGCGGATCCCCATATCCTCCTCGGGGTGAATAATGCGGGCAACGCCGAGTTTAGACAATATGGTGTGGTGCGCCTTATTGCTGGCTTTAACCCAAATGGTTTGCACGTCGAGATTTTTAAGTGCTAGCGTGCACAGGAGACTCGATTGCATATCTAGGCCGATAGCCACAATCACGACTTCGCTGCTGGCAAGATCGAGTTCCCGTAGCGCTGCTTCGTCGGCGCAGTCGCAAATTACGGCTTCAGTAAGAACTTCTACATATTTTTCAACAGCTTTATGGTCGCTGTCGACACCAGTGACCGTATGGCCTAAGTGGATCAGTTCGAGGCTCACAGCAACGCCAAAGCGGCCTAATCCGATGACAGTAAAATGTGCCATTTCATTTCCTTTTGTGGTTGAACTAGAGAGTGTTGGGGAGCTTGCCTAGGGAAGACCGAGATCGGTGAGTCGATACCCTAAGCCTGGCTCGGTTTTGATCAGTTGTTGTTCGTCACTGTCGTTGAGTTTTTTACGCAGTTGGCTGACTAAAATCCGCAGATAGTGGCCATCTTCTTGGTGAGTCTCCCCCCAGATACGCCGCAACAGTTCGCTCTGTTTTACCAGTTGCCCCGGATGGGACATTAAGTGTGCTAACAGGGCAAATTCCTTTTTGGTGAGGGCGATTTCCTGTTGGTTGAGCCAGCATTGGTGGCTGCTCTTTTGCAATTTAAGCGGGCCAAATTGCAACACATCCGCAGCAATTGAGGTATCAACAAGGTCGCGCATCAATACCTTAATGCGGACAATTAATTCCCTAATGCCAAAGGGTTTGCTGAGGTAATCGTTAGCGCCAGCCTCAAGTAGACGGATTTTTTCTTCCTCTTGATCGCGGGCGGTTAAAACCAACACAGGGGTTTTATCTTGCTGGCGCAGCATGTGAAGTAACTCAATGCCATCGCCGTCGGGCAAGCCGAGGTCGAGCACGATAAGGTGCGGCTGATGGCTACGATATTGCTTGAGTGCCGAACCAATGCTGGTGGCACTTAAGTATTCAAAGCCTTCTGCCTCGAGTGAGATGCGCATAAACGTGTGGATTTGGGGTTCGTCATCAACCACTAACACCTTGTAGGCCATTTATGCACTTTCCTTGGTTATCGGTAACGCAATACGGATCAAGCTGCCATGGGCAACTTTTTCGGCGCTGATCGTGCCGTTATGGGCGGTAATAATGCCTTTAGCGACCGGAAGGCCCAATCCTGCACCACCATCGGTGGTGGGATGTTGGCGATAGAATAGTTCGAAAATCGCCCCCGTTTGGGATGGCGCTATGCCTTTGCCCTGATCTTGAATGTCGATGCGCAGCATATGCTGGTGTCGATATAAGCTCACAGTGACGGGCTGTGTGGCGGGCGAGTAGTGCAGGGCGTTATCGAGCACATTAAAAATCGCCTGTTCAATCAAAGAACTGCAAATCATTAATGACGGTAGCTCTGGCTCGCTTTGGATTTGGATCCTCGGTTGCTCGGTTTGAAAGCGCGCTATGGTGCGCTGTAGCACCTCGCGGATATTGGCTTCATCTAGGCTAAATTTGAGTGCGCCATGTTGTAACTTATTAGCTTGTAAGAGGTTTTCGATATACTGGTGCAACCTATGGCTCTCGGCGGCCGCTGAGTCGATGAGTTCTTCAGTTTGCGCTGGGCTCAACTTAGGCTGATATTCCTTTAAGGTGGTTAAGGTGCCAATGATGGTTGCTAAGGGCGTGCGTAAATCGTGGGACACGGAGAGCAAAATACTGTTTCTCAGCTGCGCCTGTTCAAGCGCATCCTGCTGGCGGCGGTAATGCTTGGCCAGTTTACTGCTGGTAAGGGCGGCCAGTAAAAACACCGTTAAATTAACGATGTCTTCGACATTAAGCATCTGCAACGAATAGCGCGGCGCGGTAAATAAAAAGTTGAAACTGACGGCGCCAAACACCGCAACAAAGTAGGCGTAGTTGGCACTGCATTGCAGGGCCACTACGACCACAGCTAATTGCAGGATAAGCAGCACAGCAATGGCTGATCCTGAAAATACATCAATGAAATAGCTAGTTATCAGTACGACCACTAACAACATGGCGGTAAATAACGCCGGATGCGTACGCCAGTAATGGTTGATGGAAGCTGTATTGGCAAATGTCATAACGGCTAAGACGTTGCAAAAATTTGCCTCACTCTAGCAAAGGCATTTTTGGATAGCGCGTAAAAAATCCGTAAAATTTATCGGATATAGGCGATAAGGCCACCCGCAGGTGGCCTTCATCGAACCGTTTACTCTGCTTGTTATGCGCTATTTCAAACTCAGGTTGGGTGAGGAGATAGTCAAACCTTTGATATATAAAATTGACCTGATAAAAACGTCAAAGTAGGTTAATGTACAACTCAGCCTGTGGTGAGCATGACGTTTATGAAGAAATTATTAATCGTTATCTTAGCCTTAGGTCTTGGCGCCTGTGCTAGCGCGCCAGAACCTAAGCCTGTGGTAAAGCAAGTTGAACCTGTCTCTGTGTGGAATGATAGCAATATCGCTGATCTGCATTCCGAATGGCGCGGCGTGCCCTATCGCTTAGGGGGCGCTACTAAAAAAGGCATTGATTGCTCAGCCTTTGTTTCTGTGGCCTATCAAAAAATGTTGGGCATGACACTGCCGCGCACTGTTCAAGAACAACAGGCGCTTGGTAAACCTGTGGCGCGGGATAAGCTGCGTAAAGGTGATTTAGTATTTTTTAAAACCGGCTGGAGTACGCATCATGTGGGCATTTATGTGGGCGAAAATAATTTTCTCCATGTTTCCACGAGCCAAGGGGTGAAGATTTCGAGCCTGCTTAATAGCTATTGGGCATCTAAGTATTGGAATGCTAGGCGAATTTAAACCTTGTTCTATTTGCATCGGCGCTGCGAAGCTATATCCCGTGGGTAAAAATGTGCATTTCCCTCCTGACCTACACTAAATGCAGTTTAGCTCATTTTGGCTTTAGGTTTGAGCCGATATTGTTTCCTTTTTCTCGAGACAAATCTCACATTTACTTCACTGTAGTGTATGAAGTCTGTTTTAAACGGTAAAAATATCGCTAAAGCAGATGAAAACTTGAATTATACTGCTATAGTGTAATTATTGTTTGTTTTCATCATGAAAAGTCTGTGTTAGTGATAGTTATTGCTGTGCAATACCTATGATGAAACGTAAAACTTTGGGGTGGTACTTATGTCTGATATGAAAAACGTAGAAAGTGATACTCAAATAAATCAGATGCTTAATATGAGAAACCAGCTAGCTGGGCAGATGGCCGCGTTAGATCGTGAATTGCAAATACTGCTTCTTAAACAAAAGCGTGATGGATTTCAGCCGCTAACGCAACAGACAGTACAAGAGATGGTGGCCGAACATATGGGGCAGCTAAAAGTGAAGGAGCTAACCTTATTTGCCGATATTGCGCCAGCTACTTACTACAAAATTATGAGTAAGCTTGAGTCGGTAAAAATTGGCACCCTAAAGACACTGCTCAATACCATTGGGTTAGATTTATTTATTGGTAAGAAAGCACCGGATGTTAGTGTTCAAATTAGCGCTTCGAATGAGGCTAATTCATGAGAGCTAATCGAATTGGTTATGTCTACAGTAACAAGCGATTTGCTGGTGAACTGCTAGAGTTCAACACGCTAGAGGGGTATGAATACAGCTTCACCTATGCGGCCTCGTATATTGCCTCAGGTCTGCCGCAGATTGGCTATAAGCTGCCAATCACTCATGAGCCATACCGCCGAAACTATTTGCCGCCATTTTTTGCTAACCTGATGAGTGAAGGTTGGGTGAGGCGTCATCAAGCGAGAATTGCCAGATTAGATCAAGATGACAAGTTTGGCTTATTGCTGGGAAATGGTGCCGAGCTTATTGGACCCGTCAGTGTATTTACTGAGTATCGCGGTGATAATATCTCAGCGGCGATAGAAGTGATCGCTGTTCCGATGAAAAGCCTTAAAGGTTATCAAATTGATTTTCCCCGCTGTGAGTTTAACGAAGTGGCCATGGAATCATTAGGTGGCGTATCTATCTCAGGTGTTCAACCTAAAATGTTTCTGACCTATGCCGAAGGCAACCCCAAAACACTGACCAACGCCGTAGGCATGGGACCATACATAGTTAAACCTTCTCCCAACGACTTTCCAGAGTTGGCGGAGAACGAATTTATGGTGATGCAGTTGTGTAAGGCCGTTGGTTTCAATGTTGCTGAACATCACTTAGTTCCCTTTAGCTGCGGGCAACTGGCGTATGTGACTGCACGGTTTGATCTGGATAGAGAGACTGGCAGAAGGCATGAATTTATCGAAGATCTGGCATCTGCGCTAAACGTTGCACCGGGAAATAAGAGTAGCGATACATTGTCCTATGAAAAAGCGATTAAAGAAGCGTATCAATTGAGTGGTGGCCATGTGCAATTGCTCAAAGATGGCTTTCTGCAGGTCCTAATGGCCTATATCGTTGGCAACAATGATTTGCATTTGAAAAATATTTCTCTGAGCCGTGCCAGTGACAGTAACAGGGCCTCTGGGTACACTCCCATCTACGACATGGTCTCAGTTGCTCCCTACAGGCAATACGACAATTCGGGTGAGTTAAGTATTTGGTTACTTGAGTCAGAGGTGGAAAGAGGATTCAGTACATCATCATATGAGCATTATGGTTACTATACAGGCCATGATTTTATTACCTTTGCCGAAGCGATTGGGTTGGGTGAACGAGCAGGAAAAGTACTGATGAATGACCTTGGCAAAAAAGTGGCAAAAGCTCGGGATAAGGTTATTGCGAATGCCCCCGGTAGTGAGCAGCTTAAGCAAATAATCAGTGAGAGGATAACTGCCAGATTAAGCACTCTGACTCGGCCTGCGCTGCGATAATAACTTGCCTGCAATTGACTAAGCTGAAAGTGTTCGTTTTTCAATATTGCCCTTCGTGATCATAGCATTTCCGCCATACATAAAAATGCTACGTATTGCGCGAACTTCATCACGCTTTAGTCGCTCCATTGGCTGAGCATTTGTGCTATTTTAGCTGCGGCTTATAGTCGAAGGAGCATAGGTTTCTCCTCTGCTTATGGTCGATATGGTTTTATTTCAACATGATTGGGGATTTCCTATGAGTAAAGCAAAAATCGGTATTGTAACGGTGAGCGATCGTGCCAGCGCGGGGATTTATGAGGATATCTCTGGCAAGGCGATTATCGATACTCTCAATGACTACCTCACCAGCGAGTGGGAACCGATTTATCAAGTGATCCCCGATGAGCAGGATGTGATTGAAACCACCCTGATCAAGATGGCCGATGAGCAGGATTGCTGCTTAATTGTGACCACTGGCGGTACTGGCCCAGCAAAACGCGATGTCACCCCAGAGGCGACTGAGGCCGTGTGTGATCGTATGATGCCTGGTTTTGGTGAGCTGATGCGTGCTGAGTCGTTAAAGTTTGTACCGACGGCCATTTTATCTCGCCAAACGGCTGGTTTACGTGGTGATTCGCTGATTGTGAACCTACCTGGCAAACCTAAATCTATCCGCGAATGTTTAGATGCAGTATTCCCGGCGATTCCTTACTGTATCGACCTGATGGAAGGGCCATACCTTGAGTGCAACGAGGCGGTGATAAAGCCTTTCAGACCTAAGGCCAAGTAATCATTGAGATGTAAGGTTTAACTTGGTTGCTGTACGTCTAGGCCCTAGTTGCAACTGGGCTATGTAAGGAAGGACATAGCTCATGCTAAATCATCTACAGTGTGATAAGTCTTACTAGGTTCGCTTTGGTTAGACAGAGCGCCTTGATATGCGCAAAAATCTGCGCATTCAGTCAGATAATAGATTTTTCTTTTCAAAATAATCATTTATAGCATTGATTTAGTTTATTAAATTTAGGTTTTTCGACACTCGTTACCCCGAGTTCAGGTTAATTTACAAAGAACAGAGGTTAACTGGGTAACAAGTTTTTATCTTTTTACTGCTCTATGCCTTGAGGTGAAGGTGATAGGGAATGACATGCAAGCAAACGGATTGGCGATAAACTGACTGACAAATTTGAGGCTAATTTCATTAAGTCTGTGCTAATGGATCATTGCTCCCCATTGCGAATAGGCTTGGCAAACCAATCAAGGTGAGAAAGCAGGTCTTGGATATATCAAACACAGTTAGCGAGTCATATAAAAGCCCAAAATATAAACAAATTCCGAATTCTCCTACATTGGTGGGTTTGGCTAATGCTCCCTTAATTGTTCTATATTACGCGGCTTGTTTGGGGGTTTAACTTAGTATTGGTCATTCTGCAATTGATGCATCCGTGGGGATGTTGGAAAAGGTGGAATGTTGGAGAAGTTAGGGATGAAGGCTCTGTTAGCAAATATCTTTGGTCATTGGCAATCACCACCTTGGATGCATTGGTGTAAAGCCCATCCAGGTAAAAGTATAGGTAGCTTATTAGCCCTATTACTCGTCTCTGCTGGCCTATGGACAGCATGGGATTGGTATCAGCATTTACCTCAGCCACAGACAGTGCAGTCGAGCATATTCGCACCATCATTGACTAACTATGAGGCTGATAAGCCTGAGGTTGCACCGCTAGTTATTCGTTTTAGCGATTCAGTTGCCCCCCTCGATAATATTGGTAAACCCTTGAATAAGGGTATCAAATTGAGCCCTGAGATTGCAGGGCAATGGCGTTGGTCTAGTGATAAACATTTAGAGTTTCAACCTGACGCTGACTGGCCGGTGGATAAAACCTACAGTCTCACTTTGGATGGTGATGCATTATTAGCCAGCCATATCCTGCTGGATAACTATATTTTTGAGTTTAAGACAGCTCCTTTCAGCGCCAAAATTAGCGATGCGCGCCTTTACTACGAACCGAATCAGCCAAATATTCAAAAGGTTGTCGCAACCGTTCATTTTAGTCATCCCGTCGCAACTCAGACGGTAAAGTCGGCGTTATCTGTAGTGTTAAGCCCTGGTTTAACCTATAGCCAAGGCAGCGATTATCAACTGACCTTCGATGATAAACACTTAAATGCTTATATTCATACTGCGCCGTTAGCGACACCATTAGAGCCGAGTACGGTTAAATTAGAACTGAGTAATAAAATTAAAGCGGCTTTCGGTGGTAATGCGGCCGAAGAAGACAGTACTGAGGTGAGTGTTCCTGGGCGTTATCAGTTAAGTTTTTCCGCTGCTCAAATTAGTTTCGCCAAAAACGATCAAGAAGAGCCCGAGCCTGTATTAACCATGGAGAGTTCTCGTCCAGTGGCGGATGCGGCACTTAAGGGTAAGGTCGAGGCTTGGCTGCTGCCGCCAAAAGATCCACAAGGAAATACCTATTGGGGTACTCAAAACATCACTGATACTGTGTTGCGCAAAGCATCAAAAGTGACTTTGATCCAAAACCCAGGACCTGAAGGGCTTAATCAGTTACATAGTTTTAAATTTCAAGCACCTGTTGGTCGTTATCTTGCTGTTAGGGTCGCTAAGCATGTGGAAGGCCAAGGGGGCTATTTGTCCCGTGATGCTGCTTTTTCTGTGGTGCGAATGCCTGAATATCCAAAGGCGCTTGCGTTCCTCGGCGAGGGGGCTCTGCTGACGTTAAATGATGATCAGCGTTTAGGCTATCTCGTGAGAGGTGTTGCAGATGTCAGGATTGAGGTTGCTCAACTGTTGCCCGACCAAATTCATCAACTGGTCGATGAGGATTCGGGTATTTTCAAGGTTCAGTATTTTAACAATAACCTCTTCGATCGATTGGTCACACGTACCGAAATAATCCAAAAATTTGTCACGGATGACCCCGCTAAAACCTCCTATGGTGAGGTCGATCTTAAATCCTACTTTGCTGATAAGCGCGGCATTTTTGTGCTTAAGTTGACATCCGCCGAAGATCATAATGACGATACCTTCGATTATTATCCACGTGAAGCACATGATTTACGTTTTGTCGTCGTAACCGATATGGGGATTTTGGCTAAGCGCAGTGTCGACGGCAGCTTGGATATATTTGTGCAGTCTTTATCCCAGGGGCTACCGATTGCCAATGCTAAGGTGGACGTAGTTGGGCGCAACGGTCTGTCGGTGGCGGAAGGATTTACTGATCTAGGCGGCCATGTCCATTTGCCTAAATTAGGCCAATTGCGCCGTGAAAAAAGACCGCTCTTCTATCGAGTAGAAAAAGCCGGCGATGTTTCATTCTTGCCGATAGGCGACTGGCGCCGCGAGCTTGATATGTCGCGTTTTGATATTGGCGGTAGCAACGAGAGTGAAGATCCAAATACGCTGAGTGCCTACTTGTTTACTGACCGAGGATTATATCGCCCTGGTGAAACCGCCCACGTGGCTAGTTTAGTCAGGAGCCAGAGTTGGGGCGCTTCTTTAGATGGCTTGCCTGTCAAAATGGTGGTGACCGATCCGCGTGGCATTGATGTATTAGATCGTACCTTTAATTTAGATTCGAGTGGTTTTAATAGCTTGGATTTTAGTAGTACAGAAGCCGCCGTTGCGGGTGAGTACACTGCGAGCCTGTCATTAATTCGCGATAAACATAATTTGACTCGTTTGGGCGAGGAGAGCTTTAAAGTTCGCGATTTTGAACCCGACCGGATCAAGGTCAGAGTCACGCTTGGCGCAACCGAAAGCGGCACCAGCATCGGTTGGTTAAAACCCGAAGAGGTGTCGGCAAAAGTTCAGGCTGAGCAACTGTTTGGTGGACCTGCAGGTGATCGACGCGTGACTGGCGAAATGGTGTTGTCGCCCACGGATATTAGTTTTAAAGAATTGCCTGGTTATTACTTTGGCGTACAGGGGGAGCTGAAGGAATCCTTCCGTGAGACCCTCGCGGAAGCGAAAACCAATGAGGAAGGTGTTGCTGGGCTTAATCTAGCCTTAGATCGGTTTGGACAAACGACATTCAAGTTACATTTGCTCGCAAAAGTGTATGAGGCTGGCTCAGGTAGAAATGTGAGCGCTCAAGATAAGGCATTGGTCTCGAACGCCGATTTCCTGCTGGGTTATAAAGCCGATGGGGATTTGGGTTTTATAAGTAAAGATGGGGAGCGGCATCTTAAGTTAGTGGCTGTGGGGCAAGATTTAAAACCTCGAGTCACACAACTTCAGGCGGAGCGTATTGCTCGGCGTTGGGTCTCCGTGTTGGTGAAACAACGTGATGGCACCTATCGTTACGAGTCTCGTCGTAAAGATGAGCTATTAGAAAGCAATACCTTGCAACTTAATAAGGGGCAACTCGATATTGCGCTCGATACAAGTGAACCCGGTGATTACCAACTCAGGTTCATTGATGCCGAGGGGCATCAGCTTAACCAAATTGACTATAGTGTTGCAGGTCAAGGAAATGCGAGCCGTGCCTTGGAGCGTAATGCTGAACTCCAGCTCAAGTTAGACAAAGATGAGTATCAGCCCGGTGAGATGATCAATATCGCGATTCAAGCACCCTATACTGGTGCTGGTCTTATTACCATTGAGCGAGATAAAGTTTATGCATTTGAATGGTTTAATGCAGACAGTAGTCGCTCTGTGCAGTCAATTCAATTACCCGAGGGCATAGAAGGCAACGCCTATGTGAACGTGCAGTTCTTGCGTGCGCCGGATTCTGATGAGATTTTTATGAGTCCGTTATCCTATGGGGTGAAACCCATTAAGATCGATCTCGGCGCGCGTCGTCAGCCCTTGTCGTTAAGTCTGCCGGAGCAGATGAAGCCGGGTAATGATCTCAAAATAGCCTTGAACTTGCCTACGGACTCAAAAGTCGTGGTCTTTGGGGTGGATGAAGGCATATTACAGGTCGCCCGCTATAAGGCTCCCGATCCATTAGGACACTTTTTTGCGAAAAAGGCATTGACGGTAAACTCGAGCCAAATTTTAGACTTGTTATTACCGGATCTTAACGTGTTAATGCGTAATGCCGCACCGGGTGGCGACGCAGAAGCGTTGCTTGCTGCCAATTTAAATCCCTTTAAGCGTAAGCGCGCATCACCCGTCGTTTATTGGTCTGGATTACAGGATCTCAGTGCCGGTGAACAGCAGTTTAATTACAGTGTGCCCGATACCTTTAATGGAAAAATCCACTTTTTTGCGGTCAGTGTGACAGACAGCAATATGGGGGTGGCGGAAGCTTCGGTAAACGTGAAGGCGCCTGTTGTGATGACTCCGAACGTGCCCGCGTTTATGGCTCCGGGTGATGAGGCTGAAATCACATTGGGTCTCTATAACACTGAGTCTACGTCTACCCATGTCCAAGTGGCGTTGTCTTTGGAGGGGGGATTAGCACCGTTAGCGGGGGCTGAGCAATCATTCGACATTCTGCCAGGGCAAGAGGTAACGGCACGTTTTACACTCAAGGCAATTGAGCCTTTAGGGGAGGCGAAGTTACATTGGATGCTCAAGGGGGAACAAGGAGACTTCAAGATTGGAGAGAGCATTTCTATCCGGCCCCTGACAACGCATCGTGTACAACTACAGACGGCAGTATTGGATAGTGCAGAGAAGCAATTATCGCTGGAACGGCAGTTATTTGAGCCGTTTAGTCGCAAAGAGGCCGGACTTCAAAGCAGTCCCTTGGTCTGGGCGCAGGGCTTAAGTGCTTATCTTGAGAGTTATCCCCATGCTTGCACCGAACAGCTGGTGTCTAAATCGGTTCCTGCACTGGTATTGGGAAAACCGCAGGATAATTTATCAGCCTTTAATCAACTGATGACTCAACTCCGTAGCCGCCAGAACAGTGAAGGTGCCTTCGGTGGCTGGGCGGCTAATCCCGTTGTAGAACCTATGGTCACCCTGTACGTCGTGGATATGTTATTGGATGCCCAAGGTAACGGTTATGCTGTACCGCAGGATATGTTAGACAGAGCCAATGGCTATTTATCTGAACTGAGCAGCAGCCCAAGTAGTGGTTTAAGCGAGTTACGTCAGCGTGCCTATGGCGCTTATCTCTTGGCCCGCCAAGGAGTGCAGGTCAGTGGTGCTCTGGCCGATATTCGCGATCGATTACAGCGTTATTATCCTAAAGACTGGCAGTCGGATATTGCGAGCGCTTGGCTAGCAGCGAGTTTTACACTTATGCAGCAACAGACGTTGGCTAAGCCGCTTTGGGACGCGCAAGTATGGGAATTAATGCAGAAAACGCCAAAGCATCTTGATCTGTATTTAGATCCTTTAGTTCATGATGCTCAGTTATTGACCCTAGTCGCCCGTCACGCCCCAGAACGCCTTGCTAAGCTACCTGAGGGATTGTTAGAACGTGTGGGTAACTGGTTATCGGCACAACGCTATACCTCTCTATCTGCAGGCACGTTAGTGCGGGCGCTGGCTGCCTACGATCAGCAAGCGACCAGTGGTGAGTTGACGTTAACAGCACAAGTGGCGGACAAGTGGATCATTCAGAGTCTGCCTAAGGCTGAGTTACCGTTTACTACCAATAAGATCAAAGTCCAAAAGACGGGTGATGCTGATGCTTTCTACATGTCGATGGAATCCGGTTTCGATAAGCAGCCCGTTGCCGCATTCAGTCACGGTTTAGAGGTGAGTCGCGATTACTTAGACCTGAAGGGACAGCCGCTTAAGGGATTGAAAGTCGGTGAGGAGTTCTTGGTTCGGTTAAGGCTGCGTGCGACATCCTTTGAACAACTGGAACAGGTCGTCGTTATCGATTTGCTTCCAGGCGGCGTTGAGCCTGTATACCGAGATAAAGAGGTGGTTATGGTTGTTACCGTTGTTCAAGAAGGTGAAGAAGGCGAAGAAAGTGATGAAGAAGGTGACGGCGAAGAAGGCGAAGCTTTCAATGGCTGGCAGCCGCCGATAGGTGTTGGTGAACAGAGTGATTGGTCCCCTACATGGCTCAATGTCCGTGAGGATCGAGTCGTATTGTATGGTACGGCTAGCCGTGATGTGGGAACGTTTACTTATAAAGCACGCGCCACCAATGCTGGTCATTTCCAAGTGCCTGCACCCTATGCAGAAGGGCTGTATGATCCTCTGCAACAAGCACTAGGAAAAGGTAGTGAATTAGTCATCTCGGCGCCATGAGATCCGTTTACTTAGCCATAGTCGCCCTAGCCGTCATTTTGCTAGGGCTTAGGCTTTGGCCCGCGCAACCATTGAGTCAGCTGATGCCCAGTTCTCGTGAGGTGTTGGCTGCTGATGGGTCGTTATTGCGCTTAACCTTAGCCAGTGATGGCCAATATCGACTATGGCAAGATTTAGAGGATATCTCTCCAACCATGATTCAGGTCATGCTGTTGAAGGAGGATCGCTATTTCTACTATCACCTCGGTGTTAATCCTGTCGCATTAGTACGTGCCACCTTCGCCACTTATGTTGATGGTGATCGTCAAGGTGGCTCGACGCTGACGATGCAGTTAGTTCGACGAGTTTATGAGATTAACAGCCGATCTGTGCTGGGTAAGTTGGAGCAGATCTTGGCGGCGTTTTGGTTAGAGGCTCGCTACAGTAAACGTGAACTATTAGAGGCTTATCTTAACCTCGCGCCCATGGGGGGAAATATCGAGGGCGTTGGTGCTGCGAGTCAGATTTACTTTCATAAAGTAGCTGGTGAGCTGTCTTTGAGCGAGGCTTTGAGCCTTGCGGTGATGCCCCAGAGTCCAGCGCGTCGAGCACGATTTCAGGCTGATTTTCAAGCGGCAAGAGATAGACTGGCGCTATTTTGGCAGCAGACTTATCCGGATGATCCTCGTAATCAAGGTCTGCAGGTATTGACGGCTCTCGGTGCTGAACGTAACGAGCTGCCTTTTAAGGCGCCTCATTTTGCGCGTCGACAGCTACGCCAAGACGCAAGGATTGTTCACACAACAATAGAGCCTAAGTTACAAGCACTGCTAGAACTGCGCATTCGTCAGTATATTACGAGTAAGCGCCATTTAGGGGTGAATAATGCGACCGCGCTGTTGATCGATACCCGTGATCAGGCGATTAAGGCTTGGGTGGGCTCTGCTGATTTTTTTAATCCCATGATTTATGGTCAGGTTGATGGTGTTACCGCCCGCCGCTCCCCAGGTTCGACGCTCAAACCCTTCCTCTATGCTTTAGGTTTAGATCAGGGGATTATTCATCCCCAGAGCATACTTAAAGATGCCCCAATGGCTTTTGGAAGTTTCGAGCCGGAGAATTTCGACCATCGATTCACTGGCCCTATTAGTGCTCGAGATGCTTTGATCAAAAGCCGTAATCTCCCTGCCGTGTGGCTTGCGGGGCAGTTGACTGATCCTAATTTGTACGGTTTTTTACGACAAGCCCAGATATTTGGATTAAGACAGGAAAGCCATTATGGATTGGCGCTTGCCTTAGGGGGAGGCGAGCTAACGATGATGGAACTTGGCAGGCTCTACCTTATGCTGGCAAGCGAAGGTCGTTATTATCCCTTACGGGAGCGGACGGAGCAGCCCATTAATCCGCCGAGCATGCAGTTATTGAGTCCTGCAGCGAGTTTTCTGGTGTTGGATATGCTAAAAGACAATCCTCGTGCCGATGGGTTGCCAAGGCAGGGCTGGCGTGTGGCTTGGAAGACGGGGACCTCTTGGGGATTCCATGATGCGTGGAGCGCAGGGGTAGCAGGCCCCTATGTGTTGGTGGTCTGGGTGGGCAATTTCGATGCGACACCCAATGCTGCGTTTATCGGGGCAGAAATCGCAGGGCCATTATTCTTTAACATCACTGATGCTTTGCAGGCAAGCCTGCCGAGTACCGCTGATAGAATCTGGGCACCACCGAATACCGTAAAAAAAGTGAACATCTGTGCTGAGTCTGGTGAGTTACCTAACCTGTGGTGCCCTAAAGTGATCGAGGGATGGTTTATTCCGGGCGTCTCACCCGTCAAAGTGTCAACGCTACATCGTCCTGTTTGGGTGGATAACCAAACGGGTATGGCGGTATGTCCACCCTATGACGCCCAAACCCAGCATCAAGAAATCTTTGCCTTCTGGCCTTCGGACATGGCGAGTTTATTTGAGCAGGCGGGGTTACCGCGTAAGTTAGCGCCTCAATTGCCCGAATCGTGTCGTAACGCTATTCAGCTCAGTAACATCGATCCTGTGATTCGTTCCCCTTTGAAAAATGTCACCTATAGCTTGAGGCAAAGTCATTTGCATGAGCATATTGCGTTGCTGGCCGATGCTGCGCCCGATGCGAGCATGTTGTACTGGTTTGTTGGACGGGATCTCATCGGTCAAAGCTTACCTAAGCAAGCCTTAGAATGGCGGCCCTCGACATCGGGTGACTATAAGTTATCAGTCACTGACGATAAGGGCCGTAGTACGAGTTTGAATCTTAATGTCAGCATATTGCACTAAGCCTAATGGTTTTATGCTTAACCCTTAGTTTAGCGCGTTAATCTTTTGCTTTAAGTCGTATTCAGGCTCTGTCACTATTTTTTCCAGCACTTGCACTCGTTCTATAAGTACTTGATTCTTTAGGCTCAACTGGGTGAGTTTATCTTCAAGTTGTCGATTGTTTCCGTCACCCAGTTGGCGCATTTTTAAGTAATGCTTAAACATCTCTGTGGCGCTTACACCGATAATAAAGGTCACCATAATCACCAGTAAGACATATTCGTTTTCCATAACAAACTCCTTAACTCAATATAAGGGCGCGGTGCGCCCTGTAGTCGGGTGATAGTGTTATAAACCGAAGATCACTTTTTCACTCTTTAACGATTTTTCCATGCCGAATGCCAACACTAGGGCGATGGCCAGCGTGCCTAGCGTCGATACTAATAATTGCAGCATGTTCATGTCTTTACCTTTAATAAAGTCCATCAGCGCCTGTTGTTGACCGGATACCGGCAACCACTGCAGTACGTCGGGCGCAATGTTGTAGCTGGCTGCCATCGACAGTGCCAAAGGCACAAACAGCACCATGGTCAGGTAGGACTGTGCTTCCTTAAAGGTTTTGGCCATAAAGGACACAAACAATTGCAAACAGGCAGCCATCAGGGCGACGGGGATACCGACCAATAGCATCAGTGCCATAAACTCACTGGTAATGCTGACGCTAAAGCCGAGTTCCTGCCAAGGCACAAAGGTATAGGCGACCTTAGATACTAATAAAATCAACACTAAACCGAGCAGGGCAAACAGGCCGACAGTGATGATCTTTGAGAGCACTAATTGGCGCGTGGTCAGTGGATGGCTAAGTAACAGTGCCAAGGAGTTACGCTCACGCTCACCGGCGCTGGTGTCGATGGCCAAGTTCATCCCCGAGATAAACACTGAGTAAATCATAGTGAAAATGGCGATACCTAAGATCATCCCGCCCTTAGAGTCGGTCGTGGCTTGGTCGTGCACATTCACTTTTATTGGTTGCACCACGCGAGGGTCGATACCACGGGCGATTAAGCGCAGGCTGCCCATTTCGGCGCTATAGGCCTGTAACTGTTTCTCTAAACGACGAATCGAGTTTTGCAGTTTTTCCTCTGAGTTATCGGCCACGATAGTGATCTCGGCGCCTTTGCCTTGGTTCATTTGCTTGGCATAGTCTGGGCTGATAATCAGCTCGATGGCTTTGAGATCCTTCGCGCCAGCTTCGCCTTGGGTAATGCCCTTATTGGACAAAAATCTCACTAAGTCCGGCGCTTTGTCGGGATTAGTGATGCTGATTTTAAGATCGTCCGGGCTAGTGAGCTGACCGATTAACACCATAAACAGGCCGCACATGATCAGTGGCGTACCGATGGCGTAGTAGAGTCCCGCCATCACAGAGCGTTTATCGCGGGCGGCGTCGATCAGTTCCTTGCGAACCATTGCGATGATTTTATTCATGATTATTCCTTATCCCAAGTTTGTCTGTTCGCCATTAGGTCGAAACAGGCGTTATCGCAATTTGTATAAGTTTTAATGCTGTGTTTGCTGAGTGTCATCATGCGGCAATGCCCTCATCGGTGCCGATCAGCTGGATAAAAGCATCTTCGAGTGAGGCTTTACCCGTTTGTGCGCAAAGTTGCTCTGGGCTGCCGATGGCCACCACTCGGCCTTGCGCCATCACGATCACTTGGTCGCACAGCGCCGCGACTTCCTGCATCACATGGCTGGAAAACAGCACGCAATGCCCTTGGTTTTTAAGGTCGATAAGAATATCCCGCAGCAAACGGGTACTCATTACATCCAGCCCACGGGTCGGTTCGTCGAGGATAATATTGCTCGGGCTGTGGACTATGGCTTGGGCGAGGGCGGTTTTCATTCGTTGCCCTTGGGAGAAGCCTTTACAGCGGCGATCGCTAATATCTTCGAGGCGCAGTTTGGCGATAACCTTGCTGGTGGCTTCCTTGGCGTCGCTTGCAGATAACCCGCTGAGTTCGGCAAAGTAACGGATATATTCCCGCGGTGTGAGGCGCTCATACAGGCCAAATGGATCGGGGAATAAGCCGAGTTGCTGCTTAGCACCTATCGGATCGATGGCGACATCGATACCTTCAATTTCAGCCGTGCCGGTATCGGGTTTCAGCAGGCCAAAAATGGTGCGTAAACAGGTGGTTTTACCGGCGCCATTGGGGCCGAGTAGGCCGGTGATCTGGCCGTTTTCGGCCACAAAACTCAAATCGTTTAAGGCCTGCACTTCGCCGATGTGCTTAGAAAGATGGGATACTTTGATCATAATTACTCCTTGGCTCCAGTGCTGGGCTTATCCTTGGGCTTATCTTTGGCTGAGTTGGTTGCGGCTTCGGTGGTAAGTGGCTCAACCGAGCTGGCGTTTAAATAAAAGCTACGGCGCACATCCTTTTTCAAACATTCACCATCGAGATCTTTAACTGAGCCTGTACGCACTAACTCGGCAACTAAGTTATTTGCGCAGGACTGATAGGCCACGCCATGGGTGGCGTAGGGCGCGATAAAGTGTTTAGCGTTGGTGAGTTTTTCCATGGCAAGCTCACCCCAACTCGGTGGTGTTGCTGGGTCGATTTCACCCGAGAGCAACAGTGTTGGGATGTCGCTCTTGATCGGTTCACTAAAGCTGGCATCGACGGGCGGCACTTTCCACACAGAGCATGATGCTTCCAGGCTTTCGAGCATGGTTTTACCGACATAGGAGGTTTTGGCTTGCTCACGCATCGCAGGAGTGATTCGATGGATGTCTTCTCCACAGACCACGGAGGCGTGCATGCCCATTGCCATGCCTGCACCATCGGTAGTTAAGGCATACAATCCGAGTAGCGGTTGATAGTTACCTTTGGCGGCTTGATGAATTGCATGGGGCACTAAGGCGCGCACATTGGTTTGATACAGCGCCATTCTGATCGCGCCGTAAAACTTCGCACGGGTCATGGTGAGTAAGGTCTTTTCACCTGTGACGGGGTCGTGCACTTGCTCCATGATTGGCCCTTCGGTCAGTCTTGCAACCACTTGGTCAAACTCGGCCTTGAGCTCTGGAAACTTGGCATGGCAGGCCGCGGTTTCTTGGCAGTCTTTAAACAGTAAGTCAAAGCCGCGCTCAATCGCCGAGCCGATTTCTAATACGCTTTGCTGCATCGGCACTATGCCGTCTAAGGTGACAGTGGCTAAATGCTCGGGATACAAGCGCATATAGAGCTGCGCCATGCGTGTGCCGTAGGAAATGCCGTATAAATGCAGCTTTTTGTAGCCTAAATGGGCGCGCACGGCTTCGAAGTCTTTGACGGCGTTAAGGCTGCCGTACTGGGTTACATCGCTACCCGCCAATTGATCTCGGCATTTTTGCGCCTCGGCTAAGCTATCGACATTGTCATCGTTGAAGGCGAGTAAGGATTGTGGGCCTGCATCGCAATTCAATAGGTTTGAGCGGCCAGTACCACGTTGATCAATCAGCAAAATATCTCGCTGCTGGCGCACCTTGTTGAGCACGGTATTAAAGCTTGCCGCGTTATCGATGGCCGATTGCCCTGGGCCGCCAGCGATGGCTAATAGTGCTTCTTCATGGTTGGCATTTTTTACCGCTGGCAGGACAACATAATGCACTTGGATCTGCTTGCCATCAGGCTGATTGGGGTTTTCGGGTACGGTCACAAAGCCGCATTGTAAGCGGTCGGAGACGCCTTCTACATAACAGGTATTCGTGGGGGTTGTTGGAGGAGTTGGTTTATCACTTGCCCAAACCGTTGCGCTACACATGGCGAGCATAAGTGTGCTCAAGCCTATGATTTTGCTGGTTGAAATACGTTTATGCCAGCCTGTGTTTGAGCGCTTAATCGCAACGCAAGCGCTGGCATTATGGGACTTCCTGTGGGTCATGCTATCTCTCATGAGCGCTTTCCTTTTTGCATTTCAGGATGAGTGTGTTACTTTAAATACAGTGTATCGGTGTATCAATGTATTAATACAGTGTGTAAAGCCTAATGTTAGAACTTTTAAATGTCAACCCCAGCAGTGGGGAGCCAATTTACAAGCAATTACACGAGCAAATCGTGCGCTTGATTGTGGGCGGCCAACTGCAAGCGGAAGACGTATTACCTTCAGTACGCCAGATTGCGGAATACCTTGCAGTAAACCCGATGACGGTATCCCGTGCGATTCAGCAATTGGTGGATCAGGGCTGGTTAGAGCGCCGCCGTGGACAGGCGACTCGGGTTGCTGCCCGTACCGAGGCGATGGAATCGGGCGTGAGTCTGCTTGAGCCACAATTAGATGGCTTGTTGGCACAAGCCAAGCAGCTGGGCGTGAGCCTGCCTGAGTTGCTGCAATTGATTAACGAGCGCTGGCAAGCCTAGTCGGCCCAAGCGAAAACGAGAATAAAAAGGACGTAATTCGATGGATCAAGAGTTTCCCCCAATACTTGAGTTTTCTAAGGTAAACAAAGTTTTTCGTGGAAAAAATGGCGTTGAAAAACAGGCGTTAAAGGATCTGTCCTTGCGCTTGTCAGCCGGGATGGTGGTTGGCTTATTGGGGCAAAATGGCGCAGGAAAATCGACCTTAATGCGTTGTGCTTTAGGGATTCTATCGCCCGATTCGGGTGACATCCGCACCTTAGGTGAGACGCCGGAGCAACTCTCATCAGCCGCAAAGGAGCGCCTTGGCTATGTGCCACAGCAACCTTTTGGTTATGAAGGTTTTACCGTCGAGCGCGCCCTCGATTTACACCGCAGCTTTTATCCCCACTGGGACATGCAGTTAGAGCAAGATTGGCTCGCTCGCTTTGAGTTAGATGTGACTCAACAGGTGCAGCGTTTATCGGTTGGGCAAAGGCAATCGCTAGCGTTAATTATGGCAATGGCCTATCGCCCTGAGCTGCTAATCCTCGATGAACCCGTGGCGAGCCTTGATCCTATCGTTAGGCGCAAATTTATGGTCGATTTATTCGACTTAGCCCTCGAATCCGGCTCGGCGGTGTTGTTTTCATCCCATATCACCTCGGATTTAGAGCGGGTCGCGAGTCATGTGGCACTGATTAAACAGGGCGAATTAGTGTTGTTTAAGGAAATCGATGCTCTGCGGGAAGAGGTGCGTCTACTCAAACTGGCGGCGGGCGCTGAGTTGCCTGAGCAGGTGCGCATTTTGAGCCGAGATGGTGATTCTGTGCTGGTGGATAAGGGCGAAGTCGATCTCAATCTCCCTGGCGTGCAGCGAAGCGAGGCGCTTAATTTGGAGCAACTCTTTGTGGAGTTACACAAATGAGTACCGTGAAGTCACTCGTGCAACCTACTGATAAGCCTGCAACAACGCATTCTATCAATCCCTTTAACGGCATGCTGCGCCTGTGGTTATTTGACGTGGGCAGTGTGAGCTTTTTGGGCACCGGATTATTGGGTGTCGTCTTGAGTGTATTTGCGGGATGGGCCGGGCAAAAGGACAGTTTTGATATTTTTGTCGGCATGGGGATTGTCTCTACTTCTGCTGCGGTCGCATGGCAGTTGATTCGACTGATGGCGAATGAGTGCTCAATCTTAATTCCCCGTTATCGGCAAAATATCTTTATCCAGTGCGAGGTGATGCTTATCGGTGTGTTTAGCCTTGCGGTGCTCTTATGTGTATTGTTTGGTTTTAGTGCTAGCCTGTCGTTACTGGTGTTTGCCCAAGGGATAAGCTTAGGTTTTATTCTGTTGTGTCTGCGGCAAACCCAATGGTTTTACTCCTCATTTTTACTCTTTATCTTAGTGCCATTTTCCAGTGCTTTGGCGGAACAAGTGCCACTGTGGTTAAGCTTGGCCCTGTTGTTTGTCTTTGCCGCGTTGATTTGGCGCCGCTGCCTAGTGTTACCTTGGCGGGTTGAGGCGCGCAGTGTGTACCTCAACGGCCTAGAAATGGGCTGGTTTTGGCTGCCTAACCTGCAATCCATGCGGTTTTTGAGCCGTTTCGAGCGTTATTTGCATCCGGTTAACTTTTTTATCGGGCCGATGTTGACCGTATTACTCTTGTTGCTTCCGGTGTTGGCGTTAGTGCTTGGAGTGTTATTCCAGCTGATGCATTGGGATTTTCCGGTGTTACTGCTACTGGCGCAGTTTTGTGTGATCAGCTGTGCGCTGGTGCATTGGAGCCGGGTGCAGCGAGCGCGCGCAACAGCGTTACTGTTGTTGATGCCGGGCTTTGATGGCCGAACGGGGTTAATCAATGCTTTTGCCCGCGGGCAGCAGCGATTGTTGTATCTCATCAGTGTCGGTGTGTTGCTCTGTAGCCTTTTTATTACTTGGCTCAACGGCGAAATGAGTGTGCCATTGCTGGCGCACTTAGTGATAAGCACCTATTGGGCTTGTGCCTTGGTATTAGGGCTAGGTTGTTTGTGCCGCCGCGTGTTACAGGTGAGCCTGACTATGTTGGTGGTGCTGGCACATTCACTTTGGGTATCCCTCAGCTTAGCGATGCAGCATGATGGTCATCTGTACTATTGGTTATTAGGCGATATTTTACTGGCAGTGTTGGGGCAGGTCGCCTTGTTTTGGGGCAGTAAAACGCTATGGCGGATTGATATTGACGGGCTTTAACCACGTAGAAATGACGTGATTTGGGCGACATTTGCACAAGATTAGAGCAAAAACTCTTAGTTTTTAGCTTGCCTTCAGGTAGAATGCTGCAAAAGCGGTACACTTGTAAGCTAAAAGGTGAGGCATTCATGTCGCTCGAACAATATCACGTAATTCGACTATTACAGCAGCAAAGCCAGTCGTTAAAGGAGGCTATTGCGCTGGAAGGTTTTGAAATGGCAGCCCCTTGGCATCAAGTCAGTTGGCAGGCATTTGATGAAATCAGCCATAAAATCGCACAAGTGTTAATTCAACTCGGCGTACAAGTGCAAGACCGCTGCGTGATTCTGTCGCAAAACTGCCCTCAATGGACCTGTGCCGATGTCGGCACCCTGAAAAGCCGCGCCATTGTGGTACCGATTTATCCAACCAGCACTGTCGAGCAGGCGAGCTTTATCGTTAACGATGCTGCTGCCAAGGTGATTTTTGTCGACGATGCCAAGCAATATGCGCTGGCCTGTGAGCTGCAAACGCTTTGCCCGACCTTAGAGCATGTGATTGTGTTCGATGCCGCGGTGCAACTGGCTCAAGATAAACCTCAGCATAAACATTTAGATAGCTTACTGGCGTTGGAATATGACCAAAGTGCTGAGCTCGAACAGCGTTTAAAAGACGCTAATCTCGATGATTTGTTAACCCTGATTTATACCTCCGGCACGACTGGCGACCCTAAGGGCGTGATGCTGGATTACCGCAATATGGCCTCGACTGTGCATCAGCACGATCTGATTTTGCCTTTCAAAACCGGCGATGTGTCTTTGGCTTTCCTGCCGCTTAGCCATGTGTTTGAGCGTGGCTGGAGCTTCTATGTGCTGTGCCGCGGTGGCCGCAATGTGTATTTGCAGAATACCCAAAGAGTAAAAGAGGCGATTAGTGCTGTGCGTCCGCATACCCTATGCGTGGTGCCGCGTTTCCTTGAGAAGGTTTACAGTGCCGTACAGGATAAAGTCGCTAAATCTGCCGAGGGCCGTAAAAAATTATTCGCTTGGGCGATGGGTGTTGGCGAACGTCAGTTTGAAGTCAGCCAAGGCCGTGTTAAGGGCGGTTTGTGGTTATCTTTGCAGTGGCGTTTGGCGAACAAGCTGGTTTACAGCAAGTTGCAGGCTGTACTCGGTGGACGGTTAAAGTTTATGCCCTGTGGCGGTGCTGCACTCGATTTAAATGTGGCGTCTTTCTTCCATGCGATTGGTATTCCTGTGCTTTGTGGTTATGGCATGACCGAAACAAACGCCACAGTGACCTGTAACACCTTAGACAATCGTGTTGCGGGATCAAACGGTAAAGTCTTGCCCGAAATCCAAATTAAGCTGGGTAAGGACGACGAGATTTTAGTCCGTGGCGATACCGTGATGCGCGGTTATTACAATCGCCCTGAAGATACTGCTGCTGCCTTTGAAGACGGCTGGTTAAAGACGGGCGATGCGGGTCGACTCGATGCCCACGGCAATTTATTTATTACCGACCGCATTAAAGAATTAATGAAAACCTCCAACGGCAAATACATTGCGCCGCAGCGGGTTGAGGGCACAGTGGGTCGTTGCCCTTTTATCGAGCAGGTGGCGGTGATTGCCGATGCTCGTAACTATGTGACTGCGCTGATTGTGCCAGCTTTTGAATCTCTCGAAGCGTGGGCGAAGGAAAAGGGCTTAAAGTATGAGTCGCCCATTGAACTCTTGCGTCACAGCCATGTGGTTGAGCATTTTGAACAACGCTTAAAGCATCTACAGCAGGAACTGGCAGGATTTGAGCAAATCAAAAAGTTTACCCTGCTGCCGGAAGCTTTTTCGATGGAGGCGGGGTTAATCACTCCGACGCTTAAGCTGCGCCGCAAAATGATTTATCACAAGTACGTCCATGAAATAAATGCTATGTACAATAATTGATTGTTAAATATTTGATCTCAAAAGGCCGCTTTGCGGCCTTTTTTGTCACTGCTACTTCCTGAAGCATTAAAGTTAGCTTAAAATTCGGCCCGTTTACTGGTGCGCACGAGGCGCAAGGTGTCGGTGTTAAGGGTAGTTAAATGGAACTTTCGATTCGTCGTTTGTGTGCTGCTGTCAGTGCGGTATTGATATCTTCTTTTGCGGTTATTCCTGCTGCGGTTGCAGCGGATTACGACAAAGTGGTTCACGGTCCTGTGGATCTTCCTAATGGTCAATGGCTCGATTTCTATCAAAAAGATCAGCAGGTATGGAGCGAAATGCTCTATGGCGATGCGCCCGGAGTTCGCATCGACGATTACGGCCGCGCTGAAATCGTGGCGGTTTTTTACCATGACTTCGATAAGGGCGGTACTAAGGAAGTTATCGTCATGCTCAAGGATGCCGATGGTCAGCATCTGCGGGGTTATGGCTTTGAGGGTGAAGAGCTGACCAAACTGCCGCGCCTGCAAGCCGTGCTTGATGAGGTTGCGCCTAGTATTACCACCTTTACTGTTGGTGGGGTTCGCAAGGTGTTAAGTCAGTTACCACCACAGCAGTATCGTATGACCTATGAGGCCGAAGGGGTAAAAGATCCTGAAATCAAAGCGATTCTCGACGGTACCTCCAAGCATAAACCGACCCTAATCGGTTATCGAAATTCAGAAGGCGCAGCAACGGATGTGAAAACGGCCGTTGAGTACAAACTGCGTTATCCCGTGACTCGCACTGATAAAGATGCCGAGGGTCGCGAACGCCAATATAGTCTGGTTGCTACCTTTGATCGCAGTGCCTACGTCGAAGAAGATGGCAGTTTTATGTTGGTCGCCATTGGTTATGAGGCCGACGATGCCAACTGGTTGAAAAGTGGTGGCGCCAAAATCCCCCGTACTGGTCCATTTTACGAATTTATGAGTATGGGCAGTAGTTGGGCAGGGGTGGCCAGTGAAGCCAATTATGTACAAGGCGAACTTGATGGTCACTTCGCCGCCTATGATGCTCGCAATGGCAGTGTGATGTATGCCGGTGACTATAAGCTGGGTAAACAAGTCGGTAAGTGGATGGAAGCCGACAGTCGTGAAACCTATTGGGAAGGTGAGTACCTCGACGGTAAAAAACAGGGTAAATGGGTTTTACAGTCAGTCATGGATGATGCCGACAACTATGGTTTTATCCATTACAACCAGGGCGTGCCCGATGGCCCGAGCGAAATTTATACCCCTGATTACGATTCGGGCACCGAAGGCGCGAAGAAATTGTCCGAAAAGGGCATTTATCTTAATGGCGTAAAAGACGGTGAATGGCTTGAGGCTGATGGCAGCAAAGGCCAATACCAAAAGGGTGTTAAACAAGGCGCTTGGGTTGAAAAACTCACCCAAGGGGATTATCGCTTTCAAACCGGTGAAGGCAACTACCTCGATGGTAAACGCTCAGGCCTTTGGGTATATATCCGAACACCAGATGCCAACGATGCCTTTACCACCAAGCAATCAGTGACTTATCTCTACAAGACCGAAGTCAACTATGAGAATGGCCTGCGCCAAGGTGAGGCAAAGTTATTTAATAAAGATAATTTTATGTTCGCCCTCAAACATTACGATAAGGGCAGACTCCACGGTGAAAGTTTATGGTATTCAGCGCCGAATATTGTCAGCAATGTTGCCAATTATCGTCAAGGGGAGTTAGATGGCCTGCAAATGTGGCTCGAGCCTAACGGCGATCTCAATCAGTTAAGTCATTATAAGTTCAATGCAGCGGTAAAACTTAAGCCGTCGCAGGATGAATGTATGATGCGAAAAGAGCCCTATGCCGGCGATTGTGAGGGTGTGTTAAACTCAAAAAATACCGAGACTAGCTCGATTAAAGATGGTGAGCAGCGAGTGTATTATGGCGGCCAGCTATCCGAATTAGCCTATTACACTAATGGGTCAGTCGATAAAGAATATCGATTCGATTCCAACGGCCGTTTAAAGTATTTCAAGACCTATAAAGCGGGCAAGGAATACGGCCCAAGTATCAGTTATTCCACCGATGGTGGTTACTCACTCTCTCAATATAGTCATCTTATCAATAACCGTCTCTCCGGCCCCCATTACAGTTTTTATCCAAATGGACAGATTAAGAATATCTGGAACTACTGCCAGCAAGAAGGCGAAACCTTGAACGGTGAACCTTATTTCTGGGATAACGCCATTGCGCGTTGCGGTATCCAGCGGGAATATTTTGATAATGGTGCCGTGAGTTGTATCGAGGATCTCGACAGTAATTATGCCGTGGATAAAGTCTGTTATGACCAGAATGGTAAGTTAGCCAGCGAAATGCTGCGTATTGATGAGCAACATGTGGTCCATAAGCGTTATATCAATGGGGTCATTTATCAGGAGGAACCGGGGTTCTCCGATTCTTCAAATGTGATTAAAGGACGCAAAGTTTATTACTTAGAAAACCCCAAAAGCCATGGTGTGTTTAAGTCCTACCGTAACGGTCAGTTAGAATACGAAAAAATCTATGATATGGGTAAAGCCGGCTGTATGAAAAAGTACGATGCTAATGGCAAGCAAACCCCAGACACCGCGAGTTGTCAGTTCTAGGTTTTAGGCTAGTGGTAAGACGTCGTTTAGCTTAGGATAATGGATGAGTTTGGTGGTTTGGCTTTAATGCGATAATCGCCACGCTCTTCCATTAATACAATTATAAAAAGGAAGTTTGCATGTCAGCCACAGAATACAGCCTCGAAATCCAGCCAAGATTCACCGAAACCGATGGCCTAGGCCATATTAACAACACAGTTATCCCAGTCTGGTGCGAGGCAGCACGCACGCCAATCTTTGAGATTTTCAATCCCGAGTTGGATTTACATCAGTGGAATCTGATTGTGGCGGGTTTTACTGTAGCCTTTATCGCGCCGACTTATTACGGCAAGAATGTCACTGTTAAAACCTATGTTAGCCGTATCGGTAATAGCAGTTTTGAACTGACCCAAACCTGTTGGCAAGCGGGCAATAAAACCGCCGAAGTACAAACCACTTTGGTACATTACGATTATCACAGCGAGAAAAGCCGTCCAATTCCTGAAGATATTCGTGGAATGCTCGCTAATCTGAGTGGCCCAAGTGAGTCAAATTAAGCGCCATATTATTACTCGGGGTATAAATCCTATTAATCTGCTATGCAGTTCATGCATTTTTATTGGTGCAGGCACAGGGTTAGGCTCGCATCGGTTTATCCCTTGCTCAAGATAGATAATCACAAAGGTGCAGTTAAGCACGTTAATATCAGCATCTAGGCTCGGGGTGTAGATATCTGCAGGACTAGGGCCACGCCATGTGTCTCTTTGTTCGTGAGTGAGCAGAAACGTTTGCTGAACATGATTGAATTGAACCTGCAATTTTACGCCATCAAAAGTCCAGGTTCCGGTGTGCTGCTCTAGCTCAAAGTTATCATTAATAGGCTTTTCATATTCGAGTACAGCTTGGCTTTGCGGCGTGAGATTAAGGGTTGCATCGCCCGCTGCGCAACGATCTGTTCTGATAAAAGATGATGGTAAGGCTGGTGAAGTCTGCTCGCTATTGCGTAAGTAAATACCGACATTATTTGTACTGAAAAAGTGCTTACCTTCGGCAAATTTATACTCTGTCGGTTCGGTAACGCCTTGGCCTTTTAGGATATTTTTAATATCAGAGATAGCTTGGGTATCTCGATAAGCGGGATTGGTGGCAAGCACCGCATCAGGGAATTCTGCCGGAATAGCAACAGGGCTTTGGCTCACCCGCCAGCCGGATTGTATTAAGGCGGTTTCAATAGCCTTTACTTTTATGGGCTCAACACCTTGAACGATCAAAATGGCTTGGCGTTGTTGGCAGCCGGACAAGAGCGTTAGGCCTACAAGCAGTAAACCATGGCAAAATCGAGATAGCTTCATGTGGTGGCATTCCTTTGCGGCGATATCATTAAGTAGTTGTGAAATTAGTTTTTCAAAAACTTTTGCACATACCAGCAGCTGGCTTCTATCTCGTAATCTTGGGCTTTGGCCCACTTTAAACCATGGCGAACTAAACGTTCGGCAAGACCTTTGCCACGCAATTCGTCGGGGACATAAGTGCGGTTAAAATCGATATTTTTGCCATCGAGTCGATATTCCAGTACTGCCTCATGCCGATCAACGGGGATCACAAAGCGTTGTTTATCCTGTTGATGTTCAACAACAGTTTCCATTTGCTCTTTTTCTGACATACAAACTCCTACTGAATATGGTCTAAAGTGTGCTGGCAGTTTAGCCATCGACTCGGTTAGCTTAAGCTTGCTCGTGTTGTTTTAGAATGGTGAGCAATTCTGTGGGAAGTTCGGCTTTTTGACCCGTTTTAAAGTTAAACATCACAGCGACCGAAGTGCCTAGGGTTGTTACCGCCTGCTGTTGTTTACTAAAGGCCTGATAATGCATGGTAAATCTGTCGCTTTGAATATCACTGATACTTACGCTGACCAATAGGGTATCGGGGAAGGTTACTGGACGTTTATAGCGCGCCTGATTCTCACTAATCACAGGGCCAACACCGGATTTATACAGGGCATCGAGCGGGAAGAGGCGATTGAAAAAGTCGATACGTGCGGTTTCAAAATAGCGGAAATAGACGACATTATTGACATGCTGCAAGGCATCCATTTCGCCCCAAGCAACGGGGATTTGGGTAACGATAGGGTGCTGTGCGAGAAACTTTTCCATTGGGCTTAGTGTTGGACTTTCCATTGCATTACTCATAGTCAAAAACTCTAGTTAAAACGCTCGTTTAAGGAAGCCAGACTAGCAGTATAAGCTAGCTGCGACAAGCCTTAGGCAATATACAACATTAAGTGAAGCAAGGAGTTGGCAGTGATAAAACAGGTTGGGGATACGGTTATTAAGGCAACACATTTTGCGTCTTGCCATTGTGGTGCTGTGGTATTGGAGTTGTCATTGCCTAATGGCATCGAAAATCCACGCCGTTGCGATTGCTCTATCTGTCGCCGTAAGGGCGCAATAGTTGGCTCTGTGCCGCTGGCGGGGATTAAGATCCTCAAGGGTGAGAATGTGCTAAAACTCTATGAATTTAATACCAAAACTGCCAAACACTACTTTTGCTCTATCTGCGGTATTTACACCCATCACCAGCGGCGTTCCAATCCCCATGAGTATGGTTACAACATTGGTTGCCTCGAAGGGGTTAACCCATTCGATCTCGAAAATGTGCCCACGAATGATGGCGTTAACCATCCTGCGGATCGTTAGATTATGAACATAGGCCAATTTGCAGCACTCACTGGACTGTCGGCGCATACGCTCAGATATTACGAGAAAATTGGCCTACTGCAGTCTGTCGTTCGAAATGGCAGCGGTCATCGTGATTATGCGGCGAAAGAAGCGGAATGGATTGGGTTTATCAATCGCTTAAAAGAAACTGGCATGCCGTTAAAGCAGATATTGACCTATGCCGAGTTGCGTGCCCAAGGTGATGCTACCGCGAGTCGGAGGCAGCAGTTGCTCGAGCAACATGCAACACAATTGGCTGAGCGTATTTGCCAAGAGCAGGAGCATTTGGCTGCCCTTAAGCAAAAAATTCACTATTACCAAACTCATTTTAGTGGTTAAGTTCAGCCGAACAGTCGCGATTAAATGCTAACCAGTTGTTTTATATTTGTTTGTGCTGCTAGTCGGCGAGCTGGGGACCCGCTTTACAGTTCCGCATTGCCTGTGTCATCCATCAATGAACCATTGACTTAGAGCTAACTCTAAGGTTTAGGCTGCTTGCTGTGATTTAATCCAACAGGAGCTAAAAATGAGTAATCAAAGATATGTGCAGGGCCTCGCTAAACTAACTGAAATTGACGGTGAGGCGGGTGAGAAAGTCATCCGCAGTCTCGCCGATATTTGCCCTGACTTAGGCAAGTACATTATTGAATATCCTTTTGGGGATATTTATCAGCGTGAGGGGCTCGACCTTAAGACGCGGGAGCTAGTGACAGTTGCCGCACTAACGGCGCTAGGACATTGCCAGCCACAGTTAAACGTACATATTAATGGCGCATTGAATGTTGGTTGTACGCCGAAGGAAATTGTTGAGGTGATATTGCAAATGTCGGTTTATGCTGGCTTTCCTGCGGCACTTAATGGCATGTTTGTCGCTAAAACCGTATTTTCTGAGCGGGAGTTAAGTGCCGTTTAGTCGAAGAATAAAAAAAGCGACCATAGGGTCGCTTTTGTTTAGGGAGTCAGTGAGTTTTTACTCGATCACTAGCTTATCGAAACTGTTGATAGTGCGAAAATCGCCAGTGCGCTGCTTGCTGTCGCGAACCATTTGGCAGGTCATCATGCCGGCTGCGTCAGCTGCTTTTAATTCTTCAATCACATCAGACACAAACAGTACTTGTTTAGGGCTTAAACTGATGGTGTTGAGAATATTGCAGTAAGCTTGCTTATCCAATTTGTTACCCGTACGGGTATCAAAATGGCCGTTAAACATCTCGGTTAAATCGCCGCCATCACTGTGGCTGAATAACAGTTTTTGGGCATCGACTGAGCCAGATGAGAAACTGTAAATACGCAGGTTTTGTGCGCTAAAACGTTTCACTGCTTCGATAAAGTCCGGGAAGATATGGCCCTTAAACTCATCATGGGCATAACCTTGCTTCCAGATTAATCCTTGCAGGGTCTTAAGTGGCGTGGCTTTGCGGTCTTCGCGTACCCACTGTTGCAGAATTTCGGTGACGCGATTCAAGTCTGCATCGGGCTCTAGGGCGATATCTCGAGTATCGCAGATGCAGTTTTCCACCAAGACATTGTGTTGGTTCTGCGCTAAAAAGTCTGGCAAGGCTTTGACAGAATAGGGGAATAGTACATCTTGGATAAAGGTTAGGTCTGTCGTGGTGCCCGCGGTGTCTACGACTATGGCTCTGATACCCATAATGTTTTGATACTCCACAATATGTTGGCTAAAAAATGCAACCCTGATCCTAAGCGTTATTGGCTAAATTGGCTAGTGGATTTCACCCTTAGAGCAAGGGATATTGTGCTCCACATCACTCCACTAATCGACTGAAAACTAATTAAATGTGTAATTTTATATACTTATCTAACACATATCGTTGAAATAGGGATTATTGTTACAGTGTTTATGGGCTCTATGCTCCAGTAATGTGTACTTGCCATAAGACTATGGTCTTAATAGCTAAGGGAAATTTTGGCTGTTATTGTAGCTTTACTATCTTTCGACTGAATTTATTCAACTTTATGGTTTTATGGATGAGGTCGAGCGTGCCCAGCATTGATGAGACGGTTTATGAAATATTTACCCGCATTCGGTTTAGGTATTCTCTTGGCGGTATTGAGTTTTCTGAGTTTTGCACTGGTTGCCAGTGCGGGCTATATGCATGCCTTGCTCGGGAGTGTTGCCAATCTTGGCAATGATAGCCCGGTTTACCTTGGGTTGGCCGCCCATGATGCCGGGCTGTTAATTTTGCTCTCTGGGTTGATGCTTTTTGCATACCAACGGCTTTTTCCGCAGTTACCATTCGACTGGTTTACGGCAGTAGCAATGCAAATGCCATTGGGTTTACTGGTGCTTTGGTCCGATGGGATTTCCTTTAATCTCACGGATTTTTATGGTGTAGCCAGAGCCTTAACTCTTTTTAGTGCAACTTTTGGCGTGTTAATCATTTTTGGATTATTGCAGCGCCGAGGTCGTAGGCTCTCCCATGCCTAATAAGCCATTTTTACCCAAACTATCTGAAGAGGCTGAAACTGGTCGCTTCAGGCTAATTGGGTATAGAAGCCACTAAATTGGTCTTATCAATATAAAATCCGTAAAATCATCGGCCTAAATGGAGTTGAGTTGTAAAAGTAAGAGCCAATGAGTGCTGTTGAATTTGATATTCCCGAAGATCACCGAATTTCCATCCAAAAGTATTACAAACAAAAAAATCGCTCCTAAATGTGCGCTCCGTTTGAGTTGAAGCGTTTTGCCGCCAAACTCGCAGGCCACTTTATCCATCATTAAAACATGACTTTTGGCACTTATGGATGACGCACCTTGTTCGCTAATATCAAGCTTCAAACCTTGATGGAGCAAGATGAACACGATTTTCACCCTATCACAATTTGTGCATATCACCGCGAGTGCACTGGCCTTAGTGTTATTTTGGATACTTGCATTGCTTAAAAAAGCAGCGTGAATCACAGTCGTTTTGGTCGTTATTACGTTTATGCCATGTATACCGTCGCGGCAACAGGTGTGGCGATGGCCACCACGGGATTGATTGACCCACTGGCGGTGATTAAACAGCCCGAAACCGCTCCCGCAGCCTTAGCCGAACAAATTGCGGATCGTAAAAATGCTTGGATATTTCTCATCTATATCAGCTTATTAACCCTAGTGACCGTGAGGCATGGCGTATTAGTCTTGCGTTATAAGGCGCTGCGTCAGCAATTAAAATCGCCGCTGCATATGTTGTTAATGCTGAGCTTAACGCTACTTGGCCCTGTGATGGCGCTATGGGGATATCAAGAACAGCTGATCCTCGCGATAATTTTTGGCCTGTTAGGTACTGCGGTTGGTGCGGGATTCTTGCGTTATAGCGTTAAGGCAACGCTAACCAAATTAGAATGGTGGATTGAGCATTTAGGCGCCATGATTGGCTCTGGCATCGCCTGTTACACTGCCTTTTTCGCCTTTGGCGGCGGCCGCTTGTTTATCGATCATGGCAATTTGCGCTTACTGTCCTGGATTCTGCCAGGCGTAATAGGCTTTGTGGTCATCCGTTACTTAAGCCGTCAATATCAGCGCCGATTAGCGAATTAAACGGAGTGGGACTATAAATTCTTCTGTGTAAGTGGCAAGGTCACCTACATCATCATGGCAAGCTTCCAATCTCGTAGCGGCATTGTCCACTGGTGTCAGCCAGATAAAGCAACCTCAGCACCGCATCATAAGTCTGATCTTGGTTACCTGGCGTAAGTAGCATTGATTGATTTGATCGCATTAGCCCGTTTATTTCAGAGGCTAGTGCATCCACTCTCAATCAAGTAGCTTTCAAATGGATTCTCATCCACATAAATCAGCAAAGCGCCGAGTTCATGCCTAACAGAGAAAGCATTACTCATAATGACCTCTGGCTCCGACAGGCAATACCATTGAGGAACATTTTGTTGATGCTCTTGCCATTCACTTGTTAATTTTTGTGACTGCGCGATTAATAGCTGTTTTTGTGTTGTATTAGGGAAAAGCTGCTCTAAGGTATAGGACTGTATTTGCAGCCCTTGAGGATTAAAAATGCCTATATCTGGGCCAGTTTCTTCAGCAACATATTTACCCACGGTAATCACAAATCCATTATCGTTTACTGCAAATTTAGCAGGAGCAAAACGATAAGGTAGTTGGTAATGCTCGGAAAGCACATATCCAGACTTTTCATCCCAGGTAAAAATACTCATTTGCGCTGACTCAGGTTTGTCTAAGGGAAATGAGCCAGAGTGGAGTCGCGCAATGACTCCTCCATCAGGGCTGACCATCACAATCGACTTAGGTACAGGCCACGAACTGGCTAAGCTTTGGCTGGAAAAAGTCAGTAGCAGCAAAGTAAATATCCTTAACATAGTAACTCCTCTTCACGCCTGTTAGCTGGTTTGTACTAACTTACAGGATTCCCCTTTGCTAATTCAATGAGATCCGGAAAACTCGCTTTAGTTATACTCATCTCCTTATCATGAATGCTAAAAGGTCATTTTTCATAAAACCAACTAATGCCAAAAATGAGTGCTTGCTCAAGGTTTTTGCATCGGTTGCGTTATTTGCTGAACTTAGCTGAGAAGGGATTATCAGAGGATTGAGCAAGCCTCTGATTTTATGTTAACCAAGGAATTGTTGATGAGAAAAACCGCACTTTCGAGCCTTGTTTTTGCCCTGCTTTTAGGTGCTCCACTTGTGAATGCCACTATTGAATCTGAATCGTTTGAAAAAATAAAGGAAGTGAGGGCATTACAGCAGCAAGCGCCGCAGTTATTAAGTTCGGGCTTGCTGAGTGAGCAACAGTTTGCCCAGCTTAAACAGGCAGGCGTGGATGTGGTGATCAATCTTATGCCCGATAGCAGTAAAGATGCCCATCCAGATGAAAGAAAACTCGTGACTCAGGCCGGAATGGACTATGTGTATATTCCTGTGGATTGGCAAAATCCAAAGGTAGAAGATGTAGAAGCCTTTTTTGCTGCAATGGAGCAGCATAAGGGAAAAGATATTTTAGTTCATTGCCTTGCTAATTATCGCGCCTCAGCGTTTGCTTATTTATATCAGCTAAAGCAAGGCCAAAAGCCTGAGATAGAAAAGACCATGGCGCCATGGAATGGGGAGTTATCAAGTTATCCCAAGTGGCAGGCATTGTTAGCGGATGTTAGCCAAAAATACGGTTTTTAATCTGTAAAGTGAGTATTAACCCGTCCGCGCGATTGCTTAGTTATACGCTTGATGCTCGGATGGTATTTTGCGTTAAATCGCCATTATTGCTGCTGATATACCAAGTGTTTAGAGGCACTATTTTATTCAATAAAATAAGTTGTTTTGTAGAGTAAAAATAAACGCTACAAGTTAATTATTTTGTAAAATGGCTTTGTTTTAATGATTCGCCCTTCTTGGATGAGTTCATTAATTATTCTACGGTATGAGCGTGTTGTTATTCCGAGTCTTTTGGCGCCTAGAGTTGACGAAAGCTTAAATTGTTCTTCGCTGGCTAAGTTTTTAGCTTCTAATATTTGGTTGATAATGCTCACTTTTGTAGATTGTGTCAGATTGCTGATAAGTTCGTGCATATTTCGATTATATCTTTTTGTAATTAATGACGTAATATACATGAACATATTTGAATCTTTTTCTACAATTTTTATGAAGTTAGTTTTAGATATTCGATACATTACGCCGGATTTATTTGCTTTGATGCTAAATAAGGCACAGTTATTTTCTTGGAAAAACTCCATTTCACCTAAAAATCCGCAGTAATTATCTTCAACTTTAAGAATAAATTCATTACCACTCGAATTTATATAAGAAACTGTTAGGTTGGCATTTTCACAGAATATGAGTTCAGAGAC
>NC_004347.2_2
GTGCTTAGATTGTCTCAGTAAGTAGGAGTTCTTATGGTATTTAATCTCGGCAATACCAATAGCTTTAACAATAGTGGCGATATCATCCATAAGTATTTGTTACATATTCAAAACATGTGATTTGTATACAAGTATACTATCGCAGTATTGAATAGCAATCCCTACCCTGGAGTATGAATTTGGTGTGAAAGTGGTTAAAACGCATTAAGTTAAGACTTATTCAATATGTTTTAACCACATTAAATGGATTAAATCTTAATGGCTGTTTCTAATGCGACTTTGACCATTTCATGGAGATCGGTTCTGCGTTCGTCTGCCGTTAAATGTTCATGCTGGACAATATGGTCTGTAACGGTACAAAGAGCAAGTGCGCGGCATTGATGTTCAGCAGCAAGCGCATAAAGAGCGTTTACTTCCATTTCGACACCTAGTACGCCATATTTTGCCATCAGGGTATAGTCATTTTCATTTGGTCGATAAAATAGATCAGATGAAAACACGTTACCTACTTTATAGTTAACAGTTGTCGTTTTTAACACTTCAATACACGCCTGTAACAGATCATAGTTTGCAATGGCTGCAAGATCGTGGTCTAAAAAGCGAATACGATTTATTTTTGAGTCTGTAGAGGCTCCCATGGCAACAATTAAATCTTTCAGGTGAATATTATCTGATATAGCCCCACAACTACCTACTCGAATAAAGTTTTTAACGCCGTAGGTTGCCATCAGTTCATGAAAATAAATCGAGGCTGAAGGTGCGCCCATACCATGACCCATAATCGAAATATCTTTAGATTTATATTTCCCAGTAAAACCTAATATTCCACGAACATTAGTGACTTCCTTTACATCCTCTAAATAAGTTTCTGCAATGAGTTTTGCTCTGAGTGGGTCACCAGACATAATAATTGTTTTTGCAAAGTCACCAGGATTCGCATTGATATGTGGAGTCGACATGTTTCACCTCTAAATTACATTAATGACACTAGGGCGCCAGCAATAGTGCCGGACATTAAATTGGCCAAGATTGCGGCTAAAAGTACCCTTGGGCCAATTTGAGTGATAAGTTCTCGTTTATCTGGACACATGGCAGCGATACCACCAACGACCATAGCAAGTGAGCCAATATTGGCAAATCCACATAGGCTAAAGACAACAATGGCCTGTGTTTTATCTGAAAGAGTATTAGATACTTCTAAGAAGCTGATATAAGCTACAAATTCATTAATGGCAATTTTTTGGCCAATAATTGAAGCTGCTGGTATTGCCTCAGACCAAGGGACTCCCATGAGAAATGCTAAAGGAGATAGTAGATAGCCAATAATCATTTCTAATGTAAGTTTATCGATACTAAATAAATTGCCGATACTACCAATGATGCCATTTAATAATGCAATAATGGCTACAAATGAAACTAATAACGCCGTTACAGTAATGACTTGGTTCATGCCCATTAAAGAGCCATCGGTTATGGCTTCTAATAATCCTTTTGGCTGATCAGCGTCTTCGATTTTATTGTCATTATTAACTAAGTTGTGTTCAGTTTGTGGGCAGAGTAGCTTTGCAAATAACAGGCCTGCTGGAGCGGTCATAAAACAAGCTGTTAGAATATATTTAGGATCAATACCTAGGTTGATATATCCCACCATAGTTCCCCCCGCGACACTGGCTAATCCGCCTGTCATAACGGCAAATAACTCGGAGCGGGTCATGTTTTTGACTAAGGGTCGAACCATCGATGGGGCTTCAATCGGACCGACAAAGATATTTGCTGTAGCAGAAAGGGATTCAGCTTTGCTTGTTCCTAATACCTTAGAGAGTCCACCACCAATGATATTAATGATAAATTGCATGACTTTTAGGTAGTAGAGTACCGAGATTAAGGCAGAGATAAATATAACTACGCAAAGTACGTTGATAACGAAAACAAAGCCTAATTTATAGTTAGCTAGATCGCCAAAAACAAAGGTTAAACCAGAATTTGAAAAGGCAATCACACTGTTGACGCCACTGCTCATGGCTTCAATGATGGTGACGCCTGCTGGTACAAACATAACAAATGCACCCAGTAAAATTTGAAGTGCTAATGCTCCTGCAATGGTTTTAAATTTTATTTGGCGTTTATTTTCGGAGAATAGATACCCAATAAAGACTAGAACAGCAATACCGATACAACTCATGATTGTTGACATAGGTTCATCCATCATCATCTGGCAATAGATCATTTTATAGAGATGAATCATTCAAGATTTTTTCGTTAAAAAAACGGACATTTTTCCTATTTGAGGATAAAAATGTTGTTATTTGCAGAAAATCACATGAAATGTTTGAATTTCATTTTATTTCAATGTGTTAGATGGTGGTGCGTTAGATGATGATGTGTTGGATTGGTGGTGTAACTTAATGCATCTAAAACGAGATTATGCCGTTGCAATCAAGGCATTCAGGCGAGGAGTTCTTATCGCTATCGTCAGAAGGTCTATTTAACTGAGGATTGCTGACCTGCAGTTAAATAGACCAAGTAGTTGAAATTACTGATGGACTAGCTTGCCATTCTTCACTACATCTTTGCAGGGATTGACGCCGTAGCTGTAGGCTAACTGCGCTGGTGTGGCGATATTCCATAAACAGAAATCCGCCTGTTTGCCGACCACTAAGCTGCCGACCTTATCTTCAATCCCTAGTGCTTTGGCTGCATTGAGTGTTAGGCCAGCTAAGGCTTCCTCTGGCGTTAAGCGGAATAGGGTGCAACCCATATTCAGCATCAACAGGGTCGAGCAAATGGGGAATGAACCTGGGTTGAAATCGCTGGCGAGCACCATAGGTACGCCGTATTGGCGTAATAAATCGATAGGTGGTTTTTGGGTTTCCCGCAAAAAGTAAAACGCGCCTGGCAGCAGTACGGCGCAGGTGCCGCTTTCACTTAAGGCTTTAACGCCAGCCTCATCCAAATATTCAATATGATCAACCGACTTTGCTCCTAAACGTGCGGCTAATTCCGAGCCGCCCATATTGGATAATTGTTCGGCATGCAGTTTGACTTGCAAGCCCGCAGCTTTGGCGGCGCTCAGTACGCGTTCGGTTTGTTCTAGGTTAAAGGCGATATTCTCACAGAACACATCGACTGCATCGGCGAGGTTTTCTTTGATCACTGCTGGCAGCATCTTATTGATAATTAAGTCGACATAGCCGTCGCTGTTGCCTTTATATTCGGGCGGCACTGCGTGAGCACCGAGGAAGGTGGTTTTGACATCCACATGGTGATGTTTACCCAGTTCGCGGGCAACACGTAGGATTTTGAGTTCGGTTTCGGTATCTAAACCATAGCCAGATTTAATCTCAACTGTAGTCACCCCTTCTTTGGCCAGCGCGTTTAAACGCTGACGGCCGAGTTCAAATAATGCTGCTTCATCCGCTTCGCGGCAGGCATTAACGGTCGAAATAATGCCGCCACCTGCACGAGCAATTTCCTCGTAGGTTGCGCCCTTTAGACGCAGCTCGAATTCGTTGGCGCGATTGCCGGCAAACACTAAATGGGTGTGGGCATCAATCAGGCCTGGGGTGATCCAACCGCCCTTGCCCCTGTAAACCGGAATGGACAACACATCGAAGGCGGGCAACTCGCTGCGTGGGCCTAACCAAGCTATTTTACCGTCTTTTACGGCGATAGCCGCATGGGTAATTGCGCCGTAAGGTGCTGATATGGAAGGGTCCATTGTTGCTACGTTTACGTCTATCCAAACCTGATCCCAAGACATTGTTATCCCTCGCTGCGTTGGCATATTGGCCCCGCAAACTCTTTATTGTCGAAAGTTATGTGAGCTAGCTTGTATTTACTTGTATATACAAGCTAGGATTGTAGCCGCAATTTTGAACGTTTAAAAGTGTGCCAGCACCTAGCACCTAGCACCTAGCACCTAGATTCTAGATTCTAGATTCTAGATTTTTATACCGAGGAAGTATTTTGGCTACGCCTAAGTTTGCAGAAATAAAGCAATACATCACTGGCTGTATCGAGTCCGGTGAGTGGGAAGAAAATGCCCGCGTGCCCTCGGAAAATCAGCTGGCTGAGCTGTTTGTCTGTAGCCGGATGACGGCGCGTCGCGCCTTGACAGAGCTGACAGATAACGGCGTGCTTGAGCGTTCGCAGGGGCTTGGCACCTTTGTGGCGGGGCGTAAGTCGCAATCCTCCATGTTGGCGATCCGCAATATCGCCGATGAAATTAAAGACCGTGGCCATGGTTACAGTGTGCAGCAATTAGCACTTGAGCAAGTGAACGCTACCGCGCCGATTGCTATCGCATTGGCGCTCGACGTCGGCAGTCCGGTATTTCATTCAATATTAGTGCATTGCGAGCAGGGCGTGCCGCTGCAAGTCGAGGAGCGTTATGTAAATCCCGCCTTTGCGCCTGACTACTTAGTGCAGGATTTTAGCGAGCAAACACCCCATGAATACCTGTCGCAGGTGGCTCCGCTGACCGAGGCGCACCACACCATCGAAGCCATTATCGCCAGTAGCGAATTGCAGCAGAGGTTAGCCATTCCGGCGACCGAACCCTGCTTACAGATTTCACGCCGCACTTGGTCACGCCAAGGGGTGGTGAGTTTTGCCAAATTAGTACATCCGGGTAGCCGCTTTAAACTCGGTGGTCACCTGACATTCAATAAATAACCGCTCGCGAAAATCGGTTAATGTTTATGGCGTTAACCCGAGGTTTTAGCGACAAAAAACACAATAAAAACAATAGCACTTAGCCGAATGGCGAGTGAGTTCAACAGGTTGAAAGAGGACATCTCAATGGACAAGCGACACGACCCAAGCCGCCGTATTATTGCGCCCCATGGTAGCCAATTAAGCTGTAAAAGTTGGTTAACCGAAGCGCCAATGCGCATGTTAATGAACAACTTACACCCCGATGTGGCCGAGCGCCCAGAGGATTTAGTGGTTTACGGCGGTATCGGCCGCGCGGCCCGCGACTGGGACTGCTATGACAAGATTATCGAAGTGCTAAAACGCCTCGAAGACGATGAAACCTTATTGGTGCAATCGGGCAAACCTGTGGGCGTATTTCGCACCCACGCGGATGCCCCTCGCGTGTTAATCGCTAACTCAAACTTAGTGCCACATTGGGCAAATTGGGAGCACTTCAACGAGTTAGATAAACAAGGTCTGGCGATGTATGGCCAGATGACCGCGGGTTCGTGGATTTATATCGGGACTCAGGGCATTGTTCAAGGTACCTACGAAACCTTTGTGTCGGTCGCAAAGCAACACTTTGGCGGCATCTCCAAAGGCAAATGGATCCTCACTGGCGGCTTAGGTGGTATGGGCGGCGCGCAAACGCTGGCGGGGACTATGGCTGGCTTCTCGGTGCTCGCCTGTGAAGTGGATGAAACGCGTATCGATTTTCGTCTGCGTACTCGTTACGTGGATAAAAAAGCGACTTCGCTTGATGAAGCATTAGCCATGATTGAAGCGGCTAACCAAGCTGGCAAGCCAGTATCAGTGGGCTTATTAGCTAACGCTGCCGATGTGTTTGCAGAATTAGTAAAGCGTGGCATTACCCCTGATGTGGTGACTGATCAAACCTCTGCCCACGATCCGCTGAACGGCTATTTGCCACAGGGTTGGACGATGGCGCAAGCGGCTGACATGCGTAAAACCGATGAAGCTGCCGTCGTGAAAGCGGCGAAAGCCTCGATGGCGGTGCAAGTACAAGCCATGCTCGACCTGCAAGCGGCGGGTGCAGCCACGCTCGATTATGGTAACAATATTCGCCAAATGGCCTTCGAAACTGGCGTTAAAAACGCCTTTGATTTCCCAGGTTTTGTGCCTGCTTATATTCGCCCACTGTTCTGTGAAGGCATTGGCCCGTTCCGTTGGGTGGCCCTGTCTGGCGATCCCGAAGATATCTACAAAACCGACGCTAAAGTCAAAGAACTGATCCCAGATAACCCACACCTGCACAATTGGTTAGACATGGCGCGCGAGCGTATCGCCTTCCAAGGTCTGCCTGCGCGTATCTGCTGGGTGGGTTTAAAAGACCGTGCCCGTTTAGCCCAAGCCTTTAACGAGATGGTGAAAAACGGCGAGCTGTCGGCGCCCATCGTCATTGGTCGTGACCACTTAGACTCAGGCTCAGTTGCCAGCCCCAACCGTGAAACCGAATCTATGCTGGATGGCTCGGATGCGGTATCCGATTGGCCATTGCTGAACGCGCTGCTAAACACTGCCAGCGGCGCCACTTGGGTATCCTTGCACCACGGCGGCGGCGTCGGCATGGGCTTTAGCCAACATTCAGGTGTAGTGATCGTGTGTGACGGTACTGAGACCGCCGCTAAACGTGTTGGTCGGGTATTGTGGAACGACCCCGCGACAGGCGTGATGCGCCACGCCGATGCGGGTTATGAGATCGCCAAAAATTGCGCCAAGGAGCAGGGCTTAGATCTGCCCATGCTTAAAGACTAACTGTTCAACACAAACCGTGAAAAACAACCCCGTGAAAAACAACGACAAGAATACGGATGTAAAAATGAAATCAGTCAATCATTTAGTATTAACGCCCGGCAGTTTAAGTCTGGCGCAACTGCGTGAAATCAGCCGCCATAAGCTGACACTCGAACTGGCACCAGAGGCGATAAACGACATCAACATCAGCGCGCAAATCGTGCAAAAGGTGTTGGATGAAGGTCGTACCGTTTACGGCATCAACACAGGTTTTGGTCTGCTGGCCAACACTAAGATTGCCCCTGAGGATCTGCAATTACTGCAACGCTCTATCGTGTTATCCCACGCAGCAGGCACGGGCCAATATATGCAGGACGCCACTGTGCGCCTGATGATGGTGTTAAAGATCAACTCCTTAAGCCGTGGCTTCTCGGGTATCCGTTTAGAGGTGATTAACTTCCTTATCAGCCTAGTGAATGCCGAGGTTTACCCTTGCGTGCCTGAAAAAGGTTCTGTGGGCGCCTCTGGCGACTTAGCGCCGTTAGCCCATATGTGTTTGCCGCTGTTGGGTGAAGGCGAGATGAGCTACCAAGGGCAGATTATTTCGGCCGCCGAAGGCTTAGAAATCGCCGGCCTCAAGCCAATCGATTTAGCCGCGAAGGAAGGCTTAGCCCTGCTCAACGGTACTCAGGCTTCTACCGCGCTGGCGCTGGAAGGCTTGTTCCACGCTGAAGACTTGTTTGCTGCCAGCTCAGTGATTGGCGCCATGAGCGTCGAGGCGGCCATGGGTAGCCGCAGTCCGTTCGATCCTCGCATCCATGCGGCCCGTGGTCAAAAAGGTCAAATCGATTCAGCTATGGTGTTCCGTTATCTGCTGGGTGAAGAGTCTGAAATCAGTTTAAGCCATGCAAACTGTGAAAAGGTACAAGATCCTTACTCACTGCGTTGCCAACCACAGGTATTAGGTGCTTGCTTGACCCAAATCCGCCAAGCGGCCGAAGTATTAGCGACCGAAGCCAATGGCGTGACCGATAACCCACTGGTGTTCCAAGACACTGGCGATATTATCTCCGGCGGTAACTTCCACGCTGAGCCAGTTGCTATGGCCGCCGATAACTTGGCGATTGCGATTGCTGAATTAGGCGCGATTGCAGAGCGTCGTATCGCGCTGCTCATCGACTCTAGCCTGTCTAAATTGCCACCTTTCCTCGTGAAAAACGGCGGGGTGAACTCGGGCTTTATGATCGCTCAAGTAACGGCGGCAGCATTAGCCTCTGAAAACAAAACTTACGCCCATCCAGCATCGGTTGACAGTTTACCTACCTCGGCTAACCAAGAAGATCACGTCTCTATGGCGACCTTTGCGGCGCGCCGTTTACGGGATATGAGCGAAAACACCCGCGGCGTATTAGCGATTGAATTATTAGCTGCCGCCCAAGGGTTGGATTTCCGCGCACCATTAACGCCAAGCAAGGCGGTGGCGCAGGCTAAGGCCGAGCTGCGCGAAGTGGTTGCCTACTATGATAAAGACAGATACTTCGCACCGGATATCGAAGCGGCCACGGATCTACTTTACACCGCCAGCTTTAATGCGTATTTGCCCTTAGGTGTTTTACCTAGCCTCTGAGTGTAAATGTAAGTGTTGCTGGGTGAGTTCGGCCCAAATAGAGGCTTAAGCTGACTTAATGGGCTGGAAACTGATCGATAAAATGAAAGGCATAGCAATTTGCTATGCCTTTTTCTTATTTAGGGGAGAGAATTTGGTGCTTTAGCACTTTGTACTTTAGGTGCGTTTAACACCGTAGGAATAGTGTTTTTTTATCCAATCTTTACATTGTCAGTTTTTGTGGCTGTCTATCCATCTAAAACAAGTAAATCTGAGGCTGTTTTAGTCTTTGCTTATTTCGTTTTGTATTTATATTGAAGCTTGATATAACCATAGTTGCATATTGTGGGACAAAATGGGCTTGATAATGTGGACAAAATGTCTTTTTATTGTATTTGGTTTTTTAGGCTTTGGTTTTGTGATTTGTCAGTTATATATTCTTTGTTTTATTACTTAAAGTTGTTTGTTTGGGTGTTAATCCTGTCGTTGGTTATTTGAGATCTTGATCTCATGTCATTATTTGTTATCTATTTGCACTTTGAGGATAATCTTAAATTAAGTGAGGACTTTATTGGCTCACTCAAACGATTGCAGCTTTACCACTGCAATCATCTAACTCATAACGACAAAAGTGTGAGAGAACGCTATGAACAGACGCCAGTTTTTTAAACTGTGTGCGGCCGGAGCGGCAACCTCAGCGATTTCAGCGCTGGGATTGATGTCCGAAAAGGCCTATGCAGCAGTGCGAGAGTTTAAGCTGCTCGGAGCTAAAGAAACCCGTAACAACTGCCCGTATTGCTCGGTCGGTTGCGGCCTGCTGATGTACAGCCAAGGCAGTGGGGGTAAAAACTCCGAACATGCTATTTTCCATATCGAGGGTGATGCTGATCATCCCGTCAACCGAGGTGCATTGTGCTCGAAGGGTGCAGGACTTGTGGATTATGTCAACAGCCCACATCGTTTACAGTATCCAGAATATCGCGCTCCCGGCAGTAACAAATGGGAACGGATCAGCTGGCAAGATGCCTTTAAGCGTATTGCACGTTTGATGAAAGATGACCGTGATGCGAACCTGATTGAAAAGAACGCCGATGGCGTAACGGTTAACCGTTGGTTAACCACTGGGATGATGACGTCATCCGGTATGGCTAATGAGAGCGGCTTAGCGACACAAAAATTTGCTCGCGCTTTAGGCCTAGTAGCTATCGATACTATTGCACGTAACTGACACTCCCCAACGGTAGCAAGTCTTGCTCCAACATTTGGGCGTGGTGCCATGACCAACCACTGGATCGATATTAAAAATTCTAACGTAGTGATTATTATGGGCGGTAATGCCGCAGAAGCTCACCCTGTCGGATTCGGCTGGGTTACGGAAGCTATGCAGCATAACAATGCTAAGTTGATTGTGGTTGACCCACGTTTCAACCGCAGTGCGTCATTGGCAGATCACTATGCCCCAATCCGCTCAGGAACTGACATTGCATTCCTTCTGGGTGTGATCCGTTATTTGATTTCGACCAATCAAGTTAACTTCGATTATGTGAAAGCCTATACCAACGCCAGTTATCTGGTGCGGGATGATTTTGACTTCCATGACGGCCTATTCTCAGGCTTTGATGAAGCAAAAGGCGAGTACAACAAAGAATCCTGGTTCTACCAACTCGACGAAGACGGCTATGCCATAGTGGATGAAACACTTGAGCACCCGCGTTGTGTGTGGAACTTACTCAAACAACACGTAGAACGTTATGATTTTGCAACGGTAAGTAATATCACTGGTACGCCAACAGAAGATTACCAAGTGGTATGTGATGCCATTGCGAGCACTCATACTAAAGATCGTGTGGCGACATTTATGTATGCGCTGGGCTGGACCCACCATAGTAAAGGTGCGCAGAACATCCGTTCTATGGCGATGATCCAGTTATTACTGGGCAACATAGGTCAGTTAGGCGGTGGTGTTAACGCATTGCGCGGTCATGCCAACGTTCAAGGTTCAACCGATATGGGTCTACTGGCTCAAAGTTTACCTGGTTACCTTAAACTGCCAAACGATAAAGAACCTACCTTAGCAGCTCACTTGGCGGCGAACACACCTAAGCCATTGCGCCCAGGTCAAACCAACTACTGGCAAAACTATCCGAAGTTTTATGTGTCCCTGCTCAAAGCCTTCTGGGGCGAGAATGCGACGCCTGAAAACGAGTTCGGTTATCAGTGGTTACCTAAGTGGGATCAAATGTATGACTTCGGTAAGCATCTGGACATGATGTACCGTGGCAAAGTGAACGGTTGTATCGTGCAAGGGGTTAACGCCATTAACTCAATGCCAAACCGTAATAAGAACATCAAAGCACTGAGTAACCTTAAGTTCCTCGTAGTGCTTGATAACTTGTCATCGGAAACCGCAACCTTCTGGCAAAACGAGCCTGGTTTTAACGAAGTCGATACCGCCAGTATTCAAACCGAAGTATTCCGCCTACCTGCGACAGTGTTTGCGGAGGAAGAAGGTTCAATCGTTAACTCTGGTCGTTGGATGCAATGGCACTATAAATGGGCTAACCCTCCTGGCGAAGCGATGTCGGACTCAGAGATTGTCTCTGGTCTGCTGCTGGAGTTGAGAAAGTTATATCGCGAAGAGGGCGGCAAACTGCCTGAGCCGATTCAAGCGATTAACTGGAACTATACCGATCCGCACAACCCTAGCTCTATCGAGCTGACGAAAGAGTTGAATGGTTACGATGTCGCTACCAAGCGTCAGATCAGCAGCTTTGCTGAATTGAAGGCCGATGGTAGTACTGCGAGCGCCTGTTGGGTTTATGCGGGTTCTTGGACTGAAGCCGGTAACCAAATGGCTCGCCGCGATAACCATGATCCATCGGGTAAAGGTATTACGCCGGGTTGGGCCTTCGCATGGCCTCTTAACCGCCGCGTCCTCTACAACCGTGCCTCCTGTGATGTGAACGGTAAACCTTGGGATGAGCACCGTAAGATTGTCGAGTGGAAAGACGGTAAGTGGGAAGGGATAGATGTACCCGACTTCAATGCCAAGTTGAATCCACAGGAAAGTGCGCATCCTTTCATTATGCAGGCTGACGGCGTGGGTCGTTTCTTCGCGCTCAAACTGCTTAAGGAAGGACCGTTCCCAGAGCATTACGAGCCAGTCGAATCGCCCATCGGCACCAACCCACTGCATCCCAATGTGGTGCACAGCCCTGTGCTGCGTTGGTTCGAAGGGGTAAAAGACACCATTGGTACTAAAGAGGAATATCCCTACGCCTGTACCACTTACTCACTCACAGAACACTTTAACTTCTGGACGACACATTGCCGTTTAGCGGCGATTGCCATGCCAGAGACCTTTGTCGAAATGAATGAGCAATTGGCGGCAGAAAAAGGCATCAAGAATGGCGATTGGGTGAAAGTGAGCTCGAAACGCGGCCACATTCTCACGAAAGCCTTGGTGACTAAGCGTATGCGCCCACTGCAGGTCAATGGTCAAACAGTACACACGCTAGGTATTCCACGTCACGGTAGCCATAACGCGCTTACACGTAAGTCCTATAGTTGTAACGTCCTTACCACTGAGATGGGTGATGCCAACACGGGTGTTCCTGAGTACAAAGCGTTCCTCGTGAATGTTGAAAAGGCGGAGGTCTGATAATGGCGACTCAAGATATCATTCAACGTTCCGGCACTTCGCAAGCCACTCCGCCTGCACAGGCAAGAGTGGGTGGCGTGAAGCAAATTGCGAAGTTGTTTGACGCGACTAAGTGTAATGGCTGTAAAGCCTGTCAGGTAGCTTGCTCAGAATGGAATGACCTGCGTGAAGAGGTGGGTTCGTTCCAAGGGACTTATCAAAACCCTGCATCTCTGTCTCCAGAGTGCTGGACCTTGATGAAGTACAACGAGATCGAAGACCAAGGCAAATTGCGCTGGCAGTTTACTCACTCTGCCTGTATGCACTGCGCCGATCCCGCTTGCTTAAAGGCTTGCTCGACCTCTGGCGCAATCATTCAGCATGCCAATGGCACTGTGGATTTCGATTCGGACAAATGTATTGGCTGTGGTTATTGTGCCAGTGCCTGCCCATTCGATATCCCGAAGATCAGCGCCGTCGACAACAAGGCCTACAAGTGCACTATGTGTTCTGACCGCTTGGCTGTTGGGCTGGAACCTTCCTGCGTTAAGTCCTGTACCACGGGTGCGCTGCGTTTTGGTACGCGCGAAGACATGCTGTTCGCCTCCGAAAAGCGTGTTAACGAGCTGAAAGAACGTGGTTTCCCTAAGGCGGGACTCTATAACCCAGAGGGCGTGGGTGGTACTGGCATGCTGATGATATTGCATGATGTCACTCAGCCTGAAACCTACGAAATGCCTAAGGATCCGCAAATCCCATTGTCTGTCACCCTGTGGCAGGACTGGGTGAAACCACTGGGTACTGTCGGACTTCTTGCGACGGCTGCTGTGGCTTGCCTGCATAAGATCACCGTCGGTCGCAACATAGTGGAAGAGGACCAACCCGGCTATCAACCGCCAGAGGAAGAGGTTAAGCAAGAAGAGGAGGCCAAGAAATGAGCAAGCATAACAAGCAAGAAATGGTAGTGCGTCACAAGCTGTTCGACCGCATCTGTCATTGGTTCATTGTGGCTGTGGGTCTAGTCACCTTTCTGACGGGCTTTTCCTTCTTCTATCCCTCCTTCCAATGGTTGGGCGCGATAGCGGGCACACCGCAATTGGCGAAGTTTATTCATCCTATTGCTGGCCTGTTGATGTGTTTACCTTTGATGTTGATGTTGGTGCGTTATTACCACCACAACAAATGGGAAAAACACGATCTGGCTTGGATGCTTGCCATCAAGGATGTGATGTTCGAGAACGAGGAAAAAATCCCGCCTATCGGCCATTACAACCCCGGTCAAAAAGTGCTGTTCCGTGCTTTTGTGTTGACTTCTATCACCTTAACCGTGACGGGATTCATCATGTGGCAACCCTACTTTGCGCCGTACTTTTCCGCCACTGTGGTGGGCTGGGCGATTGTGCTGCATGCCATTAGCGCCTTGATCATGTTGATGTTTGTGATGGTGCACTTTTGGATGGCGAGCTGGGTGGAAGGCTCTATCACTGGCATGCTTTACGGCAAGGTCTCTAAGGCGTGGTGCCGTAAACATCATCCGTTGATGTTGGATGAACATTCGGACGTGGAGAAACATTAATGAGTCATACAGCCGAGATACCTATGGTCCCCGGCAGCGAATCGCCGCTGGAACTTAAACCCTTAAAGGCGGTGGACCCTAAAGCTGTGTATCACAGAAGGGCGCAGCGTTTGCTGTCGTTGGCTAAGGACTCGCCGCTGGCTGACTACTTTGAGTTATGCCGCCGAGTGGTTGCAATTCAGGCCCGCTTGGCGGCGGAGGCTGACTTCGGTCAGCTGCTCGCTTGGGGGAAAGATGAAGCGATTCCGCTTTCCCACTTGGGCTCAGAGGCAGATAGCTATTGGCAAGGACTGCTGCAACAACTGTTAAGTGATCTGCTGCCGCAGGTGGGTGAAGATCTGGCTCGAGTGCTGCGGCTGTTGATGCAGCAATCCCCAGAACAACTCACCTCTTGGGGTGCTTCCTTGCGTCAGGGGCATATGAGCGCAGTGCCTGCGCGCTTTAGTTTGTTTATCTGGGCGGCGATGGGGGTCTATTGGTCCCATTGGGCGCCTATGGTGATCAAACGGATTGATCAACGCAAAGTAGCGCAGCAGAACCTGTGTCCGATTTGCGGTAGTCATCCCGTAGCGAGTGTGATCGTCGACCAGCCGAGAGCGGGTCTGCGTTATCTACATTGCAGTTTGTGTGAGAGCGAATGGCATTACATTCGTGCCCACTGCACTAGCTGTGGTCAGGATAAAGGGACGACTCTTTGGTCGTTTGACGATACTCAGGCGCAGGTGCGTATCGAGAGCTGCGACGAATGCCATGGTTACACCAAGATGATGTTCGTTGAAAAGTCACCGTTGATGGATGTAGTGGCTGACGACTTAGCGACCTTGATGCTCGACAGTGAGCTAAATGCCAAGGGCTTTGGAGCGACCACGGTCAATCCATTGCTGCTGGCCCATGAAACTGAGCAATAACCAAAGTCGGGAAGGGCTCGTCGAGTCCTTCCCCTTATATTTATCAAGATGATACAAATGATGACCCAAGTACCCGATACACCCCAAGCCCTGTACCGCGCGCTGCCTTCGATGGACAGTCTGCTCGCCGATGCGGTGTTAGCGCCCTTGCTGCAACGCTATGGTAAAGCGGCAGTAAAAGCGGCGTTGGATAGTCAGTTACGCACGGCGCGTGAGCTGATAGCCCAGGAGCGGCGTTTACCTGCTTGGTGTGCTAACCCGTCGTTACTAAACGGATATTTGGTTGATCAGTTGTCAAAGGACTATAGCCATAGTCTAAAACCCGTATGGAACCTCACCGGTACCATTTTGCATACCAATCTTGGTCGTGCACAACAGTCTGAGGCGGCCATTCGTGCGGTAACCTCTGTGATGCGTTATCCCACGCCGCTGGAATTTGAATTAGCCGCCGGTGAGCGTGGCCATAGGGATAATGCCATTAGTGGGTTAATCCAACGTCTGACTGGGGCAGAAGCTTGCTGCGTGGTGAATAACAACGCCGCCGCTGTGTTGCTGATGTTGTCGGCGGTAGCGGCGGGTAAAGAAGTGATCGTCTCCCGCGGTGAGCTGGTGGAAATTGGCGGCGCATTTCGCATTCCAGACATTATGCGCCAAGCGGGCTGCACCTTAGTCGAGGTCGGCAGTACTAATCGTACTCACCTTAAGGACTATGAGCAGGCGATAACCGAGAATACCGCCGCCATTATGAAGGTGCATACCAGCAACTATCATATCAGTGGTTTTACCGCCGCAGTGGAGGAGGCTAGGCTGGGTCAGTTATGCCGTGAGCGTGGCATATTACTCATTTCGGATCTTGGCAGCGGTTCACTTACTGATCTGCGCCGCTTTGGTCTAAAACAAGAACCGACCCCCCAAGCTATGCTGGCGGATGGTGTCGATTTAGTGAGCTTCTCCGGCGATAAACTCCTCGGCGGCCCGCAATCGGGCTTGATTGTCGGTAAACAGGCGTTAATTAACAAGCTTCAAAGTCATCCGCTAAAGCGTGCATTGCGCTGCGATAAGCTGATTCTCGCGGCGCTCGAGGCAACGCTGATCCACTATCTCAACCCCGAAACCTTAGACAAAGAACTGCCAATTATGGCCAAATTTGCCCGCAGCCAAGCAGAGTTGCGCCAAATCGGTGAGCGCCTGCAGCAAGCCTTAGCGCCGCTGTTTACCCCGAGCTATGGCCTTGAGTTAGTCGAGTGCCAAACTCAAGTCGGTAGCGGTTCGCAGCCAGATACCTTTTTGCCCTCAATCGGCCTGTGCTTTAACGCGCAAGAGGGTGGCAGTTTAACGCTGCTCGAGCAGCATTTTAAGCAGGCGCAGCGCCCTGTGATTGGTCGAATGACCCAAGATCAACTTCGCCTCGACCTGCGCGGTATCGATGATGAGGCCGAATTATTGGCCGAACTCAGCACCTTAGGTGTGCAGCTATGATTATGGTCACTGCGGGCCATGTCGACCACGGTAAGAGCACGCTCATCCGTGCCTTGACGGGCATGAACACCGACAGGCTCCCCGAAGAAAAACGCCGTGGCATGACTATCGATCTCGGCTACGCTTTTATGCCACTGCGAGATGGCACTCGACTGGCTTTTATCGATGTCCCCGGCCATGAAAAATTCATCAATAACATGCTGGTGGGCGTGAGTCATGTGCGCCACGCGCTGCTGGTGTTGGCCTGTGACGACGGGGTGATGCCACAAACCCGCGAGCATCTGCAAATCCTCGCCCTCTTACCGCTCAATAGTTTGACCTTAGTGCTGACCAAGCGGGATTTGGTCGATGACCAAACCGCCGCCAAGTTGGCTTCAGAGGGAATAACGCTGCTGGCAGAATACGGTATTGAGGCCAGTGGCGTATTTGAGGTCTGCGCTAGTGATGCAGGTGATGCGGGGGTAGAAACCCTTAAACAACATATTTTGGATATTGCCGAGCAGCAATCGACCCAAGCGGAAGATGCCAGCAGTTTTAGGATGACGCTCGATCGCGCCTTTAGCGTTAAAGGTGTGGGCTGTGTGGTTACTGGCACTGTGATTAGCGGCAGTGTGTGTGTTGGCGATAGCCTCTACAGCTCAGGGCAAAAGGCGAAATTACGGGTGCGCGGCATTCACTGCCAAGGGATGGAAGTCCATAGAGCCTTAAGTGGCACTCGGGTCGCTTTGAATCTTACCGGTGTTGATAACCACAGAGCACCTGCCCGCGGTGATTGGTTAAGCAGTCTGCCTCAGGCTGATTTGTGCGCTAGACCTGTAGTACACATTCGCAGTTTTGAACCCTTAACCCATTGGCAAAATGTTCATTGTCACCACGGCGCCGACCACACCTTAGGGCGAGTATCGCTTCTGGATGAGGCCGATGGGCAGGGGCGTTATCTGGCCGAAATTGTGCTCGATAAACCGCTGCTGCTATGTCAGGACGACCCGATAGTGCTCAGGCATATTGGCGGCAAGCAAACGCTGGGCGCTGGGCGGGTGCTGGCATTAAAAGTTTCCAATCGTAAAAAGCGTACGCCTGAGCGTGTCAGTAAGCTGCAACAGCTGGCTCAGCTCACCAATCCGGTGAATGTGCTGGCGCTACTCGGCCAGAGTGAGGCGCTCAGTATTGATGAAATCCGTTGGCGCTGGCAGCTAACCGATGAAGGGCTTGCCGCCATGTTAGCGCAGGCGGGGCTGACTCGGATTGGCGCCTACGGGCTATCGACTCAGTTGCTTGAGCAAGAAAAACAGCAGTTTATCGATCTGTTACGTGAATATCACCAAGAGCATCCCGACCAATTAGGGCTGGGGCGCAATCGTCTGCAACGTATGAGTCATAGCGTATTGCCTAGCGAGCTTGCCAATAAGGTGCTCGATAGCCTCTGCCAAGAGGGGCAGATGGCGCTGCGCGGTGCCTTGTTACAGCTGGCGGATCACAGGATTGTCCTCGATAGCGAGGCGCAGCAGTGCTGGCAGCGTTTAGCCCCTTGGCTGGCGCAGCAAACGTCCCCTGTGTGGGTGACTGAGATGGGGGAATATCTGGATCTCGAGCCCGCCAAACTTCGATTGCTGTGCTTTCAACTGGTGCAACAGGGCTTTATTACCGCGGTGGTGAAGGACAGGTATCTGCTGAGTGAGCAGCTGTGCCACTACGCCAATCTAGTGCGAGAACATGTGGACACCCACGGTAAGCTCGAAACCGCAGAGTTTAAAGACATGATTGGCCTTGGCCGTAAGGTAAGCATTCAATTACTGGAGTTTTTTGACCGCAGCGGTTTTACCCGCAGGAAGTTTCGCAGCAACAGTCGGGAAATTCGGGATGGGGAACTGTTTTATTCCCATGAGAATTGGCGGAAGAACATAGGAGTCGAACCTACCCAGGACTGCTGGCAGCCCTACCCGGATTTGAAATCCGGACGCCTCACCGGAGACGACGTTCTTCCAATAGAAGACAACTTGATAGTAGAAAATGTGTAAACCTGAATCAAGTGCATTCGTATTTCGTTAGTCGCTTTGTGACTTAAGTCGTGTTTCATAAGTAAACCAATTGTTTTTATTTGAATTTATGAGTTTAGAGGGGCGCTATGGAATATCATTCACATACTGTGGTCACGGAAAGAAAAGTGACCCTTTTAGAGCAGGGACAGGCATCGGATCTGACCGATTATGTCGCCAACGAGGTGCGTGTGGCACTGGTGTACAACGGCATTTCCCACACTGTGATGTTAGCCAGTCCCGAAAACCTCGAAGAGTTCGCCATTGGCTTTACCTTGTCGGAGCGGATTGTTTCCCATGTGAATGAAATCAAAGGTGTGGATCTTGAGTTCACTCCCGAAGGCGTGCTCATTCAAGTGGAAATCACCCAAAGATGTTTTATGGCGCTTAAGCAGCTGCGGCGTAATATGGCGGGGCGGACTGGCTGTGGACTCTGTGGCGTTGCCCAGCTTGAAGAAGCGGTAAAACCCGTGATCCGCGTTGACTCGGATGCCAGATTTAATATCGATCATCTCCAGTTTGCCCTCGAGCAAGTCAAAGATAATCAGCATCACTTTAAGCTCACAGGGGCGACCCATGCTGCCATGGGTTTAGATCTAGAGGGACAGATTATCGCCGCCTATGAGGACATTGGTCGGCACATTGCACTGGATAAATTAATCGGTGGATGCTCAATGCGGCACGCTAAGCGACCTGTGGCCGTATTGCTTACCAGCCGTGCCAGTTTCGAAATGGTGCAAAAGGCCGCCAGTGCCAATATCCAAATTCTGTTTGCTATGTCCGCCGTGACTTCACTGGCGTTGGAATTAGCAGAGAAAAGCAACATCACGCTTATCGGTTTTTGTCGTAACGGCAGAGCCACGCTTTACACCCATGGCTATCGGCTATTGGGGCTGAATCGTGCCAGCTTAGCGAAAGCCATTTAAGCGTGCCGCTACACAATTAAGACTCTTCAGCGCCTTATTTTTTTAAGGGATTGTGCCTTGCTTGTGTGGCAACAGGTATAAGCTTTGCGCTTATTTTTTATAGTCTCGTTCATTAGGGTAATGACATGACATGGCAACAATTTAAACAACAATATTTGGTTCGTTTTTGGGCTCCTATGCCTGCGGTCATCGCCGCCGGTATCCTTTCTACTTACTATTTTGGCTTAACAGGCACCTTCTGGGCCGTCACGGGGGAATTTACTCGCTGGGGTGGGCATTTGCTGCAATTGGTGGGCGCCAACCCTGAAACTTGGGGTTATTTCAAGGTGATAGGTTTGCAAGGCTCTCCCTTAGACCGTATCGACGGCATGATGATCATCGGTATGTTTGGTGGTTGTATTGCGGCGGCGCTCTGGGCCAATAACGTTAAACTGCGTATGCCACAGAGCCGTATCCGCATCGCTCAGGCGTTAATTGGCGGCATTATTGCCGGCTTTGGCGCTCGCTTGGCGATGGGCTGTAACTTAGCGGCTTTCTTTACTGGTATTCCGCAGTTTTCCTTACACGCATGGTTTTTTGCCCTCGCGACGGCGGCGGGTTCGTACTTTGGTGCGCGCTTTACGCTATTACCCATGTTCCGCATTCCGGTGAAATTGAAGAAAGTCGATAAAGCGTCTTCGGTCAAACAGGATGAAAACCAAGCCAGACTGCGTTTTCGCATCGGCATGTTAGTGTTCGCAGCCATTATTGGTTGGGGATTATTAACCATGTTCAATGCGCCTAAGCTGGGTATCGCCATGCTCTGCGGTGTGGGTTTTGGTCTGTTGATTGAGCGGGCGCAAATCTGCTTTACCTCGGCATTTCGCGATATGTGGATCACCGGACGCACCCATATGGCCAAGGCGATTATTCTCGGTATGGCGGTGAGTGCCATCGGGATTTATAGCTATGTGCAATTAGGTGTGCCACCCAAAATCATGTGGGCTGGTCCGAATGCGGTGATTGGTGGCCTGTTGTTTGGATTTGGCATTGTACTGGCTGGTGGCTGTGAGACAGGTTGGATGTACCGTGCCGTTGAAGGTCAAGTACATTTCTGGTGGGTTGGCTTAGGTAACGTGCTCGGTTCAACCCTGCTGGCCTATTACTGGGATGACTTGGCTCAACCCTTAGCGACCAACTGGGACAAGGTTAACCTGCTCACCAGCTTTGGCGATAAAGGTGGCTTATTAGTGACCTATTTGCTGCTGGCATTGTCGTTTGCGGCCATGTTGCTGTGGGAAAAACGTTTCTTTGCCCGTAAGGCAAAGCGGGATGAACAATTGATCGCGGAGGCGGCGTAATGAGTCAATATATTCCAGATTATCAACTCGATATGGTAGGTGAGCCTTGCCCTTATCCAGCCGTCGCCACCCTTGAAGCGATGCCGACACTGAAACCGGGGGAAATATTAGAAGTGATCAGTGACTGCCCACAGTCAATCAACAACATTCCACTCGATGCTAAGAATCATGGCTACAAGGTGTTAGAGATTGAGCAAAATGGTCCAACGATTCGTTATCTGATCCAGCGCTAGTCTTATCCAACATTCAGTGTGGCTTGATTGGTTTTTTAAATAAAATAATCACAACACAGTAAAAAGCGCTGCATTAGCAGCGCTTTTGGTTTTTAGCCTTGGCAGTCGGCAGGCAGATATTCGTCGGGAATGCCGTTACTGCTACATACCCAAGTGACATTATCCTGCTCGTCGACTTGTGGCGATAGGTACACCTCATAGCCTTGATAATCTCCGAGAGCTTCGCCTGTGACAAAGCCAACAATTCCATCGGTATAGAGGTTGAAGGTTGACAGTTGCTCATCGGTTAATCCAAGTACTTCTAGCTCTGTCGGCCACCCTTTAGTGTTTTGATAGTATTTAGTGAGTACGTCGGTTATTGGCACTAATGATTGATGTAACTGGTCGATATGCTCGATAGCCAATGCGGCATCGGGGACGCTAGCGGGCTCAGTGTCCATTTGCGGTGTACTGCTGGAATTGTTGGCATCATCATAGTTAATGCTGGCTGCGCCCACTTTCTCTTGGTATTCCTTATAGGCGGGAATGGCGACCGCTGCGGCCACACCGATAATCGCCGCAAGGATGATAATCCCGCCGCCTGCTGTGCCCATACGTGGCGTAAACAGGCTAATAATATAGGCAAACACACTGCGAGAAGGCGCTGAATAGTCTTTGCCCTGTGCTTTGGCGCGCACTCTTGCCATTCGTTTAGTCAGCCAAGGATAGCTGCTATTGAGTTCGTGGAAGGACATCCAGAAGCCACTCGATTCTTGGGTTTGGCGAATATATTGATCGACATTCATCCGTTTCCACTGCTCAACCCCTGCGGCGAGTACGGCAACCGCATTGGTGGCTGAACGTAAGCTGTTGCAGCAGCGTAGGCCGTGTAAATCGCAGGTATACTCACAGGCGCGGGCATAGGCTGCACCGATTAATGGCAGCCAAGTAGCGAACACTAACAGCGGTTCTTTGCCAATATGGTTACGGCGAATATGGCCCAGCTCATGGCCTATATAGAAGTTTATCGCGTCTTTATCCGACTCAAGTGCATCCACTATCGATGAAAACAGCACTATATAGTTGCGGCGTAAAAAGCGGGTAGCGAGGGCGTTTAACATGCCGTCGGCGGCTAACAGGTAAGCGCGGGGCGCTTCTTTAATCTCCAAACGCTTGCAGCAGGCGAGGTATTGCTTATGTAAATCAGGGAACTGCTCAGGGCTGATTTCAACCGCGGTACCTTTGAGGTAGCTGATAAACGCCGAGTGGGTGAATAGGTAGATAATAAAAAACATCAGCACATAAATCAGGGCGAGACCTTTAGTGGCTATGATCAGCACGGCCCAAATCAGTCCTGAAATAATCGCTAAAATCGTGAAGAGTGTCTTTTCCTTCGAATAGACAGTGTCGGCCATTTGAATAGGGTTGTCGTTCCCTGTGTTAACCACTTGTTCCATGTTGATCCTTCTCCTAGTGAAATAACAAATCGGCGTGAAAATAGTCAATTTCACTAGGAAATACAATCTCTATAATAGGGATTACCTATAATTTAGTGTTTTTAATTTAAGATAATTAGGGCGCGAGTGTCGCATCGCCACGTTTAATCGTGTTTTGTGCCAGCTCGAACACCTGCTTTTCGGCCACATTGGCTAACTCTTGCTGAACTTGGCCAAGTTGTTCCATCTCTTGACCGAGTACATCCATCGATGTGCCTAAGTTCTCTATTTGTGAGTTGGCCTCAGCGTCTTTTTCTCCCGTGGCCAGATTAAGGATTAGTTGACTGGTTTGCTCGCTAATGGCATCACCTTGTTGTTGCATTTGTTCACCTAGACGCTGCATCTTTTCGCCCTGAAGCTGCATGGGGCGCACGGCCTCTTTGACTTGGTTTACTAAGTCTTGCTTGGTGATTACATAGGCTTTACCCGCGGTTTTGACCCAAAGGTAGTTTGTTTTATAGGGATTACCTTGGCTTTTGAGTTTATTCCAATCTTGACTCTGGCCTGAACCAATGGTCATCTCACCATCTTGATGCACATAAATCCAAGAAAAATCTGGGTAATTTTGACTATTTACCGAAATGTTGGTTTCGGCTGAACTTTGAGTGCTCGTTTGCTGGGTTGCCCATATGCCGCAGGGGATGAGTGCGATAATCAATAAACTACCGAATAATTTTGTACGAGTGTCCATAATGCTTCCTTTATCAATGAGCGTTGGTGATTAGTGCACCTGACTAGGCAGGATATGTGCCAAAAAAATTATGTTTATTTTTCAAATAAATAATAATTGTGTCCGCAGGTGGAAGCTCAATGTGTCCGTAGTATTGTCCGCTGTGCGGACACTTTGGAGGTAAATCTTGGGATTGCACTACACTTAGTCGAAAATGACTTTGTCGGAAAATGACTTAGTCAGCTTAGGTTAAGCTGAGATAGCGTTAGCTAGGGGCAACAAATCGCGAGGGAGTGACAGTAATGAAGTTAACCAAGATCATAAATATTCAAGTTTTAGGGGTTGCGGGTGTTTTAGCAACGGCCTTATGTCTGCCTGCTATTGCAGCAGAGTCGCCTTCCTTTGACTGTGGTAAAGTGCAGGCGGGTAGCATCGAAGAGATGGTGTGTCGGGATGCGGGCTTAATTAAGTTAGATAGGCAATTGGCGGATGTTTATGCTAAGGCCACTGAAAAAGCTAAGAATGAGCAGCCCCCTGTACTCAAAGCAATGCAACGTGGCTGGGTAAAAGGTCGTAATGAATGTTGGAAGAGTGAAGATAAACGCACCTGCGTTGAATCGAGTTACCAAACTCGGATTGCACAGTTACAGGCGCAATATCGCCTCGTTGAAATGACTGGCCCCGTGTTTTATACCTGTGATGGAAATCCTGCGAATGAAGTTGTGGTCAGTTATTTTAAAACTGAGCCAGCGACCCTGATTGCCGAGCGTGGCGATCAAACGTCGCTGATGTTTATCCAGCGCAGCGCCAGTGGCGCGAAATATCAGGGCCAAAATGAGAGTCTGTGGGAGCACCATGGTGAAGCGAGAATCGTTTGGGGATATGAAACGCCAGAAATGACCTGTAAGGTCAAAACACCTAAATGATTAAAAGTTAACACCCAAGCCAAGGTTGTAGGTCGTATTTTGTGTATGGCGCACGGAGGACATAGTTTCACTAATGTCATACTTAAATGAGAGGTAAATCTGTTGTGTTAACAGGTATTTAAGTCCAAGTGTGACATCAGAAATATAGTCAATGGTTGGCGTATCTGGAAAGGCGATTTGGAGATCGGCATAGGTCTCCAACACGCCATCAAACCAATATTGCTTGTAGTTGATTGTGGTCGCCCAAGCATTGAGTTGATAGGTAAATATTTGACTATCTATCCAAAAATGGTTGTAAGTGACAACAAAGTCGAGTTTATCTCGTCCTACCCCCCAAAAACGATAACCCGGCCCGAGCGCGGCGTAATAATTGCGGATAGAAGTGTCGAGTCTATCTTCGTGAAAATAATCTTCTTGGCGCAATAACCAATGTTCACTGATGAGATAGTCAAGGCTGTAGTGAGCTTCAAGCGTATTGCGTTTAGTGGTTTTGTCTTCGGTCTCATAGCGAACCTCATTTTTGAGGTTATGGCGCCATTGTAAGGTTTCGGCGGTAAGATCACTTTTGGCATGAAGTTTTTGGGTATTTTTAGTGTTGCTAGTGACATCAATTGCGGCCTCAACGCTGCCACTATAGCGCCACTCAGAGTCGCTTTTACGATCCGAATACACCAGTTCACTAATGGGTGTTTGTCGATTGTTAACCAGCACAAACCCATCGAGATCGGAGGATCGAATACTCACATTTTGCAGTGTGCGATTGATGCTCCAATGTTGATTGTGGTTGGTTTCAAAGCTTTTAATCGCACTGCGCTCTATGGATATTTTTGGGGAATAACTGGGTTTTATGACCAAGTGTTCTTCGTCAAAGCTTTTAATTTCGCCAGTGATTTTATCGCCATTTCTCAGTAGCACGCTATCCGCAAGACTTTGTCCACTTAAGCCCGTCAATAGCATGGCCATACATAACTTAGGATTGGGATTTGGCATTTGCGGTTGGCTCAAAAATAAACGGTCTCAAAGATTCTGGCATTCTAGCTTATATCACGGCTAGTAAGGCAATAGCGTTAAGGGGAGATTGTAAGGAATTGACAGGAAGCCTATCAACTCCTTACCTTGATCATATGATCAACGGGATTCGATTTCAGTGATTTTGAGATTGAGCAGTTGCTTCTGCCAACGATTTTTATCCACGCCTTCGATCCAAATCACGCGGCTTTTACGTTGCTCACCTTTACGTAGATAGGTTTCTGGCATGCGGAAAATGGCTTTCCAGACGCCCAGTTTTTCGGTTTTGAGCAGTGAGCCGTCATCGGCAAAAAAGCTGGTCTCCACCTCGACCAAAGTCACATGCTCACCGCTGGTACTGGCGAGTTCGAAGGTCAGGCCGAGTTTGTTACCCTTCCACTGGCTATCGGTAAAGCTGACTTTAATGCCGTCTTTGGCGGTAGATCCTAAAAGCTCAGGTCTAGCGATGGCATTGGCGGTAAGGGTGGTTACTGGCGCGACTGCCACTGCGGCTGTGTTCGTGTTTACAATGTTGGTGCTAGGGGCTGCAGCGACAGCTACGGGCATCTCAGCGGCTTTAGTCTCTGTGATGATATATTCCCAGGTAAAGTCATCTTTTAGTCTGACTTGAGCGCCATTTTCAAGGGTGATTATCGCCACATCGGCTGCCATCACTGAAGATGAGAGCAATAAGAGTGAGCTAAGTGCGCTAAGGCGAAATGAGGTTTGCATTGATTTTCTGGCTCCGGTATTCATCTGAGTCAACATTCTGCCTAACATAAACAATTTGCAGCATAGTAGTCACTGCCAAAGTCGCGTTTTGATGAATAAAGCGGATTAGTCTGGACTTAGCCAGTTCTGATCTATATCAGGATGCAATCAGAACAGATAGGTTGAGTTAACTTACTTTTGCCCCGAAATGAGTTAGCAAGTTGTTAGTAGCGTCGCAACAAACGGACTTTGAAATTGGCAAAACTGGACACCCATTCTTAATAGCGCAGTAGCTAACCTCTGACTATGCTTTGGTTAAGCATTAAACAAGGAGGTTTGTATGCCGCGCCCTCGCAGAACCCTGATAAGCCTTGAAGACACCCCCTATTACCATTGCTGTAGCCGCGTTGTTCGCCGGGCATTTTTATGTGGCGATGATGCCTATTCGGGGAAAAATTATGACCATCGCCGCGCTTGGGTAGAATCGCTACTGTTTGAACTTGAAGCAGTTTTTTCTATTGATGTGGCAGCGTTTGCGGTGATGTCGAATCATCTGCATCTGGTGCTTAGGGTCGATATTGACAGTGCCAATGGTTGGACTGACCGCGAAGTGCTTGAGCAATGGCATAAGTTGTTTAAAGGCGATGAATTAACGCAAAAATTCGCCAGAGGTGAATTGGTTGAAGCCCATGAGGTCAACCGATTAAAACATTCAATCGCCATTTACCGCAGCCGTTTGTGCGATATTAGCTGGTTTATGCGCTGCTTAAATGAACCTATCGCAAGGCAAGCAAATCAAGAAGATAACTGCACAGGTCGGTTCTGGGAGGGGCGGTTCAAATCCCAAGCCCTACTCGATGACGCCGCAGTATTAGCCTGTATGACTTATGTGGATTTAAATCCCATTAGAGCACAACTCGCTGATACACCAGAACAATCCGACCATACCAGTATTCAGCTACGTATTCGGGCTGCATTAAAAGGTGAGCAGCCCAGCAACCTACTGCCTTTTATTGGTAACGAGTGCGACAACCAACCCAATGGCATTGCGTTTTCATTGATGGATTACCTTCAATTGGTGGATGATACCGGCCGAATTATTCGCAATGATAAACGTGGATACATCAGCGAAAGTAGCGCCAAGATACTGAACAGATTAAATATCCCCCATGACAATTGGCTCAAGCTGACCACCGAGTTTGGCAAACTATTTCATGGTCCAGTAGGCACCTTGCAAGAACTGACGGATTACTGCGAACATCTTGAAAAGCGACGACGGCACTTTGCGGCAAGCTGCCAGCATTTTCACCGCAACTGACAACTGCTTATATCACTTCGAAAATAACCCTTGCTGAGTATCTCCTAAGAACTGGGATGATTTACCTCGTCTAAAATGCTCCATTTTTTAAGTAAGGCAAAACTGGACACCCAGCCTTAATGGCGCGGTAGTCAACCTCCAACTATGCTTTGGCTAAGCATTGAACAAGGAGGTTTGTATGCCGCGCCCTCGCCGAACTCAGATAAGCCTTGAAGACACGCCTTATTACCATTGCTGTAGCCGCGTTGTTCGCCGGGCATTTTTATGTGGCGATGATGCCTATTCGGGGAAAAATTATGACCATCGCCGCGCTTGGGTAGAATCGCTACTGTTTGAACTTGAAGCAGTTTTTTCTATTGATGTGGCAGCGTTTGCGGTGATGTCGAATCATCTACATGTGGTGCTGCGGGTGGATATCGACAGTGCAAATCGTTGGACTGACCGTGAAGTACTAGAGCAGTGGCATAAGTTGTTTAAAGGCGATGAATTAACGCAAAAATTCGCCAGAGGTGAATTGGTTGAAGCCCATGAGGTCAACCGATTAAAACATTCAATCGCCATTTACCGCAGCCGTTTGTGCGATATTAGCTGGTTTATGCGCTGCTTAAATGAACCTATCGCAAGGCAAGCAAATCAAGAAGATAACTGCACAGGTCGGTTCTGGGAGGGGCGGTTCAAATCCCAAGCCCTACTCGATGACGCCGCAGTATTAGCCTGTATGACTTATGTGGATTTAAATCCGATTAGAGCACAACTCGCTGATACACCAGAACAATCCGACCATACCAGTATTCAGCGACGTATTTGGGCTGCATTAAAAGGTGAGCAGCCCAGCAACCTACTGCCTTTTATTGGTAACGAGTGCGACAACCAACCCAATGGCATTGCGTTTTCATTGATGGATTACCTTCAATTGGTGGATGATACTGGCCGAATTATTCGCAATGATAAACGTGGATACATCAACGAAAGTAGCGCCAAGATACTGAACAGATTAAATATCCCCCATGACAATTGGCTCAAGCTGACAACCGAGTTTGGCAAGCTATTTCATGGCCCAGTAGGAACTTTGCAAGAGCTGACCGACTACTGCGAACATCTTGAAAAGCGAAGACGGCACTTTGCGTCAAGCTGCCAGCACTTTAACTGTAACTGACAACTGCTTATATCACTTCGAAAGTAACCTTTGCAGAACACCTCCCAAGCACTATGGGATGACTTACCTCGTCTGAAATACACCATTTTTGAAGGAATTAGCGCAATTCATTGTCTTACATGCAGTCCCTACGACTGTTGATGGTACTTTTTTAAACAATGTTAACTTTTACAAGTTGTAGGTAAACGGAAAGTGCATTATGTTGTTGATTTAAAATGGGTGGCCGGATTTATTCTTGATGACTCTCATTCAAGCCGCATTAGCCAAGGCAGGTTGTAGGCAAACCGAAAGTGCATTATGTTATTGATTTAAAATGGGTGGCCGGATTTAATGAAGCTGCCAGCACTTGCGCTGCAACTGACAACGACTTATATAACTTCGAAAATAACCCTTGCTGAGTATCTCCTAAGAACTGGGATGATTTACCTCGTCTGAAATACATCATTTTTTAATGAATTAGTGCTATTTTTTGCCTCAGAAGCTGCCCCTACGGCTTTTGATGACTCTCATTTAAGCAATTTTAACTCGTACAAGTTGTAGACAAATCGAAAGTGCATTATGTTGTTGATCTAAAATGGATGGCCGGATTTACCTTGGCCGGATTTACCTTGCATGCGCATAAATACTAAGACGTTAGGTTACTGAACAATGACTGATACCACGTACCAATTTGCGAACTACTTAGCGGTATTTATCGACCTTTTGGGGCATCGGGATCTGTATGACAAGATTGCAGAAATTCCGCCGGATGGCAGCGAGGAACTGTCCGAGTTCACCTCAAACGTCGTAGAGTTTATCCGGTCAATCGAATATCTTTCAAAAGATGTAGAGAACTACTTCACTGGCCATGATTCTCATGAATCAGATCTGCCGTGGCCGGAAGAGTTGGCGGAATTTCGGGCGAAGATGAAGAACCGAATCTGTAAAGTGCAGCGGTTCTCTGATGGGCTTGTAATTTTTGTTCCACTCAAGACTGATGAGACACATTTTCCAATTGGCTCTGTGTACAAAGCTCTAGGAGCAGCAGCAATGTTGATCTTGGGCTCATTGGCAAAAGGATCACCTGTAAGGGGTGGTATTGCTATTGGAGGTGGTATTGAACTTACCGACGGCGAACTTTTTGGGCCAGTTGTGGGTCGAGCCTACGAGGCGGAAAGCAAAATTGCTCAATATCCCCGCATTGTTGTTCATCCGTCCGTGGCTAAATATGTTGAAACTCATGCAGCAATTAGTGAACCCAAAACCAATGAAGAAAAATATCTAAAATTGATGGGAAGCATTTGTTCAGAGATGATTTCCCATGACGTCGATGGTGTGCAAGTTCTTCATTATTTGGGAGATGCCCTGTGGGGTGGCATATTAAGCAACGGTGGGCTTCCATTGCTGGAGAAAGCAAGAGAATTTGCGGCAACTCAATTGTTGATTCATCAGAATGAGGGGAACAGTAAATTGGCAATACGTTATTTGTTGCTCAACAGTTATCTTACTGGCAATGGCCCCGAGGCTTCTGGTGAGCAGTAACCTAACAAGTCGCTGCAGGTGACGTTTGACCCGCTACCCATTTTTGCTTCCGCAAAACAGGCATTGCCTCAAACGCACCTAAGCTCAGGCGTTACCCATAGAAATGTTAATCTGAAACTCACTAATTAGGGCTAGAAGTTTAACTCGGAAATGTCCCAAAGTGAGTTGTGTGCTTTTGAGTGGAGGTTGTACGATTAAGTCACACTCAATAATCAAAACAGTCAGTTCGTGTATGACTTAGTGCACTTGAGGAGAGTAAAATGCTCATCAAATATCATACTTATATATTGGTTTTTGGCTTGGTTTTTAGTGGTCTAGCTTGGGCTGATGAACTCGCTACAACGGGCTGTGCTGCCAAATTAGCGACTATTAACGCTGAGCTTGCCGAGGCTAAGGCGGCTGGTAATCAGCATAAAGTGGCTGGACTTGAAAAAGCCTATGCAGAGGTTGTTAACCATTGTGCTGATGACCGTTTAGCGGTCGAACGTTTAGCCAAGGTTGAGGCTTTAGAAGTTAAATTAGCCGAGCGCCAACATGAGCTTACCGAAGCGATTGCTGATGGTAAGCCTATGGATAAAATTAATAAAAAACGCCAAAAAATTGCAGAAGTCGAATCTGAGCTTGCTAAGGTGCGAGCGGAACTTACGCAATAAGTTCAGGCACTTTCGGTTTACCCCGCGTATCCTATGCTAAAAATGGTCGATTCAGTGCTGGAGTTATAGCCAGCACTGAGAATGATATGCTCTGTGATGCGGTATCTAAGGCCTGCTTCTGCGCCCCATTGAGTGGTTTTATCTTCTTCCCACGTGGGTTTACCATCGACAATTCGGGGTGAAATATTGTTGGTATAAGCTGTGGTGCTGATATAGGCACTGCCACCTACATAAAAGCTTAAGTCAGCCGTTAAACTGTAGCTTAACCCCAAGCGCCAAAGGCTTTCTTGCCGATGGGATAGTGCGGGTTCTGGCACTGGAATATCGGTTTCACGGCTGCGAGCATAACCAAGGTAATAACCCCATCGCTGGTAATCATCATCAAAATGATAAGGCGCAAAGGTGATTCCGTAGAGATTATCTGTTGCTGGAACGTAATCGAGCATCAGGGCGACATAGGGAGTATTGGTCGTTTCATCTGATTTATTTGGCACAATCAGATTCGTCGTAGTGTTATATTCTGTTGCCTGTAATGGTTGGCATAGACCTAGTAGTCCAATGCTAAGATAGGCGAACTTTGATGAATGGCGATACATGGGATAGCTTCTTTGGCAACAGGTTGATTATTGTTCATATTCTTTTGTGTGTGGTCAATTCAAAAATGCTAAAATCTCTTTTAAAATAAATGGTTGTGAATTTATTGTGTGTTAAATTGAGCGTTTTTGAAAGGGAATTTAACTGAAGGTTACTCGGTCGTCATCTTTGTATGGTTTTGTTGCGTTAGCGCCTAAGTTGGAGTGAATTGTGGATCAGGAAATACGGCTCGAAATTTCGACATGGTTAACGGGCTTGGGAATTGATAGCCAACCATCCGACGGTGTATCAACTAGCATTATGCTGCTTGCTTGTGTACTGGTGGCGGCAATCTCCTATTTTATTATGCACCGTGGGGTGATCCGCGCGGTCAATATGGTGATCCTGCGCTCTAGAGTGACGTGGGACGATGTATTTATGCGCTACAAAGTGCTCGAAAAGTTGGCGATGTTAGTGCCCGCTATCGTGCTCAATCTGCTGGTGCCTATCACGTTAACCGAACATCCCGTACTCAGCAGTTTAGTTGACCGCTTACTGAGCATTTGGTTGGTGATCTTGATGATCCGCGCTATCTACGCGGGGCTGGATGCCGTCAATGAAATCTCTGATATCAATGAGGTGAGTCGCCGCCTGCCGGTTAAAAGCTTTGTGCAGTTGTTTAAGTTGTTCCTATTCTTTGTCGGCCTTATCGTTTGCCTTTCTGTGTTGGCCGATCAGTCCCCCGTGTACTTCCTCAGCGGACTTGGTGTAGCAACCGGTTTTGTGATGTTAGTGTTCCGCGACACGATTTTGGGTTTTGTGGCGGGGATTCAGTTAGCGGCGAACCGTATGGTAAGCAAGGGCGACTGGATCCAAATGGATAAGTACGGCGCCGATGGTGCGGTGGAGGAGGTGTCCTTAACTACAGTTAAAGTGCGTAACTGGGATAAGACCATCACCATGATCCCCGCCTATGCCCTAGTTTCGGATGCTTTTCGTAACTGGCGTGGCATGTCCGAATCGGGCGGGCGTCGTATTAAGCGTGCGGTCAATATCGATATTAATAGCATCAAATTTTTAACTGAAAATGATCGGAAGCGCCTCAGTAAAATCAATTGCTTAAAAGAGTATTTCCCCGCCAAGATCAGCGAGATCCAAGCGTCGAACGCCAAAGTGTCAGATCTGGATATGATGGTCAATGGTCGCCATCTGACCAACGTAGGAACCTTCCGTGCCTATCTGCAGGAATATCTACAGCGCCACGATAAAGTGCACAAAGATATGACCCTAATGGTACGCCAGCTAGCACCGACCACCGAGGGTCTACCGATTGAGGTTTATATCTTTACCAATGATACCCGCTGGGCTTTTTATGAGGCGATACAAGCGGATATCTTCGACCATATCTTTGCCGTACTGCCTGAGTTTGGTTTACAGGCCTTCCAAGCGCCGACGGGCAACGATATCCGCAGTCTCAAATCGGTTAAGGTCGAGGGTTAGTCTCGACTGACTAGAATCGCGGCGAGGGTGAGAAACACGCCGCCGCTGGTGCGGTCAAACCAATGCAATTTGTTGCTGGCCTTAAGACTAGGAGCCAGCACATTTGCCATTGAGGCGTAGATCATCACAAAGCTAAAGTCGACGAGCGCCCAAGTCAGGGCAAGTATCGTCAATTGCGGTAATTGTGGCGCGGTTAAATCGATAAATTGTGGGAATAAAGCTGCAAAAAACAGCAAGTCTTTGGGATTGCTGATCCCAACTAAAAATGCTTGTTTAAAGAGTTGCTTAAGTGTGCCTTTCCCTTCTGTTTTAACGACTTCTAGCGTTTGCCCTTGCTGTTTTGTTAGCAATAATTTGATGCCCAAAAACACCAGATAGGCGGCGCCACACCATTTGAGTATGGTAAAGCCGTATTCTGAGGCGCTGATAATCGCACCTAAACCTGCAGCCGAGGCCGCCATTAAGATCAGTGCGGCGCTGACACTGCCAAGTCCGGTGGCAATACTGCGTTTTTTACCAAAATGTATACCGTGGGACATCGACAACATCGCAATCGGTCCGGGGGAAATCCCAATCAATACAATTGCAAAAAAATAGAGTAGCCAAGTTTCAGTTTGCATCTTCTGCTCCGTTATACATTAGGGAATTAGCGTTTGTTGTCGGGCATATAATCAGGGATCGTTTTAGGATGGCGACCCTTAATACTGCGGTAGAAGCTTAAAATCTCCGCCATATCTTTTTCTATATCAACTGGTTGTAGAGGTGAGCGGATCACCACTGCTTTACAGGCGAAATCTAAGCCCACGGGGACGATAGGGACCTGCGCCTTAGCCGCAATATGGTAAAAACCACATTTCCAACGCCTGACGGGGCTACGGGTGCCTTCGGGGGCGAGTGCCAGTTTATACTCGGACTGGGTAGTAAACAGCTGCACCACGGAATCGACCAAGTTATTGTTTTTACGCCTATCGACTGGGCTACCGCCGATAGCTCGGAAGAACCAACCCCAGGGCGGAATAAACAATTGATGCTTACCAAGGAAGTGGATGCGCGTATTTAATGCACCACGAGCGAGGACACCAATGATAAAGTCCCAGTTGCTAGTGTGTGGTGCAACAATCACAATATATTTGGCTTGAGTGGGGAGCTCTCCTTGAATTCGCCAGCCTGAAATGTTTAGTAGCCAGCGGCATAAACGTGTAAACATAATGTGGTGCTCAGAGTCGAAAAATTAATAATATCATCAGCTTTTTTTAATTATAAATCGGCTTAGATAAGATAGTCTGGGCCGAATAGATATAATACAGTCTACCTGATTGTGAGGGAGCGATACTATGTTGCGACAGGGATTGATAAGAAAACATATTTTGCAGTGCCTTACGGCGATATTGCTGCTATTTGTTGGGCAGGTGAGCGCGGTGCCAACCGATGATATTGTCCAACTGCTAAAAGGTCAGGAGGAAGCCTGGAATCGAGGCGATCTTGACGCTTATATGCAAGGTTATTGGCAAAATGAGCAGCTTATGCTCATCTCAAACGGTAAATTTCGCAACGGCTGGGACGAAACCCTTGCTGCCTATAAGAAGAATTACCCGGATAAAGAGTCATTGGGTGAGCTGAAGTTCACGATTAAAGAAATCAAAATGCTCAGCAACTATGCCGCTATGGTGGTTGGACGTTGGGATTTAAAACGGTTAAAGGACACTCCAACAGGGGTATTTACCCTGCTGGTGGAAAAAATCGATGACCGTTGGGTGATCACTATGGACCACAGTTCAGACTGAAGTTAATCTCTGACCGATAAGCTAAAAAACCACTAAACAGTCTGGCTCTGGCGGTAATTGGGGCGGTAGGGTGAAGTGGAAATCCTGTTGTCCCAGACGCCGACCCTTACCATCGTATCTCACCTCGGTGAACTGAATTTCCCCTTGGGCATTTTGTAGCAAAATGCTGGTGGATCGGGTGCCATAATCGGGGTGACGAATATAAATCGCGGCTAAACGGCGCTTCCATTCTAGCCCCACACCAGTGTCGGGTAACTCATTATCCTGTGGCTGTGAATCATCCTGCATCAGCTTGATGAGCGACTCGACTTCAAGCTGTGCCGATTGTTGGATTAGGGCTTCGAGTGAGCGCTGACCTTTGGCCATTTTGGGCCAAACATCATCCATTGCCCCATTGCTAATAGCATGAAATCCTTGGGTTAACTTTACCGTCTCCCGCCTAATACTATTAAAACAGTACAGATTGGTGCCTTGGCCAAAGACTAAGTTGAAGGGTTGATAATCTTGTGCGTGCTCCACAAGCCAGTTAGGGCAGATAAGCGAGCCAGAATTTAATGCCTGAATGACGAGTTCGCCGCGGCTACGCATGGGTTCTTGGTTTTTTTGCGCGACTCTTAAGTTGGTCACCCCTGCAAGTTGACCTTGTGTATTCACTCCAAACCAAGTACCGCCCGCCTGTAAGTCTTTTCCCGCGAGCATATTGCGCTCAGGCGGCCAAAATTGCGCTGGTGCCGTGGGTCTGTGGTGAAACTCATCCCGATTCGCACAAATAATCAAGGGATACTGGGGATGAGCATTAAGCGCGATGAAGAGTATGCACATAGCAGGCTAAGTTTTTCCTAGGATAGGATTAACTTAGCCTGTCTGTCGCCAAATGAACAGTTTTAGTGATGGTGCTTATCCCTATCCGCGTGATCATGGGTGTGGCCATGGCTGCTATCGTGGCTATGAGTAGGGCTATTGGGCGTCGGTAAAACAGTTGAATGCGCATGGGTATGAGCATGATCATGGCTATGCTTATGCCCATGGGCTGTGGGTTTTAACATCATAAGGCGGCGCAGGAATTTACGGGGGCCAAGGCGCAGTAAGCTCGCAGCAAATAAGGCCGATAAGATCAGTAATGCTACTAAGTTGATGGCCTCAGGTAAGGTGATCAACGAGAACCACATTGGCAACTTAAGGGCTGCAACGAGGGCGATAGCAATCATTGCCAGCAAAATCGCGCGTTGTGGCCAATTCATAAGCCTTAGTTGGGCGATACTTAACACGGGAGCGGCAATTAAAGGCAATATGATGGCCAACGGGCTCCAGCCGCTATAGGCAAGTGCAATCGACAACACCGCAGCACCTAAGTTACAAAAACGCATTGGTAAAAATACCAGCAATAGCACAGCAATCTGTAACATCGGGTTATTTAACGGCACTGAAGGATGGCCGATCAGATTCACTAGCACTAAGCTGAGCAATACCCAAGGCGCGCTGCGATCAACCAAATGGGCAAAACCAAAACGCAGGGCTTTGCTCGGTAATGTTGTGTGGGGATCGGTAATCTCGACCTGCGCATTGGCCAAATAGGCGCTCATGACAAAGCTCACTAGGAGTTGGAACAGCGCCAACCAAGGGCCGAGCAGCAATGCTGTTAGCACTAACGCTTCTGGGCCTGCTAAACGTTGGAACCAGCGGCGAGCGAGGCTATTATCCTGTGGCGTTAAACCAAGTTTGAATCGTAGCGCTGCTACGGCATAACTGAGTAAAAGCACAGGTGCTATTGTCATGAGCCATGTTGTTAGCTGCTCCGCACTGTGGTTGTGGTGGGCATGATCATGGCCGCCAGAATCCACTAATAACAGCATCATTAATAAGCCAATACCGAGCAAACTGCCGATTCCTGCCTGATATTCGTATCGGCCTTGTTTATCCACATCCTGTTGACCATGGGGTTGATGTAATACAACGTGCAGAATCGAACCCGTCACAAAGGCTTGTAAGTAAACCGTTTTATCTATGCTCATGTGTGACAAAAGCTGTTCGCTGGCAAAATAGCCGATGCTGGTGAATAGCATAATGGCAGCAAAAATAATCAGTGTCCAACGGACGCCAAGATGGGGTTTGAGTATCCACCACACGGCAAAACCGACAGGGAGGCGATGGAGTATCACGCCCAAGGCTAACAGAATGGAATTGCCATCTTGCTGTGCTAAAACCATGGCAGTGCCATCGGTGATGGTATGTAGCAATAAGCCACTAATGCCTAGAAAAAGGGCAAAATTATGCGTGATTTCAGAATAGCGGTGGAATAATCGCTCGCTCGCCGTTGGTCCCCATAGACCAAGTATCACAAATACAATCGCTAGCAGGCCACCGTGTTCAAGCAGTTCAGGCAGAATATGGATCAGCACTAACCCGCCTAAAGAGACGAAGATAAAACCATCGAGTCCCTTTTGTAATCCGCTACCCGATGAAAAGTAGCGATAAAACAGTGGTCCGATTAAGAGTGCGATACAACTAGCAAGAAGATAGAGCATGGATTCCACGAAAATTTGCCGAAAAAACGCCGTAGTATACCAGTTGTAATTTAAATGAGCAGTGACTTACTGGCAATTTACTAAAGTGATATTTGCTTTTCATTGTAAGCGCAGAAATCAATTCAATCATCAGAGACTTATCGGGGTATTGGCCGGTATTCTTAACTGTCAAAATTGACAATTGTGCAGTTGTTTAATGCCATCATAAGGAATTTTATAGATAAATTTTCACATCTGTAATACGAAAAAGTTATACAATGTGTGCTCATGTTGGCTTGGGTGTTGATAAAGTTAAATGGATATATTTTCTGCTGCGGTAATGTTGTTTTTAATTATGGATCCCCTCGGTAATTTACCGATATTCGCGTCGATTTTACGACATATCGACCCTAAAAAACGTCGTAGAGTGTTGATCCGCGAACTGATTTTTGCATTAGTGATTATGTTGGCGTTCCTGTATGCGGGGGAGGCCATTTTAAGCTTCTTAAATCTGCGTTCTGAATCGGTCAGTATTGCCGGCGGTATTATTCTGTTTTTGATCGCGATTCGGATGATTTTCCCCCAACCGGGTGGCGTGGTGGGGCTGGCTGCGGGAGAAGAGCCTTTTATCGTACCTATGGCGATTCCCTTAATGGCGGGGCCATCTATCCTTGCGGCGCTTATTTTATTGGCGCATACCGATAGTTCTCGTATGACGGACTGGACGATAGCATTAGTATCTGCATGGGCAGCAAGTGCGGTTATCTTAATGTTCTATAAACTCTTTACCCGTATGTTGGGTGAAAAGGGGTTAACGGCTGTTGAGCGTTTGATGGGTATGGTGTTGGTAATGATATCGGTGCAAATGTTCCTCGACGGGGTATCAAACTATATGAAAACCGCTGGTTAACCGACGGCACTCAACGATATGAAAACCGCATTAACGCAGTTAGTGCGGTTTTTTATGGTTAAAAATCGCGTTGAAGAATGCTTGCTGAATAAACGCTGACAAAAGTACAAAAACCATCACCTTTCAATCTGTATCAAGTTGTTACACTGATCTTGTCCTGATATGTTTTCACATCCCACTAGAGTTGGCCTTCCTAATTAGGAACGCGAACCAATAAACAAACTTGCCATAGTATGAATAGGCACTAGCCTTAAAAAATAGCTTGGTTATACCAGCGCAAATTGTGACGGAAGGAATACGGTTATGCGAAGTAAAAAGAGTATCACAGCGTTTGGATTGATGTTGGCCTTGCTAAGTGGCACCAGTATCGCTGCACCTAATCACACACCAGCGGATGCGGGGGTCATTAACAAAGAAAGGATCCTCTATTGGCTAATTAAGCGTGGCGAAGTCTCCGAGGATGCGAGCGACAGTGTCAAGCAAGCGGCCGTTGAAGCCTATATTGCCCGCGCGAGCCTAGCACAGCCTAAAGAGCCTCGAGTGGTGATTGAGGCCGAGCAAGAACGCCTCCATAAAGCCAAAACCACAGCAATGATGCGCGCACCTGCGCAACGTGCTTTAGCGGATGCCGATGTGACTAAAACGGTTAAGGTATTAACCGTACTGATTGATTTTCCTGATTTAAGATATAACAACAACGGCTTAACCGCGAGTGATACAGACATGTATTATTCAAGTTATCCCGCCTCTCACTACAAGAATTTACTCTTCTCAACGGCCGGTTTTAGTGGCCCGCAGGGGCAAAGTTTAGATTCGGCCTATCAGTATTACCAGGCTGTTTCGGGCAAAACCTTCTTCTTTACTGGCGATGTTAAAGGTTGGTATACCGCTGGCCAACATGCTGATTACTATGGTGCTAATGATGCTGATACCAGCAACGACGTCAAAGTTGGCGAGCTGGTTAAAGAGGCGGTATCACAGGCGGTTGCCAGTATGTCAGCTGCGGAGCTTGCTAGCTATGATATTGAAGATCCATATGATTTAAATGGTAATGGTAACTTAAATGAAGCTGATGGCATTATTGACCATGTGATGATTTTCCACTCCAGTATTGGGGAAGAAACCGGTGGTGGCAAATTAGGGGCTAATGCGATTTGGTCGCACCGTTATTATGTAAATCAAAGCACTCAAGGTTATACCTTGCCTGGAACAAACAAAAAAGTCTTTGGTTATACGATTCAACCAATAGATGCGGCGACTGGGGTGTGTACCCATGAATTTGGCCACGATCTCGGACTTCCCGATGAATACGATACTACGGATAACGCTAACAAAGATGGTTCGCCCGTTGGTTATTGGTCGTTGATGTCGGGCGGCAGTTGGACTGGAACTATTTCTGGCGCACAGCCAAGCGGTTTTAGCCCCTACGCGCGTTCGTATTTACAGACAAAATATAAAGGTAAATGGCTTAACGAGCGTGAGATTAGCTTAGATACCATTCCTAGATCGGGCATGGAAATCACGCTCAATCAGGCGATAAACCAAGATGCGGTGAATCAAATATCGATTCCGCTACCTGCGACACAAATTGCCTTTAAAGCGCCTTATCAAGGGACTTACCAGTACTATTCTGGCCAAGGAAACATGCTGGCAAACAGCATGAGCTTTGCTACAACCTTGCCAGTGACGAGTGATAAACTCACGCTTTCCATGCAAGCGAGTTGGGATATTGAAAACAGCTTTGACTATATGCAGGTCAATGTGGATGGCACAGCGATTGCGGGTAATTACACTCAATCCAGCAACACCATTAATAGTGCTCGACATATCATTACGGGTAAATCATCGAGCATCCCGACCTCTGTGGGAGACGATGCTTGGGTCGCGTTGGAATATGATTTGTCGGCCTATGCAGGCAAAGCTGTCACTATTGAATTTAACTATGTGACCGATGAGGCAGTTAGTGGCTCAGGTATTACTATCGACAATATCAGCATCAAACAAGGCACGAGTGAGTTGTATGCCGATAATGCCGAAGCGGCAAACAAAGCCACTTTCGCTGGTTATAGCCGCATTACTAACACTCGCCCAGGCCCTTCATCCCGTTACCTTATTCAATTACGCAGCCACAATGGTGTCGATGCGGGGCTGAAGAGTAAAGGGTTTGATCCTGGTGTGCTGCTATGGCTCGAGAATGCCAGCTATAGCGATAACAACGTGTCAGACCATCCCGGCCGAAGCTTAATTGGCGTGATTGATGCTGATCAAAATATGATTGGCACTAACTCTACCGATGTACAAATCCGAGATGCTGCTTTTAGCACGGTAAAACAAACCGCTTATTTTGGTGACAATAGTCTCGATGCGATCAGTCTGTTTGACGATAGTTTAGATTACAGTGCGCCGCTGCAACCTCAGTCAGGTATGCAACTGCAACAACTTGGGTTGACGATGGAAGTTGTCGCTCAAGCCAGTGATAACAGCACCGCAGTGATCCGTTTAGCGAATGCAAACGCCGATCCCGCATTAACTCCCTTAACCGCCGCAATTAATCTGAGCCAAAACGGGCAGGCGGTGACGGTTTCTGCTGCGGTAGAAGGAGGAGAAGGCGCGTATTCCTACGCTTGGGATTTCGGTGTAGCGGGAGCAACAAGTACCTCGGCCACAGCGGTTTATACCTACTCTGCGGCTGGAACCTATACGCTGACCTTAACCGTTACCGATGCCAAAGGTACAAAAGTCACCGCCACGAAAACCGTGGTAGTCAGCTTACCGTTAACTGCCAGCTTTAGTTTCAATGCGAGTCTGCTAACGGTGAACTTTAGCAACACCTCGACTGGCGGAGCTGGAAGCGTGAGCTATTTATGGAACTTTGGTGATGGCACCACAAGTACGGCGGTGTCACCATCCCATACTTACGTGAATGCGGGAACCTACACCGTGACGCTCACGGTTAAAGATACCCAAAATGCGACCGCAAGCAGTAGCTCAAGCGTCACCGTATCTGCCCCCATCGCCCCCCCATCGGAAGGTTCTGGTGGCGGAGGTAGCTTAGGTTGGCTTAGTCTTCTGCTGCTCGGTGGTTTTGCATGGCGTCGCCAGCGCCAATAAGTTTGAGAGTTAAAGCAAAATGCCTCTGATATCAGAGGCATTTTTGTTTTATCGGCTTAGGGGCAGAGCCTAGCGATTGCCTGTTCGGCGGCAGGGAGGAACATTTCACTGACAAACATTTCCTCCTCGTTGTGGTGGAAATATCGACGTCGCCCCCAAAGCTCATGCTCTACATTCTGCGCTAAACTTTGCGCTAGGTGGGCAAGGCGGCTATTGGTGGCAAAGCGGGCAATTTCAATGCGTCCCGGCACAAAACTATCTTGGCTAAATAATAATTCGCCCAGTGGTCGTGTTCCTAGGCCTAAAAAATCAGCTTGGCGTGTCGATAACAAAGACTGAGGGATCAAGGTTCTGGCAAATACCCAAGGCACATCGTCGAGGCAGAGTAAGACTTCGCGCACCCAAACGGCACTTTGATTGGGATATTCGCCGTCGAGCGGCGGGCATTGACCTTCACCAAGGATTCTGACTTCAAACTCATTACAGCAGCCTTTGAGCTTTTGTGTCAGACTACCAGGGGCGAGTAACCATTCCTTAAGGGGAGAAGCGGGAAGATTTTTGGTGTTGTCGGCACAAAACCATTGAATTGATTCGCCATAGGGAAAGCTTAAGCTGGTCACATTCATTAAATACTCGTTACAATATAAGCAAACGTCGGCAGTCTACCAGATAGATTGGGAAGTTTCTTCCATTGGCCATTATTGTTTTTAGGGAGCTGTAAACCGCGATGAAAAAATTATTATCAGCCTGCCTGATCTTGTTCACTGTTGTGTGTAGCGCATATGCGGCCGACGAGAAAGAAGCGGCTCCTGCTGCGGAGTACGCCTATTACGGTTTTGAACCCGAAATCGTGACTAACTATATTTCAAACCGCAAAAAGCTAGGTTTTGTAAAGATCAGTGTCGAGTTGATGGTGAAGAGTCCCGATGATTTAGTGATCGTTGAGCGCCATGATCCTCTGCTGCGGGCGGCGATTATCGAAGTGCTGGGCAATCAGGCCGAAGAAAAAGTTAAGTCTCTCACCGGACGTGAAGAGATCCGCCGTGAATGCTTCGATATGGTCAATAACCTGCTGACAAAAGAAGCGGGTAAACCTTTAGTCGTCAACCTGTTGTTTACCTCCTATCTGTACGATTAATCTCGCTAATACGCTCAAGGGCCGATCCTTGGATTGGCCCGCCCTTGTGATAAATCATTATGCCTAAACCCGCCATAAAAACTGCCGCTAAACCCGCGACGTCACCCGCAGGTAAACGTGCTAAGCCAAACACGCCTCAATCTGTTGCTAAACTCAAAGCCAGCACGGCTAAGGCTGCTAGTAAGCCCAAAGCAAAGCTCGGGGAGAAAAAGACCTTACACCCGCGTAATGTGCATCTTCATGGCTATGATTTTGTGGCCTTAATGGCGAGTTTCCCTAAGCTGAAAGCCTTTGTTCGGCCTACGGCCTATGGTGCTTTATCGATTGATTTTGCCGATCCCTTAGCGGTTAAAAATCTGAATGCAGCGTTACTGAAACAGCATTACCAGATTGATTTTTGGGATATTCCCAAAGGCGCACTTTGTCCGCCGATCCCTGGGCGGGTCGATTATGTGCACTACTTGGCAGATCTCTTATTTGAGGGGGCCACCGCCCCGCGTGTTGAACAAGTCTGCGCCTTAGATATTGGCACTGGGGCGAATGGGATTTACGCCATCCTAGGGCAGCAAGTGTATGGCTGGCAGTTTGTCGCTTCGGATATCAATCCCCAGTCTCTGGCCAATGTGCAGCGCATTATCGACAACAATTCCTGCTTACAAGGTCATGTAACATTAAGGCGGCAGCGGGATGAAAACGCCATTTTTAAGGGTATTATCGAGGCTGCGGATCGCTTTGAGTTAACCCTCTGCAATCCGCCGTTTCATGCCTCATTACGGGAGGCGAGTGAAGGTTCGCAGCGTAAGGTGCGTAACTTACAACTCAGTCGAGGAGAAAAACCGAAAGCCACTGGCGCCTCCTTAAACTTTGGCGGTCAAGCGGCGGAGCTGTGGTGCCAGGGTGGGGAGAAGCAATTTTTGGCCACAATGATCCGCGAAAGCCATATGTTTGCTGAGCAATGTCTGTGGTTTACCAGCTTAGTATCGAAGCAGGAAAACCTTAAACCTTGTTATCAAGCACTGGCAAAACTGGGTGTGGATACGGTAAAAACCATTGAGATGCAGCAGGGTAATAAGGTTACCCGAGTGTTAGCGTGGAGTTTCCATTCTCAGGCAAAGCGTTTGCGGTGGCGCAGTGAGCTTGTTACACCGACTGAATAAAACAGGCGCTTAATGCGCCTGTTGGTTTGAATCAAGATTTAATTATTGGCTTTGTTCCTGTGGATGTGGATGGTCGCGGCGAAATAGCGCCCACTCTTCAATCTGTTCACCGTTTGGCAAGGTACACATACCGTGTTCACCCTCTGCGGTTCTTTGGATTTCCGAGGTGCCACCGAGGGAGGCGCAATACTCTGATGCCGGGTTGGCGATTTGCGTTTTTGCTTCAGTTTTTGTTTCAGCCTGAGCGTTTGTTGCTGGCTCGGTCTTTTCGCCACAGCCCGCTAAGCCGCTGCAGATGATGAGACCGAATAACCAAGCTGATGCTAATTTCATGTTGTTTCCCTTTGTTGTTAATTCATTTATTTACGGCCTAAAATCCGCAAAATGCGCAGAAATAGGTTGATGATATCCATATACAAAGCGGCTGCGCTATCGACGGCATTATCGACGGTTTTCGGGATCTGGTTCGCCCGTCCCCAATCGTAGCCAATATAGCCGCAGAAGATCAGCACGACTATCCAATCTAAAATGCCGTGATGGGTTTTAAAGATAAATATTTCAATAAGTTCGACTACTATTACGAGCAGTAATGCGATAGTGAGAACACCGGATATTTTTTGGAAAAAGGCCGGAAACAGCGTCCCCAAACACATCATCGCGATAGTGACTAAGCCCGTGATCCGAATCGCTTCGGTAACGAGCGCGGGGTCGTATTGGCTGACAACCATATTAATAATCAGGCCAAAGGGCACCACCACAAAGTTATAGCCAACAAAGCTGACGATGGGGCTACTTGAGCTTTGGAATAGATAAATCCCCAAGAAGCAGGAGGCGAAGTAACCGATAAAGAATATCCAAGGATTTACACTGGCTATCGCCTCGGGGTCGATATGGCTGACCATGGCATAGTTTACGGCAAATCCCCAAACGAGGGTGAGGCCAATCACTAAGTTATAGAGACCCGCTCCAATAATGGTGTCATTAGTTGTACGGCGGTCAAATACGCTGTTTTCAGTATCCATTTGATTTTTAATATCCTTAAGTGTGTAAAGTGTGCTGAGTATATACCTTTTACTGGCTACATATCTTGCAGTGAGCTTGTTTAGGTAATTTCATTTCACGAAATTCCATGGTCATGGCATCGATCATCAAAATCCGTCCGGCTAGGGTTTTGCCGATACCTGTGATGACTTTAATGGCTTCTACTGCCTGCAAACAGCCGACCATACCGACGACAGGTGCAAGAATACCGGATTCGACACAGCTGAGTTGTTGCTCACCAAAGAGTGAACTAAAGCAATGATAACAAGGTGTTTGTGCTTGATAGTCAAAAACAGTGACCATGCCTTCCATACGAATTGCAGCGGCCGAAACTAAAGGGACTTTATGCTTAAAACAGCTCTGGTTTAACTGCTCACGCACGCTGACATTATCGGTACAATCGACCACGATACTGTGACTGGCGACAAGCGCATCAATCTCATGATCATCCAATACCGCATTGATTGGATTGATTTTTACATGGGGATTGAGCTGATTCAGGCTTTGTTTGGCCGATTCGACCTTAGGTTGGCCGATATTGGCATCCTGATGTAATACTTGGCGCTGTAGGTTAGAGAGCTCAACCGTATCGAAATCCACTAAGGTCAGCTCGCCAATGCCTGCAACGGTAAGGTATTGTCCTGCAGCGCAGCCTAAACCGCCTGCGCCTATCATCAGCACTTTGGCGAGTTTTAGGCGTTCTTGGCCGTCGATATCCATCGCCTTGATTGAGATTTGGCGGCTATAGCGGGTAAGTTCGCTGTCGCTGAGGATGTCTACTTGTTCATTCATCGATTCGCGCCTTAGCAAAGCACTGAGTTAAAAGGTTCTACCGTCACTTGTGAACCCGCAGGGGTGTCACCTTGGAACTGCTCCAACTGGACGAAGCAATTTGCCAGACTCATCGAAGTTAACATGCCCGAGCCTTGGCTGCCGGTGATGGCGACTTCTAATTCGCCCTGTGCATTGCGGGATAAAATACCGCGTTGATATTCCACGCGCCCAGGTTGCTTACGCACCGGTGTCGTCAGGGTCGCCGATAACATCAGCGGCGCTTTTGGGGTTAAGCCCTGCATCTTATTTAAGATTGGCCACACCAGTTTGTAGAAGGTGACCATGGAGGAGACGGGATTGCCCGGTAAACCACAGAATATCGCTTTGCCTATACGCCCCATAGCAAAGGGCTTGCCCGGTTTTATGGCGAGTTTCCAGAAGGTGATCTTGCCTTCTTCATCCAGAATTTGCTTAGTAAAGTCTGCTTCACCGACCGATACACCACCCGAAGTTAATACCATATCTGCTTGGCTTGCTGCATGACGAAATGCGTGGCGAATGGCCTCGGGATCGTCGCTTACTACGCCTAAATCCAGCCATTCCACATTGGCGCGGCTGAGTAATCCTTGGATAGAATAACGGTTTGAATCGTAAATTTGCCCTGGCGCTAAGTCGCTACCCACAGGGCGCAGTTCATCCCCGGTGGAGAAAAACGCGACTTTGAGTTGGCGGTAAACGCGCACTTGGCTCACACCAATGGTGGCTAATACGCCAAGTTCTGCGGCGTTAATTTCGATACCTGCTTTCAGGACTTTGGTCCCTTGTAACAGTTCTTCACCTTGGCAGCGAACATTCACGCCCTTGGCCTTGGGGTGATTTATTTGGATTTGATCGCCATTAGCTTGGGTTTCTTCCTGCATTTGCACTGTGTCATAACCAGCAGGAACGGGAGCGCCAGTCATAATACGCACGCAGGAGTTTGGGGTAATTCTACCCTCAAAGCCATGGCCAGCGAAGGAACTGCCGATCAGCGTCAGTGTGGTTTGCTTGGCTTCGCTGGTTAAATCGGCAAAGCGAAAAGCGTAGCCATCCATCGATGAGTTATCGAAGGGGGGTAAATCGATACAAGAGGCCAAATCCTCTGCTAAAACGCGGCCAAGCGCATGGGGAAGTGAAACGACTTCGGTGTCTGACACTGGGCTAACCTGCTCAAGCATAAGGGGAATGGCTTGATCTGGATGCATTAAGCTAGGTTGCGAACAAGGATCGGCTTTCACGGACATCGGGTCTTCCTTATGGGCAAAGGGTTGGGTAAATATAGGGGCTATTATGCCACGCTGTGCTTGCTTGGCTATGATCTGCATAGGAGTTTATGTGATTTGTAAGGCAGTTAACTCTTCTAATAGATGATTTTGCAGTCCCCTTTATGCGGTGCTAAACACGAGTCTATGAACAAATGAAAATCATTTTTATCAACTAATCATTAACTTAGCTAAATCAACAAAGGTAAATTTTGTTGCTTTTGGCGACGGCCTTCATGACAATGTGAACCGATGATTTCAGTTCGAAGGCCAAAGAGGATTTACTATGCTGTCTGCAACCATGATCGAAAAGTTGAATGAACAAATTAATATGGAGTTTTTCTCCTCTAATTTATACCTGCAAATGAGTGCATGGTGCGAAGATCAAGGCTTTGAAGGCGCAGCAAAATTTATGCGCGAACATGCTGATGAAGAAATGGGCCATATGCGCCGTTTGTTCACCTATGTGAGCGAAACCGGTGGTTTACCGTTACTGGGCGCAATTGAAGCGCCACAGTCACAGTTCAATTCTCTGCTGGCCTTATTCGAGCTGACCTATGAGCACGAACAGTTAATTACTCGCCAGATTAACGCGTTAGCCCACACTGCATTTTCGAATCAAGATTATTCCACCTTTAATTTCCTGCAATGGTATGTGGCTGAACAGCACGAAGAAGAAAAGTTGTTTAAGTCAATTGTCGATAAGATCCGTTTAGTCGGTGAAGATGGCAAGGCATTGTTCTTTATCGATAAAGACCTCGCCAAATTAGCCTCAAAGGGTGGTGAAAGTATTATGAACGCCCAAAGCCAGCCGCAAGCTTAAGCGCGCCACTTTGGTATAAAAAAAGCAGCCTAGGCTGCTTTTTTTATGGGCAAAGATCGTGGTTTGGGGAAAGCTATTAGGGCGTGTTGACGTTTCGAGATTAAATTTTGTTCGTTCTGGCAAGTTCGTGCTCGCGAAACGAGGAATGATGTGTCGTTATTCTACTCAAATGACGAGCGGCTCTTATGACAGAAAGTAAGAGCAAGGGCTTGCCAGACGAACCCTTCGGGCAGCATTTGGCTGACGTTTCTGCTGCGTTATCGTCCGTTTATGTAGAATAACTAAACAGCACGGACTTTGCCTTGCATAAAAGCCAGCCAAACTGCTGCAAAAATAACTCTGAAACGTCAACACGCCCTAAGCATTAACACACTTTTCGCGTGGCGCTTGTGGCTGCAATAGTCTCGGTAGTGTTTGGCTTAGCAGTGGGGTAATGGCTGCGAATGGCAACGGTTTTGAGATCAAATACCCTTGGGCGTAGTGGCAACCTAAGTCGCGCAGTAAATTCCATTGGGCTTCGGTTTCAATTCCTTCGGCCACCAGTTCCATTTCAAGGCTTTGCCCCATCATCACAATGGCTTTCACCAAATTGGTATTTGAGTTGTTGCTCAGGGCATTTTCCACAAAGCTACGATCGATTTTTATCACAGAGATAGGGAATTTCTTCAAATAACTCAATGAAGAATAGCCTGTGCCAAAGTCGTCGATATAAATCTGCGAGCCTAAACGGCGAATGGCTTCTAAGGTGCTTAAGCAGTGGCTGGCATCGCCCATTAGCATGCTTTCGGTGATCTCAATATGCACGTTTCTTGGGTTGATATGATGACGGTTAAAGCATTCCTGCAGTACCTGATCAAATCCCATACCTCGCGCATTCACACATTGGCGGCTCGAGACATTGATCGCCACATTAAGCTGTAAGCCAAGTTGTTGCCATTGTCTTAGGTCGTGCATCGCTTGGTTGAGTACCCATTCACCCATGGGTTCAATAAGCCCTGTTTCCTCCGCGATGCCTATAAACTGATCCGGCGGGATTAAGCCTAAATCGGGGTCTTGCCAACGAATAAGCGCTTCAACACTACAGACTTTACCCGTCTTCATTTCCACAATGGGTTGATAGTGTAGCGTAAATTCATCCTGCGCCACGGCGCGGCGTAGCCGCTGTTCCAGCTCCATGCGGGCAAACATGGCTTGGTTCATTCCCGAGGTGAAGTATTTGAAGTTATTGCGTCCGGCATCTTTTGCCTGATACATGGCCATTTCGGTATTGCGGGTTAGCGAGCTAACATCCAGGCCGTCTTCTGGGTAAACACCAATCCCAAAGCTGGCGGAAATTTGGATTTCCCGTTCATTCAAGTTAAAGGGCGTCGACAGGGTTTCGATGATACGGCTTGCCATATGCTCAATCGCGAACTCATTGGTGACTCGGGGAAGGATAAGTACAAATTCATCCCCACCGATGCGTGCGATCAAATCATTCTTTCCGGCAATATTTTCTAGTCGCTTAGCCACGTCTTGCAGTAGTAAGTCGCCTGTGGCGTGGCCTTGGACGTCATTAATATACTTAAATTGGTCTAAATCAATCAGCAGAATCGCCAGTTTGCGGGAGTCATGTTGGGCGAGCTGGATTTCATGTTGGAGTCGCTCATTAAACAATTTGCGATTAGGTAAGCCTGTCAGCGTATCGAAATGTGCCTGATACCAAAGATCCTGCTCATATTGCTTACGTTTACTAATATCCATAAACAAACCAATATGCTGGATGATTTCACCCCGTTCATTACGCACCACGGTAATGGCCAAATACTCGGGATACACTTGGCCATCTTTGCGTTTATTCCAGATCTCGCCTTCCCATTTGCTGTCTTTTTGCAGCGCTTCCCACATGGCAGTGTAGAAATGGCTTGGGTGGCGTTTAGAACTCAACATCGAGGGGCTGCGACCTTTGACGTCTTCAAGGCTGTAGCCTGTGATCTGGCTAAAGGCGGGGTTCACTAACTCGATATGATTATCGGCATCTGTGACCATAATGCCTTCGGCCGAATAGTTAAATACCGCTGCGGCGCGGCTAAGGGCCTGATTGGCTTTTTGGCGCTCACTCAGCATGCGGTTCATTGCCCGAGACATGCGAGCCAGTTCATCGGAGCCTGACACATCAATATGGATATTTAGCTGAGGATCGGCGGCCATTTGCTGCATATCATTGGCAATTTGGGTGATTTTAAACATAAAACTGCGAATGATTTTGCGGCCCAGCCACAGGGTGATCGTGGCGGTAAATAAGGCAGACAGCAGATAAATGCCTAATAACATGAGCGCATGATGTTGTTGTATATCACTCTGGCGAGCCATGGAGAGGGTGATTTCATTACTGAGTGCATTCAGTTTATTGATTCTATCCGTCGTTAATGTCCACCAATGTTTGCTGCTTACTGGATGGGGTGGCATCAATAATTTATCAATGGCGGCAGAGAGCTCGCTATTGTTGATATGGGCAAGGGCGGTGATTTCTGCGAGCGACAGCTTTTGATCTTTTAACTGCACTATCTTAGACATGCAGAATTGATACTGGTTGATGCTCTCTTCGATGCTTTGTACGGCAGGCGCAAGTGAGGGAAGGTTTACCGTTTCGCGGTTAAGTTCATCGAGTTTTTGCTGGATCGTGGTTAAGGCTTTAGTGAACTTTGCAAGCGATGCTGGGCTGCCCGTTAATAAGTAATCCTGAAAACTATCGATTAACCCCTCATAACCTAAATGCGCATTGATACTTTGCACTAAGGTACTGATATGGATTTGTTGCTCGATTTGCTGGCTGATTTTCAGTATTCGTAGGCTTTCAGGTGAGGCTTGTATTTGGCGGATAAGGGAGTGTCTGTCAGATATTGAGGCATTACTCGCATGGGAAATAGCTTGGCCATACTCGTACATAATTGTGTTGATGGCTTTATAGTCATTAATGCTGAGGCTATCTGACAACAACATACGATTAATCGCGCTGCGCTCCTTAACCGCTAGCTCTTGCACCATCAATAAATTGAGTAAATCCGCATAGGCCCTTGATTGTGTTATGTCATTAGTGAGTAATTGTAGCTGTTGGACCAACTGTAATAATGAAGAGTTAAACTGCTGATATAAAACAATAAATGAAGATGGATGCTGGTCGAGTGCCTCTTGGCGACTGGATGCTAACTTATGGCTTAGCAGCGTCAAGTTGGTGAGTTTTTCCTGTAATTGTGTCGATGCTTGTTGGTCACTTAAGGTGGCGTTCAATTCAATTAAAGCAGGGCTCTTAAGCAGTGCCTCTAGTGCAGCCGAAGTAATTTGTTGCTGTTGCAGTAGGCGAGTTTCATCTTGAGGCGTAGTGGCTGGGAGTAATTGGGTACTGAGTCCGTACTCATTATGGAGTTGAAACAGGAAGTCTGTCGTTTGTACCGTTGCCCTTATCGCTAAATGATTCTGATTGGCAAACCGGTATTCCTTCACAAGCATATACATTCGCGACAGCACAAAAATACTCATCATCAGCAAAGGTAGCAGCGAAAACAGAATCAGTTTCTGTTTCAGGCTGAGATGCTGTAGCGTGGATGGCATGCAAACTTTCTCCTAGATTGGCCTGATTGGAGACATAAAAAATCAAGGGGTTACCTTGATGAGTTGAAAGCGAAAAAGTCAGGCACTGGGGGCGAATTTTTAACATAGAAGCCTGTCGCTCGCGACCCTTGATTTATGGATATCTAATCTAGCTCACGAAATTCAGCTAATTATTATATACATCTAAGGTTATATTTTTATTGATTAATTTTCCTCCTAGCAGATTCATTGTTTTTTTGTCTGTGATATTTAGCGTGATTTGACACTTAACCAAATAACCCAAGTGTTTTATAGGCGTTAAATAAAAAGGACGCGGGCCTAAGCGCACGTCCTTTAAGTCGAATCCCGTTTATGGGGCCAAATTTAGCCTACGTTGGCCAATAAGGATTTACGGTAAACCACGATATCTTCAATCGTGAGTACGGGCATATTATGCAGGGCACCAAAGGCGATAATCTCAGGCAGACGCGCCATAGTGCCGTCGGGGTTGGTGACTTCACATAACACGCCTGCGGGCTTGAGTCCGGCCAGTTGCATTAAATCGATAGTGCCTTCGGTATGACCACGGCGAGTTAACACACCACCGGGTTGAGCGCGAAGTGGATACACATGGCCTGGGCGAGCCAAATCGCTTGGTTTAGCATGGTCAGCGATGGCGGTTTTAATGGTGGTGACACGGTCTGCGGCTGAAACCCCAGTGGTTACACCCACTTTGGCTTCGATACTCACGGTAAACGCGGTGCCATATTGGCTTGAGTTGTTTTCTACCATAGGTGGCAGCGCAAGGGCTTTGACCTTTTCGTCCGGTAAACACAAACACACGATACCGCTGCATTCGCGAATAAGCATGGCCATTTGCGCATTGGTCAGCGACTCGGCGGCAAAAATTAAGTCGCCTTCGTTTTCTCTATCTTCGTCATCGACCACCAACACACCTAGGCCTTGGCGCAGGGCATTAAGGCCCGCTTCAACGCGTTCGATAGCAGTACCAAAAGGAGCAAGTAAAGACTGATTCATGGTTAATATCCTTCAAAAATACGACATGGGAATATCCAGAATCAGGGCGTACAGAAATACAGCCATTACCCCAAAGGGGATTGTGCTGTAGCAATCGACCCCTTTAAGCGCAGGCTTAAAAACGTGATTGCAAAATATGAGGCTAACAGCTTGGATACTTAGCCAAAGTTAATGCCAATTATCCGAGTGTTGTCTTACATTCTCTTCCATCCGGACTCAGTACTGTCGCTAGTGGCAAACAGTCCATTACCGTCGGCTCTGGAATAATAGCGCGGTCTCGTTTGGCGTTAACCATGGCGAGACATGCTAGGGCACCAGATCTGCTGACCCCGAAATTGCGTTCGGGCGCTCGCGGGCTTTAGCGTGGGAAAATCTCTTTTACCTCACTATTTACCGCCGGTGGGGAGTTTCACCCCGCCCTGAGAATTGTTGATAGGCTTTGGCCTAAAAACGCGGTTATGTTGCGCCTAATTAATGGTGATGGCAATAACATCACGCCTGAAATTGGGCAATGTTTGCGCAAGCGCACAATTGTTGAAGTAAGCCTCATCTTTAGGAAACTCGCAACTTGAGCTAGCTTGGGTATATCATATCCGGCACATTCACTTATTGGCTTGCCGTCGTATCTTACGATGGTTTTTGGACGTCACAAGGACGTATACATGCGCACTCTGTTGCTTACTTTAGGTCTTGTTATGTTATTACCCGGCTGCTCCACTCAAAAAGGGCAAGTTTCTGCGCCCGTTGCGGAAAAAATCCCCCATGTGATGACCTTGCATGGCGTCACGCGCACTGATGATTACTATTGGATGCGCGACGATAAACGCCAAGATCCCAAAGTGTTAGCGCACCTTAAGGCCGAGAATCGTTATACCCAAGCTTACTTTAAGCCGCTTAAGTCATTGCAGGATGGATTGTTTAACGAGCTGACTGGGCGGTTAGTGGCTGATGAGTCGAGCGTGCCGTACCAATGGCATCAGCATAGCTATTACCGCCGATATCAAGAGGGCAGCGAATATCCGTTGATCGCCCGCAAGGGGAGCAAGGGTGTTGAGCAACTGATGCTCGATGTGAATGAGCGTGCCAAGGGCCATGAGTTTTATGGTTTAGGTGGCGTCAGCGTCAGCCCAGATGAAACCATGCTGGCCTTTGGTGAAGATGTGTTAAGCCGCCGCGTGTATAACATCTATTTTAAAGATATCGAATCCGGCGCCATGATCACCGATGTGCTTGAAAACACAGAGGGTCGAATCGTTTGGGGCAATGATAATCGCCATGTGTTTTACATCGCTAAAGATTTGCAAACCCTGCTCGGCAACCGGGTATATCGCCATGAACTCGGTACGCCACAGTCCCGTGATGTGCTGGTGTATGAGGAGCAAGATGATGCTTATTACATCTCCCTCGGCAAGAGTTTAGACGAGTCGCAAATTGTGTTGTTCCACGAGAGCACCACCACTAGCGAAGTGTCAGTGCTGGATGCTAACGATCCTTTAAGCCTGTTCAAACCTGTGCTTGCGCGGGAAGAAGGCCATGAATATAGCGTTTCTAAACTGGGCGACAGCTATTACGTCCTCACCAACTGGCAGGCGACAAACTTTCGCTTAATGAAAGTGGCGATTAAGGATGCTGCCGATAAATCCAAATGGCAGGAAGTGGTTGCTCACAATCCCAATGCGCGGCTTGAAGATGAACTGGTGCTAAAGGATTACCTGATTATTCAAACCCGTGAAAATGGCCTGACACGGATTAAAGTGATGCCATTCAATGGTCAAAAGCCCTTTGAACTGAGTTTTGATGAACCCGCTTATGTGCTCGGCTTGGATGTTAATGCCCAGCAAGATAGCGATAAGTTACGGGTTTTCTACTCGAGCCTGACCACGCCCGAGACGATTTATGAGTACCACTTAAGTAATCCTGATAGACGCGATCTGCTCAAGCAGGAACAAGTGCTTGGCGGTTTTGATGCCGGAGCGTACCGCGCCGAACGCGTATTTGTCACCGCCCGCGATGGCGCTAAGGTGCCAGTGTCCTTGGTGTATCGTAAGGATAAATTCAAGAAAGACGGCACCAATCCACTGTATCAATATGGTTATGGTTCATATGGTTATACGGTAGAGCCTGACTTTTCGTCGTCGGTTATCAGTCTGCTCGACCGCGGCTTTGTGTATGCCATTGCCCATGTGCGCGGCGGTGAAATGCTCGGCCGCCCTTGGTACGATGCGGGCAAGTTGCTGAATAAAAAGAATAGCTTTTATGACTTTATCGATGTAACTACGGCCTTAACCGAGCAAGGTTATGGCGATAAAAATAAAGTGGTAGCCGCGGGCGGCAGTGCTGGTGGGCTGTTAATGGGCGCGATTGCCAATATGGCACCTGAAAAGTACTTTGCCATTGCAGCGCACGTGCCCTTTGTGGATGTGGTCACGACCATGCTCGATGAGTCGATTCCGCTGACTACCAACGAGTACGATGAATGGGGTAATCCAAACGACAAGACCTATTTCGACTATATGCTCAGCTACTCACCCTACGACAATGTTGCCGACCATGAGTATCCCCACCTATTGGTGACCACAGGTTTGCATGATTCACAGGTGCAGTATTTCGAGCCCGCTAAATGGGTAGCAAAACTGCGTGAAGTGCAAAACAAATGGTACAAACTGGACGATAAGGTGTTGTTATTCCACGTTGATATGGATGCCGGCCACGGTGGAAAGAGTGGTCGTTACCGCCAGTACCAAGATACAGCGCAGGAATATGCCTTCTTCTTAAGCCTGCTCGGCATGACTAAGTAGGTGCTACCGGGTGACCGATTTAGTGATTGAAGCCGCTAATTCAACTCCCTCGGCTAGCCCCAAACAAGGGGCTAGCCAAGCACAAGCTGTGACTTCGGAGCAAGGCGCGACGTCAGAGATAGTGCAAGCATCAGCGTGGTATCTGTACCTTATCTGCTGCGCCAATGGCCACTTGTACACCGGCATCACCACAGATGTCGCACGCCGGTTTAACGAACATCAATCCAATGGCCCCAAGACGGCAAAATATCTGCGTGGCAAAGGGCCATTAACCCTGATGTATCAAGAACAAGTCGGCAGTCAGGGTGATGCACTACGGCGTGAGATTGCAGTTAAAAAGCTGAGTCGCGCTCAGAAGTTGGTGTTGATTGAATCAGCTGAACATAGATAGTGCGAGATAAAAGAGCTAAATCATTGGTGTACGCGTGTAATGATTAAGCACTGTCATTTCAGTGACGCGCAGCAAGTACGTCCTTGTATGCTCGACGCTGTAGGATCCCCTCATAATTCATAGCCCCAACAACCATGAGTTAATGAGAGTTGGGCTAGTTTCTTCGCAGCACAAAGCAAATCATCTGCTGATATGGGGTAGTCATGCCGTCGCCGCAGCAGTTCTTTGCCCATCCTGATTGTTGATAGCACATTCCTTTTCTTTACCGTGTTGGCTTGGAAGTGCCGCTGTAATTGCTGTGTTTCTCCGTATAATCCTACCCACCAAAATGCCAGTTGTACCAATAATGCTATCAATAGCAGTATGTCCATCCTCGCCGCATAACGTGTTCTGCTATGACGTAAACCAAAGCCATAAGCGGGGCTTTTTAAATCTCTAAAGGTTTCTTCTATTTGCATCCGTTTTTGGTAAATATTAACCAGTTTTTGAGGCGACATGGCTTCTATGGTCAAGTTGGTCACCAGTGCCCAAGGCTCTTTGGCGGTCAGTTCATACGTCCATTGCGCCGTATGGTGACAGTCTGTTGTCGTACTTCGCTGACCTTTTCTGCCTTTACTTGGAGCCCTGAACAATACCATCTCGCATAACAAGGGTTTCTTTACCGATAACGCCACTCGCCCAACATGTTTTGCGCGACGACTGGCTTTGGGATAAAGCGCTTTTAGCGAAAATTGGCGACCGAAGGGGTGCAGCCGATAGACACTTAATCCTCTGACACGACCCAGCCAATACCAACCGAGCTGCTCGACTTTTCGAAACCATGGATTACGGAAGCCCGCGTCAGTGACTATCAGCGGGGTAATATTGTCAGGTAACACTTTATGGAGTTCATTCAGAAACTGATTATGGGCAGTTTGTGTGCCTTGTAGTACTAACGGAAATGTTCGCTCGTAGAGCGTGATAGAGCGGCCCTTAATCGCAATAGAGGCGCGTAGTGCAATCAGTTCACGACCTTCACGCATATCAGACCAATCCACCAGTATGGTCGGCATCGTATGTGCTGTTAGCAGCCACTTTGCATGCCACTGATAAACAGCCAGTCTTTCATGGTGAAGGTGCGGGTTGCCCAATAATCTATCCATGCGTTTTATTGAGTGTTTAGTATGAGTGCTGGTGCCATCAATGTGCCGCCCTAAATGCGTGAGGGTGAGACAATCCGCGTTGATGAGGGCTTTGCAGGCGACCATGAGTGTATTCAGTCGCTTTTGATGGATTTCTGGACAATGTTGATAGAGAGATTGATGTAAGATAGTTAACACTTGCACCTTGATGCCCTGTGATTGATGTTTGTTCGCACTTCCATCTGATCACACTTCAAGGTGCAAGTTCACTCTAATTTAATGATTTATCTGAAAATCATCAGGGGATTCTTCAGTGCTCGACGGCGGCATCCATGCCGCCAACGGTCACTTCCATGTCAGTGCTTAATCCAATTAACCACTGAGTATTCTTTTAGTCCTACATGCCCCAATTCTGTAGTTACGCCGCAAAATTTAATAGTGGGTGCCTCGATAATTAAAACGGTTCACTATGGGATCATCGAGTTTAAAAAGTTGCTTTGTGGTTACCCGCTGGTGATATGATTGTTCAATAAACATTGAGGTGATCTATGGATAGAATATCTTTAATACTATTCACGCTGGTGTTAACGGGCGGTCCTACTTTTACGGTCTTTGCCGAAGTCTATAAATGTGCTGATGGAAAATATCAGGCTGATCCCTGTAATGAAACGAGCAAGCCAGTTGATTTAAGTGGCGTCGGTAGCTTTATTAAAAGCAGTGACAGTACCGCTCAATCAAGCGTGAGTTCAAGCGCTACTTCTGATAAGAAAAAAGAAATCAGTACCTATATCGAGAGGCAACGTATTGCCCGAGAGATCTCTCGGCTTGAGGCTGACCGCAAGAAGGTGATTGCGGCGCGTGACCAGCGCTTACGTAATCTGCGTGAAAGTCGGCAGTATGCGAATAACAACTTAGCTGGTGCAACCTGGCAGCAAAGCTTAGCTCAGGAACAAGTCGCTGCAGCCCAAGAGGCCGACACGTTGGTGTCATCTATCGATCGGCAAATAGAGCAGCTAAAAGAAGAGTTAAAATAGCGCTGGCTCGTTTGAATGTCTTTTTTCGTGATGATGTGTTTATTGAAATACTGATAAATTTATTTTATTTTAAGTGATTAACCATGTGTACTTTTACTGGTCTAATGAGGTTAACTCGCATGCGCACTAAGACGTTATTTTTTCAAGGGAATTGTGCGTCATATATGCTTTTCAAAAAACATGTATTTATAATTTTTCTTTCAATAATATCTGTCTCGTGTGCGCCTGTAGTGAGAGATTACTACAAGCCAATATATAGCGAAGGAGTTACACACAGTAGTGGCTGCGGAGGTTCTGGCCCTGCGGATAAAATATCAATACCGCTTAGTGGGGGAGTTGAGCTCAAAGTATCTAGCTCTAGTTCTGCAAAAAAATTTTATTTTACAGCTTCAATTGCTGCACCATCTGGAACATATTTTCAATTTGATAGCGACGAAATTGTAATTACTGACAATGCAATAAATAAAGTATGGAATGTAAGAATTACTGAATTAATTACACTGCCAGAGAATGTTTCAAATGCTAATTCTGTTGAACCCGCTAATGGGAATGAATATCTCCGTGTGATTCCAACATCAAAGATAATGGGTAATACCTTTTTTGGATATAACACATTATTTGGTAAAAAGTATTTTAATTCTGGTGCGTCAATAAGTATTTTATCAAGAGATATTGAGTATAAATTGGAAGATTACTCAGTCCAGTTACCATCCATTATTATAAATGGTAACAAATATATTACTGAGCCCATAAGATTTTTACATGTGCGAAGTATAGGGATAGACCCTCTGAATTGTTAATGTAATATGTTTTATCAGCATCGAAAAGACATTGTAATTACTAATTAGGGATGGCATTAATGTTATTAAAAAAATTTAACAGTGGGTGTCTTGATAAACTCACCAATAACCAAGGCCCAATCGATAGCGAACAACCCAGCTTAATGAACGATGACTTGCAGTTACTCAAACAGAACTGCTCAGAAGAATTTAAAGGGATGAAGTAGGAAGTAATATGTTTTCTGAGTTTATATCTAGTTTTATATCTGATTCTACAGTAAAAGCAGCAGTAATCACTGCAGTATTAGCGTTTTCAGGATCGCTTTTTGTTGCATTCTTTAGTAGAGCACAAAAGGTAAGTTTAAACGGGACACCCATTGTTAAATTTTGTGAGTGATGCAATAAAAGTCAGGCATTACTGGCTATCAATGGTTGCACCCAATCAAGCATTGTTGCACCAGTGACCTTCTAAAACATGGATGTTTTAGTAGAGCCTACAAGGACCCGATTTTTAAAGCATGAGTACGGCGAGTCACTGGTGTGGCTCATATAAGAGCGTGTGAACGCCTGCGGCAGGCAATTAGGGGATACGATAGCCTGAAGCTGTGATGTTGCCTATTAGCAACTCGAACCATTACCGAAACTAGCACTGGCTCACCGAGCGAGTTTATCTAGATAATCATTGTCAAAAATTTAACAATGGGTGTCCGATAAACTTACATCCGATAAACTTACAAATCTAAAAATAGAGTCCGTACTATGTCCGTACAAGTTGCGATCTGGTTGTTTAAACTTTATACTCCAATCCATTACGGATTTACTCCGTACGATAGGAGGTTTTATCGAGTTTATCGAGACACCCACTGTTAAATTTTCTTACAGGAATGATAGGGCTGGAAAAACTCTTTTAGGATTAACAGCCTGCACCGAGGGATCGAAGCTCGTTTCCTTCGCGAAGTTGATGAACAAAAGTCAGGACAGGCATTACTCGACTGTTAATGGTTGCACCTAATCCAGCATTGTTGCGCCAGTGACCTTCTAAAACACGGATGTTTTAGTAGAGCCTACAGGGACGCAATTTTTAAAGCATGAGTACGGCGAGTCACTGGTGTAGCTCATATAAGAGCGTGCGAAAGCCTGCGGCAGGCAATTAGGGAATACGATAGCCAGAAGCCATGATGCCGCCTATTAGCCCTTCGAATCATGACCGAACCTACTGTTCAGAATTGAGTCTGAGAAAATTTCATACGCAAAAAAATGCCACTACAAGGGGTTAGTGGCATAAAGTGCATAAGATTGTCCATGGAACGGTAACGCAAAAGGGGTGGGTAGAAGACTGACATTTTGGTTGGGAACCGTTACAACATCAGTCTCTACGCCGGGAAGTCGGTTGAGCAGTCTCTCTTGATTTTACTGGCAATTATTGTTTGCTGACTGGGCCATCGATTTTATCGAAGCTTACATCCCCTAAACCTGCCGAGAGAATGGTTAAGCCCTTAGTGTTCACCACATTGATATTGCCTGAGCCATCGTTAATGGTGACTGTGCTTTGCACATTAGCGACTTCAATTTCGCCTGAACCATCATCAATGGTGATGCTGCCTTTAATATCATTGATTTGGATACCACCAGAGCCATCGACAATGGTGAGGTTGCCGTTCACTTGGCTGACTTCAATCGCGCCCGAGCCATCATCAATACTGACATTATTGCCGCCATGGATAACCAGTTCGCCTGAGCCATCCTTGACCTTGATATCCGCAGTCATCTTGTTGATCACAATCGCACCGGAGCCATCGTCAATATCCAGCGCTAATCCGGCTGGCACTTGTAGTTTTAAATCGATATAGGGTGAGTAATTGCTAAAGCTGCTATGGGATTCAAAATTGGCCTTAAGCTCGGCTCTGTTGGCCGCTTTCTCGAGGCTCAAAATGACTTTGCTATCGTCATTACTATAGATATCAGCGACTAACTTAATTTGGGTTAGACCTTCGACACCGATAATTTCGAGACTGCCTGCACCCGTTTTGGCGACCAGCGTTTGTACCTCTTGTGCATCCAGAGTCAGCTCACGCTGCTGGTGATCTAACTCCAGCATTCCGGCGGCATTAACATTAATGATGCAACCCGTGAGGAAAATGCCCGCTGTAAAGGCGGCGATAAATCCGAGGGTGAATATAAAAGGGCGTAGTGACATTGTATTCTTCCTTGTTATTGACACTCGACAATTGACTGAGCGGCGTACTGATAGCGATTTCGTTTATGTAAATCGTAATAGCACATCCTATGCCAGTTTTAGAATTCATTAATAATCAATATTATATTGCAGAAGTGTCCGTTAGTGTTTAAGCGGACATGTCCGCAAAATGAGCGATTTGCCCACTGATTAGTGAAATTGCTCATTTATTAGGTTACTGTGAGCCCCCATCAATCCCGCTTGATTTAAAGCCCTGCTAGAAAGGATTCATATGGATTATTTAACGACCAATAAAATCGCCTGGGATGCCCGCACTCGGGTGCATTTAACCTCTGATTTTTATGATGTTGAAGGCTTTTTGAGTGGCAAAATATCCTTAACGGAAATCGAATTAAATGAGCTTGCGGTGGCGGGCAAAAGTCTACTGCATCTGCAATGTCATTTTGGTTTAGATACCCTGTCGTGGGCGCGAATGGGCGCAAAAGTGACTGGGGTCGATTTATCTGAGGTGGCGATCGCGGAGGCGTGCAAGTTGGCGCAGCAGACGCAGTTATCTGCCGAGTTTATTTGTAGTGATGTCTACAGCGTTGTAGGCAAAGTTGAGCCGCAGGATATTGTATTTACCTCCTACGGTGCCATTGTGTGGCTGCCCGATTTAACGCTTTGGGCGCAGACCATTGCGGCTTGTTTAAAGCCCGGCGGACAGTTTTACATGGCCGAGTTTCATCCGGCGCAGCAGCTATTCGATGGTTATAGCTATTTTAATCGGGGTGAGCCAGATATTGAGCAGGAAGGGACCTATACCGAGAATGCCAGTGATGATCAGCAAACCTTAATGTGCTGGTCGCATAGCTTGTCTGAAGTGATCAATGCGTTATTGCAGGCGGGTTTGGAGTTAGTGTTTTTCCACGAATTTGCGTTTAGCCCCTATAACTGTTTCGAAGGGCTAGAGGCGCAAGCTGATGGCCGTTATGTGTTAATACACCAAGGGCAACAGGTGCCCTTGGTGTATAGCATTAGCGCGCGTAAGCCTGTTTAAGTCTTGCCGTTTTTAATGGCTAAGATTAGCGGCTACGGTAGACAGGATACGTAAGATATTGATTATCGTAGTAAGGGCTGCGCTCATAGAACCAGCGTAAGCGAGCCTCGGGATCGGCGGCAAACTCAGGGTTTTCCAGTGCTTTATTAAACTCAGCCTGTAGCTTGGGATCTTCCTTCAGCATCTTGGCGGCCAGCGGTTCTACTGCATAGTCCTCAATATATTCGGTACGGGTAAAGATAGGGTTAAAGAAGCCCCATTGCAGTAACGAGTCCGGTGATTGTGGCTCAAGTAGTAAAATCGCCAGATCGCCTAAGGGTTGCTCTGTGCTGATTTTTACTGTGCCGGCGGGCAAGGTAGTGGTCAGTTTCGCCAGTGTCGAGTCGGCCTTCACTGTGAGTCGTCCCTCGAATGCCTTGGAATTAAACACCGGATTGCTCAGGCTATATTGCTGCAATTTAAGCTCGGTTGGTTTGCTTAAACGTGTCATCCGGATGCCGTGTAGATTCAAGCGGTCAATCACTTGCGTCCATTCTGCGGGAATATAGTAGGCGCTCGGGCGAGTGACTTTAATATCGGGCACAGTTTCGGCCATCACTGGTAAATTGGGGTACAGCTTTGGCTCGCCCGTCCAACGCACTACGTCGGTGCCGCTAATCGGACTCTGCTCAAGCTTGTAGTCGATGCCTTTAAAATCCCAACCCTTAGCCAGCGGCGCCGATTTCCAGGTGAGCGTGATCAGTGGTGAGGCGCGGTATTTATCCTCTTGAATCGCACTCTTTAATTTTGTGGCTTGGTCGCCAACGGTTTTCAGGGTTTGCTCTAGCAGCACATAGGTGCCGAGTACCCGTTGTTTAAAGGGTTTTAAGCTGTGGTTTTCAATCAAAATAGTCGGCAGATGGCGGGCATCACCATAACCATTGGAGAAGCGTGGGCTTGGATTCCACAGGGACATGCCCTTGGCGATATCTGCGTTATCCGCAGCGAAAATCAGCGGGCCAGGAATATGGCCTTGGGCGCTTAGCGCCGCTTCGACCGCTGGGCGGTAGCTGTTTTCGAGCCAGCGAAAGCTCGCGGGACTCAAGCCTTGGGCGAGGTTGTAACCAAAGGTAATATCGTACTGGTAATCGATGCCGTCGGTGACATGCACATCAAGATATAAGTCTGGTTGCCACACATTAATAGCCTGCAGCATATGCTGCATTTCTAAGGTGTCGGCCTTGGCGTAGTCACGGTTAAGGTTAAGGTTATTGGCATTGGTACGCCAGCCCATATTCACTGGGCCACGTTGGTTTACACGATTAAATTCGCCGCTGCGCTCATGGGCATCGACGCTAAATATCGGCACAAACAACAGGTTGGCTTTTTCGAGCAGGTCGCTTTTGTCGCCTTTAACCATATCCCGCAGCAACATCATGCCCGCATCTTTACCGTCGATTTCACCGGCATGGATACCGGCTTGCACCAGAATTGTCGGTTTAGCATTTTGTTTCAGCTGTGCCGATTCGTTAATGCCTTCACTGCTGGCGACATACATCCAAATATCGCGGCCTTGAGGGCTCTTGCCGAGGCTGACTTTTTGCAACTTAGTGGTTTCGGCTGCCAGTCTATCGAGCCATGCGATGGTATTGTCATAGCTTGGGCTTTCAATGCCATTGCTTTGCTCGAAGGGGGTTGCCCATTCGTGATCTGCGCTAAGTAACAGCGACTCACTGGCACCGTGCCAAGTGATGCTTGGCGGGAGAATGGCATCATTGACAAAGGTATTGGCGCGCGTCGGTGTTGCTGCGACTTCGGGAGCGGTTTCTGTCGCGGGCAAAGCGCTGTTGCTAGCACTGGTTTCAACCGCGTCGGTTTTAGCGGCCTCAGTATTTGCAACTTCAGTGCTGGCAGCTCCAGTATTAGTCACTTCGGGTTGCGCGACTTCGGTATTCGCGGCAACGGCTAACTGGGCTGTGAATAATGATCCCGCGGATAAGCATGCGATGGCGACAACGGAAAGGGAAAACAAGCGCATGAAAAGAGTCCATATATCGAATTTTTATTAGGGCGGTATCTTTTCATTAAACCCCCAGCCAGCGCAAGGGCTGCCAAGGGTTTATCTTGGTTTGCGGCCATGGTTGTAGGCCGCAATTCCCCGCCGTCACTGCTTAAGCAGGGTTAGCGATTTTATGTAACTTGATTTGTCCGTTATAGGCGGCTTCGATAATCTCGATATCGGCATAAAGCGCTTCAACGGCAATGGCGAGTTGATAGATAAGCCAGCCGTACCCCGTGAGGGCAAATCCTTGTGCAACCTCGTTTGCCACAGAGGTAGAGGTGTGGTCAGGCGCAGGTGTTGCCAAGGTAAGTTGTAATCTGTGTTGTAACTCTTGCTCTAATGCGTTTGGCAGTGTGGGTAATGTGGCTGTTTTACCTGCAACAAATTCGCCAAGGCGTTGCAGATAAGCGGTGAGCTCGGCGGCGACGTTATTGATTTGGTGGTAAGCCTCTTTGTCGGCCTCCTGCCAGCGACTTAAGGGCAGGAGTTCGAGCAGGGTGATCAGTCTCACCTGTTTGTTGACTAATTCCGCCAGCAGCACTTTGTGCTTTTTTAGGGTTTGGCTTTCCCATTCGAGGGAGAAAAACAGCTTCTTCTGGGTTAATACGGCCTTCATGGCCGCTTCGAGATCGGCACGAAAATCTAAATCATGGTTGGCGGGCGCCTGTAAATGCTGGGTGAGCACTTTGGCCATACTATTGATGGCATTAGCGAGCTGACTACGCCAGTCGTGTTTAGCTTTAATCGGGAAGATAAATAACGACACCAAAATGGCGATCACACAGCCAAGCAAAATATTGGCCGTGCGCCACAGCGCCTCAGAGGTATCATGGCTGGCATCGCCAACAACGATAATAATGGTGAATCCTGCCACCAGATAGGCGTAGCTATAACGTCCCGCCGAGATAAAACAGATCAGCGTTACCCCTAAAATCAACAAGCCCATAATCAACCAATAGCTGTCGATAGTGGCCACTAACATCACACCGTAAGCTGAACCTAAACAGGTACCTACCGCCCGTTGCAGTGACTTTTCAATCGCCCCGCCCACCTGTGGCAGGCTCATCATAATGATCACAATTGTCACCATGCTCCAAATAAAATGCGGCGGTGACCAAATGGCATTAATAATGACCGCAATCAGCAGGGCGAGGCCGAGTTTAAGGGCGTGAATCGCGCGAAAGTGGCGATAGATAAAGTCGGCGAAAGGGCTTGCAGGGGCAAAGACGGACATAATGCAACACTCCTTTGGGCGTGATAACTAGGGCGTGTTGACGTTTCAGGGTTGTTTTTGCAGCAATTTGGCTGGCTTTTATGCAAGGCAAAGTCCGTGCAGTGTAGTTATTCTACATAAACGGACGATAACGCGGCAGAAAAGCCAGCCAAATGCTGCCCGAAGGGGTCGTTTGGCAAGCCCTTGCTCTTACTTTCTGTCATAAGAGCCGCTCGTCATTTGAGTGAATAACGACACATCATTCCTCGTTTCGCGAGCACGAACTTGCCAGAACGAACAAAATTTAATCTCGAAACGTCAACACGCCCTAAACCATTATCGCAGAAAGGCACTGTGCCAGTGTTGCTGGACAGGTAAAGAAATGCAAATTGTGAGGCGGCGCCCTTAGAGCTTGGCCCTCGCTACCGCCAAGATCACATTAATGCTAGGCAAGCGATATTTAATCAGTTGGATAGGTGCGTGTGAAAAGGTTCGTGCATAAAAAAGGCTTGAATAAGCAAGCCTATTCAAGCCTTAGGATGCGCGTGCGTGTTAACTCGGTTCTTGAGTCAGTTGCTCTGCGGTGTATTTATCCATAATCACTGCGCAGGCGGCATCACCTGTGATGTTAAGCGCGGTGCGGATCATGTCAAACACTCGGTCGAGGGCAAATAACAGCGGTAAACCATCAATGGGAATACCCGCAGCCAATAGCACTGCGACCACTAAAAATGAGGGACCAGGCACACCCGCTTGGCCAATGGCGCCTAAGGTGGAGGTAAAGATAATCGCGGCGTATGCGGTCATTGAGAGGTCAATGTTGTACATCTGCGCGAAAAACATTGCGACCAGACCATAATAAATCGCGTTACCACTCATATTGATGGTGGCACCTAAGGGCAGTACGAAAGCCGTGGTTGCCTTAGAGACCTTAAGATCTTCTTCGCAGGTTTCCATGTTCACTGGCAGCGTTGCCATTGATGACGCGGTAGACAGTGCCATCACCTGTGGCTTTTTCATCGCCGAAATAAACTGGCGCGCTGATACCTTAGAGAATAACTGCACCACTAAGGGGAAGAACACAAAACCATAGATCAGGATTGCAGCGACAAATACCGCGAATAATTTAAATACGACTTCTAAGGCATCAAAACCAAAGGTGCCGACGGAATCTGCCATCAAGCCAAATACCCCAATCGGTGCAATCACCATCACACAGTTGATCATCCACACAAAGGCGTCAACGACGGTATTTAACGCTGCCATGATGGGTTTAGCGCCATCACCTTTGACCTTAGTCAGTGCAATACCAAAGAAAATACTAAACACCAGTATTTGCAGGATATTTCCACCGTTTAGTGATTCGAACACATTGGTTGGGATCATGCCGATAAAGGTGTCGATCACTCCGGGTAGTGCGCCATGCTCCTTGGTCACTTCCATCAAGTCGCTGCTGCTATGGGCGGTAAAGTCGACACCAGCGCCGGGTGTAAATATGCTGCCCATAACCAACGCCAAGGCGACGGCAAGCCCTGAGGTGATAATAAAGAAGCCGAAAGTGCCCACGCCAATCTTACCCGCCGATGGACTATCACCTAAGCTGGCTGCGCCACTAATGATTGAAACTAATACCAGTGGGATCACTAGCATTTTGATTAAATGGATAAAAATGGTACCCAGCGGTGCGAAGATACTCGCACTTTCGCCCATCATAAAACCCACAAGTGCGCCAATAATCATGGCAATCACGACTTGCACACCAATGTTGCCTAATAAACTCTTGCTCTTCATTCTTGCGAAACTCCCCGGTTACCGCGGCATTTGGTGTCTTAAGATTCGAAAGGCTGCTCTTGGTTTTAGCATTAAAAGCTTAGCCCTGACACATTTTTTGGGCGCTTAAGGTACCACAGTTGGCATCACTGGGTTTGTGAAACATCACCAACCTTGGTTTGAAAATAACCAAAAACTAAATAACAGGCATGCTATATAGAGAATGCTCAAAAATACCCGCTGTAAAATATGGTTTATCTAATTTTTGTGCGGGTTTTATCCATCGAATTGATGAATTGTGATTTTAGCTTTGTTGGGTAGACATATTATTGCGTACTCTTAGGGGCTGGTTAAAAAGCTACAGTGCTTTCTATCTGCAGTTTACCCTTTGTAAGCAGTACGAATGTCCAGAGATTGATTGCTAACGTAGGCCCTATTCTGTCAAAGCAAAGGACTCGCATTGCATTTGTGTACGACAAACCCACGCAGAGGAATTTATGAATATCACTTCATTCTTTGGTCAGCCCGAATCGTTACTGTGCTGGATTGGCAAGTGTATCGAGCAACCGGGACTCAGTTATTGGCTGGTTTATCAAGATCTTGCAGAAGGCGAATCCCTGCAGCTGACGACGCCATTATTCCCGATAGTGAATGATATGAGGGACTTATCGGATGCAGAAATCGATGCTTTTGAAGATGGCTTGAGCCGCAATGACTATAGCTATTTATTAAACACGGATCAGATTGAGGACGTTATTTATAACCTCAAGCAGCAAAAAGCCCAGCCAAGTGAGCAGGAACTGCTTGAGGCCATTATCTTTTACTATGAGCGAGATGCGTTTATAGATATTTAAGTGTTTGGATTTATTTGTTTTTTCTTTTTTATAAGGTGTAATGCCGACGGTTGGCGTCGGCATTGGCGTTTAAGGCGAGGTGAAAAGTGGTGTAGTGTTTAGTGGTTATTGAGGTAGCGAACGCTCGTGTATTATGAATTCAATTTCGCAAGCTCTTGCACGCCCTAAGGTATTGCTGGGAAAGTGAGGGTGCTGCCGATACCTAGGGGTAAGCCCAATGCCCAGTAAACCAATAAAAAAGCGCTCCAAAGCAGTAGAAAACTGATTGAAAACGGCAACATCAGAGCGATTAGCGTACCTATGCCTGATTCTTTAACGTATTTTTGGCAGAACACCACAATCAATGGAAAGTAAGGCATCAGCGGGGTGATGATATTGGTGGATGAGTCGCCCACGCGGTAAGCGGCTTGAGTCAAGTCAGGTGATACACCTAGCTCCATTAACATGGGCACCATAATGGCACCAATCAATGCCCATTTAGCTGACGCAGAACCCACTAATAGATTGACTAGCGCAGTAAGAAAAATAATGCCCACCAGAGTGACACTTAAGGGCAGAGCTAATTCTTTTAAGGCCAATGCGCCTTTAATCGCCATTAACGCGCCTAAATTGGATTGGCCGAAAGCATAAATAAACTGGGCACAGAAAAAGGCCATGACGATGTAATAACCCATACCACTCATGGATTTACTCATGCCCTGAATAATCGCTCTGTGATTATTTGCTGTGCCTGCGACATAGCCATACACAATGCCGGGGATGAGGAAAAACACAAAAATAATCGCCACGATCGAGCGCATTAAGGGTGCTGAAGCACTGGTTAGTCCGCCATCTTCGCCACGCCAAGCAGAGTTGTCACCATAGGCAGTTAATACTAATCCTAATACACACAACAACATGGATAGCATGGCAAATCTGAGTCCGCGGCGCTCATTGGGCTGCAGCTCATCTAGGGTCGGGAGTGTTGCTGGATCGCCGTTAACCGCTGTCTTTTTTAGGCGTGGTTCGATCACTTTATCGGTAATAAACCAGCCAACTAAGATAATTAATATGGCTGAAGCTGAAGTAAAAAATATGTTGTTCAGAGGGTTAATGGTTAATGTTGCTGCTGCAGGATCGGCCGATAATCTTGCGGCCGCTTGAGTTAACCCCGCTAACATAGGATCAAGACTCGATGGCACACCAACCGTAGCTGAAAAACCACCCGATACCCCCGCAAAAGCAGCCGCAATACCAGCTAAGGGGTGGCGACCCGCGGCATAAAAAATTACTGCGCCGAGCGGGATAACCAACACATAGCCAGCATCGACTGCCACATGGCTAAGAATACCCACGGCGATCAGTACTGGAGTGAGCAGCATCTTGGGCGTAACCGATAAAATTGACCGCAGCCCGGCATTAATAAAGCCAGTATGTTCAGCAACACCAAGGCCGAGCATGGCAACTAGCACAACACCTAGCGGCGGGAAAGTCACAAAAGTTGAGACAAGTGTTGAAGTAAAGGCGGTTAATGCGCCGCCTTCGAGCATATTTACAACTTTAATGGGATTACCCGTGCGGGGGTCTATCTCAGCAAAACTGACTCCCGATAACCACCAAGATATCAGCCAGACCAAGCCCAGAAATATTGCAAATAATACGGCGGGATCGGGGAGTTTATTCCCTAGTGTTTCGACAGTATTGAGAAATCGCTGGAATCCGGTGGCATGTTTGTGATTATCCATAATGAGTGCAGCTTCCTAATCGTGATTATTGATATTCGTTATTATACGAACACAGGATTAATTTAATCTTGGTTTTGATAATTGACGAGTAATACATTTAATAAATGTTCATTATTGCTTTAGTACCTATGAATTCAATGGTAACAACATTAAACCAAGCAATAGTGATATTCACAGGAAATAAAAAGCGCTGATTCATTACTGAACCAGCGCTTTTTTATTAAATCTTGCGGCTTATAAATAAGCTAAATGATTAAGCCTTTGGGCCAGCGTTGCGAATCGCGTCTGACACTTGATACTTAGCAAAGTTTTTAGTGAAAGCTGCGGCCAGTTTTTGCGCGTATTCAGCGTACAGTGCTTTATCGCTCCACGTGTTTACTGGATTGAGTAAGTTACTGTCGACACCGCTAACCGCCACAGGCACCGCGAGGTTTAAGGTATCTAAATGCACGGTTTCAACGTTTTTCAGCTCGCCGCTGACGATCGCATCGATGATAGCGCGGGTAGTTGGGATGTCGAAACGTTTACCAATACCGTGTGGACCGCCAGTCCAGCCAGTGTTGACTAAGTACACTTGGCTACCGAATGACTCGATACGCTTCATCAGCAGCTCAGCATATACACCTGCTGGACGTGGGAAGAAAGGTGCGCCGAAGCAAGTTGAGAAGGTTGACTGAATTGCAGAAGTTGAACCGATTTCAGTTGAACCCACTTTCGCGGTGTAACCAGAGAGGAAGTGGTAAGCCGCTTGCTCCTTGCTCAGGATAGACACCGGAGGCAACACACCAGACACGTCGCAGGTTAAGAACACCACAGCATGTGGCTCGGCGCCGCGATTATCTTCTTTACGCTGAGCAATATGCTCCAGTGGGTAAGCTGCACGGGTGTTTTCCGTCAGGCTGCTGTCTTTGTAGTTGGGCACGCGGTGCTCGTCCATTACCACGTTTTCAAGCACAGTACCAAAGCGAATCGCATCCCAAATCACAGGCTCGTTCTTTTGGCTTAAATCGATACATTTAGCGTAGCAACCGCCTTCGATATTGAATACGCCGCCCGGTGCCCACCCGTGCTCATCGTCACCGATCAGGAAGCGTTTTGGATCGGCAGACAGGGTGGTTTTTCCTGTACCTGACAGACCGAAGAATAGGGTGGTGTCGCCGTCTTTACCTACGTTAGCCGAGCAGTGCATTGGTAATACACCTTGTGCTGGCAATAGGAAGTTTTGCACCGAGAACATCGACTTTTTCATTTCGCCAGCGTATTTCAGGCCCGCTAACAACACTTTGCGTTCAGCAAAGTTTAAGATCACCGCCGCATCTGAATTGGTGCCATCACGCTCAGGCATACAGACGAAGTCCGGCGCGTTGATGATTTGCCATACAGGTTTGTTTTGACGATTAAATTCTTCTGGGATGATAAAAAGGTTGCGGGCGAACAGTTGGTGCCAAGCGTATTGAGTCGTCACGCGCACTGGCTGGTAATGTTCTGGGTCTGCACCGACTTCGAGGTCAGATACAAACAGCTCTTTATCGGCGAGGAATGCTTCTACACGTGCCCATAAACCTTCAAACGCGCCGGGTTCAAATGCTTGGTTAACTGGTCCCCATTCAATATCTGCCGCTGAACCGGGTTCTTTAACAATAAAACGATCGCCAGGAGAGCGACCTGTACGTGTACCCGTTTTAGCAACCAGTGCGCCGTTAGCCGTCAATTCACCTTCGCCGCGTAGCAGGGCAAATTCGACCAGTTGTGCTGTAGAGGGGTTGTAATGAACGCGGTTTAATCCATCCGCCATAGTGAGGTCTCCATTGACTTGTATTTGTAAGGTTATTTTTTTATCGATCGTCTGCCGATTTTGCTTTTATTTATCGCCCGAGGCGTGCTAGGGGACAAAGTGTGCCGATTGTATCCTATCCACGGCTAAAGTGTGAGCTGGATCATTGAGGCGGGTAAAAAAAGGGCACCCTGAGGTGCCCTGCTAACAGTAAACGATTACTTACTGCTGGGTATTTGAGGCGGTGCCATTAGCATAAATTGATGCGATATCAATAGCATCGAACAGGTATTTTGCATTGCAGTATTCGCAGCCCATTTCCACATTACCGTCTTCTGCCAGTATGGCTTCCACTTCGGCTTGGTCGATCGTTTTAATGGCTGCCGCACTGCGCTCACGTGAACATGTACATTTAAAGCTCACTTCGATAGGGTCGAACAGACGTACTTCTTCTTGGTGATATAGGCGGTGTAATACTTCCTGCGCTTCTAAGGTGAATAATTCCTCCGCCTTGATGGTCGCAGTCAGCTGACACAAATGTTCGAAGTCGGCATTGTGATCTTCTTGGCTAGGTAAAATTTGCAAGAACATGCCAGCAGCTTGTTTTCCATCGGCAAATAACCATAGAGCAGTAGGTAATTGTTCAGACTGATTAAAGTAGTCTTCTACACAGGCGGCCAAGGTCGGTTTGTCGAGGGCGACCACGCCTTGATAACGTTCACCTTCATCGGGTGTGAGGGTAATAACCATATAACCTTGGCCAAATAGATCGGCGAGGCTGGCATCATCGGCCAACTCGCCATCCCAGCGTGCTATGCCACGAAGCTGCTGCAGATTGTTGCCATTGATTACCGCCAGCGATACAGGACCATTACCTTGCAACTGCACGCTAATATCACCGCTAAATTTTAGGGTAGCGGTTAATAAAGAGGTTGCCGCCAGTAATTCGCCGAGCAGGGTTTGCAGCACGGGAGGATAGGCATGTGAACCAATTACCTGTTGATAGCTGTTTTGCAATTGTACGAGTTCACCACGCACATCGGCATTATCGAACAGATAGCGGTGTAAAATATCTTGGGTCATCTTGTGTCTCACTGTTAGGTAACTTTTAGAATTCTTTAAAACGGATAAGCTCTCGTCGCTGTTTTTTATCCGGTTTGCGGTCGGGCGCAGGATTATTCAGTATGTTTAATCGTCTGGCTTCGGCGTTTACCGCACGTTTAGCGGCACTGGCGGCCGTTTCTTGGTACAATTCCTGCGCTATTGATGCACTTTGGCGCACTTCAGATAATTTTTTTATGACGATCTCTTTATCGTCATATCCCTGCCTTATCTTAAGAATGGCACCTATCTCTGCATTCTTACTGGATTTGGTGCGAGCGCCGTTGTAATGTACTTTACCGCCGTTGATCATTTCTTTGGCAATGGCACGGGTTTTATAAAAACGTGCGGCCCATAACCACTTATCGAGTCGAACGCTGCCACTGTCGTCTGAACTTTGTGTCATAGTGTCTCCAAGATAAAAGCTCGATGAGTTCACATGCTGAGTAATAAAATGCCTAAGTCGCATTGCCATTATGTTAAAGGGTGGTGCGCTTCACACCCTTTTTAGGCGGGCAAAGTTAGCATAAATGGCCGATTTTCGCCAATTGCAATACTGTTATGGGGTTGTTGCCAAATGCGGCCTAGGTTAGCATGTGGCGAACATTATAATTTTTATAATCAGAACAGAGACCTGTATAGAGGGTCCACATAAATATGGATTTATTAGATAAAGTTATCGCAAAAGCTACAGGTATTCCGCATAAGCCATTGAGCCAAGTCGTTTTCTGGTGTGGTTTTATCCTAAGTTTACTCTTAGCTGCGCAAATTACATGGAAGCTCGTACCTACCTCATCTTCTCCTACGGCTTGGTCTCCCTCTGCGGTGACTACGACTGGTAAAGGGGCTGGGCAAATCGATCTCGATGGATTACAGCAACTTGCGCTTTTTGGTCGAGCCGATGCCAAAACGGATAAACCTAAAGCCGAAGTGGTTGAAACCGTTACCGATGCACCTAAGACCTCCTTATCTATCCAACTGACAGGTGTTGTGGCATCCACCGCCGATCAAAAAGGTCTGGCGATTATTGAATCCAGTGGCAGCCAAGAAACCTACAGCTTGGGCGATAAAATTAAGGGAACATCCGCTTCGTTAAAAGAAGTCTATGCTGACCGCATTATCATTACCAATGCCGGTCGCTATGAAACCCTGATGCTTGATGGTTTGGTTTACACCAGCCAAAGTCCCGCGAATCAACAATTACAGAAGGCCAAGAGTGGAAAACCTGAAGTCGTTAGCCGAGTAGACCAACGCAAGAATGCTGAAATCTCTCAAGAGCTGGCTGAATCACGTACTGAACTCTTAGCCGATCCTAGCAAAATCACTGATTACATCGCGATTTCTCCCGTTAAGCAGGGAGAAAGCGTTGTCGGTTATCGCCTCAATCCGGGCAAAGATGTGAACTTATTTAAGCAAGCGGGTTTTAAGCCCAATGATCTTGCGAAAACCATTAATGGGTACGATCTGACTGTGATGAGTCAGGCGTTAGAAATGATGAGCCAATTACCTGAATTAACTGAAGTTTCCATTATGGTTGAGCGGGAAGGACAATTGGTTGAAATCATGTTTAGTTTGCCGCAATAACACGCGTTAGGGGAAAGAAAAATAATGAATAACAAACGGATTCGACGCAAACTGATTGCTGGAGTTGTGGCGGGCGCCACCATGCTGACCTCGCAATTTGTTTGGTCTGAACAATATGCGGCCAACTTTAAGGGCACAGATATTCAAGAATTTATCAATATTGTTGGTAAAAATCTGAATAAAACCATTATCGTTGACCCAACAATTCGCGGCAAGATCAACGTTCGCAGCTATGATCTACTCAATGATGAGCAATACTATCAATTTTTCCTCAACGTGCTGCAAGTGTACGGTTATGCCATCGTCGAGATGGAAAATAACGTTATCAAAGTCATCAAAGATAAAGATGCGAAAACGGCAGCGATTCGTGTTGCCAATGACAATGACCCAGGTCTGGGTGATGAAATGGTTACCCGTATCGTGGCGCTGTATAACACAGAGGCTAAGCAATTAGCGCCGTTATTACGTCAGTTAAACGATAACGCTGGTGGTGGAAACGTTGTTAACTACGACCCTTCAAACGTGCTGATGCTGTCTGGTCGCGCTGCGGTCGTAAACAAGCTAGTGGAAATCATTCGCCGAGTCGATAAACAGGGTGATACCTCTGTACAAGTAGTGCCGCTCGAATATGCCTCTGCCGGTGAAATGGTACGAATTATCGATACTCTGTACCGCGCAACCGCTAACCAATCGCAGCTTCCAGGTCAAGCGCCCAAAGTGGTGGCCGATGAGCGGATTAACGCTGTCGTCGTGAGTGGTGACGAAAAGAGCCGCCAACGTGTGGTTGAGTTGATCCACCGTCTCGATGCTGAACAAGCCAGCACGGGTAACACTAAGGTACGTTATTTACGTTATGCCAAGGCCGAAGACTTAGTTGAAGTGTTAACTGGCTTTGCGCAGAAGCTCGAAAGCGAAAAAGATCCGAGCGCTCAAGCTGCAGGTGGTGGTAAACGTCGTAATGAAATTAATATTATGGCCCACACCGACACTAACGCATTAGTGATCAGTGCTGAGCCGGACCAAATGCGCACCATTGAGAGCGTCATCAACCAACTCGATATTCGTCGTGCTCAGGTACTCGTAGAAGCCATTATCGTGGAAGTCGCCGAAGGCGATAACGTGGGCTTTGGTGTGCAATGGGCCGCCAAAGCTGGTGGTGGTACTCAGTTTAATAACTTAGGCCCAACTATTGGTGAAATTGGCGCGGGTATTTGGCAGGCGCAGGATAAAGAAGGTACTTACATTACGAACCCGAGCACGGGTGAGGTGATTGGCCAAAACCCCAAAACCAAGGGTGATGTGACCTTATTGGCGCAGGCCTTAGGTAAAGTGAATGGTATGGCATGGGGCGTTGCCATGGGTGACTTTGGTGCCTTAGTACAAGCGGTCTCCGCCGATACCAACTCAAACGTACTGGCAACGCCTTCGATTACCACCTTAGATAACCAAGAAGCTTCCTTCATCGTCGGTGACGAAGTGCCCATTCTGACGGGTTCTACCGCCAGTTCAAACAACAGTAACCCATTCCAAACCGTTGAGCGTAAAGAGGTTGGGGTGAAGTTAAAAGTGGTGCCACAGATTAACGAAGGCAACGCGGTTAAACTCGCCATTGAGCAGGAAGTCTCCGGCGTAAACGGTAACACTGGGGTGGATATTTCCTTCGCGACACGCCGGTTAACTACCACTGTTATGGCCGATTCAGGCCAAATCGTGGTACTCGGTGGTTTGATTAACGAAGAAGTCCAAGAAAGTATCCAGAAAGTGCCATTCCTTGGTGATATTCCGATACTCGGACACTTATTCAAATCCTCTTCTAGCAAGAAGACCAAGAAAAACCTGATGATCTTCATCAAGCCCACCATCATCCGTGATGGTGTGACGATGGAAGGTATCGCGGGTCGCAAATATAACTATTTCAGAGCGTTGCAGCTTGAACAGCAAGAGCGTGGTGTCAATTTAATGCCTGATACTAAAGTGCCGGTATTAGATGAGTGGAACCAGTCTGAGTACTTGCCACCTGAAGTGAACGATATTTTAGAGCGTTACAAAGAAGGCAAAGGGTTAGAGACTCAGATGCGTAAAACTGACCCGACCCTCAAGTCGTTGGATGAAAACAAAAACAAAGATAAAACACAATGAGTGAAATACAAGTATCCCAAGTCGAGGATTTAAGCTTAGTTTCCAATGAACTAGGTCTTGAAGCCGAAGGTGATGAGGTATTTCGCTCCAGCAGCAAAGAGCGTTTACCTTTTGCCTTTGCCCATCGCCATCAGGTGATTTTAGCCTATGGCGATGATGGTGCCTTGAACCTGTTTTATACCGCCCACACCCCATTAGCGGCTATGCTCGAGGCACGCCGCTATTCAGGGGTGGATTTACCTTTGGTGTTGCTCGAGCCGAATAAGTTTGAGGTCAAACTCACTCAGGCATACCAAGCTAATTCCTCCGAAGCACAACAGCTGATGGAAGATATTGGCAACGAGATGGATTTATTCACCCTCGCTGAAGAGTTGCCACAAACCGAGGACCTGCTCGAAGGTGACGATGATGCCCCGATCATTAAGCTGATTAACGCCTTGTTATCTGAGGCGATTAAAGAAGAAGCCTCGGATATTCATATCGAAACCTATGAGAAACAACTGGTGGTGCGATTCCGCATCGACGGTGTGCTCAAAGAAGTGCTCAAGCCAAACCGTAAACTGTCATCTTTATTGGTGTCGCGGATTAAGGTTATGGCGCGCCTCGATATCGCCGAGAAGCGTGTTCCCCAGGACGGCCGTATTTCGCTGCGGATTGCGGGCCGCGCGGTGGACGTGCGGGTATCGACCATGCCATCGAGCCACGGTGAACGGGTGGTGCTGCGTTTACTCGATAAAAACGCCGGTAATCTGGATTTAAAACAACTGGGTATGACGGACAGTATCCGAGCCAAGTTCGATGAGCTTATTCGTCGTCCCCACGGTATTATCTTGGTAACCGGTCCTACGGGTTCGGGTAAGAGTACCACGCTGTATGCCGGGCTTACTGAGATTAACTCTAAAGATACCAATATCTTAACTGTTGAAGATCCCATCGAATACGAGTTAGAAGGCATCGGCCAAACTCAAGTTAACACTAAGGCGGATATGACCTTTGCCCGTGGTCTACGGGCGATTTTGCGTCAAGACCCCGATGTGGTGATGATTGGGGAAATCCGTGACCTTGAAACTGCGCAAATTGCGGTGCAGGCATCTTTGACTGGCCACTTAGTGATTTCGACTCTTCACACTAACACCGCTTCGGGCGCGATTACCCGTTTGCAGGACATGGGTGTTGAGCCATTTTTGGTGTCATCGAGCTTGCTCGGCGTATTGGCCCAGCGTTTAATCCGTACCCTCTGTCCAAAATGTAAGACAGAGCATACGCCCGATGAACGTGAACGTGAGCTACTTGGGATTACTGCTGATGATCCACGCCATATTTATCGTGCCAACGGCTGTAAAGCCTGTGGCGGTAGTGGTTACCGTGGTCGTACCGGCATCCACGAGCTATTGCTTGTCGATGATAATGTGCGCGAGCTTATTCACGGTGGCCGTGGCGAACTGGCGATTGAGAAATATATCCGTCAGTCGGTACCGAGTATTCGCCATGATGGCATGAGTAAAGTGCTTTTAGGTATCACTACTCTGGAAGAAGTCTTGAGGGTGACCCGCGAGGAGTAAGCCATGCCAGCATTTGAATATAAGGCGCTGGACGCCAAAGGAAAGCAGCTTAAAGGCGTGATCGAAGCGGATACCGCCAGACACGCCCGCAGCCAGCTGCGCGATCAACGCTTGATGCCGCTGGACATTCTGCCGGTTACTGAAAAAGAAGCCAAGGCCAAAAGCAGTGGCTTTGCTTTATTTAAGCGGGGAATCTCGGTCGCTGAACTCGCGCTGATCACCCGTCAAATCGCCACCTTAGTGGCTGCGGGGTTGCCGATTGAGGAATCCCTTAAAGCAGTCGGGCAGCAGTGTGAGAAAGACCGTCTGGCCAGTATGATCATGGCGGTGCGCTCACGCGTTGTTGAAGGCTATAGTCTGGCCGATTCCTTAGCCGAATTTCCGCATATTTTCGATGACTTGTACCGCGCGATGGTGGCCTCGGGAGAAAAATCCGGTCACTTGGAAGTGGTACTTAATCGTTTAGCCGATTACACCGAACGTCGTCAGCAGCTTAAATCTAAACTGCAACAGGCGATGATTTACCCCATTATGCTGACACTTGTCGCCATTGGTGTGGTGTCTGTATTGTTAGCGGCTGTGGTGCCTAAAGTGGTTGGGCAATTTGAACATATGGGAGCAGAGTTACCCGCCACCACCCGCTTTTTAATTGCAGCCTCTGACTTTGTGCAAAATTACGGCCTGCTTGTGGTCTTGGTTCTGGGTATTTTGCTGGTGGTGTTCCAGCGTTTACTCAAGTCACCGATTTTCAAAATGAAATTCCATACATTTTTACTGAAAATGCCGGTGATTGGCCGAGTGAGTAAGGGATTAAATACCGCGCGATTTGCCCGAACCTTAAGTATTTTATCTGCCAGTTCTGTGCCCTTGTTAGATGGGATGCGCATTGCCAGTGAAGTGTTGCAAAATATGCGCGTGCGTGCGGCGGTGGATGATGCCACGGCGCGCGTACGGGAAGGAACTAGCTTAAGCACTGCGTTGACTAACACTAAGCTGTTTCCGGCGATGATGTTATATATGATCGCCTCGGGGGAGAAGAGTGGTCAGCTCGAAGATATGCTTGAGCGCGCGGCAGATAACCAAGATCGGGAGTTCGAGAGTAATGTTACGCTCGCCCTCGGCGTATTCGAACCCATGTTAGTGGTGAGCATGGCGGGGGTTGTACTCTTTATCGTTATGGCCATTCTGCAACCTATCTTGGCACTGAACAATTTGATTAGTGGCTAGTTTTTGAATTTATGGGATGTTGCCTCTCAGTAATAATACAGAGAATGGTGCTGGTTTTTTAGGAGATGTAGTCGATGCAAATGAACAAAAAGCACAAAGGTTTTACCTTACTCGAAGTGATGGTGGTGATTGTTATCCTCGGTATTTTGGCGTCTATGGTGGTGCCAAACCTGATGGGCAACAAAGATAAAGCTGACCAACAAAAGGCGGTATCTGACATAGTCGCGCTCGAAAATGCCTTAGATATGTACAAGTTAGATAACGGTGTGTATCCAACGACTGAACAAGGTTTAGAGGCCTTAGTGCAAAAACCTACTATTTCACCCGAGCCACGTAATTACCGTGAAGAAGGTTATGTGAAGCGTTTACCGCAGGATCCATGGCGTAATAACTACTTACTGTTAAGCCCTGGCGAAAACAGCAAGTTAGATATCTTCAGCGCAGGCCCTGATAGTCAGCCAGGTACCGAAGACGATATCGGTAACTGGAACTTACAGAATTTCCAATAAGATGTTAATGCTGCGCCACGCCGGCTTCACCTTAATGGAGGTGATGCTGGTGATTTTGTTAATGGGACTCACCGCTGCTGGGGTGACTATGTCTATTGGCAATTCAGGGCCACAACAGGCGCTGGAAAAGACTGCGCAGCAATTTATTGCCGCCACAGAGTTAGTGCTCGATGAAACCGTATTAAGCGGCCAATTTATCGGAATCGTGGTGGAAAAAACAAGCTATCAGTTTGTTTTTTATAAGGATGGTAAATGGAATCCATTGGAGAAGGACAGAATTTTGTCCGAGAAACAAATGGAACCCGGTGTCGTCATCAATTTAGTGCTCGATGGTTTGCCACTCGTTCAAGAGGACGAGCAAGACGAATCTTGGTTTGAAGAACCCTTAATCGAGCCCTCAAGCGAAGATAAGAAAAAGCACCCAGAGCCACAGATTTTGCTGTTCCCAAGCGGTGAAATGAGCGCTTTTGAGCTGAGTTTTATCACTAAGACAGATAAAGGGCCGCTCGACGTATTAGTCGTGGGTGATGCCCTTGGCCGTTTAACCCTAGGGCGACCCGATGAAATACGCTAGGGGAATGACGTTACTCGAAGTGATCGTGGCGTTAGCTGTGTTTGCTGTTGCCGCCGTTTCCATCACTAAAAGCTTGAGTGAGCAAATGGCGAATATGCCGATTCTGGAGTCGCGCACTCTGGCCCAGTGGGTAGCAGACAATCAAATGGTCGATGCTAGGCTTGATCCTCAATTTCCGGAAATCGGCAAAAAAGAAGGTCAAGTAGAACTGGCGGGTAAGGATTGGTACTGGCGTAAAGAGGTGGTGAAAACCACAGACGATAACTTTCGGATGATCCGCATTAGTGTCAGCGAAGATGAGCGTTATCAGCGTATTGCTGCACAAGTGAGTAGTTATGTCCTCAAAACGAACTAATGCTCACCGAGGGTTTACCCTGCTCGAAATGCTGATCGCAATTGCGATTTTTGCCATGTTGGGGTTAGCGGCCAATGCGGTATTAAGCACGGTACTGACCAACGATGAAGTGACAAAAAACTTCTCGACCCGATTAAAGGCGTTACAGCAGGGCTTTGGTGCGATTGAGCGCGATTTAGGACAGATGGTTGCCCGTACCCCCAGATTACTTGAAGGTGGGCGTGGAACAACAGTGTTCCAAACGGGTAATGACATTTTAGATTCGGAATCCGAGGCTTTGGTGTTTTATCGCCTAGGCTGGCTTAACCCTGACGGTTTATTGCCCCGTGGTAGTTTGCAGTCAGTGGCCTACGTGGTGCGTGAGGGAAAATTAGAGCGCTGGTATTTTCCTTACCCTGAGCCAGAATTTGGCGCAGAGCCAATTAAGACGGTGATTATCGACAAGGTGCTGTCAGTCGAATATTCCTTCTTTATGGAAGATAAGTGGGAGCGAAAGGTCGAGGCAACTAAGTTACCTAAAGCCATTGCGATGGAAATTGAGATTGAAGGTTTAGGCAAAATCCAGCGTAAGTTTATGTTGCCTCTGGGCGCAGCGGCGCCAGAAAAATCTAAGGAAGAAGGCAACAAAGACGAGAACACTGAAGATAATAAAGAAGACAACGGCGATTCGGACAATAACGGGGATGGTTCAGGCAACGGGGAAGAAGATCCCGGCAAAGGTGACCCAGAAAATGAGGATGGCGCATGATAAGGCAAAGTCCTGCTAAACAACGTGGAGTCGCATTGATTGTGGTGCTACTGATTGTGGCCATGGTGGTGATTATCGCCACCAATATTACCAGTCGCAATCAACTGTCGATGCGCCGAACCTTAAACTTGGCTCAGTATGATCAGGCTTACTGGTATGCGATTTCTGCCGAAGAGCTAGCGAAGAAAATCCTCAAGCAGGATTTAGATGATTCAGAAGGTCGAGTGCACAAGCAGCAATATTGGGCCATGAGTGATGTGGTGTTTCCGGCAGAATATGGCGAGATTGCTGGCAAGATCTCCGATATGCGTTCGTGTTTTAACTTAAATGCTTTGTCTGTCACCACAAAAGATGTGGAAAACGGTCAACCTAAATTGCCCTTGGCGGCCAAGCAATACAAAGCATTATTAGTGAGTTTAGGAATGGATGATTTTACCGCGGATCATCTCACCCAAACCCTAAAAGATTATATCGATGAAGATACGGTTGCGAGTCCGTATGGCGCTGAAGATGCCGAGTACGAAGCGCGCCATGTGCCTTACCGTGCGGCCAACACCCTAATGAATCATCGGAGTGAGCTGCGGGCAGTAATGGGATACACGCAGGATATTTATCTGAAATTGTTGCCCTATATTTGCGTGATCCCTGGGAGTGACAGGCAACTGCTGAATGTCAACACCATAGATGTCGAGCAAGCAGCGCTGCTGGCGGCTATGGTGGATAATCAGATTTCCGTCGGTGAGGCTGAAAGCGTGATCAATCAGCGACCCGGCGATGGTTTTGCCAAGATTGATGATTTTTACGAATCCTCCTCAATGGGGTCGATTAAATGGGAAGATGCGATGAAGTCGACTTTTGTTATCGACAGTCAATATTTCCTCCTCGCCTCAGGCGCTAAAGTCGACAACGCCATTTTTAGGATGGAGAGTGTGCTCAAAAAGGGCAGCGGTAACAAAATGGATGTGCTCACCCGTCAGTTTGGTGGACAAAAATAATAGCAAACAAGCTCAATCCCTTAAGGTTGAAGCTGGTGGAGAAAAACTGTGAGTGAACGGCTATTTATTCGCTTAGGCAGAACCGCAGAGCAGGCTTGTTCTTGGTTGGTTTGGTCCGAACAAGAACAAGAAATTATCGCCTCTGGTGAACTGGCCAATGCCCAAGGTTTATCAACCTTAACTGAGCGCGCGGGCAATCGCCCCATTGACGTACTGGTGCCAGCTTCCGCGATGACGCTCACCAGTGTCAACCTGCCTGAAAAAGGTCAGCGTCAAGCCTTGAAAGCGCTGCCTTTTATGTTGGAAGAATCCATCGCCGATGATGTAGATGCGATGCATTTTACCGTTGGACCACGCAATGGCGATGCCCTCAGCGTAGTGGCCGTCGCCCATGAGCAAATGCAAACTTGGCTCAGCTGTTTGGCCGACGCGGGCTTAAAAGTGAAGCGTATCGTGCCCGATTGCCTAGCCTTGCCATTGCAGGAATGCCAATGGGCGGCAATGCGTTTTGGCAATGAGTTATTGCTGCGAACGGGTTTAGGAACGGGCCACAGTTTACCCTTACCTTGGTTGCCAGTGGCGATGAAGCAACTGACAGCCCAAGCTGAGGAGCTGTCGGTCGCCAGTTATAGTGAGATGCAATTAGACGGCGTTGAGCTTAAGCCGCAGCCGCTGGATTTACCTATGTTGGTGCTGGCGCGCGGCATTTTACATGCGCCGATCAACTTACTCTCTGGGGTTTATACGCCTAAGCGTGAGTACAGTAAGCACTTGTTGCAATGGAAGAATGCGGCCATTGTATTAGCCGTTGCCATTGTGTTGTCGCTCGTGAATAAAGGCTTAACCATTCATCAAGTCAATGGCCAAATCGCCGATCTTAAAGCGCAGAGTGAAGCCATTTATCAGCAAGTGGTGCCGGGTAATACACGTATTGTGAATTTACGCTCGCAGATGGAGAGCCAACTACGGTCGCTCCAAGGCCAAGGCAGTGGTGCTGAGTTTTTTTCTATGCTTGCAGGTTTGCAAGACGCCTTTAAACAAGTGCCAGAGCTAAAGCCCAATAGCTTACGATTTGAGAGCGCCCGTAATGAAATCCGTATGCAGGTCACGGCTAAAAATTACGCGCAAATTGAGAAGTTTAAAGAAATTGTTGGTCGTCGTTTCCAAATGGATGGCGGCACAATGAATAGCGGTGAAGATCAGGTCACCAGTACCTTAACCTTGAGGAGCAAATAAGATGGATAATTTGCGGGCTTGGTGGCAAGGGCTTGCGTCGCGCGAGCAGCAGATCGTAGGTTTTGGCGCCGTATTCTTAGTGATCGGTGTGTTTTACTGGGGCATCTGGACACCCATTGCCAATGCCGAAGCCAATGCGCTACGCAACTTAACGGCGCAGCAGCAAACCCTGACGTATGTAAAACAAACCGCGAACAAAATTGCTGGCTTAAAACAAAGCGGTGCTAAACCGACAATGAGCGGCAGTTTAAGTTCGGTCGTCAACCAAACAGCGGGCAGTTACGGCTTAGTGATCACTCGCATGCAGCCCCAGGGCGATAAAATCCAAGTGTGGATGGATGATGTGCCATTCGATGCCCTGCTCAATTATTTGAGTGACTTAGTGCAGAAAAAAGGCCTATCACTTGAGAGTGTTGATTTGGCTGAGGCCGACGCGCCAGGCTATGTCAAAGTGAGACGTATCCAACTAGCGCAATAGATTAAGGTGTAGCTGTGAGTCTGATAAAAAAGATCATTATTGGTGTACTGGTTTATATCGTGTTTCTTGTGGTGTTATTTCCCGCCAGTGTGGCTGTGCGCCTCGCACCACTCCCTGCGAATGTGGGGATTTCTGGGGTGAGCGGCAGTATTTGGTCGGGCAGCATTGAAACCTTGAATATTCAGCAGCGTCAGCTGGAGCAAGTGCGTTGGGAGCTCAGCCCTTGGTCGTTATTTTTAGGTAAAGTAACGCTTGATTTTCAAGTGGGTAGCCGTGCAACCCCCGTGAGTGCCAAAGGGTTAATCACTTGGTCGATGGGTGGTGTCAGCGCCCAAGGATTACGCTTTGAAGCGCCCGATAGCTTCTTGATTGGCAATGCAAAACTGCCCTTTAGGACCGAAATTAACGGTGAAGTCAGCTTGCTGGTTGAAACCCTCAAGCAAGGTAAACCTTGGTGCGAGCAGTTATCGGGCAAGTTGTTTTTAAATCAAACTAATGTGAAGAACCAATTCGGCAATTATCCACTGGGTAATATCGAGTTGGGGCTGAGTTGTGTTGAGGGTAAAGCCCAGCTCGCCACCGATGAGAGCAAAAACCAGTTGGGGATTATTGGCACGCTACAGTTAGACGAAGGCAATATGGTTAAGGTTGCCGCTAAGATCAAGGAGACTAACGAGCAGCCGGAAGATATGCGTAAATCTCTGAGCATTCTCGGCAAGCGCGCAGAGGATGGATACTTCCCTATTGTTTATCAGGGACGTATCCCGGGGCTTTAATCTACCCCCAAATGTGATATTTGATAAAGGCACCTTGGGTGCCTTTTCTATTCCGAGGGTTAACTTGTGAGATCGTTAAGCAATACACGATAGTCGCTAATGGCCGGAAAATCATTGAAGGTTTTGGCAGGTTTTTGGCTATCGGGATTGCTGATCCCAAGCTGATGCCCCACGCCAGCTAAGCGCGCTGCATTTAAAATGGGTTCACTATCATCAATAAACAGACAATGCTCAGGTACTAACGCAAATTGCTTAAACAGTGTTTGCCAAAATTGCGGATGCTCTTTCGGGTAACCCGTTTCATGGCTCGAAATCATTGCATCCAAACCGCTCCCAAGTTCTGTATGTTCAAGCTTAAGGGCAAGACTTTTAGGGTGCGCATTGGTGACTAAGATGCGTTTTTTTCCTGCCGCTTTGAGGGCGTCAAGAAAGGGCATGCTGTCTTGGCGCAGCTGAATACGGTCAACTAAGGTGCGATGTAATCCCATAATGTCGAGCTGCAATTCAGTTTGCCAATAATCGATGCAATACCAGTTCAATGTTCCCGCAACTTTGCTATAGGATTCAACGACTAATTTGTGCGCTTGGTCTTGGCTCAGTCCACGTTGCCTGCTCAGTTCCTGCGGTACAAGACTTAACCAAAAATGGTTGTCGAAGTGCAAATCGAGTAGGGTGCCGTCCATATCGAGCAGTACTGTATCAATTGTCTTCCAGTCAAACATGGGATTTCCTGTTTTATAAAATTGGCCTGAGTGAGTGGCTACTTAGGATTAAATCTGTCTACCTTGCCAGCCTGACACTTTGTGCTAGGCTTGGTAAATGGATTTTTTGTCTAAAATAAGACACTTGGATATGGATATCTGCTCTTTCGCCTTGCTTGCTCAAGTCCCGAATACCATTAGTTTACAGCAAGAACTTACTCCTTTGTTGCAGCATGAGTGGTTGCCACATATTAACCAGCGTGATTATCACTCGGGTTCTCAGGGCGGTTGGGATGTGTTAGCACTACGCTGTGCCGAGGAATACCACGCCGCCCATCCCATTTTACAAGCCTTTTCCATTAGTGCTGCCAATGAATGGGATAATTTGCCTGCGCTTGAGTCGAGTCCCACATTACTGGATTTTATCCAATCACTTGCTTGCCCCGTCAAGTCCGTGCGCTTTATGCGCTTACACGCTGGCGCTGAAATTAAACCCCATCGGGATCAAGGATTATCCCTTGAACAGGGTGAGGCTAGATTACATTTGCCCTTACAAACCCATGATCAGCTTTATTTTTATGTGAATGATCAAAGGGTGCCGATGCAGGCAGGGGAGCTTTGGTATATCAATGCTGATCAATCCCATTGGGTTGCCAACAAAGGATCGAGCGCCAGAATCAATTTGGTGATCGATTGTAAAGTCAATTCATGGTTAAGGGAGTTAATCCATGGCGCAAAGATTAAAGCCTGATATCAGGCAGAACAGGGAACGTATTGAATTGACGCAGTTTGCACACGCGCTACTGCAATCCCATTCAGCGGGAGAGGCAAAGCGGCTTATCGATCCAATATTGGCGCAGTTATGCCAATTGACGGGATTGGTGCTACATCCAGCATTTTTTCTCGATACAGAGGCGAGTATTACGGCTTTTGGCAAAGCGGTGTCACCTACAACCGCAGCGCAATGTGCGGAAGATCCTGCACGAAGTCGGGTATTTATTCAGGGAATTCATCAAGCGATACAGGATAAGCTCGCGGCCAAGCCGGATTGTCCTGTGCAAATACTCTACGCAGGCACCGGACCTTTCGCTTGGTTAATCTTAGCCTTATTGCCGTTATTTACGGCCGAGCAAGTGCGGGTAACCTTGCTCGATATTCATCAAGCTTCGTTAGATAAGGTGGCTAAGCTGCTAGCGCATTTTGGCGTAGCTGACCGTGTGGAAATGCTGATCTGTGCCGATGCGACGTGTTGGCAGCCTATATCGGGGCAAGACTTTGATTTAATTGTATCTGAAACCATGAAGCACTTACTGCAACAGGAGCCGCAGGTGCAAATTTTTACGCATCTGCAAGCTTTTCTAAAACCAGATGGTTGCCTGCTCCCTGAGTTGATTGAGCTGGATGCATGGCTCGAAATTAAGGACAAACCACTAACTTATCTGGGGCCCTTATTTAGCCTTGATTTACCCAACGCGCGTTTGCTTGCTCAGGGTGATGACTATTTGTTGAGCGGCAGTTTATTACTGCCAAGCTATACTCCCCAACCTGTGAACCTAAAACTGACGACTCAAATTCGAGTATATGGTGAGCATGTATTAGCCGAGAACCAGTCCCAACTCACCTTAAGCCAATATAAGAAATCACTATGGCTTAAGCCATTGGGTAGATTGGACTTTAGCTACCAGCAGGGCGAGCATCCTGATTTTGTCTTCCAATACCAAGAGTATAAATTGGAGCTCGCCGCCAGTGAGGATCTGAGCTGTTTAGGGATTTTCCATTTGCAACGTCTATGGCAAAAATGCCAGTTGCAAAAACGAGGGCAGTGTTACTCGGCGCCAGTAAGTGAATGGAGCCTAGACAAAGCGCTGCTGGATCTTTGTGGCATAGGGTTAGAGCCTGGGATGAAGGCGCTCTATCGATATGATAATCAGATTGATTTTGAAGCATTTATTCAGCGAGCGACCAAGTTGACCGCAGCGGATATTGATGGCATCAATCAACGATTGCGCACCTTATCCGAAGGCGAGCAACAAAGCGTCGTCACCGACATAGCGGATGCTTTTGGTTTACCTACGGTTCTTACCGATGCTCAGCTTACGTTTTGGCAACGGGAAGGTTATCTCGTCATCCCGCAAGTCTTGTCTAAAGCGCAATGCGCGGCGAGTCGAGCCGTGATTTGGCAACAGCTTAGCGCGAATGAAAATGATCCATCAACCTGGTATCAGTCCCATGAATTGATGCAAAAAATCATGCTGCAACTATTTCGCCACCCGCAATTAGATGCGAATCGACAAATCCCCAAAATCCGTCAAGTGTTTGAACAGTTGTGGCAGCGTACCGATTTAGTGATGACGACTGACCGAGTGAGTTTTAATCCCCCAGAAACGCCCACTTGGCAGTTTCCTGGCCCAAATATGCATTGGGATATGCCACTGCAACTACCTGTGCCATTTGGAACTCAAGGATTGATTTATCTTACGGATACCCCTGCCGAGCAAGGGGCATTTTGCTGTGTACCCGGTTTTCACCTCAAAATAGAAACTTGGTTACAGGAACAAAACAAGACTGATATAGAGTTGCAGCAACAGCATTGGGACGAGTGGCCGATTAAACCTATCGCCGCGAGTGCAGGGGATTTAATCATTTGGCACCATGCCTTGCCCCATGGACCGACACCAAATCGAGGCGTGTTACCACGCATGGTGCAGTACATTAACTTCTACCCAATGGCCAGCTAATGATTGATATTCATGAACAGCAGCAACGCTATTGGTTGTTAGTTCATAATCCAACCGCCCTGAGGGAGCTTGGCAAGGTTATGACTCTCACCAACTTTTGCCAATATTTGCGGCTTTTTTGGCACTTACCAGACTGTGGCGATGATACGTTACTGGCCATCTTGCATACTGGTAATCGACAAAGGATAGAGCCGGATTATTCACTCTTCTGCCAGTTTTGGGCGCCAGCAGACTATGACCCTAAACGCAGAGTGTTAGAGTGGATGTCCGCCGCAGAAAAACCGATTCATCCTTTCTACTCGGAGCATATTTCTGCCGTGCGGGGTCAGTTATTGTCCGCCTTGATCAAACCTCAAACAGCTCTGTTACCAGCGCCAAATCTTTCAGGGCTAGTAGAACAAGTGCAGCCTGCCGGATTTATATTTCACCTCTCTCGCTGTGGATCTACTTTAGTGTCGCGCAGTTTTGCGGGGTTATCTAAATGCAGGGCGTTATCTGAATCGCCTTTGCTGACTCAAGTGCTATTGGATATGATCCTATCAGACACTGAAAGACGTGCGGCTTTAATATTTTGCATTAATACCCAAGGTCAGTTGTTTCATCCTGAACAGCATTTGTTGATTAAATGGAATGCGTGGGATTTGCAGTTTTGGCCATTGATCCTATCACTTTATCCTCAAGTTCCCGTGTTATTGCTACTTAGGGACCCCGTCGAGATCTTAGCCTCACAGCAAAAGTCTGCTGGATATCATATGGTGCGACAACCGTCTCGACCTTTATTCCTTGAATTATCAGTACCAGAGGAGGGGGAGTCGATACTGGATTATCAATGTAAGGTATTGCGCTTGTTATTGGGTTATGGATTAGAGATGAGTCAGCGCAACCAAGTGATGGTCGTGGATTATCAAGAGTTGTTACCCGCAATAGCGAATAAAATCGCAAACTGGTTTTCGTTGGCTCTCTCTAAAGAAGAGTGCAGCCAAGTCGAACAATGTCAGTTAATACACTCTAAAACAGCCACGCAACCCTTTATAGCTGATTCACCATCTAAGCAAAGTTTTTTTACTGTTATTCAAAGGCAACAGATCTATCGTTATTGCACGCGGTCATATCATTACTTTTTTTAAACTGAAAATTAACATTCTCTTGTTTTTTATCGAGAGATAAACTAGCTTTACTTAGTTATTTATGGATTAAAAAACATCAATGATATTAAAGTTTTTACTCAGGGATGGGAAATGAAACTATATACTATCAATAATTTAATCGCTTTATTAGGCGAACATATCACATTGACTGACTCTCAAGGCAGTCGTCTTCAATTGGTTATTCATAGTGTCGAACAAGGTGTACAAAGAGTTCCAGAATGGGAGGCCTTTGCACTCTATCTGTTAGGGCAGGAAAATATTCGGGTCCCTCAAGGTAGTTATTTGTTTGAGCATCCAGCATTAGGGGCTGAAACTTTATTTATAAGCCCTAAAAGTCAGTTGGAATATGAAATTGTATTTAATCGAAGAGTCGATTAAGGCTGCCACTCCATGAGCAGATATACCTCATTTGCTGTGCTTTTATATTTGAAACCAAGTTTTTCGTACCATCGACGAGCAGGGTTGTGTTGTTCAACGTGAATGGTAATTGGTTTTTGCAGTTGCTGTGCTTGTGCAAAGAGTGATTGAAATAAATAAGTACCTATTTTCTGTCGTTGGTACTCAGGTAATAGGCAGATATCGACAATGCGAATTTCGGTTGTCCAATGATCAATAAATAAACGACCCGCCGCAGTGTGATTTACAAGAATAATATCAAATCGTTCGGTGCAGTAGTGTGTGGTGTAGTGATGTAGTTGTGCCGAAAACTGCTGTGTTAAAAAAGCGGCTTTTTGCTCTGGAGAAAAAGGAGCTTGTGTTAGTTCGTGCTCTCTGCTGGATGCATAAAGTTGTAATAAAAAAGGGAGATCGCTCTGCTGATAAAGTCGGAGTTGCACTCTGGTTTGCAAGTCAGTCATGGATTGATCCTAGTTAATGATGCGGGCTGTTGTAATGTAAAAGTTAATCCTAACCCGAGTCGTGAAAAGATAAAAGGAGAGTGCAATGGAACCATTTTTGAGTGAGATTAGAATGTTTAGTTTTGAGTGGGCACCCAAAGGTTGGGCGAAGTGCGATGGCAGCTTGATGTCTATTGCACAAAATAATGCGCTATTTGCCTTACTCGGTGTGCAGTTCGGAGGCAATGGTACAACTACCTTCGCACTGCCGGATTTACGTGGCCGCGCGCCAGTGCATGTGGGTGTTAGCGATCGAAATTCACCAAGCTATTCAACTTTTAAAATAGGCGCCGTGGGTGGAACCGAAAATGTGTCCCTAACACAATCACAAATGCCCGCACACAATCACCTAGTGGCAGCATCAACCGTTTCTGGCACAGTTAAACCTTTGGCTAACGATATTATTGGTGCAGGTCTCAACAAACAAAACGGGCAACCTTCACACGTTTATGCTCCATATAATCCTGCTACTCAGGTTCCATTAGCTACCGATGTTGTCAGCGTACAGGGCGCGGGCGCGGCTCACCAAAACTGCCAGCCATCACTGGCGATAAATTTCTGTATTGCCGTGCAAGGCATATTCCCTTCGCGCAACTAGTCGCGACAAGCACTAAAGGCGAATTTAAAGGAGATTACGATGAGTGAAGCATTTATCGGCGAGGTCCGCATATTTGGTGGAAATTTCGCTCCTGTGAATTGGCACCTGTGTGACGGTTCTTTGTTGCCAATCAGTCAGTACGAGGCACTATTTGCATTGATTGGTACCGTTTACGGTGGCGATGGTATGAATACCTTTGGTATTCCAGATTTGCGTGGTCGTTTGCCGGTGGGGCAAGGGCAGGGGCCGGGGTTAACCAATCGAATTATCGGGCAGAGTTTCGGCAATGAAAGTGTGAGCCTGGTGACCAATCAACTCCCTGCGCACAATCATGCTTTTAATACAACGGCAGATGCTGCAACTGCATCGTCACCCGCTAATGGGGTATTTGCTGCCCAAACCGATGGCGACAAGATTTATGTCGCAGCGAATGGTACTAATCAGCCTGCGGTGTTGGCAGCAAACTCGGTTGTACAAACTGGCGGAAGCCTGCCCCACGATAACATCATGCCGTCGCTCGGCATTAGTTACATTATTTGTCTTAACGGCATATTCCCATCCAGAAACTAAGCCCTATTAACAATGAAGGAGTTTCCACATGGCTGATCCATTTGTTGGCGAAATTAGAATGATGGCAAATACATATGCACCATACGGCTGGGCGTATTGTAATGGGCAGGCAATTGCGATACAGCAAAATGCCGTATTGTTTTCAGTGATTGGTATTGCGTTTGGTGGCAATGGCACGACCATGTTTAATCTACCTGATTTTCGAAGTGCGGCGCCGATTGGTACCGGGCAAGGTCCAGGTTTAACGCAGGTTGTGATTGGTGAGTTTAAAGGTGAAGCCGATGTGACACTTACCTATGGCACCATTCCTGCTCACACCCATACGTTGAGTGGTAAAACTATGTTGGGTGATCAATCGATTCCAGCGAACAATTTATACTTAGCTGCTGACGGAGGTGGGGGAGGCACTGAAAATCTGTTTTACATGCTGCCAGGCACAACTACACCCGACACAAGTTTGTCACCCAATTGTATTGGTAGCTCAGGTTCCGGTTCATCACATCCAAACGCACAACCCTTTTTGACATTGGGCTTTTGTATTGCTTTGCAGGGTGAGTACCCTGCGCGCAATTAATCCAGTGCTTAAAAAGGAGTCATCACTATGGCTCCCTTCCCTTGGTGATTGCACTATGAACAATGTAATAAAAGTTCTGCTCCTGTTTTTTTGTTTTTTTCCAGTAGTGGCTTTGGCAAAAGTAGAATCTATTTCTTTCATGAATTTTTCGGTATCAGTAGATTTTCATTTACAAAAAAATGGACTGTACAAACTGCGCGGTTCATCGTTTGAAGTGCAGTTTGCGCCGCGTCTTATAGTAAAGACTGCTCGCGCCGTCACAGCTGCTGAATTGGCAGTATTAATACCTAATGCAACAGAAATTACGGATGTATTTTTGTTAACAGAGACACGCTACTTTTTGATTGCTTTTGCCCGAGAAGAAGAGTCTTTTGCCGCATTAAGAAAATTACAGGCCTTGCCTTCTATTCTTTTGGTACAACCGGACTTACAACAGAAAAGGGCAACCGCTGAGTTTGTTGATACTGAGTTTGCTGGTGCACCCATTCTCGCCGTGGGATTACCCGTTTATCTTGAGCGTGCTCAACAGGAATCTGTATGGCCGAGTAATGGCGGTGCTGGGGTAACGGTAGCAGTAATTGATGATGGTTTTATGTTGCGACACTCGGAGTTTGCACATCTCAATACCAGCATTTACTACGATTTTGCCGCACGAGAATTAATGCAAATAAGTGATGAGAAAAAAAAACAGGTATCAGCAAAACACGGCACTAAAGTATTGGGCATTTTATTTGGCGAACATAATCAGCATGAACCCGAAGGCTTGGTGCCCAACGCCAAATTTGTTGGAATCAGCCAGTTGGATACTTGGACAAGCAATACATTGCGGGCTTTCTATATTGCTTATCTTGCTAAGGCTGATGTCATTAACTGCAGTTGGCACAGTGAGTGGTTGATGGAACCGGTGCAGGATGTCGTTGATGAACTGGCAGGCTATGGCCGTGAAGGGAAGGGTATTGCAGTGGTATTTGCGGCTGGCAACCAGAGTAAATTGATCACGTCGGGAATGCACGAAGCAAGTATTGGCAGTGCGATTGTGGTGGGTGCAAGCAATGCAAAAGGAAAGCCATTGATATTTAGCAATTACGGACCCGCTGTTGATATTTGGGCTTACGGACAAAAAACGATTAGTACTGATGAAAATGGAGGCTACAGTTATTTTCTGGGGAGTTCGCTCTCTTCAGTTATCGTATCTGGTTATATAGCCTTGCTAATCGGTGCAGATCAGTCATTAAACCTGACGCAAATACAACACAAGCTAACTCAAATACTGGAATAGGCATGGATCAACAAACCGTTTTACCAGAACAGGATCATGATAAATCAGCCATTGATGAGTTGGACTTTTCTTGTCATTCAAGCGGTAACTTTCCCGGCATATTGGCTGGATTGAAGCTTTCATTAGTCGTCACGAGTTATCAGGCGCACAGATTGTTTTTTGTACGTTCAAATGGTATCCAAATTGATGTTAACTTCAAAAATTTTGTGCGCCCCATGGGCATCTCTGTGACGCCGCAACAAATCACTCTGGGTACCTTGAATCAGGTGTGGCGATTTCGACGTAGCGATGATGCATTGGCGCTGCTTGATGACCCGCATGCAGATGCTTGTTATGTGGCAAGTGCCTGTCATACCACTGGCTTAATTAATATTCATGATATCGCCTACGGCAATAAAGGTTTGTGGGTGACTAATAGTGCTTTTTCTTGCCTCGCCACTCTTGAACCGGACTATAGCTTTGTGCCGCGCTGGAAGCCGGATTTTATTTCTGCGCTTGCACCTGAGGATCGTTGCCATTTGAATGGGATGGCATTGTTGGATGGCGAGCCAGCCTATGTCACTACATTTAATCAGTCCGACACAGCAAGATCCTGGCGCGATGGTGCCAAGGATCAGGGAACACTGATTAACATCAAAACCGGTGAGCAGATATTTTCCAATTTGACGATGCCGCATTCACCGCGCTGTTACAACGGATATGTATATTTTTGCGAGTCAGGTCATGGCTTGGTACGCCGCTATGATCCGCGTACGAATGAAGTGGTCGATGTGGTCAAGCTAGCGGGTTTTACCCGAGGAATGGATTTTTTTGGCCCCTTGATGTTTGTGGGGCTGTCAAAAACTCGCTTTAGCTCAGTTGCTGAACCAGCGCCAATTGCGCAACAACTTGAGGAGTCTCAAAGCGGTATCTGGTGTATTAATTTGACCGATCACTCAGTTGTTGGATTTGTGCGCTTTGAAGGCAACATAGATCAAATTTACGATGTTGCCGTGTTATCTGGTGTCATGTACCCGGAGCTGCTATTGCCGGATGATGAACTGTCTATGTCTGTGTTTAATTTTCCGCCTCTGAGTTATGCGTCGGAAAATTAAGGAGGGAATTGAATATGTTTAACAATATATTTACCAAGTGCAGTTTGCCGTTGTTGTTTTTGGCCTCACCGCTGCAGGCAGCACCATCCATCTCGCTATCATCAAGTCGTATGGTTAATCGTTCACCTAAGGTAGCAATAGAGCAGCAAAAAACACTGCAGCAGCTTGAAGGTGCTGGTGCATTTGCCTCCTTTAGCGCTCAGCCTCGCATCCAGCAAAAAGCAGAAGCGGCTCCAGAAGAAGTTAATGTATTGGCTTTTTTGGAACAAAATGGATTGCTCCAATCATCCGACGTTGTTGCCGCGACGAACAGTGGTAATCTGGATAGTGAATTTAATAAAAGTCTCAGTGACGTTTTTTATTGTAATCCTGCTAATTATGAGTTCTCTGATTGCAAGATTGCATCGATCAATCGGCAGACCCCTGCGACATCGCCGACCAACGCTGACACACTAACCTGGCGCTTTCTTTTTGATCTTGCAGTGACAGGCGTGGATGCGGCGGATTTTAACATTGGCGGCACTACAGCCACTATTACTGGCATCACCCAAAACACATCTACTGATTACAGTATTACGATATCCGGTGGTGACCTTGCCAGTTTTAATGGCACTGCCAGCATTAGCCTGAAGCCTGCAGGTCAGTATGATATTAGGCTTGTTTACCCTGGGTTGACCCCCCCGGATGATCTAATGGTTCCAGGCGTAAGAGGGATTAATAACAATTCTTATGTGGTGAGTAACAATGTTGCACCCACAGATATCTCCCTAACCAGTACAAGTGTCAACCAAAGTGGCGGGATTAACGCTGTAGTGGGAACATTAAGTAGCACCGACGCTGATGTTGGTGACTCCCATACTTACACTTTAGTATCCGGTGCAGGCGACACCAATAACGCCAGTTTTAACATCAGTGGTTCTTCCCTGCGTGTAAACAATGCTGCTTTGCTTACTGCGGGCACTTACAACGTGCGCGTGCGAACAGCTGATAATGCCAGCGCGACTTACGAAGAAGCCTTCACAATTACGGTGGTCGATAATGTGCCACCTGCCGTGACCTCAATTACCCTGAGCGGCTCACCTGCAAATACCGCCACCAGTGTCGATTTTGTGGTTGCCTTCGATACCTCGGCCAATAACATCTCGATTGATGACTTCCAACTGACCTCCACAGGTGGGGCGGCTGGCACAATCTCTGCTGTCTCGGCATCCTCTGGTACTAGCGTCAATGTGACGGTTAACGGTATTAGCGGTAATGGCACGCTCCGTCTGGATTTGAAATCGTCCACCAATATCAGCGATAGCATAGGTAACGCTGGCCCCGCTGCTTACACCAGCGGTTCTGTCCACAACGTCGCCATTCCCACCGCGCCTACGGTCCCAACTATAGGGACGGCTACTGCTGGTGATGGTCAAGTTAGCGTTACTTTCACTGCGCCCAGCAATAACGGCGGCTCGGCGATCACGACCTATACCGCAACGGCTAATCCCGGTGTTGCATTTGGTACCTGTGCTGGGCCAGCGGCCTGTACTGCAACAGTAACAGGATTGGATAACGGCACTGCTTATACTTTTACCGTGACTGCAACGAACGGAGTAGGCACCAGCGTTGCTTCCGGCGCTTCTAACTCTGCCATCCCTAAAGGCAATCAAACCATTACCTTTACCCAGCCTTCTGCACAAAACTTTGGTACTACGCCAACCCTTACAGCCACAGCAGACTCTGCAACAGGAACTGATAATTTAACAGTCAGCTTCAGCTCATCTACCACAGGAGTTTGTACCATCAGTAGCGGCGGTAACCTGGCATTTGTGACCGCCGGTAGCTGTACTATCGATGCTGACCAAGCGGGCGACTCTGCTACCAACCCTGCCCCGACGGTATCCCGAACCTTTACTGTGAATGCCGTCGTTCCTAGTGCCTCAACTGTTGGTACTGCGACCGCAGGTGATACTCAGGCTACTGTGACCTTTTCGGCACCAGTAAGCACTGGCGGCTCGCCGATCCTTGCCGGAGGCTACACAGTCACCGCTAGCCCCAATGGTGCAACTGGTACAGGATCAAGTTCGCCGATTACTGTAACGGGGTTGACTAACGGAGTGGCCTACACTTTTACAGTCACAGCGACTAACTCCGCAGGGACTGGTGCTGCGTCTGCGGCTTCTAATTCAGTCACACCCGCATCGCCTCAGACTATTACTTTTGCTAACCTTGGGGCGCAGAATTTTGGAACGTCGCCCAACTTGTCTGCCATCTCAACATCAGGCTTAACCGTCAGCTTTAGCTCATCTACCACAGGGGTATGTACGGTTAGCGGTTCAACTTTGACTTTTGTCACGGCAGGTACTTGTACCATCAACGCTGAGCAGGCTGGTAATTCGTCCTATCTGGCCGCCGCCACGGTCAGCCGAACATTTACAGTAAATCCTGTTGTTCCGAGTGCGCCAACAATTGGCACAGCAACTGCTGGTGATACTCAGGCCAGTGTTGCCTTTGTTGCCCCGGTTAACACGGGTGGAACCTCCCTAACAGGATATACCGTGAGCGTCAGCCCGCCGGATGTTGCCCCAGTTAATGGTGCCAGTTCGCCAATTTTAGTGACAGGCTTGACCAATGGCCAAGCTTATACATTCACCGTTACTGCCGATAACTCGGCGGGTACAGGCGCTGCGTCAGCTGCATCAAATAGCGTGACGCCCGCAGCAAGCCAATCCATTACATTCAGTAATCCTGGAGCGCAAAACTTTGGTACCTCACCGACACTGGCCGCTACGTCCGATTCCGGTTTGATTCCGACCTTTACGTCATCGACTCCCAGTGTGTGTACTATTACGAGCGGTGGCGCCTTGGCCTTTGTCGCTGTGGGATCTTGCACCATCAATGCTGATCAAGCTGGCAATGGGAGTTATTTGGCGGCGACTCAAGTTAGCCGTTCATTCAGTGTCAATGCGGTTGTCCCTGGTGCGCCAACAATAGGCTCTGCCACTGCGGGGAATTCTCAAGCTACTGTCAGTTTTAGTGCTCCGACATTTACTGGTGGTGCGGTAATTACGGGTTACACCTTAGTCTCTAGTCCTGGTGGTATAACGGCATCGGGTGCATCTTCACCTATCACTATAACTGGATTAACCAATGGGACTTCTTATTCATTTACTGTTGCCGCTATAAATTCAGTCGGAACCGGTAGCGCCTCTGTGGCGAGTAACGTAGTGAAGCCTAATGGCGCCCCGATTATTACCTCAACCGCGATAACCAGTGCTACCCAAGATGCGGCCTATAGCTACACCTTGGTGGCGAGCGACAGTGATGTGGGTGACAGTGTCACCTTAAGCGCAGTCACACTGCCAAGTTGGCTGAGCTTCAATGCGGGTACGGGCGTGCTGAGTGGAACACCAAGTAACGCTAGCGTGGGCAGTCATGCGGTGGTGCTGCGGGTCACGGATGTGGATGGCCTAACGGCAGAGCAAAGCTTTACGATAGTGGTAGCGAACGTCAATGATGCACCGACCATTAGCTCTACGGCCTTAACTAGCGCCACCCAAGATGCGGCGTATAGCTACACCTTAGTGGCGAGTGACAGTGATGCGGGCGACAGTGTCACCTTAAGCGCCGTGACCTTACCCAGCTGGCTGAACTTCAATGCAGCCACTGGCGTGTTAAGTGGTACGCCAAGTAATGTCAATGTGAGTAGTCACGCCGTGGTACTACGTGCCACCGATGTGGGTGGTTTGACGGCAGAGCAGAGCTTCAGCATTGTGGTCGCAAACGTCAATGATGCGCCGACTATCACTTCAACGGCACTGCCCAGCGCCAGCCAAGATTCGGCATATAGCTACACCATGGTAGCGAGTGACAGCGATGTGGGCGACAGTGTCACCTTAAGCGCAGTCACACTCCCAAGCTGGCTGAACTTCAATGCGGCCACTGGCGTGTTAAGTGGCACGCCAAACAATACCAATGTTGGCAATCATGCCGTGGTACTGCGAGCAACCGACGTTGACGGTCTCAGCGCAGAGCAAAGCTTTACGATAGTAGTGGCTAACGTTAATGATGCGCCGACTATTACCTCAACAGCACTGACCAGTGCCAGCCAAGATGCGGCCTATAGCTACACCTTAGTGGTAACCGACAGCGATGTGGGCGACAGTGTGATCTTAAGTGCCGTGACTTTACCCAGCTGGCTGAACTTCAATGCGGGTACGGGCGTACTCAGCGGAACACCAAGTAACGCTAACGTGGGCAGTCATGCGGTGGTGCTACGCGCCACGGATGTGGATGGCCTAACGGCAGAGCAAAGCTTTACGATAGTCGTGGCGAACGTTAATGATGCGCCAGTTGCAACCAATCAGGTTGTGACGCTGGAAGAAGACAGTTCCGCCATGATCACGCTTGTAGGCGAAGATGCAGATAATGATCCTCTGACCTATGAGATCACTGCTCAGCCTGTGTCTGGCACCTTAGAGCAACACGGCAATGTGTGGTTGTATACGCCAGAGAAGGACTTTAATGGCAGTGATTCTATCGGTTTTATTGCAAAAGATGCTGAGCAGAGTTCAGAGCCTGCGACTATCACTATTACAGTGATGCCTGTGAATGACGATCCTCAGGCCGCCGATGACAGCTATACTTTAACCAGCGCGACGAATGACACCTATTTGCTGGCAGTATTGGCAAACGATGTGGATGTAGACGGTGACACCTTAACCATTGATGGCGCTGTTGCGGATATTGGCAGTGTGCAAATCACCTCGGATGGGCTGAGTTTTACTGCGCCAAAGGCGTATGTTGGACCTGTTGGCCTGCGTTATACCATTAGTGATGGTAATAAAGGGCGAGCTACTGCCAAAGTGAATGTGCTGATTGAAGGCACTGATTCCGAGAATCAACCAGTTATTACTTTACCTGATGATGTTGAGGTGAATGCGACTGGGCTATTTACACGGGTGAAACTCGGTTTTGCCAAGGCTGTTGATCGCAATGGTCATCCTCTGCCGGTGTCATTGGTGAATAAGAGTTTATTCTTTGCCCCAGGTAGTTATCTCGCCTATTGGCAGGCAGTAGATCGAGACGGCAACAAGGCTATTAAGGCGCAGAAAGTGAAGGTAAATCCTTTGATTTCGCTGAGCAAAGATCAAGTGGTTGGCGAAGGTAATCAAGTCACTGTCAGCGTTCATCTTAATGGAGAGGCGCCAAGCTATCCGCTGAGTATTCCTTATACAGTGTCAGGAACGGCAGATAGTAGTGATCATGATCTCGTTGATGGCGTGGTTGAGATTACCTCGGGGCAAATGGCAGAAATCCACTTTAATACCCTTAACGATAGTGTCAGTGAAGGGAATGAAGAGGTGTTGATCAGCTTAGATCCAAGCCTCAATCTTGGTAGTAAGCAACAGACCCAAGTGATGATTACCGAAGTCAATATTGCACCACTGGCCAGTTTAGCGGTCACTCAAGCAGGCCAGCAGCAGGTCATTGTCGCGCAAAATGGTGGGGATGTGCATATTCGTGCCACCGCCTCGGATGCCAATGAGCAAGATACATTAACGCTGACGTGGGAAAGCGGTGCGTTAAGCTTGCAAGCGGACGGAGCTGGCATGTTCTTCTCGCCTGCAGCAGTACAAGCGGGGATTTATCCCGTTAGCCTAACGGTGACCGATGATGGTTCGCCCGTGATGTCGAGTACCGCAACAGTCTATATTGTGGTGCGTCCCAGCTTAGCGGCATTGACGAATGAGGATACCGACGGCGATTTAATTCCCGATGCTCAAGAAGGTTACCGTGATAGTGATAGCGATGGTATTCCTGATTATTTGGATGCCAATAGCGATTGCAATGTGATGCCAGAAGGCGAATTACAGCCAGTGTACTTCTTGGCCGAAGGGCAGGCGGGCGTTTGCTTACGTCTGGGGAATATTGCCCTAAGCCGTGGGCAGAGTGGCGTGCAGTTACAACCTGAAGCAGTTACTGAAGATAAGGCTGCAGCTAATGTGGGCGGTATTTTCGATTTCGTCGCCACTGGCTTACCGCAACCGGGACAAAGCTATAGCTTAGTATTGCCACAGCGCGCGCCTATCCCTGCGAATGCAGTTTATCGCAAGTTGAGTGCGCAAGCGGGGTGGCGAGATTTTGTGATTGATGCAAACAATAGCGTTGCGAGTACCGAAGGTGAGCGTGGTTTCTGTCCTCCACCGGGTGATAGCAGTTGGACGGCAGGGTTAACCGAAGGCCATTGGTGCGTGCAGTTGACCATCGAAGACGGTGGCCCGAACGATGATGATGGCGTAGCGAACCGTACCATTGTCGACCCGAGTGGGGTTGCCGTGATGCTCAATGGTAATAGCTTGCCTGTTGCCAATCCTGACTCGGCAACGATTGCGTGGAACCAGAGTATCGATGTGAACGTGCTTGCTAACGATACTGACAGCGATGGTGATAGTTTAACTGTGACCCAAGTTATCAGTGAGTTCGGTACTGTCACTGCGCTAGCCAATCAGCAGCTCAGTTACACACCAGCAGCGGATTTTATTGGCACCGATGTGTTGGTGTATAGCATTACTGATGGTAAGGGCGGTACGGCGAGTAGTGAACTGACGATCGTGGTGAATGGCAATACTGCGCCAGTAACAGTAAATGATAGCGCCGCTACTGATGATCGCACCAGCTTGCTTATCGATGTGCTGAGTAATGATACGGACGTTGACGGTAACCCATTAACACTGTTAAGCGCGACGGCTCAACAAGGCGCGGTTGCTATCGAATCGAACAAACTGCGCTATATCCCTAAAACTGGGTTTGATGGTGTGGATACCGTGACTTATCGCATCAGTGACGGTCTAGGTGGTGAAGCAACGGGGCAATTGCTCATCACAGTGAAAGCATATCAAGAAGTGATTATTGATAATAAATCGGGGGGCGGCAGTATGGGCTTATGGGCTTTGGTATTCGTCTTGTCGTGCGCGCTCATGCGCCGCCAAGCACTGCAAAGAGGGGCTGTTGGTTGTCTACTATTAGTGAGCGTTACTCAACAGGCGCAGGCGACAGACTGGTATATCGAGGGGTTTATCGGTCAAGCGAAAGCCGATAAAACGCGTCCCGATTTGAATGTTCAAGTTGGCGAGGGTGAGATCCTCAAGCTTGTTGATACGGGTAATGCCTTTGGGGTGAGTTTGGGATACCAATGGACACCGACAGTGGCTCTGGAGCTAGGCTATGCTGACTTTGGTGAAGGCTGCGCGAGGATAAAGGGCGCGACGTTAACGCCTGAGCAATACCATGAGTTGGTGAAGGCGGTAACCCCCGTGCTTGCCGATGGGGTGATGCTGGGGCTGAGATTCACTCTACTGCAGCATGAGGGTTGGCGCTTTGAGGTGCCCGTTGGCTTGTTCCATTGGCAAGCTGATATCAGCAGTACCATGGGAAACACCACCATAACGACGGATTTAGATGGCACAGATTGGTATACCGGGGTGCGCTTTAGTTACCAATTTAGCGATGCGTGGTCGGTAGGCGTCGGCTATCAATACATCG
>NC_004347.2_3
ATATCGAACCGAATGATTTACTGAGCTATCAGCTCAATCTGCGATATCGGTTTTAAGCTAACGCGACAGTAAAAGGGGCTTTGCCCCTTTTTTGTTACTAAAAATTGTAACGTGAAGTTGTAAACGTTAAGCCGTGTCTCGCTGGCGGAAACGTGGTCCGTGACGTAAATCGCACTGATTGGCTGGTGGTCTTGGGAATAGGTGCACTAAATTCAGGTTGTAGATTAAAGACAGGATAGTAAGATTGTCACTTATCCTAGTTCGTTTGTTGCTATTTTTATCCAGGGGCAGTTATGTCAAAGCGGCACCATAAGCCGGAAATCTTGCATACCGAAGTGGTCGCGAAGAGCCGCTTGTTTCAAATTGAACAAGTACATCTTAAGTTTTCTAATGGTGTCGAACGCCAATATGAGCGCTTGAAAGGCGGCGGTCGTGGCGCTGTGATGGTGGTGCCGATTCATCGAGGCAATATGCTTTTGGCTAGAGAATATGCAGCTGGAACAGATAATTACGAACTAGGTTTCCCTAAGGGGTTAATCGATCCAGGTGAACAAGCCATTGATGCTGCCAATCGGGAGTTGCAGGAAGAAATTGGTTTCGGTGCCCGTAAGCTAACATTGTTGAAAGAACTTACCCTTGCTCCGGGATATTTCTCAAGCAAGATGCAAATTTTTATGGCGGAAGATTTGTATGAAAGCCGCCTAGAAGGTGATGAACCCGAACCTATTGATGTGGTGCCTTGGCCTTTAGCTGAGTGGGAAGTGTTGCTCAACAATATCGATTTTTCAGAATCCCGTAGTGTGAGTGCATTGTTTTTAGCGCAGAAGCATCTACAACTTAAATAATCTTTTTGTTAAAGCGTTCAGCAATTGAGTGCTTGTAGATCATTCGCGATGTTAGCGATTGGAGTGGTTATGAAGCCTGAAGAGTTAATCGACGAGGTGATTGCGATAGCAACCGATGCGGGTCGCACTATTCGTGATATTTACCTTAAGGGTAATTTTGAGCGAGAAACTAAGTCTGATAATACCCCTGTCACCTCGGCAGATTTAGCGGCGAATAAACTGATTTGTGAACGCTTAGCAGCCTTGACGCCCGATATCCCTATTTTGTCAGAAGAGGCTGCCGACATTCCCTTAAGTGTGCGTGAAGTGTGGAAATGCTATTGGCTAGTCGATCCACTCGATGGGACGGGGGAGTTTATTGCTGGCAGTGGCGATTTTTCAGTGATCGTTGCGCTGGTGGAGCATAACCGTCCTGTAATGGGTGTAGTCTATGTGCCGATGACGCAGGTGTGTTATTACGCCATTGCGGGCTTAGGGGCCTATAAACGTACTGATAAACAGGAAGTGAGGATCAGTAGCCGACAAATTCAGCACCGCGAGCAAGTGTCCTTAAGGTTAGCGGTGAGTCGCCGTCAAGATCCCCAATCCGTGTTGACCCTATTCAACCAGCCTAAACATTGCGAATTAGTGGTGATGGGTGGTGCGGCCTTAAAGAGTTGTTTGGTTGCTGAGGGGCGTGCCGATTGCTATGTGCGAGTGGGACCGACGGGTGAGTGGGACACGGGCGCTGCGCAGATCATTATCGAGGAAGCGGGCGGGCAGATGATGGATACTGAGCTGCAACCTTTAACTTACAATGAACGCGAGACGCTTGAAAATCCTAATTTTATTGTAGTTGGCGCGCCCAATTTAGCGTGGGATAAAATTTTAATTGGTGAATAATTTTTAAATGCAGTTAATTCGTCCCGTTTTAAAATCTGAGTTAGCCGCCGTTTTTCAGCTTGAACAGGCTATTTTTGGTGAACACAGTTATCCCGACTTTTTCTTCCGCCAAGGATTTGATTGTTGGCCTGAATATTTTCTGGTTGCTGCAGATGCTAATGGCGTGCTTTTAGGCTATTTACTGGGGGCCCAAAGCAGTGATCCTGAATGTATGTGGATTTTATCAGTGGCCGTCAGTGAGCAAGCCCGCGGTCAAGGACTGGGCAAACAGTTGCTCCAACGCTGTTTAGCTCTGTTACCTGCTAAGGTTAAGCGTGTTGATTTAACCGTCGATCCCCATAACCCTGCCCGCAGTTTGTACCAGCGTTTGGGATTTGTTGATGCCCACGTCGAAGCGAACTATTTCGGTGCTGGCGCAGATAGGGTGGTGATGAGTTATCACTGTCGTTAGGTGAATCCATAGGTTTGCATCTAACTGACCATATAAGACGGCGTTCTCGAGAGGGAGCGCCGTTTTTCTTTATATTCAGATTAAATTTCATACTGTTATCGGGTCAGAGATTTAGCTTGTGTAGCTCATTTACTGAGGTTTATTCCCGTGGTGTACGTTAAATAAACTTATTTTGAACGTTGTTTTTTATTTTTTTGGCTGTTAATCTCACCTCATTCAACAGGGAGTGAGACCTATGGCGAGACGCAAAGAGCATAGTCACGATGAAATTCGTGTTATGGCAATTGAAGCAGCAATAGCACTGTTACAACAGCAGGGAGTGCAAGGGCTGAGTTTACGTAAGATTGCCAGTGAGATTGGTTATGTACCCAGTACGTTGATCAATATCTTTGGCAGTTATAACTATTTATTACTGGCAGTTTCAGAGGCGACATTACAGTTGTTAATGAGCCATCTATCCGCAGTGAGCGAAAACGACAGTCTTCGTCATATCATCGTCATGGCGCAAAAATACAGTGAGTTTGCCCATAGTCAGCGCCAATGTTTTAAGCTGGTATTCGAGCTACAATTACTCGAGTCTGAACATTTACCCGCATCCCAAGGCCAACTTATTGCAAACTTATTTAGGTTAATTGAAAACGAACTAGCCCTGCTATTCCCTAACGAGACAATTGAGCAGCAACTGCAAATGAGTCGCGTGCTCTGGGGCGGGATCCACGGACTGACGGCATTATCGTTGGATAATAAATTATTTGCCGATACAGTATCTTTACCCGCTTTGCTAGAAAGTCATGTGACAGGGTATTTACAGGGAATGGGTTACCAGAGGGAAGAAGCATGCTGCTAACAAAACGTTTTTTACCGTATTTTGCGACTCAATGCCTTGGCGCACTTAATGACAATATCTACAAAAATGTGCTGTTGTTATTGGTGACCTTTAGCCAAGTCAATAACCTCCCTATTAGTGTCGATATGTTTGTCAATTTGGCTGCTGGGGTGTTTATTTTGCCGTTTTTCCTGTTCTCGGCCCATGCGGGTGTGGTGGCCGACAATATGGATAAAGCGAAACTTATCCGTCGATTAAAATTGCTCGAAGTCATCATTATGTTCAGCGCCGCACTTGCCATTGTGAGCGAGAATTACATGATGATGTTATTGCTGCTGTTTTTAACTGGCAGTCAGTCTGCCTATTTTGGCCCAGTCAAATATTCACTGTTACCTCAAGCTTTAAAGGAAGATGAGTTAGTCACAGGTAATGCGTGGGTTGAGATGGGGACATTTCTCTCAATCTTGATTGGTACCTTGGGTGCGGGGATTTTAGTCTCTGACAACAATGCGACCCTTTGGTCGGCACTCACGGTGGCAGCTCTCGCTTTAGCAGGTTATTTATCTAGCCGAGCTATTCCCGCTTTACCGCCGCAGGGCGCAGTGCAAAAGATTCCTTTTCGGCCATTATCGGGTACGTGGCGCTCGATTCAAAAAGCGCGCCAAACGCCTTCAATTTGGATGGCGATCCTCGCCATTAGTTGGTTCTGGTTTTTGGGCGCGACGTATCTGACCCAATTCCCTAACTTTGCCAAGTTGCATCTGCATTCTGGCGCGACTGTAGTGTCGCTGTTGCTGGGGATGTTCTCTATCGGGATTGCAGTAGGTTCGTTTGTCTGTGAGCGTTTTTCCTTTGGACATGTGGAATTAGGTTTGCTGCCTTTTGGGGTGCTCGGGTTAACCGTGTTTGGAGTGGATCTGCTGTGGGCGATTCCGCCAGCACCTGCGGATGCAAGTTTTGTCTATGGCTTACAAACTTTTATTGCCCAATCACAACATTATCGTGTGATGCTGGATTTCTTTATGATTGGCGTCAGTGGCGGTTTGTTTATTGTGCCTCTGTACGCCTTTATTCAAACCCGCTCCGCGAAGGGGGAATGTGCGCAGGCGATTGCCGCGAATAACATTATGAACTCGCTGTTTATGGTGGCTTCGGCGTTGTTGTCTATGTTGCTGCTTGGGGTGGCTGGCTGGAGTATTCCGCAGTTGTTCTTACTGCTAGCGGTGATGAATTTCGTTGTTGCTCTCTATGTGTATTCACAAGTGCCTGAGTTTACGCAGCGATTTATCAGTTATTTACTGAGCCATGTGCTGTATCGTGTGACAGTGACTGGGCGGGATAAGATCCCTAAAGAAGGTGCAGGCATTATCGTCAGTAACCATGTGAGTTATGTCGATGCGCTGATCATTATGGGAGCTTCAACTCGACCGATTCGATTTGTGATGGATAAATCGATCAGTGAAATCCCAGTGCTAAAGTATTTATTCCGCCATGCGGGAGTGATCCCAATTTGCTCTCCTCGGCAGAGTGAAGCAACTTACAATCAGGCTTTTGAATCGATTCATGAGGCGTTAGCGAATGGTGAGTTAGTGTGTATCTTCCCCGAAGGCCGTTTAACGCCGGATGGCGAATTAGGCGAGTTCCGCCCCGGAATCGATAAAATACTCGCTCGCGATCCGGTGCCCGTTGTCCCAATGGCGCTTAATGGCTTGTGGGGCTCTTACTTCAGTCATAAAGACGGCCATGCATTAACGACTATGCCAAAACGCTTTTGGTCTAAAGTGTCGGTGAATTTAACGGATGTGGTTGATGGGCAAGATGCCAATCGGTACGCTTTAAGAGATGCCGTCGCCCATCTGCTCCACAAATATTAATTTGCAGATTGAGATAAAGAAAACCGTGGCAACAGGCGCACGGTTTTCTTGTTTTTAGCATGCAGAGCTGTACTCGCTTAGCCGAGATTCTCTTGCGATAAGCTATCTTGCGATAAGTTATCTAACCACTCATGCATGGCTTGGTGATTTCCCCTAAAAAGCACTCGGTGTGCTTTTTTTTCTAATTGGTATTCATACATGGGATCGTAATACTTCTGCAGTAGCAGGTTTATCCAGGCCAAATGCTGCGATGTTTGGTTTTGATTGAGCTGCTGCGACAGCGCTTGTTGCATGGTGTCTTGCAATTCTTGATATTGTTTACCGCCGAGACGTTTACGAATACTCGTAAGGCTTTGCAATAGATATTGGCTAAAGGCATTAAAGCCCGCCTCAATGCCTAAGCGTTCAACAAAACCTTGATGCATTTTATGGACATATTCATCGAGTAAGCGATTTAGCCTAATGTCGTCGGCTTCTTCTAATACCAAAATATCGGCAGCTTGCATGGCGTTGTAAAAGGATTGCGGTAGTGCAGAACGGCCAATCAGAAAGCTTTCATCCTCAAGCAGTAAGCAGGAATGATTGTCCTGTTGGTGGCGGAGTAGTGCGATGGCGAGCTGATTTTCAAAGTTAATTTGTGTCGGTTGCGGGTCGATATTTTTGCCAAAACTCGATCCCCTATGATTGGCTATGCCCTCAAGATCGACCGCTTCTTTGCGTTGTATTAAAAAATCGGTTTTGCCACTGCCCGTCATGCCACTCAGGCTTAGCAAGGGTTGCTGGCTTGGTGTTGTCTCAATTACACCAATTAAATATTGGCGCATGCCTTTGTAGCCGCCCTGTACATAAGGTACGGTAGCGCCAGCTTCTTTCAGCCATTGCTGAGTTAATTGTGAGCGTAGGCCGCCACGAAAGCAGTACAGGTATGCCTCGGGCTGAGCTGCTAAAAATCCTAACCAAGCATCAATTCTTTGTTGTTTTACCGCGCCATGCACAAGGGAATGGCCCAAGGCTATTGCGGCTTGTTGACCTTGTTGTTTATAGCAAGTGCCGACTTTTTCCCGCTCCTTATCGACCATTAACGGCAGATTGACTGAGGAAGGAAACGCGCCTCGATTAAATTCAATTGGTGCCCTTAAGTCGATCAACGGCTTCCCAGCAACAAAGATATCGCGATATTGCTGGGCCGGGATGAGCGTTGTTGTCATTAACATAGCACCACATTGGTCGCGGTGGTGGGGGCTTCTAATGAACCAATACAAATAGGTTCAATCTGATTGGCATTGAGTAGCGCCACTAACTCAGCTTCGGCTTCACTTGATACCGCCACTAACAAACCGCCACTGGTTTGGGGATCGCACAAAATCGCTTTTTGGTGATCGGTTAATTCGGGCAAGTGCTCGCCATAACTATCGTAGTTACGATGGGTGCCACCGGGAACGCAGCCTTGCGCTAAGTAGTCGAGGGCGCGAGGTAAGAGCGGCACGGCATCGAGCTTTAATTTGGCGGTGAGTTTAGCGCCTTGGCACATTTCGAGCAGATGGCCCGCAAGGCCAAAGCCAGTGACATCGGTCAGGGCGTTTACGCCATTAATCTTCGCAATCTGGGCGCCTATGCTATTGAGCTGGCACATGGCATTCACCGCAATGTGGCTATCTTCATCTTTTAGCTTCTTCTGCTTTTGTGCCGTGGTGAGGATACCAATCCCGATCGGCTTAGTGAGATACAAACGATCGCCGGCTTTTGCGGTATCGTTTTGTTTTAAATCTGTAAGGGCGATTTGCCCAGTCACAGCCAGCCCAAAAATGGGTTCAGGTGCATCGATACTATGACCGCCAGCCAGCATAATGCCTGCTTCCATACAGGCTTGACGGCCACCGTCGACCACTTGCTGCGCGATTTCGGCAGGCAATTTGTTGATTGGCCAACCTAAAATGGCAATCGCCATCATCGGCGTGCCACCCATGGCGTAGATATCACTAATCGCATTGGTGGCGGCGATGCGGCCAAAGGTAAATGGATCGTCGACAATGGGCATAAAAAAATCAGTGGTGCTGATAATGCCGACTTCCTCATTGAGTTTATACACGGCCGCATCATCGCGACTCTGATTACCGACTAGCAGATTAGGATCGGTAAATACGGGGAGCTGAGAGGCTAAAATGGTCGTCAGTACCTTGGGGGAAATTTTACAGCCACAACCGGCACCATGACTATATTCGGTGAGTTTGATGCTATCGGTAGAAGGTAGTGTGGAATTCGACATGAGCCTAACATCCTGTAAAAAGTAAATGAGGCATCATCATAATAGGATACGGCCACCATGCAAGGCGGCCGTATCATTTTTACCGAGAATTGTGGTCTAGCTATAAGTTGCTGTCAGGCTCTTCCAGCTTTTTTGTTGGTTCAGAAATCGGGTTTTCAACTCTTCGACTTGCTGTAATAATTGCTGATCGACCAGTTGCTTACGTTTGGCCTCTAACAGTGTCTTTTGGGCTTGGTAATATTCGAGTAAGTGTTGTTTCATCAACTCATACTCTTGTTGAATTTTTTCAATTATTTCATCGGCATTTGGCAAATTGAGCACTTTGTTTTTGGCATGTAATAGCTGCATCTGTAAGCGGGCACTCTCTATCCGCTCCTGCGGGCTAGTACGTAAATCTTTGGCTAAACCGACCCAAGATAAAGACTTTATCAGCCACTTAGTGGGATCGTAATGCCACCACTTGATGCCGTTACGGTAATCGTTTTCGAAGATATGGTGGAAATTATGGTAACCCTCACCGTAGGTCAGTACAGCCAGAAAACCGTTGTCGCGGGCAGTATTTTTATCGGTATAGGGTTGGCAGCCCCACACGTGAGCGAGGGAGTTGATAAAGAAGGTACAGTGATGCACGACCACTAAGCGCAGGAGCCCCGCCATCAACAACATGCCTGCGATATTCCCTGTAAACCAACCTAGCAGTGCCGGTAGACCAATGTTCATAAGGAGCACAAGTGTAAGATAGTGCTTATGTTGCCACATCACGATACGATCGTTCTGCAAATCACGCACGTTTTGATAGTCATGGTAACGCTGAGCTTGATACTCGCGTAGCATCCAACCGATATGGCTGTACCAGAAGCCCATTTTGGCAGAGTAAGGGTCTTTATCATTATCATCAACATGTTTATGGTGCACACGATGATCCGACGCCCAATGTAACGCACTGTTTTGTAATGCTAACGCGCCACCAAGAGCGTAAAGGAAACGTATTGCAGGGTGTGTCTTATAGGCTTTATGTGACCAGAGTCTATGGTAACCTGCGGTGATCGACAGGCCACTGGCAAAGGCTAAGACCACAAAAGCAATCCATTCACTTGCACCATAACCGTAGACAATTCCATACCAAGGAACGAGGATGACCGCACTGAGGAAGGTCAAGCTAAATAGGATGACATTAAGCCAGATGATAGGGGGTTTTTTCATTATAATTTCCAATATTCGCATTTGAGCGTACAGCTGTAAGCTAATTTAGCCTAGCAATCTTATTTGGTCAAGGTGGATGGGGCTGTGTTTCAAACGTAAAAGCGGTATTATCGCGTCATTACATTCAGTTAGCGGATTGAAGAATGGGTATTCGTGCACAGCAAAAAGAGAAAACTCGGCGGGCATTGGTTGATGCGGCTTTTAATCAGCTTAGTGCTGAGCGAAGTTTCTCTAGCTTAAGTTTGCGAGAAGTGGCGAGGGAAGCCAACATTGCACCCACATCCTTTTATCGTCATTTTAAGGATATGAATGAACTCGGTTTGACCATGGTTGATGAAGGCGGACTGACGCTGAGGCAAATGATGCGTAAGGGGCGTCAACGCGCCGAGGCGGGCGGCAGTGTTATCCGTATTTCTGTCGATACCTTTATGGAAGTGCTCGATTCTAATCCAAATGTCTTCCGAATCTTACTGCATGAGCGCTCAGGTACTTCGGCGGCATTTCGGGCGGCGGTTGCCCGTGAGATTGAGCACTTCATTTCTGAACTGGCTCATTACACTGAAGCTACTGCCGGGCGAACGCCTATGCTCGCCAGAGCACAGGCCGAAGCATTAGTGACCTTAGTGTTTAATGCTGGAGCATCGGCATTGGATATGAAGCGTGCTGACCGTAAAGTGCTCGCCGATCAATTAGTGATGCAGCTGCGGATGGTCGCCAAGGGCGCTGAAGCATTACAACATAAAGTTGAACATCGGTAGTTTGGATACGGTTTGACTAATAAAGGAGCCCTAGGCTCCTATATTTTTAGATGGGAAGTAATGAACCGCACCAGTAATTTTGGACACCGCGCTAAGCGAGTAGAATGGCTTAACGAGGTGAACCATGACATCAAAGAACAAACGCAAGTCTTATACCGCTGAATTTAAGGTTGAAGCCCTGAAGTTAGCGCAAATCAAATCAAAGGCATAGTTGCGGTAGCCAAGGAGTTGGGGCTCTACGAGTCTCACTTGTACAACTGGCGTGCTGCCTTGGAAAAGAAAATGAACGTCAGCCAACGGGAAGCTGAGTTATCGGCAGAGGTGGCTCGCCTCAAGCGCCAGCTGGCTGAACAGGCCGAGGATATTGCAATCCTAAAAAAGGCCACCACCTACTTAGCGAAGAACCAAAAATAAGCTGGTTTGAGTTCATGCTTGAGCACCAGCACCGCTTCTCGTTGAAGCGCATGACCGTGGTGCTCAATGTATCGCGCAGTGGGTAGTAAGTATGCCTGGCGAAACACCGGCACATCCCCGAGCAAGCGAAAGCGACAACGTAATGAGCAGGATGCTAAAGTCAAAGCCGCTTTTGATGCCAGCAAACAGCGTGATGGTGCCCGTCGTATTCAGGCAGAGCTTGCTGAAAATGGTGACAAGGCTGACATTAAGACCATTGCCGACAGCATAAGGCACCAAAATCTGGTGCCTAAGGTGGCGCGTAAATTTAAGGTGACCACTAACAGCGAGCATAGACTGCCGGTAGCGCCAAATTTGTTGGAACAAGACTTTACGGCATCAGCGACAAACCAGAAATGGGTAAGTGATATCACTTACCTGATGACCAGCGAGGGCTGGCTCTATTTGGCCGTTGTCATAGACCTTTACTCCCGGGCTGTGGTGGGCTGGTCAATGAGCTCAAGGATGACTGCTGAGTTGGTTTGTTACGCACTGACAATGGCCTTGTTCCGGCGCGGGATGCCGACAGGAGTGATAGTCCATAGCGACCGAGGCAACCAGTATTGCTCACATGCTTATCGCAAGCTGGCAACATTACACGCGTTGCAGTTGAGTATGAGCCGCAAAGGCAACTGTTGGGACAACGCGTGTGCAGAGAGTTTCTTCCACTCGCTGAAAGTGGAAGCGGTTCAATACGAGCCGCTTATGGATCGGGAAACCATGCGCTGAGCAGTATTTTAATACATAGAGGTTGATTATAACCGTACCCGAAGGCACGGTACCCTTGGCTACGTCAGCACGGTAAGCTATGAACGGAAAAATGTCGCTTAATCGCGTGTCCAGTTTTACCGGAGCGGTTCAGCCAGCATGCCCCTGGATTATCTTCACACTGATTACAAAAGACTTGCTCGATTAAATCTAATGCGGGATATCCTTTCACGACTGGATTATCGCAGTGAAAAACATCATCTGGTGCACCCAGACAGCTCTGTCGTATTTAAGTTTACACCTGAGTTTCTGCAACAAAACATACTCGCGAACTAATCAATATCAGACATGGTTCGGTGTTTAGGTTGGCACTGAATCATGCGCAGATATTCTGATAAATCATCCCCAACGACGCCATATTTTTTTGAAGCCGCTCCAGAAATTATTCAACATTTTTGTGTTCATTACCGCACAGACTCACTGAAACACAAAGTGTACAAGAGGTGTACACAACCACATGTTTGCAGGAGCAAGCATAACCATGAAAAACTACGTCGCAGCACTATTTTCCTCACACGACCAGGCTGAGAGCGGTATCCGGGCACTGCAAAAAGGCGGTTTTGATATGCAGGAGCTGTCTATTGTTGGTCGTGACTATCACACTGAAGAGCAGCCATTGGCTTATTTTAATACAGGAGAGCGTATTAAGTTTTTCGGAAAAGTAGGTGCAACCTGGGGGGCATTAGTTGGAATGCTGCTTGGTTCTGCCCTGATATTTATTCCGGTATTTGGACACATTGTTGTACTTGGTCCTCTTGTTACAACGCTCGCGGCAGGAATTCAAGGTGCTGTGGTGGGAGGTGGTGTCAGCGCTCTTTTTGGTGCATTAACTGCTATTGGCATTCCCAAAGACTCCATTATTCGATACGAAACAGCAATAAAAGCCGACAAGTTTCTGGTCATAGTGCATAGCAGCATTGGGGAACAGTCGTACGCACGAGACTTACTCAGCCAAGCTGGTGGAACAGATATTGAGTCGAATCCAATCGCCCTATTATAGCCAGCCGTCATGTAGGTGAGACTAATCTTAACCAGAGGACAGAAAAATGACTTTTACTATGAAATTAATAGCGTCAGCGATTGGAATCAGCTTACTACCACTCTCATTTGCAGTATCCGCGCAATCGACTCCACAGCCAGCCGCCAAAATTGCAGAAGCAAAGGATAGCGCTCCGGAACCGCCATCAGGGTGGATGATTATCGATGAAGTGGTTTGGTTGCGTTTTGTTGACGAGCCAACACAGCATCTGATTTCAGCTCGAGACAGTTTTGTGAAAGGAGATTTTGAGCATGCCTCTGACGAAGTGTGTTTAGCTGCCGGATATCTGCATATTGCGGTACGTAAAGCAGATAAAAAATCGAAGTCTGCTCTGACTAAGTCAGCACAGGAGCTCGACACTCTTAGCAGTGAGCTTCATAGCAATAAAGCCACCACGCTGCTGAGCATTGATCAGGTATTTGCTCGAGCAGTCTATGCGCTTGCAGCAGATCATCAGGCAAAAGTGCGTATCGCCATGCAAGCTCGCAATTATAAAACTGCAGGACACTATCTGCATAGCGCCGTTACTGAGGTTGAGCAAGCCGCAAAATGGTCTGGCCATGAACTGGAATATAGCGCTGCAGTTACCGCAAAAGATACACGAGTCCTTGCCGGTAAGATGGTTGAAGGAACTGGCTACGTGGTTGATGAGGTAGGTAAAGGTGTGGAATGGGCTGGAACAGAAATTGAGAAACTTGGCCGAGTCATCGAACCAGGTAAGTAATAGATTATTAATCTGACAGTACGGGATGTAAACCGCACAGATTGTGCAGTTCTGTTGGGAGTTCGGACAGGAAATACTTCCTCTATGCATTTTTAACATGTATAGAGCCACTCATAATCCTTTAAGGAATTAATCATGTTAAAAACAGATGCGCAAATTCAAAAAGATGTACTGGAAGAACTTAAATGGGAACCTTCAGTCCAGGCTTCAAATATCGGTGTTGAAGTCAAAGATGGTATTGTTACCTTGGCCGGACATGTAGACACGTATGCTGAGAAATGGCATGCGGAGCAAGCCGCGCAGCGAGTTTGTTGCGTCAAAGCCCTGGCCGTCGAAATTGACGTAAAAATGAATGGTGCGATAAAACGCACAGATGCTGATATCGCCAGATCAGTGCAGAACATTCTGGAGTGGAATGTCTTTATTCCAAAAGACTCTGTGAGGGTGATGGTAGAAAGCGGTTGGGTAACATTATCAGGACACGTTACAGCGGATTACCAACGACGCACTGCGGCGTCTTCAATTCGCTATATGTCAGGTGTAACTGGTGTAAGTAATCAAATCGTGCTTAAACCCGTGGTAACAGCAGCTGTGATAAAAACAGATATTGAAGCAACTCTGAAGCGACGTGCAAGTGCAGAAGCTGACGCAATACATGTTGATATTCATAATCATGAAGTAACACTCAGCGGTAAGGCAAACAGCTTAGCTGAGCGAGAACTTATAAGCCGTGCAGTATGGGATAGTCCAGGCGTTTGGAAGGTTACTGATAATATTCTTGTCAACGCCGTCTAAATTCTCCCTTTAAATAGTTAACAGTGGTATCCAATTTTTGCGTGTTACGAATTGGAATACCACTTTTCTTGAGAGGAATAAAAGGATGGTCACATTTATATTTTCTTAATCCTCAGCCAAAGATATAAATGGGTAAGTGACGCTAAATAGTGTAGTGGCCAATCTGTTTCGGAATCCTGACAGCGTTGGGGCGTAATCTACACGTGTATATTCCGTCTTTTTTGATCAGCGTTTCGATGTTGTTTGGCCAACTGATGCCTTAACAGGCACCCAATGGGGCACTGTGAAAAATAGCTTAGACCCCGGCTATGACTATAACGGCAACCTTGTCCGGTTGATTGATGGCGTTGACTCCAGCAATAACCTCAATAACCTGAGTTACGATGGAGTAGGCCGACTACAGTCTGCCGATGGTAAGTGGGGTACTGGCCGTTACGACTATGATGAACTGGGTAACGTGCTTAGCCGTAGCCTGAATAATTCCACCATTCACTACCATTACAATGCGCTTAATCGCTTAAACAATCTTACGGGTGCCTATGCCTATGGTTACCAATACGATGCACGCGGTCCAATTTGGGTTGACCAGTACAGTCCCAGCATCAAGATAAGTCGGCTTTTTGGACGTCGAAATCCTTCCCGTACCCAGAGAGATTTTCTCGGGTGTTTGCAATGAAATAAATCCTTACTTAATGCGCTCTAGCAGTACACCTGTTTCCATATGGTCGGTGTAAGGGAACTGATCGAATAGCGCAAAACGAGTCACCTTGTGAGTCTTATACAATTGCTGCAAATTGTCTTTTAAGGTGTCGGGATTGCACGAGATATACAAAATCCGCTCATAACCTTGCACTAAGTCCAATGTGGCAGGGTCGATACCAGCTCTTGGGGGGTCAACAAAAATAGTGTTGCAGAGATAGCTATCCAGATCGATGCCTTCTAAACGCCTGAAGCTGCGCTTTTTGGCCATCGCATCACTAAATTCTTCCGCTGACATGCGAATAATTTGCAGATTATCAATGCCGTTGATTTCGATATTGTACTGTGCTGCATCCACTGAAGGCTTGGCCAGTTCTGTGGCTAACACGCGATTAAAGTTTTGCGCCAGTGCGATAGAGAAGTTGCCATTACCACAATACAGCTCGAGCAAATCCCCTTGGCTATTTTGAGTCACATCAATCGCCCACTCCAACATCTTGATCGCTACTTTGGCATTGGGTTGGGTGAAGCTGTTCTCAATTTGTTTATAGTGAAACACTTTGTCGTTGACTTGCAGTGACTCAACCACAAAGTCTTTATCTAAATCGATTTTTTGCTTACGGGCACGGCCGATGATATTGACCTTAAATTGGCTACTCAGTTTGGCTTTAAGTGCTATTGCTTCTGCGCGCCATTGGTCATCAAGCTGTCTGTGATACAGCAGTGACACTAAAATCTCGCCACTCAATGTAGATAAAAAATCTACTTGGAAGAGTTTGTGACGCAGACTGGGGTTAGGTTTTAGCTCGGCAATTAAGGCCGCCATCATCTCATTGATTAAGGTGCTTGCAGGCAGATATTGGTCACAGCGAACCTTATCATTTAATGCCTTATCGAACATGTAATAGTATAAATCGTCACCTTCATGCCATACGCGAAACTCGGCACGCATTCGATAATGCTCTGGGTCAGAGGCAAACACTTCAATACTCGGTGTCTCAAATTGGGCAAAGGCTTGCTCAAGCTTGATACGCTTTGCCTCTAACTGCGCATCATAGGTTGTGGGATCCATTGCTGCTAAATTCATTATCGATTCACCGTCACTGTAAAGGGGGGGGCAAATATTATACTAGGTGACACGAATGTCCAGCATCTTGGTTTTGCGGTTTGATCAAACCTGTGGGAAAATCCGCCCGCGCATAGGGCAAAGTAATTCACTGGAGACGGGCTTGTCGCAACCAATATTAGTATTCGATTCAGGTATCGGCGGTCTATCAGTGCTGGCTGAAATTCGCAAACGGCTTCCCCATCATGACTACTGCTATGTTTTTGATAATGCCAGATTGCCCTATGGTGAATTAGAAGAGCAGGAACTGGTCTCTGGTTGTGTTGCGCTTATTAGCCAATTAGTTGAACGTACTCATGCCTGCATTGTCGTCGTAGCCTGCAATACCGCCAGTACCGTCGTGCTACCAGCGCTACGTGCAAAATTGCATATTCCTGTTGTCGGCGTAGTCCCTGCGATTAAACCTGCTGCTCTGTTATCTAAAAGTAAGCGGATAGGTTTGCTGGCGACCCCTGGCACGGTGAAGCGTCATTATACTCACGAGTTAATCAGTCAATTTGCCGATGATTGTCATGTAGAACTCTTCGGATGCTCAGAACTGGTGATGATGGCTGAGCATAAGATTGCCACAGGTCAATTGGGTATAGCGAGATTAACTCAGATTCTATCCCCCGTAGTGGATGCCAACTTAGATGTACTTGTGCTTGGATGCACTCATTTCCCAATGCTACGCGATGAATTACAACAGGTATTAGGCCTAGGTGTGACTTTGCTTGATTCGGGAGCCGCAATCGCAAAACGAGTGGATACACTGTTAGCCCATGGTAAAAACATCAGTCATAATAGCGAGTACGAGAGGAACGGCTCTTTAATGCGGGCGTTTTATACGAAAGCGGAAATTACTGAAGGACTAGCAACAACGTTAGCTGATTGTGGCTTTTCAACTTTAGAGCGAATTACCACAATCAACTCGAACAGCGATTAACGCAGATTATTCATCGGTGCCTGTTCGATCCGCTGCCTCTGAATCCTGTGTTTTAGCTTCCCTTACCTTTAACGTTCTTTCTTGGAAGTTAAAGTCATTCAGTTTAACCATTGCTTTTTGAGCACCAGCTTCAGACATTTCAACAAAACCAAATCCTTTACGACGGCCTGTTTTACGATCACGCACTAAACGGACTGAATTGACTGGGCCGAATTCACCAAATAAGACTTTTACTTCTCCCTCATGAACACGATAGGGCAAATTACCCACATAAAGTGTCATTGTTGGGCCGACATATTGCTCATCATCTGCTTGAGCTTTGCCTGAATCAGGCACTAATTTAAAAATAAGCGTGGTAATAATTACGCCAGCAACAAAGGCGATGTAAGCAGGTAATGTTGTTGCAAATTGAGATAGCGCAATTGCGCCAAGAATGGCAATAACTAAAACAATAAGAAATGACTTTTGCATATAAATGCTCTCTGAATGAAATAGAAAATGATAAATAACTGTTAACAGCAAGTCTTATGGTAATGAATTATTTACTTTTACACTAGACCGCTGCCGAAAAATTGAGCGCGATTTATCATTTATCAGATAAAAATTCACATTAGAATCGAATAACCAAGCCAAAATAGATAAAAAGTAAACATAATGCTTAAAATGTCGGCGTACGGTCTTTCGGACTTAAAAAAGCGCTTGCACAAAAAGTTGTGCTGCCTATAATGCGCATCCACTGACACGGCAGACAGCGATACGCAGTTACAAGTGCCAGTTCATCAAGTGATTCAGTCCTTGATGAGCGAAAAGAAAGTTTAAAAAACTACTTGACGCAAAAACGGGAATGCGTAAAATACGCAGCCCTGACACGCTGAAATCACTTGTGATAAAGCTGATGGTCAACGCTCTTTAACAATTTATCAAGCAAATCTGTGTGGACACTCACAGGTGTTGAGTTAATCGAAATTACTCTGCCGTTTGGCGAGTAATCAAAGAATTAAATCAATGATTCCAAATCACTTCGGTGATGAGTGTTCATAGCAATATGTACATAATTTTGGTTTCGCTTTCTTCTCTTTATGAAAAGATGGCGGAAACAAATGACAGAATTCATTGAGCCGTTTCTTCGGAAACAACAAAACTTTAATTGAAGAGTTTGATCATGGCTCAGATTGAACGCTGGCGGCAGGCCTAACACATGCAAGTCGAGCGGCAGCACAAGTGAGTTTACTCATGAGGTGGCGAGCGGCGGACGGGTGAGTAATGCCTAGGGATCTGCCCAGTCGAGGGGGATAACAGTTGGAAACGACTGCTAATACCGCATACGCCCTACGGGGGAAAGAGGGGGACTTTCGGGCCTCTCGCGATTGGATGAACCTAGGTGGGATTAGCTAGTTGGTGAGGTAATGGCTCACCAAGGCGACGATCCCTAGCTGTTCTGAGAGGATGATCAGCCACACTGGGACTGAGACACGGCCCAGACTCCTACGGGAGGCAGCAGTGGGGAATATTGCACAATGGGGGAAACCCTGATGCAGCCATGCCGCGTGTGTGAAGAAGGCCTTCGGGTTGTAAAGCACTTTCAGTAGGGAGGAAAGGGTAAGTCCTAATACGGCTTATCTGTGACGTTACCTACAGAAGAAGGACCGGCTAACTCCGTGCCAGCAGCCGCGGTAATACGGAGGGTCCGAGCGTTAATCGGAATTACTGGGCGTAAAGCGTGCGCAGGCGGTTTGTTAAGCGAGATGTGAAAGCCCTGGGCTCAACCTAGGAATCGCATTTCGAACTGACCAACTAGAGTCTTGTAGAGGGGGGTAGAATTCCAGGTGTAGCGGTGAAATGCGTAGAGATCTGGAGGAATACCGGTGGCGAAGGCGGCCCCCTGGACAAAGACTGACGCTCATGCACGAAAGCGTGGGGAGCAAACAGGATTAGATACCCTGGTAGTCCACGCCGTAAACGATGTCTACTCGGAGTTTGGTGTCTTGAACACTGGGCTCTCAAGCTAACGCATTAAGTAGACCGCCTGGGGAGTACGGCCGCAAGGTTAAAACTCAAATGAATTGACGGGGGCCCGCACAAGCGGTGGAGCATGTGGTTTAATTCGATGCAACGCGAAGAACCTTACCTACTCTTGACATCCACGGAAGACTGCAGAGATGCGGTTGTGCCTTCGGGAACCGTGAGACAGGTGCTGCATGGCTGTCGTCAGCTCGTGTTGTGAAATGTTGGGTTAAGTCCCGCAACGAGCGCAACCCCTATCCTTATTTGCCAGCACGTAATGGTGGGAACTCTAGGGAGACTGCCGGTGATAAACCGGAGGAAGGTGGGGACGACGTCAAGTCATCATGGCCCTTACGAGTAGGGCTACACACGTGCTACAATGGCGAGTACAGAGGGTTGCAAAGCCGCGAGGTGGAGCTAATCTCACAAAGCTCGTCGTAGTCCGGATTGGAGTCTGCAACTCGACTCCATGAAGTCGGAATCGCTAGTAATCGTGGATCAGAATGCCACGGTGAATACGTTCCCGGGCCTTGTACACACCGCCCGTCACACCATGGGAGTGGGCTGCAAAAGAAGTGGGTAGCTTAACCTTCGGGGGGGCGCTCACCACTTTGTGGTTCATGACTGGGGTGAAGTCGTAACAAGGTAGCCCTAGGGGAACCTGGGGCTGGATCACCTCCTTACCTATACGACTAACTTGATGTTTGTTGAGTGTTCACACAGATTTGCTTGATAGAAGATAGAGTAAAAGATGGGTCTGTAGCTCAGCTGGTTAGAGCGCACCCCTGATAAGGGTGAGGTCGGTGGTTCAAGTCCACTCTGACCCACCAAATCTTCGTTCTCCTTTGTTAAATTAACACTCGTTTAGTGAACTAAACGTCGCGTTAATTTGCCGCGGATAACTCGATTTGGCAAACCAATCCTTTAAGAGGTTTGGAACATCTTATTTACTCGCACTGCATGTAAATGGGGCTATAGCTCAGCTGGGAGAGCGCCTGCCTTGCACGCAGGAGGTCTGCGGTTCGATCCCGCATAGCTCCACCATTTACTGCATTATGGTTAGAGATGCCAAAGATAAACTTAAACATTATCTTTGGCTTTTTTAAGCCCGTTCTTTAACAATTTGGAAAGCTGATAGTAATTAACACAATGATGTCTGTCGTTGTGTTAATACGAAAAAAATTGAGTTCTTAACACACTTTTTAAGTGTCTTGAATATTCAAGTCTAAGGCGAGTCCATCTTCTTGGTCGAAGATGAGACAAGTAAAACCAGCTGGTCGCAACAGCGCAAGTGATGTGAAACTCATTTGGGTTGTATGGTTAAGCGACTAAGCGTATACGGTGGATGCCTTGGCAGTCAGAGGCGATGAAGGACGTAGTAACTTGCGAAAAGCGTTGGCGAGCTAGTAACAAGCATTTGAGCTAACGATGTCCGAATGGGGGAACCCGGCCGCATAAGCGGTCATCATGTGGTGAATACATAGCGACATGAGGCAAACGAGGGGAACTGAAACATCTAAGTACCCTTAGGAAAAGAAATCAACCGAGATTCCCCTAGTAGCGGCGAGCGAACGGGGATTAGCCCTTAAGTCAGAGGGGTGTTAGTGGAATGGTCTGGAAAGTCCAGCGGCACAGGGTGATAGCCCCGTACACGAAAACTAACCTTTGATGAAAACGAGTAAGGCGGGACACGTGATATCCTGTTTGAATATGGGGGGACCATCCTCCAAGGCTAAATACTCCTGACTGACCGATAGTGAACCAGTACCGTGAGGGAAAGGCGAAAAGAACCCCTGTGAGGGGAGTGAAATAGAACCTGAAACCGTATACGTACAAGCAGTGGGAGCGGTACTTGAGACCGTGACTGCGTACCTTTTGTATAATGGGTCAGCGACTTACGTTTTGTAGCGAGGTTAAGCGAATAGCGGAGCCGTAGGGAAACCGAGTGTTAACTGCGCGTTTAGTTGCAAGGCGTAGACCCGAAACCCGGTGATCTAGCCATGGGCAGGTTGAAGGTTGAGTAACATCAACTGGAGGACCGAACCGACTAATGTTGAAAAATTAGCGGATGACTTGTGGCTGGGGGTGAAAGGCCAATCAAACCGGGAGATATCTGGTTCTCCTCGAAAGCTATTTAGGTAGCGCCTCGAGCGAATACCATTGGGGGTAGAGCACTGTTAAGGCTAGGGGGTCATCCCGACTTACCAACCCTTTGCAAACTCCGAATACCAATGAGTACTACTCGGGAGACAGACGGCGGGTGCTAACGTCCGTCGTCAAAAGGGAAACAACCCAGACCGTCAGCTAAGGTCCCAAAGTGTATGTTAAGTGGGAAACGATGTGGGAAGGCTTAGACAGCTAGGATGTTGGCTTAGAAGCAGCCATCATTTAAAGAAAGCGTAATAGCTCACTAGTCGAGTCGGCCTGCGCGGAAGATGTAACGGGGCTAAACATACCACCGAAGCTACGGGTGCAATCCATTAGGGTTGCGCGGTAGAGGAGCGTTCTGTAAGCCGTAGAAGGTGAAGGGGTAACCCACACTGGAGGTATCAGAAGTGCGAATGCTGACATGAGTAACGATAAAGGGGGTGAAAAACCCCCTCGCCGAAAGACCAAGGGTTCCTGTCCAACGTTAATCGGGGCAGGGTGAGTCGACCCCTAAGGTGAGGCCGAAAGGCGTAATCGATGGGAAACAGATTAATATTTCTGTACTTTTGCTAACTGCGATGGAGAGACGGAGAAGGCTAGGCTAGCGCGGCGTTGGTAGTCCGCGTTTAAGGTGGTAGGTGGGTGACTTAGGCAAATCCGGGTCACTATACACTGAGAGCTGATGACGAGTCCCCAAGGGGATGAAGTAGTTGATGCCATGCTTCCAGGAAAATCTTCTAAGCTTCAGGTTAGTAGGAATCGTACCCCAAACCGACACAGGTGGTCGGGTAGAGAATACCAAGGCGCTTGAGAGAACTCGGCTGAAGGAACTAGGCAAAATGGTACCGTAACTTCGGGAGAAGGTACGCTCCTGTTGGTGATGAGACTTGCTCTCTAAGCTGACGGGAGTCGCAGATACCAGGTGGCTGCAACTGTTTATCAAAAACACAGCACTGTGCAAACTCGCAAGAGGAAGTATACGGTGTGACGCCTGCCCGGTGCCGGAAGGTTAATTGATTGGGTTATCGCAAGAGAAGCTCATGATCGAAGCCCCGGTAAACGGCGGCCGTAACTATAACGGTCCTAAGGTAGCGAAATTCCTTGTCGGGTAAGTTCCGACCTGCACGAATGGCGTAATGATGGCCACGCTGTCTCCAGCCGAGACTCAGTGAAGTTGAAATTGCGGTGAAGATGCCGTATACCCGCGGCTAGACGGAAAGACCCCGTGAACCTTTACTATAGCTTGGCACTGAACATTGACCCTACATGTGTAGGATAGGTGGGAGACTTTGAAGTTGGAACGCTAGTTCTGATGGAGTCGTCCTTGAAATACCACCCTTGTAGTGTTGATGTTCTAACTTGGCCCCATTATCTGGGGTAAGGACAGTGCCTGGTGGGTAGTTTGACTGGGGCGGTCTCCTCCCAAAGAGTAACGGAGGAGCACGAAGGTTGGCTAAGTACGGTCGGACATCGTACGGTTAGTGCAATGGCATAAGCCAGCTTAACTGCGAGACAGACACGTCGAGCAGGTACGAAAGTAGGTCATAGTGATCCGGTGGTTCTGAATGGAAGGGCCATCGCTCAACGGATAAAAGGTACTCCGGGGATAACAGGCTGATACCGCCCAAGAGTTCATATCGACGGCGGTGTTTGGCACCTCGATGTCGGCTCATCACATCCTGGGGCTGAAGTCGGTCCCAAGGGTATGGCTGTTCGCCATTTAAAGTGGTACGCGAGCTGGGTTCAGAACGTCGTGAGACAGTTCGGTCCCTATCTGCCGTGGGCGTTGGATGATTGAGGGGAGTTGCTCCTAGTACGAGAGGACCGGAGTGAACGAACCGCTGGTGTTCGGGTTGTCATGCCAATGGCATTGCCCGGTAGCTATGTTCGGAATCGATAACCGCTGAAAGCATCTAAGCGGGAAGCGAGCCCCAAGATGAGTCATCCCTTGGACTTTAAGTCCACTAAAGAGCCGTTCGAGACTAGGACGTTGATAGGTCAGGTGTGTAAGCGTTGTGAGGCGTTGAGCTAACTGATACTAATGACTCGAGAGGCTTAACCATACAACCCAGATGGGTTTTACTGAAAATGTTCCAGACATTTTCCAGTACTTCCTCCTTCCCTGGAGGTCGTACAGTACTTAGACGAATACAAACACTTAAGAAGTGATACTCAATACAGCTTTCTAAATTAATAAATAAGACAAGAGTAGGTTCTAGGACCTAGCAGCACGCAGTGCGCTCTCGAGTCTTGTTTATACCGAATTTGCTTGGTGACAATAGCATTGTGGTCCCACCTGATCCCATCCCGAACTCAGAAGTGAAACGCAATCGCGCCGATGGTAGTGTGGGGTCTCCCCATGTGAGAGTAGGTCATCGCCAAGCGCCTAATTTGATTTCACTTTTAAACGTGAAGACAAACAGTCTCGTAAGAGAGCATAAAGCCAGCTGAATAAGCTGGCTTTTTTGTTTTTGTTATTTCAATTTTTACATTTACGACTCTGCAAAATTATCTTCTTAATCTCCTGACTTTATACCAATTATATTAATTAACTGGTCATAGTAGCCCATTGTCTAGTACACAACTCTATCACTCTTACTTTCTTCTCAATGAAGGTATTCCATGCGATGGAACACTGCTCGACAATGTCGCCATAACCACTAAAACAACGATTGGCCAATACATTTTGACGCAGCCATTGCCAGACTAGCTCCATCGGATTCAACTCCGGTGAATATGGGGGCAATTTGAGAAGCGTGAGATTATCAAAGTCATCGGCCAAATCCTGTTGATGCCAGCCCGCTCAGTCCATGATGACCAGTGCGTGGCGTCCGAATGCCGTTGCGGTTGAGAGTAGCTTTAAATGCTCGTACATATAGTCGCGATTGGCATGCGGAGCAATAATCGCTTGTGTCGCCCCTGTTGCCGGACACACTGCACCATATAGATACACAGATTCAAATTGTTGCTGCTTGACTGCCCGTGGACGAGTGCCTTTCTTGGCCCAAATACGGGTGGTTGTATTCTGTTGGCCAAATCGGGCTTCATCTTGAAACCAAACATCGATGCGAGCGAGCGCGACATGTCCTGGCATGTTAAGGCTCGTTGCCATCCGGAAGTTTTTCAAAAGCCTCTTATGCCGCTTCGGATTGTTTCGGGTGGCGAGAGCGAGTGGTAATCCATGAAAAGCCGAGTTGATGTAGTAAACGGTAGAGATTAGTTTGCTTGAAAGTCACGCCAAATTCAGTCTGGATAAAATGGCCGACGTCCTTGGCCACCAACCTGCCACCTTGTTCAGATAGGCTTTGGTGCTGTACAAACGTTTTAAGTTTGGCTTGCTGTGCGGTTGACAATGTCGCAGGACGGCCCAGATTGGGCGCATCGTCTAGACCACTCAAACCTTGAGCTAAATAGGTGGATATCCATCGATTCACACTGGTTCTACTGACCTTGAGCATGCTTGCGATAGCGGTACGAGAATGACCTTCGCTGAAATGGAGCAAGGCAAGGTAGCGCATACGTATACGTGCGCTTTTCTCGGATTTAACTAATGCAGCAATGTCTGGATGGCTCATGAGCTGGAAGCTGAGAAAGTGTTGGCTAATTAGATCACATAATTAAGGAGATTGGTATAACACCTGCTGTGCGTTAGTGGTTCACGTCAATAGCTTCTTACTCGCCTTTATCAGTTCTTTATTGGGCAAATTTGCTTTTATCTTTATGGTGTTTATCACCATTACAATTCGGGTATTGATAACATAGATTATGATCCTTTATGTATGAGTCTCCTGTTTGCTGCAATTGAAGGGGGAAGCGTTTACAATGGCGCTTTTATCGTAGCAGAACAACGCCATGTCTTTCCCATACTCGCTAAAGTCGTTTAATACCTTCGGAGTGACACAATCGTGCTTATCACTTATTGAGGTGCGTTCAAAGGCAGAGCTGCAAGCTATTTGTCTACCGTTATATCAGTCTAAACAGCCAATGTTAGTTTTAGGTGGTGGTAGCAATATCGTCTTTACCGATGACTTTAATGGTACGGTGGTGCGAGTATTGTCTAAAGGGATTTCCGTCACTGAAGATGTAAGTTATTTTTATCTTGAAATTGAGGCGGGGGAGAATTGGCATGAATTAGTGGAATTCACGCTAAATAACCATATGGCTGGGCTGGAAAATTTAGCCCTGATCCCGGGTACTGTCGGTGCTGCACCTATTCAAAATATCGGCGCCTACGGTGTTGAGCTTTGCGATATTTGTCACTGGGTTGAATATCTCGATCTTGATTCAGGCCTTTTACTGAGGCTATCCGTGGACGAGTGTGAGTTCAGTTATCGCGAGTCGATTTTTAAAGGCAGATTGCGTGACAAAGCTGTTATTACCGCCGTTGGATTACGCTTACCGAAAACTTGGCAACCTAGATTAGCTTATGGTCCATTGCAATCTTTTGCTGCAGATACCGTCACACCAAGGGATATTTTCGAGCGGGTGTGTGAGGTCAGAAGCGAGAAATTACCTGATCCGCACATCTTGGGTAATGCCGGGAGTTTTTTTAAGAATCCTATTATTAGTGCAGCAGCTTATGTTGAACTTGCTCAACGTTTTCCAAACATTGTCGGTTATGCACAAGCTAATGGTGATGTGAAACTTGCTGCGGGGTGGTTGATTGAACATGCAGGCCTTAAGGGATTTGTGCTGGGGAACGCTGGAGTACATGCTAAGCAGGCATTAGTGTTAGTGAATTTGGGCAATGCAACTGGGCAAGATATTTGCCGATTGGCATTGCATGTAATCGCTCGCGTGCATGATGTTTTTGGGGTTATGCTTGAAGCCGAACCACGCATAATGGGATTGAATGGGGAGACGAGTCTACATGTCTGACAACTGGGTAAGAAAACGCCAAATATTGGGATTGTTGTCGAATGAGCATTTTGTCTCGGGTGAAGAGTTGGCTACACAACTCGGAATTTCCCGCGCAGCAGTCAGTAAGCATGTAGATACGCTAGAAGACTATGGTGTTGCCATTTTCAGCGTGAAAGGCCGTGGTTATAAGTTAGCTAACCCTATCTCACTTATTGATTCATCTCGTTTAATTCAGGCGATCGATAACCGCTGCTTTTACTTTGATGAAATTCCTAGCACGAACGGCTTTATGTTAGGCCATACAAGTGAGCTTAAGAGTGGTGATCTATGTGTCGCTGAGTATCAGTCTGCAGGGCGAGGACGTAGAGGACGGACTTGGGTGTCTCCCTATGGGCATCATTTGTACTTCTCGCAGTTTTGGTCATTTCCACAGGGAATGGCGCAGGCTATGGGTTTAAGCTTAGTCGTGGCTTGTAGTCTAGTTGAGGTACTGAAATCCTTCGGTGTTGAAAATGTTGGTGTTAAGTGGCCGAACGATATTTATCTTAATTTCAAGAAACTTGCTGGCATTTTGATTGAAATGTCTGGGCAGGCAGATAGTGAGTGCCAATTGATTATTGGTATTGGCGTAAATATGGCAATGTCAGAAGGCCAAGGTAAAGGGATTGATCAGCCTTGGAGCGACTTATCTGGTTTGACGTGTATACCAAATAAAACGGACCTGGTGATTGCATTACACAAACAGTTGAAAAGGGATATACAGTTGTTTGAGCGTGAAGGGCTGGTAGCCTTTAAAACGCGGTGGCAGGAGGCAGATCTGTTCCATGGTAAAGAAATTCGTTTATTGATGGGCGAGAATCACCTTGACGGTATTTGTCGTGGGATTGATGAACAGGGCGCTGTATTGTTAGAAAACGCCGATGGCATACAAGCCTATATCGGCGGAGAAATCAGTTTAAGGCCAATATAAGATTATTTACGTAGCAATACGTGGGACATCAAATGATCTTGTCCTTTTTGTAGGATCAGATGTGCTCGTTCTCTTGTCGGCTGAATGTTGAGTTGCAAATTGGGGCCGTTGATTGTATCCCAAATTTTTGCGGCTATGGTATTAGCCTCATCATCGGTTAGGCTTGCATAGTGATGGAAATAGGACTTTTCATCACTAAATGCCCCTTTGCGAAATTGCAAAAAGCGCTCTTGATACCACTGTTTCAATAAATGTTCTTCTGCATCGACATAAATCGAAAAGTCGACAAAGTCAGATACAAAGGGCCTGCGTATATCGACTGGCGAATCTAATCCAGTTTGCAGTACATTGAGACCTTCAAGGATCAATATATCGGGCTGCGAGACGGTTTGATGCTGGCCACGAATGCGGTCGTAGGTTACGTGGGAATAGATAGGCGCATTAACATGAGGTTGTCCTGATTTTACGCCCGAAATAAATTCAACCAACATCTTCATATCGTAACTTTCAGGAAAGCCTTTGCGCTGTAATAAGCCTTTACGCTTTAAGTCGGCCAACGGATATAGAAAACCGTCAGTCGTAACTAAATCGACTTTAGGATGCTCGGGCCACTGGCTTAGTAACGCCTGTAAAATACGTGCAGTGGTGCTTTTACCAACAGCGACGCTACCTGCAAGGCTAATAATATAAGGGCTACTTGACGGCTTCTGACCAAGAAATTCATCGAGGACTAAACCTCGTTGCTGTTTGGCTTTGACAATTAAGTTAAGCAGCCTGCTGAGCGGCAGATAGATATCGGTGACTTCTGAGAGGGAAACCTTTTCATTAATCCCTCGAAGATTCTCCAAGTCTTGCTCACTCAGCGTCATTGGCACAGCGTCCCTCAAAACAGACCATTGTGCGCGCTCAAAGGCAAGATAGAGTGCTTTTTGAATTGGATTCTTTGACGTCATTGGCTTTCCTCGACTTAGGAATCGCACAGTACACCATGACTTAAGTATCGACAATATAAAATCAATTCCTGAAGCTTTGTTTCTATTTCATCTGATCGTATTTGCTGAATAAATGTCCGTCAATGTCAGTTCAAGGGTAAAAAAGCATCATTTGATTGCTTTTTTTAAACAAATCGTCGATTTTTACTTGCACTTAGGCACGCATTTACCTAATATCCCGTTCCGAAATGATTTGCCGGCATAGCTCAGTTGGTAGAGCAACTGACTTGTAATCAGTAGGTCCCGAGTTCGACTCTTGGTGCCGGCACCATTTTACTGGAGGGGTTCCCGAGTGGCCAAAGGGATCAGACTGTAAATCTGACGGCTCCGCCTTCGAAGGTTCGAATCCTTCTCCCTCCACCATTTTCTAGGTAGTTAGGTAGCCTTAGTAGGTTGCGCGGGCATCGTATAATGGTATTACTCCAGCCTTCCAAGCTGATAACGCGGGTTCGATTCCCGCTGCCCGCTCCAAATTTAGTTGCTGATATGGCTCAGTTGGTAGAGCACACCCTTGGTAAGGGTGAGGTCGGCAGTTCGAATCTGCCTATCAGCACCAGCCTTTCTAAATTAAGCTCCTATACCTAAATAATCGGTTCGATGTCATTTATATGCATCGGATTTTTTCTATATGTATGTTTTCATCACCAAGACTCTTGGATTGAGGCAATACCATGGCTAAAGCTAAATTTGAACGTTCTAAGCCCCATGTAAACGTGGGCACCATCGGTCACGTTGACCATGGTAAAACCACTCTGACTGCAGCTATCTCTCACGTACTGGCTAAGACCTACGGTGGTGAAGCTAAAGACTTCTCTCAAATCGATAACGCTCCAGAAGAGCGTGAGCGCGGTATTACCATCAATACCTCTCACATCGAATATGACACGCCTTCACGCCACTACGCACACGTAGACTGCCCAGGCCACGCTGACTATGTTAAAAACATGATCACTGGTGCTGCACAGATGGACGGCGCGATATTAGTAGTTGCTTCTACAGACGGTCCAATGCCACAAACGCGTGAGCACATCCTGCTGTCTCGCCAAGTAGGCGTACCATTCATCATCGTATTCATGAACAAATGTGACATGGTTGACGATGCTGAGCTGTTAGAATTAGTCGAAATGGAAGTACGTGAACTGTTATCAGAATACGACTTCCCAGGTGATGACTTACCCGTAATCCAAGGTTCAGCTCTGAAAGCGCTAGAAGGCGAGCCAGAGTGGGAAGCGAAGATCCTTGAGCTGGCAGCAGCTTTAGACTCTTACATTCCAGAACCAGAGCGTGATATCGATAAGCCATTCCTGATGCCAATCGAAGACGTATTCTCAATCTCTGGCCGTGGTACAGTAGTAACTGGTCGTGTTGAGCGTGGTATCGTACGTGTTGGTGACGAAGTAGAAATCGTTGGTATCCGTACTACAACTAAGACCACCTGTACTGGTGTTGAAATGTTCCGTAAACTGCTTGACGAAGGTCGTGCAGGTGAGAACTGTGGTATTTTATTACGTGGTACTAAGCGTGATGATGTAGAACGTGGCCAAGTATTATCTAAGCCAGGTTCAATCAACCCACACACCACTTTTGAATCAGAAGTCTACGTACTGTCAAAAGAAGAAGGTGGTCGTCACACGCCATTCTTCAAAGGCTACCGTCCACAGTTCTACTTCCGTACAACTGACGTAACCGGTACTATCGAACTGCCAGAAGGCGTAGAGATGGTAATGCCAGGCGACAACATCAAGATGAAAGTGACTCTGATCTGCCCAATCGCGATGGACGAAGGTTTACGCTTCGCAATCCGTGAAGGTGGCCGTACAGTAGGCGCTGGTGTTGTAGCGAAGATTTTCGCTTAATCGCGAATTAGCTATCGTGCTGAAAAAGGAAGCTTAGGCTTCCTTTTTTGTTTAAGTCGATTATTTACTGGGTTTTGTGGGATGCAATCGTTGTGCATCCTTGCTAACAAAGTCGAATAAGAATACAATCTATGGCCGATTTTTGACCCTGAGCTTATGCAACGTGCGTTTCTAAGGGTATTCGGAATTCAGAGTATCTAAAGCGTATTGTAACTGGGTCGTATGCCCCTAATTATTGTGCTCAAGCTCAGGCCGTATTGAGTAACGGAATAACCGATGACAACAAATACTGAAAACCAGACTAACTCTCTGGATATCGTGAAGTGGGGTTTAGCAATCCTATTGCTGGCCGCTGCTGTTATTGGCAATCAAATGTATAGCGAGGCGAGTGCTGTTATCCGTGCACTAGCTGTTATCGTTGCATTCGCTATTGCTGGTTTTATTGTCCTACAGACAGAAAAGGGTAAAAAAGCCTTAGCTTTCGCGCGTGAGTCGCAAATTGAAGTGCGCAAGGTCGTATGGCCAACACGCCAAGAAGCGCTTAACACCACTTTTATTGTCCTTGCTGCAACTGGTATCTTAGCTCTTATCCTTTGGGGTATGGATGCCGTGTTAATGCGAATTGTCAATTTTATCACTGGCGTATAGGCACCTCGAATGACTGAAGCTAAAGAAGCTAAAAAAAGATGGTATGTAGTGCAGGCATTCTCAGGCTATGAAGGCCGAGTTTGTAAGTCACTGATTGAATATATTAAAATGCACGGCATGGAACAGTATTTCGGTGAGGTATTAGTTCCGACTGAAGAAGTTATTGAAATGCGTGCAGGTCAGCGTCGTAAGAGTGAGCGTAAGTTTTTCCCTGGTTATGTTCTGGTCCAGATGGAAATGAACGATGACAGCTGGCATTTAGTCAAAAGCATCCCGCGTGTTTTAGGCTTTATTGGCGGAACTTCTGATCGCCCAGCGCCAATTTCAGATAGAGAGGCCGATGCAATTCTGCGTCGCTTACAAGAAACCACAGCTTCGCCAACTCATCGTGTTATTTTCGAGCCGGGCGAAGTGGTGCGTGTATGTGATGGTCCATTTGCTGACTTTAACGGTACTGTTGAAGAAGTGGATTATGACAAGAGCCGCGTAAAAGTGTCAGTAATGATCTTTGGTCGTTCTACACCTGTTGAGCTCGATTTTAGTCAGGTCGAAAAAGGCTGATTAAATTAAATACAAAATCCGTTTGGCAACGGGTGCGGATTTCTATATAATCTGCACCCGTTGTTTTCGGGGGAGCATGTTGGCATGTCGCTGATATGCGTTTGAACCCAAACTGAGGAAATGTCAGATGGCAAAAAAGATTGATGCTTATATTAAGCTACAAGTGAAATCAGGTTCTGCGAACCCTTCACCACCAGTTGGTCCAGCTCTGGGTCAGAAAGGTGTGAACATCATGGAATTCTGTAAAGCGTTTAACGCTCGTACAGAAAAAATGGAAAAAGGCATGCCTATTCCAGTCGTGATCACTGTATACAGTGACCGTTCATTCACTTTCGAAACTAAGACTCCACCAGCTTCTTACTTACTGAAGACTGCTGCAGGCCTGAAATCAGGTTCTCCACGTCCAAACACTCAGAAAGTAGGTACTATCGCTCGTGCTAAGATTCAGGAAATTGCTGAAATGAAAGCCGCCGATATGACTGGTGCTGATGTTGAAGCGATGACTCGCTCAATCGAAGGTACTGCGCGTTCAATGGGTTTGGTTGTAGAGGGTTAATATAATGGCAAAACTAACTAAACGCATGCGCGTAATCCGCGAGAAAGTTGACGGTACTAAATTATACGAAATCAACGATGCTGTTGCTCTGTTAAAAGAATTAGCAACTGCTAAGTTCGTTGAAAGTGTTGACGTTGCTGTTAACCTGGGTATCGACCCACGTAAATCTGACCAAAACGTTCGTGGTGCAACTGTGTTACCACACGGCACTGGTCGTGACGTTCGCGTTGCAGTATTTACACAAGGTGCAAATGCTGAAGCTGCTAAAGCTGCTGGTGCTGAACTTGTTGGTATGGATGATCTGGCTGAGAAAATCAAAGCCGGTGAAATGAACTTTGACGTGGTTATCGCATCTCCAGACGCAATGCGCGTTGTTGGTATGTTAGGTCAAATCTTAGGCCCACGTGGTTTAATGCCTAACCCAAAAACTGGCACAGTAACGCCAAACGTTGCTGAAGCAGTTAAGAATGCTAAAGCTGGTCAAGTTCGTTACCGCAACGACAAGAACGGTATTATCCACACTACTATCGGTAAAGTGGATTTCACACCAGTTCAATTGAAAGAAAACTTGGAAGCGTTAATCTCTGCACTGAAAAAGGCTAAGCCAGCAGTTGCAAAAGGTGTATACGTGAAAAAAGTAAGCATCTCTACCACTATGGGTGCAGGTGTTGCTGTTGACCAAGCTTCTCTCGAAACAGCTAACTAATTTTACAAGGTACGCGCATTAGTCTATAATGCGCGCACTTTGTGGGTTGAAGCCTGTTTTTGATGCTTAAAGCATCATTAATTAGGCTTCCGTCCAAGACCGCAGGTGTTTACTTTAACGGTTTACTTAATTTCCTGCGTAGACGGTGTCAGGCCCCAGCTAAATTTTTTTACTGGATAATCTGCACCGTAAGTCACTAAATACATAAGTATTTAGTATGGTAAATACTAGGGAATACCCTAGGTAGAATCCAGGAGTAAAGCCAATGGCATTAAGACTCGAAGACAAAAAAGCGATTGTTGCTGAAGTCAACGAAGCTGCCAAAGGTGCGCTATCTGCAGTTGCCGCTGATTCTCGCGGTGTAACTGTAGGTGCTATGACCGGTCTGCGTAAAAAAGCTCGCGAAGCTGGTGTTTATGTACGTGTAGTACGTAACACTCTGGCTCGTCGTGCTGTTGAAGGTACTGCATTTGAGTGCCTAGCAGAAACGTTCACTGGCCCAACTTTGATTGCTTTCTCTAACGAGCACCCAGGTGCTGCAGCTCGTCTGTTAAAAGACTTTGCTAAAGAGCAAGCTAACTTCGAAGTTAAAGGCGCAGCCTTTGAAGGGAATTTCATCCCTGCAGCTGACATTGATCGTTTGGCGAAACTGCCAACATACGAAGAAGCACTAGCACAGTTAATGATGACTATGAAAGAAGCATCTGCTGGCAAGTTCGTTCGTACACTGGCCGCCCTGCGCGATCAAAAACAAGAAGCCGCTTAATTTCAAGCTGGCTGCTTAATAGAATTGAATTCAGAACAATAGGAAACATTTGTTATGTCTATCACTAAAGACCAAATCTTAGAAGCCTTTGCAGCTATGTCTGTAATGGAAGTTGTTGAACTGATCGAAGCAATGGAAGAGAAGTTCGGCGTTTCTGCCGCTGCTGCTGTTGTTTCTGGTGGTGGCGAAGCTGCTGCTGCTGTTGAAGAGCAAACAGAATTCAACGTAATTCTGACTGCACACGGCGACAACAAAGTTGCAGTTATTAAAGCCATCCGTGGTGCAACTGGTTTAGGCCTGAAAGAAGCTAAAGCAATGTCTGAAGCTGCTCCAGTAGCAGTTAAAGAAGGCGTTTCTAAAGAAGAAGCTGAAGCTCTGAAGAAAGAACTAGTTGAAGCTGGTGCTTCAGTAGAAATCAAGTAAGCTATTATCTAGCTTGCTCACCCAAGCCACTTGGGTGGAGGCTGGCGGTTTTTTAACCGTCGGCCTTTTTTGCGCTATATGCGCCGGCGATTTTTTTTCACCGTTTGTCGCCAGATTTTGCAGTCCCTAGCAGAGATTACTGGTTAGGTTCTTGCCATCAACGGTGATGGGCAAACGTGCTGAATGTAATAACTTAAGTTATTGATTCAGTCTTGGTCACATCTCGTAAGCAGAGGAAACCCATGGTTTACTCCTATTCTGAAAAGAAGCGTATTCGCAAAGACTTTGGTAAGCGTCCACAGGTGTTGGATATTCCTTACCTTTTGTCTATTCAGTTAGACTCTTTTAAGAAGTTCACCGATCAAGATCCTACCGGTGAGCGCGGTCTTGAAGCCGCCTTCCGTAGCGTTTTTCCCATCAAGAGCTTTTCTGGTAACTCAGAACTGCAATACGTCAGCTATAAGCTTGGCGAGCCTGTTTTTGATGTGAAAGAGTGTCAGATCCGTGGTGTTACATATTCAGCTCCACTGCGCGTTAAATTACGCATGGTGTTGTATGACCGTGAAGCAGCGGCCGGCACTGTAAAAGATATTAAAGAACAAGAAGTCTACATGGGTGATATCCCATTGATGACTGACAACGGTACCTTTGTAATCAACGGTACTGAGCGTGTAATCGTTTCTCAATTACACCGCAGCCCAGGCGTATTCTTCGATCACGACCGTGGTAAAACCCACTCATCAGGTAAGGTACTGTATAACGCACGTATCATCCCTTACCGTGGTTCATGGTTAGACTTTGAATTCGATCCTAAAGATGCACTATTCGTACGTATCGACCGTCGCCGTAAATTACCAGCGACCATCATTCTGCGTGCATTAGAGTACTCTACTCAAGAGATCCTTGACCTGTTCTTCGAACGTGTTGAGTTCAAGATCAAGAAAGATACTCTGGTTATGACCTTAGTCCCTGAGCGTCTGCGTGGCGAAACCGCCAGCTACGACATCAAGGATGCTGAAGGTACTGTATTGGTAGAAGCGGGCCGTCGTGTGACTGCACGCCACATTCGCCAACTTGAAAAAACTAACACCACTGAACTCGAAGTACCAGTTGAGTACATCGTGGGCAAATATGCTGCTCAAGATTACATCGATCCGGATACAGGTGAAGTATTGGTTTCTGCTAACAGTGAAATCAGCTTAGAAGACTTAGCGAAGTTATCACTAGCAGGCATCAAAGAGCTGAGCACGTTATACATTAACGAGCTGGATCACGGTGCTTACATCTCTGACACTCTGCGTATTGATCCAACCACTAACCGCTTAGAAGCGTTAGTTGAGATCTACCGTATGATGCGTCCTGGTGAGCCACCAACCAAAGATGCAGCAGAAGCACTGTTCCAAAACTTATTCTTCAGTGAAGAACGTTATGACCTGTCTAAAGTCGGTCGTATGAAGTTCAACCGTCGTCTCAGCATTCCTGATGACGAAGGTAGCGGTGTATTGTCTAAAGAAGACATCGTTGCTGTAATGAAGAACATTATTCACATCCGTAACGGCTTCGACGAAGTGGACGATATCGACCACTTAGGTAACCGTCGTATTCGTTCTGTGGGTGAGATGGCTGAAAACCAATTCCGTGTTGGTCTGGTCCGTGTTGAGCGCGCCGTGCGTGAACGTCTGTCATTAGGCGATCTGAACGAGCTGATGCCACAAGACTTAATCAACGCTAAGCCAATTTCTGCTGCAGTGAAAGAGTTCTTCGGTTCTTCTCAGCTGTCACAATTCATGGACCAAAACAACCCGCTGTCAGAAGTAACGCATAAGCGTCGTATTTCTGCTCTTGGCCCAGGTGGTTTGACCCGTGAACGTGCAGGCTTCGAAGTCCGCGACGTACATCCAACGCATTATGGTCGTTTATGTCCAATTGAGACCCCTGAAGGTCCAAACATTGGTCTAATCAACTCATTAGCAAGCTTTGCCCGTACTAACTCATACGGCTTCTTAGAAACACCATACCGCAAAGTGGTAGACGGTGTGATCACTGACGAAGTGGAATACTTGTCAGCGATTGAAGAAGGTCGTTATGTAATTGCACAGGCGAACATCGAAGTTGACTCTGAAGGCCGCATGGTTGAAGAGCAGATCGCATGTCGTCACAAAGGTGAATCTACCTTTATGCGCGCATCTGACATTCAATACATGGACGTATCGCCACAACAGATTATTTCTGTTGCTGCGTCTCTGATCCCGTTCTTAGAACACGACGACGCGAACCGTGCATTGATGGGTGCGAACATGCAACGTCAAGCGGTACCAACATTGCGCTCTGAAAAGCCGCTAGTAGGTACGGGTATTGAACGCACGCTCGCTGTGGATTCTGGCGTAGTTGTTGCCGCCAAACGTGGCGGTGTGATCGATTACGTTGATGCGAGCCGCATCGTCGTTAAAGTAAATGAAGACGAGCTGCGCCCAGGCGAAGCGGGTATCGACATTTACAACCTGACTAAGTACACCCGTTCTAACCAAAACACGTGTATCAACCAACGTCCATGTTGCAGCGTTGGTGAGCCAGTTGTACGTGGTGACGTGTTAGCAGACGGTCCGTCTACTGACTTAGGTGACTTAGCCCTTGGCCAGAACATGCGTATCGCGTTCATGCCTTGGAACGGTTACAACTTCGAAGACTCGATCTTAATTTCTGAGCGTGTTGCACAGGAAGACCGTTTCACCACTATCCACATTCAAGAGCTGTCTTGTATCGCTCGTGATACTAAGCTGGGTAGCGAAGAAATCACGGCTGACATTCCAAACGTAGGTGAATCTGCGCTGTCGAAACTCGACGAGTCAGGTATCGTTTACATCGGTGCAGAAGTGAAGGGCGGCGACATTCTGGTTGGTAAAGTGACGCCAAAAGGCGAAACACAACTCACTCCAGAAGAGAAGTTACTGCGCGCCATCTTCGGTGAGAAAGCGTCTGATGTGAAAGACAGCTCACTGCGTGTACCTAACTCTGTTAAAGGTACCATCATCGACGTTCAGGTATTTACCCGTGACGGCGTTGAAAAAGACAAACGCGCCATTGAAATCGAAGAAATGCACATTGCCCAAGCTCGTAAAGACTTAGGTGAAGAGTTCAAGATCCTTGAAGAAGGTGTATTGAGCCGTGCACGCAACTTATTATTAAGTGCCGGTTTCTCTGAAGCACAAATCGCAGCATTGCCACGTAAAGATGTATTGGTTCAAGTCATTGACGATGAAGCCAAACAAACTGAGCTTGAGCAATTAGCTGAACAGCATGAAGAGCTGAAAGCAGACTTCGATAAGAAGTTTGAAATCAAACGCCGCAAGATCACCCAAGGTGATGACTTGGCACCAGGCGTACTGAAGATCGTTAAGGTTTACTTAGCGGTTAAACGTACTATCCAACCAGGTGACAAGATGGCGGGTCGTCACGGTAACAAGGGTGTTATCTCTAAGATTAACCCAATTGAAGACATGCCGTACGACGAGCAAGGCAATCCTGTGGACATCGTGTTGAACCCGCTAGGTGTTCCATCACGTATGAACATCGGTCAGGTTCTTGAAGTTCACTTAGGTGCTGCGGCTAAAGGTATTGGTCACAAGATTGCTGCCATGCTGGAAGATCAGCGCGAGAAGGGACTTGCTGAAGTACGTAATTACATCAAACAAGTGTACGAATTAGGTGACGAAGTGCAGCAGCGCGTTGACATCGATTCATTCACTGACGATGAGTTACTGCGCTTAGCGAACAACCTGAAAGGCGGTATCCCAGTTGCTACACCAGCCTTCGATGGTGCTAAAGAGAAAGAGATCAAGCAGATGCTTGAGCTTGCAGGCTTGCCAACCTCTGGTCAGCTGAAGTTATTTGATGGTCGTACCGGTAACGAATTTGAGCGTCCAGTAACTGTTGGTTACATGTACATGCTCAAACTGAACCACTTAGTTGACGACAAGATGCACGCCCGTTCTACCGGTTCGTACAGCTTAGTGACTCAACAACCATTGGGCGGTAAAGCTCAGTTCGGTGGTCAGCGTTTCGGGGAGATGGAAGTGTGGGCACTCGAAGCATACGGTGCCGCTTATACGCTTCAAGAAATGCTCACCGTGAAATCGGATGACGTTAACGGTCGTACACAGATGTATAAGAACATCGTCGACGGTAACCATCAGATGCAGCCTGGCATGCCAGAGTCCTTCAACGTATTACTGAAGGAGATCCGTTCACTCGGTATTAATATCGAGTTGGATCAGGAATAAGCGTCGCCTTAAGGTAACGTTTGGCAACAGAATGGTGCTCCGCAGTCGCGGAGCACCCGGTTTAACTCCTTCAGGAGAGAAACGTGAAAGACTTATTAAAGTTTCTGAAACAGCAAAGCAAGACTGAAGAATTTAACGGTATCAAAATTGGTCTGGCATCGCCTGATCTGATCCGTTCTTGGTCTTTTGGTGAAGTTAAGAAGCCAGAAACCATTAACTACCGTACCTTCAAGCCTGAGCGTGAAGGTTTGTTCTGTGCGCGTATCTTTGGCCCAGTCAAAGATTACGAATGTTTGTGCGGTAAGTACAAACGTTTGAAGCACCGTGGTGTGATCTGTGAAAAGTGTGGCGTTGAAGTTACCCAGACTAAAGTACGTCGTGAGCGTATGGGTCACATTGAACTGGCTAGCCCAGTTGCCCACATTTGGTTCTTGAAATCACTGCCGTCCCGTATCGGTTTAATGCTGGATATGACGTTGCGTGATATCGAGCGCGTACTGTATTTTGAATCATTTGTCGTGATCGAGCCTGGCATGACCAGCCTTGAACGCGGCCAAATGCTGACAGAAGAAACCTATCTGGATGCATTAGAAGAGTACGGTGACGAATTCGAAGCCAAGATGGGTGCTGAAGCGGTATTAGAACTGCTACGCGCAATCGATCTCGAAAAAGAAATCGAACAAATGCGTGAAGAGCTGCCATCAATCAACTCTGAGACTCGTCGTAAGAAAGTGACCAAGCGTCTTAAGTTGATGGAAGCGTTCCACACTTCTGGCAACAAGCCAGAGTGGATGATCTTAAAAGTACTGCCTGTGTTACCACCTGACTTACGTCCGCTGGTACCGCTCGATGGTGGCCGCTTCGCGACGTCAGATCTGAACGATCTGTATCGCCGCGTGATCAACCGTAACAACCGTTTGAAGCGTCTGTTAGATTTAGCTGCGCCAGACATTATCGTACGCAACGAAAAGCGTATGTTACAAGAGTCTGTTGATGCGCTATTAGATAACGGTCGTCGTGGTCGTGCTATTACCGGTTCTAACAAACGTCCTCTGAAATCTTTGGCCGATATGATCAAAGGTAAGCAAGGTCGTTTCCGTCAGAACTTGTTAGGTAAGCGTGTTGACTATTCAGGTCGTTCGGTAATTACCGTAGGTCCAACTTTACGTCTGCACCAATGTGGTCTTCCTAAGAAGATGGCACTGGAACTGTTCAAGCCATTCATCTATGGCAAGCTGGAAGGTCGTGGCTTAGCTACTACCATCAAAGCGGCTAAGAAGATGGTTGAGCGTGAAGTGGCGGAAGTTTGGGACGTTCTGGATGAAGTGATCCGCGAACATCCAGTGATGCTTAACCGTGCACCAACACTGCACAGACTCGGTATCCAAGCGTTCGAGCCTGTACTGATTGAAGGTAAAGCCATCCAGTTACACCCACTCGTTTGTGCGGCATACAACGCCGACTTCGACGGTGACCAAATGGCGGTACACGTACCGTTAACACTGGAAGCGCAGCTTGAAGCTCGTGCTCTGATGATGTCTACCAACAACATTCTGTCACCAGCGAACGGCGAGCCTGTAATCACTCCGTCTCAAGACGTGGTATTAGGTCTGTACTACACCAGCCGTGAGCGTATCAATGGCCGTGGTGAAGGTATGTACTTTATGTCTGTTGCTGAAGTTGAAAAAGCTTACGCAACGGGCGCTGCTGAACTGCATGCCCGCGTGAAAGTGCGCATCACTGAAACCATCATTGATGAAAACGGTGAGCGCAGCGAACAACGCCGTATCGTAGATACTACGGTTGGTCGTGCTCTGCTGTCACAAATTCTGCCAGCAGGTTTGTCATTTGATCTGGTTAACCAGAACATGGGCAAAAAGCAGATTTCTAAACTATTGAACACTTGTTACCGTCAATTAGGTCTGAAAGATACGGTTATCTTCGCTGACCAACTGATGTACACCGGTTTCCGTTACGCAACTATCTCTGGTGCCTCTGTCGGTATCGACGACATGGTGATCCCAGCTGAGAAGTACACCTTAGTGGCTGACGCTGAAGCAGAAGTGCTCGAAATTCAAGAGCAGTTCCAATCAGGTCTGGTAACCGCGGGTGAGCGTTACAACAAAGTAATCGACATCTGGGCAAGTGCGAACGAAAAAGTTTCTAAGGCGATGATGGAAAACCTGTCAACTGAGACAGTGATTAACCGTGATGGCGTTGAAGAAAAACAAGCTTCGTTCAACAGCATTTACATGATGGCCGACTCGGGCGCTCGTGGTAGTGCCGCACAGATCCGTCAGTTAGCGGGTATGCGTGGTCTGATGGCGAAGCCAGACGGTTCGATCATCGAAACCCCAATCGTAGCGAACTTCCGTGAAGGTCTGAACGTTCTTCAGTACTTCATTTCAACCCACGGTGCGCGTAAAGGTCTAGCCGATACCGCATTGAAGACAGCGAACTCGGGTTACCTGACTCGTCGTCTGGTTGACGTTGCTCAAGACTTAGTGGTCATCGAAGACGATTGTGGTACTCACGAAGGTCTGACAATGAAGCCGCTGATCGAAGGTGGTGACGTGGTTGAGCCATTACGTGAACGCGTACTGGGTCGTGTGGTTGCAGTTGATGTGTTCTATCCAGGCACCGAAGACGTTCTTGCTCCACGTAACACGCTGCTCGATGAGGCATGGTGTGACAAGTTAGAAGAGCATTCAATCGATGAAGTGATTGTTCGTTCAGTCATTACCTGTGATACCGATTTTGGTGTGTGTGCTGCTTGTTACGGTCGTGACTTGGCCCGTGGTCATATCATCAACCACGGTGAAGCGATCGGTGTTGTGGCTGCACAATCAATCGGTGAACCTGGTACACAGTTAACGATGCGTACGTTCCACATCGGTGGTGCGGCGTCACGTGCGTCTGCAGAAAACAACGTTCAAGTGAAGAACTCTGGTTCGTTGAAACTGCACAACGCTAAGTACGTAACAAACACTGACGGCAAGCTGGTTATCGTTTCTCGTTCTTCTGAACTGGCAATCATCGACGAGTTAGGTCGTGAGAAAGAGCGTTATAAAGTGCCTTACGGGACTGTGCTCGAGAAGTTAGAAGAAGCATCAGTAGAAGCGGGCGATATTATCGCTAACTGGGATCCACATACTCACCCAATCATTACTGAAGTGGCGGGTAGCATTAAGTTCGTTGATATGATCGACGGTGTGACCATGACTCGTCAAACAGACGAATTGACTGGTCTGTCATCAATCGTAATCCTCGACGTAGGTCAACGTGGTTCTGCGGGTAAAGAAATGCGCCCAATGATCCGTCTGGTTGGCGCCGACGGCAGCGACCTGATGATCCCAGGTACTGAAGTGCCTGCACAATACTTCTTACCAGGCAGTGCGATCGTTAACCTTGACGACAACGCGCAAATCGCCGTGGGTGACGCGTTAGCACGTATTCCACAGGAATCGTCTAAAACACGCGACATCACGGGTGGTCTGCCACGCGTTGCCGACTTGTTCGAAGCCCGTAAGCCAAAAGAGCCAGCAATTCTGGCGGAAATCTCTGGTACCATCTCATTTGGTAAAGAGACCAAAGGCAAGCGTCGTTTGGTGATCACACCAGCGGATGGCGGCGAACAGTATGAAGAGATGATCCCGAAATGGCGTAACTTAAACGTGTTCGAAGGTGAAAAAGTCGAACGTGGCGAAGTTATTGCTGACGGTCCAGAAGCGGCGCATGACATTCTGCGTCTACGTGGCATCCACAACGTAGCAAACTACATTGTGAACGAAGTGCAAGACGTTTACCGTCTACAAGGCGTGAAGATCAACGATAAACATATCGAAGTGATTATCCGTCAAATGCTGCGTAAGTGCGTGATCACTGCTGCTGGTGACAGTGAGTTCTTAGAAGGCGAACAAGTCGAAGTGTCTCGCGTTAAGATCGCTAACCGCGAACTTGTCGAACAAGGTAAAGTGCCTGCGACCTTTGAACGTGAACTGCTCGGTATTACCAAAGCGTCTCTGGCAACAGAATCGTTTATCTCTGCAGCGTCGTTCCAAGAAACAACTCGCGTACTGACAGAAGCTGCTGTAGGTGGTAAGTCAGATAACTTACGTGGTCTAAAAGAGAACGTTATCGTTGGCCGTCTGATCCCAGCCGGTACAGGTTACGCTTATCACAAGACCCGTAACGATGCCCGTGCTAAGAAAGACGAGCCAGTTGTAGTGAATAAGATCACTGCAAGCGAAGCTGAACAAAACCTTGCAGACCTCTTAAACCTGGCTGGTAGCCAAGATTAAGTAATCAGTTTGTAACAAAAAGGCGCCGTTGGCGCCTTTTTCATTGGAATATGCCGCAAAAGTTGGCTATTTCTTGACAGTTAGGCTTTACCTTTCTAAAATTCCGCGTCCCACCATTGTGGGATATAGATTTTTCACACCTTATCGTTGAGTTTGATTCAACTGACTCGGAGCTATACATGGCAACTGTAAACCAGTTGGTACGTAAGCCACGCGCGCCAAAAGTCGACAAGACTAATGTGCCTGCGTTGAATGCGTGCCCACAAAAGCGTGGTGTTTGTACACGTGTGTACACAACTACCCCTAAAAAACCTAACTCTGCACTACGTAAAGTAGCTCGTGTGCGTCTAACTAACGGTTTCGAAGTAACTTCGTACATCGGCGGTGAAGGCCACAACCTGCAGGAACACAGCGTGATTTTGATCCGTGGTGGTCGTGTTAAAGACTTACCAGGTGTTCGCTACCACACTGTTCGTGGCGCATTAGACTGTGCAGGCGTGACTTCACGTCGCCAAAGCCGTTCTAAGTACGGTGCTAAGCGTCCTAAGTCTTAACGTATCCGTTAAGTAAGGCCAAGCTAGTTTATTTTGAGAATTCCAGTTTTGGAAATCCCTGAAGCATACGGAGAATTGTTATGCCAAGACGTCGCGTTGTAGGACAACGTAAAATCCTACCAGATCCAAAGTTTCACAGTGAGTTGCTGGCTAAGTTCATCAACGTCATTATGCAGGACGGCAAAAAGTCGACTGCTGAAAAAATCATTTACAAGGCTCTTGATGTTATCGCTGAAAAGAAAGGCGCTAACCATTTAGACATCCTTGAAGCAGCCCTGGACAACGTTCGCCCATCAGTCGAAGTTAAATCTCGTCGCGTTGGTGGTTCTACATACCAGGTACCATGTGAAGTTCGTCCTGTGCGTCGTAACGCACTGGCGATGCGCTGGTTAGTTGAAGCTGCACGTAAGCGTGGTGAAAAATCTATGGCTTTACGTCTAGCAGGTGAAATGCTAGATGCGTCTGAAAACAAAGGTACTGCTGTTAAGAAGCGTGAAGACGTGCACCGCATGGCTGAAGCTAACAAGGCCTTTGCTCATTACCGTTGGTAATCTGATGGTGTGGGCTTAGGCCCACACCATTGTTGTTGATATTGCCAAGACAACCGTCTTGGTCGAGAGGGTATAATCGTGGCTCGTACAACCCCAATTGAGCGTTATCGTAATATCGGTATTTGTGCTCATGTGGACGCAGGTAAAACCACCACAACAGAACGTGTTCTGTTCTATACCGGTTTGTCTCATAAAATCGGTGAGGTGCATGACGGCGCCGCGACCACTGACTGGATGGTGCAAGAGCAAGAGCGTGGTATTACTATCACCTCGGCTGCTGTAACCACTTTCTGGCGTGGTATGGATGCTCAATTCACTGAACACCGCATCAATATCATCGATACCCCTGGTCACGTTGACTTCACTATTGAGGTTGAACGTTCTTTGCGCGTTCTTGACGGCGCTGTTGTGGTTTTTTGTGGCGCTTCAGGTGTTGAGCCTCAATCAGAAACCGTATGGCGTCAAGCTGATAAATACCGCGTTCCACGCATCGTATTTGTCAACAAAATGGACCGTGCAGGCGCGGACTTTGAACGTGTAGTGAAGCAAATCAGAACTCGCCTTGGGGCAACTTGTGTTCCGATCCAATTAAACATCGGCGCAGAAGAAAACTTCACTGGCGTGATCGACTTAATCAAGATGAAAGCCATTAACTGGAACGAAGCGGACCAGGGTATGACGTTCTCTTATGAAGCGATCCCTGCACACTTAACCGCTAAAGCGGAAGAAATGCATGAGTTTCTGGTTGAGGCAGCCGCCGAGGCCTCTGATGAACTGATGGATAAGTATCTTGAAGAAGGCACGCTATCAGAAGAAGAGATCAAAAAGGCACTGCGTCAGCGTACTATTAATAATGAAATCGTTTTAGCGACCTGTGGTTCTGCATTTAAGAACAAGGGCGTTCAGGCGGTTCTTGATGCGGTAGTAGAATTCTTGCCTGCACCTGTTGATGTGCCTCCTATTAAGGGCATTGACGACAATGAGCAAGAAGTTGAGCGCCCATCAGATGACAATGCCCCCTTTGCGGCGTTGGCATTTAAGATTGCTACAGACCCGTTCGTGGGTACTTTGACCTTTATTCGTGTTTACTCAGGCGTACTCGAATCAGGCTCTGGCGTTTATAACTCTGTCAAACAGAAACGTGAACGTATTGGCCGTATCGTGCAAATGCACGCTAACGACCGTACAGAATTGAAAGAAGTGCGTGCGGGTGATATTGCTGCGGCTATTGGACTAAAAGAAGTGACCACGGGTGACACACTTTGTGATAACGATCACAAGGTGATCTTGGAACGCATGGAGTTCCCAGAGCCAGTAATTACCATTGCCGTTGAGCCTAAGTCGAAAGCTGACCAAGATAAAATGGGCATCGCACTGCAAAAGCTTGCAGCTGAAGATCCTTCATTCCGGGTTGAGACAGACGAAGAATCATCACAAACACTGATTTCTGGAATGGGTGAGTTACACTTAGACATCATCGTGGACCGTATGCGTCGCGAATTCGGTGTCGAGTGCAACGTAGGTAAGCCACAAGTGGCCTACCGTGAGACCATTCGGGGATCAGTTGAGGCTGAAGGTAAATTTGTGCGCCAATCAGGTGGCCGTGGACAATTCGGTCATGTTTGGTTAAAACTAGAGCCTAACGAAGAAGGCGCTGGTTACGAATTTATCAATGCAATCGTTGGGGGTGTGGTTCCACGTGAATTCATTCCTGCGGTTGATAAAGGTATCCAAGAACAGATGAAGAATGGCGTTCTCGCCGGCTTCCCTGTGTTGGACGTGAAGGTCACTCTATTCGATGGTTCATATCATGATGTGGACTCGAATGAAATGGCGTTCAAAATTGCGGGTTCTATGGGCTTCAAAAAGGGTGCGCTTGAAGCGAAACCTGTGTTGCTCGAACCTTGCATGAAAGTAGAAGTAACTACTCCAGAAAACTACATGGGTGATGTTGTTGGTGATTTAAACCGTCGCCGTGGTTTGATTGAAGGTATGGATGATGGCTTTGGTGGCATCAAAATAATCCATGCAGTAGTGCCTCTTTCTGAAATGTTTGGTTATGCAACTGATTTGCGTTCTGCAACTCAGGGTCGTGCTTCTTACTCTATGGAGTTCTTGAAGTACACTGATGCACCGCAAAACATTGCGAAAGCGATTATTGAATCTCGTAGCTAATTTCCAGTTACGGCATAAATGTAATATGGTCCTGTGAATGCAGGATTATTCTGAAAAGAAAGGAATATATCGTGGCAAAAGCTAAATTTGAACGTAGTAAGCCTCACGTAAACGTGGGCACCATCGGTCACGTTGACCATGGTAAAACCACTCTGACTGCAGCTATCTCTCACGTACTGGCTAAGACCTACGGTGGTGAAGCTAAAGACTTCTCTCAAATCGATAACGCTCCAGAAGAGCGTGAGCGCGGTATTACCATCAATACCTCTCACATCGAATATGACACGCCTTCACGCCACTACGCACACGTAGACTGCCCAGGCCACGCTGACTATGTTAAAAACATGATCACTGGTGCTGCACAGATGGACGGCGCGATATTAGTAGTTGCTTCTACAGACGGTCCAATGCCACAAACGCGTGAGCACATCCTGCTGTCTCGCCAAGTAGGCGTACCATTCATCATCGTATTCATGAACAAATGTGACATGGTTGACGATGCTGAGCTGTTAGAATTAGTCGAAATGGAAGTACGTGAACTGTTATCAGAATACGACTTCCCAGGTGATGACTTACCCGTAATCCAAGGTTCAGCTCTGAAAGCGCTAGAAGGCGAGCCAGAGTGGGAAGCGAAGATCCTTGAGCTGGCAGCAGCTTTAGACTCTTACATTCCAGAACCAGAGCGTGATATCGATAAGCCATTCCTGATGCCAATCGAAGACGTATTCTCAATCTCTGGCCGTGGTACAGTAGTAACTGGTCGTGTTGAGCGCGGTATCGTACGTGTTGGTGATGAAGTAGAAATCGTAGGTATCCGTACTACTACTAAGACTACCTGTACTGGTGTTGAAATGTTCCGTAAGCTGCTTGACGAAGGTCGTGCAGGTGAGAACTGTGGTATTTTATTACGTGGTACTAAGCGTGATGACGTGGAACGTGGTCAAGTATTATCTAAGCCAGGTTCAATCAACCCACACACCACTTTTGAATCAGAAGTCTACGTACTGTCAAAAGAAGAAGGTGGTCGTCACACGCCATTCTTCAAAGGCTACCGTCCACAGTTCTACTTCCGTACAACTGACGTAACCGGTACTATCGAACTGCCAGAAGGCGTAGAGATGGTAATGCCTGGTGACAACATTAAGATGGTTGTAACGCTGATCTGCCCAATCGCGATGGACGAAGGTTTACGCTTCGCAATCCGCGAAGGTGGCCGTACAGTAGGCGCTGGTGTAGTAGCTAAGATCATTGCTTAATAGCAATTGTGATTAATAAAAAAGGAAGCCTAGGCTTCCTTTTTTATTTTGGGCTGGTGTTATTCTGAAATTTGTGTAAAATGCACGCCACTCTGAAGTTGAATAGTTTTTGATGACTATTTACACAGCGGGCTTGAAATCTGATTTCAGATGAGTATAATGGCCCCCTCGTTGACCAAGGTTAACGAATTAAATGATAAGTCTTTGAACTTATCATTATCATAGCGGCTCCGATTGGGAGTCGAACGGTTAAATCATCTCGCTCTGCTTTTCCAGTAAGGAAGAAGCTAGAGGGTGATTTTTTATGTGTCCATTTTAGGAGCTCTGGTCAATGCAGAACCAAAGAATCCGTATCCGCTTAAAAGGGTTTGATCATCGCTTAATTGATCAGTCTACAGCGGAAATCGTTGAAACTGCTAAGCGTACTGGCGCCCAAGTACGTGGTCCTATTCCACTACCTACGCGCAAAGAGCGTTATACCGTTTTGATCTCTCCGCACGTTAATAAAGATGCTCGTGACCAGTACGAATTACGTACTCACAAGCGCCTGGTTGACATCGTAGAGCCAACTGAAAAGACTGTAGACGCTCTAATGCGTTTAGATCTTGCGGCTGGTGTCGACGTACAGATTAGCTTGGGTTAATTGAGATCCTTAGAAGAGGTTTGAGAGATGGCTATCGGTCTTATTGGTCGTAAAGTTGGTATGACTCGCATCTTCACTGAAGATGGTGTTTCTATACCTGTTACAGTAATTGAAGTTGCTGGCAACCGTGTTACTCAAGTGAAAACTTTAGAAACTGACGGTTACCGCGCACTTCAAGTTACTACTGGTACCAAAAAAGCCAATCGCATCACTAAACCAGAAGCAGGTCACTTTGCTAAGAGCGGCGTTGAAGCCGGTCGTGGACTGTGGGAATTGCGTCTGGCAGACGGTGAAGGCGAAGGCATTGAAGTTGGTGCTGAGCTAAACGTAGGTATCTTCGCTGATGTAGCGAAAGTTGACGTTACTGGTCAATCTAAAGGTAAAGGTTTCCAAGGCGGTGTTAAGCGCTGGAACTTCCGTACTCAAGATATGACACACGGTAACTCTTTGTCGCACCGTTCGAACGGTTCTATCGGTCAGAACCAAACGCCTGGTCGCGTATTTAAAGGCAAGAAAATGTCAGGCCACATGGGTGCCGAGCGTGTTACTACTCAAAATCTAGACGTTGTACGTGTAGATGTTGAACGTAACCTGCTACTGGTTAAAGGTGCTGTTCCGGGCGCAACTAATGGCGACCTGATCATCAAGCCTGCAGTTAAAGCTTAAGGTCTGAGGAGATAGTAATGGAATTGGTATTGAAAGACGCGCAAAGCGCTCTTGAAGTTTCCGAAACTACCTTCGGCCGTGACTTTAACGAGGCACTGGTTCATCAGGTAGTTGTAGCATACGCTGCAAACGCGCGTCAGGGCACTCGTGCTCAAAAGACTCGTGCGGAAGTAACTGGCTCTGGCAAAAAGCCATGGCGCCAAAAAGGCACTGGCCGCGCTCGTGCGGGTGGTGTTAAGGGCCCAATCTGGCGTGGCGGTGGCGTAACTTTCGCTGCTAAAACTCAAGATCACAGCCAAAAAGTAAACAAGAAGATGTACCGCGGCGCGCTGAAAAGCATTCTGTCTGAGCTGGTACGTCAAGACCGTCTGGTGGTTGTTGAATCATTCAGCGTTGAAGCTCCTAAAACTAAAGAGCTGAAAGCTAAACTGAAAGCAATGAACTTAGAAGACGTGTTAATTGTGACTTCAGAAGTTGACGAGAATTTATTCTTAGCAGCTCGCAACCTGTACAAGGTTGACGTTCGTGACGTTGCGGGTCTAGACCCAGTAAGTCTAATCGCGTTCAACACAGTGCTTGTGACTGCTGATGCAGTTAAGCAAATCGAGGAGATGCTAGCATGATGATCCGCGAAGAACGTTTGCTAAAAGTAATTCTTGCTCCTCACATCTCTGAAAAGAGCACTGTGAATGCTGAGAAGCACAACACTGTTGTTTTCCGCGTAGCTATCGATGCAACTAAAGCTGAAATTAAAGCTGCTGTTGCTAAGCTATTTGAAGTTGAAGTTGAGTCAGTTCGCACTTTAGTGAGCAAAGGCAAAACTAAACGCACTGGTGGCCGTACTGGTCGTCGTAGCGATTGGAAAAAAGCCTACGTTACTTTAGCTGCAGGTGCTGACATCGATTTCGTCGGCGGCGCTGAGTAAGCAAAGGAGAATTATCATGGCAGTTATTAAGTGTAAGCCAACCTCTCCAGGTCGTCGCCACGTAGTTAAAGTGGTGAACTCTGACCTGCATAAGGGTAAACCCTTTGCTGGCCTGTTGGCAAAAAAATCTAAAAGTGGTGGCCGTAACAATACTGGCCGTATCACTGTTCGTCACGTTGGTGGCGGTCACAAGCAGCATTACCGTTTAATCGACTTCAAACGCGATAAAGACGGTATCCCTGCAAAAATTGAGCGTCTGGAATACGATCCAAACCGTACTGCGCACATCGCTTTAGTACTGTATGCGGATGGTGAGCGTCGTTATATTCTTGCTGCCAAAGGTATGCAAGCTGGCGATAAAATCCAGTCTGGTGTTGAAGCCGAAATCAAAACCGGTAACGCAATGCCACTGCGCAACATTCCAGTAGGTTCTGTTGTGCACGCTGTAGAAATGAAGCCTGGTAAAGGTGCTCAGATCGCGCGTTCAGCGGGTGCTTATGTGCAAGTTGTTGCTCGTGATGGCGCATATGCAACTTTACGTCTTCGCTCTGGCGAAATGCGCAAAGTGCCAGTTGATTGCCGCGCAACATTTGGTGAAGTTGGTAATGCCGAACACATGCTACGCCAGTTAGGTAAAGCAGGTGCTAAGCGCTGGAGAGGCATTCGCCCAACAGTTCGCGGTGTTGCAATGAACCCGGTAGACCATCCACACGGTGGTGGTGAAGGCCGTACTTCTGGTGGTCGTCACCCAGTGACTCCATGGGGTGTGCCAACTAAGGGTTATAAGACCCGTAGTAACAAGCGCACTGACAAGTACATCGTACGTCGTCGTAATAAATAGTAAGAGGATTCGCCATGCCACGTTCTCTCAAGAAAGGTCCCTTCATTGACCTGCACTTGCTGAAGAAGGTAGAGAAAGCGATGGAAGCCGGTGACAAGAAGCCTATTAAGACTTGGTCACGTCGCTCTATGATCATTCCAAATATGATTGGTTTGACCATCGCTGTCCATAATGGTCGTCAGCACGTTCCTGTGTTCGTAACTGACGAAATGATCGGCCACAAACTTGGTGAATTCTCACCAACTCGCACTTATCGCGGCCATGCTGCTGATAAGAAAGCGAAGAAGCGTTAATACGGGAGGAATAAGATGGAAGTTTTAGCTAAACATCGTTTTGCCCGTACGTCTGCGCAGAAGGCTCGTCTCGTTGCTGATCAAATTCGTGGTTTGCCTGTTGCTAAGGCCCTCGAGATTTTGACTTTCAGCCCAAAGAAAGCCGCCGTACTGGTTAAAAAAGTACTTGACTCAGCTATCGCAAACGCCGAACACAACGAAGGCGCGGATATTGATGAGCTAAAAGTAGGCGCCGTCTTCGTTGACGAGGGTCCAACTATGAAGCGTATCATGCCACGTGCTAAAGGCCGCGCTGATCGTATCATGAAGCGTACCAGCCACATCACTGTGGTTGTATCAGATCGCTAGGAGAGAGCAATGGGACAGAAAGTACATCCTAATGGTATCCGTCTGGGTATCACCAAGCCTTGGATCTCTACCTGGTACGCAGATAAGTCAGATTATGCAAATAACCTGAACAGCGACTGGGAAGTGCGTAAGTATCTTGCAGACAAACTGCAAGCTGCGTCAGTATCTAAGATTGTTATTGAACGCCCAGCGAAAAGCATCCGCGTTACTATTCACACTGCCCGTCCAGGCGTTGTGATCGGTAAGAAAGGTGAAGACGTTGAAGTATTGCGTGCTGCAGTTTCAAAACTGGCTGGCACTCCTGCTCAAATTAACATCGCTGAGATCCGTAAACCTGAGCTAGATGCCAAGTTAGTTGCTGACTCTATTGCACAGCAATTAGAGCGCCGTGTTATGTTCCGTCGCGCGATGAAGCGTGCGGTACAAAACGCAATGCGTATTGGTGCTCAAGGTATCAAAGTTGAAGTTAGTGGCCGTTTAGGCGGTGCTGAGATTGCGCGCTCTGAGTGGTACCGTGAAGGTCGTGTACCTTTGCACACACTGCGTGCTGATATCGACTATTCAACCTCTGAAAGTCACACTCAATACGGTGTGATTGGTATTAAAGTTTGGATCTTCAAAGGTGAAGTTCTGGACGGAATGCTGCCACAGATTGAAGAGCCGAAACAGCAGCAACCTAAGCGCAAGCCTCGTGGTAAATAGGAGAGCCGGCAATGCTGCAACCTAAACGTATGAAGTTTCGCAAGATGTTCAAAGGCCGCAACCGCGGTCTAGCGAACGGTACCGAAGTTAGCTTTGGTACTTTTGGTCTGAAAGCAGTCGGCCGTGGTCGTTTAACTGCACGTCAGATCGAATCTGCACGTCGTGCCATGACACGTCACATTAAGCGTCAGGGACAAATTTGGATTCGAGTTTTCCCGGACAAACCTATTACCTCTAAGCCTCTTGAAGTGCGTATGGGTAAAGGTAAAGGTAACGTTGAATACTGGGTATGTCAGATTCAACCTGGTAAGGTTCTTTATGAGATGAATGGTGTTTCTGAAGTGATCGCTCGTGAAGCGTTTGCTTTAGCTGCTGCCAAGCTTCCAATCAAGACTACCTTCGTAACTAAGACGGTGATGTAATGAAAGCGAGCGAACTAAGAGAAAAGAGCGTTGAAGAACTGAACGCTGAACTACTTGGTCTGCTGCGTGAGCAGTTCAACCTGCGTATGCAACACGCCACTGGTCAGTTGACTCAGACTCATCAACTGAAATTAGTGCGCCGTAATATTGCGCGCGTTAAGACCATTATTACTTCTAAGGCGGGTGCATAATGTCTGATAAAATCCGTACTTTGCAAGGTCGTGTCACTAGCAACAAAATGGATAAAACCATTACTGTAGCTATCGAACGCCAAGTGAAACACCCAATCTATGGGAAATACATTAAGCGTACGACTAAGATCCATGCACATGACGAAGCTAATCAGTGCAATGAAGGTGACGTAGTCGCGATTCGCGAATGTCGTCCTTTGTCTAAGACTAAATCTTGGACCCTGGTTGAAGTAGTATCAAAGGCCTAATCATATTAGGTATTTAGGTAAACGGCTCCAGTATTTGGGGCCGTTTGTTTTTTAATACTATACATTCCATGTTTATGGTGTTATATTTGCGCCCCATTTTTGACTAAATTCAAAGCAAAAATGGTGTTTATAGTCCCATAGTGGGAATTGTGTAGTAACGATAGCGGAGCACTTAAAATGATCCAAATGCAATCGACTCTTGACGTCGCATGTAACAGCGGCGCACGCAGAGTTCAGTGTATTAAGGTCTTGGGTGGCTCTCATCGTCGTTATGCCGGTATCGGCGACATCATCAAAGTTTCTGTTAAAGAAGCAATTCCTCGCGCTAAAGCGAAGAAAGGTGATGTGTATAACGCGGTGGTAGTCCGTACTAAGAAAGGCGTACGTCGTCCAGACGGTTCTGTCATTCGCTTCGATCGGAATGCAGCTGTTCTTTTGAACAACAACCTGCAGCCGATTGGTACTCGTATCTTTGGACCAGTGACACGTGAATTGCGTAATGAGCAATTTATGAAAATTGTCTCGCTGGCACCAGAAGTACTGTAAGGAGCTTCAAAATGGCAGCTAAAATCCGTCGTCAAGACGAAGTAATCGTATTAGCAGGTAAAGACAAGGGCAAGCGTGCTAAAGTTGCTCAAGTATTACCTACTGGTAAGTTAATTGTTGAAGGCATCAATCTTGTCAAGAAACACCAAAAGCCAAACCCACAACTGGGTGTAGCCGGTGGTATTGTTGAGAAAGAAGCACCGATTCAAGCATCAAATGTTGCGATCTTTAACCCTGTCACAGGCAAGGCGGATCGTGTTGGTTTCCGATTTGAAGACGGCAAAAAAGTTCGTTTCTTTAAATCGAACAGTGAACTCGTTAAGTAACTGGAGTAAACGATGGCGAAACTGCATGATAAATATCAAGAGACTGTTGTCGCTGAACTGACTCAAAAGTTCGGTTATACCAGTGTCATGCAAGTCCCTCGGATTGAGAAAATCACCCTGAACATGGGTGTTGGCGAAGCCGTTGCAGATAAAAAAGTTATGGAACATGCTGTTCGTGACATGACTGCAATTGCTGGTCAAAAACCAGTAGTAACTGTTGCTCGTAAATCAGTTGCTGGTTTTAAAATCCGTGAAGGCTACCCTATTGGCTGTAAAGTGACCCTGCGCGGTGAGCGTATGTGGGAATTCTTAGAGCGTTTAGTTGACATCGCAATCCCACGTATCCGTGACTTCCGTGGTCTGAGCGCTAAAGCGTTCGACGGCCGTGGTAACTACGCGATGGGCGTGCGTGAGCAGATCATTTTCCCAGAGATCGATTACGATAAAATCGATAAAATTCGCGGTATGGATATTGTTATCACTACCTCTGCGAAGACTGATGAAGAAGGTCGTGCTTTGTTAGACGCTTTTAACTTCCCATTCAAGAAATAAGGGTAGCGTAATGGCAAAAACATCAATGAAAGCACGTGAAGCAAAGCGTGCACAGCTCGTAGCTAAGTTCGCTGAAAAGCGCGCTGCTCTGAAAGTGATTATTGCAAGTCCAGCTTCTTCTGATGAAGATCGTTGGGATGCAGTATTAAAGCTGCAAGCTCTACCACGTGATTCCAGCGCATCGCGTCAACGCAATCGTTGTAATCAAACTGGTCGCCCACATGGTTTCCTACGTAAGTTCGGCTTAAGCCGTATCAAATTACGTGAAGCAACCATGCGTGGTGAAGTTCCTGGCCTGCGTAAGGCTAGCTGGTAAGCACTTGTCACGGAGTAAGCTAATATGAGCATGCAAGATCCTATTGCGGATATGTTAACCCGTATTCGTAACGGCCAAGCTGCTAACAAAGTATCTGTGAAGATGCCTTCTGCTAAGCTGAAAGTCGCTATTGCGAAACTGCTTAAAGAAGAAGGTTACATCGCTGATTACGCCGTAGCAGATGAAGCCAAGCCTGAATTGGAAATTACGTTAAAGTACTTCCAAGGCCAACCAGTCGTTGAGACTATCCAGCGTGTAAGCCGTCCTGGTCTTCGTATTTACAAAGGTAAAAACGAACTTCCTAAAGTGATGGGCGGACTGGGTGTCGCAATTGTGTCCACTTCTAAAGGCCTGATGACTGATCGTGCCGCCCGCCTTGCAGGCATGGGTGGCGAGGTTATCTGCTACGTAGCATAAGGAGCTAGGAATGTCTCGTGTAGCAAAAGCACCAGTATCTATTCCAGCTGGCGTAGAGGTGACCTTAAACGAACAGACCCTGACCGTCAAAGGCGCGAAAGGAAGTCTGACTCGAGTGATCAACAATGCGGTCAATGTTGTTATTGAAAATGGCGTGATTAAATTCCTTCCTGTTGAGGGCGCTGTTGGCGCTTGGGCACAGGCTGGTACAACACGTGCATTAGTAAACAACATGGTTGTTGGTGTATCTCAAGGTTTTGAGCGTAAATTAAAGTTAGTTGGCGTTGGTTACCGTGCGAAACTCGTCGGTGCTGACATTGACCTGACTTTAGGTTTCTCTCATCCGTTAGTACACAAACTGCCCGCAGGCGTTACTGCAGAGTGCCCTAGCCAAACTGACATCGTCCTACGTGGCGTTGATAAACAGTTAATTGGCCAAGTCGCTGCTGAGATTCGCGGATACCGTCCACCAGAGCCATACAAAGGCAAGGGTGTTCGCTATGACGACGAAGAAGTACGCCGTAAAGAGGCTAAGAAGAAGTAGGTAACGCGATATGGATAAGAAAACATCTCGCTTACGTCGCGCTATTCGCGCTCGTAAGAAGATCCAAGAGCTGGGCGTGAACCGTCTGGTTGTACATCGTACACCGCGTCACATTTATGCTCAGGTGATCAATCCTGAAGCTCAGGTGGTGGCAGCTGCTTCAACCGTGGAAAAAGCGGTTAAAGAGCAACTGAAGAGTACCGGTAACGTAGACGCGGCTAAAGCAGTAGGTAAGTTTGTTGCTGAGCGCGCGATCGAAAAAGGCGTAACGAATGTTGCGTTCGATCGTTCTGGTTTCAAGTATCACGGTCGTGTAGCTGCTCTAGCAGATGCTGCTCGTGAAGCTGGCCTCCAGTTCTAAGGGGTTATAAAAATGGCTAAATTAGAAGCTCAGCAAAAAGACGATCTGCAAGAGAAATTAATTGCAGTTAATCGTGTTTCTAAAGTAGTTAAGGGCGGTCGTATCTTTAGCTTCACAGCACTAACAGTAGTGGGTGACGGTAATGGTAAGGTCGGCTACGGCTATGGTAAAGCGCGCGAAGTTCCAGCAGCAATTCAAAAAGCTATGGAAAAAGCCCGTCGTAATATGGTGACCGTTGAGTTGAATGCAGGTACTCTGCATCACCCAGTTAAAGGTCGTCATACTGGTTCACGTGTATACATGCAACCAGCATCACAGGGTACCGGTATTATCGCCGGTGGCGCAATGCGTGCCGTATTGGAAGTTGCAGGCGTTCATAACGTTCTGTCTAAAGCATACGGTTCTACTAACCCGATCAACATCGTTCGCGCGACTGTCGATGCATTGGTGCACATGAAGTCACCTTCGCAAATCGCAGCTAAGCGTGGCCTGAATGTTGACGAAATTCGGGGGTAATGCACCATGGCAACTAAAACTGTAAAAGTTACTCAAACTAAAAGTGGTATCGGTCGTTTACCAAAGCACCGTGCTACCCTAACGGGTCTTGGTTTGCGTCGCATTGGTCACACTGTTGAATTAGAAGATACTCCTTCTGTTCGCGGTATGATCAACAAGGTCTACTACATGGTTAAGGTGGAGGATTAATAGATGCGTTTAAATACTCTATCTCCAGCTGCAGGCGCTAAGCATGCACCAAAGCGTGTAGGCCGTGGTATGGGTTCAGGCTTAGGTAAAACTGCGGGTCGTGGTCATAAAGGCCAAAAATCTCGTAGCGGTGGCGGTGTACGCCCAGGCTTCGAGGGTGGTCAAATGCCACTTAAGATCCGTTTACCTAAATTTGGTTTTACCTCGCGTCGCGCTATGGTAACAGCTGAAGTTCGTGTACTCGAACTGGCTAAAGTTAACGGTGATGTTATCGACTTAAACGCTCTGAAAGATGCGAACGTTATTACTCGCAACATCCAGTTTGCGAAAATCGTTCTTTCAGGTACCATTGAGCGCCCTGTGACCGTTAAAGGTCTGAAGGTAACCAAAGGTGCACGTGCAGCGATTGAAGCTGCTGGCGGTAAGATCGAGGAATAATACGTCGATGGCAAAACCAGGACTTGATTTAAAAAGCGCGAAAGGTGGACTTTCTGAGTTGAAAGCTCGCCTCCTGTTCGTGATTGGTGCGATTATCGTCTTTAGGGCCGGTTCGTTTGTACCAATTCCTGGTATTGACGCAGCTGTATTAGCAGAGCTGTTTGCTCAGCAAAGTGGAACCATCCTTGGCATGTTTAACATGTTCTCGGGTGGTGCCCTTGAGCGTGCTTCCATTTTTGCATTAGGTATCATGCCGTACATTTCGGCATCGATTATTATGCAGTTATTGACTGTTGTGCATCCTGCACTGGCTGAATTGAAAAAAGAAGGCGAGTCAGGACGTAAAAAAATTAGTCAATATACACGTTGGGGTACGTTAGTGCTGGGTACATTCCAGTCGGTCGGTATTGCAACAGGGTTACCAAACTTAGTCCCAGGCCTCGTGGTCAATATTGGATTCGGTTTCTACTTTGTTGCCGTTGTGAGTTTAGTTACTGGAACTATGTTTCTGATGTGGCTAGGTGAGCAAATTACCGAACGAGGTATAGGTAATGGTATCTCGATTTTAATTTTCGCAGGTATTGTTGCTGGATTACCTTCCGCTATCGGCCAAACGGCTGAGCAGGCGCGTCAAGGTGACCTGAATGTGTTAGTATTGTTGTTGCTTGCGGTAATTATATTCGCTGTGACTTATTTCGTGGTATTCGTGGAGCGTGGTCAACGTCGTATCGTTGTTAACTATGCTAAGCGTCAGCAAGGCCGTAAGGTATTCGCTGCGCAAAGTACCCACCTACCGTTGAAAATAAATATGGCTGGTGTAATTCCACCAATTTTTGCGTCAAGCATCATTTTGTTCCCAGGTACACTGGCTCAGTGGTTTGGTCAAAATGAGTCTATGTCATGGTTAAGTGATTTTTCACTGGCTGTGTCTCCTGGACAACCGCTTTACTCATTATTATATGCGGCAGCAATTATTTTCTTCTGTTTCTTCTATACTGCGTTGGTATTTAACCCACGTGAAACAGCAGATAACTTGAAGAAAAGTGGTGCATTCATCCCTGGGATCCGTCCTGGAGAACAGACTTCGCGTTACATTGATAAAGTGATGACCCGTTTGACATTAGCAGGCGCGTTATACATTACCTTTATCTGTTTAATTCCGGAGTTCATGTTAATTGCGTGGAAAGTACAGTTCTATTTTGGCGGTACTTCACTACTAATTATGGTAGTCGTAATCATGGACTTCATGGCTCAGGTTCAGACCCATATGATGTCACATCAGTATGAGTCTGTGATGAAGAAAGCTAACCTAGTTAACAAAGCGAATTTAGATCGTTTTGGTCGCTAAGTAGCTTTACGGAGTGATGAAATGAAAGTTCGAGCTTCCGTGAAGAAGATCTGCCGTAACTGCAAGATCGTCAAGCGTAGTGGCGTTGTGCGCGTTATCTGTGTTGAACCAAAACACAAACAGCGTCAAGGCTAAAAGTGAAATTGTTCAGCCCACTGTTGGGCTGAACAAATATTGTTTGCAAATCTGTCAACTGTCGAGTATCCTTTCGGGCTTTTCGCAGTTGGCCTTTAACTTAAGGAGTGCATAGTGGCCCGTATCGCTGGCATTAACATTCCTGATCAAAAGCATACAGTCATCGCATTGACTGCAATTTTCGGCATCGGCCGTACTCGCGCTAGAGCAATCTGCGCAGCTACGTCAATTGCTGAAACTGCTAAGATCAAGGAATTGAGCGAAGCTCAAATCGACACCCTACGCGAAGAAGTTGCCAAATACTTAGTAGAAGGTGACTTACGTCGTGAGATTTCTATGAACATCAAGCGTCTTATGGATCTTGGTTGTTATCGTGGTCTCCGCCATCGTCGTAGCCTGCCTCTTCGTGGGCAACGTACTAAGACCAATGCGCGTACGCGTAAAGGTCCACGTAAACCAATCAAGAAGTAACGGGAAGGTAGACAATGGCTAAAGTTCCGTCACGTTCTCCGCGTAAGCGCGTACGTAAACAGGTTGCAGATGGCATGGCTCATATCCATGCTTCTTTCAACAACACAATTGTCACCATTACAGATCGTCAAGGTAATGCGTTGTCATGGGCTACCTCAGGTGGTTCAGGTTTCCGTGGTTCACGTAAATCTACGCCATTTGCTGCACAGGTAGCTGCTGAGCGTGCAGGTGCTGCTGCTCAAGACTACGGTTTAAAAAACCTTGAAGTGTTTGTGAAGGGTCCAGGTCCAGGTCGTGAATCAGCCATTCGTGCGCTGAACGCTGTTGGTTACAAAATTACCAACATTACCGATGTGACGCCGATCCCTCATAATGGTTGTCGTCCTCCTAAAAAGCGTCGTGTATAACGCGTTTCATTAGGATAGTTGGAGAAAGATCATGGCAAGATACTTGGGTCCCAAGCTCAAGCTCAGCCGCCGAGAAGGTACTGACCTTTTCTTAAAAAGCGGTGTGAGAGCAATCGATTCTAAGTGTAAACTGGAATCTGCACCAGGACAGCATGGCGCTCGTAAGCCACGTCTGTCAGAGTACGGTTTACAGTTACGCGAAAAACAAAAAGTTCGTCGTATTTACGGTGTGTTAGAAAAACAATTCCGTAACTACTACAAAGAGGCTGCACGTCTAAAAGGTAACACTGGTGAAAACCTGTTACAACTTTTAGAAACTCGTTTAGATAACGTTGTTTATCGTATGGGTTTTGGTGCGACTCGTGCAGAATCACGTCAGCTAGTAAGCCATAAATCAGTTATGGTTAACGGTCGTGTTGTTAACATTCCGTCATTCAAAGTGTCTGCGAATGATGTTGTAAGCATCCGTGAAAAGTCACGCACTCAAGCTCGTATCAAAGCGGCTTTAGAAGTGGCTGCTCAACGCGAGAAGCCTACATGGGTTGAAGTCGACAGCGCGAAAATGGAAGGTGCTTTCAAGCGTATTCCAGAACGTAGCGATTTGTCTGCGGAAATTAACGAACAGCTGATCGTCGAGCTTTACTCTAAGTAAGGCTAACAAACAAGAGAGGACACAATGCAGGGTTCTGTTACAGAATTTCTTAAACCGCGTCTCGTTGATATCGAGCAGGTTAACTCAACACGTGCCAAGGTTACTTTGGAACCGCTTGAGCGTGGTTTCGGCCACACTTTAGGTAACGCGTTGCGTCGCATCCTATTGTCGTCTATGCCCGGCTGCGCGGTTACCGAAGTCGAGATTGACGGCGTACTGCACGAATACAGCAGTAAGGAAGGCGTACAAGAAGATATCCTTGAAATCTTGCTAAATCTGAAAGGCTTAGCAGTGACTATCGAGGGTAAAGACGAGGCTATGCTTACATTAAGCAAGTCCGGCGCAGGCCCTGTCATCGCAGCAGATATCACGCATGATGGTGATGTCACTATCGTGAATCCTGATCATGTTATCTGTCATTTAACAGGTAACAATGATATCAGCATGCGTATTCGCGTTGAGCGTGGTCGTGGTTATGTGCCAGCATCTGCTCGTGCACAGACAGAAGACGATGATCGCCCAATCGGCCGTTTGCTGGTTGATGCTTCTTTCTCGCCAGTCGCACGTATTGCCTACAATGTAGAAGCAGCTCGTGTTGAACAGCGTACTGACTTGGATAAACTCGTTATCGATATGACCACTAACGGTACTATTGATCCTGAGGAAGCTATCCGTCGTTCTGCAACCATCTTAGCTGAACAGCTGGATGCGTTTGTCGAGCTGCGTGACGTGACTGAGCCAGAAATGAAAGAAGAGAAGCCGGAGTTCGATCCGATTCTGTTGCGTCCTGTCGACGATTTAGAGCTAACTGTACGTTCGGCTAACTGTTTGAAAGCCGAAGCGATTCATTACATCGGAGATCTGGTACAGCGTACTGAAGTTGAGTTGCTGAAGACCCCTAACTTAGGTAAGAAGTCTCTTACTGAAATTAAGGACGTTTTAGCTTCTCGCGGACTGTCGTTAGGTATGCGTTTGGAAAACTGGCCTCCAGCTAGTTTAGCAGACGACCTATAAGTCTCAGGTTTGTACAGATTTAGGTTATAAGGATTAGGTCATGCGCCATCGTAAGAGTGGTCGTCAACTTAACCGCAACAGCAGTCACCGCCAAGCTATGTTCCGTAACATGGCAAGCTCACTGGTTCGTCATGAGATCATCAAGACAACCGTAGCTAAAGCGAAAGAACTGCGTCGCGTAGTTGAGCCTCTGATAACACTTGCTAAGAGTGACAGCGTTGCAAACCGTCGTTTAGCGTTTGCACGTACTCGCGACGCTGAAGTCGTAGGTAAGTTATTCACTGAATTGGGTCCACGTTACCAGGAACGTCCTGGTGGCTATACCCGTATCCTTAAGTGCGGTTTACGTGCTGGTGATAAAGCCCCAATGGCTTACATCGAGCTAGTAGGTCGTCCAGAAGCTGCTCAAGCTGTTGATGTTGAAGCTGCTGAGTAATTAAGGTTACAAAGTTTAAAAAGCCGAGCTCTAAGCTCGGCTTTTTTGTTTTTAGCTGTCCCGTTATGGCATATGTTATAAAAAATATTTCCTTATGACAACATCAAGTAACTCAAGCCATAAGCGTGCTCAACGTAATTTCACCTTAACCTTTAAATTAGGCGTTGTTGAAGGTGTTTAAAAAGACGAAATGAACAACAAACAAGCGCAGTTTTGTTTTGGCATTCAGGGCAAAAAAACTGTACTCGTGTATAGCTAAGAAAGCACAGAAGACTCGATTAGTCTAAACCCTTTCAGTATCCCCTTATCCCTCATTCAAATAAAACAGCTGAGACCATCAAGCGCCTTGTGCGTGAGTTAGCCGAAGAGAAACTGCGTAACCAAATTCTCAATACGATGGTCGATATCATGGACAGTGAATATGGAGCGGCTTTAGAAAAATGTTCTTATGCTGTATATCAGGCAAACCAAAACCTAAAGCGAAATAAACCTTGCCGTTTCTAGTCGGGCTATCGTTATGTCACGGCAAGTTATTTTTCAGGCTGTCGCTCGGATGGAGAATCAAAGAGCTGAACTATCGGCCATCAAACACTGGGTCCAATAAGAGCGTCAATATATGCCGCAATGGGGGACGCTTAAGCTCTAGAGTTGACACAAGCTAAGCTGGTTGAACATGATGTCAAACTAGGGCGAGACCAGTTCTATTGCTACTTGAGAAGTGAAGCTTGCGGGTTTTGCCCAAGATAAGCTTCACAAAAATGACATTCAGCAAGCATTGGATGAAGATGCATCCCTACCTGCTGAAGGAAGAGGGGCTACTCGATATCGAGCATGTACTGGTTAGTGATATTGTCTGCCTCGAATCAGATCAAGGCGTGCACTTTGGGTCACTGGTGGCCGATGCCACGTCATGTAAGATAGTTGGCAATCGCTTGTGCGGACATGAAAGTAGAAAGCCTAGTTAAAGCTCTAAAAATGGTGGTCAAAGACAAGCGCAGTAGCGCTAATGCGGTCCATCACTCAGACCAAGGTTCGAATACTGCTCAGCCGGTTATTAATATGAACTGCAGGAAAACCTTATTCAGCCGTCGATGACAGACGGTTATGATGGCTATCAAAATACGTTAGCAGAAAGAGTCAACGGGATTTGTAGCAGCAGTTTTTATATACCGATGTAAAACGCAGGCAGAGCATAAGAGACTTGTTAGAGAATCGATAGCGATATCAACGAAATGAGACCGCATCTGAGTTTGGATATGGAAACATCCAATCAGGTGCATAATAGAAAAGGCCAGCTACTGGAGCTGGCCTAGAAATTGTCAATTTATCCTAAGACGTGACATTGAGAGCCGTTATTGAGTTGCCGATTTCTGTTGGCTGTAATCAAGTTTCTCATGCTTTTGGCCCATAGCCTCGGCAACTTCAGGTGGCATATAGTTTTCGTCATGCTTGGCTAAGACTTCAGTCGCGGCCAACTTACCATCTTCACCTAATACGCCTTGTGCCACGATACCTTGGCCCTCACGAAATAGATCCGGTAATAGATCATCATAGGTCACTAGAATTTCGCCACCTAAGGAATCGTGTACAGCAAACTGCACGTGTAGGCTGTTTGGATCACGCACCATAGAGCCAACAGTTACCATGCCGCCCACACGAATACGTTGGCCTGCTTCGGGTTTTACACCAGTATCGGTTTTGCCGTTAACAATCTCAGACGGTGTATAAAATAGGTTTAAGTTGGAGTTCAGCGCATACAACAAAAGTGAAGCAATTGCGGCAACGCCACCGATTAATGCTACAGCTAATGTCAGTCTCTTTTTGCGTCTTGGGTTCACGATTTGTTACTCCTAGTTTCTTTGAGGCGCTCTTCGCGGTTCATCTTTTTCGCTATTTCAATAAGCACTTTGCGCTTTTGGCGTGCGCTTGTGATGATCAGCGTCGACAAACAGAAGAAGGTCACGCCATAGGCAAGCCATACATAAAAGGCATAGCCACCCATGTTGAAAAAATCACTGATAGAATCGAATTGCATTATTTGACCTCCTCAGCTTTAGCAAGTTCACGCACCCATGGGCGCATTCCGTTTCTGGCTAAGATTTCTGCTCTAAATCTCACAATAGTGATAGCCCCTATCATAAGCCCGAAACCTAAAATATTGATTAAAAGTGGGTACAACATTTCGCTCGACATGGTCGATTTTTCAGTAATCCGAATAGTTGAAGGTTGATGCAGTGAGCTCCACCATTCAACTGAGTATTTAATAATCGGAATATTGATTACGCCGACGATTGCTAAGATCCCCGCAGCACGTGCCGCAAGTACCTTGTCTTCAAAAGAAGCATAGAGCGAAATAACACCTAAATAGAGAAAAAGTAAGACCAATTCAGAGGTTAGGCGCGCATCCCACACCCACCATGTGCCCCACATAGGTTTACCCCAAGTCGCACCTGTAAAGAGAGCGATAAAGGTGATGACTGCACCAATAGGTGCAATAGAAGCCGCTGCCCAGTCTGCTAGTTTAACCTGCCAGACAAGGCCAATAAATGCCGCCGTCGCCATGCCCATATAAGCAGCCATTGACATTGAAGCGGCCGGCACATGGATAAAGATAATACGGTAACTGTCACCCTGTTGGTAATCAGTTGGGGCAAACAATAAGCCCCATACCGTGCCAACGGTAATGAAAAGACAAGCTAAGATAGCAAACCATGGAAATAATGTTCCTGATAACTTGTAAGCGCGTTCAGGATCCGCGTAAGGGTGTAACCATTTCCACATTTTAGTTAGTACTCACTCGCAGAGATGCACCTATTGCAAAAGGTGCCAAGGTTAACGAACCGATCAGCATTGCGCCAATTATAGCGAGCTGACCGTCATAGGGTAAATTCATTCCTGCTGCATCAATGGCACTGGTCGCGAAAATTAGCACAGGAATATAAAGTGGTAGGATGAGTAGACTCAACAGTACGCCGCCTTTGCGCAGACCAACGGTTAATGCTACGCCAATCGCACCTAAGAGTGACAACACTGGAGTGCCTAAAGCCAGTGTGGCAATCAAGGCTCCATAGCTGTTGGCTTCTAAGTTCAGTAACACAGCTAGCAGTGGTGCGATAAGGATGAGTGGGACACCCGTGAGTAACCAGTGAGCTAATACTTTTGCCAATACTAAAATGGCGAGCGGTTGTGGACTAAGCAGCATCTGCTCTAAGCTGCCATCACTAAAATCGGCTTTAAAAAGGCGCTCAAGCGATAGCATCGACGCGAGCAATGCCGCAACCCAAATAATCCCTGGGGCGATACGCGCCAACATTTGCGGTTCTGGACCAATACCAAGTGGAAATAGGGTGACAACCATAATAAAGAATAACAATGGGTTAAAAATATCACCGCGGTGGCGAATCGCGATTTTTAGATCCCGCTGCAGTAATGTAAAAAACGCTTGAGTAAAGCTGATGCCTCTTTTCATTATGCCAAACCTTATACGAAGCGATAATCTAGACGAATTTTACGAAGCCTATCATCTTTGATAATGCCCATATCTTGGTGAGTGGTAAGGATCACGCAGCCACCATTATCCGCATGTTTAATAAACAATTGTTCAAGTTCTTCGACACCTCTTTTATCTATCGCAGTAAAAGGTTCATCCAAGATCCATATTTTACAATCATTGTGCCAGAGTCTTGCCAATGCTGTTCTGCGATGCTGACCTGCGGATAAATGCCCTGCAAGGGCTTCTTCAAATCCAGATAAATTCACTTTTGCCAATATGGCAGATGTATCAAAATCATCATAGCCACTGATTCTTAAATTGAAGTTAAGGTTTTCTTCAGCAGTTAACTCAGATTTCACCCCTGCAAGATGGCCTAAATACAGCAGATCTTCATTATATTCATCGCGACATCGGTTGATGTCTTCATTGACATAAAAGGTTTGCCCTGCATAGGGTCGAGATAAGCCTGCCAAAATACGTAATAAACTGGTTTTGCCAGCACCATTAGGGCCTTCAATCTGGACGATATCGCCCGCATTAATCTCAAAACTTAATTCATCAAACAGGATGCGTTCTTCGCGGATGCATGTCAGCTTGCTCGCTGATAACAGTGTGTCTACTGAAATTATATTTGTCACTGAACCCTCTATCTCAAGCCGGAAGGAAACACAAGTGATTCTAACACAAACGTTATTGCGGGGTTTACAATTGCTTAGGACTAGATGTCAGCAATTTGATATGGTTCCAATAACCGCAATATTTCTCGTACAAATCGAACTTTTTTAATACTTGCTAATATATTAACGAATTTGTCACGTTTGTCGCCTCATATCATTTATGCTGAGATTCTAATCACAAAAAGATGAGATTTATTGAAGTTTGTAGTAATCTTAGTCCGCTATAATGAGTCTGCCTCAAAGGGCAGCGAGAGCTTTGTACGTATTTGCATTAGGAACATTGAACATGAAAAAACTGTTAGCCATGACTGCAGTCGCCGCTTTGACTATGTCAGTCAACGTTTCAGCTCAAGATGCTGAAGCTATTTATAATAAGGCATGTACCGTATGCCATAGCATGGGTGTTGCTGGTGCTCCTAAATCCCACAATACTGCTGACTGGGAACCACGTTTAGCTAAAGGTGTTGATAATCTAGTTAAAAGTGTAAAAACTGGATTAAATGCAATGCCACCAGGTGGTATGTGTACAGATTGTACCGATGAAGATTACAAAGCTGCGATTGAGTTTATGTCTAAAGCTAAGTAATTTTACTGTATAAAAAAACCGGCATGAGCCGGTTTTTTTATACCTGCGCTAAGCCAAGACTTAGCGCTATTGTAGATGATTTATTGTACTTGAGTATCCAGTACTAAGTTTGCGGTTTCACCCACATTCACTTTGCTAATCTTTCCTTGGATATCACCAGCTTGTGGTTTGATATTGCCATGCTTAGATAAGACCGCAATGACTTCAACACTTGCTGTTTGGCTTAATTTAACATCGCCCCCCATGCCAGTGCTATCATCTAATGTCACCGTTACAGGTAAGGATTTTGCGCTGACCTTGGTCGCTGCTAACGGTACTTTAGGGCCTTCAGTTGCACGGGCGAATACAAAGATAGTGTCATCTGGACCAGCTTTCGCCGCAAGCTCTGGTGAGATTGAAATCGCAATACTCACTGATTTACTTGTGACTTTTGCCTGCTTGTGTACATCATCGTTAGGCATGCCAGAGGTTTCGGCTTGAATACGTAAGTTAGCTGTTTCAATCGCATTCATCAGTGCAGCGCGATCTACATCTGGGCGGTTACTGTCGAGAATGGTTTGCCATGAATTGATAGCTTTTTGGTACTTAGCTGTGAAGAAAGCATCCATACCTACTAGCAATAATGTTGACGGATCCTGCGGATCTAATGCTAACGATTCATCGATCAAAGCTTGAACTTGTGGCGTCATTTGCTGACCAGCTTTGTAATACAATGCCGTCGCTTTTGGACCGATTAACTCTGCATGCTTACCTACTAAATCTATCACTTTGTCGAATGCGGCGACCGCTTTGTCGAATTGGTTCGCAGAAATATAAGCATGCCCCAGACTAAACCAAGCTTGACTATTTTCAGGCTCTGCTTGTACTTGGGCTTCCATCATCTGCACGCGTTGTGCCATGATTTGAGCTGTATCCATACCTGCATGCGGGTTAGCAGCTTGGGTGTTGCCTATATTTTCAAAGGCACCTAAATGTTGATAAAGATAACCGGAGATCGCTATCAAGCAGACCGACATGACCGATGGCCAAAGGATGCTCTTAGGCTTGATTTGATTGACGAGAGAATCATCGCTTGCTTGTTTGATGTCTTGGAGCAAACTGATTTCGAGTTCTTTCTTAAGCGCATCAAATTCTGCTTGGTCGAGTAGCTCTTCATGAAGTTCTTTCTCAAGGGTAGCAAGACGCTCATTGAACAATTCGAGGTTCGTTTGTTTGCGAACGCCAGCTTCTTCAGTGCGCAACAACTTTTGCTGTCTGAAATGCGGGATCCAGATCAGCGTTAAGCTGATCAACATAACAAGCGCAATAAAAATCCAAAATGTCGTCATTGTTTCTATATTCACTTTAGTTTGCATAAAAGCGGTGTTACCGCCGGCTTGGAAGCAAGATTATACGTAAAGATTATTCATTGAACAGTAATATAAGACCATCATTAGTGTGAAAACTGATAGTTGGGCACTGGTTCACAAATTGATCCATCGAGTCATTTATGTATGAAACTTAAGGCTCATTTATCTGTCACATGCAAAACTGTAGGCTTTTAGTGACTCTCTTTCGGCAAAAATTGAGAATGAGACAAGTCACCCAGTTTTGTATGAAAGAGGCAGACAGGAACAATAGCAAATACTAAAATGAACCAAATTTCGTGCATTTGTGTGAACAGAATGTTATGCGTTGGTTTAGAGTCTTTCTAAATCAACTTATTATTAGAGACTGAGGAAAACCCATGATCCCAGAACTTGGACACTTTTCGCTGATAATAGGAGTGGCTTTTGCCTTCTTATTAACCAGCGTTCCCCTTATAGGTGTTGCCCGTAAAGACCAATATCTAGTGAGGTATGCTTGGCCGTTAGCCTACGGAATGTTCTTTTTTATCGCTTTATCCGTAGTATCACTTGGTTACAGCTTCGCCGTTGATGATTTCTCCGTGGCCTATGTGGCACATCACTCTAATTCTCAGTTACCTATCTTCTTTAAGATTGCGGCCGTATGGGGCGGTCATGAAGGGTCGCTGCTATTCTGGGTGTTCGCGCTATCCACTTGGGCTGCCTCTGTTGCTTTATTCAGTAAAGGCTTAGAAGAAGTCTTCACCGCTCGCGTGTTAGCGGTATTGGCATTGATTGTGATTGGCTTCAGCTTGTTTATGTTACTCACTTCTAGCCCATTTGAACGTATATTCCCAATGCCTGCTGAAGGCCGCGACTTAAATCCAATGCTGCAGGATGTGGGCTTAATCTTCCACCCTCCGATGTTATATTTGGGTTATGTGGGTTTCTCAGTCAGTTTTGCATTTGCGATTGCAGCTTTGATGAGTGGTCACCTTGATTCTGCTTGGGCTCGTTGGTCGCGTCCTTGGACCTTAGCCGCTTGGGTTTTCCTCACTGGTGGTATTGCATTAGGTTCTTGGTGGGCGTATTACGAATTAGGCTGGGGTGGATGGTGGTTCTGGGATCCAGTAGAAAACGCTTCATTTATGCCTTGGCTAGTGGGTACGGCTTTAGTGCATTCACTGATCGTGACGGAAAAGCGCGGTGCATTCCGTAACTGGACGGTATTGCTGTCTATCTTCGCATTCTCGCTAAGTTTACTCGGTACCTTTATCGTACGCTCTGGTGTGTTGACTTCAGTGCATTCATTTGCAGCCGATCCAAGCCGCGGTATGTTTATTCTATTATTGCTTGGTCTCGCTATCGGTGGTTCGCTCACTTTGTTTGCCTTCCGTGCAAGTGAAATGAGCAGCCCTGCACGCTTCGAGCTGAAATCAAAAGAAACCATGCTGTTAGTTTGTAACGTGTTACTGACGGTTGCAGCGGGTACTGTTCTGTTAGGCACTTTATACCCACTGCTGATCGATGCGTTAGGCATGGGTAAGATTTCTGTTGGACCTCCATACTTTAACGCTGTGTTTGTACCCATAGTACTTGTACTGTTTGCCTTTATGGGCGTCGGTCCAATCATTCGTTGGAAAAAATCGAAAGCTGGTGAATTGAAGCGACAGTTACTCGTACCTGCATTAGTATCTCTGGTGATTGGTATTGTCACGCCGTTTATCGTCGATGGGGCCTTTAACGCTTGGGTTGCTTGCGGTATCGCCGCTGCAGCTTGGATTATTTTGGCAACCGCAAAAGCAGCTTACAGCATCGTTAAGCCTAAAGATGGTGAAGTAAGCATCGCACGTATGGGCCGTAGCCAACTCGGTATGATCATCGCGCACTTAGGTATTGCTGTGTCTGTTATTGGTGCCACTATGGTGTCTAACTACTCAGTGGAGAAAAGTGTGCGTATGGGGCCTGGCGTAAGCCAAGAGCTAGCGGGTTACACCTTTAAATATCTCGAAACTAAAAACGTTGTTGGTCCTAATTACACTGCGCAGCAAGGTCAAATTGAGATTTACAAAGGCGATAAGTTACTGACACTGCTCAAACCCGATCGTCGCCAATACAATGTGCGTACTATGGATATGACCGAAGCCGGTATCGATTGGGGTCTGTTCCGCGATCTGTATGTGACGATGGGCGATCCGATTAGTAGTACTGAATTTGCTGTGCGTTTGAACTACAAGCCGTTTGTGCGTTGGTTATGGTTCGGAGCAATATTCATGATGGTCGGCGGTTTCTTTGCCGCATCGGATAAACGCTATCGCTCAAAAGTCGCGGCTACCGTTAAACCGCAAGCTGAAAAAGCGAAATTAGCTACCGCTCAATAATTGGGGAATGTATGAAGAAGTTGGTTCTGTTTATCCCATTAGTCATTTTTCTTGGCATGGGGGTATTTTTATACAAAGGATTGTTTTTAAATCCACAGAAACTGGATTCAGCTCTGGAAGGAAAGCCTATTCCGGCTTTCCAACTGGAACGTCTCGAAACACCAAACGAGATGATTACCAATGAGCAACTGAAAGGTAAAGTGGCATTACTCAACGTATGGGCGACTTGGTGTCCATCTTGTAAATATGAACACCCTTTCTTAGTAATGCTGAAACGCCAAAATATTCTGCCTATCTACGGGATTAACTACCGCGACGAGCGTATCCCTGCACTGGAAGAATTAAGACGTCAGGGCGATCCATACAATATCAATATTTATGATAAAGATGGTCGTTTAGGTTTAGATCTTGGCGTTTATGGCGCACCCGAAAGCTTTATTGTTGATCATAATGGCATTATTCGTTATCGCTATGCAGGTCCTATTGACCAGCGTGTATGGAGCGAAACCCTCTATCCTATGATCCAACAACTACAAGCTGAAGCGGCGAAGGATGGTGCAGCATGAGAACACTGACAAAAATCATCGGTGGTTTAGTGTTGTTGCTGAGTATGGTGACAACCGTAATGGCTACACCTGTAGACACTTATGAGTTTAAATCGCCTGAAAATCAAAAGCGTGCGCTCGAATTGGCGCATTCCTTACGCTGCCCTCAGTGTCAAAATCAAAATTTAATTGATTCTAATTCACCTGTTGCCAGTGATTTGCGTCTTGAAGTGTTCAAGATGGTCGATGAGGGTAAAGGTGATGATGAGATCATCGAGTTTATGACCAGCCGTTATGGTGAGTTCGTACTCTACAAACCTAAAATGGAAACTAAAACTTACATATTGTGGTTAGGTCCTGTAGGTTTATTGCTACTAGGGTTAATCGTTGGCTTTATCTTTATTCGTAAGCAACGTATCACAGGTGCTGCTGGGCTAGAGATTAGCGCCGAAGATCAAAAAGCGTTAGATGCCTTATTGAAGCGTGACAGTAAATGAAGTCTCTCGCATTAATGGCTGTAATTCTCGCAAGTTTATCCGTTGCTATAGCTGGTAGTGCTTATGCGTACCCCGGCATGCAACAGGCAAATAAACCGATAGAATCAACGGCCGACTTGATTAATGTATTGCCTCAAACCTTTCCTATCGAGCCCGTTGCCTTTAGTGACGTCAATGGCAAGCCTATCGACTTTAGCCAATACAAGGGTAAAGTCGTGATGGTTAACATGTGGGCGACCTGGTGCCCTCCCTGCGTAAGGGAGTTACCTGCGATTGAGCGATTGGCGACAAAGTTTAAAGCGGAAGAGTTTGCTCTATTGCCTATCTCTATCGATGTGGATGGCAAGCAGCAAGTGCAACCATTTTTAACCTCATTAGGAATGGCAAACTTTAATTCCTACTATGATCCTACGCAAAAGCTAGGGCAGGTGTTTCCACTTGATACCATCCCGGCAACCTTTATTCTCGATCAAAATGGTCAGTTGATCGCGTTTGTACGATCATTTGTCGATTGGGATGATGCAAAAGCCGTAGCGCTCATCCAAACTTTTATCGATAAAGGCGCAAAAAAGCTGAATTAAACAGCATTTTGAGTGTAAATCGAACCCGTTTGTAGAAAAGATCGCCATGCGATCTTTTTTCTTTTAAAAAGCCCTTGCACAAAAAGTTCAGCTGCCTATAATGCGCATCCACTGACACGGCAGGCAGCGAAAGCGGATGCGGTTTCAGTGTGAATCGAATGCAAAATGTGCAGTTGATTCGAAAGCCTCAAGAAGTTTGTAAAAACGCCTTGACGCGACAAGGGAAATGCGTAGAATACGCAGCCCTAGCCAACTGGAAGCGTTAATCGCCCAGTGTGGTGCTCAGGTTCTCTGATGAGACTGAGATGCTCTTTAACAATCTAAACAAGAAATCTGTGTGGACACTCACAGGTGTTGAGTTAATCGAAATTACTCTGCCGTTTGGCGAGTAATCAAAGAATTAAATCAATGATGACGAGTGTTCATAGCAATATGTACATAATTTTGGTTTCGCTTTCTTCTCTTTATGAAGAGATGGCGGAAACAAATGACAGAATTCATTGAGCCGTTTCTTCGGAAACAACAAAACTTTAATTGAAGAGTTTGATCATGGCTCAGATTGAACGCTGGCGGCAGGCCTAACACATGCAAGTCGAGCGGCAGCACAAGTGAGTTTACTCATGAGGTGGCGAGCGGCGGACGGGTGAGTAATGCCTAGGGATCTGCCCAGTCGAGGGGGATAACAGTTGGAAACGACTGCTAATACCGCATACGCCCTACGGGGGAAAGAGGGGGACTTTCGGGCCTCTCGCGATTGGATGAACCTAGGTGGGATTAGCTAGTTGGTGAGGTAATGGCTCACCAAGGCGACGATCCCTAGCTGTTCTGAGAGGATGATCAGCCACACTGGGACTGAGACACGGCCCAGACTCCTACGGGAGGCAGCAGTGGGGAATATTGCACAATGGGGGAAACCCTGATGCAGCCATGCCGCGTGTGTGAAGAAGGCCTTCGGGTTGTAAAGCACTTTCAGTAGGGAGGAAAGGGTAAGTCCTAATACGACTTATCTGTGACGTTACCTACAGAAGAAGGACCGGCTAACTCCGTGCCAGCAGCCGCGGTAATACGGAGGGTCCGAGCGTTAATCGGAATTACTGGGCGTAAAGCGTGCGCAGGCGGTTTGTTAAGCGAGATGTGAAAGCCCTGGGCTCAACCTAGGAATCGCATTTCGAACTGACCAACTAGAGTCTTGTAGAGGGGGGTAGAATTCCAGGTGTAGCGGTGAAATGCGTAGAGATCTGGAGGAATACCGGTGGCGAAGGCGGCCCCCTGGACAAAGACTGACGCTCATGCACGAAAGCGTGGGGAGCAAACAGGATTAGATACCCTGGTAGTCCACGCCGTAAACGATGTCTACTCGGAGTTTGGTGTCTTGAACACTGGGCTCTCAAGCTAACGCATTAAGTAGACCGCCTGGGGAGTACGGCCGCAAGGTTAAAACTCAAATGAATTGACGGGGGCCCGCACAAGCGGTGGAGCATGTGGTTTAATTCGATGCAACGCGAAGAACCTTACCTACTCTTGACATCCACGGAAGACTGCAGAGATGCGGTTGTGCCTTCGGGAACCGTGAGACAGGTGCTGCATGGCTGTCGTCAGCTCGTGTTGTGAAATGTTGGGTTAAGTCCCGCAACGAGCGCAACCCCTATCCTTATTTGCCAGCACGTAATGGTGGGGACTCTAGGGAGACTGCCGGTGATAAACCGGAGGAAGGTGGGGACGACGTCAAGTCATCATGGCCCTTACGAGTAGGGCTACACACGTGCTACAATGGCGAGTACAGAGGGTTGCAAAGCCGCGAGGTGGAGCTAATCTCACAAAGCTCGTCGTAGTCCGGATTGGAGTCTGCAACTCGACTCCATGAAGTCGGAATCGCTAGTAATCGTGGATCAGAATGCCACGGTGAATACGTTCCCGGGCCTTGTACACACCGCCCGTCACACCATGGGAGTGGGCTGCAAAAGAAGTGGGTAGCTTAACCTTCGGGGGGGCGCTCACCACTTTGTGGTTCATGACTGGGGTGAAGTCGTAACAAGGTAGCCCTAGGGGAACCTGGGGCTGGATCACCTCCTTACCTATACGACTAACTTGATGTTTGTTGAGTGTTCACACAGATAGCTTGTTGAACTTCCTGTAAGGGAGGGGAGAGCGACATGCACCGCGAGCCGGTCTGCATTGTTCTTTAACAATTTGGAAAGCTGATAGTAATTAATACAATGATGTCTGTCGTTGTGTTAATACGAAAAAATTGAGTTCTTAACACACTTTTTAAGTGTCTTGAATATTCAAGTCTAAGGCGAGTCCATCTTCTTGGTCGAAGATGAGACAAGTAAAACCAGCTGGTCGCAACAGCGCAAGTGATGTGAAACTCATTTGGGTTGTATGGTTAAGCGACTAAGCGTATACGGTGGATGCCTTGGCAGTCAGAGGCGATGAAGGACGTAGTAACTTGCGAAAAGCGTTGGCGAGCTAGTAACAAGCATTTGAGCTAACGATGTCCGAATGGGGGAACCCGGCCGCATAAGCGGTCATCATGTGGTGAATACATAGCGACATGAGGCAAACGAGGGGAACTGAAACATCTAAGTACCCTTAGGAAAAGAAATCAACCGAGATTCCCCTAGTAGCGGCGAGCGAACGGGGATTAGCCCTTAAGTCAATGGGGTGTTAGTGGAATGGTCTGGAAAGTCCAGCGGCACAGGGTGATAGCCCCGTACACGAAAACTAACCATTGATGAAAACGAGTAAGGCGGGACACGTGACATCCTGTTTGAATATGGGGGGACCATCCTCCAAGGCTAAATACTCCTGACTGACCGATAGTGAACCAGTACCGTGAGGGAAAGGCGAAAAGAACCCCTGTGAGGGGAGTGAAATAGAACCTGAAACCGTATACGTACAAGCAGTGGGAGCGGTTCTTGAGACCGTGACTGCGTACCTTTTGTATAATGGGTCAGCGACTTACATTTAGTAGCGAGGTTAAGCGAATAGCGGAGCCGTAGGGAAACCGAGTGTTAACTGCGCGTTGAGTTGCTAGGTGTAGACCCGAAACCCGGTGATCTAGCCATGGGCAGGTTGAAGGTTGAGTAACATCAACTGGAGGACCGAACCGACTAATGTTGAAAAATTAGCGGATGACTTGTGGCTGGGGGTGAAAGGCCAATCAAACCGGGAGATATCTGGTTCTCCTCGAAAGCTATTTAGGTAGCGCCTCGAGCGAATACCATTGGGGGTAGAGCACTGTTAAGGCTAGGGGGTCATCCCGACTTACCAACCCTTTGCAAACTCCGAATACCAATGAGTACTACTCGGGAGACAGACGGCGGGTGCTAACGTCCGTCGTCAAAAGGGAAACAACCCAGACCGTCAGCTAAGGTCCCAAAGTGTATGTTAAGTGGGAAACGATGTGGGAAGGCTTAGACAGCTAGGATGTTGGCTTAGAAGCAGCCATCATTTAAAGAAAGCGTAATAGCTCACTAGTCGAGTCGGCCTGCGCGGAAGATGTAACGGGGCTAAACATACCACCGAAGCTACGGGTGCATTTCATTAGAGATGCGCGGTAGAGGAGCGTTCTGTAAGCCGTTGAAGGTGAAGGGGTAACCCACGCTGGAGGTATCAGAAGTGCGAATGCTGACATGAGTAACGATAAAGGGGGTGAAAAACCCCCTCGCCGAAAGACCAAGGGTTCCTGTCCAACGTTAATCGGGGCAGGGTGAGTCGACCCCTAAGGTGAGGCCGAAAGGCGTAATCGATGGGAAACAGATTAATATTTCTGTACTTCTGCTAACTGCGATGGAGAGACGGAGAAGGCTAGGCTAGCGCGGCGTTGGTAGTCCGCGTTTAAGGTGGTAGGCTGATTTCTTAGGCAAATCCGGGAAATCTTAAGGCTGAGAGCTGATGACGAGTCCCCAAGGGGATGAAGTAGTTGATGCCATGCTTCCAGGAAAATCTTCTAAGCTTCAGGTTAGTAGGAATCGTACCCCAAACCGACACAGGTGGTCGGGTAGAGAATACCAAGGCGCTTGAGAGAACTCGGCTGAAGGAACTAGGCAAAATGGTACCGTAACTTCGGGAGAAGGTACGCTCCTGTTGGTGATGAGACTTGCTCTCTAAGCTGACGGGAGTCGCAGATACCAGGTGGCTGCAACTGTTTATCAAAAACACAGCACTGTGCAAACTCGCAAGAGGAAGTATACGGTGTGACGCCTGCCCGGTGCCGGAAGGTTAATTGATTGGGTTATCGCAAGAGAAGCTCATGATCGAAGCCCCGGTAAACGGCGGCCGTAACTATAACGGTCCTAAGGTAGCGAAATTCCTTGTCGGGTAAGTTCCGACCTGCACGAATGGCGTAATGATGGCCACGCTGTCTCCAGCCGAGACTCAGTGAAGTTGAAATTGCGGTGAAGATGCCGTATACCCGCGGCTAGACGGAAAGACCCCGTGAACCTTTACTATAGCTTGGCACTGAACATTGACCCTACATGTGTAGGATAGGTGGGAGACTTTGAAGTTGGAACGCTAGTTCTGATGGAGTCGTCCTTGAAATACCACCCTTGTAGTGTTGATGTTCTAACTTGGCCCCATTATCTGGGGTAAGGACAGTGCCTGGTGGGTAGTTTGACTGGGGCGGTCTCCTCCCAAAGAGTAACGGAGGAGCACGAAGGTTGGCTAAGTACGGTCGGACATCGTACGGTTAGTGCAATGGCATAAGCCAGCTTAACTGCGAGACAGACACGTCGAGCAGGTACGAAAGTAGGTCATAGTGATCCGGTGGTTCTGAATGGAAGGGCCATCGCTCAACGGATAAAAGGTACTCCGGGGATAACAGGCTGATACCGCCCAAGAGTTCATATCGACGGCGGTGTTTGGCACCTCGATGTCGGCTCATCACATCCTGGGGCTGAAGTCGGTCCCAAGGGTATGGCTGTTCGCCATTTAAAGTGGTACGCGAGCTGGGTTCAGAACGTCGTGAGACAGTTCGGTCCCTATCTGCCGTGGGCGTTGGATGATTGAGGGGAGTTGCTCCTAGTACGAGAGGACCGGAGTGAACGAACCGCTGGTGTTCGGGTTGTCATGCCAATGGCATTGCCCGGTAGCTATGTTCGGAATCGATAACCGCTGAAAGCATCTAAGCGGGAAGCGAGCCCCAAGATGAGTCATCCCTTGGACTTTAAGTCCACTAAAGAGCCGTTCGAGACTAGGACGTTGATAGGTCAGGTGTGTAAGCGTTGTGAGGCGTTGAGCTAACTGATACTAATGACTCGAGAGGCTTAACCATACAACCCAGATGGGTTTTACTGAAAATGTTCCAGACATTTTCCAGTACTTCCTCCTTCCCTGGAGGTCGTACAGTACTTAGACGAATACAAACACTTAAGAAGTGATACTCAATACAGCTTTCTAAATTAATAAATAAGACAAGAGTAGGTTCTAGGACCTAGCAGCACGCAGTGCGCTCTCGAGTCTTGTTTATACCGAATTTGCTTGGTGACAATAGCATTGTGGTCCCACCTGATCCCATCCCGAACTCAGAAGTGAAACGCAATCGCGCCGATGGTAGTGTGGGGTCTCCCCATGTGAGAGTAGGTCATCGCCAAGCGCCTAAATAAACAAAAAAGCCCTAGCATAAACCGCTAGGGCTTTTTTGTTTTTATCTTTTTTAAATTTTTCGGCGTAACGCCACCAACAGCAAAGATATATTTGTGTATAGAATCTGGTTTCACCCCACATGAATACGCATCGGTCATTGTGGGGTGTACAAAGAGGCCAACAGTTAAACGATAAGATTGATCAAGTTGTACTCTTCAAATTGTCAAAAATACCCCCCCCAAGTTTAAGGTGTTTCATTAAAGGCTATTGAGAGCAGCCTGTTGTTACTGCGCTGTTTTCTTCACACCTATCCTTACACTGGGCTAAAGCTTTGCTCTTGCTATTACTTCAGAGGTTACTTACCTTATGCTGTAACTTTTTGGGGTAGTTAAGGATCTATGATGAAGTTAGAGATGATTTGTACTGGAGAAGAAGTGCTGTCGGGTCAGATTGTTGATACCAATGCTGCCTGGTTCGCCAGCACTATGATGGAGCATGGCATTGAGATCCAAAGGCGCGTTACAGTGGGTGATCGCCTAGAGGATTTAATTGCCGTTTTCCAAGAGCGCAGCTTACATGCCGATGTGATTTTAGTGAATGGTGGTTTGGGGCCGACAAGCGATGATATGTCCGCTGAAGCGATGGCTAAGGCCAAGGGGGAATCGCTGGTCGAAAATTCCGAGTGGCGCCAACGTTTAGAAGATTGGTTTACGCGCAATAATCGCGAGATGCCTGTGAGTAATTTAAAGCAGGCGATGCTGCCAGTATCGGCAGTTATGGTGGATAACCCCGTCGGTACTGCCTGTGGATTTAGGGTCAAGTTAAATCGAGCTTGGTTGTTCTTTACGCCAGGTGTGCCATTTGAACTCAAGCATATGGTTAAAGAGCAGTTTATTCCCTTTATTCGTGATGAGTTTAATCTCGACGCTAAGGTGGCGCTTAAAAAACTGCTGACCATTGGCCATGGCGAATCAGCCCTTGCCGATAAAATTGAGCCGTTGGAGTTGCCAGAAGGCATTACTATTGGTTATCGCTCTTCAATGCCGCATATCGAAATTAAGATTTTCGCGCGAGGTGAAAAGGCGATTGCTCTGCTGCCACGGGTGGCTGGGCATATCAAAATGGTGTTGGGTACTGCAGTCGTCGCTGAGGATAAAGCGACACTTGCTGAAGAAATTCATTTTAGACTGCTGAATTCTGGTCTGACCCTGAGTGCGGCAGAGTCGTGCACTGGCGGTATGATTACCAGTCAATTAGTGGATTTCCCTGGAAGTTCATCCTATTTACAGCATGGTTTAGTGACTTACAGTAATGAATCCAAAGTGCGAGTCTTGGGCGTTAATCCGGCGACGTTAGATGATCACGGCGCAGTGTCGATTCCTACAGTTGAAGAAATGGCGAAGGGCGCACGTGCTATTTTAGATAGTGATTTTGCCTTAGCTACCAGTGGGATCGCAGGACCGGATGGCGGAACCGAAGACAAACCCGTAGGCACTGTGGCCATTGCCTTGGCGACCCGTAGTGGTGTCTACAGCCAAATGATTAAGTTGCCAAGACGTTCGCGGGATTTAGTGCGTAGCTTAAGTGCAGCGGTCGCCTATGATATGTTGAGACGTGAGCTACTGTCGGAAGCTGTGATTGTGGATTATCAGTCGATTGGGCGTTTCAGTAAGTAACTTTTTCAGGCTTATTGAGTTAAGTGTACCTAGATGGATTAAAAAAATGCTCCCGAGGGAGCATTTTTTATGGCGGAGGGTTTATAAAAAAATCTGCTATTTAGTGAACTTAAGCACTAATTTGCCTGGTACAACTTGGATGCTTTCGGTCATCTTCGCCATCAGTGCCTGATTGCTATCCTTTGTATCCAGTACATACACTGGCTGACTTTCAAGGAAATGCCGTAAATAGTTCATCACTTGTGGTGTGGCGCTACTAATGGCCTTTTCAATATCCTTTGGTGTTGACTCTACTTTGACTAATTCAAGCTGGCGTAGATAGACACTGTGGGTAGCATTGTCATACCAAGGTTTAGCCTCAAAGGAGGCCGAGAGCTGAGCCTTTAAAGGATAAATGGGATTAGTAATTGATACTTGTGTCGCCGCGCTCACGCTCATTGTGTCAGGCTTTTCACCGAGTCTGACACTGATGTCGTTAATGCGCACTTGGGCACCGATCAGTTGATTGCCTTGTTTCACCTCAAAATGGATCTCTTTGCTGAGATATTGCTCCATTTCGCGCTCGCTGATGCTGTACTGCGTGACGCAGCCGCCAAGCAGTACAGTCAATCCCAAGCAAAGATTAAGTGTGAGTTTTTTCATTAACCTGTGTTTCTCATGCCCGCCGCAACACCTGCAATGGTCAGCATTAGCGCTAACTGTACATGTTCGGAGGCGGGCGTTTCGCTGGTTTCCTTACGGGTACGAGCTAACAGCTCGGTTTGTAAGAAGTTTAATGGATCGATATACGGATTTCGCAGTTTGACTGACTCGCGATTCCACGGTGTATGCGCCATTAAGGTATCCGATTTGGTCAACTCAAGCACGACTTTAATGCCCAGATCTAAGCGTTGGCGCAAGGTTTCACCCAAGTGGTGCAGATTTGTCGATACCAGACAGGTTTCGTAGTAGCGTGCAAGGTTGGGTTCTGCCTTTGCATAGACCATCTCTAGCATCGAAATCCGCGTACTAAAGAACGGCCATTCGCGTTCCATATCCTGTAACAAGCCTATTTCGCCGCGTTGACAGGCCGCTTGCAGCGCTTCGCCAGCGCCGAGCCATGCGGGCAGCATTAAGCGGTTTTGTGACCAAGCAAAAATCCATGGAATCGCACGCAGACTCTCGATACCACCATCAACGCGACGTTTGGCTGGGCGACTGCCTAATGGAAGCTTGCCTAGTTCAACCTCCGGAGTGGCGGCACGGAAATAAGCTACAAAATCAGGTTCTTCACGCACAATGCCGCGGTAAGCACTTACTGACTCCTCAGCAATACGCTCCATACAATTGCGCCATTCTTGTTTTGGCTCAGGCGGAGGTAGCAAGGTGGCTTCTAATACCGCCGAGGTGTACAGGGCTAAGCTCTGAACTGCTAACTTTGGTAGGCCAAATTTAAAGCGGATCATCTCGCCTTGTTCGGTGACGCGAATACGGCCATCAACCGAACCGGGTGGTTGCGACAGAATGGCCTTATGAGCTGGGCCGCCGCCGCGACCAATACTGCCACCGCGGCCATGGAATAGGGTCAGTTTGACGCCCGCTTGATTACATACAGCAACTAACTGCTCCTGTGCGCGGTATTGAGCCCATGCGGCTGCCATCACGCCTGCATCTTTGGCTGAGTCTGAGTAGCCAATCATGACCTCTTGCATGCCTTTGGTATAGCCACGATACCAATCGATATCGAGCAAATCGGTAATACATGCCGCGGCGTTGTTTAAGTCACTTAAGGTTTCAAACAGCGGCACAACACGCATTGGATGCGTGCAGCCAGTCTCTTTGAGTAACAGTAAAACCGTTAACACGTCAGAAGGTTTGCTCGCCATCGAGATGACGTACGAACCTAATGCTTTGGCTGGATGCTTAGCAATTAAGCGACAGGTATTAAGTACTTCGGCTACATCGGCTGACGGTTGCCAGTTGCTTGGGATCAGCGGGCGACGGTTACTGAGCTCACGTAGCAAGAAGGCTTGTTTTTCGGTTTCATCCCAGTGATTAAAATCACCCATACCGAGGTAGCGGGTTAATTCTGCAAGTACATCACAGTGACGGCCAGCGTCTTGACGGATATCGAGCCTGAGCATATGAATACCGAAGCAGGCGAGACGACGCAGAATGTCGAGCAGTAAACCATTAGCAATCAACCTCATACCGCAGTCGTACAAGCTTTTATATAGCATTTCGAGCGGTGCTTTAAGGTCGCTCTCTTGCCAAATCAATGTTGACTTATCCACCTCGGGATTGTGGCCCTCAATGCGAGCGTTTAAGTAATCTATGGTATCGCGCAGTTTTTGTCTTAATGACCGCAAGACAAAGCGATAAGGTTCGCAGCTATTGTTGGTATAAGCCTTTAATTCATCATTGGCTTCTTCCATCGACAGTTCGCCAACCAGCAGCACTATATCCTTCAGGAATAAACGTGCCGCGGCATGGCGATTACGGTCTAACACTTCTTGAGTGACTTTAGCCGTTACGAAGGGGTTGCCGTCGCGATCACCGCCCATCCAGCTGGAGAAGCGAACAGGGGCGATATCGATTGGCAATTGTTGACCTGTGCGCTCTTGCACCTGATCGTTGAGCTGCCTTAAAAAGTCGGGAACAGCATGCCAGAGGGATTCCTCGATAGTGGATAACCCCCAACGGGCTTCATCCACCGGCGTTGGCCGCTCACGGCGAATTTCATTGGTGTGCCAGATCTGGGCGATGAGCTGACGTAGGCGCAAATTAATTTGCTGGCGCTCTCTATCCGACAACTGGTTGTTTTCTTGCTCGGCGAGACAATCCACAATTGCGGCATATTTTTGGATCAGCGTGCGGCGAGAGATTTCTGTTGGGTGTGCGGTGAGCACGAGATCGATATCTAACGTCTTTAGGCAATCCAACATTTTGGTCTGATCGACACGACCATTGAGCATACGACCGAGCAACTGTTCGACGGGATCGGGCACGCAAACTAGTTCGTCACAGTTGCGGCTAATCGTATGAAATTGTTCAGATAGGTTGGCTAAGTTGAGGAATTGGTTAAAGGCTTTGGCAAACGGCACTAACTCTTCATCGGGGAGAGCGGTGAGCAGTTCTAGCATTTGCTCCCTTGCGGCTTCGTCACCTCGGCGGGAGTCTTTCGCGAGCTTACGAATTTGCTCAACCTTCTCCAAAAAAGAATCGCCGAGGTGGGTGCGCATCGTATCGCCTAGGATCTGACCTAACATACTCACGTTCGATCTCAATGACGCATACATGTCGGTCACATTGTCTGCCACATTACCTGCCATAGTTACTCCGAATAGAAAAACATAAAAATCCGCTTTGTATATACCCAAACAACCTGAAGATGAAGAAACTCGTATCTTCAGGTAGCTTGGGTATATAGCCCGCTAGCACAATACCCACCACTGAGGGCAATGGTCAACAGCAGAGCTTATAACTTATACGACTGGCTTACCTTTTATGCAACTAATCGCGTTAATTGTTGAGGAATATTCAATATAAATGCGAGCTGACGCAATATTTTATTATGTTTAGTGGAAGTGAATATGAACTGCATTATTTTGAGCCTTGCAAGTATGTGACTTAGATGTTAACAAAAATGACTGGTTTACCATCATTTCCATCAGAGATAATTGAAATATTAAGTAGTTAGTGAAGCAATCAGTTATCCGCTAACTCTATTTAAGAGATGATAAATTACAAAATTTAATAAAAATATATATTCACATATATTGCATAAATAGATCTTTGTGGTAGTCTAGCCAGCAGTTGAGATGAGTTACAGTCTGCGAGCTGTAGAGTAAATATCATGATGTATAGTGTTAATCCGTCAGTGAATAAAATAACAAGCCATTACGATTTCCCACGACGATAGTCTTGTCATCATAGATATACGCCGTTGCGTGTACGCTATTCATCTATTCTTTAAGTCTCTTTGATTTGGTTTATAAAAATACATATGAAAAACATCGCCATTATCGGCGCCAGTGGTTACACAGGTGCACAACTCACGGCTTTAGTCCATGCGGAGTCTGAATTATCAATTCAAGGTCTGTATGTCTCTGAAAATAGTTTAGATAAAGGTAGAGCTTTAGCAGATTTGTACCCTGTCTACAGCCACATTGAGTTAACCCTATCACCGCTTACCGAAGAAGCGAAGGCCAATATCGTCGCTGAGGCAGATGCTGTGGTGTTAGCGACTGAGCATTCTGTGAGTTTGCATTTAGCGGCTTGGTTTTATAGCCAAGGGTTAGCGGTATTCGATTTAAGCGGTGCTTATCGTTTCAGTGACGTGGCGCAGTATCCGAAGTGGTATGGCTTTGAGCATGAATATCCAGAGGTTTTAGCCAAAGCCGTATATGGCCTTGCTGAGTGGAATGCTAAAGACGTGGCCGCCACTAAGATGATTGCTGTGCCAGGTTGTTACCCAACAGCATCACTAACAGCCTTGAAACCATTAAAGAATTTACTGACTTCAGCCTATCCAGTGATCAACGCTGTTAGCGGTGTAACAGGAGCGGGTCGTAAGGCGCAGCTACATACCAGTTTTTGCGAGGTCAGCCTCACACCCTACGGTGTACTAGGCCACAGACATCAGCCCGAAATCGCTACTCAACTGGGACAAGAGGTGATTTTCACACCACACCTTGGCAACTTTAAGCGCGGTATTCTCGCAACTATCACGGTACAGCTAAAACCAGGCACTACTACCGCCGATGTGGCTGCGGCATACAGTGTGTATGACCAAGCTCCACTGGTGACGGTGAAACAGAACCAGTTCCCTAAAGTGGATGACGTGGTGCTGACACCGAATTGCCACTTAGGTTGGAAGTTTGATGAGAGCAGTGGCTACCTAGTGGTTGCTAGCGCCATCGACAATTTGATGAAAGGCGCGGCAAGCCAAGCGCTGCAGTGCATAAAGATTCACTTTAACCTTTAACCGTTCATCCTTATTTAAGAGAGTCGTCAAGATGTCTACCAACAACTCAGTATTAGTTCTTAAAGTCGGCGGCGCGCTGCTGCAGTGTGAAATGGGGATGGCGCGTTTAATGGATACCGCCGCAGCAATGATCGCTAATGGTCAGCAGGTGCTGATGGTGCACGGCGGCGGCTGTTTGGTCGATGAGCAATTAGCCGCCAACGGCATGGAAACCGTCAAGTTAGAAGGTTTGCGGGTGACCCCGCCTGAGCAAATGCCGATTATTGCCGGTGCACTGGCCGGAACATCAAACAAGATCCTCCAAGGCGCAGCGACTAAAGCTGGGATTGTGAGTGTGGGCATGTGTCTTGCCGATGGCAACACGGTATCGGCCAAGATTAAAGATGAGCGTTTAGGCTTAGTGGGCGAGGTTTATCCTAAGGACGCGACTTACCTTAAGTTTATTTTGTCCCAAGGTTGGATGCCGATTTGTAGCTCAATTGCCATGATGGACGATGGCCAAATGCTGAACGTGAATGCCGACCAAGCAGCGACGGTATTAGCTAAGTTGGTCGGTGGCAAGTTGGTGCTGCTATCGGATGTGTCAGGTGTGCTCGATGGTAAAGGTCAATTAATCCCATCTCTTAATGGTCAACAGATTGCGGATTTGGTGAAGCAAGGCGTGATCGAAAAGGGAATGAAAGTCAAAGTTGAAGCTGCGCTCGAAGTGGCGCAGTGGATGGGGCAGGCGGTGCAAGTTGCCTCATGGCGTGATGCAAGCCAATTAGTAGCATTAGCAAAAGGTGAGGCCGTGGGCACACAAATCCAACCATAAGCGGAGTAGGTTATGAAGCATTTTCTATCGATAAAAGAGTTAACCCAGCAGCAGTTGTTGGATCTAATTACCTTGGCCAAGACGATCAAAGCGAATCCCGCCGAGTATCGTCATGCGCTGGATGGTAAGAGTGTGGTGATGTTATTTGAAAAGCCATCCCTGCGTACTCGTGTTAGCTTCGATATCGGTATTAACAAGTTCGGCGGCCACTGTTTATACCTAGACCAGCAAAATGGTGCCTTAGGTAAGCGGGAATCGGTCGCTGACTTTGCTTCTAACCTATCCTGTTGGGCCGATGCCATTGTGGCGAGAACATACTCGCACACGACTATCGAACAATTAGCAGAGTTTGGCACTGTGCCCGTGATTAACGCGCTCTCGGATTTGTATCATCCCTGCCAAGCGCTGGCCGATTTTTTAACCTTGGCCGAGCACTTTGAAAATATCAGTGATGTTAAGTTAGCGTATGTAGGTGATGGTAATAACGTCACTAACTCATTGATGTATTGCGCGGCTATTCTCGGTGCCACCATGACAGTGATCTGCCCTGCGGGTCACTTTCCTGATGGCTACGTTGTGGCTGAAGTACAAGAACTCGCTAGCCGATATGGCGGCAAAATTGTGCTGACCTCAGATATTGATGCGATTGAAGGTCACGATGCTATCTATACGGATACCTGGATTTCTATGGGGGATCCAACACCGTTAGCGGAAATTAAGGACAAGTTTGCACCTTATCAAGTCAACAATGCGTTAATGGCGAAAGCGGGTGCTCACTTCTTTATGCATTGCTTGCCAGCACATCGTGGTGTTGAAGTCACCGATGCGGTGATGGATGGCGAATGCTCCTTGATCCTGCAACAAGCAGAGAATCGGATGCACGCTCAAAATGCAGTATTGGTAACCCTATTTAGTTAATTTAACCCTGTTTAGCAGCCACTTTCTCCAAGGTGAGAAACGAGTTATAGGAATTTAAGATGTCTATTGAGAACAAAAACACTGGCGTGAAAAAAGTCGTTTTAGCCTATTCGGGTGGTCTAGATACTTCGGCCATTATTCCTTGGTTAAAAGAGAACTACGATAACTGCGAAATTATTGCGTTCTGTGCTGACGTAGGCCAAGGCGAAGAAGAGCTGATTGGCTTGACTGAAAAAGCCTTAGCCTCTGGCGCATCAGAATGCCATATCGTCGATCTGAAAGAAGAATTCGTAAAAGACTATATCTACCCAACCATGGCAACGGGAGCGATTTACGAAGGGACTTACTTACTCGGCACCTCAATGGCTCGCCCAATCATCGCTAAGGCGCAGGTTGAAGTGGCACGTAAAGTGGGCGCCGATGCCCTGTGTCACGGTTGTACCGGTAAAGGTAACGACCAAGTGCGTTTCGAAGGTTGCTTTGCGGCATTAGCGCCTGATTTAAAAGTGATTGCCCCATGGCGTGAATGGACCATGCAGAGCCGTGAAGATCTATTGGCTTACTTAGCTGAGCGTAATATCAAGACGTCGGCTTCTGCCACTAAGATCTACAGCCGTGATGCAAACGCATTCCACATCTCCCATGAAGGTGGTGAGTTAGAAGATCCATGGAACGAGCCAAGCAAAGGTGTGTGGACATTGACTGCCGATCCAGAAGATGCGCCAAACCAAGCAGAATATGTGTCATTGGAAGTCGAAAATGGTCGTGTGACTAAAGTGAATGGCGAAGCCTTAACGCCATATGCGGCACTGATGAAGTTGAACGCGATTGCGGCTCCTCACGGTGTGGGTCGTATCGACATTACCGAAAACCGTTTAGTGGGCATGAAGTCCCGTGGTTGTTACGAAACCCCTGGCGGCACCGTAATGTTTGCCGCGCTGCGTGCCATTGAAGAGTTAGTACTGGATAAAACCAGCCGTAATTGGCGCGAGCAAGTGGGCGCACAAATGGCTCACTTAGTGTATGACGGTCGTTGGTTCACACCTCTATGTAAGTCGCTGCTGGCGGCATCTGAGTCATTAGCCGAGTCTGTTAATGGTGAAGTTGTGGTTAAACTCTACAAAGGTCATGCGATTGCTGTTAAGAAGCGCTCGCCAAACAGCTTGTACTCTGAAGCATTTGCCACCTTCGGTGAAGACCAAGTGTACGACCAAAAACACGCTGAAGGTTTTATCCGTCTGTACTCGTTAGCGAGCCGCATCCGCGCGCTCAACGCTAAGTAATAGGCAGACTTAAAGGGCGCCTAGCGCCCTTTTTTATATCTTAAGTTTTAATGGCTTTAATGTATTCAAAGAGTGACCGAGGGGATTGAGCATGGCTTTATGGGGTGGAAGATTTCAGGGCGAAACCAGCGCGCTATTTAAATTATTCAACGATTCACTGCCGGTGGATTATCGTTTGTTTGAGCAGGATGTGGTCGGCTCTATCGCTTGGGCCGATGCGATTGCCAGCGTCGGCATTATCACTGCCACCGAATGCAGCGACTTGAAGAAAGCGTTGAACGAGCTGCTGGTGGAAGTAAAAGGCGATCCTGCGATTATTCTTGCTTCGGGAGCGGAAGATATTCACAGCTTCGTGGAATCGGCGCTGATCGCTAAAGTCGGCGATCTGGGTAAGAAACTCCATACAGGCCGTAGCCGTAACGACCAAGTGGCGACCGACTTAAAACTCTGGTGTCAATCAGAAGGTGCGGCATTAGTTGCTCGCCTGCAAACTTTACGCAGCGAACTTATCGCTTTGGCTGAACGTGAATTTGATGCGGTGATGCCGGGCTATACCCATTTGCAGCGGGCACAACCTGTGACTTTCGGCCACTGGTGTTTAGCCTATGTTGAGATGATTGAGCGTGACTTTAGCCGCTTAACTGATGCGCTAAAGCGTGCCAATACTTGTCCGCTTGGCTCGGGCGCGCTGGCGGGCACAGCCTATCAAATGGATAGACATGCACTGGCTTTGGCACTGAACTTTGCCTCGCCAACACTAAACAGTTTGGACAGCGTATCGGATCGCGACCATGTGGTAGAGCTGTGTTCCACCGCCTCTATCAGCATGATGCACTTAAGCCGCATGGCAGAAGATTTGATTTTCTTCAACACGGGTGAAGCAGGCTTTATCTCCTTGAGCGATGAAGTGACTTCAGGTTCATCTTTGATGCCGCAAAAGAAAAATCCTGATGCGCTGGAGCTTATCCGCGGTAAAACAGGCCGTGTGTATGGCAGTTTAGTGGGTATTCTCACCACTATGAAGGCGCTACCGCTGGCCTATAACAAGGACATGCAGGAAGATAAAGAAGGCCTATTCGATGTCGTCGATAGCTGGGCAATCTGTTTAGATATGGCGGCGCTGGTGTTATCTGGCTTAGTGGTCAATCGCCCTAATGCACTACTTGCTGCGCAGCAAGGTTACGCTAACGCGACCGAATTGGCGGATTATTTAGTGTCTAAGGGCATGCCGTTCCGTGAAGCGCACCATGTAGTCGGTGTGGCAGTGGTTGCAGCAATTGCGAAAAAAATTCCGCTGGAAGGTTTTACGCTCGCCGAGTTTAAAACCTTTGCCGATATCATCGAAGATGATGTGTATCCCAACCTCACCATCGAAGCCTGTTTGGCGAAACGTGATGTGCTCGGTGGCACTGCGTTGACTCAAGTTAAGCAAGCGATTGCGGCTAAAAAAGCGGGTTAATGGCGAAGTGAGTTAATCTTAGGTGAGCAATAAAAAACGCGACTCAAGGTCGCGTTTTTTATGGTTATTTATGGCTATTGGAACAAATCATCCGCTGGCGCATCGATGAATAGGTTATTTTCATCTTGGGTTTCACTGATGTATTCCTTAGGCTCAGTGCCCGATATAAAGTATTCAAATGCGCTGGTATAATCAGTTTTACGGGTGAGCTTACCTGTAGCAAGATCGATCCGCACCGAGACGATCCCCTCTGGTGGGATAGCCGTAGTTTCAGGAACGCCTTTCAGCACGTTATTCATAAATTCGTTCCAGCCAGGCCCCGCCGTCTTTGCACCAGCCTCGGTCCCGGTGATCTGATCCTTTTCACCATTAGCGTTCCAAGCGGTTCTACCTAATTGGCGACCATGATCGTCAAATCCGACCCAGAAAGTGCTGGTGAGCGTCGGGCCAAAACCACTGAACCAAGTATCGCGAGATTCGTTGGTTGTACCAGTTTTACCTGCAATATCATGGCGTTTAATTAATTGAGCCGCCCGCCAAGCCGTACCTTGCCAGCCCGTACCTTTGCTCCAATCACCACCACCCCAGATCACGCTTTTGAGCGCTTCGGTGATCAGGAATGCCGTTTGCTCAGAGATAATTTGCGGTGCATAACGACCAGTTTGCTCAAAGCAATGGGCAACAGCTGCATCGGTTTGAGCCGTTGGTTCACCAAAGCTCATTGGATCGCTGCTAGGTTGCACATGGCTGTTGTTAGACTTACAGGCTAAGGTCGGATTGGCTTTTTCAATCACATTGCCGAAGGAGTCTTCTACCCGCTCAATATAGAAAGGTTCAACCAAAAAGCCGCCGTTCGCAAACACATTGAAAGCGGTTGCCACTTGCAGTGGTGTCACCGAAGGAGATCCTAGTGCTAATGACTCGTTACGTGGTAAGTCATTAGGGTCGAAGCCAAACTTAGTCAGCTCGGCAATGGCCGCATCTAAACCAATGTGGCGCATGGCCCTAACAGACATCACGTTGATCGATTGCGCTAACCCCACTCGTAGACGAGTTGGGCCGCCATAAATATCGGGCGAGTTCTTCGGACGCCATGCAGTACCTTGGCTTATATCGGGTTTATTAATTGGCGCGTTGTTAATTAAGGTTGCGAGGGTAAAGCCTTTTTCTAATGCCGCGGCATAGATGAAAGGCTTGATATTCGAACCTAATTGACGTTTAGCTTGAGTCACACGGTTGTATTGGCTTTGGCTAAAGCTGTAACCGCCGACTAACGTTCGGATGGCGCCATTTTCCGGATCGAGTGACACAGTGGCACTGGCCACTTCGGGAACTTGCGATAATTGTAAGTGCTGACCATTGTCGCGGATCCAAATGCGCTCACCTACGGTCAGTATCTCCGAGGCTGATTTCGGAACAGCGCCTTGGCGTTTATCATTGATAAATTTGCGCGCCCACTTCAACCCATCCCATTTGATGACTTTGGTTTCACCTTTTGCGGTTAGTACACTCGCTTGTTGGCCCTCAACGCTTAATACGGCCGCAGGTTGAAGCTCTTGGACAGGAGTCACTTTAGCCAGTTCAGCTTGGATTTGCGCATTATCAGGCTTAGCGCCCGTCCATAAAGCCGCAGCAGGACCGCGATAGCCATGACGTTCATCATAGGCATAAACATTATTGCGTAACGCTTGCTGGGCTAAGAGTTGGAGATCGGATGAAATAGTGGTGTAGACGTTATAGCCATTGGTATAGGCTTCTTCTTCACCGTATTTTTGCACCATGTAATCCCGCGCCATTTCAGAAATATAAGGAGCGTAGAGATCAATCTCGGCACCATGATATTTGGCAACCAACGGCTCTTGAAGCGCGGCTTGGTATTCTGCTTTGCTGATATAACCCACTTCGTTCATCCGCATTAACACCACGTTGCGGCGTGCGAGTGCACGAGAAGGTGAGGTAATTGGATTAAGCGTTGAAGGTGCCTTTGGCAGACCGGCAATCATACTCATTTCAGAAAGCGTTAGATCTTGGACGTTTTTGCCAAAATACACTTGAGCGGCAGCGCCAACACCATAGGCTCTTTGGCCTAAATAAATACGGTTAACGTAAAGTTCTAAAATCTCATCTTTAGTTAACAACTGCTCGATATGGTAGGAAATAAAAATTTCCTTCACTTTACGAATAATGGTTTTGTCGCGGGTTAAGAAGAAGTTACGCGCTACCTGCATGGTAATGGTACTTGCACCTTGCTTCTTTTCACCCGTTGTAAGCATGACTGTTGCGGCACGCATCACCCCGACAGGGTCAATACCGCCATGTTCATAAAAGCGCGCATCTTCGGTGGCAAGGAAGGCTTGTAACAGCGGTTTGGGCACCTCTTCCAGTTTTAGCGGAATTCGTCGTTTCTCACCAAACTGAGAGATGAGTTTGCCATCGCTACTGTAAATGCGCAAAGGTGTTTGTAATTGCACATTTTTTAGTGTCGAAACATCCGGCAGATCCGGCAAAACATAAAAGTATGCTGCAACAATGGCGCCCACGCCCAAAAGGGCTAGACTGAATAGAGCTATAACAATACGTTTTAACCACTTCACCTAAATTGATCCTAATGTTCAGTTAAGTGCGACAGTATATAAGGCGCGCACGTTTGGGTGAAGCAAAAACGTGACGGCCCTAAAATAGCGTTTGTAAAACATTGAAACATTCTATACAAATACGTATAACGGGTTGATTTTGTGCTAATCTCTCTTATTGAAATATAAATAATAAAGTGACAACGGATTATGCTTTCAAATTTATGGAAGCGTCAGGCTCCGCAAATGGTCGGGATTGATATTGGTTCCCATGAAGTAAAGGCCATTTTGCTGGGTAAGACAGCTGATGGATACAAAATTTTAAGTCATGCAGCGGTTCCCGTAAAAAAGGGGGCAATTAATGATCATGATATTCGTGATGCTGATGCCGTTGTTGAATGTTTAAGACAGATTAAGCGCATTTTGCCTAAATCGGTAAAATATGCGGCTGTTGCGGTCTCTGGCTCAGCGGTGATGACCAAGGTCATCTATATGGATGCTTCGCTTAGCGAAGAGGAAATGGAAGCGCAAATCGAGATTGAGGCCGATAACCTGATCCCTTATTCCCTTGATGAAGTCAGCATTGATTTTGAAACGCTAAACGTCAACAGCACCGATCCATCTAAGGTCGATGTGCTACTCAGTGCTTGTCGTACCGACAATATCGATACCAGAGTCGATGCGCTCGATGAGGTTGAGCTAGAAACCAAAGTCGTTGATGTTGAAGGTTATGCTTTAGGTCGAGCAGTTGAGTTAGTCCTTGGGCAATTACCCGAAGGAGCTAGACAGAAAGCCGTCGCAATGGTTGATATCGGTGCGAATATGACGACTTTCTGCGTGGTAGAGTCCGGCGAAACCACCTTTATCCGTGAGCAAGCCTTTGGTGGTGAGTTATTTACGCAGTCGATTCTCTCTTTTTACGGCATGTCCTACGAGCAAGCCGAAAAAGCCAAAATCGAGGGGGATTTACCGCGTAATTATATGTTTGAAGTGTTATCTCCCTTCCAAACGCAATTACTGCAACAAATTAAGCGAACACTGCAAATTTATTGCACCTCGAGCGGCAAAGATAAAGTTGATTATCTCGTTTTATGCGGTGGAACCTCTAAACTGGAAGGTATGGCTAACTTATTGACCAATGAGTTAGGTGTCCACACCATTATTGCCGATCCTTTCCAAGGGTGTCTGCATGCAGATGAGTCCGTTAAAAATATACTGCAACCTAGCATCAGCAAATATATGGTTGCTTGTGGCTTAGCGCTGAGGAGCTACGGTCAATGGCGAACATAAACCTGCTTCCTTGGCGTGAAGAGGCGAGAGAAAAGCAGAAACGCGACTATATTGGGATATTGGCAGCGGTATTTTTAGGCTCTGGGATCTTAGTCTATGTAGCGCTTTCTTTACTCGAAATAATGACCGATGAGCAGCGTGAGCGAAATGCTTATTTACAGTCAGAGGTTCAGCAGCTCGAAACGCAAATTGCCGAAATCAAAAAGATCACAGAACGTAAAAAAGACATTGAACGTCGAACTGAAATTATTTTGAACCTTCAGCAATCCCGTAATTTGCCGACACACGTATTAGATGAGTTGGTTCGCATTGTTCCTCCTGGAATATATCTATCGAGTCTTGAGAAAAAAGGTAGTTTATTGCTGATTGAAGGACGAAGTGAATCTAACAACAACGTGGCGAACATGATGCGTAAGGTGAAGGCCTCTGAGTGGTTAACTGATCCCAATATGCAATCCATTGTGACTCAAGATGATGAGTTAAGGCAGCTACAACGCTTTAGTTTAAGGGTGAGTATCAAAGGAGCCATCGCTGAAGAGCCTGCAAAACCGGCAAAAGGAGCGAGTAAATGAAGCTCGATCTAAGTCAGTTTAACGATATCGATTTTGAGAATATTGGCGGTTGGCCAAACCAAGTTAAAGTTTTCTTCGCGATTTTGCTTGCGCTTTGCGTATTTGCAGCGGGTTATTTCGTTGTATTGTCCGATGCTATTGATATATTCAGTAGCGAGCAAGACAAAGAGCTACAGTTAAGAGATGATTTTAAAAACAAGTATCAGCTGGCCGCAAACTTAAAGCTTTATCGTGAACAATTAGCCGTGATGGAAGGGCAATTTGCAGAATTGCTTAAAATGTTACCTTCAGAAAACGAGATGCCAGGATTGCTCGATGACTTAACTTTCGCAGCAACTGACGCAGGCTTGCGGATAAAAAGTTTAAATTGGGAAGCGGAAATTGGGCGGGATTTTTATATTGAATTCCCGATAAAGATGTCTGTCACTGGTGATTATCATCAGATTGGCAATATGGTGAGCGGAGTCGCTAAATTACCAAGGATTGTAAGCTTGCATGATTTTACCATTAAGCGTGATGACAGTGGTAATTTAGCCATGGATATCCTTGCGAAGACTTACCGTTTCAAAGAAGGTGCAGAATTACCTCCTGAAAAGCCAAATAAAGGAGGTAAATAATGAAGACCTTACCTCTATTGGCGATAAGCCTTTTTTTAATGGGGTGCATTGGCGAGCGTAGTGATTTAGAGCTATTTGTTACTACAACCAAAGCGCAACATGTGGCCCATATCCCCCCGTTAAAAGAGCCACCTAAGTTTGAGCATTTTGCTTATCAGGCAGAATTGATGCGCAGTCCCTTTGTTCCTCCTTCTCGAGAATTAACGGAAGAAGTGGTTGATACCAGTAAAAACTGCTTACAACCTGATTTAAAACGTCGTAAGGGACGTTTAGAAACTTATGCTTTAGATAACCTGAAAATGCGCGGCACTTTAAGTGAGGCAAATTTGACCTGGGCTCTGATTGAAACGAATGATGGCAGTGTATATCGGATGGGTGTGGGTGAGTATCTAGGGTTGTTTAACGGACGTATAGCTAAAGTGGCTCCACAAAATGTGGAAGTTGTAGAATTAATTCCCGATGGTTCAGGTTGTTGGTCAGAGCGTACAAACAACATTGAACTTTCAGGAAAATAACAAGCGAAGGATTAGGGAATAATGAAATCTTCTGCCGCGATAAAAATCCCGTTATCGTTTTTAACTTCAGGCTTAGTTAAGTCTGTTATTGGGATCGCATTACTATTTGGATTTTTGCCATCGAGCTTTGCGGAAAATCGGCTCATCGATGTGAAATACCATGCCTTAGTCGACCATCAATTAGCGGTTGAGTTGGTATTTGAGGACGCAATTTCTGCCCCAAAAATTGACTCTAATGCTTCACCCGCCGAGTTGGTGTTGACCTTTGATAACAGTATTTCGGGTCTTTCTAAAGATCGCTTACCGATTAATCAAGTCGGGGTGAAGGATATTGTAACTTCGCAGCATGATGCCCGTTTGAAAGTCACTTTAGGTTTATCCAAAGTAAAACCTTACCAAGGTAGCGTAGTCGGTAACTCCTACCGTTTGACGATTAATGATGGCGTTGCAAGTTCTCAAGCGAGCAATAATCCTTTCGTGAATAGTGTTAAAAATATCGATTTTCGTCGCAATTCAAATGGCGGTGGAGATTTATTAGTCTATCTCAATAATCGCTCCGTTGCGGCTAACGTTGAGCAAATTGGTGCCAAACTTGAGGTTCAGCTTTATAACACTGATATCAATAACGACTTGTTATATGTCATGGATGTGCAGGATTTTTCTACACCAGTTAAGAACTTTGAAACTTTTAAAGATGATTTAACGGCTCGCATTTTAGTCGATGTGACTGGCAACTATGAGTTCAATTTTAAGCAGGAAGATAATCTCTTTATCCTTTCTATTAACAAGGTTGAACGGGTTGTAGCTACTAAAGACATTAAGAAGTATAACGGTAAAACTCTTTCTTTAAACTTCCAGAATATTTCTGTTCGTACGGTATTACAGATTATTGCTGACTATAACAACTTTAACTTAGTGACCAGTGATTCCGTCGAGGGAGATATTACTCTCAGACTTGACGATGTGCCTTGGGATCAAGCGTTGGATTTAATTTTACAAACAAAAGGACTCGATAAGCGCATTGAAGGGAACATTTTGATGGTGGCCCCGAGTGAAGAGCTTGCGATTCGTGAAAGCCAAAACCTTAAAAATAAACAAGAGGTTAAAGAGCTGGCGCCACTTTATTCTGAGTACCTACAGATTAACTATGCCAAGGCGACCGATATTGCTGAGCTGTTAAAAGGCGCCGACTCAAGCTTATTGTCTCCCCGTGGTTCAGTGGCCGTTGACGAGCGCACCAACACAGTTCTCGTAAAAGATACCGCTGAAATTATAGAGAATATTCATCGTTTGGTGGAAGTGCTTGATATTCCTATTCGGCAGGTATTGATTGAATCACGTATGGTTACCGTAAAAGACGACGTTTCTGAAGATCTGGGTATCCGTTGGGGCGTTACTGATCAGCAGGGTAATAAAGGGACCTCTGGCTCTTTAGAGGGCGCGGGTGATATTGCTAATGGCAAAGTTCCGAGTTTAGATAATCGCTTGAATGTGAATTTACCTGCGGCCGTGACTAACCCTACAAGCATTGCTTTCCATGTTGCTAAGCTCGCCGATGGTACTATCTTGGATCTAGAGCTCAGTGCACTAGAGCAAGAAAACAAAGGTGAAATTATCGCTAGCCCTCGTATCACTACCTCTAACCAAAAAGCGGCGTATATTGAACAGGGGGTGGAAATTCCCTATGTGCAATCTACATCCAGCGGTGCAACGTCGGTAACCTTTAAAAAGGCGGTATTATCATTAAGGGTTACGCCACAAATTACACCGGATAACCGTGTGATTTTGGATCTTGAGATTACGCAAGATTCCCAGGGTAAAACCGTGGATACGCCTACGGGGCCGGCGGTTGCGATTGATACACAACGCATTGGTACGCAAGTTCTGGTCGATAATGGCGAGACCATTGTGCTGGGGGGGATTTACCAGCAGAATTTGATCAGCCGTGTCAGTAAAGTACCTATTCTTGGTGATATTCCTTTGGTAGGTTTCTTATTCCGTAACACCACGGATAAGAATGAGCGCCAAGAGTTGTTAATTTTCGTGACTCCAAAAATCGTGAACGAGAAACTCTAACGCTATGTAGCCATTCAAATAAAGCCAGCACAACTTGCTGGCTTTACTGTATCAACAATACAATTCTTATCATAAATAGCGAGCATCACTTGCCAGACTAGACATTAAACTGAGATAATCCACGGTCAAGTCTCATAAGAGCAAGGTAACATACAGTAGGTCGGCTTGATCATGAGTCGATATAGGCATACTTTTCATTAAGATTCAGACGTACAAGAAATGGCTGAAAAACGTAATATTTTTCTGGTAGGCCCAATGGGCGCAGGTAAAAGCACAATTGGTCGCCATCTGGCCCAAATGCTGCATTTAGAATTCCACGATTCAGATCAAGAGATTGAGCAACGCACTGGCGCTGATATTGCTTGGGTGTTTGATGTTGAAGGCGAAGAAGGTTTCCGCCGTCGTGAGGCTCAGGTTATTGCTGATCTGTCTGAAAAACAGGGTATTGTCCTTGCCACTGGTGGTGGTTCAGTTCAGAGCAAAGATATCCGTAATCATTTATCTGCTCGCGGTATTGTGGTTTATCTCGAAACCACTATCGACAAACAGGTAGCGCGAACTCAACGAGACAAGCGCCGCCCATTACTGCAAGTAGATGATCCGCGAGAAGTATTAGAGAGCCTCGCAGAAATCCGTAACCCTCTGTACGAAGAAATTGCTGATGTGGTCGTTAAAACTGACGATCAAAGTGCAAAGGTAGTTGCGAATCAAATCATAGAGAAATTAGGTTTCTAGGCAGAATGGCACAACAAATTCAGGTTGATTTAGGTGAACGTAGTTACCCCATTTACATTGGCCAGAGTTTGATGAGTGATAGCGAGACCTTGTCTCGCTACCTGCTGAAAAAACGTATCCTTATCGTCACCAATGAAACTGTCGCGCCCTTGTATCTAAAGCAGGTGCAAGACACGATGGCTTCGTTTGGTGAGATATCTAGCGTCATTCTTTCCGATGGCGAACAGTTTAAAGATTTAACCCACTTAGATTCAATTTTTACGGCTTTGCTGCAACGCAATTATGGCCGTGATTCAGTGCTGGTGGCCCTCGGAGGTGGGGTAATTGGTGATATGACGGGCTTTGCCGCGGCATGTTATCAACGTGGTATCGATTTTATTCAAATCCCTACAACGCTATTATCTCAGGTGGATTCTTCGGTCGGTGGCAAAACGGCGGTCAATCATCCTCTGGGCAAAAATATGATAGGGGCTTTTTACCAACCGCAAATTGTCATTATCGATACTGAATGTTTACAGACATTGCCGGCGCGTGAATTTGCGGCTGGGATGGCGGAAGTCATTAAGTATGGCATTATGTGGGATGCTGATTTTTTTCAATGGCTTGAAAATAATGTTCAGGCACTGAAAAGCTTAGATACTCAAGCCTTAGTCTATGCCATCTCCCGCTGTTGTGAGATTAAAGCGGATGTGGTGAGCCAAGATGAAACAGAGCAGGGCGTGCGCGCGCTTTTGAATCTTGGACATACTTTCGGCCATGCCATTGAAGCTGAGATGGGCTATGGTAATTGGTTGCACGGCGAAGCGGTTGCGGCTGGCACAGTCCTTGCTGCACAAACGGCTAAGTCTTTAGGATTGATTGATGAGTCAATTGTCTGTCGTATTGTGCAATTGCTCCAAGCATTCGATCTTCCTGTAAAAGCGCCGGAATCCATGGATTTCGAAAGTTTTATTCAACATATGCGTCGCGATAAGAAAGTGTTAGGCGGTCAGATCCGGTTGGTACTTCCGACGGCCATTGGTCGAGCAGAAGTATTTAGCCAAGTCCCGGAATCTACCCTAGAACAGGTTATCTGCTGCGCATAAACCTTGTGTGGTGGATGAGTGACATTTCAGGGGCAAGTCTTGCTTCCCTCACAGGAAGCCCTCATACAAAGATTGCATCATGTTGCCAGTTATAGCGACCAATTACTGGTGCTTGTTGGCGCCCAAGGTTCGGGCAAGACAACACTGCTCACTGCGTTAGCCACTGACGTTGATGACTCTAATACGGCGCTGGTTATTTGTCCAATGCATGCCGATAACGCTGAGATTCGTCGCAAGATTTTAGTGCAGCTGATGTCGTCTCCCATTTTTGATGATGAGATCCCCCTCGCTGAAACTATCCTGCGTGTTGCTCCTAACCAAAGTAAACCATTACATATCATCATCGATGATGCTCATTTGCTGTCAAAGGAGTTGTGGGCAGAATGCATCATTCTTAATCAAGTTTTGTGCGCGGGTCAGAGAATTGCGTTGACCTTATCGGTTCCCCCAGCGTTTTTAGCCGATTTATTGCCGCAATTGCCTGAGTCTCTCAGACGACAAATCCTGCCGATGAGTGTTGAACCGATAAGTCTACCGGAGCGGGAGGCGCTGTATCAAACCTTGTTAAGATACAGCGATCAAAACCCATTTACTCCAAGAGACATTGTGCGCGCACAGCTTGAAAAGCAGAACGGTACTCCTCAGGAGGTTGTAACCTTATTGGAGTTGGCGCTGCATGGTCAGAGTGAGAGGAAGTCAGTCTGGGCGCACTATAAGGTCGCAGTGCTTGGACTTTGCAGTTTGTTGATTACCTTTTTGATTTGGTTTGGATTGGCTCAACCCTTTTCCGATGAGCCCTCGGCTGAAGCGCTTACTTATCCGGCATTAGATTCCGATGAGTTTCTGGCGCATGGCCAACAAATATTAACGCCGTATTTCCAGCAACGAGCGGAGTCATTAGCACAGGCTTTGTTAGCGCAGGCGGCTATTCAAGCCGATCCATTGGTAGCATTTCATGGTGAAGCGCCTCAAGCTGAAGATATGAATGAAGAACAACTGCTTACAGAAAGAGAAATGAAGGCAGAATCAGAAGATGCTCTAGCACAAGCTGCATCAACACAAGAGCCTATAGTCAATAGTCCTCAAGCCCAATCGACGTCAGCCGCAGAGCGTGCGGCCAAATCTAAGGATCTGAATACTCAAGTCAAACCTATGCAAGGCTTCACTATACAGCTTGCGAGCGTCGCGCAGCTCAAGTCATTACGTTCTACCTTAGCGCAGATAGAGGGTGTCCAAGATATCTCTATTGCTAAATACAAGCGGCGTTGGGTGATATTAGTGGGACATTATGAAAGCAGTAAGTTGGCTCATGAAGCTGCAGCTCAGTTGGCTAAACAATATCGAATTGATTCACCTTGGGTAAGAAAGTGGAGTGAATTGAAGGGATATGAGTTACAAGATGCGCTCCCAAGCGGTGAAATTTCAGAATAAACAGAGTACAATCATGACCTTTATTTTTGTCGGCATTCATCAAGTTAAATGATCAAAAAACATAGAGCCTTCCTGAAATGGGCCGGCGGAAAATTTAAATTGGTGGATGAACTGGCGAACTACTTACCGACAGGTGAGCGTTTAGTTGAGCCCTTTGTTGGCGCTGGTTCGGTATTTTTGAATACTGACTATCCCCGTTATTTACTCTGCGACATCAATCAAGATCTGATCAATCTCTACAACATAGTCAAAGAAAGGCCCGTGGAATATATCGCGGCTGCTAAGAAGCTGTTTGTTGATGAGATGAATCAAAAGGAAGCCTACTATCGCGTTCGGACTGACTTTAACAAATCCAATGACCCTTTCTTACGCTCAGTCTATTTCTTGTACTTAAATCGACATGGTTTTAATGGCTTGTGCCGTTACAATCGCAAAGGCGGCTTTAATGTGCCCTTTGGTTCTTACAAAAAACCTTATTTCCCAGAGAAGGAGATTTTGGCCTTTTCAAAGAAAGCACAGCGCGCCGAATTTAAGTGTATTAGCTATGAAAAAGCTTTCGAACAAATCCGCGCTGGTGATGTGATTTATTGCGATCCGCCCTATGCGCCGCTATCGACAACGGCGAGTTTTACGACCTATGTCGGTGCTGGGTTTAGCTTGGATGATCAGGCATTGCTGGCGCGCTATTCTCGGCATATGGCACTGGAACAGCGTATTCCTGTTGTGATTAGTAACCATGATATTCCGCTGACGCGTGAGCTGTATCGCGGTGCTCATCTTGCTAAGATCCAAGTGCAGCGCAATATTAGCCAAAATGGCAGTGGCCGCAATAAAGTCGACGAGCTGATTGCTTTATACGATGAGACTTACGATCCGCAGGATGACTGATTACTGCTGTTTGTTTGTAGATATTGTGCGACCTAGCTAACGACTTGGCTAACCAGCAAAATAAGGCTGGCGACTAAGACAACCGCTAAGGCGATTCCCATCAAAATGTACGGTAAAGGTGAATTGGTTTGGAAGTCTTTTTGGCGATTTTTATCTGACTGTACCCCAAAGAAGGCGGCGATGGTACTGTGAAAGACTTGCCAGATCCGGCTAAGCATCAATAGGACTGTTTTGAATTGGCAGGCTTCATGTCATCAATAGGTTTATCTTGATGACCATGCAGTAGTTCAAGTAAGTCGACAAAATGGAATTGGCTTGAACGATTTTTACCCGTGAGCCAAGTTTTCCAACTTAAAGTTTGCGCTTGTTCAGCACAACGGTTATTGGGATGGCTGCTAGGTAGGCTACTGTTATAGCGAGTCTCACTATTGCAAGCACAGGCGCTGGAATCATTGCTTGCGGTCAGTTGTTCCACGCCAAAGGCTAATGAGGCGACTACCACAGCGGTAAATGCCAACATCATCGATGACTTAAATGTCACCGAACCAAGAATGTGTGAAAACTGAGTTAACCGCCCCTTCATGATACTTCCTTTGAAATCATTTAATGATCCGCGCTAGCGACCCGAGTATAACAAACTCGCTTAGTTTATGAACAATAATTTATCAATCTTCACTAAAATCTTTCTAACGCTTCAGTATTTTCTGAGAGATACGGTTCATTATCAGCGCTTGAATTAGGTTTCAATAGAGTTTCAATCGCGATAAATGTGGCATTGGCTATAGAGGCGTGGCCTAGCTAAGGGTAAAATGAGGCACTTTTTGTTCAATAGCAGCGAGTGTCCTATGCGTCCATTTTTAATTGCTCCATCGATTTTATCCGCCGATTTCGCCCGTTTAGGGGATGACGTTAAAGCCGTGTTAGATGCAGGGGCTGACGTAGTTCATTTTGATGTGATGGACAACCACTATGTGCCGAACTTAACCATTGGCCCTATGGTGTGCAAAGCCCTACGCGATTATGGCATTACCGCCGATATCGATGTGCATTTAATGGTTAAGCCTGTTGATCGCATCGTGCCTGATTTTGCCAAGGCTGGCGCCTCTATTATTACTTTCCATCCCGAGGCCTCTGAGCATATCGACCGTACCTTGCAACTGATTAAAGAATCCGGTTGTAAGGCGGGTTTAGTGTTTAATCCCGCAACACCGCTGCATTATCTTGACCACGTGATGGATAAGTTAGATGTGATCCTGCTGATGTCGGTTAACCCTGGTTTTGGTGGTCAATCTTTTATTCCTTCAACCTTAGATAAACTGCGCCAAGTGCGTGAGCGTATCGATGCCAGCGGTTTTGATATTCGCTTAGAAGTCGATGGTGGCGTTAAAGTGGATAACATTGCCGAAATCGCTGCTGCAGGTGCCGATATGTTTGTGGCAGGTTCTGCCATTTTCGGTAAGCCAGACTATAAAGCCGTGGTAGATGAAATGCGCGTCGAGTTAGCAAAAGTTGAGGCCAAATAATGCGAGCACAGATTAAAGCGATTGCCTTTGATCTCGACGGCACGCTGATTGACAGTGTGCCTGATCTGGCTGTTGCGACACAGGCGGCACTCGCCGAATTAGGTTTGGCGACCTGTACCGAAGCTCAGGTGAGAACCTGGGTGGGTAATGGGGCTGAGATGTTAATGCGCCGCGCCATGAGCCATGCGTTGGGCGCGGATGTCGAGCAAACGGCATTGGATGCCGCCATGCCGATTTTTATGCACCACTATCAAGAAAATCTTGAAAAGCACAGCGCACTCTATGCCGATGTGCACCAAGTGCTACAAACCCTGTTTGACGCTGGATTTAAGCTGGCAGTGGTGACGAACAAACCTTACCGCTTTACTTTGCCGCTGCTTGAAGCCTTTAAGATTAATGACTTCTTTAGCTTAGTGCTTGGCGGTGATTCGCTGGCGAAGATGAAGCCGGATCCATTACCGCTAGAGCATTTATTAGCGCAATGGCAACTCGATAAAAGTGAGTTGTTGATGGTGGGCGATTCTAAAAATGACATTTTAGCGGCGAAAGCAGCAGGTGTTGCATCAATCGGCTTGACCTATGGCTACAACTACGGTGAAGATATTGGGCTCACTGGCCCTGACGCAGTATGCGAGCAGTTTGCCGAGATCCTTAGCTGGCTAAATGTCGGCCAGGCAGTTTAATCGATTCTTTTTATCTTTATTTGGAGCAATGACG
>NC_004347.2_4
[truncated: 4,832,217 more chars]
