# Supplementary material for: SprayNPray: user-friendly taxonomic profiling of genome and metagenome contigs
Source: BMC Genomics. 2022 Mar 12;23:202. doi: 10.1186/s12864-022-08382-2 (PMC8917688; doi:10.1186/s12864-022-08382-2)
Supplement: Supplementary file 20 — Additional file 20: Supplemental File 18. FASTA file generated by SprayNPray, representing a subset of contigs from the simulated metagenome that match Bacillus phage. [file 12864_2022_8382_MOESM20_ESM.fa]

>NC_022771.1
GGGCGTGTAAATCGAGTCCGCTTCATGCTAGACTTTATTGTTCGCATCTTGTGGAGGGGGCGGCGGGAGAATTTTCATTATTCTAAATATTCTGACAATTCAAGGGGGCGCATATAAGTGTTAGACTATCCCTTTGTCAGAATACCGCTCACCCTTCTCAGATTGCCCTGTAAGACGTTTTAATAATAATCGAGTATATTTAGTCTTAAACAGGTTAAAACGGCTTAAAACGCATTTAAATAGTAAATATTTTTCTATAATAAGTGTTGACATAACATATAGACCATGTTACACTATAGTTACAGTAAGATACACGATATATACTATAAGGAGGTGAGGGTAAGTGGCACGCAACCAAACTGACAAATCTAAAAAGTAATTAGCAGCACGTATGCAAAGTAACGTCTCAATACTATTGACTTATATTTGACTTTTAATTAAGGGATCGTTTCTTGATAGCTCATTAACGATTCATGTACTGCCTTGGGTTGGTGGAGGGTAAGCCGCTCTTCACCAAATTTTTTATAAAAAGGTATTGACAGTTAGTCAACATACATAGTATAATAAAAGTATAAAAAGATACTGGTGAGCTATGCAGAGGACGCATATAAAGGGGTGAATAAGGATGAAGGCTTATGATGAATATACAGTAGGTCATTTCACGGTTGTAATGCGGCGGGGCAGTGGCGGCTATGTAGGTCATTACACTGATCATAGTAGTGGCTCAACATATTCCTTCCATGCGGAGGGGATGACACGTAAGCAGGTACTTAAGAGGTTTTGGGATCGTATTAAATAGTAGCTCATTTTGTAGTAGCTCTGGCTCCGCTGGGTATACCGGAGCTACGGCGGGCTGCACAGGGTAAGCTAATTGTCAGAATATTTTTATTTCTTAAAAGTGGTTGACTTGTGGTCAATAGGGTGATATACTAAAGATGTACTAAAAACGAGGAGGAATTTTACAATGACTAAATACATTCAGTTAAAGGCAGGAAAGCACAGTATGTTTGCAGAGGAAACTGACAATGGTTTAGAATTGAATATCGAAGGTGAAACAGTTGCCGTATTAGAATATGATGAGGAATCTAAATCATTTAAACTGTATGCGTATGGTGATGAGGACGAACCAGCTTTCACTCATGATTACAAACTCTAAAAAAAAAATGAAAAAGGGTGTTGACTTGTGGTCAATACCCTGATATACTTAAGTCATACCAATAAGGGAGGGCTTACATAATGAGACAGAGTTTAGAGACGTGGAAAAACATTTTTAGAAACCTAGAGGAAGAGGGAGAGCAACTAGAGGTTATATGGTTAGAGGGTAGTGATGAATGGTGTCTATGTGCAGGTACAGAACTATTTGAAGATGGTTTTAAAACAGAGGATGAAGCAAACGACCGACTAGAATACCTAGAGAACATTATCCTTTAAAAAAAAATTAAAAGGGTGTTGACTTTAAATCAATACCCTGATATACTTAAGACATACCAAACAAGGGAGAGAGTAAAATGGAAAAAGTTAAAGCTTACTTACTAGATAACATGGAAGAACTAAAGGACGTTGTAAGAGAGGTTAACAGCTGGAATAGTGAACTTGAACATCTTGACTATCAGTATAACGATGAGGACTTCTTTAATACTTACTTTGAAGGTGAACCTATGAAAGCAGTGCGGGCGGCTGTATATGGTGACTACAACTATACTGACGATTATGTTAAATTCGATGGATACGGCAATCTAAAGAGTGTGTCAGAATATGACTTAGAGCGGGAATTAGAGGACCACATTGAGGAAATCATGGATTCCCTAGAAGGAAACCTCCCTAACCTAACACTAAGCGATGAACTAACAGCGCTCATTAATGAAGAGGAAGAGGGAGAATAATTCTCCTTCTTTTTCTAAAAAGATGTTGACAGTCAGTCAATACGGTGATATACTTAAGACATACTAAATAGGAGGTACATACATAATGACAACACTAGCAGGATATCGGGTAGATAATTGTAAGGGGTGCGGCAAGGTTTATCTTGTAGGAGAATCAAAGGACAGAAAGAAATGTGCAGGTTGTGCAAAATAGGTGTTGACTTTTCGTCAATACGGTGTTATACTAAATACATACTAACTCATACATAAACTAATTGGAGGTATGCAGGATGTTAAAACGCTACTATGCTATGCTTAATCGTTATTTCTTTTGTCTTGAAGAGGGTGAAGAAGTGGAAGCGGTGGACGCTAAACTATTCTATGGTGTCATTGGTGGTACTATCTGTGTTCTGCTGTTTATTATCGCTATTACGTGGGGTAAACTTCCACTATGAAAAGGCTATGGAAGCGGCTGACACGTAGGAAGGTGCTGACGGTAGACGAATACTGTTCACAGGTTAATACAATCTGTGAACAGTATGACCAGTCATTAAAACGATTATTAGAAAAGTGTTGACTTTGCGTCAACGTCCTGTTATACTTTAACTATACCAAATATGGAGGGATTTATGATGGAACTGAAAACAACTAGTCAATGTGTGGCAACTGCTAAAGAGCTATTAGTCAGTGCGAGAAGTATTAAAAGTCAATGGGAGCATGCTGCATGGTGGGATCAGAAAGTAGAGCTATTTTGGATCATTCAAGATGCTTTAGAATCTGGCAGGTTTATAGGTGAAGCCTATGACGAACTATGGCAGGCTAAACACATCCTAAATGAAGCGGAAAGCGTTGCTGGAAGGTATGCGAACGATTGACAGTGCAAGGCGTTACCATTAAAGGATATGACGCCTAGACAGGGAATGCAAGTGTTATTTGAAGGCATTACTGTCCAGATAGCAAGCAGGCGTTTGAATGGGTTCTATAAGGCTGTTGTCCTTTATGGTGACGATATGGAATACTTTGAAGGCGATACGATTCAGCTACATGAGGAAACACTCGTAAAAAAAGTTTTAAATATGGGTTGACTTCTAGTCAACCCATATGGTATACTTAAGTTAACAAATTAAAGGGAGAGATCAATTATGATAGGTGAAAGCAGAACAGAGTTAACTCCAGTTTATGACAGACGTAAAAGCTTCTATAAAAAGGCTTGGGTATTAGAGAGTGAAGGTGTTAAACAGCTATTGTCTTACCAAACGATTGTAGCAGAGATCAGGGACGGCAAGGCTGAAGTATTCGGGACACACTCAAGTACAACTTTAAGACACATTAAAGATTTTTTATACCAAAATGGGTTTGAAATTGGGACTAAAAAAGAAATTGAAAAAATGTATATTATGAGTTGACTTATGGTCAACTCATATGGTATCATTATAATTGTAAAGAACATTACATACTAAAAACAAGGGAGCGATTTTATTATGAACACATTACATATGAACACTTGGGCGGTTGAGGAATTAATGGGGCACGTTGACGGCGTATCATTCGAGGAAGGTACAGCAAAGCTCGAAGCCATTGTCAAACACGGTTCAGACCATGTACTTACAGAGATAGAAAGGTATGAGGATAAAACGTATGATGACCTATTCCGGGAACACTTTGAAGCGATTCTAAAGGAACTAGCGTTTACAGGCAGAGAGCATGCAGTGAAGAACTGTTCTATCACTAGTATCCCTTACTACTCGGTAAGGTACATCCTAGAGCTTAAAGCGGAACAGATGCTTGAAGGTTATCACGGCTGGTGTGATCATGAGATTGTGCAAGAAGAGGTAAACGGATCATTTGAATGCTTCTCGTATTGTGTTAAATGCGGGCAGGAAGTGTAAGAGCGGCAACGCTCTTTTTTTTTTATGATTAGTGTTGACTTTAAGACAATAAGGTGATATACTAAAGACATACCAAATCAGGAGGGAATACACATGACAATGGATATACAGGTGTTAGCAGACAAGCTGGAGGACATGCAGGACACACGCAATGATCTAATGGCACAATATGAGGAGACAGGAGCGGCTGAACTGTTAGACGCTATAGAGGAGCTTGATCAGGATATAGAGGAGCTACACACAGACATAGAGATCATGCAGGAGAATGATCCATATGCACACATGACCACAATGCAAAGGGAAATGAAACGGAATGGATTGAGTCAAGCGGATTTCATTTAAGGGCGGGGTGTCCGCTCTTTTTCTTATTAGTTTGAATTGTCAGACTAATCTGTCAAACCCCTCCCCGTACCTTTTTTTCCCATAAACGACAAGGTACCCTAGCCACCTCTCTACCCCGGGTAGAAATTTTCCAAGAAATTTTTTTACCTAATTTGGAGCCTATCTTAAACGTAAATAGGGAGCCATCGTAAGGAGCCACTAATATGGAGCCACTAAGATGAGCCACTAATATGGGACCCAACCCCGGAGCAGCAATAGGAAGGTAGTATATACTTTGTGAAATAGTGAGCATACTCTCCACCACACACCCCTCCCCGTGTTTATATAGGAAGTGTAAATATAGTACTAAGGTACCATAAAAGGTACCCTTTTAACTACCCTACCCTAGTATAGAGGTAATCGTATCGAATATGCGGACTGTGTTGGACTCCCGGTAATGCCAAACTAAGTACCAAACATAGTCCATTACATCGTCCGGGTAGGGACCTGCACATATCCTAGCCTTCTCGTGGACGAGATAGCTGCATCCCTCGACATAAGGGAGCCTATCGTCATTACGGACCACTGTGAACCCGTGAGAGCGGTTAGGAGGGGTGTACTCCCATACCTCATGATCTTTAGCCCTCAAGCTGTCTAAGAGCATAATAAAAGAATCTCTATAACCAAACATCAGGCTACCACCTCTCCCCTGTATAAATTGCTTCTCCATTAAAATAATCCGCCAACTCCTCTGCATGAACATCGAACATCTTGTGAGCTTTGTTTTTATCCCTAGTTGGCAGTAAAGATACATTGTCTTCTCCCAGCCAAGCGTAATCATTTAAGCTGCCTTCCTCATTATGAGACCAAAAGCCCTCTACATAGTAATCCCCGATCCTGACATAGACAGCTTCATTCTCCTAACCCCCTTCTATACTTAATGATTTCCCTATAGTCTTTAATCATCTGCTCAAAGAAGTCCAGCTGCACAGCTGAAAGGACTGCTCCAGAAGTGTTACCGTCCTCTGTAATAACAAGGTGTATCTTCCCAGTATTAGTATCTAATACGTAGCTTACTACATCTTCCCAATCGTCTTTAGTATCTTTGGACAAAAATATACCTGTTACCACTGAAGGTATTAAATGTGGAAACTTAGATTCCTGATTACTCATTGTTTTCTTCCTCCTTATATTTTTGGTATTGTTCGTCTACCTCTTTAGACCAATCATCGAAGAAGTCAAACTCCGTTACACCTGATCTAGGGATACACTCGGATATGATCCAAGACAGCCTATCCATGTACTCGTCAGTCATACGAAGCGTAGAGGTCCATCCTGCTGGGGGCTTATCTAGGACAAGATAAGGGACGCTATGTACAACATACTCCCCGGCATGATGCTTAAACGATAAAAACCTTGCATCTACAACTTTCATCGTGCTGCACCTCCTAACCCATTCCGCACACAGCTACGTACAGGAAGAACGTTATAATAATTAATACATATAGAAATGGGATTTTAATTATATCCCAAAGCCAGCAGCTAGTCTCCCACATTAGTAATGGTAAACTTAACAGCAGCAAGCTCACCACTACCCCTATAGCTTTTAATATCCTCACCGAGCTGTTCCTCGCAGCATCCGCTTATTGGTATTGCGTGTCAATTTTTGATACCTGTCCCAAGCCTCTTCTACCTCATCTTCGCTGCAACGTAGGTAATACTCTTCTACATCGAGGTCTAACGCTTTGCGTATCTTCATCGCAAGAAACCATATTTGATCTAATGCGGAATCTTGTACTGGTCCATATACAAGTGTTTTTGTAGGCACGAAGGCATCTTCTACGAGAACATAGCTGTGTCCTTCTACGGGAGGATGCTCTTCGAAGGACCTCGCTACTTCCATTCCGTAAACGGGGAATCTTTCCATTCATCCTTCCACTCCTTTCTACGCTTTTCAAAGTACGATTGTAGAGCCTTTTCAGCTGTATCTAACATTGCATCATGAGCAGCTTCGACATCGTAGGGCAGGTCCTCTTCTCCGCTCATGCTAAGGAACAGGACATCGACATTGAGAATACCCAGTAGTGCCTCTTCATACCTTTTGACGGTCTCCTTGAGCTCCCAGATCGTTTCTTCGTAGTCTTCTTTACTGGTTTCTAGTTCAAAGACTTCATAGGGCTCTGCCTTAATATCCATACCCTCATAGTGTTTTCTTTCTGCCATACCCTACTACCTCCGTACCTTTGAATTGTTATATGCCTCTTGCAGCATGTCAATAAAATCTTTTAGACCTTCCTTAGACATCCTGATGTTGAAGTCCACGCCCTTTGTCTCTATGTAAAGATAAGGGTCTCCTCCCATAGATTCATAACAGTGGTCCACACTTTCTACATCATCAAATGTTTTAATGATCATTACACCGTTCCCCTTGTCATCCCACTTTACGATTTCCTTATGTGTTTTAAAGCTGGTAGTTTGCCCTACAAGTGTAAGTTCCTTATCCTGAAGGAACTCAGAGAGCTCCTCTTGGCTTATCTCTTTCACCTCTACAGGCTTAGGATCGGATTCAGCCTTTAGCTTGAAATACTTTTTGCACACCCTATCATAGAGCTCTTCAGTCTCTTTCAGACGCTCTTCAAACTCAGGCTTCCTGACTTGCTGCTTACGCAGAGCTTCGATCCATTCCTTCTGCTTAAGGATATCGGTATACAGTGCTGCCTTTATAATCTCAATCTCCTTCAACTTGTCCATACTCTTCCCCCTTCGTAATTACAGCATGTTTACTTAGATATTCTGCTGCTTCCTCCTCAGTCAGTACCTCGTAATCCTCATTTTCTAAAAAGAACATAACACCGAAGCATTCATTATGAATGTCCACACCCATTCTAACCCACGGAGGGTGTGCTTCAACTTCATCTGAGTGGGTTCCGCTTGGGTATGCGAAATCAAAAAATTCCTCTCCCATCTCTTCTCGTTCCTTTTCCAGCTGCCCCCTCACAACAGACATATCTAGAATGTCGTGTACCCGGAGTATAGTTCCCGGAGGGTAATGATCATAGTCAGAGCTGTAAACCAGCCTGATTAAGTCTCCTACATTAGCTTTAGCTTCCCAGATTTCTTTTTTACTCATCGGTATCCTCCTCGTATGGAACGCCTAATACATCACTCTTAAACTCTGAGGGCTTCTCGGTACTCCAAGAGTTTCTAGAAGATTGTTGAAAGCAGAACGAACATCGAAACCAAGGTACATTAATCTCGGTTACCACTGTAACATGATCCGGGACGTTAAATGAATTGAACTTCTTACACTTGGGACATGCAGCGCTTATCGTCTTAATCATCGGTGCTCTCCTTTTTGCTTTCCATGTACACCTCAGAGAGGGACAATCCTTCTGCGGAACAGCTTCCTATAAAACTCCGCAGCATCTCCTTTTTATGAAACACTTCCTCTCGGGTTAGTCCATTGATCCCTCGATTGTTTGTAGAAACTTCATTTGCTTCCTTCCAGTCTGATCGGCTAAGATTATTGAACTTGTTACCTGACAGCTTTCGTCTACGCATCGGTGCCCCCCTTCGTACTAATAAAGAAATGGGTAACATTACTAAGATTAACGACTAAGCTGTCTCCGTTAGGGAGAGTAGGCAGCTCGAAAAAAGGTTCTCCGATCTCATATGCAAATTTGAGAGCCTCATATTCCTTATAAGCCCCGGAGCTACTGAATGTGATCTTCTCCCCGTTAGTCAGTACAATAACTAACTTTTCAATGATACGATCCTCTTCAGTAGTCTTAAACGTACCCATTAAGAATCTAATGGTACTTCCAAGTAAGGTCTCGGAGTCATAGTCGTAATATGTTTTAAACGATCCACATATTGTCTTCCCTCTATCATCCTCTAAAGCTAAATCCCAAGTATATTCGGTCCATGACGACCTATCTGATCTACCTGTATACTCTGCAAAAACTACATTATAGTTTGCACCTTCTCTAGCTCTCGACATTTATCCTGTCCCTCCAGTACGTTAGTATTTTTGCAAGTAGTTCTAACTCACTCATCTTCTTCCTCGTATGGATCATCTTTTGATGGGTGGTACAGATTGATCTTATTGCCATTCCAATTTAATATCTTAACCCCTTCTCTGTCTATAATAATATCTGATAGCTGGTGGCTGCGCTGCAATATAATATTGTCTTTTGCCTGCTGGAGGGAGTCGATCTTATCAGCTATCGCTTTCTCATTAGGAAACTCTTTTAAGAGTTCTCCCCAGATAGCTATTAGTCGGTCGATCTCGTCTAAAACGTCCATCTTAACTTCGTATCTTCCTCCCATAGCTACCCACAAAATTTCTTCTTCTTTTAGGTCTCCTAACCCATACTCATTATCATAAATATGTTCATCGTGTATTAAATCTGCAAGGAGCCGAATACTATCAACACCGCTTAATAGTACGTTAATGCCTTCAACTTGCTTTGGTGTTAGATACACCTTCCCTCGTACTGGTGTAAAGTACGGTTTAATCTCTTCCATCGCTGCCTTCTCCTCTCTCATTTACTTTGCTTACCTGCTTCAAAAGCCTCTTTAACCATGTCCATTACCCTAGATACTTCAATCTCATAACCGTTAAGCAGGTAGCCTAACAGTTCCCCCATTAGACCTTGTATTTCTTGAGGGTACTTGCTTACAATTCTATCATAGTCTTCACTACTTAATGTTTTCATTCTGTTTTCCCCTTTCATCCTATAAGATTGTTGCGAGGATAAACCCCATAAAAACGGCACATATCGCTAAGGATAATAACGTATACATTATATACAGCTTAATGTCTTTTCTGTGCTTCACCCAAAACATTCTCCAGTCAAACTTTTCCCAACTCACCGTTAGTTCCACCTCGGATGAGTAGTCTTTCTCTTTAACTCTATATCCTTCTTTTCTAAGAGCTGCTTTCGCTTTTTTCAGCTCTTTCAAATCCAGATACTTATGAGGAATATCAAATTTCACATGAGAACTTTTGTATGAAGAACCTTGAATCCCGGTAGAACCTATCATCTTCATCACTTCATCAAAGATATACTCTTTAGTGTACTTTTTCCCATGCATTTCTTCCTGACGTTTTCTTACAGCATCTGCTGAATATTTGAATTTCATTTTAAACAACCCTCCTAGTTAAACTACTGGCTCATAAAGGCAAAAAACAGTACAAAGATAAACATTGCTATCACGAAAATTCCGCACCCGTAAGGTAACAGTACCTCGGAGCGCTGGTACCACTTTCGACCGTCTCCCCAAGAAACCGCTAAGGACATATCAGAGCTATCTCCGTTATAGTGAATAAATGTCTCATACCCTAGATTACGAAGCTCCTTAAGGGCTTCATTAAACTCCTCCCTGTTCACAAACTTCTTCTCAAAGGAAATCGTTACTTCAGTTGTTTCCCCTATAGCATCGACAATAGCTCCGCTGACTGTTTCTAGGATGTCACCCTTTGTATAATACTTCCAATACTTATTATGCGCGTGCCTAACTGCCTCCGCAGTAGGTATAGTTGGTTCTAATCCTTTATTGTCCTGACTCTTACTCATTATTCTACCTCCTTACAGTAGCTCCTGTTACTCCAGTAGGCTTCCTCCATAAAGGAAGGACCAACTGTTGTGACACGTTTTACTGACTTTTCTAGCAGCTGCTTACCATACTTACCTAGAACGTCACCAGCCTTCTCAGCTAAGGAGTGGTGTGCATATAGGACTACATAGTGATCTTCTTTACCGGAGATACCTGATAAGTCTCCTATGATTGCTCCTTGGGCTATTCCCTCTGCAATGTCAATTCCGATGTACATTAGAACCCTGTGCATAGGGATACTTGAGAAGGCGCCGATAAGCTGCTCTAAAGATGGTAGTCTGAGTCTTTCATCCTCCGCCAAGATATACAACAAATGCTTGCGAGCCTCTTGATCTTTACGTTTGATCAAGCTGTCAATGTCCCCGTTATACATAGATAATTCGAGCATAGATACCGCTACACTAACTTGAAAACCAGAGGGTCCATGTTGGTTCTCAGGACCTTTGAATGTTTTGACTAATTGCCCCTCATAGAGCTCTCGGTATCCTACACTCTTGAGTTTTTCGACTGCCTCTAAAATCCCTTCTTGATCCATTATTCTATCTCCTCTCCTCGAAGTATCCGAGATATTCCCGGTACTCTTTTTCAACCTCTTCGGTCCAGTCCTCTACAAAATCGAATAGCTCGATATCGCACTCAACCATGTATCTCTCTAGCAACCAGATTGCCTTAACCCAGTTCTTTCCGTTGATAGAGATAGGCTCACCTTCCCCTACCCATAAATCTTCATCCCACACATCATAAGGAATACCGTATACCCGTCTGTCATTTTTAATCAACTCCCTGTACTCTACTCCTACTTTTTTCATTCTTCTCCCTGCTCTCCTCCGGCGATGTCTCCGACAATAGTGTCACTGCTGGATACTTTACGTAATCTTTTAAGGGTGAATACATGCTCCATATCTTTCACCATCTGCTTAAAGAACTCTAAGTCCTCTTCGGTTGCTGTAAACAAAACTTCCTCTGTGCGATCCTCTAAGTGATTGAAAGCCTGTATCTCTATCGTAATGTCTCCCTCTTCAAAGTCAACCTGATAATCTAAGGCGGTACCGTCTTTATCATAAATAGCATCAGAAGTACCGAATTTGTGAGTATTGCCTACCTCATCTACATACTGAGTGAGTATGAGGTGGGAGAATAATCCTCTCTTCTTATTCCCCATCTTCATCAACCTCCTCTAGAGATGCCATAACTGGTTTCATGGTCTTCCACGCTTCAATAGCTGCTTTATATAACGTTGTGTACGTAACGTGTTTATAAATTTCTTTTTGAAACTCTCTATCCATATGCTGCCTCTCCTCGAACGAGTATGCAATCTTATCCCCAATCTCTTCCTTGATACGTTTTTGGAAGTTCTTTTTGACTGATAAATCTTTTCCATCCTCCTGTTCGATCACAAGGTCGGATACATTCCACTGGGTACCGTCTATTGTGAATACTGCGTACATAGTAGGCTTATTCTCTTCCTCAATTTTCATCCAGATTTTGTTCATACTCTTCTTCCTCCTGCTCCCAGATTTCTGTCGCTCTCTTGACCCACTTATCAAATTCTTCTTCATCCAAATACTCTTTCTGTCTCTCCATGAATGTATCCGCTATCCCTAAAAGTAAATCCAAATTAGGTTCAAAGTCTTCGGATTCAATCATCTCAGATATACCAAACTTTTTATCTATTCTATCAGCACACTCTTCACAGATGTAAACTTCATTAAATGTTACTTTCTCGATATCTGACCAGTTGATGGCCATAGGTACGACCATACAGTTCTCTTTACACTCGCTATTACACGTATCACAAACCACTTTGTTGTCTTCCATGTTACAGCTCCCCTTTGTTTTGTTAGTCTCTAACTATACTGTATGATACTCACATTATACACGGTATGACACAGGAAGACAAGCCCTATTTATAAAAAAAAAGACAGCTCATTGGCTGTCTTTTTTCTCTTCTTCTAGTTTACTCTTGATGCGGGCTAAGTCCTCTCTTAACTTTTGAGCTTTAAATGCATACTTCTTAAGCTCCGCTTCATTTGCCTCCCGGGTTAAGTGCGGAGGGGTGGACCCGATGTAAACCCAGTCCTTAGCCATAATACTCTGCCTCTGCTTCTTTAATAGCCTCTGCGTAGTCTAAGAACTCCTGAGTGACATTCCCTCTGTTAGCTTTAGACCAGTCGTTATTCTGGAAGAAAGCCCTACGCTGTGCAGAGCTGATCTCTAACTGAACTCCTTTACCGGAAGCGCAGCGGTTTACAATGTTATCCGGGTTAGTAGCTGTAAAGCGGTCTGTAGCTACTTCAGCAGCAATCCCTTTAGAGTTGAGTTTGCTGACAATGAGGTTTCTAAGCTCTGTATTCAGTCCGCCCACCAGCGTGTTCTTGTTGTAGTCATCCTTGTACCCATGGAATGATACGGCGTCTGTATGCTTAGAAAGCATATACACTGCCATAGGTTCATCGAAATGCGTACTTGTGACGTGTAATCGACTGTTTCCACTTGGCAGCAGCCCTTGGAACAAGTATAGGCTTCCCCCGGTCAATTCAACGACTCGGTAGATAAGCTCTGTAGTACCTACTTCAATTCCTCCAGCATGCGGTGAAAAATAGATCATATTAGGATTTTGGCGCTTAACCTCGATATTGTACGCTACTCCGACAGTTTCTGCGTTCTCTAGTGCTTCAATATTTGGATATGTGTCTGTTTGTGCCATGCTATCTGCCTCCAATTAGTCTAATTTTGTGTTGTAGTTTTCAGTGTCTGCTTGACCAAGGTTGATCTTTCCGATGTAAGTGTTATACGCATACTTTGTATATGTTGATCCTGTGGAGTCGTAAGAAGCATGCAGAGTGCAGCCGTCCATTGTACGGACATCATTGCTGATTAATCTAGCTTGTGTGGTGTTTACTAACTGAACTCCGTATCCTCCGTTAGCTCCTCTTCTGAACATGATGTCATTACCTTTAAGCATGTGGTGTGCCCCGCCATTCAAGTAGATAGCGATTAGGTACTTGCAGTCTTCTAAGATGTTATAGGAGATAATAGTGGAGTAAGCGTCTGCGTAGCCGGAAATAGCAGCTGCTACAGCACCACTTATCCAGTTGGATTTAATCAACTTAACTTGTGAAGTCTTGTCCCAGCTAATACCGTTACCATTACCAATAAGAGTTAAATCATTGTCTTTGATACGTACATTTGTTGACCGGGCAACCTGAATACCGCCTTTGGCTACATGCTTGTTATCATTGACAACTACATCACTGGAGTCCTCTACTTTGATTCCGTAGTAATTTTCAGCGTCTTTACCTTTGTTGTTGCCCACCTGAACATCCACAGAGTTACGGACCCACACATGCAGGCAGTCACTGTTAATCGTATTATTAGCTACCATAACATCTTCGGAAAGGTAAGGGTTGATCCCCACGGAGCTAATATCCTCAAGATAGTTTTGGCTGACAATAACACCTACACCTCGGGCACAAATACCTGTAGCAAATCCTCTAATCTGGTTACCTGTGATGATTGTACGGTTACCAGTTTCGGAGGAGGACTTACGGATGGAGTCTATACCGTATGGTTTGTCTATCCCTGTCTCGTTAGTGATCGTGTTATTGCTGATCGTACTATCTGTCGAGAACCCGTAGCTGAACACGTCATCGGAGAAGTTATTAGTAGCATGAACTTTACCTGTAACGTTGATGTTTAAGGCACCTTTACCATTTCTTTTGAAGCGGCAGTTCGTGATGTTGATTTCATAAGGATGGTCGTACTTAATGCTGTTTTCAGCGAATCCCTCCAAGTCGATACCGAATGCGGGTCCGATAGTGTCTCCGCCAGCTTCGATGAAATCACAGTCATCAACATTCATGCCAAGGCAGCCGTTCGTGGCTAGGTTATTACGTCTTCCTCGAATCAGTATGCATTTACGTATAGTGATCCCCTCAGATGGTATGTAGGTGCTGCCCTCCCAGTTCATCATACCTTTGGCAGGCACCCAGATGTTGTCACCTGTGCAGTTCATGACAGTTGCGTTCTCTACTGTGATGTTACGGCAGCCTCTGATATGGATTCCGTGACCCCACTCATGAGTTTTACGATTATCTGGTACTCCATCTGTAACGTAGTCATGCTCGTAGCGGTCCCCGATGATCGTTCCTCCTCGAAGAGTCACATTTTCCACATTTTCAAGATTGAAACAGGCGTACCCTGTTGAACTATTTGGCGCTACCATAAACAGCGCTCTCTCATGAAAGATTACCTCGATGTTTGATGGGAACATTAAGCCACCACCGTACTCTGGAAGGCTACCTACAGTGCTTACAGCGTCAATAAGGTAAAGACCCTCTGGAACGTATACTGTGTGATATCCGAGCTCTACAGCCTCTTTAAGTGCAGCAATCCACCCGTCAGTGGTTGCTCTAGCCTCTGTCCCATCAGACCTGATTCCGAATTTCTCAAAGTCAACAAAGTACATATAGTTCGAGTTCGACAATAAAAGCACTCCTTTTGGTGTTTTTAGACACCTACAGGGAAAACCGATAAAACCCTCCTAGACTTTCTCTGTTGAGAATGCCACAGTAGTTGTCATGATGACGTTAAAGTTCTCGTTACAAGAATCGCAGGGCATCACGAACTCAGCTTCCATGTCGGTAGGATCAACATATTCCCACCAGTCGTGGTAGTGGTAGTTACAGTGCGGACAGCAAAATCCCTCCTGCATACCTCATACCCCTCCCTTCCATAATATAGAAGATAATCCCTTAGTAAGCGAACCGGACAATCATATCCTTATTTGTCTTTCTGAACAGGTTCCATTGAGCATGGCTTCCGCCGTAACCTTTGGTAATCCCATCTCCTAAGACCTCGTGGTTTTCATTCCACCCTTGCTTAACTGCATCGTACAGGTACTGAAGTAGGGTATCAACGTCCATATTTTTTAACTCCTTAGATGTGTTACCGGAGGGTGCCATTTCAGAAATCCAGTATTTAATCTCCTCAACATTACCATTACATCCCATGTCGAAGATAGCGTTCATCAATAGCTCCTTCAATTTACGTTCTCTTCGAGTAATTCCGATAAACACTTCTTCTGAAGGTGTTTCGAACTTTTCTAAGGCAGTCTTTTCCCTAGACTCCTTTTCCACGACATTGATGTCCCAGTCAAACTCAGTAAGCTCATCAGCGTATCTAGCTACCTTAGAGGCAACTTCGTAGTCAGTTTCAGGGTCTAGCCTACTCTTTCTAGTGATATATCCTTCGTCTTCAGCAACTACAATAAGGCTTCGGTTTTTATCAGTTAAAATTGCAGCAAAGTCGGGATCAAACCCTTCCTCCATATCATCGTCACTCACGACAGCATCCCCTGCGATAGCTTCCATTAGGTCATCAGGTAGAATAGGTAACGCATACTCTACAGAGTCCATTGCTGCCTTACTGACCAATACGACTGGAATTTCATCAAAATAGGATGACTCATCTTTGGGTGTCCATTCGAAACTTTTTGGAATCATATACGCTGGAGTATTTCCCGGGACCCAAACTGCAATAGCATTTTCTACAAAAAATCTTTTCGTCATGTTAATCTTCCCCCTCTAGTTTTAGCCTCTTTTTATAGACACTGAAATTATACTTAATGCCTATATCCTCTGATCCGTCTTGATAGAAATATCGGTTCCAAATACTGCGGTCAAACTCCGGGAAAAATGCGTCAGCCTCTTCATACGTCTTTTCGACCTGTGTTAGGTATATTCGGTTTGCGTATGGGAAAAACTGGTTGTAGATGGTCTCTCCCCCGATGACCATAATCTCAAGTTCATTCCTAAACTCGAAAAATATATCCTCTAGGTTGTGTCTAACAAGAACATCTGGGTGTGGGTCATACTCCCTGTTGTGTGTTAAAACAACATTAACTCTACCCTTGAGTGGTTTTCCTATACTTTCGTATGTTTTCCTCCCCATGACCACCACCTTATTTTTAGTCTTTTGTCTAAACCAGTTCATATCCTCTTTGATGTCCCATAGTAATCTGTTGCCAGCTCCGATCTCTCGATTGAGACCCATGGCTGCGATTAGGGCTACATGCATGTTGATCACTTCCTGCTGTATCATTTGATAATAGTATATAACTGGGACTGTAACTATGTCAATAACTTTTTAAAATATTATAAAAAAAAAGCCCCCTAATGGGGCTGTATTGTGTTATGGCAGTCACGGTAAGTGTAATACAAGTAAAGCGCAGCTTAAAATAAACAGAACAAACAACTGTTGCGATGACTGACGGTATATTAATTCTTGTACCGGGTCCTCTTCAATACGTGCCAAAAGACGATTAGCCAGCCACCCAGATAGGGAGTATATACAACCTATGGCTAGGAGTAACATGGACTACCCCTCCTTAGTCAGGGTAGCAACGATAGCATCTAGCTGCTCATATAGCTCTGCTAGTGAACCATTGTTGTTTACTACGAAGTCTACATCAAATTTGTTAACATGACTCTCTGGACCGAACTCTAAATCCTCCTCAGTAAACTCATCTCCTGCCTCAATCATACGCTGCCTACGTACTTCTTTTGAAGACTCAATACGTATGGTGAAGAATCCATTCTCCTGACATGCGATAAACTCATCTTCTTGTCTAAGATCGTCAATGATCGGTCGGAAAACTCTCTCTTCTTCCGGGATAATTCCGTGCCAACTGTAGTTTTCTGCAACTTCTTCATACCGATTAATTAAGTCAAAGCATTTCTTGATCCAGACATCATTTCCTTCGACATATCTCTTTAACTCCCCATATAGCCTATACCCCTTTACAGGCTTAGGGTTGGTAAGGATATGAGGATATTCTTTATGGAAACCCTTCTTAAGCTCGGCACCAAAAGAGAAAGGCACCATTTTTAGCTTATCTATGAGATACTTAGCTGCCGTACTTTTACCTGTCCGTGTCTCCCCACAAATAGCAATTGGTGTAGCTCTCATTTATTATCCTCCTCTTTCAGCCCGGTGCTTAATTTTCCCTTAATCGTAGGGTGTGCGTCATATCCAGTTAATATAATGTCGTCAAGGGTATAGTCTTCGATGTTCTCATGTACAGTCTTGACTTCTAGTTGTGGCATCTCTCTAGGTTCTCTCTCCATCTGACTCTTAAGTAGGTCTAGGTGGTTAACATAGATATGGGCGTCCCCTACCGAGTAGATGAGCTTCCCTACTTTCAATCCCGTCATCTTAGCAATGATGTGGGTTAGTAGTGCATAACTTGCTATGTTAAAAGGGGCACCTAAGAAAATATCATTTGATCTCATATATAACTTACAGCTCAAGGTACCGTTGACTACGTAGAACTGGAATAGGACATGACAAGGTGGTAGAGCCATGTACTCTAAGTCTCCTACGTTCCACGCAGATACAATGTGTCGGCGGCTGTCTGGGTTAGTTTTAATCTGTTTAATCACGTCCTGTAGCTGATCGTATTGCCGCTGGTATCCGAGGTCTCCCTCGATGTTAACTACACCACCCCAGCTGCGCCATTGACGACCGTAAATCGGTCCTAGTTTAAATCCTGTAAGCTTCGTCATTTCTACAAATCTTTCTTTAGTAAGAGGTTCTCCAGAATCCTCTTTATTATGGTTATCTAAATAGTATCTATAAGCATCGTCTGTCCAGATGTTGATGTTTTTGTCCAGCAGCGTCTTTAGGTCCGTATCTCCTTTGATGAACCAGAAAAGCTCCTCGGCAATGATCCTAAAAGGAAGTTTCTTCGTTGTCAGCAGAGGGAAACCTTTAGATAAGTCAAACTCCATTTGCGGACCAAACAAGCTTAGTGTACCAGTACCTGTACGATCATCCTTAAAGGTTCCTTCGTCCATAATTTTTTTAACTAAATTAAAATACTCTGTGTCTACGTGGTACATATTAGTTCCCCCTCTTAAGTTCTCTTCTAATATTTTTCTCTACGTATACCCTAACAAGGTCTTGAACTTCTTGTGCTGTATCCGTGTCTACTTTCTGTTTTCGGTAGTCGTCCCCTAGCTCGTTGATATCTCCATCTAACCCATCCAGATGCTCTACATAGTCTCTTAGAGTTAAAAAATCAGCTTTACCCGATTTCAAACCTACTAATGTCTCCTGAGCAATGGTTCCAGAATCGTACCACAGTGCCGCTTCGTAGTTGTTAAACCCTGATTTATGGAACTTAAGCAGAAGGTTAGCAATACGCATCGCTGAAGCGATATGCTTGCCAGTTTCTTTATAATCTAATTCCTTATTGAACAACGCTACCTCTGCTTTAGCATGCTGCTGTCGGAACATTCCTCGACACGCATTATAAAAATTCGGTAAATTTAGTGTAGTGATCTGGGATTTCATAGCTAGCAGCTGACCGTACAGACCGTCTTTCTGATATGTTCTTACGGAGAAAAGTGTTTCGATAAAATTCGGGCTGCCCTTACACAGGTAATCTGCCAGTTTTCTAACATCGTGAATCGCTACATCCTCCTGTTTAGAGGTGGATACCCCCTTAATTTGAACACCGTTATACAGGTCATCAAAAGTAGGAAATACAAAGTGCAGCTGATCTACGTCTGAGTCCGGGGTAGCTAGATTGTAGTTATACGATCCAACAACTGCCTTAAAGCTTAATTTACGGTCATCCATTTAGTTCCTCTCCTTTTTTTTTGCAAGTTTATGTTTAGTTTATCTATCTAGCGGGTAAGGTCCTTATAAGTAACTTAGAAACAGCTGCACACTTAGCATACCATCATAAACAGCTACTCCAGCGTAGACCAAGAACATCAGCCCTAAGTAAATGTCTATACTGTATCTAAACAAGTAGTAATCGTAGAAGCATTTCATACCTCCACAGATACAAAAAGCTACCCATAAAAGATGTATAATCCATAGTATAGTGAAGCCTATATAAAGCATTCAAACCTCCTTACCACCAGCCTGTAACATCAGTATATGCTGGCTATAACATATTGTCAATATATTTGTCGATAATTTTTAAGCATATTTTAAAATACCAGAGGATATTTGTCTCTATTCCGGTATAATTTTTCATAACAAGCCTCTATAACTCGTGCATCGTATAGGGCGTTATGGCGATCTCCACTAATTGGAGTGTCAATAAAGGACTCCCGGTTAATGTCTGGGTCTATACCATGGATTTTAAACAAAGTGGCGATATCCCCATAGTACATGCAAACGTTATCAGGTAAGTTTAAAGCTCCACCAAGCAAGTCATTTAAAAGGATCGCATCGTAATACAGCGTGTCTCCCCAAAATTCTACCTTGTCAAACTGAGCAACCCAGCCACGAACAACTCTGGATAGGAATGAGGATGACCCTCTAGCAACTGTGGCATCTCCTACTTCATGGCTGAATGTCTCTCCAAGATGGGGAGCAAGCGTAAAGTGTAGGACAAGATGCTGTATTACATTCTGTTTGATCCAGTCGTCTACTTGAGATTGGTCGTAGTCTGTAAACTCACAGTACAATGTCTTCCCATCATCAGCCGCCATACCTAAACTAATAGGTGTGGTCCCTCTATTTAACCCCGTGAACTCAAGATCGAAGAAAACTTTTGTCATCTATAACTCCTCCTGTATTTTTAATGTATTATACACAAAAGAAGCAGCCAATGAGCTTGACTGCTTAACTTTTAGTTCTTCTTGTTAGACATAATGCGACTCCACTCACGAGCTACCTCAGCATCTGACATCTCTTCGATGTCAAACTTACTGTTGGAAGGTAAGTGCTCAAGATAGAACCGAATCAAGTCTAAGTCACTAAGGGAATAGTCCTGCTTAGCCCCTAAGTCATTCTCAATCGCAATAAGCAGATCATTGATCTCATATGTAAACAGCTCATCTACGCTTCTAACCCGCATGAGTAGGTCTTCTCCTGTAGGCGCCTCCTGCTCTTCCTTTAGCTTTAATGCAGCTGTGACCATACGATTGAGGTTCTCTGGACTATCGTTACCGTAAATCATTTCTAATCGGGCTCCTACATAGTCAGTGATCGGCTCCCCTTCAAATAGCCCGTCTACTGAAGGTAGTGTTGTTGTTTCTAAATCTAGATTAGGGTCCTTCTCTTCTACAGCAGCTAGAAGTTCATCTGCGCTCTGTTTCATTTTTTGAACTTTCTTAATAAACTCATCGTCCGTAACTGTGAGCTGAAAAGACTCTGTATTAAGGCAATCTGATACCTCCTCTGCGGCAACCTGTGCCCAGAAGAATAGCTCTAGTGTTTTTCGATCTAATTTCATATGTTTTCCTCCTAATTTGTCTAGTACATCCCGATCTCGTCACTGAATGAGCTAAATTTACCTCGGTAGTTTGTTGTCAATTCAGCGAACTCGATCTCTGTAAAAATTCCGGTCTCTTTTCCTCGCTTAAAGTGATGAATAAAAGCAGAGAATCCAGAGTTCCCTTTAGAAATATCTATCTGACCGTTGTGACCTGCTAAACCTACGTAGCAGCTGTCTTTAATCCGGGTCAATGTCTTTCTGATCTCGTCTACGGTACCATTCTGTGCTTCGTCAATAATAATCCCAACCCGGTCCATCGTTCTTCCACGTAAGAACGTATGTGGCATAACTTTGTAGTCACCGCCGATAAACTCATCACACATCATCTCTAAATCAATGGTCTGCGGGTTCTCCCCCGCTTCTACTAGCGCCTGTCGAAAAGGGACAGCATACTCTTTGATCTTTTCAGAAACACCGCCCGGCAAAAACCCTAAAGATTTTTCCTGTACCGGGAATACCACATAATAAATCGCATCTATATACCCTTTATCCTTGAGGACTTTCATAGCCTGTGTGAGTACAGTTGTTTTACCTGATCCCGCTACAGAGTCAACAATAACCCTTTGGGACTTGAAAAGCTTGATCACCATATCTTCCTGTTCACGGTCCAAATTCTTAATCAATGGAAAATCTTTTTTGGTCAGCTTACTGAGGTCTAACGATTCTTTATGTGTCATTTAGTGGCTGCTCCTTTATCCAGAATAGTACCTTTCTTATCTCTATTATACTATATACGGGTCCTAGCGATTGCTCTCAAGCCGAGTAGCCTGTATCATGGCTGCCTTTCTTTCCTTCTTAGTCAAGTCCTTATCTAAGACGTGTTCAAACACGTCTACAAAGCGTGTATACGCCATAGGTGTAAGACCTTCTTCCCGAACGTAGTTACAGTACCCGCCATAAGAATTTTGAAAATGCTCTCTAGCTTCTTTCCTCCATCCCAATCTAACCCCTCCCTTTTTGTATCTTACCTATATTTTATAGTATAGGATATAGGGTGTCAATAGGGTATACAAAAAAAAAAGACCTGCGTTGTGCAGGTCCTTTTATTAATGTCCTCTAAGCTTCTTAAGGAGCTGGGTATTCTGAGAGGCTGTACCTTCGTAGTTCTTGATTCCCTTAGCCGCAGCTAGTTTAGCACGGTTTTTAAAATCAGAAGCCTCACCAATAGACTTAAGATAGTCTACTAGGCTTGTTGTCTTCTGATCCCCTTTGGCTTTCTTCGGTGCGGAAGTAGAGCCTCCGCCACGCAGTTTCTTAAGCAACTCAAGGTTCTGAGACTCTGTTCCTTTGTAACCTTTAATGCCATTTGCAGCTGCCAACTTAGAGCGGTTTGAGAAGCTTGAGTCAACTCCGATAGAGTTTAAATACTCCACAATACTGTTAGTTTTTTGATCTCCCTTTGGCTTAGAGGTGCTAGGCTTAGAGCTCGTTTTCTTATACTCTGCTTTTAACTTCTCCAGAAGACTTGTATTCTGGGAAGCGGTACCTTCGTAGCCTTTAATACCGTACTTATCAGCATACTTTTTACGAGTAGAGAAGCTAGAGTCTAACCCAACAGAGCTCATGAAGTCTACGATGCTGTTAGTATTAAAGTCCGGTGAGCCTGAAGACTTGGATGGTGTAGACTTCGCTGGAGTTGGTTTTGCAGGCTCAGTAACCACAGAAGCTTTTCCATCAAGCATCTTCAAGAAGTCGTTCCAAGTAATACCCTTGGCTCCGCTACGTAAGTTATGTGGACAATCTTTCCACCCACTAGCCTCACGGTGAGTAATAACGTGGGATTTAGGAATGCCATATTTCTGCATTAGAGACTTTGTAAGCTCAGCAGCGTTTTTAACAGCTTTCTTGAAATCTCCGTCCGAGTTTACACAGATTTCAATACCAATAGAATTGCTATTATATGATCCACCGCTGTGCCAGCATTTAACATTGTCCGGGAAAGACTGGACTGCTTCGTTTTCGTCTACAGTATAGTGCCAAGAAGCGCTTCGAGAGTTACCGTTCTTTTGCAGCTTAGCGTGACTGGCTGCATTAGCCCCTTTTGAAGTGTTAGCTGTCTCATGGATTACGATGTACGTTTTAGGATTGCCATACCCATAAGAGGCATTCTCGATAACACCTTCAGAAACGAGGTCTTTTCTAACTTTTACCATATGTATCTACCTCCGTTTATTTTGTCCTTCTTAATATAAAGGTTGGTCCAAAATTCTTAACTTTCTTGGAGGCGGTTTTCTAAGTATGTAATGATTGACGCAAAGTCTGTAGAAGCATTAAAATAAAACTCAAACTCAACACCCTCTACCCCAACTATTTTGGTTTTACGAGCCATTACCGGGCATCCCCACTCAGTATGTTTATTAATTGTTCTCGCTGCCTTAATGAACTGCTCAGTATCCATAACCGGGTCCTGAAGGGATTCAGCAGGGATGAAGGAAACATGGGAGGTTTCCACACTCCCTACTGTCTCCCTCTTGCTGTAGAGTTTAAAAGCCTCTAACAGACCTTTTAACAGAGTGGGTCTATTCTCACTCACCTTGATCTTCTCCCTCAGCTTTCGGGAACGCCTTTTTCTCCCAAGCTTCATAATTATCCTTTTTGATGAAGGAGAAGTTGAAGCGGATTTCCCCACCTTCGATACCTGAGTTAATAGGAGATACTCCTGTTGGAGGGTTACCCGTACCATCATCAGTAATGATCACAACGTCTTCACCTAGATCGAGGACTTTCCCAAGCGCTGCTCGTTTAGCAAAACGGCTACTTAACTCCACCATATCAATACCATAAGCTACGCCTTTTCTAAAAATCTCTGCGTGAACATTTTTTGCTTCTTCAGAGAAACTAACAACGCTGACAAAGTTCAAATGTTCTGTTTCATCTGGAGACTTTGCAATGAAGAACTTGTATTGATTATACGTAAACTTAGCCAAGTCTGTTAAAAGGTCCAAAATCTCCTCGTATTCTTCATCAGTAGCCTTACGGGTAATCAACGATGTTAAATTAGGTGCTTTTTTCATTCCGCTGAGCTGCTGCTTTAAAGCCTCTCCCGGGGTGGTCGGGAGTTTTAGGTTAGGATATAACATCTCCTCAACTGAGAAGTCACGTTCTAATACAGGTTCGAACTCCTCATTCTTCCCCATTTCTGAACTTCTTGTGTTCTTGTATGCTCCTTTATCCATTTCAATTTCCTCCTTATGTATTAAATCTTTTATTTCATCAATGACATGTTTGACAACTTGTTTATAGGGATCGTGCCTTTTTCTTTGCTTAACAGCAGATAGAAACCCTAATCCTAAGATAAGGGTATAACATATAGCTGCTATAACTATTATAACACAAGTGGTGTTATTCACCGCCCTTACTGCCTTTCCCATTAAACTCAGGTAAGCTCTCATAAGATACAGTCCAATAATCTCCATGCTGCTCCAATCCGAACTGAGCGTATACCGGGCGAGCCTGAACGTGGTCTTCGGCTTTAACACCCTTTTTAATCTCTGTGGCGAGCTTTACTAGCTCACTGAATCCTCGGGTAGCTACACCATTAAGCTGTCCGTTGCTGCGGTAGAAATCCATCTTCAAGTAATCATCCTCAACTGAGTAGCCGATAAGCCCTTCAAGCTCGCCAGATTCTCCTTTAAGCTCTAGGTAATACTGTGAGGTCTCTTGAAACGGTTTGTCTCCATGAGGTAAGCTCACAGATTTAAGCATAGCAACATATTTGGTATCTAAGTTTTTGTCCTTGCCTTTCAGCAGCCCTTTTAGTTCCCGGGCATGTCGTCTTTGAGTCTCTTTTTCTGTAGTGTCTGCTTTAGGTTCTTCGCTTTTATGTATACTCTCGTAAATAGTGATCTCTAACTCTTTACCATTTCTCATGACTTTTCGATTTACGGGTACAACTTGAGAGGCTTTAGACTTCTCTAAGTCCTCTGGCATAATGTCACATGAACGGGCATACAAGTACATGTCATACATAGACTCAAACCCATACAGGTTCAAGAAACCTCTAAATGTCTTAGACAGCTGCTCGTTTCGTTCGATAACGTCTTCTAAGCCACGAACCTTAGTGATATGCTTAAGATAATGAGTTGTAATCATTGCATCCTGTATATCTTCTTCGGAATCTTTAATACCTTTGTTCGCTACTTCTAACATCTTCTTCGTCAGTTCTTCCATTTTTTCGGGTGATATTTTTCTTTTTGAAAATTCCATACAGTAACCTCCTTTGGAGTCAGTATAACATAAGTCTGTAACTATGTCAATAAAATAGAGGAGGATTATACCCTCCTCTTTATGTATTAATATCCCCTACCGAAGATATCGGTAGCCTGTGGTACTAAGTTCTGTACAGTAGTATAGTTGAATGCATTCTCTACAGTACCTGTTATATACGGTTCAAGAATATACTCCATACCCACCATAGAGTACACGGAGGACTGAGCATAGTGATCATCGCCCTTGTTCGTAATGATCTGGTAGATTGCCTCGGTCTTCTCATCCTCTTCATCTCGGATAACTACGTTCTTCCAATGGGAGAGGTAAAGGTCTAAGTCCCGGTTGCGGCGGAAGAATCCTAAACGACCCATCTTCATATCAGCGATGTGCTTCTTATTCTGGGTGAGCTTATCTACTGTAACCATGTTACGCTGCTCAGACCATTGAGGCTGAATTTGACCATTTGAACGAGGGTTCGGGTTAACTTTTACCCCGTATACTACGCCAGAGCCAAAATGAGCAATGAGCTTATCTACATAGTTACCAGAATCCCCGATATCTGCACAAATAATGTTTGGTTGGTACGGAGTAATCTGATTGATGATGGTCTCTAGGTCTGCCTCGATATTGGCAACACCTCGGGCACGCTCTACAGAGAATACTCGAATAATGTCGATCATGCCGTTATCCCGGAATCCACGTATGGTGACCCAATGTCTATTCGTTAATACCGCCTCTTTCGAGGTACTTTAACACTGCTCTAGGCAGTCGGACTAGACTATATCTTAACCCTACGTTTTGGTGTAGGGTTCCCTGTATTACGGTCTACAATTACACGGTTATCTCATCGTAAACCTCTTATCCGGTTCTAGCCCTACCCATTTGTAGGGTTACCCGGAAGTTTAGTCGTTGAACCTTCCTCTACTTGAGAGGCTTGGCTGCGGATTACCCTATCCTTAACCTTTTTACTATACCGTTGTGATTAGCAACGCCCATATCTATGTCACCATGATATGTTAGTAGCTAAGGCTCTAAGGGATTCCCCGCAATTAACAGGGTTTATTCACTAATCATTACTGATTAGGGGGGCAGATATTTTACCCCAGTCAATACCTACAGAAATAAATCTGTAGTTTCCTCTGTTCATCAACGGCTCAGGTAAGTCTTCCCTGATATTTTTGTATACATCATCATCTTGTACCGCTAACGCTACGTCTTGATATGGGTGACCTAAAACGTAGTTGTAAAAATGCTGCTTAGACTTAGCTTTTAACTCCTTACGTTTTAGTTCATCCGCGCTAATCCAGACTGCGTTCATCTGAGTAATCAAGTAACCTCGTGTACCTCCTCCGTCTTCTGTACGAGAAGGATGTTTAGCAACCCACTCTCCGTTATACCATCTATCTAGCGGTTTACCACAGTTTTGACAGATGAATCGGAATGTTCCTTCTTTAACTGTCTTAGCTCGTACATCTACCCCATCCTCATCTAGACATTCAATGTTTTTCTCGTAGTCTAGCTGCTGCCTAAGACCACATCGGTCGCATTTGTGCATATACACTCGTTGGTCAGATTGATTGAACAGGGCATGTATGCCGTAGTCTGGAACTGTAGGGGTTGACCATCTACGTACTACCCCAAAGCTAGAGGACGACATAGACTCCATTGCGGAAATTTCCGCACTAGCAGATACACGGTCGTACTCGTCTAAAGAAAGGTAGTCAATATCTACCCCCTCCACAGACGCCCCTTTAGAAGCAGACCGGAAAATAAGGAAACTATTTCTTATTTTCTTTTTCTTGAGGGAGTTTACATTAGTATCTAGGATAGAAGCATAGTAACCTTCGTTTAAAACTGGGTCTAAACGAGTTGCTACAAATTCTTCCATCTGCCTGTTCGTAGGGAATGTGTACAGACATTTTACCCCAGCATAGCTGTTTACGTCAGCAAAGTGCAGCATCTCTGCTACCCCTATCTCGGATAAACCAAGCTGACGTGATTTAATGACAATCTTGTCCTTGTGCTGATCGTTGATGATATCCACTTGCCAAGGTCTATGTGATTGGGCTTTTGTAGAGTCTTGACCACTTATGTGGAAAGTGATAGGGTGGTTCTTTACTTTATGGTGCTTTAACAGGTAGGAAGAGGGGTGGAGCATGGTAAGCACGTACACCAGCTCTTCCTTAGTTAAGTCTGTCCGACCGAAGGTCTGTTTTGCTACATTACTTATCATTTTTCCATCAATATTGTCCAGCATGTTAAAACGCCTCTTCGTTTGCTTTATTTTGTGCTAGGTCCATCTGCCTTATCAGATCAGCTACGTCCTCAGTAGACATGTCTGTAACGTCTAATCTTTCTTCCTCGTTAACATCCACCTTACCTCCTGATACGGCTTCATTCAGGACTCTTTCTTGCCTCATGTTAATCTCAGGAAGAGTAGATTGTCCTGACAGTCCTTCCATCGCATCGTTGATGTTGTTTACCTCTTTATAGATACCATACACCCGAGCCAAGTCAGACATGTTGTCGATAGGGATTTCTCCGGCAAGTAACCGTTGCAGATACTGTAAGAGAGACACAGATATAGATTCGTTTATCAGCTCTCGGACCTGCTCTTCGGAAGATAATACTTTCTTCTTTTTATTAATCTTATTACGGATTTCATCTGCCATTGACATCTTCTATAAGCTCCCCTTTCTGTCGGAATGTTCTGTAGCACGAGCTAACATCTTCACATATGTCCACTTTAAATGGGTCTAAGTTAAAACGCACATGTGAGTGAATAATGATGTACTTGTTCTCACGAATAATTAAAGAAGATAATGGGCGCCCGCAGACTACACAAAGTCTAGGAGAGTTCACCCTACGGTCTCCTTTTTTGAAAACGTGGTGTTTGCTTGAGTTAGAATACAAGCTGCGTCTCTTCTCCACAACTTCTCTTTTAGTTACCCCCATCTTCACTCCTCCTCTTCCGAGTCAGTAAAATTCACGAAGGTATCCTTTATGTATTTTGTATACGCATCCAATCTTTCTTCTAGCATAGTGTCTTTAGTATCTTCGTCCGCACGTTCCGGGTCGATTACATCCACGTATAAGTACGGTAGCTCTAAAACAATCTCCACAGGGACTTTGTTGATAACGTCCTCTGTAAAGGCTAGCCCTCGATCTAACATCTCTGAGAATAAATACTCTTTGTATTTCTCGATCAGCTTCTGAATGATTTCTGGCTCTGTAAGTTCGCTCTCGCACTGTAAATGGGCATACTCATAAGCCATGTTTATTGTCATAGGTTTCAGGATGTCCTCGATATCGTCAATAAAGTCCTCTAAGGCATCCATGTCTGGGACTACATAGTCCCCTTCCCGGTAGATCGGGGCTAAAAATTTACTGGAGCCAATTATGTTCGTAGCTAACTCCCCTGCAAAGAATTGTACTGAATCTCGGTAGTTATCCATCTCCTGCTCTGTAAGTCCGAACATTGGTGATGCACCTTCTTTCCCTTGATGTTATTTTTTGTCGTATTTCTTTAAAACAACGTCTGTAATCTCCTTCAGTTCCTTCTGAACTCGTTTCTTCTTCCTATGCTGCAAATAGTCATAAAGTACAGAGACACCTACAGCAATGAAGACTATAGCGATGTCACACCACAGCTTATAATGCTCTAGAGAGTACAGGTGTGTGGACACCAGACTTTCAGCGATTGTCAAAAGGATAATCGTACTAAAGCTTAATATAAATTTTACCAGTAGTGTGTTTGCCTTTTTTGTCATACAGGGTACCTCCATATTTAATTTGTATATGTTACTAATATAAAGGATAGTGAATATTAGGAAAATTCCACTGCAAAGTCTTATATTAGTAAGGAATACAAGCCGGAGAGGATAGACATGTTCACAATTTCCGTAACTGTAACTGCTGTATTTTACACGCTCATTGTTTATGTGTCCTATATTACTTCCCAGATTCTATATTTTGGTATCACTAGCAGACTGTGGATGCCTATTTTAAAGTCATCTCTGTTCATCCTAGTGTCCTATACCTCCATTATATCAGATGTCATATTGTTTAGTAATTGTATGTACGAATCGACTATTTTGAAAAATGGGCTACTGCTCCTGTTACTGGGAACATCTTTGATAACAGCGGCAAGCGGAAAGGAGACTAATGATGCACATAACGGAGAATAAGTACCACAGTACGATAAAGGTCGAGTTTAGGGACTTAGTAAGCAGTATTGTAAACAGTGAAAGATCACTATTCCATGTGTATACAATTCACAGGCTGCTGTCATTAGGTCTACTGATCGACTTCACGTTCATGTACCAGAAGACCGATGATCCCAATGGGTGTATTACAATCGAGCTAGACTTGAAAGAGCATGGGAAGGCGTACTTCAAGATCAATGCGGAGACTAATTACAGCAGCTTATCTGATGAACGCAGCATGCAGGTTTTAAAGGATTTTTTAGAGAACTATAGCACGAAACTTACTGATGGGAGTCAGAAGGGGACTAAGCTATTTGACAAATAAAGGAAGGTGGGGGTTTTAGTGACTTACCAAAACAATGAGCTTATCCAAAAGTTACAGGCAATCGAAGCAGTGCTTCAAAATCAAGAAATAAACCAGACCGAGCTTGAAAGAGTAGTTGATGAGCTTAAGAACATTGTGCAGTCCCTTGATAAGGAAGTAGCTATCCAAGCGGAAAAGCAGTCCCACCTGTACTACATAGTTGAGAAACTACAGAAAGAGGTTGAACTGCTTGAACAGAAGGATGTCAAAACCAATGACAAGCAGCGAACTCTGATCGAGAATATGCTCATGGCTTTTCTTGGGGGACTTATCACCTACATCTTCAGCACAATGGGTGGTAAATAATTAAACACAGAAAGGGGCAATACTTATGGATAACCTTAAAGGTTTAGAACTGGGAATGTTTGATGGGACCAAGGTGTATGTACCTGCTTCTGCATTAAAGGAACTAGGTGTGTTTATTCCGGTAGACTCCTTTATTGGGAACTATCTGAGAGGAAGCAGAGGTCCTCTACTAACAGTGTATCCTGATTCGACTTTCGCAGAAGGTACAGGTTATTTTATCAACCCGGCGTTCATCGTCAGTGTAAAACTTATTACAGCATAAAAGACCAGCTGAGCTGGTCTTCTTTTTGTTCACCACATATCCGGGTCTGTATAAATCTCATTCATAGCATTTTCCGCAGCTTGGTACTGTCTGTCTCGGTGTTCATTCTCAATCTGGCGATTATATACGTAGCCTGCCATGTCTTTTAAGGTCCTTAGCATTTGCATAGTTACATACTCTGAATGCTTGCTGTGAGGTGCCAGTTCAAGTAGGTACTCGATATGCTCTATTACTGCATCTCGGTGCTTCTCTGTAGGTGTTTCTGACTGTTTGGTGTAGCCCATATCAGTTGTCCTCCTCAAGCTGCCGCAGAATGTGTAGTTCATAGTCCCTGATTTCTTTTTCTCTTCTCTCCCTTATTACTTTTTCTACAGGGTTTTCTGGAGGGTGTGTAAGCGGTTTACAAGGTTTTAAAGGCTCACCCTGTACTTTAATACATTTAGGCATCAACTGATCTCTGGTGCGTGTTTGTATCATCTTTGATTTCCTAATTAACTCTGCTAGTACCTTTAAACCTTCCTGATATTTCTGCATACTTTCGGATATCCTAGCCTCTGTCGCTTCATAAGAGCTATCAGGAGCTTTGGACCGTTTTACAATTACTCCTGACTTTACAGATTTATTGCCGTTCTTCTCCATCATTCATCCACCCTTTTGTTGTTGACATCTTTAAATTTTTCTAATTCTAAAATTTCCTCTTCAGTAAGGTCCTTAAACAACTCCCGGTAACCTACATTAAACAAATCCTCTAACTCCTCAAGTTTCTGTCTTCTAGGGAACTTCTCTCCAGTTTCCCAGTAGCTGATTGTGGAGAAGTTGACCCCTAGCTTAGCAGCTAAGCTGTAAATGGTGTACCCATGATCTAATCTGTGCTTCCGTAAACGTTTAATCACTTTTCCTTTACTCATGTTGTTATCTCCTTTAGATGTTTTAATTTTTGTCTGTGTCAATTCCTTTTCCTCCTTTGAGTATTTTGTGTCTGTTTTGTTGTTGACTACATCGTATCATGGTATTGATTGAAAGTCAACACGTTTTATAAAATTATTTTATGTAACTGACTCTAGATTATTCTTGTCATATTTTAATTACTGCTGTATCAAGGTTTGTAAACCATACTGACATTGGTTTTGTCCTATTTTATTTTTATCCCTCCTGTATTTAATATATTTATTATTACTAATAAGTGTTATTAAATAATAAACAGGGAGGAGTTAAAATAAAATAGGCATTTTTAAAACTGACATAATTAACTCCCTTTTGTCAGGTAAGGATTTAAAATAGGCATTACCTTCTGAGATACAAAACCTTACTGACATATTAGCCCTTAAATATGTTATGTCCTATTTTAATCCCTTGATACATAAGGCTTTCTGACATCTTTTAGATACTTTTTGTCATATTTTATTTTAAGGGGTTCTGTATTTATATATTTATATATTCTATATATTATTAAAGTTATTTTTAATACTTAGTATTATAATGATATAGGCTGTAAGAAAATGGAAATACGTAGAGATCGAGCAGCGAAAAAAAAAATGAAAAAAGTTATCCCAAACACTTGTCAGGAGTTACAGAGTATGTTATAGTATAGTTAAGGTTAAGGAAGCCTACAAATACACACCGTATTTTGACCCCTGAACCACTTGATGCTGAGACTACCTCCTGATCGGTTTCATTGTCAGGTGGTACAGACGGTCAAAAAAAAATGAAAATATTTACTCTGTAACGTTTAAAAAACACGAATATGTGTTATAATAGTAATACACCGTCTAGTTCAACGGCGAACTCGATGTGCTGAGACTGACTAGTTCAACTGGTGAACTCGTGGTCTCAACCCGCTCCAAGGTTTTTTGTTCCTCTCCTTGTTTTTTCCTTGGAGCTTCTTTTTAAATCATGGATAGGTATCCAAGCGGTAAAGGGGTCTGGTTGCTAACCAGATAGTAGGCTGAGGTCTAGCGGAGGTTCGAATCCTCTCCTATCCGTAAACTAAGTAGGTTTTCATTGAGCACACAAGCGGCGTCTCTGTCCATTTCCATTGTCGCCTCCTCCCCCTTTTCAGCTTGTGTGTTCAATGAGCATCTGCTTTTAGACTTTTTCAAGTATGGCTCTTTAACTATAGGTGACAAAGTCGAGGTATTGGTCTCCTCAGCTGAATACGCTTTTCCTACCGTAAAGGTGGTACGATCGACACCGGATACGATGGATAAGGCTAAAGGCTAAAAACCACTTAATCATTGTCCCATAGCTCAATGGTAGAGCGCCCGACTGTTAATCGGAAGGTTGCTGGTTCGAGCCCAGCTGGGACAGTTAACCTTATAATGAGGAGGTGATTGCATGAAAAAGGAAGCAATTTACGTCTTCAATTATAACGGACAGACAGTAACTGCTGATGCTTATGTTGATCCTATAGAGAATCGTAGGTATCGAGGTACTAGAGGGAACCCTCTTCAAATTGCACTGAACTATAAGGGTACTGGTGCCACTGAGACACAAACTATTGTTGCAGAATTGGTGGAAGACGTGCCTGTACCAGACGCACCTGCCTACTCCGTTAATACACACGCACTTATTTTCTACTTGCCAGATGTAGACGCCTATGCCAAGGGGCTGTACTATGAGCTCAATGAAGGCGACTCAGGTGTCCTCCATCCTGACTTTACAGTAGATTTTCTAGACAAGATTTAATTTCATTGGGAACCGTGGCTGTTCGTTTTGGGAGCAGCAGTCTTTAATGGCAGGGTACTTGACGTTGGGTTAGGGTATCCAAACGCAGAGTAGGTGGACCATGAAACTACTTCAATTCTGAGGTCGTTTTTCCGGCTTCATACGTACTACTCATGTGTACAACAGAGCCTACACGCCTCTTAACAATGCGGACCACGGTAGGACGTTATAGCTCGCTGGACGATGTATAATTTGTCAGTATCTATACCGGTTAAGGGTCTGATAAACGAGGTTAGATTCCTCGGTCCAGAAAAGCAGAGTTTATTCACTAGGCTAATACGTTAGTAGGGTTCGGGGTTAGCCCGGACGACTGTGTGGTGGCGGAAAAGGTAGACGCAATAACCCTCGGTACGGGCACGGTCATGAACGTGATACAGAGGGCTGGGACAAATTTACCCGTACATGCTAGGTGCAAATCCTAGCCCACACGTATAATGCCCTTATAAGCAATCAGCTTATTATGCGGTCAAAAAATCTATTGGTGGCACACTGTTATAGATGGAGTGTGTGAGCAGCTAAGGGAGTAGCTAGAAGCTATGTGAGGGTCAAGGGCTGTATCCATGTGGGAGTGGATATTATTTTATTATCTCCGGCGCATAACGGGTAGCTGCGATCCATGGAAGCTGTTTCGGGTATACACGGGCAGTGGAAAAAAGGAGCGTTTCCCAGGGGAGGTGAAAACCTTAAAAGAGTCTTAAATCCCCTGACCAAACATGCGGGGTGAGGATGATATCAACTCAGTAGGTACCCCGGGTATATGCTGAGTGACGGGGTTCGATTCCCCGGTCCCGCTACAATATTTTGCCGAGTAGCCAAGTGGTAAGGCAGCGGGCTTTGAACTCGCTATCGTTGGTTCGATCCCAGCCTCGGCAGTACACGTTTTTAGAGCTTAGCAGGGTCCCACACCGACACCTCCTAAAAAGCTTCAGCTCCTTGTTTCGGGTGGTAGGGACGGAGCAGGCTCTAGAAGCGTTCTTGGCTCCATAGTGCAGCGGTTAACACGCCCGCCTGTCACGTGGGTAGCATGGGTTCGAATCCCGTTGGAGCCGTTAAGTAACCATATCGGACTGTCTCGTTCTCTGCGGGGAGAACATTCGAGGTGAAAGACCTCTACAGACAGGTGACAGATGGTGAGGGCACTTTCCCAACAGTTGCCGCAGATGAGGGAAGTGAGGCGATGATAGGAAGAAGAGGTGGGTCCTTCGCCATTAATAAGGGTGAGCGGTAACGTTGGAGAGTTACGGCAGACTGTAAATCTGCTCCCTTCGGGGTTAGAGTGTTCGAATCACTCCTTACCCATTGAACACTGTGCATTATCTCCTTTTTGAGACTCCGTAAGTAATCTACGGAGTCTTTTTTGCGTTCCCTTATATTATTACGTATGTGACTGTGCAGCTGCTGGGAGAGGTCTATATGGTATAATTAAAATAGAGACTCAATAGTTCTATATTATACATATAAGGAGGCAGCCATGGCATCTTTCAGCCAAGACAATAAGTGGACGGAAGCTAAAAGAGCTGTAGGCAGCACCAACTGGATAGAAGTGGTTAGCTACTACCGATCCATTGACGGAGAGAACGTGTTTGTATATTCCGTAGTGGACGGAGAGAAACGACTTATAGTTGACGTGCTTGATGATGAAAACGTTCTTCTCATCGGTAGAGACGGCAACCTCATCACAGATAGCTACAGCAATGTAGAGAACAGCAGAAAGGTTTTTAAATATTCAGAGAACAGTGAGCAGAGGCACTTTCAGTTAGGCTCTGCGGAGTATCTGGTAACAATCGAAAGTCATAAATAGGATGGAAGTGATAAGGAAATGAAAGTAATGGACTGGATCAATCGCATAAGCGGTCAGGAAGAAATCCAGAAGACTACCCAAGTTGACGATGATTTCTCCATAGCTGTCCGCCAGATCGAGCAGGATGCGCTTGAAAAGAGCCAACGTAAAGGGTCCGCTAAAGCTTATGAGGAGCCTCTAGTGGGAGGTAGCTTCTCTATGAACCCGGATTATAAAGAGGCGCCCTCTACATCAGGGACACATAATCTACTCGAAGTATTAAAGCTATGGTCACGAAAGAACATCATCCTTAACGCAATTATTAACACCCGGGTGAATCAAGTGTCCTTATTTTGCACGCCTGCCCGGTTCAGTGACAGAGGCATCGGTTATGAGGTCCGATTGAAAGACCCACTGGAGACTCCTTCAACTCATGATAAGAAGCGGATGAAAGAGATTGAGGACTTCTTAGAACATACTGGAGTAGATAAAAAGGACTTTACCAGAGATACATTTAGAACGTTCGTCAAGAAAATTATCCGAGATAGGCTTACATACGATAAGATCAATTTTGAGCTTATTTACGACAAGGCTACTGGAAAGTTAGAGAGTTTCAAAGCTGTCGATGCCTCCACCATCTACGTTGCTGTCGATGATAAAGGGAGAGAGCGTAAAGGAAAGAATGCTTATAAGTACGTTCAGATTCTAGACAGACAGAAAGTAGCGGAGTTTAAAGCTAACGAAATGGCTTGGGAAGTACATAATCCTCGTACTGATATCACTGTAGGTCGGTATGGGTACCCTGAACTTGAGATTGCATTAAACCACTTGCAGTACCATGAAAACACTGAGGTGTTTAATGCCCGTTTCTTTGCTCAAGGTGGGACAACAAGAGGTCTCCTACATATTAAAACCGGACAAGAACAGTCACATCAAGCACTTTCCAATTTCAGACGGGAATGGACATCTATGTTTAGTGGCATTAACGGTGCTTGGAAAATCCCTGTCATCACAGCAGAGGATGTAAACTTCGTTAATATGACTCAGTCCTCTAAAGACATGGAATTTGAGAAATGGCTTAACTACTTAATTAACGTTATCTGTTCCATTTTCTCTATCGACCCCTCGGAGATCAACTTCCCTAACAGAGGAGGAGCTACTGGGCATTCAGGTAACACTTTGAATGAAAGTAGCACAGCGGAGAAACACCGTAGTTCTAAAGACAAAGGTCTGGAGCCGCTGCTCAAGTTTATTGAGGATGCAGTAAATAAGTACATAGTATCTCAATTTGGAGAGAAATATGTATTTAACTTTGTCGGAGGAGACTCCAAAACTGAGGCTGAGATCATTGATATTCTCAAAGCTAAAGCAGCAATCGGTCTTACTATCAATGACGTTCGTGCAGAGCTTGGTTACCCTGAAATCGAAGGCGGAGACGTTACTCTCGCCGGAGTTCACGTACAGCGACTAGGTCAGCTCCTACAAGAAAAACAAATTGAGCATCAACGTCAGATGGAGATGCACCAGTTCGTAGCACAGCAGTCAGGATACAACGGGAACCTTGATAACGTTAATGGTAAGGACACCTATAACAAAGACGTAGGTAAGGACGGACAGCTAAAAGCGGAGAACAACACTAACTCTACCCCTCAAGGCGGTAAGAAGGATGACGGTAGTCCGATTAACGACTGGGAAGTATAACAGGAGGGTTGCTTTGAGCAGCCTCCTGTAAAATTTATGAACAAAGTAGTGTATCTGCTATATTATCAGAAGTAACATGGCTGTGTCACACAGTGTAATACACAATATGTGATATCATAGAAGGGAGGAAGTAGCCCTGAAAACTTTACCCGGAAGAGTTGACCTATTTGTTCCTATTGACTTAGGAGAATCCATCAAGAAGAGCAACGAAAACTCAACAGAGAAATCTTGGTACTTACGTGGGTATGCAACAACTCCTCACCTAGACTTACAGGATGATATTGTAGACCCTAACGGGATTGACATTAGTCACCTTGTACAGCATGGCTACATCAACTACGAACACCAACAAGGAGAAGAATTTATAATCGGAGCTCCTACAGATGGTACATACGTAGACCCTGATGTCGGTCTGTACTTGGAAGCTAAACTCTACAAAAACAATCCGTATGCTAAGAAGGTATGGGAACTTGCTTCCAACATTGAAAAGTCAGGGATAAACCGAACACTAGGATTCTCAATCGAAGGCTATGCCAAAGAGAGAGACAAAAATGATCCTAGAATCATCAAGAGTACATACATAACAAACGTTGCTGTAACTACTAGCCCAGCTAACCCTAACGCTACTTGGGAAGCCTTTATGAAGAGCTTCTTAACTGGTCACGGTATTTCCCCGGAGACTCAAGTAGATGGAGCCGCACTAAGAGCTGAGTCTTTTGCAAGAAGCTTATATAACCTCTCGTGGGCTTATAAAGCTTTAGGTGATCCTGAAGACTTTGACAAGCTGTGGAAAGAGGTCGGCGATTACTTAGACTCGATGGACCGATACACCCCTGAGAGTGCCGTAATGTTCCTTCAGTTGTTCAAAGGATATTCTCGTAATGAGGCTGTATCTAAGATTGATCAACTAATGCAGCAAAACGATAATGGAAATAAGAAAGGAGAAACAACGAATGGGTAAACAATCATTTTCTAAGTTGACAGAAGATTTAGAAAAAATGAATGAACAAGTTTCTAAGTCTGAAGAGGCAGCTGACGCAGAAAGCAAGTTAGCTGAAGACGGTCTGACAGTGGAACCTGTAGCAGGTAAAGTCTCTGATGAAGGTTCTGAGCCTGTAAAAGAAGAGCCAGCTGAAGAGCCAGAAGTTGTTGAAGTTACACCTGAGCAACCTGCACCAGAGGAAGAGTCTCCAGAAGATGAACCTAAAGAAGATGAGCCTCAAGAAGATAAATCATCTGAGGATGATAAAGGAGACGATGAGCCAGTGTCTAAAGCTGATGAGAAAGAAGAAAAAGAAGACAAGAAGGAAGATAAGAAAAAAGAGTCTAAGGACGGTAAAAAGGAAGAAAAGAAAGACGAGGATGTAAAGAAATCTGAGTCTGACGAAATTTCTGTATCGGGTTCTGAAATTCTTGGTGCTTTTGAATCTATCGTAAAATCCTTCTCTTCTCTTAAAGAGCAGCAAAACGGACTAGAAGGTCGTCTGTCCAGCATCGAAAAGTCCATTACTGATCTTATGAACCTTGTAGTTAAATCTGAGGATGAAGAAGTCAAAGAAGACAAGGAGAAAGAAGAGGTAGAAGAGGCTGAGCAGGTTGAAAAGAGCAGCCCTGAGCTGTCAGAAGGTAAAGCTGAGACTTTCATCTCCAAGTCCACAGAAGGGGATGTATCAGTTCCTGAAGCTACTCAAGAAGAGGAAGTTGAGGAAGCGCCATTCAACCCATATGCACATATTGATACAGCTACTGATTACTATATCCAACATGCTAGTGAGTGGGATAGAGGACAACAATCTAGCTTCCGTGAAGCTATCCACCGTGTAAAACGAGGACAGCCAACACAAGCGGATATCGCTTTATTTAAAGAAATTGTTGAAAATTAAGAAAAATCAGTACAAAGTGCTATATTAAGGTCATGAACACCTAACAGGGGTTTTTGGTAGTGGGAGTTCCTCCTCCTAGCTCCCACTATCTATCATCATGAATTTGCGATCCACTAATTTAAAATAAAACTTTTAGAAGGGAAGATACATAAATGAACGGAAACAATCTTGAAAAGAATCAAGAGAAAGTTCAACGCAAGCTTCCAGCAGTAGCTGAACAAGTTCTTGAAACAATGTCGAAGTCATTTACAACTGGTTACGGTATTACACCAGACACTCAACAGGATGCAGCAGCTTTAAGACGTGAGTTCCTTGACAACGAAGTCAAAATGTTAGCATTTAACAACAGCGACTTCACAATCTACCCAATGATTAACAAGAAACAAGTAGACAGCACAGTTGTCAAATATGCTCAGTTCAACCAACACGGTCGTACTGGTCACAGCCGTTTCGTTCGTGAGGTAGGAGTAGCTTCTATCAACGATCCTAACATCCGTCAAAAAACCGTACAAATGAAATTCTTAAGTGATACTAAGCAACAATCTATCGCTGCAAGCCTTGTGAACAACATCGCTGATCCAATGACTATCTTGACTGAAGATGCGATTGCAGTTATCGCAAAATCAATCGAGTGGGCAATTTTCTACGGTGACGCAAGCTTATCAGCAGACCTTGATCCGCAAAACGGTATTGAGTTCGATGGACTTGCTAAGTTGATCGACCAAGGTTCTAACGTGTTAGACATTCGTGGGCAAAGCCTTTCTGAAGCTATCCTTAACACTGCGGCTATCGTAGTCGGTAAAGGTTATGGTCGAGCTACAGATGCGTTCATGCCTATCGGTGTAATGGCTGACTTCACAAACAACCTTCTTGATCGTCAGCGTGTACTGCAACCTGCTTCTTCTGGCGGATTCGCAACTGGTTTCGCTGTAAACCAATTCTTGTCTACACGAGGCGCTATCAACCTTCATGGCTCTACTATCATGGAGAACGATAACATCCTTATGGAAGATGTCCTACCAGCACAAAACGCTCCACTACCTCCACAAAATGTAGCGGCAGCCGTTAAAACTGGTGCAGGTGGTAAGTTTGAGAACGAAGTTGCTAACAAGCAAACTACTCTTGCTTACAAAGTTGTTGTTTCTTCTGACGAAGCTGAATCTGTTGCTTCTCAAGAGGTTACTGCGGCTATCACAAACGCTACAGACGCTGTAGAGTTGACTGTAACTCTTCAACCAATGTATCAAGCGCAGCCACAGTTCATCTCAGTATACCGTAAAGGTGCTACTACTGGTCATTACTTCTTGATCGCTCGTGTACCTGCATCTAAGATGGTTAACAACCAAATCGTCTTTACAGATGTTAACGACAGTATCCCTGAGACAACTGATGTCTTCCTTGGAGAAATGAGCCCACAAGTTCTTAGCTTGCTTGAGCTTCTTCCAATGATGAAGTTACCATTGGCTCAAATGAACGCTACTGTAACGTTCTCAGTATTATGGTACGGCGCTCTTGCTCTGTACGCTCCTAAGAAATGGGTACATATCAAGAACGTTAAGTACATCCCAGCTATCGCAGCTGACGTAAAAGTCGGTTAATAACAGCTTAACCGATGAAAACTGAATAGTCAAAAATTAATAGGGAGCAGACAAACTATCTGCTCCCTTTTTATTTAAAATCAGATAAGGAGTGTTTTATACATGTTGGTAAACAAGTCACTTGCAGGAAAGGTAGTAGCTACAGAGTTCGGAAACATCACCTTCAATGAAAAAGGGGAGTCGAAAGACCTTAAACCGGAACAGGAGAAAGTATTCGCTCAGTTTAACGGGTTTGAAGTTGTAGAGAAGAAATCCCCTAAAGCAAAAGAAGAAGCCTCATCCGAGGATAAGGCTAAAGAAAAGAAACCAGCTGCTAAAAATAAGAAAGCGAAAGAATAACAATTTAGAAAGTTGAGGGATGGAAATGATGTTCACGAATGAGAACTCAGGGTATCCTTACGATCACAATAATCCTGAGCACATCAAACCAGAGGACGTTGATAAGTATACTCTTGCAGACTACGGGTTCACGGTTGATGCGGTTAAAGCAAACCATTTCGGTATGGACGTTACTGACCCTCGTACTGGTGAATACCTTCCTGATGCGTTCTACGAGTCCAAGATTGAAGCTGCTATCGCTCAGGCTGAGAAACGACTAGACATCGTTATCCTCCCTCGTATTCTAACAGAGCATCACGACTTCTACCGTAACGATTACCAGAGCTATATGTACATCCACACACATTCAAAGCCAATTTTACAACTAGAAGATGTGAGGTTGGAATATGGAGGGAACACCATTTACAAGTACCCGGCGAGATGGTGGAGAGTTAACAACCTAGCAGGACATGTCCAAATGCTTCCAAACACGGCATTATCGGGAGGACAAAACAATCTGTCCCTTGTCCAAGCATATTCCAGCTACCCAATGATTTCAGGGCTACCTTATACAGTTGGAAGCAATTATGCACCTCAGATGTTCCATGTCACATACATAGCTGGAATGCTTCCACCTAAACGTAGAGGTGTTACTGCTCCATTAGAGATGCACCCGGATTTATGGAACCTCGTTATCAAAATGGCACTTAAAGAAGTATTCGAGCAATGGGGTCGTTTAATCCTTGGAGCAGGTATCGCAAACATGTCCATTCAGATGGACGGTATTTCTCAGAGTATTGATACAACTCAGAGTGCTATGTACGGTGGAGCTTCCGCAGATATCGTGCAGCTCAACGAAGATATTGAGGGGCTTGTAGCAGGTCTTAAAGCTTACTACGGAGTAAACTTAGGTCTCATTTAAGGGAGGGATAATACATGTCTGAAAGACCAGCAATACTGCCTACTACATCTACAGCGTATTTTAAAGCGGACGTTCACGACACAGGTTTTAAAAGTATGTCTACTCCCGCTAAATGGGAGAAGTCTTATTTATGTCCGTGTAGACGTAAGGACACAAGACAGCCGGATCAAGCTTGCCATCACTGTAAGGGTAGAGGCATAGCGTTCCTCCCTCCCCGGGACTTCGATATCCTCATCCAATCAGAAGAAAAAGGAGTGTTTAATGGCGATCTAGGGCTTCTGGACTTTGGTACCGCTATTGGTACTCCAGCGGACCGAGAAATCCGACTAGCTTTCCGGGATAGGATCACTATCACTGGGGCTCTGGTGAGTCAATCCTTTATTTTTAACGTGACTGATCATCGAGTTAAAAATGGGTTTTACATGGTGTATGACGTTCACCAGATCGAATACGCTGTCACTCTAGACGGGGAGCTTACTGAGGGTGAAGATTACGAGTTCGATAGCAAAAACAATCTGTTTATACCTAAGAGTCACCTTTTAGGTAAGAACGTATCAATTAATATCTTGACCACCCTGCGATACCTTGTGGCAGATTTATTAAAAGAGCATAGATACCAACGAGACCTAGCGGGAAACCTACTACGCATGCAGCAGAAGCTTCTTCTAAAACGTGAGGACTGTTTTATTGACAAAGAGGCATTTGATCTTGGCGTTAATGATACTCAGGTAACAGAGATGATAGAACCTAAACGTCAAGCTAAACTAGATGGTCTGAATGGATTCTTCTCAGGGTACGGTGGTTCCTAATGGCACGAGGCAGAAAGTCGATTAGACCGAAGATGTTCCAGAGCAAGGCAGCAACTCAGAAAGCCATGAGCAACTTCGGTAATGCGCTGATACAGAGAACCCTTTCAGCAGGTGAGGAAGCAGTACGTAACGCACAGCCTAATGATGTTTCTGTAACCCGGAAGCCTAAGTATCTAGAGGTAACGGAAAACAGGCTTCGTAAGCTGGGTGTTATCGACTTAAAGCCGTTCTTTGCTAAGAGTTCTAAGAAGAAGATGAAAAAAGGTGGGGGATGGTATCTCACTGTTCCGATCACCCGTAAGACTCGAAACATGTCAAGAAAGATGTATGACCAACTAAGGTCCGTTAATACTCGACCTAACACGAAGAAAACTGTTATCACAGATTACCTATATGATAGACGACAAATTTCAGATTCTACAATGCTCAATTACAACCCAAGGTCTAAAAACATTACAAAAGAGCGTGTGGGTAAGAATAGACACTCCTATGTGTCCTACCGTACAGTTTCTGACAAGTCCCCGGCTAACAGCTGGATTATTAATAGAGGTAAGGTTAACGAAGCCGACACTTCGAAAACGTTTATCAAGAACGTTGATAGGCTTATAAGATGGCAGATGAAGAACAACTAAAGGAGGTACTGTATGGCTCTCCCAAGTATTGATACATATTTGTATAAGGAAATAGCGGAGAAGTTAGAAATTATCCTATCGAACCGCTATATTATAGAGGAAATATTAAAAGAAGTGCAGCCGGAAGTCTCCACCAGTTTTATCGAGAGATTTACTGGGGACCGTAGGTGGGAAATTCCGATTGTCTACACTATGCCGCAGGATAAACAGTCCCAAAGAGGAGCCATTTATATTGGTCTTCGAGAAGGGCAAGAATCTCAGCCTAGCTTGGGTAACATGGAAGACACCTACGATTTCAAAGAAGGGAACCTGTATAAAGAGGAATCTGTAGTAGCTGCTACAGAGTCTGATGAACCGGGTAACCGCAGGCTGTACTTAGAGGTATCGCAGCCTATAGGTGATCTATATAACGTTGAAGGACTAGAGTTCGCTAGAAGCGATAATAAGACTATCGAAGGAAACCGGATTTACTTTAAATATGATCCCTCTCTTATTGGGCTGTCGTTCCTTGTGAACTATGTTGCCAAAGTGGGGGACGAAGAAGGTCTTAAAAAAGGTTTCACTGCCCTTGAGCACTACTCAGTTCTAGTAGTATCCACGAATATGGACACTGTACGCTGCTTAGACTTAATTGTTAAAGCAATCCTCATCATGATGAGAAGCAATGCTGAAGAGCACAGTAACCAGCTGCTCCAGAAGCTTCAATTCGGTCAGATAGAGGAGATTCCATTAGGTACAACCGATGGCGCCACCCCTGAGTTGCTGTATGGGAGAGAGGCTATCGTGTCTTATACAACATCGTATAACTTAGACACTCCAATAATGAACATGTTAAAAGAAATCAAAATTAACGTGAACTTAGACGTAGAAGGGGAGTGAAAGTAATGGCTGAGTCTAAAAAAGACGTTAAAGAAGAAACAAAGAAAGCAAAAGCTACCCCAAAGCAACCTACTCCTATTAAGCCATATATCCACGTTGATACGTTCTTGAAAACTGCCATCCCGCTATTCGGTATGAGTAACGTACAAGCTGCTGGATTTAGAGCCCTCATGAATGGTCGTCAGTACCAGCGTGATGAGCAGGTATTTGTGGATGAGCTTAAAGCTTATCTAAAAATAAAATAATTAATCGGAAAGGAAGATTAGAATATGGCACAATCTTACGGATACGACAGAGAGCGTCCACGTACAGAAGTATTTCTTGACTCCAGCAACTTGGGAGCCGCAAACGTAGCTAGTGAAAAACCACTGGTACTCATGGGCTCTGCTAACGGCGGTCAGCCACACGTACCACACTTGATTACCAACTACGCTCAAGCTCGGGAAATGTTCCGTGGCGGGGAACTGTTAGACGCAATTGAAATGGCTTGGAATCCATCACCTACAGCTCAAGGTGCAGGTAAAATCTACGCTATGCGTACAGATGACGCTACCCAAGCTAAGTTCTCAAACGGAGGTTTGACTGTAACCTCTAAGCTGTATGGAGCAGATGCGAACAGCATTCAAGTAGAATATGCCGATAACAACTTGACTAAGTCTAAACGTTTCAGCGTGTATTTCACAAAAGAACGTTATGAGCAAGTCTACGACAACATCGGTAATATCTTCACCGTACAGTACAAAGGGACAGAGGCTCAAGCTACTATCTCAATCGAAGTGGATGCAAACACTCATTTAGCTACTCGTCTTGTACTTAGTGCAGGAGAAGACGCTGAGTCTTTACAGCCTCTTCGTACATACGAACTAGGTCAAGGGGTTTACCAAGATGTTAACGTTCTTGTTAACGACATCAATAACCTTCCTGACTTCGAAGCAAAAATGAATACTCTTGGTGGAAACAAAAACATCGAAACTGAGTACCTCGATGAGTTGACTGCAACTGATGTTAAAACATCTCAAGTGGTTGTTACAGCTGTAGGTGCTGACCTCATCAACCAAGTGTCTAACGATACATACGTAGCTGTTGAGGTAGACCGAGCTCAAGCTCTCCCTGCATCTTTCACTCTAACAAACCTCTCTGGAGCTAAGACTGAACCAGCACCTGCTTCTTGGGCAGAACTGTTTAGTAAAGTAGCTGACTTAGGAGCTTACTACATCGTCCCGTTAACTGCTGAAGAAGCAATCCATGGAGAGCTCTCTCAGTTCCTACGTGACGAGTCTAACAATGGTAACCATTTAAGAGGTTTCGTTGGAGGTAAGTTCAAGGAGTCTATTGAGACCATGAGAGGTCGTCAGATGAACCTTCGTAACTCTCGGGTGGACCTCATCGGTAACTCCGGTACACGCAGAATGTCTGATGGTCGAGTGTATAACTTCCCTGCTTACATGTATGCAGCTCTTGTCGGCGGTATCGCAAGCGGTTTAGACATTGGTGAACCACTTACATACAAACGTGTAAACATCGAAGCTCTAGACATGAAGTTCACAGGAGACCAGTTAGACCAGCTGAACAACTCAGGTATCATCATGACAGAATTTGTACGTACTCGTACTGCATCATACTACCGCATCGTAAGTGATCCAACTACTTACAACGTAGCAAGTGATCCAGTTCAGAACCGTACATCTCTGGGAGAAATCTCTGACTTCTTGACAACTGAGATTCGTACAGTGTTGGATGAAGAGTTTATCGGAACTCGTCTCCGTAACACATCTGCTTCTATCTTGAAGAACCGAGTAGAGTCCTTCCTCGACAGACAGAAAGATGTTGGCGGCTTGATCGTTGATTACAACCCAGACGATGTTCAGGTTATCATCACAGGAAATACAGCCCGTATCAACATCTCTGTAAAACCTGCTCAAGGATTGGATTACATCAACGTCTACATCACGTATGAAGATGTTGAGTTGACAGCCTAATTAACAATGCTGGGGAGGTTATAGCCTCCCTAAGCACTTAATAAATGATAGGAGTGAAGTTTAATGGCAAGTGTAACTAACCAGTCCGTACATTCCGCTAATACGGTGTACTTCATGATCAAGAACGTACCGATTGCCCGGGCACAGTCCATCTCTGCTGAACGTAGTTTTGGTACTACTGGGGTTTACCAGATCGGTTCTATCATGCCACAAGAACACGTCTATCTGAGATACGAGGGCAGCGTAACAGTTGACCGTTTCCGTATGAAGAAAGAAAACCTTGCAACCCTTGGTATGGCTGCTTTGGGTGAAGAAGTTCTTCAGATGGACATTATGGATATTGTACTATACGATAACTACTCTCAAGAGGTTATCATCGCTTATCGTGGATGCTCTATCGACACTTACAATGAGACAACTAACGTTGGGGAAATCGTAAGTGAGCAAGCTCGTTTCTACTTCTTGACATCCGCAAATGTCAGAGGTTAAAACAGAATTATGGGACCTATAGGGTCCCTTTTTTATTTACTCTGTACATTACAGTTACTTTACAATCCTGTAACATGTGTCTAATATGGAGTCCTTTGTGCTAAATTAAGTAGAGTGAGTAAAACAGATATCACTCACATTGAGCGCTAATAGGCGCCTTGCAAACACAGAGAGGAGTTTTTAAATGAACTTAAAGAAGGGTATCGTAGCTTGTGCAGCAGCTTTAGGGGTGACTTTTGCCGGACAGTCTGCCGCATCAGCCGCATCCGTAAATACATACAGTGTGGTGGATTTCTTAGCTGCTCGTGGAGAGGACTCAAGTCTTAGCCACCGTAGTGAACTGGCTGCTGATCATGGAATTACAGGTTATAGAGGAACAGCCAACCAGAACTTACAGCTTCTCGAAAAGCTGAAAGGAACACCAGCGGCTGTTAATAAAGTCACTCAGAGCAAACCTGTTGCCGCTAAGCCACAGGCAGAGGGTAAATCCCTTACAGTGGAAGCTACAGCGTACACAGCGTACTGTGCAGGTTGTTCAGGTGTAACAGCTACAGGGGTTAACTTGAAAGCTAACCCGGGACTAAAAGTTATTGCAGTGGACCCTAATGTTATTCCATTAGGATCGAAAGTTTATGTTGAGGGATACGGAACTGCCGTAGCTGCCGATACGGGTGGAGCTATTAAAGGGAACCGTATTGATGTGTTCATCCCTAGCCAGAGTGCAGCAGAAAACTTTGGGCGTAAAACAGTACAAGTAACGGTTTTAAATTAACAGGTGCCTAGCACCTGTTTTTTTTTATAAAAACTATTGACGAGATGTAATCTAGTAAATATAATAGAGTTACAAGGTTAATACAAAGTAACTAGGGGGAAGATTAAATGACAACTAAATTCAATGAGAGAGCAGCGTTACAGCAATATTTAAACCATGTACTAGAAGAGAGATCACGACTTTTAGACATCGCAAACAATATCACAAACCGTTTAAGAGAACTTGATGAAAGTGAAAATGTACAAGTTCCGACAGTCCCTGTATCTGGGGAAGAGATGAGTGTTCTTGATGCTATTAACAAACACAGTAGCCTACATAGCGCAAATGTAGAGGCTGCTAAGACAGAAGGAAAACTTGTAGATATTGAAATAAGAAGAGATCATGACAACAAAGCTAGTTCTGTTAGAACAAAATCACGAAGAGATGTAAAACAGGTTGCCCGAGTAGTTGCATCTGCTCTAAAAGAAGCCGGGGTTCCGTTGTCAACATCTCGTATCATAGAGAAATTAGAGGAGAAAGGCATCCCAACTAACTCAGTTTATGCATTACTAGGTCAGATTAAAGATTACGAACCTAGAATTTCACAACCGAAACGGGGCTATTACCAATACAAAGGGTAATAGCCTTTTGTATGTTATAATAAAAATAGACGAACAATTTACTGCTATATTATTAATGAGAATACATTTAGGAGGAATTTAAAATGTCAGAAGAGTTTATCCCTTTAGAAGATTTTGAACAGGAAAAGACACCGGAGCAGCGTGAAGTTGAGGAACGTCAAAAGCAAAAGAAAGCCATTGACCGCATTGTTCGAGGTGTTAATGACGTTTTTGAAAAAAATTACAAGTATGAAGAGCTTGGTTGGGATTTTACAGTGAAAATCAAAATGCCTAACGCTATTGAACGAGGGCGCATTCATGCTACAGCTACAAGATACCTAGGTGGGTTGTTTGACTTTTCAAACGAGTACCACAGAATTGTATACACTACACTGGCGACATTAGAGGTATGTGGTATTGATGTACCGGAAGAGCTAAAAGCAGAGAACCTATATCATTTAGATGTTGCGTATAAAATCGGAGAGGACTTCATAGAGTGGACCCAGACCTTTCGAGTATGAGCTGAAAGAGCTCGGAGGCATGGAAAGGTTAGCTAGAACTCCGTATATGCGGAACCTATGGCTAATCATGAAGACCTTCAACGTACTACCCACAAACAAAGATTTTAGAGAACTTTCAGATGACCAGATCGACATGATGATCTACTCATTTAAAGAAGATGCTAGAGAAGCAGAGTTGGCTCGTAAAGGACTTACAGTCGAGAGTGAGCACTTTGACGCATCCTTTGAAGAAGAGGTATGGAACGCAGATGTCGGGAAATGGGAAGTTCTTAAAGAAGGGCATGACCCTAACGAAATCGCTAAACAAGTTGAAATGCTTACACGTAAAGAGGACCTTAAGAACCTCGCTGGTAAGTTTGACAGCTTAGAGGAATACAACAAATATCTTGAAGAGGGCGGTAAGCCTGCTAGAGAGATGGACGTTGAACGCCATATCGACAAGCAGATCGCTTTAGCAATGGAAAAAGCAAGGCAGCTTGAGGCGGTCGGAGGAGACAGGAAACTTATTGATGACCGAGACCGACCAGAGGTGGCTAACAATTCCGCACTAAGCGATAACAAACCGTCCCTAGATAAGGACGCAATCGACAAATCTATCGCATTGTTTAACTCCATGGACGATGATGACGAGTTTGACCCGATATAAGAGGTAGAGGTTACTTAGTGCCTCTACCCTATTTTTATTCTTGAAGGGAGAGTGATGATACAGTGGCAAACGTGGAGAAGTATATATTCGGAGTGGACGCAGATACCTCGAAAGCTGTTAGTAAGCTCCAACAGATTAATAAACTAATGGATCAGATTGACGGTGTTCGTAACAGAGGTATGGGTGAGTATTTCACAACCACTCAGAAAGACATGGACAAAAGCATGCGCTCTATGTCGCAGCTTACAAAGTTGTATCGCTCTTTGGATCGAGAACTCTCAGAGATTCAGCGGAAGATGGAAGATGTATCCGGCAGGTTAACAATACCTAAAGGAGCTACAAAAGAGCAAGAGCGGGAGATCAAACGTCTTAAGCAGCAGATGGCTGAACAGAGCCAAGCAGCTATATCACAGCAGCGAGCGTTACAATCTGAGTATAACAAGACCCTGAGAAAGTTCCGTGAGCTTTCTACATTCCAGCAAAACTCCTCTAAAAACTTCAAACACGTCTTCAGTTCCAATGATCTGTTTAACCTCCCTACAGGAGCTCAAAACTTTAATCGGGCTAAGTCGGTCATGCAAGCCATGGCATCTGAAGCAGATGGAGTTTCTAGTAAGATAGACGAGGTAAAGGCAAAGATACAAAGTGTCAATAAACTAGACAGACGGGCAGAAAGTCTTACTCGTAGAGCAGAAGCGTCTAAGTACATGTCGTACCAGCAGGCTTCTAACTACAGACGGGACTATAGAACAGTTACTCAAGAGTACGGGGCTGAGCGGGAGTCTAATGCAAATGCAATGGCACGTCTCGGACAAGAGAGAACCACTTTACATAACCGAGTACAGGAAATCCAAACAAAGGCGAATGCTACGCAGCAGGATATCGACAGAAAGATTGGTATGCAGCAGACGATAGACGCCATCGACAAAGAAATACAGGCTCGTATGGAACTGGACCGTGTTCTACAGCGAACCACGCAGAATATGAAAAGCTATGAGCAGCGGGTAACTAAAGATGGTGGAGTAGAGGTAAAACCTGAACGAGGCACTTTCTTAGGTATGATGTATGAACGTGCACCGGCTATCGGTCTCGCACTTGGAGGAGCTGCTGCCGGAGTTGCAGGCGGTTTGTATCACCAAGGCGCCCAGCTGAATCGAGGAATCCGTAGTGATGTTGTTTCCATAGGGCAGCGCACCGATTCAGACAACTGGACAGAGACAATTCGAGATAATGCTTTAAATGCAGGTCTCAAAGATCGACTAGGGTTCGGTGGTCAAGAGATGCTCGCATTCCAGAACAACTACTTATCTAATGCCGGGTACAAAGGTATGGATGACTTAAATTCAGCCATGACTAGCCAAGCAATATTCAGCCGGACTACAGGTGTCGATTCAGATACTACTCGTGATTTCTTCGATACTGCCTTCAGTACCGGAGCAGTAAACGGTTCTCAAGTAAAAGACATTCAAAATGCTTTCATCGGAGCTATTAAGCAGAGTGGTATGGAAGGTCGTGAGAAAGACCAGTTAAAAGCTTTACAAGGTCTTTTAGATGGAGTGTCTCGTGGGCGTAGCATGACCAATGATGAAGTAATGAATGTCATGGGGATGCAGTCGGTTCTTGCGAGTACAGGTGTACGATCTTTAAGTGGAGAAAAAGGCGGACAGCTTTTATCTGATCTTAACGAGGGAATCCGTCAAAGTATTGACAATCCAACGGCAAGACTTATATTTGGGCAAGGGACAAAGTACCAAGGTTTAGAGGGTCGTTTCGCCCTTCGTAAACAGCTTGAAAAAGGTATCAGCGATGTTGATAATGTTAAAAGCATTGCTGCTTACGCACAAAGTCAAGCTGACACCGAAGGCGGACAAAATGAGGTCTTTGCCCAAGCTGTTAGGAGCCTTTTAGGTACTGATATCACTTCCGAACAGACTGAAGGACTAATGGGATTATACCGAGACGGTAAGCTTACCGATGAGACTCTGAAAGGCTACGTAGATTCTAATAAGTCTACCGGGTCCAAGACTGCTGACGAGAGACTCAGTAAGTACCAGGATTCTAAAGAAGCAACGAGTAACCAGAGTGAAGCCACTACGGAGAAGCAAGCTACACAACTATATGACTACGGTAATCTACTACGGGAAGCAAATTCCGCCTTGTCAGGGCTTAATCCACTAATCTATACAACGACTGCGGCTTTGGCTGGATTAACAGCTGCTGCGGCAGGAGCCGCAGGTTCCTTTGTAATGTCTTCCTTACTACGAGGAGCTATCGGGGGTCGTATGGGTTCCGGGGGATCAATTTTAGGTCCGCTAAGTAGAGGTCGTGGAGGAGGAACTACTGGTGGCGGAGGTGGTGGATTTTTCGGAGCACTCAGAAGCTCAGTTGGACGTTACACTGACCCTTACGCCCGTGCTGGGGGGTTACCTAACACAGGTCCTGCTGGGGGAGCATCATCTTCTAGCGGAGGACTGTGGAGCAGAATCACTGGAGGTGCCGGAGCTACCGCAGCAGGCGCAGGAACAGCAGCTGCTGGGGCTGAAGCAGCAGCCGGAGCCGGGGCAGGTGCCGCTGGAGCAGGAGCCGCCGCTGGCGCAGCTAGTGGGGGAAGTAAGGTCTTGTCTACTCTCGGTAAAGTAGGAGGAGTCCTTAGTAAGGTTGCCCTTCCTCTGAGTATTATCGCTGGTGTCGGTTCTATTGCTGCCGCACCGGAGGATAAGAAAGGAGAAGCAACGGGGTCCGCTGCCGGAGGTATCGGTGGAGGTCTCGCTGGTGCTGCTGCGGGTGCCGCTATTGGTTCCGTTGTCCCGGTCGTAGGTACCGCCATCGGAGGACTCATCGGCGGGGTCGCAGGTTCCTTTGGAGGAAGTAGTCTGGGTGGCTGGGTTGGAAGTATGTTTGACCCTAAAACTGCTGAAGCTGCTGAATTACCTGAGACTGAGAAGGCAAAGGGCGCTGATGAAAAGATCGTTAACGACCTTGATAAGCAGGTAGACAAAGAGACCACAAACACCAAAGACCGAGCAGAGAATAAGAAAGCAGATAATCTTGCTCTAGAGAAAGCCAACATCAAGAGATATGAAGCGTTACTAGATCAGGCAGACCAGCTGCTAAACAAAGCTCGCCTCCAGAATGGTATTATGGGTAGCTTAGGTGGAGCAGATGCTAGTGGATCAGGAGGAGCTGGTGTAGGTGGTAGCACTGGTAAACTCAAGATTCTTTCTGGAAATCAGAAGTGGGCAAACCCTAATGATCTTAAAAACTCAGACTTAGGATACACGGACGGTAAGCTTACAGCAGAAGACCTCGATAAGTGGATCGAGTCTAAAGCTCCTGAAGGTTCTATGATGAGAGGTATGGGTTCCGCCTTCCTGAAAGCAGGACAGGAATCTGGTCTTGACCCTCGTTACTTGATTGCACATGCTGCACAAGAAACAGGTTGGGGTACTTCTAACATCCTTAAGGATAAGAACAACTGGTTCGGTATCGGTGCCTTCGATAACTCCCCACACGCCTCCGCCAAGACGTTTGGTGGGAAGCAGCAAGGTATCATTGATGGTGCGAAGTGGATAGCCCAGAACTACTACAGTAAAGGGAACACAACTCTTGACAAGATGAAGAAAGCCGGGTACGCCACAGACCCGCAGTGGGCTAACAACATTAGTAATATCATGAAGAACGCACCTACGGGTACGGGAAGCGTGAAAGTGGAATCCACAATCAACGTAAACGTCAAAGGTGGGGACGATGTAGCTAAGAAGGTTACCAGCAACGCCCAGATGAAGTCCTTAGCAAACCAAGTAAACAACGCCATTTACGGCTCTATGAACTATTACTCCAAAGAAGTGAAGAGGGTATAACCCTCTTCTTTTCTTGTTTTAAGGGACCTCGAAGGTTCGTGCTATAATAGTATATGAAGGGGTTTATAACAAACAGAAAAGACACCCTACTAACATACTGTGAAAGGGGGCTACTTAAATGACGACTATAGTTAAGCGTTACCCTACTTTTGAAATAGATTTTGTTACAGAAAAAACATCATACGAGTTAAAATACGATACAAGCAAGCAGCTAACCCAGAGAGACTTCGAAGAGTCCATTCTGTCATTTAGTACCAAGAACTCCATGGAGGACGACAGCCCTGTGTTCTCTTTAGTTATTACTGCTAAGGAGAAGTGGGATAAGGTACTGACTTCAAATGACCTTATCAGGATTCGGGTTATACCTGATGTAACAAAGGGAAAACCGGAAAACCCTTATGTCATGGTTGGTCTAATATCAGATATACATAAAGAAGGAGAGTATAACGAGGGAACGTTACTATACCGGATAACCGGGAGAGCAATGACGAAAGCACTTATTGACTTCTCTGTAGGTGTTATCCAAGAAGTAGCTACGATTATTCCGAGCATTGGGTGGCTGCCTGATGGTGAGAAGAACGGTCTAAAGTTCTCAGGTAACACAGCAGCGGGAATAGGCGATGAGCTCATGGAGCGCTTCGTATACAAATACGCCAAGTATGACTTTGCAGGAGGTAAGAAACTGAATGACTACCTAATGCATAGCTTCTCAAGCTGGGAAGATGATGAAAAACTAGCGGACGCTACACCGTTTATCAACTATGAAGGTAGTATCCGCCAGTTTTTAGAGGATATCGTAGCTAAGCCATTCAATGAGTTATTCTTCGAGTACACTTCGGACGGTAAATGTGTGGCTCTAATGCGCCCAACACCGTTTGATCCCTCCAAGTGGTACCAGCTACCCACATTCCGATTCACTTCAGACGTTGTTGTGCAGGAGTCCTTTGGAAAATCCGATGCAGAGATGTACTCAGTATTCGTTGTACAGGCGCCTAATATGATGGAGTTCAGCAGTATGGACTTAGGTGTATATCCTAAGTTTCACCCAGACCTTGTAAAGAAGTATGGGTACAAAAGATTGGATGCCCAGAACAGGTACCTTCTATCTAGTACCCTTAACAGCTCTACTCAAGACGCATCTACTGGAGGATCATCTGGAAGCCTCCCATCCTTTGAAGAAGTGCTTACCTTCATAACTCAGAACAACTTTACTGATCCTGAAGTTTTGCGGACACAGAAAGACACTGTCTACTCTGAGCTTGTAGCGAAGTTCCCTTCGATGTCTAAGTCCTTAGCTAATGGGATCATTGACAGCCTCAAAGCGGGAGAGTTTACCCGGGAGGAGTACAATAACCTGACCACGTCCACAGGAGACTCCGAGGTAGACAAAGAGATTAACAAAGAAAAAGGGGTAGCCAACAAGAAGCTAGAGAAGTACACACAACGCTTGTTTAACTGGTACTGTGAGAACGTTAACTTTTACAACGGAGATATCCGGGTCATCGGTAACCCTACATATCGGGTAGGTTCTAGAGTTCTATACGAGGACTTCGAGCAGCAGACAACTTGGGAGTTCTACGTAGAATCCGTACAACACGAGTTCAGCTTCTCAAATGGATATACCACGGTTCTTGGGGTGACTAGAGGTTTACCTAACTCAGGAGAGAAACGGTTTAGAAACCTGTGGGGTAAATCTGAAGACTTCAAAGGAGGTTACTTAGGGGAGAAGTCTCTAGAGGACTTACTCAAGGAAGCTCAGAAAGCCAACTCAGTTAAAGATGGAGAAGGCGATGGTGGCGGAGATTGGGGAGAAGGTTCCGGCGGTGGCGGAGCTATGGGAGCCTTAAACACAGCAAAAGCTATGGCAGAAAGGAAGTCTGTATATGTGTTCGGCGGAGGACGTACAGGAAAGAACCCGTTCCTTTCATCTCCGATCAAGATAGACTGCTCCTCTTTTGTATGGTGGTGCTACTACCTGAACGGTGTAACTCTAAAAGGCGGTAAAACCGGGATGACTACAGACACGATCAAAGTAGACCCGCAGCTTAAGACAATTAGTAGCAGAGGCTCATCTAAGAGTGTAGCTAAAAGTAAAATCCAGCAGGGAGACATTGTCTACTTCGATACATACAAGGCAGATGGTCACGTTGGTATTTATCTAGGTGCAGGTAAATTTATCGGAGCTCAAAGCAGCACAGGTATAGCAGCTGCCAATATGAACAGTGGGTACTGGTGGAACAAGTTTAACGGAAGGGTGCTTCGATACCAAGGATAACGAAGGATAGGTGAGAATATTGGATAATGAGAAATTTGAGATGCTGAATCCGCTCTCCCCTATGCGGTTCCAATCTCAGCTAGGTAAAGAGACTAAGCGGATGTACCAAGAGGGGAAGAATATTGTCCGGCTTTCCCTTGCCCGGGTATTAAAAGTTAACTACAAGTACAATACAGTCGAAGTTATTACGACTTTACATAAGAACAACCTGTCAAAGAATCCCAATGATAATGGGAAGTTCTCAGCACGTCTACCTGTAGCCTTCGGAGGGACTACACCGGACGGTAAGGTTTACGGTTCCAATACATTAGTCACTGTAGGCTCTCTTGTACTTATCGGGTTTATGGAGGGGTCAAAGGACTACCCAATAGTTATTAACATATATGGAGATACCAACAACCAATCCCTTCTCACCCGGACTTCATTCACTAGCGGAGATGCTACGGACGAAGACATGCAGCGGGAACTATGGCAGCTATTTACCTTGTTCCCTTCTATGACATATAAGAATATTGACGGTAACGGAAACCAAGAAGTAACCTTCTCAGGAAAGTCATTTATGTATATCACAGACACGGATCAAGAGAATGCCTACGTTCAGGACGCCGGGTTTGATTACGCAGACCTCCCAAGCTCTAGGTACGCTAATGGCGAGCTTATCGAACCTAAGTCCCCGGACTCCCCGACACTGCTTTATGTGCATCAAGGTATTTATCAAAAGCATAGGGTGACGTTCTTTATCAAGTCAGATGGAACGGTAAGACTGGGCAGCCGACATCTAGACGGTCAAGGGATTACCTATATGGAGATGACAACCGATGGAGGATTCCAAGTATACCAGAAGAAGGACACCACAAACCCGGAAGAAGAGTCTGAAAAGTTTTCTAGATTCGGTGTTACTGAAGACGGTAGTGTAATTCTCCAGTCACAGAAGCACATCTTCGAAGTCAATAACGAGGGTATTTATGTAGATGGTAAGTCCCTTGCAACATTCGGAGGCGGAGGTACCGATGGGGATGGAAACACCATCACGTTTGAAGATATCCTGAATGACCTTGAGGACCTACAGACCTCTATAACGGTTATGAATGGTAAAATAGAAACAAAGATAAGCAAAACCCAGTATGACATTGATATGGACGGTGTACGGCGGTATGCGGAAGAGTTAGTAGATGGTGTGGAGACAGAAATCAACGACATCAACAAGACTCTTGACAATCTTGATGAATACATAGACGGCTCTTTTAAAGACGGGATCATCGACACTGCCGAGGCAGCCGCTATTCAGGCGTATATCAACACGTTGAATACCGAAAAGGCAGACATTGACGCAAAGTACACAGAAATCTATAACAACGAATTTATGAGTGACTCGGAGAAAGTTAAACTCCAAAATGCAAAAGGTAGTTACGATAGTAAACACACTGCATTGATTGATACGATTAATGGAGCTATTGTGGACGGGAAAATTACTCAAGAGGACAGGGAAGCAGTAGATCAGGCATTTGATGCGTACCACAGCGCTGTTTCCACCCTCTCTGCTGCTTTTGAATCGGCAGCCGATGTTATCTCCCTCAATAAAGCTAAAAAGGCTCTAGAGGACGCCAAAGGATACACTGACGGGGAGATTAAAACAGTTAACTCCACCATTACTCAACTAGCGGACTCCATTACATCAAAAGTAGACTCGACAACGTTTACGAATGTTGTTAAGGATTTAGACTCGAAAATTGCGACTACAGAAGATAATCTGAAAAAGGATATAAACGATGTAGACACTCGCATTGACGATGTCGAGAAGAAAGTGGTTTATCGAGCTGAGATTATTAGTACGAACGGTATGATATTTAGAAAGGGAACGACAAACACCACTCTCTTCTGTAAAGTATATCACGGAGATCAGGAAGTGACAAATACAATTGATGCCAGCAGATTTAAGTGGACCCGGGTATCGGACGATGCAGACGGAGACACTGCGTGGAACAACGCCCATTCTGCCGGAACTAAGTCAGTTGCAATCACTCCTTCAGATGTACAGGTGCGAGCTACTTTTAACTGTACGATTTTAGACGAGAATTTACAATAATAGGAGGGACTATTGCATGTCTATTGCAACAGGACAGATTACATTAACGGATTACAATGACGCTATCACACTCACAGGTTTTATCACAGCTAACAGCCCGAGAATGCAGCAGTACAATCCAGATAATGAAACATTCAACCCAGACTGGACTAAGAATCCGTTAATTCTAACAGCCTCCCTTTATATCATGGGAGACACAGATAACATCATCTCAAGTAATGATGTTCAAAAAGTTGAGTGGTTTGATGCGGCTAATCCGGGGACACCTCTGACAACGGGAGGACCTTATAGTGTAAACCGTGAGACCCTCACTATTAAACAAAACATCCTTTCAACGAAGCCAGCTGTAGACTTCATATGTCAAGTTACATACCGAGATAGTACGACTATGCTAGACATCCTCACAAAAATGAGTATCTCATTAAGCCGGGTTACTAACGGCAGCGGAATCACATCTGCTTCCGTATGGATGCCTAACGGAAACATTTTCAAGAACGACCAGATAGCTACCCTTATCGCAGAGTGCGATTTATGGAGAGGTGGGGTAGTAGATAACACAAACGTAGCGTATCAGTGGTACAACCAAGACCCGTCTATCACAACAGATCAAGGCGGGGGTCTAGGCTGGAGAAAACTTACTGATAGTACCAACAGCGGCGAGACTGGGTACACTACAAGGCAGCTTACTGTCCCGGCAAGTGCTGTCCCTAGTTTCGAAGTATACAAGTGTATCGTAACTGATCTGAACACGGCGAGCAATACATACAACGAAACCTTTCAAGGAACTGCTGCCTTTATTGATCAGTCTGACCCGATCCAGATGTCAATCACGTCTACAGGAGGGGACGTATTTAAAAATGGGGTAGGCTCCTCGGACCTAACTGCCCATATGTTCCGTGCAGGTGACGAGATAGATGAAGATGGTAAAGAGTATACATACAAATGGTATAAGTACGATAAGGACGGAGTTCTTGTAACAGGGTTTGGTGGTTCAAACAACTACAAGACTGGAAAAACGATCACGGTAAGCAGCGATGACGTAGACACTAAGGCAACCTTCCTATGTGAAACATCCGCAGCAGTAGGTCAGTTCACTGTATACGACATTACAGATGTGATTGTGAGCGCTACTGAGCCAGCAAATCCTGTTAATGGGACTATATGGCTTAACACTTCTGGGCAGCCTCCGTACCGTTTCTACATGTACAAAGATGGTGTCTGGGAGACTACAGACTATGATAGCTTAGAGTCCCTAGACCCAGAGGCGTATGACAAAGTAAGAGACGCATATAATGCGATCACCGATCTCGATATGGATAACCGCTTAACAAGGTATGAGCGCAGCGTAGTCCGGGGAGAGCTGGCAAACATTATCGGTACGTACCTGAGCAGTACAGCTGCTATGCCAACCATTGAGGAAGTGGATGCCAGTGGAGTAGGTGCGTTATACTCTATCCGGCAACAGGCTAGGGACATTGGGGTCTCTACTTCAAACACTAACTATGTACGGCTAGGCACTGCTTACACAGCGCTCAGAACATACCTGTCAGGATTAGCGATAAAGCCATGGGACGTAGACTCGGATGGAACTCTGGATATTGTAAGCGAGGACTGGGATAACGCATGGAAAGACTACTATTTAGCGTATAACTTCCTTGGGATTACTGTTACAAACAGACAGAAAGAGTATTCCGATCTCGTGGGGGAAGGCGCTGTCCAAGATGCGATTAAAGCAGTGAGTAACTCCGCTCAGTTTAAAGAAGCTCCGATAGCTAACCCAATGAACATTAATGCACCTATCGCAAGTTTAGGTCTCCCTTCCTTCCAAGGTCGTCATGTAGACGTATGGTCCATGACCCCAGACGCACAGGCTAACTGGGCACTAGGAGGTAACAGGATAAAGCCAATCACAAATCCTACGTTTAGTTCCGCAGGTTCGGTAGAAATCATTGGTAAGTTTTATGGAGACGGTACAAACAACGATGAGTTCTCATGGGATAAAGAAGGGCGTCCAGTAAAAACAACTCGTTGGGTGGATGTATCTTTAGACGACTCCTTCACTTGGGTGTTTGGAGTAGATGGAACAGGGTATAAACAGGTAGCTGTTCCTGCGTTCTCTGCGATAGCTCCAGTAGATATGTCAGTATCGGCAGTCAAACATAACGGAAATGTCCTAACCACTATTGGAGACACCCTTACAGCAGCAGATCAGGTCATGCTTAAGAACGCTGATAGTGTCCTCAATATCACTGTAGCGGACACGGACAGTGGGTGGGGCGAGACTTATACTCCAGAACCAGCAGAGATTCTCGCATATTTTAATGGGTGGAAAATGTGTAACGGCACCTTCGATCAGCCTTATGATGGTACAGGTACAAAAGTGTGGTACCCGATTGGAGACTTAGACCTTTCCCGGGCTACTAACTCCAACGGAACCGCCAACCCGGTACCTACCGATGTATCTCCTACTATAAAGGAGCAGTCGATAAATCTATATCAGATTGTATACCGAAACGACACAGCTGTCCAAGAGATCATTCAGTTTGACGGTATCCTGTCCTTGTTAGAAGGGGATAACGAAGTACAAATTACATATCCAGTAGACACACCGGAGATCACAACTGGAACCATTAAATATGCAACAAACCTAGCTACTGTAACTGATAATCTGAAATATTGGATTCCTACTCTTCAACAGCGAGTATCCAAAGCCGAGGAAGTTATCACGGATGACGCCATCATCAATACAGTAACACAGTCCACACAGTACCAGTTAACCTTAGCTAGTAAAGCGGATACAGATGCACTGGCGGACTACGCAACAAACTCTGACCTAGACGATCTATCTGGAGACATTGATGGAAGAATTAACAACGCCATCAATGCTATCGACTTCAGCCCGTATGCAACCAAGTCTGAGTTAGCACAAACAGCCACAGACATCACAGCAAAGTTCCAAGCTGCGGGCGGTATGAACTTGATTAAAAACTCTATCGGTTTTGCTGACTTAGACTTCTGGGGATGGTTTTCTAACCATCCTGTAGATACGATCAGTACGAACGAGTTAGACATCCTCGGGTTTGGTAGTGGGTTCCTCTACAATCCTGATGGGCATAACAAAGGGATTACACAAGAAATTAATGTTATTCCGGGGCAGCCATACACCTTGTCTTGGTACCTAAATAAGAGAACGAGTGGACCTGATTCATCTTATAGATTCTGGATTCAAATACTTGAAAATGACGTGATAACCCTTCAGGTAGCGGACAATAGTGCAAAGACTACTATAGGATACGAATCCAGTTACATGACCTATACTCCTCAATCAGACGTTATGCAGGTGAGATTCATCGGGTATGCGAATGTTGATGCAACTCTCACAGGCGTCATGCTGACAATCGGTGATGTTCCATTGAAGTGGTCCCTTTCAACTGGAGAGGTGTATAACACGAATATTCGTATGAACATCAACGGTATCCGAGTATCGCAGTTAGACGCTAATCGACAGGAAATCGGGTTCACTCAAATCACCCCGGAGGAATTTGCAGGATATTACGATACAGAAGGAAATGGCTCCTTCCAGAAGGTATTCTACTTAAACGGGGACGAAACGGTCACTAGAAAGCTTAGGGCTACCGATTCAATTGTTATGCAGGATATTCAGATTATTAACGTTGATACAGCCGATAGGAAAGGGTGGGCGTTTATTCCGAATATTGACACGGAGTAGTTTTCAAGATACTTGCTGCTTGTATGTTATAATAAATATACAGGCAGCTAAGTACCTTTATAATCTTAAATGGAGGAATGTAAATGGCGTTATCAGGAACTATATCTACGTCCGTTCGTACTCACTGGAAGCTATCTGTAAGCTGGTCAGCTACCCAGAGTATATCGAACAACACGAGTACGATAACAGCAAAAATGTACTGGGAAGCTGTAGATGGTTATGGGGCAATTTACTCTGACGTATCAAAAAGTGGCTCTATTTACATTGACGGTACTTGGTACAATTTCAGCGGGGCAGGTCTAGCGAGACTTAGTCCAAACCAAAAGAAGTTAATTGCAACAAAATCTAAAACAGTAAAGCACAACGCCGATGGTACAAAGTCATTTAGTCTAGGTGGTTGGTTTGATCCTGATGTAGACCTTGGAGGGCACCAAGGGAAGATCAGCCTTTCAAACAAGACGTTTACACTAAATACAATCCCACGTAAATCTACAATGTCCTCTGGAGGAGACTTTACAGCAGGAAGCGACCGGACAATCTCAATCTCCCGGGCATCATCTTCGTTCTCCCATAAGCTGTATATCGACATTAAAGACTCTGGAGGAAACTGGGTTAATATTAAGTCCATAAACTTCTCTAAATCGGAAACATCTAAGTCTACATCTTTCTCGACTGATGAAAAGAAGACGATCTTCCGAGCTCTAAATGAGAGAACATCGGCGCAGATAAGGTATAATCTCCATACCTTAAGCGGCAGTAACGATATTGGATATAATACCTACTATGGGACTGCAAATAGACCTAAGCTGAGTGTTGTCAACAAGCTTAATGGGCAGGCTGGCAGCTCTAATAGTGTATATATCGACCAGAGTTTAACAATTGACTTGACTCGATATGACAGCGAGTTCGATCATAAGGTGCAGGTCATCTGCGGATCGTTTACCAAAGAGTTTAATGGTGTAGGATACACACAGAGCTGGACTCCTACAGCGAGCGAACAATCTACACTATATGGTATACTAAATAATGTAATCAGCAAATCAGCAACCGTGAGAGTGTATACATACTATAATGGGGTTAGAGTAGGGTCAACAGACTACGGGATGACGTATTATGTTCGGTCTAGTAACAATAAACCTACGTTTACAGATGCAGGTATATTCTATACTGACACAAACCCGACTACATTAAATATTACAGCAGACGATCAATACATAATTCAAGGAGTATCTACTTTGAGAGTAGAAATACCTGTCGAATCTAAGGCAGTAGCTGTTAACGGTGCCACAATGAAATCATATTCTATCACAGTTAACGGTGTAACTAAAAACGTAAACTATTCTTCGACAGGAACTGTATCAGCAGACTTTGGTACAATCAACTCGGCTTCTAATGCAACAGTGAGTATCAAGGCTATTGACAGTCGAGGGTTGAGTACAGCAGTGACGAAGGTAGTGAAGATTGTTCCTTATGCGTATCCTTCTGTTACTACTACAGCTAAACGTACAAACGGGTATGAAAGGACCACAACTTTGACCCTCCGAGGGGGCTTATCTCCTATCGCAGTCAACGGTTCTAACAGAAACGCCCTAGAGTCCGCAAGGTACCGTTACAAGTTGACAGATGCTACCACTTACGGAAGCTGGAATAACTTTACAGTATCAGGATTTCCGTCATACTCTGCAACAAATGTATCTCTAGACTTAGATGAAAATGAAACATGGGATGTGCAGGTAGAAGTATCCGACTCTTTAGGGGTCACAACGAAAACAATATCTGTATCCGCAGGTAGACCAATTATGTTCCTAGATGCCCAGCGAAAGGCAGTAGGTATCGGAGACTTCCCTTCCAATGAGTATGAACTGAAGATCAACGGTCGGATCGTATTTGGAGCGACTATGTGGGCTTCTAACGGAGGCGGAGAGGGCTTCGGAGCTATCGACCTTAATAACTCCGACATCTCTAACGCTAACGGCATTTATTTTGCAGACGTAGCTCAAAACATGAATGGTGAAGGCTTAATGTTCTTCAAGTCAGGTTCTCCCTACGGTTCTAGTGATCCTACTCATTATGACAACCTGATGGTTCGAGATGGTGTTTTGTATCTAAACGCCGCAGGGTCAGAGATGAAGTTAGGTAACCACCTACAAATGCAAAACTATGACATTCGAAATGTTAACCATATCACTATCAATGACCCCGGAGGTACCGAAGGTATTGAGTGGTTAGGTGGCAGTGGATGGAAGATTGTAGAGGCACCAAATGACTTGTCCAATGTTGGAGGACCCCTACAGTTTGCTACAGGTAACTCTCGAAAAATCACCTTCTCTACATCAGGTAATATCTATCTTGCTGGAGGTACCTTTAAAGGGGAGTCAGGAGGATACACGTACTTTGCAAGTGCTGCACAAGCCTGCCTCACCAGTGATGCTCCCGGAGGTGCTTCAATACGAGTACATGTAGACGGTGCAGGAGGTCGTGTATGGTCAAATGACATTTATAACCGAACCTACGATAAAGCGTCTAATGTTTATATCACAACAGAGGGTACTCTTGGAAGGTCTACCTCTGCTAGTAAGTACAAAGTTTTTATAAAGAAGGTAGACACTGAGCGCTTACCTAGTAAGATTCTTGAGCTTAATCCTAAGTCTTGGTATAACAAGACCGCAGTAGAGCTGTACGCTGATCAACTGGGAACACCGGAAGATGATCTAGAATCAGGAGAGGAAGTAGAGGAAGATATTCCGTTCATTGAAAGAAGTTACGGTTTAATTGCGGAGGACCTTGTAGCCGCAGGATTAGATATGTTCGTTAGTTGGGGTAAAGCAGACGAAAACGGGCAAAGAGAGGTTGAAGGGATTGAGTACGATAGACTATGGGTGCTCCTAATCCCCTTAGTTAGAGAACAGAAACAACAGATTGAAGAACTACAAGAAAGGATAGCTCAGTTAGAGCTATCCAATTAGGAGGAATTAAGATGTCAAATGATAGAAAAGAAAATGTCGAAAAAGTTGAAAATTCTGGGAACCCTGTGAACTACAACTACGTACTACAAGAGTACCAGCAAACCATCTCCCAACTTACCAGCGAGCTTGTGTATCTAAAAGCAAGAGTAAGAACTCTTGAGGATGAACTGCAAGAAAGTAATGATAGCGAAGAAAAAACAGAACATAGACTAAAGAAATAACGGAAGGTGACTTATGGATATGCCAATTTTATCATCACTTGAGAAAAAAGTTTTAGAAGTTGGTTACGATGGATTATCTTTGAGCGAAAAGAACGATTATATTCGATTGGTAGCTTCTAGAAAACAAAAGTTAATAAACCAAGTTACAGATCAGGATTTACTGGACTACCACAAGGAATTTAAAATTTACGTTTTCCAAGTAACTTGTGACACGGAGATCGCTAGGGGCTTTACCGCTTCTAATGGTCATACCTACAGAACTAATCGAGAAGATCAAACAAACATGCTCGCAACGAAAATTCAACTATCCGAAGACCCTACCATTACTGAGGTGTATTGGTTAACACAAGATGCAGGATACCTTATGCACACTAGAGAAGAGTGGTTGAAGGTATACAACGAAGCCTTTGAGCATAAAAAGAACTTAGTATATAAGAACGGTGAACTTCGTAGAATGATCGAAAACGCCTCTACAGACGCAGAAGTAGTAGCGATCAAATGGGAAAATCCGTTCCCTCCTGTTACTACTCCAGCTCCGGTTCCTGAACCGACACCTGAACCAGACCCAGAACCTTCTTCTGGTGAGACCGACAATTCATCCAGCTCTGAGGGTTCCGTATCTGAGTGACTGCGTAAGCTTCTAGGTCTACTGACTTAGATGATTTAAGGGAGATGGTGGTACATATGAAGACAATACAACCCGGAGATGTTATTTTTTATAGACCTACCGGATTTATAGGATGGGCAATTAGTAAGATCACAAAATCAGAGTATAGTCATGTAGCGCTAGTCGTATCGCCGGATCATATCATTGAGGCTAATAGGTTTATAAAATCGAGGATTGCTGACTTACACTACACGAAGGAAATACATAGTGTCTATCGGTTAAATAACCTACCTGCGGACACCCGACTCAGGATTATAAACAATGCACTAACTATGCTTGATGTTAGCTATGACTATTCTCAGATATTCGGATTGCTCCTCCGTTTAGTATTCGATATAAAAACAAATGTATTCAACAAAGTTAACAAATACATCTGCTCTGAAATCATTGACAATGCTTTTGTAGCGGCAGGTGTACCGAGAAAAGATAAAGAGAATATAGGAGACATTACACCTCAAGAGCTTCTTGACAAGTATGATCTCCGCAAAGTGATCTAAGACAGGTGGATAACCTGTCTTTTCTTATATTATTAAAGAGAGGTGAGATAACATGCCAATTTCAGACGGTAAGTCTAACTTAAGAAAAATCGCTTTCCAAATTGGTGATACATTTTTCCGGTTCGCTATTAACCCGGAGAACATGACAAGACCAAACCCACACAGGACAACAGCTATTAAAACAAAAAGTCGAATTGTAATAGAGGACTTCCAATCAGATATCCCTACGATTACTATATCCGGTACAACAGGGTTCAATCCTACAGGGCGTGAGGAAGACAGAGGAGTCAAGAAGATCAGAGAACTAGAGCAGTTTATTCGAGACTATTCTAGTATGGGAGGTAACGGTAGAACATCTGCTGACGATTTTTACTTCCATGACTTCACAAATGACGAGAGCTATGTTGTGCATTTATCTCCTGAAGGGATCACGTTTACACAAGATGTTAGTTCTCCACTATTATACCGCTATGAGATCAAGCTTGTGATTCTGAGACGTGCAAGTGAGCCAGCAGATGAGGACATCGTGGACCCGGAAATTGGAAATAGGTTCCCATCAATTTCTCCGGGGGATGGAAACCTGTCTCCTGACCTATTTAAGGATGACCCTCTAGAGGCTTACGATCCCTCTTCAGGAAATCCAGATGTCTATGATGGAGGTAACAGCGGGGTGTACATCCCTCCACAAGATGCGGAGCCGATAAACCCACAAGCTCCATCACCTAGTGCATATGCCTATGGGATGTCTGGGTTAGGATACGCTATAGGCTACTACGCCCGTTCGATAGGAGGTAAGATGTCATGAGCTACTCAGGAGATTTAATTAGATTCATCTCAGGAATACCCGTTTTAAATGATGGGACAATTCCGCTAAATACGATTAACACCAATGAACCTTTTGTCTCTAAACTGTATGATCCCGTGTACTACCTGTCTACTCTTGCCCGGATCACCCAAGGGTATCTTACAGATGGTACAATAGAAGGAGACAACAATACTTTAGACTCTGGAACTATTGTAAGTCAAGCACTCAATAGTGACCTGTCCTCTTACTCTCCAGACGTGTACCTGCTGCTACGGGCAGTCGTACTAGAATCCTTCTCTTTAATTTACAACATCGAGAAGGTGCCGCAGAACTTACAGTATGTAGGGACTAGAGACATACAGAACTGCAAAACAAACTTGAACTATATTGCCGACTATTTTAGTACGGAGTCTAAGTATTACCCGTTCATCGCTAACTTGAGAGATATGAATGTATCTTTCGGGTACATCGAGAATCAAATTGATGTCATCATGATTGAAAGGGGTGGAAGGTAGTGAAGTTCGTAAAGCACATTATCTCATACGGGGACACCATGCAAAGCATAGCTCAGCAAGAGTTAGGGGATATGACTCAATGGGTTAGTTTAGTCAAATTCAATAACCTAAAGTACCCATACATTGTAGACACGGTAGAAGAGAAGATGAAAAACCCGGACCACTTAGTAACAATCGGGGACACTCTTCTTATTAAGATATCCGACGATGCTCAGTCCATCCTTATTAACGAGCTGAAGCGTTCTCCTGAATACGATCAGGAAGAGTTGTATGCTCTTGCCCTTGGGAAGGACTTAGACATTCTGCCATTACCTAGAGGCATGGGAGACCCGGGAAGAGACTCAGAAACGTTGGAGATGAAGGGCAACAGTAGGGGCGGTATCGCTACTGTCCGAGGCATTCAGAACCTGAAGCAATCCTTGTACATAAGGCTTATCACCCCTAAAGGCAGCTACGTAGGTCATCCCAATTACGGGTCTGAACTACACAAGTATTTAGGGATGAAGAACACCGAGGAGAACGCTGCTCTAATTGACTTAGAGATCGAGAGAACATTGAGGACCGACAGCCGGGTTAAGAAAGTGACGCTTAATCAGCACGTCCTTAAAGGAAACTCCTATGCTGTATCCTTTAGTGTTTCAACCATGTCCTTAGAGGATGCCTTTGAGTTTGTACTATCCGCACAAAACAACGGTCCAATAGCGCTATTGGATAATTTTAATGACGCCATAAGGTGAAAGGAGGGTGACCATGAAGTTTAAACGTATGTCAGAAATATACTCACGTTTAGTTGACTACACAATTACAAACACAAGAGAGGTTAATGACTTCTCAGTCGGTAGTGCCATGAGAGCCCTATATGAGGCTATCTCGATTGAGTTAGAACAGTTCTATATCCTGACAGAGGAGAACATAACTGAGGCTATTGAGCAGGGCGTATACAGCTCTTTTGGCTTCACAAGGAAGAAAGCAATTCGAGCTTACGGGGTAGTACAAATTGCTTTACATAATGCCGCACAGCAGGACATGATTGTATCCCGAGGCTCCCGGTTCACTTCTAGCGAGTCAGAGTACCCTCAAGTGTACGAGACACTGGTTGATTACTATATCCCTAAAGGGTCCATCCTAGCTGAAGTCGAAGTTCACTGTTTGTCCCCGGGTTCTACTGGAAATATCCCTGAAAATGTACTGGACGTTATGCAGTCTCCATTAGCAAATGTTAAGTCTGTTACAAACCCGCAGGCATTCCAAACTGGACAGGATGAGGAACCGTTAGAGGAGCTTCGTTCCCGCTTCAGATCATTCATTAAAGCATTGAGTAGAGCCACCGTTCCAGCTATCGAATATGGTGTGCGTACAGTGCCGGAAGTAGCGGGAGTATACATTGAAGAAGAGACAGGTCGAGTAAACATATATGCTCACGACCGAAATGGGAACCTTCCTGACTCTGTTAAGACTAAGATCGAGGAAGTTATGTATGAGTACCGCCCCGCAGGTATTCCGGTTCGTATCTTCCCTGTGACAAGGAAAGCCATTGATGTAGACGTTGTGGTTACCTTAACCAACAAGGCAGCCATCACAGATACCTTTAAGAAGAAAATCCAAGATGAGATCGCTAGGTACCTGAACAACATGCAAACTTCTCAGAGCCTAGTTCTGTTAGACTTATCCAGCGTTATTAAGTACATAGACCGACAGCTGATTTACGATGTTACATTCAAGAATCCTACCGGAAACGTAACCTTGAAAGGTTCTGAAATCATCCGGGCAGGCACAATCAAAGTAACCCTACAATAGGGAGGAGGAAAATAAATGTCTTTCTTAAAGCACCTGCTGCCCGGGTGGAAAAGAAACATAGAGAATAAGACCACAGCAAACGGAGCTATCCTCGCAGCTATAGACACAGAGCTTACGAGCACTGAGATTGATATGATCAATAGTAAGACGCTCATGTCCTTAGACACTGCAACAGGGAAGTGGCTAGATCAGTACGGCTCCCTGTTCGGTGTGCTGCGGAAGGATCAGGAAAGCGATGACGATTATAGAAAACGCATCATTAGCTATGTGCTGCTAAAGAGAGGTACCATCCCTGCGATCATTGACGCTCTCAGAGACTATCTACAAGATTATAGCTCATACATAGAAGTCTACGAGCCATATACGAATGTCTTCATTCTAAACCATTCCAAACTTAACAGCAAGGACCACTTCCTTGGAGAATACTACACTGTAGCGGTAATCGACATCAAGTTTTCCCGCCCCTTCCCGGCAGACATTATGGACGTTATAAACGAGTTCAAGCCAGCTGGAGTAACTGTAAGGTTGACGTATCAACCGGGAGCAAATAACCCTGACGCACCTATTATAGACTCTGGTATTGATGACAAAGAAGGGTTGTCAAGTATCGAATGGCTCAGAATCATGAATGGTATGAACGACCGTATTCGAGGGCATCTAAATTTAACTGCACGGTCACGGGATGATAACGACAACAGCGGTGTCTTTAGACTTAACCATAGTAAACTGAACTCTAATGACCGTCTTGCGGGGGCGTTCTCGGTAGGTAATGCTACTTACAACCTCGCTTCATTCTCTACTGCGGACTTAGTATTTAATAACGATACAAAAATAGCAGACGTACTCAGCGAGACAGAGAACATGTCTTCAGACTTCTACACTAAGACCGGAGAGATCAACGATCTTTATGCTGCTCAGACAGTAGATGGCACTTCTAACAGTTATTTGTATTTCACAATGGATGTAGCTACTTATTTTGATGTGAACTACAGCAGCTACCTCCGAGAGGTACAGCCAGACGGTTTATATAACAAAGACACCTATTTAGCTCTAATAGACTCTCCATACGTCCAGTACCAAATGAACGCTATGTTACCATCTACAAAAGCAACGCAGTATAGCCTACAACTGTTCAACCTTAATACCTCAACGTGGGATATAGTGGACAGCGGTACATTAAGCGTAGCGTATACGCAAGGGAAAGCGGCTATAGCGAGTATGGGGGACTATCTATCTGACAACGGTATTCTGTTTACCCGGGTTAGTCTAGAGCCAAATACTGGCACGTTAAGTTATGACGGCGGCACCTTCACCGACACAGAAGTGACTTCAGTTATAGACGGTGGAGACTTCAGTGCAGTAACTCCGGCAGGAACAGTAGATGGGAATGTAAGTGAACCTTATGAGTTTAGACTCGGGTTCTATGAGTTTGGATTTATGAAAGACGTAGCAGTACGACCGACTATAGCCATGGGGGAAGAAGTTACAGGAAGCGGAACATTAGTCCCTATTCAATAATTAACAGAGAGGTGGAGACTTACTAATGGCAGACGTAGAAAAAAGAAAGATAAAATTTCGTAGGGGGCAGGAGGCAGACTTACCAACCCTTGATGAGGGGGAGCCCGCCCTTACGTTAGATACTAATAAGTTCTTTATCGGAGGTACTAATGGGAACATCCAACTAGCCGATCAAAAAGACTTGGAAACTCTCTCAAGTAGTGTAGACGGCGTAAAAGAAGATGTCAGTACAGCCCAGACCGATATTAGTGGTTTAAAAACAGATGTTACTACTGCTAAAGAAGACGTTTCTAAATTACAGACAGATGTATCCACATTAAAGACAGACATGACTACTGCAAAGTCAGATATCTCTACTTTGAAGTCTGACGTAGGTACCGCAAAATCGGATGTGTCTACTCTAAAGTCGGATATGACTACAGCAAAATCAAACATATCTTCTTTGCAGACGGACACCGGGTCTTTACAGACAGACGTAGGAGGTCTTAAAAACCTTATCAGCTCTAGTAACGGGGCAGTGGATGTGGGGGACGCTGCTATGGATGCCACAATTAAGGGTAAAGAAAAGGTATCAATTGCGGCTCCTGTACTAAATGTATCCTCTAGAGAAACATACCATCAAGGGAATTTTTGCAATCATGCAATATTCTCCGGCTCTGAAACTGTAACACCCGCTACATTAGCTAAGGATGCGTATACTGATCTTACAGCGGTTCTAGATACCGTAGATTCCGCATTCCCAGCCGGATCAGCTTCAGCAGCAGCATATACAGTACCGAGAGAAGGCGTTTACTCCTTCAACGTCACGGTTAAAGTAACAACAGCGGTAACGGCTACAGCAGGGTACATTCGGTTCGGATTGAAACAAAGTAGAGGAGAGACTGTAACAGACCTTGACATCCAAGATGTACACTACTCTAATGCTTTCGGTACTCCTTTACTGAGTGCAACCTTTATTTATAAGTGCGCTGCGGGAGACGTTATCACACCAGTAATAAAGCCGCTGACCGAGGATATCACAGTAGGTACAGGTTCGAAATGCAGTATCTACTTCCTCGGAGACAGTATTCAAGCTTAAAGAGCCAGCTTTAATGGCTCTTTTTTGTTGTATGGTATAATAAGTTTATGGAACTAGATACTGTTATATTAGTAATAGATACTGTTTACGAATGAGACACGAGAGGGTGAAAATGAATAATGGCTACTTCTACACTTTATTCCCATATTTATGACGCCATTCAGTTACAGTCAAAATGGGATAATGCATATTTAGTCTTTGGTAAGACATCTCCATGGACAGACGAAGACAACCCCCCACAAGAAGACCCTAATGCGACAGCCATTCAGGAGATTGTTGGTTATAAAAAAGTAAGACAATTCTCACTGGCAAGACCTCTAGAACAAGGGGAGCAGCCTACAGACACGCCTTATCCGGTTGTGACATACAACCAGCAGCAGTGGGTGCTCATCCCTGTAGATAAAGCTTACACGGAAAAGGCTCGATGGGTGTACATAGAAGCAGAAATCCAACCAGACGACTTTGCACTAGGGGAATACAGGCAGGTCGGTATCCATGTAGACCTAAAGCCTGCTAATGGAGTAACGAAGCAGAACTTACTACCTTCCGAGGTCGCAGACCCGGGAATTTTGCGCTTCTACGAAAATAGAAAGCGACAAACAAGAACATCTAGTGTGTATGCATTAGAACAATTCTTAGTTAAATTATAAAGGAGTGAAATACTTTGGCAGATATCAACTTCGGTGTATCACCGTATAATGATAGATTTAACCCGGATAGTAACAGAACCAAGGTACTTTTTAGACCTGACCGAGCACTCCAACAAGCTGAGCTAAACGAACTACAGTCTATTGCTGAGTATAACGTTAGACAGCTAGGTGACAGCCTCTTTGAGGATGGAGCAATGCAAACAGGGATGTCCTTCTCTATCGACTCTGAAGCTAAGACAATCACAGTCGAAGACGGGTCAGTATACCTCGCTGGTCGAGTTCGGGTATTCAAGAAACAAACGATCCCTTTCAATAGCTCAGGCAATGAAAAGATCGGTGTAAAACTTGAACAAAAGATCATCGACTACAACATGGACCCTACTCTTCTTGACCAAACTCAAGGAGTGGATAGCTATCTATCTCCGGGTGCAGACCGATTAGAAGAAACTGTTGTTCTCACAAACAATGATGACAGCGCTCCAACTATTTATGAGTTCAATGACGGCGCTCTCTTTGTGCAGCCAGATCGTCCAGAGTTTTCTCTGATTAACGACACACTGGCGCAGCGTACATATGAGGAGTCCGGCTCTTATCAGGTAGAAGGATTTAAAATGTGGTCTGAAAAGAGTCAGCAAGAAGGTAAAGTAGACCTTCTAGTAGACCGAGGTACTGCTTATGTACTAGGATACCGGATCAATAAACCTACTGCTACACGTATTCCTGTAGACAAGTCTACTACATTTGCGAACGTAGTGCAAGAGACACACACATACGATACAGCAGTTCGTAAGTCTAAAATTGGAAGTAGCTCAGTTAAGGATGTGACTCAGGTTATAGCCCGTACTCAGAGTCCGGCTGGAGGGGTTACACTTTCTAAGGGTGCTCAAGATGGACGGGACGCTCTACCTGCTCAATACACAAGTGTAGACCCGACTACTACAAAAGTTTGGACTACATCCCCAGAGAAATACTATACATATGGTACAGATTACAAGATCGTAGAGGAGAACGGCATTCAGTACGTAGACTGGAACACCGGAATGAACGGTACTGAGCCTCCTACTGGTCAATCTTATAACATTTCGTTTGAGTACGACCGAGTGATGCAGCTGAATGTAGACTACAAAGTTACCAAGACTCCGGTAGAAGGTACTGCTGGATGGGATACCTATGTTGACTTTAATGGTATGACAGGCATCAAACCTAAAGATGGTGGGCTTATTCGAGTAAGCTACACCTACTATTTAGCTCGTGTAGACCTAATTACTCTTAACAGTAAAGGCGAGTTTGTAGTAATCCAAGGTCAGCCGGGAAGAGCAGATGCAGCACAAGCACCAGACCATGAGGACCCATTAACTCTCCGTATTGGTACAATCTTTGTGTATCCTAACTCTGACCTTGCTGAGACGACTAATGATGGTATTATCCGGTTACGCATGGAAGACCTCCAGAAAATGAAGTCTCGTCTAGAAAACGTGGAGTACAACCAAGCGTTACTTGCTCTTGAGAACAACTCAATCGTAACTGAAGACCCTCTTGTCTTACGTGGAGTATTCGCAGACGGGTTCGTAGACTTTGACCGTATGGACCTCAACCAGTCATCTGTCGCAGTAAGCTTCGATGATGCGAGTATCACGCTAATGGTTAACGCACCTTCTGATCAGCAGAAGGCTCCTGAGTTTGCTAAAGATAAATCTCTGGCTGCTCTGTGGGGTCGTATCATCACGGCACCTTATACAGAGACTAAAGAAATCTCACAGCCTTTGGCTACAGAAGCGATGAACGTTAACCCGTATGCGGTGTACAACAAGCTAGGTACCTTAAAGCTCACACCATCTGCGGACAACTGGATTGAAGAGAAAAAAGTAACAGTCAACAAAGAAACCACTAAGACAGTTCGTATGGACAGATGGTGGAGACATAACCGGACTACGACTAAGCACAAGGACCTACAGTACCTAGTGGACAACTTAGACCTAGACGGAAACCAGCAGTGGGACATGGGTCTTAACTTAGCACAGGATAAGCTCGTAGGACGTACTGGTACCCTCACAGACGTAGCTACTACTGTTCGTGAGTCAGCTATTGAGTATATCCGTTCAAGAGAGATTTCCTTCACAGCTGAGAACTTGCAGCCAATGTCCAATAACTTGTACCTGACATTCGATGGTCTACGAGTGAACATCACTCCAACCGGATCAACTGTAAAAGGTTCTGATACGGGAACGATCATGTCAGATGCAAACGGTAAAGCTTCTGGTAAGTTTACAATCCCAGAAGGGGTACGTACAGGAGTCCGTGAAGTTGTCCTACAGAATGACAGCAACAGCGCTATTACTACATACGTTGCTCAAGGTACTCTTAAAACAACTGAAGAAGTGGTTACACGTACCCGGGTTACGGTTAACCTATACGACCCGCTGGCTCAGTCCTTCGCCTTCCCTCAAGACCGGGTAGTAACTAGCTTCGACTTGTACTTCGCTTCCAAGTCTAGCTCAGAAAATGTTATTGTTCAGGTCCGTGGGCTTTCTGAAGGTGGGTTCCCTAACCAGACTGTTTATGCAGAACGCATCCTGACTCCAGCGCAGATCGTAACGTCTAGTGACGGTTCTAAGCCTACGAAGGTAGCCCTTGACGATCCGTTGATGTGTAAAGGCGGTCAGAGCTACTGTGTTGTTATTATCACAGACAGCAACGACTACACAATGTGGGTAGCTACTCTTGGACAGAACCGTATCGACAACCCGTCTACGAAGGTTGTATCCCAACCATACGTTAACGGTGTACTCTTCAGTTCATCTAACGCCCGTACTTGGACAGTTCACCAAGGTTCAGACCTTAAGTTTAGCGTATACACAGCGCAGTTCCAAGAGAACGCAGTTGTTGAGTTCAACACAATTTCAGACTTAGATTCTGACATGATCCTACTTATGGCTTCATACTTGACTCCGAATAACACTGGATGTTTATGGGAAGTAAAAGTAGTTCCTAAAGCGGACGTAGGCACTGTGTCCATTGACGATGTACCATGGCAGCCGTTAGCTAACTACATTGAGCAGATCATGAATCCTACTGTAATCGGTCTTGTCAAGCTGAGAGCTACGTTTAAGGCTAATAGATACATTTCTCCAATGCTAACTCTAGAAGATTTACTGTTCGTAAACTTCATCTCAGAGACTGCCGGAGATTACGTGTCTGTAAATATTGACGCAACCTCAGCTCCGTTTAATACTGTTACGGTTCAGTATGATGCAGCTACGCCTACAGGAACGTCTGTGACACCTTATTACTCTTTAGATGCAGGGGAGACGTGGGTCAAGTTCGACAAACCTACAGATGTTCAACGTCAATCCGCTGAGTATAGCCGCTATACGTTTACAAAACAAGTAGCAGGTGCCGGACAGAACTTAAAAACTCAGATTAAGTTCAAGCTTGAACTGAGGGCAGATAACCGATTCGTAAGACCACGGGTAAGACGTTTCACCGGAGTGTTTAAAGACGAGATCATCTCTTAAGGAGGAGAGGCGGTATGCCGTTAGAGAAACGTGATCCAGTTTCTAAAGCACGCTTGTTTATCCCAACAAACGCAGAGAGGGCTCTGGTTAGAAGCCAGAACCTCTTGAATGAAAAATTAAAAGAGGTAGACGCCTTGATTGACAAACTCAAGGATGTAGATTCTTCCTCAAATGACAGCAATTAGGTGCTATATTAAGGGAGATAGGAAACTATTCTCCCTTTTTTTTTAATTAAATAATACAGGAGGTTTTAGCATGCAAGAACGAGATAGTCTATACCACAACTTGCCTAATGCGATAGAGGTTATTTCAATGAAAGTGCTGGAGTTATCTAAAGCAGTGGAAAAAGAGCTAGGAGACATTGGGGATATCGGAGAAATATCAACTGAGCTGAATACACTTAAAAGTAACGTAGAATCTCTTACAAAGCAGCTGTCTGACCTATCCACACTTGTAGGTACTAAAGCAGACGCCGCTAAAGTGACCACCCTAGAAGGTCAGATCACCACTATCAACAACACGCTAAAGGGTAAAGCAGATGCCTCTACGGTTACTACTCTCGATGGAAAAGTTACAAACCTAACAACTGAGTTAGGGAAGAAGGCTGATTCGTCTACAGTCACTACACTGGACGGTAAAGTAACCTCTTTGACAACAGAAGTAGGTAAGAAAGCAGATGCTTCAACTGTGACTACTTTACAGCAGCAGGTTGAAGACTTAGCTAACAGAGTAACTGCTTTAGAAAATGGTAGTGGAGGCACTACAACATAAACTGACACTCTAACGGGTGTCTTTTTTTTTGCCTATTTTAGATAAAGAATACTAAAGGGTTCTGATCAAATTACACCACTACTTTGTCATATTTTATTTTAACTTACACTGTATTACTCTTTATATAATTATATATTAATTATTATATATAAATAATAAATACAGAGGGGATAAAATAAAAATATGCGCTACTCGGTTTAACAATTCAAGAAATCCCTGATGTGTCAGTAGAATAAAATAAGACAGAATGTTGATGAGACTATATTTTTGTGGTACAATAGAGAGTGAGATACAGAACCCATAGGAGGAATATTACACACATGAAAATCACTGTTGACACGATGTTTTCACATGTAGACTTTGGCAATGATACTCTCCTCAGAGAGAAAGTACATAAAATTGTTCACCATGCTTTAGGTATCAAAGTAGATGGTGTTCAGTATAACTCTGCATACCGGAATGGTTACTGGGACGGTATTACTGACTTCTATGACATGAAAGAGGATAAGTTCCACACAGGACTACTAGACCAGTTCTTAGGAGCTATGCGGAAACTAAAAGAGCTGGACCCCTCCTTTACATACGAGATAGAGGATGTTAGACCTTCTCCACGAGTTCACCCGGACGCTATTGACGAGCAGATTGTACTAGGGAACGGAGATCAGAACCCCATCACACTTCACGACTACCAATATGAGTCCGTTAAGAACGCATTCCGGGAGCAGGTAGGTATCGTAAACGTAGCTACTAACGGAGGGAAAACCGAAATTGCCTCGGGATTTATGCAGCAGGTACTCCCTTACCTTCAGAGGGGGGAACGAATCGCTTTCTTCACCCACTCCAAAGAGATTTTCCACCAGTCAGCAGACCGGATCATGAAACGACTTAATCTCAAACCAAGAGACATCGGTAAGATTGGGGACGGTAAGTTCGATATCAAAAACAAGAAGATTGTATTCGTTATGGTACCTACTCTTGTCAGCGCATTAAAGGACCCTAAACAAGGGATTAAGTTTACTCATAAAGAACGGGTTATCAAGATGATCGCTGAGGATATCACTCCGAAGTTTAGGAACACAAAGAATACCCGGCAGCTACTTCGGAACTTTATAAAAAACTGTAAGCTGACAACCAAGGTTTGGCAGGATGTAGAAGAGCATCTAACATACATAGCCTACGATAATAAATTCACAGATAAAAAAGCGCAGATGCAGCTTAATAAATACATAGTTGAGTTTGACAAGATCATGGAAAAGAAGAACAAAAATAAATACAAGAAATACAAGGACACAACAGATTTCCTTGAGTCTGTAACAGTTATGATTGCCGATGAAGTACATCACTCGAAGGCGGATACTTGGTACACATCTTTGTCTAAGTGTACGAATGCGATATACCGAGTCGGTCTTACAGGTACAGTTGACAAGAAGGACCCGATGGGCTGGCAGCGACTCCAAGCAATATTCAGTCAAGTTGTTGTACGAGTATCTAACGAGTTTCTCATCGAGAGAGGAATCTCTTCTAAACCGAAAATTCGATTATTCCCTGTACAAGAGCCTAGAAACATTGAGCTGCTGAATACATACTTAGAGGCATATAAAGCTGGAATTGTAGAGAATGAAGCCCGTAACAAGATGGTTGTAGACATCGTGAAATGGTATAAAACACAACGACCGGGTGGCATCCTTATCAGCGTTAAAGAAATAGACCATGGAGATAGAATCCTTGATCAACTAAAAGAGCAAGGGTATGACGCTGAGTTCATCCATGGTGGGTCAGATAATGACCACCGTACAGACAACCTAGAGAGGTTCTCTAAAGGTCAACTGGATATTCTTATTGCATCAACGATCATTGACGAAGGGGTGGACATGAAGAGTATTGGTTGCATGATCTTAGCAGCGGGCGGTAAGTCCATGAGGCAACAGCTACAGCGTATTGGTCGGGGTCTACGTCTGAACGGTATTGATGGCAACAGTGTTATGGTCTTTGACTTCTATGACCAGACGAATAAGTTCTTGCTTAACCATAGCAAGGAGCGGATTAAAATATTTGAAGAGGAGAAATTCGATGTACGTATTCTGGGAAAATGATGTAACAGTTTTATAAGCACAAATAAATTAGGTATTGACGACTCTGTATAATGTGCTATAATTTGACTATACAATATTACGAATGGAGGAACAGCTGTATGGAATACGGTGTGTACTTGGAATCCTCTATTGTCGATTTAAAGCCCACAGTCCTAGACTTCTTAACCAAGATTGTTGACAAGGCTAAAGAAGTTAGAGACTTTGCTATCTCTATCAAGAAAAAGGAGCTTGCGGAGATAGCGGGCAAAGACACTAGAACGGTTTCCCGCTACCTAAACGAACTAGAAGAGAGACACATCATTGAAACAAAAGGCGTTAGAGGAAGATCAGGAGGCACGGTCATTTTATTTAACACGGAGTTAATCCGATTCGACACCTCAGATAAGGCTCTTGTCAACTCTGACAGCCCTATCTCTATTGATGATGTAGTACAGAAGAAACTCCCTAAGAAGGAGAAAGAACCTAAGAAGAAGACAAGAAATAGAAGAACCAAAAAGCAAATGATGGAGGACCAGCTTCTCCAAAATCAGCAGCAAGCTGAGCTAGATGAGCTTAACGCAGAGGTTGCTTCTTTAGGAGGCGTGCCTAATTGGGAATGGTTCCAAAAAACAGACGATCCGGTAGGCAACTACAAGACATACCTGCTATCCAGATTATACAATCGCTATGCTGCGCTGTTTACAGACAGACATAACGCAGAAGTAGTGGTTAGCGGTGAAGGGAACCAAGTACCGAAAGTAAGCAGCGATTATGATGTCCTGCCTGAGAACTTCTTCGGTTCTTCCCGTTGGCAGCAGTTCGAGAAGTTCCGCCAATTCTGTGAGGAGAACAACATCGAGCCGGATGTATACCTGTCAGCTCAGTTCTCCAGATCAGTATTTACAGCGGCAGCCAGAAACGCTAAGAATAAAGTTCTTCCGTATGTGAATACGCTGACTACAGATACATCGTATGAGGTGTATAAACAATACTGTGACTACCAAACAAAAGGTAGCTGGACGTATGCTATGTATAAGCAAATCCCGATCCAGTTTGCAGACGATTTCATCATCCGGGCAATCACAGAAGCTTACGATACCGCAGAGTGCGGCTTAGGGTTACTATCCTACCGTCACGCTATTAATGATTTCTTGGAAGGGTTCGGTGCAGATGAAAGGGAAGAGGCTCTAGTAGAGTTCTACCGTATAACAGAAGAGAACCTTCACAACCAAAAGGTATCATTTAAAACAAGAGATACCATTAAGAAGTTCGTGTTGACTCAATCTATGATATTGTCTGGAGGAATTTCTCGACTTCCGGGACACCTTATCTTAGGTGCAGAACATACTCAAGTTGTCTTAGCTTCTATCGACAAATTAGCGAAGCCTCTTGAAGAAAGGAATGAGCTAAAAGCGATGGCTTTAGGTATGCTTACGCATCCACAAATTAAACCAGATAAGCAACTAGAAAAAGGCAGAATGTACCTGTATCAGTCCAATGTTCTTTACGAGACACCACAGGTCCTCTCACTGATCATGGAGCGTAAGAGCTTGAAGCTCTCTCTTGAAGATATCAACAAAGCTTTAAAAGAATACGGTAAAGAGAAAGTCCCGGTAGATGATTACTCCGTTCTAGACGTAGATCAGATTGTTAACTTCGTTCTTCAGGAGGAATACATCTCCACACCTAATGAGTTCCAGCATGAGGAGATTACCGATACCCAGTCAGATGAATGGGTACTAATCGAAACAAAGGCAGAGGAGGCGGACTTCCTCGAACAAGCTGCTAAGGGTATCTTAGGGTCTGATCAGTTAACCTGATACAGACCTGTTTACAGAGTAACATACAGTAGGTATACTGTTTAACAAACAAGGAGGGAACAACTTGATAGAGAGTCCGATCCAAAAACAAATAATGAAAAAAGCAATTGAATCTCCTATCTTTGCTAAGGAGGTTCTATCACAAGCGCCTTTAGATATTTTTGAAGGTAATGAAATTTATAAAGAGCTATCCCAGATTATTCGGCGGTACTATTCATCACACCGGGATAAGATTACTGAGGAAGCGTTGCTTACCTTAACAGAGGATAAGCTGACTAAGATGAGGAAAGACCCTGAGACACAGCAGAGTTACTTTAACGCCATCAGCGGACTGTACGAGATTAGGAACAGTCATGATGACAGCGTAACCGATGAGAACATCGAAAAGCACATTAGGAAGCATATGTTACTAGATGTAGTCAAAAAGAACATTACGAACCTTGATGGCTCAGAAAAAACCGATAAGTTTATCCAAAAGATAACTGAGGTTCAAAGGATGGACATAAGTGGTAAGCAGCAGGAAATCATCAACGTCATAGATGATGTAGAATACAAACGAAGAGCGTTGAGTACCTTGAATCAAGACCTTATTCGAAGTGGGATCAACGGGCTTGATAATATTACGGATGGCGGGTTAGCTAAAGGAGAGCTTGGTCTTATCGTAGCAGCCTCCGGTACAGGTAAAACATTATGGCTTACTAACTTAGCTACTAGCTACACTAAACAGAAAAAGAATGTGCTATTCATTGCCTTAGAGGAACTAGAGAACCGAATGATCCTAAGATTCGAGCAGTCAATGCTTCGAGTGAACAGAAGCACTTTGTTAACAGGTAGAAAGCTCAACGAGGCTAACTTTGATAAACTACAGAATGCTTATAAGAATGCCCGGGAACACCTTGGTAATCTGTTATTTGCTCGCTATTCTCCACGTACCATCACACCAGCTAAGATTGAGCAGCTTATTTCTGATGTTACACTTCGTATGGGTATAGAGCTCGATGTTGTTATTATTGACTATCCTGAACTTCTACGAAACCCTCATGCAACAGGAAATGAAGCGGATGATGGCGGTAAATTGTTTGAGGAAATGCGCCGTATTGGTCAAGACTACAGAGTCTTGATGTGGACAGCTGCTCAGATGAACCGATCAAACTATAATGCTGCTATCAAAACTTCCGAGCACATGGAAGGTTCTCACCGTAAAAAGAATGCGGCAGAGCTTGTAGTTACAGTTAACCAAACAGAGGAAGAGTTCAACGCCGGGTTTACTCGTTTGTACATAGATAAGCTCCGTAACCCTCCTGCTGGAAACTTCAACCGAATGGTTGGCTTCAAAGTTGTAGGCAGTCAGATGACCGTTAGGGACTATGAAGGCAATGAGGCAGAGGACCATAAGGCTATACTCGAAGAAGTTGACAACAAGAACGAGCAGCTGTTTAAAGGTAAGAAGAGAGACAAGAAAGAAAATGCACCGCAGATCGACTACTCAGCACAAATAAACCAGTATATCCATGCTCAACGCCAGATAGGTAGCTAATCGGATAGTAGGAGGAGTTCATAAGAATGAGTAAGGTTGTTCACTTTACAGATTTTCATGCTCATAAATTCGAAGACTTTGCAAAGCCAGACCCGGAGTTCGGCAATGACAGATTCCGAGCACAAATCGAAACCCTACATAAGGTGTTTGATATCGCCCGTCAAAACTCAGCCCCTCTTGTGTTTGGCGGGGACTTATTCCATAGTAGAAGCCGATTAGAGGACGTTGTGTTCAACAGAGTCTATGAAGCGTTCGCTCAGAACGATGATGTCCCAACATATTTAATTAGAGGAAACCATGACTCTAAGAACAACACAACAGATACAGAACACTGGCTGCAAACATTCAAGTACCTACCTCACGTACATGTAAGTGCTACTCCTGAAATGGTCCACGTACACTCAAAACCCGGAGGGTACCAGTTCAACAACTTTATGCTGTACACTGTACCTTATTCTGATGATGTAGAGTTTCTTAAAAGACATATAGACAAGTTTGCTGAAGTAGCTAAGGACAGTAGTATTCCGACCTTATTAGCCGGACACATAGGGGTAGATGGTAGTGAGACAGGGAGATATAGTCACAGACTTGAAGGAGCCTTCAAAGTAGGAGACCTGCACCCAGACGTGTTTGACTATGTAGCTTTAGGACACTACCACAAGAGACAGTTCCTAGCAGGTACGGATAATGTGTTTTACACCGGGAACACCATTCAGACAAGTTACTCTGACGAAGGTCAAGAGAAGGGAGTATTCCTAATTGACTTTGAGAAGGGTGGTAAGCCGGAGTTTATTCCTATCAAGAACAAGTTATTTATCACACTTACCGATATTGATGAGAATACACAGGACCTCGTAGACAATAACTACGTAAGGTTCGTACTGCCTAAAGAAAAAGCCCAAGAGGTGGAGATTTTTAAAGAAGAGAGCGATAATGTCCGGGTAGAAATTCAAAGAGAATATAAGACCGAGACAAGAATCAATATTGATGTAAAATCCAGTGAAGAGCAAATCGTAACAGCGTATACTGAAGAGTTTTACCCTAACAGCACTGATTTAGCCTTAGATGTCCTAAAGGAGGCTATATCTAAGGAGCATTAGGAGTTATCGTATGATAACTCTTTTTTGTGTTGACATAACATACAGTGTCTGTTATAATCAAGTTACAGCGTAATATACATTGATCTAAGGAGGTAAACCCAATATATGAAATGGAAACGATTAACGGCAAAGAACTTCTTATCTTTCGAAGAGCTAAGCCTTGACCTAGATAACCGAGGTATTATCCTTGTGGAAGGGAACAACTTAACAAGCAGTAAGTTTAAGAGTAACGGGTCAGGAAAAAGCTCGTTGTTAGAGCCCCTAGTATACGCCCTATATGACACTACATCTAAGGGGATTAAGGCAGATGATGTGGTGAATAACAAGGTTGGGAAGAACACAGAAGTTATTCTTGAGGGAGTCAAAGGTGACGATACATACCGAATCGAGAGGTACCGAAAACATAGTAAGAACAAGAATAAAGTTAAGCTGTTCATCAACGGTAAAGAAGTTACAGAGAAGTCCGCAGCAGAGACAAACAAAACCATCCAGAGAATTATAGGTATAGACTATAACACATTTATCAACAGCATTATGTTCTCCCAAGGTAATGGAGCCGGAAGGTTTGCTATTGCTACGGATAAGGAGAAGAAAGAAATCCTTGAAAACCTTGTACACCTAGACATATATGCCAAAGCACAAGCCGTAGCTAAAGAGAGACTTAAAAAGAAAGAGGAAGAAATTGCTCTAAAGGAGCAAGAGAAGACCCGGTTAGACTGGGAGTTTGAGCGGATAGACAGCCTAGAGAAGCAGGATAGAGAGAACTACGAAAATACAAAGCAGATGATCCTACAAGAACATCAGAACATCCGAACACTGGTTGACACGTTAGACAAGTTTACAAGTACCAACTTTCCGGCTGTAGAGGAGATCAAAGGGCAACTTGAGGAGCTAAACAAGCAGAGGGAGTCTGCGGCAGGGTTTGATATCTCATCACATATTCTAGAAGAAGTGAATACGGTAAAGCAGCAGCTTGTAGAAAAACAAGCACAATACCAGCAGCAAGAGTATCAGAAAAATCAATTAGTTGAACAATACAAAAAGCTACACTCCAATACTCACTGCCCAGTTTGTGGAAACGAACTTGACACTGCCCACAGACACGCTGAGATGGAGAATATTAAACAAAAACTAGCTGTAATACTAACGACCATAAAGCAGCTACAGCAAGAGATGGAGCCTCTAAACCAGCAAGTCCAAGAAGCTACTGCTAAGTATCGAGAAGCACGAGCTAAGCAAGATGAAGCCAATCAGAACTATCAGAGCATTGTACAGGCAATCTCTAGAGGTGAGCAGCAAATTAGACAGTATGAGGATACCATCCAACAGTACCGGAATAAGATTGATGCTGCACAGAACACAGTTAATAAGTTGTCAGAGATACCAGAACCAAAACCTAGAGACAAGGAACGAAAAGAGGTAGACAAGAAGATTAAGGTCTTCCGGGAGGAACTGCTTAAGCTTCAAGAAGAAAGATTACAGCTGGAAGACGTAGTGAAAGTGTTCTCCAACTCAGGCGTGAAATCTCACGTATTGGACTTGATAACTCCGTTCCTAAACGAAAGAGCTAACCACCACTTAGCTACTCTATCTGGACCTGACATGGAGGTCAAATTTAGTACACAAACAAAGAACAAAGATGGCAGCATGTCAGATAAGTTCGATATTGAATTGATCAACCATGTAGGGGGAGGTAGCTATAAGTCTAATTCAGAAGGTGAGAAGAAGCGTGCCGACTTAGCAATTTCTTTAGCTATTCAGGACTTAGTGATGGGTCGAGGAGAGCCGCCAACTAATTTCATTGTATACGATGAAGTATTTGATGCGCTAGATAGCGTAGGTAGTGAAAACGTAGTAACCCTACTAAGACAGCGAGTACATACAGTTGGAACCATTTTTGTAATTACACATAGCGAACACTTAAAACCACTATTTGACAAGGTCATAACTGTAACAAAAAATAAAAGTGGAGTATCCACAGTAGACGGAGGAGTAGAAACATCATGAAATTAACTGTAGATCACGCAGTAGACATGCTGCTGCTTGAAGTAGAAACAACCGGAGAGGAAAAGAAACATATTTATCTATCCATAGAAAATGTTCATTACTGGTACCCGTTAAACACTAATTTTTCGTATAGGTACTCTAATGCGAAAGAGCAGCTGTACCTAGTTCAAGAAGGAGGATACACTGGGGAGAACGTGTACGGAGCAGACATTTTGAAGCGATCAAAACAACTAGTGGTCAACAAGGATGGTTTTTTAATACACCCGGAAGTTCTGGAAAGAAACATGTATATTATGGATGAGGCAGCGTCAATGGGGATTCCTACACTAATACACTCTTACAATGGTTATGACGTGGAGGACGGGTTTGATACTCTAAGTAGCTGGATCAAAGGGAGAAAAGAAATAATCGAAGACAGATTTATGGCGCAAGACGCCGAAGCTTGGACGATCACTCAGACCGAACTTAATGAGGAATGGGATAACAAGTTATACAGTTATGCAACAGACGAAGAGTTAAAGCAGCTTCAGGAGCTCGGAGAAATATATAACATGTTATGTTTAATGAGAAAACTAGCAGAAGGAAGATAACAACATGTTCATGGATTTAATACATGAGGAATTAGGTAGCAGCAAGGACTCAGTTACGCACACTCGATTTAACTGCCCTTTCTGCGGGGAGGACGACCATAAGTTCTATGTCCATAAAGATGCTCCACATCTTTGGAAATGTTTTAAATGCCCGGAGAAGGGTAACGCCGTTTCCTTCGTTATGAAGTTCTATAAGATATCTTATCCAGACGCTGTTGATATCTTAGAGACATACGACTACGATGTGGAACTGCATCAGAACAACGATTTTGCAGCCATCAGCGGAGCTAGACCTGACCTATCCCCAGAAGAGCAGCTGCTTCTGTATATTTCACATATGTCGAATCCTATAGAAGAGGAAGAGGATATAAAGCTTAGGTGTCCGAAAGTACCTCCTACGTGCAAATCATTAATAGACAACTGGAATAACCCCGAAGCGTTCCCATTCTTCGCTTACTTACATCGCCGGGGGATTACTCCAGAACACATTCAGCAGCACAGTATTAGCTATATTGTGGATGACCTACTGGAACGCCCTTCGTATGACGGAAGGGAAAAAAGAACAATGCGTATAAAAAATCACGTAGTGTTCTTCACAAAGGACAACGAAGGGAACCCAATATACTGGAATACTCGGAGCATTGACCCAAACCCTTTTGTTAAGTCTATCAACGCACCTAGTACGTCAGAAGAGTATTCTAAGAGCAATACAGTATTCAATCTGAATAACGCTAAGCATGCGGATAAGATTGTCATTCATGAGGGGGTATTCGACAGTATAATGACCCCGGGATGTGGGGTAGCCACCTTTGGTAAGCAGATCACCCAAGCGCAGCTAGAGCTGATTCTAAACGAGACAAGGGAACGTAAGCTTCCGATCTACCTGTATTTAGACACCGATGCTTGGAGAGAGATGATTGACACAAAGAATAGGATTAAGGCTATAGAGCCAGATAGACTGGTGTACTATGTTTACAGTGGATCGGATGACGATGCGAACAAGTTAGGGATTGAAAAGGTAAGTGAACTCATTAGCAATGCATTCATAGCAGATGCCACATCGGATGTACAGTTAGAGTTATTAAATTATGTGTAACTTAAAGTGTTGACAGTACATAGACTGTATGATATAGTATATTATATAGTCACATTATAAGGAGGAAAACTATTTGAAAGAGATTGATGTTCTATATCAACTTGGAAAGGGTGCTGTAGCTCCAACGCAGGGTTATGAAGACGACTTCGCTTATGACATGTACGCTGCGGAAGGTCGGCTAGTGCCACCGAGGAACTACTTCTCAGTCATCGTTCCCACTAACCTAAAGACTGCTTTTGACCCTATCGCTGCCGGACTTAAAATCTCCTTGCGTAGTGGTGTGGCAGTTAAAACACCTTTGGCTATCTCTAACTCACCGGGAATCGTGGAAGGTACATACCGAGATGGTATTGGTATCCTAGTACGTAACACCTTCATTGACGACAGCTTAGTGGACTTCGTAATGACTGTGGAAGGTAAACAACTCCCGGTAAGTAAAGTACCTAAACAGGTTTTGCAAGAGGCTAGACGTTTCTATGATAAGGAGTCTGAAGCCTTAGGTTATGCAAAACCAACTACCCCGGAAGGCATGGCATCGGATAAGGTAGCCTATCGTACTCATGTGCCTCGTGGAACGGTATATATCGCTAAACATGACCGTATTGCCCAAATGCACTTCTCAGAAAAGATCGGTGCCAACTTCAAAGAGCATAAAGGGACTTTACCTTCGTCCGTTCGTGGGGAGAATAAGTTTGGTAGTTCAGGGACCTCCGTAAACATCCCGAAACAACCGGAGTACCTTGAACCAGACCCGCTAGATGAGGCGTTCGAAGCTCGACAGAAAACCCTCAAGCAGGCTATCGAGGACGCCCAGAAGCTAAAGAAAAAGGAGTAGCCTTATGAAAGACACACTCATACTAGATTATCTAAAAAAGTTGTCGGAGTGCTCTAACGCAGAGGAGGCTACTTACGTCCGAATGTTGGAAGGTCACCAAGAGTTAACACTGGACCAAGTTGCTACAGCTATGCGGACAATGGTAGGTCAGTTAGTAGACTACATTGATGAGTCTAACGAAGCTGCACAGAAACTTCAGGAGATGCGTTTAATTGCTATTCTAGAAGAGCTACCGGAAGATATCCAAGAAAGAGTAAGACACAAGTTTTTAGAAGTTGATGATGATTTACTAAATGATGATAATGAAGGAGACAATCAAAATGACAAACAATAAAAGCCAAGAACCTATTTCCGCACAGGACCTTAATGTATATTTTACCTACCTGCTCACGCAGCACGTAGAGAACGAAAAGCACGCTAAGCAGATTAACCGCCTTTCTAGACGCACAACCACACTTAGTGATGTTGCAGTTGTATTTAACAAGCTGGTGGAACACCAAGAGCAGAAGATTACCCAGCTCATGGAAAGAGTTCGTAAACAGGAGAAGGTGCTTAGAAAACTAGGAGCAACAGATGAGATGTTTGCAGAGGTTGACAAGGAGTATGAAGAAGAGATTAGCCAGTTCATTAAGATGATCGAAGAAGCCCAGAAAAGAAACGAAAAGGTTGTGCCTGTGGAACCAGAGAAAGAAGATGAGGAGTAATGGCTAAATACCGGAAGAAGCCTGTTGTTGTAGATGCCTTCCTCTTTAATGTCGATCCCACTCCTGACTGGTTTATTGAGAAGACAAACTCACGGGAAATCGTACTAGGCTACGAAATGGATTCTAGATTCTGTCTGATACCTACTTTAGAGGGTACAATGTGCGGATCAGAAGGGGACTATATCATCAGAGGAGTCCAAGGTGAAATTTATCCTTGTAAAGCAGACATCTTCGAAGCTACATATGAAAAGGTGGAGTAGTCTATGGGCAAAAAATCAAAAGTAAAAGGTGCATCATATGAACTTAAAATTGCGAAGCTTCTGACTCCGTGGTGGGGTGCTGGTACGTTTAACCGTGCCCCTGCCTCTGGTGCCCTGCACTGGGGACGGGACCAGCGGGTTGCTGGAGATATTGTAGCTCCTCCAGAAGCGAAATTCCCCTTTGTGATTGAATGTAAGAAGCGAGAAGAGTGGACTATGGATCACATTCTGTTAGACATCGGACAGCCTAGAGAGTGGTGGAAGCAGGTTGTAATGGACGCTCGGAGAGTTGAGCAAGTACCTATCCTTATCTTCTCTCGAAACAGAGCTAAAGATTTTATTATGATTCCTTACGAACCCTCTATGTATGACAAGCTAAACGCAGTAGAAAAAACAGCTATGATTACCACAGTCAGTATTAACAACATAAGAGACGAAGTAGAATACTTCGATGTAATTGTAAGTACATACGACTCATTAACAAAGATATCCCCATCAGAGGTTAAAGAGTATGCTGCCGCTGTAGACTGGGATAAGTATAAGGATGAATACCAGTAAAGAATAAAAAAAAATTCCCCTACAATGTAGTTGAAAAAATACTATATGTAGGGGGTTTTTATGAATTTAGGGACTATACAAACACTATATTATGTGTTACAATATGACTGTAACCTTCTTAAAATAAGACTGTAACAAAGGAGGGACTTCGGAGATTGTTACTTACATATGAAAGCAAGACAGGGAATGTCAGACGCTTTATTGGTAAGGTCGAGAAGGGGTACAGCATTAAAACAGAGGAAATCACTGAAGACCTTAAGGTACAGGAACCTTTCATCCATGTAACTTACACTACAGGGTTCGGACAGGTACCTGACAAAACTCTAAAATTTATAGAAAACAACAAGAACAACTTCGTAGGCGTAGCCGTGAGCGGCAATCGAAACTGGGGAGATAGATACGGATTAGCCGGAGACAAACTCTCCGAACAGTTCAATGTCCCTCTACTACATAAATTCGAGATGAGCGGAACAGCTACAGACCTTGACAAGTTTATACAGGAGGTAAAGATCATTGGAAAACAATATTCCTAAGTGGGTACGACTTAACAACGAGATCATGATTCAGAAGGACGGCAAGTTCCAGTTTGAAAAGGACAAAGAAGCCGTTCATAGCTATTTTGTGGACTATGTGAATCAGAACACTGTGTTCTTCCACAACCTTAAAGAGAAGCTTGACTACTTGATCGAAAACGAGTATTACGAAGAGGAGTTTTTATCTAAATACTCTTTCGAGGATATCAAAGAGGTTTTCAAGCTGGCTTACAGTAAGAAGTTCCGTTTCCCTTCATTCATGAGTGCATTTAAGTTTTATAATGACTACGCACTTAAAACAAATGACAAGAAGAAGCTGCTTGAGCGTTATGAGGACCGCATCTCTATCGTAGCTCTATTCTTTGCTGATGGGGACACTGAGAAGGCTAAGCAGTACGTTGAAATGATGATCCAGCAGGACTACCAACCAAGTACACCTACATTCCTTAACGCAGGCAGAAAAAGACGTGGAGAACTTGTCAGCTGCTTCCTCATGGAAGTCGGGGATTCTCTAAATGACATTTCTAAGGCTATTGATATGTCCATGCAGCTTTCTAAATTAGGCGGAGGGGTGTCATTAAACCTTTCTAAGCTCCGTGCTAAGGGAGAAGCTATTAAAGGGGTAGAAAACGCTACTAAAGGTGTTGTAGGGGTAATGAAGCTCCTAGATAACGCATTCCGTTACGCAGACCAAATGGGGCAGCGCCAAGGGTCAGGTGCGGCATATCTAAACATCTTCCACAGGGACATTAACGATTTCTTAGATACTAAGAAAATCTCTGCGGACGAAGATGTACGTGTGAAGACGCTCTCTATCGGTGTAGTCATCCCTGATAAGTTCGTAGAGCTTGCACGAGAAGATAAGGACGTATTCGTGTTCTACCCACACACTGTCTATAAAGAGTACGGGCAGCACATGGATGAGATGGATATGAACGAAATGTACGACAAGTTGGTTGAGAACCCTAATGTCAAGAAAGAAGCTCTAAACGCTCGTAAACTTCTTGAGAAGATGGCAATGCTCAGATCAGAGTCAGGGTACCCGTATATCATGTTCCAAGACAACGTAAACAAAGTACACGCCAATAATAACATCTCAAAAGTCAAGTTTTCAAATCTATGTTCGGAAGTTCTCCAAGCATCTCAAGTTTCTAACTACACGGACTACGATGAAGAGGATGAAATTGGATTAGATATCTCTTGTAACTTAGGTTCTATTAACATCCTGAATGTAATGAATCATAAGACGATTAAAGAAACTGTTAAGCTGGCTACAGACTCGCTAACTAGGGTTACTGATACTACACGTATTGTCAACGCTCCGGCAGTAAACCGAGGAAACCAGCTGATGAAGTCCATTGGTTTAGGTGCAATGAACTTACATGGGTACCTTGCTACTAATGGAATTGCTTACGAAAGCCCTACTGCCCGGGAGTTTGCTAACGTATTTTTCGCTGCTGTAAACTTTTACTCCATTGAGCGTTCTAACGAGATCGCTGTAGAAACAGGAGAGACATACGAAGGCTTTGAAGGCTCTACATACGCTTCAGGTGAGTATTTTGACAAATACATTAACAACAGTTTCCTACCGAAGTCAGATAAGATTAAAGAGCTATTTGAGGGTATGGAACTGCCAACTAAGGAGGACTGGGCAGCCCTTAAAGAGAAAGTCATGAAGGGCGGCATGTATCATAGTTACAGACTATGTATTGCTCCTACAGGATCAATCTCTTATGTACAGTCTAGTACCGCTTCTGTCATGCCGATCATGGAGAGAATTGAAGAGCGTACATACGGAAACAGCAAAACCTACTACCCTATGCCGGGACTGTCCTCTAATAACTGGTTCTTCTTTAAAGAAGCTTATGACATGGATATGTTTAACGTAGTAGACATGATTGCTACAATTCAGCAGCATGTTGACCAAGGGATCAGCTTCACATTGTTCCTTAAGGATACAATGACAACTAGAGACTTAAACAGAATCGACTTATATGCACATCACAAAGGTATTAAGACCCTGTACTATGCTCGTACCAAAGATACTGGGCAAGACAGCTGCTTATCCTGTGTGGTTTAATCTAAATAACTAGGAGGAGATTTTATGTGGGGAGACGGGTATGAGCATTCAAACGTAGAAGAGCTTAAGGGTAAGGTGCTAACAGAGGTAGAGGACACAGGTTACAATGTATTGTACTTCCGCACTACCGATGGAGAGACATATAAGATGCATCATGAGCAGGATTGCTGCGAGTCTGTATCCCTTGAAGATGTTATTGGAGACTTAGATGATCTTGTTGGTGAACCTATTCTGATGGCTGAAGAGGTCACTGAAGATGGGAGAAACGGCTACGACTCAGAGACTTGGACCTTTTATAAGTTCGCTACTATCAAAGGTTACGTCACTCTTAGATGGTATGGAACTTCAAACGGCTATTACTCAGAGTCTGTAGACTTCGAAAAGCTGGTCAAGGAGGATTCTGATGGAGCTTGGTAGGGAAATTGAAGAGTTAGGCTCTCGTATTTACGGAGCTATACATCATGGAGAGTGTTTCTACGAGGAGAGCGAGCTACTAAGCTTTCTCTCCGAGCTTAAAAAATTGGAAGAGCTAACAAAGAAGCATTATGCAGAGAATCAGGAGGAACGTTTAGATGACTGAAAAAATTTACACCGCTGCGGACTGGTCTAAACCAGACGATGACTTTACACAGATGTTTTACAACCAGAATGTCAAACAGTTCTGGCTCCCAGAAGAAATTGCCCTTAACGGTGACTTGCTTACTTGGAAGAATCTTAGTGTACAGGAACAAGATACTTATATGAAGGTTCTGGCTGGTCTTACATTACTAGACACGGAGCAGGGGAACACAGGGATTCCTACCATTGCTGAACATATAAACGGACACCAGCGAAAAGCCGTACTGAACTTCATGGCTATGATGGAAAACTCGGTGCATGCTAAATCGTACAGCAACATTTTCCTTACATTAGCACCTACTGAGAAAATTAATGAAGTATTCGAGTGGGTTAAGAACAACAAATATCTTCAAAAGAAAGCGAAGATCATTGTATCTGTTTACGAGAGTATTGAAAAAGGTAATGATGCTTCACTATTTATGGCTCTAGTAGCGTCTGTGTTCCTTGAAAGTTTCTTGTTCTACAGCGGATTCTACTACCCGTTATACTTCTATGGTCAAGGTAAACTCATGCAGTCAGGAGAAATTATCAACCTGATTATCCGGGATGAAGCAATTCATGGGTCTTATATTGGCTTACTTGCTCAAGAGATTTACAATAAGCAAGATGAAGAAACCCAAGGTGTCTTTAAAGCTAAGGCTATGGAGCTGCTCACGGCTCTGTACGATAATGAGATGGACTATACAGAGGATGTGTACAGTTCAGTAGGTCTGACAGCCGATGTTAAAAAGTTTGTCCGATATAACGGGAATAAGGCTCTTAACAACTTAGGTTGGGAAGGTACCTTTGAAGAGGAAGACGTTAACCCTATTGTAATCAACGGTTTAAGCACAAAGACAAAATCCTTTGACTTCTTTTCCATGAAAGGTAACGGATACAAGAAGGCTACAGTAGAGCCACTACAAAACGAAGATTTCTATTTTGGGGAGAGAGACTAATGAGTAAACTTATTCTTTTGAAAAAGCACAATTGTACAGGGTGTGAGCTAGTAGACCTGTACTTGACAAATGAAGGAGCAGACTACCGCACGTACAACGTAGAAGAGGCACCGGAAATTGCTGCACAGTATGGGGTAATGTCTGTACCAGTCCTCATCAAGCTGGACGATGAGGGGAACGAGCAGGAGCGCATTGTAGGGTACGCCCCTAGTGCTATAAGTGAAATGATTGAATAAGCAAGGGAGCAGGACTTTATGTCTTGCTCTTTTTTTTTTGTTGACAGGAAGGTTATACCATGGTAGACTGTAACTATCTTATAAAATACAGGAGGTTACTCATGGCGTATAACAACATGAACGGTAGACTAATTGATCCTAGAGTCAGTGATTACATCCAGTTACTTCAGGACCACATGGAAGTATATGGAGATACCCGTGTTAAGGCTTACTTTGAAGGAGAGCTAGTACATCATGAAGTTCAAGCGGAGCATTTTAGGAACGCCTTAGTGCTTAACTTTGAGGAGGAAGAAGAATGAGACACACAATGGAACTAAAAATGGTCGGAACAGGGTCAGCGTTCTCGAAGAAGTTTTACAATAACAGCGCTTTAGTTCAATTTACAAATGGGTACAACCTGCTTATTGACTGCGGACACTCTGTACCGAAAGGTCTTCATTATTTAGGAATCCCATTAGAAAGTATTGATGGTATCCTTATCACTCATACGCATGCAGACCACATCGGAGGCTTAGAAGAAGTAGCCTTGTATAATAAATTCGTTTTGGGTGGAAGAAAAATTGATCTTCTCGTACCGAATACGCTAGTAGAATCCTTATGGGAGAACAGCTTAAAAGGCGGGCTTCGTTACCCGGATGAGGACTCCTCCGAGCCGGAGCTTAGTGACTACTTTACGGTCCGTAGTCTAAAAACATCAAGTTACGGGGTAGCACACACTCAAATTGAAGAGAACATGGCTGTTAGATTGTACCCTACAGTACATGTCTCGCATATGGACAGCTATGCTGTAGGGCTAGTTGATCGTGGGGAAGATAAGGTATTCTATTCCTCAGACACTATATTTGACGAATATCTCATTGACTACGCTCTAACCTACTCGTGGGTCTTTCACGACTGCCAGTTTTTCACTGGAGGGGTACATGCTAGTCTAGATGAGCTTCTTAACTATATTCCTGAAGAGGATCAAGACCGAGTGTTTCTTATGCACTATGGAGACAATCTGGAAGACTTTTTTAATAAGACAGGTCGGATGAGGTTTGCGCTGCAAGGACGGACATACATTCTTTAAAGGAGGTTACACGGTAATGGGAACGATACTAAACGAGGAAGAAATTTTCAAAAGTAAAGGTTTGATGTTAATTATTACGGGGGCAACAGCTTTAGTTGAAGAAGAGGGAATGACACCCCGAGAAGCCTTAGAACAACTAGAAAAGGTTAAAAATACGATCTGGGGCGCTCTTAATGAAATCCATGCAGAGCAGGGCGGTACGAAGTAATGAGGGAATCCCCTTGTATTAAATGTGGAAAGATGACGGATGCAGACATGACAATGTGCTGCGATGGTCGGGAGTGTGGCTGCATGGGACTTCCTATCCATCCACCTCTGTGTGAAGAGTGTGGAGAGACATTTTTTGAGGAGGGCGTGGAGTGAGAGGTAAAGCGATCTACCTAACCCGAGAAGAAATGAAAATGATTGAGTTGTGTTTGGGTAATGTGGAACCGGAGGACTTTATTGCTACAGAAAACAAATGGGAGAACTTGGAACCCGATCATAGAGCATACAAAGCATGGCATTCGGTATCAGATAAGATTTTCAAAGCATTAAGGGAGGGTGCAGAGTGATTGAGGTTATCGTAAAAAGTAAAATTAGCGGCAGATTAAAAAGAGGATTATTCACTGCAAGGCAGTTACTAGACACTTACGAGGATGATCTTGTCTGTACCTTGACGGAATGTAATTGCCAGCCTGTAGGGGAAACATACGTAGTAGACTGCAACTGTTGTGATGAGTGGGAAGACTACGAGATTTCATTTAATATTGAGAACAGGGAGGAGCAAAAATGAAAATGTTAAAACTATCGGAACTGCCTGATGACACAGAGCTAGGGGTTGACGGGTCTGGCATAATCCAAACAGTGTCTGAGATAAAGTGGGGAATACAGAAGTACGGAGAACCTTATCACTTGGAGGGGGACTGGTATACAATCAAACGGAAAAAGTGGCGTCCCGATGCAACTAGGATGTTAGAAGGTTACATTGAGGATGAGCTGGATGATATGTATGATGATTGGGATGAACGAGCTTGGGACTGCCTCCCGGATGAAGTAGTAAGTAAAATTCAAGGTATACTGAACGAAGCTTTTAAAGGAGACTACGCTACAGCATACTGGACCTACGAGCAGCCTGTTGATATTGATATTTACCCTTATCAGAAAGGATGACACAGATTGAAGACAGAGATGACCATTGATGGAGGAGAGCTCACCATTAGTACCGTAGACGGTGTATTTAGTGCCACAATAGACATCGAGACCGGGGAGGTCATAAGCTTTGTATACACAGTAGCAACAGCTCCACAGGTGGCTGCATTTGCAAACAAGGTCAAGACTCGGTACAACAAGTTTCTCCGTAGTAAAGATATTGATGATTTTATCAACTAGGTAGAGGGGTTTCTGCTCCCTACCTTTTTTCCGTTCTATGTTATAATAAGGGTATAGGAATATACATACAATTCTGAAAAATACATAGATAGGACGGATTAACATGACTAGGAAGAAGAGTTTGAACATCCACAATACGGATCGTCTCTTTAACCTTAACCTCACGACAAAGCAAGAAGAAGCTGATTTTATCAAGGTTACAAGGTTAAATGAGAAACAGATCGAGAAGGATATGGATGAATTAAAAGCAGCATCGACAAGATACAACAAACGAAACAATAAAAGGTACCTATTGTACAAGCAGCGATACGCAAACGACACAGTTCAAGACAAGGTATTTGATCACGGAGGGCACATTTACTATTACACCACAGACCGGGTACCCTTACCTGTAATCAATAAACTAGCCAGTGTACCACAGTCAGAGGTGGTGTACTACTGTAAGAAAGAGCACACCCTCGAAGATGTTATGAATGTGCAGCTGGCTTCTATGGCTACACAGGTTACTGTAGACGTTCCAATTGTGTTACCAGACATAAACCCTTATGACTACCTGTTTTCCCTTGCACCACTGAGGTACCATGTAGACAAAGTTAAAATCTCCTTCCCAGCTCTAAAGGAAGAAGAGCTACAAGAGCGTCACAAAGAGTATTATGTCTTCTATAATGGCATGTACCATTTAAAAGCGCACTATAAGTACCAATGCTTCAAATACATTCAGGAACCGCTGTCTACTTGGAAAATGAACATCTGGCTGGTATGTGACTCTAAGATGGATAAGGATATGGTCGAATCTCTGGTTGTCCGTAATACAAAACGTCTGAAGAAGAAGGCTGACTCACAGGGAGGTAACTCTGATGGTCAATCGTAAGGAGTTAGCTAGACGAATTGCACACATATTAGGTTATAACATCGGAGAAGTGGAGGAGGTCCTAGAGGTGTCTGAGGATGTCATCGCAGATGCTCTAGCTTCTGGAGAAGAAGTCAAAATGGGGAAACTGTATAAGCTTTTCTTACAGGAACTCCCGGAGAAAAAAGCTTTTGACGGGCTTAACAAGAAATACTTCGTCAGAAAGGCGAAGAAGGTGCCTAAGTTTAAACCGTTGTCTCGGTTACAGAATATCAGCACAGAGGATACAGAGGAGTGATACTCCTCTTTTTTATGTTGACATTCGGTATATGTTATAGTAAGATTATACACATGAATACACTGTAAAGGAGAGAGCGGCATGGAAAAGATGTCATTGTTAGAAAAGATTATATACCTTAGAAATTTCTATAAGGGCAGGAGTCAATGGGCACGGGAGAAGTATGAGAAAATTAAAGCTGAAGGGCAGATAGGGTTCATGGTTATGTCTGATGAAGAGGCGTTGGTACTACGAGATACCCAAGCGGAGAACTACAAAGCCTTCAGCAACGTATTAAACACTATAGTAAATGAACATCTAGGTACAACTGCGCTAGGGGAACTTGTATGGGTAGAGGTTTTAAAACCTTTTGGATACTATGTCGAGGATCATCCCATTGGAGAAGTTATGCAGGTAGATGTAGCACATGTAAATGACCTTGTAAAAGACGGATATGCCAAGATTGTTATAAATAATATGGGTGAGAATAAGCCAGTGGACAGAGACCTAGCTGACTTAGACCCCTTTGAATCCCAGATAGCAGAAGTCCAGCCATCAGAAGAATAAGGAGGGTACAATATTGAAAGTTTTATTTCTACAAGATCACCTTAAAGAGAACCATGTTAAGCAAGTAGACGGAACTCTTCGTAATGTATACTTCCAAACACAGGCAGGTAAGATTCTTAAACGTACAGCGGAGGAGACCCTCAAGCTGAAAGGGAACGAATACTACATTGACTACGCCTACCAGCTGGTTCCGAAAGTTGTACAAAGAGATAAGTTTAACCGGGCTATACGATACAAGAAAATAAGTTTAACAGAAGCAAGACCAGAGTTTGATCTGCTATACGAGAGAATTATCAGGGAGAAGCCAGATATTATAGTCCCACAAGGGAACCTTGGATGCAGTGCATTACTCAAGAAAAATGGAATCAAGTCACTTAGAGGCGTACCTCAAAAGGTTGTTGTTAGACACGGTAATGCCTCCCATGAAACATGGGTACTCCCTACATTTAGTATTGAGTACATGTTAGTAGACTACAAGGTCAACAACCTTGTTGCTGCCGATTTTAGCACGTTAGGGAAGTACATTGAACAAGGGGATATAGCGTTTGAATCGGAGACTCGGGACTACGAATTTGTAGACAGCATCGAGAGGGTTAGAGAAATTTTTAAAACGATCTTGCCCGCTGCTCCTATTGTCGCATGGGACTTAGAGACCAATACGTTACATCCCGAAAAAGCTGGAGCAAAGCCTCTCGTTATCTCCTTGTCTTGGCAGGAGGGTACTGGGTGCACCATACCGCTAGAACATAAAGAGTTTACATGGATGCCCGGACATTTAGCGGAGATATACGAGCACATAAAGACATTCGTAGCTGACCCGGATATAATCAAAGTAGGTCATAACATTTAATAAAATGGGTGTTATAAAACCCCTCTCATAACGGTGGACGCTAAGTCGAGAGATAAGCCAATATCGTGCCTACATTACTGGTGACAGTAGATGGGGTGTAGAGACTGAGCTGAGCCTTCGCAGGGCAAAGTGAGAAGTGATGTAACGTGGCTCTATAGGAGGACGTTAGATGAAACAATGTTCAAAGTGTAAGGAATACAAGGATGAAACTCAGTTTAATAAAGGAAACAAGAAGAAAGACGGTACTAGACCTTTGAAATCCCAGTGCAAAGCCTGCCTAGCAGAGTACAAAAAGAAGCACTATTCCAAAAACAGGGATAAATATTTAAATAAGGCTAAGAAGCAGCGGGAGACACACGGTGAGGAGCTTAAGGCATACTGGAGAGATTACCATCAGAAGAATAAAGAGTATAGAAACAGCCAGATGAAAGAGTATTCTCGAACAGAGAAAGGGAGAGAAGCCCGAAAAAGAGCACAAGAGAGGTACAGAGAGTCTAGTCAGTATAACTTAAAGCAGAACGCTCGGAAGAAGGTACTTAGGGCAGTTCGAGCGGGAAAGTTGTTAAAGCCTCTAAAATGTCAGTGCTGTAATAAAGAAAAGCCATTAGAAGCTCACCATACTGATTACCGTAATCCGTTAGATGTGAAATGGCTATGTAAAGAGTGTCACGAAAATGAACATCACTTAAATGAGGGGCATGAGTCCATGTAGGTAACTGCGAACAAACCTATTGGTAAGGGCTCATGAAGGTATAGTCCACTCCTGATCGAAAGATCAGGGCTAAAGTGCAGTTTGATATCCGATTCTTGCAGCTTTCTAAAGGATTTACAGCCTTTCATAACCATCGAGACACCAAGGTCATGTACTACCTACTTGTGGATCAGGATAAAGACGCTTCATTGAAGTTGAGTAACCTGAGCTATGAAATGACTGATATGGGTGGGTACGACAAACCACTAGAAGATTTTAAGAAAAAATACGTAGAAGATTATGTTGCTAAAGAGCGAGCTCGAATCAACCAGTTGAAAGAGGACTACAAGAAAGCAGTAGCTAAAGAAAGGGCTTTAGCCAAAGAGGAGAAAAGGAAAGCGCAATTACCTCCTAAACCAAAGTTCCCTAAAGTTACTCCTCCTGTAAACGAGATAGATGGTAGTGACTTTAACTATGAATGGATTCCTTTAGAAAGCATGTTATCTCCTTACGCATCTGGAGACGTTGATGCTTGTCTACGTATACATAACTTCTTAGAGAAGAAAGGTCAAGCGGAAGAGAACGCTAAAATTAGAAAGCTGTACACTGAGCATTATACAGAGCTGTCCGCATACCTCGCTAAGGTAGAGGCTGCGGGGGTTCAAATGAACACGGATTACACCAGAGGACTTATTGATGCGTATACAGAAGAAGAGGACCGACTCCTCCAGCTGATCCGTAAGTTCCCAGAGGTGCAGAGACTTGAAGAAGAGCATGAGGCGCTGTACATGAAAGGTCTAGAAGAATGGTCTAAACCTAAGCCCATGCGGAATGAAGAAATTGCAAAGCTACGTGATAAGTACAAAAAGAAGCTAGTCTTCAACCCCAATTCCTCAGAGGACAAACAGAAAGCTCTGTATAAGTACACTGGATACAGACTTCCATACAACAAAGAGTTGGTTGTTAAGTCCGCTTTTGAGGATGGAATAAGTGAGGATGAGCTAGAGTGGTATCATTATAAAGCGGATAAGACAGCTTTAGAGTACATCAAAGAGAACTTTGAGGACCTCAAAGAACTAGCTGAGCTGCTGCTAACTCACTCATTGGTTAAGACTCGGAAACAGAACTTTACATATAAGCTGCTAGACTTAGTAAATGACAAGAATCGGCTGTATGGTACGTTTAACCCTACAGGTACTGAGACTACACGTCTTTCCTCTAGGGACCCAAATTTACAACAAATTCCAAGAAAGACCGGGAACGTTAAGCGGTTCGACTACAAGCACCCTATTAAACGGATGTTTGTTACAAGCTTCCCGGGAGGAGCCCTGTTACAGCTTGACTACAGTTCCCTAGAGTCTCGTATCTTAGGCTTGGCGGCTGGGGACGAAGAGATGACTCAACAGTTCTTAGATGGACGAGACTTGCACAAAGAGACAGCAACCTTTGTATACGGAGTGTCTATGGACCAAGTTACTGAAGACATGCGTTCCATGGCTAAAGCCGTAACATTCGGACTCGCATACGGTACTTTAAATACATTTGCCGTAGTAAAACTCAGTGAACCTACAAATGTAGGGTGTCTGCTTATAGCAGGCTAACGGTGGAGGCTAAAGCCTAGTCAGCAATGCTAATACCGTGCTAAGCATACTCTCATGTGCCCATTTACTAAAACAGGAGGTGAATTGAAATGGCAGTAATATTTAAGCCGGGAGAACGGCAGTACCATAATAATCTTTATAAAAAACTAAGGAAAACGTGGTATGACATGATACAGCGATGTTATAACCCCAACCATCCTAGTTATAAATTTTATGGAGCAATCGGTGTGACAGTTACTAGTCAGTGGCACTCACTGGATGGCTTCCTTGAGACGGTGGATACTGTAGATGGTTGGGATGCTGATAGGTATACCAACGAAACAATGCACTTAGACAAGGATTTAAAAGTTAAAGGGAACAGCGTGTACAGCCCGGCAACCTGTATGTTTGTCACCCCGGAAGAAAACTATAGACCCACCCGAGAGGCGAGGATGAAAGACTGTGAGGCAGTATCCCCTAAGGGGAAAACTTATAAGTTTTCTAATAAGGAGCAGTTTTGTAGGGAGCATGGTTTAAATCCCTCTAATGTCTATCTCTGTTTGGTAGGAAAATATAGACATCATAAAGGTTGGAGGTTTAACTATGCAGACGGTTCTACTCCCCAAAATACAACGAATAACCGAGGTAAACCTAAAATAGCGGTAGACCCGGAAGGGGTAACATATGAGTTCTGGAATCAAAGTAAGTTTGCCAGAGAGCACGGTTTAGACCCCAGAAAAATAAGTGCAGTAATCAATGGTAAACGCCCCCACCATAAGCAGTGGAAATTTTATTTAAAATAAACATATGTGAGAGTATGTAAGTGTAACGACTATCGAAAGGGTAGCTGCTGTCGGGAGGACACCAGTGAGAACCGAGTAGAGTACATTCAAGGTGAAAACCCTTGTTTGGAAGTGCTGAGAGCTTGTAGTAACGATACAAGTTAAGATATAGTCTAGTCCCCTAATAAATATCGGGAAACCGAGGGTATAATCGGAAACACCGTTCTCCTTCGCACCGAAAAACAACATGTCCGTTGAAGAAGCTGAAGTCATCTTCCAGAAATACTTCCAGAACAAGCCGAAAGTTAAACAGTTCATTGATGCTACACATGCTCAAGTGAAAAAAGATGGCTTTGTAGAATGTATGCAAGGATTCAGACGGAACCTACGCAACGTGTTCTCACAAGATAAGTCAAAAGTAAACGAAGCCTTACGTCAATCTGTAAACACCAAGATTCAGGGTTCAGGGGCATTCTTAACGAACTCCTCTGTAATTCTGATCATTAAGTTCATTGAGAAGAACAACTTGCGTTCTAAAGTCGTTCTAACAGTACATGACTCCATCGTAATTGACTGCCCGCCGGAAGAAATTCATATCATGGCACATGCAGCTAAACACATCATGGAGAACTTACCTATCGACTGGTTGTTCATTGACTGGAAAGGTGAGAGACTTCGTTACCCAATCAAAGCTGATGTTGAGATCGGTACTAACTATAATGACATGGTTGCTTACGATAAAGACGATCTTAACAGCTTTAAAACGGTCCAGAAATACTGTGACTTCTACTTAGCTAAGAAGGAAATCAAGAACCACAAAGAGACAGGAACTATCACTAAAGAGCGATATGAAGAGCTTGAAGAGCTTATCGACAGCCGTAAACCAGCTTACCAAGAAGCTGTATAAATTTTTTATAAAATACAGTTGACATACAGCCTTGGTTATAGTAAGATATAAATACAGCGGAGGGGTAATACAGAGTGCTATGCCTCTTCTCTGTCTCTACATAAGCGAGGTGAGAGAGTGTTAGACGTGAATATCGGTAGCCTTGACTTTTACAAGCTAAGGCTCATAGACGAGAACGGACAGTATCAAGAGTATGACCTAGAGGACCTACTTAAAGTTAACGAAGACAACTACATGCAAGAGATGATCGAACAGCCTTCCAAGTACATCTACTGGTCATCAGTGTTAGAGCGGCTTAAGTTCTATCAAGAAAGTGTAGAGTTGGAACTAGAGACCGTTGTAGCCAGTCTAGACCAAGAAGCCCGAGATTACCTTAAGGACACAGTGCCTAAACCTACAAAAGATATGGTAGAGTCTTATATCAAAAGGCAGCCAGCTTATAAAAGTGTTAGAGATAAGGAAATCCATTATAACTACATTGTAGGCAGGGTGCAGCGTATTGTAAAAGCTTTTGAGCAACGTAAGGACATGCTACAGTCCTACGGTAAACAAGTTATTGATAACCAGCAGTATGGTAGAGGTGCAGGGTCTACTCTAATGTACCCTTCGTATAACCCGCCAAACCCGAGTCAATAAACGTGCTATAACTTGTTTATAACAGTTGACATATGTTATAATGTATGTTAGACTGTCACTATAGTAACAAAATAAATTACATACACAGGAGGAGAAAGTTAATATGTCATTCTTAGACATCGTAAACCAAGAAGCAGGAAAGTTAAAAAGCAGCGGTAACACAGACAGAGTAGAGTACCCGAAAACAAAACATGATCGAATCTTCGCAGGCAAGGACAATCAGATCGCTGTACAGATTCTGCCAAGTGCTGATCTAAACGGGCAATTCTGGAAGAAGATTAGAAAGCTGTATCTTACTACTGTTTCATCTCAAGGCAAAGAAGTGAAAGCAAACTTTACTCTTGACGGGGATGAGAACCCGGGCTCTATGCTTGAGCAGAAATATATGGAGTGGGTTGAACGAGACGTTTTACCTAAAGGTCGCTATGGTATCCCTACGCCTAATGAGTTCTATCTTGTAAATGCAGTTCGATTAGTTCAGGATGCTGCGGGTAACTGGACTCAAGAGCGAGATACTACGGGTCAGTTAGTTGTGCGTGTACTAGAACTTAAACCTTCTGCAATGCAGGATATCTTGAATAAGATTCAGAACACGATGTACAACATCTCTAACACACAGTTAGCGTTCTTACACCCGGATAAGTCGTGTGTAACACAAATTGAGAAACCAGCAGACAACGAGTCTCCTAAAAAATACAAGTTCCATGTATTCCCGCACTTACTTCTTCCACCACTAGGTCAAGGATGGGAACAGCAACTTGAAGATTTAGAAGAACAGGGTACACCTACAGAGCGTCTAGTAAACGGAGACAAATGGGTACAAGCGTTTATTGATATGATGGAAGGTCGTAAACCTAACCAAAACCAAGGTCAGAATGCTGCTCCAGCACCGACAGTAAACCCTTACGCTGCACAGCAACCTAATGCGAACCCGTTTGCAGGTCAACAGCCTCCAGCAACTAACCCATTTGCAGGGCAGCCAGCTCCAGCGGATAATCCGTTAGCAGGGCAGGTACCTCAGCAAAATACATATGGTCAGCCAGCTCCGGCACCAGCGGCACCACAACAACCGAATATTACAATGCCTACTGGAATGGGTGAGCCAACACCTCCTCCGGCACAACCACAGGTTAATGCTAACCCAGCGACACCTCCGGTTCAGCCGCAGGCAGCGCCAGCTCAACCAGCTCAACCTACAGGAGGGTTAGTATCCGACCCATTACCGACTGACTTCGGTACCACACATCAGGTAGGTTCAGACCCTGCTAACGAAGTTCCATTACACAGTGTAGAGACTAACAGCAATGGTCTTTTAGATGTTAATGCGCTTCTTCAACAGGAAGTAGGAGACCTGCCAACTGAGTAGATGAATAGAGCCTAGTGTAACAACTAGGCTTTCTATATCAAATTTTATACATATAGAAGTAAGAAACACTGGAGGGAAAACATTTGGCAAAGAAGAAAAAACAGAATAATGTATCCGTAGACATTGACTTATCGTCTCTAGCACAGGACGCAGGGCTAACCATCCTCAGAGATTCAGAGTATGCCTTAGTTAAGGATAGACTCCCTACTTTCCTACCGAGAATTGATAAAGTATTCGGAGGCGGTTTACCATTTGGTCGTATGATCGAAGTTGCAGGGGTGCCGGGAGGAGGTAAGTCTACATTAGCCTTCCATATAGCTCGTGTAGGAACCCAACTAGGCTGCATTGTCGTCCTTATTGACGTTGAGGGTACAGCTGACCGGGTACGTTTAGCAGAACTAGGCATTGACATTAGCAAAGTTCTTGTTAAGCAGCCTGATCTAGAGAAGGACATCGCCCTTACCGTTGAAGAGATCGGTAGAACGGTTGAACAGTGTCTTGAGATTTTCGGTAAGAAATACCCGGGTGTTCCTGTAGTATTCGTTTGGGACTCGGTAGGTATCACCCCGAGTGAAGGTGAGCTGGACAAAGACTATGGTGAAAAGAACGTAGGTATGCGTGCAAAAGCCATTACCCAGTTCATCACCAAAGTAGCTCCACAGGTGACAGCACAGAAAGCAATGCTTATCGGCATTAACCAAATTCGGGCGGATATTGGTGGAAACGCAATGTTCCCTACAATGTCTGTTCCGGGCGGTAAAGCTTGGGAGCATTATGCAAGTCTACGTCTGGAAATCCAGAAGAAGGCTGCGATTAAAAAGGGTACAGATAAGATCGGACATGAACTTGGAGTAAAAGTTAACAAGTCCAAAGTCTCTCGCCCTCACCAGATCGCACTCGGATACCTCATCTCAGATAATGGTCTGGACTACGAGTACAACCTCGCTAAGATGGCAGAGGCAGACGGACTCCTAAACTCAGTAGGTCAGAGCTATGAACACGTAGACCGCTACGGTGAAATACATAAAAAGAAGAAAGACAACTTTATTGAATGGCTTAAAACGCCTGAAGGTCAGCACGTCCGGGAAGAGCTGCTAAACGCATTAATTGAGCATGAGTATCCGGGCGGTACATACCCAGCATTTGAAAATGACTCTCTCGACATCTCAGGGTGGATTGACAAAGTGGAGAGACAGGTTCCACAACCTTTAGACCTAGATGAGCATGTCACAGAGAGTACCAGCGTTGATGATTTATTGAACACTGATGGAGAAGGGTAATCCCCTTCTCTCCTAATTATTAAGAAGGGCGGGTCCAGTATTGCAGAAGCGAAGTCATGGTGATATTGTAGCCAATACTCTACAGTATTATAGGGAGAGAACAAAAAGCAATAACGACAGAACCCCACACCTCTATCTTGACATCAAGAAGAAGCTACAAAAGATTGCTGAAGAAGGTAAGCGTGTCCTTATCGACACTAAAGACTCCTACAGTGTTCAAACAGTATGCTTGAAATTTGATTACATCTCAGATAGATGGGCTCGGGGTACGTCAATCTGTTACTTAGACGGCAAAGAAGTTAAGGTTCCTTATACAATCCATTACTCTGACATTGTGTGCAGCCGCATGAATGTCAAAGTAATCATGGAGGGGGATAACCCTTTTGAGAGACCTCAATAAAGAGCAGGAACAGATTTTGAATGGAAACCGTTTTATGGTGAATACAAACGAAGCTACAGGAGTGTTCCTTCGGGACGTGGATAAATTGATGCACCAGTACCGTAACCTACGAATGAGTGTATACAATCAGTTTAAAGACTGCTTACCGGACCCAGTATCCCGGGAGGAGCTTAAGAGCTACATTGATGAGCAGTTCGTCCGTCTTGTGAAGGAGTACGATATCAATGGTCCTGTAGATTTCCCCGGGTACATAAAGACCAAACTAACCTACAGAGTTAAGCACTCTTACATAAAAGGAGAGTACCGGGACAGACATCGAGTATTCGTAACAAAGAATGAGTTCGATGTTTCTACACTGATCGAAAGAACGCCTAGCTTAGACGAAGAGTTGGACTACTATGAAGTGTTGGAGTACACGCTGCATGATGTGAACTTGACTAATCTTGAAAAAGAGGTATTGTTCTACATCCTACAGGAGCTAACAGACTCTCAGATAGAGCAGAAAGTGAAAGAGTCCTTTGCAGATGAGTATAAACTTAGTACCTCCGAGATACGTACAACGATTAAACTGATGCAGACATTCTTAAGAACAAAGCTCGAAGAAGCTTTGAAGAAGTAAGTGCTATATTATACAAGTAAACCACGAAGAAAGGATGATCGACATGGATGAGAACAAAAATGTCCAAGTGCAAGAGGTAGAGATTCCAACAGAAGCTCCTAAAGTGTCTTCTAAGCTAGTTGTTACAACTATCATCTACCTAATTGCGATTGTCAACGCTGCCGCAGCTTTCCTTGGTTTTGATTTTAATATTCCAACAAACTACGACTTCATTTATGATGGCGTTTCTCTAGTGTTCTTTGCAGGAAGCTTCTTCCACGCATACTGGAAAAACAATGACATCACTAAAAAAGCTCGTATCAAAGCAGAGGTAGCTAAACAAGTTGATCTTAAGAAATAATAACCTTATGGAAGGAGATATTAACTCATGAAAATTTCAGAAGCAATGGCTCAAGAAACTGTTACTCTTAACCCGGGTGACTACCTTGCAGCTAACACAGACTCAGTAGGGTACCTGCCTACATATAAAGACACAAGCGATCTACACAGAGGTCAGTACCTCTTCAAAGTAGTAAGCGCAGACTCTGGTCTGGATGTTATCCCAGTTGTAATGGCTGAAGATGGCAAGTCTTTTGTAGAAGTTCCTGAGCGCCCGATCATTTCTCAGAGAGGTAATGTGATTTCTTACATGACTACTCGTAATGATCCTATCTTTAAAGATGGCTACCGCCCGGCGCATGCACACGTAGTAGAAAACATCCCATCTGGTGAAGAAGCACGTAATATTCTTGCCACTTTCATTGCCTTTGTTGGCAGCGAGTACGGTATGGGTGTTAATGACTTCAACATTGAAGGTCCTGACTACCTGAATACGGGAGCAGCTCCTGAGCCAGAACCAGAAGAACCACAAGCTTAATACAGTGGTACTATAGTCCTAGTATAAAAAATACTAAGATAGTACCACACACCAAGAATGGAAGGGGCTATAGCCCCTTCTTTTTTATATGTTAAAAACCTGAAATATTTTTAATATTTTTATTGACTATTTTAAAGAGCCCTGATAGAATACAGTTACAGGGTAAGAAACCTGTAGAAATGGAGGGAGATAATGGACAACAAACTGACCTTGCGAGTCTTTGTGCCCACAACGTTCGAGGGTGTAACAAGTGTTGCAATCTTAGAAGAGATTATACACCCTAATGTACACCTCGATGTGCGGTATACACGGCACTTAGATTTTCGAGAACACTGGGAGTTCCACGGAGCAGACATTGTTCTGATACTAGGGTTGGCTTATATGGGTTATACACTCCCGGAAGAGTTTTATACCGAAGTCGATGTTCCCTTTATGGACTTCCACCACGGCAGTACATACGGAAAACCTATTGAAGGTCACCACATCCAGTCAATCGTTACGGAAGACGCAGACCCCATCTATGAGTTATGCCGCCACATGCGTTCGTTCCCCGACCAGAGCTTATTGTCCAAGAACGTAACGATCACAGACAAAGCATGGCAGATGATTAATGCAGTGAACAGCTATCGGACGTGGACTTGGGAAGGTAACGATATTGTCCGGTTGCTTCTTGCGTTGTATCACGCCAGCTACACATTGATGCCGGGAGCTATCAGAGGAAACAGCTTAGAAGAGACAGTTAAGAAGAACGCCATTGTCATTAAAGGACAGATGGAGAAACTCAAAGCGTATATCGCTAGGAAGAAAGAAGTTACTCAGACATATACAGTAGACATTAATGGTACACACTGTCTGCTGAAAGTTGTGTTTGCAGATGAATACATAAACGAATTGGCTAATGAACTACTAAATGATGAAAAGACTTCGATGCCAGTTATTGTTTGTGTGGGAAGGGCTACGAAGTCAAATGATATGTTTTCTATTCGTACAAAGCGTATACACGCCGGACAGGTCGCACACCTGATTAATGAGGGGAACGGTAAAGAAGAAGTCGGTACTGTATTTGTAGACGTAGGTTATGCGGAACTTATGGGGAAAAGTATTATTGCAGCGCTTACCCGTAACGTACAGTAAGATCACAAGGTATGTTATAATAAAACACAGGGAGGAATTTAATATGGTGGAAGTCTTAGATCAGTTGGTAGGTAGTTATGGGGTTACTACGGATGAGGAGTTCGGTAAAATCGTAGATACACTACTTGAAGTTGGTAGAGTTGTACAAGATCAAGAAAGACCGAGCCATCAAGCAGAGCTCATCATCCAAAAGTTCGAGGTGCCTACGCCGGAGGGGAAAACAAAGTGCTACGACCTCTGGTATCAAACACGTACACCATTTTCACCTAAAGAAATGTGCTGCTCTTTTGGTTTCGAGGAGGCAGACAGAAAATATATCTAGGAGTGAGAGATATTGAGCGATAAACGTTTAAGTGCTGAGGAGAAAACAATATTAGGTACCGAGAATGGAGCTAAGGCAGCTTTAATGGGGTACCTTATGGCAGAACGAGGTAAGTGCGCTCCAGCTGTATTTAACAAGTATGCTAAGCGGTTAGGCTTTAGTAAAGTAAACATTGCTGAGATGAAGAAACTTCAATCTGACATTGAAAACGACACTGTATTATACAGCATCTATGGGAAAGCATACCAGCGTGTCATCAAACTTGAAGACATCCCTACTGCTTACGACAGCGTACCTGAAATGAAAGAGGAAGACGCATTTTCTCAGGTCACCCCTTACGTAGTGTCCAATGAAGCAAATAATGCGTTCCTGAGAGAGTTAAGAAGTTTGCAGCGTAAGGGCGCCCATATGGAGCTGCTGTTTAAAGGACTTAAACATTACCTCGTAGAAGAGCTTAAAGGGATGCCGAGAGCTAAATATTTAAAGACTCCGGTACCTAAGCCTCGAAAGGGAGATAAGAGCCTCATCCTCGCCTTCTCAGACTGGCATATCGGTGCCCTAGTCTTCAACGAAGACACCGGAGGATACGACTTCAAGAAGCTCACAACTCAGATGGGCGAAGTTACAGAGTTTGTGCTTGGTTTAGTTGAAGAACTAGACATTAAGCACCTATACATATTCCACGTTGGGGATGTCATCGAACATATCTCCATGAGAAACGTGAACCAAGCTTTTGAAGCAGAGTTTCCGGCTACAGAACAGATTGCTAAGGGAACAAGGCTGCTGATTGACATACTTAAAAACATATCCGCACATATTCATGTTACCTTCGGAATGGTTGCTGGTAACCACGACCGTTTCAACGGGAACAAGAACGACAAAGTGTACAACGACAACGTAGTATACTTAATCCTTGAGACACTCATTATGTCCCAAGAGGAATTTGGAGCGCTACCTAACGTCACTATTATTGACAACAGGGCTGACACTTATGAATTTACCCAAAAGGTAGCAGGTCAAAACATAAAAGTTAAGCACGGAGAGTATGAAAAGAAAAAAGACGATCAAAAAATTCCAAAACACATCAAAGAAGAACCTATCGACCTGTATATCATGGGACACATACATACAAACAGATTCGTACAAGAAGACTACTCTAGATTCCATGTGTACGCTGGTTCTACAATGGGAGCGAATAACTATTCCAAAGAACTTAACTTCCCGACCACAGCAGCATCTCAGTTAGCAGTAGTTTTGACGGAAGGAAGCTCAACAAGAATGTTTATCCCGATTATGTTTAATAAAGACGGAAAATTAGATTAATTAGGAGGATGTAAATGGAGACACTAACTGCTTTTGCTGTAACTATGTATGGGGTCGTTATAGCTTCCTTATTCGCTAACCTCCTTCAGCAATGGAGAGAAACTAAGGAGCTTAAACAGAAGGGGAAGACCCCGTTGACCGGAAAGAATACAGCCACGGTTATCTGTGCAGCACTTGGGGAAGCTGTAGTTGTCACCCTTGTATTTTTAGCTCTAGCCGCTGCACCTGCTACACTAGGTATTTGGGAACTAGGGGCGGCTGCTGTAGGCTGCTATCTTATTAAAGAGCCTGCTGCATATCTCTCCGCTTGGGCGTGCTGGTCTCTGTTCCTAAAAATCGAAAAGAGAAAAAGGGTAGCAGAGATCAAAAAAGATCAGAAAGGAGCCATTTAAGGCTCTTTTTTCTATACTATAGTAGACAATACTCTGTAACTATGCTATACTAAGACTATAAAATACAGAGGAGTGGTTTATGTGCTCAAGGAGAAAAAAGTAAGAATTTTCGATCCTGAAATAATCAAGGAAGGTCATGTCATTACATTGGACCAGTATCAGATAAACACAACTGGATATGATGACGATGAAGACTATAAGGTTAGTTGGGAGTATACAGGAAGCATTACTGGGGTGATAGTAGCAGCCTCTGAAGAGCGAGTCAAGGTCCTGTGTTCAAGTCCTTGGGAGCTAGGGTGTACTAACGAATATAATATAGGTATTAATGAAGTCGTAGAAGGTGATACTTTACCAGAGAGCACCGTCAGAAGCTACATGTACTCTATCGTAGGAGTAACAAACCGAGTGAAAGGAATATCAGTATAAACAAAGAAGGGTGATCTTATGAACGATAAAGATATGGCACTACCTAACCCGGAACTGTTGACATACGTTCAAACCGGGGTTTTATGGATAAAGGATGATCCTACTTATGTCATAGACCTTATCAGACAAGAAAACACAGCTATTGTTCATGTGTTTGCTGTTCATGACAAGACGGCTCAAAGACCTAAGAAAAGGGCAGTGCAAGTAAAGCAGCAAACAACTCGATTCAGTAACAAGACTAGGCTAGGTGAGATGGCTAATAAGTATTTACCTGCGAAGACTATTGAGAAGTGGGTGGTAAACCCTCCGCTGTTTACAGCACCTATAGTGCAGGGGTACCGGGATACCTTCTCTCAAAGACAGGAGCCCGGGTTCTTTGAACGGGAGCCGGACACTGAAACGACCTTTAGTGGGGAGCGCAAGATCATTAGAGGGAAGAATACAGGAGTGTTTATCGGGCTATCCTCTATTGTGTGGGAAGACAGAATCAGAATATCTAAAGAGTCCCTTGTACAGGCAATCACTAAGTACCGTCAAGGTAATTCTTTCTATAACTTCACAGATAGAGACGATGATCCGAATAACCCGTTATCGAGCGGCTACAATAACCTATAAAGAGGTAACAGAGTTACTGGCTGCTAGGCTCCGGCTTAGCAGCTTTTTGTGTACATAACCCAGACAATATCAGGAGGGAAATGTTATGAAAAAGTTATACGAGGCAGAAATTAAAGAATTAATTTTAAAAAAGAGGCATATATTTGTGTCAAACGGGAATAGTAATAGTACCATCCTATTCGAGAAGGCAATTGTTATAGGCTCCACAATCGCAGACTGTATCATCTTCTCTGAGGATAGAGGGATTATCGGGATAGAGATAAAAACAGAGTATGACAACACTAGACGGCTTAACAAGCAGCTGAAGAACTACAGCCTTGTATGCGACTACGTTTATGTACTGTGTCACGATAATCACGTAGAGAAGACTGAGGAGATACTTCTCAAAAATAATCATCATCATGTGGGGATACTAGCATATACTGAATTTAGAGGGGAGGCAATACTAGGGGTTTATAAGGCAGCTGCTCACTCGCCGTCTAAGAATGTTAGAATGGCATATCAGATGCTGTGGAAAGAAGAAATATCTAACATACTAGGCAGCTTCAAGAAACAGATGAAGACCTTGGAAGAACAAGGGTTATCAGTAGATACTGCAAAGAGTAGGTCAAACGGTTTACACGGACTTTATACTAAGTCTAACGCCTCTAAGAAGTACCTTACGAAGAGTAACATGATAAACATGATCGTAGGGCGGCTAGGCGAGCACTCTGCTAACTGCCTACTGTGTGACATCTTTATATCCGGTAGAATGCACCCCGATAGAAATTTAAAATTTCATTATTTTAAGCAGTCCGGTAAATAGAGGAAGTTTACATTGTAACCATGCCATGATATACTTCCTGTATAAAGTCTTTTGAGAACAGATAAACTAAAAATAAAAAACCGAAGGAGAGATACACAATGACTGTACACATGAATTTAGTTAAATACGCAGGAGACTTTTGGGTGACTTTAGCTGATTATACACATACTAGGAGTGCTGAGAACTACTCAGACCATGCATCTGTAAAATCTGCGATTCGTACTGCTGTAGTTAGAGAAGGGGCAGATAAATACATCGCTTTTAGAGGAGAGGCGCAAATTAAGGGTATCATTAGAGAGAATAAAGACAACGATATGTTCTATCCTGAAGATTTTCAAGGGCATACTCGTGCTGCTTTAATTCATTGGAGTATGCTTGATATGCTCAATAACCGATTCAAAGTAGAAAAAGGCAAAGAGCAGGCATTCGCTCGCTTTATGGAAGAGGCGGAAGAGTATATGGAGACTCTGGCTACTCCTAAAGAAGAGTCTACAGGACTTTTCGACAATAGGTCTGCAATGCTAAAGAGCTTACGACAAGACCTAAGTTTACTGGATAAAGAAATTGAAGTTAAGATGAATAACCGGGAGAAAATACTGCAGGCTATAAACGCTTTAGAGGGTCTCGACTTAGAGAATCTCCAGTAAGTATGATACAATATGAATACAGAGTACAGGGGGTGACATTTTGTAAAAAAGTGTTGCCTTTTTCTTTTATACACTGTATAATATACATAAGACATACAGGTGGTTACAGACTATGGCAAAAAAGAAAAAACCAAATTCAGTAACAAGAGCAATGTCTCGGGGTGTTGGAGCCCGAGGAACATCAGCAACACCAAACTCTGGTAAAGATGCACACAGTCAGGCTAGAAAGAGCACTAAAGGGCACTACAGAGTAGAGTTCACAGAGGTATTTGAGCGGATGACTGAGAAGGATATAGAGCTAAGGAAGACATACGGTATAGACTTAGTTGCAGGGAACCTAAAGGTACCTACAGATATGGTTACACTCCGAGCTAAGAAGAAAACAGGAGAACAGACTCTAACTTCTCTAGATGAGGTGTACTATGTTAAGGTTGGTCAGGAGACCTGCGGAAAGCTGTCTATACGTACACAGAGGCTATGGAAAAGCAGTAACCTTATATTTGTATTCCAGATCAAGAAAACCGCTCTAAAGCCACCACAGAAAGCTTTTAGCCGCAACAAGGGGTTTAAGAAACGAACCACCAGTCAGAAAAGTCAGGCTAGTAGAAATTCCTATAATAAACGCAGAGGAGGAAAGAATTAGTGGTTGAGAAAAAATATTTTGAAGTCACTCTAGATTTTAAGGGGAAACCTTTTCTATTTGATGAGTCCTCTTTGACGGCGCTTAAAGAAAGTTATCTCGGACTTGGTCGTGGAACAGTAGGGCTTTACTTCGGAGAGGACTCTAAACTAAGTGACACAAGAACAGGGTCAGAGGTAAACTGCTCTGCCATGGAACTGTGGGAACTCTTGAGGAAAGCAGAGGGTAAATTAAAAGAACTCAGACAAGAGTTCCATAAGGAGCAGCTAAGGGAACTGCGTGAACAGAGTGCGGAGGCTGAAAGAATTAAACGGAAACAAAAGCATAAAGAAGAAGTTGAGCGTGTGGCTAGAGAGCAGCTCTTCGATGCTGGGTTCCGTAGAGTGAAGGTACTTTACCACGATGAGAAATATATTCAGCTCAAAGGGGAAAAGAGACATTGGTTTAGCAAGCGTAGTTATGTTAAAACTTTTGAGATTGTAACAAAAAAGACTACGGACAACTTTGGCTATGCCGGAGATTGGTTCCTAATGCCAGTTAGTAAAGGAATGCTGTAAAATGAATAAGTACACTCAATTTGAAGTCCTGTTCAAAGGGGAATCATTCACCGTAACCATGGGGCTGATCGAATACTTTGAGAAACAGGCATATAGTAACCCTGTAGGAGAGATAGATGTAGAGTTTCTAGACGGGAGAGTTCGTAAATGGTATGGAACAGACCTGATTATTTTTTGTAGGAATGCAACCAAAGCGTATCACCAGCTAGTCTACGAAGACCTAAAAGGTAACGAAAACGCCTATGTAAAGCGTATGCGAGAAGAGAAAGACCCCTATGGAAAGGACGATGACGATGATTATTAATGGACTAAAAGAGTATAAAGGCACGCTTAAGAAGCTAGACAACTTACTGAAAGATATAGCTAGAGGTATTCAGGGAGTATATTATACCAACAGCTTCTTCAGCCAGAGATACCTTACAAAAGCTTTCGCTATTGCAGATCACCTAAGTATTGCGGACAATAGTGTCAATCTCAAGATCGTAACAAGAGTTGAGAAAGCAGGCATCTTAGAGATGAATAATACTAGTGATATGCTGCTGGACTACGCTGCGGGAGAGGTCAAGGCGTTTTCTCTAGACCCGGAGGAAGCTTATGCACACAACCCTACAACACCTATCCCGGAACCTATATCAGTAAACATGGCATTATTTCCTTTTGACATTGAGCTGTTCATGAAAGACCCGGAGGTTACATACCAAGAGGTCACAATCGCTGGAAGTAAGTTTACATTGATAAACCTACACCAAGTATTAGATCAAGAAAAAGAGCTGGAACAGACGGTATCACTGTTATTCGGAGAACGAGACAAACTTAACTTCTTTTCTCATTTCCTCAACAAGACTCTAACATCTAGAGACACTAAGTTAATACTAGACCTGATTGTGGATGAGAATATCACAGGTAGGGCGGTCAAGTCTGTGAGCTATCGTAACGAAGAAGGAGTAATCAGCCAAGTATTCCCTTACGAAGAGCTTATCAACTCTTATAGAAACTCTAACGGACATTACATCTTCGGCACAGGTCATGGGTACCTGAGAATCCCGGAAGATAGCCTTTATAAGTATAAAATGACTGTAGATGCTTTTAGTGATTCAAAAAGCCTAGAGTATCAGCTAGTTTTAGAGTCGGCTAAGAGTAGAATTATTCTAAATATGGACTAGGAGGTAATCGTATGCCACCCCAAGATAAAAATGGCAAGTATATAACAGACTGTAATATAGTGTACTACTTCAAGACCGTAGAGGAGAGGATCGTCTCCAAAGAGCATCAATCTTTCGAAGATATGCAGGCAATCTCGGACGACTTCTATCAGCCGTATGTTGAGATGTCTACTAGGGTGAGAGAGGAACCTAAGAAGCCAAAGTTCCGAAGCCTAGCACAGGTAATGATTCGTAAAAGAAAGTAGTCTAAATCAAAAAACAAGGGGAGATTTCTATGTATGCAAAGTTTACAGGTAGGCAGTACGAGGCGTATAAACAACTCATGGAGGACTACCGTATTCAGGACCACGCTCTGCAAGTGATTTACACTTACCATGGTACAGGGGACTGGGAGAGTGGACCATACGCCCCTTTAAATGAGATAGAGCGATATTGTCTAGTTCAAGCGGTTGTTAATGGTCGTTATGAAGTTTGTCTTACCTTCTTAGAGAAGTTAGAAACCATGATTAAGGATCAAAACAACAAAGTAAATAATCTGGTAGAAAGACTAGACTTCAATCAATGTACCCTTTCAGGACCCTTAGCTGAGGACATCCTTCCAGAGGTGCGTACAGAATGGAGAATATCACTAGCTGAGCTTGATAAACTCAGAGAGGTTTACTTGGAGTACGTTGAAGAACAAGAGGGGTCACGGCATGAAGCTAGAAGACAATTAAACATCCTCATGGGTGGAGAGCCTGTAGATGATGAAGATGATGAGTGGGAAGAGGGTGAAGACGATGAGTGATAACAGAGAACGTCCTTGGGACCTAAGTAGATTCCCTCCTATACCTGAGAGTGAGGCTGCCAAGCACGTCTGTGTTTCTCGTGCCGAGGGGTTGTCTGAGCTAAGTCCACTAGAAGCTCAGGTGTATTTCCCAGACCTACCCGGACCTCTGAGTCCGATATCTGATGAGGATGTTAATTACCTCTTCTCTAAAGAATCGTCAAACACAGAGTCACGTAAGCGGCTTAGAGAAGGGCTAAAAGCTTACCGGGAGGCAAAAGCAAAACGGGCGGAGAGGGATCAAAATGAGTAGCCTTGAGTCACGATTTATTCAGGTCCCTGTACTATTCAGAAAAAATAAGTTCTATATAAGTGAATACGAGCTCCGCAGCCTAACATCGAAAATTAGCTACCCCTCAATGACAGGAACCATCTGGGCAACGTTTTGTGTGGAGACTGAGGAAGGCTCAAGAGAATACAAGACAATTACCTTTTCCGATGCGGAGTTCGATAGCTTCGCCCACTCAGCCCTAGATCAGATAAATTATTATATGCACAGGATAAATCATGTTCGAAGTGAAAAGATGAAAGCTAAGGGAAAACAAAGTAAACAAAAGGTGATACGTTACAAAGTGTACGTTTGCGATGAGTACATAGGGGACTTATTTCCTCTAAAAGATACTCGTATAGAAAAAGCAGATATAGACGAAGAGACCGAGTAATCGGTCTTTTTTCTTATCTACAGGCATGGTTCAAGAAACAAAAAACCTAACAAAATAGTGTATAATAGAGATAGAGGGTAAACGGGTTTTTTCAAGGTAGTCTTAAACAGGCTGTATTTGTTTAAGATTGTACACTAAGCTTTAGTGGCTAAAAGTCAACAATGTTGTGATATTTTTAATAAAAATGACTGAATATTGAAAATATCTTGAACGATTTACTATATTAGTGTAGAGACCTTGATATATCAAGCTTTACCGCTATTTAATAAATACACAATATTGGAAGGGTTGAACTAAAATGGCAGATAAGAAAGACAATAAAAAGAAGTCCATGGGCTCCAGTAGCGTACTCGTACAGCTGTATAACAACAGGAAGCTGGCAACAAAAGTAGATAACATGCTGGATGAAGGGCAAACCTACGATTACATTATCGACTTCTGTAAAGAAAACGGACTGAGTATTTCAAAAGCATCTTTGACTAACTATAAGAAAAAGCGGGAAGAATCTATACAGACAGGTAAACCGCTGTTGCAGCTGCTGGATAAGCGTGCTAAGGACAACGTTACATACATAACAGAAAAGAAAGTAGAGGCTTTCAAGGAGAAACAGTCTGAGAAAGGATCGTCAGAGGACGGACATTCTCCGGCAACTATCCACGAATTTGATAAGATGGACTCTATTTTCCACGATATTGAACTGTTAGATGACATCATCCGAAAAGGAGCCAAAGGGCTTAAGCAGTTTGATGTAGTGGACACTCCACTTGCAATGAAGGCAATCGAATTAAAAGCAAAGATCACGAACAACCAGCTCAACGGCTTATCTATTGCAGGGCTTAGAGAGCTAAAGCTGCGTCAACAAGCGAGAGCATCTGCATTAATGGAAGTTATCATGAAGTACGTACCAGAGGAGCAGCATGACTCTTTATTCGAGGATATGGACGCCGCAGAAAAAGCATTCTATGAGAACCTTGATCTGACTGAAGAAGACAAACGTATCAGTAGAGCATTAGACCAAGCTGGCTTTGGGCTAGAGTAACTTGAGGAAGGAGAATGATAATGGCTACGTTAGACCCAGTTGAATACGTATCGCTGCCTTTCGCAGTGTATACAACATTAGAAGAGAAGTTACAGGCGTTATTAAATGGAGAGATGCTGCTTATTAAGAAGTTTGAGCAGCGGGAAGGTGCGGACGTACTTGTTCGACTGGAGAAGAAGAAATTCACCGTCACCCAGATTTCCTACGATGTTACATATACCGATAGGAACCCTCGATTCTGGGCTACATTTAACATAGGGATAAACGACCTATCTCTGTTTACCTGCTTTAAATTTGAGGAAGAGCTGTTTACCCATTCAAACCTATTCCAGTTAAATGATAACGTATGGTACACAAGTGAGGACGGTCGTAAGGATACGGCTCTAGTAGAAGAAGTGTACGTGTCAGTTACAGACCCTACGAAGTACGCATATAAGTTGTCCCGGGATGATGGACTGTACGCTGAAGAAGATTTATCACAAAACAAATACGCATAAGGAACAGATACAGGGTGCTTAGGGCATCCTGTATTTTTTTTTATAAAAATCGTTGACAGTAACAAGACTGTATGATATTCTCTAAATATAGAAATTACATAAGCCTAGAGGAGGACGAAAATGTGGAAAAGAATAAGAAGGTTGCTCCAATCCGTATTGTAGCAGAGGAAGGAAATACAGGGGAGTTTACCCGAGAGGACATTAAACTGATTGAGTCGATGTATGTTGCAGGTAAGCCTATTGCAGACATTGAGGCAGCACTTAACATCTCAAGAGGAACACTGTATAGCTACCTAGACCGTATGGGAGTGCAGCGCCGTATGGGTGCCCCTATGACATCCTCTACTCGTAAGCTGCTCACAATGAGTAAAGAGGACCAAGAAACGTTGATTCAGAGGTATGTTTCTGGAGAGAGAACACAAGACCTACAGAAAGAGTATGGCATCACAAAGCACGCATTATACAGTCTTTTAGACCGTGAAGGAGTACCTCGTAGAGGGCGAACAGGTAAAAGAACAAAGGCTAACTTCATTACAAGTTCTAAATCACTGACAGTACCTCAACCTCTTGTAGATGTTCCCGCTATGCGTATCGAACGGGACGGAGATGTGCTGCATATCAACATTTCTCAGCAGCCGGACTGCCCAGTTACAGAAGTGAGGGTAACATTCGATAAGGAGTGAGAGGTATGACACCTTTAGAAATACAGGAACGATTAAAGAAAGAAAAGCTGATGAACAGATTACAGCAGATGATCATTACAGGGGCTGCGCCGGAAGGTCATATCCCTTTCCTACGAAAAAAGGTAGAGAAACTTAAAATTGAATTGGGGGAATTTTGATGAAGAAACTTCTTCTAGCTCCTGCGCTGCTCCTAGCGCTTGCCGGGTGCTCAGGGAACCCAGAGGAGGCTACCAAGGATGTGGACTGGGACACTGGTAGGTTTACAGAAGTGTCTGACGATGAGCTATTTGATGGTTGGGGCTATCTCAGGATTGTTCAAGACAACGTTACAGGCTGCCAGTATATACTAACATACAAAGATGTTGTCACTCCAGTCCTTAAAGAAGATGGAAAACCTTACTGCGTTAAGAAATAATGGAGAGTATAACTCCATCTCTAAGGGGTAAGTTATATGTATCGACACTGTAACTTACCCTGTATCATTTTTTTTTTGAAAAGGTGTTGACTAAAAGAAAACATCGTGTTATAGTTAAGGTAACAAATGAGTTACAGAAACAGGAGGAATGGAAATGAGACAAGAGACTGTATTCAAAAAAGACAATGACGTAGCGATGGTATTCATGAATGAAAGTGGAAAGGTAGTAATCAAAAAAGGTAATGAGACTCGGGTGTTCAACCAAAGTGTGGGCTTCGATGACGTAGTAGAGAGCTTTCGAGAAGGTGGCTGGGTTGAAGGTGGATTCGAGGACAGCAAGCGAGACATTAAAGCAGAGGTTCAAGCTTCCATTGACAGCCTTACAGAGCCTGAAGGATTTAAAGTTGTATCGTCTGAAGAACCTCGTATGGTTGTAGCTAAAACAGGCACAGGAACATCGTATTTAGCAGAAGCGGCTCAAAACTCCTTAGATCAAGAGGTGAGCCTAGAAATTATCCAAAAAGTGGACCAGTACATTGAGTTGCATAAACAGGCAGCAGAACTCAAGAGTCGTATGGAAGAGCTTAAAAAACCTGTACGTACCTATATGCAAGAGAATAACCATAAGAAAATTAAAGGAACAAAAGGTGGATCAGTGGTTCTTCAAGACGCTACAGCGTCTAACTCAACAGCTATCTATTCTAACTACGAGCTTGGTGACATTGCACCTCTAGTTTCTACAAACTTCTTGAACAAAGTCACTGAGAGCAGAATTAACTCCGAGAAGCTTGAGGGGCTGCTTAAGACTCACGAGGGCTTGGATAAGGAGACTATCGAGAAGATCAAAGAAGCAAAGATCGTAAAACCGGGAACACCTCGCTTCACAGTTAAAAAATAGGAGGGGCATGCACATGAGTATGAAGATTAACAGGTTAAAGCGGGAAAAGACAGAGTACCGAGATAAGAAAGGTACAGTTATTCGGGATGAGGATACTGTACTGTGGGAGAGCCAAATCTATGAGGTCTACAAAGACCTCTTTATAGCTGACTGGGCGCTAGACAACGTCCTTGGGGCACCTATACCTCTAAAAGAGGTGCATAACCAAGTTTCTGTAGTTGTTGTCAAAGAAATCCCCGGACTATCAGAAAATATAGAAAAAGAAGCTATGAAGCACCAGAAGCTTTTAACCCTAAGATTGGCTACTATGGAGAGTGAAGAACGTATCCTTCTTATTATGTTCTACGAGCAGTACGTGCAGATAGCGACTTCTGAAGGGTTGACACCTAAGTCGATGTTAGATTTTATTGATGAGGACCTAGAGAGTATGGCAGAGGATGTACTAAACGGTTTAGAGAAAGGGTTGAATAACTAATGGAAAAGACGTATAAAGTAGAGGTAGATATTACACAGCGGTTTACTACAACAGTTACAGTGACTGGAGACTTTAAAGATGCTAATGATCCTAGAATTGATAAAGCAGCTGAACAAGAGGCTGATCGAATGGACCACGGAGCGTGGGACTGGCAAGATTCCGAGTTTGAAATTATGAATGTAAAAGAGGTATCAGAGGATGAGTAAGGAATTTGGACCAGACACAGTAGTAGTATTTTCAGTAGATACAGGTTATGTAGGTTGCGATAGAGAGGAAAAATTCACTTTAGGGGACTTAGGTATTATAGACGAGGGTGAAACTATCTCCGTAGACGACTTAGACTCTGCATTACAAGAAGCTTATGATAACTGGCTATGGGACAATATCAACTGTAACTATTATGTGGATGAGGAGTCTAAGTAAAGCTGTCTGCGATAATAAACAAGAAAACATCATTGCGTTAAAAAAGAGGGCTGTATGCCTTCTTTTTTTTATTTTTTTTTTTTTGAAAAAGTGGTATAAAAACTATAGACAGTAATATATCTGTATGTTACACTGTTTACAGATAGTAAATACAGGGTATATATAGTATTCTTAAAAATGAGAGGAGAGTTAAAGAAGATGGCGAAAAAAACGGAGTTATTAACGACAGAGGAGATTTTTGAACTGATTAGCGCAGCGCAATCTGGGTCAGAAGAGGCTGCTAACGTCTTAGTAAGTCGAAATCAGAGACTAGTTTTCCATGTATTAAAAAGAGTTTATTGTGCTCATGTTTCCCAAGAGGATTTAGTACAGATTGGAAATATAGGTCTCCTCAAAGCAATACAGAATTTTGACTTGAATAAAGGTGTGAGGTTCGGTACATACGCAGTTCCTTGTATCTTTGGAGAAATCATGAGGTTCCTAAGAGATGATGGAGTGGTCAAAGTTTCTAGACCAATCAAAGACTTAGCGATTAAAATTGCCAACAGCGGGTTAGTGAATTTGAATACTCAAGAGGTTATTGACGCTCTAAACCTTACGGAGAAACCGGAAACAGTACACTTAGCATTAACGTTTATGGAGAATCGAATTACAATATCTACAGAGGCTGCTGTACTGAACGAGGGTACAGATGAGGAAATCTGCCTCAAAGACACTGTCCACCTTAGTAAAGACCTTAACGGGGATAACTGGATGGATAATATTGATTTAACAGAAGCAATGAAGGTACTAGACGAACGAGAACGAAGAATTATAGAACTTCGGTACTTCGGTGACAGAACACAAGACTACGTAGCTGCCGATCTCGGAGTGTCCCAGACACATATTTACAGGTTGGAGAGACGTGCACTAAACAAGCTTAGAGATACGATGTTATATGGAGGTACTGAGTTCGTTGAGGAAACCGAATCAGAGAAGCGCAGACGGGAAATGCGGGAAAAGGCGATTGAGTTATTAAAGAGCACTACAGACACCTACGCCAGTATTTCAGAAGTGACAGGGTTGTCTGCTGCTACTATCAGTGATCTAGCTAGAAAGCATAGACCAGAGCATATGCGGAACAAGGGCAAGCGGAAAGGTATTTTAGGTTTACCTGCAAATACTAAAGCTAAGAAAGCTGCCACAGCTTAATACAGGAGGAGTTTACTATGTCGAAAAGAGAAAATAAAGAACTAGCAATAAAACTACTAGGTTCTACCCAGATGTCTTATCAGCAGATTTCTAAAGAGACGGGAGTAAGCCGATCTACAGTAGCGTACATGGCAAAGAAATACCGACCAGAGCATCTACTGAACTCAATAGGACGCAAGCCTAAAGGGGAGCTAGGAGTACCAAACATTCAGATAGACCTCTCCGAAGAGCCGCAGTCTGTTATTGTCCCTCACCCTGATTCGATTCCAGTAAGACGTAGTTCTAACGAGGGAGTAATAGTTAGTTTTAACCTGAGTGTTGAGGAGCAAGCAGTGCCTAAAGAGACAGCGGTTAATCGACTTGAAGGGGTACTACAGGTTCTAAAGACGTTACCGGGGGATCAGGTATCTTTAAGCATGAAACTAGAACAGTAGGAGGTAAATCATGAAGAAGGATAAGTATATTGTCTGGGAAGTAGAGGACCTGCCGGAACTAACTAAGCAGGAACTAGATGTTCTGAACAGTATCTCAGAGCGTATGGCTACGGAAAAACAGGTGAAAGGTAAAGACACAAACCCTAACTACCTTGTTGTTAAAACCAGTGCCGCTTATGCAGGGGTTGTTAAGGACCTCATGCGTCAACATGGGGACTGGGACTGACTGTTAGTCCAGTTCCTTAATTTTTAGAAAGTTGTTGACACGCAGTCAAAGGAGACTGTATAATATAGCCATTGATACAGAGTAAAGGAGAGGCTGAAATGAGTTTAATCAAAAGATTACGGGACATGGCAGATGACATCGAGAAACTTGAGGAAGAGATAGGTGAGTTACGATGGGAGCTTCTCGGAGCGGAGGTCACCTACAAAGGTAAAGAAGCTATTATTGACACAATTGACTGGAGAGCAAACCATGTATTATTAAACTACGATGATGAGAACTACGAGTGGGTGTCTTTTGCAGAAGGGGCTGATGACGATGAGTAAGTTTAAAAACGTAGAGGTCTTGATAGCAACACTCGATGAATGGGTAGAACGCCGGGTGAAGTCAATTGAAACCCGTCTTCATGAGGTAGATGAAAGGTACAGTCTCGTAGCTAATAAGGAGCCCGAAGTTAAAGAGTTAGCTGCTGCCACGGCGGAGATAGAGAGTTTCTTGAAAGATGTCATGGATGTGGATACTGACGACCCAAACCATCCCTTACAGTATGCAAAAGACACTATCGACCTTATGCTCTCAGAGATTCAAGAGTACAAGGACCTTCCAGTAGAGGAGGATGTAAGTGCAGAAGAGCCAGTATCTCAAAAAGAAACCCCATTGGAGCATACTCTCTCTGCCGAGTGCCTCAATCAGTGGGCAGACGCATATACTAAATACCTTAAGGGGTGTCTAGAGGTCTTAGAAAAAAGTTCTCTCTCATTGGAAACCAGAGCGTCCCAACTTCAGTTAGTAGCAAGCCAACGAACTATGCTGGCGGCTTTACTCAACTCTATCGAGGGAGAAACCTACAGTAAAATGTTAGACGACCTACATGGTTATATTGAGTACCTTTGGAAAGTCTTAGATAAGGAAAAGAAGGAAGGACCAAAGCCTAGAGAGGCAACTGAGGTAGAACTAGCCTTTGTGAGAGAAGTGAATAAACTCCAAGAAGAGGTAGACGTACTTGTAGCGTACAAAGCAGGTACTCCAGCTCTTAAAAAGGCACAGGATAGGGCTGTACTCCTCAAAAAATTATCACCCGCTTTGGGAGAGGACACTCCTAGTGAGATACCTCCAGTCTATGACATCCTACCCTCGACTTGTACAAAGATCGAGAATGCGATTAAAAAGCAGAGCAGCAACTATGGGACGTATTGAGGATAAAAGGAGGAAAAAGTAAATGATCGAAGTAAAAGGAAAATATAACTCAGCTAAAATCTTTACAGATAACATTGAAGAAACGGCAATGGGGCAGGTTATTGAACTGTGCAACCAAGAGTTTGCAAAGGACAGCAAGATTCGTATTATGCCTGATGTGCACGCTGGAGCAGGCTGCACAATCGGGACAACAATGACAATTACAGACAAGGTAGTGCCAAATTTAGTCGGTGTGGACATTGGGTGTGGCTTGGAAGTTGCCTTCATCGACATAGATAAATCACAGGTGAACTTCGACCAGTTAGACGAGGTTATTCGAAAATACGTACCTAGTGGCTTTGCTGTCCGAGATAGGGAGCACCAATACACTGAATTTGTTCCCCTGAGTTTGGTGAGAGCTCCGATTAATAAAAATCGTGCAAAGCTAAGCATTGGAACTCTTGGGGGTGGAAATCACTTCATCGAACTTAACGAGGTTGGTCCGGGGAGAGTAGCCCTTGTCATCCATTCAGGGTCACGAAGCTTAGGCAAGCAGGTCGCTGAGCATTACCAAGACAGAGCTTATGAAGAGCTTGTGGACGTTAAAAACGAGCAGCAGCGGATCATTGAAGAATTAAAGTCTCAAGGAAAAGCTCACGAAATTCATGAAGCCCTACGAGGCATTAAAAAGCCTAAGATCAAAAAAGACCTTGCATACTTACAAGGGAACTCTTTTGAAGACTATATGAACGATATGCGTATCGCTCAACGCCACGCTCTTTACAATCGAAAAGCCATGGTACAGCAAATTGTTGAACATATGGGTTGGGGTGCTGCGTGGCACATAGGAGACTCGTTTACTACGATTCACAACTACATCGACATGGATCACATGATCCTTCGTAAAGGTGCTATTTCCGCCCGGGAAGGTGAACGAGTGATCATCCCAATCAACATGAGAGATGGTAGCATCATTGCAGAAGGAACAGGTAACCCAGATTGGAACTTCTCCGGTCCTCATGGAGCTGGTCGAGTAATGAGCCGATCTAAAGCTAAGAAGAATCTCAACGTTGAAGACTTTAAGAAGTCAATGGAGGGTATCTGGACTTCTTCTGTAAACGAGCACACCTTGGATGAGGCACCTATGGTTTACAAGCCGCTGAATGAAATTCGAGAGAACATTGAAGAAGGCGAATCAGTCAAAGTGCTGCAAGTTATTAAACCAGTATACAACTTTAAAGCAAATTGAGGTGGCAAAAATGGAAGGTATTTTAAAGAACCTACAGATAGAGCAGAACTCGGCGTTTTGGAATGAGGCAGACAAGGCAATAGTCAAACTAACGGAGTTCCTAGATCGAGAACTCCCAGATAGTGCAAAAGAGGAAGTCATCTTAGTCCTCAGAGAGGTATTAGACGCTATTGAGAGTGTGGTAGACGATGCCTATGATGAAGGTGAAAAGGCAGGATATTCAGAGGGCTATGAGGAAGGCTACGATATCGCCATATATATGAACGAAGACTAACAGACTAATACAACACAAGGAGAACTTAAATGTCACATCCAGTAGCAGTAATCATCGCATGCGCTATAGGAATTGTCCTAGTAAGGGTAACGATGGATATTAGAGAAAAAGCAAATAAGAAAAGGCGGCGTTAAGATGAAAAAATCGGGATTTTGGTTATCCATGCCAAACTTAGGTAAGTGGCTTATAGCTCTCTATGTCGGGTTAGGGTTCGGACACGTGGTGTGGGAAGACGTGGTACAATACTCTATAAAAGAACATCCGGGTTCATCACTCCTAGTCTACGTTAGTGCCATAGGTATTGGCATAATGGGAGCGAAGGACATTATCGAAGTATATGCTAAGTCTAAATACCAAGCAGGCAATGAAGAAAGTAACAGGAGAAAAGGAGAAGATTAAATGAAAAAGAACATAAAGGAGGAAGAGTTAAATGCAAAGAAAAGAGCAGCTAAATTTTATCCGAGATAGTATTGATGCGTTTGAAGGTCCCTTCACCAAGGCTGAGATGGACACGATCATGGAGGAGGACTTCCTCCATCTTAGTGATGAAGAACTAGCAGAGCGGACAGCTTGGTACGAGGAGTTATGGTTAAAATAATCAAGGGGAGGGGCTAAATAGTGCCTAAGTTTGAAGTAACATACGAGCATGAGATTGTTAGAACATACAAAGTTACAGTAGAGGCGGACTCGATAGAAGACGCACATAACAAAGTTGACTACCTAGAGTTCGATACCAGCGATGAGGAGCTTGTAGACGAAGAGGGTTTACGAATAAATGTCACTGATATTGAAGAAGTCGAGGAGGGAGAGTAAGTGGCTAAGAAAAAGCAGAACCTCGCAGACCAGATAAGCGAGTGGGATAAAGTAATCCAGAAACAGTTTGATGACAAACGGGAAAGAGACCAGCTGCTGGAACCCAGTCGACCAGCCATCCCTCGTATCGTCAATTCAGCACAGGCTTTAGGTAGGATGGCGCACTACATTCAGATGACCTCCGATATGGCACATGAAGGACTTCTTGCCGCAGATAAAGCGCAAAGGATTATAGACAACCAGATCAAGCATATGACCAATGAGATGACTTACCTCTCCATGTTTTTGAAAAAGGAGGACGAAGAGTAATGGAGGACCTTTCAATTGCTTTATTTATGATCTTCTGTACTCCTCTTGGGTGGGCAGGTATCTTCATCTTTGGATTAGCAGCCAGCTTTGTCATTAAAGCGTGGAGAGGGGTTAAAAAGTGACTAATACCCTAGACAAGCAGCTCATGTTAAAACGACTTCGTTATGTTGCTGAAAAGCTGCGGGAGTATGAATCAAAACATCCCGAGCAAGAAGCGTACATTTTAGGCGGACTTCAGGTAGTAACTGACCTCGAATACCAGATTAGAAACGGTCTGTACGATGCTGAGGTCGGGAAGGGGCATCTCATAGGCTGTCAAACAGGTCGGTTCTCCAGCAGCGAGCCTAACCTAAGTGCAGAACCTAAGAGTGATCCTCTTGTTGTAAACGGACATGTGCTTTATACCAAGGAGGATTTTAAAGACATGATCGGAGAGGAACTGGAGAGCAGCTATACTGCACACCTTGTCTTGGATGGTGGTCTCGCTATTTGTAAAATCTGTGGGGAAGGGGAAGCAGGATTAGACAATCCTTGCAAACCGAAGGAGGACAGTGTATGACAGTATACTACACAATGATGGGGTACTTTCCTGTACTAAGAAGAAAGATGGATGCAGAGTTTAAGCGGGTAGGATTCAAAAACATCAAGGAGAAACGCTGGTTCCTCAACAAAGTCCTCGGTAAAGCGCCTTACTTAAACAGTATGTCTATTGTGGAGATGGAGAGGATTATCTCCGAGTTACAAAAGTATGAAGATGTGAGTGAGATTGAGGGTAATGCATAATACAAATGATCCTAGAAGCATGTTCAAAGCAGTTAGACTACCTCCAAAACAAGAATTTCCATGGGAGATCGGCAGTTTAAAAAGGAAAGGTAAGCGGAGACTATCGTGGTCAGAGGAAAACCCAAGATGGGTTAATGTCGAAGAGTTCTGGGGCATGCCACTTTATTATGGGGTAGACCTAGAGGATTTTGGAACAGACAACTGGAGTTTATACGGTTGTATAGCAGAAGACAAGTCTATCTATGACGATCTCGCTGAATACGTTGAAAAGTATAACAAAATGAAATCGAATAAGCAACCCTAATACAGAGGACGAGAAATAAGGGCTTATACCAGTAAAAACAAGGGTTATCCCCTTGTTTTTTTTATTATGTACAGACATAGGATTCCGCATATGCCCATAAAGTATAATCACAAGGGTATTACAAAGTATGCGAAGGAATGACAAAGGAGGAGTTAGGTATGACAAGGTATGCGGGTTTTAATGTAAAAGCGTTGGACGATGGGTACGGGGATGTAAAATTCGACAGCACAGGTTCTCCTAATCTTATCCCATCATTCGTCACAAGTTTTAAGGAGAAGCCTAAAAAGGACTTTGGGCAAGACAGCAAGCTACGGTATGTAGCCAGTGAGATTGACGGAGAAAGATATGTAGTAGGAGACTACGCAATGAAGCTGGACCCAAACATCATCTGGGCTGGAGGGGAAAACAAACACGCTGACAAGAGGTTCCCGGTCTTATTAAAAACTACCCTTGGGTTAATGAGCTCGGGAAGACATGAAGTAATCGACACACTTATGATGAACCTCCCTATCAGATACGACACAGAGGAAAGACGGCAGCAGCTTACAGAAGTAGCTCAAGGCACTCATACCGTAGCTTTAAGTAGCGATGGGATGAACTTCATTAAAAGAATGGTCACAGTAAACAACGTGGAGATTAAGAAGCAGCCGTTCGGTAGCCTGTGTGATGTGATACTTGATGGTAACGGAGACATCATTGATAAGGACACAGCCAAAGGGTTCAACGTCATCGTAGATGTAGGTGCCCGGACACTAAACATCCTCACTGTAGACGCCTTAGAGGAACAGACAGAGCTTTCATTACAAACGAACGATGGGATGTACACCGCATTCAGTCAGGTAGGTTCCTATCTAGAGAAGGAGCTTGACGTGATCATCCCGGACGGTAAGCTTCCGCAGATCATTAGTCAAAAGGAAATCAAGAACATGGATATCACACCGCTTATTAATAGCACATACGAGAATCATGCCAACACAATACTAGCTGTACTAGACAAGGTGCTAGTCAACTCATGGGGTTTTGTTACTTCCGTCATCTTCACAGGCGGAGGAGCCGGGAAAGAGCTGCTGAGACCGTATATTGAAAAGCGCTTCAACAGAGTACCTTCTATCTTCTTGGACCGTTATTCGAATGTCAGAGGTCTCCGCAAATATGGAATCCGACAATCGAAAAAGAACCCTAAGAAGGTAAATAACATTAAGATTCAGGTGGGTAATCATGAGTACAGTCCGAAGTAAGAAAAACAACAGACGAACACTTTACCTTAGTGACAGGAAGGATAAGGACATTCTGGAGTATATTGAGCCGCTTATGGATGAACGCTATGACTTTTCCTTTGTGATCCGGGAGCTGGTTAGAGATGGGATTAAGTATAGAACCTGCCCGACAGCAGCTCCCGCACCACCTACCCAAGTTGTACCACAGGAAAATGGCATACAAAGTAATCCTCCTGAGCTGTCCAATATCGTTTTGAAGAAGAAAGAGTTGTCCGATGCAGACATCGAGGATAGGCTAGATAGCTTCTAATTTCCCGCTTCTTTCCCAAAAGCCTTATTTCCGGCGGGAAACGGGAAAAATACAGTAAAAAGCCCGAAAATAGTGTGTTTTTAGAGTGTGGGAATTAAGGAAATAAGGGAAGAAAGAGGTGAGAAAAGGTGGTCAAATACACGATCACTTCACGGTTTCACGCTACAGAGCCATTTAGAGATCATGCGCATAACGGGATAGACTTTGCTATGCAGGAAGGGACACCTTTGAAAGCAATCGTTGACGGAGCAATTCGAGTAGCGGACTACGGAAACTCCTCAACAGGAAAAACGGTGTTCATAGATGCGGCGGATGGAAGAACCTACATCTATGGACACCTGAAGGATTATTCAGTAAGCGATGGTCAGTCGGTCCATGTGGGTGATATTTTAGGTCATTCAGGTAATACGGGACACAGCACGGGTCCTCATCTCCACTTCGGTATAAAGGAGCACGGAGAATTTATAGACCCGACACCGTACACTTCACTCATTCAGCATATGGATCAGTTAAAAGGGGCAGCTCACGCAACCGTTAACTCTGGCTTGGATGCTCTGGAAATGCTAAACCAAGCGCTGAGCCAGTTTACTCAGACGTTATCGGAGATGACATTGAACTGCATCAGTCTATTACTCGATAGTCATACAGTACATCTAGTATCCGATATAGTTCTCTCATGGTTATGTTGACATTCTGCTTATCCTGAATTGTGTGAAGAACCAGATGATCGACATTCTGCATTTGCTTCTCATATCTGGTCAGCGGTTTAGAGTCAAAGAGCACGGTCGCTACCTCCTTTCAAGAGTTAGTATGTCCGGTCGAATTTCAATTATACAGGGGGAATTAAAAATGACGAGTATCTTTTTGGCAGTAGGCGGAGTTGCAGTTGTTTGTTCGGCAGGGACTGGATTAGCAGCAGCTTTGAAGTGGTTCCATAACTACGAGCCAGACGTGGATAAAAAGAAAAAGACCGTTAGAGAAACACGTAACCCGAACAGAAGCCGACTAGACGATTTGAGTAAAAAAGTACGTACAGATAATCATCTATAAGGAGGTAACTGAAATGATTATTACAATGTCATCCAGAGAGCTCAATTCAGCCGTCAGTTACAAGAGTCCGGTACAGCAGTTTAACCTTAAGGAGAAAGTTGAAGACGATGTGCTTTTTATTGCAAACACCTTACAGAAGGAGGTGATCGAGGGAACGACCGGACAGCAAAGAAAAAAGATCAAGAAGCTGAAGAAATTGCTGAAAGGATTCGTTGTGGTTATGGGGGCGGGAATACAAGCAACACCCAAAGCCTTTGCCGCAGCACCTCTAACCGGAGCAACCACGACAGTAGCAGCCAATCAGATAACACCAGCTCTGGTAATGAAATGGGGTCTGAATTTAGCTTTAATCTCTGTATCGGTGGGCGTAGCATTGTCGATGACTCTTCTGACGCTAGCCGGGATTTACAGGATGATGAGGAAGCGGAAGGAAGCGGAGGAGTGGAGCGTAGATGTAATCAAGGGTCTCGTGCAGGTTTTAGTTGCGGTCCCGGTCGTATATCTGCTCTTTTATCTGGCGCAAACGGTATTCAAAAGCTTGCCGATTTTAAGCGGACTCTTTTAAAAGCAGCTACACTGGCACCCGTAGCGGTTCTCTCTTCCGCTGTTGTCTCTTCCATGTCGGCAAAAGCCTACGCACAAGCTACAGATGTAAAAGCACCCATCGACCTTCTTCTGCTGGGGCGTAACAAAGATCAAAATATCCTGACAGCTATACCTGAAGTAGTGCAGATGTTCAATACAGCGGTCTCAAAAGTAAATGAGTTCCTTTCAGACCTCCCGCACAATATCGCTGAAATGTCTGTCCATTTAATGAGCTGGCTGTATGAACTCTGTGCTACGCTTATCCTGAAGACTCCCTTATGGCTTTTTAATAACGAGTGGTTTGAGAATACCACTTATCTGTTTAGTTTGCTGGCTATCGGTATCGTTTCCGTTCTGACCGTCATTGAATCGGTAAAGCTCATGCTCAGCAGAGGAAAGAAAAAGAGATCAGGTCCGATGGATTTTAAACTGATCATGCAACGGTGGGGGATTGTAGCAGCGGCAATGACTGGAATACCTTTCTGCTTTCAGAAAGCCTTCCAAGGACTGAACAAGATATCAGATGTACTCATCTCAATGGGAGCAAGTACGATGGACGCTATCGCTCTCCCTACTCATATCTCTGTATGGGATGTGTGCTCGCTGGTGTTATTCGATGTAGTTCTTATTTCTACAATTGTTCCGGTGCTGTGGCAGAATGGCAGAAGATTTTTTGATGTCATGGTTTTGGGAGTAACAGCTCCGCTGGCACTGACAGCTTGGATATTCGATCCGTACAGACATCTGTTTCAGCAGTGGTGGAATAACTTGAAACACTTATCTATGGTGCAGGTTTACTATGCGCTCTTCCTACTGATCCTTGGCTGGTTTATATTTGGCGTACCGACACCCAAGGACGTTGTAGGGATCGTAGTGAAGATGCTTGTAGTAATCGGCGGGTTCACCAGAATGACTTCTCCACCAAGACTCATTGCTAAACATCTGGATAACGGTGGTGGGCTGGATGAAGTGTACGGCGGAGATAAAAATGATACCATTAAAAAAGTTCAACGGAACTTTAAAGATACCGCTAGGATTCTCATGAAGCCATCTTCAGCAGCGCAGACCGTTTACAAGCGTGTTAAAGACATGAAGAAAAAATAGGAGGTAAAGCCATGAGCGCAGGCATGCTTATTCTGATTCTGAATACAACGATGCTGCTAACAAACGCATTAGTTACATCAGTACAAAGCAGCATTATCATGAAGGCGGTACGTGACGATGTTAAAAGTTAATCCAAGTTATCAGAACATTTCCAATTACTTTGTGGAGACGCAGGATGTAAGTACAGGGCTTTCCCAGATCATAAAGGAAGTAACAGATTCTCTGTTTGGAGTAGAGATCGTAATGTCTTCAGGGGTGACCACTAAGTTTCTCGTCACTCCTCCTCATGTTCGATTAGGGGAAGATGCCTCAAGCTTTCGAGAATCCTCTGTGAGCGGTTTTACGTTCTATGAAGGGTATTTATCTCGTCCACACTTTCTACCACTGTACGGGGCTAATAGGGGGCAATTTTTAAGTGATCTGGAGGACATTGCTTTGTACAATGGAGAGCGGTTGTGTATACAGCTGCTCTTTAAGAAAAAGTTCCATTGGAAAGAGAAAGCCTTAGACATGTATGCAAGTTACTTAGAAGGGAACGACTACCCGGCATCATTTAGAATTGGCAGGTTTATTCAGGAGAAGACATTATCTGTACTGAATAGGGTAGCTTCTTTTGAATCAGTAAACGAGTACGTGCCGGAAGTGGAGGAAAAGCTGCTTAGTGATGGCTTTCAGTTCCAGATGCGGGTAGCGATGCAATCCGAGCGAGAAGACTACTTAAAGAGCAGGGTCACTCAGATACTGCGGACTTACGATTCCCATAATTCTATCCGGTTGTATAAACAAAAGCATAAACAAACCGAGACTCAGTATGAAACTTGCATTATGACATCAGAGACAGGAGACCAGATAATAAGTACAAAAGAACTCTTCTCCTTACTAGGCAGCCAAAACGTAGTAGCTCCCCAGACGGCACCTGTTTCCCTATCCACACCAACAGTTACGAAAGAAATTATTAAGCTGCTGCCAGAGCATCACAGAGAGGAAGTCCATGCAGATGAAAGCCTCGTTATGAATATCGCTGAGGCGCTGAAACGGGTAGGGTTGATTAAAGCAGCACGAGTCTACAATGAATCTGTAACAGCAGGTATTCGGTTAACTGTAGTTCAATGCGACATCCCTAAAGGAAAGAACCTGAGTCATATTGTACAGAAGGGTAAGGACATACAGGCAGCACTAGGTGTCCCTTCATTAGGAGTTGAGCAAGGAGATACTGCTGACACAGTTAAGTTTGTCATTCCAAATAACCAATCTGCTATCATCAGCCTTAGAGAACTGATTGGCACAGCCAACTTCCAAGAGTACAGTAAGAACAATGAACTAGCCTTTGCTGTAGGTGTGGATGAAGTAAACAACCCAATTTATTTATCGCTGGCTAAACTGGTTCATCTCATGGTAGCGGGAACTACCGGGAGTGGTAAGTCCGTGTTCCTAAATTCGATGATTACTACACTGCTGGTCAGTTACCCTCCTGATAGGTTACGGATGACTCTGATTGACCCTAAGCAAGTGGAGCTACAGCAGTACAAGGGATTCCCTCATGTAGACGATGTGGTCACAGACATGGGAGGTGCTGCACAAGTATTAGAAGACCTTGTTATGGAGATGGAGAAGCGATACAAAACATTTAAAGATAATGATGTGAAGAACATTACTTTGTACAATCAGAAGTCAAGTACACCTATGCCTTATACCGTCTGTGTTATAGACGAGTATGCGGACCTCGTGGACACAAATAAGGAAGCCGAAGAGTATATTGCTCGCTTAGGGCAGAAAGCACGGGCAGCAGGTATTCACCTAGTCATCGCCACTCAGAGACCGAGTTCGAATATTCTTAGCGGCAGGATCAAAGCAAACATACCGAACGCCATCAGCTTTAACTTAAACAATAATAACAACTATAGGACTGTTTTCGGGGCAGGAATCGGTTACAAGCTTTTAGGGCGTGGGGATGGAGTAATGAAGATTGAGGGGTACCCTAAAGAGTTCCAACGCTTCCAGAGTGCTATAATTGCCCCGGATGAGGCGGAGGAGGAGAAAGTATACAAAGCTCTTATTGACTACTATGGGGGAGCTGAAGTCTCTCCAGAGGCGGAAGAGGTACCGGAACAGCCGGAACAAGAACCTGAAGTGGAGGATGACCACCTCTACCGACTAAAGCAAGTGATAGCTACTACAGAGGAAACCAGAGTAGAACCACTTAGGAAAGCATTAGGTGTGAAGACTGCAAAGATGAAGGAACTCATGGGTAAATTAGTGGAAGAGGGCTGGCTTGTTAAGCATAAGGAGCGGTCTAAAGGTTACGAGCTGGTCTGTCCTGAGTCAATTTTATCAGAGTGGAGAGAATAAAATTGAATTATTTTGCATAAAGGGGTTGACTTTCAGTCAGCTCCTTTTTATACTGTGTATAGAAGCTGTAACGAAGACTATAAAATACAGGTTAAGGAGAGATTGCAATGATTTCAGAGCCGCAAGTTCATATGTACATGAGTGAAAAGGAGTTCGATAGGCTCGTAGCAGGGGAGACTGCCTATGGGTACTCTGAGGGTTTTACCGAGTACAACATCCATGTGAGCGTACCTGTACGTTTTGTAGAGGCAGTCACAGATGTTTCTGAGAGTGACAACCTGTATTATGAATACTATGTAAAATACAAGGAGGGCAAGTAACATGGTCGAAAAAGTAACGATTGAGATTACAGGAGAAAAAGCAGTAGTAAGACTTCTAGACGGAGACGGTAAAGAACTAAACCACTCAGTAACAGTACCTGAAGAACGAGGACTTGTTACGAGGTATGCAAAAGAACCGTTTGATGAGATGGACGAAGAGGTCTTAGCTAACGAGGTTCTAGAAGCCCTAGGAAGTGACTTCTTTATTTATGAGGTACTATGGGCTTTAGAGGAGTTGCAATAAGTTTATGGTATACTAAAAACTCCAGATTAATAAACAGAAGCGGAGTTGAAATAATGTTTTACTTTTACATTCTACAGATGGCATTTTGGGGTGCGTGCGTGTACCTGTTCATTATAGACATTATTTTTAAGCGAGGTACAATACTTAACTATTACGGGGATGCTGCTCTCCTGATATTAGGGTTTTATCTTATTTGGAGGTTAAACCCTGTGTTCTGGGAGCTGGTTGAGAAATTTAAAAACAAGTGGAAAAGAAAATAAAGAGGAGTGCTGCTGAATGAAGTCATTGAGAGTGAGAGCAATGCTTAAGTCTTTAGGGTTTATCAAAAAAGCAAACGGACACTACGTTAAGAATGAGGAATGTACCTTTTGTGAGGGTCTTGACTCTATGGATTGCTGGGTGTGCCACGGATCAGGAGAGTCACCTAGCTGGATTATCTTAGACCATTTTAAGGAAATCATTAGATATAATGGGTACCACACTACAGTTGCACCTTGCGAACACTGCGGAGAGGTAACTCAACTAGACTACGATTACTGGTGCTGTAACGGTTACCTGTGTGGATGTATGGGAGAGCGTATTAGCTACGCAGTATGCAATACCTGTAAGGAACGTACTAATAAAGGGGAGACCGTATACAGGAAGCAAAAACAGCAAGCGGTATCTGCAGCTGAGTCTATAGACAGGCTAAACAAGGAGGTTAAGTCATGATACCTATTCGAGTATGGGATGCGCAAAACCACATGATGCACTACTTATCAGATGATCCTGCGGAACTTACAGTTACAGTAGCTAGTGATTCTTGGTTCTTAGAGCACGAACATTACGGGGTTATAACGGACTATAACTCAGGAGCCTTAATGCTAGGGACCGACCAGTTTGACACAGGGGACAGAGAGGCTACTGTAGGCACACGCATTTATGCTAATGACATCGTTTTGCAGGAAGAACAGGCACCGGGGAACCCTACAGGTATCCTTAAGATTGTAGGTATTGTGAAGATGCTCGATGGGGCATGGGTTATAGATACTGGGAGTGAGGCTGTACCCTTGTTCTCAGAGACAGCTACAAATACAATTCTAGGGGATGTATTTACCACCCCTTACTTAACGGAGGCACTAGGATGCGAAAGACAACAAAATTACAGTTGATGTACACTGGTATGCTTACAGCTGCGGCTCTTTTGTTCCATGTAATCTACTATTTTGTTACCGGAGAGGTAAAGGAGAACGCTGTAGTGCCTAATATAATCTGCATAGTGGTGTACTATATGGCTATAGGTGCTGGGTTACATGAAGGAAGAGCTATCGGGTACAATGAGTGCGTGGAAAACTTAGAGAAATTTCAAAAAGAAATAAACCTATCAGGATGGAGCGGATACTATGGAAAAAATAAAACTGACTAGACAACTAGCGGACCTTCTTGAAGCGCAGATTGCTGAGGTATCAGTACACATTAACAGTAAGGACCCTGAAGTCATAAGTCACTTCCTTATCACCACGATGTTTAACTACGAGCAAAGACCTAAACGTTATAATAAATTCTTCAGTGGGGCATACACAGACTTGCTCTCTGATCTAGGAGACATTAAGTATATAGACGCCTTACGGGTAGGTTATGAAGTAGAGACTAACTTAGAAGAGGAGCACATTGAGGCTTGGGAGCTCGAAATACATCGTCTTGAGGCATTATTGCAGGAAGAGAATCACTTTTTTGACCCAGCAGATTGCCATTACAATCAAGGTAGGCTTGATGCGTCTAGAGACTCCTTAGCCTCCTTTAAGCAATACCTACAGAGAAAAGAAGCACAGGAGACCTCCGAATGAAGCTCTTGTTTAAAGATCGCTTCTGTAACATTGTGTTTGCATATGGTGGGATTGCAGCACTCCTAAACATAGTTGTGTTTAAAGGCTCTGTAGAGTATACTTTTATAGCCATCTTACTGTTTATGATGTTCCGTGCAGGATATATTTTAGGAGAATACAGTGCGGAAGCGAGGAGAAAGAAAGATGAATAAGTCTGTTGAAGACAAGTTTAGCCACCTCCCGGATGCGGAGAGGTACATCTTACACAAATGTCAGGAAGACTTAGATGCAGCCCGAGAAGAGTTTAAAGACCATTGGATGTCTTGGACTGCCTTAGACGGTACTACTTATGAAGGGGTTTTCCTATGTGTAGAGTTTGGAGAGTACATCGTTCTCTGCCCTAACGGAGAGTACCGAAATGTTCAAGAGGATACTAAGGGGAAGGTTACAGACACAGACCAGCTGCTTCTTGATGAGCTAGGGGAACAAGTGAAGGAGGATAAATAAATGGCACATTATGATGACTTGTATGAGGATATCACAGAAGATGAAATCAAAGAGGAGATTTCCAATGCTGAGCGTAGAATAGATATGTACAAAGAGAGGGTATCTGAGATGGAGGCAGACCTGAATCGTTATGCCTTACTAAACAAAACCTCTAGGGATATTCTACAAAATGCAAAGGAGCAAGATGAATTAGCCATACGGGTTGTACGAACTTCAGTAGAGAAGATGACAAAGACGCTTGAAAGGGTACTCCACGGAGAAAAAATACCCCGTATAAATTTTAAATATTATAGTTGAAGAGTATATTGGATTAGAGATTAGATAGACAGGCGGTCTTAGTCTTATATTGAGATAGAGACCGTCTGTAGCAGCAGGAGGGGGATATATGGATTATAGCAAACTAACGGACGAGGAGCTCCTTCAGATGGTCTCAGGACTGCATGATGTGGAACTGAACGAGGAGTGGCGCCGTAGGCATGGGATTAACTTCCCTTATCGACTTGATATTTTTGGTAGGATTCTAAACTGCATGTCCTATCAGATAATGCAAGACAGTGAGTGTGATAAGTTAATCGTCCAGCAGGCAAATGAAGTTCGTGTCCATAGGCAGTTCACAAACCTTAAATTCTAAAGGAGTGGACGATATGGTAAGACGTACTTATGACTTCCGAGTGAAGATTAAGGAAGTATTAGAGGAACGTGGGCTAACTCAGAAAGACCTTGCAGAGATGACCGGGATACGGGCTGCGGCTATTTCTGAGATGGCTCAAGGTACTCGCACAGTAATTAACAAAGTACATCTGTCTAAGATCATGGATGCTCTAGGGCTCACTCGCATAGAGGACATCATAGAGCTTCATGTCGAAGAAATGTTCTACTAGGTGTTCCACATAGGAGGAGAGAAATTGGATTATAAAGAGATGAAAGAGTACATATCCGAAGGTAACGATACTATGCTATTTGTAGATGGATTCGATGAAGCTTTACTCGGTCTAGTTAACATTGCTGGACCTAACGGCTCCTACGAGGCAGCACTGTATGATAAAGACCTCTGTATAGACATCCTAATTAGAAGGGACGGTATGACCGAAGGAGAGGCAGTCGAATACTTTGAGTACAATATTGCCAACGCTTATGTCGGGAGAGGTACTCCTGCATTTGCACGTATTGTACCTATAGAGGAGGTATAAGGATGGATTTTAAAGCTATAAAGGAAAAACTAGCGAATGCAGTATTTTGTTACAAAGTATGGCGTTATGTTAACAGAGACGAGCATAAGGATTGTAACTGTAAGAAACCATAAAGGAGCCCTCAAGGGTTCTTCTACGATATAGGTTATCATATTGACTGGAGGGTCTTTGAGTTGGCAACAGTAAAAGACGTTATCGCAGAACTAGAAGAACAGATAAAGTATACTGAGAAAGGTGACGGATATCAAGAGCAGCTGTCCGAAGCCATTCAGGTGCTTAAGCAATATGAGGGAGAGAAGGATTAAAAAATCCTTCTTTTTTTTTTGCATAAAACTATAGACAGCGCATAGTCTGTATGTTATACTCTGGTTACAGAGTTAAACAACACCAAGATATAGTAAATAACAAGGAGGGTTACAATGATTTTTAGAAAAAATGAACAGGACTACAGTGGCAATGTATACCAGCACAGTGTACTAGAAAGAATTGAAGAAGCAGTGAATGACAAGCTGTCATTTGAGGAAGATTACGGCGACCAAAGGCTAATCCTCAAGGAAGAGGCTGAGAGGCTCATTGTCGGTCTTTACAACCTTATCGAAGAGATTAACAATTAAAATTAACTATACTTAGGAGGAGTTTTAATCGTGAGCTCTGCCTTAACTAAAAAACAGATCGCCGTACTTATCGGGGCTGTAATGGAGTCTCTAAAGCTTAAATGGGCACTTAACGGCGAACAAGGTCCTGAACCTACCGATCTGAGCAGAATACAGGATGCTCTCGATCTTATGGAGTCTGTGTACAGTGACCCTATACCATAGAACCAACTAACATTCGAAGAAATGGATGAGCTATTCAGTTTGTTACTGGATATGCACAACGCAGAAGGACGGACAGAGGAGGAGCTGGACTTAATGAACCAGCCTCCTTCTAGCCCGTACATACATTAAGAAAGGATGAAATAGAATGACACAATACAGACAATTCGAATATGACAACATGACATACCGTACAGGAGCACAAGGGTTTTCTTACTTCTTCAGAGGAGAGACCTACTTTAACATTGTGGACGCTCTAAACATTTTAGGTAAAGAAGGCTGGGAACTTGTAATGTTAGACCGGGGAGACTATATCCTTAAACGTGAAATTGTAGGAGGAGAAGCGTAATGAATAAAAAAGAGTGTTGCCGCTGCTGCTGTGAACCAAAGCTTTCTTTTGACGGTCTGTCTTCGAAGGTTATAAACGATACTCCTGAAACAGAAGAAGAACATACTGCGGTGTTCTTTGGTACACTACAACATGTTAGCTATAGATTACAATACCGAGACAAAGACTATCTGCATAGAGCATTACCTACTGAAGAGATTATCAAAAGCATTCAAGTAACTCAGGATATTAAAAGAGCGTCCAGCAAAGTGTACCTAATTAGAGGAGACCAAAAGATCACTGGACCTATCAAGAGCGCAGGAGATAGAGTTTTACTAGAAGAGCTAGAATATCCGGTTACAATTCGAGAAGTAGTAACAAGAACAGACGGTACTGTGGTCTACTATACGGATTATGTCAAGCATGTAGAAGACCCTGCACTATCTACTGAGAGGCATATAGAGGGCGTTATCAACCAGCTCAAGGAGCTAGTCCTAGGGTTAAACCGTAGGGAACTAGAGAAAAAAGATAAGAAAATTGATAAACTCCATGACCACATACTAGAACTAGAGAAGAATCAAAAGAAGGGTTTCTGGAAGAGGGGTTAAGATGAAAGTTCAAGAAACTATTAAACGAATAGAAGGGCTAGAACATAAAATAAACACTGTTTATGGTATTATGCCTCTTTTAGACGATGAAGTAGATGAGTCTATTAAGGACACTCTGACTAAATGGGAAAGAGAGCGGGACACACTAGTTGCACGTCTAGAAATGACAGAACTAGCTCCTCTGTCTCTTCTAAAGCCGTGCTGTGATGAGTCAAAACCCGTGGACTTCAAGTTTAATGCCAACCACGCCGTTAAAGTAAAGTTAACCAGTGAAGGTCTTGCTGAGCTTAAAAGGCAGCATGATGAGCTGTATGCATATTATGGAGATTATATTGGCGAGTTTATACTCCCTAAGACTGATGAGGAAGGATACTCCGAATTTCAACTATGGGACCTCATGTATCGCTTAGGGCGGCTGATGAAAATGGGAACTAATATACCTTTCCAGACTGATATGATTTTTCTGGGTGGCGAACCCCTAAAAGGTAAAGAAAATGAATAAGCTATTTAGAAGAGTAGCTCGTTACGTCAAATCTGATGTAGAGCTGGGAACGACTACGGTATGGGAGAACGGTAAGCAGCGTATTGACGGTTTCTACTTTTACTCGAAAGCGCCGTTCTCCCGCAGATACCAGCTCCACGGCGCTGTTGGCTTAGATTATACCTACCCAGTTCTACAGAAGATAGACGAGGCGATTACAATGAACAAAAGCGGATTCCTGCTTACTGTACATGACGGTCTCGCTACAGAAAGGATCAAAATACACAGGGGCAGCTTATGGAAAGCTAGGAATCTGATATACCAGATGATAGAAGAAATTCAGAAACAATACTAAGGAGGAACTGAAGATGGAGACTACTAAAAAATATGTACTTAAGAAGGACGGGCAACTAGTGGGTTATTTTGAAACCCCCTCAGAAGCCTATGATGAGGCACTGACACGACACATGCAGGACGGAGAGTTCTACTCTGTATCAGAAGTTTCGATGACCTCATTCGAGTTGATGGAGGAGCAGATTAAGAGAGCTTATGATGAAGGGCTTAACTACTTTGGTGTAGCTGTTAGAATACCGGGTACCATGAACAATGAGTTGATTATTAATCATATCGGAGAATACCCAACTAAGCTACAATACTACAAAGAAACTTATGATGCGGACTTACACCATAAAAACGTAGAAGGGTTAAGAATTAGACATACAGCTGTAGGTAAAACTGTAGATAGTGTTGCAAATAAGTTAGCAGAGTGTTCAGCAGCAGACCAGCGTTGGGGCTTATTCAACATAGCCGGACCGATACCAAAATGGACAATTTCTTCAGAGGGAGGTAAATAATATGCCAAACTTAAACGGATCGAATTGGGTTAGACAGGTACCGAAGTTTACTCATAGCCAAGTAGAGGCATTAAAACTGTTAAGCCTAGGGTCTATCGACTCACAGTTAGAGAACCTAGAGAATCATGGAGAATGGAGATTCGATTTTAAACCACTCAATAGTAAACCCCTTTCAGACATCCTGTACACACTAGTTACTGGGGAGTATGATTTAGACATTGACGAACATGAGCAATATCTTATGAACATGGTAGACCACTGGCATACAAGGGACACTCTTTTATATCACGAGATGAAAAAAGTTTTAGAAGAGTACCGATTATTCCAGAAGCAAGCAGAGGAATAGAGCTACGCTTAGTAGCTCCCTGTGCTGCTACTGAAAGGGGTGGAGAGGCTGGCAAAGACAGAACTTACAACTACACTAGAAAGAATGATCTATGCCAACACCTGCAAGATGGGGGTGTTTGGCTGCTTTGAAGTAACCATAGGTATGGGTGGTAGCGAGCGGGTAGATTATATCACTTACGACACAAAAGGGATATGGCGCTGCTATGAAATCAAGGTGTCAGTAGCCGACTTTAGGAGTACAGCTAAGAAGACCTTCTGTGGTCATTATAACTACTATGTGATGCCTAAGGAGCTTTATGATAAAGTAAAAGATGAGGTACCTGCACATATAGGAGTTTATATTGATGGTAGATACTCCATTAAGAGAGCTAAGAAGCAAGAGTTATCCGTAGACGAGCAGGTACTTAAAGACTCTCTTATTCGATCTCTATATAGGGAAGCGGACCGGGTGTTTAAGAGTCAGAACCCTAACATTGTTGCTTCTTTGAAGAAGCAAGTAGAGCGGCTGAAGAAGGAAAAGTTTGAAAATTATTTAAACTACCGCAACTTACAACAAGAGGTCGTACAAAAGTTTGGTATACGGTGGCGTGAGTATGGGGAAGAGTTTAAGCCACAAGACGAGAAGCTAGAAGGACGCTGTTTAAGGAAGGCTCTAATTAAGGAGACAGTTAAAGATAATTATGACGCATTGAAGGACCTTTCGGATACAGAGCCTTCAGGGGAGGAGAGCATTTAATGAACAAGGAAATTCAGTTTTTAAAGGACCTACAGCAAGAGTTAAAGACACAAGACAACGACTGTCAAGCAGCCCCGAGGTTTTGGGCTCTAATGGACTATCGGTGGGTTGAGACTTCCCCTGATGAGCATGAGAGAATATCGATTGTATTCCCCGAAGAGTACGAGGACTATGTTTTAGATGAGCTAGTCAGTGATATCATTAACTATAATCCTGACTGTTCGTATTGTTACACAGTAGACCACGATGCTATTGATGACTTGCGAGAGATGGTGGACTACTTCGTGACCGATGAGGATGAGCTGCTGAAGTGGTTTCAAACTAACATCGACAGCGAAGCGTATCTTGTCTATACAAAAGAAGAAGAGTTTATTGTCCCTAACACTATGTTCCTTACAAAGCAGGAAGCTAAGAACCATATTAAACTTAACCATTACCACTACACTAGTAAGGTACACACATACGCTATGACAGCATGGAGAGCACCTAAAGTAGAGAAGCTGCTGAACATTTTGGAGAACTTTGACTGGGGCTCCTTAAGGGCAGCAGACTCCTTAGTAGCTCCCTGTGCAGACTCTGATGAAGCGGGGGAAAAGAGTAATGAGTGAGTTGTCAAAGTCAGCGATAATGGCTATTAAATCCCTAAGGGCGGCAGGTATACGGATCAGCAGGCTTTCTCCAGAGTCTAGACTGTTTCTGTATGGGGTAAAGCCTGCCTTAGCTATCCCCATAGATAGCGCAGCTAGTAAGATATTTGTATACAACTTCCCTAGCTTGGTAGAGCCCTTAAATAGCTCACCTCGTGCAGTAATATTTCAAGATGCTTATAAACTTCACGAATACGTACAGAAGGCTGAGGTAGTTGAAGTTAACAACATGTTTTGGGAGGGCTCTCAATTTAAAGCTTCGTGTAAGGACGTTGGGATTGCACTAGGTTACCCGCCGTCAGCGTGTGCGTGGTTTGCCCAGTACAAAAACCGAGCGGATAAGAATGAGGAAGGTACAAGACAGGTGTACTATCATGGGATGCAGTTTATGACTCACGAGAATCTTATAGTAGAGAACATTAACTGGTTAAGGGAGAACATGCCTGTACCTGAACATCTTCAGGATAAGGAGTACGTGAGCTTTCCTCGTAGACACATAGCTAATCGTATTAAAATGATTGGGACCTTTGATGATATCCTTAGTAGCTCACTGGGAGGAGAAGAAAGCTAATGACAATTGAGAGTTATATCGTTAAACGAAGTACAAGGGACATGACAATGGAAGAAATCCAAGAGGAGTATAGTCTAAGCGAGGGTACGGTATACACCTTAGAGCTAGGGTATCAGTGTTACTTAAAGAGTATTCCTTTGGATCGTGCTATAAAAGTTATTAAACGCTACTAAACCTTAGTAGCTCACTGGATTAACTATAAACGAAAGGTGGAAACGGCTATGCGAGCATTTAGAGTGACTTACAATGTTGGAGGTAGTTCAGGTAAACAAGCGGTTCTACTGGGTAACTTCCCCTATGACCATCCAGAGGGGGACTTATTATTTTTCCTAAGTAAAAAAGACCCAGAGTTTGACCCGAACTCTCCTTTTTGCAAGATTACAAGGCAAAAGGAGCTATCAATGGATCAAGTGAGAATTACAGACTTGTCAGCTAGAGAACTACGGATACTTCTTGGTGTTTAAACAGGAGAGAGGGGAGGTACAGCAATGGAACTTGATTTAAAATGGAGTTGCTCTTGTGGTAAGGAGAACATAACTACTTTGGATCATCTGAAGGGCATTAGACCCTCTCACACAGGCATTAGATGTCCTGCATGTGGGGAAAAGAAGATGGTAAGCATCAAAATAGAGGTTGAAGACTACTCCGAATGGATGTCTAAGAACCTTATACCTTAGTAGCTCACTGGATCGAACTTGATCGGGGGTGTCATAGATGGACATAAGCATAGAGAACCAGATTACTCAAAAAGTTAGGGAGTATGAACTATGGAGGGGAAAGCTTCCAGAAAGGGTAGTCATAAGTAGGGCTGTGAAAGAACTGATTGAGGTTCAGCAATCTGATCAAGGTAGGCTCACTCCCCTCCCTATGATCGGTAAGCTAACATATAACTTTATTTATCAGGATGGCACCGTGTTAGATGTGGTCGTGTTAGATCATAACGGGTTCGTTATACTTGTAGGGTAAGTGACTAAATCACTAGTAGCTCCCTGTATAGGGTTCAATCGAAGGAGGAAATGTTAATATGAAAAAGAAACTTGTAACGTTGTTTGTAGGTCTTGCGGCAATTATCTCACTGGTAGGCTGCTCTTCAGAATCAGATGTTGTATCAGAAAACCTGTCAAAATCTGCTGATTCATTCGAAGTGCAGCGGAGAGTCGTATTCTTTAATGGAATCACAGACAAGTACCTGCTGACTATCGAGGGGCTTTGTGCGCTAGACACTAGTAGCTCAAAGAAATTAACTGTCACTTGTAAAATTGGAAAAGATCAGTATAAGAAACATTATCTTGGACTAAGTGATAATGTAAGTTACTTTGTAGAGCAGACAGACGCTAAGTATGAGGATGCTTTCCACTACAAAGTGTTGTTCCGTCCAGAGCAGATCGTCCCAGACATTGACCTACAAACAAGTAAAGGGAAGTAAAAACCTTAGTAGCTCCCTGTACAGACCTTGATTGACCTTAGTAGCTCCCTGCAACGAGGTCGATTGAGGTCTTTTTCATATTTTCAAAAGAAAAAAATATTAAAAAAAAGGTGTTGACCAATCGTCAATATCATTATATACTAGAGTCAAGAAAGCAAGGGAGGGATTAACCGTGACACTAAATGAAAAGCGGGAACAAAAGAGAACAAAGAAATACAATAAACGCATAAAGCTATGTTTTCTCATTATACTGTGTGTAATTTGCTACTATGTAGGGTTCGGGCATGGGCAAGCATCCGCATATTTAAAGAAGCATGACGATGTGAACCTAGCTCCTAGATCAAAATAAAAAGAGGTACTAACACAAGTCTAGTACCTTCCAAGCAAGGAACTGGTATTCATCCAGTACAATGAGGGCAAGAGGGCGTTACGTCATACATAAGGAATACGTCAGATGGTTGCTAACGCCCTCTAATAAAATAACAGCTACTATAGAAGTTGTCAAGTATCGAAAAATTTTTAAAAAGGGTGTTGACTTTAAATCAATACCCTGATATACTTAAGTTATAGCAAGGAAACATTACATAAAACAAAAAGGGAGAGGTTAACATGGAAAACAAGAAAATGAGTACAGAGGAAATTTATGCAGCGGTACAGAACATTTTAGGGCAGCACTCTTACGTAGAGGACAACGGAGACGGGACATACGCAGTAGAGGTGTATGCAGACCCTTATGACAGGTTAAGAGATACTCAGTTAGAAGCTATTTCACAGGCAGATAATCCACATGAGGCATTTATTGAGTCATTAGACGAGTACGTTTTCGAGTGTGAGGGGTATGCTGGGTATGCACTTCTTGATGATATTAAGAGTGAGTGGAACAAGAGAGAGTACGGAAGTTTTGCAGATGTAGAAGATGAAGTTAGAGACTTTCTTATTGGCAACGTACATGCGGATTTTCCTTATAACCATTTCTTACAACAAAAGGTGTTGGTTAACCTTGTAGTAGACGCAGGGGATGCAAACTATGACTACACACTAAACAGCTTTGCAAACGCCCATTACTATGACGATGATCAGTTATCACCGGAAAGCGGTCTTGTATGGTTAGTAAAACAGCAGGGACACAGTGTAGAAGAGTTGATTGACGTGATCAACAGTGAAGAAGGCAACGGAAACAAATTCATTGACTCTATTGTAGAGGAGTCGGCTAACGTTACAACCTCAATGAACGCATTAACATTCAGTGTACAAATGAGCTTGGAGGACTTCATCAAGATTAAAGAAAACAAGGTTGATCTGACTCTAGAAAAGAGTACAACAGCAGGGCTTGTAGATTATTGGAACGGTGCAGGAAGTATGCACGACATTCAACTAGACAAAGAAGTTACCTTATCACATAACATGTACGATGCCCATATTGATGGGGCACGAGGATATGGAATTATGGAGATATACGGTGTAGGCTCTGACTTTTGGACTGACACGGTTGTCTCTATGGAGGTGAAAGGCAATGAGTAACGTTACGTTACTACCTGTCAATGATATTGTAGAGCTATACTCTTCCTGTTTAAGGGAGGGTATAGCAGACCAAGAGGAAAAGAACTACAGAACAAAAGACGGCAGTATAACCGTTATCGTATCTCCTTCTAACCATTACATTGAAGCGTATTCTAAACACCATAAGGTTGTGCGGCTGGATTTCAGAGCAGATAACACCACATGGTACAAGGTAACTAGAGGAGACAAAGGGAGTTACCCTTTTGTAGACTTAGCGGCGGCAGTAACCTTGGTCACTCAATATGAGACCATCAAGATTGAAAAGGGGTTGTATTATGATTTTCAATAGGAGTAACCCTGCACCTAAAGATACTGAGGTTGGGCAAATTGTCACTAATTTATTACACACCTCTTTCTTTACAGGATATCGTACAGATAGCGGCTATTATTACCGGACACGGCAGAAGAACACGACAGAGGCGGGGCGGATAGAGACAAGGGATGATGTCATCACCTTATTTCAGAGAGTGGACCAAGAAATTACCAATAATTTTCCAGCATGGGGGGCGTGGGACCGCTCTTCCGGGAATGTCTATCTATTCAGCATCGTACATGGAGATGTCCTAACAGTCAGGAAAGGGAAGGTTATACAGCTGGAAGAACCTGCAATGCCCTTCTTTACAAAGGCGTCTTTCTTATCTTATATCGACAATCTAAATGTGTAAAAAGTTTTTAAAAAGGTATTGACTTTATATCAACAAGCAGGTATACTGTAGGTACAGAGTAAAGAGGAGGGAAAATAGATGTCATTATCCAGTGACAAACAGGTAGACTTACTGGTTGCACTTTTAGACTGCTATCCTAAGGATCTAACAGCCCTAGAGGGTTGCCGGATTCCTATGCTTGACATTGTAGAGAGGGCAGTAGAGACTGCCGCAGAAGCGGGTACAGAGGTAGACATCAATACACTTACATGGGCTATGTTTGATATTGCCAAGGGAGCGGTACAGGATTATATCAATACTACTGTAGACTCTTATCGCCATACCTTAGGGGAGCAAGAACATCACAGCACTACTAGGGAGTGGCTTGAAAGAGCAGTATTGGTAGGAGAACATCTAGATATCTTTCAAGATACCGATAGCAGTCATATAGGGTCAGAAGTAGAGATACACTTCGTGAGTAATGCGGATAAATACAAGAATTACTTTGAAAATGCTCTGGATCACTTCGAGATTCTAACAGGCTACTCGATTGAGGATATAGGTTAAAAAAAAAATAAAAAGGGTGTTGACTTCTAATCAATACCCTGATATACTAAAGATATACTAAATAAGGGAGAGGTTAACATGGATGAAAAGTATATTACACTAGAAGGGTACAACGACCGTACAGTAAGGTTTTCTAAAGCATGGTTAGAAAAGGCAGTGGCGCCGGACACCTTAGAGGAGTTCTTAGATGAGTATACATGGGATGACACGGAGTACCTATCAAGACAGTATCTAAATTACTTAGGGCAACTTTAATGAGGGTACATTATACTGACAACGGAATTAACTTGTTATAGAATAAAATTACGATAAAAAAAAACAAAACAGAAGGGATAAATGATAATATGTTTAAAATAACTTGTGAACACTGTGGCAGAGAAAGCAAGGTTGTTATTTCAAATGGTACAATTGAAACAGATGGATACGTGCATTTTGGAGTAGGGGATGGGACAATAGATACAGTGCATTGCGTCGGTTGTAAAACACAATTAGATAGCGAAAATGCCTGACACCTTAGAGGACTTCTTAGATGAGTATACTTTAATAGAATTATATGATCAACTAAAAACGTATAAGGAGCACTTTTTAGATTATAGATAACTAGGAGGGGAACTGTATGTACATGGATTCTATAGTTGAAGAGATTAAACTAGGGATGCCTAGTCAAAGGATTTTACAGGTAGTCAGCTATGGAGGGGTAGTGGTGAATGGTAGGCTCATTACCCTAAAGAACAAGGAAGAACTAAAGATACTTAAAAACAAGTTAGTTATACCACAGGAAGAACCAGACAGCCCGCTCGTATACGATACAGCGACTACCTATAACAAGCCGTTTGAAGAAGCAGACTTGGAATTTTTAAAAGGGAAACGGATTATATTCGGGGAAGAAGTATTCACCTGTAGAGGACTTAAAGCAATCGTTAAACTGTCTAACACCATTCGTAACCTTAGATATTACTACGAATAAAAACATGTAATATAGACACGCCTATTGCATATACTATACCATTAAACAAAGGAGGTATATACGGTGAATCTAAATGGTATCGGTGCCCTATTGTGGCTAATCTGTGGGATTGTGGTTTTGTTCTTCTTAATCAATATCTACCCGTTTACAATCATCTTACTGTTTTGTATTGTTATCCCTGCCATTGCGGGCTGGGTATGGACAGGAAAACGAATAGAGCAAGAGAGACAGGCAGAAAATGAGTTTCAGCGGCTACAAGAGGAAAATGAGCGGCTTAAAAGAGAGCTAGACAAAGACAAGTAATTTTTTTTTAGAAAGTGGTTGACTTATAGTCAACATGATGATATGATAAGTACGTAAGAAAACCAGAGGAGAGTGAACGAACATGACAAAAGCAATGTTCGCAATCAGTAACGAAACTTTGAATACTATGATATCCTTGGCAAATTTGAATAGCATACCTTATGAGTTTTTCGAGGGATGCCTTCAGGATAACGTTATCTTTTATGACGCTGAGGATATTCATATTGACGGTGTGAGTGCAACATACATTATTGTAAAAGAAAAGTATGTAAATGAGTGGTCAAGCGATCTTGTGGCTATTCTGACGGATTCGTTTGAAGAAGTGCAGGACTTTGAAGAGGTTGTGAACATGTTCTAAAAATGTGTTGACTTTAAATCAACTAGATGTTATAATGAAGTTAAGTTAAAATAAAGGAGAGATAACAATGAAGCAACTAGACTTAGACCTAGTGAGAAGTTTACAACGTCTGACACAGTTAAAGGATGCAGGGTGGAAGTTCCTACCGGAGGGAGAAACGGGGTACTACCTAGCAGTAAAGCAGGATCAAGTGGTTATTATTGAAGAGCTTGGGGACTTACAAGAGTGTATGCAGATTGAGAATACAATGAGTGTGGGAGGGGTAGCGTAATGGGTTATGTAGCAGTATTAAAAACAGAAGTACAGGAGGAACAGCAGAGCCTAGCCTTAAACGAGGAGCAGGCAATGGCTCTCTATATGCAGATTGGTTCTTATGAGGGAAAGATCAATAGATACGCCAATCCACAGAACTGGGGCAAGTGGGATAAGTACACTAGATTAAAGCGTAAAATACTACAGTGGCAACAAAATATATAGTACATAAGACCTACAAAAATATATAAAAAAGATGTTGACAGGGTGTCAATAACTTGATAAGATTAAGGTATAGAAAGGAGCTAGCAAATGAATATCGACATAAAAGCACTACAGCGGCGCATAGAGAGCCGCACAGGGCAAAGGGTAGACATAGTATTCGTAGACTACATAAAGCCACACACAACAGCACAGATTGAATTTAGCCACTACAAGAAATTAGAACACCAATTAAAAGAGACAGGGGAGAAGTTAAATGACAACTAAACTTAGCTTAGAGGTAGCCTTGGACAACGCATTCTGCATTATGAATGAGTATTCTAATCTAGAAGAAGGCTACCAAGCCGCCTTTAAGTATCTATATAACTGCCCGTTACCTCCTAGGACACGAAGCAAATCCTTCAGGGAGTTGGAAGCCGAATTTAATAGGGCTAGCACAGAGGAAGGGTTTCAACAAGTGTATGAGGAGATAGCAGAGGTAAAACAAATAGCACTGTCCACAGAAAGACAGCTGGCGCAAATCAAGAAAAGTATTGATAACATTGTATGGAGCATTGACGTTAACCGAAAGACACTAGGAGATACTCGCATGTTATCAGAAGCGTTCAAAGCTCTGAAAAACTTACAGGATGCTTATAAATAAAATTTCATAAAAGGTGTTGACTTTAAGTCAATAACAGTATATAATAAAATTAACAAATCAAAAGGAGAGATTAAAATGACAATCAAGTTCACAGACAGTATCAAAGAAGAGTTACTAGACCGGGTTGAACACTTTGAGAACGATCTTATGGAAAATCACATGTTCGATATGCATGAGGATGCTATGGCAGATATAAAGTATCTTAAGTACGGAATTAAAAGAGAGAACGTAGACATTATACGTGCAGTATACGCACTCACACACGATGATAGTGTCTGTGGCTTTGTAGACGACCTCCTAGAAGTATTAGCTAGGAATGCTAACTGAGAGGAGGGTAGCCATGAGTAAAAGTAAAAAGATGCCGCTCATTAATATCATAGGTACTCTTCATAACTCAATAGATATGTGTAAGAAAGCCTACGGCGGATGTAACTACATGGAAATGTCCGTACCCTTATACGAACTATATAAGAGCTTAATGATTCCTTTCATTTACGGAGATACCTTTGTAGGGGCAGTACAGGACATAAGAGAACGAGTAGAAATAATTCTTACAGATCACAAAGGGTACTACTGGAAGGCTTTAAAAGAAAAAGACGGGCAAGGAATAGGAATGACATTAAAATAGAGATAAGATAACAAGGGAGAGGTAACAATGAAAAAATTAATGCAGTCTATTACACTGATTGGGGCACTAACATTAGGAGTAACAGGGGTAGCCGCACAAGCTCCACAACAAGCACAAGCCGCTACAGAACATCACGTAAGAGCTAAACTAATCGGTTGGGCTGATATGAACTCATTCGAAGTAAAAACTTCTACAGGGAAAGTATACATCATGCGTACATCAAATAAATGGTACTACAAGAACCTAAAAGAGGGGCAGTATTACACTTACTTCTACACTGTAAACAAGTACGGTCAGAACGTTATCACAAAGATCAACAAATAAGCGTAAAACTTTCCAAAATTGTATTGACTGTAGGACAACGATCAGGTATACTAACTACAGGAGTAGAGATAGACAGAGATGGGCATCTGATTATAACAGTAGACGCAATTATTGAATAATAACAAACGGGGCACTAACGGTGTCCCCTATACATAACACTAATTGATGGTTACATACTAAGGAGGACACAATATGGCTATAACTGTAGACGAGAGAGCAAAGCTAGGCGGCACAATATTAGACATGGTAGATATTATCAATGGACTGACAATTACAAACCTAACACCTGCACAGGAAGCCTATGTGCTCCTGTTAGCGGATAGACTTCATCAGTTATCGAAAGTAGTCAAAGAGTTAGAAGTAGATTCACTAAGCTCCTTTAAGGAGTCCGGTGAAGAGCTACTAGCAAGGATCAAACGTTTAAAAGACGAGCTAAGATAGGGGGAGAGAACAATGGCATTGACAGAAGCGGAACAAAAACGAGCATATACAACACTAATAGCCTTATCAGATAGTGTAAAAAGTTTGCAGATGTCAGTATCCGTAGACGAACTGGATGATCTCAGAAGCATAGCAGAGTGTATAAACAGGTTAGAGGAGACACTACGTCCCAACAATTACCCATACAGCCATAAACTACGAGTAAACTTCAAGCCCAAACAGAAAAACCTCTCATGGTTCGACACAATCCTTTTAGGTCTTGCAGAAGGGTTCGAACAAGAAGCGAGGGAAAAAGCAGAAAAGAAACGTAGACGGAAAGAACGTATGAATAAATTTCTCAGGAGGAAATAACATGAACGCATTACAAGCACTGTACCAACTGAATCACTTGACAGCCCTTATTGAAGCTCTCAGAATATCCGTAGAACATTTAAACAAACAGGCAAAAGATTATGACTATAGAGAGCTATATACCCACGTAGACCACATCTCAAAACACATTGAAGAACTAACTGCACAGGAGACAGCTTTAAGAAATAAACTCATGGCGTTAAAATTAGACTAAGGAGGTTACCCAATGAAGGCTAGTAAGGTGTTAATCATAACTGCAAACTTACTCATTGCGTTAGGGTGGATTCTTCTACTAGCAGGATACGCAGTAAACAACCTCACTATAGGGATAACAGCCATCACAGTATTTGTCATCGCAGGTATTACAGGACTCGCAAGTATATCCGTATTATTGTATAAGGAGAGAGAATAACAATGACAGAGCGTAAGAAATTCCGTTCTACATCGTATAGAGACTTATTAGAAGTATTTAAAGATGAGTACACAATCCATGTCACAATAAGTATATGGACGTACCGCAGTAAGAGAAAACAGTTTATCATTCCGCTCTCTAGCACATATAGCCACTTTGACAATGATCTAAACTTTACCTATAAGGACAAAGACTTTGTATTCAAAACAGTAGAGGGCAAGCAACACAAATTTCACTTCACAGAACTAAAGACAGTTAAGGTAGATCATATTGAATTGGTACCGCCGCTAGACTATATAAATGTTAGTATCGTTTCAGATAATGGGGAGGAGAAATAACAATGATAGAGTACAAAGGATTCAAATACACAGCTTACGACTTGTTTAAAACGATTAGAGAAAACATAGGTAGACCTCTCTTAATTGAAATGTCTGACAACTTCTATATTGGACTTCTTATAAGATACCCAAAGGAGTTTAAAGACATAGCGCTTATTGGCACATATAACCCTGATCTATGCTGGTGCGTAATAGATATGGATACTGGGGAGATAATAGAGGAGTGTATGTACTAAAAAATAGAGAGGGGCACATGGAGAGGATTAACAGAGAGATAGCCAGAACATTAGTATTAGAACGTTTAACACTAGGAGCAAAACTCAGTAGCTTACATGAGACTCTAACAGAAATAACACAACAAGCAGACATATATAAAGAAGTAATTACTAGGGAACAGCTATTAACCCTTATAAAAGAATGTTCTCTATATATATATATATATATAGAAGAAGCATTAGAGACACTACACCCAGACACAGAGGAATATATGGACTTACTTACTCATATAGAGGGACTACACTATAAGGGGAAACTTTAAACTATAATGTATAAGGAGAGAGGAGAGAGGAAAGAGGAAAGACAATACTTTATCATACTAAAGAACAGTCGAACCTGGGGCGTGTAAATCGAGTCCGCTTCATGCTAGACTTTATTGTTCGCATCTTGTGGAGGGGGCGGCGGGAGAATTTTCATTATTCTAAATATTCTGACAATTCAAGGGGGCGCATATAAGTGTTAGACTATCCCTTTGTCAGAATACCGCTCACCCTTCTCAGATTGCCCTGTAAGACGTTTTAATAATAATCGAGTATATTTAGTCTTAAACAGGTTAAAACGGCTTAAAACGCATTTAAATAGTAAATATTTTTCTATAATAAGTGTTGACATAACATATAGACCATGTTACACTATAGTTACAGTAAGATACACGATATATACTATAAGGAGGTGAGGGTAAGTGGCACGCAACCAAACTGACAAATCTAAAAAGTAATTAGCAGCACGTATGCAAAGTAACGTCTCAATACTATTGACTTATATTTGACTTTTAATTAAGGGATCGTTTCTTGATAGCTCATTAACGATTCATGTACTGCCTTGGGTTGGTGGAGGGTAAGCCGCTCTTCACCAAATTTTTTATAAAAAGGTATTGACAGTTAGTCAACATACATAGTATAATAAAAGTATAAAAAGATACTGGTGAGCTATGCAGAGGACGCATATAAAGGGGTGAATAAGGATGAAGGCTTATGATGAATATACAGTAGGTCATTTCACGGTTGTAATGCGGCGGGGCAGTGGCGGCTATGTAGGTCATTACACTGATCATAGTAGTGGCTCAACATATTCCTTCCATGCGGAGGGGATGACACGTAAGCAGGTACTTAAGAGGTTTTGGGATCGTATTAAATAGTAGCTCATTTTGTAGTAGCTCTGGCTCCGCTGGGTATACCGGAGCTACGGCGGGCTGCACAGGGTAAGCTAATTGTCAGAATATTTTTATTTCTTAAAAGTGGTTGACTTGTGGTCAATAGGGTGATATACTAAAGATGTACTAAAAACGAGGAGGAATTTTACAATGACTAAATACATTCAGTTAAAGGCAGGAAAGCACAGTATGTTTGCAGAGGAAACTGACAATGGTTTAGAATTGAATATCGAAGGTGAAACAGTTGCCGTATTAGAATATGATGAGGAATCTAAATCATTTAAACTGTATGCGTATGGTGATGAGGACGAACCAGCTTTCACTCATGATTACAAACTCTAAAAAAAAAATGAAAAAGGGTGTTGACTTGTGGTCAATACCCTGATATACTTAAGTCATACCAATAAGGGAGGGCTTACATAATGAGACAGAGTTTAGAGACGTGGAAAAACATTTTTAGAAACCTAGAGGAAGAGGGAGAGCAACTAGAGGTTATATGGTTAGAGGGTAGTGATGAATGGTGTCTATGTGCAGGTACAGAACTATTTGAAGATGGTTTTAAAACAGAGGATGAAGCAAACGACCGACTAGAATACCTAGAGAACATTATCCTTTAAAAAAAAATTAAAAGGGTGTTGACTTTAAATCAATACCCTGATATACTTAAGACATACCAAACAAGGGAGAGAGTAAAATGGAAAAAGTTAAAGCTTACTTACTAGATAACATGGAAGAACTAAAGGACGTTGTAAGAGAGGTTAACAGCTGGAATAGTGAACTTGAACATCTTGACTATCAGTATAACGATGAGGACTTCTTTAATACTTACTTTGAAGGTGAACCTATGAAAGCAGTGCGGGCGGCTGTATATGGTGACTACAACTATACTGACGATTATGTTAAATTCGATGGATACGGCAATCTAAAGAGTGTGTCAGAATATGACTTAGAGCGGGAATTAGAGGACCACATTGAGGAAATCATGGATTCCCTAGAAGGAAACCTCCCTAACCTAACACTAAGCGATGAACTAACAGCGCTCATTAATGAAGAGGAAGAGGGAGAATAATTCTCCTTCTTTTTCTAAAAAGATGTTGACAGTCAGTCAATACGGTGATATACTTAAGACATACTAAATAGGAGGTACATACATAATGACAACACTAGCAGGATATCGGGTAGATAATTGTAAGGGGTGCGGCAAGGTTTATCTTGTAGGAGAATCAAAGGACAGAAAGAAATGTGCAGGTTGTGCAAAATAGGTGTTGACTTTTCGTCAATACGGTGTTATACTAAATACATACTAACTCATACATAAACTAATTGGAGGTATGCAGGATGTTAAAACGCTACTATGCTATGCTTAATCGTTATTTCTTTTGTCTTGAAGAGGGTGAAGAAGTGGAAGCGGTGGACGCTAAACTATTCTATGGTGTCATTGGTGGTACTATCTGTGTTCTGCTGTTTATTATCGCTATTACGTGGGGTAAACTTCCACTATGAAAAGGCTATGGAAGCGGCTGACACGTAGGAAGGTGCTGACGGTAGACGAATACTGTTCACAGGTTAATACAATCTGTGAACAGTATGACCAGTCATTAAAACGATTATTAGAAAAGTGTTGACTTTGCGTCAACGTCCTGTTATACTTTAACTATACCAAATATGGAGGGATTTATGATGGAACTGAAAACAACTAGTCAATGTGTGGCAACTGCTAAAGAGCTATTAGTCAGTGCGAGAAGTATTAAAAGTCAATGGGAGCATGCTGCATGGTGGGATCAGAAAGTAGAGCTATTTTGGATCATTCAAGATGCTTTAGAATCTGGCAGGTTTATAGGTGAAGCCTATGACGAACTATGGCAGGCTAAACACATCCTAAATGAAGCGGAAAGCGTTGCTGGAAGGTATGCGAACGATTGACAGTGCAAGGCGTTACCATTAAAGGATATGACGCCTAGACAGGGAATGCAAGTGTTATTTGAAGGCATTACTGTCCAGATAGCAAGCAGGCGTTTGAATGGGTTCTATAAGGCTGTTGTCCTTTATGGTGACGATATGGAATACTTTGAAGGCGATACGATTCAGCTACATGAGGAAACACTCGTAAAAAAAGTTTTAAATATGGGTTGACTTCTAGTCAACCCATATGGTATACTTAAGTTAACAAATTAAAGGGAGAGATCAATTATGATAGGTGAAAGCAGAACAGAGTTAACTCCAGTTTATGACAGACGTAAAAGCTTCTATAAAAAGGCTTGGGTATTAGAGAGTGAAGGTGTTAAACAGCTATTGTCTTACCAAACGATTGTAGCAGAGATCAGGGACGGCAAGGCTGAAGTATTCGGGACACACTCAAGTACAACTTTAAGACACATTAAAGATTTTTTATACCAAAATGGGTTTGAAATTGGGACTAAAAAAGAAATTGAAAAAATGTATATTATGAGTTGACTTATGGTCAACTCATATGGTATCATTATAATTGTAAAGAACATTACATACTAAAAACAAGGGAGCGATTTTATTATGAACACATTACATATGAACACTTGGGCGGTTGAGGAATTAATGGGGCACGTTGACGGCGTATCATTCGAGGAAGGTACAGCAAAGCTCGAAGCCATTGTCAAACACGGTTCAGACCATGTACTTACAGAGATAGAAAGGTATGAGGATAAAACGTATGATGACCTATTCCGGGAACACTTTGAAGCGATTCTAAAGGAACTAGCGTTTACAGGCAGAGAGCATGCAGTGAAGAACTGTTCTATCACTAGTATCCCTTACTACTCGGTAAGGTACATCCTAGAGCTTAAAGCGGAACAGATGCTTGAAGGTTATCACGGCTGGTGTGATCATGAGATTGTGCAAGAAGAGGTAAACGGATCATTTGAATGCTTCTCGTATTGTGTTAAATGCGGGCAGGAAGTGTAAGAGCGGCAACGCTCTTTTTTTTTTATGATTAGTGTTGACTTTAAGACAATAAGGTGATATACTAAAGACATACCAAATCAGGAGGGAATACACATGACAATGGATATACAGGTGTTAGCAGACAAGCTGGAGGACATGCAGGACACACGCAATGATCTAATGGCACAATATGAGGAGACAGGAGCGGCTGAACTGTTAGACGCTATAGAGGAGCTTGATCAGGATATAGAGGAGCTACACACAGACATAGAGATCATGCAGGAGAATGATCCATATGCACACATGACCACAATGCAAAGGGAAATGAAACGGAATGGATTGAGTCAAGCGGATTTCATTTAAGGGCGGGGTGTCCGCTCTTTTTCTTATTAGTTTGAATTGTCAGACTAATCTGTCAAACCCCTCCCCGTACCTTTTTTTCCCATAAACGACAAGGTACCCTAGCCACCTCTCTACC
