# Supplementary material for: SprayNPray: user-friendly taxonomic profiling of genome and metagenome contigs
Source: BMC Genomics. 2022 Mar 12;23:202. doi: 10.1186/s12864-022-08382-2 (PMC8917688; doi:10.1186/s12864-022-08382-2)
Supplement: Supplementary file 21 — Additional file 21: Supplemental File 19. FASTA file generated by SprayNPray, representing a subset of contigs from the simulated metagenome that match Caulobacter phage. [file 12864_2022_8382_MOESM21_ESM.fa]

>NC_019406.1
GGCCCCGACCCCGAGCGCTCATCTACATTTGGTGCCAATTTCGACATCACCCCATAGATGTGGGGCAAATCTCGGGCTCTAGACACCTGGGATTCTGCGGGGCGCGTTAACCATGTTTGTTTACGTTACTGCGCGCCCGACCGGTAACCCTAATTCGTAGTCTTAAAATCCCCGAGTTTACCTGGAGTATGGCCCAGCACTACCCGGTCAGACTGCTCCGGTATGGCTGCGAGATCAGCGCGTCGACAGCCTCCTCGACCTGTCTGCGCGCTGACAGCCGCCGGCGCCTGCCCTCAAACCTACGGACCTCCGTCACCAAACCTACGGAGTCCGCCGATCGAGGTCCGCAGGTTGGGGACCCTTCAAAATTCACCCTGGGGACCCTTCGAAATTCATGGGCCAGGGACCCTGGAAATTTTACCGGGGGACCCTTCGAAATTCTGCCTCCGGGGACCCTGGGAAATTCTGGAGCCAGGGACCCTGGAAAATTCACCCAGATTTCCGGCCCGAATCGCCTCCCATTTAAGCCCAACCCTCAGATCGGCAGAAATATCGGCGATTTTACCCCATTTTGGGCCTAAAATCCCTTAAAAATCAGCCTTTTAGCTCCATTTCAACATCGGCAGCGCCCGCTCCGCGCCCTGCCTGACTGTAGTCATCCTTCAACGCAAATGTGACTCACCGACCTGTCGCCACAATTCCTCCCATCTTTTCAACATGTTACAGAGTCACATCTCAAATCCGGCCACGCCCAGCCCGATCCGGTCATCCGGCCAGACCTTAATCCGGACATATCCGGACAGAGCCCCATCCCAGAAACCTCAATGAAATCAACACGACCACCTTGCCAAACGTGACTATCCGGACATATCCGGCCACGCAAACGTGACTCTCACCATATTGCTGCACCGCAACATAATCCCAGCCCGTACAACCCATTTCGGTTGTATTTCGACCTCACAACCGATTTTGGTTGTATCGGCCCAGACACATCCCTCCTCTCCTGTCAATCCCACCTACCTGCGACCTCCTCGCAGTCCTGAATTGGCAGAAACGAGACTGTGTCGCCGGCGCCGCGCCCCTGCGTTATCGTGCCACGCTTGCCAGCCCGCCAGGATCGTGCCCTACTGTCTCTCGGGAGCCGGTCTCCCTGGCCTGCACGTCGTAGACGCTAGTCGGTACCCCCTCACCCAGCCCGAGGGCATTCCAGACGCTAGTCCGCCGCTCGCAGGCGGCTTCGATCGCTCTCTCCCAAGGCGATCGAGGTCAGGCCGGCTCCTATCCCACCTCCAGGAGCCCAAAACAGGGTCAGGAGCCCGGATTAGCCCGATTCTGGGCTAAAAACGCCTCAAATCGGCCGAAAAACACGACAAAACGCCATTTCATTCGCAAAACTCGACGCGATTCCATTAATTTGACGCGACGCCATTCCATTTCGCCGACTCGACATGACGCGATTCCATTCCGGCGACTCGACATGACGCCATTTCATTTTCTTGACGCGACGCCATTCCATCCCGCCGGCTCCAGACCACCGCCCAGGTCGATTAGGGTAAACGTCAGGCCCGTTAACCACGTTCGTTAGGGTTACCGGTCCAGGTAAGGTTACGAATTAGGGTAAACAGGGCGTTAGGGTTAATGCCCCGTTAGGGTTAACACCGCGATGCACACTAACACTACTACTGTTAGGGTTAACGCCACTGTTAGGGTTACGAATTAGGGTTAACGCGCCCGGCCGGTATTACTCGGCACTACCCGGTAATACCTAATGGCCATTAGGGTTAACGCCCTGCGAGCGCGCAGCCCCGCCGTTGCGCCCCTACGGTTCGAAGAGCCCGGCCCCTGCCGGGTCCCGCCCGGCTACATCTACACCTTAGCCTCTATTTCTTAACAAACCGTAAACGCCGGGCAGTTTCCCGCCCGGCGCCGGCTTAGTCGTCAGATTGCGCGGCTAGGCCATAATCGCAGTCATCCCACAACCAAGAGAGGATGTAATCCGGGTTCTTGTTCGGGTGCGCGGCCTCTTGCGCCTCTAGCTCTTCGCGGAAGGTCGCCGCGTCGTCACCTTGGAGCCAAACAGACGTTTGGGCGATCTTGTTTCGCAGGGTGTACGCCGCGCCGTTGCCATAGCTGTCTAGGGCGTAACGGGTACCTTCCATAATCCGAATCGGGCCTGAAAAAGCCATGGATTCACCTTGGAGAGCGCGCCGGGCGTCTCCGCCCGGCGCTAGGGGTTACCAAAGCGCCCAAAGGATGAGCGCGGCGAGAATGAGGGGCGTTAGCTTGATCAAGCTACAGCCCCAAGGTGTGCGGGACGCCCCAAACGGCCGCCGCGTTGCGCGGGCGGGCGTCCAGAGCGAGGCGCCACCGGTAGAGGTATTCTCGCGCCGCCGCTTGTTCGGGCGTCCGGCCGTGTCCGATTCGCTCCGCCATGCGGGTTGCGGTATCGGCGCCGGGAACCTTACGAAGAGGCCCGACGATCATAGCTGCGAACAATTCGCAAGCTTGCTTGATGTCGTTGGCGCGGTCGTTCTGGACGTATCGCAGGAACTGCACAAGGGTCAGGCGAATAGGGCGCCCGAACTCGCGCGATTGCTGCACGTCAGATGCAGGGTACATGATGCCTCACGATGTCAAAGAGCGCGGCGGGGTTGTCCGCCGACCCGCTCAATCTCGCATCTATTTCTTAACAAGACGTTAACGGCCGAATCTTTTTCGTGTTTACGATTTGTTAAGAAATCGGCTCTAGTGTCTCACGTGTCGGCGCATCCCGCGCCCTGGAGTCTCGCATGTCTCAAGACAGCATGAAGATACCCCGCGACACGTTCGCCGTGTTCTGGTCCCTGCCCGGTGACGTGATGCAGTTTCACGGCGACATGAAACGGGCGCTGTATCCGACCGCCCGCGCCGCCGCTGAAGCCTTCCGCGCCATGTTCCCCCGCAACGTGGTCAAGAGCGTCCGCGACGCGTCCGGCCGCTTCCTGGCCTTCAAGTAGGAGTCGCCCGTGTCGCACGTCTATGACATCGAATATACCGACACGTTCGCCGGAGAGGCGAATTACTCATGGGTTCGCCGGGCAACCGTGACCATGCCGGAGCTAACCCATTATGGGTATGACGGCGGGACGAACTACGCCAAGGCGAACAAGGTGTTTAATCGCGAACTCATGAAGCGCGCCAAGGCCGCCATGGGCTTGACGGGCGTTAAGGGCGTCACCTCGACGCACGGCGACACCCTGGAGTTTCGCCCCTACAGGTCCGCGACGGTCCTTTTCGCCAACTATCGCGACGCCTAAGGCGGAGCCCGGCGCCCTCCAGCGCCGGGCGAACGCTTGCCCAGCCCGTTAACCATGTTTTTGAAAAACGCGCATCCCCGCCGTAGCGCCCCTACGGTTCGAAGAGCCCGGCCCCGCCGGTCCCGCCGGCTACAGGTCCAATCTAGCGCCCATTCCTTAACAAACCGTAAACGCGATAAAGAATCTCGCGTTTACCTTTTGTTAAGAAATAGGGTCTAGGGTGTCTTTGTGGCGGGACGGTCCCGCCCTGGAGATGAACCGATGAACGAAGCTCAGACCAACGCCGCCGCCTCGATCCGCGCGACCGGTGAAACCATTCTGGCCAAGATCGAAGCCGCCCGCGCCAGCGTCGCCGCGAACCCGCACCTCGCCGGGCAATTCTACCTTGTCGGCGACACGGGCGGCGGACTCGTCGTCAACACCGATGGCGGCGCCGGCTACCGCTTCGGCGGCATGTTCTCCGAAACGGTGATCGCGTTCCCCGCCGACGCCAAGGAAGAGGCTTACCGCCTCGCCGCGCACTGGAATCGCCGCCTCTCGCCTAAGGAACGGGCCGCCCGCTGCACCGTCACCGTCCAGACCCGCGAGGAGGCTTGGACCGCCCTCGAAAAGTCCTGGCGCGAGACGTTCGCCATGATCGAAGCCGCCAAGGTCGCCTAAGGCGAGCGCCCCGGCCGAAAAAGCCGGGGCGTTTACCTCTTGTTAAGAAATATCCTCTAGGTTCATCTTGTCGGCGCATCCCGCGCCCTGGAGCAAGTCACATGGCTTATCGTGGAAAGTACCCCGAGCGCGTGAAATCGTGCGTCGAAATCGGCCCGAACGATCACATGCTTAAAGGCCCCCTGGCCTTGATGCTCCTGAACGACGGCCGCCGCTTCCACATCCGGACCCGGAACAAGTACCACGCCGGTTACGCGATTTGCGGCGAGGAATTCGCCCAGATCAAGCGCGGCGGCTGGTACGACATCGAGCCGGCGCCGGAAGAGCCCAAGCCCGCCCGCAAGCCTCGCCTGTATTTCGAATATTACGGCGTCACTGTCTGGCGCAACACGTCGCCGGGCTTCGCCCTCCGCTGGAGCGGCGGCGGGTACGCGGCCGATACCCAAGAGGGAATCCGCCGGCTGATCCGTGAGGGGCGATGAGCAACGCCGCCCGCGCGGAACGCTGGATAGGCCACGTTGAGAAAGGAGTCGGCCGCGCCCTCGAAAGGGCGGCGCGGTCCCGGCCCTTCGCTATCGAGGCGGAGGCCGCCCCGTTCCTGGCGACCTTCAAGCGGCAGGCCGCCGGACATGCGCAGCGCGCCCAGACCCTGGCCCTAGCTGGCGACCGCGCCGGCGCCTTGGTCGAGGCGCGACACGCGGAACGGTGCGCCGCGAACCACGCGAGAATTTTGGAGGCCGTCGACTCCGTCTTAACCGCTTGTTAAGCAATAGGCGGTAGGTTGCTCTTGTGGCGGGACGGTCCCGCCCTGGAGAACCTGAGATGAGCACTCTTCCCGTTCGGACCCTGGAGCAAATCGGCCATCTGACTTGGGTGGCCACGCGCCGGGGCGGCGGCTTCGATGCCGCGTTCGCCGATAGTGACGACGCCATCCGCCACGCCATGGCGACCGGCGGCGCCCTAGGTCACACCCTGCTAGGCTGGATTGACATGTTCAGCCCTTCCGCGACGTTCGAAGCGAACCAAGCGCAGGTTGTGGCCTTCCTTGATCGCGGCGACGAATTCGACCGCGTGATGAGCGAAGCCTAAGGCGAGCGCCCCGGCCGAAAAGCCGGGGCGTTTACCTCTTGTTAAGAAATAGCCTCTAAGGTGATCACGTACCCGGCGGGACCGGGCGGGCCGGGCTCTTCGAACCGTAGGGGCGCAACGGCGGGGCTGCGCGTTTTTCAGCGCCCCGAAAAAGTTTCCCGCGTTAACTTCTTGTTAAGAAATAGGCGGTAGGTTGCTCTTGTGGCGGGACGGTCCCGCCGGAGAAAAACGACATGACGACGCAAGCCGCCCTCGCCGCCCGCCTGGACCGCGCCGCCCGGATCATCCGGGGCGAAGTCCCGGCCTCCAAGCGCAAAGAGCGCAAGGCCCGCCGCGCGTTTCAGCGCGCCCTCGCCGGAATGGACATTCCGACCTATGTCGCGTGGCTGAACGATCCGGCCGACACCCTCCGCCTCACGGATGACGTGGAGCATTGGGCGTCGTTCGGGATTACGAACGCCCTTCAACTCGGCGACTATCTGAACGGGTGCGTTCGCCGGGAAATCGAAAAGGACTCGCGCTGGAGCGGGTACGAAGACGAGGCCGACGACTTCGGCGGCTTCGGGGGCGATGATGACGGCGAGGGCTACAGCTTCGACCGCGACCGCGCCGCAGGGATCGCCGCCGACAAGGCCAAGCGCGACGCCATGCACGAAGACACCCCTTTTTAACCCCCTAGGGCGGCGGATCGGCCGCCGCCCGCCTCTCTGGAGCGCAAGCCCATGACCCGCCACATTCTCGCCCTCACGACTCCGGAATATGACGCCGTTCTAGCGGCCGTCCGCGTCGTCTCGTTCGCCCTGGAACGCGGCCAAGAAACCGCCGACGTAGCCGGCGACTTTCTCGACATCGCGACCAATGGCGGCGAACACGCTTACGCCAGCCCGGCCGACATCGGCGCCCGTCTGGGCGACCTCGCCGACTCGTGGCAAGCGAACCCGGACACGCCCGGAACCGGGGCGAACCCGGTGCAAGTCATCATCGCTTCGCACGGCGGGGACGTGATCGCCGCCGCCCGTGGTCTGGGCTACATCATCCGCAAGGATGCGGCCGGGCGCTACTATCCCGCCCAAGACCTCGAATCGGCGTCGCGCCACGGCTACCACGACACCCGCGAAGCCGCCGCCCGCCTTGTCGTGGAAAGCGCTTTTCTTTAACCTCTTGTTAAGAAATAGAGGCTAGAAGGAAAGCACGGGCGGCGGATCGGCCGCCGCCCACATCCCCTGGAGCGCAAGCCCATGTCGCAACGCTACCGTCTCGCCGACCAAATCAAGGTTGCGAACGACGTTTCAAAGCTGCTCTATGCAGCCGCCGAAGCGCTGGAGCCGAACAATCAGAACGTGACGCCGCAAGCGCGCGCCGAACTCCGCGAAAGCTGATCGGCGCGAGCGCCGGCGCCCTGACGCACAAGCCGCCGGCTGAAGTCCTGAAAACCCTCGTTTGGGTTGTCGAGTTGGCGCAAGATCGCGCCACCGGCTCGGACTTTAATTCGTCTCAAGAGGCCCTGGACGAACACGACGCCCTAGCCTTCGTCGCCGACTGGCTGGAGGCGCAAGGCGAAGACGTGAGCCCGATTCGGATGGCGCAACCGTCCGCCGAACGCCTCGCGGCCCTTCGCCAATTCGCCGCCGACGAGGAAGCCGAGCGCGCCGCCCTGGAGCGCACGCAAGGGCGATTCGTCGTCGTTCACGGTGTCGCCGGTTCGCCCATGGGCGACCGCCTCCCCGGCCGCTTCGAAACCTACGACGAGGCCGAAGACGCGGCGGAGCCCTACCGCAAGCCGGGGACGTGGGCCTATGTTGACGAGTTAGCCTCGTGAGCGCGCGCCCCTACGTCACAACGGCCCGTTGCCCCGATGGCGTCTTTTACGGCGCCGCCTGGAGGGCGGACGGAACCCTAATCGCCATGTCAGAACCCAAGGCTTCGCGCTCCGCCGCGCGTCGCTGGGCTCTGGCGCAACTCTAAACCCCTCAGGACAAGGAGTCCGCATGACCACGACCGACAAGACCCCGACCACGCGCCGCAAGCTGGCGACCGTGCAACGCGAGCAAGACGCCAAGGCCGCGCCCAAGAAAGCGCCCGTCAAGGCCAAGGCCGCCCCGGCTCCGAAGGAAGCCGCGCCCAAGGCCACCCGCAAGACCAAGACCCCGCCGCCGGCCGCGCCGCGTCCGAAGGTCCGGGGCCTGAAAGCCGCCCTGTTCGGCGGCGCGTTCAACCGCCTGTAAAAACTTCCGGGCGTTTACCTCTTGTTAAGAAATAGGAGGTAGGTTCTAGTCACGGGCGGCGGATCGGCCGCCGCCCAAACTCACGGGAGGCCACATGGCCCGCAAACTGACTCTCTCGCTGCTCTCGAACCCCGATTTGAGCATGGCGAACGTTACGACCGCCTCGCAACGTATCGAGGACTGGTCGACGGTCCTTTACGGTGACGAGGACGGCCGGGGCGAAACGGCTGATATCGTCATGCCACCGGTCACGTACGGCGCCATCAATGACCACGCCGCCGACCTGCTGACCGAAGCGCAAAAGCGCACCGCCGACCGCTCGCCGGATCGTGAGGCGCCCCGCGACCTCGCCGACCGTTTCGAGGAAACCGAAGGTTTCCACGAATGGAAAGAATCGTTTTCGCCGATGATGAATTTCGTTTGGCCGGTGTGCCTGCCCTATCGCACCGACGCGGAACAAGTCGCCGCCCTGCTGCAAGAATTCTGCCCCGTCATGACTCTGGTCAGCTTCGGCGATGGCTCGCCGTTCTGCGAAGAGGAACACGGCTTCGCCCTCTCGGGCGGCGGAATGAACCTCGCCGACCAAATCGCGACGGCCTATCTCTGCGCCGGCGTCGTCCCGCCCTCCGAACTGCTGGAATCGCTCGCCGGCGTCATCGGCGATTATCAGCGGAACAAGGTCGGGCCGGTCCTGCGCAAGGCCTATCAGCGGGCCGCCGAATACCACGCGCACCGGGTCAAGGCGATCCGCCGCGAAGCCGCCCGCGTCTTCGCCAAGCCCAAGACCGAAGGCTAAGCCCTGGAGGCCCGGCGCACCCCGCCGGGCCTTTAGCGTGTCTGGCGCGTTAACCATGTTCCGAAATTGCGGGCAGGTTCGCCGTAGTGCCCCTGCCGTCCGAAGAGCCCCGCCGCGCCCGATCCTGCCGGGCCATGGGTACACCCTAGCCCCTATTCCTTAACAAACCGTAAACGTGAAAAAGAATCTCGCGTTAACCTCTTGTTAAGAAATAGACGGTAGGTTCATCCCTGCCGGCGCATCCCGCGCCCCTGGAGAACGCACATGGCCCGCACGGTCACTAAGCAAGTTTTCGAGTATGACGAACTGACCCCCGCCGCCCAAGAAAAGGCGCGCGACTGGTTCCGCGACATGCAAGACCGCTCCGGCGATAACAGTTTCGCCGAACCGGTCTTGGAGGAAGTCGCGCGCATCGCCGACATGCTCGGAATCGCCCTCAAGATCGACCGCGACGGCGAGCCGGCGATTCTCTGGTCGGGCTTCTACAGCCAAGGCGACGGCGCCAGCTTCGAGGGCCGTTACGCGGCCCCGGAAAAGCCGGCCCTGGAGGCGATCAAGGCCGAATTCCCTTCGGAACTCAAGCTGCACGCCATCGCGGCCGAACTGGACGCCTTCCAAGATCGCCGCCGCCGCCGACTGGTCGCGGACATCACCCGCAACGGCCGGACGAACTACGTACACCCCTACACCGTCGATATTGACGTTTTCGTCACCGACGACGACGGCGAGGAGTCGAACGTAGACGACACGACCGAAAAGGCTATCGCGGCCGAACTGCGCAACTTCATGGACTGGATTTGGCGCCAACTCATGGCCGCCTATGAGGCGGAGCGCGAAGACGACGCTATTGCCGACAATATCCGGGCCAATGAATACGAATTCGAGGCGGACGGCCGCCGGACCCGCGACTAACGCAACCGGGCGGACTTCACGGCCCGCCCAAGCCCTGGAAAGGCCCTGAAATGAACATGGCTCGCAAGGAACAAGCCGGAAGCTACCAAATCGGGATTTGGGGCGTCGAGAGGATCGGCCGGGGCGTCTGGGAAGCCCGCGCCAACGGCCCCGGCACGCTAGGCGACGGCTCGCCGCAAACCTTCCCTTCGCTGGGCGCCGCACACCTCGCCTTGACTGGCGAGCCCATGAGCGAAAGGCCCGTCAAGCCGGCCGCCGCTCCGAAGCCCCCGCGCCTGCCGTGGTCTGACCTCAAGGTCGCCTATGGGCTGGACAACCCGGACCGCTTTTGGCGCGCCCTGGACGCCGGCAAGCTGGACCTCCCCGCCGGCTGGACCGTGAACGAGACGGATTGCAGCGGTTGCCGGTGCGTCGTCGTCTTCCGGGTCGAAACCCTGCCAACGGTCGAGGATGGCCGGAAGGTCGCGAAGATCGTTCGCCGCTTCGGTCGCTAGTAACCTTTTGTTAAGAAATGGCCTGTAAGGTCACATCATCGACCCCTCGGGAGACACCCGCCATGATGAACAATCCGCACTCGCTCGCGATCCTCAAAATCGCGAACCGCATCCTTCCGCTGACGCACCTGCACGCCACGGAACAACGCCGCCCGGCTATCGACATCATCGGCGACCTGTACAAGGTCGCGGACGACATCGACAAGGAAGCCGCGCCGGCCGTCACCCTGCCCGCCGGTAACGAGACGCTGGCCAAGCTGGGCGCCGCCGTCGCGCTGGCTCGCCTGGAACTCGAAAGCGCCTATCAGCGGACCGAAAGCCTTAGCGAGCGTCACCGCCTCGCGCCGCTCATCGCGACGATGTCGGAAGCGCTCAAGGCGTACCGCGCCGACCCGGCGACGCCCAAGGCCCCGGCCGCGCCGCTTCCGCACGCCTTCGCGACGATCCCGGACGGTTCGGCCCTGGAGCGCGCCACGGCCGCCGGAATCGCGATCTTTCAGGCCGAAGGCTCGACGTTCTACACGCCCGGCCCGTCCGCCAACTTCACCCGCGACGACTGGCGCGGCCCGTACTACGGCGCGGCCGAAGCCGCCCGCGCCGCCCTGGCCGAACGCTCCGGCAAGGCGGCCTAGCCTATGCCGTACATCCCTGACGAACATTTCGCCTATTGCGTGGAGCAAGCCGCGCCTTCGCCCTGGATGCACCTCGTTCGCGGCGCGCTCAAGCTCTACGACGCCGGCCACGGCTCCAAGTCGTGGCAAGCGGTCCACGGGCGGCAAGCCATCGGCGAAGCTATGGTTGCGCTCAACGGCGCGCCCCTGGCGTTCTTCGGCGGCCTGACTCGTGACGAGTCTTACCGCTACAAGGGTGACGACCGCCCGGCGTCGGAAGTCCCGGACGCTCTGGAGACGCTCGCCGCGCTCCTCGCGCCTCTGGAGCAAGCGCCGGAGGAAGTGGCGGACCTCGTCGCCAAGATCGCCGCCGCGCAAGCCATCATCGACGAGGACGACGCCAAAACGTCGCAACTCGACATGATGAACGGCCACGAACGGGCGCACGTCGAGTGCGACCTGTACCGGGCAAAGCTCGCCCTGGCGAACCTTCAACTTCAAGCCATCCGCAAGGAAGCCTAACCGATGAGCTACGACACGAAAACGCTCGCCGCGCAAACGATCATCGACGCGCACACCGCCGGCCGTGGCCTGGAGGATGACCAGAGCCGGGCAACCGACCTCTACCACGTTCTCGACTCGCTGCTGACGTGGTGCGACTTCCACCGCGTGGATTTCGACGCCACGCTTTCGGAACTTCGCGCCGACCTCGCCAGCGACAAGCCGACCGAAACCGCTAAGACGGTCGCGGTAACGCTGGACAAAAGCGACGCCGTGGAAGTCCTGGCGCGCTTCTACACGATTGCGGAAGCGGAGGCCTATCTAGCCGGCCCCGGTATCGACGCCGAAGCCCTCCACGCGGGGCGCTACGGTATCGACGCGCCGCACGGGCTGGGCCATGACTCCGAAGCCGTCCCGCTGGCGCGCAAGCTGGGCTATCTGGGCAAGGATTGCCCGGCCGCCGCCTTCGCCTTCCTCTCGACTCGGGAGCCCTAGCCCATGACCAAGCGCAAAGCGTGGCCCGCCCCGAACCTCTTCGCCCGCTACAGCGTCGCCGGCCTCGCCGACGCGGACAAGATCGCCCGCCGGCCGTCCCTGGCCTGCATCCGGCATTTCGTCCGGGAAGCCGCCAAAGCCAAGGCGGACGCCGCCGCCCGCCTCGCTGATCAAAAGTGGATGCGGGACGCCTCGGACATGGCGCAAAGCTGGACCCGCGACACGGCGAGCCGGAGCATTCACGCCATCGCCCGGAAGGCCCTGGAATATGCCCGAATGCGGGCGTTCCTGACTGTCTCGCCGGAGCGGGCCGGCTCCTACGCGCCCGCCGGCTGGCCTATCGACCGCCCGGCCCGTGACCAGTGGCAAGCGCTCAACCCGCCGCCGGCCCGTGACTACGACTCGTTGATCGGCCGCGCCTCTCGCGCCGCCGGCTGGCCCTAACCGGAGGAACCCGCCCATGGCTGACCTGATCAAGCTCAACCCCGAACCCGCCAACATGACCGCCGTCAAGCTCGGCGCCGTCACCCTGTATTTCAGCTATCAGACCCTTGTCGGGTTCACGTGTCCGCATCTGGGCACGGTGTCCAATCCGGACGGCAAGGGCTACGGCCGAACGACCGCCGGACATATGACGAAATTCGGCCTTTCCGGCGCTCGGACCACGGCGACGGAGTCCGATTTCCAGACCCTGGCGCTTCGCGCCGTTCAAGGCCACGTCCGCGACATCGGCGGCCTGTTGACCTAGCCGGCCCCGTACAAGAGTCACGTTTCGGGCCTAACCTGACTCCCAAGGAGTCACATTTTCGCCGAACCCTGACTCTGCCACGATTTCCCGTCACGTTTCAGACCTAACGTGACTCATCCGATTTTCTCAGTAGAAACAAGGAGTTAACTTGCGCTTCATCGAACACGTGTTGGAAGGTTCGGGCCTCATCTTCGCCATCGTGATTCTTTTTCTGCTGCATTAACCTCTTGTTAAGAAATAGGGGTTAGGTCTAGAGGGGTCAGGCGCACACCGCGCCGGCCCCTCTTTCTGTTGGAGCGCAGACAATGCCCGACTACAAGACGAACGATCCCAAGGGCTACATGGGCGACCCCCGCCGGGGCGCCGCCATGGGCCGCCCGACCTATGCGCCGGACGCCGCCGGCTGGACCGTGGAAGGCCTGGAAACGGCCGCCGCCCTCGAAGAGGACCGCGCCCGGATCGCCGAAGAGCAACGCGAGAACCGCCCCGGCGACGGCTACAAGCGCCAGTGCTGGGAAGCCGCCGCCGCGTCGTTCCGCAAGGAAGCCGAACGCCTCCGTTCGCTCATCCCGGCCGCCCGCGCCATGCTCGCCGCCTCGCCGAAGATCACCCTTCAACGCGTCCGCCTGGACTCGGGCGGCTACGACTCGAACGGAACCTATTTCGGGCATGACCTCCCCCTGTATTGGGCGGCGGACGAGTCCGGCGACTATGACGCGACGTTCCGCGCCGCCGACCGCAACGCGGCGAAGGCCATCGTTCGCGAGACGTACCCCGGCGCCCGCTTCCACAACTAGCTGGCGTTAAGGGGTTGTTAAGAAATAGCCGGTAGGTTCATCCCTACCGGCGCACCCCGCGCCCTGGAGAAAATCGGATGACCTCGCAACTCTGCATCGCCGACGAAAACGCCGCCCTGGATTTCCTGGCGCGCGCTGTCCCCGCCCTCTGTGACGCCGGCATAATGCCGCCGACGCTGGATATCCTGGACTCGCTCGCCGCCAATCCGAACGCATACGGCCTTAGCCGCGTCCCGACCCTGGCGCCCCTCGCCGCCGAATGGGCGGGGCCGTATCAGACGCAAGCGAACGACGGCGAAGGCCCGACCACGGTCCGGGCTCTGATCGTCGCCGCGCTGGGCGCCGATGAGTCCGGCAACTTCGATATCGGGTTCCGCACCTACGCCGTGAACGACACGGAACACTGGAATCTTGCCGGGACTCCTCTTGAGGGCGTGCCGGCCTATAGCCTGTATTTGATCCGCGAAGGCGAGCAAACTTACATGTGCTCGCTCACGCCATCGAGCTACGCCTATGGGATTCAGAACGTGTTCCTCTATCCCGATCAAGAGGGCTTGCCGGCTGTCAATGAGTACGGGCAAACGGCGGTTGAAGCGTACATGGACGCTGAAAACCCCGAATATGAGGCCGTCGAAGATACCTATTTCGGGTATATGGGCGACCGCGAAGCCCTGGACCGCCGCGAAGCCGAAGAGGGCGACGTTTCGGAGCGCCTTAGCTTCGATAAGTCGGTTTTCCGTGTGGACCTCTCCACGCTGGACGGGTTCGCCGCGTCGCCGGCCAATCCCCGCGAAACGACCGCGTTCGCCGACTTCGAAACCCTCGCCGCCGCCTTCTACAAGGCCGCGTGCGACTCGGCTTGGGAGGACGCGAAGGAATACGTTAGCGGCAACGCTACGGAACCGCGCATTTTAACGGGTTGTTAAGAAATAGCCTGTAGGTTCTCCCATGGGCGGCGGATCGGCCGCCGCCCTACCGGAGCGCCTAACATGGCTTTCTCGACCGCCGCCCTTAACGCTCACGTCGCCGAAGTGGCGGAATGTGAGTCCGACCTGAACGAAGCCTTTGAGGCTTTCGACCGGGGCGAAGCGCCCGACCGTGGCGACTGCGATTATGCGTTTCTGAAGCTGGAAACGGCGGAAATGCACCTCGCGCAATTCCTGGCGCCGGTCCTGGCGTCGCCGATCTTCGTTCACGCCTAGGAGGGCCTGACATGTCCAAGCGTCCCGATTTCACCGGCCGCCTTCCCGTCCGCGACGACGTGCAAACGGTGACGTGTCACCGGCCGCCGACGCGCTCGGAAATCAGCTTTGGTCACGGCGCGACGCATTACCGGGATTTCCCGGTTGCGGCCGTGTGCTGGGCCGGAACCCGATTCAAGAAAACGTGGTTCGTCGCCGACGACGGACTCCGTTATTACACGTCTTAACCTCTTGTTAAGAAATAGGCCCTATGGTCTATTTCGAGGGCGGCGGATCGGCCGCCGCCCGAACCGGAGTAGACGAGATGTCCGCCCGCTTTCAAACCGCCGCCGCCGCCCGTCAATTCATGCTCGGCGGTAACGCCGTGGTCACGCTGCAAAGCGAAAAGACCGGCGCGCGCTTCACCTACAAAATCAAGGCCGCCCCTGACGGCGCGGTGTCGTTCGTTAAGCTCCTGACGGGTCAGGACAACGAATCGGATTACGCCTATATCGGGTTGATCCGGGGCGCTCAATTCGCCCGGACGGCTAAGGCCCGCGTCACCGCCGACGCCCCTAGCGTCAAGGCCCTGGAATGGGCCTGGAAGGCGCTTAGCGCGGATCGCCTCCCCGATACCCTGGCGATCTTCCATGAGGGCCGTTGCGGGCGCTGCAATCGCCTCCTGACGGTCCCCGAGTCCATCGAGTCGGGCTTCGGTCCCGAATGCGCCGGCCGCGTCCTGCGCCAAGCCGCCTAACCCTCAACGGGCGGGCCTCGCGCCCGCCCAAGCCCTGGAGTCCGCTCATGGCCTATTACCCGCCCGTCAAAGGTCAAGTTCACCGTTTTCGCGATTCGGTCTGCCTGTACGTCGGGACCGGCGAGACGGTTTACGTCTCGGCCGCCGACGCCCGCAAGATCGCCCGCGCCCTGAACCGCGCCGCCAAGTCCTGCACCTCGGAGCCGTTCGCCCAAAGCTCCGGCCTGACGTTCTCGTTCTCGTTCGCGGACGGCCGCGAAAAAGACCTCCCGCGTTAACTTGTTGTTAAGAAATGCCGTCTAGGGTGACGGCATGGGGCGGCGGATCGGCCGCCGCCCTAGCTGGAGCGAAAGCCCATGACCAAGACCAAGCGTCCCGCCGGCTACTACTCGAAAGCCGCCCGTGAAGCCCGCGCCCTGGCTCGCCAGCGCCGCGCCGCCGCCCGCCTCAACTGGTCGGATGAAAAGCGCGTCAAGATGGCCGCCAAGTCCGCCAAGTTCTTCGCCAAACACGCGGCCCGCGCCGCCCTGGCGGGTAACGAAAAGGAAACCCGCCGCCTATCGGTTCACATGACCCGATTCGACAACGTGCGCCGCGCGCTCGGCGCCGTCCTGGCGGTCCGCGCCGCTCGCTTCCGCATCGAGGCCGCCGCTTAAGGCGGCCTCACAACCTCGAAAGGACAACCCTTGAAACACGCCGCCGACGTTCTCGCTATCGCCGCTGTCTGCGCTTTCCTCGGCTTCCTCGCGTGGAATAACGCGCATCCGCCCATGATCGCCGTGGGCCTGGACTGTCGGGGCGAAGCCGTCCGCGTCTACGGCGCCGACGACGCCCCGGAAGCCTCCAAGGTCTGCCGGACCGTGGAAATCCACAAGGCCCCCTAGAAAGTTCGGCCTCTTAACTTCTTGTTAAGAAATGGCCTCTAGAGTGACTACATGGGCGGCGGATCGGCCGCCGCCCGAACCGGGAAAACCAAGATGACCCGTCAAGCTAAGCCCTTCGCTCACCTCAAGGCCAAGAGCGAAACCAAGGCGCAAGCCCTGCTCCGCCTTTCCGAGTTCTCGCGCTTCGGTGCGATGGCGCAACTGTTCATCATCAACGCGCTGAATCACAAGTTCGGCGACCTGGAATATGTCGGTCGCGAGACGAACACGGACAAGCTCAAGCAAGCCCTTAAGTTCGCGCCGTCTATGACTATCGAGGCCATCGAGAAAGAGGCCGCCGGAGTCGCTGGCGCTGGCCTGGAAGGGGTCCGCGAGTCCTTCGCCCAGAAAGGCGCAAGCGGCTTCATCAACCCCGATGCGTGGCATGGGGTTGCGGTGGAAATCAAAACCGCCCTCGACGCCGCCAAGGCCTAACCCCTGACCCTGTAGCGTAACGGGGCGGCGGATCGGCCGCCGCCCCTAACCCCCTAGGACTGGAGTCCTTCGCAATGTCCCGTTCGTTCCGTCACTCCCCCGCCTTCGAAGATACCCGCGCCGAATTCGCGGCCCGGAAAAACGCCCGTGAAGCCCGCAAGGCGGAATTCCGTGCGCTGGGCTTCGAAGAGGCCGAAGCCCTGGCCGTGCGTCCCCTGCATCGCCCCTACAAGGGCCGGAATCGGTCGGTCCTGGACATCGACGCCTAGGCCCGGAAACGGCCCGCCTAGAGCCCCTACAGAAGGCCCGCCCTAATCGGCGGGCCTTTACTGTTTGGTAAGACCTTCCCCGCTAGAGTGTGCGTATGGACAAGCCCGCCCTCTTCGAAGTGATCACGCGCCACGCCGACGGATCGGCTACCCGTGGGATCGTCCCCGCCGCTCTGGTCAAGACGGCTTACGCGCAAGCCTTGCGCAAGGCCTGGAAAGCCAAGGCGGGCGACCTCGTGTCCGTCTACCCCTACGGGGTGGCCCTGCCGAACACGCCCGCCAATGTCGAAAGACTTTTCACGCTTTAACCTCTTGTTAAGAAATACCCTCTAGGGTAGGCACATGGGCAAGGCCCTAGGAGACAAAGCGATGACCCTGCATCACACCCTTATGACCGCTCTGGACACCGCCCAGATGAACGGCGCGCAAGCCGATCCGCTTCACGCGGACATCCGCCGCGCCCTGCGCCTCGCCCAGATGGCGGGCGTTACCCTGGACACGGCCGAAGAGGTCGCCGCCGCCGTCCTGCGCATGAAGGTTGCGCAGCAACAGGCCCGCCGCCGCTCGCGCCGGGCCTAAGGAAGAAAGTTGAAGGCGTTTACCTCTTGTTAAGAAATAGGGGGTATGGTCTTCACATGGGCGGCGGACTTCCCCGCCGCCCTCACCTCGGAGCCCCTGCCATGTTCCCCCGTAACGTCGCGATCGCCGAAGCCGCTCAGTTCTCGCAAGTGTCGATGGCTGATTACCGTGAGCACGTCGCCGAAGAGCGTCACGCGATGCGCGTGAAGCTGGCGAAGCAAGCCAAGCTTAAGGCGGACATCAAGGCGGGCGCGTTCGCCTTCGCCCTGGCCTTCGTGGCTGCTGGCGTGGTCCTCGCTCTGGGCGTGTTCTAGAGGGAGTGGGTCGCCCTCGGCGAGAGTCGAGGGTACCTGAAAGAATCCATCCGGACCCCTTGACAAAATCGGGGGGCCGGGGGAGGGTCGAGTTTCAAAATGGGACACCCAGGGACCCAAGGCCGGGGTGGGTTGTTAACCATTTTTCCGGGGCGCCTAGTGTAGTGACCGCGTTTTGATGTGCGGGTCAATGGCGTCAGAGATTTCGAAAAATTTCTCAGAGGAGTAGGGGACCCAGGCCAGCGGCTTTTGGATTCGAAAACACGAATCTGGCTGACCGAAATTTTATTTCTGTAAAATAGGGGTCAATAAGCTCAAACGAAAAAGCCCGGCGGTGATCGGCACCGCCGGGCTTTCGTGAACGAAACTCGCGCTCCGCTCAGCCTGAACAAGACCATAAACCACAGCCCGATCAGGCCGTCAAGCGAGCCCCGGTAAGACCCGACAGGCGCACTCCGGCGCGACCGCTCATCACGCCCAGGGCGACCAGCCATTCGTAGCGCGTACGCTGCACCGGAATGTGCTCGACGTAGCCCAGGTCATCCACCTGGACCGAACCGTTCTGGAGTCCGGTGACGCCGTGCTTGCCGATATTCAGTACGTAGGCATCCGTTTCCAAGATGGCTGGCTTACCTTCCAGGCGGTAATCGACGATCACGGTGACCGTGTTGTCCTCGTCGGCGGTGGTGTAGCGATAGGTGCCCTTAGTGCGCTTGAGCAGCCGACGCTTCTTCATGGCGTCGCGCATTTCGACCGAAACGAGAAGGTAGTTGGGATCGTCGACCATGGCGATTGCTTGGTCCAGGACAGTACGGCTGAGCACGCCGTTGACTTGGAAGTGCTGACCGCCCACGAAGCGCTGACGCAGCCCATCGGCGACGCGCGGATCGACGTCCGAGTCACCGTTCACTAGTGAGTTGGTCAGGTAGTAGGCCTTCTCACGCAGGTACATGCGGCGCTGCGCCGGCACGATCGCTTCGCCGTGAGTCTTGATGAGGGCCTTGTCGACGTCGCAGTCGCCGCCGGCGATTTTCAGGACTTCAACAGTGGGGTTGACCACGCCGACTCCGCTATTCATGGTCTCGGGGCGGCCCTTGAAGGCGATTCCAGGCAGCCAGCCCTCTTGGATATAGGTGAAGCTACCTCCCGCAATGTCGAGCCAGGGCAGCGCGCGCATCAGTTCGGATTCGGACAGATATTGGACGGCTTCAGCGTAGAGGTCGCCCGGCTTATCCTTAGCGGACCAGGGCGTACCGGCTTGCGCCGTGATGTTGGTGGTATCCATGGCCGGCGAAGCGGCAGCTTGGGTCGCAACGTTGAGCGCGGGAACGGCGACGAACAGGCCCAGCAGGGACTTAAAGAAGTTACGACGTTGCACCTGAATCTCCTGATTGATGGAACGGCTCAGGTTGTATCGCGTGCCAGTATGGCTGTCCATACATCGCGAGTGATTAAGGAGTCCGATAGATCGCGGTCTTCTCGACATCCACGCGATAGCCCGGCATCGGGCCGATCTTCCGCTTCCCATCCATACGGATGCCGCCAAAGCGGTCACCGCGCGTGCTGTCGTACGGCGCCGGCGTCTCCGCCGCACCAACGCCCACTTCGTACCAGCCCTGGTCGGCCGTCTCGACCAGCAGGGTCGCGTGAGCCAACCCGATGCCGGGGCTCCACATCATCAGGATCATTCGGTCGCCGCCCTGCCCGGCCTTGTGGAGCCGCTCGGCCAGGGTGAGCGCGTAATCCTCGCAGTCGCCGCACAGGGTGTCATTGTCCCAGAAGTCCGCGTTGCCGATGCGCAGCTTGTCATCGCGGTACTCGAACTTCTTGCGCATCTCCAGGTCGATCGAGATCACATCGGTCGATGCGAGCGCCTTGCCCGGCCCGCCGGCGCAGATCAACGCCTTCGGCGCACGTCGACAGAAGTACGCTAGCTCGTAAATGTTGATCGCTGCAACTCGCGCGGGCGAAATGGTCGAATTGACCGCGCCGCCGCGTACCGCGCCAATTAAAGGGATTTCAGGGCACTGCGACGCGGCCGGCGAGCAGGACAGCAGGGCAAGGCAGGCGAGGAGTCCGGCGAGAATACGCATGACAGGAAGTCCGGCAGGAGAATGCCAGGAATCCTGTCACCATCAAACGTGACTCGCAAGTAATGAAAAACCCCGCCGAGACGCGGACGCCATCCCAGCGGGGTTCCTTCCCATCCTTGACTGGAGAGGGTCAAGAACGCCGCCGTTCTAGGCAACGCCTTGAGAAACGTCAAGCTGCGAAAGGAAAAGCCCGCCAGCGCGACATGGGGGGAGCGCTGACGGGCTAGGCGGTCCAGCGCGGTGGGGCCGACGCCGGAGACTTCTATAGAACAGGCGTCGAGATGCCTGTCAACATGCGACCATGTCATCGCGCATAGAAAAAGCCCGGCGCTCTGGGTTTGCGCGCCGGGCCTCAACACTTGCTGCACAGGGAAGGCCCCTAGGTCTTAGGCCACCCTGAAGTCCTCTGGTGAAATCAAGAGCTAAGCGCGCATGACAGCCTCCTGTGACGAGTTTCTGGGAAATCCCTCAGGTTTCCTGTGTGAAGTCTTCACGCTAGAGATGCCCTTAGAAGGTGTCAACCAGAAAAGCACGTGGGGTTCAAAAATCCTGGCATTTCAACCTCAGCGTTAACATGTCTTATTTCGTGGCGCTCGATTTTTAGCTTGACAGCGTGACTGGCACGTTCCCGAGCAACGTGCCAGTTTTCTTGACATGCCCTGTTAACCATGTCATCCGTGGCGTCGATCAGGGCCGCGTGCCCTGGTTCCCTCCTTCGTCATAAGCCTTGGGCGGGGTCCGTGAGTAGAGTTTTGGACCTCGCCCACTTTTTCAAAAGAACATGGCTGGTCTTTCACCCAACTCCGCGAACATTCGACGCACGAAGCGTGGCGCTCAACAGTTCACGCACCTCGTGGTCCATCCGGAGTACGAGTATTATCGTCCGGATTGGGCGAAGATTCGCGACGCCATCGCCGGCGAACGCGAGATCAAGGCTCAGGGTGTCAAGTACCTGAAGGCCCCGAAGGGCTTTGACGACGAAGACTACGCGAACTACCTCGATCGCGCCGCCTTCTACAACATGACGTCGCAGACGCAGGCCGGCATGGTCGGTCAGATTTTCCGCCGTCCGCCCGTCATCCGTAACCTCCCCAACACGGGCGCGATCACGGGCCGTGATGCCGAAGGTGGTGTCCAGGTCGTGGCGCCGGCGTCGATCGGCAAGCTACTCACTCAGCTTCAACGCTTCGCCAAGGACGGCACGTCCCACCAGGGTTTCGCCAAGACGGTCGCGCTGGAGCAGGTGGCGATGGGCCGTTTCGGCGCCCTGGTCGATGTGGCTCCAAGCAGCGATCCCACCGCGCCGGCGAAGTCCTACACGGTCGGCTACGCCGCCGAGAACATCGTCGACTGGACCGTAGAGGACGTCGACGGTTTCTACGTCCCGACCCGCATTCTGCTGCGTGAGTTCGAGCGCGTGGATGAGCACGCCACGCCGTCGCAGCAAAATCCCTGGATCGGACGCGAAGGCAGCGAGACTGCCCAGCGCACGAGTGGCGGTCGCCGCGCCGGCCTCGCGGAACGCCAGGGCTCGGCCCGTGCTGACGCGCTGGCTCGCCCGTCGCGCTTCACCAGCAGCTACACCTTCCGCACGATCTACCGCGAACTGATCCTGGAACTCCAGAAGGACGGCAGCCGGGTCTACAAGCAGTTCGTCTACGTCGAGGACCCGCTGGGCCAAGCCCGCGACGTCTACACTCCCATGGTGCGCGGGCGCACCCTCCCCTTCATCCCCTTCGTGTTCTTCGGCTCCATGTCGAACGCGGCCGACTGCGAAAAGCCGCCGCTGCTCGACATCGTCGAATTGAACCTGAAGCACTATCGCACCTACGCCGAACTGGAGCACGGCCGCTTCTTCACGGCGCTGCCCACCTACTATGCACCCGAACTCGACGACTCCGACGCCTCGGAATATCACATTGGTCCGGGCCGGGTCTGGGTTGTCGACAAGGAGAGCGGCATCCCCGGCATCATCGAGTTCAAGGGCGAGGGTCTGAAGACCCTGGAGCGCGCCCTGAACGAGAAGGAGCAGCAGATCGCCGCGATCGGCGGACGCCTGATGCCCGGCATGTCCAAGTCGGTCTCCGAGTCGGACAACCAATCGGCGCTGCGTGAAGCCAACGAGCAGTCGCTGCTTCTGAACGTCATCATGGCGCTCGAAGACGGCATGACCTCGGTCGTTCGTTACTGGCTAATGTTCCGCGACATCCCGCTGACCGACACCGCGACGCTCCGCTACGAGATCGACGCGACCTTCCTGACGACGGCCCTGGACGCCCGCGCCCTGCGCGCGATCCAGCAACTCTACGAAGGTGGCCTGCTGCCGATCGACGCTCTGTACGAGAACTTCGTCAAGAACGGCATCATCCCATCGACCCAGACGCTGGAAGAATTCACGATCAAGATGAACGATCCGAAGTCGTTCATTGGTCAGCCGGACGCGATCGCGATGCGTCGTGGCTACGTCAGCCGCCAGCAGGAACTGGATCAGCAGCGCGCGGCCCGCGACGCCGACTTCCAGCAGCAGGAACTGGAGCAGGCCGAGCGCCATCTGGAGATCGACGAGGAGAAGCTGCGCATCTCCGCCAAGGTCGGTTCGACCAGCGTGGCCGCGAGCCGCAAGTTGGGCGATCCCGAGCAAGCCAAGCCGTCCAAGGCCGAGCAGGCTCAGATCGACGCCCAGCAGAAGCAGGCCGCCGCCAAGCCTGTCACGCCCACCCCCGGCACCGTCCAACGCGGCCGTCCGCCGCAAAATGGAGCGAGCTAATGATTCTCCCGACTCACGATGAGGCCATTTTCCGTCCGGATCGTCAGGAGACGATCGCTGCTGCTCATGAACTTCTGGCGGGTGACCAGACGGTGGTCGAACTCATCTACCGTAAGGTCGCTGACTTGTGGACGGATACGAAGCAGGCTGCGCATGCCTTCAGTGATGCCGAGTATCGACGCGCGCGTGCTCGGGCTGCCCTGGAAGAAGCACAGGCAGAATACGACGAAGCGTCCAAGGCATTTTCCGCAGCCAAGGATGCTTCGATCCAAACCATGCGTGACGCCGGCGTCATCATGCACCTCGCGCGCATCGCCTCTCTGGGCGGCAGCGAAGTTTCCTGGATGGTCTACAACCGCGAGTTCCGCCCTGATCCGGTGAAGGACGAAGCCTGATGGCCCTCACCCTCAACGACGCAGCGTCCATGTCGCCCGGCGGCCAGCCGGGCAGCAAGACCTGCAAGCCCATGCCCGGCGGCAAGCCGCCGATGAAGCGCTCCAAGCCTGGAAAGAAGAAGTGACCGACAAGACCGAAACCGCCGAGACGACTGAAGTCGTCCTCACGCCGCCCGAACTGCTCGCCCTGGAGTGGCTGAAGACGTTCCACAAGGACACCGGCGCCGAGTGGTCGACCGAGGCGCAATGGCGCGCTTACGCCGACCGCCCGACCATCACTCCGGACGCCAACCGCGCGCGCGGCTTCCGCATCCCGCCGATGCTGGAGAAGGGCGTCATCGAGATGACCACCGCCAACATCCACATCGCCCGGTACGGCGTGCAGCCCGATCCGGTCGCGCTGTACCGTCCGGTCTAGTTTCAGTACCCAGCGTATCGCCATGTCACGTCGTTACTCCGATCTCGATGACCTGATCCAAGACCTGGATTCGAACGGGTCACTATCCGACGACCCGTTCGGCATCGCCGGCTTCGACGACGATGATCTTGCCCTGCTCGGCCACGTGTCCCCCGACGCGCCACGCCGAGCCCCCAAGAAGCCCGCCGCTCCTAAGCGCGGGCGTCCGAAGAAGGACTAGCCCCGATGCACTATGCTGTGGCTGAAGCCGACTACGATCGCTGGATCGAAACCAAGGTCGCCGAGGCCCGCGCTGAACTGGAACTCGGTCTGGGCATCCCCTCCGAGGTGGTGGAAGCCTACTTCGCCGGCCGCCGCGCCAAGGCGGACCACCAGACGGCGATCGATCTGGCTACGCAGAAGCGCACCGACGACTTGCGCGCCATCGCGCTGCGTCAGGCCGTCGACGCCCAGGCCGGCAAGTTCGAACGCGACGGAGACGCGCTGGACGCCTCCTACGTCATCCAATCCGCCCGACAGTTCTACGCCTTCCTGTCCGGCGATACCCCGACCTCTGAAGGCTAAAGGAGCTTCCCGTGGAAGAGTTCTTCAACAACGCTGTGACCCAGGTCAAGACCGTCGTCAACCAGACCAAGACGGCCGCGATCATCATCTTCGTCGCCGGCCTGCTGACCGGCTGCGTCTTCGGCTAAGCCGATGGCCCGAACCGACGAACGTCGCCGAGATTTCGGAGCCGGCGCCATCTTCATGGCGGTGATCGAGTTCCTCTGCGACGTCGTCGGTTCACTCGCCGAGTCCTGCTGGGGTGATTGATGGACTTTGAGTACCGGGGCCGCCGGCCCGAAGACGCGTTCATGTCGTGGGTCTGGCATCATCCTCGTGTGGCGTTGGCTGTGGCCTTCGGCATCATGAGCGGTATCCCGGCGCTCGTAGGGTTCCTGATGGGGCTCGCACTATGAGCGGCTTTCCCTTTCCCCTGCCGATCCTCCTCGTGAGGATCAACATGTACGAGACCGACTTCGCCGAAGTGCTGGAGGGCACCCTGGTTGAGACGGTCGAAGCGTTCGACACGGAAGCTCTCCGAGACTCCTACGAGGCGGTGATGATCGCCTGGAGCCATTACGCCGCGCACGACGACAGCGTGATGAAGGAAGATACCCGGCGCCGCCTTGTCGACTGGATCAACCTGACTGTCTGCCCGCGCATCGCACGGGGGCGACTGCCCATTTGGCTGTGACGAATGACCGACTCCTACAACTCCACGCCCGGCGCGGATTTCTACGAAGACCATCCTATCCTGGGCGGCGGCGTCCCTGAACCGGCATCCACCGTTCATTATGTGTCGACGCCCAACGCGGACGCGTTTTGCAAGACGACCGGGACACTCGTGTCGAACGAAGCCGCCGGCGACGCCTGGGCGGCGGCCCATTCCATCATCGACAGCTTCGTGAGTCAGGACACGACGACCACGGTCGTCAACGAATATGTGCCGGCCATGCTGCGTACGGACGAAGCGGTCATCCCGCTGTCGCGCGAGCGCACGATCCTCCTGGAATCCACTTCCGACCTCATGAAGGAGCGTGACGCAATGCGCGCGGCCTCCAACGAGTCCTCGGCCGAAATCGCACGGCTTGAAGCGCGGCTCGTCGACCTCGTGGACAAGAACGCCCGCTACAGCCACGCGCTGCGTGCCTCCACAAAGGAGTTGAATGAAGCGAAGACCACGTTGGCGGAGCGCGACGCGGCATACCACGCCGCTTTGTTCGACGCTCGCGACGCCCGCTTCACCCTGGGCGCCCTGCGACGCACGCTGACCGAAAAGGAGAACGAGCAGTTCGAAGAAGGCCTGCGACATCTCCACGTCGCGGAAGCCAACGAGCGCGACATCGAAGATGCGGAGCGTGAGAACGCACATCTTCAGACCGAGATGTCCAAGCAGCGTGCGGAATTCACGGCGCGTTACAAGGCGACCAATCAGCAAATCGACGCCCTGCTGACTACGATCGCTAACGCCGGAGTCGACCACGCCACGCTCGTCGCTGACGTCCACACGCAGATCGGCATTATGTTGGAGGCGGGCAAGATCGAAAGCGACTATCACCGCAACCGCAACGAGATGGAGCGCAACAAGCAGACCATCTTCCGCGCCAAGCAGATCGCTGCCGAACATGCCCTTTCCGGCCGCGCCCTGATCTGCGCTGCCTTCGCGCGCTCTCCCGAACTGCCGAGCAAGCCGAAGCTGACGGTCGACGAGAAGCTGGCCCTAGCCAACCTTCAGTCCATGGAGGAATAAATGACCGACGTCCCTACCAAGCGTCCGATCACCGTCACCGTTACGAGCACCGAACCCGGCGCTGGCAAGACCACGCTGATCGCTCTGATCGGTCACGCGCTGCACAACACCGGCCACAGCGTGAAGGTGCCTCCTCAGAGCGCTGGCCCGCTGCATACTCGCAGCCTCGAAGAATTTTTCGACGTGACGTTCCTGGAGTCCGAAGGCCCGATCTATACGCCGCGCCAACTGGAATGGGAAATCGCGCGCCGCGTCGACGACATGAAGGCGGCCCATGACGCGAAGATCGCTGAGTTCCGGCAGGCCAACATCGAACTGCTGAAGCGCCTCGAAGATCAGCGCCACGAAATCGAGGCGACCATCGTGAAGCGTACCGAGGCGATGCGCCAATCGTACGAGCAGCGCTTGGAAGCGATGTCGGCGGAAACGCATGAACTGCGTCGCGCCGAGTCGTTCGCCAGCAACGATGCCCAGCAGGCCCGCAACGCCCTGGCCGAGACCGCCATCATCATCGCGGGTCTGCATCAAGACCGCCGCCTTCAGAAGGGTTGATCATGCCCGAAGTTCTTTCGCCAGAATCATACGCCTCGATCCAGGAACTGGCGCGCGACGCTCAGCGTGATCTGCAAGCCGCGCAGGATCAGTTGAAGGTTAAGGCGCGTGAGGTGCGCCTGAAGCTGTGGGCCGTCTCGGATGCGGAGTCCGACGCAAAGCGCCTGATCGCCGATGCGGAGCGCGCTCACCTGAACGCCAAGCAGGATTTCCGCGCCTATCAAGCCCACGCCGAAAAGATGGCCGATCGCGTCCACAAGTTGAACGACCTGATCCGGCAGAACAACATCGATCAGCATCCTCACAAGGCTTCTGCTCTGAATTGGGCCGAAGCCCATCCCGAGTACACCCTGGACCTGACGCAATCCTACAAGGTGCTGGTCAACCGCGCCGGCCGCTACATCGGCGAGGTCTCCTGCATTCGCCCCCACGTCGACACGTGGACCTTCCTCTTCGCGCCCTATCGCTGCGTCGAGATGAAGGCGATCGGTCCGTTCGAATACCTCGAAGACGCGCTGGATGCCGCGACGACCGTCACTCCGTACGAGCCTGACATCCACACGGACGCTGCGTTCGGCGCCGGCGTCGCGGACAAGGCGTTTCTGCCTCCCGTCTACAGCCCGACGTTTGAGCAGGCCGGCATCGACAACAACAACGCGGCCTGCGCAGTCGCAGAGGGAGCCTAATCATGTGCGTAGTTTCCGCAGTCATGGACTACGGCCAGCAACTCTGGCCTCAGCCGCAAAAGCCCTGGATGACTCCGCTGGTCCCGGACATCCCGATCGACATCGCGCCGGACAAGCCGCTCACCCTGAAGGATTTCGCCAAGAAGGAGGAGGGTCGCCTGCCGACGGCTGCTGAGATCAAGGCGTTCAAGAAGCTGGTCGATGCGGCCGAGCGCTTCGACGCGATCGCCAACCAGCCGCACTGCGAGGACCCGGAGAAGATCAAGCTGCTCCAGCGCCTCGAAGAGCGACTGGCTCGCATCGAGGCCGCAGTCGGTGCTCCTGGTCCGGACGATCTGATTCAGGTCCACGCCCACACGCTGGAAGCTGCCCGCGTGTTCTACAGCTACCTGACCAGCAGTATCTCCGCCCACGTCGACTTCTCTGTCGTGTCGGCCGGCGTCCTTCAATCCCATCCTGAGGCGGATGTCGTGGAAGCCGAGCGTCGCGCTCGTGCTGCCTACGATCTCCTGCACGAGGTTTAAGCCATGACCCAGCGCAATATGGGCAGCTATATTTACGAGCCGATGGCGATCCGTCCGCATCTGCTGGATGCCGTCTTCGCGCGCGTCCAATCAGGCGAGCCGTTCTCGCCCCTGGACCTGAGCAACGCCTACCGCGCCGCCGATACTGCTGAGATGCGCGAGCACATTCAGCGCACCTTCGGCGACGCCTCCAACCTGCACACCTACGAGAACGGGGCCTCGCTCGCCGACGTCAGTCGCATCATGCTGGCCCTGCGCCAGTCGGGCGCGATCTGCCAGGACTTCTCGGCTGGTAAGGGTCGCGTGCTCTGGAAGTTGGAGACGGAATGGCACGGTGATCACGGGACGATCAGCGTGCCGGTCTATCAGACTGTTTCCGAACGCCTGGGACAAGCGCGCAAGATGCTCGAAGCCCAGCCGGTCGGCAAGAAGGCGCCGGGCCAGGACTTCAATGCGCTGGAGGCGCACGTCATCGCGCATGCTGAGCAGCACGGTTTTCTGGAGCCCGAGGACTGGAGGCTGAGTCCGGAGACCGGTAACTCGGAAGGCTACGGCAGCTATTTCCGTAGCATCAACGAATGTGCGCCTCGGGTAGACGCGCCCAAGCGCTCCCGCTCCTTCATCGGCCGCATCGTCAATTCGGTGAAGGACTATGTCACCGAGTCGATGCAGGTGATCAACTTCAACTTGCGCGGCACTGCCGATCTGCCGGTGACCGAGATTATGAAGGCCTCTCCCGAGGACAAGCTGCGCTGGGCCAATCGACATGCGCCCGGCGAAGACATTCCGATCGAGAATCGCAAGAACTACTACCGCCCGAACCTGCGCCCCTCCATCATCCTCCGCATCCCGGTCGGCTGATGGCGCGCCGACCCACCCGAAGTGAGCAGGAGTGCGACGCGTTTCGCGACCTGCTCACCAAGGGCTTCTACGTCGTCAACGCCGACGGCGAGGTCAACGCACCGGGCGAACTCGAAGCCGCCCTCGCCGCGACCAAGCTCTGGCGGAGCGAACTGTGGAAAGCCTTCCGCTCCCTGGATGATCAATTGAACCCCGTCCGGAAATTCGAAAGAACTGGTCAGCCATGAAGGTTCTGTCGGTATTCGTCGCCACCTACAACGAGCGTGGCCTTGAAAAGTTCAAGATGGCCGGCGTGCGTCCGCAGGGTAAGCAGTTGGTCTTCTTCGAGGAAAGCGAGAAGACGGCGTCGATGTTCTTTCGCCTCTATACCCGGAACCTCTACGCGATTGAACTCAGCAAGAGCGAGTTCAGCCTGTACCAGCCCAATCCGACGCCGCCTTCTTCGCTCGGCTTCCTGAGCGATCTGGACGAAACCCAAAATCTCAGCCTCAACCCTGGCCTCGCCGACGGGAGCATCTGATGAACACGAACGGTCTCCAGCGCTTCACCCTGAGCGAGATGCAAAACCGCCAGAACGTCCTGGACAAGGCGCGTCTCGACCCGGTGCTGATCCAGGGTCACTACACCGACTACGTCCTGATGTCGAAGCAGGAGTACGAGTCGCTCATCAAGGCTCCCGTGCCCGAGCCGCGCATCGGCTCTCCCGATCTCGACATCCTGATCCCCGCGCTCGCCAAGATGGCCCAGGTCGGCCGGTAGGAGGAGTCATGTTTGACGTAGAGCAGGACGAAATCCACGTCTCCGAACACGCGGACCTGCGGGTGCGCAAGCGCATGGGCATCCCTCGCAAGGCCGTCGACCGAATGGTGACCAAGGCGCTCGCCGACGGCGCCAGCCACTCCGCCTTCAGCGGCTCGATGAAGCGCTATCTGGACCACGTCTATCTGAAGGAAGGGCGGGCGAACAACATGAAGGTCCACGCCGGCTACCTCTTCCTGTTCGCCGGCTCGACCCTGATCACCTGCTGGCCGCTGCCTCCGAAGTATCGAAACACGAAGCCCCGCGCATGACGACCATTGCCTACCGCTCAGGAATTTTGGCCGCCGACAGCCTCGTCACGAACGGAAGTTCGCGGGCATCGACGACCGCGCGCAAGATTCGCCGCATCGGCAAGGCGCTGATCGCGGGCTGCGGCTATATCGGCGAATTGGAAGCGTTCGTCGATTGGGTCGCCGGCGGCATGGAGGGTAAGGACCCACTGCGCGGTGGCGAGACGTCCTGCATGTTGATCGTCAAGGGACAACCGCCTGTGATGTTCGGCGCGACCGGTCCATGGCCCTTCACCACCGATTATATGGCGATGGGCTCGGGCGAAGACTTCGCTTTCGGCGCCATGCACGCCGGAGCGACCGCCGAACAGGCCGTCGCTGCCGCCATCGCACACGATGTCTATTCCGGCGGCCCGATCGTCACCCTGAAGTTGCGAGATTAATGATGACCGTCCCGTGGGACCCCCGCGCCAAGCCGAAGCGCGTCGGCGACGAACGCGAATTCCTCTCATCGCGCGAATATATCGCTGAGTTCGAACGTCGGGATCGTACTCCTGAACCCGAAGGTACGCCCGAGCGTGAGGAACAAATCGTCCGCATCGCAAAGCGTATCCTGCCCGGCGCATTGCGTAAGGCGTCGCGCGATCAGGTTCTGACGCAACACCGTCTCTTCATGTCGGGGGTCATGTGAAGGTTCAATTCCTGACCGAGCAGGAGCACCGACTGCGCCTGCGCGCCGCTCATCCGCGCTGGAAGACCCAGACCAAGACGCATGATCCGGAGAACGGGATCGAAGGCAACTGCACGCAGGCGGCTTTTGCTTCGCTGCTGGGCATGGAGCTTGAAGAGGTTCCGGACTTCAACACCCTGCACCAGGGCGACGAGCACGCCGGCGCGTTTTGGCATCACCTCTACTCGTGGTGCCGTGAGCAGGGCTGGCTACTTCAGATGCGGCCGGCGAACCACGTGCCTGATATCCTCTATCTCGCGGACGGGCCGTCTCCGCGTGGCGTAGGTCACTTCGTCATCATGAAGGAAGGTGAAATCTTCCACGATCCGCATCCGTCGCGCGCCGGCATCCTGGAGGTCAAGCACACCTGGATGCTGTTGCCGGTTGATCCGGCGGAAATGAAAAAGGTCGCCTGATGAACGAGGACTTGCTGCTCTACAGCCTGTACGGCGCAACGATCATGCTCATCGCGGTCCTGCGTTTCGAGATGTGGAAGTGGTGGAAGCGGGGAGCCCGCCTGACCGAAGACCAAGTCGATTCAGTCCTCTGTAACTAACGACCGGGTGATCAGGGTCTCGACTCCTGATCACCCGGCCGCCGGCGGCATGCCGAAGGCGTCCGCATGACCGTGATGTAGCCTCACCAGTTCCATCACTTTGGGGTATTGACCCCGCGATCGTCACGCAACCGCACCCAGCTTTGGCTACACGAGGGTATTGGGCTCCCCCGAGGCGACCGACCTCCGCCAACCTAAACGAGGGCCTTGTCCGGCGGCTCCGTCCGGTTCTCTCTAAGATTTACGTCCTGGAGAAAACGCAGGACGGGTGACGCGGACTTCGTGCTCACCCCGTGCCCCGTTAGAAACGGGATCGGTAGTGCGACGTCCACGGACCGTCTATAGCCAAGCCCGCAGAGGCCTGTCAACTCCTGGGTTCAAAATTTAATGACCGCCCGGCGCCAGGATTATTGACACCCGGCGCCAGCATGGTTAACAGTTCCGTCGTTCCAGGCGCCAGCCATATTGGCGCCGCCCCCGACGGAGCGAAGGCGTGACCGCCAACATCGACGATTATATCGAACAGCAGGAAGCGGCGATCGAGGCGCAGTTCGCCGGCCGTGACTTGCAGTTCGAACACAACCGCGTCTGGATGACCCCCGGACAACTCGAACGCGCCGCTTATCGCCTGACCATGAAGACCCGTGTCGGTGGCGCGACGCGCGACGAGAAGGCGCGCGGCATCTCCGATTACGGCACCGACGCCGCATGCGTCGCCGACGCCTATCTCAAGATGATGCGCGATGACCGCTCCGCGATGGAACTGATCCGCCGCGCGGCGAAGCACATCGAGACCCGCGAGGAGCGTCCGCGCGTCGACCTGTCCAAGCTGAAGATGCTGCCAACGATCCAGTTGGCGTCGGGTCGCTACTTCGACTTCATCAATCCTGACAGCACGCCGCTGGAGATCGACGATCTCGCCGCCGGTCTGTCGCGTATCTGCCGCTACACCGGCCAACTCGCGATCGACGAAGACGCGGTGTACACCGTCGCCCAGCACAGCGTCCTGGCGAGCGAGAACTGCGGCCCCGACTGCGATCCTTACGAAGCCCTGATGCACGATCGCGCCGAGAGCGTGATGAACGACATGGCCTCGCCGCTGAAGCAGCTTCTCCCTGACTACAAGGAGATCGAGGACCGCGTCGAGACGTCGACCGGCGCCTACTACGGGGTCGAGCACCCGATGTCAGCCGGCTGCAAGGCGATCGACCTGCGCATGCTCGCCACCGAGAAGCGCGATCTGATGCCGCACATCGAGGGCGACACGACCTGGGCCGGCATCGAGAACATCGAGCCGCTGCCGTTCAAGATCGTGCCGTGGTCGCCGTCGGAAGCGCGCCATCGTTTCCTGCATCGCTTTCACTGGCTGACCACCGGCCGTCTGCCCAAGCCGACCGACCGCTACGCGCGTCCGCACGAGAACGCCCCGGCTGATTACGTCGAAGCGCTGCGTAAGGCCTGGGGCTTCTCGCCAGCGCACGCGCCGCTTGAGCAGCGCGCGACCACCGTCATCACGTCCGCGATGTGGTCTCAATTGATCGGGGCGCTGGTCGGCGCCAAGGGGCCGAGCATTCCCCTGGATCACGGCCTCAAGATGCAGGTTCGTCCGATCGACGACACCCAGGATGTCGGTTCGGTCCTCCGCCCGGACGCCGCTGCATGACCGCGCTGTTCATCCCGAATGATCGCTTGAGCCTCAGCTACGTGGCGGAGGACGGCCGCGTCGTTCGCCTGAATGACGTCCAGATGGAGACCGTTAGTTCTGCCTCGGGCACCACGGCGCCGACTTTCGAAGACGTCTCAAAGACGATCGAAGTCACCGGAACGCTTACGGCGACCTTCCATGTCGATCCGCCGTGGAAGTGCGAACTCCTCTGGGCGACTCACAACCTGCTCGCCCATCCCATTTCCGAGATCACGCACTGGCTGGCCTACATCCCCGGCCTGAAGTTCCTGCGCGATCTCGGCCTAAAGTTTCACGACATTACGGTCCCGCGCCACGCGTGGGGTACCGGCCGAGGATAAGACATGCTGAGTGCCAAGGAAGCCCTGACGCTGATGCCGAGCAGCGATCCCAATCCCTACCTGGATGCGATTGAGCAGCGCATCCGTGAAGCTGCTGCTGCCGGCCACGGCAAGGTGATGATCCACAACGTGCTGCCGGTCGCCCTGGCGGGCGCGTGGTGCTGCGGGCGTCCCGGCCCACTCGCCAAGAAGATCGAGGATGCCCTGAAGAAGGTCGGCTATCAGCTTGCCTACGACAGTGGCGGTCATCACGGCCCCGGCTTCGTCGGCATCATGTGGGCCGCCGAAGAGGAAAAGTAGGATGACCTACGGCTACTGCCCTATCTGCGGCGATCACGGAGTGGCGCGCCAGCGTCGACCCAATGGTGACGACACGTGCGTTAACAACCACACCTATCCGAGCAAGACGGCGCTGCCTATGCAGCCGCTGACGACTCGGCCTCAGGCGACGCAGACGGAGTGGATGGCAGGCCTGAGCGAGTCCTACCCCGAGCTTTTCGCCGGCCCGCTCGCGATCGCGGTCTCTTCGCAACATGAGGCGGACGCCCTGCGCGAGATGCTCAACGGCGCCAAGGGTCCTGCTGACCAGGGCATCATGGTGATTCCGTTCGGCGGCTCGGTCCTCTCCTTCTCGCCCGGCGGCACCGCCCTGCTGCGCGGCTACGTCTCCATCCCGCCGAATGGCGGCCCGATTACTCGCCAAGCCTTTGAGGCCTGGATCGAGAAGGCGATCGCGCCGTACCTCGCGCCTAACGCTTCCCGGCTGGTCCTGTGATCGTTCTGCACCAGAAGTACAACGGCCGTCTGGTCTACCTCCAGCCGGACCAGATCAAGGCCGTCGAACATCGGGGCAACGGCGATACGGCCGTAATTGTCGAAGGCATCGACGACACTTCGCCGTGGATCGTGACCGAGACGCCCGAGGAGATCGCGAAGCTTCTGATGGGCTGGAAGTGGCGCCCGCACTTCCTCAACGAAACGATTCGCGACGGCGCGGTGATCACCGCCCTCCGTCTCGACCCGAAGACCAAGGGGCTGGTTCCGACCTACGCCCATCTGCACCTGGAGCAAGTCCATTGATCCGCCTGACCGATTTCTCCGCCGCCGATCCTTACCTCTACGTGGACCCGCGTCGCATCGTCTATGTCGAGACAATCAAGGGTGCTGAGGACGAGCCAGAACGTCTGACGACGATCCATTTGGACGGCGCGGACCACACGCTGCAAGTTCGCGAAACGCCTACCGAGGTTCTTCGACTGAAGACGGGCTGGGAAAATCGCGTGCAAATGGTCGATATGCCGGCGGCCGATCTCCACAAGCTGATCGCGGCGGCGCTGGTCGCCGACACGGACGACGGCGTGCCCGAGTTGCAGTATCTGGTGGGATGGGCCGACTAATGATCCGCCTCACCCTGACCGATGGCCGCTTCATCTACCTCGCGCCCGAACACATCACCCAGGTCGGCTCGTATGGCGACAAGACCTACGTCACGACTGTCGAACATCCCGACGGTCCGACCGGCATCGTCGAGGACCCATTCGACATCGCGCGCCTGAAGGCCGCCTGGGAATTGCGCTATCACGCGCCTGAGATCGCCGGCGACCTACCCGTCGCGGTTTACATGGACCGCAGCGATCCCGAGAATCCGTCGATCCAGTTTCTGTGCTGCGCCATCACGCGCAAGCTCCGCGAACAGCGCGCTGGTGCGCGTCCGCAGAACGGAACGATGCCGCCCGTCAACTTTACGGGCATCTTCGACGAAATCTTCGGCGCCGCCTTCCCGCACGACCCGGACAAGCGCTGATGCCCGATCTGGAAGAGCACCTGCGCATCCTCAAGCGCGCGTTCAAGGATTTCCACGAACGTAACACCGTCTGCCGCGCGGACGGTTGCGATGGGGGCTACGTGGTGCTCGACCAGGAAGACATCGACTGGTTCACCCAAGAGCCGCGCGCTTCGCACTGCCCCAAGTGCAAGGGTACGGGCTTCGTCCCTCGCCAAATGGAGTTGCCGCTGTGATCCAGGAACCTCGTCCGCTGCTGGGGCTGGTGCTCGCCGCCACTTTCCTCGCGTTGTTCGCCATCCTCACCTACCCGCTGCGCCTCATGAACGTGCTGCCCAGCGAGACCGCTTGGGGCGCCCGCGCCTCCGACATCTTCGACGAAGAAGGCCTCTGATGCCCAACAAGCCCGACATCTGCCTCTACCATCATCCGTGCTCGGACGGCATGACCGCCGCCTGGGCGATCTGGACGCGTTGGCCCGACATCGAATTCCTCGGCGTCAACTACAACCAGCCTGTCCCGGACCTCACGGGCAAGCACGTTCTGCTGGTCGACTTCAGCTATAAGCATGACGTTCTGGTTCAGATCGCGGCGATCGCCGCCTCGGTCACGATCCTGGACCACCACAAGTCGGCCTACGAAGACCTCCAACCACTGCTGGACTCCGGCGTTGTCCAGGGCGAATTCGACATGGCGCGGTCCGGCGCCCAGATGGCGTGGGATTACGTCTGGCCGGCGGAGGTCGAGAACCCGTTCGATCGTGAGCACTTCCAGTATCGCAACTACGTCGTCGAGGACGGCGAGTATCGTCGCGGCATCGGCTACGTCCCGTATCTCGTCAAGTACGTGCAGGACCGCGACCTCTGGACTTGGGGTCTGCCGGATTCCAAGGAAGTCAGCGCCTACATCCAGACCAAGGCGCTGACGCTCCAGGCCTGGGACAAGCTCGCGCACGAACTCGAAGACAGCATCGGCTACGACCGCGCCGTCGAGGTGGGCGCGATCCTGCTTCGTAAGCAGGAATCCGAGATCGCCGGCGCCTTGAAGTCGACGAAGCGTCGTATGCGTATCGCGGACTATGATGTTCCGGTCGCCAACGTGCCCTACATCTGGGCGTCCGAGGCCGGCAACATCCTGTGCAAGGGTGAGCCCTTCGCTGCGACCTACATCGACACGGCCGACGGCCGTTCGTTCTCGCTTCGCTCGGACAAGGAAGACCCGAACGCCGTCGATGTCAGCGCGATCGCGGCCTACTATGGCGGAGGCGGTCACGCGAACGCCTCGGGCTTCCGTGCGCCGATCGGCTGGGAGGGGCGCTCGTGAGTCGCGAACTCTACTACGTCACCTATGAGGCTAACGACGAACTGATTTTCCTCGTGGGCACCGAAGACGCCGACGAAGCCGAAGCGTGGCGTGAATGGGTTGAGAGCATCTCCGACGTGGAGGTGTTCGCCGACGTACGCAGCGTTCGGATCGACGACGAGATTGACGACACCGCGTTTGCGCTGATCTGCGACGACGATGATGAGCTTTATCTGTTCGAGTCGCTGGAGTCCGCCCGCACCTTCATCTCGAATGAGAACCTGAGCGGTGCGATCACGAAGGGGATCAAGTTCGGGGTTCGAACTTTCATGGAGCGTCCGCTGTGAATTCTTCCCGAATGGACAACTTCGGACAAGCGCTGACGATGCTCTGGGGCTTTGCGGTCTTCGGCATGTTCGCGGCTTTCTGTCTTTTCGGCATCCTGGCCGGCATTATCGTCGCGGCGCCTTGGGCGCTCTACTATCACGATCCGACGATCGTGCTTTGGCCCGCGACGGCCGGCATGGTCCTGATGATGATCTGGGCGGCGTGGCAGATGTTCCAGCCGCGCATCCCCAACCCTTTCCGTAAGCGCTGAAGGAGCCCTCAGCATGACTCTGCAATACCTGTCCCCCGAGTTGCTCGCGCAACTCGAACTCGATGATCTTCGCGACATCTCCCTCGGCCACGCCAGCATCGAACTGTTGGAATTCAAGGGTGACGGTCTGAACATGATGCGCAAGCAGCGCGACGAAAAGCGCGCCGCCGGCGAGAACACCGTGCGCCTGGACGCCGAGATCGAGTACGCCGAACGCATGACGGCCGGACCGATCTTCTACATCAACCGACAGGCGGCTGCGGCGTGAGGATCGCTTACGAACTCCGCCAGCAGCATGACGAGATGGGCAACGCTGCCCATCTCCTCTCGCCGGGCGATGCCGAGCGCATCAACCAGGGCGGATATCGTCGTGTCGCAGGTGGATGCACCTGCGATTGCGGCAAACTCTACTACGACCATCCGCCCGTCCTGGGCGCGCTGTGGCTAACCCGCCTGTGCGGCGGAGAGATCGTGAAGCTGTAATGGACAGGTGGATCGTCTTGACCAAGGACCCTTGGCGCAACGGACAGCCAGGGCCGATTTATGTCGAGGGAACTCCCAAGTCCGAGCGGCTGGGATTACGGCAAAATCGGCGTTTTGCAGCGCCACTCGCTCAAGCGGACGCTCAAAAACTGGCTGACGATCTGAATAGGTGCCTGGACACGGGCCAACATTATGAGATCGAGCCCGCTTGATGCCCAAGCTGATCACCTGCTCGTACTGCGGCGGTAGCGGCCTCGAAGAATTCTTCGGCGAGATGCCCGTCGCGTTCGGAACTTGCACCAACTGCGCCGGCACCGGCAAGACGGAGTCACGTTACGTGGAATCCCTGACCTACGAATCCTACATTGCTGACGCCAAGAAGCGCGGCGCGTCCATGAAGGCGCCGGGCTCTCTGATCTTCCCCAAGGATATGCCGCCAATCGCCAAGGTGGCTGACAACGGTGTTGATGTCGTCATCGACGAGGCTGCGACCCGCGCCCGCTATTGGGGCGAGGACACCAAGACGATTGCGGATTGCGAAGCGAAGTTCGACATTCCGATGAACTTCGCCGGTGAACCCGACATCTCTGGCCATGCCGATTTCTCGACAGGCTTCGACGACGAGGGTAAGGTGTCCTCCCCTGAAGAAGATCAGGACACCCGCATCTAGGCAAAGACCTGGAGCGATATGACGAAGGACTCACCAGTGGAGTCCTATGAGCCCTTCCCGTCGAAAGGCGTTGCGCGAAGCAGTCGAGCACTGCGGCGTCTCTAAGATCGAGGTCGAAGCTTGCCAACGCGAATACGCGTTGGCGCACGACGCCTATAACGCCCTCGTCACCGAGAACCCGCCGAAGAAGCGCTCAGGTACGACCATCGAGAACATGCGCCGGCACGCCTTGGCGGCATACGAAGCGCTGCTCGATGCGATGCGAGTCCACTCCGACAATCTGGCCCACATCGCGGCCCTGCGAGGGACTTCGTTCTGATGTACGTCATGAAGCGCGACGCGCTCGCTTCGCCCCTGGAGCGTTGGTCGATCGAGAACACCTCGGAGTTCCGTCGCGGCCTGCTGCAACTTCCCAGCGAAGACTACCTGAATCCGTCGGCGATCGACATGATCCGTGTCGTTCGCGACAAGCCGGACCGCAGCACCGGTGAAGTTCTCACCAAGGTCCACATCGAGTGCAAGGGCTCCTGGTTCTCGACGATCTTCGACGAGGTCGATGAAGCGCGCGGTTTTGCCCGCACGGTCTGCAACTTCCGCGACGAGTACCACCGCTAATGCGCTACTTCCTGGACACCGAATTCAACGGCTTCGGCGGCTGCATTCTCAGCCTCGCCCTGGTCGCGCAGAACGGCGCATCGCTCTATCTCGTCTGGCCAACGAACGACATGCCTGAGGACCCTGATCCCTGGGTCCTCCAGAACGTCATCCCGCTCATGGACAAGGTGCCGGATAACGTCCGTACGATCGAAGTCCGTCGCGGCACGGACGATGCTGCCCGTCATATCGCCGAGTTCCTGCGCGGTGACCCGGCGCCCGAGATCGTGACCGATTGGCCTGACGACATCCGCTATTTCTGCGAGACGGTCATTACCGGCCCCGGACAGATGATCGCGATCCCGCGCCTCGCCTTCCAGATGCTCCGCGTCGATGCGTACCCGACCACGCTCGCCGGCGCGGTGCAGCATAATGCGTTCTGGGATGCCTGGGCACTCCACACGCTGCTGACACCCAATGGCGTCCGCTAAGCGGCGGTCCGCCCCGAGGACCACCAAGAACACCATCTCCCGCCGCCGGCCGCGACGCCGAAAGGCTTCGACGACCAAGAAGACCCCCGTGTCCTACAACCACCGCACCCATCCGGCGAAGATTCATCGCCCGGCTCCGGGCCACTGCCGATGGTGCCATCAGCCGATCTATCGCGTGGATGGAACGATCAATCGCCGGCGCTCATGGTGTAGCAAGACCTGCGTGGGTCATTACTTGCTGCGTACGGATTCCAAGATGATGCGGCAGCACATTTTCTTCCGTGATCAAGGTGTTTGTGCGAAGTGTGGAAAGGAGCACAAGTACAACAACGCGGATTGGGAAGCTGATCACGCTCAGCCCTTGTTCCTAGCCTTTGGCGATCCTTCATTCTGGGAGCCTGAGAACGTACAAATTCTCTGCACTACTCCATGTCACAAGGAGAAGTCCGCTGAGGATCGTCGCAAGTATGGGTTCGTACTCAAGATGGCGAAGGGGCCTAAGTCTGCGCAAAATCGGTCCGGTTAGCACAGCCATACTGGCAAGTAAACTACCAAACTGCCAGAATTCTTGACATTAACCATGGATTTTGCTAGAACCTGCGACATCCCGACTAGGTAGCCGGCTCTCCCCAGGGCTTGTTGCCGCACCATCCATTCTCGCGACGCGACGGGTCGTCACGCCTAGTCCCAGGGTCTGGGATAACAGAGAGACAAGTTTCTATGCCGATTTTCCAGTTCGATACGCTCGAACAGATTCCTGAGGCGCTCCGCAGCTACGCGAAGTCCGAGGGCGAGAAGGTTCAGATCAATCTCGTTCCCGAAGACAAGCTGGCTGAGTTCCGCCAAAACAACACCGACCTTCTGAAGGAGCGCGACGCTCTGAAGAAGGAAGTCGAGCTTTACAAGCCGATCGTGGGTGAAGACCCCAACGCGCTGCAAGCCGAACTGGTGGAACTGCGAGCGACGGCCCAGCGCGTCAAGGACGGCACGCTGACCGACAGCAAGGCCATCGAGCAAGAAGTCGTGCGCCGTACCGAGGACATGAAGAAGTCCCTGGAAGAGCAGATTCGTCAGGCCCAGAAGGAAGGCGCCAACTGGCGCGCCAAGGCCACCGACATCGAAGCTGTTCACAAGCGCACCCTGGTCAATTCGGCGATCAAGGACGCCCTGATCGACCCGGAACTCGGCGTGCAGCCGTACGCCTATCCGGACATCCTGGCCCGCGCGACCAACGTCTGGCGCGCCCAGGACAACGGTCAAGTCCTGGCCTTCCAGGGCGACCTGCAACTCTACGGTTCGGACGGCGGCTCGCCGCTGACTCCGAAGGAATGGATCGTGAAGCTTCGCGACGAGGCCCCGCACTACTTCAAGGGCACTCAAGGCGGCGGCGCCGGCGGCGACACCACGCAGCGCGGTCAGTTCGGCAAGACCCAGCAGGAACTGCGCAGCATGCGCGGCGCCGACAAGCTGGCTCTGGCCAACGGAGCGAAGCCGGCCTCGCTGTAGGCCGGTTGGGGGCAGCCCCTCTCGCCTGAGGGGTGCTAGGCCGGGCGGGCCTAACTTAAGCGCCGGGGTTTCTTGGGGCGGTTCCCACCAAAAACCGTCCTACCAGTTTCGCCCATAAGGGCATCGCGTCGAGCGCCGATCCTGGCGATCCGCATCCAGAATTAGAGTCACGTTTCCTCCGAAACGTGACTCTAACAAAATTCCCTCGGGTGTCGTCGGACGATCCGAGGGGGAGCCCGAGGCGGGGGCCGCCTCCTCAAACCTGTCCGGCATGAAACCAACTAAGGGAAAGCTCTAATGGCTGCCTTGACTCTGCTCGAAGCCTCTGATCTGGCGATGGGCAACGATGAGGTGAAGCGTTCGGCAATCATCGAACTCTTCGCCTACCCGGACCTGCTGAAGGTGCTGCCGTTCATGGACGTGCCCGGCGGTTCGTACACCTACACGCAAGAAGGCGCCCTGCCCGGCGTGGCCTTCCGTGGCTTCAACGAAGCCTACACCAACGGCGTCGGCGTCGTGAACTCGCAAGTCGAAGTTCTGAAGATCGTCGGTGGCGACCTGGACGTCGACAAGGCCCTCATCAAGACCCACGGCGCGGACATCCGTACCCGTCAGGAAAAGATGAAGGTCAAGGCTCTGTCGCTGTTCCTGGCCGGCAAGATCATCAACGGTGACTCCGAGCAGGACCCGCGCGAATTCGACGGTCTGCGCAAGCGCATCGTCGGCTCGCAGCGTATCCCGGCCGGCAACACCAACGGTGGCGACGCGCTGTCGCTGCAAATCCTGGACGAAGCCATCGACGCCGTCGAAGGTGCGACCCACCTCGTCATGTCGAAGCGCATGCGCAACCTGCTGTCGGCCGCCAGCCGTCAGACCTCGGTCGCGGGCTTCATCACCTGGGACAAGACCGAGTTCGGCGAGCGCATCGCCTACTACAACGACCTGCCCATCTTGGTCACCGACTACGACGACAAGAACGTCCAAGTCATCGACTTCAACGAAGCCTGCCCCGGCGGCGGTACCACCGGTACCTCGATCTACGTCCTGAACATCGGCGACAGCGGCGTGATCGGCCTCCAGAACGGCGTCATGGAAGTTGACGACCTCGGTCAGGTCAACGACAAGCCGGTGTACCGCACCCGCATCGAATGGCTGATCAGCCTCGCCGTCATGAGCGGCCGTGCTGCGGCCCGCGTGTGGGGCATCAAGAAGGCTCCGGTCGTCGCGTAAGTGACGGCCTAAGGGCTGGTCCTTCGGGGCCAGCCTGAGCCTCCTCCCCACCTCACACCACCTTTTCTAAGGGCATCTGAAGATGAACTCCAAGATCAAGCACCAGTACGACGCGCTTCTGGCGCTGCGTTCGCTGACCGACCGTGCGACTGCCGTGACCGCCGATGGCGCCGGTGGTGGTTACGTCGATCTGCACCACCTCCTGCCCGAAGGCACCCCCGGCGAGCCGGGCGCCCTGGGCGATGTCGCTGGCCTGTTCGGTCAGCGTCCGTTCGACGTCGTGATCCAAGTCGACGCGATCGACACCACGTCGGGTTCGGAAACCTACACCCTGAAGCTGCAAACGGTCGACGCCAACAAGGCCAACCCGACCGACGTGCCCTTCGGCGGTGCGGTCATCACGTCGGCTCTGGTCGGCGAACCGCTGGTCGTCAAGATCGACCCGGCCGTTCTGAAGCTGGCCGACGCGGATGCCGCGTACCTGCGCATCTTCGCCGACGTCGGCGGCGCCACGCCGTCGATCACCTACTACGCGTTCGCTGCGCCGAACAGCCGCGCCTAAGTAGGCAGGTCGGGCTCAGGCTCAACCAGAGGCCCGGATCGAAAGGTCCGGGCCTTTTCTTTACTACCTACTTTACTGACCTCGGGTTTAGGATCAATCGTCCTCGTCTTCCGTGTCGTCCGCCATCGCTTCGACCAACGGGATCAGGTTGTCGCGATGCAGCGTGTGCCAGACGTAGGCGTCGTCCTCGGTCTTCAGCAGCACGTACAGGTACTGCTCTGCGAACTCGCGCTGCACAGCGTTCACATCGACGAGCACCCGAGGCGCGACGCCGCTCTCGCCGCGATCGCGGCCGTATGCGACGGTCCAGCCCTTCGTCGGATTGTTGAAGTCGTGCTTCTCGCCGACCTCTTCGTTGATGACGCTGAGGTCGCCCAGGGCAGCCAGTTTTCGCGCCTTTTCGACGTCCGAGTAGTGGTCCAGCAACGTCTGACCGTTGCCCTCATAATAGCCGTCCCAATGGACGTAGATGAAGAGGAAGGAGCCGTCTTCCTGCTGGACGGCGACGTTGCTGCGAGTGGCCATGAGGGAACCCCGGTTAACTATGCCTTCAGCCATAATCGGTTTATCCCTTGATGCAAGCGAAATGTCTGCCCTGCTTGCGCCAGAGTGCCAGGAATCTTGACACTTTGGGTTAACCATGCCACAAGAAACGGGCTTGCGGCGCATGGTTGCCGCCCTTTCTGAATTTCCTCCGCCGCAGGAACCACATGAGCGAATCCGTCATCATTTACGGGCCGAACGGCCCCGAACGTCACTCGCCGGCCAACGCCCGCGATCTCGTCTACACCGGCCTCTATAGCTGGGCTGAATTTTTCAAGACCACGCCGACCGCCATCGCGCCGTTCGCGCGCCTCGACGTCCCCTCGGGCAGCCTGACCCAGGACGTGCTGGACAAGGCGATCGTGAAGGAAGAAGGCGGCGCTTCGGGAGCGGCTTCGAGCGCCGCTGCTGCCCTGGCTGCTCAGCAGGCCCAGATGCAAGCGGCCCTGCTCCAACAGCAAGCCCTGGCTCAGGCCGCTGCCCAGGCCCAAGCGGCTGCTGCTGCCGCCGCGCCGGCTCCGGCCGTGGAAATCCCGGACTTCAGCAAGCCGGTCGAAGTCGACGCCTCGGACCTGGACGATGACGGCGATGTCGCCGAAGCTGAAGTCGTCGCCGACGAAGAAATCGCCACGCCGACCCCGCGTGGTCGTGGCCGTCCGCGCAAGAACGCCTAAGTCGGCGTCGACCCTGCATCAACCTCAGGGTCGTTAAATATGAGGCAGGGTCAACCCCTGTAGGTCCGCGCTAGCGCCGTATTCCGAGGCCGCACCTGTAAGAGGGCCGTATCGGAAGGTCTCGGAGCGGGAGATATTGAAAGGCCCCGAACTCACGTTCGGGGCCTTTTGATTCTCAGAAACGACTGAACTTGCCGGGGTAGAAGGCCTGATGGTTGATGCGCCTTTCCCGGATCAGCAGCGCGAAGATGCGGCCCCGCCCTCGGTACCGGCGCTTCCACTTGTAGCGATGGACGAAGCGCGTCGCGCCCGGCCCGACGCCAAGCTTGGCGGTCCCGGTTCGGACACCCCAGAGCGGCGACTTGTTCACGGTACTGCGATAGATGTGAATTTGGCGATCGGTCTGGAAGTAGAGATCGCCGTTCATGCCTCGGTAAAGGCGGGATTTGCCGGGGAAACGGCGCATACGCGGACCTTCCGAACTGCCAGGAATCTTGACATCTGAGCCAATCCGTGACAGAAGTCAAGGGCTAATTTTAGCCCCTCTTGGCGGAATTTTCGGTGCCCAACCTCTCCTACTTTTCGCACGACAACATGATCGCGCAGTTTGGTCCGAACCAGACTTTCGCGGTGCTCGTTGACGCGCCGAACCCGGATGGCACCGGGCTGGTCGAGCCCAACGAGGCCTGGGGCTACGCGCGTCAAGCGATCGACTTCGAAGCCACGCGATCGACCTCGGAGTCGGGCGTGACGGTGCTGCGCAACACCAACAACGTGGTCTTCGGCCCGGCGGTCACCGCCGACTGGCCGATGGTCCAATGGTTCGCTGTCTTCGACGAAAACGACAACATGATCTACTATGGTCGTTTGCGAACTGCACGTACGACTAAGCTGGGCGAAGTCACGGCGTTCCCGATCGAAGACATCGAAATTCGCCTTCGGTAAGCGCTGATGGCGAAGCGAGTCAGCATCACGCTCGACGTGGCGACGGATGTAGATTCGCGTCACGGCCTGGGCATGACCGCAGGTCTTCCGCCGGAGATCGAAGGCGGCACCATGGGTATCATGGATGCTGTCGTTGGCGCGGCGGTCGACGGTGGCGGGATCGTCGTCGTTCCTGGAACGATCGAAGACCTCGTCGACGTCGAGATCAATCCGTCGACCTTGGCAGACGGCGATGTTCTGGTCTGGCGCGAGGCGCGTTGGGTCAACGAGCCTCAATCGGGCGGCGGTCCGGGCGGTAACGGTTTCCAGATTCCGCTTGGCCCGGTCGAGACGGCTGGTGACGGGTCCTGGTTGCCGGGCGCGGTTCCCCTGGCGGACGATATGGCGGTCAGTGAAGGCATCGACCGCATCAATGAAGTTCTTGGCAAGCTGGTCCCCACCCAGCCACCCGAATTCCCGAACGGCGGCCTTTCGCTGTCGAATACCGGAGGCTCCTCGCCGCGACTAGCGACGGGCGTGACCGATAATACGGGTGATACGCCCTACGCGCCGGGAGGCAGCGTTACGCGTGTCCCATCGGCGGGCGTGTCGAGCTTCGCCTTCAATGACGTGGGTCCGGGCGACAGCGGTACGGTGTCTGTTTGGATGAACGATGTCGAGGTCGCCAGCCGCGCCCTGACCGGCTCCGGCGACAACGGCATCTACAATGGTCTTCAGATCGCCGACCAGAAGGACTACCCGACTGCGCAGCCGGGCTTTTGGAAGTCGATCGACGTCTCGCTCAACGGCGTCCCTGCGGATGTCGGCGTAAACAAGGTCCAGGTGGTTCACTCGGCCGCCGGCCAGACCGCCGAAGTCTATTTCGTGCGCGACGGCATGACCGCGTCGCCGGTGGTTTCCGGCGGCAGCGTGGCTGAAGCTACCCAGGGCACGCTCGCCTATTCGTCGGGCGTGCCTCACTACGGTTCAGGCGCGTCGCTCACGGTGGGCGGATCGTTCACGAACCTGTCGGGCGAGACCTACTACGGCGGCTCGGACATCTTCACGGTGTCGGGTGAGAACGGCGTCATCAGCGGCCAGTCGTACGACTATAGCACGCTCGGGATCACGGTTCCGCCGGTGCGCCAGAAGACCAGCGCGACCGCGATCACTCCGGTGACCGTGAGCGTGAACGGAAACGTCCATGCGGTGGGCCGTGTCCAGGGGGCCGCGCGCAACGTGAACGGCACGGGCTCGGCTGTCCTGGCATCGACGATGGTGCTGGTCAAGCGCGGCGCGGCGCCGGCCGGCAAGGTGGATGAGATGTCGGTGCCCGTGACGGGCATGGGTAGCGTCCCCAACGGCGATAACGCCGTGTCGGTGATGTTGGGAGACGGCGATACGCCGGCGGGAGCCGCGACGGCCTGGGACCCGACGGCGCTGCTGCCGACCTATTCTGCTTCGGTTGTGGCGGGCGTGCTCAAGCACGACCAGATCGACTATACCGCCGGCTACCTGCCGCAGGGACCCAACTATTCGGTGGGTCGCTCGGGACCTCAGTACCGCACTTGGTCGTTCAAGCGCGCCTCGCGCTCGACGTTCCGGATCACGGTTACCGGTTCCTATGCAGGCTGCTGGATCAAGCTGCCGGGCGTGTCGGATTCCCAGCCGAACGCCCCGAATGGCTGGTGGAACGCCTTCGCCGCATATGACGGCGCCGGTATCCCTGGCGAAGCTGGCGACCCCGCCGCCGGCTGCGCGCTCGGCTCCGTGATGAACGGTGGTTCGGGCACGTTCACGATCACCTTCGGCACGCAGTCCTCGACCAACGCGACCGGCAATGAAGTCCTCATCCGCTTCCGGCTGAACGCCGGCCAACAAATCACCGCGCTGGCGTACAGCAACTAGGTCCAACGATGCCCATCACCACTGACGAAAAGGTCGACTTCCTGTTCAAGCAGGCTGGCTTCGGTGTCGCCAAGACCGAAACGGCCGCGAACAAGACTGGCTCGAACGAAACCATCCCGTTCCCGCAGGTGGTCTTCCCGGACTCGGTCTGGAAGGAGTCCAACCTCATTCCGCCGTCGGCGCCGGTGTCGTCGGGGGGCGTTATCGAGGCGTGGACCGGCGCGAACCGCATCCGTGCGACGACCGACCCGACTTCGACTCCGAATCTGACGTGGCTGGCGACTGAAGTCTTCGGAACGCCCGCCTCGCGTCTGTCGGGCTTCGTGCCGCCGACTTTCGGCTCCAGCTACGCCGTCAAGGTGTATATCGGCGACCCCAACGTGGGTCCGGCCGCGCGTATCTTCCCCGACACCACGGGCGAGGAATGGGTGTTCAACTACACCTCGGGCGTGCTCATGTTCATGGGCAACAGCATCCCCGCCGCTAAGACCGCCACGATCGGTTCCGGATCGGTGACGGTCGCCGCCAACGGCATTTACCTCGAACTCTACCAGTACGTCGGCGCGGTCGGCGTGGGCGATGAAGGCGTCGCCAACGGTTACGAACTGCCCCTGGGCGGCACCAGCGCCTGGACCGGTGCCGTGCCGCTGGACGACAACACGAGCATCTCCGAGGCCATCGACTTGATCAACAACAAGCTGGGCGACGTGGCCTCGGACACGCCGGCCGACGGCTTCCATCTCGTCCTGGGCGACGTCACGGTGGACGGCGATGGTTCCTGGTCGCCGGGCGCCGTTCCGTTCACCAACAACATGCCCGTCAGCGAAGGCATGGATCGCCTCAACGAAGTGCTCGCCAAGCTGATCCCGGCAACGCCGCCGGATTTCCCGAACGGCACGCTGTCGATCTCGAACACGGCTGGTTCTTCGCCGCGTCTGGCGACGGGCGTCACCGATAATTCGGGTGGCGGTTCGGGCTACGTCGATGGTGGCGCTGTTACCCGCATCACCGCTGCTGGCATCAACAGCAACACGTTCAACGACGTGGGTCCGGGCGATGTGGGCACGGTCGCGGCGTTCCTGAACGGCGTCGCCACCGCCACGCACGCGCTCACGGGTACGGGCGACAACGGGACCTATTCGGGGCTCGTGATTGCCGACCAGAAGGACTACCCCGTCTCGACGCCGGGCTTCTGGAAGTCGATCGACGTCTCGCTCAACGGGTTCGCGGCTCCGATCGGTATCAACAAGGCCCGTATCTCGCACGGCGGCGCCGGCCAAACCAACGACGTCTTTTTCGTTCGTGATGCCCTCACGGCAACGCCCGCGATCACTTCGCCCTCGGTCGTCCAGGCCGGCGCGGGCACCCTGGCTTATTCCTCGGGGGTCCCGCACTACGGGACCGGCGCGACGCTGACGGTCAACCTGTCGTATTCGAATCTGTCGGGCGAGACCTACTATGGTGGTTCCGACCCCATCACGATCACGGGCACGAACAGCATCATCGGCTCGCAGGCGTTCGATTATCCGGCGCTCGGCATCACCACGCCGATCCCGCGCCAGACGACCGCCGCCACGGCGATCACCGCGATCACCGTCAATGTGAATCCGACGAACGTCCACAATGTTGGTGTCATCCAGGGCGTCGCCAAGAACGTCAACGGCTCCAGCACGACGACCACGCTGTCGACCACGAACGTCCTGGTCAAGGCCGGGTCTGCCGGCTCGCGCATCGACGAGATGAGCGTTCCGGTTTCGGGCCTGGGTTCGTCGCCGAACACCAACAACGCCGTCTCGGTGGTGATGGCAGGCGGCGATACGCCGGCGGGCGCGCCGTCGGCCTGGACGACGTCGACGCAGGTCCAGACCTACGACGCCACGGTCGTCGCTGGCGTACTGAAGCACGACCAGACCGACTACACCAACTACATGCCGTCCGGCCCGAACTATTCGTCGGGTCGCACGGGTTCGCAGTACCGCACCTTCTCGTTCAACCGTGCGGCGCGCTCGACCTTCAAGATCACGATCGCGGGCTCCTACGCCGGCTGCTGGATCAAGCTGCCGGGCGTCTCGGATACGCAGCCCAATGCTCCGAACGGTTGGTGGAACGCATTCCAGGCCTACGACGGCGCCGGCGTTCCGGGCGAAGCCGGCGATACCGCCAACGGCTGCGCGCTGGGCGGCGTCATGTCGGGCGGCTCTGGCACCTTCACGATCACGTTCGGCACGGAATCGTCGACGAACGCGACCGGCAATCAAATCCTGGTCCGCCTCAAGCTGAACGCGGGCCAGCAAGTCACGGCACTCTCCTTCTCGAACTAAGATGGCAATCTCGATCAACGAAATCGTCGACGCCCTCCAGAAGAAGATTCTGAGCGGCAAGACCAAGACCGGCAAGTCGACCGACAAGTTCCCCTCGAACGAGTCGATCTCCTCGCCGCTCGTGGTCTTCCCGGACAACATCTGGAAGGACGCTGCTTCGGTGCCGGCCTCGCCGCCGGCGTCGACGAATTCGTTGGTCACGGTCTATGCGGGCGCCTCGCGTATCCGGATGACGGCCGACCCCACCTCGGCTCCAAACGAGACGTGGCTGGCGACGTCGACCTACAACAATCCGGCCACGCGCCTGACGGACTTCTTGGACACGAACTTCGGCACTGGCTACGCCGTTCGCGTCTTCATCGGCGACCCCAACGGGGGACCCGCCGCGCGTATTTTCCCCGACACGACCGGGGAAGAATGGACCTTCGATTACGTGGCGGGCGTGCTGAACTTCCCGACCGCCGTACCGGGATCGAAGACTGCAACCGTGGGTTCCGGGACCGTCAGCGTGGCGGGCAACGGCATCTACATCGAGGTCTACCGCTACACGGGCGAAAAGGGCGTGGGTGGCGGTGGCGTTCAACCTGGGGACCTGGGGACCATGGCCACTCAGGACTCCGATGCGGTCGCGATCACCGGGGGTGACATCGCCAACGTAACCTTCTCCAACGTCACCATCGACGGTGGCACTTTCTAAAGGGCAAAGCCGATGGCTTCTATCGTCTACAACTCCATGCTCGACGATCTCGTCAAGGGCAACATCAACTTCGGGTCCGACTCGTTCAAGGTCATGCTGGTCACCAGCACCTATACCGCGAACAAGGACACGCACATGAAGCGGTCCGACGTCACGGCTGGCGAAGTCACGGGCACCGGCTACACCGCCGGCGGCCAAGCCACGACCGTGACCTGCACCAAGGACACTTCGTTCGACCGTGAAGACCTCACGTTCTCGACCGTGACCTGGACGTCCGCGACGATCACCGCCAATGCGGCGGTCATCTACAAGTCGCGTAACGGCGCGGCTTCGGCTGACGAACTCGTGGCCTACGTCGACTTCGGTCAGAACGTCTCGTCCACGAACGCTAACTTCGCGGTCAGCTTCTCCAGCCCGCTGCGCTTCCAGAACTAATCGAGGAGTCACGTTTCCTTGTGAAACGTGACTCTTTCGTTTACTATGCCGGCTTTCCCACAACGCTGATCGAAGCGCCCCTGACTCGTGGCTAATCTCGACCTGAATACGCCTGTCTCCGTCGCCTACTCGGGCGGCGTGGAAACGTATGTCGCGACGTCCGCCGGTCAGGTTACCGTCCACATGTGGGGTGGTGCGGGCGCCGGCGGCTACTACTCGGGTGGATCGGGTAATACGGACCGGCGCGGTGGGGCCGGTGGCTATGCAACCGTTCGTTTCTTCGTCAAGCCCGGCGATATCCTGTCGACCGAAGTGGGACAGGGCGGTCAAGTCGCTACTGGCTCGGGTGCGACCGTCACCTCGGGTGGTAATGGTGGCTGGCCTGATGGTGGGTTCGGCGGCAAGTCATCGTCAAATACCGGCATCGGGTTCGGCGGCGGCGGCGGCTCAACCCGCCTCTACAAGAACGGTGAACTCGTTGCGGTCGCCGGCGGCGGCGGCGGTGCGACCGGCTTCTACTATGGGGGCAACGGCGGCGGCGTGTCCGGTTGGGCGTCTACTGACGCCTCTTCGGGTGGCGGCGGCACGCAAACGGCTGGCGGGGCTACCGGCACGGGCGTAACCGGCATGGCCGGTTCTTATTTCCAGGGTGGTTTGGGCGCGGCTGTACAAGCCACGGCGGCGCCAACGGCGGGGGCCGGCGGCGGCGGAGGCTATTACGGTGGTGGTTCGAACGGCGGAGCCTCGGGCGCGCACGGCTCCGGCGGTGGAGGCTCGGGCTACATCAACTCGAATGGTCAATATAATGGGGCGTTGAAGGCCGGTCAGAACAACACCGGTATTCCCTATGATGTTTCGGGGGTTCGCGGATCGGGTATTGCGGAGGGCGGTACTGGCCCCACGGCGGCAAATAGCTGGAATCTGATCACGCCCGGTGGCAACGGCCAACTCTACATGACGTTGGCTGATCCGTCTGCGACGGCGACCACGTTCCCGACCTCGGGCACGACCACGCTCAGCTACACCGGATCGCGCCTCGTCTACGTCGCCACGCAGTTGATGTCGGTTGACTTCGAGATGTGGGGCGGAGGTGGCTCCGGCGGCTTCTACACGTCTGGCGGCAATTCCGGCGTGAAGGGTGGCGCAGGTGGCTACACCAAGCTGACGCGTATCTTCTATCCCGGCGACATCGTCGAGATCGAGGTTGCCCAGGGTGGGCAGGCTCCCACCTCTCCTGGCGGCCTGAACATCGGTGGCGTGGGCGGTTGGCCCAATGGGGGCGATGGTGGACGTCCAACGACCACTACCAACAACATGGGCGGCGGTGGCGGCTCGTCCAACATTTTCGTCAACGGCCGGCTTCTGGCCGTGGCTGCGGGCGGCGGCGGCTCGACGGGCTTCTATAACGGCGGCAATGGCGGCGGACGCTATGGCCTAGCCGATGCTGCGACCACCAACAGTGGCAACGGCGGCACCTGGGCGCTTGTCGGTACGGGCTTGAACCGAGCCTACCTCCTGCTGGGCGGGCATGGTTCGCCCAACGAAACGCGTGACGTCGCGATCTCTACGGCTGGCGCAGGCGGTGGCGGTGGTTATTGGGGCGGTGGCGGCGCGCGCGGTGGGGCGAATACCCATGGCGCGGGCGGCGGCGGCTGCGGCTATCACAGCGGCGACAACACCTACAACCGCGACATGCAGATCGGCGTGGCGCAATCGGGTAATCCGTATTCCACGGCGGCCCGTCCGGCTGGCGTAGGCCAAGGCGGCGTCAGTGGCACGACGGCCGGCACGACGACGAATGGCGGCGACGGCGCGATCGTTTTTACCGTCACGCCCATCACGCCCACTACCCTTCCGACCGACAAGACGGCGCTGAGTTTCACGGGCGCGCCTGTCCACTACATCGCTGACAGCTACGGCGCCATGAGCGTCAAGGCGTGGGCCGCAGGCGGCGGCGGCGGCACGAAGGCGACGGGTACCGCGCCTCGCGGCGGCGGCGGCGGTTTCGCCCAAATCCCTACGGTCAAGATCAAGCCGGGCGACATCATCACGTGTGTGGTCGGCGAAGGTGGTCGTGGCCAGCCCTCTGGCACCCTAGGTGGGCGAGGCGGATACCCCAATGGCGAAGGCGGTAATGCCGCTGATGCGACCGGCGGCAGCGGCGGCGGTGGCGGCTCCTCGCACGTCTATCTGAATGGCGAACTCATTTTGGTGGCCGGCGGTGGTGGCGGCGGCTCGATCTCGTTCGGCGGCGCCTCCGGGGGCCAGCCGTCCTATGCGCCCAGCAGCAACAGCTTCGAAACCCATGGCTCCAGCCTCAACTTGGCAGGCTGGGCGCCTCAACGCGCGTTGGAAGGTAACAACCGTGCGACCTTCATGCTGGGAGGTATGGGTCAGATCGATGGCAATCTGACCATCGATACGCCCAACAGCCTGTGCGGCGGCGGCGGCGGCGGCGGTTATTACGGCGGGGCTGGCTCTGTCCCGCTCAACTCGCGCTTCTACGGCGGCGGCGCTGGAACGACCTACATTCATCCGTCTTACGTGGGTTCGGCGATCGTCGCCACGGTCAGCGGTTCGAACACGACTGACGCCGATTGGGTGTCCGGCATCAGCGTCGCCGGTCAAGGCTCGAACACGGTCGGCAGTTCTACGCTGATCGGCGGCAACGGTCGCATCGTTATCGACTTCGACATTCCCGCGACTCTGAATGAGAGCGCGACGACGGCTGTTCCGGTCCAGAGCAACGTGCAGACCTACATGGTCGGCAGCGATGGCGATCTGGTTCTGAACGCCTGGGGCGGCGGCGGTGGCGGCTCGACTGTGCCTTCGGGCGGCGGCGGTGAGCGCGGTGGCGGCGGAGGCTACGCGGCCGGCACTGTGACCGTCAAGAAGGGCCAGATCATCAAGTTCTACAATGGTCGTGGCGGCGGCGGGGCGACCTATACGAGTGGTACGGCGACCGCTATGGTCGGCTCGGGTGGCCTCGGCGGCTGGCCCGACGGTGGTAACGGCGGTCTGAATACCTCCTGCATCAGCGGCGGCGGTGGCGGCTCGTCGCGCATCTACATCGACGATGTCCTTATGTTTGTCGCCGGCGCCGGCGGCGGTGTGGGCGCGGGGTCGACGACCACTACTCCGGGGGGCGGCGGTGGTACGACGGGCGGCAACTCGGACGCGCCTTCCGGTCAAAATAATGGCGGTCTGCAATACATCGGGGGTCGTAACTCTAACCGCACGACGGATACGACCTCGGCCGGCGGCCTTTTCAAGGGTGGACACGGATACATCACCGGGGGCTCCATTACGGTCAGTGCCACTACGTCTGGCGCCGGCGGTGGTGGTGGCCTCTTCGGTGGTTCGGGGTCGGGCGGCTCATCGAGCTACATTGGGGGTGCCGGCGGCTCGGGCTTCATCGCAGACGGTTACGGCGTCACGCCGGCCGATCCGTATCGACCTTATGTCGGGCTCCAGTGGAGTTTCGAATCGGGCTCGTTTATCGATGACGGGCGCACGACCGAAGTCACCTTGCTCGACACCGCGCCCACGTTGACGACGACGGGGCCGAAGTACGGCACCGCGTGCGCAAACATCAATAACGGTCACGTGACCGCCAATATCCCGGTGATCGGCACCCAGGACTTTACCCTGGAGGGTTGGTTTAATCCGACGACGCTGGCGACCGGGGTCATGATGATCATCGGCAACAACAGCATCAACGGGCTGTCGTTGCACTATTATCCCTCGGCGACGGTCCTGGCCCTGCGCTACAACAACACGGCCGGCGACGGTTCGGCTGACTATAAGTACACCGACACGAATCGCGCTGCCGGTGTGTGGGCGCACTATGCCGTCACCCGTGACGCCAACGGGACGCGCGTCTACAAGGACGGTAAGCTCGTCACTAATGTGACCGGCGTCGCGGTCACCAACATCACCGCCACGACCCTGACCCTCGGCAACTACAATGCCGGCACGGGCGCTTCTACGCGATTCACTGGCAAGATCGATGAAGTTCGTTTGACGGTTGGCGTTTCCCGCTACAAGCAGAACTTCAACCCTCAGCCGTTCCAGAACAAGTTCTCTCAAATCCCTGCGGTGACTACGCTCACGCAAGGCTCGAACGGCGCGACGGGCCAGCCCGCAGGTACCGCCGTGTCTGGTTATCTGTCTGGACGAGGCGTCGGCGCTCAAACCACCCAATCCTTGGCCAGTGGCGTCAACGGCGGCGACGGGCAGATCAACTACTTCCTTCAGACCTCGACTGTGGCGGCGACGGGGTCGATCGGCACGATTACGATGTCGGCGCCGGATGCTGTGGCAGGTGCCTTTTACCCGCTGACCGCGCCCGGCACCAAGATCGTTGAGAACTACTCGGGGCAGCGCGTCAACTATCAGGCGACCGCAGCCGGGACCACGCGCGTACTCGTCGAGATGTGGGGCGCAGGCGGCGGCGGCGTTTCCAGCAACAACACGAACGGTGGTGGCGGAGGTGGTTATACCTCCTACGAGGTCGACCTTAATCAAGGCGACATCATCAGCGTCCAGGCTGCTTCGGGCGGTCAGGGCGGCAATTCCGCCAACACCGTCGCGGCCATCAATGCGGGAGGTTACCCCGATGGCGGGGCCGGCTGGGCTCCTGCGTTCACCGCTTTCAATGGCGGCGCCGGTGGCGGCTCTCGCCTTTACGTGCGCGCTGTCCTCGCGGCCGTCGCGGGCGGCGGCGGTGGCGGCGCCTATGGTTCGGTCGGCTATCAGTATTTTGGCGGCCCTGGCGGCGGGACCTCTGGTGGCAATAGCGACGCCACGGGCGGGGGTACGCAGACCGCTGGTGGCGGTAGCTCGGGTAACGGGCTTCCGGGCAGCTTCCTTCAGGGCGGCGCGGGCGGCACTACGCAGCGTATCGCCGGCAATGGCCCTGGCGGCGGTGGTGGCTACTATGGTGGTGGCGCGGGCGGCGCCAACACGGGCGGCGGCGGCGGCTCCGGCTACGTCAACACGGCTATTGCCGGATTCCGCGCAGGCTCGACGCAGGCTGGTTCCGGCTTCCAGGCCGCTGGGCAATCGTCTCCGAATTACGTAGCGGGTATTGGTCGTGGCACGACCGGCCAAGGCCCGCAAATCGGTGGCAACGGCCTTATCGTCATCACGAATATCACGCCGACGCCGGCGGCGACGTCTGGCGACCTCGGACCGGACATCACCACCACGCCGATTACGTCGTTTGGTCTCCAGATCGGCCTGCCGGTCTCCAAGCCGAATGCGACGGTGACGATCGAGCCTCCGGTTGGCTATTACGGCTTCCCCGGCTTCCCGACGATGCAGCCGTTTGATCATGCGATCAATCTGCTGCCGGTCGAATCCAACCCGACCAGCAACGCGCTGGTCATCGTGCCGATCAACGACAGCCAGTCGATCCATCTGTCGCCGCCCTTGAACGCACCTCTGGTGGTTCCGGCGGAAGGTACGGGCGAATTGCCTACGGTGACGGTGACCGCGCCGGATGGCTCGGTGCCCAACAGTGCGACCGGCGACCTGGGCACGGCGATCACGCTGACGCCGGTCGAGGCGACCACCGACGTTGTCCCGCCGGTCGAGACCTCGGGCGATGTCGGCACGATCACGATCGAACCGCTTCTGGGCGACGGATCGATCAACTACAACGGATATGCGGGCGGCAACGTCGGTACTGTCACGCTGACGCCGCCTAATGGGTCGGCCGATCCCGGCAGCCCCCACGTCATCGAAGACATGCCGCCGGCTATCGTGGTCTCGCCGCCTGCGGCCTCGCTGACGATTCCGGCGACGACGTCTGGCGGCCTGGGGCCGGCGGTCGTATTGACTCCGGCGGAAGCCTTCACGGGCATCGAGGGCAACCCGCTGGCCGTCTTGCCCGAAATTCAGGTGGTCGGTCCCCTCGTGTCGGTCAACACGAGCACGGGTGACGATGTCCAGGTCTTCGCTGATCCTGGTCAGATTTTCGTTCGTCCTCCGCTTGGAGATGGCCTCGAAATCACGGAGGCCAACTATGTCGACGGCTTGTCGTCGCCGCTGGTTCTGACGTTCAGCGCACCGGAAGGCTCTGCACGCGGCGATGTCCAGGGCAGCGATTTCCTGCCGACCATTTGGACGTCGGCAGTGGATTCGTTTGTCCAGGTAGAAGGCACGGTAGTCGGCTACACGGGCGACTTCATCATTCTGACGTCGCCGCCGCTGCCGGTCTACGACTCAGCCGCCAATCTGTCGGTCGCGATGCCGTCGGCGATCGTCATCAACGGCGCTGATGGCGATCCGTCCTTCGATATCACGCTGCCGTTGCCCGGCCCGATCTCGCTGACCAGCCTGGAGGGTGTGGCTCAGGGCGGCTACGGCGCGCAACTGCCACCTCCGATCCTGATCACGCCTCCGGAACCGGCGATCTTCGGCAACGCATCCGGCTCGCCCGGCACTGTCCAGGTCACCCCGCCGGTCTCGTTTGTTGAGACGCCCGCATTCGCTTCGGGCGGCTTGCCGACCGTGACGCTGTCTCCTCCTTTGGGCAATGCCCTGGGCGGTGTGGCTGCGGGCACCTCTGGTAGTCTGCCGACGATCGCGATCGTCGCGCCCGAAGGTGGGAACGTCGCTGAAGCTGCCGTCAATGCCAACCTGACGACCGTCTTCCTGAATGCTCCGGTTCCGCTGCCGCAGGCTAGCGTGGCGATCTCCGGCCCGAGCAACACGATCAACGTCTTGACGCCGGCGGGTTCGGCGCGCGTCTCTACGTCTACGTCTGGCGATGTTGGCGTTATTACGATCGTCACGCCTGAGGGCATCGGCTACCTCTATGAAGAGGGCTTTGCGTCAGGTTCGGTGGGCACTGTTACCGTGACGCCGCCGGCGCCAGCCGTTACGGCTGCGGCCAATAAGTCTGCGGCCCTGCCGACTGTCGTGGTCACGCCGCCTGATGCGTTGCCGATCGTTCCTGGCGAACCTGTCGTGAGCATCGGCACGGTGGTTGTGACCCCGCCCGAGGGCATGGGCTTCCCGGACACTGTCACGGGTACCGGCGACATCGGTACGGTCGTTCTGACTTCGCCGGCCGGTACGGGCATGGTGCCCGCCCTGGTCACGGGTCCCATGGCGGCGGCGATTGCCGTCTCGCCGCCGGCTATCACGCGTGTGAACGTTTCGGGCGACATCGGCTTGATCACGGTCACGCCGCCTTCGCCGGCGCAAGTCTCGGGCGAAGTCAATCTGTCGCGTCCGATCAATCTGACGATCAGCCTGACGGCGCCAGACGGCCTGGGCTACCCGGTCATTCCCGGCGACGCGTCGGGCGGCCTGGGACCGGCAATCACGATCACCGCCAGCGACGGTACGGCGCAGGGCGAGTACAACATGATCGTCCCGCTGTCGACGATCCCGGTTAGTGCGCCCGAAGCACTGGCTCAAGGCGATGCACTGGCTGTGCAGCAGGGCGAATTGCCTGTCGTGATCAGTCCGCCGGCGGGCGAATACTATCGTGAAGCCTCGGTCATCCTGGGGTTGCCTACGATCTACATCTTCGCGCCTAACGCGACGGTTGATGCCGATGACAAGACTGCGGCGGTGACGCCGGAACTGCCTGTCATCTACATCGAGGGCGTGGACGGGTACGCCGAGGTGCCGGTCGTGGATGGCACGGCGCGCATTCAGTTCCTCCGCTCGATGACTCCCGGCGCTGTCCCCGCGTCGCTGGAAGCGCGTGAAATCGCGTTCAATGAAATCGACGGCATCATGTACTCCCGCGACGGCTCTGGCGTTCTGCGCCCGACGCCGTGGGGTACGCTGCGCCGCGAAAGCATCCCGGCCTCCATCGGGACGGTCGGTCAAACCTATCGCGCCGATGGATCGTGGGCAGCGCCGCAGCCGGTTTACGACGCCTTTGTTCAGGGTGTGCCGGCTTCGGGTGTTCGCGTCGCGTTGGGCGAAACCTTCGTGGGCCAATCGACGCGCACGCCGACTTCGGGAACGCCTTACTACAGCCCGTTCTTCGTGCCTCGCACCGTGTCCATTTCCAGTTTGGCAGTCGACATCCAGTCGGCCGACATGGGCGTCGCTCAGGTCGCGATCTGGACTATGGATACGGACCGAGTCCTGGGTCAAGCCTTGGTCTCGGCAACCGTCCCGACCACCGCCTCGGGTGTGCAGTCGGCAGCGTCGACGTCGGTTGTGTTGCAGCCGGGCTGGTATGCTGCCTCCTTGACCTACCTTGGCCTGGGCGCACCTGTTTTCCGCGTCATGGAAGGCCCCGCCCAGATCGCTACCGATTTCACGACCCAACAGGGAACGCCGGCCTACGTGCTGGCGAACCTCCAATGACCGACGTAACCACGCCCAACACCATCTTCGCCAAGGCTCTGAAGATTAACGGAGGCGCAGGCGCGCCGACGTCCCTGGAGGATGGCGAACTCTACATCGACGAGGTGGCGCGCAAGCTCTATGTCAAGACCGCTTCCGGCTTGAATGCAACGCCGCTGGACGTGATGGGCTATCCCTCTACGATCGGGGTCGACGCTGAGTACGTGTTGGTCAAGTCCGATACGGGTTCGGAATGGCGCGAACTGAGCGCCGGCGGCGGCGGTTTCGAGCCGGACGCCGAGCCTTGGCATATCCCAGGGCTTGCTCCCGCTTCGATGGGTAGCCTGACGTTTCCGGCCGCGTCGGGCCAGACGAGCCTCATGCGCTTGGGTAAGGCAGGCTTGTTGGTCGGCACGCGCGTACGAGCGACGTTCGGGACTGGTTCGCTCACTATGACGATTTATGAGTACGATGGATCGTTGGGCGCCCAGGTCTACACGCACACCTACGCGATCGCCGGGGCCGGCGTCTACACGTTCGCGCCCAACTTCCCCTTCGATGCCGGCGAATACGCCATCGTCTTCACCTGCCTGTCCTCGATCATTGTGGAGGTGGTCCAAGGCTATACGGTCTGGAGCGACGCTCTTCAGGCCCATCCTGTTTCGCTTCAGGTGAACTATGTCAATTCAGAATAAGCACTCGGACACCGAGAACTCGCTGCCGAACCTTGTGCTGGGGCAGATCGCCGTCAACACCCATGACGAGGTGCTGTGGGTGCGTTCTGGTGGTCGACGTACGCCAATCCACTTGCCTTCGGTCCAACGAGCCATGCCTTATGATGGGCAATCTGGCGCCCCACTCGTTTCGACGGGCAGCGGCTCGCAATGGGACCCACAACTGGCCCCTGTCGCGGTTGTGGATGATGCGATCAAGGTTGACCTGCCGCCGGCGGCCGGCTTCATGGGCGTGCCCGGTGTCCAGATCAGTGGCCTTGGACCGGACCGAACCTTGCCCGTAAATTCCGTGCAGATCGAGCCGTTTCAGGTTCGATCGGATCAGATCACGGTGACGTCCATGGCTTTCGCCGTGCGTACGGCCGGCGCAGGCGCGGTTCGTATGGGGATTTTCGACGCGGACGACAATCGTCTCTTGAATCAGCTTTTCAGCACGCCCGCTCAAGGCGTTAACTCATTCAACTTCAACTTGGTCCTGCCCCGAGGGCACTATCGTGCTCAACTGTGGAATGCCACCGCCACGGACTTTGCGGTGGCAACCGGCATCCAGACGGATCAAGGCTGGCGGGTGGTTGGTTCGGATTTGCAGTTCGTGCGCAGCAGCGAAGGCTCCGTCAACCAGAGTAGCGGCTTGGTGCCGATCGCCGGCACGCCGCGTTTGTCCCTGGTGCCCGGCGTCGACAAGACGATGCTGATGCGCTGGCATCTCTAAACGAAAAACGCCGCCCCATGCGTGATCCTAGGGCGGCGTTTCTTCCGATTTGGGCTCCCTGTACGGCCGAGAACCTCGCCTGAGTTAATCACACCGTTGGCGCGTCCTTTCCTTCGTCTGTTGCGTTGATGTCGCCGATTGGTCGACGATCAAGACGTAGCCAGTGGGGCGCCGTCTGTCAACTCTTGGCGCGCCGGTTTTCTTGACACTGTAGGTTGCTTCGGCTACCCTTCACGATCATGTCTACTGAACGAGTCTATTCGCCGGATAACGAGCCGTTCGACGTCACGCCGAACCGCGCCGCGTACCTGCGTCTGGAACGTGGTTGGACCAAGACTCCCTTCGAGCGCGTCGCTGTGCCTGAAGTGACCCCCGCGCCGGTGTTCGACGCGGATGCGGAAATCGAAATCGAACCCATCGCCGCGCCGGCTCCCGCGCGCGGGCGAGGTCGTCGGCGCCGGGCTGTAGAAGCCGTGCCGGCAGACGTGATCGCTGATCACGACGAAAGCTGGCGTAGCTAGTTCTACCGCGCTCGGCGCGCACCCTCACATCAAACCTGATCGTGTCGACGGTACCCTTGTGTCGTCTTTGGCTCAAGTATTCGTACTTCTGAGAGCGGAACTTTATTGCTTGTCGCACAGTAATAAGCCCTTGAAAATAAATAGAAAAAGATATTGACCGCACACTTCGCAGTGTGTATAAGGTCTTCATCGAAAGTGAATACGGGAATTCCAGAGCGGTCAAATGGGCTGGTCTCCAAAACCAGCGGCGCAAGCCTTCGGGGGTTCGAATCCCTCTTCCCGTGCCACCTCTAATACGCGTCTATAGTATATTGGTCTGATTACCCTTCGTTGCCAACGAAGAGAGGCGGGTTCGATTCCCGCTAGACGCTCCAATTCGCGTCCGTAGCTCAATGGTAGAGCAATGGGCTTCCACCCCGTGGTCGTGGGTTCGATCCCCACCGGACGCTCCAGCTTTTCTTGCAAGCTGCCAGAAATCCTGTCACCATTCTTTCGTGAACCGGGAAGCCCCTCTGTTCCTCTCTCCGCCCTGGCCGTGCGGATGACGTACATGCGCTCCCGCCTCTGCTCCCCGCGCCTGTCTTCGGACGGGAAGGCCATATGCCCACAAGGGCGCGCAGGAGTCGTGCGAAGAGGGCGTTGGCGCCGGGCCAGCAGGAGAAGGCGTTAGGAGCGTCACCCGGCATTTACATCGTTATGGAGCTAGGCATGCACCCCTATTCGCCTCCCACCGATATCGGCCGCACGATCGCCGGCCACGAAGTCCATCACCTCACCGCTGACTGCCCTCGCAATCACTCGCGCCGCGCCGCCAAGAGGCTACGCCACGCGGCCCGTCAGTACGATCGCCAACTTATTTGTCAGGAGGTAGCCAATTTTCTTGACGCCTCCCTCGCGGCCTGATACAAGCGCATCATTATGACGTACCTGATGTCCCTTTACGAACGAGAGGCCCGCCTGGGCCGAGATACGACCGCCGCTTAATTGCGGCTTTCGTGTCGATGGCCCTTGCTTATGGGGCCTTCGTCTAAACTGGACTAAGGATAGCCGGCTTTCACCCGGCAGATGCGGGTTCGAACCCCGTAGGCCCTTCCAAGCCATCCTCACTCAGGTGCGTTCGTATATCGGTTAATACACCGGACTGTCGATCCGGGAAGACGGGTTCGACTCCCGTACGCACCGCCAAGGTTTCGCTGAAATGCCCCTGCAACAAGGCTCCAGCCAAGCAGTCGTTTCGCATAACATCGCCAAGCTGATCGCCGAGGGTCACTCTCACGATCAGGCTGTCGCCATCGCGCTCGCTCAGGCAAAGCGCAAGAAGTCGCGTAAGACGCGGCGCAAGTAGGATCAAGATGCCCGCCGGCTAACCTCTCTCCTGATGAACGATTTCCAGGAAGGAGGACCCCAAATGGTCTCTCTGTCAGAGCCTGCCTGCTTCTCTGGATCGTCCAGGAGGAGCCAGCATGGCCCACAATATCCAGCGCGCGAAGCGCATGCTGTCGCTGTCGAACGCGGCACTTCTTCAGGTCATCGCGGGCAAGACGCTCGCGTCGGCCTCCGCCCGCTTTGAATTGAAGCGTCGCGGCTACGAAGCCGTCCTCACCAAGAAGGGAGGATGGCACTTGGCCCCCATCACTCCCCACAACGAGCCGGCGCTTTAGCGCCGGCTCTTGAGATCACGCCGCCCCGATGGCGTGACCCCGAGCACGCGCCCGATCGCGTGCGGATCGCGCCTGGAAGCCCCCGCCCAGGCGCAAGCGCGGTGCCCGTCCACCGCGTCCCCGTTTTGGAGTGGTCAAGCTCCAAACGATTGCGTCCCTTCTTGACTATGTTCGGCGGCCGACATAACGTCGTTCGTAATGCGGCTGCGCTTCGGCGCGGGCTAAAGGCAGTTCTGGGGGAAGACGGCCCTCGACGTCTTCGGGCGTCTTGCTAGTCGTCTGGACAAACGGGCTGGTGAGGGGGCGACCGCACTCGACCTCTCCGGTGAGTGACCACCCACAAGTCGCAGGTTCAATTTTCTACTTGCACCGTTCGCGCGGCGTAGCTAGAAGATCGACGTGGGCCGCCGGGGAGCGGCCTGTCGTGGTTTCGGCCACACAAAGCCCCACCCGGCTCTCCCTACGAATTTTTCTTTGACAGTATTCTTGACACCCGTCTCGAACTGTGAGAGAAGCAAATCCTCAACGGGCCACAGCGCCCACGTTTTCGCCTTGGATCAGAAGATGACCTTCTCGACGCATAAGCCGAGCACTTTGAAGCCCGCCACCGGCGCGGCCTCGCTCGCCCATGCGTCCCTTCTGACGCCGGCGACGAGCAAGCCGTCGCTATCACGGTCGCTCTAGGACTCCAGTAGTCCTCTTCAGAAGCGGCCGGATCACCGCCGCTTCTGCTCTCCACGCTTACACCCCAAAGCACAGCAGACGCGGCCCCTCCAACTCGGGGTTCGTTAACCATCATCTGCGTGTAGCTCAGTCTGGTTAGAGCGCTCGGTCCGGAGCCGAGGGGTCGTAGGTTCAAATCCTGCTACGCAGACCAAATCAGTCAGAGTCTGGCCGAGCGGCTAGGCACCGGTTTTGGGAACCGGACGAGGCGGGTTCAACTCCTGCGGCTCTGACCATCAGTGTGTGGCGCAGTTTGGTAGCGCGCTTGCTCGGGATGCAAGAGGTCGCAGGTTCAAATCCTGCTACACTGACCAGTTTAAGCTGTCGCGTGTGGATTCACGCCGGCCCCTTGGTATGGGGCAGTAGAAGGTTCAATTCCTTCCGGCAGCACCAAGTTCGCCGATGCTTCAGGGAAGAAGTGTCTTTCGTAGTGACGCCAGGAGGGTTCGAGTCCTTCCATCGGCACCAGTTTTAATTCTTGATCCGAGGAGATCAAATGTAGACAAAATGGATCGTGAGCTTAATTCCGGGTGGCCGGGACCGTCCTCTTAAGTCGAGAGCAAGTGGTTCGACTCCACCACGATCCTCCAAAACATGGGTGAGTTCTCCGAGCGGTCGAAGGGGAGTGACTCTTAATCACTTGGACGAAAGTCCCACCGTGGGTTCGAATCCCACCTCACCCTCCAATTTATCCCGGTGTGACGAAGTTTGGTAGACGTGCGAGTTTCAGATACTCGTGTCCGAGAGGGCGGGGAGGTTCGAATCCTCTCACCGGGACCAAATTAATGCCCAACTGGTCGGAATGGCAGACGCAGGATACTCAAAATATCCGGACCGCAAGGTCGTCCCGGTTCAAGTCCGGGGTTGGGCACCAAGTTTAACGCAGCGTGGCGGAGTCTGGTAGACGCGCCATCTTGAGAGGGTGGTGTCCGAAAGGGCGGGGAGGTTCGAATCCTCTCGCTGCGACCAAGTTCTGATCTGGTGTAGTCGAGTGGTTAAGACGCCGCATTGTGGATGCGGAGGCTCTGGTTCAATCCCAGGCACCAGTACCAATACGGGGATGTAGCTCAGGGGTAGAGCGGCTGTTTTGCAAGCAGCGGGTCGGGGGTTCGAATCCCTCCATCTCCACCAACAACGGGGTATGCGCAGGGTCCGCAGGCATCCTTTGCAAGGAAGCTGAGGTGGGTTCGAGTCCCACATACTCCACCACGGATGGTGAACCGGTCAGGCGCGCCGGGGCGGTTTCGAAAGCCGAGCGGACCTTCACGGGTTTGGGGATCATGCCCTCCGCCATCCGCCAACATGGAGAGCGAACCGGACAGCCGCGCCGGGACCGATTGGAAATCGCGTCGGACCTTCACGGGTCTGGGGATGGTGTCCTCCGTTCTCCGCCAACAAGGATGTATGGCTGAGAGGCTGAAAGCGCCCGTCTTGAAAACGGGTCGACCGCAAGGTCGCGGGAGTTCGAATCTCTCTACATCCGCCAAATGAGGGTCACGACCTCTCTCGCCTGTCGTGAGCAAATTCAGGGAGGATCGCCCTGGAGCCCGTGTAATTGGAGAACAAATCGGCCGGCGGCCGAGACCGATTGCTAATCGAGTCGGACCTTCACGGGTCTGGGGATGGTGCCCTCTGTTCTCCGCCATATTCAACCGCGAGCAAGGGAGCCGCAACATGACGACGATGACGCAATGCCGACTGGAACGCAATGGCGCGGTCCAAGTCGCCTGGATCGAGTCGAAGTTCGCTAAGCCGACGAAGGTCGTCAAGATCAAGGTCGACGGCGAATGGGAAGACGGGTGGGTGGTCGCCAAGACCGGCACGACCCTACCGGCCGAAACGGTCCAGAAGCGCGAGCGGGACTTCAAGTCACACCGCCGCGCCACCGACGTGTAAGGGAAACGCCCCGGTTGCGAGACCGGGGCGTTCTTTTGTTAGGCCGTCACGCCGTCAGTAGCGGCGATGACCAGCCATTGAGTACCGGTCCAGCGCAGGATCACCATCGTGGGCGGCGTAGGCACATGCGCGCCCACCACTCCGAGCGGATTGAATGGTAGGAAAGTCAATTCCTGGTACTGCTGCGCGTTCCATTGGAACGGCTTGCCCGGCGCCGTCTCCGCCAGATTGAGCGTTTCTGAAAGCGCTCGCAACTTGAACGTGGCTCGATTGGCGGTGTTCGTGCCAGATTCGAACTGAGACGGCAGCGGCAGTAGACGGACGACAATCTCGTCACCGGGCGATTCGCCCGGCGCGAGCCAGCCGTACAGCGTGACGTCGCTGTTATGCTCCAGGCGGATATCCACCTGACGCTCGTCGTTGCGGTTGATCACCGGGGCCACGGCGTAATTGGTCGCGGCCTGCGGAATTGAGATCAAGGTAGCAGACATATGGTATTCCTTGGTTTGATGGAACCAGACAACGTCGTCCGGCTCAGCTTGTGTAGCGAACATAACCGGAACATGCAAGACCAGAATGGACAGAAATTCTGGCGACGCTAAACTGCGCCCATGACTTACCCGATCGCGCCGACCGCCTTTCCTGAGAACCCGTTCAACCCGGCATGGGTAGCTCGCGATTTCTTCTACTCCCAGGATGGGATTGGCGAGCATCCTGAACACGCTTGCAAGCGCACCTTCGAGAAGTCCGCGCCGTTCATCTCCGGCGTCCGCAACGCCATCGACATTGGCTGCCGTGACGGCGAATACAGCCGTTACTTGCAGACTCGGTTCACGCACGTTTATGGCTTCGATCCGCGCCGGCGCGAGTACCTGCCGTTCAACGTCGATCTCGGGCGCATGACGCACTTCCTCTGTGCGCTGGGCGATGAGCCCGGTACGATCAAGATGTCTGGAGGTACGCACAATCCGCATGGCCGGAAGCAGCACTACGCCCCGTGCTTCACCCTCGACAGCTTCAATCTCCAGGATATCGACTACGTCAAGATCGACGTCGAAGGATTCGAGAAGAAGGTACTGATTGGCGGTTGGGTAACGATTGAGCGTTGCCGGCCGATGATCGTCATCGAGCAAAACGATGTCGTGCTACCGGGGGCCTCGCGCTACGAGGCGCGCGATTGGCTGGAGCAGCGGGGCTATAGCGTCGCCGCGATCAGCAAGGATGACCTGATCATGGTTCCGCAATAACGAGGAGACTTACATGACCGACGACCAAATCAAGCACATGACCGACCGCTTTCTAGGCTGGAAGCTGCCGGCCAACTTCCAACCCGACGCCGGGATCAGCTTCCAGCCCGAGTACAATGTCGAGTTCATGGCGAGCCAGGGCAAGCCGCCCATGCGTCATGAGCCGGTCGGCACCAACCTGTTCAGCGCCGAGCAGGCCCAGGCGATGATCCGCCACATGCTGGAAGGCCTGCCGGCCTATTAACAGTGTTGACAGGGCTGGCGCCACATGCCAGTAATCCTGTCAGCCAATAGACCCCCTGACGGCGTTCGAGCGATGCGAAGCTCCCGGCATGCACCGGGCTCCCACAGCATCGTCCCGCCCTCCTGGGGATGCGGCTTCGAGCAGTTTCGTCTGGCCCATCTCACAAAAAGGTGCCCGACGGGGTTGGTGGATCACCCGATGCGTACGCGCATCTGAAAACCACCACGAGTTCGCCGGTTCGCCGGCCTTATACGGGTGAAGCTCTAGGGTTGTCTCGGTGTAGCGCTGCACCGGGCCTTAGGTGGGGAGCGCTTCCCATCATGGAGTGCCGGGTCGTTAACCCGGAGGCGGGGGTTCGAGTCCCTCCACCCGTTCCAATCATAGGTGGGCCAGCGGAGAATTTCATCCGTTCGCTGGATCAAGAAAAGGGACGCCGGGGTCTTGCCGGCTACCGAGGGCGCGGCAACTGAACCGCCTACCCCACCGCCTCCCGGAGCTTCCATGCGCATCCTGGTCTTGAGCGATCTGCACCTCGAATTTGGAGCCATGGATCGCAATTGGGAGCCGCCCGAATGCGACGCGGTGATCCTGGCCGGCGACATCGCCACCGGCGTCGTCGGCGTCATGTGGGCCAAGACGATTCGGGCTCCCGTCTTCTACGTGCCGGGCAACCACGAATTCTACGGCAAGCGGCGCTATCATCGCCACATGGAGAAGCTGCACGCCAAGGCGGAGGACTCCAATGTCGCCGTCATGCAGAACCGCATCATCCAGGGCGAGATCGCCGGCGAGAAGGTCCGTATCCTGGGCGCCACTATGTGGACCGACTTTGGGCTGCACGGGACCGAGCATCTTTCCCAGGTCGCCGCCCAGCGCGAGATGAACGACTACAAGCAGATCAGGCTCGATCACAGCAAGATGCTGACGGCCGACGACACGCGCAGCCTGCATCTGGAATCTCGTTATTGGCTGAGCGAGCAACTGCGCCAGCCGTTCGACGGCAAGACGATCGTCATCACCCACCACGCCCCGTCGGAGCAGTCAATCCCTCCGCGTTATCGTGGCGATGCGCTGTCGCCGGCCTATGCCGCGCGCCTGGAGAACCTGATCTGCAACTACGAGCCCACGCTGTGGGTTCACGGGCACATTCACGACAGCCTGGACTACCGCATCTGCGGGACGCGCATCGTCTGCAACCCACGCGGCTATAAGGGCCACGAACTCAACAAGAACTTCGATCCGCATCTGGTGGTGGAGATTTAACGATGAAGGTATGGCGCGTGCTGGGCGGCGAGGTCAAAGACCTCCAGGCTCCTCAGCCCAAGACGGTCAACGAGTGCGTCGCGCTCTTTCGCGATCAGGCGACCGTTGAGTGGACGGGCGACTACGAGGATGCGAAGGCGGCCAAGGACGCCTGGAAGGCCCGCGCCCAGCAGACCGTAGACAACGCCCTCATGCGTTTCTTCATCATCGAGATGGACGTCGAGGTTATGACGCCGCCGGAGTACGTCGCGCGCCTCCAGGAGCAGCACGCCTAATGGCTTACCGCCAAATCATCCCCATCACCGATCCTCTCCTGAGCAAACCTTCCGTCCCGATCGAACTGATCGACGGTGAAGTACCGCAAGCGATCCTCGATCTCGCCGGCGACATGCTGGAGACCTGCCGGGCCATCAACGGCGCCGGGCTCGCCGCAGTCCAGGTGGGCGAGCCGGTCCGCATGTTCGTGATGGACCTCGCCCAGATCAACGGCCCGACCATGATCTTCATCAACCCCGAGATCATCTTGCGCTCGGGCGAGACGATCGAGATGCTTGAGGGTTGCCTGTCGATGCCCGGCATCGGATTCACCCTGGAACGCGCCGCGTCCGTAACGGTCCGCTATACCGCGATCGACGGCGAGGAGAAGACCTACGACGCCGGCGGCTACGCGGCGATCTGCTGTCAGCATGAAATCGACCACCTGGACGGCGTTAGGCATATTGACCACTTGTCGAAGCTGAAGCGTTCGCGCTACATGTCCAAGTTCAAGAGCATGCTGAAAGCACGCTCTGGTTAATTTAACTCTCTGCCTGGAGTCCACATGTCCCACTTCGCCCTCGTGGTCGTGACGACCACCAACTCGAAAGATCAACTCAAAGAGGTGCTTCAGCCCTTCCACGAGTTCGAGTGTACCGGCATCAGCGATCAATATGTTGTCGAGGTCGATGACACCGACGAGAAGCGCGCGTCGTACGAGACCGCGAAACGTCGCCGTTACCGTTCGCCGGACGGAGCCCTGCACGATCCGTACGACAACATCTACTTCCGCGATCTCACGGCTGATGAACTCAAGCAGGCCGGTACCGAGAAATTCGCCCGCATCCCAGGCCTGTTCATCCACGACCAGGACTGGAATGACGGGCGTGGATATCGCTCGAAGGTTCACTTCGTGCCGACGGGCTGGGAAGATGTCGAAGTTCCCGTCAAGGAGTTCTCCTCGCTCCGCGACTACATCGCCGACGAAACGGATCGCAAGGTCATCGTTCAAGGCGGGCTGCCTGACTACGACGATCAGCACAAGCATGGTTACACGATCGTCGACGCCAAGGGTGAGGTCGTGAAGACGGTGCGTCGCACCAACCCGAACGCCAAGTGGGATTGGTGGGAGATCGGCGGTCGGTATCGCGGGCGTCTTCTGTCCAAGGGCGTCTTCGGTTACCAAGGTCGGCCGGGCACCTTCAATAACGACACCTACCACCAGGGCGGCAGCGACGGCCTGCTCAAGGGCGAGATCGACTTCGAGCGCATGCGCAGGCTGAACGTCGAGAAGCACCTGGGTTTGGTGGAGGAGGCGTACGCCAAGATGGGCGACGTGTCCCGCGAAGAAGTCAAGGCGCTCTGCATCGAATACGCTGACCTTTTCAACAAGGTCATGCGGCCGAAGTTCGCCGCGATCGACGCCGGCACCTGGAAGGACGGCAACGTCTGGGAAAAGGCGAACGCCGAAAGTCCGCGCTTCGAGGAACTCGGCAAGCTCCTCGACCCCTTCTACGACTACTTCAACGGCGCCGGCTTCGATCGTGACATCGGCGATCCCTGGGCCTGGGCGGAGGCCATCCCGCCGCTGACCGCTTACGCCTACCTGGGTACCGATGGTGTCTGGCGCGCCTCGGGCGAGATGGGCTGGTTTGGCATTTCGTCCAAGGAAAAGGACTCGGGCGAATGGAATCGCGAGTTCGCCAAGGCCCTCGCTGCCGTGCCGGATCACCACATGATCTGGGTGGTCGACTGCCACATCTGAAAAAAGTTTGCCGGAATAGTTGACACGTTTCGGCAAGTGTGAGACACACAATCCCATGATGACCTATCGCAACAACGTGCGCCAAATTCGAGTTCGCCAGTTTAACTTGGCGGGCCGTTCGCACGTGGGCGATGGAGGCAGCGAGGGTTAAGCCCTCAGGCACCATCAAACAGATCGAGCGAAGGCCCGCCAGGAACCCCTGGCGGGCCTTTTCTTTTTCCACTTTCCGATCCGAGGAGATCGTCATGAACAACGGCGGGTAACCGCCTTCTGGGTAGGCATCGGGCACGAGTGAGCCCAACCGACTGTAAATCGGCCGCGAAAGCTGTGAGGGTGCGAATTCCCTCCCTGCCCTCCATCCCCATGTAGCTGAGACAGAGTAGCGCCAGAGTGAAATCCTGGAGACGGAGGTGCGAGCACTCTCGTGGGGGCCATTTTCAGTGGCAGGTTAGTTCAGAGGTAGAACGCCGCTATGACATGGCGGATGTCGGGGGTTCAATTCCCTCACCTGCTACCATCCTAGTGTAGCTCAGTTGGTAGAGCAGCGGATCGATAATCCGCCGGTCGCCGGTTCGATCCCGGCCGCTAGGTCCAGTTTCTGATGGGGCATAGCTCAGGGGTTAGAGCGCGCGCTTGATAAGCGTGAGGCCGTTGGTTCGAGACCAACTGTCCCTACCAAACAAAGGCCGGCGCGGAGATGCGCGCCGCCTAACGCGAACGGGCCAGATGGGACGGCAGGGGTGTCACATACCTCGATTGACTGTGTTCGATTCACAGGTTCGCGACCAAGTTTCTTGGGGGATCGTCTAATGGTAGGACGGTAGAGTCTGGTTCTACAGATATAGGTTCGAGTCCTATTCCCCCATCCAAGTTGTTCTCGGGTGGTCTAATGGTAGGACATCTGGTTTTGGTCCAGAGGGTTGGGGTTCGATTCCTTGGCCGAGAGCCAACTTGTTCTTGATCTCATGTGGCGGAACTGGTAAACGCACCGGACTGTTAATCCGGCGTCTCGCAAGAGACTTGGGGGTTCGAAGCCCTCCGTGAGAGCCAATATGTCGCAGCTTCGGCTGCGGCGAAATGCCCTGGTAACCCGGCGCGCACTACGAATGCGCGAGCCGTAGCTGGAGTTGAAAAGGCTGGTTCGAATCCAGCCCAGGGCGCCAACATAGCGATGTAGCTCAGTGGATTTAGAGCGTTCCCCTACGAAGGGAAGGGTCGGGGGTTCGAGTCCCTCCATCGCTGCCAACCTCAGCGTACAGGCCGAGCAGGATTATCGTCAGGCGCCGCCCTCCGAAGGCGGAGAGGCCCGGTTCGAGTCCGGGGTACGCTGCCAGACATTGAGAGTTGACAGGCATTTTTAGGCAGCCTATATCCTCTCAAGTGAATTCCAAGCCCGCACCGGGATCGCTCAGGCGATAAGGCGGGCCTGGGCCTCCTGATCGTCAAGCAGAGCCCCCGCGTGGTCCCGGTCCGCGCGGGGGCTTTGTGATTCGGGCTTATCCTGAGTCAAGGTATTTATAGTTGACAGACAAGTGCCAGGAATCTTGACTCTCCAGGTCGATTCTACTACCGTGCGCTGCATCAACAACGCGTAGCTACCGTCGGGGACGAAGGCTGTGTCGGATAACGACAAGGGCCAAACGGTGACCCCCGAGGCCCAAGCTGAAAACCAGGGACAGCAGCGTTTCTACGCGCTGCTTAACGAACTTCGGGCAGCACTGCGCCGTCCGTCGACGGAGGCTCATACACCCAACCTGGATGTCGAGACCGATCATGGCTAACCAACCGAATGGAGCAGCGCAGGCCGATCGCGTGCGGGAGATCGAGATGCGTCTTTGGGAAGAGGTGGGCACCCAACTCAAGGGTGTCACGGAAGCTATGAAGGAACTCGCGCTCGAAATGCGCGATGTTCGTGAACGCCTCATTCGTATCGAGGCCCAGGATCAGCCCAAGAAGCTGGCGAGCCTGGAAGAAGACCTGCGCGAGACGCAAGACGAGATTGCGCGCGTCGAAAAGGACGCAGCGGACGATCTGGCCCGCGCCACGGCGGTCCATCATCAGGAAATCGGCCTGATCAAGTCCCAGGCCACGGCCGACATTGCCCGCGTCGAGAAGACTGCGGCCGACGACAAGCTTGCGCTCGAAAAGCGCCTTACCCGCATGGAGATGATCATCGCGCCGCTGACCTGCGCCGGCGGCGCCCTGCTGGCGACGATCATCACGATCTTGGTTCAGAAGTTCACGGGAAGCTAAACTACCTGCGGTCGTTTGCCGCAGCAGCTTCACAATAGGAAGTAGCTTGTGGCTTCACCAGGGCAAGGGTAGCTTAAACGCTATACCAACGCGCCCTCGGAGGGGACACATGATTAGCGCCGCTGCCGTTCTGGAATTTCAGGACGACCAAGAACAAGAAACGGCGCACACCGCCGACGACTACCAAACGAATCTGATCCGACTGAGTTCCGAGTTTTTCTCACTCATTCAGGACGATGTGACGGAAGAGGGTAAGCGCCGCCTGGGCGATCTCCACCGAGCGATCGGGGTCGATCTCCAAAAATTCCGTAAGGCTTCCGTCATGGAGGGTCTTGCGGCCATCTAGTTCCTTACGCCGCAAGGGAGCGACGTTTGTCCGAAGCTTTTGAGTCTCACTCGTTCGACGATTCCACGTTCGAGCGTCCTCCCACCAAGTCTAAGGCGCAGGCGCGCGCTGAACGCCGCGCCGAACGAGCGTCAAAGCAGGCGGAGCATCGCGCTCCGCCGCTGGTGCCCAAGACTGAGAACCAGCGCGAGTACATCGAAATTCTCCGCGACGCCAATAGCTGCATCGCGCTCGGCCCCGCCGGCACCGGCAAGACCTATATCGCCGCCCGCATCGCGGCGCAGCGCAAGATGGCGGGCCATGTCGACAAGATCATCATCACTCGCGTGAACGTCTCCAAGCGCGAGCACGCCCTGGGCTTTCTGCCGGGCAACATCGACGCCAAGATGAAGCCCTGGATGACTCCGGTTGTCGAAGGCCTGCGTGCCGAGGTGTCGGCCAAGGTCATGGACACCTGGAAGGCCGCCGGCGAGTTCGAGATCGTGCCCTTCGAGTTCATGCGCGGGCGCACCTTCGACAACGCCTTCGTGATCCTCGACGAGGCTCAGAACGCGTCGTTCGACGACCTGGAACTGTTCGTGACCCGTACCGGTCAGGGTTCGCAAGTCGTGATCTGCGGCGATCCCGGCCAGATCGACATCCCGAACTCCGGGCTGGAGATCATCACCGACATCGCCGAGGAAAACGGAATCGTCGACACGATCGAGTTCACCGAGGAAGACGTCGTTCGCTCGGCCGAGGCGAAGGCCTGGGTCAAGGGCATCGCGAAGTACAAGCGCGCCAAGGCTGCGGCCGGTGGCGATGCACGGAATCTTGACGGTGTCAACCGTTTCATCCATTCTGGGAATTAAGGAGTCACGTTTCGGAGGAAACGTGACTCAGTCATAGGGTAGAACGGTCGATGGCGTTTCAATTTGTGGTCGAGACGGGTGAGGGTGATCCCGACGCCAACTCCTACTGCACGGTGGAGTTCGCCGACGACTATTCGGAGATGAACATCCAGCGTTCCTCGGAGTGGCTCGCTCTGGAGGAAGAGGACAAGCAGCGCATCTTGGCGCGCGCGTCCAAGACGCTGGATGTCCGCTTCAAGTGGAACGGCACGCGCGTCGATGGGGACTCCGGTCTGAAGTGGCCACGTGCCGGCGTCTACGACGAGGACGGCTTCATCATCGCTGACGATGTCATCCCCGGCATCCTTCAGGAAGCGACCGCCGAGTTCGCCCTGTATCTGATGTCGGATGACTGGACCGCGCCGCGCGACGAAGACCAGTTCAAGGAACTGAAGGTCGACGTGATCGACATCAAGTTCGACACCACCTATCGCCGCTCCTACATCCCGCCGACGATCGTGGCGATGCTGGAGGGCCTGGGCTCCTCTAACTCGGGCAATCGCCCGGCCTTCAAGAAGATCGTCCGGTCGTAATCCATGGGCCTGAAGAACACGCTCCGTAAGGGGGTCAAGAAGGCGTTCGAGGCGCTCGACGACATCCCCAAGAAGGTCACGTATCAGAGCGTGTCCGGCGCGCCGGTGCGTGATCTGGATGCGGGGACTTTCACGCGGCCGTCGACCAACTACACGCTGCCTATGGTCGTGTTCACCAGCTTCACCACGCGTGAACGGGACAAGGACCCAGCGATCGAGACGAACGACGTCAAGGTGCTCTTCCCCAGCATGGACCTGCCGGTGAAGGCCAAGACGCAGGACACCATCATCGACGATGAAGGCGTGCTCTGGGAAGTGATCGACAAGAAGACGGACCCCGCTTCGGTCGTGACCATTCTCCAGATGCGTGCGGCCTAACGTGGCGTACAAGCGCAGCGGGAGCAAGCTCGCTGTTCAAGTCGACAACCCATTCTCTCACGCGTTCGAGCGTTTCTTCGAACAGGCCCAGGATAGCTTCGAGCGCCGCGAGAACGCGCTGCTGATCAAGCTGAACGAGAAGATTCTAGAGAATACGCCGGTCTGGGAAGGCGACACGATCCTCAATTGGCGGTGGTCGACCCGCGCGCCGGACATGAGTCACGAAGAGCCGCGCGGAGCCGGCATTGATCCCGGCCCGACGAATTCGATGCCGATCGGGTCTGAACCGCGTCGTAAGGCCAACGAGGCGCGCCCACGTCGTTCGCTGGCCGGCGCCCTGCGCGCCAAGAAGCCGGTCGACATCTACCTGACCAACACGTCGGACAGCGCCGTCGCCCTGGAGTACGGGCTGCTGCCCACGCCCCAGCGGTCACGCGTCGACAGTTCAAAGGGGATTGTCCGTCTGGCGATCGCCGAAGCTATGGCAGGTGTCCTGTGATCTGGTTCGCCGCCTTCCACATCTTGCCCTGGCTGCCGTTCTGGTGGCTCTCTGAGGAGACCTGACCGTGTCGATCTTTAACGCCCTCCGTCGTGTCCTGGACACGAAGGCGCTGGCGGCGGCCACGGAAGCAGGCCTCGCCGGCAAGATTCAGTTGATGAACGAAGAGACCGTCAAGGACAAGCGTGCGGTTCACGCCGAGTTCTGGTTCCGCACCGGCGGTTCCAAGCAGTGCGAGCTTGGCCCGAATACGTCCCTTGAAATGACCGTGGGCATCTTCCAGTTCACCGTCTACTCACCCGAAAACGTGGGCAGCGGAAGCGGGACTGCGGCGGCCGATATTCTGCGCGCGCGGTTTAACCGCAAGCAATGGATGGTGGACCCCTACGGCTACGTCAACACCCAGGTCGCCAACGTCAAGACCCCGATGAGTGGTCCGGTGAACGGCCAGTTCGTGACGATCGTCGACGGCACCTTCTACTACTACCACCGCGATCCCGACGCTGGGGACTTCCGGGAATAACGCTTGACGTCAGCTTGACTGGCTGCTATCTGCCAGGATTCTTGACACTCTCAGGCTTTTCGAGTAGGGTCCACCACATCGGCGCGCAGACCGGGGCGGTCGCCAGCCAACCCCCTGTTTTGCAACTTTTGGTGGGCAGAAATGGTCCAAATCTTCGCCGACTCCAACCGCGCGGGTCTTCGCTACATCAAGGAAGACCCGAACGCCTGGGGCACCACGCCGGTCGATGGTGTGTCGCGCGCGCTGCGCTACACCGGTTCGACGATCAACGCCAACAAGGAAACGGCGGTCTCGGAAGAAATCCGTGAAGACCGCATGACGGCCGACTACATCGAGACGGGCGCGCGCTCGGCCGGTGACTTCAACGTCGAATTCTCGGCCGGCTCGCACGACGACTTCCTGGAATCCTTCGTGTTCGGCGCGTGGACGCGCCCGATGACCTTTGACTCCGTCAAGGGCACCAGCCTGGAATGGGCGAACTCGACGACCCTGTACATCAAGGGCCAGGACGTCACCGACTACTTCTTCCCCGGTCGCCGCGTGAAGACGCTGGGCTTCCTGGAGACCGCCAACAACAACTACTGGCAGATCAGCACGATCACCTGGAACGCGGGCGCCAACCGCACCGAGATCGTCGTGACCGATTCGACCGCCGTGGCCGAGTTGGGCTCGTTCTACACGTCGATGATCGACGCCAACGACGTCATCGTCCTGAAGAACGACACGATCCGTGCCGGTACCGGCGGCGAGGCTGCCTTCGACTCGAACGGTTCGAATGCGTTCGCTGCCGCGATCGCGGCGGGCCAACTGAGCGCGGGTCAGAAGATTTTCGTCGACGGCCTGGGCATCGAAACCGGCACCGTCACGTTCTCGGATCAGCCGGCGGTGGGCTCGAAGGTCACCGTGTCGGATGGCGACAAGACCCTGGTCTTCCAATTCGGCGGCACCGTGCCTCCCGGTACCGAATCTGTCGACCTGGGCTCGGGCGCTGACGCGACCGCCGAGAATTTCGCTGCGGCGCTGAACGGCTTCAATCGCGATGGTTCGCTCCTCGTTTCGGCCACCGCTGCTGGCGGCGTCGTGACGCTGAAGAACCTGCGCCGCACCAACGGCTCGATCCTGGAAACGACCGACACGGGCAACGTGATCACGGTCGCTCAGTTCTCGGGCGGCTCGGCCTCGCTGCACGGCGTGTTCAAGATCGAATCGGTCTCGGACGACAAGATCACCGTTTCGCCGGCGCCGGCGACCTTCGCCAACGGCGCAGGCCTGCCCGTGACGATCAAGGGCTCGATGCTGCGCAACCCGTCGGAAACCGCCGACATCATCCCGCAGTCGTTCACGATCGAAACCGGCTTCGGCGACGTCAGCCAATACTGGATCACCGATGGCCTGCGCGTCGGCACGTTCACCTACAACATCGCCTCGAACGCGATCCTGACCGGCTCGTTCGGCTTCAACGGCCGCCAGACCAAGCGTCAAGGCGTGACCAAGCTGGGCGCGGCGCCGTACACGGTCCTGGACTCGACGGCGACGCCGGTCGCGAACGCAACGACCAACGTCGGCGCGATCAAGATCAACGGTGAAGAACTGTCGACCGCGATCCAGTCGATCACGATCTCGGGCAACAACAACCTGCGTGACCAGAACGCCGTCAGCTACAAGTTCCCCGCCGGCATCGGCGCGGGCCGCCTGGAAGTGACCGGCAACCTCGTCGCCTACTTCGCCGACGGCAGCCTGTGGGACAAGTTCATCGAGCACGACACCGTTTCGGTGGAATTCTCGATCGAGGACGTCCTGAGCAACCACTACGAGTTCACGGTCCCCGCCGTCAACTTCACCACGGACACGGTCAACCCTCCGGGCGGCAACCAGGACGTGATGGAGAACATGGAATACGGCGCCAAGCGCGACCCGATCACGAAGTGCGAACTCCAGATCGACCGCTTCTCGGCCATCTCCGCCGTCACCGCCTAATTGGAGAGTCACGTTTTCCCCGAAACGTGACTGCTCCTCCTTCTTTTCCCCGACAGACGCCAGTTTAGCCCTCGGGCTTACGGAGTCTCAGCGCTGAGCAGGGCGTCCCGGAGTCGGGGCCGGGACGCCCACCCTTCCCCTGACAAGGTAACCCGAAAATGAGCGAAGCTCTCGACCTGTTTGAACTGTTCTCGTCCAACAAGGAATCCGAAGAAGCCGGCCGCTGGGTCGAACTCGGTTCCGGCACCAGCTTCAAGATTCGTGCGTTCGGCGCCAAGGCCGTTTCCGACCTGCGCGACAATCTGACCAAGCCCTACGCGCAACTGCTGCGCGTCGGCTCGAAGATTCCGGACGACAAGAACGAAGAGATCGGCCTGAAGGTTCTGGCCGGCGCCGTCATCGCCGACTGGAAGAACGTCAAGAACGCCGCCGGCGAGATCGTCCCCTACTCCGCCGACGAGGCCTACGCCATCCTGAAGGCTCTGCCGAAGCTCGCCAGCTTCATCGTGCAGTACAGCCTGGAAGGCCAGAACTACCGCGACGAGGCCAAGGAAGACGGCCTGGGAAACTGATCAGCGCGCTCGATCAGGCCCTAGAAAATCCTCCCGATGCAAATTGGGAGTTCAAGAATACGGCTCGTGTGGCGAAGGGGCTTCCGCCCCTTCCGCCACCACCGCCCCCGATCGAGGTCTATCAAGACCTCCAGTGGGCATATGCCGGCTTCTGGCGCCTGTCGAACGCGCGCCCCATCGGCATGGCCGGACCACTCCGAATTCCCTTCTCCGAAATCGCCGGCTACTGCCAACTACACGGCTACGATATCGGGAAGCGACTAGACTTCCTCTACTACATCGAACGGCTCGATGACAAGTTCATGGAGTACGTGAAGAAGAAGCAGGACGAGGAAGAACAAAAGAAGGCTCAGAATAATGGCGCGCCGCGACCGAATCCTTCGCGGCGCTGAGGGATAGATGGACACCCAACCGCTCAAGCTTAAGGTAGACTCAGGGCAAGCGCAGGCCGACTTGGCGGCGCTGGCCCGTTCGCTTGACTCGGCGGGTGTCGCGGCCCTCAAGACCGCGAAGAATTTCGAGACCGGCATGGCCGGCGTGTCCAAGGCCATCAATGGCTCCTTGGGCTCCATGGAGAAGTTCGCGAAGGTCGCGGGCCTCCTCTCCAAGATCAAGATGGACGGTTCGGGCGTCTCGGCGATCGGTGAGTTCGCCAAGGCGCTGAACCAAGTCGCGCGCGTCCGCGAGATCGAACAGTCGAAGCTGAACAGCTATCGCAAGTTCATCGAAGTCGGCGCTCAGGTCTCGAAGCTGCGCTTCGACGGCCAAGCCACCAACAGCATCCTCAAGTTCTCCCAGGCCCTGGACGCGGCGTCCAAGGCCCGCGCGATCACGCCCGCCAAGATGCAGTCGTGGGTCAAGTTTATCGAGATCGCCGCCCGCGCCAGCCAACTGCGCTTCTCGGGTAACGCGACCAGCAGCATCAAGCAGTTCGCCGAGGCTATGGACTCCATCGCCAAGGTGCGTGCGATCACGCCGGCGCGCGTGCAGTCGATCAAGAGCCTGTTCGAGGTGCTGGGCTCCGCGAAGGGTCTGGGCAACGCCGGCAAGCTGGCGGGTGACCTGAACAAGATCGCCGAGGCCGCCGGCCGGGCGTCGACCGCGCTGAATTCGATGCCGTCGAAGGTCCGCGCCGTTTCTCCGGGCTTCCAGGCTGCAACGAAGAACGCAGAGTCGCTCCACAAGGAAATCGCCAAGACGCCGGGTCATGCCGGCCGAGCCAGTAAGGGCTTGGGTGGTTTGATCGGTCGCCTGGGCGATCTGGGCGAGCGCTTCAAGCTGTCCTATCAGGCCGGCACGGCGTTCAGCGCCTTCTTCTCGGCCTTCACCTTCGGTCAGTTCCTGAAGAGCACCTACGACACCAACATCGCCCTGGCTAAGCTCCAGAAGGCGCTGCTGTTCTCGACCGGCACCTTTAAGGGCGCCCACGAAGCGATGGATCGCTTCGTCGGCACGTCGCTGGAACTCGGCCTGAATATCGAGAAGACGGCAGAAGCCTACGGCCGCTTCACTCTGTCGGCTAAGGCTTCGGGCATTGGCATCACGGACTCGGAAAAGATTTTCAAGTCCGTTGCAGGTACTCTTCAAGTCGTTGGCGCTAATTCTGAGCAAACTGAACTCGCGTTCTACGGGTTGACTCAGATGATTCAAAAGGGGAAGGTCAGCGCCGAAGAGTTCAACCGCCAGATCGGCGAGCAAATTCCTGGTAATGCTGTTATTGGTGCTCGCGCGCTGAGCAAGCTCGAAGGTCGAGTTGTCTCTGTTGCTGAGTTCTTCAAGCGCATGTCTCTTGGTCAGATTATGTCGACCAAGTTTGTGCCGGCATATGCTGAGGCTCTGCAAGAAGAGTTTGGCGATCTATTGAAGGTTGCTCAACGACGTCCTGACGTTGCGCTGAATAAGCTGACCTCGGCCTTCACGATCTTCAAGAAGAGCGTGGGTGAAGCCGGCTTCATGGCTTCGCTGGGCCGCGAGTTTGGCCGCCTTACCGACAAGATCATCGTCACGAAGGATGGCCAGACGTCACTGACGCCGGCCGCGCAGCGTCTCGCCGATACCCTGGGCAAGAACCTCGCCAGCATGGTGCGCCTGCTGGGTAAGGGTCTGGAGTTCCTGGTCGAGAACCTGGATAGCGTCGTTGCCGCGATCAAGGGCCTCGCCGCTCTGAAGATCGGTGCGACCTTCATGGATTGGACCAAGAAGGCCAACGGCTTTGCAGGTAGCCTGATCCCGGTCAAGAATAACGTCGCCGAAGTCGCCAAGACCGAAGCGGCGATCGCCGGGGCCGGCGCAAATGCCGCGACGGCTGCTGCCGCTACTCAGGGCTCGACCATGGGCGGCCCGACTCTGTTCGCCTCGAAGGGCTCGAAGACCCAGACCTACGACAACCTGCGCAAGCAGGGCTACTCGCACGAGGATGCGACCTTCTATGGCTCGCTGCCCACCCGTGACAACGAGAAGTTCACGGCCCAGAGCGGCACGCTCATGGGGAATCCTGGGCAGCGCACGCAGCGCCAGTTTGGTCGCCGCGTCCAGACCTACAACAACACCACCAATGGCCTGAGCGGTAATGCCGTGGCCTTCGGCATGCGCAACAACGCCGCAGCCGCAGCAGCTACCCAGACGGCCACTAAGGGTGCTGGAGCGATGGCGGCTGCCGCCAAGGGCGCGACTATGGCGTTCACGGGTCTGCGCGGCATTCTCAATGCTCTGCCCGGCATCGCCGTGGCCGCTGGCATTGCCCTGGCGGTTTTCAGTGACAAGATCACCGGTGTGAAGACCGCCGCTGGCAACGATGTCCAGGTGGGTGATATCGCGAGCGGTGCGCTGGGCGCCGCTGGCAAGGACATCGGTAAGTGGTTCAACGATGCTGCGGTCGGCATCGGTGCATTGTTCGGAGTCTCCAAGGAAAAGGCAGGCGGCAAGTCGCTGGGCGAGTGGCTTGCCTGGATCGCAGCCAGCCTCATCACTTTGGGTAAGGTTCTGTTCTCGCTGGCGGATTCGCTGGGCAAGGTCATCGGCACGACGTTGGCGAGCATCATCGGCGATGTGATTACTTTCGCACGGGTCACGGGTCGAGTGTTCAAGGGCGACTTCGCGGGCGCCAAGCAAATCGGTTCCGACTGGCAAAAGCAGAAGGAGACCAACGCCCAAAATACCGCCAACGATATCGTGGCTGGCACGCGCAACGCATTCAATGTGCAGGGCGTCTACAACGACATCATGTCCGGGGCCAAGGCGGCGGCTGATAACCGGAACGCCCAGGCCCAGACCGATGCTGCTGTCCAGGCTGAAAACGCTGACATCGAGCGCCAGATGGCCGCGCGTCAGCAGGCCTTCAAGGACCAGGAGGCGGCTGCTGAACTGGAAGCTCTGCGCAATCGCGCCAACCTCGGCAACCTGAGCGCACCTTCGTGGGACAGCGTCTTCCAGAAGTTCGCCGACGCCGGCAAGACCACGGCAGAAGCCGCTAAGACGTCTGCGGATGCGGCGTCGACGACGGCTGCCGCCGCGACGGTAGCGGCGAACGGCGTGACGACGGCGGCTAAGGGTACGGCACCTACGCCTAAGAACCAGAACGTCGCCGGCGCCATTACGGACGCTGCGCGCGTCACGGGCGTTAGCGAAGAAGTTTTGAAGGCGATCGCTTACCGCGAGTCGGGCTTCAACCCCACGGCGGCGGCCAAGACTTCGTCGGCGCGTGGACTGTTCCAGTTCACCTACGACACCGCGCGCCAATACGGCCTGACCAAGGCCAAGTCGGTTGCGGAGTACAAGGCTAACCCCGGCGACGCCTTCAATGCGCAGGCGTCTTCGCTGGCTGCGGGCCGTTACGCCCAAGCTAATGCGGCGGAAATTAAGAAGGCTTTCGGTCGCGATGCGACGGGCGGCGAAATCTACGCCTCGCACTTCATGGGCTCGGGCGGAGTGGTCGACCTGATCAAGGCTGTCCAGAAGACCCCGAACGCCAGCTTTGAAAAGCTCTTCCCGGCGGCGGCTAAGGCGAACGGATTCACGCAGGGTAAGACGGTTTCGCAGGTCTACAAGAACCTGACCGACACCGTCGGCGGTTCGGCCGGCACGAGCGCAGCCATCAATCCCCGCGCGGCGCTGGACGGTATTACCGAGGTCGAAGGCGAAACGCTGACGGCGAAGTACGAGAATCTGAACAAGCAGCTTGCGGCGATCACGTCGCAGGTCGACCCGGCGGCCGACGCGATCGGCGGCATGCAGGAAATCCTGGTGCGCCTGTCTAAGCTGGGCGACGCGAACGCCAAGCTGGTCGAGCAGGGTGTGGCGAGCCAGTTCACGCCGGAAGTCCAGGCCTCCTTGCAGCGCCTGAAGGACAAGCTGACGCGCGACATCACGGATGCCGTCAATCCGTTCATTAAGGACGAGCGCACCGCCACGCAGGCGAACGAGATCACGAAGCTGCGCCTGAAGGGCATGCAGGACGAAGCTGAGTTCAAGGAGAAGCTGAACGGTCTCTACGAACAAGGCTACGACATCAGCAAGCTCGACACGCAGGAGAACCGCAACCGCATGAAGGCGACCCGTCAGCAGACGGACGCCCTGGCTGCGCAACTCGAAGTCGTCAACGCCCTGAATGATGCTCAGCAAAAGCGCATCGAGCGTACTGGCTCGGCCGCAGATATCGCCTTCGCGCGTGGCGTCAAGCTGCGTGATGGTCAGTCGCTCAACGACGCGATCAGCCAGATGTCGCCGGAAGAACTGGCGGCTCGCCGCAAGGCCGCGAACATCGCCGTGCAGACGCAGCGTGATGATGCCCTCTACAACGCTCAGGGCCAAATCCAGGAGATGGTGGCGACGGCAGGCCTGAAGGGTCGCGGCAAGTCGTTGCGCGACGACTATAAGTCCTTCCTGGAAGACATCAGCGGCCTGACTGACACCTCGCTGTCGCGTCTGGAGCAGCGTGCTGGACCGGAACTGGCGACCCTCGCCAAGAAGGCTGCCGAGATCAAGGACACCCTGGAAAACCCGCCGGGCTTCCAGCGTTGGGCTGACGGCCTGACGCCGCTGAAGGAGCGCCTGGAGGAAATTAAGGCTGGTTTCGCGGATGATCTGTCGAGCGCGATCACCGATGCCCTGTCGGGTGAAGACGTCGACTGGCGCGAACTGGTTCATAACGCCTCGAAGCAAATGCTGAAGGCGCAGGTCGACAACCAGCTTGGCGGCTTGATCAACATGTTCACGGGCGGCCCGCAGGCGCAGGCCCAGCAAGTTGCCGGCGGCTTCCCTGGCATGCAAGGTGCGTCGGGCATGCAGCCGCAGCAGCAGCCGAACATTTTCCAACGGCTGTTTGGTACGCGTCCGGCGAATGGGCAGGTCAACACGGGCGTGGGCGCTGGAGTAGGCGGTGCCCAGGGCAACGCTGGCCCGAGTACGGGCGGCGGTTTCTTCGGCGGCCTGTTCCGTGGTCTCTTCGGCGGCGGCACTCCGCCCGCTTCTAGCCTTGCGCAGGCCCCTGGCCAGAACACGGGCTTCAGCAGCAGCATGCCCAGCATCTACGACTTCAACGGTTCGCCGAGCGTGGCGCAGGCCGGTTGGGCGAACGGCACGGACCTGCAAGTCGCCGGCCCGACCGTGGACACGTCGTCGGGTCTGGGTCAGGCTTTGTCGTTCTTCGGCCTCTCGAACGCCGGCATCAAGTCTGAGACCGCGATGAGCGGTGCGTCGGCGTTCGGCGGCAATACGGCCGTGACGACGGGCATCGGCTCGATCAATGGCCCGACGGGCGCAGCGGACGCTATGAATTCGGCCAACATTTCGGTGTCGAACGCCCAGGTGTCGGCCCAGAACATGACGGTTCAGGCTCAAACGGTCAACCTGAGCGGCAACGTCGCAGGTGGCGGCGGAGCCGGTGGCGCGCCCGGCGTTGGTCCGGCTGGCGCTGCGTCGGCTACGGGAGGCCTGGGTGGAGGCGCCGGCGCAGGCGGTGGTGGAGCTAATCCGTTCAGCAGCGTCTTCGGTGGCGGCGCGGACCTGAGCAACCTGAACACCAATACGGTGTCGGTGAACGACGCCATGTTGACGCCGTACATGGTTGATCAGACTGGCGGCCCCGGTTTCGTGCCGGCGGGCATGGGCATGCCTGACCTGAGCGGCATGACGCCGGCAGGCGGCGGCGGCATCACGGGCTGGCTCAGCAATACGTTTGGTAACATGGGTCAAATGGGTCAGCAGGTCGGTCAGCAGGTCATGGCCCTTGCTCCGTTCCTGCTGGCGAACCTGACCCGTCGCAAGGACAAGAACAAGGAACCCAAGAAGAACATCAACGGGGTGATCGGTGAGGCGCGCCCGGTTGAGGTTTCAGGTACCCAAGTTTCGGCGCACGGCAACATCGCCGCCGACCTGATCAACATGGGCCTGAACGCTTTCACCGGCAACTTCGGCGCCGGCGGAGGCTGGAGCGTGGGTCAGACGTTCGGCAACATGGGCGCCTCGATGTCCAACGGCCTCGGCAACATGGGTGCGGGCTTCTCGCGCATGTTCGGCGGCGGGTTCTCGGAAGGCGGCTACACCGATAAGCCGGTCCACAAGATGGCCCTGGGCGGGTTCTCGTTCGCGAACGCTCCCCATTACTCGGAAGGCACGCCGAACACCTCGGGCGGCATGCCCGCGATCCTGCACCCGAACGAAGCGGTCATCCCGCTGTCGCGCGGGCGCTCGATCCCGGTCGAACTGCCGCAGGATCACGCCGGCCCCGGCATGACGAACAACATCACCTCGCGCATCACGGTCGTAGCTCCGAATCCGGACGCGTTCCGCAAGTCGTCCGGCGCGATCACCCGTCAGCAGAATCGCGATCTGAAGCGCGCGGCCCTGCGCAATCTGAGCAACCGGTAACAGCCAACAAGGCTGTCACCGGCGTGCCAGGAATCTTGACGCTCCAGGCGTTTCGTGACACTCAGATAGTCCCCCGTTAACCACGTCGGCGAAAGCCGGCGCGCCCCTTCACGCACAACGAGTTAACCCCCAGCATGCCCGCTTTCCACGAGGTTCTGTTCCCTACGGACATCTCCTATGGCAGCCAGGGCGGTCCGAAGTTCAAGACGACCGTCTTCATGGCAGACTCCGGCTATGAGCAGCGCAATATCGACTGGCGGTCGACGCGCGCCGAGTATGATGTCAGCCACGGCATCAAGCGTCTGGATCAGATGCACGAACTGACGGCGTTCTTCTACGCCCGCATGGGCCGCGCCTATGGCTTCCGGTTCAAGGATTTCAACGACTATCATCTCCAGGCTGAAACGATCGCGATCGGGGATGGAACGAAGAAGGCGTTCCAGATCGTCAAGACCTATACGAGCTTCCAGTCGGAATCCGGCGAGACCTACAGCCACACCCGCAACATCACCAAGATCGCCTGGGGGACGCTGACCCAGGTCACTGTCGGCCTCGCGGCGCAAACGCCGGACGTCGACTATTCGGTCGACGAGAACACGGGCGTCATCACGTTCGTCGATCCTCCACCCGAAGGCGCGCCGATCAAGATCGGTTACTGCGAATTCCACGTGCCGGTCCGTTTCGATACCGACCATCTCGATTCCGTCCACGACTTCTGGAACACGCAATCATGGTCCTCGATCCCGCTGGTCGAGGTTCGTGATTGGGGGAACCTGTTCTAATGAAGAACCTGACCCCGGCCCTTCAACAGCATCTGCAAAGCGGCGTCACGACGATCTGCACCTGCATGGAGATCATCCGGCGCGACCAGAAGTCCTACCATTTCACCGACAACGATCAGGTCGTGCGTGTCGCCAACGTCGATTACGTGCCGTACGCCTCGTTCGCTCGAACCTCGATCTCCACTTCTCTCGATCTCGAAGTCGACGGCATGGAGATCAAGGGCATTTTGAATTCGAACTACATCTCCCGTGACGATGTCGCCGGCGGCGTGTTCGACTTCGCTGAGGTGCGTGTCTTCGTCGTCAACTACATGGACCCGGATGGCGGGCAGGCCGTGCTGCGTGTTGGCTGGCTCGGCGAAGTGACCATGAACGAGGACGGCACGTTCAACGCCGAGCTTCGCGGTCTTAGCCAAGTCTACGCTTACCGAATCGGCGAGGCCTACGCGCCCGAGTGCCGCGCGGACCTGGGCGATCGCCGCTGCAAGCTCGCCCTGGCGCCGCCGCGCTGGCTGCCGAACTACGCTTACAAGCGCGGCGACACCGTGCTGGGGGCGATCAATCCGGCGAACGCTTACGTCAACCTGTCGCTGGTCAATCCGTCGTTCGACGATGAAGCGGCGGTTACCCTGACCCGCAATGTCGAGGGCTGGACGACCTATGGTGACGCCAAGGGGCGTTGGACGATCCGTCAGGACCCCTGGTACAACACCAAGGCCCAGGACAGCTACGCCATTTACAACACCGACAACGGCGACCGCGATACGTCGGACCTGGGGCTCTATCAGGACGTCAATATCGTCGAGCAAGGCGTTGACGCCTACGAGATCGATACGGGCCTCTGCCGGCTCTATGCGACGTTCAAGACGGCGTGCGTCAACGGGCGCGAGGCCGGCACGCGCGTACGCATCTACTGCTACGACGAAAACCACAACCCGATCGGACCGACGACGCTCTATGACACGGGCCTTCAGAAGACCGCTGAAGATCGTTGGTTCACTCAGATTTGCGACAACGTCCTGATTCCGCCGGGCACCCGCATCCTGCGCTTCGATCTCTTCGCCCACAAGCGCGCGCGCTACGAGGAAGGCGCCGGCTTCGACACGGTTACGGCCGCGATCAATACGCCTGATGGCGACTTCGCGGGTTCGGATCAGTTCGGTGACGTGGCCTTCATGGCGATGAATCCGGGCCATACTGGCGATACCGAGCCGGCTTGGAGCAATCTGATCGGCAGTGAAGTCATCGACAACGAGATCACCTGGAAGGCGATCAAGCTGTGGCGCGTCACCACCTATGTCGACGGCGTCGTTTCTCCGAACAAGCTGCGTCCGACCTACGTGTTCGACGCGGACGGCTACTATGATGGCGGCTTGATCCGCTGGGAGACCGGGAAGAACGCCGGCCGCGCCCAGGAGATCAAGTTCTGGAAGGACGGCGTCCTGACGCTGTTCCAGCGCCCCTATCACGTGCCTCAGGAAGGGGACCGGTTCGTCCTGCATCCCGGCTGCGACAAGCGCCGCGCGACCTGCAAGACGAAGTTCGGCAACATCCTGAACTTCCGAGGCGAGCCCGATGTGCCGGGCCAGGACTCCTACTACAGCGGACCGGACGCTCCGACCTCGTAATGCTGCGCTCTGAAATCGTCTTCGAAGCTCGACGCTACCTTGAACGCCCCACGCGCTGGACGCACATGGGGCGCACGATCACCGGTGTCGATTGCATCGGGTTGGTCTGCGGCGTTGCTGATCGTTTCCAGATTCAGTACGACGACATCAGCGGCTATTCGCGCAACCCGGATGGCCGTTTCGTTGACCACGTCAAGAAGTTCATGGTCTTGCGCGAGCCGCAGACCGTGGCGCCCGGCTGCGCGGTGATCTTCCGCGACAATTACCAGCCTTGCCACATCGGGATCATCTCCGAGAAGTACGGTCGGCACTATCTCATCCACTCCTCTTTGGCGAAGCGCTGTGTCGTCGAGGAGGAATACGACCAATTCTGGCAAAAGCGCTTCCGCTGCGCTCTCGATTTCCCTGGCGTGGAGGACTAAATGGCCGATCCCGTTTCGTTCGTCGTCGCTCGGGTCGCGCAGGTCGGCGTCAGCTATCTCTTCCCCTCGGAAGGCCCTCGTCTCAAGGACTTGAAGGTCACGGCGTCGACCTATGGCGCGGCGATCCCCTGGGTCTTTGGCCTGACGCGCGTGCCCGGCAATATGATCTGGGCTAAGCCGATTCGGGAAAAGAAGAAGAAGAAGATGGCCGGCAAGGGTGGTTTCTACAACCAGTACACCTACTACGGCACCTTCGCGATGGGTCTCTGCATGGGACCGGTCAAGTCGATCCTGCGTATCTGGGCCGACGGCAAGTTGATCTACGACTTGACCAACGGCTTCGACCGTAAGGACCAGGACGACATGACGATCAAGCAGACCCTCCAGTCTGCGATCAACAACCCCCAAACCGTCTCGCCCAAGTACCGAATCCGCATGTACATGGGGGATGAGGAGCAACTGCCTGACTCCGCCATGGAGCAATACTTGGGCGCTGGCAACGCGCCGGCGTTCCGGGGCATGTGCTACCTCATGTTCGACGATGTCCCTCTGGCTGACTTCGGGAACCGCTTCCCGCAAATCACCGCTGAGGTGTTCGTCGGCTCCACCGAGAATAACGCCCAGGTCATTCCGCTGACCCTGTTCGACGGCACCACGCCGATCGACACCGACTATGCGCCGGGCGAAGCCATCTTCGATTGGGAGCGTAGTTTCGCCTACCTGCGCTACGACGACACGATGGCGCAGATCAACCTGCGCACCTCCAAGCAGAACCAGCTTTTCACCAACGAGAACTTCCGTTTCCCTGATGGCGGTGGTCTCGATAAGCTGCTTTGCGCCGGCCGCGACAGTTCACTCTACGTCAATTTCGACTCGGCGACTGGCGGAACGGGCCGGTTCGCGCGTCTTGATCCCTACTCGCTGCAATGCCTCGCGGTGAAGGACTACCCGTCCGAAGTCGTGGCCGCAACGACGGCCTACGACAACCAATCGATCGAGCACGTACTGACCGTCTCGGCCGATGGGACGACGAAGTGCTTGAAGAAGGCGGACCTGAGTGAAGAATGGTCGCTGACCCTGCCGGGCAGCATCTTCAAGGTGTGCGCTCGGGACGCGGACGCAACGGGCAAGCCGACCTTCTTCGTTTTTCATGGTGACGGCGGAACCAATCTCTATCTGGCGCGCGTCCGGGACGGCGCCTACGAGGACGTGTGGGCTGGCTGGGCGCCCGACACGACGATGCCCAGCGCCATTCTCTGGGACAGCGCCGTTCCAGGCGTGATCATGTTCTGGCATGATGGCGCCGCGCCCAATTCGAGTGTCGCGAAGTGGTCGGAGGACTCCAACTCGGAGGTCTGGCACCACAGCATCGTCGGCTACCCTGACGTCTTTGACGGTCAGTCGCGTTTGCTCAATCAGGTTCTTGCGTGGCAGGTTGACGGTCGCCTGTTCGTGATCGACACGAATACCGGCTACTATCGCGACGACATCGTCGATCCGGGCACTGGCGAAGTCAACGGCGACGTAGGTGAGATCGACTGGCAGGACTACCTGGATCGGTATCCGGACGTCAACGCCGCCTATTACGCCGGCGGTTACGAGGTCGCGGCCTCGCCGACGGACTTCGCGCAATGGCACTATCAGCACTACGGCGAGGATGAAGGTCGTACGGTCACCTATATCGGTGACAATCAAGGCCAAGGCTTTGCGCTTCCGCCGGAATACGCCGGCATTTCCAGCAAGCTGCAAGGCTACGATGGCTTGCGTGCCGCTCTGGTCTGCCTGGACGGTATCGAAGGCTCTGCCGGCATCACCACGACGGGCGTGGGTGTGAGCGTCGGCACGGTCATCCAGCGTATGTTGACTGAAGGCGGGCTGACGCCTGCGCAGATGGCGCTCGATCCTCTCTACAAGATCGGCCTGCGCGGGTACGGCTGGGCCTCGGGCACGGACATCAAGTCGATCGTGGAGGAGTTGAAGCGCCTCTATCTGTTCGATCTTGTCGAGAGTGAGGGCATCATCGTTGCGATCATGCGCGGCAATCCCGACAACGGCTTGGGCGAGCCCGACATCACGATCCCGCAGAACGTCCTGGGCTCTTCGAGCCCCGAGGCTATGGACTTCTGGCAGGAGACGCGTGCCCAGGAAGCCGACCTGCCGTTCAACGTCACTCTGGCCTACATGAATTGGGAACAGGACTATGAGACGGGCACGGCCCGCTCGCAACGGATCAGCAATCCGTTCCCGACCATGTTCTCGCGCCAACAACTGGCGCTAGAGATGAACGTCGTGATGACGCCGACCGAAGCCAAGGTCCAGGCCAACAAGATTCTGTACGCCCAATGGTATGAACGCACGCAGCACGTGTCCCGTCTGCCTTGGGCGTATCTCGCCATTGACCCAGCGGACATCATTCAGGTTCACATGAATGATGGGCGTTCCTATATCGACCGGCTGCACCGAACCGAACTTGGCGCCGACTTCTCGATCGCGACCGAAAGCTACAGCCAGGACAGTGGCGCGTACGCCGAGTGGGAGGACTTCATCAATGGCGACGGCGGCGCGGGGACGGGCACGTCGATCGTCGACGATGCGCCGCAAGTCTCGTTGCCCTTTATCCTGAATACGCCCCTACTGCGTGACCAGGACGACACGGGCGGGTCCTTCTCGACCTACTACGTCGGTCTGGGCAACGGTTCGCCCGGTGTGTGGAAGGGCGCCTCGCTCTACCGCTCGACCAACAATCTCGACTACGATCTGATTGACTCCGGGGCCAGCGATGTCGAATGGGGGACCGTGATTGGCAAGCTGCCGCCGCCGCCGGCCAGCGCCTTCGCGGTGGACTGGAAGACCAAGCTGACCATCCTGCCGGCGGTTAGCTGGTTCGACGTCGACTCGATCACGGACGATGATCTCTGGCTGGGCGCAAACGCCTGCATGGTCGGCGACGAAGTGATCCAGTTCCGAGACGTCGTGGAAAATGAGGATGGGACCTGGACGCTGTCGACGCTTCTGCGCGGCCGGCGCGGGACCGAATACGCCTGCGACAATCACGTAGCCGGTGAACGTTTCATCTTCCTCGACTCCAACACGATCGTCGAGCAAGGGGACCTGATCAATTCGCGTGGACAGGCTCGATTCTTCAAGGGCGTCGGTAACGGCAAGTCGCTGCAAGACGCCACGACGATTCAGATCGCCTACGAACCTCGCGACCTGATGCCCTATGCGCCCAAGGATATTCGACGGGAGTTCTCCACGGCCGGCATTGAAGTTTCATGGTCGCGACGCACCCGGTTTGGCGGGAACATGGTGGATGGCACGGGCGAAGTGCCCCTGGTTGAGAAGTCGGAGCGCTATGAGGCGTATGTGCTTTCGGGGCCGTTTGAGGGCGACCTGTCGCGTGGCGTGGCACCGACCAATTACCTCCACAAGTACGAGGTGACCGAGCCGCGCTTCACTTACAACCTCTTGTCTCAAGGGCTGGACAGTTTCAACCCCACGACGGACACCCTGTACGTTGTGATCTATCAGTTGTCGGATGCCGTGGGTCGCGGCTTCCCCGGCGTTCGCGCCATCCCCCCGTACACCGAGTTCTAGAATGGCCGATCCTATTTCGTTTGCCGTCGGCACGGTCGCCACCATGGGGGTGAGCTACCTGTTCCCGTCCGAAGGTCCGCGCATCAAGGACTTGAAGATCAGCGCCTCGACGTACGGAGCCCAGATTCCGAATGTCTTCGGGGTCACGCGCGTGCCCGGCAACATGATCTGGTCGAACAAGATTCGTGAAAAGAAGCGCAAGAAGATGGTTGGGAAGGGCGGCTTCTACAACCAATATCAATATTTCTGCACGTTCGCGATGGGCTTTTGCTACGGGCCGATCACGATGCTTCGCAAGCTCTGGGCTGACGGCAAGCTCATCTTTGATGCGAGCGGAGAGTCTGAGCTTGAGACTAAGCATAACTATAAGCTGAACATCTACACGGGCAGCGAAGAGCAGTACCCCGATCCGATCATGGAGTCGATCGTCGGTGAGGGTAACACGCCGGCATATCGCGGCCTGTGCTATGTCGTGTTCGACGACATGCCACTCGACGATTTTGGTAATCGTATTCCGCAGTTGACCGCCGAAGTCTTCAATGGCGAAGGTGTCATTGTCGCGGACGGTCCTGATATTGTTTTCCAGAATCCGGAACCGGAAGAGAACACTGGCGACAATCGACCGCCTGTAAGCAGCACCTATCAGATCAACCAGATCGGCGTCGACACTTTCGGCGGCTATTTCTACCTGATCGACAAGGATCACCCGCTGCCCATTATTCGTCAATTCCGAATTTCGGATGGTCAAGAGTGCGGGCGATTCCAGTTTGTAACTCCGCGAACTGATTTCTGCTATGAGTTCAGCTACGACTCCCAGACGATTGATCAGATCGTCGGGGTTACCCCTCGGGGCGAACTCTTGTGCTCGATCAGCCTGAACAACAACGTTGCTTACTGCATGATCGACCTGATCACCGGTGATCTAGGCGTACACGGGACCACGGACCCTTTTGGCGGACGCAATTGCGGATACGGTACCGGCACGCCGCCGGGCAACGGCTCAAACTATCACGCAATCTCTGTCAGCAGTTCCGGCATGGCCGAGTTGGGGATCAGCGGCCTCTTCGGAGATGTCTCTATTTACGACTGCACCAGTATTTTGGCGTTTAATGCGAATCCTCAGCAGACGGCAACCACGCACTATGGGCGTTCTTCAGTTATTGTGGGCGCGTACGGTGCGTCGACCTGCCATTTCTTCTTGCCGCACGTAGATTCCGAAAACTCGAACGTCATCACGATTAAGCGCGCTACGCGCAGCTACGACCAAATCGGCGTATCTGATGTGGGATTTATTCAACCCTTTGGACCTCAGGACCCCAATTACGGGTTCGGGCATATCATCGTTTTCAACGCGGTCTACGACACCACGGACGGCGGCGTGCTCGTGATGTTCACGGCGCGTAAGGCGGACGGCACGAACGGCGAATACTTTGCAAAGTGGTCGGGTATCACTGGCCGGCAGCTTTGGGTCAAGGAAGTGCCGATCGAAGCGCCGGGCGTCTATCCGCGCGTCGGCACTGCGCACCAGGGGCAATATGCCTTCGTGCTGCCCCTGAATTCGCACGTACTGTATCCGACTGTCTGGATCATCGACACGATGACGGGTGATTGGAAGGCGATGTCGGTCTCCGAGCAGCCGTCCTTCGTGAGCTATACCGATGAAACGGAGAGCGAAGTGATCGTCGATCAGGCAGCCTACACGGGCTACCCGATCAAGGATACGGTGTTCATTGGCTACGATATGCAGTATTACGACCCGGTCCGGCAAGCGGTCATCACGCTCGGCTCCGGAGGTACTGACAAGATCGTCAAGATCGGTCCGGAGATTGGTTCGACGACTCTCGGCGCGATCGTGCGCAGCGTGCTCAAGCGGGGAGGCCTTACCAACCAGCACATGGACATGTCGCGCCTGGAGTCAACTCATGTCTGGGGGTACGGGTGGGCCGCCGCGACCGACATCAAGTCGGTCCTGGAAGAACTCCAACGCGTTTACCTCTTCGATATCGTCGAGAGCGAAGGCAAGCTGGTCGGCGTGATGCGGTCTACGGGTTCCGATGAGGATTTCCCTGGCTCGACGGTCGTGACCATCAAGCAGGGCGCCCTGGGCTCCACTAGCCCCGAACTCGCCGACTTCTGGCAAGAGACCCGCATCCAGGAAGCGGACCTGCCGGCGAAGATCAACTTCACCTACATGAACCTGGACGCGGACTACCAGCCCGCTACCGCCTACTCCAAGCGGATCAGCGACCCGGCTCCGACGATGTTCTCCTCGCAGCAGGTGGCGATCGAGATCAACATCGTCATGAAGCCGTCCGAGGCCAAGACCCAGGCAAACCGTGCGCTCTACGCCCAATGGGCCGAGCGCACGATGCACAAGACGATCCTACCCTGGGCCTATCTGCGCCTGGACCCGGCGGACCTGATCACCGTCGAGATGGATGACGGTCGTTCCTATCGGGAGCGCTTGCATCATACCGAGATCGGCGCCGACTTCTCCATCCAGTCCGAAACCTACGGGCAGGACAGTGGAGCCTATGACATCGTCCGTGAAGGCGATGGCGGCGGCGTGCCTTCTCAGCCTATCAAGGCGCCCGGCACGATCACCGGCTTCATCATCAACACGCCCCTCTTGCGGGACCAGGACGATACCGGCGGGTCCTCCAGCCGCTATTACGCGGCGCTCGGCAACGCGAGCGGTGACGGGTGGCGCGGCGGGGAACTGTGGCGCGCAGAATCGCTTCCCAACTTCGATCAGATCGATACGCCGATCAACGAGGCTGAATGGGGTCATGTCGCGAGCATCTTGCCGCCGCCGCGTCACGGTCATTTCGCCTTGGATTGGGAAAACAAGCTCACGATCTGGCCCGGCGTAAAGTGGTTCGAACTCGATTCGATCACCGACGACGAACTGTGGGCCGGCGGAAATGCGGCGCTTGTTGGCGATGAGGTGATCCAATTCCGTGACGTGCGCGAGAATGACGACGGCTCCTGGACCGTCTGGAATCTGTTGCGCGGTCGGCGGGGGACGGAATACGCAACCCACACCCATAAGCAGAGCGAAAAGTTCCTGTACTTGCTGAACGAGAATTCTATCGCTCCCGAAGGAGAAATGATCGACACGCGTGGACAGAAGCGCTACTATAAGGCCGTCGCTTATGGTCGGACGATCGCGGAAACGCCGCTGATCACCGTCGACTACGAGCCTCGCGATCTGATGCCGTATGCTCCCAAGGACATCCGGCGCGAATTCACCTCTGACGGACGCATCGAAGTTTCCTGGGCGCGACGTACGCGCATGGGCGGCAACATGCAGGATTACGTGGGCGAGGTCCCTGTAAACGAGGCTGCCGAGAAGTACGAGGTCTATTTCTACAAGACCCCCTTCATTGGTGATCTGTCGCGCGGCGGGCAGGTTCAGCCTGACTATTTCCACTCGGCGGTGGTCACTGAACCGCACTACAGCTTCCTGCCCGATCCGACCCAATTTGCCAGTAATCTTGACACGTTGACGGTCGTGGTTTACCAAATTTCTGCGACGGTCGGTCGTGGATTCCCAGGCACTCGCGATATCGAACCCTGGCAGGACTTCTAGTCCGCCGGCCCTTCCACCGTCTCTGAAGAGTCACGTTTCGGTCCAAAAATGACTGACTATACCTCCATCCTTCACATGCCGATGGTGGCCCCCAATCAGAACCAGAAGGAGGCCACGATCAACACCGCCTTGGCGATCGTCGAGGCGGCGTGCAACGACACGCTGGTGTTGACCTTGAGTGGCAACCGCGCGCTGAACGCCGAGGAGTTTACGCGCTACTTCTTCTTCAAGTTCACGGGCAATTCCGTCACCCGGAATGTTTCGGTCCCCAACACCCCGCGCTTCTTCACGGTCTCGAACGCGGGCACGGCCTCGATCAATCTGGACGTCATTGGCGGCAGTGACACGCCTGTGGTCATCGAAGCCGACAAGCGCGTCCTGGTCTATAGTGACGGCACGCAGATCGTGGCGGTCTCCTCGGGTGTGTCGGCCCTGGGCAACCTTTCGGACGTGACCGGAGCCGGCGATGCGAGCGCGGGGCAAGTGCTCAGCTTCGACTCGGGTTCGGGAACCTGGACGCCGACCGACAACATCGCCGATCGCGAATTCTTCACCAACGGCAAGCCGACGGCTTCACAGCGCGTCTACGCCCACACTTTCGCGCGCAACTGCCGCCTCTTCAGTGACTTCAGTGGGTCGCAAGGCCGCGCCGGCACCGCCGCCTCAGCAAACGCCGTCTTCAACGTCTACAAGGGCGCTACCCTGGTCGGCACCATGACGGTCGCGGCCGGCTCCACGGTTTTCACCTTCTCGACCGACACCGGCGGCGGCTCGACCACCGTGACCTTCGCACCCGGCGATACGCTGACGATCCGGGCGCCGTCCTCGCAGGACGCCAACCTCGCCGATATCTCCGTCACCCTCAAGGGCGTCTACTTCTAAAATGACCGACTACACGCCGGACCTCCACCTTCCTCTGGTCGCGCCGAACCAGAATCAGAAGGAAGCCACGATCAACACCGCGCTGGCCATTCTGGAGTCGGCGGCGAACGATTCGGTCACGATTTCGCTGATCTCGGGCAACCTGACGCTCAACGACGATCAGTACACGAAGTATTTCCACCACCAGTTTGTCGACCACGCCTCGTCGCGCATCGTTTCGCTGCCGGCGACGCGTCGCTGGTTCGCTGTCGAGAACCTCGGCGGAGGCCCGATCACCTTCAAGGTGACCGGGTCTACGGGCCTGTCTGCCGAACTGCCGTCCGGCAAGATCGGATTGGTGGTCTCCGATGGAGTCGATGTGCGTTTCGTGGTTCCCGATCCGACCGGCGGGCTGGGCCTCCTGCGAGACCTGTCTGACGTCGATGGCATCCCCACGGATGGACAACTGCTGCGCTGGTATGCGGCCGACAGCCTGTGGAAGCCCTGGACTCTGACGCTGCCCTTCAAGGGCCTGAGCGACGTCCCGAGCACCTACGTTGGCGAAGGTGGGAAGCTCCTTGCCGTCCGCATGGATGGCACCGGCATCGAGTTCGTGTCCTCGGCTGCCAACATCAATTCGTTCGTCGATCTGGACGATACGCCCAACAGCTACTCGGGCTCCGCCAACTTCACCGTCAAGGTCAACTCCGCCGGCACGGGCCTGACCTTCGCGCTACCGCGCCTGACCGAAGCCGCCGACTTCCCCTCGAATTATACGGGCGCCGCCGGCAAGCTGCTGCGCGTCAACTCGACCGCGAACGGAGTCATGTTTGACGTCCTCAAGGTTGTCGACCTGAGCGACGGTCCTGGGGCGCCGTCTGCGCCTAATGCCCTGCGCTACATCCGCGTCAACGCTGCGGGTAACGGCTGGGAATACGCAACGGGAACCGGTGGCCCGGATCACTTCACGCAACTCGAAGACACGCCTGACAACTACACGGGTAAGGCCAAGCAATTCCCGCGTGTCAACGACGCCGAAGATGGCCTGATCTTCTCGACCGTCAAGTTCACCGATCTCGCGGACGGGCCGGGCGCGTTCACGGGCTCGGGCAAGAAGTTCCTGCGTATCAATACGGCAGCGAACGCGATCATCTACGACGCACCGAAGGTTGAAGACCTCGCGGATGGTCCCGGTGCGCCGGCGGTGGCACACGCCAAGAAGGTGCTGCGTGTCAACACGGCTGGTAACGCGGTCGAGTACATCACGCTCAAGATTACCGACCTGGGCGGTTTCCCCTCGTCGTTTACGGGTCAGGGCGGCAAGTATCTGATCGTCAAGGGTGACGAATCGGGCATCCAGTTCACGACGGCCTCTTATACGACGAGCTTCCTGAATCTGACTGACGTACCTGCGGAATCCTATGCAGGTCTCGCCGGCCGGGCCTTCGTTGTCGACCCCACGGCCACGGGCCTCATTCCGGGTCCGATCATCCCGACCCGCCTGGGTCAACTGGCGGATGTCGAGGACGGCACGGGCACCCCGCAGCAGGGCGACTTCCTGCGCTGGATCGACGGGGTCTGGCAAGCCGATCCGTTCCCGGTCACGGGTGGCGGAGGCGGCGGCGCGACCGAACTGGCTGAACTGACGGACGTCGAGATTGCTGCATCGGACCCGCCGCAGGATGGTCAGGTTCTGGGCTTCAGCGCCGCGACCGGTAAGTGGACGCCGACGACCGTGCAGACGACGGTCGTCTCAGACCTGGATGATCTGGCGGACGTTACGATCACCTCGCCGGTCAATGGGCAGATCATGGTCTACCGTGATGGCGAGTGGGTCAACGAGGACCCCGCCAGCCAGGGCGTGCCTTCGAATGGCTCGCATATCTACTGGCGGTTGCTGCTGCACGCTACCGACGGCTCGACCGTTCAATACGGCATCCAGGAAATCCAGTTCAAGCAGTCCAAGTTTGGGCCGGATTTGGCGAATGGCGGCACGGCCTCGGCGAGCACGGACGAATTCGGCACCGCGAGCGGCGCCTTCGATAACGTGATCAGCGGGGCTTGGTTCTCGACCACGGCCGCCGACGGCCAATGGATCAAGTATCAGTTCCCGACGCCGGCTGAAGTGCGATACATGACGATCCAGGGATCGCAGTCGCAGCCGAACACGTCGCCGTCGGCCTTCTCGGTCCAATGGTCGGATAACGACGCTGATTGGACGACCGCCTGGGAAGTCACCGGGCAAACGGGCTGGGCGCCGGGCCAGACGCGCGAGTTTCACGCGCCGATCGACCTCTACTTCACCGATCTGGCTGACGCGCCGCAATCCTACATCGGACAGGCCGCCAAGTTGCTGCGCGTCAAGGGCGACAGCAGCGGCCTGGAATTCTTCACGCTGTTCGTGCCGACGACGCTTGGCCAACTGGCAGACGTGGAAGACGCCACGGGTACGCCGCAGGACGGCTATGTCCTGACTTACAAGGATGGGGTTTGGCAAGCTGAGCCGCCGGCTGGAGGCTCCGGAGGCGGTGGCGGTGCGTCCGCCTTCATCGACCTGACTGACGCTCCTTCAAGCTACGCCGGCGAGGGTGGCAACGCCGTGCGGGTCAAGATGACCGAAGACGGCCTGGAGTTCTACTCCCCAGGTACGGGAGGAGGAGGCGGAGGTGGCTGGCGAGGAGGTTGGGCGGCGGGAGCCGAGCAAGTCTTCATCACCTTCGATGACGGCATGCTCAATCCGGCCTTCAGCTATGACGCCAGTGGGTTCTCGGTCGTCAACCAACCGGACTCTGTGGCTGGGACGACCTACGCTCTGAAGTTCCGCCCGATCGGCAATGGAGCCTCCTGTTACTGCGAACTCCCGATCGAGGACGTGGTCAACGCCGCCAACCTCAAGGTCCGCTATAAGGTCTCCTCCGAAGGTCCGGATTATTTCCGTATCCTCCAGGACGGCTCTCAGGTTCTCCAGGACAGTGGTAACACGGGGCTCTATGAGGAGTTCTCGCTGGCGACCACGGGCGATCACACCCTTCGCTTCACGTACAGCAAGGACGGCTCGCTGGCGGTCGGAGACGATACGGTCTACATTTCGCAGATCACGTACTACAAGACGCTGACCAACCCCTATGTCTATGGGGACACGGTCACCTATCAGGGGGCTTACTGGTTCTGTCGGCAGGCAGGCACCAGCGAGGCGCCCGGTGATGGCGACGATTGGATCAAGCTGCCCGAGAGCTTGGCCAATCTCAAGGACATCGACTTCTCGACGCCTCCGACGTCAGGCCAAACCCTGGTCTACGATTCGTTGACCTCCAAGTTCAAGCCGGGCGCAGCGTCGGGCGGTGGCTCTTCCACCACCTATAACATCGGCTTGCCGCCGCGCACGCGCGTCCACCGCGCGGCGGTTCAGGCGATCGCCACCGCGACCTGGACGGCCGTACAATGGGACACCGAAGCCGAGGACGCCGTCAACGCCTTCGTCAGCGGGTCCAATACGCGGATTACTGTACCGGCAGGGGTGAGTAAGGCTCGCGCCACGGCCTACGTGAATTGGGGCTCCAACATGAACGGCGCCACCATCATTGGCGCCGCCCTGCGTCGTAATGGCGTCGAGACCGGTAGCACCGGCGGGAGCCGGATCGTTGCTTCGCGTAGCGGCCAGTACGAGTCTCATCTCAATTTCACGTCGGAATGGTTCCCGGTCACGGCGGGCGATTACTACGAACTGTTCGTGCTTCAGCAGTCGGGGATCACCGCCAACCTCAACGGGCCAGTCACGAACTTCGGCGAAAACACCTATCTCCAGTTCGAATGGGATGACGGCACGCCGATCACTGCGATCGAAGCTGGTGACACCCACGGCGCGCACCAGGGTTGGCGTGTCATCCTGACCGATAGTCAGACGGGAACTTTCGCCACGATTTCGGAACTGAAGTTCTACGATCGATCTGGCGTACAGATTCCGACTACCGGTGGCAAGCTCTTCGACACCAATTCCTCGCCTAGCTATCCAGTTCAGCAGGCTTTCGACGGAAACACTACCACTTATTGGTCTTCGTCTCAGGTGGCGTCTTCCGGAGTCTATGGCGGGCCGGGCTACATTTTCGCCTCACCGGTCGATGTTGGCTCGATCAAGATCACCTCGACGGGTACCGATTTCAACACCACGAACTCGCCCCAGAGCTTCGTCATCCAGTACACCGATGACGGCGGAGTGTCCTGGCTAACTTACCACACTGTTTCAGGACAGACCGGATGGGGCGACCACGAGGAACGTACCTTCGTCCTGCCACTGGTTGGCGTTGCGCGCGTCGCGGGCGCTCGCATGCTCGACGAACTTCGTGATGTCACCCTGGGGACGCCGAAGAATGGCGATCTTCTGACTTACGATAGCCTCTCTGGGGTCTGGAAGCAGAAGAGCCCGCTGGGATGGGCACCGCCTCTGGCAGCCCACTTCCCCACGGCCGTGGGTTCCGTAGCCCTGACCTTGGCGGACGACGCCGACGTGGGACTGACGATCGATTGCGGCGCTGCCGCATCGGGCGATGTTCAGCGCGGCGTCTTCAAGAGCCTCCCTACTTCGGGCGATTGGTCGGTTACCGCCAAGATCATCGACCATCTGGCGCCGGTCTACTACAACGCCGTGGGCCTCATGCTGCGCGAATCTACGACCGGCAAGCTGGTGCTGTTGGGCTGTGAGGTCGCCGGATCGAGCTTCTCGGTGCCGATGCGACAGGTGCGTTATTCGCGCCTCCCAGGTCTCACGGGGTTCACGGCCAATGACTACGGACGCCCCTCGCCATCCTTGCCGCAATGGTATCGCCTCTCATACACTGCTGCGACGACCACGCTCAAGGCGGAGGTCTCCTCCGATGGCAAGTTCTGGCGCACGATCGTTTCCCAGCCCGTGACCACGGGCTTTACGACTAAGCCAGATCAGGTCGGACTTGGTTGCTCGCTGAACTACTCCGACACGCAATCGGCGATGTTCTCGGTTCCTTATTGGGCACAGAGCTTCTAATGAGCCGCTTCTGGAAGGCCCAGAAGTGGCATCCGAACAAGACCTGCTTCATCGTCGGAGGCGGTCCAAGCCTGAAGGGCATGGACCTCTCCGGCCTTGACGGGCGACTGGTCATCACCGCGAACAACGCCTACCAGTTGGTGAAGGAACCTGACACCATCTTCTTCGCGGACACGCGATGGTGGCGCTGGCACCGCGAGCGCATCGGTGAGTTCCGAGGCCGGATTGTGACGGCTGCCTCGTCACGTGATTTCGGCGACGGACGCGTCTGCCGCATGGGGCGTGATTACAGCTATACCAAGGATGAGGGACCGGCCCTATCGCGGGACCCTTCGATGCTGTGCGGCGCGGACAGCGGATACATGGCGATCAACCTCGCCTACCACTATGGAGTCAGCCGCATCGTGCTCCTGGGCTTTGACATGGGCTTTGTAGGCGGCGAGGCCCACTGGCATCCGGACCATCCGATCGCCACGCCAGAGTCACATTACGTGGATCGTTTTGGCCCGACCTATCCTGCCTTGGTGCAAGCGCTCAAGAAGGAGAATGTCGAGGTGCTGCGCTGCACGCCCTCGCGATTGGATTTCATTCCCGAAGTCCCTCTGGCCGACGCACTGGCGCTTCCGGACCGATTCCACGGCCGGCTTTAGGGCGCCAGTATTCTTGACACGTTAACCCTCTTCGCCTTAAGACCTAGGGATGCCCAAGGCTTACGTCCATCTCCTGGATGCGGTTCACTACCGCCGCGATGCGTTCGTCAACGGCTTCGCGCGCCTGGGTTATATCGTAGAGCGAGGCACGCCGGCGGTTCCATTGGCGCCCGACGACGTCGTGGTGATCTGGAACAAGACACCGCGTTCGGCCCAGGCGCTGCGAATGGCGCGCAAGAACGGAGCGGCCGTCCTGGTCGCCGAAAACGGCTACTTCGGTAAGGACGTCAATGGTCACCAACCTTACGCCTTGGCGCTCGATGGGCACAACGGCTCGGGGCGCTGGTTCGCGCCTGACTCCTCGCGTCTCGATCGTTTGAGCGTTCCGTTTGAGCCCGTGCGTGCTCCGGGGATGCTGGGTAAGGTCCTGATCGCCGACCAGCGCGGTATCGGCAGTCAAAAGATGCGCTCACCGCCCAAGTTCGGCGTCCAGATGCTGGAGCGCCTGACGCATCATCAGCCGTTTCGCCAAATCGAGCTACGCGCGCATCCCGGACGTCATAAGGCCGACGTGTCGCTGGAACGCGATCTAGAGGATTGCGACGCGCTCGTGGTTTGGTCTTCGAACTGTGCAACCCTGGCCCTTCAAAAGGGCATCCCTGTCCATTACTGCGCACCAGCGATCGCGTCGGCGGGCGCTGCCAAGCCTTTCATGCCGAGCTTGCGCGCCACCTTCACCGAGGAGGAGCGCCGCGAGGCCTTTGCACGCATGGCCTGGGCGCAGTGGTTCCTCGATGAGATCGCCAGCGGCGAGGCGATGCGCACTCTGCTCGACGTCTACGCGGGCACGCTTCCATCCGTCTCTCCGGGCATTGACCTCGCATGATCCGACCGCCTCTCAATCCCCTTTTTCAGCCGCCGGTCTGCGTCATCCAGCGCGGTAAGCCCAAGTCCCAGATGCTCGCGGAAGCGATCGTCAAGGGTGCCCGAGGTGGCAAGATCATGGTAACGCCGCATGTCAGCGAATTGCCGGCCGGGCATATTCCGGTCGTGATCGGGGCGCATCCCACGACCATCGAGACGCTGCGCGCGCTCCACGATAACGGCCATCCCTATGTCTACGTGGATAATGGCTATTTCCATCCGTACAAGAGCGGCGGCTACTTCCGCGCCACCTGTAACGCGCTCCAGTGGGTCGATCGTTGGCCGTACGATCGCGCCGAGGCTCGCAACCGCTGGGAAAGCCATAGGCTGAAGGTCGCGCCCTGGCGGGACGAAGGCGGCCACGTGTTGATCGCTCTTCAGACGTCGACTTGGTACCAAATGATGGGCGTCGACCAGGATGCCTGGGTGCGCGATGTCCTGGAGCGTCTCACGCCGTGGACGAAGCGCAAGATCATCGTCCGGCAGAAGCCCCTGAAGGGCATCCAGGTTCCTCCTCTAGAGGAAGAACTGAAGAACGCTTGGGCGGTGGTCGCCTACTCTTCGAATGTCATGCTCGACGCATCTCTCCAGGGCATCGCGGTCTTTCCGCAGCGGGCGTGCGCCGCCCAGCCCCTGGGTACCGGACAGCTATCGCGAATTGAAGAACCCCGCCGGGTCTTCGATCGCGAGCGCATCTACGAAGAACTTGCCGCCGCGCAATGGACCGTTCCCGAGATGGAATCCGGGAAGATGTGGAACGACCTGCGCTGCCAGTACCAGCCTGAATTTGGACGCCTTGCATGACCCTTCACGTCTTCGTCGGCTACGACGTTCGCGAACACGCTGCCTGGATGGTGTGTCGCGACAGCCTCCTCAACCCCATCGCCTACGAGGGCGACGCGCCGTTGGATGTCCAGGTCCATCCCGTCTCGCACCGTGAACTGCGCCGCGCCGGCGTCTTCGATCGCCCCTGGCGCATCGACGAGAAGGGGCAGACCTGGGACGAGCGCGACGGCCGTCCATTCTCGACCGAGTTCAGCCACTCGCGTTTCCTGGTCCCGTCGTTGGCTCAGGCGATGGGGTTGACCGGGCAGGTCGTCTTCGTCGATTGCGATTTCATGTTCATGCACTCGGTGGTCGACATGGTCGACTCACTCGATCCGACCAAGCTGGTGTCGGTGGTCAAGCATGATTTCGAGCGGATCGCGGCCGGTACGAAGATGGACGGCATGTCGCAGAGCCGTTACTACCGCAAGCTGTGGTCGAGCCTGATGGTGTTCAATCTCGATCATGAAGACGCGCATCTCTTCCATCCGCATTACGCAAACACCTGGGATGGGTCCAGCCTTCACGGGTTCCAACCGCTGACCGATAGCGAAATCGGGGACATCCCCAGCGAGTGGAATCACATCCCAGGTCACTCCTCGGCGAACGAGGTTCCCTCAGCCATCCACTGGTCTTTCGGCGGTCCCTGGATGCCCGCGTACGAAAAGGCGGCCTGGGCTCCGCTGTGGCGCGCACGCTACGTCCAGGTGATGCAGGACGCGCTGATCGACGACATCTCCACCACTTTCCCGATCCTGTGACCATGCTGATCAGCACTCAATATCAAGCCCTGAACGCGCAGCTTCACTCAGACCTCGCTACCTATGGGGCCGGCGGCTGGCATTGGATTGGACCCGCGCTCTCCATGGCGCGTCTGGTCGGCACGCACACCATCCTCGACTATGGCGCTGGCAAGGGCTCGTTCGGCGCCTGGATGCCTCCGGAGTACGAGGTGGTCAACTACGATCCGGTGACCTATCCGGCGGAGCCGCCTGCCTGTGGATTGGTCGTCTGCCTGGACGTCATGGAGCACATCGAGCCCGACTGCCTGGAAGACGTCTTGCGCCATATCCGCTCGAAGGCCCAGCGCGCCGCCTTCTTCGTGATCTCGCTACGTCCGGCCCAGAAGACGCTGGCGGACGGCCGCAACGCTCACCTCATCGTCGAAGATGCGCGCTTCTGGATCGGCAAGCTGCTTGAGCACTTCCGGACGACGGAAACCATCAATGTCGGTCGCGCCGACGAACTGGTCATTTTGGCTAAGGTCTGAGTACGCGTATGGGTTACGGCGACAAGCTTATGGCGATCGGAGACGCATGGGCAATGCACCAGCGCGATCCGATGAAGCGTAAGGTGGCGATCGGTGATGGTCGCAACATCGACAAGACGGACCTCAACCTGACCTGGGGACTGGAGCATTTCCTGGCGACGCAGGAAGAGGTCGACTCCGGCTACCCGATCAATTGGGTGATCAGCTACCCCGGCAACCGACCCTACATCGACTACGGCGCAGTGCGCTCGGCCCTGGTCCGACAGGGCATCCGGCTCATCAAGCCGCGCAAGATGATCGGGAAGCTGGGGCACTACATCTTCGATCTCTCCTATCGCCCGCGCCCAGCCCCGATCAAGCTGACGCCCGAGGAAGAAGCCATTGCCGAAGAGTGGGCCGCCAAGGGGCCGTTCGTGGTGATCGAGGGCTTCACCAAGGCGCGCGCCTCGCCGAACAAGCAGTGGCCCGTGGATCGGTTCCGTGAAGTCGCCCGGACGCTGAAGCGGGAAATTCCGGTCTATCAGATCGGGGCCGCCGGCACGATGCCGCTGCTGCCGAGCCTGCCGCAGATTCGACCCGAAAGCTTCCGCCAGTCCCTGGCCTATCTGAAGGCTGCGTCCCTCTACATTGGGCCTGAAGGTGGGCTTCATCACGGTTCTCGCGCGATGAACACGCGCGCAGTGGTGATCTACGGCGGGTTCACATCGCCGCTCATCACGGGCTACCCCGATCTGCACATCAACCTGACCGGGGACAACGAGGGCCGCGCCTGCGGCTCTAAGAATGAGTGCATGCACTGCACCAAGGCGCTCCAGAGCATCTCGCCTGGAGAAGTCCTGGCGCATGCTCGTCGGCAATTGGAGAAGGTCCATGCTGGACTCTAAGCCGGGCTATCACGTCGCGGAAATCCCGAAGGGCGTCCTTGGCGAACCGTCCAAGATCGCCGAGGAACACGCCGAGTTCCAGGACGCCGTCTCGCAGGGCATCAAGATCATGGCCCTGGTCGAACTGGCGGACCTCTACGGCGCCATCAAGAAGTACCTCGAAAAGCATCACCCCGGCGTCACCTTCGACGATCTGGACGCCATGAGTTTCGTCACCGAAAGGGCATTCATCAATGGCCGCCGCACTTAATTGGCGGGACATTCCCGTCGCCGATTGCGAGTTCAGCGTCAAAGCTTTGAACGCGATCTGGAACGATCACGGACCGAACGTCACCCTGGGCATGCTCGCCTCCAAGTCCGATGAGGAACTGGTGCGCTCCGCCCACATCGGTCGCAAGACCCTGAAGGAAATCCGCGCCATGATCGACGTCATCTCGCAGCAGCATCCCGGCCCGGCGCCGCAACGTCCGGTCTTCATCCCGCACGCCTCGATCGACTGGTCGCTGCTGGCGCGCGCCGTGGATTTCTATCAAGCCCATGGCTTCAAGTACGTCGAGTTGCCCTGGGCAGTCAGTCGCGAGAGCGTCGCCATCACCTGTCCCAAGCCGGAGTTCACTGCGGAGGTCGAGGGCCTGGGCAGCCTCGTGGGATCGGCCGAGCAATCGTTTCTGCACATGGACCTCGCCGGCAAGCTCGGCAAGGGTCGCTTCTGCGCCCTGACGCCGTGTTTCCGTCTGGGCGATTACGAAGATGACCTGCACCATCCCTACTTCATGAAGGTGGAACTCTACGCCAACAATGCCGAGGGCATCTCGGTGATGATGAAGGACCAGGAGGTGGCGCCGCCCGAGGCTCGGGCCATGATGTCACTGCTGCACATGATGAGCATCGTCGGCCAGTTCAACCGTACGATCCTGGGTGACGAGGAGGTGGACAACCTTCGCGGCGTCCAGACGGCTGAGGGCTTCGATGTCGAACTGAATGGAATCGAGATCGGCAGCTATGGAGTTCGCCAGCACGGCGAACATGTCTGGGTCTATGGTACCGGCGTCGCCGAGCCGCGCTTTTCTCAAGCTCGGCGCGCCTAGCCGATTTCTTGACCGCTGTCAACAATGCTGGCAGGATGCCGTTAACCAAACTGGCATCTTGCTGAGCCTCTCTGACATGCAAATTTCCGCCGAGGGGCTGAAGATCATTCAGTCCGCCGAAAAGTTCGAGCCCAAGTTCTACTACGAGAACGCCCACATCGCCACGGTAGGCTGGGGGCACGCGCTCACGACGCCCGCCGGCCAACTGATCGACTACGACGTCTTCGGGCGGGCTAAGGCTGACCAACTGGCGCGCGAAGCCATGCAGCGCATGTTCGGAAAGCAAGAGATCACGGTCCCTGAAGCCGATGCGCTCCTGACGAAGGACTTGGCGCGATTCGTCGCGGCCGTCAATGCGGTGGCGGACGACAAGACCTATCAGTGCGAATTCGACGCCATGGTCTCCATGGCCTTCAACATCGGCACCGCCGGCTTCGCGAGTTCGGCCGTCGCCCGCTTGCACAAGGCCGGTAACCGCAAGGTTGGTCAGGTCTCGATGAGCGCGTTGTCGGCCGCCGCGAAGAACAAGGCCTCACCGACGGACATCAAGATCGCCTTCGTGCGCTGGTCCAACGTCAACGGGGCCTATTCGTTGGGCCTTTTCCGCCGCCGCCTCGCCGAGATCATGGTCTATGGCGGTATGAAGGCTGAAGATGCGCTGAAGACGGCTTGGAGTTTCAAGGGCTAATGCAGATGCCGGCAATGCCCAACATGGCCCAGGCGCAAGGATACTTCCAGCGATTTTCTGGCTGGGTAGGGTCCACGGTCAAGACGCTCTGTGACCGTCCCGACCATCTTCAGCGCCTCGCCATCATCGGCGCCGGCATGGTCGTCCAGTTGACCATGTGGGCCGTCATTCTCATCGTCTGGCTCGGCTACGACCGCACGCCCGAACTCCAGTCGCAGTCGCTCAACTTCATGGGTTGGGCATTGATGGGCTCCATGGCTCTTTGGGGTCTCGTCGTCGTCACGCTGCTGGGTACGATCAAGGGCCTATCGATCGCAGGTCCCGGAGGCTTCGGCATCAACCTGCTGACCACGGCTGACGATCCGGACGTCGACCCCAGCACGCCACGCGGACATGACCATGGTGGCTGGCGCGGCGGCGGCGGAGGCGGTCCGCCGCCCGACGGTGGCAAGCAAATTCAGGTGACCGACTAGATGTTCTCGATCCTCCTCCACATGCTCATCTCGCCAGCGACCCTCTGGGGCGTCGGCGGCGTAGCGCTGATCGCGGTGGCTCTCTACTTCACCGCAGGCCCGGTCTTCCTGTGGAAGCTCGCTTCGGATATCCGCACGTGGTTTGCGATCGCGGCCGTGTTGGCGGTCCTGGCTTTCGCTCATAGCGAAAAGCAGAACAGTGATCTGAAGGCGCAGATCGCCCAGGCTGCTGAACAGAAGACCGCCGACAAGGACGCCCAGAAGACCTCCGACCTGCGTGTCAAGCAGAAGACGGCTCGGGCATCGCAGACCCAGCGTTACCAAGCCGTCATCACCAACGCCACCCCCGGAACTGAAGTGGACACCCTTCTCGATGCAATCGCCGCTGATCAAGCCCACGCCCCTGTCGTCCGCGCTTCGCCGCCTGTCCAAGGCCCTGTTTCTGATCCCGCTCCTGGTGGTGGTCACGGGCTGCTCAAGCGTCCCGACGTCACTGTTGTCCCCTGACAGCCTCTACCCGGATTCGATCACGTCCTGCGCGCCTGAACCGGAAGTGCCAGCGCGCCCGGCGCCCAACGTCGCACGACCGGAGTCGGTGAAGGCGACCTACCTCAATGGCGTGCGCTGGGCCGGCGCGGACTGCCGCGACACGGTCGCCGCCACGGCCCAGCGCAAGATCGACTACAAGAAGCAGTACGACGCCGCCACGGCGCCGGCCTGGAAGAAGCTCTTCAAGTTCGGCAAGAAGGAATAGCGCCATGCGTGAAGGTTATCGCGAAATCGACACTGGCTGGATCGGTGACGGCGGTTCGGCCGGCGTCTCGCCCGGAGGTGGCGCGATGGAAGGGGACGGAGGCACGGGCTGCATCGGGGATGGGGGCGGCGGCTGCGTCGACTTCGGAGACGGAGGCACCTAGATTTAGTCCCCAAACTGAGTCGACTCCACGACGGTTTTCTTGACAGATCGCCGTTCGTTAATCATAATGCGCGTCTCTTGAAAAGCTCGCCTCTAATCGGGGCGGGCTTTCTTTTGCCTTAGATGGCATGGCCCCGTGGAAACGGGCCAAAGCGGTAGGCGCCGGCCTGGGAAACCTTGCACGCGCCACACGCTGTTCCGGCTGGAAAGCCGGCTTATAGTAGGAGGGTCGCCTAGCGCCTCTCCACCCTGGGACGTCACAGCTACGGCTCTGGCGTCGTCATTGTGAGGTGAGAACGCCTTCCTCACGCACGCTGGGACGCCGGCGTAAAGTACGAGGGCAAAAGGGACGTCCATGTTGGCGTCCACCCGTCGGAAGAGATGCGGGAGCCCGGTCGACTTGTCGGCCGGCTGAAAACCGAGGACCCCGCCGCAATGACAAAGGCCCGCCGGAGTGATCCGGCGGGCCTTCCTTTTATCGGCTTCCGGCGTCCGCTTAGTCGCGGACACCCTCTGGCAGGAGCGCCTCGCCGATCACGCCGGCGTTCTCGGCCTCGTGGATGAAGCGCAGGACCGACTCCGAGAAGCCGTCGATGTGCGTCCACTTGCCGTAGCCGATGCCGTTCTTCGCCGAAGCGACGTTGATCACGTACGAATGCTTGACCTTCGGAGCCGGCATGCTACCGCCGCCCAGCATGTGGTTGACGGTCTTGCCCGAGGCTTGCTCATCGGTGATGATGATCAGGCGATCGAACTCGAACTTCGACTGGACGGTGGCGACCGCTTGCACGAGCGCCGTACCGATGTGCGGCTGCGAACGACGGATCGCGTCGACGCCGGCCATGCCCTTGCGGGCGGGCACTTCCACGATCTTGTTCGAGAAGCTGATCACGCGCAGGTCTTCGGCCGGGATGACCGAGGCTAGGGCGCTAGCCGCGTCGATACGCGTCAGATCGGACTTGCCCGAGAGCTTCTCGTCCATGGAGCCCGACACGTCCACCATGACCACGGTGCGGCCCGGCAGCTTCGGCATGTCGGCGATCGAGGCGATCAGCGCTTCGTCCAGGGCCGGTTCGAACGTCGGCGCCGCACGAGCCGCCGCGATGTAGCGGAACGGCAGGACGCGGTGCGCGCCGCCCTTGCGGGCCTTGATCGCATCGATCACCAGCTTGCGGTCGACTCCGGCCTGCTCCATGTTGCGCAGGTTGCGCAGCAGGGCGAGGTAGCCGAGCTTTTTGTCTTCCAGCAGACGGGTGAACTCCGCCTTCTTGTCGCCGCCGGCCGACAGCGCTACTTCCCAGGTGTCCGGCGACTCCAGCGTCTGATCGACCAGCCCCTTGTACAGGGACTGACGCTCGTCGTTGGCGGCCTTCGGGTGGCTCAGGAACAGCACGTCGCGCAGACGCACTTCCTTGGCGCGGTCGTACTTGGCGATCTGATACGCGTCGAACTTGGCGAACGCCTTGGCGAGGCCGAGCTTCATCTGCTTGGACAGCGGCGCCTTGCGGGCGCCGTCGCGCGGTGGGTTGTACTTCCAGTACAGCGCCACCAGTTCCGACAGTTCGTCGGCGCGCTGGATCACGCGGGCGATCGTCTCCGAGACGAGGCCGTTGCCCGAGCCGCGCTTGGCCAGGGTGACGAGCAGCAGCAGGGGGACGTGCCGCAGGTTGGCGACTTCGCGCGCTTCGATGGCGATCTGGGCCAGGGTGTCGACCGGGACCTGCTCAGCGAGCTTGGCGATGCGGGTGCTGATCTCGACGCCGTCCTCGTAGGCCTCGTTCTCGAACAGCAGGCAGGACATCACCGACCGGCGCAGCGCCTGGACGGCCGTCATGCGGGCTGCGGGAGCGCCCTCGTGCGTCTTTTCGGTGAAGGTGTTCTTGGTCGAACGGTTGGTCGATGCCATGGTCGGGTCGGCTCCTCTACTGCGTCAAAGGGTTGACCGCAAGGTTGAGGGGGAACAAGTCGTCCACGGGGTGCGTCTACCAATTCCGCCATCCCTTTCCGAAGATTGGGAGCAGGGCTTGAACCTGCATTTCGCTTTACCGAAGTATCCGTGTACTACGCCACCCTCAACCTTGCGGCTGATGACTTGGAGAGGTTGAGGGGGAACTGGCGAGTACGGTTTCTTATTCCGGTGCGTTTGGCCACTCCGCCACATGATCCTGTTGGGGATCAAGGTGGGACTCGAACCCACGTGCCCTTTCGGACGCCGGTTCCACGAAGTATCCGCACTCTGCGCCACCCTCAACCTCTCGGTCGTTGGTGTCGAGGTAGAGGGGGAACAGGCGGCAACGCGTTTTTAGCGCTCTACCACTGAGCTACCTCGGGCTTTCGGCCCTCGGGTTGGACTCGAACCAACGACCTCTCGATTAACAGTCGAAGAACTCGTCGCCTACGCCACCCTCTACCTCAATCGGCGTGTAGGTTGACACATGGGGAACTGGCGCCGTCGGTTTAGGGGGATCGAACCCCGTGGCGCGGATTTGCAGCCGCACCATTTCAACCAGCGAAGTAGCCGAAAGCTACGCCACCATGTGTCAGCCTACACGCCGACACCCCGATCATAAGGCGGTGGGGGAACAAGCGATCCCACACACGTTTAGGCGCTCTAACCGCTGAGCTACACGCCCGTCATCAGTTCAGGCCGAAGCCTGGACTGGTGGTGGACGCGGCTGGATTCGAACCAGCGACCTCCCGCTCCAGATGCGAAGTAAGTGACATCTACGCCACCCACCGCCTCGTGATCGGTGTCGAGTGTGTTTGGGAGGTCCAGGGGATCAAACGAAAAGGCACTTTTTAATGCCGGTTGTTCTACCACTGAACTACATCCGAGTTGCCCCGGATGGCGGGATTCGAACCCGCGACCCACTGGTTGATGCGAAGAAATCCTCTTCTACGCCACCTGGACCTTCCAAACACACTCGACCTGCCTTTGACGACAGACCGACCTGATCAGCGGTGGGGGAACGAGCGCCCCCAGGAAGACTAGACCCGAAGGTCCGGTCGCTTGGTTATGGAAAGCGAAGTACCCGAGGACTACGCCACCCACCGCAAATCTGGTCGTCCGGGAATTATCGAGGTCGGAAATGGGCCGAAGCCCGCTCTATGCAAAAGAAGTAACCGATCTCTGTCGCCACGGACAGTGACCTTGTCACATAGGCCGATTCCGATGTCAACAATGTTGGCAAACTTTTTTCGAGAAATGTGTGCCTGACTGTCAGACATGAAAAAGGCCCGCGACGATCCGGATCGTCGCGGGCCTTCCCCTGGTAGGAGATGACGACCTAGAGGTCGCTCACCTTCCCTACCACCTTGCCGAGGAAGTGCAACTCCTCCGGATCGACCTCGTCGAATTTCTTGCGGTCGGCCGAGTAGACGCGGTACGGGCCGTTGCGATGCGGGCGCGTGATCGAGGCGACCGATGCGATACCGTTCTGGGCGTAGACGTACTCGGCATGGGAGGAGCCGGGTTCGGAGCCGCGACGCACGACCGCGACGTCGCCGGGCTTCAGGTTGGTGGAGAAGTCGTTGACCGTGTAGAGGGCCAGGGCCTGGGGCGAGACCTCGAATCTGGAGACGATCCAGTCTTCATCGAAGGTCCAGGGCTTGAGGGCGATCCAGACTTCACCGTCGGCGATGTAGTCGACCTCTTCGATCATGCCGGGCATGTCGGTGGATTCTTCGCCGATGCCGAAGGCCAGCCACTGCGGGTCGCACTTCAGGACCGTGGCGAGCAGGACGATCTTGGACAGGTCGGGAACGACTTCGCCCGACTCGTACATGCAGTACGCCGAGCGGGAGAGCACTTTGTGTTCATGCTGCTTGTTGTTCCAGAAGATGATCTGGCGGGCGACGTCGAGTTGGCTCAGCCCGAGAGCGTCACGCTTCTCCTTCAGTCGGTCCTTCAGACCTTCGATCATTTCCAGAGGCGTCGGGGAAGAGCCACCGCGCGCCTTCGCTTGAGTGGGGCGTTCGGTGGTATTGACCGACTCCCGCATCATCGTCTGTTGCATGCCTTCGTCCTTGTCGGTGCCCTAGGCGGGCGTATTGGTTATCCCCTGCCAGCACGGTTAACACGCCATGTCAGCAGTAGTTGCATGTCGAACTTAGTCTTCGTCTGGCAACAAATCAACTCCAGACGATATATAGCGGCCCTCATTTGTTAAGAACACAGCCTATAGTACGTGCGAAAGCACAGGCCGTAGTATAGAGCTAGGCAGTGAAAAACCCTTAGCCGAAAGGCAGTTGCCGTGAATCACGACAGCCGGACCAGCCTTTCGGCCAGCCCGGCTGTCATGGGATAGATTGTCCCAAGTGTGACGGCTAAGCCACACATAAATAGGTGAAAATAGTTTACGAAATTCCGGTCGAGCCGAAGCCGCCCGTGCCACGCTCGGTCTGGTCAAGCTCCGCAACGACGTCGAAACGGATGCGGACATAGGGCGCGAAGACGGCCTGGGCAATGCGGTCGCCGCGATTGATGACGAACGGATTGCGGCCGTGGTTGATCAGGATCACCTTGATCTCGCCGCGATAGTCGCTGTCGACGGTACCGGGCGAATTCAGGACAGTGATAGACGACTTGGCGGCGAGGCCCGAGCGCGGCCGGACTTGCAGTTCCAGGCCCGCCGGCAGGGCGACCGTGACGCCGGTCGGGATGATGCCGACTTCGCCCGCAGCGATAGTAAAGGGTTCATCCTCGGGGATCGCGGCACGCAAGTCCAGGCCGGCGGACCCACGGGTCTCGTAGGCTGGCAGCGGCAGGCCTTGGGCATGCTCCAGGGCGACGAATGCGACCGGGACGCTGTTGTGCTGATCCTGGACGTAGGCCAGAGCCGCCTCCCAGGTCAGAACCGTGTTGTCGTCCAGGTACACGGCTTCCTGATCATCCGTCGAGACGGTGGTGCGCCGGCCGAGGGCCTCGAACAGCTTCGCGAGTTCGTAGGCGCGCTCCGCACGGGCCGCGCGGGTATAGGTGATGATGACGGTCGGGGTCGCCATGGGTTAGTCCTTCAGGTAGGTGCGGAGATCGGAGGCGCCGCCGATGAATTCGACTTCAGTGGTGCCGTTGAGGGTGAAGATCATGGGCGACGACTTCCACGTCGCGCCCCACTTCGAGTGGATTTCGGCGAACTTGGCTTGGCGTTGCTCGGCTTCCGGCAGTTCGATGGCTTCGAAGACGAGGCCCTTGGCCTTCAGCAGCGCCTTGGCGTCGTCGCAGTGCGGGCAGCCGGGCTTGGTATAGACCCGGAACTCCGGCTCGATCTGCATGTCGATCGTGACCGAGCCGCCGTGGGGTAGCGGGACGACCGTCTCGATCGGGTGGATCACAGCTTCGGGCACCGCGCAGACGCCGTCGTCGGAGCAGCCCTCGACCACCTCGGCTGCGAGCATCTTGGCGATCTTGCCGGCGCCGCCCTCGATCAGCAGCGGCCCGCGCTTCAGGAAGTCGAAGGCGTTCGGCCAGCCAGGGGTTTCGCCCTTGCCGTACTCCGTCGAGCGCTGCTCGAAGAAGTTGGTGTGGGTCGGGGCGTTCATGATCCAGTCGAGCCAGTCGAACGGATTTGCCTTCACGCCATAGTTAGGCTTCAGCCCGAGTTGCAGCAGGCGGCGGTCCGCGATGTAGCGGATGTATTCCTTGGCCTCGGCGGCGGTGAAACCTTCGACTTCGCCCAGGTTGGTGCATTGGTCGATGAACGCATCTTCCAGCGTGACCATGGCGCGGCAGGCATCGTAGACACGCTTCTTGGTTTCGTCGTTCCAGGCGCGCGGGTGTTCCTTGATCAACTCGTGCAGGAGCTTGATCATCGATTCGACGTGCAGCGACTCGTCGCGGATCGACCACTCGACGATCGTGGTCATGCCCTTCATAAGGCCACGGCGTTGGAAGCTCATCAGCAGCGCGAAGCTGGAGAAGAGTTGCATGCCTTCGCCGAAGGCGCTGAAGACGGCGATGTCGACCATCAGGTCGGCGATACCCTTGCCGGATTCGCGCGCGAACATGTACTCATGCTTCTCGCGCATCGCCTGATATTCTTGGAAGGCCTTGTACTCGACCTCCGGAAGACCCAGGGTTTCGATCAACGTCGAGTAGGCGTCGATATGATTGGCCTCGGCCGCGATGAACTGCCCGATCATCATGCGGAGTTCAGGCAGCTTGAAGCGCGGGGCGTACTTGTCGAAATAGCCAGAAGCGATGTCGATGTCGGCCTGGGTGAAGAAACGGAAGAGTTGGGTCAGAAGACCCTTCTCCTTGGGATTGAGCTTCGTGTTCCAGTCCAGGATGTCCTTGTCCATGGGAGCCTCGTGGGGTTCCCAGGACAGGGCGCGCATCAGCTTGTAGGCCTTGTACGCCCACGGATAAGTGAAGGGCTTGTAGTAGTCGCGAGTCGCGAAAAGGTCGGACATTAAAGGCGCTCGAAAAAGAGGGGAGATGAAGGCGAGGCGGATAGGGCCGAAGCCCTATCCTTCACACGCGATGCAGGTGGAATCGTCGAGCGGGTTCGCCGACAGGCCGTTGGTAGGCGCCTCCACCTCGGCCGTCGCGGTCTTGGCGCGCTCGACCTTCTCGTTGGTGTTCTCGGCGCGCTTAGGCGTCGTCGAGCGGTAGTAGTAGAGGCTCTTGATCGGATCGCCGTCGGCTTCCGGGTCCCAGGCCAGATAGTGGACTTCCGACATGTAGCCGGCGTCCGCGTCGTGCGGGAACGCGGTGTTCACCGATTGCGCCTGATCGATGTCGCCCTGGCGATCGCGCGCCAGTTGGACAACCCAGCGCATGTCGAGTTCCGTGAAGGTCTTGAAGACCTCCAGCAGGTTCTCCCAGACCTCGGCGTCAATCGTGACTCCTTCAACGTCGAGATCGTCGAAGACGTAGTAGGGGGCCTTGCCGAGTTCTTGGACGCGGGTGCCCAGACCCTGCACCGAGCCCTCGTTCGCAATGATCGCCTTCCAGACGCCCTGAGTGTCGAGGCCTAGCTTGGCCAGTTCGCGGACCAGGAAGGGGTTCTTCACGGGGAAGGAGCCCGACAGCGTCTTATGCAGATAGGCGTTGGCGCGCCACGGCTCGATCGACGGCGAGGTATTGCCGCAGAGGATAGACGACGACGCGTTGGGAGCGATCGCCATCTTGTGGGCGAAGCGCTCGCCCGTGCCGATCATGTCCGGCGCCTCGCCGCGTTCGGCGCCCAGCTTCAGAGAAGCGGCATCCGCCAGGGTGCGGATGTGCTTGAAGATCGCACGGTTCACGTTGCGAGCCTTATGCGACTCGAACCGGATCATATGCTTCTGAAGATAGGCGTGGAAGCCCAGCAGGCCCAGGCCGACCGAACGCTCCTGCGTAGCCGAGTAGATCGCGTAGGCCAACGCCGGCGGAGCGTTGTCGATGAACACCTGGAGGCAGTTGTCCAGCATACGCATCAGGTCTTCGATGAAGTGTGGGTCATCGACCCACTCGTCGAACTTCTCGGCGTTGACGCTCGACAGGCAGCAGACCGCCGTACGCTTCTTGCCTTGATCATCGCGCCCGGTCGCCAGCGTGATCTCGGTGCAGTTGCCAGTCAAGATGCCGTTGAACACGGCGCGGTGACGCAGCGGCTCGGTGACGCAGTACGTGTCGGTCTTGAAAGGCACGGGCACGACATCCGCAACGACCGGGTTGGTCTTCTTGATCGTGGCGCGGCCCACGTTCTTCAGGAGCATGCCGCCCTGGTTCAGCCACCAGACGTCACCTTCTCCCAGCATGAAGGCGTGACCGGCATCGGTGATCCGGATGCGCGGCGTCAGGCCAGCTTCCAGGGCATCCAGGCGCAACTGGTTGACCAACGCGGCGTCGTTCAGGGCCACGGTGAGGAACTTACCTTCGGTGCCCAGGTCGACCCAGCTACCGCCGGCGTCCATGAGTCCCGCGAACCACGCCAGACGCGCCGTCTCCGACCAACCGGTCGGCGCCCGGCCAGAGGGGATCGACTTCGGCTCGTAACGGATCGTGAACCCGCCGGCGAGCGCGTCGGCCGAGGCATCGACCGAGTGTTGCATCAGACGCTTCGTCACGGCGTCGCCAGGGATGTCCGGCGAGAACACCGTCAGGCGATTGGCGTCCTCGAAGCCGGCGAACGTCGCGTAGCCTGCCGTGTAGGCGACATCCACGCTATAGTCGTGTCCGCCTTCGATGATCGGATGGGACGACGATTCCAGAATCGTGCCGACCTTCAGGGCGCCGGCCCGGATTTCCGTGCCGTCCTTGTCGTAGAACTTGTGATAGGGCGTGACGTCGAGGTGGCTGCCGTCCTCGAACCAGACGCGGACCAGTTCCTGGGCCTTGCCGGTTTCCTCGACCGTGACCTTCGACCACGCGTCGCCGTTCCACACTTCGACGTCCTGGCCGACCAGGGCGCCGATCGGCTTGTGGCCCTGCTTGGTCAGCAGTTCCGTGTACGGTGCGACGCACAGGTTCGATTGGTTGACGCGCAGGCCCTTCTTCTTCTGCGGCTCCGGCAGACCACGATTGGCCACGTCCACGAAGAACATGTAGGGCTCGCCGGTCTGCTTGCGCGTCTCCATGATCTGCTTCCACATCTCGCGGGCAGAGTGGGTCGCGACGACCTCCTTGGACTTCGGGTCCACGAGATCGAACGGCGCGTCATCGCGCACCGCTTCCATGAACTTGTCGGTGATGCAGAGGGCGTTGTGCAGGTTGATGAACTTGCGGTTCTCATCACCGCCCGTCGGCTTGCGGCCGGTGATGAATTCCATCACTTCCGGGTGGTCGATATCCATGTAGGCCGCGTACGAGCCACGCCGGGTACCGCCTTGGCTGACCGACAGGATGATGCGGTCGACCGCCGCGATGAATGGAATGACGCCGGTGGACGACGAGCCTTGCGAAGTCTTCGTGCCGTTGGAGCGCAGCGGCCAATAGCCGCCGACGCCGCCGCCGACGCTGGACAGCCAGCCGGTTTCGGTCCAGTGATCGAAGATGCCTTCACGGCTGTCTTCGGCGGTCGAGAGGAAGCAGGAAATAGGCAAGCCGCGCGACGTGCCACCGTTGCTGAGCAACGGAGTGGCGAACATGAACCAGCCCTTCGACACGGCGTCGTACAGACGCTGAGCATGATCAGCGTCGTCTGCGAACGCGGCCGAAGCGCGAGCGAAGGCATGCTGCGGCGAGGTTTCGCCGTCGATCAGGTAGCGATCTCGAAAGGTCTGGAGCGTGAATTCGTCGAACAGGCTGTCGCGGGAGAGGTCGATGGTAACGAGGTGCGGGTCGACGGCCATGTACGGTTCCGAAGAAAAAGGCCCTGCCCAGCAAAAAATGCTGTGAAATCAGGGCCTTACGTTTGTGACGAAAGGCGTTAACGATACTTCTCCAGGGCTCTAAAGTCAAGATTCCTGGCAGTTCAAAAGGGTAAATTGATTCCTTGACTGGCTAAGTCTCAGAAGCCCTTTGGGAAACGTGACTCCTTAGGAGTCCTTGAACTTCAAACCGGCCGCCTTGAGCACCTTTTCGGTGTTAGCCGGCTTGCCGTCGAGCAGGAATCCCTGCTTGGTGATCTTCAGGCGCTTGCCCAGGATGATCTCGGCAGTGTCGATCAGCGGGGGCGGGTCGTCGAACGGAACCGTGGGGAAGTTGTCTTCGCGCGGAAGGCGAAACTGGAGCTTCGGGTTGGGGGTCTTGTCTTCGGACATACGCGTACGCTCTACTGACTAGGTGCCGGACGCGCGGTCGCGATAGCCCGTCTCGATCGCCTCGGGGGCGATGATCTTGACCTTCTGGATGCGGTGCGGAGGGTAATGGACCAGGATGTTCGGTTGCTTTTCCTGGACCGAGCGGTAGCCCGTTGCGATGATCGCCGAGACATGCTCGCGGGCCGAGGACATGGAGTCGACGTCGTAGTTAAACGTGACTCCATCGTCCAGGTAGATCACGATCCGATAGCTCGCCGGCGCGGGCTGCGAAGCGATATCGAGCGGTAGCCCTTGACGCGCTTGATCTGCGAGACGAACGATCGGATTATACGCCGCGTCCCGCATTTCCCGCACCAGAAGGGGCGGGAAAGCGGTCGAGTTGAAGTCGCTCTCGTAGATGGGACCGCCGTCGAGATATTCGGTCGACATGACCTTATTCCTCCGAGGCGGGCTCTTGCGGCAGGTCGACATCGCCGATGGTGCCGTCCAGCGCCTTGTCGGCGGAAGCGAAAGCGTCTTCCACCGAGGCGCCTTCAGCGAGTTGCTTGTGGACGTTGCCAAGCGTCTGGGCGACGAGTCCGACGGCATCCTGGAGCGCCTGCGGACGCTGGCGAATGATGGTCGAGATGGCCAGCGCCATGATGTCGACGATCGACACCGGATGCGACGTGTTCGGATACAGTTCTTCCATCCGGGCGCCGTGGAGGCCCAGGCCGACCGTGAACCCGCCGGTGCCGGGGATTTCGGTCAGGGTGATGACGGACTTGGCGGCATCGCCCGGCTTGTAGGAGAGCTTGGAAGCCAGCGCCTTTTCGGCGGCGCGGCGTTGAACTCGGGACTTGGAGGCGGAGGTCATGGTGGTCCTTAGGCGGTGGTGAACTGAGCGATGCGATTGCAGGCATCGACTTCGTTGATGGGGCCGGCGTCCAGGAGTTCGTTCATGCGACGCTCGATCGTGCCGTCGTGGTCCAGCGAAAGGATCGCCAGACCGTAGAGAAGGGACAGCGAGGCCGGGCGACGAATGTTGGGCTTGGACGGGGTCGTGGTGATGATCTGGACGTCGCCCTCGGGTTCGTCGTACGCGGTCAGGCTGAAACGGGCTTCAGCTTCCTCGTGGGCGGCCTGGATCACGTCGAGAGCGGCGGCTTGGGGCATTTGGGAACGAACTCATTGCCAGGAAAACTGACATCTTAGTAGCCAGGAATCCTGGCGCCGGTCAACGTAGTTAATGCGGTGAAGCTTAATTTTCCAGGGGCGTGAATACGTCGCAGTCCACGGACAGTGCGCGTCGCCATCCGCCGTAGATCGGCTTGCCCCACATCTTCGCCCAGGCGATCTCACGGCGAGTGCTGAAGCCGATGTAATGCGCGAAGGCGCTGATCTCGCTTTCGTGCATCGTCAGGCCGTCGCCGCCGACGACCAAGATCGCGTCGCTTTCCACGATCTTCCGGAAATGGACAAGATCGAGGATGATCTTATCTTCGTCGGTCATGTCGTCTTCGTGGTGCCCGAAGCTGGCGACCGAGTAGACGATGTGCCCGGCCTTCGATAGGACACGGTTGGCGTGGTTGAAGGCGTCGCGGTACTTGGTCGAGCCGCAGAGGGTGATCTTCATAGTGCGCTCTTTTGTTGGGGGCGGGCAGACGGCGCAGCATTCAACTGCTGCATCAGCGTCGCCCTGTTGGCTGGCGTGTCGTCGAGCCCCTGGTAGCGAAGCATGAACTTCATGCAGAACTCGACCGCCGCCCGCAGGAGGTTGAGCCGGATATTCACGGTTACAGGCGCTCGTTCGGAACGAACTTGCGGAACTGCGCGAAACCGCTGAAGTTACCCTGGACGTAGTCCGGATCGCTCATCAGCAGCGGGCGGGCCTGATGCTCCAGTGGCGAAGCGTGCTTCGGGTCGGAACCCGCGAGGCGCAGATAGAGGCTCAGGTCGGTTTCGATCTCCGGGCGCGCGCCATCGTGCTTCGAGTAGGAGACGCGGCAGCAGCGGGCCGTCGAGATCGCCAGGAGCAGGGCATTGCGGGCCGAGATCGCGTGATGACCTTCCAGCCCCTTGAGGCCCATCAGGTCGTAGATCACCTTCGGCACCACCTCACCCGGCAGCGCACGCTGGCGAGCGATGTTGTCGGCATCGACGACGTCCTGTTGGGTGATGTAGGGCAGGTGCCATTCGCCATGCTTCAGCACCTTGGGCGTCGCCGCCTCGCGCGCCTCCAGCATCATCTCGGCCAGGACGCGGATTTCATCCTGGGCTTCGCCGTGGATACGCAGGCCATCGAAGTTCGACCAGTCGGTCGACGAGATCAGGACGTCGATGTAGCCGAACCATTCCAGCGGGCGGTTGACCCACTGCTTGTGGATGTTGAGGCCGTCCTTGGCCGACATCTGCCCGGTGCGCTTGATGCAGTACGCGGCCATGTCGCGCCAGATCGCTTCGGCTTCGAACTGTTCGTCCGGCGACAGGTACTCGCCCGGCTGCATGCCGGCCTTGTTCTTGCGGAACTGCGGGATGAAAATGTCCGCGTCTCGCACGGTCAGCGAAGCGTGCGGAATGGCGCGGCTGCTGCTGGCGTTACGCGAGAATACGCGGTGGGTCATCACCTCGCCGTGGATCGGACGCCAGTAGCGGACCTGGAGCGTATCGATGCGGGCGCCGGTGTCCTCGCTGACCGAGGCGGCGATCGACTTGACCGTGAAGAACTCGCGGATACGTTCGTCGGGCTCGTTGGTGAAGAGGCTCATGCGCGGCTTTCGTACTGGTTCTGGCCGCGACGCTGTTCGCGCAGGTAGGCCGAGGTGAGGGGGAGCGCGCCGCCCGAAAGCAGCACGAAGAGGATGAGGATGCTCAGCATGGGCGACTTCCTAGGCGTCGGCGAAGCAGGTCGCTGCGAGTTCCAGGTCGCGGATGCCGCGATCATTGGTGATCGTCCAGTTGACCTGAAGTTGATCGATTTCGACTTCCGACTGGTGCAGCGAACGCTCATCGAGCTTGAGCTTCGCGCGCTTACGGGGGTCTTCGATCTTGATCAGAGTACCGCCCAGGCTGGCGATCATCGCGGCTTCATTGAGGAAGCGGCAGTCCGAGCAGACGACGCCGGCGGCTTCGCGAACGCCGCCGAAACCGTTCACCTTGCGGCCTTCGAGGATAGCGGTGACCTCGTTCTTCCAGGCCTGGACCCACGTGTCGTCGATGTAGGCGCGGAACATGTCGGTGCCGATCTGCTGAAGCAGTTCGCGCGGGCTCTTGTAGGGCCAACGGTCCAGAGCCTTTTCCTTCAGGACGGGGTCCAGCATCTCGTCAAACGTGACTCCGTAGACGAGATTGCAAACCTTGCGGAGCGGGTCGGCGAAGTTGACCTGCACGTAGCCGTAGTCGCGGACCAGCGCGCGCGCGGCGGTGTCCTTGCCGTGGCCACGCAGACCGGTGAAGGCGATGATCTTGCTCATGGTGTTTCCTCAGACCAGGACGGTGATGGTCTCGGCCGCGCGGGTCAGACCGGTGTAGAGATGCTTGTCGGCGTCATCACGGAAGACGCTGGACTCATCGATCAGCACGACGTCGTCGAACTGCGAGCCCTGGACGTTGTGGACGGTGAGCGCCCAGGCGTAGTCCAGATGGATCAGCTTCTGCTTCGCCTTGTAGGCAGATCGCGAGTCGGCCGAGAACCCGTTCTTGCGAGCCGAGTAATGCTCCTCGAACAGGCCTTGGAAGACGGCCTTGTCGATGTAGCGAGCGCCGTCCTCATCTTCGAACGACATCATCGTGGAGACCTTGCCGGGTTCCAGGTGAACTTGTTCGGTCAGGCAGGTGCCGAGCGTGCCGTTCACCAGCGAGGGATGCTCCTTGCTGTTCTTGCGCACGATCAGCGGCTCGCCGGCGGTAGGGCCGGGCGGCAGGCCTTCGCGGTACATTCGCGTGATGCGGAAGCGGGTGCGGTTCGTACCGACCAGGATTTGCGGACCGTCTGTACCGGCCGCGATCGCCGGTTCCGGATCGTAGTCCTCGCGGTTCATGACGCGCGCGCAGACCTTGCCTTCGCCGTTGACGTGCTCTCCCTTGGGCAAGTCCTTACCCTGACGCGCCAGCGTAGCGAGGCGGATGATCGGGTTGTCGGCGGCTTGGCGGTGGATTTCGGTCAGGAAGAAGTCGGGATCGCCGGCCGTCAGCCCCGGCTTGTCGCCGACCGGCGGAAGCTGACCGGGATCGCCCATCGCCAGGATCGGCACGCCGAACGACATCAGGTCTTTCGCCATGTCGAAGCCGACCATCGACGCCTCGTCGACGACGATGCACTGCATGTCCTTGATCGGGCTGTCGATGTTCAATTGGAAATTGATCTTGTCCTCGTTGTAGAGGTTGTCCAGATCGCGCTCCAGCGAGCGGATTTCCGTAGTCAGCTTGTCGATCTCGTGCGCCGAGCCTTCGCCCGACTCGATCATCTTCTGGCGCTTGACTTGTCGCTCATAGAGTTCGGATTCGAGTTGGCTGACCGGCGCGGGCTTCGCGCGATAGATCGCCGAGTGAATTGTGGTGGCGTGCGGGTTGCCGTACTGCTGGGCAGCCAGCTTCTTGCGCATGATCTTCGCGGCCTTGCCGGTAGGCGCGCAGAAGGCGACGGAGTTGGGCTCGAAGCCCAGGTCCGTGAGAATGTGCGGAAGGATGGTCGACTTACCCGTACCGGCGTACCCACCGATGTAGGTCAGCGCCTCCGGATAGGCGCCCTTCAGGCGTGCGACCACAGTGCGAACCGCGTCGCCCTGGTGTTCAGTGAGCGTCGTCATCGGGTATCGGGGAATAGGAGTTGAAGATGCCCCGCCGACCGAAGTCGGCGGGGTTCGCTTCAGGACCGCTTAGAAGCGACGACCGCGCGGCTCGCCGCCGCCGGCGGGCGCCGGAGCACGGGCGGGAGCAGCCGCCGGCGCGGGACGCGGGGCCGGAGCACGAGCAGCCGGGGCAGCGGCCGGACGGGCAGCGGGAGCAGCCGCCGGGGCAGGACGCGAAGCCGGGGCACGGGCCGGAGCGGCGGCCGGGGCTTCACGACGACCGCCACGCGGAGCCGGCGCCGGAGCGGGCTCGGGTTCCGGAGCGGCTTCTTCGACGTACTGGTCGTCGGCGCCCTGGTCGTCCGCGTACTGCTGGTCATCGTAGCCGGCGTCGCCCGGTTCGGCGTAGTCGTCCGCGCCGGCGTCGCCCTGGTCGTAATCTTCCGGAGCGCCTTCGGCCATGGCCAGGAGTTCCGATTCCGGCAGCCAGCCCAGAATCTTAAAGGACGGGGCGTACTTCTTGATCTTGCGGCCGTAGGGCTTGCCGTCGTCGTCACGCTCCTGGGTCTCGAACGAGGTCGAGCCGAACTCGATCACCGGCAGGCAGCCGGGGTTGTTGCGGAAGTTGCGGCCGAAGTCCTTCAGGAACGCTTCCAGGGCGTTCATCTTGGACTTGTTGTTCGCCTGGAACAGCAGGTTCAGGAACTCGCCTTCGATCGTCTTGAACTCGATCGTCTTCTGCTCCACCCAGCCTTCGCCCTTGCGGTACGGGCCGTGGTCGGTCAGAGCGTGCTTCGGCGGAGGAGTGCCTTCCTCCAGCGACAGCATGATCTCTTCCTTGGGCTTGCCGTCGATCCAGCAAATCCAGCCGCGCTTCAGGCTGCGCGGGTTGACGGCGGCCTGGGTGCCGACGTCCAGCGGGATGTCTTCGGCGCCGTAGCTGTAGTGGCCGTCGTTGCCGTTGAACTTCAGGAAGTTCACGCCATCGCTGCCACCACGGTAGCCTTCGGCTTCAGCCGCCAGAGCGGCGTAGTAGTCGTCCGCCGACAGAGCCACGGCGGTGTTGTTGTTGCGCAGAGCGACTTGGTTGGTCATCTGGTTTTCTACTTCTAAGTCTTTTCTGGTGGGATGCTGCCCGGTCGGGATGACCGGGCAGTTCTAGGACCTTCGTCTAAGTCCAAATCTAGGTGCTGTTACTGGTGCTGTTTCTAGTTCTAGTTTAGCCGTTACTCTTCGTCGGCGTTACGAGGCCCCTTTTCGGAGATGGACAGACGGCTGTGCCCTTCGCCGACCTTCGTGAAGTCTTCGACAGGGATGCCTGCTGCGCGCATTGCTTCCACGTCATAGGTCTTGCGACCCTTCACCCAGGAGATCGAGACCTTGGCGACATCGGGTACCTCGACACGCCGAACCCCAACGTCGCTGAACCATTGCTTAAGCTTCTCTGAAGCCAGCTTGTGCTCAGCTTCCGCAGCCTTCTTCGCAGCGGACGCCGCCCGCTCATCGCGAATAAGGCTCTCGGCCTCTTCCATCAGCGCGAGCGAAGTGTTCTTCGCGTTCGCCTCCCCTTCCGTGGGGGTCGCGCGGCCGTTGGCCTTCGCGCACTCGGTGGTGAACGGGCAGTATTCGCAACCGCCGTCCACCTTGCCCTCGGAGAAGATTTCGCTGACGTTCTTGATCTCGTAGACCGACCGGGCGCGCGCCTTCGCGGCGTCGTAGGTCTTCTGGTCGAACGGGACGACGAAGATTTCGATATCGTCGAAGAAGCTGGCGTCGACGTAGACGATCACAGCATAGTTCGGGCGATACTCCGTCGTCTCGCGGGTGATTCCCATTTGAACGATCGTTTGACCCCGGTGAATCGCCTTCTCCTCCTTCAAGTTCACGCGCGGGTCGATGGACTTGATTTCGAAGTTGAAGCAGCCGGTGCCGCCCAGGGACGGGATGCCGTAGAGTTCCAGGGCATCGTCGTCAGCATCGACCACCAGACCGTCGGGCGTCGCCGTCAGAGGCGCATCAGGAGCCTTGAGCGTCTTCTGGTCCTGGCCGCCCCAGATCAGGCGGGCGTCGTTGTAGTAGGTCTCCAGGAACCACTTGATCGCGGGCTCGGCGAAGTGACCTTCGATCAGGTCCCCGCGTTGCAGCGCGCCCCACGACTCCTTATAGTCGGCGTTCTTGGGATAGTTGTTCTTCGAGAACCAGACCTTACGGAGGCAACCGAAGGCTTCCGAGGCGCCGACCGTCTTGGAACGATCGTGAGCCCAGACCTTCTGGTGGCTCTTCACGTAGGTGTCGTAGCCCTCGAAAAAGTCGATAGCGGCCATGAAAGGTGACTCCTAGGCGGGACGGAGATCGTCGTCGTCGTGGTCGAACAGCGACGCGAAGATGAGGAGGGCGAGCAGCAGCCCGGCGATCTGAAGGCCCCAGGTCATTCGGGAGCCGGCGAAGTCGCCGCCTGCTTGAGGTCGAAAAGGTGGAAGAAGAGGTCGCGGCAGTCGATCACGTCGCCGATGGCTTGGTGGGCGTCGGTCGGTTCACGGCCGAGCAGGTGGGGAATCGCTTGCTCCAGCTTGGGCCACGCGAACTCACCGCTACGCTTCCACTTGCTCGGGAACTTGCAGACCGGCGTCGCCGCCAGCATGGTGCAGAAGGTCTTCTTTTCGGCGAAGACGTTCAGCACCGGGTTGCCCGAGATCAGGCGCGCGGCGTTGTTGATGACGTTGATGTCGAACTCGATGTTGTGCGCGACTACCAGATCGGAGCCGAGGAGCATGTCGCAGAAGATGTCCAGCGCCGGGTCTTCGAAGACGCCGAACTTTTGAGACACTTCGGTGGACGTGCCGTGGACCTTCACCGAGGCCTCCGGAATCTCCTCCTTGCGATAGACGATCAGGTTGATGCTCTGGAGGACGCGGCGGGTAGCCGGGTCCACCTGCATCGCCGCAAGCTGGACGATGCGCGGCTGATCTTCGTGGCCGCAGGGCAGGTTCTTGTCCCAGAGGCCGGTGGTTTCGGTGTCGAAGAACAGGATCGCCATGATTAACGACCACCCTTCGGCGGATCGGTGCGATTCATGCGATCGCGCAGGTAGGTGACAGCGGAGAGGTCAGCCACATCGATCTTGATGTTCGAGGTGACGCCGATGACCGGCTCCTCTTCGCTCTTGGCCTCTGCGCGGAACGGCGCGAGCGCATAGGCGAAGAATTCCGCCCAGGCGCGGATCGTGGCGTAGACCGCGTAGTCGATCAGGATGGCGACGCCATAGAAGATCAGCCAGAAGAGGCCGAGAACGATCGCGCTCTTGCGCAGGAAGGCGACGGTGTCGGCTGCGAACCAGTGCAGCCAAACATGACTGGTGTGGGCGCCGAAGTAGGCCAGAATGACGACGATCGCGGTAATCGTCAGCATGTTGGCATACCCGTCAGCCTCGCGCTTGAGGCTCGTGATGAAGGGGGTCGGGTCGGGGGTCATGTCGTTCTCGGAGGAGGCCCTTGTTAACCATACTGGCGCCGGGGTGTCAATAATCCTGGCCGCGAAATGTGACTCGTTTAGTGCGTGTCAGACCACCGATTACCGAACTGCACATCCACGTCGACGGGGCAGCGGAAACCGAACTGCATACCGGCGTCGTAGGCAGCCGTGGTGATGTTGCGCTTGCAGATTTCCATGATTTCTGGATCATCGCGGACCGCGACCTGGAGTTCGTCGTGAATCCACGCCAGGATGGCGAAGTGCCCATCCCATCCGTGGATCAGCCCGTCCTCCAAGCAGTAGTCGTAGAAGTTCACGCACCACTGCTTGGCGATGGTCGCGCCGGCGCCTTGCAGCAGCGTGTTCAATGCGGCGTGCTGGGCGCGGACGAACAACTTGCGACCGTCCAAGGCATCCAGCATGCCAGACTTGGCCTCGCGCTGGATGTTCTTGACGACCTGACCCAGAGCGGGAATGCGCGTCATCAGGCGGCGGCGCATTTCGGCCCCGACGCGCTTGGCTTCCTGCGGCTTCATCGCCAGCGCCGGGTCGATGACGGTGCCCAGCTTGAAGTCCTGGGCGCCGTAGATCAGCGCGTAGATGAAGGTCTTGGCGGTGTCGCGGCTCTGGAGTTCCAGCGCGGCCGTGTGCAGGTCGTGGGGGTCGGAGTCAACAACCAGCTTGGCATAGACGCCGTTATCGAACTCGGCCATGAAGTGGCCGAGCGCACGCAGTTCAATGCCCTTTTGGTCGGCGCCCATGAGCTTCCAGCCCTTGGGGACATAGAAGAGCTTCCGGCAGTCGTAACCATGATCGCCGATGCGTCCGGTCAGCTTCTGCTTCTTGGTCTCGACCTTACCCTCGGCGTCCAGCACGAACTCGCCATGCTCGTCACGCTTGGGCGTGCCGAACAGTTGCTTGCCGTCAGGACCGCACAGCGGCGTCAGGTTCTCATCGTAGCCGATTTCCTCGCCGGCCTCGTTGAGGATCGGGATGCCGTAGATGATCTTGCCCAAGCGGAAGCGCGGCACGACGCCTTCTTCCACCCACTGCGCCAGCTTCTTGAAGACGACGCGCGGGACCTGCGCGATATTGGGATCGCTATGCGATGCACGATTCGTGACTGTTCCGCCCACGTTGAAACGCGGGTGGATGCAGCCGTCATTACGCTCCATCGCCTTGCCGATCCAGCCGTTCTTGCCATCAACAAGCTGCCCAAGGCGCTTGTTCAGGTAGAACAGTTCGGCCAGTTCGTCGCAGATCGGGATCGTATGCGCCAGATCGCGCAGGACTTCGTCGTTAACCGCCGGCTGGCCGGTTTCCGTGAAGTCCTGAGGTTCCCACTGGTAGTTGAACTTCAAGCGGTCGATGATCTGCGGACGGCTGCCGGGGTTGAAGTCGGTGAGTTCCACCGGGCAGTACGGGCAACCTTCGGTGCGGTCGCCGCCCTTAGACCAGTCCTTGAACTTGACCGACTTCTTAGGGACCGTGATGTCGGCCCAGGCTTCACGCGAGTTGTCTTCGCCGTATTCGGTCTGCGGACGATAGGCAACCTTGGTCTTGAGCGGCTTGCCGTCGTCACCCAGGACAGGCTGGCCCGCCTCGTTGAGGACGGGCGTCGTGTACTCCTTGCCGATGACCTTTCGCTTGGACGGAATCCACCACTTGCCGAAGTGGGCGACAGCCTTGGCTTCCTTGACCTCGACTTCGGCGCGCAGTTCGGCTTCCAGTTCGCGGGCGGCATCGATGTCGAACGGGAAGCCGTTGTCGGTGACCTCGGCCATCAGCGCGTGGATGCGGTGCTCCAGCGTGATCGCGTCGTCCGAGTGGCGGCGCGGGTTGGCGACCATCAGGTGCCAGAGGGCTTCGTTGACGTTCAAGTCCTGAACGCAGTAGTCCTCCATCTCCTGGTTCCATTCGGACCAGACGAGGCGGGTGACTTCGTCCTTGGCGAGGCCGGGATAGTTGGCCTTGATCTCCTCAGCCTTGGCCTTGGAGTAGTCGCCCTTGTGCAGGCCCAGACGCTGACCCCAGGCTTCCAGGCCGTGACGACCGATCTGACCGCCGTCCAGTTCGCCACGCTTCCAGCGGCGGAAGTCCCGCTCCTTCTCGTCGGCGAAGAAGACGCGACTCAACACCATCGTGTCGCGGATCAGGGCGTTGACCTGGAACTCCGGATAGAAGAGTTCCAGCGCCGGGATATCGAACTCGACGATGTTGTGGCCGACGAGAACCTCGGCCTCGTTCAGCATCTGGATGCCGCGCGGGATGGTGTTCGTGCGCTTGTTCTGGCGGAAGACGTAGGTCTGCCGCGTGTCCAGGTCGCGGATCGCGAGGATATGGACACGCGACTTGACGGGATCGTCGCGATTGGCGCGCAGGTAGTCAAGAAGGCCCGTCGTTTCGATATCGAACAGGTAGCGCTTGCCGGCAGGGATGTACATTAGGCGCGAGCCTCATGAAGGGCGCGGGCCACGCGTTCGCCGATGAAGCGCACGACGGGAACCGCCAGCGAGTTGCCAATGGCGTAAAGGCGTTGGTCGCGGGTGGCGCCGGGGATGTCGGTGTAGCCGGGCGGCATGCCCATCAACACCTCGCACTCCTCCGGCATGATCACGCGGATGTCGTAGCGGTCGGCGCCGCGATCCTTGCAGAGCACGTAGGCCTTGGACGATCCGCCTCCGGTGGTGCGCAGGCAGTTCGAGAGGGTGTCGCCTTGTTCGATCTGCTGGCCGCTGAAGCCCTTGATCAGTCGACCACGGATGGCGATACGGTAAGCCGGGGCTTCAGTCCCTCCGTCAGTTCCGGGGAGAGATTCCGACCAGCGCTCCGCGCGTTCGCCAGCAGCGTCGCCTTCCGCTCGTTGCTCAAATAGGATGTCTCGGGGATCGATTCCGCCACGAGGGCACGCTGCAACGAAGAGGCGCGGCCGAGATTGGGCGAGGCCGAAATGTTGAGCGTCCAGGAGTCGCCATGCAACGGACCGCTTCGGCCCAAGCACGTAACCAGCGTTCGACCACCGAGACCCTGGCGGTCCTGGCGGGACGAGGGCGTCACCAAATTCTCCGCAGAGTTGAGCGAGGAATTGTCCGAAGGCGTTGTCGTCATCAGAGAGGAGGCCCTTGACGTTTTCGAAGATGAAGACCGGCGGGTCGATCTCATCGACGATGCGCAGGCCGGCGAGGGTGAGGATGCCGCGCGAACCGTTCAGGCCCTTCTTCTTGCCGGCGTCACTGAAGTCCTGGCAGGGAAACGAAGCCCAGAGCGCGTCGATTTTTCCGCGATAGGGGTAGCCGTCGATTTGCAGGATATCGCCCAGGTTCGGAACCGTGGGGTGACGCTCCTTGAGGAAGCGCGTAGGGAACGCGGCATTATCGGCTACGAAGCGCGGTTCATCCTCGAACCCAAGGCCCTTGAAGGCTAGGGAGGGGATTTCCACGCCCGAGCAGAGCGTACCGAGTGTGAGGAGAGGGAAGGTGGTCATCGGGGCCGGTATGGTTAACGGGTGCCAGGATTCCTGTCAAGTCGGTGACAGGCAGGCCGTCACTGAATCTTGCCGGGCCACACCTTGTCCGCGTAGTGAAGCAACTTCTCGACGAACGACTGCTTGGCCGATCCGGAGACGAAGAACGTCATCCCCGTCGGCCAGCCCGAGGGCAGCCCCAGGAACTGGAGCGGTGCATCCATCATCGTGAAGTGGTGGGCGACGAAGGAAGCGATCTCGTTCCACGCCAGCGCATAGGTATGCTCACCGAACCGGCGCTGGTTGTTCTCGTCGTAGAAGCCGAGGCCCAGGCGAATCTTGTTCAGGCCCGCATCGAAGGCCATCCAAACGAAGCGGCCGTCGGTGAGGTTCGCGTCTTCGACTTCCCAATCCAGAGGATGCGGAAAGACCGCGAGCTTGACGTCGCGGAGCGCGGCGGCGAACTTCCGACGGAAGCCTTCCTGATCCAGGCGCGTGGTATCTTGAGCGACGAGGTACTGACCCACGTACAGCGGGATGTACTGATGAGTCAGCAATTGCTCGTGGAAGTTGACGTCCATCGTCGAGGAGAACGGATGGATGCGCGGACGCTTCTCGTCCACGAGTTCGAACCCGCCTCCGTTTTCGAGCCATTCGGCCAGCGGCTCGATATGGAACTCGTGGACGTTAGGGCCGGCGATGTGGGCGCGCTGAAGGCCGGTCTTGGTTTCGTTGCCGAAGCCGATCTGGATGTGATTGGCCTCGGTGAAGTGGAGAGCGTAGATGAAGGAGATGGAGACGCGAGCCGATTGGATCAGCACGCGCTCGTAGCCGTCGAGGATATCGCTCACAGGCGCCACTTTCCGTTGTTCATGGTGAGGATCGCACGCTTCCCGTTCTGATAGGTAATGACATGCGATTGCGACCAGGACGACAGGCCCTTGTTGTAGCCCATGTCCAGCTTAGACGAGGTGCCCGAGGTATAGATGCCGTCGTGGATTTCGCACGAGTGGGTATGTCCAGTCGTCGCCTTCGGCCCCATCTTGGTGAAGGCTCGCGGATTGCCACGGGCGCCGTTAGCGCCCAGGTGTCCGTGCATGCCCTTCTCGATGTCCAGGACCCGGAACGACTGATCTTCGCGAAGGAACTCGACGCCGGCGCAAGGCGTCTTTTCGAAGAACGTCGTCAGGACGTGGTTGAAGATCGAGAACTTCTTGGCCTTCTCGGCGATCTCGGGATCGCTGCTCTTCTTGTCGCGGATCGCCTTGTAGGAGGCCAGTTGGCATTCCAGGAAAAAGATCGCGTTGGGAGGGTCTTGACGGTAGTCGGCTTCCTTGAGCCAGCGCTTCAGCGCCAGATCGTGGTTCGACTCGACGATCACCGTCTGGCAGAAGTCACGCTTCGTGTTGTCGATGAAGTAGGCGACCTCACGCAGTTCTTCTTCCACCAAGTCCACACCTTCGATGAACAACTCGAACATGTGGTGGGCGTCGCGGATGTTGTGGTGGTTGCGCGACTGGAAGTCGGCGACGTCGTGGAAGAACTGGTACTTAGGGCGCAGCACGTCAATCAGAGGCGTCTCCGCCAAACGTGACTCTCGCATGTCGATCCAGACGCGCGAGCCGTTCAGACCGACTTGCTCGGTCGGCGCGATACCGAAGCAGGTCTCGCTGACAACCGGGTCGATCTGTGCGACGTGCAGGTCGCCCCAATTCACCGCTTCGATGCGGTGACCGTGAGTGACCTCCGCGACGTTCTTGTACTCCAGGTAGTCGTCCGGGAACGACATACGCTCGTAGCTGCCGTCCGCGAAGGCTTCCCAATACCGGCTAGTCGCTTCGCGCTTCTCGGCGCGGCGCTCTTCGCGCTCTTCCTCGGTCAGCGGCGCCTTGTGCATCTCAACACGGGTGTCGAGGTCGTAGAAGGAGCCGTCGGCTTCGCCCAGGAGGTGACGACAGAAGAACGTACCGTCTGCCGCGATCTCGACCAGCACCGCGCCCAGGGCGTGGTGGAACGAAGCTTCGATGCCGGCGCGCATCGGAATGTAGTTAGGCTTGGTGACCGCGCCGGTGGTCATGATGATCTTCGCCGGCTCGTGCTTCATGGTCGGCACGGACTTCAACTGCACCTTGGCGTGGGGAATGATGCCCCAGCGGTGGCGCGTGTAGGTCTCGAAGCCTTGAAGCGGCGACTTCGCGGTCGGACGCGTGTTCATCTCGCCGCAGAAGTCGATGCCGTCGCCCAGGCGGATGCGCTCCTGGACACGGTACTGGTTGATCCAGGGATGCCAGTACGGCACCTTCTTGGGATCGTTGTTACCGAAGAGGCGCTTGCTGTAGGTGAAGCCGGCGACGATCAGTTCGCAGGGGCCGAGCGCCTGAAGGCTGTCGCGGTAGGCTTCCAGCGCCGCCAGGAACTCGTAGTGGAGTTCGGTGCTCTCCTGGGCCGACGTCAGGATGAAGCGCGCCACCGGTTCGCTGATTTGGCGGACCGTGGTCGACGGCGCTGGGCGATGGGTGAAGCCGCCCTCGGCCGCCTTCGCCAGACGCAGTTGAAGGGTAGAGCGCGGCACGCCATACTTGCGAGAGAAGGCGCGCTGCCCGCCGATCTTGTTGACCAGTTCGGCCAGCTTGTCGGGGGTGACCGAATCAAGGTCGAAGGTCGGGGACTTAGCCGGCATAGAACATCTCAGCCTTGGCGTGGGGAAGCGTCTGAGCCTTCTGCCAGTCCCACACGTAGAACGCGTAGGAGAAGCGCGGGCTCGCGGACTTTTCGCCTTCCTTCTTCTCGACCCAGACCGGGCGGAAGCGCAGGGTGATCTTGGCGGCGAAGGCGGGGTGGTCGATCAGGTCGGCGCGCCCCTTGGCGGCGTCCCATTCGTGGCGCATCAGGAAGGCGACGTAGCCGTGCTGCGCTTCCATCAGTTCGAGGGCCTTGCGGACCGCGCGATCGGTATCCTTGCCGTAGGGCGGGTTGGAGATGATGCAGTCAGGCGTGAAGCCTAGCATCTCGGTGATCTCCGAGAACGGGCGCGGGCGGACCGGTGCAGGCTCGGCACCCAGCCAGACGCCGTCGTCGCCAGTGTTCTTGTCGATCAGACGCTCCCACGCAGCCAAGGCGCTGTCGAACGCCTCGCCATCCGGGTAGATGCTGAAAAAGTCGACCAGCCCATGGAGGTCCAGACCATCGTATTGGACGATGTCCGTGGCGCCGGCGGAACGGCAGTAATTCTTGATGATGTGGTAGATGGCACCGTTACCTGCGAACGGTTCCCAGAATTGCATCGCCTCCAGATCGTCCTCGACGACCGAGACGTACGCATTCGTCGCTCGGGCCGGGGTGGGATAATGATCAAGGGGAGCACGCGCGTAGTTCGTGCCGCCCAGCATGGAAGGGTCCTTACGACCCGTGTCGGTGATAGCCATGCCGGGATAACTGGCATGGTTAACCGAAAGCGTCAAGAATCCTGGCATTTCTCTCCAGGCTTGACCGTTACGGCCCTTACGGATAGGGAATAATCAACCGAGGCGGGTCCACCACACCAACCGCGCGCCTCACGCTCTGCGCGCGAATTTGACCGTAACTCGAAGTGGCCGGACGCCTCAGGTGGAGGAGGCTAAGGCAATGGGCGAAGGACGGGTGCGGCGAGCGTATAATTGAGGCCGGCTGAAGTTAGCTGGGAATGTAGGTGTCCTGCCACCGTTCCCACGATGCGCGGAATCGACAGGTCCGTGTGACGCGAACGCCGGCCGAGAATAGACGACAAGGCGTGACGCCCGGAGAGAGTGCCGGACTTCTTGACACGAAGAACTAGATCGTAGACACCTTGGGCCGACTAGGGGACCTGGGGTGGTGCGAATGGGCTTCCACCTACAGTCATCTGGCAGCCTCTGGGACCCCAGGCTGTCAGGCTCAACGGTGATGAGATGCCAACGGCTGGCTGGAATGCCGATATCACCTGACGCGAACGCCGGCCGAGACGATACGACCAGGGCGTGACGGGGGCCAGAGGCCTCAATCCATTACTTGACCGGCGCCGGGAGTTCTGGCATCCAGGCTGTGATGTCTCAGGAGCCTCCGTTCCTGAGGGACCTATTCAGGCGATCGTGACCGTCTCAAGGGTGCTGTCCTGCGAGAAGATCGTGAGCCCGCGTATGAGACGTCATTTACGCGCGGGACACCCATGGTGGAAGGGAGCCGCTATGTGGCCCACCTGACGCGAACGCCGGCCGAAAAGTACGATCAGGCGTGACGGGGGCCAGAGGCCCTACACCTGCTACGGTGGACTGAGTGGTAAGGCGTGGGACTGCAAATCCCGCTGGCGAAAGCCTATCGTGGGTTCGATTCCCACTCGTAGCTCCAAAATTCCTGACATTTTTCTGCCAGCCTGCTTGACAAGCCGAAAAGCGTCCGGTACACACCTCTCATCGTCGTAATACGGCATACACGATTGGCGGCAAGACAGGGGTGCGATTCCCCTCGCCTCCACCAAGACCCCACCGGCCGGTGCTTCGGCGCCGCGATCTGCCCCAGCGACAGATCGAAATCTGAACGGTGCGGTGGGGTCCTGATGGGGGCGATCAGTTTCGATTGGCGCTGTGACTGGAAGACGCGACGTAGGGTGACCTCCTGGCTTAGGCTTCGGCCGAGGTAATTGGGTCAACGCTGACAAATGTCAACGACAACGACGCTCCCGTGATGGAGCAACTGCTGGCGGCCTAACGGCCTAAAGCGGCGCCCGGCGGGGGCGTGTCAACAGAACCCCGCCACCCTGCTTCCGCAGCCGGAGGCGACGACAACTAACGGCATGATCTGTCGGCAACCGATCAACCAGTTTTCGTCTCCGGCTTCGCAAGTAGGTTTGGGGAGTAGTCCTCCGAGGGATCGGAGTATAACGCTCTCCGGGGAGGCGCCTGGGACCATCCAGCCCAGACCGTCTCCCGAATTTTATGCCGGGGATAGGGTGGTCGCTCGCCCTAAACAGTTCGGGTAAGCTCCGACTGCCCCGGCTCCAAGTTTGATGCGGGGTGGAGCAGTCCGGTAGCTCGTTTGGCTCATAACCAAAAGGTCGAGGGTTCAAATCCCTCCCCCGCATCCACAAGCTGAAGCTCCGATGGCGGTCCTAGGCCGCAGCTTTACCCGGTCCCACGTCGGACAAGGCCGGGGTCTAGGTGGTGAGATATGATCGACGCCGGCGGAGCGCCAAGCCACCTTCCGCCACCAACGCCGTGTGCGTGACAAGCCTGGAGAGAACGGGCACTCCAATCCGGGGTATGAGGCCGGATGTAGCGAACGCCAGCGAGATCGGCGTGACTGGTGGGGGAGAGGACCCACGCTGATTTCGATGAACGCATTCGGCGATGTCGGCTTTCTCCATGGAGCCGCCGCCTGAGGCAGGAGCTACTGCCTCCGTCATGCGTTCTGCCAAATCAGCTTCGTCGCGGGGGTTCGATTCCCCAAGTTCGCGCCTCCTAGGGCGTAGGGCTGCATGGGACACCGACGGATAAACGGGAGTTGCCGGTTCGAGTCCGGCCTGGGCGGGGACTAGGAAACCCGGCCGGTGGAGGTAACTGGAGAACCTCGTCCGACCTATTTTGGTGTGGTGGCTCGACAGGTAAGGCGCCGGCCTCATAAGCCGGAGGGCGAAAGTCCTATGTAGGTTCGAATCCTACTCACACCTCCAACTATGCGACGCCCCAGCGTCCGGACGACTCCCTGGCCGGTAACCACTCCGTCACAGGGACTCCCAGCCGGGGATAGCATGCCGAGGACGGAAGGCGCACGCCGTGACTGCCGGGAGAGTACGGTATCGAGTGAAAGCCGTGAGGCAGACCCTAGTGGCTCGACGGGGGACGTGAGGTGGAAGCCCTCACACCTTCCTCAATTGAACAGAAGCTGCTTGCTGTCGGGCCGGAACTGTACGCCGAGTTCGACCAGGATGCGCTTGATCGTGGCGTAGAAGTTCAACACCGCGCGGTGATCCGAGATGGATGCGCCTGTCACCAATGTGCGGGTCTTCCCCTCGTGCTGAACACGAATCTTGCAGTGCTTGTTGCGCTCGACCTCGAACGCCACATCGTGGTGCTTGAGGATGCGTTTCGCCATTTCTACGGTGTCTCGGCCAGCCATGTCAGGCTCCCATCGCTTGGTTGATATTGTCTTCCTTTTCCTTTGCTGCCTGCGCGATTCGCGCATCGAGCGAACCGTTGGCGACCAGGAAATAGGACATGATCTTCTCGGCCGTCTGCCCAATCCGGCAGGCCCGATCTTCACACTGCTCGATCATGCTCGGGACCCAATCGCCTTCGGCAAAGGCGACGTCGGCCGCGCGCGTCAGCGTAAAGCCCACGCCGGCGGCGGCGATGTTCCCGATGAAGAGTCGGCAGGATTCGTCGGTCTGGAAGCGGTCGACCTGGGCCTGCCGCTTGTGCATGGGCGTGCCGCCCCAGATCACCGCCGGACACCAGTTATCCATCCGCTCTGCGATTGCCTTGACGACGTCGGAGTGATAGGCGAACAGCAGCAGCTTCTCGCCCCCTTCCAGGAAGTCGGAGACCCACGGCGTGACGCAGGAGAGCTTGGCGATGCCGAGTTCACGGCGCACGGCCGCCATCTCCTCGAACAGGATCGCAACTGCCGGCGGCTCCAGGCCCGCGACGGCGGCGGCATAGTCGAGGTCCAGGGTACGCCAGTTCGGATGATCTGGGTCCATGTCGGCCGAGAAGCCGATGCGGGCGGCGTTGTCGATGATCTGGGCGCCGTGGACGATCTCATCAACGACCTCGCCCTGGCCGAGATGGACCTTCTCGTAGAGCTTCAGCATCTGCGCCAGTTCGTCCTCGCGGGCGACCAGGGCGCGGATTTCCGGGCTGTCCATAGGGACGACGACGCGGCGCTTGGGCGGCAGTTCAGGAAGCACCTCGCGCTTGAGGCGTCGGACCATGAAGCTGCTGCGCATCTTCTCACCGAGTTCAGCGAGGTTGGTCGCGCCGTTCACAACCAGTGCGCCGTTCTTGCCACGCATGGGATCGTGATAGGCGCCGCAGTATTTGTAGACGTAGTCGAGATACTTGGAGCCCAGACCGTTTGGATCGAATGCCTTGACGATCGGCCACAACTCCACCGGCCGCGACATCATGGGTGTGCCTGACAGGAAGACACGACGATTGGCGTCGATCGCGGTATGCCAGACCGATTCCGTCGACAGGCCCTTCGCGGCCCGCTCCTTCTTCTGCTGTTTGGTGTAGGTCTTCTGCCCGCCCAGCACGAACAACGTCCGGCCGCTCTGATCAGTCTTCAGGGCGTGACATTCGTCACACACGACGTAGTCCCAGGTCCGGCTCTTGATCTGATTGGTGAACCGGTCCAGGATATCGTAGTTGATGATGACGATGTCGGTGTTAGGCCAATAGTCCTTCTGGACCTCGGCGACCCGATACTTCGGCTTGCCTTGGACTTCGATCTTCTTGTACTTTGTTTGACCTGCCTTGGGGCCGGACTTGTAGACGCCGTCCTCGACCTTTTCGTAGGCCTTGGTGAAGCCGTCCTGCACGCGCTCCACACGCGATGCCTCAGCGATCCCGAACGTCAAGTTCGGCACCATCCACTTGTCGATTTCACGCTTCCAGTTGACCTTCAGCGACGCCGGCACGATAAAGATCGCGGACGTAATGGAGGTGTCGGCATTGAGGACGCCAATCGCTTGGATCGTCTTACCGAGGCCCGGCTGATCTGCGATCAGCGTATCCTTCCGCATCAGAGCGTACTCGATACCGGCGCGCTGATAGGGTAGATATTCGAGCCCAGGGGGCGACGGGGGCACGTAGTCCGTCGTCGCCTTCCACGACATCTCCTCGCTGATCTTGGCGACTTCGAGCGTGTGCTGGACATGTTCCAGCGCTCGCTCGCGCCAGTAGACGCCAGTCACCTTTTGGGCGACGTCCAGGCGATCGGTGACCCAGGCGCGGCGCAGCTTCGAGAACGTGAAGCCCGCCTCCTTCCAGAGGTGACGTTCTTCGTACGTCCCCATCCCGTAGAAGAGGTTGTCGCGGAAGTCGATGTGAGCCATGCGTCAGGCTTGGACCTTCGAGCGGTTCTTCTCGCGGATGAGGTCCATCTTGTTCTCGACGCGGCGCCATTCTTCCACGCCGAGCGTCAGCCCATCGTAACCATAGGCTTCGGCCGTAAGGAGCGCGGCGTTCAGTACGCCGGCGATCTCCTGGTACGGACGCCCCTTAGGGCGCCCGTAGGTGTGATTGAGTTGCTCCAGAGCCTTCTCACGTGAGATGCCGGCGGCCTGGGCGAGTTCGATCGCTTCTTCCAGGACCCGGATGGCGCGGTCCTTTCGGCTATTCAAGGTCTTCTTGCCCAGGCAGCGCTCCAGCCAATCAGCCAAGTTGGTCTGGAGCAGCACCTTGATCTCGCTGGCGTGATCAAACACGAAACGTGACTCCTACTGGAACTCGGTGCCGCCCTTGCGGGTCAGGTACGCTTCCGAGACGTGCTTGAGGATCGGGCGCAGGCGCTTGCCCGAGTCGAGCGTACGCTTGCGCTGATCGCCGGCGGCCGTGACCACCACACCTTCGCGGATGTTGGGGCCTTCCTGCTGATCCATCTTGCGGCCGAGCGTAGTCGTGCCCGACGCCAGCTTGTCGATCACCGCGCGATCGAACGGCCCCTTGTAGAGGACGGGGACGCGGTCGACGCCCATGGCGGCAAAGAAGGCCATCTTGTCGGCGTCATCCAGGTAGGACGTGCCGTGATTGTCGGAGACCCCAACGTCGAACGCCGCGAACGCCTTGGTCGTGAGGCCGTAATGCAGGTCTTGCACGCCGGCGCCGTAGACTTCGCCCAGCAGGTGAACACGGCAGCCGGGGAAGCGGGTCTGAGCCACTTCCTGAAGCTTGTCCGCCAGAGGCGCCAGCACCTTGACGTACAGCGTCTTGTCCAGGTTCTTCTGGACGTTGATGAAGGTCAGGCCATCGGCGCCCATGCCCTTCGTCGAGATCGCGACGCGGCCGTCGCCGAACAGTTCGGGATCGGGCGCGGCGTCATCGACGTGGCTGATACGGGCCAGAGTACCGTGCAGCTTTTCGGTTACCACGACTTCTTCGCCGTCCTCAAACAAGTCCGGGAACGCCTTGATGTTCTCGATGTCGTAGTCCAGGCGCGACTCAAAGACGCCCTTCATCAAGCCGTCCATGCTGGTCGGCACTTCGGGAACGTACTTGGTGATGCCGAAGAACGGGGCGACATCTTCGTACAGGCTGACCTTCTTTCGACTCGCAGGGAAGATGCCCGCGCCAGCGTCGCCGAAGCCGACGATGATGCGGCCATTGACGTCACTGGTCTTCCAGACAAGGCCCTGGCTCAGCACGCCACGCAGCGTGATCGCCTTGACGCGGTTTCCGCGCGCGCCGGCCAGGATACCGACGCCCTTATCGGCGTTCCAGTATCCGCGCTCTTTAAGGTGCTGATCTGGTACGACCGCGCCCTCAGGCACGTAGATGACGTACTCGCCCTTGACGTAGCGGTGAGAGCCGTCCGGGTTCTTATTGGCGATCGCCTCGTAACCGCGAATGCGCAGGATCGAAAGGCGGTCGGCATTGGGGTGGTCGTAAACGTCGTCGACCAGCAGGATCGGGACTTCGAAAGTGCTCATAGGGTCCTCGGGGTTTTCCCATGGACCCTATGGTTAACGGCTAGGACGTGTCAAGAATTCTGGCGCCTGGGCGTCAGTAGGGCTGTCGCTTCAGCGCCTGGGCGTCGTCCCAGAAAAGGTAGGTGACCAGGACGATCAGCGCGGGGACAATCCACCATCCGATCAGATTGGCGAGCGCGGCCACGAGAGCCCACGACAGAAAGCCGGCGATCACGCCACCAAAGCGGTTCCAGTTGAGCCGCACTTCGCCGGCGACTTGAGACATCGAACGCATCGTTTCCTCCATTATTGTTCTTCCTTCCGCATGGCCGAGCGAAGGGCGGTAAGCCGGCGACAGAACTCCGCCTGGGTCAGGACCGTATCGCGCGGATCGCGCTTACCGATCGAGTGCGTCAGCACCGCATCGCCGGTGGCGAGCAGGGCCTTGCGGAAACCCTCGTTGGTGGCGAGCGCCATGTAGGCGCGATCCAGCAGAGTCTGATACTCGGGACCGTGCCGATCGTATTCGACGCCGTTCCACCACAGCTTCTGCACACGCTGCCAGTGCTTGGACCGGCCGGCGCCGCGTTTCTTCGCCACGAGGCCGACGTTCTTGACGACCTCACGCTGCATGTGAACCTTGTCGAACTTGAACGCCTGGAGCAGACCTTCCATCGACGCGACCAAGAGCCCGTCAAACCAGAAAGGGTGCGGGGCGAAGTTCGAGAGCGCGGATGACGGGTAGCCGCGACCGGAGCCGATGTCCATCAGCGGGTGATCTCCACCGCCGGCGGACGCGGGAACGCACGCAGCGTGTCGTAAAGGACCGTGGGATGATAGAGCAGGTAGATGAAGCTGAAGATGCTCGCGATGCAGATCGCGTAAGCGCAGCGCGTCGCCACGGCATCTGAGCCGGTATTGCCACCGAAGGCCTTACCCAACAGCGACATGATGACGCTCGCCACGAGCGAGAAGAACGCCAGGATTCCGAGGACGACAAACACAGCGCCGTTCAGATTTGCGGCCCAGAACGGCATCAGAAGTCGAGTCCCAGGTCTTTACGCTGCTCAGGCGTCAGCGCCGCCATAGCCGCGCTCTTGGCTTCAGCCTTTTGCCGACCACGCTGCGCGATGAGGTCGATATTGAGGTCCGAAGCGGGGAACCCATCCTGGGCGCCCTCGGCAAGCAGATAGTATCGGTCACCGACCTTGATTGCGTAGCGTTCGCGGACTGTGCCCATACCGCCGAAGTAGCCTTTTCCGGTCGCGGCATAGTCGGCTTCGCCTGACGAAGCGAAGTAGCCGACAATGCCGCCGACAACGCCACGATCATCGGTGGTCGTATAGGTGACGTACAGGCGGACGATCTTCGCTTCCATTAGCCGACTCCTAGGGCATCGAGCAGAAGCTGATTAGCCTCGCGCTCGAAGGCGGCATTCGGCGGCAGCCTGTCGAAGCCCTTCTCCTTCACCCAGCCGATCGACGACTCCACGAAGCTGTCGAGCGCCGGGATACGCGTGCCGTGACCGACTTCGCCCATGGTCGCCTTGCGGCCCAGGAGCTTCGCCACTTCGTCGCGAGCGGCATCGGGAATGATGTCATGCGACATAAGCTGCGGCAGCGTCATCGGCGGGACTTCGCCGTAGCGCTGAATCCAAGCGATCGCGCAGGCGCCCCGGATGGCGTAGAGGTACTTCTTGAGGTTGACCGTGGTGATGCCTTTGATCATCACGCCGTCGCGCTCATGCTGGGCGAGCACCTCAGCCGTCGGACGGTTGTTGATCTCGCCCTCGTAGCACTGCCGAGTCAGCCCGAAGTAGTGGCGGGCGCTGGCTTCCGGGCTGGAGTTACGCTTGATCAGGTCGCGAAGCTTGTAGGGCAGCGGACCATGCTCGCGATAGATCAGCGGACTGGACAGCCATTCGGCGACCGTGGCGTTGCCCTTGACGAGCAGCCCCAGGGCCTTACGCAGGTCCCAGCCATTCAGGTCCCAGACACCTTCAATCGGACGCTCGATCACGTCGCGCGGCGTCGTCAGCCCCAGATATTGCGAGAGCGGGCGAACGTAGAAGAACCGGACGTCGTTGTCGCTATCCGGCGACGGGAAGCCCCAGGCGCGCGAGCCGCTCTCCACCGCGAACACGATGGTGACGTTGTCCTCGGCTTCGACCCGCCCGAGACGGTTGTTGGCCTCGCCATAGACATCCAGCGGCAGGGTAGGGGCAGTGAACGACATAGGGCTCCTCTCGTCAGTCTGGACGGCAGTTACCCGCACTACCTGCCGGCTGTCAACTCTTGTTGTCTATGCTCGTGGCTGGGAAGTTGCGACCTTCAGGCCAGACCGCCGGCACCGCGACCGGCGTCAGGTCGTACTCTCGAAGGAGCGCGCCGGCCGCCTGGAGCGCAAGGCTCTTGTCGCCTGCGGTCGCGCGCTTCCAGCGCTCCTGGCGCAGTTCGTCCAGGGTCCAAGGCGTCCCCGGCGGCAGCGGCAGGTACGGGCCAAGTACCGCCCGAGCCACCTGCATCTTCAGGTCTTCACTCATTTGCGCCGCTTCCGTGGCTTGACCGGCGCTTGGGTGACCGTCTTGTTGGTGAAGACCTGCTTCACGCAGGGTTCCCCGTTTTCGTCCGGTAGCACGATCGTGAACTTCGTGTAGGTGCTGTGCTGGCCGGTCTTGAAGTCCTCGGCCTCGCGCATCGTCATGGACGGCATCGGTTGGCCTTTGACGAGATAGCCATCCAGGGCGCTGGGCGGCCGATCCCAGGACATCGGGATGCCCTCTAGATAGGGTCCCGTCGCCAGCGCTTTGAGCTTGCTGGCGATCTCGTGAATCTTCGGACTGTCGGGCGAGATAAGATAGGCGTGCTGGACCGTCTCCTCGACGATCATGAGGACGCTGCCATTGGGATAGGTCATGAGGCCTTCTTCTCCGCGTGCTTGTCCCACAACCCGCCGTGATACCGAATGTCCGCCTCGTAGTGCCACACCATCCTGCGAGCGTCCTTGGCGGCCTTGCGCCCGCGCACCGTATCCTTTTGGCGCTCGGCCTCGGCGGTGTACTGCGCGATTTTGGCCTCGTCGTAGGCGCGCTCAGCGGCTTTATGTCCGTACGTTACCGCTCGGAACTTCTGATAGAACCAGACGGCGCCGGGACCATCATCGTACATCCAACTCGGCGCGCCGAAGATGTTGATGAACAGCGGCGCCTTTTCGTTCTTCCGGATGATCACGCGGCCCCAGCCGCTAGGGGCGGTGTGCTGTGGACGCGAATCGTCCTTGGGATTGAAGTATTCGACTTCCCAGGTGTGATTGTCGTCCAGCACGTTGATCTCGCGCTCGGGCCGGAACGGATGCCACAACTCGCGCACTAGCCGATAGACCGTCTGGGCCGGGTCCTCGCCCGGCACCAGATCATGGGTCGTGATGCCGTAGTGATGGTCGCACTCGATCCCGATCACTTCGGTGGCATTCTCCGGACCTAGGCCGCCGGCCGAGGCCGGTGTCAGGTAGCTGGCGTAGTCCACGCCAAACCGAAGCGGGATGTACGAATGCGCCATCTCGGGCTCCTACAGCGTGCGGGACGGCAGCACGCGGCCCGGACCACCCGGTGGGCGGCGATAGGGCGTAGGCGCAGGAGGCGGCGCGACTGACGGCGTGCGCGCGGTCACAGCGGCGGTCGTGATCGGCTTGATCTTGCGCGGCTTCGGCGCCGTCAGGCTCTTGAACCACTTCAAGACGCCGGCGTACCACGGCGTATAGAGGCGCAGGCGGCCGTGCGGAAAACGCGAAGCGCTGGGCAGTTCGCCGAAAAAGTTGCCCCGCGTTCCGCGCTTCGGCTGGACTGCGAAGTAGACGCAGCCATTGGCGAACGTCCACTTCTCAACAGCGACGCCGCGATACCCCGACACATGATCGTAGACATAGTCGCCGATCTTGATCGTGACGGTATCGTCTTCGGCCGGCAGCTTGTCGGAGTAGCCGACGCCGATCTGCTCCAGCAGATGGTAGTCGACGAAGTGGGCGTCCATCACCTTCTCGGCATCGCCCTTGGCAGGGCGCGGCTGGATGGCGTACTGGATGTTGCCGCTCATGAATTCGAGCCGCGCCGATGCGAAGCCCTTGAGCGCCGACATCGGGTCGCGAATTTCGATGCCCAGACGCGTCTTTTCCGTGACCGGGATAGGCGTAAACGCAGGCTTCGCGGTGGTCTTACGCGTCGCCGTCGAGCGACGCGGCGTAGGCTTCTTCAGGTTGATGTCCGTCATTGCTTCGTTTCCTTGTCGAACATGTTGGCGGTCCGAATGAGTGCCGAAATCTTGTCCTGGAGGTAGTTCCAGGTCTCGGGCGAGCGTAGGCGCAGTTCAGCGCGCTCGGTCCCGAGCCCGGCGGCAGGGATGATGACGATGCCACCCTGCTTGACCTTGTCGAACAGCGGCTTCATGTCCTGGTCGATGATGCGGTTTTGCGCCTCGACCGCCGCAGGATCGTTCGTGAAGAACGCGTCCTCGGACATCGACGGCAGGTACTTGGTGGCGACGCCGATCCCGTTGGGCTCGTTGCGCATCTCGGCCGCCTGCCCGCCGTCGCCATATCGGGCGACGTTGTCGCCAAAGACGTAGAGGACGTCGATGTTGCGGCGCAGATCGCGCCGCGCGATGTGATGCTGGAACAGGACCGGCATCACTTATCCTCGTCGGCCTTGGCGTTGAAGTGCGTGTGGTAGGCGTCGCGCAGCGCACGGTCATAGGCCGTAACAAACGGATGCTCCGCCCCGCCTTCACCTTCGCCGGCCGTACGCTCGCAGTAGTTCACAAGGCTGTCGCGTTGGGTGTCTTCCAAAGTGTCGGTGTTGTCGTAGTTGGGGTAGTCGGCCTTGGCTCGGCTGATGCCGGTTTCCTTACCGACCGCGATCGCACGCTCCAGCGTCCAGACGATGCTGTTGTAGCCCTCGCGGTAACCGTCCTCGTACCCTTCCTGATACCACTCGCGCTCGTGCAGTTCGATCGCATCGTTCGGGAACTTGAAGTCGTTCTGCCAGTCCGCGTCGTAGCCCAGATTGGCATCCTTGGCGCCGTCGGTCTTGCCGTCCTCCAAGCCACGGGCGCCCCACCATTCGGCATCGTGGGTTTCACGCTCTTCGGCCAGAGCCTCTTCGACGCGATCGACGATCTCGTCAGCCGGCTCGGTCACCGGGCGATACCGATTGTCGACGATGTCCTTGAAGTGGTTCTTGGCGTCCTCTTCCGGAATCTCGCCGGCGACGAAGAGTTCGCAGCAGCGCAGCTTCTGGTCGTCGTGGTCCGCCGGGATCGCCGTGACGTGCTCGGGATCGACGCGGATGATCATCACCCGACCACGCTGCGGGTACCAGAACTTCAGGTACTCGAAAGAACAGACGTGAAGACCGCGCGAACAGGTCTGATGTCGATTCGGGTCGCAGTCCTCGCGACGCATATTGGGGGTCGTACCCGGAAGATATTGGACCTTGCCGTTCTCGCCCGAGGCGTAGGACCAGTATTCGTCGTCGACCTTCTTGAAGCCGTAGAGGTAACCGTCCTCGTCGAGAGGCAGGTTGCCCTTCTCCATGAAGCGGTAGAGGTCTTCGGCCACGGTCGGGTCAGGATTGCGCGACAGCCGTTCGATGAAATTGGCGAGCGACACGAAGCTCATGCCTTGCTCGATCAGCTTGCTGATGCGCCCGGTGAGCCCGTAGTCGATGAGCTTGCCATCCAGGCGCAGACGATCGGTCTCGTCGACCGTGACGCGACCGTGACTGAGCTTGGCGACCCATTGGACAGCGTCGGCGATGTCACTGATCGCTTCGACGTCGTGAACCGGCGCGCGCAGCAACTCCTCCAACTGCCGACCACGCTCGGACGAGAGAAGGAAAGAACGCCAGCGCTGATTCACCAGGACGCCGACACGGGCGTTGGGTCGGCCTCGGCCGCTGATCATGTAGGGCAGCTTGTCAGTCATGGTCGTTAGGCCTTGGACTTGGGCGGGAAAACGTTCTGGAGGTGGATCAGCAGGCCGACGTACTTGTGCGCCTGGGCCGGATCGTCCTTACAGTAGTGGAGGTTGGAGATCACGCCCGAGGCCGGATTGGAATGGAAGTTCCAGTCCGAAATGATGGCGAGCGCCTTCTTCAGCGAGGCGGCGGCCTTCGGACAGGCAGGCGTGACGACGCGGTCGTTGTTGTCGACCACCAGGGCGTCCAGTACCTTCTTCTCGTCATCCTTGATCGCCGTAAGATCGATACCGAGGTAGCCCTTGGCGTATTTGGCGATCTTGGAATAGATGCCCGTACCCTTTTCGAGACGCGCATAGTCTTCCGGCGCGAGAAGCTGGAGGAACTTCACGAACGCCTTCGCAGTGCTGGATTGGAAGATTTCGTGGGTGTGGTACCACAGGTCGAATCCACTACCCTTCTCCTTCAGGCGCAGATCGACAGCCTCCCGGAGATGCGGGATGCTGTGGTCATCCATCTGATGCTGGGCCTGAGGCGCGGCGATGTACAGGGCATCGAGCCCGAACGATTTCGCCAACTTGAACAGCGGCCCGGCCTGACGGCGATGCTGTGCGCTGCTGATCCAGGCGTACTTGCCCTCATCCGCCTTGATCTCGAAGACCGGTTTCTGCTCACCGGCCGCCTTGGCGAACGCGAGGCCTCGAATGGGCGGCTTGGACTTGTCGGTGACCGGCGACACGCGACGTGGCATCGCATCGCGCAGTTCTTCGAAAGTGATGAACTGCCAGCGGTCCCCAAAGCAGGCCGTCCAGAACTCCTCTCGCGGTTCCGCGAAATTCATGAGCAGCGTGACAAGCGACAGCGAATTGCGTTCCATGTAAGAACGCACGAAACGGGCGATGCGGCGTTGTTCGCTGAACGACAGGGTGCTCGAAGTCGGATCACGCGATGCGTCCAAGAAGGCCGAACCATCGTTCAAGATCAGGTACTTCTCGGCCTGACGACCGTTGGGTCCAGTTTCCAGGTTGAAGCTCTGGGGGACGCTGAAGTCCCAGCGGCCGTCCTTTTGGCGGAAGCACTCGACAAAATAGCGATCGCCGGTCGCCGTCATCACCGTCGATTTCATGCCGGTGATGGGATGTTCATAATTTCCGGTCACGAACGTCGGGGTCAATTCCTTGGCCTTGGCGAAGAACGACTTGACCGACTTGATGTCCTTGATGGCTTCCCAGACGGCCGACGCCACCTCTTCACGCAGGCGCTCAACGCGGTTGTTGAGGTAGCCTACGACTTCCTCGCTGTATTCGATCGATTCACGCGAGGGCGTGACCTTCACGGTGCCGATCGGACAGTCGAGGATGAAGCGGCTCTTGGAGTCGTAGTTCACCTTCGGCAGCGTGATCTTGTCTCGGGCGATCGGATAAATCACGCACCCCTGCCGAGCATACCACCCAGGCGGCAGGGCGCACTCGTCCACGACGAACCAATCGTCACCGGCGAACTTGGGCTTCGGGTTTTCGCCGAGTTTGACATTGGTCTCGAAGGCGCCGTTGTGCGCCAAGGCCACTTCGCGGATCGCCTTTTCGAAGGCATCGAAGTCCCGCGCCTCCACGGCGAAAGCGACTCGAACACCGCGCGGTTCGTCGCACGGCTCTTCGCTCATGAGGTAGAGTGTGGGGATATCATCTTCAGCCAGACCATAACCGTAGTGGCGGACGGTCTCGCCGTCGTAACAGGAGATCGTGTACTGATCAGTGTAGGCATACGGCGCCTGGGCGCCGTGGCCCCACATGCCGACCTCGTCGTTCGACTTGTCCTTATCAGACTCGCCCAGGACGATGTAGACCTCCTCCATGACTTGGTCCGTCATGCCGACGCCGTAGTCGCGCACTGCGAATTCCGGCTGGAGGGCGGTTGGGGCCTGAACGTAGAAAGGCTTGTCGTTGCCTGCGCGCAGATGGGAGTCCCAGGCGTTCGAGGCGAGTTCGCGAACCGGCGCCTCGATCTTCTTCGAGTATTGCGCGTCGATGTGCATCTTGAAGGTCTTCGCCGACAACTTGATCGACGATTTACGTGCCTTCATGATGCCGTGCGCTTGGAAATCGTTCGGCTGGGTCTCAATGAGCATGGGCGGTTCGAACTCGAAGGGCTGGGTCTGATAGTTGCCGACTGGCATACGCCCCGCCCGGTTAGCTTGTCAACTCACGCTGTCACCGCCCTGCCGGCTTTCTTGACGCTGGACCCTTTCGGTGTCAGGATTCCTGGCATGTTGGTGATGCGCGATATCACGGGCGAGGCGACGGCCACCGTGGCCAGCTTCTATGGGTATGAGCCGATCCCGCCGCGTGGAGTGGAAGGCTGTCCATGTCTGGAGCCCATTCCGACGAATGAACTGATCACCATCCACGACCGTAACAATCAAATTGTCTGGTATGCGAGGAAGAATTGTCCGATCCACGGAATCCTGATCACGGACCTGCCCGAATCCCCTCCTACGGACACAAGTACGGACTCCTCCACGATCGAATCGTAGGCGATAAGGACCCGGACTCGACCTTCCATAGCAAGATCAGCAACCACGCCAAGACCGAGTACATCTGTCAGGCGCTTCGGCTGGACCCGCGTGCGTTCAACCTCGATCTCCCATTCCCGCTGGAGGACTGGAATTCGAGCAGCGACATGTCGCTGATCAACGCCGGCCTCTACTTCACCGACATGCGCCGTCAGTTCTTCGAAGCGCTCGTCGCCGAACACGCCGAGCACCGCCACGGCGACGCCTGGGTGAAGCAGGGTGAAGCCGAGTTCTGGTGCGTCGAGTTCAACCGCACGCTGCACAAGCGCCTCAGCGGTATCGTAATCGGCGACTCGCGGGTGCTGAATTGAGCAAGACCATCACCATCTATGACGGCGCGATCGAGGCCAATCACGTCGGGTCGTTCGTCAAGATGGGCGAGGCCTTCCAGGTGATCCGCCCTGGCTACGACGCGCAGGGCAACCCGCGCGCAGCGTGGACGCAGATCGTCCACGACGGCATCCCCATCTTCGAGGAGAAGGTGAAGGGGCCGCTATCGGCCGCGACGCGGTCCTTCGACCGTCAGTGGGCGCAAGTCATCGGCGACGATCGTGACCTGATGCTCCGTGCGCTTGAGGCCTGCAAGAAGGAGCACCGGGCCAAGTTCCGGGATGGCCGTTCCGGTGTGGAGCCGGCGCCTACCATCCACGACACCCGCATCGGCACGAACTATGTCGCCTAGGCGACAAGTTGACGCAGAGAGTTGACAGCCGGCACAAGCTGAGCCATAACCCTGCTCGTAAACCAGCAGCCGTCCCCTCCGAACCGATAGCTGCTGGACTGTAGGAAGCCGGGGATCACTGCGATCTCCGGCTTTTTAGTTTTCTGGGCATCAGGAGTTGACAGACGTGACTCCTCGGAATATGTGACTCCTCGACGATAACGAAGGAGGCCCCGATGGCTCAACGTTCCACTTCTCGCAAGCGCGCCAAGGTTCTCGACCGCGCGCAGTTCGACGCCCTTCTACCGATCGTGCGTGCGTCCAAGACGCCGCTGCGCGATGAAGTCGCCCTGCGTCTCTCGTTCAGCGCGGGGCTGCGCGCCTGCGAGATCGCCAACCTGCGCTGGTACAACAACCTTCTGGGTCCGACCGGCAAGCTGCTGGAGAACATCCACATTACCGGCGACGTCGCCAAACGCTCTATTGAGCGCGTGATCCCGATCGAGCCCGAACTGGCGAAGCTGCTGCGCCGCCTTCGCCGGCAGCGGCCGGAAGACGAATACGTTTTCTTCGCGGTCCACAACTACCAGACCCCTATGGTGCAGGACCCCAAGAACCCCAAGAAGAAGATCATCAACCCGACCTTCACCTTGGGCAAGGTCCAGCCGACAGCAGTGATCCAGTTCTTCCGCCGCCTGTATCGTCAGGCGGGCTACGTGGGCTGCTCCAGCCACAGCGGCCGGCGTACGTTCACCACGGTCAAGGCCCGTCAGGTCGGCAAACACGGCTGCTCGATCGAGGACGTCCGTGATCTGGTCGGCCATAAGCGCCTGGACACCACGGCCTCCTATATCGAGCCGTCGGACAACCGCCGCGCGCTGATCTCGGCGGACTGGTAAGCGGCGCCGGCGCCCTTAACAGGGGGCCGGTTTAAGCTGCCAGTATTCTTGACATTCGTGAACGGATGGACGAGGGTGACGCCTCGTCCATCACCCCCGTCCAAACGTCCCCGTATGACCGCTTTGCAAGATTTCCTCTCGGCGCTCTTCGCCGCGTGCCCTGAGTCTCCGGTACCGCTGACGGTGGGGGAGGATGCCTACGAAGCCTACACCGCCGACGAAATCGCCAGTGTCGTCAGCGCGGCGGAAGAAGCCGGAGAGGCCCTTTATACCGCGCCCGTGACGCAGGGACTCGTCGCCTTCATGCCGGCGGTGACCGAAAACGTGGCCGACCCCGACGAGTGGCGCGACGCCACGATCCAACCGACAGCGGTGTTGTTCCGGGACGGGATCATGCTGTCGCTTTACGCGCTGGACGCGGCCGTCGATTTGGAAGCTTCGCCCGAGGTCCAGAGCCTGTTCGGCTGGATGGGCAGTGATCCCTCCGACCTCATCCCTACCCCTGATTCGAACGGCTGGACCCTGGCCCATTGCGACCCCAACGTCTACCAGACGCTGGCGACGCTCATGGATGCGTATGCCCCTGAGACGCCGGTCACAGGCGCTGTCGGCGCACCAGCCGAAGGCGCTCCGTGGGACGAGGACTTCGGGACCCTGCATGATGCGCATATCCTGACGTATTACGATCCGACCGATGCCTACTATGCCCAAGAGATGACGATCTCGATCGGCGGTAACCGCGAATCGAAGAAGTGGGTTCCCAAGACGATGCCGATCGCGGCGTTCGTGGAACTGCTGTCGATGCACCGCGAGGACCCCAAGAAGGACGGCTTGGCGTTCGTCCTGGCCGAGATCGTCGGCGACCAGCGCCGGAAGCAGGCTGTGAAGACCTGCTACGGCGTGGGCCTCGATATCGACGTTGGCGTCTCGGGCGCCCAGATCGACGCAGCCCTGAAGGAAATGGGCTGCCTCGCCGTCCGCTACACCACCCACAGCCACAACAAGACGTCGACGTTCCTGAACAAGGACCGTGTGACGAAGTGGGCGGCGAAGAATGGCCAGGAGGAACTGGACGAGGCCGTCATCAAGCGCTTCCTCCGCGAGGAAGAAGATTGGGTTCCGGAACTGATTGAATCCGTCGCCTACCTCGGGGATGATCACCGCCCTGAAGGCCTGATGATCCAGCTTGAGCACGATCCGATGCCCAAGCACCGCGTCGTCGTGCCGCTGGCTACGCCTTACGAGGTCGCCAAGATCGCCAAGACCCACGAAGAGGGCATGCGCAAGTGGAACGAGATTCCCAAGGCGCTGGCCCGCGCTTTGGGCGACCTGCCGCTCGACAAGGCGGCTCTGGACCCCTCGCGCCTCTTCTATTTCCCGCGTCACGCTCCCGGTCGCGCCTTCGAAACGACCATCTTCGGCGGACCGATGCTGGACTGGTCGACCCTGGACCTGGACGGTCCGCCGAAGGACGCCTTCGAAGCGGCCCTGGAGGCTGAGATCGGCGGCTCCAACAAGAGTGGCGGTGGTTCGCGGTCTACGACCAAGGAAGGCCGCGACCTCGGTCGCTGGTCTATCAAGCGCGCGCACGGTTTCCAGATCGTCGACGTCATTCGTGACTTCGACCCCGATCGCATCCGCACCAATGGCGCGCACAAGATCGACATCGAGTGCCCCTTCGACGATCATCACTCCAATCCCGGCGATCCCGAAGACAAGGGATGCTTCGCGGTCAATGCCGGCGACGGGCCGTCGGGTATCTTCACGATCAAGTGCCAGCACGATTCGTGTCAAGAGCGTACGAACCTGGACTTCCTCGGCAAGATGCTGAAGGACGGCTGGTTCGAGGACGATGTCCTGGAAAGCGACATGTACAACGCTGTCCTCGACGAGGAGGACACCAGCATTCCGGAGGCCGCGAAGAAGATCGCGGCCCAGGATGAAGCGCGCGACGAATATCAAGTTAAGATCAGCGCCTTGTCTCCCGAATCGAGCGAGAGCGATATCGAGGACGCGTTGCGTGCTCTGATGGAAGCTGACCTCGGGCCGCTGGCCCAACAGCGAGCAGAATCCGAGATCAAGCAGAACCTGAAGATCAACCAGTCGACCCTGACCCGCATGTTGAAGACGATGCGCCGCGTGGTTGAACGCGATCGCAACCAGTCCGGCGACTACCGCGACCCGAAGGGCCGTCTGGTGTTCTCGTTCCAGGGCGACTTCAACTTCGACGAAGCCGTCGACATGTGCTTCAAGGCGCTGCGCAACACCAACACCAAGGATGCCGAGCCCACCTTCTCGTGCGTCCAGGACAAGCCTTACCGCCTCAAGCGCCACCCGAAGACCGGCCGGATTGTCTTCGAAGAACTGCCCAATCAGGCTCTGTGGTCGGAATTGAATACGCGTCTGACCTTCGTGCGTCGCGGCGACAACGGCGACGGCGCCCGTCAGGCCGTACCGAAGGAAGTGGCGACTCACGTCTACGAGCAGGTCTACAACGAACTGCCGCAGTCGCCGGAAGTCATCTACACGCCGCTCTACACCAATGACGGCGCCCTGGTTCTGCACCCCGGCTACTACGCTGACCTGAACATCCTGATGGCGAACACGCGCTTCGAAATCGACGTCCCGGTCAACCCGTCGGCGGAAGATGCTCTGGCGGCCGTGGACTTCCTCAAGCATGAACTGCTGGTCGACTTCCCGTTCCTGGACTACGACACCCAGGGGAACGAACGTCGGGAGCCGTCGGAAGCCAACGCTCTGGCGATGCTGCTCACCCCCTTCATGCGCCGCATGATCAATGGCTGCACGCCGGTGTTCTTCGTCGCCAAGCCTACGCCGGGTACTGGCGGCACTCTGCTGGGCAAGCTGCCTATGCTCATCTTCGACGGCGTCGAGAGCGCGCCCATGAGCTACACGCAAAACGAAGAAGAAATGCGTAAGGCGCTGCTGGCGGCGATCATCGAGACCCGCTCGCACCTCTTCTTCGACGACGTGCGCGAATTCAACAACCGCGTCCTGCTGCAATCCATCACGGCGCAGGAGATCGGCGGCCGGCTGCTGGGCTCGACGCGCAACGTTACCCGTCCGAACACCTTCAATTGGGTGGGCACCGGCAATAACCCGCTGATCGGCTCCGAAATGGAACGCCGCATCTGCTGGATTCGTTTGAACCGCAAGACCTCCAACATTCAGGAGATCACCTACACCCACGACGACCTGCCGGGCTGGATCGCGGACAACCGTGCGAAGATCATTCGCGCCATCCTGACGATGGTCCAGTATTGGATCGACATTGGCCAACCGACTTTCACCGAGCGTAAGCGTGTCTCGTTCGAGGACTGGTCGCGTAAGGTTGGTGGCGTCCTCCAGGCCTGTGGCGTGGAAGGCTTCCTCGACAACCGTCGCTCGGCCGGCGCCGATATGGACGAGACGGCGATCCGCACCTTCGTCAAGGAGTGGTTGAAGAAGTTCGGGTTCGAGAAGACCGCCCCGGCGAAGCTCTTCGAGTACGCGACGTCGATGGAACTGGACATCATCGAAGGCAACAACGACGACCAGAAGAAGCAGCGCTTCCCGAAGCGCCTGCACACCATGGATGGCCGTGTCTTCTCGATCGACAGCGTCGACTACATCGTCCTCACGAACTTCGACGACGACAACAACTTGGTCTACTCGCTCACTCCGCTGGAGACGGCGAAGGAAGCCGAAGCGGCATAAAAGGAAACCCCGGTGGAGCGATCCACCGGGGTTTTTGCTTAGAGGAAGACGATTTCAGGAGGCTTGCCGCGCCGGCGGACGATCTTGATAAGACCCGCCTTGATTTCGGCGGCGAACTGCTCCTCCAGGGTCTTCTGTTTACCGCGCCGGTGCTTCGATTGGCCCCAGGGTGTCTTGGTCTTGCCGCCCCGCCGTCTCGGCTCCGAGGGTTGCTCAGGATCGGGCAGAAGGGTCGAGGACCCCTCCATGCCATTGTAGCTCGCCATGCCCATCAGGGACGGCCCGCCTTGCGGTAGCGACGCTCCGTAGCCCACTCATGGTGAGCGCAGCCGAGCGCGACCAACAAGCCCGCGACGATCGTGAAGCCCCCGAGCACCCAGGGAAACGCCAGCGGCGCGGCCAGGAGGATGAACGCGGCCCACACGACGGGCCAGGACCAAACGAGCGCGCCGGCGAGCTTGAACACCATGATGAACACGGCGGTGATGAAAGCAAGCATACGCATTTCCAATTTGCCTCAAAAGGTATAGGCGCCAGGATTTACGGCGCCTCGATGTCCTGTGTCAACGCCATACCGCTAAAAGCGTTGACAGCCGACACCGCGAGGGCTACTTCCTGAAATGAGTATTACAGGAGTTTCCATGGCTTACGAGGCGGAGGATCACGAGGACGATTTTGTTGCGCATCCCTCTCGTCGCGGCGTCCCTTTGGCGGATGCGGACTTGATCGCCGCGCAGCCGGCTCGCCGTCGTCTCACCGGACCGACGCAGGCCGCGCTCGACTCCAATCGCGAATCCGTCCTGATCCGCAAGGAAGGGTCGCCCGCGATGCGTTTTTCCCTGAAGCACGCCGACGTCTATCAGGCGCTCTGGAAGCTGTGGGCCGAAAAGCGCGTTGAGGGACTCGACGATCCCGGCGTAACGCTGAGCGATCTCTACGCGCGTCTGGATGACCTCGGTCACGCTTATCCCAAGACGACTGTGGCCGCCATGGTGCAGGGCTTTGTGCGCAGCGGGCTCGCGAGCGTCGTCAGCCAATTCGTGGGTTTTGGAGCCGCGCGTGCTCGCTACTACCCTTCGGCTGAAGGCGTCCAGGCCTTCGCCCTGGCGGCCCATCTAGGCTACGGCGCCATGGTCCAGGTTGGACACACGGCGTCCGCGTGGGCTAATCGCAAGGAATCCGAACCCAGCAATTTGTTTCAACATGCCGCGCTGCTCGCGCGCGTCATGCCGTAATGCGGAGAGTGCATGAAATGGCAGAAAACTCGCAGGCCCAAACCAAAACCATCACAGCCCCAGGGCGAGCGCGAGAAGCGCGCGCTGGAAGTGCTGGCCAAGATGCCGGCGCCGGTAAGGAGGTTCTGACGAAGGAGAGCCTGCGGAAGATCGGCGAAGGGCTGAACGGCCGACACTGGCAGACCGACATCGCCAGCCGCCTAGGCGATTCCAAATCGCAGATGTCGCGTTACCTGAAGGGCGATCGCCAACTCAGCCCCCTTCTCCCGCGTCACCTCCAGTTCATCCTGAACCAGCGCATCGAAGAGATCGCGGCTCTCCTGAACACACCGGGCATGCCCTATGCGGGCACTCAGGAGGCTCAGGAAGTAGAGGAGATCATTCGGACGGCGCTCGGTAAGGTCCCAGGCTCTCGACCGCCCCGTAAGCGCGCTGGAGCGACGCTCGCGTGACGCAGATCATCAAGCCAACCCTACGCCGTTACAAGACGACAAACCAGCCGTCGGTGTTCCTCGCGGGGAGTATCGAGATGGGGACAGCGTCACCCTGGCATGACGAAGTGGCCGAGCATCTCAACGGCTATGCGTCGCTGGTTTACAATCCGCGACGTGACGATTGGGATTCGACCTGGGTCCAGGAAATCGGTGCGGAGCAATTCAACGCCCAAGTCAATTGGGAGTTGGACATGATCGAAGCCGCCGATGCGGTTTTCTTCTACTTCGAGCCCAACACCAAGTCGCCGATTACCCTACTGGAGCTTGGCATTGTAGCTGCATCCAAGCCGGCGAGGGCAGTTGTGGTCTGTCCTGCCGGGTTCTGGCGTAAGGGGAATGTCGACATCGTCTGTGAACGAGCCGGGCTACCGGTCCGAGAGACGATCGACGAAGGGCTCAAGCGTTTCCAGGCACTTCTCGGGACGCTCATTTAGATCAATGAAAAAGGCCCCGGATCGCTCCGGGGCCTTTCCTTTAGGATAGCGAGTCGACCTAGACGCCGGCAGCGATCATCTGCTTCACGTCGTTGCCGTCGATCAGCGCCCGGCCGTGCTTCTCGATCAGGTACTTCATGATCGGTCCGATCGCCTTGGGGGAGATCGTGACATCGGCGGCCACGGCGGCTTCCTGGATCGCACGGCGCAGGTCGTCGCCCTTGACCATCTTCGGCACGAGGCCTTGCAGCAGGGCCACCTTGGCGGTCAGGTCGAGCGCGATCGCCGAATCCCCCGGCAGTGGCGCGGTACCCGACTCAGGATCGCCGGCCAGCACCTTCTCGTAGGCCTTGATCTCGGCATAGATCGCCGTGAGGGCGTCATCGTCCGACGGCTCACGCAGCTTCGTCTTTGCGGCCGACTGAGCGTTCGACAGCACCATCGACAGGAACGCCGCGTAGATGCCCTTTTCCTTGCGCTGTTCGAGCGAGGCGTCTTGCAGGTTTTTCAGGGTGCCCATGATATCCTCTTCTAGGCAGCCGCCGGCAGACGCTGATAGCTCTTCCAGACGGCGAGATCGTAGTCCGACGGAGTTTGACCCGCAGCGTCTGCCAGGGTCAGGAACTCCAATTCGAGGCGACGGTACTCACGGGCTGATCCTGGTGTGACGAGAGGCGCTTCCACGCCGTTCGCTCGCAGGTGCTTCAGCACGTGAGTGTCGATCGCCGCGAGACGCTGGTCGGGACGGCTGTGCATGAGGAACATGCGCGCCGTCTTCGGCCCGACGCCGTGGATAGCCTCAAAGGCTTCCAGCGGGTCATTCCGCAGGTCTAGCTTAAGGCTCTCGACAAAGCAACGGTGAAGACGGGAATACTGGCCGAGGCGCGACTCCTGGAGACGCTCCATCAGTTCGCCATCGGTCCAAGATCGCGCCATGGCGTCGAAGGGGCGCTCATAAGGAGGAAGAGACCGGATGAAGTTTTCCAGCAGCCGGGCCTGCGTCGCGGCGGTCTTCCCCGCTACGACAGTGCAAAACAGCCAGAACTCTTCAAGTTCCGCGTCGGTGCGATCGTATTTGATGACGTCAGCGGGGTCGATCACAGTACGCGCTCTTCCCCGTGCCACTTGGTAGCGACGCCCATGCGCGGCACGCCGGCGCCGCCCTGAGTCAGGCCGAAATACTTGATCGTGACGATCTTGTGGTCCGCGTGCAGCAGATCGCGCAGCCACTGATCCTTCTTGCCCTTGATGCCGGCCTCGAACTCGCGACCGTCATCCATGGCGCAGACGACCCGCTTAGCGTAGCCGGCGTAGTTGCCCTTGCCTTCCTCGATACGCAGCACGGCGAACTCGGCGTCGTCGAACGTCTTGATCTTGATCACCGACCAGGAGCGCTTGGCCTTCTCGTACGGCAGGTGCAGGCGCCCGATGCCGCCCTCATAGCCGTCCTCGACGGCCTGGGCGGTCAGTTCCAGCAGGTGCTCCTCACTTTCGACCTTCGTGGTCTTGACGCATTCGATCGGGTGCGCCCACAGGCCCATATCGGCGAAAGTGGTGTAGAGTTCGTAGCTGCGGTAGCCGAAGCCCTCATGCTCGCCGGCGCCCGGATAATCGTAGATGTGGTACTGGACCTTGGCGACGACCTCGGCGATATGTTCGTCGGTGATGCCCTTCTGCTTCTTCAGCAGCGAGCCGAGCTTCTCGAACTCGTCCTTGAGGTCGTGATTGTAGAGTTCGCCATGCAGTACCGCGTCCGGGTAGCGTTCGAAGAACGGGACCAGGGCCTGGATGATGTGAGGCGCCGTCAGGATCGGCAGACCCTCGCGAGACTGAAGGCCCTTGGCGGTCGCGATGCAGCAGTAGCCGTCCAGCTTCGGCTGGAAGTAGACGCCGGTCTCCGTCGGGCCGAGCGCAGCGCCAGCCTTGGCGAGACGCGCGGTCCACTTCTCCCAGGTCGTGTCCTTCCAGCCCTCGGCGAGCATTGGCAGGTAGTTGCGCGGCGGGCCGTTGGCTTCCTCCGGCGTCTCGTAGTAGTCGCGATCGAGCGCCTTCTTGTAGAGGGCGGCGACCTCCTTAATGGCCTGTTCTTCGGGCGTGGTTTGGGCCTTGCCCTTGCCCTTTGAGACGCATTCGGTCCAGGCGTTTTCGACCAGCGAGCCGCCGTCGAAGCCCGCGACCACGCGATGCTTGTGACCCTGGCGTTCCATGTACCAGACGCGCATCTTGCCGCTGGCGTCCTTCTTGTAGATTGGGCGTCCGCGCTCGATCGGCAGTTCTTCAGTCATGTCGTTTCCCCTATTGCGGCCACCACTTGATGGTGTACTCACCATCGGCCTCGATCTCGATGTCACCCACCGGCACGCCGGCCTTGTGACAGATGTCCATCATGTTGAGCGTGCCGTTCCCTCCAGGGAACCCAAGGCATTCATCCACGACTGCCTGCTCGTCAAACATGCGCTGGTTACGATTGAACGGCGCCTTCTCGCGATAGCCGTCCAGGTCTCCACGGATCGGGACGCGCTTTTCACGATGCCCTCGGAACACCGCCCATTGTCCGGCCCACTGATCCGTGTACACGGCGTCGCCGTGAACGATCGTGATCGGCTTGACCCAATCCTTGGATCGCTCATCCAGGATTCGCCACACGCGCCCCTTGGTCAGGTTCCGGCCGACACGTCCGCCGGCGACGATGACGACCGTCATCGGCGGCCTCCACCGTAGAAGTGGGAATCGTCGATGAACTCGTTGGAGATCATGCGGGGTTCCGGGTACACACCGCCACCATAGGTGCGCATGCGCGCCGACGAGAAGCGTTGATGCTCGCGCTCCGCCAGCACCTTGCCCTCCAGCAGCGCCGTTGCCAGCCCTGCCAAAGTGGCGCCGTTGTCAGCTTCTCGCTGGAGTAGTGCTTGAAGTTCGACCAAGCGTTCGTCTAGGCAGGAGCCCTGCGCGCCCAGCCATTCTTTGATCCGAGCGGCGGACAGTGTGTAGACCTCACCTTCGAAGGCCCACGCCTCATCTCGTTCATCCCAGGTCCAGTCGACATCGTTGACGGCCGCCAGGACGCCCATCGGGTCGTAGGTGTTGTCGGCGCTGCGCAGAACACCGGCGCCGTCGAGGTAAGCGCCACTAGACAAGGCGCCGGCCCACATGACCCATGCGCTTTCGCACGGCTTGATCAAGTTGTAGAGCGAAGACAGTTCGATAGTGAGGGCCGACATCAAAAACGCTCCAGAGGGGTTTGAACGCGCGTGTGATCGCGAGACGCCATGTCAGCCCACGCCGCCATATCCTTGTAGGTCTTGAACCGGATATGGAATTCGTAGCTGCTATGCGGCGCCGGCCATCGGTAGGGGTCCGCCAGCAGTCTCGCTTCGAATTCAACCCCACGAAGCGAGAAGTCCAAGGTAACATTCAGGCCGTGCTGGACCGCCTGTCGGGCACTATAGAGAAGTTCACCGTTCTCGTAGTCTTTAATGGCCTTAACCTTGGCGAAGGATACAGTCTCGCAGCGTGGGCCGAAAATCCAATGAGCGGCAAGGTCTGCGTCGCGGAAATGGGGTCGAACGATTTCACCCGCGCAATAATGGGGCGTGCTCTGCATCGCTTCCATGAAGGCCTGAACGAAGTTGTAGTCTCCGTGACCGCCACGATACGAGGCTACATCTGCGATCATCCCCTTACCCATGCGATCAAGCTCTTTCTTAATATCAATCATCTGAAGCATGCACTGATCTAGAGTGGCGGGATCGAGGTATTTGATCTTAGGCACCACAGTCCAATCACACGCCGATTTACGATCGACGCGTGACTTGGCCTGATCTACTGCGTTAGGCGACCACGCCGGCGGGATCAGATAGACGGGCTCCGGCTTGTCGTCGACCACGGCGAACTGCTTGATCCAATCGGCCCAATGAGGTCCCGTGGGGAATAATGCTGCTAGAGCCGAGGACGCCATCACGCCTCCGGGCGCCAGACGAACGGCTTGGTGTCTCGGGGAATGCGGTGGTGGCCTCGCGCGAGCGGATGCTTGGGATAGCCATCCTTGGTGACGCCGAAGCACATCACGTCTAGCCCGGTGCGCTCGATCATCTCGGCGACCTGCTCAGCGCGACCCAGATAGTCGCCGTTCGCGCCCCAGGCGGCGACCACCATGCCTCCGTACTCCGAGATCGATTCGAACAGTTCGTCCAGTGTGCGATCGTTGTCGGGTCCGATCGGATCAGCCGCCTGCTTCAACACCTTCGGATGCGGCGAGCGGAACGCGAATAGGTTGACGACACGGATCGACCCGAAGCCGTTGCGGCGCGCGAAGTCGATGCAGGCGAGGATCGTAGGGTCGTCCTTCTCGTGGTCAGCGGTGCTCGGATTGAGCATCACCCAGACCATCTCCGGGAGGCTATGATCCCAGCCTCGCACCAGATCGTAGCGGTAGGTCCCACACAGGGACAGCGTAGCGGAGGTGTAGCGGGGCGCCGTCATGGCTGGCAATTAACGATGCGCCGTGTCGGCTGTCAACTCTTAAAGCGGAGGCCGGCAGCCCTAAGCTACTGCCGGCCTCGCTCCCAGGTCTTGCACCCCTTCGCCGGTTCGTCTTTCGACCCCGGAGCGCCCCGGAGGGATGCCAGTGTCCGCCCGTTGACCTGGGACGGATATCGGGTCCATCGGGCCATGATGAAGCCCTAGGGACTAGGAGTCCGGCGCTCCGAAACTCAATCTCTCATGCCAAGCCTGCGAAACGCAAGACCGTCTTGAACAGTCGCGTGTGCAACGGCTTGGTGAGCTTTTCCCCAAACTGGTAGTTGCGCGTCGCTTCCCACCCCTCGGGATCGGCCGCCAGCAGGAATTCGGCATAGGCCCTGGGATCGACTTCCCAATAAGGTCCCTCAGGCGTACGCGGTGGGCGAATGTGGAAGCCCGTTGGGATATGGATAACCTGCCCGTCATCCGTCCATCCCAGAAGGTCATTCAGCACGGTGCCGCGTTTGCGGGCCTCGCCGAAATGGGTACGGATGAGCTTGCGCTGTTCCTGTACTGGCTTACTCGGTCGCGCCATTCATCTTCGCCTGCTGGACCAGCCGTTCGTTCGCTTCCAGGAATTTGCGGGCGTCCGCCACACCTTCCTGAAGGCGATCCTCCGAGAAGTTGGACGGGGCGTCATTGATGCCCGCCATTGTCAGGGCGTTGATGACGTCCATCGTGTCGTACTCGCGAAACAGGGCACGGATCGCCGGCGGCGCGTCGTCGATGCGCTCATCGCTCAGCGCGGGATTTGCGCGGCCGTCAGTCAACGTCCAGGCCCTTCTCCTTGTCGATGCGGACGGCTTCGGCCACCGTTCCGCGCCGATAGTTGTTCCAGTGTTGGTTGTCGACGAAGCGATTGTTCGGACCGGTACGCATGATGTGCAGATTCTCGGGAATCTTCAGGCCGTGATCCTGCTGCGCCTCTTCGACCAGAGCGAAGAACTTCGCCTGCCAATCCGGCGGCATCTCCTGGAGGGAGAGGCGTGGGATCGCGAGCCAGGACGCGCGGGTCAAGCCGAAGAAGTAGTCGGCCGGCGGATCAAGCATGATCGCGCCGTCGAAGTTGTAATGCACGGGGAAACCATGCTCGTTGACGATGGAATGCGAGTGACGCATCCAATCGTTCCAGCGATGATCGACGTAGTCTTTCGGTTGCTGGACGGTGCCGGCGTCTACGGTGACGGTTACGGGTGCGATGCCCATCTGCGATCTCTCTAGTCCCAGCCGACAGCTTTACTGAGTTCAGGTGTCCAGCCTCCGGCCTCCCGGAAGCGCACCATAATACGGTCCATGATCGCGGCCTCACGCACTAGAGCCACCTCAAAATCGTGTTCGTCGCGGGCTACCGCCGACATGCCGGGAGACGGCAAGTGGCGCGCCCATTTCGCAAGCTGGAAGTGCGAGGCGGTTTCAACGGCGGTGAGTTCGGGATAGGTCACGGCTTCACCGGCGTGTAGTGGTAGCTGGTGTACTGGCTATCGCCGCCGGTCGTGCGGGTCAGCAAGCCGCGTTCAACCAGATCGTCCGCCTCGCCGAGGTAGTCGGCGTTGTGATGCGAGTCGATGTAGAATGCGCCCGTCAGCATTTGCTTCTGGACGGTCGTGAGGTCTTCAGTGGTCATCGCAGTAGCGCCCACAGCAGCCAGCTTAACGAGGAGACCAGCGCCGCCAGTGTCCAGATGATGAACTTGATTCCGCCTCCGAAGGCGGTGAACCAAGGGTCATCATCCAGAAACGTCAGCCAGATAGCCACTCCGGCGGCGACCACGGTAATGATCAGCGGGAAGACCCACGTCTCGATATGAATGTCCATGATCGCCGCCTCCAGGCTTAGAACGGGTCTTCGCCGGCAGCCTCGACGCGGGCGCTGGTCACCTTGGCGTCCTCGATCTCCAGCACGGCGCCATACGAGCGGCTCAGGTTGTCGCGGACGACCTGTTCGGCGCGATCCTGGGCTTCGACCAGCGTCAGGTTGTGCAGCGTGAACTGCATGCTGATCTCGCCTTCCTTGGCGGCGCCTTCTTCCTCGGTGAACGCGCGGAGATAGCTGCCGACCAGGGCGCCGGCGTCGTTGCGGGTGATGGTCAGCACGCCGCCCAGATAGTCAGCGGTCGCGGACTTGGCCTTGGTATCGACAGTCCAGGCCGACTGCGAGATGTGCGGCTTCTTGCTGTCGGTAGTCACAGTGGCCTTGCCGTGGATCGGCGCCGGCTTGGCGATCGGCGCGGTTTCGACGGCGACCTCGGCCGCCTTGGTGTCATTGGTGCTCATGGAGTCCTCGCTTACAGTTGAGCCGCGACGCGTTCGCGGATTTGGTTGAGAGTGTGGGCGTTGATGACCTCGGCGCCGTTATAGCGCGGCTCCAGAAGGTCAGCGATATCTTCGGCGTCATTGACGCGGTTGATGGTGTGGAACTCACCTTCCTCGTCACGCAGCAGGGCGAATCGGCCGCGCTTCGATTGCTTGCCGGGATCGGTGATCGGGTCCTTGTAGATGTCGACGCGCTCGCCGTTGATCACCATCTCCGAAGCCTTCATAGCCCAACGATTGGTATCGCGGTCCAGATCGGCGGTCATCAGCCCGCCGCCGGCGGCCGTGATGATGCTGTCCGGGGCGATGCCCAGCGAGTCGGCGATCTCGAACGGCAGCATGTGCGTGTGTTCGTTCATGCCGTCGCCTTGCAGCACCTTGGCGCCGTACCGAATGACCTCGCGGCCCTTGCTGTTGCGGTCGGTGCCCAAGCCGTCGGCCAGGATTTGGATCACGCGCGGCAGGACGTCGCGCAGTTCGCCAGAGTCCGGACGAGCGACGAACGAGATGCCCTTGTTGATGATCTCGTTTTGGTGATTGTTGACGGCCTTCTTGACGAACTCGAAGATGTTCCAGGTATCGCCGACGAGGCTCAGGATCGCGCCGGGATCGGTCGCGGCGATCGAGTTGGCGATGTAGTCGTCATCATTGTCGCGGCCGAACGAGCACGAGATCGAGTGCTCCGACGCCATGACCGAGAAGGCCGACATCGGGTGGAAGTAGTAGTAGTTGGCTTCGCGCACCGCCGGGACGTTGTCCGAACCCTGGAAGTGGAACAGGTGAGCAATGCCGCCGATGACCGAATGGTCGTAGCCCATCGTGCCGCGCGACGAGAAATCAAGCAGAGCGAACGGCGACATCGGATTGTCGCTGTACTTGATCCAGTTGGCGTTGATGCGGCCGGTCATCTCGAAGATGCGCGTGGCGATCGTGCAGGCCGTCCACAGGTCACGCAGGATCATCGTTTCGAGATAGCTGGTCAGCCAGGGCAGGCGCGGGTCCAGGTTCTCGATCGAGAACAGGGCGTTCTTGACCGGCACCACGAGGCCTTCCGGAACCGCCTTGATCAGGACCGGCAACTTGCCGCCGTATTCGTTCAGGATGATCTCCCAACCATCGCGGTTGAACGGCAGGCCGTGCGCCGGGCAGAACTGCGCGATCTCTTCGATGTTGTCGCGGGTGATCGGCTGGCCCAGCTTGGAATAGAGCAGACGCTGGAGGCCCGCGAACATGACGCGGCCGTAGCGCCCTCCTCGACTCTCGATGTAGCTGTAGACGGTCGTGGTGCCTTCGCGATAAAGGCGCCAGTGGCCGAACTTGTAGCTGTCGGTGTCGGCGATCAGGTTATAGGCGAGCGGCGGCAGATAGCCGGGCAGATTATCGTGGTCGATGATCATGGGAGACCCCTAGAAGCTGGCGTGATGGGTGAGCATGTAGTCGATGATGTGGGCGTGGTCCTCGAAGGTCTCCTGCGGACGGATTTCCGAAGTGGCCTTCCAGTATGCGTCCTTGGCGTCATCCATGCCCTGGACCGGCGGGAAGCCCAGGCCGACCGGCAGGTCGAACAAGTAGGCTTCAGTGATCAGGTGACCGCGACGCGAACGGTTCGGATCGTCGAAGCGCTCGCCTCGGCCCACGAGGTAGCCGATCAGCTTGCGGATCGCTTCGATCACGAAGTCAGGCATCTGAGGTTGCGGTAGGTTGTGCTGCTCCGCCTTCTTGCAAGCGGCGAGCCACGTGCGCAGGAAGCCCAGGTTCTCCGGCGTGATGAAGAGCCCGGTTTCCTCGATCACTTCGCGGGCCGCGCCCCACAGCGTCTTCTCGCCGGCGTTGAGGAAGCCGCCCGGCAGGCCGCACATCCCGGTGCCCTCGGGGCCGCCGCGTTCGATCATCAGGATATGGTCGCCGTAGCGCACGACGCCGTCGACGGTCTGGAACGGTCCCTCGCCCCACTTCTTGCGGTAGGCGATCTCGGCCGCCAACTGCTTCATCAGGTAGGCGTAGACCGGCTTGTCGCGGAACTTGCGCAGGAAGTCGACCGTGGGTCGCGGCACATCGCGCCAATCGACCTCGTCGCTCCACGAGTCGAAGTCGACGTGGCCCGAGAAGAAGGCGCGGCGAATAGCGGTCGCATTGGTGCCGCTGTCGGAGACCGGGATATAGTCGTACGCGGGAAACCACGTCAGGTACTCGCTGGTCGCATCGCGGATGTTGCCGACCAACGAGTAGCGAGGCCGCAGGGCGCTCGACGCCGAACGCATGACCATCTGGACTTGCTCGATCCAGGCCTTCTTGTTGTAAGGCGTGTCATCGAGCGGAGCGATGCGGATGCGGTGAGCCTCGTCCGGGAAGCGCTCAGCGATACATTGGCGCAGCACTTCCTCACGCTCTTCGAAGGTGAAGGGATTGCGGGTGTCACGCGCCACGTTACGCGACCCGATCATCACCTGGACGATCTGCGCCTTCTCCAGACCCTTCTGGATGTTGCGCAAGTGTCCATCCTGGACGCCCTGAAGGCGGCCGATGAACCCGGCGACGTCATATTTCATGTCGGTGGAACGGGGTTGAGCGGGCATCATTCGTCCGTGATTCGGCATTTGCGGCGAGGTGGTGAGCAGTGGTAGCCGTCGCGGCGACCTGTATAGCTGTAGCCGGTATCCCACTTGCAAAACCCGGCCAGAGTGATCTCAATCAGGCAATCCGCTTCTTCTTCGATCAGCGGCGAGCCTTCGCGCTTACTGCGGAGCACGGTGGTCAACTCGATCCCTTCACCCAGGACTGCACCATGGAACAGTTGCCGGCGCGCCCAGGCGATCGCTGCTCCGAAATGGGCGAAGCGCCGCGTACGTTCGTAATCTTCAATGCGTGCGACTTCCGAGGCATCTGCCATCTGGGGGTCCAGCCACTTCAAATCGAAGACAGGCCCAAGGGCCTCTTGCTTCGATTGTGCTTTCGACTTCGCCAACGCGGCGTCCCCACTGACTAGGCTGGATAACTTGGAGCGGAACCTAGATGGCTCGGCGCCGGCTGTCAACTCTCGGCCTCGCCATTTTGGCCGGCATGTCAAAGTTGGTTGCATGATCGACCGGAGGTGGGCCGGCGGCAGCCGGTCACGAGCGCCGCCGAAGGCCAGCGAGTGATCACGCGTGATCGAAAACGCGTGCCTCGAAGTTGCTCTCGATCTTCAGCCCCGCCGCCATGGCAAGGTCGATGATCTCCTCGCTCATGTGACGAGGGAAGTCACGCGAAGCCTGCCTGATTTCCGCAACGGTTCCTGGTCCCACGATCTGGCGGATTTGCCGCTCCATCCGATCGAGGTTCTCGAATGTCTCGCACAGGCGGACCATGGTGCGCTCCAGGACACGCTCGGGAGAGACCCAAGAAACACCGTTAGGCAATCGGGGCGAGTTCTGACCACTGCGCCCATAGACGATGCGTACGTGCCGTCGCGCTTCATTGACCTCGGCGCCGAGGTCTTCGAGCGAGTGGTCCAAGGCCGAGCCGAGATGCCAATCGAAGATCATGTCTTCGAGGCGACAGCCGAACTGCCAGAGCATCGCCATCGAGACCAGAAGCGACTTCACATCGGCCTCAGGGAGAGGGCAGTCTGCTAGACTGAGCAGCGCTTCGGCGCGCTCGAAGGCCGCCGACGCCACTGAAAGCATCCGATTGATCGGGCGCTTCATAGGGTGCAGATCGTCCCAAGCGTCGTAATTGAAGGGCTTATTCTCCTCGGAACGCAGGTAGGTATCGAACATCTGTTCCTGGTCACGCTTCACTGCGGCGCCGATGATGGATTTGAACATGGCCGAGTTACCCCAGGCGGACATGGCCTGTGCCGAAATGGCGGCTGCGGTAGACATCGACCCTAAGGCCGCTATCATCTGAGCGTTCTTGGACGTTTTCATCGCACGGCGTGAAGCGGAAGGTTGTTGCTCAGTGGTAGGAAGAAGTCGACCTTGGGCGAAGCTCCACCGGCAATCGCCTTCGTCTCAGCGTCGAAGACCGAGGTCAGCGCCTCTTCCCGCGTCACGAAGACGCCGGCTGCATGCCCCTTGGCGCGGATCATCTCGGCGAGCAGTTCGCGCGCCATCACCAGCTTCTGATCTTCCGTCATCCCCAACAACGTGCGGATATGGTGATCGCGGGCCGACAACTCAGACATGGTGCTCTTTATCCTTGTAGATGATCAGGGCGCTGAGCGTGCTGTAGAGGCTCAGGAACTGGTCAAGGCTCTCCGTTTCGGCAACCCTGCACATGCCGCCGAAGAACTCGTCGGGTCGGCGTAACTCGGGCCACGTCTCCCAATTGATCAGATCACTTTCGGTCACCCGAGAAGCGTCCAAGAAAATCTGGAAGATAGGATCGGTGAACCAGCAGTACGCGACCTGATCACCCTGCTGGATCGCCAGGATATTTCCGACACGCAAGATGCGGCCGTCCGCGCGCGTCATGTCGCAGCGGTATTCGGCTTCGTAGGAGGTGATCCTGAGGTGGCGCACCCGAACTAGGCCTTCTTCCAGTTTAGCAGGCGGTAGACGCTGTTGCGCGTGCGGATGATGCCCTTATCGTCGGGGCCAGCGAGGATGTAGCTGGTCGTGATGATCTCGCCGCGCCGGAAGCGCCCCTTGCGATCCTCGCTGACCAGGACGCCGCGCGCGATGTTGTACTTGTCGACCTTGAAGATCGTCGCGCGATCCAGTTCACCGTCGACTTCCAGGGTGAGATCGACGACATGCGGACCCCAAAGGTCGCGCGACGTATAGATCGTCGCCTTGCGGTTCAGGTTGAGACGTTCGATGAACGTGGGCCACCAGGGTTGCAGGCTGTAGATGAAGTAGAGGTTGTTCACCTCCGTATCGGTCAGCGCGTCGCCCGGTGTGAAATCGATGGACACGTGGTGCCACGCGATCGTGTTGTCCTCGTCCGAGAGGAAGGCGCGATATAGGGGCCGTTGGCGGTCGAACGCGGGCGCTTCGGGGCTGGTGTCGTAAGGCATCTTGGTCTCGATTTAAGGCTTGGGTTTGTACTCGTCCCAGAACTGCGAGGTGTCCATGAACAGGAATCCATGAAGCACCCGCAGCCAGTCATGGACTTCCGACGGCGGACCACCTGGAGCCACACCGCCGTAATAGGCGCAGTAGCAAGGTCCGGGGCCTGCTCCGATACAATCCTCACAATCGTAGGATGGCCAGCCCAGCCGATCCAACCAAAGGAAGATTGCCCAGAAGAGGCGCGAGCGTCGGAAGCCCATCTGCGGTTACTCAGGGGAGGCTTCGGCGGCCGGGGCTTCCGGAGCAGCTTCAGCCGCCTGGGCGCCGCGCCCACGCGGAGCCTTCGCAGCCGGGGCGGCTTCCGCAGCCGGCTTCACATCTTCGGCGACGCCGGCCTGGACTTGATCGACGGCTTCGATCGCCTCGAAGGCGACTTCGAACGCATCCGGCTTGACGACCGACAGGATGGCCGGCGAGAAGGTCTCGTCCAGCACCAGCCATTCGCCGGCTTCGGCGTTCTGGGTGACGCCCGACTTGGTCGGCACCAGGAGCACGCCTAGGCTGTCGACGACCGGCGTCTCCCCCGTCGGCGTGAAGACGCGGAACTCTTGCAGCCATTGGGGCTTCTGGGCGCCGGGCTGGTATTGCCACGCCTTCACGGGCGTGGACTTGCGGCGGTATTCGGTCATGGGAACTCCGTTGTGACCTGAGTGGATTAGGTAGCCAGAAGCGAAGGCGACTGGATCGTCTGGGCATAGCGTTCGATCGCGCCGGAGATGCGGTCACGAAGCTCCTGCGGTTCGAAACGCCGGGAGGGTCCGTGCATCTCCAGCAGGCGCATGGCGCCAGTGAGGAGACGCACCCGCATCGCCGCCGAGACGTAGATACCGACGTTGTCGTCGAAGTCGATGATCTCGTCGAGGTACATCGGTCCCTGCGGCGAGTTGAATTCGATGCAAGCCTCGATGTTGGCGATGCGATCGGCGACCTTGACCGGCGCCGCCTTGGGCAGGTCTGCGATTTTCGCGTACTGCTGCTTATTGCGGGCCTTGCGGTTCTGCTTGACGCCGTCGATGTACATCTCGCCAGTGACGGCCCAGACCAAGTCTTCGATCTCGTCACCATAGCGGGCGCGAACACGGACGCGGCGCGATACCATCGCTTCGTCTTCCCAGCAGTCCTCTTCCACGTCATGGAGCCAGCCCACGACGAGGTAGCGCCAGCCGGCATCGAAGTCGCGCAGCACTTGGACGACCTTGCCCAGGTGATAGCCGTGCCGCAACTTACGCGCCTCGTCGTACCATTGCTCACCGTGGTGCATGACGGCGAAACGGCGCGCGTCTTCGATGATGTGCGTACCGTCGGTGTGATACGTCTCCTGTTCGCCCGTATCCGGATCGATGAAGTACATCATCGGCAGGCCGCTGAGACGAATCGGGTGATGCGTCTTGCCCGAGGCGATCGAGAACCAAACCTCGCCGGTACGTGCGACTTCAGCCGCCTCCTCGGGGGTCAGCTTCCAGCACGAGATGTTCTCGATACCGTTGCCGTGGACGTAGAGAGGCCGCACATGGTCCTCGGTGCCCGGCGCCGGATTGAGCACCTTGTTCCAGCCGCAGAAGTCGATGGGGTCCGCCATCAGAGCGCCTTTCGCATCGCCAGCACCTCGTCCAGGTGCAAAGGCGTGAAGTTAGTCTGCTCGACACAGACGTTGATGTAGCGTGGGTCCGTCTTGTTCATCAGACGGGGCCAGCGCGGGTGGGGCACCTTCTTGGCGTGGAGATGCCCGTGAACATTCCACCCGAAGCGGTCGACTTCCGACGTGTGGATCGGCACGTGCGTCAGAGCCAGTCGGTGTTCTGGCATCACTCGGATGCCGTAGACCTCCTTAAAATACTCCAGGTATTCCGTGGTCTTGAAGACGTCGTGGTTGCCCCGGATCAGGCGCTTACTGCCGTTGAGGCGGCCGACCAGATGCAGGTTGCGTTTCGTGATGACGATGTCGCCCAGCAGGTACGCCTTGTCCTGTGGCTTCACCAGGGCGTTCCAGCGGGAGATGATCGCTTCGTTCATCTCATCGGCGTTCGCAAACGGCCGCAGCGGCGTAACGCCGTCGGGCATCTTGAACTCGGTACAGGTCTTCTCGTGACCCAGATGCAGGTCGGACAGGAACCAGATGTCAGCCGGCATCAGTCACCTCCACCGCCGCCATCGCAGGCTCCGGCATCACCACCACCCGAGCAGGAACTGCCCGAATGACTACCGCCGGACCAGCCGCCATCGGCGAACATGTAGGCCCAGCCACCATCTCCGCCCGACGATGAGCCGCTTCCGCCACCACGGCGCGCGCCGCGCCGATCATGCTGGTCGTCGAGAGCCTGAAGCTTCGAGACGCCCCAGATGAGGAAAGCAGCGATCAACAAAACGCCGACAATGATCAAAGGCGTGGGCATTGGTTCTCCTTGGGCTAGATCAGCCCGAACTTGATCTTTTCGTCGTCCTTGCGCCGGCAGGCGTCGGGGTCGAGTGCATGGATACGGTTGAGGGTGTCGGTCAGACAGGAGTCGACCGACAAGCCCAGGTTCTCCGCCAGGATCAGCAGACTGATCGCCAGATCACCCACTTCACCCCTGGTCTCACCGGCCTTCTTGGCGGAGACGTATGCGGCGACGAGGACGAAATCGGCTTCGGTCAAACCTTGGGTCTGGCCCAACTCCATCGCCTCCTCTACGAGGCGAAGCGCCTGATAGCGGGAACCGAGGGCACGGTTCCCGTAAGTGTCCAGAGCCCACTGGTAGGCGGTCTCCTGACGCTTACGAAGCCGATCGTGAACGATCTGCGCTACACCCTCAGACATTACTTCGTCCCCCACAAACGGAGCCTAACCCTTGACGCACAACACCTGCTTGAGGGTGGCGACGATCTCCACCATTTCTTCCTGGGCCGCCATGACGAGTTCGATCGGCTTGTAAGCCTTCGGCGTCTCGTCGATCACGCCTTCGTCCTTGCGGCACTCGACGCCCTTCGTGGCTTCGACGTGCTCGTCCAGGGAGACGAGCTTCTTCGCCGCCGAACGCGACATGACGCGGCCGGCGCCGTGGCTGCACGAGCAGAAGGCGTCAGCGTGGCCCTTGCCGCGCACGATGAACGACTTGGCGCCCATCGAACCCGGAATGATGCCGAGTTCGTCCTTCTGCGCCGACACCGCGCCCTTGCGGGTCACGAAGATGTCCTCGCCGAAGTGGCGTTCCTTGTTGACGTAGTTGTGGTGACAGTTCACCGCTTCCTTGTCGGTCTTGAACGCCGGCACGAACTCCCGGATCGCCTTGAGCACGCGGACCATCATCATGTCGCGGTTCAGGCGCGCGAAGTCTTGCGCCCAGCCCACGGCTTCGATGTAGTCGTCGAAATCCTGCTCGCCCACTTCGAGCCACGCGAGGTTCTCGTCCTGCGGGCGCACATGGCGCTTTGCCAGGGCGTTCTTCGCCTTCTCGATGAAGTAGTTGCCGATCACGTTGCCGACGCCGCGCGATCCCGAGTGCAGCATCACCCACACGTTCGGGTCCGTCGTCCCCTGATCGGTCTGGATGCAGATTTCGATGAAGTGGTTGCCGCCACCCAGCGACCCGAGTTGGGTCACGTTGTTCGACGTCTCCAAGATCGGATGCTTTTCGCACAGCTTCTTGAACCGCGCCTCCAGCCCAGAATCGATCCAGGCACGCATGATAGAGTTCGGGATGCCATGACGACCCGGTTCCTGCCACGAACCCTTCGCGCCCGGCCCGCCGTGCGGAACCGCACGTTCGATCGCCGAACGCATCGCCGCCAAGTTGTCCGGCAGTTGCGAAGCAGTCAGCGTGGTGCGCACAGCCATCATGCCGCAGCCGATGTCGACGCCGACCGCGTACGGGATCACCGCATCCTTGGTCGGGATCACCGAACCAACGGCTGCGCCGTACCCGGCGTGGACGTCGGGCATCACCGCGACGTGCTTGAACACGAACGGCAGCCCGGCGACGTTGTGGGCCTGATCTTCGGCGCCGCGCTCGAAAGGCACACCGTCGACCCAAGCCTTGATTTGCCCGCCGTAGCGGCCGTCGATTTCGAGCACCGTTCTCTCCTATGCCAGTCAGACTGGCACTTCAACCATGTCCGGGCTCATCCGTCAACACTTGGCCGTCATTCGCCAGCAGTTTGCGTATCGCTTCCGCCTGGAACTGAGCGTTCCGTTCCTCGATCGGGTTGACGCCGACGAGGTGCTCTAGAAACTCGGCGCTGTCGTCGAGCATCGCACGAAGTGTGGCGATCCGCTTGGTCAGTCGCTCCTCGACAGTCATGGCGCCTGGAAAGGCTTGAACGTTCGACATCTTCAAGCCTTAGACATGGCAAGCAGCCACTGAGGGATGGTGACGTTCAGGCGATCGTTGACCGCCGCCGCCTGGGTGGAGATCGTGTTCGCCAAGTCTCGGGCCGACTGCATGATCATCATGATCGTCTGCTGGCCCTGGACGAGACTGCCCAGGCGCTGGCCCGCGATGATCTGCTGGTTCGGCACGGTCAGCGCGGTGGTCGCCACCTCCAGCACCAAGGTATCCAGCCGCAGCGTTTCCAGGCGAGGCTGCATCTCTTCGATCTGCCGATTGACCTCGGCATCCAGCTTCTGGAGGATATCGCGGGCCTGCTCCAGGCGCACACGATAGAACTCGGGCTTCGATCGGGCGAAGCGATCCAGGAACGACGGCGGTCGCGAATAGGAGTGCTCGCACTCCTGCGCCCATTGCACGGCGTTTGCGGTCGACAGCTTCGAGGTGTGGTCCTTGTGACGCTGAGCTTGATCGGTCAGCGCACGCATTTCCTTCTCGCCCCAGGTGATCCACTCGGAGGGCGACTGCTTCAGAAACATCTCCAGACGGCCACGGAAACGTGGATCGTTCGCCAGCTTTGCGTCCTTTGCAACAGCCGCTTCCATCATGGCGGGCGCTCGGGGATCGCCGCCGATCACCTTGTTGCTGGGACCTTCGAATCGGCGCGGAGCACCGCCGCCCCCCGCACCCGACACAGGTCGAGCCTGAAGCGGGAGGGCAGCCGGGATGTGAACTTGTCGAGTCGGTTGACCAATCTGGTGCAGGTCCAGTGTGGTGCCGCTGTCCCCGCGCGTACCGGGCGTGCCATTGCTCATGCTGGGTACATGACGTTCCCGACCGGCGTTGGCGATAATATCGGCGGCTGGAAGACTCAAGGCGCGCGGCGGCGACGCATTTTCTGGACGCGAAGTCGTCTTGGACGGCGCGGCGGGGAGATTGCCGAAGTTCAAGGCCTTTGGGATCGCATCCTTTTCCATCGGCATGGTACGCGCTCGCTGTAGCTTAGAAAGGTCCAGCGGACGGGGTTCATCCCCGTCCGCCGGCTTGGCCGGGAACACGAGCGGCTTAGGCTCGTAGTCCCCCGCCATTTACGAGACGGTGGTGCCGGCCGGGGCCAGCAGCTTCACGAAGTCCGCCAGCGACGCAGCGGCGGGCACGCCCAGCGCCTTGAAGCGGAATTCGCCGTCCTTCTTGTAGAACGTGCCGAACTGGAGAGCGGTGGCGCCGCCGGCGTCTTCTTCCAGGTCGTAGTTGGCGATGGCCAGGGCCTTGTAGTCGGCTTCGGTCATGCCCGGATTGGCGGCTTCGGCGGCGAGCAGAGCGGCTTCTTCGTAGACGCGCACGTAGGCGTTGCGGACCAGACCGAAGTTCTGGTTGCGGGCAGCGGCTTCGTGGATCGTCACGGCGACGATGATCTCGTCGACGGCCGGGTTCAGCAGGCTGGTGTCGATGGTGATGCGCTCATCATCGCCAGCGCCGTCGCCGGTCAGGTTGTCGCCCGAGTGGACGATCGCGCCGTCGGCGGACTTCAGGTTGCCGTAGAACACGAAGCTTTGCGAGGCCGGCGACAGCAGCTTGGGATCACCGTTGGCGTCCTTGACGCACGGGAACGCCGAGGCGTCCAGGTCCGGCGGGTTCTGCGGGTTCGGGTTCCAGCCCAGGCCCACCACGAAGCGCGAGACGCCCGGCGCGGTCTTCGACAGGTTCACGTTCGAACCCTTGGTCAGATTGATGGTGTCGGTCACGACATCCTCTCCTTTTCGTCAGATCAGGGCGAAGGTTGACCCGACGGCGTTCGCCCTTTCGCCGTCAGGTATAGTTTTACTCGCCCGCGACGGCTTGCTTCAAGGCGGCGCGGTTGGCGAGCAGCGAGGTGATGAAAGCCGCGCCGATGAAACCAGCGCCAGCGAGACCCTTGACGATCTCGGGCAGTTCGTAGATCGGACCGATCAGCATCATGCCGGCGAGCGCCAGGATTGCCCAGAAGGCTCCCATCTCCAGGTGCGGGAACTCGGTCAGCGTGCCGCGATCAACCGCCAGCAGCGTCAGTTCCCGAACGGCCAGGGCGCCCACGCCGAGACCCACCATGATCCAGACGATGTTGCTCGTCAGTGCGAAGGCGCCGATGACGCCGTCAAACGAGAAGCTGGCGTCCAGGACTTCCAGGTAGATGAAGCCGCCGATGCCGGCGCGGATGACCTTGTCGGCGCCGCCGCCTGCGATCGTGCCGAGCGTCTTGGTGATCGAGAAGAGGACGATGCCGACGAGACCCGCCGTCAGGTAGCTGTAGCGGAGGGCTTCGGGAACGAACGGAGCGATCACGAGCAGGGCGATCACGGCGATGACGGCTTCAGCCATGGTCGCGAGGCCCAGCTTGTTGAACAGGGCTTCGATCGGGCCGAGCCAATGGCTTTCCTTTTCCTGGTTCAGGAAGTATTCCAGGCCGACCAGCAACAGGAACGTGCCGCCGAACGCCGCGACGATGTGATGCACGCCTTCCAGCGTGTGGCCGTATCGGTTCGGGTCTTGGAACGCCATCTCCAGCACGGCCGCCGGCGACATGTGCGCCGCGAAGGCGACGATCAGGATCGGGAAGATGAAGCGCATGCCGAACACGGCGATGATGATGCCGACGCCCAGGAAGAGCTTCTTCCACTTCTCGTCCCAATTCTGAAGAACGTGGGCGTTGACGACGGCGTTGTCGAACGACAGCGAGATTTCCAGGATCGCCAGAAAGCCGACCGTGTAGGCCAGCGTCAGGCCGCCCATGAAGCCGGCGACGCCGACCGCGAGAACGAAAGCGATCAGCGGGACCGCGAAGTAGCTCCAGATGGAGCGGTGTTGGGTGGGCACGAAGGTGAACTCCTATGCTTGAGGGCTGGAAGGGCGTCGGCTCGACCGACGCCCCAGCGGGATCAGGCGGCGCCGTGCTTCTTCAGGAAGGCCAGGAACTCTTCCGTGGCGAGCGCGTCGTACATCTGCTCGTCGGTCATCTCGATCGAGCGCATGTGGATGAAGCCGCAGTTGTCGTAGTCGTCGGCCAGCTTCTTCAGGCCCTGGAAGGTCGCGCCGGTGCCGATACCGATCAGGTGGAAGTAGACGGGCTTGCCCGTCTTCTCGGCCTCGCCCAGCAGCTTGCCGGTCTCGTTCACGTCACGGTCGCTGGTGTCGCCGTCCGTGAAGAACAGCACCAGGGCGGGGTCCTTGGCCGAGGTGGCAGCCTTGGAGAAGATGTTGGCGAACGCGCCGGCCTTCGGGAAAAGCTTGGCGAGGTTCGCGGCCACAGTCGGAGCGTATTGGGTGCCACCGCCGACGAGACGCCGAACGTGGTTGCCGATGTAGGAGCCGAAATCCGAGGCGGTGGCGCCCGGCAGTTCATGCGGACGTTCGTCGAACGCGACCACTTCGATCTCGCCGTTGTCGTCGAAGGTCAGCGCGTAGCCGATCAGGCGCTTGAACACTTCTTCGACGACGCCGCGCGAATAGAGGCCGTTCATGGAGCCGGAGACGTCGAGGTCCGCGAGGACGCGCATCGTCGGCAGCTTAGTGAGGCCCTTCTTGGCGAGCGAGATGGTAACCTTCTCGGCCTTCTCTTTGGCCAGATTGATAACGTCGGACATGGGTTCTCCCCTGGAAATGTTGATGTGAGGGTACGCTTACGCGGTCGCCGCCAGCTTGGCCGCGAGATCGCGGCTCATCTGTTCGACCAGAGGACGCTGCGTGGTGACGCGAGTGACCATGTCCTCTTGAATCTTCTTGGAGGCGTCCAGGGTGCGGAACAGTTCGTCGCGGACGATCTGGAGCGTCTGGATGTCGACCGAACCACGCGCCATCTGCTCCCGGATCAGGACGGTGCCGGTGCCGAGTTGCTTGGCGTTCGCCTGGATGATCGCGTTGTTCATGTCCTTGACCTTCTTCGCGAACTCGGCGGTCTGGACCTGCTCCATATTGATGATGTACTTCGCGAAGGCCATCTGGAGTTGCGGCAGCGTGGTCTCGCGGACCTCGCCCAGCGTCATCACGAGCATGGCGCCGTTCTGCTTGGCCGTGTCGAGTTCGACAGCCGACATCTCGCCCAGCAGAAGGCCGTCACGCAGGTCGCCGACGCGCTTCTTGGCGAAGGCGATCGTGGTGGTCCACGCATTGAGGCGCTGGGCCGCCAGGGCGTCGCCATCCGCCACCGTCGGCATGTTGGCCTCCATCCAGGCGATCCGGCGCTCGCCCTCGGCGATCTTGGCCTTGGTGGCTTCGTAGCGCTGGTTGTTCTCGACCGCCAGCGCGTCGATGTCCTTCTGGCGTTGCGTCATGCGCACCGCGTGCTTGTCGACGTCGGCGGCCAGGGTGTTGACCTGCTTGTCGACCGAGGAGAAGTGCGATTCGAGTTGACGCTTCGATCGCTTCAGGAACCCGAAGATGCCGCCCTTGAACTTGCCGGGATCGTACTGCTGGGCGCCGATCACCAGAGCGTTCAGGGATTTCCCCATCTCACCCAGGTCGTTGGCGAGCATTGACTGGTTGATCTTCGAGACGATGTTGGTCTGAGCCATGGCTTCGGTGCGGCCGAAATCCATGACGCTGGTCATGTCGAAGGCTTGTTCGGGAGCCAGCGATGGCGTCAGCGCGGGCGCTCCGTAGTTAGCGCCCATCGCCATCGGTTGGACCTGCGGCGCGGCCGGGGCTGGGGAAATGGGAGCGGTCGGCGTCGCGACCGGCTTGCCCAGGTTGAGACCACGCGGTTCGGTCATCGATGAGGCTCCTTAAGCCTTGGGAAGGTAAGAGGTGACGATGCGCGCCGACGATTCGGCGGCGGCGGCGAACTGCGACAGCGCTTGGCGCAGTTCCTTGGGGTAGACATCGAGTTGCCCCAAGTCGGACGCTTCCTGCGTCAGGCCGGCGAGGCGGCGAAGCAGGCTGTCGACTTCAGCATAGGCTTCCGCCTTGATGCTGGCTTGGCGCTCGCGCAGCGTTTGGGCGGGCGACTTGTACGTTTCGGCGGGGGTCAGGGCAGGTGCGGCGCTCAATTGGGTCTCCTGTGTCAATCGTCTCGGCGGTCTTAGAGGGTGTTTTGCTGTCTGTCAACTCTCGGCTTCAAGACTGCGTCCGACCCAGATGCGCGCGCTTTCATCGTAGAACAAATTCTCGATCAAAACCTTTGCGCGCATGCCCTTGAGGGACACGAGCACACCGGTCAACGAGTTCATCAGCGCCTGCCCCGAAAACACCGCGCGCGGCTGGCCGAGAAGGTGAGAGATGAAGCCCATCTGCCCGTCGATGAGCGCCGGTTCGCCGAAACGCGGAGAAAGTCCGCTGATCGGAAGAGTCGCCTTGTCGACCTGAGAGGCCGATTGGATCACCTTCTGAGGCCAGTACACCCAGACACGTGACTTGGGCTTCCAGGTCATACGCTTGAAGTCGAGCGTGACCTTGGTGTGGCCGTTCTTATCCTTCGGCACCAACACCGTAACTCGCCCGCCCAGATAATGCTGAACCGTGCCGTTGACGTTCTCGTCCAAGAAGAGTGCCGCCTGGACCTTGTCACCGCGCCGAGGTAGGCGCAGCGGATGGGCATCACGCCCAGAAGCTTCTACTGCATTCATGTGGGAACAGGCCGCCTCCGAACGGCACTGGAAGGCGGCAAAATGCCGGTCTTATTGACAAGGCCACAGCCCCGGCGCCAGCGCAAGCGGAATCCTCTGTGCGTCAAGAGTTGACAAACGACAGCTTCACCAGCTAGGTGCTCGCTTCCGCAACAGCGCCTGGAGGTTCGATGTCCTTGCCTGAATGTCTCACTCGACCTTGGACGTTTCAGCGTTTCCTCATCATCCTCGGAAGCGGCGCCGGCGGCCTGTTCGCGGCACTCTATCTCCATGGCCGCTTCTGATCTGACCCCTGAAGAGCGACGACTTGCCGCAGCGATCGATGCGATGGAGAAGCGGCGCGCTCTCGCCAAGACCGAAGGTGACATCGTGACCGACGCCGAGATCACGAACTGGTTTCGAGAGCATGCGGCGGTCATTCGCCCGCTGCGTGACAAGCTCGAAGGTGACTGGTGAAAAAGGTGCTTGACGCCTGCTGAGTGTTTCTTTACAAACCACTCCGACGACAACGCCAGGAGGCACCATGCAACCGACCGACTTCCCGCTTATCCGCGCCGCCATCTCGCCCCGTCGGGCCGCTCAATTCGACGCCGCGCTGGCGAACGTCAAGGCGTTCACCGAAGAGGGCGTCCTGATCAAAGCCGAGTGGAACGACATCAAGGATACGTTCAGCCGCGCGATCGACGAAACCTGGAGCGCCTTCAAGGATGCGGAATACTATCCCCGCGCGCGCGCCGGCGAAACCGAAGAAGTTGGGAAGCTCTATTGGGGTCTCCTGAGCCCCTATCCGCATGTTCTGGCGAGCTACCTGAAAAAGGTCCAGGCCGCCAAGAACATCGAACCGGCCGTCCTGCGCGACTTCCCGATCGCTTTCTTCACCGAGGCGCTGCCGCTGAACGACATGCTCGTCGCGCTGAAGCCGCTGATCGGTAAGCGCGCTCCGAAGAAGACCAAAGTCCAGATCGAGCGCGAAGGCAAGGAGCGGACCTGTCAGGTCTGCGGGCGCGGCATCCTGGCCGAAAACGGCCGAATCGCCCACCATGGCTATCAGCGCCCCGGCATGGGCTATCAGACCGCCTCATGCTCGGGCGCCCTTCATGTCCCCTTCGAGATCAGCCGCGACGCCCTTGGCGACGACATCAAGAATCTGGAGCGCTACCGCGCCCGCCGTCAGGCTTATCGCGTCGAGGTCGAGACCGAGACGGTCAGCCTGCCGATCAACTACGAAGTCTCCGAGCAGGACCCGCGCCGAGCGCTGGGCTTCAAGCACGTCGTCAAGAAGATGATCCACGTCACCCGCGACGACTTCGACGCCCAGAAGGTCACGACGCCCGAGGCGTTCGCCGGCAAGTACGGGCCGCGCAAGCCTGAAGGCTACGGCTGGATGCCGTTCGATTTCGACGCGCTCAAGACCCAAATCCTGGGTAGCATCGACAACGAGATCGACATCATCACCAGCACGATCAATCGGCAACAGGCGCGCTACGACGGCTGGAAGCAGACGCTCGTGTTCGTCGACGGCGCCTATCAGGCTTTCACCGGGGAGAACTAAATCATGAACCAGCGCGCCAACTTCTACTGCCCGATCGGCGGCCAGCCTCTCGTGGCGATCCACAACGACGTCCTGAATGCGCTGACGATTAGAACCCTCCAGCATGAGCATTCGACCGAGGACACTCAACTCTGGCTCGCCAGCATCGGCTGGGGACTGGAACGCAATATCAGCCTCAAGGGGGCCAAGACGCTCCTGGCCATGGGCGGCGTGCGCGACATCGAGTTCGAGGGCATCTGATGGCCTTCGTCAGCGACATCCAGCCCCTGTGCCGCTACTGCGGCTGCGGCATAGGCAAGCATACGACGACGGTCTGGTTCGATTCGACCAACGGTCGCCTGAATTCAGGGTGGTTTTCCTACCGGCCCGAGAAGCCCACTTCGAAGGCCGAGGCGCAGGCGCTGCTGAACCAGCAGATCGTTTCGGTCCGCTGGGCCACGAAGTCGGCTTACCAATACGGTGACGATGAGGCCGGCGAACGCCTGTTCATCAATCAAGTCACCATCTGGGACGGCGTATCCTATCGTGACGAGTTCTTCTGCAAGGATGAACACGCCAAGCTATTCGGCTACGCGGCGGCGCGGGGCGGGTAAGCCATGAGGGAATACAATGACGCGCTCGCGCGTCGTGGTTCCAAGAGTTGACAGACAACTCTTACTCGCCTATCAGGCTAACTTCATAGCAGAAGGACCCACTCCGTGACCGCACCGGTTACCTACATCGCCGATTTTATCCCGCCGGGCATCGTGAGCGCGCTGTTCGACAGCCTGCGCTCCGAACTGGCGTGGCAGCGGCGCGTGATGCGTAATGTGCGTATCGTGGATGGCGTCGAGCACGTTACGGAACAACCGGTCCCTCGCGCCGAATATTGGACCAACACGTTCAATCGCCCGTACACCTACGGACGCGGCGCCGGCATTCGGACGTATCAGCCCCAGCCTGATCACGAGATCATTGGGAACCTGCGCTCCGCGCTGGAAGCCCAACACAACTCGTATCTAGAGGGATGCTTCCTGAACATGTACGAGAACGGTCGCGATGCTTTGGGCTGGCACGCCGATGACGATCCAGGCATCGACCACTCCAAGCCGATCGCTGTGATCACGCTCGGACAAGGTCGCGAACTCCGCTACAAGGCACAGGAGCCCGGCTCCCATCCTATCAGCATCTTCCTGGAGCCCGGCTCCCTGCTGCTGATGCACGCGGGAATGCAGCAGACCCACTATCACATGATCCCGGCCGTGAAGGACCGCGAGATCGGCACCCGCATCTCTCTAACCTACAGGGGACTCATTCAATGACCGAGCCGCACGTCATCGAGCACAAGCATACGGTGAAGTTGGAGATCAGCTTCGATCTGTTCGGAATGTTCTCCAGTCTCGTCGGCATCGGCGTCATCTGCTGGCTTTTCCTGAAGTAGGATGCCGGCCGACCGGTACGTCGTGGTGCATGCGCTCGAAGGGGAAGATGAACAAGAAGTCCCCTTCGAGCGCAAAGGCCTAGCCTTCGCTTACGCAAAGCGAAAGCTGAAGCTCATCGACACAATGGAACGTTGTGTCGCAGTTCAGTTCCAGGTGGAAGAGAAAGGCCGATGGGTTGCGCTCGACACCTGGAAGTTCTTCTACAACGGAGACATCGACCACATCGCCCACTAGCTGAAGGAGTCCTCATGAAACTCGCCATCCTGCTCGCCGCTACCTTGATCGCAACGCCCGCGCTGGCGCAGTGCCCCATCGGAGGCAACTGCATGAGCGATCCTCAAGCCTGGAAAAACATGTTCGGTGCGTCGCCGGCGCAGCGAGCCGAGCAATCCAGCGCACGCCGCGCAGCCGAATCGGTGATCCAGGACCGGCAGACGCAAGCCAATGCCGATCTGCTGGGCGACATGGGGCAGGTCGAGCGCTATCGCCTGACCTACTCGGTCGAGGATACCCTGACCAGACTCAGTGGAGCGCCTACCACTGTTCTGCGCGCTACCGTGCTGGCGCGGGGTGGTGGGTATCTCTTCTGCGGTTCGGCGCTCTACGGCCAGAGCGACAACGGCATCTTCGTGCTGGACACTCGGCCCGGCGGGATCGCGACGCTCCACGCATCTAAGGATGCGTTCATCGCCGCCGGCTGCGGACAACCTGCGACAATCTTGCGCTGAGACTGTTGACAGGGTGTTCTAGTTTCTTTACATCGTCTCCTGACGATCAGAGGAGACTAGACATGTTCGCCGAAGCCATGACCGACGACAGCTACCTTGCCGCCCTGGAAGCCGATGCGCAAGACCAGGGCGCGCGCGTCGATGAAGCCGAATGGGCCGCCGGCCTGATCGAAGACGTCGACCGTGAGGAGTGGGTCTGGAAGAATCCGCGCATCGGCGAGCGTCTCGACCTCGAAAGCGGTCGGCAGGTCTACACGATCCTGTGTGATGATGGTCAGGAGGAGGAGATCAAGGCCCTCATCCTGAAGCTCAACAAAAAGCTGAAGAAGTGGGACCAGACGATCAATATCCTCGCCGAGGATGAGGTCATCAAGGAACACTGGCTGCGGGGCCACCACGTGGGGGCCGAGGTCACGGACGCTGAACGCTCTTCTGACCAGAAGATGAAGTTCGATTACAACATCAACAGCATCGCCTATCGCGGCAAGGTCCGTCAGGTGCTGTTGACGATCGACAGCCCCGCCGTGGCGGGCAAGAAGACCAAGGTGATCGGGTCGTTCGAACTGGCTGAGGATGGCGTCGAGGTCTATCGCCACGCCCTGAACGGCGCGTCCCAGGCCGATATCGAGCCCTTCATCAGCCGGTGGCGCGATTGCGATCACTGTGGCTATGTGCGTAATCGACGCGCTTCGTTCGTCTGCGAAGACGCCGAGGGCAATCGCTCGATCATCGGCCGACAGTGCTCGCGTGACTTCCTGGGCCTGGATGCGGCCGAACTCCTGGCCCGTGAAGCGATCCGGAAAGTCCTGTCGAACGGTGGTGAAGAGGATGAGGACCGCGTCGGTGGAGGCGGCCCGGTCTACATTCACGTCGAGACCCTGGTGCAGCGCGCCTATCTGGTGGCGAAGCGCATGGGCGGTTACTCCAAGGACCAGCGCGACACTTTCCTGGACCACCTCGCGGCGCTGGAAGGCGCGCGGGACTACGGCCGCAGCGACCACTACGCGACCCTGCGGGCCGAGTACAAGGAATGGGTGGCGAAGGCCAAGCCGGAACCGCTGAATTTCATGAAGTTCGCCGACTACGTATTTTCAGCGTCGGGCGACTTCGGCCATAACCTGCAAATCGCGTTCTCGTTGGAGTGGGCCAAGCAGAAACGCCGGACCCTTCTGGCCGCCGGCGTCGGCCTCTATATCGGCCGACTGCTGAAGCTGGAGAAGGAAAAGGCGGCGCAGGATCGTTTGCCGGCGAAGCATCTCGACGCGGTCGAAGGCAAGCGCGTCGACTTCAACGGCACGGTGGAGCGCACCATTCCCTTGTCCTCGGACTACGGCCTCAAGACCCTGGTGTCGATCGTCTGTCCGGATGGCTCGCGCTGCGTTCATTTCTGCACCAGCCATGTCGTTCCCGAGGCCGGCAAGACCTACGCGATCCGTGCGACCGTGAAGGAACACAAGACCAACAAGCGCTTCGGTACGCCGGAAACGGTGATCTCCCGCGCTATCTACGAAATCGCAAATCAACCCGCACTACTGTAAGGAGAACGCGTACATGCCCCGACCCAGGACCATCGATCCGCAGGAGGTCGTCACCAAGATGCGTGACGGCACGTTCGCCTATGCGGCCGAGGCGGCGCGCTACTTCAAGTGCTCGCGGGTGCGTATCCAGCAAATTCTGGACGAACACGCGCCCGACCTCCGCGCCGGCAAGGTATCCAGCACGCTGGCTACGCCGAAGGAGCGCAAGGCGCGCGAAGCCGCTCTCCGCAAGGAGACCCAGGCGGCGCTGAAGTCGACCAAGTCGATCAACGAGGCCGCCGCCGCCCTGAAGCTGACTCGCTCGGGCCTCTACAGCCGTATGCGACGTCTCGGCATCGAATACGGTCGCCAGCCTGCTTGACACCATTGTGCCAGTTTGGTTAACACTCGGGGCCTCACAGCCCCGAGTGATTCATGTACGATCAGCTTCTCCGCCTCTTCCAAGGCAACCCGATTCTAGCCGGCGGCGCCGGCATGGCAATCATCGGCTGGCTCCTCGTGCAGGCGCGGACCGTACCCGTCAAAGTCTTCCGACTGATCCGCGATCAGTTCGTGACGACCATGACGGTCTACACCGAAGACGTGATCTTCCGCCGCTTGGATTACTGGCTGAGCCGTCACCCCAGCACGGAGCACTCGCGTCGTTTTGGGGTTACGCATTGGCACAATCGTCGTACCGATGCGGATGACTTCCTCCTGACCCCCGGTTCGGGCTCGCACTTGATCAAAGAAGTCGGCCGCTACTTCCTGGTCCACCGCCACGTCGAGGATAAGACGACCCAGGAAGACTTCGCCAAGATTCGTCGCCAGACGATCACGATCGCGACCTACGGCCGATCCACCGCACCTCTGAAGAACTTGATTTCCAAGGTGCAGCACATCGACGAAGACCGCACGGCCATTCCGATTTTGAACTGGCAGGGCCACGGCTTTGCCCGAGTTGAGCGCCGCACCAAGCGTCCGCTAGACACGGTCTACATCAACGCTGCGATCAAGCAGCATATCATCGACGACCTGACGAAGTTCTTTGCGCAGCGCGCCGACTATCATGCACGAGGCATCCCCTACCGCCGGGGGTACATGTTGGAAGGTCCGCCCGGAACCGGTAAGTCGACGCTGATCTTCGTTCTCGCCTGCCTGTTCGATCGTCCGGTCTACATCATCAATTTGGCGAGCATCAGCAACGATTCTGAACTGCTGCGCGCCATCAACGAAGCTGGCCGCAACTTCGTCGTCATCGAAGATATCGACGCGATCAAGGTCGCCGAAGAGCGCGAGGGCAAGGACTCCAGCTTGGAAGTGCGCGTCGGTGATGCGTCTCGACAAGGCATCACGACTTCGGGCTTGCTGAACGCCATCGACGGGATCGCCTCGGCCGAGGGCCGAGTGCTCTTCATCACCTCGAACCGGCCGGATGTGCTGGATTCTGCCCTCATCCGTCCTGGCCGCATCGACGTGCGCTATCGCATCGACTATGCCAAGATGCCCGAGGCCCTGGCGATGTACCGCAAGTTCTTTCCGGAGGCCTCTGCCGAGGCGCAGGCGGCGTTCGCGAAGGAAATCGCGCCGCTGCTTCCGATTTCGCCGGCCGCGCTTCAAAATCGCCTGTTGGGCGAGTCCATGGAAGTGGTGATGTCGTGAGTTGACAGCCGACATTCGGGCTGCTTAGTGTCAACCTAACTGGCAAGCGGAACCATTCATGCCACTCTCCGAAGACGAAGCCCTCCTCCTCCGCGACGGTGATATCGTGCTCGTGCCTATCAAGGTGGTGCGCTCGAACAATCACTTTGATCGCGATGGCGTCTCGCTTCGAGTTCAGTCCCCGCAGATTCTTCACGGCCGGGATGAGATCGAGAAGGGGCAGCCGGAATTCAGCATCAAATCCTCGCAGGTCCACAGCATTGCTGTGATGCCCCTGCGCCTGAAGGATCACGTGAAGTGGGATGCGTCCGGTCCGGGCGCCGATTACATGCCGGAGACCGGCGTGGTCGTCCACATCGATGGCGACGACATCACCGTGAAGCAGGACAAGGAACGCACGCCGCGAAACCGAGTGATCCTCCGCAGTGCCCTCACCCGTTACAACCCTAAGCCCAAAGAGGCCTGATGACCTCCCCGCAATCCTCGACGCACCGCGTCATTCGTATCCTCAGCCGCGTGATCTTTGAGACTCGGTGGCTGCTGGTCCCGATCTATCTGGCGATGATCATCGCCATCGCGGCCTATGTGATCCTGTTCACGAAGCAGGCCATCGATATGGGCCTGGGCGTATGGCATTGGGATGCGGAGCACTTGCTGCTCGCCTCCCTCGCGCTCGTCGACATGTCGATGGTCGCCAACCTGATCGTCATGATCCTGGCCGGCGGTTTCTCAACCTTCGTCGCCGAGTTCGATCAGAGTCTGTTCCCGAATCGCCCGCGCTGGATGAACGGACTCGACAGCACCACGCTGAAGATTCAGATGGGTAAGTCGCTCATCGGCGTCACGTCGGTTCACCTTCTCCAGACGTTCATGCGCCTGCATGACATTCTGAAGGAAGAGAACGGCAAGTTCCTCGTCGCTACCGAGATCATCATCCACATGGTCTTCATCATCACGACGGTCGCCTACTGCTACATCTCCAAGCTCACCCACGGCCACAAGGTCGCGCCGGCAGCCCTGCCGACGCCGGCCTCTGCGGAAGGACACTAAACATGAAGCTCCTGCGAGCTATCCTCCTCGGCGCGACCGCCGGCCTGCTGGTCGCCGGCCCGCTCGCCCTCTCGGGCTGTACGGACCCCGTCGCCCGTCACCACGTCGTGCGTGGCAAGCACAAGGTCCACAAGCTCTCAGACGGCCGCTATGCCTTCCAAGGCGACAACGGCGTCTGGTACTGGTACATCTACAGCGCCAACAACTCGGCGCGGCTGGAAGACGGCACGCTCGCCATGCCGGGCGCCTGGACCGCCGGCGGCGAGCCTGACGCCAGCGACCTCGCGGCTGGGTTCGACTTCGACTTCGACATCCCGACCCTGGACGGCGGAGCCCCGATCTCCGAATCGCAAGCGGCTTCGATCGAGAGCGGCGCCGCTGAAGCGACGTCGGAAGCTGGCGGCGGTATGTCGGACACTTCGTCGGGTCCCTCGGACTCGTCCCCGTCGGTCGACTCCAGCGTCGATTCGGGCGGCGGCGGCGACTCCGGTGGTGGCGGGGGCGACGGAGGCTGATCATGGGTCAGTACATCTGGCATGATCTGCCGCTCGACGAGCGGCTTAGCAAGCCCAAGATCGATGATCGCCCTGGAGCCCGGTTGAAGGCGGAGGATGCCCGAGGGCTCCTTCATTTCCCGGACCGTCTTGGCGATCTCCTGACCCTCAAGAGCTGCCTCGCCGGCGCCAAGATCGTTTTCAGTGGAAACGGTTATGCGCCGTCGGTGACGGCCTGGGGCTGGACACCGCGCGACCAAGAGGTCATCGAAGACTACGTCAAGCGTCGCGTCGAGAAGCACATGAGCAGTCTGACCGAACGTCAGGGCCTCGTACTCCTCGCTGTACGTAATGACGGCAGCGTCGATGTTGCGACCTGGGGCAAGTCGTCCCAGGACTGCAAGGTGCTCGGTGACCTTGGCAGCAAGGAATTGGGCGCACTGCCGTCGTGTCCTTTCCAGACTTGGTGGGGCTGGGGCAATGGAGGCGTGCCCAAGCGTTTCCCTGCGCAGACCCTCAAGACGCTGTCGGAGAACGCCCAGGCCTACGTCAAGAAGAACACGCATCCTGGCGCGGTAGGCTGATGGAGGGTACCTCCTACTGTTGCCCAGACTGTGGTGAGGGTTTTCCCAGCCGCTACAGTCTGGGCCAGCATATGAAGGCAGCGCATCCGGTCGTGCCTCAGGTCTTGAACATCCGCGACTACCCTGATGGCCTGCCGCCTAACTCGACTTATGTCGGGCGGGGCACGTTCGCTGGAAATCCCTATCGCATTGGAATCGATGGGACGCGAGATGAGGTCATCAACCATTATGAGGACACGCGCGAACTGGATGAAGCCTTCGTAGCCAGGGTGCGCAAAGAACTGCGCGGCCGGCATCTCGTATGTCACTGCGCGCCAGAGCGATGTCATGCCGACTGGCTGCTCAGGATCGCCAACAGCTAAGCCCTTGCTTTCGCGAGAAATCATCGTTATCCATGTGGCGAGTTTGGGGCCAGATTAGGGCTTCATTAACCATGTGGCTGAAAAATAACGATAAATCTTGAACCCGAAAGTTGACAAACGCCGTAATCTCGAAGATGAAGGCGTCAAGTTCAACTTCAAACGCGAAAGGGGAGTCCTCACCACATGAAGCTCAAGATCATCGCCATGGCCGGCATGCTCGCTGGCGTCGCTATCGCCGGCGCGGCCTGTGCCCAAGCGGTCGGGGAGGACTCCACCTGGAAATTCCGCACCCCGTCCGAGAACGTCATCCTCCAGCAGAACCTGGACAAGATCGACCTCCAGAAGGCCGGCTACTACGACAAGCTGAAGAACGGCGCCTATGGCCTGGGCGGCAGCGCCGGCGCGGCCGGCGGGCTGCTCGGAGGCGGAGCCTCGACCATCAGCAACTACTACTCGATCACGAACCAGACCACGAACAACTGCTCGTCGTCTGGTTCGGTCGGTTCGCCGATCTCCTGCGGCTCGGGCTCGATCACGAGCAGCGGCGTCTCGCAGTCGACGGTCGGCTCGTCCCTGGACTCCAACACCGCGCTGACGGGCAACACCGTCACCAGTACGGGGAACAAGACCCAGGTCGGCGGCACCATCAACAACAATCAGCAGCCGCAGCAGTAGGGGGCGAACTTGAACCGCAAGGTCTACATCCGCGCCGCCCTCGCGGTGGCGCTGCTGGCTTCGGCCGCCGCTATGCCGGCCCAAGCCGCTTCCAAGAAGAAGCCGATCGCCACGAACCTCGGCAGCACGCCGACGGTCAACGCCGATCCGCTGGCCGCAGGCTTTGCCTGCACGAGCCAACTCACGGCCCAGGCTGCGCATCCGCTGCGTATCGCCGTCGGCAAGGTCGGTGACTTCACCGGCAAATTCTCGAACGAAGCCTCCGAAGGCGGCTTCCGCGTGACGCAGGGCGGCGCCCTGATGATCTCCAGCGCCCTGGGCAAGCTGGCCAACGTCGACCAAGTCGAGCGTCTGGACACGCAGGTCGCCGACATCGACACGCTGCTGGCGAAGTCTCAACTGCTTCGCGACGGTGACGCCCTGCGCGGCCTGACCGCCGGCCAGTATGACGGCTCCGACTACTACATCATCGGCGGCATCACCGAGGTGAACTACAACATCCGCTCGGGCGGCGGCAAGGTCGGCGTCTCGAACATCTACGGCGGCAAGCGTACGTACACGATGAACGTCGCGGCCGATCTGAAGATCGTCGAAACCAAGTCGCTGAAGGTCGTCAAGACCATCAGCGTCCAGAAGCAAATCACGGGCTACGAGAACACGTTCGGCCTGTTCACCTTCAAGGGCGACTACCTCTTCGACCTGGACTTCGGGTCGAAGGGGCAGGAGCCGCTCCAACTCGGGGTTCGCTCCGTCCTGGAGTACGGTACCCTGGAACTCGTCTCGGCGGTGGCTCCGAATCGTGACTACTATGTCGCGACGTGCCGCCCCTACGCCGAGGCGATGTTCGGGAAGTAAAGGGGAGGGGCAACCCAACCTGACAGCGTTTGGTGCGGACGCTGGTTTCTCCCCGCACTTTTCCCTGAAACAAACGACGAAGGACCCTATGCGCAAGCTCATCCTCGCTTCCGCCGCCCTGGCGGCCCTCTTCGCGGCGCCCGCCGCGTTTGCCGGCAACATCACGACCGGCGTGAATGGCTTCAACCAGAACAACACCACCCCGCAACTGTCGGGGACCCTGCTGACCAACATCAAGGTCGGCGACAAGATCGACGCCTCGGCCGCCGCTGTCGGCAACAACCTGAGCCTCGAAGCCAACGGCAACATCACGATCTCGGCCGGCAACCTGGACCAGCAGAACAGCGGCCTGCAAGTCGGCGCCCTGATCGTGAACGACTCGAAGCTGAACAAGGGCTCGCTGGAAGCCAAGGCCATCGGCAACTCGATCTCCCTGAAGGCCGGCGGCACCGTCGACGGCGGCAACAACGGCATCGAGCAGATCAACAGCGGCCCGCAGATCGGCGCCCTGGTCGTGAACGACGTGAAGGCCTCGGGCAACATCGACGCTTCGGCCGTGGCCGTCGGCAACGCTGTCTCGGTCAATGCCGGCACCGACTTCTCGGTCTACGGTGGTGGCTTCGATCGTCAGACCAACTCGGCCCTGCAAGTCGGCGTCGCGCTGGTGAACGACTCGAAGTTCGGCGGCAAGCTGGACGTCCTGGCCCAAGCCGTCGGCAACAGCCTGTCGACCGACACCTCGTCCACGACCCTGCAATGGTCGCAGCGCAACACCGCGCCGCAGTTCGCCCTGGCCGCCATCACCGACGTCAAGGCCTCGGGCAACACCTCGATCTCGTCCGTCGCCGCCGGCAACCTGATCAACGTCTCGACCAACAACATCGGCCAGACCGCGATCTTCCAGACCAACTTCGCGCCGCAAGTCGCCGCCACGTACATCGCCGGCAGCAACTTCTCGGCCGACCTGACCGCCGGCTCGACCGCGATCGGCAACTCGGTCAGCGTCAAGGCCCACTAAGCCTTCGATCTGAACTGAGATACTGGACTACGGAAAGCCCGGCGCGAGCGCCGGGCTTTTCTTTCGGCTGACACCGAGTGTTGACAGCCGGCGCCGGGGCAGTCTAAAACCGACATCTGATCTGACAGGAGACCTCGTGACCAAGAAGAGCCGATACATCGCTCCGACGCTTGCCAAGGACGTGCTCGAAAACAGCCGTTTCTTCGGCTCGGACTCGGTCTTCAATGGTAAGCTCTTCGAAGGCGACGAGCGCCTCGTGGTCATCGTTGGCGAGAATGCGTCGGGCAAGAGCCTGCTCTTCCGTTCAATGGCGGCCTGGGTCAAGAAGGACTATAAAGTCACCGGTATCACGATCTCGATTCGAGAGCGCACGGACAGTACGGTCCCGTTCCGCCGCTCGTTCATGTTCGGCGAAGAGTCCGAGAAGTCGACCGGCGCCAATTCCTTCCAAGTGATCGAGGCTGGACTCAGAAATGCCGAGGGCGGCGGCCACGGTCAGACCCTACTGATGCTGGATGAGCCGGAGATCGGCCTGTCCGACGGCTACGCGCGAGCGCTCGGTGAGTACCTGGGCCAACGCGCCTTGACCCTAACCGACGCCTGTCAAGGCCTAGTGGTTGTGACCCATAGCCACAGTCTCGTACGAGGTGCTGTGGAAGGCCTCAAGACGGCCCCGACCTTCGTTCACGTGGGCAGCCAGCCGAAGCCTTTGGACGAATGGCTCGGGACCACTGAATACCGCACTGTCGAAGACCTCTCGAAACTCGGCGATCTCGCCCTGGAGCGCTGGCGTGCGATCCAGAAACTCATGAAAGACTGACCATGAAGCGCCTGTTCCTAGCGGCTGCGGCCGTCCTGTCCTTGACAGCCTGCACCAAGGGCGACCTGCTCGTTTCCAATCAGGAGGCAGTAGCCGCCGTGCGCCTGTTCGGTGTCAAGGACGTCGTGCTCGAACGGCCGGAGTTCAATTGCGATGCCTACGGCGATCAGCCGCGCGTCTCGCCGACACCAGGGGCCTCGTACCTTCAGAACGGCTACTTCTTCCGTGGCACCCAGAATGGCAAGCCCGTGAAGGGCGCAGTCTGCGTAGGCTACGGCCGCACGCCACGTGTCCAGATCAACGGCATCCAATGACGAACGATCGCCTGAAGCGGTCGATCGAATTCGACCTGACCGATGCTCCTATGCTGATGCACGCCATGAGCATCGCGGCCTGCACTGCCATGATGTGCGGGCAGCCGGGCGCCGACAAGAAGCTGCGCGCCTATAAGGCCGTGTTTCAGGCTTTCGTGCCGCCTGAAGCTGCTGGCTTCGTGGAAGAGCGTTGGGCCGAGATGGGCATGGCCTTGATGACGGCTAAGACGTTCCATGTCACGGTTCTGCCCCGTTCGTGGGAAAGCTCAAAGACGTGGTGGTCGGAAGGCTACCTGACCGTCATCCTCGATGGTAAGCCCTACCACGCTGACCGGGGCGTGAGTCCCTACGTCAAGCGAGGCGATGATGCCGCGCCTCAGGCTCTGCATCGCTATCTTCAAGATATCGCGCCGATGGATTGCATCGGTACCTGGGACAATGGAAGGGTCCAAGAATGAGCGTCGGCCGTATCGCCTCTTACATCCACAGCGACAAGATCACGCCGAACAAGGGCGCAGCCGTCATCAAGGTGACGTGTCAAACCGACTTCGCCGCCAAGACCGACGAGTTCATCGCGTTCGCAGACAAGGCCGCGAAGTTCAGCTTCGCCTCGCTGGTCGTCGCCAACGAAGTCTCGGACTGGTCTCAGGTCATCGAGAGCTTCCCGGACCTGGAAGAGGAACGAGAGGCCCTCAGTAAGAAGCTCAAGGAAGTGGTCACGGTCGAAGAGATCGTGATCCTCACGCTGTGAACCGGTTCAAGGGCGCCTGGACGTCTTTGCGCCTCGGCCCGCTGCTTATCCAGCGGGTCGATGGCCGCTTCCAATGGCGTCTATCGTCCTCCGCTCGCTGGCGGTCGCTCTGGTTCTAAGAGTTGACAGCCGGCGCATAGCCCACTAAGCGTGTCAGTCTAGACCACATCGGAGGGCCGTATGACCAAACACGCCGACAAACGCTCCGTCCATACGGACGCTCTCGAAACCCTCGGCACGATCATCGGTCCCGAGGAAAAGCGCGACGCTATTCACATCGCCGTCGAGAACGTGGTCGCCGCCGGCATCCTGCGCCCTGGTGAAGACGTCGGCTTCCTGCCCGACGGCACCGTCTCTTCGAAGGCGGCGAAGCTGGTCGGCATCGTCGATCCCTTCCTGAAAGACTATGTCGAGAAGGGTCAGCGTTTCTGGCTGTTAGTCTATCCGCGTCAGATCAAGTCGCTGCGTCACGTCTGGACCCATCCGGATTTCCCTGATGAGCCCCAAGCGGTCGCTCAGCCTGTTCGCGTTTCGCGCGCCAGGACGGTACCGGCGCCGCCTCCTCCGCCTCCTCCGGAACCCGAGCCTAATCCGGAACCTGTTTCTGGACGAGAATGGATCGAGCAGTTTGCCGATCGCATCGGCCAAACGTACGACGACCTGATGGAGGCTGCTGATCGTTGGGCGAAGCACGGCAGCTACACCTACGATAACGCCGAGGGCTATAAGAGCCATTGGGACGAGTTCCAGGAATTCTGGACCCACTGGTCCCTGGTTACCGGCCGTGAAAAGCCCGAGGACGACTCCAGCTTCTTCACCTGCTCGTGCTGATCATGAACAACTACGGCACAGGTTTCGCGGGCTTCCAGACCTGCATCGATATCGTCACCGAGGGCATGGGCGGCGCGCCTTACACGCGGCGCGCCGTGGCTTCGGTATTCAAGCAGTTCCTCACCTGGGAAATGGACAAGAAGCCGCGCGTGGATTTCCGCGCCCCTGACTGGACCGAAACGACCGATGAGGCCTTCGACGCCGCCTGTCTCAAGGGCATGGCGTATTTCGAACGCAACGACCCGGCGCCCGTCTTGGCGACCGCGATCTGGAACGGTCTGCAACTTCAGTTGCGCGCCGATGATTGCAGCCTGCACGGAACGATCTATGGCATGGGCGTCGGTCTCGTGGGTGCGCCCACCAGTACCTATGACTCCCGCAAGCGGACCTCCATCCTGAAGTGGTCGCCGGGGCTGATCGACACCGGCTGCCTCGTGGTGCATGGCAGCGAATACAGCCGCGACGGCAATAAAAGCGTCTCGGTTCAATCAGCAGAAGCCGCCACCACGGCGCTACGGAAGTTGGTCGAGCGCCATTTCAAGGTCACGTTCGAGGACGTCGCATGAAGACCCGTCGTCCCCTGAAAGGTCTCGCCGACATCAAGGCAGCCGCGCGCCTGTCGCGTACCTATCCCATCACTCCGCCGCGATCCTCAGATCGCGTGGCGCGCGAGGCTGCGGCGCGCCGCAAACGTGAAGTCGAAACTTGGCTTCGCGAGGCTGAGGAGAAGGCAGCCGCCCGCGAACTCGCCGCGACAACGTCGCCACTCACGGCGCGGGCGGCCGAGGTCGGCTATCGCGGACCAAACATGCCCGACAAGGGCAAGCGCGACGGCTCCTGCAACGTCACGGCCTGCCAGATGCCGCTGCTCGGCAAGCCGCAGTTCATCATGCGGGAGCCCTGGTGCGCCGGCGAACTCTACTACTGCAAGCGCTGCAACGACGGCTTCCGCCGGTGGGACGAGATCGATCGTCCCGGCACCTATCGCTGCGAGCCCGATCCGCGCAATGCGGACCTGGAGGATGAGTTCGCCTGATGGGGCGCGGCATCCATACGCACCTTGAGGTCGGTCGCGAGACCCAGCCGGTGAACGAAGGGCTATTTGAACAGCCCAAAGAGGACCGTTGGGTCGATCGCGAGTTCGTCCTGACGAAGTGCAATGACCGGCTCCGCGCGGACTACCGCTGGTATCGGACTACGACTAAAGAGTCGCATGTTGATTGCCCGAAGTGCCTCACGAAGCTCTCGAAAGAACGTCTTAAGGCTCGCGTGGGCGGTCCCCGCCTGCGCCTGGAGAAGAGCGAAGAGCGCATCTTCGCGGCCCGCCATGGAACGACCAACGCCGTCTACGTCGATGACGTCCTGGTCGGCTACGTCGCCAAGGCGGATAAACAGTGGCGCGTCTATCCCCTCATCCCCGATGGCGACCAAGTCATCGTTTCCGGACGGCCGCTCGCTGAGGTAGGTACCGCGCCGATCGACTCGTACGGCCGCTATGACCGCGAGGCGTTAGGCTACAAGACCAAAGATGACGCGCTCCTGGCCTGCGAGGAACTGCGGAGTTCCCGCCGCTTGAAGGCGGCCGAAGAAGTGATCGCTGATCGCAAGGCGGCGGAACAGCGCTGGGAGGATCGTGAGGCCAAGCGTAAGGCAGAAGCCCTGACGGCAGCGCATCGGCGCCGAGAAACGCTAGAGGCGCTTCAGGACATCCTCGCTACCCATCCGCTGACCAACTATCAGCGACAGGGTCTCGTCACTGCAATCGAGCATTTCTCAATTCCGGGTGACGACGAGAGTTGACAGCCGGCCGGCTCCCGCCTAAGGCTAAGGCTTCTGATTTTGCCACCTCACGTGGCGCACAACAGAGGAGTTTGTCCCATGAAAATTGTGTCTCAGCCCAACGTCGACAGCGAGGGCCGTCGTCCCGATCCGGTCGACATCCATGTGGGCAAGCGCATCCGCATGCGTCGCAAGACTCTCGGCGTCAGCCAGGAACAACTCGCCAGCGCGCTGGGTCTGACCTTCCAGCAGGTGCAGAAGTACGAGAAGGGCGGCAATCGCGTCAGCGCGAGCAAGCTGCACGGCATCGGCAAATTCCTGGGCGTTCCGGTCGCCTTTTTCTTCGAAGGCCTGGAAGAAGCCGCCGACGGTCAAGTCACCACGAACGTCCAGACCCTGTTCGAAGTCGAGGGCGGCGCCGATCTGGCGGCCGACTTCCTGGCCCTGACGCCGTTCGAGCGTCAGATGATCACCAACCTGACCCGCGACATGTCGGCGCAGCGTCAGCGCGGCAAGGCGGCCTGATGAACGACCGCGTCCTGGTCCCTATGTGCCTGCTCGCCGGCGTGCTCGTGATCAACGGCACGCGAGGCGTCGGCTGGATCGCGCATTACGTCATGCCCGGCCTCGCGCTGGGCGTGGTGTTCTACGTCCTGGTCAAGGTGCTCATGGCGGTGAAGCACTAATTGAGCACCCCCGTCTCCATCTTCGATTCTGACGACTTGCCCGGCGCTGTCGAAGGCTACGAGGTTCAGATCGCGCGCCTGCCCAATGGTGAGATTGAGGCCGTCGCCTTTATCGACCACGAACAGGCCGACATGGTCGAAGTTCCGCCGCAGATCGCAATCGAGTTCGCGCGAGCGATCTTGGCGGCGGTTCGCGATCCGTCCGCAACCTTGAACTGAGGAGTCTAGCTCTTGACCCGCGACGAAGTGCAACAAGCCAACAAGCAAGCGGCAACCAACCGCATCATTCGCCTGTCCATCACGGGCGTCGTGCTCGCCCTCCTGGCCGGCGGCGGCATCCTGGTTGGGTGCCCTGCCGCTAACGTCTATTACAAGCAGATGGACGGTAAGGCCGCCTACGAGAAGGCCGTCCAGGATCGCCGCATCAAGGTGCTGGAAGCCCAGGCTGCGCGCGATTCCGCCAAGCTCTACGCCGAAGCTGAGATCGAGCGCGCCAAGGGCACCGAGAAGGCCAACGAGATCATGCAGAACGGCCTGGGCGGTCCGGAGAACTATCTGCGCTGGTCCTACATCCACATGCTGGAAGAAACCGCCGGCAAGGGCGATCGCCAGATCATCTATATCCCGACCGAGGGCGCCATGCCCGTGATCGAAGCCGGCCGCGCCGTCACGCCCACGGTCCGCGTCGCCGTTCCTCCGAAGGACTAAGCCATGTCGCCCGAAGACCGCAGTTTTACGATCGCGTGGTGGGAACGGCTCCTCGCCGATGACGAGAAGATGGTCCGGTGGCTCCAAAAGCTGCAAGCCACCGAGTTTTCGGGCTACCAGGACAATCGTGACGCCGCCGCTCGTTGGGGCGGCGGCAATATCGCCGTCGAGAACGTCTTCATCCAGACCGGGGACGACGAGATGCGGCACAGCGATCTTCTCATCACCCTTTTGAGGGGACGAGGCGCATGGCCGGTCGAGACGCCGCCTCCAGAGTCCGCCTATTGGTTGGAGATGGAAGCGGTCACCGACAGCCTCGAAGCCTGCGCCGCTGTCTTTCACCTGGGCGAACGTTTGGCGACCGACCGCTTTTCGGTGATGTACAACCACGTCGACACGCCAGACGACATTCTGCTGTTCCTCGGTCACGCCTTGCCTGACGAGCGCCATCACGCTCGCGTCTTCCGTAAGCTGACCAGCGACGCCACTCTCGCCCGCATCACGCTGGCGCATAACGAGGCTGTCGAGCGCTTGAAGGGCTCTTGACGTCAGGAGGTTGTTTCTTTACAACCGACCATGACGATCTTAAGGAGACCCTATGGCTGAACTGCGCCCGACTAGCTGGACCTTCTCGACTTCGAATGACGAGATGGTGTTGATCCTCAAGGCTTTGGGCGGTCGTCTGACCCCCAAGGAAGCTGAGAAGGCGAAAGCTCTCGGCGATCAATTGACGCGTCAGCGTGCGCGGCAATTGGAAATCACGATCTCTCAGTTGCGGGAGGCCGTGGGCGATGCCTGAGATCACCTTTGTCGATAAGGAAAACGCTGACGGTTTGATCGCCGGCTCGCAGTATAACTCCAGCGTGCGCATCATGGCACGCTCTCCTTCGGGCGTCGTCTTCAACGCCCTGGGGGTTCGCTATTGGAACCGCAAAGACGGCTCCAGCTTCCAGGACGTCAAGATCGTAGTGAGAGATCGCCCCACCAAGGCGGGCTTCGTCGCGGCCCGCGACGCGATCGACCGCTTCATGGGCGCCGGTGTCGGCGATGCCGTGATCCAGGCCTGGAAGGAAGGTAAGACCGTATTGGTCGACGGCGGCGGCGAGAAGCTGCGTCTCCCGCGCACCGAGCAGCGCATCATCGACGCCCAAGCTTTGGCGGCAGTTTCGATCAACAAGTCGATCTCGATCGAGGATCGGGTACCGACGTGCAAGCAGTGTGCAAAGCCTCTGCAACCGAAATTTACGGTCCATCGGATGGGTAGAGACATCCTGCCGGATCATCCTCGCTCGTGGGAAGACTGCCAACGCATGTCGAACTTCGAGGTGGTCGCGATCCGAGGTTATAAAGTAACCGAAGGGCCTAAGGTCGGTTTCGTGGAGTCGTTCGACACCTGGGACGGCCAGAGCACTTTCGACCCACACTTCTGCGGCGATACCTGCGCGGCGAGCTACGGGCGGCGCGCGGCGGAAGCGCATCCACCTCTCGGCCCGAGCGATCCTGTCCCGAAACCCGGCTGGCGTCATGACTCTGTTGATCACTTCGAGCCCGCGCCTGCGCGAGAGATGATCCTGGACGGAAAGGTGTTCAAATTTTGATCCAGATCAAGCCTTCGGACACCGTGATCCATGTCAATCGCGGCCAAATCGACAGCAATCGCATCGCCCTGAAGGCCGATCCAGCCGCCGAGGCCAAGCCGGTTCTGAAGGCACAGAAGGGTAAGACGGGCAAGAGCGACTACGGGAATGCGATCGACGTCCTCGATGCCAATGGCGAGGTCGTGGGGACGTTCGTTTATGATCCAGCCGGCATTCTGGCATGCGGCGCCAAAGCCGTTTTCATCGCCAAGTACGGAGCGCGCGTACGTCATGACTGATGCACCATCGGCGCGCATGTTGATCGCTCAGGCCTATGCACGCCAGTTCGGTACCCAGGTCGAGCGGGTGCCGCATGATCGGCGACATCCCGCCGGCAAGCGATTTTACCGCATCAACACCCGAGGCTTTGTGATCGAGGTCCACGCGCCAACCTATATCGTCGTCGCCCAGGTCGTTTGCCGCTCGAAGGCAGAAGCCGATGAGTCTATCAACATTCTCTTGGGCCAAAGAGTTGACAGACGGCAACGCACGGGCTAGTAGCATCTCCGACGATCACACGGAGGCAATCATGTCCAAAACCATCTACACCTACATCGTGGAAGGCCCCAAGTACGGCGAATTTCCGCTGGACATGCTCCGCCGCGATCAATCCCAGGCGGCTACCGCCGCTGATCAAGCCCTGATCGATCGCCTCGCGGCCTTCGGCGTCGACAAGAAAGACCTGCCCAAGCGCGTCCGCGTCAAGCTGACCATGTCCAGCGACCGCTATCCGCCCAATGTCGAACGCTGGGAATCGTTCGGCTGGCAGGTCATCGCCAGCAATCACCCACGCAACTACGGCCTGCCGTTCACCATGGACGAGATCGCCGAGCAGGAACGCTCCGGCGAGGTCCCGGCGGCGCCCGTGAAGAAGTCGCGGCGCGAGACGCTGCGCGACCTCAAGGATGCCGTCGTCCGCCTGGAACCCTACGTCTACATGGCGAAGCCGACCTTCCAGGCCATTCGTGAGGCTTATGAAGCCTGTGAGTACGATCCCGAAGAGCGCCAGCATGCCTTGGGGATGCTCGACGGCGTCCGCACCGTGCTGAAGACGGGCAAGACCGCCGGCTTCATCGACGGCGCCGATGTTCGTGTGCTGATCACCGCGCTCGATCTGGCCTACGACCTGCTCACCTACCAGGACACCGACTACATCCGCAGTTTCCTCGGCGATCGCCCCGACACGGTCCTGGCCGACCTGAAGAAGCTGCTCACGATGTTCAAGGGGATCGCCGCATGAGCCGGTACGACTACCTCACCATCAACAAGCGCGACGCCGACTGCTACGACGTCACCGACGGCGATCGCCGCGTCGCGGCCCTGCGCTCGGCCTTCACGGAGGACGAGAAGGGTAAGCGCACCATGATCCCTGGTACGTGGCGCATTCGCTGGGAAGGTCCGGACTTCAGGCACGACGCCGGGCTGATCGTGCTTGAAGCTCTGCGCTTCAATACCGCCCATGAGGCGTTCGCGTTCTTCTGCGGGCAGTGCCTGAAATGAAGTACGTCTGGACCGCCCCTGAGGGCCTGCACCAAGTCGCCTATTCGGTGGCCGAACGCCCTGACCTACACCGGGACATCAGTGCGCCGTTCGAGAGCACCATGGCTCAACACGTCAGCGATTTCCTGACGCCCGAGGGTAGTGGAATCCTGAAGGCGCTCCACTCCCTGGATTCCCGCGTCACCACCCTGACATTCGCCGACGCCCGCAGCGCCATTCGTTTCGTCGAACACTTCGCGCCGGCGAAGTTCGTGCTGGAGGGCTGAGCATGGAAAGCAAGCCATACGTTCCACTCGCCGACGTCCTGCACCGCCTGAAGATCGCGCATCTCTACGGCAACGAGACGGTGCAGGTCTCGACCGCCGATCTCGGCCGCGCTGTCGAGGCCCTGGAGACCGCGTACGGTCAGGGGTCCTATGAAGTTGGTAACTGCTTGCGTGGTTACCACCACGGCACGTTCACGAGCGCGGACGAGGCCTGGGAGGCGCTCTCCGAACGGTTTAACCGGTCCTATCCTTCGCGTGAAGGACGGCAGGTAGAGATGCGCCGCTCGATCCATCTCGGCTTCACGGCTGGCGGCAACGAGACCGAAAGGGATCGTCTTCTGCGTGAAAAGTTGGCTGAGGTGCTCAAAAAAGAGAAAGCCGAAACTAGCGCTTGACGAGGTCCGGGAGTTTCTTTACATCCTCGTTCGACGATCACTGAGGAGGTCCCGATGACCGATTTCAATTCGCGCGTTCCGGAAGGCCAACTGATGCCACGCCCGTGGTTCCGCGCCAACAACACCGCTGGACCGCTCTTCGGCATCTACAAGGCCGGCAATGGCTGGGCACGCTCCGCGCCGCTGACTGAAGGCGAGCGCATGCTGGGTGATTTCGTGCTGCCCTGGTTCCAACGTCCGCCCGTCTGGACCCTGGACCAGAAGGTCCGCCTGATCGAATCGATCTGGAACGGCCTGCCCATCGGGGCCTACGTGGTCAATCGCGTCCTGAACAGTCCGTACGACAACTGGCTGCTAGACGGTCAACAGCGGATCACCGCGATCCTGGAATACGTCGCTGACGCGTTCCCGGTCATGGGCTATCGCTTCAGCGAACTCACCGTAACCGATCAACGCCAGTTCGCGATGATCCCGATGTCTTGCCTGGAAACCCAGATCACCGATCTGGCGGAACTGGAGGAGGTCTACAACCGGCTGGCCTATGGCGGTACGGCCCACGAGCCGAAGGTGGTCGCGTGATGGAAGCTCGGATCGAACGCGTCCCCGCCCGCTACGACACCTATACCTCCCGTCTCGTGACGCGTGATGGTGAGCACGTCACCGACGGCGGCCTCGTCGTCATCAACGGTGTGGACCGCCAAGGCAATCCGCTGGAGGACAACGGCTGCATCGGGGTGCTGGACATCCAACCCGGCTACCAGACCCTGAACATCAAGCTGGGCTGCGTCCATGTCCGGGTCAATCCGGATCAAGTGCGCGCGCTGAAGCTCGGCGAACGCGTCGCCAGCCCGGAAGGAGGTCGCTGATGGACATCGAACTGCGCAAGATCGACAACAGCGGTGAGCGCGAGGAAGTCTTCGGCCGCCGCAAACGACAACGCCGGCGCCTGAACGCCTACGACATCATCCACGATGGTGTCGTCATCGGACGCGTCAGCGAGCGTCTCGTCACCTTCGAGAATCGCTCGCCGGGCAGGATGTACGTCAACTATCGCTGGCAGAACGTGCGCTGGTTCGCCGAACGCCTGGGTCAGAATCCGCGCTATCGGGGCGGCTCCGAAACCCGCAAGTTGGAAGTCGAAGGCTTCCTGCGCGACTGGACCCGTGAACAGAAGGAGGCTTCCGCATGAACGACATCAAGCACGTCTCTTTCGACGTCTGGAAAACGCTGATCGACCCGAGCCCGGATTTCGGCGCCGCTCGCCGGCAACTGCTGATCGACACGTTCGATCTGCCCCCGAAGCAGGTCGAGACCGCGTACCGCTGGGTCAAGGACTCCTCGGATGGGGATGCTGAAGCCGCTGGAATTGGCTACACCAGCGCTCAGGTCTACGAGAAGCTGATGGAGGCGCTCGGCTTGCCCGCTGACGATTGGTGGGCGCTGCGCTCCAAGATCGAGGCCCTGTTCGCCAAGCATCCGCCGATCGTGCGGCCGGGCGTGACCGAGACGTTGCAGGCGCTGCAAACCGCCGGCTACGGCCTGTCGATCTCCAGCAACACCAACTTCATCGCCGGAGCCTGTCTGCGAGAGGTTGTCTTGGATCATCTCGGTATCGAGTGGTCCTTCGCCCTGTTCTCGGACCAGATGGCGGTCGCCAAGCCGAACCCCCTCATGTGGCATGCCGTGAAGTCGCTCGCGGCGCTCCACTCGAACGCCGAGCCGCATCAAGTCCTGCACGTGGGCGACAACCTCATCTGCGACGGCAGGTGCGTCGACCACGGGCTCCAGTTCCATCCCATCAACCAACCGGCGGACTTCCCCGCCCTGACCGGAGTCCTTCTGAATGCCCAAGCAGCGTAGTCCGTTCGCGCAGTTCGTCGTCCACAGCTTCGACGACCTGGAAAACCCGTCCTTCTGTCCGCGCGACTACTCGCGGCTGAAGTTCGGCTCCGACATCGTCGCCCGTCGGTTCGGCGACGAGATGGCCGAGGCCTTCTATGCGCAGCACCATGATCTGTTGATCACCGATCGCTGCGTCGTCGTGCCGTCCGCCTTCAACGTCGTCGAGATCGCCGCGACCATCCTGGCGCGCCACTTCATGAACCGCCTGAACGACCTGCTGACGCGGGAAGGCCATCGCGGCGTCGAGTGGACCATCATGCACCGCACGATGAGCTACGTCGCCGACTACTCCTTCATGCCGAAGGAGGAGCGCGCCGCGATGCTGAAGGCCGACAAGTTGTTCATCAACCGCGACTTCATCGAAGGCAAGGTGCTGCTGTTCGTCGACGACGTCACCATCACCGGCGCCCACGAGCACAAAATCGTCGACTTCCTGGACGGCCTGGGGCTGAAGAATCCGCGCATCTTCTGCTACTACGCGCGGTACAACGGCGAACGCGCTGATATCGAAGCCGCGCTCAACCAGTCGAGCATCAAGGGCGCCGACGAGTACGTCGAACTGATCCGCGAACCGGGGCATCAACTCGTAGTTCGGGCCGTCCGCTTCCTGCTGGACCTACCGACGTCGGAACTCGCCACGGTCCTGCGATTCGTCGATGGGCTGTTCATCGACAAGCTGTACCATGCCTGCCTCGCCAAGGAGTACGACAAGCAGGAGAAGTACCGCCAGGGCTTCGAGATGATCCGGGCGCGCCACGACAAGGGCTCGGCCTGGGGCACGCCGCCGGCGCAGGTCGTCAACATCGCGGCGGCGTGATCCAATAGTTGACAGCCGGCAGCCTTCTCCGTAAGGCTGCCGGTCTAACTGACAGGTAAAACCATGGGTTTCGCGGACAACATGAACGATTTTCAGCGCACCGAGATGCAGTCGATCAAGTCGCGCAACATGGGCGGCGGCGGCTGGACGCTGAAGGAATTCGGGCATCGGGTCGAGGCTGGCAGGGTCATCGTCCATTGCAAGCGGGTGAACATCGAGAAGAAGTCCGAGCACGTCCTGGAATACGAGATCGACACCAGGGGCTTCTCCAAGGTCACGCTCGACGCCCAGGGCTCGATTACGCTGTGACGAAGCAGGTCACCCGCATGGAAGTCGACGGCTCGGTCGTTCTTATCGAGCCGATGGAGCGCGAGGTCTCCTATCGCTACAGCGATGGCAGCGTAGGCGCCTATCGCCAGCGATCGCTCTACAAGGTGCTGGTCGATGACGTATTGCGAGGCTACCTGTCGTTTCCGATGGGCTACGGTGGTAGATGGTCCGTCGTAACGCTGCGCCCAAAACACCGCTACAGCAACGTCTGGCGGCATCTGTATAGCGATCGCACCGAGCACGGCTTGTTCGAATACTACCGTTCTGTCTCGCCCGGCGTGCTGAATGAAACGGAGAATTGGGGCGAGCACGCGAAGTTCTGGGAGGACCGTAACGCCATCCTGGCCGCCTTCCCCAAGATGATCGCGCTCGGTCGCGCTCCTTCGCCGGAAGAGGAAGAAGCAAACCTCATCCAGATGAAGGCGGACTATGAGGAGTCCGTGCGTCAAGACGCCGCCAACAAGGAGCGTTGGGCGCGAGAACGTGCCGAACGTGAGGCTCAGCAGGCCGAGGCCGCGCGCATCGCCGAGGAAAAGCGTCTGGAGACCCTCGAAGGCCTGAACTCCATCTTGGCCCGCGAGACCCTGACCAACTTCGAGCGCGACTGCCTGATGACGGCGATCGCACGGTTCTCGAACTAGAGAGTTGACAGCCGACTGAGGGCGCCACTAAAACTGTCACGACCCTTTCAGGATAACCGGCATGAACATCACCCTCCGCAAAGCCTCTCAGTTTTCCAAAGCGCTGATCGAGGCAGGCCGCAAGACCACGATCAATCGCCTCATCTCGGTGTCGGTCTACGAAGACTCCGTGGAAAAGCCCGCGCAAGCCCTGGTCGAACTGGCCCAAGAGGCTGCGCGGGAGAAGCTGACCCAAGCGCTCCACATGATCACGGGTGGCTACGAACTGCGCGGTCAGATCGCCAAGGCCAACGCCGACGTCGGCATCAACCTCCTGCTCACCGAGCAAGCCAACCTCTCGGCGCACGAGGCCCTCATTTCGACGGTATGCGGCATCGAGTACACCTACGATGACTCGGTGGAGCCGCAGTACGCCGACGCAAAGCTGACGACGCTGAAGAAGAAGCGCGAGACCGAGACCGTCATGCACCATGACGATCACCTGAACGTGCGCGTCATCACTGACGAGATCAAGGTGCCGCTGAAGGACTCGATCGCGGTGATCCGCCGGCGCAAGGCGGAGATCGCCGATGAACTAACCTATCTGAACGCCAGCACTCGTATCGAGGTGTCGGAGAACGTCCAGAGCCTGCTGAAGGCCCTGAAGCTGATCTAACGAGCTTGGACGTGCTGCCTTTCCTGCGGGACTGGCAACGTCCGAGGGGTGGAAGCGGAGAAGAGGAACGCAACAGCAAAGATGAGGCTCCGGCCTTCATCATGGAACCCACCGCTTACGCGGACATCTCTTTGCTAACCGGAATTACTCTACGGAGTGCCCTTATGGGCTTGTTGTTTGTTCCGGACTGTAGAGATTTGTGGGTTGCGCGTTGTCCGTTGTAGCTTGCCCTTTGTCCAGCGCCCTTTATCACCGCTTCCACTCTACCAATTCACGGAGTCCTCATGCGTAAGACCTTCTTCGGTGAACTGATCTTCCAACCCGGCGACGATTTCTTCGCTGAATGGAACATGAACTTCCAGGAAGACCCGGACGGAGAAATCGCCCGGTTCATCGAGCATGATCCTGAAACCGGTTGGGGCTGCGAGATCACCGATAACAACGACCGCACCGCCCACGCCGCCGACTTCGAGAGCCGCGAGGCCCTGGTCGAGTGGTTGACCCAGAACAAGATCGAGGTCGAGGTCTAGGCCATGAACCGTCGTGAAATCCTCCTGGGCGCCGCCGCCATGGCAGGTGCTTCGGCCGTCGGTCTTCCCGCGCTCGCCACCGTTCGCGTTCGTGGTGCATGGGAAGACCTCGACAGCGATAAGGCCCATGCCTTCGTCTTCTGGTCGGCGGAAGCGAACGCGAGTCCGCACCGCAAGGTGGTCCGCGACTGGATCAAGGAAGTGGTCGATACGGGCATCCTGTACTGCGCCGGCGACGGCTTCATCGGTGATCGCACAGTGCGCGTCGAGAACCTCCGGTTCGACGTTGCCTGGGGCAAGCCAGTGTTCAACTACATGTCCGGCTACACCGATGAGATTGGTCCGTCGATCACGATCACCGAGCACATGCCGGACGGCAGGGATGCCGTTTTCGCGCCGGTTGGCCTCGCCTCGACCCACGGATCGACGCACGTTCGCGCCGAGTATCGGGACGTCTACTTGGTTCGCAAGCCGCTGCTTCGTTACGAGGAGGAGCGAGAACTGCGGTACGTCCTCGGCGACACTAACGGCTACAGCCCCAATTCGCGCATCGGCTATGACATGCGCTGGCTGGACGACTTCAAGCTGAAGGGTTCGGTCTGATGGTCCAGCCGCGCCGGTCCTTCGAATCGATCCGTGAAGTGGTCGCGGCCTGTTCGTACCCAGGCTTGGACTTCAAGCTCGCGACGCATCCAGGCACGGATAAGCCATATCTCCAGATCGTCTGCGAGGATGGCGTTGACACGAAGACCGGTGAGGCTGCCTCCTGGAAAGGGCGTAAGTGGGACCTGTCCTACTACGCGACCGACACCGAGATCGTTCAGACCGCTTGGGCCGCCGTCCAGCGAGCCTTGATCCACGAGGCGAGCGAGATGTTCAAGTTCAAGGACGCGGCCATCTATGATCGCCACATCAGCGTCCATCGACTGGTCGACCTGATCGCGGGCGCCGATCCCTACGACAGCCGCGAAGACGCGATGAACGGCCTTGGAGAAGACAGTGCTGCGTAGTCAGGCCATCGTAATCGACCTAGGCGACACCCAGACCTATCACGATCTCGACGGCGTCCACGCCGACTACGCTGCCGGCATGCGCAAGCTGGGCTACGACGTCAGCCAGGAACTGCGCAAGAAGTTCTTGTCGCCCGGTACCGGACATCCGCTGAAGCGTGAGATGTACGAAAAGATTAAGGGCACCGATTTCTTCCGATATCTACCGATCATGCCCGGCTCGGTCGAGATGTATCGTGCCCTGAAGAGCACGAACGAGCCGGTCATCCTGACCGCTTCACCGCTGTTCGGTGCGACCGAGGACAACTACTATCTCAATCCGTACTGGCAAGGCGCCAAGTATCACAAGCGTGGATGGGTTGAGCATGTCTTTCTGCCGCAGACCCAGCCTTACGAAGATTTCGCCTTCGGTATGCGTCGCGTTCACTACTCCGATCACATCGCGATCGCGGATGAGAACTTCATCTGCACGACCAGTAAGCGCAAGCACGAGTTCCTTCACCACAAGCACTCCCAGCGCCAACTGCTGATCGACGACAAGATTGAGAACGTCACCGCTTGGGCCGAGGCCGGCGGTCTGGGCATCCTTCATCTCGATCCCCATACCACGATGCGGGCGGCAGCCCTCCTGTCGGGTCAGGATTTCGGTTTCGAAGGTCCCGGCGAATGGAAGCGCTGCGGCTCCAACGGGGGCTACCTGTTTGATGCGCGGGTGCCTGAATGATCGAGGTTCCAGGCATCCGCGCCTTCGGATTCGTCCCCGGCTACGAGCGCAAGGGCCTCTATTCGATCGAGGAGGTTCACGCCCACATCGGTCCCGAGCCACGAGAGTTCGACGGCGACATGGTTCCAATGGCGTCGCAGCGTTACGTGCTGTTCGCACGCGCACATGCCTGCGTGCGTTGTGGCCTCGTAGGCGCCTTCTACGCCAAAGAGCGTAGCGCTCGGTACGTGAAGTCGACGGGCGAATACCGACCAACGACGAACTCCTGGCACTTCAATCTCTACGCCCTAACCGATGGTCCGAGCCCCCGCGCGGTTCTGATGACCAAGGACCACATTGTGCCCAGGGCGCGCGGCGGGGCCGACGTCGATGAGAACTATCAACCGATGTGCTCGCCGTGCAATACGCGCAAAGGCCACCGCATCGAAGGCGAGTCTGACGAGGAATTCCAAGCTTCGCCGGCGGAGGTGGCCCGACGCCGCACGATCGAAGAGGCCCGCGCGCGCAAGCGGGATCGCCACACCGAGGCGCGTCACCTCCTGATCCAACAGGTCAAGCGCCTGTGTAAAGAGGTGGGTTTGGAGCCGCCAACCGACAACGAGTTCTGTCGGATCGCTAATCGCAAACTGTCAGCGCGGATCAGTGATCTGCTTCTGATCAAGAACCAGACGGTGGTGGCCTATGCCTGATACTCCGAGCATCGAACTCCTGGAGCATCGGATTGATCTCCTCAGTCAAGCACTCCTGAAGGTGCTCCAGACTGAAGGAATGATCCGGCAGGATATCGAGGAACTGACCGGGCCGGAACTCCTCCACATGGCGGACAGCTACTGCATCGCCATGAAGGAAAGCCGCACCGGCGGCATCACCCTTGAGCCGGGCGCGGCCATTCAACGTGATGATGGCCGCTTCTATGTGCCGTTGAGCCGCATACCTCCCCGCGCCGGCGTCTCCAACATCGTCGCGCGCGTGGCTTCAGATGCTTTCGAGGAGCCGGAGGTGGAAGCGCAACTGTTTGCGCTCGAACTAGCGGCCCGCTGGAATAAGGGAGCCTAACCTTGGGTACTCACCGGCGTCTCTTCTCGACAGGCTCGTCGTCTTATCGCTCCCATTCGCCAGGGTCTGGCCCCAAACCTATTCGAGCGCACTCGCCCGGCTCATCGGAGCGTTTTGAGCCTGTCCGTCGCTCGCATTCTCCCGGCTCGCCGGCCCGTTCTTTGCCGCGCTCTTCCAGCTATTCGTCGCCGGCGGTCACCCAAGGCCTGTCGCCGATGACGCTGGAGCCCGGCAACCCGGACCCGATGCGCTGGACTCTGCTGCGTGGCCAGAAGGTCGGGCGCGGCTTCGTCGCCGAAATCCATTACCCGGACTGCACCAACTACGAGGGCAAGAAGATTCTCGTCTTCCGGGCCGCGAGCCTGGACGCCATCGTCAAGCAGAACAAGGGAATGCTCGACCCTCACTTCACCGACGATAGCAAGATGGTTGCGCCGGTGGCTCGCTTCGAACCCACCGAGCGCGGTTGGGAACTGGCCCTGTTGATCGCGGCGAACCTCTGATGTCGATCGTCGCCTACCATACGACGCCGTCGATCAAATACTACGCCAAACGGCGCAAGTCGGACATCATCTTCTCGATCCACATGATGTGCGATCAATTGAAGATTGAACGCCCGCCGACCGCCGAGTTGGAGAAGAAGACCAACTACGAACTGGCTTGGCAGGCCCTGCGTCTCCACGCCCAATTTCCCGAATAGGAGTCTGTTGTGACCCGTCGATCCTCGTCTTCCTCAAACGTCGCCTTGTGGCTGGGCGGCGCTGTTATACTGCTCATCGTGGGCGTCATCGTCTATGCGATCGCCGATCGCGCCGGCACGCCAACGAAGAGTGGCCTCGCCCGGATCGATGAGATTCGCTACCGACCCGCCTACACCTCGACGTCCGGATCGGGCTCGGAGAAGAAGACGACGCATCATCAAGCCGAGTGGAAGGTCGATGTCGTCACGCTGGACGGCCGCGACACCGTGACCCGTACGTGGTCGCCGCCGGCGTGGATGGCTGAAGACGGCTTCGTCAAGGCTTCGTACAGCGTCGGCCGTTTCTCGCACTCTGTCTCGATCAGCAAGCTCGAACCGATCAAGTAGCGCCATGAGCCTCACCCTCACCTTCATTTCTGTCCTGGTCGCTACCGCGTTTGGCCTTTGGCTCGCGGACGATGTCATTCCGGCATACCTCAATCGGGTGACCGATACGAAAGCGTATCGGGAAATGGCGACCTATCAGGGCTGGTTGAGGGGCGTCAGCTATTTGGGTGGGGCGTGGCTTCTGGTCATGGGCATCATGCTTTGGGTGGACGGCTACCAGTGATCCTCGATTTCACCGCACACGCCTCGGTCCTGGATCAAAGCGTCAACTTCGTGGCGCCGGCGGCTGACGGTATGTTCGAGGCTCGCTATGTCCGGCGCGTCCGCGATTACTTCATTGCCTACCTGTCCAGCCACACGGGCTGTGACCAGTCCTGCCGCATGTGTCATCTGACGCAGACCCGGCAGAGGTCTATGGTCCATGCCTCGCGCCAGGACTATCTCGCGCAGGCCGATCGCGTCCTCGCCCACTACGACGGGCTGGATGAACCCGCGAACTTAGTCCACTTCAACTTCATGGCGCGCGGCGAACCTCTGTTGAACACGGGTGTCCGGCGTGATTGGCCCCGCCTCCATCGGGACCTCACCGCCAAGGCCCAGGAACGGGGTCTGGAGGCCCTGTTCAATATCTCGACGATCATGCCTTCCCAGGCGATCCTGAACCGCCTCACGGACGTTTTTCGAGACACCCAGGGCGTGCGGCTCTACTACTCGCTCTACTCGATGCGGCCTGAATTCCGCCGACGCTGGTTGCCGTACGCGATGAACCCTGAACGCGCACTCGACAAGCTGGCGGACTGGCAGGTCGCAACCGGCGGCGCCGTGGTCCTTCATTGGTCCTTCATCGAAGGCGAGAACGACGACTTCGGCACGGTCGACGAGATCATCGAAGCCGTTCGGCGTCGCGGACTGAAGACGCGCTTCAATCTGGTCCGGTACAATCCGTACTCGCCGGCCCAGGGCAAGGAGCCCAACGTGACCCTGTTGGCCGAACTCTTCAATCACCTCGCCTTCCACCTCGACAACGATCGCAGCGAGTTGCTGCAACGCATCGACCTATCCCGCATCGTTCCCCGCGTCGGGTTCGACGTGAAGGCGTCGTGCGGCATGTTCATGGAGGCGTGATGATCAACATCGCTCATCACTTCGACGACATCGAGCGCCATTCAACGGCGATTGAATGCGAGTGTCACGGCTATGCTGCGCGGGAGGAGGCTTCACCTTCGCGCGAAGAAGATCTCGCAGCCGGTGGCTGTGGGCGCCCAGGCTGCTGCACCGCAGCTTTCACCTGCCGCCTCTGCGGTAAACGCTGGATCGCGGCGCTGCCGGCGCCTGAGATGGAATAGAACCATGGGCATGTACACCGAACTCGTGTTGTCGACGCAGATCGTCGACAACCCAGACGTGATCGCCATTCTGAACTACATGCGTGAGGGCGCCGAGGGTGAGCCTCCGGTTCCATTGCCGGACCACCCCCTGTTCCAGACGCCGCGATGGTCGTCGCTGTTCTGCTGTTGCAGCTACTATTTTACGCCCACGACCGTCTTCAAGCTGGAGTACGACAAGATCGCCAAGGCGTGGTCTCTGGTCTCGCGCTCTGATCTGAAGAACTACCACGATGAGATCGAGAAGTTCGTCGACTGGATCAGTCCATACCTCGACGATCACTTCGGTCAGATGATCGGGTACAAGCGCTACGAGGAATCGCGAGAACCTACGATCCTGTACGCGCCTGGAGGTGAAGATGATCCAAGCTGACCTCCCCTTCACCGATCACGACCCGGCCGACATCATCGAAGGCCCGCGTATCAGCCTGCGTTACGGATCAGCGCCTACCGAAATCTGCGTCGGCGCGCGTGAGTGGCGACGCACTGATCGGGGTGATCGGTTCACCTATCAGGGGCGGTGGCGCTCGATCGATGACTACACGGACGAGGACTGCGTCGCGGGAAAGCGGGTGCGGGTGAAGTGGCGCGACGGGTTCCGTGAGGGGATCGCTGAGATGGATGAGGAGGGCTTCATCCTAGTCGGAGGCATCCCCTATCACGCAAAGTCGGTCGAGGTGGTGCCCGACCCGACTTGCCTCAACATGTTCGAACGCGCGATCGCCGCGCACCGGGGAGAATAGAAATGGGCATGGATGTTAGCGCCCTCGCGGGCTGGGGTATCATCACGACCTTCGGACCCGATGAGGTCGAAGGCTGGTGGGATATCGACAAGCCGGACTGGCTGAAGTGGCAGCACGTAGGGGCGTACGAAGGTGGTAGCTATTTCCTGGGCGCTGTCTACGAGCACGACTGGCGTCGCAACGTGTCGGGGGTCCCGATCAAGGATGTGCCCGACCTGTCGCTGATCCAGGTCGAGATCGCCTCCAGCTTGGAACGCGTGAAGCGTGACGACGGCGAACCGATCGGCGATGTTCTCACGGCTGAGACCTTCGGCTTCCACGTCTACACCCACGTCAGCTAGGAGGGCGCCATGCTCTACGAGAACATCTCTATCCGAGGTCCGGTCGGTGACGCTCGCGATGAGCGCGTCGGCAAGTCGGCCGATGCTGAGCGTTACGTCTATGAGCCCAGCCCAAATCTGAAGGCCTTCATCACTGAGATGTACCACACGCGTGGAAGCACTCTGGACAAGATCGGCGATCTGGCGGCCAAGATCGAGCGCGGCGACGCCTCAGGAAGCGAAGAAGAATCGCTTCAGGTCTACGACGCCCTGCCCGTCCTCTACGCCTGCATCGAAGACCTCGTCGACATGTGCCGCCGGCGCGAACAAGCGCTCTGGGACAATCACATCGCCTTTGGTCGCTAGACAACGGCCAGCCAAACTGGCAGGTTGGCGGGATGAGAGAGTTGACGATCAACATCCCGGCGCCGGTCCTGCGCCTTCGCGAAAGCTTCCGCGCTGCTGGATTCGATATCCGCAGCGTGGGCGGCATCATCCGCAACAAGCTGGCCGGCGTCGATGATCTGTCGGACCATGACTTCGCGACCGACGCCACACCAGATGAACAGATCGCCATCTACGAGGCCCTGGGCATCCGCTACATCCTCACGGGCTACGACTACGGCACGATCACAATCGTTCTCGAAGGCATCAACTACGAGATCACCACGTTGCGCCTGGACGTAGCGACCGACGGACGCCGCGCCGCCGTCGCCTATACACGTGACTGGATCGCCGACCTCCTGCGTCGCGATCTGACCTACAACGCCATCGAGTTGACCTTCGACGGCGATCTGGTCGACCCCTACGGCGGTCGAGAAGACCTCGCGGCGGGACGCACGCGATTTGTGGGCTCGGCCCTAGCGCGTATCCAAGAGGACTACCTGCGCCTGCTGCGGTTTGTCCGCTTCCACGCAAGGTTCTCAGGCCTTGCGCCGTTCGATGATGAGGTGATGGCTGCACTGCCGCATGTCGTCGGCGGACTGCGAATGCTCTCGAAAGAGCGTATCTGGTCCGAACTGAAGAAGATTGCAGTAGGGCCGCACGCGCCGGCGATGTTCGCCCGCATGTCGGCGACCGGCATCTTGCAAAACGCCGGCCTGCCTCCCCTGGTCCATCTCTGGGCTTTCGAGGACGCCTACCGCTACACCCAGAATCCCATCACCCTGATGACGGTTCTCCTGGGCGACCGTGCGCTCGAAGTCGGCGCTTCGTTGCGCTGGACGAAGGAAGACCTCGCCCTGGCGGCGTTCCTTCTGAAGCATCGCAACGAACCTGTGCGCGAGAAGGCCTTGAAGCGCCTGCTCGCGGTCAAGAAGGCTCCCCTGGATCATGTCCTCGAACTGGCGCTCTCGCAAGGGCAGGTCAAGTCGGCCAATGCGGTAGAGTATTGGGACATGCCGATGTTTCCGGTGACGGGCGATGATCTGGTCGAGTTCATCGCACCCGGTCCAGGCATGGGCGCCGCGTTGAAGCGTATGAAGGAGAATTGGGCCGAGACCAACTTCACCGCGACGAAACAGCAGTTGATCGTGATGGAGGAATGGACTTGATCCGTCCTGGCGATCTCGTCCTGATCGGCGACATTACCGATCTGACGATGAAGACAGGCCGTGTGGTGATCGCCACCGATCTGGGCATCAAGATCGAGCCATACAAGCACACCAGCGGCCAAGTCCTCGGCGATCATGCGTTGCTTCTGTTCGAGGAGAGCAAGCCCGTGCGGGTCATCCCGACGCTCGACGCCGCGCGCTATCTCTATCACATGCGCCGCGAATGGCTCGCCGAAGTGGCGCGCTTGAATAAGTCCTTCGACGCTCGCGTCGACGCCTGGATTGGAGCCGCCAGATGAGCGATGAAAAGACCGCAGCGTTCTGTGAGCAGTTTGGCGAAGACATGCTTCAGAATATCGTCGAGGCCGTCTGGGCGGGCAAGAAAGAGGGCGATCGGTTCTCGATCTTCGAGATCGTCAAACACGACGCCATCAACTGCACCATCTATGGCTTCATCGACGATGAGATCGGCTTTCAGATCGATGATGGTGATTGGGCCGGAACTGACGTGCGGAAGTTTGGCCCCGAGGTCAGCGCAATCCCACCGGCCGGCTGGTACAGCCGCCATTTCGATGTCGGGATGGGCCTGCGCGGCAACCGCGATCCCCGCGCGCAGATGCGTCTTCTCGCCCTGTATGTGGGCTGGGTGCGGGGAACCGTAGGCGGCGTCGGAGATCACGTCCGCAAGGCCGAGCAAGGCTATGCCTACGATGCTCACTTCGCTCCCGGACACAAGACGACGGAGCACTATCGCAAGATCGCCGAGTCGCACGGTCTGATCCTCAGCAGTGGTTCGGTCGGCGCTGAAGGCGACCCGCCGCGACTGGAGTACGACAAAGAAGTCAAGCCGCTCGAAGGCGCGCTTCACTTCGCGGTCAAGACGGGCGCCGATGCCTTGAAATGCGCCGCCTATTCGACCAAGCTTTCGGCATGGCTCAACGGTGAGGCCCGCACTGGCGCCGCCGAGGTCGCCCGCATGAACGCTGAGACCTGGACCTCTTACGCTCCGCTGCTCGACACGGGCGAGACGATCGATTCGCTCGTGGCGGCCGATGCCGCTCGGCTCCAGGCCATCATCTCCGCCATGGAGACCGGAGGTGCGCCGGCGGCAGCCGGTCACGAGGCGCGGAGCGGCGAGTGATGGGAACGGATGAGGACTTCTTCCTCCACGGCTACGCCTACGGCAAGACGACGGAGATTCCGCGTAAGAAGTGCTGCGAGACCTGTGCCTTCAACCCGACAGGCCCCACGGTCCGGCCGGCGGACGTTACGATCGAACAACTGACGAGGTGGTCCGCCGATTACGATGGGTTCGTCTGCCATACGACGGATGAGAAGGGCGTCAATCCCCGCTGCGCCGCATGGCACGCGCTGCACGGTCGTGACATCAGGAGTTGACAGACGGCTTTGAGGTGTTTTAGGGATGAGGGTGACGATAAACCTGGAGGCCTTCATGTCCCTGTTCAAGATCACCCAAACGACCAAGACCGTGAGCTATCCGTCGGGGATCGACGGCCAGTGCTTCAGCACGGAAGAGGGCGCGCAGGCGCATCGTGCCGAAGCCGGCGCCGTCAAAGCCCTCGGTCGGGCGATTTTCGATGATACGCGCACGATGTGGTGCTTCACCACGCTCCGCAATATGACGGAGATGCCTGTCGCCGATCTCGTTATCCTGCGCGACCTGATGGATCAGTACCTGATCAACGTCCTCCCGGCGTTCATGGCGCTGGAAGGTCCCTTCGGCTACGGCCTGGGCAAGAAGCAGATCGAAACCTCGGACGGCCGCTCGTTCGATAACCGTCACGAAGCGGCCCTCCACACCCTGGAGATGCGCTTTGCCGCGCTGTTCAAGTCTCCGCTCTTCTCGGACGTCGGGCGGCGGGCGATCTGCAACATCAGTAAGTACAGCGACATCACCGCGCCGCACATCGCCAAGGAACTGACGGTGTGGCACTTCACCCGGCGGCTGATGGACTTCTTCAAGCGTCGCACGGAAGCCGGTAACCCCATGAAGGGCTACGAGCAGCGCTTCCGCGATGCGCTCGACGCCATGGTCGTCGCCCGCACTACGCCGATCGAGCCCATCGTGCGCACTGTCAAGCCGAAGAAGGCGGCCTGATGACCATACCGACGATCGGTGAATCCCACTTCTCCGATGAGAAGGCGATGGACTACCCGGACCTGATCTTCAAGGTGCAGAAGGGGGCCGTGCGGACGTACTGGCATGACCTGAGCGTCCTCAAGTTCGATCAGTTCACGTCGCGCGTCCAGCCGATCCTGGTCAAACGCCTGATCGCGCAGTTCGACGAGGCGCTGACGGCTACTGAAAAGGCTTCGGGCCTGCGCCGCCCGAGCCGTGATGTCGGTCACTGCATCTTCGATGACGAAATCGTCCCGGTCGAGATCACGCTGTGCGAAGTGGAGCAGCAGGCGCTTCGGCGGCTGACCCACATCGTGCGCCGGCGCAACGAAGAAGACTGGCAGGCAGTCTACCATGTCCTCTCCGACCATATCGTCCTCAACGGCGGTCACGACCACTCTCAGTCGCTGGAGAATTCGACTTGGCTTCATGCCGAATCGAAAAAGGTGCAGGACTATCTCGCCAAGCACCGCCATCCGGTCCTCAAGGTGAAACCTTACGAGGATAAGGAGTTCGAGGTACTGCCCTTCGAGCCCTCGGGCTGGCAGAAGTTCGTCGCGGCTGTGAAGCGCTGGCTCGGTCCTGGGCCGGACTGCACCGCATGACCCGCGTCGTCTCGCCCCAAATCATCCATGTCCTCGAACTCGCCGAGAAGGGTCGAGATATCTGGTGGGTGCCTTTGGTCGACGGGAAGGGTTCGCAATCGCGCACCGTAGGTCGCCAGAACACCATCTACACGGCGCAGCGTCATGGCTGGCTCGACAAGGATGACAAGCTGACGCCGGCCGGCAAGACCGTGCTGGAGGAGCAGCAAGCCCGTTCCCTCCAGCAGGATCGGTTCTTTGAGCGCCAAGCCCGTCTCAAAGGGACCCATTGGGAGCGAGGATATCGTGTCCACGGGTTCTGGCGTGGTGCTGAACGCCTGGGCTATGTCAGTCTCGGGCCGCCTTCGTTGTGGGACGGCGTATATTCCTGGGCCGTCGACAATCACGGTCCCTCGGGGACGGCAACGAAGTTGGCTGATGCGAAGCGCTTGGTGGAGGACGCGATCGCCTTCCCTGATGAGCGTGCTGCAAAGAGTTGACAGACGGCTTTCTCCCCTCGTACATCTAATGACGATCTCAAAGGAAGGCCCTGTGCTCCAGACCCTCATCGACCATCACAAGAAACAGCTTGCCGCCGCGCAATCCGTGCTGGACACCGATGGCAACCTGTTTTCGCACGAGATGCGTGAGCGCGCGCGAGTTGACGCGGCTCGTGAGCGCGACTTCATCCGTACCCTGGAGACGGCCAGCGCTCAACTCGACCGGGGCGACAAATATCGCCATCTGAAACGAGGCTCAACCTACAATGTGTTGGGTCAGGGTATCGCGCAATGCGAAACGCCTATCCAGGACAACGACGCGCTCGTCTTCTACCGCGACGGTCAAGGCCGCTTCTTCGCCCGTCACGTGGACGAGTTTCACGATGGGCGATTTGAGAAGGTGTCCGCCGAGCCGCCACGCGAATACGTGTTCGTGGTCGGCGGCCAGGAGGCTCCGTGCGAGCAGCTTTCGTTCGATGCGTTTCACGCGCTCTGCATGCTTGGTGAAATCATCTTCACCGATGAGCAGGACTATGGCTCTGGACTGCGCGGCCGGTACCTGATGCTGGGCGCCGAGTGGAGCGACCAACAGCGCACGCGTTTGATCCTGCGCCGACTGAATGACACCGCGTCGGCCTGGAGCAGCGGAGCGGAGGAAGCATGACGCAAGCTTTCGAGATCGAGAGCCGGCAATACGGCGATACGGGCGCAAAGCGGCCCTTCATCATCGCGCACTGCTCTGGCTGTGACGCTGAGGAAGCGATCGCCGATCCAAAAGGTTCCGGCGCCGTTCCTCTGCAATACGCGCAGAAGCTCTTCACCCGCAAAGGGTGGGAACTAGGCAGCGTGCGGGCGAAAGACCTATGTCCCTCGTGTGTGCGCAGTAAGCGCGGACGCAAGGCCGAGGCGCCGAAGCAAGTCCTAAAGGGCGTGGATGGTCCGATCCCTGCCGATCCTTCGAAGGCCGACACCATGCTCGGCGCAAAGCTGATCGAGGCGGCGCGTCTACTGACCGAGGCCCCTAAAGTTTCCCCAGCACCTGTCGCTCAAATTCGTGAGCCTCATATGCCTGCTCCTATAGCCCAAATTCGAGAACCTCATGCGCCTCCGGCCGTCAACCCTACGGTCGAAGCACCTAAGGGAATAGACCTTCGATCCGAAGAGCGCCTTGCGGCTTCGCGTAAGGGCGGACACAACCGCATCGCACAACTCACTCCGGAAGAGCGCAGCGCGCTCGCCCGCAAAGGCGCTGCGGCCTTGAATAGCAGATCGCCCGAGGAACGCGCCGCCTCTGCCCAGAAGGCTGCCCAGACCCGTCGTGAACGGGCTGCCGAACGTGCGGAAATCAAGCGTCTGGCTGATGAGCAGGCAGCCGAAGCCCGCCGCGAGAAGATGGGACGCGGCATCAAGGGGTTCTGGGCAGGGCTCACCAAGGAGCAGCGCAGCGAACGCGGACGGGTCGCGGCAGCCACTCGCGCCGCAAAACTCGCCGCCGAGAAGGCCGGAGTGCCTTTCATTCACCCCAAGCGGGTTACCCCGCAAGAACTCGCCCAAGCCAAGGTCAAGATCGCCCGCGCCACGAGCGCCGCCAAAAAGCCCCAGGAGTCCGCCATGCCCGCCGCCGCCACCATCAATCCCGCTCCGACCTCGATGGCTGATCAACCGCGTCAGGCCACGCGCGAGCAGAACCAGAAGATTCTGGAAAAGCTGCACGAGGTCTACGACACCTCCGATCCCACGAATCCTCACTACGTCAAGACCTACACCGACAAACAGGTCGCCGAGGAGCTTCACTATCCGGCCGCATGGATCGCCGCCGTGCGCGATCAGTTCTTCGGCCCGGAGAAGAACGAGGCCGCCGAGGTCTTCATCAAGGACGTCAAGGAACTCAAGACCAAGCAAGCCGACCTCAAGGCCCGCTTCACGAAGCACTTTGATGACCTGACGAAAATGGAAGACGAGATGCGTCGCCTGGAAGACGCCATCGCCCAGGCCTGTCGCCGAGCCGGCGTACCCGTCAACTAGGCTGTTGACATCGTCGTTGGTTTCTTTACAAGGCCCTTGACGATCAATCAGAAGGAGGTCCCATGGAAGTCACCATCAACACCCTGGCTCTGGCGACGGTTACGACCGGACACGGCTTGGTGAGCGACATCGAAGACATCTTCGTGGCGCTGGAGGCTCTGTGGGGCAGCCGCCCGTCCGTGCTGCACGTCACCATGGCTGCTCAGATCGCGGCCCGGCATGTGCAAGGCGCGCTGCCTGACTTCCCCAATGAAGACGACGCTGAAGCGTTCGGCACGTGGCCCGATTGTGTGGACGCCTACGCGTCGTATCTGATCGCCAAGTACGGCGACACCGTGACGCTCTCGCCGATTCATCAAGAACCCACCTACGAAGATCGGCCGCTCGAAGACCTATTCGAGGCCACTTACGTCGAGAACGACGTCGTGGTCCGCGCCGGCAACGACCTGACGTTCTCGATCCGGCCTCTTCAGGCTGGCGTCATGGTCGACGGCGTCGCCCGCAACGCCGAATATCCGGACACCTTCCAAATCCCCTCGGAATACGAGCGCGAGAACCTTAAGCTCGGCGCGGCTGTGAAGGTCTGCATTGAGGTGGACGCCGGCGGTGGTGAGCGTTTCTGGACGGATGTTGTCGCTCGCCTGGACGACGGGGACTACCTCGTCAAGGTCGACAACTATCTGGTCAACTCGATCTATCACGGTGTGCGCGTGAACGACATTCTGCGCGTCGCGCCCAAGCACATCCTGACCACCTGATCCGGCGCCGACGAAAGGACACCAATGACGCTGCCGCCTACCTGCGAGGCCCTGGTTACCGGGCTCACCGATCGCTCCCAGGAGCGGGACATCACGGCCGCCATCCGCGCCGTCGTCAAGGACGTGCCGCCTGAGCAGCACGACAAGGCGTTCGACCGCGTGCGTCGTGCCTGCCACATGAACCGTGGCACGTTCAAGCGTCTGATGAAGCACGCCACCTCGCGGGTGGACGCCTGATGGCGAGCAAGGACGACCTCGGCGATCGTATGAAGGAATACGAGTTCCACGAAACGGGACGTCGTTTCCTTTCCATGCTGCCGGTCTACGCCCGCATCGACGGGCGTGGCTTCTCGAAGTTCACGCGCGGTATGGCCAAGCCGTTCGATCCGCGCATGTCGGCCGCAATGATCGAGACGACCAAGTACCTCGTTCAGCACACCGGCGCCCTGATCGGCTATACGCAATCCGATGAGATCAGCCTTGTCTGGAAGGCGCCGGACTACAAGTCGTCGATCTTCTTCAATGGCAAGATCACCAAGATGACCAGCGTCCTCGCCGGTCTCGCCACGGCCGCCTTCGGTAAGGAAATTCGTGGCTGGACGCCTTACGAGGATCGCCTGCCGTGCTTCGATGCCCGCGTACTGCAACTGCCGCAGGACTACGAAGCCGCCAACATGCTGCTCTGGCGCACGCTGGACGCCGAGCGGAACGCAGTCAGCATGCTGGCCCAGGCCCACTTCTCGCACAAGGAACTGCAACACAAGACGCAGCGACAAATGCACGAGATGCTCGACGCCAAGGGCATCAAGCTGACGGACTTCCCCGAAGGCGTTCAGCGCGGCACATTCGTGCGTCGCGTGACCTACGACCATCCGACCATGATGATCGACATCGAGACCATTCCCGGCCCGACGTTCGTGCCCAGCACGGTCAAGCGTTCCAAGGTCGACGTCATTCCGATGCCCTCGTTCCGTTACGTCCGGAACCGCACCGAGGTGGTGTTCGACGCCGCCGCGCCCGACCATCTGGAAACCCTGGAGCGCTGGGAACGCATGACAGGTGAAGCCGATGATTGAACTCACGCCCACGAGCCGCAACTTCCTGCGCGGAGATTTCCTGGACGCGAACAACATTAGCTGCTCGATCCAAGAGTCTTCGGTCGCCACGGATAATCTGCTTTGGCTCGGTTGCGACGGGTCGCGCATGCACCTGACCCAGGGCATGGCCGCCGACCTGCTGCCGCATCTTCAGCGTTTCGTAGCGACGGGTGAACTCACCGACAGCCCTGTCCCCGCCGGCGAGGAACCGCCGCTGGACCTGCTGGAGGCGCGTGTCGCCGAGATGGTGCAGCGTATGTGTCCGCCCGGCTGCCTGCCAACGCGAGGCCAGGAGCGAGATGCTTCGACGCTGGCTGCTCTCATCCGCATGGCGCGTCGCGGCGCCTCAGCCCCAAACTTGTAGGAGGTCCAGATGAACCAGTCCGACCCGCAGACGACGATCCACGAGGCCTGCGCCCGCGCGATCGCCTGGATGGCCCGAGGGCATGTCGCTCATGAACACCTCTTCCTGGATTCGGTGGTCGAGCGCATCCGGGCCGTTCCGCGCCAGGAGAAGGCGTACGAAGTCTACACGGCCGTGCTGACCGAACTGACCCGCATGAACGCCGTGCTGGAGGCCGAAGGCCCCAGCAGCGCGAACAAGGCGCGTCTGGTCGCCGTCTCGATGGAACGCATCATGGAAGAAGTCGGGCCGCGCCTGGATGACCCCATGATCATCTATTCGGACCACCACAAGTGGTGGCCGATGGTCGAGGCCGCCGCATGAGGTTCCACAACCTCCACCTAGGTATCGACTATGACGATGCCTACCGCGCCGTGACCGTCACGCTACGCGACGGCACCGAGGTGCGATTCGAATCGGGAGACCCGCCGGCTGACTTCGCCAAAGCGGTCGAGTATGCCCGAGGGGAATGCGTCCGCATCGGCTGCAACGTGATGACGTCCTCGTCGCTCGATAGTTTCGTGTTCGATGTTCCGGGGTGGAAGTACAACAACGAAGATATGCTGATCCGCGATCCGCGCGACCACATCGCCTCCGTCGCCGAAGTCATGTCGGGCTGTCCCATGGAGTGGGAGGGCTTGCTTGAAGACGGCACTCACTTCTATGCCCGATATCGCGATGGTCGGTTCCGGGTGGGCTTTGGTGAAACGAACATCCAGGCCGTGGATCATGCGGTCAGCAACGACAAGGGCTACACCGCACAGATCGGTGAGCATCTGGAAGGTCACCTGACCTGGGCCGAGGCCCTGCCACACTTCAACCAAGCCCTCCTGAAGCGTGCGGGCTATGCCGTGGATCAAGACGACGAATGACCCCGATCCCTACCGACCTGACCTGCTTCCAACTGGTCCGTATCGACCTCGCCAGCCTGAACCCCGGCAAGGGCATGGCGCAGACCAACCACGTCGGCTCCAAGCTGGTCTACGACTCTCGCAAGTGGGACCCAATGCAGACCGCCTGGGTCGAGATGTGGCTGGAGGAGGCCGACGGGTTCGGTACCGTCTTCACGTACGGCGCTACCCTGGAGCAAATGCGTGCGGCGGTGATGCTGGGTAAGGCTGTCGGCACTCCGGCCGCGATCATCAACGACCCTACCTATCCGTTGCGCGACGGAGCTACCCTGCATTCGCTATCGCTGGAGACCGCTGCCTACGTGTTTGGTTCGCGTGCGGTCATCATGCCTCTCATGAAGCTGCTGGGCCTGGAGTGGCATCCGTAGTGATCCGCTTCAAACACGCTGATTTCACTGACTGCGAACTCGTCTCGTTCGGCGAGGGGCGCGGTCGGCTGCAAGGTTTGGCAGGCTTTGCGAACTGCCGTACGACGGCCGGCGTCGAATTTCAGGCGATGATCCGAGCGCCGGAGAAGCTTCGCAAGCGTCTATTAGGCCCCGATGGCGCCCTCGTGAAACGTGTTCAGGTCCAACACATGGGCCTGAATATCTGGGGGAAACCTCGTCTGGGCATGGTGATCAAGTTCATGGACGCCGACGGCGTCGATCTAGAGTTCGAGAGTTGACAGACGGCGCAAGGCTAGGATACCTGTGTCGCTACTGACGACAAGGAGGCCCCATGAAACTGTCCAAAGCTCAGGAAGCGTTCCTGCGTGAACTCCCTACGACCGCCGCCGAAGGCTATCAGCCGGCGAGCAAGCTAGTCGAACTCGGTCTGGCGACCAAGGAAGCGCAGAAGTACGGCTCCGACCGCTATACGCGCACGCCCGCCGGCGACGCCTGGATCGCCAAGAAGGACGCCGCCTGATGGGCCGCGAACTCCGCCGTGTGCCGCTCGACTTCGACTGGCCGATCAACGAGACCTGGGAAGGGTTCCTGAATCCGCACTACACGGCGACGCCGTGTCCCATCTGCGTCGACAATTCGGGACATTCAACGGGCTACTCGCCCTACGCCCAGAAGGTGATGGATCAGTGGTACGGTCATCGCGGCGGCATCAAGGAAGTGCCTGCCTACAGCCAGCCGCACCTGCCCACGGACGATCACGTCGTCGCGTACGCCCAGCGCCAACTCAACCATAGCCCCGGCTACTACGGCCGAGGTCCGGAAGCCCTAGCGCGCGAAGCGCTGCGCCTGAGCAACCTCTGGAACGGTTCGCTGTGCCACCACATCGACCAGGATGACGTGCAGGCCCTGATCAACGCCGGGCGCCTGAACGACTTCACCCATGTCTGGCGCGATGGCCCGGAGGGGCGTCGCTGGTATCCCAAGGAACCAGCGGTGGTTCCGACGGCGCGCGAAGTCAACATCTGGTCCTGTAGCAGCATGGGTCACGACAGCATCAATATGTCGATCGTGATCCGCAGTCGCTGCGAACGCGCTGGGCAGCCGACGACCTGCACGCACTGCGGAGGGCACGGAGATATCTGGGCCTCCAAGGAGGACGAGGCGCGCTACAACGCCTGGAAGCCGACACCTCCGCCCGAAGGTGAAGGCTGGCAAATCTGGGAGACCGTCTCCGAGGGCTCGCCGATCACGCCCGTCTTCCGTACGCCGGAAGAACTGGCCCGCTACAAGGCCCGCCATCCCTACGGCACGGACAAGGCCAGCTACGAATCGTGGATGAAGTTCCTCCTCGGCGACGGCTGGGCGCCTTCAGCTATCGGTTTCGCCGGCGGCGGCATCATGAACGGCGTCGAAGGGCTCGCGCGGCTTAAGGCCCAAACGTCCGACGACTACGATCCGGATGAGTACGCCGACATCGGCGTGGAGGAACGCTTTTAATGTCGGTCTTCGACGAGGGCCTCAACCAACTCGCGTTGGACCCCGGCGACACGCCGCCGGGAGTCTTCTCGATCATCGCCGACCGCCTAGAAGAAGCGATCTGCGGCGACGAGCAAGAACTGCGTTTGCTCGCCGAGAAGCTGGATACGATCTTGCGGGCGGGGCTTCGGAACAATGGCGCGATCGCTCCGGCGATCTTGGGCCAGGAGCCAGACTCGAAGATCGAGACTGCGTACGCCCTCGGTCGCCTGTCCTTCGCTCTGGAACTCGCGCAGCGTACTCTGAGCCGTCGACCGCCCGAAGGCTTCTACACGATGCTCGACGACTACGGCTGGAGCGGCTTCTACAAGGCGCTGCTCAAGCAAGGTCGGGTCTCGCTGTCGTCGCGCCTTGGCGAGAAGGCGACGAAAAAGCGACGCAAGGAGGAACTCGAACGCTTCCAGGTGCTCGTGAATTCGGGCGTCGTCGACTTCGTCGAGGAGAACGGCGACACCCTGTTCATGCTGACGCCGGCGGCTCGTTCCTATCTGGAGAACAAGCCGCCTCTGACCCTGGGCCTGCCCGAAGAACTGCTGGCCGGATGGGGCGACCTCGACAGCGCGATCAACCGCGTCATCACCTCGCTGCCGGCGCAGATTTCGGCCAACATGGAAGACCTGGAGGGCCGCAAGCGGACTTTCCGTGAACTGATCCACAAGCTGGCGATGGGGCGCTGATGACCGACCTCGAAGAGCGTCTCGATCCACAGACGCTCGCCGACCTCATCTACCGTCACTTCTACAACGGGCCGGTCGGCGGCGCCCGTCATCGACTCGCGCGTATCATCCGCAACCACGTGATGGGCCTGCCGATCATGTACTTCCAGGAAGTTCTGGACGAGTACCTGACGTCGGCCCTGGCGCTGAACGACAGCACGGACCCAGCAATCCGCGCCGAGAACCAGAAGGCCCTCGCGGAAGCGCGCGCCTTGTTCTGGAAGGGGCTGAACGGCGTGGCCGATCCGGTCCACGTCGACGGATTGATCGCCTATGCCGCCGCCAAGGAACTGACGCCCTGCATCGCCGATACGATCGCACGGAGACGCTGATGTATCCCATTTCGGTGCCGCATCTCCAGCAAATCGCCGACCCTTTCGAGAACGTGGTCTGGCACCTCGATATCGACTCCCCGATCACTCGGCAGGAGGTCCATGATGCGATCGCTCAAGGACGCTACAGCGGCCACATCTCCACTGCGCTTTATTCGCGCAATTGGAACGATCCGACGGAACGCCGTCGGACCCATGCCGAACGCATCGCCCATCTCGTAACTTTCGGATGGCATGACGCCATCATGATCGACGTCGGTATCCCGAGCTACTTCTTCGGCGCCCGCCCGCCATATTGGCCCGTCACGGACGGCAACCATCGGCTGGCGGCGGCGATCTACCGCTGTGATCCCTATATCGCGGGCGACGTCGTCGGCTGCGTCGAAGAAGCCTGCCGCCTGGGCCTGGGTCCGCCCGGTCAAGTGCGTCCTCCGCTCCCCATGGTGATCAATGGCTAAGCACCCTCCCATCCCGCAGGACTGCCGCACCTGTCCGTCACTTTGGACCCAAGGTCGCAAGGATGGGCAGCACGACCGCTGGTGCTGCCACTTCGGAGCGCCGGCGCCCCGAATGATCGGTCACTGTAAGACGACCGGCTACTTCGGCAGCGCTGCCCACGAGAAACATAAGGGCGACTTCCCCCGACCTGCCCACGTCAAACCGAAGGACCGCGTCAGCCTGTGAACCGTCCGATCCTGTTCCTGGACTGCGACGGCGTCGTCAATACGACGTCGACCGAGCCGCTGCCTTACGACAAGCGACGGCCGGCGTGGCGCAAATATGCCCACCTCTCCGAGCCGGCGATCGTCGCGCGGCTCAAGACCTTCGTGCAGGCCCACAACATGATTGTGGTGGTGTCGAGCACGTGGCGTAAGCTGAACACGCGCGCGTAGTTCATCTCCTACCTCGGCGATTGGCTCCAGAATCACATACCGCGCTCGAAGCATTGGCGGACGGTCTCGACCAACAAGGGCTTTCGAGGCGAAGAAGTGCGTATCTGGTTCCGCGCTAACCCTCGCCACGGCGCCGCACCCTACGTGATCTTCGATGACGATAGCGACTTCTATCCTGACCAACCCCACGTCAAGACGCACTATGATCACGGCCTGACCGACGCCGATATCGAGCGCGCTTCGCAATTACTGGCAGACCAGCAGTGTTCGACTCTTTCGTCTACCACCTGAACGCTTATCGTCAGCGCAAGGGCAAGTACCGGGTCTTCCGCTACATGGGACGCGAGGACGGTAACCCGCTGCGTATCGTCTACACTCGCAACTTCGGCCCGTCGCTCAACGGAGAGACACGGTTCACGCTGGTGCTGGGCATCGATACCAAGCTGTTCAGCTACTCGCTGATGATCAACCGCTACAGCGAGCGTTATGTCCTCAATCCCCACACTGACGGCATCGACCACAACGAAATCCTGCTCCTGGAACTGATCCGGGCCAGGGCCGGCGGCGTCTTCTCGGCCGGCGCGGGAGCCCGCTCCTGGCTGAACGGTCGCATCTGGCGGCTCGACGGCGGTCAGGTTGAGCATGGCTTCACGAAGATCGAGAAGGGATCGCGCCTGACCTTGATCTTCCAACGTGGACAGCATGGCGGCCGATGTCCATGATCTTGCTTCGGCCGCCAGTATGCTTTGCCAAGGACGTGCATATCTCACTTCGCGCGTCTGCTCCTCTGCATCCTGCCGCCGCTGAATGGATCGCCGGAGTAAGCTGTCCGCCTCATGTCGTGCCCAGGGTGATCGCTTGCCTGGAAAACAGTGGACGTTACGACTGCTGCGTGTCGGAGGCCGCTTATGCGGCTTCTTGCGTCGACTTGCCCGAGGTGGGTATCGAAGTGCTAGTGCTCACTTGACCATGGGTATATCGTTCTTGTAAAGAAACATAAACATGAAGGGAGCCCACATGATCGAGATGCTAAAGGAGCTTCAGCGCCGGTTCGAGCACGAGATCAAAACGAACAATGCGTTCTTCTGGTACATCGTGGCGACGGGCGCCGTGAACGTCGTGATCTTCGTCTGGCTGATGGGCGTGATCTTTGGCTAACTGTCCAGATATGGCCGACAACCGCCGTTTATCGGTCGGATTTGGCCACCCGTGGACAATTGCGTAACCGCCCGTATGTGAGCCATTAAGGGCCTATTTCTCGGCTAACAGCCCACACATGACACTTTATCGACCGGAGGTCCCGCCGGCGGCAGCCGGTCACGAGGGCCGAAGGCGCGAGTGATTCCTTGACGCAGGGATCGAGATCAGCGAGAGTGAGATTCTTAGTAGGGGTGGTAGCCTGCTGGGTCTCCTTAGGGATGATGTTTGATGGAAACGGGAGGGCGGTCTTCGGGCCGCCCTCTTCGTTTGAGCCAAGAGTTGACAGCCGGCGCCGGTCTCGCTTATCCAAGAGCCATGCCGCACTCGCTCGACGCCATCGCCAATCGTGTCCGTATGGCGGACCCGAATCTCCTGCATCTGAGCCTGGAGGCGGACCTGCTCCACACGCTCTTGCTTCAGTCGGAGTGGCCACCCGAGTGGCATCATGTCACGCGCTTCAATCCGCTCGATCGCCTGGAATCGGCGATCAGCCTGATCGAGCGTTTCTTCCCCGGCTGGGACTTCGGAGTCCAGTACCGATTCGACGACAAGACGGATGAGAAGTACGCCAGCGCGGTGCTCTCCACCCCAAACGGCTCAACGGTCTATTCGGAAGAGGTGCGTGGAGGTTGCATCGCTATGCCAAAGGCGACTTGCCTTGTGCTCCTGCGGGGGTTGAAGGATCAGCTTTCGCACGCAGCTTGACGATCGACTTCCATTTCTTTACATGGGTCCTGACGATCAATCAGAGGAGACCCACATGCAGATCGGCACCATGGATGACGTCAGCAGGGACAATGACCTGCTCGATCTCATTCTTCAGCTTCTCAAGGCCTCGGGCGACATCGACCAAGTGCCGCGCGATGCGGAGTACGTGGAAGCCTACGGCGCCGCCGTCAACATCAGGCTAGTCGACGGCCGCACCGCGACCATCCTGGTCTCGGTCGACTGACGTGACCCAGATCACCTACCGCGAAGCTAAAGCGCGCCTGAGCGCGCCGGACGCTGACCTGAACAACCTGCGCGCCGAACTCGCCGTCCTAATGGACGCGATCGACAACAATCATTTCCCCTATGATCCCGAGCGGCCGTTCTGCCGGGGATTCGTTCTGTGGACCCATCCGGACGACCCCACAAAGCAGGTCACCGTCCGTAACGGACAGATCACCTGCGTCGACGGCGCGCATTACGGCATCTCGGCCAAGACCCTGTGGATCAGGGAGACATCCGAGAACGAAACCTATGCGCGATTGGAGATCGGCAGGGTTGATTCAGATGAAAAGGCTATCGAATTCAACTTCAGCGAGGTGCTCGCCGGCCTCGAAGACATCATTGGCTGCAAGGTGACGACCAAGGTCTGCTATGGCTTCGACGGCTTCTACCAACTCGGGTTCGAGCGTCAGTTCAAGCGTTGGGATCGCCAGCGTCTGCGCGCCGAGCAGGTCGTCACGTTCATGCAGAAGTACGACTGCGCTTTCGGGCGCACATTCGTGGAGGTGAAGACAGGCCGGATCGACCTGACGATCCAACTCCACAAGGGCGAGCACGGGAACTACACCAAGAAGGGTTGACGCTCACGTTGTGTTTCTTTACAAGCACATCTGACGATCACAGATTACTGTGCAATCCAGGAGGACCCGATGACCAAAGACCCCTTCCGCGACGCGCAGGGTAACCGCCAAATCCAGATGAAGGATGGCAAGCCTACCTATCGTGGGTACACGATCGAGCCGAAGAAGGATTTCGGCCAGTACGGCTATCACGTCGGCCCGTTCGTCTACGATCGGGGCTACGTTGTGACCGATGGCGGAATCACCAACGTCATGCCGGGCGCGACGTGGTTCACGACCCACGACGACGCGATGCGTGCGATCGACGATTTGATCGCGAGCAAGGAATTCGTCATGGACGGCGAGCATCCGTTCTGGGCCTACGTGCGGCTGCGCCGCGCCGCCGAAGAGCGCGCCCTGGAACTGGCTCTGGCGCTGAACGCCCTGGTCGAGACGTCGGAAGCCTCGATCGAGAAGCCGCTGACGACGATGCCGGCGCTGGTCAAAGCGCGGATGTGGGCGCGTAAGCTGCTCAACGAGATCGATGACAACTGCGATCGCCGCGACACAATCATCGAGACCGACGGCACGCGCCGGCGTGTGGGCGTCAAGAAGGGCGGCCACTTCAGCCTGCCGATGAAGAAGAAGGAAGAGCCGCAAAAGAGCGCTTGACCGCGCAGTTTAGTTTCTTTACAAGCCTCCATGACGATCAACGCCATGGAGGCTTTCTCATGACCAGCACCTTCCGCCAGGAATTCGAGGCCCGCTACGCCGACAAGGCTGCCGCCGCCCGTAAGAAGGCCAAACCGCATGCCCGCAAGGCTGGTGACGAACTGCTGAAGCTGGGCGCTCCGGTCTACTTCCACCTCGCCGGCGAACACGGCACCCACTTCATCATCGGCGCCGAACTGCGCGACAACGACGACAGCCTCTTCTGCGACTACTACCAGGAAGATGTGCGCGAGCGCTGGGATCGCGAGGACGTGCCGGTCGCCGAGCGTAAGATTCTTAACGCCCAGGGCATCAAGACCGAGGTCCATGATGTCCTGAAGAAGCACGGCCTCTACGCCGAGTGGATCAACCCCGGTCAGGTCGGCGTCTACGATGCGTAAGCTGATCTCGAAGTTCTCCGACGCCTACAATGCCTATCGTGACGCGCGCACGCCGCGCTACGTCGGGCATGTCAGGTTGCCGTACACGGCCTACAATCCTTTCATCGGGCTCTATCAGGGCGGCGAAGACTTCATCCACTTCTACCGCACGCCCAAGGGCAAGCGGTCGGTGAAGGTCACGGATCGTCGCCTGATGCAGCGTCCCCTGGTTCAAGCCTATCTTCGAAACGGCACCCTGCCGCTCGCCGCGTGACTGAGCCCTACTTCACTTCTGATCCAGAGGCCCTGGCCGCGCGAGCGGTCAGGTTCCCTCTGCGCGGGCCGATCTCAATCTATGACGCCTGGGACGGCGTCGCACTGATCGACTTCGCCTATCGAATGCGGCTGCCGCTGGGCAAGCTACGCGAACGACGCTGCCAGCAAGCCGTCGATGTCATTAAGGACCACGACAGCCCCGCCGCCTTCCGCCTGATGGCCGTATCGCGCTTGGCGCAATATCAGGTGATGATGGTGCGCTTCTATCTCGGCCCAGAAACAATCCTCCCCACGGACGAGGAAATCATCCGTGCATGCGAGATGCTCGATCGCGCCTACAAGAAGCGTCGCGCAGAACAACGTCGGCGCAAGAAGTTGCTTGACGCTGTCTAGTTGTTTCTTTACAAGCCTCCTCGACGAAACGAGGAGGCACCCATGAGCGACCACTGGCCCGAGACCCGCGACGAACTGATCGAGCGCTTCTGCGCGCCGGATCATAACGGCCGGATCGCGATCGAGGACCGCGAACTGTTCACGCGGTTCGTCGACAAGGCGCTCTCCATGCCTGACCAGCGCTACACCTATGCCTTCTCGGACGACCCGTCCAAGCAGCCGCCGGTCACGCCGTCGGCGCTCTGCAACGCCATATACGATGGCGGCTACTTCCTGAACGACAGCACCGGCTGGATCGATCGTGACGGCAAGTTCTACGGATGCGCTTATGCCCGTCATGAGCGTCTGCTGGAATGGATGGACATGAACTCGATCGAGCAAGAGCAAGAAGGCTGGATCAAGCTGTCCCGCTACACCGCACACGCCACGTTTGCGCCCAATGACGCGCAGTGCGCCACCCTCATGCGGATCAACGATGAGGTGCAGGAAAAGCACGCATTTTCGTTGAACTTCGCGCACCTGCACAATCTTCCCCAACTGCCGCGCAAGCGTCGCGCCTAAGGACCCTCCATGACCAAGCCAATCTGGATTCTGGAAACCAACGTCTTCGCCGAAGTGTGCTTCGATGCGATGGTCGCACACCTGATCGCGTCCGGCATCGAACATCACCTCGTACGCGTCCTGCCGATGACCAGCGATGGTGGTCGCAAGGCGCCGGAGATCGAGGGCAAAACCCCGGTTTTGCCGGCCGGCGTACCGGTCGTGGTCTATGGGTCGGTCGGTGTCCAGGCCTTAGCGCGCCAGCATGGTTGGACTCCGGGCGTATGGACGGACCACGAGAACTTCAACTATGAAACCTTCCGCGACAAGCTGGGCGACCTGCTTCTGAACGACGACATGGAGCGCATGCCGCTCAGTGCCGCCGGCGCCTACTTCGCCGCGCTCACTCCCGGCGAAAAGCGGTTCATTAAGCCGAACCTCGATACCAAGGAGTTCGCTGGTCAGGTCATCACCGCTGACGACTTCGACGTCTGGCTCGCCGGAATGATCGACACGGGGTATCTGACCAAGGACAGCGACTTCGATGTGGTGATCGCCGCGCCGAAAGACCTGGGCGTCGAATGGCGCGCGGTGGTCGTGGATGGCAAGGTCTCGTCCTGCTGTATCTATCGGCAGTGGCAGCGCGTGATGCCTGAACTGCACATCCTGCCCGAGGTCGAAGACCTGATCCTCAAGGCGCACGCCAAGTTCGCGCCCGGCGACGTCTATGTCATCGACGTCGCGCAGCAATACCAAATGATCAACGGCGAGCGCGACTACGTGTTCAAGATCATCGAGTACAACACGTTCAACTCGGCCGGGCTGTATGCCTGCGACGTGGTCAAGATCATCGACGACATCAACGCCTTTCTGGAAAGGAGCTAATATGCCGTTCAAGCGTGCTTCCGAACTGAAGATCGTGGAGATCACCCCGCAAGGCGCTGAACTGCGCTACGAGGCGATCGCCCAGGCCGCTGGTCACTTCAACATCATCGCCTGGGGGCAAAACAGCGCCGGCGAGCCCACTCAACAGGAGCACGCCCGCTGCGGGTCCCGCGAGAAGGCCGTGTCGGAGATGGACGACCTGTTTCGCACGCTGGAGCGTGCCTGATGCGCGACCTGACCGTTTACGAATTTCACATCTACGGCGTCGACGAAAACGGCGTGGTCACGGATGACGCCCAGATCGAGCGCATCCCGTGCTTCGACGAGAAGTCGGCGAAAAGCGCTGCCCGCCAGTTCGCCGCCCGCGACGGCATCGGTCCGGTCGATCTGGCGCGGGCGGGTCCCTCGCCCTGGGCCGATCGCTACGTCGGTACGGCTACGCGGAAGTGGCCTGAATCCAAGTACCGGGCGACGCAGTTCGAGGTGCTGTAAAAAGGCGCTTGACGCGTCTGAAGTGTTTCTTTACAAACCTCCTCGACGAACACGAATTGCACCGCAATTTGAGGAGGCCTGAATGACCGAAGCCGCTACCGCCCGGAAAGAGTTCTACACCGCTGAGGAGATGGACCGCGTCTGCGAAGCGATGTGGCGTGTACGCGATCTGGAAGTCCAGCGCGTGCGTGAAGAAGAGCAGGCGCGCGCCAAGCGAATCCTGGAGGCTGCGCTGGACGACCAGCGTCGCCAGCTTTTCGCCGGCGCCGAGGCCAACTACGGGGCGGGCCGCTTCGAACTGACGCGGTTGAAAGCCGACGAATACCGCGACACCAGCGCGGTCCTGGCCGAAGTCCGGACCCGGCTGTTCGCGGCCCGCATCCGATACGACGATTCCGATGGTGTCTACGTGGTCACCGTCCTGATCAGCCGCCAGAGCTACTGGCCGACGCGCAAGCTGGAAAAGGAGTTCACCTCGTCGAGCGAGGCCTGGAACTTCTACAAGCGCGCCATCGACAAGTTCTACGACCAGGAGAACTTCTCCTGTCAGGTCGACTACTAAGCCCTTCCATTTCAGCAAAGGAGTCACATCCCATGCCCTGCAACTCCGAATACATGAATCCGAACGCGCGCGAGATCGAGTCGAAGAAGGTCGCCGGCCTGATCGTCTACGCCAATCTGAAGCTGGGCGAGACGCCGGACCCCGAAGTCGTGGCGATCTCCCAGACCTACTACGGCGCGCCCCAGCAATGCGACTACCTGACGTCGATCCTCTGCTCCATCTGCCGCAAGATGATGGACGGCGAGCGCGAGCGCGTCATCTACGACGCCCACGACCCGAAGGCTCGTGAACTGGCCGACTGGTGGGAACGTCACCAAGCCCACGACAAGGCGCGCGAAGAGCAGGAAGCCCACTCCGCCCAGGTCAAGGCCATGGCCGATGCGGTCGGCGGCGTCCTGTCGGACGACCAAAAGGCGCTGCTGCGCGAAGCCGTCAAGACCGGCGCGCTCTGATGACCGTCTACGCAATCGGCATCGTCTCGACTGACGCCGGCCTCGCCCTGGAGGCGGCCTTCGAAGCCAAGGCCTTCTTCTACAACATCCGCGAAGCCGAAAACGAGCGGCGCCGGCGCACGAAGGCTTCGGACGTCCGCTACCGCACCTTCGAGATGGTCTCGCTGAACCGTGTCGTCGTTCTCGACAACATCGCGATCGAGCGCACACCCAGCGTCGGTAGCATCCCGGTCAATCCGCACGGCACGGATCGTCTCTATACGGTCGGCTTCTCCGGTTCCGTCATAATCGACGGCGGCTGGCGGAATATGCTGATCGGTCAGGAACAGCACCACACCGTGCTGGACGCCGAGGAAGCTCGCGAGCGCATCCAGGCTGAGTACAGCTACGATGATGGTATTACGACTATTATCGTCGAGCAGGTCATCGCGGCCGAGATCATCGTCGAAGACGAACGTGTCATCCGCGTCCCGAATGCGATGCACCTCCTGCCGGCGGCGGCCTAAATGGCGACCTACGAGGCCCACAAACCCCGGCTGGTCGACGTTCCCGAGGGCGTCAGCGGTAACTGGCGCGTCGAGAAGTTCTTCGCCAAACGCTCGGCGTCGTCGATCATGGACGAACTGCGTGGACGCGGCCTGCCAGAGGGCGAGTACACGCGACTCGCGAACGACACCGAAGACTGCTTCATGAGCGACACGCCGGCCGAGTACCGTGACGCTATGTGGTTCATCGGTGCGGCCAAGGGTGACATCTTGATCTCGGGGCTGGGCCTCGGCATGGTCGTGAAGGCCCTGCTGAAGAAGCCCGAGATTACGAGCATCACCGTCCTGGAACTCTCCGAGGACGTGATCAAGCTGGTGGCTCCTTCCTATCCCGATCCGCGCGTCCGCATCATCCATGCGGACTGTCGGACCTGGAAGGCTGATCGCAAGTTCGACTATGCGTGGCACGACATCTGGGCCGAAGTCTCGCTGGACGATCTGCCGGAGATGCAACTGCTGCGCCGGCGCTACGCCAAGGCCATGAAGGCGTCCCAGCGTCAGCATGTCTGGGGTGAAGACCTGATCAAAAGGAGCCGCTGGTGAGTGACCATGTTGAAGACATCCTCACCAGCATGCGCCGAGAGCGCGTAGAATGGGAGGCCCGTACAATCGAACGTCATCGCCTACAAGACCAATGTGAGGACGCGATTGTCTTCGACTTAATCGGTGCGGCGTTGGCGCTCACAATCCTCGGTTCCGTCCTGGCGGCGCTCTGCCTATGAACCGCGACGCGATCGAATGGATGCAGACGGCGCCCGCCGATTTGCTCGAACTGGAGCCGCGCGACTGGATGCAGACGCAGATGCGGCAGCATAGGAATCAGGTTCAGTTCTGGCGCGACGACCTAAATCGCACGGACCCCTCGGTCATTCGAGCGGATGGCCGCGCGTGGGCTGGCGATGTGGATGTCGGTTCGGGTTGGCTGCGGATCAGCATCATCACGGCCAACGGCGAGATCGCCTATCACCGTGATCCTGGGTTCGAGAAATACGGCTACCTGCTGATCCTGCGTCCCGCTGGCTACAGCGTCACCGGCCTCTACAACTGGAGAGGTGAAGAGGTTCAACAGCGCGGTATGATGTTGTGCCTCCATCAGGCGCGGCGGCTCCATGCTCTCGTGCGGCGCGGTACATCGAAAAGTCACGGCGTGCGTCTGAAGGATACATACGGCCTGCATACGTCAACGCCCGGCCGGGTGTGGATGGCGATCGGGTTCAATTCGGAGAAACTGCTGACGCTGGAAGAGGCATCGGAAGTTTTCCGAACCGATCTCGGAAAACGCCCTGTCAACGCCGCGAGGCGCTTGACAGCCTGAGTAGTTTCTTTACAAGAACCACAACGTTATTCCTCCAACCCAAAGGAGCCCTCATGTCCCAACTCGACGATAACATCGCCGCTCTTCCCGAACTGGCCTACGCGGTCATGCCGTCCTCGGGCGACACCGTCATCATCAAGCGTGGCGAGATGGGCTATCATGATCCGGGCTACGGTCCGCAAGGCGAAGCTGTCGTCAAGAACCTGAACGACCGCATGGGCGTGACGCCGGCGCAGGCCGCCGCGATGTTCAACGGCTCGCTGTTCGGCTGGCATACGCCGGCCGCCAATCCCGATGCCTACGACGACAGCGGTCAGTTCAAGGTGTCGCTGAAGACGGCGCGGAAGAAGAGCTAAACCATGGGCACCATCCGTCATCACGCCATCGTCGTCACCAGCCGTGACCGCGATCACCTGAAAGAGGCTCACGCCAAGGCGGTCGAAATCTTCGGCGACGCGCAAGCCAACGTCATCACCGGCGAGAACCTCGCTCCCGTGAGCGAGATCACCGTCGATTCCCAAGGCTACGCTTCGTTCATGATCGCTCCCGACGGCTCCAAGGAGTTCTGGGACCACAGCGATCTCGCCGACAAGGGCCGTGAAGCCTTCGTCGTGTACCTGAACGGCGAACGTCATGCCGACCCGTCGATGTCCTCGACCCTGTCCTGGGCAGAAGCCCAATTCGGCGGCCCGAACGATGACGACATGCTGCTGTCCTCGGTCGGGGCCGATGCCAAGAAGCTGTACGCAGCCGTGGCGCGCATCGCCCATGAAGGTCATGCTCGACCCGAGTACCCCAGCTATGCGCACGTCGGCTTCGACGTCCTGACCTCGCTGGAAACCATCGGCATGGTCTTCGTGGACTCGCGCGGCAACTATCTGCTGACGGAGACCGGCTTCGAGTCCGCCGGCTACGTGGCGCGCGATCATCCCTTCATCGTGAAGGCGGTCACCCACAACTCGGTGATGGCGACCGTCGGATGATCCAGCCCGAACCCACCGTCGAAGAACTGCTGGCCGAGATCAAGCGCATCCTGGAGGCGCCGGACGACATCGATCCGGCGGTCCTGATGTCGCCCAAGATGTCGTCGATCGCCGGCGTCGCGGACGTCGAGTTCGATGAACGCTGGGCACGTGAGGTCGCCGATCTCGAACGTGTCGCTACGCGCATCGTGCCGGCGCCGGCCGATCACACCGCCGTCGAGGCCCGCATCGACAACGTCATCTACGTCCGCTTCGGCGGTAGCCCGTACTAGGAGGACCGATGGTCAGTTCCAGCCTGATGTGCCCCAGCCGCAGCAACCCGTTCGACGGCGATGACGGCGTGACGAAGCTTCAGGATGATGTCCTGGGCCTGCTGGAAGACGCAGGACTGCCGACGGACATCAACGATCAGATCATGCTGCTCGTCCAAACGGGCGAGGGCATCCTGGCTGGTGAGCGCAAGTCGGCGGAGCCGCGTGCCCTGGAAGAGGCCCGCGACGCCGTCCAGTTCTACGACCGCGTCCAGCGCGCGTCGGCGGATGAGAAAATTGCGGTTGGACACGACCATTGGGACCGCCTGATCAAGGCGATCCGAGGCGTCGTGAGCCTGCTGCCGGGCGAGCGTTTCATCGATCCCGTCTCCGGCGCGATTCCCGAGGGCGTCTACTGGTTCGCCGAGCACCAGAACTTCTACGACGCGAATACCCGCGTCGGGATGGGTGACACCTTTTATCGGAACTGGCGCGGGCGTTATCACGAATTCCCGACGGAGCCGGGCTGACATGCTGGATATCTGGGTCTATGGCATGATCGCACTAACGGTGTTCAACATCGGCTGTGCGTTCTCCCAGGGCTGGTGGTCGCCCAACAACTCCAAATTGGTGCTGCTCACTCTCGTGTGGCCGGCATGCTGCGTGGGACTAATCGTGCTCCTGTTCATCATGACAACCTTCACGGTGATGCCGGCATCGCTCAAGGCAGCGATCGAAAAATATCCGCTTGACCTCGGTTGAGTGTTTCTTTACAAGCCTCCATGACGATCACAGCCATGGAGGCTCCTTTGCACGACCTGACCAAGATCACCTTCGTCGACAAGCGCAATGAGGCGCTCGCGAAGGCCCTGCTGGGTGTCGTGACCGACGCCGAAGAGACCCTGGCGAAGTTCCAGGAAAGGTTCGCGGAGAACCCCTACTACGCCTTCGATTGGGCGGACAACGCCGTCCGGGCCGCTGCCTACAAGAAGGTCGCCCTGCACTACCTGGACGGCCTCCTGGGTAATCAGGAAGGCCAGGACCCCAAGGACTCGGACTACTGCGTTGAGTTCATCAAGGAAAGCCTGCTGCGCGAGACCCTGCGCATGGCCGCCAATCCGCGCATCTCGACGTCGACCTGCGGCAACTATCTCCAGCAGATGGAACTGTCGGCCTACGCCGAACTCCGCGACCGCCTGGGCAAGGAGTTCTGGGCCTTCAAGGGGAGCTTCTCCTGATGCGCGGCGTCGACGTCAACGAAAGCTATCAGACCGAGCAGCGCTCGTTCGATGGCCAACTCGCCGGCAGCAAGTACGGTGCCTCGGGCGGGCCGGACCTGACCCGTGAGCAATGGCGCGCCATGCAGCGCGCCGAACGTCAGCGGTTCACCGGCAAGGTCATGATGATCTTCCTGGGCCTGTTCCTGTTGACGTGGGTGATCGCCGATCTGACCCACTTCAACGCCAACCTGAACCTGCCATTCTGATGGACAAGGCGCAGCGCATCCGTCTGGCGATCGACACGGCGCGACCGGCGTGGATCGAGAAGACCGTCAGCGGCGATCACTACATCGTCGTCACCAAGGGCACGCTGTTCCCGCTCACGAAGTCGGTGTTGCAGCGCTGGTACAAGACGCGGGCCGGAGCCGTCAATCTGGCCCGGCGCGAAGGGCTCACGATCCTGGAAGGCGAGTGTCCGTTCGATCCGCCGACCGATGAGCAGGTCAAGGCCTATCACGCCCGCGATCGCGAAAAGCGTAACGCGGCCGAGCAGGTCATGCAGGAACTCGACGTCCCGTTCACCGAGGCGTGGCGCGCACTAACCAACCTGGAGGCCAAGGGCCTCATCCGCTTCGGATAGCCGTTGACACGTTGGGCGTATTTCTTTACATGCGTTTCTGACGATCAATGAGGAGGTAGGTCATGAAGTTTCCGAAAGGCATTACGCGTTGCGCCGCCCCAAAGCGTTCCAATCACGCCGGCCGAGTCTGGGACTTGGCTGACCTGACCCTGCCGAACGGTGCCATCGCCTTGGCCCACTACGACATGTCGTATGGACAGAACTTCTATTTCGAGATCGATGGCGTCTGGCGTAAAGGATCGATCGATCTGTTCGGCCAAGATAGCGGCCGACACATCAAGTTCGACCTGCGGGACGCAGCCGCTCTCGACGCTGTTGAGAAGCTGACGGTTGCCTACGAAGAAGCTCTGTGCAACGGCGACGAAGGCGAAATCGAGCGGCTTTGCTACGAGGTCGAGGAAGCCGCGACGAAAGCAGGCTACAACAATCATCGCCGGCTGGCCGCCCTGCACACCTGGGCCGAAGGTTTCGCACTGAAGGGAGCCTAGTGTCTGGTCCCTTGATCATCTCCGGGTCCGAAATCTCGATCATCTCGGCGCATCCTAAGTGGGGTCGTTGGGTGAGCTATCCAGATATAGCTGAACCCATCCATCTGCATCCCGATCAGAAGTGGATGCCGCATGAGGTGCTAGGCCTGAGGGTGGTGTTCAAGCCGGATGACTTGATCGAGATCAAAGATCAGTGGCTCGCTGAGCGGATTGGCGTCTGCGTCGCACATGTCTCCAGGTTCCGCTGGTGGGCCTACAATCGCCGGTCTGGCGCGTATCCCATGGTGGAACTCCAGGGCCTGCCTCTGATTTGGTTCGCCGCTGGCTTCTTCCGAAAGATCAACTGATGCCCAAGCCGCACAAGGATGTCGAAGAGCTTTACGCACAGGTGGGCGATCCGCGCTTCATGGTGCGCCGGCTTCAGGCCGAACTCGGCGACGACATGCGGATGCCCGACAACTGCCGTTACTGTGGCGAACTGACTCCGCGCCATAACCCCACCTGTTCCACCCTCATTCGCAAAGGAAAGCGCGCATGACCGAGATCACCATCTACACCAAGGCCTTCCCGACGTTGGACGTTCTAGGCGCCACATCGGGTTACCTGCTGGCCGATATGGGCGGTATCTACGAAGTCCTGAACTTCATGACGGATTCGGACCTGTTCACCCATCAATTGCCCCGAGCCATGGAGCCGGCGCGCGAGGCCTTCATCCGCTACAATCCGGCGATGGTTCCGTTCTTCGCCGAGATCAAGGAGATGACCCAGGAGCAAATCCTGGCGGCCCGCGACGTCTGGGTGATGAAGTACGGTCCGACCCTCGACGTGCCGCGTATCCCGTCCCACAAGTACGAGGCGATGGACCCGATCTCGGAACTCGTGGCGATGCGCGGCGGCGCCGATACGGTAGAGGTCATCGTCGTCTGACTTCGAGAGTTGACAGACAGCGTGCGGGTCTCTAAAGGTGACGGTGACGATCACAAAGGAGACCCTCATGCCCAAGATCAGCGACGTGACCTCGATCGAGGTTCAACTGCAAGGGAATCGGACTTGCATCCGTTTCCTCACCAGCAGCGCTCGCTATCACGTCTGGGCGGATGCTGAGACCCTGGAAGTGGGCGCCGGCGGCGCTTCGTACTTCGGTACGATGAAGAACGCTCCCGTCCTCTACAAGAACAGCCTCGTCGAAGATCATCGGGCCGAAGGCTATTCAGCCTGCCAGTACCTTAAACTCAGCGTACCGGCGAACCGCAAGCTCGTCGACGCCGTGATCCAGCGCGTTCGTGACGAAGGTCTAATCGAGGCCGCCCTGCAAGCGCAGACGCGCGCCGAGCAAGAACGCATCGCCAACATTTTCCGCGAGGACGCCGAGAAGGGACGAACGGTCTTCGGCCGCGTGATCGAAGAGGGCGAAGCCGAAGGTCTCCTGACCAAAGCGACCGCCGACTCGATCCGCGAACTGATGGAAGGCGTCAAGCCGGAAAGCTGGGCGGCGCTGACGCGCGCGTTCATGCGGACGTAGCTCCGATGTCCAACGAAACTCTAGACGTCAAACAACTGAACTCGGGGCTGTTGAACAAAGCGGCCGATCTGATCGAGTCCCACGGCTGGTGGCATAAAGGTGATGCGGTGAGGCCTATAGGCTCTCTCTGCATCGTCGACGCCCTGCGCCGCGCCGTCATGTTGGATGCGAACGAACGTGCATTCATCGATACGGCGGCGAAGTTCGGCTATATCGAACGCAAGCCCCGCGCACTCGCGCTGTTCATGATCATTCAGTTGGGCCTGCATCCCTATCCCAGCCCGCCGACATCGTTGGTGGAGTGGAACGACGCGCCTGACCGCACTGTCCGGGATGTCCTCGACGCGCTGCGGACCGCCGCGAAGGAGTTGGCGCAATGACCAATCGCCTTTTCCTCCTCGCGGCTGCCCAGATCACCCGAGGCGCCAAGCTGACCACGGTCTTCAAGAACATCGCCATGCAGGGGATGCCGTTCGAGACGTCCGGGACCCGCGACGTCTACGTCTGGATGGTCATGGATTTCCAAATGGATGTGCCCGAGGCCGGTGCCGATATCGACGCCTGGGCCAATGAACAACCCATCGACGTGGTGCGCGCCGCCCTGACCAAGGTGGCGGAGATCGACGCCGGCGGCAAGCGTGGTCGCGAGATCGAACGCATGCGTCAGCGCATCGACGCGGACTACGCCCGTCTCACTCAAACCGACAAGGCTGTGGCGATCGCCCAGGCCGCTCAGATCATGGGGATCGCATGAGTCTCGTCAGCATCTACGAACGCGCGCTGTTCCTGATCCGGGAGGAGCCCGACAACACACCGATGAACGCCTTCGTCGTCGGCCTGAACTACGGTTCCCAAGACGTCCCCACGCGCTATGAAGCCGTTCGGCGTCTCGGGAAGAAGATTGGTCTGGACGTCCCGGAAGACGCCAATCTGCTGAACGACAAGCAGGTCGATGCCCTGTTGATCAAGATCGACATGTGGCGCAAGGCGCGCACCATCTCGCAGTTCACCGGTCGCTTGGAGAACGCGTTCGGTGAGGCCCGCCGTGAACGCAACGCCGCCATCCTCGCGGAGGTGGTCAAGCGTTTCGAACGATTCCCGCAGGCCGCCGTCATCCCGCTGCGCGACGTCTTCGACACTATCTGCCATGAGGCGAGTAAGGTCGAGCCGACCGACAGCGTCTGGGCCGCCGCCGACGCCTACAGCGCCTTCGAAGTGGTGAACGGGAAGTCCTCGCCCAACTGCCTGCCGGCCGCGTCGGCAGTCGTGCGCCTTAAGGCTGCGCTCCAGGCGAACAGGCCGCCGGCATGAGCGCCTTCCTGGAGAATGGCAAGGCGACGCGCAACTCGATCCTGATCCACGCGGCCAAGGTCGCGCTGGGCTGGTATCCCAATCCGGCCACGCTCGATCAGGTAATTGAGGCTGCTGTGGAGCAGCAGGAACGTTCGGTAGGCTTCGACGAAGTCTACGCGGCGGAACGCGCCGCTCGGGCCGCTTTCCGCAAACACTACAGCTACCTCGATCTGTCCGCGCCGGTCGAACCCGCCAAGATGGCCCATCGTCTGCTCTTCGTCGCGACGCAGGTGCCTGCGTGAGTTGACAGACGGCGCCCCGTTCTCTACCCGTGTCAGTGTCCTTCCTTAGTGAGCAAATCCGATGCACTGCCGCAACCTGTTCAAGACCACTGGCCTCCTGTTCGCCGGGCTATTTGCGCCGGTTCGAGTCTGATGTCCGGTTCTAACCTCTATGGCGGTAATGTGCCCTTCATGGTCAACTCGGGGACCTTCGGACGCTGCAAGCACGGGCATACCCGCTACATGCCGTGCTGGCGCTGCGGCGTCTGGCATCCTATCAAATTCCTGCGCCACCTGATCGCCAACCTGAAAGGCTGAACCATGGCCCTGGAAACCATCCCCGAATCCGAACTCGTCCACCGCGCCTACTATCGCGGCTGGAACCGCAACACCAAGTTCGCGCGCTGGGATGCGACGCAGAACTGCTTCGTGTTCTGGCGCGCGAAGTTCGACTCCGTCTACATCTCGACGGCGCCGTTCGGCGAGAACGCCTACCAAGGCGACATCTTCCGCCCGTACGAGCGTGTCGCCGATGAAGCGATCACCTTCCCCGTACCGTTCTACGCCGAGGGTGACATCGATCCCGAGCCGACCGCCCAAGCGATGCACGAGGAAGACATGCGCCAGTACAAGCTGGAGAATCCCGACGTCATCGTGGAACCCTATGGGATGTCGAAGTGACCGAACCTTGGCCAATCCGCACTCGCCCGTCGGGCTTCGACATCCAGTCGAACGCACTCGACATCATCACCCGGCGCTCAGGCCTGAATTCCCAAGGCGGTCCTGACGTGATCATCGTGCCGACTGGCAAGGCCCGTAAGGTTGTTGCGAGCCAAGGCAAGATCACGCGCACGATCTCGGCTCCCGAAATGGACATGCTCTTGGAGGCGGCGGCCGAGTACATCGTCGAGCAAGGCTGGCGCCGTACAACGGCCGACGACGACACGCTTACGATGACCAGCGCTGTCCTGCTCGCGGTGACGGTGTTCAAAGCCTACAACCGCGTGGATGAGGAATCGATGCTGGACCGGGTGGTGCTGAACCGATTGGCCAAGGCGCTACCGAGCTACTACGAGGGCTGCTCCGTCGACGAAGCCATCGGTAAGTGGGAGGCGACCCCCGGCCGCACCCTGGAGGACGTCCTGCACGTCCTGCGCACGCGCACCCGACTGCGCGACGACTGCTCGATCTGCCAGGGCCGCAGCGGCGGCGTGCCGGGCAATGAAAACGTGATTGGGGGCAAGCTGGTCTGTGACTACTGCCACGCCGCCGATATGACCTTGAGAGGGATGTGATGGGGCTGAACTGTACGCATGGCGCCTTCGATGGCGCCTACTCGCGTTTCCAACGCTTCCGCGTGGCGATCTGCCGCGCGATGGGCGGCTCGTACCCCAACGGCTACGACGGGGAGACGAACTGGTACTACGGTCCCGGAATGGACCGTGACACTCATCCAGGGCTCTACATCCTCCTCTGCCACAGCGACTGCGACGGTCACCTGACGCCGAAGGAGTGCCGGCTGGTCGCGGACGATCTGGACAAGATGGTGCCGTTGCTCGCGCAACTACCGGACCACGATCCCACGGTCCGCAGTCATAGCTTCGTCGAGATGGCCGAGACGTTCGCGGCCGGTTGCCGTGAGGCTGCCTCGAAGCGTCAGAAGCTGAAGTTCATGTGATGCAGGCCCCTCGGAAAGTCCAGGGCGGCTACAAGCCTGAAACCGCCGAGCATGGCGATCCGCCGTTCGGAGGCAGTGCGGTCCGCCCGTCTGGCTATCGCGTCGAACGCATGGGCTTCTTCGAGCACCGCGTGCCGACCTACGAAGAGCCTGCCCCTGAGCCGCCGGCGCCTAAGCGCGACTATCTGACGTGGCTGATCGCTGCCCTGCTCTGGGGCGGCGCCGTCTTCGCCGTCGCCCGTGCAGCGGGGCTTCCCATCTGGAACGCCGGGTGGACGATCGACGCAGTCGATCTGGCGCTGCTTCCCGTCGGAGTCTGGAGCATCTGGTTCTGGCAAGGCCTCGCGGAGAAGAAACGTCGATGAGTCAGCGGCATCAAATGGTCCAGATGCTCAACGCCGACATCCTCCAACTCAATGAGGATGGGACGGGCAAGCTGGTCGACCAACCCTACGACCTGATCATTCAACTCAATCTCAACTACGTCGATCACGGGGACATGGTCGATTTGGTCGAATTGGGTATCCAGGCCATGGCCGCCCGCGAAGATCTTCTGAAGATCACGCGCGAGAATCCGCCGCATCCGATGACAGCCGAGGACGTCGACGTGGTGATCGCGGCGACGCGTCAGCGCCGGTTCAAGGCCGAGGCGCTGCTACCGCTTATTCGCCGGCCTGGGCCGGTTCGCTAAAGGGGAGGGGCTAAGATGGGTGGATACGCTAAAAAGCCGTCGGAGCCTAAGTGGTGGTGGTCCAAGGCGCGACGCGCTGAACATGAGGCGCAGGCCGCCCAAGCTCAGGCAGAGAAGCGCGCTCAGGCGGAACAGAAGCGGGAGCAGAAGGCGCGGGACGCTAAGGCTCAAGCCCTGAAACTGCGCCGACAGCTTCGTCGCGCCGGCGCACATCGCGTCGTGCAGACCAATCAGGACCGATTCCATGTTGAGCAGATCAACGCACAGGGTAAATGGTTCCCTGTTACCTACTACGGGGAATGGTTGAATGGTCATTGGGAAGACCTTAAGACGCATCACTATGAGTCGTTAGAACAAGCCGCCAAAAATGGTCAAGGTTTCGAGGAAGATTTCAAGTCTCAAGTGACTTGGGAGATTAAGCGCCTGACCGAGTACAGCAACATCTTGAGCCCGCCTAATTACGAGCCCATCCCCGTAAACGGTGGAATTAATCCTGATGAGGCGCTAGTCCGCGCTGTAGCCTCGGTCTGGGGCGGTAAGGAGTACAAGTACACGTGACCCAAGAACGCTCACCCTGCCCCGATCTCGGCGGATACGTCCGTGATCCGGCCTATCACCTGATGCGCCTTCGGATGCTGCTGACCTGCACGAATGCTCCGGAGGACGCGGTGCTCCGCGACGCCCTGATCCGGCTGAACGCGCATCTGGAGAAGGACACGGACCTACTGTCCTCGCTCCGTGGTGAACGGAAGCTCCACTACGACATCATGTCCGATCCTCGTGAAGACGGGGGTGTTCGTATCTGGAGCTACACACTGCGCGGGCTGCACCTTTCCGGCGCAGACAGTGGTGAAACGTTCGCCATGTTGCCGGATGCGATCAAGACGCTGTTGATCGCCAACGAGGGTGTTGCGGCCGACGAGATCATCTCGATCGCGATCAATCGCACGACGGATATCCCCTACAAGCGAGACGTCGTCGTCACACTGAAGCCGCTGCCGTCCGTTAACTAAGTCGACGAAAAAAGTTCAAGAATCCTGTCATCAAGAGTTGACGGACGGCAGGGAGGCCAATAGATAGACATCAAGCGCGGCGGAGAAATCCTAAGCGTCGATGAGAGATCGGAGGGTAGCTCAGCGGGTAGAGCACCAGGGCCGCACAATCATCGGGTGAGACCAAGTTAGGTGACGCGGATGGCACATTCTTCAGTGCCGGAAACCGAGCCAAGCAAGGTTGGAAGTCCCTTTAGCGAGGGATGGACTTGGACGAAGATGAATACTGGCGAGGCGGTACGGGATAGGCCATTCCGGAAACCAGACTAGGAAAGTCGACGAAAGATCATTCGGTGCGCGGATGAAGACCTGGGTGTCGGGGGTTCGAATCCTTCCCCTCTGACCATCTCTCGAATAACGGTGTGTAGCTCAGGTGGTAGAGCGCCAGGGCCGGGATTACTGTGATGCTGCGGAACGAAGCCGACGCCGGGGTCGCTACTCGGAAGACGCTGGACTGAAGCAACGATGAGCTAGCGGATTACACGGCTCAGCGCGATGGCTAACTTCGGCCATAAGCGGGTGCTGAAGAAACGCTGGCAAGAGTCGGGGATCACAGCCTGGATGAAGACCTGGAGGTCGGGCGTTCGACTCGCGCCCACACCGACCATTCCCTTTCACAGCACAGGAGGCCTCTCATGACGATCACGATTGAGGCCTCGCTGCTGGCCAACGAAACCCCCTCGCAATTGGTCGGGCATATGCTCGATCTCGCTGACGTACGTCCTGGGCACTCGGTCCTGGAGCCCAGCGCGGGCGACGGCCGTCTCGCGTTCGAGGCCGTGGCCCGAGGCGCCGATGTCACCGCAATCGAACTGAACCAGCGCTGCTGCGAGAGCATCGCCAAGCAGCGTGACATGTACGGTCTTCCGAAGTCCGTCCTGGCAGTGCGCCGCTCCGACTTCCTGATGACGCCGGTGACGACGTTGTACGATCGCGTGGTCATGAACCCTCCGCGCGCCAATGTTCCGCACGTGACGCACGCCTACAGCTTCCTGAAGCCGGGCGGCCGACTGGTCGCGTTGATCCACCGTGAGCATGCCCAGGCGATCATCGTTCATCTGGGTGTTGTCGGTGATGCGGAATACTCGCTCACGACCCTGCCGGCCGGCATGTTCCATTTCGACGGCAAGCCGATCGAAGCCGCGCTCATCACGCTGTGGAAGCCGCATGAAGCTGCCTAGCCTGATCTGGCGCCGGCCCGGCGGCCTGGAGGAGTGTCCGTACTTCCGCTTGACCAAGCTGGACTTCGGCCCCTTCTCGATCCGCGCCCACGAGTGGAACGGCGACGACGATCACCGCGCCTATCACGATCACCCGAACTGGTTCATCACCTTAGTGCTGAAAGGTGGCTACACCGACGAGAGTCCGGACATGCGCCCTGAGGTGATCGAACGGCTTGGCGAGCCGGGCAAGGTCTATGACGTGCTTCGCGCAGGCTCGATCCGGTACCGCCGTGCCGACTTCGCCCACAAGGTCATCAATGTCAAGCCGGGCACGGTCACGCTGCTGATCGCCGGCCGACCGTCGCGGCGTTGGGGCTTCTGGATCAAAGGCAAGCTGATCAAGCGCGATCGCTACTTCATTGAGCAGGGCCACCACGGCTGCACGCCCGACGCGGCTCCGATCCGCAGACGTCCCGACGGTTCCCGGCTATGATCTACTACCTGGAGGACGGCACGGTCATGGACCTGCGCTTCCAGTGTGTGAGGTGCGGTAAGCTGACTGGTGGGCGTCGACCTCGTGATGGTATCGGGCCGGGTGACGGGAGCTACTACTGGCCTCGCCGGCACAAGAGCGATCTGGGCGACCCCTGCCCCGGCATCTATGACGAGGCCGAGTGGGTCGAACGGGAAGTCGGCCGCGTCGAACCGCTCGAACGCTCGCAGTCTCGGCTGCGGGGAAAACTAGACTTCAAGCGCCACAAGGTGTAACTATGCCGTATGTCGATCAAGAACGAGGTGGTCGTCTTCCGTTAGGTTAGCCAACGGAGACTACCCATGACCCAGAACTGGCGCCGCGTTGACGGCCCTGTGATCGCCCTCGAAACCTGGGGGACGGCGCGCCGCTTTGACTCTCTGGTGGAGGCGGTGCAATACTATGCGCGCGGTTACTACGGTGACCCGAAGATGCGTCACATCCTCGACCAGGACGGCCTCTATATCCCGGCCTGGAAGATCGACGAAGTCGCTCGCCTGAATCCGCGCCCTAGCTATCGGCGATGGAACCGCCGGTACGTCTTCCGGCAAGGGCCGGTGGAGGGCGTCCGCTGCACGCGCGCCAGTCGCCGGCGTTGCTACCGCCGGATCGCCACGACCGGCGAGCGCCGTGAGAATGGCTTCCTCTGCTATGACGAGGACGCGGTCGACCTGGGCGTGAAGGTTCGTGGGAAGCGTTCGAAGCTCCCGTCGGCCTGGGACGACGTCCAGCACGCGCGTCGCGGCAACGGCTGGAAGCGCAACCGGCAGAAGCAATATCGGGAATGACCCACACTCTCGCCAAGCGCAGCGGCCGTCTCTGGGTTCTCCAGGACGGCCAGCCGCTATACACCCCTCCCGATTTTGTCAGGCGTGAGATGCGCGGACGAGGGCTCATGGTCGAGTTGGTCGCCCGGCTAAACGCCGGCGACAGCTACATCAAGTCGATAGTCTGGTTCGAGACGGCGGTCCGTCCCTGCTAAAGCGTGATGATGATCGGGCGCGAGGCTTCCTTGCGGCGGACCTCCGCGTCCAGTTCCTTCGCCGCGTTGCGATCGCGGGCCGCGTCGGTGATCCAGATCAGGGCCGCTAGGAAGGCGAGTACGCCGCCCAGGCTGCCAATGAATATGCCGGCCGAGTAATCCATGGTGATCTCCAGGCCTCGGGATGAGGCAGCTAGACCTTACACCGCTGGCGGCGGCGGCTCAACGGTGCGGTACATGACAAGCGGCTGCGGAGACCCCGCCGGCTTGATCTCCGATACCTTCGATTCCGCCAAGCCTGCGTGTTTCAGTGCGTGCAGAGAGGCCCGGACCTTGTCGGGGTTGTAGCCCAGCACTTCCACGAGTTGGTGGACGAAGACCCACCCGTGCCTTTCCTGGAGACCTTCCAGGGCGCCCAGGGTTGCCTGGGATGCCGGCGCTTGCGCTCGTCGTTGCACCTTCTCGGACAAGCTCAGTCGATCGCGGCGCACACGGCGCTTCCCCAGGCCTTGAAGTAGCGCATGGACATGGTCATGATCCATGCGGACCTCGACGCCATTGAACGCCAGGACCGCACCGTCCTTCACGAGGCGGACGTCGAGGGCATCGCCAGGAGCCAGCGTGATGTTGATCGCCAGCTTCACTCCGCGCCCTCCAGCATGTTCAGCGCAGCTTGGGCGATCTCGCGCGGCGACATCTTCCGCTTCGGCGTGTTGAAATAGAGTGTTTTGAGTAGTTGCCGCGTCATCTCGATCCGGCGCTGTTGGCGCAAGGCCTCGGCCGACGTGAGTTCGTCGACCGTCTTTTGCGCGCGCTTCAGCACGGCGGGCCAGCCTGCGCGACGCCTTGCTCGCTCCTCCTCGGAAACAGGCTCATCCACCCACTCACCGGTCTCCCGATTGCGGTAACGCTCCGTCTGCGGATACAGCGGATCAGCCAGCATCGCGGTGAAGTTCTCGACGGTGTGCTCGGCCTGCTGAAGCTTGTCGCGATGGTCGAGCCAGCCGATATGGCAGAGCGACTTGAGAACCCAGAGCATTCCTACGGCATCATGGACCTGGACCGCTTCAGCCAGGAGAAGCGCCTGATCGTGGGCAGCCTTCGACCAATCGCGCTCGCCGGCGCCGATCCGAAGGTTGTAGTTATAGGGCTTACCGAAATCGAGCCCACCAGTCACGGCGATCCTCGGCTTGTAGCCTACATGGCCCATCGCCGGCGCATCGCGCCCTTCAGCCCAGAACTCGACGAGGACGTGATCCGTCGCCATCGTGGAGCCGTTGACCGACACGAGGAATGAACCCAGGCCCGGAATGACGACCGGTTTGCGGTCGCCCTGGAGATGAATGAACCCCCGGCTCACAGGTACACCTCGGCCAGTTCGGGCGCGGCATCCTCGCCGTGCTCGTTGAACCACATCAGGATGGCGCTGTGGTACAGATCGGCCGCTTTCGCTTTGGTGGGTGTCCGCATCAGGTCAAGACGCCGCGCGTCGAGTTCGACCTGATCGGACAGTTCGGCGATGCGCTCCAGCGCTTCGAAGTCACGGCGGACGGTGTCGTAGTGGAGCGCCATTAGAAGCGCTCCGCATCTTCACGACGGCGGAACAGGATGCCCTGAGCCGCGTGCGGCATGTCGGCGTAGGTACCCTTGAACTCTTCGTCCTCGGTCAACGCGATGGCCCAGCGCGAATGCAGCACGCGACGCATGTAGCCGACCGTCTCACCCTGTTCGGTGACGATCTCGTACATGATGCCGGCGACGCGTTTGGCGTACAGGATGACGCCGCCTGCCGGCGTTATGATCTGACGGGCCATTAGGCAGCCTTCCCTCGCGCCGCAGCGCATCCTTCTTCGAAGCCGGTGCGATAGGCCGCCGGCGGATCATCGTAGCCGGCGCCGTAGTGTAAGCCGTGGAAGCCATCGCTGTAGCCGGCGAGATAGCCCGTCCGTTCGAGGCAGTTGTAGCCTTCGGACGGACGGGGATTCCAAGCGGTCTTGCCCATCAGGCCACCACCGGGCAGTCGCCGGCCACGACCTTCACGCGGCCGTACTTGAACCGGGGACGCAGGGCCTTCGCCGCGCGCTGGGCTGCCGCACCCGAGGGATGCGAGCACGAGTCGACGCCGGTATCCTTGGCGATCGCGAGGCCCGCGACCGAGCCGAGCAGATCGCAGTAGGGCCGACCGCCGATCGTGATGTGATGGGTCTGCTTGCACATGGCGAGCCTCCTTTCGTTGTTCGTCAGGAGGGTTGTAAAGAAACTATTCGAGCCTGTCAATCGCCCGCGAGAGGCGGGTTGAGCACTTCGTACGTGGCGGCAGCATCAGCGATAACCTTCGACCGCTGCTCGCTCGCTTCCGCGATCATCCGATGAGCGATCGTACGCCAGCGATTTCGCTCCTTCGCCGACATTTCCTCGTAGGATTTCGCCCGATCCGGACGTTGTCCATAGGCGCGTCGAACCCAACTTTCATAGAGCGTGACCGCCAGCGTTTCGTAGGCGTCGATTCCGATCATGAGGCCTCCTTCTCATAGAGCCGCGCCCAGGCGTCGGTCTGGCCCTCGTGATCTGCGGCGGAGATGCTAGGGTCGACCGGACCGTGATGCAGGATCGTGTAGATGTGCGGAGCACCGTGAGACCCGTCCATGACCAGCCCATCAGGCGTGATCTGCGCGCGCATCTTCCAGCACCCGTTCAGGACCCAGAGGAAGGCTTCACCATCTCGCACCGCCAGAACTTGGGCGTAGATGCCCGCCACACCGCGATCACCCAGCAGTAGGTAATCTTCGGCCTGGATGATGTGATCATCGGTGAAGGCGGTCGGCTCAGCGACCTGGACCTGTTGGCCGTTCGCATCGTAGCCGACGATGGTGACCACCTCATCGATCTGATGCACTATGGTGCGCTCGTAGTAGATGATATCGACGATTTCCTGCGTCTCGATCATCGACTTCAGATAGCCGGCGGAGATCGCGCGGACTGCTTCCGCATGCGTCTCGTACGTGTCCGCGATCTCCGGGACCCACTCAGTCCAAGACCATCCGATCTTGGGGTAGACGTATTGGCCGATCTGTTTTGAAAAGCCCCGTACGATCCATTCGGTCTTTTTGCTGCTGTATTGACGCGGATGCGTTCCGATCTTCATGGCGCCGTCACCACCGGCTCGAAGTGCGCCTTCAGGGCCTCCTTGCGTTCCTGTTCAGCCTCCTCGCAGGCGGCGATCGCGCTCGCCAACTTCTTCTCCAGGGCGAGGCGATCGGCGTCGAGCGCTTCGACCGGCGCGCTCTTCTCTTTCCAGAGCGTGAAGGCCGACTTGCGGCGTTCATAGGCCTCCTCGAACGTGTCGAAGAAGCCGTACACGAAGTTGAACTCCGCGTGCTGGATGCCCGACTTCAGGCCCGGATCGGCGAGCCGCGCGATGCGGGTGCTGCTGTAGAAGCGGTCCTTCATCTGGACGGTGGTCCAGTCCACGATCTCCAGCGAGGCCGGAGTCGGTCGGGATGAAAAGGATACGACGGCGACGGTCATGAGCCCTCCTAGACGATGTATGGAACGCGCTGACGGAAGTCGAAGGCCCGCTTCGTCTCGCGAACGTAGTCGATCAGCTTCTTCAGCAGGTCAGGATCGTGGGCGCCGGGGTCGAAGTCGTTGCGCAGTATCGCGTCGATCAGTTCGATGTTCTCGGCGGCGAGTTCATCGCGACCGCAGATGCAATCCGCGAAGCGGGCCGCTTCCATGACCGGTTGCGGCACGTTCAGGCGCGCGCAGATGTCCATGATCTCGCTCTTCCAGAGCGACCGGATCGGCTGGATCGACACCGAGTCCGAGAGCAGGCTGAACTTACCCAGGGTGAATTCGGTCAGGTTGGTGCAGCCGACGACCCAGAAGTTGTTGCCCGGCTCATACGGAATCGGCTTCCTGGTTGGCATACCCTCGTGCGACTCGACGTCGTTCAAGGCACGCAGGTGGATGTCGGCCCAACGCTGCTGATCCTCATTGCCGCCCAGCGGCACGAGGACTTCGAGGCTGACTTCGTCGCCGGCGACTTCCTTGATCCAGGCCGCCGCAGCGGTCTCGAACCAGCTTGGCGTCTTGCGGCCGGCGGCGACGTAGTGCAGCGCGCGAATCGGAACGCGTCGGAAGCCCTCGGCCTCCAGTTCGCGCACGGCCGTCAGCAGGGCGTAGAACGCCGTCAGCGAGTCGGTGCCCGACAGGCCGATGATGAAGCCCGGCACAGGCGTCTGGGACTGCTTGATCTTGATCTTCAGCCGGGTGACGAGGTTCTGGAACTTAGGCGTCGGCATTGGCTTCTTTCTTGGCGTTGATATCGTCCAGCGCGGCTTTGATTTCCGCCGTCAGTGCCTTGGTGCGCTCCAGCAGGTCATCATGGATCGCTTGCTGCTCCGGCGTGATCGGCTTGGGTGCGTAGTCCTGCGGCTCGCTGACCGGCTCCAGCCACGTCATGCCGGTCTCGGGACAGGTGAACTTCTGAAACTTCATCAGATCGCTTCCCCGTTTTGGTTCACCCACAGCGTCTTGCTCGGATGTAGCCGGCTCGCGATCTCGAATCCGAAAGCTTCGTTGATCTTGTCGGCGTGTTTGGCGATCGAGGCCTGCGTGATGCGGCCCTTCTCCAGCCAGCAGGTGTCGAACCCGCCCAGCATCTTGAACCGGGACGGCGCGCGCAGGATCAGTTGGGCTTGCACGTAGTCGCGGCCGAAGCCTCGTGCGCCGTGCGCCATCGTATGGCCGGGGACGATGAACAGCATCACCGTCGAAGTCGGATCATCGCGATAGATGCCGGGGCGATGGAGGGCGGCGATCAGCCGACGCTTCACGCCCCAATCACCATTACCGTGGCGCGGGATAATCTGCTGGGTCATAGGGCCTCCTCGTGATCGTCAAGCTTCGTGTAAAGAAACAGGACGACCACGTCAAGCGAGAAGTAGTGAGTGATAGCGTGGCGATCCCTACTGGACTCGAACCAGTACCCGCCCTTTAGAAGAGGGCTGCCCTCTCCAGTTGGACCAAGGGACCTATCGATAGCCGTGTTTGTGAAGGAACTGGTTCACGTTCTTCACAGCGAAATGTACGGAGGACTGATCGCCGCCTCGGGACGTGCTACGAATCGAGGTGACATGAATCCAGCCCTGGCCTGGAAGCTGAGATTGGACCCGGACGTGTTTGCCCTGCCGAACAGCACGGGCTTCCAGGCCCTTCTGCTTCAACATTTCTATTGCAGCGGCGGTCGCGAGTTCCATGTGCCGCTGCCCGTGCGTGCTGCGAGTCATCCGGCGGCCATATGCAGGGCGTACTCGGCGCGTTCGCGGAAAGCCTTCCTGGCGGCGTAGGCGCGATCTACGATCTCGCTGGAGTAGAGTTGGCTTTTGTTCCCGAGGTTGGCGCGGGCGTGCGCCTCCTCGATCCAGAAGGCCGCCTCGTGTTCCGACCAGTCGCCGGCCTCGACCAGCGCGAGTCGTGCGACCATGGCGCGGCGCGACCACTCGGCCTGCGCATACAGGATGAAGGTCATCGAGTAGGCTTCGGTCGCCAGCGCGCGATTGACCATGAAGCTGAAGCCGCCGATGACGGGCGTCGTCTGGGACACCAGCGACTCGGCCTTCTTGAGAGCGAGTTCGCGTTCCATCACGCGGCCTCCGCGCCGGCCAGCACATGATACCACGAGTCTGGGTGCTTCGAGTTGCCCTCGTCCTTGATCCAGCCGCCGCCGAAGTGGGCAGTCACCAGCCGCAGAATGCGCTCGGCGTCGCCGTAGGAGCCCAGGGTGAGCAGCACGCCCGGATCGCGCGAGAAGACCTCGCGGTAATCGCAGGCGCAGTAGCCGTTGAGGAAGACGTGCATCATGCGCGGCTCGCCACGATCGCGTTGATGGTACTTCTTGCGGACGTTGCCGGCCTTCTGCGCCGGCGTCAGTTCTTCGTTGAAATGCACGACGACGTGGTCGTCTTGATCCGTCAGGCGGATCGTATAGTCCGAGCCGCCGTACAGGGTGCGCATGGCCTTCACGATCGACATGACGTCGGTGTGCTGGAACACGGCGTTGCAGGAAATGGACATCAGGGCCTCCTGGGTTGTTCGTCAGTGGCGTGTGTAAAGAAACACTCTCCGCCTGTCAACGCCCTCCAGCGTTGGAGGCTTCGAATTCCGCGTACAGTTTCACGACATGGCCGACAGCCTGCTCCACGAAGAGGAAGTACGTCTCCGGGCGCTGCCCGTACACGGGCTCCTCGTTCAGCTTGTAGAAGCCGAACCCGTACTTCGCCGTCCATTGGACCTGGATGTTGAAGTCGTTGCAGTCGATCTCGATCCAGAACTCACCATTGGGCGATTCAGGACGATCGAGATGCGTCGTGGCCGAGGACGAAAGTAGCTCGGGGATCAGCGCCATGAAGTCGCTGGGCTGTTTGTAGAGGCTCATCGCGACACCGTGTCCTTCTTGCGCCGGTTCTTGTGGGCTTCCCAGCCGGCCTTGAACGCGATGTCCAGGACGAGACGATCCACGCCCGGCGGATAGGTGCCGCCCAGAGCCTTCCAGGCTTCGAAAGCCTCGTGGCGCTCCTGCATGTCATTCTTCTTCATGTGGGGCTCCTCTTTTGCTGCGGGCACGTAAATCGCTGACGACGGATCGCCTCGCTTGACGTATAGGTAGCCATCCGGAACGGGCGGCAAACCCTGCTTCGTCGGGTCGAGTTTGAAGACGGCCGTCTCGACTTTTGGCATGGCGTGGCTCCTGGCGATCGCGGTCACATCTTGTAAAGAAACCACATACAGGGTCAAGCCTCAAAATGCCGGCTTGACAGTCTGGCTGACCGTGCGAGAACCAGCGTTGCCATTAACCAATGAGGCCGACATGGGCACGCGTGCGCAGTTCTTCATCAACCACCCGAGCGATCTCGAAAAGCGTATCTGGCTCGGCTCGGTCGCTTGGGACGGCTACCCGGAAGGCGACATCGGCGAGGCCTTCCAGGGCGTCAAGACCGTTCACGACTTCCGCGAGGCCGTCGATAAGATTGCGCTCCAACGGGACGACTACTGCGACCCGGACAAGCGCAGCTTCCCGTTCCCCTGGACGAACGACCTCTATCTGACCGACTGCACCTATGCGTTCTTCGACGACAAGGTCCAGTTCACCTATTTCCACGCAGGTTTCATGCCGCTGGAAGCGTATCTGACCCTGACCGATGAAGAGCAGGAAAAGCTGGACGCGCGTGGCGACACTCTGCCCGACAACGTGCCGGCGCCGGTCTCAGCCCTGCCACCCGGCCCCGACAGCATCATCATCGTGAGCGCAGCCGGCTAGGCTGCGTTCTTACCGATGTGGTAGCCGTCGCAGAAGACGCACTTGTAAGGGCGAAAGACCCCGCCGTGCTTACGCTGCATGGCGCCGGCGGCCTTCTCCGCGCTTTCAAGGGAGCCGTATTCGACCTTCGGCTTCTTGCTGCCCCGGCTGATGTGGGAGTTGCGACTGAACATCCCCCAGGCATTGCCGGTGATGAAGAAGTTGCGGTAAAGCCGCGTCAGCGGCAGTTGACCCTTCAGGGCGAGGTAGACGTTACGCAGTCTCATTAGGCGTTTCCCTCCTGCGGGAACAGCGAGGCGATGTAGTCGAATGCCTCCTGGCGGCTGCGGAAGATGCGCACGTTGTGCTTCTCGCACCACTCGATGCCGACGCCGAGCGTTCGGAACGCGCCCTTGTTGCGGTAGATGCTCCAGCCCCAGAGCGCGCGACCCGTGCCGGGCGACCCAGGGTAGTCCTTCACGATGCACGCGAAGACGGTCGGGAAACAGTCGGACCCGTAGACGGCCCACAGAGGCACATCGAGCGGCGCCGTATCGAGCGTGAGCGGGATGAACATCAGTCGTCCAGGCGCGTCGCGTTCTTCATCCAAACGCCGGCGCGGAAGAAGCAGAAGGCACACGCAATGCCGAGGCAGCCGAACGGCACCGTACCGATCGTGGGAATGAAGATGCCGGCGAAGAACGTGGCGACCGCGAAAACGGATGCGGCATTCTGCCAATCATGCGCTCGGGATAGTGCCAGATACCGCTTCATGCTCATATAAGCCTCCTGTCACGCCACTCGTAAACTCTCAAGCTCCGCCGCGCAAGATCACATCGTGCAGGTCTCGCACACCTCGCCGGCGTACTCGATCTCATGTACGACGGGCGAGGTTTTCATGCCGGGCGGCGGCTCACGGCCGCCAAAGCCCATCTGATGGATGACGCCGCTGCGCGACTCTTGGCGAACGCGCGGCGTAGGTTGAGGCGCCCGCACCGGCCGCCCAGGTTCCAGCCCGCGCTCCACATAATGGATCGTCCGCAGCCTCACGATGTAGGCGGCGAAGCTCAGGCCCCATAGGAACACCAGGAGCATACTCAGCATGCCCATGCGTCAGAACTCCGTCGGCAGGTAATCCCAGGGCTGCTTGCCCTCGGGCACGGCGTCTTCGGCAGGCTGCACGTACAGGCTGTCGGTGCTGATGAAGGCTCCCCGCGCACGCTTGTGGGCCATCTGCGTCGGATGCTCGTAGCTCAAGAAGTTCGGCTTCTGCCGACCGCGACGCTCCTTGTACTCGAAGCCCATCTCGACCAGCTTCTCGTGGGCGCGCCACAGCTTGGACTCGCGGGCCAGCTTCCAGCCGGCCTCGTTGAGCTTGTCCTTATGCAGGGTCAGTATGTGGTCGCCGATCTGCACTTCGGTCGGCACGAGCGAGTAGTAGCCGTACATCGCGATGCGGGTGTTGGTGTGGAGGCCACGCTGGGCGCCGGTGATCGCCAGATAGGCCAGGGCGCGCGAGAGGGTCTTCGGGGTGGTCGTCATCCTGATCTCCTATTTCGCTGTCTGGCTCATTCGGTGATTTCTTCGACCTCGGAACGGCTGTAGACCCGTTCCCCGGTCGCGGTCTCACGGCGGCTGATGATGACGTGGCCGTGGACGAAATGATCGTCGACGTACGACGCCAGCAACACCTTACCCGGATACGGGCGCACGCCGGTCTTGATCTTGAAACGCCGCTTGGTCATAGGGCCTCCTGTGTTCGTCCAGGCCGCTTGTAAAGAAACATATCACCCCATGCAAGCGAAATCGTAAGGCGAGCCGCCTCGGGGGACTCATACCCACTTTGGGAATTGTGTCGGGAATTCGACACAACCTTGGCCATTCGAAATCGTTTGCTGCATGGCCGAAAAACGGCTATTCCACCTACATGACCAAGCTTCATCATGATCCGCAGGTCTACGCGCGCGAACAGGCCGCCATCGCCCACGTGGCGGGAGGGGTTCAGGCGTTGCTGGACCAGTCTGTTGAAGCGACCGATATGACCGCCCTGCTCTCTCGATCCCTGCGCACCGAACTGGCGCGGGAGATGGCCCGGCGCCTCGTACAGATGCCGATGGCGTACCCTGGAGTCAGGGCGGCAGTCTAGCCGAGCCGGCTGTCAACACTTTTGGCGTTGACCTCACAGGTAGCGTTGGTTTACGGATAAGCCGAAAGGTTCACTCAGGGTGGACCAAATGGCTTGAAGGTAAACCATGGGCTGGGGCACGCATCCCGACACCATCTCGTGCGCAATGGCCTCGGGCGCCGGAAACCGCAGCGGCCACCCCTGGGGTACGCTGGCCTGGATGAAGGCCTATCGCGAACACTACGCTCAGAACAATGAATCCTTCGGCGGCACCCTGGAGAGCTATTTGGCGTCGATCGACGCCGAGATAGCCTTGTTGGAGGCTGCGCCCAAAGGCACCATATCTAAAGGGTTCTGGTAGATGACTATTCAAGCGCAATACACCGACACAGAGTTCAATGAGGCTCTCAAGACTCTGGACCTATCCCGGAATCCCGACATGCCCCGTCCTAGTGCTATCTTGGACGCTCTGCTGCGAGGACTTAACGCTCGCCACCCTAGTGCGATGCGGCCCCTCCCAGCCCCTTCGCCAGAGCAAGTCAAGAGTATGACAGCGGCGGCGCTTTGCCTTAAGTCGTGGTGGGACCTCTGATGATCATCTACCCCATCCTCAACCGCATCAAGACCGGCGAAGTAACCGCTGAAGAAGCGCGCGCTGGACTGCGCCAGTTGCTGGATGAACAAGGCCTAAAGGTCTACACGCACGTCTTTTCCGCCCTGCGCGTTTGGACGGTCAAGGTGCTGACCAGCGGTCGAACCGACGCCACCGAACTCAACAGGTGGTTCAGACTCCTGCGCGGCGTTTCGGTCACGATGGCGCGGCGCGAACCTGACTGCCACGACAGCGTCGCCGTCGACGTGCTCGCCGAAGTCCTCTTCGACTACCTGTCCAAGCTGATGCGGGACGCCTTCGACGCGGCCGATTCCTTCCATTACCAATATCTCGTCCATCGACGCCTCGGGCGCTTCATGGTGAAGCCGGGTAATCCGATCGATTTCACGCGCATGCAGGTTCCGGGCGAGATGTCCTGGTCCGTCAAGGGCGATCAGAGCATTGAGTTCATCCATGTCCGCCGTCCGGAGACCGAGGACAAGGGTCGCTTCGCGATCTCCAGGGAATGGTTCGAGCGTAAGGTCGCCCTGGAAGGCGACACCGAGATCGGCGCCGGGTTCGACATGATCCACATGCTGCAAGAGGACGACGTGACTCAAGTCTCCCTGATCCAGACGCTGCGCGACCTGCATGACGCCTTCGCGCCCTGGGCAGCCCAGACCGTGAAGCAAGAACAGGCGATCGCTGCGGCCAAGGCGTTGCTGGATCGGTACGACCTCGACGCCTATGCGACCGAAAAGGATATCTCGTCCGAGAGCCGCGAGATCATCACCGACATCTTCGGGTCGGCCGTGCTGGTTTCGGATCGGCCGATCGTCTTCACCCTGGAAGAAGTCGACACCATCCTGAAGGTCCAGCGCGCCCTTTTGGGTAAGCCGTCCTTCGAGGACGCGTTGATTGAGTCGATCCGCGAGTTCGCCGATCAGGTCTTGAGCGCCGGGCAGGACTGCTGCATCGATCCGGATGCCGGCCCGGACGCGACAACCACGGTGCGGTTCACCGGCGAGGAAGGGTGTCGGATGGGGGACGCGCTGCATCGGATGGTTAACGCGGTGGCGCCGGTGGACTCCCAATGAAGCGGCCCGGCCTCCCGCGCATCCGCTCCGGCAATGCCACGCCTGAAGAGGCCGGGCTGGAGATCATCGAACATCTCCAGTTGGGCCGTCCTGGGCATCTCTTCCTCTACGGAGCGCTGCGCGAGCAGACCATCCGCATTATCCGGGGACAAGTCGCCTACGGTGAATCCTGGGGCTGGCGTCAGATCATGCGCGCGGTCCGTGATCAGTTTCAGCGCCGTGGTTCTGATTATGCCGGCCATATGGACGCCCTGCACGATTTGGTCGATTGGTCGATCCGGGAGCGTGAGCAATTGGATCGTTCCGGCCGTCTCGATCCCCTCGGCCGACCGGAGGTCCCGCCGGCGGCAGCCGGTCACGAGGCGCGGAGCGGCGAGTGATGGGACAGTTCAAAGGCATCTGGAATGGATTGGTCATCACGGTCGGACTGACCGCGATCGGCTGCATCCTGGCCCGCGTCATCGTGGACCCTTACGTCCGCTGGCTCGAACCGATCATCGCTGAATACGGCCCGGAAGTGGCCCTGCTAATTACCCTGGTGATCTCGGGCGCAGCACTGATCTTCCTCCTGATCGTCACCCACCTATTTGGACGGAAACGCACATGACCAAAGAGACCCGCGTCGGCTTCATGTGCATGACCGACTTCGATGACGAGCTAGAGAACGCCGCCGGCGGCAACAAGGTCTATCCAAGCATGGAAGACCTGAAGAGCAATGCGTCGTGCTGGGACACCTGCGGCGTGGTCCGGGTGACGGTCACGAAGGAAGAGGTCGTCGTGCCTCAGAACCTGTTCCCGCGTCGAGCTTTTGAAGAAGGCTCAAACCTGTGACTGATCTGATCTCCCGCATCAACGCCCTCTCGAACGACGCGGTCTACATTGCGTCGCTGAAGGACTTCGGCGTCGTCATGATGGGCAAGCCTATCCTGATGGCGGCTGCGAACGAGCGCCAGCAGAAAGCGTTCGACGAACTTCTGGAGGCGGGCTTCGTCCATGGAGACGTGGAGCGCGGCATCTATGGGTACCGGTCGACCTTCGACGGCCGGGAGGCGCACCCGTACTGCATCGCGGCGCTGGCGGGGCATGTCGAATGAGCGAAGCGTCTGAAAACAAGGTGAACACCCTGGTGTGCTTCATCGGGATCGTGGTGTGCATCGTCTCGATGATCATTCTGGCTGGTCGACCTCTACCGACCCACTCGGAAACGCTAGACCGGAAACGCGATGGGTGCAGGGTCTATGTGACCCGATATAGCGACGGCACCGTGCAGACGACCGTCATCTCCTGCCCACAGGACGGCCAATGACCGAATTCCTCATCACCTGCCCGCACTGCGGCGGTGTCGTCCCGCCGGACGCCGAGAACAACGTCGATCTCGCGGCCGTCGAGGCGCTCGCGATGCAGCTTCACACGCGGACCGGGGCGGCGCCTAACTGGCATCAAGCAGAGCCGGATGATCGCGCGTACTGGCGTGGTGTGGCGCGCCGGCTGCTTGTCGAGGCGGCCGAGGAGATGACCGAGACCGATGATGACGATTGAGAAGGTCAAGGTCGGCGATCGCCTTCGTCTGCTACCGGACGATCAGCTTCCCGGCGACATAACTGAGCACGCGCTGTATCCCAACTCGACGCTCCGCATCCCGTTCAACTGGCCCCTCGTGGTTGCCGAGGTGAAGATGAGCGGAGGGCTTCAGATCGTCCGCGTGGAAGGTTCGTTCCGGGGTCTGGATAGCCGCCGGTTCGCGCCCGCGCTTATCCCTCTCCTGCGTGGTGATGAAGACCTGGAGCGCGATCGACAAGCACTGAAGGCTGAGTCCGCTTAGATGGGACGGCCCTACGATCACCAATACTACTGCGACACGGGGTCTCGCCACGGCGAGATGCGCTGTGGCGGTTGTGGTAAGCCAATCACCGAAGGCCCGTATCGCGTCTACAAGCGCAGCAAGGCCTTCGACTGGTACTACGTCACCTTCCACCGCGCCTGCTGCGAAGATGATCCGCAGTGGGCCAAGCTGGACGCCGCACGCGAAGCCTCACTAGTCCGAAACAACCAACTGTACGCGGCGGCCGTGCGCTTTCGCGACAAATGGCAGGTCGATGATCTGGACGACCTGATCGAACGTCTTTCACCTCCTGCTGAAGAGTACCACGATGGGCTGTGACATCCACTTCTACGTTGAGCGTCGCGTCGACGGGGTCTGGCAGGCCGCCGACACATGGGTCGACGATGGCTATGGCGACAAGGGCGTTCCACGGCTTCACGTCCCTTATGAAGCCCAATACTACTCTGACCGCGATTACGAATTCTACGGCATCCTGGCCGGCGTGCGGCGCCCGCAAGCTGGCGAGCCTGTCGCTCACCGGGGCGTTCCTGAGGACGCCTGCCCCGAGTACAAAGCGCACGTCGAGCGCTGGGACTTCGATGGGCATTCCCACTCGCATTTCACGCTTGCGGAATTCTTCGAATACGACTGGACCCAGGAGGCCAAGTTCGAGGGATGGGTCCACCTCAATGAGTGGGTGCGTTGCCGAGACAATCCAGAAGGCCCCGATGCCTATTGTGGCGGCGTTGGCGGCGCGACAATCCGTCATCACACCATGGAGCAGTTCGAGGAGGCTTGGCAGGCGCTTTGCCGAGAAAAGGGATGGTCACCCGACTCGAAGCCGCGTTGGAAGATCGACCCCAATGATCCGCTCGACCCTGTGAAGTCGCGCATGATCGCGCTGCTCGGCGGCGGCGATCCGTACTGCCACTTCCGGTGGTCAGTTCCGTACTACAAGTCGGCGCGTCGGTTCTGGAGCGACGTGATCCCCCGTCTGCTGCGCCTGGGCAAGCCGGAAGATGTCCGTTGCGTCTTCTTCTTCGACAACTGAGGGTACAATGGGTTTCACCTGGATTTGCCCGGAATGCCAAGTGCTGAACGGACACACGATGGAGTGCTCCTGCCCGCCGGTCCCTTCGTATAGTGAGACGCAGGAGGCCAAGCGTCGCGCCGCCTCCGAACAACAGGCCGAACGCGATCGCCGCGAATCGATCAAATGCCGGGCGCTGGACGAGATCGACGACATCCGTGCGATCGTCGACACCGACTTCGCGCGCAGCATGCTTGGGCGTCCTCAAGTCGAGGATATCAAGCGGAGCCTTGACAAGCTGGGCACCATCGTCACGGTGGAGCTATGACCCAGATCATGAAGCCGGCCGACCGGCACAAGTGGCTCCTCGACTACATCGCCGCCCTACCTCCGCAGGAGACGGTGGACGTCTGTAGCGCCGACTTTGTGAACGACTACCTGGATGCGACCAAGGCGTCGGCCTACATTCAGCCATACGGCGCCCACCGCTGTCCGAGCCTGGGCCGCGACCTGTCAGCGCTCTACAAGCAGCGCCGGCTTAAGCGGGTGCGCAGCAGCATTGAAGGAATGGGCGGTATGGGCTTCCCGACCTGGGTCTGGTGCTACCAGTTGTCGACGATGGAACGCATGTTCCGCGAGAAGGGGCCTGAGGCCTTCCTGGAGTATTGAGCCGATGATCCTCTACGAGAAGACATGGCGAAACAAAGAGCCGCGAGAGCACTCCATCTTCACGGCGATCTCCTCGGCCGTCACGCCCGACCCATACTCCTACGACAATGCGGGGCAGCGGGCGGACCAGACCGTCGACAAGCTGATCGAGATGTTCGCTCGGCTGGTGGAGGAGCTTCACACGGATGGGCAATTGACGAACGCTCAGGTCGTCAAGATCGTCGGTCGCGGATTCTTCGAGACGAAGGCGCAGGCCGAATGAGCATCACGCCCGAGCCGTAAATTTCAAGGCCGGCTACGAAGCAGCGCAACGTTGATCATGTCGCGCGCCTCGGGCGAGAGGCGAAGCCACGCGGGCGACATCTGCACCTCGACCATGGCGGTCCTTGCTTCTTGAATCAGGTCCAGCAGAGCGATGAACGTCTCAGCCGTCGGGTAAGCCTGGGCCAGGGCGATGTCGGCCTTCTCGGATGCGTTGTGGGTGTCCAGCGTCTCCTGGGCAGCGTCGGTCAATGCAGCATCGCGAGCGCGGATCGCGAGCCACCTCAAGTTGCTGAGTTTTAGCGGCGTGGTCATGCGGGTTGTTCCCTGGCTAGACGTTCGATGTAGTCGCGCATCCCGGCGCTGCTGGCGTAGTGCCACGTCCAGGGCACCTGCTCGGGCCGGGCGCCGTTGAACCGGCAGAGCCACGCAAAGCCCTCCGGCGAATGCGGGAACTGTTCGGCCGACGGCTGGAAGCCGGTCATGCGGAAGCACGCGGCAACCTGCTCGGGCGTCAGGTTGGGATCGCGGACAGCCTTCAGCTTGACCTTGACCTCCTCGGCCTGCACGGGCGCCGGCGGCTCGATGTCGTAGCCGGCCTTGCGGAGCAGCTTGATCGCAGCGACGATTTCAGGCGTGGGCTTCGTCATCGCCTTCCTGTTCGACCACGTACTCAGCGATGTCGCACAGGCGGAAGAACCCGTGCCGGCGGATCGAGCGATCATCGGGCAGCGCGAACCAAATGCTGTTCGCGACGCTGATCATCTTGCGCGCGTCGCCGGCATCACGTGCGGCCTTCAGCGCTCCGAAAGCGCTCGGCTCGAACTTCTCCAAGTAGTAGCTGAAGTCGTTCAGGTAGTCCCTGAGGACGTCTTCATTGCTATCGAAGATCGAGAAGATGGCTTCGGTCACGAGACCACCTCGACGGTCACGCGCACCTTCTTGCCCACGAACTGGTTGAAGGTGATGTGCTCCTTCTTCTCGTCCCAGCTTTGCAGGCGGACGAACATGCCATTCGGCTCGTGCGGGTTGTGCTCGAAGCCCTCGGCGATCAGGGCCATGCCCCCATCTTCCTTCTTGGGGTCCACGACCCCTTCCATCACGACCTTCATCATGCCTCCTCCGGCTTAATCACGTGCCCGGCGTCGATGAACTCGCGCGCCGTCATGCCCTCGTATTCGTCGACCTCGCCCGGCTCCGGTCCGCTGTCGCAGCCCATGCCGATGCCTAGGCGCTTCGCGTACAGATCGCCCTCCGGCAGGCTGAGCGCGCCGCAACTGGACTTCCCGTCCGTCCAGACCAGGAGCCGGCAGGGCTCCCCGATCGGCGAGCCGTGCATCTGACCGATACCACACGGGATCGCGACACAGCAGACGCCGCAGCCCGTGCAGGGCGAGCCTTCGGCGGGCTTGCGATAGGTGTCCATCAGCAGTCCATCATGAGCGCGAGCGCCAGCGATGAGCCCTGATCCGCGCCGAGGCTGTAGCGACCACGCTTGTCGAAGGGTAAGGCCTGGGGATTGGCCCGGATGTCCCAGGCCAAGCCATCACGGCCGATGATTTTGACGTCCAAGTCATCGTCGAGGGCGGCGATGGCTTGACGCAGGTCTTTGATCTTCATTGCGGAGCCGCCTGCTTCAGCGCTTCCAGGCCGGCGGGCGTCATCTGGTACAGCATGTAGTAGTACCTACGCTCGCCACGGACCTGCTCGGACTGCTGAGCGCTGCGGAGCAGACCGCGCCGCACGAGGCCACTGAATAGGGCAGCCGAATAGCCGCTGGGACGTCGTGACCACTTCTGCTGCGCGTCTCCCGTATAGGAGCGCAGGTGAGACAGCGCCTGGATGTGCCGTTCGGTCAGCTTCACTTCGTGATCTCCGACAGGCGGTCTTCTTGCTCGGCGGCGAGTTGCTTCAAGCGATCCTTAAAGGGTCGCATAGCCTCCACCATGAGCCGCTCTACCTCCGCCTCGCGGGCGGCGATGTCCTGGAAGACTTCGATCGCGGCGAGGCGCGCGGCCTCGGCCTCCTGGCGCGTAGTGAAGCGGCCCTTGATCAAGTCCTTGAGGCCGCGCTGCTGCCCGACGCCGGACGAATAGGGACGCATCCACGTCTTCTCGGTCTCCGAGATCATGTAGGTTACGGCCCAGCGTTCCGGCTGATCCCACCAACCTCCGTTGTGGAGCTTGTGCAGCACCCAGCAGACGTAGGCGCCCTTCGGGTCCGGACCGTCGTCGCGGAAATCCGGCATCTTCATGCGGCGGCCTCCAGGGCAAGGCGATCATGACCGTCCTGGGTCACGATCAGTCGGCGATGACCGGTCTCTCCGGTGCCGAGTTCGATGTAGCCGAGCGCGGCGAGATGACCCTGCTCGCGCTGGAATTGACAGGAGCACGGGCGCGGCTCGGCCGCGATCTGGCGCAGGGCTTTGAGCAAGGTGTTGACTTGCACCGCCATCAGCCTTGACCTTCTAGCAGGCCGAGCGCCCGATACACGACCAGCGCGGTGTCGCGCCGGCCCTGGTCGGGGTCGTCGTTCGGGTCCATGTAAGGACTCAGCGAAAGCAGAGCATGACGCAGGGCCGGATCGCGCCGCGCCGCCAGGATGTCGCCGAGCACCGTCCCCTTTTGATCCGTCGACAGACACAGGCCGCTCCAGTCGGGGATGCCGACCGAGGCGTCACCTCCGTCGAATTGCATGCCGACGTTAGCGAACGGCTTGTCGGATTCCCAGGCGTCAGGCCAGTCGGGCATGTCGTCGACAGGGCCGTGGACTTGCTTGATCGAGCCCAGCGCTTCCTGCACAACGATGTCCGTCCGCAGCGCGTCGGTCCACAGGCGTTCGATTTCCTGACCTTCGGCGTCGAGGGCGATTTCGCGACGGACCGCGACCATGATCAGGACGCAGCCGGACTTGGTGTCCTCGACGGTCATCCCGTGCGTCTCTTCATGGTTGAACTCGTAGATGTCGCCCACCTTCGCTTCGACATGGGCGTCTCCCGCCTCGATCACTGTACGTCCCGCCGGAAGGATGACCGGAATGACATAGGTGTTCGACTGAAAGACCTCGGGGTCGAGCAGATCGGTATGCGGCTCGGCGCCCTGGGCGGCCGAGAAGTACACGTAGTCGAGCCGCGCGCGGTCGATACCGATCCGATCGGCGATGTCTTGCAGCAGGTCGCCGGCGATGTCGGCGGTCAGCGTGTTTTTCTGGAACCGCGCCGGCGTGGTGGTCTTGTAGTTGAGCATCCGGATCGGCTCGGCGGCAGCGATCACAGCCTCGGGGATGTAGACGTTTCCGTGGAGCGTGATCACCAGCGTGGGTCCTTCTCTCCGGCCTTCATGGCGGTTTCGATGGTCGAGTAGCGGGCGACGTAGTCGATCACGCCCGAGTTGAGCTTCCGGTACAGCACGAACGGGCGCGCCGCCGGCTGCATGGTCTTGGTCAGTTGATCTTGTACGATCTGGTAGCGCGGGTTCGCGGCGTTCCACGCGGCGATCTGCTCACGGTACTTGTCGTAGGGATTGATGCGGGCCATCGGGGTCTCCTCTTGATCGTCACGGTTCTTGTAAAGAAACAACGTGACTGATGCAAGCGGAAATTTTCGCTAGTTCTGGTACCGCAGGTACGACAGCAGTTCGGCCCTCTGCTCGGGCGTTGCTTCGCCGGTCATGACGAGATGCGCCAGGACCGGCAGCACCGAAGCGGCGTCCGCCGGCATCTTCTGGACCGGCATCGGACCCTGGGCTCGCGCCGCGTCAAGCATACGATCAAACATGTCGGCGTTGATCGTGCCATAGAACATGCCGTGCGTGCGCAGGTTGTGCGCGACCGAATGGCTCATGCCTTCGATCAGCTTCAGGTTCTCGGGCTTCATGCGAGGCCTCGTTCCTTCTTGGTCAGCCGGCGCACGCGGTACACCATGCCCGATCCGCCCCAGCCGGCCGATGAAGGCATGTGACGCTCGGCGGCGATCTTGGTCTTGTGGCGCGAGATGACGCGACGACCGGCGCGCTCGCCCGCAGTGATCACGACCTTCTCGACGCACCACTTGTGGCAGCTAGCCGACATTGCCTTCCTCCGTCAGCGCGGCGCGCAGCACATCGACCGCACGAGCCAAGGAGTGTTCGGCGCCAGCGGCCGTGCCGCACGGCGGATAGAGAATGCCCAGGGCCTGCCGAACGGCGGCCTCCAGCGCAGCTTCGCGCGCCTCCGTGCCTTCCTTCCGAGCCGCCGCCAGCAGCGCGGCCGTGGCTTCGCTGACGCGAACGCCCGTGAAGAAGATGCGCAGCGGGCCGGGCACCACATTGGTGATCAGGGCACGATCCTGCATGGTCAGGTCAACCATCAGGGTTCCTTTCGCACGTAGGTTCGGAGGTTACGCACTTCGCGGATGATCTGGGCGCAGTTCGGGCACGTGATCGTCTTGGACTTCGATGGCGTCCATTCATAGCCGTCGACGTCAGACGCCAGATCGAACGCGTCGCCGCACAGAGTGTGCTCGCCGCCGCTGACCGGGTTGACCACGTGGACGAGGCCTTCGGCTTCGACGAGTTCAGCCAATGAATTCCTCCAGGCCCAGCACATGGAAGAAATCCATGCGCAATTTCGCCAGCACCACTTCCTCCGCTTCCTTGCGCACGTCGTCAGACAGCGGCTGACTGGTCAGCGCGCCGTGCTCGCCGTACCAATGTTCGGGCGTCGCGGTGTCGCTGTGCTGCACGGCCATATGGGCGATGACGTACCAGCGCATGTTGTTGTCCACATCCAGGCTGACGCCGTGGTAGTAATGCGTCGTCTCGCGCAGCCGCTTGTCCAGGCGCATCGCGGTGATGAACTTCGGAATGTCTTCTTCCGGGCCGCCGCCGTTGATGAACACGACCATCGCGGTGTGTTCGTCGTACGAGAGCGGATAGATCGGTTGCAGCAGGTCGAAGGACATCAGGTTCTCCTAGTGATCGTCAAGCTTCGTGTAAAGAAACTACCACGTTTCCGCAAGCGGAATCTTCGGCGTGCCTCGATAGTTCACCACGTTGCCGTAGTTGCGGCAGGTCACGAGCCGCTTGTCGCAGGACTCCCCCGGCGCTGGCTGATAGCCACACGATTGATCGCCGAAGCGGGCCGGGCACAGGCCGTCGACCTGGAGCGGTTTGCGCGCGTCCACCGCCGCCATCGCTTCCTCGGCAGTCTTCCAGGACAGCAGGGCCGGCTCGCAGCGGACGCCACGTCCCGACGCTTTGCGGAGCGGCGTGCCGCCATCGTCGTTCGGCCCGGTGACGTAGGCGTTCCATCGGCCTCGCGCCGTCATGGTCACGTTGGACCGGTCGGTGCGGTCGAAGCGATCGTCGGAGGTACGGGTCCAGGTCACTTCAGCCGCGCCTCGCGTCGATCAAACTCAGCAGCGAGTTGCTCGGAAGTTTGAATGCCGTAGGCGATGTCGAGACGCTTGGATTCTTCATGGTTGGGTGCTGGTCGTTGCGAGAATGCCATCTGAGGCAGATCGTTCAGGCAGCCGGGTACCTTGATTCGACGAATCATCTTCATCGTTATTTCTCCAGAACATACCCAATTCGGACATTCATTATATCGGCAACCTCGAACGCGGCGCGGCTCGCCTGAGCTTCCGAGCCGTACACCTCGACCGGGAAGCTCTCGACTTCATAGTCGGTCGCCTCATCGTCCGGAAACCAGCGCGGCTGATAGTGCAGCATGACGAACCAGCGCCGCTTCGAGCCGCCGGCCCAATAGCGATCGCCGCGCGCGGCCTCGGGCGTCAGGGTCTGGATGACATCGGTCACGGCAGCACCACCGGCGTCACGCGATGCGCCGGCAGACGCGTGATCTCGTCGCTGTAGGTGTCAACGCGGATGTCGTAGTGGGTCGGCTTAGCCGCCGGATCGACGCGCAGGAATTCCACCTCGAACGAGCCGGGTTGACGCAGGAAGTGCTCGGGTGAGTCATCCCCGTCTCGATAAACCCACGGATTGGGCTTACCCGTCATGATCCGGCGGCGCCAGCGCCACGCGTCGGGTTTAAGATCGCTCATCATGATTCCCTTGTGCCGGCGGGCAGGAAGCCCTCGGCGGTGTCGGTCGGCTCGTGCTTGAGGCGGCCATAGTTGACGCAGAGGTCTTCGGGCGACATGAACTGGTTCATGACCTGGACGCGCTCGACGTCGAAGATCATGTCACGGAACTTACCGTCCTTGGCCGCGCAGGCGAAGCTGATCTCGTTGAACACCGTGTTGGCGGTGCTGCGGTCCGGAAGTGCGTACACCTTGTCGGCGATCTGCATCCACAGGACGTCGCGGCGCTTGTTCAGTACCTCCATCTCGGCCGCGACCTTCTCGCACTCGCGCAGGAATTCCTCGGTCAGGATGTCGCGAATCGGTGAGGTGAACCGAGCGACCTGACGGGCGGTGCGATCGGGCTCGGGATAGGGAAACTTCGGGCCGGCGATGACCCTGACTGCGCCATCCGACCATGACCCGCTGATCACATCGACCTCACGAGCTTCCTCCATTTTGCGGGCAGCCCGCATACCCAGCACGCCCAACCGATTTCGCTCCAGAATGGCGTGCGGTTTGACGTCAGGATTCCACGGCTGCGGCGGATGGCCTTCCTGGATACGCTGCTTCGTGATGTCCCACTGACGCAGCATCAGCGCGATAATCGCGATGCGGTTCTCGGCGACAGTCGTGTCCGTCATGGATCAGGCCTCCTTCGGGAAGTTCGGGCCGGCGAGCAGGTGGGCCTCGCCGTTCTCCAGGGCGCCTCCGGCGACGATGATCTCTCCAGCGTCGACCATGCGTTTCGCGGCCGTGAAGGCGCGCGAGCCGTAGCTGTAGCGCGACAGCGACATCTCGGGCAGGCCGGTTGGGTTCCAGCGGGCGACCATGGCGGCCTGACCCGTGCGCAGCAGGCGCTGAGCCGCCTCACCACCCTCACGCATGCGCTGGAGGATGTGTTCGCGATTCTGGGCGATCGTCATGAGCGGCATCCGGGTCTCCTTGCTTCGTCGGGATGGTTGTAAAGAAACATCCCGAGACGTGCAAGCGTTATTTTGTCGCCTTCAGGCGCTCATCGAGCGCATCCGACAAGCGATAGCGCTCCAGCAGGAGATGCGCCCGCATCTCGTCCAGGGTCTCGACGGCCTTGTCGATCTCGCGGATGCGGCCCACCTCGGGCGACCCGGATACGCGTCCGGCCGTTTTGATCGACATCAGGCCGAGGCCACAGAGCAGGGCTTGTCGTAGACCTTCACGGATGCTGAAATTGAAGCCCCGGAAGCGCGCTTCCGAGCGCTCGTAGTCCCAGCCTTCGACGGCCGCGTCGAGCATGGTGTCGGGGATGAGTGTGCGCATCGGAGCCCTCCTTGATTAATCGACGATCGGAGCGTGCAGGATCGCATCCGGACGGAACAGCACGCCGTTCCGAGCGAACGCTTCGAAGACCGCCAGCAGAATGCTGGGCTCGGTCTCGCGGGCGCCGCGCTCATAGTCCGCGATGGTCGAAGTTGCGCAGCCAATCTGCTTGGCCAGATCGTGCTGGGTCCAGCCCAGGAGGACGCGGGCAGCCTTGCACTGCGCGCGCTTCATCAGGCTTCCTTCTCCAGGGTGTCGAGGCAGGTTTCGATCGTCATGACCGCGAAGCGCTGCCCGGCCGACATGAACGTCTTGCCGTTGATGTCCGTCTTGACCACGGCGCCAGTGAAGGCGCGGCCCGACAACATCAGATCGCGCAGACGATAGGCGTACTGGTGATGCTCCGGACGAAATGCGTAGCTGGTGCCCTTCGGGCGGTCGACGCCCTTCCAGATCGGTTGTACCGACAGGCTGCCCGGCACGGGGAAGTCGCCCTGCTCCAGATCGACGCGGTCGAGCAGATGCAGATAAGGGCCGGCAGGCGGAGGAGGCGACGAAACGCGGTTCACGCTTCTTCTCCCGCAAGGTACGCGGTCACGGCGCGACGCGCGAGCTTGCGCACCGAGTGAACATAGCCCGCGAGGCGGTAGCCGGGTTCCTCAGCATCGGTACGTGCAGCAGCTTCTTGATAGGGATTGTCCTCCCCATCGAAGTTGCGGTAGCCGATGGCGTTCCAGAGTTCTTCGGCAGCGCGTTCGAGCGCCTTGTCGTTCAGGCTCATTGCTCGCGCTTCCAGACCAGCAGGCTCCAGGTGCTGACCTCGGGATCGTAGTCGCCCTGCTGCATCGCGTGCGGCGACTCGGCATAGTCGAAGCCGCCCTCGACGTAGATTTCCGTCACCTCGGGGTGATGGGCCTCGATCGTCGCGATCAGGACGTCGAACTTCCACTTCGTCTTCCAGTCGTCGCCGGGGACCGACTCGACCAGAGGGCCGGCGCGCTCGCGGCCGTCGCTGGTCATGGCCCAGGTGCCGCGCGACTGATAGACGCCGCGCCGACCGACCGAGTGCCGGGCTTCGACCAGCGCAGCGGCGCGGGCTTCAGCGATCGCGGCGAGCATGTCAGCGTGGTTCGGGTAAAGCTTCATCGGGGCCTCCTGGGAGCGAGTAAGTGATCGTCCAGGAGGCTTGTAAAGAAACATCTATCGAAGCGCAAGCGGAAATATCACGGCCACTCGTTGGCGCGTTTGATCTGGTCCTGGATCACGCCGATGACGTGCTCCTTCGTCTTCGCGCGATCGCAGTCGGCGGTGATCGATAGGAACACGGTTGGACCGAAGGCGCCGTCATATTCGACGTTCTCGACGCCGGCGATCAGTTCGAGTCGTTCCGTCAGGGTCGGCTTGAGGCCGTGCTTCGGCTCGACGAGACGAGCGACTGCCAGCCGCTCGGCCTTCGCGAGGGCGTCGTACGCCTCCTGGCCGAGATCGACCGTGTAGCTGGTCTGGACGGGTTTCAGTGTGAGACCCTTGAGCGCGTCAATTCGGCGCGTCTCGTGAACGGCGGCCCGAACCCGATCCTTGAACGTCTGCATCACTCGACCTCGTACAGCCGGGCCAGCATGTCGCTGACATCTTGATCGTCGAAGGTTGCGCTCTTGTGCAGCTTCTCGATCAAGGCCGCGAGCACGAACCCGATCCCTACGTCGACCACGGCGTGGCTCAACGGCACCGGCGTCGCGGTAGGGATATTCGCCTGTCTGACCTTCATCATGTCCTCGTGGAGTTAGGGGAAGAAGCTGTACTCGCCGGTCTCGACCAGCGTCACTTCCTTCGGGTCGGTGGTCCAGGTCGCGCCCAGCACGTCGACGATATCGAGATCGTTCAGCAGGCCGCGCGTATGCAGCTTGCCGATCAGCCGGCTTACCGTGACGCTCATGTGGCACGCGCTCTTCTGCATCTCCTCGCGCGCGGCTTCCTCGGCGCTGTACCGGAGAATGCCGTGGTCCTCGGAGTCGACTTCCTGTTCGCGTTGATAGAACGTCATCGCACACCTTCATTCGCAACGCGGAGCCGATCATACGCAGACATCGGAGTGTCGGCGCGGGCCTCGAACCGGGCGCGGACGGCGGCGTGCTTGCCCAGCAGTTCGGCATGCTGGAGCACATCCAGGGAGTCCGCGCCAGCGGGCAGCAGATAGGAGTCCTTGATGAAGATGAACGTCTTGCCGCCCTTGCGGACTTCCTCGTACGCGGCCTTCACGTCCTCATTGAGGATGCCGATTTCGCCTGTCTCGATGCCGAACTGGCTGTAGAACTGAAGAACGACGGCCCAGGTCAACGGCGTGCCCTGCAAGGCTTGCGCGCCCACGATGCTTACCACTTCGTGGTGCAACTTCTTGAGTTCGGCAATGCGTTGGCGTGTGACATTCATCCGATCATCTCCCGCAGATCGGAGCGACCGAAGCCGGTCGCCTCGACAAGCGCTTCCATGAATTCCAGATCGCGTTGCTTGGCCGCGATCTCGGCCTCCTCGATCAGGCCCGGCCCATTCGGGTAGCCACGCAGTGCTTGCCAGCGCGCACCGCTGGCGGACTGCGCCTCCAGTTCGAGATCGCGGGCCAGGGTCCGGGCGTCATGCAGGGCCTTCGCCCGCTCTTGTAGCTTGGTCGGCGCGACGCGCGGCGGCTTAGGCTGTGCCTTCCTGTGACGTTCGGCGCCGGCGCACGCGGCCTCGAAGGTCGCGAAGCGCGCGACGTACATCACGCCCGGCTTGAGCCGCCTGCTGAGAGTGAAGGGTCGCTTGGCCCACCGGTTGTCGGCAGTCACCATCTCGTAGGCGATCTCGAAGTCGCTGTTCTGGTTGTTCCAGATCGCGATGCGGACCCGATAGGCGTCGAAGGTCATCGGCGCTTCAACACGATCGGCGCCGGCGTGTCGTCCTCGACGTCCCAGGTCAGGAAGTGGTTGCCGTCGTGATCGTACAGGCTCTCTTCCTTGGTCATCAGGATCGTGTCGCCGGCCGCGTCCAGCAGCAGGATGAAGCCGTTGCGGCGTTTCACCTTGGCGATCGTGCGGCCTTGCAGGGTCTCGATCGCGGTCATCAGCGCACGCTCACGGCGACCGGGAAATCGCGCGTCGAAATGCGCCCAACGATGGCGCCGGCCATGAACGCGCAGATGAAGCCGATCGCGAGCAGCAGTTGGGTCTTACGCATGGTGCCTCCTTGTTGAAGTTAAACGAGATCGCGCAGCGTGTCTTTGCGCTTCATCGCACGCCAATAGTTCAGGACGCCGTCCGGCGTGGTCTCGCCCAGGGCGGGATTACGCTTGTTGACACCGGCGAGATCGAGGACGTCGTAGACCGCCAGCATCGCGTTGGCGCAGTCGCCGACGCTGGGCTCGGGCTTCTCGGTCGTGACCTTGAAGTTCCGGCGCAGCACCACGGCGATCATCTCGTCGAGCTTGCTCCACGGGAAAGCGGCGTCCAGCATGGTGCAGAACTCCTGGCCGATCTCGAACACGAGACCCGACGAAGCGCGATCATGCGGCGGCTTGAAGAACGTGTCTTCGATGAAGACCCAGCGGTCCTCGGCCTTCTCCCAGGCCTGCGCGATCTCCAGCGTAAAGCGGGGGCGCAACAGATTAACGCGGTCGCGGTTCAGCATGGGGTCTCCTTATTGATCGTCACCGTGACCAGTAAAGAAACAACATGACGCGCGCAAGCGGAAAATTCAATTATGAGTTAATCGCTAACGGGCGCCGCCCCCGCGAGGCCATCATCCACACTATCCTTCAGTTTCCGGAAAGAGCGCACCATGGCGTCGAAGGCGTACTTGGCCTGCCACATCTCGCCACGCTCTCGGTTCTGGGCAATCGCATCCGCCATCGCATCCAAAACCTCGAACGGAACCCGCTCACCCTCGCCGGTCTGCTCAGCCCGATAATAGTCCTCAAGCCACGCGATCGCCGCGCCCGTAATCTCGCTCATGATTGCGCCTTGGACCGCCACGCATCCGCGCTCCAGCGCAACGTCTGGGTCAGTCCATCCGCCCCAGCGATCGGACGCTCCTCGGCGACCTCGGTCCACTCGCCCTTAGAGTAGGTCGCACTAATCGCGTGCCCGTTCGACCACACCCGCAGCAAGCCTCCGTCCCAGACACCCCAACTGAGATCGGGCGCGATATAGCTGTCAGTCTGGGCGTCCGGTCGCGTCACTCGCAGCGTGTACATCTCAGTCACCAGCGCAGCACTCGATCTTCCGTCCGATAATTCAACTGCCCCATCGGGGTGCGGACCAGCGCCATCATCGTGTCGCCGACCCACTCCGGCCGCAGATGCGCCGACAGAACCGCGCGCCAGCGCCAGTCCCCATCCCGGACCTGATACTGGTCCAGCACCGTACGCGGCAGCGCCCCGCCAACCGGCGGCCCCAGGTAGACACGCTTGCGGGTCTTGGCGATCGCATCTAAGCGGGCAAAATCGCTGTCCCGGAATGGGCGCCCCAGGTTCTGGGGTGGAACCACCTTGATGGCCATGAAGTCCTGCATCATGTCGCCGGCCTGAGGGCTGATCCGATACGCCAGCGCGACCTGACCACGACGGATCGCCTCACGCCGCATCCAATAGGTCGGGCCGGGGTCATTGGGGTACACGAACCTCCAGTCCTGCTCCACCAGAAGGTCTGCCTGCATCATGAACGAGAACACCTCCGGATCGAAGTCCGACCGCTCGCGCGCCGGATTGCCCTCGGCCGTCCAGTCCGCCAGGGCAGCAGTGACGCGGTCGTGCATCGGCGCAATCGCCGCAGCAGCCTCCTGCACACTCCCGATCGCCGCCATCGACGCAGCAGCGCCCATCGCGGTCAACAACACTCGACGATTGATCATGAACCCCTCCTAGCCTACGCTCTTCATTATAGGAGACCCGCGTAGCGGTCAAAGGGGAAACTAGGCCATTCGAGCAGCACGCGAGCCGCCGGCCGGCACTCGCGGAGCGAGTCCAGGAGTCAGCTAGAATAATTGGGACACGGCCGAATTGCGCAGCAATTATGTAGCCGGTCGTCGGAAAAATTTCGGCCGACACAGTCGCTGGCCGGCACACCTTACCGGATTCGGCAATATGGAGCCAAATTGCCCTGCTGGCGCGCTGGTTTATCGAATACGGTAACGCAGTCGACACGAGGCCGGCATGGTCGCATGGGCGTCTCGACCATCTCGTCAATTGATTGTCCGGAGGACGCGTCGGCGGAGCCGATCACGAGGAGCGAAGCTCCGAGTGACAGCCCGGCCTATTACCCCTGCTGGACCAGCCGGCGTGCTTCTTCCTCGCCCGCCGATGTCAACTCGTACGTGCGAGCGCCCAGATCAGCCGTGATCAGGCCCGCCTCCACCAGATGGTGTACCGCGACGTAGTTCGAGGCGAAAAATGATCGCGTGCCCAGCGCCGCATCATAGAGCAGACTCTTTTCGACCGGACGGAGCGGGATCGGTTCGTCAGCATATCGCTGCGCCTCCGCTACCCCCTCGGGCGTGAACTCATATTCACCACCCGAGCGCGGCGTCCGCGCCAGGAAATGTCCTAGTTGACGCTCAATCACCTGTTGCTCACTGCCCAGCGCCACGATGTGTGCGCCCTGCTGACGGATGCGGCGTAGGACCCTCAGGGCCGCGTCGGTATATCGGAGTGACATGGGTAAGCTGTAGCGCAGCCATCTCTCCATGACAACCGCCTAGGCATCCCGCTCCGGTGGACGTCTCGACCATCTTGACCGCCTCGGTTGTAAGGCCTCGTGGCTCGTCTCGACCACCTCGGTTGCGAGCCCTTGACCTACTAGGGTCCTTGACTACTGATCTTCTGGGGTCCGAAGGACGAGCCGGCGGCAGCCGGTCACGAGCGCAGGCGAAGCCCAGCGAGTGATGTGCCAGGATCGTTGACACCGGGCTGCCAGTATTCTAGACATGGTTAACTCCGACCAGGATTAACCGATGTCCCGCATCCCTCAAATTCAGAAGACGATCCACGGCGTGCCCGTGGACCATACCACCTACCTTCGCGCGATCTTGGACGAGATCGACCGTTATCCCGATGGCGCTCGTAACGCCGATGTGGCGCGAGGTCTAGGCCCGGAGTGGGCCGAACTGCCCCTGCGAACCGTCCTGTCCCAGACCCTGGTGAACATGGCGCGCCGTAACCTCATCTACCGCGACCTCGGTGAGCGAGGCCTGTATAAGGTGTCGATGGTGGCGCGCCGCTCCGGCGTCAATAAGTTCGACTCCGATGAGCAGTCGATCCTCGCCGCGATCCGCGCCGAAGGCGGGATTTGCCAGTGGCGCGACATCCTGGACGCCCACGACTGCCGCCCGAAGGGCGTAGACGCCAGCATCATCAAGGCATCGCCGCTCTATTCGCGACTGACCCGCGTAATCGCGAACAGTCAACTGATCCGGCAGGACTTCGCTGCCCGTGGCGTCTACAACCTCCCCTGGGCCGAACTCGGGAGCCTTCCGCTGCGCGGTAAGTGGTTCGCCCTGATGTCGAAGGTCTCGTTCATCGAGTCCAGCGCCAAGGCGAAGCTTGACGTCGATCTGAACGTCTGGCGCGATCAGCGCGACGCCTATTTCGCCCACGTCGGCGAAGCGTTCGCGAACCTCCGTAAGCAATTCGGCGATAGCGAAGACGACCTCCTGGCCGATAGCCGCGTCTACGGCGCCGTCGTGACCCTGGCGCGCGCCGCGCCCAAGGAGGTCAACATCATCCGAGCCGAATGGCGCGACCGCACCGATGTGTGGGTTCAGGCGCGCCGCGATGCCGCTGAAGCCGAAGCTGACGCCCTGGAAGCCGAGGGCAAGACCTGGAGCCACCTCCAGCCGATCGTGCGGCAGGATATCGAGGAGTACCGCGCCGGCCGTGACGACGAATGGGACAAGAAGCACATCCGCTGGCTCTATTCCCGTTTCGAGCGAGGCACGGTCGGAACGCACGTTCACGCGCCGCTGCTCCTCTATACGGCAGTGGCGGAGCACTACGGCAAGTGCCCGGCGGCTCTCAGCCGTGGCCTGATCGTCGACAAGCCCCACGACGATGTCCGCCTCCGGCCGCATCGGACGCGCCGCACGTCCTGGGAAATGATCGAGGAGCAGATCGCGCATGAAGTTGCCGATGAACGGCAGCGCGAACTCCTCTATCAAGATGACATCGACCTCGACGAGGAGTTGGACATCGACGAGACGCCGTCGTCCATGTAACGTCGAAGCTGATGAAAGATTGAAGAGGCCGCCCACTCGGGCGGCCTTTTCATCTATATAGCTTTTAGACCTATAATAGACCAATCACTCTCTAACCTTGGGTTGCTTCATTTTTATAGACGCTTTTGACGTATATTTAACCTAATGGATGCTCGATGCGCCGCTCCTCTCTTTACCCTAACCTTACTAAAGCACTTCTCGACCATTAATTAACTACGCATCTGACAGGCTCAAGCCCTGCTCCCCTCTTTACCCTAACCTTACTAAAGCACTTCTCGACCATTAATTAACTACCGACAGGAGGGTCCTCATTATAGTCTATTTCTAGTCTATAAGTGCTTTAGTCCCTGCTACGGGAAGGATATAGAGAGGAGAAAGAGTCAAAAATTGAGTCGGGACCGACTCTTGCCGGAAAGTTGCATCCTGACCTCCGGTTGCTACCGCTAATAGCCGGTGCTTGACAAGGTTGACCGGCCAGTGCTACTGGCGGCAAACTGCCAGAAATCTTGACATGCTGGTGGGATCATGAGACGGATGCAGCATACAGTTAACGCTTTCAGGTCCCATGGCTCGCGCCTATCTCCGCAATGCTCCCGAAGGGGATCAACGTCCCGAACCGCTCAGCACGCCGGTCGTCGACCGGGCGCTGGAGTCACGTTTGCCGGACGTCAAGGCTTGGCTCAAGCCTCGCATCCCCTCGCTGGAAGACAGCGACATCAAGTTCGCGCTCTCCTCGGCGCTGAAGGGAAGCGGAGCCGACGCGTTCCGCGCCGGCGTCATTCTGAAGGACATGTTCTCGTGGCCGGTCGATATCGACCTGATCATGGTTCTGCGCGACGCGATCGAAGGGCTCGCCATCGCCCTGAAGATCGAAACTGGTCATTGGGTGCTGCGCACGGGCCTGCGCTTCCCCGGCAAGGATGGCGACACGATCGAATGGGAAGACGAAAACGGCAAGGCGCGCGCCGGCACGATTAAGACGATCGACCGCACCTATGCCCAGGCCCTGGTCCAGCCACCGGACGGCCTGACCAAGGTTTACAAGCCAGTCCGCGTGATCGCCGAGTCGGTCACCGCCAACATCACGCAAGCTGAATATCCGAAGATCATTCCGCTGGCGGCCAACGGAGCCGCGTGATGCCGCGCGGGCTGCCCTTCGCCGTCGACGTCGAGCGCAAGCGTGGCGATCACTCGCGCTACCATCGCCCCTACGTTCAGGAGCGCATCGCGGTCCGGCGCGGCCGAGCGCTCATGGTGTCGCACAAGGAAGCGCTCTCGCCCGCCAAGATCGCCGCCTTGCCCGAGTGGGTCCGCAAGTTGCCGCATCACGAGGTGATGGAGCGCAGCTTCGACCTGATCGACGACTACAGCGTCGACATCCGCCTGATCACCAACCTGCTGCACCACATCCGCGAAGAGGAGGCTGCGCAATGAATGCTGTCGTAGCCGCCGGCGCGACGGGGGCCTGGGCCGCGCGCAACGCCCAACTCGACCGGGCACACCCAAATTACGTCGAGGACAAGGTGTCCTGGCGTGACGACCTCTACGCGCTGATCCTCGCCGTGGCCGGGATCGCCACTGTCTTCTGGTTGTATCACTGATGTCGCGTATCCTGGGCATCGACCCCGGCGTCAACGGCGCTATCGCGCTCATCGACACCGACGACTGGTCGATCTGCATTACCGACATGCCGCGCGAGCCGGGCAAGGGTGGCAAGAACGCCGTCTCGCCGGCCGGATGCGCCCGCATCTTCGACGCCACCGCGCCCGACTACACCTTCATCGAAGACGTCTGGTCCTCGCCCCAGATGGGCGTCGTCTCGGCGTTCTCGTTCGGACGCAACCTCGGCATCCTCGAAGGCGCCGCCGCCAGCCGATCCATCCTGACCAAGGTGCGCCCACAGGATTGGAAGGCCGCGACCAAGACGCCCAAGGACAAGAACGAGGCCCGTCGCCGGGCCATGCAACTTTTTCCCTGCGCCTACGACCTCTTCAAGCGGGTCAAGGATGACGGTCGTGCGGAAGCCGCCATCCTCAGTTTCTACGGGCTCCTCAGCATCAAGTTGATGCCGCCCAAGCCGCTTATCCTGGTGGAGTTCCCTAATTGACCTCGCGTATCAAGTTGGTCGGCGCGCGTACCCCTAAGCTCCGGATGTTCAAGCGATCAGGCCCGCTGCGCGGCAAGCGCGCCTCGGTCGTCATCACGGATGGCTCCGGCCCGATCCCGTCCGAAGACGGCATCTCGTGGACGGCCGACCACGTCATCGACGATCCGCGCGAGCCGCGCATCACGCCGACCGGCGTCCTGGATCATCGCGGCATGATGTTGCTGCGCGTCGCCGTGCCGATCAAGGTGCCGATGGGCTTCGTCATTCCGAAGACTAGCCCGCCCGAGCCGGACGAAGTCGAGACCCTGATCCCCGAGGACATGCTGGCGGTCTCGGAAGTCGGCCTGGGCATCGGCTTCGTCACGCCCGAGGAAGCCGAGGAGAGCGAAGAGGATCAGGCCAGCCTGATCATGCAACTGATTGAAGCAGCGCTCGAACAGACCAAGGGCGACAAGGTCGCGGCCAAGGCGCTGCTCGCCGAACAGGGCATCGAGATCACGTTCAAGGACGAGGCCGCCGGCCCGGACAAGACGCCATGAGCCCCGAGGACGTCGAAGAAGGCGAGCGGTTGAAGGCGGAAATCGACCGTCTGACTAATCGCCAGGAACTGGTGATGGATACGATGAAGGAGCATCAGTCCTCCGTCTTCAATCTCGTCGCCCAGAACGCCAACGACGAACTCATCGAAGAAAATCGCAATCTAGCGACCTTCTACTACGAATCCTTCCTCGACCTAACCATCCAAATCGGCCGTCTAACCACCCGACTAGAGGCCCTAGCGAAGTAAAAGACATTGCCGCGACTTGGTAACGATAAGCATGAACTCTACGCACGTCACCGTGCTAAGGGTATGTCTCCGTCAAAGGCTGCACCGGCCGCTAACTTCTCTCCCAACTCCTCCACGACGCATCTGGAGGAGAACCCGGAAATCCGCGCTCGGATTGACGAGCTACGGGCCGAGCATGAGGCCGTCAAGGAGCAGCAGAATATTGCCGCTCGTGAGGCCGCGAAGGTTGTGGGTCAACTCGCCGGCTACGGTCGCTCGTGGGTGATCCAGCAATTGGCCGAGGTCGCAGGGCTCGCCAAGAATGATCAGGCTTACAAGGAAGCGATCACCGCGCTCGAATTGATCGGTAAGGACTTCGGTATGTTCAAGGGCGCATCGGAAGAAGATCGCGGTGACGTTCCGAAGACGACCGATCTCGACGCCCTGGCGAGCTTGGTCAACAGCGCCCACGAGGCGCTTCCGACGGTCGAGGACATCCATGCCATGCCGCCGCTCAATGATGAGGAAGCGGCCGAACTGATCGCCGGTCAGAAGCGCGCCGAGGCGGAGAAGCCGAAGGCTGCCAACAACACCATCACCGTGGCAGACGCCGCTGAGCCGTTCGACTACGACGCCCTGCGTCGATCGCTGGAAGACGGCGATTTCGACGATGAAGAGGAAACGCCGGACGCCGGCGACGACGAATAATCACCATGACGTCCACCAACGTACCTGCCCCGTATCCGATGGAGCAGCGCAAGCGAACGCGCGCGGCCATCACCCAACTCAACGACCTCGCCCACAAGAGCCTGGAAGTCGCCCAGATGGGCCTCATCCTGCCGACCACGACCAAGCAGGCGATCATCAAGATCACCGGCACGTCCGATCCGAGCCAGCAGGTTGAAGCCCTGAACGATCTTTCCGAAAAGGTCCAGAAGCATCACCTGGAGCGGCTGCTGCCGTTGGCCAAGGACGAGTTCAACGCCTTCTGCGAATACGTCAACCCGGACGAGCCGCCGGAGTCGCCCTGGCATATGTGGCTCGTCGACAAGCTCCAGGAGATCGAGAACAACCCGCGCCTCAACCGCTTCATCCTGAATTGCCCGCCGGGCCACGCCAAGCCGCTGCACGTGGACACGCTGGTCCGCATGGGCGACGGAAGCTGGAAGCGCCTGGGCGACATCAAGAAGGGCGATTTCGTCCTGTCGCATGTGGGCCTGTCGCGCGCCGTCACGGCCGTTCACGATCAGGGCGTGTTGCCCCTGCTGAAGATCACGACCCGGCGCGGTCGTGAAATCCTGTCGGCGCACGACCACTCGTTTCTGTCCAAGGGGAAGTGGAAGCAGGCCGTCGATCTGCGGCCGGGGGACCCGCTCGAAATCGTGGGCGCGGTGACGCCGCAAACGACCAAGGCTGCTGATCCTTACCCGGACCTGACCGAGGCGAACTACCGGCTCGCTGCCTGGGTCGTGGCGCGCATGTACCGCATCCACAAGAAGGACTTCCACGAATATTCCTTCTCGGTTAGCTTGGCGGGCCACCAGACCGCGCTCGAAAATCTGCTGACGCAGCACGCGATCCCATTCACCAATTATCCACGTGCGCAAGCTGGACGGTCCTACCACCGCCTCGGCACGAAGGCGATCAAGGCGTTTCTCGCGCGCTTCGACCTCGACGTGCCCACCGAAGAGCGCTGCATCCCGGAGAAGGTGTTCTCGGCGACCTACGCCAAGCGCAAGGTGTTCACCCAAGCTTATATCCAGGTTCGCGGAACCTTCAGCGGCAAGAAGACGCCGCTCGTGCGCTTCAACTACACGACCGAGAAGCACGCCCGCGACTGGCAACGACTGCTCGCGTCGATGGGTGTGGATAGCTCCCTGACGATCCGTGAGCGCTCGTTCCGAGTCACGATTAGCGCACCGGGCCTGCGCGTCCTGGAGGAGCAGGAAATCTCCTTCCCCGGCGAAGAGCACGAAACCTATCTCAGCAAGCGCGCCGAGGCGATCAAGCCGCTATCGGACAGCGTCGCCTCGGTCGAGCCCGCCGGCGAAGGGCCGTGCAAGTGCCTCACCGTGAACCAGGATCACACCTTCCTCGCCGATGGCGTGGTCGTCCATAACTCGACCTACGCCTCGCGCCTGTTCGTGGCGTGGCGTCTGGGCCGTAATCCGAAGCTGCGCATCATCGGCGGCGGCAACAGCCAGACGTTCGTCGAGAACGAGTTCTCGAAGAAGATTCGCAACCTCGTCACCACGCCGATGTACGGCAAGGTCTTCCCCTCTCTGGCGATCGACCCGAGCACGCGCGGCGCGCCGCAATGGGCCATCGCCGGCACGACTGGTCAGTACGCCGCCAAGGGCGTCGGCTCGCCCGTCCACGGTTTCCGCGCCAACTTCATCGTGGTCGACGACCCCTACGCTCGAATTGAAGAAGCTGAATCCGCGACCATCCGCGAGAAGGTCGCCACGTGGTTCATCGGGGACTTGGGCACGCGTCTCATGCCGGGCGGCAAGGTCTTCCTGGTCATGACCCGGTTCCACGAGGACGATCTGACGTCCACGCTGATGAAGATGAACTCGCGCCTCAGCGAGCGCTCGCAGTGGCTCAAGGTGGAGGTGCCCGGCGTCTGCTACGAGGAAGAGGGCGACATCCTCGGCCGCAAGGTCGGCGATATGCTGTGGGACGTTTACGACCACACCTGGGCGAAGGAGAAGCAGGTCGAACTCGGCTTCCAGCGGTATTCCCTGGTCATCCAGCAGAACGACTCGGCCGCGTCCACCGAGAGCATCTCGGGCAACTTCAAGTATTACTCGATCCCGCCGCACCTCACGAACGAGGCGCTGCGCAAGGCCCTGGCCGAGGGGCACGTCGACAAGCGTGGTCGTCCCAAGCCGAACCGCCGAGCATACTTCCGTCGCATCGTCCTCAGCGTCGACACCGCGTCCAAGCCCACCGAACGCGCTGACTACACGGTCATCCAGACCTGGGGCGAGACGTTCGACCGGCAGTATTACCTCCTGAACCAAAAGCGGGTGAAGGTCGACTTCAACGCGATGATCCAGGAGATCGAGACCCAGGCTCGCAAGGATGACGTCGACGCCATCCTGGTCGAAGACAAGGGCCAGGGTACGGCCTACATCCAGAACCGAGGCAAGACCTCTTTCCAGAAGCGCCTCGCGCCGGCCCCGATCGTTCCGATCGACCCGAAGGGCCAGTCCAAGGAGTTCCGTTTCGACGAAGTGAGTCCCATGATCGTCGAGGGCTCTGTGTGGCTGCCGGAGGAAAAGGTCTGGATCAACGACTTCCTCAAGGAGGTCAGCCAGTTCCCCGAAGGCGCCCACGATGACCAAGTCGACGCCATGACCCAGGCCCTGCTCTACTTCAAGAAGTCGCGCGCTCGCGGCGGCATCCGCAAGATTGGTAGCTACGGTTAACCCCACCAGCAAGGTGTCCTTAGCCCCTCTGGGGCGGGGACCCTTCGAAATTAGGGTAGAAATAGGCTAAAAAATAACTAAGAATTTCAGAGCCC
