# Supplementary material for: SprayNPray: user-friendly taxonomic profiling of genome and metagenome contigs
Source: BMC Genomics. 2022 Mar 12;23:202. doi: 10.1186/s12864-022-08382-2 (PMC8917688; doi:10.1186/s12864-022-08382-2)
Supplement: Supplementary file 23 — Additional file 23: Supplemental File 21. MetaBAT results after a run on the simulated metagenome. [file 12864_2022_8382_MOESM23_ESM.csv]

metabat_setting	bin	genome	perc_contigs	total_contigs
superspec	metabat_superspec.10	Ignavibacteria bacterium	96.644	144
superspec	metabat_superspec.10	Nitrospira bacterium	0.56	2
#########################################
superspec	metabat_superspec.11	Ferrovum myxofaciens	0.464	3
superspec	metabat_superspec.11	Gallionellales bacterium	88.462	23
#########################################
superspec	metabat_superspec.12	Archaeoglobus fulgidus	100.0	22
#########################################
superspec	metabat_superspec.13	Chlorobium tepidum	100.0	22
#########################################
superspec	metabat_superspec.14	Ferrovum myxofaciens	10.062	65
#########################################
superspec	metabat_superspec.15	Rickettsiales bacterium	95.238	20
#########################################
superspec	metabat_superspec.16	Nitrospira bacterium	43.417	155
#########################################
superspec	metabat_superspec.17	Candidatus Kerfeldbacteria	80.0	16
superspec	metabat_superspec.17	Ferrovum myxofaciens	0.155	1
#########################################
superspec	metabat_superspec.18	Nitrospira bacterium	24.37	87
#########################################
superspec	metabat_superspec.19	Nitrospira bacterium	22.129	79
#########################################
superspec	metabat_superspec.2	Shewanella oneidensis	100.0	51
superspec	metabat_superspec.2	Shewanella denitrificans	100.0	46
#########################################
superspec	metabat_superspec.22	Geobacter metallireducens	9.756	4
#########################################
superspec	metabat_superspec.3	Bradyrhizobium japonicum	100.0	92
#########################################
superspec	metabat_superspec.32	Caulobacter phage	100.0	1
#########################################
superspec	metabat_superspec.33	Ferrovum myxofaciens	5.108	33
#########################################
superspec	metabat_superspec.41	Nitrospira bacterium	7.563	27
#########################################
superspec	metabat_superspec.6	Geobacter metallireducens	87.805	36
superspec	metabat_superspec.6	Geobacter sulfurreducens	100.0	39
#########################################
superspec	metabat_superspec.61	Bacillus phage	100.0	1
#########################################
superspec	metabat_superspec.7	Azorhizobium caulinodans	100.0	54
#########################################
superspec	metabat_superspec.8	Anaeromyxobacter dehalogenans	100.0	51
#########################################
superspec	metabat_superspec.9	Sulfuricella denitrificans	100.0	33
superspec	metabat_superspec.9	Ferrovum myxofaciens	1.393	9
#########################################
#**********************************************************************************************
#**********************************************************************************************
#**********************************************************************************************
veryspec	metabat_veryspec.10	Sulfuricella denitrificans	100.0	33
veryspec	metabat_veryspec.10	Ferrovum myxofaciens	0.929	6
#########################################
veryspec	metabat_veryspec.11	Ferrovum myxofaciens	0.464	3
veryspec	metabat_veryspec.11	Gallionellales bacterium	88.462	23
#########################################
veryspec	metabat_veryspec.12	Nitrospira bacterium	82.073	293
#########################################
veryspec	metabat_veryspec.13	Ferrovum myxofaciens	13.932	90
#########################################
veryspec	metabat_veryspec.14	Archaeoglobus fulgidus	100.0	22
#########################################
veryspec	metabat_veryspec.15	Chlorobium tepidum	100.0	22
#########################################
veryspec	metabat_veryspec.16	Rickettsiales bacterium	95.238	20
#########################################
veryspec	metabat_veryspec.17	Candidatus Kerfeldbacteria	80.0	16
veryspec	metabat_veryspec.17	Ferrovum myxofaciens	0.155	1
#########################################
veryspec	metabat_veryspec.2	Shewanella oneidensis	100.0	51
veryspec	metabat_veryspec.2	Shewanella denitrificans	100.0	46
#########################################
veryspec	metabat_veryspec.20	Geobacter metallireducens	9.756	4
#########################################
veryspec	metabat_veryspec.3	Bradyrhizobium japonicum	100.0	92
#########################################
veryspec	metabat_veryspec.31	Caulobacter phage	100.0	1
#########################################
veryspec	metabat_veryspec.42	Nitrospira bacterium	8.403	30
#########################################
veryspec	metabat_veryspec.5	Geobacter metallireducens	87.805	36
veryspec	metabat_veryspec.5	Geobacter sulfurreducens	100.0	39
#########################################
veryspec	metabat_veryspec.58	Bacillus phage	100.0	1
#########################################
veryspec	metabat_veryspec.60	Nitrospira bacterium	5.042	18
#########################################
veryspec	metabat_veryspec.7	Azorhizobium caulinodans	100.0	54
#########################################
veryspec	metabat_veryspec.8	Anaeromyxobacter dehalogenans	100.0	51
#########################################
veryspec	metabat_veryspec.9	Ignavibacteria bacterium	96.644	144
veryspec	metabat_veryspec.9	Nitrospira bacterium	3.641	13
#########################################
#**********************************************************************************************
#**********************************************************************************************
#**********************************************************************************************
spec	metabat_spec.10	Sulfuricella denitrificans	100.0	33
spec	metabat_spec.10	Ferrovum myxofaciens	0.929	6
#########################################
spec	metabat_spec.11	Ferrovum myxofaciens	0.464	3
spec	metabat_spec.11	Gallionellales bacterium	88.462	23
#########################################
spec	metabat_spec.12	Nitrospira bacterium	82.633	295
#########################################
spec	metabat_spec.13	Ferrovum myxofaciens	13.932	90
#########################################
spec	metabat_spec.14	Archaeoglobus fulgidus	100.0	22
#########################################
spec	metabat_spec.15	Chlorobium tepidum	100.0	22
#########################################
spec	metabat_spec.16	Rickettsiales bacterium	95.238	20
#########################################
spec	metabat_spec.17	Candidatus Kerfeldbacteria	80.0	16
spec	metabat_spec.17	Ferrovum myxofaciens	0.155	1
#########################################
spec	metabat_spec.2	Shewanella oneidensis	100.0	51
spec	metabat_spec.2	Shewanella denitrificans	100.0	46
#########################################
spec	metabat_spec.20	Geobacter metallireducens	9.756	4
#########################################
spec	metabat_spec.3	Bradyrhizobium japonicum	100.0	92
#########################################
spec	metabat_spec.30	Caulobacter phage	100.0	1
#########################################
spec	metabat_spec.41	Nitrospira bacterium	8.403	30
#########################################
spec	metabat_spec.5	Geobacter metallireducens	87.805	36
spec	metabat_spec.5	Geobacter sulfurreducens	100.0	39
#########################################
spec	metabat_spec.57	Bacillus phage	100.0	1
#########################################
spec	metabat_spec.59	Nitrospira bacterium	5.042	18
#########################################
spec	metabat_spec.7	Azorhizobium caulinodans	100.0	54
#########################################
spec	metabat_spec.8	Anaeromyxobacter dehalogenans	100.0	51
#########################################
spec	metabat_spec.9	Ignavibacteria bacterium	96.644	144
spec	metabat_spec.9	Nitrospira bacterium	3.081	11
#########################################
#**********************************************************************************************
#**********************************************************************************************
#**********************************************************************************************
sen	metabat_sen.10	Sulfuricella denitrificans	100.0	33
sen	metabat_sen.10	Ferrovum myxofaciens	0.929	6
#########################################
sen	metabat_sen.11	Ferrovum myxofaciens	0.464	3
sen	metabat_sen.11	Gallionellales bacterium	88.462	23
#########################################
sen	metabat_sen.12	Nitrospira bacterium	82.073	293
#########################################
sen	metabat_sen.13	Ferrovum myxofaciens	13.932	90
#########################################
sen	metabat_sen.14	Archaeoglobus fulgidus	100.0	22
#########################################
sen	metabat_sen.15	Chlorobium tepidum	100.0	22
#########################################
sen	metabat_sen.16	Rickettsiales bacterium	95.238	20
#########################################
sen	metabat_sen.17	Candidatus Kerfeldbacteria	80.0	16
sen	metabat_sen.17	Ferrovum myxofaciens	0.155	1
#########################################
sen	metabat_sen.2	Shewanella oneidensis	100.0	51
sen	metabat_sen.2	Shewanella denitrificans	100.0	46
#########################################
sen	metabat_sen.20	Geobacter metallireducens	9.756	4
#########################################
sen	metabat_sen.3	Bradyrhizobium japonicum	100.0	92
#########################################
sen	metabat_sen.31	Caulobacter phage	100.0	1
#########################################
sen	metabat_sen.42	Nitrospira bacterium	8.403	30
#########################################
sen	metabat_sen.5	Geobacter metallireducens	87.805	36
sen	metabat_sen.5	Geobacter sulfurreducens	100.0	39
#########################################
sen	metabat_sen.58	Bacillus phage	100.0	1
#########################################
sen	metabat_sen.60	Nitrospira bacterium	5.042	18
#########################################
sen	metabat_sen.7	Azorhizobium caulinodans	100.0	54
#########################################
sen	metabat_sen.8	Anaeromyxobacter dehalogenans	100.0	51
#########################################
sen	metabat_sen.9	Ignavibacteria bacterium	96.644	144
sen	metabat_sen.9	Nitrospira bacterium	3.081	11
#########################################
#**********************************************************************************************
#**********************************************************************************************
#**********************************************************************************************
verysen	metabat_verysen.10	Sulfuricella denitrificans	100.0	33
verysen	metabat_verysen.10	Ferrovum myxofaciens	0.929	6
#########################################
verysen	metabat_verysen.11	Ferrovum myxofaciens	0.464	3
verysen	metabat_verysen.11	Gallionellales bacterium	92.308	24
#########################################
verysen	metabat_verysen.12	Nitrospira bacterium	82.633	295
verysen	metabat_verysen.12	Ferrovum myxofaciens	0.155	1
#########################################
verysen	metabat_verysen.13	Ferrovum myxofaciens	14.241	92
#########################################
verysen	metabat_verysen.14	Archaeoglobus fulgidus	100.0	22
#########################################
verysen	metabat_verysen.15	Chlorobium tepidum	100.0	22
#########################################
verysen	metabat_verysen.16	Rickettsiales bacterium	100.0	21
#########################################
verysen	metabat_verysen.17	Candidatus Kerfeldbacteria	80.0	16
verysen	metabat_verysen.17	Ferrovum myxofaciens	0.155	1
#########################################
verysen	metabat_verysen.2	Shewanella oneidensis	100.0	51
verysen	metabat_verysen.2	Shewanella denitrificans	100.0	46
#########################################
verysen	metabat_verysen.20	Geobacter metallireducens	9.756	4
#########################################
verysen	metabat_verysen.27	Caulobacter phage	100.0	1
#########################################
verysen	metabat_verysen.3	Bradyrhizobium japonicum	100.0	92
#########################################
verysen	metabat_verysen.38	Nitrospira bacterium	8.403	30
#########################################
verysen	metabat_verysen.4	Geobacter metallireducens	87.805	36
verysen	metabat_verysen.4	Geobacter sulfurreducens	100.0	39
#########################################
verysen	metabat_verysen.52	Bacillus phage	100.0	1
#########################################
verysen	metabat_verysen.54	Nitrospira bacterium	5.042	18
#########################################
verysen	metabat_verysen.7	Azorhizobium caulinodans	100.0	54
#########################################
verysen	metabat_verysen.8	Anaeromyxobacter dehalogenans	100.0	51
#########################################
verysen	metabat_verysen.9	Ignavibacteria bacterium	96.644	144
verysen	metabat_verysen.9	Nitrospira bacterium	3.081	11
#########################################
#**********************************************************************************************
#**********************************************************************************************
#**********************************************************************************************
