# Supplementary material for: SprayNPray: user-friendly taxonomic profiling of genome and metagenome contigs
Source: BMC Genomics. 2022 Mar 12;23:202. doi: 10.1186/s12864-022-08382-2 (PMC8917688; doi:10.1186/s12864-022-08382-2)
Supplement: Supplementary file 28 — Additional file 28: Supplemental File 26. SprayNPray output file after a run on a contaminated assembly of Pseudomonas aeruginosa isolate P32_36. [file 12864_2022_8382_MOESM28_ESM.csv]

contig	contig_length	hits_per_contig	cov	GC-content	Average_AAI	closest_blast_hits
NODE_1_length_682489_cov_37.816851	682489	0.880600273411	Unknown	66.29601356212335	99.70648918469217	Pseudomonas; Pseudomonas; Pseudomonas; Pseudomonas; Pseudomonas; Pseudomonas; Pseudomonas; Pseudomonas; Pseudomonas; Pseudomonas; Pseudomonas; Pseudomonas; Pseudomonas; Pseudomonas; Pseudomonas; Pseudomonas; Pseudomonas; Pseudomonas; Pseudomonas; Pseudomonas; Pseudomonas; Pseudomonas; Pseudomonas; Pseudomonas; Pseudomonas; Pseudomonas; Pseudomonas; Pseudomonas; Pseudomonas; Pseudomonas; Pseudomon…
NODE_2_length_564126_cov_35.456661	564126	0.9253251933078781	Unknown	67.1022076628271	99.84616858237548	Pseudomonas; Pseudomonas; Pseudomonas; Pseudomonas; Pseudomonas; Pseudomonas; Pseudomonas; Pseudomonas; Pseudomonas; Pseudomonas; Pseudomonas; Pseudomonas; Pseudomonas; Pseudomonas; Pseudomonas; Pseudomonas; Pseudomonas; Pseudomonas; Pseudomonas; Pseudomonas; Pseudomonas; Pseudomonas; Pseudomonas; Pseudomonas; Pseudomonas; Pseudomonas; Pseudomonas; Pseudomonas; Pseudomonas; Pseudomonas; Pseudomon…
NODE_3_length_478955_cov_37.372768	478955	0.9833909239907717	Unknown	66.01622281842762	99.82951167728238	Pseudomonas; Pseudomonas; Pseudomonas; Pseudomonas; Pseudomonas; Pseudomonas; Pseudomonas; Pseudomonas; Pseudomonas; Pseudomonas; Pseudomonas; Pseudomonas; Pseudomonas; Pseudomonas; Pseudomonas; Pseudomonas; Pseudomonas; Pseudomonas; Pseudomonas; Pseudomonas; Pseudomonas; Pseudomonas; Pseudomonas; Pseudomonas; Pseudomonas; Pseudomonas; Pseudomonas; Pseudomonas; Pseudomonas; Pseudomonas; Pseudomon…
NODE_4_length_462042_cov_40.789740	462042	0.9393085477077842	Unknown	64.68459577267868	99.77465437788018	Pseudomonas; Pseudomonas; Pseudomonas; Pseudomonas; Pseudomonas; Pseudomonas; Pseudomonas; Pseudomonas; Pseudomonas; Pseudomonas; Pseudomonas; Pseudomonas; Pseudomonas; Pseudomonas; Pseudomonas; Pseudomonas; Pseudomonas; Pseudomonas; Pseudomonas; Pseudomonas; Pseudomonas; Pseudomonas; Pseudomonas; Pseudomonas; Pseudomonas; Pseudomonas; Pseudomonas; Pseudomonas; Pseudomonas; Pseudomonas; Pseudomon…
NODE_5_length_425394_cov_36.723333	425394	0.935603229006521	Unknown	66.11564808154323	99.92738693467336	Pseudomonas; Pseudomonas; Pseudomonas; Pseudomonas; Pseudomonas; Pseudomonas; Pseudomonas; Pseudomonas; Pseudomonas; Pseudomonas; Pseudomonas; Pseudomonas; Pseudomonas; Pseudomonas; Pseudomonas; Pseudomonas; Pseudomonas; Pseudomonas; Pseudomonas; Pseudomonas; Pseudomonas; Pseudomonas; Pseudomonas; Pseudomonas; Pseudomonas; Pseudomonas; Pseudomonas; Pseudomonas; Pseudomonas; Pseudomonas; Pseudomon…
NODE_6_length_374219_cov_37.195288	374219	0.9299367482677255	Unknown	66.02631079661909	99.9396551724138	Pseudomonas; Pseudomonas; Pseudomonas; Pseudomonas; Pseudomonas; Pseudomonas; Pseudomonas; Pseudomonas; Pseudomonas; Pseudomonas; Pseudomonas; Pseudomonas; Pseudomonas; Pseudomonas; Pseudomonas; Pseudomonas; Pseudomonas; Pseudomonas; Pseudomonas; Pseudomonas; Pseudomonas; Pseudomonas; Pseudomonas; Pseudomonas; Pseudomonas; Pseudomonas; Pseudomonas; Pseudomonas; Pseudomonas; Pseudomonas; Pseudomon…
NODE_7_length_343883_cov_36.792457	343883	0.8607578740443698	Unknown	66.13761075714706	99.53648648648648	Pseudomonas; Pseudomonas; Pseudomonas; Pseudomonas; Pseudomonas; Pseudomonas; Pseudomonas; Pseudomonas; Pseudomonas; Pseudomonas; Pseudomonas; Pseudomonas; Pseudomonas; Pseudomonas; Pseudomonas; Pseudomonas; Pseudomonas; Pseudomonas; Pseudomonas; Pseudomonas; Pseudomonas; Pseudomonas; Pseudomonas; Pseudomonas; Pseudomonas; Pseudomonas; Pseudomonas; Pseudomonas; Pseudomonas; Pseudomonas; Pseudomon…
NODE_8_length_299464_cov_36.048843	299464	0.938343173136003	Unknown	67.00738653060134	99.92562277580072	Pseudomonas; Pseudomonas; Pseudomonas; Pseudomonas; Pseudomonas; Pseudomonas; Pseudomonas; Pseudomonas; Pseudomonas; Pseudomonas; Pseudomonas; Pseudomonas; Pseudomonas; Pseudomonas; Pseudomonas; Pseudomonas; Pseudomonas; Pseudomonas; Pseudomonas; Pseudomonas; Pseudomonas; Pseudomonas; Pseudomonas; Pseudomonas; Pseudomonas; Pseudomonas; Pseudomonas; Pseudomonas; Pseudomonas; Pseudomonas; Pseudomon…
NODE_9_length_299185_cov_34.783801	299185	0.9291909687985694	Unknown	67.27041796881528	99.9636690647482	Pseudomonas; Pseudomonas; Pseudomonas; Pseudomonas; Pseudomonas; Pseudomonas; Pseudomonas; Pseudomonas; Pseudomonas; Pseudomonas; Pseudomonas; Pseudomonas; Pseudomonas; Pseudomonas; Pseudomonas; Pseudomonas; Pseudomonas; Pseudomonas; Pseudomonas; Pseudomonas; Pseudomonas; Pseudomonas; Pseudomonas; Pseudomonas; Pseudomonas; Pseudomonas; Pseudomonas; Pseudomonas; Pseudomonas; Pseudomonas; Pseudomon…
NODE_10_length_265532_cov_35.244751	265532	0.9113779130198998	Unknown	67.56059533314253	99.76570247933884	Pseudomonas; Pseudomonas; Pseudomonas; Pseudomonas; Pseudomonas; Pseudomonas; Pseudomonas; Pseudomonas; Pseudomonas; Pseudomonas; Pseudomonas; Pseudomonas; Pseudomonas; Pseudomonas; Pseudomonas; Pseudomonas; Pseudomonas; Pseudomonas; Pseudomonas; Pseudomonas; Pseudomonas; Pseudomonas; Pseudomonas; Pseudomonas; Pseudomonas; Pseudomonas; Pseudomonas; Pseudomonas; Pseudomonas; Pseudomonas; Pseudomon…
NODE_11_length_233873_cov_36.687010	233873	0.9064748816665456	Unknown	66.8768947249148	99.60330188679245	Pseudomonas; Pseudomonas; Pseudomonas; Pseudomonas; Pseudomonas; Pseudomonas; Pseudomonas; Pseudomonas; Pseudomonas; Pseudomonas; Pseudomonas; Pseudomonas; Pseudomonas; Pseudomonas; Pseudomonas; Pseudomonas; Pseudomonas; Pseudomonas; Pseudomonas; Pseudomonas; Pseudomonas; Pseudomonas; Pseudomonas; Pseudomonas; Pseudomonas; Pseudomonas; Pseudomonas; Pseudomonas; Pseudomonas; NAD(P)H; Pseudomonas; …
NODE_12_length_209710_cov_33.812510	209710	0.9107815554813791	Unknown	67.8699155977302	99.85759162303665	Pseudomonas; Pseudomonas; Pseudomonas; Pseudomonas; Pseudomonas; Pseudomonas; Pseudomonas; Pseudomonas; Pseudomonas; Pseudomonas; Pseudomonas; Pseudomonas; Pseudomonas; Pseudomonas; Pseudomonas; Pseudomonas; Pseudomonas; Pseudomonas; Pseudomonas; Pseudomonas; Pseudomonas; Pseudomonas; Pseudomonas; Pseudomonas; Pseudomonas; Pseudomonas; Pseudomonas; Pseudomonas; Pseudomonas; Pseudomonas; Pseudomon…
NODE_13_length_196840_cov_40.002872	196840	0.9246088193456614	Unknown	65.80166632798212	99.89945054945055	Pseudomonas; Pseudomonas; Pseudomonas; Pseudomonas; Pseudomonas; Pseudomonas; Pseudomonas; Pseudomonas; Pseudomonas; Pseudomonas; Pseudomonas; Pseudomonas; Pseudomonas; Pseudomonas; Pseudomonas; Pseudomonas; Pseudomonas; Pseudomonas; Pseudomonas; Pseudomonas; Pseudomonas; Pseudomonas; Pseudomonas; Pseudomonas; Pseudomonas; Pseudomonas; Pseudomonas; Pseudomonas; Pseudomonas; Gammaproteobacteria; P…
NODE_14_length_190946_cov_39.184488	190946	1.0264682161448786	Unknown	65.5955086778461	99.53571428571429	Pseudomonas; Pseudomonas; Pseudomonas; Pseudomonas; Pseudomonas; Pseudomonas; Pseudomonas; Pseudomonas; Pseudomonas; Pseudomonas; Pseudomonas; Pseudomonas; Pseudomonas; Pseudomonas; Pseudomonas; Pseudomonas; Pseudomonas; Pseudomonas; Pseudomonas; Pseudomonas; Pseudomonas; Pseudomonas; Pseudomonas; Pseudomonas; Pseudomonas; Pseudomonas; Pseudomonas; Pseudomonas; Pseudomonas; Pseudomonas; Pseudomon…
NODE_15_length_162917_cov_33.227254	162917	0.8593332801365112	Unknown	68.18809577883216	99.99	Pseudomonas; Pseudomonas; Pseudomonas; Pseudomonas; Pseudomonas; Pseudomonas; Pseudomonas; Pseudomonas; Pseudomonas; Pseudomonas; Pseudomonas; Pseudomonas; Pseudomonas; Pseudomonas; Pseudomonas; Pseudomonas; Pseudomonas; Pseudomonas; Pseudomonas; Pseudomonas; Pseudomonas; Pseudomonas; Pseudomonas; Pseudomonas; Pseudomonas; Pseudomonas; Pseudomonas; Pseudomonas; Pseudomonas; Pseudomonas; Pseudomon…
NODE_16_length_148199_cov_34.199109	148199	0.9311803723371952	Unknown	67.26023792333281	99.91739130434783	Pseudomonas; Pseudomonas; Pseudomonas; Pseudomonas; Pseudomonas; Pseudomonas; Pseudomonas; Pseudomonas; Pseudomonas; Pseudomonas; Pseudomonas; Pseudomonas; Pseudomonas; Pseudomonas; Pseudomonas; Pseudomonas; Pseudomonas; Pseudomonas; Pseudomonas; Pseudomonas; Pseudomonas; Pseudomonas; Pseudomonas; Pseudomonas; Pseudomonas; Pseudomonas; Pseudomonas; Pseudomonas; Pseudomonas; Pseudomonas; Pseudomon…
NODE_17_length_133571_cov_35.180120	133571	0.9433185347118761	Unknown	67.08042913506674	99.96349206349207	Pseudomonas; Pseudomonas; Pseudomonas; Pseudomonas; Pseudomonas; Pseudomonas; Pseudomonas; Pseudomonas; Pseudomonas; Pseudomonas; Pseudomonas; Pseudomonas; Pseudomonas; Pseudomonas; Pseudomonas; Pseudomonas; Pseudomonas; Pseudomonas; Pseudomonas; Pseudomonas; Pseudomonas; Pseudomonas; Pseudomonas; Pseudomonas; Pseudomonas; Pseudomonas; Pseudomonas; Pseudomonas; Pseudomonas; Pseudomonas; Pseudomon…
NODE_18_length_130407_cov_35.325183	130407	0.99687900189407	Unknown	66.45502158626454	99.40692307692308	Pseudomonas; Pseudomonas; Pseudomonas; Pseudomonas; Pseudomonas; Pseudomonas; Pseudomonas; Pseudomonas; Pseudomonas; Pseudomonas; Pseudomonas; Pseudomonas; Pseudomonas; Pseudomonas; Pseudomonas; Pseudomonas; Pseudomonas; Pseudomonas; Pseudomonas; Pseudomonas; Pseudomonas; Pseudomonas; Pseudomonas; Pseudomonas; Pseudomonas; Pseudomonas; Pseudomonas; Pseudomonas; Pseudomonas; Pseudomonas; Pseudomon…
NODE_19_length_106369_cov_37.985095	106369	0.9683272381990994	Unknown	66.61339299984019	99.99805825242719	Pseudomonas; Pseudomonas; Pseudomonas; Pseudomonas; Pseudomonas; Pseudomonas; Pseudomonas; Pseudomonas; Pseudomonas; Pseudomonas; Pseudomonas; Pseudomonas; Pseudomonas; Pseudomonas; Pseudomonas; Pseudomonas; Pseudomonas; Pseudomonas; Pseudomonas; Pseudomonas; Pseudomonas; Proteobacteria; Pseudomonas; Pseudomonas; Pseudomonas; Pseudomonas; Pseudomonas; Pseudomonas; Pseudomonas; Pseudomonas; Pseudo…
NODE_20_length_105702_cov_33.602133	105702	0.7757658322453691	Unknown	67.44527066659099	99.9939024390244	Pseudomonas; Pseudomonas; Pseudomonas; Pseudomonas; Pseudomonas; Pseudomonas; Pseudomonas; Pseudomonas; Pseudomonas; Pseudomonas; Pseudomonas; Pseudomonas; Pseudomonas; Pseudomonas; Pseudomonas; Pseudomonas; Pseudomonas; Pseudomonas; Pseudomonas; Pseudomonas; Pseudomonas; Pseudomonas; Pseudomonas; Pseudomonas; Pseudomonas; Pseudomonas; Pseudomonas; Pseudomonas; Pseudomonas; Pseudomonas; Pseudomon…
NODE_21_length_74875_cov_37.838892	74875	0.9215358931552587	Unknown	66.05008347245409	99.97536231884058	Pseudomonas; Pseudomonas; Pseudomonas; Pseudomonas; Pseudomonas; Pseudomonas; Pseudomonas; Pseudomonas; Pseudomonas; Pseudomonas; Pseudomonas; Pseudomonas; Pseudomonas; Pseudomonas; Pseudomonas; Pseudomonas; Pseudomonas; Pseudomonas; Pseudomonas; Pseudomonas; Pseudomonas; Pseudomonas; Pseudomonas; Pseudomonas; Pseudomonas; Pseudomonas; Pseudomonas; Pseudomonas; Pseudomonas; Pseudomonas; Pseudomon…
NODE_22_length_74004_cov_37.111792	74004	1.0269715150532404	Unknown	65.95724555429436	99.71842105263158	Pseudomonas; Pseudomonas; Pseudomonas; Pseudomonas; Pseudomonas; Pseudomonas; Pseudomonas; Pseudomonas; Pseudomonas; Pseudomonas; Pseudomonas; Pseudomonas; Pseudomonas; Pseudomonas; Pseudomonas; Pseudomonas; Pseudomonas; Pseudomonas; Pseudomonas; Pseudomonas; Pseudomonas; Pseudomonas; Pseudomonas; Pseudomonas; Pseudomonas; Pseudomonas; Pseudomonas; Pseudomonas; Pseudomonas; Pseudomonas; Pseudomon…
NODE_23_length_65814_cov_34.262147	65814	0.698939435378491	Unknown	67.74698392439299	99.97608695652174	Pseudomonas; Pseudomonas; Pseudomonas; Pseudomonas; Pseudomonas; Pseudomonas; Pseudomonas; Pseudomonas; Pseudomonas; Pseudomonas; Pseudomonas; Pseudomonas; Pseudomonas; Pseudomonas; Pseudomonas; Pseudomonas; Pseudomonas; Pseudomonas; Pseudomonas; Pseudomonas; Pseudomonas; Pseudomonas; Pseudomonas; Pseudomonas; Pseudomonas; Pseudomonas; Pseudomonas; Pseudomonas; Pseudomonas; Pseudomonas; Pseudomon…
NODE_24_length_49318_cov_36.783275	49318	0.9327223326168945	Unknown	67.0424591427065	100.0	Pseudomonas; Pseudomonas; Pseudomonas; Pseudomonas; Pseudomonas; Pseudomonas; Pseudomonas; Pseudomonas; Pseudomonas; Pseudomonas; Pseudomonas; Pseudomonas; Pseudomonas; Pseudomonas; Pseudomonas; Pseudomonas; Pseudomonas; Pseudomonas; Pseudomonas; Pseudomonas; Pseudomonas; Pseudomonas; Pseudomonas; Pseudomonas; Pseudomonas; Pseudomonas; Pseudomonas; Pseudomonas; Pseudomonas; Pseudomonas; Pseudomon…
NODE_25_length_48194_cov_40.885248	48194	1.037473544424617	Unknown	66.65975017637051	99.966	Pseudomonas; Pseudomonas; Pseudomonas; Pseudomonas; Pseudomonas; Pseudomonas; Pseudomonas; Gammaproteobacteria; Pseudomonas; Pseudomonas; Pseudomonas; Pseudomonas; Pseudomonas; Pseudomonas; Pseudomonas; Pseudomonas; Pseudomonas; Pseudomonas; Pseudomonas; Pseudomonas; Pseudomonas; Pseudomonas; Pseudomonas; Pseudomonas; Pseudomonas; Pseudomonadaceae; Pseudomonas; Pseudomonas; Pseudomonas; Pseudomon…
NODE_26_length_39127_cov_34.569053	39127	0.6900605719835408	Unknown	67.43936412196182	99.88148148148149	Pseudomonas; Pseudomonas; Pseudomonas; Pseudomonas; Pseudomonas; Pseudomonas; Pseudomonas; Pseudomonas; Pseudomonas; Pseudomonas; Pseudomonas; Pseudomonas; Pseudomonas; Pseudomonas; Pseudomonas; Pseudomonas; Pseudomonas; Pseudomonas; Pseudomonas; Pseudomonas; Pseudomonas; Pseudomonas; Pseudomonas; Pseudomonas; Pseudomonas; Pseudomonas; Pseudomonas;
NODE_27_length_34852_cov_31.788623	34852	0.8033972225410307	Unknown	69.23562492826811	99.96785714285714	Pseudomonas; Pseudomonas; Pseudomonas; Pseudomonas; Pseudomonas; Pseudomonas; Pseudomonas; Pseudomonas; Pseudomonas; Pseudomonas; Pseudomonas; Pseudomonas; Pseudomonas; Pseudomonas; Pseudomonas; Pseudomonas; Pseudomonas; Pseudomonas; Pseudomonas; Pseudomonas; Pseudomonas; Pseudomonas; Pseudomonas; Pseudomonas; Pseudomonas; Pseudomonas; Pseudomonas; Pseudomonas;
NODE_28_length_32109_cov_38.520275	32109	0.8408857329720638	Unknown	65.58597278021739	100.0	Pseudomonas; Pseudomonas; Pseudomonas; Pseudomonas; Pseudomonas; Pseudomonas; Pseudomonas; Pseudomonas; Pseudomonas; Pseudomonas; Pseudomonas; Pseudomonas; Pseudomonas; Pseudomonas; Pseudomonas; Pseudomonas; Pseudomonas; Pseudomonas; Pseudomonas; Pseudomonas; Pseudomonas; Pseudomonas; Pseudomonas; Pseudomonas; Pseudomonas; Pseudomonas; Pseudomonas;
NODE_29_length_28984_cov_32.021568	28984	1.0005520287054925	Unknown	68.66547060447144	99.98275862068965	Pseudomonas; Pseudomonas; Pseudomonas; Pseudomonas; Pseudomonas; Pseudomonas; Pseudomonas; Pseudomonas; Pseudomonas; Pseudomonas; Pseudomonas; Pseudomonas; Pseudomonas; Pseudomonas; Pseudomonas; Pseudomonas; Pseudomonas; Pseudomonas; Pseudomonas; Pseudomonas; Pseudomonas; Pseudomonas; Pseudomonas; Pseudomonas; Pseudomonas; Pseudomonas; Pseudomonas; Pseudomonas; Pseudomonas;
NODE_30_length_20038_cov_1.687497	20038	1.34743986425791	Unknown	54.71104900688692	93.86666666666666	Enterobacteriaceae; ; Serratia; Enterobacteriaceae; Enterobacteriaceae; Serratia; Serratia; Serratia; Serratia; Enterobacteriaceae; Enterobacteriaceae; Serratia; Serratia; Yersinia; Serratia; Enterobacteriaceae; Serratia; Klebsiella; Enterobacteriaceae; Serratia; Enterobacteriaceae; Serratia; Serratia; Serratia; Serratia; Serratia; Serratia;
NODE_31_length_16223_cov_49.725812	16223	0.8013314430130063	Unknown	60.87036922887259	100.0	Pseudomonas; Pseudomonas; Pseudomonas; Pseudomonas; Pseudomonas; Pseudomonas; Pseudomonas; Pseudomonas; Pseudomonas; Pseudomonas; Pseudomonas; Pseudomonas; Pseudomonas;
NODE_32_length_7601_cov_1.527726	7601	0.7893698197605579	Unknown	44.29680305222997	95.83333333333333	Serratia; Serratia; ; Serratia; Serratia; Serratia;
NODE_33_length_6681_cov_1.160286	6681	1.047747343212094	Unknown	50.42658284687921	96.91428571428571	Serratia; Serratia; Enterobacteriaceae; Serratia; Proteus; Serratia; Serratia;
NODE_34_length_6534_cov_1.140482	6534	0.7652280379553107	Unknown	56.9023569023569	100.0	Serratia; Enterobacteriaceae; Enterobacteriaceae; Serratia; Serratia;
NODE_35_length_6334_cov_1.118204	6334	0.15787811809283234	Unknown	65.94568992737607	84.7	Serratia;
NODE_36_length_6224_cov_1.342694	6224	0.4820051413881748	Unknown	47.55784061696658	100.0	Serratia; Serratia; Serratia;
NODE_37_length_6093_cov_5.068402	6093	0.32824552765468573	Unknown	53.88150336451666	100.0	Serratia; Enterobacteriaceae;
NODE_38_length_5944_cov_1.129512	5944	1.009421265141319	Unknown	51.110363391655454	97.96666666666667	Enterobacteriaceae; Enterobacteriaceae; Klebsiella; Serratia; Klebsiella; Enterobacteriaceae;
NODE_39_length_5480_cov_1.411819	5480	0.9124087591240875	Unknown	54.1058394160584	95.9	Serratia; Serratia; Serratia; Serratia; Serratia;
NODE_40_length_5317_cov_1.052127	5317	1.3165318788790672	Unknown	60.504043633627994	99.91428571428571	Serratia; Enterobacteriaceae; Enterobacteriaceae; Enterobacteriaceae; Enterobacteriaceae; Enterobacteriaceae; Enterobacteriaceae;
NODE_41_length_5099_cov_1.508800	5099	0.588350656991567	Unknown	51.83369288095705	99.86666666666666	Serratia; Serratia; Serratia;
NODE_42_length_4960_cov_1.291092	4960	0.8064516129032259	Unknown	52.5	99.95	Enterobacteriaceae; Serratia; Enterobacteriaceae; Serratia;
NODE_43_length_4898_cov_1.229840	4898	1.0208248264597797	Unknown	62.270314414046545	98.86	Serratia; Enterobacteriaceae; Enterobacteriaceae; Serratia; Enterobacteriaceae;
NODE_44_length_4891_cov_1.143990	4891	1.0222858311183807	Unknown	52.68861173584134	99.94	Serratia; Serratia; Serratia; Serratia; Serratia;
NODE_45_length_4762_cov_1.171134	4762	1.0499790004199916	Unknown	56.46787064258715	100.0	Serratia; Serratia; Serratia; Serratia; Serratia;
NODE_46_length_4672_cov_1.464903	4672	0.642123287671233	Unknown	45.44092465753425	96.3	Serratia; Serratia; Serratia;
NODE_47_length_4615_cov_0.807573	4615	1.0834236186348862	Unknown	61.560130010834236	99.2	Serratia; Enterobacteriaceae; Enterobacteriaceae; Serratia; Serratia;
NODE_48_length_4410_cov_1.237764	4410	1.5873015873015872	Unknown	60.204081632653065	100.0	Serratia; Serratia; Serratia; Enterobacteriaceae; Enterobacteriaceae; Serratia; Enterobacteriaceae;
NODE_49_length_4382_cov_1.733131	4382	1.597444089456869	Unknown	51.32359653126426	100.0	Enterobacteriaceae; Serratia; Enterobacteriaceae; Klebsiella; Enterobacteriaceae; Enterobacteriaceae; Photorhabdus;
NODE_50_length_4372_cov_1.383337	4372	1.3723696248856359	Unknown	52.49313815187557	100.0	Enterobacteriaceae; Serratia; Enterobacteriaceae; Enterobacteriaceae; Serratia; Serratia;
NODE_51_length_4329_cov_1.527187	4329	0.924000924000924	Unknown	45.229845229845225	100.0	Serratia; Serratia; Serratia; Serratia;
NODE_52_length_4328_cov_1.578860	4328	1.3863216266173752	Unknown	52.65711645101664	100.0	Serratia; Enterobacteriaceae; Enterobacteriaceae; Enterobacteriaceae; Enterobacteriaceae; Enterobacteriaceae;
NODE_53_length_4306_cov_1.172570	4306	0.6967022758941013	Unknown	60.70599163957269	98.03333333333333	Serratia; Enterobacteriaceae; Enterobacteriaceae;
NODE_54_length_4241_cov_1.140270	4241	1.4147606696533837	Unknown	57.392124498938934	99.9	Enterobacteriaceae; Serratia; Serratia; Enterobacteriaceae; Enterobacteriaceae; Enterobacteriaceae;
NODE_55_length_4184_cov_1.153978	4184	1.4340344168260037	Unknown	55.090822179732314	99.91666666666667	Enterobacteriaceae; Enterobacteriaceae; Enterobacteriaceae; Enterobacteriaceae; Enterobacteriaceae; Serratia;
NODE_56_length_4181_cov_1.139637	4181	0.9567089213106912	Unknown	54.508490791676635	99.125	Serratia; Serratia; Serratia; Enterobacteriaceae;
NODE_57_length_4174_cov_1.347975	4174	1.437470052707235	Unknown	51.126018207954004	100.0	Enterobacteriaceae; Serratia; Serratia; Enterobacteriaceae; Serratia; Serratia;
NODE_58_length_4169_cov_1.198771	4169	0.47973135044375154	Unknown	59.79851283281362	99.85	Enterobacteriaceae; Serratia;
NODE_59_length_4053_cov_1.304755	4053	1.4803849000740192	Unknown	52.899087095978295	99.0	Enterobacteriaceae; Serratia; Serratia; Serratia; Serratia; Serratia;
NODE_60_length_4052_cov_1.344042	4052	0.740375123395854	Unknown	57.62586377097729	100.0	Enterobacteriaceae; Enterobacteriaceae; Enterobacteriaceae;
NODE_61_length_4009_cov_1.176215	4009	0.9977550511349463	Unknown	55.89922673983537	100.0	Enterobacteriaceae; Serratia; Serratia; Serratia;
NODE_62_length_4000_cov_1.177134	4000	1.0	Unknown	59.52499999999999	99.925	Enterobacteriaceae; Serratia; Serratia; Serratia;
NODE_63_length_3994_cov_36.412323	3994	0.7511266900350525	Unknown	66.57486229344016	100.0	Pseudomonas; Pseudomonas; Pseudomonas;
NODE_64_length_3951_cov_1.523884	3951	1.2655024044545684	Unknown	55.099974689951914	96.42	Serratia; Serratia; Enterobacteriaceae; Serratia; Serratia;
NODE_65_length_3943_cov_1.213840	3943	1.014455997971088	Unknown	54.01978189196044	100.0	Serratia; Enterobacteriaceae; Enterobacteriaceae; Enterobacteriaceae;
NODE_66_length_3923_cov_1.084728	3923	1.274534794799898	Unknown	60.26000509813918	100.0	Enterobacteriaceae; Enterobacteriaceae; Serratia; Enterobacteriaceae; Enterobacteriaceae;
NODE_67_length_3921_cov_1.431188	3921	0.510073960724305	Unknown	41.826064779393015	62.1	Serratia; Serratia;
NODE_68_length_3901_cov_1.063125	3901	0.7690335811330429	Unknown	57.0110228146629	100.0	Enterobacteriaceae; Enterobacteriaceae; Enterobacteriaceae;
NODE_69_length_3854_cov_0.969640	3854	1.8162947586922678	Unknown	60.79398028022833	99.28571428571429	Serratia; Enterobacteriaceae; Serratia; Serratia; Serratia; Enterobacteriaceae; Serratia;
NODE_70_length_3795_cov_1.120671	3795	0.5270092226613966	Unknown	42.42424242424242	83.69999999999999	Pseudomonas; Serratia;
NODE_71_length_3746_cov_1.776254	3746	0.800854244527496	Unknown	51.49492792311799	89.0	Serratia; Serratia; Serratia;
NODE_72_length_3738_cov_1.078318	3738	1.0700909577314073	Unknown	59.84483681112894	99.925	Enterobacteriaceae; Serratia; Serratia; Enterobacteriaceae;
NODE_73_length_3696_cov_1.417292	3696	1.0822510822510822	Unknown	57.683982683982684	97.025	Serratia; Serratia; Serratia; Serratia;
NODE_74_length_3667_cov_1.357343	3667	1.636214889555495	Unknown	52.68611944368694	99.73333333333333	Serratia; Serratia; Enterobacteriaceae; Enterobacteriaceae; Enterobacteriaceae; Enterobacteriaceae;
NODE_75_length_3667_cov_1.190022	3667	1.3635124079629126	Unknown	63.07608399236433	100.0	Serratia; Enterobacteriaceae; Enterobacteriaceae; Enterobacteriaceae; Serratia;
NODE_76_length_3645_cov_1.582628	3645	1.9204389574759946	Unknown	51.906721536351164	95.71428571428571	Enterobacteriaceae; Enterobacteriaceae; Enterobacteriaceae; Serratia; Enterobacteriaceae; Serratia; Klebsiella;
NODE_77_length_3645_cov_0.951777	3645	1.646090534979424	Unknown	59.862825788751714	100.0	Serratia; Enterobacteriaceae; Serratia; Enterobacteriaceae; Serratia; Serratia;
NODE_78_length_3640_cov_0.891556	3640	1.0989010989010988	Unknown	62.747252747252745	99.95	Serratia; Enterobacteriaceae; Serratia; Serratia;
NODE_79_length_3632_cov_1.270025	3632	1.3766519823788546	Unknown	60.62775330396476	100.0	Serratia; Enterobacteriaceae; Enterobacteriaceae; Serratia; Enterobacteriaceae;
NODE_80_length_3623_cov_1.194098	3623	0.5520287054926856	Unknown	57.38338393596467	99.9	Enterobacteriaceae; Enterobacteriaceae;
NODE_81_length_3599_cov_1.578000	3599	0.2778549597110308	Unknown	48.485690469574884	97.3	Serratia;
NODE_82_length_3584_cov_1.305882	3584	1.3950892857142856	Unknown	55.859375	99.94	Serratia; Enterobacteriaceae; Enterobacteriaceae; Enterobacteriaceae; Serratia;
NODE_83_length_3565_cov_39.960762	3565	0.2805049088359046	Unknown	64.34782608695652	99.7	Pseudomonas;
NODE_84_length_3541_cov_1.374201	3541	1.1296243998870377	Unknown	52.499293984750075	99.925	Serratia; Enterobacteriaceae; Serratia; Serratia;
NODE_85_length_3511_cov_1.216002	3511	0.5696382796923953	Unknown	60.06835659356309	100.0	Serratia; Serratia;
NODE_86_length_3495_cov_1.104535	3495	0.5722460658082975	Unknown	55.02145922746781	100.0	Serratia; Serratia;
NODE_87_length_3484_cov_0.931758	3484	1.148105625717566	Unknown	58.75430539609644	100.0	Serratia; Enterobacteriaceae; Serratia; Enterobacteriaceae;
NODE_88_length_3477_cov_1.136471	3477	1.1504170261719875	Unknown	60.08052919183204	100.0	Serratia; Serratia; Enterobacteriaceae; Enterobacteriaceae;
NODE_89_length_3469_cov_1.034125	3469	0.8648025367541079	Unknown	61.17036609974056	100.0	Serratia; Enterobacteriaceae; Serratia;
NODE_90_length_3467_cov_1.045428	3467	1.1537352177675224	Unknown	59.61926737813672	100.0	Enterobacteriaceae; Enterobacteriaceae; Enterobacteriaceae; Serratia;
NODE_91_length_3445_cov_1.171847	3445	1.1611030478955007	Unknown	51.05950653120465	100.0	Serratia; Enterobacteriaceae; Serratia; Serratia;
NODE_92_length_3434_cov_0.939430	3434	2.03843913803145	Unknown	63.10425160163076	99.57142857142857	Enterobacteriaceae; Serratia; Serratia; Enterobacteriaceae; Serratia; Serratia; Serratia;
NODE_93_length_3429_cov_1.005706	3429	1.1665208515602217	Unknown	61.00904053659959	100.0	Serratia; Serratia; Enterobacteriaceae; Enterobacteriaceae;
NODE_94_length_3422_cov_1.672284	3422	0.5844535359438925	Unknown	51.315020455873764	99.3	Serratia; Serratia;
NODE_95_length_3422_cov_1.311466	3422	0.5844535359438925	Unknown	58.036236119228526	100.0	Enterobacteriaceae; Serratia;
NODE_96_length_3419_cov_1.426506	3419	1.7548990933021351	Unknown	54.372623574144484	95.35	Serratia; Serratia; Serratia; Serratia; Enterobacteriaceae; Hafnia;
NODE_97_length_3419_cov_1.222892	3419	1.16993272886809	Unknown	54.518865165253	100.0	Enterobacteriaceae; Enterobacteriaceae; Enterobacteriaceae; Enterobacteriaceae;
NODE_98_length_3416_cov_1.066928	3416	0.8782201405152225	Unknown	62.792740046838404	99.93333333333334	Serratia; Serratia; Serratia;
NODE_99_length_3409_cov_0.874622	3409	1.4667057788207687	Unknown	61.33763567028454	100.0	Serratia; Enterobacteriaceae; Enterobacteriaceae; Enterobacteriaceae; Serratia;
NODE_100_length_3402_cov_1.459582	3402	0.5878894767783657	Unknown	40.74074074074074	99.9	Enterobacteriaceae; Serratia;
NODE_101_length_3381_cov_0.930835	3381	0.8873114463176576	Unknown	60.6329488317066	100.0	Serratia; Serratia; Serratia;
NODE_102_length_3372_cov_1.298808	3372	1.1862396204033214	Unknown	57.88849347568209	100.0	Enterobacteriaceae; Enterobacteriaceae; Enterobacteriaceae; Enterobacteriaceae;
NODE_103_length_3362_cov_1.434569	3362	0.594883997620464	Unknown	45.300416418798335	99.8	Serratia; Serratia;
NODE_104_length_3350_cov_1.094740	3350	1.1940298507462686	Unknown	60.74626865671642	100.0	Serratia; Enterobacteriaceae; Enterobacteriaceae; Serratia;
NODE_105_length_3333_cov_1.369202	3333	1.5001500150015001	Unknown	51.845184518451845	99.64	Serratia; Enterobacteriaceae; Enterobacteriaceae; Serratia; Enterobacteriaceae;
NODE_106_length_3331_cov_1.395730	3331	1.2008405884118882	Unknown	53.07715400780546	99.05	Serratia; Serratia; Serratia; Serratia;
NODE_107_length_3330_cov_0.938100	3330	0.9009009009009009	Unknown	55.88588588588589	99.6	Serratia; Serratia; Serratia;
NODE_108_length_3322_cov_21.874341	3322	1.5051173991571343	Unknown	56.53220951234196	100.0	Enterobacteriaceae; Enterobacteriaceae; Proteobacteria; Enterobacteriaceae; Enterobacteriaceae;
NODE_109_length_3312_cov_1.156863	3312	1.8115942028985508	Unknown	57.578502415458935	100.0	Serratia; Serratia; Enterobacteriaceae; Enterobacteriaceae; Serratia; Serratia;
NODE_110_length_3301_cov_1.419738	3301	0.6058770069675855	Unknown	57.13420175704332	100.0	Serratia; Enterobacteriaceae;
NODE_111_length_3290_cov_1.065183	3290	1.21580547112462	Unknown	52.91793313069909	100.0	Pseudomonas; Enterobacteriaceae; Serratia; Serratia;
NODE_112_length_3289_cov_0.997179	3289	1.2161751292186074	Unknown	59.59258133171177	99.85	Serratia; Enterobacteriaceae; Enterobacteriaceae; Serratia;
NODE_113_length_3276_cov_1.474032	3276	0.9157509157509158	Unknown	56.623931623931625	99.63333333333334	Serratia; Enterobacteriaceae; Serratia;
NODE_114_length_3263_cov_52.813211	3263	1.225865767698437	Unknown	59.57707631014404	100.0	Pseudomonas; Pseudomonas; Pseudomonas; acetyl-CoA-carboxylase;
NODE_115_length_3252_cov_1.601015	3252	0.6150061500615006	Unknown	53.53628536285363	97.30000000000001	Serratia; Serratia;
NODE_116_length_3239_cov_1.270064	3239	1.234949058351343	Unknown	51.651744365544914	100.0	Enterobacteriaceae; Serratia; Serratia; Enterobacteriaceae;
NODE_117_length_3237_cov_1.539197	3237	0.9267840593141797	Unknown	42.69385233240655	97.1	Serratia; Serratia; Escherichia;
NODE_118_length_3204_cov_1.441224	3204	0.6242197253433208	Unknown	39.169787765293385	76.95	Serratia; Serratia;
NODE_119_length_3195_cov_1.106589	3195	1.2519561815336464	Unknown	61.62754303599374	100.0	Serratia; Serratia; Enterobacteriaceae; Enterobacteriaceae;
NODE_120_length_3159_cov_0.893464	3159	1.2662234884457106	Unknown	63.8809749920861	100.0	Serratia; Serratia; Serratia; Serratia;
NODE_121_length_3130_cov_1.020785	3130	1.2779552715654952	Unknown	56.23003194888179	99.825	Serratia; Enterobacteriaceae; Enterobacteriaceae; Serratia;
NODE_122_length_3126_cov_1.201189	3126	0.9596928982725528	Unknown	62.82789507357646	99.8	Serratia; Serratia; Serratia;
NODE_123_length_3096_cov_1.002669	3096	1.937984496124031	Unknown	55.68475452196382	97.41666666666667	Serratia; Enterobacteriaceae; Enterobacteriaceae; Enterobacteriaceae; Serratia; Serratia;
NODE_124_length_3082_cov_1.070064	3082	0.973393900064893	Unknown	61.161583387410765	98.03333333333333	Serratia; Serratia; Serratia;
NODE_125_length_3079_cov_1.496644	3079	1.948684637869438	Unknown	50.24358557973368	100.0	Enterobacteriaceae; Enterobacteriaceae; Enterobacteriaceae; Enterobacteriaceae; Serratia; Serratia;
NODE_126_length_3071_cov_1.555518	3071	1.3025073266037122	Unknown	53.43536307391729	100.0	Serratia; Serratia; Serratia; Serratia;
NODE_127_length_3047_cov_1.045115	3047	1.6409583196586806	Unknown	58.12274368231047	100.0	Enterobacteriaceae; Enterobacteriaceae; Enterobacteriaceae; Enterobacteriaceae; Serratia;
NODE_128_length_3044_cov_0.966384	3044	1.6425755584756898	Unknown	59.92115637319316	100.0	Serratia; Serratia; Serratia; Enterobacteriaceae; Serratia;
NODE_129_length_3043_cov_1.188859	3043	1.3144922773578704	Unknown	59.119290174170224	99.925	Serratia; Serratia; Serratia; Enterobacteriaceae;
NODE_130_length_3040_cov_1.520231	3040	0.9868421052631579	Unknown	56.44736842105264	93.56666666666666	Serratia; Serratia; Serratia;
NODE_131_length_3030_cov_1.243262	3030	0.9900990099009902	Unknown	53.03630363036304	99.9	Serratia; Serratia; Serratia;
NODE_132_length_3026_cov_1.121626	3026	1.3218770654329148	Unknown	60.67415730337079	100.0	Serratia; Serratia; Enterobacteriaceae; Serratia;
NODE_133_length_3023_cov_1.370725	3023	1.3231888852133642	Unknown	56.367846510089315	100.0	Serratia; Serratia; Enterobacteriaceae; Enterobacteriaceae;
NODE_134_length_3016_cov_0.996229	3016	0.9946949602122016	Unknown	58.98541114058355	100.0	Serratia; Enterobacteriaceae; Serratia;
NODE_135_length_3000_cov_0.996898	3000	1.0	Unknown	56.13333333333333	100.0	Enterobacteriaceae; Enterobacteriaceae; Enterobacteriaceae;
NODE_136_length_2982_cov_1.132848	2982	1.0060362173038229	Unknown	62.30717639168344	100.0	Serratia; Enterobacteriaceae; Serratia;
NODE_137_length_2966_cov_0.931985	2966	1.3486176668914363	Unknown	60.215778826702625	99.9	Serratia; Enterobacteriaceae; Serratia; Enterobacteriaceae;
NODE_138_length_2958_cov_1.122420	2958	0.3380662609871535	Unknown	43.37390128465179	100.0	Serratia;
NODE_139_length_2956_cov_0.726986	2956	1.0148849797023005	Unknown	63.46414073071719	99.86666666666666	Enterobacteriaceae; Enterobacteriaceae; Enterobacteriaceae;
NODE_140_length_2955_cov_0.952381	2955	2.030456852791878	Unknown	60.71065989847716	99.71666666666667	Serratia; Enterobacteriaceae; Enterobacteriaceae; Enterobacteriaceae; Serratia; Serratia;
NODE_141_length_2954_cov_1.046585	2954	1.3540961408259986	Unknown	60.18957345971564	100.0	Enterobacteriaceae; Enterobacteriaceae; Serratia; Enterobacteriaceae;
NODE_142_length_2946_cov_1.347383	2946	1.0183299389002036	Unknown	62.93279022403259	99.36666666666667	Serratia; Enterobacteriaceae; Enterobacteriaceae;
NODE_143_length_2946_cov_1.074113	2946	1.0183299389002036	Unknown	59.91174473862865	100.0	Enterobacteriaceae; Serratia; Serratia;
NODE_144_length_2944_cov_1.331810	2944	1.358695652173913	Unknown	59.13722826086957	99.725	Serratia; Enterobacteriaceae; Serratia; Serratia;
NODE_145_length_2930_cov_1.037089	2930	1.36518771331058	Unknown	61.5358361774744	99.825	Serratia; Enterobacteriaceae; Serratia; Serratia;
NODE_146_length_2922_cov_1.278073	2922	1.7111567419575633	Unknown	59.13757700205339	100.0	Brenneria; Enterobacteriaceae; Enterobacteriaceae; Serratia; Serratia;
NODE_147_length_2909_cov_1.016726	2909	1.3750429700928155	Unknown	60.43313853557923	99.95	Serratia; Serratia; Enterobacteriaceae; Serratia;
NODE_148_length_2898_cov_1.042872	2898	1.0351966873706004	Unknown	59.799861973775016	100.0	Serratia; Enterobacteriaceae; Serratia;
NODE_149_length_2895_cov_1.059371	2895	0.690846286701209	Unknown	59.8272884283247	100.0	Enterobacteriaceae; Serratia;
NODE_150_length_2892_cov_1.243108	2892	0.3457814661134163	Unknown	52.558782849239286	99.8	Enterobacteriaceae;
NODE_151_length_2889_cov_1.013262	2889	1.7307026652821047	Unknown	60.43613707165109	99.94	Enterobacteriaceae; Serratia; Serratia; Serratia; Enterobacteriaceae;
NODE_152_length_2885_cov_1.623833	2885	1.3864818024263432	Unknown	60.10398613518198	100.0	Enterobacteriaceae; Enterobacteriaceae; Enterobacteriaceae; Enterobacteriaceae;
NODE_153_length_2880_cov_1.062567	2880	1.3888888888888888	Unknown	59.30555555555556	99.625	Serratia; Serratia; Enterobacteriaceae; Enterobacteriaceae;
NODE_154_length_2874_cov_1.285405	2874	0.6958942240779401	Unknown	58.28114126652749	99.65	Serratia; Serratia;
NODE_155_length_2872_cov_1.157230	2872	1.0445682451253482	Unknown	61.768802228412255	99.9	Serratia; Serratia; Serratia;
NODE_156_length_2872_cov_0.923909	2872	1.392757660167131	Unknown	59.22701949860725	98.35	Enterobacteriaceae; Enterobacteriaceae; Enterobacteriaceae; Enterobacteriaceae;
NODE_157_length_2865_cov_1.011569	2865	1.0471204188481675	Unknown	61.57068062827226	99.93333333333334	Serratia; Serratia; Enterobacteriaceae;
NODE_158_length_2858_cov_1.201885	2858	1.0496850944716585	Unknown	55.66829951014696	99.86666666666666	Enterobacteriaceae; Enterobacteriaceae; Enterobacteriaceae;
NODE_159_length_2854_cov_1.201452	2854	1.051156271899089	Unknown	57.60336370007008	100.0	Serratia; Enterobacteriaceae; Enterobacteriaceae;
NODE_160_length_2852_cov_1.203051	2852	1.402524544179523	Unknown	57.18793828892006	100.0	Serratia; Enterobacteriaceae; Enterobacteriaceae; Serratia;
NODE_161_length_2842_cov_0.799125	2842	1.4074595355383532	Unknown	56.65024630541872	100.0	Enterobacteriaceae; Enterobacteriaceae; Enterobacteriaceae; Serratia;
NODE_162_length_2840_cov_1.349507	2840	2.1126760563380285	Unknown	58.38028169014085	100.0	Enterobacteriaceae; Enterobacteriaceae; Enterobacteriaceae; Enterobacteriaceae; Enterobacteriaceae; Serratia;
NODE_163_length_2837_cov_1.009861	2837	1.0574550581600282	Unknown	61.01515685583363	100.0	Enterobacteriaceae; Enterobacteriaceae; Serratia;
NODE_164_length_2835_cov_1.052632	2835	1.0582010582010581	Unknown	58.76543209876544	97.56666666666666	Serratia; Enterobacteriaceae; Enterobacteriaceae;
NODE_165_length_2828_cov_1.306706	2828	1.0608203677510608	Unknown	56.08203677510608	100.0	Enterobacteriaceae; Serratia; Serratia;
NODE_166_length_2826_cov_1.459846	2826	1.4154281670205238	Unknown	55.06015569709837	99.775	Enterobacteriaceae; Proteobacteria; Enterobacteriaceae; Enterobacteriaceae;
NODE_167_length_2823_cov_0.825624	2823	1.4169323414806942	Unknown	53.064116188452005	100.0	Serratia; Serratia; Serratia; Serratia;
NODE_168_length_2819_cov_1.405515	2819	0.7094714437743881	Unknown	45.40617240156084	100.0	Serratia; Serratia;
NODE_169_length_2809_cov_0.767897	2809	1.7799928800284799	Unknown	60.51975792096832	99.86	protein-PII; Enterobacteriaceae; Serratia; Serratia; Enterobacteriaceae;
NODE_170_length_2805_cov_1.513673	2805	1.4260249554367201	Unknown	45.953654188948306	90.725	Serratia; Escherichia; Serratia; Serratia;
NODE_171_length_2799_cov_1.479630	2799	1.0718113612004287	Unknown	55.98428010003572	100.0	Serratia; Enterobacteriaceae; Enterobacteriaceae;
NODE_172_length_2795_cov_1.389837	2795	1.073345259391771	Unknown	45.796064400715565	100.0	Serratia; Enterobacteriaceae; Serratia;
NODE_173_length_2792_cov_1.417007	2792	1.4326647564469914	Unknown	61.71203438395415	99.85	Serratia; Serratia; Enterobacteriaceae; Serratia;
NODE_174_length_2789_cov_1.709294	2789	0.7171029042667623	Unknown	52.599498027967016	100.0	Enterobacteriaceae; Serratia;
NODE_175_length_2782_cov_1.203504	2782	1.4378145219266714	Unknown	59.88497483824587	99.85	Serratia; Serratia; Enterobacteriaceae; Enterobacteriaceae;
NODE_176_length_2772_cov_1.071455	2772	0.7215007215007215	Unknown	59.63203463203464	100.0	Enterobacteriaceae; Serratia;
NODE_177_length_2764_cov_1.047280	2764	1.0853835021707672	Unknown	51.917510853835026	100.0	Serratia; Serratia; Serratia;
NODE_178_length_2760_cov_1.032319	2760	1.4492753623188408	Unknown	51.77536231884058	100.0	Enterobacteriaceae; Serratia; Serratia; Serratia;
NODE_179_length_2758_cov_1.115081	2758	1.8129079042784626	Unknown	55.43872371283539	100.0	Serratia; Serratia; Enterobacteriaceae; Serratia; Serratia;
NODE_180_length_2747_cov_1.213369	2747	1.456133964324718	Unknown	63.487440844557696	99.375	Serratia; Enterobacteriaceae; Enterobacteriaceae; Serratia;
NODE_181_length_2745_cov_1.130763	2745	1.4571948998178506	Unknown	52.05828779599272	99.8	Serratia; Serratia; Enterobacteriaceae; Serratia;
NODE_182_length_2744_cov_1.306238	2744	0.7288629737609329	Unknown	56.960641399416915	100.0	Serratia; Enterobacteriaceae;
NODE_183_length_2741_cov_270.781983	2741	0.0	Unknown	51.258664720904775	NA
NODE_184_length_2734_cov_1.800380	2734	0.731528895391368	Unknown	43.269934162399416	71.25	Serratia; Pectobacterium;
NODE_185_length_2720_cov_0.906906	2720	0.7352941176470588	Unknown	62.830882352941174	99.45	Serratia; Serratia;
NODE_186_length_2717_cov_0.872804	2717	1.104158998895841	Unknown	56.532940743467066	100.0	Enterobacteriaceae; Serratia; Enterobacteriaceae;
NODE_187_length_2711_cov_1.398928	2711	1.1066027296200664	Unknown	54.48174105496126	100.0	Enterobacteriaceae; Serratia; Serratia;
NODE_188_length_2707_cov_1.037960	2707	1.1082379017362394	Unknown	64.46250461765793	99.93333333333334	Enterobacteriaceae; Serratia; Enterobacteriaceae;
NODE_189_length_2704_cov_0.736276	2704	1.4792899408284024	Unknown	64.38609467455622	98.075	Enterobacteriaceae; Serratia; Serratia; Serratia;
NODE_190_length_2702_cov_1.086055	2702	1.4803849000740192	Unknown	55.32938564026647	100.0	acyl-carrier-protein; Enterobacteriaceae; Enterobacteriaceae; Serratia;
NODE_191_length_2695_cov_0.785439	2695	0.7421150278293136	Unknown	64.23005565862708	99.95	Enterobacteriaceae; Serratia;
NODE_192_length_2691_cov_1.038194	2691	1.4864362690449648	Unknown	59.01151988108509	100.0	Enterobacteriaceae; Serratia; Enterobacteriaceae; Serratia;
NODE_193_length_2687_cov_0.950927	2687	1.48864905098623	Unknown	66.76590993673241	98.3	Enterobacteriaceae; Enterobacteriaceae; Serratia; Serratia;
NODE_194_length_2687_cov_0.948995	2687	0.744324525493115	Unknown	63.49088202456271	97.95	Serratia; Serratia;
NODE_195_length_2685_cov_1.153132	2685	0.74487895716946	Unknown	59.180633147113596	100.0	Serratia; Serratia;
NODE_196_length_2684_cov_1.175242	2684	1.4903129657228018	Unknown	55.88673621460507	99.275	Serratia; Serratia; Enterobacteriaceae; Serratia;
NODE_197_length_2682_cov_1.397213	2682	1.4914243102162565	Unknown	49.06785980611484	97.175	Serratia; Enterobacteriaceae; Enterobacteriaceae; Serratia;
NODE_198_length_2681_cov_1.309837	2681	1.4919806042521446	Unknown	48.22827303245058	100.0	Enterobacteriaceae; Enterobacteriaceae; Enterobacteriaceae; Serratia;
NODE_199_length_2681_cov_1.095275	2681	1.1189854531891086	Unknown	61.95449459157031	100.0	Serratia; Enterobacteriaceae; Serratia;
NODE_200_length_2676_cov_1.303842	2676	1.1210762331838564	Unknown	59.15545590433483	100.0	Enterobacteriaceae; Enterobacteriaceae; Serratia;
NODE_201_length_2674_cov_1.391456	2674	1.1219147344801796	Unknown	60.91997008227374	100.0	Serratia; Serratia; Enterobacteriaceae;
NODE_202_length_2673_cov_1.490287	2673	0.7482229704451927	Unknown	48.26038159371493	100.0	Serratia; Serratia;
NODE_203_length_2671_cov_1.255054	2671	1.1231748408835642	Unknown	59.940097341819545	100.0	Enterobacteriaceae; Enterobacteriaceae; Enterobacteriaceae;
NODE_204_length_2667_cov_1.180685	2667	1.124859392575928	Unknown	50.91863517060368	99.76666666666667	Serratia; Serratia; Serratia;
NODE_205_length_2651_cov_1.183386	2651	1.5088645794039985	Unknown	60.46774801961524	100.0	Serratia; Enterobacteriaceae; Enterobacteriaceae; Serratia;
NODE_206_length_2649_cov_0.970588	2649	1.5100037750094375	Unknown	59.64514911287279	99.725	Enterobacteriaceae; Serratia; Serratia; Serratia;
NODE_207_length_2631_cov_0.958926	2631	1.1402508551881414	Unknown	63.32193082478145	100.0	Serratia; Serratia; Enterobacteriaceae;
NODE_208_length_2629_cov_1.077075	2629	1.1411182959300115	Unknown	56.33320654241156	100.0	Serratia; Serratia; Enterobacteriaceae;
NODE_209_length_2629_cov_0.986166	2629	1.5214910612400152	Unknown	58.15899581589959	100.0	Serratia; Serratia; Enterobacteriaceae; Serratia;
NODE_210_length_2628_cov_1.511269	2628	0.380517503805175	Unknown	41.0958904109589	99.7	Serratia;
NODE_211_length_2620_cov_1.118604	2620	0.7633587786259541	Unknown	61.717557251908396	99.85	Enterobacteriaceae; Serratia;
NODE_212_length_2618_cov_1.225486	2618	0.38197097020626436	Unknown	58.785332314744075	100.0	Serratia;
NODE_213_length_2614_cov_1.052087	2614	0.7651109410864576	Unknown	59.33435348125479	100.0	Serratia; Serratia;
NODE_214_length_2608_cov_1.141092	2608	1.1503067484662577	Unknown	54.40950920245399	98.63333333333333	Serratia; Serratia; Serratia;
NODE_215_length_2606_cov_1.344236	2606	1.1511895625479662	Unknown	64.96546431312356	100.0	Serratia; Serratia; Serratia;
NODE_216_length_2604_cov_1.141317	2604	1.9201228878648233	Unknown	57.87250384024577	100.0	Serratia; Enterobacteriaceae; Enterobacteriaceae; Enterobacteriaceae; Enterobacteriaceae;
NODE_217_length_2603_cov_1.171326	2603	0.768344218209758	Unknown	60.73761044948137	98.5	Serratia; Serratia;
NODE_218_length_2602_cov_1.314023	2602	0.7686395080707149	Unknown	36.740968485780165	80.8	Dickeya; Dickeya;
NODE_219_length_2600_cov_1.563774	2600	0.7692307692307692	Unknown	57.57692307692308	100.0	Enterobacteriaceae; Enterobacteriaceae;
NODE_220_length_2600_cov_1.265094	2600	1.5384615384615383	Unknown	57.65384615384615	100.0	Serratia; Serratia; Serratia; Serratia;
NODE_221_length_2599_cov_1.114000	2599	1.5390534821085031	Unknown	52.67410542516352	98.125	Serratia; Serratia; Serratia; Serratia;
NODE_222_length_2596_cov_1.378454	2596	1.155624036979969	Unknown	57.665639445300464	99.86666666666666	Serratia; Serratia; Serratia;
NODE_223_length_2591_cov_1.335875	2591	0.7719027402547278	Unknown	49.633346198379	100.0	Serratia; Enterobacteriaceae;
NODE_224_length_2591_cov_1.322632	2591	1.1578541103820919	Unknown	56.23311462755692	100.0	Enterobacteriaceae; Serratia; Enterobacteriaceae;
NODE_225_length_2588_cov_1.322620	2588	1.1591962905718702	Unknown	59.04173106646059	100.0	Serratia; Serratia; Serratia;
NODE_226_length_2583_cov_1.203704	2583	0.7742934572202864	Unknown	57.065427797135115	100.0	Serratia; Serratia;
NODE_227_length_2582_cov_1.314539	2582	1.549186676994578	Unknown	58.48179705654532	99.85	Serratia; Enterobacteriaceae; Enterobacteriaceae; Shigella;
NODE_228_length_2581_cov_1.369057	2581	1.162340178225494	Unknown	57.92328554823711	99.83333333333333	protein-PII; Enterobacteriaceae; Enterobacteriaceae;
NODE_229_length_2572_cov_1.299636	2572	1.5552099533437014	Unknown	59.21461897356143	99.925	Enterobacteriaceae; Enterobacteriaceae; Enterobacteriaceae; Serratia;
NODE_230_length_2562_cov_1.216809	2562	1.5612802498048401	Unknown	57.57220921155347	99.625	Enterobacteriaceae; Enterobacteriaceae; Enterobacteriaceae; Enterobacteriaceae;
NODE_231_length_2557_cov_1.058991	2557	1.173249902229175	Unknown	54.55612045365663	99.9	Enterobacteriaceae; Serratia; Serratia;
NODE_232_length_2551_cov_1.132137	2551	1.1760094080752646	Unknown	58.2124656997256	99.53333333333333	Serratia; Serratia; Serratia;
NODE_233_length_2547_cov_0.871732	2547	1.1778563015312131	Unknown	58.303886925795055	100.0	Serratia; Enterobacteriaceae; Serratia;
NODE_234_length_2544_cov_0.972597	2544	1.572327044025157	Unknown	52.39779874213837	100.0	Enterobacteriaceae; Serratia; Enterobacteriaceae; Serratia;
NODE_235_length_2541_cov_0.983210	2541	0.7870916961826053	Unknown	63.63636363636363	100.0	Serratia; Serratia;
NODE_236_length_2540_cov_0.962720	2540	1.574803149606299	Unknown	61.22047244094488	99.925	Serratia; Enterobacteriaceae; Enterobacteriaceae; Serratia;
NODE_237_length_2527_cov_1.166392	2527	1.187178472497032	Unknown	62.84131381084289	100.0	Enterobacteriaceae; Serratia; Serratia;
NODE_238_length_2502_cov_1.125260	2502	1.1990407673860912	Unknown	55.75539568345324	100.0	Klebsiella; Serratia; Enterobacteriaceae;
NODE_239_length_2501_cov_0.921732	2501	1.1995201919232308	Unknown	61.45541783286686	100.0	Serratia; Enterobacteriaceae; Serratia;
NODE_240_length_2500_cov_0.925448	2500	0.8	Unknown	57.76	98.85	Enterobacteriaceae; Enterobacteriaceae;
NODE_241_length_2499_cov_1.158750	2499	1.2004801920768307	Unknown	54.54181672669067	100.0	Enterobacteriaceae; Serratia; Pseudomonas;
NODE_242_length_2498_cov_1.170488	2498	0.8006405124099278	Unknown	44.79583666933547	100.0	Serratia; Serratia;
NODE_243_length_2489_cov_1.225105	2489	1.2053033346725592	Unknown	45.84170349537967	100.0	Serratia; Serratia; Serratia;
NODE_244_length_2487_cov_0.811139	2487	1.2062726176115801	Unknown	62.40450341777242	99.7	Serratia; Serratia; Enterobacteriaceae;
NODE_245_length_2486_cov_0.860913	2486	0.8045052292839903	Unknown	56.355591311343524	100.0	Serratia; Serratia;
NODE_246_length_2482_cov_1.111204	2482	2.4174053182917	Unknown	55.197421434327154	96.36666666666666	Serratia; Serratia; Serratia; Serratia; Serratia; Serratia;
NODE_247_length_2479_cov_1.396639	2479	0.8067769261799113	Unknown	61.67809600645422	100.0	Enterobacteriaceae; Enterobacteriaceae;
NODE_248_length_2477_cov_1.252733	2477	2.0185708518368997	Unknown	60.153411384739606	100.0	Serratia; Serratia; Serratia; Enterobacteriaceae; Serratia;
NODE_249_length_2476_cov_0.778292	2476	1.6155088852988693	Unknown	62.88368336025848	99.75	Enterobacteriaceae; Enterobacteriaceae; Enterobacteriaceae; Serratia;
NODE_250_length_2473_cov_1.345409	2473	1.6174686615446827	Unknown	50.62676910634857	95.825	Klebsiella; Serratia; Serratia; Serratia;
NODE_251_length_2468_cov_0.946391	2468	1.6207455429497568	Unknown	61.66936790923825	99.65	Serratia; Enterobacteriaceae; Serratia; Enterobacteriaceae;
NODE_252_length_2468_cov_0.943858	2468	1.2155591572123177	Unknown	60.94003241491086	100.0	Serratia; Enterobacteriaceae; Serratia;
NODE_253_length_2465_cov_1.130178	2465	1.2170385395537526	Unknown	53.103448275862064	100.0	Enterobacteriaceae; Enterobacteriaceae; Serratia;
NODE_254_length_2462_cov_1.183242	2462	0.8123476848090982	Unknown	61.00731112916328	100.0	Enterobacteriaceae; Enterobacteriaceae;
NODE_255_length_2456_cov_0.963937	2456	1.6286644951140066	Unknown	64.2915309446254	99.65	Serratia; Serratia; Serratia; Serratia;
NODE_256_length_2453_cov_1.199660	2453	1.222992254382389	Unknown	57.60293518141052	99.33333333333333	Enterobacteriaceae; Serratia; Serratia;
NODE_257_length_2450_cov_1.183326	2450	1.2244897959183672	Unknown	62.73469387755102	100.0	Serratia; Serratia; Serratia;
NODE_258_length_2442_cov_1.300469	2442	1.2285012285012284	Unknown	61.62981162981163	100.0	Serratia; Enterobacteriaceae; Serratia;
NODE_259_length_2441_cov_1.061486	2441	1.2290045063498567	Unknown	62.023760753789425	99.86666666666666	Enterobacteriaceae; Enterobacteriaceae; Serratia;
NODE_260_length_2437_cov_1.001283	2437	1.2310217480508823	Unknown	62.08453016003283	100.0	Serratia; Serratia; Enterobacteriaceae;
NODE_261_length_2430_cov_0.925354	2430	1.2345679012345678	Unknown	61.48148148148148	100.0	Enterobacteriaceae; Enterobacteriaceae; Serratia;
NODE_262_length_2423_cov_1.271084	2423	1.2381345439537763	Unknown	57.078002476269084	99.6	Enterobacteriaceae; Enterobacteriaceae; Serratia;
NODE_263_length_2422_cov_0.964270	2422	0.41288191577208916	Unknown	56.85383980181668	100.0	Enterobacteriaceae;
NODE_264_length_2420_cov_1.203791	2420	1.6528925619834711	Unknown	56.570247933884296	100.0	Serratia; Enterobacteriaceae; Serratia; Enterobacteriaceae;
NODE_265_length_2420_cov_0.799655	2420	0.8264462809917356	Unknown	60.867768595041326	100.0	Serratia; Enterobacteriaceae;
NODE_266_length_2418_cov_1.550237	2418	0.8271298593879238	Unknown	49.9586435070306	98.7	Serratia; Enterobacteriaceae;
NODE_267_length_2417_cov_0.971527	2417	1.2412081092263136	Unknown	60.48820852296235	99.76666666666667	Serratia; Enterobacteriaceae; Serratia;
NODE_268_length_2416_cov_0.938282	2416	1.2417218543046358	Unknown	56.498344370860934	99.23333333333333	Serratia; Enterobacteriaceae; Enterobacteriaceae;
NODE_269_length_2415_cov_1.345855	2415	1.6563146997929605	Unknown	57.22567287784679	100.0	Serratia; Serratia; Serratia; Serratia;
NODE_270_length_2412_cov_1.410722	2412	0.8291873963515755	Unknown	50.373134328358205	99.75	Enterobacteriaceae; Serratia;
NODE_271_length_2412_cov_1.302205	2412	1.2437810945273633	Unknown	54.18739635157546	99.83333333333333	Serratia; Serratia; Enterobacteriaceae;
NODE_272_length_2406_cov_64.671435	2406	0.8312551953449708	Unknown	70.53200332502078	100.0	Pseudomonas; Pseudomonas;
NODE_273_length_2406_cov_2.289554	2406	1.2468827930174562	Unknown	40.60681629260183	99.03333333333333	Serratia; Serratia; Serratia;
NODE_274_length_2389_cov_1.116594	2389	1.674340728338217	Unknown	60.94600251151109	100.0	Serratia; Enterobacteriaceae; Enterobacteriaceae; Serratia;
NODE_275_length_2389_cov_0.968559	2389	1.2557555462536627	Unknown	61.49016324822101	100.0	Serratia; Enterobacteriaceae; Serratia;
NODE_276_length_2388_cov_1.203582	2388	1.256281407035176	Unknown	54.56448911222781	100.0	Enterobacteriaceae; Serratia; Serratia;
NODE_277_length_2386_cov_1.151290	2386	0.8382229673093042	Unknown	55.19698239731768	93.7	Serratia; Serratia;
NODE_278_length_2385_cov_1.422135	2385	1.257861635220126	Unknown	50.314465408805034	99.2	Serratia; Enterobacteriaceae; Enterobacteriaceae;
NODE_279_length_2381_cov_1.046012	2381	1.2599748005039901	Unknown	59.80680386392272	100.0	Serratia; Enterobacteriaceae; Enterobacteriaceae;
NODE_280_length_2376_cov_1.045674	2376	0.8417508417508418	Unknown	61.95286195286195	100.0	Serratia; Serratia;
NODE_281_length_2373_cov_1.317942	2373	1.264222503160556	Unknown	51.62241887905604	100.0	Serratia; Enterobacteriaceae; Serratia;
NODE_282_length_2373_cov_0.843887	2373	0.4214075010535187	Unknown	54.78297513695743	100.0	Serratia;
NODE_283_length_2372_cov_1.317202	2372	1.2647554806070826	Unknown	59.822934232715006	99.7	Enterobacteriaceae; Enterobacteriaceae; Enterobacteriaceae;
NODE_284_length_2361_cov_0.778957	2361	1.2706480304955525	Unknown	61.499364675984744	99.9	Enterobacteriaceae; Serratia; Serratia;
NODE_285_length_2350_cov_0.738339	2350	1.702127659574468	Unknown	59.1063829787234	100.0	Serratia; Serratia; Serratia; Serratia;
NODE_286_length_2347_cov_1.229537	2347	1.2782275244993608	Unknown	59.35236472092033	100.0	Enterobacteriaceae; Enterobacteriaceae; Serratia;
NODE_287_length_2347_cov_1.154804	2347	0.42607584149978694	Unknown	55.176821474222415	99.8	Serratia;
NODE_288_length_2345_cov_1.507569	2345	0.8528784648187633	Unknown	62.26012793176972	100.0	Serratia; Enterobacteriaceae;
NODE_289_length_2345_cov_1.130899	2345	1.7057569296375266	Unknown	48.95522388059702	100.0	Serratia; Serratia; Serratia; Serratia;
NODE_290_length_2345_cov_0.917186	2345	1.2793176972281448	Unknown	51.385927505330486	100.0	Serratia; Serratia; Serratia;
NODE_291_length_2344_cov_1.501559	2344	0.8532423208191127	Unknown	47.653583617747444	100.0	Serratia; Serratia;
NODE_292_length_2342_cov_0.926884	2342	1.2809564474807855	Unknown	61.14432109308283	100.0	Serratia; Enterobacteriaceae; Serratia;
NODE_293_length_2336_cov_0.883773	2336	1.7123287671232879	Unknown	64.38356164383562	99.825	Serratia; Serratia; Serratia; Serratia;
NODE_294_length_2332_cov_1.080609	2332	1.7152658662092626	Unknown	60.37735849056604	99.85	Enterobacteriaceae; Serratia; Serratia; Serratia;
NODE_295_length_2323_cov_1.039568	2323	1.7219113215669393	Unknown	54.19715884631942	100.0	Enterobacteriaceae; Enterobacteriaceae; Enterobacteriaceae; Serratia;
NODE_296_length_2317_cov_0.923805	2317	1.7263703064307292	Unknown	60.379801467414765	94.775	Serratia; Enterobacteriaceae; Serratia; Serratia;
NODE_297_length_2308_cov_0.966048	2308	1.2998266897746968	Unknown	64.12478336221838	100.0	Enterobacteriaceae; Serratia; Serratia;
NODE_298_length_2308_cov_0.789045	2308	1.733102253032929	Unknown	61.65511265164645	99.775	Serratia; Enterobacteriaceae; Enterobacteriaceae; Serratia;
NODE_299_length_2304_cov_1.243991	2304	1.3020833333333335	Unknown	62.760416666666664	99.83333333333333	Enterobacteriaceae; Serratia; Enterobacteriaceae;
NODE_300_length_2298_cov_1.361073	2298	0.8703220191470844	Unknown	54.960835509138384	100.0	Serratia; Enterobacteriaceae;
NODE_301_length_2296_cov_1.356850	2296	1.3066202090592336	Unknown	52.39547038327527	100.0	Serratia; Enterobacteriaceae; Serratia;
NODE_302_length_2296_cov_0.798817	2296	0.8710801393728224	Unknown	58.40592334494773	100.0	Enterobacteriaceae; Serratia;
NODE_303_length_2290_cov_1.305796	2290	0.8733624454148472	Unknown	58.209606986899566	100.0	Enterobacteriaceae; Serratia;
NODE_304_length_2289_cov_1.220548	2289	0.436871996505024	Unknown	55.48274355613805	100.0	Serratia;
NODE_305_length_2286_cov_0.709648	2286	0.8748906386701663	Unknown	62.81714785651793	100.0	Serratia; Enterobacteriaceae;
NODE_306_length_2285_cov_1.019671	2285	1.312910284463895	Unknown	59.91247264770241	99.9	Serratia; Enterobacteriaceae; Enterobacteriaceae;
NODE_307_length_2284_cov_1.372082	2284	1.3134851138353767	Unknown	58.58143607705779	100.0	Serratia; Serratia; Enterobacteriaceae;
NODE_308_length_2283_cov_1.015568	2283	1.7520805957074026	Unknown	54.66491458607096	94.8	Serratia; Serratia; Serratia; Serratia;
NODE_309_length_2281_cov_1.028873	2281	1.3152126260412098	Unknown	59.35992985532661	98.26666666666667	Klebsiella; Serratia; Serratia;
NODE_310_length_2277_cov_1.186410	2277	1.3175230566534915	Unknown	55.467720685111985	88.96666666666667	Serratia; Serratia; Pantoea;
NODE_311_length_2275_cov_1.130515	2275	0.8791208791208791	Unknown	56.74725274725275	98.9	Enterobacteriaceae; Serratia;
NODE_312_length_2274_cov_1.173793	2274	1.3192612137203166	Unknown	60.466138962181184	99.4	Serratia; Serratia; Enterobacteriaceae;
NODE_313_length_2272_cov_1.227796	2272	0.8802816901408451	Unknown	51.76056338028169	100.0	Enterobacteriaceae; Serratia;
NODE_314_length_2271_cov_1.138646	2271	1.321003963011889	Unknown	53.32452664024658	100.0	Serratia; Serratia; Enterobacteriaceae;
NODE_315_length_2268_cov_1.103734	2268	1.3227513227513228	Unknown	58.95061728395061	92.43333333333334	Serratia; Enterobacteriaceae; Serratia;
NODE_316_length_2264_cov_0.865589	2264	0.441696113074205	Unknown	64.75265017667844	94.8	Serratia;
NODE_317_length_2258_cov_0.962019	2258	0.8857395925597874	Unknown	61.16031886625333	99.69999999999999	Serratia; Serratia;
NODE_318_length_2258_cov_0.729041	2258	1.328609388839681	Unknown	58.94596988485385	99.4	Enterobacteriaceae; Serratia; Enterobacteriaceae;
NODE_319_length_2256_cov_1.290218	2256	1.3297872340425534	Unknown	62.01241134751773	93.2	Enterobacteriaceae; Serratia; Serratia;
NODE_320_length_2256_cov_0.712100	2256	0.44326241134751776	Unknown	62.14539007092199	99.9	Serratia;
NODE_321_length_2255_cov_0.917904	2255	1.3303769401330379	Unknown	63.68070953436808	99.7	Serratia; Serratia; Serratia;
NODE_322_length_2252_cov_1.244310	2252	0.8880994671403198	Unknown	59.9911190053286	100.0	Enterobacteriaceae; Enterobacteriaceae;
NODE_323_length_2245_cov_1.239515	2245	1.3363028953229399	Unknown	60.75723830734967	100.0	Serratia; Serratia; Serratia;
NODE_324_length_2245_cov_0.939422	2245	1.3363028953229399	Unknown	61.33630289532294	100.0	Serratia; Enterobacteriaceae; Serratia;
NODE_325_length_2242_cov_1.077462	2242	0.8920606601248885	Unknown	56.28902765388047	99.85	Enterobacteriaceae; Enterobacteriaceae;
NODE_326_length_2237_cov_1.232928	2237	0.8940545373267769	Unknown	51.139919535091636	100.0	Enterobacteriaceae; Serratia;
NODE_327_length_2235_cov_0.892322	2235	1.789709172259508	Unknown	58.65771812080537	100.0	Serratia; Serratia; Enterobacteriaceae; Enterobacteriaceae;
NODE_328_length_2233_cov_1.310684	2233	1.3434841021047916	Unknown	57.85938199731303	100.0	Serratia; Serratia; Serratia;
NODE_329_length_2231_cov_1.033302	2231	1.7929179740026895	Unknown	58.225011205737346	99.45	Enterobacteriaceae; Enterobacteriaceae; Enterobacteriaceae; Serratia;
NODE_330_length_2227_cov_1.014568	2227	1.3471037269869781	Unknown	55.096542433767404	99.83333333333333	Enterobacteriaceae; Enterobacteriaceae; Enterobacteriaceae;
NODE_331_length_2224_cov_1.527059	2224	1.3489208633093523	Unknown	52.33812949640287	97.0	Serratia; Serratia; Serratia;
NODE_332_length_2222_cov_1.520019	2222	0.9000900090009001	Unknown	54.41044104410441	100.0	Serratia; Serratia;
NODE_333_length_2222_cov_0.841262	2222	1.8001800180018002	Unknown	58.28082808280828	100.0	Serratia; Enterobacteriaceae; Enterobacteriaceae; Serratia;
NODE_334_length_2221_cov_1.406221	2221	1.8009905447996397	Unknown	57.9918955425484	100.0	Serratia; Enterobacteriaceae; Enterobacteriaceae; Serratia;
NODE_335_length_2220_cov_1.081565	2220	1.8018018018018016	Unknown	56.666666666666664	100.0	Serratia; Serratia; Enterobacteriaceae; Enterobacteriaceae;
NODE_336_length_2218_cov_1.258613	2218	0.9017132551848512	Unknown	62.488728584310195	100.0	Serratia; Enterobacteriaceae;
NODE_337_length_2215_cov_1.056711	2215	1.3544018058690745	Unknown	61.08352144469526	100.0	Serratia; Serratia; Serratia;
NODE_338_length_2214_cov_1.345626	2214	0.4516711833785005	Unknown	54.607046070460704	100.0	Enterobacteriaceae;
NODE_339_length_2207_cov_0.950664	2207	0.9062075215224287	Unknown	62.800181241504305	88.8	Serratia; Enterobacteriaceae;
NODE_340_length_2206_cov_1.514950	2206	1.813236627379873	Unknown	52.855847688123305	100.0	Enterobacteriaceae; Enterobacteriaceae; Enterobacteriaceae; Enterobacteriaceae;
NODE_341_length_2206_cov_1.247271	2206	0.9066183136899365	Unknown	60.10879419764279	100.0	Enterobacteriaceae; Serratia;
NODE_342_length_2199_cov_1.352857	2199	1.364256480218281	Unknown	56.34379263301501	99.93333333333334	Enterobacteriaceae; Enterobacteriaceae; Serratia;
NODE_343_length_2199_cov_0.975238	2199	0.9095043201455207	Unknown	54.160982264665755	100.0	Serratia; Serratia;
NODE_344_length_2197_cov_1.106292	2197	1.3654984069185252	Unknown	62.585343650432414	100.0	Serratia; Enterobacteriaceae; Enterobacteriaceae;
NODE_345_length_2197_cov_0.901811	2197	1.3654984069185252	Unknown	56.759217114246695	100.0	Serratia; Enterobacteriaceae; Enterobacteriaceae;
NODE_346_length_2194_cov_1.183771	2194	1.3673655423883317	Unknown	58.15861440291704	99.9	Enterobacteriaceae; Enterobacteriaceae; Serratia;
NODE_347_length_2192_cov_1.375060	2192	1.3686131386861313	Unknown	57.11678832116789	100.0	Enterobacteriaceae; Enterobacteriaceae; Serratia;
NODE_348_length_2192_cov_1.083612	2192	1.3686131386861313	Unknown	62.86496350364964	99.33333333333333	Serratia; Serratia; Serratia;
NODE_349_length_2191_cov_1.404876	2191	2.2820629849383844	Unknown	58.28388863532633	100.0	Enterobacteriaceae; Enterobacteriaceae; Enterobacteriaceae; Enterobacteriaceae; Serratia;
NODE_350_length_2191_cov_1.219885	2191	1.3692377909630307	Unknown	54.72387037882246	99.83333333333333	Enterobacteriaceae; Enterobacteriaceae; Enterobacteriaceae;
NODE_351_length_2188_cov_1.307803	2188	0.9140767824497257	Unknown	58.3180987202925	100.0	Enterobacteriaceae; Serratia;
NODE_352_length_2187_cov_0.825670	2187	1.3717421124828533	Unknown	65.02057613168725	99.93333333333334	Serratia; Enterobacteriaceae; Serratia;
NODE_353_length_2185_cov_1.354746	2185	1.8306636155606406	Unknown	53.18077803203661	100.0	Serratia; Serratia; Enterobacteriaceae; Serratia;
NODE_354_length_2185_cov_1.101630	2185	1.3729977116704806	Unknown	62.517162471395885	100.0	Enterobacteriaceae; Enterobacteriaceae; Serratia;
NODE_355_length_2183_cov_0.926583	2183	1.3742556115437472	Unknown	62.16216216216216	100.0	Serratia; Enterobacteriaceae; Serratia;
NODE_356_length_2179_cov_34.632692	2179	0.9178522257916476	Unknown	65.44286369894446	100.0	Pseudomonas; Pseudomonas;
NODE_357_length_2176_cov_1.438132	2176	0.45955882352941174	Unknown	61.21323529411765	100.0	Serratia;
NODE_358_length_2175_cov_1.108863	2175	1.3793103448275863	Unknown	57.97701149425287	100.0	Enterobacteriaceae; Enterobacteriaceae; Enterobacteriaceae;
NODE_359_length_2171_cov_0.828668	2171	0.921234454168586	Unknown	58.03777061262091	99.6	Enterobacteriaceae; Serratia;
NODE_360_length_2166_cov_0.606193	2166	1.3850415512465375	Unknown	62.603878116343495	96.93333333333334	Serratia; Serratia; Serratia;
NODE_361_length_2160_cov_0.979622	2160	1.3888888888888888	Unknown	60.46296296296296	100.0	Enterobacteriaceae; Enterobacteriaceae; Serratia;
NODE_362_length_2154_cov_1.207786	2154	0.46425255338904364	Unknown	60.724233983286915	100.0	Enterobacteriaceae;
NODE_363_length_2153_cov_1.610516	2153	1.3934045517882026	Unknown	50.255457501161175	94.16666666666667	Serratia; Serratia; Serratia;
NODE_364_length_2149_cov_1.109756	2149	1.3959981386691485	Unknown	57.747789669613766	100.0	Enterobacteriaceae; Enterobacteriaceae; Serratia;
NODE_365_length_2145_cov_1.085533	2145	1.8648018648018647	Unknown	63.68298368298368	99.85	Serratia; Serratia; Serratia; Serratia;
NODE_366_length_2135_cov_0.838409	2135	0.936768149882904	Unknown	64.30913348946136	99.6	Serratia; Serratia;
NODE_367_length_2134_cov_0.937101	2134	1.4058106841611997	Unknown	56.841611996251174	83.56666666666666	Serratia; Enterobacteriaceae; Citrobacter;
NODE_368_length_2132_cov_1.278898	2132	1.4071294559099436	Unknown	60.1782363977486	100.0	Serratia; Enterobacteriaceae; Enterobacteriaceae;
NODE_369_length_2131_cov_1.318898	2131	0.938526513374003	Unknown	57.25011731581417	100.0	Enterobacteriaceae; Enterobacteriaceae;
NODE_370_length_2128_cov_1.297684	2128	1.4097744360902256	Unknown	59.49248120300752	100.0	Serratia; Enterobacteriaceae; Enterobacteriaceae;
NODE_371_length_2125_cov_1.210267	2125	0.47058823529411764	Unknown	55.576470588235296	100.0	Serratia;
NODE_372_length_2124_cov_1.033086	2124	1.4124293785310733	Unknown	59.7457627118644	100.0	Serratia; Enterobacteriaceae; Serratia;
NODE_373_length_2122_cov_1.184874	2122	0.471253534401508	Unknown	36.85202639019793	100.0	Serratia;
NODE_374_length_2111_cov_1.228131	2111	0.9474182851729037	Unknown	52.96068214116533	98.25	Serratia; Serratia;
NODE_375_length_2110_cov_1.708603	2110	0.9478672985781991	Unknown	38.720379146919434	100.0	Serratia; Enterobacteriaceae;
NODE_376_length_2109_cov_1.127861	2109	1.896633475580844	Unknown	57.32574679943101	99.725	Enterobacteriaceae; Serratia; Enterobacteriaceae; Enterobacteriaceae;
NODE_377_length_2104_cov_1.137157	2104	0.9505703422053231	Unknown	58.60266159695817	100.0	Enterobacteriaceae; Enterobacteriaceae;
NODE_378_length_2104_cov_1.074813	2104	1.4258555133079847	Unknown	63.35551330798479	99.76666666666667	Serratia; Enterobacteriaceae; Enterobacteriaceae;
NODE_379_length_2093_cov_1.392177	2093	1.433349259436216	Unknown	44.099378881987576	99.86666666666666	Serratia; Serratia; Enterobacteriaceae;
NODE_380_length_2091_cov_1.096888	2091	0.9564801530368244	Unknown	59.732185557149684	99.35	Serratia; Enterobacteriaceae;
NODE_381_length_2091_cov_0.884538	2091	1.4347202295552366	Unknown	63.4624581539933	100.0	Serratia; Serratia; Serratia;
NODE_382_length_2087_cov_1.494970	2087	0.47915668423574503	Unknown	50.26353617632966	100.0	Serratia;
NODE_383_length_2086_cov_1.090589	2086	1.4381591562799618	Unknown	53.787152444870564	99.83333333333333	Enterobacteriaceae; Serratia; Serratia;
NODE_384_length_2083_cov_1.710685	2083	0.48007681228996635	Unknown	45.223235717714836	100.0	Serratia;
NODE_385_length_2082_cov_1.490671	2082	1.4409221902017293	Unknown	46.30163304514889	99.86666666666666	Serratia; Enterobacteriaceae; Serratia;
NODE_386_length_2081_cov_1.076186	2081	1.4416146083613648	Unknown	55.30994714079769	100.0	Serratia; Enterobacteriaceae; Enterobacteriaceae;
NODE_387_length_2080_cov_1.169107	2080	1.4423076923076923	Unknown	59.51923076923077	100.0	Serratia; Serratia; Enterobacteriaceae;
NODE_388_length_2076_cov_1.136065	2076	1.4450867052023122	Unknown	59.296724470134876	100.0	Serratia; Serratia; Serratia;
NODE_389_length_2076_cov_1.084471	2076	0.9633911368015414	Unknown	61.80154142581888	100.0	Serratia; Serratia;
NODE_390_length_2073_cov_1.682877	2073	0.964785335262904	Unknown	53.40086830680174	100.0	Serratia; Enterobacteriaceae;
NODE_391_length_2068_cov_1.375317	2068	1.4506769825918762	Unknown	55.4642166344294	100.0	Enterobacteriaceae; Enterobacteriaceae; Serratia;
NODE_392_length_2066_cov_0.886629	2066	1.4520813165537272	Unknown	62.971926427879964	100.0	Serratia; Serratia; Enterobacteriaceae;
NODE_393_length_2065_cov_0.961343	2065	0.9685230024213075	Unknown	63.09927360774819	99.65	Serratia; Serratia;
NODE_394_length_2059_cov_0.975000	2059	0.4856726566294317	Unknown	51.724137931034484	100.0	Serratia;
NODE_395_length_2056_cov_0.679612	2056	1.9455252918287937	Unknown	61.673151750972764	100.0	Serratia; Enterobacteriaceae; Enterobacteriaceae; Serratia;
NODE_396_length_2055_cov_1.030164	2055	1.4598540145985401	Unknown	63.74695863746959	100.0	Enterobacteriaceae; Enterobacteriaceae; Serratia;
NODE_397_length_2049_cov_1.320513	2049	0.4880429477794046	Unknown	57.296242069302096	91.2	Serratia;
NODE_398_length_2046_cov_0.982537	2046	0.9775171065493647	Unknown	66.22678396871945	100.0	Serratia; Serratia;
NODE_399_length_2045_cov_1.237924	2045	0.48899755501222497	Unknown	62.053789731051346	100.0	Serratia;
NODE_400_length_2044_cov_0.936761	2044	1.467710371819961	Unknown	56.5068493150685	100.0	Escherichia; Enterobacteriaceae; Serratia;
NODE_401_length_2037_cov_1.394737	2037	1.4727540500736378	Unknown	62.54295532646048	99.83333333333333	Enterobacteriaceae; Enterobacteriaceae; Serratia;
NODE_402_length_2037_cov_1.022188	2037	1.4727540500736378	Unknown	58.37015218458518	100.0	Enterobacteriaceae; Serratia; Serratia;
NODE_403_length_2034_cov_1.676486	2034	0.4916420845624386	Unknown	49.11504424778761	100.0	Serratia;
NODE_404_length_2033_cov_1.171665	2033	1.4756517461878997	Unknown	63.600590260698475	100.0	Serratia; Serratia; Serratia;
NODE_405_length_2030_cov_1.111859	2030	0.9852216748768474	Unknown	58.57142857142858	99.8	Serratia; Serratia;
NODE_406_length_2028_cov_0.960601	2028	1.4792899408284024	Unknown	61.04536489151874	100.0	Serratia; Serratia; Serratia;
NODE_407_length_2025_cov_1.381101	2025	0.4938271604938272	Unknown	61.97530864197531	100.0	Serratia;
NODE_408_length_2023_cov_1.032744	2023	0.9886307464162135	Unknown	66.2382600098863	100.0	Enterobacteriaceae; Enterobacteriaceae;
NODE_409_length_2023_cov_0.863825	2023	0.49431537320810676	Unknown	62.728620860108755	100.0	Serratia;
NODE_410_length_2022_cov_1.348934	2022	0.9891196834817014	Unknown	58.902077151335305	99.8	Enterobacteriaceae; Serratia;
NODE_411_length_2022_cov_0.881955	2022	1.483679525222552	Unknown	59.990108803165185	100.0	Serratia; Enterobacteriaceae; Shigella;
NODE_412_length_2017_cov_1.088159	2017	0.991571641051066	Unknown	54.23896876549331	99.8	Serratia; Serratia;
NODE_413_length_2015_cov_1.149269	2015	0.4962779156327543	Unknown	59.851116625310176	100.0	Serratia;
NODE_414_length_2014_cov_1.227154	2014	0.99304865938431	Unknown	39.97020854021847	99.05	Escherichia; Serratia;
NODE_415_length_2014_cov_0.890339	2014	1.4895729890764648	Unknown	66.08738828202581	100.0	Serratia; Serratia; Serratia;
NODE_416_length_2007_cov_0.829140	2007	0.996512207274539	Unknown	60.53811659192825	99.9	Enterobacteriaceae; Serratia;
NODE_417_length_2006_cov_0.900367	2006	0.9970089730807579	Unknown	63.609172482552346	99.9	Serratia; Serratia;
NODE_418_length_2005_cov_1.307450	2005	1.4962593516209477	Unknown	64.03990024937656	100.0	Enterobacteriaceae; Serratia; Shigella;
NODE_419_length_2005_cov_1.175761	2005	2.493765586034913	Unknown	56.70822942643392	100.0	Enterobacteriaceae; Enterobacteriaceae; Enterobacteriaceae; Enterobacteriaceae; Enterobacteriaceae;
NODE_420_length_2005_cov_0.855719	2005	1.4962593516209477	Unknown	62.14463840399003	100.0	Serratia; Serratia; Serratia;
NODE_421_length_2004_cov_0.992651	2004	2.4950099800399204	Unknown	52.59481037924152	93.16	Serratia; Enterobacter; Serratia; Serratia; Serratia;
NODE_422_length_2001_cov_1.040484	2001	0.9995002498750625	Unknown	62.56871564217891	99.8	Enterobacteriaceae; Serratia;
NODE_423_length_1998_cov_0.843075	1998	1.5015015015015014	Unknown	61.41141141141141	100.0	Serratia; Serratia; Serratia;
NODE_424_length_1997_cov_1.091149	1997	1.502253380070105	Unknown	58.38758137205809	98.86666666666666	Serratia; Enterobacteriaceae; Enterobacteriaceae;
NODE_425_length_1996_cov_1.677385	1996	1.002004008016032	Unknown	53.95791583166333	99.85	Serratia; Serratia;
NODE_426_length_1996_cov_1.035319	1996	1.503006012024048	Unknown	56.963927855711425	100.0	Shigella; Enterobacteriaceae; Serratia;
NODE_427_length_1995_cov_1.084916	1995	1.0025062656641603	Unknown	59.49874686716792	97.5	Serratia; Serratia;
NODE_428_length_1995_cov_1.069620	1995	1.5037593984962405	Unknown	54.4360902255639	100.0	Serratia; Enterobacteriaceae; Enterobacteriaceae;
NODE_429_length_1989_cov_0.828571	1989	1.0055304172951232	Unknown	65.15837104072398	100.0	Serratia; Enterobacteriaceae;
NODE_430_length_1988_cov_1.422975	1988	1.5090543259557345	Unknown	55.48289738430584	98.9	Serratia; Enterobacteriaceae; Sodalis;
NODE_431_length_1986_cov_1.320085	1986	2.014098690835851	Unknown	54.68277945619335	99.875	Serratia; Enterobacteriaceae; Enterobacteriaceae; Serratia;
NODE_432_length_1986_cov_1.076842	1986	1.5105740181268883	Unknown	63.39375629405841	99.3	Enterobacteriaceae; Serratia; Enterobacteriaceae;
NODE_433_length_1984_cov_1.285942	1984	1.0080645161290323	Unknown	59.52620967741935	99.85	Enterobacteriaceae; Serratia;
NODE_434_length_1979_cov_1.098936	1979	1.010611419909045	Unknown	54.62354724608388	100.0	Enterobacteriaceae; Enterobacteriaceae;
NODE_435_length_1977_cov_0.871140	1977	2.0232675771370765	Unknown	58.47243297926151	100.0	Enterobacteriaceae; Enterobacteriaceae; Serratia; Serratia;
NODE_436_length_1975_cov_1.009595	1975	0.5063291139240506	Unknown	65.46835443037975	99.1	Serratia;
NODE_437_length_1973_cov_1.179296	1973	1.5205271160669032	Unknown	65.88950836289914	100.0	Serratia; Serratia; Serratia;
NODE_438_length_1966_cov_1.418318	1966	1.017293997965412	Unknown	55.03560528992879	100.0	Serratia; Enterobacteriaceae;
NODE_439_length_1962_cov_1.098765	1962	1.019367991845056	Unknown	51.8348623853211	99.9	Serratia; Enterobacteriaceae;
NODE_440_length_1960_cov_1.041376	1960	1.0204081632653061	Unknown	61.12244897959184	99.8	Serratia; Serratia;
NODE_441_length_1959_cov_1.379570	1959	1.5313935681470137	Unknown	59.21388463501786	99.86666666666666	Enterobacteriaceae; Enterobacteriaceae; Serratia;
NODE_442_length_1959_cov_0.958602	1959	1.0209290454313424	Unknown	61.66411434405309	98.7	Enterobacteriaceae; Enterobacteriaceae;
NODE_443_length_1958_cov_1.334051	1958	1.0214504596527068	Unknown	45.50561797752809	98.3	Serratia; Serratia;
NODE_444_length_1958_cov_1.287251	1958	1.0214504596527068	Unknown	62.41062308478039	99.5	Serratia; Enterobacteriaceae;
NODE_445_length_1958_cov_1.013986	1958	2.0429009193054135	Unknown	63.17671092951992	100.0	Enterobacteriaceae; Enterobacteriaceae; Enterobacteriaceae; Enterobacteriaceae;
NODE_446_length_1952_cov_1.308689	1952	1.5368852459016393	Unknown	61.32172131147541	96.03333333333333	Enterobacteriaceae; Serratia; Serratia;
NODE_447_length_1952_cov_1.187804	1952	1.0245901639344261	Unknown	62.44877049180327	100.0	Serratia; Enterobacteriaceae;
NODE_448_length_1951_cov_1.664687	1951	1.0251153254741159	Unknown	60.99436186570989	100.0	Enterobacteriaceae; Serratia;
NODE_449_length_1952_cov_0.739741	1952	1.0245901639344261	Unknown	55.68647540983606	100.0	Serratia; Enterobacteriaceae;
NODE_450_length_1950_cov_1.001621	1950	1.0256410256410258	Unknown	55.333333333333336	100.0	Serratia; Serratia;
NODE_451_length_1950_cov_0.829281	1950	2.0512820512820515	Unknown	59.179487179487175	99.175	Serratia; Serratia; Serratia; Serratia;
NODE_452_length_1948_cov_1.366144	1948	1.026694045174538	Unknown	52.874743326488705	100.0	Serratia; Serratia;
NODE_453_length_1948_cov_1.103299	1948	1.540041067761807	Unknown	61.652977412731005	99.86666666666666	Serratia; Enterobacteriaceae; Serratia;
NODE_454_length_1943_cov_1.266811	1943	1.029336078229542	Unknown	61.142563046834795	100.0	Serratia; Serratia;
NODE_455_length_1943_cov_1.221258	1943	2.058672156459084	Unknown	56.51055069480185	99.725	Enterobacteriaceae; Enterobacteriaceae; Enterobacteriaceae; Serratia;
NODE_456_length_1942_cov_0.915355	1942	1.544799176107106	Unknown	65.96292481977343	99.1	Serratia; Serratia; Enterobacteriaceae;
NODE_457_length_1941_cov_1.290988	1941	1.0303967027305512	Unknown	33.90005151983513	100.0	Serratia; Pseudomonas;
NODE_458_length_1940_cov_1.451928	1940	2.061855670103093	Unknown	58.35051546391753	99.625	Enterobacteriaceae; Enterobacteriaceae; Enterobacteriaceae; Serratia;
NODE_459_length_1940_cov_1.263987	1940	2.061855670103093	Unknown	57.21649484536082	100.0	Enterobacteriaceae; Enterobacteriaceae; Serratia; Serratia;
NODE_460_length_1936_cov_1.317365	1936	1.0330578512396695	Unknown	61.311983471074385	100.0	Enterobacteriaceae; Enterobacteriaceae;
NODE_461_length_1934_cov_0.837602	1934	1.5511892450879008	Unknown	61.89245087900724	100.0	Serratia; Serratia; Serratia;
NODE_462_length_1933_cov_1.042530	1933	1.5519917227108122	Unknown	61.303673047077076	100.0	Serratia; Serratia; Serratia;
NODE_463_length_1931_cov_1.424127	1931	1.5535991714137751	Unknown	61.78146038322113	99.9	Serratia; Enterobacteriaceae; Enterobacteriaceae;
NODE_464_length_1928_cov_0.782941	1928	1.5560165975103735	Unknown	56.794605809128626	97.66666666666667	Serratia; Serratia; Serratia;
NODE_465_length_1924_cov_1.228493	1924	1.0395010395010396	Unknown	57.32848232848233	100.0	Enterobacteriaceae; Enterobacteriaceae;
NODE_466_length_1923_cov_1.153509	1923	3.1201248049921997	Unknown	49.609984399375975	100.0	Enterobacteriaceae; Enterobacteriaceae; Gammaproteobacteria; Enterobacteriaceae; Enterobacteriaceae; Serratia;
NODE_467_length_1921_cov_1.246981	1921	1.5616866215512752	Unknown	61.68662155127538	93.0	Enterobacteriaceae; Enterobacteriaceae; Dickeya;
NODE_468_length_1920_cov_1.044481	1920	2.0833333333333335	Unknown	58.333333333333336	98.55	Enterobacteriaceae; Serratia; Enterobacteriaceae; Serratia;
NODE_469_length_1920_cov_0.995058	1920	1.5625	Unknown	55.625	100.0	Enterobacteriaceae; Serratia; Enterobacteriaceae;
NODE_470_length_1916_cov_1.182168	1916	2.0876826722338206	Unknown	58.76826722338204	99.675	Serratia; Enterobacteriaceae; Serratia; Serratia;
NODE_471_length_1911_cov_1.625828	1911	1.0465724751439036	Unknown	41.86289900575615	100.0	Serratia; Serratia;
NODE_472_length_1911_cov_1.431015	1911	2.6164311878597593	Unknown	49.03192046049189	99.38	Yersinia; Serratia; Enterobacteriaceae; Proteobacteria; Enterobacteriaceae;
NODE_473_length_1911_cov_1.217991	1911	1.5698587127158556	Unknown	65.149136577708	99.63333333333333	Serratia; Serratia; Enterobacteriaceae;
NODE_474_length_1911_cov_1.179912	1911	1.5698587127158556	Unknown	61.224489795918366	100.0	Serratia; Enterobacteriaceae; Serratia;
NODE_475_length_1907_cov_0.899889	1907	0.5243838489774515	Unknown	65.02359727320398	99.8	Serratia;
NODE_476_length_1906_cov_1.430548	1906	1.5739769150052467	Unknown	61.07030430220357	100.0	Enterobacteriaceae; Enterobacteriaceae; Serratia;
NODE_477_length_1903_cov_0.767738	1903	1.5764582238570677	Unknown	58.85444035733053	100.0	Enterobacteriaceae; Enterobacteriaceae; Enterobacteriaceae;
NODE_478_length_1902_cov_1.361065	1902	1.5772870662460567	Unknown	52.944269190325976	88.6	Serratia; Erwinia; Serratia;
NODE_479_length_1900_cov_0.993337	1900	1.0526315789473684	Unknown	56.684210526315795	100.0	Serratia; Enterobacteriaceae;
NODE_480_length_1899_cov_310.588889	1899	0.0	Unknown	52.50131648235914	NA
NODE_481_length_1894_cov_1.188858	1894	1.5839493136219642	Unknown	60.13727560718058	100.0	Serratia; Serratia; Serratia;
NODE_482_length_1894_cov_0.934262	1894	1.0559662090813096	Unknown	35.42766631467793	100.0	Serratia; Serratia;
NODE_483_length_1893_cov_0.940914	1893	1.5847860538827259	Unknown	63.074484944532486	99.86666666666666	Serratia; Serratia; Enterobacteriaceae;
NODE_484_length_1892_cov_1.650864	1892	1.5856236786469344	Unknown	54.756871035940804	100.0	Enterobacteriaceae; Enterobacteriaceae; Serratia;
NODE_485_length_1892_cov_1.442276	1892	1.5856236786469344	Unknown	50.52854122621564	100.0	Serratia; Enterobacteriaceae; Enterobacteriaceae;
NODE_486_length_1886_cov_1.128148	1886	1.0604453870625663	Unknown	61.82396606574761	100.0	Enterobacteriaceae; Serratia;
NODE_487_length_1886_cov_1.010073	1886	1.0604453870625663	Unknown	48.78048780487805	99.05	Serratia; Serratia;
NODE_488_length_1885_cov_1.242441	1885	1.0610079575596818	Unknown	61.96286472148541	100.0	Serratia; Enterobacteriaceae;
NODE_489_length_1885_cov_0.933371	1885	2.1220159151193636	Unknown	57.931034482758626	100.0	Enterobacteriaceae; Serratia; Enterobacteriaceae; Serratia;
NODE_490_length_1882_cov_0.837353	1882	1.5940488841657812	Unknown	63.54941551540914	99.7	Enterobacteriaceae; Serratia; Serratia;
NODE_491_length_1881_cov_1.080808	1881	1.063264221158958	Unknown	58.63902179691654	100.0	Enterobacteriaceae; Serratia;
NODE_492_length_1878_cov_1.137718	1878	0.5324813631522897	Unknown	61.55484558040468	100.0	Serratia;
NODE_493_length_1875_cov_0.953829	1875	1.0666666666666667	Unknown	58.45333333333333	100.0	Serratia; Enterobacteriaceae;
NODE_494_length_1874_cov_1.114366	1874	1.6008537886872998	Unknown	59.49839914621131	99.4	Enterobacteriaceae; Enterobacteriaceae; Serratia;
NODE_495_length_1874_cov_1.021972	1874	1.0672358591248665	Unknown	54.85592315901814	100.0	Serratia; Serratia;
NODE_496_length_1873_cov_1.426156	1873	1.0678056593699947	Unknown	56.75387079551521	100.0	Serratia; Enterobacteriaceae;
NODE_497_length_1871_cov_0.997178	1871	1.6034206306787815	Unknown	56.333511491181184	99.86666666666666	Serratia; Serratia; Serratia;
NODE_498_length_1869_cov_1.333898	1869	1.6051364365971108	Unknown	61.85125735687534	100.0	Serratia; Enterobacteriaceae; Serratia;
NODE_499_length_1868_cov_1.074618	1868	1.6059957173447537	Unknown	55.6745182012848	100.0	Enterobacteriaceae; Serratia; Serratia;
NODE_500_length_1865_cov_1.718007	1865	1.0723860589812333	Unknown	54.74530831099196	100.0	Serratia; Enterobacteriaceae;
NODE_501_length_1864_cov_1.086119	1864	1.6094420600858368	Unknown	54.34549356223176	99.8	Serratia; Enterobacteriaceae; Serratia;
NODE_502_length_1863_cov_1.064626	1863	1.0735373054213635	Unknown	60.601180891035966	100.0	Serratia; Serratia;
NODE_503_length_1861_cov_1.113507	1861	1.6120365394948952	Unknown	58.51692638366469	100.0	Serratia; Enterobacteriaceae; Enterobacteriaceae;
NODE_504_length_1860_cov_1.219194	1860	1.6129032258064515	Unknown	58.763440860215056	100.0	Serratia; Serratia; Enterobacteriaceae;
NODE_505_length_1860_cov_0.897785	1860	1.075268817204301	Unknown	63.81720430107527	100.0	Serratia; Serratia;
NODE_506_length_1858_cov_1.081296	1858	0.5382131324004306	Unknown	48.977395048439185	100.0	Serratia;
NODE_507_length_1857_cov_0.992605	1857	1.6155088852988693	Unknown	56.758212170166935	100.0	Serratia; Enterobacteriaceae; Serratia;
NODE_508_length_1855_cov_1.054670	1855	2.1563342318059298	Unknown	62.102425876010784	100.0	Serratia; Enterobacteriaceae; Enterobacteriaceae; Serratia;
NODE_509_length_1850_cov_1.551114	1850	1.6216216216216215	Unknown	54.486486486486484	99.8	Serratia; Serratia; Serratia;
NODE_510_length_1850_cov_1.165049	1850	1.081081081081081	Unknown	54.59459459459459	100.0	Serratia; Serratia;
NODE_511_length_1849_cov_1.020000	1849	0.5408328826392644	Unknown	55.002704164413196	100.0	Enterobacteriaceae;
NODE_512_length_1847_cov_1.225973	1847	1.6242555495397943	Unknown	54.35841905793178	100.0	Serratia; Enterobacteriaceae; Enterobacteriaceae;
NODE_513_length_1844_cov_1.114613	1844	0.5422993492407809	Unknown	63.015184381778745	100.0	Serratia;
NODE_514_length_1839_cov_1.790805	1839	1.6313213703099512	Unknown	59.325720500271885	100.0	Serratia; Serratia; Serratia;
NODE_515_length_1839_cov_1.552299	1839	1.6313213703099512	Unknown	52.69168026101142	100.0	Enterobacteriaceae; Proteobacteria; Enterobacteriaceae;
NODE_516_length_1837_cov_1.248562	1837	2.1774632553075666	Unknown	58.02939575394666	100.0	Enterobacteriaceae; Enterobacteriaceae; Enterobacteriaceae; Enterobacteriaceae;
NODE_517_length_1833_cov_0.750865	1833	1.0911074740861975	Unknown	59.901800327332246	99.85	Serratia; Enterobacteriaceae;
NODE_518_length_1832_cov_1.714368	1832	1.6375545851528384	Unknown	56.87772925764192	100.0	Serratia; Serratia; Serratia;
NODE_519_length_1832_cov_0.812464	1832	1.0917030567685588	Unknown	66.2117903930131	100.0	Serratia; Serratia;
NODE_520_length_1831_cov_1.221132	1831	1.0922992900054616	Unknown	57.1818678317859	100.0	Serratia; Serratia;
NODE_521_length_1831_cov_0.924365	1831	1.0922992900054616	Unknown	61.33260513380666	100.0	Serratia; Serratia;
NODE_522_length_1829_cov_1.112717	1829	0.5467468562055768	Unknown	53.03444505194095	72.8	Hafnia;
NODE_523_length_1826_cov_1.057325	1826	1.6429353778751368	Unknown	55.038335158817084	100.0	Enterobacteriaceae; Enterobacteriaceae; Enterobacteriaceae;
NODE_524_length_1826_cov_0.990156	1826	2.190580503833516	Unknown	55.80503833515882	97.85	Enterobacteriaceae; Serratia; Serratia; Serratia;
NODE_525_length_1825_cov_1.345886	1825	1.6438356164383563	Unknown	59.12328767123287	100.0	Enterobacteriaceae; Enterobacteriaceae; Serratia;
NODE_526_length_1821_cov_1.038908	1821	1.098297638660077	Unknown	66.39209225700165	99.9	Serratia; Serratia;
NODE_527_length_1820_cov_1.088902	1820	1.6483516483516483	Unknown	49.67032967032967	100.0	Serratia; Serratia; Serratia;
NODE_528_length_1816_cov_1.090856	1816	0.5506607929515418	Unknown	63.87665198237885	100.0	Serratia;
NODE_529_length_1814_cov_1.192420	1814	1.6538037486218302	Unknown	64.11245865490628	100.0	Serratia; Serratia; Serratia;
NODE_530_length_1812_cov_1.482195	1812	1.6556291390728477	Unknown	59.65783664459161	100.0	Serratia; Serratia; Serratia;
NODE_531_length_1812_cov_0.932283	1812	0.5518763796909492	Unknown	60.375275938189844	100.0	Serratia;
NODE_532_length_1810_cov_1.302747	1810	0.5524861878453039	Unknown	56.46408839779006	100.0	Serratia;
NODE_533_length_1807_cov_1.022248	1807	1.6602102933038185	Unknown	59.60154952960708	100.0	Enterobacteriaceae; Serratia; Serratia;
NODE_534_length_1803_cov_1.541667	1803	2.2185246810870773	Unknown	56.905158069883534	100.0	Serratia; Enterobacteriaceae; Enterobacteriaceae; Serratia;
NODE_535_length_1803_cov_1.282277	1803	2.2185246810870773	Unknown	55.574043261231274	100.0	Serratia; Enterobacteriaceae; Enterobacteriaceae; Serratia;
NODE_536_length_1803_cov_1.157277	1803	1.1092623405435387	Unknown	51.96894065446478	100.0	Enterobacteriaceae; Serratia;
NODE_537_length_1803_cov_1.061620	1803	0.5546311702717693	Unknown	57.95895729339989	100.0	Serratia;
NODE_538_length_1802_cov_1.527892	1802	2.2197558268590454	Unknown	49.77802441731409	100.0	Serratia; Serratia; Enterobacteriaceae; Enterobacteriaceae;
NODE_539_length_1798_cov_0.681577	1798	1.1123470522803114	Unknown	64.12680756395996	99.35	Enterobacteriaceae; Enterobacteriaceae;
NODE_540_length_1796_cov_0.866824	1796	1.1135857461024499	Unknown	62.80623608017817	100.0	Serratia; Shigella;
NODE_541_length_1791_cov_1.296099	1791	1.1166945840312674	Unknown	61.86487995533222	100.0	Serratia; Serratia;
NODE_542_length_1787_cov_0.887441	1787	1.6787912702853947	Unknown	59.31729155008394	99.06666666666666	Serratia; Serratia; Serratia;
NODE_543_length_1787_cov_0.736374	1787	1.119194180190263	Unknown	62.61891438164522	100.0	Enterobacteriaceae; Serratia;
NODE_544_length_1786_cov_1.369887	1786	1.1198208286674132	Unknown	56.88689809630459	100.0	Serratia; Serratia;
NODE_545_length_1785_cov_1.026690	1785	1.1204481792717087	Unknown	50.53221288515406	100.0	Serratia; Serratia;
NODE_546_length_1784_cov_0.713353	1784	1.6816143497757847	Unknown	63.62107623318386	99.66666666666667	Serratia; Serratia; Enterobacteriaceae;
NODE_547_length_1783_cov_1.456651	1783	1.682557487380819	Unknown	53.67358384744813	100.0	Serratia; Enterobacteriaceae; Enterobacteriaceae;
NODE_548_length_1782_cov_1.031491	1782	1.122334455667789	Unknown	59.93265993265994	93.35	Serratia; Enterobacteriaceae;
NODE_549_length_1777_cov_0.996424	1777	1.6882386043894204	Unknown	59.032076533483405	100.0	Enterobacteriaceae; Enterobacteriaceae; Serratia;
NODE_550_length_1777_cov_0.930274	1777	1.6882386043894204	Unknown	61.057962858750706	100.0	Serratia; Serratia; Enterobacteriaceae;
NODE_551_length_1775_cov_1.325776	1775	1.1267605633802817	Unknown	57.12676056338029	98.35	Serratia; Serratia;
NODE_552_length_1775_cov_1.170644	1775	2.2535211267605635	Unknown	53.91549295774648	100.0	Enterobacteriaceae; Enterobacteriaceae; Enterobacteriaceae; Serratia;
NODE_553_length_1775_cov_0.887828	1775	1.1267605633802817	Unknown	57.183098591549296	99.9	Klebsiella; Serratia;
NODE_554_length_1774_cov_0.971940	1774	1.1273957158962795	Unknown	60.31567080045096	100.0	Enterobacteriaceae; Serratia;
NODE_555_length_1772_cov_1.646742	1772	1.693002257336343	Unknown	59.762979683972915	99.46666666666667	Enterobacteriaceae; Enterobacteriaceae; Serratia;
NODE_556_length_1772_cov_1.139868	1772	1.693002257336343	Unknown	57.78781038374717	100.0	Shigella; Enterobacteriaceae; Serratia;
NODE_557_length_1772_cov_1.071727	1772	1.1286681715575622	Unknown	66.81715575620768	99.65	Serratia; Serratia;
NODE_558_length_1772_cov_0.982068	1772	1.1286681715575622	Unknown	61.963882618510155	100.0	Serratia; Serratia;
NODE_559_length_1771_cov_1.232656	1771	1.129305477131564	Unknown	60.079051383399204	99.85	Enterobacteriaceae; Serratia;
NODE_560_length_1770_cov_1.197487	1770	0.5649717514124294	Unknown	56.49717514124294	100.0	Serratia;
NODE_561_length_1768_cov_1.014380	1768	1.6968325791855203	Unknown	58.93665158371041	100.0	Serratia; Enterobacteriaceae; Enterobacteriaceae;
NODE_562_length_1767_cov_1.161871	1767	1.697792869269949	Unknown	56.47990945104697	99.5	Serratia; citrate; Enterobacteriaceae;
NODE_563_length_1767_cov_1.095324	1767	1.697792869269949	Unknown	59.98868138087153	99.83333333333333	Enterobacteriaceae; Enterobacteriaceae; Serratia;
NODE_564_length_1767_cov_0.985012	1767	0.5659309564233164	Unknown	62.252405206564795	100.0	Serratia;
NODE_565_length_1767_cov_0.678058	1767	1.697792869269949	Unknown	65.3084323712507	100.0	Serratia; Serratia; Serratia;
NODE_566_length_1764_cov_0.909309	1764	1.1337868480725624	Unknown	56.40589569160998	100.0	Serratia; Serratia;
NODE_567_length_1763_cov_1.428486	1763	1.1344299489506524	Unknown	51.04934770277936	100.0	Serratia; Serratia;
NODE_568_length_1762_cov_1.043295	1762	1.1350737797956867	Unknown	60.10215664018161	98.15	Serratia; Enterobacteriaceae;
NODE_569_length_1759_cov_1.398193	1759	1.7055144968732234	Unknown	56.62308129619101	99.83333333333333	Serratia; Serratia; Serratia;
NODE_570_length_1757_cov_1.028347	1757	1.1383039271485487	Unknown	61.69607285145133	100.0	Serratia; Enterobacteriaceae;
NODE_571_length_1756_cov_0.911285	1756	2.277904328018223	Unknown	58.76993166287016	100.0	Enterobacteriaceae; Enterobacteriaceae; Enterobacteriaceae; Serratia;
NODE_572_length_1754_cov_1.427795	1754	0.5701254275940707	Unknown	45.83808437856328	100.0	Enterobacteriaceae;
NODE_573_length_1754_cov_1.041088	1754	2.280501710376283	Unknown	55.53021664766249	100.0	Serratia; Enterobacteriaceae; Serratia; Serratia;
NODE_574_length_1754_cov_0.843505	1754	1.710376282782212	Unknown	57.58266818700114	100.0	Enterobacteriaceae; Serratia; Enterobacteriaceae;
NODE_575_length_1753_cov_1.076179	1753	1.7113519680547633	Unknown	61.836851112378774	100.0	Enterobacteriaceae; Enterobacteriaceae; Enterobacteriaceae;
NODE_576_length_1751_cov_0.623487	1751	1.7133066818960596	Unknown	63.50656767561394	100.0	Serratia; Enterobacteriaceae; Serratia;
NODE_577_length_1749_cov_1.396364	1749	1.1435105774728416	Unknown	61.06346483704974	99.9	Serratia; Serratia;
NODE_578_length_1748_cov_1.123711	1748	2.288329519450801	Unknown	60.01144164759725	100.0	Serratia; Enterobacteriaceae; Enterobacteriaceae; Serratia;
NODE_579_length_1748_cov_1.113402	1748	1.1441647597254005	Unknown	61.098398169336384	100.0	Serratia; Serratia;
NODE_580_length_1747_cov_1.051578	1747	1.717229536348025	Unknown	62.10646823125357	100.0	Serratia; Serratia; Serratia;
NODE_581_length_1746_cov_1.026715	1746	1.145475372279496	Unknown	63.001145475372276	100.0	Serratia; Serratia;
NODE_582_length_1744_cov_1.217629	1744	1.7201834862385321	Unknown	63.36009174311926	100.0	Serratia; Enterobacteriaceae; Serratia;
NODE_583_length_1739_cov_0.876220	1739	2.3001725129384702	Unknown	59.229442208165615	100.0	Serratia; Enterobacteriaceae; Enterobacteriaceae; Escherichia;
NODE_584_length_1738_cov_1.206833	1738	1.7261219792865363	Unknown	58.97583429228999	100.0	Serratia; Serratia; Serratia;
NODE_585_length_1737_cov_1.160562	1737	1.1514104778353482	Unknown	59.124928036845134	100.0	Enterobacteriaceae; Serratia;
NODE_586_length_1734_cov_1.184098	1734	1.7301038062283738	Unknown	60.26528258362168	100.0	Serratia; Enterobacteriaceae; Enterobacteriaceae;
NODE_587_length_1732_cov_1.094917	1732	2.3094688221709005	Unknown	58.66050808314087	100.0	Pseudomonas; Enterobacteriaceae; Serratia; Serratia;
NODE_588_length_1732_cov_0.990202	1732	1.1547344110854503	Unknown	65.64665127020785	100.0	Serratia; Serratia;
NODE_589_length_1731_cov_0.991422	1731	1.7331022530329288	Unknown	55.69035239745812	100.0	Serratia; Serratia; Enterobacteriaceae;
NODE_590_length_1730_cov_1.213979	1730	1.1560693641618498	Unknown	58.95953757225434	100.0	Serratia; Serratia;
NODE_591_length_1730_cov_1.023912	1730	1.7341040462427746	Unknown	59.82658959537572	100.0	Enterobacteriaceae; Enterobacteriaceae; Serratia;
NODE_592_length_1730_cov_0.979767	1730	1.1560693641618498	Unknown	64.04624277456648	100.0	Enterobacteriaceae; Serratia;
NODE_593_length_1729_cov_1.100613	1729	1.156737998843262	Unknown	56.68016194331984	100.0	Serratia; Serratia;
NODE_594_length_1728_cov_0.908533	1728	1.7361111111111112	Unknown	65.50925925925925	99.8	Enterobacteriaceae; Serratia; Serratia;
NODE_595_length_1727_cov_0.966216	1727	1.1580775911986103	Unknown	64.21540243196294	99.85	Serratia; Enterobacteriaceae;
NODE_596_length_1725_cov_1.051046	1725	1.7391304347826086	Unknown	60.63768115942029	100.0	Serratia; Enterobacteriaceae; Serratia;
NODE_597_length_1725_cov_0.833333	1725	0.5797101449275363	Unknown	61.79710144927536	100.0	Serratia;
NODE_598_length_1725_cov_0.815498	1725	1.1594202898550725	Unknown	61.68115942028985	100.0	Enterobacteriaceae; Serratia;
NODE_599_length_1724_cov_0.992000	1724	1.160092807424594	Unknown	63.92111368909513	100.0	Serratia; Serratia;
NODE_600_length_1721_cov_1.155364	1721	1.1621150493898895	Unknown	63.974433468913425	100.0	Enterobacteriaceae; Serratia;
NODE_601_length_1721_cov_0.953761	1721	2.324230098779779	Unknown	58.33817547937245	96.925	Serratia; Enterobacteriaceae; Enterobacteriaceae; Enterobacteriaceae;
NODE_602_length_1714_cov_1.020433	1714	1.1668611435239207	Unknown	53.90898483080513	99.7	Enterobacteriaceae; Enterobacteriaceae;
NODE_603_length_1714_cov_0.924458	1714	1.750291715285881	Unknown	64.17736289381564	99.53333333333333	Serratia; Serratia; Serratia;
NODE_604_length_1713_cov_1.414498	1713	1.1675423234092235	Unknown	55.28312901342674	100.0	Serratia; Enterobacteriaceae;
NODE_605_length_1713_cov_1.035936	1713	1.7513134851138352	Unknown	58.552247518972564	100.0	Serratia; Enterobacteriaceae; Shigella;
NODE_606_length_1712_cov_1.544947	1712	1.1682242990654206	Unknown	57.0677570093458	100.0	Serratia; Serratia;
NODE_607_length_1712_cov_1.149411	1712	1.752336448598131	Unknown	57.242990654205606	100.0	Serratia; Enterobacteriaceae; Enterobacteriaceae;
NODE_608_length_1711_cov_0.945409	1711	0.5844535359438925	Unknown	58.562244301578026	99.8	Enterobacteriaceae;
NODE_609_length_1710_cov_1.367474	1710	0.5847953216374269	Unknown	57.77777777777777	100.0	Serratia;
NODE_610_length_1709_cov_0.962112	1709	1.7554125219426564	Unknown	60.67875950848449	99.66666666666667	Serratia; Serratia; Enterobacteriaceae;
NODE_611_length_1706_cov_1.108899	1706	1.1723329425556859	Unknown	61.72332942555686	100.0	Serratia; Serratia;
NODE_612_length_1705_cov_1.125156	1705	1.1730205278592374	Unknown	57.94721407624633	100.0	Enterobacteriaceae; Serratia;
NODE_613_length_1704_cov_0.876636	1704	1.7605633802816902	Unknown	61.97183098591549	100.0	Serratia; Serratia; Shigella;
NODE_614_length_1703_cov_1.348504	1703	1.7615971814445097	Unknown	54.66823253082795	100.0	Enterobacteriaceae; Enterobacteriaceae; Enterobacteriaceae;
NODE_615_length_1702_cov_0.879601	1702	1.7626321974148063	Unknown	62.632197414806114	100.0	Serratia; Enterobacteriaceae; Serratia;
NODE_616_length_1701_cov_1.637953	1701	1.1757789535567313	Unknown	56.143445032333915	100.0	Serratia; Enterobacteriaceae;
NODE_617_length_1701_cov_0.817104	1701	1.763668430335097	Unknown	63.903586125808346	100.0	Serratia; Enterobacteriaceae; Serratia;
NODE_618_length_1700_cov_1.234853	1700	1.1764705882352942	Unknown	55.352941176470594	100.0	Serratia; Serratia;
NODE_619_length_1698_cov_1.115072	1698	1.76678445229682	Unknown	62.89752650176679	100.0	Enterobacteriaceae; Serratia; Enterobacteriaceae;
NODE_620_length_1698_cov_1.003127	1698	1.76678445229682	Unknown	64.60541813898705	100.0	Serratia; Serratia; Serratia;
NODE_621_length_1697_cov_1.799124	1697	1.1785503830288744	Unknown	35.29758397171479	100.0	Serratia; Serratia;
NODE_622_length_1697_cov_0.958073	1697	1.1785503830288744	Unknown	55.56865055981143	99.7	Serratia; Serratia;
NODE_623_length_1691_cov_1.371231	1691	1.1827321111768183	Unknown	57.36250739207569	100.0	Enterobacteriaceae; Serratia;
NODE_624_length_1691_cov_1.363693	1691	1.7740981667652276	Unknown	63.63098758131284	98.26666666666667	Enterobacteriaceae; Serratia; Enterobacteriaceae;
NODE_625_length_1691_cov_1.037060	1691	1.1827321111768183	Unknown	61.97516262566529	100.0	Serratia; Enterobacteriaceae;
NODE_626_length_1690_cov_0.980515	1690	2.366863905325444	Unknown	59.704142011834314	99.8	Enterobacteriaceae; Serratia; Serratia; Enterobacteriaceae;
NODE_627_length_1688_cov_1.118313	1688	1.1848341232227488	Unknown	63.921800947867304	99.9	Enterobacteriaceae; Serratia;
NODE_628_length_1688_cov_0.753304	1688	1.1848341232227488	Unknown	65.3436018957346	100.0	Enterobacteriaceae; Serratia;
NODE_629_length_1687_cov_1.326826	1687	1.1855364552459988	Unknown	51.333728512151744	100.0	Enterobacteriaceae; Serratia;
NODE_630_length_1687_cov_1.095088	1687	1.1855364552459988	Unknown	58.44694724362775	100.0	Enterobacteriaceae; Enterobacteriaceae;
NODE_631_length_1684_cov_1.073186	1684	1.187648456057007	Unknown	57.06650831353919	100.0	Serratia; Enterobacteriaceae;
NODE_632_length_1684_cov_1.046057	1684	1.187648456057007	Unknown	60.451306413301666	99.6	Enterobacteriaceae; Serratia;
NODE_633_length_1684_cov_0.828391	1684	1.7814726840855108	Unknown	65.55819477434679	100.0	Serratia; Serratia; Enterobacteriaceae;
NODE_634_length_1683_cov_1.148990	1683	1.7825311942959001	Unknown	60.011883541295305	100.0	Serratia; Enterobacteriaceae; Serratia;
NODE_635_length_1682_cov_1.027164	1682	1.1890606420927468	Unknown	60.463733650416174	99.55	Serratia; Serratia;
NODE_636_length_1681_cov_1.573957	1681	1.189767995240928	Unknown	57.10886377156454	100.0	Enterobacteriaceae; Serratia;
NODE_637_length_1681_cov_1.426043	1681	2.379535990481856	Unknown	56.930398572278406	100.0	Serratia; Serratia; Serratia; Serratia;
NODE_638_length_1681_cov_1.156764	1681	1.189767995240928	Unknown	64.18798334324806	100.0	Enterobacteriaceae; Serratia;
NODE_639_length_1677_cov_1.219265	1677	1.1926058437686344	Unknown	55.99284436493739	100.0	Serratia; Enterobacteriaceae;
NODE_640_length_1676_cov_0.901712	1676	1.7899761336515514	Unknown	62.70883054892601	99.63333333333333	Enterobacteriaceae; Enterobacteriaceae; Serratia;
NODE_641_length_1675_cov_1.079315	1675	0.5970149253731343	Unknown	59.940298507462686	94.6	Serratia;
NODE_642_length_1675_cov_1.076142	1675	1.1940298507462686	Unknown	62.38805970149254	100.0	Enterobacteriaceae; Enterobacteriaceae;
NODE_643_length_1674_cov_1.172063	1674	1.7921146953405018	Unknown	58.54241338112306	100.0	Enterobacteriaceae; Serratia; Enterobacteriaceae;
NODE_644_length_1673_cov_1.023507	1673	0.5977286312014345	Unknown	64.73401075911536	100.0	Serratia;
NODE_645_length_1672_cov_1.544819	1672	1.7942583732057418	Unknown	56.698564593301434	100.0	Serratia; Enterobacteriaceae; Serratia;
NODE_646_length_1672_cov_1.418309	1672	2.9904306220095696	Unknown	58.79186602870813	99.82	Enterobacteriaceae; Serratia; Enterobacteriaceae; Enterobacteriaceae; Enterobacteriaceae;
NODE_647_length_1672_cov_0.717737	1672	1.7942583732057418	Unknown	62.02153110047847	99.9	Enterobacteriaceae; Enterobacteriaceae; Serratia;
NODE_648_length_1671_cov_1.098601	1671	1.196888090963495	Unknown	62.71693596648713	99.85	Serratia; Serratia;
NODE_649_length_1671_cov_0.985369	1671	1.196888090963495	Unknown	59.18611609814482	98.2	Enterobacteriaceae; Enterobacteriaceae;
NODE_650_length_1671_cov_0.972646	1671	1.196888090963495	Unknown	46.14003590664273	100.0	Enterobacteriaceae; Serratia;
NODE_651_length_1670_cov_1.754297	1670	1.7964071856287427	Unknown	56.526946107784426	100.0	Serratia; Enterobacteriaceae; Enterobacteriaceae;
NODE_652_length_1669_cov_1.204459	1669	1.797483523067705	Unknown	60.81485919712403	94.06666666666666	Serratia; Serratia; Serratia;
NODE_653_length_1665_cov_1.239464	1665	3.003003003003003	Unknown	53.993993993993996	100.0	Enterobacteriaceae; Enterobacteriaceae; Enterobacteriaceae; Enterobacteriaceae; Serratia;
NODE_654_length_1664_cov_1.118850	1664	1.8028846153846154	Unknown	57.692307692307686	100.0	Enterobacteriaceae; Enterobacteriaceae; Enterobacteriaceae;
NODE_655_length_1664_cov_0.656869	1664	1.8028846153846154	Unknown	62.019230769230774	100.0	Enterobacteriaceae; Enterobacteriaceae; Serratia;
NODE_656_length_1663_cov_1.134910	1663	0.6013229104028863	Unknown	63.61996392062538	99.1	Serratia;
NODE_657_length_1661_cov_0.937260	1661	1.2040939193257074	Unknown	55.267910897049966	100.0	Enterobacteriaceae; Serratia;
NODE_658_length_1660_cov_1.336323	1660	1.2048192771084338	Unknown	53.01204819277109	99.85	Enterobacteriaceae; acetyl-CoA-carboxylase;
NODE_659_length_1660_cov_0.784113	1660	1.8072289156626506	Unknown	65.06024096385542	99.76666666666667	Serratia; Serratia; Serratia;
NODE_660_length_1659_cov_1.379487	1659	1.8083182640144666	Unknown	57.383966244725734	99.23333333333333	Enterobacteriaceae; Enterobacteriaceae; Serratia;
NODE_661_length_1658_cov_1.655548	1658	0.6031363088057902	Unknown	35.042219541616404	98.4	Serratia;
NODE_662_length_1658_cov_1.597178	1658	1.2062726176115803	Unknown	63.93244873341375	100.0	Serratia; Serratia;
NODE_663_length_1657_cov_1.054557	1657	1.2070006035003018	Unknown	60.168980084490045	100.0	Enterobacteriaceae; Enterobacteriaceae;
NODE_664_length_1653_cov_1.148005	1653	1.2099213551119177	Unknown	61.766485178463405	100.0	Enterobacteriaceae; acyl-carrier-protein;
NODE_665_length_1653_cov_1.086873	1653	1.8148820326678765	Unknown	55.898366606170605	99.86666666666666	Enterobacteriaceae; Enterobacteriaceae; Enterobacteriaceae;
NODE_666_length_1653_cov_0.931789	1653	1.2099213551119177	Unknown	61.705989110707804	99.75	Enterobacteriaceae; Serratia;
NODE_667_length_1653_cov_0.771557	1653	1.8148820326678765	Unknown	60.133091349062305	100.0	Enterobacteriaceae; Serratia; Serratia;
NODE_668_length_1652_cov_1.462331	1652	1.8159806295399517	Unknown	60.351089588377725	100.0	Pseudomonas; Enterobacteriaceae; Enterobacteriaceae;
NODE_669_length_1652_cov_1.094656	1652	1.2106537530266344	Unknown	64.40677966101694	99.9	Enterobacteriaceae; Serratia;
NODE_670_length_1651_cov_1.524485	1651	1.2113870381586918	Unknown	59.66081162931557	100.0	Enterobacteriaceae; Shigella;
NODE_671_length_1651_cov_0.974871	1651	1.2113870381586918	Unknown	56.75348273773471	100.0	Enterobacteriaceae; Enterobacteriaceae;
NODE_672_length_1650_cov_1.291425	1650	1.2121212121212122	Unknown	63.33333333333333	100.0	Serratia; Serratia;
NODE_673_length_1650_cov_1.225016	1650	1.2121212121212122	Unknown	62.727272727272734	99.85	Serratia; Enterobacteriaceae;
NODE_674_length_1649_cov_1.738065	1649	1.212856276531231	Unknown	56.70103092783505	100.0	Enterobacteriaceae; Enterobacteriaceae;
NODE_675_length_1649_cov_1.053548	1649	1.212856276531231	Unknown	56.82231655548817	100.0	Serratia; Serratia;
NODE_676_length_1648_cov_1.228535	1648	1.8203883495145632	Unknown	59.648058252427184	99.60000000000001	Serratia; Serratia; Serratia;
NODE_677_length_1648_cov_1.217560	1648	1.2135922330097089	Unknown	56.61407766990292	100.0	Serratia; Serratia;
NODE_678_length_1648_cov_0.740478	1648	1.2135922330097089	Unknown	62.13592233009708	100.0	Enterobacteriaceae; Serratia;
NODE_679_length_1646_cov_1.484163	1646	1.2150668286755772	Unknown	60.99635479951397	100.0	Serratia; Serratia;
NODE_680_length_1646_cov_1.242405	1646	1.2150668286755772	Unknown	58.68772782503038	100.0	Serratia; Enterobacteriaceae;
NODE_681_length_1646_cov_1.182288	1646	1.2150668286755772	Unknown	60.267314702308624	100.0	Enterobacteriaceae; Enterobacteriaceae;
NODE_682_length_1646_cov_1.020039	1646	1.2150668286755772	Unknown	62.75820170109356	99.75	Serratia; Serratia;
NODE_683_length_1645_cov_0.880336	1645	1.21580547112462	Unknown	62.61398176291794	100.0	Serratia; Enterobacteriaceae;
NODE_684_length_1642_cov_1.063513	1642	1.8270401948842876	Unknown	59.68331303288672	100.0	Serratia; Enterobacteriaceae; Serratia;
NODE_685_length_1642_cov_0.888529	1642	1.8270401948842876	Unknown	56.09013398294762	99.9	Serratia; Enterobacteriaceae; Serratia;
NODE_686_length_1641_cov_1.212062	1641	0.6093845216331505	Unknown	58.3180987202925	100.0	Serratia;
NODE_687_length_1641_cov_0.749676	1641	1.218769043266301	Unknown	60.26812918951858	100.0	Enterobacteriaceae; Serratia;
NODE_688_length_1640_cov_1.384815	1640	1.2195121951219512	Unknown	57.134146341463406	100.0	Serratia; Serratia;
NODE_689_length_1639_cov_1.600649	1639	0.6101281269066504	Unknown	61.92800488102501	100.0	Serratia;
NODE_690_length_1637_cov_1.477893	1637	1.832620647525962	Unknown	54.73427000610873	95.83333333333333	Pseudomonas; Enterobacteriaceae; Serratia;
NODE_691_length_1637_cov_1.253576	1637	2.4434941967012827	Unknown	58.39951130116066	100.0	Serratia; Enterobacteriaceae; Enterobacteriaceae; Serratia;
NODE_692_length_1637_cov_1.211964	1637	1.2217470983506413	Unknown	59.071472205253514	99.9	Enterobacteriaceae; Enterobacteriaceae;
NODE_693_length_1632_cov_0.921070	1632	1.8382352941176472	Unknown	58.02696078431373	100.0	Serratia; Enterobacteriaceae; Serratia;
NODE_694_length_1630_cov_1.265839	1630	1.2269938650306749	Unknown	49.20245398773006	100.0	Serratia; Serratia;
NODE_695_length_1628_cov_1.334205	1628	1.2285012285012287	Unknown	48.52579852579852	100.0	Enterobacteriaceae; Serratia;
NODE_696_length_1628_cov_1.279922	1628	1.2285012285012287	Unknown	48.28009828009828	100.0	Serratia; Serratia;
NODE_697_length_1628_cov_1.213865	1628	3.0712530712530715	Unknown	57.00245700245701	100.0	Serratia; Serratia; Enterobacteriaceae; Serratia; Enterobacteriaceae;
NODE_698_length_1626_cov_1.628029	1626	1.845018450184502	Unknown	57.25707257072571	100.0	Serratia; Serratia; Serratia;
NODE_699_length_1625_cov_0.893185	1625	1.8461538461538463	Unknown	63.87692307692308	100.0	Serratia; Serratia; Serratia;
NODE_700_length_1624_cov_1.054426	1624	0.6157635467980295	Unknown	62.62315270935961	100.0	Serratia;
NODE_701_length_1623_cov_1.152887	1623	1.8484288354898337	Unknown	60.7516943930992	100.0	Serratia; Serratia; Serratia;
NODE_702_length_1622_cov_1.027577	1622	0.6165228113440197	Unknown	60.66584463625154	99.8	Enterobacteriaceae;
NODE_703_length_1622_cov_0.959291	1622	1.2330456226880393	Unknown	63.81011097410604	100.0	Enterobacteriaceae; Serratia;
NODE_704_length_1621_cov_1.604468	1621	1.2338062924120914	Unknown	58.235657001850704	100.0	Serratia; Serratia;
NODE_705_length_1621_cov_1.186597	1621	1.2338062924120914	Unknown	53.97902529302899	92.75	Serratia; Serratia;
NODE_706_length_1616_cov_1.266315	1616	1.2376237623762376	Unknown	57.73514851485149	100.0	Serratia; Enterobacteriaceae;
NODE_707_length_1616_cov_1.190508	1616	1.2376237623762376	Unknown	58.849009900990104	100.0	Enterobacteriaceae; Serratia;
NODE_708_length_1615_cov_1.128628	1615	0.6191950464396285	Unknown	65.57275541795666	99.7	Serratia;
NODE_709_length_1614_cov_1.204620	1614	3.097893432465923	Unknown	53.159851301115246	99.32	Shigella; Serratia; Serratia; Serratia; Serratia;
NODE_710_length_1614_cov_0.827723	1614	1.2391573729863692	Unknown	59.85130111524164	100.0	Serratia; Enterobacteriaceae;
NODE_711_length_1614_cov_0.800000	1614	1.858736059479554	Unknown	58.98389095415118	100.0	Serratia; Serratia; Serratia;
NODE_712_length_1613_cov_0.941876	1613	1.2399256044637321	Unknown	64.91010539367637	99.8	Serratia; Enterobacteriaceae;
NODE_713_length_1613_cov_0.904227	1613	0.6199628022318661	Unknown	53.19280843149411	100.0	Enterobacteriaceae;
NODE_714_length_1609_cov_1.293377	1609	1.8645121193287757	Unknown	62.33685518955874	100.0	Serratia; Enterobacteriaceae; Serratia;
NODE_715_length_1602_cov_0.878244	1602	1.8726591760299625	Unknown	56.11735330836455	100.0	Serratia; Enterobacteriaceae; Serratia;
NODE_716_length_1601_cov_0.855526	1601	0.6246096189881324	Unknown	62.773266708307304	100.0	Serratia;
NODE_717_length_1600_cov_1.423051	1600	0.625	Unknown	57.62500000000001	100.0	Serratia;
NODE_718_length_1599_cov_0.888000	1599	1.2507817385866167	Unknown	55.03439649781113	100.0	Serratia; Enterobacteriaceae;
NODE_719_length_1598_cov_0.909273	1598	1.2515644555694618	Unknown	59.762202753441805	100.0	Serratia; Serratia;
NODE_720_length_1598_cov_0.895264	1598	1.2515644555694618	Unknown	50.9386733416771	100.0	Serratia; Dickeya;
NODE_721_length_1597_cov_1.174900	1597	1.2523481527864746	Unknown	64.74639949906074	99.6	Serratia; Serratia;
NODE_722_length_1597_cov_0.587450	1597	1.2523481527864746	Unknown	62.11646837820914	100.0	Enterobacteriaceae; Serratia;
NODE_723_length_1596_cov_1.251837	1596	1.8796992481203008	Unknown	63.90977443609023	100.0	Serratia; Serratia; Shigella;
NODE_724_length_1596_cov_0.686707	1596	1.8796992481203008	Unknown	56.14035087719298	99.03333333333333	Serratia; Enterobacteriaceae; Enterobacteriaceae;
NODE_725_length_1595_cov_1.236631	1595	1.8808777429467085	Unknown	66.26959247648902	100.0	Serratia; Serratia; Serratia;
NODE_726_length_1594_cov_1.354515	1594	1.8820577164366372	Unknown	58.469259723964875	99.76666666666667	Enterobacteriaceae; Enterobacteriaceae; Serratia;
NODE_727_length_1594_cov_1.303679	1594	1.2547051442910915	Unknown	47.2396486825596	100.0	Serratia; Serratia;
NODE_728_length_1593_cov_0.878849	1593	1.8832391713747647	Unknown	57.12492153170119	100.0	Enterobacteriaceae; Serratia; Enterobacteriaceae;
NODE_729_length_1590_cov_1.448021	1590	1.2578616352201257	Unknown	53.081761006289305	100.0	Serratia; Serratia;
NODE_730_length_1587_cov_1.201613	1587	1.260239445494644	Unknown	62.066792690611216	100.0	Serratia; Serratia;
NODE_731_length_1586_cov_1.121722	1586	0.6305170239596469	Unknown	63.61916771752837	99.6	Enterobacteriaceae;
NODE_732_length_1585_cov_1.495289	1585	1.8927444794952681	Unknown	56.34069400630914	100.0	Enterobacteriaceae; Enterobacteriaceae; Enterobacteriaceae;
NODE_733_length_1582_cov_1.557653	1582	1.8963337547408343	Unknown	51.64348925410872	88.53333333333333	Serratia; Enterobacteriaceae; Yersinia;
NODE_734_length_1580_cov_1.263336	1580	0.0	Unknown	46.835443037974684	NA
NODE_735_length_1579_cov_1.431081	1579	1.266624445851805	Unknown	55.54148195060164	100.0	Serratia; Enterobacteriaceae;
NODE_736_length_1577_cov_1.052774	1577	1.2682308180088777	Unknown	62.27013316423589	99.7	Serratia; Enterobacteriaceae;
NODE_737_length_1577_cov_0.781461	1577	1.9023462270133165	Unknown	54.97780596068485	100.0	Serratia; Serratia; Serratia;
NODE_738_length_1576_cov_1.251185	1576	1.9035532994923856	Unknown	54.9492385786802	99.83333333333333	Serratia; Serratia; Serratia;
NODE_739_length_1575_cov_1.693089	1575	1.2698412698412698	Unknown	55.111111111111114	100.0	Serratia; Serratia;
NODE_740_length_1575_cov_1.182249	1575	0.6349206349206349	Unknown	57.26984126984127	100.0	Serratia;
NODE_741_length_1575_cov_0.945122	1575	1.2698412698412698	Unknown	60.63492063492063	100.0	Serratia; Serratia;
NODE_742_length_1575_cov_0.782520	1575	2.5396825396825395	Unknown	59.87301587301588	100.0	Serratia; Enterobacteriaceae; Serratia; Serratia;
NODE_743_length_1574_cov_0.755254	1574	1.2706480304955527	Unknown	63.786531130876746	100.0	Serratia; Serratia;
NODE_744_length_1573_cov_0.864993	1573	1.9071837253655437	Unknown	56.83407501589319	100.0	Serratia; Serratia; Enterobacteriaceae;
NODE_745_length_1572_cov_1.250509	1572	1.272264631043257	Unknown	51.01781170483461	100.0	Serratia; Enterobacteriaceae;
NODE_746_length_1572_cov_0.953157	1572	1.9083969465648853	Unknown	57.56997455470738	99.63333333333334	Enterobacteriaceae; Enterobacteriaceae; Enterobacteriaceae;
NODE_747_length_1571_cov_0.959918	1571	0.6365372374283896	Unknown	62.57161043921069	100.0	Serratia;
NODE_748_length_1570_cov_1.135282	1570	1.910828025477707	Unknown	59.808917197452224	97.83333333333333	Serratia; Enterobacteriaceae; Enterobacteriaceae;
NODE_749_length_1569_cov_1.555782	1569	1.2746972594008923	Unknown	56.341618865519436	99.85	Serratia; Enterobacteriaceae;
NODE_750_length_1569_cov_0.940816	1569	0.6373486297004461	Unknown	68.06883365200764	98.7	Serratia;
NODE_751_length_1568_cov_1.708645	1568	1.2755102040816326	Unknown	59.119897959183675	100.0	Serratia; Serratia;
NODE_752_length_1568_cov_0.798502	1568	1.913265306122449	Unknown	58.41836734693877	100.0	Serratia; Enterobacteriaceae; Enterobacteriaceae;
NODE_753_length_1567_cov_1.388965	1567	1.2763241863433312	Unknown	53.60561582641991	100.0	Enterobacteriaceae; Enterobacteriaceae;
NODE_754_length_1567_cov_1.208447	1567	1.9144862795149968	Unknown	60.24250159540523	100.0	Serratia; Enterobacteriaceae; Serratia;
NODE_755_length_1566_cov_0.920927	1566	1.277139208173691	Unknown	63.537675606641116	100.0	Serratia; Enterobacteriaceae;
NODE_756_length_1565_cov_1.122101	1565	1.9169329073482428	Unknown	59.55271565495208	100.0	Enterobacteriaceae; Enterobacteriaceae; Enterobacteriaceae;
NODE_757_length_1564_cov_1.129693	1564	1.918158567774936	Unknown	63.491048593350385	92.6	Serratia; Enterobacteriaceae; Enterobacteriaceae;
NODE_758_length_1563_cov_1.213798	1563	1.9193857965451055	Unknown	52.65515035188739	95.13333333333334	Enterobacteriaceae; Cronobacter; Serratia;
NODE_759_length_1563_cov_1.161202	1563	1.2795905310300704	Unknown	48.368522072936656	100.0	Serratia; Serratia;
NODE_760_length_1563_cov_1.062842	1563	0.6397952655150352	Unknown	65.13115802943058	100.0	Serratia;
NODE_761_length_1562_cov_1.036227	1562	1.2804097311139564	Unknown	61.651728553137005	100.0	Enterobacteriaceae; Serratia;
NODE_762_length_1561_cov_1.389193	1561	1.9218449711723256	Unknown	61.56310057655349	100.0	Enterobacteriaceae; Enterobacteriaceae; Serratia;
NODE_763_length_1559_cov_1.136301	1559	1.2828736369467608	Unknown	62.92495189223861	100.0	Serratia; Enterobacteriaceae;
NODE_764_length_1558_cov_0.861549	1558	1.925545571245186	Unknown	59.306803594351734	100.0	Shigella; Serratia; Serratia;
NODE_765_length_1556_cov_1.217570	1556	1.2853470437017995	Unknown	61.696658097686374	99.8	Serratia; Serratia;
NODE_766_length_1556_cov_1.094715	1556	1.2853470437017995	Unknown	60.47557840616966	100.0	Serratia; Serratia;
NODE_767_length_1556_cov_0.986960	1556	1.9280205655526992	Unknown	59.44730077120822	99.9	Enterobacteriaceae; Serratia; Enterobacteriaceae;
NODE_768_length_1554_cov_1.159450	1554	0.6435006435006435	Unknown	43.11454311454311	69.1	Serratia;
NODE_769_length_1554_cov_1.146392	1554	1.287001287001287	Unknown	61.261261261261254	100.0	Serratia; Serratia;
NODE_770_length_1552_cov_1.050929	1552	2.5773195876288657	Unknown	56.121134020618555	94.2	Serratia; Serratia; Serratia; Serratia;
NODE_771_length_1552_cov_0.915348	1552	1.2886597938144329	Unknown	60.24484536082474	100.0	Serratia; Serratia;
NODE_772_length_1548_cov_0.891649	1548	1.2919896640826873	Unknown	54.00516795865633	100.0	Enterobacteriaceae; Serratia;
NODE_773_length_1547_cov_1.388122	1547	1.292824822236587	Unknown	58.62960568842922	100.0	Enterobacteriaceae; Enterobacteriaceae;
NODE_774_length_1547_cov_0.857044	1547	1.292824822236587	Unknown	61.6677440206852	88.65	Serratia; Serratia;
NODE_775_length_1546_cov_1.248100	1546	1.2936610608020698	Unknown	59.96119016817594	100.0	Serratia; Enterobacteriaceae;
NODE_776_length_1546_cov_0.773324	1546	1.2936610608020698	Unknown	55.04527813712807	91.5	Serratia; Enterobacteriaceae;
NODE_777_length_1545_cov_0.879668	1545	1.2944983818770228	Unknown	65.4368932038835	90.45	Serratia; Serratia;
NODE_778_length_1544_cov_1.110035	1544	1.2953367875647668	Unknown	61.07512953367875	100.0	Serratia; Serratia;
NODE_779_length_1542_cov_1.423423	1542	1.297016861219196	Unknown	59.40337224383917	100.0	Serratia; Serratia;
NODE_780_length_1542_cov_1.212751	1542	0.648508430609598	Unknown	59.143968871595334	100.0	Serratia;
NODE_781_length_1542_cov_0.859321	1542	1.297016861219196	Unknown	61.673151750972764	99.8	Enterobacteriaceae; Serratia;
NODE_782_length_1541_cov_0.888350	1541	1.2978585334198574	Unknown	63.98442569759896	100.0	Serratia; Serratia;
NODE_783_length_1536_cov_1.368128	1536	1.953125	Unknown	59.9609375	99.23333333333333	Cedecea; acyl-carrier-protein; Serratia;
NODE_784_length_1536_cov_1.321503	1536	1.3020833333333333	Unknown	58.984375	100.0	Serratia; Enterobacteriaceae;
NODE_785_length_1534_cov_1.220906	1534	1.303780964797914	Unknown	58.083441981747065	99.35	Serratia; Serratia;
NODE_786_length_1533_cov_1.188285	1533	0.6523157208088716	Unknown	58.83887801696021	100.0	Serratia;
NODE_787_length_1532_cov_1.424285	1532	1.95822454308094	Unknown	63.38120104438643	100.0	Serratia; Enterobacteriaceae; Enterobacteriaceae;
NODE_788_length_1531_cov_1.699721	1531	0.6531678641410843	Unknown	43.10907903331156	98.1	Serratia;
NODE_789_length_1530_cov_1.318658	1530	1.9607843137254901	Unknown	60.26143790849673	100.0	Serratia; Enterobacteriaceae; Serratia;
NODE_790_length_1527_cov_0.898459	1527	1.309757694826457	Unknown	59.98690242305174	100.0	Serratia; Serratia;
NODE_791_length_1527_cov_0.855742	1527	1.309757694826457	Unknown	59.46299934512115	100.0	Enterobacteriaceae; Serratia;
NODE_792_length_1526_cov_1.280308	1526	1.9659239842726082	Unknown	62.31979030144168	100.0	Serratia; Enterobacteriaceae; Serratia;
NODE_793_length_1526_cov_1.060967	1526	1.310615989515072	Unknown	62.18872870249017	100.0	Enterobacteriaceae; Enterobacteriaceae;
NODE_794_length_1526_cov_0.941135	1526	1.310615989515072	Unknown	65.72739187418087	100.0	Serratia; Serratia;
NODE_795_length_1526_cov_0.839523	1526	0.655307994757536	Unknown	65.53079947575361	100.0	Serratia;
NODE_796_length_1525_cov_1.485975	1525	1.9672131147540985	Unknown	58.950819672131146	87.96666666666667	Serratia; Enterobacteriaceae; Serratia;
NODE_797_length_1523_cov_1.379916	1523	1.3131976362442548	Unknown	60.93237032173342	99.4	Serratia; Serratia;
NODE_798_length_1523_cov_1.184691	1523	1.3131976362442548	Unknown	63.55876559422193	99.85	Enterobacteriaceae; Serratia;
NODE_799_length_1523_cov_0.827949	1523	0.6565988181221274	Unknown	63.427445830597506	100.0	Serratia;
NODE_800_length_1522_cov_0.858046	1522	1.314060446780552	Unknown	62.22076215505913	100.0	Enterobacteriaceae; Serratia;
NODE_801_length_1520_cov_1.822660	1520	1.9736842105263157	Unknown	51.84210526315789	100.0	Enterobacteriaceae; Enterobacteriaceae; Enterobacteriaceae;
NODE_802_length_1520_cov_0.771288	1520	1.3157894736842106	Unknown	60.19736842105263	100.0	Serratia; Enterobacteriaceae;
NODE_803_length_1519_cov_1.016901	1519	0.6583278472679395	Unknown	53.45622119815668	100.0	Serratia;
NODE_804_length_1518_cov_1.038760	1518	1.3175230566534915	Unknown	59.09090909090909	100.0	Serratia; Enterobacteriaceae;
NODE_805_length_1518_cov_0.998591	1518	1.3175230566534915	Unknown	58.69565217391305	99.75	Enterobacteriaceae; Serratia;
NODE_806_length_1518_cov_0.902748	1518	1.3175230566534915	Unknown	61.59420289855072	100.0	Enterobacteriaceae; Serratia;
NODE_807_length_1517_cov_1.078984	1517	0.6591957811470007	Unknown	58.20698747528016	99.7	Enterobacteriaceae;
NODE_808_length_1516_cov_1.368384	1516	1.9788918205804749	Unknown	57.519788918205805	100.0	Enterobacteriaceae; Enterobacteriaceae; Enterobacteriaceae;
NODE_809_length_1516_cov_0.881440	1516	0.6596306068601583	Unknown	62.86279683377308	99.2	Serratia;
NODE_810_length_1514_cov_0.914488	1514	1.321003963011889	Unknown	63.01188903566711	98.7	Serratia; Serratia;
NODE_811_length_1513_cov_1.975248	1513	1.3218770654329148	Unknown	53.4699272967614	100.0	Enterobacteriaceae; Enterobacteriaceae;
NODE_812_length_1513_cov_1.251061	1513	1.3218770654329148	Unknown	61.66556510244548	100.0	Serratia; Serratia;
NODE_813_length_1512_cov_1.359519	1512	0.6613756613756614	Unknown	57.804232804232804	100.0	Serratia;
NODE_814_length_1512_cov_1.089880	1512	1.3227513227513228	Unknown	58.06878306878307	100.0	Serratia; Serratia;
NODE_815_length_1511_cov_1.107649	1511	3.309066843150232	Unknown	57.57776307081402	99.6	Enterobacteriaceae; Enterobacteriaceae; Serratia; Serratia; Edwardsiella;
NODE_816_length_1510_cov_1.155209	1510	1.9867549668874172	Unknown	60.79470198675496	99.6	Serratia; Serratia; Serratia;
NODE_817_length_1510_cov_1.052445	1510	1.3245033112582782	Unknown	62.450331125827816	100.0	Enterobacteriaceae; Serratia;
NODE_818_length_1511_cov_1.404965	1511	1.3236267372600927	Unknown	60.68828590337525	99.6	Serratia; Enterobacteriaceae;
NODE_819_length_1509_cov_0.730496	1509	1.3253810470510272	Unknown	59.04572564612326	100.0	Enterobacteriaceae; Enterobacteriaceae;
NODE_820_length_1508_cov_0.877218	1508	3.315649867374005	Unknown	57.36074270557029	100.0	Serratia; Serratia; Serratia; Serratia; Serratia;
NODE_821_length_1506_cov_1.037669	1506	0.6640106241699867	Unknown	63.34661354581673	100.0	Serratia;
NODE_822_length_1505_cov_0.789474	1505	0.6644518272425249	Unknown	53.222591362126245	98.2	Serratia;
NODE_823_length_1503_cov_0.937322	1503	1.9960079840319362	Unknown	60.81170991350632	99.63333333333334	Enterobacteriaceae; Enterobacteriaceae; Serratia;
NODE_824_length_1501_cov_0.808845	1501	1.998667554963358	Unknown	62.15856095936043	100.0	Serratia; Serratia; Serratia;
NODE_825_length_1500_cov_81.133476	1500	0.6666666666666666	Unknown	68.0	100.0	Pseudomonas;
NODE_826_length_1500_cov_1.314061	1500	1.3333333333333333	Unknown	60.0	100.0	Serratia; Enterobacteriaceae;
NODE_827_length_1499_cov_1.015714	1499	0.66711140760507	Unknown	57.37158105403603	100.0	Serratia;
NODE_828_length_1499_cov_0.868571	1499	2.00133422281521	Unknown	53.76917945296864	100.0	Serratia; Serratia; Serratia;
NODE_829_length_1499_cov_0.648571	1499	1.33422281521014	Unknown	63.17545030020013	91.15	Serratia; Serratia;
NODE_830_length_1499_cov_0.618571	1499	2.00133422281521	Unknown	57.63842561707805	99.56666666666666	Serratia; Enterobacteriaceae; Serratia;
NODE_831_length_1495_cov_1.452006	1495	2.6755852842809364	Unknown	61.1371237458194	99.675	Serratia; Enterobacteriaceae; Serratia; Serratia;
NODE_832_length_1495_cov_1.055158	1495	2.0066889632107023	Unknown	60.200668896321076	100.0	Serratia; Serratia; Serratia;
NODE_833_length_1495_cov_1.051576	1495	1.3377926421404682	Unknown	65.15050167224081	100.0	Serratia; Serratia;
NODE_834_length_1494_cov_1.529749	1494	2.677376171352075	Unknown	57.831325301204814	100.0	Serratia; Serratia; Enterobacteriaceae; Enterobacteriaceae;
NODE_835_length_1494_cov_1.219355	1494	2.0080321285140563	Unknown	62.31593038821954	100.0	Serratia; Enterobacteriaceae; Serratia;
NODE_836_length_1493_cov_1.017934	1493	1.3395847287340923	Unknown	58.47287340924313	100.0	Serratia; Serratia;
NODE_837_length_1492_cov_0.939698	1492	2.0107238605898123	Unknown	49.396782841823054	99.46666666666667	Serratia; Enterobacteriaceae; Enterobacteriaceae;
NODE_838_length_1488_cov_1.275738	1488	1.3440860215053763	Unknown	58.87096774193549	84.35	Serratia; Enterobacteriaceae;
NODE_839_length_1488_cov_0.955364	1488	1.3440860215053763	Unknown	58.4005376344086	100.0	Serratia; Serratia;
NODE_840_length_1486_cov_0.910598	1486	0.6729475100942126	Unknown	53.23014804845222	100.0	Enterobacteriaceae;
NODE_841_length_1485_cov_1.170274	1485	1.3468013468013467	Unknown	64.98316498316498	100.0	Enterobacteriaceae; Enterobacteriaceae;
NODE_842_length_1484_cov_1.030325	1484	1.3477088948787062	Unknown	47.77628032345013	100.0	Enterobacteriaceae; Enterobacteriaceae;
NODE_843_length_1483_cov_1.192919	1483	1.3486176668914363	Unknown	61.4969656102495	100.0	Serratia; Serratia;
NODE_844_length_1483_cov_1.005058	1483	1.3486176668914363	Unknown	64.73364801078894	100.0	Serratia; Serratia;
NODE_845_length_1482_cov_1.007231	1482	1.349527665317139	Unknown	52.15924426450742	100.0	Serratia; Enterobacteriaceae;
NODE_846_length_1481_cov_1.267728	1481	0.6752194463200539	Unknown	64.61850101282917	100.0	Serratia;
NODE_847_length_1479_cov_0.772464	1479	1.352265043948614	Unknown	59.364435429344155	99.4	Serratia; Serratia;
NODE_848_length_1478_cov_1.336476	1478	1.3531799729364005	Unknown	59.810554803788904	100.0	Enterobacteriaceae; Enterobacteriaceae;
NODE_849_length_1476_cov_1.278141	1476	1.3550135501355014	Unknown	62.05962059620597	100.0	Serratia; Serratia;
NODE_850_length_1475_cov_1.331395	1475	1.3559322033898304	Unknown	61.49152542372881	100.0	Serratia; Enterobacteriaceae;
NODE_851_length_1475_cov_0.924419	1475	2.0338983050847457	Unknown	58.10169491525424	100.0	Serratia; Enterobacteriaceae; Enterobacteriaceae;
NODE_852_length_1473_cov_1.024017	1473	2.0366598778004072	Unknown	64.08689748811949	100.0	Serratia; Enterobacteriaceae; Enterobacteriaceae;
NODE_853_length_1473_cov_0.820961	1473	1.357773251866938	Unknown	63.6795655125594	100.0	Enterobacteriaceae; Serratia;
NODE_854_length_1472_cov_0.738529	1472	1.358695652173913	Unknown	62.97554347826087	100.0	Enterobacteriaceae; Serratia;
NODE_855_length_1471_cov_0.852770	1471	1.3596193065941535	Unknown	64.71787899388171	100.0	Serratia; Enterobacteriaceae;
NODE_856_length_1469_cov_1.171533	1469	2.0422055820285907	Unknown	64.94213750850919	99.86666666666666	Serratia; Serratia; Serratia;
NODE_857_length_1469_cov_0.946715	1469	1.3614703880190606	Unknown	60.51735874744725	100.0	Enterobacteriaceae; Serratia;
NODE_858_length_1468_cov_1.216947	1468	2.043596730245232	Unknown	53.4741144414169	100.0	Serratia; Enterobacteriaceae; Serratia;
NODE_859_length_1468_cov_1.026297	1468	2.043596730245232	Unknown	59.741144414168936	100.0	Serratia; Serratia; Enterobacteriaceae;
NODE_860_length_1468_cov_0.779401	1468	1.3623978201634879	Unknown	61.444141689373296	100.0	Enterobacteriaceae; Serratia;
NODE_861_length_1467_cov_1.222953	1467	1.3633265167007498	Unknown	59.78186775732788	100.0	Enterobacteriaceae; Serratia;
NODE_862_length_1467_cov_0.991228	1467	1.3633265167007498	Unknown	57.32788002726653	100.0	Enterobacteriaceae; Enterobacteriaceae;
NODE_863_length_1466_cov_0.814923	1466	0.6821282401091405	Unknown	62.1418826739427	99.8	Serratia;
NODE_864_length_1465_cov_0.936310	1465	1.36518771331058	Unknown	59.93174061433447	100.0	Serratia; Serratia;
NODE_865_length_1464_cov_0.936264	1464	0.6830601092896175	Unknown	65.91530054644808	100.0	Serratia;
NODE_866_length_1462_cov_1.778430	1462	1.3679890560875514	Unknown	58.00273597811218	100.0	Enterobacteriaceae; Serratia;
NODE_867_length_1462_cov_1.060895	1462	0.6839945280437757	Unknown	58.20793433652531	100.0	Serratia;
NODE_868_length_1462_cov_1.005869	1462	2.051983584131327	Unknown	64.0218878248974	99.7	Serratia; Enterobacteriaceae; Serratia;
NODE_869_length_1462_cov_0.966251	1462	1.3679890560875514	Unknown	61.2859097127223	100.0	Enterobacteriaceae; Serratia;
NODE_870_length_1462_cov_0.859134	1462	0.6839945280437757	Unknown	58.96032831737345	100.0	Serratia;
NODE_871_length_1458_cov_0.891096	1458	2.05761316872428	Unknown	64.60905349794238	100.0	Serratia; Enterobacteriaceae; Serratia;
NODE_872_length_1457_cov_0.938144	1457	1.3726835964310227	Unknown	64.58476321207962	99.45	Enterobacteriaceae; Enterobacteriaceae;
NODE_873_length_1457_cov_0.701767	1457	2.059025394646534	Unknown	62.731640356897735	100.0	Serratia; Serratia; Serratia;
NODE_874_length_1456_cov_1.200442	1456	1.3736263736263736	Unknown	60.78296703296703	100.0	Serratia; Shigella;
NODE_875_length_1454_cov_1.421402	1454	0.687757909215956	Unknown	51.99449793672627	98.5	Serratia;
NODE_876_length_1454_cov_1.067159	1454	0.687757909215956	Unknown	62.379642365887214	100.0	Serratia;
NODE_877_length_1453_cov_1.239291	1453	1.3764624913971093	Unknown	60.70199587061252	100.0	Enterobacteriaceae; Enterobacteriaceae;
NODE_878_length_1453_cov_1.149926	1453	1.3764624913971093	Unknown	62.697866483138334	100.0	Enterobacteriaceae; Serratia;
NODE_879_length_1453_cov_0.902511	1453	1.3764624913971093	Unknown	56.090846524432216	100.0	Serratia; Enterobacteriaceae;
NODE_880_length_1452_cov_1.478197	1452	2.066115702479339	Unknown	61.43250688705234	99.86666666666666	Serratia; Enterobacteriaceae; Serratia;
NODE_881_length_1450_cov_0.874907	1450	1.3793103448275863	Unknown	60.758620689655174	99.8	Serratia; Enterobacteriaceae;
NODE_882_length_1449_cov_0.921481	1449	1.3802622498274673	Unknown	62.387853692201524	100.0	Serratia; Enterobacteriaceae;
NODE_883_length_1448_cov_0.881394	1448	1.3812154696132597	Unknown	62.430939226519335	99.65	Enterobacteriaceae; Enterobacteriaceae;
NODE_884_length_1448_cov_0.716086	1448	1.3812154696132597	Unknown	57.80386740331491	100.0	Serratia; Enterobacteriaceae;
NODE_885_length_1447_cov_0.877596	1447	0.691085003455425	Unknown	59.57152729785764	100.0	Serratia;
NODE_886_length_1445_cov_1.023774	1445	0.6920415224913494	Unknown	65.39792387543253	100.0	Serratia;
NODE_887_length_1443_cov_1.185268	1443	1.386001386001386	Unknown	60.42966042966042	100.0	Serratia; Enterobacteriaceae;
NODE_888_length_1443_cov_0.775298	1443	1.386001386001386	Unknown	57.17255717255717	100.0	Enterobacteriaceae; Serratia;
NODE_889_length_1442_cov_0.778853	1442	0.6934812760055479	Unknown	60.26352288488211	80.6	Serratia;
NODE_890_length_1441_cov_1.675112	1441	0.6939625260235947	Unknown	43.92782789729355	100.0	Serratia;
NODE_891_length_1440_cov_1.134228	1440	2.0833333333333335	Unknown	61.25000000000001	100.0	Serratia; Enterobacteriaceae; Serratia;
NODE_892_length_1439_cov_1.087313	1439	1.389854065323141	Unknown	61.43154968728284	100.0	Serratia; Serratia;
NODE_893_length_1438_cov_1.407020	1438	1.3908205841446455	Unknown	62.16968011126565	100.0	Serratia; Enterobacteriaceae;
NODE_894_length_1438_cov_1.233010	1438	1.3908205841446455	Unknown	55.63282336578581	100.0	Serratia; Serratia;
NODE_895_length_1438_cov_0.973114	1438	1.3908205841446455	Unknown	58.136300417246176	99.7	Enterobacteriaceae; Enterobacteriaceae;
NODE_896_length_1438_cov_0.740105	1438	1.3908205841446455	Unknown	62.378303198887345	99.3	Serratia; Serratia;
NODE_897_length_1437_cov_1.088939	1437	1.3917884481558802	Unknown	56.22825330549757	99.55	Serratia; Serratia;
NODE_898_length_1436_cov_0.832461	1436	1.392757660167131	Unknown	56.61559888579387	100.0	Enterobacteriaceae; Enterobacteriaceae;
NODE_899_length_1435_cov_1.092814	1435	1.3937282229965156	Unknown	61.11498257839722	98.65	Enterobacteriaceae; Serratia;
NODE_900_length_1434_cov_1.047191	1434	2.092050209205021	Unknown	67.08507670850767	100.0	Shigella; Serratia; Serratia;
NODE_901_length_1433_cov_1.199400	1433	1.3956734124214933	Unknown	63.991625959525464	100.0	Serratia; Enterobacteriaceae;
NODE_902_length_1431_cov_1.132132	1431	1.397624039133473	Unknown	54.22781271837876	100.0	Serratia; Serratia;
NODE_903_length_1430_cov_1.344102	1430	0.6993006993006994	Unknown	56.50349650349651	100.0	Serratia;
NODE_904_length_1429_cov_1.347368	1429	2.099370188943317	Unknown	57.802659202239326	100.0	Enterobacteriaceae; Serratia; Serratia;
NODE_905_length_1428_cov_1.175320	1428	2.100840336134454	Unknown	59.87394957983193	99.83333333333333	Serratia; Enterobacteriaceae; Enterobacteriaceae;
NODE_906_length_1427_cov_1.332078	1427	0.7007708479327259	Unknown	68.46531184302734	97.3	Serratia;
NODE_907_length_1427_cov_1.008283	1427	1.4015416958654519	Unknown	51.57673440784863	100.0	Serratia; Serratia;
NODE_908_length_1427_cov_0.795181	1427	1.4015416958654519	Unknown	62.1583742116328	100.0	Serratia; Enterobacteriaceae;
NODE_909_length_1426_cov_0.933685	1426	2.103786816269285	Unknown	56.942496493688644	100.0	Enterobacteriaceae; Enterobacteriaceae; Serratia;
NODE_910_length_1425_cov_1.429110	1425	0.7017543859649122	Unknown	48.63157894736842	100.0	Enterobacteriaceae;
NODE_911_length_1425_cov_1.060332	1425	2.1052631578947367	Unknown	54.59649122807018	100.0	Serratia; Enterobacteriaceae; Serratia;
NODE_912_length_1424_cov_1.494340	1424	2.106741573033708	Unknown	55.47752808988764	100.0	Serratia; Serratia; Enterobacteriaceae;
NODE_913_length_1423_cov_1.176737	1423	1.4054813773717498	Unknown	56.85172171468727	99.15	Serratia; Serratia;
NODE_914_length_1422_cov_1.058201	1422	2.109704641350211	Unknown	60.12658227848101	98.56666666666666	Serratia; Serratia; Serratia;
NODE_915_length_1421_cov_1.222390	1421	1.4074595355383532	Unknown	58.47994370161857	100.0	Serratia; Serratia;
NODE_916_length_1421_cov_1.187595	1421	1.4074595355383532	Unknown	60.9429978888107	100.0	Enterobacteriaceae; Enterobacteriaceae;
NODE_917_length_1419_cov_1.489394	1419	1.409443269908386	Unknown	58.28047921071177	99.8	Serratia; Serratia;
NODE_918_length_1419_cov_1.325000	1419	0.704721634954193	Unknown	60.46511627906976	100.0	Enterobacteriaceae;
NODE_919_length_1418_cov_1.163002	1418	1.4104372355430184	Unknown	61.77715091678421	100.0	Serratia; Serratia;
NODE_920_length_1418_cov_1.026535	1418	1.4104372355430184	Unknown	65.30324400564174	100.0	Serratia; Serratia;
NODE_921_length_1418_cov_0.886277	1418	2.1156558533145278	Unknown	62.34132581100141	99.2	Serratia; Serratia; Serratia;
NODE_922_length_1417_cov_1.777693	1417	1.4114326040931544	Unknown	58.080451658433304	100.0	Serratia; Serratia;
NODE_923_length_1417_cov_1.628983	1417	1.4114326040931544	Unknown	64.07904022582922	100.0	Enterobacteriaceae; Serratia;
NODE_924_length_1417_cov_0.703338	1417	1.4114326040931544	Unknown	64.7847565278758	99.85	Serratia; Serratia;
NODE_925_length_1416_cov_1.193622	1416	1.4124293785310735	Unknown	61.5819209039548	100.0	Enterobacteriaceae; Serratia;
NODE_926_length_1416_cov_1.029613	1416	1.4124293785310735	Unknown	61.15819209039548	100.0	Serratia; Enterobacteriaceae;
NODE_927_length_1416_cov_1.017464	1416	1.4124293785310735	Unknown	59.81638418079096	99.8	Enterobacteriaceae; Serratia;
NODE_928_length_1416_cov_0.733485	1416	0.7062146892655368	Unknown	66.52542372881356	99.8	Serratia;
NODE_929_length_1414_cov_2.016730	1414	0.7072135785007072	Unknown	52.12164073550212	99.6	Serratia;
NODE_930_length_1414_cov_1.177947	1414	1.4144271570014144	Unknown	66.97312588401697	100.0	Serratia; Enterobacteriaceae;
NODE_931_length_1414_cov_0.946008	1414	2.1216407355021216	Unknown	65.55869872701557	97.86666666666666	Serratia; Serratia; Serratia;
NODE_932_length_1412_cov_1.552171	1412	1.41643059490085	Unknown	62.393767705382444	100.0	Serratia; Enterobacteriaceae;
NODE_933_length_1412_cov_1.057883	1412	0.708215297450425	Unknown	64.30594900849859	99.8	Serratia;
NODE_934_length_1410_cov_0.942029	1410	1.4184397163120568	Unknown	67.37588652482269	99.6	Serratia; Enterobacteriaceae;
NODE_935_length_1408_cov_1.822765	1408	1.4204545454545456	Unknown	56.74715909090909	100.0	Serratia; Serratia;
NODE_936_length_1408_cov_1.066463	1408	1.4204545454545456	Unknown	57.88352272727273	100.0	Enterobacteriaceae; Enterobacteriaceae;
NODE_937_length_1407_cov_1.123089	1407	0.7107320540156361	Unknown	59.70149253731343	87.1	Serratia;
NODE_938_length_1406_cov_0.899005	1406	1.4224751066856332	Unknown	62.73115220483641	100.0	Serratia; Serratia;
NODE_939_length_1406_cov_0.643458	1406	1.4224751066856332	Unknown	58.961593172119485	99.8	Enterobacteriaceae; Serratia;
NODE_940_length_1405_cov_0.982389	1405	2.1352313167259784	Unknown	63.98576512455516	100.0	Enterobacteriaceae; Enterobacteriaceae; Serratia;
NODE_941_length_1403_cov_1.176380	1403	0.7127583749109052	Unknown	54.739843193157526	100.0	Serratia;
NODE_942_length_1403_cov_1.005368	1403	0.7127583749109052	Unknown	66.42908054169637	97.9	Serratia;
NODE_943_length_1403_cov_0.685583	1403	0.7127583749109052	Unknown	63.43549536707056	99.8	Enterobacteriaceae;
NODE_944_length_1402_cov_1.235610	1402	1.4265335235378032	Unknown	59.700427960057056	100.0	Serratia; Enterobacteriaceae;
NODE_945_length_1401_cov_0.798003	1401	1.4275517487508922	Unknown	64.81084939329051	97.3	Serratia; Serratia;
NODE_946_length_1400_cov_1.395849	1400	1.4285714285714286	Unknown	56.49999999999999	100.0	Enterobacteriaceae; Serratia;
NODE_947_length_1400_cov_1.179093	1400	0.7142857142857143	Unknown	63.357142857142854	99.8	Serratia;
NODE_948_length_1400_cov_1.016910	1400	1.4285714285714286	Unknown	61.21428571428571	100.0	Enterobacteriaceae; Serratia;
NODE_949_length_1398_cov_1.421863	1398	0.715307582260372	Unknown	65.30758226037196	100.0	Serratia;
NODE_950_length_1398_cov_1.197844	1398	0.715307582260372	Unknown	61.874105865522175	100.0	Serratia;
NODE_951_length_1397_cov_1.523883	1397	1.4316392269148175	Unknown	53.54330708661418	100.0	Enterobacteriaceae; Enterobacteriaceae;
NODE_952_length_1397_cov_1.172573	1397	1.4316392269148175	Unknown	63.5647816750179	100.0	Serratia; Enterobacteriaceae;
NODE_953_length_1397_cov_0.952234	1397	1.4316392269148175	Unknown	58.19613457408733	100.0	Enterobacteriaceae; Serratia;
NODE_954_length_1396_cov_1.251349	1396	2.1489971346704873	Unknown	59.957020057306586	100.0	Serratia; Enterobacteriaceae; Serratia;
NODE_955_length_1395_cov_1.243827	1395	2.150537634408602	Unknown	60.716845878136205	99.63333333333334	Enterobacteriaceae; Enterobacteriaceae; Serratia;
NODE_956_length_1390_cov_0.807901	1390	1.4388489208633095	Unknown	55.827338129496404	100.0	Serratia; Serratia;
NODE_957_length_1388_cov_1.196276	1388	1.4409221902017293	Unknown	56.556195965417864	100.0	Serratia; Serratia;
NODE_958_length_1387_cov_1.138975	1387	2.1629416005767843	Unknown	53.92934390771449	100.0	Enterobacteriaceae; Enterobacteriaceae; Enterobacteriaceae;
NODE_959_length_1387_cov_0.944876	1387	2.1629416005767843	Unknown	61.28334534967556	100.0	Enterobacteriaceae; Enterobacteriaceae; Serratia;
NODE_960_length_1387_cov_0.861025	1387	0.7209805335255948	Unknown	57.534246575342465	100.0	Serratia;
NODE_961_length_1387_cov_0.815217	1387	0.7209805335255948	Unknown	59.697188175919244	100.0	Serratia;
NODE_962_length_1386_cov_1.066045	1386	1.443001443001443	Unknown	63.13131313131313	100.0	Serratia; Serratia;
NODE_963_length_1385_cov_1.590980	1385	1.444043321299639	Unknown	60.144404332129966	100.0	Serratia; Serratia;
NODE_964_length_1385_cov_1.218507	1385	1.444043321299639	Unknown	55.667870036101085	100.0	Serratia; Serratia;
NODE_965_length_1384_cov_1.004669	1384	1.4450867052023122	Unknown	60.26011560693642	100.0	Enterobacteriaceae; Serratia;
NODE_966_length_1384_cov_0.954086	1384	1.4450867052023122	Unknown	57.08092485549133	99.55	Serratia; Enterobacteriaceae;
NODE_967_length_1383_cov_1.122274	1383	1.4461315979754157	Unknown	61.966738973246564	100.0	Enterobacteriaceae; Serratia;
NODE_968_length_1383_cov_0.982866	1383	1.4461315979754157	Unknown	58.35140997830802	100.0	Enterobacteriaceae; Enterobacteriaceae;
NODE_969_length_1382_cov_1.138737	1382	1.4471780028943562	Unknown	55.933429811866866	100.0	Serratia; Serratia;
NODE_970_length_1382_cov_0.961808	1382	1.4471780028943562	Unknown	61.070911722141815	98.1	Serratia; ;
NODE_971_length_1381_cov_0.854914	1381	1.448225923244026	Unknown	66.03910209992759	100.0	Serratia; Serratia;
NODE_972_length_1381_cov_0.774571	1381	1.448225923244026	Unknown	63.86676321506155	98.45	Enterobacteriaceae; Enterobacteriaceae;
NODE_973_length_1380_cov_1.372365	1380	2.173913043478261	Unknown	53.55072463768116	100.0	Enterobacteriaceae; Enterobacteriaceae; Enterobacteriaceae;
NODE_974_length_1380_cov_1.145199	1380	2.173913043478261	Unknown	57.463768115942024	99.56666666666666	Serratia; Enterobacteriaceae; Serratia;
NODE_975_length_1380_cov_1.053864	1380	1.4492753623188408	Unknown	56.231884057971016	100.0	Serratia; Serratia;
NODE_976_length_1379_cov_1.156250	1379	1.4503263234227701	Unknown	55.03988397389412	100.0	Serratia; Enterobacteriaceae;
NODE_977_length_1379_cov_1.112500	1379	2.1754894851341553	Unknown	65.55474981870921	96.3	Serratia; Enterobacteriaceae; acyl-carrier;
NODE_978_length_1378_cov_1.503518	1378	1.451378809869376	Unknown	47.09724238026125	100.0	Serratia; Enterobacteriaceae;
NODE_979_length_1378_cov_1.103206	1378	2.177068214804064	Unknown	50.07256894049347	99.5	Enterobacteriaceae; Serratia; Serratia;
NODE_980_length_1378_cov_0.826427	1378	2.177068214804064	Unknown	57.61973875181422	100.0	Serratia; Enterobacteriaceae; Enterobacteriaceae;
NODE_981_length_1377_cov_1.172144	1377	1.4524328249818446	Unknown	57.9520697167756	100.0	Serratia; Serratia;
NODE_982_length_1377_cov_0.928013	1377	2.178649237472767	Unknown	65.06899055918663	100.0	Serratia; Enterobacteriaceae; Enterobacteriaceae;
NODE_983_length_1376_cov_1.460454	1376	1.4534883720930234	Unknown	57.99418604651163	100.0	Serratia; Serratia;
NODE_984_length_1376_cov_0.777604	1376	1.4534883720930234	Unknown	64.31686046511628	100.0	Serratia; Enterobacteriaceae;
NODE_985_length_1375_cov_1.164577	1375	1.4545454545454546	Unknown	58.32727272727273	100.0	Serratia; Serratia;
NODE_986_length_1373_cov_1.032967	1373	1.4566642388929352	Unknown	62.418062636562276	100.0	Serratia; Enterobacteriaceae;
NODE_987_length_1373_cov_0.802983	1373	1.4566642388929352	Unknown	61.61689730517116	100.0	Serratia; Enterobacteriaceae;
NODE_988_length_1372_cov_0.879026	1372	1.4577259475218658	Unknown	63.11953352769679	100.0	Serratia; Serratia;
NODE_989_length_1371_cov_1.262579	1371	1.4587892049598834	Unknown	55.798687089715536	100.0	Serratia; Enterobacteriaceae;
NODE_990_length_1369_cov_1.087402	1369	1.4609203798392987	Unknown	61.8699780861943	100.0	Serratia; Serratia;
NODE_991_length_1369_cov_0.994488	1369	0.7304601899196493	Unknown	64.28049671292915	100.0	Serratia;
NODE_992_length_1369_cov_0.760630	1369	0.7304601899196493	Unknown	65.74141709276844	100.0	Serratia;
NODE_993_length_1368_cov_1.245863	1368	0.7309941520467835	Unknown	58.114035087719294	100.0	Enterobacteriaceae;
NODE_994_length_1367_cov_1.427445	1367	1.463057790782736	Unknown	58.74177029992684	100.0	Serratia; Serratia;
NODE_995_length_1366_cov_0.933702	1366	1.4641288433382136	Unknown	61.420204978038065	100.0	Enterobacteriaceae; Enterobacteriaceae;
NODE_996_length_1365_cov_1.132701	1365	1.465201465201465	Unknown	61.0989010989011	100.0	Serratia; Serratia;
NODE_997_length_1362_cov_1.608076	1362	2.202643171806167	Unknown	60.939794419970625	100.0	Enterobacteriaceae; Serratia; Serratia;
NODE_998_length_1362_cov_0.929533	1362	1.4684287812041115	Unknown	63.36270190895742	100.0	Enterobacteriaceae; Serratia;
NODE_999_length_1361_cov_1.629952	1361	1.4695077149155034	Unknown	55.18001469507715	100.0	Enterobacteriaceae; Serratia;
NODE_1000_length_1361_cov_1.397781	1361	1.4695077149155034	Unknown	47.75900073475386	99.45	Serratia; Serratia;
NODE_1001_length_1360_cov_1.137986	1360	1.4705882352941175	Unknown	61.69117647058824	100.0	Serratia; Serratia;
NODE_1002_length_1359_cov_1.308730	1359	0.7358351729212657	Unknown	57.468727005150846	99.3	Serratia;
NODE_1003_length_1358_cov_1.041303	1358	1.4727540500736376	Unknown	57.73195876288659	100.0	Serratia; Enterobacteriaceae;
NODE_1004_length_1358_cov_1.041303	1358	1.4727540500736376	Unknown	63.696612665684825	100.0	Serratia; Serratia;
NODE_1005_length_1357_cov_1.313196	1357	1.4738393515106853	Unknown	57.03758290346352	100.0	Serratia; Serratia;
NODE_1006_length_1357_cov_1.124801	1357	1.4738393515106853	Unknown	59.46941783345615	100.0	Enterobacteriaceae; Serratia;
NODE_1007_length_1357_cov_1.049285	1357	1.4738393515106853	Unknown	54.60574797347088	100.0	Enterobacteriaceae; Serratia;
NODE_1008_length_1357_cov_0.877583	1357	1.4738393515106853	Unknown	65.5858511422255	100.0	Enterobacteriaceae; Serratia;
NODE_1009_length_1355_cov_0.937102	1355	1.4760147601476015	Unknown	56.53136531365314	100.0	Enterobacteriaceae; Serratia;
NODE_1010_length_1354_cov_1.182470	1354	2.2156573116691285	Unknown	63.515509601181684	100.0	Serratia; Serratia; Serratia;
NODE_1011_length_1354_cov_1.141833	1354	1.4771048744460855	Unknown	64.84490398818316	99.75	Serratia; Serratia;
NODE_1012_length_1352_cov_1.116520	1352	1.4792899408284024	Unknown	64.64497041420118	100.0	Serratia; Serratia;
NODE_1013_length_1351_cov_1.375399	1351	1.4803849000740192	Unknown	63.28645447816432	100.0	Enterobacteriaceae; Serratia;
NODE_1014_length_1351_cov_1.232428	1351	2.220577350111029	Unknown	55.88452997779423	100.0	Serratia; Enterobacteriaceae; Serratia;
NODE_1015_length_1349_cov_0.927200	1349	1.4825796886582654	Unknown	58.339510748702736	100.0	Enterobacteriaceae; Serratia;
NODE_1016_length_1348_cov_0.714972	1348	0.7418397626112759	Unknown	56.4540059347181	98.5	Serratia;
NODE_1017_length_1347_cov_1.255609	1347	1.4847809948032666	Unknown	47.067557535263546	100.0	Serratia; Serratia;
NODE_1018_length_1347_cov_0.617788	1347	1.4847809948032666	Unknown	63.84558277654045	99.75	Serratia; Serratia;
NODE_1019_length_1346_cov_0.988773	1346	1.4858841010401187	Unknown	67.08766716196136	100.0	Serratia; Serratia;
NODE_1020_length_1346_cov_0.938252	1346	2.2288261515601784	Unknown	64.71025260029718	100.0	Serratia; Serratia; Serratia;
NODE_1021_length_1345_cov_0.906902	1345	2.2304832713754648	Unknown	63.42007434944238	100.0	Serratia; Serratia; Serratia;
NODE_1022_length_1344_cov_0.465863	1344	1.488095238095238	Unknown	62.351190476190474	99.6	Serratia; Serratia;
NODE_1023_length_1343_cov_1.561093	1343	1.4892032762472078	Unknown	62.84437825763217	100.0	Serratia; Enterobacteriaceae;
NODE_1024_length_1343_cov_1.291801	1343	0.7446016381236039	Unknown	66.12062546537602	100.0	Enterobacteriaceae;
NODE_1025_length_1342_cov_1.353982	1342	1.4903129657228018	Unknown	56.482861400894194	100.0	Serratia; Enterobacteriaceae;
NODE_1026_length_1342_cov_0.913113	1342	1.4903129657228018	Unknown	64.3070044709389	99.8	Serratia; Serratia;
NODE_1027_length_1339_cov_1.152419	1339	2.2404779686333085	Unknown	58.47647498132935	100.0	Klebsiella; Serratia; Serratia;
NODE_1028_length_1339_cov_0.671774	1339	1.4936519790888723	Unknown	62.28528752800597	99.65	Enterobacteriaceae; Serratia;
NODE_1029_length_1338_cov_2.016142	1338	1.4947683109118086	Unknown	57.0254110612855	98.4	Serratia; Pseudomonas;
NODE_1030_length_1338_cov_1.539144	1338	1.4947683109118086	Unknown	57.7727952167414	100.0	Enterobacteriaceae; Serratia;
NODE_1031_length_1338_cov_1.349475	1338	1.4947683109118086	Unknown	55.15695067264574	100.0	Enterobacteriaceae; Serratia;
NODE_1032_length_1338_cov_0.903955	1338	1.4947683109118086	Unknown	63.52765321375187	100.0	Serratia; Serratia;
NODE_1033_length_1338_cov_0.599677	1338	2.242152466367713	Unknown	64.34977578475336	100.0	Enterobacteriaceae; Serratia; Serratia;
NODE_1034_length_1337_cov_1.101777	1337	2.2438294689603593	Unknown	63.05160807778609	100.0	Serratia; Serratia; Enterobacteriaceae;
NODE_1035_length_1337_cov_1.056543	1337	1.4958863126402393	Unknown	54.225878833208675	99.75	Enterobacteriaceae; Enterobacteriaceae;
NODE_1036_length_1337_cov_1.024233	1337	1.4958863126402393	Unknown	52.281226626776366	100.0	Serratia; Serratia;
NODE_1037_length_1337_cov_1.008078	1337	0.7479431563201197	Unknown	61.106955871353776	100.0	Serratia;
NODE_1038_length_1335_cov_1.538026	1335	1.4981273408239701	Unknown	47.565543071161045	100.0	Serratia; Serratia;
NODE_1039_length_1335_cov_1.475728	1335	1.4981273408239701	Unknown	62.09737827715356	100.0	Enterobacteriaceae; Serratia;
NODE_1040_length_1335_cov_1.283172	1335	1.4981273408239701	Unknown	57.97752808988764	100.0	Serratia; Serratia;
NODE_1041_length_1335_cov_1.120550	1335	0.7490636704119851	Unknown	60.52434456928839	100.0	Enterobacteriaceae;
NODE_1042_length_1334_cov_1.255870	1334	1.4992503748125936	Unknown	55.77211394302849	99.65	Enterobacteriaceae; Serratia;
NODE_1043_length_1333_cov_0.777958	1333	0.7501875468867217	Unknown	56.264066016504124	100.0	Enterobacteriaceae;
NODE_1044_length_1332_cov_1.115166	1332	1.5015015015015014	Unknown	61.786786786786784	100.0	Erwinia; Enterobacteriaceae;
NODE_1045_length_1331_cov_1.000000	1331	1.5026296018031555	Unknown	61.3824192336589	99.7	Serratia; Enterobacteriaceae;
NODE_1046_length_1329_cov_0.980488	1329	2.2573363431151243	Unknown	53.49887133182845	100.0	Enterobacteriaceae; Serratia; Enterobacteriaceae;
NODE_1047_length_1329_cov_0.960163	1329	2.2573363431151243	Unknown	57.56207674943566	100.0	Serratia; Enterobacteriaceae; 3-hydroxymyristoyl;
NODE_1048_length_1326_cov_1.181744	1326	1.5082956259426847	Unknown	64.85671191553544	99.4	Serratia; Serratia;
NODE_1049_length_1326_cov_0.719641	1326	1.5082956259426847	Unknown	66.9683257918552	100.0	Serratia; Serratia;
NODE_1050_length_1324_cov_0.978776	1324	2.2658610271903323	Unknown	57.85498489425982	99.83333333333333	Enterobacteriaceae; Enterobacteriaceae; Serratia;
NODE_1051_length_1324_cov_0.933061	1324	0.755287009063444	Unknown	64.04833836858006	100.0	Serratia;
NODE_1052_length_1322_cov_0.950940	1322	1.51285930408472	Unknown	61.72465960665659	100.0	Enterobacteriaceae; Enterobacteriaceae;
NODE_1053_length_1319_cov_1.028642	1319	1.5163002274450341	Unknown	62.77482941622441	100.0	Serratia; Enterobacteriaceae;
NODE_1054_length_1319_cov_1.334426	1319	2.2744503411675514	Unknown	56.33055344958302	100.0	Enterobacteriaceae; Enterobacteriaceae; Enterobacteriaceae;
NODE_1055_length_1319_cov_1.051639	1319	0.7581501137225171	Unknown	52.69143290371494	100.0	Serratia;
NODE_1056_length_1318_cov_1.073831	1318	2.2761760242792106	Unknown	52.73141122913505	100.0	Serratia; Enterobacteriaceae; Shigella;
NODE_1057_length_1318_cov_0.858080	1318	0.7587253414264036	Unknown	65.47799696509864	100.0	Enterobacteriaceae;
NODE_1058_length_1318_cov_0.760459	1318	1.5174506828528072	Unknown	62.67071320182094	100.0	Serratia; Serratia;
NODE_1059_length_1317_cov_1.782430	1317	0.7593014426727411	Unknown	41.83750949126803	78.1	Pseudomonas;
NODE_1060_length_1317_cov_1.078818	1317	1.5186028853454823	Unknown	63.6294608959757	99.15	Enterobacteriaceae; Enterobacteriaceae;
NODE_1061_length_1316_cov_1.133114	1316	2.2796352583586623	Unknown	60.71428571428571	98.66666666666667	Enterobacteriaceae; Serratia; Enterobacteriaceae;
NODE_1062_length_1316_cov_0.732128	1316	1.519756838905775	Unknown	63.37386018237082	100.0	Serratia; Serratia;
NODE_1063_length_1313_cov_0.987644	1313	1.5232292460015233	Unknown	59.71058644325971	100.0	Serratia; Serratia;
NODE_1064_length_1313_cov_0.935750	1313	1.5232292460015233	Unknown	64.81340441736482	100.0	Serratia; Enterobacteriaceae;
NODE_1065_length_1312_cov_1.070074	1312	1.524390243902439	Unknown	61.96646341463414	100.0	Enterobacteriaceae; Serratia;
NODE_1066_length_1311_cov_1.103960	1311	0.7627765064836003	Unknown	60.94584286803967	100.0	Serratia;
NODE_1067_length_1311_cov_0.593234	1311	0.7627765064836003	Unknown	59.57284515636918	100.0	Enterobacteriaceae;
NODE_1068_length_1307_cov_1.351821	1307	1.5302218821729152	Unknown	58.377964804896706	100.0	Serratia; Serratia;
NODE_1069_length_1307_cov_1.048013	1307	1.5302218821729152	Unknown	60.520275439938786	95.2	Serratia; Serratia;
NODE_1070_length_1306_cov_1.159072	1306	1.5313935681470137	Unknown	60.03062787136294	99.8	Serratia; Serratia;
NODE_1071_length_1305_cov_1.202322	1305	1.5325670498084292	Unknown	53.71647509578544	99.7	Serratia; Serratia;
NODE_1072_length_1305_cov_0.936982	1305	1.5325670498084292	Unknown	54.86590038314176	100.0	Enterobacteriaceae; Enterobacteriaceae;
NODE_1073_length_1304_cov_1.062241	1304	1.5337423312883436	Unknown	60.42944785276073	100.0	Serratia; Serratia;
NODE_1074_length_1303_cov_1.319767	1303	1.5349194167306217	Unknown	59.86185725249425	100.0	Serratia; Enterobacteriaceae;
NODE_1075_length_1302_cov_0.924356	1302	1.5360983102918586	Unknown	63.90168970814132	100.0	Enterobacteriaceae; Serratia;
NODE_1076_length_1302_cov_0.834580	1302	1.5360983102918586	Unknown	62.28878648233487	100.0	Serratia; Serratia;
NODE_1077_length_1300_cov_1.068276	1300	1.5384615384615383	Unknown	60.15384615384616	100.0	Enterobacteriaceae; Serratia;
NODE_1078_length_1299_cov_1.543333	1299	1.539645881447267	Unknown	51.50115473441108	100.0	Serratia; Serratia;
NODE_1079_length_1299_cov_1.239167	1299	1.539645881447267	Unknown	62.66358737490377	100.0	Serratia; Serratia;
NODE_1080_length_1299_cov_0.970000	1299	0.7698229407236336	Unknown	56.12009237875289	100.0	Enterobacteriaceae;
NODE_1081_length_1296_cov_1.208020	1296	1.5432098765432098	Unknown	62.5	100.0	Serratia; Serratia;
NODE_1082_length_1295_cov_1.169732	1295	1.5444015444015444	Unknown	62.70270270270271	100.0	Enterobacteriaceae; Serratia;
NODE_1083_length_1295_cov_1.025920	1295	1.5444015444015444	Unknown	61.08108108108108	100.0	Serratia; Enterobacteriaceae;
NODE_1084_length_1295_cov_0.821906	1295	1.5444015444015444	Unknown	60.61776061776062	100.0	Serratia; Shigella;
NODE_1085_length_1295_cov_0.690635	1295	1.5444015444015444	Unknown	66.48648648648648	89.6	Serratia; Serratia;
NODE_1086_length_1294_cov_1.435146	1294	0.7727975270479134	Unknown	57.10973724884081	100.0	Enterobacteriaceae;
NODE_1087_length_1294_cov_0.697071	1294	1.5455950540958268	Unknown	60.35548686244204	96.55	Serratia; Serratia;
NODE_1088_length_1293_cov_1.032663	1293	1.5467904098994587	Unknown	57.46326372776489	100.0	Serratia; Serratia;
NODE_1089_length_1291_cov_1.756711	1291	0.774593338497289	Unknown	48.02478698683191	96.3	Serratia;
NODE_1090_length_1291_cov_0.588926	1291	1.549186676994578	Unknown	58.40433772269559	100.0	Enterobacteriaceae; Enterobacteriaceae;
NODE_1091_length_1290_cov_1.178002	1290	1.5503875968992247	Unknown	56.89922480620155	100.0	Enterobacteriaceae; Shigella;
NODE_1092_length_1289_cov_1.405042	1289	1.5515903801396431	Unknown	49.10783553141971	100.0	Enterobacteriaceae; Enterobacteriaceae;
NODE_1093_length_1289_cov_1.395798	1289	1.5515903801396431	Unknown	54.30566330488751	100.0	Serratia; Serratia;
NODE_1094_length_1289_cov_0.880672	1289	1.5515903801396431	Unknown	60.51202482544609	100.0	Serratia; Serratia;
NODE_1095_length_1288_cov_1.126997	1288	2.329192546583851	Unknown	60.32608695652174	100.0	Enterobacteriaceae; Enterobacteriaceae; Serratia;
NODE_1096_length_1286_cov_0.919966	1286	1.5552099533437014	Unknown	63.063763608087086	100.0	Serratia; Enterobacteriaceae;
NODE_1097_length_1285_cov_1.264755	1285	1.556420233463035	Unknown	59.143968871595334	100.0	Serratia; Serratia;
NODE_1098_length_1285_cov_1.102024	1285	2.3346303501945527	Unknown	49.10505836575875	100.0	Serratia; Enterobacteriaceae; Enterobacteriaceae;
NODE_1099_length_1284_cov_4.032068	1284	0.778816199376947	Unknown	46.728971962616825	100.0	Serratia;
NODE_1100_length_1284_cov_1.307173	1284	1.557632398753894	Unknown	58.8006230529595	100.0	Serratia; Enterobacteriaceae;
NODE_1101_length_1284_cov_1.259072	1284	1.557632398753894	Unknown	55.7632398753894	100.0	Serratia; Enterobacteriaceae;
NODE_1102_length_1283_cov_1.097128	1283	1.558846453624318	Unknown	58.22291504286827	100.0	Serratia; Serratia;
NODE_1103_length_1283_cov_0.933277	1283	0.779423226812159	Unknown	63.91270459859704	100.0	Serratia;
NODE_1104_length_1282_cov_0.885883	1282	0.7800312012480499	Unknown	62.71450858034321	100.0	Serratia;
NODE_1105_length_1282_cov_0.786137	1282	1.5600624024960998	Unknown	59.12636505460218	99.85	Enterobacteriaceae; Serratia;
NODE_1106_length_1280_cov_1.229467	1280	2.34375	Unknown	60.9375	99.83333333333333	Serratia; Enterobacteriaceae; Serratia;
NODE_1107_length_1279_cov_0.905085	1279	1.563721657544957	Unknown	56.60672400312744	100.0	Serratia; Enterobacteriaceae;
NODE_1108_length_1278_cov_1.202714	1278	1.5649452269170578	Unknown	63.77151799687011	100.0	Serratia; Enterobacteriaceae;
NODE_1109_length_1275_cov_1.125000	1275	2.3529411764705883	Unknown	56.627450980392155	98.6	Serratia; Enterobacteriaceae; Serratia;
NODE_1110_length_1274_cov_1.259574	1274	2.3547880690737832	Unknown	57.45682888540031	100.0	Serratia; Enterobacteriaceae; Enterobacteriaceae;
NODE_1111_length_1274_cov_0.782979	1274	1.5698587127158556	Unknown	57.378335949764526	100.0	Enterobacteriaceae; Enterobacteriaceae;
NODE_1112_length_1272_cov_1.248082	1272	0.7861635220125786	Unknown	59.43396226415094	100.0	Enterobacteriaceae;
NODE_1113_length_1271_cov_1.200512	1271	1.5735641227380017	Unknown	58.61526357199056	88.9	Pseudomonas; Enterobacteriaceae;
NODE_1114_length_1271_cov_0.953925	1271	1.5735641227380017	Unknown	63.17859952793077	99.85	Serratia; Shigella;
NODE_1115_length_1271_cov_0.907850	1271	0.7867820613690009	Unknown	62.54917387883556	100.0	Serratia;
NODE_1116_length_1271_cov_0.848123	1271	0.7867820613690009	Unknown	60.50354051927616	100.0	Serratia;
NODE_1117_length_1271_cov_0.685154	1271	1.5735641227380017	Unknown	62.54917387883556	100.0	Serratia; Enterobacteriaceae;
NODE_1118_length_1270_cov_1.304014	1270	1.574803149606299	Unknown	60.70866141732284	100.0	Enterobacteriaceae; Serratia;
NODE_1119_length_1270_cov_1.003416	1270	1.574803149606299	Unknown	57.55905511811024	100.0	Serratia; Serratia;
NODE_1120_length_1270_cov_0.824936	1270	0.7874015748031495	Unknown	61.732283464566926	100.0	Enterobacteriaceae;
NODE_1121_length_1269_cov_1.082906	1269	1.5760441292356187	Unknown	57.68321513002365	99.44999999999999	Serratia; acetyl-CoA-carboxylase;
NODE_1122_length_1267_cov_1.016267	1267	0.7892659826361484	Unknown	53.51223362273087	100.0	Serratia;
NODE_1123_length_1266_cov_1.442159	1266	1.5797788309636651	Unknown	48.89415481832543	100.0	Serratia; Enterobacteriaceae;
NODE_1124_length_1266_cov_1.071123	1266	2.3696682464454977	Unknown	58.68878357030016	99.46666666666667	Serratia; Enterobacteriaceae; Serratia;
NODE_1125_length_1266_cov_1.020566	1266	0.7898894154818326	Unknown	64.69194312796208	99.8	Serratia;
NODE_1126_length_1265_cov_1.433105	1265	0.790513833992095	Unknown	60.158102766798415	100.0	Serratia;
NODE_1127_length_1265_cov_1.241852	1265	0.790513833992095	Unknown	54.62450592885375	100.0	Enterobacteriaceae;
NODE_1128_length_1264_cov_1.892704	1264	1.5822784810126582	Unknown	64.24050632911393	100.0	Serratia; Serratia;
NODE_1129_length_1262_cov_1.220980	1262	0.7923930269413629	Unknown	52.139461172741676	97.5	Serratia;
NODE_1130_length_1262_cov_0.951849	1262	0.7923930269413629	Unknown	54.04120443740095	100.0	Serratia;
NODE_1131_length_1262_cov_0.905417	1262	0.7923930269413629	Unknown	65.0554675118859	100.0	Enterobacteriaceae;
NODE_1132_length_1261_cov_1.106713	1261	1.5860428231562254	Unknown	62.014274385408406	100.0	Serratia; Enterobacteriaceae;
NODE_1133_length_1261_cov_0.903614	1261	1.5860428231562254	Unknown	63.91752577319587	100.0	Serratia; Serratia;
NODE_1134_length_1260_cov_0.732127	1260	2.380952380952381	Unknown	59.92063492063492	97.53333333333333	Serratia; Enterobacteriaceae; Serratia;
NODE_1135_length_1258_cov_0.679034	1258	0.794912559618442	Unknown	64.22893481717011	100.0	Serratia;
NODE_1136_length_1257_cov_0.727116	1257	0.7955449482895784	Unknown	60.14319809069213	95.9	Serratia;
NODE_1137_length_1256_cov_1.297321	1256	2.388535031847134	Unknown	51.51273885350318	100.0	Enterobacteriaceae; Enterobacteriaceae; Serratia;
NODE_1138_length_1256_cov_0.698358	1256	0.7961783439490446	Unknown	60.19108280254777	100.0	Serratia;
NODE_1139_length_1254_cov_1.585281	1254	1.594896331738437	Unknown	55.74162679425837	100.0	Serratia; Enterobacteriaceae;
NODE_1140_length_1254_cov_1.138528	1254	1.594896331738437	Unknown	65.86921850079744	100.0	Enterobacteriaceae; Serratia;
NODE_1141_length_1254_cov_0.779221	1254	0.7974481658692185	Unknown	61.08452950558214	98.6	Shigella;
NODE_1142_length_1253_cov_1.295494	1253	1.5961691939345573	Unknown	55.227454110135675	100.0	Serratia; Enterobacteriaceae;
NODE_1143_length_1252_cov_1.210755	1252	1.597444089456869	Unknown	60.54313099041534	100.0	Serratia; Enterobacteriaceae;
NODE_1144_length_1252_cov_0.888985	1252	2.3961661341853033	Unknown	64.61661341853035	100.0	Serratia; Serratia; Serratia;
NODE_1145_length_1252_cov_0.845620	1252	1.597444089456869	Unknown	61.581469648562305	100.0	Serratia; Serratia;
NODE_1146_length_1252_cov_0.759757	1252	0.7987220447284346	Unknown	58.78594249201278	99.5	Serratia;
NODE_1147_length_1250_cov_1.180712	1250	1.6	Unknown	62.88	100.0	Serratia; Enterobacteriaceae;
NODE_1148_length_1250_cov_0.797567	1250	1.6	Unknown	59.68	100.0	Serratia; Enterobacteriaceae;
NODE_1149_length_1248_cov_0.872063	1248	0.8012820512820513	Unknown	66.90705128205127	100.0	Serratia;
NODE_1150_length_1248_cov_0.849434	1248	0.8012820512820513	Unknown	59.93589743589743	100.0	Serratia;
NODE_1151_length_1248_cov_0.827676	1248	2.4038461538461537	Unknown	59.375	98.83333333333333	Serratia; Serratia; Serratia;
NODE_1152_length_1247_cov_1.606272	1247	0.8019246190858058	Unknown	51.483560545308734	100.0	Serratia;
NODE_1153_length_1246_cov_1.624237	1246	1.6051364365971108	Unknown	66.13162118780096	100.0	Serratia; Serratia;
NODE_1154_length_1244_cov_1.389520	1244	1.607717041800643	Unknown	61.17363344051447	100.0	Serratia; Serratia;
NODE_1155_length_1243_cov_1.070804	1243	2.413515687851971	Unknown	58.889782783588096	100.0	Shigella; Enterobacteriaceae; Serratia;
NODE_1156_length_1242_cov_1.464567	1242	0.8051529790660226	Unknown	57.085346215780994	100.0	Enterobacteriaceae;
NODE_1157_length_1241_cov_0.929947	1241	1.6116035455278	Unknown	48.025785656728445	99.85	Serratia; Serratia;
NODE_1158_length_1240_cov_1.666959	1240	1.6129032258064517	Unknown	61.12903225806452	100.0	Enterobacteriaceae; Serratia;
NODE_1159_length_1240_cov_1.547765	1240	0.8064516129032259	Unknown	50.7258064516129	97.1	Pseudomonas;
NODE_1160_length_1240_cov_1.472393	1240	2.4193548387096775	Unknown	60.0	98.9	Serratia; Serratia; Enterobacteriaceae;
NODE_1161_length_1240_cov_0.933392	1240	1.6129032258064517	Unknown	61.04838709677419	100.0	Enterobacteriaceae; Enterobacteriaceae;
NODE_1162_length_1240_cov_0.789658	1240	2.4193548387096775	Unknown	64.91935483870968	99.56666666666666	Serratia; Serratia; Enterobacteriaceae;
NODE_1163_length_1239_cov_1.314035	1239	1.6142050040355125	Unknown	60.451977401129945	100.0	Serratia; Enterobacteriaceae;
NODE_1164_length_1238_cov_1.410887	1238	0.8077544426494346	Unknown	51.29240710823909	100.0	Enterobacteriaceae;
NODE_1165_length_1237_cov_1.748682	1237	0.8084074373484236	Unknown	52.95068714632175	100.0	Serratia;
NODE_1166_length_1237_cov_1.460457	1237	0.8084074373484236	Unknown	60.46887631366209	100.0	Enterobacteriaceae;
NODE_1167_length_1237_cov_1.129174	1237	0.8084074373484236	Unknown	58.205335489086494	100.0	Enterobacteriaceae;
NODE_1168_length_1237_cov_1.070299	1237	0.8084074373484236	Unknown	59.7413096200485	100.0	Serratia;
NODE_1169_length_1237_cov_0.898946	1237	1.6168148746968471	Unknown	59.09458367016976	98.0	Serratia; Enterobacteriaceae;
NODE_1170_length_1236_cov_1.234828	1236	1.6181229773462784	Unknown	57.11974110032363	100.0	Enterobacteriaceae; Serratia;
NODE_1171_length_1235_cov_1.022007	1235	0.8097165991902834	Unknown	62.42914979757085	99.7	Enterobacteriaceae;
NODE_1172_length_1235_cov_0.888204	1235	0.8097165991902834	Unknown	62.26720647773279	100.0	Serratia;
NODE_1173_length_1234_cov_1.261674	1234	0.8103727714748784	Unknown	63.37115072933549	99.8	Serratia;
NODE_1174_length_1233_cov_0.913580	1233	1.6220600162206	Unknown	63.34144363341444	100.0	Serratia; Serratia;
NODE_1175_length_1232_cov_1.311562	1232	0.8116883116883117	Unknown	46.67207792207792	100.0	Serratia;
NODE_1176_length_1232_cov_0.691086	1232	1.6233766233766234	Unknown	68.10064935064936	99.55	Serratia; Serratia;
NODE_1177_length_1231_cov_1.560954	1231	1.6246953696181965	Unknown	60.519902518277824	100.0	Serratia; Serratia;
NODE_1178_length_1231_cov_1.275618	1231	1.6246953696181965	Unknown	52.96506904955321	100.0	Enterobacteriaceae; Shigella;
NODE_1179_length_1231_cov_1.172261	1231	0.8123476848090982	Unknown	66.20633631194151	100.0	Enterobacteriaceae;
NODE_1180_length_1230_cov_1.501326	1230	0.8130081300813008	Unknown	64.14634146341463	100.0	Serratia;
NODE_1181_length_1230_cov_1.033599	1230	2.4390243902439024	Unknown	63.25203252032521	99.46666666666667	Serratia; Serratia; Serratia;
NODE_1182_length_1230_cov_0.817860	1230	1.6260162601626016	Unknown	62.764227642276424	87.95	Serratia; Serratia;
NODE_1183_length_1229_cov_0.735398	1229	1.6273393002441008	Unknown	65.33767290480064	100.0	Enterobacteriaceae; Serratia;
NODE_1184_length_1228_cov_1.155890	1228	1.6286644951140066	Unknown	61.07491856677525	100.0	Serratia; Serratia;
NODE_1185_length_1228_cov_1.069088	1228	1.6286644951140066	Unknown	62.133550488599354	100.0	Enterobacteriaceae; Serratia;
NODE_1186_length_1227_cov_1.238475	1227	1.6299918500407498	Unknown	62.8361858190709	100.0	Serratia; Serratia;
NODE_1187_length_1227_cov_0.998227	1227	0.8149959250203749	Unknown	58.76120619396903	100.0	Serratia;
NODE_1188_length_1226_cov_1.115350	1226	1.6313213703099512	Unknown	60.52202283849919	100.0	Serratia; Enterobacteriaceae;
NODE_1189_length_1225_cov_1.353464	1225	1.6326530612244896	Unknown	55.59183673469388	99.7	Serratia; Serratia;
NODE_1190_length_1224_cov_1.392889	1224	1.6339869281045751	Unknown	59.967320261437905	100.0	Serratia; Enterobacteriaceae;
NODE_1191_length_1224_cov_0.866667	1224	2.450980392156863	Unknown	59.64052287581699	100.0	Enterobacteriaceae; Serratia; Enterobacteriaceae;
NODE_1192_length_1223_cov_1.251779	1223	2.452984464431725	Unknown	55.02861815208504	100.0	Serratia; Serratia; Enterobacteriaceae;
NODE_1193_length_1223_cov_1.091637	1223	1.6353229762878168	Unknown	61.97874080130826	99.05	Enterobacteriaceae; Enterobacteriaceae;
NODE_1194_length_1221_cov_0.882353	1221	2.457002457002457	Unknown	60.60606060606061	99.73333333333333	Serratia; Serratia; Enterobacteriaceae;
NODE_1195_length_1220_cov_1.258698	1220	1.639344262295082	Unknown	59.34426229508196	100.0	Enterobacteriaceae; Serratia;
NODE_1196_length_1220_cov_1.079393	1220	0.819672131147541	Unknown	62.86885245901639	100.0	Enterobacteriaceae;
NODE_1197_length_1220_cov_0.968778	1220	0.819672131147541	Unknown	60.0	99.7	Enterobacteriaceae;
NODE_1198_length_1220_cov_0.799286	1220	1.639344262295082	Unknown	61.55737704918033	100.0	Serratia; Serratia;
NODE_1199_length_1219_cov_1.307143	1219	0.8203445447087776	Unknown	63.41263330598852	100.0	Enterobacteriaceae;
NODE_1200_length_1218_cov_0.933870	1218	1.6420361247947455	Unknown	57.71756978653531	100.0	Serratia; Serratia;
NODE_1201_length_1218_cov_0.929401	1218	1.6420361247947455	Unknown	61.083743842364534	100.0	Enterobacteriaceae; Serratia;
NODE_1202_length_1216_cov_1.361683	1216	0.8223684210526316	Unknown	63.73355263157895	99.8	Serratia;
NODE_1203_length_1215_cov_1.103047	1215	3.2921810699588474	Unknown	60.65843621399177	100.0	Serratia; Enterobacteriaceae; Enterobacteriaceae; Enterobacteriaceae;
NODE_1204_length_1215_cov_0.993728	1215	1.6460905349794237	Unknown	60.41152263374485	100.0	Serratia; Serratia;
NODE_1205_length_1214_cov_1.644843	1214	1.6474464579901154	Unknown	55.271828665568364	100.0	Serratia; Serratia;
NODE_1206_length_1213_cov_1.002693	1213	0.8244023083264632	Unknown	55.23495465787304	100.0	Serratia;
NODE_1207_length_1213_cov_0.874327	1213	1.6488046166529264	Unknown	60.84089035449299	100.0	Serratia; Enterobacteriaceae;
NODE_1208_length_1212_cov_1.069182	1212	1.6501650165016502	Unknown	57.26072607260726	100.0	Enterobacteriaceae; Serratia;
NODE_1209_length_1211_cov_1.266187	1211	0.8257638315441783	Unknown	57.14285714285714	100.0	Serratia;
NODE_1210_length_1211_cov_1.130396	1211	1.6515276630883566	Unknown	60.44591246903386	96.7	Serratia; Enterobacteriaceae;
NODE_1211_length_1210_cov_1.566157	1210	1.6528925619834711	Unknown	60.66115702479339	99.55	Enterobacteriaceae; Serratia;
NODE_1212_length_1210_cov_1.306031	1210	2.479338842975207	Unknown	59.586776859504134	100.0	Enterobacteriaceae; Enterobacteriaceae; Serratia;
NODE_1213_length_1210_cov_0.773177	1210	2.479338842975207	Unknown	62.892561983471076	97.23333333333333	Serratia; Serratia; Serratia;
NODE_1214_length_1209_cov_1.189189	1209	1.6542597187758477	Unknown	64.43341604631927	100.0	Enterobacteriaceae; Enterobacteriaceae;
NODE_1215_length_1208_cov_1.436429	1208	2.4834437086092715	Unknown	56.043046357615886	99.36666666666666	Serratia; Serratia; Serratia;
NODE_1216_length_1208_cov_1.278629	1208	1.6556291390728477	Unknown	62.831125827814574	100.0	Serratia; Serratia;
NODE_1217_length_1208_cov_1.114518	1208	0.8278145695364238	Unknown	62.5	100.0	Enterobacteriaceae;
NODE_1218_length_1207_cov_1.098375	1207	1.657000828500414	Unknown	55.67522783761392	100.0	Serratia; Enterobacteriaceae;
NODE_1219_length_1206_cov_1.379404	1206	1.658374792703151	Unknown	47.51243781094527	100.0	Serratia; Serratia;
NODE_1220_length_1206_cov_1.347787	1206	0.8291873963515755	Unknown	62.106135986733	100.0	Serratia;
NODE_1221_length_1204_cov_1.798190	1204	0.8305647840531561	Unknown	59.966777408637874	98.4	Serratia;
NODE_1222_length_1204_cov_1.313122	1204	1.6611295681063123	Unknown	63.2890365448505	99.55	Serratia; Serratia;
NODE_1223_length_1204_cov_1.037104	1204	0.8305647840531561	Unknown	58.30564784053156	100.0	Serratia;
NODE_1224_length_1204_cov_1.019005	1204	1.6611295681063123	Unknown	54.900332225913616	100.0	Enterobacteriaceae; Serratia;
NODE_1225_length_1203_cov_1.767210	1203	1.6625103906899417	Unknown	50.45719035743973	100.0	Serratia; Enterobacteriaceae;
NODE_1226_length_1203_cov_1.094203	1203	2.4937655860349124	Unknown	52.53532834580216	100.0	Enterobacteriaceae; Enterobacteriaceae; Serratia;
NODE_1227_length_1203_cov_0.816123	1203	1.6625103906899417	Unknown	62.17788861180382	99.8	Serratia; Serratia;
NODE_1228_length_1202_cov_1.380780	1202	2.4958402662229617	Unknown	63.727121464226286	100.0	Enterobacteriaceae; Enterobacteriaceae; Enterobacteriaceae;
NODE_1229_length_1202_cov_1.306437	1202	1.663893510815308	Unknown	64.891846921797	100.0	Enterobacteriaceae; Serratia;
NODE_1230_length_1201_cov_1.548094	1201	0.832639467110741	Unknown	54.87094088259784	100.0	Serratia;
NODE_1231_length_1201_cov_1.454628	1201	2.497918401332223	Unknown	53.039134054954204	100.0	Serratia; Enterobacteriaceae; Shigella;
NODE_1232_length_1201_cov_1.425590	1201	1.665278934221482	Unknown	56.11990008326395	100.0	Enterobacteriaceae; Enterobacteriaceae;
NODE_1233_length_1201_cov_1.078947	1201	2.497918401332223	Unknown	59.20066611157368	100.0	Serratia; Enterobacteriaceae; Serratia;
NODE_1234_length_1201_cov_0.878403	1201	0.832639467110741	Unknown	60.283097418817654	100.0	Serratia;
NODE_1235_length_1200_cov_2.522252	1200	1.6666666666666667	Unknown	56.91666666666667	99.8	Serratia; Serratia;
NODE_1236_length_1200_cov_1.297911	1200	1.6666666666666667	Unknown	57.833333333333336	96.9	Serratia; Serratia;
NODE_1237_length_1199_cov_1.182727	1199	1.6680567139282734	Unknown	61.88490408673894	99.85	Serratia; Serratia;
NODE_1238_length_1197_cov_1.000000	1197	0.835421888053467	Unknown	65.99832915622389	99.7	Serratia;
NODE_1239_length_1197_cov_0.822404	1197	1.670843776106934	Unknown	60.6516290726817	99.75	Serratia; Serratia;
NODE_1240_length_1197_cov_0.556466	1197	1.670843776106934	Unknown	58.813700918964074	100.0	Enterobacteriaceae; Klebsiella;
NODE_1241_length_1195_cov_1.273723	1195	1.6736401673640167	Unknown	57.65690376569038	100.0	Serratia; Serratia;
NODE_1242_length_1195_cov_1.085766	1195	1.6736401673640167	Unknown	58.07531380753138	99.3	Enterobacteriaceae; Serratia;
NODE_1243_length_1195_cov_0.725365	1195	1.6736401673640167	Unknown	63.43096234309623	100.0	Enterobacteriaceae; Serratia;
NODE_1244_length_1194_cov_0.779909	1194	1.6750418760469012	Unknown	64.4891122278057	99.55	Enterobacteriaceae; Serratia;
NODE_1245_length_1193_cov_0.691956	1193	1.6764459346186085	Unknown	63.285834031852474	100.0	Serratia; Serratia;
NODE_1246_length_1191_cov_0.710623	1191	0.8396305625524769	Unknown	58.43828715365239	100.0	Enterobacteriaceae;
NODE_1247_length_1189_cov_0.811009	1189	0.8410428931875525	Unknown	64.17157275021026	100.0	Serratia;
NODE_1248_length_1187_cov_1.547794	1187	1.6849199663016006	Unknown	58.71946082561078	100.0	Serratia; Enterobacteriaceae;
NODE_1249_length_1187_cov_1.390625	1187	2.527379949452401	Unknown	57.3715248525695	100.0	Serratia; Enterobacteriaceae; Serratia;
NODE_1250_length_1187_cov_1.244485	1187	0.8424599831508003	Unknown	58.04549283909014	100.0	Enterobacteriaceae;
NODE_1251_length_1187_cov_1.050551	1187	0.8424599831508003	Unknown	47.6832350463353	100.0	Enterobacteriaceae;
NODE_1252_length_1187_cov_0.847426	1187	0.8424599831508003	Unknown	63.942712721145746	100.0	Serratia;
NODE_1253_length_1186_cov_1.523459	1186	1.6863406408094437	Unknown	51.77065767284992	100.0	Serratia; Enterobacteriaceae;
NODE_1254_length_1186_cov_1.189512	1186	2.5295109612141653	Unknown	59.02192242833052	100.0	Enterobacteriaceae; Enterobacteriaceae; Enterobacteriaceae;
NODE_1255_length_1186_cov_0.933763	1186	0.8431703204047218	Unknown	64.75548060708263	100.0	Serratia;
NODE_1256_length_1184_cov_1.043318	1184	1.6891891891891893	Unknown	66.38513513513513	100.0	Serratia; Enterobacteriaceae;
NODE_1257_length_1184_cov_1.039631	1184	1.6891891891891893	Unknown	57.34797297297297	100.0	Serratia; Serratia;
NODE_1258_length_1184_cov_1.004608	1184	0.8445945945945946	Unknown	60.2195945945946	100.0	Enterobacteriaceae;
NODE_1259_length_1183_cov_0.922509	1183	1.6906170752324599	Unknown	63.989856297548606	100.0	Serratia; Serratia;
NODE_1260_length_1183_cov_0.892989	1183	1.6906170752324599	Unknown	67.2865595942519	99.75	Serratia; Serratia;
NODE_1261_length_1183_cov_0.735240	1183	2.53592561284869	Unknown	56.29754860524091	100.0	Serratia; Enterobacteriaceae; Serratia;
NODE_1262_length_1182_cov_1.294552	1182	1.6920473773265652	Unknown	57.7834179357022	100.0	Serratia; Serratia;
NODE_1263_length_1180_cov_1.245143	1180	1.6949152542372883	Unknown	64.15254237288136	100.0	Enterobacteriaceae; Serratia;
NODE_1264_length_1178_cov_0.806302	1178	1.697792869269949	Unknown	66.553480475382	99.8	Enterobacteriaceae; Serratia;
NODE_1265_length_1177_cov_54.337662	1177	1.699235344095157	Unknown	63.21155480033984	100.0	Pseudomonas; Pseudomonas;
NODE_1266_length_1177_cov_1.143785	1177	0.8496176720475785	Unknown	60.57774001699235	100.0	Serratia;
NODE_1267_length_1176_cov_0.766017	1176	1.7006802721088436	Unknown	62.5	99.55	Enterobacteriaceae; Enterobacteriaceae;
NODE_1268_length_1174_cov_1.479070	1174	0.8517887563884157	Unknown	63.1175468483816	100.0	Serratia;
NODE_1269_length_1174_cov_1.175814	1174	0.8517887563884157	Unknown	62.947189097103916	100.0	Enterobacteriaceae;
NODE_1270_length_1174_cov_0.785116	1174	0.8517887563884157	Unknown	58.34752981260647	100.0	Enterobacteriaceae;
NODE_1271_length_1173_cov_1.392924	1173	1.7050298380221653	Unknown	64.27962489343564	100.0	Enterobacteriaceae; Enterobacteriaceae;
NODE_1272_length_1173_cov_0.762570	1173	2.557544757033248	Unknown	57.971014492753625	100.0	Serratia; Enterobacteriaceae; Serratia;
NODE_1273_length_1172_cov_1.515377	1172	1.7064846416382253	Unknown	60.75085324232082	99.65	Serratia; Serratia;
NODE_1274_length_1169_cov_0.809346	1169	1.7108639863130881	Unknown	66.55260906757913	100.0	Enterobacteriaceae; Enterobacteriaceae;
NODE_1275_length_1169_cov_0.504673	1169	1.7108639863130881	Unknown	68.69118905047048	100.0	Serratia; Serratia;
NODE_1276_length_1168_cov_0.903648	1168	1.7123287671232879	Unknown	62.15753424657534	100.0	Serratia; Serratia;
NODE_1277_length_1168_cov_0.828812	1168	1.7123287671232879	Unknown	67.12328767123287	93.95	Serratia; Serratia;
NODE_1278_length_1167_cov_1.383895	1167	2.570694087403599	Unknown	54.841473864610116	100.0	Serratia; Serratia; Escherichia;
NODE_1279_length_1167_cov_0.759363	1167	1.713796058269066	Unknown	67.09511568123393	100.0	Serratia; Serratia;
NODE_1280_length_1165_cov_0.893058	1165	1.7167381974248928	Unknown	66.69527896995709	100.0	Serratia; Enterobacteriaceae;
NODE_1281_length_1165_cov_0.833959	1165	1.7167381974248928	Unknown	58.45493562231759	100.0	Serratia; Serratia;
NODE_1282_length_1165_cov_0.687617	1165	0.8583690987124464	Unknown	59.828326180257505	100.0	Serratia;
NODE_1283_length_1164_cov_1.201878	1164	0.859106529209622	Unknown	60.91065292096219	100.0	Enterobacteriaceae;
NODE_1284_length_1163_cov_0.843045	1163	1.7196904557179706	Unknown	60.96302665520207	100.0	Serratia; Enterobacteriaceae;
NODE_1285_length_1163_cov_0.826128	1163	1.7196904557179706	Unknown	61.73688736027515	99.65	Serratia; Serratia;
NODE_1286_length_1162_cov_0.690499	1162	1.721170395869191	Unknown	61.10154905335629	99.65	Serratia; Serratia;
NODE_1287_length_1161_cov_1.096987	1161	1.722652885443583	Unknown	60.03445305770887	100.0	Serratia; Serratia;
NODE_1288_length_1160_cov_1.300660	1160	0.8620689655172414	Unknown	59.224137931034484	99.7	Serratia;
NODE_1289_length_1159_cov_1.497170	1159	1.725625539257981	Unknown	63.24417601380501	100.0	Serratia; Enterobacteriaceae;
NODE_1290_length_1159_cov_0.957547	1159	0.8628127696289905	Unknown	53.32182916307161	100.0	Serratia;
NODE_1291_length_1158_cov_1.180359	1158	0.8635578583765113	Unknown	60.70811744386874	100.0	Serratia;
NODE_1292_length_1158_cov_0.756374	1158	1.7271157167530227	Unknown	59.758203799654574	100.0	Serratia; Serratia;
NODE_1293_length_1157_cov_0.719282	1157	1.7286084701815039	Unknown	59.55056179775281	99.55	Serratia; Serratia;
NODE_1294_length_1156_cov_1.473983	1156	1.7301038062283738	Unknown	56.660899653979236	100.0	Enterobacteriaceae; Enterobacteriaceae;
NODE_1295_length_1156_cov_1.083254	1156	1.7301038062283738	Unknown	62.19723183391004	100.0	Enterobacteriaceae; Enterobacteriaceae;
NODE_1296_length_1156_cov_0.784295	1156	1.7301038062283738	Unknown	64.44636678200692	100.0	Enterobacteriaceae; Serratia;
NODE_1297_length_1156_cov_0.775781	1156	2.595155709342561	Unknown	60.12110726643599	100.0	Serratia; Enterobacteriaceae; Enterobacteriaceae;
NODE_1298_length_1155_cov_1.119318	1155	1.7316017316017316	Unknown	62.683982683982684	99.7	Serratia; Enterobacteriaceae;
NODE_1299_length_1154_cov_1.012322	1154	1.733102253032929	Unknown	66.9844020797227	99.65	Enterobacteriaceae; Serratia;
NODE_1300_length_1152_cov_1.624881	1152	1.7361111111111112	Unknown	63.541666666666664	100.0	Serratia; Serratia;
NODE_1301_length_1152_cov_1.350427	1152	0.8680555555555556	Unknown	49.04513888888889	100.0	Serratia;
NODE_1302_length_1152_cov_0.969611	1152	1.7361111111111112	Unknown	65.27777777777779	100.0	Serratia; Serratia;
NODE_1303_length_1151_cov_1.463878	1151	1.737619461337967	Unknown	62.03301476976543	100.0	Serratia; Enterobacteriaceae;
NODE_1304_length_1151_cov_1.042776	1151	1.737619461337967	Unknown	63.0755864465682	100.0	Serratia; Serratia;
NODE_1305_length_1151_cov_0.940114	1151	1.737619461337967	Unknown	65.76889661164205	100.0	Serratia; Enterobacteriaceae;
NODE_1306_length_1151_cov_0.620722	1151	1.737619461337967	Unknown	62.20677671589922	100.0	Enterobacteriaceae; Enterobacteriaceae;
NODE_1307_length_1150_cov_1.022835	1150	1.7391304347826089	Unknown	65.47826086956522	100.0	Serratia; Serratia;
NODE_1308_length_1149_cov_0.843810	1149	2.6109660574412534	Unknown	63.01131418624891	99.16666666666667	Serratia; Serratia; Serratia;
NODE_1309_length_1148_cov_1.369876	1148	0.8710801393728224	Unknown	41.72473867595819	100.0	Serratia;
NODE_1310_length_1148_cov_0.897045	1148	1.7421602787456447	Unknown	61.7595818815331	100.0	Enterobacteriaceae; Enterobacteriaceae;
NODE_1311_length_1147_cov_1.715649	1147	1.7436791630340016	Unknown	64.34176111595467	100.0	Enterobacteriaceae; Serratia;
NODE_1312_length_1147_cov_1.355916	1147	0.8718395815170008	Unknown	60.68003487358327	99.6	Enterobacteriaceae;
NODE_1313_length_1147_cov_1.225191	1147	1.7436791630340016	Unknown	64.42894507410637	99.8	Serratia; Enterobacteriaceae;
NODE_1314_length_1147_cov_1.100191	1147	2.6155187445510024	Unknown	64.25457715780296	100.0	Serratia; Enterobacteriaceae; Enterobacteriaceae;
NODE_1315_length_1146_cov_0.881566	1146	1.7452006980802794	Unknown	62.73996509598604	100.0	Enterobacteriaceae; Enterobacteriaceae;
NODE_1316_length_1145_cov_1.375717	1145	0.8733624454148472	Unknown	60.08733624454149	100.0	Enterobacteriaceae;
NODE_1317_length_1145_cov_1.236138	1145	1.7467248908296944	Unknown	55.633187772925766	100.0	Enterobacteriaceae; Serratia;
NODE_1318_length_1145_cov_0.884321	1145	1.7467248908296944	Unknown	59.03930131004367	100.0	Serratia; Enterobacteriaceae;
NODE_1319_length_1145_cov_0.720841	1145	1.7467248908296944	Unknown	65.06550218340611	99.85	Shigella; Serratia;
NODE_1320_length_1144_cov_1.278469	1144	1.7482517482517483	Unknown	61.451048951048946	100.0	Enterobacteriaceae; Serratia;
NODE_1321_length_1144_cov_1.023923	1144	1.7482517482517483	Unknown	59.17832167832168	100.0	Chania; Enterobacteriaceae;
NODE_1322_length_1141_cov_1.341651	1141	1.7528483786152498	Unknown	62.226117440841364	99.45	Serratia; Serratia;
NODE_1323_length_1141_cov_1.140115	1141	1.7528483786152498	Unknown	59.68448729184925	99.55	Serratia; Serratia;
NODE_1324_length_1141_cov_0.942418	1141	3.5056967572304996	Unknown	58.98334794040315	99.625	Serratia; Serratia; Serratia; Serratia;
NODE_1325_length_1140_cov_0.917387	1140	1.7543859649122808	Unknown	60.35087719298245	98.8	Enterobacteriaceae; Serratia;
NODE_1326_length_1140_cov_0.671470	1140	2.6315789473684212	Unknown	64.3859649122807	99.4	Serratia; Serratia; Enterobacteriaceae;
NODE_1327_length_1138_cov_1.034649	1138	1.7574692442882252	Unknown	66.52021089630932	100.0	Serratia; Serratia;
NODE_1328_length_1138_cov_0.694899	1138	0.8787346221441126	Unknown	63.2688927943761	96.8	Serratia;
NODE_1329_length_1137_cov_0.832370	1137	1.7590149516270888	Unknown	62.620932277924354	100.0	Serratia; Serratia;
NODE_1330_length_1136_cov_1.051109	1136	0.8802816901408451	Unknown	56.866197183098585	100.0	Serratia;
NODE_1331_length_1136_cov_0.962392	1136	1.7605633802816902	Unknown	64.34859154929578	100.0	Serratia; Enterobacteriaceae;
NODE_1332_length_1135_cov_1.270270	1135	1.7621145374449338	Unknown	58.32599118942732	100.0	Serratia; Serratia;
NODE_1333_length_1135_cov_1.121622	1135	1.7621145374449338	Unknown	61.14537444933921	100.0	Serratia; Enterobacteriaceae;
NODE_1334_length_1135_cov_0.740347	1135	1.7621145374449338	Unknown	66.78414096916299	100.0	Enterobacteriaceae; Serratia;
NODE_1335_length_1134_cov_1.303382	1134	1.7636684303350971	Unknown	54.673721340388006	100.0	Enterobacteriaceae; Enterobacteriaceae;
NODE_1336_length_1134_cov_1.153623	1134	0.8818342151675486	Unknown	59.17107583774251	99.6	Enterobacteriaceae;
NODE_1337_length_1134_cov_0.847343	1134	0.8818342151675486	Unknown	52.733686067019406	100.0	Serratia;
NODE_1338_length_1133_cov_1.469052	1133	2.64783759929391	Unknown	62.930273609885255	100.0	Serratia; Enterobacteriaceae; Enterobacteriaceae;
NODE_1339_length_1133_cov_1.163443	1133	1.7652250661959399	Unknown	60.72374227714034	100.0	Serratia; Enterobacteriaceae;
NODE_1340_length_1133_cov_1.148936	1133	1.7652250661959399	Unknown	53.22153574580759	100.0	Serratia; Serratia;
NODE_1341_length_1133_cov_0.950677	1133	1.7652250661959399	Unknown	60.90026478375993	100.0	Serratia; Enterobacteriaceae;
NODE_1342_length_1132_cov_1.183930	1132	0.88339222614841	Unknown	65.01766784452296	100.0	Serratia;
NODE_1343_length_1132_cov_0.910939	1132	1.76678445229682	Unknown	63.60424028268551	99.4	Serratia; Enterobacteriaceae;
NODE_1344_length_1131_cov_77.778101	1131	0.8841732979664014	Unknown	66.57824933687002	99.7	Pseudomonas;
NODE_1345_length_1130_cov_0.737148	1130	1.7699115044247788	Unknown	66.10619469026548	100.0	Serratia; Enterobacteriaceae;
NODE_1346_length_1130_cov_0.691562	1130	0.8849557522123894	Unknown	59.91150442477876	100.0	Serratia;
NODE_1347_length_1129_cov_1.199029	1129	0.8857395925597874	Unknown	67.93622674933569	100.0	Serratia;
NODE_1348_length_1127_cov_1.385214	1127	1.774622892635315	Unknown	58.828748890860695	100.0	Serratia; Serratia;
NODE_1349_length_1127_cov_1.182879	1127	1.774622892635315	Unknown	64.24134871339841	100.0	Serratia; Enterobacteriaceae;
NODE_1350_length_1127_cov_0.787938	1127	1.774622892635315	Unknown	63.442768411712514	100.0	Enterobacteriaceae; Enterobacteriaceae;
NODE_1351_length_1124_cov_0.646829	1124	1.779359430604982	Unknown	52.75800711743772	100.0	Enterobacteriaceae; Enterobacteriaceae;
NODE_1352_length_1123_cov_1.313477	1123	1.7809439002671417	Unknown	63.579697239536955	100.0	Enterobacteriaceae; Serratia;
NODE_1353_length_1123_cov_1.010742	1123	1.7809439002671417	Unknown	62.77827248441674	100.0	Serratia; Serratia;
NODE_1354_length_1122_cov_1.429130	1122	0.89126559714795	Unknown	61.31907308377896	100.0	Serratia;
NODE_1355_length_1122_cov_1.314761	1122	2.67379679144385	Unknown	56.951871657754005	100.0	Serratia; Serratia; Enterobacteriaceae;
NODE_1356_length_1122_cov_1.183773	1122	1.7825311942959	Unknown	52.49554367201426	100.0	Enterobacteriaceae; Serratia;
NODE_1357_length_1122_cov_1.043988	1122	1.7825311942959	Unknown	64.88413547237076	99.75	Serratia; Serratia;
NODE_1358_length_1122_cov_0.958944	1122	1.7825311942959	Unknown	60.33868092691622	99.0	Serratia; Enterobacteriaceae;
NODE_1359_length_1121_cov_1.227006	1121	2.6761819803746656	Unknown	59.58965209634255	100.0	Serratia; Enterobacteriaceae; Serratia;
NODE_1360_length_1121_cov_0.855186	1121	0.0	Unknown	44.42462087421944	NA
NODE_1361_length_1120_cov_1.238002	1120	0.8928571428571428	Unknown	62.94642857142857	100.0	Enterobacteriaceae;
NODE_1362_length_1120_cov_1.155730	1120	0.8928571428571428	Unknown	52.05357142857143	99.5	Serratia;
NODE_1363_length_1119_cov_0.971569	1119	1.7873100983020553	Unknown	63.896336014298484	100.0	Enterobacteriaceae; Serratia;
NODE_1364_length_1119_cov_0.709804	1119	1.7873100983020553	Unknown	58.4450402144772	100.0	Serratia; Serratia;
NODE_1365_length_1118_cov_1.477920	1118	1.7889087656529514	Unknown	64.13237924865832	99.65	Serratia; Serratia;
NODE_1366_length_1118_cov_1.124632	1118	2.6833631484794274	Unknown	54.29338103756708	99.36666666666666	Serratia; Enterobacteriaceae; Serratia;
NODE_1367_length_1118_cov_0.666340	1118	1.7889087656529514	Unknown	59.66010733452593	100.0	Serratia; Enterobacteriaceae;
NODE_1368_length_1117_cov_1.185658	1117	2.6857654431512983	Unknown	56.669650850492395	99.66666666666667	Serratia; Serratia; Serratia;
NODE_1369_length_1117_cov_0.834971	1117	1.7905102954341987	Unknown	61.235452103849596	100.0	Serratia; Enterobacteriaceae;
NODE_1370_length_1117_cov_0.685658	1117	0.8952551477170994	Unknown	63.9212175470009	100.0	Enterobacteriaceae;
NODE_1371_length_1116_cov_0.987217	1116	1.7921146953405016	Unknown	57.437275985663085	99.6	Serratia; Serratia;
NODE_1372_length_1116_cov_0.785644	1116	1.7921146953405016	Unknown	64.78494623655914	100.0	Serratia; Serratia;
NODE_1373_length_1116_cov_0.544739	1116	2.6881720430107525	Unknown	63.08243727598566	100.0	Serratia; Enterobacteriaceae; Serratia;
NODE_1374_length_1115_cov_1.324803	1115	2.690582959641256	Unknown	64.12556053811659	100.0	Enterobacteriaceae; Enterobacteriaceae; Enterobacteriaceae;
NODE_1375_length_1115_cov_0.679134	1115	1.7937219730941705	Unknown	64.39461883408072	99.6	Serratia; Serratia;
NODE_1376_length_1114_cov_0.938916	1114	0.8976660682226211	Unknown	57.27109515260324	100.0	Enterobacteriaceae;
NODE_1377_length_1114_cov_0.866010	1114	1.7953321364452421	Unknown	64.4524236983842	86.5	Serratia; Serratia;
NODE_1378_length_1113_cov_1.537475	1113	1.7969451931716083	Unknown	58.22102425876011	100.0	Enterobacteriaceae; Enterobacteriaceae;
NODE_1379_length_1113_cov_1.359961	1113	0.8984725965858041	Unknown	64.6900269541779	100.0	Serratia;
NODE_1380_length_1113_cov_1.201183	1113	1.7969451931716083	Unknown	60.82659478885895	100.0	Serratia; Serratia;
NODE_1381_length_1113_cov_0.928994	1113	1.7969451931716083	Unknown	64.51033243486074	100.0	Serratia; Serratia;
NODE_1382_length_1113_cov_0.922091	1113	1.7969451931716083	Unknown	60.64690026954178	100.0	Enterobacteriaceae; Enterobacteriaceae;
NODE_1383_length_1113_cov_0.614398	1113	1.7969451931716083	Unknown	65.67834681042228	100.0	Serratia; Serratia;
NODE_1384_length_1112_cov_1.241856	1112	0.8992805755395683	Unknown	60.881294964028775	100.0	Serratia;
NODE_1385_length_1111_cov_1.176877	1111	1.8001800180018002	Unknown	63.9063906390639	100.0	Enterobacteriaceae; Serratia;
NODE_1386_length_1111_cov_1.010870	1111	2.7002700270027002	Unknown	55.535553555355534	99.13333333333334	Serratia; Enterobacteriaceae; Enterobacteriaceae;
NODE_1387_length_1110_cov_1.343225	1110	0.9009009009009008	Unknown	42.88288288288288	100.0	Serratia;
NODE_1388_length_1110_cov_1.331355	1110	2.7027027027027026	Unknown	60.810810810810814	99.56666666666666	Enterobacteriaceae; Serratia; Enterobacteriaceae;
NODE_1389_length_1110_cov_1.136499	1110	0.9009009009009008	Unknown	65.67567567567568	100.0	Serratia;
NODE_1390_length_1109_cov_0.939604	1109	0.9017132551848512	Unknown	61.587015329125336	100.0	Serratia;
NODE_1391_length_1108_cov_1.607532	1108	1.8050541516245486	Unknown	55.68592057761733	100.0	Enterobacteriaceae; Serratia;
NODE_1392_length_1108_cov_1.081269	1108	1.8050541516245486	Unknown	63.808664259927795	97.85	Serratia; Enterobacteriaceae;
NODE_1393_length_1108_cov_1.048563	1108	1.8050541516245486	Unknown	63.44765342960289	100.0	Serratia; Enterobacteriaceae;
NODE_1394_length_1107_cov_1.973214	1107	0.903342366757001	Unknown	43.812104787714546	100.0	Enterobacteriaceae;
NODE_1395_length_1107_cov_1.916667	1107	1.806684733514002	Unknown	52.93586269196025	100.0	Enterobacteriaceae; Serratia;
NODE_1396_length_1107_cov_1.523810	1107	0.0	Unknown	47.87714543812105	NA
NODE_1397_length_1107_cov_0.941468	1107	1.806684733514002	Unknown	64.22764227642277	100.0	Serratia; Serratia;
NODE_1398_length_1107_cov_0.866071	1107	1.806684733514002	Unknown	61.60794941282746	100.0	Serratia; Enterobacteriaceae;
NODE_1399_length_1107_cov_0.705357	1107	1.806684733514002	Unknown	62.691960252935864	100.0	Serratia; Shigella;
NODE_1400_length_1106_cov_1.413108	1106	0.9041591320072332	Unknown	51.35623869801085	100.0	Serratia;
NODE_1401_length_1106_cov_1.365442	1106	0.9041591320072332	Unknown	54.43037974683544	100.0	Enterobacteriaceae;
NODE_1402_length_1106_cov_0.978153	1106	0.9041591320072332	Unknown	67.35985533453888	99.7	Serratia;
NODE_1403_length_1105_cov_1.709742	1105	0.9049773755656109	Unknown	34.660633484162894	100.0	Serratia;
NODE_1404_length_1104_cov_1.007960	1104	2.7173913043478257	Unknown	65.21739130434783	98.7	Serratia; Enterobacteriaceae; Serratia;
NODE_1405_length_1102_cov_0.855434	1102	1.8148820326678765	Unknown	60.70780399274047	100.0	Serratia; Serratia;
NODE_1406_length_1102_cov_0.800598	1102	0.9074410163339383	Unknown	62.613430127041745	100.0	Serratia;
NODE_1407_length_1101_cov_1.070858	1101	1.8165304268846503	Unknown	61.12624886466848	100.0	Serratia; Serratia;
NODE_1408_length_1101_cov_1.004990	1101	1.8165304268846503	Unknown	60.03633060853769	100.0	Serratia; Serratia;
NODE_1409_length_1101_cov_0.727545	1101	2.7247956403269757	Unknown	62.125340599455036	100.0	Serratia; Serratia; Enterobacteriaceae;
NODE_1410_length_1100_cov_0.856144	1100	0.9090909090909091	Unknown	62.36363636363637	100.0	Serratia;
NODE_1411_length_1099_cov_0.761000	1099	0.9099181073703367	Unknown	56.77888989990901	100.0	Serratia;
NODE_1412_length_1098_cov_1.275275	1098	1.8214936247723132	Unknown	59.65391621129326	100.0	Enterobacteriaceae; Enterobacteriaceae;
NODE_1413_length_1098_cov_0.885886	1098	1.8214936247723132	Unknown	64.29872495446266	100.0	Enterobacteriaceae; Serratia;
NODE_1414_length_1097_cov_1.180361	1097	0.9115770282588879	Unknown	61.89608021877848	100.0	Enterobacteriaceae;
NODE_1415_length_1096_cov_0.932798	1096	0.9124087591240875	Unknown	58.57664233576643	99.7	Serratia;
NODE_1416_length_1096_cov_0.514544	1096	2.7372262773722627	Unknown	57.11678832116789	100.0	Enterobacteriaceae; Enterobacteriaceae; Serratia;
NODE_1417_length_1095_cov_1.243976	1095	1.8264840182648403	Unknown	60.91324200913242	100.0	Enterobacteriaceae; Enterobacteriaceae;
NODE_1418_length_1094_cov_1.537688	1094	1.8281535648994514	Unknown	57.40402193784278	99.8	Serratia; Enterobacteriaceae;
NODE_1419_length_1094_cov_1.141709	1094	1.8281535648994514	Unknown	59.32358318098721	99.8	Enterobacteriaceae; Serratia;
NODE_1420_length_1094_cov_1.001005	1094	0.9140767824497257	Unknown	63.345521023766	100.0	Serratia;
NODE_1421_length_1093_cov_1.624748	1093	0.9149130832570906	Unknown	60.109789569990845	99.7	Serratia;
NODE_1422_length_1093_cov_1.181087	1093	1.8298261665141813	Unknown	49.58828911253431	100.0	Enterobacteriaceae; Enterobacteriaceae;
NODE_1423_length_1092_cov_0.670695	1092	1.8315018315018314	Unknown	60.16483516483516	100.0	Enterobacteriaceae; Serratia;
NODE_1424_length_1090_cov_1.511604	1090	1.8348623853211008	Unknown	58.1651376146789	99.55	Serratia; Serratia;
NODE_1425_length_1090_cov_0.943491	1090	0.9174311926605504	Unknown	64.77064220183486	100.0	Serratia;
NODE_1426_length_1090_cov_0.827447	1090	1.8348623853211008	Unknown	63.11926605504588	98.3	Serratia; Enterobacteriaceae;
NODE_1427_length_1089_cov_0.790909	1089	0.9182736455463728	Unknown	64.83011937557393	98.9	Serratia;
NODE_1428_length_1088_cov_0.918099	1088	1.838235294117647	Unknown	60.47794117647059	100.0	Serratia; Serratia;
NODE_1429_length_1087_cov_1.467611	1087	0.9199632014719411	Unknown	51.88592456301748	100.0	Enterobacteriaceae;
NODE_1430_length_1087_cov_1.168016	1087	0.9199632014719411	Unknown	67.1573137074517	100.0	Serratia;
NODE_1431_length_1087_cov_0.972672	1087	0.9199632014719411	Unknown	58.693652253909846	99.7	Serratia;
NODE_1432_length_1087_cov_0.724696	1087	0.9199632014719411	Unknown	63.20147194112236	100.0	Serratia;
NODE_1433_length_1086_cov_1.424519	1086	1.8416206261510129	Unknown	55.61694290976059	100.0	Enterobacteriaceae; Serratia;
NODE_1434_length_1086_cov_0.931104	1086	1.8416206261510129	Unknown	53.40699815837937	99.5	Serratia; Enterobacteriaceae;
NODE_1435_length_1086_cov_0.757852	1086	1.8416206261510129	Unknown	61.04972375690608	100.0	Enterobacteriaceae; Pseudomonas;
NODE_1436_length_1085_cov_1.181542	1085	0.9216589861751152	Unknown	66.26728110599078	100.0	Serratia;
NODE_1437_length_1085_cov_0.778905	1085	1.8433179723502304	Unknown	61.75115207373272	100.0	Serratia; Serratia;
NODE_1438_length_1084_cov_1.201015	1084	0.9225092250922509	Unknown	62.73062730627307	100.0	Serratia;
NODE_1439_length_1084_cov_1.038579	1084	1.8450184501845017	Unknown	62.36162361623616	100.0	Enterobacteriaceae; Serratia;
NODE_1440_length_1084_cov_1.032487	1084	1.8450184501845017	Unknown	64.66789667896678	99.8	Enterobacteriaceae; Serratia;
NODE_1441_length_1083_cov_1.158537	1083	0.9233610341643583	Unknown	48.661126500461684	99.2	Enterobacteriaceae;
NODE_1442_length_1082_cov_1.514751	1082	1.8484288354898335	Unknown	65.5268022181146	100.0	Enterobacteriaceae; Enterobacteriaceae;
NODE_1443_length_1082_cov_1.133266	1082	1.8484288354898335	Unknown	65.24953789279112	100.0	Serratia; Serratia;
NODE_1444_length_1082_cov_0.840285	1082	1.8484288354898335	Unknown	64.87985212569316	100.0	Serratia; Serratia;
NODE_1445_length_1081_cov_1.165988	1081	0.9250693802035153	Unknown	62.07215541165587	100.0	Serratia;
NODE_1446_length_1081_cov_0.807536	1081	0.9250693802035153	Unknown	60.49953746530989	100.0	Serratia;
NODE_1447_length_1080_cov_1.320082	1080	1.8518518518518516	Unknown	59.72222222222222	100.0	Serratia; Enterobacteriaceae;
NODE_1448_length_1079_cov_0.957143	1079	1.8535681186283597	Unknown	60.98239110287304	100.0	Serratia; Serratia;
NODE_1449_length_1078_cov_0.908069	1078	0.9276437847866419	Unknown	63.07977736549165	99.7	Serratia;
NODE_1450_length_1078_cov_0.645557	1078	1.8552875695732838	Unknown	62.708719851577	100.0	Serratia; Serratia;
NODE_1451_length_1077_cov_0.747444	1077	0.9285051067780873	Unknown	65.18105849582173	99.7	Serratia;
NODE_1452_length_1076_cov_1.878199	1076	0.929368029739777	Unknown	32.62081784386617	80.8	Enterobacter;
NODE_1453_length_1076_cov_1.710338	1076	0.929368029739777	Unknown	39.5910780669145	100.0	Serratia;
NODE_1454_length_1076_cov_0.780962	1076	1.858736059479554	Unknown	61.89591078066915	100.0	Serratia; Serratia;
NODE_1455_length_1075_cov_1.243852	1075	1.8604651162790697	Unknown	62.23255813953489	100.0	Serratia; Serratia;
NODE_1456_length_1075_cov_0.753074	1075	1.8604651162790697	Unknown	60.46511627906976	99.75	Serratia; Enterobacteriaceae;
NODE_1457_length_1074_cov_1.214359	1074	1.8621973929236497	Unknown	58.10055865921788	100.0	Serratia; Serratia;
NODE_1458_length_1074_cov_0.904615	1074	1.8621973929236497	Unknown	61.731843575419	100.0	Serratia; Serratia;
NODE_1459_length_1073_cov_0.854209	1073	1.8639328984156571	Unknown	62.25535880708295	99.75	Serratia; Serratia;
NODE_1460_length_1073_cov_0.566735	1073	0.9319664492078286	Unknown	66.26281453867661	100.0	Serratia;
NODE_1461_length_1072_cov_1.529291	1072	1.8656716417910446	Unknown	61.56716417910447	99.45	Serratia; Serratia;
NODE_1462_length_1072_cov_1.316547	1072	0.9328358208955223	Unknown	64.6455223880597	100.0	Serratia;
NODE_1463_length_1072_cov_1.124358	1072	1.8656716417910446	Unknown	64.92537313432835	99.4	Serratia; Serratia;
NODE_1464_length_1072_cov_1.064748	1072	2.798507462686567	Unknown	61.66044776119403	99.66666666666667	Serratia; Enterobacteriaceae; Serratia;
NODE_1465_length_1072_cov_0.874615	1072	1.8656716417910446	Unknown	62.5	100.0	Enterobacteriaceae; Serratia;
NODE_1466_length_1071_cov_1.227366	1071	1.8674136321195145	Unknown	63.58543417366946	99.8	Serratia; Serratia;
NODE_1467_length_1071_cov_1.127572	1071	0.9337068160597572	Unknown	58.16993464052288	100.0	Enterobacteriaceae;
NODE_1468_length_1071_cov_0.641975	1071	1.8674136321195145	Unknown	60.41083099906629	100.0	Enterobacteriaceae; Serratia;
NODE_1469_length_1069_cov_1.473196	1069	1.8709073900841908	Unknown	62.7689429373246	100.0	Enterobacteriaceae; Enterobacteriaceae;
NODE_1470_length_1069_cov_1.150515	1069	1.8709073900841908	Unknown	67.44621141253508	100.0	Enterobacteriaceae; Serratia;
NODE_1471_length_1069_cov_0.610309	1069	0.9354536950420954	Unknown	61.8334892422825	100.0	Serratia;
NODE_1472_length_1068_cov_1.443756	1068	1.8726591760299625	Unknown	59.644194756554306	100.0	Serratia; Enterobacteriaceae;
NODE_1473_length_1068_cov_0.978328	1068	1.8726591760299625	Unknown	62.07865168539326	97.1	Enterobacteriaceae; Serratia;
NODE_1474_length_1068_cov_0.926729	1068	1.8726591760299625	Unknown	59.925093632958806	100.0	Enterobacteriaceae; Serratia;
NODE_1475_length_1068_cov_0.876161	1068	1.8726591760299625	Unknown	65.54307116104869	100.0	Serratia; Enterobacteriaceae;
NODE_1476_length_1067_cov_1.169421	1067	2.8116213683223994	Unknown	58.95032802249297	100.0	Serratia; Enterobacteriaceae; Serratia;
NODE_1477_length_1067_cov_1.131198	1067	1.8744142455482662	Unknown	62.51171508903468	100.0	Serratia; Serratia;
NODE_1478_length_1065_cov_1.453416	1065	1.8779342723004695	Unknown	54.647887323943664	99.65	Enterobacteriaceae; Enterobacteriaceae;
NODE_1479_length_1065_cov_1.425466	1065	1.8779342723004695	Unknown	62.06572769953051	99.7	Serratia; Serratia;
NODE_1480_length_1065_cov_1.130435	1065	0.9389671361502347	Unknown	58.59154929577465	100.0	Serratia;
NODE_1481_length_1064_cov_0.775130	1064	1.8796992481203008	Unknown	51.691729323308266	100.0	Serratia; Enterobacteriaceae;
NODE_1482_length_1064_cov_0.670466	1064	1.8796992481203008	Unknown	67.29323308270678	100.0	Enterobacteriaceae; Serratia;
NODE_1483_length_1064_cov_0.515026	1064	0.9398496240601504	Unknown	65.41353383458647	100.0	Serratia;
NODE_1484_length_1063_cov_1.718880	1063	2.8222013170272815	Unknown	56.63217309501412	100.0	Enterobacteriaceae; Serratia; Enterobacteriaceae;
NODE_1485_length_1063_cov_1.559129	1063	1.8814675446848543	Unknown	54.93885230479775	100.0	Enterobacteriaceae; Serratia;
NODE_1486_length_1063_cov_1.261411	1063	1.8814675446848543	Unknown	59.9247412982126	100.0	Serratia; Serratia;
NODE_1487_length_1063_cov_0.816390	1063	1.8814675446848543	Unknown	56.161806208842904	100.0	Enterobacteriaceae; Serratia;
NODE_1488_length_1062_cov_1.179647	1062	0.9416195856873822	Unknown	50.56497175141242	99.3	Serratia;
NODE_1489_length_1062_cov_1.107996	1062	1.8832391713747645	Unknown	60.54613935969868	99.55	Serratia; Enterobacteriaceae;
NODE_1490_length_1062_cov_0.919003	1062	2.8248587570621466	Unknown	58.75706214689266	100.0	Serratia; Serratia; Serratia;
NODE_1491_length_1061_cov_1.175676	1061	1.885014137606032	Unknown	53.53440150801131	100.0	Enterobacteriaceae; Serratia;
NODE_1492_length_1061_cov_0.648649	1061	0.942507068803016	Unknown	68.99151743638078	99.7	Serratia;
NODE_1493_length_1059_cov_1.277083	1059	1.8885741265344667	Unknown	61.00094428706326	100.0	Enterobacteriaceae; Serratia;
NODE_1494_length_1059_cov_1.202083	1059	1.8885741265344667	Unknown	63.26723323890463	100.0	Serratia; Serratia;
NODE_1495_length_1059_cov_1.159375	1059	1.8885741265344667	Unknown	59.301227573182246	100.0	Enterobacteriaceae; Enterobacteriaceae;
NODE_1496_length_1059_cov_1.048958	1059	1.8885741265344667	Unknown	65.91123701605288	100.0	Serratia; Serratia;
NODE_1497_length_1059_cov_0.840625	1059	1.8885741265344667	Unknown	63.361661945231354	90.45	Serratia; Serratia;
NODE_1498_length_1057_cov_1.565762	1057	1.892147587511826	Unknown	57.80510879848628	100.0	Serratia; Serratia;
NODE_1499_length_1057_cov_1.257829	1057	0.946073793755913	Unknown	49.76348155156102	100.0	Enterobacteriaceae;
NODE_1500_length_1057_cov_0.766180	1057	1.892147587511826	Unknown	65.75212866603594	100.0	Enterobacteriaceae; Serratia;
NODE_1501_length_1055_cov_1.326360	1055	1.8957345971563981	Unknown	52.03791469194313	100.0	Serratia; Enterobacteriaceae;
NODE_1502_length_1055_cov_1.118201	1055	0.9478672985781991	Unknown	61.32701421800948	100.0	Serratia;
NODE_1503_length_1055_cov_1.005230	1055	0.9478672985781991	Unknown	59.33649289099526	99.7	Enterobacteriaceae;
NODE_1504_length_1053_cov_1.252621	1053	1.8993352326685662	Unknown	53.181386514719854	99.5	Enterobacteriaceae; Serratia;
NODE_1505_length_1052_cov_0.858342	1052	1.9011406844106462	Unknown	60.93155893536122	100.0	Enterobacteriaceae; Serratia;
NODE_1506_length_1051_cov_1.057773	1051	2.8544243577545196	Unknown	62.321598477640336	100.0	Serratia; Enterobacteriaceae; Serratia;
NODE_1507_length_1051_cov_0.960084	1051	0.9514747859181732	Unknown	64.70028544243578	100.0	Enterobacteriaceae;
NODE_1508_length_1050_cov_1.458465	1050	1.9047619047619047	Unknown	56.095238095238095	100.0	Enterobacteriaceae; Pseudomonas;
NODE_1509_length_1050_cov_1.216614	1050	1.9047619047619047	Unknown	55.714285714285715	100.0	Enterobacteriaceae; Serratia;
NODE_1510_length_1050_cov_0.588854	1050	1.9047619047619047	Unknown	63.90476190476191	98.45	Enterobacteriaceae; Serratia;
NODE_1511_length_1048_cov_1.463646	1048	1.9083969465648853	Unknown	59.541984732824424	100.0	Serratia; Enterobacteriaceae;
NODE_1512_length_1048_cov_1.065332	1048	1.9083969465648853	Unknown	69.94274809160305	99.5	Serratia; Serratia;
NODE_1513_length_1048_cov_1.005269	1048	1.9083969465648853	Unknown	61.25954198473282	99.55	Enterobacteriaceae; Enterobacteriaceae;
NODE_1514_length_1048_cov_0.998946	1048	0.9541984732824427	Unknown	61.641221374045806	100.0	Serratia;
NODE_1515_length_1047_cov_1.154008	1047	0.9551098376313276	Unknown	61.41356255969437	94.8	Serratia;
NODE_1516_length_1046_cov_1.418163	1046	0.0	Unknown	52.39005736137668	NA
NODE_1517_length_1046_cov_0.843717	1046	2.8680688336520075	Unknown	59.46462715105163	100.0	Enterobacteriaceae; Enterobacteriaceae; Enterobacteriaceae;
NODE_1518_length_1046_cov_0.768743	1046	0.9560229445506692	Unknown	63.766730401529635	100.0	Enterobacteriaceae;
NODE_1519_length_1045_cov_1.108879	1045	0.9569377990430623	Unknown	59.71291866028709	99.7	Serratia;
NODE_1520_length_1045_cov_0.582452	1045	1.9138755980861246	Unknown	53.397129186602875	100.0	Serratia; Enterobacteriaceae;
NODE_1521_length_1044_cov_1.246561	1044	1.9157088122605364	Unknown	61.877394636015325	99.8	Serratia; Serratia;
NODE_1522_length_1044_cov_0.962963	1044	3.8314176245210727	Unknown	57.08812260536399	100.0	Serratia; Enterobacteriaceae; Enterobacteriaceae; Enterobacteriaceae;
NODE_1523_length_1043_cov_1.169492	1043	1.9175455417066156	Unknown	59.34803451581975	100.0	Enterobacteriaceae; Serratia;
NODE_1524_length_1042_cov_1.349947	1042	1.9193857965451055	Unknown	59.78886756238004	100.0	Serratia; Serratia;
NODE_1525_length_1042_cov_0.957582	1042	1.9193857965451055	Unknown	64.20345489443378	100.0	Serratia; Enterobacteriaceae;
NODE_1526_length_1042_cov_0.818664	1042	1.9193857965451055	Unknown	53.74280230326296	100.0	Serratia; Serratia;
NODE_1527_length_1042_cov_0.794274	1042	0.9596928982725528	Unknown	59.88483685220729	99.7	Serratia;
NODE_1528_length_1041_cov_1.656051	1041	0.9606147934678195	Unknown	50.43227665706051	99.7	Serratia;
NODE_1529_length_1041_cov_0.791932	1041	1.921229586935639	Unknown	63.976945244956774	100.0	Serratia; Serratia;
NODE_1530_length_1041_cov_0.602972	1041	1.921229586935639	Unknown	61.47934678194045	99.6	Serratia; Serratia;
NODE_1531_length_1041_cov_0.512739	1041	1.921229586935639	Unknown	62.63208453410183	100.0	Serratia; Enterobacteriaceae;
NODE_1532_length_1040_cov_1.897981	1040	1.923076923076923	Unknown	60.192307692307686	100.0	Enterobacteriaceae; Enterobacteriaceae;
NODE_1533_length_1040_cov_1.737513	1040	1.923076923076923	Unknown	57.49999999999999	100.0	Serratia; Enterobacteriaceae;
NODE_1534_length_1040_cov_1.463337	1040	2.8846153846153846	Unknown	57.98076923076923	100.0	Serratia; Enterobacteriaceae; Enterobacteriaceae;
NODE_1535_length_1039_cov_1.609574	1039	0.9624639076034649	Unknown	41.67468719923003	100.0	Enterobacteriaceae;
NODE_1536_length_1038_cov_1.275825	1038	1.9267822736030829	Unknown	60.69364161849711	99.8	Serratia; Serratia;
NODE_1537_length_1038_cov_1.209798	1038	0.9633911368015414	Unknown	59.53757225433526	100.0	Enterobacteriaceae;
NODE_1538_length_1038_cov_0.963791	1038	0.9633911368015414	Unknown	49.32562620423892	99.2	Serratia;
NODE_1539_length_1038_cov_0.943557	1038	2.8901734104046244	Unknown	67.4373795761079	100.0	Serratia; Serratia; Serratia;
NODE_1540_length_1038_cov_0.664537	1038	1.9267822736030829	Unknown	65.89595375722543	100.0	Serratia; Enterobacteriaceae;
NODE_1541_length_1037_cov_1.443497	1037	0.9643201542912248	Unknown	51.68756027000965	99.5	Serratia;
NODE_1542_length_1037_cov_1.097015	1037	1.9286403085824495	Unknown	58.919961427193826	98.95	Serratia; Serratia;
NODE_1543_length_1036_cov_1.690502	1036	0.9652509652509652	Unknown	55.115830115830114	100.0	Serratia;
NODE_1544_length_1036_cov_1.689434	1036	2.8957528957528957	Unknown	59.45945945945946	100.0	Serratia; Enterobacteriaceae; Enterobacteriaceae;
NODE_1545_length_1036_cov_1.185699	1036	1.9305019305019304	Unknown	60.52123552123552	99.1	Serratia; Serratia;
NODE_1546_length_1036_cov_1.086446	1036	0.9652509652509652	Unknown	58.204633204633204	100.0	Enterobacteriaceae;
NODE_1547_length_1036_cov_0.906083	1036	2.8957528957528957	Unknown	60.907335907335906	100.0	Serratia; Enterobacteriaceae; Serratia;
NODE_1548_length_1035_cov_1.259615	1035	1.9323671497584543	Unknown	61.93236714975845	100.0	Enterobacteriaceae; Enterobacteriaceae;
NODE_1549_length_1035_cov_0.933761	1035	0.9661835748792271	Unknown	61.25603864734299	100.0	Serratia;
NODE_1550_length_1035_cov_0.662393	1035	0.9661835748792271	Unknown	64.44444444444444	100.0	Serratia;
NODE_1551_length_1034_cov_1.536898	1034	2.9013539651837523	Unknown	54.44874274661509	100.0	Serratia; Enterobacteriaceae; Serratia;
NODE_1552_length_1034_cov_0.843850	1034	0.9671179883945841	Unknown	63.15280464216635	100.0	Serratia;
NODE_1553_length_1033_cov_0.850107	1033	1.9361084220716362	Unknown	55.56631171345595	100.0	Serratia; Enterobacteriaceae;
NODE_1554_length_1032_cov_1.107181	1032	1.937984496124031	Unknown	60.85271317829457	100.0	Enterobacteriaceae; Serratia;
NODE_1555_length_1031_cov_1.510730	1031	2.9097963142580023	Unknown	53.73423860329777	100.0	Serratia; Enterobacteriaceae; Serratia;
NODE_1556_length_1031_cov_0.880901	1031	2.9097963142580023	Unknown	67.21629485935985	100.0	Serratia; Serratia; Serratia;
NODE_1557_length_1031_cov_0.728541	1031	1.939864209505335	Unknown	62.65761396702231	98.95	Serratia; Serratia;
NODE_1558_length_1030_cov_1.481203	1030	0.970873786407767	Unknown	61.359223300970875	100.0	Serratia;
NODE_1559_length_1030_cov_0.872180	1030	2.912621359223301	Unknown	55.4368932038835	99.7	Enterobacteriaceae; Serratia; Serratia;
NODE_1560_length_1029_cov_0.808602	1029	1.9436345966958213	Unknown	60.64139941690962	100.0	Serratia; Enterobacteriaceae;
NODE_1561_length_1028_cov_1.342304	1028	0.9727626459143969	Unknown	52.62645914396887	100.0	Serratia;
NODE_1562_length_1028_cov_1.083961	1028	1.9455252918287937	Unknown	63.521400778210115	87.5	Serratia; Serratia;
NODE_1563_length_1028_cov_0.779333	1028	1.9455252918287937	Unknown	59.63035019455253	100.0	Shigella; Enterobacteriaceae;
NODE_1564_length_1027_cov_1.316810	1027	2.9211295034079847	Unknown	53.65141187925998	99.6	Serratia; Enterobacteriaceae; Enterobacteriaceae;
NODE_1565_length_1027_cov_1.089440	1027	1.9474196689386565	Unknown	61.53846153846154	100.0	Enterobacteriaceae; Enterobacteriaceae;
NODE_1566_length_1027_cov_0.748922	1027	1.9474196689386565	Unknown	60.467380720545286	100.0	Serratia; Enterobacteriaceae;
NODE_1567_length_1027_cov_0.703664	1027	1.9474196689386565	Unknown	66.69912366114897	100.0	Serratia; Serratia;
NODE_1568_length_1026_cov_1.076591	1026	1.949317738791423	Unknown	60.526315789473685	100.0	Serratia; Serratia;
NODE_1569_length_1026_cov_0.840345	1026	1.949317738791423	Unknown	63.1578947368421	100.0	Serratia; Serratia;
NODE_1570_length_1024_cov_0.929730	1024	0.9765625	Unknown	60.9375	98.2	Serratia;
NODE_1571_length_1024_cov_0.844324	1024	1.953125	Unknown	54.58984375	100.0	Enterobacteriaceae; Enterobacteriaceae;
NODE_1572_length_1023_cov_1.133117	1023	1.9550342130987295	Unknown	53.567937438905176	100.0	Serratia; Enterobacteriaceae;
NODE_1573_length_1023_cov_0.983766	1023	0.9775171065493647	Unknown	62.56109481915934	99.7	Enterobacteriaceae;
NODE_1574_length_1023_cov_0.849567	1023	0.9775171065493647	Unknown	66.56891495601172	100.0	Serratia;
NODE_1575_length_1023_cov_0.548701	1023	0.9775171065493647	Unknown	63.44086021505376	99.7	Enterobacteriaceae;
NODE_1576_length_1022_cov_1.318527	1022	1.9569471624266144	Unknown	64.67710371819962	100.0	Serratia; Serratia;
NODE_1577_length_1022_cov_1.095341	1022	1.9569471624266144	Unknown	65.55772994129158	100.0	Serratia; Enterobacteriaceae;
NODE_1578_length_1022_cov_0.789816	1022	1.9569471624266144	Unknown	59.8825831702544	100.0	Enterobacteriaceae; Enterobacteriaceae;
NODE_1579_length_1021_cov_1.072668	1021	1.9588638589618024	Unknown	61.90009794319295	100.0	Serratia; Serratia;
NODE_1580_length_1019_cov_1.297826	1019	0.9813542688910698	Unknown	61.33464180569186	100.0	Serratia;
NODE_1581_length_1019_cov_1.102174	1019	0.9813542688910698	Unknown	66.33954857703631	97.6	Serratia;
NODE_1582_length_1017_cov_1.034858	1017	1.9665683382497543	Unknown	60.37364798426745	99.3	Serratia; Enterobacteriaceae;
NODE_1583_length_1016_cov_1.129771	1016	1.968503937007874	Unknown	60.03937007874016	100.0	Enterobacteriaceae; Serratia;
NODE_1584_length_1016_cov_1.106870	1016	1.968503937007874	Unknown	59.4488188976378	100.0	Serratia; Serratia;
NODE_1585_length_1016_cov_0.676118	1016	1.968503937007874	Unknown	66.24015748031496	99.6	Serratia; Serratia;
NODE_1586_length_1013_cov_1.152079	1013	0.987166831194472	Unknown	55.083909180651524	100.0	Serratia;
NODE_1587_length_1012_cov_1.284775	1012	1.976284584980237	Unknown	61.16600790513834	100.0	Enterobacteriaceae; Enterobacteriaceae;
NODE_1588_length_1012_cov_1.008762	1012	0.9881422924901185	Unknown	63.43873517786561	99.4	Enterobacteriaceae;
NODE_1589_length_1012_cov_0.764513	1012	1.976284584980237	Unknown	57.70750988142292	100.0	Enterobacteriaceae; Serratia;
NODE_1590_length_1011_cov_1.440789	1011	0.0	Unknown	37.487636003956474	NA
NODE_1591_length_1011_cov_1.219298	1011	1.9782393669634029	Unknown	64.8862512363996	99.7	Serratia; Serratia;
NODE_1592_length_1011_cov_1.107456	1011	0.9891196834817014	Unknown	64.09495548961425	100.0	Serratia;
NODE_1593_length_1010_cov_1.272228	1010	1.9801980198019802	Unknown	64.65346534653466	100.0	Serratia; Serratia;
NODE_1594_length_1010_cov_1.079034	1010	1.9801980198019802	Unknown	54.95049504950495	100.0	Serratia; Serratia;
NODE_1595_length_1010_cov_0.810099	1010	0.9900990099009901	Unknown	61.78217821782178	100.0	Enterobacteriaceae;
NODE_1596_length_1009_cov_0.734066	1009	1.9821605550049557	Unknown	62.537165510406346	92.4	Shigella; Serratia;
NODE_1597_length_1008_cov_1.058306	1008	1.9841269841269842	Unknown	56.94444444444444	97.15	Enterobacteriaceae; Serratia;
NODE_1598_length_1008_cov_0.856986	1008	0.9920634920634921	Unknown	65.87301587301587	100.0	Serratia;
NODE_1599_length_1007_cov_1.142070	1007	1.98609731876862	Unknown	55.80933465739821	100.0	Enterobacteriaceae; Enterobacteriaceae;
NODE_1600_length_1007_cov_0.993392	1007	1.98609731876862	Unknown	61.370407149950346	99.6	Enterobacteriaceae; Serratia;
NODE_1601_length_1007_cov_0.892070	1007	0.99304865938431	Unknown	62.85998013902682	100.0	Enterobacteriaceae;
NODE_1602_length_1007_cov_0.876652	1007	1.98609731876862	Unknown	58.68917576961271	100.0	Serratia; Enterobacteriaceae;
NODE_1603_length_1007_cov_0.843612	1007	0.99304865938431	Unknown	63.35650446871897	99.7	Enterobacteriaceae;
NODE_1604_length_1007_cov_0.774229	1007	1.98609731876862	Unknown	68.02383316782522	100.0	Serratia; Serratia;
NODE_1605_length_1006_cov_1.326351	1006	0.9940357852882704	Unknown	65.8051689860835	100.0	Enterobacteriaceae;
NODE_1606_length_1006_cov_0.768467	1006	0.9940357852882704	Unknown	66.10337972166998	100.0	Serratia;
NODE_1607_length_1005_cov_1.239514	1005	1.9900497512437814	Unknown	56.11940298507463	98.35	Enterobacteriaceae; Serratia;
NODE_1608_length_1005_cov_1.122517	1005	1.9900497512437814	Unknown	63.48258706467662	100.0	Serratia; Serratia;
NODE_1609_length_1005_cov_0.597130	1005	1.9900497512437814	Unknown	60.298507462686565	100.0	Serratia; Serratia;
NODE_1610_length_1004_cov_0.634254	1004	0.9960159362549801	Unknown	60.3585657370518	100.0	Serratia;
NODE_1611_length_1003_cov_1.071903	1003	0.9970089730807579	Unknown	60.418743768693915	99.7	Serratia;
NODE_1612_length_1003_cov_0.944690	1003	1.9940179461615157	Unknown	64.6061814556331	100.0	Serratia; Serratia;
NODE_1613_length_1003_cov_0.835177	1003	0.9970089730807579	Unknown	57.02891326021934	99.7	Enterobacteriaceae;
NODE_1614_length_1002_cov_1.128461	1002	0.998003992015968	Unknown	62.974051896207584	100.0	Serratia;
NODE_1615_length_1002_cov_0.954596	1002	0.998003992015968	Unknown	55.88822355289421	100.0	Enterobacteriaceae;
NODE_1616_length_1002_cov_0.869324	1002	1.996007984031936	Unknown	62.37524950099801	100.0	Enterobacteriaceae; Serratia;
NODE_1617_length_1001_cov_1.509978	1001	0.9990009990009991	Unknown	52.94705294705294	100.0	Enterobacteriaceae;
NODE_1618_length_1001_cov_1.167406	1001	0.9990009990009991	Unknown	61.038961038961034	100.0	Serratia;
NODE_1619_length_1000_cov_1.064373	1000	2.0	Unknown	57.199999999999996	99.7	Serratia; Serratia;
NODE_1620_length_1000_cov_0.995560	1000	2.0	Unknown	53.5	100.0	Serratia; Serratia;
NODE_1621_length_999_cov_1.192222	999	2.002002002002002	Unknown	55.65565565565566	100.0	Serratia; Enterobacteriaceae;
NODE_1622_length_999_cov_0.848889	999	2.002002002002002	Unknown	57.65765765765766	100.0	Serratia; Enterobacteriaceae;
NODE_1623_length_999_cov_0.543333	999	1.001001001001001	Unknown	64.46446446446447	100.0	Serratia;
NODE_1624_length_998_cov_1.339266	998	2.004008016032064	Unknown	57.51503006012024	100.0	Serratia; Enterobacteriaceae;
NODE_1625_length_998_cov_0.929922	998	2.004008016032064	Unknown	56.71342685370742	100.0	Serratia; Serratia;
NODE_1626_length_997_cov_1.503341	997	3.0090270812437314	Unknown	51.25376128385155	100.0	Enterobacteriaceae; Bacteria; Enterobacteriaceae;
NODE_1627_length_997_cov_1.070156	997	2.0060180541624875	Unknown	60.88264794383149	100.0	Serratia; Serratia;
NODE_1628_length_997_cov_0.966592	997	1.0030090270812437	Unknown	64.89468405215646	100.0	Serratia;
NODE_1629_length_997_cov_0.847439	997	2.0060180541624875	Unknown	59.87963891675025	100.0	Gammaproteobacteria; Serratia;
NODE_1630_length_996_cov_1.186176	996	1.0040160642570282	Unknown	56.325301204819276	100.0	Serratia;
NODE_1631_length_996_cov_1.159420	996	2.0080321285140563	Unknown	58.93574297188755	100.0	Serratia; Serratia;
NODE_1632_length_996_cov_1.144928	996	2.0080321285140563	Unknown	63.35341365461847	100.0	Serratia; Serratia;
NODE_1633_length_996_cov_0.655518	996	3.0120481927710845	Unknown	59.63855421686747	100.0	Serratia; Enterobacteriaceae; Serratia;
NODE_1634_length_995_cov_1.440848	995	2.0100502512562812	Unknown	60.50251256281407	99.55	Serratia; Enterobacteriaceae;
NODE_1635_length_995_cov_1.032366	995	2.0100502512562812	Unknown	59.798994974874375	100.0	Serratia; Enterobacteriaceae;
NODE_1636_length_995_cov_0.979911	995	2.0100502512562812	Unknown	61.20603015075376	100.0	Enterobacteriaceae; Serratia;
NODE_1637_length_994_cov_1.568715	994	2.0120724346076457	Unknown	60.56338028169014	100.0	Enterobacteriaceae; Enterobacteriaceae;
NODE_1638_length_994_cov_0.892737	994	2.0120724346076457	Unknown	63.480885311871226	100.0	Enterobacteriaceae; Serratia;
NODE_1639_length_994_cov_0.739665	994	1.0060362173038229	Unknown	61.77062374245473	100.0	Enterobacteriaceae;
NODE_1640_length_993_cov_1.758389	993	1.0070493454179255	Unknown	53.071500503524675	100.0	Serratia;
NODE_1641_length_993_cov_1.036913	993	3.0211480362537766	Unknown	57.60322255790534	99.2	Serratia; Enterobacteriaceae; Serratia;
NODE_1642_length_992_cov_1.537514	992	2.0161290322580645	Unknown	62.5	100.0	Serratia; Serratia;
NODE_1643_length_992_cov_0.942889	992	2.0161290322580645	Unknown	62.903225806451616	99.6	Serratia; Serratia;
NODE_1644_length_992_cov_0.744681	992	3.024193548387097	Unknown	61.89516129032258	99.7	Serratia; Enterobacteriaceae; Enterobacteriaceae;
NODE_1645_length_991_cov_1.242152	991	2.0181634712411705	Unknown	56.205852674066605	100.0	Serratia; Enterobacteriaceae;
NODE_1646_length_988_cov_1.380202	988	3.0364372469635628	Unknown	60.72874493927125	100.0	Serratia; Serratia; Serratia;
NODE_1647_length_988_cov_1.070866	988	2.0242914979757085	Unknown	63.056680161943326	99.3	Serratia; Enterobacteriaceae;
NODE_1648_length_988_cov_0.795276	988	2.0242914979757085	Unknown	60.627530364372475	99.15	Serratia; Serratia;
NODE_1649_length_988_cov_0.789651	988	2.0242914979757085	Unknown	64.47368421052632	100.0	Enterobacteriaceae; Serratia;
NODE_1650_length_987_cov_1.304054	987	2.026342451874367	Unknown	50.15197568389058	99.5	Enterobacteriaceae; Serratia;
NODE_1651_length_987_cov_1.198198	987	1.0131712259371835	Unknown	67.78115501519757	100.0	Serratia;
NODE_1652_length_987_cov_1.190315	987	1.0131712259371835	Unknown	61.19554204660588	100.0	Serratia;
NODE_1653_length_987_cov_0.957207	987	2.026342451874367	Unknown	60.68895643363729	100.0	Serratia; Enterobacteriaceae;
NODE_1654_length_986_cov_1.064262	986	3.0425963488843815	Unknown	59.83772819472617	100.0	Serratia; Enterobacteriaceae; Serratia;
NODE_1655_length_985_cov_1.088036	985	2.030456852791878	Unknown	61.31979695431472	99.55	Enterobacteriaceae; Serratia;
NODE_1656_length_985_cov_0.665914	985	2.030456852791878	Unknown	68.02030456852792	100.0	Serratia; Serratia;
NODE_1657_length_984_cov_1.218079	984	2.032520325203252	Unknown	52.540650406504064	100.0	Serratia; Serratia;
NODE_1658_length_984_cov_1.190960	984	2.032520325203252	Unknown	59.857723577235774	100.0	Serratia; Enterobacteriaceae;
NODE_1659_length_984_cov_1.170621	984	2.032520325203252	Unknown	55.79268292682927	100.0	Serratia; Serratia;
NODE_1660_length_984_cov_0.962712	984	1.016260162601626	Unknown	54.97967479674797	100.0	Serratia;
NODE_1661_length_984_cov_0.697175	984	2.032520325203252	Unknown	57.52032520325203	100.0	Serratia; Serratia;
NODE_1662_length_983_cov_1.082579	983	2.034587995930824	Unknown	63.88606307222787	100.0	Serratia; Serratia;
NODE_1663_length_983_cov_0.821267	983	2.034587995930824	Unknown	62.05493387589013	100.0	Serratia; Enterobacteriaceae;
NODE_1664_length_982_cov_1.527746	982	1.0183299389002036	Unknown	63.34012219959266	100.0	Serratia;
NODE_1665_length_982_cov_1.138165	982	1.0183299389002036	Unknown	56.61914460285132	100.0	Serratia;
NODE_1666_length_982_cov_0.764439	982	1.0183299389002036	Unknown	62.627291242362524	100.0	Serratia;
NODE_1667_length_981_cov_1.531746	981	2.038735983690112	Unknown	44.03669724770643	100.0	Serratia; Serratia;
NODE_1668_length_981_cov_1.505669	981	2.038735983690112	Unknown	57.18654434250765	100.0	Serratia; Enterobacteriaceae;
NODE_1669_length_981_cov_1.081633	981	1.019367991845056	Unknown	55.14780835881753	99.4	Serratia;
NODE_1670_length_981_cov_0.876417	981	2.038735983690112	Unknown	62.99694189602446	100.0	Serratia; Serratia;
NODE_1671_length_980_cov_0.929625	980	1.0204081632653061	Unknown	45.91836734693878	100.0	Enterobacteriaceae;
NODE_1672_length_979_cov_0.942045	979	2.0429009193054135	Unknown	69.76506639427987	99.5	Enterobacteriaceae; Serratia;
NODE_1673_length_979_cov_0.829545	979	2.0429009193054135	Unknown	66.70071501532175	99.4	Serratia; Shigella;
NODE_1674_length_976_cov_1.145952	976	1.0245901639344261	Unknown	59.11885245901639	99.5	Serratia;
NODE_1675_length_976_cov_0.981756	976	2.0491803278688523	Unknown	61.372950819672134	100.0	Serratia; Serratia;
NODE_1676_length_976_cov_0.924743	976	2.0491803278688523	Unknown	66.18852459016394	100.0	Serratia; Serratia;
NODE_1677_length_975_cov_1.430365	975	2.0512820512820515	Unknown	59.692307692307686	100.0	Serratia; Serratia;
NODE_1678_length_975_cov_1.422374	975	2.0512820512820515	Unknown	62.358974358974365	100.0	Enterobacteriaceae; Serratia;
NODE_1679_length_975_cov_0.835616	975	1.0256410256410258	Unknown	62.153846153846146	98.8	Serratia;
NODE_1680_length_974_cov_1.038857	974	1.026694045174538	Unknown	64.78439425051334	100.0	Enterobacteriaceae;
NODE_1681_length_974_cov_0.516571	974	1.026694045174538	Unknown	62.936344969199176	100.0	Enterobacteriaceae;
NODE_1682_length_973_cov_1.144165	973	1.027749229188078	Unknown	53.442959917780065	100.0	Serratia;
NODE_1683_length_973_cov_1.070938	973	1.027749229188078	Unknown	57.348406988694755	100.0	Serratia;
NODE_1684_length_973_cov_0.760870	973	2.055498458376156	Unknown	64.02877697841727	99.45	Serratia; Shigella;
NODE_1685_length_972_cov_1.816724	972	2.05761316872428	Unknown	60.18518518518518	100.0	Serratia; Serratia;
NODE_1686_length_972_cov_1.363116	972	2.05761316872428	Unknown	59.053497942386834	99.7	Enterobacteriaceae; Enterobacteriaceae;
NODE_1687_length_972_cov_1.187858	972	2.05761316872428	Unknown	63.47736625514403	100.0	Enterobacteriaceae; Serratia;
NODE_1688_length_972_cov_0.683849	972	1.02880658436214	Unknown	61.83127572016461	100.0	Serratia;
NODE_1689_length_971_cov_1.541284	971	3.089598352214212	Unknown	50.360453141091654	100.0	Serratia; Enterobacteriaceae; Serratia;
NODE_1690_length_971_cov_0.472477	971	2.059732234809475	Unknown	67.76519052523172	100.0	Serratia; Enterobacteriaceae;
NODE_1691_length_970_cov_52.928817	970	2.061855670103093	Unknown	60.20618556701031	100.0	Pseudomonas; Pseudomonas;
NODE_1692_length_970_cov_1.027555	970	2.061855670103093	Unknown	63.50515463917525	100.0	Serratia; Serratia;
NODE_1693_length_970_cov_0.926521	970	2.061855670103093	Unknown	61.134020618556704	100.0	Enterobacteriaceae; Serratia;
NODE_1694_length_970_cov_0.615385	970	2.061855670103093	Unknown	58.659793814432994	100.0	Enterobacteriaceae; Enterobacteriaceae;
NODE_1695_length_970_cov_0.567164	970	1.0309278350515465	Unknown	67.0103092783505	100.0	Serratia;
NODE_1696_length_969_cov_1.667816	969	1.0319917440660475	Unknown	55.00515995872033	100.0	Serratia;
NODE_1697_length_969_cov_1.105747	969	3.0959752321981426	Unknown	57.27554179566563	100.0	Serratia; Enterobacteriaceae; Serratia;
NODE_1698_length_969_cov_0.975862	969	2.063983488132095	Unknown	65.94427244582043	100.0	Serratia; Serratia;
NODE_1699_length_969_cov_0.832184	969	2.063983488132095	Unknown	51.59958720330238	100.0	Serratia; Enterobacteriaceae;
NODE_1700_length_968_cov_1.344074	968	2.066115702479339	Unknown	58.574380165289256	99.7	Serratia; Serratia;
NODE_1701_length_968_cov_1.171461	968	2.066115702479339	Unknown	64.15289256198346	100.0	Serratia; Serratia;
NODE_1702_length_967_cov_1.245392	967	1.0341261633919339	Unknown	57.49741468459152	100.0	Enterobacteriaceae;
NODE_1703_length_967_cov_0.887097	967	1.0341261633919339	Unknown	64.83971044467425	100.0	Serratia;
NODE_1704_length_965_cov_1.415704	965	1.0362694300518136	Unknown	61.03626943005182	100.0	Serratia;
NODE_1705_length_965_cov_1.352194	965	1.0362694300518136	Unknown	55.02590673575129	100.0	Enterobacteriaceae;
NODE_1706_length_965_cov_1.094688	965	1.0362694300518136	Unknown	55.95854922279793	100.0	Serratia;
NODE_1707_length_965_cov_1.080831	965	2.072538860103627	Unknown	56.891191709844556	100.0	Enterobacteriaceae; Enterobacteriaceae;
NODE_1708_length_965_cov_0.748268	965	1.0362694300518136	Unknown	61.24352331606217	100.0	Serratia;
NODE_1709_length_964_cov_1.183815	964	2.074688796680498	Unknown	66.18257261410788	100.0	Serratia; Serratia;
NODE_1710_length_963_cov_1.510417	963	2.0768431983385254	Unknown	56.074766355140184	100.0	Serratia; Enterobacteriaceae;
NODE_1711_length_962_cov_0.862109	962	2.079002079002079	Unknown	64.24116424116424	99.55	Enterobacteriaceae; Serratia;
NODE_1712_length_961_cov_1.292343	961	1.040582726326743	Unknown	68.15816857440167	100.0	Enterobacteriaceae;
NODE_1713_length_961_cov_0.996520	961	2.081165452653486	Unknown	57.54422476586889	99.7	Serratia; Serratia;
NODE_1714_length_960_cov_1.124274	960	1.0416666666666667	Unknown	56.14583333333333	100.0	Serratia;
NODE_1715_length_960_cov_1.116144	960	2.0833333333333335	Unknown	55.729166666666664	100.0	Enterobacteriaceae; Serratia;
NODE_1716_length_959_cov_0.855814	959	2.0855057351407718	Unknown	56.10010427528675	97.25	Enterobacteriaceae; Enterobacteriaceae;
NODE_1717_length_957_cov_0.864802	957	1.044932079414838	Unknown	61.75548589341693	100.0	Serratia;
NODE_1718_length_956_cov_1.087515	956	1.0460251046025104	Unknown	33.78661087866109	100.0	Serratia;
NODE_1719_length_956_cov_1.033839	956	2.092050209205021	Unknown	59.30962343096235	100.0	Serratia; Enterobacteriaceae;
NODE_1720_length_956_cov_0.879813	956	1.0460251046025104	Unknown	67.88702928870293	100.0	Serratia;
NODE_1721_length_956_cov_0.740957	956	2.092050209205021	Unknown	64.5397489539749	100.0	Serratia; Enterobacteriaceae;
NODE_1722_length_955_cov_1.367991	955	1.0471204188481675	Unknown	48.90052356020942	99.7	Serratia;
NODE_1723_length_955_cov_1.116822	955	2.094240837696335	Unknown	59.58115183246073	100.0	Serratia; Serratia;
NODE_1724_length_955_cov_1.042056	955	1.0471204188481675	Unknown	56.33507853403141	99.5	Serratia;
NODE_1725_length_955_cov_1.037383	955	3.141361256544503	Unknown	60.31413612565445	99.73333333333333	Serratia; Serratia; Enterobacteriaceae;
NODE_1726_length_955_cov_0.987150	955	1.0471204188481675	Unknown	60.6282722513089	100.0	Serratia;
NODE_1727_length_954_cov_1.534503	954	2.0964360587002098	Unknown	63.52201257861635	100.0	Serratia; Serratia;
NODE_1728_length_954_cov_0.835088	954	1.0482180293501049	Unknown	65.9329140461216	100.0	Serratia;
NODE_1729_length_954_cov_0.794152	954	1.0482180293501049	Unknown	67.81970649895179	99.7	Serratia;
NODE_1730_length_954_cov_0.597661	954	1.0482180293501049	Unknown	60.062893081761004	100.0	Serratia;
NODE_1731_length_953_cov_1.624122	953	2.0986358866736623	Unknown	61.69989506820567	100.0	Serratia; Serratia;
NODE_1732_length_952_cov_1.696366	952	2.100840336134454	Unknown	48.424369747899156	97.5	Serratia; Enterobacteriaceae;
NODE_1733_length_952_cov_1.151231	952	2.100840336134454	Unknown	65.54621848739495	100.0	Serratia; Enterobacteriaceae;
NODE_1734_length_951_cov_1.016432	951	1.0515247108307046	Unknown	52.47108307045215	100.0	Enterobacteriaceae;
NODE_1735_length_951_cov_0.915493	951	1.0515247108307046	Unknown	62.88117770767613	100.0	Serratia;
NODE_1736_length_950_cov_1.695652	950	2.1052631578947367	Unknown	50.94736842105263	99.4	Serratia; Enterobacteriaceae;
NODE_1737_length_950_cov_1.200940	950	1.0526315789473684	Unknown	59.578947368421055	100.0	Serratia;
NODE_1738_length_950_cov_1.024677	950	1.0526315789473684	Unknown	61.1578947368421	100.0	Serratia;
NODE_1739_length_949_cov_0.870588	949	2.107481559536354	Unknown	65.33192834562698	100.0	Enterobacteriaceae; Enterobacteriaceae;
NODE_1740_length_948_cov_1.183746	948	1.0548523206751055	Unknown	65.084388185654	100.0	Serratia;
NODE_1741_length_947_cov_0.952830	947	1.0559662090813096	Unknown	65.57550158394932	100.0	Serratia;
NODE_1742_length_947_cov_0.778302	947	2.111932418162619	Unknown	57.127771911298844	100.0	Serratia; Serratia;
NODE_1743_length_946_cov_0.861865	946	2.1141649048625792	Unknown	56.342494714587744	100.0	Enterobacteriaceae; Serratia;
NODE_1744_length_945_cov_1.030733	945	1.0582010582010584	Unknown	56.613756613756614	100.0	Serratia;
NODE_1745_length_944_cov_1.758580	944	2.1186440677966103	Unknown	64.30084745762711	100.0	Serratia; Serratia;
NODE_1746_length_943_cov_1.130332	943	1.0604453870625663	Unknown	61.6118769883351	100.0	Enterobacteriaceae;
NODE_1747_length_943_cov_1.043839	943	2.1208907741251326	Unknown	61.29374337221633	100.0	Enterobacteriaceae; Enterobacteriaceae;
NODE_1748_length_943_cov_1.033175	943	1.0604453870625663	Unknown	50.90137857900318	100.0	Serratia;
NODE_1749_length_940_cov_1.007134	940	1.0638297872340425	Unknown	58.829787234042556	100.0	Serratia;
NODE_1750_length_940_cov_0.913199	940	2.127659574468085	Unknown	64.14893617021276	99.1	Serratia; Serratia;
NODE_1751_length_939_cov_1.598810	939	2.1299254526091587	Unknown	64.5367412140575	100.0	Serratia; Enterobacteriaceae;
NODE_1752_length_939_cov_0.929762	939	2.1299254526091587	Unknown	62.19382321618744	100.0	Serratia; Serratia;
NODE_1753_length_939_cov_0.810714	939	2.1299254526091587	Unknown	60.17039403620873	100.0	Serratia; Serratia;
NODE_1754_length_937_cov_1.349642	937	1.0672358591248665	Unknown	48.77267876200641	100.0	Enterobacteriaceae;
NODE_1755_length_937_cov_0.933174	937	1.0672358591248665	Unknown	59.55176093916755	100.0	Serratia;
NODE_1756_length_936_cov_1.326165	936	1.0683760683760684	Unknown	63.24786324786324	100.0	Serratia;
NODE_1757_length_936_cov_1.218638	936	1.0683760683760684	Unknown	52.56410256410257	100.0	Serratia;
NODE_1758_length_935_cov_1.553828	935	2.13903743315508	Unknown	64.49197860962566	100.0	Enterobacteriaceae; Serratia;
NODE_1759_length_935_cov_1.404306	935	1.06951871657754	Unknown	61.3903743315508	100.0	Serratia;
NODE_1760_length_935_cov_0.740431	935	2.13903743315508	Unknown	63.101604278074866	100.0	Serratia; Serratia;
NODE_1761_length_935_cov_0.699761	935	2.13903743315508	Unknown	60.320855614973254	99.75	Serratia; Serratia;
NODE_1762_length_934_cov_1.264671	934	2.141327623126338	Unknown	58.565310492505354	100.0	Serratia; Enterobacteriaceae;
NODE_1763_length_934_cov_1.016766	934	2.141327623126338	Unknown	63.49036402569593	100.0	Serratia; Enterobacteriaceae;
NODE_1764_length_934_cov_0.467066	934	2.141327623126338	Unknown	64.23982869379014	100.0	Serratia; Serratia;
NODE_1765_length_932_cov_1.192077	932	2.1459227467811157	Unknown	61.37339055793991	98.8	Serratia; Enterobacteriaceae;
NODE_1766_length_932_cov_0.995198	932	1.0729613733905579	Unknown	58.583690987124456	100.0	Enterobacteriaceae;
NODE_1767_length_932_cov_0.793517	932	2.1459227467811157	Unknown	60.836909871244636	100.0	Enterobacteriaceae; Enterobacteriaceae;
NODE_1768_length_932_cov_0.669868	932	1.0729613733905579	Unknown	59.227467811158796	100.0	Serratia;
NODE_1769_length_931_cov_1.546875	931	2.1482277121374866	Unknown	57.46509129967776	100.0	Enterobacteriaceae; Enterobacteriaceae;
NODE_1770_length_931_cov_1.450721	931	2.1482277121374866	Unknown	61.43931256713212	100.0	Serratia; Serratia;
NODE_1771_length_931_cov_0.993990	931	2.1482277121374866	Unknown	64.4468313641246	100.0	Serratia; Enterobacteriaceae;
NODE_1772_length_931_cov_0.746394	931	1.0741138560687433	Unknown	65.95059076262085	100.0	Serratia;
NODE_1773_length_930_cov_1.322503	930	2.150537634408602	Unknown	54.623655913978496	98.85	Serratia; Serratia;
NODE_1774_length_930_cov_1.186522	930	2.150537634408602	Unknown	51.82795698924731	100.0	Enterobacteriaceae; Serratia;
NODE_1775_length_930_cov_1.028881	930	1.075268817204301	Unknown	60.86021505376345	100.0	Serratia;
NODE_1776_length_930_cov_0.849579	930	1.075268817204301	Unknown	63.01075268817205	100.0	Enterobacteriaceae;
NODE_1777_length_929_cov_1.193976	929	2.1528525296017222	Unknown	55.86652314316469	100.0	Enterobacteriaceae; Enterobacteriaceae;
NODE_1778_length_928_cov_1.155609	928	2.155172413793103	Unknown	55.71120689655172	100.0	Serratia; Enterobacteriaceae;
NODE_1779_length_928_cov_0.692400	928	1.0775862068965516	Unknown	66.70258620689656	99.5	Serratia;
NODE_1780_length_927_cov_0.876812	927	1.0787486515641855	Unknown	59.00755124056095	100.0	Enterobacteriaceae;
NODE_1781_length_927_cov_0.785024	927	2.157497303128371	Unknown	64.40129449838187	100.0	Serratia; Serratia;
NODE_1782_length_926_cov_1.227328	926	1.079913606911447	Unknown	51.40388768898488	100.0	Serratia;
NODE_1783_length_926_cov_1.174123	926	2.159827213822894	Unknown	62.95896328293736	100.0	Serratia; Serratia;
NODE_1784_length_926_cov_0.828295	926	2.159827213822894	Unknown	57.12742980561555	100.0	Serratia; Serratia;
NODE_1785_length_925_cov_1.370460	925	2.162162162162162	Unknown	61.4054054054054	100.0	Serratia; Serratia;
NODE_1786_length_925_cov_0.966102	925	2.162162162162162	Unknown	67.35135135135135	100.0	Serratia; Serratia;
NODE_1787_length_925_cov_0.943099	925	1.081081081081081	Unknown	63.45945945945945	100.0	Serratia;
NODE_1788_length_925_cov_0.792978	925	2.162162162162162	Unknown	61.83783783783784	100.0	Serratia; Serratia;
NODE_1789_length_925_cov_0.749395	925	2.162162162162162	Unknown	68.54054054054053	100.0	Serratia; Serratia;
NODE_1790_length_925_cov_0.654964	925	2.162162162162162	Unknown	66.05405405405406	99.55	Enterobacteriaceae; Serratia;
NODE_1791_length_924_cov_1.589091	924	2.1645021645021645	Unknown	53.03030303030303	100.0	Serratia; Enterobacteriaceae;
NODE_1792_length_923_cov_1.408981	923	2.1668472372697725	Unknown	52.65438786565547	100.0	Serratia; Serratia;
NODE_1793_length_923_cov_1.308252	923	2.1668472372697725	Unknown	65.00541711809318	100.0	Serratia; Serratia;
NODE_1794_length_922_cov_0.797084	922	1.0845986984815619	Unknown	68.54663774403471	100.0	Enterobacteriaceae;
NODE_1795_length_921_cov_1.267640	921	1.0857763300760044	Unknown	59.17480998914224	100.0	Serratia;
NODE_1796_length_921_cov_1.026764	921	1.0857763300760044	Unknown	58.84907709011944	100.0	Enterobacteriaceae;
NODE_1797_length_920_cov_1.900122	920	2.1739130434782608	Unknown	53.04347826086957	99.7	Serratia; Serratia;
NODE_1798_length_920_cov_1.222899	920	1.0869565217391304	Unknown	63.26086956521739	100.0	Serratia;
NODE_1799_length_920_cov_0.785627	920	1.0869565217391304	Unknown	66.95652173913044	98.0	Serratia;
NODE_1800_length_919_cov_1.040244	919	2.176278563656148	Unknown	56.474428726877036	100.0	Serratia; Serratia;
NODE_1801_length_919_cov_0.928049	919	1.088139281828074	Unknown	68.11751904243744	100.0	Serratia;
NODE_1802_length_919_cov_0.658537	919	2.176278563656148	Unknown	63.98258977149075	100.0	Serratia; Enterobacteriaceae;
NODE_1803_length_919_cov_0.456098	919	1.088139281828074	Unknown	65.50598476605005	99.3	Serratia;
NODE_1804_length_918_cov_1.659341	918	2.178649237472767	Unknown	51.85185185185185	100.0	Enterobacteriaceae; Serratia;
NODE_1805_length_917_cov_1.305623	917	2.1810250817884405	Unknown	62.81352235550709	100.0	Serratia; Enterobacteriaceae;
NODE_1806_length_917_cov_1.221271	917	2.1810250817884405	Unknown	53.544165757906214	99.5	Enterobacteriaceae; Enterobacteriaceae;
NODE_1807_length_917_cov_1.107579	917	2.1810250817884405	Unknown	65.64885496183206	100.0	Serratia; Enterobacteriaceae;
NODE_1808_length_917_cov_0.783619	917	1.0905125408942202	Unknown	64.66739367502726	99.0	Serratia;
NODE_1809_length_916_cov_1.536108	916	2.1834061135371177	Unknown	61.135371179039296	100.0	Serratia; Serratia;
NODE_1810_length_916_cov_1.244798	916	2.1834061135371177	Unknown	63.864628820960704	100.0	Enterobacteriaceae; Enterobacteriaceae;
NODE_1811_length_915_cov_1.036765	915	2.1857923497267757	Unknown	61.20218579234973	98.65	Serratia; Serratia;
NODE_1812_length_915_cov_0.987745	915	2.1857923497267757	Unknown	62.295081967213115	93.55	Enterobacteriaceae; Serratia;
NODE_1813_length_915_cov_0.906863	915	2.1857923497267757	Unknown	64.37158469945355	100.0	Serratia; Enterobacteriaceae;
NODE_1814_length_913_cov_0.905405	913	1.095290251916758	Unknown	64.51259583789705	88.7	Enterobacteriaceae;
NODE_1815_length_913_cov_0.777641	913	2.190580503833516	Unknown	64.95071193866374	99.35	Serratia; Enterobacteriaceae;
NODE_1816_length_912_cov_1.089791	912	1.0964912280701753	Unknown	63.377192982456144	98.4	Serratia;
NODE_1817_length_911_cov_0.613300	911	2.195389681668496	Unknown	63.666300768386385	98.25	Serratia; Serratia;
NODE_1818_length_910_cov_1.281134	910	1.0989010989010988	Unknown	67.14285714285714	100.0	Serratia;
NODE_1819_length_910_cov_1.255240	910	1.0989010989010988	Unknown	61.97802197802198	100.0	Serratia;
NODE_1820_length_910_cov_1.071517	910	3.2967032967032965	Unknown	56.15384615384615	100.0	Enterobacteriaceae; Serratia; Enterobacteriaceae;
NODE_1821_length_910_cov_1.070284	910	2.1978021978021975	Unknown	65.38461538461539	100.0	Enterobacteriaceae; Serratia;
NODE_1822_length_910_cov_0.853268	910	2.1978021978021975	Unknown	60.10989010989011	100.0	Serratia; Serratia;
NODE_1823_length_909_cov_1.277778	909	2.2002200220022003	Unknown	52.475247524752476	100.0	Enterobacteriaceae; Serratia;
NODE_1824_length_909_cov_1.077778	909	1.1001100110011002	Unknown	50.495049504950494	100.0	Serratia;
NODE_1825_length_909_cov_1.009877	909	1.1001100110011002	Unknown	62.15621562156216	100.0	Serratia;
NODE_1826_length_908_cov_0.977750	908	2.202643171806167	Unknown	65.08810572687224	100.0	Serratia; Serratia;
NODE_1827_length_908_cov_0.927070	908	2.202643171806167	Unknown	65.96916299559471	100.0	Enterobacteriaceae; Serratia;
NODE_1828_length_907_cov_1.241337	907	1.1025358324145533	Unknown	68.35722160970231	100.0	Serratia;
NODE_1829_length_907_cov_0.965347	907	1.1025358324145533	Unknown	61.41124586549063	100.0	Serratia;
NODE_1830_length_906_cov_1.306072	906	2.2075055187637966	Unknown	62.251655629139066	100.0	Serratia; Serratia;
NODE_1831_length_906_cov_1.037175	906	2.2075055187637966	Unknown	65.34216335540839	100.0	Serratia; Serratia;
NODE_1832_length_906_cov_0.878563	906	2.2075055187637966	Unknown	59.49227373068433	97.85	Serratia; Enterobacteriaceae;
NODE_1833_length_905_cov_1.679901	905	2.2099447513812156	Unknown	61.215469613259664	100.0	Serratia; Serratia;
NODE_1834_length_905_cov_1.034739	905	3.314917127071823	Unknown	58.011049723756905	100.0	Serratia; Serratia; Serratia;
NODE_1835_length_905_cov_0.954094	905	2.2099447513812156	Unknown	63.646408839779	100.0	Enterobacteriaceae; Serratia;
NODE_1836_length_905_cov_0.797767	905	2.2099447513812156	Unknown	63.31491712707182	100.0	Enterobacteriaceae; Serratia;
NODE_1837_length_904_cov_1.226087	904	1.1061946902654867	Unknown	59.070796460176986	99.7	Serratia;
NODE_1838_length_904_cov_1.162733	904	2.2123893805309733	Unknown	62.16814159292036	100.0	Enterobacteriaceae; Enterobacteriaceae;
NODE_1839_length_904_cov_1.043478	904	2.2123893805309733	Unknown	66.8141592920354	100.0	Serratia; Serratia;
NODE_1840_length_904_cov_1.014907	904	1.1061946902654867	Unknown	56.084070796460175	100.0	Serratia;
NODE_1841_length_904_cov_0.706832	904	2.2123893805309733	Unknown	66.26106194690266	99.6	Serratia; Serratia;
NODE_1842_length_903_cov_1.825871	903	2.2148394241417497	Unknown	49.72314507198228	100.0	Enterobacteriaceae; Serratia;
NODE_1843_length_903_cov_1.558458	903	1.1074197120708749	Unknown	58.25027685492802	99.3	Serratia;
NODE_1844_length_903_cov_1.333333	903	1.1074197120708749	Unknown	60.243632336655594	100.0	Enterobacteriaceae;
NODE_1845_length_903_cov_1.008706	903	1.1074197120708749	Unknown	62.347729789590254	100.0	Enterobacteriaceae;
NODE_1846_length_902_cov_1.452055	902	2.2172949002217295	Unknown	56.65188470066519	100.0	Enterobacteriaceae; Enterobacteriaceae;
NODE_1847_length_902_cov_0.569116	902	1.1086474501108647	Unknown	69.17960088691795	99.7	Serratia;
NODE_1848_length_901_cov_1.447631	901	0.0	Unknown	46.72586015538291	NA
NODE_1849_length_901_cov_0.943890	901	2.2197558268590454	Unknown	60.9322974472808	100.0	Serratia; Serratia;
NODE_1850_length_900_cov_1.163546	900	1.1111111111111112	Unknown	56.888888888888886	99.7	Enterobacteriaceae;
NODE_1851_length_899_cov_1.133750	899	2.2246941045606228	Unknown	58.39822024471635	100.0	Serratia; Serratia;
NODE_1852_length_898_cov_1.672090	898	2.2271714922048997	Unknown	46.5478841870824	100.0	Serratia; Serratia;
NODE_1853_length_898_cov_1.155194	898	1.1135857461024499	Unknown	60.91314031180401	100.0	Serratia;
NODE_1854_length_898_cov_0.730914	898	2.2271714922048997	Unknown	66.03563474387528	100.0	Serratia; Enterobacteriaceae;
NODE_1855_length_897_cov_1.203008	897	1.1148272017837235	Unknown	63.87959866220736	100.0	Serratia;
NODE_1856_length_897_cov_1.050125	897	1.1148272017837235	Unknown	61.20401337792642	99.5	Serratia;
NODE_1857_length_896_cov_1.144291	896	2.232142857142857	Unknown	65.06696428571429	100.0	Serratia; Serratia;
NODE_1858_length_896_cov_0.859473	896	1.1160714285714286	Unknown	69.08482142857143	100.0	Serratia;
NODE_1859_length_896_cov_0.826851	896	2.232142857142857	Unknown	64.95535714285714	100.0	Serratia; Serratia;
NODE_1860_length_895_cov_1.403266	895	2.2346368715083798	Unknown	63.46368715083799	97.8	Serratia; Enterobacteriaceae;
NODE_1861_length_895_cov_0.545226	895	1.1173184357541899	Unknown	59.10614525139665	99.7	Serratia;
NODE_1862_length_894_cov_0.700629	894	2.237136465324385	Unknown	61.07382550335571	100.0	Serratia; Serratia;
NODE_1863_length_893_cov_1.389169	893	1.1198208286674132	Unknown	55.20716685330347	100.0	Serratia;
NODE_1864_length_893_cov_1.170025	893	1.1198208286674132	Unknown	53.07950727883539	99.6	Serratia;
NODE_1865_length_893_cov_1.120907	893	1.1198208286674132	Unknown	60.02239641657335	100.0	Enterobacteriaceae;
NODE_1866_length_892_cov_1.580076	892	1.1210762331838564	Unknown	56.72645739910314	100.0	Enterobacteriaceae;
NODE_1867_length_892_cov_1.261034	892	1.1210762331838564	Unknown	58.96860986547085	100.0	Enterobacteriaceae;
NODE_1868_length_892_cov_1.187894	892	1.1210762331838564	Unknown	66.81614349775785	98.0	Serratia;
NODE_1869_length_892_cov_1.022699	892	1.1210762331838564	Unknown	62.10762331838565	100.0	Enterobacteriaceae;
NODE_1870_length_892_cov_0.945776	892	2.242152466367713	Unknown	59.08071748878923	100.0	Serratia; Serratia;
NODE_1871_length_892_cov_0.699874	892	1.1210762331838564	Unknown	63.34080717488789	99.3	Serratia;
NODE_1872_length_892_cov_0.696091	892	1.1210762331838564	Unknown	51.23318385650224	100.0	Serratia;
NODE_1873_length_891_cov_1.405303	891	1.122334455667789	Unknown	61.05499438832772	100.0	Serratia;
NODE_1874_length_891_cov_0.950758	891	1.122334455667789	Unknown	65.20763187429854	100.0	Serratia;
NODE_1875_length_891_cov_0.871212	891	3.3670033670033668	Unknown	61.50392817059483	98.06666666666666	Serratia; Serratia; Serratia;
NODE_1876_length_891_cov_0.845960	891	2.244668911335578	Unknown	56.56565656565656	99.6	Enterobacteriaceae; Serratia;
NODE_1877_length_890_cov_0.927939	890	1.1235955056179776	Unknown	65.1685393258427	99.7	Serratia;
NODE_1878_length_889_cov_1.010127	889	1.124859392575928	Unknown	59.617547806524186	100.0	Shigella;
NODE_1879_length_889_cov_0.987342	889	3.374578177727784	Unknown	64.1169853768279	100.0	Enterobacteriaceae; Enterobacteriaceae; Enterobacteriaceae;
NODE_1880_length_888_cov_1.332066	888	1.1261261261261262	Unknown	64.41441441441441	100.0	Serratia;
NODE_1881_length_888_cov_1.145754	888	2.2522522522522523	Unknown	64.3018018018018	100.0	Serratia; Enterobacteriaceae;
NODE_1882_length_888_cov_1.046895	888	1.1261261261261262	Unknown	64.07657657657657	100.0	Serratia;
NODE_1883_length_888_cov_0.797212	888	3.3783783783783785	Unknown	57.65765765765766	100.0	Serratia; Enterobacteriaceae; Enterobacteriaceae;
NODE_1884_length_888_cov_0.596958	888	2.2522522522522523	Unknown	64.41441441441441	99.25	Serratia; Enterobacteriaceae;
NODE_1885_length_887_cov_1.459391	887	1.1273957158962795	Unknown	62.344983089064264	100.0	Serratia;
NODE_1886_length_887_cov_1.310914	887	1.1273957158962795	Unknown	66.5163472378805	100.0	Serratia;
NODE_1887_length_887_cov_0.779188	887	2.254791431792559	Unknown	60.99210822998873	100.0	Enterobacter; Serratia;
NODE_1888_length_886_cov_0.958069	886	2.2573363431151243	Unknown	60.8352144469526	100.0	Serratia; Enterobacteriaceae;
NODE_1889_length_886_cov_0.890724	886	1.1286681715575622	Unknown	65.34988713318285	100.0	Serratia;
NODE_1890_length_886_cov_0.777637	886	1.1286681715575622	Unknown	56.43340857787811	100.0	Serratia;
NODE_1891_length_885_cov_1.131043	885	2.2598870056497176	Unknown	56.72316384180791	95.25	Serratia; Serratia;
NODE_1892_length_885_cov_1.094148	885	2.2598870056497176	Unknown	53.333333333333336	100.0	Serratia; Serratia;
NODE_1893_length_885_cov_0.594148	885	2.2598870056497176	Unknown	58.4180790960452	100.0	Serratia; Serratia;
NODE_1894_length_884_cov_1.601274	884	2.262443438914027	Unknown	56.44796380090498	100.0	Serratia; Serratia;
NODE_1895_length_884_cov_1.331210	884	2.262443438914027	Unknown	67.19457013574662	100.0	Serratia; Serratia;
NODE_1896_length_884_cov_1.168153	884	3.3936651583710407	Unknown	62.44343891402715	100.0	Serratia; Enterobacteriaceae; Enterobacteriaceae;
NODE_1897_length_884_cov_1.163057	884	1.1312217194570136	Unknown	61.990950226244344	100.0	Serratia;
NODE_1898_length_884_cov_0.663694	884	2.262443438914027	Unknown	62.782805429864254	99.25	Serratia; Enterobacteriaceae;
NODE_1899_length_883_cov_2.088010	883	1.1325028312570782	Unknown	43.71460928652321	81.2	Serratia;
NODE_1900_length_883_cov_1.455357	883	2.2650056625141564	Unknown	61.268403171007925	100.0	Serratia; Serratia;
NODE_1901_length_883_cov_0.751276	883	1.1325028312570782	Unknown	62.06115515288788	100.0	Serratia;
NODE_1902_length_882_cov_0.687101	882	2.2675736961451247	Unknown	63.60544217687075	99.25	Serratia; Enterobacteriaceae;
NODE_1903_length_880_cov_0.738796	880	2.272727272727273	Unknown	64.20454545454545	99.75	Serratia; Serratia;
NODE_1904_length_879_cov_1.066667	879	2.2753128555176336	Unknown	56.42775881683731	100.0	Serratia; Enterobacteriaceae;
NODE_1905_length_879_cov_1.003846	879	1.1376564277588168	Unknown	64.39135381114903	99.7	Enterobacteriaceae;
NODE_1906_length_879_cov_0.928205	879	3.4129692832764507	Unknown	67.00796359499431	100.0	Serratia; Serratia; Serratia;
NODE_1907_length_879_cov_0.506410	879	1.1376564277588168	Unknown	68.25938566552901	99.6	Serratia;
NODE_1908_length_878_cov_1.377407	878	2.277904328018223	Unknown	55.01138952164008	100.0	Serratia; 3-hydroxymyristoyl;
NODE_1909_length_878_cov_1.293967	878	1.1389521640091116	Unknown	65.60364464692483	100.0	Serratia;
NODE_1910_length_878_cov_1.073171	878	1.1389521640091116	Unknown	56.83371298405467	99.3	Serratia;
NODE_1911_length_877_cov_1.294344	877	1.1402508551881414	Unknown	54.0478905359179	100.0	Serratia;
NODE_1912_length_877_cov_1.134961	877	2.280501710376283	Unknown	61.68757126567846	100.0	Enterobacteriaceae; Serratia;
NODE_1913_length_877_cov_1.091260	877	1.1402508551881414	Unknown	63.169897377423034	100.0	Serratia;
NODE_1914_length_877_cov_0.980720	877	1.1402508551881414	Unknown	58.38084378563284	100.0	Enterobacteriaceae;
NODE_1915_length_877_cov_0.908740	877	3.420752565564424	Unknown	56.67046750285063	100.0	Enterobacteriaceae; Enterobacteriaceae; Enterobacteriaceae;
NODE_1916_length_877_cov_0.876607	877	1.1402508551881414	Unknown	64.08209806157355	99.3	Serratia;
NODE_1917_length_877_cov_0.809769	877	2.280501710376283	Unknown	62.59977194982896	95.85	Serratia; Serratia;
NODE_1918_length_877_cov_0.699229	877	1.1402508551881414	Unknown	60.43329532497149	100.0	Enterobacteriaceae;
NODE_1919_length_876_cov_1.540541	876	2.2831050228310503	Unknown	61.64383561643836	97.55	Enterobacteriaceae; Serratia;
NODE_1920_length_876_cov_0.884170	876	2.2831050228310503	Unknown	67.12328767123287	100.0	Serratia; Enterobacteriaceae;
NODE_1921_length_876_cov_0.830116	876	2.2831050228310503	Unknown	54.794520547945204	100.0	Serratia; Enterobacteriaceae;
NODE_1922_length_876_cov_0.749035	876	3.4246575342465753	Unknown	59.018264840182646	99.8	Serratia; Enterobacteriaceae; Enterobacteriaceae;
NODE_1923_length_876_cov_0.731017	876	1.1415525114155252	Unknown	69.06392694063926	100.0	Serratia;
NODE_1924_length_876_cov_0.597169	876	1.1415525114155252	Unknown	64.49771689497716	99.5	Serratia;
NODE_1925_length_875_cov_0.990979	875	1.1428571428571428	Unknown	46.05714285714286	98.9	Serratia;
NODE_1926_length_875_cov_0.889175	875	1.1428571428571428	Unknown	64.0	100.0	Serratia;
NODE_1927_length_874_cov_1.136774	874	1.1441647597254005	Unknown	63.38672768878718	100.0	Serratia;
NODE_1928_length_873_cov_1.363049	873	2.290950744558992	Unknown	63.80297823596792	100.0	Serratia; Serratia;
NODE_1929_length_873_cov_1.222222	873	1.145475372279496	Unknown	58.99198167239405	100.0	Enterobacteriaceae;
NODE_1930_length_872_cov_1.481242	872	2.293577981651376	Unknown	59.518348623853214	99.5	Serratia; Enterobacteriaceae;
NODE_1931_length_872_cov_1.477361	872	2.293577981651376	Unknown	57.22477064220184	100.0	Enterobacteriaceae; Enterobacteriaceae;
NODE_1932_length_872_cov_1.401035	872	1.146788990825688	Unknown	63.53211009174312	100.0	Serratia;
NODE_1933_length_871_cov_0.936528	871	1.148105625717566	Unknown	55.109070034443164	100.0	Enterobacteriaceae;
NODE_1934_length_871_cov_0.488342	871	1.148105625717566	Unknown	59.24225028702641	100.0	Enterobacteriaceae;
NODE_1935_length_870_cov_1.690013	870	2.2988505747126435	Unknown	52.643678160919535	100.0	Enterobacteriaceae; Serratia;
NODE_1936_length_870_cov_0.848249	870	1.1494252873563218	Unknown	59.88505747126437	100.0	Serratia;
NODE_1937_length_870_cov_0.713359	870	2.2988505747126435	Unknown	52.52873563218391	100.0	Serratia; Enterobacteriaceae;
NODE_1938_length_869_cov_0.975325	869	2.3014959723820483	Unknown	63.98158803222095	100.0	Enterobacteriaceae; Enterobacteriaceae;
NODE_1939_length_869_cov_0.792208	869	2.3014959723820483	Unknown	60.52934407364787	100.0	Enterobacteriaceae; Serratia;
NODE_1940_length_869_cov_0.598701	869	2.3014959723820483	Unknown	64.32681242807826	100.0	Serratia; Serratia;
NODE_1941_length_868_cov_1.481144	868	1.1520737327188941	Unknown	61.29032258064516	100.0	Serratia;
NODE_1942_length_868_cov_1.029909	868	1.1520737327188941	Unknown	58.06451612903226	100.0	Enterobacteriaceae;
NODE_1943_length_868_cov_0.647594	868	2.3041474654377883	Unknown	63.594470046082954	99.7	Serratia; Serratia;
NODE_1944_length_867_cov_1.285156	867	2.306805074971165	Unknown	59.746251441753174	100.0	Serratia; Enterobacteriaceae;
NODE_1945_length_867_cov_0.664062	867	2.306805074971165	Unknown	65.39792387543253	100.0	Serratia; Enterobacteriaceae;
NODE_1946_length_866_cov_0.890482	866	1.1547344110854503	Unknown	56.35103926096998	100.0	Enterobacteriaceae;
NODE_1947_length_865_cov_1.667102	865	1.1560693641618498	Unknown	52.601156069364166	100.0	Serratia;
NODE_1948_length_865_cov_1.374674	865	1.1560693641618498	Unknown	62.543352601156066	100.0	Serratia;
NODE_1949_length_865_cov_1.039164	865	2.3121387283236996	Unknown	56.87861271676301	100.0	Enterobacteriaceae; Serratia;
NODE_1950_length_865_cov_0.677546	865	2.3121387283236996	Unknown	62.774566473988436	100.0	Serratia; Serratia;
NODE_1951_length_864_cov_1.124183	864	1.1574074074074074	Unknown	63.77314814814815	100.0	Serratia;
NODE_1952_length_864_cov_0.977778	864	1.1574074074074074	Unknown	59.375	100.0	Serratia;
NODE_1953_length_864_cov_0.849673	864	3.4722222222222223	Unknown	64.35185185185185	100.0	Serratia; Serratia; Serratia;
NODE_1954_length_862_cov_1.377457	862	2.320185614849188	Unknown	62.52900232018561	99.75	Serratia; Enterobacteriaceae;
NODE_1955_length_862_cov_1.073394	862	1.160092807424594	Unknown	59.86078886310905	100.0	Enterobacteriaceae;
NODE_1956_length_862_cov_0.960682	862	2.320185614849188	Unknown	58.0046403712297	100.0	Enterobacteriaceae; Serratia;
NODE_1957_length_861_cov_1.164042	861	2.3228803716608595	Unknown	54.239256678281066	100.0	Serratia; Serratia;
NODE_1958_length_861_cov_0.871391	861	1.1614401858304297	Unknown	51.21951219512195	99.6	Serratia;
NODE_1959_length_860_cov_1.028909	860	1.1627906976744187	Unknown	54.418604651162795	100.0	Enterobacteriaceae;
NODE_1960_length_860_cov_1.002628	860	1.1627906976744187	Unknown	61.04651162790697	100.0	Enterobacteriaceae;
NODE_1961_length_860_cov_0.951380	860	2.3255813953488373	Unknown	52.55813953488372	100.0	Enterobacteriaceae; Serratia;
NODE_1962_length_860_cov_0.683311	860	2.3255813953488373	Unknown	62.7906976744186	100.0	Serratia; Serratia;
NODE_1963_length_859_cov_1.092105	859	1.1641443538998837	Unknown	56.57741559953434	100.0	Serratia;
NODE_1964_length_858_cov_1.748353	858	2.331002331002331	Unknown	54.89510489510489	100.0	Enterobacteriaceae; Serratia;
NODE_1965_length_858_cov_1.388669	858	1.1655011655011656	Unknown	58.624708624708624	100.0	Enterobacteriaceae;
NODE_1966_length_858_cov_0.540184	858	2.331002331002331	Unknown	62.58741258741259	100.0	Serratia; Serratia;
NODE_1967_length_857_cov_0.852243	857	2.3337222870478413	Unknown	59.85997666277713	96.3	Enterobacteriaceae; Serratia;
NODE_1968_length_856_cov_1.313078	856	1.1682242990654206	Unknown	61.44859813084113	100.0	Serratia;
NODE_1969_length_856_cov_1.272127	856	1.1682242990654206	Unknown	63.43457943925234	69.0	Serratia;
NODE_1970_length_856_cov_0.874505	856	1.1682242990654206	Unknown	63.084112149532714	100.0	Serratia;
NODE_1971_length_856_cov_0.533686	856	2.336448598130841	Unknown	62.73364485981309	99.55	Serratia; Serratia;
NODE_1972_length_856_cov_0.488771	856	1.1682242990654206	Unknown	62.967289719626166	98.8	Serratia;
NODE_1973_length_855_cov_1.526455	855	1.1695906432748537	Unknown	62.3391812865497	100.0	Serratia;
NODE_1974_length_855_cov_1.109788	855	1.1695906432748537	Unknown	59.76608187134504	100.0	Enterobacteriaceae;
NODE_1975_length_855_cov_1.078042	855	2.3391812865497075	Unknown	57.19298245614035	100.0	Serratia; Enterobacteriaceae;
NODE_1976_length_855_cov_1.070106	855	1.1695906432748537	Unknown	58.12865497076023	100.0	Serratia;
NODE_1977_length_855_cov_0.690476	855	2.3391812865497075	Unknown	55.32163742690058	100.0	Enterobacteriaceae; Enterobacteriaceae;
NODE_1978_length_855_cov_0.584656	855	2.3391812865497075	Unknown	67.2514619883041	98.9	Serratia; Serratia;
NODE_1979_length_853_cov_1.683024	853	2.3446658851113718	Unknown	55.2168815943728	100.0	Enterobacteriaceae; Enterobacteriaceae;
NODE_1980_length_853_cov_1.561008	853	1.1723329425556859	Unknown	58.38218053927315	100.0	Serratia;
NODE_1981_length_853_cov_1.168435	853	2.3446658851113718	Unknown	63.188745603751464	100.0	Serratia; Serratia;
NODE_1982_length_853_cov_1.133952	853	2.3446658851113718	Unknown	65.76787807737398	99.25	Serratia; Serratia;
NODE_1983_length_853_cov_0.722812	853	2.3446658851113718	Unknown	62.83704572098476	100.0	Serratia; Enterobacteriaceae;
NODE_1984_length_852_cov_1.258964	852	1.1737089201877935	Unknown	61.737089201877936	98.9	Serratia;
NODE_1985_length_852_cov_1.195219	852	2.347417840375587	Unknown	60.093896713615024	100.0	Serratia; Serratia;
NODE_1986_length_852_cov_0.853918	852	2.347417840375587	Unknown	60.328638497652584	100.0	Serratia; Serratia;
NODE_1987_length_851_cov_1.206117	851	2.3501762632197414	Unknown	60.28202115158637	99.75	Enterobacteriaceae; Enterobacteriaceae;
NODE_1988_length_851_cov_0.948138	851	2.3501762632197414	Unknown	60.98707403055229	100.0	Serratia; Serratia;
NODE_1989_length_851_cov_0.599734	851	2.3501762632197414	Unknown	63.33725029377203	100.0	Serratia; Serratia;
NODE_1990_length_850_cov_1.480692	850	1.1764705882352942	Unknown	64.47058823529412	100.0	Serratia;
NODE_1991_length_850_cov_1.367510	850	2.3529411764705883	Unknown	61.76470588235294	100.0	Serratia; Serratia;
NODE_1992_length_849_cov_0.978667	849	2.3557126030624262	Unknown	62.4263839811543	100.0	Serratia; Serratia;
NODE_1993_length_848_cov_1.200267	848	1.179245283018868	Unknown	66.39150943396226	98.6	Serratia;
NODE_1994_length_848_cov_0.818425	848	2.358490566037736	Unknown	59.551886792452834	100.0	Serratia; Enterobacteriaceae;
NODE_1995_length_847_cov_1.625668	847	1.1806375442739079	Unknown	38.72491145218418	100.0	Serratia;
NODE_1996_length_847_cov_1.241979	847	1.1806375442739079	Unknown	56.90672963400236	100.0	Serratia;
NODE_1997_length_847_cov_1.085561	847	1.1806375442739079	Unknown	59.62219598583235	100.0	Serratia;
NODE_1998_length_847_cov_0.810160	847	1.1806375442739079	Unknown	63.400236127508855	99.6	Serratia;
NODE_1999_length_846_cov_0.704150	846	1.1820330969267139	Unknown	64.77541371158392	100.0	Serratia;
[truncated: 3,192 more rows]
