# Supplementary material for: SprayNPray: user-friendly taxonomic profiling of genome and metagenome contigs
Source: BMC Genomics. 2022 Mar 12;23:202. doi: 10.1186/s12864-022-08382-2 (PMC8917688; doi:10.1186/s12864-022-08382-2)
Supplement: Supplementary file 30 — Additional file 30: Supplemental File 28. SprayNPray output file after a run on a contaminated assembly of Pseudomonas aeruginosa isolate P41_119. [file 12864_2022_8382_MOESM30_ESM.csv]

contig	contig_length	hits_per_contig	cov	GC-content	Average_AAI	closest_blast_hits
NODE_1_length_627768_cov_20.419313	627768	0.9557670986733953	Unknown	64.8922850479795	99.475	Pseudomonas; Pseudomonas; Pseudomonas; Pseudomonas; Pseudomonas; Pseudomonas; Pseudomonas; Pseudomonas; Pseudomonas; Pseudomonas; Pseudomonas; Pseudomonas; Pseudomonas; Pseudomonas; Pseudomonas; Pseudomonas; Pseudomonas; Pseudomonas; Pseudomonas; Pseudomonas; Pseudomonas; Pseudomonas; Pseudomonas; Pseudomonas; Pseudomonas; Pseudomonas; Pseudomonas; Pseudomonas; Pseudomonas; Pseudomonas; Pseudomon…
NODE_2_length_570567_cov_18.756141	570567	0.9481796178187663	Unknown	66.25444513965932	99.94417744916821	Pseudomonas; Pseudomonas; Pseudomonas; Pseudomonas; Pseudomonas; Pseudomonas; Pseudomonas; Pseudomonas; Pseudomonas; Pseudomonas; Pseudomonas; Pseudomonas; Pseudomonas; Pseudomonas; Pseudomonas; Pseudomonas; Pseudomonas; Pseudomonas; Pseudomonas; Pseudomonas; Pseudomonas; Pseudomonas; Pseudomonas; Pseudomonas; Pseudomonas; Pseudomonas; Pseudomonas; Pseudomonas; Pseudomonas; Pseudomonas; Pseudomon…
NODE_3_length_406027_cov_19.552354	406027	0.901417886002655	Unknown	66.09314158910614	99.72404371584699	Pseudomonas; Pseudomonas; Pseudomonas; Pseudomonas; Pseudomonas; Pseudomonas; Pseudomonas; Pseudomonas; Pseudomonas; Pseudomonas; Pseudomonas; Pseudomonas; Pseudomonas; Pseudomonas; Pseudomonas; Pseudomonas; Pseudomonas; Pseudomonas; Pseudomonas; Pseudomonas; Pseudomonas; Pseudomonas; Pseudomonas; Pseudomonas; Pseudomonas; Pseudomonas; Pseudomonas; Pseudomonas; Pseudomonas; Pseudomonas; Pseudomon…
NODE_4_length_284100_cov_19.837997	284100	0.9010911650827172	Unknown	66.59732488560365	99.887890625	Pseudomonas; Pseudomonas; Pseudomonas; Pseudomonas; Pseudomonas; Pseudomonas; Pseudomonas; Pseudomonas; Pseudomonas; Pseudomonas; Pseudomonas; Pseudomonas; Pseudomonas; Pseudomonas; Pseudomonas; Pseudomonas; Pseudomonas; Pseudomonas; Pseudomonas; Pseudomonas; Pseudomonas; Pseudomonas; Pseudomonas; Pseudomonas; Pseudomonas; Pseudomonas; Pseudomonas; Pseudomonas; Pseudomonas; Pseudomonas; Pseudomon…
NODE_5_length_257457_cov_22.558972	257457	0.9283103586229934	Unknown	63.61761381512252	99.94560669456067	Pseudomonas; Pseudomonas; Pseudomonas; Pseudomonas; Pseudomonas; Pseudomonas; Pseudomonas; Pseudomonas; Pseudomonas; Pseudomonas; Pseudomonas; Pseudomonas; Pseudomonas; Pseudomonas; Pseudomonas; Pseudomonas; Pseudomonas; Pseudomonas; Pseudomonas; Pseudomonas; Pseudomonas; Pseudomonas; Pseudomonas; Pseudomonas; Pseudomonas; Pseudomonas; Pseudomonas; Pseudomonas; Pseudomonas; Pseudomonas; Pseudomon…
NODE_6_length_238748_cov_18.873224	238748	0.9717358888870273	Unknown	65.9247407308124	98.96551724137932	Pseudomonas; Pseudomonas; Pseudomonas; Pseudomonas; Pseudomonas; Pseudomonas; Pseudomonas; Pseudomonas; Pseudomonas; Pseudomonas; Pseudomonas; Pseudomonas; Pseudomonas; Pseudomonas; Pseudomonas; Pseudomonas; Pseudomonas; Pseudomonas; Pseudomonas; Pseudomonas; Pseudomonas; Pseudomonas; Pseudomonas; Pseudomonas; Pseudomonas; Pseudomonas; Pseudomonas; Pseudomonas; Pseudomonas; Pseudomonas; Pseudomon…
NODE_7_length_218051_cov_18.541101	218051	0.8346671191601965	Unknown	67.32553393472169	99.95989010989011	Pseudomonas; Pseudomonas; Pseudomonas; Pseudomonas; Pseudomonas; Pseudomonas; Pseudomonas; Pseudomonas; Pseudomonas; Pseudomonas; Pseudomonas; Pseudomonas; Pseudomonas; Pseudomonas; Pseudomonas; Pseudomonas; Pseudomonas; Pseudomonas; Pseudomonas; Pseudomonas; Pseudomonas; Pseudomonas; Pseudomonas; Pseudomonas; Pseudomonas; Pseudomonas; Pseudomonas; Pseudomonas; Pseudomonas; Pseudomonas; Pseudomon…
NODE_8_length_190584_cov_18.066756	190584	0.9654535532888385	Unknown	66.9699450111237	99.88478260869566	Pseudomonas; Pseudomonas; Pseudomonas; Pseudomonas; Pseudomonas; Pseudomonas; Pseudomonas; Pseudomonas; Pseudomonas; Pseudomonas; Pseudomonas; Pseudomonas; Pseudomonas; Pseudomonas; Pseudomonas; Pseudomonas; Pseudomonas; Pseudomonas; Pseudomonas; Pseudomonas; Pseudomonas; Pseudomonas; Pseudomonas; Pseudomonas; Pseudomonas; Pseudomonas; Pseudomonas; Pseudomonas; Pseudomonas; Pseudomonas; Pseudomon…
NODE_9_length_182656_cov_20.249944	182656	1.0292571829011912	Unknown	65.5844866853539	99.90531914893617	Pseudomonas; Pseudomonas; Pseudomonas; Pseudomonas; Pseudomonas; Pseudomonas; Pseudomonas; Pseudomonas; Pseudomonas; Pseudomonas; Pseudomonas; Pseudomonas; Pseudomonas; Pseudomonas; Pseudomonas; Pseudomonas; Pseudomonas; Pseudomonas; Pseudomonas; Pseudomonas; Pseudomonas; Pseudomonas; Pseudomonas; Pseudomonas; Pseudomonas; Pseudomonas; Pseudomonas; Pseudomonas; Pseudomonas; Pseudomonas; Pseudomon…
NODE_10_length_174283_cov_20.326947	174283	0.9237848786169621	Unknown	65.57151299897293	99.81490683229813	Pseudomonas; Pseudomonas; Proteobacteria; Pseudomonas; Pseudomonas; Pseudomonas; Pseudomonas; Pseudomonas; Pseudomonas; Pseudomonas; Pseudomonas; Pseudomonas; Pseudomonas; Pseudomonas; Pseudomonas; Pseudomonas; Pseudomonas; Pseudomonas; Pseudomonas; Pseudomonas; Pseudomonas; Pseudomonas; Pseudomonas; Pseudomonas; Pseudomonas; Pseudomonas; Pseudomonas; Pseudomonas; Pseudomonas; Pseudomonas; Pseudo…
NODE_11_length_160537_cov_19.085616	160537	0.9405931342930289	Unknown	66.55599643695845	99.98609271523179	Pseudomonas; Pseudomonas; Pseudomonas; Pseudomonas; Pseudomonas; Pseudomonas; Pseudomonas; Pseudomonas; Pseudomonas; Pseudomonas; Pseudomonas; Pseudomonas; Pseudomonas; Pseudomonas; Pseudomonas; Pseudomonas; Pseudomonas; Pseudomonas; Pseudomonas; Pseudomonas; Pseudomonas; Pseudomonas; Pseudomonas; Pseudomonas; Pseudomonas; Pseudomonas; Pseudomonas; Pseudomonas; Pseudomonas; Pseudomonas; Pseudomon…
NODE_12_length_154682_cov_15.976524	154682	0.8404339224990627	Unknown	68.49407170840823	99.97461538461539	Pseudomonas; Pseudomonas; Pseudomonas; Pseudomonas; Pseudomonas; Pseudomonas; Pseudomonas; Pseudomonas; Pseudomonas; Pseudomonas; Pseudomonas; Pseudomonas; Pseudomonas; Pseudomonas; Pseudomonas; Pseudomonas; Pseudomonas; Pseudomonas; Pseudomonas; Pseudomonas; Pseudomonas; Pseudomonas; Pseudomonas; Pseudomonas; Pseudomonas; Pseudomonas; Pseudomonas; Pseudomonas; Pseudomonas; Pseudomonas; Pseudomon…
NODE_13_length_148676_cov_18.696884	148676	0.9416449191530577	Unknown	67.02292232774624	99.97785714285715	Pseudomonas; Pseudomonas; Pseudomonas; Pseudomonas; Pseudomonas; Pseudomonas; Pseudomonas; Pseudomonas; Pseudomonas; Pseudomonas; Pseudomonas; Pseudomonas; Pseudomonas; Pseudomonas; Pseudomonas; Pseudomonas; Pseudomonas; Pseudomonas; Pseudomonas; Pseudomonas; Proteobacteria; Pseudomonas; Pseudomonas; Pseudomonas; Pseudomonas; Pseudomonas; Pseudomonas; Pseudomonas; Pseudomonas; Pseudomonas; Pseudo…
NODE_14_length_139844_cov_18.221568	139844	0.9153056262692715	Unknown	67.63465003861445	99.8234375	Pseudomonas; Pseudomonas; Pseudomonas; Pseudomonas; Pseudomonas; Pseudomonas; Pseudomonas; Pseudomonas; Pseudomonas; Pseudomonas; Pseudomonas; Pseudomonas; Pseudomonas; Pseudomonas; Pseudomonas; Pseudomonas; Pseudomonas; Pseudomonas; Pseudomonas; Pseudomonas; Pseudomonas; Pseudomonas; Pseudomonas; Pseudomonas; Pseudomonas; Pseudomonas; Pseudomonas; Pseudomonas; Pseudomonas; Pseudomonas; Pseudomon…
NODE_15_length_131077_cov_27.567111	131077	0.9002342134775743	Unknown	66.62190925944293	99.9271186440678	Pseudomonas; Pseudomonas; Pseudomonas; Pseudomonas; Pseudomonas; Pseudomonas; Gammaproteobacteria; Pseudomonas; Pseudomonas; Pseudomonas; Pseudomonas; Pseudomonas; Pseudomonas; Pseudomonas; Pseudomonas; Pseudomonas; Pseudomonas; Pseudomonas; Pseudomonas; Pseudomonas; Pseudomonas; Pseudomonas; Pseudomonas; Pseudomonas; Pseudomonas; Pseudomonas; Pseudomonas; Pseudomonas; Pseudomonas; Pseudomonas; P…
NODE_16_length_123200_cov_18.915955	123200	0.9902597402597403	Unknown	66.55844155844156	99.99344262295082	Pseudomonas; Pseudomonas; Pseudomonas; Pseudomonas; Pseudomonas; Pseudomonas; Pseudomonas; Pseudomonas; Pseudomonas; Pseudomonas; Pseudomonas; Pseudomonas; Pseudomonas; Pseudomonas; Pseudomonas; Pseudomonas; Pseudomonas; Pseudomonas; Pseudomonas; Pseudomonas; Pseudomonas; Pseudomonas; 3-hydroxymyristoyl; Pseudomonas; Pseudomonas; Pseudomonas; Pseudomonas; Pseudomonas; Pseudomonas; Pseudomonas; Ps…
NODE_17_length_119659_cov_20.399741	119659	0.8273510559172315	Unknown	64.495775495366	99.94646464646465	Pseudomonas; Pseudomonas; Pseudomonas; Pseudomonas; Pseudomonas; Pseudomonas; Pseudomonas; Pseudomonas; Pseudomonas; Pseudomonas; Pseudomonas; Pseudomonas; Pseudomonas; Pseudomonas; Pseudomonas; Pseudomonas; Pseudomonas; Pseudomonas; Pseudomonas; Pseudomonas; Pseudomonas; Pseudomonas; Pseudomonas; Pseudomonas; Pseudomonas; Pseudomonas; Pseudomonas; Pseudomonas; Pseudomonas; Pseudomonas; Pseudomon…
NODE_18_length_117832_cov_19.159505	117832	0.9165591689863535	Unknown	66.49382171226831	99.93518518518519	Pseudomonas; Pseudomonas; Pseudomonas; Pseudomonas; Pseudomonas; Pseudomonas; Pseudomonas; Pseudomonas; Pseudomonas; Pseudomonas; Pseudomonas; Pseudomonas; Pseudomonas; Pseudomonas; Pseudomonas; Pseudomonas; Pseudomonas; Pseudomonas; Pseudomonas; Pseudomonas; Pseudomonas; Pseudomonas; Pseudomonas; Pseudomonas; Pseudomonas; Pseudomonas; Pseudomonas; Pseudomonas; Pseudomonas; Pseudomonas; Pseudomon…
NODE_19_length_107448_cov_18.702317	107448	0.9213759213759214	Unknown	67.46240041694587	99.83333333333333	Pseudomonas; Pseudomonas; Pseudomonas; Pseudomonas; Pseudomonas; Pseudomonas; Pseudomonas; Pseudomonas; Pseudomonas; Pseudomonas; Pseudomonas; Pseudomonas; Pseudomonas; Pseudomonas; Pseudomonas; Pseudomonas; Pseudomonas; Pseudomonas; Pseudomonas; Pseudomonas; Pseudomonas; Pseudomonas; Pseudomonas; Pseudomonas; Pseudomonas; Pseudomonas; Pseudomonas; Pseudomonas; Pseudomonas; Pseudomonas; Pseudomon…
NODE_20_length_106345_cov_19.111232	106345	0.883915557854154	Unknown	66.59927594151111	99.88085106382978	Pseudomonas; Pseudomonas; Pseudomonas; Pseudomonas; Pseudomonas; Pseudomonas; Pseudomonas; Pseudomonas; Pseudomonas; Pseudomonas; Pseudomonas; Pseudomonas; Pseudomonas; Pseudomonas; Pseudomonas; Pseudomonas; Pseudomonas; Pseudomonas; Pseudomonas; Pseudomonas; Pseudomonas; Pseudomonas; Pseudomonas; Pseudomonas; Pseudomonas; Pseudomonas; Pseudomonas; Pseudomonas; Pseudomonas; Pseudomonas; Pseudomon…
NODE_21_length_99795_cov_31.941392	99795	0.9118693321308683	Unknown	65.20667368104614	99.79010989010989	Pseudomonas; Pseudomonas; Pseudomonas; Gammaproteobacteria; Pseudomonas; Pseudomonas; Proteobacteria; Pseudomonas; Pseudomonas; Pseudomonas; Pseudomonas; Pseudomonas; Pseudomonas; Proteobacteria; Pseudomonas; Pseudomonas; Pseudomonas; Pseudomonas; Pseudomonas; Pseudomonas; Pseudomonas; Pseudomonas; Pseudomonas; Proteobacteria; Pseudomonas; Pseudomonas; Pseudomonas; Pseudomonas; Pseudomonas; Prote…
NODE_22_length_88682_cov_18.104162	88682	0.8457184095983401	Unknown	66.00550280778512	99.91733333333333	Pseudomonas; Pseudomonas; Pseudomonas; Pseudomonas; Pseudomonas; Pseudomonas; Pseudomonas; Pseudomonas; Pseudomonas; Pseudomonas; Pseudomonas; Pseudomonas; Pseudomonas; Pseudomonas; Pseudomonas; Pseudomonas; Pseudomonas; Pseudomonas; Pseudomonas; Pseudomonas; Pseudomonas; Pseudomonas; Pseudomonas; Pseudomonas; Pseudomonas; Pseudomonas; Pseudomonas; Pseudomonas; Pseudomonas; Pseudomonas; Pseudomon…
NODE_23_length_88387_cov_16.767771	88387	0.8824827180467716	Unknown	67.74299387919038	99.5551282051282	Pseudomonas; Pseudomonas; Pseudomonas; Pseudomonas; Pseudomonas; Pseudomonas; Pseudomonas; Pseudomonas; Pseudomonas; Pseudomonas; Pseudomonas; Pseudomonas; Pseudomonas; Pseudomonas; Pseudomonas; Pseudomonas; Pseudomonas; Pseudomonas; Pseudomonas; Pseudomonas; Pseudomonas; Pseudomonas; Pseudomonas; Pseudomonas; Pseudomonas; Pseudomonas; Pseudomonas; Pseudomonas; Pseudomonas; Pseudomonas; Pseudomon…
NODE_24_length_86062_cov_20.464223	86062	0.9295624084962004	Unknown	66.64265297111385	99.99125	Pseudomonas; Pseudomonas; Pseudomonas; Pseudomonas; Pseudomonas; Pseudomonas; Pseudomonas; Pseudomonas; Pseudomonas; Pseudomonas; Pseudomonas; Pseudomonas; Pseudomonas; Pseudomonas; Pseudomonas; Pseudomonas; Pseudomonas; Pseudomonas; Pseudomonas; Pseudomonas; Pseudomonas; Pseudomonas; Pseudomonas; Pseudomonas; Pseudomonas; Pseudomonas; Pseudomonas; Pseudomonas; Pseudomonas; Pseudomonas; Pseudomon…
NODE_25_length_84198_cov_19.216043	84198	0.7957433668258154	Unknown	66.5906553599848	99.31492537313433	Pseudomonas; Pseudomonas; Pseudomonas; Pseudomonas; Pseudomonas; Pseudomonas; Pseudomonas; Pseudomonas; Pseudomonas; Pseudomonas; Pseudomonas; Pseudomonas; Pseudomonas; Pseudomonas; Pseudomonas; Pseudomonas; Pseudomonas; Pseudomonas; Pseudomonas; Pseudomonas; Pseudomonas; Pseudomonas; Pseudomonas; Pseudomonas; Pseudomonas; Pseudomonas; Pseudomonas; Pseudomonas; Pseudomonas; Pseudomonas; Pseudomon…
NODE_26_length_80545_cov_42.878030	80545	1.0056490160779687	Unknown	56.23564467068098	95.73703703703704	Pseudomonas; Pseudomonas; Pseudomonas; Pseudomonas; Pseudomonas; Pseudomonas; Pseudomonas; Pseudomonas; Pseudomonas; Pseudomonas; Pseudomonas; Pseudomonas; Pseudomonas; Pseudomonas; Pseudomonas; Bacteria; Pseudomonas; Proteobacteria; Proteobacteria; Proteobacteria; Proteobacteria; Proteobacteria; Gammaproteobacteria; Proteobacteria; Pseudomonas; Gammaproteobacteria; Proteobacteria; Proteobacteria…
NODE_27_length_79517_cov_18.816389	79517	0.8300111925751726	Unknown	67.21707307871273	99.82121212121213	Pseudomonas; Pseudomonas; Pseudomonas; Pseudomonas; Pseudomonas; Pseudomonas; Pseudomonas; Pseudomonas; Pseudomonas; Pseudomonas; Pseudomonas; Pseudomonas; Pseudomonas; Pseudomonas; Pseudomonas; Pseudomonas; Pseudomonas; Pseudomonas; Pseudomonas; Pseudomonas; Pseudomonas; Pseudomonas; Pseudomonas; Pseudomonas; Pseudomonas; Pseudomonas; Pseudomonas; Pseudomonas; Pseudomonas; Pseudomonas; Pseudomon…
NODE_28_length_70928_cov_20.391300	70928	0.9587187006541845	Unknown	65.37474622152043	99.95	Pseudomonas; Pseudomonas; Pseudomonas; Pseudomonas; Pseudomonas; Pseudomonas; Pseudomonas; Pseudomonas; Pseudomonas; Pseudomonas; Pseudomonas; Pseudomonas; Pseudomonas; Pseudomonas; Pseudomonas; Pseudomonas; Pseudomonas; Pseudomonas; Pseudomonas; Pseudomonas; Pseudomonas; Pseudomonas; Pseudomonas; Pseudomonas; Pseudomonas; Pseudomonas; Pseudomonas; Pseudomonas; Mn; Pseudomonas; Pseudomonas; Pseud…
NODE_29_length_70049_cov_18.322416	70049	0.8708189981298804	Unknown	68.31931933360933	99.95409836065573	Pseudomonas; Pseudomonas; Pseudomonas; Pseudomonas; Pseudomonas; Pseudomonas; Pseudomonas; Pseudomonas; Pseudomonas; Pseudomonas; Pseudomonas; Pseudomonas; Pseudomonas; Pseudomonas; Pseudomonas; Pseudomonas; Pseudomonas; Pseudomonas; Pseudomonas; Pseudomonas; Pseudomonas; Pseudomonas; Pseudomonas; Pseudomonas; Pseudomonas; Pseudomonas; Pseudomonas; Pseudomonas; Pseudomonas; Pseudomonas; Pseudomon…
NODE_30_length_66303_cov_17.818319	66303	1.0406768924483056	Unknown	67.99843144352442	99.81304347826087	Pseudomonas; Pseudomonas; Pseudomonas; Pseudomonas; Pseudomonas; Pseudomonas; Pseudomonas; Pseudomonas; Pseudomonas; Pseudomonas; Pseudomonas; Pseudomonas; Pseudomonas; Pseudomonas; Pseudomonas; Pseudomonas; Pseudomonas; Pseudomonas; Pseudomonas; Pseudomonas; Pseudomonas; Pseudomonas; Pseudomonas; Pseudomonas; Pseudomonas; Pseudomonas; Pseudomonas; Pseudomonas; Pseudomonas; Pseudomonas; Pseudomon…
NODE_31_length_64897_cov_18.985262	64897	0.9861780976008135	Unknown	66.10629150808204	99.925	Gammaproteobacteria; Proteobacteria; Proteobacteria; Proteobacteria; Proteobacteria; Proteobacteria; Proteobacteria; Pseudomonas; Pseudomonas; Pseudomonas; Pseudomonas; Pseudomonas; Pseudomonas; Pseudomonas; Pseudomonas; Pseudomonas; Pseudomonas; Pseudomonas; Pseudomonas; Pseudomonas; Pseudomonas; Pseudomonas; Pseudomonas; Pseudomonas; Pseudomonas; Pseudomonas; Pseudomonas; Pseudomonas; Pseudomon…
NODE_32_length_62843_cov_17.520544	62843	0.9865856181277151	Unknown	67.40925799213913	99.92258064516129	Pseudomonas; Pseudomonas; Pseudomonas; Pseudomonas; Pseudomonas; Pseudomonas; Pseudomonas; Pseudomonas; Pseudomonas; Pseudomonas; Pseudomonas; Pseudomonas; Pseudomonas; Pseudomonas; Pseudomonas; Pseudomonas; Pseudomonas; Pseudomonas; Pseudomonas; Pseudomonas; Pseudomonas; Pseudomonas; Pseudomonas; Pseudomonas; Pseudomonas; Pseudomonas; Pseudomonas; Pseudomonas; Pseudomonas; Pseudomonas; Pseudomon…
NODE_33_length_62372_cov_29.447851	62372	1.3307253254665554	Unknown	65.13499647277624	99.94096385542169	Pseudomonas; Pseudomonas; Pseudomonas; Pseudomonas; Pseudomonas; Pseudomonas; Pseudomonas; Pseudomonas; Pseudomonas; Pseudomonas; Pseudomonas; Pseudomonas; Pseudomonas; Pseudomonas; Pseudomonas; Pseudomonas; Pseudomonas; Pseudomonas; Pseudomonas; Pseudomonas; Pseudomonas; Pseudomonas; Pseudomonas; Pseudomonas; Pseudomonas; Pseudomonas; Pseudomonas; Pseudomonas; Pseudomonas; Pseudomonas; Pseudomon…
NODE_34_length_60350_cov_20.132994	60350	0.9776304888152444	Unknown	65.45153272576636	99.99152542372882	Pseudomonas; Pseudomonas; Pseudomonas; Pseudomonas; Pseudomonas; Pseudomonas; Pseudomonas; Pseudomonas; Pseudomonas; Pseudomonas; Pseudomonas; Pseudomonas; Pseudomonas; Pseudomonas; Pseudomonas; Pseudomonas; Pseudomonas; Pseudomonas; Pseudomonas; Pseudomonas; Pseudomonas; Pseudomonas; Pseudomonas; Pseudomonas; Pseudomonas; Pseudomonas; Pseudomonas; Pseudomonas; Pseudomonas; Pseudomonas; Pseudomon…
NODE_35_length_60081_cov_17.118619	60081	0.9653634260415106	Unknown	69.04678683776902	99.91896551724138	Pseudomonas; Pseudomonas; Pseudomonas; Pseudomonas; Pseudomonas; Pseudomonas; Pseudomonas; Pseudomonas; Pseudomonas; Pseudomonas; Pseudomonas; Pseudomonas; Pseudomonas; Pseudomonas; Pseudomonas; Pseudomonas; Pseudomonas; Pseudomonas; Pseudomonas; Pseudomonas; Pseudomonas; Pseudomonas; Pseudomonas; Pseudomonas; Pseudomonas; Pseudomonas; Pseudomonas; Pseudomonas; Pseudomonas; Pseudomonas; Pseudomon…
NODE_36_length_59084_cov_18.725439	59084	0.9308780718976372	Unknown	67.49712274050505	99.94909090909091	Pseudomonas; Pseudomonas; Pseudomonas; Pseudomonas; Pseudomonas; Pseudomonas; Pseudomonas; Pseudomonas; Pseudomonas; Pseudomonas; Pseudomonas; Pseudomonas; Pseudomonas; Pseudomonas; Pseudomonas; Pseudomonas; Pseudomonas; Pseudomonas; Pseudomonas; Pseudomonas; Pseudomonas; Pseudomonas; Pseudomonas; Pseudomonas; Pseudomonas; Pseudomonas; Pseudomonas; Pseudomonas; Pseudomonas; Pseudomonas; Pseudomon…
NODE_37_length_58903_cov_19.716397	58903	0.9676926472335875	Unknown	65.71991239834983	99.89298245614034	Pseudomonas; Pseudomonas; Pseudomonas; Pseudomonas; Pseudomonas; Pseudomonas; Pseudomonas; Pseudomonas; Pseudomonas; Pseudomonas; Pseudomonas; Pseudomonas; Pseudomonas; Pseudomonas; Pseudomonas; Pseudomonas; Pseudomonas; Pseudomonas; Pseudomonas; Pseudomonas; Pseudomonas; Pseudomonas; Pseudomonas; Pseudomonas; Pseudomonas; Pseudomonas; Pseudomonas; Pseudomonas; Pseudomonas; Pseudomonas; Pseudomon…
NODE_38_length_53112_cov_17.288608	53112	0.866094291308932	Unknown	67.47439373399608	99.94782608695652	Pseudomonas; Pseudomonas; Pseudomonas; Pseudomonas; Pseudomonas; Pseudomonas; Pseudomonas; Pseudomonas; Pseudomonas; Pseudomonas; Pseudomonas; Pseudomonas; Pseudomonas; Pseudomonas; Pseudomonas; Pseudomonas; Pseudomonas; Pseudomonas; Pseudomonas; Pseudomonas; Pseudomonas; Pseudomonas; Pseudomonas; Pseudomonas; Pseudomonas; Pseudomonas; Pseudomonas; Pseudomonas; Pseudomonas; Pseudomonas; Pseudomon…
NODE_39_length_49096_cov_17.373676	49096	0.6110477431970018	Unknown	67.19488349356362	99.97	Pseudomonas; Pseudomonas; Pseudomonas; Pseudomonas; Pseudomonas; Pseudomonas; Pseudomonas; Pseudomonas; Pseudomonas; Pseudomonas; Pseudomonas; Pseudomonas; Pseudomonas; Pseudomonas; Pseudomonas; Pseudomonas; Pseudomonas; Pseudomonas; Pseudomonas; Pseudomonas; Pseudomonas; Pseudomonas; Pseudomonas; Pseudomonas; Pseudomonas; Pseudomonas; Pseudomonas; Pseudomonas; Pseudomonas; Pseudomonas;
NODE_40_length_48653_cov_29.652655	48653	1.192115594105194	Unknown	65.08540069471563	99.92931034482758	Pseudomonas; Pseudomonas; Pseudomonas; Pseudomonas; Pseudomonas; Pseudomonas; Pseudomonas; Pseudomonas; Pseudomonas; Pseudomonas; Pseudomonas; Pseudomonas; Pseudomonas; Pseudomonas; Pseudomonas; Proteobacteria; Proteobacteria; Proteobacteria; Proteobacteria; Proteobacteria; Proteobacteria; Proteobacteria; Proteobacteria; Proteobacteria; Proteobacteria; Proteobacteria; Proteobacteria; Proteobacter…
NODE_41_length_48029_cov_19.649697	48029	0.9161131816194382	Unknown	67.07197734701951	99.99545454545455	Pseudomonas; Pseudomonas; Pseudomonas; Pseudomonas; Pseudomonas; Pseudomonas; Pseudomonas; Pseudomonas; Pseudomonas; Pseudomonas; Pseudomonas; Pseudomonas; Pseudomonas; Pseudomonas; Pseudomonas; Pseudomonas; Pseudomonas; Pseudomonas; Pseudomonas; Pseudomonas; Pseudomonas; Pseudomonas; Pseudomonas; Pseudomonas; Pseudomonas; Pseudomonas; Pseudomonas; Pseudomonas; Pseudomonas; Pseudomonas; Pseudomon…
NODE_42_length_47350_cov_18.839453	47350	1.0770855332629357	Unknown	66.15205913410772	99.95882352941176	Pseudomonas; Pseudomonas; Pseudomonas; Pseudomonas; Pseudomonas; Pseudomonas; Pseudomonas; Pseudomonas; Pseudomonas; Pseudomonas; Pseudomonas; Pseudomonas; Pseudomonas; Pseudomonas; Pseudomonas; Pseudomonas; Pseudomonas; Pseudomonas; Pseudomonas; Pseudomonas; Pseudomonas; Pseudomonas; Pseudomonas; Pseudomonas; Pseudomonas; Pseudomonas; Pseudomonas; Pseudomonas; Pseudomonas; Pseudomonas; Pseudomon…
NODE_43_length_46993_cov_19.547725	46993	0.9575894282127125	Unknown	66.09069435873428	98.73555555555555	Pseudomonas; Pseudomonas; Pseudomonas; Pseudomonas; Pseudomonas; Pseudomonas; Pseudomonas; Pseudomonas; Pseudomonas; Pseudomonas; Pseudomonas; Pseudomonas; Pseudomonas; Pseudomonas; Pseudomonas; Pseudomonas; Pseudomonas; Pseudomonas; Pseudomonas; Pseudomonas; Pseudomonas; Pseudomonas; Pseudomonas; Pseudomonas; Pseudomonas; Pseudomonas; Pseudomonas; Pseudomonas; Pseudomonas; Pseudomonas; Pseudomon…
NODE_44_length_46546_cov_17.071910	46546	1.095690284879474	Unknown	67.07558114553345	100.0	Pseudomonas; Pseudomonas; Pseudomonas; Pseudomonas; Pseudomonas; Pseudomonas; Pseudomonas; Pseudomonas; Pseudomonas; Pseudomonas; Pseudomonas; Pseudomonas; Pseudomonas; Pseudomonas; Pseudomonas; Pseudomonas; Pseudomonas; Pseudomonas; Pseudomonas; Pseudomonas; Pseudomonas; Pseudomonas; Pseudomonas; Pseudomonas; Pseudomonas; Pseudomonas; Pseudomonas; Pseudomonas; Pseudomonas; Pseudomonas; Pseudomon…
NODE_45_length_46513_cov_18.994829	46513	0.859974630748393	Unknown	67.66495388386042	99.9275	NAD(P)H; Pseudomonas; Pseudomonas; Pseudomonas; Pseudomonas; Pseudomonas; Pseudomonas; Pseudomonas; Pseudomonas; Pseudomonas; Pseudomonas; Pseudomonas; Pseudomonas; Pseudomonas; Pseudomonas; Pseudomonas; Pseudomonas; Pseudomonas; Pseudomonas; Pseudomonas; Pseudomonas; Pseudomonas; Pseudomonas; Pseudomonas; Pseudomonas; Pseudomonas; Pseudomonas; Pseudomonas; Pseudomonas; Pseudomonas; Pseudomonas; …
NODE_46_length_44208_cov_39.900927	44208	0.9726746290264205	Unknown	57.99176619616359	98.05813953488372	Agrobacterium; Pseudomonas; Pseudomonas; Pseudomonas; Pseudomonas; Pseudomonas; Pseudomonas; Pseudomonas; Pseudomonas; Pseudomonas; Pseudomonas; Pseudomonas; Pseudomonas; Pseudomonas; Pseudomonas; Pseudomonas; Pseudomonas; Pseudomonas; Pseudomonas; Pseudomonas; Pseudomonas; Pseudomonas; Pseudomonas; Pseudomonas; Pseudomonas; Pseudomonas; Pseudomonas; Pseudomonas; Pseudomonas; Pseudomonas; Pseudom…
NODE_47_length_39016_cov_17.512450	39016	0.6920237851137995	Unknown	67.42874718064384	99.87407407407407	Pseudomonas; Pseudomonas; Pseudomonas; Pseudomonas; Pseudomonas; Pseudomonas; Pseudomonas; Pseudomonas; Pseudomonas; Pseudomonas; Pseudomonas; Pseudomonas; Pseudomonas; Pseudomonas; Pseudomonas; Pseudomonas; Pseudomonas; Pseudomonas; Pseudomonas; Pseudomonas; Pseudomonas; Pseudomonas; Pseudomonas; Pseudomonas; Pseudomonas; Pseudomonas; Pseudomonas;
NODE_48_length_38658_cov_17.585207	38658	1.0347146774276992	Unknown	68.39981375135807	100.0	Pseudomonas; Pseudomonas; Pseudomonas; Pseudomonas; Pseudomonas; Pseudomonas; Pseudomonas; Pseudomonas; Pseudomonas; Pseudomonas; Pseudomonas; Pseudomonas; Pseudomonas; Pseudomonas; Pseudomonas; Pseudomonas; Pseudomonas; Pseudomonas; Pseudomonas; Pseudomonas; Pseudomonas; Pseudomonas; Pseudomonas; Pseudomonas; Pseudomonas; Pseudomonas; Pseudomonas; Pseudomonas; Pseudomonas; Pseudomonas; Pseudomon…
NODE_49_length_38439_cov_20.350417	38439	1.1446707770753661	Unknown	65.70670412861938	99.93863636363636	Pseudomonas; Pseudomonas; Pseudomonas; Pseudomonas; Pseudomonas; Pseudomonas; Pseudomonas; Pseudomonas; Pseudomonas; Pseudomonas; Pseudomonas; Pseudomonas; Pseudomonas; Pseudomonas; Pseudomonas; Pseudomonas; Pseudomonas; Pseudomonas; Pseudomonadaceae; Pseudomonas; Pseudomonas; Pseudomonas; Pseudomonas; Pseudomonas; Pseudomonas; Pseudomonas; Pseudomonas; Pseudomonas; Pseudomonas; Pseudomonas; Pseu…
NODE_50_length_34434_cov_23.194408	34434	0.9002729860022072	Unknown	63.35308125689725	100.0	Proteobacteria; Proteobacteria; Proteobacteria; Proteobacteria; Proteobacteria; Proteobacteria; Proteobacteria; Proteobacteria; Proteobacteria; Proteobacteria; Proteobacteria; Proteobacteria; Proteobacteria; Proteobacteria; Proteobacteria; Proteobacteria; Proteobacteria; Proteobacteria; Proteobacteria; Proteobacteria; Proteobacteria; Proteobacteria; Proteobacteria; Proteobacteria; Proteobacteria;…
NODE_51_length_32865_cov_20.060123	32865	0.730260155180283	Unknown	65.54693442872357	99.97916666666667	Pseudomonas; Pseudomonas; Pseudomonas; Pseudomonas; Pseudomonas; Pseudomonas; Pseudomonas; Pseudomonas; Pseudomonas; Pseudomonas; Pseudomonas; Pseudomonas; Pseudomonas; Pseudomonas; Pseudomonas; Pseudomonas; Pseudomonas; Pseudomonas; Pseudomonas; Pseudomonas; Pseudomonas; Pseudomonas; Pseudomonas; Pseudomonas;
NODE_52_length_31992_cov_16.135359	31992	0.8752188047011753	Unknown	68.67341835458865	100.0	Pseudomonas; Pseudomonas; Pseudomonas; Pseudomonas; Pseudomonas; Pseudomonas; Pseudomonas; Pseudomonas; Pseudomonas; Pseudomonas; Pseudomonas; Pseudomonas; Pseudomonas; Pseudomonas; Pseudomonas; Pseudomonas; Pseudomonas; Pseudomonas; Pseudomonas; Pseudomonas; acylating; Pseudomonas; Pseudomonas; Pseudomonas; Pseudomonas; Pseudomonas; Pseudomonas; Pseudomonas;
NODE_53_length_30469_cov_17.831906	30469	0.6892251140503463	Unknown	66.77606747842069	99.87619047619047	Pseudomonas; Pseudomonas; Pseudomonas; Pseudomonas; Pseudomonas; Pseudomonas; Pseudomonas; Pseudomonas; Pseudomonas; Pseudomonas; Pseudomonas; Pseudomonas; Pseudomonas; Pseudomonas; Pseudomonas; Pseudomonas; Pseudomonas; Pseudomonas; Pseudomonas; Pseudomonas; Pseudomonas;
NODE_54_length_30134_cov_16.182088	30134	0.8959978761531825	Unknown	68.82922944182651	99.99259259259259	Pseudomonas; Pseudomonas; Pseudomonas; Pseudomonas; Pseudomonas; Pseudomonas; Pseudomonas; Pseudomonas; Pseudomonas; Pseudomonas; Pseudomonas; Pseudomonas; Pseudomonas; Pseudomonas; Pseudomonas; Pseudomonas; Pseudomonas; Pseudomonas; Pseudomonas; Pseudomonas; Pseudomonas; Pseudomonas; Pseudomonas; Pseudomonas; Pseudomonas; Pseudomonas; Pseudomonas;
NODE_55_length_27921_cov_19.244770	27921	1.0028294115540275	Unknown	66.26553490204505	100.0	Pseudomonas; Pseudomonas; Pseudomonas; Pseudomonas; Pseudomonas; Pseudomonas; Pseudomonas; Pseudomonas; Pseudomonas; Pseudomonas; Pseudomonas; Pseudomonas; Pseudomonas; Pseudomonas; Pseudomonas; Pseudomonas; Pseudomonas; Pseudomonas; Pseudomonas; Pseudomonas; Pseudomonas; Pseudomonas; Pseudomonas; Pseudomonas; Pseudomonas; Pseudomonas; Pseudomonas; Pseudomonas;
NODE_56_length_27512_cov_18.247437	27512	1.0540854899680139	Unknown	67.89400988659494	99.89310344827587	Pseudomonas; Pseudomonas; Pseudomonas; Pseudomonas; Pseudomonas; Pseudomonas; Pseudomonas; Pseudomonas; Pseudomonas; Pseudomonas; Pseudomonas; Pseudomonas; Pseudomonas; Pseudomonas; Pseudomonas; Pseudomonas; Pseudomonas; Pseudomonas; Pseudomonas; Pseudomonas; Pseudomonas; Pseudomonas; Pseudomonas; Pseudomonas; Pseudomonas; Pseudomonas; Pseudomonas; Pseudomonas; Pseudomonas;
NODE_57_length_24541_cov_22.679773	24541	0.8557108512285563	Unknown	62.181655189275084	97.64761904761905	Pseudomonas; Pseudomonas; Pseudomonas; Pseudomonas; Pseudomonas; Pseudomonas; Pseudomonas; Pseudomonas; Pseudomonas; Pseudomonas; Pseudomonas; Pseudomonas; Pseudomonas; Pseudomonas; Pseudomonas; Pseudomonas; Pseudomonas; Pseudomonas; Pseudomonas; Pseudomonas; Pseudomonas;
NODE_58_length_19329_cov_16.336349	19329	1.0347146774276992	Unknown	68.18769724248538	100.0	Pseudomonas; Pseudomonas; Pseudomonas; Pseudomonas; Pseudomonas; Pseudomonas; Pseudomonas; Pseudomonas; Pseudomonas; Pseudomonas; Pseudomonas; Pseudomonas; Pseudomonas; Pseudomonas; Pseudomonas; Pseudomonas; Pseudomonas; Pseudomonas; Pseudomonas; Pseudomonas;
NODE_59_length_19023_cov_17.795656	19023	0.10513588813541502	Unknown	68.17536666140988	100.0	Pseudomonas; Pseudomonas;
NODE_60_length_16105_cov_16.791891	16105	0.8072027320707854	Unknown	67.34554486184415	99.97692307692307	Pseudomonas; Pseudomonas; Pseudomonas; Pseudomonas; Pseudomonas; Pseudomonas; Pseudomonas; Pseudomonas; Pseudomonas; Pseudomonas; Pseudomonas; Pseudomonas; Pseudomonas;
NODE_61_length_15115_cov_23.856287	15115	0.7939133311280185	Unknown	61.11809460800529	100.0	Pseudomonas; Pseudomonas; Pseudomonas; Pseudomonas; Pseudomonas; Pseudomonas; Pseudomonas; Pseudomonas; Pseudomonas; Pseudomonas; Pseudomonas; Pseudomonas;
NODE_62_length_15017_cov_17.050878	15017	1.2652327362322702	Unknown	67.03069854165278	100.0	Pseudomonas; Pseudomonas; Pseudomonas; Pseudomonas; Pseudomonas; Pseudomonas; Pseudomonas; Pseudomonas; Pseudomonas; Pseudomonas; Pseudomonas; Pseudomonas; Pseudomonas; Pseudomonas; Pseudomonas; Pseudomonas; Pseudomonas; Pseudomonas; Pseudomonas;
NODE_63_length_12757_cov_17.704298	12757	0.7054950223406757	Unknown	68.2292074939249	100.0	Pseudomonas; Pseudomonas; Pseudomonas; Pseudomonas; Pseudomonas; Pseudomonas; Pseudomonas; Pseudomonas; Pseudomonas;
NODE_64_length_12526_cov_19.337410	12526	0.7185055085422322	Unknown	65.7512374261536	100.0	Pseudomonas; Pseudomonas; Pseudomonas; Pseudomonas; Pseudomonas; Pseudomonas; Pseudomonas; Pseudomonas; Pseudomonas;
NODE_65_length_9397_cov_16.319639	9397	0.8513355326167926	Unknown	70.63956581887837	100.0	Pseudomonas; Pseudomonas; Pseudomonas; Pseudomonas; Pseudomonas; Pseudomonas; Pseudomonas; Pseudomonas;
NODE_66_length_7879_cov_14.129049	7879	0.7615179591318696	Unknown	56.3777129077294	91.9	Agrobacterium; Pseudomonas; Pseudomonas; Pseudomonas; Pseudomonas; Pseudomonas;
NODE_67_length_7317_cov_5.585619	7317	0.4100041000410004	Unknown	53.64220308869755	99.8	Enterobacteriaceae; Serratia; Serratia;
NODE_68_length_5854_cov_1.300434	5854	1.1957635804578066	Unknown	52.81858558250768	99.91428571428571	Type-B; Enterobacteriaceae; Enterobacteriaceae; Enterobacteriaceae; Enterobacteriaceae; Enterobacteriaceae; Serratia;
NODE_69_length_5473_cov_2.117789	5473	0.5481454412570802	Unknown	43.88817832998356	98.4	Enterobacteriaceae; Erwinia; Serratia;
NODE_70_length_4874_cov_136.948063	4874	0.0	Unknown	52.21583914649158	NA
NODE_71_length_3830_cov_31.982042	3830	1.0443864229765012	Unknown	70.57441253263707	100.0	Pseudomonas; Pseudomonas; Pseudomonas; Pseudomonas;
NODE_72_length_3807_cov_2.131607	3807	0.7880220646178093	Unknown	35.35592329918571	77.86666666666667	Enterobacter; Vibrio; Serratia;
NODE_73_length_3806_cov_14.930941	3806	1.0509721492380453	Unknown	67.91907514450867	99.925	Pseudomonas; Pseudomonas; Pseudomonas; Pseudomonas;
NODE_74_length_3423_cov_1.849579	3423	0.8764241893076249	Unknown	36.34238971662285	68.93333333333334	Enterovibrio; Pseudoalteromonas; Serratia;
NODE_75_length_3236_cov_27.775582	3236	1.2360939431396785	Unknown	59.610630407911	100.0	Pseudomonas; Pseudomonas; Pseudomonas; acetyl-CoA-carboxylase;
NODE_76_length_3173_cov_20.256669	3173	0.6303183107469272	Unknown	66.18342262842735	100.0	Pseudomonas; Pseudomonas;
NODE_77_length_3143_cov_1.049934	3143	0.9545020680878142	Unknown	58.06554247534203	99.93333333333334	Enterobacteriaceae; Enterobacteriaceae; Serratia;
NODE_78_length_3067_cov_1.717655	3067	1.3042060645582	Unknown	44.995109227257906	99.825	Serratia; Serratia; Serratia; Serratia;
NODE_79_length_3049_cov_2.034915	3049	0.6559527714004592	Unknown	41.12823876680879	77.4	Pseudomonas; Pseudomonas;
NODE_80_length_3015_cov_1.536351	3015	0.6633499170812603	Unknown	43.084577114427866	99.8	Serratia; Serratia;
NODE_81_length_2996_cov_0.859855	2996	0.6675567423230975	Unknown	59.445927903871834	99.8	Serratia; Serratia;
NODE_82_length_2889_cov_1.381720	2889	1.0384215991692627	Unknown	54.932502596054	100.0	Serratia; Enterobacteriaceae; Enterobacteriaceae;
NODE_83_length_2787_cov_1.412202	2787	1.4352350197344816	Unknown	49.26444205238607	100.0	Enterobacteriaceae; Enterobacteriaceae; Enterobacteriaceae; Serratia;
NODE_84_length_2705_cov_1.546048	2705	1.478743068391867	Unknown	46.24768946395564	99.825	Serratia; Serratia; Serratia; Serratia;
NODE_85_length_2514_cov_28.362319	2514	1.1933174224343677	Unknown	62.012728719172635	100.0	Pseudomonas; Pseudomonas; Pseudomonas;
NODE_86_length_2498_cov_1.141309	2498	1.2009607686148918	Unknown	61.72938350680545	99.76666666666667	Serratia; Enterobacteriaceae; Serratia;
NODE_87_length_2472_cov_1.207332	2472	2.4271844660194173	Unknown	50.64724919093852	100.0	Enterobacteriaceae; Enterobacteriaceae; Enterobacteriaceae; Enterobacteriaceae; Enterobacteriaceae; Enterobacteriaceae;
NODE_88_length_2446_cov_1.269280	2446	0.8176614881439084	Unknown	58.46279640228945	100.0	Serratia; Enterobacteriaceae;
NODE_89_length_2437_cov_1.792558	2437	0.8206811653672549	Unknown	48.87156339762003	99.8	Serratia; Serratia;
NODE_90_length_2400_cov_0.864407	2400	0.8333333333333334	Unknown	59.958333333333336	95.65	Serratia; Enterobacteriaceae;
NODE_91_length_2333_cov_1.177261	2333	1.2858979854264894	Unknown	49.078439777111015	100.0	Enterobacteriaceae; Enterobacteriaceae; Enterobacteriaceae;
NODE_92_length_2316_cov_1.179071	2316	0.43177892918825567	Unknown	44.689119170984455	99.5	Serratia;
NODE_93_length_2313_cov_1.311201	2313	1.2970168612191957	Unknown	53.43709468223087	99.46666666666667	Enterobacteriaceae; Serratia; Serratia;
NODE_94_length_2312_cov_1.891550	2312	0.43252595155709345	Unknown	40.52768166089965	91.1	Serratia;
NODE_95_length_2237_cov_1.231525	2237	1.7881090746535537	Unknown	53.68797496647295	100.0	Serratia; Enterobacteriaceae; Enterobacteriaceae; Enterobacteriaceae;
NODE_96_length_2205_cov_1.380342	2205	1.3605442176870748	Unknown	46.53061224489796	99.9	Serratia; Serratia; Serratia;
NODE_97_length_2187_cov_18.367337	2187	0.9144947416552356	Unknown	65.11202560585276	100.0	Pseudomonas; Pseudomonas;
NODE_98_length_2182_cov_0.927028	2182	1.8331805682859763	Unknown	56.73693858845096	99.9	Shigella; Serratia; Serratia; Serratia;
NODE_99_length_2180_cov_1.128784	2180	0.9174311926605504	Unknown	65.59633027522935	99.4	Enterobacteriaceae; Serratia;
NODE_100_length_2179_cov_2.010096	2179	0.9178522257916476	Unknown	37.17301514456173	83.05	Serratia; Serratia;
NODE_101_length_2166_cov_0.763425	2166	1.3850415512465375	Unknown	61.31117266851339	99.63333333333334	Serratia; Enterobacteriaceae; Serratia;
NODE_102_length_2103_cov_0.968064	2103	1.902044698050404	Unknown	56.63338088445078	99.525	Enterobacteriaceae; Enterobacteriaceae; Serratia; Enterobacteriaceae;
NODE_103_length_2094_cov_1.211529	2094	0.4775549188156638	Unknown	46.65711556829035	99.8	Serratia;
NODE_104_length_2060_cov_1.573687	2060	0.970873786407767	Unknown	54.80582524271844	100.0	Enterobacteriaceae; Enterobacteriaceae;
NODE_105_length_2049_cov_1.000513	2049	0.9760858955588092	Unknown	60.46852122986823	99.0	Serratia; Serratia;
NODE_106_length_2046_cov_1.359014	2046	1.466275659824047	Unknown	58.0156402737048	100.0	Enterobacteriaceae; Enterobacteriaceae; Enterobacteriaceae;
NODE_107_length_2032_cov_1.802897	2032	1.4763779527559056	Unknown	54.42913385826772	100.0	Serratia; Enterobacteriaceae; Enterobacteriaceae;
NODE_108_length_2028_cov_0.848626	2028	1.9723865877712032	Unknown	58.234714003944774	100.0	Serratia; Enterobacteriaceae; Enterobacteriaceae; Serratia;
NODE_109_length_2010_cov_0.734171	2010	1.492537313432836	Unknown	62.43781094527363	93.9	Enterobacteriaceae; Enterobacteriaceae; Serratia;
NODE_110_length_2001_cov_1.451630	2001	0.9995002498750625	Unknown	57.521239380309844	100.0	Shigella; Serratia;
NODE_111_length_2000_cov_0.881115	2000	1.5	Unknown	63.6	99.63333333333333	Enterobacteriaceae; Enterobacteriaceae; Serratia;
NODE_112_length_1983_cov_1.128981	1983	1.0085728693898133	Unknown	51.68935955622794	100.0	Serratia; Serratia;
NODE_113_length_1982_cov_1.212427	1982	0.5045408678102926	Unknown	47.62865792129162	75.7	Serratia;
NODE_114_length_1981_cov_1.360786	1981	0.5047955577990914	Unknown	56.082786471479054	97.3	Serratia;
NODE_115_length_1978_cov_0.660990	1978	1.0111223458038423	Unknown	57.58341759352882	100.0	Enterobacteriaceae; Enterobacteriaceae;
NODE_116_length_1967_cov_1.262848	1967	0.5083884087442806	Unknown	63.0401626842908	99.8	Enterobacteriaceae;
NODE_117_length_1967_cov_0.999465	1967	1.525165226232842	Unknown	59.93899339095069	99.9	Enterobacteriaceae; Enterobacteriaceae; Enterobacteriaceae;
NODE_118_length_1965_cov_1.815648	1965	1.0178117048346056	Unknown	41.57760814249364	99.8	Serratia; Serratia;
NODE_119_length_1964_cov_0.954960	1964	1.0183299389002036	Unknown	59.877800407331975	100.0	Serratia; Serratia;
NODE_120_length_1953_cov_1.243797	1953	1.5360983102918586	Unknown	53.25140809011777	99.9	acetyl-CoA-carboxylase; Enterobacteriaceae; Enterobacteriaceae;
NODE_121_length_1943_cov_0.908894	1943	0.514668039114771	Unknown	61.142563046834795	100.0	Serratia;
NODE_122_length_1936_cov_0.919978	1936	1.5495867768595042	Unknown	60.847107438016536	99.46666666666667	Enterobacteriaceae; Enterobacteriaceae; Serratia;
NODE_123_length_1933_cov_0.957470	1933	0.5173305742369374	Unknown	59.596482152095184	99.8	Serratia;
NODE_124_length_1925_cov_1.013143	1925	1.5584415584415585	Unknown	56.36363636363636	99.5	Enterobacteriaceae; Serratia; Enterobacteriaceae;
NODE_125_length_1901_cov_1.274140	1901	0.5260389268805892	Unknown	55.28669121514992	100.0	Enterobacteriaceae;
NODE_126_length_1895_cov_1.618040	1895	2.638522427440633	Unknown	53.13984168865436	100.0	Enterobacteriaceae; Enterobacteriaceae; Serratia; Serratia; Enterobacteriaceae;
NODE_127_length_1883_cov_1.473655	1883	1.0621348911311737	Unknown	52.469463621879974	99.75	Enterobacteriaceae; Serratia;
NODE_128_length_1868_cov_0.894856	1868	1.070663811563169	Unknown	63.11563169164882	100.0	Enterobacteriaceae; Serratia;
NODE_129_length_1866_cov_1.262026	1866	0.5359056806002144	Unknown	60.12861736334405	100.0	Enterobacteriaceae;
NODE_130_length_1855_cov_1.617312	1855	0.5390835579514824	Unknown	48.14016172506739	100.0	Enterobacteriaceae;
NODE_131_length_1855_cov_1.123576	1855	2.1563342318059298	Unknown	60.26954177897574	100.0	Serratia; Serratia; Serratia; Serratia;
NODE_132_length_1852_cov_1.300627	1852	1.6198704103671706	Unknown	45.57235421166307	99.73333333333333	Serratia; Enterobacteriaceae; Enterobacteriaceae;
NODE_133_length_1845_cov_0.953608	1845	0.5420054200542006	Unknown	57.39837398373984	100.0	Enterobacteriaceae;
NODE_134_length_1840_cov_0.948306	1840	1.0869565217391304	Unknown	59.130434782608695	100.0	Enterobacteriaceae; Serratia;
NODE_135_length_1833_cov_1.055940	1833	1.0911074740861975	Unknown	60.01091107474086	99.35	Serratia; Serratia;
NODE_136_length_1829_cov_1.285549	1829	1.0934937124111537	Unknown	46.965554948059044	99.85	Serratia; Enterobacteriaceae;
NODE_137_length_1821_cov_1.867596	1821	1.098297638660077	Unknown	34.65129049972543	83.75	Dickeya; Dickeya;
NODE_138_length_1815_cov_0.953963	1815	1.1019283746556474	Unknown	59.72451790633608	99.25	Enterobacteriaceae; Serratia;
NODE_139_length_1810_cov_0.697838	1810	1.1049723756906078	Unknown	61.1049723756906	99.85	Serratia; Enterobacteriaceae;
NODE_140_length_1802_cov_1.246036	1802	2.2197558268590454	Unknown	60.87680355160933	98.675	Serratia; Serratia; Serratia; Yersinia;
NODE_141_length_1799_cov_1.072353	1799	1.1117287381878822	Unknown	60.64480266814897	99.15	Serratia; Serratia;
NODE_142_length_1783_cov_1.406176	1783	1.1217049915872126	Unknown	45.20471116096466	99.8	Serratia; Serratia;
NODE_143_length_1781_cov_1.575505	1781	1.6844469399213926	Unknown	49.12970241437395	99.1	Enterobacteriaceae; Serratia; Enterobacteriaceae;
NODE_144_length_1779_cov_1.366071	1779	1.6863406408094437	Unknown	55.4806070826307	100.0	Serratia; Enterobacteriaceae; Serratia;
NODE_145_length_1774_cov_1.094925	1774	1.1273957158962795	Unknown	61.44306651634723	99.2	Enterobacteriaceae; Serratia;
NODE_146_length_1772_cov_1.269576	1772	1.1286681715575622	Unknown	61.3431151241535	99.55	Serratia; Serratia;
NODE_147_length_1770_cov_1.056852	1770	1.694915254237288	Unknown	62.82485875706215	99.66666666666667	Enterobacteriaceae; Enterobacteriaceae; (5-phosphoribosylamino)methylideneamino;
NODE_148_length_1769_cov_1.151497	1769	1.1305822498586773	Unknown	51.950254381006225	99.75	Enterobacteriaceae; Dickeya;
NODE_149_length_1766_cov_1.258548	1766	1.1325028312570782	Unknown	60.249150622876556	99.55	Enterobacteriaceae; Klebsiella;
NODE_150_length_1765_cov_0.887155	1765	0.56657223796034	Unknown	60.67988668555241	99.8	Serratia;
NODE_151_length_1763_cov_1.111779	1763	1.7016449234259785	Unknown	52.29722064662508	100.0	Serratia; Enterobacteriaceae; Serratia;
NODE_152_length_1760_cov_0.902468	1760	0.5681818181818182	Unknown	57.215909090909086	98.2	Klebsiella;
NODE_153_length_1747_cov_1.351335	1747	1.1448196908986834	Unknown	57.75615340583858	99.65	Serratia; Enterobacteriaceae;
NODE_154_length_1746_cov_1.194293	1746	1.718213058419244	Unknown	47.479954180985104	99.86666666666666	Serratia; Serratia; Serratia;
NODE_155_length_1744_cov_1.108207	1744	1.7201834862385321	Unknown	56.36467889908256	100.0	Serratia; Enterobacteriaceae; Serratia;
NODE_156_length_1742_cov_1.169203	1742	1.722158438576349	Unknown	65.44202066590127	99.63333333333334	Serratia; Serratia; Serratia;
NODE_157_length_1740_cov_1.362584	1740	1.1494252873563218	Unknown	56.09195402298851	100.0	Enterobacteriaceae; Serratia;
NODE_158_length_1740_cov_1.188300	1740	1.1494252873563218	Unknown	61.149425287356316	100.0	Serratia; Enterobacteriaceae;
NODE_159_length_1739_cov_1.031707	1739	1.7251293847038527	Unknown	58.53939045428407	100.0	Serratia; Serratia; Enterobacteriaceae;
NODE_160_length_1735_cov_0.852078	1735	0.5763688760806917	Unknown	62.824207492795395	99.6	Serratia;
NODE_161_length_1733_cov_1.540392	1733	1.154068090017311	Unknown	52.97172533179457	100.0	Serratia; Enterobacteriaceae;
NODE_162_length_1732_cov_0.804042	1732	1.1547344110854503	Unknown	67.26327944572749	99.5	Enterobacteriaceae; Serratia;
NODE_163_length_1719_cov_1.293210	1719	1.1634671320535195	Unknown	53.112274578243166	99.7	Serratia; Enterobacteriaceae;
NODE_164_length_1718_cov_1.591723	1718	1.1641443538998837	Unknown	45.28521536670547	100.0	Serratia; Serratia;
NODE_165_length_1716_cov_0.975881	1716	1.1655011655011656	Unknown	59.79020979020979	100.0	Enterobacteriaceae; Serratia;
NODE_166_length_1713_cov_1.756506	1713	1.1675423234092235	Unknown	43.43257443082312	100.0	Serratia; Serratia;
NODE_167_length_1699_cov_1.230000	1699	1.1771630370806356	Unknown	58.38728663919953	100.0	Serratia; Serratia;
NODE_168_length_1699_cov_0.780625	1699	1.7657445556209534	Unknown	66.21542083578575	99.9	Serratia; Serratia; Enterobacteriaceae;
NODE_169_length_1697_cov_1.279099	1697	1.1785503830288744	Unknown	57.2775486152033	100.0	Serratia; Enterobacteriaceae;
NODE_170_length_1689_cov_0.897484	1689	1.1841326228537596	Unknown	59.91711071640024	99.45	Enterobacteriaceae; Serratia;
NODE_171_length_1670_cov_1.064290	1670	1.1976047904191618	Unknown	43.41317365269461	99.45	Serratia; Serratia;
NODE_172_length_1663_cov_1.526215	1663	0.6013229104028863	Unknown	41.49128081779916	96.6	Enterobacter;
NODE_173_length_1662_cov_1.330134	1662	1.203369434416366	Unknown	53.73044524669074	97.45	Serratia; Serratia;
NODE_174_length_1659_cov_1.816667	1659	1.8083182640144666	Unknown	45.8710066305003	99.8	Enterobacteriaceae; Serratia; Serratia;
NODE_175_length_1658_cov_1.038486	1658	1.8094089264173705	Unknown	59.65018094089264	100.0	Serratia; Enterobacteriaceae; Serratia;
NODE_176_length_1657_cov_1.215661	1657	1.2070006035003018	Unknown	47.43512371756186	98.95	Serratia; Serratia;
NODE_177_length_1651_cov_1.224227	1651	1.2113870381586918	Unknown	59.41853422168383	99.85	Serratia; Serratia;
NODE_178_length_1643_cov_1.046632	1643	1.2172854534388313	Unknown	58.42970176506391	100.0	Enterobacteriaceae; Serratia;
NODE_179_length_1630_cov_1.242978	1630	1.2269938650306749	Unknown	48.03680981595092	99.65	Serratia; Enterobacteriaceae;
NODE_180_length_1630_cov_0.974526	1630	1.2269938650306749	Unknown	57.607361963190186	99.7	Serratia; Serratia;
NODE_181_length_1620_cov_1.708087	1620	1.8518518518518516	Unknown	46.97530864197531	98.53333333333333	Serratia; Serratia; Serratia;
NODE_182_length_1619_cov_1.511842	1619	1.2353304508956147	Unknown	48.67201976528722	99.8	Serratia; Enterobacteriaceae;
NODE_183_length_1613_cov_1.497358	1613	1.2399256044637321	Unknown	58.71047737135772	100.0	Serratia; Serratia;
NODE_184_length_1609_cov_1.029139	1609	1.8645121193287757	Unknown	53.07644499689248	89.93333333333334	Erwinia; Serratia; Enterobacteriaceae;
NODE_185_length_1606_cov_0.850033	1606	1.86799501867995	Unknown	51.681195516811954	92.0	Enterobacteriaceae; Proteobacteria; Klebsiella;
NODE_186_length_1595_cov_1.372995	1595	0.6269592476489029	Unknown	47.0846394984326	100.0	Serratia;
NODE_187_length_1595_cov_0.863636	1595	1.8808777429467085	Unknown	63.19749216300941	99.56666666666666	Serratia; Enterobacteriaceae; Serratia;
NODE_188_length_1593_cov_1.244311	1593	1.2554927809165097	Unknown	47.70872567482737	99.6	Serratia; Serratia;
NODE_189_length_1587_cov_1.304435	1587	1.260239445494644	Unknown	56.52173913043478	96.0	Serratia; Enterobacteriaceae;
NODE_190_length_1585_cov_1.139300	1585	2.5236593059936907	Unknown	59.36908517350158	100.0	Serratia; Enterobacteriaceae; Enterobacteriaceae; Serratia;
NODE_191_length_1580_cov_1.345037	1580	0.6329113924050632	Unknown	46.392405063291136	99.4	Serratia;
NODE_192_length_1573_cov_1.174355	1573	1.9071837253655437	Unknown	55.94405594405595	100.0	Serratia; Serratia; Serratia;
NODE_193_length_1573_cov_0.924695	1573	3.178639542275906	Unknown	58.55054036872218	98.72	Serratia; Serratia; Serratia; Serratia; Serratia;
NODE_194_length_1567_cov_1.278610	1567	0.6381620931716656	Unknown	60.561582641991066	81.5	Serratia;
NODE_195_length_1565_cov_1.302183	1565	1.2779552715654952	Unknown	48.30670926517572	99.45	Enterobacteriaceae; Serratia;
NODE_196_length_1562_cov_1.122351	1562	1.9206145966709347	Unknown	60.62740076824584	100.0	Serratia; Serratia; Serratia;
NODE_197_length_1553_cov_1.195323	1553	1.2878300064391501	Unknown	61.49388280746941	100.0	Enterobacteriaceae; Enterobacteriaceae;
NODE_198_length_1550_cov_1.148863	1550	1.2903225806451613	Unknown	51.806451612903224	100.0	Serratia; Serratia;
NODE_199_length_1549_cov_1.194483	1549	1.9367333763718528	Unknown	57.45642349903163	100.0	Enterobacteriaceae; Enterobacteriaceae; Enterobacteriaceae;
NODE_200_length_1547_cov_1.265193	1547	1.9392372333548804	Unknown	51.64835164835166	100.0	Serratia; Enterobacteriaceae; Enterobacteriaceae;
NODE_201_length_1543_cov_1.160665	1543	0.6480881399870383	Unknown	57.03175631885936	99.8	Enterobacteriaceae;
NODE_202_length_1534_cov_0.958188	1534	1.303780964797914	Unknown	57.692307692307686	100.0	Enterobacteriaceae; Enterobacteriaceae;
NODE_203_length_1529_cov_1.496503	1529	1.3080444735120995	Unknown	47.54741661216481	100.0	Serratia; Enterobacteriaceae;
NODE_204_length_1527_cov_1.133754	1527	1.9646365422396859	Unknown	51.8664047151277	100.0	Enterobacteriaceae; Serratia; Serratia;
NODE_205_length_1524_cov_1.510877	1524	1.3123359580052494	Unknown	62.664041994750654	100.0	Enterobacteriaceae; Serratia;
NODE_206_length_1510_cov_1.231751	1510	0.6622516556291391	Unknown	61.58940397350994	100.0	Serratia;
NODE_207_length_1505_cov_1.987198	1505	1.3289036544850499	Unknown	43.72093023255814	98.2	Serratia; Serratia;
NODE_208_length_1504_cov_1.656940	1504	1.9946808510638299	Unknown	46.21010638297872	99.5	Serratia; Enterobacteriaceae; Enterobacteriaceae;
NODE_209_length_1504_cov_1.608541	1504	1.3297872340425532	Unknown	47.87234042553192	100.0	Enterobacteriaceae; Brenneria;
NODE_210_length_1500_cov_1.280514	1500	0.6666666666666666	Unknown	53.800000000000004	100.0	Enterobacteriaceae;
NODE_211_length_1500_cov_1.229122	1500	1.3333333333333333	Unknown	57.99999999999999	99.65	Serratia; Enterobacteriaceae;
NODE_212_length_1499_cov_0.958571	1499	1.33422281521014	Unknown	57.30486991327551	100.0	Serratia; Serratia;
NODE_213_length_1496_cov_1.107373	1496	1.3368983957219251	Unknown	60.56149732620321	100.0	Serratia; Serratia;
NODE_214_length_1494_cov_1.225090	1494	0.6693440428380187	Unknown	52.81124497991968	100.0	Serratia;
NODE_215_length_1492_cov_1.383345	1492	0.6702412868632708	Unknown	50.33512064343163	100.0	Serratia;
NODE_216_length_1491_cov_0.982759	1491	1.341381623071764	Unknown	48.82629107981221	100.0	Enterobacteriaceae; Enterobacteriaceae;
NODE_217_length_1484_cov_1.199278	1484	2.0215633423180592	Unknown	60.1078167115903	99.8	Serratia; Enterobacteriaceae; Klebsiella;
NODE_218_length_1483_cov_1.174133	1483	1.3486176668914363	Unknown	53.00067430883345	100.0	Enterobacteriaceae; Enterobacteriaceae;
NODE_219_length_1482_cov_0.867679	1482	0.6747638326585695	Unknown	65.11470985155195	99.5	Enterobacteriaceae;
NODE_220_length_1480_cov_1.127444	1480	1.3513513513513513	Unknown	60.608108108108105	99.3	Serratia; Enterobacteriaceae;
NODE_221_length_1480_cov_0.890659	1480	1.3513513513513513	Unknown	62.56756756756757	99.45	Serratia; Enterobacteriaceae;
NODE_222_length_1479_cov_1.717391	1479	1.352265043948614	Unknown	40.50033806626099	100.0	Enterobacteriaceae; Enterobacteriaceae;
NODE_223_length_1477_cov_1.050798	1477	0.6770480704129993	Unknown	57.07515233581584	99.8	Serratia;
NODE_224_length_1474_cov_0.839273	1474	1.3568521031207599	Unknown	54.13839891451831	99.55	Serratia; Enterobacteriaceae;
NODE_225_length_1470_cov_0.865791	1470	0.6802721088435374	Unknown	60.816326530612244	99.6	Enterobacteriaceae;
NODE_226_length_1467_cov_0.751462	1467	0.6816632583503749	Unknown	61.145194274028626	99.5	Serratia;
NODE_227_length_1464_cov_1.368498	1464	0.6830601092896175	Unknown	53.48360655737705	100.0	Serratia;
NODE_228_length_1464_cov_1.111355	1464	1.366120218579235	Unknown	62.63661202185792	99.85	Serratia; Enterobacteriaceae;
NODE_229_length_1463_cov_1.146628	1463	1.367053998632946	Unknown	59.74025974025974	100.0	Serratia; Serratia;
NODE_230_length_1460_cov_0.751653	1460	1.36986301369863	Unknown	62.12328767123287	100.0	Enterobacteriaceae; Enterobacteriaceae;
NODE_231_length_1452_cov_1.378418	1452	1.3774104683195594	Unknown	59.15977961432507	100.0	Serratia; Serratia;
NODE_232_length_1444_cov_1.190335	1444	2.0775623268698062	Unknown	52.14681440443213	100.0	Enterobacteriaceae; Enterobacteriaceae; Serratia;
NODE_233_length_1442_cov_1.138496	1442	2.0804438280166435	Unknown	61.719833564493754	98.13333333333334	Serratia; Enterobacteriaceae; Serratia;
NODE_234_length_1441_cov_1.285395	1441	0.6939625260235947	Unknown	43.02567661346287	100.0	Serratia;
NODE_235_length_1438_cov_1.249440	1438	1.3908205841446455	Unknown	55.56328233657858	100.0	Serratia; Enterobacteriaceae;
NODE_236_length_1438_cov_0.658701	1438	0.6954102920723227	Unknown	70.51460361613351	74.8	Serratia;
NODE_237_length_1435_cov_1.298653	1435	1.3937282229965156	Unknown	49.198606271777	99.25	Enterobacteriaceae; Enterobacteriaceae;
NODE_238_length_1435_cov_1.065120	1435	1.3937282229965156	Unknown	55.400696864111495	100.0	Serratia; Serratia;
NODE_239_length_1433_cov_1.044228	1433	2.09351011863224	Unknown	56.66434054431263	100.0	Enterobacteriaceae; Enterobacteriaceae; Enterobacteriaceae;
NODE_240_length_1431_cov_1.697447	1431	1.397624039133473	Unknown	61.0062893081761	100.0	Serratia; Serratia;
NODE_241_length_1427_cov_0.733434	1427	2.102312543798178	Unknown	57.8135949544499	95.5	Enterobacteriaceae; Serratia; Enterobacteriaceae;
NODE_242_length_1426_cov_1.128109	1426	2.103786816269285	Unknown	53.08555399719496	100.0	Serratia; Enterobacteriaceae; Enterobacteriaceae;
NODE_243_length_1425_cov_1.509050	1425	1.4035087719298245	Unknown	59.36842105263158	100.0	Enterobacteriaceae; Serratia;
NODE_244_length_1424_cov_1.132830	1424	1.404494382022472	Unknown	38.48314606741573	96.6	Enterobacter; Enterobacter;
NODE_245_length_1424_cov_1.033962	1424	1.404494382022472	Unknown	59.12921348314607	100.0	Enterobacteriaceae; Enterobacteriaceae;
NODE_246_length_1420_cov_1.070401	1420	0.7042253521126761	Unknown	60.0	99.7	Enterobacteriaceae;
NODE_247_length_1419_cov_0.783333	1419	0.704721634954193	Unknown	63.28400281888654	100.0	Serratia;
NODE_248_length_1410_cov_1.121281	1410	1.4184397163120568	Unknown	56.241134751773046	99.75	Enterobacteriaceae; Enterobacteriaceae;
NODE_249_length_1405_cov_1.232772	1405	0.7117437722419929	Unknown	53.238434163701065	100.0	Serratia;
NODE_250_length_1404_cov_1.265134	1404	1.4245014245014247	Unknown	54.2022792022792	99.75	Serratia; Enterobacteriaceae;
NODE_251_length_1404_cov_0.891954	1404	1.4245014245014247	Unknown	61.53846153846154	99.75	Enterobacteriaceae; Enterobacteriaceae;
NODE_252_length_1400_cov_1.467333	1400	1.4285714285714286	Unknown	56.49999999999999	98.55	Enterobacteriaceae; Serratia;
NODE_253_length_1393_cov_1.030139	1393	1.4357501794687724	Unknown	56.424982053122754	100.0	Enterobacteriaceae; Enterobacteriaceae;
NODE_254_length_1390_cov_1.300542	1390	0.7194244604316548	Unknown	64.38848920863309	100.0	Serratia;
NODE_255_length_1385_cov_0.888802	1385	1.444043321299639	Unknown	59.06137184115523	99.85	Enterobacteriaceae; Enterobacteriaceae;
NODE_256_length_1385_cov_0.874806	1385	2.1660649819494586	Unknown	64.47653429602887	100.0	Serratia; Enterobacteriaceae; Enterobacteriaceae;
NODE_257_length_1381_cov_0.858814	1381	1.448225923244026	Unknown	57.204923968139035	100.0	Serratia; Serratia;
NODE_258_length_1379_cov_0.913281	1379	0.7251631617113851	Unknown	59.89847715736041	100.0	Enterobacteriaceae;
NODE_259_length_1378_cov_1.354183	1378	2.177068214804064	Unknown	56.09579100145138	100.0	Enterobacteriaceae; Serratia; Serratia;
NODE_260_length_1378_cov_1.196247	1378	2.177068214804064	Unknown	64.58635703918722	96.53333333333333	Enterobacteriaceae; Enterobacteriaceae; Serratia;
NODE_261_length_1377_cov_1.156495	1377	0.7262164124909223	Unknown	55.70079883805374	99.7	Serratia;
NODE_262_length_1374_cov_2.241569	1374	1.455604075691412	Unknown	41.92139737991266	98.6	Serratia; Serratia;
NODE_263_length_1367_cov_1.426656	1367	1.463057790782736	Unknown	58.30285296269203	100.0	Serratia; Serratia;
NODE_264_length_1367_cov_0.894322	1367	0.731528895391368	Unknown	62.472567666422826	100.0	Serratia;
NODE_265_length_1363_cov_1.371835	1363	2.201027146001467	Unknown	54.1452677916361	100.0	Enterobacteriaceae; Proteobacteria; Enterobacteriaceae;
NODE_266_length_1363_cov_1.349684	1363	1.467351430667645	Unknown	53.85179750550256	100.0	Enterobacteriaceae; Serratia;
NODE_267_length_1362_cov_0.809976	1362	1.4684287812041115	Unknown	61.89427312775331	100.0	Serratia; Enterobacteriaceae;
NODE_268_length_1361_cov_0.888273	1361	0.7347538574577517	Unknown	63.40925789860397	99.8	Serratia;
NODE_269_length_1359_cov_0.914286	1359	2.207505518763797	Unknown	61.88373804267844	99.23333333333333	Serratia; Serratia; Enterobacteriaceae;
NODE_270_length_1355_cov_1.062102	1355	1.4760147601476015	Unknown	55.35055350553506	100.0	Serratia; Enterobacteriaceae;
NODE_271_length_1353_cov_1.950558	1353	1.4781966001478197	Unknown	57.94530672579453	100.0	Serratia; Serratia;
NODE_272_length_1353_cov_1.074960	1353	1.4781966001478197	Unknown	63.71027346637103	91.2	Serratia; Buttiauxella;
NODE_273_length_1353_cov_0.916268	1353	2.2172949002217295	Unknown	55.06282335550628	99.33333333333333	Enterobacteriaceae; Enterobacteriaceae; Serratia;
NODE_274_length_1351_cov_1.096645	1351	1.4803849000740192	Unknown	56.69874167283494	99.7	Enterobacteriaceae; Enterobacteriaceae;
NODE_275_length_1350_cov_1.038369	1350	1.4814814814814814	Unknown	58.666666666666664	100.0	Serratia; Enterobacteriaceae;
NODE_276_length_1347_cov_1.301282	1347	1.4847809948032666	Unknown	62.657757980697845	99.05	Enterobacteriaceae; Serratia;
NODE_277_length_1346_cov_1.048115	1346	1.4858841010401187	Unknown	63.29866270430906	100.0	Enterobacteriaceae; Enterobacteriaceae;
NODE_278_length_1344_cov_1.107631	1344	1.488095238095238	Unknown	53.57142857142857	100.0	Enterobacteriaceae; Enterobacteriaceae;
NODE_279_length_1340_cov_1.178888	1340	2.9850746268656714	Unknown	62.537313432835816	99.725	Serratia; Enterobacteriaceae; Serratia; Enterobacteriaceae;
NODE_280_length_1339_cov_0.972581	1339	1.4936519790888723	Unknown	61.389096340552655	99.5	Enterobacteriaceae; Serratia;
NODE_281_length_1338_cov_1.047619	1338	1.4947683109118086	Unknown	59.865470852017935	99.85	Serratia; Serratia;
NODE_282_length_1337_cov_1.098546	1337	0.7479431563201197	Unknown	45.10097232610322	97.8	Serratia;
NODE_283_length_1337_cov_0.747173	1337	2.2438294689603593	Unknown	50.33657442034405	100.0	Enterobacteriaceae; Enterobacteriaceae; Serratia;
NODE_284_length_1335_cov_0.868932	1335	1.4981273408239701	Unknown	57.97752808988764	99.8	Yersinia; Enterobacteriaceae;
NODE_285_length_1334_cov_0.922267	1334	0.7496251874062968	Unknown	56.44677661169415	100.0	Enterobacteriaceae;
NODE_286_length_1333_cov_1.337925	1333	1.5003750937734435	Unknown	56.18904726181545	100.0	Enterobacteriaceae; Enterobacteriaceae;
NODE_287_length_1331_cov_0.862013	1331	0.7513148009015778	Unknown	60.25544703230654	100.0	Enterobacteriaceae;
NODE_288_length_1330_cov_2.427295	1330	0.7518796992481203	Unknown	41.80451127819549	100.0	Enterobacteriaceae;
NODE_289_length_1327_cov_1.424267	1327	1.5071590052750565	Unknown	50.79125847776941	100.0	Enterobacteriaceae; Enterobacteriaceae;
NODE_290_length_1317_cov_1.330049	1317	3.0372057706909645	Unknown	57.25132877752468	99.425	Enterobacteriaceae; Enterobacteriaceae; Serratia; Serratia;
NODE_291_length_1316_cov_1.972884	1316	1.519756838905775	Unknown	47.03647416413374	100.0	Enterobacteriaceae; Serratia;
NODE_292_length_1315_cov_1.232730	1315	2.2813688212927756	Unknown	64.25855513307985	99.46666666666667	Serratia; Enterobacteriaceae; Serratia;
NODE_293_length_1309_cov_0.771901	1309	0.7639419404125287	Unknown	42.24598930481284	100.0	Enterobacteriaceae;
NODE_294_length_1307_cov_1.135762	1307	3.0604437643458304	Unknown	58.91354246365723	99.45	Serratia; Enterobacteriaceae; Enterobacteriaceae; Enterobacteriaceae;
NODE_295_length_1307_cov_0.836921	1307	1.5302218821729152	Unknown	54.934965570007655	100.0	Enterobacteriaceae; Enterobacteriaceae;
NODE_296_length_1306_cov_0.792046	1306	1.5313935681470137	Unknown	61.791730474732006	99.85	Serratia; Serratia;
NODE_297_length_1297_cov_1.025042	1297	1.5420200462606015	Unknown	56.90053970701619	100.0	Enterobacteriaceae; Serratia;
NODE_298_length_1296_cov_1.022556	1296	1.5432098765432098	Unknown	57.79320987654321	100.0	Serratia; Serratia;
NODE_299_length_1293_cov_1.899497	1293	1.5467904098994587	Unknown	56.8445475638051	100.0	Serratia; Enterobacteriaceae;
NODE_300_length_1293_cov_1.392797	1293	2.320185614849188	Unknown	52.2815158546017	100.0	Enterobacteriaceae; Serratia; Enterobacteriaceae;
NODE_301_length_1293_cov_0.923786	1293	0.7733952049497294	Unknown	59.01005413766435	100.0	Enterobacteriaceae;
NODE_302_length_1292_cov_0.992456	1292	2.3219814241486065	Unknown	54.179566563467496	99.36666666666666	Serratia; Serratia; Serratia;
NODE_303_length_1291_cov_1.192953	1291	1.549186676994578	Unknown	61.1154144074361	100.0	Serratia; Enterobacteriaceae;
NODE_304_length_1290_cov_0.758186	1290	2.3255813953488373	Unknown	62.17054263565891	99.60000000000001	Serratia; Enterobacteriaceae; Enterobacteriaceae;
NODE_305_length_1289_cov_1.621849	1289	1.5515903801396431	Unknown	40.96198603568658	99.3	Enterobacteriaceae; Serratia;
NODE_306_length_1287_cov_1.499158	1287	2.331002331002331	Unknown	58.119658119658126	99.76666666666667	Serratia; Enterobacteriaceae; Serratia;
NODE_307_length_1287_cov_1.435185	1287	1.5540015540015542	Unknown	51.592851592851595	100.0	Serratia; Serratia;
NODE_308_length_1287_cov_1.201178	1287	1.5540015540015542	Unknown	54.234654234654236	100.0	Enterobacteriaceae; Serratia;
NODE_309_length_1287_cov_1.189394	1287	1.5540015540015542	Unknown	58.27505827505828	99.85	Serratia; Serratia;
NODE_310_length_1286_cov_1.426285	1286	2.332814930015552	Unknown	55.05443234836703	100.0	Serratia; Enterobacteriaceae; Serratia;
NODE_311_length_1285_cov_1.227656	1285	0.7782101167315175	Unknown	58.28793774319067	100.0	Enterobacteriaceae;
NODE_312_length_1285_cov_1.182125	1285	0.7782101167315175	Unknown	64.8249027237354	100.0	Serratia;
NODE_313_length_1284_cov_1.079325	1284	1.557632398753894	Unknown	34.65732087227414	99.85	Serratia; Serratia;
NODE_314_length_1284_cov_0.906329	1284	1.557632398753894	Unknown	56.61993769470405	100.0	Serratia; Enterobacteriaceae;
NODE_315_length_1281_cov_1.355330	1281	2.34192037470726	Unknown	48.63387978142077	100.0	Serratia; Enterobacteriaceae; Serratia;
NODE_316_length_1281_cov_1.075296	1281	1.5612802498048401	Unknown	56.986729117876656	100.0	Serratia; Serratia;
NODE_317_length_1276_cov_1.194562	1276	1.567398119122257	Unknown	55.56426332288401	100.0	Enterobacteriaceae; Enterobacteriaceae;
NODE_318_length_1275_cov_1.431122	1275	1.5686274509803924	Unknown	42.35294117647059	100.0	Serratia; Serratia;
NODE_319_length_1275_cov_1.159864	1275	1.5686274509803924	Unknown	57.1764705882353	100.0	Enterobacteriaceae; Serratia;
NODE_320_length_1272_cov_1.470588	1272	2.358490566037736	Unknown	58.9622641509434	100.0	Serratia; Serratia; Shigella;
NODE_321_length_1269_cov_0.836752	1269	2.364066193853428	Unknown	59.33806146572104	100.0	Serratia; Serratia; Serratia;
NODE_322_length_1268_cov_1.280582	1268	1.5772870662460567	Unknown	56.23028391167192	100.0	Enterobacteriaceae; Enterobacteriaceae;
NODE_323_length_1268_cov_1.124038	1268	1.5772870662460567	Unknown	63.012618296529965	100.0	Serratia; Serratia;
NODE_324_length_1267_cov_0.983733	1267	1.5785319652722969	Unknown	60.45777426992897	100.0	Serratia; Enterobacteriaceae;
NODE_325_length_1267_cov_0.949486	1267	0.7892659826361484	Unknown	57.537490134175215	100.0	Enterobacteriaceae;
NODE_326_length_1265_cov_1.192110	1265	1.58102766798419	Unknown	51.462450592885375	100.0	Serratia; Enterobacteriaceae;
NODE_327_length_1265_cov_0.739280	1265	1.58102766798419	Unknown	64.26877470355731	99.7	Enterobacteriaceae; Serratia;
NODE_328_length_1264_cov_1.100429	1264	1.5822784810126582	Unknown	61.7879746835443	99.8	Enterobacteriaceae; Enterobacteriaceae;
NODE_329_length_1262_cov_1.076526	1262	1.5847860538827259	Unknown	55.07131537242472	100.0	Serratia; Serratia;
NODE_330_length_1262_cov_0.968186	1262	1.5847860538827259	Unknown	55.30903328050714	99.75	Enterobacteriaceae; Serratia;
NODE_331_length_1259_cov_0.923276	1259	1.5885623510722797	Unknown	61.15965051628276	99.8	Enterobacteriaceae; Serratia;
NODE_332_length_1255_cov_1.393599	1255	1.5936254980079683	Unknown	55.37848605577689	100.0	Serratia; Enterobacteriaceae;
NODE_333_length_1255_cov_0.901384	1255	1.5936254980079683	Unknown	59.442231075697215	99.6	Serratia; Serratia;
NODE_334_length_1254_cov_1.270130	1254	1.594896331738437	Unknown	56.29984051036683	100.0	Serratia; Serratia;
NODE_335_length_1254_cov_1.093506	1254	0.7974481658692185	Unknown	60.36682615629984	100.0	Serratia;
NODE_336_length_1254_cov_1.027706	1254	0.7974481658692185	Unknown	62.121212121212125	98.7	Enterobacteriaceae;
NODE_337_length_1253_cov_1.109185	1253	2.394253790901836	Unknown	59.77653631284916	100.0	Enterobacteriaceae; Serratia; Enterobacteriaceae;
NODE_338_length_1252_cov_0.761492	1252	0.7987220447284346	Unknown	65.33546325878594	99.0	Serratia;
NODE_339_length_1250_cov_0.854909	1250	1.6	Unknown	65.12	100.0	Serratia; Serratia;
NODE_340_length_1248_cov_1.253264	1248	1.6025641025641026	Unknown	50.881410256410255	100.0	Enterobacteriaceae; Enterobacteriaceae;
NODE_341_length_1248_cov_0.923412	1248	0.8012820512820513	Unknown	63.942307692307686	99.5	Enterobacteriaceae;
NODE_342_length_1247_cov_1.099303	1247	2.4057738572574174	Unknown	64.55493183640738	97.73333333333333	Enterobacteriaceae; Serratia; Serratia;
NODE_343_length_1245_cov_0.671030	1245	1.6064257028112447	Unknown	61.686746987951814	98.6	Serratia; Serratia;
NODE_344_length_1242_cov_1.100612	1242	1.6103059581320451	Unknown	59.66183574879227	99.45	Serratia; Serratia;
NODE_345_length_1242_cov_1.089239	1242	0.8051529790660226	Unknown	61.27214170692431	99.7	Enterobacteriaceae;
NODE_346_length_1240_cov_1.170903	1240	0.8064516129032259	Unknown	60.483870967741936	100.0	Serratia;
NODE_347_length_1239_cov_1.287719	1239	1.6142050040355125	Unknown	61.98547215496368	100.0	Serratia; Enterobacteriaceae;
NODE_348_length_1237_cov_0.934974	1237	2.4252223120452707	Unknown	60.46887631366209	97.43333333333334	Enterobacteriaceae; Serratia; Enterobacteriaceae;
NODE_349_length_1236_cov_19.911170	1236	1.6181229773462784	Unknown	67.47572815533981	100.0	Pseudomonas; Pseudomonas;
NODE_350_length_1236_cov_2.348285	1236	1.6181229773462784	Unknown	52.83171521035599	100.0	Serratia; Serratia;
NODE_351_length_1233_cov_0.895944	1233	1.6220600162206	Unknown	61.394971613949714	89.65	Enterobacteriaceae; Enterobacteriaceae;
NODE_352_length_1232_cov_1.409532	1232	1.6233766233766234	Unknown	53.40909090909091	99.2	Serratia; Enterobacteriaceae;
NODE_353_length_1232_cov_1.180936	1232	1.6233766233766234	Unknown	61.201298701298704	99.7	Enterobacteriaceae; Enterobacteriaceae;
NODE_354_length_1230_cov_1.707339	1230	1.6260162601626016	Unknown	54.47154471544715	100.0	Serratia; Serratia;
NODE_355_length_1230_cov_1.305040	1230	1.6260162601626016	Unknown	56.26016260162602	98.45	Enterobacteriaceae; Serratia;
NODE_356_length_1228_cov_1.639504	1228	2.44299674267101	Unknown	53.583061889250814	100.0	Serratia; Enterobacteriaceae; Enterobacteriaceae;
NODE_357_length_1228_cov_0.704163	1228	2.44299674267101	Unknown	56.43322475570033	94.86666666666667	Serratia; Enterobacteriaceae; Serratia;
NODE_358_length_1226_cov_0.831411	1226	1.6313213703099512	Unknown	56.525285481239806	99.65	Serratia; Enterobacteriaceae;
NODE_359_length_1225_cov_1.126110	1225	0.8163265306122448	Unknown	46.61224489795918	100.0	Serratia;
NODE_360_length_1224_cov_0.962667	1224	0.8169934640522876	Unknown	59.31372549019608	99.8	Serratia;
NODE_361_length_1223_cov_1.188612	1223	0.8176614881439084	Unknown	62.46933769419461	100.0	Serratia;
NODE_362_length_1222_cov_1.393589	1222	0.8183306055646481	Unknown	57.93780687397708	100.0	Enterobacteriaceae;
NODE_363_length_1220_cov_1.454951	1220	0.819672131147541	Unknown	60.57377049180328	100.0	Enterobacteriaceae;
NODE_364_length_1220_cov_1.016949	1220	1.639344262295082	Unknown	60.0	99.7	Enterobacteriaceae; Enterobacteriaceae;
NODE_365_length_1219_cov_0.923214	1219	1.6406890894175552	Unknown	61.36177194421657	100.0	Serratia; Serratia;
NODE_366_length_1216_cov_1.108326	1216	2.4671052631578947	Unknown	62.17105263157895	100.0	Enterobacteriaceae; Enterobacteriaceae; Serratia;
NODE_367_length_1216_cov_0.973142	1216	1.6447368421052633	Unknown	59.70394736842105	100.0	Shigella; Serratia;
NODE_368_length_1216_cov_0.833483	1216	2.4671052631578947	Unknown	62.17105263157895	100.0	Serratia; Serratia; Serratia;
NODE_369_length_1214_cov_1.036771	1214	0.8237232289950577	Unknown	58.48434925864909	100.0	Serratia;
NODE_370_length_1212_cov_0.710692	1212	0.8250825082508251	Unknown	65.5940594059406	99.8	Enterobacteriaceae;
NODE_371_length_1208_cov_1.284941	1208	1.6556291390728477	Unknown	64.0728476821192	99.8	Enterobacteriaceae; Serratia;
NODE_372_length_1208_cov_1.227232	1208	2.4834437086092715	Unknown	55.4635761589404	100.0	Enterobacteriaceae; Enterobacteriaceae; Yersinia;
NODE_373_length_1208_cov_1.128043	1208	2.4834437086092715	Unknown	62.086092715231786	99.7	Serratia; Enterobacteriaceae; Enterobacteriaceae;
NODE_374_length_1208_cov_0.954013	1208	2.4834437086092715	Unknown	53.973509933774835	99.2	Enterobacteriaceae; Enterobacteriaceae; Yersinia;
NODE_375_length_1207_cov_0.966606	1207	1.657000828500414	Unknown	61.47473073736537	99.65	Enterobacteriaceae; Serratia;
NODE_376_length_1205_cov_2.779385	1205	0.8298755186721991	Unknown	34.356846473029044	93.8	Rahnella;
NODE_377_length_1204_cov_1.153846	1204	1.6611295681063123	Unknown	63.12292358803987	100.0	Serratia; Enterobacteriaceae;
NODE_378_length_1202_cov_1.159565	1202	2.4958402662229617	Unknown	57.07154742096506	100.0	Serratia; Enterobacteriaceae; Enterobacteriaceae;
NODE_379_length_1202_cov_0.960109	1202	1.663893510815308	Unknown	56.489184692179705	100.0	Serratia; Enterobacteriaceae;
NODE_380_length_1200_cov_1.113533	1200	2.5	Unknown	55.00000000000001	100.0	Serratia; Enterobacteriaceae; Serratia;
NODE_381_length_1200_cov_1.012716	1200	1.6666666666666667	Unknown	60.416666666666664	100.0	Serratia; Serratia;
NODE_382_length_1198_cov_1.268426	1198	1.669449081803005	Unknown	57.512520868113526	100.0	Serratia; Enterobacteriaceae;
NODE_383_length_1197_cov_1.404372	1197	2.506265664160401	Unknown	51.79615705931495	97.76666666666667	Enterobacteriaceae; Bacteria; Enterobacteriaceae;
NODE_384_length_1196_cov_1.490428	1196	1.6722408026755853	Unknown	49.414715719063544	99.45	Serratia; Enterobacteriaceae;
NODE_385_length_1195_cov_1.135036	1195	0.8368200836820083	Unknown	63.26359832635984	100.0	Enterobacteriaceae;
NODE_386_length_1194_cov_1.184475	1194	0.8375209380234506	Unknown	61.55778894472361	100.0	Serratia;
NODE_387_length_1194_cov_0.812785	1194	1.6750418760469012	Unknown	61.47403685092128	100.0	Serratia; Serratia;
NODE_388_length_1193_cov_67.059415	1193	0.8382229673093042	Unknown	55.155071248952225	100.0	Proteobacteria;
NODE_389_length_1193_cov_1.108775	1193	1.6764459346186085	Unknown	60.35205364626991	99.8	Serratia; Serratia;
NODE_390_length_1192_cov_1.401647	1192	2.516778523489933	Unknown	59.81543624161074	100.0	Enterobacteriaceae; Enterobacteriaceae; Serratia;
NODE_391_length_1192_cov_0.925892	1192	1.6778523489932886	Unknown	60.82214765100671	100.0	Serratia; Serratia;
NODE_392_length_1192_cov_0.903019	1192	2.516778523489933	Unknown	60.65436241610739	99.60000000000001	Serratia; Enterobacteriaceae; Serratia;
NODE_393_length_1184_cov_1.420276	1184	1.6891891891891893	Unknown	50.76013513513513	100.0	Serratia; Serratia;
NODE_394_length_1183_cov_0.873616	1183	1.6906170752324599	Unknown	59.93237531699071	100.0	Serratia; Serratia;
NODE_395_length_1181_cov_1.084104	1181	1.6934801016088061	Unknown	64.77561388653683	100.0	Serratia; Serratia;
NODE_396_length_1181_cov_0.934381	1181	1.6934801016088061	Unknown	59.94919559695173	99.8	Serratia; Serratia;
NODE_397_length_1180_cov_1.206290	1180	1.6949152542372883	Unknown	51.01694915254237	95.6	Serratia; Serratia;
NODE_398_length_1179_cov_1.294444	1179	1.6963528413910092	Unknown	62.086513994910945	100.0	Serratia; Enterobacteriaceae;
NODE_399_length_1179_cov_1.102778	1179	0.8481764206955046	Unknown	61.832061068702295	100.0	Serratia;
NODE_400_length_1178_cov_1.093605	1178	1.697792869269949	Unknown	60.0169779286927	100.0	Enterobacteriaceae; Serratia;
NODE_401_length_1176_cov_1.218199	1176	1.7006802721088436	Unknown	62.67006802721088	100.0	Serratia; Serratia;
NODE_402_length_1174_cov_0.877209	1174	0.8517887563884157	Unknown	53.91822827938672	99.2	Serratia;
NODE_403_length_1171_cov_1.281716	1171	0.8539709649871904	Unknown	59.60717335610589	100.0	Serratia;
NODE_404_length_1171_cov_0.908582	1171	0.8539709649871904	Unknown	63.36464560204953	97.3	Enterobacteriaceae;
NODE_405_length_1170_cov_1.068161	1170	0.8547008547008548	Unknown	51.62393162393163	100.0	Serratia;
NODE_406_length_1169_cov_1.350467	1169	1.7108639863130881	Unknown	58.93926432848588	99.45	Enterobacteriaceae; Enterobacteriaceae;
NODE_407_length_1167_cov_1.112360	1167	1.713796058269066	Unknown	60.06855184233076	100.0	Serratia; Enterobacteriaceae;
NODE_408_length_1166_cov_1.205248	1166	2.5728987993138936	Unknown	59.94854202401372	100.0	Serratia; Enterobacteriaceae; Serratia;
NODE_409_length_1163_cov_0.945489	1163	0.8598452278589853	Unknown	48.06534823731729	100.0	Serratia;
NODE_410_length_1163_cov_0.926692	1163	0.8598452278589853	Unknown	60.103181427343074	100.0	Serratia;
NODE_411_length_1162_cov_1.829727	1162	1.721170395869191	Unknown	46.55765920826162	100.0	Serratia; Serratia;
NODE_412_length_1161_cov_1.097928	1161	3.445305770887166	Unknown	60.20671834625323	99.8	Serratia; Enterobacteriaceae; Enterobacteriaceae; Enterobacteriaceae;
NODE_413_length_1161_cov_0.951977	1161	1.722652885443583	Unknown	59.08699397071489	99.5	Enterobacteriaceae; Serratia;
NODE_414_length_1160_cov_45.112158	1160	0.8620689655172414	Unknown	60.60344827586207	100.0	Pseudomonas;
NODE_415_length_1159_cov_1.133019	1159	3.451251078515962	Unknown	58.671268334771355	100.0	Serratia; Enterobacteriaceae; Enterobacteriaceae; Enterobacteriaceae;
NODE_416_length_1159_cov_0.847170	1159	0.8628127696289905	Unknown	59.879206212251944	99.7	Enterobacteriaceae;
NODE_417_length_1158_cov_0.917847	1158	1.7271157167530227	Unknown	61.571675302245254	100.0	Enterobacteriaceae; Enterobacteriaceae;
NODE_418_length_1156_cov_1.384106	1156	1.7301038062283738	Unknown	59.86159169550172	100.0	Serratia; Enterobacteriaceae;
NODE_419_length_1155_cov_1.493371	1155	1.7316017316017316	Unknown	53.41991341991342	100.0	Serratia; Serratia;
NODE_420_length_1155_cov_1.024621	1155	1.7316017316017316	Unknown	62.33766233766234	100.0	Serratia; Serratia;
NODE_421_length_1155_cov_0.864583	1155	0.8658008658008658	Unknown	65.1948051948052	100.0	Serratia;
NODE_422_length_1153_cov_1.274194	1153	2.6019080659150045	Unknown	59.0633130962706	100.0	Serratia; Serratia; Serratia;
NODE_423_length_1150_cov_1.066603	1150	1.7391304347826089	Unknown	55.65217391304348	100.0	Serratia; Salmonella;
NODE_424_length_1150_cov_0.935300	1150	2.608695652173913	Unknown	54.347826086956516	100.0	Serratia; Enterobacteriaceae; Enterobacteriaceae;
NODE_425_length_1148_cov_1.500477	1148	1.7421602787456447	Unknown	57.92682926829268	100.0	Serratia; Enterobacteriaceae;
NODE_426_length_1148_cov_1.296473	1148	2.613240418118467	Unknown	62.7177700348432	100.0	Enterobacteriaceae; Enterobacteriaceae; Serratia;
NODE_427_length_1148_cov_1.171592	1148	0.8710801393728224	Unknown	55.13937282229965	100.0	Serratia;
NODE_428_length_1148_cov_0.775977	1148	2.613240418118467	Unknown	60.36585365853659	98.5	Enterobacteriaceae; Enterobacteriaceae; Serratia;
NODE_429_length_1146_cov_0.924546	1146	1.7452006980802794	Unknown	54.973821989528794	100.0	Serratia; Serratia;
NODE_430_length_1142_cov_1.373921	1142	0.8756567425569177	Unknown	47.8984238178634	100.0	Enterobacteriaceae;
NODE_431_length_1141_cov_0.699616	1141	1.7528483786152498	Unknown	63.891323400525856	100.0	Serratia; Serratia;
NODE_432_length_1140_cov_1.307397	1140	1.7543859649122808	Unknown	61.66666666666667	94.44999999999999	Serratia; Serratia;
NODE_433_length_1139_cov_0.779808	1139	0.8779631255487269	Unknown	65.84723441615452	99.6	Serratia;
NODE_434_length_1138_cov_1.067372	1138	1.7574692442882252	Unknown	58.87521968365553	100.0	Serratia; Serratia;
NODE_435_length_1136_cov_1.104147	1136	0.8802816901408451	Unknown	60.47535211267606	100.0	Serratia;
NODE_436_length_1135_cov_1.260618	1135	1.7621145374449338	Unknown	66.87224669603525	99.75	Serratia; Serratia;
NODE_437_length_1133_cov_1.156673	1133	2.64783759929391	Unknown	60.19417475728155	100.0	Enterobacteriaceae; Enterobacteriaceae; Enterobacteriaceae;
NODE_438_length_1132_cov_1.334947	1132	1.76678445229682	Unknown	50.44169611307421	93.65	Serratia; Serratia;
NODE_439_length_1132_cov_1.112294	1132	1.76678445229682	Unknown	63.16254416961131	99.45	Serratia; Enterobacteriaceae;
NODE_440_length_1132_cov_0.778316	1132	0.88339222614841	Unknown	61.130742049469966	100.0	Serratia;
NODE_441_length_1131_cov_1.131783	1131	0.8841732979664014	Unknown	62.864721485411145	100.0	Enterobacteriaceae;
NODE_442_length_1129_cov_1.599029	1129	1.7714791851195748	Unknown	51.55004428697963	100.0	Serratia; Serratia;
NODE_443_length_1128_cov_1.202138	1128	1.773049645390071	Unknown	60.90425531914894	100.0	Serratia; Serratia;
NODE_444_length_1128_cov_0.801749	1128	1.773049645390071	Unknown	67.90780141843972	100.0	Enterobacteriaceae; Serratia;
NODE_445_length_1125_cov_0.953216	1125	1.7777777777777777	Unknown	59.82222222222222	99.4	Serratia; Enterobacteriaceae;
NODE_446_length_1123_cov_1.397461	1123	0.8904719501335708	Unknown	39.35886019590383	100.0	Enterobacteriaceae;
NODE_447_length_1123_cov_1.371094	1123	1.7809439002671417	Unknown	64.55921638468388	98.0	Serratia; Serratia;
NODE_448_length_1123_cov_0.832031	1123	0.8904719501335708	Unknown	65.89492430988425	99.7	Serratia;
NODE_449_length_1122_cov_1.626588	1122	1.7825311942959	Unknown	51.42602495543672	100.0	Enterobacteriaceae; Enterobacteriaceae;
NODE_450_length_1121_cov_1.609589	1121	1.784121320249777	Unknown	51.293487957181085	100.0	Serratia; Enterobacteriaceae;
NODE_451_length_1121_cov_1.435421	1121	2.6761819803746656	Unknown	57.18108831400536	100.0	Serratia; Enterobacteriaceae; Enterobacteriaceae;
NODE_452_length_1120_cov_1.052889	1120	2.6785714285714284	Unknown	61.25000000000001	99.86666666666666	Serratia; Serratia; Serratia;
NODE_453_length_1119_cov_1.254902	1119	1.7873100983020553	Unknown	55.0491510277033	100.0	Serratia; Serratia;
NODE_454_length_1119_cov_1.064706	1119	1.7873100983020553	Unknown	65.05808757819482	99.44999999999999	Serratia; Serratia;
NODE_455_length_1119_cov_0.978431	1119	0.8936550491510277	Unknown	63.896336014298484	100.0	Serratia;
NODE_456_length_1118_cov_0.919529	1118	1.7889087656529514	Unknown	55.72450805008945	99.4	Serratia; Enterobacteriaceae;
NODE_457_length_1116_cov_1.282203	1116	1.7921146953405016	Unknown	52.41935483870967	95.95	Serratia; Enterobacteriaceae;
NODE_458_length_1116_cov_1.024582	1116	1.7921146953405016	Unknown	60.39426523297491	100.0	Serratia; Serratia;
NODE_459_length_1114_cov_1.633498	1114	0.8976660682226211	Unknown	47.48653500897666	100.0	Enterobacteriaceae;
NODE_460_length_1114_cov_0.889655	1114	0.8976660682226211	Unknown	64.54219030520646	99.7	Enterobacteriaceae;
NODE_461_length_1113_cov_0.790927	1113	1.7969451931716083	Unknown	63.701707097933514	100.0	Serratia; Enterobacteriaceae;
NODE_462_length_1112_cov_1.482725	1112	0.8992805755395683	Unknown	42.356115107913666	100.0	Serratia;
NODE_463_length_1111_cov_1.001976	1111	1.8001800180018002	Unknown	65.34653465346535	100.0	Serratia; Serratia;
NODE_464_length_1109_cov_0.954455	1109	0.9017132551848512	Unknown	59.15238954012624	100.0	Serratia;
NODE_465_length_1107_cov_0.806548	1107	0.903342366757001	Unknown	61.517615176151764	100.0	Enterobacteriaceae;
NODE_466_length_1106_cov_0.998014	1106	1.8083182640144664	Unknown	49.45750452079566	99.7	Enterobacteriaceae; Serratia;
NODE_467_length_1106_cov_0.794439	1106	0.9041591320072332	Unknown	60.4882459312839	99.7	Serratia;
NODE_468_length_1102_cov_0.829511	1102	1.8148820326678765	Unknown	60.798548094373864	99.65	Serratia; Serratia;
NODE_469_length_1101_cov_1.355289	1101	1.8165304268846503	Unknown	54.85921889191644	99.7	Enterobacteriaceae; Serratia;
NODE_470_length_1101_cov_1.227545	1101	1.8165304268846503	Unknown	64.30517711171662	99.65	Enterobacteriaceae; Serratia;
NODE_471_length_1100_cov_1.478521	1100	1.8181818181818181	Unknown	50.54545454545455	100.0	Enterobacteriaceae; Serratia;
NODE_472_length_1100_cov_0.871129	1100	2.727272727272727	Unknown	57.90909090909091	93.86666666666667	Enterobacteriaceae; Enterobacteriaceae; Serratia;
NODE_473_length_1099_cov_0.959000	1099	1.8198362147406735	Unknown	59.599636032757054	100.0	Serratia; Serratia;
NODE_474_length_1099_cov_0.838000	1099	1.8198362147406735	Unknown	66.2420382165605	99.19999999999999	Serratia; Serratia;
NODE_475_length_1098_cov_1.297297	1098	0.9107468123861566	Unknown	48.63387978142077	100.0	Serratia;
NODE_476_length_1097_cov_1.169339	1097	1.8231540565177757	Unknown	57.52051048313582	100.0	Enterobacteriaceae; Enterobacteriaceae;
NODE_477_length_1097_cov_0.983968	1097	1.8231540565177757	Unknown	60.71103008204193	99.75	Enterobacteriaceae; Serratia;
NODE_478_length_1096_cov_0.935807	1096	1.824817518248175	Unknown	59.67153284671532	100.0	Serratia; Serratia;
NODE_479_length_1095_cov_0.982932	1095	0.9132420091324202	Unknown	61.369863013698634	100.0	Serratia;
NODE_480_length_1094_cov_1.017085	1094	2.742230347349177	Unknown	56.03290676416819	99.76666666666667	Serratia; Enterobacteriaceae; Enterobacteriaceae;
NODE_481_length_1094_cov_0.756784	1094	0.9140767824497257	Unknown	58.775137111517374	100.0	Serratia;
NODE_482_length_1093_cov_1.093561	1093	2.7447392497712717	Unknown	63.860933211344914	99.7	Enterobacteriaceae; Enterobacteriaceae; Serratia;
NODE_483_length_1092_cov_1.220544	1092	0.9157509157509157	Unknown	57.14285714285714	99.6	Serratia;
NODE_484_length_1092_cov_1.200403	1092	1.8315018315018314	Unknown	54.48717948717948	99.4	Enterobacteriaceae; Enterobacteriaceae;
NODE_485_length_1092_cov_0.929507	1092	1.8315018315018314	Unknown	54.48717948717948	99.6	Serratia; Enterobacteriaceae;
NODE_486_length_1092_cov_0.868077	1092	1.8315018315018314	Unknown	62.362637362637365	99.8	Serratia; Enterobacteriaceae;
NODE_487_length_1092_cov_0.851964	1092	0.9157509157509157	Unknown	59.61538461538461	99.7	Enterobacteriaceae;
NODE_488_length_1092_cov_0.765358	1092	1.8315018315018314	Unknown	63.91941391941391	99.65	Serratia; Serratia;
NODE_489_length_1091_cov_1.634073	1091	2.749770852428964	Unknown	53.345554537121906	100.0	Serratia; Enterobacteriaceae; Serratia;
NODE_490_length_1091_cov_0.875000	1091	1.8331805682859763	Unknown	63.51970669110908	99.45	Enterobacteriaceae; Serratia;
NODE_491_length_1090_cov_1.146317	1090	1.8348623853211008	Unknown	52.11009174311927	100.0	Enterobacteriaceae; Enterobacteriaceae;
NODE_492_length_1090_cov_0.695257	1090	2.7522935779816513	Unknown	66.42201834862385	99.66666666666667	Serratia; Serratia; Serratia;
NODE_493_length_1089_cov_1.439394	1089	0.9182736455463728	Unknown	54.08631772268136	100.0	Enterobacteriaceae;
NODE_494_length_1089_cov_1.069697	1089	2.7548209366391188	Unknown	59.87144168962351	99.73333333333333	Enterobacteriaceae; Enterobacteriaceae; Serratia;
NODE_495_length_1088_cov_1.622851	1088	0.9191176470588235	Unknown	47.61029411764706	99.0	Enterobacteriaceae;
NODE_496_length_1088_cov_0.977755	1088	1.838235294117647	Unknown	56.98529411764706	99.65	Enterobacteriaceae; Enterobacteriaceae;
NODE_497_length_1087_cov_1.015182	1087	0.9199632014719411	Unknown	64.94940202391905	100.0	Serratia;
NODE_498_length_1087_cov_0.918016	1087	0.9199632014719411	Unknown	57.7736890524379	99.3	Enterobacteriaceae;
NODE_499_length_1086_cov_1.363728	1086	1.8416206261510129	Unknown	61.69429097605893	99.75	Enterobacteriaceae; Serratia;
NODE_500_length_1086_cov_1.111449	1086	2.762430939226519	Unknown	56.44567219152854	100.0	Serratia; Enterobacteriaceae; Serratia;
NODE_501_length_1084_cov_0.690355	1084	2.7675276752767526	Unknown	62.91512915129152	100.0	Serratia; Serratia; Serratia;
NODE_502_length_1081_cov_1.061100	1081	1.8501387604070305	Unknown	58.18686401480111	100.0	Serratia; Serratia;
NODE_503_length_1080_cov_1.252803	1080	0.9259259259259258	Unknown	61.85185185185185	99.7	Serratia;
NODE_504_length_1080_cov_1.031600	1080	1.8518518518518516	Unknown	55.74074074074075	99.4	Enterobacteriaceae; Serratia;
NODE_505_length_1079_cov_1.553061	1079	1.8535681186283597	Unknown	48.93419833178869	100.0	Serratia; Enterobacteriaceae;
NODE_506_length_1079_cov_1.190816	1079	0.9267840593141798	Unknown	63.76274328081557	100.0	Shigella;
NODE_507_length_1079_cov_0.851020	1079	1.8535681186283597	Unknown	61.72381835032438	100.0	Enterobacteriaceae; Serratia;
NODE_508_length_1077_cov_1.465235	1077	1.8570102135561746	Unknown	62.95264623955432	99.5	Serratia; Serratia;
NODE_509_length_1077_cov_1.448875	1077	0.9285051067780873	Unknown	52.18198700092851	99.5	Enterobacteriaceae;
NODE_510_length_1077_cov_1.348671	1077	1.8570102135561746	Unknown	56.638811513463324	100.0	Serratia; Enterobacteriaceae;
NODE_511_length_1076_cov_1.152508	1076	1.858736059479554	Unknown	61.33828996282528	100.0	Enterobacteriaceae; Serratia;
NODE_512_length_1076_cov_0.856704	1076	1.858736059479554	Unknown	62.174721189591075	100.0	Serratia; Serratia;
NODE_513_length_1075_cov_1.460041	1075	1.8604651162790697	Unknown	51.53488372093024	100.0	Serratia; Serratia;
NODE_514_length_1075_cov_0.896516	1075	0.9302325581395349	Unknown	52.46511627906977	99.5	Serratia;
NODE_515_length_1073_cov_0.856263	1073	0.9319664492078286	Unknown	61.416589002795895	100.0	Serratia;
NODE_516_length_1072_cov_1.346351	1072	1.8656716417910446	Unknown	59.04850746268657	100.0	Enterobacteriaceae; Enterobacteriaceae;
NODE_517_length_1071_cov_1.366255	1071	1.8674136321195145	Unknown	61.06442577030813	100.0	Enterobacteriaceae; Serratia;
NODE_518_length_1071_cov_1.356996	1071	1.8674136321195145	Unknown	53.034547152194214	100.0	Serratia; Enterobacteriaceae;
NODE_519_length_1070_cov_1.147271	1070	0.9345794392523364	Unknown	60.747663551401864	100.0	Serratia;
NODE_520_length_1068_cov_1.121775	1068	1.8726591760299625	Unknown	57.39700374531835	100.0	Enterobacteriaceae; Serratia;
NODE_521_length_1068_cov_1.011352	1068	0.9363295880149812	Unknown	47.47191011235955	100.0	Enterobacteriaceae;
NODE_522_length_1067_cov_1.426653	1067	1.8744142455482662	Unknown	58.29428303655108	99.1	Enterobacteriaceae; Serratia;
NODE_523_length_1067_cov_1.016529	1067	1.8744142455482662	Unknown	63.07403936269915	99.85	Serratia; Serratia;
NODE_524_length_1067_cov_0.927686	1067	1.8744142455482662	Unknown	66.1668228678538	99.5	Serratia; Serratia;
NODE_525_length_1066_cov_0.897622	1066	1.8761726078799248	Unknown	65.19699812382738	99.8	Serratia; Enterobacteriaceae;
NODE_526_length_1065_cov_1.405797	1065	1.8779342723004695	Unknown	52.48826291079812	100.0	Serratia; Enterobacteriaceae;
NODE_527_length_1065_cov_1.282609	1065	1.8779342723004695	Unknown	59.71830985915493	99.6	Enterobacteriaceae; Serratia;
NODE_528_length_1063_cov_1.190871	1063	1.8814675446848543	Unknown	65.00470366886171	99.85	Enterobacteriaceae; Serratia;
NODE_529_length_1062_cov_1.196262	1062	0.0	Unknown	54.61393596986818	NA
NODE_530_length_1062_cov_1.006231	1062	1.8832391713747645	Unknown	59.51035781544256	99.45	Serratia; Serratia;
NODE_531_length_1062_cov_0.932503	1062	1.8832391713747645	Unknown	60.54613935969868	99.75	Enterobacteriaceae; Enterobacteriaceae;
NODE_532_length_1061_cov_1.628898	1061	1.885014137606032	Unknown	52.21489161168709	100.0	Serratia; Enterobacteriaceae;
NODE_533_length_1061_cov_1.305613	1061	0.942507068803016	Unknown	60.50895381715363	100.0	Enterobacteriaceae;
NODE_534_length_1061_cov_1.092516	1061	1.885014137606032	Unknown	60.32045240339302	100.0	Serratia; Serratia;
NODE_535_length_1060_cov_1.091571	1060	0.9433962264150942	Unknown	62.264150943396224	99.4	Serratia;
NODE_536_length_1060_cov_0.909469	1060	1.8867924528301885	Unknown	61.886792452830186	99.7	Serratia; Enterobacteriaceae;
NODE_537_length_1059_cov_0.827083	1059	0.9442870632672333	Unknown	60.90651558073654	100.0	Serratia;
NODE_538_length_1057_cov_1.076200	1057	1.892147587511826	Unknown	58.94039735099338	99.6	Serratia; Enterobacteriaceae;
NODE_539_length_1057_cov_0.992693	1057	1.892147587511826	Unknown	56.10217596972564	99.7	Enterobacteriaceae; Serratia;
NODE_540_length_1056_cov_1.323929	1056	1.8939393939393938	Unknown	57.57575757575758	100.0	Enterobacteriaceae; Enterobacteriaceae;
NODE_541_length_1056_cov_1.198537	1056	1.8939393939393938	Unknown	48.29545454545455	100.0	Serratia; Enterobacteriaceae;
NODE_542_length_1055_cov_1.368201	1055	2.843601895734597	Unknown	60.568720379146924	97.96666666666667	Serratia; Serratia; Enterobacteriaceae;
NODE_543_length_1055_cov_1.253138	1055	0.9478672985781991	Unknown	54.976303317535546	99.1	Serratia;
NODE_544_length_1055_cov_1.156904	1055	1.8957345971563981	Unknown	62.3696682464455	100.0	Serratia; Enterobacteriaceae;
NODE_545_length_1054_cov_1.409424	1054	0.9487666034155597	Unknown	63.75711574952562	100.0	Serratia;
NODE_546_length_1052_cov_0.696747	1052	1.9011406844106462	Unknown	60.551330798479086	100.0	Enterobacteriaceae; Serratia;
NODE_547_length_1052_cov_0.616999	1052	0.9505703422053231	Unknown	64.82889733840305	99.4	Serratia;
NODE_548_length_1051_cov_1.034664	1051	0.9514747859181732	Unknown	64.12940057088488	99.7	Serratia;
NODE_549_length_1051_cov_0.975840	1051	1.9029495718363465	Unknown	64.89058039961941	92.8	Serratia; Serratia;
NODE_550_length_1050_cov_1.185068	1050	1.9047619047619047	Unknown	63.04761904761905	99.6	Enterobacteriaceae; Serratia;
NODE_551_length_1049_cov_1.382105	1049	0.9532888465204957	Unknown	53.193517635843655	100.0	Enterobacteriaceae;
NODE_552_length_1049_cov_1.043158	1049	1.9065776930409915	Unknown	63.01239275500477	100.0	Serratia; Enterobacteriaceae;
NODE_553_length_1048_cov_0.573235	1048	1.9083969465648853	Unknown	66.50763358778626	99.4	Serratia; Enterobacteriaceae;
NODE_554_length_1047_cov_2.046414	1047	1.9102196752626552	Unknown	44.3170964660936	99.3	Serratia; Serratia;
NODE_555_length_1047_cov_0.979958	1047	1.9102196752626552	Unknown	57.21107927411653	99.05	Serratia; Serratia;
NODE_556_length_1046_cov_1.064414	1046	1.9120458891013383	Unknown	59.75143403441683	99.85	Serratia; Serratia;
NODE_557_length_1046_cov_1.047518	1046	1.9120458891013383	Unknown	61.47227533460803	100.0	Enterobacteriaceae; Enterobacteriaceae;
NODE_558_length_1045_cov_0.928118	1045	1.9138755980861246	Unknown	59.42583732057416	99.65	Serratia; Enterobacteriaceae;
NODE_559_length_1044_cov_1.117460	1044	1.9157088122605364	Unknown	63.122605363984675	99.8	Serratia; Serratia;
NODE_560_length_1044_cov_0.789418	1044	1.9157088122605364	Unknown	62.93103448275862	100.0	Serratia; Serratia;
NODE_561_length_1044_cov_0.540741	1044	1.9157088122605364	Unknown	61.49425287356321	100.0	Serratia; Enterobacteriaceae;
NODE_562_length_1043_cov_1.168432	1043	2.8763183125599237	Unknown	62.320230105465	100.0	Serratia; Enterobacteriaceae; Serratia;
NODE_563_length_1042_cov_1.262990	1042	1.9193857965451055	Unknown	53.26295585412668	100.0	Serratia; Enterobacteriaceae;
NODE_564_length_1041_cov_0.921444	1041	0.9606147934678195	Unknown	56.388088376560994	100.0	Enterobacteriaceae;
NODE_565_length_1040_cov_1.251860	1040	1.923076923076923	Unknown	56.92307692307692	100.0	Serratia; Enterobacteriaceae;
NODE_566_length_1039_cov_1.131915	1039	1.9249278152069298	Unknown	56.40038498556304	100.0	Enterobacteriaceae; Shigella;
NODE_567_length_1039_cov_1.023404	1039	1.9249278152069298	Unknown	51.684311838306066	100.0	Enterobacteriaceae; Serratia;
NODE_568_length_1038_cov_1.170394	1038	1.9267822736030829	Unknown	53.275529865125236	100.0	Serratia; Enterobacteriaceae;
NODE_569_length_1038_cov_0.833866	1038	1.9267822736030829	Unknown	56.74373795761078	100.0	Serratia; Serratia;
NODE_570_length_1038_cov_0.747604	1038	1.9267822736030829	Unknown	65.02890173410405	99.8	Serratia; Serratia;
NODE_571_length_1037_cov_0.954158	1037	0.9643201542912248	Unknown	59.49855351976856	98.8	Serratia;
NODE_572_length_1036_cov_1.282818	1036	0.9652509652509652	Unknown	58.108108108108105	96.1	Serratia;
NODE_573_length_1035_cov_1.431624	1035	1.9323671497584543	Unknown	52.85024154589372	100.0	Enterobacteriaceae; Serratia;
NODE_574_length_1034_cov_1.108021	1034	1.9342359767891681	Unknown	64.50676982591877	99.5	Serratia; Serratia;
NODE_575_length_1034_cov_0.842781	1034	1.9342359767891681	Unknown	61.79883945841392	100.0	Enterobacteriaceae; Enterobacteriaceae;
NODE_576_length_1033_cov_1.179872	1033	2.9041626331074544	Unknown	56.9215876089061	100.0	Enterobacteriaceae; Enterobacteriaceae; Enterobacteriaceae;
NODE_577_length_1030_cov_1.332975	1030	0.970873786407767	Unknown	52.9126213592233	100.0	Serratia;
NODE_578_length_1029_cov_0.744086	1029	0.9718172983479106	Unknown	65.11175898931	99.7	Enterobacteriaceae;
NODE_579_length_1028_cov_2.129171	1028	2.9182879377431905	Unknown	46.400778210116734	100.0	Serratia; Serratia; Serratia;
NODE_580_length_1028_cov_1.139935	1028	1.9455252918287937	Unknown	64.2023346303502	100.0	Enterobacteriaceae; Serratia;
NODE_581_length_1027_cov_0.946121	1027	1.9474196689386565	Unknown	57.93573515092503	99.7	Serratia; Enterobacteriaceae;
NODE_582_length_1027_cov_0.934267	1027	0.9737098344693282	Unknown	57.93573515092503	100.0	Serratia;
NODE_583_length_1026_cov_1.407767	1026	1.949317738791423	Unknown	58.187134502923975	100.0	Enterobacteriaceae; Serratia;
NODE_584_length_1025_cov_0.794816	1025	0.9756097560975611	Unknown	57.853658536585364	99.7	Enterobacteriaceae;
NODE_585_length_1025_cov_0.764579	1025	1.9512195121951221	Unknown	54.926829268292686	100.0	Serratia; Serratia;
NODE_586_length_1023_cov_1.406926	1023	0.9775171065493647	Unknown	58.748778103616814	100.0	Enterobacteriaceae;
NODE_587_length_1023_cov_0.786797	1023	0.9775171065493647	Unknown	59.43304007820137	99.7	Enterobacteriaceae;
NODE_588_length_1022_cov_1.121343	1022	0.9784735812133072	Unknown	61.54598825831703	100.0	Enterobacteriaceae;
NODE_589_length_1020_cov_1.172638	1020	1.9607843137254901	Unknown	63.725490196078425	100.0	Serratia; Serratia;
NODE_590_length_1020_cov_1.136808	1020	1.9607843137254901	Unknown	62.450980392156865	100.0	Enterobacteriaceae; Serratia;
NODE_591_length_1020_cov_1.067318	1020	2.941176470588235	Unknown	54.41176470588235	100.0	Serratia; Enterobacteriaceae; Serratia;
NODE_592_length_1020_cov_0.615635	1020	0.9803921568627451	Unknown	63.8235294117647	100.0	Serratia;
NODE_593_length_1019_cov_1.114130	1019	1.9627085377821396	Unknown	59.66633954857704	100.0	Serratia; Serratia;
NODE_594_length_1019_cov_1.006522	1019	1.9627085377821396	Unknown	61.62904808635917	100.0	Enterobacteriaceae; Enterobacteriaceae;
NODE_595_length_1019_cov_0.919565	1019	1.9627085377821396	Unknown	62.80667320902846	100.0	Serratia; Enterobacteriaceae;
NODE_596_length_1018_cov_1.048966	1018	1.9646365422396856	Unknown	62.96660117878192	99.45	Serratia; Serratia;
NODE_597_length_1018_cov_0.981502	1018	1.9646365422396856	Unknown	55.50098231827112	100.0	Enterobacteriaceae; Enterobacteriaceae;
NODE_598_length_1017_cov_1.471678	1017	1.9665683382497543	Unknown	54.965585054080634	100.0	Enterobacteriaceae; Serratia;
NODE_599_length_1017_cov_1.154684	1017	0.9832841691248771	Unknown	63.61848574237955	99.7	Serratia;
NODE_600_length_1017_cov_0.749455	1017	0.9832841691248771	Unknown	61.25860373647984	99.7	Enterobacteriaceae;
NODE_601_length_1016_cov_1.023991	1016	0.984251968503937	Unknown	65.25590551181102	88.8	Enterobacteriaceae;
NODE_602_length_1015_cov_0.624454	1015	0.9852216748768474	Unknown	63.05418719211823	99.4	Serratia;
NODE_603_length_1014_cov_1.140984	1014	0.9861932938856016	Unknown	62.82051282051282	100.0	Serratia;
NODE_604_length_1013_cov_0.841357	1013	0.987166831194472	Unknown	66.83119447186574	99.1	Serratia;
NODE_605_length_1012_cov_1.098576	1012	0.9881422924901185	Unknown	64.52569169960475	100.0	Serratia;
NODE_606_length_1011_cov_0.992325	1011	1.9782393669634029	Unknown	48.6646884272997	100.0	Enterobacteriaceae; Serratia;
NODE_607_length_1011_cov_0.854167	1011	1.9782393669634029	Unknown	54.3026706231454	100.0	Enterobacteriaceae; Serratia;
NODE_608_length_1010_cov_1.364435	1010	1.9801980198019802	Unknown	56.930693069306926	100.0	Serratia; Enterobacteriaceae;
NODE_609_length_1009_cov_1.374725	1009	0.9910802775024778	Unknown	49.25668979187314	100.0	Enterobacteriaceae;
NODE_610_length_1008_cov_1.437844	1008	1.9841269841269842	Unknown	62.301587301587304	100.0	Serratia; Serratia;
NODE_611_length_1008_cov_0.586359	1008	0.9920634920634921	Unknown	62.40079365079365	94.6	Enterobacteriaceae;
NODE_612_length_1005_cov_1.576159	1005	1.9900497512437814	Unknown	55.4228855721393	100.0	Serratia; Enterobacteriaceae;
NODE_613_length_1005_cov_1.331126	1005	0.9950248756218907	Unknown	62.48756218905472	100.0	Serratia;
NODE_614_length_1005_cov_1.210817	1005	1.9900497512437814	Unknown	59.1044776119403	99.5	Enterobacteriaceae; Enterobacteriaceae;
NODE_615_length_1005_cov_1.105960	1005	0.9950248756218907	Unknown	62.28855721393035	99.7	Serratia;
NODE_616_length_1003_cov_1.472345	1003	0.9970089730807579	Unknown	44.96510468594217	100.0	Serratia;
NODE_617_length_1003_cov_0.824115	1003	0.9970089730807579	Unknown	65.90229312063809	100.0	Enterobacteriaceae;
NODE_618_length_1003_cov_0.801991	1003	0.9970089730807579	Unknown	61.7148554336989	83.5	Enterobacteriaceae;
NODE_619_length_1000_cov_1.942286	1000	2.0	Unknown	50.6	100.0	Serratia; Serratia;
NODE_620_length_1000_cov_0.805771	1000	1.0	Unknown	56.10000000000001	98.8	Serratia;
NODE_621_length_999_cov_1.122222	999	3.003003003003003	Unknown	53.85385385385385	100.0	Enterobacteriaceae; Enterobacteriaceae; Serratia;
NODE_622_length_997_cov_1.102222	997	3.0090270812437314	Unknown	57.97392176529589	98.66666666666667	Serratia; Serratia; Serratia;
NODE_623_length_998_cov_1.243604	998	2.004008016032064	Unknown	57.61523046092184	99.75	Serratia; Enterobacteriaceae;
NODE_624_length_998_cov_0.690768	998	1.002004008016032	Unknown	64.82965931863728	99.4	Enterobacteriaceae;
NODE_625_length_996_cov_0.797101	996	2.0080321285140563	Unknown	63.25301204819277	98.75	Serratia; Serratia;
NODE_626_length_995_cov_1.252232	995	2.0100502512562812	Unknown	61.50753768844221	100.0	Serratia; Serratia;
NODE_627_length_995_cov_1.089286	995	3.0150753768844223	Unknown	63.517587939698494	100.0	Serratia; Enterobacteriaceae; Enterobacteriaceae;
NODE_628_length_994_cov_1.530726	994	2.0120724346076457	Unknown	45.47283702213279	99.4	Enterobacteriaceae; Serratia;
NODE_629_length_994_cov_1.288268	994	2.0120724346076457	Unknown	64.38631790744466	100.0	Enterobacteriaceae; Enterobacteriaceae;
NODE_630_length_994_cov_1.150838	994	1.0060362173038229	Unknown	50.905432595573444	100.0	Enterobacteriaceae;
NODE_631_length_993_cov_1.399329	993	1.0070493454179255	Unknown	59.71802618328298	100.0	Serratia;
NODE_632_length_993_cov_0.670022	993	3.0211480362537766	Unknown	61.43001007049346	99.4	Serratia; Serratia; Serratia;
NODE_633_length_992_cov_1.204927	992	1.0080645161290323	Unknown	59.2741935483871	99.7	Enterobacteriaceae;
NODE_634_length_991_cov_1.156951	991	2.0181634712411705	Unknown	59.53582240161454	97.7	Serratia; Serratia;
NODE_635_length_990_cov_1.145903	990	1.0101010101010102	Unknown	47.17171717171717	98.5	Serratia;
NODE_636_length_990_cov_0.946128	990	2.0202020202020203	Unknown	58.080808080808076	98.65	Serratia; Serratia;
NODE_637_length_990_cov_0.849607	990	1.0101010101010102	Unknown	57.37373737373738	99.6	Enterobacteriaceae;
NODE_638_length_990_cov_0.661055	990	2.0202020202020203	Unknown	67.17171717171718	99.4	Serratia; Serratia;
NODE_639_length_989_cov_1.215730	989	2.0222446916076846	Unknown	60.66734074823054	99.7	Enterobacteriaceae; Serratia;
NODE_640_length_988_cov_1.280090	988	1.0121457489878543	Unknown	50.10121457489879	93.7	;
NODE_641_length_988_cov_1.169854	988	2.0242914979757085	Unknown	60.12145748987854	100.0	Serratia; Serratia;
NODE_642_length_988_cov_0.782902	988	2.0242914979757085	Unknown	48.27935222672065	98.35	Serratia; Serratia;
NODE_643_length_987_cov_1.213964	987	2.026342451874367	Unknown	58.76393110435664	100.0	Serratia; Enterobacteriaceae;
NODE_644_length_987_cov_1.189189	987	2.026342451874367	Unknown	56.43363728470111	98.6	Serratia; Enterobacteriaceae;
NODE_645_length_987_cov_0.888514	987	1.0131712259371835	Unknown	67.57852077001013	76.2	Serratia;
NODE_646_length_986_cov_0.772266	986	2.028397565922921	Unknown	65.31440162271805	89.30000000000001	Serratia; Shigella;
NODE_647_length_985_cov_1.634312	985	1.015228426395939	Unknown	47.81725888324873	100.0	Enterobacteriaceae;
NODE_648_length_985_cov_0.920993	985	1.015228426395939	Unknown	59.18781725888324	100.0	Enterobacteriaceae;
NODE_649_length_985_cov_0.898420	985	2.030456852791878	Unknown	64.9746192893401	99.3	Enterobacteriaceae; Enterobacteriaceae;
NODE_650_length_984_cov_1.506215	984	2.032520325203252	Unknown	54.57317073170732	99.7	Enterobacteriaceae; Serratia;
NODE_651_length_983_cov_1.589367	983	1.017293997965412	Unknown	42.828077314343844	100.0	Serratia;
NODE_652_length_983_cov_1.338235	983	2.034587995930824	Unknown	55.84944048830111	99.4	Serratia; Serratia;
NODE_653_length_983_cov_1.333710	983	2.034587995930824	Unknown	61.953204476093596	100.0	Serratia; Enterobacteriaceae;
NODE_654_length_983_cov_1.303167	983	3.0518819938962363	Unknown	56.0528992878942	100.0	Serratia; Enterobacteriaceae; Serratia;
NODE_655_length_983_cov_1.096154	983	1.017293997965412	Unknown	58.39267548321465	100.0	Enterobacteriaceae;
NODE_656_length_983_cov_1.093891	983	1.017293997965412	Unknown	61.953204476093596	94.8	Serratia;
NODE_657_length_983_cov_0.924208	983	1.017293997965412	Unknown	59.5116988809766	99.7	Serratia;
NODE_658_length_982_cov_1.396376	982	1.0183299389002036	Unknown	56.51731160896131	100.0	Serratia;
NODE_659_length_981_cov_0.690476	981	1.019367991845056	Unknown	53.720693170234455	99.5	Enterobacteriaceae;
NODE_660_length_980_cov_1.288309	980	2.0408163265306123	Unknown	54.38775510204081	100.0	Enterobacteriaceae; Enterobacteriaceae;
NODE_661_length_980_cov_0.938706	980	2.0408163265306123	Unknown	55.00000000000001	100.0	Enterobacteriaceae; Enterobacteriaceae;
NODE_662_length_980_cov_0.698070	980	1.0204081632653061	Unknown	58.877551020408156	99.2	Enterobacteriaceae;
NODE_663_length_978_cov_0.927190	978	1.0224948875255624	Unknown	54.29447852760736	99.4	Serratia;
NODE_664_length_977_cov_1.066059	977	2.0470829068577276	Unknown	57.62538382804504	100.0	Enterobacteriaceae; Enterobacteriaceae;
NODE_665_length_976_cov_1.225770	976	1.0245901639344261	Unknown	58.19672131147541	100.0	Serratia;
NODE_666_length_976_cov_1.117446	976	2.0491803278688523	Unknown	60.143442622950815	99.55	Serratia; Serratia;
NODE_667_length_976_cov_1.038769	976	1.0245901639344261	Unknown	66.18852459016394	100.0	Serratia;
NODE_668_length_975_cov_1.393836	975	2.0512820512820515	Unknown	60.2051282051282	100.0	Enterobacteriaceae; Enterobacteriaceae;
NODE_669_length_975_cov_0.865297	975	1.0256410256410258	Unknown	59.897435897435905	100.0	Serratia;
NODE_670_length_975_cov_0.859589	975	2.0512820512820515	Unknown	62.97435897435898	99.3	Serratia; Enterobacteriaceae;
NODE_671_length_974_cov_0.691429	974	1.026694045174538	Unknown	62.525667351129364	99.7	Serratia;
NODE_672_length_973_cov_0.967963	973	1.027749229188078	Unknown	63.514902363823225	99.7	Serratia;
NODE_673_length_973_cov_0.756293	973	2.055498458376156	Unknown	63.41212744090442	100.0	Enterobacteriaceae; Serratia;
NODE_674_length_972_cov_1.139748	972	2.05761316872428	Unknown	60.288065843621396	100.0	Serratia; Enterobacteriaceae;
NODE_675_length_972_cov_1.138603	972	1.02880658436214	Unknown	53.39506172839506	100.0	Enterobacteriaceae;
NODE_676_length_972_cov_1.127148	972	1.02880658436214	Unknown	57.61316872427984	99.7	Serratia;
NODE_677_length_972_cov_1.095074	972	1.02880658436214	Unknown	62.757201646090536	100.0	Serratia;
NODE_678_length_972_cov_0.765178	972	2.05761316872428	Unknown	61.72839506172839	100.0	Enterobacteriaceae; Serratia;
NODE_679_length_971_cov_1.746560	971	2.059732234809475	Unknown	55.3038105046344	100.0	Enterobacteriaceae; Serratia;
NODE_680_length_969_cov_1.593103	969	2.063983488132095	Unknown	59.02992776057792	100.0	Serratia; Enterobacteriaceae;
NODE_681_length_968_cov_1.171461	968	2.066115702479339	Unknown	48.4504132231405	99.75	Serratia; Serratia;
NODE_682_length_968_cov_1.001151	968	2.066115702479339	Unknown	50.20661157024794	100.0	Enterobacteriaceae; Serratia;
NODE_683_length_967_cov_1.108295	967	2.0682523267838677	Unknown	53.774560496380566	100.0	Serratia; Enterobacteriaceae;
NODE_684_length_967_cov_1.003456	967	2.0682523267838677	Unknown	50.25853154084798	100.0	Serratia; Serratia;
NODE_685_length_967_cov_0.960829	967	1.0341261633919339	Unknown	55.63598759048604	100.0	Enterobacteriaceae;
NODE_686_length_966_cov_1.440600	966	2.070393374741201	Unknown	61.49068322981367	100.0	Enterobacteriaceae; Serratia;
NODE_687_length_966_cov_1.109573	966	1.0351966873706004	Unknown	66.25258799171843	99.7	Serratia;
NODE_688_length_966_cov_0.719723	966	1.0351966873706004	Unknown	68.21946169772258	94.4	Serratia;
NODE_689_length_964_cov_1.423121	964	2.074688796680498	Unknown	51.244813278008294	100.0	Enterobacteriaceae; Enterobacteriaceae;
NODE_690_length_963_cov_0.959491	963	1.0384215991692627	Unknown	59.7092419522326	99.7	Serratia;
NODE_691_length_963_cov_0.704861	963	2.0768431983385254	Unknown	60.53997923156802	100.0	Enterobacteriaceae; Serratia;
NODE_692_length_962_cov_1.185400	962	2.079002079002079	Unknown	59.87525987525988	99.7	Enterobacteriaceae; Serratia;
NODE_693_length_961_cov_1.015081	961	2.081165452653486	Unknown	54.21436004162331	99.65	Serratia; Serratia;
NODE_694_length_959_cov_1.038372	959	1.0427528675703859	Unknown	57.76850886339937	100.0	Serratia;
NODE_695_length_959_cov_0.987209	959	1.0427528675703859	Unknown	67.88321167883211	100.0	Serratia;
NODE_696_length_959_cov_0.947674	959	1.0427528675703859	Unknown	60.89676746611053	100.0	Enterobacteriaceae;
NODE_697_length_958_cov_0.809080	958	1.0438413361169103	Unknown	62.94363256784968	100.0	Serratia;
NODE_698_length_957_cov_1.403263	957	1.044932079414838	Unknown	51.619644723092996	99.3	Serratia;
NODE_699_length_957_cov_1.195804	957	1.044932079414838	Unknown	55.4858934169279	99.6	Enterobacteriaceae;
NODE_700_length_956_cov_1.627771	956	2.092050209205021	Unknown	59.62343096234309	100.0	Serratia; Serratia;
NODE_701_length_956_cov_0.851809	956	1.0460251046025104	Unknown	64.9581589958159	99.6	Enterobacteriaceae;
NODE_702_length_955_cov_1.160047	955	2.094240837696335	Unknown	58.21989528795811	100.0	Enterobacteriaceae; Serratia;
NODE_703_length_955_cov_1.088785	955	2.094240837696335	Unknown	59.26701570680628	100.0	Enterobacteriaceae; Serratia;
NODE_704_length_955_cov_1.078271	955	1.0471204188481675	Unknown	60.6282722513089	100.0	Enterobacteriaceae;
NODE_705_length_955_cov_0.811916	955	1.0471204188481675	Unknown	54.45026178010471	100.0	Enterobacteriaceae;
NODE_706_length_955_cov_0.688084	955	2.094240837696335	Unknown	58.63874345549738	99.75	Serratia; Enterobacteriaceae;
NODE_707_length_954_cov_1.112281	954	2.0964360587002098	Unknown	49.895178197064986	100.0	Enterobacteriaceae; Enterobacteriaceae;
NODE_708_length_953_cov_1.271663	953	1.0493179433368311	Unknown	60.65057712486883	100.0	Enterobacteriaceae;
NODE_709_length_953_cov_1.124122	953	2.0986358866736623	Unknown	56.76810073452256	100.0	Enterobacteriaceae; Enterobacteriaceae;
NODE_710_length_953_cov_0.964871	953	2.0986358866736623	Unknown	59.91605456453305	100.0	Serratia; Enterobacteriaceae;
NODE_711_length_951_cov_1.453052	951	2.1030494216614093	Unknown	56.256572029442694	100.0	Serratia; Serratia;
NODE_712_length_951_cov_1.285211	951	2.1030494216614093	Unknown	49.94742376445846	99.65	Enterobacteriaceae; Enterobacteriaceae;
NODE_713_length_951_cov_1.070423	951	1.0515247108307046	Unknown	51.73501577287066	99.4	Serratia;
NODE_714_length_948_cov_0.994111	948	1.0548523206751055	Unknown	55.907172995780584	100.0	Serratia;
NODE_715_length_948_cov_0.672556	948	2.109704641350211	Unknown	64.34599156118144	99.30000000000001	Serratia; Enterobacteriaceae;
NODE_716_length_947_cov_1.464623	947	2.111932418162619	Unknown	57.76135163674763	99.0	Serratia; Serratia;
NODE_717_length_947_cov_0.849057	947	2.111932418162619	Unknown	57.3389651531151	98.9	Enterobacteriaceae; Serratia;
NODE_718_length_944_cov_1.119527	944	3.1779661016949152	Unknown	61.54661016949152	99.43333333333334	Serratia; Serratia; Serratia;
NODE_719_length_944_cov_0.983432	944	2.1186440677966103	Unknown	61.652542372881356	100.0	Enterobacteriaceae; Enterobacteriaceae;
NODE_720_length_943_cov_0.793839	943	1.0604453870625663	Unknown	62.3541887592789	98.4	Serratia;
NODE_721_length_942_cov_1.253855	942	2.1231422505307855	Unknown	60.29723991507431	100.0	Enterobacteriaceae; Enterobacteriaceae;
NODE_722_length_942_cov_1.023725	942	2.1231422505307855	Unknown	58.3864118895966	100.0	Serratia; Enterobacteriaceae;
NODE_723_length_941_cov_1.475059	941	1.0626992561105209	Unknown	49.309245483528166	100.0	Serratia;
NODE_724_length_941_cov_0.442993	941	2.1253985122210417	Unknown	54.091392136025505	100.0	Serratia; Enterobacteriaceae;
NODE_725_length_940_cov_1.410226	940	2.127659574468085	Unknown	57.659574468085104	100.0	acyl-carrier-protein; Serratia;
NODE_726_length_940_cov_1.329370	940	1.0638297872340425	Unknown	63.93617021276595	99.7	Serratia;
NODE_727_length_940_cov_1.326992	940	2.127659574468085	Unknown	58.829787234042556	99.75	Serratia; Serratia;
NODE_728_length_940_cov_1.250892	940	1.0638297872340425	Unknown	52.97872340425533	100.0	Serratia;
NODE_729_length_940_cov_1.200951	940	2.127659574468085	Unknown	61.702127659574465	99.25	Enterobacteriaceae; Serratia;
NODE_730_length_940_cov_0.703924	940	1.0638297872340425	Unknown	60.53191489361702	100.0	Serratia;
NODE_731_length_938_cov_1.380215	938	1.0660980810234542	Unknown	52.02558635394456	100.0	Serratia;
NODE_732_length_938_cov_1.194279	938	2.1321961620469083	Unknown	55.970149253731336	100.0	Serratia; Serratia;
NODE_733_length_938_cov_1.106079	938	1.0660980810234542	Unknown	61.62046908315565	100.0	Enterobacteriaceae;
NODE_734_length_938_cov_0.775924	938	2.1321961620469083	Unknown	57.356076759061835	99.8	Serratia; Enterobacteriaceae;
NODE_735_length_937_cov_2.005967	937	1.0672358591248665	Unknown	52.721451440768405	99.5	Enterobacteriaceae;
NODE_736_length_937_cov_1.995227	937	2.134471718249733	Unknown	48.66595517609392	100.0	Enterobacteriaceae; Serratia;
NODE_737_length_937_cov_1.083532	937	2.134471718249733	Unknown	49.30629669156883	100.0	Serratia; Enterobacteriaceae;
NODE_738_length_936_cov_1.217443	936	1.0683760683760684	Unknown	66.66666666666666	100.0	Serratia;
NODE_739_length_934_cov_1.238323	934	2.141327623126338	Unknown	58.02997858672377	100.0	Enterobacteriaceae; Enterobacteriaceae;
NODE_740_length_934_cov_1.219162	934	1.070663811563169	Unknown	55.35331905781584	100.0	Enterobacteriaceae;
NODE_741_length_934_cov_0.926946	934	2.141327623126338	Unknown	63.276231263383295	100.0	Serratia; Serratia;
NODE_742_length_933_cov_0.955635	933	2.1436227224008575	Unknown	57.341907824222936	99.75	Enterobacteriaceae; Enterobacteriaceae;
NODE_743_length_933_cov_0.581535	933	2.1436227224008575	Unknown	65.05894962486603	100.0	Serratia; Serratia;
NODE_744_length_932_cov_1.582233	932	2.1459227467811157	Unknown	60.407725321888414	100.0	Serratia; Enterobacteriaceae;
NODE_745_length_932_cov_1.038415	932	2.1459227467811157	Unknown	49.46351931330472	100.0	Enterobacteriaceae; Enterobacteriaceae;
NODE_746_length_932_cov_1.014406	932	2.1459227467811157	Unknown	54.93562231759657	100.0	Enterobacteriaceae; Serratia;
NODE_747_length_932_cov_0.968788	932	3.2188841201716736	Unknown	61.9098712446352	99.26666666666667	Enterobacteriaceae; Serratia; Serratia;
NODE_748_length_932_cov_0.798319	932	2.1459227467811157	Unknown	62.768240343347635	100.0	Serratia; Serratia;
NODE_749_length_931_cov_0.973558	931	1.0741138560687433	Unknown	63.37271750805586	99.4	Serratia;
NODE_750_length_930_cov_1.432010	930	2.150537634408602	Unknown	62.043010752688176	100.0	Serratia; Serratia;
NODE_751_length_928_cov_1.554885	928	2.155172413793103	Unknown	52.370689655172406	100.0	Serratia; Serratia;
NODE_752_length_928_cov_0.721351	928	2.155172413793103	Unknown	63.793103448275865	99.8	Serratia; Serratia;
NODE_753_length_927_cov_1.049517	927	1.0787486515641855	Unknown	59.331175836030205	100.0	Serratia;
NODE_754_length_927_cov_1.027778	927	2.157497303128371	Unknown	52.96655879180151	99.8	Serratia; Enterobacteriaceae;
NODE_755_length_927_cov_0.905797	927	1.0787486515641855	Unknown	50.916936353829556	100.0	Serratia;
NODE_756_length_927_cov_0.800725	927	2.157497303128371	Unknown	57.38942826321467	99.75	Enterobacteriaceae; Serratia;
NODE_757_length_924_cov_1.406061	924	2.1645021645021645	Unknown	48.268398268398265	100.0	Enterobacteriaceae; Serratia;
NODE_758_length_924_cov_1.323636	924	3.2467532467532467	Unknown	49.35064935064935	100.0	Serratia; Enterobacteriaceae; Enterobacteriaceae;
NODE_759_length_924_cov_0.956364	924	1.0822510822510822	Unknown	62.121212121212125	100.0	Enterobacteriaceae;
NODE_760_length_923_cov_1.121359	923	2.1668472372697725	Unknown	62.51354279523294	100.0	Serratia; Serratia;
NODE_761_length_922_cov_1.470231	922	1.0845986984815619	Unknown	61.388286334056396	100.0	Serratia;
NODE_762_length_922_cov_1.110571	922	1.0845986984815619	Unknown	59.32754880694143	99.7	Enterobacteriaceae;
NODE_763_length_922_cov_1.051033	922	1.0845986984815619	Unknown	50.108459869848154	93.8	Serratia;
NODE_764_length_922_cov_0.746051	922	2.1691973969631237	Unknown	63.77440347071583	100.0	Serratia; Serratia;
NODE_765_length_921_cov_1.642336	921	2.1715526601520088	Unknown	55.80890336590662	100.0	Serratia; Serratia;
NODE_766_length_921_cov_1.053528	921	1.0857763300760044	Unknown	64.06080347448425	100.0	Serratia;
NODE_767_length_921_cov_0.891727	921	2.1715526601520088	Unknown	62.54071661237784	100.0	Enterobacteriaceae; Serratia;
NODE_768_length_921_cov_0.715328	921	2.1715526601520088	Unknown	66.44951140065146	100.0	Enterobacteriaceae; ;
NODE_769_length_920_cov_0.638246	920	1.0869565217391304	Unknown	64.56521739130436	99.7	Serratia;
NODE_770_length_919_cov_1.497561	919	2.176278563656148	Unknown	53.53645266594123	98.85	Serratia; Serratia;
NODE_771_length_919_cov_1.119512	919	1.088139281828074	Unknown	53.318824809575624	100.0	Serratia;
NODE_772_length_918_cov_1.001221	918	2.178649237472767	Unknown	62.309368191721134	100.0	Serratia; Enterobacteriaceae;
NODE_773_length_917_cov_1.533007	917	1.0905125408942202	Unknown	55.17993456924755	100.0	Serratia;
NODE_774_length_917_cov_1.310513	917	2.1810250817884405	Unknown	63.358778625954194	100.0	Serratia; Serratia;
NODE_775_length_917_cov_1.149144	917	1.0905125408942202	Unknown	63.904034896401306	100.0	Serratia;
NODE_776_length_917_cov_0.893643	917	1.0905125408942202	Unknown	61.50490730643402	100.0	Enterobacteriaceae;
NODE_777_length_916_cov_1.154223	916	2.1834061135371177	Unknown	61.8995633187773	99.55	Serratia; Serratia;
NODE_778_length_916_cov_0.973072	916	3.2751091703056767	Unknown	59.06113537117904	100.0	Serratia; Serratia; Serratia;
NODE_779_length_915_cov_1.299020	915	1.0928961748633879	Unknown	60.983606557377044	100.0	Serratia;
NODE_780_length_914_cov_1.598773	914	2.1881838074398248	Unknown	59.51859956236324	100.0	Serratia; Serratia;
NODE_781_length_914_cov_1.019632	914	2.1881838074398248	Unknown	58.53391684901532	100.0	Serratia; Enterobacteriaceae;
NODE_782_length_914_cov_0.836810	914	1.0940919037199124	Unknown	56.78336980306346	99.7	Serratia;
NODE_783_length_913_cov_1.208845	913	2.190580503833516	Unknown	60.02190580503834	100.0	Enterobacteriaceae; Serratia;
NODE_784_length_913_cov_1.197789	913	1.095290251916758	Unknown	67.46987951807229	100.0	Serratia;
NODE_785_length_913_cov_0.808354	913	2.190580503833516	Unknown	63.30777656078861	100.0	Serratia; Serratia;
NODE_786_length_912_cov_1.387454	912	1.0964912280701753	Unknown	52.41228070175439	97.9	Serratia;
NODE_787_length_911_cov_1.596059	911	1.097694840834248	Unknown	57.958287596048294	99.6	Enterobacteriaceae;
NODE_788_length_911_cov_1.158867	911	2.195389681668496	Unknown	64.32491767288694	99.4	Enterobacteriaceae; Serratia;
NODE_789_length_911_cov_0.668719	911	3.293084522502744	Unknown	60.263446761800225	100.0	Serratia; Enterobacteriaceae; Serratia;
NODE_790_length_910_cov_1.197287	910	2.1978021978021975	Unknown	59.89010989010989	100.0	Enterobacteriaceae; Enterobacteriaceae;
NODE_791_length_910_cov_0.890259	910	1.0989010989010988	Unknown	63.95604395604395	100.0	Enterobacteriaceae;
NODE_792_length_909_cov_1.396296	909	1.1001100110011002	Unknown	52.25522552255225	99.6	Enterobacteriaceae;
NODE_793_length_909_cov_1.272840	909	2.2002200220022003	Unknown	51.92519251925193	93.15	Serratia; Enterobacteriaceae;
NODE_794_length_909_cov_0.782716	909	1.1001100110011002	Unknown	59.515951595159514	100.0	Serratia;
NODE_795_length_908_cov_2.048208	908	2.202643171806167	Unknown	52.75330396475771	100.0	Serratia; Serratia;
NODE_796_length_908_cov_1.106304	908	2.202643171806167	Unknown	54.29515418502202	99.2	Serratia; Enterobacteriaceae;
NODE_797_length_908_cov_0.936959	908	1.1013215859030836	Unknown	46.585903083700444	100.0	Enterobacteriaceae;
NODE_798_length_907_cov_1.644802	907	1.1025358324145533	Unknown	62.07276736493937	100.0	Enterobacteriaceae;
NODE_799_length_906_cov_1.425031	906	1.1037527593818983	Unknown	54.63576158940398	100.0	Serratia;
NODE_800_length_906_cov_1.001239	906	1.1037527593818983	Unknown	66.3355408388521	100.0	Serratia;
NODE_801_length_906_cov_0.894672	906	1.1037527593818983	Unknown	60.59602649006622	100.0	Serratia;
NODE_802_length_906_cov_0.657993	906	2.2075055187637966	Unknown	56.40176600441501	100.0	Serratia; Enterobacteriaceae;
NODE_803_length_905_cov_1.178660	905	2.2099447513812156	Unknown	63.97790055248619	100.0	Serratia; Serratia;
NODE_804_length_905_cov_0.693548	905	1.1049723756906078	Unknown	55.469613259668506	100.0	Serratia;
NODE_805_length_905_cov_0.617866	905	2.2099447513812156	Unknown	62.430939226519335	99.35	Enterobacteriaceae; Serratia;
NODE_806_length_904_cov_0.868323	904	2.2123893805309733	Unknown	62.16814159292036	99.0	Serratia; Serratia;
NODE_807_length_904_cov_0.582609	904	1.1061946902654867	Unknown	58.73893805309734	100.0	Enterobacteriaceae;
NODE_808_length_903_cov_1.334577	903	1.1074197120708749	Unknown	55.14950166112956	100.0	Serratia;
NODE_809_length_903_cov_1.195274	903	1.1074197120708749	Unknown	49.6124031007752	100.0	Serratia;
NODE_810_length_902_cov_1.318804	902	1.1086474501108647	Unknown	61.19733924611973	100.0	Enterobacteriaceae;
NODE_811_length_902_cov_1.262765	902	2.2172949002217295	Unknown	55.98669623059867	99.65	Enterobacteriaceae; Enterobacteriaceae;
NODE_812_length_901_cov_1.325436	901	1.1098779134295227	Unknown	57.60266370699223	100.0	Enterobacteriaceae;
NODE_813_length_901_cov_1.218204	901	0.0	Unknown	44.173140954495004	NA
NODE_814_length_900_cov_1.459426	900	2.2222222222222223	Unknown	53.77777777777778	100.0	Serratia; Enterobacteriaceae;
NODE_815_length_900_cov_1.334582	900	1.1111111111111112	Unknown	56.333333333333336	99.7	Enterobacteriaceae;
NODE_816_length_900_cov_1.278402	900	2.2222222222222223	Unknown	57.88888888888889	100.0	Serratia; Serratia;
NODE_817_length_900_cov_1.019975	900	1.1111111111111112	Unknown	58.55555555555556	100.0	Serratia;
NODE_818_length_900_cov_0.938826	900	2.2222222222222223	Unknown	58.88888888888889	98.15	Serratia; Serratia;
NODE_819_length_900_cov_0.918851	900	2.2222222222222223	Unknown	62.11111111111111	100.0	Serratia; Enterobacteriaceae;
NODE_820_length_899_cov_1.168750	899	2.2246941045606228	Unknown	56.84093437152391	99.55	Enterobacteriaceae; Serratia;
NODE_821_length_899_cov_0.745000	899	2.2246941045606228	Unknown	59.17686318131257	100.0	Serratia; Serratia;
NODE_822_length_898_cov_1.563204	898	1.1135857461024499	Unknown	55.122494432071264	100.0	Enterobacteriaceae;
NODE_823_length_897_cov_1.190476	897	2.229654403567447	Unknown	53.62318840579711	100.0	Enterobacteriaceae; Serratia;
NODE_824_length_897_cov_1.078947	897	2.229654403567447	Unknown	62.430323299888514	100.0	Enterobacteriaceae; Serratia;
NODE_825_length_896_cov_1.293601	896	1.1160714285714286	Unknown	50.0	100.0	Serratia;
NODE_826_length_896_cov_1.018821	896	1.1160714285714286	Unknown	55.91517857142857	100.0	Enterobacteriaceae;
NODE_827_length_896_cov_0.924718	896	1.1160714285714286	Unknown	64.17410714285714	85.3	Serratia;
NODE_828_length_896_cov_0.766625	896	1.1160714285714286	Unknown	58.14732142857143	100.0	Serratia;
NODE_829_length_896_cov_0.713927	896	1.1160714285714286	Unknown	60.9375	99.7	Serratia;
NODE_830_length_896_cov_0.633626	896	1.1160714285714286	Unknown	65.95982142857143	87.9	Serratia;
NODE_831_length_896_cov_0.519448	896	2.232142857142857	Unknown	54.35267857142857	100.0	Serratia; Enterobacteriaceae;
NODE_832_length_895_cov_1.162060	895	2.2346368715083798	Unknown	65.25139664804469	100.0	Serratia; Serratia;
NODE_833_length_895_cov_0.920854	895	2.2346368715083798	Unknown	64.58100558659218	99.8	Serratia; Serratia;
NODE_834_length_894_cov_1.264151	894	2.237136465324385	Unknown	60.961968680089484	100.0	Serratia; Serratia;
NODE_835_length_893_cov_1.107053	893	2.2396416573348263	Unknown	64.27771556550952	99.25	Serratia; Serratia;
NODE_836_length_893_cov_1.086902	893	2.2396416573348263	Unknown	64.27771556550952	99.55	Serratia; Enterobacteriaceae;
NODE_837_length_892_cov_1.148802	892	2.242152466367713	Unknown	64.34977578475336	100.0	Serratia; Serratia;
NODE_838_length_892_cov_1.112232	892	2.242152466367713	Unknown	59.08071748878923	100.0	Enterobacteriaceae; Serratia;
NODE_839_length_892_cov_0.987390	892	2.242152466367713	Unknown	54.37219730941704	99.55	Serratia; Serratia;
NODE_840_length_892_cov_0.775536	892	2.242152466367713	Unknown	60.0896860986547	99.6	Serratia; Enterobacteriaceae;
NODE_841_length_892_cov_0.732661	892	2.242152466367713	Unknown	65.02242152466367	99.7	Enterobacteriaceae; Enterobacteriaceae;
NODE_842_length_891_cov_1.199495	891	1.122334455667789	Unknown	63.18742985409652	100.0	Serratia;
NODE_843_length_891_cov_0.962121	891	1.122334455667789	Unknown	49.270482603815935	99.3	Serratia;
NODE_844_length_891_cov_0.925505	891	1.122334455667789	Unknown	63.74859708193041	100.0	Serratia;
NODE_845_length_890_cov_1.166877	890	1.1235955056179776	Unknown	58.98876404494382	99.6	Serratia;
NODE_846_length_890_cov_1.031606	890	1.1235955056179776	Unknown	63.033707865168545	100.0	Serratia;
NODE_847_length_890_cov_0.874842	890	2.247191011235955	Unknown	63.93258426966292	99.3	Enterobacteriaceae; Serratia;
NODE_848_length_890_cov_0.820480	890	1.1235955056179776	Unknown	63.48314606741573	100.0	Enterobacteriaceae;
NODE_849_length_889_cov_1.055696	889	1.124859392575928	Unknown	54.89313835770528	100.0	Serratia;
NODE_850_length_889_cov_0.986076	889	1.124859392575928	Unknown	64.67941507311586	100.0	Serratia;
NODE_851_length_888_cov_1.351077	888	1.1261261261261262	Unknown	64.86486486486487	100.0	Enterobacteriaceae;
NODE_852_length_888_cov_1.046895	888	2.2522522522522523	Unknown	64.41441441441441	100.0	Serratia; Serratia;
NODE_853_length_888_cov_1.035488	888	1.1261261261261262	Unknown	63.626126126126124	99.3	Enterobacteriaceae;
NODE_854_length_888_cov_0.467681	888	2.2522522522522523	Unknown	61.03603603603604	99.8	Serratia; Serratia;
NODE_855_length_887_cov_26.237310	887	1.1273957158962795	Unknown	73.61894024802706	100.0	Pseudomonas;
NODE_856_length_887_cov_1.315990	887	2.254791431792559	Unknown	48.59075535512965	100.0	Enterobacteriaceae; Serratia;
NODE_857_length_887_cov_1.026650	887	2.254791431792559	Unknown	60.09019165727171	100.0	Enterobacteriaceae; Serratia;
NODE_858_length_887_cov_1.015228	887	1.1273957158962795	Unknown	63.6978579481398	100.0	Enterobacteriaceae;
NODE_859_length_886_cov_1.510801	886	2.2573363431151243	Unknown	63.092550790067726	100.0	Shigella; Serratia;
NODE_860_length_885_cov_1.356234	885	1.1299435028248588	Unknown	42.14689265536723	100.0	Serratia;
NODE_861_length_885_cov_1.075064	885	1.1299435028248588	Unknown	52.54237288135594	96.7	Serratia;
NODE_862_length_885_cov_1.013995	885	1.1299435028248588	Unknown	65.87570621468927	99.7	Enterobacteriaceae;
NODE_863_length_884_cov_1.201274	884	2.262443438914027	Unknown	61.31221719457014	100.0	Enterobacteriaceae; Enterobacteriaceae;
NODE_864_length_884_cov_1.170701	884	1.1312217194570136	Unknown	50.3393665158371	100.0	Serratia;
NODE_865_length_883_cov_1.144133	883	1.1325028312570782	Unknown	61.49490373725934	100.0	Enterobacteriaceae;
NODE_866_length_883_cov_1.038265	883	1.1325028312570782	Unknown	60.92865232163081	99.7	Serratia;
NODE_867_length_881_cov_1.294118	881	2.2701475595913734	Unknown	51.759364358683314	100.0	Serratia; Enterobacteriaceae;
NODE_868_length_881_cov_1.156010	881	2.2701475595913734	Unknown	54.14301929625426	100.0	Enterobacteriaceae; Enterobacteriaceae;
NODE_869_length_881_cov_0.929668	881	2.2701475595913734	Unknown	56.8671963677639	100.0	Enterobacteriaceae; Serratia;
NODE_870_length_880_cov_1.112676	880	1.1363636363636365	Unknown	54.659090909090914	100.0	Serratia;
NODE_871_length_880_cov_1.111396	880	2.272727272727273	Unknown	60.56818181818182	100.0	Enterobacteriaceae; Enterobacteriaceae;
NODE_872_length_880_cov_1.043534	880	2.272727272727273	Unknown	57.840909090909086	99.1	Serratia; Serratia;
NODE_873_length_879_cov_1.223077	879	1.1376564277588168	Unknown	53.4698521046644	99.5	Serratia;
NODE_874_length_879_cov_1.215385	879	2.2753128555176336	Unknown	57.110352673492606	100.0	Serratia; Serratia;
NODE_875_length_879_cov_1.143590	879	2.2753128555176336	Unknown	56.31399317406144	100.0	Enterobacteriaceae; Enterobacteriaceae;
NODE_876_length_878_cov_1.794608	878	1.1389521640091116	Unknown	54.55580865603644	98.9	Serratia;
NODE_877_length_878_cov_1.201540	878	2.277904328018223	Unknown	64.2369020501139	100.0	Enterobacteriaceae; Enterobacteriaceae;
NODE_878_length_878_cov_0.937099	878	1.1389521640091116	Unknown	49.88610478359909	100.0	Serratia;
NODE_879_length_878_cov_0.798460	878	1.1389521640091116	Unknown	63.097949886104786	100.0	Enterobacteriaceae;
NODE_880_length_877_cov_1.501285	877	1.1402508551881414	Unknown	48.346636259977195	100.0	Enterobacteriaceae;
NODE_881_length_877_cov_0.993573	877	2.280501710376283	Unknown	63.511972633979475	99.0	Serratia; Serratia;
NODE_882_length_876_cov_1.030888	876	1.1415525114155252	Unknown	61.5296803652968	100.0	Serratia;
NODE_883_length_875_cov_1.271907	875	1.1428571428571428	Unknown	59.542857142857144	100.0	Enterobacteriaceae;
NODE_884_length_875_cov_1.228093	875	2.2857142857142856	Unknown	63.771428571428565	100.0	Enterobacteriaceae; Serratia;
NODE_885_length_874_cov_0.905806	874	2.288329519450801	Unknown	60.86956521739131	100.0	Serratia; Enterobacteriaceae;
NODE_886_length_874_cov_0.883871	874	2.288329519450801	Unknown	57.43707093821511	99.6	Enterobacteriaceae; Serratia;
NODE_887_length_873_cov_1.531008	873	1.145475372279496	Unknown	62.65750286368843	100.0	Serratia;
NODE_888_length_873_cov_1.324289	873	2.290950744558992	Unknown	60.25200458190149	100.0	Serratia; Enterobacteriaceae;
NODE_889_length_873_cov_0.912145	873	2.290950744558992	Unknown	59.221076746849945	100.0	Enterobacteriaceae; Serratia;
NODE_890_length_873_cov_0.886305	873	2.290950744558992	Unknown	60.13745704467354	100.0	Serratia; Serratia;
NODE_891_length_872_cov_0.954722	872	2.293577981651376	Unknown	60.550458715596335	100.0	Enterobacteriaceae; Serratia;
NODE_892_length_871_cov_0.759067	871	1.148105625717566	Unknown	61.19402985074627	98.9	Serratia;
NODE_893_length_871_cov_0.638601	871	1.148105625717566	Unknown	57.86452353616532	100.0	Serratia;
NODE_894_length_870_cov_1.647211	870	2.2988505747126435	Unknown	57.701149425287355	99.3	Serratia; Serratia;
NODE_895_length_870_cov_1.255512	870	1.1494252873563218	Unknown	53.79310344827586	100.0	Serratia;
NODE_896_length_870_cov_1.238651	870	2.2988505747126435	Unknown	62.41379310344828	99.8	Serratia; Serratia;
NODE_897_length_870_cov_1.098573	870	1.1494252873563218	Unknown	57.47126436781609	100.0	Shigella;
NODE_898_length_870_cov_0.996109	870	2.2988505747126435	Unknown	50.22988505747127	100.0	Enterobacteriaceae; Enterobacteriaceae;
NODE_899_length_870_cov_0.617380	870	2.2988505747126435	Unknown	63.793103448275865	99.4	Enterobacteriaceae; Serratia;
NODE_900_length_869_cov_1.128571	869	1.1507479861910241	Unknown	63.98158803222095	99.3	Enterobacteriaceae;
NODE_901_length_869_cov_1.029870	869	1.1507479861910241	Unknown	60.18411967779056	99.7	Serratia;
NODE_902_length_869_cov_0.587013	869	2.3014959723820483	Unknown	66.16800920598389	91.1	Enterobacteriaceae; Serratia;
NODE_903_length_868_cov_0.854356	868	2.3041474654377883	Unknown	63.594470046082954	100.0	Serratia; Serratia;
NODE_904_length_868_cov_0.851756	868	2.3041474654377883	Unknown	59.10138248847926	100.0	Enterobacteriaceae; Serratia;
NODE_905_length_867_cov_2.279948	867	1.1534025374855825	Unknown	41.9838523644752	76.2	Teredinibacter;
NODE_906_length_867_cov_1.026042	867	1.1534025374855825	Unknown	62.9757785467128	99.3	Serratia;
NODE_907_length_867_cov_0.858073	867	2.306805074971165	Unknown	62.28373702422145	100.0	Enterobacteriaceae; Serratia;
NODE_908_length_866_cov_1.080834	866	1.1547344110854503	Unknown	64.54965357967667	100.0	Serratia;
NODE_909_length_864_cov_1.069281	864	2.314814814814815	Unknown	60.18518518518518	100.0	Enterobacteriaceae; Enterobacteriaceae;
NODE_910_length_864_cov_1.067974	864	2.314814814814815	Unknown	59.83796296296296	88.85	Raoultella; Serratia;
NODE_911_length_864_cov_1.060131	864	1.1574074074074074	Unknown	68.75	99.3	Serratia;
NODE_912_length_864_cov_0.912418	864	2.314814814814815	Unknown	58.68055555555556	99.7	Enterobacteriaceae; Serratia;
NODE_913_length_863_cov_1.154450	863	1.1587485515643106	Unknown	62.45654692931634	100.0	Serratia;
NODE_914_length_862_cov_1.293578	862	2.320185614849188	Unknown	59.048723897911835	100.0	Serratia; Serratia;
NODE_915_length_862_cov_1.161206	862	2.320185614849188	Unknown	50.81206496519721	99.6	Serratia; Serratia;
NODE_916_length_862_cov_0.964613	862	1.160092807424594	Unknown	56.496519721577734	100.0	Enterobacteriaceae;
NODE_917_length_862_cov_0.889908	862	2.320185614849188	Unknown	58.0046403712297	100.0	Serratia; Serratia;
NODE_918_length_861_cov_1.083990	861	1.1614401858304297	Unknown	61.904761904761905	96.4	Enterobacteriaceae;
NODE_919_length_861_cov_1.053806	861	1.1614401858304297	Unknown	50.522648083623686	97.6	Serratia;
NODE_920_length_860_cov_0.659658	860	2.3255813953488373	Unknown	55.81395348837209	100.0	Enterobacteriaceae; Serratia;
NODE_921_length_859_cov_0.702632	859	3.492433061699651	Unknown	54.0162980209546	99.36666666666666	Serratia; Serratia; Serratia;
NODE_922_length_858_cov_1.483531	858	1.1655011655011656	Unknown	50.23310023310024	96.8	Serratia;
NODE_923_length_858_cov_1.277997	858	2.331002331002331	Unknown	56.75990675990676	100.0	Serratia; Enterobacteriaceae;
NODE_924_length_857_cov_1.655673	857	1.1668611435239207	Unknown	42.94049008168028	98.1	Enterobacteriaceae;
NODE_925_length_857_cov_1.071240	857	1.1668611435239207	Unknown	51.80863477246208	98.4	Serratia;
NODE_926_length_856_cov_1.099075	856	0.0	Unknown	41.1214953271028	NA
NODE_927_length_856_cov_1.091149	856	1.1682242990654206	Unknown	62.149532710280376	100.0	Serratia;
NODE_928_length_856_cov_0.507266	856	1.1682242990654206	Unknown	49.76635514018692	100.0	Serratia;
NODE_929_length_855_cov_1.145503	855	3.5087719298245617	Unknown	60.23391812865497	100.0	Serratia; Enterobacteriaceae; Serratia;
NODE_930_length_855_cov_0.810847	855	1.1695906432748537	Unknown	60.11695906432749	100.0	Enterobacteriaceae;
NODE_931_length_855_cov_0.664021	855	1.1695906432748537	Unknown	64.21052631578948	100.0	Serratia;
NODE_932_length_854_cov_1.373510	854	2.34192037470726	Unknown	47.540983606557376	99.7	Serratia; Serratia;
NODE_933_length_854_cov_1.184106	854	1.17096018735363	Unknown	62.295081967213115	100.0	Serratia;
NODE_934_length_854_cov_0.908609	854	1.17096018735363	Unknown	62.41217798594848	100.0	Serratia;
NODE_935_length_853_cov_1.139257	853	1.1723329425556859	Unknown	65.41617819460727	99.6	Serratia;
NODE_936_length_853_cov_0.901857	853	2.3446658851113718	Unknown	54.98241500586166	99.6	Serratia; Serratia;
NODE_937_length_853_cov_0.608753	853	1.1723329425556859	Unknown	52.16881594372802	100.0	Enterobacteriaceae;
NODE_938_length_852_cov_1.207171	852	2.347417840375587	Unknown	59.037558685446015	99.35	Enterobacteriaceae; Serratia;
NODE_939_length_852_cov_0.895086	852	1.1737089201877935	Unknown	64.67136150234741	99.3	Serratia;
NODE_940_length_852_cov_0.879150	852	1.1737089201877935	Unknown	61.15023474178404	99.6	Serratia;
NODE_941_length_852_cov_0.656042	852	3.5211267605633805	Unknown	63.96713615023474	99.73333333333333	Serratia; Enterobacteriaceae; Serratia;
NODE_942_length_852_cov_0.515272	852	1.1737089201877935	Unknown	53.63849765258216	100.0	Serratia;
NODE_943_length_851_cov_0.972074	851	2.3501762632197414	Unknown	62.27967097532316	97.6	protein-PII; Serratia;
NODE_944_length_851_cov_0.941489	851	2.3501762632197414	Unknown	60.16451233842538	99.75	Enterobacteriaceae; Enterobacter;
NODE_945_length_851_cov_0.851064	851	2.3501762632197414	Unknown	64.15981198589894	99.65	Serratia; Serratia;
NODE_946_length_850_cov_1.002663	850	1.1764705882352942	Unknown	62.35294117647059	100.0	Serratia;
NODE_947_length_850_cov_0.850866	850	2.3529411764705883	Unknown	63.294117647058826	100.0	Enterobacteriaceae; Serratia;
NODE_948_length_850_cov_0.635153	850	1.1764705882352942	Unknown	58.82352941176471	100.0	Serratia;
NODE_949_length_849_cov_1.106667	849	1.1778563015312131	Unknown	44.87632508833922	100.0	Serratia;
NODE_950_length_849_cov_0.744000	849	1.1778563015312131	Unknown	58.657243816254415	100.0	Serratia;
NODE_951_length_849_cov_0.666667	849	3.53356890459364	Unknown	57.4793875147232	99.73333333333333	Enterobacteriaceae; Enterobacteriaceae; Serratia;
NODE_952_length_848_cov_1.293725	848	1.179245283018868	Unknown	57.193396226415096	100.0	Enterobacteriaceae;
NODE_953_length_848_cov_1.072096	848	1.179245283018868	Unknown	65.2122641509434	100.0	Serratia;
NODE_954_length_848_cov_0.867824	848	1.179245283018868	Unknown	63.20754716981132	100.0	Enterobacteriaceae;
NODE_955_length_848_cov_0.698264	848	1.179245283018868	Unknown	68.75	99.6	Serratia;
NODE_956_length_848_cov_0.644860	848	1.179245283018868	Unknown	50.589622641509436	100.0	Serratia;
NODE_957_length_847_cov_2.197861	847	1.1806375442739079	Unknown	51.94805194805194	100.0	Serratia;
NODE_958_length_847_cov_1.479947	847	2.3612750885478158	Unknown	54.07319952774499	99.55	Serratia; Serratia;
NODE_959_length_847_cov_1.386364	847	2.3612750885478158	Unknown	56.31641086186541	100.0	Serratia; Serratia;
NODE_960_length_847_cov_1.279412	847	2.3612750885478158	Unknown	51.357733175915	99.6	Serratia; Enterobacteriaceae;
NODE_961_length_846_cov_1.194110	846	1.1820330969267139	Unknown	56.6193853427896	100.0	Enterobacteriaceae;
NODE_962_length_846_cov_0.757697	846	1.1820330969267139	Unknown	65.72104018912529	100.0	Serratia;
NODE_963_length_845_cov_0.717158	845	1.183431952662722	Unknown	57.8698224852071	100.0	Serratia;
NODE_964_length_844_cov_1.182550	844	2.3696682464454977	Unknown	57.58293838862559	100.0	Enterobacteriaceae; Enterobacteriaceae;
NODE_965_length_844_cov_1.140940	844	3.5545023696682465	Unknown	60.18957345971564	99.4	Enterobacteriaceae; Enterobacteriaceae; Enterobacteriaceae;
NODE_966_length_844_cov_1.136913	844	2.3696682464454977	Unknown	61.84834123222749	97.95	Serratia; Serratia;
NODE_967_length_844_cov_1.120805	844	1.1848341232227488	Unknown	55.805687203791464	98.7	Enterobacteriaceae;
NODE_968_length_843_cov_1.028226	843	2.372479240806643	Unknown	52.07591933570581	100.0	Serratia; Enterobacteriaceae;
NODE_969_length_843_cov_0.955645	843	2.372479240806643	Unknown	53.855278766310796	100.0	Enterobacteriaceae; Enterobacteriaceae;
NODE_970_length_842_cov_1.134590	842	2.375296912114014	Unknown	54.98812351543943	100.0	Serratia; Enterobacteriaceae;
NODE_971_length_841_cov_1.304582	841	1.1890606420927468	Unknown	60.64209274673008	99.6	Serratia;
NODE_972_length_841_cov_1.265499	841	1.1890606420927468	Unknown	55.64803804994055	100.0	Serratia;
NODE_973_length_841_cov_0.897574	841	1.1890606420927468	Unknown	60.166468489892985	100.0	Serratia;
NODE_974_length_841_cov_0.792453	841	1.1890606420927468	Unknown	63.49583828775267	100.0	Enterobacteriaceae;
NODE_975_length_840_cov_1.290148	840	1.1904761904761905	Unknown	60.952380952380956	100.0	Serratia;
NODE_976_length_840_cov_1.064777	840	2.380952380952381	Unknown	67.14285714285714	99.75	Serratia; Serratia;
NODE_977_length_840_cov_1.058030	840	3.5714285714285716	Unknown	60.952380952380956	99.13333333333334	Serratia; Enterobacteriaceae; Serratia;
NODE_978_length_839_cov_1.427027	839	2.3837902264600714	Unknown	62.216924910607865	100.0	Serratia; Serratia;
NODE_979_length_839_cov_0.879730	839	1.1918951132300357	Unknown	65.31585220500597	99.3	Serratia;
NODE_980_length_839_cov_0.678378	839	2.3837902264600714	Unknown	61.74016686531585	100.0	Serratia; Enterobacteriaceae;
NODE_981_length_838_cov_1.124493	838	1.1933174224343677	Unknown	59.546539379474936	100.0	Serratia;
NODE_982_length_838_cov_0.962111	838	1.1933174224343677	Unknown	58.94988066825776	100.0	Enterobacteriaceae;
NODE_983_length_837_cov_1.536585	837	2.3894862604540026	Unknown	59.976105137395464	99.1	Serratia; Serratia;
NODE_984_length_837_cov_1.330623	837	1.1947431302270013	Unknown	64.75507765830346	99.6	Enterobacteriaceae;
NODE_985_length_837_cov_1.271003	837	3.5842293906810037	Unknown	59.976105137395464	100.0	Serratia; Enterobacteriaceae; Enterobacteriaceae;
NODE_986_length_837_cov_0.925474	837	1.1947431302270013	Unknown	66.54719235364396	100.0	Serratia;
NODE_987_length_837_cov_0.867209	837	1.1947431302270013	Unknown	61.17084826762246	99.6	Serratia;
NODE_988_length_836_cov_1.149254	836	1.1961722488038278	Unknown	60.4066985645933	100.0	Enterobacteriaceae;
NODE_989_length_836_cov_1.130258	836	1.1961722488038278	Unknown	61.602870813397125	100.0	Enterobacteriaceae;
NODE_990_length_836_cov_1.065129	836	2.3923444976076556	Unknown	58.3732057416268	100.0	Serratia; Enterobacteriaceae;
NODE_991_length_835_cov_1.139946	835	2.3952095808383236	Unknown	59.76047904191617	100.0	Serratia; Serratia;
NODE_992_length_835_cov_0.684783	835	2.3952095808383236	Unknown	60.23952095808384	100.0	Serratia; Serratia;
NODE_993_length_835_cov_0.517663	835	2.3952095808383236	Unknown	53.77245508982036	100.0	Enterobacteriaceae; Enterobacteriaceae;
NODE_994_length_834_cov_0.936054	834	1.1990407673860912	Unknown	50.95923261390888	100.0	Enterobacteriaceae;
NODE_995_length_833_cov_1.243869	833	2.4009603841536618	Unknown	62.90516206482592	99.35	Serratia; (5-phosphoribosylamino)methylideneamino;
NODE_996_length_833_cov_0.697548	833	2.4009603841536618	Unknown	59.783913565426175	99.7	Serratia; Enterobacteriaceae;
NODE_997_length_832_cov_0.889495	832	2.4038461538461537	Unknown	66.10576923076923	100.0	Serratia; Serratia;
NODE_998_length_832_cov_0.800819	832	2.4038461538461537	Unknown	62.980769230769226	99.7	Serratia; Enterobacteriaceae;
NODE_999_length_832_cov_0.691678	832	1.2019230769230769	Unknown	55.04807692307693	98.8	Enterobacteriaceae;
NODE_1000_length_831_cov_1.105191	831	2.406738868832732	Unknown	56.79903730445247	100.0	Serratia; Enterobacteriaceae;
NODE_1001_length_831_cov_0.915301	831	1.203369434416366	Unknown	61.73285198555957	100.0	Enterobacteriaceae;
NODE_1002_length_831_cov_0.741803	831	1.203369434416366	Unknown	52.82791817087846	99.6	Serratia;
NODE_1003_length_830_cov_1.084815	830	2.4096385542168677	Unknown	56.024096385542165	100.0	Enterobacteriaceae; Enterobacteriaceae;
NODE_1004_length_826_cov_0.907840	826	1.2106537530266344	Unknown	54.842615012106535	99.3	Serratia;
NODE_1005_length_826_cov_0.869326	826	1.2106537530266344	Unknown	64.04358353510897	99.6	Enterobacteriaceae;
NODE_1006_length_826_cov_0.806052	826	1.2106537530266344	Unknown	58.595641646489106	100.0	Enterobacteriaceae;
NODE_1007_length_826_cov_0.786795	826	1.2106537530266344	Unknown	63.80145278450363	99.6	Serratia;
NODE_1008_length_826_cov_0.624484	826	1.2106537530266344	Unknown	58.595641646489106	100.0	Enterobacteriaceae;
NODE_1009_length_825_cov_2.589532	825	1.2121212121212122	Unknown	43.27272727272727	83.2	Serratia;
NODE_1010_length_825_cov_1.100551	825	1.2121212121212122	Unknown	58.54545454545455	100.0	Enterobacteriaceae;
NODE_1011_length_825_cov_1.042700	825	2.4242424242424243	Unknown	65.93939393939394	98.7	Enterobacteriaceae; Serratia;
NODE_1012_length_825_cov_0.983471	825	2.4242424242424243	Unknown	63.030303030303024	99.35	Enterobacteriaceae; Enterobacteriaceae;
NODE_1013_length_825_cov_0.877410	825	1.2121212121212122	Unknown	65.93939393939394	99.6	Serratia;
NODE_1014_length_825_cov_0.641873	825	1.2121212121212122	Unknown	59.151515151515156	99.6	Serratia;
NODE_1015_length_824_cov_1.597241	824	1.2135922330097089	Unknown	49.87864077669903	100.0	Serratia;
NODE_1016_length_824_cov_1.204138	824	1.2135922330097089	Unknown	56.067961165048544	100.0	Enterobacteriaceae;
NODE_1017_length_824_cov_1.008276	824	1.2135922330097089	Unknown	63.3495145631068	100.0	Enterobacteriaceae;
NODE_1018_length_824_cov_0.926897	824	1.2135922330097089	Unknown	69.05339805825243	100.0	Serratia;
NODE_1019_length_824_cov_0.840000	824	2.4271844660194177	Unknown	56.6747572815534	99.25	Serratia; Serratia;
NODE_1020_length_824_cov_0.835862	824	1.2135922330097089	Unknown	60.07281553398058	99.4	Enterobacteriaceae;
NODE_1021_length_823_cov_1.581492	823	1.2150668286755772	Unknown	55.893074119076545	100.0	Enterobacteriaceae;
NODE_1022_length_823_cov_1.156077	823	1.2150668286755772	Unknown	61.84690157958688	100.0	Serratia;
NODE_1023_length_823_cov_1.124309	823	1.2150668286755772	Unknown	61.60388821385177	100.0	Serratia;
NODE_1024_length_823_cov_0.911602	823	2.4301336573511545	Unknown	65.85662211421628	100.0	Enterobacteriaceae; Enterobacteriaceae;
NODE_1025_length_823_cov_0.784530	823	1.2150668286755772	Unknown	66.58566221142162	99.6	Serratia;
NODE_1026_length_822_cov_1.301521	822	1.2165450121654502	Unknown	48.05352798053528	99.2	Serratia;
NODE_1027_length_822_cov_1.145228	822	1.2165450121654502	Unknown	56.934306569343065	100.0	Enterobacteriaceae;
NODE_1028_length_822_cov_0.990318	822	1.2165450121654502	Unknown	57.907542579075425	99.3	Serratia;
NODE_1029_length_821_cov_1.448753	821	1.218026796589525	Unknown	59.19610231425091	100.0	Enterobacteriaceae;
NODE_1030_length_821_cov_1.214681	821	1.218026796589525	Unknown	56.881851400730824	100.0	Enterobacteriaceae;
NODE_1031_length_820_cov_0.811373	820	1.2195121951219512	Unknown	57.3170731707317	100.0	Serratia;
NODE_1032_length_819_cov_0.876389	819	2.442002442002442	Unknown	56.776556776556774	99.4	Enterobacteriaceae; Serratia;
NODE_1033_length_819_cov_0.725000	819	1.221001221001221	Unknown	58.730158730158735	99.6	Enterobacteriaceae;
NODE_1034_length_818_cov_2.029207	818	1.2224938875305624	Unknown	57.090464547677264	100.0	Serratia;
NODE_1035_length_818_cov_1.867872	818	2.444987775061125	Unknown	45.965770171149146	99.75	Serratia; Serratia;
NODE_1036_length_818_cov_1.479833	818	1.2224938875305624	Unknown	63.691931540342296	100.0	Serratia;
NODE_1037_length_818_cov_1.151599	818	3.6674816625916873	Unknown	54.400977995110026	99.56666666666666	Enterobacteriaceae; Enterobacteriaceae; Serratia;
NODE_1038_length_818_cov_1.040334	818	1.2224938875305624	Unknown	60.757946210268955	99.6	Enterobacteriaceae;
NODE_1039_length_817_cov_1.433148	817	2.4479804161566707	Unknown	58.87392900856793	100.0	Enterobacter; Enterobacteriaceae;
NODE_1040_length_817_cov_1.150418	817	2.4479804161566707	Unknown	56.54834761321909	99.7	Enterobacteriaceae; Enterobacteriaceae;
NODE_1041_length_817_cov_1.083565	817	1.2239902080783354	Unknown	60.09791921664627	100.0	Enterobacteriaceae;
NODE_1042_length_817_cov_0.956825	817	2.4479804161566707	Unknown	57.40514075887393	100.0	Serratia; Serratia;
NODE_1043_length_816_cov_1.214784	816	1.2254901960784315	Unknown	54.779411764705884	96.3	Serratia;
NODE_1044_length_816_cov_1.145049	816	1.2254901960784315	Unknown	59.43627450980392	100.0	Enterobacteriaceae;
NODE_1045_length_815_cov_1.131285	815	1.2269938650306749	Unknown	62.45398773006134	100.0	Serratia;
NODE_1046_length_815_cov_1.117318	815	1.2269938650306749	Unknown	60.49079754601227	100.0	Enterobacteriaceae;
NODE_1047_length_815_cov_1.015363	815	1.2269938650306749	Unknown	62.08588957055214	100.0	Enterobacteriaceae;
NODE_1048_length_815_cov_0.909218	815	1.2269938650306749	Unknown	45.52147239263803	82.5	Klebsiella;
NODE_1049_length_815_cov_0.888268	815	2.4539877300613497	Unknown	57.668711656441715	100.0	Enterobacteriaceae; Serratia;
NODE_1050_length_814_cov_1.725874	814	2.4570024570024573	Unknown	61.79361179361179	100.0	Serratia; Enterobacteriaceae;
NODE_1051_length_813_cov_1.378151	813	1.2300123001230012	Unknown	61.869618696186954	100.0	Enterobacteriaceae;
NODE_1052_length_813_cov_0.806723	813	1.2300123001230012	Unknown	58.30258302583026	100.0	Serratia;
NODE_1053_length_812_cov_1.656381	812	1.231527093596059	Unknown	42.857142857142854	99.6	Serratia;
NODE_1054_length_812_cov_1.544180	812	2.463054187192118	Unknown	56.65024630541872	77.4	Methylophaga; Enterobacteriaceae;
NODE_1055_length_812_cov_1.388499	812	2.463054187192118	Unknown	64.65517241379311	98.35	Serratia; Enterobacteriaceae;
NODE_1056_length_812_cov_1.018233	812	1.231527093596059	Unknown	63.916256157635466	100.0	Serratia;
NODE_1057_length_812_cov_0.927069	812	2.463054187192118	Unknown	55.172413793103445	99.2	Serratia; Enterobacteriaceae;
NODE_1058_length_811_cov_1.617978	811	0.0	Unknown	43.15659679408138	NA
NODE_1059_length_810_cov_1.132208	810	1.2345679012345678	Unknown	52.46913580246913	98.1	Serratia;
NODE_1060_length_810_cov_1.061885	810	2.4691358024691357	Unknown	63.95061728395062	99.5	Enterobacteriaceae; Enterobacteriaceae;
NODE_1061_length_810_cov_0.814346	810	1.2345679012345678	Unknown	61.97530864197531	100.0	Serratia;
NODE_1062_length_810_cov_0.697609	810	1.2345679012345678	Unknown	65.67901234567901	99.6	Serratia;
NODE_1063_length_809_cov_0.957746	809	2.472187886279357	Unknown	58.96168108776267	100.0	Enterobacteriaceae; Serratia;
NODE_1064_length_808_cov_0.984485	808	2.4752475247524752	Unknown	48.76237623762376	100.0	Enterobacteriaceae; Serratia;
NODE_1065_length_807_cov_1.810734	807	1.2391573729863692	Unknown	64.80793060718712	100.0	Serratia;
NODE_1066_length_807_cov_1.429379	807	2.4783147459727384	Unknown	60.966542750929364	100.0	Serratia; Serratia;
NODE_1067_length_807_cov_1.115819	807	3.717472118959108	Unknown	60.966542750929364	100.0	Enterobacteriaceae; Enterobacteriaceae; Serratia;
NODE_1068_length_806_cov_1.728430	806	2.4813895781637716	Unknown	56.451612903225815	99.05	Serratia; Enterobacteriaceae;
NODE_1069_length_806_cov_1.140028	806	2.4813895781637716	Unknown	64.39205955334988	88.75	Enterobacteriaceae; Serratia;
NODE_1070_length_806_cov_1.038190	806	1.2406947890818858	Unknown	50.37220843672456	100.0	Enterobacteriaceae;
NODE_1071_length_805_cov_0.719547	805	2.484472049689441	Unknown	62.732919254658384	88.4	Serratia; Serratia;
NODE_1072_length_805_cov_0.694051	805	2.484472049689441	Unknown	66.33540372670808	100.0	Serratia; Serratia;
NODE_1073_length_804_cov_1.818440	804	2.487562189054726	Unknown	57.2139303482587	100.0	Serratia; Enterobacteriaceae;
NODE_1074_length_804_cov_1.609929	804	0.0	Unknown	39.92537313432835	NA
NODE_1075_length_804_cov_1.194326	804	3.731343283582089	Unknown	62.189054726368155	100.0	Serratia; Enterobacteriaceae; Enterobacteriaceae;
NODE_1076_length_804_cov_1.160284	804	2.487562189054726	Unknown	64.17910447761194	100.0	Serratia; Enterobacteriaceae;
NODE_1077_length_804_cov_0.943262	804	2.487562189054726	Unknown	63.681592039801	100.0	Enterobacteriaceae; Serratia;
NODE_1078_length_804_cov_0.939007	804	1.243781094527363	Unknown	66.16915422885572	90.8	Serratia;
NODE_1079_length_804_cov_0.896454	804	1.243781094527363	Unknown	58.333333333333336	99.3	Serratia;
NODE_1080_length_804_cov_0.870922	804	1.243781094527363	Unknown	62.31343283582089	100.0	Enterobacteriaceae;
NODE_1081_length_804_cov_0.748936	804	1.243781094527363	Unknown	62.68656716417911	99.6	Serratia;
NODE_1082_length_803_cov_23.450284	803	1.2453300124533	Unknown	68.61768368617683	100.0	Pseudomonas;
NODE_1083_length_803_cov_1.086648	803	1.2453300124533	Unknown	65.25529265255294	100.0	Serratia;
NODE_1084_length_803_cov_1.083807	803	2.4906600249066	Unknown	48.94146948941469	100.0	Enterobacteriaceae; Serratia;
NODE_1085_length_802_cov_1.761024	802	1.2468827930174562	Unknown	63.84039900249376	100.0	Serratia;
NODE_1086_length_802_cov_1.169275	802	2.4937655860349124	Unknown	50.24937655860349	100.0	Enterobacteriaceae; Enterobacteriaceae;
NODE_1087_length_802_cov_1.072546	802	2.4937655860349124	Unknown	59.725685785536164	100.0	Enterobacteriaceae; Enterobacteriaceae;
NODE_1088_length_802_cov_0.992888	802	2.4937655860349124	Unknown	61.59600997506235	100.0	Serratia; Enterobacteriaceae;
NODE_1089_length_802_cov_0.951636	802	1.2468827930174562	Unknown	64.713216957606	100.0	Serratia;
NODE_1090_length_801_cov_0.836182	801	1.2484394506866416	Unknown	56.17977528089888	99.6	Serratia;
NODE_1091_length_801_cov_0.535613	801	1.2484394506866416	Unknown	63.79525593008739	99.6	Serratia;
NODE_1092_length_800_cov_24.215407	800	3.75	Unknown	53.125	100.0	Pseudomonas; Pseudomonas; Pseudomonas;
NODE_1093_length_800_cov_1.124108	800	1.25	Unknown	62.625	99.2	Serratia;
NODE_1094_length_800_cov_1.116976	800	1.25	Unknown	60.62499999999999	98.1	Serratia;
NODE_1095_length_800_cov_1.062767	800	1.25	Unknown	54.25	100.0	Enterobacteriaceae;
NODE_1096_length_799_cov_1.261429	799	1.2515644555694618	Unknown	54.69336670838548	100.0	Enterobacteriaceae;
NODE_1097_length_799_cov_1.064286	799	2.5031289111389237	Unknown	61.57697121401752	99.75	Enterobacteriaceae; Serratia;
NODE_1098_length_799_cov_0.900000	799	2.5031289111389237	Unknown	59.94993742177722	100.0	Enterobacteriaceae; Serratia;
NODE_1099_length_798_cov_1.028612	798	1.2531328320802004	Unknown	61.528822055137844	100.0	Enterobacteriaceae;
NODE_1100_length_798_cov_0.875536	798	2.506265664160401	Unknown	57.5187969924812	100.0	Enterobacteriaceae; Serratia;
NODE_1101_length_798_cov_0.783977	798	1.2531328320802004	Unknown	71.30325814536342	99.2	Serratia;
NODE_1102_length_798_cov_0.670959	798	1.2531328320802004	Unknown	68.04511278195488	100.0	Serratia;
NODE_1103_length_797_cov_1.166189	797	2.509410288582183	Unknown	64.61731493099123	100.0	Serratia; Serratia;
NODE_1104_length_797_cov_0.833811	797	1.2547051442910915	Unknown	56.33626097867002	100.0	Enterobacteriaceae;
NODE_1105_length_796_cov_1.176471	796	3.7688442211055273	Unknown	61.68341708542714	100.0	Serratia; Enterobacteriaceae; Enterobacteriaceae;
NODE_1106_length_796_cov_1.024390	796	1.2562814070351758	Unknown	62.562814070351756	99.6	Serratia;
NODE_1107_length_796_cov_0.793400	796	2.5125628140703515	Unknown	55.15075376884422	99.6	Serratia; Enterobacteriaceae;
NODE_1108_length_796_cov_0.638451	796	2.5125628140703515	Unknown	56.65829145728644	100.0	Serratia; Enterobacteriaceae;
NODE_1109_length_795_cov_0.913793	795	1.2578616352201257	Unknown	61.886792452830186	100.0	Serratia;
NODE_1110_length_794_cov_1.407194	794	1.2594458438287153	Unknown	51.25944584382871	100.0	Serratia;
NODE_1111_length_794_cov_1.038849	794	2.5188916876574305	Unknown	61.0831234256927	100.0	Enterobacteriaceae; Serratia;
NODE_1112_length_794_cov_1.037410	794	2.5188916876574305	Unknown	60.45340050377834	99.6	Serratia; Enterobacteriaceae;
NODE_1113_length_793_cov_1.978386	793	2.5220680958385877	Unknown	65.57377049180327	100.0	Serratia; Serratia;
NODE_1114_length_793_cov_0.914986	793	2.5220680958385877	Unknown	62.16897856242119	99.15	Serratia; Serratia;
NODE_1115_length_792_cov_1.676768	792	1.2626262626262625	Unknown	48.86363636363637	100.0	Serratia;
NODE_1116_length_792_cov_0.942280	792	2.525252525252525	Unknown	58.71212121212122	99.5	Serratia; Enterobacteriaceae;
NODE_1117_length_791_cov_29.848266	791	1.2642225031605563	Unknown	62.958280657395704	100.0	Pseudomonas;
NODE_1118_length_791_cov_1.109827	791	1.2642225031605563	Unknown	61.441213653603036	100.0	Enterobacteriaceae;
NODE_1119_length_791_cov_1.037572	791	1.2642225031605563	Unknown	59.03919089759798	100.0	Enterobacteriaceae;
NODE_1120_length_791_cov_0.986994	791	2.5284450063211126	Unknown	62.32616940581542	100.0	Serratia; Enterobacteriaceae;
NODE_1121_length_791_cov_0.942197	791	2.5284450063211126	Unknown	56.25790139064475	99.4	Enterobacteriaceae; Enterobacteriaceae;
NODE_1122_length_790_cov_1.361795	790	2.531645569620253	Unknown	58.10126582278481	99.65	Serratia; Serratia;
NODE_1123_length_790_cov_1.224313	790	1.2658227848101264	Unknown	63.29113924050633	100.0	Shigella;
NODE_1124_length_790_cov_1.104197	790	1.2658227848101264	Unknown	68.60759493670886	100.0	Enterobacteriaceae;
NODE_1125_length_789_cov_1.253623	789	1.2674271229404308	Unknown	64.00506970849176	100.0	Serratia;
NODE_1126_length_789_cov_1.113043	789	2.5348542458808616	Unknown	60.5830164765526	99.65	Serratia; Serratia;
NODE_1127_length_789_cov_1.018841	789	1.2674271229404308	Unknown	56.907477820025356	100.0	Serratia;
NODE_1128_length_789_cov_0.971014	789	2.5348542458808616	Unknown	63.37135614702155	100.0	Serratia; Serratia;
NODE_1129_length_789_cov_0.956522	789	1.2674271229404308	Unknown	53.35868187579214	100.0	Serratia;
NODE_1130_length_787_cov_1.152616	787	1.2706480304955527	Unknown	63.786531130876746	100.0	Serratia;
NODE_1131_length_787_cov_1.103198	787	1.2706480304955527	Unknown	62.00762388818297	100.0	Serratia;
NODE_1132_length_787_cov_0.706395	787	2.5412960609911055	Unknown	64.04066073697587	100.0	Enterobacteriaceae; Enterobacteriaceae;
NODE_1133_length_787_cov_0.492733	787	1.2706480304955527	Unknown	61.753494282083864	100.0	Serratia;
NODE_1134_length_786_cov_1.320233	786	3.8167938931297707	Unknown	59.16030534351145	100.0	Serratia; Enterobacteriaceae; Enterobacteriaceae;
NODE_1135_length_786_cov_1.262009	786	1.272264631043257	Unknown	58.778625954198475	100.0	Serratia;
NODE_1136_length_786_cov_0.735080	786	1.272264631043257	Unknown	59.92366412213741	98.1	Serratia;
NODE_1137_length_785_cov_1.568513	785	2.5477707006369426	Unknown	46.62420382165605	99.7	Serratia; Serratia;
NODE_1138_length_785_cov_1.463557	785	1.2738853503184713	Unknown	57.324840764331206	99.6	Serratia;
NODE_1139_length_785_cov_1.325073	785	2.5477707006369426	Unknown	57.5796178343949	100.0	Serratia; Serratia;
NODE_1140_length_785_cov_1.201166	785	1.2738853503184713	Unknown	59.10828025477707	100.0	Enterobacteriaceae;
NODE_1141_length_785_cov_1.074344	785	2.5477707006369426	Unknown	56.94267515923567	99.6	Enterobacteriaceae; Serratia;
NODE_1142_length_785_cov_0.967930	785	1.2738853503184713	Unknown	63.31210191082802	99.6	Serratia;
NODE_1143_length_785_cov_0.539359	785	1.2738853503184713	Unknown	61.910828025477706	100.0	Enterobacteriaceae;
NODE_1144_length_784_cov_0.687591	784	1.2755102040816326	Unknown	58.03571428571429	100.0	Serratia;
NODE_1145_length_783_cov_1.225146	783	2.554278416347382	Unknown	60.408684546615575	100.0	Serratia; Serratia;
NODE_1146_length_783_cov_1.149123	783	1.277139208173691	Unknown	64.8786717752235	100.0	Serratia;
NODE_1147_length_783_cov_0.961988	783	2.554278416347382	Unknown	54.78927203065134	100.0	Serratia; Serratia;
NODE_1148_length_783_cov_0.953216	783	1.277139208173691	Unknown	58.36526181353767	99.5	Enterobacteriaceae;
NODE_1149_length_783_cov_0.809942	783	1.277139208173691	Unknown	68.19923371647509	98.8	Serratia;
NODE_1150_length_782_cov_1.316252	782	2.557544757033248	Unknown	64.83375959079284	99.7	Serratia; Serratia;
NODE_1151_length_782_cov_1.064422	782	1.278772378516624	Unknown	64.06649616368286	99.6	Serratia;
NODE_1152_length_782_cov_0.988287	782	1.278772378516624	Unknown	57.416879795396426	99.3	Serratia;
NODE_1153_length_781_cov_1.197947	781	1.2804097311139564	Unknown	63.38028169014085	100.0	Serratia;
NODE_1154_length_781_cov_0.640762	781	1.2804097311139564	Unknown	66.83738796414853	99.6	Serratia;
NODE_1155_length_780_cov_1.582966	780	2.564102564102564	Unknown	62.94871794871795	98.1	Serratia; Serratia;
NODE_1156_length_780_cov_1.165932	780	2.564102564102564	Unknown	60.51282051282051	100.0	Serratia; Serratia;
NODE_1157_length_780_cov_1.130690	780	1.282051282051282	Unknown	48.205128205128204	100.0	Serratia;
NODE_1158_length_780_cov_1.123348	780	2.564102564102564	Unknown	50.38461538461539	100.0	Enterobacteriaceae; Serratia;
NODE_1159_length_780_cov_0.591777	780	2.564102564102564	Unknown	58.84615384615385	100.0	Serratia; Enterobacteriaceae;
NODE_1160_length_779_cov_1.129412	779	1.2836970474967908	Unknown	63.7997432605905	99.6	Serratia;
NODE_1161_length_779_cov_0.917647	779	2.5673940949935816	Unknown	61.360718870346595	100.0	Serratia; Enterobacteriaceae;
NODE_1162_length_779_cov_0.873529	779	2.5673940949935816	Unknown	61.489088575096275	100.0	Serratia; Enterobacteriaceae;
NODE_1163_length_778_cov_1.235641	778	2.570694087403599	Unknown	60.79691516709511	100.0	Enterobacteriaceae; Enterobacteriaceae;
NODE_1164_length_778_cov_1.008837	778	1.2853470437017995	Unknown	58.48329048843187	100.0	Enterobacteriaceae;
NODE_1165_length_778_cov_0.992636	778	1.2853470437017995	Unknown	57.969151670951156	100.0	Serratia;
NODE_1166_length_777_cov_1.200590	777	1.287001287001287	Unknown	62.29086229086229	100.0	Serratia;
NODE_1167_length_777_cov_1.070796	777	1.287001287001287	Unknown	61.904761904761905	97.7	Serratia;
NODE_1168_length_777_cov_0.784661	777	2.574002574002574	Unknown	64.73616473616474	100.0	Serratia; Serratia;
NODE_1169_length_776_cov_1.404727	776	1.2886597938144329	Unknown	60.953608247422686	100.0	Serratia;
NODE_1170_length_776_cov_0.843427	776	1.2886597938144329	Unknown	68.29896907216495	100.0	Serratia;
NODE_1171_length_775_cov_1.072485	775	2.5806451612903225	Unknown	61.03225806451613	100.0	Serratia; Serratia;
NODE_1172_length_774_cov_1.315556	774	2.5839793281653747	Unknown	60.85271317829457	99.7	Serratia; Enterobacteriaceae;
NODE_1173_length_774_cov_1.245926	774	1.2919896640826873	Unknown	66.02067183462532	99.6	Serratia;
NODE_1174_length_774_cov_0.847407	774	2.5839793281653747	Unknown	65.37467700258398	100.0	Serratia; Serratia;
NODE_1175_length_774_cov_0.829630	774	2.5839793281653747	Unknown	63.82428940568475	99.45	Enterobacteriaceae; Serratia;
NODE_1176_length_773_cov_0.955490	773	2.5873221216041395	Unknown	62.8719275549806	99.1	Serratia; Serratia;
NODE_1177_length_773_cov_0.862018	773	1.2936610608020698	Unknown	54.33376455368693	100.0	Serratia;
NODE_1178_length_773_cov_0.823442	773	2.5873221216041395	Unknown	61.57826649417852	100.0	Serratia; Enterobacteriaceae;
NODE_1179_length_772_cov_1.291233	772	2.5906735751295336	Unknown	59.715025906735754	100.0	Enterobacteriaceae; Serratia;
NODE_1180_length_772_cov_0.925706	772	2.5906735751295336	Unknown	62.30569948186528	100.0	Serratia; Serratia;
NODE_1181_length_772_cov_0.744428	772	1.2953367875647668	Unknown	68.39378238341969	100.0	Serratia;
NODE_1182_length_772_cov_0.598811	772	2.5906735751295336	Unknown	60.23316062176166	100.0	Serratia; Enterobacteriaceae;
NODE_1183_length_771_cov_1.166667	771	1.297016861219196	Unknown	62.775616083009076	100.0	Enterobacteriaceae;
NODE_1184_length_771_cov_1.007440	771	1.297016861219196	Unknown	62.51621271076524	99.6	Serratia;
NODE_1185_length_771_cov_0.971726	771	2.594033722438392	Unknown	56.2905317769131	100.0	Serratia; Serratia;
NODE_1186_length_771_cov_0.872024	771	3.8910505836575875	Unknown	61.21919584954605	100.0	Serratia; Serratia; Serratia;
NODE_1187_length_770_cov_1.268256	770	2.5974025974025974	Unknown	59.61038961038961	100.0	Serratia; Serratia;
NODE_1188_length_770_cov_1.225037	770	2.5974025974025974	Unknown	61.42857142857143	100.0	Enterobacteriaceae; Serratia;
NODE_1189_length_770_cov_1.195231	770	2.5974025974025974	Unknown	56.88311688311688	99.25	Enterobacteriaceae; Serratia;
NODE_1190_length_770_cov_0.755589	770	1.2987012987012987	Unknown	62.5974025974026	100.0	Serratia;
NODE_1191_length_769_cov_1.065672	769	1.3003901170351104	Unknown	54.61638491547465	100.0	Enterobacteriaceae;
NODE_1192_length_769_cov_0.741791	769	1.3003901170351104	Unknown	52.275682704811445	100.0	Enterobacteriaceae;
NODE_1193_length_768_cov_1.541106	768	2.6041666666666665	Unknown	50.78125	100.0	Enterobacteriaceae; Enterobacteriaceae;
NODE_1194_length_768_cov_1.530643	768	2.6041666666666665	Unknown	60.677083333333336	100.0	Enterobacteriaceae; Serratia;
NODE_1195_length_768_cov_0.844544	768	2.6041666666666665	Unknown	58.854166666666664	99.65	Serratia; Enterobacteriaceae;
NODE_1196_length_768_cov_0.829596	768	2.6041666666666665	Unknown	49.86979166666667	100.0	Enterobacteriaceae; Enterobacteriaceae;
NODE_1197_length_767_cov_1.543413	767	2.607561929595828	Unknown	51.23859191655802	99.35	Serratia; Enterobacteriaceae;
NODE_1198_length_767_cov_1.314371	767	1.303780964797914	Unknown	64.92829204693612	100.0	Serratia;
NODE_1199_length_767_cov_1.273952	767	3.9113428943937416	Unknown	53.58539765319426	100.0	Enterobacteriaceae; Serratia; Serratia;
NODE_1200_length_767_cov_0.821856	767	1.303780964797914	Unknown	60.234680573663624	99.5	Enterobacteriaceae;
NODE_1201_length_767_cov_0.751497	767	2.607561929595828	Unknown	56.32333767926988	100.0	Serratia; Serratia;
NODE_1202_length_766_cov_1.062969	766	1.3054830287206267	Unknown	59.66057441253264	100.0	Enterobacteriaceae;
NODE_1203_length_766_cov_1.008996	766	2.6109660574412534	Unknown	59.7911227154047	99.55	Serratia; Enterobacteriaceae;
NODE_1204_length_765_cov_1.427928	765	1.3071895424836601	Unknown	65.359477124183	100.0	Serratia;
NODE_1205_length_764_cov_1.509774	764	1.3089005235602094	Unknown	62.04188481675392	100.0	Serratia;
NODE_1206_length_764_cov_1.031579	764	1.3089005235602094	Unknown	65.57591623036649	100.0	Enterobacteriaceae;
NODE_1207_length_764_cov_0.902256	764	1.3089005235602094	Unknown	64.00523560209425	98.5	Serratia;
NODE_1208_length_764_cov_0.784962	764	1.3089005235602094	Unknown	57.72251308900523	99.6	Enterobacteriaceae;
NODE_1209_length_764_cov_0.768421	764	2.6178010471204187	Unknown	47.774869109947645	98.1	Serratia; Serratia;
NODE_1210_length_763_cov_1.251506	763	2.621231979030144	Unknown	51.76933158584534	92.85	Enterobacteriaceae; Enterobacteriaceae;
NODE_1211_length_763_cov_1.173193	763	1.310615989515072	Unknown	59.501965923984265	100.0	Serratia;
NODE_1212_length_763_cov_0.731928	763	3.9318479685452163	Unknown	65.3997378768021	99.33333333333333	Serratia; Serratia; Serratia;
NODE_1213_length_762_cov_0.589744	762	2.6246719160104988	Unknown	51.181102362204726	100.0	Serratia; Enterobacteriaceae;
NODE_1214_length_761_cov_1.480363	761	1.314060446780552	Unknown	43.23258869908016	97.1	Serratia;
NODE_1215_length_761_cov_0.563444	761	2.628120893561104	Unknown	64.65177398160316	99.4	Serratia; Serratia;
NODE_1216_length_761_cov_0.540785	761	2.628120893561104	Unknown	67.4113009198423	99.05	Serratia; Serratia;
NODE_1217_length_760_cov_2.080182	760	2.6315789473684212	Unknown	50.0	99.0	Serratia; Enterobacteriaceae;
NODE_1218_length_760_cov_1.066566	760	1.3157894736842106	Unknown	60.526315789473685	100.0	Enterobacteriaceae;
NODE_1219_length_760_cov_0.538578	760	1.3157894736842106	Unknown	65.39473684210526	99.2	Enterobacteriaceae;
NODE_1220_length_759_cov_0.971212	759	1.3175230566534915	Unknown	63.63636363636363	100.0	Enterobacteriaceae;
NODE_1221_length_758_cov_1.051593	758	0.0	Unknown	44.06332453825858	NA
NODE_1222_length_758_cov_0.968134	758	2.638522427440633	Unknown	57.78364116094987	100.0	Shigella; Enterobacteriaceae;
NODE_1223_length_758_cov_0.799697	758	1.3192612137203166	Unknown	58.970976253298154	100.0	Serratia;
NODE_1224_length_758_cov_0.658574	758	1.3192612137203166	Unknown	59.23482849604221	99.1	Serratia;
NODE_1225_length_757_cov_1.047112	757	2.642007926023778	Unknown	48.21664464993395	98.55	Serratia; Enterobacteriaceae;
NODE_1226_length_757_cov_1.039514	757	1.321003963011889	Unknown	65.12549537648613	100.0	Enterobacteriaceae;
NODE_1227_length_757_cov_0.908815	757	1.321003963011889	Unknown	64.72919418758256	100.0	Enterobacteriaceae;
NODE_1228_length_757_cov_0.697568	757	1.321003963011889	Unknown	64.72919418758256	96.4	Serratia;
NODE_1229_length_757_cov_0.665653	757	1.321003963011889	Unknown	64.46499339498018	100.0	Serratia;
NODE_1230_length_757_cov_0.601824	757	2.642007926023778	Unknown	68.03170409511229	100.0	Serratia; Enterobacteriaceae;
NODE_1231_length_756_cov_0.908676	756	2.6455026455026456	Unknown	64.28571428571429	99.65	Serratia; Serratia;
NODE_1232_length_756_cov_0.751903	756	2.6455026455026456	Unknown	67.85714285714286	100.0	Serratia; Serratia;
NODE_1233_length_755_cov_0.461890	755	1.3245033112582782	Unknown	66.88741721854305	100.0	Serratia;
NODE_1234_length_754_cov_1.651908	754	2.6525198938992043	Unknown	58.620689655172406	100.0	Enterobacteriaceae; Enterobacteriaceae;
NODE_1235_length_754_cov_0.964885	754	1.3262599469496021	Unknown	62.46684350132627	100.0	Enterobacteriaceae;
NODE_1236_length_754_cov_0.731298	754	2.6525198938992043	Unknown	66.18037135278514	100.0	Serratia; Serratia;
NODE_1237_length_753_cov_1.464832	753	1.3280212483399734	Unknown	58.56573705179283	99.6	Enterobacteriaceae;
NODE_1238_length_753_cov_1.165138	753	1.3280212483399734	Unknown	57.90172642762285	100.0	Serratia;
NODE_1239_length_753_cov_1.163609	753	2.6560424966799467	Unknown	61.354581673306775	99.2	Enterobacteriaceae; Serratia;
NODE_1240_length_753_cov_0.906728	753	1.3280212483399734	Unknown	59.76095617529881	100.0	Serratia;
NODE_1241_length_753_cov_0.715596	753	2.6560424966799467	Unknown	63.081009296148736	86.2	Serratia; Serratia;
NODE_1242_length_753_cov_0.694190	753	2.6560424966799467	Unknown	63.87782204515272	100.0	Serratia; Serratia;
NODE_1243_length_752_cov_0.989280	752	2.6595744680851063	Unknown	60.77127659574468	100.0	Serratia; Enterobacteriaceae;
NODE_1244_length_752_cov_0.615620	752	2.6595744680851063	Unknown	64.22872340425532	99.65	Enterobacteriaceae; Enterobacteriaceae;
NODE_1245_length_751_cov_1.740798	751	1.3315579227696406	Unknown	53.52862849533955	99.5	Enterobacteriaceae;
NODE_1246_length_751_cov_1.366564	751	2.663115845539281	Unknown	58.988015978695074	100.0	Enterobacteriaceae; Enterobacteriaceae;
NODE_1247_length_751_cov_0.983129	751	2.663115845539281	Unknown	64.58055925432757	100.0	Enterobacteriaceae; Enterobacteriaceae;
NODE_1248_length_750_cov_16.743472	750	2.6666666666666665	Unknown	73.6	100.0	Pseudomonas; Pseudomonas;
NODE_1249_length_750_cov_1.397849	750	1.3333333333333333	Unknown	62.93333333333333	100.0	Serratia;
NODE_1250_length_750_cov_1.262673	750	1.3333333333333333	Unknown	46.666666666666664	100.0	Serratia;
NODE_1251_length_750_cov_1.067588	750	1.3333333333333333	Unknown	62.8	100.0	Enterobacteriaceae;
NODE_1252_length_750_cov_0.483871	750	4.0	Unknown	58.8	99.66666666666667	Serratia; Serratia; Serratia;
NODE_1253_length_749_cov_1.295385	749	4.005340453938585	Unknown	59.67957276368492	100.0	Enterobacteriaceae; Enterobacteriaceae; Enterobacteriaceae;
NODE_1254_length_749_cov_1.286154	749	2.67022696929239	Unknown	54.0720961281709	100.0	Enterobacteriaceae; Enterobacteriaceae;
NODE_1255_length_749_cov_1.093846	749	2.67022696929239	Unknown	62.34979973297731	100.0	Enterobacteriaceae; Enterobacteriaceae;
NODE_1256_length_749_cov_1.061538	749	1.335113484646195	Unknown	60.747663551401864	100.0	Serratia;
NODE_1257_length_749_cov_0.960000	749	1.335113484646195	Unknown	55.67423230974633	100.0	Serratia;
NODE_1258_length_749_cov_0.892308	749	1.335113484646195	Unknown	57.14285714285714	100.0	Enterobacteriaceae;
NODE_1259_length_748_cov_1.331279	748	2.6737967914438503	Unknown	63.770053475935825	100.0	Serratia; Serratia;
NODE_1260_length_748_cov_1.057011	748	1.3368983957219251	Unknown	62.299465240641716	100.0	Enterobacteriaceae;
NODE_1261_length_748_cov_1.000000	748	0.0	Unknown	43.31550802139038	NA
NODE_1262_length_748_cov_0.926040	748	2.6737967914438503	Unknown	65.24064171122996	100.0	Serratia; Serratia;
NODE_1263_length_747_cov_1.512346	747	2.677376171352075	Unknown	53.01204819277109	98.4	Enterobacteriaceae; Enterobacteriaceae;
NODE_1264_length_747_cov_1.430556	747	1.3386880856760375	Unknown	61.178045515394906	99.6	Enterobacteriaceae;
NODE_1265_length_747_cov_1.313272	747	1.3386880856760375	Unknown	56.22489959839358	100.0	Serratia;
NODE_1266_length_747_cov_1.098765	747	2.677376171352075	Unknown	62.784471218206164	100.0	Serratia; Serratia;
NODE_1267_length_747_cov_0.765432	747	2.677376171352075	Unknown	60.6425702811245	100.0	Serratia; Serratia;
NODE_1268_length_747_cov_0.688272	747	2.677376171352075	Unknown	63.72155287817939	99.7	Serratia; Enterobacteriaceae;
NODE_1269_length_747_cov_0.674383	747	2.677376171352075	Unknown	62.65060240963856	100.0	Shigella; Serratia;
NODE_1270_length_747_cov_0.626543	747	1.3386880856760375	Unknown	58.500669344042834	100.0	Enterobacteriaceae;
NODE_1271_length_746_cov_1.137558	746	1.3404825737265416	Unknown	58.57908847184986	100.0	Serratia;
NODE_1272_length_746_cov_1.049459	746	0.0	Unknown	52.54691689008043	NA
NODE_1273_length_746_cov_0.870170	746	2.680965147453083	Unknown	59.24932975871313	99.15	Serratia; Serratia;
NODE_1274_length_746_cov_0.727975	746	1.3404825737265416	Unknown	63.27077747989276	100.0	Serratia;
NODE_1275_length_744_cov_1.299225	744	1.3440860215053763	Unknown	59.543010752688176	99.6	Serratia;
NODE_1276_length_744_cov_1.106977	744	2.6881720430107525	Unknown	59.2741935483871	100.0	Serratia; Enterobacteriaceae;
NODE_1277_length_744_cov_1.062016	744	1.3440860215053763	Unknown	60.88709677419355	99.6	Serratia;
NODE_1278_length_744_cov_0.831008	744	2.6881720430107525	Unknown	62.634408602150536	99.15	Serratia; Serratia;
NODE_1279_length_743_cov_0.942547	743	1.3458950201884252	Unknown	60.83445491251682	100.0	Enterobacteriaceae;
NODE_1280_length_742_cov_1.367030	742	2.6954177897574123	Unknown	67.78975741239893	99.05000000000001	Enterobacteriaceae; Serratia;
NODE_1281_length_742_cov_0.886470	742	1.3477088948787062	Unknown	63.20754716981132	99.6	Serratia;
NODE_1282_length_742_cov_0.762053	742	2.6954177897574123	Unknown	60.512129380053906	98.4	Serratia; Serratia;
NODE_1283_length_741_cov_1.459502	741	2.699055330634278	Unknown	61.26855600539811	100.0	Serratia; Enterobacteriaceae;
NODE_1284_length_741_cov_1.137072	741	1.349527665317139	Unknown	57.89473684210527	100.0	Serratia;
NODE_1285_length_741_cov_0.936137	741	2.699055330634278	Unknown	63.022941970310384	100.0	Serratia; Serratia;
NODE_1286_length_741_cov_0.702492	741	2.699055330634278	Unknown	59.78407557354926	100.0	Serratia; Serratia;
NODE_1287_length_740_cov_1.438378	740	1.3513513513513513	Unknown	61.891891891891895	98.4	Serratia;
NODE_1288_length_740_cov_0.975039	740	1.3513513513513513	Unknown	64.45945945945945	100.0	Enterobacteriaceae;
NODE_1289_length_740_cov_0.801872	740	2.7027027027027026	Unknown	59.189189189189186	100.0	Serratia; Serratia;
NODE_1290_length_740_cov_0.703588	740	1.3513513513513513	Unknown	64.86486486486487	100.0	Enterobacteriaceae;
NODE_1291_length_739_cov_1.248438	739	1.3531799729364005	Unknown	55.074424898511495	100.0	Serratia;
NODE_1292_length_739_cov_0.721875	739	2.706359945872801	Unknown	57.1041948579161	99.65	Enterobacteriaceae; Enterobacteriaceae;
NODE_1293_length_739_cov_0.618750	739	1.3531799729364005	Unknown	61.43437077131259	100.0	Enterobacteriaceae;
NODE_1294_length_739_cov_0.460938	739	1.3531799729364005	Unknown	62.92286874154263	100.0	Serratia;
NODE_1295_length_738_cov_1.010955	738	2.710027100271003	Unknown	55.013550135501355	99.6	Serratia; Enterobacteriaceae;
NODE_1296_length_738_cov_0.774648	738	1.3550135501355014	Unknown	65.58265582655827	92.3	Enterobacteriaceae;
NODE_1297_length_737_cov_1.429467	737	2.7137042062415198	Unknown	62.14382632293079	99.25	Serratia; Enterobacteriaceae;
NODE_1298_length_737_cov_1.210031	737	2.7137042062415198	Unknown	60.51560379918589	97.6	Serratia; Enterobacteriaceae;
NODE_1299_length_737_cov_1.072100	737	2.7137042062415198	Unknown	62.822252374491185	100.0	Serratia; Enterobacteriaceae;
NODE_1300_length_737_cov_0.750784	737	1.3568521031207599	Unknown	58.48032564450475	99.6	Enterobacteriaceae;
NODE_1301_length_737_cov_0.554859	737	2.7137042062415198	Unknown	59.430122116689276	99.3	Serratia; Serratia;
NODE_1302_length_736_cov_1.700157	736	1.358695652173913	Unknown	63.17934782608695	100.0	Enterobacteriaceae;
NODE_1303_length_736_cov_1.142857	736	1.358695652173913	Unknown	53.53260869565217	98.6	Serratia;
NODE_1304_length_736_cov_0.844584	736	2.717391304347826	Unknown	58.83152173913043	100.0	Enterobacteriaceae; Enterobacteriaceae;
NODE_1305_length_735_cov_1.484277	735	2.7210884353741496	Unknown	55.10204081632652	100.0	Serratia; Enterobacteriaceae;
NODE_1306_length_735_cov_1.103774	735	2.7210884353741496	Unknown	62.99319727891156	100.0	Serratia; Serratia;
NODE_1307_length_735_cov_1.036164	735	1.3605442176870748	Unknown	63.8095238095238	100.0	Serratia;
NODE_1308_length_735_cov_1.023585	735	2.7210884353741496	Unknown	58.77551020408164	100.0	Enterobacteriaceae; Enterobacteriaceae;
NODE_1309_length_735_cov_0.823899	735	1.3605442176870748	Unknown	67.4829931972789	100.0	Enterobacteriaceae;
NODE_1310_length_734_cov_1.508661	734	1.3623978201634879	Unknown	53.40599455040872	100.0	Serratia;
NODE_1311_length_734_cov_1.074016	734	2.7247956403269757	Unknown	53.950953678474114	99.1	Citrobacter; Serratia;
NODE_1312_length_734_cov_0.707087	734	1.3623978201634879	Unknown	63.21525885558583	98.4	Enterobacteriaceae;
NODE_1313_length_734_cov_0.571654	734	1.3623978201634879	Unknown	66.21253405994551	99.6	Serratia;
NODE_1314_length_733_cov_1.291798	733	2.728512960436562	Unknown	55.25238744884038	100.0	Serratia; Serratia;
NODE_1315_length_733_cov_0.949527	733	1.364256480218281	Unknown	60.7094133697135	100.0	Enterobacteriaceae;
NODE_1316_length_733_cov_0.869085	733	1.364256480218281	Unknown	65.89358799454298	99.4	Serratia;
NODE_1317_length_731_cov_1.545886	731	2.735978112175103	Unknown	55.12995896032832	100.0	Enterobacteriaceae; Serratia;
NODE_1318_length_731_cov_1.387658	731	2.735978112175103	Unknown	55.54035567715459	100.0	Enterobacteriaceae; Shigella;
NODE_1319_length_731_cov_1.256329	731	1.3679890560875514	Unknown	59.91792065663475	100.0	Serratia;
NODE_1320_length_730_cov_1.847861	730	2.73972602739726	Unknown	50.68493150684932	100.0	Enterobacteriaceae; Proteobacteria;
NODE_1321_length_730_cov_1.503962	730	1.36986301369863	Unknown	47.671232876712324	94.2	Serratia;
NODE_1322_length_730_cov_1.253566	730	2.73972602739726	Unknown	58.35616438356165	100.0	Serratia; Enterobacteriaceae;
NODE_1323_length_730_cov_1.122029	730	1.36986301369863	Unknown	57.12328767123288	100.0	Serratia;
NODE_1324_length_730_cov_0.828843	730	2.73972602739726	Unknown	62.328767123287676	100.0	Serratia; Serratia;
NODE_1325_length_730_cov_0.792393	730	1.36986301369863	Unknown	62.6027397260274	100.0	Serratia;
NODE_1326_length_729_cov_1.192063	729	1.3717421124828533	Unknown	58.161865569272976	100.0	Serratia;
NODE_1327_length_729_cov_1.168254	729	2.7434842249657065	Unknown	46.913580246913575	100.0	Serratia; Enterobacteriaceae;
NODE_1328_length_729_cov_1.074603	729	1.3717421124828533	Unknown	51.16598079561042	100.0	Serratia;
NODE_1329_length_729_cov_1.038095	729	2.7434842249657065	Unknown	58.8477366255144	94.45	Serratia; Enterobacteriaceae;
NODE_1330_length_729_cov_1.036508	729	1.3717421124828533	Unknown	62.68861454046639	100.0	Serratia;
NODE_1331_length_729_cov_0.660317	729	1.3717421124828533	Unknown	55.418381344307264	100.0	Serratia;
NODE_1332_length_728_cov_1.766296	728	1.3736263736263736	Unknown	56.730769230769226	100.0	Enterobacteriaceae;
NODE_1333_length_728_cov_1.211447	728	1.3736263736263736	Unknown	64.42307692307693	99.1	Serratia;
NODE_1334_length_728_cov_0.809221	728	2.7472527472527473	Unknown	61.26373626373627	100.0	Serratia; Serratia;
NODE_1335_length_728_cov_0.809221	728	1.3736263736263736	Unknown	61.53846153846154	99.6	Serratia;
NODE_1336_length_727_cov_1.288217	727	2.751031636863824	Unknown	55.15818431911968	99.35	Serratia; Serratia;
NODE_1337_length_727_cov_1.179936	727	1.375515818431912	Unknown	66.02475928473177	77.3	Serratia;
NODE_1338_length_727_cov_1.103503	727	2.751031636863824	Unknown	61.485557083906464	100.0	Enterobacteriaceae; Serratia;
NODE_1339_length_727_cov_0.968153	727	1.375515818431912	Unknown	58.872077028885826	99.6	Serratia;
NODE_1340_length_727_cov_0.950637	727	1.375515818431912	Unknown	57.9092159559835	100.0	Enterobacteriaceae;
NODE_1341_length_726_cov_1.484848	726	2.7548209366391188	Unknown	57.988980716253444	100.0	Serratia; Serratia;
NODE_1342_length_726_cov_1.414673	726	2.7548209366391188	Unknown	53.168044077134994	100.0	Serratia; Enterobacteriaceae;
NODE_1343_length_726_cov_1.186603	726	2.7548209366391188	Unknown	49.44903581267218	100.0	Enterobacteriaceae; Serratia;
NODE_1344_length_726_cov_1.156300	726	1.3774104683195594	Unknown	57.71349862258953	100.0	Enterobacteriaceae;
NODE_1345_length_726_cov_0.931419	726	1.3774104683195594	Unknown	61.57024793388429	100.0	Enterobacteriaceae;
NODE_1346_length_726_cov_0.889952	726	1.3774104683195594	Unknown	56.8870523415978	100.0	Serratia;
NODE_1347_length_726_cov_0.588517	726	1.3774104683195594	Unknown	61.84573002754821	75.0	Serratia;
NODE_1348_length_725_cov_1.391374	725	2.7586206896551726	Unknown	61.37931034482759	99.6	Enterobacteriaceae; Serratia;
NODE_1349_length_725_cov_1.253994	725	1.3793103448275863	Unknown	53.79310344827586	100.0	Enterobacteriaceae;
NODE_1350_length_725_cov_1.186901	725	2.7586206896551726	Unknown	62.06896551724138	100.0	Enterobacteriaceae; Serratia;
NODE_1351_length_725_cov_0.886581	725	1.3793103448275863	Unknown	61.10344827586207	100.0	Enterobacteriaceae;
NODE_1352_length_725_cov_0.623003	725	1.3793103448275863	Unknown	49.93103448275862	100.0	Serratia;
NODE_1353_length_724_cov_0.705600	724	2.7624309392265194	Unknown	58.42541436464088	99.5	Enterobacteriaceae; Serratia;
NODE_1354_length_723_cov_1.458333	723	1.3831258644536653	Unknown	60.304287690179805	100.0	Enterobacteriaceae;
NODE_1355_length_723_cov_0.881410	723	1.3831258644536653	Unknown	61.68741355463347	99.6	Serratia;
NODE_1356_length_723_cov_0.838141	723	2.7662517289073305	Unknown	58.64453665283541	100.0	Serratia; Serratia;
NODE_1357_length_723_cov_0.666667	723	2.7662517289073305	Unknown	55.46334716459198	100.0	Enterobacteriaceae; Hafnia;
NODE_1358_length_723_cov_0.527244	723	2.7662517289073305	Unknown	61.68741355463347	100.0	Serratia; Serratia;
NODE_1359_length_722_cov_1.093098	722	1.3850415512465375	Unknown	54.29362880886427	100.0	Enterobacteriaceae;
NODE_1360_length_722_cov_0.825040	722	2.770083102493075	Unknown	60.664819944598335	99.1	Enterobacteriaceae; Enterobacteriaceae;
NODE_1361_length_721_cov_1.541801	721	2.7739251040221915	Unknown	61.858529819694866	100.0	Serratia; Serratia;
NODE_1362_length_721_cov_1.514469	721	1.3869625520110958	Unknown	58.252427184466015	99.0	Serratia;
NODE_1363_length_721_cov_1.397106	721	2.7739251040221915	Unknown	61.026352288488205	100.0	Serratia; Serratia;
NODE_1364_length_721_cov_0.723473	721	2.7739251040221915	Unknown	61.44244105409153	99.6	Serratia; Enterobacteriaceae;
NODE_1365_length_720_cov_30.452496	720	1.3888888888888888	Unknown	68.05555555555556	100.0	Pseudomonas;
NODE_1366_length_720_cov_1.829308	720	1.3888888888888888	Unknown	58.333333333333336	100.0	Enterobacteriaceae;
NODE_1367_length_720_cov_1.235105	720	1.3888888888888888	Unknown	46.38888888888889	100.0	Enterobacteriaceae;
NODE_1368_length_720_cov_0.734300	720	1.3888888888888888	Unknown	67.63888888888889	100.0	Enterobacteriaceae;
NODE_1369_length_719_cov_1.495161	719	2.781641168289291	Unknown	47.14881780250348	99.45	Serratia; Enterobacteriaceae;
NODE_1370_length_719_cov_1.114516	719	2.781641168289291	Unknown	53.82475660639777	99.4	Serratia; Serratia;
NODE_1371_length_719_cov_0.720968	719	2.781641168289291	Unknown	63.69958275382476	100.0	Enterobacteriaceae; Serratia;
NODE_1372_length_719_cov_0.696774	719	2.781641168289291	Unknown	64.25591098748261	100.0	Enterobacteriaceae; Enterobacteriaceae;
NODE_1373_length_718_cov_1.124394	718	2.785515320334262	Unknown	61.6991643454039	98.25	Serratia; Serratia;
NODE_1374_length_718_cov_1.105008	718	2.785515320334262	Unknown	60.724233983286915	100.0	Enterobacteriaceae; Serratia;
NODE_1375_length_718_cov_1.092084	718	1.392757660167131	Unknown	54.456824512534816	100.0	Enterobacteriaceae;
NODE_1376_length_717_cov_1.406149	717	1.394700139470014	Unknown	55.36959553695955	100.0	Enterobacteriaceae;
NODE_1377_length_717_cov_0.881877	717	2.789400278940028	Unknown	64.01673640167364	99.45	Serratia; Enterobacteriaceae;
NODE_1378_length_717_cov_0.715210	717	2.789400278940028	Unknown	57.601115760111576	100.0	Enterobacteriaceae; Serratia;
NODE_1379_length_717_cov_0.656958	717	2.789400278940028	Unknown	64.29567642956764	99.7	Serratia; Enterobacteriaceae;
NODE_1380_length_716_cov_1.068071	716	2.793296089385475	Unknown	61.59217877094972	99.7	Serratia; Serratia;
NODE_1381_length_716_cov_0.888169	716	2.793296089385475	Unknown	69.97206703910615	100.0	Serratia; Serratia;
NODE_1382_length_714_cov_1.613008	714	1.400560224089636	Unknown	63.4453781512605	100.0	Serratia;
NODE_1383_length_714_cov_1.489431	714	1.400560224089636	Unknown	60.08403361344538	100.0	Serratia;
NODE_1384_length_714_cov_0.962602	714	1.400560224089636	Unknown	52.66106442577031	100.0	Serratia;
NODE_1385_length_714_cov_0.422764	714	2.801120448179272	Unknown	60.364145658263304	100.0	Enterobacteriaceae; Serratia;
NODE_1386_length_713_cov_1.200326	713	1.402524544179523	Unknown	60.16830294530154	100.0	Serratia;
NODE_1387_length_713_cov_0.949511	713	2.805049088359046	Unknown	64.93688639551192	99.0	Enterobacteriaceae; Serratia;
NODE_1388_length_712_cov_1.210440	712	2.808988764044944	Unknown	55.33707865168539	100.0	Enterobacteriaceae; Enterobacteriaceae;
NODE_1389_length_712_cov_1.132137	712	1.404494382022472	Unknown	63.62359550561798	100.0	Serratia;
NODE_1390_length_712_cov_0.921697	712	2.808988764044944	Unknown	61.65730337078652	100.0	Serratia; Enterobacteriaceae;
NODE_1391_length_712_cov_0.851550	712	2.808988764044944	Unknown	64.8876404494382	100.0	Enterobacteriaceae; Serratia;
NODE_1392_length_712_cov_0.750408	712	2.808988764044944	Unknown	63.90449438202247	100.0	Serratia; Enterobacteriaceae;
NODE_1393_length_711_cov_1.315359	711	1.4064697609001406	Unknown	58.93108298171589	99.4	Serratia;
NODE_1394_length_711_cov_1.124183	711	2.8129395218002813	Unknown	63.009845288326304	100.0	Serratia; Serratia;
NODE_1395_length_711_cov_0.946078	711	1.4064697609001406	Unknown	59.353023909985936	99.6	Serratia;
NODE_1396_length_710_cov_1.162029	710	2.8169014084507045	Unknown	64.7887323943662	100.0	Enterobacteriaceae; Enterobacteriaceae;
NODE_1397_length_710_cov_1.157119	710	1.4084507042253522	Unknown	55.774647887323944	98.8	Serratia;
NODE_1398_length_710_cov_1.122750	710	1.4084507042253522	Unknown	60.56338028169014	99.6	Serratia;
NODE_1399_length_710_cov_0.919804	710	2.8169014084507045	Unknown	57.74647887323944	99.6	Serratia; Serratia;
NODE_1400_length_710_cov_0.829787	710	1.4084507042253522	Unknown	65.21126760563381	100.0	Serratia;
NODE_1401_length_710_cov_0.792144	710	2.8169014084507045	Unknown	62.112676056338024	100.0	Enterobacteriaceae; Serratia;
NODE_1402_length_709_cov_1.368852	709	2.8208744710860367	Unknown	63.32863187588153	100.0	Serratia; Enterobacteriaceae;
NODE_1403_length_709_cov_1.152459	709	2.8208744710860367	Unknown	56.98166431593794	100.0	Serratia; Enterobacteriaceae;
NODE_1404_length_709_cov_0.870492	709	1.4104372355430184	Unknown	60.08462623413258	99.5	Enterobacteriaceae;
NODE_1405_length_708_cov_1.100164	708	2.824858757062147	Unknown	58.333333333333336	100.0	Serratia; Serratia;
NODE_1406_length_708_cov_0.875205	708	2.824858757062147	Unknown	62.005649717514125	99.35	Enterobacteriaceae; Serratia;
NODE_1407_length_708_cov_0.829228	708	1.4124293785310735	Unknown	64.83050847457628	99.1	Serratia;
NODE_1408_length_708_cov_0.784893	708	1.4124293785310735	Unknown	63.13559322033898	100.0	Serratia;
NODE_1409_length_707_cov_1.601974	707	1.4144271570014144	Unknown	54.03111739745403	100.0	Enterobacteriaceae;
NODE_1410_length_707_cov_0.669408	707	1.4144271570014144	Unknown	56.294200848656295	98.6	Serratia;
NODE_1411_length_706_cov_1.303130	706	2.8328611898017	Unknown	52.69121813031161	100.0	Enterobacteriaceae; Enterobacteriaceae;
NODE_1412_length_706_cov_1.212521	706	1.41643059490085	Unknown	60.48158640226629	100.0	Serratia;
NODE_1413_length_706_cov_1.026359	706	1.41643059490085	Unknown	62.3229461756374	100.0	Serratia;
NODE_1414_length_706_cov_0.912685	706	2.8328611898017	Unknown	61.47308781869688	100.0	Serratia; Enterobacteriaceae;
NODE_1415_length_706_cov_0.795717	706	1.41643059490085	Unknown	59.20679886685553	100.0	Serratia;
NODE_1416_length_705_cov_1.051155	705	2.8368794326241136	Unknown	57.446808510638306	100.0	Serratia; Serratia;
NODE_1417_length_705_cov_0.735974	705	1.4184397163120568	Unknown	62.269503546099294	99.6	Serratia;
NODE_1418_length_704_cov_1.523967	704	1.4204545454545456	Unknown	59.23295454545454	100.0	Serratia;
NODE_1419_length_704_cov_1.449587	704	2.8409090909090913	Unknown	57.52840909090909	100.0	Serratia; Serratia;
NODE_1420_length_704_cov_0.963636	704	2.8409090909090913	Unknown	60.9375	99.6	Enterobacteriaceae; Serratia;
NODE_1421_length_704_cov_0.955372	704	1.4204545454545456	Unknown	60.22727272727273	100.0	Serratia;
NODE_1422_length_704_cov_0.952066	704	1.4204545454545456	Unknown	59.23295454545454	100.0	Enterobacteriaceae;
NODE_1423_length_704_cov_0.948760	704	2.8409090909090913	Unknown	58.52272727272727	100.0	Serratia; Serratia;
NODE_1424_length_704_cov_0.943802	704	1.4204545454545456	Unknown	67.1875	100.0	Serratia;
NODE_1425_length_704_cov_0.915702	704	1.4204545454545456	Unknown	65.9090909090909	98.7	Serratia;
NODE_1426_length_704_cov_0.857851	704	1.4204545454545456	Unknown	61.50568181818182	100.0	Enterobacteriaceae;
NODE_1427_length_704_cov_0.801653	704	1.4204545454545456	Unknown	64.63068181818183	100.0	Serratia;
NODE_1428_length_703_cov_1.465232	703	1.4224751066856332	Unknown	61.87766714082503	98.7	Enterobacteriaceae;
NODE_1429_length_703_cov_1.349338	703	2.8449502133712663	Unknown	58.74822190611664	100.0	Serratia; Enterobacteriaceae;
NODE_1430_length_703_cov_1.322848	703	1.4224751066856332	Unknown	65.71834992887624	100.0	Serratia;
NODE_1431_length_703_cov_1.172185	703	2.8449502133712663	Unknown	53.200568990042676	100.0	Shigella; Serratia;
NODE_1432_length_703_cov_1.140728	703	2.8449502133712663	Unknown	57.7524893314367	99.6	Serratia; Serratia;
NODE_1433_length_703_cov_1.122517	703	2.8449502133712663	Unknown	57.46799431009957	100.0	Enterobacteriaceae; Serratia;
NODE_1434_length_703_cov_0.908940	703	1.4224751066856332	Unknown	55.47652916073969	100.0	Serratia;
NODE_1435_length_703_cov_0.879139	703	1.4224751066856332	Unknown	54.76529160739687	100.0	Enterobacteriaceae;
NODE_1436_length_702_cov_1.771144	702	2.8490028490028494	Unknown	59.54415954415955	100.0	Enterobacteriaceae; Serratia;
NODE_1437_length_702_cov_1.217247	702	1.4245014245014247	Unknown	63.10541310541311	99.6	Enterobacteriaceae;
NODE_1438_length_702_cov_1.144279	702	1.4245014245014247	Unknown	66.23931623931624	100.0	Serratia;
NODE_1439_length_702_cov_1.114428	702	1.4245014245014247	Unknown	62.25071225071225	99.6	Serratia;
NODE_1440_length_702_cov_1.021559	702	1.4245014245014247	Unknown	64.81481481481481	99.6	Serratia;
NODE_1441_length_702_cov_1.011609	702	1.4245014245014247	Unknown	62.535612535612536	100.0	Serratia;
NODE_1442_length_702_cov_1.004975	702	1.4245014245014247	Unknown	64.1025641025641	100.0	Serratia;
NODE_1443_length_702_cov_0.927032	702	1.4245014245014247	Unknown	51.85185185185185	100.0	Serratia;
NODE_1444_length_702_cov_0.618574	702	2.8490028490028494	Unknown	61.25356125356125	100.0	Enterobacteriaceae; Shigella;
NODE_1445_length_701_cov_0.983389	701	1.4265335235378032	Unknown	60.05706134094151	100.0	Serratia;
NODE_1446_length_701_cov_0.976744	701	1.4265335235378032	Unknown	63.90870185449358	99.1	Serratia;
NODE_1447_length_701_cov_0.524917	701	1.4265335235378032	Unknown	63.338088445078455	100.0	Serratia;
NODE_1448_length_700_cov_0.961730	700	1.4285714285714286	Unknown	55.285714285714285	100.0	Serratia;
NODE_1449_length_700_cov_0.856905	700	1.4285714285714286	Unknown	63.857142857142854	100.0	Serratia;
NODE_1450_length_700_cov_0.765391	700	2.857142857142857	Unknown	59.0	100.0	Serratia; Serratia;
NODE_1451_length_699_cov_1.190000	699	1.430615164520744	Unknown	63.23319027181689	100.0	Enterobacteriaceae;
NODE_1452_length_699_cov_1.065000	699	1.430615164520744	Unknown	61.23032904148784	99.6	Serratia;
NODE_1453_length_699_cov_1.053333	699	1.430615164520744	Unknown	53.21888412017167	96.5	Serratia;
NODE_1454_length_699_cov_1.011667	699	2.861230329041488	Unknown	64.52074391988555	100.0	Enterobacteriaceae; Enterobacteriaceae;
NODE_1455_length_699_cov_0.861667	699	1.430615164520744	Unknown	65.23605150214593	93.8	Serratia;
NODE_1456_length_699_cov_0.798333	699	2.861230329041488	Unknown	59.65665236051502	98.7	Serratia; Serratia;
NODE_1457_length_699_cov_0.731667	699	2.861230329041488	Unknown	59.227467811158796	100.0	Serratia; Shigella;
NODE_1458_length_699_cov_0.545000	699	2.861230329041488	Unknown	57.5107296137339	100.0	Enterobacteriaceae; Serratia;
NODE_1459_length_698_cov_1.148581	698	1.4326647564469914	Unknown	62.89398280802292	100.0	Serratia;
NODE_1460_length_698_cov_1.121870	698	2.865329512893983	Unknown	58.30945558739254	100.0	Enterobacteriaceae; Enterobacteriaceae;
NODE_1461_length_698_cov_1.101836	698	1.4326647564469914	Unknown	65.61604584527221	100.0	Enterobacteriaceae;
NODE_1462_length_698_cov_1.088481	698	1.4326647564469914	Unknown	63.467048710601716	100.0	Serratia;
NODE_1463_length_698_cov_1.080134	698	2.865329512893983	Unknown	63.467048710601716	99.0	Enterobacteriaceae; Serratia;
NODE_1464_length_698_cov_0.966611	698	1.4326647564469914	Unknown	66.189111747851	100.0	Serratia;
NODE_1465_length_697_cov_2.710702	697	1.4347202295552368	Unknown	37.73314203730273	97.4	Serratia;
NODE_1466_length_697_cov_2.123746	697	2.8694404591104736	Unknown	57.24533715925395	98.05000000000001	Serratia; Serratia;
NODE_1467_length_697_cov_1.528428	697	1.4347202295552368	Unknown	57.67575322812052	100.0	Enterobacteriaceae;
NODE_1468_length_697_cov_0.973244	697	1.4347202295552368	Unknown	62.4103299856528	97.2	Serratia;
NODE_1469_length_696_cov_1.763819	696	2.873563218390805	Unknown	59.91379310344828	100.0	Enterobacteriaceae; Serratia;
NODE_1470_length_696_cov_1.346734	696	2.873563218390805	Unknown	60.3448275862069	100.0	Enterobacteriaceae; Enterobacteriaceae;
NODE_1471_length_696_cov_1.276382	696	2.873563218390805	Unknown	60.3448275862069	100.0	Enterobacteriaceae; Serratia;
NODE_1472_length_696_cov_0.989950	696	2.873563218390805	Unknown	58.90804597701149	99.55	Serratia; Serratia;
NODE_1473_length_696_cov_0.701843	696	1.4367816091954024	Unknown	58.90804597701149	99.1	Serratia;
NODE_1474_length_696_cov_0.646566	696	1.4367816091954024	Unknown	68.24712643678161	71.9	Enterobacteriaceae;
NODE_1475_length_695_cov_1.255034	695	1.4388489208633095	Unknown	59.856115107913666	100.0	Serratia;
NODE_1476_length_695_cov_0.981544	695	2.877697841726619	Unknown	54.67625899280576	99.35	Shigella; Serratia;
NODE_1477_length_694_cov_1.494118	694	2.8818443804034586	Unknown	56.34005763688761	100.0	Enterobacteriaceae; Serratia;
NODE_1478_length_694_cov_1.181513	694	2.8818443804034586	Unknown	55.18731988472623	99.5	Enterobacteriaceae; Serratia;
NODE_1479_length_694_cov_1.053782	694	1.4409221902017293	Unknown	64.69740634005764	100.0	Serratia;
NODE_1480_length_694_cov_0.704202	694	1.4409221902017293	Unknown	68.29971181556196	99.6	Serratia;
NODE_1481_length_693_cov_1.757576	693	4.329004329004329	Unknown	61.471861471861466	100.0	Serratia; Serratia; Serratia;
NODE_1482_length_693_cov_0.979798	693	2.886002886002886	Unknown	58.297258297258296	99.65	Serratia; Serratia;
NODE_1483_length_693_cov_0.698653	693	2.886002886002886	Unknown	59.45165945165945	98.85	Serratia; Enterobacteriaceae;
NODE_1484_length_693_cov_0.653199	693	2.886002886002886	Unknown	60.02886002886003	99.1	Enterobacteriaceae; Enterobacteriaceae;
NODE_1485_length_692_cov_1.435076	692	2.8901734104046244	Unknown	50.0	99.35	Serratia; Enterobacteriaceae;
NODE_1486_length_692_cov_1.247892	692	1.4450867052023122	Unknown	51.300578034682076	100.0	Serratia;
NODE_1487_length_692_cov_0.887015	692	2.8901734104046244	Unknown	61.41618497109826	100.0	Serratia; Enterobacteriaceae;
NODE_1488_length_692_cov_0.733558	692	1.4450867052023122	Unknown	64.45086705202311	99.6	Serratia;
NODE_1489_length_691_cov_1.251689	691	2.8943560057887123	Unknown	60.05788712011577	100.0	Shigella; Serratia;
NODE_1490_length_691_cov_0.994932	691	2.8943560057887123	Unknown	57.452966714905926	100.0	Serratia; Enterobacteriaceae;
NODE_1491_length_690_cov_1.241963	690	1.4492753623188408	Unknown	61.44927536231884	100.0	Serratia;
NODE_1492_length_690_cov_0.746193	690	1.4492753623188408	Unknown	64.6376811594203	100.0	Serratia;
NODE_1493_length_689_cov_1.428814	689	1.451378809869376	Unknown	70.10159651669086	100.0	Serratia;
NODE_1494_length_689_cov_1.167797	689	2.902757619738752	Unknown	60.37735849056604	100.0	Serratia; Serratia;
NODE_1495_length_689_cov_1.000000	689	1.451378809869376	Unknown	60.81277213352685	100.0	Serratia;
NODE_1496_length_689_cov_0.979661	689	1.451378809869376	Unknown	50.36284470246735	100.0	Enterobacteriaceae;
NODE_1497_length_689_cov_0.972881	689	1.451378809869376	Unknown	59.50653120464441	100.0	Serratia;
NODE_1498_length_689_cov_0.969492	689	1.451378809869376	Unknown	54.426705370101594	100.0	Enterobacteriaceae;
NODE_1499_length_689_cov_0.966102	689	1.451378809869376	Unknown	65.02177068214804	100.0	Enterobacteriaceae;
NODE_1500_length_689_cov_0.903390	689	1.451378809869376	Unknown	62.11901306240929	100.0	Enterobacteriaceae;
NODE_1501_length_689_cov_0.837288	689	2.902757619738752	Unknown	56.89404934687954	100.0	Serratia; Serratia;
NODE_1502_length_689_cov_0.762712	689	2.902757619738752	Unknown	66.18287373004354	99.6	Serratia; Serratia;
NODE_1503_length_689_cov_0.700000	689	1.451378809869376	Unknown	66.18287373004354	99.1	Serratia;
NODE_1504_length_688_cov_1.317487	688	1.4534883720930234	Unknown	51.30813953488372	100.0	Enterobacteriaceae;
NODE_1505_length_688_cov_0.876061	688	1.4534883720930234	Unknown	57.26744186046512	99.1	Serratia;
NODE_1506_length_688_cov_0.857385	688	1.4534883720930234	Unknown	67.29651162790698	100.0	Enterobacteriaceae;
NODE_1507_length_687_cov_0.863946	687	1.455604075691412	Unknown	70.59679767103349	100.0	Serratia;
NODE_1508_length_686_cov_1.477002	686	1.4577259475218658	Unknown	32.06997084548105	80.8	Rahnella;
NODE_1509_length_686_cov_1.238501	686	1.4577259475218658	Unknown	58.01749271137027	99.5	Serratia;
NODE_1510_length_686_cov_1.132879	686	1.4577259475218658	Unknown	60.64139941690962	100.0	Serratia;
NODE_1511_length_686_cov_0.785349	686	1.4577259475218658	Unknown	62.53644314868805	100.0	Serratia;
NODE_1512_length_686_cov_0.695060	686	2.9154518950437316	Unknown	61.80758017492711	100.0	Enterobacteriaceae; Enterobacteriaceae;
NODE_1513_length_685_cov_1.452218	685	1.4598540145985401	Unknown	45.98540145985402	100.0	Serratia;
NODE_1514_length_685_cov_1.394198	685	2.9197080291970803	Unknown	53.284671532846716	100.0	Serratia; Serratia;
NODE_1515_length_685_cov_1.025597	685	1.4598540145985401	Unknown	62.77372262773723	100.0	Enterobacteriaceae;
NODE_1516_length_685_cov_0.854949	685	1.4598540145985401	Unknown	61.16788321167883	99.6	Serratia;
NODE_1517_length_684_cov_1.147009	684	2.923976608187134	Unknown	59.7953216374269	100.0	Enterobacteriaceae; Serratia;
NODE_1518_length_684_cov_1.133333	684	1.461988304093567	Unknown	57.30994152046783	100.0	Enterobacteriaceae;
NODE_1519_length_684_cov_1.126496	684	1.461988304093567	Unknown	57.163742690058484	99.5	Serratia;
NODE_1520_length_683_cov_1.256849	683	1.4641288433382136	Unknown	62.95754026354319	100.0	Serratia;
NODE_1521_length_683_cov_1.152397	683	1.4641288433382136	Unknown	59.73645680819912	100.0	Serratia;
NODE_1522_length_683_cov_0.977740	683	2.928257686676427	Unknown	62.079062957540266	100.0	Serratia; Shigella;
NODE_1523_length_683_cov_0.929795	683	2.928257686676427	Unknown	62.664714494875554	99.2	Serratia; Serratia;
NODE_1524_length_683_cov_0.696918	683	2.928257686676427	Unknown	61.93265007320644	99.3	Serratia; Enterobacteriaceae;
NODE_1525_length_683_cov_0.604452	683	1.4641288433382136	Unknown	61.639824304538806	100.0	Serratia;
NODE_1526_length_683_cov_0.575342	683	1.4641288433382136	Unknown	67.49633967789165	99.6	Serratia;
NODE_1527_length_682_cov_1.756432	682	1.4662756598240467	Unknown	49.853372434017594	92.7	Serratia;
NODE_1528_length_682_cov_1.210978	682	1.4662756598240467	Unknown	58.79765395894429	100.0	Serratia;
NODE_1529_length_682_cov_1.147513	682	2.9325513196480935	Unknown	50.733137829912025	99.55	Enterobacteriaceae; Serratia;
NODE_1530_length_682_cov_1.123499	682	2.9325513196480935	Unknown	60.997067448680355	100.0	Serratia; Serratia;
NODE_1531_length_682_cov_1.044597	682	1.4662756598240467	Unknown	62.316715542522	100.0	Serratia;
NODE_1532_length_682_cov_0.711835	682	1.4662756598240467	Unknown	49.120234604105576	100.0	Serratia;
NODE_1533_length_682_cov_0.643225	682	1.4662756598240467	Unknown	63.19648093841642	100.0	Serratia;
NODE_1534_length_682_cov_0.619211	682	1.4662756598240467	Unknown	54.54545454545454	99.2	Enterobacteriaceae;
NODE_1535_length_681_cov_1.592784	681	2.936857562408223	Unknown	54.18502202643172	100.0	Enterobacteriaceae; Serratia;
NODE_1536_length_681_cov_1.530928	681	1.4684287812041115	Unknown	50.95447870778267	98.0	Enterobacteriaceae;
NODE_1537_length_681_cov_1.281787	681	2.936857562408223	Unknown	55.65345080763583	100.0	Enterobacteriaceae; Serratia;
NODE_1538_length_681_cov_0.967354	681	2.936857562408223	Unknown	61.23348017621145	100.0	Enterobacteriaceae; Serratia;
NODE_1539_length_681_cov_0.945017	681	2.936857562408223	Unknown	61.08663729809104	100.0	Enterobacteriaceae; Enterobacteriaceae;
NODE_1540_length_681_cov_0.824742	681	2.936857562408223	Unknown	63.1424375917768	100.0	Serratia; Serratia;
NODE_1541_length_681_cov_0.560137	681	2.936857562408223	Unknown	55.50660792951542	100.0	Serratia; Enterobacteriaceae;
NODE_1542_length_680_cov_1.946644	680	1.4705882352941175	Unknown	55.00000000000001	100.0	Enterobacteriaceae;
NODE_1543_length_680_cov_1.111876	680	1.4705882352941175	Unknown	46.1764705882353	98.1	Serratia;
NODE_1544_length_680_cov_1.099828	680	1.4705882352941175	Unknown	64.55882352941177	100.0	Serratia;
NODE_1545_length_680_cov_0.965577	680	2.941176470588235	Unknown	62.205882352941174	100.0	Enterobacteriaceae; Serratia;
NODE_1546_length_680_cov_0.803787	680	1.4705882352941175	Unknown	56.470588235294116	100.0	Serratia;
NODE_1547_length_680_cov_0.760757	680	2.941176470588235	Unknown	66.17647058823529	100.0	Serratia; Serratia;
NODE_1548_length_680_cov_0.571429	680	2.941176470588235	Unknown	61.911764705882355	88.8	Serratia; Serratia;
NODE_1549_length_679_cov_1.803448	679	1.4727540500736376	Unknown	61.413843888070694	100.0	Serratia;
NODE_1550_length_679_cov_1.137931	679	2.945508100147275	Unknown	54.0500736377025	100.0	Serratia; Enterobacteriaceae;
NODE_1551_length_679_cov_0.979310	679	1.4727540500736376	Unknown	63.32842415316642	99.5	Serratia;
NODE_1552_length_679_cov_0.937931	679	1.4727540500736376	Unknown	62.88659793814433	100.0	Serratia;
NODE_1553_length_679_cov_0.865517	679	1.4727540500736376	Unknown	63.770250368188506	100.0	Serratia;
NODE_1554_length_679_cov_0.786207	679	1.4727540500736376	Unknown	69.21944035346097	100.0	Enterobacteriaceae;
NODE_1555_length_679_cov_0.655172	679	2.945508100147275	Unknown	62.44477172312224	100.0	Serratia; Shigella;
NODE_1556_length_678_cov_1.198618	678	1.4749262536873156	Unknown	54.12979351032449	100.0	Enterobacteriaceae;
NODE_1557_length_678_cov_1.119171	678	1.4749262536873156	Unknown	61.504424778761056	100.0	Serratia;
NODE_1558_length_678_cov_0.827288	678	1.4749262536873156	Unknown	61.94690265486725	99.6	Enterobacteriaceae;
NODE_1559_length_677_cov_1.385813	677	2.954209748892171	Unknown	55.24372230428361	100.0	Serratia; Serratia;
NODE_1560_length_677_cov_0.972318	677	2.954209748892171	Unknown	59.08419497784343	100.0	Serratia; Serratia;
NODE_1561_length_677_cov_0.792388	677	2.954209748892171	Unknown	59.822747415066466	100.0	Enterobacteriaceae; Serratia;
NODE_1562_length_676_cov_1.102253	676	1.4792899408284024	Unknown	58.28402366863905	100.0	Serratia;
NODE_1563_length_675_cov_1.678819	675	1.4814814814814814	Unknown	54.074074074074076	97.6	Enterobacteriaceae;
NODE_1564_length_675_cov_1.571181	675	1.4814814814814814	Unknown	52.148148148148145	100.0	Enterobacteriaceae;
NODE_1565_length_675_cov_1.395833	675	1.4814814814814814	Unknown	50.81481481481481	100.0	Serratia;
NODE_1566_length_675_cov_1.307292	675	1.4814814814814814	Unknown	67.25925925925927	100.0	Serratia;
NODE_1567_length_675_cov_1.248264	675	2.962962962962963	Unknown	58.96296296296296	99.65	Serratia; Serratia;
NODE_1568_length_675_cov_0.890625	675	1.4814814814814814	Unknown	58.666666666666664	100.0	Serratia;
NODE_1569_length_674_cov_1.481739	674	1.4836795252225519	Unknown	63.353115727002965	99.5	Enterobacteriaceae;
NODE_1570_length_674_cov_1.055652	674	2.9673590504451037	Unknown	62.166172106824924	100.0	Serratia; Serratia;
NODE_1571_length_673_cov_1.226481	673	2.9717682020802374	Unknown	61.06983655274889	100.0	Serratia; Serratia;
NODE_1572_length_673_cov_1.174216	673	1.4858841010401187	Unknown	62.25854383358098	100.0	Serratia;
NODE_1573_length_673_cov_1.088850	673	1.4858841010401187	Unknown	46.062407132243685	100.0	Enterobacteriaceae;
NODE_1574_length_673_cov_0.867596	673	2.9717682020802374	Unknown	56.16641901931649	99.55	Serratia; Enterobacteriaceae;
NODE_1575_length_672_cov_1.403141	672	2.976190476190476	Unknown	53.422619047619044	100.0	Enterobacteriaceae; Enterobacteriaceae;
NODE_1576_length_672_cov_1.389180	672	1.488095238095238	Unknown	43.75	100.0	Enterobacteriaceae;
NODE_1577_length_672_cov_1.214660	672	1.488095238095238	Unknown	49.55357142857143	100.0	Enterobacteriaceae;
NODE_1578_length_672_cov_1.082024	672	1.488095238095238	Unknown	55.654761904761905	100.0	Serratia;
NODE_1579_length_672_cov_1.078534	672	1.488095238095238	Unknown	66.36904761904762	99.6	Enterobacteriaceae;
NODE_1580_length_672_cov_1.062827	672	1.488095238095238	Unknown	53.57142857142857	100.0	Enterobacteriaceae;
NODE_1581_length_671_cov_1.353147	671	2.9806259314456036	Unknown	54.54545454545454	100.0	Serratia; Serratia;
NODE_1582_length_671_cov_0.917832	671	1.4903129657228018	Unknown	61.847988077496275	100.0	Serratia;
NODE_1583_length_671_cov_0.896853	671	1.4903129657228018	Unknown	58.42026825633383	100.0	Enterobacteriaceae;
NODE_1584_length_671_cov_0.854895	671	2.9806259314456036	Unknown	64.38152011922503	100.0	Enterobacteriaceae; Enterobacteriaceae;
NODE_1585_length_671_cov_0.798951	671	1.4903129657228018	Unknown	65.12667660208645	100.0	Serratia;
NODE_1586_length_671_cov_0.729021	671	2.9806259314456036	Unknown	63.785394932935915	100.0	Serratia; Serratia;
NODE_1587_length_671_cov_0.582168	671	1.4903129657228018	Unknown	62.74217585692996	99.3	Enterobacteriaceae;
NODE_1588_length_670_cov_1.446585	670	1.4925373134328357	Unknown	58.2089552238806	100.0	Serratia;
NODE_1589_length_670_cov_1.434326	670	2.9850746268656714	Unknown	53.28358208955224	100.0	Serratia; Serratia;
NODE_1590_length_670_cov_1.133100	670	1.4925373134328357	Unknown	59.40298507462687	99.6	Serratia;
NODE_1591_length_670_cov_0.887916	670	1.4925373134328357	Unknown	64.62686567164178	99.0	Serratia;
NODE_1592_length_670_cov_0.782837	670	1.4925373134328357	Unknown	61.64179104477612	99.4	Enterobacteriaceae;
NODE_1593_length_670_cov_0.770578	670	1.4925373134328357	Unknown	65.82089552238806	100.0	Serratia;
NODE_1594_length_670_cov_0.567426	670	2.9850746268656714	Unknown	62.38805970149254	100.0	Serratia; Enterobacteriaceae;
NODE_1595_length_670_cov_0.537653	670	1.4925373134328357	Unknown	61.791044776119406	99.3	Enterobacteriaceae;
NODE_1596_length_669_cov_1.152632	669	2.9895366218236172	Unknown	57.548579970104626	100.0	Serratia; Enterobacteriaceae;
NODE_1597_length_669_cov_1.149123	669	1.4947683109118086	Unknown	69.05829596412556	100.0	Serratia;
NODE_1598_length_669_cov_1.066667	669	1.4947683109118086	Unknown	52.167414050822124	100.0	Serratia;
NODE_1599_length_669_cov_0.889474	669	1.4947683109118086	Unknown	57.399103139013455	100.0	Serratia;
NODE_1600_length_669_cov_0.878947	669	1.4947683109118086	Unknown	56.35276532137519	100.0	Serratia;
NODE_1601_length_668_cov_2.347979	668	0.0	Unknown	48.20359281437126	NA
NODE_1602_length_668_cov_1.321617	668	1.497005988023952	Unknown	54.041916167664674	100.0	Enterobacteriaceae;
NODE_1603_length_668_cov_1.258348	668	2.994011976047904	Unknown	63.17365269461078	100.0	Serratia; Serratia;
NODE_1604_length_668_cov_1.221441	668	1.497005988023952	Unknown	41.91616766467065	100.0	Serratia;
NODE_1605_length_668_cov_1.182777	668	2.994011976047904	Unknown	53.59281437125748	100.0	Enterobacteriaceae; Klebsiella;
NODE_1606_length_668_cov_0.931459	668	1.497005988023952	Unknown	61.97604790419161	100.0	Serratia;
NODE_1607_length_668_cov_0.931459	668	1.497005988023952	Unknown	59.73053892215569	100.0	Enterobacteriaceae;
NODE_1608_length_668_cov_0.878735	668	1.497005988023952	Unknown	49.40119760479042	100.0	Serratia;
NODE_1609_length_668_cov_0.483304	668	1.497005988023952	Unknown	51.646706586826355	100.0	Enterobacteriaceae;
NODE_1610_length_667_cov_1.165493	667	1.4992503748125936	Unknown	62.81859070464768	100.0	Serratia;
NODE_1611_length_667_cov_0.927817	667	1.4992503748125936	Unknown	61.6191904047976	99.5	Serratia;
NODE_1612_length_667_cov_0.862676	667	1.4992503748125936	Unknown	54.42278860569715	100.0	Enterobacteriaceae;
NODE_1613_length_667_cov_0.660211	667	2.998500749625187	Unknown	58.920539730134934	99.0	Serratia; Enterobacteriaceae;
NODE_1614_length_667_cov_0.600352	667	2.998500749625187	Unknown	53.223388305847074	100.0	Enterobacteriaceae; Yersinia;
NODE_1615_length_666_cov_1.239859	666	3.003003003003003	Unknown	58.70870870870871	99.65	Serratia; Serratia;
NODE_1616_length_666_cov_1.109347	666	3.003003003003003	Unknown	60.06006006006006	100.0	Serratia; Serratia;
NODE_1617_length_666_cov_1.042328	666	3.003003003003003	Unknown	58.408408408408405	100.0	Enterobacteriaceae; Serratia;
NODE_1618_length_666_cov_1.035273	666	1.5015015015015014	Unknown	56.006006006006004	99.3	Enterobacteriaceae;
NODE_1619_length_666_cov_0.864198	666	1.5015015015015014	Unknown	61.86186186186187	100.0	Serratia;
NODE_1620_length_666_cov_0.825397	666	1.5015015015015014	Unknown	68.76876876876878	99.5	Enterobacteriaceae;
NODE_1621_length_665_cov_1.853357	665	0.0	Unknown	43.007518796992485	NA
NODE_1622_length_665_cov_1.644876	665	1.5037593984962405	Unknown	60.902255639097746	100.0	Serratia;
NODE_1623_length_665_cov_0.968198	665	3.007518796992481	Unknown	60.902255639097746	100.0	Enterobacteriaceae; Shigella;
NODE_1624_length_665_cov_0.879859	665	1.5037593984962405	Unknown	62.857142857142854	100.0	Serratia;
NODE_1625_length_664_cov_1.286726	664	1.506024096385542	Unknown	58.43373493975904	100.0	Serratia;
NODE_1626_length_664_cov_1.226549	664	3.012048192771084	Unknown	59.036144578313255	100.0	Enterobacteriaceae; Serratia;
NODE_1627_length_664_cov_1.077876	664	1.506024096385542	Unknown	54.96987951807228	100.0	Serratia;
NODE_1628_length_664_cov_0.982301	664	1.506024096385542	Unknown	59.036144578313255	100.0	Serratia;
NODE_1629_length_664_cov_0.966372	664	1.506024096385542	Unknown	61.44578313253012	100.0	Serratia;
NODE_1630_length_664_cov_0.929204	664	1.506024096385542	Unknown	65.66265060240963	100.0	Serratia;
NODE_1631_length_664_cov_0.860177	664	3.012048192771084	Unknown	64.30722891566265	100.0	Serratia; Serratia;
NODE_1632_length_664_cov_0.776991	664	1.506024096385542	Unknown	62.65060240963856	99.5	Serratia;
NODE_1633_length_664_cov_0.654867	664	1.506024096385542	Unknown	53.915662650602414	100.0	Serratia;
NODE_1634_length_663_cov_1.478723	663	1.5082956259426847	Unknown	53.242835595776775	100.0	Serratia;
NODE_1635_length_663_cov_0.640071	663	3.0165912518853695	Unknown	70.58823529411765	100.0	Enterobacteriaceae; Serratia;
NODE_1636_length_662_cov_1.165187	662	1.510574018126888	Unknown	54.229607250755286	100.0	Serratia;
NODE_1637_length_662_cov_1.039076	662	1.510574018126888	Unknown	63.74622356495468	99.5	Serratia;
NODE_1638_length_662_cov_0.769094	662	1.510574018126888	Unknown	68.12688821752266	99.5	Enterobacteriaceae;
NODE_1639_length_662_cov_0.694494	662	1.510574018126888	Unknown	64.95468277945619	100.0	Serratia;
NODE_1640_length_661_cov_1.437722	661	3.02571860816944	Unknown	51.58850226928896	100.0	Enterobacteriaceae; Enterobacteriaceae;
NODE_1641_length_661_cov_1.051601	661	3.02571860816944	Unknown	60.06051437216339	99.3	Serratia; Serratia;
NODE_1642_length_661_cov_0.935943	661	1.51285930408472	Unknown	57.03479576399395	100.0	Serratia;
NODE_1643_length_661_cov_0.854093	661	3.02571860816944	Unknown	60.21180030257186	99.6	Leminorella; Serratia;
NODE_1644_length_661_cov_0.699288	661	3.02571860816944	Unknown	64.75037821482601	100.0	Serratia; Serratia;
NODE_1645_length_659_cov_1.319643	659	3.0349013657056143	Unknown	62.2154779969651	100.0	Klebsiella; Serratia;
NODE_1646_length_659_cov_1.132143	659	3.0349013657056143	Unknown	57.96661608497724	100.0	Enterobacteriaceae; Enterobacteriaceae;
NODE_1647_length_659_cov_1.007143	659	1.5174506828528072	Unknown	59.93930197268589	89.3	Enterobacteriaceae;
NODE_1648_length_659_cov_0.817857	659	1.5174506828528072	Unknown	60.39453717754173	100.0	Enterobacteriaceae;
NODE_1649_length_658_cov_0.992844	658	3.03951367781155	Unknown	62.1580547112462	98.55	Shigella; Serratia;
NODE_1650_length_658_cov_0.762075	658	3.03951367781155	Unknown	61.246200607902736	97.15	Shigella; Serratia;
NODE_1651_length_657_cov_1.931900	657	1.5220700152207	Unknown	56.16438356164384	100.0	Serratia;
NODE_1652_length_657_cov_1.508961	657	3.0441400304414	Unknown	52.054794520547944	92.6	Enterobacteriaceae; Serratia;
NODE_1653_length_657_cov_1.465950	657	3.0441400304414	Unknown	63.62252663622526	100.0	Serratia; Serratia;
NODE_1654_length_657_cov_1.137993	657	1.5220700152207	Unknown	58.75190258751902	100.0	Enterobacteriaceae;
NODE_1655_length_657_cov_0.965950	657	1.5220700152207	Unknown	63.62252663622526	100.0	Serratia;
NODE_1656_length_657_cov_0.777778	657	1.5220700152207	Unknown	57.68645357686454	100.0	Serratia;
NODE_1657_length_656_cov_1.077199	656	1.524390243902439	Unknown	66.15853658536585	95.7	Serratia;
NODE_1658_length_656_cov_0.921005	656	1.524390243902439	Unknown	61.28048780487805	96.7	Serratia;
NODE_1659_length_656_cov_0.858169	656	3.048780487804878	Unknown	67.53048780487805	98.95	Enterobacteriaceae; Serratia;
NODE_1660_length_655_cov_1.881295	655	3.0534351145038165	Unknown	50.229007633587784	97.6	Serratia; Serratia;
NODE_1661_length_655_cov_1.115108	655	1.5267175572519083	Unknown	58.62595419847329	100.0	Serratia;
NODE_1662_length_655_cov_1.025180	655	1.5267175572519083	Unknown	59.69465648854961	98.6	Serratia;
NODE_1663_length_655_cov_0.674460	655	1.5267175572519083	Unknown	62.44274809160305	100.0	Enterobacteriaceae;
NODE_1664_length_655_cov_0.620504	655	3.0534351145038165	Unknown	63.969465648854964	99.7	Enterobacteriaceae; Serratia;
NODE_1665_length_655_cov_0.595324	655	1.5267175572519083	Unknown	62.59541984732825	100.0	Serratia;
NODE_1666_length_654_cov_1.414414	654	3.058103975535168	Unknown	63.149847094801224	98.9	Serratia; Serratia;
NODE_1667_length_654_cov_0.933333	654	1.529051987767584	Unknown	52.293577981651374	100.0	Enterobacteriaceae;
NODE_1668_length_654_cov_0.924324	654	1.529051987767584	Unknown	56.88073394495413	100.0	Serratia;
NODE_1669_length_653_cov_1.117329	653	1.5313935681470137	Unknown	57.12098009188361	99.5	Serratia;
NODE_1670_length_653_cov_1.110108	653	1.5313935681470137	Unknown	57.58039816232772	70.7	Rahnella;
NODE_1671_length_653_cov_0.907942	653	3.0627871362940273	Unknown	60.79632465543645	96.45	Serratia; Serratia;
NODE_1672_length_653_cov_0.864621	653	3.0627871362940273	Unknown	63.70597243491577	100.0	Serratia; Serratia;
NODE_1673_length_653_cov_0.727437	653	1.5313935681470137	Unknown	52.833078101071976	99.1	Serratia;
NODE_1674_length_653_cov_0.610108	653	3.0627871362940273	Unknown	68.91271056661562	100.0	Serratia; Serratia;
NODE_1675_length_652_cov_1.189873	652	1.5337423312883436	Unknown	62.42331288343558	100.0	Serratia;
NODE_1676_length_652_cov_0.611212	652	1.5337423312883436	Unknown	67.33128834355828	99.5	Serratia;
NODE_1677_length_651_cov_20.931159	651	1.5360983102918586	Unknown	63.594470046082954	100.0	Pseudomonas;
NODE_1678_length_651_cov_1.114130	651	1.5360983102918586	Unknown	54.83870967741935	99.4	Serratia;
NODE_1679_length_651_cov_1.054348	651	1.5360983102918586	Unknown	63.90168970814132	100.0	Serratia;
NODE_1680_length_651_cov_0.945652	651	1.5360983102918586	Unknown	61.597542242703526	99.5	Serratia;
NODE_1681_length_651_cov_0.778986	651	1.5360983102918586	Unknown	64.82334869431644	100.0	Serratia;
NODE_1682_length_650_cov_0.927405	650	1.5384615384615383	Unknown	65.53846153846153	97.6	Serratia;
NODE_1683_length_649_cov_1.092727	649	1.5408320493066254	Unknown	67.4884437596302	99.5	Serratia;
NODE_1684_length_649_cov_1.085455	649	3.081664098613251	Unknown	56.08628659476117	100.0	Serratia; Serratia;
NODE_1685_length_649_cov_0.890909	649	3.081664098613251	Unknown	56.39445300462249	100.0	Serratia; Enterobacteriaceae;
NODE_1686_length_649_cov_0.845455	649	3.081664098613251	Unknown	61.325115562403695	100.0	Serratia; Serratia;
NODE_1687_length_648_cov_1.766849	648	3.0864197530864197	Unknown	59.5679012345679	100.0	Serratia; Serratia;
NODE_1688_length_648_cov_1.741348	648	3.0864197530864197	Unknown	51.697530864197525	100.0	Enterobacteriaceae; Enterobacteriaceae;
NODE_1689_length_648_cov_1.699454	648	1.5432098765432098	Unknown	64.6604938271605	100.0	Serratia;
NODE_1690_length_648_cov_0.974499	648	1.5432098765432098	Unknown	58.64197530864198	100.0	Enterobacteriaceae;
NODE_1691_length_648_cov_0.814208	648	1.5432098765432098	Unknown	56.018518518518526	99.5	Serratia;
NODE_1692_length_648_cov_0.770492	648	1.5432098765432098	Unknown	65.74074074074075	100.0	Enterobacteriaceae;
NODE_1693_length_647_cov_1.417883	647	1.5455950540958268	Unknown	57.650695517774345	100.0	Serratia;
NODE_1694_length_647_cov_1.284672	647	1.5455950540958268	Unknown	40.95826893353941	100.0	Enterobacteriaceae;
NODE_1695_length_647_cov_0.839416	647	1.5455950540958268	Unknown	60.432766615146825	100.0	Enterobacteriaceae;
NODE_1696_length_647_cov_0.822993	647	1.5455950540958268	Unknown	65.06955177743431	100.0	Shigella;
NODE_1697_length_647_cov_0.795620	647	3.0911901081916535	Unknown	60.89644513137558	100.0	Serratia; Serratia;
NODE_1698_length_646_cov_1.361974	646	1.547987616099071	Unknown	38.69969040247678	100.0	Enterobacteriaceae;
NODE_1699_length_645_cov_1.945055	645	0.0	Unknown	45.58139534883721	NA
NODE_1700_length_645_cov_1.190476	645	1.5503875968992247	Unknown	57.82945736434109	47.9	Klebsiella;
NODE_1701_length_645_cov_0.935897	645	1.5503875968992247	Unknown	60.46511627906976	100.0	Serratia;
NODE_1702_length_645_cov_0.672161	645	3.1007751937984493	Unknown	66.51162790697674	100.0	Serratia; Serratia;
NODE_1703_length_645_cov_0.501832	645	3.1007751937984493	Unknown	60.0	100.0	Enterobacteriaceae; Serratia;
NODE_1704_length_644_cov_1.438532	644	3.1055900621118013	Unknown	55.74534161490683	100.0	Enterobacteriaceae; Enterobacteriaceae;
NODE_1705_length_644_cov_0.708257	644	1.5527950310559007	Unknown	69.72049689440993	100.0	Serratia;
NODE_1706_length_644_cov_0.466055	644	3.1055900621118013	Unknown	65.99378881987577	100.0	Serratia; Enterobacteriaceae;
NODE_1707_length_643_cov_1.909926	643	3.1104199066874028	Unknown	56.7651632970451	100.0	Enterobacteriaceae; Enterobacteriaceae;
NODE_1708_length_643_cov_0.992647	643	1.5552099533437014	Unknown	62.98600311041991	99.4	Enterobacteriaceae;
NODE_1709_length_642_cov_1.790055	642	3.115264797507788	Unknown	51.86915887850467	100.0	Enterobacteriaceae; Serratia;
NODE_1710_length_642_cov_1.278085	642	3.115264797507788	Unknown	61.52647975077882	100.0	Enterobacteriaceae; Serratia;
NODE_1711_length_642_cov_1.016575	642	1.557632398753894	Unknown	53.73831775700935	100.0	Enterobacteriaceae;
NODE_1712_length_642_cov_0.854512	642	3.115264797507788	Unknown	65.57632398753894	100.0	Serratia; Serratia;
NODE_1713_length_642_cov_0.802947	642	1.557632398753894	Unknown	63.55140186915887	100.0	Enterobacteriaceae;
NODE_1714_length_642_cov_0.583794	642	1.557632398753894	Unknown	63.2398753894081	99.1	Serratia;
NODE_1715_length_642_cov_0.552486	642	3.115264797507788	Unknown	63.55140186915887	100.0	Serratia; Serratia;
NODE_1716_length_642_cov_0.441989	642	1.557632398753894	Unknown	69.1588785046729	99.5	Serratia;
NODE_1717_length_641_cov_1.147601	641	1.5600624024960998	Unknown	49.609984399375975	100.0	Serratia;
NODE_1718_length_641_cov_1.145756	641	3.1201248049921997	Unknown	61.93447737909516	92.9	Serratia; Enterobacteriaceae;
NODE_1719_length_641_cov_0.979705	641	3.1201248049921997	Unknown	55.85023400936038	100.0	Serratia; Serratia;
NODE_1720_length_641_cov_0.841328	641	1.5600624024960998	Unknown	60.9984399375975	99.5	Serratia;
NODE_1721_length_641_cov_0.832103	641	1.5600624024960998	Unknown	68.17472698907956	98.6	Enterobacteriaceae;
NODE_1722_length_641_cov_0.547970	641	1.5600624024960998	Unknown	59.75039001560063	100.0	Serratia;
NODE_1723_length_640_cov_1.245841	640	1.5625	Unknown	62.34375	100.0	Serratia;
NODE_1724_length_640_cov_1.194085	640	1.5625	Unknown	59.53125	100.0	Serratia;
NODE_1725_length_640_cov_1.155268	640	3.125	Unknown	61.25000000000001	100.0	Enterobacteriaceae; Serratia;
NODE_1726_length_640_cov_0.768946	640	3.125	Unknown	60.15625	100.0	Enterobacteriaceae; Enterobacteriaceae;
NODE_1727_length_639_cov_1.385185	639	3.1298904538341157	Unknown	53.20813771517997	100.0	Enterobacteriaceae; Serratia;
NODE_1728_length_639_cov_1.344444	639	1.5649452269170578	Unknown	45.69640062597809	100.0	Serratia;
NODE_1729_length_639_cov_1.192593	639	1.5649452269170578	Unknown	60.40688575899843	100.0	Serratia;
NODE_1730_length_639_cov_1.003704	639	1.5649452269170578	Unknown	65.57120500782473	100.0	Serratia;
NODE_1731_length_638_cov_1.647495	638	3.134796238244514	Unknown	52.66457680250783	100.0	Serratia; Serratia;
NODE_1732_length_638_cov_1.037106	638	3.134796238244514	Unknown	67.7115987460815	98.45	Serratia; Serratia;
NODE_1733_length_638_cov_0.855288	638	1.567398119122257	Unknown	61.28526645768025	99.1	Serratia;
NODE_1734_length_638_cov_0.760668	638	1.567398119122257	Unknown	64.1065830721003	99.5	Serratia;
NODE_1735_length_638_cov_0.695733	638	1.567398119122257	Unknown	51.88087774294671	100.0	Serratia;
NODE_1736_length_637_cov_1.237918	637	3.1397174254317113	Unknown	61.53846153846154	100.0	Serratia; Serratia;
NODE_1737_length_637_cov_1.143123	637	1.5698587127158556	Unknown	62.95133437990581	100.0	Serratia;
NODE_1738_length_637_cov_0.990706	637	1.5698587127158556	Unknown	62.48037676609105	100.0	Serratia;
NODE_1739_length_637_cov_0.955390	637	3.1397174254317113	Unknown	63.42229199372057	100.0	Serratia; Serratia;
NODE_1740_length_637_cov_0.953532	637	3.1397174254317113	Unknown	55.72998430141287	100.0	Enterobacteriaceae; Serratia;
NODE_1741_length_637_cov_0.451673	637	3.1397174254317113	Unknown	58.86970172684458	100.0	Serratia; Serratia;
NODE_1742_length_636_cov_2.121043	636	1.572327044025157	Unknown	45.911949685534594	100.0	Enterobacteriaceae;
NODE_1743_length_636_cov_2.037244	636	3.144654088050314	Unknown	45.125786163522015	100.0	Enterobacteriaceae; acyl-carrier-protein;
NODE_1744_length_636_cov_1.309125	636	1.572327044025157	Unknown	55.188679245283026	100.0	Serratia;
NODE_1745_length_636_cov_0.923650	636	3.144654088050314	Unknown	54.55974842767296	100.0	Enterobacteriaceae; Serratia;
NODE_1746_length_636_cov_0.871508	636	3.144654088050314	Unknown	60.062893081761004	99.55	Serratia; Enterobacteriaceae;
NODE_1747_length_636_cov_0.547486	636	3.144654088050314	Unknown	62.735849056603776	100.0	Enterobacteriaceae; Enterobacteriaceae;
NODE_1748_length_635_cov_1.205224	635	1.574803149606299	Unknown	53.54330708661418	100.0	Serratia;
NODE_1749_length_635_cov_1.156716	635	1.574803149606299	Unknown	57.322834645669296	99.4	Enterobacteriaceae;
NODE_1750_length_635_cov_0.977612	635	3.149606299212598	Unknown	59.21259842519685	100.0	Serratia; Enterobacteriaceae;
NODE_1751_length_634_cov_2.545794	634	1.5772870662460567	Unknown	63.09148264984227	100.0	Enterobacteriaceae;
NODE_1752_length_634_cov_1.213084	634	1.5772870662460567	Unknown	53.154574132492115	100.0	Serratia;
NODE_1753_length_634_cov_0.547664	634	1.5772870662460567	Unknown	63.24921135646687	100.0	Serratia;
NODE_1754_length_633_cov_0.910112	633	3.1595576619273302	Unknown	58.29383886255924	100.0	Serratia; Enterobacteriaceae;
NODE_1755_length_632_cov_1.191370	632	1.5822784810126582	Unknown	65.66455696202532	100.0	Serratia;
NODE_1756_length_632_cov_0.870544	632	1.5822784810126582	Unknown	64.39873417721519	100.0	Serratia;
NODE_1757_length_632_cov_0.810507	632	1.5822784810126582	Unknown	58.86075949367089	99.4	Serratia;
NODE_1758_length_631_cov_1.073308	631	3.1695721077654517	Unknown	64.18383518225039	99.4	Serratia; Serratia;
NODE_1759_length_631_cov_1.005639	631	1.5847860538827259	Unknown	63.70839936608558	100.0	Serratia;
NODE_1760_length_631_cov_1.000000	631	1.5847860538827259	Unknown	58.32012678288431	100.0	Serratia;
NODE_1761_length_631_cov_0.998120	631	1.5847860538827259	Unknown	47.70206022187005	100.0	Serratia;
NODE_1762_length_631_cov_0.887218	631	1.5847860538827259	Unknown	51.50554675118859	100.0	Enterobacteriaceae;
NODE_1763_length_631_cov_0.849624	631	3.1695721077654517	Unknown	61.64817749603804	100.0	Serratia; Serratia;
NODE_1764_length_631_cov_0.808271	631	3.1695721077654517	Unknown	62.4405705229794	99.7	Serratia; Serratia;
NODE_1765_length_631_cov_0.693609	631	1.5847860538827259	Unknown	60.063391442155314	100.0	Enterobacteriaceae;
NODE_1766_length_630_cov_1.233522	630	1.5873015873015872	Unknown	63.96825396825396	100.0	Serratia;
NODE_1767_length_630_cov_1.180791	630	0.0	Unknown	42.06349206349206	NA
NODE_1768_length_630_cov_1.033898	630	1.5873015873015872	Unknown	63.650793650793645	99.5	Serratia;
NODE_1769_length_629_cov_1.101887	629	3.179650238473768	Unknown	55.80286168521462	100.0	Enterobacteriaceae; Serratia;
NODE_1770_length_629_cov_0.998113	629	1.589825119236884	Unknown	42.76629570747218	100.0	Serratia;
NODE_1771_length_628_cov_1.383743	628	3.1847133757961785	Unknown	57.80254777070064	100.0	Enterobacteriaceae; Serratia;
NODE_1772_length_628_cov_0.926276	628	1.5923566878980893	Unknown	60.828025477707	99.5	Serratia;
NODE_1773_length_627_cov_1.723485	627	1.594896331738437	Unknown	59.01116427432217	98.5	Enterobacteriaceae;
NODE_1774_length_627_cov_1.282197	627	1.594896331738437	Unknown	54.54545454545454	100.0	Serratia;
NODE_1775_length_627_cov_1.272727	627	1.594896331738437	Unknown	61.24401913875598	99.5	Serratia;
NODE_1776_length_627_cov_1.227273	627	1.594896331738437	Unknown	56.9377990430622	100.0	Serratia;
NODE_1777_length_627_cov_1.001894	627	1.594896331738437	Unknown	58.85167464114832	100.0	Serratia;
NODE_1778_length_627_cov_0.808712	627	1.594896331738437	Unknown	68.74003189792663	99.5	Serratia;
NODE_1779_length_626_cov_1.502846	626	3.194888178913738	Unknown	55.59105431309904	95.25	Serratia; Serratia;
NODE_1780_length_626_cov_1.117647	626	3.194888178913738	Unknown	58.46645367412141	99.3	Serratia; Serratia;
NODE_1781_length_626_cov_1.041746	626	3.194888178913738	Unknown	65.33546325878594	99.6	Serratia; Enterobacteriaceae;
NODE_1782_length_626_cov_1.028463	626	1.597444089456869	Unknown	63.73801916932907	99.0	Enterobacteriaceae;
NODE_1783_length_626_cov_0.925996	626	1.597444089456869	Unknown	54.632587859424916	100.0	Enterobacteriaceae;
NODE_1784_length_626_cov_0.698292	626	3.194888178913738	Unknown	57.66773162939297	100.0	Serratia; Enterobacteriaceae;
NODE_1785_length_625_cov_1.477186	625	1.6	Unknown	47.68	100.0	Serratia;
NODE_1786_length_625_cov_0.842205	625	1.6	Unknown	60.31999999999999	100.0	Enterobacteriaceae;
NODE_1787_length_624_cov_1.529524	624	1.6025641025641026	Unknown	65.38461538461539	99.5	Serratia;
NODE_1788_length_624_cov_1.207619	624	1.6025641025641026	Unknown	60.416666666666664	99.5	Serratia;
NODE_1789_length_624_cov_1.009524	624	1.6025641025641026	Unknown	52.72435897435898	100.0	Enterobacteriaceae;
NODE_1790_length_624_cov_0.948571	624	1.6025641025641026	Unknown	62.33974358974359	92.3	Serratia;
NODE_1791_length_624_cov_0.811429	624	3.2051282051282053	Unknown	55.12820512820513	99.45	Serratia; Serratia;
NODE_1792_length_624_cov_0.740952	624	3.2051282051282053	Unknown	65.22435897435898	100.0	Serratia; Serratia;
NODE_1793_length_624_cov_0.716190	624	1.6025641025641026	Unknown	65.7051282051282	100.0	Serratia;
NODE_1794_length_624_cov_0.563810	624	3.2051282051282053	Unknown	60.256410256410255	99.7	Enterobacteriaceae; Serratia;
NODE_1795_length_624_cov_0.310476	624	1.6025641025641026	Unknown	65.22435897435898	99.5	Serratia;
NODE_1796_length_623_cov_1.543893	623	1.6051364365971108	Unknown	63.7239165329053	99.5	Serratia;
NODE_1797_length_623_cov_1.187023	623	1.6051364365971108	Unknown	61.79775280898876	100.0	Enterobacteriaceae;
NODE_1798_length_623_cov_1.057252	623	1.6051364365971108	Unknown	60.99518459069021	100.0	Serratia;
NODE_1799_length_623_cov_0.868321	623	3.2102728731942216	Unknown	59.55056179775281	99.6	Serratia; Serratia;
NODE_1800_length_623_cov_0.814885	623	1.6051364365971108	Unknown	59.87158908507223	100.0	Serratia;
NODE_1801_length_623_cov_0.748092	623	1.6051364365971108	Unknown	60.99518459069021	100.0	Enterobacteriaceae;
NODE_1802_length_623_cov_0.717557	623	1.6051364365971108	Unknown	59.22953451043339	100.0	Enterobacteriaceae;
NODE_1803_length_623_cov_0.713740	623	1.6051364365971108	Unknown	60.99518459069021	99.4	Serratia;
NODE_1804_length_622_cov_1.393881	622	0.0	Unknown	41.80064308681672	NA
NODE_1805_length_622_cov_0.868069	622	1.607717041800643	Unknown	64.46945337620579	98.9	Serratia;
NODE_1806_length_621_cov_1.452107	621	1.6103059581320451	Unknown	49.75845410628019	100.0	Enterobacteriaceae;
NODE_1807_length_621_cov_1.124521	621	1.6103059581320451	Unknown	60.547504025764894	100.0	Serratia;
NODE_1808_length_621_cov_0.747126	621	1.6103059581320451	Unknown	62.80193236714976	100.0	Serratia;
NODE_1809_length_621_cov_0.747126	621	1.6103059581320451	Unknown	55.87761674718197	80.2	Serratia;
NODE_1810_length_621_cov_0.662835	621	1.6103059581320451	Unknown	62.80193236714976	100.0	Enterobacteriaceae;
NODE_1811_length_620_cov_1.919386	620	1.6129032258064517	Unknown	54.83870967741935	100.0	Serratia;
NODE_1812_length_620_cov_1.489443	620	3.2258064516129035	Unknown	55.64516129032258	100.0	Enterobacteriaceae; Serratia;
NODE_1813_length_620_cov_1.226488	620	1.6129032258064517	Unknown	58.387096774193544	100.0	Serratia;
NODE_1814_length_620_cov_1.201536	620	3.2258064516129035	Unknown	60.967741935483865	100.0	Serratia; Enterobacteriaceae;
NODE_1815_length_620_cov_1.034549	620	1.6129032258064517	Unknown	58.54838709677419	99.5	Enterobacteriaceae;
NODE_1816_length_619_cov_1.140385	619	1.6155088852988693	Unknown	52.18093699515347	100.0	Enterobacteriaceae;
NODE_1817_length_619_cov_1.111538	619	1.6155088852988693	Unknown	51.53473344103393	99.5	Serratia;
NODE_1818_length_619_cov_0.825000	619	1.6155088852988693	Unknown	67.52827140549273	100.0	Enterobacteriaceae;
NODE_1819_length_619_cov_0.751923	619	3.2310177705977385	Unknown	54.281098546042	100.0	Serratia; Enterobacteriaceae;
NODE_1820_length_618_cov_1.452794	618	1.6181229773462784	Unknown	60.84142394822006	100.0	Enterobacteriaceae;
NODE_1821_length_618_cov_1.379576	618	1.6181229773462784	Unknown	53.07443365695793	100.0	Enterobacteriaceae;
NODE_1822_length_618_cov_1.244701	618	3.236245954692557	Unknown	60.84142394822006	100.0	Enterobacteriaceae; Enterobacteriaceae;
NODE_1823_length_618_cov_1.227360	618	1.6181229773462784	Unknown	64.72491909385113	100.0	Enterobacteriaceae;
NODE_1824_length_618_cov_1.192678	618	1.6181229773462784	Unknown	66.01941747572816	100.0	Serratia;
NODE_1825_length_618_cov_1.098266	618	1.6181229773462784	Unknown	66.34304207119742	94.8	Serratia;
NODE_1826_length_618_cov_1.025048	618	1.6181229773462784	Unknown	64.23948220064725	99.3	Enterobacteriaceae;
NODE_1827_length_618_cov_0.874759	618	1.6181229773462784	Unknown	58.252427184466015	100.0	Enterobacteriaceae;
NODE_1828_length_618_cov_0.874759	618	1.6181229773462784	Unknown	64.23948220064725	100.0	Serratia;
NODE_1829_length_618_cov_0.549133	618	1.6181229773462784	Unknown	64.23948220064725	100.0	Serratia;
NODE_1830_length_618_cov_0.514451	618	1.6181229773462784	Unknown	63.43042071197411	100.0	Enterobacteriaceae;
NODE_1831_length_617_cov_1.915058	617	3.2414910858995136	Unknown	64.50567260940032	100.0	Serratia; Enterobacteriaceae;
NODE_1832_length_617_cov_1.409266	617	1.6207455429497568	Unknown	65.64019448946516	100.0	Serratia;
NODE_1833_length_617_cov_1.111969	617	1.6207455429497568	Unknown	58.995137763371154	100.0	Enterobacteriaceae;
NODE_1834_length_617_cov_0.720077	617	1.6207455429497568	Unknown	57.86061588330632	100.0	Serratia;
NODE_1835_length_617_cov_0.716216	617	3.2414910858995136	Unknown	61.26418152350082	100.0	Serratia; Serratia;
NODE_1836_length_617_cov_0.546332	617	1.6207455429497568	Unknown	68.7196110210697	99.0	Serratia;
NODE_1837_length_616_cov_1.286267	616	3.2467532467532467	Unknown	52.27272727272727	100.0	Serratia; Enterobacteriaceae;
NODE_1838_length_616_cov_1.245648	616	3.2467532467532467	Unknown	60.71428571428571	100.0	Enterobacteriaceae; Enterobacteriaceae;
NODE_1839_length_616_cov_0.897485	616	1.6233766233766234	Unknown	53.40909090909091	100.0	Serratia;
NODE_1840_length_615_cov_1.527132	615	1.6260162601626016	Unknown	60.8130081300813	100.0	Serratia;
NODE_1841_length_615_cov_1.083333	615	3.252032520325203	Unknown	59.02439024390244	100.0	Serratia; Enterobacteriaceae;
NODE_1842_length_614_cov_2.071845	614	1.6286644951140066	Unknown	55.537459283387626	100.0	Serratia;
NODE_1843_length_614_cov_1.023301	614	3.257328990228013	Unknown	60.26058631921825	100.0	Serratia; Serratia;
NODE_1844_length_614_cov_1.001942	614	1.6286644951140066	Unknown	63.68078175895765	99.5	Serratia;
NODE_1845_length_614_cov_0.978641	614	1.6286644951140066	Unknown	58.79478827361564	100.0	Serratia;
NODE_1846_length_614_cov_0.976699	614	1.6286644951140066	Unknown	63.19218241042345	100.0	Enterobacteriaceae;
NODE_1847_length_614_cov_0.530097	614	1.6286644951140066	Unknown	49.6742671009772	100.0	Enterobacteriaceae;
NODE_1848_length_613_cov_1.334630	613	3.2626427406199023	Unknown	56.280587275693314	100.0	Serratia; Serratia;
NODE_1849_length_613_cov_1.256809	613	1.6313213703099512	Unknown	54.32300163132137	99.1	Enterobacteriaceae;
NODE_1850_length_613_cov_1.252918	613	3.2626427406199023	Unknown	64.92659053833604	100.0	Serratia; Serratia;
NODE_1851_length_613_cov_1.142023	613	1.6313213703099512	Unknown	52.85481239804242	100.0	Serratia;
NODE_1852_length_613_cov_0.770428	613	1.6313213703099512	Unknown	48.12398042414356	100.0	Enterobacteriaceae;
NODE_1853_length_613_cov_0.758755	613	1.6313213703099512	Unknown	65.74225122349104	98.0	Serratia;
NODE_1854_length_613_cov_0.733463	613	3.2626427406199023	Unknown	64.60032626427406	100.0	Serratia; Serratia;
NODE_1855_length_612_cov_2.054581	612	3.2679738562091503	Unknown	59.967320261437905	100.0	Serratia; Serratia;
NODE_1856_length_612_cov_1.165692	612	1.6339869281045751	Unknown	66.66666666666666	100.0	Serratia;
NODE_1857_length_612_cov_0.824561	612	3.2679738562091503	Unknown	66.66666666666666	98.9	Serratia; Enterobacteriaceae;
NODE_1858_length_611_cov_1.667969	611	1.6366612111292962	Unknown	59.41080196399346	100.0	Serratia;
NODE_1859_length_611_cov_1.375000	611	1.6366612111292962	Unknown	59.901800327332246	99.0	Serratia;
NODE_1860_length_611_cov_0.972656	611	1.6366612111292962	Unknown	59.738134206219314	100.0	Serratia;
NODE_1861_length_610_cov_1.289628	610	3.278688524590164	Unknown	63.934426229508205	100.0	Serratia; Serratia;
NODE_1862_length_610_cov_0.888454	610	1.639344262295082	Unknown	59.18032786885246	100.0	Serratia;
NODE_1863_length_610_cov_0.802348	610	3.278688524590164	Unknown	59.83606557377049	100.0	Serratia; Serratia;
NODE_1864_length_610_cov_0.774951	610	3.278688524590164	Unknown	61.47540983606557	100.0	Serratia; Enterobacteriaceae;
NODE_1865_length_610_cov_0.720157	610	1.639344262295082	Unknown	61.47540983606557	100.0	Serratia;
NODE_1866_length_610_cov_0.657534	610	1.639344262295082	Unknown	52.459016393442624	100.0	3-hydroxymyristoyl;
NODE_1867_length_610_cov_0.618395	610	3.278688524590164	Unknown	65.08196721311475	100.0	Serratia; Enterobacteriaceae;
NODE_1868_length_610_cov_0.612524	610	3.278688524590164	Unknown	59.01639344262295	98.3	Shigella; Cronobacter;
NODE_1869_length_609_cov_1.801961	609	3.284072249589491	Unknown	52.052545155993435	100.0	Enterobacteriaceae; Serratia;
NODE_1870_length_609_cov_1.578431	609	1.6420361247947455	Unknown	62.88998357963875	100.0	Serratia;
NODE_1871_length_609_cov_1.035294	609	3.284072249589491	Unknown	65.68144499178982	100.0	Serratia; Serratia;
NODE_1872_length_609_cov_1.031373	609	1.6420361247947455	Unknown	66.33825944170772	100.0	Serratia;
NODE_1873_length_609_cov_1.029412	609	1.6420361247947455	Unknown	60.42692939244664	100.0	Serratia;
NODE_1874_length_608_cov_1.880157	608	1.6447368421052633	Unknown	61.18421052631579	100.0	Serratia;
NODE_1875_length_608_cov_1.569745	608	3.2894736842105265	Unknown	60.526315789473685	100.0	Escherichia; Enterobacteriaceae;
NODE_1876_length_608_cov_1.506876	608	3.2894736842105265	Unknown	58.55263157894737	100.0	Serratia; Serratia;
NODE_1877_length_608_cov_1.351670	608	3.2894736842105265	Unknown	53.289473684210535	100.0	Serratia; Enterobacteriaceae;
NODE_1878_length_608_cov_1.222004	608	1.6447368421052633	Unknown	57.56578947368421	99.2	Serratia;
NODE_1879_length_608_cov_1.127701	608	1.6447368421052633	Unknown	61.01973684210527	100.0	Enterobacteriaceae;
NODE_1880_length_608_cov_1.115914	608	3.2894736842105265	Unknown	65.625	100.0	Serratia; Enterobacteriaceae;
NODE_1881_length_608_cov_0.972495	608	3.2894736842105265	Unknown	53.125	100.0	Enterobacteriaceae; Serratia;
NODE_1882_length_608_cov_0.939096	608	1.6447368421052633	Unknown	69.4078947368421	100.0	Serratia;
NODE_1883_length_608_cov_0.709234	608	1.6447368421052633	Unknown	65.95394736842105	98.9	Serratia;
NODE_1884_length_608_cov_0.646365	608	1.6447368421052633	Unknown	65.95394736842105	99.0	Serratia;
NODE_1885_length_607_cov_1.312992	607	1.6474464579901154	Unknown	62.108731466227354	100.0	Serratia;
NODE_1886_length_607_cov_1.234252	607	1.6474464579901154	Unknown	57.49588138385503	100.0	Serratia;
NODE_1887_length_607_cov_1.171260	607	3.2948929159802307	Unknown	57.49588138385503	99.35	Enterobacteriaceae; Enterobacteriaceae;
NODE_1888_length_607_cov_0.996063	607	1.6474464579901154	Unknown	61.44975288303131	100.0	Serratia;
NODE_1889_length_607_cov_0.862205	607	1.6474464579901154	Unknown	60.46128500823723	100.0	Serratia;
NODE_1890_length_607_cov_0.830709	607	3.2948929159802307	Unknown	68.69851729818781	98.85	Enterobacteriaceae; Enterobacteriaceae;
NODE_1891_length_606_cov_1.562130	606	1.6501650165016502	Unknown	55.61056105610561	100.0	Serratia;
NODE_1892_length_606_cov_1.319527	606	3.3003300330033003	Unknown	66.33663366336634	99.05	Serratia; Serratia;
NODE_1893_length_606_cov_1.291913	606	1.6501650165016502	Unknown	64.35643564356435	100.0	Enterobacteriaceae;
NODE_1894_length_606_cov_1.242604	606	4.9504950495049505	Unknown	59.240924092409244	99.33333333333333	Serratia; Enterobacteriaceae; Serratia;
NODE_1895_length_606_cov_1.132150	606	1.6501650165016502	Unknown	62.211221122112214	100.0	Enterobacteriaceae;
NODE_1896_length_606_cov_1.106509	606	1.6501650165016502	Unknown	63.53135313531353	100.0	Serratia;
NODE_1897_length_606_cov_0.897436	606	1.6501650165016502	Unknown	58.91089108910891	99.4	Serratia;
NODE_1898_length_605_cov_1.642292	605	3.3057851239669422	Unknown	58.01652892561984	100.0	Enterobacteriaceae; Enterobacteriaceae;
NODE_1899_length_605_cov_1.221344	605	1.6528925619834711	Unknown	62.8099173553719	99.0	Serratia;
NODE_1900_length_605_cov_1.219368	605	1.6528925619834711	Unknown	61.15702479338842	99.5	Serratia;
NODE_1901_length_605_cov_1.195652	605	3.3057851239669422	Unknown	60.99173553719008	100.0	Serratia; Enterobacteriaceae;
NODE_1902_length_605_cov_1.061265	605	3.3057851239669422	Unknown	61.15702479338842	100.0	Enterobacteriaceae; Enterobacteriaceae;
NODE_1903_length_605_cov_0.940711	605	1.6528925619834711	Unknown	66.94214876033058	99.5	Serratia;
NODE_1904_length_605_cov_0.863636	605	1.6528925619834711	Unknown	61.65289256198348	99.4	Serratia;
NODE_1905_length_605_cov_0.768775	605	3.3057851239669422	Unknown	61.65289256198348	100.0	Serratia; Serratia;
NODE_1906_length_604_cov_1.962376	604	0.0	Unknown	39.40397350993378	NA
NODE_1907_length_604_cov_1.510891	604	1.6556291390728477	Unknown	50.82781456953642	100.0	Enterobacteriaceae;
NODE_1908_length_604_cov_0.950495	604	3.3112582781456954	Unknown	49.83443708609271	100.0	Serratia; Enterobacteriaceae;
NODE_1909_length_604_cov_0.855446	604	1.6556291390728477	Unknown	63.079470198675494	99.5	Serratia;
NODE_1910_length_604_cov_0.718812	604	1.6556291390728477	Unknown	58.11258278145696	100.0	Enterobacteriaceae;
NODE_1911_length_604_cov_0.570297	604	1.6556291390728477	Unknown	60.9271523178808	99.4	Serratia;
NODE_1912_length_603_cov_1.323413	603	3.316749585406302	Unknown	57.2139303482587	100.0	Serratia; Serratia;
NODE_1913_length_603_cov_1.218254	603	1.658374792703151	Unknown	53.39966832504146	100.0	Enterobacteriaceae;
NODE_1914_length_603_cov_1.079365	603	1.658374792703151	Unknown	53.73134328358209	99.4	Enterobacteriaceae;
NODE_1915_length_603_cov_0.880952	603	1.658374792703151	Unknown	67.66169154228857	99.5	Serratia;
NODE_1916_length_602_cov_1.821074	602	3.3222591362126246	Unknown	51.82724252491694	99.45	Enterobacteriaceae; Serratia;
NODE_1917_length_602_cov_1.502982	602	1.6611295681063123	Unknown	56.810631229235874	100.0	Enterobacteriaceae;
NODE_1918_length_602_cov_1.270378	602	3.3222591362126246	Unknown	59.30232558139535	100.0	Serratia; Enterobacteriaceae;
NODE_1919_length_602_cov_0.878728	602	3.3222591362126246	Unknown	57.14285714285714	99.55	Enterobacteriaceae; Enterobacteriaceae;
NODE_1920_length_602_cov_0.836978	602	1.6611295681063123	Unknown	62.292358803986716	98.9	Serratia;
NODE_1921_length_602_cov_0.823062	602	3.3222591362126246	Unknown	60.631229235880404	98.4	Serratia; Serratia;
NODE_1922_length_601_cov_1.155378	601	3.327787021630616	Unknown	63.89351081530782	100.0	Enterobacteriaceae; Enterobacteriaceae;
NODE_1923_length_601_cov_1.075697	601	3.327787021630616	Unknown	59.23460898502496	100.0	Enterobacteriaceae; Enterobacteriaceae;
NODE_1924_length_601_cov_1.011952	601	1.663893510815308	Unknown	59.567387687188024	100.0	Serratia;
NODE_1925_length_601_cov_0.782869	601	1.663893510815308	Unknown	56.905158069883534	99.0	Serratia;
NODE_1926_length_600_cov_2.538922	600	3.3333333333333335	Unknown	51.0	100.0	Serratia; Serratia;
NODE_1927_length_600_cov_1.391218	600	1.6666666666666667	Unknown	56.99999999999999	100.0	Enterobacteriaceae;
NODE_1928_length_600_cov_1.343313	600	3.3333333333333335	Unknown	46.166666666666664	91.75	Serratia; Brenneria;
NODE_1929_length_600_cov_1.085828	600	1.6666666666666667	Unknown	63.33333333333333	100.0	Serratia;
NODE_1930_length_600_cov_0.982036	600	1.6666666666666667	Unknown	63.33333333333333	99.5	Serratia;
NODE_1931_length_599_cov_1.290000	599	1.669449081803005	Unknown	50.75125208681135	100.0	Serratia;
NODE_1932_length_599_cov_1.200000	599	1.669449081803005	Unknown	55.425709515859765	100.0	Serratia;
NODE_1933_length_599_cov_1.192000	599	1.669449081803005	Unknown	58.263772954924875	100.0	Serratia;
NODE_1934_length_599_cov_1.158000	599	3.33889816360601	Unknown	58.263772954924875	100.0	Serratia; Serratia;
NODE_1935_length_599_cov_0.944000	599	1.669449081803005	Unknown	60.934891485809686	92.0	Serratia;
NODE_1936_length_599_cov_0.834000	599	1.669449081803005	Unknown	49.91652754590985	100.0	Enterobacteriaceae;
NODE_1937_length_599_cov_0.814000	599	3.33889816360601	Unknown	62.10350584307178	100.0	Serratia; Serratia;
NODE_1938_length_599_cov_0.704000	599	3.33889816360601	Unknown	63.939899833055094	100.0	Serratia; Serratia;
NODE_1939_length_599_cov_0.670000	599	1.669449081803005	Unknown	64.9415692821369	100.0	Serratia;
NODE_1940_length_598_cov_1.354709	598	3.3444816053511706	Unknown	63.54515050167224	100.0	Serratia; Enterobacteriaceae;
NODE_1941_length_598_cov_1.320641	598	1.6722408026755853	Unknown	59.030100334448164	100.0	Serratia;
NODE_1942_length_598_cov_1.118236	598	1.6722408026755853	Unknown	58.69565217391305	100.0	Enterobacteriaceae;
NODE_1943_length_598_cov_1.106212	598	1.6722408026755853	Unknown	58.36120401337793	100.0	Shigella;
NODE_1944_length_598_cov_1.046092	598	1.6722408026755853	Unknown	57.692307692307686	100.0	Enterobacteriaceae;
NODE_1945_length_598_cov_0.837675	598	1.6722408026755853	Unknown	58.19397993311036	100.0	Serratia;
NODE_1946_length_598_cov_0.651303	598	1.6722408026755853	Unknown	66.72240802675586	100.0	Serratia;
NODE_1947_length_598_cov_0.629259	598	3.3444816053511706	Unknown	61.37123745819398	100.0	Serratia; Serratia;
NODE_1948_length_597_cov_1.459839	597	3.3500837520938025	Unknown	63.31658291457286	99.05	Serratia; Serratia;
NODE_1949_length_597_cov_1.212851	597	3.3500837520938025	Unknown	62.14405360134003	100.0	Serratia; Serratia;
NODE_1950_length_597_cov_1.122490	597	3.3500837520938025	Unknown	60.971524288107204	100.0	Serratia; Serratia;
NODE_1951_length_597_cov_0.975904	597	1.6750418760469012	Unknown	63.81909547738693	100.0	Serratia;
NODE_1952_length_597_cov_0.871486	597	1.6750418760469012	Unknown	62.14405360134003	99.5	Serratia;
NODE_1953_length_597_cov_0.771084	597	3.3500837520938025	Unknown	67.00167504187606	88.65	Enterobacteriaceae; Serratia;
NODE_1954_length_597_cov_0.718876	597	1.6750418760469012	Unknown	46.56616415410385	100.0	Serratia;
NODE_1955_length_596_cov_1.301811	596	1.6778523489932886	Unknown	63.92617449664429	100.0	Serratia;
NODE_1956_length_596_cov_1.152918	596	1.6778523489932886	Unknown	62.08053691275168	100.0	Serratia;
NODE_1957_length_596_cov_1.118712	596	1.6778523489932886	Unknown	66.2751677852349	99.5	Serratia;
NODE_1958_length_596_cov_1.090543	596	1.6778523489932886	Unknown	51.51006711409396	100.0	Enterobacteriaceae;
NODE_1959_length_595_cov_0.875000	595	3.361344537815126	Unknown	63.36134453781512	98.95	Serratia; Serratia;
NODE_1960_length_595_cov_0.852823	595	3.361344537815126	Unknown	68.73949579831933	100.0	Serratia; Serratia;
NODE_1961_length_595_cov_0.844758	595	1.680672268907563	Unknown	52.10084033613446	97.4	Serratia;
NODE_1962_length_595_cov_0.792339	595	1.680672268907563	Unknown	57.98319327731093	100.0	acyl-carrier-protein;
NODE_1963_length_595_cov_0.568548	595	3.361344537815126	Unknown	64.2016806722689	99.65	Enterobacteriaceae; Serratia;
NODE_1964_length_595_cov_0.534274	595	3.361344537815126	Unknown	60.0	99.4	Enterobacteriaceae; Enterobacteriaceae;
NODE_1965_length_594_cov_1.066667	594	1.6835016835016836	Unknown	53.03030303030303	99.0	Enterobacter;
NODE_1966_length_594_cov_0.947475	594	1.6835016835016836	Unknown	60.94276094276094	100.0	Serratia;
NODE_1967_length_593_cov_48.396761	593	1.6863406408094437	Unknown	65.59865092748736	100.0	Pseudomonas;
NODE_1968_length_593_cov_0.433198	593	1.6863406408094437	Unknown	65.43001686340641	99.5	Serratia;
NODE_1969_length_592_cov_1.572008	592	1.6891891891891893	Unknown	61.6554054054054	100.0	Serratia;
NODE_1970_length_592_cov_1.425963	592	1.6891891891891893	Unknown	58.108108108108105	100.0	Serratia;
NODE_1971_length_592_cov_1.302231	592	1.6891891891891893	Unknown	62.66891891891891	100.0	Enterobacteriaceae;
NODE_1972_length_592_cov_1.012170	592	3.3783783783783785	Unknown	67.9054054054054	99.1	Serratia; Serratia;
NODE_1973_length_592_cov_0.843813	592	3.3783783783783785	Unknown	59.96621621621622	99.65	Enterobacteriaceae; Enterobacteriaceae;
NODE_1974_length_592_cov_0.770791	592	1.6891891891891893	Unknown	54.729729729729726	100.0	Serratia;
NODE_1975_length_591_cov_1.111789	591	1.6920473773265652	Unknown	60.06768189509306	100.0	Serratia;
NODE_1976_length_591_cov_0.977642	591	1.6920473773265652	Unknown	63.7901861252115	100.0	Serratia;
NODE_1977_length_591_cov_0.727642	591	1.6920473773265652	Unknown	66.49746192893402	100.0	Serratia;
NODE_1978_length_590_cov_1.560081	590	3.3898305084745766	Unknown	41.186440677966104	100.0	Shigella; Serratia;
NODE_1979_length_590_cov_1.507128	590	1.6949152542372883	Unknown	62.37288135593221	100.0	Serratia;
NODE_1980_length_590_cov_1.376782	590	1.6949152542372883	Unknown	52.3728813559322	100.0	Enterobacteriaceae;
NODE_1981_length_590_cov_1.103870	590	1.6949152542372883	Unknown	58.30508474576271	100.0	Serratia;
NODE_1982_length_590_cov_1.004073	590	1.6949152542372883	Unknown	65.42372881355932	97.6	Serratia;
NODE_1983_length_590_cov_0.910387	590	1.6949152542372883	Unknown	63.05084745762712	100.0	Enterobacteriaceae;
NODE_1984_length_589_cov_1.434694	589	3.395585738539898	Unknown	61.62988115449915	100.0	Shigella; Enterobacteriaceae;
NODE_1985_length_589_cov_1.008163	589	1.697792869269949	Unknown	63.497453310696095	100.0	Serratia;
NODE_1986_length_589_cov_0.951020	589	1.697792869269949	Unknown	59.08319185059423	100.0	Enterobacteriaceae;
NODE_1987_length_589_cov_0.875510	589	1.697792869269949	Unknown	65.87436332767402	99.1	Serratia;
NODE_1988_length_589_cov_0.867347	589	3.395585738539898	Unknown	52.29202037351443	100.0	Enterobacteriaceae; Serratia;
NODE_1989_length_588_cov_1.678937	588	1.7006802721088436	Unknown	49.48979591836735	100.0	Serratia;
NODE_1990_length_588_cov_1.462168	588	3.4013605442176873	Unknown	61.564625850340136	100.0	Serratia; Serratia;
NODE_1991_length_588_cov_1.051125	588	1.7006802721088436	Unknown	49.48979591836735	100.0	Enterobacteriaceae;
NODE_1992_length_588_cov_0.629857	588	1.7006802721088436	Unknown	51.36054421768708	100.0	Serratia;
NODE_1993_length_588_cov_0.580777	588	1.7006802721088436	Unknown	67.00680272108843	95.4	Serratia;
NODE_1994_length_588_cov_0.576687	588	3.4013605442176873	Unknown	52.55102040816326	98.55	Enterobacteriaceae; Serratia;
NODE_1995_length_588_cov_0.402863	588	1.7006802721088436	Unknown	66.66666666666666	98.9	Serratia;
NODE_1996_length_587_cov_1.395492	587	1.7035775127768313	Unknown	45.4855195911414	100.0	Serratia;
NODE_1997_length_587_cov_1.258197	587	1.7035775127768313	Unknown	57.5809199318569	100.0	Enterobacteriaceae;
NODE_1998_length_587_cov_1.245902	587	3.4071550255536627	Unknown	54.68483816013629	100.0	Serratia; Serratia;
NODE_1999_length_587_cov_1.229508	587	1.7035775127768313	Unknown	63.03236797274276	99.5	Serratia;
[truncated: 4,112 more rows]
