# Supplementary material for: SprayNPray: user-friendly taxonomic profiling of genome and metagenome contigs
Source: BMC Genomics. 2022 Mar 12;23:202. doi: 10.1186/s12864-022-08382-2 (PMC8917688; doi:10.1186/s12864-022-08382-2)
Supplement: Supplementary file 33 — Additional file 33: Supplemental File 31. FASTA file generated by SprayNPray, representing a subset of contigs from the contaminated Pseudomonas P41_118 assembly that match Pseudomonas aeruginosa. [file 12864_2022_8382_MOESM33_ESM.gz]

Archive with 1 entries (1 files):
- Supplemental_File10-P41_119_pseudomonas.fa
