# Supplementary material for: SprayNPray: user-friendly taxonomic profiling of genome and metagenome contigs
Source: BMC Genomics. 2022 Mar 12;23:202. doi: 10.1186/s12864-022-08382-2 (PMC8917688; doi:10.1186/s12864-022-08382-2)
Supplement: Supplementary file 34 — Additional file 34: Supplemental File 32. FASTA file generated by SprayNPray, representing a subset of contigs from the contaminated Pseudomonas P32_36 assembly that do not match Pseudomonas aeruginosa. [file 12864_2022_8382_MOESM34_ESM.gz › Supplemental_File11-P32_36_nonpseudomonas.fa]

>NODE_30_length_20038_cov_1.687497
GCGTTTGCAGAAGAAGCCGGACGCATACGCAGAGGAAGACGCGAATGCCGAAGAAAAAGTTCATTGATCAGCTGTTTAAGGCGTGCAAGAAAAGAAATCCGGATTTGACAAAGCAGGAGCTGGTGCTGTTCTTCTACTGATTGACAACACCATATCAAGGGTCGCTAACGCGGCCCTTTTTTATTGCCCCACGGTTATGGGTAATAAAAATCTATTTATGGTTGATCTATTTTTGCTTTGCATGCATTCTTACATCACTGACGACAGTAAAAGGGGCCTATGAATGAAAATTGTTACCCGGGCCGAGGCCATAAATCTCGGTCAACTCCGGTTCTATACCGGCAAGCCTTGCCGTAATGGTCACTACTCTGAGCGCTTTACGAGTAACGGCGTTTGTGTGGAATGCTCCGCGCAACACTCATCCGCTTACCGCAAGCACATCAAGAAACTGATCCACGACGCTAGGGCAAAAGTAGCGGAGGTGAGCTGATGGCCGGCGACTGGATAAAAATGCGTTCTGACCTCCACACACATCCGAAAATTGTCCGCATGGCGTCCGCATTGAAAGCGGACAGACTTCGGATTGTTGGCGGACTACATTCCGCATGGTGTCTTTTTGATGTCCATTCTGTTGACGGATTCCTTGACGGTTACAGTCCTGAAACGCTCGACGACATGATCGGATTTCCTGGATTTTCTCGCGCAATGATGGCTGTTGGCTGGCTGGAAGTTGACGGCGAAAACCTCGTAATGCCCAGATTTGACGAGCATAACGGGCAGTCTGCCAAGCGTCGCGCGCAGGATGCAGCGAGGAAAAGAAGCGTCCGCAAAATGTCCGCATCGCAAGCGGACAAAATGACGACCAGAGAAGAGAAGAGAAGAGAAGATCTAAAAGATAAAGATCCCCCTCTTACTCCCCCAAAGGAAAAACAAGCTTATCCCTATCCGGAAGGATTGAACGTATCCGCCTGGGAGGAGTGGAAGCAGTATCGACGTGATTTGAAGATCAAGGCGTATGCACCGACGCCAAGGAGCGAAGGGGCAGCAATCACGAACCTGTTGAAGCTGTCAGGTGGAGATCTGCAGGTGCAGGCAGAAATCATCAAGCAAAGCATGGCCAATAGTTGGCATGGGTTATTTGAACTTAAGACCGGAGGCAACCATGAGACAGGCGGGCGATATGGTGCGGGACCTGATTACAAAGGCAACGCAGTCGAAGCAGTTCACGCAGCAACAGCCAGGATGCGAGAGCAATACGGACTCACAAGCACTGGACAGAACAATCAGGATTTGGGATCGCATGGTGGAGCTGTATTCAGACAAGTGGACCAGGCGGAACGGGCTGACCCCGCCATCACTCTGGATCAACGCGATTGGAAAGCTGTCTGACGCTCAGATCAAGGCCGGCATAGGTGAGTGTATGAGGCAGTGCCTGGTTGAAGGCAATAAGTTTGCTCCGGACTTATCCGACTTCTTGGCATACGTCAGCAGCACCACAAAGCATGGCCTTGGAATCGACGTTGACGAGGTGATGCAGGAGTTTAACGCCTACTGCAAGAATCGAAGCCGCTACAGCTGCGCGGAAACATATCCGTGGAAGCATCCGGTTTTCTACTGGATATGCTGTGACCTTCGCTCTGAGATGATCCAGAAAAACCTTACCAGCGGAGAACTGGAAAAGCTGGCAAAGAAAAAACTGAATGCTTGGGGCGCCAAAGTGCAGGCTGGAGAATCGATCCCCGATCCGGTTCCCTTGCTCTCTGAAAAAGCATCCTCGCGGAAACGCGGTGCACCTGGTGCTGGCCATTCCGCAGCAATGGAAATGCTGGCGAGATTGCGAAATGGAAAACCGAATACGAATTGAAATGCTGAAATTTCCGCGGCTACGGTGGGTAGATTGCGTTAAGTGCCTTGATGGCATGTAACGAGATGGGTTAAGCCATAAAATCGATTGTAGGCCCGTACGGAGAGTTTTATTGCATGTGCGATTTGTGAGAGCAATCGCTATTTTTTAGTTGCAAATAATTACCTAATTGGTAATGATTACCTAAAAGGTGATTTAAGGAGTGAGCAGTGAAGCGAGTTGCAAACCGTTCCTTTGCCCTTGGCCGCCTTAAGACAGGGCAGATGAATAAAACCGAAGAGGCGTATTTCGCTGAACTCAATACGCAGAAGTCATCTGGCTTGATCGCCTGGTTCAAGTTCGAAGGGGTAAAGCTCCGCCTGGCAGATAACACGTTTTACACGCCTGACTTCGCAGTGATGCGCGCAGACGGAACGATTGAACTGCATGAGGTGAAAGGATTTTGGACTGACGACGCCAGGGTAAAAATCAAAGTCGCCGCTGATATGTACCCATTCAGGTTTATCGCGCTCAAGGCCAAAAGCAAAAAGGCCGGCGGTGGCTGGCAGCAAGAGGAGTTTTAACGATGGACAACATCGACGATGCAAACGAGCGCGCAGCCACATATCTGCAGGCGCAGATCGATGCGGTAACCAAAAAGTCATCACTGCCGGCGGCGCACGAATGTGACGAGTGCGGCGAAGAAATACCAGAGGCACGGCGCAGAACCGTGCCAGGCGTTCGGCTCTGCATCGACTGTAAAGAGCTGGAAGAACTGAACCAACGTACACACAGGTAAGGATTTGATAATGAAAAATATCGTTGAAAATCAAGGTATAAAAACTGATAAGCCGTTGCCAATGAGTTATGAGGCACTGAAGGCTGAGCGCGATGCGCTGGAACGCCAGCTTTTAATGTCTGAAGCCAAATGCAAAGGATACTTTTCTGATGCCGCGGCAGCGTTAATCAAGAGCGATGCGCTGGCTGTGGAGAATCAGGCGCTGAGGTCATCGGTTGACCTTATTGCCTCCGCCTACACCGAAGGTGAGCCAGCAGGGTTTGAAATCGACAGAGCACGCCATATCGAAACCCCAGCCACTGACGCAGCACTTGCAGCTATCCAGGCGCAGGGAGTGGAGAAGTACGCAGCAGACCTTGACCAAATTGCCTCAGAATCCAATCCAGCAGAACCAAAGCATACTGTCGCATCAAGCTATGCAGATGACGCTCGCTCGTTCGCTAAGAAGCTGCGGGAGGCCAAATGAAAGAGCGCCCAGTGATGCCAGCCCTGACACACAGCGAGCTTTGCCTGATTGCCGAACGGTTCCTGCGCAATAACGGTTTCTCGGTCGCTTTCCATGATCGCTTTGTTGCCGCTGTATCCACCGGCGAACAGCCTGACGCAATTGGATTCCGTAATCTAGCCTCCTGCCTGATCGAAGCGAAGTGTTCTCGAGGTGACTTCCTTGCCGACCGGAAAAAGCGATTCCGGATTCAGCCTGAGCTTGGCATGGGGGATTGGCGCTTCTTCATCTGCGAGCCTGGACTGATCCGCATCGATGAGCTGCCAGAGGGCTGGGGGTTGCTGAACGTAAAAGGTGGGCGCGTTTTTAAGGTTCACGGCTGGCCGGGTAACGCGATGTGGTGCACCAACAAGAACAAGCCATTCCGCGCCAACAAGCAGGCTGAGTGCGATTACATGTATAGCGCTCTGCGCCGCATGCAGATTCGCGGGCATCTGTCAGAGGTTTATGACGGACTCCCTAAACAGGCTGGTGACAGCGCTGGGGAGGTGGAGCAATGAACGTAACCGTCAATTCTTACTTCTGCGGCGCCGGCCTAATGGATATCGGCCTAATGGATGCCGGCATCAAGGTTAACCAGGCGTTTGAACTGGACGCTGACGCATGCAAAACCTACCGGCACAACCTTGGCGACCACGTTAAGCAGTGCGATATCAGCCAGGAATTGGTTTTCGAGCAGGATACCTGCGACGGCATGGTTTTCACGTACCCATGCACGAAATACTCGACGATCGGGGATATCCACGGCGTGCGCACCGGCGATGATTTGTTCCTGCATGCTCTCCGTCACTTCGCGCTGGCAAAGCCCGAATTTTACGTGATCGAGAACGTGCCGGGGATGCGTGCGTTTCCTGTCGTGATGGAGGCCATGACTCGCATGCCTGACTACTTCATTCAGGTGTTCTGCCCGATCAAGTCTGAAACTTGGCTACCACAGAAGAGAAGCCGTCTGATCATCATCGGCACCCGACGCACCTTTGCCGTGCGTCCGCCGGAAAATTCAGCGCGCATCCCGCTGTCGGCGATTCTGGAAGATGACCCGCAAGTTACGCTGCCGTCCGCCATCGCCAAGCGCATGAGCGGCGCTTACCGAGATTTGCCCATCATCAGCGACCCGGCAGCTGGCGATCTTGCGCCGACATGTGTCGCCCACTACGCGAAAGACAAGAGCACTAGGCTCGTCGTCGATAAACGCTTCCCACTTGGCGTGCGCCCGTATTCGAAACGAGAGTATGCACGCCTGCAGGGTGTTCCTGATTGGTTCGATTTCCCGGTATCCGACACTGCCGCTTACAAGCAGATCGGCAACGGCGTGAGCGTTCAGGTTGGCATGTGGGTTGGTGCGGAGATGATCCGCTATATGGGGCAAGTGAGAGGTATTGCAGCATGATGGACAATAAGCTGAGCGAACTGAGCAAGCCTGTATTTGAAATCGAAGTTTCCGGCGGTCATTGGCTGAACTGTACATCAGGGAAGTTAACCCCTGATGCAGGTGCCGATTTCAGCGACTGGCCTGACGGAGTTAATCGCCTCTACTCGCAAGAGTACGTCTCCGCCCTGCTCGCCGACAACGAATACATGCGCTGGCGCATCAAAGAAATCGATCTGCTGTTCGGCCAAATGCTACTGACTATGCAAGCGGCGGTTATTGAAATTGAACACGGCGAAGGGCCAAGCGCTGCGATGCAGTGGATCGTCAATAAATTGATGGGGCCGGGTGAGTTTGCGCCGGATAGCGAAAAAGACGCGCAGGCATATTTCAATCGCGAGTCAGAGAAAATCGACGTTGAGTTCAGCAAGTGCATGGACTTCTTCGAATCACGACGCAAAGCCATGAAGGAGCAGAGCAATGGATAAATTCAGCGAACTAAAAGCGGCCGCAATGGCCGCAACTCAGGGGCCGTGGGAATGGTTCACAAGCAACAGCATGGCGCGATTGAGCAGCATTCCAAGTGGCAAAGATGGTGATGTGCTGAGTGCTTTTCGCGCATCCGATGGAGTGCCGTGTGTGAGCGTTAGCCAGCACGATATGGCATTCATCGCCACAGCTAACCCTGCTGCCATTCTCGCCCTGCTGGCAGAGCTGGAAGCGAAGGATGAGCGCATCGCCGAGCTGGAAGCCATCCGCGCAGACGCCTCTCAGGTGTTCAAAGAAATCGGCAACGAGCTGGGCTGCAATCCCGACAACGAGTCGATCATGATGGCTATCGATGAGCTGAAAGCCCAGGCGAAGGTTTGGGAGTCGGCAGCGACAAAGCATCTGGCACGGGCAGAAGAGGCAGAAAAGCGGCTGGCTACGCCGGTGCGGTTGCCGAACAAGAATGATGACGAGTTTTGGTTCGATGGCGTGTTCCAGGTGGCGAAGTTCGACCGTGCAGTTGAGCCGGCCATTAGCGCTGCTGGATTCAAGTTTGTGGGGGATGAGTAGCCATGCCAACACATTCAGAGTTGATTAGCTTCACGCGGGACAGAAAGGAGAACACAACGACCAGCATCTACCACACCGAGCAACATTCATATAATGCCGGATCGGTCGTCATGCAGAATCTTGTTATCCGTGGCGGAGGCATGTTCAGGCGATATACCGCCGATATGCGTTTTGATGACTTCCCCGCCTGCGGTTCTGAGCGTGAAGCAGCACTGAAACTTGCCGATTGGATGCAGCGTCTTGGCGCTGCCATTGAAGACCACTGGAGCCAGCCATGACACGAACACTAACGACTGAGCAGTTGAGAGCAGAAATGATTGAGAAAATCGCTGTGGCGTCAGGCCTGCGGGCGCGGGATGGGCGTAATGTAGTGGCCGAGGCAATCTACGCCGAAGTTGTCGAACCATTGCTGGCGGCTAACCGGGAGGCGCAGCCGGTGGAAGATGACGGTATTTTTAGGCCTGGTGACGCCGTTGGCGTTTTCAATGTTGGTTGCGAAACCTGCCCTGATCATCTAGTCGCCTGGACTGTTAAAGGCAAGAGCTTGCCAGTTGGTAACTACTGGCTCTACACCGCCCCGCCAGCGCCAGCCAACGCCGTGGCATGGGAAATGCGCTACTGGAGCGACGGTTATAACATCTGGGGAGAGTGGGAGCGCATCACAGCAGAACAGCACGCAGAGATGAGCGTGAAGTACGCGGCGGACAACGATTACGAGTTTCGTGTGCTGTACGATGCACCGCCAGCGCCAAAATCGAACGCGGCAGACTGGGGCATCGACAAATCAACCGGTACGCCGATCCTCGTCTACAAAAACTGCAGCGTGATTGAGTCGGAGCAAGCACACTACGTGCTTTCGCTCATCAACAGTTCGGCGTCAGCGCCAGCAGTGCCGGATGCCATTATCACGGCACCAATTGATGCTATGCGCTGCGGCCCTGCTGCGAGTTATGTTCTTGGCTGGAACGCCTGCCGCGCCGCAATGCTGGCAGCAGCGCCGGGGGAATCATGAAACGAACGGCGTATGTGTTTCTTGTCCTGGTGCCAAACATAGCCTACTGCAAAACAGTGGGATTTACAGGCATGTGCATGGAGAAGGTGGGGAGCAAGCTGCGGCTACATTGCTTGAGGCGAATAACTCGTGTGATGGATAAAGTGCCGGAGGATTGGAATGGCTAAGAGCGATGAACAACGCAAGGCTGACGCGCGCGACCGTAAGCGCGCCCAGCGCCAACGCGAAAGAGAAGCGGCGAGCAGCGCAGCTGTAAGCGGCCGGCGCCGGATTACGTTCGAGGTGAGCGATCACATCTTCGAGCAGATCAAGGCCAACTGTAGTGCGCGTCGCCCTGGGAAAGAACCGTATAGCGTTGATGAATACTTCGAGTTGCTGGCGGTGCAGGACATCAACCAACTGAAGCGCCAGCTTGCTGAACTGGCTACCCATAAATGCCAGTGCGGTGAATCGATGCCTGGACCTGCCGGCGGGTGTTACCGAAATGGTGAAGCGGTGTGCGGGCAGACACAGATCTGGCGAGAGCTGATGCTCAAGACGCTGTAGCCGATTGCGGAAAATTTGACTCATCTGGTCTAAAATATTACTGTCCATACATACAGTATTTGCGGGTGGGTTATGAGCAAGAAAGCAGACATTTATCAGGTGGTCTACAGGGGAGAGTGGCTGCAGCAGTTTGTTCCAGGTGGATGGGTTTTCTTTCAACGTAATATCGAATATGGCGGTGGCTATTGGCTTGGCAGGACATACGAGAATGTCTTCATGATCGAGTATGAGCGGCCGGTTTCGCTTAACGAGGGAATCCAGTTTATCCTTGCGATAATGGCGATAGAACGCAACTCGCCGACATTTGACGATGACTTCGAGCTAGTGTGACGTGTCACACAATAGAGCGTGACAATGAAATAAGGTCACACATGATAAAACCGCCGCTTGGCGGTTTTTTACTGCGTGTTATGATATTACCCGGGAGGTAATTTTTATGGCGAGATACGGTAAACTTAACGCGCAGATGGAACGCTTCTGCCAGGAATACATCAAGAACCCGGACAACCAGACCGCAGCGGCGGCGGCGGCCGGTTATAAGAATGCAGCCGTGTCTGCGTCCCGAAATATGGATAGCCCGAAGGTTCAAGAACGCATCGCGGAACTGATGAAGCATCGCAATAAGCGCACCAAGATAGACGCTGACTACGTTCTCAAGCGGCTGGTGGAAATCGATGAGTTGGACCTTGCCGATATCATGAACGATGATCTGACGCTGAAACCACTGAGCGCGTGGCCGAAGGCGTGGCGACAATTCCTGTCTGGCGTGAAGGTGGCGGAACTGTTCGAAGGCCAGGGCGATGACAAGCAGATGATCGGCGTGCTCAAGTCAATCAAGTGGCCTGACAAAGTGAAGAACCTTGAGATGATTGGTAAGCACGTCGATGTTCAGGCATTCAAAGACCGGGTGGACGTCAATGTTAACGTGACCCTGGCCGATCGTATGGCCAACGCCCGCCGGCGCGCACTGGAGAAAAATACCAAGTGAGTGATGACGAAGAGCTACTCGAGCAGCAACTCGTTGAGGATATCGCCAGCTTCACGCATGACCCTCACGGCTACGCGCTCTATGCGTTCCCGTGGGGCGAGGAGGGAACCGAGCTGCACGACTCAGCCGGGCCGCGTCAATGGCAGGGTGAAGCATTCGATGAGATTGGCGCCCACCTTCAAAACCCAGCTACCCGCCACCAACCGCTGCTAATCTGCCGCGCTTCGGGGCACGGCATCGGCAAGTCAGCCTGGATCTCAATGCTGGTTAAGTGGGGCATGGACACCTGCGAAGACTGCAAGGTGGTGGTGACCGCAAACACCGAGAACCAGTTGCGCACCAAGACCTGGCCGGAGATCGCCAAGTGGCAACGCCTGTCTATTACCTGCGACTGGTTTAACTGCACGGCTACCGCCATCTATGCCAACGACCCGGCGCACGCAAAATCGTGGCGCGCGGACGCAGTTCCGTGGTCAGAGAACAACACGGAGGCCTTCGCAGGCCTGCACAACAAGGGCAAACGCATCATCCTGATTTTCGATGAAGCATCCAACATTGCGGATCTGGTGTGGGAGGTTGCCGAGGGCGCGCTTACCGATGAGGGAACAGAGATTATCTGGGTGGCATTCGGCAACCCTACGCGGAACATGGGACGATTCCGTGAGTGCTTCCGCAAGTATCGCCACCGCTGGAAGGGTAAGCAGATCGACAGCCGCACAGTGGAAGGCACCAACAAAGAGCAGATCGCCAAATGGGAAGAGGACAACGGCGAGGATAGCGATTTCTTCAAAGTGCGCGTGCGCGGGATATTCCCTGACGCCTCTGAAACGCAGTTTATTCCCACAGGCCTTACTGATGCAGCGTTGACGCGTGTGGTTACAGAGCGCGATGTGGCGCACGCACCGACAATCATCGGTGTCGACCCAGCATACTCCGGCGCTGACGACGCGGTGATCTACATGCGGCGCGGACTTCATGCGAAGCTTCTATGGCGTGGAAATAAAACAACCGATGACCTGATTATGGCTAAACGCATTGCCGACTTCGAAGACCAGTATCACGCTGATGCTGTGCATATCGACTTTGGCTATGGCACTGGCCTGCACTCAATCGGAAGCGGCTGGGGGCGTTCATGGACACTGGTGCCATTCGGTAGCGCGTCGAGCGACCCGCAGATGCTGAATAAGCGCGGTGAGATGTATAACAATGCCAAGACCTGGTTAAAGCTTGGCGGCGCGCTGGATGAACGCGAGACAGCAGAGGATTTATCAGCGGCTGAGTACAAAGTTAGGACGGATGGAAAGATAGTGCTGGAGCCAAAGGAACAGATTAAAGAACGGTTAGGGCGATCACCGGGTTGCGGTGATGCATTTGTGCTGACGTTCGCTTATCCGGTTACGAAACGCCAGCATGCTCTACCAGGCGAGAAGCGCGGCGGGGCCGTAACAGACTATGATCCCTATGCGTGATGTTTTTGCAGAATATCGAACTGCCTAAATTTCTCAGGTGGTTGACATAAAAAAGCCCGCATTAGCGGGCTGTTGTTATTTGCCTTCGTGCAGCCTCTGTTTGAGCAGATAGCCTTCCAGCGCCCAGATTTTTTGCACGGCGTTGGCGCGGGCGATCTGCATGCCGATTTCGGCGTCGAAGTTCTCCGGGCTGGCGCAGGCGCTTTCACCGGTGACGGTGAATCCGTTGCGCAATACCAGAACGCAGAATGTTAGCAGGTGTAATGCGTCCGGCGTTGCCAGTGGGTACGGGTCATCATGGAAATTATCAGCGGCTGATTTATCGTAGCCTTGAGCGGCAGTGAAAAAATGCTCACTAGCGATAACGCTCTCGATATGGTCAGGCGTAACGCGCGGCGCTGTTTTGCCTTTGGCTTGGATTTCCTGCTCGATTTCTTTGTCGTTCATCGAATGATTCCTCGTTAAAAAAATGCCCGCGCAAGGCGGGCTAAATCCTACACACAGCATTTCAGGTTGATAACGGTCACGGCTATCGTGAAACACCATCCACCAAGTTCCGACACCCCCTACAAGTGTTTGCACCTGATTAAGTTCGGATGATGCTTCGCGATAGCTCATCGAGAGCACCGATACCAGTTTTATACTGTGTAGTGTGATAGAAGCTGGCTCGGCTTACGCCCTCAATGATTACCATAAAGGTAATTTGTTTTGATTATAACGTCAACAAATTAGTCAAAATAATTCTCATGTGGTTTAATTGGTAATTATTTTGGAGGGTTACGCGCATGTGCATGAGTTCGCCGAAGGTTTCAACGCCACCGCAGCCACAGGCAGCGCCGCAAGCGCAGGATGCTGCAGTGATTGATGCTGCCGACAAGGATAAGGCTCGACGCCGTGCAGCCGCTGGCCAACAGTCGACAATCCTTACCGGTGCGCAGGGCGCCACAGGCCAAGCCAGCACCACCGGCAAAACTCTGTTGGGTGGCTGATCATGGCTGAGCAGGAATCCCGCAAGCAGTTTCTTGAAAAGCAGCTATCTCAGCTCGTAACCGCGCGGACGTCGTATGACTCGCATTGGAAAGAGCTGAGCGATTTCATCCTGCCAAACTGCGGACGATTCCTGACAACCGACGCCGGGCGCAACAAACGCAACACCAAGGTTGTTGACCCTACCGGCGGGCTTGCTTCGCGCACTCTTGAATCTGGCATGTTGTCCGGCATCACTAGCCCGACGCGCCCGTGGTTTTCTCTGAGCACTCCAGACAAGCAACTGATGGATAGCTGGCCGGTCAAGATGTGGCTTTCTCAGGTCGTCGAATTGATGAACGACGTGATGAACAAATCAAACTGGTATCAGTCCCTGACGGTGCTCTACCGCTACCTTGGCACGTTTGCCACCGGTGCGATTTCCATCCTGGAAGATGAAGAGGATGTGATCCGCACGCATGTGCTGCCGATCGGGAGCTACTACATCTCGAACAGCGATCGCCTGCAGGTCGACACTGTATTTCGCAAATTCTCCATGACCTGCCGCCAGTTGGTGACGAAGTTTGGAAAGGAGAACGTGAGCGATGCCGTGGCATCCGCATGGGATACCGGCTCGTTTGAAACGTGGTTCGAAGTCGTGCATGCCGTATTGCCGAACACCAACCGTGACACTGGAAAGCTGAACGCGAAGAACAAGCGCTTCAGTTCGATTTATTACGAACCAGGCGGCTCCGGCGACAAACTGCTGAGCGAGTCGGGTTTCGATGAAATGCCTATCTTGGTGCCGCGCTGGGACATCAACGGTGAGGATGCATACGGCTCATCATGCCCTGGCATTCTGGCTCTGGGTGGCGTTAAGGCACTGCAACTTCAGCAGAAGCGAAAAGACCAGGCAATCGACAAGCTGGTTAACCCGCCAATGATGGCGCCAAGTTCGATGAAGAATGAACGCCTGTCGTTGCTGCCTGGCGATGTTTCCTACTACAACGGCGCCGGCGACACGGCTGGATTCAAACCGGTTTACGAGATTAACCCCCGCATTCAGGAACTGCTAGGCAGCATTCAAGACGGGCGCCAGCTTGTTAATGAGTGCTACTTCGTTCCGCTGTTCAACATGTTCAGCAACGTAAACACCCGCAGCATGCCGATCGAAGCGGTCAACGAGATGCGCGACGAGAAGATGTTGCAGATCGGACCGGTGCTCGACCGACTGAACGATGAACTGCTGGACCCCGCTATCGATCGGATTTTCAACATCATGATGCGCCGCGGCATGTTGCCACCGCCTCCGGATGAACTGCAGGGTCAACCACTGCGCGTGGAATACACCAGCGTGATGGCGCAGGCGCAGAAGTCTGTTGGCATCGGCTCTATTGAGCGCTTTGTCGGATTCATCGGGAATATGGCTGCAGCTGGATTCCAGCAGGCCGCTGACAAACTTGATGTTGACCAGGCGATCGATGAGTACGGCGACATGCTTGGCGTGCCTACGACGATCACCAAGTCCGACGAGCAGGTGCAGGCAGAGCGCGAGCAGCGCGCGCAGCAGCAACAGGCAGCGCAGAGCCTGCAGATGGGCGCCGGTGCCGCGGATATCGCGAAGACTCTCAGCCAATCAGGAACTGCAGACCCTAACTTACTGACCAGCATTCAGCAGGCTATGCAGCAAGGCCAGGGGGCGCAGCAATGATGACTCGCGAGCAGCTTCAGCAACGCCACGCTGACGACGTTAAGAAGGTGATGGCAACAGGAAGTGGTCGCCGTTTTGTGTGGGGGCTTCTCGATCAGGCTGGTGTGTTTCGCATCTCATTCACCGGCGAGGTCAACAGCACAATTTTCAATGAAGGTAACCGCAATTCGGGGCTGGCGCTATTCAACGATGTGTTGAAGTTCTGCCCTGAACTGTACCTAAAGATGGCCGCCGAGGCCGAGAAAGACAGAGAGGCTAATCATGGCAACACAACGCCAGAAAGTGATCCGGAATGACGGCGGCGTGCAAGTCGTTAAGGTTCTGAGCGGCGGCGGTTCTTCCGTGGCTTGGGGAGACATCACCGGCAAACCAACCACATTCGCGCCGCCGGCGGCAACCGATTCTGTAGTCGGCGGCGTGAAGCAGGCTGCAACACAAGCTAACTCAACCGCAACCGATGTGGCTGGGCTGGTAACTGACGTTAACGCTCTGCTGGCCAAGTTGAAGGCCGCGGGGATCATGGCTTAAGAGGCAACGCATGAACTTGTTAGAACGTTTGATGTATCGCCGTCTGTGCTCTGAAGCTTCGCCTGAAGGCGGTGATGGTGGCGCAGCCCCTGCAGCAACCGGCGATAACCCGGCAGCAGATGCCAATGCAGGTAATCCGGGGGAAGGTGACAACCCGGAAGGCGAAGGAAAGCAGGAAGGCAGCAAGACGGCCAAAGAACTCGCAGCAGAAAAAGACGCGAAAGAGAAAGCCGATAAGGAAGCTGCGGAAAAAGCGGAAAAGGATAAGAAACCCACGGCGCCGGAGAAATACGAGTTCACTCCGCCGGAAGGCCAGGAACTGGATGCCAATGCTCTGGCTGTGTTTGAGCCGATCGCCAAAGAACTGGGATTGAGCCAAGAGCAGGCGCAGAAGCTGGTCGACATCTATCCGCAGATCCAGCAGCAGCAGGCAGAAGCCTGGAGCAAGCAAGTTTCGGATTGGGGTGAGCAGGTCAAGGCCGACAAAGAAATCGGCGGCGACAAGTTCAACGCCAGTGTAGGCGCCGCGCAGCGCGCGCTGGATCAGTTCGGCAACCCAGAGTTGCGCGAATACCTGAATGCGAGCGGCCTGGGTAATCACCCGGCTCTGGTTCGCTTCTGTGCAAAAGTCGGCAAGGCGATGGCTGAAGATACCTTCGTCGTGCCAAATCAAGGCGGTCAGCGTAGCGCGGCCGACATTCTCTACGGCAAGAAGGAGTAACACCGAATGGCTATTAAAAGCACCAACGCGCTGACGCTGGCAGACTGGGCAAAGCGTACCGATCCTGATGGTAAAGTGCCAACCATCGTAGAACTACTGTCGCAAACCAACCCTGTGTTGACCGATATGCTGTTTGTTGAAGGCAACCTACCTACTGGCCACCGTACCACTGTGCGAACCGGCCTGCCTGCAGCAACCTGGCGCCTGCTTAACTACGGCGTACCATCCAGCAAATCCACCACTGCACAGGTAACAGACAGCACTGGCATGCTGGAAACCTATGCTGAGATTGATAAAGCCCTGGCTGACCTGAATGGCAATTCGGCAGAGTTTCGCCTGTCTGAAGACAATGCCTTCCTGGAGGCCATGAATCAGACTATGGCAGAAACCATCTTCTACGGTGACACTCGTATTAACCCTCAGCGATTCACCGGCCTGTCGGCACGTTATAACGACAAGTCTGCCAAGAACGCGCAAAACATCGTTGATGCCGGCGGCACCGGGTCAAACTTGACCTCTGTATGGCTGGTTGTTTGGGGTAGCAATACAGTTCATGGAATTTTCCCCAAAGGGCAGAAAGCAGGTCTGAACCATCAAGACCTTGGCGAGCAAACCCTGAAAGATCCGAATGGCGGCCAGTATCAAGGCTATCGAACCCACTACAAGTGGGACAATGGTCTGACTGTTCGCGACTGGCGATATGCCGTTCGCATTGCCAACATCGACACCACCAAGCTGGGCGCCGACGACGGTCCGAACCTGGCAAAGCTGATGGTGCAGGCTTTGCATCGCATCCCTAACCTGCAGATGGGTAAGGCTGTGTTCTATATGAACCGCGACGCGGCTGAATACCTGGACATTCAGGCAACTGAAAAAGCTTCTCTGGCGATCAGCGTTAAAGAAACCGAAGGCGTGTGGTGGACCTCGTTCCGCGGCGTGCCAGTGCGTACCTGCGATGCTCTGCTGAGCACTGAATCACAGGTTCAATAATCCCGGCTGAGCCGCCGGGTGCGGCTCTCCTTTCTCACTGATGGAGAGACAAAATGATCCTCGACTATCTGAATATGTTCTCGCAGGCGCAGGCTGTTACGGCAACCGCGCCTTCTACTGACGTTATCGACCTCGGGCCCCTCTATGCCGGTAATGATGTCCGCGATATCGGTCCTGGCTACCCGGTGGAGTTCTTCGCTCAGGTGGCAGCCAATGGCGCGGCTGGCGGTTCAGCTACCGTGACAATCAGCCTGCAGACTTCCAAGACCAGCGATTTCGCCAGTGCAACCACGTTACTGCAGACAGGGGCAATTGCAGTTGCTGATCTGAAGGTTGGTTATCGCTACGTGGCCACTGTTCCACACGGTGTGCAGCGCTATCTGCGCGTCAACTACACCGTGGGCACTGGCCCGCTGACCGCCGGTTCTTTCACTGCTGGCCTGCTGCTGGATGCTGATGCACAACGCAGCTATGCAAGCGCCTTCAACATCACTGTTTAACGGGGCGTGACATGTCACAACTGAAAATGTACCGCGTCACACGGAAGTCATTCATCAACGGGCATCTGCTGGAAGAGGGCGACACAATCGAATATGGCGGCAGGGCTGGCGACAACCTGCAGCTGATCGATGGTGATGGCAATCTGCTGGAAGAGGGCGGCGGCGACAGCGACGACAGCGCGAAGCTGGCCGCACTGCAGCAGCAGTATGAAGAAATCTTCGGCTCCAAGCCGCACCACAAAGCGGGCATCGCCAAATTGTCAGAAGAAATTGAAGCCAAGCGCAAAGAGTTAGGCATCAACTAACAAAGGGGCTTCGGCCCCTTTCTTTCCTGGAGTCCTCGCATGAAAACCGTAAACCTCAAGATCGGCACAGACACCTACGAAAGCGAAGGCGGAAAGCCGGAGACTCGCGACGAATATCCGTGGGGGCTTCGATTCACGCTGAACAATGACACATTGGAAAAGCTGGGGATCCAACTGCCAAAGGTTGGAGAGTCACTGACAATTGGCGGCCTGGCTAAAGTGCTGTCTGTCTCCACCCGCACCGAAGGTGATAAAGCCGAAAGCAGCGTTGATCTGCAGTTCACCGATATTGGCGTTGAGCCGGCGGCCGCGCCGCAGCGTTCTGCTGCCGACACGCTTTATGGCGACGCAGGAGGCGAGTGATGGCATCCGTTATCCAGATCTGCAACGTGGCACTTGGTCGACTTGGCAACAGCCGAGTTATTGCCAGCTTGACGGAAAAGAGCAAAGAAGCGGCGGTATGCTCGCTGTTTTATGAAGACTGCCGCGACGCGGTGCTGGCTGATTTCCCTTGGCGCTTTGCAACCAAGCGTGTGGCCCTTGCCGATCTGGATATCGAACAGCCTGATTGGCAATACAGTTACCGCTACCCGGTGGACTGCCTGCGCATTGTTGCGATCGTCTCTCCAGACGGTGAGCGCTTTATCACGCCAGAAAAGCGTGTGCCGTATGAAGTTGGTTCAGATGAGAATGGCACTGGCCGTTTGATATTGACTGACCTGCCGCAAGCATGGCTGCGCTACGTGACACGCGTCACCGACCCCAACATGTTTGACGCAGAGTTCCGCGACGCACTTAGCTGGCGCCTGGCCGCCGAAATCAACATGCAGATCACTGGCGATGCCAGTCTCGGTAATCGCGCTGAGCAGAAATACCAACTCACCATTTCATCTGCGTCAACGCTGAGCATGAATGAAACCCAGGAGCCGCCGGCGCCGTGGTCTGAGGTTTCCGACGCGAGGGCATCATAATGACAACCAGCCTCATTCAACCGTCATTTGCTGGTGGCGAGGTATCGCCAAGCCTTTATGGCCGCGTTGACCTGGAGAAATATCAGACGTCACTGCGCCGCTGCCGTAATTTCATTGTCCGCCAATATGGTGGCGTTGAGAACCGCCCAGGAACGCGCTATGTGGCGCCGGCAAAGTTTCCCGATCGCAAGTGTCGCCTGATCCCGTTTCAGTTCAACACGGAGCAGACCTATGTGCTCGAGGTCGGCGATCATTACTTCCGCGTGTTTATGGATGGCGCACAGGTTGTCTACTCATCAGGCGCCAGTGCTGGCCAGCCTGTCGACGTAACAACGCCGTGGGCCGCAGCAGATATCGACCTGCTGAAATACACGCAGAGCGCAGACGTGATGACAGTTTGCCACCCGAACTACCCACCTATGGAAATCCAGCGCTATGCACACGATGACTGGCGTACTGCAGAGGTGGCCACAGTCAGCGGTCCGTTTGCTAACGTGAACATTGATGAGTCGATCACTGTCTATGCGAGCGCGACAAGCGGAACGGTAGACCTTACAGCCAGTTCATCGATCTTCAAAAGCTGGCATGTTGGCAAGTTATTCTACATGGAGCAGAAGAACGTCGACACGGTCGGGCGTTGGGTTACCGGTGAGCAAGTTAGCGTTGGGAATATCTGCCGATACCAGGAGAACTATTATCGTTGCGTTGATGCCGGCGAGCGAGGGCATACTGGCCCGGTGGCGCCAACTCATACAACTGGTGATAGTTGGGACGGCTGGGCTGTAGCCGGTTCTGATGCCTATGGCGTCAAATGGCGTTATTTGCATTCCGGCCGAGGTATTTGCCGCATTACGGCCGTAAGCGGAGACGGGATGACCGCCACCGCCGAAGTAGTGATCCGCAAGGATGGTGAGATTGAACTACCCGGCCAGGTAGTTGGCGTCGAGTCCGCAACATACAAGTGGGCGCATTATGCCTGGAATGGTGATGCTGGCTATCCTGGCACCGTCGTTTACTTCCAGCAGCGCTTGATGTTTGCCGGATCACGCAGTCAGCCGCAAACAGTATGGACCAGCCGCAGCGGTGATTATAAGGACTTCGGCACATCAAACCCGACCGTTGATGACGATGCGATCACCTATACCTACGCCGGGCGCCAGCTCAATCAAATCCGTCATCTGATCGACGTAGGCTCGCTCGTAGCGCTAACCAGTGGTGGCGAATACAAGGTGAACGGGAACCAGCAAGGTACGCTGACCCCGTCGGCCTTTCAATTTTCAAGCCAGGGACAGAATGGCGCCAGCCACGTGCAGCCTATTGCGATCAGCAATGTCGCGCTATTCATCCAGCAGAAGGGCGGCGCTGTGCGCGACCTGGCCTACTCGTTCGATGTCGACGGCTTCCAGGGTTCTGACCTGACCATCCTAGCTAACCACTTCTTTATCGGATACCAGATTACCGATTGGGCGTTCTCCATCACGCCTATGTCGATCGTTTGGTGTACACGCAATGACGGCGCTCTGTTGGGATTAACCTACCTGCGTGATCAGCAGGTAGCGGCATGGCACTTACACCCAGGAGCCGGCCACTATGAATCAGTGTGCAGCATCGCCGAAGGAAACGAAGATGCGCTCTATTGCGTGGTTGAACGCACCATCAATGGCCAGCAGCGACGCTATATCGAGCGTATGCAGAGCCGCCTATACGATGTGATGGATGATGCCTTTTTCGTTGACTGTGGCCTGACGTATGACGGCAGAAACCATGACGCCAGCAAAACCATGGCGCTTACCGGTGGCGCAGGTGACTGGCCATACGATGAAGAGATGACGCTGACGGTGGCCGGCGCCAGTTACTTCACTGGTGGCGATATTGGCAGCGAAATCCACATGCCTTATGTCGAGGATGATGTAAGCAAGGTGCTTAAGTTGCTGATCCGTTCGGTCGCAAGTGGAAACCAGGCAACCGTTACCAGCAACCGAAATGTGCCGCCGCAGTTCCGTGGTGTCCCGGTCAGTGACTGGAGCATGGCGCGCTCTACATTCGCAGGGCTTGATCACCTCGAAGGCCAGGCTGTGAGCATTTTGTCAGATGCCAACGTTGAACCGCAGAAGGTTGTCAATGCTGGCACCATTACGCTGGAGAAGGCTGGCTCCGTAGTGCATGCAGGACTGCCGATCGCCGCAGTCATTGAAACGCTGGACGTTAACCTGAACGGCAACGAAACACTGCTGGATAAGAAGAAACTCTTCACGGCCGCATCGTTGCTGGTGAATGAATCTCGCGGTGTGTTTGCTGGTACGCCCGGCGGTGAGATGTACGAATACGCGCAACGCAACGATGAATTTTATGATGACCCGGTCGAACCGAAGACGGGAACCATTGAATTACAATTGGATGCCAACTGGAGCAAGAACGGCCGGCTGATTGTGGAACAGAACGACCCGCTGCCGATGACCATTCTCGCGGTTATCCCGCGCGTAACCGTAGGAGGAATTTAGTGCGCAAGGTTGAAGTTATCGAAGCCACCTTGGAACACGTTGCGGCGCTCTTGCCGCACGTTCGCCAGGCTGACGCCGATGAGTTCGAGGCGATGAGCGGCAAGACGCCAGCTCAGGTTCTTGAGCTGGCGCTGCGCACTTCTGCATTTGCTTTCGCTGGGCTGATCAATGGCGAGGTTGTGACCATATTTGGCGTGGCGCCACGGTCAATGATAACCGGTTCCGGGGTTCCGTGGCTGGTGGGTTCTGACCTGCTTGAAAAATACCAGGCCACTTTCACCCGTCGGTGCCGGCCAGTTCTGCGTCTTTTCCTGCAGCACTACCCAGAGCTGGAGAACTATGTCGACGCGCGCAATACCGCGGCGAAATGCTGGCTGCACTGGCTGGGGTTCACCATCCATGAAGCGAAGCCCGTTGGCCGTGCCGGGCTTCCATTCCACAGATTTGAAATGAGACGAGGTGATCATGTGTGAGCCAACCACGATTATTGCAGGTGTTTCTCTTGCAGTTGCTGCAGTAAGCGCATATGGGCAAGTTCAGCAGGGACGGCAGCAGGCAAAGATCGCCAACGCCAACGCAGATGCGCAAGAGATCGCCGCGCTCGACACGATTAATGCCGGCAATGCGGAGGCTGCACAGCAGCGACAACAGACTCGACAGTTACAGGGCCAGCAGGCAGCAGCATTCGGCGCCGGCGGAACCGACATGACCAGCGGAAGTGCGCTGAATATCTTCGGTGATACGGCGGCCGGCGGACAGCTTGATGCTCTAACTACCGTCAATAACGCAGAGCGCCAGGCGGCTGGCCTTAACTTCCAGGCTGGTGTTAGTCGAGCTCAGGGGCAGATCGACAGCAACGCGGCAAACCTTGGAGCAGCAACGACAATCCTGAATTCCTCACTTACCGCATATGGCGCTTATAAATCGTCAGGCGCGCTGGATAAGCCAGCTACCAAAGCCGGCAGTGGTTCCAGCAACAACATGTTTAGCAATGCCCGCAGCAGTCGCTACGGCTCTAACGCATTCACGTTTTAAGGGGGAATGATGCCTACAGTACCGGTATATCAGCGCCAATCGCAATCACAAGCGGCGCCGGTTAATACGCAGGATTTGCGTATCCCCAAAGACAACGCTTTCACTGCGCTGGCAGACGTTGGTTCTAATGCGTTGGGAATTTATCAGCAGCAGCGGGAACGCGAAGATCTGGCTTTCGCTCAAAACGCCCTGATGCAATTCAACCAGCAAGCCGATGACC
>NODE_32_length_7601_cov_1.527726
CAGTGAAATGGATCAGAAGTTCCCTGAGATCGAAGCCTTTGCCGACATCGGCGAACATATCGACCAACCGGTCAAAACCTACTCCAGCGGAATGTATGTACGTTTGGCTTTTGCCGTTCAGGCTTGCATAAAACCTGAAGTGCTCATCGTTGACGAAGCTCTGTCGGTCGGTGATGAGAAATTCCAACGCAAATGCTTCGACTATATCGAATCCCTGCGCGCGCAGGGATGTTCGATCATCCTAGTGACACATTCAACATCGACCGTAGAGAAGTTTTGCCAGCGCGCTATTTTATTGCGTAAAGGTCGGGTTGAAGCCATCGGTAGCGCTAAGGAAATCATCGATCAATACCATGCCCTGCTTTATTCGGACGAAAAGACCTACCTTCGTTATCTGAATAACATCGCTAAAAACACCAATAAATCAGCCGACGCGCCGGTAAAAGAAAGCCAGGACGCCGTCGCTGCCCATGAGGGCTCAATCGAGGAACAAGCCGAAAGCGACCTGACAAGCGGAGCACTGATTGAAAGTTGGATTATCAAAGATATCCACAATCAGCCATGCGATCTTTTCCGCGTAGGCGAAAAGGCTGTTATCAGCTTTGATATTAGCGTGTTTGGACCAATAGCAGAACTGCAAGCCGGTTTAGTCATCAAGACCGTTGAAGGCATCACGGTATTTGGCACCAGCACTTTATACCATAAAAAGAATATACATGATGCTAAGGGCGGCGATATTCTTAGGGCAACGTTTGAACTTGACCTGGCTCTGTGCGAAGGCAGCTATTTTGTTTCATTAGCTATCGCCAACGCCATCAGCCACGCTGATATGTCCTACCTTGATAAGAAAACTGACGTGATCGTTCTTAAGGTCATAGAGCCCCGTACAACTATGTCAGGTATTGCTGCCTTGCCTGTTTCGTTATCACTCGAAAAGTGGTCAGGAGAACATGAATAAATCAATACTTATCATAACTCAGTATTACTCTATCGGCGGGTTAGAGACCTATATAGACACCCAGGTAAAGGATCTGGTTGCCCACGGTTATCAGGTACATCTTATGTCTGCCGCTGTAGCAGACTCGACATTATTGCCCGAAGAACTGAGCTCATACCATGAAAATTCCGATTTGAATATAGGCTCAATCAGCCAGCTCATTCAGGCGATCGACACGATACGTCAAGTAATCAAAGAAAAGGATATTGATCTCGTTCATGTTCACCCCTTTGATTGCATTTTCCCCGCAGTGATTGCTGCAGATTGTGAGAAAATTCCCTCGCTATTGACGCTGCATGGACCACTGTCGCTGCAACATTTCACCAAGAACATTTATAATCAAACGCTGGCCATCTACTTTCTAAAGACACTGCAAACAATATTCTGCGTGTCTCAAGAAATAGCAGACCAACTGGCGGAAATTATCGACCATCCGTCGGTCATGATCGTCCCTAATCTGATCGATAATAATCAAATTCACAACACAGAGATAGAGTGCCCTGAGAATAAAAGCTGGCTGATCGCCAGCAGATTAGATAGTGACAAATCCGATGGTATTATAAGCTTCATCGATTTCGCAAGCCGCTGCGAATCCATAAGCGGCTTAGATATTTATGGGGACGGTGATAATGCACACCTAATTAGAACTTATGTAAGTGATAACGGTTACAATGAGTGGGTTCATTTTAAAGGTATCGTGAGCGATATTCCCGCAGTGATGAAAAATTATGCTGGGTTCGCAGGAATGGGACGTGGCGTACTTGAGGCGGGTTTTAGTCAGCTTCCTATCTGCCTGGTAGGATATGACGGCATCAAAGGAATACTTGATGACGAACTCTTTAAGCAAGCCGCCTATTGTAATTTTTCAGGCAGGAACTTGAGCAATGTCGATGAAGAACAACTCATAGCTGCATTTTCCAGCGCTCGTCCTCTTTCTCCATCACTGCTCAACCAATATCAAAGTGAAGGTCGATGGAGCCAAATTTTCGAAGGTTTCACGGCTCCTGATAAAGAAAGATATGACAACAGCGATTCTTTAAGCCTTTACCAAAATTTAGCAGAACCCCCTGAGTTGCAGCACGACGAAAATTATTTATACGCTAACGAATTTATTACCGCTATTTTCAAAACGGTAGCAAATCGTTTATTAGAAAGCCGCACTATAATAACCATGCACGATGAATGTTTAACCGAGAACGTCGGAATGAAAAATAAACTCGATAAGGAAATGGGGGATTTTCAAAGTAGTACGATCATCCCTCCGAGTGCCGAGCAGTCTGTGATGGCAAAATTAAGTGAACTAGAGCAGCAAAATCAATCGTTGCAACAAGACGTTAAATCTCTGGTTCAACTATTGACCTCTATGGCGGAACAGCAAAACCAGCATATGCAAACTCAAGCACAAGCCTTGGGGGCAACCTCACTGCAAAAGCTCAGATATTGGTTCCAGCTCACCAGCCAGTCTGTCACCAGACCAGACAAACGTTATGAATTAGCTAAAACCCTTTACTGGAAGCTTCCCGAGCCTCTAAGAGTGAAGCTACACTCACAACGTCATCGCTACGTGCAAAAATATTTCCAGTATCGCTGCAATGCCGCTGCAACTGAAATTACAGCGTCGGAAAACTTGCCGACATGGCTCTTAGAGGTGAACAACGCGGAAAAAATCATCTTTATTCCTTGTAGCTTTGAATTTGACGAACTGGTCAACCAACGTCCGATTAATGCGGCAAAATATTTTGCTGAAAAAGGGTATAAGGTTATTTTCATCGCCTGGCAATGGACACCGCAGGAGTCCCTGTCGAAAGGTTGCTCTCAGGTGTGGCAAAACGTTTACCAAGTGCCTTTGTATGAATTCGTCAACTTTACCAAACAATGCAAATTGAATGGTAAAACGGCGCTATTCATCATTACTCTGCCAGCACAGGTATTTATACCAGCTATCTACGATTTCAGAGCGCAAGGCTGTCACATTGCTTACGATATCATGGATGAGTGGGAGTGCTTCAATCAAGTGGGTCAAGCACCTTGGTATCTGCGAGAAGCGGAAGAAACTATCATATTACAAAGTGATTATGTATGTGGCGTTGCTCCATCACTGCGCGATAAATTCTCCTCGCTCCGAAGTGATATTGAGGTTATTGGCAACGGTTACTCAGAGAACGTATTGGGCGATACACGAAATATCGCGCAGAGCACCTCAAATAAAGTGGGTTACTTCGGCCACCTTACGGACTCCTGGTTTGACTGGGATATCATTTTTAAACTAGCCGAACATAACCCTCAGTATCATTTTGAAATTATTGGTTATGGCGAGCCCGAATGGGTTGTCGAAAAAGTGAAGCATTTTACCAACATCATGCTAGTTGGTAAAGTGATGCCGAAAGATCTCCATCAATATGTTAAAGAATGGTCGATCGGGTTAATCCCCTTCAAAAGTGGTGAGCTTGCCCAAGCGGTAGATCCTATTAAAATATATGAGTACCTTTATTTTGGTTTGCCAACGTTGGTAACAGGTATCGAACATATTAAACGCTATCCGATGACTTATTTTTCCGACGGAAGTGATATCCTTGAGTTGTTTAATAAAACATTAAATTGCGAGCGAAACTCATCCGAACTTGAAACATTCCTGAAAGAAACAACCTGGGCAGCCAGGTTCAAAAAAATGGAGTCAGACATTTTGACTCAAAATGGAATCGGAGAACTTTATGCTTCGTAAAATAGCATTTATCTACCCTTGGGCAACCCACGGGGGTGTTGAAAAGGTCATGCTTACTCGTGCAAAACTGCTAAATGACACGGGGATTTATCAGATTGACGTTCTCTTTACTCACGACTCTGGTGCAGCTAAAGCGATTAATTCCGCTCTGTCTGATTGTAAAAACGTCAATGTAAAAATAGTCAGCCTGAATTATCTGCAGGAGCAGAATTACCACTATATATTCTGTATCGATTTTCCTGCCGCACTTGAATTTTGCCATACTAAAAAACTCAAATACTTTGCAGAATGCCACACGCCTTATAAGGATAACAGAGCCTATCTGAGCAATATCCCGGAAAGTTGTTCGGCAATACTTTGTCCTTCAAACCTGTTCATGGAGCAACTTGAGCCTGAGTTGAAGAAAGTGCCCTGTCAACTATCACTGCTGCGCAATTTTGTTCCTTGGGATCATGTATCTCATGAGGCAGATAGTATTCCAACGTTACCGCGTTGGTCGAGAAGGCCTATCCTATTTTTGGGACGTATGGATAAGTTAAAAAACCCACTTGAACTATTAGATGCATTTGTTTCACTGAAAACGCGCCATCCTGAAAAATATATGCTTCTTCTGTGCGGCCCACAATCCTCTGAGATCGACATCAATACCGAGTTAGCAAGCCGAGGCCTGATTGGCGATGCCGTTGTCTTGCCGCCAGTGCCATTTTTAAAAGTTGATAAGCTTCTCATCGCAGTCTCCAAAGCAAATGGCATATTTATTTCGCCATCAACAGGGGAGTCCTTTGGGCTATCAGCTTCAGAAGCCATTTGTTCCGATATACCTGTCGTTTTATCCGATATCGAAGCACACCGGTATTTAGTGGCTCCCCGTGAGAAAGAGTTCACCTATCCTCTGCATGGTGCACGTCAATTGTCAGAAAAAATAGAGTTTATTTCTGAAAACTATGCAAATTCCAAAGTATCACTGTCCGAACTTAAAGATAAGTTTTCAGCTCATGCCTTTATGAGCGATTGGGATGAATTGCTACGTAGACACTAATTTCGACCATCCTATGCTGACTTTGCTTTCAGAATGGGGATGTTAATTTTTTGAGGAAGTTATGCTAAAGAAAATTATGTGCGTTGTGGGCACTCGGCCGGAAGCGATAAAAATGGCGCCGGTGATCAAGGCTCTTCAGATCTCCGGCGAATTCGACGTTAGCGTATTGGCGACGGCCCAACACCGAGACCTGTTGGATCAGGCTTTCCAACTTTTCGAAATTGAAGCCGATTATGATCTTAATGTCATGACGCCTGGGCAAACATTGCCAGAGTTGACCGCGCGCCTGATGACCAGCATCGACCGAACTCTCGAAGAGGCAGCACCGGATTTGGTTATCGCACAAGGCGATACGACGACCGTCTTCGTGACATCCCTGGCCTGTTTCTACAAGAAAGTGCCTTTCGCTCATCTCGAGGCGGGGCTGCGCACACACGACCTCTATTCACCTTTTCCTGAAGAAGCAAACCGTATTCTTGCCGGACATTTAGCACGCTTGCATTTTGCTCCGACCGAAGTATCTAAAAGCAACCTCTTGCACGAAGGCATTCCTGCAGAGCATATTCACGTTACAGGAAACACCGTGATTGATGCCTTGCTGACGACCGCACAAAAGACGTTTGATATCGGCATCGATATCCCCCAAGACGCCCGGATGCTTCTTATCACTTCTCATCGCAGAGAGAACTTCGGCCAACCTATTGTCAATATCTGCAACGCGGCTCTTGAACTTATTGAAAAATATAGTGATATCTATATTCTTTTCCCCGTTCACCCCAACCCAAACGTGCGCGAAGTCACGGACCGTCTGTTAAAAGACCACGAAAGAATTAAGCTGGTCAGCCCATTTGACTATGGCCCTTTCGTTGCCGCCATGAAGAATGCCTACCTGATTCTTTCCGACTCTGGCGGCGTGCAAGAAGAAGCTCCGGCCTTGGGCAAACCCGTCTTGGTCTTACGTCGCGATACTGAGCGCCCAGAAGCCGTCTCGGAAGGAGTGGTGAAATTAATCGGAACGGAACAAGCGGACATCGTAAGAGAAGCGTCTTTGCTGCTTGATAGCCCTCAGGCCTATCAAGAAATGGCAAAAGGAAGCTCTCCTTACGGTGATGGTGAGTCCAGCCAGCGTATCGTCCGTATCGTCCGCAATTTCTTTGCTAAACAATGCCAATGAAAATCGTCTATCTTTCAGCGGTTCCCTGGTTGAGCATAAGTCAGCGCCCTCATTTTTTCGCCAAATACGCGCTGACCCATGCCACCCAGGAACTTTTGTGGATTGAGCCTTATCCTAGTCGTTTCCCTACCCTCGCCGATCTGACCCCCGGCCGTCATGCCCCTGAACCTGCAGGATTGGATTTGATAGAGGGTCTGCAACTGGCTCGGTTGGGTTTTGTAGCCCCCGTGGAGCCGCTACCTGCGTTGTTTAAGCTGTTCAACCAAGGGAAAATAAAGAAAATCATTGACGATATAAAGAATTTTATATCTGAAGATACCACCCTAGTTATCGGCAAACCCTGTCTGCTGGCCAACATGCTTATCAAGCAATTTAAATGGCGGCAAGTGTGGTATGACGCCATGGATGATTTCCCTTCATTTTATTCTGGCCTATCAAAGAAAAATACGGCTAATCTTGAAAAAGAAATCGCCCGACAAGTTGACCGTATATTCTGCTCAAGCCATGCCTTAATTGAGAAATTTTCGTCTATCGCCCCCAGCAAAACTGAGTTGGTGTTGAATGCGTGTTCAGATGACTTGCAGAAAATTCATATCCCGAAAGCATCGCATGAAAAAATCACATTTGGCTATATCGGCACAATCGCAAGCTGGTTTGACTGGAAGTGGGTGTTCGAGTTAGCCACTAAAAATCCGGAAGCAGTCATAAACCTGGTAGGGCCAAGAAAAACAGGAATTCCGGAAAGCTTACCTCAAAATATCATCCTGGAGCCGCCCATTCCACACCCCCAGGTAATGAATAAGATATCCACCTTTGATTATGTGATTATTCCGTTTTTGCAGAACGACATTACTAAATATGTCGACCCTGTTAAATTCTACGAATACAGGTTGGCAGGGAAAGCCATACTATCGACTCCATTTGGCGAGATGCTATGGCATCACAAAGAAGAAGCCTACAATTCTGACGCAACGCTAAGCATTACTATACCTGACAACACGCTAGTTTTTCCTTCACCTAAAAAACCAAACGACATCCCAAGATGGAGTGGACGATTCTCTCATGTCTTTACCGGCTATTGAAGATGAAAAATTTCTTACAATCTCATTAGTAATTTTCAAACCGAATCTTGTAGATTTAAGAAAAACCCTTGCCGCACTTGTTGAGACAAACGTTTTTAAAGCACACGACTGTTATTTATTGGTTGTTGATAACTCGCCAACTACTGAGCCTGCAGTCACTTCGCTAATTAAAGAGTTCCTTGACGTCATTCCCGGAAATTACATATCGCGACCAGACAACCCTGGCTTTGGAGTGTCACATAATTTAAGCTTAGCTATTAAGTCAAAATACACCCTTATATTAAACCCTGATTTAGAGATGGATAATAATGCATTAGAGAATGCATTTTCCTTTATGGATAAGCATCCTGAATGTGGTTTAATTACGCCTTATGCAACTTGGGGGAACGGCGAAACACAGTATTTATGTAAACGATATCCTTCTGTGTTTGTATATATATTACGTTTCTTTGCGTCGGTTAAAGGAAAGCGCTTTTTCAAAAATTATCTCCGTAGCTATGAAATGGCTGATACGCTGACACCGCACGATGTTTATTTCGACCCACCGATTGTGAGCGGTTGCTTTATGTTTTTCCGCTACTCCGTAC
>NODE_33_length_6681_cov_1.160286
GACGACCGGCAGCGCTATGCCCAGTTCAACGCCTGGGTGGCCGAGCGCCGCGAGCAGCCCAGCGGGCTGCTGTTCCTGCCGTATCTGTACGGCTCCAACCTCGGCGGCAACACGCCGGGCGGGCTGATCGGCCTGAGCGCCCATCATGAGATGGCGGACGTGGTGCAGGCGATCTACCAGGGCATCGTATTCTCGCACCTGATCCATCAGGAGCGCATGGTGCAGCTGAACCCGCGCATCGAGCGGGTGCGCATGACCGGCGGGCCGACGCAGTCCGAGGTCTGGATGCAGATGTACGCCGACGCCGGCAACCTGCCGCTTGAGGTGGTGGAAACGCGCCAAAGCGGCTGCCGCGCCGCCGCCCTGTGCGCCGCCGTCGGCGCCGGGGAGTACGCCGGGTTCGCCGAAGCGATCGCTGCCGCGCCGCCCAAACTGCGCTGTTATTATCCCGCGACCGCCGCCCATCGGCGCCTGCGCGCCCAGCAGGCGCGCTATCTGGCGGTCGCTCAGGCTTTGAGTGAGGTGACTGATGCAAACGACTAACGCCGCCTGTCTGGGGCTGTATGAAAAGGCGCTGCCCGCCGATCTGAGCTGGCCGCAGCGGCTGGCCACCGCCGCCGAGCTGGGCTTTGAGTTCGTGGAGATGTCGATCGACGAACAGCCGGCGCGCCAGCAGCGGCTGGACTGGGATCGCCGCCAGCGGCTGGCGTTTATCCAGGCGCGGCTCGACAGCGGGGTGACGGTGCCGAGCCTCTGCCTGTCGGCGCACCGGCGTGACCCGTTCGGCAGCCATGACGCCGCCACCCGTGAGCGGGCACGGGTGCTGATGAGCAAGGCGCTGGAACTGGCGACGGATCTCGGCATCCGCAACATCCAGCTGGCGGGCTACGACGTCTATTACGAACCCGCTGATCGCCACAGCCGCGAACGCTTTATCGAGGGCATGCAGTGGGCGGCGGCGCAGGCCGCAAGGGCGCAGGTGATGCTGTCGGTGGAGGTGATGGACACGCCGTTCATCAACAGCATCAGCAAATGGCGCGACATCGCCCGCCACGTCAACAGCCCGTGGTTCACGGTGTATCCCGATCTCGGCAACCTCAGCGCCTGGGGCAACGACGTCGCCGCCGAGCTGGCGCTGGGCATCGGCAGCATCACCGCCGTGCACCTCAAAGACACCGTCGCGGTGGGGCCGGGCAGCGCCGGGCAGTTCCGCGACGTGCCGTTCGGCGAAGGCTGCGTGGATTTCGCCCATGCCTTTTCCGTGCTCAACGCGCTCGGCTATCGCGGACCCTACCTGCTGGAGATGTGGGCGCGCGAAGACGGGCAGGATAAGCAACGCATCGCCCAGGCCAAGGCCTGGATCGAACAACAGATGAATGAGGGAGGCATCGCATGCTGAACGAACTCAAGCGGCAGGTGCTGGCCGCCAACCTCAGCCTGCCGGCATACGGGCTGGTGACCTTTACCTGGGGCAACGTCTCGGCGATCGATCGCCAGAGCGGGCTGGTGGTGATCAAGCCTTCGGGCATCGCCTACGAGGCGATGACGCTGGAGGATTTGGTGGTGGTGGATCTGGAGGGCAAGGTGCGCGAAGGGCACCGCAAACCCTCATCCGACACCGCCACCCATCTGGCGCTGTACCGCGCCTTCGCCGACATCGGCGGCGTGGTGCACACCCACAGCCGCAACGCCACCATCTGGGCGCAGGCTGGGCAACCGATCCCGGCGCTGGGCACCACCCACGCTGACTACTTTTACGGCGACATTCCCTGCACCCGGCCGATGAGCGAGGCGGAGATCGCCGGGGATTACGAGGGGGAAACCGGTAAGGTGATTATCGAGACCTTCAACCAGGCGGGGCGCGATCCGCAGCAGGTGCCGGGGGTGCTGGTTTACTCCCACGGCCCGTTCGCCTGGGGCAAGGACGCGGCGGATGCGGTGCACAACGCGGTGGTGTTGGAGGAGGTGGCGATCATGGCGATGGCGACGCGCCAACTGGCGCCGGCCATCGCCCCGATGCAGCCGGAGCTATTGGACAAACATTTCCTGCGCAAGCACGGCAAACACGCCTACTACGGGCAATAGCGCCCGTCAGCGATTCAACAGCGAGCCGGTGAAGAATTCTCTGCGCACCGGCAGCTCGCCGCGCGGGCTGTGAATGGCGCTGAACAGCAGCTCCGCGGCGATCTCCCCCAGTTTCTGCGTATCGTGATACACCCCCGGAATATGCAGGCCGTAAGCGCCGGCGCGCGGCGGCTCGTCTATCGAGAAGAACTTCACCTGCTCATAAAGCCCCATCTCGTGGCAGATGGCGATGGCGCCCAGCGTGATGATGCCGTTCAGGCCGATGATGCAATCCGGGCGGTTCTCCGGCTGCGCCAGATAGGCGCGCACCTCGCTCTCTTGCGAGGTGAAATCATAGTCGCCGTTGATGATGTGAATCTCACGGCCGCTGCCCTGCAAGGCCGCGACGATGCCGGCGGTGCGCGTTAAGGTAATTTCCGAATCCGCCGGGCCGCCGATAATCAAAAGCTTCTTCTCCGGCTGCTCCGCCAGATAGCGCCCGGCCAGCACGCCGATCTCGCGGTTATCGAGGAACACGCCGCTCAGTTGCTGATCGTAAAGATCGCGGTCGATCAGGATCAGTGGCACGCCGTACACCTCGGCCAGCTCGAGATAGGCGGGGCGGTAGCGCTTGTCGTCGCGCACCGCCGACAGCAGGATGCCGCGTGCCTTGTAGCCGAACAGCGCCTGAATGGCACGCATTTCCGCCTCCTCGCTGCCGTCGGTGTCGAACAGCATGATCTGGTAGCCCTGCTGGCGCGCAATGCGCGACACGGTCTTGATCAGGCCGGAATAGAACGGGTTGTACATGCTGCTGGTGACGATGCCGATAATCTGGCTGCTGCTGCTTTTCAGCCCCTGCGCGAACGCGTTGGGCACATAGTTCAGCTCTTTGGCGATGGCGTGAATGCGCTCGCGGGTTTCCGGCTTGACCAGCTCGGGCTTATTGAAGGCGCGGGAAACGGTGATATTGGTCACCCTGGCGCGGCGGGCGATATCCACGATAGTGGCATTGGGATTGGCTTTCGACACCGTCTTTCCTTGCGTTATGCCTCAACAGAACCCTTATTGTAGGGAAAGGGCGGGGGCGGTGCTAGGGGGGAGTTGGGGTTGGAGCGGGGGGAGAGAAAATAATGGAATGAAAATAGAGGTAATAATGGCGTTGGTTTATTAATTGTGAATTGAATCATTTTATGTAGCTATATTATGTTGACGGAGAGTCTGGTAAGGTGATGTTTCATGATCAACGTTAGGTAACAATGACTGTTTTATGCCAAAAACGGACATTCTTCAGATAAATGTATTGGATGAGTAATTAATTTTTTGGGTTTCATTTAAGGGCCATTTATTAGTCGGTTTTCTTTGATGTTATGAGAAAACGAAAGTGTTACAGGGCTAATATAATAGTACCTAAGAAGTAAGATTAAAATGAGCAGAATGCTAATAGTTAACATTTAATGACATACTGATTAGTTATAGTGTTGTCACTATCTTCAAGAGCTTCATAACTAAGGAGACTATAAGTCTAATGATTGGATCAGCTCTTCAGAATGCCTTTCACATAGAGTCATTGGCTGCTAGTGGTGAAATAGCACTATTCCGTGCATTCATCCGCGCTTTCAATTCACTCGGTTCAAATGCACTGACGCAAGAATATCATGGTAATCGTTACCAAGTGAAATTTAGTGCTAACCGAGGTACAGGGCGACCAGTCCCACGCTGTGAATTATGTGACGTAATGATCATCCATTACCCAGTGGGAAACCCTAGAGCAGCGCGCGTTACTTTTAATCAAGCAAAAGTCTCTTCTAACCCATTACAGTGTGCTCCAGTGGTGTTTTCACCATACAAATTTCGTACAAATTTAGAGCAGTGGGACTTGCTATCAAATCGACCTTCAATAAGTGCTACTACAGCAAAAATTAATTTCCCCGCCGATCTACTTTCTAACGCCCTACTACCATCAGTGGGTACATTTGGAGTTTTTTATCCTAAAGGTCAGGGGTTCGATTTTGCTTACTTTGTTGCGAATGGACTTAGTCCCTTGAAAAATAACTATAAGCCGTCGGGTACACTCCAGTGGAAAACTCAATTAGGTCAAGTTCGCAAAATTGGCCGTTATGATGAAATAACAGCAACTTGCTGTATGTATACCTTTGGAAAATCACTTGAATTGGGCTTGATAGGGACACCTCTTCAGCAGGTTTTATATGGTTCAACTGGAACCACTGAAATGCGAATTTGGTTGGGAAGTATGCTATCGTCACTCCAGGAAATACACCCAGACTCTGATCTACCAAGTGAGTTGGCCGAAGGGTTTGAATTGACACACGAAGAACCCTCTAGGAAAGTTGAGCTATCAACCCCACGTGCTGTAGTATTGGTCAGAACCGAATAGCCACTGCTTTCGTAATCATTTTTGATTGACGGTAGATAAGTGCTAACTTCCGCTTTTCGCTCAGAGCTGCCTGCCATGTCTGCTTAAGAGACGGCTTTAACGTAGGATATTTTCCGTTTTCCAAGCTGACCCCTATCAAGACGGGTGGAGACGCTTGCGATGGAATGGCCGCGATCAACAACCTGTTTGATCGCTTGAATTTTGAACTCTTCAGGATAAAGCTTACCGCTCATGGGTACCTCTCTTTTAAGTCATCTTAAATGACTCGGAAGTGTCTGTTAAACCCGTGGCGATTCACTGTGCGCAATTATTCTGCATGCTTCAATCAACAACTATTTTTGCATTTTCAAAAAAACGCCGACCGGAGGCAGCGTTGTTTTGAGTAAATAATTTAAAGCTTGAAAAAACTCATCACATACTAAAAAAAATCTCTAAATCATTCTTAACTTTCCAGTCGTTTATTATTCTATAGAGATTTGTACTACAAAATTTATTCCTATCAAAGCACATGGCAAGTGCCTCCTCTAATTTATCAGGATGCTGAAATATATCACTCTTACTTTTAACTCCGATAGAGGATAATATGCATGTTATTTCAGCTACATCATGTCCATTAATAACTTCAAGTACATCATGATTTTCCATCAACACTTTATCAAGATTATCAGTGATCACTTGTTGTGCACAAACGATTGTATCTCTATTTTTAGAATATTCAGATATGACATGAATCATTTTAGATGTGTCAATGTTAAATTCTTTGTCACAGACAAATTTCTTGAATTTTATTCTATTTCCACCTTGCTTTGCGGGCTTAAATAACAATCCCAGCCCTGATCTTTTGTTAGCAAGCCTCAAACACCCAATAAGGTATGACATTTTAATTACCCTTGATTTGAACGACTCCCCTATTCTTTTTTCAAAAGCATCTAGCTTATCCTGCTCAACAGTTACAGCCAATAAATCCTCAAGAGTGTTCACTGCCAACATCATGACTTCGCTGTCATGACCATCAGTTGGATAGATGTCAATTGCATAGTCTACCTCAAACTTTCTATTATCTTTCAATCGTAAGAAGTCTGCATCACGAATAGCTATTTTCTTGTTAAATCCCCTTAGAGATAATATATCGAAAACTTCACGCAACTTATACTTACCAAATGTCTGCGTGAGCTTGACCTGTTCTTTTTGAAAGAACTTAGTGTAAACTTTAATGTCCTTAACTCCCTCCACTAAAATGTGCGTTCCTTCGAAGCTATTTTGTTGCATAATTGAGTTTGCGATCCGTTCAGCAGTAATGTATCCCTCCACTCACTTTACCCCTAACAATTCAACTCTCAAATCCCAATTAGATGAAATTATGTCAGGAGAGTGAGTAGCAATAACTGCAGAAATTTCATTTAGAGCAGCAACTCTTTTTAAGTCATCTATAAATTGCGTTTGCCATGAAATATGCAATGAAAGTTCAGGCTCATCAATTAGGATAAGATCTCCAGGGGTTGAATTGAAAATAAGCTTAAAGAACAAAACAAGTTCATGTTGCTCACCAGAGGAAAGCTTGCCTAATGCGATATTAATGGGGTTGTTTCTTTTATCACTAATGATGGATGAAAATGTAATGCCCTCATCTTTATTAACTTTGATAGTTTTATGTTTAAATCGGTTGCTTATTATATCCATAAATAATCCAATTTTCTCTGCCAACTTTTCATACGGCTCGAGCTTTTTCTTACTATCCTCAACGTATTGCTTCATTGATATGATGATAGAATCATTATTTTCATCCTCAATTACTGCAAGCTCTGTGTCTTGAGCATCAACAACCAATCCTGCAGCTGATAAAGTTTTCCTTTTTTCGTTTAAATCAGAAAGATCTTCATTTAGCTGGGAATAAGTATAATTATTTTCCTCACGAAGACTTTTTACTAAACGATTGGGATATGTGCTATCAAGAGCTGACGTGATATCTGCAGAGGATTTTATTGCAACTGATATTAAGTCTTTCAACTGATTTGAGCATTGTATTACAGCGCTTTCATAGGCGTTTTTGCTCATTTCATTTCTGGTGATTATTCGCTGGGTTTCAATGAGTCTAATATTGATTTTTTTTGTTTCTTCTAAAATCCATTTTAGCGGCTTTATTCTCTCTAAATCATTACGATGCTTATATTCTAAATATTCATTTTCTTTCATTAAATCATAGAAATCTTTAGATTCAT
>NODE_34_length_6534_cov_1.140482
GCAGCGCCATGGCGATCATCACGCGCTGGCGCATGCCGCCGGAAAACTCGTGCGGATACATGCGCATGCGCTTGCGCGCTTCCGGCATTTTCACCGCGTCGAGCATGCGTACCGACTCTTCGAAGGCTTCGCTTTTGCTCATTTTCTTATGCAGCATCAGCACTTCCATCAGCTGTTCGCCAACGCGCATATAAGGGTTGAGCGAGGTCATCGGGTCCTGGAAGATCATCGAGATCTCTTCGGCCCGCAGCTTGTTGAGCTGATTTTCCGGCAGGTTGAGAATTTCACGGCCGTTGAATTTGGCCGAGCCGCCGATGCGGCCATTGCTGGCCAGCAGCCCCATCAGGGCGAACGCGGTCTGCGATTTGCCGGAACCGGATTCACCGACGATGCCCAGCGTTTCGCCGGCGCGCAGGTCGAAGTTCAGATCGTTCACCGCCGTCACGTCGCCGTCCGGGGTGGAGAACGTGACGCGCAGGTCTTTCACGTCCAGCAGCGGCGACGTTTTGACGCCGGCGCCGGTTTGCAGTTGAGGATGTTCAATGGTGCTCATGATTGCACTCCTTAACGATCTTTCGGGTCGAGGGCGTCACGCAGGCCATCGCCGATAAAGTTGAAACAGAACAGAGTGACAACCAGGAAACCCGCCGGGAACAGCAGCAACCACGGTGAAACTTCCATTGAGTTGGCGCCGTCGCTGAGCAATGCGCCCCAGCTGCTGAGCGGCTCCTGCGTGCCCAGCCCCAGGAAACTGAGGAAGGATTCGAACAGGATCATGCTCGGCACCAGCAGCGAGGCATACACCACCACCACGCCGAGCACGTTCGGCACGATATGCCGCAGCACGATATTGCGCGTGGAGACGCCGCACACCAGCGCCGCTTCGATGAACTCCTTGCGCTTCAGGCCGAGGGTTTGGCCGCGCACGATACGCGCCATATCCAGCCACGACACCATGCCGATCGCCACGAAGATAAGCAGGATGTTCTGGCCGAAAAAGGTCACCAGCAGGATCACGAAGAACATGAACGGGAAGGAGTTGAGGATCTCCAGCAGGCGCATCATCACCGAGTCGACCTTGCCGCCCAGATAGCCGGACATCGCGCCGTAAAGCGTGCCGACGATCACCGCCACCAGCGCCGCCGCCACGCCGACCATCAGCGAGATGCGCCCGCCGATCGCCACGCGCACCAGCAGATCGCGCCCGGAGGAGTCGGTGCCGAAATAGTGCCCCGATTCCACGCTTGGCGCGGCGGACATCATCGCCCAATCGGTATCGTCGTAGGCAAATTGCGACAGCATCGGCGCCAGCACCACAAACAGCGTGATCAACACCAGAATGAACAGGCTGCTGACCGCCGCGCGGTTGTGCATAAAGCGCCGGCGCGCGTCTTGCCACAGGCTGCGTCCTTCCACTTCCAGCTTCTCGCTGAAGTGTTCCAGAGCTTCGCTGTTCTTTTTAGTCAACATCATTCGCGTGCTCCAGATTAATAACGGATTTTCGGATCGATGACCGCATACAGCACATCGACGATCGCGTTGAACAGAATGGTCAGTGCGCCCACCAGAATGGTCAGGCTCAATACCAGGGAGTAGTCGCGGTTCAGCGCGCCGTTAACGAACAGCTGGCCGATCCCCGGCAGACCGTAGATGGTTTCGATCACCATCGAACCGGTGATGATGCCGACGAACGCCGGCCCCATGTAGGACAGCACCGGCAGCAGCGCCGGCTTCAGCGCGTGGCGGAAAATGATGCGACGCATCGGCAAGCCTTTGGCGCGCGCGGTGCGGATGAAGTTGGAGTGCAGCACTTCAATCATCGAGCCGCGCGTGATACGGGCGATGCTGGCAATATAGGCCAGCGACAGCGCCACCATCGGCAGGATGATGAATTTAGGCGCGCCGCCGTTCCAGCCGCCGCCCGGCAGCCATTTCAGCGTGATGGCGAAGATCAGCACCAACAGCGGCGCCACCACGAAACTGGGTATCACCACCCCGGTCATGGCGAACCCCATCACCGTGTAGTCCCATTTGGTGTTCTGATTCAGCGCGGCAATCACGCCTGCGCTCACCCCCAGCACCACCGCCAGCAGAAACGCGGCCAGGCCGAGTTTGGCGGACACAGGGAAAGAGCCGGCGACCAGATCGTTGACCGAATAGTCCTTGTATTTAAAGGACGGGCCGAAGTCTCCCTGCGCAAGCTGCGCCAGATAATGACCGTACTGTTTCCAGATCGGGTCGTTCAAATGATATTTGGCCTCGATATTCGCCATAACTTCTGGCGGCAATGCGCGCTCCCCGGTAAATGGACTGCCGGGCGCCAGGCGCATCATGAAGAATGAGATGGTGATAAGGATAAATAGTGTCGGGATCGCTTCCAGCAAGCGACGAAGTATAAATTTAAGCATTGCCCTAACCCTGTGCGACAGCCTGATGACGGCTTATTATTCTCAACATGGGCCGGCGGCCTGCGCCGCCGGCTCTTACCGTATCAATGCTTGATGATGTACAGGTTTTTGTCGTACACGTTATCAAGCGGGTCTTTGCCGGTGTAGCCACCGACGTAAGGTTTCACCAAACGGGCGTTCACGTAGTAATACAGCGGAACGATGGCGGAATCCTTATCCAGCTGAACTTCCGCTTTCTGATACAGATCGGCGCGCTCGTCTTTGGTCTTCGCGGTCAGCACGTTGGCCATCAGCTTGTCGAACTCGGCGCTCTTGTAGTGCGGGGTGTTACTGCTGCTGTCGGACAACATCATGTTCAGGAACGAACTCGGTTCGTTGTAGTCGGCGCACCAGCCGGCGCGCGCCACGTCATAGGTGCCCTGATGGCGGGTATCCAGGAAGGTTTTCCACTCCTGGTTCACCAGCTTCACGTCCACGCCCAGGTTTTTCTTCCAGATGGAGGCGGCGGCGATCGCCAGCTTCTTGTGCAGGTCTGAAGTGTTGTACAGCAGGGAGAAGGTCAGCGGTTTACCCGGGCCGTAGCCGGCTTCCGCCAGCAGTTTCTTCGCCGCTTCGTTGCGTTTTTCCTGCGTCCAGCCGAACCACTCCGGCGGGGTCAGCTTGGCGCCGTCGGTGTATGGCGGCGTAAAACTGTAGGCCGGCAGATCGCCCTGGTTTTTCACCTTGTTGACGATGATGTCGCGATCCATGCCCAGCTTCAGCGCTTCACGCACGCGCGCATCGGTGAACGGCGCCTTCTGGTTGTTGATTTCGTAGTAATAGGTGCACAGGTAAGGATCGACATGCACCTCTTTCGGGATCTCTTTCTTCAGCTTCTGGAACAGTTCGATCGGCATGTTGTTGTAAGTCATGTCGATTTCACCGGTGCGGTAGCGGTTAACGTCGGTCACTTCCGACGAAATAGGCAGGAACGTCACTTTATTGATGATGGTTTTGGCGTTATCCCAATATTCCGGGTTGCGTTCCAGTACGATGCGTTCGTTGACAATCCAGTCTTTCAGTTTGTAGGCGCCGTTGCTGACGTAGTTGGCCGGCAGCGTCCACTTCTCGCCAAACTTCTCCACCGCGTCTTTGTAAACCGGCTTCATGGCGTAGTGCGGGGTCATTTCAACCAGATAAGGCACCGACTCGCTCAGGGTCACCTGGAAGGTGTGGTCGTCGATGGCCTTCACGCCCAGCGTCGACTTGTCTTTTTTACCGGCGATGATGTCATCGACGTTTTCCACATGGGCGTACTGCAGGTAGCTGGCGTAAGGCGACGCGGTTTTCGGATCCACCACGCGCTGCCAGCTGTAGACGAAATCTTGCGCCGTTACCGGCTTGCCGTTGGACCATTTGGCGTCTTTACGCAGGTGGAAGGTCCAGACTTTGAAATCCTTGTTATCCCAGCTTTCCGCGACGCCCGGCACGATGGAACCGTCCGGGCTGTTGTTCGCCAGGCCTTCCATCAGATCGCGGGTGACGTTGTTTTCCGGCACGCCCTCGATTTTGTGCGGATCCAGCGACTGCACTTCGGAACCGTTGTTTTTGACGATTTCTTGCTTGTCGGCCAGCTGCACGCCTGCAGGAACGTCGGCGGCAAAGGCGGAGGTGGTTGCTGTGATGCCCAGCGCGGCGATGACGCCGGCGGCAATGAGCGTTTTCTTCGTGATGTTGGTCATACTTATCGACTCCAGTTTTTTATTATCACAGGCTCTTCGTGGAACCTGCGTTGCCCGTAAGCGGACTCTGTTTTCCCGCCGCCGCGGAACGAATGCGGCGGCCGGCCTTCCCTATATTCCTCAGCGAACTAGCGCCAGGAATACCCCTTTTACTGCTTGATAATGTACAGATTTTTAACGTCGGTATAGTCCAGCGGATCTTTGCCGGTAAACCCGCCCACCGTCGGCTTGATCAACCGCGCGCTGACGCGGTAATAAACCGGGACCAACGCGGAGTCTTTGTCCAGCTGCGCTTCCGCCTGCTGATAGAGCGCGGCGCGCGCGGCCTCATCCGGCGCCTTCAGCGTGGCGGCCATGATGGCGTCGAACGCCGGGCTCTTATAGAACACGGTATTGATGCTGCTGTTGGACAGCACCAGGTTCAGGAACGCGCTGGGCTCGTTGTAATCCCCGCACCAGGTGGCGCGCGCCACGTCGTATTGCCCCTGATGACGGCTCTCCAGCGACGTTTTCCATTCCTGGTTGCGCAGCGTGACCTCAGCGCCCAGGTTCTTCTTCCACATCGACGCGGCGGCGATCGCCTGCTGTTTGTTTTGATCGGAGGTGTTGTACAGCAGCGAGAATTTCAGCGGCTTGGCGTCGCTGTAGCCCGCTTCCGCCAGCAGTTTCCTGGCTTCAGCGTTGCGCTGTTCCTGGCTCCAGCCGGCCCACGCGGGTTGCGTGAAGTTAGCGCCTTCCGTGAAGGTCGGCGTGAAGCTGTAGGCCGGGATCTGCCCCTGGCCCATGATCTTGTTGGCGATGATGTCGCGATCCAGCGTCATCTTCACCGCCGTACGCACGCGCGCATCGGTGAACGGCGCCTGCTTGTTATTGAGCTCGTAATAGAAGGTGCACAGATAAGGGTTAACGTGCAGCTGTTCAGGCATTTCGCGCTTCATCTTGACGTACAGGTATGGCGGAATGGCGCTGTTGGTGATATCGATCTCGCCGCTGCGGAAGCGGTTAACGTCGCTGACTTCCGAGGTAATCGGCAGGAAGGTCGCCTGATTGATCACCGTCTGCTTGTTGTTCCAGTAGCTCGGGCTGCGCTCCAGCACGATGCGCTCGTTCACCACCCACTCTTTCAGGCGGTAAGCGCCGTTGCCGACGTAGTTGGCGGGCAGCGTCCATTTATCGCCGAATTTCTCCACCACCGCCCGCTTGACCGGTTTGAGCGACGTGTGGCTCAGCATGCTGATGAAATACGGCACCGGCTCGCTCAGCGTCACCTGCAGCGTCTGGTCGTCCAGCGCCTTGACGCCGAGGGTCTGCGGGCTCTTCTTACCGGTCAGGATGTCGTCGATATTCTCGACTTTGGTGTATTGCAGGTAGCTGGCATAGGGCGAGGCGATTTTCGGATCGGCCAGACGCTGCCAGCTGTAGACGAAATCTTGCGCGGTCACCGGGCTGCCGTCGCTCCACACCGCGCCGGGACGCAGGTGGAAAGTCCACTGCTGATAATTCTGGTTTTCCCAGCTCGCCGCCGCCGCCGGCACCACATGCCCGTTGGCGTCGGTGCTCACCAGCCCTTCCAGCAGATTAAGAATGATATTGCTTTCCGGTACGCCCTCGACCTTATGCGGATCCAATGAAGCCACTTCGCTACCGTTGTTGATCACAATATTCTGCTGCTGCGCCAACTGAACGCCGGCCGGCACCTGCGCCGCCCAACCGCTATTTACGGCGCCGACGCTCAGCGCGCCGCTAATCAACAAGGTCAAAGAAGTACGCTTCAGGGTTTGCTGCATAATCGAGGCTCCTTTTCACCGACAAGCATCGCTTATCGAAGTTTGTGAAGTGTTTATAAGAATTCTAAATAAACGGATACCAGCAAAAATCATTCCCGTTTTTATGGCGCATTTCAGTTAATTGACCACGGGAAAGTTGCTCGGAAATTAGCAGAAGCCAAATTCCATAGCCAATAAATTTTACGAAAATGTTAAGCAATTCTCTTTTATCGCCCGAAGCCCGATCCGTCCCCTGCGTTCGAGGCCAAGAAAAACCAATGTCATTGATATGATTTTAAAGGCAAAAAAACCGAATTCATTTCAATTGAAACCGTCAGCACGATCTCACCGCCGCGAAAAGAAACATTCAGTTAACAATCCAATCATTCAAAGAACAAACACCTGTCTACGGGCGGTTAATCACTAATAACACCTGGATGAAAGTGAGACAAGCCCCACAGAATGATGTGACTAATTTAACAACAGCTTTACCGTTGAACGGGGGCAAAATGCGCGAAAAGGGGGGAGGAAAAGTGTTTGAAATAACGCTCAGCGTTTTTTTTGAGCAGCAACATGAGATTTATGCAACATAAGAGTGCAACGGCATAATTTTTATTCACTCTGTGCACTATAATAATG
>NODE_35_length_6334_cov_1.118204
GCCATCGGGCGATACGTACCCGCGCGCCCGCTATACTCCCCACTTCCTGCCGTGGCGCCGTCTGCCCAACCCGCTGCTCAGCCGCGGCGACGCGGGCGGCTTTGCCGCCACGCTGAACGCCGAGCTGGCTTCCCTGTGGCGGGATCATCGCATCGGCGGTCAGGTGCTGGTGCCGGCCGCCAGTCACATCACGATGATCGCCGGCGCCGCCTTGCTGCAGTACCGGGGCGCCCTGCCGGCGACCGGCGTGGAGGTGCGTGATATCACCATGACCCAGCCACTGGTGGTTCGCGAGGGTGACGTGGTGCGTTGCCTCGCCGACGGCGAGCAATGGGTGATCGAAAACGGCGACGGCGAGCAGTATGCCGGCAGCCGTCGCAGCCAGGTGCTGACCGAGGGCGACGGGGGCTACAGCCCGCCGGACGTGGCGGCGTTCCGCCTGCGCAGCGCGGCGGCGGATATCGATGCGCTGTACGAGACGCTGGCGCAGCACGGCGTGGGCTTTGGCGACGGCTACCGCAATCTGCATGACCTGTATCTGAACGAGCACGAGGCGCTGGCGCGGGTGGAGATCGCCCTGACGTCAGCGGGCGAGCGCGCACTGAGCCTGCTGCATCCCGCGACGCTGGACGCGGGGATCCAACTGCTGGGGCTGTGCGGCATGAAAAGCTGCGGGGTGTGCATCCCGTTCAGCGTGAGCTCGGCGCGCCTGTTCACGCTGGATTCGCAGCCGACGACGCTGTGGGCCAGCGCGCAGATCGACGCGGTCAGCGCGAAAAGCGTGGCGGGCACGGTCATGCTGTTCGGCGACGGCGGTGAACTGTATGCCGTGCTGGAAGGGGTGTCCTGTCGCCAGGCGGGCGTGGAGTCCCGGCTGAATGAGTGCCTGTTCGAGACGGCGTGGGTCGGCGTTGCCGGGCCGGAGACGGCGTCTCCGGCGGTGGGGGAGCACCTGCTGCTGTCGAGGCGGACCGTGGAGACGCCGTTGCCGGAAGGCTGGCGCGGCGTGACGGTCAGCGGGGGGGCGTCACTGGCGGCCGCGCTGAACGAACTGCCGTGGCAGACCGTGGCGCTGTTGAGCGAAGGCGAAGAAGAGGATATGGCGCTGGCGCTGGCGATGCTGCAGGCGGAGACGACGGCGCACCGGGTGCTGCTGAAGCGTGCGGACCGTGAGGGCGACGCCGGGCTGTCGGGGCTGGTGCGTACGGCGCGGCTGGAGCAGCCGGAACGGGCGCTGACCTATATGGAGCTGGCGGCGGAGCAACTGCCGCGCGCGCTGGTGCTGTGCGCGACCGGCGGTCTGGAAGACGTGGTGCGTCTTGACGAGACGGGGCAACTGCAGGCGCAGCGCCTGCAGCGTTGTCATCTGCCGGCCGGCGAACGGGCCGGGATCCGCGCCGGCGCGACCTATGTGATCAGCGGCGGCAACGGCGCGCTGGGCCAGGTGGCGGCGGGCTATCTGGCAGAGCAGGGGGCGACGCATCTGTTGCTGCTGTCGCGCAGCGGCCGGGCGGCGGCGTTGCCGGCGTGGGAGGGCGTGCAGGTACAGAGCCTGGCCTGCGACGTGGCGGACGCCGCCGACGTGACGGCGGTCGGGGACTGGCTGGCGGCGCAGGAGTGGCCGGCGGTGGCCGGGGTTATCCACACCGCGGGCGTCCTGACGGACGGCACGCTGGCCAACCAGTCGGCCGAGAAGCTGGCGCAGGCGTGGGCGGTGAAAGTGCGGGGTGCCGAGCACCTGCATGACAGCCTGGTACCGTGCGATTTTATGGTGCTGTACTCCTCGGCGGCGGCCACCTTCGGGTCGGCGGGGCAGGCGAGCTATGCGGCGGCCAACGCGGGGCTGGATGCGCTGGCGCAGCGCTGGTCGCAGGCAGGCGAGCGGGTGCTGTCCGTTCAGTGGGGCGCGTGGTCGGACGCGGGCATGGCGGTACGGCATGACGCGGTGCGTCGCGCCGAAGCGGCCGGCTTTGGGGTGATCGGCAATGCGCTGGGCCGGGCGGTGCTTGAGCGGCTGCTGGCGTCGGGGTATGCGGGCACGGTGTGCGTGTCGCCGATCGACTGGGCGCGCACGGTGCTGGACATGCCGCTGGTATCGCGCTTCAAACTGCAGCGGCGGGAGCGCGCGGCCGTTGAACGGACGGCGGCCCGGCCGGCTCAGGATCTGCTGGCGCTGGTGCGCCGGGCGGCGGCCGAGGCGGTCGGCAGGCCGGTGGCGGATGATGAGCCGCTGATGGCCAGCGGACTGGATTCGCTGAATGCCGTCATTCTGTCTCAGACGCTCAGCAAAGCGTTGGGCGTGTCGCTGGGCAGCGTGTTCGCACTCAACCACCCAAGCATCGCGGAGATGGCCGAGGCGCTGGCGGCGCAGGCCGCCGCCGGGGAGGGCAACGGTCGGCCGGAGCCTGCGGCGGTGGCGGCGGTGCGGCAGAGAACGGAAGAGCCGATCGCCATTATCGGCAGCGCCTGCCGGTTGCCGGGCGAGGTCTATTCGCCGGAAGAGTTCTGGCAGATGCTGCTGGCCGGCACGGACTGTGTCAGCGACATCCCGGCTTCCCGCTTTGATATCGACGAAGTGTACGATCCGGATCCGAATGCCGTCGGGCGCAGCTACACGCGTCGGGGCGCCTTCATGAGCAAGGCGGAAAGCTTCGACTATGAATTCTTCAACGTTCCGCTTGCCGAAGCGCGCGTGATGGACCCTCAACAGCGTCTATTGCTGGAAGTGGCTTATGAAGCGTTTTACCACTCGGGATACGATCTCGATACGCTGCGTTCTCAATCGATCGGCGTTTTCGTCGGCCAGATGAACCATGACTGGGCACACATGCACGGCGATAACTTCCTGACGGATCCCTATTTTGGTGCGGGTTCGTCGTCATCCATCACCTCCAACCGCATGTCCTATCTGTTGGGGCTGACCGGGCCGAGCATGACGCTGGATACCGCCTGTTCTTCTTCTCTGGTGGCGGTCGATCTGGCGGTTGAGAAGCTGCGGAGTGGCGATTGCGCCGTTGCCGTCGCGGGCGGGGTGAATGTCATGATGCATCACCGCACCTTCGTCGGTTGCTGTGCCGCCAACATGCTATCCCTGTCAGGACGAAGCGCGGCCTTTGATGAGGCTGCGGACGGCTATTGCCGCGGCGAAGGCGTCGGTGCGGTGGTGCTGAAGCGCCTCAGCGACGCGGAGGCCGATGGCGACGCTATTCTGGCGGTGATCCGCGGAACGGCGGTGAACCAGGACGGACGCAGCGCGACGATGACGGCGCCGAATGGCGGCGCTCAAGAGGCCGTCATCACGCGGGCGCTGGCGGAAGCCGGGCTGCGCGGCCAGGACGTGGACTACATCGAATGCCATGGCACCGGCACGCCGTTGGGCGATCCGATCGAGGTGGGCGCCCTGAAGAACGTGCTGGGCCGCCACCGCAGCAAGCCGGTGGTGCTGGGAGCGGTGAAGACCAACATCGGCCACCTGGAAGGGGCCGCCGGGGTCGTCGGCCTGATCAAGGCGGTGGAAGTGTTGCGCCACCGCCAGGCGCCGGGCAACGTGCACTTCCGCACGCTGAACCCGAACATCGATCTGGACGGCTTCGACGCCATCATCTCCGCCGAGCCGGTGCCGCTCGGCGGCAAGGGTTCGCTGGTCGCCGGGGTCTCCTCGTTCGGCTTCGGCGGCACCAATGCGCACGTGGTGCTGGAATCCTACGACCAGCCGTCAGGCAAGGCGCGCGCACGCCAGGATGCCTGGCTGTTTACCGGCCAGGGGGCGCTGCAGTCCGGCGCCGGCGCCGCGCTGTACGCGGCGGATCCGGTGTTCCGCGAGGCGCTGGAAGATTACGTCGCGCAACTGGCGGCATGGGTGGACGCGCCGCTGCTGCAATGGTTGCTGGAGGCGAGCGCCGAGCATTCGGCGCGCCTGCAGGAGACGCAATACCAGCAACCGGCGTTGGTGGCACTGCAGTTGGCGCAGGTGGCGATGTGGCAGGCACGAGGGCTGACGCCGTCGCACGTGCTGGGGCATTCGATAGGCGAATTTGCAGCGGCAGTGGTCGCCGGTGTGATGGAGAGCGGTGATGCGCTGATGCTGGCGGCGCGGCGCGGGCAACTGATGGCCGACTGCGAGCCGGGCGGCATGGCGGCGATACGCGATTCGGCGGAGAACGTCCGTCGCGTGCTGCCGGCGGAGGTGGTTATCGCGGCGGAGAATGGCGCGGGAATGACGGTGGTGGCGGGGCCGCACGCGGCGCTGGCGGCGTTCGTGCAGCGGCATTATGCGCATGAACACACGCCGTTGGCGGTTTCGCACGCTTTCCATTCGCCGATGATGGCAGCGGCAGCGGCGGCGTTTGGCGACGTGGTGAGTACGGTGGCATTGCGCGCACCGACGGATGGGGTGCGGTTTATTTCCACGCTGACGGGGGAAGCGGCGGCGGGAGGGCTGCAGACGGCGGAGTACTGGAGTGAGCAAATCACTCAGCCGGTGCGCTTCCTGCAGGCGGTGCAAACGTTGCTGGGGCAAGGCGGCACGCCGGACGGCGTGTTTGAAATCGGACCGGGTGCGACGTTGATCAACATGGCGAAGCGTATCGCGCCCGATGTGCGAACGCAGTGGATAGCCTCCGCAGAGACGCTGCGCGGAACCCCCGCACTCAATCCGTTTACCTATGTGCCGCTGCAATGGGAAAAACCGGTGCCGAAACAAGCATTGCGCCGATCGGTAAGCGCCGAACCTGCGGTAAGCGCCGCAGATATGCTCTATCAGACCCAATGGATGCCGGCAGAACCGCTGACAGAGGTCAATGGAGCTGGCCCATATCTTCTGCTGTCGCGGCGTAAGGTGCCTGTGGCGTTGCCAAAAGACTGGATCTCTATGGTTGCGAACGATCCGGCGGAGATTGCTGCGGCACTGACGGAGAAAGACTGGAATACCGTCGCGCTCTTCAGCGAGGGCGACGAAGAGGATGTTGTACAGGCACTGAACGTCTTGAAGAGCGGCATGAGCGCGCGACTGGTGTTGTTGAAGCGCGCCGATTCGGAAGGCGACGCCGGCCTATGGGGCCTGGCGCGTACCGCCAGATTAGAACAACAGGCGTTGCGGCTGAGCTGCCTGGCTTTATATCGCGGCCAACTGATGCAGGCGCTGTCGTTGTGCGTTTGTGAGGATATGGAGGATGAGTGCCGCCTGAGCGACATGGGCGAGTTGCAGGTGCCGCGTCTGCAGCGATATCAACCGCCATCGGGCGAGGGGAATGGCCTTCGCGCCGGGGCGACATACGTAATCAGCGGCGGCAACGGAGCGCTTGGCAGACTGGCTGCTCAATATCTGGCGGAACAGGGCGCGACGCATCTGGTGCTGCTTTCACGCAGCGGGCAGCCTATTACGCCTGTGCCGCAGTGGGGAAAAAGCATTCAGCTGGCCAGTTTAGCGTGTGATGTGGCAGAGGCTGATCAGGTTAAAGCGGTGCTCCGCCAATTGACGGTGTGGGGATGGCCGGACATCGCCGGGGTTATCCACACCGCGGGCGTCCTGACGGATGGCGTGCTGGTTAACCAGTCGGCCGAGATGTTCATGCAGGCTCAGGCGGCGAAAGTGCTCGGCGCAAGGCATCTGCACGATATTCTTTCGCCGACAGATTTTATTGTGTTGTATTCGTCTGTGGCCGCGACATTGGGGTCGGCGGGGCAAGCGAGTTATGCGGCGGCCAATAGCGCTCTGGATGCTTTGGCGGAGCGGTGGGCTCAGGCCGGCGAATGCGCATTGTCCATCCAATGGGGAGCATGGTCAGATGTCGGGATGGCGGTACGCAGTCACGCTGTCTCGCGCATTGAACAATCAGGCTATGGTCTGCTTGATAACGAATCGGGAATATCGCTCTTGGCGCGGTTGCTGCAGTCACGCAGCCGTGGCGTCATCTGTGCTTCCCCGATTGCGTGGCGAAAGCTCTCGCATTTATCCCCACGTTTTTCTTCCTTTATGACAGCGATGGCGACGCCGTCCACATCGAGCGCGGATGCGCAGGCGGAGTGGTCAGTCGAAGACGTGCGGCAATTGGTCAGAGAGAGCATTGAACCCTTCTTGTCGGAAAAACGCTTTGATGAAGACTTGCCTTTCATGGAGGCGGGGTTGTCTTCTCTCGATTTGGTACAGATTAGGCAGGCACTGCTGAAATCATTGCCAACATCGCTGGAATTGCCCGCGCATTTCGTTTTCAACTATCCGACCGCTCGCGACGTCAGTTTGCATCTCATTGAGCAACTGGGGGCCAAGACATCGTCGGTGTCAACCGTTGTTTGGCAGCGTCTGAATGATAAAACGGATGGGGAACCGCTGTTC
>NODE_36_length_6224_cov_1.342694
GACGACAGGCCAGAAGCGGGAAGCCGTGGTGTTGATGTGTGATGCGACCGGTCTGTCGCAACGTCGTGCCTGCCGGCTTACAGGTTTGTCCCTGTCGACCTGCCGTTATTATGCTCAGCGTCCGGCTGCTGATGCACATTTATCAGGGCGTATTACTGAGCTGGCGCTTGAACGCAGACGTTTTGGTTATCGGCGCATCTGGCAGTTGCTGCGTAGGGAGGGCCTTCACGTCAATCACAAGCGGGTATACCGTATTTACCACCTTAATGGACTGAGCGTAAAACGCAGACGACGCCGTAAAGGGCTGGCGACCGAACGGTTTCCGCTTCTGCGCCCGGATGCACCGAACCTTACATGGTCGATGGATTTCGTTATGGACGCACTGACCAACGGTCGCAGGATCAAGTGCCTGACCTGTGTGGATGATTTCACGAAGGAGTGTCTGACGATCACCGCTGCTTTCGGTATTTCAGGCGTTCAGGTCACGCGTATTCTGGACAGCATCGCCTTGTTTCGGGGGTATCCGACGACAATAAGAACCGATCAGGGCCCGGAATTTACCTGCCGCGCGCTCGATCAATGGGCCTTTGAGCATAGTGTAGAACTACGGCTTATCCAGCCAGGTAAACCAACGCAGAACGGATTTATTGAGAGTTTTAACGAACACTTTCGCAATGAGTGTCTGAATGAACACTGGTTCAGCGATATTCTTCATGCCCGGAAAACAATTAATGACTGGCGGCAGGATTATAACAAGTGCCGTCCCCATTCATCACTGGATTACCAGACACCAGCTGAATTCGCAACGGACTGGCGAAACAGGAAATATGAAGAAAAACCAACCGACATTACTAACTGAAGGTTGTATCTAATCCTGGGTGCAGGTCATTCTAGCCTTTATTCAAACCTCTGTTCCCTTTCACTATCTTCTCGTTGTTCGCGTTCTTTTTGGCATTCCACCCACTGCATCATTTTTTCGCAAACTACTTTGGTAGCCTCTGCAATATCAGTGCGTTCGTGTTTAATCAATGTACTTAGAGTCCTTGATCTAGCTTGCATTATGTTCGCAAGGCTACCAGTCCAGGATGATGGAGTAATACGCTCAGCAAAAGACTCCAGAACAGCTAGTGGCTCAGGGGACGCCTCTAGAAGTTTTAAAGCCGTTTCGTGTATGGTCAGTGCGCTCTTCTCAACATTTTTTGACCAAAGATTGACTCCACCAGCTACAACGGGCCAGACAAAGGGATCATTTCTGGCGTAGCACCATGCAATTAGAACGCTTATATTTATCTTTGCTAGGGGATAGGTACGTAAGCCACCACGTCCAATAAAGAATTGTCTTCTTTGCCGCTGTTCCTCAGTACCTTCAAAAATGCGATTGAGAAATGCTTCTGGCATCGATGCAGCAGTTGTAGCTATAGTTTTATGAAATCCAGACACATATCCATAATTTTCATCAATTACGCTGAATATTGTGTCCAACCACTCTATTTTTTTCGCTTCATTACCATCGAAACGCAACGCAGCATCGATAACTTGTTCCATGCGATAATCGATTGTCCCCCCTTGGTCTCTGTCGCTGTTTTGAATCCTCTGGATGGCTGCAGCGAGACCGATTAATCGAAAGTCTCCACCAAGCGTATCTGTAGATTCATCTTTACCATGAAGCTTCATGGATAGTGCATCCAAAATAACATCGTTGCCGCTAACTTTATTTAGGAGGCGCTTAGCAAGATCAAGTAAACGGACTCTCGGTAAATTGGCGTATTGGTCTCTCCAGAGAATTGGCTCATACATGAAAGGGCGAATGTCTGGATCATCCAAATGCTTCATGCAGCGATCCAAATCATTTACTGTAAATTTCACCCAAGGATGCAAGCCAACCAATACCTGTCGAAGTTCAGGATGCTGCGCACATTGGTCGAGAAACTTCTGTGCTAATGATGGATCGACAGAGTCAACTTCTTCGATGAACCCCCCAATAACTCCAAAATCTTTGTTAGCATCTGGCTGTTTTTCAATTTGTTCAACAAGTCGCTGCCAGACAATACGTAGATCATGTGCCCCTCGAGCAAGTCCTCGACCAAAGACAGCACGATAAGGCATTCCACCGATGGAGAACAGATCTGCCCCTAACTCTTCAAATGCATGATTTGATAAAGAAAAGCCCTGTCCCAATTGAAGTGCTTTAGCTTCAAGTCTTTTTCCGGCTGAGGTATATTTAACGGAGTCCTCATGATCAAAATCAGCATCCAGTGCCCAATAATCATGATTTTTACTCAACACGTATGTCTTTATTGTTGGAATTAACGCAATGGGCTCCAACTCCTTATCTAAGGCAGCAAGATTATCCGGCAACGGCTCTACATCATCTCCATCGCTACGCTTGGTATAGTCAAAATAGACCGTTGAACGAACGGCTTTCCAACCTTCCCCCCAAGGACTTATAGCATTTAATGTACGGGCAGCATCGACGAGTTTGTCTCGCATTGCTTCTTGAAACCAAATTCCCCTGAATTTGTCAGCCAGGATTGATCGTGCCGACCTTTCAAGCTCAGGATCTCCGGATGCCGCTAATTGGATAATGACGTCAATAAAGGCGCTGCGCCATTCGACAAGTTCATCATAGTTGGGTTCGTATCCATAGTCTCTTGGTCGAGCTCCAAACTCACCAACCCCAAACCCTGACCACGGTGGGCCATCCAGGGCAGTTGACAGCATCTTTAAGCCCAAAGATCTACGCGTAATAATGCTTGATGCAGTGCATTCGTTCATTAAAGCAATACGCTGGCTTAGGGAAGCATGAGTACCAGACAGATACGCCTGGAAAAACCTCGGGACCATGTTTCGAGCAGAATCCAGGTCATTATTATCGGCTTCGTCTTCTGCCATTTGAATAAGAAGCCTGGCGCATCGTTCAAAGGCGTCCGGTTCGTATGCCATCAATTGTAAAAGACGCAGAATACTACGTCGCTGCGGATTGTAGCCCGGTTCCATACTTTTGAAATCAGATGATGAGAGCATGGTCTCAATTCTATTGAGCAATGCTTCAGGTGCAACCGGTCCGATATACCCAAGTATTCGTAACGAAATATCATTTAACTCGGCTATTCTTCCTAACATCCCTTTAGGCTGTAGCCAAGCTTCTACAATTTCTTTCGCAACAGGATGGTCATGCAACAACCCTAGGCGATGCGAAAAAGACATTAATAAACGCTCACAATCCGGAGCTTCAAAAGTCGCCCTAAGTTGATCAACGGGAATACTGTCGAGTGCGGATGCTGCCAATCTGTTAGCAATAGCATGAGGTAAGATAGCTCTCCAGTGAGATCTTTTCTGAACGATATGACGTTCCATCAGCTTCGTAACGGCTTTAAATAACTGGGTTCTGGAATACCCAAAAAACGCCCCTAATATTTCCAGTTCATCGGTAGCAGCATCTGGACTAGATACCGAGAATGAATACATCAGTGACAATATCTCAGCTTGCTCCCGTAAATTACCGTCAGGATGATTACGCTGTTCAAACAAGCGATTAAACAACTGCGCATCAGAAAGTAGAGCCAAACTCTCGCCTTCCTCTCCTCTCTCAGCTATAGCCAAAGCAACTCTTGCATTCCCAGCTGCAAACTCAGCAATACGACGGGCATTATTCTGACCAATAGAAGGGAAGCGACGGATAAGAAGTTGCTCTGCCACCTCTGGACCATCTGTCTCAATATGGATGACCTCAGTTGTCTGTGGTTTGTCATCCCTTATGTCGTACTCGATTGTGATGAGGCTTACTTCTTTTCCTGCGGCTGATACCTTGCTGGCAAGCGAAGCATGGAGTTCTGATGGACAATTATCAAGGATCATAATTGCTCGTCGGTCCTCAGCGATCAGTTTATCAAGCATTGCTGTAGCCGAAGGTACTGGCTCAAAGCCAGTATCAACATAAATAGCTACTGTCCGGTCAAGCGCATCTGTTCCAACAGTTTCATCAAAGAGCGCCTGAACGATCCGAGTCTTCCCGACACCAGACAATCCTGTAATACGAACTGCCTTATTCGTCGAACGAATAAGGGCACGCATTGGGCTAATTGCATCATCAATTTTGAGTTTATTTCCCTTTCCCGACGGTAAAGTAATGGTTACACCTGGGGCTGAGATTAAAGAGTCTGTAACACCTTGTGGCGGATTGCTCCAAGCTCCATATGGTTGCCAGCCGGAATACCCTTGCCCAAGCTTCCCTTTTACCCACAGCATGACTGATGGATGTTGGCGCAGCCATTGAATGAGTTTGGAACGGTCGTAGAAATCAAGATGAAGATTGTTTTTGTTAGGATCATCTTTTACTGCATCCCTCATCGCATTAAGACGATCTCTCTTTCCAGACGGAGAGCAATCATCACCCATGCTGACAATGATGTAGCTGCCTTTTTTTCTGGCTTGTTCAGATATGATGGGTGAAAGATCTATGCCAGTGCCCATTTCCTTCACGATTGCAGACTTTGGCATTGTAGATTTCTTTGCCTGAAATACGGTATCAAGTCTTACAAGAAAGCCATTATTCAGTTGCTCAACTGGAACCTGAACATGGATATCAATTCCTCCGTCAGGAGCAGTGATTGAACCAGACCAATTTACACACGCAGGGCTATGGCCATGCATTGCTACTTCAGCTTCCGCTAGCCTGGCAATCAGCTCTTCTAGCTGAGTATCGGAGAGCCGAAGTAATTCGTCCTTTTCAATGTCAAAGATTGCCACGCCTTCACCTTAGTAAAAAAATTCTGTCATGGTTCGTACACTAGGGACACTGGACTGACCCCATGCCCGTAGACAAATTCTGTCCTCACGACGAGGCCTGTTCGAAGTCCTCCGGACTGACGCCGCCGAGATGACTGTGGCGCCGGGCCCGGTTGTAGAACACTTCAATGTAATCGAAGATATCCGCCCGGGCCAGATCCCTGGTTTTATATATGCGTTTTCTGATCCGTTCTTTTTTCAGCGAACTTAAGAACGATTCGGCCACCGCATTATCCCTGCAGTTGCCACGCCTGCTCATGCTTGGCGCCAGGTTATTGGCCCGGCAGAAGCGCTGCCAGTCGTCACTGCCGTACTGGCTGCCCTGATCGCTATGTACGATAACCTCGCCGTCCGGTTTTCGACGCCAAACGGCCATCATCAGAGCGTCCAACGCAAGTTCGCGAGAAAGAGTGGGCTTCATCGACCAGCCAACCACGTTACGGGCGAAGAGATCGATAACCACCGCCAGATACAGCCAGCCCTGCCAGGTGCGGATATAAGTAATATCGGTGACCCAGACCTGATTGGCCCGGACAACGGTAAACTGCCGCTGCACACGATTAGGCGCAACCACTGAAGGTCTGCCAGCGATACGACGCGGAGCTTTATAGCCACGCACGGCTTTAATCCGGTTCAGTTGCATAATACGGCCCACCCGGTTTTTACCGCAGGTTTCCCCGATTTCGTTCAGGTCGCCATGAACCCGGCGGTAACCGTATACGCCTCCGCTCAGTGAATAGGAGTCACGGATGAGCGTCAGCAGACGCTGGTTATCTTTATCACGCGCGGAGACCGGGTTATGCAGCCACGCATAAAACCCGGCCCGGGCAATGCACAGCACCCGACACATCGTCATGACACCCCATACAGTGCGGTGCTCATTGATAAAGCGGTACTTCAGTCGGGCTCCCTTGCAAAGTACCGCGCGGCCTTTTTCAGAATGTCCCGTTCTTCCTCAGTGCGCTTCAGTTGGGCCCTGAGTTTCAGGATCTCGCTTTTCGCTTCCAGTAAATCACGGGCATGCTGCTCGCTGTTATCGGGTTTAATAGCCCGCAACCACTTATAGAGACTGTGTGCTGAAACGCCCAGCCGGTCAGAAACTTCGGCGACGGAATAACCGCGTTACGTTATCTGACGGACGGCTTCTTCCTTAAATTCAGGTGTAAATCGTAGTGTGCCCATACGCTCCTCCTATGCTCAAACTATAGGGCAGGATCGTCTACCGGGGCGAGGTCAGTCCACATTCGCTATGTCATATCATGATGAATGGCGGAAATATACTTGTTCTTAAAGAAATTTTAGGTCATGCTGATATCAAAATGACTATGATTTACTCGCATTTTTATCCTAAACACTTAGAAGATGCTGTTACAACAAACCCCTTAAAATTTATTTAAAAGAAATCTAAAAATGGAAAAAGATAGTAAATTCTATAA
>NODE_37_length_6093_cov_5.068402
CAGAGATGCTCTGACCGGCGAACAGATCCGTCAGGGCTAGAGGTAATGGGCATGGAGAAGTTTGCGGTATTTGGCAACCCTATTGGTCACAGCAAGTCGCCGCGAATTCATGCGCTGTTCGCTGCCCAGACTGGCATTGAGCATCCTTATGGAGCGGTGTTGGCGCCGTTGGACGGTTTTGAAACCAGCCTGCAGGCGTTTATCCACGCCGGAGGGCTGGGGGCGAACGTCACGGTGCCTTTCAAAGAGCGCGCTTATGAGGCCGCTTCCGAGCTGAGCGAGCGCGCAGCGATGGCCGGCGCGGTCAATACCCTGAAGGTATTGCCGAATGGCGGTCTGCTGGGGGACAACACGGACGGCATCGGTTTGCTGACCGATCTGCAGCGTCAGCAATTGATCCGGCCGCAGGATCGCATCTTGCTGGTGGGGGCCGGCGGCGCGGCGCGCGGCGTGATTCTGCCGCTGCTGTCTTTCGGCTGCCGGCTCACGATCACCAACCGCACCTTCAGCCGCGCCGAGGAGTTGGCCGACGCTTTCCGGCATCTGGGAGAGATCTCGGCGGCGCCGATGGATCAACTGAATCAGCAAGCGTTCGATCTGGTGATCAACGCGACGGCGTCCGGCATCAGCGGGGAGATCCCGGCCTTGCCCGCGGGCGTAGTCAACGCGCAAACCCGTTGCTATGACATGTTCTATCAGCAGGGCGTCACGCCGTTCCTGGCCTGGGCGCAGCAGCAAGGGGCAACGGAATATGCCGATGGGCTGGGTATGCTGGTGGGGCAGGCGGCGCATGCTTTCCTGCTTTGGCACGGAGTGATGCCAGAGATCGAGCCGGTATTGCGCCAGCTGCGCAGCGAACTGGCGGCATAATTCCCACCCCGTTCTCTATATAGGGAACGGGGTGGCCGTCAGATGTCTTCCGACAGATATTCATCTTTCCAACGCACATAGTTGTTAGAAGAATAAAGCAATCCTTCCAACTCGGCGGCGGTCAACGGCCGAACCTGGCGTGCCGGGCTCCCCATATAAAGATAGCCGCTGGCCAGCCGTTTGCCCGGCGCTACCAAACTGCCGGCGCCAATCATTACGTCGTCTTCTACTACTACACCGTCCAACAGGATCGATCCCATACCGACCAGCACCCGGTTGCCGATGGCGCAGCCGTGCAGCATCGCTTTATGGCCCACGGTCACGTCTTCCCCAATCAGCAAGGGATAACCGTCGGGGTTATGTTCGGAGCGGTGAGTCACGTGCAGTACGCTGCCGTCCTGAATATTGCTGCGTGCGCCGATCTTTACCGCATTGACGTCGCCGCGGATGGCTACCAGCGGCCAGATGCTGACGTCATCCGCCAGATCGACGTCGCCGATGACGACGCTGGAAGGATCGATCAGGACGCGCTGACCGAGTTTAGGGGTGTATTGAAGATAAGAACGTACTGCATCGGACATAGTGCTGCCTCACGTCGGGATCATATTTACCGGCAATACTAGACTCTGGCGATGGAATTACAACCAATCGCAGCACCGGATCCTGTGGAAAATGGCCCTGATCGCACAAGATCCACCCGGAAGGGCTGAAAAGTGTGCAAACAGAAAGAAAAGATCAAAAAAGGGGTTGTGCAAAAAACTCGGATCCCTATAATGCGCCTCCATCGACACGGCGCAAGTGATTCACTTCACACAGCGGCCGGGAAGAAAGAGAAAAAATCCTGAAAATTAGGGTTGACTCTGAAAGAGGAAAGCGTAATATACGCCACCTCGAGTTAGCAAGCGAAAGCGCCTAACTCACTGCTCTTTAACAATTTATCAGACAATCTGTGTGGGCACTCCACAAGACGATATCCAGCATCTTCGGATGCAAAAAAATATCAAGTCTTGAAGAGTGACTAACTGAAGTAAAATTCATGCAGTAAATCTTTGAGCATCGCTTCTCGAGTGGAAGCACATCAAGCTTTTAATTGAAGAGTTTGATCATGGCTCAGATTGAACGCTGGCGGCAGGCTTAACACATGCAAGTCGAGCGGTAGCACAAGAGAGCTTGCTCTCTGGGTGACGAGCGGCGGACGGGTGAGTAATGTCTGGGAAACTGCCTGATGGAGGGGGATAACTACTGGAAACGGTAGCTAATACCGCATAACGTCGCAAGACCAAAGAGGGGGACCTTCGGGCCTCTTGCCATCAGATGTGCCCAGATGGGATTAGCTAGTAGGTGGGGTAATGGCTCACCTAGGCGACGATCCCTAGCTGGTCTGAGAGGATGACCAGCCACACTGGAACTGAGACACGGTCCAGACTCCTACGGGAGGCAGCAGTGGGGAATATTGCACAATGGGCGCAAGCCTGATGCAGCCATGCCGCGTGTGTGAAGAAGGCCTTCGGGTTGTAAAGCACTTTCAGCGAGGAGGAAGGTGGTGAACTTAATACGTTCATCAATTGACGTTACTCGCAGAAGAAGCACCGGCTAACTCCGTGCCAGCAGCCGCGGTAATACGGAGGGTGCAAGCGTTAATCGGAATTACTGGGCGTAAAGCGCACGCAGGCGGTTTGTTAAGTCAGATGTGAAATCCCCGGGCTCAACCTGGGAACTGCATTTGAAACTGGCAAGCTAGAGTCTCGTAGAGGGGGGTAGAATTCCAGGTGTAGCGGTGAAATGCGTAGAGATCTGGAGGAATACCGGTGGCGAAGGCGGCCCCCTGGACGAAGACTGACGCTCAGGTGCGAAAGCGTGGGGAGCAAACAGGATTAGATACCCTGGTAGTCCACGCTGTAAACGATGTCGATTTGGAGGTTGTGCCCTTGAGGCGTGGCTTCCGGAGCTAACGCGTTAAATCGACCGCCTGGGGAGTACGGCCGCAAGGTTAAAACTCAAATGAATTGACGGGGGCCCGCACAAGCGGTGGAGCATGTGGTTTAATTCGATGCAACGCGAAGAACCTTACCTACTCTTGACATCCAGAGAACTTTCCAGAGATGGATTGGTGCCTTCGGGAACTCTGAGACAGGTGCTGCATGGCTGTCGTCAGCTCGTGTTGTGAAATGTTGGGTTAAGTCCCGCAACGAGCGCAACCCTTATCCTTTGTTGCCAGCGGTTCGGCCGGGAACTCAAAGGAGACTGCCAGTGATAAACTGGAGGAAGGTGGGGATGACGTCAAGTCATCATGGCCCTTACGAGTAGGGCTACACACGTGCTACAATGGCGTATACAAAGAGAAGCGACCTCGCGAGAGCAAGCGGACCTCATAAAGTACGTCGTAGTCCGGATTGGAGTCTGCAACTCGACTCCATGAAGTCGGAATCGCTAGTAATCGTAGATCAGAATGCTACGGTGAATACGTTCCCGGGCCTTGTACACACCGCCCGTCACACCATGGGAGTGGGTTGCAAAAGAAGTAGGTAGCTTAACCTTCGGGAGGGCGCTTACCACTTTGTGATTCATGACTGGGGTGAAGTCGTAACAAGGTAACCGTAGGGGAACCTGCGGTTGGATCACCTCCTTACCTAAAGATATTGCTTCGAGTGGCGTGCTCACACAGATTGTCTGATAGAAAGTAACGAGCAGAAATACCTTTATAGGCTTGTAGCTCAGGTGGTTAGAGCGCACCCCTGATAAGGGTGAGGTCGGTGGTTCAAGTCCACTCAGGCCTACCACTTCTCGGAAGTGGAAAAGGTACTGCGCGTGACTGTATGGGGCTATAGCTCAGCTGGGAGAGCGCCTGCCTTGCACGCAGGAGGTCAGCGGTTCGATCCCGCTTAGCTCCACCATATAGTCCGGTATTTCAATACTTCAGAGTATATTGGAAACAGTATGCTGCGAAGTATTTTGCTCTTTAACAATCTGGAACAAGCTGAAAATTGAAACATGACGGCTGAAATTTATCCCTCCGTAGAAGTACTGGGATAAAGAGTAACCTGTCATAGAGTCTCTCAAATGTTTGCAGCGCGAACGATGGAAACATCTTCGGGTTGTGAGGTTAAGTGACTAAGCGTACACGGTGGATGCCTAGGCAGTCAGAGGCGATGAAGGGCGTGCTAATCTGCGAAAAGCGTCGGTAAGGTGATATGAACCGTTATAACCGGCGATACCCGAATGGGGAAACCCAGTGTGTTTCGACACACTATCATGTCATGAATACATAGTGGCATGAGGCGAACCGGGGGAACTGAAACATCTAAGTACCCCGAGGAAAAGAAATCAACCGAGATTCCCCCAGTAGCGGCGAGCGAACGGGGAGGAGCCCAGAACCTGAATCGGCTTGTGTGTTAGTGGAAGCGTCTGGAAAGTCGCGCAGCAAAGGGTGATAGCCCCGTACACTAAAATGCACAGGTCGTGAGTTCGATGAGTAGGGCGGGACACGTGACATCCTGTCTGAATATGGGGGGACCATCCTCCAAGGCTAAATACTCCTGACTGACCGATAGTGAACCAGTACCGTGAGGGAAAGGCGAAAAGAACCCCGGCGAGGGGAGTGAAATAGAACCTGAAACCGTGTACGTACAAGCAGTGGGAGCACCTTCGTGGTGTGACTGCGTACCTTTTGTATAATGGGTCAGCGACTTATATTTTGTAGCAAGGTTAACCGTATAGGGGAGCCGTAGGGAAACCGAGTCTTAACTGGGCGATTAGTTGCAAGGTATAGACCCGAAACCCGGTGATCTAGCCATGGGCAGGTTGAAGGTTGGGTAACACTAACTGGAGGACCGAACCGACTAATGTTGAAAAATTAGCGGATGACTTGTGGCTGGGGGTGAAAGGCCAATCAAACCGGGAGATAGCTGGTTCTCCCCGAAAGCTATTTAGGTAGCGCCTCGTGAACTCATCTTCGGGGGTAGAGCACTGTTTCGGCTAGGGGGCCATCCCGGCTTACCAAACCGATGCAAACTCCGAATACCGAAGAATGTTATCACGGGAGACACACGGCGGGTGCTAACGTCCGTCGTGAAGAGGGAAACAACCCAGACCGCCAGCTAAGGTCCCAAAGTCATGGTTAAGTGGGAAACGATGTGGGAAGGCACAGACAGCCAGGATGTTGGCTTAGAAGCAGCCATCATTTAAAGAAAGCGTAATAGCTCACTGGTCGAGTCGGCCTGCGCGGAAGATGTAACGGGGCTAAACCATGCACCGAAGCTGCGGCAGCGACGCTTAGGCGTTGTTGGGTAGGGGAGCGTTCTGTAAGCCGTTGAAGGTGGCCTGTGAGGGTTGCTGGAGGTATCAGAAGTGCGAATGCTGACATAAGTAACGATAAAGCGGGTGAAAAGCCCGCTCGCCGGAAGACCAAGGGTTCCTGTCCAACGTTAATCGGGGCAGGGTGAGTCGACCCCTAAGGCGAGGCTGAAAAGCGTAGTCGATGGGAAACAGGTTAATATTCCTGTACTTGGTGTTACTGCGAAGGGGGGACGGAGAAGGCTAGGCTGGCCGGGCGACGGTTGTCCCGGTTTAAGCGTGTAGGGGGTGTGACCTGGTAAATCCGGTTGCATATCAACCCTGAGGCGTGATGACGATGCACTACGGTGCAGAAGTAGTTGATGCCCTGCTTCCAGGAAAATCCTCTAAGCTCCAGGTAACATTAAATCGTACCCCAAACCGACACAGGTGGTCAGGTAGAGAATACCAAGGCGCTTGAGAGAACTCGGGTGAAGGAACTAGGCAAAATGGTGCCGTAACTTCGGGAGAAGGCACGCTGGCATGTAGGTGAAGTCCCTTGCGGATGGAGCTGAAGCCAGTCGAAGATACCAGCTGGCTGCAACTGTTTAATAAAAACACAGCACTGTGCAAACACGAAAGTGGACGTATACGGTGTGACGCCTGCCCGGTGCTGGAAGGTTAATTGATGGGGTCAGCCGCAAGGCGAAGCTCTTGATCGAAGCCCCAGTAAACGGCGGCCGTAACTATAACGGTCCTAAGGTAGCGAAATTCCTTGTCGGGTAAGTTCCGACCTGCACGAATGGCGTAATGATGGCCAGGCTGTCTCCACCCGAGACTCAGTGAAATTGAACTCGCTGTGAAGATGCAGTGTACCCGCGGCAAGACGGAAAGACCCCGTGAACCTTTACTATAGCTTGACACTGAACATTGAGCCTTGATGTGTAGGAT
>NODE_38_length_5944_cov_1.129512
AGACAGAGCCGAGATCGTACATGCGATCGGCTTCATCCAGCACGACAACCTGCATCGCGCCGAGATCGACATAGTTCTGCTTGGTGTAATCGATTAAACGGCCGGTGGTGCCAATCAGAATGTCCACGCCGCTTTCCAGCACTTTCAGCTGTTTGTCGTAGCCGTCGCCGCCGTAGGCCAGGCCCAGTTTCAGGCCGGTGCTCTGGGAGAGCGCTTCTGCGTCGGAGTGGATTTGCACCGCCAGTTCACGCGTAGGCGCCATGATCAAGGCGCGCGGCTGATTGGTCTGGCGATCCTGTTTCGCCGGGTGAGTCAGCAAATAGTGAAAAGTAGACGCCAAAAACGCCAGCGTCTTTCCGGTACCGGTTTGCGCCTGACCTGCAACGTCACGCCCGGAGAGCGTGAGCGGCAATGCTAACGCCTGGATGGGCGTGCAATTGTGAAACCCTTTTTTCTCAAGGGCTTCAAGGACTAACGGGTGCAGGGCGAAGTCGGAAAACTTCTGTTCAGTCAAGTGTGTTTTGCTCATAGTGTGGTAGAATATCAGCTAACTATTGCTTTACGAAAGCACATCCGTTGAAATAAACGCGGTGCAATAAAATCACCTTGAGTTGGTTAATGCTACACCAACAAGGTAGACATAATCCTGTGGAGTAGAACATGAGCGATAAAATTATTCACCTGACTGACAGCAGCTTCGACGCTGACGTGCTGAAAGCGGAAGGGCCGATCCTGGTCGATTTCTGGGCTGAATGGTGTGGGCCGTGCAAGATGATTGCTCCGATTCTGGATGAGATTGCCGAAGAGTTCGAAGGCAAACTGACCATCACCAAGCTGAATATCGATCAGAACCCGGCTACCGCGCCCAAGTACGGTATCCGTGGCATCCCTACGCTGTTGCTGTTCAAGAACGGTGAAGTGGCCGCGACCAAGGTTGGCGCGTTGTCCAAAGGTCAGCTCAAAGATTTCCTGAACGCGAATCTGTAATCGGGCGGGAAGCCCAGTATCAGGCGCCTGGCGGTGATGTTCAATTCACCGCTAGACGCCTGCCAAGAAGCGTGTTAAGTTTAACCACACTGCATATAGAACTTGCCCGAAGTTTTAAATCTAAAGAGTTTGAATCTAAAGCTATACTCTGTGTCGAATCACTGGCGTTGAAAGTAAACTGAACTCAGCCCGTGTTTTGGCAATCAAACGGTTTTGCAAAAATCATTTTTAAGGTACCTTCGATCTTCAACCGTCAATGCGTGCGCCCGATGTAAGCCATTTCTTACCGCGACGGCTCTGCGCCCGGTGATCGAACGTCCAGTAAACAGGCACGCATCTCGCTGCCATACCATTCACGATACAAGTTCGAGACATACCCCGAGTTTAAGAACCCACCACTATGAATCTTACCGAATTAAAGAATACGCCGGTTTCTGAGCTGATTACTCTCGGCGAAAATATGGGGCTGGAAAACCTTGCCCGCATGCGCAAGCAGGCACTCGGCCCCGGCGGATAGATTGATTAGCTGCCGGCTTGAGCCTTTGGAACCCAAACGGAAGGACCAGAACGCTGAATAGTCGCGGTCGTGCTCACCACTGTGTTTGCCTGGAAATCGAATGGGAAATCGGTAACGTAGCCTTGGAAAACAAACCAGGTACGATCGTCAGGCAACAGCAAGCCATCTACAGCGTTTGGAGCACCAGGCGCTGCTGCAGTTGGTTCTGATTCACCATCTGCCCAGCCAACGGCAAAGGTCAGCAGTGATTCGTCGTCAGATTCTGCCAGGTTATGCAGCATCAGGTGGCTGGCGTTTTTTGGATCAGCATTCAGCGTGACGGTAGCTGATGCCGGTGTGCGCAGACCTTTTTTATAGGTGCGGCTGTTGCGCTCGCTTAAACAGGTATCTTCGATCTGGTCAGCAGGGTTACCGCCGGGGGTGAATGATGTGATGCATTCAACTTCGCTTACAACGCCGTTGGCGAGGACATAAAACTGGGTGCCTTGTGTCAATACAGACATGGTGATCTCCGGTCATAAAAAAACCGGCGCAAGGCCGGTATGTTGAAAAGTTGGGAATGTTAACGAAGCACTATCCAATCAACGTCGAATGAATAGCGATAGCGCTTTGTTTCTGGGTCGCGGCTCTGCCCGCCCCATCTGGTAATGTAGGCGTGTGGCTCAATGGCATCACGCAGCGCTGTTGCCACGGATGTAGCAGACGCGACCGTATCGGCATACACATCTACCTGCAGCGTGTAGCTGTCAGTGTCCGGGCGTTTGTCCAGGTAGTTCTCAGGTGAACCGCTGATGTTCTGCCAAACGGCATAGGGATAGACCACATTGTCATCCTGCAGACCAAATGGGTATAACCGCACAGGGCTTGAACCGATAAGACCTGTTACCGCCTGGCTTGCAGCACAGACCTTAAAAATTGGTGCGATCATCATCTTTCCCCTTTCTTGGCTGCTCTTGCTATTGCCCTGTCGATAGCTTTTCCATATTCAACAACGAACGTATTGGATGCCTCAGCGGCGCTGCTCTCTGCCGCCGGTCGCATGAAAGGTTGAGCCCGCATATTTTCGGTACCAAATTCCAATAGTCGCCAGTGCGGAGTTGGGGCATTCTTGGCTTTATCGGGATGCTTTCTCAGCACAGCTCCATGCAGCACACCGATCCTAAAGGCTAGGTTTCCGTTGCGTTTAAACTCACGACCATTCCAACGCACAGCGATATTATCGGCAATGCTGCGGCCTGTCTCCGGATCATCAAGTCGCTGTGCATTTGCCTTTGCTCTGTTGGCGATAACGTTGGCAGCCTTCCTCAAGGCCGCACGCCCTCCTTTGCGTTTCATGTCATCGCTGATCGATTCCAACTTTCCCATCAACTCATCGACGCCAGTAAGGGTGTATTCAACGCCATCAGCCATCATCAACCCCTTCCGAACATGGCAACGTCAGATATTCAAGACCACTTTTCGGATCGGACAAAATACCTTCAATGTTGAATATTTTACCGCGAAACAATATCCGATATTTTGGCTCGATGTCTTGACGGTAGCGGACAGTAATCCTTGTAGTGACGGCATTTTGCATTGCCTGAGCGGCCACAAACTCTCGGGCAGAAAGCGGAGAAACCTCGGCCCAAAGTTGAGCAAGATCCTGCCATATATTTTCTACTGAACCAGTTTCAGGATCCTGCACCTTAACGGGCTTCTGCAAGGTGATGCGATGGCGCAGCTTACCGGCCTGCATAATTACCCCCGATTGCTGAGATAGTTTTGGCTCTCATCGTTTTTAATGATATCAACGTCTCCCATGTCATTGCTGAATGCATCAACAAGAACAGCGACCAACGATTCATTGGACTCAGCCAGGCGGGTTAGTGCTGCTGTCTGTTCCTGCTTTGCCTTCGTCTCTTCCTGCAGTGCTGCTATCAGTGCGTTTACCTGTTGCTCTTTCATGGGCAATCCTCAACCAGTTCTTTAACCATTCCCGGCGGCGCCGGCACCCTTCACAGGCCATCAGTGCCACCTACGATGACGGAGCAAGAGAGCATCTACGCCAAATGGAACTTCCGATGTTATATTGCCGATGTTGACACTTTCTCGGTTGGCGTACCAATGACCCACCAGTAACAACATAGATTGCCATATGCCAGCAGTAAAAATAATTTCTCTTGGTTGAATATCAACTTCAGCTATGGGTGTTAGTGCTGTTACTAATTCCCCGTCGCAATAATTCTCAACATAATCGACCGCAGCATCTAAATATGTTTTTATTAATTCATCATCTGCATCATGATCAACGCGAAGATGTAATTTAATCTGCGCCAGCTGTTCTTCGTTTATTTCCATTTTTGCCTCCAGTTTTTTGTTTATCTGGCTGCCCTTTATTATTTTCTTCCTGCTTGGAATTTTGCTCTTCCTCTTTTACTTCTGTAGCCAGATGCATAGCGATCAGAGCTTTTCCAACCTCATCTTCTACGATCCTCACATCGCCTTGAGAAAAATTCCCCAGCGTATAATGAGAGAACATTCGAATGGCTTTAATTTTCATATCGAGTTAACGCGGCCATTGCTGGCCGCGACCTTACAGTTACGGAGTTACTGGTGGGGTGATGCTACCTGTGACCAGCGCAGCAGGACGATAATGAGCCAATGCCAAGCGCTCTTCGCACAGGATGGTCAGCATGTTTTTAACGAAGTTGTCTCGATCCTGATTGCTGATCTCGATAGTGGCATCCATACGATCCCATACCTGAGACGCAAGACCAAACGCTCCAACAGTGAAGGTACCTGATGCTTGGGCCGTGGTAGAAACAACCGGAAGCCCCCACAGCACCTTGGAGGCAAACGCCTGCGGCCCGCCAAGGATGTAATTGCCGTTAGCATCCTTCAATAGAGCAATCCGGTGCCAGTCTGCCGGGTTAAGGATAATGCCGTCCGCTTCAAATTCGCTGAGAGACACCTGATAGATCGCATGAGCGAGGATGTCAGCACCAGTATCACCGGTAGCATTGAGCGCGGTTTCATAGTCGTTCGCGACTACGTTAATGCCCTGCAGATTATCGCCAGTCCCATCACCGTTTAGCATCTGATTTTCTTCCACCAGCGCCAGCCCATACATCATGCGGGAGTTGATGTAGGACTGCAGCGCCGGAGCATCGTCCATGATCTGTCGCGACGCCTGGATCCAGTGGGCGATGGTTTTCACGTTCGCCGTTTCTTTGGTGAAGGTGATGTTACTTTCAGGCTTGAGGGTGCCTTCCGCCACTGGCGCAGCAGCGTTGGTGAACACATTCTCACGCACGTATTCCAGCGCGTTACTGGTAATACGGCCTTGTGCCAGAAGGTCACGAACGGTCAGACGACGCAGCCCTGGCATCAGAATACCTGGCATTTGCTGCGGCTGGACCAGGGCACCCGCTGACGCTGCGCCGGAACCGATCGCTTTATCAAAGCTGGTAACTTTCGCTTTGGTGCGGGAGCCATCCCAGCCTTTCATCAGGTCTTCGGACACGCGCTCGGCAAATGACTTTTGCGCAGTCTGATCCGGTGAGTTACCAGCAAGTTTTTGCTCAAGATCGAACAGGCGAGTGCCGGTGGTCTTCAGCTCTTCCTGAGCTTTGGTCAGATCGGCCTGCAGTTTCGTGTTAATTTCGCCGTTCTGATTGATGGATTTACGCTGTTCTTCGATGAGTTCCTTAACTTCTTTTTGGGAATTCTCAATCGCTTTTTCGAGAGTGGCTAATTCAGACATATGGTGCTCCGTTATGCATTCCGCAGATTAGCGGCAAATGAGTTTATGCGCTGTGCCAGCGCGTCAATGTCGCCGCTACCGGACTCGCTCCGGCCTGCGGACTTAACGCGGGCAATAAATGCCTGCGCTTCAGAGCGGGTCAAACCGACTGAATCCCTCAGCCAGGCTTCCGCGTCACGAATGGTTTTGATGCCGTCGATACTTTTCATGGCGGTCACGCCAGCCAGCTCGTTGGCCGGGAAAGTGCAGACACTGATTTCCCGCAGATAAGAAATGTTTTTGAAAATGAGGCCGGAAGTGCCGACTGTATAATCATCGGGGCCGACGGAGAAACCGACTGACATACCTTCAACGGTGCCGTGTTTCATTGCCGCTTTCAGGTCCTCAGACAGACTAAGTCCTGGCGTGAGTTGACCGCGAACAAACAGCCCTTTATCGTCCTCATGCATGGAATCCCATTTACCAACAGGGATCGCGCGCGTCTGATGGTTAAAGAACATGGCGACCTTTCGGCTTTGACCAGCAATAACACCGCTGAATGCACCTGGCAGGATAATGTCTCCGTCGGAGTCCGTATTGTTGAAAACTGAGGCGTAGCCCTCAAAAGTGCCTTTATCACCGTCGCCGGTAAACTTTATTTCTGTCTGGTCGAACGCCAGGGTTTTCTGAATATCAGGCATCATGGCCCCCATAAAAAT
>NODE_39_length_5480_cov_1.411819
TCCCAATAGACGTCTGCGCTGATGCCGGTCACGCCGTTAACGCCGACGTTGGACAGGGTTTTGTGCCAGCCGACGTTCTGATCCAGCTTGGCGCGCAGCCCCAGCGCGCGGGCTGTTGCAAACGCGGTTGCGGATGCATTGGTCGTGGTATCCCAGCTCAGAAAATCCGGCCAAATCAACATAGCTTCGCGCTGGCTGAAGTTTTTGCGGTAGTCGAGCGCCTCGGATACCGTCTTGCAGCCATAGGCGCTGAGGTAGGCGAAGGCGCGGAGGCTTTGCGCCACGGCCAGTAATTCGGAGGCAACCGCCTCGTTATCGTGGCCCGGCACTCCCAGCATGCGGGGTTTAACGCCAAGCTGGCTTTGTGCGGCCAACAATGCTTTCATGCCGGTTTTCTTGCCCTCGGTGGTCACGCCGCCGATGATATTGGTTGTCGTCTCGGCTTCGGTTTCGCCCTGGGCGACACGCACCACAACAGTGACGGGCTTGGCCTGATCGGCGATGGCATCCAGCGAGCGGGCGAGGGTGCCGGTTTCGCCGGCCTTGCCGCTGGCGGCCAGGACGTCGGTAATTAACACAGGGGTGTTTAACGGGAATGCTTTTGCGTCGGCGTCGTCACCGGTACAGACCATACCGACGATGGCGGTGCTGACAGTGGTGATGGTGCGGGTGCCTTCGTTGATTTCCTGCACGCGCACGCCGTGGTGATAGTCTTGAGCCATTAGGCGGATCTCCTGTAACGGTGTTCCCCTATGGTGGCGGCGGTGCGCGGTTAATGCATGCGGTGGGCTTTGTGTGGTGGCTGGCACAATGGCCATTGATACTGCTTGGGATGTCTATGTTTGCCGGTATGGCCAGCACAGTCAATGATGGCTGTACTGCAGGAAAAAATAAAGCCCCACATCGGGGCTTTGCTTACGCGGCGCGATACCAGCACATCAGCTTGATGTGGCTTTCAACAATACTGAATTCCCGGCCGCCGCCGACCTCGGCAGACGTCAGTTCGATGCCGTGAACGTGCGAGCCTATTTCGACAGAGTGAGTGTGCGGGCCTATTTCGACAGAGTGAGAATGATCATCGCTTTCGCTCGTCATGTTGCGGGTGCGATGGCTGTCATTGTCCGAACCGACGACGTAATCGCCATCCCACGCCGGGCCGGGGGCGGCCATGCCCCCCTTATGCGCGTGCTTGCCGTTTTCAGACGTCCATTTAGTACCGTAATCAAACTCCGACGTACTTTTGGTTCCGTGGTCAAACTCGCCCACCTGGCCGCTGACGCCGTGGCTGTGCTTCGGCATATTTTCAACGCTCAGTGTTACCGCGTCCGAACCGCCGGCGGTCATCACATCCGAGCCATCGGCCTTGCCGATGCGGATCGTTTTATTCTCGCCGGTATAGTGCCAGGTGGTGCCGGGCCACTTTTCGTTGGGATTCAGGTTCGTCGCAAAGAAGATACTGATCCCCGGCGGGTAAATATCATCAAATGCCGCTTTGCTTTCCGCCAGCGCGTAGGCGTCGTCTGCTCTGTTCGCCACCGCCTGAACTTTTTTGTCGACGTATTCGATGGTGGCCATAACAACCGTCGGATCGATAATCAGCTGAATGGCCGCAGTGCTGCTGACTGCTATCACTATTCTGATTGTCTGAATTCTGCCGGAACCTTCTGCCGACGTTGGTTTGTACGACGGCGGTAGATTACAGACGGCAATGAGTGCGCCGGTATCGTCAAATACCCCCGCCTCGCGGCACCAGAATCCGCCGACGGCGGCCGGTATCGTCATTTCTGCGATGATCTGATTAGGGGCGCGGTCATCAATCCGTAGTGCGTTAATCGGCGTTCTATACCGTTCGCCGAGTAATTCCGTTTGCCCCGGCTCCGGTGTCGGTGATGTGCCAAGCCCATCGCCAACCGCAGCATGGGCAATATTGATTTTTTCGCCATTTGCCGCTGCTGCTGCAATTTTGTTCGCGCCCACATCGGTAATGATGCTGATATATTGCGGCATGCGCCCCCCTAGCTAATCCGTGATAAAACTTCAGCATCGCGCCGGGATGCACCCGTCAGTAACGTGAAATCCCTGAAGGAGCCGTCGCAACTCTGCATGAATCCGCTGCCCTGCTTCACGTCGAACATGACATTGCCCACATAAACAAATCCTGCATCACGCAACGATGCGAGCGCTCCGGTCGGCGACTGCGCCGTATTTTTTTCGTCACCGTTTTCAAACGCGGTGATCGTACCCGCCGCAATATCAAAATACGCTGCCGAGGGGATATAGGATTCGTACGGTTCGCGAGCCACAGTGATCGCCGCGCCTGGGCTGCCTTGATTGATAAAATTGCTGGCGCGCGTGCCGTAGCGCCAGGCTTCGCGAATGCCGGTTGAGTACGGGCTTGCGATCACGCGCATATAGGCCAAACCTAAATTAGCCAGGCTTAACCCCGCCGTCAGGCCGACGGAGTCCATTGGGTCGGTATCCATCGCCAGCATTGAAATTGCGTAGGTGTTCGTATCGCCATGCTGGATTGTTTGCGCGTGTTCGCTGCGCAGGTACCCGCCGGCATACGCCGCCACCTTCACGCGAATCGACCGGCTATTACGATCGAACAGTGGCAGCTCCTGCGCCGGTGGGGTATCGAGCTGCTGTTTGACGGCAATAAAGTCATCGCCGCGCAGGCCGTAAACCTTTAGAACAGAGACGCCATCCGCAGCAAGTTTAACTCCGAACATCGGATTGAGAGCCAACATCACCTTTTGATAAATCGCATTTGCAACCAGCATTTCAAAACGTGCCAGGCAACCCGCTTCATCGAAAATAACGCCCCCGTCCGCCAGAACGCGGGCTTTGTGCATGGCGTAAAGCTGCTCTGGACTCAAAATATACGGGCTGAGGTCGAATCCCTTTCGCTTTCCGTTATACGGTGAGCGCGTGTTATTAATTATCGCCATGCTATAGCTCTCCTGTTAGCGGGATGCGTTCAAGTACCGCCCAATTGTAAATAGGGAATGCGTCATCATTTTGCTTTACATACCTGGAAACCCACGGCGATGAGTCTCTGACACACGTCCGAGGATAAACATAACCATTTTCCGATTGAGACCTGTTATTAAATCCAATCAATAGATGGTCTTCAGGTGATGGCGCTTTATCTAGCGTCAGCCTGACCTTTGTTTCATCAATAATATCTACGCGCTCAATAATTGCGGATTCGTTCTCTAACGAGTGTCCGTAATTTTCGCAGTCACCCAACATCGCAGTGTCGATGACCAGCGGCGGGAATGGCACATCACGCTCAATATCAATAATGTTATCCGTGATAGTTATTTTTTTTACGCGATTCCCTGTCCATGTTCCCTTTTTGTTGTTGTCGTATAAATGCCAGAAAATTGCCTTTTCAATCATTTCCCCCTGAATAACCTTTCCCTTTTCATTCAGATGCGATAATGATCCATCGCTAAACAGGTGGTTTAACATGTATTTACTGCCATACATGATGGCGTTCGCGTTTCGTCTGACATAGGTCATTTGATCAACAGCTGCTACGGAATACGGTTGTACGATCACCGTCTCGCCCGTCGGGTTCCCCTCTGCGTCCACCGCGCCGGCTTTCGTGTTTATTCTGCTGCCGACCTGCCCGACAACAATACAAATATCGTTCTGCTGCCCCGTTATTGCCTTAAAGGCTGGTATGCAATCATCCATGTAGGGCGTCATTAGCGCATCATAGTCGCCGGGATTACGGCAACTGCCGTTATCGTTATTGGTTTCCCCGTGCTCAAAAAGAACAAAATCTGCATTAACGGGTTTTCCTACGCCAGCAGCAAACGCCGTGATGTATTCCACCATTTTCATGCTCTTGATGTATGCCGGGGTGCCTGCGGATATTCCTGAAAATGGTTGTCCGCCTGCGTTGCACGGCGCGTTGATAATCGTCGGCAGATTCATGCCGGCATCACGCATTTCGTACATCAGGCCATTTGCGAGCGGAATATTGTGCCCCTGGCGATCTTTGTTATAGGCCATATCCGTTGTGCGCTCTAAATCCAGCTGGCTCCAACTGCCACTATTACCGTCCGCGCGGCCTGCCGGCGACAGGCAGCGCCCGCGCAACGCCGGGTCAGCCCCCACAATTCGGATATCTTTGCCGGGTTTGTCATACGCCGCGCCCAGGCTTTGCCCCAGGCAGATGTACAGTAGAATATAGGCGGCAGATACGGGGATTTCGCGGATACTTGGCACGAACAATAATCCCGACCCCGTACTGCCGTCTGCATTTTGGTATGAAAAAACGCAACCCGACTCGGTCATTTTATTGGCTGAAATAACCGGCTTTTCAGCCCAGACGGGTGCGCCATTCCAAAATAGTGCAGGAGTACCGTTATGCGATTTTACCTGCGCTGACGATTGCCCCAGTGCGTCCTGTATGGGTAGCGCCACACCTGGGATGTAGAAGTCGCCGTTATCCAGCAAAACCAGCTCACCGGTGGCGCCTTCGCCGACGGCCCAACGCACGCCGGAGTATCGGTTTGAGAGCGATTCCGGCAGCATGTTAATCAGATATTCCTGAACGGCACGCGGCAGCTCTGCCAGCATCAGACCCCAATCCTTATCCAGCGCCATTCCGATGTCGCGAGTGCCTGCGGCGCTACTGACTCCCCACATATATTCGTCGGAGCTGAGTAGGGGGGATTCGTCTGCTAATCGCATCATTCCGTCTACGCGCTGATTTGTCGCATCTATTTTACTCAGCGCTGAAATAATACTTTCGCCGGATGGCAGAAACTCGCCCGTTGGGGTTGCGACGCCGCTGGCATTTGAATATTCATCAACCCAATGCCCGGAAATAACAGAACGCACGCTGAATTTCGTCGCTTCGGGGATTTTTCCGTTGTCAATGTCTGCTTGAGCCTGTTCAGCTGATGTATACGGCCCTTCGCCCAGGGCAACCATTCCCATCAGCGTATCAAACAGGTTTTTGAGGTAATTGGTTCTCGCTGCTAATTGTGCGGCTTGAATGTTAATTATGCCCGATTCCCCGCCTTTGACACGGTCGTTATCATCGACCTGATCAATGGTTGGTTCCCATCGCGACACCTCATTAATATTACTCATTTGCTACCCCGGTATAATGATAATTGCCGTCATAATTAATGGATGCATCATAATAAATTGCGTTTTCTGGTATAAAGCCAGCGGGGTATACATCGATAATATCCCCTTCATAGCTGGCAACGCCTACATTCAAAATCCCGCTCGCACTGACAATAATGTTGATGCCTGCTATATGCCGGCTGACGGGCCTGGCATCGCCAATCAGGCGCTCCAGCTCTTTTACGATTTCGTCAGTGATCCCGACGTCGTTCACGTCGATGGTTAGACGGAACGTGCCGCGTGGATCGGCGACTTCCCACCACTCGGCGATCGACATTGAATAGCCCATTGCCTCAATGACACGCCGGATGGCGGCAACCGTTCCC
>NODE_40_length_5317_cov_1.052127
TACCTGTACCGTCTGCTGGCCAACCGCCCGGACGACGCGCTGCAACGTACGCTGCACCGTCAGGACGAAGAGCGCCCGATGGAAGCCACCGCGCGGCCGCAGCTGCTGGGCGCGCTGCAATCGCTGGAGAAATGGGCGGTCACCAGCCAACAAGGCGAACTGGCGGCACTGGCGCAGCGCTATGCGGAACTGGGCCAGGGCGGCACCGTACGTCCGCTGCCGGGCCCGACCGGCGAGCGCAATACCTATGCCCTGCTGCCGCGTGAACGCGTGCTGTGCCTGGCGGATAACGAAGCCGACGCGCTGATCCAGTTGGCCGCCGTGCTGGCGGTCGGCAGCAGCGTGCTGTGGCCGGAAGCGGAACTGCAGCGCAATCTGTTCCGCCGCCTGCCGAACGATGTGCAGGCGCGCATCGCCTTCAGCAAAGACTGGCAGCAGGACAAGGTCGAGTTCGACGCCGCCATCTACCACGGCGATGCCGACCAGCTGCGCACCCTGTGCGAGCAGATCGCGCAGCGCGGCGGCGCCATCGTCTCGGTGCAAGGCTTCGCCCACGGTGAAACCAACATCCTGTTGGAGCGCCTGCTGGTCGAGCGTTCGCTGAGCGTCAACACCGCCGCCGCCGGCGGTAACGCCAGCCTGATGACCATCGGTTAACGCATCGTCAAGGCGGCCATACATTGCCGCCTGATTGGCTCACCGCTACGCAAACCCTGCACTCGTGCAGGGTTTTTTATTGCCCGCAGCCCGGTCAGCCGTTAGCGTCTTGTTATCCTTGCATGAGGATGTGTCGCCTCATGGGCGATAACAATAGGGTGAGCTTAGAACGGATTAGTTTGCTTGAAAGCCGCAGCAGACCGCTACGATTCGCATTGACTCTCGGGTTCGGCAACATCCGGGATACGGCAGCCGCAGCGCGAAACGAATTGTTGAAAGCGGAGTAAATGCGGGCGGGGGAAGCTCCCCCGCCGCCTTATTGATTCCGGAACTTGTCGAGGAATTGCTGAGTGCGCTGGTGCTGCGGGTTGGCGAACAGCGCTTTGGCCGGGCCCTGTTCGACGATGCGGCCGTGATCCATAAAGATAACCCGGTCGGCCACGTCGCGGGCGAAACTCATCTCATGGGTGACGATCACCATGGTGCGTTTCTCTTCCGCCAGTGAGCGCATGGTATTGAGCACTTCCCCTACCAGCTCGGGATCGAGCGCCGACGTCGGCTCATCGAACAAAATCACCTCCGGCTGCATCGCCAGCGCGCGCGCAATAGCCACTCGCTGCTGTTGCCCGCCGGACAGCCGCCGCGGATAAGCCTGCTCCTTGCCGCTCAGCCCCACCTTGGCCAGCAACGCGCGGGCGCGCTGTTCCGCGCTGGCTTTCGCCTCGCCCTTGACGACCACCGGCCCTTCGATGATGTTTTCCAGCACCGAACGATGCGGGAACAGGTTGAAGCTCTGGAACACGAAACCGACCTGCTGACGCAGCGCGCGCACCTGATTTTTCTGTTTGCTCAACGGCTTGCTGCCGTCGATCAGGATGTCGCCGACGCGAATGGTGCCGGAATCCGGCTCCTCCAGCAGGTTGATGCAGCGCAACAAGGTGGTTTTCCCCGAACCGCTCGGGCCGATGATCGCCACCACTTCACCGGCGTCCACCGCCAGATCGATCCCATGCAGCACCGTCTGACCCTTGAACTGCTTGGTCAATTGCTTAACTTCAATGGCACTCATGCGCTACTCCTGATCCTGGCGATTAACGTGGGCTTCCAGACGGTTTTGCAGTGCGGAAAGCAGGGTCGCCATCACCCAGTAAATCAGCGATGCCGCCAGGTACATGGTGAACACTTCCAGCGTGCGCGAGGTGATCAGCTGCGCCTGGCGGAACAGCTCCGGCACCTGAATGGTGGCGGCCAGCGAGGTGTCTTTCACCAGGCCGATGAAGCTGTTGCCCAGCGGCGGCAGGGCGGTGCGCGCCGCCTGCGGCAGGATCACCCGGCGCAGGGTTTGCCAACGGGTCATGCCGATGCTGGCGGCGGCTTCCCACTGCCCTTTGTCGATCGACGAAATCGCCGCGCGCAGCGTTTCCGAGGTGTAGGCGGCGGTATTGAGCGACAGGCCAATCAGCGCCGCCGGGAAAGGATCGAACTCGATGCCGAACTGCGGCAGACCGTAATAGATCATAAACAGCTGGGCGATCAACGGCGTGCCGCGGAACAGCGACACGTAAATGCGCGACAGCCACGCCAGCGGCCAAAGCGGCGAAAGGCGCATCAGCGCCAGCAGAAAACCAAGCAACAGGCCGAACGCCATACCGCCCAGGCTAAGCTGAAGCGTCAGTATTGCGCCCTTCAATAAAAATGGCGCTGAATCCAGCGCCAGTTGAATACTTTCGTGCATTATTTAGTTACGTCCGCGCCAAACCATTTCTCGGAGATCTTCGCCAGCGTGCCATCTTTTTGCATCTCGGCGATCGCTTGGTCAATCGCGGCCAACAGCTCCGGGTTGTTCTTGCGCAGCGCCACGCCGGACTCCTGGCGGGAGAACGCCGGGCCGGCTACCGCCAGCGTATCACCGGTTTTCTTCACCAGATCCAGCGCCGCCAGGCGATCCACCAGAATGGCGTTGATGCGCCCGACGCGCAAATCCTGATACTTGGTCGGGTCGTCGTCGTAGGTACGCACGTCCACACCCTGCACGTTCGCGCGCAGCCATTGCTCATAGTTGGTGCCCAGGCCAACGCCGACCTTCTTGCCCTTCAGGTCTTCCGGCTTGGTGATGGTGCCTTCGTTGCCTTTTTTCACCAGCGCCTGAATACCGGAAACGGTGTAAGGGGTGGAGAAATCATATTTCTTCTTGCGCTCATCAGAGATGGTCACCTGGTTGATCACCACATCGATGCGTTTTGATTCCAGCGAAGCCAGCATGCCGTCCCACTTGGTCGGGTTCAGCTTGGCCTTCACGCCCAAATGTTCCGCCAGCGCGTTGGCGAAATCCACTTCGAAACCGGTCAATTTGCCGTCTTCACCCTGGAAGCTGAACGGCGGATAGGTGCCTTCCAGACCGACGATCAGCGTGCCGCGCTGTTTCACCTGCTGCAGCAGATTGTCGGCGGCGTAGGCTTGAGTTGCCAAACCGGCGGCCAACGCGACGCCCACCACGCCCAACAGCCATTGACGACGAACTTTCGCAAACATCATAAACACCCCTGTGTGTTATTTATCTTTTTTGATATCAGCACTTTAACAGTGCGACCGCCCGCATAAAGGAATATAACCTTATAAATATAGTTCAAAATGGAATAACAAGCGGTATTTACACCTGCGGATGGTAGGCGAACAGCGCCGGCGCACCGCCGGTGTGAACGAACAGGATAGGCCCTTCGTCGCGGAAACGCCGCTGGGCGATGCCGTCGATCAAACCGGCCATCGCTTTGCCGGTGTATACCGGATCCAGCAACACGCCTTCTTGCTGCGCCAGCAGCTGCACCGCCGCCATGCCCTCTTCGTTCGGCATGCCGTACTGCGGCGCGAAGTAATCGTCCCACAGCGCGATCGGCGCCAGTTCGTCGATATTCAGCGAACAGGCCAGGGCTTTCTGGATCTGCTCCACCTTCGGCAGCTGATCGATCACGGTGCGCGAGACCGTCACGCCGATCAACTCGGTTTCGGGCAGCAGCTGTTGCAGCCCCACCGCCAGCCCGGCATGGGTGCCGGCGCTGCCGGACGCCACCACCACCGAACTGAACGCCACGTTGCTGCGTTGGCTCTGTTCGGCGATTTCCAATGCGCACTGCACGTATCCCAACGCGCCCAGGGCATTGGAGCCGCCCACCGGCACCACGTAAGGCCGGAAGCCCTGTGCCTCGAGGCGCGTCGCCAGTTCCGCCAACTGCTGCTGCGGATCGTGCAGCGCTTCGCACATCACCACCTCGGCGTTGAACAGGCCGAGCAACAGGCGGTTGCCGTTGGTCAGGTAGTTTTCCGCACGGGTATCGATGGGATTTTCCAGCAGCGCGACGCAGTGCAGGCCCAGTTTCGCCGCCACCGCCGCCGTCTGGCGCACGTGGTTGGATTGAATGGCGCCGGCGGTGACCAGCGTATCAGCGCCTTGACGCAGCGCATCTGCGGCCAAAAACTCCAGCTTTCTCAGCTTGTTGCCGCCCATCGCCATAGGGGTGACATCGTCACGTTTGAGGTAAATTTCACGGCCGAGGTAATCGGAGAGACGGGACAGTTTTTCCAGCGGTGTGGCGGTGCCAACCAGATCCAGACGCGGAAATTGCGCCAGTTGTTGTTGCAGGTTCACTACTTCCCCCCAGGGAATCGAATATCGACATCTGATAACCGATAGATTTAGCAGATGTGAACTGAATAATCATCCTTTATCACGGGGGGAGCCGCAGATCCCGGCCAGCGGCCGGGGAAAGTCTCAGTAGCTGCGCTGCCAGGCGAGATACTGATCGTATTTGCGCAGCGCAATGCGGTAGTTGTTGTGCGCCGCGCTAGGCAGATCGTCAATGATGCGCTGATGGCTGGCGCAGTTGGCGAATTTGTCCGCCGGGTAATTGCGCGCCACCAGCATTTCATCCAGCCGGCGCAGCCGCACCACGTACTCGCGAATGGTGCTGTGGCTCATCTCGGTCTGTTCGAACAGATATTGCTTGAACGCCATGATGTCGAAATAGCTCGGGTGGCTGTTGCAGGAAATCTCGCTGCAAAAACGGCACAGTGCGGTCAGCTCAAGCTGCACGTTTTGCCAGACCGCATCGTCGATCGGCTGATCCATGCGCGCGATGGCTTCTTTATTGATGATTTTGCCGCGAAACACCAGCGCCATGCGGTCCAACAGCTTACCGCACTGGGAGCAATGCGTCTGGCTGTGCTTGTAATCTTTCAGGTAACGGCTAAGCGGCCGTTTCTTCAACAGTATTCCTGGCATAAGGGGCAGTCCGATTGTCGCATGAGTCATCGAGTTGAGGGGCGGCGGGCCGCCGTCAGGTATCGTTCGCCAGCCGCGCGCGCAGGCGCTTGATCGCCTGACTGTGCAGTTGGCTGACGCGGGATTCCCCGACGTCCAGCACGGCGCCGATCTCCTTGAGATTCAACTCTTCCTGGTAATACAGCGTCAGCACCATTTTTTCGCGCTCCGGCAACGCCTCGATGGCGTCGATCACTCGCTGGCGCAGGCTGCCTTCCAACAGGTGATGCAGCGGGTTGGCCTCTTCATGCCCTTCCAGCATCGGTTCCGCGTTCTCGCCATGCTCCTCGCGCCATTCGTCGTAGGAGAAAAGCTGGCTGTTATTGGTGTCCAACAGAATTTGAC
>NODE_41_length_5099_cov_1.508800
CTTTCCTTGTCTCGCCGATAACATGGGCGCGCGTCAAACTCACAAGCCCGCTGATTGAAGGATTGAAACCGCGCCCGAGCGCTGCTCCGGCGGAGGGCGTCCAGGACGTTCGTCAGATGATACGCGAGGCCGTTTGGGAAACGGTCGGGGAATCGGTCGATGACGATGTCGCTTTGCTGGAGAATGGTCTGGACTCTTTGGGCAGCATGTCTTTGCGCAACCGGATAGCGTCCTCTTTGAAAATGGGGCTTCCTGCGACTTTCGCGCTTGAAAATCCCGATATCAACGCCATGGTGCGCTATGTCATGGCTGAACAACCGGCCATCGGCGCAGCCTTGTCTAACGCGCAGCCGGAACGCGCGACGCCGTCATTGCCGGTATTGGTCATTGGCGCCGGCGTCGGCGGGTTGGGCTTTGCGCGGCAGCTGGAGAAAAATGGCCTGTCCGTCGTGGTTCTCGAGAAAAACGACTGGGCCGGCGGGGTGTGGAAAAGCCTGGCGAATGATGATTCGAAGCTGCAAATAGACTCCCCTGCGTATGACTTCGACAGCAACCATCTGCCGTTAATCGGCGATCATCGGTGGAGTAAAGGATTTCCTGGCCGGGCCGAGATCCTCGAAGGGGCGGAGACGATCGCAGAAACATTGAAAGGGGACGTTATTTTCGGCTGTGAAGTGCGGCAGGTTGAAAAGAAAAGCGAGAACGAATACCTCGTCACTTATCTGAAAGATGGGAAGTCGCACAGCATGCTGGTGTCTGGGGTCGCGGCGATGACAGGGGGGTTGCATCGCCCGGTGCAGCATCGTTTCCCGGACGAAGAGCGTTTCCTCGGGCACGTTGGGCAGGGGATCAGCAACGATACCGCGGTCACGGTCTTTAACGGGGCTTCTGTGGTGATTGTTGGGCACGGCGCATTCGCTATAGAAAATATGCGTACAGCCCTGGAAAACGGCGCTAAGCACGTCACATTGTTATGCCGCCGTCGCAATCTCGTCCTGTCAACGTTTTGCAATTGGCTGCTCAACGCCAACAACGGCGTTATGCCGGTTGCCGACGTCGTCGAGATCATGCGTCCCTTTTATCAGGCATGCGGTATCGATATAGAAACGTTACCGTCGATCAGCCGCGACAAAAGCGGTGATCTGTTGCTCGACCAAACCACGGTTCCGCCGGGATCCGATCTGTTCTTCCTCGCCCAGATGCTGGGTAAACTCACCATCGTCGAGGATGAGGTCGCCAGGATGACCGACAATGGGGCCCTGACCCGGAAGGGGCAAGAGATTAAAGCGGATGTTTTCCTGAAGTGTTTGGGGTCGGATACGGACACCACTTTATTGCCGGGCATATTTGGCCAAGACATGGCGGTGAAAGGGCTTTGGATCAACGGCGATCCCAACCTCTTCACTTACAATGACGGGGCTCAGGTGCCAAGGAAAGTGCGAACGCTGCTTTGCTCCAGCTATGCATTCTTCGTACAAGCGTTTGCCCGCGCCTATATTCATTTCCGAGAGAATCCGTCGGCATTCACCAACTCCCTATCACGCATCATGACGGAGTCCCAAAAAACCACGAATGCGGAACGCATTTTTATGGAGCTATGGGATTTCATTGAGCCAGCCAAAAAAACAGTGGCCGCTCGTACCGCCGAGCTGTATCCCTTCGACCGCTTCCAGGTTGAACGCGAAAATGAATGGCGAAATTATGCTCAGCTGCTGGGCGCTTCAGAGGGCGAGATGACGGCGCTTTGGCAATTGCTGGAGCCCGCAATGTCGATATTGCACCGCCGCAATCCGGCTATGCCGGTAGAGAAGCGCTATATCCATAAGCGATTCGGGGCCATGTCCGTCTATGTCCCTCGACGTCGCCGGGTGTTGTTCCTGTCAGGTCAGGGAACGAATGCCCGGTTAGCGAAATCGCTGCTTGAACGCACGGGCTGGAGTGCTCGTACGGATCTTGAATTCGTCATCCCGGATGCGCCTTATGAAATGCCGGCGTTTACTAATGAAATTCAGCTGCAGCAAATTGGCTTAACACAGCTTGTCGAGAGCGGGGTATACGACACGCAAGGGAAATACAGAGAGTGGAAGGCGGGGTTCGAAAGACTGTGGGAAGAGTTCCATGGGACGGCGCCTCAAGAGATATCCGCGCAAGATCGAGACATATGGCGCTCAACGCTGACTTACGTTAGAGAGCTGACGCAAAATTACGGCCCTTTTGAGGGTATTGCAGGATTTTGTGAAGGTGCTGCAGTAGCGTCTGTAGCGTTGCATCTCCAGCATCTAGGCGAAGACTTGGGGTTGAAGGGCATTAAATTCTTCATTGCGATGTCACCCTGGCGTTCACCGATTCACGAACGTGATGGGTTATTCAATAAGGTGGGCGGATTGCAGCTACCTATGTTGCAGATTGTCGGCGATAACGATATGCCGGTCTTTCTCGCCGAAGCGCCGCATTTCAAACGCGGCTATGAAGGGGCGATGGAATATCGGCACACCGGACAGCATGTGTATCCGCCGTTAACGACGGCATTGGCGCAAAAGTTGAATCAGCTGATTATGCAGAGCGAGCAGTAGCCGTGAAATGACCCTCTCCAGGAAATGGATGCATGTTGGCGAGGGTCTTTTAAAAGGGGATATATGAAAGTTTACGCAATCTCGGATCTTCATATCGACTTTGATGGCAATGCCGAGTGGCTCTTTAATGCATTTGATGCTGACTATACTGAAGATGTGTTGATTGTGGCTGGTGATGTGAGCGATGAATTGAGCAGGCTTGAACAGTGCTTTACCTATCTGGCCTGCCGTTTCAAAAAGGTGCTCTTTGTGCCGGGCAATCATGAGCTGTGGGTTGTGCGCGATCGCATTCTTACATCGATTGAAAAATTTGAGCAGATTTGCCTGCTCGCTGAGCGGTGTGGCGTTTCCATGGATGTCTACCACCATGCCGGCGTATCAATCGTGCCTTTATTCAGTTGGTATGATTTTTCCTTTGCATCACCTACGGATAAATTGCTCAGCAGTTGGATGGATTTCTATGCGTGCAAGTGGCCCGATAATTGGGATTTACGGCACACGACGTATTTTTTCCTTGATAAAAACATCCCGCGACTCAATACGAAAAATGATGTTGTCATTTCTTTTTCGCATTTCTTGCCGTCCGCAAAACTGTTGCCAAATTTTGTTCCCGAGGCGTTTAAATATCTCTTCCCGGTGTTAGGTTCTGAAAAACTGTCGGAGCAGATTTCTATTCTTCAGCCAGATATGCATGTTTATGGCCATAGTCATATCGCCAGAAGTCTCAGAGTCGATGATATCGACTATGTAAATAACGCATTGGGATATCCAAGAGAAAGAGGTCTTGGAGGTAATGGACTGTATTGCCTATATAATTCTACGGAGATTGACCGCAAGGAGGCCGGTTGATATCGGGGGGAGGGGAATGATTTGAAAAGGACAGTGAGGTTGCATGCTCTTGTGGTAGTGTTACGAGCAGATTTATATTCTGCGCGAGTCTTCCTGATCAAGCATGACAATATAATATTGTTAATGAAAGAGTCACTGATAAGAAAGAAGGAAATAGAGTATGTTAGGAAGTAATAAAGACGTTGAGGGAGCTTGGTTTGCCGATCCGGCGCAAGGGAGAATTCCGGTTCAACTTTCTGATATAATAAACGATGTGTTATTGCCTGGCGGAATCCGCATATCGGAACCTCAACGAGAAGCTGAGAGCGGCGAGTATGGCGCCTGTCAGCTTGAAGTGGAAGGCAAGCGAGCATTATTCCGCGTCGCCAACACGACCCCAACTAAACTCGGCCAGTTTGTGACTATATGGAAAAGACCGCATGTGCAGGATGAGATTATGCCCATCGATTTTGACGATGGCATCGAGTTCGTATTGGTGAGCGTTTTTGACCATACTCATAGAGGATTCTTTATATTCAACAGACATGTGCTGGCGAAAAAAGGGGTCATGTCAGTTAAGGGCAAAGAAGGGAAAAGGGCCATTCGTGTTTATGCTCCTTGGGTTAAGCCCATTGTGAAGCAAGCTATTACAACGCAGAAATGGCAGTTGCAGCACTTCGTTTCAGCAACGTGCGGTGACGTGAATGCCAGCAAACTCAAGGCGCTGCTGACCATCGATAGCCTTTTCTAAAAAGACATGCGTATTTTGGCTGTTGAAAGCAGCCACATGTCGCGCAAGGGAAATTATCGGCGCCGCGTTGAACAGCGCTTCAGCGCTGGCCCGCAGGGTGAGGCCCTTGGCCGAATAATCGAACGCAGTTCGATGGAGAGTCCGTACCCCAGAAAGCGAAAAACCCGCCATAGGCGGGTTCTTCTGAATAGGGCGACCGGACTCGGACAACCGGCGCTGGCGCCGCGTTGAACAGCGCTTTAGCGCTGGCCCGCAGGGTGAGGCCTTCAGGCCGAATAATCGAACGCAGTTCGATGAAGAGTCCGTACCCCAGAAAGCGAAAAACCCGCCATAGGCGGGTTCTTCTGAATATGGTGCCCGGACTCGGAATCGAACCAAGGACACGGGGATTTTCAATCCCCTGCTCTACCGACTGAGCTATCCGGGCAACGGGGCGCATTAAACCGTATTGGCCGGATGGCGTCAATCGCTTTCTGTCACAAAGCCGATCGGTTGCTCTATTTTCAGGCAGCGAACCCGGCGGGATGGGGGGCGGGGGGATATCGCCTTTCAATAAATATGCATATAAAACGTGTATTTATACCGATGACCCGAGCGTGGGTTCTTATTTTTTAATTAAATAACAATGCATTATGATTTAATCAACGAGCGTTCAATCAAGGCGATTCTTGCTTGAACCCCGCAACGAATCATGCAATCATTGCGCAAATTTTAGCACTCTCCGTTCCCTGACGGTGTTCACGCTTCTTATAAGCCAGAGGGTTATTGGCATGACTGGTTTTGTTGCTCAAGCGCTGCTGCGCACCAGACACCTGACGCCGCCACCGTTCCGCCGTTGTTTCCTCCGTACGCCATCCGCCCGAATACGCCTGCCGGCCATGCGGTAAGGCCGCCTGATGCTCGCTGTTAGGCATGCGTAAAGCCAGCGCTGCGGCCCTGATTTTACT
>NODE_42_length_4960_cov_1.291092
ATCATCGGCGACATCGTGCCGCTGGCGCAGCGCTATGCGCAAGAAGGTGCGGACGAGCTGGTGTTTTACGATATCACCGCCTCGAGCGACGGCCGGGTGGTGGACAAAAGCTGGGTATCGCGCGTGGCGGAGGTGATTGATATTCCGTTCTGCGTCGCCGGCGGCATTAAAAGCGCCGAGGACGCCAGCCAGATCCTGTCTTTCGGCGCCGACAAGATTTCGATCAACTCGCCGGCGCTGGCCGATCCCGAGCTGATTAGCCGCCTGGCGGAACGCTTCGGCGTGCAGTGCATCGTCGTGGGCATCGACACCTGGTTCGACAGTGAAACCGGCAAGTATCACGTCAACCAATATACCGGCGACGAGAGCCGCACCCGCATCACCCAGTGGGAAACCCTCGACTGGGTACAGGAAGTGCAGCGCCGCGGCGCCGGTGAGATCGTGCTGAACATGATGAACCAGGACGGCGTGCGCAACGGTTACGATCTGCAGCAGCTGCGCCGGGTGCGCGAGGCCTGCAAGGTGCCGCTGATCGCCTCGGGCGGCGCGGGCACCATGGAGCACTTCCTGGAAGCGTTCCGCGATGCGGACGTCGACGGCGCGCTGGCGGCGTCGGTGTTCCACAAACAAATCATCAATATCGGCGAGCTGAAAAGGTTCCTGGTTGAACAAGGCGTGGAGATTCGCGTGTGCTGACAGAACAACAGAACAACCAGCTGGACTGGGAAAAAACCGACGGCCTGATGCCGGCCATCGTGCAGCACGCCGTTTCCGGCGAAGTGCTGATGCTGGGTTACATGACGCCGGAAGCGCTGGCGGCCACCGAGCAGAGCGGCAACGTCACCTTCTTCTCGCGCACCAAGCAGCGCCTGTGGACCAAGGGTGAAAGCTCCGGCCACTTCCTCAAGGTGGTCAGCATCACGCCGGACTGCGATAACGACACGCTGCTGGTATTGGCCAACCCGATCGGCCCGACCTGCCACCTCGGCAACAGCAGCTGCTTCCACCCGGCCGCCAGCGACTGGACGTTCCTCTATCAGCTGGAGCAGCTGTTGGCGGAGCGCAAGCACGCCAGCCCGGACAGCTCGTACACTGCCAGCCTGTATGCCAGCGGCACCAAGCGCATTGCGCAGAAGGTCGGGGAAGAAGGCGTGGAAACCGCGCTGGCCGCCACGGTCAACGATCGCGAAGAGCTGACCAACGAGGCCTCGGATCTGATCTATCACCTGCTGGTGCTGCTGCAGGACCAGGATCTGGACCTGAGCGTGGTGATCGGCCGGCTGCGCGAGCGGCATCAGAAAAAAGCGTGACGCTAACTCGCGCCCAATAAAAAAGCCGCCGGGCGTTAACCTCGGCGGCTTTTTTTATCGCTCAACGGGCGGGCTTATTCCATCCATTCGGTATGGAACACGCCTTCCTTGTCGATGCGTTTATAGGTGTGCGCACCGAAGTAGTCGCGCTGCGCCTGGATCAGGTTCGCCGGCAGCACCGCGGAGCGGTAGCTGTCGTAGTAGGCGATCGCAGCGGAGAAGGTCGGCGTAGGAATACCGTTCTGCACGGCATAGGCCACCACGTCACGCAGCGCCTGCTGGTACTCGTCGGCGATTTGCTTGAAGTATGGCGCCAGCAGCAGGTTGGCGATATCGGCATCCGCCGCGTAAGCGTCGGTGATCTTCTGCAGGAACTGGGCGCGGATGATGCAGCCGGCGCGGAAGATCTTGGCGATTTCGCCGTAGTGCAGATCCCAGTTGTTTTCTTTAGACGCGGCTTTCAGCTGAGAGAAGCCCTGCGCGTAGGACACGATCTTGCCCAGATACAGCGCGCGACGCACTTTCTCGATGAATTCGGCTTTGTCGCCGGTGAACGGCGCCACTTTCGGGCCGGTCAGCACTTTAGACGCGGCAACGCGCTGGTCTTTCAGCGAGGACAGGTAGCGCGCAAACACCGACTCGGTGATCAGCGACAGAGGTTCGCCCAGATCCAGAGAGCTCTGGCTGGTCCACTTGCCGGTGCCTTTGTTGGCGGCTTCGTCCAGGATCACATCGACCAGGTATTTACCCTCTTCGTCTTTCTTGGTGAAGATGTCTTTGGTGATGTCGATCAGGTAGCTGTTCAGTTCGCCCTTGTTCCACTCGGCGAAGGTTTCGGCCAGCTGCTCGTTGCTCAGGTTCAGCGCCTGCTTCAGCAGGGAATAGGCTTCGGCAATCAGCTGCATGTCGCCGTATTCGATGCCGTTGTGCACCATCTTCACATAGTGGCCGACACCGTCTGCGCCGATGTAGGTCACGCAAGGCTCGCCTTCCGCAACCGCAGCGATTTTCTCCAGGATCGGCGCCACCAGCTCGTAAGCTTCTTTCTGGCCGCCAGGCATGATGGAAGGCCCTTTCAGCGCGCCCTCTTCACCGCCGGAAACGCCGGTACCGATGAAGTTGAAGCCCTGGTCGGACAGTTCGCGGTTACGACGGATGGTGTCCTGATAGTAGGTGTTGCCGCCGTCGATCAGGATATCGCCCTTGTCCAGGTGCGGAGTCAGCGAGGCAATGGTTTTATCCGTTGCTTCGCCCGCTTTCACCATCAGCAGGATGCGGCGCGGTTTTTCCAGCGATTCGACAAACTCTTCAACGGTATAATACGGCGCCAGATTCTTGCCCGGGTTCTCAGCGATCACTTCGTCAGTTTTGTCGCCAGAACGGTTGAAAATGGAAACGGTGTAACCACGGCTCTCGATGTTCAGCGCGAGGTTGCGGCCCATTACCGCCATGCCGACAACGCCGATTTGTTGCTTGGACATTTAGGAACTCCTGTCTGAGATAATTACTACATTGTAATCAAATGGTTATACAACATAGTAGGGTTGCATTGCTTTATTGTACATGATTATTCCTAAGCATGTACCTATCGCAGCCATAACAATCTTTACAAAATCACGCACAGTTGGCGGTTCTATATACGCCCTGAGCGCATTGCTACATTACCGGTAACATTGCGGAAAAGAAAAGGTTCGGATGTGCGGTTTGCCGCACTCGTGTCAACGGCCAAAAATCAACCAGAACATGTGGTTCAAGATGAGGATATCGCATTGGCAAACCTGCTCCACACCTTCGAAAGAAGTCATCCCATTACGCACCACGCTTGCATTTTGGTCTGTAATCCTACAATTCCTAGCAATTGCACATATCTCATTTGAATATGTCATCACTGGTTACTAGGAACAGACTGAAACCCTGAAAATCCAGAGGCATTACAAGTGATTTAGTGGTAGGATATTAAAGGTTTTCTAGCCTATTTATGCTGAAAATAGTTTCAGCATATGAATGAAAACTAACACGCGCCCCCCTCTATTGGTTCTCGCTTACCAAGGGCGGTAGCGTGCTTTTTTAGACTAAACACGCTTGCGCAGAGCAACGCCCTGCCTAAAAATCAGGCAATCTGTACGCGAAAAACTCAGTGTTCACTTCCGCTTCATCAAGAAATGTGATGTTTTTTGCTGAAGTGAAGGCATCGAAAAATAAAAGAAAATCTCATGTATCATTGATGTGTTCCGCGACATTACCGTAGGACCGAAACGCGTTTGACAATAGCCAGTGGTAATGCGATGCGGGTGCGCACGGACAAAACAGATTATGTTCACGATATGAAAATCTCCGAGAGAAAATTTTGGCGTATTTTCCATGGAATGCTCGCGGAACAGTGTGTTTAGCCCTATAGCTATTTTCTCATCCTCCGCCATATCAATAACGCATCCGTTACACATGATTATGTTACGAAGAAAGTTAAACCATAAAGTCAAAAAAGTTAATCAATAGCCTAGGTGTTAAATGAATATTTTCTCTATTCTTGTTAAGACTTTTTATCGGTGTCTTCATACACTTACCACCAATAAGAATCTTGTTATTTCACTTTCAAAACGGGATATCGGCAGTAAATACAAAGGGTCATTCATCGGGCTTCTTTGGTCGTTTATTAATCCAGTATTGATGATGGTGATTTATACCTTCGTTTTCAGCGTCGTATTTAAAATTCGCTGGAGCGCAGGGGTAGACTCCAAAGGAGAATTTGCGTTAGCACTATTTATTGGTTTGATTTTTTTCGGGCTTTTTTCTGAATGTATTAACCGAGCTCCCTCATTAATTGTTAATAACGTTAACTATGTTAAGAAAGTTGTTTTCCCAGTTGAAACGCTGCCGCTCGTGTCTTTGCTGACCGCGCTGTTTCAAATGGTGATAAATTTGATCGTCTGGTCGTTATTTTATGTGGCAATTGTAGGACTTCCTACCTGGCACATCCTGTGGTTACCAGTGATCATTGCGCCATTCCTCATGATGGTCCTGGGCGTATCCTGGTTTCTTTCATCTCTAGGTGTTTACTTAAAGGACATCGCCCAAGTCGTTGGCGTGCTCACCATGATTTTGATGTACCTCTCGCCGATATTCTATCCGATATCCATGCTGCCTGACGCCTATCATATCTTCATGCAACTCAGCCCGTTGACTTACGTGATTGAGCAGGCAAGAGATTGCATGATGCTGGGTAAAAATATCGCCTGGGGCAGTTGGGGCGTTTATACCCTCACCTCTTTCGTCATCATGCTGCTAGGTTATGGTTGGTTTATGTTCACGCGTAAAGGGTTTGCCGATGTCATCTGAATTCGCAATTTCAGTCAAAAATATTTCGAAACGATTTGAAATGTACGCAAACCCGAAGCATCGCTTATATCAGATGCTCTCGTTTGGTCACCGTACGTTTTTCAAAGAGTTCTGGGCATTAAACGGCGTTACCTTTGACGTTAAGCGCGGTGAAACACTCGGTATTTTGGGGCGTAACGGCGAAGGGAAAAGCACCTTGTTGCAGATTATCGCCGGTACGCTGACAGCAACCCGAAGCATCGCTTATATCAGATGCTCTCGTTTGGTCACCGTACGTTTTTCAAAGAGTTCTGGGCATTAAACGGCGTTACCTT
>NODE_43_length_4898_cov_1.229840
GCACCGAACTGATGAAGATCCTGTACGGCGCCGCGCCGCGCAAGGCCGGCACCGTCAGCCTGGATGGCCGCGAGGTGGTCACCCATTCGCCGCAGGACGGGTTGGCGAACGGCATCGTCTATATCTCGGAAGACCGCAAGCGCGACGGCCTGGTGCTGGGCATGTCGGTGAAGGAAAACATGTCGCTGACCGCGCTGCGCTACTTCAGCCGCGCCGACGGCAGCCTGAAACAGGCCGACGAGCGGCAGGCGGTGGGGGATTTCATCCGGCTGTTTAATATCAAAACGCCGTCGATGGAACAGCCGATCGGTCTGCTTTCCGGCGGCAATCAGCAAAAAGTGGCGATCGCCCGCGGCCTGATGACTCGGCCGAAGGTGCTGATCCTCGATGAGCCGACGCGCGGCGTCGACGTCGGCGCCAAAAAAGAGATCTATCAGTTAATCAACCAGTTCAAGCAGGAAGGGCTGAGCATCATTCTGGTGTCTTCGGAGATGCCGGAGGTGATGGGCATGAGCGATCGCATTCTGGTGATGCACGAAGGGCATCTCAGCGGCGAGTTCCCGATTGAACAGGCCACCCAGGAAGCGTTGATGGCGGCAGCCGTCGGCAAGCAATACGGCGTAAAGCAGGAGTAATCAGATATGAGTTCCCAGACTATCGCAGCCAAGCGCTGGTTCAGTAAAGAGTGGCTGTTAGAGCAGAAGTCGTTGATTGCGCTGCTGGTGCTGATCGCCGTGGTCTCTTCCATGAGCCCGAACTTCTTCACCCTGAACAATCTGTTCAATATTCTGCAGCAAACCTCGGTGAACGCCATCATGGCGGTGGGGATGACGCTGGTGATCCTTACGTCCGGCATCGATCTGTCGGTGGGATCGCTGCTGGCGCTGACCGGCGCGGTGGCGGCGTCGATCGTCGGCTTTGAGGTCAACGCGCTGGTGGCGGTGGCGGCGGCATTGGCGCTGGGCGCCGCGGTTGGCGCCTGCACCGGGGTGATCGTCGCCAAAGGCAAAGTGCAGGCCTTTATCGCCACGCTGGTGATGATGCTGCTGCTGCGCGGCGTCACCATGGTGTACACCAACGGCAGCCCGGTCAACACCGGTTTCACCGACGTGGCCGACACCTTCGGCTGGTTCGGCATCGGCCGCCCGCTGGGCGTGCCTACGCCGATCTGGATCATGGCGATCGTGTTCATCGCCGCCTGGTATATGCTGCACCATACGCGCCTGGGCCGCTATATTTATGCCCTGGGCGGCAATGAAGCGGCAACCCGCCTTTCCGGCATCAGCGTCGATAAGGTGAAGATTATCGTCTACTCGCTGTGCGGCCTGCTGGCGGCGCTGGCCGGGGTGATCGAAGTGGCGCGCCTGTCGTCGGCGCAGCCGACCGCCGGCACCGGCTATGAGTTGGACGCCATCGCCGCCGTGGTGCTGGGCGGCACCAGCCTGGCCGGCGGCAAGGGCCGCATCGTCGGCACGCTGATCGGGGCGCTGATCCTCGGCTTCCTGAACAACGGCCTGAATTTACTGGGTGTTTCTTCCTACTACCAAATGATCGTGAAGGCAGTGGTGATACTGCTGGCGGTTCTGGTAGATAACAAAAGCAACAAGTAACCTCCCCCTACAGGAATCACGATGATGAAAATGAAAAAACTGGCAACCTTAGCTTCCGCCATTGCGCTGAGCGCCACCCTGAGCGCCAATGCCATGGCCAAAGACACCATCGCGCTGGTGGTATCCACCCTCAACAACCCGTTCTTCGTCTCGATGAAGGATGGCGCGCAGCAAGAGGCCAACAAGCTGGGCTACAACCTGGTGGTGCTGGATTCCCAGAACAACCCGGCGAAAGAGCTGGCCAACGTGCAGGATCTGATGGTGCGCGCGCCCAAGCTGCTGCTGATCAACCCGACCGACTCCGATGCGGTGGGCAACGCCATCAAGATGGCCAACCAGGCTAAGATCCCGGTCATCACGCTGGACCGCGTGGCGAGCAAGGGCGAGGTGGTGAGCCACATCGCTTCGGACAACCGCGTGGGTGGCAAAATGGCCGGCGACTTCATCGCCAAGAAAGTAGGCGCCGATGCCAAGGTGATTCAGCTGGAAGGCATCGCCGGCACTTCCGCCGCGCGTGAACGCGGTGAAGGCTTCAAGCAGTCGCTTGATCAGAATAAATTCAAACTGTTGGCCAGCCAGCCGGCCGATTTCGATCGCACCAAGGGCCTGAACGTGATGCAGAACCTGCTGACCGCGCACCCGGACGTGCAGGCGGTGTTCGCCCAGAACGATGAAATGGCGCTGGGTGCGCTGCGCGCGCTGCAAACCGCCGGTAAAACCGACGTGATCGTGGTAGGCTTCGACGGCACCGCCGACGGCGTGAAAGCGGTTGAAGGCGGCAAGCTGGCGGCGACCGTGGCGCAGCGTCCCGATCAGATCGGCGTGATCGGTGTGGAAACCGCCGATAAAGTGCTGAAAGGCGAAAAAGTGCCGGCGACCATCCCGGTCGATTTGAAACTGGTCACTAAATAAGTCATACCAGCGCCATCGGAACGGGGCGTTTACGATGGCGCGCAATTCAGGAATCAATGCGATGGAAACAGGTAAGCTGGTGGTTCTTGGCAGCATCAATGCCGACCATATCCTCAATATTGAACACTTCCCCCACCCGGGCGAAACGGTGATCGGGAAACAGTATAAGGTGGCGTTTGGCGGCAAGGGCGCGAATCAGGCGGTGGCGGCCGGGCGCAGCGGGGCGGAGATCGCCTTTATCGCCTGCGTGGGCGCCGACGATATTGGCGAACGTGTCCGCCGGCAGCTGGCGAGCGATCGCATTGATACCCAACCGATTGAAGCCATCGCCGACAGCACCACCGGCGTGGCGCTGATCTTCGTCAACGCCGAAGGCGAGAACGTGATTGGCATCGATGCCGGCGCCAACGCGGCGGTGACGCCGGATTACCTGGCACGCTACCAACAAAAAGTGATCGACGCCGATGCCCTGCTGATGCAGCTGGAGTCGCCGCTGGAGACGGTGATCGCCGCCGCCCGCCTGGCGAAGCAGCATCACACGCAAGTGATCCTCAACCCGGCCCCGGCGCGTGAGCTGCCGGAGGAGCTGCTGGGCATGATCGATATGATTACCCCGAATGAAACCGAAGCCCAGCGCCTGACCGGCATCGCCGTGGACAACGACGCCGATGCGGCGCGCGCGGCGCAGGCGCTGCACGACGTCGGTATCGCGCTCGATCCCGATGCGCGCGTCTTCGAACTGTCGCGCACCGAAAAATCGCTGCTGGCGATCGCCCGCGCGGTGGCGGTCAACGCCGAGCTGCTGGTGCTGGATGAACCGACCGCCTCCCTGCCCGCCAACGACGTGCGCCATCTGTTCGCCGTGATCAACCGGCTGCGCGCCAAAAAGGTCGGCATGATTTATGTCACCCACCGCCTGGACGAAGTGATCGAAATCGCCGATCGGGTCTGCGTAATGCGCGACGGGCGCTATGTCGCCGGCGGCCGCACCGCCGACTACTCGCTGCGCGATCTGGTGCAAACCATCGTCGGTGAAGCGATGGCGGACGATCAGCGCGAACCGCTACCGGAACATCGTCCGCCGGTGCTGCAGCTCGATAGCGTCACGGTAGGCGACATCGGCCCGGTGAGCTTCGATTTGCAGCCGGGCGAGATGCTGGCACTGGCCGGCCTGCGCGGGGCCGGGCAAGAAGAGATTGGCCGGCTGCTGTTCGGGTTGCGCCAGGCCGACGGCGGCGCGATTCGGTTTCGCGATCGGCCCTATCAGGCGAGCTCCCCGCAGCAGGCGATGGCGTGCGGCGTTTCGCTGGTGGCGGGCGATCGCACCGGCGAAAGCCTGGTGATGTCGATGAGCGTGCGTGAAAACCTGTTTATCAACCCCTGCGCCAGCGGCCACCGGCTGCTCTCCCGCTACGGGCGGCGAGCGGAGATCGGCGCCAGTTGGTGGAAAGTGCAGCTATTCGACGTGCGCCCCAAGGACGTCAATATCGATATCAGCGCACTGTCCGGCGGCAACCAGCAAAAGGTGGTGATGGCGCGCTGGATGCACCTGGGAGCGCCGCTGCTGATCCTGGAAGATCCCACCGCCGGCGTGGACGTCGGCGCACGAGCGGAAATCTACCACCTGCTGAATAAATCCCTGGTGGAAGGCGTGGCGGTGCTGGTGATCTCCAACGATTTCGAGGAGATCGCCCATATTTGCAACCGCGCACTGGTGTTCAACCGTGGGAAAGTGGTCGGCGAGCTGAAAAATCAGCAGGTGTCATTCGCCAATTTATTGGAGCTGGCCTCTGCCAGCACCGGGGAAAGCGTCGCAATCACGTCAGAATCCGAGGTAGGCCATGTCTAAAACATCCGTTAAATCAACCGCGCTGGAGCAGCGCGTCAGTCTGGCGCAGGACGGCGCCGGCCCCTGGCTGATGCAGGTTCTTACCCGCTATGGCCTGCTGCTGCTGTGCATCGCGCTGGTCGTGCTGTTCTCACTGCTCACCCCCTCCTTCGCATCGATGCTGACGCTGCAGGCGATCCTGTCGAGCAAGGCCAAAATCGCCCTGTTGGCGCTGGCGGCGACCATCCCGATGATCGTGGGCAAGATCGATCTTAACGTCGGTTTCGGCATTGTGTTGTGGCATATCCTGGCGATCACGCTGCAGGTGGAATACGGCTTCTCCTGGCAGATGGCGGTGCTGACGGTGCTGGCGATCTCGGCGCTGTACGGGTTGCTGAACGGCATTCTGGTGGCGCTGGCCGATATCGACAGCTTCGTCGCCACTCTCGGCTCCGGCACCGTGCTGTACGCCATTGCCCTGTGGCACTCCGGCGGGCGGCAGATCGTCGGCGACTTGCCGGATGCCTTTATCGCGCTGCACCACACCG
>NODE_44_length_4891_cov_1.143990
TACTTGGTGCGGTCGGAGTTTTCCGGTTGACCAAGGTTTTTAAACAGCGTGCTGAAATAAGCGTCCATCGCCTTGCGGGCGCTATCGCTCAACACGGAGACTTGTTGCGACATAATCTATTTCCTTCTTCCCGCCGCCGTCGGCAGCTTTATGAGTTGATGCGATAAGCGATTAGCAAATCATTGAGGCGGTGGTTTTCTCTTTTTCGCCTGGGTTCGGGTCTGGCACTTTGCTGAACGTTTCATCCAGCTTTTTAAATTTCGGCAGCAGATCAGGCAGGGCAGTAAACAATTCCTTAACCTGTTCCTTGGCCTTTTCGGTATTAAACAGCTGAGTGATTTCTGTGATCTGCTCTTTGATATTGCCGACGGTCTTTTCCAATTGGGCGATCTTTTCTTTGTCACCGCTCAGAGCATTATATTTTTGTTCCAGATCCACCACGGCTTGTGCCATGCCTTTCATCGCTTCGGTGAATTCTTTATTGTCTTGCTGCGCAGCAGGCGGAGGGGTTGCCGGCTCTTGTGGTTTTGCACCAAAAATACTTTGCCAAAGCGGTTTCTTTTCGTCAGACATATCTTTATCTCCCGGCCGTTTTGTGACCATATCGATTACAAACGGCACCGGAGCACCGTAGATTGCGTTGTTTTGTTCAGCAGCGAACCGCATGCGGTCAGTGCCAATACTGGCCGGGGTGTTCGTCACACCCAGCCCTTTCAGGTAGGTTTTGCCTGAACCGCGGAAGTTCTCGACCGGCTCGATTGATGCAAACAGCAACTGATTGCGGCGGTTCGAGTAAATCAGGTCATCGGTAGGACACAGGCGGGCATACAGTTTTGTCAGCCCGGCGTCGGTGGCTTCCGCTTTCAGCTCCAGCACTTCGCCGGAATTCCCCCAGTAGCGCTCATGCTCAGGCCAGATTAATGCGGTATATAATGCCGTATCATAGGTTTCGGCCATTTCGGTTAGCCATGACGCTGGGATCTCGCGACCGTCGACGGTTTCGCCTTCGGTTGCAATGCAAATCCAGTCAGTCATTAATTGCGATGATTTGCCGCTCATGGAGTAAATTCCGGTTAAATATTCGCGCTCTAATAAAGTGATCTTGAGTATTGCGAATATTTTTTCATGCTGCGAATGGTTTTATTCTGATAATTTCGGATATAACCCGTTAGCCGAACTCAACCGATTATTAATTATCACTGCGCCATAATTTGCCCGGCATAATGCAAATATGGCTATATACCCCGACTCGATTAAAAAGGTGGCGCGTTCTCTTTATTTAAAAAGCTGGACGCCGAAAGAGATTGCCGCCGAATTGAAATTAACATCCGCCCGCATTGTTTATCATTGGGCGGAGAGATACGGCTGGAACCAATTATTAGTTGAGGAAACCGTCGAGGATTGCATCCAGCGCCGGATCAGGACACTGACGCACCGCGATAAAAAAAACGATCTGGAGATGCAGGAACTTGACCGGTTGATAGAACATCACGTCAAGTTAATTGCCCAGCGAAACAAGCACGCGGAAAAATTGGCGGCCGCGCAAGCAGCTGCGGCGCCAGGTGATAGCGGGGCAGTCGGTTTTATGGCGGCAGGCGAAGACGCGCCAGCGCAGCGCAAGGGCCGCCGGCAAAAGAACGACGTCAGCACGATGACGAAAGAGCGTTTCGACGAATTCGCCGAGACGGGCCTGTTTACCTACCAAAAAACGCTGCGGGCCAACAAAGATCACTCAATCCGCAATTTGCTCAAATCCCGCCAGATCGGCGCGACCTGGTATTTTTCATGGGAAGCCCTGGAAGACGCTGCGCTGACCGGCGATAACCAGATTTTTGTTTCTGCATCACGGCGCCAGGCTGAAATCTTCCGGCGCTACATCGTCAAGTTTGCCCGCGAAATGTTCGGCGTCACGCTGACCGGCAACCCGATCACGCTCAGCAACGGCGCCAACCTGATTTTCCTGTCGACCAACAAGAACACTGCACAGGGCGAGACGGGGCATTTTTATTGCGATGAATATTTCTGGGTACCGAAATTCCAGGTGTTCAAGGACGTCACCAGCGCGATCGCCACGCACGACAAATGGCGCCGGACGTTCTTCTCAACGCCGAGCGCGAAAACCCATGACGGTTACCCGTTCTGGACGGGCGACGAGTGGAAAGGCAGTGACAAAAAACGCCAGGCGCTGAAGTTCCCCGACTTCGACGAACTGCGCGACGGTGGGCGCCTGTGCCCTGATGGGCAATGGCGCTACGTAGTGACGCTGGTCGATGCCTGCGCGGGCGGTCTCGATAAGTACGTCACCGTCGAGCGGGTGCGCGGCGAGCACAGCGTCGACGCCTTCAACCTGCTGTACATGTGCATTTTTGTGGACAGCGGCGACAGCGTCTTCAAGTTCGACCAGCTATCGCGCTGCGAGGTTGACCCGGCAACCTGGCAGGACTTCGACCCCAAAGCGAAACGCCCCTTTGGCGAGCGTGAAGTGTGGGGCGGCTTTGACCCGGCGCGCAGCGGCGACACGTCCACCTTTGTGGTTATCGCGCCACCGCTGTATGACGGCGAGCGCTTCCGCGTGCTGGAAACCCACCACTGGCAGGGATACAGCTTCAAGTATCAGGCCGAGCAGATCAAAAAAATCATGCAGCGCTACCGGATGACCTACATCGGGATCGATGTGACCGGCATCGGGCGCGGCGTCTATGAGCGCGTGCAGTCCTTCGCCCCGCGTGAAGTGCGCGACATTCATTACAGCCTCGAAACCAAAACTCGCCTGGTGCTGAAAATGGTCGACCTGGTGGAAGGCGACCGCATCGAATGGGATGCCGAAAAGCGCGGCATCGCCGGCAGCTTCCTGGCTATTCGAAAGACCGTTACCGGTAGCGGCAACGCGATCACGTTTGTGGCGGAACGCAGCGCCGAAACCGGCCACGCCGATGTTTTCTTCGCCATATCCCACGCAGCGATTAACGAACCCCTCAACTTTGACACCCGGCGTAAATCTACCTGGGCATTTTCACAGGCGGCCGCATGAGCAGAAAGAACAAAAAACCAGCCCAGAAACCGGTACAGCCGGCGAAAGCCTTCTCGGCTGGGTTACCTATTCCCGGCGATCGCAGCACGATATTCATCGGGCCGCCCGAACTGGTGTTAACCAGCGGCACTGATTACCAGGATGTCTGGTATGACAACGATTACGACCACTGGACGCCACCGATCAGCCGCCTGGCGCTGGCGCGCCTGCCGAACGCCAACGCGCAGCACGACGGCATCCTTTACGCGCGCAAAAACATGATTGCGTCGAGCTATACCGGCGGCGGACTGACGCGCGAACAGATCGGCGCAATGGCGTTCGATTATCTGCTGTTCGGCGACCTGCCGTTACTGAAGGTGCGCAACGGCTGGGGCCAGGTAGTGCGCCTGCAGCCGCTGCCGTCGATGTATATGCGCATCCGCCGCAGCGGTGAATTCGTCATCCTGCAAAAGGGTGAGCCGCTGGTTTACGCCCCCGACGACATCATCTTTTTCCGTCAATACGATCCACAACAGCAAATTTACGGGCTGCCCGACTATATCGGCGGTATCAATAGCGCGCTGCTGAACAGCGAGGCGACCATCTTCAGGCGCCGCTATTACAACAACGGCGCGCACATGGGCGGCATTCTCTACACCACCGATCCGAACCTTTCGGAAGAAGTGGAAGCCGAGATCAAAAAGAAAATTGAAGGCACCAAGGGGCTGGGCAACTTCCGCAACATGTTTATCAACATCCCCGGCGGCGATAAAGAGGGGGTGAGGTTTATCCCGGTGGGCGATATCAGTGCCAAAGACGAATTCTCAAACGTCAAAAACATCAGCGCCCAGGACGTGCTTACCGCGCATCGATTCCCGGCCGGGCTGGCCGGCATCATTCCACAAAATACCGCCGGCCTTGGTGACCCGATCAAGGCGCGCGAAACCTATCGGCAGGATGAATCCATTCCCGTTCAGAAAATGTTTGCTGAACGCGTCGCCGCCGATCCTGAAGTTCCGGCGCATCTGCGCCTAAACTTCGATTTTTCAACACCTGCTGGGGAATAATATGAGTGATGATATAAATTCACCTCCTTCTATAAGAATGTCTGACCTACCAGACGCAAACATCATCGTCTCAGATGACATTTTCGCGATCTCTCAGAATGATGCCGAAGGAATAAAGACAACGAGAAAAATTTCATTATCTCAACTTGTGCGCGCAATAGTTTTAGATAGTGAACGTAATCTTATTGCGCTTGATGATGATTTAAAAATATTTGTCGATGCGAGCGAGCTTGATAGGTCTACGTCAGCGTTAGAACTTACTGCTCTCAAATCGTTTTATTCACTTAACTATAAAAACACATTCCCGTTTTCCGTGTCCTTTGACAATGACGGAGCTTTCGCAATTGATAATGAACGTGGTGCCTGGTTTGCTGGTCTACAGGCCGCCATTCAAGATTATGTCAATCAGTTAATTCCTCGAGCGGTCGGTGCGTATTACAAAGGATTAACCCATGTAATTACAGACATCACCGGGAAAAAAGCATTGCAGTATTTCGATGCTGATAATGCCGCGTACTTTGCCGGATTAAGCGAATCACTACAAGCGCACGTCAGCCAGTTAATCCCACGCGGCCAAGCCGTTAAATATCGTGATACCGCACATATATTTACAGATGAGACTGGCAAGGCAGGTTTTGGGAGAATCAACAAGAAGGGGGAATGGTTTATTCCTGGGGTTGATGGCCCCTTGCAGGATGCGATAGGCAAAACAAGTGCAACTATTGAGATGGTAAATGGTAAACCGGCTTTGTACTGGAAAGGTACAAAGGTATGGGATGATTACTATGCTACTAGTGCCAGACCAATATCAGAA
>NODE_45_length_4762_cov_1.171134
GCCATTGTCGGCATGGTTTGTACCGCAGAAGATGCCGATGCAACCCTGTTTCCTCTCAACACCCCGGTGCTGATTACCGACGTCCTGGCCGCCAGCGGCAAAGCAGGTAAAAAAGGGACGCTGGCGCGTTCGCTGCTGGCGATCGCCGAGCAGACTAAGCCGGTAACCGTCGTGGTACGCGTGGCGGAAGGGAAAGACGAGGCCGAAACCACGTCCAATATCATCGGTGGCGCCGATGAAAACGGTAAGTACACTGGCATGAAAGCGCTGCTGGCCGCTCAGGCCGAGCTGGGCGTGAAACCGCGCATTCTGGGCGTACCGGGCCATGATAATCAGGAAGTGGCGACCGCGTTGGCCGGCATCTGCCAGCAGCTGCGCGCTTTCGGCTATATCAGCGCTTACGGCTGTAAAACCGTGTCCGACGCCATCAAATTTCGCGCCAACTTCAGCCAGCGCGAACTGATGCTGATTTGGCCGGACTTCATCAACTGGAATACCACCACCAACAGCAGCGACATCGCCTTCGCCACCGCTCGTGCACTGGGGCTGCGTGCCAAGATCGACCAGGAGACCGGCTGGCATAAAACCTTATCCAACGTCGGCGTCAACGGCGTGAGCGGCATCTCGGCCAGCGTATTTTGGGATCTGCAAACCGCAGGCACCGACGCCGATCTGCTGAATGAAGGTTGCGTCACCACCCTGATCCGCAAAGATGGCTTCAAGTTCTGGGGATCTCGCACCTGCTCCGACGAGCCGCTGTTCCAGTTTGAAAACTATACCCGCACCGCGCAGGTATTGGCCGACACCTTGGCCGAAGCTCATTTGTGGGCGATTGATCGTCCGCTCACCCCGACGCTGATCCGCGACATGATCGACGGCATCAAGGCCAAGTTCCGCGAACTTAAATCCGCAGGTCTGATCATCGACGGTGACTGCTGGTATGACGAAAGCGCCAACGACAAAGAGACCCTGAAGGCCGGCAAGCTGTTTATCGATTACGACTACACCCCGGTACCTCCTCTGGAGGATCTGACTCTGCGTCAGCGCATTACCGATCGCTACCTGGCGAACTTCGCCGCATCCGTGAACAGCTAAGGAGACTGAAGCATGGCACTGCCAAAAAAACTGAAATACCTGAACCTGTTTAACGACGGCTTCAACTACATGGGCGTGGTTTCCTCAATGACGCTGCCGAAACTGACACGCAAGCTGGAAAAATTCCGCGGCGGCGGCATGAGCGGCGCAGCCTCGGTGGACTTCGGCCTGGATGACGATGCGCTGGTGGTGGAATGGACCATGGGCGGCATTGACGAACTGGTGCTCAAGCAATGGGGCCGCGTCGATGCGGTACCGCTGCGCTTTACCGGCTCTTTCCAACGCGACGATACCGGCGACGTCTCTGCGCTCGAAGTGGTGATGCGCGGCCGTCATAAAGAGATCGACAGCGGCGACTTCAAGCAGGGTGAAGATACCGAAACCAAAGTTTCCACCGACTGCACCTACTTCAAGTTGAGCATCGACGGCAAAGAGCTGATCGAGATCGATACCGTCAACATGATCGAAAAAGTCGACGGCGTAGATCTGCTGGCTGCGCACCGCCGCGCCATCGGCCTGTAATTTTTCACCTCAAACGGCCAGCCCCGCGCTGGCCCTCTTTTTCCGACTGAAAACTGGATACCCCATGGAACTGAATGCATCCCCGGAGAACACCGTCGTCCTGAATACTCCGATTAAACGTGGCGACAGTGAAATCACTCGCGTGCAAGTGACCAAGCCGAATGCCGGCAGCCTGCGCGGCATCGGTCTGGCCGCGCTGGCCAACGCCGATGTCGACGCGTTGATCACTATTCTGCCTCGGGTCACCTACCCGAACCTGACCAAGGAAGAGTGTACCCGTTTGGAACTGCCTGACCTGATTGCGCTGGCCGGCCAGGTGATCGGTTTTTTGTCGCCGACATCGGCCGAGTAACGGTCGAGCCTACTCTGACAGTAGATGACCTGATGGCGGATATCGCGGTGATTTTCCACTGGCCGCCGTCAGAAATGAACGGCATGACGCTGGCGGAGCTGATCGGCTGGCGCCACAGAGCGCTGCAACGTAGTGGAGTAAAAACAGATGAGTAACAGCAGACAGGAGCTGGAGTCACAAAACGAGATTGTCATCGGGCTTCAAGCGATAGCCAAGCAGAGCAAAGAACTGATGAGGCAGTTGCGCAGGCCTACCGGGGATAAAAACCTGTACAACAGTCTGGGACAGGATATCCAACGAGCAGAGAAAAAAGTCAAACATCTGCGCCAGCAGGAAAATGACATCGACGCTTTCCAAAAGACGAACCAGTCGCTGGCTGAAACCAATAAGTTGCTGGCAGCGTCGCGCAAAAAATCCGCCGCGCTGGCAATGCTGACGAAAGATCGCGAGCCAAGCCAGCGTTCCCGATTTATGAACAAAGAGATTGCGCAGGTCGCGGAGACGATAAATGCCCTGGAAAAGAAACGTGATCTCCTCGCCGCAATCGATAAAAGCCAGCGCCATCATCTTACCCAGCAAGGGATTAATCTAAAATCGCTCGGCAATGAGCGCAAAAATCTGCGTGACGGCAGAATTAATGCCGGCGCCGCTATCGTTACCCTAAAAGAACAACGGCAATTGATAGCGCAGGAGCGCTATCGATCCGCACAGGCAGGCAATCAAGCGCGCCTCGACAAGCTGGAAAAATTACGCAACACCAGCAGCGCAGGCTTTTCTGTCGCCAAAAGTGCCACCATAGGGGGAGCTAACCTGCTGGCGCCGGGAATCGAATTTGAAAAACAGCTTTCTCAACTGCGGGCGCAGCTGAATCTGGGCAAATCTGATCCGCAGCTCACGGCTCTCGAGCAGCAGGCTCGCGGTATGAGCCAATCCGGTTATACCCCGGATCAAGCCCTACAAGCGCAAACAGCGCTGGCAAAACAAGGGTTGAATGCCAAGGAAATTTTAACGGCTTCGCCCGCCGCACTGACACTCTCCGCCGCGACGGGCAGCAGCGTCAACGAAGCCACCGCAACGATGACGGAAATGCTGCACAGCTTCAATATGGGCTCCGATCAATTCGACCGCATTGCCGATGTATTGGCGCTGGCCAGCAATCAATATGGCATGGATATTCGGGCCGTTGGTGCGGCCATGAAAAGCAAAGCCACAACAGGTGTCGATATCGTCAGTGCGGCGCAACAGATTGCGCCTTCGGGCAGAGAGAAGCTCCAGGCCAACCAGGTTGCCGGCTCAGCGCAGCACTTGGTCACCGTCAAAGGCGACAATATGGATGGTGATATCCAAAAGCTTTTTGCCTCATGGGATAGCCTGAGAATCAACCTGTTTAGCGGCCAAAACGCTGCCCTGCGGGAACTGACCCAAACGGCGACAGAGTGGCTGGTGAAACTGAATATGTGGATAACCAATAATCCGGCGTTGGCCGGCACCTTGCTGCAGGTCGCCGGTGGGCTCACGTTATTGCTCGGCGGCCTTAGCGGCGTCAGCCTGGTCGCCACCCAGGTACTCTCAGGGTTCTCTATTATCAGCGGCGCGATCCTAAAGGCAGGGCAAGCCATGATGTGGCTAGGGCGGATAGCGATGGCCAACCCGCTGCTGGCCATTGTCGGCCTGGTTGCGCTTGCCGCTTTTACCCTGATTGAAAACTGGGACAAGGTCGGCCCCTTCTTTAGCCATCTCTGGGAGCAGATATCGGCAGGGTGTGAGGCGCTGAAGAATTACATTTCAGACACCATTGATGGCTGGATAAAACAACTGACGTCATTGACCGAATATCTTCCCGACTGGATGCAATTTGGCGATAAGAGCGGCACCTCTGGCAATGCCGAAAACGGCAGCGCCTGGTTTGCCGGCAAGTTCGATCGCGGGGGAGACATTCCTGCCGGACAATTCGGCATTGTAGGCGAAAACGGTCCTGAGTTGGTCAGCGGCCCCGTTCAGGTGACCGGCCGCCGCCATACGGCCGCCATGTCGGCGGCTTTACTGTCGCTCAGCGCGCCTGTAATGCCGGCCTCGCCGGTAGCAGATTCGCCGGTAACCCAAATCCAGGTTCCGTCGGTCACTATCAACATCACTGCCGGCGCCGGTCAGAATGAACAAGACATCGGCCGCGAAGTCGCGCGGCAATTTGAATTACTTGCTCATCGCCAGGCGGCAAATGCTCGCAGCCGGATGAGTTAATCATGCGAATAGGAGAAATATGATGATGCTGACCCTCGGCATGTTCGTTTTTATGTTGAAAACCGTGCCTTATCAAAGCATGCAACGCAGCGCCAATTACCGCTGGCCGACTTTGCCGCGCATCGGCCAGCGCCCTGCCGCGCAGTTTCTGGGAGTAGACAATGAGAAAATAACGCTGACGGGAGTCTTGGTACCGGAAGTGACCGGAGGGACATTGTCATTGATGGCGCTTCAGCTCATGGCTACCCAAGGCAGAGCCTGGCCACTGATCGAGGGCAATGGAACTATTCATGGGATGTATGTCATTGAAAGCATAGTCGACACGAAAACCCAGCTTTTTTCGAACGGCAGCGCGCGACAGATAGAATTTACGATCAATCTGATGCGCGTTGATGAATCGCTGATCGCCATGTTCGGCGATCTGCGCCAACAAGCCTCTGACCTTGCCGATAAAGCAGGTCAGGCTGCGGCGCGGCTCAGGGAGATGCTGCCGTGATCACGCAAACCCCCGTCCCTATTGGCGCGCTCATTGCGCCAGACTACGCCTTGTTT
>NODE_46_length_4672_cov_1.464903
GAAGAGGTTCGCGTTGGTAGCATTGCGAACCACGAGCTTCAGATTACGGAGTTTTTTCGAATCTACTCGTCGCTTGCTGCAGAGAATGGAGATACACCAGATATGGAGTATTGCCCGGTTCTTAGGGAGGGATTGGGGGGATACCGTGTTGATGGTTACGCACTAGATATACTAGAAAGTGAAGCCAGTGAGTCTGGTGATCTCTACTTGGCTGTTTGTGACTACCGCCAAGTAGAAGAACTACCAGCAATCAACAGCCGGGACATCGAGCGTGTAGTCGATGGTGTTGAGCGATTCTTCAAGGCTGCAACAAGTCGAAAATTTCTTGATAGCCTAGAAGAGGCTAGTCCAGCTTATCAACTTGTTTTACTTATTCAGCAATATAGCACGAGAATTAAGCGACTTCGCGTCATCATTTTTACTAACGGTCATTTGCGTATCCGCAAAAGCATCTTTGAAACGAAAGATCTTGATGGCATTACCATGCATATCAATGTCCTTGACTTAGAACGCTATTCAAAGATTTCTTCAACTGGCGGGGAACCTGTTGAGATTGATTTTGATGAAAACTTCGATGGTGCTATCGAGTGTTTACCAGCCTCGGTTGGTGCAGATAGCTATCAGAGCTATCTCTTTGCGATCCCTGGTTCAGTGTTGGCAGCAGTTTTTGCAGCATTTGGAAATCGTTTACTTGAGCAGAACGTCAGAACTTACCTTCAGGCAAAGACTGGTGTCAACAAAGGTATTCTGCGCACAATTGCAGAGGATCCAAGTATGTTCTTTGCCTACAATAATGGCGTTACTGCAACGGCATCTTCTGTGCTAACACGAAGGCTTTCTAATGGTGCATTGGCTATATACCATATCAAAAACTTCCAGATCGTGAATGGTGGGCAAACCACAGCATCACTTCTCTATGCTCGTGATGGTTTAGGTAAGAAGCTTGACCATGTTTATGTTCAGGTGAAGCTATCGGTAGTTGATGAAATGCGTTTGGCTGATGTCGTTCCGCGAATTTCAGAGTACGCCAACACGCAAAATAAAGTTTCTTTAGCTGATCTTGCCTCCAATAGTCCGGTACAAATTCGAATTGAGCGTTTTTCCAAAGAGATCTCCGTACCACAAAAAGCCGGTGAGTTGCATACTAGTAAGTGGTTCTATGAGCGTACTAGAGGCCAATACAAAAACCTCTTTGCCTATAAAACCAAGTCTGAACGCAACAAACTCGAGTTGATGTACCCGAAAACAAGACTCGTGACAAAGACAGATCTAGCTAAATATGAGTTGTCTTTTGATGGGCGGCCTCATTACGTTAGTGAGGGTGCTCAGAAATGTTTCAACCGCTATACGACATTGGTACTCTTGAAACTTGGAGACGGCACTTTACTTAGTGAAACATGGTTTCGCAGAGCAATGGCTAAAGCATTACTATTCATTGGCCTTGATGAGGCCATTCAGAAGTCATCGTGGTATCTGATGGATAGAGGTTACAAAGCCCAAATAGTTACGTATACGATCGCAGCCTGTGCGAATGAGTTTCGTATAAGAAGCCAACAGATAGATCTAGATCGGATATGGCGAGAGCAAAGTATCCCAATCTCATTGCTTGGCTGGATGCTTAAAGAAGCGAGGCAGGTTGCAAAAATTTTGAGATCTCCCCCTGACAATGTCAGGAACATATCGGAATTTGCAAAACGAGACTTTTGCTGGGAGTTGTATGTGAAGGGAAAAATCGGTTCACCGGATGACTCTATTCTTCAGTTCGGCGTTTCTATTGAAGATTACAATGATGAAACAAGACAAGGCAGTCGTGAAACAGCTAGGCGATTAGATATTGACTTCGATATTAAGGTAACTGGTTTGGTACATCGAGCGAATGACATCATCATTCAGGCTAATAAAATTGGTGCTGCATCTCCCCAAAACATAAGTGCCTTAACCAAGGTTGCTGCGGGTAATTTAAGTCTATCCAAAGGGGAGAAAACCGCTCTTAAGTATCTGCTGGAGCGGTTGGAAATCGAATATTAAAATTGATTAGTTACGGCCATTGCAAGCTGTTTACTGAGGTAATGGCCGATATGTAAATTGTCTAGAATGCTGGAGGTTAGTCTTGGAGCTTCTATGCCAAAATCTTGGCTACGATTCCAGCAATTTGATTCGCCAAAAGTGGCGGCACTGCATTCCCAACTTGGTGGTACTGTTGGGTACGACCACCCTGGAAAAAGTAGTTGTCTGGGAAAGTCTGTAGCCGAGCAGCTTCTCGCACAGTCAGGCTTCTACACTGTATCGGGTCATAATGAATGAAATAGTGTCCATCTTTAGATATGTGACTTGTAATCGTTGTCGACGGGTTATCTTTAATTTGAACCCTAAATCTGTCCGAAAACTTGCCTGACTCCCAGTTCTTATGAGCAGGAGCGAGTCTTGGCAAATTAAATTCCTTATGTCCCTTTGGCGATCTTTTGTGAACAGAAGCGAAGGTTGCGGCATAACCATAACGGGCAAGATCATCTATGCGATGCCCACGAGTTTCATGGTTAAGCCAGACATTTAGGTAGGAGTCTAATAACCATTCATCTAATTTATCATGTCCTGTTTGTCCTAAATAACCGGCTTTTCTAGGTAGCCTTATACTTCCTGTGGCTTGGACGCAGCCGATGCTGGAAGCGGTTTTTTGTAGATAAGGTGCTAAATTTTTTACGGTATCGTCAGATGTCGATGCAGCCTCTGCCAGTGTTTGCAGTTCCTTACCAACTAGTTCTGCCCATAAAGTATTGGAGTCCTTTTCTTTGCTTAACAAACTTCTCAAAGCAGGGAGACCTCCAATAGCATCTTCGACTGATACTGAGTTTTGGCAAGACAACTTGGGCAACTTGTCTTGATAGCGATCTTCTCTTATCCCTAATAAAATGACTCTATGGCGAGCCTGCGGTATGCCAAAGTCTTCGGCACGAATGATATATTTCGTTAGATCCAGCTGACTCGGATCATCACCATCACTAAACACTTGATCGCTGACGAGTGACACTATGTGATAGCGCTGACCTTTTTTTTCTGCACTCAAGGCAGCATTTGGATTGGCAAGGTCTTTCAGGATTTCATGGAATATTTTTTTGCCATTTATGGTCGACGAGAGAATTCCTTTAACGTTCTCCATGACAAAAATATCCGGTTGGTAGTTTTGTATGATCCTTAAGTATTCACGATAGAGAAAATGGCGATGATCATCTTCAGCCTTGTAGTCAGCGTTACCTTTGTTTCTGGCTCTACCTACCAGTGAATACGCTTGGCAAGGCGGCCCACCAATTAACACCCAGGGTTCTTCAGGGGGGCGTTTATCTAATGCTGCTTTAATTGAAGCATCAAGAGTAGCATTTCCATCAACGCTGCCAATTTCTATGCACATAGCTTCTTTACCGGCCTTATGCCAAAGATCTTCTGTTTCAGAGCTGTATGGTTTTTCGGCTTGGCCATTGCAAAAGCGATAGTAATCACCCAGTTTGCTTGGTCTACTACTACAGAGTAATCGATAGAAGGCTCGGAGACGGAGAGTTTGGTGAGCAATAGGATCCTTTTCAGCCGAAACTGCGATCTGGAACGCGGTCCCGTTTTTCAACGAAGAGAAGCCTTCACCCAAGCCACCAGGTCCGGCAAAAAGATCTACTATTGGAATCGGTAATGAAGTTGTACTCATGAGTTCTTTTTGTAGTTTTAATAAGGTAGCCAAGATACCAGGAAGAGACACAAACGGGAAGCAATCATGGATGTCGTCGACCAAAAAACACGCTCTAGAATGATGTCAGGCATCAAAAACAAGAATACGCGGCCGGAAATGCTCGTACGTAAGTACTTACATGCGAAAGCTTTTCGATTCAGACTGCACGTTGCAGATTTACCCGGAAAACCCGATTTGGTTCTTCCCAAGCACAAATTGTGCATCTTTGTGCATGGCTGTTTTTGGCATCGCCATGAAGGATGTCGTTATGCTACGACTCCGGCTACTCGCACTGAGTTTTGGACTAAAAAACTTGCATCGAATAAACAACGCGATATTCGCGTCAAGATGCAACTGCTTGACGCTGGATGGCGAGTCTTCGAAATCTGGGAGTGCGGTCTTAGAAAGAAAGATGGTGATTCCTTAAGTTGGTTGCCAGAGTTTATCAACAGCGATGTTCAGACTCTTAGTTGGCCTGACTATGTTTGCAGTGGGGATATGTAGTCAGGTGACAAGCTAATTTGATCTTGGTTAGAACTTCCCCACTACCCCAAATCCCCCCCATTGCTGGCAATCACCTTCTTATACCACCAGAACGATTTCTTGCGGGTGCGGGCGAGGGTGCCGTTGCCTTGGTCGTCGCGGTCGACGTAGACAAAGCCGTAGCGTTTGCTCATTTCGCCGGTCGAGGCGGCCACCAGGTCGATGCAGCCCCAGGTGGTGTAACCCAGCACCGGCACGCCGTCGGCGATGGCGTCGGCCATGGCGCGGATGTGTTCGCGCAGGTAGCTGATGCGGTAGTCGTCTTCTATCTCGCCTGCTGCATTGAACTCGTCGTGCGCGCCCAAGCCGTTTTCCACCAGAAATAGCGGCTTTTGGTAGCGGTCGTACATCATGTTCATGGTGATGCGCAGCCCCAGCGGATCGATGCCCCAGCCCCAGTCGCTGCGCGGCAGG
>NODE_47_length_4615_cov_0.807573
GGCCTCATTACCTACGAGGAGCGAGCATGATGAAATCGGTACTTTTCTGGAAAATAACCACGCTGCTGGGATTGATGGTGGTGATGTTGATCCCCATCGCCCAACTGATGAGCGTGATCGACGAACGCAGCGGCTATCGGCAAAGCGTGGTCGGGCAGGTGAGCGAAAGCACCAGCGGGGCGCAGCGCGTGCTCGGCCCGTTGATTGTCATTCCTTATGTCGAACGAGAAGAGAAAAAAGACGAGAAAGGACAAACGGTGGTGCAGCGGGTGCAGCATCACCGCTATTTGCTGCCGGAGTCGCTTCAGGTGCAGGGGGCACCGAATGTGGAAGTGCGCAAGTTGGGCATTTATCAGACACAGGTTTACCAGGGGCCGCTGAACTTCAAGGTGCGTTTCGGCCAGCCGGAGCTGGCGGATTTGCAACGCGCCAACGTGACCGTCGGCCAGCCGTTCCTGCTGGTGGCGCTGAGCGATTCTCGCGGCATCAAGAGCATTTCCCCGCTGGCAACGCCGCAGCCGGTGGCGTTTGAGCCGGGCACCGGCGTGGGATCGTTGCGCCAGGGGATCCACGCACCGCTGACGCTGGCGGCGCTGCAACAAAAAGCGGGGCTGAGCGCCGACTTCACCCTGACGCTGGCGGGCACCAGCAGCCTGTCACTGGTGCCGCTGGGGCGCAGCAGCGAGCTGCAGCTGCAAAGCAACTGGCCGCACCCGAATTTCCTCGGCAACTTCCTGCCGGACGAACGCAAGGTGACGGAGCAAGGGTTTAGCGCTCGCTGGCGCAGCACCTGGTTCGCCAACAACATCAACAGTGCGTTCCATTACGACGATGGCATTATCGACGAGGACAAGCTGCCGGCCTTCAGCGCCAGCCTGGTCGAACCGGTCGATCATTATCAGTTGACCGAGCGCGCAGTCAAATACGCGCTGCTGTTTATCGGGCTGACATTTATGGCGTTTTTCCTGTTCGAAACCCTGACCGGGCTGCGGGTGCACCCGATTCAATACCTGCTGGTCGGCGCGGCGCTGGTGTTGTTCTACCTGATTCTGCTGGCCTTCTCCGAACACCTGGGATTCGCTCTCGCTTACCTGGCGGCCAGCATCGCCTGCAGCGGACTGATCGGCTTCTACCTGAGCGCAGTGCTGCGCGGCAAGCTGCGCGGTGCGCTGTTCGCCGCGAGCCTATTGCTGTTGTACGGCGTGCTCTATTTGCTGCTGCAGTCGGAGGACAATGCGTTGGTGCTGGGGGCGGGGCTGCTGTTCGCCATTCTGGCGGGCATTATGCTGTTGACGCGCAAGTTGGACTGGTATCAGGTGGCCGATCCGGCGCGTCTGGCAAAGGAGACGCCGGCCGGCGAAGACGAACCGCGCTTCCGTCTGTGGAAATAAGCGGGGGAAATCGGGCGCGTTGAGCGCCCGATAGCGGCTACAGCAGCGGCTCCATTTCCAGCAGGATCTGTTCGCACCATTGCTGCAGGCGCTCTTCGCTCAGATCGTATTGATTGACCTCATCGAGCGCCAGGCCGACGAAGTGTTTGCCGTCGGCGCTCAGCGGTTTGGGGCTGGTGAACTCGAAGCCCTCGGTTGGCCAGAAGCCGATGAACTGCACGCCCAGCGGCGCGATGTGATCGTGCAGCATGCCCAGCGCGTCGAGGAACCACTCACCGTAACCGAGCTGATCGCCCATGCCGTACATGGCGACGATTTTGCCTTTCAGATCCAGCGCCGGCAGCTGCGGCCAGATCGCTTCCCAGTCTTCCTGCAGTTCGCCGAAATCCCAGGTCGGGATGCCGAGGATCAGTATGGAATAGTCCTCCATCAGCTTGGGAGAGACGTCTTTCAGGTTGTGCAGGTCGACCAGGTCTTCACCCAGAATCTCACGGATTTTTTCTGCCGCCATCTCGGTGTAGCAGGTGCTGGAGCCGTAAAACAGACCAATCTTCATGTGTAAACCGTTACGTTGCCGTTTAGAGAATTGCAGCGAGTATACCTGATTTGCGTCGGCTTAAGGCATAATGGCGCGGGTGGAAATGCAACAAAGAGAGGACCGCGTGCAACAGCAAGACCATGCGCTGATTGAACAATTCCTGGATGCGCTGTGGCTTGAGCGCAATCTGGCGGAAAATACGCTGGCCTCCTACCGGCTGGATTTGCAGGCGCTGGGCACCTGGCTTGGCCAGCAAAACACCGCCTTGCTGCAGGCGCAGGCGTTGGATCTGCAGGCGTTTCTCGCCGAGCGGGTGGACGGCGGCTACAAGGCCACCAGCTCCGCGCGTTTGCTGAGCGCCATGCGCCGCCTGTTTCAGTACCTGTACCGCGAAAAGCTGCGCGCCGACGATCCCACCGCGCAGCTGGCGTCTCCCAAGCTGCCGCAGCGTTTGCCGAAGGATCTGAGCGAGGCGCAGGTCGATGCGCTGCTGCAGGCGCCCTGCGTCGATCAGCCGCTGGAACTGCGCGACAAGGCGATGCTCGAAGTGTTGTACGCCACCGGGCTGCGAGTTTCCGAACTGGTGGGGCTGAGCATCAGCGACGTCAGCCTGCGCCAGGGCGTGGTGCGGGTGATCGGCAAGGGCAACAAGGAGCGGCTGGTGCCGCTGGGCGAAGAGGCGGTCTACTGGATCGAAAATTATCTGGAGCACGGCCGCCCGTGGCTGGTCAACGGCCAGACGCTGGATGTGCTGTTCCCCAGCACCCGCTGCCAGCAAATGACCCGACAGACGTTCTGGCATCGCATCAAACACTATGCCATCCTTGCGGGCATCGACAGCGAGCGTCTGTCGCCGCACGTGTTGCGGCACGCGTTCGCCACCCATTTGCTGAACCATGGGGCCGATCTCCGTGTCGTACAGATGTTGTTAGGGCACAGCGATCTCTCGACCACGCAAATTTATACTCATGTAGCGACTGAACGACTGAAACAGCTACATCAACAGCATCACCCGCGCGCCTGAGCGGCGGGTTCGAAAGGATTGGAACAATGAAAAAAGGTTTAATGCTGCTCTCACTGCTGGTGGCTTCGGTGACCAGCGCCGCCCATGCCGATGACGCGGCGATCAAAAAAGCGCTCGCCAGCCTGGGCATCCAGCAGGCGGACGTGCAGCCTTCACCGGTCAATGGACTGAAAACCGTGCTGACCGACAGCGGCGTGCTGTACGCCTCCGAAGACGGCAAGCACATTCTGCAGGGCCCGCTGTTCGACGTCAGCGGCAAAGAGCCGGTCAACGTGACCAACCAACTGCTGGGCAGCAAGATGGACGCGCTGAAAGATCAGATGATCGTCTACAAGGCGCCGAAAGAGAGACACGTGATCACCGTGTTCACCGACATCACCTGCGGTTACTGCCACAAGCTGCACCAGCAGATGAAAGAGTACAATGATCTGGGCATCACCGTGCGCTACCTGGCATTCCCGCGCCAGGGGCTGGCCTCCCAGGCTGAGAAAGACATGCAGTCGATCTGGTGCACTGCCGACAAGGCCAAGGCGTTCGACGCCGCCATGAAGGGCGATGCCGTTTCTCCGGCGACCTGCAAAACCGACATCAGCAAGCATTACGAGCTGGGCGTGCAGTTCGGCATTCAGGGCACGCCGGCGATCATCCTGGAAAACGGCATGATGATCCCGGGCTATCAGGGGCCGAAAGAGATGGCCGCCATGCTGGATGCGCACCAGGCCGCCACCAAAGCCGGTGGTTAATCGCCGGTGAGTATCAAAACGCAACTACGTCGCCGCCCGGCGGCGGACGACACGCATCTGCCCGCCAGTTTGCCGGCGCTGCTGCGCCGGCTTTACGCCCTGCGCGGCGTGCAGGCTGAGCAAGAGCTGGAACGCGGCGTCAAGGGCATGCTGCCCTGGCAACAGCTGGACGGCATCGACGACGCCGTCAGCCTGCTGCAACAGGCGCTGGCCGACGGCCGCCGCATCATGGTGGTGGGCGATTTCGACGCCGACGGCGCCACCAGCACCGCACTGACGGTGCTGGCGCTGCGCAGCATGGGCGGCGCCAGCGTCGACTACCTGGTGCCGAACCGCTTTGAAGACGGCTACGGCCTGAGCCCCGAGGTGGTGGAGCAGGCGGCGGCGGAAAAAGGCCTGAACAACATTCAGCTGCAGCAGGGCGTGGCGGAGTCTTTGCCGTTTGAGGACGCCGGCTTCGATCTGGTCATCAGCCGCTATTCGGCGCACCACTGGCACGACGTCGGCCAGGCGCTGCGTGAGGTCAGGCGGGTACTCAAGCCGGGCGGCAGAGCGATCTTTATGGACGTGGTCTCGCCGGGGCATCCGCTGTTGGATATCTATCTGCAAACCGTGGAAGTGCTGCGCGACACCTCACACGTGCGCAACTATGCGCCGGGCGAGTGGCTGATGTTGCTGACCGAAGCCGGGCTGGTGGTGCGCGAGGTGACGTCGGATCGGTTGATGCTGGAGTTTGGCAGTTGGGTGGCGCGCATGCGCACGCCGGCGCATTTCGTTACCGCGATCCGCGCGCTGCAGCAAAGCGTGTCGCAGGAGGTGGCGGCGCATTTCGCCATTCAGCCGGACGGCACCTTTACCAGCGATATCATGATGTTTGAAGTGACGAAGGGCTGAAAGCAACGGGGCAGCCGATGAAGGC
>NODE_48_length_4410_cov_1.237764
GGCCTGACGGTCAGATTGCCGAAAATGGGCGTGGCGCAGGTGCTGAATAACAACCAACCCGGCTACACGCCGTTCTCGCTGAACATCAGCTGCCAGAACATGCAGCAGGAAGGTATCGCCGATCGTACCGTCGAGATGTTCCTGTCCAGCAATAACCTGCTGGCCTCCGACGCCAGCGTGCTGACCAATGCCAACGCGAGCGGCGCGCAAGGGGTGGGGCTGCGCCTGGTCAAACGCGATATGCCGAGCTCGCCGGTGATACTGTCGCCCTCCAATGTCGATCGCGGCAGCGCCACCTCATTGTTTCACGTCGCCGCCGGCGGCAGCCTGAACAGTCACTTTATCATCGGCATGGGCGCTTATTATTACCCTTATCAGCGCGATGGCGTGACGCAGGGTGAAATCAACACCTCGGCCACGCTGAACATTATTTATCCCTGATGAATGGGTGGGTGCAAAAAAACCGGCAGCCGCCGCTGCCGGGGTTGGTTATTGATAAGTCATCGCGCTGGCGTGCAGCTTGTTATTGCCTACGATCGCGATGATTTTGTAGTAACGGGCGCCAGCCTTGGCGGTTTTGTCCGCCAACATCTTTTCCGCATCGCTCAGATTCGCGGCACCGCTAACGGTAATCACCTGGCGCGGCGTCAGGGCGTCCGCCTGTTGACTATTGATTTGCGTTGCCGCGACTGTTGCGCCTGAAAAGACAAAAGCCCCTAGCAGCATCGTTTTCAACATGACGTTCTTCATGATGTTCTCCCCAAGCGCAATACGCTTGTTCTTTGCTATGGTTGAATCTTTTTGTTTCGTTATGCTAAAGGATAAGCAGCGAGGTGTCGGCGCGGTAGTGCCTGAAAGCGTAATGCATCGTTTCCAAACTGGAAACGATAAGGAGGGGGCATGCAGGATTTGAACGATCTTCAACTGTTTGCTTTGGTGGTGCGACATGGTGGTTTCGCCGCAGCCGAGCGGGCGAGCGGCGAAGCCAAATCCAAACTCAGCAAACGCGTGGCTCGTCTGGAGGCGAGTTACGGTGCGCGGTTAATCGAACGTTCGACGCGCAGTTTCCGCGTCACGGATATTGGCCGCGATGTGTATCGGCAGTGTGAGGCGATTATCGAGCGGTTGGAGGCGACCGATGCCATTGTCGCCCGTGCGCGCGACGAAGTGAGCGGCTGCCTGCGCATCAGTTCGCCGCCCGGTTTGATGCAGTATTATAATTCCCATCTGCTGTTGGGGTTTATGGCGCGTTACCCGGACGTGCGCGTACAACTGTTGATCCATGAGCGCCATGTGGATCTGATCAACGAAAAGATCGATGTGGCGTTTCGCATTACGAGTCATTTCGACCAGGATCAATCATTGATAAAGCGCGATCTTGGCGTACGGCAACGCATTTTGGTCGCCGGCGCGCAGCTGGTGGAGAAAGCCGGCGGCTTGCCGCAGTCGTTCGAACAGCTGGCCAGCTTGCCGACGTTGTCGATGGGGGAGTGGCTGGATCGCGATCGATGGGAATTCGAGGATAATGCAGGCAATCAACGTACTTTCGTTCACGTCCCCCGGCTGTGTTGCGGGGATTACAGCACGTTGCATAGTGCGGCGATTGCCGGGATGGGCGTCGCGTTTTTGCCGATCCATTTGTGTGCCAACGAATTGCGAACGGGTCAACTGCTGCGTCTGCTGCCACAGTGGCGTGCGCCGAGCAGCATTGTTCATCTGGTGTTCACCAGCGGCAAAGGCCTGTTGCCGCCGGTGCGGGCGTTTATCGATCACAGCGTCGCGGTATTCGCCGAAGCCAATCGCCGCCTCTCGATGATGCCGGTTGCCTAGCCGCCTGTCACTGCCCATCCGGGTGTTCGAAAATATGCGCGCCGGCTCCTTGCCGGCCCAATATATCGTTCGGGTTGCGCAGCGGGCAGTCGGCGAGCGACAGGCAGCCGCAGCCGATGCAGCTATCGAGATGGTCGCGCAGCACCGTCAGCCGTTGAATACGCTCATCCAGCGTTTTGCGCCAGGCGGAGGACAGCACTCCCCATTGTTCTGAGGTCAGCTTGCTGCCGATGGGGAAACGGCTCAGCGCGGCGCGGATCTCTTCCAGCGGAATGCCCGCGCGCTGTGCGATCTTGATCACCGCGATATAGCGCAATACCACCGACGGATAACGCCGCTGATTGCCGGCGTTGCGCGTCGCCTGAATCAGCCCTTTACTCTCGTAGAAGTGCAGCGCGGATATCGCCACGCCGCTGCGTTTCGCCACTTCCCCGACGGTCAATAGCCGATTGGCGTCAATCGGTTCATTTCTTGCCATTTTATCTTCCTCAACTTGACCTCAAGTTAACCTGAGGTTTTATAGTTCAGCCTGCCGGGCTTGGCAACCGGCATCTCTCGAGACCTGCCCCCGTCTTATTGGGGAGAAGGATGGCTTTGGCTGTAAAATCAGGAAGAAACCGTTATGCAACGCTTTATCAACACCGCTCTGGACAGTTATTGGCTTTGGCTGCTCGCACGTCTGTGCTTGATGGTGATTTTCATCTCGTCGGGGCTCGCCAAGCTGTTCGACATCGAAGGGAGCCTGGCGGAGATGCGCGCCGCCGGTTTGCATCCGGCCTGGCTGTTCAACCTGGCGTCGGCGGCGGTGCTGCTGACAGGTTCGGTATTGATCCTGCTGAACCGGTGGGTGTGGCTGGGCGCCGGCATGCTGTCGGTGTTTCTGATCCTGACTATCGCGATCGTCCACACCTTCTGGAATATGTCCGCTCCCAATATGCAGATTTCTCTCTACTTCGCGCTGGAACACATCACGGTGATCGGCGGGCTGTGGGTGACGGCCATCGCCAGCCGTTTGCGTCAACGTCTGGCCAACACGCGTGAGGCTGCATGATGAAACGATATCTCATTATCGCGGCGCTGCTGGCGGTACTCGTCGTCGCTGCGGTAGCGATGCGTTCCACCGCGCGGCAAAGCGAAGGCGCACCGGCCTATCCGCCGGTGAAAGTGGCGCTGGCGCCCGCACTGCGTGAACAGGCGGCGCGCAGCTACGCCGGCGTGGGCGAGCTGGAGGCGGCCAGCCAGGTGGAGGTGGCGGCGGAAACCAGCGGCCGCATCACGCGCATCCTGTTCGAATCTGGCCAAACGGTGCGGCAGGGGCAGTTGCTGGTGCAGCTCAACGATGCGGTCGAACAGGCTGAGCTGGTGCGTCTGCAGGCGCAATTGCGCAACGCCGATCTGCTGCTGGGGCGCATGCGAAAACTGATGAACCTCAATGCCACTGCGCGGCAACAGTTGGACGATGCGCTGGCCGAGCGGGATATGGCGCTTGGCGCGGTGCGGGAAACGCAGGCCAAAATTGCGCAGAAGGCGATCCGCGCGCCGTTTTCCGGCGTCATCGGCATTCGCCGCGTGCATGAAGGGCAATATCTTAACGCCGCCGAGGCGGTGGCGAACCTGGTGGACGCCGATACGCTGCGCGTCAACTTTTCGCTGGACGAACAAAGCAGCGCCGGGTTGGCGCCAGGCCAGGCGGTGTCGGTGCAGGTTGGGGCGTATCCCGATCGCGCTTTCCCCGCCGTCATTACCGCTATCGACCCGATGATCGGCAAATCCCGCACCGTGCAGGTGCAGGCGACGTTGACCAACCGTGAGGGATTGCTGAAGGCCGGCATGTACGCCGGCATTCGCGTCACGCAGCAGCAGCGCGTGGCGGTGCTGACGGTGCCGGAAACGGCGCTGACCTATACCGCGTACGGCGATACCGTGTTTCTGGCCCAGCAGGGTGAAAAGGGCATGACGGTCAAGCGCGTTTCGGTCACCGTGGGTGAGCGCAACGACGGGCGCGTCGAGATCGTCAATGGCCTGCAGGAAGGCGATCGGGTGGTGACTTCGGGCCAGCTCAAGCTGAGCGACGGCATGGCGGCCGAGCCGGTGGCGCAGGATACCCTGAACGCCGCCCAGGCCGGTTCCTGAGGAGAGACCGATGACATTTACCGATCTGTTCGTGCGCCGGCCGGTGCTGGCGCTGGTGGTCAGCACCCTGATCCTGCTGTTCGGCGCGCTGGCGCTCAGCAAGTTGCCGATCCGCCAATACCCGCTGCTGGAAAACTCGACCATCACCATCAGCACTGAATATCCCGGCGCGTCGTCCGAGCTGATGCAGGGCTTTGTCACGCAGCCGATCGCCCAGGCGGTGTCCTCTGTCGAGGGCGTTGACTACCTTTCTTCCTCTTCGGTGCAGGGGCGCAGCGTGGTGACGGTGCGCATGGCGCTGAACCGCGACTCCACCCAGGCGCTGACCGAAGTGATGGCCAAGGTCAATCAGGTGCGCTACAAGCTGCCGGAGCAGGCTTACGATCCGGTGATTGAACGTTCCGCCGGTGAGGCCACCGCCGTGGCCTATGTCGGCTTTTCCAGTAA
>NODE_49_length_4382_cov_1.733131
ATAATACTGCCGGCGGTATAAAAATTAAAGTGCCGTCAGCAACCTTTTTTGCCTTTTTCATCGCTGGCGCCCTGTTCCAAGGCTTCCAGAATAGAACAATAATTGCTGGTATGGGCAGTACCGCAGCAGGCATCACTCAGCCGCTTCAGCGATTCGCGCATGCGAGTCAGCTCCGCCAACTTGCTTTCCACTTCGCTCAGGCGCGCATCGACGATCGACTTCGACTCCTGGCAGGTATGATGTTCAGGATCGACGCGGATCGACAGCAGCTCAGCGATCGTTTCCAGAGTAAATCCCAGCTGCTTGGCATAGCGAATGAAGCGCAGCCGCTGCAGATCCTGCTCGGTGTAGAGCCGATAACCACCTTCGGTGCGGACATTGTGATCCATCATGCCCTGCTTTTCATAGTAACGCACGGTATCCGGCGTCACTTCGGCAAGCTTGGCCAACTGACCTATCTTGAACATTACTTCTCCTCCCGGGTGAATTTGCCGTCCAATGCACGCTGATATTCACCATGCAAGAAAGCCGTACTCATCCCAGCCTGACGCAACCGGTGCTCCAGCAGCGCCATGCGTTTGCTGAGTTCGACATAGTCCTGATGCTCACTGTTAATCCCTTGCAGCAAACGAGCAACGGTCAATGCCTCTTTGCGATCTTCCAGCTCCGGCGGCAGGTAACCGGCATTTTTCAGCAAACGGTAACCGGCGCGCAGTTCAGCCGGCACCGCGCTGTCATCTTCCAGCGCCAACGGTTGGCCCTGGCCGGGCAGATTGTCAAACTCGCCTTTATCCTGGGCATCAAGGATATGACGTTCCGCCCATTGATCGAGCAGCCCCATGAAAGACAGCCTCGGTTAGCCTAATGATTAAACCTTAGCATAGCGGATAGGGGCGGGGATCTTAAGCGCAGCGGGGGAATTACGCACATTTGGCTGGGTTTGGACGTAAAAAAACCGGGCAAGCCCGGTTTTTTTACGCGTCTACAGATTACTCTGCAGTTGCTACTTCTGCTTGAGACTCAGCACGATCAACCAGCTCGATGTATGCCATCGGCGCGTTGTCGCCTGCGCGGAAGCCACACTTCAGAATGCGAGTGTAACCACCGGCACGGCTCGCGAAACGCGGGCCCAGCTCGTTAAACAGTTTTGCCACGATCTCGTTATCACGAGTACGGGCGAATGCCAGACGACGATTAGCTACGCTGTCGGTCTTGGCAAGAGTAATCAGCGGCTCAACAACGCGACGCAGCTCTTTTGCTTTTGGCAGGGTCGTCTTGATGATCTCATGACGAACCAAAGAGCCGGCCATGTTACGGAACATAGCCTGGCGATGGCTGCTGTTACGGTTCAGTTGACGACCACTCTTACGATGGCGCATGACCTTATCCTTCTCAGTAAAACCTTAACCTGTGATCCGGTTACTCGTCAGCAATGCTTGCCGGCGGCCAGTTTTCCAGGCGCATGCCCAGAGACAGACCACGTGAGGCCAGCACGTCTTTAATCTCGGTAAGAGATTTTTTACCCAGGTTTGGCGTTTTCAGCAACTCAACCTCGGTACGCTGTACCAGATCACCGATGTAGTGGATAGCTTCTGCCTTGAGGCAGTTAGCAGAGCGGACAGTCAATTCCAGATCGTCAACAGGGCGCAGCAAGATCGGATCGAATTCCGGTTTCTCTTCTTTAACTTCCGGCTGACGTACATCACGCAGGTCAACGAAAGCTTCAAGTTGTTCAGCCAGAATGGTGGCCGCACGGCGGATCGCCTCTTCAGGATCGATCGTGCCATTGGTCTCCATCTCGATGACCAGCTTATCCAAGTCAGTACGCTGTTCTACACGCGCAGCTTCAACATTGTAGGCGATACGCTCTACAGGGCTGTAGCAGGCGTCAACCAACAGACGACCGATTGGGCGCTCATCTTCTTCCGAATGAATTCGGGCAGAAGCCGGCACATAACCGCGACCGCGCTGAACTTTGATACGCATGCTGATAGCCGCGTTCTCATCAGTCAGGTGGCAGATCACGTGCTGAGGCTTGACGATTTCGACATCACCATCATGGGTGATGTCGGCAGCGGTCACAGGGCCAATGCCAGATTTATTCAGGGTAAGAATAACTTCGTCTTTGCCTTGAACTCTCACCGCCAGCCCTTTCAGGTTGAGCAGGATCTCCAGGATATCTTCCTGTACGCCTTCTTTGGTGCTGTACTCATGCAGTACACCATCAATCTCAACCTCGGTCACCGCGCAACCCGGCATAGATGAAAGCAGAATACGGCGCAGTGCGTTGCCAAGAGTATGGCCAAAGCCACGCTCTAAAGGCTCAAGGGTCACCTTGGCGTGCGTCGAACTGACTTGCTCGATATCTACCAGGCGCGGTTTTAGAAACTCTGTCACAGAACCCTGCATTGTGTCCTCTCTTTGGTACTAAGCTTTACTTGGAGTAAAGCTCGACGATCAGGTGTTCGTTAATGTCCGCAGACAGATCGGTACGTTCAGGCATACGCTTGAACACGCCTTCCATCTTAGCAGCATCAACTTCCAGCCAAGTCGGCTTTTCACGCTGCTCAGCCAGCTCCAGAGAAGCTTTAACACGAGACTGCTTTTTAGCTTTCTCGCGGATGCTGACTACGTCATTCGGAGATACCTGATAAGAAGCGATGTTAACAACGCGACCGTTTACCATAACTGCTTTGTGGCTAACCAGCTGACGTGACTCTGCACGAGTAGCGCCGAAGCCCATACGGTAAACAACGTTGTCCAGACGACCTTCCAGCAGCTGCAACAGGTTTTCACCGGTGTTGCCCTTCAGGCGGGTTGCTTCTTTGTAATAGTTACGGAATTGACGCTCCAGAATGCCGTACATACGGCGAACTTTCTGCTTCTCACGCAACTGAACACCGTAATCAGACAGACGCGGTTTACGCGCACCGTGCTGACCAGGTGCTTGTTCAATTTTACACTTGGAATCGATCGCGCGAACGCCAGACTTAAGGAACAGGTCTGTGCCCTCACGACGGCTCAGCTTGAGCTTAGGACCCAAATATCTTGCCATTTTCTTTCTCCAACAATCCTAAAAGCTGCGTTACACGCGGCGCTTTTTCGGCGGACGACAACCGTTATGAGGGATCGGAGTCACATCAGTAATGTTAGTGATGCGGAAACCAGCCGCGTTCAGAGCGCGGATAGTAGACTCACGACCAGGACCAGGTCCTTTAACCATAACTTCCAGGTTCTTGATACCGTATTCTTTTACTGCGTCAGCACAACGTTCTGCTGCAACCTGTGCTGCGAACGGAGTGGACTTACGAGAACCACGGAAACCGGAACCACCGGCTGTTGCCCAACCCAAAGCATTACCCTGACGATCAGTGATGGTAACGATGGTGTTGTTGAAAGAAGCATGGATATGAGCCACGCCGTCAGAGACTTGCTTTCTTACACGCTTACGTGTACGAACAGGTGCCTTTGCCATTATTCAATAACCCCGATTATTTCTTGATCGGCTTGCGCGGACCCTTACGGGTACGAGCGTTGGTCTTGGTGCGCTGACCGCGTACCGGCAGACCACGACGATGACGCAAACCACGATAGCAACCAAGGTCCATAAGACGCTTGATGCTCAGGGTAATTTCACGACGCAAATCACCCTCAACGGTGTATTTGGCAACTGCATCACGAAGCTTTTCGATTTGCTCTTCAGACAGCTCACTGATCTTAACATTTTCAGCAATACCCGTGGATGCACAGATAGCCTGTGAACGGGTTTTACCGATACCGAAGATCGACGTTAAGGCGATAACGGTATGTTTATGATCAGGAATGTTAATGCCTGCTATACGGGCCACTATGCACTCCTACTATTTTATACAGCAACACCATTCTGAAAAGCCCGTTTTCAGGATACTCAAATAGTGTTGCAGTGCGACATACAAAAGATTGGCTGGCTAATCTAGCCAGCTCAACCCAACTTTGCAAGAAAAATATGCGAGATAATCAGCCTTGACGCTGTTTATGCTTCGGCTCGGCGCTGCAAATCACACGAACGACACCGTTACGCTTAACGATTTTGCAGTTACGACATAATTTCTTGACGGAAGCACGAACTTTCATTTTTACTCTCCGTAACTTCTCAAACGAATCTGACTAGCGGTTATAGCCTTTCAGATTTGCTTTCTTCAATGCAGACTCGTACTGACTTGACATCATCAGAGTTTGCACTTGAGCCATAAAGTCCATGATGACGACAACCACGATCAGTAGCGAGGTACCACCAAAGTAGAATGGTACTTTCATTGCATCACGCATGAACTCCGGGATCAGGCAGATGAAAGTAATGTACATCGCGCCCACCAGGGTTAAACGCGTCATTACTTTATCGA
>NODE_50_length_4372_cov_1.383337
TCCCACCGCCACCATGGCGTTACCGGCGATCATCCCGGAGATGGGGATTACCTGCATCGGCGTAAATTCGATGGAGCCAGTCAAGACCAGCACCGCCAGCGTCAGCACCGCGCCGGTGGTGATGGCGATAAACGACGTCACGAACGCGTGTTCGACGTACTTGCTGCGTTTCTTGGCGTTGTAGGCCGCGTTAAAGCAGATGAACAGCACCATCAACACGGTGAGCACCGCGTTATCCAGATCGAAAATGTACTTCAGCACGTAGCCGACGATGATCAGCTGCACCACCGCGCGGCAGATGCTCCAGATAATGTCCTTTTCCAGCGCCAGCTTTTCCCGGTGGCTGATCAGAATGGCGACCACCACCAGGATCATCGACAAGCCTAAGGATTCGTTGGTGATGTTATGCTGATTCATGCTGTTGCTCCTGTTGCTCGGCGCCGTGCGCGCGCAGGGTGATCACCTCGTCCGCATGCGCTATCTCTTCGGTATCGTGCGTCACCCACAGCACCGCCAGCCGGTGCTCCGCCACCAGCTGATGCACTATCTCATTGACGTTGCGCTTATTTTCCTCGTCCAGCGCGCTGGTGATCTCATCGAGCAACAGCACCCGGGGCATAAACTGCAGGTTGCGGATCAGGGACACGCGCTGCTTCTCCCCGCCGGACAGCTCATTGATGCTTTTGGTCAGCATCGCCTCCGGCAGCCCGAAACGCGCCAGATCGGCCTGCATTTTTCGTTCATCCGGCGACTGTTGACGGATCTGGTAGGGCAGCGCCAGATTGTCGTAAACCGTATTGCCGAACAGCGCCGGCGTCTGGAAGCAGTAAGAAACCTGTTTGCGATACGCCTCCGGCGACATCTCGGCGATCGCTCGTCCGTCGAAATAGAGGTTTCCGCTGGTCGGATCCATTAAGGAAGAGATGATTTTCAGCAGGGTGCTTTTCCCGCAGCCGGAAGGCCCGGTGATCAGTTTGAACTCGCCTTCACCCAGCGTGAAAGAGACGGAGTCCAGGATCACCTGGTTGTCTATTTGATAATGAATATCATCCAATCTCAGTATGTCTTTCTTTTCCTTCATTACGATGCCGGCTCCCTACACCTGTTCCCGTCTGAGCGATAAGTATATGGCTGCAAAAAACATATTAGCAATGCCTGTGCGGATGGCAGCGAGCGGAGAGGAGGATTGACGGAGCAAAACGCCCCGTCAAATAATAAATTTTACTAATGATTAGCTGTAGGAATAGTCAAAAGCGACCGCCAGGGTCGAATCACTCTTTTTTTATCGCTGCCTGTTCGTCGCAGCTGTACCAGCGTAGAGAATTGTTGATGCTGCGGTGGGTGCAGCGGACCTTGCCCTCCTTTTCCAGCGCCAGCAGCAGGGTGCGGGTGGTATAAATGTTTTCGCCGCATTTATCCGCCAGCTCGCGCGTCTTCGGCCACTGCTCCGGCGGGGGATGCAGGCCCCCGGCCCCTTCCACAAGATCCCGGCACAATCCCCGCAACACATCCAGCATCAGCGATTTTCTACTTTCAAACGTTTTCGGCACCTTGGCCATAGCATTCCTCCTGAGTGGTTACTGCTGAGCCCCCGTTCATGACTGCACGTCAGTGATGCGCAGGGGCATAAATCACGGCGGCGTCCGCGCAAACGACGTTGTTCCGATAAAATAGACCTGGCGCTGCCTATCACCGCGCGAATGAATATTTATTAATAAATCCAACCTTTGCCGATAAAATGTCATGCATTGTTCCTCGGATTTTTCACTAGGATTTTTCTGTGCAATTTTTTTCATGGTTATCATGATATGAAGATGTTTAAACAATCCCATAACGAACCGCGAATACATAATTACCAACATTGTCAACGCATGCGCCTTACATCTGTTAAATGCATTAATCGCAGTAATCATTCCATCGTTCATCCTTTGATTATCACTTAGGTCATTATTATGTAATGCCTACGGCATCACCTGCCCTTTTCTGGTTAATCACAATGGGTTAAATAACATAAGCGCGTCCAAAAAATAGCATCTGATAAGAATAATCTTCCCTCTGCCTTGTTGTTATTTTTTTGTTAACACCCCTTCGACAACCCAGGAATAGGCGGTGGAACGCCATAGGGACAACTAACCACACAAAATCATACAAAACAAATGCTTATGTTTTTCATTTTGTTTCATAAAGAAAATTCTTCAATGTTCGTCAAAGCGTAATATTAGCAAAGCGATATTGCGCATTGTAGGGCAACCGCTATTACAGTCGATCTAATATCTCGCATAACCTTATTTGTGCAGTCATTTATTCTGGATAATATTTACATACGATCTATTGGTTTTTGATCTTATATTTAACTTTTTCCTTTTGGTTTTATATTCTGAATTTGAGTTATTTCAACAAAATCTATTTCCAAGCAATGCTATTGTTTGCAAGAATATTCCCAGCAAAACGCCATACCGATATTCGGGTTTTAAAATCAAATAAAACCGACCAAACATCACATAACCATTTCGTTATTAAAAGCAAATAACGAAAAGTGTGCGTATTGCCCAAAGCAAAAGGATCTGGCTCCCATCGCAGTGCGGCTAACAGGGCGTTGCTGCTCTGCGGGGATTTAGGTGTGCTTTTCTTTTTATTTAAATACTCTCTACAGGAACCTGAGAAATGAAACTGAATAAATTAATGCTGGCGACCGCCATTGCTTTTTCTACCGCCTCCGTTGCACATGCGGCGCCGACCCCGAACCAGGGCAGCGGCACCGTGACCTTTAGCGGTGAAATTATCGATGCGCCTTGCAGCATCACGCCGGACTCCGTCGATCAAACCGTCCCGATGGGCCAGATCAGCAGCCGCATCCTGGCCAAAGAAGGCAAATCCAGCGCCGAACCCTTCAGCATTGAGCTGAAAGACTGCGCGCTCAACACCATGAAAAACGTCAAGGTGACCTTCACCGGCACGCCGGATGCCGTCAACAGCAAATTGCTGGCGCTGAGCGGTTCCGCCAGCGGCGCGGGCATCGTGATTTACGACCAGCTGCACGCCAAGGAAGTTGAGCTGGGCACCGCAACGGACGGCCAGGGCCTGAACGAAGGCAACAACGCCCTGAAATTCGCCGCATACCTGCAAGGTAACAGCGCTTCCGGCGCCGTCGTGCCGGGCCAGTTCACCAGCGTGGCGAACTTTACCCTGGCTTATCAGTAAGCCTCGTTGGGGATGCCGGCGCGGGCATCCCCATGCTTAACGACGCCGGCTCCGGCAAAGGAACCGATCTCGACAGGGAGAAGCCAGCATGACCATCCATTGGCGAGGCGCATTGCTGATCGCGCTCAGCATCGGCAGCGCTAGCGCCACGGCGAAAACTCAGGGCCACGGCAAAGTCAGCCTGGGCGGCGAAATCGTCGAAACGCCGTGCAACATCGCCGGCGACAGTTTGGATCAAACCGTTGATTTCGGGCTGGTTTCAATGAGCGACGCCGGGCGAGATGCCCAGCCGAGCCTCATCGGCAGCCGCCGCCACTTCGCCATCAGGTTGGTGAACTGCGAACTGGCCAGCCAGATAAAGCCCGATTTTATTTATCGCGCGGCCAACCTCACCTTCAGCGGCATCGCGGATAGCCAAGATCCGCAATGGCTCGCCGTCCATGGCGAGGCGCGCGGCATGGCTATCGAGTTGCTGACCGACGCCGGCACCCCGATCCCGCTCGGCAGCACGACGGCGGATTATCTGATCGTTGCCGGCGATAACACGCTGCGCTTTGGCGCCCAGCTGCGCATTCACCCCGACAGGGCACGGGCGGGCGGTTTCAGCTCATTGGCCAAATTCACCCTGTCTTATCTGTAGCCGGTTTTCGTTAGGAACGCTGTACAGCATTACGTATTCAGGTCTTACGGAATGACCTGCTATTAGGCGCGGATTTGCCATGAGTGATCATTCTATGACGTCTTTACTGACAATAAAAAAAACGCCCATCATCGTCATTCTCTCTGTTCTCTGGGCAAAACCGGTCTTTTCCGCCACGGAATTCAATACCGACGTGTTGGATATTGGCGAACGCAGCAAAGTGGACTTATCCCGCTTTTCTGACGCCGATTACGTCATGCCGGGCACCTATCTGCTGGATATCAAAATCAACCAGAAAACGCTGCCCCAGCGCAGCATTCAGTATTTCCCGTCGCCGGATAACAAGAGCGGCAGCCAGGTGTGCCTGCCGCCTGACCTGGTGGAAAAAATGGCGCTGAAAGAAGAAGCGGCCAAAAAAGTCACCCTGTGGCGCGACAACCAGTGTGCCGACATTCGCGGCATCAAAGGCGCAACGGTTTCCGATCGCATCAGCGGCGGCGTGCTGGCGATCACCATTCCGCAGGCCTGGAT
>NODE_51_length_4329_cov_1.527187
ACAGCCACTATGTTCATGATCTGATTATAATTAAGCGCAGAATTTTCTGTTTTTTTATTGATGATCAAGATCTCCAGACTTATTTTTTTAACATCCAAAAACTCTATTAAATTAAACGCCTGCAATGGCGATTCGATATACGCAATATAAGTATCCATAATTATTTCACCATAGCACTCATTCAATTGTTATTTAAAGCCTTCAGATATATCAGTGGAATTTTTTCTCATCACGCAACTTTATATAATGTTCAACATCTCGTTGAGAAAACACTTTTGCCGGATGTCCTCCAGCAATAGCAAACGCCGGAACATGCTTAATTACGACGCTACCTGCCTGTATGATTGCACCCTCACCAATTGTAACCCCGGGCAGAACAATCACATTGATCCCAAGCCAAACATTATCCCCGATATGCGTATCCTTAATCACATAAGTGTTATCGTAGGGAATCGCATTCCCATGATGATTATGATTTTCTGTGATCAATACACAACCAAAACCACAGTGAAAATTATCGCCGATAGTAACACCGCCCTTTCCAACCACCGTCAAACCATTGGAGTTAAAGTTATCACCAAGTCGGGTTTTATTATTAACGATAGTTAAAAAGTTAATTTTCGGATCTTGACCACATCTTTCAGCCATTCTGATAACTTTTGAACGATAACGCTGCTTACGTAAGTTTCGCAACCATCGTTTAAGACTTGCTATCATCTTTTCCTCTCAATACTGATCTGTCGCTTGCCACAATAAAAAGTCACTGCACACGCATAAAAACTAGAAATTGCATAAACCAGGCAGAAATACTCAACTTTGATTTCTGTCATGGTGATGACAAATATACCAATCAAATGCGTTATCATCGAGCCCATGGTAATAATTGAGATTAATTTATTTTTACGATAGTAAAACAGTGAGTGCGTAAAAATATAATAAATCGATAAAAATGCAGTTCCAGGCAAAAGAATGTTGAAGTAATAAATGGCGCGATTGAACTCAGCATTAAACAGATACGGGAAAGCAAATGGCAAAATAAAGAAGTAAATAATGCACGAAACGATAACCAGAGCTGTGTAACCATATTGAATGAGCTCGACCCCTCTAAAATCGTTCGCTTTAAGCTTGCGATAAATGAAAGGTTGGAACGCCTGGTTGATTACGCCGAAAAAGAGCATAACGATAGAGGTTAGCTGAAACGCCAAGCCATAAACCCCGACTACCGCCGTACTCATGTAATGCGCTATGAAGAATCTATCCACCGAGGATTTAATCCAATAACTGCCATGATGTGGCAATAGGGATACCCCGTAGCTAATGATTTCCTTATAACGCTTACGCAACGGTTGGAGCACGCTGCGTTCAACCGCTATTTTTCTGTAAACAAAGAACTCGTAGGCCAGCTGAATGCTGAAAAATGATGCCGCGATCGCTATCAAACGTTGTCCTGGCGTCGACGCTATCATTTCAAAAAGAGCGATAGTGAATAAAACGTTGAATGCGGAAAGCAAAAATTGGCCGATAGCGGCAACTTTATAGGTCTGACTAATGCGCAAATGCGATAAATTGATAAAGTTCAGCGCCTGCGCCAGAGATGCCAAAACAACCAGAAAACCGTCGCTGAAAGAAACAGAGATCTTGGTGACCAGTGTGACAATGTAGAATATAGCCACCAGTAGCGCGCTCGACGCGAAAGCCAAGGCGATGTTATCTCTGCGGAACACCAGGGAGCTCCCTTCCCCCTCCTGCATGTATTTGACCGGCAACAGACCTTGACCACTGAACGAAATGAAAATGATCAAGATCTGAATAACGGACAAATAAAGAGTCAGCGCGCCGTACCCCGACGCGCCTAGGTGTGCTGTCAAATAAGGCAATATGATGAAGCCGATGACCTTGCCGAGAATGTCCCCTACCGACAAGGCCGCAGCCCCCATAATGGCTTTACTCATTTACAGATACTTTTCCAGGAAGTTAAGCGCATGCCAGAACCCTTCCCCTTGGTTTTTGTGCCCCTGCCACACTTCAGGAATAAACTGCGCTCCCGGCGCATGACGACGCAGATCATCAGCCAGCTCGTCAAAGTTCACATCGCCTTTACCGATCTGTACCCCTTCACCATCCACTCCCAAAGCATCAACAATATGCATATGTGCGGTGTAAGGGCCGACCTTCTGGGTAAACTCATGAAGATCCCATTGGTAGTAATTACAAGCCATCATGGAATGCGACGTGTCATAGCAGATGCGGTAGCCGTATTTCTCACAGAACGCTTTAATCTCGTCCGGATCGACAAACAGGTTATGGTAGCTTTGACCACCAAAGTGCCATGGGAACGGAGGCATCGTCTGGATGATGATTTCAACGCCTTCTTGATTGATTTCACCCAGAGCGGCGCCAATGCGTTCGTACATCGCCTGGCGTGATTCTTTTGGCAAGAAACCGGTGGTATTGAAACCGCCTGCATTCACCACGATGACCGGACGCTCAGTTTTCGGGAAATATTGCTTCAACGCGCGAGTCACATCGCAGACACGCTGCAGCTGTTTGATCGAATGAGCAAGATAAACGGGATCATCCGTCGCCAGATCCAAAATATGATCGTTGGCAAACAGCTCGGGGCTATGTACCGCAAAACCGATATTTTCAGCGCCGGAGAAGAATTCTGTCAAATCGAGTTCCATATCCTGATAGCTCAGATGGAACTCGACGAAGTCCAGATTGGATTTATTCTTCAACTTGCCATAATCGTGGTAGCGCACTGGAATGCCGAACGGACGATTGAAATCATAGTCCTTGGCTTCTATCGCCACATCATTTAGATCCGACTCATAGAAATACCCGCCTTTTTCGTGGTCACGATTGGCTTTCTTACCGACCAATTGCTCCAGATAAAGAGGCTGCAGACCCTGCCCCGGACTCTTCACTTCAACCATCTCGCGAGTGATGATTTCACCTTTTTTCAGATCGCGATTGATAATCAAACTTTTTGCCAGAGTTTCGCGGTTGATCATTTCCCCTTGGGTGATAGTACGTTCGCCGGCGTTGCCCATGGACTCTTCAACTTCGCGGATACGTACGACCATCTCTTTGAACTCAGGGGGTAACAACGACACCTTGTGGTCGTTGCCTTCCATGGATTTGTCGATGGTGAAGTGTTTTTCGATTACTCTTGCGCCCAGCGCGGTTACGGCGATCGGCACTGAAATGCCACGCTCATGGCCAGAATAGCCGACCAAGCAGCCCGTCACCTGCTGCAGACGTTTGATATAGGCCAGGTTGACGTCTTTGAACGGCGTCGGATACGTAGAGTTGCAATGCAGGATCACAAACTCGGCACCTTTCGATTTCAAGAAGTCTACCGAGCTTTTGATTTCTGCTTCGCTGCACATACCGGTAGAACAAATCAGCGGTTTGCCCGTAGCGGCCAACGCGGCCAACATTTCGTGGTTAGTGAAGTCAGCGGAAGCGACCTTATAACCTTCCATGCCGTAGTTTTCCAACACTTCCAGGCTCTTCAGATCCCAAGGGGTACACAGCGGGGTCAGCCCCTTCTCCTTACAATAATCGAACACTTCAATCAGTTCTTCATTGCTGAGCTGGAATTTTCTCAGCAGATCCAGCGTGTACTGTGCGCCAAGATCGGCGGATTTGTCTTTATCGTTGCCGCCCTTATACAAAGAGCTCAGATCGCGCATTTGGAACTTGACGCAATCGGCGCCCGCGTCAACCGCCAGGTCAACCAGATGCTTAGCCAGCTTAATATCGCCATTATGGTTGTTGCCAATTTCAGCAATAATGTAAGTCGGCGAGGTTTCCGTGATAGTGTGTTTGCCAATCGTCAGGCCTTTTTCGCTTTGCAGCGCAACGGCGACCAAACGACGATAATCATCAACCAGCGGCAGAACGTCAACGCCATTCGAAAACAGCGATTCAATCTCATTGCGTGGCGCATCCACTTTTTTATAGCGGACGTTCTGATTCATCACTTCCGACATTTCGCGGCTCAGATCGAAGTCGCCGTTAGTGATCCAACGACGGAAATCACCGTCTGAGAAAGAACCGCACAGCTTGCCGTCTTCGGTGACAACAAAAATAATGCGTTTTTTATTCGAGTTGATTTTTTCTAAGGCTTTAATGATTGATTCGGTTTCAAACACTAAAAAGTCAGATATTTTTTTCTGAATTAACATAAATTATCTCCCACTCCAATTTTTCAAAATTACTTCAACAACCGCCCAGTCCAGCATGGTGTCAATTTCAAAGCTTTCCTCTTCCGACATCTTATGCGCTACAACTTTGCCACCAAGACGATTACCGGTACTGAGG
>NODE_52_length_4328_cov_1.578860
ATCGTTGACCGCATGAAGCGTGAATTCAACGTTGAAGCTAACGTGGGCAAACCTCAGGTAGCTTACCGCGAAGCGATTCGCGCGAAGATTACCGATGTTGAAGGTAAGCACGCCAAGCAGTCTGGTGGTCGCGGTCAGTACGGTCACGTTGTGATCGACATGTACCCACTGGAGCCGGGCTCTAACCCGAAAGGTTACGAGTTCGTCAACGACATCAAAGGTGGTGTAATTCCTGGCGAATACATCCCTGCCGTTGATAAAGGCATCCAGGAGCAGCTGAAGTCTGGTCCGTTGGCTGGTTACCCGGTAGTAGACATGGGTATTCGTCTGCACTTCGGTTCTTACCACGACGTTGACTCCTCTGAACTGGCGTTTAAACTGGCCGCGTCTATCGCCTTTAAAGAAGGCTTTAAGAAAGCGAAACCAGTTCTGCTTGAGCCTATCATGAAGGTTGAAGTTGAGACTCCAGAAGAGAACACCGGTGACGTTATCGGTGACTTGAGCCGTCGTCGCGGCATGCTGCGCGGTCAGGAATCTGAAGTGACTGGCGTTAAGATCCACGCTGAAGTACCGTTGTCCGAAATGTTCGGCTACGCAACTCAGCTGCGTTCTCTGACTAAAGGTCGCGCATCATACACCATGGAATTCCTGAAGTATGATGATGCACCGAACAACGTCGCTCAGGCCGTAATCGAAGCCCGTGGCAAATAAGCCGCAGGGTTAAAACCAAAGTCCCGTGCTCTCTCCAGAAGGGGAGAGCGCTATAGTAAGGAATATAGCCGTGTCTAAAGAAAAATTTGAACGTACAAAACCGCACGTTAACGTTGGTACTATCGGCCACGTTGACCACGGTAAAACTACCCTGACTGCAGCGATCACCACCGTTCTGGCTAAAACCTACGGCGGTTCTGCACGTGCTTTCGACCAGATCGATAACGCGCCAGAAGAAAAAGCTCGTGGTATCACCATCAACACCTCTCACGTTGAGTATGACACCCCGACTCGTCACTACGCGCACGTTGACTGCCCAGGGCACGCCGACTACGTGAAAAACATGATCACCGGTGCTGCGCAGATGGACGGCGCGATCCTGGTAGTTGCTGCGACTGATGGCCCAATGCCTCAGACCCGTGAGCACATCCTGCTGGGTCGTCAGGTTGGCGTTCCTTTCATCATCGTATTCATGAACAAATGCGACATGGTTGATGATGAAGAGCTGCTGGAACTGGTAGAAATGGAAGTTCGCGAACTGCTGTCCGCTTACGACTTCCCAGGCGACGACCTGCCAGTAATCCGCGGTTCCGCGCTGAAAGCGCTGGAAGGCGAAGCTGAGTGGGAAGCGAAAATCATCGAACTGGCCGAAGCGCTGGACAGCTACATCCCAGAGCCAGAGCGTGCTATCGACAAGCCGTTCCTGCTGCCAATCGAAGACGTATTCTCCATCTCCGGTCGTGGTACCGTTGTTACCGGTCGTGTTGAGCGCGGTATCATCAAAGTTGGCGAAGAAGTTGAAATCGTTGGTATCAAAGACACCGTTAAGTCTACCTGTACTGGCGTTGAAATGTTCCGCAAACTGCTGGACGAAGGCCGTGCTGGTGAGAACGTAGGTGTTCTGCTGCGTGGTATCAAACGTGAAGAAATCGAACGTGGTCAGGTACTGGCGAAGCCAGGCTCTATCAAGCCACACACCCAGTTCGAATCTGAAGTGTACATCCTGAGCAAAGATGAAGGTGGTCGTCACACGCCATTCTTCAAAGGCTACCGTCCACAGTTCTACTTCCGTACAACTGACGTGACCGGTACCATCGAACTGCCAGAAGGCGTAGAGATGGTAATGCCAGGCGACAACGTGAACATGGTTGTAACCCTGATTCACCCAATCGCGATGGACGACGGTCTGCGTTTCGCAATCCGTGAAGGCGGCCGTACCGTTGGCGCAGGTGTTGTTGCTAAAGTTATCGCTTAATCGCTGATAAAGTTTGACGCGACACGCGGTAAAAGGGCATCATTTGATGCCCTTTTTCTACGCTGTGAACTAGAACCTATCTCATCAGCGATTTTGCAGTCATAATCATTGGTGAGATGGGCTCTTAAACCGTATTGACTGAAATACGTCATGGCGTAAAACACCGGGATAGCGCTGAAGCGGTATCCGATCGGTTTGGTTTGCCTCGCAATGCGAGGCAAAGTTGTTTGTTCTGAATCATCATTGTGACAGGTTGGTTTATGAGTGCGAATACCGAGGCTCAAGGGAGCGGACGCGGCCTGGAAGCGGCAAAGTGGCTGATCGTCGCCGTTCTGTTGGTTGTGGCTATTGTCGGTAACTATTACTACCGTGATTTAAGCCTGCCATTGCGCGCGCTGGCAGTTGTGCTGATCATCGCCGTTGCAGGTGCAGTGGCTCTGATGACCACCAAAGGCAAAGCCACCGTTGCGTTTGCCCGCGAAGCGCGTACCGAAGTACGTAAAGTGATTTGGCCAACTCGTCAGGAAACGCTACACACCACGTTGATCGTTGCCGCGGTAACCGCCGTGATGTCACTGATTCTGTGGGGGCTGGATGGTATTCTGGTCCGTCTGGTGTCGTTTATTACTGGCCTGAGGTTCTAAAATGTCTGAAGCTCCAAAAAAACGTTGGTACGTCGTTCAGGCGTTTTCCGGTTTTGAAGGTCGCGTAGCACAATCGCTGCGTGAACACATCAAACTGCACGATATGGAAGAGTTGTTCGGCGAAGTGATGGTGCCTACGGAAGAAGTGGTTGAAATCCGTGGCGGCCAACGTCGCAAGAGCGAGCGTAAATTCTTCCCTGGCTACGTGCTGGTGCAGATGGTGATGAATGACGCCAGCTGGCACCTGGTGCGCAGCGTACCGCGCGTCATGGGGTTCATCGGCGGTACGTCTGACCGTCCTGCGCCGATCAGCGATAAAGAAGTTGATGCGATCATGAACCGCCTGCAGCAGGTTGGTGACAAGCCGCGTCCGAAAACGCTGTTCGAACCGGGCGAGCTGGTGCGCGTCAACGACGGCCCGTTTGCCGATTTCAACGGCGTGGTCGAGGAAGTCGATTACGAGAAGAGCCGCCTGAAAGTTTCCGTTTCCATCTTTGGCCGTGCAACGCCGGTGGAACTGGACTTCAGCCAGGTTGAGAAAGGCTGATCGAATAATCAGCAACGAGTGGCCCGTTGCCGCTTGTCAAAGGCGCGAAATTGAACTACAATTTCGCGCCTTTTGTTTTTAGATGCCTTGCCTGATGCATGTTGGGCGGGGTGAAACACGGGGAGCCTCTTGCGAGGCGATACTACCCAAACCGAGGAAATTTAAATGGCTAAGAAAGTACAAGCCTACGTCAAGCTGCAAGTTGCAGCTGGTATGGCGAACCCGAGCCCACCAGTGGGTCCAGCTCTGGGTCAGCAGGGCGTTAACATCATGGAATTCTGTAAGGCATTCAACGCTAAGACTGACAGCGTTGAAAAAGGTCTGCCGATTCCGGTTGTTATCACCGTTTATTCTGATCGCTCCTTCACTTTCGTTACCAAAACCCCGCCAGCAGCAGTTCTGCTGAAAAAAGCGGCTGGTATCAAGTCTGGTTCCGGTAAGCCGAACAAAGACAAAGTAGGTAAAGTGACTCGTGCTCAGGTACGTGAAATCGCAGAAACCAAAGCTGCGGACATGACTGGTTCTGACGTTGAAGCGATGACTCGCTCCATCGAAGGTACCGCTCGTTCCATGGGCCTGGTAGTGGAGGATTAAGAGATGGCTAAGCTGACCAAGCGCATGCGCGTGATCCGTGACAAAGTTGATGCTACTAAACAGTATGACATCGCTGAAGCTGTTGCTCTGCTGAAAGAGCTGGCCACCGCTAAATTCGTAGAAAGCGTTGACGTTGCCGTTAACCTCGGCATCGACGCTCGTAAATCTGACCAAAACGTTCGTGGCGCTACCGTTCTGCCACACGGCACCGGTCGTTCCGTTCGCGTTGCCGTATTTGCCCAAGGCGCTAACGCTGAAGCAGCAAAAGCTGCTGGCGCAGAGCTGGTAGGTATGGACGATCTGGCTGACCAGATCAAGAAAGGCGAAATGAACTTCGACGTTGTTATTGCTTCCCCGGATGCAATGCGCGTTGTAGGTCAACTGGGCCAGATCCTGGGTCCACGCGGCCTGATGCCAAACCCGAAAGTGGGTACCGTTACTCCGAACGTTGCTGAAGCAGTGAAAAACGCTAAAGCAGGTCAGGTTCGCTACCGTAACGACAAAAACGGCATCATCCATACCACTATCGGTAAGGTTGATTTCGACGCAGACAAACTGAAAGAAAACCTGGAAGCCC
>NODE_53_length_4306_cov_1.172570
GTCGAGGAGTTCCCCGTCCTCGGCGAAGACCAGCAGGCCGAGACGGCCCTTGAGCACGATCAGCGCCTCGGCCTTGCCCGCATCCAGGTGCCGGCGTTGTCTTGATTAACGACGTTTTACCACCGGTTGCGCTGGGGAACAAATGAGAATGGCGAGTTAAATCAGTTACGTATTTGTAGCCGAGTTTTCTTGTTTGCAAATATAGATGGTTTTTTCCCTTTATTTATTTCCACCGAAAGGCAATTCGATAACATTATTCCGCCGTAATGCGAGCGGTAACCATTTGTGTTTCTCTCACAATTCGCGAGATGAAAAATGCGTGTTAACGAAGTTGTTAATAAATGGCTGCAGAAGGGATTGTTGTTGCCTGAATAATGGGAGGGTGGTCACGCAGGCGCGGGAAATAAAAAGATGACGGTTTATTGAGGCGGGTCAAGAAATGCCGCAAGTTTTATTCATCAGAAAGGGGCGGAGCAGGCTCCGCCCCCTGTTGGATCTGACTTAGCGTTTCTTGCCGAATGCCGCCGCCAGCGCGTCGCCCATGGCGCTGTTGCCGGCCGGTGCCGTGTTGCGCGGTTTGGCCTTGTTGCCGCCCGCCGAACGGTTGGCGTGGTCGCGCGTCTGTGCAGGCGCGTTGCCGCCGCGGCGCGGTGAACCTTCGCCCGGCTGCTCATCCAGGCGCATGCTCAGCGCGATGCGTTTACGCTGCAGATCGACTTCCATCACCTTCACTTTGACGATGTCGCCGGCCTTCACCACGGTGTGCGGATCTTCAACGAACTTGTCCGCCAGCGAGGAGATGTGCACCAGGCCATCCTGATGCACGCCGATATCCACGAAGGCGCCGAAGTTGGTGACGTTGGTCACCGACCCTTCCAGGATCATGCCCACCTGCAGATCGTTGAGGGTTTCCACGCCTTCGGCGAAGGTGGCGGTTTTGAACTCCGGACGTGGATCGCGGCCCGGCTTCTCCAGCTCTTTCAGGATGTCGGTGACCGTCGGCACGCCGAACTTGTCGTCGGTGAAGTCGACCGCTTTCAGGCTGCGCACCGCCGAGGCGTTGCCCATCAGGTCCTGCAGCGCCTGCTCGGTGGCGGCCAGGATGCGCTGCACCACCGGGTAGGCTTCCGGGTGAACGGTGGAAGCATCCAGCGGGTTGTCGCCGTGGTTGATGCGCAGGAAGCCGGCGCACTGTTCGAAGGCCTTCGGCCCCAGGCGGCTGACTTTCAGCAGTTGCTCACGGTTGCTGAAGCGGCCGTTCTCGTCGCGCCAGTTGACGATGTTCTGCGCCATCATGCGCGTCAGGCCGGCCACGCGGGTCAGCAACGGTACCGACGCGGTGTTCAGATCGACGCCGACGGCGTTCACGCAGTCTTCCACCACCGAGTCCAGCTTCTTCGCCAGCTGGCTCTGGCTGACGTCGTGCTGATACTGGCCGACGCCGATGGATTTCGGGTCGATTTTCACCAGCTCCGCCAGCGGATCCTGCAGACGACGGGCGATGGACACCGCGCCGCGCAGCGACACGTCGAGATCCGGGAACTCCTGCGCCGCCAGTTCGGACGCGGAATACACCGACGCGCCCGCTTCGCTGACGATCACTTTCTGCGCCCGGACCTCGCCGAATTGCTTTTGCAGGTCGAGATAGAAACGCTCGGTTTCACGCGAAGCGGTGCCGTTGCCGATGGCCACCAGCTCCACGTTATGTTTGATGCACAGCGCCGCGACGATGGCGGCGGCTTTGGCCGCTTGCCCGGTGTGCGGGTAGACGGTGTCGGTGGCGACCAGCTTGCCGGTCGCGTCGACCACGGCGACTTTCACCCCGGTGCGCAGGCCCGGATCGAGGCCCATGGTGGCGCGCATGCCGGCCGGCGCGGCCATCAGCAGATCATGCATGTTGCGGGCGAAAACGTTGATCGCTTCATCTTCCGCGCGCTCGCGCACCGTGCCCATCAGCTCGGTTTCCAGGTGCAGCAGCACCTTGATGCGCCAGGTCCAGTTGACCACCGCCCTGCGCCAGGCGTCGGCCGGGGCGTTGTTCAGGCGCAGGTTGAGGTGATTGATGATGATCAGCTCCGCCTGGCTTTCGCGCGGCGCTTCCTCAAACTGCGGATCGGCGTTCAGCGCCAGCTGCAGCACGCCTTCGTTGCGGCCGCGGAACATCGCCAGCGCGCGGTGCGAAGGCACCTGAGAAATCGGTTCGTGGTGATCGAAATAGTCGCGGAACTTGGCGCCTTCTTCTTCCTTGCCCTCGACCACTTTGGACACCAGATGGGCGTTTTTCCACAGGTAGTCGCGCACCTTGGCCAGCAGCGAGGCATCTTCGGCGAAGCGCTCCATCAGGATATAGCGCGCGCCGTCGAGGGCGGCTTTGACGTCCGCCACGCCCTTGTCGGCGTCGACGTAGCGTTCAGCCAGCTGTTCCGGCTGCTGTTGCGGATCCTGCCACAGTGCGTCCGCCAGCGGTTCCAGACCGGCCTCGATGGCGATCTGGCCGCGGGTGCGGCGCTTCGGTTTGTACGGCAGATAGAGGTCTTCGAGTTCGGTCTTGCTCAGCGTGGCGTTGATCGCCCCCGCCAGTTGTTCGGTCAGTTTGCCCTGTTCATCGATCGACTTCAGGATGGTCTGACGACGATCTTCCAGTTCACGCAGATAACCCAGGCGGGTTTCCAGCTGGCGCAGTTGGGTGTCGTCCAGGCCCCCGGTGACTTCCTTACGATAGCGTGCAATAAAGGGCACGGTATTACCTTCATCCAGCAGACGGATGGCGGAGTCGACTTGCTCCGGCCGGGCCTGCAGTTCTGTTGCAATAATGCGGCTCAGTGGGTCATTCATAGGTCTGGTATCTGTATTGAGAACGGTGAATAAACAGGGGACAGTTATACGGATTGATCGGGGAAAATGCCAGTGGAGCGGGCCGCCGCCGCGCGGCCGCCACGTGGAGAACTGCGCAGGCGGCGGCGTTGGCGGCGGTTCGGAAAAAGCTGAAAGCTTACTTCGGGTAGTCTATCTCGTTAACGTACCACTGCGCCTCGCCCAGCGGCGTATTGACGGTGGCGACGTCGCCGACCTCTTTTTTCAGCAGGGCGCGCGCCATCGGCGCGTCGATGGAGATGTAATCCTTGCGGCCGAAGATCTCGTCGTAACCGACGATGCGAAAGCGTTTGGTCTCGCCGTCGTCGTTCTCCACCTCCACCCAGGCGCCGAAGAACACCTTGCCTTCCTGCTGCGGGGAGTAATCGACGATCTTCAATTGCTCCAGGCATTTGGTCAGATAGCGGACGCGGCGGTCGATCTCGCGCAGCCGCTTCTTGTTGTACTGGTAGTCGGCGTTTTCGCTTCTGTCGCCCAGGCTGGCGGCCCAGGTCACTTTCTTGGTCACCTCGGGGCGTTCTTCGCGCCAGAGGTAATCCAGCTCTTGTTTGAGCTTGTCATACCCTTCACGGGTTATCAGTTGAGTTCTCATGGTGATTTATCTTTATGGGGCCACCGCCACAGTGTACGTGAATGCGGGGGGCTTTAGAAATGGCGCGCGGGCCTGCGCGTTGCCGCACGGTTGTTATTCAGTTTGCGCAGCTTTTAACAATCGGGAGTATGCTTAGCGATAGCGGAAAAGGAATGTGACGAAAGGAGGATATCTGGCGAGAGAGACAAGGAATTTTGGCGCACAACCCAACACATTGAAGGTATTACCGCATGGAATTTAAAGATTACTACGCAACGATGGGCGTTGAGCCCAACGCCGATCTGAAAACCATCAAAACGGCCTACCGCCGGCTGGCGCGTAAATATCACCCTGACGTGAGCACCGAAGAAGACGCCGAGAGCAAATTCAAGGAGCTGGCCGAAGCCTATGAGGTGCTGAAGGACGAAGAGCGCCGCGCCGAGTACGATCAGATCCGGCTGCACCGCAACGATCCGAACTTTGGCCGCCAGGCGCGCGGCGATCGCGGCGGCTATCAGCAGAGCGCTTCATGGCACGGCGGCGGCGCCGACGCGCAAGACTTCTCCGATTTCTTCGAAAGCATGTTCGGCGGCCGGGCGGCGGGCGGGCATCGCTCCGCTTCGCACTCGCACGGCGGACATGGCTTCCGCGGCCAGGATCTCGAGATGGAGGTGCCGCTGTTCCTCGAGGAAACGCTGCATGGCCAAAGCCGCGAGATCTCTTACAAGCTGCCGGTGTATGACGAGCTGGGGCGGCAGGTGAGCGAAGCCAGCAAAACGCTGAACGTGAAAATCCCGGCCGGCGTGGGCGCGACGCAGCACCGCCTCGATGCGTGCGGAAAGTTCGGAAAGGGCGAAGGGC
>NODE_54_length_4241_cov_1.140270
CCATGAAAAACGTCACGATTTACCACAACCCGCGCTGCTCCAAGAGCCGTGAAACCCTGGCGCTGCTGGAACAGCACGGCGTCGATCCCAAGGTGGTGCTGTACCTTGAAACGCCCCCGTCGGCCGATGAGCTGAAAAAGCTGTTGAAGGAACTGGGCTTCACATCGGCGCGCGATCTGATGCGCAAGAAAGAAGACCTGTACAAGGAATTGAAGCTGGCGGACGACAGCCTGAGCGAAGAACAGCTGCTGGCGGCGATGACGGCGAACCCGAAACTGATCGAACGCCCGATCGTGGTGAAAGGCAGCAAGGCGCGCATCGGCCGGCCGCCGGAGCAGGTGCTGGAGATTTTGTAAACGGTCAACCCGCCTCTTATTGAGCCGTAACATACCAATAGCCCTGAACAGGGCTATTTTTAATTGTTTGTTATATAAATACTTTTCATCATCCTCAACTTCTCCTGTTGCTATGCTGCACAAATGCCGAGCCTCACGGCAAGACAGGCGTTGACAACCGTCAACACCCCACCTACCCTAATCGCATCACTGGACGAGCGATGAAAAAACACCCAGACAAGCATATCCAGGCGGCATTAGCTTACGCCCTTTCTCAGGGTTGGCATTTTCGCCCCAGCAAAGGGCACGCATTTGGACGACTGCATTGCGCCTTTGCCGGACATCAAGAACATATGATGAGCATCTGGAGCACGCCGAAAAATCCAGAGGTACATGCCAAACAGATTCGGCGCAAAGTCGATCACTGCCTGGCGCTGTCGCAGAAAAAATAACCGGAGAATCACCATGACGCTCTTTCATTTCTCATTGACGCTAGATGGAGTGGCCGCCGATACCACCGGGTTGGAGGATGCGCTGCATGCAGCGGGATGCGATGACGCGCTGATCTGTTTCTACGGTAAAACCGTCTACCTGGAGTTCGATCGAGAAAGCGATAACTTTGCGCACGCGATTTGCAGCGCCATCAGTGATATTGAGTCTGCAAATATTGGCGCCAAGGTGATATCGGTAGACTCCAGCCTGGTGGGATTAAGCGATATTGCCGAGCTCACTGAACTGTCGCGTCAGGCGATCGCGATGCTAAAAGACGGGACTCGCGGCCCCGGCGGCTTCCCTTCCCCCATTCAACGGCTCGGCGGCACCTCACCGTTATGGCGCTGGGCTGACGTGGCGGCCTGGTTGGCGCAACAAGGGAAAATCGACCCACGGCTTGCAGACAATGCGCAGTGTCTGGAACATATCAATCTCGCTTTACAACTGCGAAGCGATCGGCAACGCCAGCAGGTTGAGCACTACAGCTCCCTGCTGGAACATGTAGAAAAACAGGTTTGATGGCTCGCTACAGCCCCAGGATCTCTTTAACGAACGGGATGGTCAGCTTGCGCTGGGCGGTGATCGAGGCACGATCGAGTTGATCGAGGGTCATAAACAGCGTGCGCATCTCGCGATCCAGCCGTTTCAACAGGAAGCGGCCCACGTCTTCCGGCAGCTCGAAGCCGCGCAGTTTGCCACGCAGCTGCAGCGCCAGCAGTTTCTCTTCGTCCGACAGCGGCTGCAGCTTGTAGATCTGCCCCCAGTCCAGGCGCGAAGCCAGATCCGGCAAACGCAGGTTCAGCTGGCGCGGCGGGCGATCTCCGGTGATGAACAAACGGGTGCGGCCGGTTTCCAGAATGCGGTTGTAGAGGTTGAAGATCGCCATCTCCCACTCTTCGTCGCCGGCGATGCATTCAATATTGTCGATGCAAACCAGCGCCAACTGCTCCATGCCGTCCAACACTTCAGGCACGAAGTAGGCGCGCTTGTCGAGCGGCACATAGCCCACCGCCTCGCCCTTCTGCGAAAGCTCGGCACAGGCCGCATGCAGCAGATGGCTGCGCCCGCCGCCTTCACGCGACCAAAAATAGATATAGCTGCCATGTTCCTGACGGACGGCGGATTGGATCGCGGCTAATAGGGATGGGTTCTCGCCCGGATAAAAACTGGCGAAAGTTTCATCATCGGGAAGATAAAGTGGCAGTGAAAGCTGTGCCGGCGTATTCAGAGAAGCACCTCAACCAAAACTGGCAGAAAAACGTGGGCAGTTTAACACAGAAAACGGGCGCTGTTGAACCGGCAGGATCTTATGCCGCAATAGTGAACAATGCCTAAGCGCCGCTTGATTGGCTGCGGCTCCCGCCAAGGCAAGAATTATCCGATATCATTCCCTAAGCCCATGCCTGCGCAGGTTAAATTTGTCATTTAAGCCAAATCTGGCCTAGTATAGGTAGGCTAAACGCAATCACCATCAACAAGGTTTCTGCAAGGATATAGACGATGAAAGTATGGAATAAAGTGCTGTTGGCCTCCTTTATCGGGTTGTTGGTTGCCGGCTGTGATGACTCGTCCAAGGTTGACGCCAACCTGGATAAAGCCAAAGACAGCGCCGAGCAGATGAAAGACGCCGCCCAGAAAAAAGCGGACGATCTGACGGACAAGGCGAAAGCGACGGCGGATGAAATCAAAAAAGAGGCCGCCACGCAGGCTGACCAGCTGAAGGACAAAGCTTCGGCGATTAAAGATGAAGCCGCCAAGCAGGCGGACGCCATCACCAACGACGCCAAGGCCAAGGCCGCCGCGATCAAAGATGACGCCGGCAAGCAGAGCCAGCAGTTGGTGGATCAGGCCAAGGCCATCAAAAACGACGCCATCAACGGCGCCAACGATCTGACCGAGCAGGCCAAGGCCAAGACCGAAGCCATCAAGAACAGCGCCGAAAACAAAGCGCAAGAGTTGAAACAAGAAACCGATGCGGCGGTGAACGGCAATACGCAACCTGCCGCCCAGCAATAAGCCATACTCAGCAATAAAGTAAGGAGCAGTAAATGGGGATTATTTCCTGGATTATCTTCGGCCTGATCGCCGGTATTTTAGCTAAGTGGATCATGCCCGGCAAAGACGGCGGCGGCTTTATCCTGACCGTTGTGCTGGGGATCGTCGGCGCCGTGGTCGGCGGCTATATCAGCACCTTCTTCGGCTACGGCAAGGTTGACGGCTTCAACTTCGGCAGCTTCGTGGTGGCGGTTATCGGCGCCATCGTGGTGCTGTTCGTGTACCGCAAAATTCGCAGCTGAGGCGAATGCCATCAGTCAAAAGGGCAGCCCCTGGGCTGCCCTTTTCGTTACTTCTGCTCTGCCGGTTCGTCCGGCGCGTCGAGCACCTCTTCTTCCTTGCGGAACAGGCTGATGACCTTGAACAGCAGGCTCAAGCCAATGCCGACGATGGTCGCCAGCGCCATGCCTTTCAGCTCCGCCGCGCCGATATGCACCTTGGCGCCGCTCACGCCGATAATCAGGATCACCGAGGTTAAAATCAGGTTTTGCGCTTTGTTGTAGTCCACTTTGGACTCGATCAGCACGCGAATGCCCGAAGCGCCGATCACACCGTACAGCAGCAGCGAAACGCCGCCCATCACCGGCACCGGCACCGCCTGGATCGCCGCCGCCAGCTTACCGATGCAGGACAACAGGATCGCCAGCACCGCCGCGCCGCCGATCACCCAGGTGCTGTAGACCTTGGTGATGGCCATCACGCCGATGTTCTCACCGTAGGTGGTGTTCGGCGTGGAGCCGAAGAAGCCGGAGAATACCGTCGAGATGCCGTTGGCGAACATCGAACGGTGCAGGCCCGGATCGCGGATCAGGTCTTTTTTCACGATGTTGGCGGTCACCACCAGGTGGCCGACGTGCTCGGCGATCACCACCAGCGCCGCCGGCAGAATGGTGAAGATGGCGAACCACTCAAAGCGCGGGGTGTAAAAAGTCGGCAGCGCGAACCAGTGCGCCTCGCGGATCGGGGTCAAATCCACCACGCCCATGAAGAACGACAGCGCATAGCCCACCAGCACGCCGATCAGGATCGGGATAATCGCCAGGAAGCCGCGGAACAGCACTGAACCGAGCACCGTGACCGCCAGCGTCACCAGCGAAATGGTGATGGTGGTCGAGTCGGCGCTGGCGCCTTCCGCCGGCAGCAGCCCCGCCATATTGGCCGCCACGCCCGCCAACTCCAGGCCAATGACGGCGACGATCGCCCCCATCGCCGCCGGCGGGAACATCACGTCCAGCCAGCCGGTGCCGGCCTTTTTCACGATCAGCGCCACCAGGCAGAACAGCACGCCGCACATGATGAAACCGCCCAACGCCACTTCGTAACCAAGCGGCAACAGCAGCAGCACCGGCGAGATAAACG
>NODE_55_length_4184_cov_1.153978
CACCGGGCCCGAGACTTTGCTGGCCAGGACGATTTTTTCGCGATTGCCGCGCGCCTTGAGCCAGCTGCCGATATAGCTTTCGGTCAGGCCCTGGGTTTCCGGACGGGGCGGCACCGGGTACAGTTCGGCGGTGTCTATCAGGTTGACGCCTGCGGCCAATGCATAGTCCAGTTGCGCATGGGCGTCGGCTTCGCTGTTCTGTTCGCCAAAGGTCATGGTGCCCAGTCCCAGCACGCTCACTTCTAAAGAACTGTGGGGAATACGGTGGTATTGCATTAACGGCCTTCCTTTCTTGTTAGCGCTTACGGGCCGCGCGGCCCGGTGAAACAGGAGCCCAATGTCAGAAGACGGCGCAGAGTCCGTCGGGCGGCGATGTCGCCTTTCCTGACTATAACCAAGCGGTGAAGATGGGGGAAGCGGATTCCGTGCGGACGCGAATGGGGGCTACCGCGCTTGAACGGGCGATAGCCGGCGGGCGGTGATTAGCGTTCGATAACCTGAGAAACTTGATCGCCGTTGATCTGGCGCTGGTTGCCTTTCTCGTCTTTATAGCTGATGAGGCCGGTATCTTCATCGATCTCCGGTTTGCCTTGCGTCAGGATCATGTTGCCGTCTTTGGTCGCCATCACGTAGTCGCTGGAACACCCCGCCAGGCCAGCCACCATCACCAGCGCAGACACTGCCATTACCCACTTTTTCATCCTGCGGATCCTCGATTATGCAGAAAATAATGTTCTTTCAAGATTAGCAAACTCTCGGCGAAGCGCGTCTCAGATAAGTCTTTATCTGATAAGAAAAAGTGAAATGAGAGGTCAACGAAGTGATGAAAGCCGCCAATGGCGGCTTTCATATAGATAGCGTTATTCCGGCGCGCGATTTTTTTTGCTGCGCATCAGATTGAGCGCTTCTACCGACATCGAGAAGAACATGGCGAAGTAGATGTAGCCTTTTGGCACGTGCACCTGGAAGCTTTCCAGCATCAGCGTGAAGCCCACCAGGATCAGGAACGCCAGCGCCAGCATTTTCACCGATGGATGGCGGTTGACGAATTCGCCGATCGGTCGGGCAGCGAACATCATCACGCCGACGGCGATCACCACTGCCGCCATCATGATGAACAGATGGTCGGAAAGACCCACGGCGGTAATCACCGAATCCAGGCTGAAGATAATATCCAACAGCATGATCTGCACGATCGCGCCGAAGAAGCTGTGCACCTTGGTGTGGTGCTCTTCTTCCGACCCTTCGATGGTTTCGTGGATCTCTTTGCTGGCTTTCCAGATCAGGAACAGCCCGCCCAGCAGCAGGATCAAATCGCGAGCGGATACGCTGTGCTCCATCACGGTAAACAGCGGATGGGTCAGGCGGATCACCCAGGCGATGGAAGCCAGCAGCGCCAGGCGCATAAGCATGGCGGCGGCCAGCCCGATCCGGCGAGCTTTGTTCTGTTGCGCTTTGGGCAGCTTGGCCACCACCAGCGACAGAAAAATGATGTTATCAATACCCAGTACGATCTCAAGAATGGTTAGCGTGCCTAACGCTAACCAGGCATTGGGATCCATAATCCATTCGAACATTGCTCGACACACCTTATTAATACTTAATAAATGCAAAGCGTGAATTATACGCGTTTATCATGGCGCTGATAGGGGCAGCTAAACCAGAGTTAAACGAAATCGCTTAGATTGAGAAATGTCTTGCCAGCAGCGCGCCGGTAAAACTCTTTTTCAGATAGAAGCCGCGCGGCAGCGTCATGATCGGTTGCCCTTGTTCGCCGATGGCTTCGGTGAGCGCCTTGCTGTTAGCCGCTTTGGGGCGCAGCTGCAGCACTTCGCCGTGGCGTGCGGTGATGCGCTCTACGTGGCCGAGCACGATCAGATCCATCAATTCTTCCCAATCGCGGCGCAGCATTTCGTCTTCTGCCGCGCTTGGGCTCCACAGCAGCGGCGAACCGACGCGGCGTTCGGCCAGCGGGATCTGGCGTTCGCCTTCTACCGGTATCCACAACACGCGCGCCAGCTTGTAGCGAACGTGGCTGTTGGCCCAGGTGACGCCGCTGTTGCCGGTGAGCGGAGCGACGCAGACAAAAGTGGTTTCCAGCGGTTTGCCGGCGGCATCGACAGGAATGGTTTTCAGCTCGATGCCCAGCTCGGGAAAGTCCTGCTCCGGTTTGCTGCCGGCCATGGCGCCGAGATACAGCTCCAGCAGCATGCCTACCCAACCTTTATCGCGTTTCAGATCCTTGGGGATCGGCAACTGCGCGCGAGCGGCCAGTTCGCCAAAGCTGGCGCCGGCCAGCGCCTGAGCGCGCTCGAACAGCTGCCGTTCATTTTCCGGCGGGGGCGGCAAAGGGGATAAAAACGCCATAAATCAAGCCTGTCTAATTTGGTTGAAAAACGTACTGCAATTATGCACGGTGAGCGATAACCGCCATCGCTTGGGGAAAAGAATAATAGTAGCATGATTTTACATGACTTTTTTCCTTTCTTGGCGTGGTGGAAAATGCACTGGCGGGGCTTGTTCACCTGAAGCCACCGACAATAAACAGGATCTTACACCTATTTATCCACAGATTTTTGGGATAACCCAAATTTTTGCCGATCACTGGTTCAATTTACAGCCTTGACTCGGGCGGTTTTTTACGAATTTGTCCGTTTTGTGCGTAACTTGCCCGGATAATCTGTGGATAAAAACGACGTTGGTGGATCTTTCGCCAGGGTAAGATCCTTACCGTGCACAGATCACATTTTTGCCCTGTATATAACGATGCGTTAATACATAATTGTATGTTTTTAAAATAAATATGCGTTTTTAGTGTTGAGGGGGGATTTTGGGGGTTAAGAGTTTTACCGGCTTATTCCTCGAGTTCTGCACACACCTATCCACAGAAAAAGTGAATAAAACCGGTCTGAAAGGCTAGGGTATGTTTATAACTTTGCCTATATCTGTGAGTTATCCCAATGTTATTCGGCCCGCAGCGCCGTAAAGCAGTGGTTTACCGCCTGTAGCTTGTGTGAAACAATCAGGACATCTATGCGAATTTAAGCTTATCGAGGTAGTCCGGTGATCGATGATGATGGCTACCGCCCGAATGTTGGTATCGTAATCTGTAATCGTCAGGGGCAGGTCTTATGGGCCCGCCGTTACGGTCAGCACTCCTGGCAGTTTCCCCAAGGTGGGATTAACCCTGGCGAAACTGCGGAGCAGGCGATGTACCGTGAGCTGTTCGAAGAAGTGGGGCTGAGTAAAAAGGATGTGCGCATCCTGGCTTCGACCCGCAACTGGTTGCGCTATAAATTGCCGAAACGTTTGGTGCGTTGGGACACAAAGCCGGTTTGTATCGGCCAAAAGCAAAAATGGTTTTTGTTGCAGCTACTGTGCAATGACGCTGATATCAATATGCAGCGCAGCAGCACGCCGGAGTTCGACGGTTGGCGCTGGGTGAGCTTCTGGTATCCGGTACGCCAGGTGGTGTCGTTCAAACGCGACGTCTACCGCCGGGTGATGAAAGAATTCGCCGTGACCGTGATGCCGATGCAAGAGCAGGCGGCGCCGCGGCAGGCTCCTGCTTATCGCCGAAAGAGAGGTTAAGTTAAGCCGACTATGCTCACGCGCTTGCGAGAAATTGTAGAGAAGGTGGCTGCGGCGGCCAGTCTGACGGATGCGCTGGATCTGCTGGTCAATGAAACCTGTCTGGCGATGGACACCGAAGTGTGTTCCATCTATCTGGCGGACAACGATCGCCGCTGCTACTACCTGATGGCCACGCGCGGGCTGAAAAAGCCGCGCGGGCGCACTATCGCATTGGCGTTTGACGAGGGCGTCGTCGGGTTGGTCGGCCGCAGAGCCGAGCCTATCAACCTGGCCGATGCCCAAAGCCACCCCAGCTTCAAATACGTTCCGCAGGTGAAAGAGGATCGTTTCCGATCCTTCCTCGGGGTGCCGATCATTCATCGGCGCCAGCTGCTGGGCGTGCTGGTGGTGCAGCAGCGAGAGCTGCGCCAGTTCGACGAAAGCGAAGAGTCTTTCATGGTCACCCTGGCCACGCAGATGGCCGGGATCCTGTCACAGTCGCAGCTCAACGCCATTTTCGGCCAGTATCGCCAAACGCGCGTGCGCGCGCTGGCGGCCTCACCCGGCGTGGCGGTGGCGGAAGGGTGGCAGGACAGCCGCCAGCCTTCACT
>NODE_56_length_4181_cov_1.139637
CCCACCATCATCACGATCACGTCGGCGGCGTGGCGCAGATCGTGGCGCAATATCCCGGCCTGGCTGTCTATGGGCCGCAAGAAACCGCGGACAAAGGCGCCAACCACATCGTCCGCGACGGCGACACCTTTGCCATCGATGGCCACCAATACAAGACTATCGCCGTCCCCGGCCATACGTTGGGCCATGTGGCATTCTATAGTGCCCCTTATCTGTTCTGCGGCGACACAATTTTCTCCGCCGGCTGCGGCAGGCTGTTTGAAGGCAGCGCCAAACAAATGTACGACTCATTTCAACAACTCGCGCAACTTCCCGATAACACCTTAATTTGCTGCGCGCATGAATATACTCTTTCAAATCTTAAGTTTGCGCGGGCTATTTTGCCGGAAGATCGAGAGATTGAAACATATCAACAACATGTTGAAGCGTTAAGGGCAAAAGGCCAAGCCAGCGTGCCAACCACATTGCAATTAGAGCGCAAAATTAACCTGTTTTTACGTTGCCATGACGCTGATTTACTAAAGAAATTAGGCTTTAATTCACCACCGGAAAGCCTTCATTCAGTTTTTTCCGAATTACGCCTGCGGAAAGATAACTTCTAAGCTTTTAGTTGTGTTATTTGGCGAAGCAAAGTATTATTGCTCGTCTTTTAAGCAACTACATTGACACACACATGAAGGCTAAAGCGATATTTCTCGCCTCAGTCTTGCTAGTGGGTTGCCAGTCGTCCAGGCAGGACGCACCGGCGCCAGAACAGCATGCACAGAGTTTGTCTTCAGCTGGTCAAGATGGTGAAGCAGGAGAGTACACAGCAAATGGCCGAGCGAGCTCGGCGCGGTGGTTGGATAACAACAGTCCCGCCGCGCAACAGGACCTGTGGAACTTCATTAGCGACGAGCTGAAGATGGAGGTTCCGGAAAATTCCCGGATCCGTGATCAGAAAAGAAAGTACTTAAAAAGTAAGAGCTATCTCCACGATGTAACATTACGGGCAGAGCCGTACATGTACTGGATAGTCGGGCAGATTAAGAAACGTAATATGCCGATGGAACTGGTACTGCTACCCATAGTGGAGAGCGCTTTTGACCCCCACGCCACGTCAAGTGCCAACGCCGCAGGGCTATGGCAAATCGTGCCGCAAACGGGTCGCAATTATGGTTTGAAAAACAATCAGTGGTATGACGGTCGACGCGATGTCGTCGCCTCGACAACCGCTGCGCTTAACATGATGCAGCGCTTGAACCGCATGTTTAACGGCGACTGGTTACTGACCGTAGCCGCCTATAACAGTGGTGAAGGCCGCGTGATGCAAGCGGTGAAGGCAAACAAACGCCAGGGTAAGCCAACCAATTTCTGGGCATTGTCGCTTCCGCGTGAAACGTCAATCTATGTCCCGAAAATGCTGGCGCTGAGCGACATCATCAAGAACAGCAAGAAGTACGGTGTGAAACTCCCGAAAACGGATGAAACCCGTGCGCTGGCGCGTATCGATGTCGGGCAGCAGATCCAGCTGACTCAGGCGGCTGAGATGGCGGGGCTTTCAGTCACCAAGATGAAAGCGTATAACCCAGGCTACAAAAAAGGCGTTACGGCACCCAACGGGCCCCATTACATCATGGTTCCCAAAGGGCATGCCGAGCAACTGAAAGACTCGCTGGCCGATGGCCAGATCGCCGTGACTCAGCCAACGACGCAGTTGGCGAAGAACAGCGGTTTGACCGGTGGCAGTTCATATAAAGTGCGCTCCGGCGACACCTTATCGGGCATTGCCAAGCGGCTGAACGTTAAGACCAGCGATTTGCAGAGTTGGAACAACTTACGCGCCAAGAGCGCCATAAAAGTTGGGCAAACCCTGCAAGTGGCCAGCAATACTGGCGGTAACAGCAGTATTACCTATCAGGTTCGTAAAGGTGATTCGCTTGCCAGTATCGCACGTCGTCACGGCGTCGATATTAACGACGTGATGCGTTGGAATTCAACGCTCGGTAAAGGCAACAGCCTTCAACCCGGTCTGAAGTTAACCCTGTTTGTCGGCAACAAGCTGACGCCGGACACCTAAGTTTCCGGCACAAAAAAAGCACCCTTCGGGGTGCTTTTTTATTGCCTGCGATTCACCAGACGGGAGAATCTTTTTCCGGGTGGAACTCCACCAACAGCGGATTGTGATCCGACGCGCTGGTCACCAGTACCGACGCCTCTACGACCCCAAGATTGCGATAAAACACAAAGTCCAGCGGGCGGCCAAAAGCCTTACGGCGGTGATCGTCGGCGAAGCTCACTTCGCGCAGCGCCATCTCACCGGCAAAGTCATACAAGGCATTGATACGTTTGCGGCTCCAGGCGTTGAAGTCCCCGGCCATGATCACCGGCCCCCGGTGGCTAGCGATCTGCTCGCCGATCGGCCCCAGCTGCTTGCTGTAGACGTCGACTCCCAGACTAAAGTTCACCGCATGGATGTTCACCACCATCAACAGCTCACCGTTGTACAGCGGATAAACGGTGATCAGGGCCGACTTGGACAGCCGCAGCAGCGGCTCTCGCTCGCGCAGCGGGCAGCAGTAAACCGGATGAGCGGCCGCCAGCGTCATCACGCCGGAAGGGTGCTGCGGCAACACAAAGGCCGGCACCTGATCGGCCGCCAGATAGTTGGCGGTAGCGTAGCTCACCAGCTCCGGCGTAGTTTGCGCTTCTTGCAACAGCACCAGCTGCGCATCTTTGCCATAGTTTTTCAGCACCGAAAGCCAGTCGGCTCGCTGCTGTTTGAAAATATTCCACACCATAACGCGCAAGGCGCCGGTCGTCGGCAGCGCCGCCCCTGGCGGCAACGGCTGATTAACGGCGCCAGGAAAGATTCGCTCAACTGGCTGGCCTGCAACATACCTCATTGCATAAGTTCGTTTCGGCACGCGATTCGCCTATAACCCATTAGCATGAAACTGGCGATGAAGACTTCGCCAACGGTGAATTGATTATACGCCTGCCCCGCACAGAGGGCATGGCTTTTACAGGCATAACCTTTTCAGTTATAGGGGCCGCCTGCGGCGATTTCAATCTTCTGAGGGTATAGCAGTGTAAAGGTGATGCAGCAGAGGTGAAAAATGCGAAAGGGCCAGCAAAATGCAGACGGGGAAACAGGAATATGCGCAATCAGATTCCTGTGGGTGACGACGATGCTCCGACGTGTTTAAATGACGAAATCGCTAAAAATTTAGAACAGAGTTTGCCTTTGGAGCAAAAATGAAAGCGAATTCGGACGAGCTCATCACCTTCGTCACCGTAGTGGAAAGCGGCAGCTTCAGCCGGGCGGCGGAGCGCCTGCAGCAGGCCAACTCCGTGGTCAGTCGAACGGTAAAAAAGCTGGAGAGCAAGCTGGGGGTAACCCTGCTCAACCGCACGACACGCCAAATCAGTCTGACCCAGGAAGGCGAAAACTACTTTCGGCAGGTGCAGAAAGTGTTGAGCGATATGGCCGCAGCGGAAAATGCGTTGATGGAAAGCCGTCAACGCCCGCAGGGGCTGCTGCGCGTCGATGCCGCAACGCCGGTCGTCTTGCATCTGTTGACGCCGCTGGTCGCCGAGTTTCGTGAACGCTATCCGGAAATGTCCCTGTCGCTGGTCTCTTCGGAAAACTTCATCAATTTGATCGAACGAAAAGTGGATATCGCAATCCGCGTCGGCGAGCTGACGGACTCTACGCTGAAAGCGCGCAAGCTGATGGCCAGCTATCGACGCATCCTGGCCTCCCCCGCCTACCTGGCGCAATATGGCGCGCCAAAGACGGTAGCCGACCTGGAGCACCATTGCTGCATCGGCTTTAACGATCTGCCCAATCTGAACCGCTGGCCGCTGACCTGTGCCGATGGTCGACAACTGGAGATCGTTCCGGGGCTGACCACCAACAGCGGCGAAACCCAGCGCCACCTGTGCCTGCACGGCAACGGCATCGCCTGCCTGTCGGACTTTATGAGTGATGAAGACGTCAAACGCGGGAACCTGGTTCCCCTTCTGGTAGGAGACACGCTGCCACTCGAAATGCCGATCAACGCGGTGTACTACAGCGATAGCGCTGTCAGTAACCGCCTGCGCAGCTTTATCGATTTTATCAGCGAGCGGCTAAAGCGATAAAAAGGCGCCCTCTTGGGGCGCCTGAGGTCTTCATATCTGAAGATTAGTCCCAGTTG
>NODE_57_length_4174_cov_1.347975
ATCGGGGAATGGTCTTGATCACCTCGCCGGGAATACCGTGGCGTGAGAGCAAAGAGCGGCATTGGAATATCATCTGATAATAATTGTTGTCGCTGATGGTCTCATGATTGCAAAACCAGACCGCGCGAATAATGTCGTTCTTCTTATAAATACCGCTCAACAGGCACAGCATGAAGCGCCGCTGTAATTCGGTCATTTCAATGAGCACATTCTCTTTTTTAAACAACAGCGTTTTTTCATTGTTGTTTAATATCACCAACTCATTTTCCAACAGAGTCTCGTTCAGGGCAATGTTATGTATGTCCATCTCTCGCCTATCAGTTTAATGAAGTCCAAAGGCTCTTGTGCCATCACCTTTGCACGCATGCGGCGAGATGCATTTTCAATGAAAATTAATAGTTCGCCGTTTCAAGAGCGGCCTCAATTAATCATGCGAAAAACATTCATGCAACTTATTTCTTTAATATAAACAATATAAAATTAATATGGCTACACCGCATCGCCTTAGATTCATTAAATCATTTAAAAACATGATGATAGCCGTTTTTGTAAAATAGCTAAATCACCATTAAATATGATTAACAATGAAAAAATAGGCATTCACGCATAATAACCCATGTTATTAGCTGCGTGCGAAAAAGGCAGGACACGAGGATATAAAAGGTAACCAGAATACACCTTAACCCATATAAAATAACATGCACATCAGGATTCAATATTGCATAAAAACATCGGCGAGTAGGCATCGCTAAACATCAACGTATTCTTATCCACGCTGCGAATATGATAAAACGTCGATTCAGTGCTGAAAAAGTAAGTATACACCTCGTCCGGCAAGGTATCACGCGGCGAATAATTCATCTCGCCATAGTGGAAGCGATAAAAACTGCCTTGCGAGACGTAGCTGAAGTTAACCCGTCGGTTGACGAAATACTTCTCTTCGCCATCGTTGGCCAGGCCCGACAGCATCATCACGCCCTTATCGCCGGACAAAAAGATGTAGTTTATTTTTAGCGACAGCTGGATATCATTGTGCGCCGCCTGCGCGTCCAGCGAATTGAAATAATTAAACGTGGCGTTCGCTTCGCAGGACAAATCGCCGAAGCCATGATGGCTGCGCACCAGGGAATACACCACGCTGCCGGTCAACACGCACAGGCCGACCAGCGTGGCTGACAAGATATTTAACTTTTTTTCCATGCCCGGATGTACTCGCTCTCACAATTATGCAAAACGGCCGCACTGTCCTTCGTGCATTTGGCGATAAACTGGCGTCCGCTGTCTTCACTGGCATTATGAGAACGGTTAACCTTGGTGATGATAATCTCACTGGGGCGGCAACGCTGGCCATAAAGATCCTTACGGCTCAAGAACTGCAAATAGTCGTCCTGATGATTCTCCAAAAAATGGCCGGCATAGTAGATCGGGCAGCCGTTCACCGTACCGACGTAAGACAATACCTGCTTCTTTTCACTGTCGCGATGATGTTTGTAATAGATGAAGCACAGCGCCAGAAAAGATAATGGCACGACGATCGATAAGCTGCGCAGCAGAATAAAAAAATAATGGTGGGTATTTTTTGACGCCGCGGCGGATGCGGGCGATGTAGTGGGAACGTCCGCGGCGTGGGGAGGCTCAGGCAAATCAATCCGCAGCCGCTCTATCGATATTATTCTATTGAGTCTATACCCCTTTTTAGAGAGGGTAACGATCAGGCGCTCGTTGAAACCGACAGACGTCAAGGCCCGCCGCGTCAGGCTGATATATTGATTTAACGTCGCGGAAGAAGCGCTCAAGCCGTGATCGCTCCAAACCTGTTGCAACAGCGTTTCCCGGCTTACCGCCTCGTGGCCATGCTCGAGCAAGCATTTGAATACTCTCGAATTGACGCTGGATAAGAAAACTTCCCGTCCCTTCTTTATACTCTTCAATGAACCGTTTTCAGTGTTAAATGTAATATCTTTATCAATGATATAAATCATGTTCAGCCTGACAGCGCACACGGGTTATTATTTAAACTTATTCAGCCAGTTCGTCGACCGCCGCGAAGCGCGGATAGTTTTTTCGCAACGAGAATAAACCATACTAACGCCATCCCAACAGGCGTGCAACTTTAAGAATTTTCCCTATCCCTGCGTCATTATTTGTCCCACAAATAACGATATAAACGCTATTTTTTCACCGTCATCGGATCTGTTGGCAACAATACATTTGGTCACGGGAGGAGAAGGGCAAAAACGGCGCAGAGGAAAAGATTCACGCTCGCGGCGTGCGAAATGACGCTTGCGCAGCTTGTCGACATGAGGAATAACGGGGATAAGCATTTTGCGGGCCGCAAAATGGGTGGGGACCCTGCCAGCTACATCCCGGCACACACGTCACCTGCTGCGGCTGCTTCCTTCCGGACCTGACCGAGTTCACAAGTTAGTGTTGCGGGAGAACCAACAGGGCCCCCATTGACGGCTTCTGTACTCCGAAGCGGTGGGCATTATCGGCGATGCCCCATCAAATAGCAAGCCAACCGGGGTTAACCGCTGTTTTCTTACCCACCTGCGCTGTGGCACACTCTTCGCCTGGGTTTTGAGTCACGCAGGAACAGCAATATGCAACCAGAAGACGCCTCTTTCAGCCAGCGGGTTTTCCATATCGTGGCCGCCATCCCGTTCGGCAAAGTCACCACCTACGGCGAAGTCGCCCGGCTGGCCGGCTCGCCGCGCGCCGCGCGTCAGGTCGGGGGCGTGCTGCGGCGTTTGCCGGAAGGCAGCACGCTGCCCTGGCACCGGGTGATCAACCGGCACGGACAGATCTCGCAGCAGGGGGAGGATTTTCAACGGCAACGGCAGGCATTGCTGGCGGAGGGGATTATTTTCGGCCCGCACAGCACGGTCGATTTCGATCGCTACGGCTGGCGCTGGTAAAACAAAACAGCCTTTGGCCGAAGCGCAAAGGCTGCTGATTTCATCTTGCTGTACCGCAGTAAGCTTACTGCATGGCGGTTGGCGCAGCCTGAATCGGCACACCCTGAACCGGAACCAGCAGCAGATCGGCACGGGTGCCGTTGCGGTTAACCACTTCCTGGATGGTGTCGGTAATAAACATCAGTCGCCCGTTGACCGTCACCGCCGCGCTCAGAATGATACGCGCATTCGGTTGGATGTCGGACGGGTTGTACGGCAGCGTAAAGCTGAATGGCGCCTGCTGCCCTTCAGTACGTACCGCGCGCTGTGCAATCACTTTGGACGGCGCATCTGCCAGCGAGGCATCAGAGAGGGTGACCGTCAGTACGGCGTCCGGCGGCAGCGCAATGCGCTGACGTATATTAACCGAACCTGTCACCACCGGGCCCTGAATCTGCGTTTGCGCAGCCGCCGGGTTACCGGCCGCCTGGGTAGGCACATCAGCACTCTTTTGCGCGCATCCCGCCAGCGTGATCGTCAGTGCCGCGGCACCGCCTACGATTTGCCAGAGTTTCATGGATCGGTCTCCTTTTTTATTATCAACATGTTGGTGGCTTTCACCACCTCACCTATTAAACCTAGCACAAAACACTGATAAATCCACTTTACCCTGCCTATTAATCACTTAAACAACCCAAGGCGTCCACGATTAAGAGCATTCTCATCGGCCCTTTAACGCAAAATGTTGACGCCGCGCCGTGATATTCCGCACACTGCGCAAAATGATTATTAGAAAGGTAATAACTTTATGAGCCAGGCATTGCAAAACCTCCTCGATCTGCTGGATCTGGAGAAAATCGAAGAAGGGCTGTTCCGCGGCCAGAGTGAAGATCTGGGGCTGCGCCAGGTGTTCGGCGGGCAAGTGGTCGGCCAGGCGCTGTACGCAGCCAAACAGACGGTGCCGGACGAACGCAGCGTGCATTCGTTCCACAGTTACTTCCTACGCCCAGGCGACAGCAGCAAGCCTATCGTTTACGACGTGGAAACCCTGCGCGACGGCAACAGTTTCAGCGCGCGCCGCGTCAGCGCCATCCAGCACGGCAAACCTATCTTCTATATGACCGCTTCCTTCCAGAGCCCGGAAGCGGGTTTCGAGCATCAGAACCTGATGCCGGACGTGCCGCCGCCGGAAGGGTTGCTGTCCGAGTCAGAGATCGCCCAGAAACTGGCGCATATGCTGCCGGAAAAAGTGCGCGAAAAATTTATCGGCCAGAAGC
>NODE_58_length_4169_cov_1.198771
CTACCTGCGCGCGCGCGCGGAAGTGGAAGCCGACGCCAAGACCGGGCGCGAAACCATCATCGTTCACGAGATCCCGTATCAGGTGAACAAGGCGCGTCTGATCGAGAAGATCGCCGAGCTGGTGAAAGAAAAGCGCGTGGAAGGCATCAGCGCGCTGCGCGACGAGTCCGATAAAGACGGCATGCGCATCGTGATCGAAGTCAAACGCGACGCGGTCGGCGAAGTGGTGCTGAACAACCTGTATGCGCTGACGCAACTGCAGGTCACCTTCGGCATCAACATGGTCGCGCTGCATCAGGGCCAGCCTAAGCTGCTGAACCTGAAAGACATCCTCGAAGCCTTCGTGCGTCATCGCCGCGAAGTGGTTACGCGTCGCACCATCTTCGAACTGCGCAAGGCCCGCGACCGCGCCCATATCCTGGAAGCGCTGGCTATCGCGCTGGCCAACATCGATCCGATCATCGAGCTGATTCGCCGTGCACCGACCCCGGCCGAAGCGAAAGTCGCGCTGGTGGCGCAGCCGTGGGATCTGGGCAACGTCAGCGCCATGCTGGAGCGCGCCGGTGACGACGCCGCCCGCCCTGAGTGGCTGGAGCCGGAGTTCGGCATCCGCGACGGCAAATACTACCTGACCGAGCAGCAGGCTCAGGCGATTCTGGATCTGCGCCTGCAGAAACTGACCGGCCTGGAGCACGAGAAGCTGCTGGACGAATATAAAGAGCTGCTCAACTTTATCGCCGAGCTGATCTTTATCCTGGAAAGCCCAGAGCGCCTGATGGAAGTGATCCGCGAAGAGCTGGTGGCAGTCAAAGAGCTGTACAACGACGGCCGCCGCACCGAGATCACCGCCAATACTTCCGACATCAACATCGAAGACCTGATCAACCAGGAAGACGTGGTGGTGACCCTGTCTCACCAGGGCTACGTGAAGTATCAGCCGCTGTCCGACTATGAAGCGCAGCGCCGCGGCGGCAAAGGCAAGTCTGCGGCGCGTATCAAAGAAGAAGACTTTATCGATCGCCTGCTGGTGGCCAACACCCACGATACGATCCTGTGCTTCTCCAGCCGTGGCCGCCTGTACTGGATGAAGGTGTACCAACTGCCTGAAGCCAGCCGCGGCGCGCGCGGTCGCCCAATCGTCAACCTGCTGCCGCTGGAAGCCGATGAGCGTATCACCGCCATTCTGCCGGTGCGCGAGTATGAAGAAGGGCGCCACGTGTTCATGGCCACCGCCAGCGGTACCGTGAAGAAAACCGCGCTGACCGAGTTCAGCCGCCCACGCAGCGCCGGCATCATCGCCGTCAACCTCAACGAGGGCGACGAGCTGATCGGTGTCGATCTGACCGACGGCAGCAACGAAGTGATGCTGTTCTCCGCCAACGGTAAAGTGGTGCGCTTCCCGGAAACGCAGGTGCGTTCGATGGGCCGTACCGCGACCGGCGTGCGCGGCATCAACCTCGGCGAAGGCGACAGCGTGATCTCGCTGATTGTGCCGCGCGGCGAAGGCGACATCCTGACCGTCACGCAAAACGGCTTCGGTAAACGTACCGCCGTGACCGAATATCCGACCAAGTCACGCGCCACCCAGGGGGTTATCTCCATCAAGGTGAGCGAGCGTAATGGCCAGGTGGTCGGCGCCGTGCAGGTGGAAACCAGCGACCAGATCATGATGATCACCGATGCCGGCACGCTGGTGCGTACCCGCGTTTCGGAAGTCAGCGTGGTGGGCCGTAACACCCAGGGCGTGACGCTGATCCGCACGGCGGAAGACGAAAACGTCGTCGGTCTGCAGCGCGTGGCCGAGCCGGTGGAAGACGAAGAGCTGGACAGCCTGGAGCCGGGCGCGGAAGCGGTGGAAGAAGACACCACGCCGCTGGACGATGGCGACGACGCGGCTGAGCCGATGGATGACGACAACGTTTAAAGCAAAGGGCGTCGGCATGCCGGCACCATGATGCACTGAGACAAAAGGGTCTGGCAGCGATGCTAGGCCCTTTTTCAGTTATATGGTTTAATTGGCGCACCGAGCCGCCGGCCGCCGCGCCGGCGACAGCGTGCGCCGCCACTGACTTTCGTATGGTATCCGATTGAAATACTTAGCCTCTTTCCGAACTACGCTGAAGATATCCCGCTATCTGTTCCGGGTACTGGCGATTTTGCTGTGGTCGTTGGGTGCGCTGCTCACCACCTTTTATATTCTGAATATCCTGCATCAGAAAGAATCGGACATCCGGCAGGAGTACAACCTCAACTTCGACCAGGCGCAGGGTTACATCCGCCACTCCGCTGACATCATTCGCGACATCAAGTATATGGCGGAAAACCGCCTCAACGGTTCGGTCAGCGGCCTGGACATGTTCAGCGGCGTGATCCCCGGCAAGGGCAGCCCGCCGCAATTCTTTCCGCTGTACCCGGAGTCCAACTGCGCGCTGAGCACCACCTATCGCAGTTCGCTCGATTCGCTGAGCGGCCTGATCCAGTATTGGAAAGAGAACTTCGTGGCGGCCTACGATCTCAACCGGGTGTTCTTCATCGGCGGCGACAGCCTGTGTATGGCGGAATTCGGCGGCGGCAACGCGAGCGCCAATCGGGAAAACATGCTGAAGTTGCTGCACGAGCGCATTCTGAAATACCGCAACGCCAAGAATCTCGACAAAGACAACAACCTGTATTGGATCAGCCCCAGCGCGCAGCGGCCGGACGTCGGTTATCTGTACGTGCTGACGCCTCTCTATATCGGCAACAAGCTGGAAGCGTTGCTGGGCATCGAGCAAACCGTTCGGCTGGAAGATTTCGTTACCGCCGGCAACCTGCCGATCGGCGTCACGCTGCTGGATGAGAACAACGAGCCGGTGCTGCGCCTGGCGGATGGCGAACGCTATGCCGCTGCGCTCAACAGCTACCCCGAAGAGCATGCCTACTTCGGTTATGTCGACAAATACCGCGACCTGATCCTGAAGAAAGCGCTGCCGCCTTCTTCGCTGAGCATCGTCTATGCGCTGCCGGTGAAAAGCGTGGTGGAACGCTTCAAAATGCTGATCCTCAACGCGCTGTTGCTGAACCTGCTGTCGGCCATCGTGCTGTTCACGCTGGCGTGGCTGTTTGAGCGCAAAATGTTCCTGCCGGCGGAGGACAACGCGTTTCGCCTGGAAGAGCACGAGCAGTTCAACCGCAAGATCGTCGCTTCGGCGCCGGTGGGCATCTGTATCCTGCGCATCAGCGACGGCACCAATATTTTGAGTAACGAGCTGGCGCATAACTACATCAACCTGTTGACCCACGAAGACCGCGATCGCATAACGCGCATCATTTGCGAACAGCAGGCGAATTTCGTCGATGTGATGACCAGCAACAACAACAACCTGCAGATCAGCTTTGTCCATTCGCGCTACCGTAACGAAGAGGTGGCGATTTGCGTGTTGGTGGACGTCAGCGCGCGCGTGAAGATGGAAGAGTCGCTGCAGGAGATGGCGGCGGCGGCGGAGCAGGCCAGCCAGTCGAAATCGATGTTCCTGGCCACCGTCAGCCATGAGCTGCGCACGCCGCTGTACGGCATTATCGGCAACCTTGATCTGCTGCAAACCAAGGCGTTGCCGCAAGGGGTCGATCGGCTGGTCAATGCGATGAACAACTCTTCCGGCCTGCTGCTGAAAATCATCAGCGATATCCTCGATTTCTCCAAAATCGAGTCCGAGCAGTTGAAGATTGAACCGCGCGAGTTCTCCTGTCTGGAGGTGATCACCCATATCGCCGGCAACTATTTGCCGCTGGTGGTCAAGAAACGTCTGGGGCTGTACTGCTTTATCGAACAGAACGTGCCGGAGCGCATCTTCGGCGATCCGGTGCGGCTGCAGCAGGTGCTCTCCAACCTGGTGAACAACGCCATCAAGTTCACCGATACCGGCTGTATCGTGCTGCAGGTCTGCACCCGCGGCAGCTACCTGGAGTTCAGCGTGCGCGATACCGGCGTCGGCATCCCGGAGAAGGAGATTTCGCGCCTGTTCGATCCGTTCTTCCAGGTGGGGACCGGCGTGCAGCGTCATTTCCAGGGCACCGGCCTGGGATTGGCGATCTGCGAGAAATTGGTCAACCTGATGGACGGCGACGTCTCCGTCGAGTCCGAGCCGGGCCTGGGCAGCTTGATCAGCATTCGCATTCCATTGTTTAAC
>NODE_59_length_4053_cov_1.304755
TAACCACATCACAGAGATATCGTTACTTGCCATTCGCGCCTCCCCGGAATCTGGAAAACAGCGATGTCGGATCCTCCATCTTCTCACTGACGAAGGTAAGCAGCTTGACCGCGACAGCAGAGATGATCAGCGCACCTAACGGCTCTAGCGGAGTGTCGTTGTAATTCAGCCATGCCGAAAGTTTGGCTCCGGCAACACTCGCGCCGAGTACGCCAGTGCCAAATGAGACAACGAACGAGAAAGCCTGTCTGATTCGCGGAATGTCTTTGGCTTGGGTGACGTAGAACATCGCACCGATGAACGCGCCAAAGATAACCCCGTAATCAATGCCAACTGCAGGAGCCGCAATCGTGGCCGACACCAGCGCAGTGGTGCCAGTCGCAGTTAATGGATCGGACATCGTTACTCCTCATTGCTGTAATTGTCCTCTCCATACCGAGGGCATAAAAAAGCCGCAGTCTACGCCACGGCTAATAGGGTTCAGCCACCAACCGTAAACGATTTGGCGATACGGGGTGTGCCAGGTGTGTGTCGGATGTTGGCTGGGGCTGAAAACAAGAAAACCCCGCCGGAGCGAGGTTTTAATTTTGGTGCCGGTCATTACATTTATGGCACGATATCAAATTAACGCTAAATATGGACTATTTAATTAACTTTTGCAATACCCTGTTGTGAAAATGTCGCTTTTTGTTGTGATCGTGATCTCGACAAAGATACGAGCCCCTCCCGATCAAGCCTCTGGAATATTCCACACATCAACGACCAATACTGACCATAGTTTTTTGACCAGTTCGGCGCGGATACCTGAAGTAGCTCAGCCACTTCTTGGCACTGGTAAGCTTTACCGCCCATTATCCTGGCTTTCACATCTTGGGCGGCCAACCAAATTAACGCCCTCAGCTTTTCGATCGTCTTACCAGCTATGCGCTTGCCCATCACTTTGATGCGAGCACAGAATTCACTCCAAGCCCAGCGGGTGATCTCTTCTTGATGGCTGAATGAAATATCGCCTATGTAACACCATGCAAGCCAGCTACGCTGATTGCTCGCGATTGGGTAAATGGCACGGCGCCACGAAGTGGCTGAAAACGTGGCAGGGTCGATAAGCGCAATTGCCCCTGAACTCGGTCTGGTTTCAGTGCCAGGAACAGGTGCGCTGTGTATTGTAATTCGCCTTCCGTCCGCTTCCACGATAGTGCGTCTCTTACGCTTCAACCGCGTAGTGCATACTTGCGTTGATTCAGTAAATGCCTGCAATTGCCCTTTTGTCTTACCACTGGTATCAGCAGTTGCCATCATGAAACATTCCCGGATGTACTGCAGGTATTGTTCGGACATAATCATGCATTTTCTCCAGGCGTCTGGCCCGCATGCCAGCTCGCCTATTACTCCACACTTATGAAATGGCGCCGATCGATAACGAGTGGTCGATAAATCTGAACCACAGTTCGATCTGAGTGCCGTGCTCTTTCTCCCACCGTGACATGTCACGATGCAATTCATCGTGATGTTTTCTGCAAAGTGGGATGGTTAAAAAATCGTGCGCCTTGGTTCCCATGCCACCCTGTCCGTGGCCAATGATGTGATGGGGGTCGTCCGAGGTTGCTCCGCAGCATGCGCATGGCTGAGACTTAACCCAACGGGTAAACTTCTCACTGGTCCAGCGCTCACGCTTTGGAATCTTGAATAACGCCTTTGGCGGGGCCGGATCGATAACTAACGTTTTGGCCGCTTTTTTGGCTTTCTCGGCAACAATCTGGCGTGCAGCCGGCGTATGCTCAATATCTGATTCTTTCTTAACCCCAGCAGGTACGCTGTGCGGCGCCACACGCAGTGATGCAGCAGCTACCTCTTCAGGGATCAGATCGATAATCTCTTTGACCCATGCCCACCAGCAGAGCTCCGGCAACGTCAGCTGGTGGGATTCGTCAAACATGAAGTGCGCTCGGGCGCGGTAAACGACAAAATCAGCCACGTTCTGTTCTGCCAGCTTATTCAGCATCGGGCTCGTCTGCTCACGATATTTGTGCTGGTGGTGCCAGCACATCCTGATACTGTGGTCGCCATATTCCATCACGCTGACGTTCTTGTCGTGATACCCGTCAGTGCTGGCGCATTGGCATTCAAAACCACGGGCTAACCAATCGCGCATAGCAGCGGCCCCACCAGCGGCGCTCAGCACTCGCTCATGCGTGAAGAACGATCGGAAACGTGGATCAGTTGCCAATTGCTGTTCTACTGTCGGCAGAGCGCCAGATGGCATCTTGCGGAATTCAGGCGGAACCCTCGTCACCATGACCCGATCACCGAACAACGACATCAGATCAGCACCTGGCTTCAATATCACCTGGCCGAGCTCGCTGATGATGATAGGTTTCAACAGGCAGCGCATGGCATCACCTCGCTGATTCTCAGCTCCACTTTTCCGCCTTTAGTGACCGGCCCCCACTCCGCCTCGATGCGCTTAATCTGGCTGTCATCCAGCCATACGCCTGCCTGTGTCATCGCATCGAATAATGCCTTGAAGTAGTTATCCAAATCCCGGCGCGCTTTATTCGGCGGGCATAACACCACATGAACCGAGATATTCGTGCTGATCGGCTTCGGCCGGCGGCGCAGTTGCTCGATTACCTGTGCGATAGCCTCTACCTGGAACGCCCTACCGCGCTCACTGACCAAAGTGCGACCACGCGATGAACCCTTGTTAGGGGAACGCCAGTAGCCATTGACGCTTGGTGGGAATGGCAACGTTAATTTCATGCAGCCACCTCGCGCAATGCCTCAGCGCCAATACTGATTAGCTCATCGCGGCTTACAGTGGTGAATTGGCAACGTGGTTTAATGAATGGGCGCCAGATCAGCAGCATGCTTCCCTTGTTATTGCCGTTCACTTGCTTACCCGTTCCGGCGTTAATGAACGATATGCGGCCATCGGTGATCAACCTGACTTCATCGACTGACTTCAACGCCAATGAGAACCAGCTCACGGAGGTATCCGCGGGTATTAGCATGACGACCGGCTGATTCTACACCCGGCATTGTTGCGTGGCCTTTTCAACCCAAGGCTTAATCGCGCTATATGGCGGATTGCACCAGATGGCGCCGTAGCTCTCCCAATCGACTGCCAACGCATTATCCTGCTCAGTCAGGTAACGAGCGCACAGCGCGTTGTTCTTGTCTGCTGCAGCATCCAGGTAAAACCCAAACTCAACATCAAGCGCGCTGAATATCTCGAGCGGTGTTTGCCACCGGTCTTTATGCTCTGGTGGCGTATGGCTGACGCCAAGATAATCTGACTTCATGCAAAATTCCCCTCTGCCTTACGAACCAGATAGCGCACTACGCAGTAATCAGTGCTGAACCGCTGGCGTTGCCATTCAATCAACCAGCCTTGACGCTGGGCATACTTTCGAAAATCACCGCGTTCTTGCCATGTACGGCGTGCTTCTCTGAGCATCCACCAGCGCCACACGCGATGAGCAATTACCAGCAGCGGCATAACCTCAATTCCAGATACGCACTTCATGCTGAAGGCTCCTTCTCAACGGCAACCAGGCGGTAGAAATAAACCCACTTACCCGATTTGCTTTTTACCATCCGGCGCTCTTTCACCAGTCCCTGGAATGGCTTGCTGAACTCACGCAGACGAGCGCTGATGGCTGCTTGCGTGTCGTAAACCCCGTACATTTCCACCACCAGCCGTTCAAGGTCACGCAGTGTGCGCCATGTTGCCCCTGCAGCGGCATGTCGCACGCGGCAAATCTGACTATCTGGGTTGTCTTTCAGGAAACCTTCGCGAACCAATCGACGAATGCCCTTGTTGATGCGTTCGCTTTCTAATGCGTCTACCGGGATCGTTAATTTCTTCATGAATTCTTCCCCTTGCGGCCGCGCATGCTGGCCCATGTGAACGGCACCCAAATTCCGCCATCGGTCTGGCGATCCATCACTCGTTCGCCAACCATGCCAACCATTTCCTCAAAAGTTTTGTTGGTCAGCATCCCCGTAGGCTTCAACTGCAACTGGCGCCGATCAACGATATTGGTCAGCAGG
>NODE_60_length_4052_cov_1.344042
GACGACGGCGGGCCGATGTTCGTCTTGCCGCGCGGTTGGGTGATGTTCATCGGCATTCTTTGCTTCATCATGTTCCTGGCGGAAGGATCGATGCTCGACTGGAGCGCGCTGTTCCTCACCACATTGCGCGGCGTCGAACACAGCCAGGCCGGTCTGGGTTATGCGCTGTTTTCCATCACCATGACGCTCGGCCGGCTCAATGGCGATCGGGTGGTGAACTCGCTGGGCCGCTACCGGGTGTTGCTGCTGGGCAGCCTGTGCGCCGCTCTCGGCCTGAGTCTGGCCATCGCCTTCAATCACGCCACCGTGTCGCTGGTCGGTTTCATGCTGGTCGGCCTGGGCGCCTCGAACGTGGTGCCGATCCTGTTCAGCGCTGCAGGCAACCAGCGCGACATGCCGGCCAATTTGGCGATCGCCTCCGTCACCACCGTGGGCTATGCCGGTATTCTGGCCGGCCCGGCGCTGATCGGCTTCATCGCTCAGTTTTCCAGCCTGACGGTGGCCTTCGCCTGCGTAGCCGCTCTGCTGTTGGCGGTGACCGCCAGCGCCAGGGCCGTCACTCGCTGATTCAGGAATGCGCAGCCACTATGCAAAATAAACAATTGACCATCAGCTCCAGCAACATTACCCGCTGCTTCCTGCTGTTTATCGTGCTGCTGACGATCGGCATCGGCCTGTATGGCTACAACTACACCAACGCCTGGCTGGCGGAAAAAAAGTACGCGCTGAACAGCATTGCCGGTTCGCTGCAAAAGCGCATCGATACCTACCGCTATATGACCTATCAGGTCTATGACAAATTTGGCAATGCGCCGGCGCAGAATGTCGATCCCGGTTTGCAGGAAACCCGCCTGCGGCCCGACGTCTATTATATCGAGAAACCGCACAAGAAAACCGACGCGGTGATCTTCGGCAGCCATGACGAGAGCACGCTGGCGATGATCGCCAACATCTCGGACTACCTGGACACCCGCTGGGGCGCCAAGACCGAAAACTACGCCATGTATTACCTCAATGGTCAGGACAACAGCCTCAGTCTGATCACCACCCAGCCGCTCAAAGAGCTGGCTTCGCGCTTTCGGGAAAGCTACCTGACCACCTCGGCGGACGAACGCCGCGCCGAGATGCTGCAGCAGGCCAATATGCTCGACGAGCGCGAGAGCTTTTCCGATCTGCGCAAGCAGCGCTTCCAGAACGCCTATTCGTTCTCGATTCGCACCACTTTCAATCAGCCAGGGCATCTGGCGACGGTGATCGCCTTCGACTTGCCGATCAACGACATCATTCCGGCCAATCTGGCCCGCGCCAATTTCCTGCTGCAGCCGGACGATGTCGATCTCGACGACAGCACCATCCCGGCGGAAACCGTCCTCGGCACCCATGCGACGATGAGCGGCGGCTGGGTAGAGTTCAGCGCCGCCCTGCCCAATGCGCCGCTGAAGGTGGTGTATCGCGTTTCGGCCATCAATCTGGCCATCGACCTGCTGCGCAACAACATCTGGCTGATCGCGGTCAACTTGCTGCTGCTGGCGCTGTCGATGCTGAGCATCTACTTTATCCGCCGCCAGTACATTCGCCCGAGCGAAAACATGGCGGTGGAACTGGAGGCCGAGCGCGCGCTGAATCAGGAAATCGTCTCCAGCCTGCCCTCCGGCCTGCTGGTCTACAGCTTCGCCAACAATGCGGTGATCGCCAGCAATAAAATCGCCGAGCACCTGTTGCCGCACCTCAGTCTGCAAAAGATCGCCCATATGGCCGAACAGCATCACGGGGTGATCCAGGCGACGGTCAACAACGAGGTGTATGAAATCCGCATCTTCCGCAGCCAGCTGTCGCCGGACACCTACCTGTTCCTGATGCACGATCAGGATAAAGAGGTGATGGTGAACAAGCGGCTGCAGCAGGCACGGCGCGAATACGACAAAAACGTTCAGGCGCGCAAGCTGATGCTGCACAACCTGGGCATTGAGCTGAATCAGCCGGTACGCCAGATGCACGATCTGGTCGATCGTCTGCACGGCCGGCCGGATGAGGAACAGCAGCAGGCGCTGCTGGGCCAGCTGACGGCGGCGTCGGCTTCGGTGCTGGAATTGATCGATAACATCACCCTGCTGACCCGGCTGGAAACCCAGGACTGGCAACCCTCGCGCGAGCCGTTTAGCCCGACGGCGATGATCGACGAGTTGCTGTTGGAGGCCCTGCCCGCCCTTAATCAGAAGGGGCTGGCGCTGTTCAAGCATTTCCAGCTGGACGTCGAGCAGAACTATATCGGCGACGCCAACGCGCTGCGCAAGGTGATCTCGCTGCTGGTGCATTACGCCATTATCACCACCGCCTGCGGCAAGATTTCCCTGGTTGTCGACCATGAGCCAGAGCACCCGGATCGCCTGATTTTCCAAATCAACGACACCGGCTCCGGCATCTCCAACGAAGAGATCAGCAACCTCAACTATCCGTTCCTCAGCCAGACGCTGGTGGATCGCTTCAACCACGGTTCCGGCCTCACCTTCTTCCTGTGCAATCAGCTGTGCAAGAAGCTTAACGGCCAATTGGACATTCGCAGCAAGGTGGATATCGGCACTCGCTACACCATTCGCGTCGCCATGGAGATGGAGAAAAAAGAGCCGCAGGAACAGGAAAAACTGCTCGACGGCGTCACCGCCCTGCTGGACGTCACGTCGGATGAAGTGCGCGGCATCGTGACCCGTCTGCTGCAGGCCTACGGCGCCGACTGCCTCGTCGCCGACGATCGCGCGGTCAATCGCGATTATGACGTGCTGCTGACCGATAACCCGCAGCGAGCCGATGATTACACCCTGCTGCTGGCGACCGATGAGCCGGGTTGGCAAGCGCTGGATAAACGCTACATTCGGGTGAACTACAACCTGAACGGCGCATTAATCGACGCCGTGCTGATACTGATCGAACAGCAAATGGCCGCGCTGGAACAGGAAGAAAGCCCGCTTTCATTGAGTTCAGAAGATATCCAACTCTATGAAAAACAATTGAAATCAAGTGATTACTATGGGCTGTTTGTCGATACAGTACCCGACGATGTCAAAAAACTGTATACTGAGGCGGGCAGCAGTGATTTCAATGCGCTGTCACAAACCGCACATCGCCTGAAAGGCGTGTTTGCCATGTTAAATCTGCTTCCCGGCAAGCAGCTGTGCGAATCGTTAGAACAGCGCATCGCAGAAGGTGATGCGCCCGAGATCGAGAATAACATCAGTCAGATTGATTTTTTCGTCAGCAGACTGCTGAAGCAAGGTAGCCAACAACATGAATAACCTGAACGTAATTATTGCTGATGACCATCCTATCGTACTGTTTGGCATCCGGAAGTCACTTGAGCAAATTGAATGGGTGAATGTCGTTGGGGAGTTCGAAGACTCAACCGCACTGATCAACAATCTGTCCAAGCTGGACGCCAACGTGCTGATCACCGATCTGTCGATGCCGGGTGACAAGTATGGCGACGGCATCACGCTGATTAAGTACATCAAGCGTCACTATCCGCAGTTGTCGATCATCGTGCTGACCATGAACAACAACCCGGCGATCCTGAGCGCGGTATTGGATCTGGATATCGAAGGCATCGTGCTGAAACAAGGCGCGCCGACCGATCTGCCGAAGGCGCTGGCCGCCCTGCAGAAAGGCAAGAAGTTCACGCCGGAAAGCGTCTCTAAACTGCTGGAGAAGATCAGCGCCAGCGGCTATGGCGACAAACGCCTGTCGCCGAAAGAGAGCGAAGTGCTGCGCCTGTTCGCCGAAGGTTTCCTGGTGACCGAAATCGCCAAGAAGCTCAACCGCAGCATCAAAACCATCAGCAGCCAGAAGAAATCGGCGATGATGAAGCTGGGCGTCGAGAACGACATCGCCCTGCTCAACTACCTCTCCTCCGTCAGCATGACGCCGTTGGACAAAGACTAAAGCCTGACTCACGGCAGGTTAACACCAAACAGGCACGGCATTCGCCGAGCCTGTTTGCTTTTCAAACCTCGCTGCGGCTGTAGCGCACCTGCTGGCTGTAGTAAGCCAACGTCTGTTCC
>NODE_61_length_4009_cov_1.176215
TTTATCAATCGCGTGCTGGCTGGCATTGATGCGGACCGTGCCGGAAGGGGTCTCACGATAATGCGCCAGTGTCGCAAGCCCAAGATCTAAGGTATCAAATCCGGACTCCGTTTTCTGATAGAGCTGCTCACCCGCTTGCGTCAGCGATAGCTTACGCGTGGTGCGCACCAGTAGCTGGACACCTAACCTTTCTTCAAGCTCGCGAACAGAACGGCTTATCCCCGATTGAGCCAGGCCAAGCCTGTGAGCCGCAGCGGTAAAACTGCCTTCCCGTACCACCTGCATAAACAGGTAGAGCTCATTGTAGTTCTCCCTTTTTGCCATTGATTTACTCCCCCAAGAATGACGCCAGTCTCAGCATTAATTTATAACAATATGGTATTAATCTTAGCAATTATCTCCCTCTAATCAGCATTAATTCTGCTCACTATAATGAGCCCATCAAAACAAAGCACAGCAGCGTTGTCCGTAGGAAACCTGTCTCTCTATCTTGTTTTTCATGGGGATTTTTATGAAAGCCTTCACCCGAACGCTAAAAACCGCAATGCCTGCCATGCTGTTATTCGCATCATTAAGTGGAGTCACGACAATGAGTTATGCTGATTCAGTCAATCCGAATGCTCCTGTTTCGATGATCGATAAATGGGACAAGACGTTCGCCGAGAGCCAGAAAGTCGATCATCGTAAGGTCTCGTTTCAGAATCGATATGGGATCACCTTAGTGGGCGACCTTTATCTCCCCAAAGATCGTGGCGATCGCAAGCTGGCGGCGATTGCCGTCAGCGGGCCTTTTGGCGCGGTGAAGGAGCAATCCAGCGGCCTGTATGCGCAAACGCTGGCGGAACAGGGATTTGTTACCCTGGCGTTCGACCCTTCTTATACGGGGGAAAGCGGCGGCTATCCGCGTAACGTCGCCTCGCCGGATATCAACACGGAAGATTTCAGCGCGGCGGTAGATTTCTTGGGGCTGCAAAAAGAGGTGGATCGCAACCGTATTGGGCTGCTCGGCATTTGCGGCTGGGGCGGCATGGCGTTAAACGACGCCGCGATGGATACCCGCGTCAAAGCGGTGGCCACCAGCGTGATGTACGACATGAGCCGGGCGATGGGCCATGGCGTAGGTGATGGCAAAGACCGTTATTCGACCGCCGACCGTCGTGCCGTTCTGCAGTATCTGAATGAACAACGCTGGAAGGATGCGGAAAGCGGAACGTTCGCACGAGGTGGCCATGATATTAACGTCGACAGCAATGGCAAGGTCAGCGCGGGTGAGCGCATTCTGCCAGAAACCCTGCCGGCCGATCCGCATCCGGTGCTGAAGGAGTTCTTTGATTACTACCGCATGCCGCGCGGTTTCCACGAACGCTCCGTTAACTCGACCGGGGCGTGGACGGCAACGATGCCCCTGTCGTTTATGAATATGCCGCTGCTGAGCTACGCCAGTGAAATTACTATCCCGACGCTTATCGTGACCGGTGAAAAAGCCCATTCACGCTATTTTGCCGAAGATGCTTATAAGGCGGTCGGCAGTAAAGAAAAAGAGCTGGTGATTGTCCCCGGTGCAAATCATGTGGACCTGTACGACAATGCGGCCGGTAAAATACCTTTCGCTAAGTTCGAACAATTTTTCAAAGCCAATCTGAAATAGCCCCTCTACTGACAACATTAAAAGCCGCCTATCTACGCGGGTGGCTTTTATTCTGACTTCCGTGAAATCTGACTATGTCTGCACTTAGCCAAACACCATCACCGAATAATCAGCCCGCTTACTGGAGCGGCATTTTTGCCATGACCCTGTGCGTCTTTGTGCTGATTGCATCGGAATTTATGCCCGTCAGCCTGCTTACGCCGATTGCCCGTGATTTAGACGTGACGGAGGGGCTGGCGGGACAGGGAATTGCCATCTCCGGCGCGCTGGCCGTCCTGACCAGCCTGACGCTTTCGACGTTGGCTGGAAATGTGAATCGCAAGTACTTACTGCTGGGGATGACGATTCTGATGGCCGTGTCGGGGCTCGTTATCGCACTGGCTTCCAACTATCTGATGTATATGGCAGGCCGCGCGATGATAGGTATTGCGATCGGTGGATTCTGGTCGATGTCTGCGGCAACGGCAATTCGTCTGGTGCCACAGCATCAGGTTACGCGTGCGCTGGCTATTTTCAACGCCGGCAATGCGCTGGCGACGGTAGTGGCAGCGCCGCTGGGTAGCTATCTTGGAGCGACCATCGGATGGCGAGGCGCTTTCTTGTGCCTGGTCCCCGTCGCGGCCGCGGCCTTTATCTGGCAGTGCGTGAGTCTGCCGGGTATGAACGGCAATAATAACCCTGCGTCACGCGGATCCGTATTGCGCCTGTTCAGTCGCCCTGTTGTCTCCATTGGCATGCTGGCTTGTGGCCTGTTCTTTATGGGGCAGTTTGCGTTATTTACCTATGTGCGTCCGTTTCTGGAGTTGGTGACGCGGGTTGATTTCTCTGGCTTGTCGCTAATTTTACTGGTTATCGGTGTGGCCGGTTTTATTGGCACGCTGGTTGTCCCGGCATTCCTCAATAGGAAATTCTATCTAACGCTGATGGCCATTCCTGGGCTGATGGCTGTCATTGCCATCGCCCTGATTCTTGCCGGGCATAACGTTTGGGCTGTCTCGTTGCTGTTAGGCCTCTGGGGCATGCTGGCAACCGCCGCGCCAACGGGATGGTGGACATGGATTACACGCACGCTGCCCGAGGATGCGGAAGCCGGAGGCGGCCTGATGGTTGCGGTGATTCAGCTCTCGATTGCCCTTGGTTCAACGGCAGGTGGCATGATGTTTGACAGCCTGGGATGGCGAAGTACTTTTGGCTTGAGTGGCTTATTACTTCTTGGTGCGGTAGCGATGGCGTTTCTTACGTCCCGTCAAAATAGCAATACGTACTAGCGTAATCAGTTTGTTCAAACGAGCTCTCAGCCATGGCAGTGAAAGCTAGCCGAAAATTCAAGACCGAACAGAAGTACGCGCGCGCCGGATTTTACCGGACAACAAACCAATCGATTCATTGTAATTCGAAGCGTTTAGGGATAATCAAGGATGTGGTAGGAAGAGAGGATGGTGCCGATAATAGGAGTCGAACCTACGACCTTCGCATTACGAATGCGCTGCTCTACCAACTGAGCTATATCGGCATCGAACCGGGCCTGCGGGGCAAGCCGGAAGTGCGTTGAACAAGGTAGACCTGCGCGCGAAATGAGTCAATAGCCGCCGGGGCGTTTGGTTGTTTTGCAAGCAGTGATACTGCCGTGCCCCCAAAAACACTCAGGGCGCAGCACGCTGCGCCCTGACATCTTTATGACCGCAATCCGGCCTTAGCTGCGCACCAGATCGTCGCCGTAGCCAATCCACTTGTAGGTGGTCAGCGCGTCCAGGCCCATCGGGCCGCGGGCGTGCAGTTTCTGGGTGCTCACCGCCACTTCCGCGCCCAGGCCGAACTGGCCGCCGTCGGTGAAGCGGGTGCTGGCGTTGACGTACACCGCCGAAGAGTCCACCGCGCGCACGAAGTGCTCGGCGCTGCTCAGCGAACGGGTGAGGATCGCGTCGGAGTGGTTGGTGCCGTGGGTGCGGATGTGGTCGATGGCCTGATCGATATCGTCCACCAGCAACACGTTCAGATCCAGCGACAGCCATTCGTCGTCGTAATCCTCCGCGTTCACCGGCACCACCGTCGCCGGGCAGCCCTGCAGCAGCGGCAGCGCGTTTTCCGCCGCGTGGAGCGTCACGCCCGCCGCCGCCATTTTGGCGCTCAGCGCCGGCAGGAACTCGGCGGCGATGCTGCGGTTCACCAGCAGCGTTTCCAGCGAGTTACAGGCGCTCGGGCGCTGGATCTTGGCGTTTTCAATCACCGTCAGCGCCTTGTCGAAATCGACGTCGGCATCCACGTAGGTGTGGCACACGCCGATGCCGCCGGTGATCACCGGGATGGTCGATTGCTCGCGGCACAGCTTGTGCAGGCCGGCGCCGCCGCGCGGGATCAGCA
>NODE_62_length_4000_cov_1.177134
CCTGCATACCGTCGAACAAAACCTCTCGCTGCTGGCGCCGCTGAACCTGCCCGCGCTCAGTGATCATGTGACCATGAGTTACGATCCGCAGGATTGGCAGGCATGTGAGCAACGGTTGCAGAAACAGGGCGTCACCGGCAGTTATATTGTGGTGCAGCCCACCTCGCGCTGGTTCTTCAAATGCTGGAGCGAAGAGAAAATGGCCGCCACCCTCACCGCCTTGCAGGCCGACGGCCACCAGCTGGTGATCACCTCCGGCCCCGACGCTAGAGAACAAGCCATGGTAGAGCGCATTTTGGCGCTCTGCCCGCCGCAGGGCGTGATTTCGTTAGCCGGCCAGCTGACGCTGCGCCAGCTGGCCGCCCTGATCGACCACGCCAAGCTGTTTATCGGCGTGGATTCGGTGCCGATGCACATGGCCGCCGCACTGCACACGCCGTGCGTGGCGCTGTTCGGCCCTTCCAAACTGACTTTCTGGCGGCCGTGGCAGGCTACCGGCGCCGTGATCTGGGCCGGCGACTTCGGCGAACTGCCCGATCCGGACGCCATCGATACCGGCACCGACGAACGGTATCTCGACCTTATTCCTACAGACGCGGTGATTGCAGCCGCGCGGAGCACGCTGGCATGAAAGCATTTCGTTTGGCGATCGTTCGCCAAAAATACCGCCCGGACGGCGGAGCCGAACGTTTCGTTTCCCGCGCCCTAGAGGCGCTGGAGCAACAGGATCTCGATCTGAACGTCATCACCCGCGAATGGCAGGGTGACGCCAATCCCAACTGGCATATCCACCTGTGCAACCCGCTAAAACTCGGCCGCATCAGCCGCGAACGGGGCTTCGCCGTGGCGGCCAGGGCGCTGTGGCAGAAAGAGCATTTTGATCTGGTGCAAAGCCACGAGCGCATTCCCGGCTGCGACATCTACCGCGCCGGCGACGGCGTACACCGCCGCTGGCTGCTGCAACGCGCGCGTCTGCTGCCGGAATGGCGCCGCAAATGGCTGTTCTCCAACCGTTATCACCGCTATGTGATGTGCGCCGAACGCGCCATGTACGCCGCACCGGAGCTGAAAGCCGTCATCTGCAACGCCGAGATGATCAAGCAGGAAATCATCGCGGACTTTGGCGTGCCCGCCGAAAAAATCACGGTGATCTATAACGCCATCGATAATCAAAAGTTCCCGCCCGCCGACGAGGCCCTGCGCCAACGTCTGCGCGAGCAGTATCAGATCCCGCAACAGGCGCACTGCCTGATTTTCGTCGGTTCCGGCTTTGAGCGCAAAGGGCTGGCGGCCGCCATCCGCGCCGTGGCAGCGACCGACAGCCACCTGTTGGTGGTCGGCAAAGACAAGGCCGAAAAACGCTACCGGGCGCTGGCACAGTCGCTGGGCTGCAGCGATCGGGTTCACTTTATGGGCGTGCAGAAGCAGACCTTGCCGTTTTATCAGGCCGCAGAGGCGCTGCTGCTGCCGACGCTGTACGATCCGTTCCCGAATGTGATTCTGGAAGCGATGTCGTGCGGCCTGCCGGTTATCACCAGCACCACCTGCGGCGGCGCCGAGTTTATCACCCCCGGCCAGAACGGCTTCGTGACCGATGCGCTCGACGTACCGGCCATCGCGGAGGCCATTCGCGCGCTGCCGCGCCAGGCGCTGGGATCATCCATGGGCGAAGCGGCAAGATTGCGTATTATGCCGGCTACGCCGGCGCATCTGTCCGAACAGCTTATTTCCCTCTATAACCGGTTACTGGATTAGCTATGCGTATTCTGATGATCATCGACGGCCTGCCGGGAGGCGGCGCGGAAAAAGTGGTGCTGACCCTGTGCCAGGGCATGCAGCAACAGGGGCATGACGTCAGTCTGATCTCGCTGCGCGACGTCTGCAATTACCCTATCCCGCCGGGCATTGATTATCAGGTGGTGGCCGATCGCAGCCGCGCCCCCTGGCGCAAGCTGACCGAGCTGTCGCGCCGCGCCGGCGCGCTGGATCGGACGATAGCCGAACACGAACGCCAACACGGCGCGTTCGATCTGGTGTTCTCCAACCTGCATAAAACCGATCGCATCGTCAGCCGCAGCAAGCGGTTGGCCGCGGATCGCCTGTGGTTCTGCATTCACGGCATTCTCTCCACCTCCTACCTCGGCCACCGCAAGGGCCTGGATCGCTGGCTGAAGCAACGCAAAATCGCCAACGTTTACCAGGGAAGAAACATCGTCGCCGTTTCACGGGCGGTCGGCGACGATCTGCAGCAGAACTTGCCGATCCGCCCGCGCCGGCTGGCGGTCATCAACAACCCGTTCGATATCGACGCCATCCAGCAACAGGCGGCGATGCCTTGCGAACTGGCCGGCCAGGACTATCTGGTGCACGTCGGCCGCTTTCACGCCACCAAGCGGCATGACCGCCTGCTGAAAGCCTATGCGCACTCCGGCATTCAGGCGCCGCTGGCCTTGATCGGCGCCGGGGACGACGCCAGAGTCGCCGAGGTCAAACGTCTGGCGACAGACCTGGGCATTGCAGAGCGCGTGCTGTTTCTCGGTTTCCAGGCTAATCCCTACCCGTTTATTCGCCATGCCTCGCTGCTGGTGCTCAGCTCCGACAGCGAAGGGTTTGGCAACGTGCTGGTAGAATCGCTGCTGTGCGGCACACCGGTGGTCAGCACCCGTTGTCCGGGTGGCCCTGCGGAAATTCTGGAAAAAGCCGGCATGGCTAACGCGCTGGCGGAATTAAACGAAGCGTCGCTGGCAGAAAAAATGGCGGAGATTTACGCCAATCCGCCGCAGATAAATCAACAGCAATTGCTGAGCTATGGGCTTGAGCCTATTTGCCGCCAATATCTGGAACTGGAAAGAAAATAATAAAGAATGAAATAAGGCAGGGGATGCCTGCCTTATTTTCTTCGCTAGCTGAGCGCCTGCATTTTCTGCCAAACCTCATCGACAGAAACATCCTCACAGTGCCCCGACTCACTCTGCAAAATATGATGACGGCCGGTCCATGGATGCCAGGACGTTTTATCGGTATCGCCAAAGAACACCACCATGTCCTTATTCAACGCGGCGGCAAGATGCATCTGCCCACCGTCGCTGCACAGCACCCGGTCGCATAAATCAAACCCGCCCAACAGCTCACGCACCGACGCCGTCGGATAAAGCGCGACGCGTTCGTTTTGACACAGCGCCAGCAGCTGTTCGGCGCGCTGCTGGTCGCCGATGTCGTCCGGCGCCAGGGTGCCCTGCGGCGACCAGAAGATCAGCACGCCGGTGTGGGGATCGGCAACCAGACGGTTGATGATTTCGGCATAGCGTTCAACCGGCCAACGCCTTTTCGGGCTGCGGCTGCTGATATGCACGGCGCATACCCGTTCGACCGGCGGCAGACGCTCCTGCATCCGTTGCGCCGCCAATTGCCGCTCTTCAGGCGTCAGAAACACCCGCACCGGCGGGATCGGAATGGATTGATCGGTTATCGCCGATAAATAGCTGTAGGTATGTTCGACCTGATGTTGACCGCGGAAATCGTCCTTGCGGAACGGGCGATGAATATCTTTCGTGCCCAAATCGGCGCCGATGATATGGGTGGCGCCGGCCATTTTCGCTAAACGCAAACTGTATTTGCAAGGCACCGGGTTGGCCAGAATGACCGCATCGAATTTTATTTTGCGCAGCTTCAGGAAGATCATCAGACGCTCGAAATAAACGCCCAGCGTAGTCTCATTTTTCGCCTTGTGCTTGGCCTTTTTATAGACAAAGACTTTCTCGAGATGAGGGTTGTTTTTAACGACGTCTTGGCTGACTTTATTGATCAGCAGATAAACTTTTGCGTCCGGATAGGCAATTTTCACCCCTTCAATCAAGGGCGTGGTGCAAACAAGATCGCCGATGTTATCGCGGCGAATAATTAAAATATTCTTCATTCCGAGCCTGTCGGCGAAATCGCTCGCCGGTTGTCTGAAACTGACACCCAAGGTTACCAAATTAGCGCCTTTCCCTTCCAGTTA
>NODE_64_length_3951_cov_1.523884
GATTAGCCGGGGATGCATCGACAAAAGTCGTGATTAAGTTCCGCAACTCAGCAATCGATGAGTGCGCTGAATCCATCCGCTCTATCGGCCTATCAATCAAAGGGGAGTGATAGCCATGAAAGACACAAGTTTTACTGATTGGATGATTATCGGCCTGATGGCTATCAGCTACCTGTTCATTTTGTCTCACGCGTGGAAGTGGCTGATACAGATTCTGGCCAACAGGTTCGATCGGTTTTTAAACCGTAACAGCCCAAAACAATTAGCTATCAACGCACTGTGCGATGCCTTTGAATTGCAGAAAATGAAGCAAGGCGACCGCATAACCGCGAAAACAGTGAACGGTCTGTGCATCAGGATATCGCGGGAGCCACGCGAAGAGGATAGATCATGAACTATCAACTCATCTACGCAGATCCGCCTTGGCAGTACGGCAACAAGATCAGCAACGGCGCCGCCGGCAACCACTACAGCACGATGACGCTGCAGGACTTGAAGCGGCTTCCTGTGTGGTCAATAGCAGCAGAAAATAGCGTATTGGCAATGTGGTACACCGGCACGCATGCAGAGCAGGCGAAGGAGCTGGCTGCGGCATGGGGATTCGACGTGCGGCAGATGTTCCTGTTTACCTGGGTGAAGTTCAACGAACTTGCAGAGCGTACCGTCAACGCCGCTATCGAAGATGGTTTGGTCGACTTTTACGACTTTCTCGATCTGCTAAACGGCGTGACAAGGATGAACCCTGGGAATTACAGCCGCGGCAACCAAGAATCAATGCTCGTTGCCGTCCGCGGCTCCGGACTTGAACGACAGGATGCATCTGTGAAGCAGGTGATCTATGCGCCGATAAGCCAGCACAGCGCGAAGCCCTGGGAGGCTCGCCACCGGATTGAACGTCTGTACGGTGACGTGTCACGAATTGAACTTTTCAGCAGAGGTGACGCGCCAGGATGGCACCATTGGGGTAACGAATGCCCACGGAATGACGTCGAACTCCTCCCCGGCGGTTTTACCATACCAGCAGCAGTGAGGATCGCATCATGAAACACAACCGTGATGATGTTATGCAGATCGTGAAAAACAACGAGAACATCGGCTATGCAAAGATAAAGGAACTGTACGAGATGGCACACAAGCCAATCTCGTCACATGCCCTTAGCCGCGCGCTGGCGACGTTGGTTGACCACCAGCTTATCGAGCGTAAGCTCCACGGCAATCAACCATGCACTTACGCGTATTCCGGCGGCAAACGCCGGTTCTCGCAAAGCCCCAAAATAGCCATGTTCGATCAGTGCCTGGCATCAGTCAGCGCACGACAAAATTGATTTCTATTTTACCCGCTCCGCATCAATCCACCCATCCACCATATTGGCCCATTGCTGCAGCATACCCCGGCGCTGTTCGGCATACTCTGCTTTGTTGTATACCGCGCGCACGCCGCGCTGCTCATGGGCCAAACACTTCTCAATCCAATCCGTATTAAACCCCTCTTCATGCAACAGCGTGCTGGCAGTTCTACGCAGATCGTGAACTGTGAAGTGCGCTATTTCTTTTCCTGATTCCCTGATTTTTTCGTTTGTCGTATTGATCACCCTATTAAGCGCCGAGTTTGACATAGATTTTCGTGGGTTATACCTGGCCGGCAGAATGTAATCTGAACCACACGCTGCCACTTGCAGTGCAATCATGATGTCGATCGCCTGCTGGGACAGATAAACAACATGCGGCCGCCCTGCCTTCATCCGTTCCGCTGGTATCGTCCAGCGCGATGAAGAAAAATCGACCTCCTTCCAGGTGGCGTCAGTCAGCTCTCCCTTGCGCACCATCGTGATCAGTATCAGTTTCAAAGCCAGCTTTAATGAAGATGCGGCGCCGGTAGAGTTTAGGGCATTGAAGAACAACCCGATCTCATAAGGCTCCAGCGCGCGATCGCGTTCTTCAAATGTGGCAATGCTGGAAGCTTTGATATTTGCCGCCGGGTTTGGAACTGCGTGGCCGCGGTCAATAGCATGGGTGAAAACGGCACTGACAATTTCCCGCACCTGGATCGCCGTCGCCCTGGCGCCGCGGTCGACTATCTTGTCGCACAGTGTGCGGAGCATTGGCGTAGTGATTTCATGCAGAAGTTTTTTCCCCAGCGTTGGCAGGATGTCTCTGTCGATCACTGCCTGTTTCATCGCCCGAGTGCTATCTGCAAGGCGGACGTGTTTCATATAGGCGACGGTATAGTCTGAGAAATTTTCCGCCCCCTTAATTTGCATGATACCGTCGCGCTTGGCTGCAGCCGGCGACTGGCCTGCATCCACCATCTTTTTGGCGGTATTGAGTTCGTCGCGCGCTTCAGCCAATGTGATACCGTCAGCACCATATCGGCCGATCGTCAGCGTCTCGCGCCGGCCATTAATTCGATAGTCATATCGGAAGGAGACGGAGCCGCTTGGTTGCACGGCAACGTAGAGGCCATCACGATCGGTGACTTTATAGAGCTTCTCTCTTGGCTTCAGGTTTTTCAGTTTCGTATCTGTGAGCATGACCGCTTCTCTCTGCTGTGCTTGATACCGTCAAAAATGACCAAAAAGGTGGTGAACGGATTAGGCCGAGAGTACAGCGAAAATGGATATACCGTCAAAGGTACCGTCAAAAATTAAATGCTTTCAAAAATAGTAATTGATAGTCAGAAAGAGAAAACCCCCGAACAGCTAAGCCGCAGCGGGGGTTTTTAAATAATCACTGATAGTCAGTAATTAGCTGTTCATCATTCCCACTCGATCGTCGCCGGCGGCTTGCCGCTAATGTCGTACACCACGCGGGAGATGCCGTCCACTTCGTTGATGATGCGGTTGGAGACGCGGCCGAGGAAGTCATACGGCAGGTGCGCCCAGTGCGCGGTCATGAAGTCGATGGTTTCTACCGCACGCAGGGAGACCACCCAGTCGTATTTGCGGCCGTCGCCCATCACGCCGACCGAACGCACCGGCAGGAACACGGTGAACGCCTGGCTGACTTTGTTGTACAGGTCGGCCTTGTGCAGTTCTTCGATGAAGATGGCGTCGGCGCGGCGCAGCAGATCGCAGTACTCTTTCTTCACTTCGCCCAGCACGCGCACGCCCAGACCCGGGCCCGGGAATGGGTGACGGAACAGCATGTCGTACGGCAGGCCCAGCTCCAGGCCGATCTTGCGCACTTCGTCTTTGAACAGCTCTTTCAGCGGCTCGACCAGGCCCAGCTTCATCTCTTTCGGCAGGCCGCCCACGTTGTGGTGCGATTTGATCACGTGCGCTTTGCCGGTGGCGGAAGCGGCGGATTCGATCACGTCCGGGTAGATGGTGCCCTGTGCCAGCCATTTCACCTGCTCTTGCTTGCAGGCTTCTTCGTCGAACACTTCAACGAACACGCGGCCGATGATCTTGCGCTTGGCTTCCGGCTCGTCCACGCCCGCCAGTGCGGTCAGGAAGCGGTTTTCCGCTTCGACGTGCACGATGTTCAGGCCGAAGTGGTCGCCGAACATTTCCATCACCTGCTTGGCTTCGTTCAGGCGCAGCAGGCCGTTATCGACGAACACGCAGGTCAGGCGTTTGCCGATGGCGCGGTGCAGCAGCATCGCGGTCACGGAGGAGTCGACGCCGCCGGACAGGCCGAGGATCACGTGATCTTCACCCACCTGCTCGCGGATGCGCTCGACCGCATCTTCGATGATGGTGGCCGGGGTCCACAGGGCTTCACACTGGCAGATGTCCAGTACGAAGCGCTCCAGCATGCGCTGGCCCTGGCGGGTGTGGGTCACTTCCGGGTGGAACTGCACGCCGTAGAAGCGTTTTTCTTCGTTGGCCATAATGGCGAACGGGCAGGTGTCGGTGCTGGCGACGGTCACGAAGTCGGACGGGATCGCGGTCACTTTGTCGCCGTGGCTCATCCACACGTCCAGCAGCGGTTTGCCGGCCGGGCTGATGG
>NODE_65_length_3943_cov_1.213840
GGTTATGACTCATAAAAATTAATGATGTATTGGCGGACGGACGGCTAAGGTGAGGTGGCGTGGGTTTGGCGGTACGTGAACCCTTCATGTGCCGGTTTTAGCGCATCTGTCACGATGCGCCGCCAGCCGGCCAGGGAGGGGAATTGTGGACGTTGCGGGTTTAATGAATGTTAAGACCGTAGACGAACAGCCACGAAAACAGCAGCGCCAGCAGGCATGCCATAAAAACGATGGAGATCATTTCCTTCACAACTTCATTCCTTTTCCCGTTGGGCTAAATTTACTTCTCTTTGTTTTTGCGCGAAATTTTAGATCGACATGGGTAAAAATCCTAGTTTTAATCGTTTTTTTCTCCCCCCTTGCGGCGTAAGCCGCTTCGATAAGGCCGTGGCGACGCCGGAAAACCGGGAACGCTAACTCGTCGTCGCCATTGCTGAACGCCTGAGGCTGACTATAGAAAATGGGGACTGCGTGGCGTCGAAGGCAGCCGGGCACGTTCCTTAAGGGGGCTGTTCATCTACCTGCGGTGCTTTACTATGAGATGAAGGAGTCGGCAATGAGCACGCAACCCATTATCGTGCTGGTACGCTGATTCTGGGACGGCGTCGCGCAGGGGATATTCGGCGATTCATACGGTGGAAATGCGTTGACCTCGCTGGTTTCCATGCCGATGAGGTGGCGGGTTTGATTGATGAGGCGGCCGGCGCGAAATACAGCAAGGGCAGAAAGGGTTTTCGGACTAAAAGATGACATTCTGCGGCAGGCTATCCCTTCGCTGATATCGCTATCGATATTAATAATCAACAGCATCATCGACACGCGGCGGCGGCAATAATGGCGTAGATGCCTGCCTTACGTATATCGCCTTAGCGTCCGTTAACGCCGATCATTTCTATGGCTGCACGATGCAACCGCTGAAAATAATCATCGGGCTGTTTTTCTATCTCCTGGATAAGGCTGGCGAGCAGGTTCTGTTTGGTTATCGGCTTGTTGGCGGTCAGCACCAGCAGCACGTTTTTGCCAAGCAGGCAGCATATTTGCTTATGGTATTCATCAACATCGTGCTTGTTGAGGCCATAGAGGGTGTAATCGATCATGATGTCTAACCTGCTGACAGGTAAATGCCCGCCGCAGCGGGCTGAGAAGCCATAGAAAAATAAAATGAGGCAAATTTCGCTTAGGAAGAGACTTAAGCGACGGGGTAACGATAACTGAATGGGAATATTCCTATCAAGCCGTGTGGGCACAGAGGCGAATGTTTAGGAATAACCTCAGAAGAACAAATAATAGAGACGGCCGTTCTGGGGAATCTGACTTATTATTGATATTGCCATTGCCTAAAAATCAAACATAGGTGATGTAAATATATAATGCGAAAAAGAAACAGCCGGAAAACGGCGTTTTCCGGCTGTGGTGACATTAACGCGACGTTATTCACACGGTCTGTTTGCGAAACAGTTCGCGGAATACCGGATAGATATCGTCCGGTTCGCGGATATGCTGCATGGCGAAGTTATCGAATCTTGCCTGCAGATCCTCATATTCGCGCCACAGCGTTTGGTGAGCGCGGCGAGTGATTTCTATGTAGCTGTAATAACGCACCATCGGCAGGATCTTCTTCGCCAACAGCTCATGGCACAGCGGTGAATCGTCGGCCCAGTTGTCGCCGTCCGACGCTTGCGCGGCGTAGATATTCCATTGCGCCGGGTCATAACGCTCTTCGACCACGTCGTTCATCAACTTCAGCGCGCTGGAGACGATGGTGCCGCCGGTTTCCTGCGAATAGAAGAACTCCTGTTCGTCCACCTCTTTCGCCTGGGTGTGATGGCGAATATAGACCACCTCGACGTTCTTGTAGGTTCGGCTCAGGAACAGATAAAGCAGAATGTAAAAGCGCTTGGCCATGTCTTTGGTCGCCTGATCCATCGAACCGGACACGTCCATCAGGCAGAACATCACCGCCTGGCTGGAAGGCTCCGGCCGGCGCTCATAGTTTTTGTAGCGCAGGTCGAAGGTATCGATAAACGGTACGCTTTCGATTTTCTTGCGCAGTTCGGCAATTTCCTTGCGCAGCCGCTCCTCTTCCAGCAATTGCACCGGTTCGGTGTTTTCCAGCTGGGTCAGCGCGTCTTCCAGCTCGTGCAACGCGCGTCTTTTACCGGCGGTCATGGCGGTACGTCGCGCCAACGAGTTCTGCAGCGAACGCACGACGCTGATGTTGGCCGGCACGCCGTTGGCGGTATAGCCGGCGCGATGGGTTTTGAACTCGGTCAACTGCTTGTACTGATTCTTTTTCAGGTTGGGCAGGGCGAGATCCTCGAACAGCAGATCGAGGTACTCGTCTTTGGAGATCTGGAAGACGAATTCATCCTGGCCTTCACCGTCCTGGCTGGCGTTGCCCTGGCCGCCGCCACCGCCTGCGCCGCCCTGAGGCCGCTCAACGCGATCGTTCTGCACGAAGTGGTCATTGCCCGGGTGAACGCGATGGCGAGTGCCGCCGCGCCCCTGATGAAACATCGGTTCGTTGATATCGTCAGTGGGGATGGAGACCGACTCCCCGCTGTCTACGTCGGTGACCGAACGCTTGTTGATGGCTTCGGCAATCGACTGTTTGATTTGCGACTTGTAACGGCGCAAGAAGCGCTGGCGGTTCACCATGCTCTTGTTTTTGCCGTTCAGCCGCCGGTCAATGAAATAGGCCATACTTCCCCCAAACGACGTTGCCAACTCTTCATGTCCCGGCCGCGACAGCGCAATATGCCAGCCCCTCCCTGGGCTGCGCTGCAACGTCCATGACTGTGGACATGGCCCTGATAATGCCGCTTACCTGAGGCGTTATGAGGATTTTCTGACCCGCAGATACCATTCACACAGCAGGCGAACCTGCTTGCGGGTATAGCCTTTCTCCATCATGCGGTCGACGAAGTCGTCGTGTTTCTTCTGCTCGTCCGTCGATGTTTTGGCGTTAAACGAAATGACCGGCAACAGCTCTTCGGTATTGGAGAACATTTTCTTCTCGATCACGGTGCGCAGCTTCTCGTAGCTGGTCCAGTTCGGATTACGGCCGTTGTTGTTGGCGCGGGCGCGCAGCACGAAGTTCACGATTTCGTTACGGAAATCTTTCGGGTTGCTGATGCCGGCCGGTTTCTCGATTTTCTCCAGTTCGGCGTTCAACGACTCGCGGTCGAACAGCTGACCGGTGTCGGGATCGCGATACTCCTGATCCTGGATCCAGAAGTCCGCGTAGGTCACGTAACGGTCAAAAATGTTCTGGCCGTATTCCGAGTAGGATTCCAGATAGGCGGTCTGGATCTCTTTGCCGATAAACTCGGCGTATTTCGGGATCAGATAGCCTTTCAGGTGCTCCAGGTATTTCTCGGCCAAATCCTGCGGGAACTGTTCGCGTTCGATCTGCTGCTCCAGCACATAGAACAGGTGTACCGGGTTGGCCGCCACCTCGGCGTGATCGAAGTTGAATACCCGCGAGAGGATTTTAAAGGCGAAACGGGTGGATAGGCCGTTCATGCCTTCGTCAACCCCGGCGTAGTCGCGGTACTCCTGATAGGACTTGGCTTTCGGATCGGTATCCTTGAGGCTTTCGCCGTCATACACGCGCATTTTCGAGTAAATGCTCGAGTTTTCCGGCTCTTTCAACCGCGACAGCACGCTAAAGCGCGCGAGCGTTTCGAGGGTGCCCGGCGCGCAGGGCGCGTGGGTCAGCTCGCTGTGATCCAGCAGCTTGTCGTAAATCTTGATCTCTTCCGACACGCGCAGGCAGTAAGGCACCTTGACGATGTACACGCGGTCGAGGAACGCTTCGTTGTTCTTGTTGTTACGGAAGGTCACCCACTCGGATTCGTTGGAGTGCGCCAGAATGATGCCGTTGAACGGCAGGGCGGAGATGCCCTCGGTGCCGTTGTAGTTGCCTTCCTGGGTCGCCGTC
>NODE_66_length_3923_cov_1.084728
GGTGGGCTTCAGCAAGCCAGGGCGCGCCACCGTCTATACGCACCCGCAGCGGCTCTGGCAATCGACGACGGCGGCATAGCGCCGCCGGATAAGAATCGACTATTCTCAATAGCAGGACACCAGGAAGCACCCACGTCATGATAATTCGCCCGAACCAGAACTGGTTTTTTCGCCTGTTCGCCTGGCACGGTTCCGTGCTGTCAAAGATCACCTTTCGCCTGTCGCTGAACGTGCTGATGTCGATAGTGGCGGTGATCAGCTATCAATGGTACGAACAGCTCGGCGTGCATTTGACCATCGCGCCGTTCAGCCTGCTGGGTATCGCCATCGCGATTTTTCTCGGCTTTCGCAATAACGCCGGCTACAGCCGCTTTGTCGAAGCGCGCAACCTGTGGGGCTCGCTGCTGATTACCGAGCGATCCCTGCTGCGCCAGATAAAAAGCCTGCTGCCGGACGAACCGGCGGTGCACCAGAAGGTCGCCAAGCTGCTGATCGCCTTCAGCTGGAGCCTGAAGCATCAGCTGCGCGCCACCGATCCGACCGCCGATCTGTACCACAACCTCAGCAGCAAAGAGCTGGCGGAGGTGATCGCCAGCCCGATGCCGACCAACCGCATCCTGCTGATGCTGGGCCAGGAGATCGGCAAGCTGCGCCGACGGGGGCTGCTGAGCGACATCACCTTCGAGCTGCTCGACAACAAGCTGAGCGAGCTGTCCCACGCCCTCGGCGGCTGTGAACGGCTCGCCAGCACGCCGGTGCCGTTCGCCTATACCCTGATCCTGCAGCGCACCGTTTACCTGTTCTGCAGCCTGTTGCCTTTTGCCCTGGTGACCGATCTGCATTACATGACACCGTTTGTTTCGGTGTTCATTTCCTATACCTTCTTATCCTGGGACTCACTGGCCGAAGAGCTGGAAGATCCGTTCGGCGTGTCGGCCAACCATCTGCCGTTAAACGCCATCTGCAACACCATCGAGCGCAACCTGCTGGAAATGAACGACCAAAGCCCGCTGCCGCCGCCGATGAAACCCGACGAGCACTTTAATTTGATCTGATCGATTTCACCCGAACACACTGGAGCCGAATGCAATGAATGCAAATAACAACCCGCCGCAAGCCGTATTCACGCCGGTAACGCGCCATGCCATCTTCATCGTCGCCACTCTGTCGCCCGTTCCCGCCCATCTGGCGGCGGTGCGCGCCTGGTGCGGCGACATCGCCGCCGTGGTGCGTTCGGTCGGCAAACGCGCGCCGGCGGGCAACCTCACCTGCGTTTGCGGCTTCGGCTCCGAAGCCTGGGATACGCTGTTTGGTGCCCCGCGCCCTCGCCAGCTGCATCCGTTCAGCCCGATCGGCAGCGGGGAACGCGTCGCCGTCGCCACGCCCGGCGACATCCTGCTGCATATCCGCGCCGATGAAATGGATCTGTGTTTCGAACTGGCCTCGCAGCTGGTCGGCAAGCTCGGCGATGCCGTGACGGTGGTCGAAGAGGTGCACGGCTTCCGTTACTTCGATCAGCGCGCCATGATCGGCTTCGTCGACGGCACGGAGAACCCGGAGGGGCACGAAGCCTTCGACTACACGGTGATCGGCGACGAAGACGCGGCGTTCAGCGGCGGCAGCTATGTGCTGGTGCAAAAATACCTGCACGATATGCAGGGCTGGAATTCGCTCAGCGTGGAAACGCAGGAGAAGATCATCGGCCGCCATAAGCAGTCCAACATCGAACTGGATGAAGCGGTCAAACCGTCGTCATCGCACAGTTCGCTGACCACCATCACCGACGAGCAAGGCAACGAGGTGAAAATTCTGCGCGACAACATGCCGTTCGGCCGCCCCGGCCTGCGCGAATTCGGCACCTACTTTATCGGCTATGCGCGCTCCCCGCAGCCAATCGAGCAGATGCTGGAAAACATGTTTATCGGCCGCCCGGCCGGCAACTACGATCGGCTGCTCGATTTTAGCCACGCGGTGACCGGCACCCTGTTCTTCGTGCCGTCCGCCCCGCTGCTGGAAGCGCTGGCCGATCGCAGCGGCGCCGAACTGCATTAACCCTCCCTTCTGCGGCAAAGCCTCCCCCCGCGACTTATACTGAATTAACGTTGCGTATTGAGGGGAGGCACCATGCCGCTCAAATTCAAACGTTCGGAAAGGCTCTCCATCGGCACCGAAATAGAGCTGCAGCTGGTCGATGACAAGCACTACGATCTTACGGATCGGGCCGACCGGGTGGTCAGCGCGGTCGGCGACCGCCGGCGCGTCAAACATGAGCTCACCAAATCGATGGTGGAGCTGAACAGCTCGGTGCACCGCGATCTCGATGAGCTGCACGCCGAGCTGCGCGCCCTGACCCATACCGTCCGGCGCAGCGCGCAGCGCCTGGGCTGTGACGTCTGCGGCGGCGGCCGCCATCTGAGCAACGACTGGCGCAAGCAGGTCATCAGCGACAACGCGCGCTACAGGCAGCTGGCCAGCCGCTTTGGCTATCTTTCCAAGCTGGCCTGCGTGTTCGGCCAACACATCCACCTCGGCGTCAACGACGGGGACGAAGCGATGTACCTGTGCCATGCGCTGACGCCCTACTTTCCGCAGCTGATCGCACTCAGCGCATCGTCACCGCTGTACCAGGGCGTCGATACGCGCTTTGCCAGCTCCCGTTTCAGCGCGCAGAATTCCTTCCCCAACTACGGATGCCTGGAACACATCTACAGCTGGCGCGAATTCAATGCCTACTACGAACGGCTGAACGCCGCCGGCGTGATTGAAAGCATCAAGGATATTTACTGGGATGCGCGGCCCAAACCGGAGCTGGGCACGGTGGAGATCCGCATCTGCGATACGCCGCTGCGCCTCGCGCATGCCGTGCTGCTGGTCGGTTACTGCCGTCTGCTGGCTGATTTTCTGTTGCAACACCGCACGCCGATCGCGCCGGAATACGATGCCTTCACCAATTACAACAAGATCAACGCCTATCGCAGCGGTTTCGCCGCCGAATACGTCGATCCCGCGACGCTGCGCCGCAGCAGCCTGACCGCCCATATCCTGCACACTCTCGATGTGCTGAGCGAGTTCGCCGAGCGACGGGAGGATCGGGCCGTGCTACAGGCGATCGAGCACCATGTCCGCCAGGGCATCAGCGATTCGGAGCATATCCGCCAGATGTTGCACAACGGCCTGCCGCAGGCTCAGGTGATCAAGCGCCTGTGCGATGAGCTGTTGCAACCGGCAAGTTAAGTTTCGGCTATCGATTCCATACGCCAAAGCCGCTGTTCATTATGTGCTCTTTCGCTACAATCGTGAGCACTGACATTCATCGTATCGAGGACACCATGTACAACTTCTCCCGCTATCAGGCAAAAGAACTGGCGCTGGCTTACATGAGCGGCAAAAAACACGATCTGTCGCCGCAGGAATTTTTGCAGCAGCTGAAAAGCAGCGAGCGATCGTTTGAGCACCTGCTGAAACACGGCAGCGAAATGCCGCGTGACGTGCTGGTTAAAAGCTTCTGAACGGCCGGTTGCCGGCCACTTTCCGTTTACGCCGCCGGTGGCGAGCCTGCAGGCCCGCGCATTCCCGGCCATTCATTCCCCTCCTCACCCTGCCTCAATTCGTCCTCACAGGCGAAAATCCGATAAATTCGCTCTTAAAGGCGAATTATTGACATATTCGCATCCAGGTGCGAATTTATAGTCATCCTTCTATAAACATCGGAACATGTCATGCCGACGCCAATCAGCGTAATCAGCGGCGATCTGGTCGATTCCCGCCGATCAGACACCGTCAACTACCTCAATGAGCTGCATAGCCTGCTCGATCGGCTGCGGCGCGACGGGCGGCTGCATCAGGTGGAAATCTTTCGCGGCGACGCCTTCCAGGCACAAGCCGCCCCGGAGGACGGGCTGCTGCTGGCGGTGTATATTCGC
>NODE_67_length_3921_cov_1.431188
TGTCATCTCTAAGAGATGATTGCAATTATCTTCGTTTTAATGATTGCCAATGGGAAGATAACCCTGTTTCGCCAATTTGTGATTTTGCCGGTGGCATAGAAAACTATTTCGTCAATTTGCATGCTGAATATAATGCGCATTGGGATGTCTCTGGAACTGAAGGCTGTACTCTTTTTATGCAGAGAAAAGGGACGATCAAAGTCAGTGGCGGAGGAAGTGATGAAATTAAATATCTTTTGAAGCATGTTTATGGTGAGTTTTATATTGATTCGCACCGGTGCAGCCCCGCGAAAAATATAAAGATAAAAACAGGGACGAACAGCAAGTTCACTTTCAAAGATGTAACTATTGATACAGTTGATGCAATATCCACCTCAGGATTTAAAATTTTTAAAGACTGCATCTTTAATTCAATTGACTGGTCGAACCTTGATGGTGACGTTATTTTTGAAAACTGCCGAATCAAAAAGTCATTTTTTGCCAGGTCTGGTTCAAAGAAATTGAGGATAAGAGTTATTTCTTCTATTATCGACGGAGATGTTTTTATTGACCCAAAAGTACCGAATGTGCTAATTGATGATTGCATGGTTGCAGGTGATGTCCAATTTGGTTCAAAAAATGGGATGTGGCTAAATAATAATGTCGTCGGTAGATTTACCGTTCTTGGCGTAGAGTCACGTGTAATTATCCCTTCGATAAGACGCTTATTACTGCCAGGACCACCAAAGAACGGCCGCTTTTCTGTTGGTGATGTTATCGATAACTCCTTACCACAGAGAGGTAGTTTCATGGGGTGGGTATGTGTTGAAGCTGGCAGCCCGGGGATTTGGAAGGGTTTTGGTAAAATAGACGAGTAAATATTTTCATTTTTAGTGATATTAAATGTTCAGCTAATTTCTCTATATATCTGTGTATCTTTATGATCTTTTTATTTGTTGAGCAGCGTGTAATGCAATTCATTACGAAGGAGTGCGTTGAAGATTGATTTCTGCTTGTTTAAGTGTATGCTGAATTAATGGACTTATTACCTTTTATTATCGCTAAAGAGTGTCCGATGTTAATTTGACGAGAGAATGTTCCTGCTAACGCATTGTTCTCTCGTGTACCCCTATATCGAAATTGATAGGCGCTATTCCTCCCCCTCCCTCCCTCGTAAGAAATAACATCTTTCCTGTTACTTATCTATCCCCAATGATAACGTTTTTCCCTTGATACTGATGATGTATTTCCTCTCTGCGGTGTTCGTTTTTTTGAGCTGCTCGTAAATTTCTCAATGTTTATTTTGTATGCGAAGCGAATCGTCGGTTACCGTTTGCGACTTATTTCTTTTACTCCCTCCATTGTGCATCTTAATAAAGATCTTATTCCCCGTCCATTCTTTGCTGTTTCCCCATTTTTATTTAAAATCTGCTCATGATTTAATACCATATATCGCGTGCTTTTAGAGAGAAGCGACCATTCATCGTAATTAAGCTGATGCAAAATTTATTCATAAATCATTTATATAACTCTTTAGGTTTGCTCTCCTCTATCAGGGAAAGGGGGGGATCTCTTTGGTAACAGGCCGAGACCGGCATTTTTATTTTTAAATAGTTGCGTGAGTGATTATGTCATCGAGAAAATATATTCTCGGCACAGTTTGACCCCCTTGTAACGACATGGCGGAGGTCAAATTTATTTTTCATTGAGTTCTGTGTTTACACCTCGAGATTATAATATTGTATTTTTTTGATTATAGCTAATTATTTACCTGCTACCTATTTTCAGTTGAAGTTATGACTTATCTCTATTCTATATCCAGAATATAACTTGTGTGAAAGTCTTTTAGAGGTAATGCATTGTGCTGACTTCAGGATGTTGATGCTCAGTTTTTTTGGTGTATTTGTAGTGTTGCTATAGTTTTAATTGCTTATTAAAATCATTATAATTTATTTTATTTATAACTATTTTGTTTTTTTTATGTGATCTCAGTGTTTTTATGGATTTTTCTTGTTTGGGAATTTTGTGAGAAAAATATTATCCATGTTAACTATATGGTTTTTGTTTGCTAAAACCTTTCGCCGTCTGCCTTGACATAACCTGAATCTTATCCTTTCTTTTAATTCAGACAGCTTTGCTGTCTTTGTTTGGGTATAACCAGTCGGAATGCATGTTTAGCTGCATTATTAATGAGTTATATCTCTTTTATGCTTCCGATTTTTTTATGGCTTCTCAAGTTAGTCCTCTAAGGGGGGAATCATGGCTTCATTAGCGTATCAGAAAGAAGCAGCAGCTATTTTATACGCTGTTTTAGGGAAAAGCGCGTCACACGCTACGTTCGACTCAATAGGTGCGCAATTGCAGCGAGGTGAACTATCTGCCTCAGCATATGTTACTACCTTATTGACTTCTGCGGATGGTGTAGCCCTCTTTAACGGTTTATCAGATTTAAATGCTTTACAAATTGTTTATACAAAAATTTTTGGCTCTGCTGCACCCACCTCAACTTTGCAAGATTACCTGACGGGTAGTACTCTTGCCGAGGCAATGGCTAAAGTTGTAAATCAGGTTCTTGATTATTCGGGATTTGACTCTACTCTATCCGCTGCGCAGGCTAGTCTTGATCAGCAAGTAAATGCTGTTCTGTTCCCGTCGGTAAGCGCCGCTGCCCTTGGGCAAGGCGCCTCAGACGTGCAGGCTATCTATTATGTTACTGGGGCGGCTCAATCTGCACTTGGCATAAACAACTATGGAGCGGCCATTAATGCCGGTACGAAAACCTTCGTCCAGGTAGCGCAAGAAATAATTTTCTCTGCAAATCTGACTTCTCTTAGCAATACCGATTATGTGATTCGTTTATTTAAATGGGGTTACGAAAGGTCTCCCTCTGCGACCGAATTATCTAACTATGTCACTGAACTGACTGGAGGGACTTCTCGTGCAGAAGTTCTGATTCAAGTGATTGATTCTCTTCGTGGTACTGTTGCTTCAGGCGATACTACCGCGCAGCAACATTTCAATAGCGCGACTATCAGCTATCAGCCAGGGCAACTGCCTTCATTAAGTTATCAAGAGCAGGTTTCTGCAGTTTATCTTGCAGTTCCGCAGCGTGATATTGATGCTCGTGGATTAGATGATTGGAGTAAGTATTTATCGAAAGGAGCGATGACTTATAAAGGATTTATTGGGACCATATTGAAATCAAGCGAGTTTCAGAAGAAAGGTGCCCAACTAACGGGTGATGACTTTATACAACATGTTTACACTGGGGTACATGGTGTAGCTGCTACAGCCGCGCAGCTTTTGGTGTATAGCTCGTTAGGATCTGATAAGGCACTTATTACTCAGGCTATTATTAACGATCTGCGTAACTCGACGGCTACAGATAATATTACTGTAACCCAGCAGCATGGTTTCGAGTTCGATATCGGTACCAGCCTGCTGTATAAAACCTCCGCGTCTCTGACGGCAACGGCCGCCGGCGGTAACGCAACCGGCACCGTCAACACCGGTACGTCGCATCAAATCAGCAACGCCGAAACAGCGGTACTCACGAATGTGCAACTGAACGCCAATGCCGCCAGCATCGTGAACCTGAAGTTCGCCGACCACCTGGCGAATCTGACCATCAACGGCACCAGTGCAGCAACGGTCAACCTGTCTGACAACGGGGTTAACCCTGGTGTCGATATTACCGTTAACAATGGCAACGTGATTCTGAACGCCAGTTCCGGGAATGACGATGTCATCGTGACGTCGACGGCCAATATCGCCACGGGCACCGGCGACTTTAACCTTGGCAACGGCAACGACTCGCTGAAATGGGCGGGGAATGCGGCAACCGGCGCAGCCAACACCGTCGGCGCCGGCATCTCCGCTAATGGCGGCGCGGGTACGGAGCCGTGGAGCGGCCAGCAACGACTCCAGCAGCAGTCCCGTAAG
>NODE_68_length_3901_cov_1.063125
ATCCTTATGCTCGACAAACAATGAAACGCCGCATTGTCATATCTTTGCACGACAAATCCTGCCATTACCGTCATCAACCGATAAAAAACCTCGTGTTATCGACACGATATAAGTCGTATATGGAATACATGTCAGTAGTTTCTCCCGTCAGCGGGAAGAATGCCACCTAGGTAGTACTAATAATTAGGTATCAACAATGATTAATACAACTAAACAACATAGTTGCACTGTATGAGACAAACTATAAAAACACATCATAAGCAATCAAACCATCTAAAAACACCGCTCACTTTGTGTAAAATTACATTATTTTGTTATATTATGACTAAAATAATCAATTAATCATATGAATTCAATTTAAATCATTTGTATAAAAAATGTTATTTTATTGCCCCCCGTGATTAATCCCTCTTATTTTTTCATCGCAAATCTTAACGCAACGAAATCCAGAAGCAATTAGCGCAGTATATATTCGATTCGTTTATGCTAAGCAGCGCGCAAACTGGCCCCATTTTTTCTCTAAGGCGTCGCTTTTTTGCCGAATGATCCTCTGTTTGGCCAATGGGCTGGTGCATTGTCCCCGCATTCAATCAGGTGTTGACATCGCCAGGCCAATCACGTATCAAATTAGGCAGACACCCAATTTAAGAGAAGCTGAACCCTTATGATCCGTACTCATCGTCTACTAGGCCTACTACTCAACGCATCTTGTTTGCGCGGTATGCCTGTGGACGAAGTTCGGAGCTGACTCAGCCGATCACCCATAAGAAACCCGCGCTACTGCGCGGGTTTTTTTTTGCCCGCTTAGCGTGAAATCAACACGATAAGGAATGCACCGATGAGCCAACAAGTCATTATTTTCGATACCACGCTGCGTGATGGCGAACAGGCGTTGCAGGCCAGCCTGAGCGTAAAAGAGAAGATTCAGATTGCGCTGGCGCTGGAAAGAATGGGCGTCGACGTGATGGAGGTCGGCTTCCCGGTCTCTTCGCCGGGCGACTTCGAGTCGGTGCAAACCATCGCGCGCCAGATCAAGAACAGCCGCGTCTGCGGCCTGGCCCGCTGTGTGGACAAAGACATCGACGTGGCCGCCGAAGCGTTGCGCGTCGCCGAAGCGTTCCGCATCCACGTATTCCTGGCCACCTCAACCCTGCACATCGAATCGAAACTGAAACGCTCGTTCGACGAAGTGTTGGAGATGGCGGTGCGCTCGGTCAAACGCGCCCGCAACTACACTGACGACGTAGAGTTCTCCTGTGAAGACGCCGGCCGCACGCCGATCGACAATCTGTGCCGCGTGGTCGAAGCCGCCATCAACGCCGGCGCCACCACCATCAATATTCCGGACACCGTCGGTTACACCACGCCGAACCAGTTCGGCGGCATCATCACCACCTTGTATGACCGCGTGCCGAACATCGACAAAGCCATCATTTCCGTGCACTGCCACGACGATTTGGGCATGGCGGTCGGCAACTCCATCGCCGCGGTTCAGGCCGGCGCCCGTCAGGTGGAAGGCACCCTGAACGGCATCGGTGAGCGCGCCGGCAACTGTTCGCTGGAAGAGGTGATCATGGCGATTAAGGTGCGCCAGGACATCATGAACGTGCACACCAACATCAATCATCAGGAAATCTTCCGCACCAGCCAGATCGTCAGCCAGCTGTGCAACATGCCGATCCCGGCCAACAAGGCGATCGTCGGCTCCAACGCCTTCGCCCACTCCTCCGGCATTCACCAGGACGGCGTGCTGAAGAACCGCGAAAACTACGAAATCATGACCCCGCAGTCGATCGGCCTGAAGGACGTGCAGTTGAACCTGACCTCCCGCTCCGGCCGGGCGGCGGTGAAACACCGCATGGAAGAGATGGGCTACCAGGAGCAGGACTATAACCTGGATACCCTGTACGCCGCCTTCCTGAAGCTGGCCGACAAAAAGGGCCAGGTGTTCGACTATGACCTGGAGGCGCTGGCCTTCATCAACAAACAGCAGGAAGAGCCGGAGCACTTCAGCCTGGGCTACTTCAGCGTGCAGTCCGGCAGCAGCATCATGGCCACCGCCTCGGTGAAACTGATCTGCGGCGGCGAAGAGAAAGCCGAAGCCGCCACCGGCAACGGCCCGGTCGATGCGGTTTATCAGGCAATCAATCGCATCACCGACTACCCGATCGAGCTGGTGAAGTACCAGTTGACCGCCAAGGGCCATGGCCGCGACGCGCTGGGCCAGGTGGATATCGTGGTCTCTTACAACGGCCGCCGCTTCCACGGCGTGGGTCTGGCGACCGACATCGTCGAATCTTCCGCCAAGGCGATGGTGCACGTGTTGAACAATATTTGGCGCTCACAGCAGGTAGAAAAAGAAAAGCAGCGCCTGCAGCAAAACAAACATCAAAATAATCAGGAAACGGTGTGAACATGACGAAGACTTATCACATTGCCGTCTTGCCCGGAGACGGCATCGGCCCGGAAGTAATGGCTCAGGCGCGCAAGGTGTTGGACGCGGTGCGTCAACGCTTTGACATTCGCATCACCACTGCCGAATACGACGTCGGCGGCATCGCCATCGATCGCCACGGCAGCCCGCTGCCGCCGGCGACCGTCGCCGGCTGCGAGCAGGCCGACGCCATCCTGTTCGGATCGGTAGGCGGCCCGAAATGGGAACACCTGCCGCCGGCCGAGCAGCCGGAACGCGGCGCGCTGTTGCCGCTGCGCAAGCACTTCAAACTGTTCAGCAACCTGCGCCCGGCGCGCCTGTATCAAGGGCTGGAGGCATTCTGCCCGCTGCGCGCCGACATCGCCGCCCGCGGCTTCGACATTCTGTGCGTGCGCGAACTGACCGGCGGCATCTACTTCGGCCAGCCGAAGGGCCGCGAAGGCCAGGGCATGCAGGAGCGCGCTTTCGATACCGAGGTGTATCACCGTTTCGAGATTGAACGCATCGCGCGCATCGCCTTCGAATCCGCCCGCAAGCGCCGCCACAAGGTGACGTCGATCGACAAGGCCAACGTGCTGCAAAGCTCCATCCTGTGGCGTGAAGTGGTCAATCAGGTCGCCAAGGATTACCCGGACGTGTCGCTGTCGCACATGTATATCGACAACGCTACCATGCAGTTGATCAAGGATCCGTCCCAGTTCGACGTGCTGCTGTGCTCCAACCTGTTCGGCGACATCCTGTCCGACGAGTGCGCGATGATCACCGGCTCGATGGGCATGTTGCCGTCCGCCAGCCTGAACGAGCAAGGCTTCGGCCTGTACGAACCGGCGGGCGGTTCCGCGCCGGATATTGCCGGCAAAGGCATTGCCAACCCGATTGCGCAGATCCTGTCCGCCACCCTGCTGCTGCGTTACAGCCTGGGCGCCGATGAAGCGGCCGACGCCGTGGAGCGCGCCATCAACCAGGCGTTGGAACAGGGCTACCGCACCGCCGATCTGGCCGGTGACGGCAAAGCCGTCAGCACCGATGAAATGGGCGACATCATCGCTCGCTTTGTAGCTCAGGGGGCATAACATGGCCAAGACCTTATACCAGAAGCTGTACGACGCCCACGTGGTGCACGAAGCGCCGAACGAAACGCCGTTGCTGTATATCGACCGTCACCTGGTGCACGAAGTCACTTCGCCGCAGGCGTTCGACGGCCTGCGCGCCATGGGCCGCAAGGTGCGCCAGCCCGGCAAAACCTTCGCCACCATGGATCACAACGTGTCGACCCAGACCAAAGACATCAACGCCAGCGGCGAGATGGCGCGCATCCAGATGCAGGAGCTGATCAAGAACTGCGCGGAATTCGGCGTTTCGCTGTATGACCTGAACCACCCGTTCCAGGGCATCGTGCACGTGATCGGGCCTGAGCAAGGCATGACGCTGCCGGGCATGACCATCGTCTGCGGCGACTCGCACACC
>NODE_69_length_3854_cov_0.969640
GTCACGCTCTCCCGGTCAACGTCTTTGCGGAGAATCCTTATGCTCGCGATGCACGCAGCCCGCCAAGTGGCGGTTAGTGCGGCTGGATTTATGGCGTGAACCGCCGCAGGCGCAGCCGCACAACGGCCAGCTGTTCCGCGTCGGCCATCTGTCCGTCCCCTTTGACCACACTGCGCCGCGGGTTGACAGCCAAACTTGATATTGATAATCATTATCAACACTAAACATTCACTTGCGGCTCGCGGGATGCGGGCCGCTCTCCAGGGTCAACCGCCATGTCGTCATCACCGATCACACCTTACGCCACCACCTGCTGCATCGTGGGGGGCGGCCCCGCCGGGCTGATGCTCGGCTATCTGCTAGCGCGGGCGGGGATCGACGTGACGGTGCTGGAGAAGCACGCCGACTTCCTGCGCGATTTTCGCGGTGACACCATTCACCCGTCGACGCTGGAAGTCATGCACCAGCTGGGCCTGCTCGACGAACTGCTGGCGCTGCCACACCAGCGCGCCGAATCCCTGCACGCCGAAGTCGCCGGGCGCGACATTAAGCTGGCGGATTTCACTCGCCTGCCGACGCGCTGCAAATTTATCGCCTTTATGCCGCAGTGGGAGTTCCTCAACTTTTTGGCGCAGCAGGCCGCCGCGTTCCCCCATTTCAGGCTGCTCACCTCGACGCAGGTTCATAAGCTGCTCTACGACCGCAGCCAGGTATGCGGCGTGCTGGCCGACACGCCGGAAGGCCCGATCCGCGTACGCAGCCAGCTGGTGATCGGCACCGACGGCCGCAACTCGGTGGTGCGCGAGCAGGCGGCGCTCAGCAGCCGCTCCTTCGGCGCCCCGCGCGACGTATTGTGGATGAAGCTCAGCAAGCAGCCGGGCGATCCGGCCTGGTCGATGGGCCATACCGGGCCGAAGCAGAACTTCATCATGATCGATCGCGGCGACTACTGGCAGTGCGGCTACTCGATCGATAAAGGCAGCTTCGACGCGATCCGCCGCAGCGGCCTGGAGAAATTTTTGCTGCACCTCGCCGAGGTGGCGCCATTCCAGGACGATCGCCTGCAGGAGATCGTCGAGTGGGATCAGGTGAAGCTGCTGAGCATCCGCATCGATCGTCTGGATCGCTGGGCCAAACCGGGGGTGCTGTGCATCGGTGACGCCGCGCACGCCATGTCGCCGATCGGCGGCGTGGGCGTCAACCTGGCGATTCAGGACGCGGTGGCCGCCGCCAACGCCCTGATCCCGCCGCTGCGCCAGCATCGGCTGCAGCTGAAGCATCTGCTGAGCGTGCAGCGCCGGCGCGAATTCCCCACCCGGGCCATCCAGTTTTTGCAGATCAAAATGAGCCAGCGCAAGCCGGGCGAACGCCGCGCGGCGGGCGGATCGCGCCTGATCGCCCGCGTCGGCAACAGCCGCTGGCTGCCGCGCCTGTTCGGCCGCATCATCGGCCTGGGTTTTCGCCGCGAAACGCCGAGACATCTGTCCAACGAAACCTGCCCGCCGGAATAACATTGGTGCTTTTTTCATCGCACCGTATAATGGTTAAATCGAACGATTTAATTAATTGGAGCGATTAAATGTACGCACTCAGCGCGAACGAGGCCAAAACCCAATTCGGCGATTTGCTGCTCAAGGCGCAGCGTGAGCCGGTGCAAATCAATCGCAACGGCAAACCGGTCGCCGTCGTCATGTCGGTAGAAGACTACCAGGCGCTGGAAGATCTCAAACTACGCGCACTGCAGCAAAAAATCGCGCAGGCTACCGCCGAGGAAGACGCCGGTAAGGCGGTAGACGGTGATGCCTTCTTCAACCGTCTGCTCACCGATGAAACCGACTGATATGCCCGCGTTTCGCCTCACCCCGCAAGCCCAACAAGATCTGCTGGCTATTCGCCATTTCACCGTCGAGCACTGGGGCCAAACGCAATCTCGCCGCTATCTTGAGCAGTTGAGAGAGATCATGCATCATCTGGCGGACATGCCGGAAGCGGGTAAAGCCCACTTTCACGATCTGGGCGAAGAGATACGCAGTTTTCCTTACGCCAGCCATAGGATCTACTACCGCAGCCGCCCTGCCGGCATCACCGTTCTTGCCATTTTGCATCAGGCGATGGTGCCCCACCGGCATCTGGAACAACGGCTGTAATTTTTCTTACTCAAAGGGGCACAGATGTTCACCGTCCGTCAGGCATTGCTGGAAGATTTAACGCAGGTACGCGATATCGGCATCCGCACCTATCGCGCGCACTTCGGTGAGCTGTGGCGCTACCCGCACGAGCTGGAGGCCTTTCTGGCCGAGGATTTTGCCGTCTCCGCGCTGGAACGGACGCTGCGCGATCCCGACGTGTGCTGGCTGTTGGCCTATGAGGATGACGCCCTGGTCGGCTATGCGCGGCTCAACGTCGACAGCTTGCTGGCGCCAACGCAAACCCGCGGCGCAGAGCTGCAGAAAATCTATTTCCTGCCGGGCCATGCCGGCAACGGCTATGGCCCGCGCCTGTTCGAACAGGTGCAGCAGCGGGCCATCGAGCGCCGGCAGAAGACGCTGTGGCTGGAGGTGCTGCAACGCAACACCGGCGCCCAACGCTTTTATCAGCGCCAGGGATTGAGCATTTGTGGCGAGACCTGCTACACCAGCGCCCAGGGCTCGATAGGCATCTGGTATATGAGCAAGGCGCTGTAACCGCGCCCCGCTCCGCCTTCGTTTAGCGCGGCTCCCGCTGCAGCATCAGGAACAGCAAGGCAAACGCATTGGGCGCCAGGTAGATCAGTGCCCCCAGCTGCACCGCCAGCGGATCCTGCTTGGCCTGCCAGGCCATAAACCAGTCGCCGGCGACCACCATAAAGCCGACGCCCCACACCGCAATTGCGCAAATCGCCCCCAGCATCGCCCAGATTTTGCCCTTGGCGAAGGCGGCGTAAGGGCCTTTAAATCGCCCGATCATCAGCACCACGCCTGCGGCCGCGAATAGGCCGGCCAGCGTTTCCAGCGTGGTGATGACAGCCAACCCCAACATACAGGCCCAGTCGGCGCCGATCGCGCGCCACATCAACCCCGGTGTCTGATAGGTATCCTGCATGGCGAGCAGCGGGCCCACCGCATTGCGCGCGGTGCCGGCGAAATCCGCCGTATTGTTCAACAGGCTGAACAGCCCCCACAGGGCCGGAAACAGGGACAGGACGATGCAGCCGAGGCGTGACACAGTGATTTCGTTCATGGTTATCCTTAATGAGTAAACGCGTGGCTTCCGCCCTCATGGCGGTGCCGCAGTCGAGATCCTGAGAGTTTGACGTGCACGATGTAAGAACTAATCTTACAATGACGCAGCATAGCCGAAAGTGAGGGGGAACAATGGGCAGAACATTAACGGTAGATCTGGGTGACGAACTGCGTAGCTTCGTCGAAGACCTGGTGGCCAGCGGCGATTACCGCACGCCCAGCGAAGTCATCCGCGAATCCGTGCGCACTTTGCGCGAACGTACCGCCGCCTCAAAACTGGAAGAGCTTAGGCGCCTGATTGCCGAAGGAGAGCACAGCGGCGAAGCCGTCGAATGGGATCGTGATGTGTTCATGGAAAGAATACGGAGCAAAGCAAAAGGATGCGCAGGAAAGTAACCGTCCGCCCAAAAGCCTTGGACGATATGGAAGAGATCTATTTTTACGGATTGGCGCACTTTGGCTTACAGGTGGCCGAAGATTATCTGCGCCACCTGCACAGGCTTTCGATAACCTTAGCCACCACCAACTCGGCAGAAACATCGATGCAATCGGCCCCGGCCTATGGGTATTGCCCGTCGCCAACCACCTGATTTATTTTCGTCAGCACAGGCGGGAGGTGAATATCATCAGAGT
>NODE_71_length_3746_cov_1.776254
ACGCAGCTCGTCGTCAAAAGCAGCAGACGCCGCGCCACATGATTCACCGGTAGTGCGCTCAGCCATAACTGCGTTAGCCCTCTCATAATCGCTACGGGCCTGCTTGCGGGCTTTTTCCTGATCATCCTTGGCCTTGGCCTCTCTCTCGGCCTGTTCACGCTGCAGCGCCGTTATTCCAGCGTTCTGGCTGGCGATCGTGGATGCCTGTTGCTTATTACTGTCCATGCATTGCGTCAGAGCCCCGTTGAGCCGGTCAATCGTTGGCTGGTAGTGTCGAGATGCCAGCCAGGCGCCAGCGCCGACAACAGCCGTCAGCGCCAGCAGGATCAAGACCGTAGACGTTATTCTTCCAGGCATAGCGCGCGCTCCTTATCACGGCGGATCACCAGGCCGTTTAGCTTTACGCCGCCGGCATATACCCAGCGAGGGAACTGCTCGCAGGCGGCCACAGTTTCACCCTGGCGGAACAGCCGGAACATCGTCGATTTCTGCATCCCCACGCAACCGACATTAAACGTGATGCTCACCGCCGCGTCGAAGGAACCCTGCTGCAGCTTGTCACCGGCGGCATAGTTTGTAACGCACCACTCAGCTGCCAAGATGTTCTTTTGCCAGTCGGCGGCGATCTGCTGATCTGTCTTGCGCACGCCTTGTTTCATGCCGTGCGTGTTGCCGATGCCATCAGTCCAAACGTCCGCCGGGCATTTGTATGGATCACGGCGGCACCCCTCGGCATTACCGATTAGCTCCAAGCCGGCGCGGCTGGTTTTTACTTCCCCACTAGACAGCACCAGGCCGATGATTACCGCTACAGAACAGACTGCGCCGGCCGCGCCAGTTTTATTCAGCTTGCTCATCGGCAACCCTCCCCATTCTTTCGCGGCGGCGATCCTCGCGAATCTTGAAATAAAGGTTCATCAGCCAGGTGAGGAAGGCGAAAAACAGACCGCCAAGAACACCTATTGCTGCCCACTGTTCAGGTGAATAACCATCCAGCAGCCGAGTAAACCAAAATGCGGCGCCACCACCGGAGGCGCCATAAGAAAGACCTGTCGTTAACTTTTCCATTTTCATACTCCACCTCCGCCGTTTGGCGGCGTTGATTAAGCCGCAGCGACTGAGTTGTCGTAGAATGTTCTCCAGGCCGAACCATCCCAATACACGGGGCAGCCAGTCCCGGAACCAGCTGATTCACCAGCCTTCCTCGCGTTTCTCGCATACACGAAAGCCCCCTTATCTTGGCCGGCGGGGAGTTCTGCAACGAGAAAATTACCCGGTGTTAAATCTCTGATTGAAGTTAACCCGCCAGCATTGGTAACTTTTACGCCTTGCGACGCCCCAGGCGTGCTGAATGCAATACCGCTAACTGACCCACCGCCAGAAATAACAGATTGCGATCCGCTGCTATCCTCAAGTATCAAATTAACCGCAGCAGATGGGCCAGCAAATGACGACCGTTTGAATGTAAATCCGTTAGAGGAGTACATAATCATCTGCACGTTATACGCGCTCTGCGTCGTTCCTATCTCGATCGTGTTGCTCGCATTGTTATGGTAAAGAAGACTTGGCCCAACATTACCAGTGTCCCCACCAATACGAATTCGTGCGCCTTTACCGAGGTGAATTGTTTTATTTGCGGCAAGGATTCTCAGATCCCTGTTGATATCCAGCGGTCCAGTTGAGCCATCATATGAAACCGTATACGGCTGAATAAATAACGCTGGGGTTTGTGGGCCGCCGTTATATGTGTACATCCCAATCCCTTGGGTGAAGTTTGCTCCATATGTACCAATACTCAATACGTCATCGAGACCTAAAACAGAGCGCCCATTAAACCTAATCCGTGCTGAAAACGGCCCGACATCATTTAGTCGCATTTCAGCACGGCCACCAAATTGACTCCCCGATAGCGATCCTAAGTGATGAGTGCTGGCCCCCTTCTGCATGCGGGATCCGTTATAATCTATCTTCAGGCAATACACATCTGAACGATCTAGATTATCCTCAACCATGCTCGCAAACGGAACCAGCACAGTGTTGCCTAGCGTAACGGCATGCTGCACACCAGCAGTTGCCGCAGCAAAGTTATATTCACCGGCGATGCGCACAAGGCAAAACGTGCGTGCGTTAGACCAATTCAGGTTATAAGCATCGTTAACAGGAAGCTCAGAAACCCAAAGACCGGCCTGCTCTGCGTTGGGGTTTTGCTGGTCGAACCGATAGCAGTAGAAAAAAAGTACCTTCGTGAAATCAGGTGAAAATACCGGGCTAACTGGGTTTACACTAAACGGAACTGATGTTTCTACAGGCCCCGTAACCGAAGTTAAGTTGTCCTTCGCAACCCACATCAGCGGCTTTTGAACGCCAGCGAACTGACTTCTGGAGATAATGATAATTTTACCACTATCAGACCGCTTTAAGAAATTAGCCTCAACATGAATAATATTTCCAGCATTTAAGTTGTTTGACGAATCTAGCAACTTAATTTTTGTATATTCATACGTTGATGTGTTGAATACCAGACAACCAAACTCACCATCAATAGAATGATAGCCAACGATCCCCCTGCCATCACCTGTCAATTCAAATCCATGCAAGGCAATGGCTGGATTACCCGCATCACTAAGAAAATTAAAATTCTTAACGAATGACCAATTCACCCCACTGTTAGCTGATTCGTAAATCTCGTAGCGGATTTCTGCATTATCATTCGTCCCCTTTCTGAAGCGAACAAACGCAAATAATTTTGTGCCGGCGGCATCTCTACCGAGCGAGAATGCAGCAGCAGATTCGTTTGATGTATGCGCAGCAATGCGTCTAGGCTGGCTAAAATTCTGGCCGTCGCGTGTCGACGTACACATCGCATCCATATTAATCGATGTGTGATCAGAACCCAGGTTATAGCCGATGAATGCCCGACCGCCAATGGCCACCGCCTTCCCTTGTGGCCAGTTAGCAAAGCCCCACCCCGTATCCGAAACCCGAGACACCGAGCATGATAATGCACCTGCCAGCGCGTCAGCGGCTGTCTCTCCGTTCCAGCCAATCATGCCGGCACCGCCAGGTATAGACTGATCAGCCAGTTCTAGGGAAAGATCGGTACCAGAACCACTGTCAGCTGAAACAGCAACCGGCTGCCCTTGAGCATTGATGCCGATTAATTTATTTGCCGTTCCTGATTGTGGGAGAGGCTGTACACCATAGGGGAATCTGACGCTTCGCGTGTTTGAGGATGCAATCTCATTTCGTATGGCAATGTCTTCACGTTGGCGCGCGGCAGATTCTGCTATATCAGCGGCAATTCGCTGTTGTCGCTCTTGTTCCAATGCTTCTGATGCTCCAGCTTCCGCGTCTGAAACTTCGGAATCAACATAACGTTTTGTGGCAGCGTCCTGGTTATCTACTGGATCGCCAAGGTTAGAAATGCGGTTCCCTTTAGCATCGTAGAACTTCGCCAACCAGTTGGGCTTTCGCAGTGCCAATGATGCAAATGACCAGGTTTGCTGGATCAGCATCGTCAGCTTATCCCAGGCATCCTCATGCACTTCCGGGAAGAAGTTGCCCTGGTTGCGCACGTCCGTTTCCTGAGTGAGTGGTAAATCACGCTCGATATTGATTCGCCACCCTGCAGCAAGCGGGATGGCCAACTTCACTTTTCCTCCCGATCGCAGACCCGCGCCGGTGACAGAGTAGTCAGTATTAAGGGTTAGATTGATGATATTTTCTGACAAATCAACAACTGATAC
>NODE_72_length_3738_cov_1.078318
CTATTACCAGCAGTTCGCCGCCACCATCCATCTGCTGCAGTTGTTCGCGGTGACCTGCATGATCTACGTGCTGGCGCGCAGCAAGTCGCTGCTGCAGGCCAAGCCGTTCAGCCTGGCGCTGCTCGGCAAGCTGGCGCCGTACACGCTGTGTTTCACCACCCTGCTGATGGTGGAGATCGCGGCGCTGGTGGGCATCTTTGACGCCCGCGTCAGCGGTAACCCGCTGTTTATGCTGATGATCGGCCTGTTTTACGTGATGGCAGCGCAGAGCATCGGCCTGCTGCTGTACACCTTTACCGGCAGCACCATCACCGCCTACAGCCTGATCGGTATTTTGGTCAGTATCGCGATGACTTTCTCCGGCATGGCGGTGCCTGAGCTGTCGATGCCGCTGCCGGCGCGCATCATTTCCAACATCGAGCCGCTGACCCACGCGCTGTACGCGATGTTCGACGTGTTCCTGCGGCAGGTGCACGCCAGCGCCATTTTCAGCGTGTGTGCGCTGCTGGCGGTCTACCCGCTGGTGGCCGCGCTGCTGGTGCGCAATCGCCTGCCGGCGCGGCTGGCAAAAGAGGGGAACGCCGGATGAAACTCTATTGGCAAACCTTCGTTAAGGTGCTGCTCGGCATGCTGGAGCGGCCGGTATGGCTGATGCTGATCCTGTCGCTGTGCATCATGAGCATGGTGTACGCCAACCGCACGGTGTGGGATCTGCCGGTGGGGGTGGTCGATCAGGATCACAGCACCGCCAGCCGGCAGCTGATCCGCCAACTGGACGCCACCTCCAAGATAGCGATCGAAACCTACGACAGCCTGGAGCAGGCGCAGCGCGATCTCAGCTGGCGCAAGCTGTTTGCGGTGATCATCATGCCGGTGGATCTGGAGAAGAAGATCCTCAGCGGGCAGAACATCGTGGTGCCGGTGTACGGCGACGCCACCAACCGCCTGGCCAACGGCCAGATCCAACAGGACGTGGTGGCGGCCTACCAGCAGCTGCTGACGGAGTACAACAACGGGCTGCTGCTGCGCAGCGGCTTCAGCGAACGGCAGGCGCAGATACTGCTGACGCCGATACTGGGGCAAACGCTGGACGTGTTTAACCCCGGCATCAGCTTCGCGGCGATCATCTTCCCCGGCCTGCTGGTGATTCTGTTGCAGCACTCGCTGCTGATCGCCTGTATCCGCGTCAACATCGCCATGAAGAGCATGCCCGGCGGCAAGGCGCCGCTGGCGGCGCACCTCGGCGGGCTGACGGCGCTGCTGCCGATCTGGCTGTTCCTGTCGATCGTGCTGTTCGTGCTGTGGCCGTGGGTATTGGGCTACAGGCAGACGGCGAACATCGCCGAACTGCTGCTGCTGACCTTCCCGTTCCTGCTGGCGGTGCTGGGGCTGGGCAAGCTGGTGACCGAGTGCCTGCGCAGCGTCGAGATGATCTACCTGACGCTGGCGTTCATCACCACGCCGATCTTCTACCTGTCCGGCACCATCTGGCCGCTGCAGTCGATGCCGGCCTGGGTGCGCGCCATCTCGTACAGCATTCCTTCCACCTGGGGCACCAAGGCGATCGCCGGCGTCAACCAGATGGGGCTGTCGCTGAACGAAGTGTGGGGCGACGTGATGATGATGCTGGTGCTCGGCGTGGTCTACACCCTGCTGGGCTTCGGCGTCGGCTTCTTGCGCAACAGCGTGGCGCTGCGCGGGATGTTCAGGAAACGGCGGGCGTAGGGGACCAATAAAGGCGCCATATTCGGCGCCTTTATTATTTCGTATTATCGATATGTTTAAGGTTGTTTATTTAGCGGGATGTCTATTGTTATTTTGATTTAATTTCTTATATTGACTTTGGTAATTGTCATTGTCGGCCGGTTTAGGGAACTAATGGTTGACGTTAGTTTTATCTATAACGTGTTATTTAAAGGATGATATAAATATGTCAACAATAAGAGAGCTTGCTTCTGATGAGATGAAACTGATTGGCGGTTGTGGTGATGGAAATAACGGCGGCGATCGTGACAGGCCAAGCAGAGGTGCACCAAACTCCTGTGCCAATCAGGTTGGAATGGGTATCATCATTGGCGCATTTACCGGTTTTTCAGGTGGCCCGCCAGGGATGATAGGTATGGCGGTTGCCGGTGGCTTGATGGGGGCGGTCTCTTGCGCCGATAACAGCCCCGCAGGGAATAATAAGAATAACGGTGGTGCCTTGGGTGGCAATAAAAACGCCAATAGCGTTAATGGGCAGTGTCGATGGTGATGAGAACATCGCTTTTACCGTTTCAACAATAGAGGGTGGGTTATGGCCAATAGACGTCTTTTAGACCCGCTTTGTAATATGATGGCGCTAACGTTGAGCATGTTACTTGTCTCGTTCTCCTCGCTAAGTATTATTTCATACGGAGAACATTTGGTAGATGCGGTCATCGCGGTTTTTACTTATTTTGGTATCAGAAGCTGCTGCCAGATGTGTGTAAATTTATTCCATTGGTTCCACGGCGGAAATAACCGTATTCATCTTGATAAATAAACAATGCCGGCGGCAGTGCGCCGCCGGCGCTTACCTCGCTAAGACACCAACTCCAATCCCGCCACGCGGCGCCAGTAGCCGTTGCAGTCGGCGTGATCGGTCAAGGCCAGCGGCTTTTCGCCGCGTTCGTTGGCGCGGAAGGCATCGATTTGCGCCAGCGTCTCTGCACCCTGCGGCGACAGCCGCACGATGTCCACCAGCCCCTGCATGCTCGGCAGGTCGTTGCCGAGGTTGTAGCAGTAGCCGCTCATGGTCTGAATGCCGTTGAGCACGAACACCTGCTGCTGTTCCTGCGAGCGCATCATGCGGCCCTGCGGATACTTGATGCAGCAGGTTTCGCACTCGTCCTTGCCGCGGTTCTCCGAGCGGGCGGTGAAGCAGCGCGCCGAATAGGCCAGCGGCAGGTGGCCGTAGCTCAGCACCTCCACCTCGAAATCGTGGCGAAAGCCCAGCTCGTCGCACTGTGCCAGCAGGTTGGTCAGCCAGTCGCGCGACAGCTCGACCGGCATGCACCAGCGCATCATGCCCTGGCGGCGCAGCAGGCGCAGGGTATAGGCGTTGTAGCAGTTCAGCGCATGGCCGGCGACGAACGGCAGACCGCGCTCCGCCGCCATGTTCACCGCGCCCAGATCGTTGGCTTCAAACAGGAACTCGCCGTTCTCCACATAGCGTTTCAGCTCATTCAGCTCGGACGGCGCCTGCAGCAGCGCCAGCGTGGAGATCACCACCTGCTTACCGCTGCGGGCGATTTCGCGCGCCAGCGCCAGCCAATCGCCGACCTTCATCTCGCGCCGCTTGGTGCAGACGCTCTCGCCGAGGTAAATGATGTCGGCGCTGCTCTCTGCCGCCTGCTGATAGAACGCCGCGATGTCGTTTTTCGGCCAGTAGTAGAGCACCGGCCCCAGTGCGTATTTCATGTTTCCTCCGGCTACTGCCATTTGCGGTGATAGGCGCCCAGCGTGGTCTGGGTGCCCTCGGACATCGCGCCCAGCGTCTCCATCCAGGCGGCGTCGGCACGGTAGGCGGCCGGATCGGCCTGGCAGCGATCGAGCGCCTGGCGCCAGACGCGCGCCACCTGGCTGACGTAAGCCGGGCTGCGCTGGCGGCCTTCGATCTTCACCGAGGCGATGTTGGCGGCCAGCAGCTCCGGCAGCAGCTCCAGCGTATTGAGGCTGGTGGGCTCTTCCAGCGCGTGGTAGCGCACGTCGTCCACC
>NODE_73_length_3696_cov_1.417292
AAGAAATCCCGTTCGGCGCCGTTGAGCAGGATCATGAAGTGGCCCAGCTGCAGCGCCAAGTTGATGAAAAGGATTTGTTGCTCCAACAGGCAAAAGAAAATGAACGCCGCGCGATAGATTGCTTTGCGCGCGCGGTGGCTTTCGCTAAAGGCCTTGAATGTGATCCGTGCTACATCAACACGCTGGAAAAAGAAGTTGCAGATTTGGCAGGCGAGGGGCGAAAAAAATGATCCGTTCCTGCCTGAAGTGGGCCGGCGGCAAAGCCGGCATCATCGACACTCTGCGCCAGCACCTGCCAGTTGGTAAACGTCTGGTTGAGCCGTTCACCGGCTCCGCCACCGTGTTTATGAATACGGACTATGACGCCTACCTGCTGGGCGATATCAACCCTGACCTGATCAACATGTTTAACACCATAAAGCGCAACCCGTCGCGCTTTATCAGCTATGCCGCCTCGCTGTTCAGGGATGAGAACGATCCGACATCCTATTACCAGTTGCGTGAAGACTTCAACAAGTCGGGTAACCAGTTCTATCGCGCCGTTCTGTTCCTGTACCTGAACCGCCACGGCTACAACGGCATGTGCCGCTACAACCAACGCGGCGGCTTCAATGTGCCATACGGCAAATACAAAGCGCCCTATTTTCCGGCCGCCGAGATCCGCGCCTTCGCCGAGAAGGCCGACAAGGCGCTTTTCCTGTGCCTGGATTTTGAAGAGTGCATCGAGATGGCAAACGACGGCGACGTCATTTACTGCGATCCGCCCTACGTTCCTGTCTCGAAAACGGCCGATTTCACCAACTACCACACCGGCGGCTTTAACACTTCCGACCAATATCGGCTGATGTATGCCTTACGCAAAGCAACCCGCCGCGGTTGCCACGTCGTCGCATCCAACAGCGACACCGCGGAATCGCTGAAGATTTACGGCGATTTCAAGATCACCCATATCGAAGCGCCCCGTGCGGTCAGCTGCAAAGCCGAAGGCCGCCAACCGGCACGCGAGATCATCGCAACTATGAGGGCATCCGCATGAGCACCAAAACCAAACAACCGAAGCCAGTCGCATGGCGCCATGATAATGGCCCATTCGCGCGCATTGCGATCACTCACTCCAAAAAGGTTGCCGACCATTGGGTAGGCCTTGGCTGGGATGTGACTCCGTTGTACGAGGCGCAGCCAGCCCCAACAATTCCGAATACCGTGCCGAAATCTGTCTTTGACGTGATTTACGAAGAATGCGAAGGGTTTGTTGAATGCAGTGCTGACCCTCAAAGAATATGGGATGCCTGCCGCGCCGCCATGCTGGCGGCAGCACCAGAGGGCCGCTCAAGTGATTAAAGTGAGCGATCTCTTTGCCGGCCTGGGTGGTTCATCTACCGGCGCAAAAATGGCAGGTGCTGAAGTGGTTTGGGCTGGTAATCACTGGCCCGCCGCTGTCGAAGCCCATAAAGCGAATCATCCCGACGCAATCCACGTTTGCCAAGACCTGCACCAGGCTGACTGGTCGTTGATGCCCAAGCACGATCTGATGATGGCCTCGCCTTGCTGCCAGGGTCACAGCAAGGCGCGCGGCAAAAAAGCAGGTAACCCGCAGCACGACGCCAGCCGCTCCACTGCGTGGGCGGTGGTATCTGCTGCTGAGTACCACAGAATGCCGAAAATCATCATCGAAAACCTGCCGGAGTTCCTCCAGTGGGGGCTATACCCAGCATGGGAAGCGGCGATGCAAGCCCTGGGATATTCTCTTGCGCCGCACATCGTGGATTGTGCTGATCTTGGTGTTCCGCAAAACCGCGTGCGACTGTTCATTATCTGCACCCGTAGCAAAAACCCACTGTTCCTGAAGTTACCCAAAATGCCGCATGTGCCGGCCAGCACATTTATCGACTTCGACGCCGGCAAATGGCAACCGATTGAAAAGCCGGGGCGCGCAGTTGCAACGCTGGAGCGCGTTAAAAATGGCCGCGCACAATTCGGCGATCGTTTCCTTTTCAGCTACTACGGAAACACAAAAACAGGCCGATCTATTTCCCGTCCGATTGGCACTATTACCACGCGTGATCGCTGGGCAGTTGTCGACGGCGACCGCATGCGCATTTTGACCCGAGATGAAAACATGCTGGCGATGACATTCCCGGAGGACTACATCAAACCGCCGTCGCACAAACTGTGCGTTCACATGGGAGGTAACGCCGTTCCACCAAAAGCCATGTGTGAGATTATCACTGCGCTGGAAGCACAAGCGTGAGTGAGGCACCAATCGGACGGCGCCAACCTTCACCGCCGCTACCCTACCCGGGCAGCGGCGCGGTTGCTTTTGAATACGCGTACTCCTGGAACGCCAAGCGCGACGCCATCCTCACCGAACGCGCCGACGAACCGGCATCGATCCAGTTATTCGGTGCCACCAACCAAGCCGGCGAGCCGGTGCGCGTTCCCCTGTTCGATATCGCCGGTCAGTCACGCGTTGCCGATCCCGCGCCGCGTCGTCTGCGCCGGCGGCTGGCCGCCCTTCCCCAGTGTGTCCGCCGTTATTACACACAGCGCCTGAACAACATCGAACAAGGCAAAGGAATGAAGGCCGCTAACGGCTGGCTGGTGAATACCTTTGAGCGCCACGTCCTGCCGCGCATCGATGCGGTAAATGAACAGTACCAAATCGGCCAGGTGCCGCCGGCGCTGATCGCCTTCCGCGATGATTTCTTCCGCATCCCATACAGCGGGAAAAAAGACCTCAAGCGCCTGGCGCACAGGCTGGCCGACTGCATGACAGGCGAGTTTGTGCGCCTCTGCGATTACTGGGCCGCCACCGCTGACGATCTGGCTTTTGCCGTGATCTATGCCTATGGCCGCATCGGGTATTTAACCCAGAGCCTGAATATGTTCGCTCCGGGCTGGCAACAATATTGCAGCGGACAGTTGAGCGCGGAAGATGCAACGCGCGCCGTCGCGCGCCTCGAATCACCGGCATGGTGGTTGCGCCGTTTGCGCCGCCTCCATGACCAGTGGCGCGAGCACCTCATGATCGCCGCCGGCTACGTCAGCGATAAGGCAACCCCTTACTGCAGCGATCCATGCCTGAAAGAGTGGCACGCCCAGAAGAAAGCCAACCGCGAGTTTTTGAAGTCGCGGGAACTGGAAGACGTGGACACCGGCGAGCGCGTTTCGCTGATCGACAAGGTGGACGGCAGCGTAGCCAATCCGGCGGTTAAGCGCGCCGAGTTAATGAACCGGATGCGCGGTTTTGAAGATTTGGCGAAGGCCCGCGATTTGGCTGGCGAGTTTTACACCCTGACAGCGCCGTCGAAGTACCACGCGATGCAAAGCAAGACCGGGCGCCGCAATAACAAATACCGTGGCGCCAGCCCGCGCGAAACCCAGCGCTATCTTTGCAAGGTCTGGTCAAAGGTGCGGGCGTCGTGGAAGCGCGCCGGCATTCGTGTGTTCGGCTTCCGCGTCACTGAGCCACACCACGACGAAACCCCGCACTGGCATTTGTTGCTGTTCCTCAAGCCTGAGCACATCGAGCAGGCCCGCGACATCTTCCGGCGCTATGCGCTGCAGGTTGATGGCGATGAGCCAGGCGCCACCGAATACCGTTTCAGCGTTAAGCCAATGGATGAACAATTCGGCTCCGCCACGGGCTACATCGCGAAATACATCTCAAAAAATATCGATGGGTACGCCCTTGAC
>NODE_74_length_3667_cov_1.357343
ATTTAACTCTGTTAAGCATAATAAAAAGAGCAATGCACCATGCATTCTGTTCGTCGAAGAAATAAAAAACACCCTGAATTATTTATGTTTCCCTCCCAGAACCTTGACCTGACCGACGTTTCACTAAATACTAGCCGCGACCTGGAAGCCTATACCATTATAAAAACCTGAATACATGAAATATATTATCGACCTCTGCGTAATCTATGACGCAAATGCGTGTCGTCTCCAACTCATTGATAACGATGAGTCATCGATACGGATATCCAATCCGGCCTCGCGCCTGTTAATTGAAATGCTGACTCATCCGAATATCCCATTGAAACGTGAGGTATTGATAAAAAAGGTATGGGAAGAGTATGGTTTTTCAGGCTCATCGATCAGCCTCAATGTAGCCGTCAGTGAAATAAGGAAAGCGTTCAAACTGCTGGGGAGAGAAACCTCGCCGATAAAGACCCTGGCGAAAGTCGGTTTTTGCTTTACCGCCATGATTGATATTTACCCATCACCGCAGGCAACCGTTAACGAAACTCCCCCTTATTCCGCCTCAGTGCCGCTTTCGTCTTTCCCGTCGGTTGCCGAATCACATAACACGCCGCCGCAGAAACAGGTAAATATTCGCGCTATTGCCGCTATCTGCGGCGCATTTATTCCGCTGTTGTTCGTCGCGGCGTTCTATCCTGTTGAACCGCCTGATCAACCCAGAGAAAATTTAATCTCGTTAGGGAAAAAAGACCGCTGCACCTTGTATTCTCTGGATGCAGACAAGCATATTGATGACGAACTGGAAAAGCGCATGGTCAACCAGGCGCTAGAAGATAGCGGTGTGGATTGTATAGCCAGTAAAGCGGACATCTATTTTTCCTCCGTAAAACACACGTTGACTTATAACACCTTCCTCGGTGTGTGTTATCTCGGCTCACAAGATCGATATACCCAGTGTGTTACCTACAAAATTCTCAACGGAAAATAAATGGCCGCATTGCTCAACCCCAAAATGCTGACTATCGGATTTTTGGCAGTGATTCTCTTCATTGTGCTGTTTCGCATTTTAACCCCCGCCGCGCCTGTGCATATGAATTGCCAGGCCGATACGATCACTAAAAAACGATTAGCTTCAGGCGATGACCTGGAATTAAAAGTGACGGGTAGTTTATTCATCTATGACGAACATCATGCCATGATCGTGCAGCGTGGGGACATCACCGTGAGAGGAAAAACCTACAGCCTGGATAGGAAAATAAACTTTGATATAAAGAGGTTAGATCACGGGTTTTACATGACCACCCACCGAGAAATCAGTAAAACGCCCGACGACAACGCGCCGGATGAGCTGACCCAGGAAATCCCCATGATCTCTCTCGGCATTAAGAACGGCGTTTTTTCGATGCGTAAAGCTCGGCAAGATGCGTACATCGTTCATGGCGTGCTTTTCCCGGTAACGCTATGCCGTTAACCTGAGAACAGAATGCCATAGAGAGACAGCGAAGGATCGCAATGGGGCGCGCTTATGGCAAACACGCCCCAGATACCGATTGGGGAGGAAGGGCTATTTTACCGACATATCCGTACGGACGATGCCATGGTTTTTCATCACCTCTTCCATGGTGAGGTTCTCATCATACGGCGTATCGTCCACCACGACGTCTTGCGGGCGCACATAAGGTTTGGTCGCGCGTTTGAACATCCACCACCACACGAATACCAGGAAAGCGCCGGACTTCAGAAAGATCATGGTCCATAGGGCGACTTGATACCAGTTCATCTCTGTCTCCATAAGAGCATTAAGCGAAATCGATAAGGCAGCGTTGTTTATCACCCCGGCGGTGCCTGACAGCAGCAGGCATCCGAGCAGCCAACCTTGATGACCGCATAATCTCACCGATGCGTGGCCCTTATCAATAGCCGATCGCGTTTCCTGCAAAAGCGCCTCGGTTTCTGCGCACGCAAAAACAAAAACCCCGTGCTCAGTGAGCACGGGGTGAGAATGTATGGCGGAGGAGCAGAGATTCGAACTCTGGAACGGTTTCCCGTCGACGGTTTTCAAGACCGTTGCCTTCAGCCACTCGGCCACCCCTCCGCAACGACGCGCACTATAAACAGACCTCATTCGCTTGTAAAGCCCGGGCGCGTTCAACCGCGCGAAAAATCGGCGAAGACGCAGCAAACGGCGAACAAACGCGCGTCCGCTCCTCCCTGCTGTTGCAACAATGATAACTAAGGGTAAAGATTGGTAAACAAACTTTAATCAAGCGCTTGCGCTGCCTATCATCGGGATTATTTTGTGATGGCTTGATAAGAGAGAGCATTATGGACCGCATTGTCGTCTCATCTTCTTCGCGCGACTCGCTGCTCAGCACGCATAAAGTCCTGCGCAACACCTATTTCCTGTTATCCCTGACGCTGGCTTTCTCGGCGCTGACCGCGACCGCCAGCACGATGCTGGGGCTGCCGGCACCGGGCTTGCTGCTGATGCTGGTTGGCTTCTACGGCCTGATGTTCCTGACCCATAAACTGGCCAACAGCCCGGCAGGCATTCTGGCGGCGTTTGCGCTGACCGGTTTCATGGGGTATGCCCTCGGCCCCATTCTCAGCTCGTTCCTGAACGCCGGCGCGGGCGATCTGATCATGCTGGCGCTGGGCGGCACCGCAGCGGTGTTCTTCTGCTGCTCGGCGTATGTGCTGACCACCCGTAAAGACATGTCATTCCTGTCCGGCATGATGATGGCAGGTTTTGTGGTACTGCTGGTGGCGGTGATCGCCAACCTGTTCCTGCAGATCCCTGCCCTGCACCTGGCCATCAGCGCGCTGTTCATCCTGTTCTCCGCCGGCGCGATCCTGTGGGAAACCAGCAACATCATTCACGGCGGCGAGACCAACTACATTCGCGCCACCGTTAGCCTGTACGTGTCGCTCTACAACATGTTCATCAGCTTGTTGAGCATTCTGGGCTTCGCCCGCAGCAACTGATCGCACGTTACACCAGCTTTCCAGGCCCCGCTCCGGCGGGGCTTTGTTTTTTGCGGCTGAAAAAATTTGCTAAACTGGCGGCCGTTCCGAATTATCCGTTATCGAGGCAGTATGTTGGAGTTTGAAGGTCAGGTTATCGACACTGACGCGCAGGGGTATCTGAAAAACAGCGCCGACTGGCATGAAGGGCTGGCGCCGCTGCTGGCCGCGCAGGAAGAGATCGTGCTCACCGAAGCACACTGGGAAGTGGTGCGCTTCGTGCGCGACTTCTATCAGGAATTTAATACCTCACCGGCTATCCGCATGCTGGTCAAAGCGATGGCGCAGAAATACGGCGAAGAAAAAGGCAACAGCCGCTATCTGTATCGCCTGTTCCCGAAAGGGCCGGCCAAACAAGCCACCAAAATCGCCGGATTGCCGAAACCGGTAAAATGCATTTGACCGCTCTGCCCGCAGCGCCGCTGCAGGCGAGCGTTTAATAACGAATGCCAAACCCGCTGTAATCAGCCAGGCCCTGCGGCTCCACCAGCACGCGTTCGACGCGCGCGCTGCGCGGGCCGCCCTGTTTCAACCACTCCAGCAGCTTGTCCACCTGCGCCTGTGTGCCGCAGGCCACCACCTGAACACTGCCGTCATCGAGATTGCGCGCATAGCCTGTCACCCCCCCCGCCTCGGCCTGCCGCTGGGTGGACTAGCG
>NODE_75_length_3667_cov_1.190022
TATAAATTGGATTATGCTTTTAACACTAAAAAGCATCATTTTCGGCTTTTTGGTATGCAGATTCCTGCAATCGCCCTTTAAGCGATCCACTCTCTGATGGACGATGTTATGACTGAAAACATTGCGGTACCGCTGTCGGTACTGGATTTATCGCCAATCCCGCAAGGGGCCAAAGCGCGCGACGCTTTCCACTGTTCGCTGGATTTGGCACAGCACGCCGAACGCTGGGGCTACCGGCGCTACTGGCTGGCCGAGCACCACAACATGACCGGCATCGGCAGCGCCGCCACTTCGGTGCTGCTGGGCTATCTGGCCGCCGGCACCCAGAGCATTCGCCTCGGCTCCGGCGGCGTGATGCTGCCGAACCATGCGCCGCTGGTGATCGCCGAGCAGTTCGGCACGCTGGAGTCGCTCTATCCCGGCCGCATCGATCTGGGGCTGGGCCGCGCGCCCGGCACCGATCAGCGCACCATGATGGCGCTGCGCCGCCACCTGTCCGGCGATGTGGATACCTTCCCGCGCGACGTGCAGGAGCTGCAAAACTACTTCTGCGACGCGCAGCCCGGCCAACCGGTGCAGGCAGTGCCGGGCCAGGGGCTGCACGTGCCGCTCTGGCTGCTCGGCTCCAGCCTCTACAGCGCGCAGTTGGCGGCGCAGCTTGGCCTGCCGTTCGCCTTCGCCTCGCACTTCGCCCCGGATATGCTGTTCCAGGCGCTGCAGCTGTACCGCGAAAACTTCAAACCGTCCAAACAGCTGGCGCAACCGCACGCCATGGTGTGCGTCAACGTGATCGCCGCCGACAGCGATAGCGATGCGCGCTTCCTGTTCAGCTCGATGCAGCAACAATTCATCAACCTGCGCCGCGGATCGCCCGGCCCGCTGCCGCCGCCGGTGGATAACATCCACGCGCTGTGGACCGCCGGTGAGCAATACGGCGTCGAGCAGGCGCTGCGGATGTCGATCGTCGGCGATGAAAAAACCGTGCGCCACGGGCTGCAAACGCTGCTGCGTGAAACCGATGCCGACGAGATCATGGTCAACGGCCAGATCTTCGATCACCAGGCGCGGCTGCGTTCGTTCGAGATTGTTGCCGAAGTGAAAGGCGATGTCGTGAAGGGATAAAACGCGAAAAGGCGGTGGGGAACCCCACCGCCTCGGCGTTAACGCTGGATCAGATAGCGGATGGTCGGCCCGTCCTGCTGGATATCCAGCACCTTGTAGCCGTGGTTGCGCGCATCGAGCGGAATGTTGTTGATCGACTGCGGGCAATCGCTGATCACCTCCAGGATTTCCCCCGGCTTCAGCTGCGGCATCGCCTCCAGCGTCGCCACCGCCGGGTACGGGCAAGGCTCGCCCAGCATGTCCAGCCGGTAGTCCGGCACTATCGTCGTCTCTTTCATGGCATGCTCCTCAAATTCACCACCTGCGCCTCAGGCCGGGCGCGGAAAAAGCGTTTCTCCCACCACAGCATGGCGGCGAAGGCCAGCGCCAGCAGCAGGTAGGTCACCAGCAGGCCGCCGATCGGGCCGAAGGTGTCGAGCAGGTTGATCTTGTCGTAGTCGGTCGCCAGCGCCGGCGCCAGATCGTCCCAGTAATAGGCCAGCAGCGTGGCGCCGATGATGTTGCCCAGCCCCACCCACCAGTAGTGCACCTGCCCTTCCACCGCGCGGTACATCCAGCCGGTCTCGCAACCGCCGGCCAGCACGATGCCGAAGCCGAACAGCAAGCCGCCCAGCACCGCATTCGGGCCGGCCCACATGATTTTCGGCGCCACGCCGAGCTGCACGTAGCTGAAGATGCCGATGGCGCTCACCGCCATGCCGATGATGATGGCTTTCGCCATGTGGGTGCGGCCGGTGATCCACAGATCGCGGAACGCCGAGGTAAAGCAGTCTGCGCGCGTTCGATCAGCAGACCGAAGCCGATGCCGAACAGCATGGCGATACCGAGCTTCGGCGCATCGAACAGCGTCCACAGCGACCAAGCCACCGCCAGGCCGAAGACCGCCATGCCCAGCCGGAAGCGGCGGCGCGCCTGCTCAGGCTTCTGCGTCAGCGGCGCGGCGGCCTTCACCTTTTGCAATTTGACCGGGATGCGGAACATCGGCAGCAGCGTGAATTTGGCGCCGAAGTACGAACCTGCGGCGGTCGCCAGCGCGAAGAACCAGGCGTGCAGCGAAAACTGAGGAATGCCGGTGAAGAATGCCGCCAGGTTGCAACCCATCGCCAGGCGCGCGCCGAAGCCGGCGATAATGCCGCCCAGCAGCGCCTGCACGATGCGAATGCGGTGCTGCGGCTGGCGCAGCTTGATGTTGTTGGCCCACAGCGCGGCGGCGATGCAGCCGGCGAACATGCCGATGATCATGCGCCCGTCGATGCGCTCCAGCGGCGTGCCCTGCAGGCCGATAACCTTGAAATAGCCCCACTGCTCGGGGTGCAGGCCGAACCACTGCAGCACATGGCCGCCCCAGCGAGTGAATTCGCCGGTCACCGCCCAGAAGGTGCCGGTCATGCCGAAGTAGTAGGTAGAAAGGATCCCGGCGGCGATCACCGCCGGCAGCGGCGCCCAAAAGCGCACCAGGTATTGAGATTTGAACTGCTGCCAACTCATGGCATCTCCCGTGCATATCATCCGTAAGAAAAAACCTTATGAATGATACGCCATTCAGGGACGTTTGACGGCAACTTTCAGGCATAAAAAAACCAGCCCGCAGGCTGGTTTTTCAGAGCATTTCACCGCGAGCGATGAATCAGCGATTACGCGTCGCCGAAACGACGACGTGGTGCTGCCGGTGCGCCGTCATCACGGCGTGGGGCCGGTTTGCCGTCACGGTTGAAGTTACCGCCACGACGCTCGCCGCCGTTGCCGCCTTCACGACGTTCACCGAAGGAACGACGTGGGCCGCCTTCGCGACGTTCGCCGTTGAACGGACGACCGTTGCCACGACGCTCGCCGCCGTTGCCACCGTCACGACGCTCGCGACGTTCGAACGGCTGTGCATCGCCCAGCAGCTGCATGTTCATCGGCTTGTTCAGGATGCGGGTGCGAGTGAAGTGATTCAGGATCTCGCCCGGCATGCCTTTTGGCAGCTCGATGGTGGAGTGGGACGCGAACAGCTTGATGTTACCGATGTAACGGCTGCTGATGTCGCCTTCGTTAGCGATAGCGCCAACGATGTGACGGACTTCTACGCCATCGTCACGGCCCACTTCGATGCGGTACAGCTGCATTTCGCCAACGTCACGACGTTCGCGACGCGGACGATCGCCGTCACGGCTGTCGCGGCGATCGCCACGGTCACCGCGACGATCGTCACGGTCGTTGAACTCGCGGCGCTGACGCGGCTTGAAGACCGGATCCGGCGGCAGGATCAGCGGACGTTCGCCCTGTGCCATTTTCAGCAGCGCTGCGGCCAGGGTTTCCATATCCAGCTCTTCTTCCGGCTGCAGTTTGGTCAGCAGTGCGCGGTACAGATCCAGATCGCTGCTTTCCAGCTGCTGCTGAACTTTTGCGGCGAACTTGGCCAGACGACGCTCACCCAGCAGTTCTGCGTTCGGCAGTTCCACTTCCGGGATGGTCAGCTTCATGGTGCGTTCGATGTTGCGCAGCAGGCGGCGTTCGCGGTTTTCCACGAACAGCAGCGCGCGGCCGGCACGGCCCGCACGAC
>NODE_76_length_3645_cov_1.582628
GCTAACATCCGTACCTTGCGCCAGACCACGGTTGCGGCCCTTGTGCACCTTACGGAATTTTGTACGCTTTGGTTGTAACATCAGCGACTCTCCTTACTTGCGGCCTTTACGCTGCTGCTTTTTAGGTTGAGCAGCCGGTTCCGGTTGTTCAACTGCAGCCATACCACCCAGGATCTCACCTTTGAAGATCCATACCTTAACGCCGATTACACCATAAGTGGTGTGCGCTTCAGATGTGTTGTAGTCGATGTCCGCACGCAGAGTGTGCAATGGAACACGACCTTCGCGGTACCATTCGGTACGTGCGATTTCAGCGCCGCCAAGACGGCCGCTTACTTCAACTTTGATACCTTTAGCGCCAAGACGCATTGCGTTCTGTACTGCACGCTTCATAGCACGACGGAACATCACGCGACGTTCCAGCTGAGAAGTGATGCTGTCAGCAACCAATTTAGCGTCGAGTTCCGGTTTACGGACTTCGGCGATGTTGATCTGTGCAGGAACGCCAGCGATGTCCGCTACGACCTTGCGCAGTTTTTCGACGTCTTCACCTTTCTTACCGATAACGATGCCTGGGCGAGCAGTGTGAATGGTCACACGGATGCTCTTCGCAGGACGCTCGATAACGATGCGAGAAACGGAAGCTTTCGACAGTTCCTTAGTCAGGAATTGACGAACTTTAAAGTCGCTGTCCAGGTTGTCAGCGAATTCTTTGGTATTCGCATACCAAGTAGAGTTCCAAGGTTTGACAATACCCAGGCGAATACCATTAGGATGTACTTTCTGACCCATTGCTAGTCTCCAGAGTCTCAGCGATCGGACACAACCACAGTAATGTGGCTGGTGCGCTTCAGGATGCGATCTGCACGACCTTTTGCACGCGGCATAATGCGCTTCATGCTTGGGCCTTCGTCTACGAAGATTTTCGTAACTTTCAGATCATCGATGTCAGCGCCATCGTTGTGTTCTGCGTTAGCAATGGCAGACTCCAGCACTTTCTTAACCAGACCAGCAGCTTTCTTGTTGGTGTAGGTCAGAGTTTCCAGAGCTTGCGACACTTTCTTACCGCGAATCAGGTCAGCAACAAGGCGAACCTTCTGAGCAGAAGAACGAGCGTGGCGATGTTTAGCGATAGTTTCCATCTCTTCCTCCTACCTTAGCGCTTTTTAGCTTTTTTATCAGCCGCATGGCCGCGATAAGTACGAGTCGGCGCGAATTCACCCAGTTTGTGACCGACCATTTCATCGGAAACGAACACTGGTACGTGCTGACGACCATTATGGACAGCGATGGTCAAACCGATCATGTTAGGAAAGATCGTTGAACGACGGGACCAAGTGCGCAAAGGCTTCTTGTCACCGCTTTCCACCGCTTTCTCTACCTTCTTCAGCAAGTGCAGGTCAATAAAAGGACCTTTCTTGAGAGAACGTGGCATGGCTTATCCTCTAATTATTTTTTGCTACGGCGACGTACGATGAACTTATCAGTACGCTTGTTGCTACGGGTCTTCTTACCTTTGGTCTGAACGCCCCACGGAGTTACCGGGTGCTTACCAAAGTTACGACCTTCACCACCACCGTGCGGGTGATCTACCGGGTTCATCGCCGTACCGCGAACGGTAGGACGAACACCACGCCAACGTGCAGCACCTGCTTTACCCAGAACGCGAAGCATGTGTTCAGCGTTACCGACTTCACCCAGGGTGGCGCGGCAATCAGCTGGAACTTTACGCATTTCGCCGGAGCGCAGACGCAGAGTTACGTAGGAACCATCACGAGCAACGATCTGAACGTAGGCACCAGCGGAGCGAGCCATCTGGCCGCCTTTACCTGGTTTCATTTCTACGTTGTGAACCGTTGAACCAACTGGAATGTTGCGCATCGGCAGGGTGTTACCCGCTTTGATTGCAGCATCAACGCCAGATTGAATCTGGTCACCAGCTTTCAGGCCTTTCGGCGCCAGGATGTAACGGCGTTCGCCGTCTTTGTACAGAACCAACGCGATGTTCGCGGAACGGTTCGGATCGTACTCCAGACGCTCAACCACAGCAGGGATACCGTCTTTGTTGCGCTTGAAGTCAACCAGACGATAATGTTGCTTGTGGCCACCACCGATATGACGGGTGGTGATACGGCCATTGTTGTTACGACCACCGCTTTTGCTCAGTTTTTCCAGCAGCGGGGCATAAGGTTTACCCTTGTGCAGCTCAGGGTTAACCACTTTAACAACGTGGCGACGACCCGGAGATGTAGGTTTACATTTAACAATTGCCATTGTTCTTACTCCTCCGACTTACTCTGCGCCGCCGATGAAGTCCAGATTCTGGCCTTCTTTCAGGGTGACGTAAGCTTTTTTCCAGTCGCTACGACGACCAACACGCTGACCGTGACGCTTCACTTTCCCTTTAACTACCAGGGTGTTCACGTCTTCGACTTCGACTTCAAACAGTTTCTGCACTGCAGCTTTGATTTCTGCTTTGGTCGCGTCTTTGGCAACTTTGAGAACGATGGTGTTGCTTTTTTCCATCGCAGCGGATGCTTTTTCAGATACGTGCGGTGCACGCAGCACTTTCAGCAAACGTTCTTCACGGATCATGCCAGCATCTCCTCAACTTGCTTCACAGCATCAGCAGTCATAACCACTTTGTCGAAGGCGATCAGGCTAACCGGATCGATACCTGCTACATCGCGCACGTCAACCTTGTACAGGTTGCGAGCTGCCAGGAACAGATTCTCATCCAGTTCACCGGTCACGATCAGCACGTCTTCCAGAGCCATATCTTTCAGTTTCTGTGCCAGCAGCTTAGTTTTAGGCGCTTCTACAGAGAACTTCTCGACAACGATCAGACGATCTTGACGTACCAGTTCGGACAGGATGCTTTTCAGCGCGCCGCGGTACATCTTTTTGTTTACTTTCTGACTGTGGTCCTGTGGCTTAGCAGCAAAGGTCACGCCGCCTGAACGCCAGATCGGGCTCTTTACAGAACCTGAACGCGCACGGCCGGTGCCTTTCTGACGCCATGGCTTTTTGCCGGAACCAGTTACTTCAGCACGGGTCTTCTGAGCACGGGTACCTTGACGGGCACCTGCTGCATAAGCAACAACAACCTGGTGTACCAGCGCTTCGTTGAAATCACGACCGAAGGTAGTTTCGGAAACAGTCAGCGCGCTTTGCGCGTCTTTCAATACTAATTCCATTGCTATCCCCTTACGCCTTCACAGCTGGTTTAACGATCAGGTTGCCACCGGTTGCGCCCGGTACAGCACCCTTAACCAGCAGCAGGTTGCGCTCAGCGTCAACACGTACTACGTCCAGGCTCTGAACGGTTACGCGCTCATCACCCAGGTGGCCAGCCATTTTCTTGCCTTTGAACACTTTGCCCGGAGTCTGGTTCTGACCGATAGAACCCGGAACGCGGTGAGACAAGGAGTTACCGTGGGTAGCGTCTTGGGTACGGAAGTTCCAGCGCTTAACAGTGCCAGCAAAACCTTTACCTTTAGAAGTACCGGTAACATCGACTTTTTTAACGTCAGCGAAGATTTCTACGCTAATTTCCTGACCTGCAGCGAATTCTTGACCTTCTTCCAGGCGGAATTCCCACAGACCACGCCCAGCTTCAACGCCAGCTTTAGCGAAATGGCCCGC
>NODE_77_length_3645_cov_0.951777
GAATAACGTCATCAATGGCCTGGGGATCCAGCTGCGGCAGCCTGGCAAGCAGCGCCTTCAGGGGCAGAGCGGCCAAATCGTCGGCGCGCAGCGCGGATAATGCGCCGCCGTAACGGCCAAAGGGCGTACGAACGGCATCGCAGATTAAAGCCTGTTGCATGGCGATTTCCTCAAGCGGGGATCAGGTCAGATTGCAGTAAACGTATCGGGGTTAACGCTTGCAGCGCGTCAAAGGTGAGCCCCGGACACAGCTCCAGCACCTGCGGGCCGTCCGGGGTGATATCAATGATTGCCATATCCGAATAGATGCGGCTGACGCAGGCCAACCCGGTCAACGGGTAGCTGCACTGTTCCACCAGCTTGCATTCGCCGGTCTTGGTCAGGTAGTCCATCATCACATAGACTTTGCGCGCGCCGATGGCCAGATCCATGGCGCCGCCCACCGCCGGGATCGCGTCTTCGGCGCCGGTGCTCCAGTTGGCCAGATCGCCGGCAGCCGAGACCTGATACGCCCCCATCACGCAGATATCGAGATGGCCGCCGCGCATCATGGTAAAAGAGTCGGCGTGATGGAAATAACTGCCGCCGGGCAGCAAGGTCACCAGCTCTTTGCCGGCGTTGATGAGTTCCGGATCTTCTTCGCCCGGCGCGGGTGACGGCCCCATGCCGAGCAGGCCGTTTTCGCTGTGCAGAATCACTTCTTTGTCGGCGGGCAGGTAGTTAGCGATGCGGGTCGGCAGCCCTATTCCGAGGTTGACGTAGGCGCCTTCCGGAATATCGCGCGCCACCCGTTGGGCTAATTGGTCGCGGGTTAATTTTTGCATGTTCTACTCCTCAGGCAGAGAGGGAAAAGGTCGCGGGGCGCGCCACCGCCACCAGGCGCTGGACGAAGATGCCCGGCGTTATCACGTTTTCCGGATCCAGTGCGCCCAACGGCACCAATTCAGCGACCTGCGCTATCGTCGTGGCGGCGGCCATCGCCATCACCGGGCCAAAATTACGCGCCGCTTTGCGGTAAACCAGATTGCCCCAGCGGTCACCCCGATGGGCCTTTATCAAGGCGAAATCCGCCTTTAAGGGCGTTTCAAACACGTAATGACGCCCGTCGATTTCACGCGTTTCTTTGCCTTGCGCCAGCGGCGTGCCAAAGGCGGTTGGGGTGAAAATGCCGCCCAACCCGCTGCCGGCGGCCTGCATGCGGGCCGCCAGGTTGCCCTGCGGCACCAGTTCCAGTTCGATCGCGCCGCGGCGATAAAGATCGTCGAAGACCCACGAATCGGCCTGGCGCGGGAAGGAGCAAATCATCTTTCGCACACAGCCGGTCTTGAGCAGAGCCGCGAGGCCGCTGTCGCCGTTGCCGGCGTTATTGCTGATTACCGTCAGCTCGCGGGCACCGCGTTCAATCAGCGCATCGATCAGTTCCAGCGGCTGTCCCGCGGGGCCAAAGCCGCCAATCATGATGCTCGCGCCGTCCGGAATGATGGACACGGCATCTTCCAGGGTGGCCACACTTTTATCGATCATCTGTTGTTCCTTTTGTTCGATGCCCGCCGGGGGGAGTGTCTATCGTCAATGGGAAAAGTAGATCGTCCCTTTCAGGCAAACAATACCGATTATCGAAAAAGTGTGCGATTATCGGCTATTGTTTAACAAAGGTTCGCAGGCTGTGATCGTCGGCACACCGAAATTTCAGGCAGACAGCGGGGTAACGAGAATGGAAAAAGGGCAGGAAATTACGCGCAGCAGCACCGATCCCTGGAAGGGGGATCCCGACTTTATGGCCTCTTTGGCGCGAGGATTGGAAGTTCTGCAGGCTTTTACGCCGCAGCGGCGGCTGATGTCGGTATCGCAGATTAGCCAGCGTACCGGCATTCCGCGCGCGGCGGTGCGCCGCTGCCTTTACACCCTGAGTAAACTGGGCTTTGTGTACGCGGAAGACGGCAAGAATTATGAGCTGCGCCCGCGCGTCTTGTCGCTGGGCCATAACTGGCTGGCGGCTTCGCCGTTGGCCAACGCCGCGCAACCGGTGTTGAGGCAACTCAGCCAGACGCTCAATGAGTCCTGTTCCATGGCCATATTGGACGGTGATGACATTCTTTATATCGCCCGCGCATCGACTTCGCGGATCATGACCATTGATTTGCACGTCGGCAGTCGCTTACCTGCCAGCACGACGTCGATGGGGCGGGTTCTGCTGAGCGGGCTCGCCAATGAGCCGTTGAATGACTATTTGGCGCGGCTGACGCAACTGCGTTACACCAGCCATACTCTGGTGAGCGTTAGCGCATTGCGGGAAGAGCTGGCGCGCGTGCGTCAGCAGGGATATGCCATCAACGATCAGGAACTGGAGATTGGTCTGCGTTCACTGGCGGTGCCGCTCACCACGCCGGACGGCCGTATCGCCGCGGCGTTGAACGTCGGTGTGCATGCCAGCCAGGTTTCCGCAGAGCGTTTGTATCAGCACCACTTGCCTTTATTGCGCTCGGCCGCCGAAGAGATATCGCTGCTGTTGCACGACTAATCTTGAACTTTGGGTACCTGCCGGAGTTAACGCCGGTTTTTTACCGCGCCAGGTGAGTCATGCGGTGTTGTACTGTTGCCCGCGGGTAAGGTAATTTGCTGTTGGCAAAGATGACTGACGCGGGGGCCAACGGACATGAACGAGAAAATCGACTATCACATCGAGAAATACCATTTCGCGCCGCTGGATGAGGCCCCGCGGCTTGCGCACCAGTGGCGTGAGGTGCTGAACGAGTGCCGCGAGACGCAGGCCGGGGCGGAAGAGCGTCTGCGCATTGCGCTGCTCAACGTGGACTATGTGACCAGTTTCGAATTGCCGTTTCGCTTATTGCTGGTGCGGGCGCCGCAGCTGATCGCCGGCCTGCGCGATGAGCTGTCGATAAGTCAAAAAAATGTGGTGTTCAACGGCAAGCGTTTCGGCTGTGTCTACAGCCTGAAAAGCGATTTGAGCGGCGTGCCGGAGGCCTTTCAGTACAGCCTGTCGACCCGTATTCATCGAACCTCGGCGTCGGGCGTGGACGCGCTGCCTTACCGGGAAATCGCCAAGGCGCTCAAAGCGCCGCGTGAGCGGCTCAAGCTGGCGCTGGAGCAGGGGCTGCCGGTAACGGCGCTGGATGGATTGTTCTGGTTCGGCATCCAGCGCATTGCCGCCGAGGTGCGCAGGCTAAGAAAAACCGGCATGGCGATCGTGACGGCGGAAACCGAGATCTTCGACACCCTGACCGGCACGACGCGCAAGGTCCCGGTGTACCGCCTGGCCGAGAGTTAATGGCCGATAGCCGGCGGTTTATATTATGAGGCTTGATTCCCGCCGGTCTCCGCCTGGCTCTTCTACGATCCTTTTTTACCCGCATCTCCTCGCCGTTCGGTAAGAAAACCGACGCGACGACCTGACTCAGCGTTCGTTCTGCAGCGGCACAACACAGACGGCGGGCCATCGTCGATAGCCGGTGTCACGATGGTGTTTCCGGTGGTCGGCGCCGTTTGCCGCCCACCTTTGGCTAACATCGACGAGGGTTTGAAGGAGAAGAGTATGCTGAAACGTTTTGCACTGCTGTGCTGGTGCCTGATCGGCGCCAACGCTCTGGCGGCTGGCCCCAACGCCAATATCAAGTATTACGGCTA
>NODE_78_length_3640_cov_0.891556
CATGGACGATCTGCTGGGCCATGCGTTCGCTGGCGCGGAAGTCGGCGGAAAACAGGCCGCCATCGCGCCGATCTGCGAGTGGTAGGTTTGATCGTTGAAGCGCATGGCGGTGCTGTCATCGCCATCTTCGCTGTAGCCGGAAACGCGGCTGTAATCCCAGGCGAACTGCGCCACCGGCCCGGTGGTCAGGTAAGAAGCGATCGGGAAGTCATAGCCGGCGGTCACGCGCGCGCCCCACTGCCTGCCGGTGGTCGAACCGGTTTCGGTGCGCGTCAGCGGCCCCAGCCGCAGGCTGCGGCGGATGTCGTCATAATCCATCGTCGCATAGTGCAAATCGGCGTTGACCCAGCCCTGCTCGAATATCGCCAGTGAACTGAAAGCCGACAGCAGCAGCCCGCGCGCCTTGTAATCAAAGCGGCTGGAAGGATGTTGATCGTCGTTGGAACCGGCGATCAACGCGCCGATCAGCCAGCCGTCGGTCAGCTGATAGTCCACCCCGACGGTCAGGTTGTGGGTGGTGGCGTTGCCGTCCCCCGCCGCCCGGTTATCGGCATAGTCATAGTGCTGGCCGGCGTAACCGCCGAACACGCCCAGCGAACCCTGCGGGTTGTCGCCGTGGCGCAGCTGCTGGAAGCGGCTGTCGAGCGTGGCGCGGCTGTCGCGCGCCATCGCCGCCGTCGCCTGATTCAGCGCCACCACCTGCGCCGGGCCATCCAACACCGCCTGGATATAATCCGCAATCAGCAGGTGCGCCTGCGGGCTCGGGTGGAAATGGTCGGAGAACAGATAGGACTGGCCGGCGTCGAAGCCGGGCATATCGGAGCTGCAGACCGCCGAGGAAACGCCCGGCGGGCAAGCCATGCCGGCGGTGTTGGCGAAGCCGAACTGCGCCGGATTGGCGATCGCTTCGGCGAACAGCTTGTTGACGTCCACCCGCACGATATTGCCGCCGCCCTGCGCCAGCAAACGGTCTTCACTTTGATTATAGAAATCGGTCAGTTGGGCGGCCTGCGCGCTCAGGCTGTCATACGCCGCGATAAGCTGCGTGGCGATCGCCTGCTGCACCTGAGGAATGGCGCTGCCCTGCTTCGCCGCGGCGGCCAACGCCGCGTGGATCGCCTGCGTGCGTGAAGCGTTGTCCGGCGTCGCCACCGAATTAAGCGTGGCATAGGCCGCCTGGATCGCCGCCCCCTGCACCGGCGACAGCGCCTGTTGAATGATCAATTCCATCAGCTGCGGCGTGGAGCCGATGTTCGGCACCGTCGGCACGATCACCGTGCCGGCGCCGGCGTTCAGCAGCGAATGCACCTGCGCGGCTGCCGCGGCGGCGCTGTTATAGGCCACGCCGGGCGCGGTAGCGGCATTTAATGCCGCCGCCGCCAGATCGTTGCCGCCGATCCAATGAACGTACAAACCGTCGCCGTCGGCCTGACCGTTGACCCGGTTCAGATAGCGCTGCACCTGATCCTGGGTGTTGTCGGCCGGGTTCAGGCCCGGCACCGCCACGGCGCCGCCGGCGGCGTAGTTCTCACCGCCGTTGTCCGAAGCCACCAGCGCCGCCCCGATGCGTTGCGCCAACGCTTCGTCGTACAGCAGGTGCTGGTTACCGTCATAGGTGAACCGGCCGTTGTTGCCGGTATCGCTCAGGCTATCGCCAAAGACGTAGAGTTGATCGTACGCCTGAGCCGGAAGGGTCACACTGCAAAGCAACGCCACTGCAAGCGCCGCCGGGCGGGGCATGCACGTTATTTTTAGAGGCATGAATCGACTCCTGAGAGCCTGCAAATGAAGGCAATGTCGTTTTTATCGTTGGCCGGTTTTCCACCGGCCATGTAGTAACTATTGTCGGCTTTTTCGTCACGTCAAGCGGGCTGATGACAAAACAATCAGAGGCTTGCCAAGTTCGGCGCTTCGAGCGATGATTACTGTTCATAAATACAGCATAAGGACAGTCAGGATGGCAGACGAACGTTGCGGTTGGGTGACGGCCGATCCGTTGTATCTCGAGTATCACGACCAGGAATGGGGTGCGCCCACCACCGACGCGCGCGAGCTGTTTGAAATGCTGTGCCTCGAGGGGCAGCAGGCCGGCCTTTCCTGGATCACCGTGCTGAAAAAGCGCGAGAACTACCGCCGCGCTTTCCACGGTTTCGATCCGCAGCGGGTCGCCGCCATGACCGAACAGGACGTGGAAAACCTGCTGCAGGACAGCGGCATCATCCGCCACCGCGGCAAGATAGAAGCCATCATCACCAACGCCAAAGCCTATCTGGCGATGGAGGCGGCCGGCGAGAATTTCGTTACCTTCATTTGGGACTTCGTCGGCGGCCGGCCGCAGCTCAACCGCTGGCAGGCGCTGAACCAGGTGCCGGCCAAAACCGAGCAGTCCGACGCCATGTCCAAGGCGCTGAAAAAACGCGGCTTCAAGTTTATCGGCTCCACCGTTTGTTACGCCTTCATGCAGGCCAGCGGGCTGGTGAACGATCATCTCACGGGATGCATGTGCTACCCAAAGCCACGGTGATCCGCCCCTGTGGCCCGGAGGATATCGACCGGCTGATGGCGCTGTGGCTGCCCAGCACCATCGCCGCTCATCCGTTCGTGGCGGAAAAATACTGGCGTGAGAGCGCCGCGCTGGTGCGTGAAAACTACCTGCCGCGCGCGCAAAGCTGGGCCTGCTGGCATAACGACGAGATCGTCGGCTTTATCAGCGTGCTGGACGAACAGTTCATCGGCGCGCTGTTTGTCGATCGGTCGTTTCACGGCCGCGGCGTCGCCCAGGCGCTGATGACGCACGTGCAGCAGCGCTACCGCCGGCTCAGCCTGGAGGTGTACCAGCAGAACCTGCGCGCCTGCGCGTTCTACCACAGGCACGGTTTTCAGGTGACGCAGCGCCTGTTCAATGATGAAACCCAAGCCTATACGCTGATCATGAACTGGCCGGCAGTCGAAAATTCAACCTGTTATGCTTAAAAAAGGCGCATCCGCACTCCGGATGCGCACAATTAAGAATCCGCTGCATAGCGCCGCCCGGCGTTTTACCGCATAACTCCCCCAGCACTTACCCGCGCTCATCATTTGTCACGTTTTTCTCCGGAACTGCCGGCGAAACCGCGCGTCATAGGTAGCGCGGCGACGCGGGCTCCCTGCGTCACCCACTTTTTTTTGCGTCCCCGCTTTGGGCCGGCGCGTACAGATTCTGATGCCATTAAGGACAAGAACATGAAAAAACGCATTGCAATTATTGCCGGCGCCGTGAGCCTCACGCTCGCGCTGTCGGCCTGTACCACCAACCCTTACACCGGTGAATCCGAAGCCGGTAAATCCGGCATCGGCGCGGGCCTCGGCGCCGCACTGGGCGCCGGTGTCGGCGTGCTGTCCTCTTCCAAGAAAGATCGCGGCAAGGGCGCGCTGATCGGCGCAGCGGCCGGTGCAGCCCTCGGCGGCGGCGCTGGCTATTACATGGACGTGCAGGAAGCCAAACTGCGCGACAAGATGAAAGGCACCGGCGTCAGCGTCACCCGCCAGGGCGACAACATCGTGCTGAACATGCCGAACAACGTGACCTTCGACAGCAGCAGCGCCACGCTGAAACCGGCGGGCGCCAACACCCTGACCGGCGTCGCCATGGTGCTAAAAG
>NODE_79_length_3632_cov_1.270025
CCCCAACAGGCGTTGGCCGCCAGCAGGAAGAAGGCGATCCAGCCAAGCTGATGGCTGTGCATCACGCCATAAATGCACAGCGCGGTCGCTGCGCCGCCGCAGACGAAGATCAGCGGCGCCTGATAAGGGCGGATACGATCGAGCAACACGCCACCGAGGTATTTGGAGGCGATGCTGACGATGAAAGGCAGCGCGGCCATCCAGCCCATCTGCTTGATGGAAAACCCCTTTTCATCGGTCAGATACGCCGGCAGCCAGGCGCTGGAGCCCCACAGATAGCTGAGCGTGGCGATCTCGATCAGCAGGATCCAGCCGAGCATCGGCGTGCGCCAGGCCAGTGCAAAGATGCGCCAGACGCGGTTCAGCACCGGTTGCGGATCGGCAGGGCGTGAAGATGAGGATAAGGGAAGCGGGTGAACGAACAGCCGCACCAGCGCCAGCCCCAGCAGCAGGTTGAGCAGCGCCAGCAGGTGAAACGACATCGCCCAACCGAAGTGCGCCATCAGAAAACTCACCAGCGGAAAGCCGAGCACCAGCCCCAATGAAACGCCCAATGCGCTGACCGCGTTGGGCTTGCCGCGCTCGTCGGCGGCGAAATGGTCGCCGATGTACATGGTCTTCAGCGAGAACAGCGGCCCCTCGCTGACGCCAAGCAGCGCGCGCACCACGCACAGCAGCATCAGCGATCCCGCCAGCGGCGAGGCGGCGGTGAGCAGCGCCCACAGCACCACGCTCAGCGTCAGCGCGCGGCGGTAGCCCATCAGCGTTTCCAGAAACGGCGTCAGCAACATGGCGGACAGCCCGTAGCCGAGCAAAAACACCGTCATCAGCGTGCCCTGGTGAGCGCGGTCACCGCCAAGTTGGAAGTGTTGCAGGAAGTCGGGATTGACCAACATCACGGCGATATTGACCCGATCCGCATAGGCGATAACGATCAGAAACAGCAGGGCGATCACTCCAAACCAGCGTTGACGTTGTTGCACGGCGCGTTCCTCAGTGCGAGCGGTTGACGAATTCAGGCAGCAGCAAACTCACCCGAGGATGCCAGTTAGCGCAAACGCGGGAGGATGAGGCTGATTGATGTAAAATTATTGTTATCAAATAGGGTGTGAAAGACAGAGAGAAAACACTTTTACGCGCAATGCGTCGCCGGAATCAACGCGTTTTTTGCCATAAATTAGCAGGGGAGCGCACAACTGACATAGGTTTTTCATATCGGTGCATTATTTCGTGATCCTTCCCGCATTTGTCATTTTTAAACAACCTTTCATTAACATTTGCCGTTCCGCTCGCTTGACGAAAGTTTCGCCACACTTATAGTGACTGTATTAAATAAGAAACTGAGTTTCATATATGAAACAATCAGATAGAGGATAAAAGCAATGAGCTGGAAGAATGTGTGCGAAGTGTCTCAGGTGAAAGAAGATTTTCCTTTTTCCGGCAACGTGGAAGGAAAAGAGATCGGGGTATACCTGCTCGACGGTAACTACTACGCGCTGGAAGACGTCTGCCCGCATGCCTATGCCTTGCTCAGCCAGGGGTTTGTAGACGACGGCAAGGTTGAGTGCCCGCTGCACGAAGCGCTGTTTGACGTGCGCACCGGCCAGTGCCTGCGCGAGCCGGGCGGCCGCGATCTGCAAACCTATCCCACCCGGGTGGTCGACAACCAAATCCAGATCACCTTTATCGCGGAGGAGTAATCATGCAGCACATCACCGATTTCAATCCCTGGCTGCCGGACACCCAACAGGTGACGCCGGCCCGCGAAGGCGGCAACGGTCAAATCCATCAGCCGGGCCAGTTCCGCAATGTCATCTGGCAAAACCGTGCTCGTGTGCCGGACGGTTTCGAAACCGCCCTGGTGGCGGCGCTGGAAACGATCTTCGATCAGGGCGCGGAAGAGCTGGAGCAGATCGTCAGCGCGTTGAATCAGCGCCGCCTGTTCGATCGCAGCGGCCAACCGTGGAATGAGGCGACGTTCCGCGAATTCCTTCACGTTAACGGTTTCTGAGCCACATCCGGGAGAAGACAATGACAGCAAATACAACATCCTCCGAACAGAGCTTGCAGGACTATCTTGACCAGGGGCTGCGCGGCATGTGGTATCCGGTGCTGGCCAGCTGGGAAGTGGGCAACAATCCGGTCGGTATCACCCGTCTGGAGCAGCAAATCGTGGTGTGGCGCGACGGTGAAGGCCTGATCCACGCGCTGGAAGACCGCTGCCCGCACCGCGGCGCGCGGCTTTCCATGGGGTGGAACCTCGGCGATCGCATCGCCTGCTGGTATCACGGGGTGGAGGTCGGCGGCGACGGCACGGTGAAAGACGTGCCGGCGGTGGATCGTTGCCCGCTGGTGGGGCAAAAATGCCTGCGGTCTTACCCGGCCAAAGAAGCCTACGGCGCGGTGTTCCTTTATTTCGGCGTGACGGCGGATGAAGCGCCGGCGGAGCTGACTTTCCCGCAAGAGCTGGCGGACGAAGCCGCTTACAGCAACTTCCTGTGTACCGCCAGCTGGGACTGCAACTACCAGTACGCGTTGGAAAACGTGATGGATCCGATGCACGGCACCTACCTGCACTCCTCCTCGCACTCGATGGCGGAAGGGGACCGCAAGGCTGATATGGGGCTGGAGCCGACCGACAGCGGGTTTATCTTCAAGAAAAACGGCCAGATTGGCGTCAACTTCGACTGGGTGGAGTTCGGCAGCAGCGGCGCGTATTGGATGCGCCTGTCGATCCCGTACAAAAAGCGCTTCGGGCCGGGCGGTCACTTCTGGATCATCGGCATGGTGGTGCCGGAAGACAAGGATCACTGCCGGGTGTTCTTCTGGCGCATCCGCAAGGTCAAAGACTGGCAGCGCGACATGTGGCGCTTCATGTACCGCAACCGCCTGGAATCGTTGCATTGGGACGTGCTCGAGCAGGATCGCATCGTGCTTGAAAATATGGCGCCTAACGCTCGCGGTCGCGAATATCTGTACCAGCACGACGTCGGCCTTTCGCGCCTGCGCCGCCTGATGCAAAAAGAGGCGCAGAAACAGCTGGCGACGCTGCGCGAGCGGGAGGCGGCGCAGTGAACGGCCTGCTGAACGGCAAACGCATCGTGGTCACCGGCGCGGCGCGCGGCCTGGGCTACAGCTTCGCCGCCGCCATCGCCGCCGCCGGCGCGCAGGTGGTGATGTGCGACATTCTGGCGGATGAGCTGGCGGCGAGCGGCGCTGCGCTGCGCGAGCAGGGCGCTCAGGTGGAAACGCAGACGATCGATCTAGCGTCACCGGATTCGATCCGTTCGGCGTTCGAGAAGATCGCCGCAGGCGGCGGGATCGACGGTCTGGTGAACAACGCGGCGCTGGCGACCGGCGTCGGCGGCAAAACCATGATGGAATACGATATCGATCTGTGGGATCGGGTGATGCAGGTCAACGTGCGCGGCACCTGGCTGGTGAGCCAGGCGGCGGTGCCGCTGCTGGCGCGCAGCCCGCACGCCAAGATCGTCAACGTGGCGTCGGACACTGCGCTGTGGGGCGCGCCGCGCCTGATGGCCTATGTCGCCAGTAAAGGCGCGCTGATCGCGATGACTCGCTCGATGGCGCGCGAGCTGGGCCCGCAGGGGATCTGCGTCAACGCCATCGCA
>NODE_80_length_3623_cov_1.194098
GTGCGCGCCTGGTCGGCGATGGAGCGGGTGATAGCCTGACGGATCCACCAGGTGGCGTACGTCGAGAACTTGTAGCCGCGGCGGTATTCGAACTTGTCTACCGCTTTCATCAGGCCGATGTTGCCTTCCTGGATCAGATCCAGGAACTGCAGGCCGCGGTTGGTGTATTTCTTGGCGATGGAAATAACCAGACGCAGGTTGGCCTCAACCATCTCTTTCTTCGCGCGGCGGGCTTTCGCTTCACCGATCGACATGCGACGGTTGATGTCTTTGACCTGCTCAATGGTCAGGCCGGTTTCTTCTTCGATCTGACGCAGTTTCTGCAGGCTGCGCTGCACGTCTTCGGCCACGTCTTTCAGTTTTTCCGACCATGGCTTGGCCATCGCCAGCGCGGCTTCGAACCAGGAATCGCTGGTTTCGTTGCCGGCGAACAGGGTGACGAAGTTTTTCTTCGGCATTTTGCACTGTTCAACGCACAGCTTCATGATGATGCGTTCCTGGGTGCGAACGCGATCCATCATGGTGCGCATGCTGTTGACCAGGAAGTCGAACTGTTTCGGCACCAGGCGGAACTGCTTGAACACTTCGGACAGCTTCAGGATCTCGTCCGCGGCGCTGGCGTGGCTGCGGCCGTTCTTCTTGATCACCAAGCGCGTCGCTTCATACTGATCGCGCAGTTCGGCGAACTTCTGACGCGCCAGCTCAGGATCGATGCTGTTGTCGTCTTCGGTGTCGTCCTCTTCGGCATCCTCATCTTCTTCGTCGTCGTCTTGCTCTTCGCTCGACAGTTCGGAACCGATGTGGGTGGCGGTTGGGGCGATGTCCTCTTCCGCGTTAGGATCGACGAAGCCGGTGATCAGGTCGGACAGGCGCGCTTCGCCCGCTTCGACGCGATCGTACTGTTCAAGCAGGTAGGTAATGGCTTCCGGGTATTCGGCAACCGAGCACTGCACCTGGTTGATGCCGTCTTCGATGCGCTTGGCGATGTCGATTTCGCCTTCGCGCGTCAGCAGTTCGACGGTACCCATTTCGCGCATGTACATGCGCACCGGGTCGGTGGTGCGGCCGATTTCGGATTCCACGCTGGACAGAACCTGTGCGGCGGCTTCTTCCGCATCTTCGTCCGTGCTGTTCGAGTTTTCGGCGAGCAGCAGGTCATCGGCGTCCGGTGCTTCTTCCATCACCTGGATGCCCATGTCGTTAATCATCTGGATGATGTCTTCGATCTGATCGGAGTCGACGATATCTTCCGGCAGATGGTCATTGACCTCAGCATAGGTCAGATAGCCTTGCTCCTTACCACGGGTGACAAGTAGCTTCAGCTGTGACTGCGGGTTTTGCTCCATAAGACGGTATCCACACTTCAGAGTATTTAGGTTGGTGTCGGTCGGCGAAACCGCCAACAATAGCATTTGGGGCGTTTTCGTTATCGCCGCGGCCCACTATGGCGGCACTGTGCAGGGCTCTGCCCTCGCAATTATCGGCACTTAAGCCGTTTGGTATTCAGTTTTTCTTCGCTAAAACCTGGTTGAGGGAACGGACTTCTTCACGTTCCTCCGGGCTCAGGCCGCGCGTTCTGGCCTGGGCGATCAGCGTTTCCAGCCGTTGCTCGAGCACCGAGTCGTACAGGCTGGCCAACGTATCCAAAAAGGTCTGCTCGACCATATCCTCAACGATCATATGGTTCCAGGTCGCCAAGGTTTCAAGCTGCTGGCTGAATTTGTTGTCGCGATACAGCTCCAGCAATTGCCCGGTCGTCAGGCCCGGCTGCGCCAAACAGGTCTGCACCAGTTCGACGAACAGCGGCAATCCCGCCTGTTTGGTCTGCTCCAGCCCTTCAAGCGAAGGGATAAGTGTAGCCAACTGCGGATTTTGCACCAGTAGCCCTATCAGTATACGCATGGTTGTGCGTTTTAGCTGGGGCGCCTGATAAGGATTCGCATTTTCCGCCTGCTTGGGCATCAGCTTGTCGAGCTGGCTATCGTCCAGCAGCCCCAGCTTGTTGCCGAGCTCCTGGCGCAGGTACAAGCGCAACGTTTCGCCCGGCACCTGAGTAATCAGCGGCAGCGCCAGCGTGCTCAGCTTGGCGCGCCCGTCCGGGCTGCTCAGATCCACCTGCGGCAGCAGGCTTTCGAACAGGAAAGTGGACAGCGGCTGCGCCTGCTCCATTCGCTGTTCGAAGGCTTCTTTACCTTCCTTGCGCACCAGGGTGTCCGGGTCTTCACCGTCAGGCAAAAACATGAACCGCAGCTGGCGCCCGTCGTTCAGGTACGGCAACGCGGTTTCCAACGCCCGCCATGCCGCTTCGCGGCCGGCGCGGTCGCCGTCGTAACAGCAGACGACGTTGTCGGTGGCGCGGAACAGCAGCTGAATGTGTTCAGCCGTCGTCGAGGTTCCGAGCGAGGCGACGGCATAATCGATGCCGAATTGCGCCAACGCCACCACGTCCATATACCCTTCCACCACCAGCAGCCGCTGCAGGGTAGGGTGGTTCTGCTGTGCTTCATACAGGCCGTAAAGCTGGCGGCCCTTATGGAAAACTTCGGTTTCCGGCGAGTTCAGGTACTTCGGCATGCCATCGCCCAATACGCGGCCGCCGAAGGCGATCACGCGCCCGCGTTTGTCGCGGATGGGGAACATCACCCGTTCGCGGAAACGGTCGTACGAACGCCCCTGATCGTTAGTCACCAGCATGCCGGCATCGTTCAATGCGCGGCGCGAGTCGGCGTCGCGGCCGAAACGCTTCAGGGCGTTGTCCCATCCCGCCGGCGCGAAGCCGATGGCGAAATGGCGAATAACGTCGTCACTTAATCCGCGCTGCTGCAAATAGCTGCGCGCCGGTGCCCCGGAGGACTGCTGCAGTGACTGTTGATAGAACGCGCTGAGCTGCTCCATCAGTTGGTACAGGCTCTGGCGCTGATGGCGTTCGATCTGGGTTGGCCCGGTGCCCGCTTCGTAAGGCACTTCCAGCCCGTGCATGGTCGCCAGCTCTTCGATGGTTTCGACAAACTCGAGTCGGTCGTAATTCATCAAAAAGTCGACGGCGTTGCCGTGCGCACCACACCCAAAACAGTGATAAAACTGCTTTTCGCCATTAACGGTAAATGAAGGCGTCTTTTCGTGGTGGAACGGACAGCACGCGTGGTAGTTCTTGCCTTGCTTCTTGAGCTTCACGCGGGCGTCGATCAGATCGACGATGTCGGTGCGAGCCAGCAAGTCATTGATAAATACGCGCGGAATTCGTCCAGCCATAAGCCCTTACTTCATTAGCCTATAAACGAGAACAAGCCGCGCATTCCTTTCGGAAAGCACGGCCTTCGTATGCAACTACTCGGTCTGCGCGATTTTGAAAATCAGAAATTCACGCGGTGGGGTTGCCCCCGAAGAATTAATACAGACGAGTGCGGCGTGCGTTTTCGCGAGCCAGTTTCTTCGCGTGACGTTTCACAGCAGAAGCTTTAGCGCGTTTACGTTCGGTAGTTGGTTTTTCATAAAACTCACGACGACGAACTTCAGCTAAAACACCCGCTTTTTCGCAAGAGCGTTTGAAACGACGCAGAGCAACGTCAAATGGCTCGTTTTCACGTACTTTAATTACCGGCATGTGCCTCTCACCTCAATAA
>NODE_81_length_3599_cov_1.578000
GAGTCTCGAGTAGTACCACCCCATACTGGCGTATCTCGCTTAATCCGTACTTCATAATTTCCGGGAGCAGGAAAAGTGATAACCTCGGTGTAACCAACCTCATTAACCGTGTTATTTCCATGCTTTATTTGTACGCTGGTCCAGTCATCAGAACCTGACAAACGATATTGAACGGTCATCGCTACGTCATGCCAATGAATCGCTCCGTCTTTACTTCCCACATCGCACAACCCCTGTGGATAGACGAAATTTAGCTCTATTTGAGTCGTTGTCTCATTTTCTGGACAGCAAAGGAAAGGCCCCATCCAGTCATAGGAATCACTCAATCCAGTGACTGTAAAATCCAACAACGTGCGCCCGGTAAACCCAGGCCAAGAGGGATCTACCGTTGTTGAGCCATCTGAACCTTCAATTAGTCTCTCAACGCTGATGGTTTGCCCATCAATGTTAGTTATACGATAGCGATATCCTCGTAGGCCAAAGGCTATACGTTGGGATCCGTTTGGAAGTCCAATGAATGGATCACCAGTCACGCTTCCCCATGACAAAGCAATGTGCTCCATAACAGCGGGGGTTCCGCCTGTTGATGCCGTACCGGCAACAATAACAGGATCGCTACCAAACAAAACTGAAGGAAGTACGCTGAAACCAATACTGTTTCCACTGAATGGGCTTTCCTTTTCCCTGATCACTACCTTCGTATCTATTCCTACAACTTCGAGCCCTGAACCAGATAATTGATCATCTATCTCATCTGTGAGACCTGACATAGTTACGTAGTTAGCTGTCAAAGAAATGACATAGTTCACACCAGCCCATGTCAATGTAAATGAAAGCGGATTAGCGCTGAAGTCGTATGTTGTTGGTGATGCGGATGCGGTGATGCTTGCCGCATTACCACCTACGCCTGGCACTGCTGGGGAGCCTGGATCATAAGCTGAAATGAACAGGTCAATACGAGTTCCATTCCATGTCATGGACACAGGAAGGCCTACTGATGGTTTGAGTTCAGCAAAATCACCATAGATAACGTTACGACCAGCCTCGATAGCTACCGTGAAGGTATCTGGCACTTGGATAGTAAGATCTGTTCCCACAACCCAAGAATCAGGAATCACAGCATCACCAGCATCATCCACGGCGCCAATTACTGTAACGTTGTTGCCAGATATGGTTATTGCATCTGCCGTGATGCTGACCGAGTCAGGTCCTGTCGAAGCAAGGTCAAGTCCAGCGGTGCCTGATGTCGTACCACCAACTTCAGTTGAAGCAAACCAATTTTCTGTTCGGTGGTCAGAAGCGACGCTAGCACCCGGCGGATAAATCGTAAAACTAACATCATCACCAAAACTGCTAACCGGCGTATTGCCTATCTTTATCGTCGTCTGATTTATTGCATGCGTGCCAACGCCAACGCACAGAAACATATCTGTTCTGTAAATTTGTGGATTACTGCTGTCGAACCGACTTACCGGCTGCACCAGATAATCAGGATAAACGCGATCTCTTCCAAGAACTTCACGGATTGGATCGCCAAGTTTTGCTGTGTTGGCTTTTGCTGGCGATAAATCCAGAGAATCCCCGCCGCTGGCTGACCCCATCCCATCCTTGCTCATCTGAGACATCATGATCAGAGAATAAGCGGCAGAAGCTACAGCTACCGCTACTGCAGCCCAGGCAGCAATCTCTAAGCCAGTCCCATACGGAATTGGAAATATGCGCACATCCGTTTCAGCGCTGATATAACACAGTGGCCACTCTTCAGGGGGTATCCCCTTACCGTTAACCTCAACCGAGACAGGATGACGCATTACATTCTGATAACCATCCACGTTATCGACGAACCACTGGTGCAAGGTCATGGCTTTATGTTGATGAGTTTCAAGCGGTTCACCAGGCAGGCGAGAAGGATAAATTCTGATCACTGGTAATACTCCACTTTGATATACCGTCGCTCAAACCGTGCCAGCGGAAGGAAGGTTACGTTCGCTTTAGGATTGCATTCAGCAGCGTGAAGCACGCCGTTGATCATGACCACGATGGCGACGTGAGTAACCAGACTTCCTGAATAACAAACGATCCCCGCGCCCTCGGATGGGTTACATCTGGTCAGTTCTTTCATCAGTTCTTTTGCAGCGCGATCGAGTCCGTGGTTATCCTTTGTTACCCCTGCAAAATCTGGCCAAGCTGGCATATCGATATCGCGCCGGATCTCGTTAACAATGCCAAAGCAATCAAGTTTTGGATAAGTGCGACCGCCCTTCAGCCAAGTGACTGAAAGGTATTTGTCAGGGTCAAACATGGAATTTTCCTTACGAGAGGTAGCGAAGCCCAGGATAGTCTGGAAGAGTAAACCTGCGGCGTGGCCACGCCGTATCAAGAACGTTCATGTAGCCCGCAGTGATCTGAACCTCTATTGATGTCCAGTAGCCAGATTTAATTGTTAACGTAAATGGAGGAGAAGCCGGAGCCGTTAGATCAGTAGATAGGTAATGTCGATATGTAAGCGTGCCGATTTCCTGATTACCAAGAGCGTCGCGGATTGCATTTGAAACTTTTCCATCGATGTTGCATATCGCAAATTTAAGATCTTGCGTACCGTCAGCATTTCGAGCTGGTAACGATAAGTCTATACCGCAAGCCGTAAAGGTTGCCTGTACTCCGCTTTCAAGCGTTGCGGTAATATCATCCCATCCACGCGTTAACCAATATGTGGTTCCACCGACAACGATCTGTAGAGTTTCGATAATGACTTCAGAACCAGACGACGCATAAAGTCGATTTAATACCGTCATGCTTCAGGCCACTCCCGATTAAGAGCAAGATCAATAATATCCTGACCGGCAATAAACTCTGGGAAATTACCCCAACCAGGTGGAACCAATGGGCGTTCCCAAAGTTCTAGCGTTGCACTGAACTGCCAATATTTGCCGCCAACTAACACAGGGCCTTCATAGATATCAACAAAGCGACATACATAGGGCTTTATCCCTATCGGGGTACGCAAAGTCATGTTGAACCATGAGGCACCATCACTGATTGCATCGCGATACCAAGCCTCAAAAGCCTGCCCCTGAACGTCATTCATTAACCAGGATACAGGCGCCTGTGTTGGCGTTGAAGTGTACCGCCGCCTCTGGCGAGCTCTTCCTGATATCATCTGCGTTCTGAGCAACGGGCTGATGGGCTTAAGTCCATACCCATCCTGAAGCGGCAATGGCAGGTATTGATGCGGGTAATCGATATTGGATGTGATACCCATTAACCTGTTCTCCGTTTTGTTTGCCAACCCATGCCGACAGCCTTTCCAACATCACCACGGCCAGTTGCAATTTGGTAAGCGCTTTGCTCTAACGCCTCCTTAACTGCTGCTCTTTGGGTTTCTTTCAGCATCTGCAATGTCCTTGCATCAGGATCTCCATTCACTTGCGTATGAATTTCGATATTTGGTGCAACGCCACCTGTATTTGCATCTCGACTAACACGCTCCAAGGTTGCATCCAGGACCTGGGCATGGCCAAGACCACGCTGTTCGACAAGGTGAAGAAGTACGGCCTGCAATAGGCCGGAGCGCCCTCTTCGCCCTGCCCGCCTGGCGC
>NODE_82_length_3584_cov_1.305882
GTATCGCCACCATGATCATTTCCATCCCGACCGGGGTGAAAATCTTCAACTGGCTGTTCACCATGTATCAGGGCCGTATCAAGCTCAACTCCGCGATGCTGTGGACCGTTGGCTTCATCATCACCTTCTCCGTAGGTGGTATGACCGGCGTTCTGCTGGCGGTGCCGGGCGCGAACTTCGTGCTGCACAACAGCCTGTTCCTGATCGCTCACTTCCACAACGTCATCATCGGCGGCGTGGTGTTCGGTTGCTTCGCGGGCCTGACCTACTGGTTCCCGAAATCCTTCGGCTTCACGCTGAACGAAAAATGGGGCATCCGCGCGTTCTGGTTCTGGATCATCGGCTTCTTCACCGCCTTCATGCCGCTGTACGCATTGGGCTTTATGGGCATGACCCGTCGTATCAGCCAGAACATCAACCCTGAGTTCCACCCTCTGCTGCTGGTTGCAGCCGGCGGTGCGGCGCTGATCGCCTGCGGCATCCTGTGCCAGCTGATCCAGATCTTCGTCAGTATCCGTGACCGCGAACAGAACCGCGATCTGACCGGTGACCCATGGGGCGCTCGTACTCTGGAGTGGTCAACCTCGTCTCCACCGCCGTTCTATAACTTTGCCGTAGTGCCGCAGATTCATGACCGTGATGAATTCTGGGACATGAAAGAAAAAGGCGAAGCGTATAAGAAACCGGCTAAATACGAACCGATTCATATGCCTAAGAACACCGGCGCCGGCGTTATCATCGCCTTCTTCAGCCTGGTATTCGGTTTCGCAATGATTTGGGAAATCTGGTGGATGGCTCTGGCCGGCTTCATCGGTATGATCGTTGTCTGGATCGGCAAGAGCTTCGATCACGATGTTGACTACTATGTGCAGGTTGATGAAATCGAGCGCATTGAGAACCAACACTACGAACAAATCCGTAAAGCAGGCGTGAACCATGTCAACTGAAACTCTGACCAATCATAACGCAGCCCATGCAGAGCATGGGCACCACGACGCGGGAGAGACCAAAGTCTTCGGATTCTGGATCTACCTGATGAGCGACTGTATTTTGTTTGCGAGCTTGTTCGCGACTTATGCAGTCCTGGTGAACGGGACCGCTGGCGGTCCTACTGGAGCACACCTGTTCAAACTGGACTTCGTCCTGGTTGAAACCTTCCTGCTGCTGTTCAGCTCCATCACCTACGGCATGGCGATGATCGCCATGAACAAGGGGAAAGTGGCGGGCGTCAATCTCTGGCTGTTCCTGACCTTCCTGTTTGGTCTGGGATTCATTGGCATGGAGCTCTTCGAATTCCATGAATTTATCTCAGAAGGTTTTGGCCCGGATCGCAGCGCGTTCCTGTCCAGCTTCTTCGCGCTGGTCGGCACCCACGGTCTGCACGTAAGCGCAGGCTTGGTATGGATCATCGTGATGATGATTCAGGTGAGCAAGTTCGGCCTGACCGCGACCAACAAAACCCGCCTGATGTGCCTGAGCCTGTTCTGGCACTTCCTGGACGTGGTCTGGATCTGCGTATTTACCGTTGTTTATCTGCTGGGGGCTATGTCATGAGTCATTCATCCCATGAAACCTCTCACGGCGGCGCAAGCCACGGCAGCGTGAAGTCATACCTGATCGGCTTTATCCTGTCGATCATCCTGACGGTAATTCCATTTGCGATGGTAATGTACGGGAACGGTGGCAACATCTCCCATTCCACCATCCTGGCGGTTGTTGTCGGTATGGCGGTTATCCAGGTGATTGTTCACCTGGTTTACTTCCTGCACATGAACACCTCATCGGAAGAGCGCTGGAACCTGGTGGCATTGCTGTTCACCGCTATGATCATCGGTATCGTTGTTGTAGGTTCACTCTGGATTATGTACAACCTCAACATCAATATGATGGTCGATTAAGAGCTGAGCTGCACGTGATGATTAAGCAATACCTGCAAGTCACTAAACCAGGAATTATTTTCGGCAATTTAATTTCTGTCGTTGGGGGATTCCTGCTCGCTTCCAAAGGGAGCATCGACTATCCCCTGTTTCTCGCCACCCTGGTGGGTGTCTCGTTGGTGGTCGCGTCGGGCTGTGTGTTTAACAACTACATCGACCGTGACATCGACAAGAAAATGGAGAGAACGAAGAATCGGGTGCTGGTAAAAGGCCTGATCGCGCCGAGTGTCACCCTGGTTTATGTGACCGTTCTGGGTATTGCGGGCTTCGCGTTGCTGTATATCGCGGCCAACCCGCTGGCCATGTGGCTGGCGGTGATGGGCTTCGTGGTTTATGTCGGCGTTTACAGCCTGTACATGAAACGCCACTCGGTCTACGGCACGCTGATCGGCAGCCTGTCGGGCGCCGCGCCGCCGGTTATCGGCTACTGCGCGGTAACCAACGAGTTCGACGCCGGGGCATTGATCCTGCTGGCTATCTTTAGCCTGTGGCAGATGCCGCATTCTTATGCGATCGCTATCTTCCGCTTTAAAGATTACCAGGCGGCCAACATTCCGGTGCTGCCGGTGGTGAAAGGCATTTCCGTCGCCAAGAACCACATCACGGTCTACATCCTGGCATTTATGATCGCCACGCTGATGCTGACCCTGGTGGGCTACGCCGGCTACAAATACCTGATCGTCGCTGCGGCGGTGAGCGTCTGGTGGCTGGGCATGGCGCTGCGCGGTTACAAAACCGAAAACGACAGCGTCTGGGCGCGTAAACTGTTCGTGTTCTCCATCGTCGCCATCACCTCGCTGAGCGTGATGATGTCGATCGACTTCAGCGCCACGGCGGCGCCTGAAGCGCTGGTGACCTACGTTTGGTAAGCCAAATCATCTGTGAATGGGCCGCTTTTGCGGCCCATTTTATTTGTCACGCCGAAAAGCGGCCGAACTGTAATATCTGTTAAACAACATTCGATTTACCCCCCCTGCTCTGCACACTAAAATGACGCAGCTTTACAGAAATCATGCCATCAGGCGCTGTCTCAACGTCTGATGGCATGGTTTTTACCGAGGTTTGATGTGAACGATAATTCAATGACCCCGCAGGAGCGCCGCGCCACCTGGGGATTAGGCACCGTATTCTCCCTGCGCATGCTCGGCATGTTTATGGTACTGCCGGTGCTGACCACCTACGGCATGGCGCTCAACGGCGCCAGCGAAGCGCTGATCGGCATCGCCATCGGCATCTACGGCCTGGCGCAGGCGGTGTTTCAAATCCCGTTCGGCCTGGTGTCCGATCGCATCGGCCGCAAGCCGCTGATCGTCGGCGGCCTGCTGATCTTTGCCCTCGGCAGCGTGATCGCCGCCGCTACCGACTCGATCTGGGGCGTGATCCTCGGCCGCGCGCTACAAGGCTCCGGCGCCATCGCCGCCGCGGTAATGGCGCTGCTCTCCGATCTGACCCGCGAGCAGAACCGCACCAAGGCGATGGCGTTTATCGGCGTCAGCTTCGGCATCACCTTCGCCATCGCCATGGTATTGGGCCCTATCATCACCCACGCCTTAGGCCTGCATGCGCTGTTCTGGATGATCGCCGTACTGGCGCTGGCCGGCATTGTCATCACCCTGGCGGTGGTGCCTTCCGCCGACACTCACCTGC
>NODE_83_length_3565_cov_39.960762
GTCCAGCGGCACGTAGGCGCCGCCGGCCTTGAGTACGGCCAGGAACGCCACCATGATCTCCGCCGAACGGCGCATGGCGATGGCCACCCGCACCTCCGGCCCCACGCCCAGCTCCACCAGGCGCTGGGCCAGGCGGTTGGCCTGGCTGTCGAGTTCGCCATAGCTCAGCCGCTGCTCGCCGAACAGCACCGCAATCGCCTCCGGCGCTCGACGCGCCTGCTCCGCGACCAACTGGTGGACGAACGGCCGGCTCGGATAGTCCTCGCCGGTCTGGTCCCTGCGCGCCAGTAGCAGGTCCCGCTCGGAACGATCCAATAGCGGCAACTCGCCAAGACTCCGGTTTGCGTCCTGGCAGATCGCCTCCAGCAAATTACGCCAATGGGTTGCCAGCCGTTCCACGGCGACCGCATCCAGGTGCAAACGGTCGTAGCTATAGTGGATGGTCAGCGTCTCGCCCATGTTCACGGCCAGGGTCAGCGGGTAGTTGGTCTGTTCTCGACTCACCACCTCACCAAAGCGCAATCCTGCCGGCGCTCCTTGTTCCAGGGCCTCCGATACGGGGTAGTTCTCGAATACCAGCAGACTGTCGAACAAGGACTCACCACCCTGTCCGGCCCAACGCTGCACCTCGAACAATGGCGTGTGCTCATACTCACGCAAGGCCAGGTTGCGCTCTTGCACCATGGCGACCCAATCGACCACGCTCAGGTCCGCGCGCGGACGGCAAATGACCGGCAGGGTATTGATGAACAACCCGATCTGCTGCTCGATGCCGGATAGCTCCATCGGCCGGCCGGCCACCGTGGCGCCGAAGCACACCGTTTCCTGTCCGGTATAGCGTTGCAAAAGCAGCAGCCAGGCCGATTGCACCAGGGTGTTCAGGGTCACTCGTTGGGCGCGGGCAAAGGCATCCAGCCGTCGGGTCTGCTCCGCGTCGAACAGTTGATAGTGATCGCCGTAACCATCAGCCACTGGTTTGACCTGACCAGCAAGCGCCTGCATCAGCCGCGTAGGTGCATCGAGCTCGGCGAGTTGCTCCTTCCAGAAACGCCCGGCGGCATCCTGATCCTGACGTTGCAGCCAGGCGATATAGTCGCGATAGCGCCCCGCCAGCGACGCCGGCAAGCGACCCGCATACCGCTCCAGCACCTCGCCGAGCAAGCGCGAGCCACTCCAGCCGTCCATCAGAATGTGATGGTTCGTATAGACCAGATGATGTCGACCTTCGCCCACGCGAATAACCGCGATCCGCAACAACGGCTCCCTGGTCAGGTCGAACCCCTTGCGCCGCACGTCTTGCGCATACGACTCCAGCGCCTGCTCAAGGTCCTCTCGCGCACTCCAGTCGAAAACCTCGAAGGGCAGCCGCACCTGCTTGTGGATCAGTTGCAGCGGCCGCTCCAGGTCCGTCAGTATGTTGGCCCGCAGCACCTCGTGACTGGCGACGGTCGCCAACCAGGCCTGGTGGAAAGCCTCGACGTCCAGTCCTTCCACGTCCACTCGCATCTGGTTGACGTAGTCGCTTCCTCCCTGCTCGTACAGGGAGTGGAAAAGCATCCCCTGCTGCATTGGCGACAGCGGATAGAGGTCGGCGATCTCGCCTGCCGGAACTGGCAAAGCGTCAAGTCCGGCCTGGTCGAGGTTCGCCAAGGGAAAGTCCGATGGTGTCACGCCACGATTGCGCTCCTGGCAGCAATGTTCCACAAGAGTCTGGAGCTCCCGTCCGTACTCATCCGCGAGCGCCTGTATGGTCTGCTCGTCGAACACTTCCCGGCTGAAGGTCCAGCCCAGGCTCAGCTCGCCGTCGTAGACCCGCCCGTCGACGCTCAGCAATGCGCCCAGAGGCGCCTGCTCGTCCATGACCGCACCACCATCCTCCCGGGCCGGCGCGAACAATCCGCGTTGCTCATCGAAGCTGCCATCGAACTGGCCTAGATAGTTGAAGACGATCTCGCCTTCCGGCAACGTTTCGAGCGTTCTGCGGGCCTCGGCGCTTCCCAGGTAGCGCAGTAGGCCGTAGCCGATCCCCCTGGAAGGAATTGCGCGCAGCTGTTCCTTGATGGCCTTGACCGAGTCGGCCAGGTTCTGCCGGGGGCTGAGGCGCACTGGATAGAGGCTGGTGAACCAGCCAACGGTACGGGTCAGGTCGATATCCTCGAACAAGTCCTCGCGCCCATGACCCTCCAGGCGGACCAGAACCTCCGCCCGCCCGCTCCAGCGACAAACCACCCGTGCCAGCGCTGTCAGCAGCAGGTCGTTGACCTGTGTGCGGTAGGCTGCTGGCGCCTCCTGCAGCAAGCGACGGGTCGTCTCGCGCGGCAACCGGGTATCAGCGTGGGCAACATGCCTTTGCTGACGGCCACCTTCGGGACGCTCGCAAGGCAGATCCGTGCTCACGCCCTCCAGCGCCTGTCGCCAATAACAAAGCTCACGCTCGACGGCTTCGCTGCTGGCATGCTCCTTCAGGCGATCGGCCCAAGCCTTGAACGAACTGGTTTTCGCCGGCAAGTTCGGCGCCTGTCCAGCCTGTAGGCTCTGATAGGCCTGTTGCAGGTCTTCCAGCAGGATTCGCCAGGAAACGCCGTCCACCACCAGGTGATGAACGACCAGCAAGAGCCGCTGGCTGCCATCGGGCAAATCGGCCAGCAGCACTCGCAGCAAAGGCCCATGTTTCAGATCCAAGCTGCGTTGTGCCGCCTCGACGACCTCCGAAAGGTCGCCGTCAGCCAACTGACGCACCCATAGCACATCTTCCGCACACGCGGCAGGATCGAACGCCGCCTGCCACTCTTCGTCCACGCCGTCGAAACGCAATCGCAAGGCATCATGACGGGAAACGACGGCCTGTAACGCTTCTCTCAACAGAACAGGCTCGAGAGAATCTGCCGGCGCCAGCAACAGAGACTGGTTCCAGTGATTGCGCTGGGGAATCGCCTCGGCGAAGAAGCGCCGTTGCACCGGAGTCAGCGGCATCGATCCGCTGACCGGGCCCTGGTCGACCGCTAACGCCGGCGCGAAGCGTGCGACCGAAGCCACGCCTTGCACGGTCTGGTGCTGGAACAGATCCTTGGGGGTGAACTGGATACCCGCCTGGCGAGCTCGGCTCACCACCTGCAGGGAGATGATCGAGTCTCCGCCCAGCTCGAAGAAGTTGTCGGTCAGCCCGACCCGCTCCAGCTTCAGTACCTCCGCCCAGATCGTCGCCAGCTGCTGCTCCAGGTCCGTCTCCGGTGCGGCGTAGACCTGCTGGCTGTCGCCGGCTTCCGGCGCCGGCAGCGCCTTGCGGTCCAGCTTGCCGTTGGGCAGCAGCGGCAGCGCCGCCAGGAACACCCACTGGGTCGGCACCATGTATTCCGGCAGGCTCGCCTTGAGCGCCGACTTCAGCGCTTCACGCAGGGCTCCGCGCTTCTCGCCCTCCAGCGCCCCGACATCCTGCGGCACCACGTAGCCCAGCAACTGCTGGCCGCTCGCACCGTCGGCGGCCAGCACCACCGCTTCGCGCACGCACTCCTGCTCCAGCAGGCGCGCCTCGATCTCGCCCAGTTCGATACGGAAACCCCGGATC
>NODE_84_length_3541_cov_1.374201
TAGGAGTTGGGCTCCGACAGCGTCACTTGCAGGGTGTGCGCGTCCAGCGCCTTGACGCCCAGCTCGCTCGGCGGTTTGCTGCCGGCGTTGATCGCCGCGGCATTCAGCACGTAGGCCGAAGCCAGATAGCTGCCGTACGGCGACGCGGTTTTCGGATCGGTGAGGCGCCGCCAGCTGTAGACAAAATCGTCGGCGGTCACCGGATCGCCGTTCGACCATTTGGCCTGCGGCCGCAGATGGAAGATCCAGACGTTGCCCTGATGCTCCCATTTCTGCGCCAGCGCCGGGACCGCTTCGCCGTCTTTACCGACGCGCAGCAGCCCTTCGAACAGATCGTTAAAGATGTAGAACTCCACATTGCTCTCGGCCAGGTTCGGATCCAGCGTCGCCGGTTCATACCCGTTGGCACGCACCAATTCCTGTACCGGCGCCAGTTTAGCGCCCGCTGGCACCTCGGCCGCCTGAGCGATCGCCACGTTAAAAGCCAGGAGGATTAAACCAGCCAATTTACTGCCATTAAATGAATATTTCACGTCGATATCCCTGATTAGTGTTTTATCGCGTTCAATATGCAATTAGGCAGTGGAATAAATTAAATCATTAATCGCTATGAGTCATAACCAAAAGCGGTGTTGAATTTCTTTCATTATCAAAGAAATATCCCTCACCGCGCTTTTCGCTTTCAAACACAATGTGCGTTGCCGTCCTCTACTTGATGTTCACGGTCGTGATACCAAACAGCGGCAGGCCTTTAACCGGCTCTGGGCCGGGTTCCCCCCACACCATTAAGGATTTACCGCTCGCCTGTGCCTGGATCGCCAGATTCACCAGCAATTTCGGATAGGGTTCATTAGTCGCTACCGACAGCGGAAACACGTTTTCGTATAATCCTCCATCGATCGCCATCTCCACATGCACGCAATCATTAGCTACATCGATGACCACGATAGGATTGGTATAAAACGGTCCATTAGACATAGGTACCTCTCTCACGATTTCTTATTGAATATGATTCGTCATTCGCGTTGACAGCCCGTGTTATTAATACCTGAACGAAACGCTGAAGAACGATATGAAAAGACTGAAGAAAAAGAACGCCAATCGATAACAAGACGTCAACATTGCAACAGCTTAATTGCCATTACAGCGTTGACAAGGAACTGATGTAAGTCAAATGTAAATCCACACTTACCCGTCACCTCCATGAATACACTGAGAATATTTACAAAAAAAAGATAATGACAAAATAATTCAATATAAATCAACGAGATGAAATACAACAACCACTTAATCCATATTAATTAATTGGTTGCAAGAAAAGGTTAACACCAAAATAATAGACAGAAGAAATCAGTAGCATTTCAATTTAAAAATAACATTAAAAAACCCTCTTGATATCGCCATAACACCTAACTACCTTTAAATGGCTTCGAGATGTACATGAAGCTACCGCCGGTTATAAAACCAATAATTGGCGAATGATTGAATAAAAAATAATTACCGAAAGAGCAAACGGGAAATATAAAAACTTGCCGTGAGGATAGGATGCAACGGTCTGCTTGCCATACCGTTTTCCTTCGAGGGCAATGACTATTTCCATTCAGATGCAATTACCTGTCTGGTGGTTAACCGGATTCAGCGTGATATGCACTTCAGACTGACTCAGCAAAAATCACAGGAGTTTACCTATGCCTTCATTGCAAGATATTACGCCTGAACAGGCTAACACATTGAATAAACAATCACGTGACGCCTATAACGCGGAAGTGCAGAGCCGGCAGGCGCTGCTCAACCAACATCCGCAATTGAAACCGGCGTTCAACCAGCAAGTGCATCCGCAATCCTTGTGTGGATGCGGGTGCCAACAAAATATCTGCGGCTACTTCAGCTTCCAGGGTTGTGGATGCGGGTGTGGTTGCGCGCCACATGCGGAGACCGTGCAAATTTCCGCACAGCTCGCCAATATTGGTCCCAATGCCCCATCAAGCGGTACATCGGTGCGTTTTATCGGCCAGGCCACCGGCACCGGCTCAGACGGTAACATCAACATCCCGACAATCTATTTGCAAGGCACCGTGCCCGATGCCGAAAATCTGATCGGCGTTCCGTTAACCCTGCAACTGGCCATCAACCCCGGTTCGATCGTCCTGACGCTACTGGAGAATGGTCGGGTGCTGACCTCTTTGGTTCATCCGCCGCAGTACGCTGGCAGTATCAACGGGCAATTCTTCGGCGTCGGCAACGGTGAGTTTGTGCCGGCGTGACAAGAAGCAAGCCTGACGGGCGGCCGCCTGCGATGGCAGGTTGGCCGCTCACTGTGAGATAACACGTCCCAATTCTATTCAGGCAATCAATACAGATTATTCCAGCCGAAACTTAACTTATCCTTAAGGCAATTCATTTTGTGAGCGATCGTCAAAAATAATTTAATACGAATCGTTTTCACTATCATTATTGATGTTCTTGGCTAAAATCGGCCTGCTTGCGCTTGCCAGGCGATATTCGTTTTCCTCATTCGAACGCTAAAAAGGATAACTGCATGAAGCTGCGTATTTCATCTCTCGGCCCCATCGCCCTGCTCGCCTCCTCGATGATGCTGGCCTTCGGCGCTCAGGCGGCCTCCGCCGACCAGGGCATCGTCATTTACAACGCCCAGCATGAAAACCTGGTGAAATCCTGGGTCGATGGGTTTACCAAAGACACCGGCATCAAGGTCACGCTACGCAACGGCGGCGACAGCGAGCTGGGCAATCAGTTGGTGCAGGAAGGCAGCGCTTCGCCTGCCGACGTGTTCCTGACGGAAAACTCCCCGGCGATGGTGTTGGTGGATAACGCCAAGCTATTCGCCCCGCTGGACGCCGCGACGCTGGCCCAGGTGGAACCGCAGTATCGCCCAAGCCACGGCCGCTGGACCGGCATCGCCGCCCGCTCGACCGTGTTCGTCTACAACCCGGCCAAACTGACCGACGCGCAGTTGCCGAAGTCGCTGCTGGATCTGGCCAAGCCGGAATGGAAAGGCCGCTGGGCCGCCTCGCCGTCTGGCGCCGATTTCCAGGCGATCGTCAGCGCGCTGCTGGCGCTGAAAGGTGAAAAAGCAACGCTGGAGTGGCTGAAAGCGATGAAAACCAACTTCACCGCCTACAAGGGCAACAGCACGGTGATGAAAGCGGTCAATGCCGGCCAGGTCGACAGCGGCGTGATCTATCACTACTACCCGTTCGTGGACGGCGCAAAAACCGGCGAAAACAGTAATAACATCAAGCTGTATTACTTCAAACATCAGGATCCGGGCGCGTTCGTCAGCATCTCCGGCGGCGGCGTGCTGGCTTCCAGCAAGCATCAGCAGCAGGCGCAGGCGTTCATCAAGTGGATCACCGGCAAACAGGGCCAGGAGATCCTGCGCACCAACAACGCTTTCGAATACGCCGTCGGCGTCGGCGCGGCAGCCCCTGGCGCAGGCCGGCTTCTATCATCCCGACGCACCGGCGCCGTTCGCCGGCCTCGCCGACTACCTGGCCTGGGGCGCCTAGCGCTGGGCCAG
>NODE_85_length_3511_cov_1.216002
AAATTATGGCGTCGCCACTGTCGCCAGGCTCCCGCATCCTGATCGGGCTGGTGCGGGCCTATCAGCTCGTCATCAGTCCGCTGCTAGGGCCTCGTTGTCGCTTCCAGCCGACATGCTCTCATTACGCAATTGAGGCATTAAGCAGGTTTGGCATGATAAAAGGCAGTTGGTTAGCATTGAAACGCGTATTAAAATGCCACCCTTTGAACCCAGGTGGCGATGATCCGGTGCCGCCAAAAACCGACGATAACAGAGAACACTAACGATGGATTCGCAACGCAATCTTCTCCTCATCGCTCTGCTGTTCGTGTCTTTCATGATCTGGCAGGCATGGCAAACGGACAACGCTCCGCAGCCGGCCGCACAGACCACGCAACAGACTTCGAACGCAGTAGCCGGTGATGCCGCCAGCCAGGCCGTGCCAGCCAGTGGTCAGGGTAAGCTGATTACCGTGAACACCGACGTGCTGTCACTGACCATCAACACCCGTGGTGGCGATATCGAGCAGGCTAAACTGTTGGCCTACCCGGATACTCTGGGTTCATCGACTCCGTTCCAACTGCTGGAAACCACTCCGTCGTTCGTCTATCAGGCGCAAAGCGGCCTGACCGGTAAAAACGGCCCGGACAACCCGGCCAACGGCGAACGCCCGCTGTATCAGGCGGCGCAAGACAGCTACACCCTGCCGGAAGGCCAGGACGAGCTGCGCATCCCGCTGACCTACACCGATAAAGACGGTGCAGTCTACACCAAGACGTTCGTGCTCAAACGCAACCACTATGCGGTCGGCGTGGATTACAGCATCGACAACAAAGGCGCGACGCCGCTGGAGCTGACCCTGTTCGGCCAGCTGAAGCAAACCACCGAATTGCCTAAACACCGCGACACCGGCAGCAGCAACTTCGCGCTGCACACCTTCCGCGGCGCGGCGTACTCGTCCAGCGAGGACAAGTACCAAAAATACGCGTTCGACAAAGATGAAAACCTGAGCGTCACCACCAAAGACGGTTGGGTCGCCATGCTGCAACAGTACTTCGCCACCGCGTGGGTACCGGCGACCAAAGGTGACAACACCTTCTACACCGCCAAACCGGGCGACGACCTGTCCACCATCGGCTTCAAATCTACGCCGGTCGTGGTGCAGCCGGGCGCTCAGCAGCAGCTGAACGCGACCCTGTGGGTCGGCCCGGAGCTGCAGGATCAGATGGCCCAGCTGGCGCCGCACCTGGACCTGACCGTGGATTACGGCTGGCTGTGGTTCATCTCCCAGCCGCTGTTCAAACTGCTGAAGTTCATCCACGGCTTTATCGGTAACTGGGGCTTCTCCATCATCATCATCACCTTCATCGTGCGCGGCATCATGTACCCGCTGACCAAGGCGCAGTACACCTCGATGGCGAAAATGCGCATGCTGCAGCCGAAGCTGCAGGCGATGCGCGAGCGCATCGGCGATGACAAGCAGCGCATGAGCCAAGAGATGATGGCGCTGTACAAGGCGGAGAAAGTGAACCCGCTCGGCGGCTGCCTGCCGCTGATCATTCAGATGCCGATCTTCCTGGCGCTGTACTATATGCTGATGGGTTCGGTCGAGCTGCGCCACGCGCCGTTCGCCCTGTGGATCCATGACCTGTCGGCGCAAGACCCGTACTACATCCTGCCAATCCTGATGGGCGTGACGATGTTCTTCATTCAAAAGATGTCGCCGACCACCGTGACTGACCCGATGCAGCAGAAAATCATGACCTTCATGCCGGTGATCTTCACAGTGTTCTTCCTGTGGTTCCCGTCCGGTCTGGTGCTGTACTACATCGTCAGTAACCTGGTGACCATCCTGCAGCAGCAGCTGATTTACCGTGGTCTGGAAAAACGCGGCCTGCACAGCCGCGACAAGAAAAAAAGCTAAGCGTATTGTAGGGGTTCGGCACGCCGACCCTTGCAGTCACACCAAAGGCGGTCATTAGACCGCCTTTTTGCATCTTAATCGTCAGAGAGAACCGTTATGAGCACCACCGATACCATCGTAGCCCAAGCCACCCCGCCGGGACGCGGCGGCGTCGGCATTCTGCGCATTTCCGGAAGCAAGGCCAAAGACGTCGCCCAGGCGTTGCTCGGCAAGCTGCCGAAGCCGCGCTACGCTGACTATCTGCCGTTCCGCGACGCCACGGGTGCCACCCTCGATCAGGGCATCGCGCTGTGGTTCCCGGGGCCGAACTCCTTTACCGGCGAAGACGTGCTGGAGCTGCAGGGCCACGGCGGGCCGGTGATCCTCGATCTGTTGCTCAAGCGCGTGCTGGCGCTGCCCGATGTGCGCATCGCCCGGCCCGGCGAGTTCTCCGAACGCGCGTTTCTCAACGACAAGCTCGATTTGGCGCAGGCCGAAGCGATCGCCGATCTGATCGATGCCAGCTCCGAGCAGGCGGCGCGTTCGGCCATGAACTCGCTGCAGGGGGCATTTTCCACCCGTATCCACCAGCTCGTGGAAGCGCTCACTCACCTGCGAATCTATGTGGAAGCGGCGATCGACTTCCCGGACGAGGAAATCGACTTCCTGTCCGACGGTAAAATCGAAGCACAACTCAACGACGTGATGGCGGATCTGGATAGCGTGCGCGGCGAAGCGCGCCAGGGCAGTCTGCTGCGCGAAGGGATGAAGGTAGTGATCGCCGGGCGCCCCAACGCCGGTAAATCCAGCCTGCTCAATGCGTTGGCCGGACGCGAGGCGGCGATCGTCACCGATATCGCCGGCACCACCCGCGACGTCCTGCGCGAACATATCCATATCGACGGCATGCCGCTGCACATCATCGACACCGCCGGCCTGCGCGACGCCAGCGACGAAGTGGAGCGCATCGGCATCGAACGTGCGTGGAACGAGATTGAACAGGCCGACAGAGTGCTATTTATGGTCGACGGCACCACCACCGCCGCCACCGAGCCGGCGGAGATCTGGCCGGAGTTTATGGCGCGCCTGCCGGGCACGCTGCCGATCACCGTGGTGCGCAACAAGGCCGACATCACCGGTGAAACGCTGGGTCTGACGGAAGTGAACAACCACTCACTTATTCGCCTGTCGGCCCGCACCGGCGAAGGCGTCGATGTGCTGCGCGATCATCTGAAACAGAGCATGGGCTTCACCAGCAACATGGAAGGCGGCTTCCTGGCGCGCCGTCGTCACCTGCAGGCGCTGGAGCTGGCGGCACAGCACCTGGTGCAAGGCAAAGAACAGTTAGTGAGCGCTTACGCGGGCGAGCTGCTGGCCGAGGAACTGCGCCAGGCGCAGCTGGCCTTGAGCGAAATCACCGGCGAATTCACCTCAGACGATCTGCTGGGCCGCATCTTCTCCAGCTTCTGCATCGGCAAATAATCGCCTGCGGGCGCCATATCCTCTTCGGCGCCCGCATTTTACGTCTCCGGCGCCAAAACTCACCTAAGCTTATCTCATCAATTTTTCCGCGTGAGAGATAAGCTTAAATGAACGAACCTTTAGACTTGATTGGCGTGGGATTGGGGC
>NODE_86_length_3495_cov_1.104535
AGACAGGTTATAGATATACCTCCAAATAATGACATAAGTTAGCCTTATACATTGAGTTTAACGAAGTTAGAGGCGGCTTTCATTTTTTTAATTGCTAAATTTAATTTTTGAGTTGGAGTTGAAAATGAATTTATTTTGTGATTAATAATCGAGCAATGGCTTGAGACTACCAAGATAGTAAAAAAAGGATTTTTCAACTTAATTAGGAGAGTAAGATAATGTCAAATAATAACTTTACGAGTCTTGTTTCCGTTCTTCACGTAAGTGATTTCGACGAAGCTGTTGAATGGTACGCCAAATGGCTTGGGCGCAAGCCAGATGTTACACCTGATGAGGGAATCGCCGAATGGCAGCTGGTAGAAAATGCTTTGATTCAAGTTTCGGTTGCTCCTGATCCAAACCTTGCTGGTAAGTCATTTGTAGTTTGCTGTGTTCGTAATATCGAAGCACAGAGGGTGATTTGTCAAAACGCTGGTGTTACCGTTAGCGAAACACAGGATCTAGGATTTATAAAGCTTGCGCAGGTCAGCGATCCAGCCGGAAATACTGTGATGTTCGTCCAAGAAATGTAGAGCAGTCTTGATTAGAGAAGTGAATTCTTAAGGAGGAGATGTGTTTCAAAAATGGATGTTGGCGTTTGGAGCTCCAGAAGAGAATACGAAAATGAACGAGCGTAAATACTTGCTGCGGTTGACAGGGTTTTAGTTCGGGCCAACTGATCTTGGGCAGAAGTGTAGCCGGGTTCGAGGAAGAATTCGCTTCGTACCATGGCTCTCGTCATTGTATTGGCGTTGATAACGGCACGAACGCTTTAATGCTGTCTCTCAGAGCTGTCGGTATTTGTACTGGGGATGAAGTAATCACAGTAGCTAATACTGCAGCTCCAACAGTTGTTGTTATCAATTCAATTGGCACTCAGCCCGTACTCGTTGATATAGAGGGAAATGGCAGCTATCTCATTGATTTATCTAAGTTTGAGGAAGATATTAGACCAAAAACTGATCCTACCCATGTAATATGGACACAGCCCTAAGCGAGGTTCTGATTTTTGAACTGTTTCGGGCTGCTTTCGCACGAAGTCTCTGACGCCGTAGGCTTGCTGCGATGGTTTTGATGTTTTATTGCGGCAACTCATTCGCAAGACGCGGCGCTTTTTGCTGGGTAGGATCAGAATAATTAAATGAAGGCGATAAAAAGAATGGCCTAGGGATACCGGGATAGCGATTGCTTCTTTTTGAAAATCAAAGCAGCGTTTCCCGGTAAAGCGTTATGAACCTTTTTATGCGATCTTGCGGCGGAACAGCGCGTAGGCGGCGCTGCCGGTGGTGGCGGTGATCACCAGCAGCGGCCACAGGCTGTGCCAGATGATGCTGAAACTGGCGTCCTTCAGGTAGATCTGCTTGGTGATGTCGGTGAAGTGGCGTATCGGGTTAACCCAGGTCAGATCCTGCAGCCACACCGGCATATTCTCTACCGGCGAGACGTAACCCGAGAGCAGGATCGCCGGCATCATGAACACGAACACGCCGATGAACGCCTGCTGCTGAGTGGCGCACAGCGACGAGATCAGCAGGCCGAAACCGACCAGCGACAGCCCGTAGATCAGCATGGTGGCATAGAACAGCAGCAGCGATCCGGCGAACGGGATCTGATACAGGAAGATGCCGATCAGCAGCACGATGCTGGCCTGGAAGCTGGCGACGATCAGCGCCGGCACCGCCTTGCCGATAAAGATCTGCCAGGTGGTGAGCGGCGAGACCAGCAGCTGTTCCAGCGTGCCCTGTTCGCGTTCGCGCGCCACCGACAGCGAGGTGACGATCAGCACGCCGATGGTGGTGATCATGGCGATCAGCGACGGCACCACGAACCATTTGTAGTCCAGATTCGGGTTATACCAGTTGCGCACCACCAGCTCGCTGTTGTTGGGTTTAGCGCGGTTGCCGAGCAGCTCGTTCTGATATTCCTGCACGATCTGCTGCACGTAGTTGGCGGCGATCTGCGCGCTGTTGGAGTTGCGCCCGTCGAGCAGCAGCTGCAGCGGCGCGGTGTTGCCGGTGGCGATATCGCGCGAGAACTGCGCCGGGAAGCGGATCAGCAGCAGCGCCCGCTGGTTGTCGATGGTGGTCTTTATCTCCTGCGGGCTGCGCAGCAGCAGCACGTGTTGAAAGGCCTTGGCCTTGGCGAAGCGCTGGGTCAGCTCTACCGAGGCCTGGCCGCTGTCCTCGCTGTAGACCGCGATGGTGGCGTTGGTGACTTCCAGCGTCGCGGCGAACGGGAACAGCAGCACCTGCAGGATCACCGGCATGATTAAAATGGCGCGGGTTTGCGGATCGCGCAGCAGCGCCTGCATTTCCTTGATGATGAGCGTCAACAGACGATGAAACATCACTTTTCTCCTCAATCCAGCCGGCGCTGGGTTTTCCAGGCCGTCAGGCCGATGAACACCACCGCGGAAGCGATCAGGAACAGCAGATTGATCAGCAGCACGGTGCCGACGTTGCCCGCCAGGAACAGCGTTTGCAGCGTGCTGACGAAGTAGCGCGCCGGAATGATGTAGGTCACCGCGCGCACGATGGCCGGCATGCTGTCGATCTGGAAGATGAAGCCGGACAGCATGATCGACGGCAGGAAGGCGGCGTTCAGCGCCACCATCGCCGCATTGAACTGATTGCGGGTGAGGGTGGAGATCAGCAGGCCCATGCCGAGGGTGCTGGCGAGGAACAGGCTGCTGATCAGCAGCAGGATCAGCAGCGAGCCGCGATAGGGCACGCCGAGCACCCACACCGCCACCGCCATGCACAGCGCCATGGCGGCCATGCCGAGGAAGTAATAAGGGATCAGCTTGGAGAGCAGCAGCTCGCTGCGCGTCACCTGGGTGGACAGCAGGGCCTCCATGGTGCCGCGCTCCCATTCGCGGGCGATCACCAGCGAGGTGAGGATGGCGCCGATCACCGTCATGATGATGGTGATGGCGCCGGGAATGATGTAGTGCCGGCTGATGGCCGCCGGGTTGAACCAGTAGCGCATCTGCACGTCAATCAGCGGTTTGTCGCTGTTGCCCCGATCGGTGGCGCGCTGCTGCTGCCAAACTTGCCATACGCCCTGGGCGTAACCCTGCACGAAGTTGGCGGTGTTCGGCTCGCTGCCGTCGGTGATCACCTGGATCGGGGCGCTGTCGTGCGGGCGCGCCATGCGCTGGTCGAAATCCACCGGGATCACCACCAGGCCGCGGATCGTGCCGGCCTGCATCTGCTGGATCAGCCGTTGGCGGTTGTCGCTGATGGTCGGTTCGATATAGGGCGAGCCGGCGAAGGCGTGGGCCAGATCGCGCGCGTCTTCGCTCTGCTGCTCCATCAGAATGCCCAGATGCAGCTTGCTGGAGTCCAGGTTGATGCCGTAGCCGAAGATAAACAGCAGCATCAGCGGGATGACGAAGGCGATCAGGCCGCTGCTGGGATCGCGCAGTATCTGCCGCGTTTCCTTCAGGCACAGCGC
>NODE_87_length_3484_cov_0.931758
GAACCACAAAGTTGTCGGCTTCTTTCACCAGGCCCATCGCGATACCCGCAACGGCAGCCTTGATTGGCACACCGGCGTCCATCAGCGCCAGAGACGCGCCGCACACGGAAGCCATGGAAGAAGAACCGTTGGATTCGGTGATTTCAGACACCACGCGAACGGTGTACGGGAAATCTTCCGGTTTAGGCATCATAGCCAATACGCCGCGTTTCGCCAGGCGACCGTGACCGATTTCACGACGCTTAGGAGAACCGACCATGCCGGTTTCGCCCACGGAGTACGGAGGGAAGTTGTAGTGGAACAGGAAGCTGTCGGTCTTCTCGCCCATCAGCTCGTCCAGGTTCTGTGCGTCGCGCGCGGTGCCCAGGGTCGCGGTAACCAGCGCCTGAGTTTCGCCACGGGTGAACAGCGCGGAACCGTGGGTGCGCGGCAGTACGCCGGTGCGCACGTCCAGGCCACGGATCATGTCTTTTTCACGGCCGTCGATACGCGGCTCGCCACGCAGTACGCGGCTACGCACCACGTTTTTCTCCAGGTTGCCCAGGATGTCCTGGATTTCGCCGGCGTCCAGCGTTTCGTCCTGCGCCAGCAGAGTTTCAACAACGCTGTCTTTGATCGCGTCAACCTGAGCATAACGCTCTTGTTTTTCGGTGATGTGGTAAGCGTCGCCCAGGCGAGCTTCGGCCAATTCAGCCACGCGCGCTTGCAGCGCTTCGTTGACCGCAGGCGCCTGCCAATCCCACTTCGGTTTGCCGGCTTCGGCAACCAGCGCGTTGATGTTTTCGATAACCACTTGCTGCTGGTCGTGGCCGAACACCACGGCGCCCAGCATCTGATCTTCGCTCAGCACGTCCGCTTCGGATTCCACCATCAGCACCGCGCCGGCGGTACCGGCAACCACCAGATCCAGACGGCTTTCTTTCAGCTCATCGGTCGTCGGGTTCAGTACGTACTGATCGTTGATGTAACCCACGCGCGCGGCGCCGATTGGGCCGTTGAACGGAATACCGGACAGGCTCAGGGCTGCGGAAGCACCGATCATCGCAACGATGTCCGGGTTCACCTGCGGGTTAACGGAAACCACGGTCGCGATCACCTGAACTTCGTTCAGGAAGTTGTCCGGGAACAGTGGACGGATCGGACGGTCGATCAGACGAGAAGTCAGGGTCTCGCCTTCGCTCGGACGGCCTTCGCGACGGAAGAAGCTGCCCGGGATGCGGCCGGCGGCGTAGGTACGCTCTTGGTAGTTAACGGTCAGCGGGAAGAAGCTCTGGCCCGGCTTGGCTTTTTTCTGGCCAACGACGGTAACGAATACGGCGGTGTCATCCATGCTCACCATAACGGCGGCGGTGGCCTGACGAGCCATCATACCGGTTTCGATGGTGACGGTATGCTGGCCATACTGGAATTTGCGAATGATCGGTGTCAGCAAAATTATATCCTTGATTAGCGGCGCGCAATCGCATTGACGACTCGACACGCCTGTGACTCGATTTGCCTTCTCACTACATCCTCGCGACTAATGACAATCCTTATCTCAGGCGGGAGATAAAGCCTCTCATTAGCCGCGCGAACCTCTGTAACGGAAGAACCTGTTTGGAAACATCAGTAATACATTAACCTGATTTGCTTATGCTTCCTAGAAGAAAGGGGCCAAAATAGGCCCCTTTCCACTGAAACTTGCTAGATTAGCGACGCAGACCCAGACGCTCGATCAGGCTGGTGTAACGTGCTACATCTTTACGCTTCAGGTAGTCCAGCAGCTTACGACGCTGAGAAACCATACGCAGCAGACCACGACGGCTGTGGTGATCTTTTTTGTGCTCGGAGAAGTGGCCTTGCAGATGGTTGATCTGCGCAGTCAGCAGGGCAACCTGAACTTCGGTAGAACCGCTGTCGTTAGTACCACGACCGAAATCAGCTACGATTTGAGCTTTAGCTTCAACACTTAGAGACATTGTAATACTCCAGATTATAGATAATAAAAACAGGCGCCGATCTCTAATTCAGCAACCCAATGCATAAGCTGCGCCATTCTACTCTTAGCGCAGTGCGATCGCAAGGCGACGCAGAGCCCCGCCGTTAGTCGAAATGCTCGACCACCAGGCGGCGTGGCGCCACGCGACCGTCCTCGGCGATGTCGCCAACGCCGATGAATTTTCGCTCTTCACCCTCGGTGATGCGCACCAGGCCGGAAGCCGGCGCACCGGCCACTTGCACCGGTTGCCCCTGCTTGACGTAGCCCGCCACCACCGGCAGCAAATTCACTTCCGGATAGTTCTCAACCGGGCTGTCCATCGGCATCAGCAGCGGATCGAGCAGGTCGCCGGGAGCGATCGCTTGTTCCTGCGCTTGCTCCAGCAGGGCGTTCAGCTGTTCCAGCGTCACCATGCGCGCGATCGGGTAAGTCGCCACCTGCAGGCGGCGCAGATAGATCACGTGCGCGCCGCAGCCCAGCAGCTCGCCGAGATCGTCGGTGATGGTGCGGATGTAGGTGCCTTTCGAGCAGTGGATCTCCAGCTCCAGCTCATCCCCTTCCCAACGGATAAACTGCAGCTCGTACACCGTGATGCTGCGCGCTTCGCGCGGCACTTCAATGCCCTGGCGCGCATACTCGTAGAGTTTCTTTCCCTGGTATTTCAGCGCCGAATACATCGACGGCACCTGCTGGATATCGCCGCGGAAGGTGTCCAGCGCCGCGTCGAGCTGCGCCTGGGTGAAGTTCACCGGGCGCTCCTGCACGATCTGGCCGTCGGCGTCGGAGGTATCGGTACGCTGCCCCAGCTTGGCGATCACCCGATAGCGCTTGTCGGAATCGAGCAGATATTGCGAAAACTTGGTCGCTTCGCCCAGGCAGATAGGCAGCATGCCGGTCGCCAGCGGATCGAGCGCGCCGGTATGGCCCGCCCGGTTGGCGTTGTACAGGCGTTTTACTTTTTGCAGCGCATCGTTGGACGACAAACCCTGCGGCTTGTCCAGCAACAGCACGCCGTGGATATCACGGCCGCGGCGACGAGGGCGACTCATTAATCCTCCTTGTCATCGCCTGAGGCGGAACGGCGCTCGGCGTCGTTCTTCACCACGTTGGTCACCAGGTTGGACATGCGCATGCCTTCCACCAGGGAGTTGTCGTAAGCGAAGGTCAGCTCCGGCACCACGCGCAGGCGCATCGCTTTGCCCAGCAGGGTGCGGATATAACCGGAAGCGTCCTGCAACGCTTTAATGCCGTTGGTGACCAGATCCGGATCGTGGTTCTCGGTCAGTACGTTCAGAAAGGTGACGTAAACCTTGGCATACGCCAGGTCACGGGACACTTCTACGCCGGAAACGGTCGCCATGCCGACGCGCGGATCTTTCACTTCACGCTGCAGAATGATCGCAATCTCTTTCTGCATCTCTTGCGCCACGCGTTGGCCGCGGCTGAATTCTTTTGCCATTTTGGATTCTCCAGACAAATCGGGGGGCACAAAGGCCCCCCGTAAAC
>NODE_88_length_3477_cov_1.136471
CACCTCAAGGTAGCGTGTCTACCAATTCCACCACCTCGGTACTGATTCTTACTGCTAACGGCCGTTGTTCTTTCGAGTTCACAACCACCGTTTACAAACTTTTTCGGCTTACTGCGGGATATCGCTGCTCGGCTTGGCAGGTGCTGCCGGCGCGGTTGTCTGCTCAGTTTTCACTGGCTGACCCAGGTTTTCCCACTCGCTGCCTTTCTTGCTTTGGTTGCTGCTGAGGTTGCCCAGAATCAGGCTGATGACGAAGAACAGCGTCGCCAGCACAGCAGTCATGCGGGTCATAAAGTTACCGGAACCACTCGAACCGAACAATGTGCCTGATGCACCTGCTCCGAAAGAGGCTCCCATATCAGCGCCTTTACCTTGCTGCAACATAATCAGAGCAACCAGCCCGATTGAAATCAGCAGGAAAATTACCAGAAGAGCTTCGTACATAGTAGTACCCGTATCCTTGCGGCCTCACCGCATGCCAAATGCTTCACACTCATCAAGCAGGCGTTTTTATAAACTGCCTACTGAAGCGGGTGTGAATACTAACCAAAGCCGCCAACCCGCGCAAGGGCAATTTGCAGCCGCCGGCGCGTTTGCGGAAAAAAACGCCAACAATCGCCTATTCGGGCTCAGCTGTGCCGAGCCCGATGGCTAACTGTCTGTTTTAACCGGCGGATTTCACCGCGTCGGCGATGCGATGCGCCAGCGCGGTCACCTGCTGCTCGTCCTCGCCTTCCACCATTACGCGGATCAGCGGCTCGGTGCCCGATTTGCGCAGCAGCACCCGGCCGCGGCCGGCCAACTCGGCCTCTACCTGCTCGGTGACCTTGCGCACTGCTTCAGACTCCAGCGGATTGTGATCGCCGGCGAAGCGCACGTTGACCAGGATCTGCGGCAGCAGCTTCATGCCGCTGCACAGGTCGTGCAGGCTCATGTGGTTGCGCACCATGGCAGTCAGCACCTGCAGCCCGGCCACGATGCCGTCACCGGTGGTGGTTTTGTCCAGCAGGATCACATGGCCGGAGTTTTCCGCACCGATACGCCAGCCCAGCTCCTGCAGCTTCTCCAACACATAGCGGTCGCCCACTTTGGCGCGAGCGAACGGAATACCCAGCTGTTTCAGCGCCAGCTCCAGCCCCATATTGCTCATCAGGGTGCCGACCGCGCCGCCGCGCAGCTGGCCCTGACGCAGGCCTTCGCGGGCGATGATGTACAGGATCTGATCGCCGTCCACCTTGTTGCCCAGGTGATCCACCATCATCACGCGGTCGCCGTCGCCGTCAAACGCCAGGCCCACGTGCGCTTTTTCCTGCAGCACGCGCTCCTGCAGCTGACGCACGTCGGTAGCGCCGCACTTCTCGTTGATGTTCATGCCGTCCGGCTCAACGCCGATGGCGATCACCGTGGCGCCCAGCTCGCGCAGCACGCTCGGCGCGATGTGGTAGGTCGCCCCGTTGGCGCAGTCGACCACGATTTTCAGCCCCTTCAGGCTCAGCTCGCTCGGGAAGGTGCCTTTGCAGAATTCGATATAGCGGCCGGCGGCATCGATGATGCGGCTGGCTTTACCCAGCTCGGCGGACTCCACGCAGGTCAGCGGCTTTTCCATCTCGGCTTCGATAGCTTCTTCGACGTTGTCCGGCAGCTTGGCGCCGTCGATCGAGAAGAACTTGATGCCGTTGTCATAGAACGGGTTATGAGAAGCGGAAATGACGATGCCCGCTTCTGCGCGGAAGGTGCGCGTCAGATAGGCCACCGCCGGGGTGGGCATCGGCCCGGTGAAGGAGGCGGACAGCCCTGCGGCCGCCAGGCCGGCTTCCAGCGCGGACTCCAGCATATAGCCGGAGATGCGCGTATCCTTACCGATGATGATCTTACGCGAACCGTGGCGCGCCAGCACTTTACCGGCCGCCCAGCCCAGCTTCAGCACGAAGTCCGGCGTGATGGGGCTGTCCCCGACCTTGCCACGGATGCCGTCGGTGCCAAAATATTTGCGCTCGCTCATGTCTCTACTGTCCCTTAGCTGAAAGTGTTGCCTCGACGACACGCATCGCCTCGACGGTTTCTTTAACGTCATGCACTCTGACAATCTGCGCGCCCTGCATCGCCGCGATCACCGCGCAGGCCACGCTGCCGATCACCCGTTGATCCGGCGGCACGTTCAGCAGTTGCCCAATCATCGATTTACGCGACATGCCGACCAATAGCGGCAAACCGAAACGATGAAACTCCGACAACCGCGCCAGAAGCTGATAGTTGTGCGCCAAATTTTTACCGAAACCGAAGCCTGGGTCGAGCAGCAATTTCTGATTTGTTATCCCCGCCTCGTTACAGCGCCGGATATGGTGCTCGAAAAACGCCTGAACGTCGGCAATCAGATCGTCGTAGTGCGGCGCCTGCTGCATGGTGCGCGGCTGCCCTTGCATATGCATCAGACAGACCGGCAGCCCGCTTTCCGCCGCCGCCGCCAGGGCACCCGGCTCCTGAAGTGAGCGAATGTCGTTGATCAGGTGTGCGCCGGCGTGCGCTGATTCGCGGATCACGCCCGCTTTCGAGGTATCGACAGAGATAAAGACTTCAAAACGCTGCGCCAGCGCTTCCACTACCGGCACGACCCGTTCCAATTCTTCCTCTTCACTCACCTCTGCCGCCCCCGGCCTTGTCGACTCGCCGCCGATATCGATCATCGTGGCGCCGGCCGAAATCAGCGCATGCGCGTGCAGTAATGCCTGGTTCAGGGTGTTGTGGCGGCCGCCGTCGGAAAACGAATCCGGCGTCACGTTGAGGATGCCCATCACCTGCGGATGGGAGAGATTGAGCGTCATGTCGCGCACGGTTAACTGCATGGTTGGTCCACCTTACTGTTGCCTGGTTCACTGCCCGCCGGGCAAAAAAAACCCCGGCGTACCGGGGTTTGATGTTATTACACAGCCGCAGTTACTTGTCGAGCTGTTCGGACATGGTGTTGCCCGGCGTTGGGGTGCGCGGCTCATCTACCGGCGTCGGGGCTTTCGGGGTGCCGCCGTTGTCGGAGCTGTTGCCTTTGTTCGCATCGTCCCAACCCGCAGGCGGACGCACGTCTTTGCGGTTCATCAGATCGTCGATCTGCGGCGCATCGATGGTTTCGTACTTCATCAGCGCATCCTTCATCGAGTGCAGGATGTCCATGTTTTCCATCAGCAGCGAGCGAGCACGCGTGTAGTTACGCTCGATCAGCGACTTCACTTCCTGGTCGATGATGCGCGCGGTTTCATCCGACATGTGCTTCGCCTTGGCCACGGAACGGCCCAGGAACACTTCGCCCTCTTCTTCCGCATACAGCAGCGGCCCCAGCTTCTCGGAGAAGCCCCACTGGGTCACCATGTTGCGGGCGATGGAGGTCGCCACTTTGATGTCGTTCGACGCACCGGTAGAGACTTTCTCCGGCCCGTAGATGATCTCTTCCGCCAGACGGCCGCCGTACAGGGTAGAGATTTGGCT
>NODE_89_length_3469_cov_1.034125
GATCAACGCAGGAAAGCGGCCAGCTCGTCGGCGCGGGGCAGGGCGGTCATGGCGCCTTTGGCGGTGGTGGCCAGCGCGCCGCAGGCCTGGGCCTGGGCGATAACCGCCGGCCATTGCGTTTCCTGCGGCAATTCGTGAAGGCGCGCCAGCGCCGCTAACAGCCCGGCGACGAAGGCGTCGCCGGCGCCGGTGGTATCGACCGGCACGATCGATGGCGCGTGGAAATGGCGCAGACGCTGCCCATCGTGTACGCAGACGCCGTCGCCGCCCAGCGTCACCAGCAGCAGGCGCAGCGGATAGGTTTGCATCATCCAGCGAATGGCGTTCTCCAGATCGTCAAGATGGCTGATGAAAGCCAGCTCTTCGCGCGACAGTTTCACCACGTCCGCCAGCAGCAGCGCCTTTTGCAGACAGGGGCGCAGCGCTTCCGGCTGGCGCCAGACCTCTTCGCGGATGTTGGGATCGAAACTGACCCGGCCGCCGGCCGCCCGAATGCGTTCCATCGCGGTAAAGGCCGCGCTGCGGCTGGGTTCCTGCGAGAGCGCGATGGAGCAGAGGTGCAGCCATTCGCCCCGTTGGAAAGCCGGCAGATCGTCGGGCTGCAAAAACAGATCGGCGCTGGGCTGCACCATAAACGTGAATGAGCGCTCACCCTGCAGATCGAGATCCACCACGACCGTGGAGGTGTGGTGCTCGGGATCCGGCCGCATATGGCCGATATCCACCCCTTCATCGCTTAGCACCCGCTGCAAAAAGGCGCCGAAGCTGTCTTGCCCCACTCGCCCGATAAAAGCGCTGTCGCCACCGAGCCGGGCGATACCCACCGCCACGTTAGCCGGCGCGCCGCCGGGGCATTTGAGATAACCGTTGGCATTTTCCGGCACCAGGTCGATCACGGCGTCGCCCAGTACCCATACGCGATTCATCATGCTTAATCCCTGTTTTTGTCCTTGTCAGATGGGTTGCTAAAATAGAAGAACCGGTTTAGCAAGGCAATGAAATAATGCTCTGGGGCGTTGGGAGGGTGAGGAAGATCAATTTTTTTTCGGGGGGCGGGGGGAAGAGAACCCGCCCCGCGAGCCGGCTCGGGGGCGAGGTCGCGGGGCGGTTTAGCCCAGTTTCGGATACACGCCCGGGCCGATTGGCAACCCAAGCGCATACCAAACCAGCAGCAGCAAAATCCACACGCTGAAGAACACCACAGGATAGGGCAGGATCAGCACGTAATAAGTGCCGAGCTGCGCGTCTTTGCGGTAGCGCTGCAGGAAGCCGAGGAACAGCGGCAGGAACGGCGACATCGGCGCCAGCGGCAGCACCGCAGAGTCCGCGATGCGAAAGATCATCTGGGCGAACGCCGGGTGGAAACCGAGCAGCATAAACATCGGCACGAAGATCGGCGCCAAAATTGACCAGATCGCCGAGCCGCTGGCGATGAACATGCACAGGAAGGCGGAGAGGAACATCAGGCCGAGAAATGCCGGCGCGCCACTCATGCCGGCGGCTTCCAGCATATCGGTCAGGCCGACGGCCATAAACTTGCCCATGTTGCTCCAGTTAAAGAACGCCACGAACTGCGACAGCGGAAACACCATCACGATAAAACCCGCCATGCTTTTCATCGGATCGAGCAAGTGGTGGGGAATGTCATCCGGCCGCCGGATCTGTTTGGTGACTACGCCATAGGTAATGGCGACGGTGAAGAAGAACAGGATGATGATCGGCACAATGCCCTTGATGAACGGGGAAGGGATCACCGAACCGGTGTTCGGGTCACGCAGCGGCGCGGCCTCCGGCACCACCAGAGCGGCGATGATGGCGATAAACACCAGCGCGGCGATGCCGCTCATCATCAGCCCCCGGTTTTGCAACGGGGTCAGCGCGGCGATTTTGTCTTCGGCGCCGCCTTGCCACTTCGGCAGCCGGGGCTCGATAAACTTGTCGGTGAGCAGCGCGCCGGCGATGGTCAGCACGATCACGGAGGTGGCCATAAAGTACCAGTTGTCGATTACGCTAACGTGAACCGCGCCATCCACCGCTTTGGTGGCTTCGGTGCTGATGCCGGAAAGCAATACGTCGGTGGTGACGATCAATAGGTTGGCGGTAAAGCCGGAGGCGACGCCGGCGATCGCCGCCAGCAGTCCGGCTATCGGGTGGCGGCCCACCGCCACAAACATCAGCGCGCCAAGGGGCGGCATCACCACCAGCGCGGCGTCCGACGAGATATGGCTGAAGAAGGCGATAAACAGCACCATATAACTGGCGTAGCGGGCGCTGACGCGCGAGGCCATTTTATACATCAGCGCCTGCAGCAGGCCGACCTTTTCCGCCAGGCCGGCGCCTATCACCAGCGCCAAAATAGCCCCCAGCGGCGCAAAGCTGCTGAAGTTATGGATGATGTTGGGAAATATCCACTGCATGCCCGCCACGCTCATCAGGTTATTCACCTTGATGAGCTCGCCGGTGGCCGGATTTTTCACCGCCACGTCGAGCCAGGAAAACAGCGCGGTGGCCAGCATAAGCACCAGGATCAAATAGACGAACAGTAAAAACGGATTGGGGATCTTATTGCCGATGCGTTCCACCCAGTAAAAAACGCGTCCGGGGCTTTTATTGATTGGCGTTGTGGCCTCACTCATGATTTTACCCTCTGTGTTTGCTCTGTTGTGTGATTGTTATTATTTGATTTATTTATAATTATGCTTAGTGGCCCGGTTCTCCGGGCCCTGTCTGTTCATGCTATTTCAATGGGGAGGGTTTCACCCCCTGCGGGATTGGGCAGCGGTACGGCTGTTCGGCGCGCCGGCGTTCAAACTCGCTGCGGCAGCGCGCCAGCAGAGCGCTGTCGCTCAGCAGATCGATGGCGGTCGCCGCCATCACCTTGCCGGCCAGGCACATGCCCTTATGGGCGATAGCGGTGCGGCCCTGCGCCACCAGTTGCCAGGTGTGCAGAGGGGTGCCGAGTGCGAAACAGGGGCTAAAGCATTGGGCAGTCGGCGCCACCCAGCTCACGTCGCCAACGTCGGTAGAACCGTACAATAGGTCGTCGGATTCCACATAAGGAGCGACCTCGTCCATCAGCACCTTTTCTCCCAGCAGCTGCACCCACTCGCGCCCGGCTGCGCCGCCGGTGCGGGCAATGTTGAGTTTGGCGTTGCGCAGATCGTCGCGGCTCAGCGTCTGGCGGATTTCCTCGGCGAAGCGGCGTTCGGCGTCGCTGTACTCGGGCAGACCGAAATCACACAGGTTTTGATACATCGCGCGTTCCAGGCTGCGGTTTGGCTCATAGTTGGAGCAGGCCTTGTCGAAGCGCACTTCCATCTGGGTGTCAGTCATCAGCGCTGCGCCCTTGGCGATGTTAATCACCCGTTGGTAAATGTCCTGCGCCTGGTCGAGCTGCGGCGCGCGGATCAGATACAACACTTCGGCGTCGGCCTGTACCACGTTGGGGGAGCTGCCGCCGGTGTTGGTG
>NODE_90_length_3467_cov_1.045428
GCTGCGCTGCGGTGAACTCACCACTAGCCAGGCCGGCGCTGGCCTGCATCAACGTCAGCTTTTTCATCACGCCACCACCGGCAGTTCAATGCTGCGATAACCGTGACTGATGGTGCGCCCAAGCACATCGTCCACCAGTTCCATGCGAAACTCGCCGGCCGGTCGAATGCCGCCGATCGCCGCTACCGTGCCGCAAGTCATCGCCAACCCGTCGGGCGTTTGCGGTTGCGCCAGCCCGCACTCCGGCGGCTGCATACCGGTGAAGTAACGCTCCAGCAAATCACCAGGCGTACGCAGCGCGGCAAGGCTGCCCTGTTGATACAATCGCCATTCGCCCTCTTCCTTGATCCACGAACGCAAGATCAAACTGTCCCAATGTTCCAGCACCTCCTGCAGCGGCCAGGCGGCTCGCGCCACCGGTTTAACGCAAATCTGTTTCGACAGCGCCACGCTGTGCGCTTCGAGTTGACGATCGGTGTGATCGGACGCCAATGACACGAACAGTTCGCCGCGATGGGCAAAAATCAGCGGCTCCGCTTCGCCGGACGTCGCGTTGCCAATGACTTCAATGGTCTCTTGCTGGCTCAACTGATTGGCGGCAACGCGGTAAAACAGGGGGATTGCACTGGGCTGGGGCACGCCCAGCTCGGCCAATTCACGAATATGGTGCAAGATCGCTTCGCGATCGCGCCCGGTCCAACCGGCGATCACCAGATGATCAATCTCAACATTCAACGTCGCCGCGCCGCGGGATTCAGGTAAAGTGAAGGTCAGTCTCATGGCAGTTTCGCCCCTCTTGTTAAAACACTGTGAAATTTCACTATATCTTTAGTTACCAAATAAGCGATTTTCATGCCATGTTTTTGTGTACTATGTCTAAAAACTTTCTTCTTGCAGGAGCAAAACGTGAAGACTGTTGACGCAGAAAGCCCGCAGCGCCCGATGACGGAAGAAGCCGGCGTCTCACTGAACGAGCTGGCCTACCGGCGCTTCAAACAGGCGCTGGTCACACTCAGCTACAAGCCGGGCGAATATCTCAATACCGCGCAGGTGATGAACGATCTGGATATGGGCAGAACGCCGATAAATCAGGCAATCCACCGCTTGGCCAACGAGGGGTTACTGCAGGTCATCCCGCGCAAAGGCGTGATGGTTTCACCGTTGTCGATGGACGATGCGTTGGAATTGATCGAAGTAAGGCTGGCTAACGAGATGCTGTGCATGCAGCTGGCGAGCCAGAGGATTACCGAGAGGCAAATCGCGACGCTGACCGAACTCAACCGGCAAATCGAAGCCGCGAGCCAGGAGCGAGATAGAGTGCGAATGATGACACTCGATCATGAGTTTCACCAGGAGCTGGCGCAGATCGCCGGCAATAACATGCTGGCGGATATCCTGAGTGTGCTGCACGCCAGGGCGCAGCGTTTTTGGGCCAGCACCCTGTCGCGGGAAGGGCATATGCGCGAAGTGATCGACGAACACCGGGCAATTATCGCCGCGCTGGCCGCACAAGACAGCGCCGCCGCCGCCGAGGCCGCGCAGGCGCATATCCTGTCATTCCGCAGCGCGCTGCTGCACGACGGGTAACCCCGCGGCGCAGGATATTATCGGGAATAGTTATGATGACCCTGTTCTGCCGATGAGCAGGAGATAAACGGTAAACGGTCACAATTCCACGTTCCGCAACATGACCGTTAATGACCGTTTTTGTGGTTTTGACCGAACGCCGGGCCTAAAGTAGCCCGGCATTCTATTTACAGCGGCTTATGCGCCGTTTCCCGCGCCGCCCATACCGCCCAAAGCGTGATAAGCAGAGCCAACGCGACATAGGCGGAAATCGCCAGCGTGCTGTCGTAAGATTTAAACAACGAAGTGATGATCAGCGGGGCAAAGCCGCCACCGATAATCCCCGCCAAGGTATAGGCTAACGACGATCCGGCATAACGCACCCGTGTCGGGAACTGTTCCGTGATGAAGGCCGCCTGTGGCCCATACATCGCCGCATGGATCAACAGCCCGATCACCACTGCCATGCAGATCAACACCGGTTGACTGCTGTCGAGCAGGACGAAGAATGCAAACGCCCACGCGATCGCCGCCAATGCACCGCCGATATACACCGGACGACGGCCGAAGCGATCCGACAATGCGCCAAACAGCGGTACCGCGACGGCGTTGCCTATCGCCCCCAGCATGGTGGCGCCCAGCGCCAGCGGGCGCGGCAGATTCAGCACGGTGGTGACGTAGGTCAACGTGAACACGACCACCAACGCATAGAGCACGTCAGAGCCGATACGCGATCCGCCGGCGATCAGCAGTGGGCGCATGTGCTGCGTGAAGACTTCGCGGATCGGCGACTGCGTAACATCTTTCGATGCCTCCAGTTGCAAAAATGCCGGCGTCTCCCCCACTCCCCGACGCAGCCACAAACCGAAGATGACCAGCACCAGGCTCAGCAGGAACGGGATCCGCCAGCCCCATTGCTGGAAATCGTCCGCCGACATCGCCAACGTCACCAGCGTAATCAGGCCGGTGCCGATCAGCGAACCGCAGGACGGCCCTACCTGAGCAAAGGACGCGTTGCGCCCGCGCTGATGCGGCTTACCGTGTTCCATCGACAACAGCACCGCCCCCGCCCATTCTCCGCCCAGCGCAATGCCCTGAATAAAGCGCAGCGTCACCAGCAGCAGCGGGCTCCAAATCCCCCAGCTGGCGTAGCCGGGCAACAATCCCATCAGCGCCGTGGTCACGCCCATGATCACCAGCGTGGTGACCAGCACAAAGCGCCGCCCCAACACATCGCCAAGGTGGCCGAACACGATGCCACCGATCGGCCGGGAAACATAACCCACCGCGTAAGTGGAGAACGCCAGAATCGTGCCCACCAGCGGATCGAACGATGGGAAGAATACATGGTTGAAAATCAACGCGGCCATGATGTTGTAGACGGTGAAATCGTACCATTCCAACGCCGTGCCAATCGAGCTGGCCGCCGCCAACTTGCCGGTATTGGGCGGTGCAGCGGCACTTTCTGCGGCCGGCGCGGCAGCCTGTGCCGTTTCAGTGGTGTATGCGTTCATGATGTCAGCTCCTGTGCGGTCAGTTGCCAGCCAAGGGCATAGTGCCAGGCATCGGCGGCGGGCATGTTCAGCGCTTCAGCGGCCTGCTCGCTTAAACGCAGGCCGGCTTCGGCGTCGCTGCTTTCGATCAATAGCATCGGCAGCATTCGGCGGTTTTCTCGCGATTCTTTCGGCAGCGGGGAACTGAGTTCGGCATCCGGCGTCAACAGGCTGCTGCGCACAAAGCCAGGCTGTTCAGCCAGCCGTGCGCCCAGTTGCAAGATGCGGGCATGCAGCGCTTCCGATGCCGCCGACGGCAGCACGAAGATACAGAGATGACTGCCGCACCCTTGGCCGGTGACCGCCTCCACCGCACACACCCGGCGCATTGGATCACGCATTTTCTCC
>NODE_91_length_3445_cov_1.171847
GTAAATGGCTTGATAGCAAAATGCCGGTATGGATTTGTTGCAGATCGTCGACGCGCGACTCTTTGGTCAGGCGTTCGATGGTCTGGCTTTCGTTAAAGCGGAAGTGGCAAACCAGCTGGTTGGTCTCGGCCAGTTTCACCATTTGCGGCAAAGTCAGCTGCGCCAGCGCATCGGCCATGGCTTCATCAATACCAAGACGGAACATCGCGGAGGCTTTTTCATCGTTGATCAAACGCTGTGCTAAAAGTAAATATGACAGATTGATGTCATAAATATGCTTAAGTAATTCAGACGTACCCATATTCCCCATCCCGACAGACTATGTTTAAAAACATACGCTGGGTGATAAATTTTATCGCCCGTGACCTGGGTTGTTTCCCAAAGCTGGCAAATTAATCTCTCAAAAACGACTGCTATAATTTTCAACAATCGCTAAATTTGACCACTGTTCAGTATTTGCTACGAGCGTAAACCAACGTGTATGGATGTACAGCATTCTGCTTCGATAGTGTTTAGTCACCATGAAACTATTTTTACAAATTTAATAAGATTATTCCTAAAGCAGCGCAACTCTACCCCCGAACCATTAGCACACACAATGTAAGTGAGAGGCAATTTTAAATACAATGTGACATAGATCACAAAAATAAAAAATAATTAAGCCAAATACACCCAAATACGCTCACTTATTGACCGCCATTTTGTTCACAAAACAGCCATAGGTAAAAAAACGTCTTAAAAGCAATGTTTATCCGCCAAAAAATTATCTTTTTTAGATCAATTCGAACAAAAGCATCACCAAACCAAAATAACAGAACAAAAATCTGTATATAGGCGACAAACTCAGTATAAATAACCATTTGAGTTACTAAAAAATATCCAAGCTGAAAAATAACCTGCGTAAACTATAAGGTTATTAGCTATCGGATTTGACTTAAGCCCTCAGCCTGAAGCTGTTCTAATTTTCCACATCAGGTGATTATGGCTTATCAATGATTCGCAGGCGTAGTGAACAAGCTAACAGACGTAACGATATGTTTCCGTATTAGCGCGATGCAAGAATGCTTTTTCTACATTAGAGTTCACCAAAACGACATATCGGCAACAATCCATAAAACTTTAATGCCTTTATTTCTTTTTCTGTCGCCGTGATAATTCTCTCTCCCCCAGAGATTATTTACATGGCTTACGTTTTCATCACTTCATTGTCATAAAATAAAACGCAGTTTTGTTTTACTCTTCATATTTCTCCATCAAGAAAAACGGCTTTTCAGCGCAAGCGATGACGACAAACACCGCCCAATGCCGCAGCGGCACCACGGACGGTGAAAAAATCACCGCAAAGATGGCCTGGCGCGGTGCCGCGAGCTTGTGCACGGCAAGAACGACGACGCGTCGGCCGTCAGCCGCCCTGAGACTTTCCCTATTTATCCGTTTATCAGCAGGATGAGATTGCTGACGGCGCACTGGCATATTATGATTTATCAAAGCGCCGCTACGTGCGGCGTGACATCATTACCCGGTGCAATTTATCTACTTGAAATGATTTTTGTCAGGTCGTACATCGCTGCCTCGACGGCGTCGCCGTGAGCCGCCGATGTGTTATTCACCCGGCTTTAACTATTAACAGGCTATATTTTAATCATGACCGATACGCTCGAATATCTGCTGACATTCCGTAAATGCTCCTCTTTGGACAGCCTGGAGAAGGTGTACGACAAACTGAACTACTCCATTGAAAATGATAAAGAAATGAGCAACATGTACCGCGCCGCCGACCACCGTCGCGCCGAGCTGGTTGCCGGTAAATTGTTCGATCTGGGCAAGGTGCCGAAAACGCTGTGGGCGCAGGTGCTTTAATTCAGTGAAATTACGTGCGGCAACGGTTTTATCTTTTATTGCTATATAACCGGGGTAAATTCGGCTTTTATTGCCGCGCGTGATGCGAAACACATTTATTCCCCCCGCCAGGCTCTACCCTTTATCCGACGCAGTACCTCCGCTAAGGCCGCCGATGCAGCAGCCTGGAATGCGATGGATACAACAAGGAGTGGGATATGGGGTATCAAAACGTTCTGGTCACCGTCGCCGTTGCCCCTGACAGCCACCGCCTGGTGGAAAAAGCCGTCTCCATCGTCCGCCCTTACGGCGGCAGCATCACCTTGTTAAGCACCCTCGCCAACCCGGAAATGTACAATAATTTCGCCGGGCCGATGCTGGGGGATTTGCACTCGTTGATGGAGGAGGAAACCCGGCTGTTTATGGAGGAACTGCGTCAACGCGCCGGTTACCCGATCGCCGATGCGCTGATCGTGCATGGCGAGCTGGGTGACAGCCTGGAATACGCCAGCCGCCGTCAGCCGTTCGACCTGCTGATCTGCGGCAATCATCGCGACGGCATGATGAATAAGGTCTCCTGTTCCGCCGCCCGCTTTATCAATATCAGCCACATCGATGTGCTGATCGTTCCGCTCTAAGGCTAAGCACATTCGGTAACGTTGCCTTGCCGCCCCTGGACTAGGCTTAACGCATCTTGTTTGTCGCAACGCAAAGGAGCTTTCGATGTCCCCTTCTTCTCAACAGAACCGCCGCTTCCTGCTGGCCTCGCGTCCGCACGGTGAACCGACGGCGGCCAACTTCCGTCTCGATACCGTCCCCGCACCGCAGCCCGGCGCCGGACAGCTGGTGCTGCGCACCGTTTATCTGTCGCTGGATCCTTATATGCGCGGGCGCATGAGCGATGCCCCCTCCTACGCGCCGCCGGTGGAGATCGGTCAGGTGATGGTGGGCGGCACGGTATCGCGCGTAGCGGCTTCACAGCATCCCGATTTCAACGTCGGCGATTGGGTGTTGGGTTATGACGGCTGGCAGGATTACGCCCTGTCTGACGGCAGCGGCCTGCGCAACCTCGGCCCGCACCTGCCGCATCCTTCCCGCCTGCTGGGCGTGCTGGGCATGCCGGGATTTACCGCTTACATGGGGTTGCTCGACATCGGCCAACCGCAGGCGGGAGAAACGCTGGTGGTGGCCGCCGCCAGCGGTGCGGTCGGTTCGGTGGTCGGCCAAATCGGTAAGCTGAAAGGCTGCCGCGTCGTCGGCATCGCCGGCGGGGCGGAAAAATGCCGCTATGTGGTGGAAGAGTTGGGTTTCGACGCCTGCATCGATCACCGCGCCCCTGACTTTGCCGAACAGCTGGCGGCTGCCTGCCCTAAAGGCATCGACATCTATTACGAAAACGTCGGCGGGGCGGTGTTCGACACCGTACTGCCGCTGTTGAACACCAAAGCGCGCATTCCGGTGTGCGGCATCATCGCCCATTACAATGCCACCGGGTTGCCTGCGGGGCCGGACCGCTTGCCGCTGCTGGAGGGGCTGATCCTGCGCAAACGCATCCGTATGCAGGGCTTTATCATCTTCGACGACTACGGCTAACGCTTTGACGAGT
>NODE_92_length_3434_cov_0.939430
GTTCTCCAGCCATGCCTACCTGTGGATGACCGCCGGCCTGAGCCTGTACGCCTTCGGCATTGGCCTGGCCAACGCCGGCCTGTACCGCCTGACGCTGTTCTCCAGCACTGTCAGCAAAGGCACCGTGTCGGCCACCATGGGCATGCTAAGCATGATGGTGTTCACCGTCGGCATCGAGCTGGCCAAGGTCGCCTACGTCTGGGGCGGCAGCGGGCTGTTCAACCTGTTAAACCTCATCAGCGGCCTGTGCTGGCTGACGCTGGTGGCGCTGTTTATCGGCAAACGCCGCAACGGCGACCCCACGCCGCAGCCGACCGGCGCGGCTTAAACGCCACGATAAACGCCGGTCCGGTTTCCCGACCGGCGTTTTTTTATGCGGCTTCAGCCGAGCAGACCCCACAGCGCATACCCCGCCCCCATCACCGCCACCCCCAACAGCAGCAACGCCGACAGGACAGAGATCGCCCGCCGCGCGCGCTGCAGCGCCGTTCCCGACAGCAGGGTGATATAGGCCAGCAAGATGGCGAAGTCCGCCAGCACCCACAGTGCAGTCAACAGCGTCAGGCTGGCGCCGATCGAGGGGGTGACGGCGATAAACTGCGGGAAAAAAGCGACGAAGAAGATAATGTCTTTGGGGTTGGCGATGCCCACCAGAAAACCGGTCAGGATCGCCGAGCGTTTTTGCGGCGGCGCAACGGGCTGCGCATCCGGGGTTCGCGCGGATAAATCCTCATACAGCGAGACGATCGCCATACGGCCGATAAACAGGCAACCCAGCAGGCCTATCCACTGCAGCAAGCGCATATCCACCGCGAACAGCCCGGTGATAATCAGCGCGGCGATGCCGATCAGCAACAAGGAGGCCCCGTTGCTGCCCAGCGCAGTCAACAGCGCGCGCCGGGCACCAAAGCGCGCCGCGGTGTTGGCCACCATCGCCACCACCGGCCCCGGCGTGGCGATCAGCAAGAAAATGGCGGCGAAATACGCCGCCAGCAACGACAGGTTCATCTTTATTTCACTCACATTCAGTCAGTTGGCGTCGCGCCATTATCCTGCCGCCGCCCCCGCCTTGAAAAAGGAGTAATCCTGTCGTTTACTGTGAATCAGACTCATTATTAGAGACGCCGCGATGGCCAGTTCCCTTCCGCCGCTTTACGCCCTGCGCGCCTTCGAAAGCGCCGCCCGCACCGGCTCGTTCACGCTGGCCGCCGAGGAGCTGCATCTCACCCCGAGCGCCGTCAGCAAGCACATCAAAACGCTGGAGCAGCACTTCGGCTGTCGACTGTTCCAGCGCAACGGCCCGCGCATCGAGGTCACGCCGCAGGGGAAAATCTTCGCCGCCGAGCTGCAGCAAGGGTTTGGCCGCATCGAGCAAGCGTGCGAGCTGTTCAGAAGCCACCGCGATCTGCTGCGGCTGAAGGCGCCCTCCACGCTGACCCTGCGCTGGCTGCTGGACTGCCTGAGCCGGTTCCGGCAAACGGCGCAGGCGTTCGAGGTGCAGGCAGCCAGCGTCTGGATGGACATCGACAGCGTGGATTTTTTCAGCGAACCCTACGACTGCGCCATCCTGCTCGGCAACGGCCACTTCGGCGCCAACACCGCCGCCGCCAAGCTGTTCGACGAATGGCTGATCCCGATTTGCGCCCCTGCACTGCTCGCCGACGGGCAGCGCGATCTCGCCGCCTGTCCGCTGATCCACCCTTCGCCCGATCGGCGCGACTGGCGGCGCTGGCTGCAAAAAAGCGGCATCGCGGCCCCGATCGATCTCACGCGCGGCCAGGTATTTGATTCGCTGGAACAGGGCAACACGGCGGCCATCGCCGGGCACGGCGTCTCGATCGGCGATCTGGCGCTGAGCCTGCGGACGATTGAGGAGGGGTTATTGGCGCTGCCCTGTGACGCCGCCGTGCATACCGGCGACGGTTACTATCTGGTTTGGCCGGAAGAATCGGCGAAGCGGCCGCTGATCGAACGCTTACAGGCGTTTCTGACCGCCCAGACGCCCGACGTCAGCCGGGCCGCCGTCAGATTTATCGGGTAGGGGAATTCGGCCTATCGCTCTTCGCGGGTATGCCAAATACGCAGAACATAAATCGTTGCCGGCTGCACCTGGTAACGTATCTCATAACGGCCGACCAGAATACGCCTCACTTCCTGCGGTAAAAACTCGTCCAGTCTTTCACCCAGGCGAGGATTATCAAGCAACGCTTTAGGCGCGGCGACCAAGGCCTTCACCGAATTCGCTGCCGCAGTACGGTTAGCCAAGGCAAGAAACTCAAACAAACGCGCCAAATCCGATAGCGCCTTACTCGTCCATTTTAACTCCATCAGCGCGGTACCGGCAGCGGATCGTCACTGTCCAGGCTGGCAGCCCAGGCTTCTACCGATTCATGATCGATAACGTTTTGCTGTTCGACATCGGCCAGCGCCGCCAGCGTTAACCGACGGCGCTCTTCCTCTTGCTCGAGCCAGGCGGTGAGGGCTTGCTTCACTATCCATCCCCGTGAGCGTTCAAGTTTGGCGGCCATTTCATCCACCTTTTCAGCCAAAGGCAGCGGGACATGAGCGGTGATGACTTTCGTATTCATCGTCTTGCTCCTCAGTACAATCAATATCAATCAAAGTGATTAAAGCTGATTATACCGCCATCAGAGAACAAAAAACACGCAATCAGTTGCCAAACAACCCGCCGTCGCGCAGCAGATGCTCGTTACCCTTGCGGCGGGTAAAGCCGCTGCGATCGAAGAACTCCAGCACCTGGATCGCCAGCTTGCGCCCGACGCCGAGCCGATCGCGGAAGTCGGCGGCGTTGGCGCCGCCCCGCTCCGCATCCAGCTCGCGGATCAGCGCCGCGAACTGCTCGATGCGTCGGCTGAGGTAATAGCGATCCACACCACCGCCGTCACATGGCCCAGCTGGGCCGCCTTGCGCAGCAGCGCCCGTACCCGGCTCTCTTCCTCACCCAACTCGCTCGCCAGATCGCGCACCCACCACGGCTCGTCGCCGAACAGCGGTTCGATGCGCGCCCACAGCGGCGCCTCTTCGGCGCTGAACGCCAGACCGTGTTCCGGCAGGTGCAGCCAGCCGCGCGTATTGCGCAGCGCGCCGGCCTTCAGCAGCCGATCGATCATCATAAACACCAGCGTTTCCGGCTGCTGGGGCAGGGCCATGCGCCGCAGACGGGCGCGCCCTAACCCCAACTGATCGGCGTGCTGTTGGTGGTACTCCGCCAGCACCTGCAGCAGCCGACTTTCCGCCTGTTGCACCTGCTCCTGCGCCAGCGCCCGGTCACCGACGATCAGCAGATCGCGGTTCGCCAGCAGTGCCGCCAGGCCGTCGTCGGTCAACTGACGCGCCCAGGCGAACGCGTCAGAGACAGCGCGCCGTGCGGCAGCTCAAGCGTCAGCGCCTGCGCATCGTCCTGCGCGTTCGCC
>NODE_93_length_3429_cov_1.005706
GCGTCTTTTTATTCTTGGGGTAACGCCAGGAGCAGCCGTGATCGTAGTAAACCAGCTTGCCGCGCTTGGGTTTGGCCGCCAGCCCCGGCACCAGGTCCCAGACGATCACCACGTCGGCGTTCGCCCGCTCGATTTTCCACTTCAGCAAAAATTTGCGCAGGAACTGCGGGCAGCGCAACGGCAGCGCATTGATCAGGCGGTTGGCGAAGGTGACGGGCTGATGCGCAGGCAACTGGCGGCGGATTTCTTCGCCAATGTCGCCGCTGATGCACAAGACCTGGTTGCTGCCGTCGGTGGTATCGTTGATGTACTGCAGGAACAGGCGCTCGACGCCGCCCATTTTACCCAGGTTGATAATGTGCAGTTTTTTCATGCTATAACCTTTTGCAACGCCTGCCATGCCGTATCGGCGTCGATTGTCGCCATGCTTTTTTCCGGCGAAATCAACGAGTGCTGATTTTGCCCGTAGCCGCCGATCAGGCCGGGATCGGTCGGCCCGAACAGCGTGATGTTCGGTTTGTCGAGCGCGGCGGTCAAATGGCTGAGCCCGGTGTCGACCGAGACCACGCCCTTGGCGCCGGCCAGCACCTCGGCCACCTGCTGCAGGCTGAGCTTCGGCAGCACTTCGACATGTGAAAAACCTTCCGCCAAGCGCAGCGCGCGCTGATGTTCATGCTCTGCACCCCACGGCAGTTTGATCTTCAACCCGCTGTCCGCTGTCAGCGCGATCAGCTCGCGCCAGTTTTGCTCCGGCCAGTGCTTGTCGTCACGCGTCGTCGCGTGCAAAAACACCAAATACCGCCCGGCATCGACCGGCGGGCTGCTGAGAAAGCGCGCGGCGATGGCGTAATCGCCGTAGCTTCCCGGTTTATCGTAGCCAAGGCTTTTGGCGAACAGTTCGCGCGTGCGTTCCACCGCGTGCTGCTGCTTGTCTATCTCATGGCGCACGTTGTAGAACCAGCTGGCGAACGGCTCGCGCGCGCTCTTGCAGTCCAGGCCATGTTTGTCGCCTTTGGCGATGCGCGTGATCAGCGCGGCGCTTTTGATTAGGCCCTGCGCGTCGATCACTACGTCATAACGGCGTTCTTGCAGCGCGCGCTTGAAGTCGCAGCGCTGTTGCCGGGTGTCGTTGCCGAACCAGTTCTTGCGCCAGCGGCGAATGGCCACCGGGATCACGCGATCCACCGCCGGGTGCCAGGTCGGGATTTGGCTGAAACCTTCTTCCACCACCCAGTCGAAGCGGATATCGGGAATGGCCTGCAGCGCGTCGGTCAGGGCGGGCAGCGTATGCAGTACGTCCCCCATTGAGGAGGTTTTTACGATTAACACCTGCATGACTATTCCTCGCTGGCGACAAGTAGCGGCGTCAGCGCATCCAATACTTGCTGCGGCTGAATATCGATCAAACTTTGGTGGTATCCCTGCTCGGCATCGCCCTTGCGCACCTTGTGATAACCGCTGATCAAGCGAATCACCCGCGCCTTGTCGGAGAGCGGCGGCGTGAAGTCGGGGCTGCTTGGGCCGTACAAGGCTATCAGCGGTTTGTTCAACGCTGCGGCAACGTGCATTAAACCGGAGTCGTTGCTGACCACCGCCCGGCAGGCCGCGATCAGGATCACCGCCTGCTCCAGCTGGGTTTTTCCGGCCAGGTTAAGGCAGAAATCGCGGGCGTCTTCCTGCAGCGCGGCGCGGATCTGTTCGCCGGCCTCGTGGTCTTTCGCCGAGCCGAACAGCGCGATCTGATAGCCGTTCTCGATCAGCCGCTGAGCCAGCGTCGCGTAGTGATAGTGCGGCCAGCGTTTGGCGGGGCCGAACTCCGCGCCTGGGCAGAAGCCGACGATCGGCCGGCTGTCGGTCAGGTTGAAGGCCGCGGTGGTGTCGGCGATCTCTTCGTCGCTCACCTGCAGCTGTGGCCACAGCAGCGGCTGCGGCAGATCGTCGGCGCGCTGAATGCGGCCTTTGTCATAGGCCAGCGCCACGTAGCGTTGCACCATCAGCGGGAAGGCCGCCTTGTCGAGCACGCGGACGTCGTTCAGCAGGCCGTAACGCATTTCGCCCCGCCAGCCGGTGCGCTGCGGGATATCGGCGAAGAAGGGCACCAGCGCGGATTTGAACGAGTTGGGTAGAACGTAAGCGCGATCGTAACGGTTGGCGCGCAGGGCGCGCCCCAGGCGGCGGCGTTCACCGAGCCCCAGCGCGCCGTGGCCCAGCGGCATCGCCAGCGCCTGATTGACTTCCGGCATGCGCGCCAGCAGCGGGCGGCACCAGGCCGGCGCCATCACATCGATCTCCGCCGACGGGTATTCGGCCTTCAGGGTGCGATAGAGACTTTGCGACATCATCATGTCGCCAACCCAAGAAGGGCCGATAACCAGTATTTTCATACCCAGCGTTAATTCCTTCAGCTTATGCGGTGCGGTTCAACCAGGCCATGTACTCTTTCACCCCTTCGGCGACCGTTTTGAACGGTGCGTCGTAGCCGGCGGCGCGCAGCTTGGTCAGATCGGCCTGGGTGTACGCCTGATAGCGGCCCTTCAGCTTCTCCGGGAACTCGATGTATTCCACCGCGCCCTTCTGGTGGAAGTCCACCACCGCGTCGGCCACCGCCTGGAAGGTTTCCGCCCGGCCGGTGCCGCAGTTGAAGATGCCGGATTTGCCGGTTTCCCAGAACCACAGGTTAACCGCCGCCACGTCGCCGACGTAGATGAAGTCACGCTTGAAGTTTTCGCTGCCGGCGAACAGTTTCGGGTTTTCGCCGCGGTTGATCTGGGTATTCAGGTGGAAGGCGACGCTGGCCATGCTGCCTTTGTGGCCTTCGCGCGGGCCGTAAACGTTGAAGTAGCGGAAGCCGCAGATCTGCGAGTCCGCTTCCGGCAGGATCTCGCGCACGTACTGATCGAACAGGAATTTGGAGTAGCCGTACACGTTGAGCGGCGCTTCATACTCACGCTCTTCGATGAACTCTTCGCGGCCGCCGTAAGTGGCGGCCGAGGAGGCGTACAGGAACGGGATTTCGCGATCCAGGCAGTAGTGCAGCAGGTCTTTGGAGTACTGATAGTTATTGTCCATCATGTACTTGCCGTCCCACTCGGTGGTCGCGGAGCAGGCGCCTTCGTGGAAGACAGCTTCGATATCGCCCAGATCGTCACCGGCCACGATGCTGGCGATAAAGTCTTCTTTATCGATATAGTCGGCGATGTCCAGATCGACCAGGTTGACGAACTTGGTGCCGTCTTTCAGGTTATCCACCACTAGGATATCGCGATATCCCTTGTCGTTCAGTGCCTTAATGATGTTGCTGCCGATCATGCCGGCGCCGCCTGTGACGATAATCATTGGGTTACCCCTGCTAAGCTGCCTGGCGGGGCACAATGCCCCACGCTCAATGGTGGTTATCATAGCATTTCATGCCGCGGCAAACAGCGGAAG
>NODE_94_length_3422_cov_1.672284
TTATCTTGCGCATATTGCTAAACTAATCATTTTTATATATGGTTATTTATACAGTAGTCACACGCTGAGCGAGGTGCATTAGGAAATGAAGAGGTACAGCTACCCGGCCAGCAGGATGCTGGAGAAAAGCGTTAACACGCGCGAAGGAATCGCGGGATTAGCTAAGGCTTCACTACTGGAAACACTGCTGAAGGAACTCGATGAGGACGGCTCAGAGATCGGCGGTGCTATGCTGGAACTGAATGCTTTAGTGAACTATGTCACACAAAATGAAAAAATGAAGGAACAAATCAAAACACATTCGCAATTTATTACTCACCAGTTGGAACAATAATTACCATCGTCAATATCTCGCCGGGCCTAGCCCGGCTGCTGCTCAGGTTTGAATAAATCCACGATGGGTCTTGGTTGGTTAGCTTTTAAGACAGCTCATTATACTTTGCATCGTCATAACTCTTACCGAATCTTGACCAGCAGTATGAGTTCAAACTTTCTTTGTACTTAGTTGCTTTTCTTGCATTTAATGTCCAATTTGCCCCACAGCCAAGCAACGCTAAGATTATGCAAACAGTTTCAAAATCAATAAAGAAACCAACAAAAACCATGTAAGCAAAAAGCCCAACGGCAACTAAAACTGTTATTGACCTTCCATTTCTCGCTGATGCTTCAACTCGATTTAATTCCGAGTTAAATAATTTTGCTTGCTCTATATCCATATGCGCCTACTTAAGTTGCTCTTCTACCCGGTTCAAAAGCGGGGATATGTAAAACAGGTTCTGATATGGTAGCAACTTCCTGACCGCATGTGTCTGCTTGTCGTCAAATTCTCCGTTAAGCACACCATTGGCGATCACTGCCCCATCACCGGCCATGTCGAACGTTGGCCCCAACAGAGCACCGATTGCGTTACGACTCTGGAAGCGGGATACCGGCGGCGCGCCAAACATTGCGCCAAGGCCAAACCGGCCGCCGCTGATATTCTCCACGGCGTTCAGCGGTTCTGACAACCAGCCGATCATACCGGCGCGGTCGATGCCCTCTTTAACCAGGTTATTCGGGCTGTAGTCGATATCACGGCCGCTTAGCTTTTGCTTCATGACGTAGACCATTGCACCGAGCGCGATAGTCCCCATGGCGCCGAGATAGAACGATGCATCGCCCTGCTGGATGCCAGAGGCGATCACCCGGTTATGCTGCGCAAAAATGAACGTCTTGAATTGCAGGATCATCTTGCCTACTTCATTGCTCATCATCAACGGCGTATCGCCAACTCCTGGCGTGACAACGGTAGAGTCAACGTCTTTCAATACGGCAGATTGGAAAGCCTCACGCACTGCACGGTCGTCCCAAAGGTGGCTATGGCCAGTTAGAAGCCCGTCCATATCTTCACCGTGCTTCGCGTATTGCTCACCAATGCGGCGCAGCATGCTCTGGTCGATACCGATTTGCGCCAGCTTTCTGACCTCCTTCTTAGGCACTTCCTTCCCTGCCGCCAGCAGCTGCGCATTGTCCAGGATGCGGGATTGAACGATTAGGCCTGACCATGACTTCAATGCGCTGTTCCATTGGTTCATCAGCGTCCAGTTACCAAATTTCTGCGTACCCCAGTTAAGTCCACGCTCAAAAGCAGAGCGTCGGCTGTATGGGTCAGTCAGATCAGCAATGGCCTTCGTTCTGGTAGACAACACATAATCCAGGCCGACAGCCATTTCACGCAGGTCTTTGGTTGCGACTTTCACCGCGGCCATATTTCGGAGCATAGCGCCCATAGGGCGCAGAGATTTGCTTAAACCGTGCTGCATGATAGGACGCATCAAGTCGGTGGCGGCCGATATTGTCATACCCCCCAGCAGGCGCAGGAAGTTGACGTTTCGCGCGACACGGCCGGCACGGACAAAGAAGCTCCGCGGGTCCTTTGGCGCCCCATACGTACCGATCAACCTGTCTCGCATTGCCTCAATGTCGCGGAGGTCAGCTTCACGTTGCTTCTCCAGCTTCGCACGTTCCTTCGGCGTCTTGGCATCTTTGATCAGTTGAGTGTATTCCTCCGATACCTGTCGGATTTGCTCCCCCATATCCTTGCTGCCGAATTGCGCGGTTAGTTCGATCTCCGGCCCTACCTGGCGCAGATAGCTTTCCATGACATGGTTGATGTCAGACTCCAAAAAGTCCTCAATCCGTTCGTCTGGGATAAGCAGGCTCCGGCTCTTAGTGAAGCCAGCGCGGCCGATTATTTTTTCAGGCAGCAGCTGAGCAGGAACCAGGCCAGAAGGCGCGCCAATAATTTTGTTGATGATTTCATCTGCGGCATCCTCTGCTTCCTCTCGTGAAAGTGGCTCCATCGCCTTCAGCGCGCGCTCACGGCTTGCATTCAGTCTGGTAGTGGAGTTGGCCTTCTTCTGCAGCTTGCGCAGCTCTGAGCGGTGCTTGCGTGGATTATCCAGCAACTCAAGATGGCGCTGCAGGGTTGGAAGTTCCTCCTTTGCCCTGGCAACGTCATCCAGCTTGGTGCGTAAGTCAGAAACCTCTTTGTTAAGCCGGGTGATCAGCTTCTGATTTTTAGCTGTGGCCAGTTGCGCCTGTTGCTTCTCCAGCCTGGCTGTTAAGCCCTGCTCCTGGCCGATCAGTTTCGTCCTGTTGCCAACCTCGTCCATAAGTTCAGTTTTACGGCCAGACCATGACTCTGCTGCGGCAATTTCGTCAGCTAATGTTTTTGCTCGTGGCTCTGCTTCTGCTGCTGCAGCCAGGCCAGAATCTATCTTCTCAATACGCGCGCTGGCCGCATCAGCACCTTTTGCACTGATACCCTGAATCCAGTTAGCAATGCGCCCTCGGAACTCAGTGCGATCAGAGAGAATTTTGTCGAACTTATAAATGCGAGGCAGGTAGCTTTGCGCCGTTGATACGTCGACATCCTCTGGCAAAATGCCAAGTTCCTGCATGCGGACCTTTGTTGCTTCGAACATTGGCCGAATCTTAGTAGCAGCCTGTGCCACTTCAGGAATGTCACTCTGATCGCCGCGGCGCATAGCCATGCCAACGGCCTCGTTGAAATCAACAAAGTTCATTCGCTTACCGCCGGCGGCGCGGATGTTTTTGCTGTACGCCTGATAAGCATCCTTGGTTGACTCCATTTGCTTGTATAGCATGGCATCATATTGCTTGATCTTGGTTTCAGCCGCGGTGAACGTTGCCAACCCTTCATCGTTCTTCGCAAAGAAATAGTTGTTCTCTGCCAGTTGCTGATTGATTGCCCGCGACGCGCGGGATGGCGATTGAGCCAGGCGGCCGCCAGGATTAACGCTCAACGTTTTGTTGATTAACCCAACACCTGCAAGCTGTTCCTGATCCAGCGTTGTGTTGAAAACCTGCGCCGCGCCGATGCTCTGCGGAGAATCATTGCCCCGTAGGTTACTGGAAAC
>NODE_95_length_3422_cov_1.311466
AGCGCAATTCGTCATCAACGCCATGGCGCCGGCCGACGTCGCGTCGATCGTGGTAGACGAAGATAACTGCACCATGGATATCGCCGTTGAAGCCAGCAACCTGGCGCAGGCGATCGGCCGTAACGGCCAAAACGTGCGTTTGGCTTCCCAGCTGCTGAAACAACACCGCGGCGACGATCGTTGGGAACTGAACGTGATGACGGCGGACGACCTGCAGGCCAAGCACCAGGCCGAGGCTCATGCCGCTATTGATACCTTCACCAAGTATCTTGATATCGACGAAGATTTCGCCACCGTACTGGTTGAAGAAGGCTTCTCCACGCTGGAAGAGCTGGCCTACGTGCCGATCAAAGAGCTGTTGGAAATCGACGGTCTGGATGAAGATACGGTTGAAGCATTGCGCGAACGCGCCAAAGCTGCATTGACCACGCTGGCCCTGGCACAAGAAGAAAGCCTGGGCGACAACAAACCGGCCGACGATTTGCTCAACCTGCCGGGTCTTGAGCGCAGCATGGCCTTTAAACTGGCCGCGCGTGGGGTTTGTACGCTGGAAGATCTTGCCGAGCAGGGTGTTGACGATCTGGCTGATATTGAAGGGCTTAGCGATGAGCAAGCCGGTGAGCTGATCATGGCTGCACGCAATATCTGTTGGTTTGGCGACAACGCGTAATAACTGTAGCAGGAAGGAACAGCATGACGACAGATGTAACCGTAAAATCGCTGGCAGCAGAGATTCAGACTCCGGTTGATCGCCTGGTACAGCAGTTTGCTGATGCAGGGATCAACAAGTCCGAGTCGGACTCTGTTACCCAGCAAGAAAAAGAAACATTGCTGGCGCACCTGAACCGTGAACACGGCAGCGCGCCAGGTAAACTCACTTTGCAGCGCAAAACGCGCAGCACCTTGAATATCCCGAGCACCGGCGGTAAAAGTAAATCGGTGCAAATTGAGGTCCGCAAGAAACGCACTTATGTAAATCGCGATACGCAGGAAGCCCAGTTGGCTGAAGCGGCAGAGCAGGCACAGCGTGAAGCGGAAGAGCAGGCACGGCGCGAAGCGGAAGAGCTCGCAAAACGCGAAGCGGAAGCGAAGCGCGCAGCCGAAGAGCAAGCCAAACGTGAGGCCGCGGAGATTGCTAAGCGTAATTCAGCGGAAAAAGAAAAAGTGACCAATCAACATACCGACGAAATGACCAAGCCAGCTCAGGCGGAAAAAGCACGCCGTGAAGCCGAAGCCGCTGAACTGAAACGCAAAGCGGAAGAGGAAGTGCGCCGCAAGGTTGAAGAGGAAGCCAAGCGCGTGGCGGAAGAAGCCCGCCGCATGGCCGAAGAGAACGGCGAGAAGTGGGCTCAGGCAGACGCGGCAAGCGCCGCGGTTGAAAGCGCCGACTATCACGTGACCACCTCTCAGCACGCCCGCGCCGCGGAAGACGAAAACGACGCCAAAGTTGAAGGCGATCGTCGCAGCCGCACCCGCGGCGGCAAAGCCACCAAGCAGAAGAAAGGCAACAAGCTGTCCGAATCCAAAGCGGATCGTGAAGAGGCGCGTGCCGTTACCCGTGGCGGTAAAGGCAAACGCAAGCCTAGCGCTCTGCAGCAGGGCTTCAACAAGCCGGCGCAGGTGGTTAACCGTGACGTGGTGATCGGCGAAACCATCACCGTGGCCGAGCTGGCCAACAAGATGGCGGTAAAAGGTTCTCAGGTCATCAAAGTGATGATGAAGCTGGGCGCCATGGCCACCATCAACCAGGTTATCGACCAGGAAACCGCACAGCTGGTTGCCGAAGAGATGGGCCACAAAGTTATCCTGCGTCGTGAAAACGAGCTGGAAGAAGCGCTGATGAGCGACCGTGATACGGGCGCTGCGGCCGAGCCGCGCGCGCCGGTCGTGACCATCATGGGCCACGTTGACCACGGTAAAACCTCTCTGCTGGACTACATCCGCTCCACCAAAGTGGCGGCGGGCGAAGCCGGCGGCATTACCCAGCACATCGGTGCCTACCACGTAGAAACCGAGAACGGCATGATCACCTTCCTGGATACTCCGGGCCACGCCGCGTTTACCTCGATGCGTGCTCGCGGTGCTCAGGCGACTGACATCGTGGTGCTGGTAGTGGCGGCCGACGACGGCGTGATGCCACAGACCATCGAAGCTATCCAGCACGCGAAAGCGGCGCAGGTGCCGTTGGTGGTTGCGGTGAACAAAATCGACAAGCCGGAAGCCGATCCGGACCGCGTTAAGCAGGAACTGTCTCAGTACGGCGTTATGCCGGAAGAGTGGGGCGGCGAAGCGCAGTTCGTCCACGTGTCCGCGAAAGCCGGTACCGGTATCGACGAGCTGCTGCAGGCTATCCTGCTGCAGGCCGAAGTTCTGGAACTGAAAGCAGTTCGCAGCGGCATGGCGAGCGGCGTGGTGATCGAGTCCTTCCTGGATAAAGGCCGTGGCCCTGTGGCTACCGTGCTGGTTCAGGAAGGTACGCTGAACAAGGGCGATATCGTCCTGTGCGGCTTCGAATACGGCCGTGTGCGTGCGATGCGCGACGAATTGGGCCGTGACGTGACCTCCGCCGGTCCGTCTATCCCTGTGGAAATCCTGGGTCTGTCCAGCGTGCCTGCAGCGGGTGACGAAGCAACCGTGGTGCGCGATGAGAAGAAAGCGCGTGAAGTGGCGCTGTACCGTCAGGGCAAGTTCCGCGAAGTCAAACTGGCGCGTCAGCAGAAGTCCAAGCTGGAAAACATGTTCGCCAACATGACCGACGGCGAAGTGTCCGAGCTGAACATCGTACTGAAGTCCGACGTACAGGGTTCTTGCGAAGCGATCAGCGACTCGCTGCTGAAACTCTCCACCGACGAAGTGAAGGTGAAGATTGTCGGCTCCGGCGTAGGTGGTATCACCGAAACCGACGCGACGCTGGCTGCGGCTTCCAACGCCATCATCCTGGGCTTCAACGTGCGTGCCGACGCTTCTGCGCGCCGCGTGATCGAAGCGGAAAGCCTGGATCTGCGTTACTACTCCGTGATCTATAACCTGATCGACGAAGTGAAGCAGGCGATGAGCGGTATGCTGGCGCCGGAATACAAGCAGCAGATCATCGGCCTGGCCGAAGTGCGTGACGTGTTCAAATCGCCTAAGTTCGGCGCTATCGCCGGCTGTATGGTTACCGAAGGGACCATCAAGCGTCACAACCCAATCCGCGTACTGCGCGACAACGTGGTTATCTATGAAGGCGAGCTGGAATCCCTGCGTCGCTTCAAAGATGACGTTAACGAAGTCCGTAACGGCATGGAATGTGGTATCGGCGTTAAGAACTATAACGACGTGCGCGTCGGCGACATGATCGAAGTGTTCGAAATCATTGAGATTCAACGCACCATCGCTTAACGATTGCACATCTGCTTATATCTGTTTACGGGGGGCCTTTG
>NODE_96_length_3419_cov_1.426506
CAGCCCGACGCCTTCGCGGCCGAACACCAGCGCGGCCTGGCCGACCCACTGCTTGCGCTCGCTCAGCTGTTCCAGCAGCTCGGGCGGCGTGCAGTAATAGTGAAAACGCGCGCGGCTGCGGGCGGTGGTGGCGACGGTGAAATCCACGTCCGCCAGCGCCAGTTCCAGCGTGGCGAACGTTTGCACGCCGTCGAGGATCTCGCCGGCTCCGTGCGCCACCCAGCGCGCCGCCGGCTGCAGGTGCGCCTCGCTGTCGACGATGCGCAACGACGTGAAGCCCATGGTTTTCATCGCGCGCGCCGCCGCGCCGACATTTTCCGGCCGCGCCGGAGCCACTAAAACAATATGAAGCTGCATCACTCTTCCACCGAAGGCAGGCCTGCGCTTTTGACGATGGCGCAGCACCCGCTTATATTTACAATTGCGTAACAATAAACGCGTTAATAGCAACAAACAAGATTAAACGGCTCGTTGAGCTAATAAACCCGTCGTAATAGTCATTATTCGTGCTTATGTTTTACTGCATTTATTTATCAATGAGTTAAAACAAAGCGATGATCAATAAACGAATAATTGTATCCTATCGGGCCGGATAATGCTGAATCGTTCACAGAATTTGAGGTTCTGTGACTTAAACTGGCATTTCTGTAAGTGTTTTTCACAAATCTGTTAACGTGCTACAATTGAATTTGATATATGTCAACAAAGCGTAGTTTTGTTGGGTGATGAATTCGGCACGCGCTGTTATATTGCTGTTAATGGGGTTAGGATATGCGCCAATTTGGCACCCCAGGGGTTGTAGGGAACAGCATCCCCACCAGGCTAGCGATCTTGTTGACATGAGATGGAAAGTGCATCAAGAACGAGTTTACGTACTTTAGTCATTTGCTGAGAGGGAACGTGGCGCTATCTCTGCCCTCCTCTAAGAAAACAAAGACTTCTGTACTTCCTATTTTCTATTTTGTTGGCAATTTTAGGTAGCAAATATGCAGACCCCGCACATTCTGATTGTCGAAGACGAGTTAGTCACTCGTAACACCCTGAAGAGCATTTTCGAGGCGGAAGGCTACATTGTTCATGAAGCCAATGATGGTGCAGAGATGCACAATATCCTGTCTGAAAATGATATCAATCTGGTCATCATGGACATCAACCTGCCAGGCAAAAACGGCCTGCTGTTGGCGCGCGAACTGCGTGAACAGGCCAGCGTCGCCTTGATGTTCCTGACCGGTCGCGATAACGAAGTGGACAAAATCCTCGGCCTGGAAATCGGCGCCGACGATTACATCTGCAAACCCTACAGCCCGCGCGAAGTGGTGGCGCGGGTGAAAACCATCCTGCGCCGCAGCTATCGGCCGCAGGAGAGCGCGCGGGAAGATGACCTGCTGCACATCGATGAACCGCGCTTCCAGGCCAGCTATCAGGGGCAGTTGCTGGATCTGACGCCGGCGGAATTCCGCCTGCTGAAAACGCTGGCCAGCCAGCCGGGCAACGTATTTTCTCGCGAGCAGCTGCTGAACAACCTGTACGACGACTACCGGGTGGTCACCGACCGCACCATCGACAGCCACATCAAAAACCTGCGCCGCAAGCTGGAACTGATCGACGGGGAAAAATCCTTTATCCGCTCGGTATACGGCGTGGGCTACCGCTGGGAAGCCGAGCCCTGCCGGCTGGTGAATGGGGTTTAGGGGGAAATCAGCGCGTCCAGTCTTCAACCGCCAACCCGGGCACCATGGCGAATGCGCGATCGTTGGTCACCAACGTCGCGCCACGGCTCTGCGCGTGAGCGGCGATCAGTTGATCCAGCGCGCCCATGATTTTGCCTTTTTTCTCCATGTTCGCGCGCATTTCACCGTAGCAGCGGGCGGCCTCGCTATCCCATGCATAGACCGTCACCGCGGCAAGAAAGGCCTCGACCATGCTTTGCAACGCCTTGTTCCGCCGTTTAGCCACACCGTAAAGCAGTTCCGCCTCCGTGACGCAGGAAATACATACGGCAGAAGGCGGGAGCTTTTCCATGACGTTAAGCACCTGCGGATTCTGCCGAAACAAGTGGCTGACGGTGTTGGTATCAAACATGTACATCGCCTACTCTTCCTCTGAGAATGGATCGCGGTCTGCAACCCCTTGCTGACGATCTTCCGCGCTAAGAAACTCTTGCGGCACCGGCGTTTGGGCGATAATGCTCAGCAGCGGTGCCCAGCTGTCCGGCTTTGCCGGATATTTGGATAAAATCACGTTGCCCTCCCGATCGCGACGGATATAGACACGATCCGTATCAAATTCAAATTCCACCGGTAACCTCACCGCCTGATTTCTGCCGTTTTTAAACAGCTTTGCGATTCTTTCCATCTCGACAACCTCCACAGCAGGCATAGGCCAAAGCATATGCCTGTAGCGTGTCGATGCCAAGATGTATCGCTCATTTTTCATCCATATTGACGAAACGGCCAAACCGTAACGCACAATCTCACGGGGTGAAACCCTGTTCCCCTTGTTATGCGGCGCACTGCGCAATCACCGCGCCTTCCCTTAGCTTCCCGTGCGGCGCCAGGTTCACCGAATGAAAACTCCGCGCCGGCGCAAAAAAACTGCGCATTTTTTCGACTAAGCTGCTGTGAGGTTTAGCCGCCGATTTTCAAGCGATTGGCTACACTTACATCACGAATCGGAACCTACAGGAGAAGAACCATGGCAATCGGTCATTATGAGCTGAAAAAAGCAAAGAACGGGCAGTACCACTTCAACCTGAAAGCCAGTAACGGCGAGAGCATCCTGGCCAGCGAAATGTACGCCAGCAAAGCCTCGGCGGAGAACGGCATCGCTTCGGTGCAGACCAATTCGCCGCACGAAGCGCAGTACGAACTGAAGCACAGCACCAGCAATCAGCCCTATTTTGTGCTGAAGGCAAAGAACCATCAGGTGATCGGCGTCAGCGAAATGTACAGCTCCGAAAGCGCCGCCAAAAACGGTATCCAGTCGGTGATGAAAAACGGCCCGACCACCGATATCCGCGATTTGAGCGCCTGATATTTCCCTTTCTCCCGCGCGGTGGCCCGCCGCCGCGCATTTTCCGTTTGACCAAGATCAATCTCCCCTGAATAAATCCGGTTAACTGCTGATTTCTTGCCGCGCTGCGGCTACAATTCCCCGCTTTTACTGCGCCATCAGGTGGCGTGGTGCTGACCTGAAATCAGACCGAGACACACTATGTTTACACCGGAACTTCTCTCCCCGGCCGGAACGCTGAAAAACATGCGTTACGCCTTCGCGTACGGCGCCGATGCGGTTTACGCCGGCCAGCCGCGCTACAGCCTGCGGGTGCGCAACAACGAGTTCAACCACGAGAATCTGGCGCAGGGAATCAATGAAGCCCATGCGCTGGGCAAAAAATTCTACGTGGTGGTAAACATCGC
>NODE_97_length_3419_cov_1.222892
TCTTCTTTCTGCTTGGTCAGCACGAAAGGATCGAATTCGGTGGCGCGCGCCGGGTAGTCCTTGCGCAGCGGGTGCCCTTCCCAGGTCTGCGGCATCATGATGCGCGACAGGTGCGGGTGGCCGTCGAAGGTGATACCGAACATTTCCCAGGTTTCGCGCTCGTACCAGTTGGCGTTCGGGAACACCTTGGTCGCCGTCGGCACGTGCAGGTCTTTTTCAGACAGCGCCACCTTCAGCATGATGTCGCGGTTGCGTTCGATGGAAATCAGATGGTAGAAAACGGAGAAATCCGCAGCGGGCAGGCCATCGCGGTGGGTGCGAAGACGTTCGTCCACGCCATGCAGATCGAACAGCATGACATACGGCTTCGGCTGTTTTCTCAGGAACGTCATTACTTCCAGCAACTGGTCAGGTTTAACCCATACCACGGGCATGCCGGTACGGGTGGCCTGAACAGTAAAGGCTTCCGGCCCAAAACGGTTGCGCAGTTCGCCGATCACCGGGTCGTCAAGGTGATCTCGGGTCTGCCAGGCAGGCAAGGCGTCGTGCGTCGTCAAATCTGTCATAATTTTTTTTCACCACACTAAAGGGTTATTCGCCGCAAGTTTCACTTTTCGCTGTGTTAACCAATAGCGCACTAAGATGGACGTTAAATGAACGTCTTAAATCTCGTCAGGCGTCCGGAGGTTGGTCACCGCGATGCGCTCGCCGTGTTTACGCTCTCTTTCAGACTGCATATTGGCGCGGTAAACGCCCTGATCGCCGACAACCCACGACAGCGGGCGACGTTCTTTGCCGATGGATTCCTGCAGCAGCATCAGCGCTTGCATGTAGGCTTCCGGACGCGGCGGGCAGCCGGGAATGTACACGTCGACCGGCAGGAACTTGTCCACGCCCTGCACCACGGAATAGATGTCGTACATGCCGCCGGAGTTGGCGCAGGCGCCCATCGAGATCACCCATTTAGGTTCCAGCATCTGCTCGTACAGGCGTTGGATGACCGGGGCCATCTTGGTGAAACAGGTACCGGCCACCACCATCAGGTCAGCCTGACGCGGGGAGGCGCGCAGTACTTCCGCACCGAAACGCGCCACGTCGTGAACGGCGGTAAACGACGTCACCATCTCCACGTAACAGCACGAAAGGCCGAAGTTATACGGCCAAATAGAGTTTTTACGCCCCCAGTTCACCATGTCATGCAGCGCATGTTCGAGTTTACCCATGTAAACCGTGCGGTGGACCTGTTGTTCCAGGGGATCGGCGACGATCTCCTGTTTTTGCAGGGGATAACGGTCGTTCTCACCGTTCGGGTCTATGCGGGTGAGCGTATAGTCCATCTTAATGCCTCGCTGTTACTGCGGATGACTGTTGGTGTTAGTGATCGTGCTCGGTTTGCTGCGGCGTTGGGAACGCGCCGGAGTCCAATCCAACGCGCCGACGCGCACCAGATAAACCAGACCGGCCAATAGCACCAAAATGAAAATGGCGGCTTCGATAAAGCCTACCCAACCGCTCTCGCGAACCGAGACCGACCAGGCGTACAGGTATAAGGCTTCAACGTCGAAAATAACGAAGAACATGGCCACCAGGTAGAACTTGGCGGACAAGCGCATGCGCGCCGTGCCGACCGAGTCGATACCTGATTCAAACGGGGTGTGTTTGGCGCGCGCCCGGGCTCTCCCGCCCAAGAAGAACGCACCCAGCAGCATTAAGCCGCAAAGCCCGATAGCCACGACGAGAAATACGGCGAGCGCCCAGTGATGAGCGATAACTTCAGTGGTTGTTGACATACTCTATGCTTACTCATCAAAAGTGGCGTCGATCGCGCTGCTCTTGTCACCGGCAGTTAGTGCGCCACATCGATTTAAGGGAAGGATAAATAACCACACAAACAAACTGCTTTTACAGCGAGTTAGGCAGCGTTTTTCTGTGGGCTTTTTACTCCTTTCTATAACCTTTTGTCAACTTTGACAAAAGTATCTACACACTAGTTTACATACGTATCATTTGATTAACATTTGATGCGCCAGGGGCTGGCTAAATCGTGTCAGTTAATTTTTGTGTAGAAACAGATAGATATAAACCAACGTGCACATTTCAGTTTTACTATACCATTGTCTCAGGAATTCCCTGTTCTTCCACTCACTACCTAGGGGTATTTTTTTGATCCAGGACACGTTTTCAGCATAAATCCTCAAAAAAAGTGTGGCCCTTTAACAATTTTCCTCAAATTAAGCCGCAAAAACGGCCGCTATAAGCTAACAAAATAACCCTTCTATTACCATGCCTTTAACCCATTCAATCTTATTGCTCAAAAAACACACTCAACGTCTTAAACCCGGCCAAACTCTCTTTTCAGCAACGCTTAAAAGTTAGTAAAACAGCCAACTCATAACAAAATCGTCATTAAATCCCTATAACAGTAAAAATCGCCAAAAAAAGGACAAAAAAAACCTCCGCCGAAGCAGAGGTTTTCATCAGATCTAACGCCGCGGCGTTATTCTTCTTCGTCTACCAGGCTGGCGTCATCCTGATCGCCCTGGAGACCGGCTTCCGCGCCGTTGAAGCCATAACCGTCATTGCCGCCCTGCATGGCGCTGAAGATGGCCATCGCCAATTCGTTGCTGCACTGCGCGTTTTTGCACAGCGCATACTGGGTATCCGGCAGCGGCGGCAAACCTTCCACCGCCCCCAGCACCCGCAGGTCGGGGCTCATCATCTCGATCGGCCGCGCGGTCACGCCCAGGCCGGCCTTACAGGCCGCCCGCACCGCGGACAGCGTGGAGGCGACGTAGGCGATGCGCCACGGGATACCGGCTTCGTCCAGCTGCTTGATCGCCAGCGCGCGGAACGGGCTTGGCTCATCCATCACCACCAGCGGGATCGGTTCGCCGGCCTGATAGTGGTAATCGGCGGCGCAGTACCACAGCGTCGGCGATGTGCGCAGCACGATGTGCGGGTGCCCGGCCGGATCGGCCGTGGTCACCGCCAGATCGATCTCGCCCTCTTCCAGCAGATCGACCATCGTCGTGCTGCGCTTTACGCGCACGTCAATGGACAGCTTCGGATAGATGGCGGTCACGCGGTTCAGCAGGAAAGGCAGAATGGTATCGGCGGTGTCGTCGGAAGCGCCGATGGTCAGAACACCTTTAATATTGTTGTACATCAGCGAGGTACAGGCTTCGTCGTTAAAGCGCAGGATCTTCCTGGCATAACCGAGAAGCTGAATACCATGCTCAGTCAGGAGTTTGTTGCGCCCATGGCGGGCAAACAGTTCTTTGCCGACCAGTTGCTCTAATCGCTGCATTTGTTGACTGACGGCTGATTGAGTACGGCATACGGCGACGGCCGCCGCCGCGAAGGTATTCAAATCAGCAACCGCAACAAAGGTTCTTAGCAGATCGAGGTCGAGATTAAGT
>NODE_98_length_3416_cov_1.066928
AGACGGCCTCTTACTTTCTTCTCTCCATATACGCCCTCGGCGGGCAGCCCACCATATTCTTGAAAAAAGTGGCGAAGGCGCTGTCGCTGGAAAACGCCAGCCGACCGGCGACGTTGGATTGGCTCAGCCCTGCGGCCAGCATCTCTATTGCTTTGATCAGGCGCCATTGCTGACGCCACTGTTGATAACTGAGGCCGGTTTCACGGCGGAAAATCCGGCTGATGGTTTTCTCGGAAGCGCCGCTGTAGCGCGATAGCTCGTGCAGCGGCGGAAGCATGTCCAGATTGGCCAGATGGCGCAGGCGCCGGTCGCTGGGCAGCGGCAGCAACGTCAGTTCGCGCGGCGCGGCGGCGATCTCGTCCAGGCAGACCGCCAGAATATTGGCGTGAGGCCCATGCTGCCAGTCGGTGTCGAATGCGGCGAACGCGATGCGTTCCAACACCTCGCGCAGCAGCGGCGAGGCTGTCAGTACGGCAAGCTGCGCAGGCAGACAGGCATAGCGATCGGCGTCGAGATAAAGCGAACGGTAACCGACTACGCCGTTGACCTGAACGCGGTGAGCCACTTGCGGCGGGATCCAGGCAACTCTGCCCGGCGGCAGCATACAGATGCTTTGGTTGAGCGTGATACGCATGCTGCCTTGCTGACAGAACAGCAACTGGCCTCTGTCATGCCAATGCGTGCCAGAGTCGTGCTGCGCCAGTTCGGCGGCGATCCCGAGCACGCCGTTGTCGAGCGTATCCGGATTAAAACTGTCCTGCGCCTGAAGCCACGCCATAGTATGTCCGATTTTGTAAATTTATTGTCTTTTATATTGTAATCGGCGCCGGGAGCAGATGCTACCTTGTGCAGCTTATTCTTGGCTACAGGATCTGTTATGCAACGTAAGCTGACTCTGACATTGGCGACGTCGATGATGATGTTTCCCCAGGTGGTGGAGACCATCTACAGCCCGGCATTGACGCACATTGCGCATGGTTTCCGGGTAAGTGCGGAAATGGCGGCGCAAACGCTCTCTTGCTACTTTTTCGCCTTTGCGCTGGGCGTGGTGGTTTGGGGGCGGATGTGCGACGTCATCGGACGCCGTCCCACCATTTTGGCCGGGCTGACGCTCTATCTGCTGGCTTCTATCGTCGCACTGTTCAGCGGCAGCTTCAGCGTGCTGCTGGCGGCGCGGGTGCTGGCCGCCTTTGGCGCGGCGGTCGGTTCGGTCGGGACGCAAACGGCGATTCGCGATCGCTTCGACGGTTATGAGTTGGCGCGGGTGTTCTCGGTGATGGGGATCGCCATGGCGATCAGCCCGGCGGTTGGCGTATTGAGCGGCGCAGTGCTGACTCACTATTGGGGCTATCAGGGGGTGTTTGGCGGTTTGGCGCTGTTGGCGGCGCTGTTGCTGGGCTATGCCGGTTGGCAATTGCCGGAGACGCGTCCGCAACAGGTGGTGAGGCATTCATTTTTCGGCACGCTGGGGCGGATGATCAAGGACGGGGATATTTGGCTCAGTGCGCTGCTGGTGGCGTTGTTCAATATTTGCATGTTCAGCTATTACCAGCTGGCGCCATTCCACTTCGCGGCGTTGGAACTGCCGGCGCAGTGGTTCGGTTATACCGGTTTGGTGTTGGCGGCCGGGGTCGGTATCGGCGCGGCGATCAACAAGTTTTTGATCGGCAAACACTGGCTGTTCCCCGCGTTGCTGATGCTGGCCTGCGTTTTATCACTGGCCGGCGGCCTGCTGGTACTGCTGCTGGAAGGGAGCTTGTGGTTCGTTCTGCCGATGATGCTGGTGGTGATGGCGTACGGCATCGCCATTCCCAATATTCTGGCGCGCGCGCTGCGGCATTATAAAGACTGCATGGGCACCGCCGGCGCGATCCTTGGCCTGATGTATTACCTGATGCTAGGAGGTGGCTTGGTGCTGGCCGGGCTGTCGCAGCACCTGGGCGCCGTGCTGTCGCTCTGCAGCCTGTGCGTGCTGCTGTTGGCGTGGCGGGTGGTGCACAACGAGCGCCGTTTGGCGTTGCCTGAGCGTATCTGAATGATAAACGGGCCGGACATTCTCGCCACCGCCGCCTTCCAATGATAGCCTGAGCGGCAATTTGGTTTTGATAACGCAAGCAGGAAGATGACATGTTGAAAACCGCAGGCTGGCTGCTGCCCGCCATCCTGGCGCTGGCGGGGTGTTCGTCATCCGGCCAACGTCATGAGCAAACGCTTAGCCAGGCGCTGACGGCCCTCGGCCAAGACAAGGCGCTGATTGGAGCGTCGAACGGCGTGATGGTGCGCGACGCCGAGAGCGGCACCGTGCTGTATCAGGCGCACGCGCAGCAGCGTTTGGCGCCGGCTTCCAACATGAAGATGTTCACGTCTCTGGCGGCGTTCGGCGTGCTGGGGGCGGATTACCGGTTTGAAACCCGGCTGCTGACCACCGGCGAGCAGCGCGGTGACACTTTGCGGGGGGATCTCTATCTGCAGGGCAGCGGCGATCCGACGCTGCACCCGGACGATCTCGACACCTTTGCCGCCACGCTGGCGCAGCGCGGCATTCGCCATATCCATGGGCGGCTGATCCTGGACGCCAGCGCGTTCGATCAAACGCCATTCGGCGCCGGCTGGATCTGGGACGATGAACCCTTCGCCTTCGCCGCGCCGATCTCGGCGCTGAACTACGCCTTTACCCCCGGCGGCGATATCAACGTGGTGCGGGTGGACGTGCAGCCGGGCGCCCGCGCCGGTGCGCCAGGGCGGGTGAGTTTCTATCCCGCCAATGACGCGGTGACGCTGGTCAACCGCACCACCACCGGCGGCGACACCGCACTGACGTTCGATCGCCAGCCGGGCAGCAACCGAATCGTGGTCAGCGGCACCGTCGCCGCGCAGGCGGAGGCCAGCTCACGCTTGATTACCGTCGATCAGCCCGCCCGCGTGGTTGGCGCCTTATTGCAAAATGCCCTGCGCGCGCACGGCATCACGCTGCGCGGCAACGCTGAAGAAGGCGTGACCCCTGCGGGCGCCCGGCTGCTGGCGGAAAAAACCTCGCCGCCGCTCTCCCGATTGGCCGTCACCTTCCTGAAAGTGTCCAACAATGGTTACGGCGAGGTATTGACCAAAGCGATGGGCCGCAAGACGCAGGGCAAGGGGGACTGGGCCGCCGGCCTGCAGGCGATCGGCCGGTTTGTGCAAAGCCAGGGCATCGAGGCCGGCGCGTACCGCCAGGTGGACGGTTCCGGGCTGTCGCGCATGAACCAGATCACGCCGCAGCAGCTGACGACGCTGCTGCTGGCGGCCAGAAAACAGCCGTGGTTCGCCGACTGGTATAACGCCTTGCCCATCGCGGGCCAGCCGGGGCTGCTGGTGGGCGGCACGCTGCGGAGCCGCATGGTGAAAAGCGCGGCTGCCGGCCGCGCCCACGCCAAGAG
>NODE_99_length_3409_cov_0.874622
GCCGGGATCTGCGCCACCAGGCCGTCGCCGATGGTCAGCAGCGTATAGCTTTCCGCCGCCGCCCCCAGCTCCATGCCGTGTTGCACCACGCCGACCAACAGGCCGCCGACCACGTTCAGCACCATGATCATCAGGCCGGCGATGGCGTCGCCGCGCACGAATTTACTGGCGCCGTCCATCGAGCCGTAGAAATCGGCCTCCTGGGTGACTTCGGCGCGGCGTTTCTTCGCTTCGTCCTCGCCGATCAACCCGGCGTTCAGGTCTGCGTCGATCGCCATCTGCTTACCCGGCATGCCGTCCAGCACGAAGCGCGCGCCCACTTCGGCGATACGCCCCGCCCCCTTGGTGATCACCATAAAGTTGATCAACACCAGGATGATGAACACCACGATACCGATGGCGAAGTTGCCGCCCACCAGGAAGTGGCCGAAGGCCTCCACCACGCGGCCGGCGGCGGCGGAACCGGTGTGCCCTTCCAGCAGGATGATGCGCGTCGACGCGACGTTGAGCGACAAACGCAGCAGCGTGGAGAACAGCAGAATGGTCGGGAAGGCGGCGAATTCGAGCGTGCGCTGGGTGAACATCGCCACCAGGAGCACCATGATCGACAGCGCGATGTTGAAGGTAAACAGCAGGTCGAGGATAAACGCCGGCAACGGCAGCACCATCATCGACAGGATCAGCAGGATCAACACCGGGCCGGCCAACACCTGCCACTGCGTATCTTTAAAATTGCCCGGCAAACGAAGCAGGGAGGCCAAATTAGCCATCAGAGTCACTCTCTTTTGCAAAATCCAGTGCTTCCGGCACCGGTAAACGTTCAGGTTTTTTCGGGATCAGGCCGCCCTCGCGCCGCCAGCGGCGCAGCTGGTACACCCAGGCCAGCACTTCGGCGACCGCGGCATACAGGGTGGCCGGAATATGTTGCCCAATCTCGCTGTGTCGATACAGCGCACGCGCCAGCGGCGGCGCTTCCAGCATCGGGATGCGGTGTTCCGCGCCGAGCTCGCGGATGCGCAAGGCGATTTCACCGGCACCCTTGGCCAGCACTTTCGGCGCACTCATTTTTTTATCGTTGTACTGCAACGCGACGGCGTAGTGCGTCGGGTTGGTGACGATCACGTCCGCCTTGGGCACATCGGCCATCATGCGGCGCCGGGCGATCGCCCGCTGCTGCTGACGAATGCGCCCCTTGACGTGCGGGTCCCCTTCCTGATCCTTGAATTCGTCGCGAATATCCTGCTTGGTCATCTTCAGCTTTTTGAAGTGGCTCCACAGCTGATAGAACACGTCGAACGCCACCATCGGCGTCAGCCCCAGCACCACCAGAAAACCGCAGAACAGAATCATCTGCAGCGCATTGCCCAGCGCATCGAGCGGCTGCTGGGTCATCAGATGCAGCATCGCCGCCCAGTTGTGCCACAGATAGAGGCCGGTCACCCAGCCGACCAGCGTCGCTTTCAGGATCCCTTTCAGCAGCTCGGCCAGCACCTGGCTGGAAAAGATGCGCTTCAACCCGGACAACGGGTTCAGCCGTTTCAAGTCGAATTTGATCGACTTGCCGCTGAACAGGATGCCCCCCAACAGCATCGGCGCGGCGAGCGCCACCAGCACCAGCCCCGCCATGATTGGCAACAGCGCCAGCACCGCCTGGCGCAGCAACATGCCCAGTTGGCGCAGCATTTGTTTATCATTGCTGACCATGCCGTGGTCGAAGTTCAAGCCCTGCGTGAGCATCGCCGCCAACTGTTGCGCCATGTTGCTGCCGGACATCAGGATGATCGCCAGGCCCGAGAGCAGCATCAGTACCGAGGTCAGTTCGCGGGAACGCGGGATCTGGCCGTCTTCACGCGCCTTCTCCAGCCTGTGGGGCGTGGGGGCCTCGCTTTTTTCCAGATCGCTGTCTTCAGCCACGAAACGCCGTTCCTGTGTCGGGAGGGTAAAGAATGGCGGTCAGCATGCCAAAAAATTGGCGATGTCATTGAAGGAACAACGGGGGAAAAGGCGGGTTATTTAGGGGATGAGACGAAAACTGCGCGGAATGTTGTCGGGGCGCGCCGCTGTGCGCCCCGATAAGCCTCAGAAACCGAGGCTGTCGAGCAGATCGTCGACCTGCGCCTGGTTGGCGATCACGCCGACGCCGTTCTGGTCGAGCTGCGGGCCGTTCAGCAGGCTGTCGTTCGGCCGTTTTTCCTTCACCGGCTGCTCCGGCATGTTTTCCATCAGCACCATCAGCAGCTGCTTTTCGATCTCCTGCACCACGTCCATCATGCGCTTGATCACCTGACCGGTCAGATCCTGGAAGTCCTGCGCCATCATGATCTCCAGCAGCTGGGCGTTGGTGAAGGCCGTATGGCCCGGCACCTGATCCAGATACTGGCGCGTGTCGTTGACCAGAGAACGCGCGTCGTCCAGTTCGATAGGATTGGCGAACCACTCGTCCCAGCGCCCCTTCAACGCGTTCGCGCCGGATTCCAGCTCCGCCTGGCGCGGTTGCGCCGCCTCCACGCAGTTCAACGCCCGTTCCGCCGCCTGCGCCGTCATGGTTACGACATAGTCAAGACGGTCGCGCGCATCCGGGATCGCCTCTGCCGCCTGGGCGATCGCCTGATCGAGCCCCAGTTCGCGCATGCTGTCGCGCAGCATTCGGGTCAGTTGGCCGATGCGGGAGATGATCTCTCCCGCGGTCGCTGCATCGCTGGCAGGCATTGGAATGTCTCTCATCGCCCTCTCCTTACATGCCCAATTTTTCAAAAATCTTGTTGAGCTTTTCTTCCAGCGTCGCCGCCGTAAAAGGTTTCACTACATAACCGCTGGCGCCGGCCTGCGCCGCCGCGATGATATTTTCTTTCTTGGCTTCCGCCGTCACCATCAATACCGGCATCGCGGCCAGCGCGCTATCGGCGCGGATGGTTTGCAGCAGCTCCAGCCCGTCCATGTTCGGCATGTTCCAGTCGGACACCACGAAGTCGAAACCGCCGGCGCGCAGCTTGTTCAGCGCATCCGCGCCGTCTTCAGCTTCTTCGACGTTGTTGAAGCCCAGCTCTTTGAGCAGATTTCTGACGATGCGACGCATGGTGGAAAAATCGTCCACAACCAGAAATCTGAGGTTCTTGTCTGCCATTGTTACTCCTGAAATAGTTAACCGTTTAATGATGCAAAACCGCAGGCAGCCGCGCGGCGAGCCTGGGTCATATCGCCGCGGGGAAGACCCTGCGGACTAAAATCAAATGCGCAATGCCTGGCCGCCGGAAATCTGCGCCAACATGCGCTGGCTCATCCTGTCCAGCTCGACCACTTCGCTGACGCCGCCGCCGGCGATCGCCTCGCGCGGCATGCCGAACACCACGCAGCTCGCCTCGTTTTGCGCCAGGGTATAGGCCCCGGCGCGGTGCATCTCCAGCATCCC
>NODE_100_length_3402_cov_1.459582
CTCACCCTCCCGGTCAGTGCGCTATGCAAACAAAAAAGCCCGAACGCGAGTTCAGGCTTCTTCGTAGAATATGGCGGTGAGGGAGGGATTCGAACCCTCGATACACTTTCGCGTATACACACTTTCCAGGCGTGCTCCTTCAGCCACTCGGACACCTCACCATATTTTTTTGTTGCGAAATCATCGCTGCAACGGGGCGCTACTATAGGGAGTGGGGCCGATCCAGTCAAGAATAATTTCAGTGTATTTGTGTATTCGCTCAAATACTGTTCCGATGGTGGGAGTTAGCCGTTTTTCGATGCTTTTTGTATGAATTTTCATCATTCTGGGGCGTTTATTGTTTTAATACATCATAACCAATATGATTTGCAATATCGTCAGTTATATCCTCAAAGTTTTTAAGAATGCCATTTCTTTTTATTTCTATAGCGCTTAAGTCGCTAATATATTTGCTAACTTTCTCCTTTCCTTTGTCTGAAAATTCATAATTTATTAACGTTTGGGAGAATTCATCATACCTGTTGATTATATCGTCTGGATTTTCTTGAAGATCGAATATCTTCGATATTTTTTTTTCAGTGAATTTTTCTGAGTTCGCTTGTCTTTTTTTTAGCCACTTTTGTGTTAGAGCATGTTGCCAAATCTCATTAGGTAGGCATCTTTCTAGATCTGCGGAAATTTTAAACCCATCATTAATTAAAGTATAAATCTCTTCCGGTTTTTTTAACATGAAGATTTTCACATTTGAGCTGGCATGGTTAATAAATTCATGAAAATTATTTTTGCATTTTATCCCTTCTGAATCATTATCTAGAATGAGAACTCCTTTAAGTTTATTATCGTCGTTGTTATGTTTATGTATTAAATGAAACGCTTTGGCATTATCAGTTGCTGAGTTAGCACTGCTGTTGTCACTCAGTTCGAAATGAATTTGATCCATTAATCCAGGGGCGTAAGTCTCAAATGCTTTCTTGAAAATGGCACCATCAGATTTACCTTCTATGAATATCCTATGTTTTTTATTCCTTTTTAGCTCTTGTTCAAGTCGTTCGATTGACGCTGATTGATTTTCTTTTTCTAATTTCCATTTCTTTTCAGTTTCGGCGATAATAGGAGCTATGAGTGGAATGAAACCAATATTTTGATGTAGACTATAGTCATCAATAATCTCTAATTCTGTGCTTCCAGAGGAATCGCATTTGCTAACATGAAAGCGAGTTACTTTAATATTAGGTATGTCTTTTACTGAATCACCAATGTTATAGATAGCTGGTGAATGTGTTGTTAGTATGACTTGGATATTATGTTTTGCTGCATCGATGAACTGTTCATTTAAATCGAAGCAAGAAAAGAATTCGACATTGTTTTCTGGTTCCTCAAACCCCCAGATTTGAGGTGTAATCAATTGCTTATGTTTGTTTCCGCTTTTATTTCCTATGAAACGAAGTATTGCAGGTATGTGTCTAATTTTTATGCCATCCCCGCGTCGGGATAGCGGTATTTTATCAGAGTTAAACTCTAAGGCTTCGAATATTCCTCTCAGATTTTTTGGTAAGGCAACTGAATTGCTATTGTTGAATGTGTTATCAATCTCGCCAATCAACTCAGAGAATTCTTCTTGAATTTTCATCTCGAAACCATAAGCTGAGGAATGTAGTCCGCTTTCTACTGATTGAGCCAATATATCGTATATTTTTCCTTGCAATTCAATGAAGAAATTCTTGTCTTTTATTGCTGGTATATATATAAAGTTAATGTTATCGAGTAATGATTTTATTTTGCTCCTAGAGGGGAGTTCCAACTTTTTGGTGAACAAGTTATTCTTTATGGTGCAATATTTTATTTCTTCAGCATCTTTGTGTTCACCACTCTCCCTCCATACCTTTTTCCAATATACTGTATCTGGATGTCCAGGCCTTCTATATGATTTTGGTAGCTTGAGTCCTAATTCTATAACTATTTCTTTTGCCCTTTGCTTATGTACTTTTGCATTGATATTGAAGTCGGCGCCAAATTCATATGGCGTTCTCTGATCAGTTTCGCCATTAAAGAATAAATTTAAGCACCGTAGTATGTTCGATTTCCCAGCGTCATTTTTTCCAACGAAAGTAGTTATTTCTTCTATGGGAATTACATTATTTTGAATTGATCTAAAGTTTTTCACGCTAATTAATCTAATCATATTTAATCCAAGTTTTCCTATATGCTTGTTTTTTTATGAGAATTTCATGATGATAACTCGCAATTTTAATTAATTCTATTAAAATTTCAGGTGAACACCAAAATTGATTGTGAGCTAACTATTTTCCTGTTAACAAATATGTTGTGAGACTTCTAGGTTTCCGTTTACCCATACTGATTTTCTATAAATTGTCTCTATCTAGGATTCTCACCCTCTCGGCCGGTGTGCTATGCATACAAAAAAGCCCGAACTTTCGCTCAGGCTTTCTCTTGAAATTTGGCGGTGAGAGAGGGCTTGATTCGCTGCGCTCACCCTGCGGGCCGCCGTTGGCGGTCCAAAACGCAGGCGTTTTGTCGAACCCTGTCGAGGCTTCTCGCCCCTCTCGGCGGTGCATCATGCAAAAAAAAAGCCTGGACGCGAATCCAGGCTTTCTCTTTAAATTTGGCGGTGAGAGAGGGGTTCGAACCCTCGATACACTTTCGCGTATACACACTTTCCAGGCGTGCTCCTTCAGCCACTCAGACACCTCACCGTTTTGTTGTCGAAAACGCTTTGCGCTGTCGACGGGCGCTAATGTAGGAGAATCTGATCTCAGCGTCAACCCTCTTATTTCATTCTCATGACTGTTTAGCCAAACTTGCAGCAATTTGCTGATTTACCGAACGATATTCCCACTCGCGGCCGCCAGCGGGCAGGGCTGGCAGCGGTAAGAATCCATGAAAGACGATCGCTTGACCTTTTTCTGTGCAGATAGCTCAATATATCGCCATTGAGGTTGGGTTGTTTGCTGTTATATGCATTAATACTGGATTATTAGTCAGATGTGTCGCTAAATGGAATCATGTCGGCGCGGCGTTTTTGGCAAGGAACATCACGTCGCCGCGCAGATTGCCGGGTGACAGGCCGGCGATATCGCAGACAGGGACAGACTCATTACATAATAATGCAGTAGAGGTTCGTTGTGACTCCTTCAGATGCCATACCGGCGCCGCAAGCGCGCCATGCCATTCCCCCCGGTGCGGGGGCGCTGTTCTTCATCCAAATCTTCGCCACGCTAGGCTTCGCCGTGCTCTACTCCACGCTGGTGCTGTACGCCACCAAGCGATTGGGTTTCAACGAAAGCAGCGCCAACGCCATGATGGGCGTGTTCGGCGCCTTCAACTATGGCCTGCACATGTTCGGCGGTTACCTCGGCGGCCGATTCCTCAGTAACCGCAATC
>NODE_101_length_3381_cov_0.930835
GAACTGATCCCGGGCGCCGCGGCGAGGGCTGCGGCGCTACCCGCCTCATCGCTTAATAAGCTGCCAGCCTCTGAACCTACTTCACAACTTACGATGCCAGCTGCCTCTCCTGCAGCCAGGCACTTAACCCACTAAATTCATAGCTTAACAAGCGGTTTAACCCCTGGCATTTTGCTTAAACTGCACACGGGCGCTTTCCTCACCTGTAACATTTCGTTACCATCGGCGCACAGACCCTTTAACATCAAAAGGCAACCCGGTGCAGAACACCTACATGCCGTGGCAAATTCGCCTGCACTGGCTGGTGGCGATCCTGCTGGTCATCACCTGCGTCACCATCGAGCTGCGCGGCTTTGCCGAACCGGGCAGCGCCCCCTGGTACGTGCTGGTTGTCACCCACTTCAGCTGCGGCGTAACGGTGTTCGCGCTGATGATCGCCCGCCTGTTCCTGCGTTGGCGCCACCCTTCGCCCGCCATCGCGCCCAAACCACCGAAGTGGCAAACCGGCCTGGCGCACCTGACGCACACCCTGATTTACCTGCTGCTGTTGACGCTGCCGGTGCTGGGGGTGTATTCGCGCTATCTGGGCGGCAAGGAGTGGTATCTGTTCGGCCTGCCGATGCCGTTCGCCGACGTGGCCGATCGGCCGCAGGCGCGGATGATTATCGGCTGGCACAAAAAGCTGGCGTCATTCGGCTACTGGCTGATCGGCCTGCATGCCGCCGCCGCGCTGTTTCACCACTACATCGTCAAGGACAATGCGCTGGTGCGCATGCTGCCGTTGATGAAAAAGCGCTGAATAATTTGGCGCCAGGGATGAATTTTCGGGCCACGCCCGCCGACAGGGAATGACATGCAAACCCAATTTTTTAATGTGACCGTCGAACAATGTGCCTGCCAACAGACGGCGCCGGACAATCTGGTGAGGATCATCGCCGCCGGCCAAACGTTCTTTTTTTACCGTGACGACTTCAGCGACAGCGAAAATCTGCTGGCCACGCTCGCTGCCGGCGATCGGGTGAAGATTGGCGCCCATCGCCTGCAGGACGGCAGCTACTGGCTGCACTGGCTGCTGCACGAGACAAAAGGCCGGCTGGAGCCCGACAGAACGCTGAAATACAAGCTGAAATACTTCGCCCTGCTGGTGCTGGGCGCGGCGCTGGCCGGCGGTTTTCCGGCAGCCTTTTTCATCATGGACGGGGAAGATTCCTGGCTGACCATCGTTCTGTTCTTTATCGCCGTAATCGCCGGCCTTGTCGGCATCGGCATGGTGCTGTTCGTCGGTTCGGAGCTGCTGCTGATCGGGCATCGCGGCCGCAGGCGCCTGCTCAAGGCGCTGGATCGCGTGCTGCAGGGGCAAGACGTCACGCCGCCCGGATCGCTCAGCCTGAAAATCCCCGGCATCAAATACCGGGCCGTCAGTGCAGACGCCGCGTCAGTGCCCGCAGCGCAGCAAACCGACGTCCCCCTCCCCGACGGCGTCGAGGCCTCCGGCATCGAGACGGTCAACGCCCTGAGCTACGAACTCCTCCACTATGAGATCCCGCGCCAGGTGCAGTATTTGGACACCTATGCGTGGCGCCAGAAGGAGACGCACTTCGCGTTGACGACCCGCGCGCTCAACGTCCCCAATACCAAACTGCATCCGGTATTTCGTCGGCAACATCCGCTTTTCATCGCCAAAGGCGATCCGTTGCAGGTGCTGTATTGCGAGAACGACACCGTCCCCGAGTTGCCTACGGTGCGTGGGATCATCAACCACCGCGATCGCCAGACCTACCTCATCGGCGGCCGCCGCTACTTCACCGAATCCGGCCTTAACCTGTGCGCGCGCGTTGTCTTCATTCTCGGCGCGATCGTGACGTGCTTTGTGCTCGGCCTGGCGGTGGCGGATAACGCCGATACCCCGGCGGGCTTTTACCTGGATGCCTGGACCCTGCAGCGTCTCGGCAGCGAATTGCCACCGATTCTTCTCTTAATGATGCTGATGGTCAGCGGCCTCGCGCTGTTGATCGAGGGCTTCGCCCAGATCTGCCGCCTTTACTCTTTTGACCAGCACCGCACGTTTAAAACGTTTAAATACCTGCGCAATCTGCGCCGCAGGTTATGGCGGCAGGATCAGGTGACGGAGCTGAAATGATGACGTTAGCGCTTTATAAAAGACCCCTTATTATCCTGACGCTGTTTTTGGCCAGCGCGCTGGGCGTCTATTTCCTCGCCCCTGAACAACGCTATGCGCAGTGGCAATGGACCCAGAGCGACGAAGCATTGCCGACGATAGCCCATTACGATCTCATCGACAGCTACCCGGCGCAGGACGGCGCCCTGCTGCTCATCAGCAAAAGGAGTGAGCGCGGGGCCTACAATAGCTTTTATGGCTGGGCGGCCAACTATCTCAGCCAGGTGTTGTTCAGCGGCCCGCAGGGATTGCAGATGCTGGGGGAACTCGACGAGTCTATCCACAATGCGGTTTGCGGCGGGCAAGAGTGCGTGCTTTTTCTGTCCAAGGGGCGCCGGCTGGTCGATGTGAAACAGGGCACCATCGGAGCGCTGATCCCTTGGCCGGAGGGCGACGACAACCGGCCTTCCTTTATCGGCGGCAAACTGGTGGCGCTGCCGGGTAAACGCGCGCTGTATCTCATCAGCACCGAAGGCGTATTCTACAGCCCGGACTTTGGCGCCCATTGGCGGCAAACGCTGAATCTGCCGGCGCTGTTGGAAGCGCGACAGCTGCTGGGTTTTGAGCGCGGCGAGGAGGACTCACCGACGGCTTACGCCTCCGGCAAGCGCAAATCCATACCCGAGATCTTTACCGCCGTTGACGGCGATCGCGTGCTGTTCTGGATGAATCCGGTGCTCGGCTCCGGCGCCTTGCACATCGCCGTTAACGGCAAAACCGGCGAGGTGGCCGAACCGCATTGGCTCACGGTGCGCGTGACGGAAAGCGCGCAGGCCCCGGATGGCGGCATCTACCTGATCGCACAGACGCTGGAAAGAGGGCTGTATCAGCTCCTGCGTTATCAATCCGACGGGCAGTTGAAGGTGCTGCTGGAGACCGGCGATAAATCGCTGTATCAGCTGTGGGCAGGCAACGACAAGCTGGTCACCCAAACGGATAACGGCGATGCGCGCCTTTCGCTGATTTTCGATCTGCGCTCATCCGACGTGCGCTACCGCCAGCCGTTGGAGTACCGCTACAACGGGCGCGACGACGCACGCCAAACCGTGATCGAACCGGAAAGCCACTATGGCGATGACGGGGAGCCCCCGGCGCTGCCCTACTTCGTTCGCTACCGTTCCACCACGCCGTGAACATGAGGAACTTGCCATGCTGTTAGGTTATGGCGCCGGCGTTGCAGGGCTGGTGGCGCTGTTGTTGGC
>NODE_102_length_3372_cov_1.298808
CTTCTCCAGCGTATCGCGCATCAGGTCGAGATTAGCCGGTTTTTCCAGGTTGATTTCAATCACCGTACCGCCGGTGAAATCCAGACCCCAGTTAAACCCGCGCACCGACATGGTGGCGATCGACGCGACCAACAGCACCAACGAGATGCCGAAGGCCACGTAGTCCCAGCGCATAAAGTCGTAGACTTTACGGCCGTAGTTGAGTTGCTCAACAGTATAATCCTGTGCCACAACGCACTCCTCAGATAGACAGCTTGTTAATGCGTTTGCCGCCGTAAAGCAGGTTGACGATGGCACGGGTACCGACAATCGCGGTGAACATGGACGTCGCCACACCGATAGCGGTGGTGATCGCAAAGCCTTTGATCGAACCGGTGCCGACTGCGTACAGGATGATCGCGGTGATCAGCGTGGTGATGTTGGCGTCAACGATACTGGAGAACGCGCCTTTATAGCCCTCATGGATCGCCTGCTGAACGGACCTGCCGTTCTTCAGCTCTTCCTTGATACGTTCGTTAATCAGTACGTTGGCGTCGACCGCCACCGCCAGCGTCAACACGATCCCGGCAATGCCCGGCATGGTCAGCGTCGCCCCCGGCAACAGGGACATCACGCCGACGATCAGCACCAGGTTGGCGACCAGCGCCGTGGTGGCGATCACGCCGAACTTACGATACCAGACCACCATGAAGACGATGGACGCCACCAGGCCCCACAGACAGGCTTCCAGACCCTGGGTGATGTTCTGCTGACCCAGGGTCGGGCCGATGGTGCGCTCTTCGACGATCTGAATCGGCGCGATCAGCGCGCCCGCACGCAGCAGCAGCGAAAGCTGACGCGCTTCGTTCGGGTTGCCGATACCGGTGATGCGGAAGCTGTTGCCCAGACGCGACTGAATGTTCGCCACGTTGATCACTTCTTCCTGTTTCACCAGCACTGCACGGCCGTTGGCGTCTTTCTTGCCGCTGTCCTTATACTCCACGAACAGGGTCGCCATCGGCTTGCCGATGTTGTCCTTGGTGAAGTTGGACATGGACGTGCCGCCGGCGCTGTCCAGCGAGATGTTAACCTGCGGCTGGTTGTATTCGTCGGTGCTCGAGGTGGAGTCAGTGATGTGATCACCGGTCAGGATCACGCGCTTGTACAGCACGATCGGCTGGCCGTCACGGGTGTATTTCACCTCGGAGTCGCCCGGCACGCGGCCGTTGGCCGCCGCAGTGGCGTCCGCATTGGTGTTCACCAGACGGAATTCGAGGGTCGCGGTGGCGCCCAGAATTTCTTTGGCGCGCGCGGTGTCCTGAATACCCGGCAACTCGACCACGATGCGGTCGGCGCCCTGGCGCTGCACCAGCGGTTCGGCGACGCCGAGCTGGTTGACGCGGTTACGCAGGATAGTGATGTTTTGCTGGACGGCGTATTCGCGCGCTTCGCTCAGACGGGCGTCCGTCAGGCTGGCTTTCATGGTGTTGGCGCCGTTGGCGGACAGCACCAGATCGCGCTGACGCGGGCCGATGTAGCTGATGGCCTGGTCACGGGCCGCATTGTCGCGGAAGCGAACTTCCACGCCGTTGTTGTCCAGCTTGCGGATAGACGCGTAAGGAATGCCCTTCTCGCGCAGCTCGCTGCGCAGGGTATCCATGGTCTGTTCCTGCAGCTTGCTCAACGCGGTGTCCATGTCCACTTCCATCAGGAAGTGTACGCCGCCGCGCAGGTCCAGGCCGAGTTTCATCGGCTCTGCGCCCAGCATGGCCAGCCAGGTCGGCGTGGCCGGCGCCAGGTTCAGCGCCACGACGAATTTGTCACCCAGCTCGGTCACCAGCGCTTCGCGGGCGCGCAGCTGAACGTCAGGATCTTTAAAGCGAGCCAGGATGGCGCCATTTTCCAGCGCAATCGACTTGCTCGCGATGTTGTCTTTTTCTAATACGGTACGGACCTGGTCCAGCGTAGTTTCACTGGCGGCGACGCCGCGCGCGCCAGTGATTTGTACGGCCGGATCCTCACCGTAGATGTTGGGAAGCGCATAAAGCAGACCGACGAGGATCACGACGATCAACATCAGATACTTCCACAAAGGATAACGGTTTAGCACGGCAATTCCCTTCGGGAAAAAAGATTACAGGGCCTTCATGGTACCTTTCGGCAGAACGGCCGCCACGAAGTCACGCTTGATCATCACTTCCGTGGTGTCGTTCAGCGCGATGGCGATGATGCCGGTGTCGGCCACTTTGGTCACGCGACCGATCAGGCCGCCGGTGGTCAGCACTTCGTCGCCTTTACCGATGGAGTCCATCAGCTTCTTGTGATCTTTAGCGCGTTTCTGCTGTGGGCGCAGGATCATGAAGTAGAAGATCAGGCCGAACACCACCAGCATAATGATCAGAGAGTACGGGCTTCCCTGAGCCGGAGCCCCTGCGGATGCGACGGCGTCAGAAATGAAAAAGCTCATTGAAATTCCCTCATTAAGTTATCAATTATTAGATCAAGCGTTTAAAGGCGGAATCGGCTTGCCGATCCGACCATAGAAATCCGCAACAAACTGCTCTAATTTACCCTCTTCGATAGCCTGGCGTAAACCCGCCATCAGGCGTTGGTAGTGACGCAGGTTATGAATCGTGTTCAGTCGAGCACCCAATATTTCGTTGCAACGGTCGAGATGGTGCAAGTAGGCGCGGCTGTAATGGCGACAGGTGTAGCAATCACAGTCCTTATCCAGCGGAGAAGTATCATCCTTGTGCTTGGCATTACGGATTTTTACCACACCGTCAGTCACGAACAGATGGCCGTTGCGGGCGTTGCGGGTCGGCATGACGCAGTCGAACATGTCGATGCCGCGACGCACGCCTTCCACCAAATCTTCCGGCTTGCCGACGCCCATCAAATAGCGTGGCTTATCTTCCGGAATTTGCGGGCAAACGTGTTCAAGAATGCGATGCATATCCTCTTTCGGCTCGCCTACAGCCAAGCCGCCCACAGCGTACCCGTCAAAGCCGATATCCACCAGCCCTTTGACTGAAACATCACGTAAATCTTCGTAAACGCCGCCCTGAATGATGCCGAACAGCGCATTTTTATTTTCCAGCTCGTCGAATCGCTTGCGGCTGCGCTCCGCCCAGCGCAGCGACATTTCCATCGAACGCTTGGCGTAGTCCCAGTCGGCCGGGTACGGCGTACATTCATCGAAGATCATCACGATGTCGGAACCCAGGTCATACTGGATTTCCATCGATTTTTCCGGGCTCAGGAACACCTTGTCGCCATTGATCGGGTTGCGGAAGTACACGCCTTCCTCTTTGATCTTGCGCATCGCCCCCAGGCTGAACACCTGGAAACCGCCGGAATCGGTAAGGATCGGCCCATGCCACTGCATGAAAT
>NODE_103_length_3362_cov_1.434569
TTATCTTCACTGATACATGTGATATTCTGCGCTGCCAAAAATGGAAGTCATCCAGCTCAGCCAGCCTTAGGTTGTAGTTTGATACTAATTCATCGATTTCTTTGGTGATTTCTTCATTATCGTAAATGGGGTCGTAGAATGTCTTTTCTATTCCAAATGATTTTCGCTGGCTTTTTTCCTTAACGACGGCATTGGACACGCCGTGACACGCCTCTAAGAGCTTCAATGCGGTGCGCTTGCCAAAAAGATTAATGAGTTCGGTAATGTCTCGTTCAACAACATCGCCGCAAGTGGATAATCCAATTTTTTTCAGTTTCTCATAACCGACTTTCCCCACGCCGGGTATTTTTATCAACGGCAGGGTTTTCATAAAATCATCACGCATGTCCGGCGTAATGACGAAAAGTCCGTTGGGCTTATTCCAGTCACTGGCTATTTTTGCGAGCATTTTATTAAACGACACACCGGCACTGGCCGTTAAGCTTAATGTTTCGAAAATATCATTTTTTATGCTTTGTGCAATTAGCGTTGCCGAACCATTATGCAGGTGGCTATCGGTAACATCAATATATGCCTCATCAAGCGAAATAAGCTGTATTTTCTCTGAATACTTACGATAAATAACGCTGAGCTGATTGGATATCAACTTATATTTAGCGAAGTCTGGATGAATCAACACGAGTTCAGGGCAGAGTTTAAAAGCTTCGTACGTTGACTGAGCGGCCCGAACGCCAAACTCTCTGGCTTTATAGTTACTGGTGCAAAGGATCCCTTGGGTTTTTGTTGGGCCGCCGATGGCGATGGGGAGCTCTCTCAGCGCCGGATTGTCGCGCATCTCTACCTGAGCATAGAAACAGTCCATATCAATGTGAATGATTTTGAACCTGCGCTGTTTGAAGTTAAGCATCATCCTGAATCGCTTTAGATAGTATTAATGTGGCTTATGAAATTCCCCCATTGCAATATAAGAGATATGAATGTGTTTGTCTACATATGTTAAGGCATTGTGATGATTTTTCCTTTTTAATCTAAGCGCTTACGTGATGGTGAGAATTATCCTAAAAAACAAGTTATTGAAAAATATCAATAAAATCATTGTGTTGATTTGATGTTATTCGATTCTGCAGTTGCTTTCTGGAATGGTGATGGTTTCAGAGATTTGCTGCCCTTATTACGTTTTGGAATGTTTTATAAGATTTCACTTTTAATTTACATTAACAGAATGTAATCATAAAAAAGGATAAGTAACTCTCAATTGTTAACATACCTCCAGGAAGCCCCATGAAGACGATGGAAAAAGTCAGCAAAATTTCACCTATCGACGTGCTTGCCCAGGTTTTAGACATCCCCCTTTCTGAATTAGTCAAAATGGCATCAACTCTGTTCGGCATGCTTGGCATTGACTCATTAACGGCTACGCGGGTGCGCGGCATGCTTAAACCGGCACCCTCATACCAAGAGCTCTACGGTCTGACCGTTGGGCAAGTTATTGAAAGACTTGGCGCATCTTTTTATGCAATCGATGACGACGCTGCTGGCCAGCGCCGAGAGCGCGACGATTCTGACTCCATCGCACCACTGACGCCTATGCAGGAATCTTATATTCTGGGAGCTGAACGAGATTGTTCATGCCAGGTATACAGCGAATTTGATGTTGAAAGTCTTGATGTAGACGCTTTTAAACGCGCCGTAACGTCTGTCATTGATGATGAACCCATGTTACATGCCGTTATTGTTAATGGTAATCAGCAAAAATTGATTGACCGCTATGCAAAACGTCATGAGTTCTCATTTCCTATCGACAATGTCACCGATTTAGATTTGCGCCGCTCAGAATGCATTAGTGCTGTGAAGCATACCGACGAGGTTTTCTGGGGGATCCAATTGACGCGAATAAGCGCCAAGATGACTCGTATCCACATTATGCTGGATATGCTGTTCATTGATGCGACCAGCGCAATGATATTATGTCAGCGAGTGATTGAAAGGTATAACGCGTCGATTGATGGCATTGAATTTACCGCGCAAGAGCTTCCACCATTAAGATTTTTTGATTACTGCCGAGCTGGAATTAATGGAGACGTATCACAGGCGTCATTATCATACTGGGAAGAAAAGGTGAAAACGATTCCCGGCCCGCCGCAGATCCCTCGAATTAAATATGAAGTTAGTCAGAGTGCAAATTTTGATCGATGTGCCGCTACGCTAAACGGCGATGATTGGGAGAGGATAAAGGGTATCGCCGGGCATTTGCAGATTACGCCTAATTCAATTTTATTATCGGCATTTGCGGAAGTGCTGCGTCTGTATTCTGAAAACCCTGAGTTCACGATTACCGTGACGATGTCTGAACGCCCGGTTGCGATAAATAACGATTATTCCGGCGTTGTCGGCGAGTTCACCAACGTCTTGTTGTGCCCGGTCACATCGGCCGCCGGCAGGGGCATTGTTGAGCAGGCGGTAAGCTTCCACCAGACGTTGTCGGCTGGGCTGGAGCACAGCGATATTAATGGGTTGGATGTGATTCGGATGTTGCGTAAATACCACAATGATCCGCACCTGACTTTCCCTATAGTATTTACGTCTTTCATCGGCATTATCAAGCCAGGACTAGAATTAACCGGCTGTAACACGAAACTTAATTATCAGCAGACACAAACGCCGCAAATTTCTTTGGACCATCAGGTTTACGAAACGGATAACGGCCTGCAGATTAATTGGGACTACGATGGACGAGTGCATCAGGGCGAACAGATCGCTGAAATGCTCCGGTGTTTCCATTGCGTATTGGAGAATGTCGCGCTTAACCAGCCGCAATCCGTGATATTGCCGCCGGAGCTCATGCAATTACGTGAGGAAATGAATGACACGGGTTGCGAATTTGATGAATTGGATAAGGGGTTGCTGCATCAACCGGTAATAAAGGCGGCGAAAGCTTTTCCGGATAAAATCGCCGTTATCGATCAGTCGGTGAGCCTCACTTATCGTTCATTAATTTCCGTGGCGAATGCAATAGCGGTAAAACTCCAGGATATCGGCATCGGGCCTGGGCATTCTGTTGCAGTCGTGCTCGAGAAAGGATGGGAGCAAGTCGCGGGGACGTTAGGGATATTAATGACGGGGGCCTGTTACCTGCCTTTAAACCCCAGCAATCCCGACGATCGGCTCCGCAGCATCATGCAGCTGGCAGGTTGCCAGGTCGCTTTAGTCCATGACAGGACATTGTCGCCGGAGCGTGATTGGTATGTCGGCGGCGACGGGCAATCACCGACGACAATCAACGTGCATGTCGATTTGGCCCGAGAGAGTGAAAATAGAGAAGCAGCGTCGGTTGCCATCGATCCTCATTCATTGGCCTATAT
>NODE_104_length_3350_cov_1.094740
GGTATTAACACGCCGTTGTCAGTGCCAAAATCTTTGGGGTTGCGGGAGATGAGCGTCCGGAACCCCACCTGCGCGGTGGCCCAGACAATGGCGTCCGGCAGCTTCACATGCTGTGAGTGGCGCAGTTCTACGGCGCGTTCGGCAACTTCATCGGTAATAGGCAGCAGCAGGAATTGCCCTAAAAACTGGCGCGTTTTCAGCTCCAGCGCCGGCCCCTGTTTTTTGGCACCCACCATCACTTCCATCCAGGTGATGGCGCTAATAGCCGGGTTGATGTGGTATTCGGTCAGAACGTCTTTGGCTTGAGGAATGCCGTTGAGATAATCGATCAGGATATTGGTGTCGAATAACGCCCGTTGAGCCACCATTATTCCCACTCCTCGCGCTGACGATTTTCGTAGTCTACGCCATCGCCCATCGCCCCGGACCAGAGCCCGAAAGCATTGCTGGGATCTTCAACGTGGTTCTCCGTCAGATAACGGGAGACGGCCTGACGGATGATTTCGGCCCGGGGAACGTGGCGGATATTTTTCAGATTGTCGAGCTGCCGCAGGTCTTCTTCAGGTAAATCGATCACGATGCGAGTCATCGCTAGCCCTCCAAAAAAAAGATATACGATATATGCATCGTATATCTTTATCGGTCGATTTTCAATCAGCTGGCGTTAGCCTTCCTGATGCGCGCGTTCGATCTCTTCCGCCAGGATCGCCACGCCGCGCTCGATTTTCTCCGGGTCGGGCACGTAGTTCATGCGCATGCACTGGTGGGTGTGCGGCCAGTCGTGCTCCAGCCCCGGGAAGAAGTAATGGCCCGGCACCATCAGCACGCCGCGCTTTTTCAGGCGCTGATACAGCACTTCGGTGGTGATCGGCAGATCCTTGAACCACAGCCAGAGGAAGATAGCCCCTTCCGGTTTGTGGATCAGGCAGCGCTCCGGCGACAGGTAGCGGCGGATAATCTCGATGGTGTGCTCGACGCGCTGTTTGTAGAACGGGCGAATCACCTCGTTCGACAGGCGCAGCAGATCGCCGCGCGCGATCATTTCCGTCGCCATCGCTGGCCCCATGCTGCCCGGCGACAGGCTGATGATGCCGTTCATGTTGGTCAGCGCGGTGATCACCTTCTCGTCGGCGATCACGATGCCGCAGCGCGAGCCCGGCAGGCCGAGCTTGGACAGGCTCATGCACAGGATGGTATTCGGGTTCCACAGCGGCGTGGCGTCGCTGAAGATGATGCCGGGGAACGGCACGCCGTAGGCGTTGTCGATCACCAACGGAATGTCGCGCTGCTGCGCCAGCAGGTCGAGCTTCATCAGCTCTTCGTCGGTGATCACGTTGCCGGTCGGGTTGGTTGGCCGTGAAACGCAGATCATGCCGATGTCGTCGCCGATGGTGAGGTGTTCGAAATCAACGTGATACTTGAACTGGCCGTCCGGCAGCAGCTCGATGTTCGGTTTGGCGGAGACGAACAGCCCTTCGTCCAGCCCGGCGTCGGCATAGCCGATGTATTCCGGTGCCAGCGGGAACAGCACGCGGCGGCGCGAACCGTCGGCATAGCGGCCGGCGAACAGGTTGAACAAGTAGAAAAACGCGCTTTGGCTGCCGTTCGTCAGTGCAATATTCTGTGGCGAAATCTCCCAGCCGAGCTCGTCGCGCAGCAGATTGGCCAGCGCTTTCAGCAGCGCGTCCTTGCCTTGCGGGCCGTCGTAGTTGCACAGCGCTTCGGTCAGTTTGCCCTGGTCGAGCATCTCCTGGCACAGCTGTTTGAAGTAGGCTTCCATCTCTGGGATCTGCGCCGGGTTGCCGCCGCCGAGCATGATGGCACCGGGGGTGCGCAGGCCTTCGTTCAGGTCGTCCATCAAACGGGTAATGCCCGCATAACGGGTAAATTTTTCGCCGAAAAGTGAGAAAGTCATAGGTGCAGCAGTACTGTTTCTTAGCAGGTAATCCCCCACCATACCGCCAGACAAACCCCGCTGCAACGCGGCCGATAAATCGACCAATGGGCACAAACTTCGCCCATTGGCCGATTGGTAGCATATTACGCTGGATTATTGTGACCGTTCGCCGGCCCACACCACCATCACCTTATCGTCGCCGAGCCGGCGGCTGAAGGCATAATAGGCGGCGTGCGGTTGCGGGGTTTGCACGCCGGCGCCGATCGCCGGATGGCGAGCGCGGAACTGCCCCAACCGTTGCCAGTGGGCCAGCAGCGGGGCTTTTTCCCCCGGCAGCTCACGCCAGTTCATGTCGGAGCGGGTGCCCTGCAGCGGATCGGAACCGGTGGGGCCGAGCGGGCGGCCGCTTTCATCGCCGTAGTAAATCTGCACCGCGCCCGGCGCCAGCAACAGCAGGTTCGCCGCCCGCTGTTGCAGCGGCAGCGAGCCTTTGGCGTCGCTGGCGAAGAACAGCCGGGTGTCGTGTGAAGAGAGGTAGCTCAGCACGTTGAAATCCTGCAGCCGCTCGGCCATCTGCCGGTAGGTGGCGTCGATGTCGGCGAAGCAGCCCAGCGCCTGCGACGCCCGATCCTGGAAATCGAAGTTGATCATCGCGTCGAAGCCGTTTTGGTAATAGTCGCTTTTCATCACCCCGTGGCCCCAGGCCTCGCCGGTCATCCAAAACGGCGCGTCATCCAGCGCCTGCTGCGGATGCTCTGCTTTCCACGCCGCCAATGCCGCCGTGGCGTGCTGCTTCAACAGCGCCAGCGTCGGTTTTTCCACGTGCTTGGCGGTATCGACGCGGAAACCGTCGATGCCGTAATCGCGCACCCACTGGCTGAGCCAGACGGTCAGGTAATCGCGGGTGGCGGCGCCGGGCATGTCGCGTGCGGCGGTGTCGGGTTTGTGGCGATAGAACAGCGGCAGGCCGCTGGCGCCGGGCGCTTCGGTTTTGATGTCCGGCAGGAAGGCCAGCGACATCGTCAGATCGTCATAGCCCGGTGAGTCATAGTCGCCGATGTCGGTGCGGATCCAGTTTTTCCCCCACCATTGGCGCCAGCCCGCCTTGTCGCTGAAGTTGATGTAGTCGTTGAAACTGTGCCAGTTTTGCCCTGGCCCGGGGCGCCAGTCGCCCCAGTTTTTCCCCAGGGTTTTCTCCACCTCCGCGCCTTGCAGATACAGCGAGCCGAAGTGAAACGTCTGCATATCCGCCAGCGTGGCGTAACCGACATGGTTCACCACCACGTCGAACAGAATGCGAATGCCGCGCCGATGCGCTTGCTCGACCAGCGTGCGCAGCTCCTGTTCGGTGCCCATGTTGGCGTCGAGGCGAGTCCAGTCGAGCGCGTAATAGCCGTGATAGGCGTAATGCGGGAAATCGCCTTTGGTGCCGCCGCCGACCCAGCCGTGGATC
>NODE_105_length_3333_cov_1.369202
ATGTTGCGCAGATCGTCGATCGCTTCACCGACTTCGTCTTTCACCAGGGCCAGCTTGGGCTGCATCATGCCCAGCCCGAGCAGGAAGTGGTTGACCCAACCGGCCAGCGCGTCGGCGCGATCGAACACGCTGACGGCTTCCCCTTCCGGCAACATCAGTTGGAACAGGAATTCGTCGTCTTCCAGCGTTTCGCGCGTCACTTCATACAGCTGTTGCAGCGGTTGGCTGAGCGCCTGCGGGAAGGCGACGCCTTCGTTGGTCAGATCGTGCACCAGCGCCTGCCAGCCGGCATCACGGCTGCCGCCGCACAGCAGGCCGCTGATCAGGCCGTGCATTTCTGCCGCGGTCAGCGCCACCGACTGCTGGTTGAGGGCCACGGTCAAAGATTGGTAACTTGGAAATGTATTCTGTATAGACATGCGCATTCGTCATCGTTGGCAGGATAAGTTCGTGTTATGCTACCACCAAGGTCCGTCGCTATACCAGATAAGCGCGACACCTCAGTGGCTAGTTATAATCGCGATGTGGCAGGTTTCACACTGCGCCGTCAGGTGGCGAAAGTGCGGTAAATACGCATTTTGAAACCCTTTTTTGACTGGCAATGTGCGCCACAGTAGATTACAACCAGGTACTGAAAAAGGGGTTGTATCTTGGTACCGAGGTATATATAGTGGCGCCCGCTTTGACGGCCCGGCCAGGGCGGACAAGGCTGGCGCGAAATTTAGGCAGGAAGGTGGCATGTCTGCACAACCGGTAGATATTCAAATTTTTGGCCGCTCGTTAAGAGTCAATTGCCCGCCAGAACAACAAGATGCGTTGAATATGGCGGCGGACGATCTTAACCAACGGTTGCAAGATCTTAAAGTTCGCACTAGAGTCTCCAATACTGAGCAACTGGTTTTCATCGCGGCATTGAACGTCTGTCACGAACTTGCTCAAGAACGGTTGAAAACCCGTGACTATGCGTCCAATATGGAACAACGCATACGGATGCTGCAGCAGACCATTGAACAAGCGTTGCTTGAACAAGGTCGCATCTCTGAACGTCAGGATGCACAATTCGAATAACTTAAGTTGTTGAAATCACAGTTTCGGCAACGAGTACAAAATTTCTCTGAGATGTTCGCCAGCGGGCCAGTCCCCTGAGCCGATATTTAGTACAAACAGAATGTGTTGCTCCGCGATCGGTGAGCACGCTCGGTGCGCCGAGAAGCCTTAAGATTGCGACGGCACGTTCACCTTGAACCATGGGTTCAAGGGTTACAGCCTGCGACGGCATCTCGGAGATTCCCCTTCTCAGCAGTTTATGTGTGCCGAACGCCACACTGAGCAAGCCTGATACGATGCCTTTTCAACCCCAATTTGCGCTTCGAGTTCTGCCCGGCTCTTTTCTTCTGCTTCTCTGCGCGCGCGTTCTTCTGCTTCGCGTTTGATTTGTGCTTCTCGTTCCCGCTGTGCAGCCTCGGCTTGCTCAATGCGCAGGCGCTCAAGCTCTTTCGCTTCCGCCTCGCGTTGTTGTGCTGCTTTCAGAGCTACTTCTAACTTGGTGATAGCTGCATCTTTTGCTACGCCTGCCTCTGCCGTAACCTCCTGCCATGAGTCATCTATCGCTGTTGCTTTAACCGATTCCAGCCTTGCCGCTATCTCTTCCGCTGATGGGATGCTGCCAAACTCATCGACAACGTTGGAAATTTCACGAAGAGCTGACAGTCGTTGCTGCAGGTCGGCAACGCGTTGCTTTTCTGCGTTTTCAAACTCGGTAAGAGGAAGGCGTACTGCGTCACGAAGTTGATCGCATGCATCAACAAATCTTTTAATTTCCTGCTCTGCAGGTTTTACCGCCTCTTTCAGGCGGCGGAGGTAATCACGCCCTGGCTTCTCGACCGCTGTCTTGCTTCTGGAAACCTGCGCCGCCAGTGATGCGACCCTGTCGCGCCCTTTCTTGGTTGACAGGTCTGGTACTTCATTGGCCACCGCCTCCTTGATCTGTTCGAAAAACTGATCCAGGCCGTTAGGTTTATAAATTGCTGGTGCCATCTCTTCGGTTATGCTGATGGCCGGCAGTTGTTTTTCTTCGCTCATCTGTGTGCAACCTCTAATTGATTGGCCGCGTCCAGCGCGACACGTGTTGTAAATGCCCAAGCGAGGGCTTCGCCGAAATCTGCAAACCGCCAACTGACACAGCCGCAGACGGTCACGCAGAAAATCCCGTTGATGGTTTGAGAAATCATTTTCATCTCTTTAGGTTACCCATTTGGTAACTATTAAGGTCAAAGGAATGCACGCAATCCGTGCTGTTTCACCGCATCATCGCGGTGCCTCAATTCCTGCCTGATTGTTAAAGAGCATCATTACCAGATTGGTAACTTCTTGAGGTAATAATCGACCGTAAAAGGGTTGTTGTCAATAGTCAGTAATAGAAATAATTACCAAAAAGGTAATTATTGGTGGCGTGAGAAACCGCCGCATGGCGGTAACTTGTTGTCATGGAAAGGGATTGCCTTGTTAGATTCGCGCCTGCTGCATCACGAACTCAATGAATGATTCGATCTTGGCTTTATCTTCGGCCGGCAACTGCGCGTATTGTGATCGATCATAGTTAATCAGAGTAGGGTCTTTCGGCTTCAGCAGCAGCTCATAGCCGCGGCGCCCGAACGCACCGGCGATCGCTTCCAGGCTGTTGATCGTGATATTTCCTTCACGGCTCAGCACCCGATTAACTGTAGATTGGCCAACGCCGGCGGCGGCACCAACTTTAGCCTGGCTGGAAAGCTCGCGGTTGTTGCTCATCCACAATTCCAGGTTGCTCGCCACAATGGCGCCGACTTCGGTTTCTTCTTGCACAGCTTCGGCGCCGGCAGCCATTGCCATCATGTGATCGCGGTCCAACCAAAACTTAGGTTTATTCGCTGCAACCTCAAGCTTGCGCGCTACTGAGTCACCGATTGTCTTGTGGTTCTTGTCTGTCGCCGGCTTCAGCCAACGGCTTATCACGTTGGCATTAATCTCCAGCCGTTCCGCCAGGCGTACTTGTCGGCCATCGAAATCACGGTTGATGATGTCGCGGAGATTCTCGCGGCGGATGTCGTTAATGCTTTTCATAGTGGTTTCACAGTCCCTTGAATAGGTTGTTGCCTGTATTTAAAACAAAATTACCTAAATGGTAAACGAACCGGAAAGGTAACAAACTTGCGAATTGGCACCATTTAGGTAATTATCTGCACGATCAAACATTGAAAAGAGGCAGGATATGGAGCCGTTTAACTTCAAACAATTCTGGCTGGGGATGAGCAAAGATGAGCGTGATGCGTTTGCAGAAGAAGCCGGCACCAC
>NODE_106_length_3331_cov_1.395730
GTAAATGGCAAACCTGCTTTGTACTGGAAAGGTACAAAGGTATGGGATGATTACTATGCTACTAGTGCCAGACCAATATCAGAAAGCGCAGCACTATTCACGTATGAAAAGGAAGACGGCACCAATGGTTCAGGTTTGCTGTTCATCCCAAGTATTCGTGAAATTCCAGTTACCTCAGCATTTATTCTTTGCTACATCTGTTTGGGGCAGAGCTTGGGTGCTGCATTTGATAAACCTGGGCAAAATATTCGCGTTGTCGGCGCTGACCCATTGCTACGCGGCCGCTGTTTGTCTCCGTCAGGCCGCGCTGACGGCAACAGCGCACCAGTTAGCCAGACCGATTTAGACCGTATCACGGACATGGGCTACAACATCGACCGGCAGGGGCATAACATCCCACTCGCAAACGGTCTGATGTACGAAATGCGTGATGCGGGCATGAATCTGCCGACGATTATTAATGCGCCTTGCAACGCTGGCGGCCAGTCGCTATCTGGGATTTCAAAAGGGACGTTCGCCTACACGAAAAGCCTGGCGATGTTGTCACGCATTACTGAGCTGTCACTGTCAATCGGTAAGCCTCTCCGCAACGACTTCATCTTGTTTGAGCACGGGGAGACCGATAACGACAACGGAAATTGCCCAACGCCGGGTAGCTACTTGTCATTGCTTGGCCCGTACTTTAATGATTGCCTCACGGACTTCAACGGCATCACTGGCGCCACAACCGGCCCGATTATCGTGATTGACCAGATGGGCAGCCGAATCAACACGAAAGCCAATGATGTAGATGATGAAGGGAATCCTATCGGCGATCCGATTGTGGTGCAGCCGTATTCAGTTACCGCCACAGATCAGCTCACATATGTGCGTCAGCATAGCAATTCTATTATGTGCGGCACGAAATACTGGCTCAACTGGCTGTATAACGACGGCTCACTTTCTCACCTGAACCAATACGGCAAGGTGTTGCAGGGCGAAGCTATTGAAAAAGTAGTTTATTGGCATCTTTATGACCCTGCTAAAAAGGGAACATGGAAGGGAACACGGGTGCAGAGTATCGCTGTCAACGGCAACGTGATTGACGTTAAGTATTACGTGCCGTTCCCGCCGCTGGTTATCGACACCGACTTCCTTGGCGACTGCGCTGGGAAAGGGTACTCCCTGGAAGCTGGGAGCGCGTCGGTAGTGTCGGTAGCGGTTGTCGGCGGTGATACTGTCCGTCTGACACTCGACCAGGCACCAGCGACCACAGACCACTTGCTAATCGGGTTCACAAACACGACACAGGCGAATAACGGAAACACCTACCCGCTGGTATGTGTACACGACTCGTCGCCTTGGGTATCACGTTACATCACGAAAAACAGTAATCCGGTTCCGCTCTATAACTGGGCAACCCTCGATCGCATTCCATTAACTGGGGAGTTTTAACATGGCAACAGGCATTAATACCGGCGTAGCATTCAACACTAGCCGCTGGTCACCGATTGATCTGAGTGGGCTTATTCTGAATGCGACGACGCTTTTTAATACTCATAAAGCCCGTGTTCTTGCCGATGGCGGTATTATCCCCGACGAAGCGGGATGCCTTGCGCGTTTTAAATTGCTCGTCGATAACGGCATGTATGAAAATGTCGCCGTTTCATTAACGCCTAGATTTGGCCTAAAGCTGGCCGGTGATGGTGTTTCTGTACAGAAAATTTATAACCTCTCCGGCCCGGATTTTATCAGCGTATCTCAATCTGGTAGCTGGCTGCCGCAATGGAATTCGGCAACTGGCTCTGTTCGCGTGCAAGTAAATTCATCTGTGGCTGGCTATCTCCAGTCTGCGAGTAACATCACAGTGCAGATCGGAAATTCATACGTGGTCAGTTGTGTGGGAAAAGACGCTGATCCGACTGACGCGGTTGGTCTGACGCTGGGGGCAGTGATTGGTAATTTGCCGATGGCCTATTGCCGTATCCAAAAAACACCGACTCAGGATGAGGCGTATCGCTATGGAACACGCGATAGCGCGTATACGAGTCCCAGCAGCGCCGGCGGCGCGGTCAGTGCCGTTAAAACTCCGTACATCGATTATCAGCCGTCTGCTGCATTTTTCGATGTCAGCGCGGGCGTTGTGACGCCGTTCGACAACGGCCGCATTGGGACACCGGCAACGGCGACAACCGGCGCGCTTTATGCGATGCGTTCCGCTACGCCTGTGATCATCGGAAACCCGGCGTTTACAGGTTCTGTGATGCAAAACTGCGATGGTTCGTTCCGAGATTTTACAATCCTGAGTTCTGCTCAATCTGCAGATGCGCTGATTTTGTCGCGTATTCTTTAAAAACTATTATTAACACTCCCGAAACGGTTAAAATATAACAAACAGCTGTTTCGGGGGTTCTATGTCACGTAATCTGAAAGTCATCTGCACCGAGTGCAACGCGCCGGCCATCATCAGTAAAACCAACCGGAAAACGGCCCAGTTTGCCGATCTTTACTGTCAGTGCACCGATGTGGAATGCGGTCACACTTTCGTGATGAACATGACGTTTTCGCACACCCTCAGCCCCAGCGCGCGAAGTGGGCGCGGTCTGGTCAAATCGCTGCTCAGTTTGCTACGGCCGGAAGATAAACAGATCGCCCTCGACTTGCTGCAGGGCCAGCCAGGATAAAAAGAAACCCGCCGATTGGCGGGTTTTTCATTTCTCATGGGTAGCCAGCAGCGCGGCCAGTATGGCGGTTCGTTCGGCGGCGGGTAGGGCGGCGTAGTTATTCGCCCAGCGTTCTGCCTTGCGCTTGATGCGCTGGCGGTCGATGTAGTTCTCACCGGCAAAGGCGTGGCTATAGGCATGCCCTTCGGCAAAGTTCATCCACAACTTTTCGGTACGCGGGCCGCCGCGGGTCATTACCTGAAACTGGATGCTGCGCCAGTCTCCGAGCAACTCGTCGTAGAGTACGGACGGATAGCCGGAGATCATGACGCTGGCGGGTACGGTGCGTAGCACATCGATCAGGTGGCGGTGATCGTCGACGGTGTACTCGTGACGATACCGCGCGCGGCTTGTGCGGGTTTCTGGAAGATAAGGCGGGTCGACATAGATCAGCGTGCGGCCGTATTTTTCAAAAGGAACGGCGTGCAGCAGCTTAACCGCGTCGCCGATCTCAATCATAAGGCGATCGGCCTGTTCATCCAGATAGTCTGGGTTTCCCTGGCAAAATGCTTCAACGGTTTCCGGATCGATATCCCATCCGATCGTGCGGGCCGCCGGCGGTTTACGCAGCATAATGGCGCCGCCGCCGAGGTGCGTTTCGATGTAGGTGTCGTGTGGCGGCATCTGGC
>NODE_107_length_3330_cov_0.938100
GTATGTAACCGGCAAAGTCGCCGGCGTCGGCAGCGGCGCGCACGGCTTCGGTGCCGGCGTCAAACTGCGGCGTCAGGTTTTGGCCGCGAATACGTCGACATTCGCGGTAGACCCCGAGACCGGGCAGGCCGAAGGGATGAAACTGAGGGATGCGCCAGGTGGCGGCCCAGGCGCTGACCGCGCGGGCGGTATCGCTCAGCGGGGCGCCGGTTTCGCGATCGAGCTCTTCCTCCAATGCATACCCATCGAGGTTTTTTGCGACATATTTGGCCAGATAGGCGGTTGCGCCACCCCGGTTGAGGTGTTTGCTCTGGAAACGATGTTGTTGGGCACCGGGTTCTGCTGCATCCTGTTGCAGCGCATAACGCTGTATGATGTCAAGCACTGCCTGACGTTGCATTTGTGGAGTGAACATCATCAGATGCCAGTGCGGCGTGCCGTCATGATGAGGCTCAACCACTCGCATACCGTAGACCTGCAGACGGCGATCCTTGAAGGCGGTTCGCATTTTCCCCCACTGGGCAACCAGATAACGTTGGCCATCCTTCGGTGTTAGGGCTTGTCCTTGCCAGCGTGTATTGAAGCGCATTTTGCCTCGTGCGCCGACATGCTGGATAGGGTGAAAGCGTGCCGGCGTCGTCAACGTGATAAACAACCCGCAGTGGCCGTTGCGAGTGGCGTAGGTTTCTATACCGGCGAGGGTATTCATCAACTCCATACGACGAATGGCGGGATTGGCGATGCTGCCGAGCACTTTATCCATAAGATCGGCGCGCTCGCCCGTGGCGACGTTTTCCAGCTCGCAACGGTGAAGATAATCGAGGTTCGATTGACGCCGAGCCTTGACATCGTGAAGGGCCTGTCTGCTGGCATAAGGTGACGTGTTGTTGCGGACGTTGCCTATCGCGATTTGCAGCGCCTCGCGCCACTGCATGCGCTGCATTTTGAGACGCCGCAGCCACCAGCGATCGTCGGTCAGGCGCGACAGCGCCGCAATCGCCCGCTCGCTGTCCAACTTGCCTTTACGATAACAGCGCCAGTGCATAGGCTGGATATTGAAGGCGCGGGCTATCGTGGCGATTTGGCGATAGAGGCGGCGCTGTATATCCGCGTGTAGCAGGATCTCGGCATTATTGCCATGCTTCGCCAGCAAGGCGTCACATTCACTCTGGTAGAGCGCAGAAAGTTGGCCCCCGATACGCCGCGCCAACTGCTCCAGCGCTTTATCGCCCAGCGCGGGCAGTGCGCTATAGCTGTCCGCTTCGCTGCCAAAGTGCAGTGATTTGCGTTGATCCAAACCGAAATTATTATTTACCTGCTGAATGCGTGGCCATATCCGCCGATGGAAAACTCGCACCAGATAATGCCAGGCTGCGTGGGCTCCCTTCTGGCTGAGCAGTTGGCGGTGGCGCTCAAGGAACGGCGTGCGCAGATAATAAGGCAGGTCATGAATGCACTGCAGTATCGCTTGCCATTGGCGCAGTTGGTCGCGATTCAGCGCCGCTTCGCGCCCTATCGCACGGCGTGGGGCATTCCATGGATAGGCGTAATCACCGTACGCTGCGTGTTGTATGGCAGAGGCGTTGCCCGGCAGATGTTCCGCCGGCCTATTTTTAACGGCGAGCGACATGACGTTGCTTGGCTTCTGATAGCTGCTGGCAGGTCACGCAGCGGCTGACGCCGGGAATCGCGATGCGTCTCGCCACAGGAATCGCCGCGTCACAATCGGCACAGCAGAACGCCGAGGGCGCTGTGGCAACCGGCCTGGCGTACGCAATTTGTTTCTCGAGCATCAATGCCTGGCGCTCTTGCGCCATATCAATAGTATCAGCCATAACATTTTCCAGTATTTAATAGGGTGAATTTGGGCCGAGCGATGCCCGGCGGGTTGCACGCCAGCTTTATTCGAAAGGTTATTTTATTGGGGTTAACAGACAGTCTGTTTCGCTGATATAGCGCGGCAACGATTGACTGAGCGAGATGAGTTCATTGAGTGCCGCGACGATTTTCCGCCGTTCGGCATAACCCATTTCGTGAAACTTTAACCACACATAGCGTTCAGTCAGCCCGGCGTGGAAGCAAAACGTATGGCGCAGGTGCAGCGGCGCCGTGTCGTAAATTTCTTCGGCATGGTTGGTTTGCCGGGCAAACAGTGTGCGGCGGATTTCAGCAATACGCCGCAGGCCGATAGCCCGTTGCTCCTCGCTGGCTAGAAGCATGACAATCTCCTTATCTGAATCTGATGATGGATGAATACTCGCAAAAGCAAGGTTTGGTTATCCGTCGATCAAGGTCGAAAATTTGAGTAAACACGGTGTAAACAAAGTGCTTACGCAAGATCGTCGTCGCCTTACGGTATTTGCATTTTCATCAACCATGTCGCATCATCTTAACTAAAGCGATCGATATGCCGAGTGACGGCGAATTGATGTTACTTTAAATCGCATAATGCGACTTGTAAATGCAAATTTTATTTTAATCGGTGATGATATGCGTGAAGAAGCAACAAACAACAACACCTCCGTGGGAGCGGTGATTGAAAGAGTTCTTTCATCTTATGGCGTTGGCACGCAGAAGGAATTGAGTGAAATCCTCGGGATAGCGCCGAATAACATCAGTAGTTGGCAACAACGGGGGAGTGTTCCCGGATACGTCATCATCAACTGCGCGTTAACCACGGGGGCAGACTTGGCCTGGCTGATGACCGGCGAACTTGTAAAATCAAAAAGTAATCGCAAGCCTGCGTCACCTGCGCAAGGTAAAGCGCTTTACGATCGCGTTTTGGCTTCCGGCGGGAAAGGGGTATTGCGCCGCATTTTGGATGCTTACGGTTTCAATCTGCAAAAAGAGTTGGGTGACCTGCTGGGTATATCTTCAGGCACGATGAGCACCTGGGTCCGCCGCAACTACTTCCCCGGCGATATCGTGGTGACCTGTGCTCTGGATACAGACGTCTCGCTGCTGTGGTTGGCGACGGGACAGGGGGAAATGTGGGGTGATGCCGCACCGGCGGTACCGGTTCCCGGAGGGCGCACGATACCGAAATATCGCCTGCTCGCCGGGCAGTTGAAAGAGGTGGGGCAGTGGTCGGCAGACTGTTCTTTGATTCCTGACGGCGTGGCTCAGCCGGCTTATGTTGATGGCGGGCGCGTATCCTGGCTGGTGGATCTGGCCGTTACGCATATCGCCAATGGCCGCTGGCTGGTGGACATAGACGGTAACCTGGACGTTTACGATATAGCGCGTTTACCGGGTAACCAAGTGCGGGTCAGCGGCGGCAACGTCGACTTTCAATGTTCTCCGGATGCGTTGAAAGCGCTTGGTATGGTC
>NODE_108_length_3322_cov_21.874341
CGTTCAGCCTTTCGACAACCGGCGCAGCTGCTCGCTCAAACTCTGCACCTGCCTGCTCAAGACCGTGACGCGCTCGTTCAGCGCCGCGTTCTCCCGTTGAATAAGACCAGACATCGTCCGCCATTCCGCGAAGGCGTTCTCCCACTCGTCCAGCCTTTTCGAGTAGTCCTGCTGTAGCTGCTCTAATGCGCTCAGCAACTGTTTTTCCAGCTCCGTCATGTGCTATTTCCCCGCCAGTATCATCCAGCTCGAGTCCTCTCCGAACTGTCCCGCTTCCGGGTTCACCCTCACGCAGCGGCGTCTCTGCTCGCCGCAGGTCGAGAGCTGTACGCCGCTGTTCCTCTCTGACAGCATGGCCTGCGTGCTCTTCTGCTCCCGGATGGTCGTATAGTTCTCGAGTATCTGCTGCCCCTGCCACCACAGAATGCCCGCGCTCGACGCTATCAGCAGCGCGGAGACCAGAACGATGGTCAGCCACGTCTGGCTGACCATGCGCAGCATCCCTTTCGTGCGCTGGCTCATGGCTGAGGACAGCTTCCGGTCGTGGTCGAGGATGGCGGCGCTGATTCTCTTCTCGCTTTCGCTCAGTTCCGCTCTGACAGACTTCTCGTGCTCGCTGAATGCGGCTTTCAGCATCTCGCCGGTAGTCTGCTGCTGCGCTTTCGATTTCTGCTCTAAGTCCTTCGCCAGCGTTAAAAGACTGTTCATAGATGGCTCCCTTCAGTCGGATGTTTCGCCCCCCGTCCGGGTCGGCAATGCTGATGCTGCTTTTTGTGGTGCGCACCACCTCAAAACCTGCGCTTTCCAGCGCCTCAGTGACGTCCTGACGCGTTTTCAGCTCCCCGGATGAGGCAAGGGCAAGCAGGCCGCTCGTAATCGCCTGGGCGGCTTCCTGCTTCGCTTCCGGCAGCGCGGAAGGCGAGACCAGCACCCGCCGGTTCTCCGGCGCGTTCGGGTCATGCAGCCCCAGCCTGCCGTTCACTATGGTCTGCCAGGCATCGATGCGCGGACGGTCGGCGCGGTCGTAATACGGCTGTAGCCGCTTGCCGGTCAGAAGCTCCGTGTTCGGGATCAGGAAGTTCAGCTCCAGCCGCCCCTTGTCCCGGTGCTCAACCCACAGCACGCTGTACTGGTCTTTATCGAGTCCGGGCATCAGAACCCGCTCGAAACTCGCCATCAGCTTTTCGCGCTGGCCGGGCGGTAAATCCTGTTCGGCAAAAGACAGAACGCCGGAAGTGTACTTTTTGGCGTAGGGCGAGGCGTCGATAAGCTCCCGGACTTCATCCGGCTTCCCCTGCAGAACGCTGGCGCCGTCGCGCTGGCGATCTTTACCCAGCAGATAATCGACCGGCCCGCCGCCGCCGCCGCGCCCCCGAGGATGAAACTTAACGATCATCATCAGCACCCTTTTCCAGTACGGCATGCCGCAACCGCTCGAGTCCGGCATCGATGGCCATCAGCGCGGCGACAATCTGCACGCGGTCGTGTCCGCTTCCACCACCGGCGTTAACCTGGCGGGCAATCTGGTTAAGGTTGTTCCCCATGCCGGCAAGCTGACGAAGCAGCGCCGGCGAGATCGACGGAAGTTTGCCGGCGCGTGCGGGCTTCTCGTCCAGGCACGTCTGCCGCATCCAGGCCGCGAGTTGCTTACCCTCGCAGCGCTCCAGCAGACGCCGGTGCTCGTCCTCAGTCACCCACATGGTGAGCATTTTGCTGCGTTTGTCTGCCAATCCGGCCTCCTGATAACGCCGGGACGGACGGGAAATCTTTTCCCGGTCGGCACGGTGTTGGACAAGCCGCAGGCGCGGCAGTGGTTTTAGCGGGTTTCGGGGCGCAGCCCTGAACCAGTCACGTAGCGCTAGCGGAGTGTATACTGGCTAAACATGTTATGACGGAGTGGCAATTTATGAAAGTGCTTCATGTGACAGGGGAAAAATGCGGCTGCCGGGCGTAAGTGCAAAATGCAGGTGGTGATGAAATGACGCCTCCTCGCTCACTCGGTCGCTACGCTCCTGCCGTGAGACTGCGGCGGGCGTTACCAGCTCACAGATTACGGGATAAGCAAATGCCGCTCGAAGCAGGAAAGGCCAAGAAAAGGATGCGGAGTTGCCGTTTTTCCATAGGCTCCGCCCCCCTGACGAGTATCACGAAAATGACGCTCAAATCAGCGGTGGCGAAACCCGATGCGGCTTAAAGATACCAGGCGTTTCCCCCTGGTGGCTCCCTCGTGCTCCCCCGCATTCCTGCCTTTCGGTTTACCGGTGTCATTCCGCTGTTATGGCCGCGGTTTCTCATTCCACGCCTGAAACTCGGTTCCGGGTAGGCAGTTCGCTCCAGGATGGACTGTATGCACGAACCCCCCGTTCAGTCCGACTACCACGCCCGTTCCGGTAACTATCAACTTGAGTCCAACCCGGAAAGACACGACAAATCGCCAGTGGCGGTAGCCATTGGTAACTGGGTTCACGGAGCAGAGATTGTAGAGAATGCCTACAGAGTTCTTGAAGTGAAAGCCTGAGTGCGGCTACACTGAAAGGACAGTTTAGGTATCTGCGCTCCGTGAAAGCCAGTTACCATCGGAACAAAGAGTTGGTAGCTCTGAATTCCGGCAAACGAACCACCGTTGGTAGCGGTGGTTTTTTTGTTTACAGGGAAAAAGATTACGCGCAGAAAGAAAGGATCTCAAGGAAATCCTTTTGCTTTGGCCAATATGCTTCGGTAAAAAGTTAATGCGCAGAAGATTTTGAAAAAATATTAATAACCAAAACTCCAACGCAAATAAGGAACATTCCTGCAATTGCGGGCCAATCAAGTTTTTGACCGCTAACCAACCAACCAGCTAGGCTTATTAGTACAATTCCCGCACCAGACCAAATTGCGTAAGCAATACCGGTAGGTATATTTTCCAATGTTTGGGAAAGCAGATAAAAGGCAGCGCAATAACTTATTGCAGTTCCTACAGACGGCCACAGGCGTGTAAATCCTTCTGAATATTTCATAAAGATGGTGCCTATGACTTCAGCCACAATAGCCCCTCCCAGGAAAATATATGTATTCATAAAAATACCTCATGTTGAAAAATTTAAATATCTTTACATAACAACTAATTAATAGAACCCGGCTTATCATAGCGAAGGACCATGATGCTGCCACTGCGATCGTTCCAGCTCCAGCGCTTTCTGGTGCTGCACCGCCCGCTCCTGCTGCCGGTGAGTTTCTATCGCGTTCAGCCTTTCGACAACCGGCGCAGCTGCTCGCTCAAACTCTGCACCTGCCTGCTCAAGACCGTGACGCGCTCGTTCAGCGCCGCGTTCTCCCGTTG
>NODE_109_length_3312_cov_1.156863
GTTTATTCCCGCGCACGATGGCGTGGGGCCGGCGCATATCGGGCTGGCGGTGGCGAAAGAGCAACTGCCGCACTGGGAACGGCATCTGGTGGCCAACGGCGTGGAGATTGAGGGGCGAATGCGTTGGGAACACGGCGGGGAGAGCATTTATTTTCGCGATCCCGACGCCCACCTGCTGGAACTGGTGACGCCGGGCATCTGGGCCAATTACTGATCGAACCCGCCTTGCGCCAACATGTCCAACGCGGCATTCAGCACCTGCAGCGCGGCCTGCGGTTGCCGCTCTATCTGCACTCTGACGATGGCGCCGTCGATCAGCATCGCCAGCATTGCCGCCCGCTGTACCCGCTGCGGCCCGGCGGGCAGGTGGCGCGCCAGTTCATCCGCCATCTGCCGCTTATGCCGGCCGGCGATGTGCAGGCTTTCCGGCAGCAGATCGGCTATCTCCACCGCAGTATTGATAAACGCGCAGCCGCGAAAGCGCGGATCGTCGAACCATTCCGCCAGGCAGGGCGCCAGCGCCGGCAGCAACCCGCCGGTCTGCGCCACATGGCGGGCCAGTGATGTGCTGAACCAGCTGAGCCACTGCTGATGGCGATAGGTCAAAAACGCCGTAATCAAATCGTTCTTGCTGGGAAAGTGGCGGTAGAAGGTCACTTTGGTCACGCCCGATTCCTTGATGATGCGATCGATACCGGTGGCGCGGATCCCTTCTTGATAAAACAGATCGTGCGCCGTCAGCAGGATGCGCTGGCGGGCGGGCAAGGCGTTGAGATCGGCGGTCATCATTTTCTCCGGGGCTATTTTCGAGTGATTGTAGACAACTCTGTCTACTTGCGCTAGCGTAAAGGTGTAGACAGAGTTGTCTACATGCCTTCACTCAGGAGATGAACATGAGCATTAAACCCCCATTGCCGCCTTTTACCCGCGAATCCGCCATCGAGAAGGTGCGGCTGGCGGAGGATGCCTGGAACAGTCGCGATCCCGAACGCGTATCGCAGGTGTATTCCCTCGATACCCACTGGCGTAACCGCGCGGAGTTTGTAGACGGCCGCGCGGCGGTGGTCGGCTTTTTGCAACGCAAATGGGCGAAAGAACTGGAGTATCGGCTGATTAAGGAGCTGTGGGCGTTTGACGGCGCGCGCATCGCGGTGCGTTTCGCCTATGAATGGCGCGACGATTCCGGCAACTGGTATCGCAGCTTCGGCAATGAAAACTGGGAGTTCAATCAGGAGGGGCTGATGATCAACCGCCATGCCTGCATCAACGACATGCCGATTCGCGAACAGGATCGGCGTTTTCATTGGCCGCTCGGCCGGCGCCCGGACGATGTTCCAGCGCTGAGCGATTTCGGTTTTTGAATCTGCTGGCACGCCGGCGATGGCCTCTTGAGTGCAAAAGCGCACCGATCGACAAAGGGGAATTTGTAGAAAAGCCTTCCCGCTTCTAGACTTAGGGAACAACAAATGCACTCCAAGAGGACAAGCTATGACGAAGAAGTTGGTTTTGGCCGTCGGCACCGCGGCGGTATTTTCCATTCTTGCCGGTTGCACCACCTATGATCGCGCAGCCAGTTATGTCAATGAGCCGGTGGTCAGCGATGTCAAAGTAGGGATGACCAAGCAGCAGGTGCGGGCTATCGCCGGTCCGCCGTCGACGTCCGCCACGCTGATCCATGCGCAGGGCACCTGCGACACCTATGCGGTGGCGCCGCGCGACGGCAAGGTGCAGACGTACTTTGTCAGCTACAACGACACGGGCCATGTCATGAACAAGGGCTATCAAACCTGTTCAGACTACGATTCTCAGCCGAAATAATCGCGTTTCGGCCGACCAAAAAAGCCTCGCTTGCGCGGGGCTTTTCATTTTTTAGGCGTTTAAGGCCTGAAGTTTAGGCAACTGCGCCGCCCATGCCATTTTTTTGCATCAAAACGATAGACATTTCATAACGGTATCGCTAATATCAGCGCCCATTGGAAGGATGGCCGAGTGGTTTAAGGCAACGGTCTTGAAAACCGTCGAGTGTAACAGCTCCCAGAGTTCGAATCTCTGTCCTTCCGCCAAATTCAGCCGGCTTAGCTCAGTAGGTAGAGCAACTGACTTGTAATCAGTAGGTCACCAGTTCGATTCCGGTAGCCGGCACCATGACAGAGGCCCCAGCAGCGATGCTGGGGCTTTTTGTTATGATCTTTACACTTGCCGCAGGAACAAACAGTATAGGTATTAACCTATAGCCGGGGTTTTATCAGCCGCACGGAGCTTGGAACCTAGGGCATTTATCACTGAGGGATTGGGGGGGATGTGGCTTATTCTGGCAGAAATATAGCCGGTGGACGAGCCGGCTATCAGATAGGGTTCAAATATCCGTGACCAGCCACTGATCCGCTTCTTCGAACATCTCTTCCAACATTCGGTTCAGCTTCTCACGATCGCTTTTGCTGGCGTCGGAGTTCAGGCTGTTGGCCTGCATCGGCTTCACGCGCACGTCAGCTTCCGGGAACAGTGCATGCACGCGTTTTTCCAGCTCGTTGCGAATAATCTCGGCGGCGTTGGGTAACCCAGCGACGTTGCGTTTGTCGTACACCAATTCTACAAACATGACTCACCTGTAAGTACTGATTTAATGTACAGTATTCTGGCCTGAGGAAGACCGGTTGGCAAGAGGGGGCGCGGAATTTTGCATGATGCGTTCATTCTTGCGCGGCGTGCGGTAAATCCTGCAGCTGAATCACCAATTCCGCCAGGCTGGCGGCCTGCATTTTCTCCATCACTTTTGCCCGGTGAACCTCCACGGTGCGCAGGGCGATATTCAACCGCTCAGCCATTTCCCTGTTCATCATGCCCCGCACCACCAGCTGCGCAATGTCGCGTTCTTTCGGCGTGAGCGTGCGGTAGCGGCCGCAAGTTTCATGGCGTTGCCAGGCCTCGGCGGAGACCTGCTGCGCCCGTTCGAGGGCGGCGCTCAGCGGTTCAGCGGCGATCGGTTTTTGCAGGAAGTCCACCGCGCCGTACTTCATCTGCTCCACCGCCATCGGCACGTCGCCATGGCCGGACAGGAACACCACCGCCAGCGTGCTGCCGCGGCGGCGCAGCTCCCCGTAAACCTGGTGACCATCGAGCTTCGGCATCCGCATGTCCAGCAAGACGATCCCGGTCTGAAACAGGTCCGCCTGCGCCAGAAAATCGGCGCTGTCATTCCAGCATTGCACGCCGTGGCCGAGGCTGGTCAGCAAAAAATGGCAGGCGTCGGTGACGGCGACGTCATCGTCCACCAGATAAATTAGCGACATGGTTTTCCTTGTTATCCAATAT
>NODE_110_length_3301_cov_1.419738
GTATACGGGAACTGATCGAACAGCGCCAGGCGGCTGACCCGGTGCGTGGCCTGCAGCGTTTCCAGGTTGGCGCACAGCGTTTCCGGATTGCATGAGATATAGAGAATGCGCGGGTAGGCCTGCACCATCTTCACCGTTTCCTCGTCCAGCCCGCTGCGCGGCGGATCGACGAAAATCGTCTCGCAGTTGTAGCCGCTCAGATCGATGCCTTTCAATCGGTTGAATTCGCGCACCCCGTTCATCGCCTGGGTGAAGTCTTCCGCCGCCATGCGAATGATCTGCACGTTGTCGATATGGTTGGCGGCGATGTTGTACTGCGCCGCCGCCACCGACGGTTTGGCAATCTCGGTCGCCAGCACGCGCTCGAAATTGCGCGCCAGCGCCAGCGAGAAGTTGCCGTTGCCGCAATACAGCTCCAGCAAATCGCCTTTGGAACCGGCGGTCACCGCCAGCGCCCATTCCAGCATCTGCACGTTCATGGCCGCGTTGGGCTGAGTGAAGCTGTTTTCCACCTGGCGGTAGATCATGTCGCGGCCGGCGACCGGCAGCACTTCGTCAACATAATCCTGGTCGAGCATGATTTTGGTCTTCGATGCCCGGCCGATCAGCTGCAGGTCGAAACCCTGCGCGCGCAGATCGTCACGCAGCAGCTCGGCGTGCCGTTGCCAAACGTCATCCAGCTTGCGGTGATACAGCAACGAAGCGATGATTTTGCCGCTTTGCGTCGACAGATAATCGATCTGGAACAGCTTGTGGCGCAGGATCGGTTCCGGTTTCAGCGCGGCGATCAGGGCGCTCATCAGGCGGTTGATCAGTTCGCTGGCGGCCGGGAACCGATCGACGCGAATACGCTGCTTGGTCTGCTGATCGAACATGATGTGGTACATGTCGTCCGCGTCGTGCCAGATGCGGAATTCGGCGCGCATGCGGTAGTGATCGACTGGCGAGCGGAACACTTCCGGCTCGGGCGCCGCGAACGGTGACATCAACGTCTTCAGGCGGGCGACTTTCTCCGCCAGTTGGTCATCGTAACGTTCAATAGGCAAATTCTCGGGCGTCATGTGTGTCTTCTCGTCAGGCAAATTTGATCAGCGGGGATTGTAGGGAATCAGCCCGTGAAGTCCAGTTTTGTCGCGTTTATTATTTGTAACATTAGTAGCAGTCTAGACATCTATTTTCATTGATCGTAGCATTGCCGTCCGGCCTCAAGCAGCGAGTGAAAAGGGAATCCGGTGTGAATCCGGAGCTGACGCGCAGCGGTAAGGGGAAGTCACGGCGATAGCGTTTCGACGCAGACACTGTCCATTGCAGGATGGGAAGTCATCGCCCGTTGCCGGTCGCGCCCCGCGGCCTGCAAATCCCAAGCCCGAAGACCTGCCGGTGTTACGTCGCAATGTCCGTGGCCGTCGCGAACTATCGGCCATGATCCTGCGGCATCCGCCAATTAAGTTTGGATGCTTTTCTCATGACAATTACAAAAAATACGCTGCTGGCGGTGGTTTCCTCCGTCACGGCTTTTTCTGGATGGGCGCAAGACAACACCACAACCACGAATGGCGATAACCTGGTGGTGACCGCCAACCGCTTCCCGCAGCCGGTTTCTTCCGTGCTGGCGCCGACTTCCATCGTCACCCGCAACGATATCGATCGCTGGCAGGCCAAGAGCCTGACCGACGTGATGCGCCGCCTGCCGGGCGTGGATGTTGGCCAGAACGGCGGGCTGGGGCAAAAGAGCTCGCTGTTTATTCGCGGCACCAACTCCAGCCACGTGCTGGTGCTAATTGACGGCATTCGCCTTAATCAGGCGGGCGTCAGCGGCTCTTCCGATCTTAGCCAAATCCCAATTTCGCTGGTGCAGAAAGTCGAATACATCCGCGGCCCGCGTTCGGCGGTGTACGGCTCCGACGCCATCGGCGGCGTGGTCAACATCATTACCACCCGCGAAAAGAACGGCACGACGCTTTCCGCCGGCCTCGGCTCCAACGGCTATCAATCCTATGACGCGTCGACCCAACAGCAGCTGGGCGACAGCACCGTGGCGACGGTGGCGGGCGACTACACCTATACCAAAGGGTATGACGTGGTGGCCTATGGCAGTACCGGTATGCAAAGCCAGCAGGATCGCGATGGTTTTATGAGTAAATCACTGTATGGTGCGCTTGAGCATCAGTTCAGCGAATCGGTCAGCGGTTTTGTACGTGGGTATGGCTACGACAACCGCACGGCGTACGATAGTTACTATTCCTCTCCGGCCAGCTCTCTGCTCGATACTCGCAAGCTGTACAGCCAAACCTGGGATACCGGATTGCGTTATAAAGAAGGCATTTACGCAACACAATTGACCGGCAGCTACAGCCATAGCAAGGATTACGATTACGATCCTCGCCGCGGTATGCATGACAGCTCGGCCAGCCTGGTGGATTCCGAACAGTACAACCTGCAGTGGGGCAATACGCTGCAGGTTGGACAGGGTACCGTAAGCTCTGGCGTCGACTGGCAGCAACAGAAAATCAAACCGGACTCTACCACCGTAAAGGGTGAAAAAAGCCAACGTGATGCAGGCATCTATCTGACCGCGCAGCAACTGGTTGGCCCGGTGACGCTGGAAGGCGCGGTTCGGGGTGACGATCATTCCGAGTTTGGCTGGCACGGCACCTGGCAAACCAGCGCGGCCTGGGAGTTCGTCGAGGGATACCGTTTTATCGCGTCGTATGGCACGGCGTTCAAAGCACCCAATATGGGCCAGCTATACGGCAACTTTGGCAATAACACCGATCTGAAGCCGGAAGAAAGCAAGCAGTGGGAAGGCGGTTTTGAAGGGCTGACCGGGCCGGTGACCTGGCGCATCTCCGGTTATCGCAACGACATCGACAATTTGATCGATTCCACGGGGGAAACCAACTACGTCTACTACAACGTGGGTAAGGCGACCATCAAAGGGATTGAAGCGACGGCGTCTTTTGATACCGGCCCGCTGACGCACCAGATTGGTTACGATTATGTCGATCCGCGCAACGCAAAAACTCACGAAGTGCTGCTGCGCCGCGCCAAACAGCAGGTGAAATATGAGCTGGACTGGCAGCTGTATGACTTTGACTGGGCGGTGACTTATCAATATTTGGGTCAACGTTATGACAAGGACTACAGTACCTATCCGGAGCAGAGTGTGAAACTCGGCGGCGTGAGCCTGTGGGATCTCGCAGTTTCGTATCCGGTCACATCTCATCTGACAGTTCGTGGTAGAATTGCCAACCTGTTTGATAAAGATTATGAGACGGCCTATGGCTACGCTACTCCAGGA
>NODE_111_length_3290_cov_1.065183
GCCCTCGCGGACATCAAGCGCGTCGAAGTCGACGAACGCATCGAGGTGGATGACGCCCGAGCCCTGCTGATCCTCGACCGGATGATCAAGCAGCGCCGCCCAGATCTTTAGCGCGTTTGGATAACGGATGTAATTCCAGCGAAATGCGATCGACCACGGTTTCAATCGCCGTATTAAGCAGCTCAACCACCAATAGCAGAAAACTGCAGGCGATTAATAACAGCCGTTCTATATTTGTAATATCTAAACCAAATGTAACAACCAGTAAAATGGCGTTAATAACCAATAATTGGCGAAACGCATCTTCGGTAAGCACGGCGTCAATAAATCCGGCCCAGGAATTCCTTATGCTGTAGGTTAATCGGCTTATTCCTTTTTTCTTTTCCACAGGCATGCAATCAGCTCTCGTCAATACTGCCACAATCACTCGCGAATAAATCACGCGGCGTGAATTTATCTCGAGTTTATTAATTAAAGGCCTTAACCGTTCTCTTCCCGGAGGCGATGCATGCACTCACGCGCCGTCACCCTGCCCCTGAAACGGCACCGCCCGAAAATGCCCCGGCGCGGTTATTATTCTGAGAACGTGAAAAGGCGATGCGTTATCAGCCGGTTAAAGCGTTTTCTCGTATAAGCGGTAGCGCTTATAGGGAACCGCGCCGATGCGTTCTAAAATCGTCCGCATGCCGGTATTGGTTTCCAGGATCCACGACATTTCCAGCGCGTCGATATTGCGCTTGGCGAAAGGCTCGCGCAGCGCCTCAATCAGCAGCAGCGCAATAATCGGCCCGATGCGGCTGAATTGATATTCCTGGCGCACGCCCATCAACGGCACGCGCGCGGTGCGCACGCCGCTGACTTTCAGCCGCCACAAGAGCTTCGCCCAGCCGAACGGCAATAACCGCCCCTGCAGATCGGCAATCGCTTCGTTGATGTTCGGCAGACCGACGATAAAGGCGCAGGGGGCGCCATCCACCTCGGCGATATGGATCATATCGTCGGGCACCAGGAACTTCAGCTGATCCCCCATGGTGGCGAACTCGTGCTCGGTGAACGGGACAAACCCCCAGTTATGCTGCCATCCGGAGTTGAACACCTCGCGCAGCACCTGCATCTCCTCGCGAAAGCGCTTGCGGTTGAGGCGGCGAACGGTCACCTTTTTGCGCACCTGCTCCATCATCCGGGTTAACGACGGCGAAAAATGCAGGTCGGTTCTTTTCATCCAATAGGCAAGCAAATCAATCCCTTCGCTGTAGCCCTGCTGCGCTATTTGCGCCGCATAGTAGGGCTTCGCGTGCGTCATCAGGGCGGAAGGCGGCGTATCGAATCCTTCGACCAACAGGCCGCTTTCCTGATTGATATTGAGGCTGAACGGCCCGGTGATTTTGCGCGCGCCTTTCGACCTCAGCCACTCCTCCGCCACCGTGAATAAAGTGCTGAAAACGGCGGGATCGTCAACGGCGTCAATCATGCCGAAATGGCCGGTATCCTCGCCATGCAACTCCCGGTGCAGAGCATCGATTTGCGCCGTGATGCGCCCAACGACTTTGCCCTGTTTTTTGGCCACCCATGCCTGCCATTCAATATGGTCGGTGCCGGGATTCTTCTTTGACAGGTGCTCTTCGCGCTCTACATGCAGCGGCTCAATCCAGTTCGGATCATCGCGAAACAGTTGCGAGGGGAAAGCAATAAATTCTTTAAGTTCGCGTTTACTCAGAACTTTCTCAACACGGATCATAAATAGCCTTACGTTTTAATAAAATAATTAAATAAGCGCGCGACAACGCCTTTAGCATTTTTTATGCTGTTCTCATTTATTGGATTGTGTATTGCCTCCGGTTCAATGATAAGAAAAACCGAATATTACCCCCTGTGAATCAGCGCATTATTGCGCCCGACATTCACCCTTTGATGTCCGTAATTGATAAAAAAAGGAAACAGAAAGCGGCGCAGCCAGGCTACGCTAATGGTGCTCTTTTATTATTTTGTGCTGTTATGGCAAAAGAAACTCGCCGCTTTTAGTGTACCGACTTTAATCAGGAGGTGTACCACCATCTTTACCACTTAATGCTCTTTTTAAGATTAGCCTTAAATGAATCGTTCACTTTTGGATTTCTTGCGGCATACTGTTTAGGAAGTGTTTAAGTTCCAAGATAGCCATGTATGAGGTCATAACCTATGAGCCGACAGTTATTTCCTGCCCGAAAGAGACAGGCTAAAGAACGGCGCAGCCCGGATATTACAATAGTCTTTCGTATATCGCCAGGGTGCCGCTCAAGGCTGATAACACGGGCTACTCACGCTCTGCCCGGTTAATAACCGGCGTGCCCTCAAGCACGGCAATATACGCTGTTCGCGGAATGAAGATGGTTGAATAACAAACTTATTCAAAACCTATTCATAGTAAAACATCAATTACCTCGCCAAGAGCGATTTCTCTCTTTTGGTGATTTTTAATCTATGGCTAAGTTTGTCTATGTCTGAAACAAGTTCCGTTCATTCTCTTCCCATGCGCTATGCGGACTTCCCCACCTTAGTGGACGCGTTGGATTACGCGGCGCTGGGCAATACGGGAATGAATTTTTACGACCGTCGCAATCAACTCGTGACCGTTCTCGAATATCGCACGCTACAGCAAAAAGCGATCTCGGGCGCGCGGCGTTTATTGTCCCTGAAACTCAAGAAAGGCGATCGCGTGGCGCTTATCGCCGAAACCAGCGCGGGATTCGTCGAAGCCTTTTTCGCTTGCCAATACGCCGGCCTGGTGGCGGTGCCGTTGGCGATCCCGATGGGCGTGGGCCAACGCGACTCCTACACCGCCAAACTGAAAGGGCTGATCGCCAGCTGCAATCCCGCGGCGATCGTCAGCAGTGAAGAGTGGACGCCGCTGATCGCCTCAGCCACGGAAAACACCTCGGCGCTGCACATCCTCAGCGATGCGGATTTTAACGCCTTGCCGGAGCCGGAAATCGCTTTGCCCGCACCTTCGCCCGACGACATCGCCTATCTCCAATACACCTCGGGCAGCACCCGCTTTCCGCGCGGCGTGATCATTACCCAGCGGGCGGCGATGGCGAACCTGAACGCGATCAGTCGCGACGGGATCAAGCTGCGCGCGGGCGACCGCTGCGTTTCGTGGCTGCCCTTCTATCACGATATGGGCCTGGTCGGTTTCCTGCTAACGCCGGTGGCGACCCAGCTGTCCGTCGATTACCTGCGCACGCAAGATTTCGCCATGCGCCCGATGCAATGGCTGAAACTGATCGCCAAAAATCGCGGCACGGTGTCCG
>NODE_112_length_3289_cov_0.997179
GTCTACGGTTGGCTGGAACAGCTGGGCATGCGCATCAGCGGCAAAACCGGGGTGCGGGTGTTCCACGACTATCTGCAGAGCAGACAGCTGCAAACACAAAAATTTGAAGAGTTACTGGCGCTTGAACAGCACTATTGCCGGCAGGAGCCGTACGTGAGTTTGGGGCGCTATATTCACGTCATGGCGCATAAACCAAACCTGAAGGACGAACTATGAGTGAATTTTCCCAGACAGTACCCGAACTGGTCGCCTGGGCACGGAAAAATGATTTCTCTATTTCGCTCCCTACTGAGCGTCTCGCATTTTTGCTCGCCATCGCCACCCTGAACGGCGAACGGCTGGACGGCGAGATGAGCGAAGGTGAGCTGGTTGATGCATTTCGCCATGTCAGCAAGGGTTTTGAACAGACGCATGAAACGGTGGCGATGCGCGCCAACAATGCGATCAACGACATGGTGCGCCAGCGCCTGTTGAACCGCTTTACCAGCGAACTGGCGGACGGTAACGCGATTTACCGCCTCACGCCGCTGGGCATCGGCATTACCGATTACTATATTCGCCAACGCGAATTCTCCACGCTGCGTCTGTCGATGCAGCTGTCGATCGTGGCGCAGGAGCTCAAGCGCGCCGCCGACGCCGCCGACGAGGGCGGCGACGATTTCCATTGGCACCGCAACGTGTTCGCGCCGTTGAAATATTCGGTGGCGGAAATCTTCGACAGTATCGACATGACCCAACGCGTGATGGACGAGCAGCAGCAGAGCGTGAAAAACGACATCGCGGCGCTGCTGAGCAAAGACTGGCGGGCGGCGATCTCCAGCTGCGAGATGCTGCTGTCGGAAACCTCGGGCACCCTGCGCGAGCTGCAGGATACGCTGGATGCGGCGGGCGACAAGCTGCAGGCCAACCTGCTGCGCATCCAGGACGCCACCCTCGGCAACGTGGAGCTGGGCTTCGTCGACAAGCTGGTGTTCGATCTGCAAAGCAAGCTGGATCGCATCATCAGCTGGGGCCAGCAGGCGATTGACCTGTGGATCGGCTACGATCGCCACGTGCATAAATTTATCCGTACCGCTATCGATATGGATAAAAACCGCGTGTTCGCCCAACGCCTGCGCCAGTCGGTGCAAACCTATTTCGACCACCCGTGGGCGCTGACCCATGCCAATGCCGATCGTCTGCTGGACATGCGCGACGAAGAACTGGCGCTGCGCAGCGAGGAAGTGACCGGGGAACTGCCGCCGGATCTGGAGTTCGAAGAGTTCAGCGAAATTCGCGAACAGCTGGCGGCAATGATCGAAGAGGCGCTGAAGGTGTATCAGGAACAGCAGATGCCGCTCAACCTTGCAGCGGTGATGCGCGATTATCTGGCGCAATATCCGCGTGCGCGTCATTTCGACGTGGCACGTTTAGTGGTCGACCAGGCAGTGCGCCTCGGTGTGGCTGAAGCAGATTTCTCAGGGTTGCCGGCGGAATGGCAGGCAATCAATGATTACGGAGCCAAGGTCCAGGCCCATGTCATCGACAAATATTGAACAAGTAATGCCAGTCAAGCTGGCCAAGGCACTGTCCAACTCGCTGTTCCCGGCGCTGGACAGCCAACTGCGCGCGGGTCGTCACATCGGTATCGATGAGCTGGACAACCATGCCTTTTTAATGGATTTCCAGGATGAGCTGGAAGAATTTTACACCCGTTACAGCGTCGAGCTGATTCGGGCGCCGGAAGGTTTCTTCTATTTGCGCCCGCGCTCCACCACGCTGATCCCGCGCTCGGTGCTGTCCGAGCTGGATATGATGGTGGGTAAGATCTTGTGCTACCTGTACCTCAGCCCCGAGCGCCTGGCGCACGAAGGCATTTTCAGCCATCAGGAGCTGTACGACGAGTTGCTGAGCCTGGCCGATGAGAACAAGCTGCTGAAGTTCGTCAACCAGCGCTCCACCGGTTCAGATCTCGATCGGCAGAAGCTGCACGAAAAGGTGCGCACCTCGCTGAACCGCCTGCGCCGCCTTGGCATGGTCTACTTCATGGGCAATGACAGCAGCAAGTTCCGCATTACCGAGGCGGTGTTCCGCTTCGGCGCCGACGTGCGCAGCGGCGACGATCCGCGTGAAGCGCAGCTGCGCATGATTCGCGACGGCGAGGCGATGCCGGTTGAAACCAGCCTGTCGCTGAACGATGAGAATGAGGCTGAGGATCAGCAGGTTGATAACGCTCCTGACGGTGCAGAGGATGAACAGGAATGATTGAACGCGGTAAATTTCGCTCGCTGACGCTGGTTAACTGGAACGGCTTCTTTGCCCGCACCTTTGATCTGGATGAGCTGGTGACCACGCTGTCCGGCGGTAACGGGGCAGGGAAATCCACCACCATGGCGGCTTTCGTCACCGCACTGATCCCCGATCTGACGCTGCTGCACTTCCGTAACACCACCGAAGCGGGCGCCACCAGCGGTTCGCGCGATAAAGGCCTGCACGGCAAGCTGCGCGCCGGCGTGTGCTACTCCACCCTCGACGTCGTCAACTCGCGCCACCAGCGCGTGGTGGTCGGCGTGCGTCTGCAGCAGGTGGCGGGGCGCCATCGCAAGGTCGACATCAAACCGTTCACCATTCAGGGCCTGCCGACCGCGGTGCAGCCGACCGAGCTGCTGACCCAGACCGTGGGTGAGCGCCAGGCGCGCGTGCTGTCGTTGCAGGAACTGAAGGATCGCGTGGTAGAGATGGAGGGCGTGCAGTTCAAGCAGTTCAACTCCATCACCGATTACCACTCGCTGATGTTCGATCTGGGCGTGATCCCGAAACGCCTGCGTTCATCCGCCGATCGCAGCAAATTCTACCGTCTGATTGAAGCGTCGCTGTACGGCGGTATTTCCAGCGCCATCACCCGCTCGCTGCGCGATTACCTGCTGCCGGAAAACAGCGGCGTGCGCAAGGCGTTCCAGGATATGGAAGCGGCGCTGCGCGAAAACCGCATGACGCTGGAAGCGATCCGCGTCACCCAGTCGGATCGCGATCTGTTCAAGCATCTGATCTCCGAGGCCACTTCCTATGTGGCGGCGGACTATATGCGCCACGCCAACGAACGCCGCATCCATCTGGACGGCGCGCTGGCGCTGCGCAGCGATCTGTTGGGCAGCCGCAAGCAGCTGGCCGCCGAACAGTATCGCCATGTGGAAATGGCGCGCGAGCTGAGCGAACAGAGCGGTGCCGAATCCGATCTGGAAACCGATTACCAGGCCGCCAGCGACCACCTGAATCTGGTGCAGACGGCGATGCGTCAGCAGGAGAAGAT
>NODE_113_length_3276_cov_1.474032
AAATGGAAGACAACATCAAAACGATGTTGGGCCGTTATGGTTACGCCTACCCGCGCGTCGGCACTCAGCCTGAGATCAACGACGCGGATAAAACCGTCAAACTGCACGTCAACGTCGACGCGGGCAACCGCTTCTACGTGCGTCGCATCAAGTTCGAAGGCAACGACACCAGCAAGGATTCCGTACTGCGTCGCGAAATGCGCCAGATGGAAGGCGCCTGGCTCGGCAACGAGCAGGTCGAGCAGGGCAAGGAGCGTCTGAACCGTCTGGGCTACTTCGAAACGGTTGACGTGGAAACCCAGCGCGTGCCGGGCACCGCCGATCAGGTCGACGTCACCTACAAGGTGAAAGAGCGCAACACCGGTACCTTCAACTTCGGCGTCGGTTACGGCACCGAGAGCGGTGTCAGCTTCCAGGCGGGCGTGCAGCAGGATAACTGGTTGGGTACCGGCTACTCGGTGGGCATCAGCGGCACCAAGAACGACTACCAGACTTATACGGAACTGTCGGTCACCAACCCGTACTTCACCGTTGACGGTGTGAGCCTGGGCGGCCGCATCTTCTACAACGACTTTAAGGCGGATGACGCGGATCTGTCGGACTATACCAACAAGAGTTACGGTATCGACGGCACGCTGGGCTTCCCGATCAACGAAAACAACTCGTTGCGTACCGGCCTGGGCTACGTCCACAACGGCCTGTCGAACATGCAGCCGCAGATCGCCATGTGGCGTTACCTCGACTCGATGGGCGTGGATGCGAACAAGACCGACCGCGCCAGCTACTCGACGGACGACTTTACGTTGAACCTGGGTTGGACCTACAACAACCTGGACCGCGGCTACTTCCCGACGTCGGGTAACCGCACCACGTTGAACGGCAAGGTCACCATTCCGGGCTCGGACAACGAATACTACAAGGTGACGCTGGACAGCGTACAGTACGTGCCGATCAACGACGATCGCACCTGGGTGCTGTTGGGCCGTGGCCGTCTGGGTTACGCGGATGGCTTGGGCGGCAAGGAAATGCCGTTCTACGAGAACTTCTACGCCGGTGGTTCTAGCACCGTGCGTGGCTTCCAGTCCAACACCATTGGTCCGAAGGCGGTGTACTACAATTCCAACTCGTACCAGTGTCAGTTCAACGCCGGCAGCACGACCACGCGTCAGAACATCTGTAGCTCGGATGACGCGGTGGGCGGTAACGCCATGGCGGTCGCCAGCCTGGAGCTGATCACCCCGACGCCGTTCATCAGCGAGAAATACGCCAACTCAGTGCGGACGTCGCTGTTCATCGATGCCGGTACCGTGTGGGATACCAAGTGGAAGAATACCAACGAAACGCTGATGTACGGCGTGCCGGACTACAGCAAGGCCAGCAATATTCGTTCTTCCGCCGGTATCGCGCTGCAGTGGATGTCGCCGCTGGGGCCATTGGTGTTCTCTTACGCCAACCCGATCAAGAAATACGAAGGCGACAAGTCCGAACAGTTCCAGTTTAACATCGGTAAGACCTGGTAACGGGTCTCGCCTCTGGGCATAAAAGTTATTAAGAATCGCAATGGCCAGGCGCCCGCCGGCAGAGGGAGATGATTCTCATTGTTTGGTGGGATAAGTCTGGCAAATTGTGTACTTCAGTGTCATATGACACAAATGGGTGATGGTAAGGAGTTTATAGTGAAAAAGTGGTTGTGTGCCGCAGGCCTCGGTTTAGCAATGGCTGCTTCAGCTGGCGTTCAGGCAGCAGATAAGATCGCTGTCGTTAACGTCTCCAGCATTTTCCAACAGCTGCCGGCCCGCGAAGCGGTCGCTAAACAGCTGGAAAACGAGTTTAAAGGCCGTGCAAGCGAACTCCAGAACATGGAACGTAGCCTGCAGACCAAAATGCAACGTCTGCAGCGTGACGGCGCTACCATGAAAGCCAGCGATCGCAGCAAGTTGGAAAAAGACGTGATGGCGCAGCGCGAGCAGTTCTCTCAGAAAGCCCAGGCTTTCGAGCAGGACAACCGTCGTCGCCAGATGGAAGAGCGTAACAAGATCCTGAGCCGCATTCAGGACGCTGTGAAATCTGTCGCCAGCAAAGGCGGTTATGACGTGGTGATCGACGCCAACGCCGTTGCCTATGCAGACTCTTCCAAAGATATCACTGCTGACGTGCTGAAACAGGTTAAATAACACATGCTTTCAATTCGACTGGCTGATTTAGCGCAGCAGTTGGATGCACAATTGCACGGTGATGGCGATCTCGTCATCACCGGCATTGCTTCTATGCATTCGGCACAGCCTGGCCAAATCACGTTTTTGTCAAACAGCCGCTATCAAGAGCAGCTGTCTTCCTGCCAGGCAAGCGCCGTGGTGCTTACCGAAGCGGATTTACCACACTGCCGTACTGCGGCGCTGGTGGTTAAAAACCCTTACCTGACCTACGCGCGCATGGCGCAGCTGATGGACACCACGCCGGCGCCGGCGCAGGATATTGCGCCAAGCGCAGTTGTCTCGCCTGAAGCGCAACTGGGGCAGAACGTCGCCATTGGGGCGAACGCGGTGATTGAGTCGGGTGCGGTGCTTGGCGATAACGTGGTTATCGGCCCGGGCTGCTTCATCGGCAAACACGCGCGCATCGGCGCGGGAACGCGTCTGTGGGCGAACGTCACGATTTATCATGCGGTTGAAATCGGCCAGCGCTGCCTGATCCAGTCCGGCACCGTGATCGGCGCGGACGGTTTCGGCTATGCGAACGAGCGCGGCGAGTGGATCAAAATCCCTCAGTTGGGCACGGTGATTATCGGCGATCGCGTCGAAATCGGCGCCTGCACCACCATCGACCGCGGCGCTTTGGATAACACCCAAATCGGGAATGGTGTTATCATCGACAACCAATGCCAGATTGCACATAACGTCGTGATTGGCGACAATACCGCCGTCGCCGGCGGTGTGATCATGGCCGGCAGCCTGAAAATCGGCCGCTACTGCCAGATCGGCGGTGCCAGCGTGATCAACGGTCACATGGAAATTGCCGACAAGGTTGTTGTTACCGGAATGGGAATGGTTATGCGACCAATCACCGAACCTGGGGTATACTCTTCGGGCATTCCGTTGCAGCCTAACAAGGTTTGGCGTAAAACCGCTGCGTTGGTGATGAATATCGATGAGATCAGCAAACGCTTGAAAGCTGTCGAACGTAAAGTCGGAAAAGACTAATCATTGCCGCCCGCCTTCGCGGGTACAAAACGAAACGCGTTGGTCGTGAGACCAAAAGCGCAAAGAGATGTTAATT
>NODE_115_length_3252_cov_1.601015
CCGATGACCTGATGAATAACCCTCAAACTGGGTTACTAACCAAGCAGGGCGCCAACGCTATTGGGCAGAGCGAACAGGTAGCAAGCCAGTTAAGCCAAATGGCCAGCACGGCTTTTGACTCCATTCCTGATGGCCCGGTTAAAGAACGTTTCCGTAATCAATTCACCGCCGCCGGCCAGCCTATTGCCAATCGTGCGCGCCAGTACGAGATCGGCCAGCGTCAGCAATTCGAAGCAGGTCAGCAGCAAGGGCTTTTGGCAAACTTGCAGCAGCAGGCTGAAAACAGCTTCGACAGCAACGAAGGATTTGTAAATGCCAACCTGCTGGCCAGAGAGCAGATCATGGCATATGGCCAGGCACACGGACAAAGCCCGGAAGAAATTGAAGCCAATTGGGTAAGCTTCCGGGAAAACTCTGCCAAGTCCGCCTTGAATGCTCAGCTTACTGCTGGCCGCTATGATCAGTTCTTGGCAAGAAATGGCGAGCCGTCAGACGTGGGTGGCGTGTCTCGATTCGCTGCGCATGGAAATTCATCTGCTGCGCGAGGTTTGCGAAATAACAACCCTGGAAACATTGAGTCCAGTGATAAAAACCCATGGGAAGGTCAATCTGGCAGCGATGGACGCTTTGCCAAGTTTGAGACGCCGGAGCATGGGATTAGAGCGCTGGGTAAGAACTTGCTCGCGTATCAGGCTAAAGGGTTCGATACCGTAGCAGAGATCGTTAACCGTTGGGCGCCGGCATCAGATGGAAACAACACTGATGCCTACATCAAGGCGCTGTGCGGCGCGTTGGGTGTTGGCGCCAATGATCAGGTTGATATGAGCAACCCACGAACCCTGGCAGCGTTGTGTGCCGGCATCGTGAAGCATGAGAATGGCAGCCAGCCGTACACCGATGAGCAGATCGGCGCCGGCGTCAGTGCTGCGCTTGGCCTTTCGGCGCTGGAGTCCTCAAAGCGTAGAACCGGCAATGCCGCTTTTGATGCTGCAAGCCCTGCAACTCAAGGAGCCTATTTGCGACAGGCGCAGGCTATGCAGAATGAGCAGCGAGCGTTATACGCGCAGCAGCTTGGTACATCGCTGAAAGATGCGTATTCAGCTCTTGATGAAGGGCTGCAGCCGGCGCAGTTACCAACGCAAGCAGATCTGATAAATGCCTATGGTCCAGCAAAAGGAATGCGGCAATGGCAAGACCTTCAAGACCAGCAAAGTTATGGTGGCGTAATTGGAGCAGCCAAAAGCATGTCGCCGGCAGCGCGGCAAGATCTGCTTGAGCGCTTGCGGCCAACGGATCCGAATGCATCGAATTTTGCAGCCAACCAGCAGCGCTGGGACAAAATGCAGGCGAAATTTAAGCAACTCGATGCTGAATGGGAGAAGAACCAGGGGAGTGCACGATTCTCTTCATCCTTGCAAAATAAATTCCCCTTAGACCCGAACGACAAAAACAATCAGGCGGCAGCTGATCACTACTTTGATCAGGAGGTTGCCCCCGGTTTCAATATTAACAACGCCGACAGCTTGAACCAGGTTGCAGAGATAACAACCAAATCCGGCATGCTTCCGACGCAGATTAAGACGATGCTCACCGCTGGGGCAACATCGCGCGATCCAGCTGTCGTTGTTCCTATGGCCAAGATGTACGGTCAGATTTTTGACAACAATCCGGCGGCGGCCACGGGCGTTGATAAAGGAGCAATGGCGTTCTACTCGAAAGTTTATGCCTATGACCGCGCCGGTGTGCCTGCAGAGAAAGCGGTAGATATGGCCTACAACCAGGTCTATCAGCAGGACGATCGCTTGAAGCAGATGATTAGCCAACAGGTCAGGGATAAAGACTACATCAAGGATAGAGCTACCGCGGCGCAGGATAATATCAATAGTCTTTCGCCGTCGTGGACCAGTTTCGGGGCGCCAAGCATCAGCGCCGCAGGGCAGGCTAATCAGTTGTACCAACGCGACTACCAGACCATTTACGATGCGAACTTTGCACAGACCGGCGGAGATGCTGATCAGGCCAAGGCAATGACTAACGCCATGATTAAAAAGGTGTGGGCGGTATCGACCATCAACGGCAAAGAAGAGGTGATGAAGTATGCCCCTGAAGCCGTTTATGGCGTGACTAACGGTTCAGGCAACTGGATCAAAGGCCAGTGGGAGGAAGAGAAAAAAGCTTTGAAAAGCTCCGCGTTTGGCGGCGCGCGAGATGATACCGATTTGGTTTTGGTTCCCGATGCTGTTACGCCACGCGATCAGAGTTACAGCGTTATGGTGCGCCAGAAGAACGCAGAAGGCTATGACGATGTTCGCCCGTATTACGGCGAAAATGGTATGCCGTTGCGATTCAGGCCTGAGCAAAAAACCTCGCCTATGTACAAGCAAACTATGGATATTCAGCAACAGAGGGTTGATGCGGCGCGCGCTGCTCGGCAGGAAGAAAAACAGCCGGCATTCACAAGCCAGCAAGGATATACACCGCCTGATTTTACTAAACCATTTGGCGCCGGCATTGCCAATCAACTGCCGAGCAACATCACCGCAGGAGGTAAGTAATGCCAACGTATGAGATGAATCCCGATGATCTGCTGTCTGCTGATGTACAGAGCATACCTCAGCCTGATGATAGTTCTGCATATATGGAAACGCCGTCATTGCTTTCGGCGTTCAATCCATTCACCGATAATCAGCAGGTTCAGCGCGGTCGTGACGCGGCTTTCCGAATTGATAACTCCCTGGGAAGTTTCATTGCCACTGCGCCATTCAGCCAGTTTGACAAGGTTGATGGGTATAACCCTTTCGACAATGATGCGGCCGATCTTAAAGGATATGAGGATTACGCAGACTCATTCATTGATGCCGGCTCTCCTGACGAGACGCGCGCCATAAAGCAGCGTATCGATCAGCAGATGCAGGACAGGCAATACCTTTCAGAAACTGGCGGATCCGGGACAATATCAAGCTTGGCGATGGGGCTTATCGATCCTATCAATCTGGCGTCGATGTTTGTTCCTGCCGGCGCGGTGGTTCGCGGCGGTGAGGTTGCGGCTACTGCAGGTAGGTTTGCCCTTGCCAATGCCGTCGGCGGTATCGCATCCGAGGCTGCGCTTAGCGCCACCCAGGAAACTCGGACATTGGGAGAGAGCGCAGCTAACGTTGCCGTTGACGCTATGGTTGGCGGAATACTCGGGGCTGGGGCGCAGTTGCTTGCCGGTGCCGGTCAGCGTACCGCGGTATCTCAAGCAGTTTCCAG
>NODE_116_length_3239_cov_1.270064
CAGGTTAAATACGCGCTCTATTTCAAGAAGCTGCCGCACCTGTCAAAACCGACCGGCTTCAGCGAAAAGATCATGCGCCGCAAAATTTACCCGCGCAGCATCTACACCACCTTGTCGGACAAGTTCAAGGTACGTGAATTTATCGCCGGTCTGTGGGGCGAGGAGTATCTGGTGGAGCTGTATGCGCATGGCACTGAACTCAGCTACGACATGTTCAGGCAATTGCCCAACGCCTTTGTGCTGAAGGCCAACCACGGCAGCGGTTATAACCGGTTGGTGTTCGACAAGCGGCAGGTTAGCTACGCGGAGTTGTACGATCTCAGCAACGCGTGGATGCGCAGCAACTTTTATGAGCAGAGTCGCGAAAAGCATTATCTGGATATCGAACCTTGCATCATGGTGGAGCGCATGTTGCTGGATGGCGAACAGGTGCCGAACGATATCAAGTTTCATTGTTTCAACGACAATCATGAAATTCGCATGTTCATCCAGGTGGATTATCAGCGTTTCGGCACCCATCGGCGCGATATTTTTGATGTCGACTGGAACCGCACCGAAATCCGCATCAGCTTGCCCAATGCCGACGAACCGATGCCGCGCCCTACACGGCTGGATGAAATGATACGTTTGGCTCGCCAGACGGCGCAGCAGTTCTCTTATGTGCGCGTGGATTTCTACCAGGTCGGCGAGAAGGTGTATTTCGGTGAGTTGACGTTTACGCCTGGCGCGGGGCTAAGCAAGCTGATGCCGAAAAACATTGAGCAGGAATGGGGCAGTTATTTTACTGAGTAAACGCTTATGCAAAGAGTCGCCTCCAATTTTCAAATGCATGCCAATGCCGGTTATAATCAGTCGCGGGATTTGATCAATCAATCCATCGTATTGACCTTCCTGCTGATGTTTTTCGTGAAAACCTTCCTGACCTCGGGATCGTTCAACAGCGAGCTGATTAATAAAGCCGTGCTGGGGCTGAATGGCCTGATGTTGCTCTATGTCGGTTATGCATTTTTTATCGCTACGCTGGCGGAAAAGGCGGTTGCGGGTTTTTTGGTTCTGCTGTTTCTTATGAATATTGCCACCGGGCATGGTGATTATCTGTTTGGTGCGGTATTCAGCACGGCGGTGATAATTTTATTTCGTCGTATCGAAATGGGGCGTGGCGCTGAAATGTTTGCCATCACCTTTGTGGTGGCAGGGTTGCTGGTGGTTATTCCCTATACCTTTTACACTGATGGGTTTGTTTACCTTGATGAACGTTATGGCAACAGATTAACGCTGGGGTTCGATAACCCGAATACCCTGGCGTATTATTCTTTTGCCTTGTTCGCCACACTGCTGTGCCTGATCGACCATGCGAAATTAACGCGTGGAATGAAAAATATCGCTTCGTTGGCGGTATCGGCGTTAATTCTCCCGGTGCTGATGTATTCCTATTCTCGCACCTGTTTTATGCTGGCGTTGTTGATGCTGCTGCTGTTTTGGCTGGCGCCGCTGCTGCGTGTCGCCCCCAACAGAAAAGTCTGCATCGCGCTGACGTTGGTCATTGTAGGCTTTCAATTCGCCAGCGTTATACGCTGGGGAAACAATCCGGCATTGGACGTGCTCTTGAACCAGGCGCTGACCGGCCGGATCTGGTTCTCCTGGCAGATGTTTCAGGCGGTGGGGCTACCCAATCCGCTGTTCGGCATGAATATAGAGCCGTATAAGCCAGTCGATTTCTTCTTCATCGCCATGTTTTATTCGGCCGGTGGCATCGCCTCTGTCGTCATGCTTTCTTGTTATTTTCACTTGTTGGGCAATATGCGCAGGCTGAGTCGATTCATGCGCTGGGTGGTGGTGGTTTTCCTGTTAACAACCTTGACGGAAACCTATTTTTTGGTCCCGGTATTTAACGTGTCGTTATTGTTGCTTTGCCGTGGAAAAGAAATAATAAATTCTAAGCTGGAGGGTTAAGAAATGGATTTCTCTATCGTGATCCCTATTTATAATAGTGCGCGCTATCTGCCTAAAACGCTGAAGCGAATTTTCAACGCTTGCCAAGGGTTCGACTATCAGGTGATTTTGGTTGATGATTGCTCTGACGAGGATGACATCAAATCTATCCGCCAGATAGCGGCGACCAATAGCAATGTGATGCTGCATGAGAAAAAACAGAAGAGCAATGCGGCGGTATCGCGCAACTTAGGCACCAAGTTAGCGCAATCGGAGATCGTGTTTTTCCTCGACTCCGATGATTACTTCACGACCAACTATATTATTCGCCGCATGAAGAAGCATGAAGATCGCCATATTGACATTATCTTCGGCAACTATGCGGAGGTGAGCGGCGATTCGGTACGCGACTTCAACTTCCACTACAAATCCGGTTCTTCCGGCGAAGATTTTCTTTTTCTGGAAATGGGCGATATTCGGTCATCCACCATCAGCATGCGTAAAAAAAGCGATCGCCGCTTTTTATTTCCCGAGTTTCTCAATAAGCATCAGGATTGGGGCTTTCTGGTCAACGCCACCAATTTGGGCGCGCAAGTGGCGCATGACGCCGGCGGCGGGGTGTTTCTCGACGTGGGGCGCTACGGGCGCATGACGGCGAAGCTTAATCTGGAGGCCAGCGACCGCTTTATCAATACCTTCCTCAGCCCCAGCGATCGCCATATCAGCGGATTCGCCTGTAAGCATCTGCTGGCCTCGCTGTATTCGGAAAACGCCCAGGCGTTCAATTATTACTCGTCGCGCATCGTGCGGCATAGCCTGAGCGGCAAGTTCAAGATGATCAAATGGTATGGCGATTGTCTGGCGCGGTTGGGGTTGTTCTCGGTTGGCGGCCGGCTGCTGCGCAACGTGCGCCAGGGATTCAGGAGATGACATGCAACCACGCAAGATAATCATCGTTATCGAAAATATGGCGGGCAAGGGCGGTACTGAGAGGGTCGCCAGCGGTTTGGCCAATGCGCTGGCGCGTTTGCCGGGTTACGAGGTCGCGGTGTTTTCGCTGTTTGGCGAGCGGAGCTTCTTTCCGCTGGCGAGCGACGTCCGGTTGCGCTGCGGCGGTGGCGATTCGCTGTTCTGGCCGTGGCGGCTGGCGTTCGCGCTGCGGCGTGAACGCGCGGACGTGATCATTACCGTTTCCATGGGGAAACTGTCGGTGGTGATGACGCCTTTCCTGCGTTTGTTCTGTGCCCGCAGCCGGCTGCTGTTGAGTGAGCACGTCAGCTTTCACCAGTATCCGCGCGTATTTAAGT
>NODE_117_length_3237_cov_1.539197
CGGCTTGGCCCCTTAGCTCAGTGGTTAGAGCAGGCGACTCATAATCGCTTGGTCGTTGGTTCAAACCCAACAGGGGCCACCAAATTTTAGCTTTAAAATCATATAAAAAAGCCACTTTTCTCGAAGTGGCTTTTTTATTTCGTGCCCACAGTAGCGGCAAAATGGCGGCAGTATGCCGGCACTGTCAGCTATCTTTCCCCTCTTAACCAGCCTATAGCCAGACTCACCAGGAAGCCGGCAAAGAAGATCGCGATAGCCGCAGAGATAGATTTCCACCACTCATCAAACCAGAACAAGGCAACAAATGCCGCTATAGAGAACAGGCCAATGATTATGGATTCAGCCAGGTCAGCAGTTTGCCGGCCAACAAATTTAACGAACTTCACAAGAAAGGATTTTAGCCAGTTCATTGATTTTCTTACTTAACGATAGGAAGCCATCATCACTTGATCATTAGTTAAAATCCAACCGCTGGCTTTTGATTGATCTATCCGCTATCGCTCGCCTCTCACAAGGCTACACAAAGCAATAGTGGCAAACACCAGCAACAGGAATATTGCCGCGCTCAGAATTCGTTGCCACCATTCGTCGAACCAGAACAGTGAGCCAAACGCAGCGACAGAAAATATCCCGCCCAAAATCGCTTCCACAAGGTGCGACAATCCTTTACCGAGCTTACTGCCCCAAGACTTTAGATAGCTCATGATTCACACCTTCACAGAACATTTTCGATTTGCTGGTATAGGCAACAAAGGGTTCAAGATACTCCTCCGCCAGAAAGTAGATCATGTCCAAATTTCGCGGGGTGAGTTTGTGGTACGTCGAGGGGTACTTTTCGCGCAATCGGCGCGATGACAATGCGGCTTGTTCGATAATCCCTTGCAGGAGAATAATGTTCAACCCTGCAACGGTAATACCTTTAAAAACCCATCTGAAAAGCGTACTACTGATAACTTTTTTCAAAATATGATGCGTGATCTGTTGTACCAGAATGAACTGCGTCCCCATACGCCCCGCAACATAACCTTCAGCAAGGTTTAATTTCTGTCCTAATGCTGTTTGCGTTTGAACACCCATCCGTTGATAACAGTCACGAATTATGACGGTTATTAGCTCACGCAAAGGGGCCTCAATGCCATAACCAGCGCGAATAACCCTAATGAATCTTTCCGTTTCCAGTTCATTGCGGCGTTTAAATTCACTACTACCTAACCCGGCGCCCTGCCATGTGCGGCGAGCACTATACGCGATTCCTTTGGGTAAGGACTCAATGCCTTCAAGAATTCCCTGCGCTACAGCTTTAGCATCCATACAAAGCCTCTTATCAATCATGAGGCTGTACCATATACCATGTTTGCCCAAAAATTCAACACAACAAGCCCCCCTCCCATAACGTTTGAGAGCGCCGCTACCGCATCAAAGCCCAAAGCTGCCCCCTTTGGTCTTGGTATAGTGATAAATCGCGATGACAGGACGCTGGCGGCCATTTTGAAAGTGGTTCAACACGGCTTGCGCGCAATGCTATCCCCACCTCGCCTGCGCGCTTTATATGTCGCTTTTAATGCAGCTGCATGATCCAGCGCGATCCGCGCCAGTGCTGGCGCTGCGGGGATAAAACTCACACAGGATCATCATGCGAATTCATGCACCTAATACATGCATTGGGTATTTAGATTGGAGCTGGCAACATTGAAGCTGGCAACATTCCCTAGCAGCGCACAATGAAATCTGACAGTCCGCTCTGAGCGAGAAGCAGACATCACAACTCACAAGGATTAAACGCAGTTTGTTTTCCAAACATACGGTTGATAGGTGTTATAATCTGGCACTAACAGCATGATGCTTGGAAGTACATTTAAATGTAAAATGATAGTGCACTCTCAGTGAAACCACTGACTAACTTTGGGAACACAGTACTGAAGTCTAGTAAAAAGGAACTAGTATGTACAACAACCTCTATGCTCTCACAGAAAGCCTTTTTTGGGTTGATCGACTTTTAGATCAGGAATATGAAAATATCGGATTGAATGAATTGCTAATTGAGTTAGCTGAATATAATAAAAGAATAGATTCACTGATTATCGAACAAACAAATTCTGTACAAGAGTCTCGGCTAAATGTTTACATGGCGGGGAATCGTAATATTGAAAGATATAAGAGTGGATTATTTTCAATGGACAGAGTCATTCTTGATGACGTTCTGTATTCATTGAGCCTACGATACAGGGTGAATCTAGCAGAAAATGCACTTGAAAAATTTATTGTAAGCGATAGAAAAGATAAGGTTGAACATCTCAGGAAGGAAATTGCTAGATTTATCAGGTTTGCTAAAGATAACTTTGACCTTATCCGTGGAGAGTTTATCGTTTTTGTACGAAGCGAATCTTATAGTAATGATTCGGAGAGAGCCGATGGGATTTTTAGCGACAACTCTGATGCTAATTTTATATTTCGATATCTTCCCCCTAATGTTGCCCGTCTTTATGAAAATAGACTATCCGTAAAGAATATAGAACGCTTGGGCAATACAAATAAAATTCGGTTCTTAAACAAGAATGCTTTAGCGAATGAAATCATGTTGGAAATTAAAGGCTGCGAAAGTTCGTATACAAATGGATATATGTATCAACATATAAAAAATGCCATTGATAATGATGACGGCACCATGTCTATGGAGCTTGTCATGGGAAATCATAGCGGAAAAAAAAGTTATGAACGGTGGGTGCAGGGAGCAAAAAACCGTACAGTTCTCTTTCATTATAAAAACCTTATTACTGACCTTAACCAAGCGCATTCATGTAGAGCATCCCTTGGTGCATATTGCCCATTTCATGGAGAGATTCTTCGTAAACTTGATCAAAAGAATGAAGTTCAGAGGGTTAAACTCTCTATTGACGTTCCATTCTTAGAGGGACTGACTCCAAGCGAGCTCTACAAAATTAGAACTGACTACGAGCCGAGTTTTAATGCCTTCCGCTCTGTACTACGTGAAGCTGCGTATGACATAGAAGCAGAAAGTGATCCATATAAGAGACAACTGATAAATCAACATTTTGTCGAGCGCGTGTGGGATGAAGGATTGACAGATATTGAGCAAAAAATACAAGCCTATAAGCGGAAAAGTAATAAAGAACTTTTTCTTAACAGTGTGCCATCATTGATAGGTTTTATTGGTGCACCAAATCCAGTGTCGTTGGCTACAGGAGCTTTTACGATTCTAAAAGATGTTTTTAATAT
>NODE_118_length_3204_cov_1.441224
ATAATATACTAACCATTAATCACAATCAATAAGCCGATTTATTTATAAACCCTTTAAAGACCGTAAGAAAGATAATTCGGATATCGAACCAAACGCTCCAATTCCTAATATAATCGAGATCATATTCAACTCGACTTTGCATCTTGTCTAGAGTGTCCGTTTCACCTCGCCATCCATTTATCTGGGCCCAGCCAGTGATTCCTGGTTTAACTTTATGACGAAGCATATAGCCTTTAATTAGCTTTCTGTATTGCTCATTATGCGCGACAGCATGTGGGCGAGGTCCAACAATCGACATGTCCCCCATCAACACATTTATAAATTGCGGAAGTTCATCAAGCGATGTCCGACGTAAGAAAGCACCAACGGCAGTAACCCGGGCATCACCTTTTTTTGCCTGAACAACTTTATCTCCATTTTCCATAACGCTCATGGATCTAAACTTCCAAACCATTATAGATTTTCCATCCATGCCATAACGTCTCTGCTTGAAAATAATCGGGCCTGGAGACGTGAACTTAACAGACATCGCAATCAATAAAAGAACAGGGGAAATAAATATTAATATTGCAAGCGAAAGTATAATATCCTCTACACGCTTTATTATTTTATTGACACCGCTGATTGGTGTATCAAAAAGAGAAACTACAGAAACACCATTTATTTCTTCGCTACGCGACTGTAGAATATTAAAAGTAAAAACATCTGGTATAAGCATTACCGAGCAAGTTGTATCAGATAATTCAGCTACAGTATCCTTGATTAAACGTTCTTGCTCCATTGGCATCGCAATATAAATTCTATCAATCCGTCCATCTTTTGCGTCTCTGATAAGTTGCTCTAAATCACCACATTTTCCGACTTTCGTGTCGATAGAGTTACATGCGTCATCATATATTCCAAGGACTTTGAAGCCCATCCAATGAGCATCATTTAAAGTTTCGGCTAACTTGATACCAACAGGGAGCGAGCCCATGATCGCAACATTGCGGGTGTTAAACCCGAGATTTCGCATATAACCAAGCAATAAACGAATAATCGAGCGAGAAACTATCAAACCACAACATGCCAAGAGGTACCACTCAGCATATAGCGTTAAATCACTATAAAAACCATCGATAAAAGATATAAGACCAATAGTTAATAAAACACTTAAAGACCAGTTTTTTATGATGAGTTGGATCTCTAAGGTAACACGGACTCCACGCCACGAGCGGTAAAACTCGGTTATCCCACCTACCATTTGAAATATGACGATTGATATCAATACTACAATCCAGTACTCCATGGTAAATACATTGCCTGACAGCTTGCATGCCAAATAAAGACAGAAACTTATAATAGCAATGTCTGAAAACCGCTGTATCATTGAAGTTAGCGAAGCATTAGACTGTAGAGCACCACGACGAAAACCATTCATAGCTGTTTGCCTATTAACCAACATAGTATAACTCCTGCCCAGTACCTGCCAGATTAAAAATATAATTTTTATAAAACAGAAGAATACATTATATATCAGGAGAATCGCGTTCAACTCTCCTATTCCAGAAAAAATATCTTTGTTGCACTTTAAATATCATGCACCAAGATCAAGGTATAATTTTTTAGTTGCCTCAATCATCTTGTCCGCGGTAAATTTCTTACTGAACGTCTCTATTGCGGCATTCCCCATTCTCTGCCACTCCTCTCTTGATGTACTTTCGAGTATATGACATAGCTCCTCCGTTTGCTCAGGAGAAAATAGCCGGCCATTTATGCGATCTTCAACAACCTCCGGGAAAGAACTACAGTTACTCGCTAAAATAGGTAATCCATAGCTCATTGCTTCTAACGGAACCATTGCAAAACCTTCCCATCGACTTGGTATTAGCAATACATCAGCACGACAGAAATGTGGTGCCAATTGTTCAGCGGATAACCAGCCGGCATACGTCGTCTGCGGTAGATCTTGAATATTATCATTCTCATTTTCAAGCACAAAGTCGCCGACAACTGTCAAATGGAATGCTTTACCTTCTAATTGGTGCATAGCTTTGGATAAAATATCAAAACCTTTTTGGTAGTCGAAGCGGCCAACAAAAAGCAGCTGAATAAGCTCATTATCCTCAGGGGAATTGACTTTTTTGACGTAATTTTTATTACTCGGAACGCCATTATGAACGACGACCAATTTATTTTCATTAAGCCCTGCATCAACAGCCATTTTTTTTTCACAATGGCTGACACAAATAACAACATCAGTTATAGGAAGCAATGCTTTTTCGATGACGGTATATATACGTGATTTAAAACGAGATACAGTCATCATAAATGCGAAAGCATGCGGGCAATATATTACTTTTGGCCGATAAATTGGCCATAATAAAATTAATGACAATCGCCCTAAAGCACCAGCAAAACTACTATGTAAATGAACCACCTCTGGTCGATGCTTTAATACAACCCCCGTAAATATAAAGAAAAACTGTAGAAAACCTCGAATCCCACGCCCTAGTCGAGGAAAAGGTTTTATCGACCTCGAGTCGACACCATATAATTCTGAAACCTGATCGGCAGGAACTAAGCAACAGATTTTGTCCTGCCCTATATCAGCAATCTGACTTTTGGCTAACTGACGAAGGACCGTAGCCACTCCCCCTTTGATTGTTTCTGCCGCATGAAGAACTCTCATCAAAACTCCCAATAATATTTATTCTAAATATTGTGATATTATTTTATTAACTGCTTGTGCCGATTTCTCCCATGAGAAGCGACGTGTGTTTTCAAAACCCAGTCTTATGAGCTCCTCGCGGACTGTATCATTGCCAATGATAGTTTCCATTGCTTTAGCGATTTCATCAATTTTGTAAGGATCAAAATACAAAGCACTCGTCCCCAAAACCTCAGGAATCGACGCGGAGGAAGACGCTATAACTGGACACCCGCAAGATTGAGCCTCAAGAGGAGGGATCCCAAACCCTTCATAGAAAGATGGGAAAACAAATGCTGTTGCATTCTGGTATAATTTAACAAGTTCCAGATCATCGACGCGCCCCAAAAATTCTATATTTGAATTAGTATTCTCGGCATTCGCATACATCTGCTTATTGAAGTTATCAGCAGAACGACCAATAATCTTTAATTTAATTTCAATTTTATCGTCTAACATGGCAAAGGCTTTTAACATGCCATGAAAATTTTTATGGTAATTAGGGGAGGATACGG
>NODE_119_length_3195_cov_1.106589
GCCCTGCAGCAGCGGCCGGGTTTCATCGACCCATACCTGTTGCACTTTGCCCTGCCGGTGGGCGTGCAGCAGCACGCCGATGGCGGTGCCGACGCCGGCGGTGGCCAATCCGCCGGTATTGCAGTGGGTCAGCAGGCGGCTGCCGGGCTTGACCAGCCCAGCGCCGTGATCGGCGATGCGATCGCACAGCCGGCGATCTTCTTCCACCAGCCGCAGCGCTTCGTTCACCATCGCCGGCGCCCAGTCAGGCTCCGCCAGCGCCAGCTTCATGCGATCCAGATTATTCATCAGGTTGACCGCCGTCGGGCGAGCGGCGCGCAGCGTGTGCAGCGCCTGTTCCAGCTCGGCGCGCGGCAGACCGCGTTCCGCCAGCAGCGCCAACAGCAGGCTGGCGGACAGCCCGATCAGCGGCGCGCCGCGCACCCGCAGGCTGTGAATGTGCCCGACCAGTTCCTCCACGCTGTCGCAGGCGCGCCACCGCTTTTCCTGCGGCAGGGCTTGCTGATCGAGGATCCAAAGGCGGTTGTCCTGCAGGGTCAAGCTGGTGGTGTTAAGCGCTTGCATCGGCGGTTAATTCCTTGTTGCGTGGTTATTGCATCTGAAACGCTATTCTGCCAACATGACTTCCAGATGTATAGACGTCCAAATGCTTTTACGTCTAAATAAACAGAATCGCTGGGGTCAGTGAGAGAGAACAGAGGGGTTGGGGAATGTCGCTTTATCGTACGTTTACGGCTGCCGATGCCGTTGAATATGCCCGCCAATACGGGCAGGTGGCCGATCCGCAGGCGCTGGTGAGCGCCGACGAGATCGGTGACGGCAACCTGAACCTGGTGTTCAAGATCCGCGATCGCGAAGGCGTGAGCCGGGTGATCGTCAAACAGGCGCTGCCCTACGTGCGCTGCGTGGGCGAATCCTGGCCGCTGACGCTGGATCGGGCGCGCATCGAAGCGGAAACGCTGCGGGTTCACGGCGGTTTCTGCCCGCGGCATACGGTAAAAGTCTTGCATCACGATCCCGAATTGGCGGTGATGGTGCAGGAAGATCTCTCCGATCATCGCATCTGGCGCAGTGAGCTGGTACAGGGCAACTATCACCCGCTGGCGGCCGGGCAGTTGGCGGAATACCTGGCGCAGACGCTGTTTCACACCTCCGATTTTTATCAGTCGGCGCAGCAGAAGAAGGCGGAAGTCAGACGTTTCACTAACCCCGAACTGTGCCAGATCACCGAAGACCTGTTCTTTACCGATCCCTATATCGACCATGAGCGCAATCAGTTCGAGGTGGCGCTGTTGCCGCAGGTGCAGGCGCTGCGCGAGGATGCGCCGCTGAAGTTGGCGGTCGCCGGCCTGAAACATCGCTTCCTCACCAAGGCGGAGGCGCTGTTGCACGGCGATATTCACAGCGGTTCGATCTTCGTGGCGGAAGGCCGGTTGAAAGCGATCGACGCCGAATTCGGCTTCTACGGCCCGATCGGTTTCGATATCGGTACTGCGTTAGGCAACCTGCTGCTCAACTATTGCGGGCTGCCGGGGCTGTTCGGGCCGCGCGACGCCGCCGCCGGGCGCGAGCAGCGCTTGCAGGATGTGCGCGAGCTGTGGCTGATCTTCGCCGATCGCTTTTTGGCTTTGTGCCATCAGCAAAGCCGGGATGCGGCGCTGGCGACGCCGGGTTACGCCGAGCTGTTCCTGCAACAGGTCTGGACCGATGCGGTCGGGTACTGCGGCACCGAACTGATTCGGCGCACCATCGGCCTGGCGCACGTCGCCGATCTGGACAGCATCGCCGACGCCGATATGCGCCTCGACTGTCAGCGCCATGCGCTGGGATTGGGGCGCACGCTGATCGTCAATGCGCCGCAGATCGAGCATATTGACGCGCTGTTGGCGCGCATTCGTCAGCAGGGCTGAAAAGGCGGGTGCTCGTGGATCTTGCCTGACACCATCAGCCAACGGGCGGGGCGAACCCCGCCGTTGGGTTGCCTTACCGTTCGGATTCGTAAGCCAAAATGGCCGCAACCTCCGTATTGCCCGATCGGATCCGCAGCTCACACAGCGTGCTGCGAGTTATCCATGCCAGTGATATTACCGTGGCACAAATAACCACCAATTTTAACAGGCTCCGTTTGTTCGGCATCATGCCTTCTTCTCCTTGCCTCGCGGCGGGTAAGAGGCTAACTTAACGTTGTCTGGCGTTAGAGTTGGCCTCGGGTTGATGGATATCGACTCGGGGCTTTTCTCTTTGTACCTGTAACGCAGGCTCCAGATACAAAGATCCAGAGCACCCGCGCGCAGTATATTCATCCTCTCCGTTGTCCCGTTTCCTTTTCTCTGACTCAGTTTCATTTCTGCGCAGGATTGCGCAAAGGCGTTGCAACGGACTGAAAAGGGCAGCGCGGATGGCGACAAATGAAATAAAAAAAGCGGCTCCATACGATGGGAGCCGCTTTTTCAGCGAGGAGTAGCCTGGCGTCAGGCGTGTTTCTTCGCCGCCTGCAGGTACAGCATCTCCAGGCCCAGGGTCGCCGCGGCCAGCGCGGTGATCTCGGACTGGTCATAAGCCGGCGCCACCTCCACCACGTCCATGCCGACGATGTTCAGCGACTGCATGCCGCGCACCAGCTTCAGCGCGCGATCGGAGGTCAGGCCGCCGATCACCGGCGTGCCGGTGCCCGGTGCGAACGCCGGATCCAGGCAGTCGATGTCGAAGGTCAGATACACCGGCATATCGCCGACGATGCCCTTGATCTGGGTCAGCAGGTCGTCCACGCTGCGATCGTTCACCTGCGCGGCGTCCAGCACGGTAAAACCGTTGTCATGATCGAACTCGGTACGGATGCCGATCTGCACCGAGTGGTGCGGATCGATCAAGCCTTCGTTCGGGGCATGGTAGAACATGGTGCCGTGGTCGAACTTGCTGCCGTTGGCGTAGGTATCGGTGTGGGCGTCGAAGTGCACCAGCGCCAGCTTGCCGAAATGCTTGGCGTGCGCGCGCAGCAGCGGCAGAGTCACGAAGTGGTCGCCGCCGAACGAGAGCATGCGCTTACCGGCCTTCAGCAGTTTCTCCGCGTGCGCCTGCAGCTTGTCGCTCATGTCCTGCGCGTCGCCGAAGTTGAACACGATGTCGCCGCAGTCAACCACGTTCAGACGATCGCGCAGATCGAAGCTCCACGGCCAGCGGTTGCCTTCCCAGGCC
>NODE_120_length_3159_cov_0.893464
CTGCTCGGCTGTGAAATCAGCCGGCTAACCGGCACATCCAGCGCCATCGCCAGCGCCCATAGCGTTTCCAGGCTGGGATTGCCGCTGCCGGCTTCCAACTGCGACAGCGTGGACTTGGCGATGCCCGCGCGCTTCGCCAGTTCGGTGACGGACAGGTTCACTCGCTCCCGCTCGCGGCGGATCGCCGCCGACAAGAGGCCGATCGGCGTGATGTTCTGCATTAGGCTATCGCTCATTGTTCGCTATACCATCCATTTGTTCGACTTGACGAACACTCGTATTCATGTTCATCATAATGTTCGATTGTTCATTTTAATGATTGCACCGCTTTGCCGCAAGTGCGGGCAGGCAACGAGGGAAACCACATGAAAACGAAAACGCGCGGCGCAGTGCAAATGATCCTCGCCATGACCATCTCCGGCACCGTGGGGTGGCCGGTGCTCGTTTTAGGGCAGCCGCCCGCGACGGTGGTGTTTTGGCGCTGCGCGTTCGGCGCGCTGGCCATGCTGGCGACCTGCGCCGCACTCGGTCAGCTGAAATCAGGCGCGATCAACCGGCGCCAGCTGAGCTTCGCCATTCTGGGGGGAATCGCCCTGGTGCTCAACTGGACGCTGCTGTTTGCCGCCTATGCGCATGCCTCGATCGCGGTCGCCACCGTTACCTACCACGTTCAGCCGTTCATGTTGGTGGCGCTGGGGGCGCTGCTGTTCGGCGAAAAGCTGACGGCTAATCGGCTGGGCTGGCTTCTGCTGGCGTTCGCGGGAATGGTGTTGATCGTCACCGGCCGGCAAAACGGCGGCGGCGGCGATGACTATCTGCTCGGCGTGGCGCTGGCGCTGGGCGCGGCCCTGATGTACGCCATTGCGGCGGCGATCGTCAAACAGCTGGCCGCGCTGCCGCCGCAGCTGATCGTGTTGATTCAGCTGACCGTCGGCGCGCTGGTGATGGCGCCGTTCGCCGGCCTGGCCACGCCGCCTGCGGCCCCGATCGACTGGCTGCTGCTGGCGACCCTCGGCCTGGTGCATACCGGCTTGATGTCCACGCTGCTGTACGGCGCCATTCAGAAGATCCCCACCTCTCTGGTCGGCGCCCTGTCGTTCATCTACCCGGCGGTGGCGATCGTGGTGGACTGGGCGGCGTTCGGCCACCGCCTCAGTCTGTTACAGCTGCTGGGCACGCTGGCGATCCTGGGCGCCGCGGCGGGTATGAACTTCGGCTGGCGGCTCTCGCCGGTCGCCCGGCGGGCTGATACAACCGGTTAATCCCGTCCGGCGGGCAAGCTATGCACAATAAGGCATTCGTCTTGCGCCCGGCGCGGTGTTATTTATTTACACCGTGTAGGGTAGAAGGAGTTGGCCATGTGGCATCACCGCCTGCAACGGCGCATCCGTTTCAGCTACTGGAACGAACTGTGCATCGCAAAAAATAAGGGAAGGCGCAAGCCTTCCCTTTTGTCATTCACCGCCCAGCTCAGAAGCGATCGGTTTTCACCACCTCGTCGAACGGCAGTTTGCCGATGCGCGGATAAGGCTGCCCCGCCGCCTTGCCGATGGCGACCATCAGCGCGATCTGATAGTGCGCCGGTTTGTTGATGATCTCGCTCACGGCGTCGAAATCAAACCCGTCCATCGGGCAAGAGTCGTAGCCCTGCGCCTTGGCCGCCAGCATCAGCGTCTGGGCGAAGATACCGCTGCTGCGCATCACTTCGTCGCGCTGCACCTGCGGCTTACCGCGATAATACTGATCGACGGCCGGGATCATGAACTGCTGTACCGGCTCCGCCGCCTCGGCCCAGACGTTTTTTACCTGTGACTCCCAGCTCGACAGATCGCCGCACAGCACGACCAGCATCGGCGCATCGGTGACCTGTGCCTGCCCCCACGCCGCTTCGCGAATTTTCTCGCGCTGGGCGCGATCTTCGATCAGCAGCGGGCGCCAGTGCTGCAGGTTAAAAGCGCTGGGTGCGCCCTGCAGCGCGATAGTCAGCAACGCTTTTTTCTCTTCGAGCGTCATCACGTGCTGCGCATCAAACTGTTTGGTGGCGCGGCGCTGGCGGATTGCGTCTAACGTATTCATTTTACTGCCCCTGTCCATGTGAAAGATCCTATTGTCGCCAACGCGACGCGGCTGTCCAGCCCCCGACGGCTATTTCTGCGCGGTTTCGGCGCGCAAACGGCTGACCTGCGCGGTCAGATCGGGCCACGGCGCCTGACCGGCGTAGTGCTGCCGCAGATAGTTGAGTAGGATGGCGATCTGCGCGTCATCCAGGTTATGGCGGAAGCCCGGCATATAGCCCAGTTCGGCGTTCGCCGGCCGCTGTATGCCATCCAGCACCACGCGAATGGCGTTGTCCGGCGCCTCGGCGAACAGGTTGGTGTTCAGCGCCAGAGAAGGCCGCACCCCCGCCATCTGCGCGCCCTTTTCCTGCGCATGACAAGCCATGCAGGCGCCGGAAAACAGCCGCGCGCCTTTCGAGCTCAGGGGCTCGACCTGCCGCTCCGCCTTAGCGTTCAACGTGGCCGCCGTCGCGCCCGCCGCCGTTTCAGGATGATAGCTGCGCAGATAGACGGCGATCGCCTGCAGATCCGCCTGCGGCAAGCGGGACAACCCTTCTTCGATCACCGGCGCCATCGGGCCGGCGGCCACGCCGTGGTTGGCCGAGTAGCCGGTACGCATGAAATCGACCAGATCCTGCTGCGTCCAATCGAGCGGCGCGGGCGAGCGGCCGGTCAACGCCGGCGCCGTCCAGCCTTCCGCCACGCCGCCGGCCAGGTGGTCGCTACCGGTTTTCTCGCCGAACAACACGTTGCGCGGCGAGTGGCAGGCGCTGCAGTGCCCCAGCCCTTCGGCCAGATAAGCGCCGCGGTTCCAGGCGGCGCTTTGGGCCGGGTTTTCCTGCATCGCGCCCGGCGTCAGGAACAGCAGGTTCCAGGCGAAGATGCCCTGGCGGATATTGAACGGAAAGTGCAGGTCGGTGGCCGGCGGTCGATAGTTGACCGGCGGTTGCGACATCAGGTAGGCGTACAGCGCCTGCAGATCGTCGTCACTCGTGCGGGTAAAGGCGGTATAGGGAAACGCCGGATAAAGATAGCGGCCCTGGCGATCGACGCCGTGGCGCATGGCGCGTTCAAACGCCGCGTAGCTCCAGCTGCCGATGCC
>NODE_121_length_3130_cov_1.020785
AGGTAATGATATGTGGATTCTGCCGTCCAGGCCTGATTTATGGGCTTTCTCCTGCAGCCAATCATGCCAGCGCCGGCTGCTCATGCCGTTGAACTAATTCGTTTTTCAACCGGCCATAAGCCGCCGGGTTTTGCCGGCGGTCTTCTGCTGCCTGGTGTTTGGGTTGCTCAGCAATACCATGATGCTTGCGCAGATAATCTCTGAACGCCAACTGTCTGATCGCCTGTTCACTTGCTGCAGCAACGCCTGCCGGTAATGCCGTTCTCGCCACGCGGCGTAGGTCTCATGTCATGCATCTTGTCATTCACACCATCCAACGCCGCCAGCCTTTCAATCTTCAGCAAGATATCAATCGTTGGTTTGGCACTGCTGTACTGCCGATATGATGAATTGCCGTTAATACGCCAGCCAATATCTCGCGTAGTTTCAGCGCTGCATCTTTATAACGCGGATCATAAGGCTCGACCGTGATGATGCGCTCTGTCATTTTCCGCTCCAATAATGATGACCGGACATGATTTCAATGGCGCATCTCCGCCGATAAGGAGTAAAAATCCCCTGCTTTTTTGATCGCGCTACGTGAAATCTGGCAAAACGTGGCTACTACGATACTGCAGATTTCTCCAAAACGCGTCATTTCAACGGGTACTATTTGTACGCTAAATGCGCATTGGCGTCCGTTTTCATCGTTTTCGGCGCCCACCACGGCGTTGGCTATACTGAATGGGGACACATTCCAGGAGCCTCCCCATGTTTGACCATGTGAAATTTGGCGTCAGCGACTTTGCCCTTAGTAAAGCGTTTTTCCTCAATGCACTCGCGCCGCTGGGCGTAAAGATCGTTGCCGAAGGCGAACCCGGCTATGGCGTCGAACTTTGTCACGATCGGGGTAACGTGTCATTGTGCCTGTTTCAAACCGATGAAAAACCGGCGCATCTGCACCTGGCATTTGCCGCAAGCAGCCGTGAACAGGTCGATGCGTTCTACCACGCCGCGCTAAATGCCGGTGGCAAAGACAATGGCGCGCCCGGTTTACGGCCCAATTACCATGCCCACTACTATGCGGCATTTGTGATCGGCCCGGATGGCCACAATATCGAAGCGGTGTGCCATAACCCGATGAGCTAGTAATTTTGCAGCTAAAACAGCATGTTAATCACGAGTCGCTGTACTCTATTTAACATAACGCAATTGTGACGTGGTCACTTAACGTTACCCCGTCACGTCAATCCACTCTGCTCCGGTGATGCTGGCCAGGCGTTGTGGCGCAATTCTCACGCCTGAGTTATCGCTGCCGCCTGCCGGAAGCACTTCACCGTAGCGGCACAGGCTGCGATCGCAGTAAATTCTTACCGCTGCCGGTGCGGCAAAGGGGCAAACGCCGCCCGGTGGATAGCCGGTCAGCGCCTCCACCTCCTCCGCCGGCAGCATGCGCGCCTTTACGCCGAAGAATTGTTTGTACTTCTTGTTATCGATTCTGGCGGTTCCCGCCATCACCAACAGTACTACGCCGTCGTTCACGCGAAACGACAGCGTCTTGGCGATCTGCCCGCTCTCCACGCCAAAGGCTTCCGCCGCCAGCGCCACCGTAGCGGTATTCTTTGCCAGCACCGTCACCGCCGTTTCCGGCGCGTGCTCGGCCAGAAATCGCTGAACGCGCTCTATACTCATGCCCATCCTCCCGATGTTGTAAGCCATTGATAATGCCGCAGTGAGGGTTTCGGTTTTAACATCGCATGCTAAAAATGAGAATCAAAATTGTTCAAATCGGTGAATCTGAACAAAGCTTTAAGGGGCCAACGCCCTTTTTACCTATCATTTTTCATGGAGATACCTGCATGACCACGGAAACGACAGCAAGGCCTTCAGCGGTCGCGGTGGCCGTCTATGAATGGCTCAATCCGATACCCTACGGATTTTTCACCGCTGCGCTGATTTTCGACATTATCTATGCCTGCACGGCGAATATTCAGTGGGTCAACGGTGCCAGCTGGCTGATCGCCATCGGCCTGATTTTTGCCATTATTCCCCGTCTGATTAACCTGGTGCAGGTGTGGTTCGGCAGCGGCCGGCTGCAGGGGCCATCGGTCAAGCTCCATTTCTGGCTGAACTTGCTGGCCATCGTTCTCGCCATCATCAACGCTTTCGTGCATAGCCGGGATGCGTATGCCGTGGTGCCGCAAGGTCTGGTGCTGTCTGCGATCGTGGTCGCGCTGCTGAGCCTCGCCAACATTCTGCTGGCCGTGGGTGCCCGCGCAAAATAATAAGGAGGTTTTCATGAAGCTATCATCCATCGCGATTGCGCTTTCGGCCGTGTTGGCGCTGGCCGGCTGCGATAACAGCGCCGTCATTTCACCGGAACAACAAATGGGGCCGGATCCGACGTTGCCGGCGGCGCAAGACTTCCTGATGCCGCCGATGCAGGTGCCAAAGGGCGTCGGCTGGCAGCAAAATCAGATGCCGAAAGTGGCCGAAGGCTTGAAAATCGATAAGGTGGCGGACGGTTTGCTGCACCCGCGCCAGCTGCTTACCCTGCCCAACGGCGATGTTTTGGTGGTGGAAGCCAACGGGCCGGGCACCGAAGCGGTGAGCACGCCCAAGCAGCTGATCGCCGGTTTGGTGAAGGGCCAGTCCGGTAAAGGCGGCAAAGGGGGCAACCGGATTACCCTGCTGCGCCCAGCCGCCGATGGCAGCTGGGAAAAGCATGTCTTCCTCGAAGGGCTCGATTCGCCGTTCGGCGTCCAGCTGATTGGCAACACCCTGTATGTGGCCAACACCGGCAACATCATGCAGTACGCCTATCAGCCGGGCGAAACGCGCATCAGCGATGCGGGTAAAGAGCTGGCCGATCTGCCGGACACCATCAATCATCATTGGACCAAGGCCCTGCTGGCCAGCCCGGACGGTAAAAAGCTGTATGTCGGCGTCGGTTCAAACAGCAATATCACCGAAAACGGCCTGGCCGTAGAGTACCGCCGCGCCGCCGTGCTGGAAGTGGACACCGCCTCCGGTGCCAGCCGCATCTTCGCCAGCGGCCTGCGCAATCCGACCGGGCTGCAGTGGGAACCGCACAGCGGCAAGCTATGGGCCATCGTCAACGAGCGTGACGAGATCGGCGCCGATCTGGTGC
>NODE_122_length_3126_cov_1.201189
GACCGGGGGCGACATTCACCTCGCGGATCTTCCTGCCGTTCTGGCTGATCACCACCCGCGCCGCGGTGGCCGCGGTGCCGCGCACCTGCGGCGCATAGCCGGTGCTCACCACCAGCTGCAGCGGCTTGCCGTGCAGTTTGGTGCCCTCGCTGCCGTAGGCGAAACCATAAGTTAATACCGCGTCCTGCCATTCGCGCAGGATCGCCGGCGAGCTGTACCAGAAAAACGGAAACATCATCACCACCGCATCGTGGCTTTCCAGCAGCTCCTGTTCGCGCGCCACGTCGATGCGGTAATCCGGGTAAGCGCGGATCAGTTCGTGCACGGTCACGTTAGGCAGCGGGCGCACGGCCTCGATCAGCGCCTGGTTGATGCGCGACTCGTCGGGAGTGCGGTGGGCGGTTAACACTAAAATGCGTGACATAAAGGATTCCTTGAACGTAAAGAAGATGAGGCATTTTTCCATTTCTGCCGCTTCGGGTGTAGGCTGTTCAAGGTCACTTCAATTTCAACCGAAAGTATCAACCACTATGTCGCTGCCCTTTGACGTGCACCGCCTGCTGCCGGCCTTCCTCGCCGCCGCGCAGGCGCAAAATTTCTCCGCCGCCGCCCGCCAACTGGGCGTCACGCCGGCGGCGGTCAGCAAAAATATCCGCGCGCTGGAAGATAAGCTGGCGCTGCGGCTGTTTCAGCGCAATACCCACAACGTGCTGCTGACCGACGAGGGCAAAGCGCTGCTGGCGCAGGTGGCGCCGCTGTGGCAGGCGTTGGCGGCGACGCTGGAAAGCGCCGGCGGCGAGCGGCAGGCGCCGGCCGGGGTGGTGCGCGTCACGATGATCCCCGGCTTCGGCCGCCAGATGCTGATGCCGTTGATCCCGCAATTTCTGGCGCGCTACCCGCAGATCGATCTCGATCTGTCGCTGGACGCCCGGGTGGTGAATCTGGTGGGCGAAGGCTTCGACGTCGGCATCGGCAGCCGGGTCGATCCCGACAGCCGGCTGGTGGCGCGCCCGCTCTACCCGATGCATATGGCGCTGGCGGCGTCGCCCGACTATCTGGCGCGGCGCGGTGAACCGCAAACGCCGCACGACCTGCTGCGGCACGACTGCCTGCTGCACCGCAACCCCAGCAACGGCCGCCACGTCAAATGGCAGCTGCGCCATCAGGGCGAAACGCTGGCGCTGGATCTGAGCGGCCGATTGGTGGTGAGCCGCCCGGAAATGTTGCTGGATGCGGCGCTGGCCGGGCTCGGCATCGTCAACCTGGCGCGCTGGTACCTCGAAAAGCACTTTGAGCAGGGCACGCTGCGGCCAGTGCTGGCGGAGTGCTGGCCGCGCCCGGTGCAGCTGTGGCTCTATTACGCCTCGGCGGATCTACCGCCGCGGGTGCGCGTCTGGGTCGACTTTCTGCTGGAACATTTTCGCGATCGGCCAGTGAGCGATTGACGACTGTTCAGCTTGCGCACGCTCTTCCGTTTTCCTTGTTCTACATCAAAAGAATCTCGCCAATATCTATATATAGTGCATTAAGAATTGCGAACACCTATATATAGTAGTTATCCACAAAATCATCCACACGCCGCCACAGCCCTTGCGCGCTGCGGCTTTGCCCTGTGGATAAGCGAAATTTGACGGTTGCTCGCCACGCCAGGCGGGTATGAACGCTCCCTCGGGGAACAAGGAGTACAACGTGAAACCAGTAGTGATTAAGCGGGACGGTTGCCAGGTACCTTTTGACGAAGCGCGCATCGCGCAGGCCATCGAGCGCGCCGCGCTGGCGGTGGGCGTAGTCGACGCCGACTACTGCGCCACCGTCGCCCGCGTGGTCGCTCAGCGCATGGAGCAGCAGCCGCGCGTCGATATCCACGAGATCCAGCAGGCGGTGGAAAACCATCTGATGGCCGGCGAATACAAACAGCTGGCGCGCGCCTATATCGAATACCGCCACGATCGCGACGTGGCGCGCGAGCTGCGCGGCCGCCTGAACCAGGAGATTCGCGGCCTGGTCGAGCAGAGCAACCGCGCGCTGCTGAACGAAAACGCCAACAAGGACAGCAAGGTGATCCGCACCCAGCGCGACCTGCTGGCGGGCATCGTCGCCAAACACTACGCCAAGCAGCACATCCTGCCGCGCGACGTGGTGCTGGCCCATGAACGCGGCGAAATTCACTACCACGATCTCGACTACTCGCCGTTCTTCCCGATGTTCAACTGCATGCTGATCGATCTGAAAGGCATGCTGACCAACGGCTTCAAGATGGGCAACGCCGAGATCGAGCCGCCGAAGTCGATCTCCACCGCCACCGCCGTGACCGCGCAGATCATCGCCCAGGTCGCCAGCCATATCTATGGCGGCACCACCATCAACCGCATCGATGAAATTCTGGCGCCGTTCGTCGACGAGAGCTTCCGCAAACACCTGCTGGTGGCGGAAGCGTGGCAGATCCCGGACGCCAAAGGCTATGCTATGGCGCGCACCGAGAAAGAGTGTTACGACGCATTCCAGTCGCTGAAGTACGAGGTCAACACCCTGCACACCGCCAACGGCCAGACGCCGTTCGTCACCTTCGGCTTCGGCCTTGGCACCAGCTGGGAATCGCGCCTGATCCAGCGCTCAATCCTGAAAAACCGCATCGCCGGGCTGGGCAAAAACCGCAAGACCGCCGTGTTCCCCAAACTGGTGTTCGCCATCCGCGACGGCCTCAACCACCAGTACGGCGATCCGAACTACGACATCAAGCAGCTGGCGCTGGAGTGCGCCAGCAAGCGCATGTACCCGGACATCCTCAACTACGATCAGGTGGTGAAGGTCACCGGCTCGTTCAAAACGCCGATGGGCTGCCGCAGCTTCCTCGGCACCTACGAGCAGGATGGCGAGCTGGTGCACGACGGCCGCAACAACATCGGCGTCATCAGCCTCAACCTGCCGCGCATCGCGCTGGAGGCGATGGGCGATGAGTCGCGCTTCTGGGCGCTGCTGGATCAGCGCCTGCAGCTGGCGAAAAAGGCCCTGATGACGCGCATTGCCCGGCTGGAAGGCATCAAGGCGCGGGTGGCGCCAATCTTGTACATGGAAGGCGCCTGCGGCGTGCGGCTCAAGGCCGACGACAATATCGCCGATATCTTC
>NODE_123_length_3096_cov_1.002669
CGTAAGACCGTTAATAACCCTACGTTCTTTATAGAAATAAATTATGCATTCTTATGGATAAAGGTTTGAATAAACGGCCTTTGGTCATTGATTATCACCCGCCAAGCTCCTAGAATTCGCGCGTAAAAATACAACTGGGATCGGGTTTCATGTCGTCGCTGTGGGTTGCAACGCAATACTGTTATTTTATCGGCCTGTTAGTTTCTATGATTTTCACCTACCTGGTTAGCCGGGACACCGTCAAAATTCGCTGTATCAGCGCGCTGACCATCGGGTTAACCTGGCCGTTAAGCCTGCCGGTGGTGTTGCTGTTTTCGCTGTTCTGACGCCCCCAATACCTCGCGTGGGTTTTTAAACAGGCATGCTAATGAAAAGAGGCCGACCACCGGCGCAGTGGATTTTTGGCGCGGGATAAAAAAACGCCAGCACAAGGCTGGCATGAAAATTGGAAGCAATGTGAGCAATGTCGTGCCGGATCGGGGGGCACAGAAGGAGACAACCCTTTTCCCCTCACCGGCGATTCAAATGATAATACGTCTCATTATTGAATGTAAAGTCATTTCCCTGCGTAACTCTTCCCCCCCTGGAAAAATATCAGCCGCGCGGCGCACGCCAGCGTTGATACAGCCGCCCTGCGCCCCACACCAGCAGCCAGAGAAAAATATTCAACCCCAACCATAACATCAGCAAGTAGAAGAACGTCTGATAACCGGGTATGCCCCGATCGGCTGAAAACGGGTTAAAGTGGAAAAATTTAACGATCGCAAACGGGTTAAGATTGAAACGGTCAAACACGGCCGCCGTCAACAACGGCGGCAACAACGTATAAAACGCCAGGCTGAACAGCAGCAGGATTTTTGTGCCCGAGGTGTTTTTATAATCTTTCATATCAATGTATTACGTCTTCCATTGTGGTGCGAACACCGCCAGGCGTTCACACGCCAATCGACCCCGCAAGCGCAAAAGAGTTCCAGGCAAACGCGGAAATAAAGCCGATCCGGCGTTTAATTGTCATTTAGCGCTCGGGTGATATATACCCTGTGGATTTTAAATTACGATGTCGCCGCGCCGCCTTCAACCGCAGCGTTCGCATGGCATCATCAGGAGGCATTAATGAAACCGGACGCACTCTCTCTGCCGCCGAACCCGAAAAAGCTCAAGGTCATCTACGGCTGGTATATTTACGTGATCTATAGCCTGCTGGTTTTCAACATTTACATGGCGGTCTACAACGTCTGCGTTCGGCATCCGATCGAGGCCCCGCTGCTGTCGCTGTTTCACAGCCTGTTCCTCGCGCTGATGCTGCAGCAGGTGCTCAAGAAGAACGTCGTTTTCGCCTGGGTCTTGCTCAGCTATTTTATTCTGATGCGCCTGTATTACGCCAATGTGCTGCATGTTGAGTTCACGCTGGTGAGCCGTGGCCTGGTGCTGCTGATTCTGACGCTGCTGCTTACCGGCGCCGTGGCCGTCGGGCAACTGGCCACGCCACCGCAGCGACATGACTGGCTGGCGCGGCTGGGCTGGCGGCAATGGGGAGCGCTCACAGCGCTGGCGGCTATCCTGACGCCGCTGATTACCACCGACTATCTGGGATAAACAGGGGGCTATTAGGGGATGTGCGGTTCGGAAATGTCTACGATACGGCAGATTTTAGTGTAGTTACCCGCCTTCTCACAGATCTTGTCCGTGACGAACATGCCAAGGTAGCCCAGCAGCAGCAAGTAGCCGACCATGCACAGAATAAAGATAAGCGTTCTCACCGATAGCGACCAACCTGACAAGAGTATCCCGAATATCATAACCTGAACGCGGCGCTTTAAAAGGATTTCATGCGCACACAGCCCTCATCGGCGCACGTTCTGTAGTAACATTAAGCCACCACGCAACCGCCGGATACGCCGATGCACCATCTGATGTTAGACATTGAAACCCTGGATATAAAACCCAGCGCCGTCATTCTGGTGGTGGCGGCGGTGTTTTTCGATCCCCGAACCGGGGAGCTGGGCGCCGAATTCGAAGCCGCCATCAGCAGCCAGAAAGACCAGCCGGGCCGTACCATCAGCCTGGACACGGTCGCCTGGTGGGCGAAACAGTCCGATGAGGCCCGCAAACAGGCCTTCAGCGGCACCGAGAGCCTGAAACGCGTGCTGAGCAGCCTCAGCCGCTTTATCCATATGAACAGCACCGACACGGTGAAAGTCTGGGGCAATGGCAAAGAGTTCGACTGCGCGATCCTCGAACACGCCTTCCAGCAATTGGAAATGCCCTGCCCGTGGAAATTCTGGGATACCCAGGACGTGCGCACGGTGATCACGCTGGCGGAACTGCACGGCTTTAACCCGAAAAAAGCCCGCCCGTTCGAAGGTATGCCGCATCGCGCGCTGGATGATGCTCGCCACCAGGCCCGTTATGTGGCCGATACCGTCTCGGCGCTCTATTACCGCCAAGGGGCGCAGCGCTGACCCGCTTTGCCCCTTTTCATTTGCCGCCAGAGTCTCTACTCTAGCCCTCTTTGTCACTTGGACGTGCCTTTCCTGTTATGCAAAAGTTTCTGTTTATGCTTCTCAGCCTGGTGCTGCTCGGCCCATTAGGCATCGATCTTTACCTGCCGACCATTCCCGCCATTGCCGTCGGCCTGGGCAGCAGCGAAGCGCTGATCCAATCCACCATTTCACTGTTTATTCTGGTGCTTGGCCTCGGCCAGGTCATCGCCGGGCCGCTGGTGGATAACTATGGCCGCAAGCCGGTGGCGCTGGCCGGCATTATCCTCTACATGATCGGCGCCGCGATGGCGGCGCTGGCCACCAGCCCGACGATTTTCATCGCTTCGCGTCTGCTGCAAGGGGTGGCGGTTTGCTGCACCGCCGTCGTCGCCTTCAGCGGCGTGCGCGATCGCCTGAATGGCGACGATGCCGCCCGCGCTTTCGGCTTTCTCAACGGCACGCTGAACATCATCCCGGCGCTGGCGCCGCTGCTCGGCGGCCTGCTCGCCGAAGCCTTCGGCTGGCGCGCCCCCTTCTGGTTCCTGGTCGGCTACGCGCTGCTGGTGTTGGTGCTGATCGCGCTGCGCCTGCCGGAAACTCGCCCTGCCGACTC
>NODE_124_length_3082_cov_1.070064
GATCGCGGCTGTCCGGCGCCAGGCTGCAGGGAGAGCTCAGCAGAGCGCCCTGAAAACCGACGGTGCCGCTGGTGCCCTGAACCTCTCCCGGCGGAGAGGCCATCGCGGCGCCGTTGCCGAGCAGCAAGGCGCCGATCAGCAGAGGCCGCAGGCGGCCGGTGAAGTCAGCCATGGCGTATCTCCTTATTTTTTTCCGGGTGCGGCGGTGCAGAGGCTAGCGCTGCAGGTGAAGCGCAGCTCGGGGTGGCCGCCGAAATCATTGATATAGGTGACGACGAAGGCGTCGAACCCATGGTCGCGCAAACGCACTTTTTCGCTGGATTTGGGGGACAGCATCACCGGCTGAAAATCGCCGATCGCGCCACCGCCTTGTTTCTGCGTCTGACGGGCGATGCCGGTCAGCGTGATGTGGAACGGCGTCGGATTTTCGATGGTGAAACCGTCGGCGGTTTTGTGGAACACCAGCTGTTCCTGCCATATCTCACCCTGCGGCGCGACGATGGCCTTCGGGCGGAAGAACAGTTTGATCTGCGTTTGCAGCGCCAGCTGCATCACGTTGGCTTTGCTGCTTTTGGGCGGAATTTCACGCAAATTGAAATAAAACACCGATTCGCGATCTTGCGGCAATAGCTCGGCTTCCGGCGTTTTGGTAATGCGCACGACGCTGCGTTCTCCGGCTTCCACCCGTTGCAACGGCGGCAATACCACCAGCGGCGAAACGATCTTTTGATGTTGCGCATTCTCGATCCAGGCCTGAGCAAGGAAAGGCAACTCTTTGTTCTCATTGGTTATGTTAAGGCTGATCGATTTGGCGTCGCTCACATAGATGGCGCGCGTGCGATCCAACGCGATCGCCGCGTCGGCCGTCGAAGCCAGCGTCATCAACGCCAGGCTGCCCGCGGTTACTGCTATCGAATGTTTGTTCATGTTATGCGTCTACTCTCAATGTGTTGCGGATTACGGTTTGGCGCACGGCAACAGCAGCCGGTCCAGCGGTTTGGCGGCGCCTGGGATGGCGATGCGGCACTGACGGCGGCCTTCCCAGGCGACGTCCAACCGCTCTTCCGGTTGGACGCCGGTCAGATACACCGAGCCGCCGTCGTTCACCACCGCGATCTCCCGTCCGGTTGCACTCAGCACCGTGGCGCCGAACGGCGGTTCGCTGCCGTCCGCCAGTTTGATGGTGGCTAACAGCTTGCTGCCTTTCACCACCTCGAAGTGGCGATAACCGATGGCGCCTTCCGTCAGCGTGCCTTGCACCACCGCGCGCGTGGCTTCAACGTCGTCCGCCAACTTGTTGACGTCGATGCGCGTATCGGTGTTGTAGTAGCTGGTGATGTCCGAGATCACCGCCAATCCGAAGCGGTTGCTGTAAGCGCGGCCGTTGTTGATCGGCACGCCGGCGACGCCGTTGGTATCCAGCATCATGCGGCTGCCGCCGTTGCCGGCGTTCTGGTGCGCGGCGACGCCGTGCCGGGTAGCGGTCAGGCCGCCGCGGAAAGTTCCGCCTATCGAGGAGTAACTGCCCTGCTGATAAGACGCGTTGGCGTTGAGCGTGCCGAACGACGCGTTATGGGTGTAGTAACCGCTCGCCGTCGGTTTGCCGGACTGGGTGACGCCGCTGCCGACCTGCCAGGTATTATTGATGTCGCTGTTGTCGGTGTAGGTCGCCGTTTGGGTCACGTCGCGGTTATTGACCTGCAGCGCGTAGCCCAGACGGTTGTGCTCGCCGATAGGCACGGTGAAATTGAGCATCGCGCTATCGTCGGTGCGGCCCCGATAGTGAGTGCGATAGGCCGCCAACGAGGCGGTGATGTTGCTGATCCCGCCGAAGTCGAACAGCTTGCTGGTCGACATGCCGTAGCGGTTTTGCGCGCCTGCGTCCCAGTAAGTCTGGTGTGAGTAGGTCAGATAAGCGGTGATCGCCTGAGCGCTGTCCTCCGCCATAAAGGTTTTGCTGGCGGTGACGGTATACAACTCTTTTTGTCGGCCGCTGTAGCGATCGTCAATGTCGCCGTAGCGCGCCTGCAGGTACTGCGACATGGTCATAAATTTGCGCTGCGAAAAGCGGTAGCCGGCAAAGGTGATTTGGCCGTTGAGCTCGTCGAAACGTTTGGCGTAGTTGACCTTGAATGACATGCCTTTGGCGCTGGGTTCATCGGGCAGGCGCGCGATCGACTGCGTGGCGTCCACCGACAGGGCGCCGAACAGGTTCAGGTCGCGCCCCAGGCCGAGAGCCCAGGCGTTGTAATCGCCGCCGAGCAGCGCGCCGCCGTACAGCGACCAGGCGTTGCTCAAGCCCCAGGAGAAATCGCTGGCGGAGAACACCGGCCCTTGCGTGCGGTGATCGTAGGCAGACGGCTTGCCCAGCGCCACGTTATAGCGCACGTAGCCGGGGCGGGTCAGATAAGGAATGCTGGCGGTATCTACCTGAAAAGTGGAAACACTGCCGTCTTGTTCTTCCACTTTCACATCCAGTTTGCCGCGTACCGAGCTGCTGAGATCCTGAATGGCGAACGGCCCGGCGGGCACCGTGGTTTGATACAGCGTGCGGCCTTCCTGAGAGACGGTGATCCGCGCGTTGCTTTTGGCGATGCCGCGTACTTCAGGCGCGTAACCCTGCAGGTTGGGCGGCAGCATGCGCTCGTCGCTGGCGAGGTTGAGGCCGGTAAAACGGTAGGCGTCGAACACCGGCGAATTCAGGTAGGTTTCACCCAGCGTCAGCCTGGCGGCCTGCATCGGCAGCGCGCGGTATGCGTAGATCTGATTCCAGTCGAAATTGCTGTCGCGCCGGCCGTATTGTTGGTTGAAATCGGTCTGATAATCGGCGCGCAGGCGCCAGGCGCCCAGGTTGGCGCCGCCGGTGCCGTTGCCGCTCAGGCTGTAACTGCTGCCGCCCTTCTGATGTTTTTGCGTTTGGGCGTTGACGTTATAGTCAAACAGCAGCCCAGGAATACCATCATCCCAGCGCGAAGGCGGGTCCCAGTTTTCCGAGCTGTATTCCAGATAGGCCTGAGGAATGTTGAGATACAGCGAAGAGCTGGCAAGATCGCCGCGGGCTTCCATCCCCGCCAGGCTGGAG
>NODE_125_length_3079_cov_1.496644
TCATTGACCTGGCTTGCCGCGCGCCTGTTCATACCGCCGAACATGCCGCTTTGCGGCCAACAGCCCATCGCCACCAGATCGCTTACCGCGATCGGGAATTGCCGATCCAACTCGGCCTGCTGCGGTAAATAAGCCCTGCGCGGTGGCTTGCCGCCGCTAAAACTCAGACTGCCGCCCAGCGGCGGCAACAATCCGGCGAGCGTTTTCAGCAACGTCGATTTCCCGGCCCCGTTGACGCCCACCACCGCGGTTAACGAACCGGCGCTGAACTGCCCGCTCAGCGGCGGGAAAAGCGGCGTGACGCCATAGCCTATAGCCAGTTGGCGCAAGGAGATCATGGCAGCGATACCGCCCAGAAGATGCCGAGCCATAGCAGGGCCAGCAGCGCAACGCCCCCCGCACAGCGCGCGGCGGCGGAGGTGGTAAACAACGAATTCAGTGACGGCGCGGCGTCATGTTGTGAAGAGGGAGTCAATGTGGTGACCAAAATGATGGGTTAATAGTTATAATATAACATCACACCCATTACCACATCTCAAGCTATGGCGCGACAATAATGCAACGGAACGTAACAGTCCTTCGCGCAGCGGCGCTTCCCCCGCAGCCTCCTTATCAAATCCAGGGATATTCCCATTCGGTTGAAATGTTGGCATAAGGTAAAGAACAGCGGTAAATCGAAAAATTTACCGGCGTGAGTGAAAAAGGAGTAAGATAAGCAGATAACATTGCTGTTGGCCGAGATTAATGCTTGTTACCCTTGCCTGTAACCTGGACGTCAACGCACTTTCTGTTAAAAAATTAAAGAAAGTGATTAATGACAATATAGCGGAGTTAGTGCCGGCGCTGACCAGCGGACTGAGTTTTTATTCTGAAAGCGCACGCTATGCCGAAGATTCATTAGAAATACTTGATATAGTACGACAAGGTGACGGCGATTATTCAATGAGTTATCGCTATAAGTGGGGCATTTTTAATGCCTGTCTGGATATCAACAGCGAAGATATCATCAACGACAGCGTACGGTTCCGAGTGACGGAGCGGGGTTTAATCTTCGACATCATTGATAACTCACGGCCATCAACTGCGGATGAATTGTAAGTTTACGTAATAACTGCAGGCCAAACGCGAAAAAATGATTTATATTCATTTTACGGGAAGTTTATTTAACCACCGTTAAGCTGCCTCCGTCCATGATGTAAATCAGCTTACTCACATAGTGTTATCACACCGCAATTAAGACTTACGGAGGGGATGATATGGATGAGTATTCGCCTAAGCGACACGACATTGCTCAGCTCAAATTCTTGTGCGAAAATTTGTATGATGAAGGTATCGCTACCCTGGGAGACAGTCACCATGGATGGGTCAACGATCCGACGTCCTCCGTCAACCTGCAGCTTAATGAGTTGATCGAACATATCGCTTCGTTTGTGATGAGTTATAAAATTAAATACATGGACGAATCAGACCTGTCGGAGTTAGTCGAAGAATATCTCGACGATACCTATACGCTGTTCAGCAGCTACGGTATCAATGATTCCGACCTGCGCCGCTGGCAAAAAACCAAGGCGAGATTATTCAGAATGTTCTCAGGAGAGGACATCTGTACGACAATGAAAACTTAGGGGATAATTATTCCCGAGCTATTTTACGGTTATTAAACTAAAGGCCACCATGACTAAAACCGACTATCTGATGCGTTTACGTAAATGCACCACGATTGATACTCTCGAACGTGTTATTGAGAAAAATAAGTACGAGCTTTCCGATGATGAACTGGAGCTGTTTTACTCAGCGGCCGATCACCGTCTGGCGGAGCTCACCATGAACAAACTGTATGACAAAATCCCCACCTCCGTTTGGAAATATGTCAGATAATCATCCCCAACGCGTTGAGCCGATGCTTTTATCGGCTTCAATGTTCAAACTGAATACGTATTTTTCCTATTGACAATGAAATGTTAATTACGTTCATTTTTATCGTTAATAATAAATAGAAACAATTCTCTGTTCCTGTCCAGGGTATTACGCCTTAATGCGATTAACGCGTGCTGTCTCTCGCACTCCCTGCTTATCGGCCACACGCGTCACGGTCATGCCGTCGCTCTTCCCTATTACCTTCGCGGCCACGCCGCCGCACTGCCTCGCCGGGCGGCGTGATCGCCCCGTAAAATCAGAGCATGCGGCGCAAAATCGCCTGCCCGGCGAAGCAGTGGTGTTTAATCACCGCCGTTATGTGCAGCACGATCATGGCCGACAGCGCGATGCACGAATAACGGTGCACGGCGAAAAAGAAGCGGTTAACGTCGAGATTTGCTATCGGGCGAGGGAAGTCGATCGCGCCGAAAACGGCAAAGCCGTGCTCCAGCATAAGGAATCCACTGAGCAGCACCACGAAAATCAGCAGGTAGAATATTTCGTGCAGCAAATGCACCAATCCCTTCTCGTGCCCTTGCAGCATATCGCCATAGGGCACCTTAGGCCGGAAAAAACGCCAGATAAAGCGCGCCGCCATCAGCGGTGTCAGCACCAAGGCCAGCGACATATTGGTCACGGAGAAAAAGGCGAAGATGCGTGCATCCGTCATAAAATGCAGTGAATAACCAACGATCATTACGTAGATCATCACGGCGGCAATGCCCCAATGCAGTAACCGACTGAAAAGATCGTAACGGGCAGGTTCGTATGACATAAAACTCCTTTAAAAGCGGCCATCGCTGGCCGCTTGGCTATCCGATTTACGCTTACTTTTTCACGACCCAGGCATCCTGCCAGTTGGAACCCACGCCCGGCTCAAAGTGAGTCGCGCCGCTGTTCCACTGCATGCAGTAACCGCTGTAAGGGAAAGGTTTGCACTGATATACCTTGCCGTCTTTCGGTTGCAGCACCGTGGTGCCGGCAGTGTATTTACTCAGCGCGTTCGGGAAGACGAAGTTATAGTCGCCGTTGCCGCCGCCACCACCGCCGGTGGATTCCACCTCCAGGTTGAAGTTTTCGATATCTGGTTGAATGCTCTGCCCGTTGTCGTTGCTGGCGATCACTTTCAGCATGTGGTGGCCTTCGCTGACGTTGCTCAGCG
>NODE_126_length_3071_cov_1.555518
AATAAATACAATAAGTTATATTCATGGAGTGAATAATGATAACAGCAAGAGGCTCGTTCAGAAGGCTGACGCTAGGCGAGATCACGCTATCCCGTTTTCTCTATAAAAATGCCATCGACTACAGTCTTGTTAAAGTGCATAACGCGAGCTATTTCCCGTTTGGTTTGCAGAATGAGGAAACGGCCGTTACGCCTAATGGTGAACTTTATTGGCCTGAAAAACACTTCAGGGAAGATTTTTCCACAGAAACAACGCGCTACCTATGGTGGTTCATGCATGAAATGGCCCACGTATGGCAGTATCAGATGGGGATGAACGTCCGGCTGCGGGGAATAATGAGCTGGGCGGTAACTTATAAATACTCGCTGCCTGATTACTACTCCTTAGCTGATTATGGTATGGAGGCACAAGCTAGCCTTCTTGCAGATTACTTCATCCTTTCTCGTTATGGCAAAGAACGGTGGTTTGAGGTGAAACTGATGCAAGGTATTATAGGTCCAGATTTGAAAAGCCGTTATGAGCATGTTTTGAAAGGATTTCTTAATGCTCCTGCCGACAGGAAAAACCTGAAATGAGAAGAATCTATACCCTCATCATGATGATGTTGCTCAGTGGCTGTATGCTTGAAAAGCAACGTTTTTACGCTGCGGATATTACGCTGCGGGGAAATGATCTCTGTTTCTCTTTACCGCAAGCCTACCCAACACAGAGTGGCAGGGTCAGTCTGGTCAGCATCGCTATTGAACAACGGTTGGATAGCCAAACGCATGAGCTCTGGCGTAGGACCACTCTACCACCGAAGCCCGTTGAGACGATTACGCCCGGCCAATGTATCCCATACTCGTTCAAGGCATTTGAGAGCAATGTGCCATACACCGTGGCAATCAGTACCGTAGATCCTCAGGATGCAGATTCCAAACGTTTCTGGCAGCGCAGTTTCTCGCTGAAAATCAGCGACGGACAGATTTTGCAGGTTATTGCCAGTGCGGAGTAATAAAGCGAGAGAAGGGATGAATGAAATGACAAGGACGGCAATGTGTGTGAAACGAAGCGATAGGCATAACGCTTGAGAGAGTGCCGTTGGGTTTCTGCACCATAAATTACATTCGGCTCTCAAGGAGGAGATTATGGCCGTGGTTCCATTACTGCCGCCAGGCGGTTTTACTGTTCTTGCCAGAAACTTGCGTGAGGCGCGCAGGCAGGGGCAACCACGCAACATGGCGTTGCCTGGTACTTATTATTGGTTCTACCAGCAGGTAAAAAATCGGGGCCCTTGGGATTACAAGCAGCAAAATCGCGCATTGGCTAACTTTGGTAATTTCAATTATGGTGCAACCGGTACTGCGGCTGGAATTCCCGCAGAAATTTTGTTGATGGGCGCCGGATTTGCTCAGTCACGGGCAGGAACATCTCGGTCAGAATGGAGTCATTGGTATCAACGCCCGCCGTATGGTGATGACCCTCAGGATCAATATTGGATCAAGCAAGGAATTGATTATGCAAATCGGCATGGTTACTAGATGGGCTCATCGGCTGCTGACGGCAATTTTGTTGGTTATTGTCGTCGGATTGGCGGGATACTGGTATACCACCCGCGATACTTATGACGATAAGCTCTATAGCAAAAAGCAGTTGACCGACGATATTTGGCTCTACATCACCGAGTACCAGAATGCGGGGGCTACCGACACGGATGTGTATCGTTACTATTTGAACCGAAGCCTGGATGGGGACCCTATCAAAGTGCTGGGGCAAAGCGCGCCAATCTTGACGGCGGATCGGGCTGATGCAACTATCCGTGGTGAGGGAAACCGCATCACCATCAATTTTTCCGGCAAGGTGTATTCCTTTACGAATTCGGCATTTTTCTATGCCACGAACAGCCAAACACCCATCATGCCCACCATTGATTTTTCTGCACGGGGCGTCAGCGCCTGGCGATGATGGTGGGTGCAGCGGATTTGGCGGATATTGTCTAAAACAGCATAATCACCAAGAATATCAGGCATAAAAAAGCCAGTCAGGATTACCTGACTGGCTTTTTTTACGGTTTATTACGCCTTGGCGGCGGCAGCGTCAGCCTGGGAAGACTGGATCGCCGTCAGCGCGACGGTGTAGACGATATCGTCAACCAGTGCGCCGCGCGACAGGTCGTTCACCGGCTTGCGCATGCCTTGCAGCATCGGCCCGATGGAGACCAGGTCAGCGGAACGCTGTACCGCTTTGTAGGTGGTGTTGCCGGTGTTCAGATCCGGGAAGATGAACACGGTCGCCTGGCCGGCTACCGGTGAGTTCGGCGCCTTGGACTTGGCAACGTCGGCCATGATGGCGGCGTCGTACTGCAGCGGGCCGTCGATGATCAGGTCCGGGCGTTTTTCCTGTGCCAGACGGGTCGCTTCGCGCACTTTCTCGACGTCGCTACCCGCGCCGGAGTTGCCGGTGGAGTAGGAGATCATCGCTACGCGCGGCTCGATGCCGAAGGCCGCGGCGGAATCTGCAGACTGGATGGCGATTTCAGACAGCTGCTCGGCGGTCGGATCCGGGTTGATCGCGCAGTCGCCGTAGACCAGTACCTGGTCAGGCAGCAGCATGAAGAACACGGAGGACACCAGCGAGCTGCCCGGCGCGGTTTTGATCAGCTGCAACGGCGGGCGGATGGTGTTGGCGGTGGTGTGAACCGCGCCGGAGACCAGACCGTCGACTTCGCCTTGTTCCAGCATCAGGGTGCCGAGCACCACGTTGTCTTCCAGCTGCTCGCGCGCGACCACTTCGGTCATGCCCTTGCTCTTGCGCAGCTCAACCAGACGCGGCACGTAGTTTTCACGCACGGCGACCGGATCGACGATTTCGATGCCTTTGCCCAGCTCAACGCCTTGCGCTGCCGCGACGCGCTGGATTTCTTCCGGGTTGCCGAGCAGCACGCATTCCGCGATGCCGCGTTCGGCGCAGATGGCCGCCGCTTTCACGGTGCGCGGCTCGTCGCCTTCCGGCAGCACGATGCGCTTGCCGGCTTTACGCGCCAGCTCGGTCAGCTCGTAACGGAACGCCGGTGGAGACAGACGGCGTGAACG
>NODE_127_length_3047_cov_1.045115
CGTTCGTCCCACTCGTCGGCGGGGATGAACACGTGGAACGCTTCTTCCAGCTTCAGCGTCGAACGGCTCGGCGCATCGGCCGGGAAGCGCAGACGCGGAATGCCCATGTAGAACGGCGAGTTGTTGTTGCTGTAGGAGTAACCGACGTAGCAGCAGCCCGGCGCGATGAAGAACACGTGCACCACCGGGCGAGTGGGGTTCTCACGCGCCATCAGCACCTTCTGCTCGCGCATCGCGGCGCGCAGCGGCACCGTCAGCTTGCGGCAGAACTTCATCAGCTCTTTGCTTTCGTTGGTGTCCGGCACTTCCACCCGCAGCTCGCCGCCGCGGTCAACCACGCCGATCAGCATGCCGACGATCGGCGATACCCGATCTTCCGGCGGCAGATCGCGCAGCAGCTCACCCACCACGATCATCTGGCGGGCGAAAATCAGTTCGCGGAACGGAATTTCCCGCGCCAGGCGGTCGGCATCGTCCGGCTGATAGCATTCGAACAGCACGTAACCGCTGTGCTCTTTTACCCGCGCAAAACCGAAAATCTCCCGCTGGGCGGCTTTGTCGGTGATCTCCGCCGCACACTCTTTTTCAAAGCCAGGGCGGCAGTACAACGCAATCTTATTCATGGCGCTCGGCCTTTTTCCTCAGACGCAAAGCGCCAATCAACATCAATATCCAGCCGATCAGGAAGCACACGCCGCCAACCGGCGTGATGTATACCCAGACCTTCAGGTGCGACAGCGCCAGGCAATAGAGGCTGCCGCTGAACAACACGGTGCCGAACGCCAACAGCGCTCCGCTCCAGTAAAACCACAGGCTCACGCGGCGCTGCATCGCGACCGCCAGCGCCAGGATGGCCAGGGTGTGGAACCCCTGATACTCCAGCCCGGTGCGGATCCAGGCCATTTCGTTGGCGCCGAGCGTGCCGCTTAATACATGCGCGCCGAATGCGCCCAACGCGACAAACACAAAGCCGCTGATAGCGGCGAAAACCAGCATGGAACGGCTGCTCATCGTGATTTATCCCATTTAAAATCACCGGCCGCGGCAAGGCGGCGGCCGGTCTTATTGTTCGTAGCGGAAGCGGAACTTCTCTTGTTCGCTGGCGGCGCGCGCCAGGATCCACTGCCGGAAGGCGGCTATTTTACCCAGTTCTGCCTGGCTGTCATGACATACCAGATAAAAAGCGTTTTTACTGACCAGCACATCGTTGAACGGGCACACCAGGCGACCGGCTTCGATCTCGGTTTGCGCCATCACATTGTTCACCAGCGCCACGCCCTGGCCGTGCACCGCCGCCTGCACCACCATCGCGCTATGGCTGAAGATCGGCCCCTGCTGCACATTGATGTGCTGCAACCCCAGCTGGCGCGTATAGGCCAGCCAGTCGCGGCGTGAAACGTCATGCAGCAGCGTATGATAAGCCAGATCCTCTGCGGTTTTCAGCGGATGATCGCCGGTCAGCAGGCTCGGCGAACACACCGGCAGCAGATATTCCGCATACAGGCGCTCGGCGCGCAGCCCCGGCCAGTTGCCGCGGCCGTAGAAAATCGCCACGTCGACGTCGTCCGCCAGCTTGTCTTCTTCGCGATCCACCGCCTGGATGCGCACGTCGATCCCCGGATAAGCTGAGTTAAAGCCGGACAGGCGCGGCACCAGCCACTGAATGGCGAAGCTCGGCGGCAAACTGACGGTCAATGCCCCCTTGGCGCTGCGCGCCTGCAGCTTGCGCGTCGCCTCGTTGATCGAAGAGAAGATCTCCTTGATATCGAGGTAGTAACTTTGCCCCTCTTCGGTCAGCAGCAGCGAGCGGTTACGCCGGCGAAACAGCTTCAGCCCGAGGAAGTCCTCCAGCGACTTGATCTGGTGGCTCACCGCGGCCTGGGTCACGAACAGCTCTTCCGCCGCCTTGGTGAAACTCAGGTGGCGAGCGGCCGCATCGAACACGCGCAGCGCATTGAGGGGAGGTAAGCGTTTAGACATTAAATTAGCTACTTTTGTGTAACATTAATCCGAATGATTCGGCGCCGAAAATCGGGCGGCTTTGCGTGGCAAGCCATCGGTAAACGCTAACGGCGTATTGCCATTAGTTTTTTTAATCCGAGCCATTATAATTTGTCCGTTGAGGATGCGCCAGCAAATACCTATAGTGGCGGCACTTCCCGGGCCGGAACGAAAAGGGAGTGGGTGTCGAGGACGCCGATGAACTTTTGGCTTGTGGTTGTGATGTTGTGTTTGCAAATTGTCCGGCGATTCCGGACATGGTAGCTAGGCTACTGTTTTTTCACTTCCTGTACATTTACCCTGTCTGTCCATAGTGATTTTATGCAGCACCGCAAAACTTGCGGTGCTTTTTTTTGCCTGACGGTTACTGGTTGCTTTCAACCATCTCTTTCACATCGGCGCGGTTGATCTGCTGCTCGACGCCGTTGGCGTCTTTATAGCTGATCATGCCGGTATCGTTGTCCACTTTTGGCTTGCCGTCAGCGACAATGGTGCGTCCGTCATTGGTATGCATCACGTAGTTGCTGGAACAGGCGGCCAGGGTGAACGTAAGCATCAGGGCAGAGAGAACTGCGGCTGTTTTCTTCATTGAGGACTCCTTTTTAGTTTTAAATGCTGATAAATACCTTTTATGTGTATAGATGCGATTAATAAGCGCACATTTAATAGCATAACAAACTTTCCCAATTTTGCCAGGCGATAAGTCCTAATAGGCAGGATCGCTTGTCTCCGGCGGCAAAATAGGACAGGATCCCCCATCGACTCAAGCCAGTGACAATCAGGGTATGACGCCTTTTAACCCCAGCCTTTTTCGCCAACAGTTTCCCGCGCTCGCGCAGGACGGCATCTATCTGGACAGCGCCGCCACCGCGTTAAAACCGCAGGCGGTCATCGACGCCACGCAGCAATTTTATCGCGATGACGCCGCCACCGTGCACCGCAGCCAGCATCGGGCGGCGCAGGATCTGACCGCCCGCTTCGAGCAGGCGCGCGGCCAGGTGGCGCAGCTGATCAATGCGCCGTCGGCCGACGACATCGTCTGGACG
>NODE_128_length_3044_cov_0.966384
CAGATCGCGCGGCATGGTGCGCGCCATCACGCCCGCCACGCCGGTGCCCATGCCCTGAATGGCGCTGGCGGCGACCAGCATCGTCAGGTTAGTGGACAGCAGCGCGCCCAGCGCGCCGATCAGGAAGATCATCATGCCGGTCAGGATCACCGGACGACGCCCGATACGATCCGATATCGGCCCGTAAATCAGCTGGGAGAAACCGTAGGTCAGCAGATACGCCGCCATCACCCGTTGCACGGCGCCGGTGCGAACCGACAGATCGTGGGCGATATCAGCAATAACGGGAACATAAATGGTTTGCGCCATCTGGCCGACGGCGACCAACAGGATAAGCATCACCAGCAGGTGAAAATTCTCTAGTTTTCTCATTATCTTCGTTAACGTTTCAACTCGTCACAGCGTCCCGGAATGGCCGTTGCAGCAGCCAGAACGGCGAGCAGCCCTCTATGGCGGCATAAACTAATCAAATCTGATTTTTTTAGCGAGTTTCAGGCAGATATTGATCCAGGTCACACTGGCAGCAAACCCGACCAGGCTCGTAAATTAAACTGTACGTCTAACGCTTTGGAGTTAAAAACAGCGCCCTTGCAGTAGCCGCGCTTTAGCATTTAATCGATAATCCTTTTCATCAACTTGAAATAAAATAACACCATAGGGATTTGGTTCATGAAAACACCTGAGCTGATTTTATTGCAGTTAAAGGCTCTCGGCCCGCACTCGGCCAAAATGCTGGCGGAGCGTCTGGACATCACGCCGATGGGCATCCGACAACATCTGCAATCCCTGGAAAAACGTGAGTTGGTTTGTTACGAAGAAGCGCGCAGCAAGGTCGGCCGCCCGACGCGCTACTGGTCGCTGACCGAGCGAGGGCATGCCTTTACGGCCGCCGACCAGGAGCGGTTGCGGGCATCCGCGCTGCAGCTGTTTGGCGGCGCCGGGGTGGAACCGTTGCTCAGCGCGCGCGAAGAGCAGCTTTATCTGCGTTATGCCGAAGAGCTGTCCGCCGAGCGTAGCCACCAAGATCGGTTAGCCCGACTGGTGCGCCTGCGGCAACATGACGGTTACATGGCTGAATTGCTCGACCACCCGCTCGGCGCGCTGCTGGTGGAAAACCACTGCCCGATCGGCGTGGCCAGCTCCAGCTGCAGCAGCCTGTGCAATTCCGAGCTGCAGCTGTTTCACCGCCTGTTCGGCAACGACTACCGGGTAGAGTGCACCGCGCACGCCATTTCCGGCTCACGACATTGTGCTTATTTGATTCGACCACGGGAGCTTTAGAGTATGGCTGAATGGGTAAACGGCAAGGTTACGCAGGTAAAACAATGGACCGACGGGCTGTTCAGCCTGGTGGTCAATGCCCCCATCGATCCTTTCACCGCCGGGCAATTCGCCAAGCTGGCGCTGGAGATCGACGGCGAACGGGTGCAGCGCGCCTACTCCTACGTCAATGCCCCCGACGACGCCAATCTGGAGTTCTATCTGGTCACCGTGCCGGAAGGCAAACTGAGCCCGCGCCTCAATCAACTGCAGCCGGGCTCGGACGTGATGGTAACCAAAGAAGCCGCCGGCTTCTTCGTGCTGGACGAGGTGCCCGACTGCGACACGCTGTGGATGCTGGCGACCGGCACCGCCATCGGCCCCTATTTATCGATTCTGCAGCAGGGCATCGGGCTGGAGCGCTTCAACAACCTGGTGCTGGTGCACGCCGCGCGCTTTGCGCGTGACCTGAGCTACCTGCCGCTGATGCAGCAACTGCAGCAGCGCTACAACGGCAAGCTGCGCATCCAGACTGTCGTCAGCCGCGAAGAGGCGCCCGGTTCATTGACCGGCCGCGTACCGGCGCTGATCGAGGACGGCCGGTTGGAAGCGGCGATCGGCTTGACCATCGACGCCGAAACCAGCCACGTGATGCTGTGCGGCAACCCACAAATGGTGCGGGACACCCAGCAAACGCTGAAAGACCACCGCCAGATGCGCAAGCACCTGCGCCGCAAGCCGGGCCACATCACCAGCGAACACTACTGGTAACCCGAAGGGGATCAGCGGAACTTCACCGGTTCGGCTTCCGGGCCGAACCGGTTATCCCCCGGCGTGCCGACGAAGGCACCCAGATCGATCATCATCATCACGATAATCAGCGTCGGAATGAAACGCCCGACGCCCCATTGCCAGATCGGCGCCAGCATCTGCCAGTTCCCCGCCGCCAGCATCCACGCCAGGATCAGCAGCAGCGCCCACCAGCCGGCCTTGTTGCGATCGTGCAGGCGCTTGACCAGCACCGCCGCCGTCGGCCACAGCAACGCCACGATAAAGAAGGCGATGGATTGGATGGCGATCAGCTGATAATTGGCCAGCGTAAACGCCGCCGCCATCAGCGCCAACCACAGCCCCATCCAAATCCAGAAGTCGCGCCGCCCGATGCGGCCCTTAAAAGAAAAACACCACTGTTGTAACGTCATCGATTCCTGCGCTCTAAGCCTGCCCATATTCTGCGCCGCAGTGTAACATAGGCGCTGCCGGGCCGAGTTTTCCGCCTTGCATAACGCGGTGCGCCGCACAGCTTTCTCGTCAGCGAACCGATAATGGCGTGGGATCTTTGACAAGCCCCGCGGGTTATCGCTTTAATCGGAGCCATCTTTGTCCTTGATGCCATACGCCATGCTGAGAAAAACCCTCGTCATCGCCTGCCTGCTGCAGGCGGCCGCCAGCGCCTGGGCCGATCCGCCGCCCACCGAAGCGACGCCCGCCGCACCTTACCTGCTGGCCGGGGCGCCGACGTTCGATCTGACGGTGGTCAAATTCCGCGAAAAATACAACCGCGACAACCCGAAGCTGCCGATTGGCGAATTCCGCGCCATTCCCGCCGCCGAAGACGATTCGCCGCTGCTGACGCGCGCCGCCAGCAAACTCAACGAAAACCTGTACGCCTCCACCGCGCTGGAGAAAGGCACCGGTAAAATCAAAACGTTGCAGATCACTCACCTGCCGCTGCAGCAGGCCAATGAAGAAAAAGCCGCGCGCGCCATCGCCATCAGCTACAT
>NODE_129_length_3043_cov_1.188859
TTGGAAGCCAGCGGGCTGTCGCCGGTCAGCAGGCGCCGATCTTTATGCACCTTGCCGGTGATGTCGGCGTTAACGATCTTCACGCCCCGCTCGCGCAAGCGCTCGCCCACCAGCCAGGGCATCGGGCCGGGGATGTAGCCAATGTCGATGTTGGCGCCGGTATCGAGCGAGTCCGGGAACACGCACATTTCATAGCCACGATAGAGGAAATCCTCTTTGCTCTCGCCGATGCCCGCCGCCAGCAAACCGGCCGGCCCGTGGCACAGCGAAATCACGTAGCGATCGTTGTCGTGCGCCCAGTGCAGGGTCTTTTTCACCTCTTCGCTGAACGGGATATCATTCAGTACGCCGTGGCCGCCGGGGATGAAAACGCCGAGGTAGTTGCCGCCATCCAGATCCTTCACCACCTCCGTCAGCTTTTTCGGCTGCTTGAGCTGGCTGCGGTACTTCTCGTAGGTGGCCTTGACCGCGTCGTCTTCCTGCGGGAACGCCCACATCTCCAGCTTCACCGGATCGCCGGACGGCGTGGCGATGTCGATCTCGAAACCGGCCAGATCCAGGTGATGCATCGGCAACAGCATCTCGACCGGGTGATTGCCGGTGGAGAAGAACTTGCCGTTTTGCATCAGCAGGTAGCGCTCCTGCGAGGCGATCATCAGCACCTTCCACTTGCCGCCGCGATAGGCGTTCGGGTAGCTGGCACCCGCGAAGTCGGTTTTGGACGAGGTGTACTGGCTGAGGGAGTAAGGTGATGGGAAGAACGCGTTGTCTTCCGCCACATCCGGGGTGGGATTACGATCGTTGGACACTGAATCAGTCATGATTATCTCCATATTCACCGTTACGTTGCCCTTTCAGCTTAAATAACCGCCGGCGGGGCCGCAATGAGGGATATCCCTCAAGCAATCCTTGCAGCCGAAACTCAGGCGAGATTGCGTAGAGCGATAATAAAGGTTTCTTCGCTGGCGCCCTGGTGTTCATAGCAGCATTTTCTGACCGGCACCCGGAAATAGCGCTCCAGGATATCTTCCTGCAGCACTGCGCTTTTAACGCCAAACAGCGACTGCCGTTTTGCCATCAGTAAACACTTGTCGGAGATGCGTTCGGCGTAATTGAGGAAATGCGTATTCAGCACGATCGTCATCTGCCGCTCTTTGGCGAGGCGCCACAGCATTTCGATCATTTTGGCCTGATTGTAAAAATCCAGATTCGATTCCGGTTCGTCGAGGATCATGACGTCGGGATCTGCCACCAGCGCCTTGGCGAAATAACACATCTGCAGTTCACCGCCGCTGATCTGGTTGATATTTTTCTGCGCCAGCGGCGCGATCTCCAGCGCGTGCAACACCGCCTGCGCCCTGGTGAAATCTTGCCGCCGCGGCCCGGCGAACCATCCCGCCTGGCGGGCGCAGCCGAAAGTGACAAAATCGAGTACGCCATAGGAAAAATGTGGCGCCTTCGCCTGCGGCACGTAGGCCAGGCGCGCCTCTCGATTATCGACGCGGCCGATCTCGCACCTGCCGGCGCTGGGCCGACACAGGCCCGCAATATTTCTCAGCAGCGTCGTTTTGCCGGCGCCGTTCGGGCCCAGCACGCTGAGGATCTCGCCGCGCTTAAGCTCGAAGCTGACGTTGTCGAAAATGGGCTCCCGCCCCTTGAAACCAAAGGCTAGCCGGCTAGCGGTGATCATATCGATTCCCCAGAATAAAAAGCACCGCGAAAAGCGGCGCGCCGATCAGCGCGGTCAGGATGCCGATTGGAATTTCCGTATAGGTGGCGCCTCTCGCAATATTGTCGATAACCAGCAAAAACAACGCGCCGCAGAGCGCCGATGCTGGGATCAGGCGGCCGTGGTTATATCCCAGCACGCTTCGCACCAAATGGGGGATCACCAAGCCAACCCACCCCACCACGCCGGCCAAACTCACCGAGGCGGAAACCAGCAGAGAGGCGGCGATCAGCAGCAGGATCTTCAGCCGGGGCGGATTCAGGCCGGCAATGCGCGCCTCGTCGTCCCCCAGCGAGAGAATGTTCATGTTCCACCTGAGCCGGTAGATAGTCAGGTAACACGCCGCAAACAGCGGGATCAACCAATAGACCTGCACTTTCGCCACCGAAGCGAAGCTGCCCATCAGCCAGAAGACGATGGCGGGCAAGGTATCCTGCGGATCGGCGACATATTTGATGGCCGAGACAAACGCGATAAACACCGACGCGATAATCATGCCGGACAGGATCGTCGTCAGCGCATCCTGCCGGCGTTTCAGGCGGCAAATGCCAAGCACCAGCAACAAACTCACCACGCCGAAAAGAAACGACAGCAGGGAACTCAGGGCAAAAGACAAACTCAATAAAATGCCCAGCGCGGCGCCAAAGGCGGAGGCGGAAGACGTGCCCAGCACGTCCGGGCTGGCTAACGCGTTTTTCAGCACCGCCTGAAAGGTCGCGCCGGCGACCGCCAACCCGCCGCCCACCAGCATCACCGCCACCACCCGCGGCGCACGCAGGTTAAAAATCACCGAATAGTGGGCCTGGTTTTCCCCCGGCATGTTCCCCTGCCATAAAATCTGCAGCACGTCATGGGCCGACAAGGCGTAACGGCCGGCAAACAGTGATTCGACGGCAACCACACACAAGGCTAAAAACAGCCCTACCATGATCGCCATATATTTTCCTCTGCCCGGCATCCCCAAGCTCCTCCAACCCACTAACGCAATTCAACCGTGGTGCTAGCGCTGTGCCAGCACCTCATCCAACAAACGGTCCGGGATCGCATAGGAGAACATCGTCTGATAATAGCGGCGCGTCTCCTCCCGCAGCGTCTTGTCGCTAATGTCTTCAGGGGCATAGCGGTTGATCATAAACAGCGGCAGCAGTGACGTTTCCGCCGACAGGCCCCCCCAGTTATGAATGCCCACCGGCGTCGAGAAAACCTTGCCGTTTTTTACCGCCCTGAGCGTCTCCCAGGCCTGGCCGGGGATCCCCCCGTGCAGCAGCGCTTTGGCGCTGCCGAAAACCACGAAAATCACATCCGGGTCCCAGG
>NODE_130_length_3040_cov_1.520231
TCCTTCGGTCACGATTACGCCGTGGCAAACCCTGGCCATCGACTTCAGCTGGGACGCGTTGTGGCGGCAACGCCGCGAGGATGCCTTCTACCTCGGGCCGATGCGCCCGGTGAAGGGCAGCGCGCAAGGCTCGCGCTTTATCGGCAACCAGTATCAGGTCGAAACCATCTGGACGCCGCGCAGCGATCTTCAGTTCAAGGTGGCCTATGTCTACTTCGACGTCGGCCACAGCCTGCAGCAGCATGCCGGGCTGAAAAACATGAACTTCATCCTGGCGCAGGGCACCTACAGTTTTTAATTATCAGGCAAGTTAATCGGTGTACGCGGGCGCCCTTAATGATCCCTTACTCAATTAATGACGTTCGCCGGCGTATAGCCGCCTATATGCATTGCGGCAATGGTGGCTACTCGCCGCCATTTACAGATGAAAATTAATGAAAAGCAAAAAGATAAATCAGTTAGGTAAACTCCACGAGCCAATTACAGAGTAATATTAAATAAAGATTTAATTCCACCTGGTTATTTAAGTGCGCCTTTTACACATATCTTATGTAAAAGATTCATATAAGAATAACTCATTAATAAAATAATTATGCCTATACTGCTTTCAGCCAACCATTGCGCGCCATTAATTCCTCACCGTGATTAATGATAAGGACATATCCCGCTTGAGTGCGATATTCAAGCCAGACCAAGGAGGCAAGCCAATGATAACCCAATAACTCCCCCTATTTTCAAACCTGTGTACGAGCATATAGAGCGTTAAGTGCAATATTGTCAACGTCCAAAGGAGTTTGATATGTCATTAGCTACCGATAAAATCTCAGATTATTTAACCGATTATGAAAGAGGCGATCGCGAGGGAAGCAGCAAGCCTTCATACGCCACGGAAGACGTTTCAGATCTGTTGCTGAGGAGCCATTATTCCGCCAATGGCAAAGGCGTGACTGACCATGCGGCAACAATAACCTACTCTTTCCCCGTGTATACCGACAGCGATAAGCCAGGATCCGCACAGCTTACCGCCGCCCAACAGGCCCAAACCAAGCTTTCATTGCAGTCCTGGTCAGACGTGGCCAATATCACCTTCACCGAGATCAAAGGCACCGATGCCAAAAGCGCTGATATAAAGTTTGGTTTTTATAAGGCGGCCAGCGGAGGCAATTACACCTCCTATGAAAGTACGCAAAACGACCTGAAAAGCACCATCTGGATCAGCGGCAACAAAGGCTACGACGCTTCGAATCCGCAGACCAATAACTATGCCAGGGATACGCTGACCCACGAAATAGGGCATGCGCTCGGGCTCTCCCACCCCGGAAACTATGATGCCTCCAACGCGACTTACCCCACCTACACCAACTCGGCGAAATATTATGAGGACGACCATCAATATTCTTTGATGAGCTATTTTAGTGAACAAAACACCGGCGCCGACTATAAAGGCGTATGGCCCTCGGGGCCGCAGCTGGATGATATTACCGCCATTCAGAAGCTGTACGGCGCGAACACCACCACGCGCACCGGTGATACCACCTATGGTTTCAACTCGAATACGGATCGAGACTTTTTGAGCGTTAAGGCGTCCACGGACAAAATCGTGGCGGCTATCTGGGATGCCGGCGGCAACGACACGCTGGATTTTTCAGGCTACAGCCAGCAGCAGATGATCAACCTGAACGACGGCGCGTTCTCCAGCGTCGGCGGCGGCACGCAGAACGTCGCCATCGCGCGCGGGGCGATCATCGAGAACGCCATCGGCGGCAGCGGGCGCGATGTGATCATCGGCAACGATCAGGACAACCTGCTGGCGGGCAACGCCGGCTCCGACATCCTGTACGGCGGCCTGGGGGCGGATCATCTGTGGGGCGGCAAAGACGCCAACAACTTCACCGACTATTTCGTCTATCTCAATGCCAAAGAGTCCACGGTGGCGGCGTTCGACGTGATTGAAGACTTCGAGCACGGCATCGACAAGATCGATCTCTCCGGCCTACGCTTCAACAACAGCCTGAGCGAGCTGCGCTTTATCGACAGCGGCAGCGCCTTCAGCGGCCAGAAAGGCGAGATCCAGCTCAACTTCGACGCCTTCAACGGCACCACCGATCTGTTGATGAACACCCAAAGCAACAGCTATGCCGCCGACTTCAAGATCCACGTGGTTGGGCAGGTGGAGCAGAGCGATATTCTGTTTGCCTGAGGGCGATGCAGGGGAAAGAGAAAAGGGCCGAACGGCCCTTTTTTTACGGCTGGGCCACCGCGGCGCTTTCCGCTACGAAGGAGCCGGTTGCCACCGCGCCGGCGCGGCGGTAGTGGGCCACGATCACGCCGCCGGGCGAGACCACCGATTGGGCCAGCGTGAAGGCCGCCGGCGCCGCGTTGTCATCGAACAGCCGTTTGCCGCCGCCGAGCAGCACCGGGTAGGTGAGCAGGCGCAGTTCGTCCACCAGATCGTTGGCCAGCAGCTGTTGCATCAGCGTGCTGCTGCCCTGCACCAGCAGCACCGGCCCCTGCGCGCGTTTCAGCTCGCGCAGCCGGGCGAGGATGTCCCGCCCCAGCCACTGGCTGTTCTGCCACGCCAGCGTCTCGCCGTGGTGGGTGGCGACGTACTTGGTGGCCTGATTGAACACGCGGGCGATATCGGCGGATAACGGGTCGGCCTCGTCGGTGATCTGCGGCCAGTAGCCGGCGAAGATGTCGTAGGTGCGCCGCCCCAGCAGCAGATCGAACGGCGCAGAGAAAAGATCGCCCATCGTTTCCGCAATGGCGTCATCCCAGTAGGGGGCTGTCCAGCCGCCGAAGCGAAAGCCGCCGCTGCGGTCTTCGTCCTGCCCGCCGGGCGCCTGCATCACGCCGTCGAGGCTGACGAAGGCGCTGGCAATAATCTGTCGCATGGCTGTCTCCTGCCGTTGAGTGCCAGCTGAAAGTTTAGCCGCCGCGCGGCGGCTGCGCCAACCGGCCGCTCAGGGCTGCAGCGCCTTGAGCAACGCCTGATGGAAACGCCATGCGCCGCAAATGGAGGAGCCGGAGCGTTTCCATC
>NODE_131_length_3030_cov_1.243262
[truncated: 4,428,447 more chars]
