# Supplementary material for: SprayNPray: user-friendly taxonomic profiling of genome and metagenome contigs
Source: BMC Genomics. 2022 Mar 12;23:202. doi: 10.1186/s12864-022-08382-2 (PMC8917688; doi:10.1186/s12864-022-08382-2)
Supplement: Supplementary file 37 — Additional file 37: Supplemental File 35. CheckM completeness and contamination scores for the FASTA files generated with SprayNPray after a run on the contaminated Pseudomonas assemblies. [file 12864_2022_8382_MOESM37_ESM.txt]

-------------------------------------------------------------------------------------------------------------------------------------------------------------------------------------------------------
  Bin Id                                           Marker lineage           # genomes   # markers   # marker sets    0     1    2    3   4   5+   Completeness   Contamination   Strain heterogeneity  
-------------------------------------------------------------------------------------------------------------------------------------------------------------------------------------------------------
  Supplemental_File8-P32_36_pseudomonas.fa                o__Pseudomonadales (UID4488)       185         813           308         1    811   1    0   0   0       99.68            0.11               0.00          
  Supplemental_File9-P32_108_pseudomonas.fa               o__Pseudomonadales (UID4488)       185         813           308         1    811   1    0   0   0       99.68            0.11               0.00          
  Supplemental_File10-P41_119_pseudomonas.fa               o__Pseudomonadales (UID4488)       185         813           308         2    810   1    0   0   0       99.59            0.11               0.00          
  Supplemental_File12-P32_108_nonpseudomonas.fa   f__Enterobacteriaceae (UID5066)       55         546           224         9    497   38   2   0   0       99.15            5.95               6.82          
  Supplemental_File11-P32_36_nonpseudomonas.fa    f__Enterobacteriaceae (UID5066)       55         546           224         73   407   65   1   0   0       85.64           14.96              29.41          
  Supplemental_File13-P41_119_nonpseudomonas.fa   f__Enterobacteriaceae (UID5066)       55         546           224        166   331   48   1   0   0       66.04            8.56              17.65          
-------------------------------------------------------------------------------------------------------------------------------------------------------------------------------------------------------
