# Supplementary material for: SprayNPray: user-friendly taxonomic profiling of genome and metagenome contigs
Source: BMC Genomics. 2022 Mar 12;23:202. doi: 10.1186/s12864-022-08382-2 (PMC8917688; doi:10.1186/s12864-022-08382-2)
Supplement: Supplementary file 38 — Additional file 38: Supplemental File 36. MetaBAT results after a run on contaminated Pseudomonas assemblies. [file 12864_2022_8382_MOESM38_ESM.xls]

## Sheet: pseudomonas_metabat-summary
metabat_setting	bin	PA_isolate	perc_contigs	percent_length	total_contigs
superspec	P41_119_superspec.1	p41_119	91.549	97.65	65
superspec	P41_119_superspec.1	p41_119_contam	0.033	2.414	2
###############################################
superspec	P32_36_superspec.1	p32_36	40	73.439	14
###############################################
superspec	P32_36_superspec.2	p32_36	51.429	26.191	18
superspec	P32_36_superspec.2	p32_36_contam	0.039	0.109	2
###############################################
superspec	P32_108_superspec.1	p32_108	92.593	99.695	25
superspec	P32_108_superspec.1	p32_108_contam	0.128	0.088	2
###############################################
superspec	P32_36_superspec.3	p32_36_contam	11.055	27.343	570
###############################################
superspec	P32_36_superspec.4	p32_36_contam	1.086	3.472	56
###############################################
#***********************************************************************************************
#***********************************************************************************************
#***********************************************************************************************
veryspec	P41_119_veryspec.2	p41_119	4.225	2.023	3
###############################################
veryspec	P32_36_veryspec.1	p32_36	37.143	76.545	13
veryspec	P32_36_veryspec.1	p32_36_contam	11.113	27.41	573
###############################################
veryspec	P32_36_veryspec.3	p32_36_contam	0.853	2.652	44
###############################################
veryspec	P32_36_veryspec.2	p32_36	54.286	23.085	19
veryspec	P32_36_veryspec.2	p32_36_contam	0.039	0.109	2
###############################################
veryspec	P41_119_veryspec.1	p41_119	91.549	97.65	65
veryspec	P41_119_veryspec.1	p41_119_contam	0.033	2.414	2
###############################################
veryspec	P32_108_veryspec.1	p32_108	92.593	99.695	25
veryspec	P32_108_veryspec.1	p32_108_contam	0.128	0.088	2
###############################################
#***********************************************************************************************
#***********************************************************************************************
#***********************************************************************************************
spec	P32_36_spec.1	p32_36	37.143	76.545	13
spec	P32_36_spec.1	p32_36_contam	11.113	27.41	573
###############################################
spec	P41_119_spec.1	p41_119	91.549	97.65	65
spec	P41_119_spec.1	p41_119_contam	0.033	2.414	2
###############################################
spec	P32_36_spec.2	p32_36	54.286	23.085	19
spec	P32_36_spec.2	p32_36_contam	0.039	0.109	2
###############################################
spec	P32_36_spec.3	p32_36_contam	0.853	2.652	44
###############################################
spec	P32_108_spec.1	p32_108	92.593	99.695	25
spec	P32_108_spec.1	p32_108_contam	0.128	0.088	2
###############################################
spec	P41_119_spec.2	p41_119	4.225	2.023	3
###############################################
#***********************************************************************************************
#***********************************************************************************************
#***********************************************************************************************
sen	P32_36_sen.1	p32_36	37.143	76.545	13
sen	P32_36_sen.1	p32_36_contam	11.113	27.41	573
###############################################
sen	P41_119_sen.2	p41_119	4.225	2.023	3
###############################################
sen	P32_36_sen.2	p32_36	54.286	23.085	19
sen	P32_36_sen.2	p32_36_contam	0.039	0.109	2
###############################################
sen	P32_36_sen.3	p32_36_contam	0.834	2.607	43
###############################################
sen	P41_119_sen.1	p41_119	91.549	97.65	65
sen	P41_119_sen.1	p41_119_contam	0.033	2.414	2
###############################################
sen	P32_108_sen.1	p32_108	92.593	99.695	25
sen	P32_108_sen.1	p32_108_contam	0.128	0.088	2
###############################################
#***********************************************************************************************
#***********************************************************************************************
#***********************************************************************************************
verysen	P41_119_verysen.2	p41_119	5.634	2.073	4
###############################################
verysen	P41_119_verysen.3	p41_119_contam	0.927	3.07	56
###############################################
verysen	P32_36_verysen.3	p32_36_contam	1.455	4.941	75
###############################################
verysen	P32_108_verysen.1	p32_108	92.593	99.695	25
verysen	P32_108_verysen.1	p32_108_contam	0.192	0.116	3
###############################################
verysen	P32_36_verysen.2	p32_36	54.286	23.085	19
verysen	P32_36_verysen.2	p32_36_contam	0.019	0.032	1
###############################################
verysen	P41_119_verysen.1	p41_119	91.549	97.65	65
verysen	P41_119_verysen.1	p41_119_contam	0.033	2.414	2
###############################################
verysen	P32_36_verysen.1	p32_36	37.143	76.545	13
verysen	P32_36_verysen.1	p32_36_contam	11.792	28.457	608
###############################################
#***********************************************************************************************
#***********************************************************************************************
#***********************************************************************************************
