# Supplementary material for: SprayNPray: user-friendly taxonomic profiling of genome and metagenome contigs
Source: BMC Genomics. 2022 Mar 12;23:202. doi: 10.1186/s12864-022-08382-2 (PMC8917688; doi:10.1186/s12864-022-08382-2)
Supplement: Supplementary file 39 — Additional file 39: Supplemental File 37. SprayNPray output file after a run on an assembly of the mealybug Maconellicoccus hirsutus. [file 12864_2022_8382_MOESM39_ESM.csv]

contig	contig_length	hits_per_contig	cov	GC-content	Average_AAI	closest_blast_hits
QBDW01000001.1	3435	0.0017467248908296944	Unknown	0.5874818049490539	99.43333333333334	Candidatus Tremblaya princeps; Candidatus Tremblaya princeps; Candidatus Tremblaya princeps; Candidatus Tremblaya princeps; Candidatus Tremblaya princeps; Candidatus Tremblaya princeps;
QBDW01000002.1	10978	0.0004554563672800146	Unknown	0.3093459646565859	97.56	Candidatus Doolittlea endobia; Candidatus Doolittlea endobia; Candidatus Doolittlea endobia; Candidatus Doolittlea endobia; Candidatus Doolittlea endobia;
QBDW01000003.1	275737	0.00015594570188259103	Unknown	0.3069229011703181	70.41395348837209	Halyomorpha halys; Bemisia tabaci; Blattella germanica; Sipha flava; Nilaparvata lugens; Drosophila virilis; Nilaparvata lugens; Sipha flava; Biomphalaria glabrata; Onthophagus taurus; Drosophila ananassae; Diaphorina citri; Zootermopsis nevadensis; Tribolium castaneum; Anoplophora glabripennis; Dufourea novaeangliae; Diachasma alloeum; Dermestes sp. CSR089; Microplitis demolitor; Culex quinquefa…
QBDW01000004.1	34638	0.0	Unknown	0.24836884346671287	NA
QBDW01000005.1	10785	0.0	Unknown	0.24061196105702365	NA
QBDW01000006.1	5221	0.0001915341888527102	Unknown	0.388622869182149	36.7	Glypta fumiferanae;
QBDW01000007.1	56998	1.754447524474543e-05	Unknown	0.30622127092178675	74.1	Nilaparvata lugens;
QBDW01000008.1	67485	0.00013336296954878863	Unknown	0.23291101726309552	78.03333333333333	Nilaparvata lugens; Nilaparvata lugens; Folsomia candida; Frankliniella occidentalis; Nilaparvata lugens; Trichogramma pretiosum; Cryptotermes secundus; Diaphorina citri; Zootermopsis nevadensis;
QBDW01000009.1	6765	0.00029563932002956393	Unknown	0.29460458240946047	27.950000000000003	Rhopalosiphum maidis; Rhopalosiphum maidis;
QBDW01000010.1	2671	0.0	Unknown	0.0861100711344066	NA
QBDW01000011.1	4241	0.0002357934449422306	Unknown	0.3671303937750531	59.4	Camponotus floridanus;
QBDW01000012.1	23904	4.183400267737617e-05	Unknown	0.22849732262382866	66.0	Pediculus humanus corporis;
QBDW01000013.1	7575	0.0	Unknown	0.2337953795379538	NA
QBDW01000014.1	108160	0.00013868343195266273	Unknown	0.2614367603550296	66.35333333333334	Sipha flava; Helicoverpa armigera; Homarus americanus; Notechis scutatus; Toxocara canis; Melopsittacus undulatus; Diuraphis noxia; Danaus plexippus plexippus; Drosophila ananassae; Musca domestica; Megachile rotundata; Solenopsis invicta; Plutella xylostella; Plutella xylostella; Sipha flava;
QBDW01000015.1	12719	7.862253321802028e-05	Unknown	0.23610346725371492	57.8	Acyrthosiphon pisum;
QBDW01000016.1	60132	1.663008048958957e-05	Unknown	0.23237211468103505	80.3	Bemisia tabaci;
QBDW01000017.1	55956	1.78711845021088e-05	Unknown	0.24522839373793695	45.6	Sipha flava;
QBDW01000018.1	27041	3.698088088458267e-05	Unknown	0.2661513997263415	35.6	Solemya velum gill symbiont;
QBDW01000019.1	90680	9.925011027790031e-05	Unknown	0.2943758270842523	50.111111111111114	Melanaphis sacchari; Trichomalopsis sarcophagae; Atta colombica; Bombyx mori; Heliothis virescens; Atta cephalotes; Acromyrmex echinatior; Diachasma alloeum; Heliothis virescens;
QBDW01000020.1	10338	0.0	Unknown	0.24260011607661056	NA
QBDW01000021.1	14796	0.00013517166801838335	Unknown	0.3202892673695593	42.25	Drosophila bipectinata; Solenopsis invicta;
QBDW01000022.1	33842	0.0004432362153537025	Unknown	0.2735653921163052	63.82	Pogonomyrmex barbatus; Zootermopsis nevadensis; Zootermopsis nevadensis; Ceratosolen solmsi marchali; Bemisia tabaci; Diachasma alloeum; Ceratina calcarata; Bemisia tabaci; Zootermopsis nevadensis; Pristhesancus plagipennis; Riptortus pedestris; Ornithorhynchus anatinus; Agrilus planipennis; Anoplophora glabripennis; Zootermopsis nevadensis;
QBDW01000023.1	153197	0.00012402331638348009	Unknown	0.3169970691332076	73.13684210526316	Bemisia tabaci; Aethina tumida; Cryptotermes secundus; Cryptotermes secundus; Trichogramma pretiosum; Dendroctonus ponderosae; Sipha flava; Cimex lectularius; Bemisia tabaci; Nilaparvata lugens; Bemisia tabaci; Diaphorina citri; Cimex lectularius; Cimex lectularius; Bemisia tabaci; Bemisia tabaci; Halyomorpha halys; Nilaparvata lugens; Bemisia tabaci;
QBDW01000024.1	40521	9.871424693368871e-05	Unknown	0.29698181190000245	66.05	Capitella teleta; Halyomorpha halys; Pomacea canaliculata; Nilaparvata lugens;
QBDW01000025.1	66925	2.9884198729921554e-05	Unknown	0.23590586477400075	75.65	Nilaparvata lugens; Cimex lectularius;
QBDW01000026.1	342171	0.00012859067542252267	Unknown	0.2522802926022369	61.413636363636364	Nilaparvata lugens; Diaphorina citri; Nicrophorus vespilloides; Microplitis demolitor; Cryptotermes secundus; Bemisia tabaci; Sipha flava; Tribolium castaneum; Halyomorpha halys; Halyomorpha halys; Nilaparvata lugens; Blattella germanica; Nilaparvata lugens; Nilaparvata lugens; Anoplophora glabripennis; Nilaparvata lugens; Nilaparvata lugens; Nilaparvata lugens; Nilaparvata lugens; Frankliniella …
QBDW01000027.1	7704	0.00012980269989615784	Unknown	0.22481827622014539	77.1	Cimex lectularius;
QBDW01000028.1	140560	0.0003770631758679567	Unknown	0.24885458167330676	81.53018867924528	Cimex lectularius; Planococcus citri; Planococcus citri; Zootermopsis nevadensis; Planococcus kraunhiae; Planococcus kraunhiae; Planococcus kraunhiae; Tribolium castaneum; Athalia rosae; Cimex lectularius; Bemisia tabaci; Dendroctonus ponderosae; Frankliniella occidentalis; Rhopalosiphum maidis; Operophtera brumata; Bemisia tabaci; Myzus persicae; Agrilus planipennis; Dialeurodes citri; Nilaparva…
QBDW01000029.1	64002	3.1249023468016625e-05	Unknown	0.23183650510921533	58.4	Danaus plexippus plexippus; Apis mellifera;
QBDW01000030.1	9527	0.00010496483677967881	Unknown	0.3244463104859872	28.5	Lygus hesperus;
QBDW01000031.1	5910	0.0	Unknown	0.2954314720812183	NA
QBDW01000032.1	29193	6.850957421299626e-05	Unknown	0.24636042886993456	86.55000000000001	Zootermopsis nevadensis; Stegodyphus mimosarum;
QBDW01000033.1	3049	0.0006559527714004591	Unknown	0.2518858642177763	75.55	Habropoda laboriosa; Coturnix japonica;
QBDW01000034.1	5146	0.0	Unknown	0.3567819665759813	NA
QBDW01000035.1	2599	0.0	Unknown	0.3024240092343209	NA
QBDW01000036.1	224155	0.00010260757065423479	Unknown	0.25932055943432	59.560869565217395	Camponotus floridanus; Bemisia tabaci; Cephus cinctus; Caenorhabditis remanei; Agrilus planipennis; Nilaparvata lugens; Diaphorina citri; Diaphorina citri; Copidosoma floridanum; Bemisia tabaci; Nilaparvata lugens; Branchiostoma floridae; Oryctes borbonicus; Pediculus humanus corporis; Daphnia magna; Pediculus humanus corporis; Nicrophorus vespilloides; Zootermopsis nevadensis; Limulus polyphemus…
QBDW01000037.1	70447	4.258520589947052e-05	Unknown	0.24564566269677915	65.93333333333334	Diaphorina citri; Spodoptera litura; Cryptotermes secundus;
QBDW01000038.1	15665	0.0	Unknown	0.32990743696137886	NA
QBDW01000039.1	276378	0.00019538458198554154	Unknown	0.2506024357944554	64.13333333333334	Tribolium castaneum; Diaphorina citri; Cimex lectularius; Scophthalmus maximus; Microplitis demolitor; Aethina tumida; Blattella germanica; Bemisia tabaci; Aedes aegypti; Cimex lectularius; Laodelphax striatella; Amyelois transitella; Sipha flava; Zootermopsis nevadensis; Zootermopsis nevadensis; Dinothrombium tinctorium; Nilaparvata lugens; Bemisia tabaci; Halyomorpha halys; Cimex lectularius; A…
QBDW01000040.1	6638	0.0	Unknown	0.3442301898162097	NA
QBDW01000041.1	53519	0.00014947962405874549	Unknown	0.2614211775257385	63.9875	Melanaphis sacchari; Mus caroli; Nicrophorus vespilloides; Laodelphax striatella; Blattella germanica; Blattella germanica; Cimex lectularius; Melipona quadrifasciata;
QBDW01000042.1	168306	0.00010100650006535715	Unknown	0.25069813316221645	54.61764705882353	Bemisia tabaci; Anoplophora glabripennis; Danaus plexippus plexippus; Drosophila virilis; Bemisia tabaci; Bemisia tabaci; Diaphorina citri; Cryptotermes secundus; Bicyclus anynana; Orussus abietinus; Zootermopsis nevadensis; Diaphorina citri; Sipha flava; Bemisia tabaci; Acyrthosiphon pisum; Frankliniella occidentalis; Cryptotermes secundus;
QBDW01000043.1	17151	0.00011661127631041922	Unknown	0.28919596524983965	44.75	Myzus persicae; Sipha flava;
QBDW01000044.1	305466	0.0001145790366194601	Unknown	0.2299699475555381	63.29714285714286	Zootermopsis nevadensis; Halyomorpha halys; Diaphorina citri; Lasius niger; Armadillidium vulgare; Diaphorina citri; Ixodes scapularis; Bemisia tabaci; Rhopalosiphum maidis; Bemisia tabaci; Nilaparvata lugens; Melanaphis sacchari; Dendroctonus ponderosae; Halyomorpha halys; Bemisia tabaci; Diaphorina citri; Bemisia tabaci; Diaphorina citri; Diaphorina citri; Cryptotermes secundus; Sipha flava; Ci…
QBDW01000045.1	10086	0.000694031330557208	Unknown	0.3110251834225659	50.97142857142857	Ctenocephalides felis; Cryptotermes secundus; Bemisia tabaci; Bemisia tabaci; Zootermopsis nevadensis; Ctenocephalides felis; Acyrthosiphon pisum;
QBDW01000046.1	7881	0.0	Unknown	0.3064331937571374	NA
QBDW01000047.1	160694	4.356105392858476e-05	Unknown	0.2505133981355869	62.142857142857146	Fopius arisanus; Sipha flava; Vanessa tameamea; Bemisia tabaci; Nilaparvata lugens; Halyomorpha halys; Bemisia tabaci;
QBDW01000048.1	3547	0.0	Unknown	0.23202706512545812	NA
QBDW01000049.1	4211	0.0	Unknown	0.27736879601044884	NA
QBDW01000050.1	4004	0.0	Unknown	0.233016983016983	NA
QBDW01000051.1	88993	3.371051655748205e-05	Unknown	0.25997550369130157	62.900000000000006	Bemisia tabaci; Bemisia tabaci; Cynoglossus semilaevis;
QBDW01000052.1	4461	0.00022416498542927594	Unknown	0.40506612867070163	39.4	Helicoverpa armigera;
QBDW01000053.1	251214	0.00013136210561513293	Unknown	0.2952900714132174	65.14545454545454	Oesophagostomum dentatum; Frankliniella occidentalis; Bemisia tabaci; Cryptotermes secundus; Bemisia tabaci; Cryptotermes secundus; Ceratitis capitata; Bemisia tabaci; Copidosoma floridanum; Pediculus humanus corporis; Dendroctonus ponderosae; Diaphorina citri; Dufourea novaeangliae; Diaphorina citri; Anoplophora glabripennis; Zootermopsis nevadensis; Cryptotermes secundus; Lethocerus indicus; Be…
QBDW01000054.1	26378	0.0	Unknown	0.24334672833421792	NA
QBDW01000055.1	144851	4.142187489213053e-05	Unknown	0.2460873587341475	75.18333333333334	Cimex lectularius; Poecilia reticulata; Bemisia tabaci; Ooceraea biroi; Maconellicoccus hirsutus; Folsomia candida;
QBDW01000056.1	4340	0.0	Unknown	0.2488479262672811	NA
QBDW01000057.1	222337	0.0002383768783423362	Unknown	0.24728677637999974	68.19811320754717	Orchesella cincta; Diachasma alloeum; Cimex lectularius; Oikopleura dioica; Gryllus bimaculatus; Frankliniella occidentalis; Nilaparvata lugens; Bemisia tabaci; Camponotus floridanus; Pediculus humanus corporis; Zootermopsis nevadensis; Notechis scutatus; Ctenocephalides felis; Maconellicoccus hirsutus; Maconellicoccus hirsutus; Maconellicoccus hirsutus; Cimex lectularius; Maconellicoccus hirsutu…
QBDW01000058.1	11706	0.0	Unknown	0.2585853408508457	NA
QBDW01000059.1	15429	6.481301445330222e-05	Unknown	0.2502430488041999	66.9	Nilaparvata lugens;
QBDW01000060.1	44147	0.00022651595804924456	Unknown	0.24076381181054204	85.96000000000001	Cryptotermes secundus; Blattella germanica; Zootermopsis nevadensis; Frankliniella occidentalis; Rhopalosiphum maidis; Ctenocephalides felis; Cephus cinctus; Aedes aegypti; Bemisia tabaci; Drosophila melanogaster;
QBDW01000061.1	49648	6.042539477924589e-05	Unknown	0.22021028037383178	48.36666666666667	Musca domestica; Myotis lucifugus; Bemisia tabaci;
QBDW01000062.1	33750	0.0	Unknown	0.263437037037037	NA
QBDW01000063.1	17125	0.0	Unknown	0.2581021897810219	NA
QBDW01000064.1	33807	2.9579672848818294e-05	Unknown	0.30233383618777177	37.4	Linepithema humile;
QBDW01000065.1	188858	7.4129769456417e-05	Unknown	0.23889377204036896	72.32142857142857	Nicrophorus vespilloides; Bemisia tabaci; Zootermopsis nevadensis; Bemisia tabaci; Diaphorina citri; Maconellicoccus hirsutus; Maconellicoccus hirsutus; Bemisia tabaci; Trichogramma pretiosum; Fopius arisanus; Frankliniella occidentalis; Halyomorpha halys; Pediculus humanus corporis; Nilaparvata lugens;
QBDW01000066.1	6293	0.0004767201652629906	Unknown	0.25997139679008424	66.5	Methylocystis sp. ATCC 49242; Apis cerana cerana; Tortispora caseinolytica NRRL Y-17796;
QBDW01000067.1	33634	0.0	Unknown	0.3622822144258786	NA
QBDW01000068.1	347124	4.3212223873889444e-05	Unknown	0.22985734204491767	54.02	Brugia timori; Sipha flava; Sipha flava; Bemisia tabaci; Oryctes borbonicus; Nilaparvata lugens; Diaphorina citri; Cryptotermes secundus; Diaphorina citri; Bactrocera latifrons; Aedes albopictus; Rhopalosiphum maidis; Nilaparvata lugens; Danaus plexippus plexippus; Anopheles sinensis;
QBDW01000069.1	8171	0.0	Unknown	0.21882266552441562	NA
QBDW01000070.1	28887	0.000692352961539793	Unknown	0.29601550870633847	70.225	Centruroides sculpturatus; Athalia rosae; Dryocoetiops coffeae; Daphnia magna; Pediculus humanus corporis; Myzus persicae; Zootermopsis nevadensis; Microbotryum lychnidis-dioicae p1A1 Lamole; Calidris pugnax; Enterobius vermicularis; NAD; NAD; NAD; Acyrthosiphon pisum; Zootermopsis nevadensis; Cryptotermes secundus; Zootermopsis nevadensis; Bemisia tabaci; Bemisia tabaci; Nilaparvata lugens;
QBDW01000071.1	17561	0.00045555492284038494	Unknown	0.27578156141449806	67.5	Planococcus citri; Penaeus vannamei; Sipha flava; Bemisia tabaci; Agrilus planipennis; Harpegnathos saltator; Zootermopsis nevadensis; Nilaparvata lugens;
QBDW01000072.1	22479	4.4485964678144046e-05	Unknown	0.29187241425330307	81.5	Frankliniella occidentalis;
QBDW01000073.1	12323	0.00032459628337255537	Unknown	0.341312991966242	38.3	Maconellicoccus hirsutus; Clostridium autoethanogenum; Nicrophorus vespilloides; Maconellicoccus hirsutus;
QBDW01000074.1	212163	0.00012726064393885834	Unknown	0.3052652913090407	60.15925925925926	Exaiptasia pallida; Frankliniella occidentalis; Cryptotermes secundus; Tribolium castaneum; Bemisia tabaci; Trichomalopsis sarcophagae; Diaphorina citri; Leptotrombidium deliense; Trichomalopsis sarcophagae; Rhizoclosmatium globosum; Agrilus planipennis; Oncopeltus fasciatus; Anopheles darlingi; Dendroctonus ponderosae; Myzus persicae; Sipha flava; Zootermopsis nevadensis; Blattella germanica; Ha…
QBDW01000075.1	11492	0.0002610511660285416	Unknown	0.34232509571876085	75.2	Nilaparvata lugens; Ceratina calcarata; Diaphorina citri;
QBDW01000076.1	115023	2.6081740173704388e-05	Unknown	0.28291732957756277	40.86666666666667	Aedes aegypti; Bemisia tabaci; Nicrophorus vespilloides;
QBDW01000077.1	11117	8.995232526760817e-05	Unknown	0.28910677341009267	42.4	Papilio xuthus;
QBDW01000078.1	12162	0.000328893274132544	Unknown	0.2988817628679494	76.55	Cryptotermes secundus; Bemisia tabaci; Bemisia tabaci; Bemisia tabaci;
QBDW01000079.1	9592	0.0	Unknown	0.18275646371976648	NA
QBDW01000080.1	7557	0.0	Unknown	0.2395130342728596	NA
QBDW01000081.1	58369	0.0	Unknown	0.24934468639174903	NA
QBDW01000082.1	109948	3.638083457634518e-05	Unknown	0.24643467821151818	51.65	Zootermopsis nevadensis; Cryptotermes secundus; Cryptotermes secundus; Cryptotermes secundus;
QBDW01000083.1	30937	0.00016161877363674563	Unknown	0.2706791220868216	63.14	Cryptotermes secundus; Bemisia tabaci; Sipha flava; Bemisia tabaci; Clunio marinus;
QBDW01000084.1	98197	0.00012220332596718842	Unknown	0.2326547654205322	57.65	Cimex lectularius; Bemisia tabaci; Halyomorpha halys; Nilaparvata lugens; Zootermopsis nevadensis; Bemisia tabaci; Zeugodacus cucurbitae; Aedes albopictus; Hyposmocoma kahamanoa; Hyposmocoma kahamanoa; Plutella xylostella; Habropoda laboriosa;
QBDW01000085.1	2033	0.0	Unknown	0.2843089030988687	NA
QBDW01000086.1	25074	7.976389885937624e-05	Unknown	0.2374172449549334	47.349999999999994	Nilaparvata lugens; Cryptotermes secundus;
QBDW01000087.1	2963	0.0	Unknown	0.16604792440094499	NA
QBDW01000088.1	2017	0.0	Unknown	0.21021318790282598	NA
QBDW01000089.1	56915	1.7570060616709128e-05	Unknown	0.24081525081261532	24.7	Thelohanellus kitauei;
QBDW01000090.1	55826	8.956400243614086e-05	Unknown	0.2641063303836922	56.22	Acyrthosiphon pisum; Bemisia tabaci; Rhopalosiphum maidis; Bemisia tabaci; Rhopalosiphum maidis;
QBDW01000091.1	12236	0.00040863027133050016	Unknown	0.27214776070611313	71.98	Agrilus planipennis; Trachymyrmex cornetzi; Halyomorpha halys; Maconellicoccus hirsutus; Maconellicoccus hirsutus;
QBDW01000092.1	7220	0.00013850415512465375	Unknown	0.2497229916897507	52.5	Melanaphis sacchari;
QBDW01000093.1	12622	7.922674694977024e-05	Unknown	0.2560608461416574	84.6	Orussus abietinus;
QBDW01000094.1	29602	0.00016890750624957773	Unknown	0.27758259577055605	48.4	Hydra vulgaris; Halyomorpha halys; Nilaparvata lugens; Dendroctonus ponderosae; Frankliniella occidentalis;
QBDW01000095.1	127287	0.0004085256153417081	Unknown	0.2851430232466788	65.13461538461539	Ixodes scapularis; Diuraphis noxia; Ctenocephalides felis; Anoplophora glabripennis; Frankliniella occidentalis; Aethina tumida; Nicrophorus vespilloides; Polistes canadensis; Trachymyrmex zeteki; Galleria mellonella; Bemisia tabaci; Bemisia tabaci; Zootermopsis nevadensis; Agrilus planipennis; Blattella germanica; Bemisia tabaci; Blattella germanica; Sipha flava; Chara braunii; Tribolium castane…
QBDW01000096.1	63335	0.00015789058182679404	Unknown	0.24739875266440356	54.26	Bemisia tabaci; Hydra vulgaris; Ramazzottius varieornatus; Anopheles sinensis; Bemisia tabaci; Megachile rotundata; Ctenocephalides felis; Zootermopsis nevadensis; Zootermopsis nevadensis; Apaloderma vittatum;
QBDW01000097.1	12365	8.087343307723413e-05	Unknown	0.22167408006469874	34.5	Bemisia tabaci;
QBDW01000098.1	11256	0.0	Unknown	0.3344882729211087	NA
QBDW01000099.1	61965	0.000355039134995562	Unknown	0.25401436294682483	72.37727272727273	Stegodyphus mimosarum; Camponotus floridanus; Maconellicoccus hirsutus; Maconellicoccus hirsutus; Myzus persicae; Myzus persicae; Tribolium castaneum; Oryctes borbonicus; Pieris rapae; Bicyclus anynana; Clunio marinus; Diaphorina citri; Nilaparvata lugens; Branchiostoma floridae; Anoplophora glabripennis; Nilaparvata lugens; Cryptotermes secundus; Bemisia tabaci; Nilaparvata lugens; Nilaparvata l…
QBDW01000100.1	5299	0.0	Unknown	0.23645970937912814	NA
QBDW01000101.1	7835	0.0	Unknown	0.190044671346522	NA
QBDW01000102.1	128079	0.00010930753675465924	Unknown	0.23650247113109876	58.114285714285714	Centruroides sculpturatus; Phaseolus vulgaris; Nilaparvata lugens; Zootermopsis nevadensis; Lasius niger; Frankliniella occidentalis; Zootermopsis nevadensis; Cryptotermes secundus; Bemisia tabaci; Trichomalopsis sarcophagae; Blattella germanica; Nilaparvata lugens; Nilaparvata lugens; Chilo suppressalis;
QBDW01000103.1	5189	0.0001927153594141453	Unknown	0.2615147427249952	83.6	Merops nubicus;
QBDW01000104.1	18568	0.0	Unknown	0.27714347264110295	NA
QBDW01000105.1	22215	0.0	Unknown	0.2598244429439568	NA
QBDW01000106.1	4094	0.0	Unknown	0.20859794821690278	NA
QBDW01000107.1	2449	0.0	Unknown	0.14250714577378523	NA
QBDW01000108.1	16672	0.00017994241842610365	Unknown	0.25467850287907867	55.1	Halyomorpha halys; Nilaparvata lugens; Melanaphis sacchari;
QBDW01000109.1	4098	0.0	Unknown	0.28330893118594436	NA
QBDW01000110.1	98951	7.074208446604886e-05	Unknown	0.27628826388818706	60.699999999999996	Blattella germanica; Bemisia tabaci; Nephila clavipes; Galleria mellonella; Zootermopsis nevadensis; Zootermopsis nevadensis; Frankliniella occidentalis;
QBDW01000111.1	24714	0.00032370316419843	Unknown	0.34094035769199643	49.975	Hydra vulgaris; Hydra vulgaris; Blattella germanica; Cimex lectularius; Blattella germanica; Rhopalosiphum maidis; Blattella germanica; Acyrthosiphon pisum;
QBDW01000112.1	116645	2.5719062111535e-05	Unknown	0.2287110463371769	61.46666666666666	Myzus persicae; Diaphorina citri; Bemisia tabaci;
QBDW01000113.1	18814	5.315190815350271e-05	Unknown	0.24279791644520038	63.1	Cimex lectularius;
QBDW01000114.1	38678	5.170898185014737e-05	Unknown	0.2501421997000879	46.65	Rhopalosiphum maidis; Maylandia zebra;
QBDW01000115.1	9535	0.0001048767697954903	Unknown	0.1739905610907184	60.4	Halyomorpha halys;
QBDW01000116.1	112015	8.927375797884212e-05	Unknown	0.22931750212025176	86.39	Zootermopsis nevadensis; Cimex lectularius; Diaphorina citri; Dendroctonus ponderosae; Zootermopsis nevadensis; Blattella germanica; Blattella germanica; Megachile rotundata; Rhopalosiphum maidis; Bemisia tabaci;
QBDW01000117.1	52194	0.0	Unknown	0.29279227497413496	NA
QBDW01000118.1	4715	0.0	Unknown	0.25196182396606576	NA
QBDW01000119.1	5011	0.0	Unknown	0.237277988425464	NA
QBDW01000120.1	279642	0.00018595203867802405	Unknown	0.2542643808869912	66.98076923076923	Rhopalosiphum maidis; Blattella germanica; Nilaparvata lugens; Cyphomyrmex costatus; Nilaparvata lugens; Maconellicoccus hirsutus; Pediculus humanus corporis; Nilaparvata lugens; Nilaparvata lugens; Frankliniella occidentalis; Zootermopsis nevadensis; Bemisia tabaci; Centruroides sculpturatus; Pediculus humanus corporis; Cephus cinctus; Parasteatoda tepidariorum; Trichogramma pretiosum; Zootermop…
QBDW01000121.1	2993	0.0	Unknown	0.18977614433678583	NA
QBDW01000122.1	174967	5.143827121685804e-05	Unknown	0.2641583841524402	53.28888888888889	Lethocerus distinctifemur; Nilaparvata lugens; Wasmannia auropunctata; Camponotus floridanus; Ancylostoma caninum; Blattella germanica; Parasteatoda tepidariorum; Octopus bimaculoides; Cryptotermes secundus;
QBDW01000123.1	213797	9.354668213305144e-06	Unknown	0.23543361225835724	56.8	Dufourea novaeangliae; Cimex lectularius;
QBDW01000124.1	41926	4.7703095930925916e-05	Unknown	0.28877069121786003	42.400000000000006	Cryptotermes secundus; Oxya chinensis;
QBDW01000125.1	2404	0.0	Unknown	0.17554076539101499	NA
QBDW01000126.1	2884	0.0	Unknown	0.25866851595006934	NA
QBDW01000127.1	8635	0.0	Unknown	0.21679212507237985	NA
QBDW01000128.1	3211	0.0003114294612270321	Unknown	0.3263780753659296	35.2	Trachymyrmex cornetzi;
QBDW01000129.1	229402	0.00045771178978387287	Unknown	0.2495749819094864	63.894285714285715	Anisakis simplex; Blattella germanica; Cimex lectularius; Nilaparvata lugens; Bemisia tabaci; Diuraphis noxia; Diuraphis noxia; Ctenocephalides felis; Sipha flava; Fopius arisanus; Orussus abietinus; Habropoda laboriosa; Bemisia tabaci; Melanaphis sacchari; Athalia rosae; Melanaphis sacchari; Rhopalosiphum maidis; Frankliniella occidentalis; Sipha flava; Bemisia tabaci; Zootermopsis nevadensis; D…
QBDW01000130.1	4481	0.0004463289444320464	Unknown	0.3662128989064941	43.6	Cryptotermes secundus; Tribolium castaneum;
QBDW01000131.1	13297	0.0003760246672181695	Unknown	0.2606602993156351	77.88000000000001	Rhagoletis zephyria; Zootermopsis nevadensis; Cryptotermes secundus; Camponotus floridanus; Onthophagus taurus;
QBDW01000132.1	141194	2.1247361785911584e-05	Unknown	0.23159624346643626	69.60000000000001	Diuraphis noxia; Frankliniella occidentalis; Zootermopsis nevadensis;
QBDW01000133.1	14666	0.0	Unknown	0.23216964407473067	NA
QBDW01000134.1	2460	0.0	Unknown	0.23211382113821138	NA
QBDW01000135.1	168070	9.519842922591777e-05	Unknown	0.23990004164931278	72.175	Diaphorina citri; Nilaparvata lugens; Tribolium castaneum; Acyrthosiphon pisum; Papilio machaon; Cimex lectularius; Ixodes scapularis; Nilaparvata lugens; Vollenhovia emeryi; Cricetulus griseus; Maconellicoccus hirsutus; Cryptotermes secundus; Bemisia tabaci; Bemisia tabaci; Zeugodacus cucurbitae; Nilaparvata lugens;
QBDW01000136.1	42041	2.3786303846245333e-05	Unknown	0.24975619038557598	49.4	Cimex lectularius;
QBDW01000137.1	3849	0.0	Unknown	0.31488698363211226	NA
QBDW01000138.1	146653	0.0001091010753274737	Unknown	0.27273223186706036	58.90625	Tribolium castaneum; Nilaparvata lugens; Aethina tumida; Habropoda laboriosa; Aethina tumida; Copidosoma floridanum; Bemisia tabaci; Aplysia californica; Beta vulgaris subsp. vulgaris; Frankliniella occidentalis; Phascolarctos cinereus; Bemisia tabaci; Galleria mellonella; Bemisia tabaci; Onthophagus taurus; Acyrthosiphon pisum;
QBDW01000139.1	187207	0.00011751697319010507	Unknown	0.23755521962319784	67.70454545454545	Zootermopsis nevadensis; Bemisia tabaci; Rhopalosiphum maidis; Diaphorina citri; Cryptotermes secundus; Limulus polyphemus; Tribolium castaneum; Frankliniella occidentalis; Bemisia tabaci; Anabas testudineus; Vollenhovia emeryi; Diaphorina citri; Diuraphis noxia; Wasmannia auropunctata; Aethina tumida; Papio anubis; Cryptotermes secundus; Cryptotermes secundus; Bemisia tabaci; Cryptotermes secund…
QBDW01000140.1	200807	0.00028883455258033833	Unknown	0.24815369982122137	64.17413793103448	Zootermopsis nevadensis; Microplitis demolitor; Diaphorina citri; Limulus polyphemus; Pediculus humanus corporis; Onthophagus taurus; Diuraphis noxia; Pieris rapae; Bemisia tabaci; Diaphorina citri; Leptospirillum ferrodiazotrophum; Acyrthosiphon pisum; Diuraphis noxia; Stomoxys calcitrans; Bombus terrestris; Copidosoma floridanum; Nilaparvata lugens; Ctenocephalides felis; Nilaparvata lugens; Be…
QBDW01000141.1	30392	0.0	Unknown	0.32067649381416163	NA
QBDW01000142.1	55121	0.00019956096587507485	Unknown	0.26837321528999836	64.28181818181818	Cryptotermes secundus; Cryptotermes secundus; Halyomorpha halys; Sipha flava; Melanaphis sacchari; Bemisia tabaci; Aedes albopictus; Myzus persicae; Laodelphax striatella; Agrilus planipennis; Zootermopsis nevadensis;
QBDW01000143.1	152173	7.885761600283887e-05	Unknown	0.2380054280325682	74.65	Diuraphis noxia; Pediculus humanus corporis; Nilaparvata lugens; Rhynchophorus ferrugineus; Bemisia tabaci; Diaphorina citri; Zootermopsis nevadensis; Acromyrmex echinatior; Nilaparvata lugens; Cephus cinctus; Anopheles sinensis; Diaphorina citri;
QBDW01000144.1	3588	0.0	Unknown	0.21962095875139354	NA
QBDW01000145.1	49760	0.0	Unknown	0.2962620578778135	NA
QBDW01000146.1	29250	0.00020512820512820512	Unknown	0.3459145299145299	49.483333333333334	Megachile rotundata; Bemisia tabaci; Diaphorina citri; Cryptotermes secundus; Diaphorina citri; Zootermopsis nevadensis;
QBDW01000147.1	8359	0.0	Unknown	0.26295011364995813	NA
QBDW01000148.1	21447	4.662656781834289e-05	Unknown	0.2777544644938686	53.0	Centruroides sculpturatus;
QBDW01000149.1	40784	0.0003432718713220871	Unknown	0.242766771282856	67.93571428571428	Anoplophora glabripennis; Zootermopsis nevadensis; Bemisia tabaci; Nilaparvata lugens; Cryptotermes secundus; Melanaphis sacchari; Acyrthosiphon pisum; Maconellicoccus hirsutus; Cimex lectularius; Aethina tumida; Echinostoma caproni; Diuraphis noxia; Penaeus vannamei; Halyomorpha halys;
QBDW01000150.1	2708	0.0	Unknown	0.20051698670605614	NA
QBDW01000151.1	165961	1.807653605365116e-05	Unknown	0.2695392290959924	46.9	Tacheng Tick Virus 7; Tacheng Tick Virus 7; Bemisia tabaci;
QBDW01000152.1	127497	0.00019608304509125706	Unknown	0.24836662823438982	71.56	Pediculus humanus corporis; Pediculus humanus corporis; Rhopalosiphum maidis; Bemisia tabaci; Anolis carolinensis; Orchesella cincta; Biomphalaria glabrata; Cryptotermes secundus; Sipha flava; Anoplophora glabripennis; Nilaparvata lugens; Bemisia tabaci; Bemisia tabaci; Acyrthosiphon pisum; Sipha flava; Blattella germanica; Bemisia tabaci; Sipha flava; Zootermopsis nevadensis; Bemisia tabaci; Dia…
QBDW01000153.1	11667	0.0	Unknown	0.22576497814348162	NA
QBDW01000154.1	8534	0.00011717834544176236	Unknown	0.32798218889149283	24.8	Haemonchus contortus;
QBDW01000155.1	2764	0.0	Unknown	0.11613603473227208	NA
QBDW01000156.1	3316	0.0	Unknown	0.1948130277442702	NA
QBDW01000157.1	3479	0.0	Unknown	0.19775797643000861	NA
QBDW01000158.1	138696	2.163003979927323e-05	Unknown	0.2857688758147315	59.800000000000004	Bemisia tabaci; Bemisia tabaci; Diaphorina citri;
QBDW01000159.1	26950	0.0	Unknown	0.24730983302411874	NA
QBDW01000160.1	26283	0.00019023703534604117	Unknown	0.30715671726971805	50.68	Eufriesea mexicana; Amyelois transitella; Megachile rotundata; Bemisia tabaci; Vollenhovia emeryi;
QBDW01000161.1	15949	0.00012539971158066337	Unknown	0.24703743181390683	83.2	Blattella germanica; Nilaparvata lugens;
QBDW01000162.1	19963	0.0004007413715373441	Unknown	0.2626358763712869	58.8875	Cryptotermes secundus; Mizuhopecten yessoensis; Nilaparvata lugen ; Tribolium ; Ctenocephalides f ; Athalia rosae;
QBDW01000163.1	34237	2.9208166603382307e-05	Unknown	0.23912725998189094	83.8	Cryptotermes secundus;
QBDW01000164.1	88004	6.817871914912958e-05	Unknown	0.25537475569292306	74.73333333333333	Zootermopsis nevadensis; Bactrocera oleae; Orussus abietinus; Zootermopsis nevadensis; Blattella germanica; Cryptotermes secundus;
QBDW01000165.1	8467	0.0002362111727884729	Unknown	0.31002716428487065	63.650000000000006	Bemisia tabaci; Nilaparvata lugens;
QBDW01000166.1	59757	0.000317954381913416	Unknown	0.32322573087671735	59.78421052631579	Bemisia tabaci; Diachasma alloeum; Diuraphis noxia; Frankliniella occidentalis; Atta colombica; Sipha flava; Rhopalosiphum maidis; Sipha flava; Sipha flava; Bemisia tabaci; Dendroctonus ponderosae; Athalia rosae; Blattella germanica; Cryptotermes secundus; Diuraphis noxia; Acyrthosiphon pisum; Rhopalosiphum maidis; Microplitis demolitor; Rhopalosiphum maidis;
QBDW01000167.1	224786	8.452483695603819e-05	Unknown	0.2627432313400301	60.53157894736842	Nilaparvata lugens; Bemisia tabaci; Aethina tumida; Bemisia tabaci; Cimex lectularius; Bemisia tabaci; Zootermopsis nevadensis; Nicrophorus vespilloides; Alligator mississippiensis; Diaphorina citri; Blattella germanica; Nilaparvata lugens; Blattella germanica; Saccoglossus kowalevskii; Blattella germanica; Maconellicoccus hirsutus; Maconellicoccus hirsutus; Maconellicoccus hirsutus; Blattella ge…
QBDW01000168.1	14849	0.0	Unknown	0.2509933328843693	NA
QBDW01000169.1	33187	0.00033145508783559825	Unknown	0.25952933377527343	72.1	Zootermopsis nevadensis; Bemisia tabaci; Halyomorpha halys; Nilaparvata lugens; Nilaparvata lugens; Cimex lectularius; Halyomorpha halys; Halyomorpha halys; Bemisia tabaci; Halyomorpha halys; Nilaparvata lugens;
QBDW01000170.1	113513	0.0003347634191678486	Unknown	0.2877115396474413	66.3157894736842	Trichomalopsis sarcophagae; Vanessa tameamea; Nilaparvata lugens; Ceratitis capitata; Aethina tumida; Sipha flava; Ctenocephalides felis; Xenopsylla cheopis; Halyomorpha halys; Papilio xuthus; Angiostrongylus costaricensis; Cimex lectularius; Agrilus planipennis; Bemisia tabaci; Bemisia tabaci; Parasteatoda tepidariorum; Acyrthosiphon pisum; Diuraphis noxia; Lasius niger; Cryptotermes secundus; Z…
QBDW01000171.1	187580	0.00032519458364431176	Unknown	0.27392046060347586	66.61475409836066	Cimex lectularius; Rhopalosiphum maidis; Nilaparvata lugens; Maconellicoccus hirsutus; Diaphorina citri; Dethiobacter sp.; Centruroides sculpturatus; Thermovenabulum gondwanense; Maconellicoccus hirsutus; Centruroides sculpturatus; Diaphorina citri; Trichogramma pretiosum; Sipha flava; Rhopalosiphum maidis; Danaus plexippus plexippus; Tribolium castaneum; Drosophila melanogaster; Zootermopsis nev…
QBDW01000172.1	6336	0.0	Unknown	0.22443181818181818	NA
QBDW01000173.1	54066	3.6991824806717716e-05	Unknown	0.22516923759849072	64.9	Nilaparvata lugens; Diaphorina citri;
QBDW01000174.1	2166	0.0	Unknown	0.29778393351800553	NA
QBDW01000175.1	135786	0.0002209358844063453	Unknown	0.3181624026040976	68.23333333333333	Nilaparvata lugens; Bemisia tabaci; Sipha flava; Diaphorina citri; Diaphorina citri; Bemisia tabaci; Frankliniella occidentalis; Diaphorina citri; Nilaparvata lugens; Diuraphis noxia; Sipha flava; Bemisia tabaci; Diaphorina citri; Bemisia tabaci; Cryptotermes secundus; Apis dorsata; Neodiprion lecontei; Bemisia tabaci; Bemisia tabaci; Diaphorina citri; Bemisia tabaci; Cryptotermes secundus; Bemis…
QBDW01000176.1	92714	0.0005177211640097504	Unknown	0.2889639105205255	70.02291666666666	Acyrthosiphon pisum; Zootermopsis nevadensis; Cryptotermes secundus; Zootermopsis nevadensis; Rhopalosiphum maidis; Halyomorpha halys; Nilaparvata lugens; Rhopalosiphum maidis; Halyomorpha halys; Frankliniella occidentalis; Blattella germanica; Halyomorpha halys; Bemisia tabaci; Acyrthosiphon pisum; Bemisia tabaci; Diaphorina citri; Nilaparvata lugens; Nilaparvata lugens; Acyrthosiphon pisum; Nil…
QBDW01000177.1	14231	7.026913077085236e-05	Unknown	0.20202375096620054	44.9	Leptotrombidium deliense;
QBDW01000178.1	4106	0.0	Unknown	0.26546517291768146	NA
QBDW01000179.1	11093	0.0	Unknown	0.2386189488866853	NA
QBDW01000180.1	65996	4.545730044245106e-05	Unknown	0.3054730589732711	53.9	Blattella germanica; Agrilus planipennis; Cimex lectularius;
QBDW01000181.1	15892	6.292474200855777e-05	Unknown	0.2903976843694941	58.4	Vanessa tameamea;
QBDW01000182.1	77685	0.00015446997489862907	Unknown	0.2716097058634228	74.6	Cryptotermes secundus; Bemisia tabaci; Oryctes borbonicus; Halyomorpha halys; Nilaparvata lugens; Zootermopsis nevadensis; Diaphorina citri; Sipha flava; Nilaparvata lugens; Maconellicoccus hirsutus; Maconellicoccus hirsutus; Pediculus humanus corporis;
QBDW01000183.1	9798	0.0003061849357011635	Unknown	0.27087160645029595	55.766666666666666	Nilaparvata lugens; Cryptotermes secundus; Mizuhopecten yessoensis;
QBDW01000184.1	169881	0.0004473719839181545	Unknown	0.25154667090492755	72.84868421052632	Nilaparvata lugens; Zootermopsis nevadensis; Ooceraea biroi; Harpegnathos saltator; Dendroctonus ponderosae; Nilaparvata lugens; Diaphorina citri; Diaphorina citri; Helicoverpa armigera; Diachasma alloeum; Cryptotermes secundus; Frankliniella occidentalis; Athalia rosae; Branchiostoma floridae; Dialeurodes citri; Rhodnius prolixus; Bactrocera dorsalis; Ctenocephalides felis; Limulus polyphemus; O…
QBDW01000185.1	81747	0.000366985944438328	Unknown	0.2669455759844398	63.193333333333335	Lucilia cuprina; Aedes aegypti; Cryptotermes secundus; Cryptotermes secundus; Penaeus vannamei; Cryptotermes secundus; Penaeus vannamei; Anoplophora glabripennis; Onthophagus taurus; Penaeus vannamei; Onthophagus taurus; Tribolium castaneum; Musca domestica; Hyalella azteca; Cephus cinctus; Drosophila navojoa; Diaphorina citri; Maconellicoccus hirsutus; Myotis davidii; Pseudomyrmex gracilis; Fran…
QBDW01000186.1	163229	1.8379087049482627e-05	Unknown	0.2559900507875439	43.833333333333336	Cimex lectularius; Zootermopsis nevadensis; Nilaparvata lugens;
QBDW01000187.1	78371	0.0003572750124408263	Unknown	0.31310050911689274	69.85357142857143	Cryptotermes secundus; Musca domestica; Rhopalosiphum maidis; Bemisia tabaci; Pediculus humanus corporis; Halyomorpha halys; Cimex lectularius; Acyrthosiphon pisum; Bemisia tabaci; Bemisia tabaci; Bemisia tabaci; Chilo suppressalis; Frankliniella occidentalis; Bemisia tabaci; Cimex lectularius; Cimex lectularius; Trachymyrmex septentrionalis; Cimex lectularius; Bemisia tabaci; Bemisia tabaci; Dia…
QBDW01000188.1	121238	0.0001072271070126528	Unknown	0.23582540127682738	63.97692307692308	Nilaparvata lugens; Limulus polyphemus; Cryptotermes secundus; Melanaphis sacchari; Bemisia tabaci; Rhopalosiphum maidis; Acyrthosiphon pisum; Sipha flava; Bemisia tabaci; Nicrophorus vespilloides; Anopheles gambiae str. PEST; Maconellicoccus hirsutus; Planococcus citri;
QBDW01000189.1	165860	0.00016881707464126372	Unknown	0.2882008923188231	75.67857142857143	Blattella germanica; Cryptotermes secundus; Cimex lectularius; Papilio xuthus; Blattella germanica; Musca domestica; Frankliniella occidentalis; Bemisia tabaci; Aedes albopictus; Blattella germanica; Halyomorpha halys; Rhopalosiphum maidis; Melanaphis sacchari; Bemisia tabaci; Diuraphis noxia; Dufourea novaeangliae; Sipha flava; Habropoda laboriosa; Cryptotermes secundus; Tribolium castaneum; Nil…
QBDW01000190.1	166916	0.00011382971075271394	Unknown	0.31518847803685685	46.26315789473684	Nasonia vitripennis; Rickettsia helvetica; Rickettsia helvetica; Nasonia vitripennis; Halyomorpha halys; Halyomorpha halys; Nasonia vitripennis; Trichomalopsis sarcophagae; Zootermopsis nevadensis; Cimex lectularius; Folsomia candida; Sipha flava; Dendroctonus ponderosae; Cryptotermes secundus; Bemisia tabaci; Pseudomyrmex gracilis; Bemisia tabaci; Trachymyrmex septentrionalis; Bemisia tabaci;
QBDW01000191.1	6758	0.0	Unknown	0.2736016572950577	NA
QBDW01000192.1	7842	0.0	Unknown	0.2100229533282326	NA
QBDW01000193.1	15056	6.641870350690754e-05	Unknown	0.26414718384697133	38.3	Crassostrea virginica;
QBDW01000194.1	7042	0.00014200511218403862	Unknown	0.23189434819653507	29.6	Myzus persicae;
QBDW01000195.1	6089	0.0	Unknown	0.22598127771391033	NA
QBDW01000196.1	190220	2.1028283040689728e-05	Unknown	0.26358952791504575	47.025	Gammaproteobacteria bacterium RIFCSPHIGHO2_02_FULL_38_33; Aedes albopictus; Diaphorina citri; Trichogramma pretiosum;
QBDW01000197.1	34758	0.0001150814201047241	Unknown	0.24296564819609873	60.3	Frankliniella occidentalis; Nilaparvata lugens; Frankliniella occidentalis; Frankliniella occidentalis;
QBDW01000198.1	4255	0.0	Unknown	0.1990599294947121	NA
QBDW01000199.1	148547	0.00016829690266380337	Unknown	0.2979259089715713	52.28	Onthophagus taurus; Diaphorina citri; Aotus nancymaae; Penaeus vannamei; Zootermopsis nevadensis; Blattella germanica; Centruroides sculpturatus; Trichogramma pretiosum; Lucilia cuprina; Stegodyphus mimosarum; Rhopalosiphum maidis; Aedes albopictus; Nilaparvata lugens; Hydra vulgaris; Sipha flava; Octopus bimaculoides; Bemisia tabaci; Octopus bimaculoides; Nicrophorus vespilloides; Myzus persicae…
QBDW01000200.1	2175	0.0	Unknown	0.25517241379310346	NA
QBDW01000201.1	88591	0.00018060525335530697	Unknown	0.25147023964059556	65.04375	Ctenocephalides felis; Galleria mellonella; Halyomorpha halys; Rhopalosiphum maidis; Dinoponera quadriceps; Cimex lectularius; Eufriesea mexicana; Nilaparvata lugens; Halyomorpha halys; Halyomorpha halys; Helobdella robusta; Pseudomassariella vexata; Maconellicoccus hirsutus; Ctenocephalides felis; Bemisia tabaci; Myzus persicae;
QBDW01000202.1	35270	5.670541536716756e-05	Unknown	0.2627728948114545	38.25	Bicyclus anynana; Halyomorpha halys;
QBDW01000203.1	40425	0.0	Unknown	0.3049103277674706	NA
QBDW01000204.1	117137	2.5611036649393446e-05	Unknown	0.2501344579424093	42.5	Myzus persicae; Helicoverpa armigera; Diaphorina citri;
QBDW01000205.1	13421	0.0	Unknown	0.22256165710453765	NA
QBDW01000206.1	7170	0.0	Unknown	0.24142259414225942	NA
QBDW01000207.1	2270	0.0	Unknown	0.2687224669603524	NA
QBDW01000208.1	56680	7.057163020465773e-05	Unknown	0.2691778405081157	82.27499999999999	Glomeris marginata; Rhopalosiphum maidis; Dendroctonus ponderosae; Tribolium castaneum;
QBDW01000209.1	221135	0.00018088497976349288	Unknown	0.26061003459425236	67.975	Oryzias melastigma; Nilaparvata lugens; Rhizophagus irregularis DAOM 181602=DAOM 197198; Melanaphis sacchari; Zootermopsis nevadensis; Zootermopsis nevadensis; Nilaparvata lugens; Galleria mellonella; Picoides pubescens; Cryptotermes secundus; Apis mellifera; Zootermopsis nevadensis; Trichoplusia ni; Macroxyela ferruginea; Frankliniella occidentalis; Nilaparvata lugens; Nilaparvata lugens; Bemisi…
QBDW01000210.1	237117	0.0001012158554637584	Unknown	0.25017185608792286	63.4625	Rhodnius prolixus; Pieris rapae; Trichomalopsis sarcophagae; Eurytemora affinis; Nicrophorus vespilloides; Cimex lectularius; Pediculus humanus corporis; Varroa destructor; Diaphorina citri; Frankliniella occidentalis; Halyomorpha halys; Myzus persicae; Zootermopsis nevadensis; Rhopalosiphum maidis; Rhopalosiphum maidis; Armadillidium vulgare; Rhopalosiphum maidis; Anoplophora glabripennis; spott…
QBDW01000211.1	88780	7.884658706915972e-05	Unknown	0.2599909889614778	56.7	Sipha flava; Acyrthosiphon pisum; Nilaparvata lugens; Rhopalosiphum maidis; Butyrivibrio hungatei; Neodiprion lecontei; Lasius niger;
QBDW01000212.1	7202	0.0	Unknown	0.28853096362121633	NA
QBDW01000213.1	164852	0.0002608400262053236	Unknown	0.30660228568655523	59.8046511627907	Aedes aegypti; Blattella germanica; Hyposmocoma kahamanoa; Anopheles minimus; Nicrophorus vespilloides; Cryptotermes secundus; Cryptotermes secundus; Myzus persicae; Tribolium castaneum; Zootermopsis nevadensis; Cryptotermes secundus; Cryptotermes secundus; Aedes albopictus; Cryptotermes secundus; Aedes aegypti; Zootermopsis nevadensis; Orchesella cincta; Cryptotermes secundus; Anoplophora glabri…
QBDW01000214.1	168002	5.952310091546529e-06	Unknown	0.25726479446673256	73.6	Nilaparvata lugens;
QBDW01000215.1	15673	0.00012760798826006508	Unknown	0.29458304089836024	57.599999999999994	Zootermopsis nevadensis; Nasonia vitripennis;
QBDW01000216.1	7679	0.0	Unknown	0.22502930069019403	NA
QBDW01000217.1	9182	0.00043563493792202136	Unknown	0.2913308647353518	53.375	Limulus polyphemus; Halyomorpha halys; Anopheles gambiae str. PEST; Daphnia magna;
QBDW01000218.1	22941	8.718015779608561e-05	Unknown	0.29248942940586725	69.05	Melanaphis sacchari; Ooceraea biroi;
QBDW01000219.1	122531	0.0005631228015767439	Unknown	0.2735144575658405	68.83333333333333	Diachasma alloeum; Sipha flava; Ceratosolen solmsi marchali; Ooceraea biroi; Cryptotermes secundus; Diuraphis noxia; Blattella germanica; ubiquinone; Nicrophorus vespilloides; Helicoverpa armigera; Bemisia tabaci; Bemisia tabaci; Tribolium castaneum; Diuraphis noxia; Bemisia tabaci; Polistes dominula; Frankliniella occidentalis; Bemisia tabaci; Diaphorina citri; Onthophagus taurus; Ooceraea biroi…
QBDW01000220.1	70612	0.00011329519061915821	Unknown	0.2854613946637965	62.7625	Halyomorpha halys; Halyomorpha halys; Rhopalosiphum maidis; Frankliniella occidentalis; Nilaparvata lugens; Diaphorina citri; Cimex lectularius; Diaphorina citri;
QBDW01000221.1	23349	8.565677330934944e-05	Unknown	0.23872542721315687	35.8	Nilaparvata lugens; Trichogramma pretiosum;
QBDW01000222.1	7072	0.0001414027149321267	Unknown	0.3525169683257919	67.9	Nilaparvata lugens;
QBDW01000223.1	4856	0.00020593080724876442	Unknown	0.38220757825370677	41.1	Folsomia candida;
QBDW01000224.1	46475	0.00025820333512641206	Unknown	0.26418504572350726	51.03333333333333	Nilaparvata lugens; Cryptotermes secundus; Nilaparvata lugens; Cryptotermes secundus; Cryptotermes secundus; Pseudomyrmex gracilis; Nilaparvata lugens; Frankliniella occidentalis; Cryptotermes secundus; Cryptotermes secundus; Cryptotermes secundus; Cryptotermes secundus;
QBDW01000225.1	66132	4.536381781890764e-05	Unknown	0.31854472872436945	63.46666666666667	Nilaparvata lugens; Halyomorpha halys; Agrilus planipennis;
QBDW01000226.1	7246	0.0	Unknown	0.21225503726193762	NA
QBDW01000227.1	3690	0.0	Unknown	0.23577235772357724	NA
QBDW01000228.1	167414	0.000203089347366409	Unknown	0.2838113897284576	68.54117647058824	Diaphorina citri; Halyomorpha halys; Blattella germanica; Mizuhopecten yessoensis; Diachasma alloeum; Pomacea canaliculata; Chilo suppressalis; Melanaphis sacchari; Ctenocephalides felis; Operophtera brumata; Harpegnathos saltator; Rhopalosiphum maidis; Bemisia tabaci; Diaphorina citri; Rhopalosiphum maidis; Blattella germanica; Rhopalosiphum maidis; Zootermopsis nevadensis; Nilaparvata lugens; P…
QBDW01000229.1	10868	0.0	Unknown	0.27300331247699666	NA
QBDW01000230.1	2825	0.0	Unknown	0.19539823008849558	NA
QBDW01000231.1	82706	0.00015718327569946557	Unknown	0.23983749667496918	60.823076923076925	Clunio marinus; Frankliniella occidentalis; Pediculus humanus corporis; Zootermopsis nevadensis; Nicrophorus vespilloides; Gavialis gangeticus; Diuraphis noxia; Bemisia tabaci; Nilaparvata lugens; Cimex lectularius; Anoplophora glabripennis; Dendroctonus ponderosae; Cryptotermes secundus;
QBDW01000232.1	241928	7.853576270625971e-05	Unknown	0.24208442181144804	70.82631578947368	Oryctes borbonicus; Agrilus planipennis; Bactrocera latifrons; Blattella germanica; Bemisia tabaci; Bemisia tabaci; Halyomorpha halys; Diaphorina citri; Diaphorina citri; Cimex lectularius; Harpegnathos saltator; Laodelphax striatella; Ctenocephalides felis; Sitobion avenae; Nilaparvata lugens; Rhagoletis zephyria; Brugia timori; Diaphorina citri; Rhopalosiphum maidis;
QBDW01000233.1	3659	0.00027329871549603714	Unknown	0.20634053019950807	87.5	Ophiophagus hannah;
QBDW01000234.1	5959	0.0	Unknown	0.28410807182413156	NA
QBDW01000235.1	5032	0.0001987281399046105	Unknown	0.2066772655007949	73.3	Halyomorpha halys;
QBDW01000236.1	32460	0.00015403573629081948	Unknown	0.260720887245841	53.36	Acyrthosiphon pisum; Microplitis demolitor; Diuraphis noxia; Neodiprion lecontei; Copidosoma floridanum;
QBDW01000237.1	18234	5.4842601733026214e-05	Unknown	0.25589557968630033	82.6	Ctenocephalides felis;
QBDW01000238.1	23598	0.0	Unknown	0.284727519281295	NA
QBDW01000239.1	3263	0.0	Unknown	0.3800183879865155	NA
QBDW01000240.1	20826	0.0	Unknown	0.2811389609142418	NA
QBDW01000241.1	14840	0.0	Unknown	0.2565363881401617	NA
QBDW01000242.1	15734	0.00012711325791280032	Unknown	0.2840345748061523	49.8	Sipha flava; Bemisia tabaci;
QBDW01000243.1	115860	9.494217158639738e-05	Unknown	0.2579492490937338	55.72727272727273	Aotus nancymaae; Leptotrombidium deliense; Microplitis demolitor; Hyposmocoma kahamanoa; Ooceraea biroi; Diaphorina citri; Maconellicoccus hirsutus; Tetranychus urticae; Agrilus planipennis; Penaeus vannamei; Tribolium castaneum;
QBDW01000244.1	80236	3.738970038386759e-05	Unknown	0.35041627199760705	59.766666666666666	Nilaparvata lugens; Zootermopsis nevadensis; Cimex lectularius;
QBDW01000245.1	11146	0.0	Unknown	0.25354387224116276	NA
QBDW01000246.1	69377	0.00018738198538420514	Unknown	0.26687518918373526	58.707692307692305	Nilaparvata lugens; Frankliniella occidentalis; Frankliniella occidentalis; Cryptotermes secundus; Blattella germanica; Halyomorpha halys; Cryptotermes secundus; Athalia rosae; Bombyx mori; Halyomorpha halys; Copidosoma floridanum; Protobothrops mucrosquamatus; Tribolium castaneum;
QBDW01000247.1	209751	1.43026731696154e-05	Unknown	0.2644993349256976	53.5	Dendroctonus ponderosae; Rhopalosiphum maidis; Halyomorpha halys;
QBDW01000248.1	58887	0.0001867984444784078	Unknown	0.26944826532171784	74.7909090909091	Halyomorpha halys; Nilaparvata lugens; Maconellicoccus hirsutus; Ancylostoma ceylanicum; Tropilaelaps mercedesae; Maconellicoccus hirsutus; Maconellicoccus hirsutus; Eriocheir sinensis; Myzus persicae; Cimex lectularius; Cimex lectularius;
QBDW01000249.1	3205	0.0	Unknown	0.1890795631825273	NA
QBDW01000250.1	44240	0.0	Unknown	0.23325045207956602	NA
QBDW01000251.1	24521	0.0	Unknown	0.22637739080787897	NA
QBDW01000252.1	226092	0.00010172849990269447	Unknown	0.2787405127116395	54.12173913043478	Monomorium pharaonis; Halyomorpha halys; Cryptotermes secundus; Melanaphis sacchari; Acyrthosiphon pisum; Nilaparvata lugens; Planococcus citri; Amyelois transitella; Plutella xylostella; Bemisia tabaci; Megachile rotundata; Cryptotermes secundus; Stegodyphus mimosarum; Acyrthosiphon pisum; Ipomoea batatas; Acyrthosiphon pisum; Sipha flava; Melanaphis sacchari; Melanaphis sacchari; Blattella germ…
QBDW01000253.1	76036	0.0001972749750118365	Unknown	0.2638881582408333	60.03333333333333	spotted fever group; Phenacoccus solenopsis; Phenacoccus solenopsis; Sipha flava; Bemisia tabaci; Myzus persicae; Nilaparvata lugens; Halyomorpha halys; Bemisia tabaci; Zootermopsis nevadensis; Nilaparvata lugens; Zootermopsis nevadensis; Cimex lectularius; Cryptotermes secundus; Halyomorpha halys;
QBDW01000254.1	69825	0.0001288936627282492	Unknown	0.25941997851772286	71.38888888888889	Nilaparvata lugens; Cimex lectularius; Zootermopsis nevadensis; Bemisia tabaci; Nilaparvata lugens; Athalia rosae; Lasius niger; Leptinotarsa decemlineata; Cryptotermes secundus;
QBDW01000255.1	5151	0.0	Unknown	0.14929139972820812	NA
QBDW01000256.1	6067	0.00032965221691115873	Unknown	0.28976429866490855	61.45	Oryctes borbonicus; Orchesella cincta;
QBDW01000257.1	4557	0.0013166556945358788	Unknown	0.2995391705069124	67.0	Cephus cinctus; Rhopalosiphum maidis; Blattella germanica; Harpegnathos saltator; Tribolium castaneum; Bombus impatiens;
QBDW01000258.1	112331	0.0	Unknown	0.25173816666815035	NA
QBDW01000259.1	6097	0.0001640150893882237	Unknown	0.23568968345087749	65.7	Blattella germanica;
QBDW01000260.1	12894	0.0	Unknown	0.2103303862261517	NA
QBDW01000261.1	45950	0.00015233949945593037	Unknown	0.24924918389553863	56.01428571428571	Trichogramma pretiosum; Ceratosolen solmsi marchali; Melanaphis sacchari; Ceratosolen solmsi marchali; Myzus persicae; Ceratosolen solmsi marchali; Ceratosolen solmsi marchali;
QBDW01000262.1	3986	0.0	Unknown	0.2192674360260913	NA
QBDW01000263.1	4753	0.0	Unknown	0.28760782663580897	NA
QBDW01000264.1	95661	0.00038678249234275203	Unknown	0.277145336134893	56.17027027027027	Biomphalaria glabrata; Temnothorax curvispinosus; Polistes dominula; Tribolium castaneum; NADP(+); NADP(+); NADP(+); NADP(+); NADP(+); NADP(+); NADP(+); Planoprotostelium fungivorum; Cimex lectularius; Halyomorpha halys; Halyomorpha halys; Cimex lectularius; Nilaparvata lugens; Cephus cinctus; Bemisia tabaci; Oryctes borbonicus; Cimex lectularius; Bemisia tabaci; Nilaparvata lugens; Nilaparvata l…
QBDW01000265.1	7612	0.0002627430373095113	Unknown	0.20336311087756173	60.05	Dufourea novaeangliae; Galleria mellonella;
QBDW01000266.1	36907	0.00013547565502479206	Unknown	0.29880510472268135	60.5	Bemisia tabaci; Bemisia tabaci; Zootermopsis nevadensis; Zootermopsis nevadensis; Eufriesea mexicana;
QBDW01000267.1	10722	0.0	Unknown	0.3284834918858422	NA
QBDW01000268.1	7971	0.0	Unknown	0.2896750721364948	NA
QBDW01000269.1	2385	0.0	Unknown	0.25157232704402516	NA
QBDW01000270.1	8471	0.0	Unknown	0.28509030811002245	NA
QBDW01000271.1	8905	0.0	Unknown	0.27950589556428973	NA
QBDW01000272.1	63031	0.00014278688264504768	Unknown	0.28520886547889135	68.45555555555555	Zootermopsis nevadensis; Bemisia tabaci; Plutella xylostella; Nicrophorus vespilloides; Blattella germanica; Chilo suppressalis; Diaphorina citri; Acyrthosiphon pisum; Bemisia tabaci;
QBDW01000273.1	60895	3.284341899991789e-05	Unknown	0.2617948928483455	57.150000000000006	Sipha flava; Diaphorina citri;
QBDW01000274.1	39333	7.627183281214248e-05	Unknown	0.31665522589174483	60.36666666666667	Ceratosolen solmsi marchali; Nilaparvata lugens; Blattella germanica;
QBDW01000275.1	69194	5.780848050408995e-05	Unknown	0.2462207705870451	77.0	Bemisia tabaci; Rhopalosiphum maidis; Rhopalosiphum maidis; Myzus persicae;
QBDW01000276.1	133022	4.510532092435838e-05	Unknown	0.3033182481093353	57.21666666666667	Blattella germanica; Bemisia tabaci; Tribolium castaneum; Cyphomyrmex costatus; Pediculus humanus corporis; Blattella germanica;
QBDW01000277.1	6269	0.0001595150741745095	Unknown	0.23049928218216623	64.6	Melanaphis sacchari;
QBDW01000278.1	47107	0.0	Unknown	0.24512280552784088	NA
QBDW01000279.1	12255	0.0	Unknown	0.2226030191758466	NA
QBDW01000280.1	17808	0.00033692722371967657	Unknown	0.2350067385444744	78.93333333333334	Melipona quadrifasciata; Halyomorpha halys; Onthophagus taurus; Maconellicoccus hirsutus; Maconellicoccus hirsutus; Frankliniella occidentalis;
QBDW01000281.1	7938	0.0	Unknown	0.3430335097001764	NA
QBDW01000282.1	6506	0.00046111281893636643	Unknown	0.2585305871503228	52.4	Myzus persicae; Cryptotermes secundus; Acyrthosiphon pisum;
QBDW01000283.1	6434	0.0	Unknown	0.26095741373950887	NA
QBDW01000284.1	79485	0.0	Unknown	0.2723784361829276	NA
QBDW01000285.1	5247	0.0	Unknown	0.20125786163522014	NA
QBDW01000286.1	93250	2.1447721179624665e-05	Unknown	0.34317426273458446	63.8	Cryptotermes secundus; Diuraphis noxia;
QBDW01000287.1	81449	0.0004174391336910214	Unknown	0.2598804159658191	64.41764705882353	Nilaparvata lugens; Bemisia tabaci; Bemisia tabaci; Cryptotermes secundus; Blattella germanica; Halyomorpha halys; Zootermopsis nevadensis; Zootermopsis nevadensis; Cimex lectularius; Eufriesea mexicana; Bemisia tabaci; Nilaparvata lugens; Diuraphis noxia; Aedes aegypti; Ceratosolen solmsi marchali; Halyomorpha halys; Myzus persicae; Calidris pugnax; Limulus polyphemus; Blattella germanica; Bemis…
QBDW01000288.1	64142	4.6771226341554674e-05	Unknown	0.2271834367497116	61.53333333333334	Anopheles sinensis; Agrilus planipennis; Blattella germanica;
QBDW01000289.1	57091	7.006358270130143e-05	Unknown	0.3035154402620378	69.25	Bemisia tabaci; Ooceraea biroi; Neodiprion lecontei; Melanaphis sacchari;
QBDW01000290.1	26981	3.706311849078981e-05	Unknown	0.21455839294318224	62.9	Leptinotarsa decemlineata;
QBDW01000291.1	4690	0.00021321961620469082	Unknown	0.2714285714285714	62.7	Blattella germanica;
QBDW01000292.1	53197	0.0003571629979134162	Unknown	0.2776472357463767	64.96842105263158	Diaphorina citri; Apis florea; Bemisia tabaci; Halyomorpha halys; Cimex lectularius; Rhopalosiphum maidis; +; Diaphorina citri; Bemisia tabaci; Maconellicoccus hirsutus; Cryptotermes secundus; Diaphorina citri; Rickettsia hoogstraalii str. RCCE3; Sipha flava; Lottia gigantea; Acyrthosiphon pisum; Sipha flava; Frankliniella occidentalis; Cryptotermes secundus;
QBDW01000293.1	3873	0.0002581977794990963	Unknown	0.20036147689129874	53.0	Rhopalosiphum maidis;
QBDW01000294.1	49217	0.0002031818274173558	Unknown	0.32797610581709574	62.41	Blattella germanica; Melipona quadrifasciata; Blattella germanica; Agrilus planipennis; Bemisia tabaci; Bemisia tabaci; Papilio machaon; Acyrthosiphon pisum; Bemisia tabaci; Dendroctonus ponderosae;
QBDW01000295.1	10448	0.0	Unknown	0.31039433384379783	NA
QBDW01000296.1	2158	0.0	Unknown	0.23540315106580167	NA
QBDW01000297.1	28579	0.000629833094230029	Unknown	0.3043843381503901	60.05	Trichoplusia ni; Dendroctonus ponderosae; Zootermopsis nevadensis; Hyposmocoma kahamanoa; Rhopalosiphum maidis; Fopius arisanus; Dendroctonus ponderosae; Helicoverpa armigera; Cryptotermes secundus; Blattella germanica; Drosophila erecta; Lucilia cuprina; Vanessa tameamea; Nilaparvata lugens; Cryptotermes secundus; Cryptotermes secundus; Acyrthosiphon pisum; Cryptotermes secundus;
QBDW01000298.1	5065	0.0	Unknown	0.23376110562685093	NA
QBDW01000299.1	7888	0.0	Unknown	0.1765973630831643	NA
QBDW01000300.1	53668	3.7266154878139676e-05	Unknown	0.2947007527763285	45.45	Halyomorpha halys; Bemisia tabaci;
QBDW01000301.1	192875	5.7031756318859364e-05	Unknown	0.29717692806221646	63.31818181818181	Drosophila sechellia; Diachasma alloeum; Maconellicoccus hirsutus; Apis florea; Paralichthys olivaceus; Nilaparvata lugens; Cimex lectularius; Zootermopsis nevadensis; Diaphorina citri; Apis mellifera; Nilaparvata lugens;
QBDW01000302.1	66859	8.974109693534154e-05	Unknown	0.3016497404986614	57.3	Diaphorina citri; Myzus persicae; Diaphorina citri; Diaphorina citri; Cimex lectularius; Frankliniella occidentalis;
QBDW01000303.1	110648	3.615067601764153e-05	Unknown	0.24090810498156315	51.55	Sipha flava; Nilaparvata lugens; Nicrophorus vespilloides; Parasteatoda tepidariorum;
QBDW01000304.1	14672	0.0002044711014176663	Unknown	0.28550981461286806	69.26666666666667	Nilaparvata lugens; Polistes canadensis; Diaphorina citri;
QBDW01000305.1	13937	0.0	Unknown	0.23053741838272224	NA
QBDW01000306.1	13759	0.0	Unknown	0.26193764081691984	NA
QBDW01000307.1	8176	0.0	Unknown	0.36545988258317025	NA
QBDW01000308.1	51314	0.000233854308765639	Unknown	0.23529641033636045	68.4	Cimex lectularius; Nilaparvata lugens; Hyposmocoma kahamanoa; Trichogramma pretiosum; Bemisia tabaci; Bemisia tabaci; Apis cerana cerana; Leptinotarsa decemlineata; Diaphorina citri; Ooceraea biroi; Polistes dominula; Cryptotermes secundus;
QBDW01000309.1	2308	0.0	Unknown	0.29809358752166376	NA
QBDW01000310.1	4829	0.0	Unknown	0.2907434251397805	NA
QBDW01000311.1	8201	0.00024387269845140838	Unknown	0.2796000487745397	49.6	Blattella germanica; Bemisia tabaci;
QBDW01000312.1	6614	0.0006047777441790142	Unknown	0.2984578167523435	83.35	Frankliniella occidentalis; Vollenhovia emeryi; Halyomorpha halys; Maconellicoccus hirsutus;
QBDW01000313.1	35794	2.79376431804213e-05	Unknown	0.2189193719617813	69.8	Nilaparvata lugens;
QBDW01000314.1	47319	2.1133160041420992e-05	Unknown	0.24106595659248928	67.6	Bemisia tabaci;
QBDW01000315.1	13598	0.0	Unknown	0.24738932195911165	NA
QBDW01000316.1	104796	0.0	Unknown	0.2479388526279629	NA
QBDW01000317.1	77797	2.5707932182474904e-05	Unknown	0.25193773538825404	48.8	Diaphorina citri; Diaphorina citri;
QBDW01000318.1	8111	0.0	Unknown	0.2951547281469609	NA
QBDW01000319.1	2577	0.0	Unknown	0.23050058207217694	NA
QBDW01000320.1	42473	7.063310809219975e-05	Unknown	0.30704212087679233	69.36666666666667	Pediculus humanus corporis; Tribolium castaneum; Maconellicoccus hirsutus;
QBDW01000321.1	3812	0.0	Unknown	0.16657922350472193	NA
QBDW01000322.1	99737	5.013184675697083e-05	Unknown	0.25766766596147866	56.42	Bicyclus anynana; Oikopleura dioica; Diaphorina citri; Exaiptasia pallida; Melipona quadrifasciata;
QBDW01000323.1	57863	3.456440212225429e-05	Unknown	0.2561740663290877	37.0	Nicrophorus vespilloides; Bemisia tabaci;
QBDW01000324.1	49855	0.00048139604854076823	Unknown	0.2424430849463444	65.94166666666666	Bemisia tabaci; Nilaparvata lugens; Drosophila melanogaster; Bemisia tabaci; Rhopalosiphum maidis; Zootermopsis nevadensis; Agrilus planipennis; Bemisia tabaci; Oryzias javanicus; Phalacrocorax carbo; Diaphorina citri; Maconellicoccus hirsutus; Maconellicoccus hirsutus; Bemisia tabaci; Zootermopsis nevadensis; Oryctes borbonicus; Diaphorina citri; Onthophagus taurus; Halyomorpha halys; Pediculus …
QBDW01000325.1	117116	5.9769800881177636e-05	Unknown	0.2582226168926534	56.22857142857143	Cryptotermes secundus; Diaphorina citri; Bemisia tabaci; Blattella germanica; Halyomorpha halys; Anopheles gambiae str. PEST; Habropoda laboriosa;
QBDW01000326.1	52269	0.0	Unknown	0.2152136065354225	NA
QBDW01000327.1	46418	0.0010771683398681545	Unknown	0.3326942134516782	72.124	Cephus cinctus; Myzus persicae; Nilaparvata lugens; Nilaparvata lugens; Leptinotarsa decemlineata; Halyomorpha halys; Athalia rosae; Polistes dominula; Nilaparvata lugens; Diaphorina citri; Rhopalosiphum maidis; Bemisia tabaci; Rhopalosiphum maidis; Diaphorina citri; Cimex lectularius; Trichoplusia ni; Diaphorina citri; Blattella germanica; Bombyx mori; Myzus persicae; Rhagoletis zephyria; Sipha …
QBDW01000328.1	131183	3.8114694739409835e-05	Unknown	0.3032481342856925	35.8	Butyrivibrio; Biomphalaria glabrata; Diaphorina citri; Cimex lectularius; Crassostrea gigas;
QBDW01000329.1	12740	0.0	Unknown	0.25486656200941915	NA
QBDW01000330.1	2500	0.0	Unknown	0.2268	NA
QBDW01000331.1	2230	0.0	Unknown	0.31210762331838565	NA
QBDW01000332.1	8892	0.0002249212775528565	Unknown	0.20040485829959515	63.75	Sipha flava; Diuraphis noxia;
QBDW01000333.1	3643	0.0	Unknown	0.25500960746637386	NA
QBDW01000334.1	4710	0.0	Unknown	0.1830148619957537	NA
QBDW01000335.1	237545	5.0516744195836576e-05	Unknown	0.2651581805552632	53.13333333333333	Myzus persicae; Hyposmocoma kahamanoa; Brugia timori; Rhopalosiphum maidis; Ooceraea biroi; Cryptotermes secundus; Gekko japonicus; Nilaparvata lugens; Bemisia tabaci; Sipha flava; Sipha flava; Blattella germanica;
QBDW01000336.1	102629	5.8463007531984137e-05	Unknown	0.2257938789231114	49.85	Chilo suppressalis; Halyomorpha halys; Periplaneta americana; Cryptotermes secundus; Halyomorpha halys; Nilaparvata lugens;
QBDW01000337.1	11313	0.0	Unknown	0.2545743834526651	NA
QBDW01000338.1	4408	0.0	Unknown	0.15108892921960074	NA
QBDW01000339.1	29561	0.00016914177463549948	Unknown	0.3198809241906566	71.78	Maconellicoccus hirsutus; Maconellicoccus hirsutus; Limulus polyphemus; Cryptotermes secundus; Nilaparvata lugens;
QBDW01000340.1	25481	0.0	Unknown	0.29653467289352853	NA
QBDW01000341.1	79885	0.0006384177254803781	Unknown	0.26943731614195404	65.53529411764706	Diaphorina citri; Frankliniella occidentalis; Frankliniella occidentalis; Pristionchus pacificus; Lucilia cuprina; Rhopalosiphum maidis; Pyrocoelia sp. INB017; Cimex lectularius; Ctenocephalides felis; Orussus abietinus; Limulus polyphemus; Halyomorpha halys; Aedes albopictus; Diaphorina citri; Leptinotarsa decemlineata; Anabas testudineus; Ctenocephalides felis; Aplysia californica; Nilaparvata …
QBDW01000342.1	17140	5.8343057176196036e-05	Unknown	0.252975495915986	53.8	Dendroctonus ponderosae;
QBDW01000343.1	41011	0.0	Unknown	0.3285459998536978	NA
QBDW01000344.1	25917	3.8584712736813676e-05	Unknown	0.27862021067253157	63.6	Sipha flava;
QBDW01000345.1	4050	0.0	Unknown	0.26098765432098764	NA
QBDW01000346.1	2120	0.0	Unknown	0.22028301886792453	NA
QBDW01000347.1	193778	0.0002064217816263972	Unknown	0.2431648587558959	63.49	Nilaparvata lugens; Nilaparvata lugens; Orussus abietinus; Zootermopsis nevadensis; Australocis sp. CSR081; Cryptotermes secundus; Ceratosolen solmsi marchali; Diaphorina citri; Dendroctonus ponderosae; Frankliniella occidentalis; Ctenocephalides felis; Bemisia tabaci; Zootermopsis nevadensis; Zootermopsis nevadensis; Copidosoma floridanum; Clunio marinus; Tropilaelaps mercedesae; Stylophora pist…
QBDW01000348.1	213826	6.0797096704797355e-05	Unknown	0.26749319540186883	59.89230769230769	Nilaparvata lugens; Maconellicoccus hirsutus; Melanaphis sacchari; Deinococcus misasensis; Bemisia tabaci; Diaphorina citri; Cryptotermes secundus; Cryptotermes secundus; Diuraphis noxia; Zootermopsis nevadensis; Melanaphis sacchari; Drosophila busckii; Diaphorina citri;
QBDW01000349.1	8509	0.0	Unknown	0.28934069808438123	NA
QBDW01000350.1	50536	0.0	Unknown	0.24418236504669938	NA
QBDW01000351.1	18852	0.0002652238489284957	Unknown	0.3170485890091237	68.1	Zootermopsis nevadensis; Diuraphis noxia; Trichomalopsis sarcophagae; Harpegnathos saltator; Bemisia tabaci;
QBDW01000352.1	79981	0.0001250296945524562	Unknown	0.2965454295395156	52.02	Agrilus planipennis; Bemisia tabaci; Blattella germanica; Nilaparvata lugens; Diaphorina citri; Cryptotermes secundus; Cimex lectularius; Myzus persicae; Frankliniella occidentalis; Danaus plexippus plexippus;
QBDW01000353.1	20707	0.0002897570869754189	Unknown	0.29270295069300234	43.88333333333333	Plutella xylostella; Cimex lectularius; Leptinotarsa decemlineata; Diachasma alloeum; Aethina tumida; Galleria mellonella;
QBDW01000354.1	105928	7.552299675251114e-05	Unknown	0.2513027716939808	73.0625	Cryptotermes secundus; Rhopalosiphum maidis; Pocillopora damicornis; Ceratina calcarata; Bemisia tabaci; Zootermopsis nevadensis; Tribolium castaneum; Cimex lectularius;
QBDW01000355.1	7314	0.0	Unknown	0.26237353021602405	NA
QBDW01000356.1	102121	1.9584610413137358e-05	Unknown	0.28836380372303444	53.8	Onthophagus taurus; Diaphorina citri;
QBDW01000357.1	48168	2.0760670984886232e-05	Unknown	0.260587942202292	36.5	Sipha flava;
QBDW01000358.1	34293	0.00029160470066777477	Unknown	0.2561164085965066	77.03999999999999	Trachymyrmex cornetzi; Ctenocephalides felis; Frankliniella occidentalis; Periplaneta americana; Cimex lectularius; Camponotus floridanus; Cimex lectularius; Diaphorina citri; Priapulus caudatus; Riptortus pedestris;
QBDW01000359.1	43148	4.6352090479280616e-05	Unknown	0.2877537776953741	50.75	Chilo suppressalis; Vollenhovia emeryi;
QBDW01000360.1	42544	0.0004936066190297105	Unknown	0.24398270026325686	70.89047619047619	Rhagoletis zephyria; Strongylocentrotus purpuratus; Melanaphis sacchari; Capsicum chinense; Zootermopsis nevadensis; Cimex lectularius; Diaphorina citri; Maconellicoccus hirsutus; Maconellicoccus hirsutus; Diaphorina citri; Anoplophora glabripennis; Copidosoma floridanum; Apis cerana cerana; Bemisia tabaci; Cryptotermes secundus; Zootermopsis nevadensis; Rhopalosiphum maidis; Acromyrmex echinatio…
QBDW01000361.1	95804	0.00021919752828691912	Unknown	0.3732307628073984	59.05238095238095	Bemisia tabaci; Bemisia tabaci; Blattella germanica; Pediculus humanus corporis; Diuraphis noxia; Sipha flava; Ctenocephalides felis; Cimex lectularius; Bemisia tabaci; Cryptotermes secundus; Aedes aegypti; Myzus persicae; Sipha flava; Aethina tumida; Cephus cinctus; Zeugodacus cucurbitae; Cimex lectularius; Aethina tumida; Sipha flava; Frankliniella occidentalis; Cryptotermes secundus;
QBDW01000362.1	90484	0.0	Unknown	0.28438176915255736	NA
QBDW01000363.1	5391	0.0001854943424225561	Unknown	0.33017992951214986	26.9	Cimex lectularius;
QBDW01000364.1	2563	0.0	Unknown	0.351931330472103	NA
QBDW01000365.1	15691	0.0	Unknown	0.3169332738512523	NA
QBDW01000366.1	3592	0.0	Unknown	0.25556792873051226	NA
QBDW01000367.1	59464	0.00010090138571236378	Unknown	0.24744383156195346	73.5	Diuraphis noxia; Bemisia tabaci; Bemisia tabaci; Nilaparvata lugens; Rhopalosiphum maidis; Nilaparvata lugens;
QBDW01000368.1	60983	0.0003771542889001853	Unknown	0.2675991669809619	65.09565217391304	Acyrthosiphon pisum; Agrilus planipennis; Nilaparvata lugens; Neodiprion lecontei; Drosophila elegans; Blattella germanica; Ctenocephalides felis; Rhopalosiphum maidis; Anopheles darlingi; Halyomorpha halys; Eufriesea mexicana; Halyomorpha halys; Halyomorpha halys; Diuraphis noxia; Halyomorpha halys; Cimex lectularius; Wasmannia auropunctata; Rhopalosiphum maidis; Tribolium castaneum; Anopheles d…
QBDW01000369.1	4312	0.0	Unknown	0.2242578849721707	NA
QBDW01000370.1	28908	0.00048429500484295	Unknown	0.25089940500899405	75.56428571428572	Cryptotermes secundus; Nicrophorus vespilloides; Heliothis virescens; Anopheles sinensis; Culex quinquefasciatus; Rhopalosiphum maidis; Rhopalosiphum maidis; Bemisia tabaci; Diaphorina citri; Bemisia tabaci; Bemisia tabaci; Psilocybe cyanescens; Trichinella zimbabwensis; Athalia rosae;
QBDW01000371.1	65775	1.5203344735841885e-05	Unknown	0.31315849486887115	66.7	Zootermopsis nevadensis;
QBDW01000372.1	28892	0.0	Unknown	0.22639484978540772	NA
QBDW01000373.1	31396	0.0	Unknown	0.26146642884443877	NA
QBDW01000374.1	52242	0.00011485012059262662	Unknown	0.24175950384747905	49.6	Bemisia tabaci; Electrophorus electricus; Diaphorina citri; Microplitis demolitor; Papilio polytes; Bemisia tabaci;
QBDW01000375.1	14478	0.0	Unknown	0.24354192568034258	NA
QBDW01000376.1	72006	5.555092631169625e-05	Unknown	0.23838291253506652	47.425	Cimex lectularius; Sipha flava; Cimex lectularius; Bemisia tabaci;
QBDW01000377.1	12184	0.0	Unknown	0.2598489822718319	NA
QBDW01000378.1	5172	0.0	Unknown	0.30974477958236657	NA
QBDW01000379.1	5004	0.00019984012789768185	Unknown	0.24100719424460432	51.9	Bemisia tabaci;
QBDW01000380.1	92223	1.0843282044609262e-05	Unknown	0.2465437038482808	62.9	Zootermopsis nevadensis;
QBDW01000381.1	27207	0.00011026574043444702	Unknown	0.3005476531774911	57.833333333333336	Diaphorina citri; Diaphorina citri; Diaphorina citri;
QBDW01000382.1	23346	0.00021416945086952797	Unknown	0.27589308661012596	74.46000000000001	Tribolium castaneum; Orussus abietinus; Zootermopsis nevadensis; Ctenocephalides felis; Blattella germanica;
QBDW01000383.1	50816	0.00013775188916876575	Unknown	0.2611775818639798	54.457142857142856	Blattella germanica; Blattella germanica; Dendroctonus ponderosae; Wasmannia auropunctata; Sipha flava; Diaphorina citri; Xenopus tropicalis;
QBDW01000384.1	3174	0.0	Unknown	0.29678638941398866	NA
QBDW01000385.1	2463	0.0	Unknown	0.3110028420625254	NA
QBDW01000386.1	24625	4.060913705583756e-05	Unknown	0.26850761421319796	54.6	Rhopalosiphum maidis;
QBDW01000387.1	179429	0.0003455405759381148	Unknown	0.2636307397354943	63.53064516129032	Blattella germanica; Blattella germanica; Pediculus humanus corporis; Sipha flava; Bemisia tabaci; Dufourea novaeangliae; Blattella germanica; Neodiprion lecontei; Acyrthosiphon pisum; Sipha flava; Bombus terrestris; Zootermopsis nevadensis; Armadillidium vulgare; Temnothorax curvispinosus; Laodelphax striatella; Sipha flava; Maconellicoccus hirsutus; Eurytemora affinis; Aethina tumida; Phenacocc…
QBDW01000388.1	3890	0.0	Unknown	0.21696658097686375	NA
QBDW01000389.1	2054	0.0	Unknown	0.25657254138266794	NA
QBDW01000390.1	52293	3.824603675444132e-05	Unknown	0.26886963838372246	50.900000000000006	Bemisia tabaci; Nilaparvata lugens;
QBDW01000391.1	11934	0.0	Unknown	0.2203787497905145	NA
QBDW01000392.1	3257	0.00030703101013202335	Unknown	0.2843107153822536	53.3	Blattella germanica;
QBDW01000393.1	7596	0.0	Unknown	0.2364402317008952	NA
QBDW01000394.1	7809	0.0	Unknown	0.20463567678319888	NA
QBDW01000395.1	5589	0.0	Unknown	0.2521023438897835	NA
QBDW01000396.1	81553	3.678589383591039e-05	Unknown	0.2763478964599708	31.5	Bemisia tabaci; Bemisia tabaci; Bemisia tabaci;
QBDW01000397.1	95898	0.00025026590752674717	Unknown	0.2638011220254854	61.78333333333333	Cephus cinctus; Diaphorina citri; Bemisia tabaci; Melanaphis sacchari; Halyomorpha halys; Zootermopsis nevadensis; Stegodyphus mimosarum; Stegodyphus mimosarum; Melipona quadrifasciata; Agrilus planipennis; Acyrthosiphon pisum; Diaphorina citri; Bemisia tabaci; Nilaparvata lugens; Galleria mellonella; Tetraodon nigroviridis; Dufourea novaeangliae; Halyomorpha halys; Diaphorina citri; Rhopalosiphu…
QBDW01000398.1	7962	0.0	Unknown	0.24403416227078623	NA
QBDW01000399.1	2792	0.0	Unknown	0.16797994269340974	NA
QBDW01000400.1	69158	0.0005928453685763035	Unknown	0.23836721709708206	65.98780487804878	Pediculus humanus corporis; Orussus abietinus; Agrilus planipennis; Papilio xuthus; Tribolium castaneum; Halyomorpha halys; Blattella germanica; Bemisia tabaci; Leptinotarsa decemlineata; Sipha flava; Cimex lectularius; Orchesella cincta; Aedes albopictus; Rhopalosiphum maidis; Cryptotermes secundus; Ceratina calcarata; Anoplophora glabripennis; Pediculus humanus corporis; Blattella germanica; Fr…
QBDW01000401.1	109930	0.00010916037478395343	Unknown	0.24662967342854544	68.13333333333334	Spodoptera litura; Zootermopsis nevadensis; Onthophagus taurus; Lingula anatina; Zootermopsis nevadensis; Maconellicoccus hirsutus; Maconellicoccus hirsutus; Oryzias latipes; Rhopalosiphum maidis; Tribolium castaneum; Rhopalosiphum maidis; Blattella germanica;
QBDW01000402.1	199273	3.0109447842908973e-05	Unknown	0.2567884259282492	55.86666666666667	Dinothrombium tinctorium; Lactuca sativa; Blattella germanica; Bemisia tabaci; Trichogramma pretiosum; Halyomorpha halys;
QBDW01000403.1	46270	0.0003241841365895829	Unknown	0.3285065917441107	75.82000000000001	Papilio xuthus; Melipona quadrifasciata; Oreochromis niloticus; Penaeus vannamei; Apis cerana; Diaphorina citri; Diuraphis noxia; Rhopalosiphum maidis; Frankliniella occidentalis; Melanaphis sacchari; Frankliniella occidentalis; Halyomorpha halys; Bemisia tabaci; Melanaphis sacchari; Frankliniella occidentalis;
QBDW01000404.1	3590	0.0	Unknown	0.23231197771587744	NA
QBDW01000405.1	5864	0.0	Unknown	0.21862210095497953	NA
QBDW01000406.1	47102	4.2461041993970535e-05	Unknown	0.2602012653390514	64.55	Diaphorina citri; Cimex lectularius;
QBDW01000407.1	4598	0.00043497172683775554	Unknown	0.36059156154849936	37.55	Diachasma alloeum; Frankliniella occidentalis;
QBDW01000408.1	4242	0.0	Unknown	0.2814710042432815	NA
QBDW01000409.1	50574	0.0	Unknown	0.29139478783564676	NA
QBDW01000410.1	68736	0.0002182262569832402	Unknown	0.24420972998137802	66.9	Blattella germanica; Bicyclus anynana; Drosophila guanche; Tribolium castaneum; Frankliniella occidentalis; Halyomorpha halys; Frankliniella occidentalis; Zootermopsis nevadensis; Diuraphis noxia; Melanaphis sacchari; Rhopalosiphum maidis; Armadillidium vulgare; Dendroctonus ponderosae; Cimex lectularius; Drosophila hydei;
QBDW01000411.1	13102	7.632422530911312e-05	Unknown	0.2485880018317814	36.0	Zootermopsis nevadensis;
QBDW01000412.1	14993	0.0	Unknown	0.3570332821983592	NA
QBDW01000413.1	58051	1.7226232106251398e-05	Unknown	0.3314843844205957	77.8	Sipha flava;
QBDW01000414.1	2207	0.0	Unknown	0.3307657453556864	NA
QBDW01000415.1	26846	0.00014899798852715488	Unknown	0.23590106533561797	88.25	Maconellicoccus hirsutus; Maconellicoccus hirsutus; Cryptotermes secundus; Frankliniella occidentalis;
QBDW01000416.1	20503	9.754670048285617e-05	Unknown	0.2876652197239428	40.55	Dufourea novaeangliae; Sipha flava;
QBDW01000417.1	22498	0.0	Unknown	0.27615788070050673	NA
QBDW01000418.1	4751	0.0012628920227320563	Unknown	0.3075142075352557	86.08333333333334	Agrilus planipennis; Polistes dominula; Pomacea canaliculata; Acromyrmex echinatior; Aedes aegypti; Wasmannia auropunctata;
QBDW01000419.1	4335	0.0	Unknown	0.40253748558246827	NA
QBDW01000420.1	7254	0.00027570995312930797	Unknown	0.21863799283154123	67.75	Cimex lectularius; Diaphorina citri;
QBDW01000421.1	87500	0.00021714285714285715	Unknown	0.23222857142857142	63.2	Rhopalosiphum maidis; Zootermopsis nevadensis; Copidosoma floridanum; Diuraphis noxia; Nilaparvata lugens; Frankliniella occidentalis; Pediculus humanus corporis; Blattella germanica; Anopheles gambiae str. PEST; Eufriesea mexicana; Zootermopsis nevadensis; Diuraphis noxia; Sipha flava; Cryptotermes secundus; Harpegnathos saltator; Rhopalosiphum maidis; Halyomorpha halys; Frankliniella occidental…
QBDW01000422.1	50918	0.0	Unknown	0.2869122903491889	NA
QBDW01000423.1	53158	0.0	Unknown	0.3159261070770157	NA
QBDW01000424.1	9448	0.0	Unknown	0.26746401354784083	NA
QBDW01000425.1	31584	0.0	Unknown	0.3125	NA
QBDW01000426.1	75558	0.0001323486593080812	Unknown	0.27905714815108923	67.34	Cimex lectularius; Harpegnathos saltator; Bemisia tabaci; Diaphorina citri; Nicrophorus vespilloides; Bemisia tabaci; Frankliniella occidentalis; Halyomorpha halys; Habropoda laboriosa; Frankliniella occidentalis;
QBDW01000427.1	25418	3.934219844204894e-05	Unknown	0.27417578094263906	69.2	Acyrthosiphon pisum;
QBDW01000428.1	9994	0.00010006003602161297	Unknown	0.2801681008605163	92.8	Acyrthosiphon pisum;
QBDW01000429.1	39430	7.60841998478316e-05	Unknown	0.34757798630484404	41.333333333333336	Tribolium castaneum; Bemisia tabaci; Brugia timori;
QBDW01000430.1	118692	2.5275502982509353e-05	Unknown	0.3078472011593031	61.06666666666666	Cryptotermes secundus; Apis cerana cerana; Harpegnathos saltator;
QBDW01000431.1	7341	0.0	Unknown	0.3171230077646097	NA
QBDW01000432.1	4641	0.0	Unknown	0.31135531135531136	NA
QBDW01000433.1	54545	0.00014666788889907415	Unknown	0.2990741589513246	45.2375	Neodiprion lecontei; Plutella xylostella; Onthophagus taurus; Zootermopsis nevadensis; Hydra vulgaris; Apis florea; Exaiptasia pallida; Clunio marinus;
QBDW01000434.1	75880	7.90722192936215e-05	Unknown	0.26308645229309435	48.983333333333334	Eyprepocnemis plorans; Aethina tumida; Apis dorsata; Frankliniella occidentalis; Halyomorpha halys; Sipha flava;
QBDW01000435.1	24362	8.20950660865282e-05	Unknown	0.27288399967161975	58.85	Nilaparvata lugens; Anoplophora glabripennis;
QBDW01000436.1	153783	1.3005338691532875e-05	Unknown	0.32478232314365046	57.8	Halyomorpha halys; Bemisia tabaci;
QBDW01000437.1	3544	0.0	Unknown	0.2516930022573363	NA
QBDW01000438.1	25056	3.9910600255427844e-05	Unknown	0.3099058109833972	63.1	Diaphorina citri;
QBDW01000439.1	24200	0.00024793388429752067	Unknown	0.2527685950413223	59.916666666666664	Capitella teleta; Nilaparvata lugens; Fopius arisanus; Aedes aegypti; Leptinotarsa decemlineata; Halyomorpha halys;
QBDW01000440.1	120372	0.00039876383212042666	Unknown	0.2572608247765261	75.93333333333334	Agrilus planipennis; Bemisia tabaci; Bemisia tabaci; Pseudomyrmex gracilis; Nilaparvata lugens; Diaphorina citri; Bemisia tabaci; Cimex lectularius; Acyrthosiphon pisum; Zootermopsis nevadensis; Bemisia tabaci; Diaphorina citri; Bombus impatiens; Frankliniella occidentalis; Halyomorpha halys; Cryptotermes secundus; Zootermopsis nevadensis; Melanaphis sacchari; Eufriesea mexicana; Megachile rotund…
QBDW01000441.1	155427	3.860333146750565e-05	Unknown	0.31810431906940234	60.13333333333333	Nilaparvata lugens; Cimex lectularius; Leptinotarsa decemlineata; Ctenocephalides felis; Nilaparvata lugens; Nilaparvata lugens;
QBDW01000442.1	79244	0.0	Unknown	0.21872949371561254	NA
QBDW01000443.1	32923	0.00027336512468487074	Unknown	0.2804726179266774	70.33333333333333	Pogonomyrmex barbatus; Trichomalopsis sarcophagae; Nilaparvata lugens; Bombyx mori; Halyomorpha halys; Harpegnathos saltator; Bemisia tabaci; Orchesella cincta; Absidia glauca;
QBDW01000444.1	9907	0.0	Unknown	0.2984758251741193	NA
QBDW01000445.1	7151	0.00027968116347364006	Unknown	0.30359390295063626	58.15	Diuraphis noxia; Myzus persicae;
QBDW01000446.1	11037	0.0	Unknown	0.2716317839992752	NA
QBDW01000447.1	10646	0.0	Unknown	0.2816081157242157	NA
QBDW01000448.1	8140	0.0004914004914004914	Unknown	0.27997542997542996	53.925	Nilaparvata lugens; Methanobrevibacter filiformis; Habropoda laboriosa; Limulus polyphemus;
QBDW01000449.1	102890	0.00010691029254543687	Unknown	0.28462435610846537	62.91818181818182	Cimex lectularius; Sipha flava; Bemisia tabaci; Cryptotermes secundus; Blattella germanica; Nilaparvata lugens; Bemisia tabaci; Fopius arisanus; Onthophagus taurus; Daphnia magna; Tupaia chinensis;
QBDW01000450.1	23025	4.343105320304018e-05	Unknown	0.28751357220412593	87.0	Camponotus floridanus;
QBDW01000451.1	12232	0.00016350555918901244	Unknown	0.276324395029431	51.5	Melanaphis sacchari; Zootermopsis nevadensis;
QBDW01000452.1	109856	0.00010923390620448587	Unknown	0.26127840081561315	56.641666666666666	Blattella germanica; Cimex lectularius; Zootermopsis nevadensis; Methanobrevibacter curvatus; Zootermopsis nevadensis; Cephus cinctus; Bemisia tabaci; Blattella germanica; Bemisia tabaci; Zootermopsis nevadensis; Zootermopsis nevadensis; Hydra vulgaris;
QBDW01000453.1	2695	0.0	Unknown	0.25788497217068646	NA
QBDW01000454.1	7931	0.0	Unknown	0.2945404110452654	NA
QBDW01000455.1	5058	0.0	Unknown	0.20086990905496244	NA
QBDW01000456.1	42882	0.0	Unknown	0.3070285900844177	NA
QBDW01000457.1	73697	0.00039350312767141133	Unknown	0.2731997231909033	65.06551724137931	Melanaphis sacchari; Polistes dominula; Bemisia tabaci; Diaphorina citri; Bemisia tabaci; Pediculus humanus corporis; Halyomorpha halys; Sipha flava; Daphnia pulex; Bicyclus anynana; Halyomorpha halys; Cryptotermes secundus; Cimex lectularius; Anopheles sinensis; Bemisia tabaci; Zootermopsis nevadensis; Tetraodon nigroviridis; Blattella germanica; Microplitis demolitor; Onthophagus taurus; Zooter…
QBDW01000458.1	2510	0.0007968127490039841	Unknown	0.33824701195219126	39.05	Tribolium castaneum; Oryctes borbonicus;
QBDW01000459.1	61371	0.00019553209170455101	Unknown	0.25047660947352984	70.3	acceptor; Biomphalaria glabrata; FAD	quinone; FAD	quinone; Frankliniella occidentalis; Agyrtodes sp. CSR030; FAD	quinone; FAD	quinone; FAD	quinone; FAD	quinone; FAD	quinone; FAD	quinone;
QBDW01000460.1	32528	3.074274471224791e-05	Unknown	0.3283325135268077	67.2	Frankliniella occidentalis;
QBDW01000461.1	28944	0.0	Unknown	0.3648770038695412	NA
QBDW01000462.1	3366	0.0	Unknown	0.2875816993464052	NA
QBDW01000463.1	25037	0.0	Unknown	0.28078443903023526	NA
QBDW01000464.1	8203	0.0004876264781177618	Unknown	0.24125320004876266	64.25	Rhopalosiphum maidis; Halyomorpha halys; Melanaphis sacchari; Cryptotermes secundus;
QBDW01000465.1	11751	0.0	Unknown	0.22406603693302699	NA
QBDW01000466.1	14202	7.041261794113505e-05	Unknown	0.2683424869736657	39.7	Myzus persicae;
QBDW01000467.1	2752	0.0	Unknown	0.3066860465116279	NA
QBDW01000468.1	77778	0.0002185708040834169	Unknown	0.23911645966725809	68.53529411764706	Rhopalosiphum maidis; Blattella germanica; Zootermopsis nevadensis; Nilaparvata lugens; Lingula anatina; Cryptotermes secundus; Camponotus floridanus; Oryctes borbonicus; Ctenocephalides felis; Frankliniella occidentalis; Bemisia tabaci; Bemisia tabaci; Bemisia tabaci; Bemisia tabaci; Dracunculus medinensis; Diaphorina citri; Blattella germanica;
QBDW01000469.1	24427	0.00016375322389159536	Unknown	0.2761288737872027	57.325	Sipha flava; Frankliniella occidentalis; Halyomorpha halys; Acyrthosiphon pisum;
QBDW01000470.1	14769	0.0006770939129257228	Unknown	0.308213149163789	52.3	Cryptotermes secundus; Zootermopsis nevadensis; Paramormyrops kingsleyae; Danio rerio; Zootermopsis nevadensis; Limulus polyphemus; Cryptotermes secundus; Zootermopsis nevadensis; Centruroides sculpturatus; Penaeus japonicus;
QBDW01000471.1	86712	5.766214595442384e-05	Unknown	0.27598256296706336	42.4	Parasteatoda tepidariorum; Halyomorpha halys; Sipha flava; Leptinotarsa decemlineata; Drosophila ananassae;
QBDW01000472.1	20115	9.942828734775044e-05	Unknown	0.25543127019637085	75.6	Cimex lectularius; Cimex lectularius;
QBDW01000473.1	44611	4.483199210956939e-05	Unknown	0.29479276411647354	71.6	Nilaparvata lugens; Diaphorina citri;
QBDW01000474.1	12566	0.0	Unknown	0.2883176826356836	NA
QBDW01000475.1	5447	0.0	Unknown	0.23076923076923078	NA
QBDW01000476.1	2881	0.0003471017007983339	Unknown	0.21832696980215202	86.6	Rhopalosiphum maidis;
QBDW01000477.1	129123	0.0002555702702074766	Unknown	0.278803931135429	60.693939393939395	Aethina tumida; Zootermopsis nevadensis; Bemisia tabaci; Parasteatoda tepidariorum; Orchesella cincta; Bemisia tabaci; Bemisia tabaci; Halyomorpha halys; Nilaparvata lugens; Tetrahymena thermophila SB210; Megachile rotundata; Cryptotermes secundus; Anoplophora glabripennis; Polistes canadensis; Nicrophorus vespilloides; Nilaparvata lugens; Rhopalosiphum maidis; Blattella germanica; Bemisia tabaci…
QBDW01000478.1	68373	0.0	Unknown	0.24287364895499686	NA
QBDW01000479.1	64398	6.211373024006956e-05	Unknown	0.240178266405789	61.125	Cryptotermes secundus; Rhopalosiphum maidis; Blattella germanica; Cimex lectularius;
QBDW01000480.1	51558	0.0	Unknown	0.23722797625974631	NA
QBDW01000481.1	77766	0.0003086181621788442	Unknown	0.24672736157189518	69.9	Phenacoccus solenopsis; Penaeus vannamei; Phenacoccus solenopsis; Phenacoccus solenopsis; Bemisia tabaci; Acropora digitifera; Bemisia tabaci; Maconellicoccus hirsutus; Maconellicoccus hirsutus; Maconellicoccus hirsutus; Diuraphis noxia; Halyomorpha halys; Sipha flava; Zootermopsis nevadensis; Zootermopsis nevadensis; Frankliniella occidentalis; Sipha flava; Zootermopsis nevadensis; Camponotus fl…
QBDW01000482.1	68387	0.0	Unknown	0.33699387310453743	NA
QBDW01000483.1	97690	0.00013307400962227456	Unknown	0.2604872556044631	73.61538461538461	Halyomorpha halys; Clunio marinus; Neodiprion lecontei; Nilaparvata lugens; Bemisia tabaci; Blattella germanica; Pediculus humanus corporis; Maconellicoccus hirsutus; Maconellicoccus hirsutus; Maconellicoccus hirsutus; Maconellicoccus hirsutus; Condylura cristata; Bemisia tabaci;
QBDW01000484.1	4127	0.0	Unknown	0.20377998546159437	NA
QBDW01000485.1	93511	0.00017110286490359424	Unknown	0.2842446343210959	65.73125	Bombus terrestris; Bemisia tabaci; Aedes albopictus; Bombus terrestris; Bemisia tabaci; Bemisia tabaci; Blattella germanica; Nilaparvata lugens; Rhopalosiphum maidis; Trichogramma pretiosum; Ceratosolen solmsi marchali; Frankliniella occidentalis; Melipona quadrifasciata; Frankliniella occidentalis; Cryptotermes secundus; Rhopalosiphum maidis;
QBDW01000486.1	29882	0.00026771969747674187	Unknown	0.27190281774981595	89.925	Aethina tumida; Anacanthocoris striicornis; Priamima sp. CSR085; Panorpa takenouchii; Orbicella faveolata; Microplitis demolitor; Forficula auricularia; Halyomorpha halys;
QBDW01000487.1	5641	0.0	Unknown	0.19039177450806594	NA
QBDW01000488.1	51405	0.00015562688454430503	Unknown	0.23814804007392276	26.0625	Sphingobacterium spiritivorum; Dinoponera quadriceps; Nilaparvata lugens; Phycomyces blakesleeanus NRRL 1555(-); Daphnia pulex; Nilaparvata lugens; Leptinotarsa decemlineata; Cyphomyrmex costatus;
QBDW01000489.1	61561	8.122025308230861e-05	Unknown	0.343090593070288	51.56	Rhopalosiphum maidis; Sipha flava; Bemisia tabaci; Zootermopsis nevadensis; Halyomorpha halys;
QBDW01000490.1	44663	8.955959071267044e-05	Unknown	0.28195598146116474	62.25	Cryptotermes secundus; Diaphorina citri; Eriocheir sinensis; Diaphorina citri;
QBDW01000491.1	49871	6.015520041707606e-05	Unknown	0.2485412363898859	55.46666666666667	Centruroides sculpturatus; Halyomorpha halys; Limulus polyphemus;
QBDW01000492.1	73554	5.4381814721157244e-05	Unknown	0.2633847241482448	67.85	Bemisia tabaci; Bemisia tabaci; Penaeus vannamei; Nilaparvata lugens;
QBDW01000493.1	32446	3.082044011588486e-05	Unknown	0.2677988041669235	47.2	Leptinotarsa decemlineata;
QBDW01000494.1	41052	0.00014615609470914936	Unknown	0.2918250024359349	64.86666666666666	Halyomorpha halys; Drosophila arizonae; Cimex lectularius;
QBDW01000495.1	17851	0.0	Unknown	0.17965380090751218	NA
QBDW01000496.1	13793	0.0001450010875081563	Unknown	0.24519683897629233	56.85	Frankliniella occidentalis; Megachile rotundata;
QBDW01000497.1	2129	0.0	Unknown	0.21559417566932831	NA
QBDW01000498.1	169961	0.00011179035190426038	Unknown	0.2580474344114238	72.7421052631579	Cryptotermes secundus; Maconellicoccus hirsutus; Phenacoccus solenopsis; Phenacoccus solenopsis; Maconellicoccus hirsutus; Maconellicoccus hirsutus; Pieris rapae; Ctenocephalides felis; Phenacoccus solenopsis; Phenacoccus solenopsis; Phenacoccus solenopsis; Phenacoccus solenopsis; Myzus persicae; Lingula anatina; Neodiprion lecontei; Sipha flava; Rhopalosiphum maidis; Diaphorina citri; Zootermops…
QBDW01000499.1	79520	8.802816901408451e-05	Unknown	0.2631161971830986	57.142857142857146	Cryptotermes secundus; Ceratina calcarata; Nilaparvata lugens; Cryptotermes secundus; Hyposmocoma kahamanoa; Cimex lectularius; Bemisia tabaci;
QBDW01000500.1	45632	4.38288920056101e-05	Unknown	0.31361763674614307	67.15	Cryptotermes secundus; Cryptotermes secundus;
QBDW01000501.1	132499	7.547226771522804e-06	Unknown	0.24748111306500425	64.4	Lactuca sativa;
QBDW01000502.1	112505	9.777343229189813e-05	Unknown	0.2778365405981956	56.1	Acyrthosiphon pisum; Rhopalosiphum maidis; Melanaphis sacchari; Halyomorpha halys; Lingula anatina; Limulus polyphemus; Bicyclus anynana; Drosophila guanche; Sipha flava; Frankliniella occidentalis; Bombus impatiens;
QBDW01000503.1	155550	0.00014786242365798778	Unknown	0.23698489231758277	63.38695652173913	Rhopalosiphum maidis; Rhopalosiphum maidis; Bemisia tabaci; Rhopalosiphum maidis; Diuraphis noxia; Cimex lectularius; Rhopalosiphum maidis; Rhopalosiphum maidis; Acyrthosiphon pisum; Cimex lectularius; Halyomorpha halys; Anopheles darlingi; Microplitis demolitor; Blattella germanica; Bemisia tabaci; Bemisia tabaci; Blattella germanica; Pediculus humanus corporis; Nilaparvata lugens; Lasius niger;…
QBDW01000504.1	135033	0.00024438470596076516	Unknown	0.26522405634178314	69.1	Bemisia tabaci; Maconellicoccus hirsutus; Maconellicoccus hirsutus; Neodiprion lecontei; Bicyclus anynana; Fopius arisanus; Myzus persicae; Diaphorina citri; Trichoplax sp. H2; Rhopalosiphum maidis; Pediculus humanus corporis; Tribolium castaneum; Linepithema humile; Bemisia tabaci; Cryptotermes secundus; Blattella germanica; Zootermopsis nevadensis; Blattella germanica; Bombyx mori; Anoplophora …
QBDW01000505.1	44118	0.0004306632213608958	Unknown	0.26254589963280295	65.83684210526316	Nilaparvata lugens; Bemisia tabaci; Microplitis demolitor; Maconellicoccus hirsutus; Maconellicoccus hirsutus; Maconellicoccus hirsutus; Bemisia tabaci; Ctenocephalides felis; Bemisia tabaci; Acyrthosiphon pisum; Cryptotermes secundus; Danaus plexippus plexippus; Acyrthosiphon pisum; Dinothrombium tinctorium; Dufourea novaeangliae; Frankliniella occidentalis; Melanaphis sacchari; Halyomorpha haly…
QBDW01000506.1	13612	0.0	Unknown	0.25947693211871875	NA
QBDW01000507.1	3611	0.0	Unknown	0.27139296593741347	NA
QBDW01000508.1	78874	5.0713796688389075e-05	Unknown	0.2679717017014479	53.925000000000004	Bemisia tabaci; Rosa chinensis; Drosophila simulans; Bemisia tabaci;
QBDW01000509.1	3288	0.0	Unknown	0.2594282238442822	NA
QBDW01000510.1	29874	3.34739238133494e-05	Unknown	0.22973153913101693	37.4	Bemisia tabaci;
QBDW01000511.1	46825	4.2712226374799786e-05	Unknown	0.2813240790176188	33.9	Bemisia tabaci; Strongylocentrotus purpuratus;
QBDW01000512.1	2109	0.0	Unknown	0.2532005689900427	NA
QBDW01000513.1	4144	0.0	Unknown	0.33976833976833976	NA
QBDW01000514.1	3734	0.0	Unknown	0.2495982860203535	NA
QBDW01000515.1	12982	0.0003081189339084887	Unknown	0.2795409027884764	65.675	Myzus persicae; Diaphorina citri; Trichoplax sp. H2; Rhopalosiphum maidis;
QBDW01000516.1	6257	0.000639284001917852	Unknown	0.27185552181556655	51.95	Cimex lectularius; Camponotus floridanus; Daphnia magna; Tribolium castaneum;
QBDW01000517.1	2345	0.0	Unknown	0.17100213219616206	NA
QBDW01000518.1	10651	0.0	Unknown	0.2946202234531969	NA
QBDW01000519.1	116235	8.60326063578096e-05	Unknown	0.26445562868327094	43.57	Plutella xylostella; Myzus persicae; Sipha flava; Agrilus planipennis; Acyrthosiphon pisum; Harpegnathos saltator; Agrilus planipennis; Frankliniella occidentalis; Melipona quadrifasciata; Harpegnathos saltator;
QBDW01000520.1	2234	0.0	Unknown	0.3339301700984781	NA
QBDW01000521.1	4172	0.0	Unknown	0.34563758389261745	NA
QBDW01000522.1	22888	4.369101712687871e-05	Unknown	0.273767913317022	37.5	Bemisia tabaci;
QBDW01000523.1	55973	0.00023225483715362763	Unknown	0.2800278705804584	64.23076923076923	Acyrthosiphon pisum; Halyomorpha halys; Rhagoletis zephyria; Bemisia tabaci; Blattella germanica; Oryctes borbonicus; Diaphorina citri; Cimex lectularius; Bemisia tabaci; Talaromyces atroroseus; Athalia rosae; Bombus terrestris; Vanessa tameamea;
QBDW01000524.1	4963	0.00020149103364900262	Unknown	0.24863993552286923	64.4	Harpegnathos saltator;
QBDW01000525.1	8981	0.0004453847010355194	Unknown	0.29161563300300636	48.6	Acyrthosiphon pisum; Melipona quadrifasciata; Melanoplus sanguinipes; Bemisia tabaci;
QBDW01000526.1	4838	0.0	Unknown	0.17755270773046714	NA
QBDW01000527.1	18315	5.46000546000546e-05	Unknown	0.3137319137319137	72.0	Bemisia tabaci;
QBDW01000528.1	54907	0.0	Unknown	0.32238148141402734	NA
QBDW01000529.1	105395	0.0005218463873997818	Unknown	0.2688552587883676	67.46363636363637	Bemisia tabaci; Hydra vulgaris; Copidosoma floridanum; Octopus bimaculoides; Eurytemora affinis; Onthophagus taurus; Terrapene mexicana triunguis; Anoplophora glabripennis; Diaphorina citri; Frankliniella occidentalis; Plutella xylostella; Blattella germanica; Neodiprion lecontei; Maconellicoccus hirsutus; Cryptotermes secundus; Pediculus humanus corporis; Nilaparvata lugens; Pieris rapae; Aedes …
QBDW01000530.1	28701	0.00031357792411414236	Unknown	0.2718720602069614	62.96666666666667	Oryctes borbonicus; Aethina tumida; Penaeus vannamei; Drosophila busckii; Amphimedon queenslandica; Melipona quadrifasciata; Sipha flava; Trachymyrmex cornetzi; Cimex lectularius;
QBDW01000531.1	118889	0.00014299052056960694	Unknown	0.24365584705061025	58.358823529411765	Nicrophorus vespilloides; Blattella germanica; Cephus cinctus; Stomoxys calcitrans; Cryptotermes secundus; Zootermopsis nevadensis; Diaphorina citri; Diaphorina citri; Nilaparvata lugens; Laodelphax striatella; Laodelphax striatella; Diaphorina citri; Sipha flava; Sipha flava; Bemisia tabaci; Zootermopsis nevadensis; Tribolium castaneum;
QBDW01000532.1	47814	2.091437654243527e-05	Unknown	0.2629773706445811	26.3	Hydra vulgaris;
QBDW01000533.1	67962	0.00013242694446896795	Unknown	0.2474912451075601	59.922222222222224	Nilaparvata lugens; Dendroctonus ponderosae; Rhopalosiphum maidis; Planoprotostelium fungivorum; Cimex lectularius; Camponotus floridanus; Bemisia tabaci; Periplaneta americana; Polistes canadensis;
QBDW01000534.1	16476	0.0004248604030104394	Unknown	0.2728210730759893	60.65714285714286	Bemisia tabaci; Aedes aegypti; Aedes aegypti; Halyomorpha halys; Nilaparvata lugens; Daphnia magna; Nilaparvata lugens;
QBDW01000535.1	123401	0.00012965859271804928	Unknown	0.23517637620440676	59.44375	Pediculus humanus corporis; Nilaparvata lugens; Rhopalosiphum maidis; Nilaparvata lugens; Mesocestoides corti; Aspergillus calidoustus; Bemisia tabaci; Penaeus vannamei; Myzus persicae; Sipha flava; Maconellicoccus hirsutus; Bemisia tabaci; Bemisia tabaci; FAD	quinone; Blattella germanica; FAD	quinone;
QBDW01000536.1	48455	0.0	Unknown	0.22598287070477763	NA
QBDW01000537.1	19487	0.0	Unknown	0.26992353876943603	NA
QBDW01000538.1	6762	0.0	Unknown	0.32268559597752144	NA
QBDW01000539.1	5515	0.0	Unknown	0.27905711695376245	NA
QBDW01000540.1	2690	0.0	Unknown	0.28141263940520445	NA
QBDW01000541.1	2109	0.0	Unknown	0.2726410621147463	NA
QBDW01000542.1	3127	0.0	Unknown	0.25071953949472336	NA
QBDW01000543.1	46975	0.00012772751463544437	Unknown	0.30222458754656734	71.86666666666667	Nicrophorus vespilloides; Acropora digitifera; Parasteatoda tepidariorum; Operophtera brumata; Nilaparvata lugens; Nilaparvata lugens;
QBDW01000544.1	6982	0.0	Unknown	0.30535663133772556	NA
QBDW01000545.1	6197	0.0	Unknown	0.3116023882523802	NA
QBDW01000546.1	23336	8.570449091532397e-05	Unknown	0.2873243057936236	71.95	Nilaparvata lugens; Bemisia tabaci;
QBDW01000547.1	24172	4.137018037398643e-05	Unknown	0.3051464504385239	61.0	Cimex lectularius;
QBDW01000548.1	8783	0.0	Unknown	0.2133667311852442	NA
QBDW01000549.1	45577	0.0	Unknown	0.25633543234526185	NA
QBDW01000550.1	25130	3.979307600477517e-05	Unknown	0.24031038599283724	59.2	Blattella germanica;
QBDW01000551.1	10420	0.0	Unknown	0.2321497120921305	NA
QBDW01000552.1	53807	0.00033452896463285445	Unknown	0.28392216626089545	69.21666666666667	Acyrthosiphon pisum; Bemisia tabaci; Onthophagus taurus; Papilio xuthus; Acyrthosiphon pisum; Priapulus caudatus; Fopius arisanus; Zootermopsis nevadensis; Pseudomyrmex gracilis; Cimex lectularius; Blattella germanica; Diuraphis noxia; Rhopalosiphum maidis; Bemisia tabaci; Zootermopsis nevadensis; Wasmannia auropunctata; Diaphorina citri; Diaphorina citri;
QBDW01000553.1	26905	0.00011150343802267237	Unknown	0.2907266307377811	70.46666666666667	Sipha flava; Diaphorina citri; Rhopalosiphum maidis;
QBDW01000554.1	34380	0.0005526468877254218	Unknown	0.28077370564281556	83.30526315789474	Zootermopsis nevadensis; Anoplophora glabripennis; Melanaphis sacchari; Halyomorpha halys; Drosophila guanche; Phenacoccus solenopsis; Mizuhopecten yessoensis; Dendroctonus ponderosae; Ceratitis capitata; Cryptotermes secundus; Bemisia tabaci; Tribolium castaneum; Bemisia tabaci; Bemisia tabaci; Halyomorpha halys; Tribolium castaneum; Maconellicoccus hirsutus; Maconellicoccus hirsutus; Maconellic…
QBDW01000555.1	6675	0.000149812734082397	Unknown	0.2795505617977528	87.7	Bemisia tabaci;
QBDW01000556.1	2967	0.0006740815638692282	Unknown	0.3542298618132794	62.400000000000006	Bemisia tabaci; Cimex lectularius;
QBDW01000557.1	11967	0.0	Unknown	0.24475641347037688	NA
QBDW01000558.1	20889	4.787208578677773e-05	Unknown	0.2896261190100053	38.0	Pediculus humanus corporis;
QBDW01000559.1	9926	0.00020149103364900262	Unknown	0.307273826314729	45.9	Nilaparvata lugens endogenous nudivirus; Musca domestica;
QBDW01000560.1	46776	2.137848469300496e-05	Unknown	0.30321104840088936	54.7	Centruroides sculpturatus;
QBDW01000561.1	23563	0.00042439417731188726	Unknown	0.30598820184187075	76.21	Agrilus planipennis; Zootermopsis nevadensis; Cimex lectularius; Acyrthosiphon pisum; Drosophila melanogaster; Cimex lectularius; Cimex lectularius; Pediculus humanus corporis; Zootermopsis nevadensis; Bemisia tabaci;
QBDW01000562.1	144116	0.00014571595103944046	Unknown	0.24512892392239585	64.88571428571429	Bicyclus anynana; Papilio xuthus; Papilio xuthus; Lasius niger; Frankliniella occidentalis; Ooceraea biroi; Bemisia tabaci; Zootermopsis nevadensis; Zootermopsis nevadensis; Bemisia tabaci; Agrilus planipennis; NAD(P)(+); NAD(P)(+); NAD(P)(+); Canis lupus familiaris; Aplysia californica; Papilio xuthus; ubiquinone; Bemisia tabaci; Tribolium castaneum; Dendroctonus ponderosae;
QBDW01000563.1	2682	0.0	Unknown	0.2080536912751678	NA
QBDW01000564.1	12489	0.0	Unknown	0.26399231323564737	NA
QBDW01000565.1	3212	0.00031133250311332503	Unknown	0.28268991282689915	54.2	Nilaparvata lugens;
QBDW01000566.1	3468	0.0008650519031141869	Unknown	0.23961937716262977	67.93333333333334	Blattella germanica; Centruroides sculpturatus; Anoplophora glabripennis;
QBDW01000567.1	14918	0.0	Unknown	0.271484113151897	NA
QBDW01000568.1	16393	0.0002440065881778808	Unknown	0.29488196181296894	63.925	Anoplophora glabripennis; Strongyloides ratti; Caenorhabditis brenneri; Bemisia tabaci;
QBDW01000569.1	74962	9.338064619407166e-05	Unknown	0.2626130572823564	66.04285714285714	Melanaphis sacchari; Tribolium castaneum; Frankliniella occidentalis; Diaphorina citri; Cimex lectularius; Rattus norvegicus; Melanaphis sacchari;
QBDW01000570.1	149560	0.0002607649104038513	Unknown	0.33611259695105644	54.364102564102566	Blattella germanica; Sipha flava; Bemisia tabaci; Bemisia tabaci; Bemisia tabaci; Oryctes borbonicus; Ceratina calcarata; Frankliniella occidentalis; Acanthochromis polyacanthus; Myzus persicae; Melanaphis sacchari; Dasypus novemcinctus; Sipha flava; Camponotus floridanus; Halyomorpha halys; Bemisia tabaci; Diaphorina citri; Acyrthosiphon pisum; Papilio machaon; Nilaparvata lugens; NMDA; Locusta …
QBDW01000571.1	18103	0.00027619731536209467	Unknown	0.3190078992432194	64.78	Cimex lectularius; Anoplophora glabripennis; Diaphorina citri; Acyrthosiphon pisum; Galleria mellonella;
QBDW01000572.1	13636	0.0	Unknown	0.1904517453798768	NA
QBDW01000573.1	68294	0.0001610683222537851	Unknown	0.2603303364863678	61.054545454545455	Galleria mellonella; Cryptotermes secundus; Blattella germanica; Aedes albopictus; Xiphophorus maculatus; Halyomorpha halys; Copidosoma floridanum; Spodoptera litura; Drosophila miranda; Nilaparvata lugens; Bemisia tabaci;
QBDW01000574.1	6575	0.0	Unknown	0.2701140684410646	NA
QBDW01000575.1	123285	0.00013789187654621407	Unknown	0.22654013059171837	67.65294117647059	Cimex lectularius; Nilaparvata lugens; Maconellicoccus hirsutus; Maconellicoccus hirsutus; Maconellicoccus hirsutus; Maconellicoccus hirsutus; Zootermopsis nevadensis; Rhopalosiphum maidis; Nilaparvata lugens; Nicrophorus vespilloides; Anoplophora glabripennis; Acyrthosiphon pisum; Nilaparvata lugens; Nilaparvata lugens; Eurytemora affinis; Anopheles darlingi; Armadillidium vulgare;
QBDW01000576.1	8234	0.0	Unknown	0.24070925431139178	NA
QBDW01000577.1	69272	0.0002887169419101513	Unknown	0.2493936944219887	65.72	Periplaneta americana; Tribolium castaneum; Acyrthosiphon pisum; Blattella germanica; Bemisia tabaci; Bemisia tabaci; Trachymyrmex zeteki; Sogatella furcifera; Lasius niger; Oryctes borbonicus; Ctenocephalides felis; Dendroctonus ponderosae; Cimex lectularius; Cimex lectularius; Artemia franciscana; Notechis scutatus; Diaphorina citri; Zootermopsis nevadensis; Daphnia magna; Bemisia tabaci;
QBDW01000578.1	61565	0.0	Unknown	0.2824494436774141	NA
QBDW01000579.1	5103	0.0	Unknown	0.24123064863805604	NA
QBDW01000580.1	2059	0.0	Unknown	0.3030597377367654	NA
QBDW01000581.1	2750	0.0	Unknown	0.27054545454545453	NA
QBDW01000582.1	5773	0.0	Unknown	0.22154858825567297	NA
QBDW01000583.1	11973	0.00025056376847907793	Unknown	0.24805813079428715	55.1	Diaphorina citri; Galleria mellonella; Acyrthosiphon pisum;
QBDW01000584.1	45253	0.00024307780699622125	Unknown	0.23883499436501449	66.1	Cimex lectularius; Athalia rosae; Orchesella cincta; Polyrhachis vicina; Nezara viridula; Orchesella cincta; Stegastes partitus; Diuraphis noxia; Cryptotermes secundus; Diuraphis noxia; Myzus persicae;
QBDW01000585.1	12151	0.0007406797794420212	Unknown	0.3286149288124434	74.15555555555555	Bemisia tabaci; Bemisia tabaci; Frankliniella occidentalis; Blattella germanica; Nilaparvata lugens; Melanaphis sacchari; Bemisia tabaci; Diaphorina citri; Zootermopsis nevadensis;
QBDW01000586.1	5735	0.0	Unknown	0.2709677419354839	NA
QBDW01000587.1	16626	6.014675808973896e-05	Unknown	0.26368338746541564	43.6	Cryptotermes secundus;
QBDW01000588.1	29813	0.0	Unknown	0.253345855834703	NA
QBDW01000589.1	65226	6.132523840186429e-05	Unknown	0.2954190046913807	71.7	Cimex lectularius; Zootermopsis nevadensis; Cimex lectularius; Sogatella furcifera;
QBDW01000590.1	57120	1.7507002801120447e-05	Unknown	0.2525035014005602	66.7	Apis mellifera;
QBDW01000591.1	2465	0.0	Unknown	0.27586206896551724	NA
QBDW01000592.1	53430	0.0003181733108740408	Unknown	0.24957888826501964	85.75882352941176	Diaphorina citri; Cimex lectularius; Diaphorina citri; Diaphorina citri; Bemisia tabaci; Bemisia tabaci; Diaphorina citri; Bemisia tabaci; Bemisia tabaci; Frankliniella occidentalis; Bemisia tabaci; Pseudomyrmex gracilis; Bemisia tabaci; Papilio xuthus; Ctenocephalides felis; Nicrophorus vespilloides; NADP;
QBDW01000593.1	107958	0.00018525722966338762	Unknown	0.3062672520795124	73.92	Blattella germanica; Diuraphis noxia; Blattella germanica; Papilio polytes; Bemisia tabaci; Galleria mellonella; Diaphorina citri; Anopheles sinensis; Cryptotermes secundus; Halyomorpha halys; Lingula anatina; Diuraphis noxia; ADP-forming; ADP-forming; ADP-forming; ADP-forming; ADP-forming; Sipha flava; Brugia timori; Trichoplusia ni;
QBDW01000594.1	14000	0.00014285714285714287	Unknown	0.23707142857142857	91.55000000000001	Melanaphis sacchari; Nilaparvata lugens;
QBDW01000595.1	2698	0.0	Unknown	0.23276501111934766	NA
QBDW01000596.1	8022	0.0	Unknown	0.3242333582647719	NA
QBDW01000597.1	14880	0.0003360215053763441	Unknown	0.247244623655914	67.62	Daphnia pulex; Culex quinquefasciatus; Mizuhopecten yessoensis; Rhopalosiphum maidis; Diuraphis noxia;
QBDW01000598.1	7337	0.0	Unknown	0.29944118849666074	NA
QBDW01000599.1	50818	0.00017710260144043448	Unknown	0.23353929709945295	60.7	Bemisia tabaci; Dendroctonus ponderosae; Bemisia tabaci; Vollenhovia emeryi; Zootermopsis nevadensis; Bemisia tabaci; Drosophila serrata; Zootermopsis nevadensis; Nicrophorus vespilloides;
QBDW01000600.1	2480	0.0	Unknown	0.31088709677419357	NA
QBDW01000601.1	99468	0.0	Unknown	0.2616117746410906	NA
QBDW01000602.1	68842	2.9052032189651666e-05	Unknown	0.2273902559484036	53.7	Rhopalosiphum maidis; Anoplophora glabripennis;
QBDW01000603.1	26840	0.0	Unknown	0.24385245901639344	NA
QBDW01000604.1	4683	0.00042707666026051675	Unknown	0.27717275250907536	67.65	Halyomorpha halys; Anoplophora glabripennis;
QBDW01000605.1	11702	0.0	Unknown	0.25243548111433944	NA
QBDW01000606.1	42018	2.379932409919558e-05	Unknown	0.24218192203341424	39.0	Sipha flava;
QBDW01000607.1	41998	0.0005952664412591076	Unknown	0.2899661888661365	64.496	Habropoda laboriosa; Bemisia tabaci; Zootermopsis nevadensis; Cryptotermes secundus; Bemisia tabaci; Cryptotermes secundus; Cryptotermes secundus; Sipha flava; Nilaparvata lugens; Blattella germanica; Blattella germanica; Cryptotermes secundus; Nilaparvata lugens; Zootermopsis nevadensis; Nilaparvata lugens; Bemisia tabaci; Cryptotermes secundus; Apis mellifera; Athalia rosae; Stegodyphus mimosar…
QBDW01000608.1	10303	0.0	Unknown	0.22304183247597786	NA
QBDW01000609.1	18236	5.483658697082694e-05	Unknown	0.3286905023031367	68.5	Nilaparvata lugens;
QBDW01000610.1	2151	0.0	Unknown	0.2296606229660623	NA
QBDW01000611.1	7241	0.0	Unknown	0.24471758044468997	NA
QBDW01000612.1	2899	0.00034494653328734045	Unknown	0.21593652983787512	50.4	Zootermopsis nevadensis;
QBDW01000613.1	7144	0.0	Unknown	0.2231243001119821	NA
QBDW01000614.1	50301	0.00027832448659072386	Unknown	0.28118725273851414	64.01428571428572	Daphnia magna; Lingula anatina; Wickerhamomyces ciferrii; Bemisia tabaci; Rhizophagus irregularis DAOM 197198w; Camponotus floridanus; Rhizophagus clarus; Nicrophorus vespilloides; Maconellicoccus hirsutus; Maconellicoccus hirsutus; Maconellicoccus hirsutus; Bemisia tabaci; Zootermopsis nevadensis; Diaphorina citri;
QBDW01000615.1	117856	0.0001612136844963345	Unknown	0.2749881210969318	64.3	Zootermopsis nevadensis; Trichogramma pretiosum; Bos indicus; Rhopalosiphum maidis; Bemisia tabaci; Zootermopsis nevadensis; Athalia rosae; Buceros rhinoceros silvestris; Pyrrhocoris apterus; Zootermopsis nevadensis; Halyomorpha halys; Apis cerana cerana; Bemisia tabaci; Vanessa tameamea; Eufriesea mexicana; Rhopalosiphum maidis; Pediculus humanus corporis; Bemisia tabaci; Apis mellifera;
QBDW01000616.1	112830	0.000141806257201099	Unknown	0.2510325268102455	72.85	Halyomorpha halys; Pediculus humanus corporis; Zootermopsis nevadensis; Bemisia tabaci; Frankliniella occidentalis; Cimex lectularius; Leptotrombidium deliense; Limulus polyphemus; Harpegnathos saltator; Diaphorina citri; Tribolium castaneum; Zootermopsis nevadensis; Penaeus vannamei; Bemisia tabaci; Halyomorpha halys; Bemisia tabaci;
QBDW01000617.1	4521	0.0	Unknown	0.1411192214111922	NA
QBDW01000618.1	15803	0.00012655824843384167	Unknown	0.270201860406252	82.1	Rhopalosiphum maidis; Bemisia tabaci;
QBDW01000619.1	112266	8.01667468334135e-05	Unknown	0.27185434592842	47.28888888888889	Halyomorpha halys; Ceratitis capitata; Pediculus humanus corporis; Frankliniella occidentalis; Sipha flava; Halyomorpha halys; Operophtera brumata; Stegodyphus mimosarum; Centruroides sculpturatus;
QBDW01000620.1	58279	3.43176787522092e-05	Unknown	0.2857804698090221	90.6	Camponotus floridanus; Ceratosolen solmsi marchali;
QBDW01000621.1	103210	4.8444918128088367e-05	Unknown	0.28167813196395697	55.66	Limulus polyphemus; Blattella germanica; Bemisia tabaci; Bemisia tabaci; Bicyclus anynana;
QBDW01000622.1	99390	4.024549753496327e-05	Unknown	0.2240567461515243	78.45	Delia antiqua; Cu-Zn; Phenacoccus solenopsis; Phenacoccus solenopsis;
QBDW01000623.1	75242	1.3290449483001515e-05	Unknown	0.3202067993939555	49.4	Pediculus humanus corporis;
QBDW01000624.1	14015	0.0	Unknown	0.3156617909382804	NA
QBDW01000625.1	4194	0.0	Unknown	0.19647114926084883	NA
QBDW01000626.1	21162	9.450902561194594e-05	Unknown	0.33607409507607977	56.0	Cryptotermes secundus; Cryptotermes secundus;
QBDW01000627.1	9965	0.00020070245860511792	Unknown	0.2408429503261415	67.0	Zootermopsis nevadensis; Cephus cinctus;
QBDW01000628.1	14884	0.0	Unknown	0.2747917226552002	NA
QBDW01000629.1	61204	1.633880138553036e-05	Unknown	0.24619305927717142	37.1	Diaphorina citri;
QBDW01000630.1	6994	0.0	Unknown	0.3238490134400915	NA
QBDW01000631.1	3510	0.0	Unknown	0.20512820512820512	NA
QBDW01000632.1	27554	0.00014516948537417434	Unknown	0.29839587718661537	73.825	Ceratitis capitata; Cimex lectularius; Leptinotarsa decemlineata; Ixodes scapularis;
QBDW01000633.1	108117	2.7747717750215044e-05	Unknown	0.27942876698391556	78.53333333333333	Cephus cinctus; Planococcus kraunhiae; Planococcus kraunhiae;
QBDW01000634.1	122208	0.0001554726368159204	Unknown	0.2714224927991621	63.49473684210526	Photorhabdus luminescens; Bemisia tabaci; Geocharidius sp. DRM-2012; Halyomorpha halys; Trichoplusia ni; Drosophila hydei; Bos taurus; Dinoponera quadriceps; Nilaparvata lugens; Zootermopsis nevadensis; Clunio marinus; Cimex lectularius; Bemisia tabaci; Melanaphis sacchari; Nilaparvata lugens; Diaphorina citri; Nilaparvata lugens; Bemisia tabaci; Diaphorina citri;
QBDW01000635.1	162815	0.0	Unknown	0.2652151214568682	NA
QBDW01000636.1	4372	0.0	Unknown	0.2934583714547118	NA
QBDW01000637.1	2812	0.0	Unknown	0.3051209103840683	NA
QBDW01000638.1	20546	9.734254842791784e-05	Unknown	0.3042441351114572	49.6	Aethina tumida; Zootermopsis nevadensis;
QBDW01000639.1	33313	6.003662233962717e-05	Unknown	0.23588388917239517	67.85	Dendroctonus ponderosae; Diaphorina citri;
QBDW01000640.1	2691	0.0007432181345224824	Unknown	0.2248234856930509	89.45	Pediculus humanus corporis; Maconellicoccus hirsutus;
QBDW01000641.1	2596	0.0	Unknown	0.31317411402157164	NA
QBDW01000642.1	92111	0.0002279857997416161	Unknown	0.3414575892130147	45.43809523809524	Maconellicoccus hirsutus; Maconellicoccus hirsutus; Sipha flava; marine bacterium AO1-C; Drosophila mojavensis; Drosophila yakuba; marine bacterium AO1-C; Planctomycetes bacterium; Sorangium cellulosum; Bombus terrestris; Polistes canadensis; Hyposmocoma kahamanoa; Trichinella spiralis; Camponotus floridanus; Bemisia tabaci; Stegodyphus mimosarum; Copidosoma floridanum; Nilaparvata lugens; Leptin…
QBDW01000643.1	36834	0.0002443394689688874	Unknown	0.2688005646956616	68.26666666666667	Acyrthosiphon pisum; Cryptotermes secundus; Frankliniella occidentalis; Bemisia tabaci; Diaphorina citri; Sipha flava; Maconellicoccus hirsutus; Tribolium castaneum; Diaphorina citri;
QBDW01000644.1	11257	0.0	Unknown	0.35675579639335525	NA
QBDW01000645.1	6119	0.0	Unknown	0.2557607452198072	NA
QBDW01000646.1	8859	0.0	Unknown	0.275200361214584	NA
QBDW01000647.1	7215	0.0	Unknown	0.29715869715869714	NA
QBDW01000648.1	10039	0.0004980575754557227	Unknown	0.26098216953879866	64.14	Trichogramma pretiosum; Myzus persicae; Nilaparvata lugens; Neodiprion lecontei; Nilaparvata lugens;
QBDW01000649.1	18560	0.0	Unknown	0.3148706896551724	NA
QBDW01000650.1	20334	0.0	Unknown	0.2791383889052818	NA
QBDW01000651.1	2347	0.0	Unknown	0.14571793779292713	NA
QBDW01000652.1	24196	0.0	Unknown	0.2194990907588031	NA
QBDW01000653.1	89728	4.457917261055635e-05	Unknown	0.28548502139800286	81.45	Bemisia tabaci; Nicrophorus vespilloides; Clunio marinus; Neophocaena asiaeorientalis asiaeorientalis;
QBDW01000654.1	8523	0.00011732957878681215	Unknown	0.30458758653056434	75.9	Tribolium castaneum;
QBDW01000655.1	33414	0.0	Unknown	0.276650505776022	NA
QBDW01000656.1	32721	0.00018336847895846704	Unknown	0.27771156138259834	49.016666666666666	Spodoptera litura; Myzus persicae; Sipha flava; Myzus persicae; Bombyx mori; Lasius niger;
QBDW01000657.1	62297	0.0001123649613946097	Unknown	0.2765943785415028	78.74285714285715	Dendroctonus ponderosae; Nicrophorus vespilloides; Canthydrus sp. INB115; Trachys sp. INB084; Limulus polyphemus; Diachasma alloeum; Rhopalosiphum maidis;
QBDW01000658.1	68062	0.0001322323763627281	Unknown	0.29362933795656904	71.31111111111112	Cimex lectularius; Dendroctonus ponderosae; Diaphorina citri; Diaphorina citri; Diaphorina citri; Blattella germanica; Bemisia tabaci; Bemisia tabaci; Candidatus Vecturithrix granuli;
QBDW01000659.1	3237	0.0006178560395427865	Unknown	0.27371022551745444	53.65	Trichomalopsis sarcophagae; Chilo suppressalis;
QBDW01000660.1	3319	0.0	Unknown	0.23651702319975895	NA
QBDW01000661.1	29272	0.0	Unknown	0.22106449849685705	NA
QBDW01000662.1	15195	0.00013162224415926292	Unknown	0.24488318525830866	36.599999999999994	Copidosoma floridanum; Chlorocebus sabaeus;
QBDW01000663.1	4247	0.0002354603249352484	Unknown	0.2396986107840829	83.2	Dendroctonus ponderosae;
QBDW01000664.1	9961	0.0	Unknown	0.3065957233209517	NA
QBDW01000665.1	39105	7.671653241273494e-05	Unknown	0.2898350594553126	81.8	Bemisia tabaci; Bemisia tabaci; Aethina tumida;
QBDW01000666.1	19421	0.0	Unknown	0.25451830492765565	NA
QBDW01000667.1	49405	4.0481732618156056e-05	Unknown	0.26898087238133794	83.3	Clunio marinus; Rhopalosiphum maidis;
QBDW01000668.1	10598	9.435742592942064e-05	Unknown	0.3035478392149462	47.9	Blattella germanica;
QBDW01000669.1	33947	0.0	Unknown	0.2900698147111674	NA
QBDW01000670.1	66096	0.00018155410312273057	Unknown	0.26927499394819654	64.40833333333333	Monomorium pharaonis; Torrubiella hemipterigena; Cimex lectularius; Halyomorpha halys; Nilaparvata lugens; Nilaparvata lugens; Bemisia tabaci; Zootermopsis nevadensis; Bemisia tabaci; Cimex lectularius; Amrasca biguttula biguttula; Zootermopsis nevadensis;
QBDW01000671.1	91235	0.00017537129391132788	Unknown	0.29614731188688553	61.50625	Frankliniella occidentalis; Ceratitis capitata; Bemisia tabaci; Penaeus vannamei; Drosophila persimilis; Brugia timori; Brugia timori; Frankliniella occidentalis; Cryptotermes secundus; Meteorus pulchricornis; Bemisia tabaci; Bactrocera oleae; Halyomorpha halys; Brugia timori; NMDA; Bemisia tabaci;
QBDW01000672.1	2041	0.0	Unknown	0.1063204311611955	NA
QBDW01000673.1	94504	0.00012697875222212818	Unknown	0.23702700414797256	54.69166666666667	Melanaphis sacchari; Myzus persicae; Parasteatoda tepidariorum; Ctenocephalides felis; Dinothrombium tinctorium; Melanaphis sacchari; Diaphorina citri; Aethina tumida; Bemisia tabaci; Ixodes scapularis; Rhopalosiphum maidis; Oryctes borbonicus;
QBDW01000674.1	39219	7.649353629618297e-05	Unknown	0.2588796246717152	68.83333333333333	Nilaparvata lugens; Bemisia tabaci; Bemisia tabaci;
QBDW01000675.1	53468	0.00020573053041071296	Unknown	0.3240442881723648	62.71818181818182	Anopheles gambiae str. PEST; Nilaparvata lugens; Zootermopsis nevadensis; Melanaphis sacchari; Blattella germanica; Hyposmocoma kahamanoa; Maconellicoccus hirsutus; Bemisia tabaci; Zootermopsis nevadensis; Zootermopsis nevadensis; Drosophila erecta;
QBDW01000676.1	32641	0.0	Unknown	0.22545265157317484	NA
QBDW01000677.1	3601	0.0	Unknown	0.21771730074979173	NA
QBDW01000678.1	6333	0.0	Unknown	0.2629085741354808	NA
QBDW01000679.1	3967	0.0	Unknown	0.23216536425510462	NA
QBDW01000680.1	23447	4.264937945152898e-05	Unknown	0.28186974879515503	61.4	Diaphorina citri;
QBDW01000681.1	18442	0.0002711202689513068	Unknown	0.262661316560026	58.26	Agrilus planipennis; Megachile rotundata; Solenopsis invicta; Acyrthosiphon pisum; Nilaparvata lugens;
QBDW01000682.1	5609	0.0	Unknown	0.24425031199857372	NA
QBDW01000683.1	6222	0.0	Unknown	0.3175827708132433	NA
QBDW01000684.1	13674	7.313149041977475e-05	Unknown	0.2461605967529618	39.8	Capitella teleta;
QBDW01000685.1	100802	9.920438086545901e-06	Unknown	0.3433959643657864	76.9	Nilaparvata lugens;
QBDW01000686.1	61890	0.0	Unknown	0.26157699143641944	NA
QBDW01000687.1	148211	0.0003913339765604442	Unknown	0.26705845045239557	68.32068965517242	Nilaparvata lugens; Cimex lectularius; Nilaparvata lugens; Maconellicoccus hirsutus; Maconellicoccus hirsutus; Tenebrio molitor; Maconellicoccus hirsutus; Onthophagus taurus; Maconellicoccus hirsutus; Maconellicoccus hirsutus; Onthophagus taurus; Branchiostoma floridae; Aedes albopictus; Neodiprion lecontei; Bemisia tabaci; Cryptotermes secundus; Pediculus humanus corporis; Zootermopsis nevadensi…
QBDW01000688.1	107781	0.0	Unknown	0.28788933114370807	NA
QBDW01000689.1	24369	4.1035742131396446e-05	Unknown	0.2502769912593869	43.7	Halyomorpha halys;
QBDW01000690.1	107619	0.0001951328297047919	Unknown	0.23966957507503323	69.08095238095238	Zootermopsis nevadensis; Cryptotermes secundus; Cryptotermes secundus; Sipha flava; Cimex lectularius; Riptortus pedestris; Cimex lectularius; Cephus cinctus; Riptortus pedestris; Bemisia tabaci; Zeugodacus cucurbitae; Nilaparvata lugens; Cimex lectularius; Bemisia tabaci; Bemisia tabaci; Oryctes borbonicus; Cryptotermes secundus; Diuraphis noxia; Diuraphis noxia; Cimex lectularius; Pediculus hum…
QBDW01000691.1	7280	0.00013736263736263736	Unknown	0.23173076923076924	63.8	Blattella germanica;
QBDW01000692.1	78386	0.0002423902227438573	Unknown	0.2775878345622943	69.81052631578947	Diuraphis noxia; Maconellicoccus hirsutus; Maconellicoccus hirsutus; Bemisia tabaci; Diaphorina citri; Nilaparvata lugens; Zootermopsis nevadensis; Cryptotermes secundus; Sipha flava; Ooceraea biroi; Rhopalosiphum maidis; Crassostrea virginica; Dicyema japonicum; Sinocyclocheilus rhinocerous; Ceratina calcarata; Pseudomyrmex gracilis; Hyalella azteca; Ctenocephalides felis; Agrilus planipennis;
QBDW01000693.1	85882	0.0	Unknown	0.2568174937705223	NA
QBDW01000694.1	61065	0.0	Unknown	0.2965201015311553	NA
QBDW01000695.1	10132	0.00019739439399921041	Unknown	0.3043821555467825	68.95	Orussus abietinus; Zootermopsis nevadensis;
QBDW01000696.1	13223	0.0	Unknown	0.335173561219088	NA
QBDW01000697.1	5960	0.0	Unknown	0.18976510067114094	NA
QBDW01000698.1	15858	6.30596544330937e-05	Unknown	0.2756337495270526	33.8	Cyphomyrmex costatus;
QBDW01000699.1	5221	0.0001915341888527102	Unknown	0.3491668262784907	42.3	Leptinotarsa decemlineata;
QBDW01000700.1	32147	3.110710175132983e-05	Unknown	0.25386505739260273	68.9	Pteropus alecto;
QBDW01000701.1	27155	0.0	Unknown	0.29143804087645003	NA
QBDW01000702.1	5781	0.0	Unknown	0.28610966960733436	NA
QBDW01000703.1	72741	5.498962070909116e-05	Unknown	0.26099448729052394	57.9	Zootermopsis nevadensis; Sipha flava; Bemisia tabaci; Drosophila innubila nudivirus;
QBDW01000704.1	16141	0.0	Unknown	0.25184313239576234	NA
QBDW01000705.1	35060	5.7045065601825445e-05	Unknown	0.30151169423844837	66.80000000000001	Bemisia tabaci; Bemisia tabaci;
QBDW01000706.1	19667	0.0	Unknown	0.3230284232470636	NA
QBDW01000707.1	61175	6.538618716796076e-05	Unknown	0.2209889660809154	50.800000000000004	Pediculus humanus corporis; Pediculus humanus corporis; Acanthaster planci; Cimex lectularius;
QBDW01000708.1	10728	0.0002796420581655481	Unknown	0.25475391498881433	77.16666666666667	Chilo suppressalis; Zootermopsis nevadensis; Cryptotermes secundus;
QBDW01000709.1	2052	0.0	Unknown	0.28606237816764135	NA
QBDW01000710.1	89730	6.686726847208291e-05	Unknown	0.23543965229020394	51.56666666666666	Biomphalaria glabrata; Bemisia tabaci; Microplitis demolitor; Cephus cinctus; Pediculus humanus corporis; Halyomorpha halys;
QBDW01000711.1	45035	0.00033307427556345063	Unknown	0.3174419895636727	70.59333333333333	Cryptotermes secundus; Bemisia tabaci; Bemisia tabaci; Oryctes borbonicus; Nilaparvata lugens; Diaphorina citri; Cryptotermes secundus; Zootermopsis nevadensis; Melanaphis sacchari; Dendroctonus ponderosae; Cephus cinctus; Zootermopsis nevadensis; Neodiprion lecontei; Agrilus planipennis; Diaphorina citri;
QBDW01000712.1	3105	0.00032206119162640903	Unknown	0.3223832528180354	81.8	Phenacoccus solenopsis;
QBDW01000713.1	96398	0.00012448391045457376	Unknown	0.24987032925994315	66.25833333333333	Vollenhovia emeryi; Harpegnathos saltator; Frankliniella occidentalis; Camponotus floridanus; Nilaparvata lugens; Nilaparvata lugens; Zootermopsis nevadensis; Drosophila grimshawi; Stegodyphus mimosarum; Nicrophorus vespilloides; Pediculus humanus corporis; Cimex lectularius;
QBDW01000714.1	24744	8.082767539605561e-05	Unknown	0.2880294212738442	50.6	Agrilus planipennis; Helobdella robusta;
QBDW01000715.1	12490	0.0	Unknown	0.23170536429143315	NA
QBDW01000716.1	4231	0.0	Unknown	0.1975892224060506	NA
QBDW01000717.1	13247	0.0	Unknown	0.4167736091190458	NA
QBDW01000718.1	34530	0.00023168259484506227	Unknown	0.23469446857804807	67.8125	Nilaparvata lugens; Halyomorpha halys; Nilaparvata lugens; Zootermopsis nevadensis; Diaphorina citri; Bombus terrestris; Bemisia tabaci; Frankliniella occidentalis;
QBDW01000719.1	9154	0.0	Unknown	0.23104653703299105	NA
QBDW01000720.1	5080	0.0001968503937007874	Unknown	0.3517716535433071	42.0	Maconellicoccus hirsutus;
QBDW01000721.1	14370	0.0	Unknown	0.28009742519137093	NA
QBDW01000722.1	114641	7.850594464458614e-05	Unknown	0.2968396995839185	68.8	Bemisia tabaci; Nilaparvata lugens; Nilaparvata lugens; Myzus persicae; Rhopalosiphum maidis; Hyposmocoma kahamanoa; Nasonia vitripennis; Zootermopsis nevadensis; Acyrthosiphon pisum;
QBDW01000723.1	76099	0.0003022378743478889	Unknown	0.2396220712492937	59.74782608695652	Halyomorpha halys; Riptortus pedestris; Bemisia tabaci; Frankliniella occidentalis; Sipha flava; Rhopalosiphum maidis; Bombus impatiens; Bemisia tabaci; Melanaphis sacchari; Leptinotarsa decemlineata; Agrilus planipennis; Sipha flava; Diaphorina citri; Polistes dominula; Polistes canadensis; Anoplophora glabripennis; Zootermopsis nevadensis; Neodiprion lecontei; Nilaparvata lugens; Tribolium cast…
QBDW01000724.1	20234	0.0	Unknown	0.2655431452011466	NA
QBDW01000725.1	4217	0.0	Unknown	0.20251363528574817	NA
QBDW01000726.1	18708	5.345306820611503e-05	Unknown	0.2524588411374813	43.0	Cryptotermes secundus;
QBDW01000727.1	9388	0.0005325948018747337	Unknown	0.2605453770771197	58.84	Cimex lectularius; Drosophila arizonae; Cryptotermes secundus; Onthophagus taurus; Lasius niger;
QBDW01000728.1	24980	4.00320256204964e-05	Unknown	0.23839071257005603	50.0	Papaver somniferum;
QBDW01000729.1	2350	0.0	Unknown	0.3446808510638298	NA
QBDW01000730.1	89626	5.578738312543235e-05	Unknown	0.24277553388525652	63.62	Nilaparvata lugens; Nilaparvata lugens; Myzus persicae; Phenacoccus solenopsis; Diaphorina citri;
QBDW01000731.1	3412	0.0	Unknown	0.298651817116061	NA
QBDW01000732.1	3572	0.0002799552071668533	Unknown	0.31103023516237405	34.6	Amyelois transitella;
QBDW01000733.1	6700	0.00014925373134328358	Unknown	0.2316417910447761	59.2	Blattella germanica;
QBDW01000734.1	4746	0.0	Unknown	0.26590813316477035	NA
QBDW01000735.1	5425	0.0	Unknown	0.23078341013824885	NA
QBDW01000736.1	5902	0.0	Unknown	0.28786851914605216	NA
QBDW01000737.1	16005	0.00031240237425804435	Unknown	0.3317088409871915	53.5	Temnothorax curvispinosus; Operophtera brumata; Bemisia tabaci; Melanaphis sacchari; Acyrthosiphon pisum;
QBDW01000738.1	38793	7.733353955610548e-05	Unknown	0.2607686953831877	34.766666666666666	Sipha flava; FAD	quinone; FAD	quinone;
QBDW01000739.1	3593	0.0	Unknown	0.21681046479265237	NA
QBDW01000740.1	22271	4.490144133626689e-05	Unknown	0.31938395222486643	62.5	Diuraphis noxia;
QBDW01000741.1	12121	0.0002475043313257982	Unknown	0.2833924593680389	85.03333333333333	Halyomorpha halys; Nilaparvata lugens; Maconellicoccus hirsutus;
QBDW01000742.1	13825	7.233273056057866e-05	Unknown	0.27486437613019893	72.0	Rhopalosiphum maidis;
QBDW01000743.1	6098	0.0	Unknown	0.2510659232535257	NA
QBDW01000744.1	24306	0.00028799473381058176	Unknown	0.290586686414877	78.12857142857143	Pediculus humanus corporis; Maconellicoccus hirsutus; Maconellicoccus hirsutus; Eufriesea mexicana; Angomonas deanei; Maconellicoccus hirsutus; Bemisia tabaci;
QBDW01000745.1	7580	0.0005277044854881266	Unknown	0.25013192612137203	84.75	Halyomorpha halys; Blattella germanica; Pongo abelii; Chilo suppressalis;
QBDW01000746.1	26131	3.8268722972714404e-05	Unknown	0.28659446634265817	59.5	Cryptotermes secundus;
QBDW01000747.1	6361	0.00047162395849709165	Unknown	0.24084263480584814	72.16666666666667	Chilo suppressalis; Rhagoletis zephyria; Blattella germanica;
QBDW01000748.1	11552	0.0	Unknown	0.2580505540166205	NA
QBDW01000749.1	5979	0.0003345040976751965	Unknown	0.27161732731225957	45.8	Nilaparvata lugens; Aethina tumida;
QBDW01000750.1	4482	0.0	Unknown	0.21441320838911201	NA
QBDW01000751.1	31607	0.00015819280539121081	Unknown	0.27478090296453317	68.34	Corvus brachyrhynchos; Coxiella sp.; Acyrthosiphon pisum; Cryptotermes secundus; Zootermopsis nevadensis;
QBDW01000752.1	3871	0.0	Unknown	0.23430638078016017	NA
QBDW01000753.1	35228	2.8386510730101056e-05	Unknown	0.32777903940047687	55.8	Diuraphis noxia;
QBDW01000754.1	6494	0.0	Unknown	0.3413920542038805	NA
QBDW01000755.1	23974	0.0	Unknown	0.2524401434887795	NA
QBDW01000756.1	17958	0.0003341129301703976	Unknown	0.2571555852544827	53.65	Apis mellifera; Pseudomyrmex gracilis; Halyomorpha halys; Chilo suppressalis; Aethina tumida; Melanaphis sacchari;
QBDW01000757.1	6976	0.0	Unknown	0.23494839449541285	NA
QBDW01000758.1	7423	0.000269432843863667	Unknown	0.30755759127037585	70.5	Bemisia tabaci; Cephus cinctus;
QBDW01000759.1	3384	0.0002955082742316785	Unknown	0.3061465721040189	22.6	Copidosoma floridanum;
QBDW01000760.1	15940	0.0	Unknown	0.2810539523212045	NA
QBDW01000761.1	5158	0.0	Unknown	0.2312911981388135	NA
QBDW01000762.1	17159	0.00017483536336616352	Unknown	0.2660411445888455	66.43333333333334	Onthophagus taurus; Nilaparvata lugens; Cimex lectularius;
QBDW01000763.1	22970	0.0	Unknown	0.26347409664780147	NA
QBDW01000764.1	18949	0.0	Unknown	0.3410734075676817	NA
QBDW01000765.1	3242	0.0	Unknown	0.1431215299198026	NA
QBDW01000766.1	8240	0.0	Unknown	0.2600728155339806	NA
QBDW01000767.1	3103	0.0	Unknown	0.21882049629390912	NA
QBDW01000768.1	33942	2.9462023451770667e-05	Unknown	0.21239172706381473	53.2	Cryptotermes secundus;
QBDW01000769.1	2084	0.0004798464491362764	Unknown	0.14395393474088292	90.0	Bemisia tabaci;
QBDW01000770.1	2328	0.000429553264604811	Unknown	0.3865979381443299	38.9	Melanaphis sacchari;
QBDW01000771.1	5777	0.00017310022503029253	Unknown	0.3205816167561018	50.7	Solenopsis invicta;
QBDW01000772.1	25072	0.0003190810465858328	Unknown	0.279076260370134	74.46249999999999	Bemisia tabaci; Apis mellifera; Daphnia magna; Diachasma alloeum; Nilaparvata lugens; Aethina tumida; Halyomorpha halys; Cimex lectularius;
QBDW01000773.1	22051	9.069883451997642e-05	Unknown	0.27903496440070746	70.8	Melanaphis sacchari; Rhopalosiphum maidis;
QBDW01000774.1	7548	0.0	Unknown	0.2510598834128246	NA
QBDW01000775.1	48439	0.00016515617580874914	Unknown	0.2595842193274015	78.0125	Melanaphis sacchari; Diuraphis noxia; Bemisia tabaci; Maconellicoccus hirsutus; Neodiprion lecontei; Cephus cinctus; Trichogramma pretiosum; Dendroctonus ponderosae;
QBDW01000776.1	178296	0.00014582492035715888	Unknown	0.23369004352313008	64.84615384615384	Halyomorpha halys; Anopheles darlingi; Halyomorpha halys; Zootermopsis nevadensis; Nilaparvata lugens; Culex quinquefasciatus; Dinothrombium tinctorium; Pediculus humanus corporis; Megachile rotundata; Halyomorpha halys; Ctenocephalides felis; Ceratitis capitata; Bemisia tabaci; Zootermopsis nevadensis; Leptinotarsa decemlineata; Lasius niger; Oryctes borbonicus; Cryptotermes secundus; Bemisia ta…
QBDW01000777.1	6142	0.0	Unknown	0.22565939433409313	NA
QBDW01000778.1	155377	6.435958990069315e-05	Unknown	0.23572343397027873	59.019999999999996	Halyomorpha halys; Acyrthosiphon pisum; Pediculus humanus corporis; Cephus cinctus; Bombyx mori; Brachionus plicatilis; Halyomorpha halys; Cryptotermes secundus; Halyomorpha halys; Danaus plexippus plexippus;
QBDW01000779.1	48782	0.0	Unknown	0.23705465130580952	NA
QBDW01000780.1	33627	0.00029738008148214235	Unknown	0.2878639188747138	54.92	Oryzias javanicus; Diachasma alloeum; Tribolium castaneum; NAD(P)(+); NAD(P)(+); Bemisia tabaci; Athalia rosae; Bemisia tabaci; Eufriesea mexicana; Orchesella cincta;
QBDW01000781.1	48703	0.0001231956963636737	Unknown	0.2620988440137158	62.833333333333336	Maconellicoccus hirsutus; Diaphorina citri; Maconellicoccus hirsutus; Acropora digitifera; Nephilengys cruentata; Aedes albopictus;
QBDW01000782.1	38148	2.6213694033763238e-05	Unknown	0.31757890321904164	45.3	Diaphorina citri;
QBDW01000783.1	11649	0.0	Unknown	0.16576530174263884	NA
QBDW01000784.1	11346	0.00044068394147717257	Unknown	0.26855279393618897	74.08	Neodiprion lecontei; Halyomorpha halys; Bemisia tabaci; Cimex lectularius; Halyomorpha halys;
QBDW01000785.1	4081	0.0	Unknown	0.29649595687331537	NA
QBDW01000786.1	2384	0.0	Unknown	0.34312080536912754	NA
QBDW01000787.1	6577	0.0	Unknown	0.33677968678728903	NA
QBDW01000788.1	5080	0.0	Unknown	0.2139763779527559	NA
QBDW01000789.1	9358	0.0	Unknown	0.17343449455011756	NA
QBDW01000790.1	2342	0.0	Unknown	0.2134927412467976	NA
QBDW01000791.1	9916	0.0	Unknown	0.24041952400161357	NA
QBDW01000792.1	8703	0.0	Unknown	0.3103527519246237	NA
QBDW01000793.1	21814	0.0	Unknown	0.2953607774823508	NA
QBDW01000794.1	116278	3.4400316482911644e-05	Unknown	0.2578991726723886	59.325	Hydra vulgaris; Halyomorpha halys; Maconellicoccus hirsutus; Cryptotermes secundus;
QBDW01000795.1	54599	5.4946061283173684e-05	Unknown	0.23954651184087622	65.60000000000001	Cephus cinctus; Orussus abietinus; Rana catesbeiana;
QBDW01000796.1	80000	0.000125	Unknown	0.2695	66.31	Agrilus planipennis; Maconellicoccus hirsutus; Maconellicoccus hirsutus; Frankliniella occidentalis; Rhopalosiphum maidis; Bemisia tabaci; Drosophila ficusphila; Nilaparvata lugens; Musca domestica; Agrilus planipennis;
QBDW01000797.1	58781	0.0003572582977492727	Unknown	0.28036270223371496	63.38095238095238	Pieris rapae; Frankliniella occidentalis; Polistes dominula; Cimex lectularius; Aedes aegypti; Tribolium castaneum; Apis florea; Dactylopius coccus; Pieris rapae; Nilaparvata lugens; Blattella germanica; Diaphorina citri; Blattella germanica; Bemisia tabaci; Agrilus planipennis; Pediculus humanus corporis; Bemisia tabaci; Cryptotermes secundus; Hydra vulgaris; Microplitis demolitor; Rhopalosiphum…
QBDW01000798.1	79894	0.00018774876711642928	Unknown	0.27858162064735775	48.553333333333335	Melanaphis sacchari; Sipha flava; Diuraphis noxia; Drosophila willistoni; Harpegnathos saltator; Aethina tumida; Acyrthosiphon pisum; Sipha flava; Onthophagus taurus; Megachile rotundata; Sipha flava; Diuraphis noxia; Melanaphis sacchari; Cimex lectularius; Acyrthosiphon pisum;
QBDW01000799.1	59380	0.00013472549680026944	Unknown	0.27037723139104075	45.6375	Brachionus plicatilis; Bemisia tabaci; Hyphomicrobium sp. CS1BSMeth3; Bombus impatiens; Bemisia tabaci; Diaphorina citri; Drosicha corpulenta; Bemisia tabaci;
QBDW01000800.1	2150	0.00046511627906976747	Unknown	0.29209302325581393	90.6	Maconellicoccus hirsutus;
QBDW01000801.1	13227	0.00022680880018144704	Unknown	0.29522945490285024	67.33333333333333	Dendroctonus ponderosae; Agrilus planipennis; Stegodyphus mimosarum;
QBDW01000802.1	5184	0.0	Unknown	0.2924382716049383	NA
QBDW01000803.1	40576	0.00022180599369085174	Unknown	0.3157038643533123	63.111111111111114	Cynoglossus semilaevis; Cryptotermes secundus; Blattella germanica; Zootermopsis nevadensis; Condylura cristata; Nilaparvata lugens; Pediculus humanus corporis; Cyphomyrmex costatus; Cimex lectularius;
QBDW01000804.1	32316	0.0	Unknown	0.2360131204356975	NA
QBDW01000805.1	8295	0.0	Unknown	0.2992163954189271	NA
QBDW01000806.1	25194	0.0	Unknown	0.23160276256251489	NA
QBDW01000807.1	3419	0.0	Unknown	0.2494881544311202	NA
QBDW01000808.1	4302	0.0	Unknown	0.2512784751278475	NA
QBDW01000809.1	10963	0.00027364772416309404	Unknown	0.25923561069050444	70.86666666666667	Pediculus humanus corporis; Nilaparvata lugens; Ceratosolen solmsi marchali;
QBDW01000810.1	3097	0.0	Unknown	0.16951888924765904	NA
QBDW01000811.1	5293	0.0	Unknown	0.25486491592669563	NA
QBDW01000812.1	75160	0.0	Unknown	0.27086216072378927	NA
QBDW01000813.1	7611	0.0	Unknown	0.2434634082249376	NA
QBDW01000814.1	14273	7.006235549639179e-05	Unknown	0.30021719330203883	52.2	Bemisia tabaci;
QBDW01000815.1	40700	2.457002457002457e-05	Unknown	0.3113022113022113	64.0	Cimex lectularius;
QBDW01000816.1	70834	0.00011294011350481407	Unknown	0.2798373662365531	59.4	Diuraphis noxia; Blattella germanica; Melanaphis sacchari; Cryptotermes secundus; Ctenocephalides felis; Copidosoma floridanum; Aethina tumida; Diuraphis noxia;
QBDW01000817.1	30139	0.0	Unknown	0.27748100467832376	NA
QBDW01000818.1	17475	0.00022889842632331902	Unknown	0.24200286123032905	45.15	Myzus persicae; Trachymyrmex septentrionalis; Manduca sexta; Pediculus humanus corporis;
QBDW01000819.1	81939	1.2204200685876078e-05	Unknown	0.2980753975518373	38.5	Zootermopsis nevadensis;
QBDW01000820.1	3836	0.00026068821689259646	Unknown	0.2977059436913452	41.2	Lasius niger;
QBDW01000821.1	115642	1.729475450095986e-05	Unknown	0.300937375693952	45.7	Zootermopsis nevadensis; Bemisia tabaci;
QBDW01000822.1	3140	0.0	Unknown	0.20828025477707007	NA
QBDW01000823.1	14842	6.737636437137851e-05	Unknown	0.29403045411669587	51.9	Melanaphis sacchari;
QBDW01000824.1	9063	0.0	Unknown	0.29272867703850824	NA
QBDW01000825.1	4146	0.0	Unknown	0.2098408104196816	NA
QBDW01000826.1	15767	0.0001268472125325046	Unknown	0.3127418024988901	67.55	Rhopalosiphum maidis; Cryptotermes secundus;
QBDW01000827.1	2039	0.0	Unknown	0.27709661598822954	NA
QBDW01000828.1	20988	4.76462740613684e-05	Unknown	0.3195159138555365	74.5	Bemisia tabaci;
QBDW01000829.1	5986	0.0	Unknown	0.23387905111927831	NA
QBDW01000830.1	4260	0.0	Unknown	0.2119718309859155	NA
QBDW01000831.1	94175	6.371117600212371e-05	Unknown	0.22731085744624369	72.93333333333334	Sipha flava; Sipha flava; Bemisia tabaci; Lupinus angustifolius; Maconellicoccus hirsutus; Bemisia tabaci;
QBDW01000832.1	8570	0.0	Unknown	0.2746791131855309	NA
QBDW01000833.1	5716	0.0	Unknown	0.2786913925822253	NA
QBDW01000834.1	58683	0.0006475469897585331	Unknown	0.26585212071639147	61.455263157894734	Thamnophis sirtalis; Bemisia tabaci; Halyomorpha halys; Frankliniella occidentalis; Halyomorpha halys; Zootermopsis nevadensis; Halyomorpha halys; Sipha flava; Papilio polytes; Amphimedon queenslandica; Tribolium castaneum; Bemisia tabaci; Bemisia tabaci; Leptinotarsa decemlineata; Polistes dominula; Neodiprion lecontei; Fopius arisanus; Halyomorpha halys; Cimex lectularius; Bemisia tabaci; Bemis…
QBDW01000835.1	4697	0.0	Unknown	0.24654034490100063	NA
QBDW01000836.1	6108	0.0	Unknown	0.2865094957432875	NA
QBDW01000837.1	117516	8.509479560230097e-05	Unknown	0.2362571905102284	56.92	Copidosoma floridanum; Gossypium hirsutum; Temnothorax curvispinosus; Anoplophora glabripennis; Zootermopsis nevadensis; Zootermopsis nevadensis; Nilaparvata lugens; Zootermopsis nevadensis; Fopius arisanus; Bemisia tabaci;
QBDW01000838.1	12400	0.0	Unknown	0.2979032258064516	NA
QBDW01000839.1	26889	0.0	Unknown	0.2552344825021384	NA
QBDW01000840.1	55133	0.00034462118876172167	Unknown	0.25971741062521536	65.22105263157894	Bemisia tabaci; Zootermopsis nevadensis; Cimex lectularius; Athalia rosae; Pediculus humanus corporis; Zootermopsis nevadensis; Agrilus planipennis; Aethina tumida; Rhopalosiphum maidis; Brachionus plicatilis; Bemisia tabaci; Microplitis demolitor; Frankliniella occidentalis; Sipha flava; Nilaparvata lugens; Ceratosolen solmsi marchali; Monomorium pharaonis; Megachile rotundata; Agrilus planipenn…
QBDW01000841.1	2406	0.0	Unknown	0.28428927680798005	NA
QBDW01000842.1	8529	0.00023449407902450463	Unknown	0.3323953570172353	66.05	Acyrthosiphon pisum; Blattella germanica;
QBDW01000843.1	100224	0.00010975415070242656	Unknown	0.24409323116219667	55.31818181818182	Orycteropus afer afer; Diaphorina citri; Rhopalosiphum maidis; Sipha flava; Colinus virginianus; Rhopalosiphum maidis; Rhopalosiphum maidis; Acyrthosiphon pisum; Diaphorina citri; Diaphorina citri; Subpsaltria yangi;
QBDW01000844.1	40135	9.966363523109506e-05	Unknown	0.3198953531830073	67.15	Culex quinquefasciatus; Nilaparvata lugens; Bemisia tabaci; Brachionus koreanus;
QBDW01000845.1	3257	0.0	Unknown	0.33619895609456557	NA
QBDW01000846.1	39708	5.036768409388536e-05	Unknown	0.23997683086531682	49.55	Bemisia tabaci; Eptesicus fuscus;
QBDW01000847.1	27065	0.00011084426380934787	Unknown	0.22102346203583964	75.8	Rhopalosiphum maidis; Nasonia vitripennis; Bombus impatiens;
QBDW01000848.1	2390	0.0	Unknown	0.2924686192468619	NA
QBDW01000849.1	9083	0.0001100957833314984	Unknown	0.23945832874600903	57.7	Dendroctonus ponderosae;
QBDW01000850.1	18816	0.0	Unknown	0.27535076530612246	NA
QBDW01000851.1	3707	0.0002697599136768276	Unknown	0.2549231184246021	51.8	Athalia rosae;
QBDW01000852.1	11312	0.0	Unknown	0.20924681753889673	NA
QBDW01000853.1	7519	0.0002659928181939088	Unknown	0.2932570820587844	34.35	Oryctes borbonicus; Myzus persicae;
QBDW01000854.1	3301	0.0003029385034837928	Unknown	0.2856710087852166	43.0	Cryptotermes secundus;
QBDW01000855.1	2837	0.0	Unknown	0.21008107155445893	NA
QBDW01000856.1	68503	0.00021896851232792726	Unknown	0.2374932484708699	56.06666666666667	Bemisia tabaci; Melanaphis sacchari; Tribolium castaneum; Polistes dominula; Clunio marinus; Diaphorina citri; Halyomorpha halys; Bemisia tabaci; Manacus vitellinus; Zootermopsis nevadensis; Sipha flava; Diaphorina citri; Pediculus humanus corporis; Bemisia tabaci; Onthophagus taurus;
QBDW01000857.1	125816	0.0002781840147517009	Unknown	0.26537165384370826	61.92285714285714	Euroglyphus maynei; Bemisia tabaci; Parasteatoda tepidariorum; Cimex lectularius; Bemisia tabaci; Rhincodon typus; Halyomorpha halys; Bemisia tabaci; Bemisia tabaci; Halyomorpha halys; Cryptotermes secundus; Blattella germanica; Linepithema humile; Zootermopsis nevadensis; Centruroides sculpturatus; Onthophagus taurus; Cimex lectularius; Cryptotermes secundus; Diaphorina citri; Orchesella cincta;…
QBDW01000858.1	20700	0.0	Unknown	0.252512077294686	NA
QBDW01000859.1	50761	0.00029550245267035715	Unknown	0.2853765686255196	55.18	Maconellicoccus hirsutus; Mesocricetus auratus; Nilaparvata lugens; Rhopalosiphum maidis; Ceratina calcarata; Camponotus floridanus; Locusta migratoria; Sipha flava; Diaphorina citri; Nicrophorus vespilloides; Chilo suppressalis; Rhopalosiphum maidis; Nilaparvata lugens; Onchocerca ochengi; Wasmannia auropunctata;
QBDW01000860.1	97039	0.0003297643215614341	Unknown	0.2813611022372448	66.7625	Bombyx mori; Papilio machaon; Cryptotermes secundus; Rhopalosiphum maidis; Trichogramma pretiosum; Nilaparvata lugens; Onthophagus taurus; Zootermopsis nevadensis; Atta colombica; Nilaparvata lugens; Zootermopsis nevadensis; Neodiprion lecontei; Nicrophorus vespilloides; Frankliniella occidentalis; Trichogramma pretiosum; Fopius arisanus; Cimex lectularius; Bemisia tabaci; Ctenocephalides felis; …
QBDW01000861.1	15585	0.00012832852101379532	Unknown	0.2214950272698107	40.900000000000006	Dufourea novaeangliae; Stegodyphus mimosarum;
QBDW01000862.1	9181	0.0	Unknown	0.2229604618233308	NA
QBDW01000863.1	52334	0.00011464822104177016	Unknown	0.22887606527305385	68.81666666666666	Zootermopsis nevadensis; Nasonia vitripennis; Drosophila yakuba; Bemisia tabaci; Bemisia tabaci; Zootermopsis nevadensis;
QBDW01000864.1	68962	0.00017400887445259708	Unknown	0.2541109596589426	68.80833333333334	Drosophila ananassae; Diaphorina citri; Diaphorina citri; Athalia rosae; Operophtera brumata; Oryctolagus cuniculus; Sarcophilus harrisii; Spodoptera litura; Ceratina calcarata; Cryptotermes secundus; Nicrophorus vespilloides; Musca domestica;
QBDW01000865.1	56895	8.788118463836892e-05	Unknown	0.2514280692503735	69.22	Zootermopsis nevadensis; Sipha flava; Rhopalosiphum maidis; Leptinotarsa decemlineata; Acyrthosiphon pisum;
QBDW01000866.1	39227	5.0985290743620464e-05	Unknown	0.22244882351441608	55.05	Cimex lectularius; Brachionus plicatilis;
QBDW01000867.1	103991	1.9232433575982536e-05	Unknown	0.248915771557154	48.9	Bombus terrestris; Stegodyphus mimosarum;
QBDW01000868.1	7490	0.00040053404539385846	Unknown	0.2672897196261682	69.06666666666666	Aedes aegypti; Bemisia tabaci; Nilaparvata lugens;
QBDW01000869.1	176004	8.5225335787823e-05	Unknown	0.2523408558896389	74.58	Cryptotermes secundus; Rhopalosiphum maidis; Nilaparvata lugens; Nilaparvata lugens; Bemisia tabaci; Ceratitis capitata; Nilaparvata lugens; Bemisia tabaci; Sipha flava; Maconellicoccus hirsutus; Maconellicoccus hirsutus; Aedes albopictus; Locusta migratoria; Pieris rapae; Harpegnathos saltator;
QBDW01000870.1	34271	2.917918940211841e-05	Unknown	0.29430130430976625	41.2	Cyphomyrmex costatus;
QBDW01000871.1	2374	0.0	Unknown	0.34288121314237574	NA
QBDW01000872.1	2785	0.0	Unknown	0.3859964093357271	NA
QBDW01000873.1	9322	0.0	Unknown	0.3072302081098477	NA
QBDW01000874.1	110020	7.271405199054717e-05	Unknown	0.24422832212325032	66.2875	Stegodyphus mimosarum; Orussus abietinus; Diaphorina citri; Nilaparvata lugens; Sipha flava; Bemisia tabaci; Nilaparvata lugens; Frankliniella occidentalis;
QBDW01000875.1	92972	3.226777954653014e-05	Unknown	0.24628920535214904	48.06666666666667	Halyomorpha halys; Bemisia tabaci; Agrilus planipennis;
QBDW01000876.1	102700	0.0003213242453748783	Unknown	0.27136319376825707	65.54848484848485	Hyalella azteca; Cryptotermes secundus; Aplysia californica; Lottia gigantea; Boleophthalmus pectinirostris; Diuraphis noxia; Diaphorina citri; Ctenocephalides felis; Nilaparvata lugens; Zootermopsis nevadensis; Penaeus vannamei; Onthophagus taurus; Bemisia tabaci; Harpegnathos saltator; Drosophila guanche; Cryptotermes secundus; Nilaparvata lugens; Ctenocephalides felis; Cryptotermes secundus; D…
QBDW01000877.1	43119	2.3191632459008788e-05	Unknown	0.30174632992416334	68.4	Trichomalopsis sarcophagae;
QBDW01000878.1	25489	0.00011769783043665895	Unknown	0.24343834595315628	42.666666666666664	Myzus persicae; Xenopus tropicalis; Papilio polytes;
QBDW01000879.1	9579	0.0	Unknown	0.25931725649859066	NA
QBDW01000880.1	92926	0.0	Unknown	0.28040591438348794	NA
QBDW01000881.1	79966	3.751594427631743e-05	Unknown	0.35139934472150663	58.666666666666664	Anoplophora glabripennis; Nilaparvata lugens; Fopius arisanus;
QBDW01000882.1	40466	0.0	Unknown	0.29931300350911877	NA
QBDW01000883.1	22934	0.00013081015086770733	Unknown	0.301561001133688	77.5	Pemphigus populi; Kurisakia onigurumii; Blattella germanica;
QBDW01000884.1	7259	0.0	Unknown	0.2777242044358727	NA
QBDW01000885.1	6119	0.0	Unknown	0.2482431769897042	NA
QBDW01000886.1	2553	0.0	Unknown	0.25695260477869175	NA
QBDW01000887.1	16286	0.0	Unknown	0.22866265504113964	NA
QBDW01000888.1	21963	0.0	Unknown	0.26494559031097753	NA
QBDW01000889.1	57986	0.00036215638257510433	Unknown	0.2987272789983789	62.88095238095238	Lasius niger; Linepithema humile; Diuraphis noxia; Culex quinquefasciatus; Dibothriocephalus latus; Sipha flava; Bemisia tabaci; Nilaparvata lugens; Bemisia tabaci; Daphnia magna; Cimex lectularius; Nilaparvata lugens; Diaphorina citri; Nilaparvata lugens; Blattella germanica; Nicrophorus vespilloides; Zootermopsis nevadensis; Bemisia tabaci; Zootermopsis nevadensis; Nilaparvata lugens; Oryctes b…
QBDW01000890.1	109847	4.551785665516582e-05	Unknown	0.3323076642967036	57.36	Diaphorina citri; Bemisia tabaci; Trichogramma pretiosum; Cephus cinctus; Bactrocera dorsalis;
QBDW01000891.1	24015	0.00012492192379762648	Unknown	0.24168228190714136	58.13333333333333	Cryptotermes secundus; Nilaparvata lugens; Halyomorpha halys;
QBDW01000892.1	43805	0.0002511128866567743	Unknown	0.2754251797739984	67.13636363636364	Diaphorina citri; Bemisia tabaci; Copidosoma floridanum; Copidosoma floridanum; Cimex lectularius; Wasmannia auropunctata; Drosophila willistoni; Bemisia tabaci; Bemisia tabaci; Diaphorina citri; Bemisia tabaci;
QBDW01000893.1	48358	8.271640679928864e-05	Unknown	0.24839736961826378	79.9	Cryptotermes secundus; Halyomorpha halys; Rhopalosiphum maidis; Diaphorina citri;
QBDW01000894.1	39978	0.0006503576967332033	Unknown	0.26382010105558057	67.17692307692307	Maconellicoccus hirsutus; Maconellicoccus hirsutus; Maconellicoccus hirsutus; Athalia rosae; Maconellicoccus hirsutus; Maconellicoccus hirsutus; Neodiprion lecontei; Maconellicoccus hirsutus; Pieris rapae; Halyomorpha halys; Nilaparvata lugens; Rhagoletis zephyria; Nicrophorus vespilloides; Cimex lectularius; Bemisia tabaci; Cryptotermes secundus; Ctenocephalides felis; Rhopalosiphum maidis; Lept…
QBDW01000895.1	31343	0.0	Unknown	0.21532718629359027	NA
QBDW01000896.1	45019	0.0006885981474488549	Unknown	0.30924720673493417	76.96129032258065	Zootermopsis nevadensis; Rhopalosiphum maidis; Nilaparvata lugens; Bemisia tabaci; Orbicella faveolata; Callorhinchus milii; Cyphomyrmex costatus; Centruroides sculpturatus; Riptortus pedestris; Diaphorina citri; Bemisia tabaci; Altica sp. INB141; Diaphorina citri; Pediculus humanus corporis; Rhopalosiphum maidis; Riptortus pedestris; Diaphorina citri; Frankliniella occidentalis; Aedes aegypti; P…
QBDW01000897.1	36237	0.0005519220686039132	Unknown	0.28669591853630266	33.04	Dactylopius coccus; Zootermopsis nevadensis; Dactylopius coccus; Dactylopius coccus; Papilio polytes; Cryptotermes secundus; Tribolium castaneum; Blattella germanica; Blattella germanica; Dactylopius coccus; Dactylopius coccus; Tribolium castaneum; Zootermopsis nevadensis; Zootermopsis nevadensis; Nicrophorus vespilloides; Blattella germanica; Bemisia tabaci; Tribolium castaneum; Bemisia tabaci; …
QBDW01000898.1	28977	0.0	Unknown	0.25861890464851434	NA
QBDW01000899.1	8007	0.00012489072061945796	Unknown	0.24441114025227925	39.3	Dendroctonus ponderosae;
QBDW01000900.1	7958	0.0	Unknown	0.2989444584066348	NA
QBDW01000901.1	2455	0.0	Unknown	0.27413441955193485	NA
QBDW01000902.1	25847	3.8689209579448294e-05	Unknown	0.219986845668743	79.5	Orussus abietinus;
QBDW01000903.1	3108	0.0	Unknown	0.27895752895752896	NA
QBDW01000904.1	6889	0.00043547684714762664	Unknown	0.35941355784584117	47.03333333333333	Nilaparvata lugens; Nilaparvata lugens; Nilaparvata lugens;
QBDW01000905.1	3884	0.00025746652935118434	Unknown	0.3038105046343975	39.9	Bemisia tabaci;
QBDW01000906.1	116646	0.00012002126090907532	Unknown	0.24216861272568282	59.75	Diachasma alloeum; Tribolium castaneum; Nilaparvata lugens; Zootermopsis nevadensis; Copidosoma floridanum; Zootermopsis nevadensis; Acyrthosiphon pisum; Diaphorina citri; Acyrthosiphon pisum; Diuraphis noxia; Vanessa tameamea; Frankliniella occidentalis; Diaphorina citri; Trichogramma pretiosum;
QBDW01000907.1	129581	3.858590379762465e-05	Unknown	0.23604540789158904	60.879999999999995	Halyomorpha halys; Cimex lectularius; Diaphorina citri; Neodiprion lecontei; Diaphorina citri;
QBDW01000908.1	87157	3.442064320708606e-05	Unknown	0.246233807955758	46.96666666666667	Oryzias latipes; Cimex lectularius; Melanaphis sacchari;
QBDW01000909.1	57007	0.00012279193783219604	Unknown	0.3099268510884628	64.34285714285714	Melanaphis sacchari; Melanaphis sacchari; Cricetulus griseus; Limulus polyphemus; Laodelphax striatella; Lasius niger; Nilaparvata lugens;
QBDW01000910.1	16312	0.00018391368317802846	Unknown	0.24693477194703287	43.03333333333333	Tetranychus urticae; Cryptotermes secundus; Cimex lectularius;
QBDW01000911.1	5964	0.0	Unknown	0.30617035546613014	NA
QBDW01000912.1	23121	0.0003027550711474417	Unknown	0.29466718567536004	67.78571428571428	Athalia rosae; Cimex lectularius; Cimex lectularius; Diuraphis noxia; Drosophila obscura; Ceratosolen solmsi marchali; Cimex lectularius;
QBDW01000913.1	88522	1.1296626827229389e-05	Unknown	0.33718171753914283	58.0	Tribolium castaneum;
QBDW01000914.1	8485	0.0	Unknown	0.23146729522687096	NA
QBDW01000915.1	29894	3.3451528734863186e-05	Unknown	0.2879173078209674	45.4	Leptinotarsa decemlineata;
QBDW01000916.1	3289	0.0003040437823046519	Unknown	0.29705077531164487	24.8	Tribolium castaneum;
QBDW01000917.1	17276	0.0002894188469553137	Unknown	0.30446862699699007	34.62	; Tuber aestivum; Cryptotermes secundus; Bemisia tabaci; Bemisia tabaci;
QBDW01000918.1	9241	0.0	Unknown	0.20766150849475165	NA
QBDW01000919.1	29981	0.0003668990360561689	Unknown	0.27357326306660884	68.63636363636364	Bemisia tabaci; Toxocara canis; Cyphomyrmex costatus; Cavia porcellus; Bemisia tabaci; Halyomorpha halys; Pediculus humanus corporis; Frankliniella occidentalis; Cephus cinctus; Copidosoma floridanum; Diaphorina citri;
QBDW01000920.1	2617	0.0	Unknown	0.3041650745128009	NA
QBDW01000921.1	34255	0.00020434972996642825	Unknown	0.26039994161436286	50.385714285714286	Rhagoletis zephyria; Diuraphis noxia; Diuraphis noxia; Drosophila miranda; Chilo suppressalis; Diaphorina citri; Cryptotermes secundus;
QBDW01000922.1	4821	0.0	Unknown	0.25222982783654846	NA
QBDW01000923.1	3347	0.0	Unknown	0.2954884971616373	NA
QBDW01000924.1	5346	0.0	Unknown	0.234006734006734	NA
QBDW01000925.1	5731	0.00017448961786773688	Unknown	0.3254231373233293	39.4	Elysia chlorotica;
QBDW01000926.1	52414	0.00019078872057083984	Unknown	0.29112450871904455	64.8	Bemisia tabaci; Acromyrmex echinatior; Polistes dominula; Nilaparvata lugens; Dinoponera quadriceps; Cimex lectularius; Apis mellifera; Bemisia tabaci; Frankliniella occidentalis; Melanaphis sacchari;
QBDW01000927.1	132556	1.5087962823259603e-05	Unknown	0.25276864117806813	68.45	Bemisia tabaci; Halyomorpha halys;
QBDW01000928.1	118630	0.0004551968304813285	Unknown	0.25766669476523646	66.67037037037036	Cryptotermes secundus; Bemisia tabaci; Cimex lectularius; Leptinotarsa decemlineata; Ixodes scapularis; Onthophagus taurus; Cryptotermes secundus; Diaphorina citri; Diaphorina citri; Orchesella cincta; Jaculus jaculus; Cryptotermes secundus; Zootermopsis nevadensis; Bemisia tabaci; Blattella germanica; Bemisia tabaci; Cryptotermes secundus; Maconellicoccus hirsutus; Blattella germanica; Diaphorin…
QBDW01000929.1	10320	0.0	Unknown	0.2311046511627907	NA
QBDW01000930.1	66581	0.00027034739640437964	Unknown	0.24493474114236793	67.76666666666667	Melanaphis sacchari; Cimex lectularius; Nilaparvata lugens; Aethina tumida; Trichomalopsis sarcophagae; Anopheles gambiae str. PEST; Dendroctonus ponderosae; Clambus sp. CSR082; Bemisia tabaci; Halyomorpha halys; Cryptotermes secundus; Bemisia tabaci; Papilio polytes; Acyrthosiphon pisum; Acyrthosiphon pisum; Diaphorina citri; Bemisia tabaci; Tribolium castaneum;
QBDW01000931.1	88338	0.0	Unknown	0.2760193801082207	NA
QBDW01000932.1	107934	6.485444808864677e-05	Unknown	0.24657661163303501	56.4	Halyomorpha halys; Stegodyphus mimosarum; Apteryx rowi; Zootermopsis nevadensis; Frankliniella occidentalis; Musca domestica; Agrilus planipennis;
QBDW01000933.1	39407	0.00010150480879031644	Unknown	0.3185982185906057	46.85	Nilaparvata lugens; Pediculus humanus corporis; Melanaphis sacchari; Nilaparvata lugens;
QBDW01000934.1	10409	0.00019214141608223654	Unknown	0.2839850129695456	30.3	Plutella xylostella; Sipha flava;
QBDW01000935.1	137300	0.00021849963583394028	Unknown	0.24651857246904588	69.54666666666667	Maconellicoccus hirsutus; Bemisia tabaci; Sipha flava; Nilaparvata lugens; Crassostrea gigas; Operophtera brumata; Ceratitis capitata; Culex quinquefasciatus; Ooceraea biroi; Nilaparvata lugens; Melanaphis sacchari; Zootermopsis nevadensis; Nicrophorus vespilloides; Nilaparvata lugens; Halyomorpha halys; Nilaparvata lugens; Poecilia formosa; Cimex lectularius; Bemisia tabaci; Zootermopsis nevaden…
QBDW01000936.1	69561	0.00012938284383490748	Unknown	0.28708615459812253	74.3	Nilaparvata lugens; Cryptotermes secundus; Nilaparvata lugens; Cryptotermes secundus; Nilaparvata lugens; Ceratosolen solmsi marchali; Rhopalosiphum maidis; Zootermopsis nevadensis; Zootermopsis nevadensis;
QBDW01000937.1	80832	9.897070467141726e-05	Unknown	0.2513979612034838	70.5375	Nilaparvata lugens; Blattella germanica; Cryptotermes secundus; Trichogramma pretiosum; Microplitis demolitor; Athalia rosae; Bemisia tabaci; Halyomorpha halys;
QBDW01000938.1	58995	0.0	Unknown	0.22523942707009068	NA
QBDW01000939.1	26598	3.759681179036018e-05	Unknown	0.26479434543950675	56.1	Nilaparvata lugens;
QBDW01000940.1	7082	0.0	Unknown	0.2190059305280994	NA
QBDW01000941.1	20399	0.0	Unknown	0.22349134761507916	NA
QBDW01000942.1	2463	0.0	Unknown	0.3576938692651238	NA
QBDW01000943.1	3714	0.0005385029617662897	Unknown	0.34491114701130854	43.75	Cryptotermes secundus; Lasius niger;
QBDW01000944.1	2713	0.0	Unknown	0.27755252488020643	NA
QBDW01000945.1	29239	3.420089606347686e-05	Unknown	0.22695714627723246	59.0	Diaphorina citri;
QBDW01000946.1	17191	0.00029084986330056426	Unknown	0.260834157407946	53.4	Pieris rapae; Sipha flava; Diuraphis noxia; Diuraphis noxia; Agrilus planipennis;
QBDW01000947.1	86229	0.00017395539783599486	Unknown	0.2669403564925953	65.34	Acyrthosiphon pisum; Melanaphis sacchari; Frankliniella occidentalis; Microplitis demolitor; Ooceraea biroi; Oryctes borbonicus; Bemisia tabaci; Bemisia tabaci; Bemisia tabaci; Nicrophorus vespilloides; Cimex lectularius; Frankliniella occidentalis; Nilaparvata lugens; Acyrthosiphon pisum; Cimex lectularius;
QBDW01000948.1	93014	0.00012901283677725934	Unknown	0.30520136753606986	61.31666666666666	Zootermopsis nevadensis; Melanaphis sacchari; Zootermopsis nevadensis; Halyomorpha halys; Rhopalosiphum maidis; Rhagoletis zephyria; Nicrophorus vespilloides; Sipha flava; Nasonia vitripennis; Zootermopsis nevadensis; Mizuhopecten yessoensis; Polistes dominula;
QBDW01000949.1	7184	0.0	Unknown	0.30734966592427615	NA
QBDW01000950.1	12260	0.0001631321370309951	Unknown	0.27822185970636215	73.94999999999999	Diuraphis noxia; Sipha flava;
QBDW01000951.1	35783	2.7946231450688876e-05	Unknown	0.26085012436072996	46.7	Hyposmocoma kahamanoa;
QBDW01000952.1	89381	0.00012306866112484757	Unknown	0.23192848591982637	67.4090909090909	Nilaparvata lugens; Halyomorpha halys; Acyrthosiphon pisum; Nilaparvata lugens; Halyomorpha halys; Cimex lectularius; Pediculus humanus corporis; Halyomorpha halys; Tribolium castaneum; Zootermopsis nevadensis; Temnothorax curvispinosus;
QBDW01000953.1	11380	8.787346221441125e-05	Unknown	0.23400702987697716	23.9	Stegodyphus mimosarum;
QBDW01000954.1	18392	0.0	Unknown	0.30953675511091777	NA
QBDW01000955.1	2224	0.0	Unknown	0.07329136690647482	NA
QBDW01000956.1	49604	0.0	Unknown	0.27618740424159344	NA
QBDW01000957.1	11075	0.0	Unknown	0.24505643340857788	NA
QBDW01000958.1	38994	5.128994204236549e-05	Unknown	0.3232292147509873	87.85	Cimex lectularius; Sipha flava;
QBDW01000959.1	62296	0.0001284191601386927	Unknown	0.2834852960061641	58.6375	Myzus persicae; Microplitis demolitor; Neodiprion lecontei; Diaphorina citri; Nilaparvata lugens; Diachasma alloeum; Bactrocera dorsalis; Xiphophorus maculatus;
QBDW01000960.1	59568	8.393768466290626e-05	Unknown	0.22804190169218372	61.18	Trachymyrmex cornetzi; Diachasma alloeum; Maconellicoccus hirsutus; Pediculus humanus corporis; Nilaparvata lugens;
QBDW01000961.1	2971	0.0	Unknown	0.23864018848872434	NA
QBDW01000962.1	78580	2.5451768897938406e-05	Unknown	0.23423262916772716	55.5	Cryptotermes secundus; Athalia rosae;
QBDW01000963.1	2753	0.0	Unknown	0.185978932074101	NA
QBDW01000964.1	43667	0.0	Unknown	0.2660361371287242	NA
QBDW01000965.1	2519	0.0003969829297340214	Unknown	0.3866613735609369	42.9	Haemonchus contortus;
QBDW01000966.1	20275	0.00029593094944512947	Unknown	0.24986436498150433	56.35	Diuraphis noxia; Cryptotermes secundus; Ooceraea biroi; Ceratosolen solmsi marchali; Sipha flava; Diachasma alloeum;
QBDW01000967.1	3403	0.0	Unknown	0.24566558918601233	NA
QBDW01000968.1	4609	0.0	Unknown	0.279453243653721	NA
QBDW01000969.1	27511	0.00010904729017483916	Unknown	0.3259786994293192	32.66666666666667	Butyrivibrio sp. AE3003; Cryptotermes secundus; Rickettsia amblyommatis;
QBDW01000970.1	2644	0.0007564296520423601	Unknown	0.30824508320726174	65.55	Cryptotermes secundus; Bicyclus anynana;
QBDW01000971.1	73657	4.0729326472704566e-05	Unknown	0.2847115684863625	46.833333333333336	Penaeus vannamei; Onthophagus taurus; Cimex lectularius;
QBDW01000972.1	7611	0.0	Unknown	0.21692287478649325	NA
QBDW01000973.1	33548	0.00020865625372600452	Unknown	0.3161440324311434	75.58571428571429	Camponotus floridanus; Nicrophorus vespilloides; Halyomorpha halys; Cryptotermes secundus; Onthophagus taurus; Dinoponera quadriceps; Dinoponera quadriceps;
QBDW01000974.1	60824	1.6440878600552414e-05	Unknown	0.23959292384585032	53.7	Trichomalopsis sarcophagae;
QBDW01000975.1	6092	0.0	Unknown	0.24409061063690085	NA
QBDW01000976.1	89939	1.1118647083022938e-05	Unknown	0.27374109118402473	44.4	Bemisia tabaci;
QBDW01000977.1	20612	0.0001455462837182224	Unknown	0.3255870366776635	64.53333333333333	Plutella xylostella; Armadillidium vulgare; Anopheles gamb ;
QBDW01000978.1	41417	0.0001207233744597629	Unknown	0.3294782335755849	66.98	Halyomorpha halys; Aethina tumida; Aedes aegypti; Trichomalopsis sarcophagae; Copidosoma floridanum;
QBDW01000979.1	11467	0.0	Unknown	0.3114153658323886	NA
QBDW01000980.1	14845	6.736274840013472e-05	Unknown	0.3399124284270798	37.6	Hydra vulgaris;
QBDW01000981.1	5373	0.0	Unknown	0.3229108505490415	NA
QBDW01000982.1	77483	0.0	Unknown	0.2710142870048914	NA
QBDW01000983.1	133715	5.2350147702202443e-05	Unknown	0.2358972441386531	55.0	Diaphorina citri; Stomoxys calcitrans; Bactrocera latifrons; Diaphorina citri; Blattella germanica; Cryptotermes secundus; Nilaparvata lugens;
QBDW01000984.1	8115	0.00012322858903265557	Unknown	0.30030807147258165	50.9	Hydra vulgaris;
QBDW01000985.1	6530	0.0	Unknown	0.3237366003062787	NA
QBDW01000986.1	4666	0.0	Unknown	0.3636948135447921	NA
QBDW01000987.1	3154	0.0	Unknown	0.22859860494610018	NA
QBDW01000988.1	6928	0.0001443418013856813	Unknown	0.24552540415704388	56.7	Temnothorax curvispinosus;
QBDW01000989.1	103660	0.0001543507621068879	Unknown	0.28286706540613543	71.43125	Atta cephalotes; Cryptotermes secundus; Zootermopsis nevadensis; Rhopalosiphum maidis; Zootermopsis nevadensis; Eufriesea mexicana; Bemisia tabaci; Nilaparvata lugens; Acyrthosiphon pisum; Bemisia tabaci; Anopheles gambiae str. PEST; Cephus cinctus; Cephus cinctus; Orussus abietinus; Blattella germanica; Bemisia tabaci;
QBDW01000990.1	17293	0.0	Unknown	0.25970045683224424	NA
QBDW01000991.1	5596	0.0	Unknown	0.25411007862759116	NA
QBDW01000992.1	6803	0.0	Unknown	0.28399235631339115	NA
QBDW01000993.1	57617	0.0	Unknown	0.212506725445615	NA
QBDW01000994.1	3055	0.0003273322422258593	Unknown	0.1734860883797054	82.4	Blattella germanica;
QBDW01000995.1	12063	0.0	Unknown	0.2607145817789936	NA
QBDW01000996.1	6993	0.0	Unknown	0.23723723723723725	NA
QBDW01000997.1	7198	0.0	Unknown	0.25882189497082525	NA
QBDW01000998.1	29101	6.872616061303735e-05	Unknown	0.24686436892203018	46.650000000000006	Sipha flava; Nilaparvata lugens;
QBDW01000999.1	122139	9.006132357396082e-05	Unknown	0.32485938152432886	73.21818181818182	Zootermopsis nevadensis; Pediculus humanus corporis; Frankliniella occidentalis; Maconellicoccus hirsutus; Cephus cinctus; Nilaparvata lugens; Cimex lectularius; Cryptotermes secundus; Bemisia tabaci; Bemisia tabaci; Hyposmocoma kahamanoa;
QBDW01001000.1	11625	8.602150537634408e-05	Unknown	0.2738924731182796	38.1	Diaphorina citri;
QBDW01001001.1	72564	0.0002756187641254617	Unknown	0.2375558127997354	64.64	Zootermopsis nevadensis; Zootermopsis nevadensis; Ceratosolen solmsi marchali; Tetranychus urticae; Cimex lectularius; Sipha flava; Frankliniella occidentalis; Copidosoma floridanum; Ctenocephalides felis; Zootermopsis nevadensis; Halyomorpha halys; Nilaparvata lugens; Bombus impatiens; Frankliniella occidentalis; Nilaparvata lugens; Zootermopsis nevadensis; Maconellicoccus hirsutus; Frankliniell…
QBDW01001002.1	13120	0.0001524390243902439	Unknown	0.349390243902439	36.75	Anoplophora glabripennis; Saccoglossus kowalevskii;
QBDW01001003.1	3887	0.0	Unknown	0.1242603550295858	NA
QBDW01001004.1	5472	0.0010964912280701754	Unknown	0.3121345029239766	61.083333333333336	Habropoda laboriosa; Halyomorpha halys; Cryptotermes secundus; Bemisia tabaci; Sipha flava; Eufriesea mexicana;
QBDW01001005.1	68999	0.0001159437093291207	Unknown	0.28725053986289656	57.262499999999996	Orussus abietinus; Blattella germanica; Halyomorpha halys; Sipha flava; Anoplophora glabripennis; Neodiprion lecontei; Myzus persicae; Halyomorpha halys;
QBDW01001006.1	25530	0.00011750881316098707	Unknown	0.2835879357618488	56.06666666666667	Halyomorpha halys; Sipha flava; Helicoverpa armigera;
QBDW01001007.1	8228	0.00024307243558580456	Unknown	0.25255226057365093	43.3	Brassica napus; Melanaphis sacchari;
QBDW01001008.1	18443	0.00010844222740335086	Unknown	0.2710513473946755	76.25	Bemisia tabaci; Bemisia tabaci;
QBDW01001009.1	2446	0.0	Unknown	0.294358135731807	NA
QBDW01001010.1	21477	0.00023280718908599897	Unknown	0.2679610746379848	68.52	Halyomorpha halys; Rhopalosiphum maidis; Ceratosolen solmsi marchali; Lasius niger; Euroglyphus maynei;
QBDW01001011.1	40655	2.4597220514081907e-05	Unknown	0.28586889681465993	37.9	Leptinotarsa decemlineata;
QBDW01001012.1	11541	0.0	Unknown	0.23620136903214625	NA
QBDW01001013.1	3198	0.00031269543464665416	Unknown	0.24671669793621012	47.0	Anopheles gambiae str. PEST;
QBDW01001014.1	8951	0.00033515808289576583	Unknown	0.2340520612222098	57.766666666666666	Diuraphis noxia; Nasonia vitripennis; Bemisia tabaci;
QBDW01001015.1	6337	0.0	Unknown	0.23197096417863342	NA
QBDW01001016.1	3988	0.0	Unknown	0.2131394182547643	NA
QBDW01001017.1	4828	0.0	Unknown	0.2659486329743165	NA
QBDW01001018.1	95363	0.00018875245116030327	Unknown	0.26624581860889446	61.43888888888889	Blattella germanica; Pseudomyrmex gracilis; Nilaparvata lugens; Bemisia tabaci; Drosophila elegans; Cryptotermes secundus; Bemisia tabaci; Plautia stali; Cryptotermes secundus; Diaphorina citri; Diaphorina citri; Melanaphis sacchari; Maconellicoccus hirsutus; Maconellicoccus hirsutus; Maconellicoccus hirsutus; Maconellicoccus hirsutus; Maconellicoccus hirsutus; Maconellicoccus hirsutus;
QBDW01001019.1	61528	0.0	Unknown	0.25237290339357693	NA
QBDW01001020.1	127001	0.00014173116747112229	Unknown	0.3036039086306407	52.82222222222222	Octopus bimaculoides; Amyelois transitella; Heliothis virescens; Tilletia controversa; Amyelois transitella; Cryptotermes secundus; Tribolium castaneum; Temnothorax curvispinosus; Rhopalosiphum maidis; Zootermopsis nevadensis; Diaphorina citri; Rhopalosiphum maidis; Melanaphis sacchari; Spodoptera litura; Anopheles darlingi; Monomorium pharaonis; Athalia rosae; Microplitis demolitor;
QBDW01001021.1	122074	8.191752543539164e-06	Unknown	0.2309582712125432	52.9	Halyomorpha halys;
QBDW01001022.1	2770	0.0	Unknown	0.3498194945848375	NA
QBDW01001023.1	61678	0.0003891176756704173	Unknown	0.25196990823308146	72.99166666666667	Trichogramma pretiosum; Penaeus vannamei; Cephus cinctus; Diaphorina citri; Ctenocephalides felis; Penaeus vannamei; Rhopalosiphum maidis; Trichinella nativa; Onthophagus taurus; Ctenocephalides felis; Cryptotermes secundus; Diaphorina citri; Acyrthosiphon pisum; Rhopalosiphum maidis; Bemisia tabaci; Nilaparvata lugens; Frankliniella occidentalis; Halyomorpha halys; Fopius arisanus; Cryptotermes …
QBDW01001024.1	12209	0.0	Unknown	0.2831517732820051	NA
QBDW01001025.1	76736	0.00011728523769808173	Unknown	0.2882610508757298	54.22222222222222	Bemisia tabaci; Dactylopius coccus; Dactylopius coccus; Aphis gossypii; Diaphorina citri; Sipha flava; Diaphorina citri; Bemisia tabaci; Nilaparvata lugens;
QBDW01001026.1	61386	0.0	Unknown	0.2796728895839442	NA
QBDW01001027.1	3493	0.000286286859433152	Unknown	0.23647294589178355	63.3	Anoplophora glabripennis;
QBDW01001028.1	8089	0.0	Unknown	0.26591667696872295	NA
QBDW01001029.1	3347	0.0	Unknown	0.26919629518972216	NA
QBDW01001030.1	16219	0.00043159257660768235	Unknown	0.23971884826438128	81.34285714285714	Rhopalosiphum maidis; Nilaparvata lugens; Diaphorina citri; Frankliniella occidentalis; Zootermopsis nevadensis; Diaphorina citri; Zootermopsis nevadensis;
QBDW01001031.1	35391	0.00045209233986041647	Unknown	0.24760532338730185	66.1625	Pogonomyrmex barbatus; Myzus persicae; Bemisia tabaci; Bemisia tabaci; Frankliniella occidentalis; Nilaparvata lugens; Nilaparvata lugens; Rhopalosiphum maidis; Zootermopsis nevadensis; Maconellicoccus hirsutus; Maconellicoccus hirsutus; Cryptotermes secundus; Bombus terrestris; Nilaparvata lugens; Cryptotermes secundus; Papilio polytes;
QBDW01001032.1	23349	0.0	Unknown	0.2509743457963938	NA
QBDW01001033.1	51873	0.0	Unknown	0.27507566556782914	NA
QBDW01001034.1	18140	0.00011025358324145535	Unknown	0.24553472987872105	73.6	Halyomorpha halys; Nilaparvata lugens;
QBDW01001035.1	10736	9.314456035767511e-05	Unknown	0.27859538002980627	65.6	Cimex lectularius;
QBDW01001036.1	3003	0.0	Unknown	0.30003330003330003	NA
QBDW01001037.1	5055	0.0	Unknown	0.2609297725024728	NA
QBDW01001038.1	82857	3.620695897751548e-05	Unknown	0.2660728725394354	43.66666666666667	Ips paraconfusus; Orchesella cincta; Chilo suppressalis;
QBDW01001039.1	52994	5.661018228478696e-05	Unknown	0.2730120390987659	29.633333333333333	Hydra vulgaris; Rhagoletis zephyria; Bemisia tabaci;
QBDW01001040.1	61544	1.6248537631613156e-05	Unknown	0.24372806447419731	57.0	Myzus persicae;
QBDW01001041.1	115585	0.00035471730760911884	Unknown	0.2883073063113726	52.28536585365853	Zootermopsis nevadensis; Cryptotermes secundus; Cimex lectularius; Harpegnathos saltator; Stegodyphus mimosarum; Zootermopsis nevadensis; Dactylopius coccus; Aphis gossypii; Acyrthosiphon pisum; Dactylopius coccus; Dactylopius coccus; Acyrthosiphon pisum; Dactylopius coccus; Dactylopius coccus; Dactylopius coccus; Dactylopius coccus; Dactylopius coccus; Tribolium castaneum; Diaphorina citri; Dact…
QBDW01001042.1	30140	0.0	Unknown	0.23526874585268745	NA
QBDW01001043.1	3884	0.0	Unknown	0.3143666323377961	NA
QBDW01001044.1	79202	1.262594378929825e-05	Unknown	0.31845155425368044	49.2	Pediculus humanus corporis;
QBDW01001045.1	4247	0.0	Unknown	0.21120791146691784	NA
QBDW01001046.1	42866	0.0002799421452899734	Unknown	0.2511314328372136	61.699999999999996	Onthophagus taurus; Microplitis demolitor; Danio rerio; Melanaphis sacchari; Stegodyphus mimosarum; Frankliniella occidentalis; Apis dorsata; Tribolium castaneum; Pediculus humanus corporis; Cimex lectularius; Bemisia tabaci; Zootermopsis nevadensis;
QBDW01001047.1	83782	4.7742951946718865e-05	Unknown	0.2562125516220668	41.0	Cryptotermes secundus; Bemisia tabaci; Diaphorina citri; Hyposmocoma kahamanoa;
QBDW01001048.1	2883	0.0	Unknown	0.30974679153659385	NA
QBDW01001049.1	3967	0.0	Unknown	0.24149231157045625	NA
QBDW01001050.1	20220	0.0	Unknown	0.23269040553907022	NA
QBDW01001051.1	37955	0.0	Unknown	0.26945066526149386	NA
QBDW01001052.1	8313	0.0	Unknown	0.22097918922170096	NA
QBDW01001053.1	19670	0.0	Unknown	0.2563802745297407	NA
QBDW01001054.1	17813	0.0	Unknown	0.20378375343849997	NA
QBDW01001055.1	6304	0.0	Unknown	0.2430203045685279	NA
QBDW01001056.1	7570	0.0	Unknown	0.24438573315719947	NA
QBDW01001057.1	52871	0.0003404512870950048	Unknown	0.24124756482759926	59.4	Frankliniella occidentalis; Blattella germanica; Acyrthosiphon pisum; Acyrthosiphon pisum; Bemisia tabaci; Trichogramma pretiosum; Sipha flava; Pieris rapae; Sipha flava; Limulus polyphemus; Nicrophorus vespilloides; Ceratina calcarata; Harpegnathos saltator; Diaphorina citri; Maconellicoccus hirsutus; Maconellicoccus hirsutus; Bemisia tabaci; Nasonia vitripennis;
QBDW01001058.1	4179	0.0	Unknown	0.25125628140703515	NA
QBDW01001059.1	13542	0.0002953773445576724	Unknown	0.3266134987446463	88.9	Drosophila guanche; Bombyx mori; Clunio marinus;
QBDW01001060.1	25168	0.0003178639542275906	Unknown	0.2631118881118881	73.4625	Dinoponera quadriceps; Ceratosolen solmsi marchali; Zootermopsis nevadensis; Nilaparvata lugens; Rhopalosiphum maidis; Onthophagus taurus; Pediculus humanus corporis; Rhopalosiphum maidis;
QBDW01001061.1	6718	0.0	Unknown	0.2579636796665674	NA
QBDW01001062.1	4600	0.0002173913043478261	Unknown	0.2619565217391304	42.1	Trichogramma pretiosum;
QBDW01001063.1	3688	0.0013557483731019523	Unknown	0.29067245119305857	64.86	Bemisia tabaci; Ooceraea biroi; Rhopalosiphum maidis; Branchiostoma floridae; Harpegnathos saltator;
QBDW01001064.1	82878	3.619778469557663e-05	Unknown	0.2548203383286276	59.8	Diaphorina citri; Zootermopsis nevadensis; Diuraphis noxia;
QBDW01001065.1	43541	0.0	Unknown	0.2399577409797662	NA
QBDW01001066.1	43325	0.0	Unknown	0.30774379688401615	NA
QBDW01001067.1	40782	0.0002452062184296994	Unknown	0.23463783041537933	79.25	Temnothorax curvispinosus; Papilio xuthus; Blattella germanica; Microplitis demolitor; Dufourea novaeangliae; Drosophila ananassae; Maconellicoccus hirsutus; Maconellicoccus hirsutus; Nilaparvata lugens; Zootermopsis nevadensis;
QBDW01001068.1	45144	0.0002879673932305511	Unknown	0.26227184121920966	62.13846153846154	Melanaphis sacchari; Nilaparvata lugens; Halyomorpha halys; Zootermopsis nevadensis; Ctenocephalides felis; Drosophila melanogaster; Halyomorpha halys; Schistosoma mansoni; Nicrophorus vespilloides; Diaphorina citri; Linepithema humile; Bemisia tabaci; Neodiprion lecontei;
QBDW01001069.1	17202	0.0	Unknown	0.22189280316242296	NA
QBDW01001070.1	33615	0.0	Unknown	0.30007437156031536	NA
QBDW01001071.1	51018	0.0003528166529460191	Unknown	0.29948253557567917	61.22222222222222	Operophtera brumata; Cephus cinctus; Diaphorina citri; Folsomia candida; Blattella germanica; Fopius arisanus; Oxya chinensis; Armadillidium vulgare; Maconellicoccus hirsutus; Nicrophorus vespilloides; Orchesella cincta; Papilio xuthus; Zootermopsis nevadensis; Subpsaltria yangi; Papilio xuthus; Aedes albopictus; Halyomorpha halys; Diuraphis noxia;
QBDW01001072.1	66218	0.00021142287595517836	Unknown	0.28955873025461354	57.76428571428571	Hydra vulgaris; Brachionus plicatilis; Hydra vulgaris; Brachionus plicatilis; Maconellicoccus hirsutus; Cimex lectularius; Aplysia californica; Cimex lectularius; Bemisia tabaci; Lingula anatina; Rhopalosiphum maidis; Diuraphis noxia; Acyrthosiphon pisum; Heliothis virescens;
QBDW01001073.1	4391	0.0	Unknown	0.17923024368025506	NA
QBDW01001074.1	21292	0.0	Unknown	0.32345481871125303	NA
QBDW01001075.1	65539	4.5774271807625993e-05	Unknown	0.2706327530172874	68.56666666666666	Blattella germanica; Bemisia tabaci; Diaphorina citri;
QBDW01001076.1	102469	7.807239262606252e-05	Unknown	0.24590851867394042	63.4125	Phenacoccus solenopsis; Phenacoccus solenopsis; Phenacoccus solenopsis; Pediculus humanus corporis; Cephus cinctus; Sipha flava; Harpegnathos saltator; Bemisia tabaci;
QBDW01001077.1	88965	0.00021356713314224694	Unknown	0.2960377676614399	65.22105263157894	Bemisia tabaci; Stegodyphus mimosarum; Copidosoma floridanum; Nilaparvata lugens; Anoplophora glabripennis; Bemisia tabaci; Nilaparvata lugens; Aethina tumida; Cephus cinctus; Penaeus vannamei; Aethina tumida; Camponotus floridanus; Oryctes borbonicus; Cimex lectularius; Cryptotermes secundus; Nilaparvata lugens; Nasonia vitripennis; Planococcus citri; Hydra vulgaris;
QBDW01001078.1	5331	0.0	Unknown	0.246295254173701	NA
QBDW01001079.1	12262	0.0	Unknown	0.2792366661229816	NA
QBDW01001080.1	4355	0.0	Unknown	0.27026406429391503	NA
QBDW01001081.1	5174	0.00019327406262079628	Unknown	0.33455740239659837	66.8	Bemisia tabaci;
QBDW01001082.1	17079	0.0	Unknown	0.33023010714913054	NA
QBDW01001083.1	13999	0.0	Unknown	0.23373098078434174	NA
QBDW01001084.1	12992	0.0	Unknown	0.30595751231527096	NA
QBDW01001085.1	6834	0.0001463271875914545	Unknown	0.24129353233830847	44.5	Zootermopsis nevadensis;
QBDW01001086.1	61721	1.6201940992530904e-05	Unknown	0.2447141167511868	45.0	Agrilus planipennis;
QBDW01001087.1	22651	0.0	Unknown	0.31027327711800806	NA
QBDW01001088.1	17657	0.0	Unknown	0.2849861244832078	NA
QBDW01001089.1	118716	2.5270393207318306e-05	Unknown	0.23258027561575526	74.33333333333333	Cryptotermes secundus; Acyrthosiphon pisum; Onthophagus taurus;
QBDW01001090.1	17128	5.838393274170948e-05	Unknown	0.27247781410555816	61.4	Halyomorpha halys;
QBDW01001091.1	37797	2.645712622694923e-05	Unknown	0.31200888959441225	90.0	Wolbachia endosymbiont of Dactylopius coccus;
QBDW01001092.1	49648	2.0141798259748632e-05	Unknown	0.28601353528843054	88.2	Agrilus planipennis;
QBDW01001093.1	51036	7.837604827964574e-05	Unknown	0.2951054157849361	84.275	Dendroctonus ponderosae; Rhopalosiphum maidis; Nilaparvata lugens; Cimex lectularius;
QBDW01001094.1	6981	0.00014324595330181923	Unknown	0.27932960893854747	55.6	Exaiptasia pallida;
QBDW01001095.1	40360	4.955401387512388e-05	Unknown	0.24645688800792864	42.25	Melanaphis sacchari; Nilaparvata lugens;
QBDW01001096.1	99841	0.0	Unknown	0.2996965174627658	NA
QBDW01001097.1	37541	0.0004528382302016462	Unknown	0.25891691750352946	69.4764705882353	Rhinocladiella mackenziei CBS 650.93; Bemisia tabaci; Cryptotermes secundus; Rhopalosiphum maidis; Aethina tumida; Musca domestica; Vollenhovia emeryi; Zootermopsis nevadensis; Rhopalosiphum maidis; Stegodyphus mimosarum; Bemisia tabaci; Nilaparvata lugens; Rhopalosiphum maidis; Bemisia tabaci; Frankliniella occidentalis; Monomorium pharaonis; Athalia rosae;
QBDW01001098.1	11383	8.785030308354564e-05	Unknown	0.24624439954317842	51.4	Vollenhovia emeryi;
QBDW01001099.1	3716	0.001076426264800861	Unknown	0.19106566200215286	73.225	Myzus persicae; Sipha flava; Cimex lectularius; Acyrthosiphon pisum;
QBDW01001100.1	93051	0.00030091025351688857	Unknown	0.24720852005889243	67.56785714285714	Cephus cinctus; Bemisia tabaci; Habropoda laboriosa; Papilio xuthus; Maconellicoccus hirsutus; Maconellicoccus hirsutus; Maconellicoccus hirsutus; Cryptotermes secundus; Sipha flava; Zootermopsis nevadensis; Trachymyrmex cornetzi; Nilaparvata lugens; Frankliniella occidentalis; Bemisia tabaci; Centruroides sculpturatus; Nilaparvata lugens; Bemisia tabaci; Ceratina calcarata; Frankliniella occiden…
QBDW01001101.1	58680	0.0	Unknown	0.23769597818677574	NA
QBDW01001102.1	37424	2.672082086361693e-05	Unknown	0.24278537836682343	76.9	Cimex lectularius;
QBDW01001103.1	28541	0.0	Unknown	0.3051399740723871	NA
QBDW01001104.1	15632	0.0	Unknown	0.17272262026612079	NA
QBDW01001105.1	13292	0.0	Unknown	0.33162804694553116	NA
QBDW01001106.1	10481	0.0005724644594981395	Unknown	0.2610437935311516	87.51666666666667	Zootermopsis nevadensis; Diaphorina citri; Zootermopsis nevadensis; Frankliniella occidentalis; Diaphorina citri; Nilaparvata lugens;
QBDW01001107.1	8605	0.0003486345148169669	Unknown	0.27239976757699014	60.13333333333333	ubiquinone; Ctenocephalides felis; Acyrthosiphon pisum;
QBDW01001108.1	6911	0.0	Unknown	0.21747938069743886	NA
QBDW01001109.1	7243	0.0	Unknown	0.2806847991163882	NA
QBDW01001110.1	2843	0.0007034822370735139	Unknown	0.3306366514245515	43.6	Stegodyphus mimosarum; Chilo suppressalis;
QBDW01001111.1	39592	2.5257627803596685e-05	Unknown	0.2827591432612649	59.6	Bemisia tabaci;
QBDW01001112.1	5036	0.0	Unknown	0.25436854646544876	NA
QBDW01001113.1	2434	0.0	Unknown	0.23007395234182415	NA
QBDW01001114.1	8953	0.0	Unknown	0.2501954652071931	NA
QBDW01001115.1	3787	0.0	Unknown	0.32400316873514656	NA
QBDW01001116.1	11895	0.00025220680958385876	Unknown	0.2603614964270702	41.56666666666667	Bemisia tabaci; Trachymyrmex cornetzi; Rhopalosiphum maidis;
QBDW01001117.1	129205	8.51360241476723e-05	Unknown	0.23620602917843736	69.74545454545455	Apis cerana cerana; Daphnia magna; Rhopalosiphum maidis; Vanessa tameamea; Rhopalosiphum maidis; Blattella germanica; Zootermopsis nevadensis; Zootermopsis nevadensis; Cimex lectularius; Athalia rosae; Propithecus coquereli;
QBDW01001118.1	59013	0.00023723586328436107	Unknown	0.2867842678731805	61.23571428571429	Trichogramma pretiosum; Temnothorax curvispinosus; Galleria mellonella; Diaphorina citri; Riptortus pedestris; Atta cephalotes; Pediculus humanus corporis; Musca domestica; Frankliniella occidentalis; Bemisia tabaci; Myzus persicae; Copidosoma floridanum; Sipha flava; Sipha flava;
QBDW01001119.1	24020	0.0	Unknown	0.23284762697751873	NA
QBDW01001120.1	66541	0.00013525495559128957	Unknown	0.2513788491306112	69.54444444444445	Halyomorpha halys; Trichogramma pretiosum; Bombus terrestris; Halyomorpha halys; Nilaparvata lugens; Dendroctonus ponderosae; Limulus polyphemus; Aethina tumida; Habropoda laboriosa;
QBDW01001121.1	104116	0.00020169810595873833	Unknown	0.2597679511314303	59.18571428571428	Diaphorina citri; Anoplophora glabripennis; Halyomorpha halys; Tribolium castaneum; Dendroctonus ponderosae; Onthophagus taurus; Nilaparvata lugens; Frankliniella occidentalis; Cryptotermes secundus; Tribolium castaneum; Zootermopsis nevadensis; Cimex lectularius; Pediculus humanus corporis; Pediculus humanus corporis; Orussus abietinus; Bemisia tabaci; Sipha flava; Chilo suppressalis; Sipha flav…
QBDW01001122.1	27250	0.00022018348623853212	Unknown	0.28550458715596333	61.733333333333334	Nilaparvata lugens; Sipha flava; Agrilus planipennis; Arabidopsis thaliana; Cimex lectularius; Trachymyrmex cornetzi;
QBDW01001123.1	7912	0.0	Unknown	0.2326845298281092	NA
QBDW01001124.1	13456	0.0	Unknown	0.21551724137931033	NA
QBDW01001125.1	32650	0.0002450229709035222	Unknown	0.23068912710566616	69.525	FAD	quinone; Aethina tumida; Tribolium castaneum; Leptinotarsa decemlineata; Rhopalosiphum maidis; Penaeus vannamei; Eurytemora affinis; Acanthaster planci;
QBDW01001126.1	49998	4.000160006400256e-05	Unknown	0.2843713748549942	53.3	Cimex lectularius; Neodiprion lecontei;
QBDW01001127.1	26703	0.00044938770924615214	Unknown	0.24851140321312212	57.5	Stylophora pistillata; Leptinotarsa decemlineata; Amyelois transitella; Pediculus humanus corporis; Nilaparvata lugens; Frankliniella occidentalis; Nicrophorus vespilloides; Camponotus floridanus; Blattella germanica; Bemisia tabaci; Bemisia tabaci; Bemisia tabaci;
QBDW01001128.1	38637	2.5881926650619872e-05	Unknown	0.26081217485829644	71.7	Nilaparvata lugens;
QBDW01001129.1	11708	8.541168431841476e-05	Unknown	0.3089340621797062	73.7	Galleria mellonella;
QBDW01001130.1	137556	0.0002980604262991073	Unknown	0.297965919334671	57.09756097560976	Oryctes borbonicus; Fundulus heteroclitus; Aneurinibacillus tyrosinisolvens; Acyrthosiphon pisum; Papilio polytes; Pomacea canaliculata; Suillus luteus UH-Slu-Lm8-n1; Smittium culicis; Trichoplusia ni; Ixodes scapularis; Leptotrombidium deliense; Magnaporthe oryzae 70-15; Diaphorina citri; Bemisia tabaci; Nilaparvata lugens; Bemisia tabaci; Cimex lectularius; Pediculus humanus corporis; Melanaphi…
QBDW01001131.1	41895	0.00021482277121374866	Unknown	0.2667860126506743	59.18888888888889	Cephus cinctus; Rickettsia endosymbiont of Culicoides newsteadi; Tribolium castaneum; Pristhesancus plagipennis; Diaphorina citri; Orchesella cincta; Diaphorina citri; Halyomorpha halys; Bemisia tabaci;
QBDW01001132.1	15365	0.00026033192320208264	Unknown	0.21041327692808331	85.925	Hymenolepis nana; Cryptotermes secundus; Penaeus vannamei; Neodiprion lecontei;
QBDW01001133.1	2216	0.0	Unknown	0.2427797833935018	NA
QBDW01001134.1	2851	0.0	Unknown	0.21396001403016485	NA
QBDW01001135.1	5087	0.00019657951641438963	Unknown	0.2901513662276391	41.0	Pseudogymnoascus sp. VKM F-4246;
QBDW01001136.1	10009	0.0003996403237086622	Unknown	0.22659606354281148	65.25	Bemisia tabaci; Agrilus planipennis; Agrilus planipennis; Drosophila melanogaster;
QBDW01001137.1	29916	3.342692873378794e-05	Unknown	0.30288140125685253	31.6	Cryptotermes secundus;
QBDW01001138.1	5260	0.0	Unknown	0.31216730038022816	NA
QBDW01001139.1	23007	0.00047811535619594035	Unknown	0.2823488503498935	83.37272727272727	Drosophila suzukii; Bemisia tabaci; Zootermopsis nevadensis; Ooceraea biroi; Ctenocephalides felis; Bemisia tabaci; Rhopalosiphum maidis; Halyomorpha halys; Cimex lectularius; Orussus abietinus; Cryptotermes secundus;
QBDW01001140.1	3070	0.0	Unknown	0.28925081433224753	NA
QBDW01001141.1	4900	0.0	Unknown	0.2814285714285714	NA
QBDW01001142.1	29354	3.406690740614567e-05	Unknown	0.2927710022484159	28.5	Orientia tsutsugamushi;
QBDW01001143.1	4002	0.0	Unknown	0.23213393303348326	NA
QBDW01001144.1	9748	0.0	Unknown	0.3192449733278621	NA
QBDW01001145.1	9066	0.0	Unknown	0.29748510919920584	NA
QBDW01001146.1	119762	0.0	Unknown	0.27734172776005744	NA
QBDW01001147.1	2112	0.0	Unknown	0.3233901515151515	NA
QBDW01001148.1	2802	0.0	Unknown	0.3547466095645967	NA
QBDW01001149.1	13606	0.0	Unknown	0.2798030280758489	NA
QBDW01001150.1	14170	7.057163020465773e-05	Unknown	0.2058574453069866	46.2	Dendroctonus ponderosae;
QBDW01001151.1	5027	0.0	Unknown	0.239705589814999	NA
QBDW01001152.1	7978	0.0	Unknown	0.2610930057658561	NA
QBDW01001153.1	11366	0.00035192679922576106	Unknown	0.2786380432869963	72.15	Bemisia tabaci; Schistosoma mansoni; Nicrophorus vespilloides; Blattella germanica;
QBDW01001154.1	81239	0.00030773397013749554	Unknown	0.2665837836507096	64.792	Cimex lectularius; Rhopalosiphum maidis; Cryptotermes secundus; Apis dorsata; Diaphorina citri; Cimex lectularius; Diaphorina citri; Cryptotermes secundus; Myzus persicae; Cimex lectularius; Halyomorpha halys; Cimex lectularius; Zootermopsis nevadensis; Nilaparvata lugens; Bemisia tabaci; Halyomorpha halys; Halyomorpha halys; Bemisia tabaci; Leptinotarsa decemlineata; Lottia gigantea; Cimex lectu…
QBDW01001155.1	101728	0.00018677256999056308	Unknown	0.3691903900597672	35.43684210526316	Dendroctonus ponderosae; Megachile rotundata; Microplitis demolitor; Aedes aegypti; Erythrura gouldiae; Bemisia tabaci; Folsomia candida; Temnothorax curvispinosus; Clunio marinus; Drosophila willistoni; Verrucomicrobia bacterium; Brachionus plicatilis; Ruminococcus sp. AF42-9BH; Candidatus Phycorickettsia trachydisci; Brachionus plicatilis; Lachnospiraceae bacterium; Hydra vulgaris; Hydra vulgar…
QBDW01001156.1	32712	0.000305698214722426	Unknown	0.30313034971875763	75.28999999999999	Pogonomyrmex barbatus; Rhopalosiphum maidis; Ooceraea biroi; Athalia rosae; Frankliniella occidentalis; Cryptotympana facialis; Cryptotympana facialis; Forficula auricularia; Microplitis demolitor; Orbicella faveolata;
QBDW01001157.1	60406	0.0002483197033407277	Unknown	0.232029930801576	65.81333333333333	Diaphorina citri; Bemisia tabaci; Orchesella cincta; Agrilus planipennis; Nilaparvata lugens; Leptotrombidium deliense; Drosophila guanche; Trichogramma pretiosum; Brachionus plicatilis; Apis cerana cerana; Daphnia magna; Drosophila melanogaster; UDP-forming; UDP-forming; Diaphorina citri;
QBDW01001158.1	90873	0.0003631441682347892	Unknown	0.30148669021601576	69.30909090909091	Aethina tumida; Thecamonas trahens ATCC 50062; Nilaparvata lugens; Anoplophora glabripennis; Diaphorina citri; Sipha flava; Rhopalosiphum maidis; Zootermopsis nevadensis; Diaphorina citri; Bemisia tabaci; Bemisia tabaci; Cimex lectularius; Bemisia tabaci; Bemisia tabaci; Cimex lectularius; Microplitis demolitor; Bemisia tabaci; Bemisia tabaci; Bemisia tabaci; Blattella germanica; Diaphorina citri…
QBDW01001159.1	5216	0.0	Unknown	0.330329754601227	NA
QBDW01001160.1	73282	5.458366310963129e-05	Unknown	0.29869545045167983	38.975	Nilaparvata lugens; Agrilus planipennis; Sipha flava; Hyalella azteca;
QBDW01001161.1	26075	0.0	Unknown	0.30711409395973155	NA
QBDW01001162.1	32957	0.0	Unknown	0.2554844190915435	NA
QBDW01001163.1	32791	0.00018297703638193408	Unknown	0.2882193284742765	72.71666666666667	Nilaparvata lugens; Myzus persicae; Sipha flava; Galleria mellonella; Papilio machaon; Orussus abietinus;
QBDW01001164.1	3378	0.0	Unknown	0.18709295441089402	NA
QBDW01001165.1	14332	0.0	Unknown	0.23318448227742117	NA
QBDW01001166.1	37365	0.00045497122976047104	Unknown	0.263535394085374	63.35294117647059	Nilaparvata lugens; Onthophagus taurus; Cryptotermes secundus; Cimex lectularius; Bemisia tabaci; Papilio polytes; Nicrophorus vespilloides; Danaus plexippus plexippus; Blattella germanica; Temnothorax curvispinosus; Cimex lectularius; Cimex lectularius; Bemisia tabaci; Halyomorpha halys; Nilaparvata lugens; Bemisia tabaci; Bemisia tabaci;
QBDW01001167.1	71007	2.816623713155041e-05	Unknown	0.33996648217781344	46.55	Trichoplusia ni; Bemisia tabaci;
QBDW01001168.1	75883	0.00018449455082165966	Unknown	0.22868099574344714	60.864285714285714	Stomoxys calcitrans; Bemisia tabaci; Culex quinquefasciatus; Bemisia tabaci; Zootermopsis nevadensis; Capitella teleta; Bombyx mori; Diaphorina citri; Leptinotarsa decemlineata; Melipona quadrifasciata; Habropoda laboriosa; Zootermopsis nevadensis; Myzus persicae; Bemisia tabaci;
QBDW01001169.1	3708	0.0	Unknown	0.26240560949298813	NA
QBDW01001170.1	5929	0.0	Unknown	0.21673132062742453	NA
QBDW01001171.1	12363	0.0	Unknown	0.21855536682035104	NA
QBDW01001172.1	52862	0.0	Unknown	0.31614392190987856	NA
QBDW01001173.1	11702	0.0	Unknown	0.27183387455135877	NA
QBDW01001174.1	56069	0.0	Unknown	0.21985410833080668	NA
QBDW01001175.1	6114	0.0006542361792607131	Unknown	0.3447824664703958	32.025	Aedes albopictus; Cryptotermes secundus; Cyphomyrmex costatus; Cajanus cajan;
QBDW01001176.1	52849	0.00026490567465798785	Unknown	0.25078998656549795	58.42857142857143	Bemisia tabaci; Rhopalosiphum maidis; Bemisia tabaci; Hydra vulgaris; Nilaparvata lugens; Fopius arisanus; Cryptotermes secundus; Bemisia tabaci; Bemisia tabaci; Microplitis demolitor; Rhopalosiphum maidis; Eriocheir sinensis; Bemisia tabaci; Bemisia tabaci;
QBDW01001177.1	6288	0.0	Unknown	0.26463104325699743	NA
QBDW01001178.1	11730	0.0	Unknown	0.27459505541346974	NA
QBDW01001179.1	6326	0.0006323110970597534	Unknown	0.4061018020866266	34.975	Stegodyphus mimosarum; Wasmannia auropunctata; Diaphorina citri; Rhagoletis zephyria;
QBDW01001180.1	3324	0.00030084235860409147	Unknown	0.34687123947051746	60.0	Trichomalopsis sarcophagae;
QBDW01001181.1	6031	0.0	Unknown	0.26662245067153045	NA
QBDW01001182.1	3101	0.0	Unknown	0.3247339567881329	NA
QBDW01001183.1	2902	0.0	Unknown	0.30323914541695385	NA
QBDW01001184.1	14581	0.0	Unknown	0.26232768671558876	NA
QBDW01001185.1	2568	0.0	Unknown	0.2324766355140187	NA
QBDW01001186.1	3668	0.0002726281352235551	Unknown	0.2470010905125409	22.4	Orientia tsutsugamushi;
QBDW01001187.1	7511	0.0	Unknown	0.2380508587405139	NA
QBDW01001188.1	9325	0.0	Unknown	0.2880428954423592	NA
QBDW01001189.1	9322	0.0	Unknown	0.21476078094829434	NA
QBDW01001190.1	4320	0.0	Unknown	0.24791666666666667	NA
QBDW01001191.1	5776	0.00017313019390581717	Unknown	0.23770775623268697	38.1	Sipha flava;
QBDW01001192.1	5513	0.00018138944313440957	Unknown	0.24269907491384002	56.0	Aethina tumida;
QBDW01001193.1	4624	0.0	Unknown	0.16262975778546712	NA
QBDW01001194.1	46284	6.481721545242416e-05	Unknown	0.3128943047273356	49.53333333333333	Drosophila serrata; Diaphorina citri; Onthophagus taurus;
QBDW01001195.1	45360	0.00030864197530864197	Unknown	0.2814153439153439	46.67142857142857	Leptinotarsa decemlineata; Armadillidium vulgare; Polistes canadensis; Tribolium castaneum; Cimex lectularius; Melanaphis sacchari; Tribolium castaneum; Frankliniella occidentalis; Plutella xylostella; Aethina tumida; Armadillidium vulgare; Zootermopsis nevadensis; Hippocampus comes; Fopius arisanus;
QBDW01001196.1	33504	5.969436485195797e-05	Unknown	0.2922934574976122	48.05	Zootermopsis nevadensis; Solenopsis invicta;
QBDW01001197.1	56189	0.0	Unknown	0.26204417234690064	NA
QBDW01001198.1	77537	0.00021925016443762334	Unknown	0.30529940544514234	57.088235294117645	Moniliophthora roreri MCA 2997; Papilio machaon; Amyelois transitella; Temnothorax curvispinosus; Xenopus tropicalis; Pediculus humanus corporis; Cryptotermes secundus; Culex quinquefasciatus; Cimex lectularius; Blattella germanica; Bemisia tabaci; Zootermopsis nevadensis; Melanaphis sacchari; Bemisia tabaci; Pediculus humanus corporis; Drosophila guanche; Dendroctonus ponderosae;
QBDW01001199.1	60105	6.655020380999917e-05	Unknown	0.2479826969470094	57.900000000000006	Diaphorina citri; Bemisia tabaci; Myzus persicae; Spodoptera litura;
QBDW01001200.1	44492	2.2475950732715994e-05	Unknown	0.2492807695765531	36.1	Diaphorina citri;
QBDW01001201.1	40389	0.00024759216618386196	Unknown	0.2935947906608235	72.75	Blattella germanica; Bemisia tabaci; Acyrthosiphon pisum; Frankliniella occidentalis; Heligmosomoides polygyrus; Bemisia tabaci; Eurytemora affinis; Dendroctonus ponderosae; Dufourea novaeangliae; Blattella germanica;
QBDW01001202.1	90270	0.0002326354270521768	Unknown	0.28526642295336213	57.457142857142856	Halyomorpha halys; Sipha flava; Bemisia tabaci; Centruroides sculpturatus; Daphnia magna; Sipha flava; Diuraphis noxia; Apis florea; Ochotona princeps; Rhopalosiphum maidis; Cryptotermes secundus; Bemisia tabaci; Ceratina calcarata; Ixodes scapularis; Zootermopsis nevadensis; Diuraphis noxia; Rhopalosiphum maidis; Zootermopsis nevadensis; Bemisia tabaci; Zootermopsis nevadensis; Bemisia tabaci;
QBDW01001203.1	4697	0.0	Unknown	0.2727272727272727	NA
QBDW01001204.1	28551	7.005008581135511e-05	Unknown	0.30650415046758434	80.30000000000001	Diaphorina citri; Frankliniella occidentalis;
QBDW01001205.1	47923	2.0866807169834945e-05	Unknown	0.2523005654904743	63.3	Dinothrombium tinctorium;
QBDW01001206.1	59158	0.00023665438317725413	Unknown	0.24020419892491293	58.714285714285715	Myzus persicae; Sipha flava; Nilaparvata lugens; Bemisia tabaci; Penaeus vannamei; Hyposmocoma kahamanoa; Diaphorina citri; Halyomorpha halys; Anopheles sinensis; Nephila clavipes; Fopius arisanus; Cimex lectularius; Ctenocephalides felis; Halyomorpha halys;
QBDW01001207.1	28046	0.00010696712543678243	Unknown	0.3239677672395351	39.86666666666667	Microplitis demolitor; Blattella germanica; Nilaparvata lugens;
QBDW01001208.1	94112	4.250255015300918e-05	Unknown	0.25368709622577357	60.05	Pediculus humanus corporis; Anopheles sinensis; Nilaparvata lugens; Cryptotermes secundus;
QBDW01001209.1	2585	0.0	Unknown	0.2653771760154739	NA
QBDW01001210.1	8245	0.00012128562765312311	Unknown	0.24281382656155245	66.7	Bemisia tabaci;
QBDW01001211.1	35246	0.0003972081938375986	Unknown	0.2957782443397832	59.25	Diaphorina citri; Blattella germanica; Halyomorpha halys; Blattella germanica; Branchiostoma belcheri; Cimex lectularius; Zootermopsis nevadensis; Nilaparvata lugens; Cimex lectularius; Cimex lectularius; Branchiostoma floridae; Bemisia tabaci; Halyomorpha halys; Daphnia magna;
QBDW01001212.1	7485	0.0	Unknown	0.24662658650634603	NA
QBDW01001213.1	4438	0.0	Unknown	0.19625957638575936	NA
QBDW01001214.1	14549	0.00027493298508488555	Unknown	0.23919169702385043	57.425	Cryptotermes secundus; Nilaparvata lugens; Zootermopsis nevadensis; Atta cephalotes;
QBDW01001215.1	43828	0.0002966140366888747	Unknown	0.2781783334854431	64.21538461538462	Cryptotermes secundus; Blattella germanica; Centruroides sculpturatus; Drosophila busckii; Sipha flava; Melanaphis sacchari; Zootermopsis nevadensis; Diaphorina citri; Trichogramma pretiosum; Cephus cinctus; Blattella germanica; Agrilus planipennis; Cryptotermes secundus;
QBDW01001216.1	36245	0.0	Unknown	0.27242378259070216	NA
QBDW01001217.1	27815	0.0	Unknown	0.319252202049254	NA
QBDW01001218.1	19854	5.036768409388536e-05	Unknown	0.31227964138208925	68.6	Bemisia tabaci;
QBDW01001219.1	2677	0.00037355248412401944	Unknown	0.31565184908479643	43.0	Copidosoma floridanum;
QBDW01001220.1	2322	0.0	Unknown	0.25193798449612403	NA
QBDW01001221.1	2051	0.0	Unknown	0.2379327157484154	NA
QBDW01001222.1	5316	0.000564334085778781	Unknown	0.38581640331075995	40.86666666666667	Trichoplusia ni; Cyphomyrmex costatus; Temnothorax curvispinosus;
QBDW01001223.1	2574	0.0	Unknown	0.27505827505827507	NA
QBDW01001224.1	2396	0.0	Unknown	0.2984140233722871	NA
QBDW01001225.1	7750	0.00012903225806451613	Unknown	0.21470967741935484	64.3	Pteropus alecto;
QBDW01001226.1	85685	3.501196242049367e-05	Unknown	0.2705724455855751	80.36666666666666	Rhopalosiphum maidis; Nilaparvata lugens; Blattella germanica;
QBDW01001227.1	47334	6.337938902268983e-05	Unknown	0.23129251700680273	52.9	Diachasma alloeum; Acyrthosiphon pisum; Bemisia tabaci;
QBDW01001228.1	4057	0.0	Unknown	0.3374414592063101	NA
QBDW01001229.1	52621	0.0	Unknown	0.28733775488873264	NA
QBDW01001230.1	56342	1.7748748713215717e-05	Unknown	0.30733733271804337	91.8	Leptinotarsa decemlineata;
QBDW01001231.1	29857	0.0	Unknown	0.256455772515658	NA
QBDW01001232.1	19017	0.0	Unknown	0.2761739496240206	NA
QBDW01001233.1	2173	0.0	Unknown	0.247583985273815	NA
QBDW01001234.1	11467	0.0	Unknown	0.217668091043865	NA
QBDW01001235.1	2586	0.0	Unknown	0.11098221191028615	NA
QBDW01001236.1	63550	3.147128245476003e-05	Unknown	0.30355625491738786	54.0	Bemisia tabaci; Zootermopsis nevadensis;
QBDW01001237.1	48078	8.31981363617455e-05	Unknown	0.2534839219601481	51.125	Frankliniella occidentalis; Nilaparvata lugens; Cephus cinctus; Bemisia tabaci;
QBDW01001238.1	4186	0.0	Unknown	0.30578117534639276	NA
QBDW01001239.1	2185	0.0	Unknown	0.29473684210526313	NA
QBDW01001240.1	5727	0.0005238344683080147	Unknown	0.2313602235027065	69.93333333333334	Onthophagus taurus; Diaphorina citri; Frankliniella occidentalis;
QBDW01001241.1	4700	0.0	Unknown	0.3476595744680851	NA
QBDW01001242.1	28153	0.00021312115937910703	Unknown	0.28934749405036764	65.93333333333334	Zootermopsis nevadensis; Drosophila bipectinata; Nasonia vitripennis; Bemisia tabaci; Cryptotermes secundus; Zootermopsis nevadensis;
QBDW01001243.1	10327	0.0	Unknown	0.2997966495594074	NA
QBDW01001244.1	7390	0.0	Unknown	0.22205683355886333	NA
QBDW01001245.1	2091	0.0	Unknown	0.2582496413199426	NA
QBDW01001246.1	2218	0.0	Unknown	0.25743913435527505	NA
QBDW01001247.1	81299	0.00015990356584951845	Unknown	0.25483708286694795	72.96153846153847	Rhagoletis zephyria; Frankliniella occidentalis; Tetranychus urticae; Nilaparvata lugens; Frankliniella occidentalis; Penaeus vannamei; Pediculus humanus corporis; Penaeus vannamei; Rhopalosiphum maidis; Trichogramma pretiosum; Maconellicoccus hirsutus; Maconellicoccus hirsutus; Maconellicoccus hirsutus;
QBDW01001248.1	65156	1.5347780710909204e-05	Unknown	0.3133709865553441	81.2	Zootermopsis nevadensis;
QBDW01001249.1	62296	0.00041736227045075126	Unknown	0.24459034287915757	61.776923076923076	Halyomorpha halys; Phenacoccus solenopsis; Rhopalosiphum maidis; Cimex lectularius; Athalia rosae; Nilaparvata lugens; Onthophagus taurus; Copidosoma floridanum; Nilaparvata lugens; Halyomorpha halys; Melanaphis sacchari; Rhopalosiphum maidis; Bemisia tabaci; Agrilus planipennis; Wasmannia auropunctata; Monomorium pharaonis; Anoplophora glabripennis; Enhydra lutris kenyoni; Bacillus cereus; Diaph…
QBDW01001250.1	2945	0.0	Unknown	0.2638370118845501	NA
QBDW01001251.1	11100	0.00036036036036036037	Unknown	0.37135135135135133	67.8	Nilaparvata lugens; Rhopalosiphum maidis; Microplitis demolitor; Zootermopsis nevadensis;
QBDW01001252.1	29061	0.00013764151268022434	Unknown	0.25253776539004164	69.6	Zeugodacus cucurbitae; Nilaparvata lugens; Diaphorina citri; Cryptotermes secundus;
QBDW01001253.1	3541	0.0	Unknown	0.1550409488844959	NA
QBDW01001254.1	10429	0.00028765941125707164	Unknown	0.27039984658164734	80.4	Copidosoma floridanum; Limulus polyphemus; Sipha flava;
QBDW01001255.1	2773	0.0	Unknown	0.19257122250270464	NA
QBDW01001256.1	3977	0.0	Unknown	0.2853909982398793	NA
QBDW01001257.1	6728	0.0	Unknown	0.20362663495838287	NA
QBDW01001258.1	6278	0.0	Unknown	0.2032494424976107	NA
QBDW01001259.1	2880	0.0	Unknown	0.24375	NA
QBDW01001260.1	2056	0.0	Unknown	0.20914396887159534	NA
QBDW01001261.1	5930	0.00016863406408094435	Unknown	0.24215851602023608	64.3	Pteropus alecto;
QBDW01001262.1	4606	0.0	Unknown	0.20212765957446807	NA
QBDW01001263.1	6132	0.00016307893020221786	Unknown	0.224559686888454	80.4	Rhopalosiphum maidis;
QBDW01001264.1	3728	0.0	Unknown	0.26180257510729615	NA
QBDW01001265.1	3777	0.0	Unknown	0.22478157267672755	NA
QBDW01001266.1	3848	0.0	Unknown	0.22972972972972974	NA
QBDW01001267.1	123496	8.90717108246421e-05	Unknown	0.2783086091857226	52.60909090909091	Myzus persicae; Myzus persicae; Melanaphis sacchari; Brugia timori; Nilaparvata lugens; Cimex lectularius; Cryptotermes secundus; Sipha flava; Oryctes borbonicus; Bemisia tabaci; Pediculus humanus corporis;
QBDW01001268.1	57706	0.00010397532318996292	Unknown	0.30573943784008595	64.28333333333333	Blattella germanica; Nilaparvata lugens; Periplaneta americana; Rhopalosiphum maidis; Onthophagus taurus; Clunio marinus;
QBDW01001269.1	44928	2.225783475783476e-05	Unknown	0.27225783475783477	23.1	Mahella australiensis;
QBDW01001270.1	35792	8.381761287438534e-05	Unknown	0.28031403665623605	45.56666666666667	Onthophagus taurus; Apis florea;
QBDW01001271.1	27607	0.00018111348571014598	Unknown	0.3584235882203789	63.22	Maconellicoccus hirsutus; Maconellicoccus hirsutus; Maconellicoccus hirsutus; Maconellicoccus hirsutus; Maconellicoccus hirsutus;
QBDW01001272.1	10758	0.0	Unknown	0.2846253950548429	NA
QBDW01001273.1	3044	0.0	Unknown	0.257227332457293	NA
QBDW01001274.1	47727	4.190500136191254e-05	Unknown	0.22362603976784629	57.1	Pediculus humanus corporis; Caenorhabditis remanei;
QBDW01001275.1	69951	1.4295721290617718e-05	Unknown	0.22094037254649684	43.8	Capsicum chinense;
QBDW01001276.1	13916	0.0	Unknown	0.2839177924691003	NA
QBDW01001277.1	16100	6.211180124223603e-05	Unknown	0.3338509316770186	82.9	Trachymyrmex cornetzi;
QBDW01001278.1	7804	0.0	Unknown	0.23821117375704767	NA
QBDW01001279.1	49829	0.0	Unknown	0.3262758634530093	NA
QBDW01001280.1	51523	0.00017467926945247754	Unknown	0.24843273877685693	73.17777777777778	Pediculus humanus corporis; Halyomorpha halys; Zootermopsis nevadensis; Rhopalosiphum maidis; Bactrocera dorsalis; Drosophila bipectinata; Melanaphis sacchari; Nilaparvata lugens; Anoplophora glabripennis;
QBDW01001281.1	2078	0.0	Unknown	0.23099133782483156	NA
QBDW01001282.1	11808	0.00016937669376693767	Unknown	0.26312669376693765	69.8	Cimex lectularius; Bemisia tabaci;
QBDW01001283.1	82410	0.00013347894672976582	Unknown	0.2442543380657687	59.35454545454545	Sipha flava; Diaphorina citri; Diaphorina citri; Ceratina calcarata; Nilaparvata lugens; Halyomorpha halys; Nilaparvata lugens; Bemisia tabaci; Clunio marinus; Helicoverpa armigera; Pogona vitticeps;
QBDW01001284.1	8351	0.00047898455274817384	Unknown	0.2537420668183451	56.925	Maconellicoccus hirsutus; Pediculus humanus corporis; Nilaparvata lugens; Bemisia tabaci;
QBDW01001285.1	22098	0.0	Unknown	0.27373517965426736	NA
QBDW01001286.1	8267	0.0	Unknown	0.2260795935647756	NA
QBDW01001287.1	5281	0.0003787161522438932	Unknown	0.24843779587199394	32.15	Heliothis virescens; Dactylopius coccus;
QBDW01001288.1	10471	0.0	Unknown	0.19157673574634707	NA
QBDW01001289.1	3061	0.0	Unknown	0.2871610584776217	NA
QBDW01001290.1	6228	0.0	Unknown	0.3408798972382787	NA
QBDW01001291.1	52189	0.0	Unknown	0.24876889766042654	NA
QBDW01001292.1	7024	0.0002847380410022779	Unknown	0.3392653758542141	100.0	Galleria mellonella; Rhopalosiphum maidis;
QBDW01001293.1	39097	2.5577410031460214e-05	Unknown	0.3620738164053508	64.4	Drosophila navojoa;
QBDW01001294.1	51075	0.0	Unknown	0.2579931473323544	NA
QBDW01001295.1	20152	0.0	Unknown	0.21968042874156413	NA
QBDW01001296.1	78934	0.0004054019814021841	Unknown	0.2755213216104594	53.121875	Monomorium pharaonis; Cimex lectularius; Rhopalosiphum maidis; Carassius auratus; Crassostrea gigas; Crassostrea gigas; Bemisia tabaci; Nilaparvata lugens; Tribolium castaneum; Cimex lectularius; Cimex lectularius; Cimex lectularius; Cimex lectularius; Agrilus planipennis; Nilaparvata lugens; Carassius auratus; Dinothrombium tinctorium; Anolis carolinensis; Pediculus humanus corporis; Maconellico…
QBDW01001297.1	5933	0.00016854879487611664	Unknown	0.2695095230069105	75.0	Temnothorax curvispinosus;
QBDW01001298.1	31135	9.635458487233018e-05	Unknown	0.2474385739521439	54.766666666666666	Nilaparvata lugens; Bombyx mori; Aedes aegypti;
QBDW01001299.1	8950	0.000223463687150838	Unknown	0.2953072625698324	23.049999999999997	Wolbachia endosymbiont of Cylisticus convexus; Wolbachia endosymbiont of Cylisticus convexus;
QBDW01001300.1	8319	0.0	Unknown	0.26613775694194014	NA
QBDW01001301.1	2818	0.00035486160397445	Unknown	0.319375443577005	29.0	Hydra vulgaris;
QBDW01001302.1	4932	0.0	Unknown	0.2151257096512571	NA
QBDW01001303.1	16380	0.0	Unknown	0.24114774114774115	NA
QBDW01001304.1	11556	0.00017307026652821047	Unknown	0.3084977500865351	41.3	Acyrthosiphon pisum; Lasius niger;
QBDW01001305.1	3375	0.0014814814814814814	Unknown	0.3111111111111111	67.74000000000001	Pseudomyrmex gracilis; Bemisia tabaci; Ceratosolen solmsi marchali; Halyomorpha halys; Oryctes borbonicus;
QBDW01001306.1	3333	0.0	Unknown	0.267026702670267	NA
QBDW01001307.1	7104	0.00014076576576576576	Unknown	0.20157657657657657	60.7	Agrilus planipennis;
QBDW01001308.1	6872	0.0	Unknown	0.28739813736903375	NA
QBDW01001309.1	63807	0.0	Unknown	0.25459589073299166	NA
QBDW01001310.1	52786	0.0	Unknown	0.21202591596256584	NA
QBDW01001311.1	17291	0.0	Unknown	0.27846856746284193	NA
QBDW01001312.1	45102	0.00022171965766484857	Unknown	0.3088333111613676	62.35	Melanaphis sacchari; Nilaparvata lugens; Athalia rosae; Diaphorina citri; Ctenocephalides felis; Zootermopsis nevadensis; Tribolium castaneum; Zootermopsis nevadensis; Bemisia tabaci; Acanthaster planci;
QBDW01001313.1	6204	0.0	Unknown	0.2253384912959381	NA
QBDW01001314.1	14549	6.873324627122139e-05	Unknown	0.28538043851811123	38.0	Bemisia tabaci;
QBDW01001315.1	21089	4.7418085257717294e-05	Unknown	0.30167385840959743	55.6	Bemisia tabaci;
QBDW01001316.1	46411	0.0	Unknown	0.2797181702613605	NA
QBDW01001317.1	2528	0.0	Unknown	0.24643987341772153	NA
QBDW01001318.1	109505	0.0004200721428245286	Unknown	0.3016757225697457	68.16304347826087	Cimex lectularius; Cryptotermes secundus; Bactrocera dorsalis; Zootermopsis nevadensis; Zootermopsis nevadensis; Pediculus humanus corporis; Danio rerio; Trichogramma pretiosum; Bemisia tabaci; Cryptotermes secundus; Bemisia tabaci; Frankliniella occidentalis; Rhopalosiphum maidis; Diaphorina citri; Nilaparvata lugens; Ctenocephalides felis; Anopheles gambiae str. PEST; Blattella germanica; Nason…
QBDW01001319.1	2617	0.0	Unknown	0.1830340084065724	NA
QBDW01001320.1	17383	0.0	Unknown	0.22556520738652708	NA
QBDW01001321.1	9788	0.0	Unknown	0.3321413976297507	NA
QBDW01001322.1	15868	0.00025207965717166626	Unknown	0.31377615326443153	54.075	Operophtera brumata; Plutella xylostella; Dinoponera quadriceps; Anolis carolinensis;
QBDW01001323.1	8071	0.0	Unknown	0.28521868417792096	NA
QBDW01001324.1	41090	2.433682161109759e-05	Unknown	0.28858603066439525	32.9	Rhagoletis zephyria;
QBDW01001325.1	9508	0.0005258729490954985	Unknown	0.2733487589398401	68.36	Cryptotermes secundus; Nicrophorus vespilloides; Diaphorina citri; Papilio xuthus; Cimex lectularius;
QBDW01001326.1	33991	0.0	Unknown	0.2118796151922568	NA
QBDW01001327.1	2216	0.0	Unknown	0.2490974729241877	NA
QBDW01001328.1	33049	0.0004841296257072831	Unknown	0.3148355472177676	67.1375	Lasius niger; Blattella germanica; Cimex lectularius; Halyomorpha halys; Pediculus humanus corporis; Microplitis demolitor; Drosophila virilis; Bemisia tabaci; Onthophagus taurus; Habropoda laboriosa; Pantholops hodgsonii; Nilaparvata lugens; Halyomorpha halys; Bemisia tabaci; Nilaparvata lugens; Bemisia tabaci;
QBDW01001329.1	11999	0.0	Unknown	0.255187932327694	NA
QBDW01001330.1	6283	0.0	Unknown	0.19146904345058094	NA
QBDW01001331.1	2790	0.0007168458781362007	Unknown	0.22365591397849463	57.300000000000004	Blattella germanica; Helicoverpa armigera;
QBDW01001332.1	9015	0.0	Unknown	0.25058236272878537	NA
QBDW01001333.1	40392	2.475737769855417e-05	Unknown	0.2748316498316498	54.8	Copidosoma floridanum;
QBDW01001334.1	2531	0.0007902015013828526	Unknown	0.24259186092453575	75.3	Daphnia magna; Zootermopsis nevadensis;
QBDW01001335.1	3329	0.0	Unknown	0.2201862421147492	NA
QBDW01001336.1	2710	0.00036900369003690036	Unknown	0.23099630996309964	37.8	Aedes albopictus;
QBDW01001337.1	5999	0.0	Unknown	0.23370561760293382	NA
QBDW01001338.1	2737	0.00036536353671903543	Unknown	0.22104493971501643	38.1	Melanaphis sacchari;
QBDW01001339.1	14380	0.0	Unknown	0.2913769123783032	NA
QBDW01001340.1	7535	0.0	Unknown	0.23025879230258792	NA
QBDW01001341.1	7322	0.0002731494127287626	Unknown	0.23354274788309204	49.5	Myzus persicae; Diuraphis noxia;
QBDW01001342.1	16156	0.0008046546174795741	Unknown	0.27766773953949	58.7	Halyomorpha halys; Anoplophora glabripennis; Leptinotarsa decemlineata; Frankliniella occidentalis; Diaphorina citri; Anoplophora glabripennis; Anoplophora glabripennis; Halyomorpha halys; Drosophila biarmipes; Ooceraea biroi; Frankliniella occidentalis; Anoplophora glabripennis; Lasius niger;
QBDW01001343.1	58495	0.0002735276519360629	Unknown	0.2834601247969912	73.03125	Zootermopsis nevadensis; Riptortus pedestris; Stomoxys calcitrans; Daphnia pulex; Habropoda laboriosa; Megachile rotundata; Rhopalosiphum maidis; Blattella germanica; Frankliniella occidentalis; Frankliniella occidentalis; Zootermopsis nevadensis; Nilaparvata lugens; Zootermopsis nevadensis; Nilaparvata lugens; Zootermopsis nevadensis; Frankliniella occidentalis;
QBDW01001344.1	125828	0.00011126299392821948	Unknown	0.24884763327717202	63.857142857142854	Bemisia tabaci; Bemisia tabaci; Aethina tumida; Ctenocephalides felis; Diaphorina citri; Athalia rosae; Leptinotarsa decemlineata; Neodiprion lecontei; Zeugodacus cucurbitae; Diaphorina citri; Onchocerca flexuosa; Nilaparvata lugens; Bemisia tabaci; Zootermopsis nevadensis;
QBDW01001345.1	73582	0.00023103476393683238	Unknown	0.3161778695876709	69.8529411764706	Apis florea; Biomphalaria glabrata; Pediculus humanus corporis; Ceratina calcarata; Diaphorina citri; Zootermopsis nevadensis; Blattella germanica; NAD; NAD; NAD; NAD; Zootermopsis nevadensis; Daphnia magna; Bemisia tabaci; Cryptotermes secundus; Zootermopsis nevadensis; Sipha flava;
QBDW01001346.1	2865	0.0	Unknown	0.12635253054101223	NA
QBDW01001347.1	37291	0.0	Unknown	0.24756643694188946	NA
QBDW01001348.1	13734	0.0	Unknown	0.30318916557448666	NA
QBDW01001349.1	33149	0.00012066729011433226	Unknown	0.3863163293010347	71.775	Diuraphis noxia; Diaphorina citri; Cryptotermes secundus; Melanaphis sacchari;
QBDW01001350.1	15053	0.0	Unknown	0.22872517106224674	NA
QBDW01001351.1	39657	0.0001512973749905439	Unknown	0.31467332375116625	64.86666666666667	Notechis scutatus; Halyomorpha halys; Cryptotermes secundus; Maconellicoccus hirsutus; Maconellicoccus hirsutus; Onthophagus taurus;
QBDW01001352.1	53740	9.304056568663938e-05	Unknown	0.2837179010048381	62.38	Frankliniella occidentalis; Nilaparvata lugens; Coptotermes formosanus; Bemisia tabaci; Melanaphis sacchari;
QBDW01001353.1	28311	0.00017660979831161033	Unknown	0.2889689519974568	25.0	Bemisia tabaci; Tribolium castaneum; uncultured Eubacterium sp.; Clostridium sp. AT4; Clostridium diolis;
QBDW01001354.1	6842	0.0005846243788365975	Unknown	0.31715872551885416	76.425	Phenacoccus solenopsis; Phenacoccus solenopsis; Phenacoccus solenopsis; Planococcus minor;
QBDW01001355.1	4048	0.0004940711462450593	Unknown	0.229001976284585	72.55	Cryptotermes secundus; Oryctes borbonicus;
QBDW01001356.1	19014	0.00010518565267697486	Unknown	0.309666561481014	66.25	Diaphorina citri; Bemisia tabaci;
QBDW01001357.1	4020	0.0004975124378109452	Unknown	0.2967661691542289	42.45	Microplitis demolitor; Ophiostoma piceae UAMH 11346;
QBDW01001358.1	66296	0.00021117412815252807	Unknown	0.33078918788463857	44.7	Rhagoletis zephyria; Anabarilius grahami; Rickettsia endosymbiont of Culicoides newsteadi; Rickettsia endosymbiont of Culicoides newsteadi; Rickettsia endosymbiont of Culicoides newsteadi; Rickettsia endosymbiont of Culicoides newsteadi; Rickettsia endosymbiont of Culicoides newsteadi; Acetobacter malorum; Ceratosolen solmsi marchali; Polistes dominula; Fusobacterium nucleatum; Tribolium castaneu…
QBDW01001359.1	2681	0.0	Unknown	0.2506527415143603	NA
QBDW01001360.1	4189	0.0	Unknown	0.24206254476008593	NA
QBDW01001361.1	13160	0.00015197568389057752	Unknown	0.2194528875379939	49.2	Zootermopsis nevadensis; Zootermopsis nevadensis;
QBDW01001362.1	2816	0.0	Unknown	0.3263494318181818	NA
QBDW01001363.1	9277	0.0	Unknown	0.24921849735906004	NA
QBDW01001364.1	3500	0.0	Unknown	0.2634285714285714	NA
QBDW01001365.1	6132	0.0	Unknown	0.30772994129158515	NA
QBDW01001366.1	9331	0.0	Unknown	0.2804629728860787	NA
QBDW01001367.1	5973	0.0	Unknown	0.22183157542273566	NA
QBDW01001368.1	8508	0.0	Unknown	0.2043958627174424	NA
QBDW01001369.1	75690	5.284713964856652e-05	Unknown	0.256903157616594	53.224999999999994	Centruroides sculpturatus; Megachile rotundata; Aethina tumida; Daphnia pulex;
QBDW01001370.1	48266	8.287407284631003e-05	Unknown	0.24246881863009156	62.0	Cimex lectularius; Diaphorina citri; Zootermopsis nevadensis; Acyrthosiphon pisum;
QBDW01001371.1	50570	0.00027684397864346453	Unknown	0.22993869883330037	70.31428571428572	Priapulus caudatus; Myzus persicae; Maconellicoccus hirsutus; Phenacoccus solenopsis; Mus musculus; Acyrthosiphon pisum; Rhopalosiphum maidis; Myzus persicae; Folsomia candida; Neodiprion lecontei; Galleria mellonella; Diaphorina citri; Frankliniella occidentalis; Bombus impatiens;
QBDW01001372.1	53182	3.760670903689218e-05	Unknown	0.2907938776277688	43.349999999999994	Cimex lectularius; Halyomorpha halys;
QBDW01001373.1	78111	0.0	Unknown	0.2891526161488139	NA
QBDW01001374.1	9837	0.0	Unknown	0.27061095862559725	NA
QBDW01001375.1	14735	6.786562606040041e-05	Unknown	0.36165592127587376	53.6	Cimex lectularius;
QBDW01001376.1	77097	0.0001037653864612112	Unknown	0.24239594277338936	57.6	Microplitis demolitor; Phenacoccus solenopsis; Drosicha corpulenta; Dinoponera quadriceps; Limulus polyphemus; Culex quinquefasciatus; Neodiprion lecontei; Musca domestica;
QBDW01001377.1	4128	0.0	Unknown	0.1816860465116279	NA
QBDW01001378.1	21718	0.0	Unknown	0.23703840132608897	NA
QBDW01001379.1	22310	4.482294935006723e-05	Unknown	0.3134020618556701	33.7	Nilaparvata lugens;
QBDW01001380.1	10831	0.0	Unknown	0.2960022158618779	NA
QBDW01001381.1	7321	0.0	Unknown	0.21281245731457452	NA
QBDW01001382.1	2823	0.0	Unknown	0.2557562876372653	NA
QBDW01001383.1	31707	0.0	Unknown	0.22042451193742707	NA
QBDW01001384.1	58681	0.00017041291048209813	Unknown	0.244559567832859	63.0	Penaeus vannamei; Cryptotermes secundus; Cimex lectularius; Myzus persicae; Halyomorpha halys; Camponotus floridanus; Polistes canadensis; Nilaparvata lugens; Rhopalosiphum maidis; Cryptotermes secundus;
QBDW01001385.1	9348	0.0	Unknown	0.232135216089003	NA
QBDW01001386.1	19020	0.0	Unknown	0.26088328075709777	NA
QBDW01001387.1	4293	0.0	Unknown	0.31330072210575355	NA
QBDW01001388.1	7421	0.0	Unknown	0.25198760274895565	NA
QBDW01001389.1	10315	0.0	Unknown	0.26834706737760544	NA
QBDW01001390.1	12431	0.0	Unknown	0.207223875794385	NA
QBDW01001391.1	20206	0.0	Unknown	0.2336434722359695	NA
QBDW01001392.1	26660	0.0	Unknown	0.25468867216804203	NA
QBDW01001393.1	4189	0.00047744091668656003	Unknown	0.25853425638577227	95.4	Halyomorpha halys; Cryptotermes secundus;
QBDW01001394.1	90804	0.00012114003788379366	Unknown	0.26661821065151314	72.03636363636363	Pediculus humanus corporis; Gryllus bimaculatus; Nilaparvata lugens; Nilaparvata lugens; Bemisia tabaci; Nilaparvata lugens; Frankliniella occidentalis; Cryptotermes secundus; Halyomorpha halys; Frankliniella occidentalis; Centruroides sculpturatus;
QBDW01001395.1	18864	0.0	Unknown	0.2555131467345208	NA
QBDW01001396.1	14635	0.0	Unknown	0.2500170823368637	NA
QBDW01001397.1	16827	5.942829975634397e-05	Unknown	0.22499554287751827	90.2	Bemisia tabaci;
QBDW01001398.1	3993	0.0	Unknown	0.27523165539694466	NA
QBDW01001399.1	5924	0.00033760972316002703	Unknown	0.2822417285617826	68.05	Sipha flava; Bemisia tabaci;
QBDW01001400.1	4753	0.00021039343572480537	Unknown	0.22385861561119294	43.5	Frankliniella occidentalis;
QBDW01001401.1	5170	0.0	Unknown	0.29729206963249516	NA
QBDW01001402.1	7572	0.00013206550449022716	Unknown	0.2786582144743793	79.6	Nilaparvata lugens;
QBDW01001403.1	4398	0.0	Unknown	0.35243292405638926	NA
QBDW01001404.1	5991	0.0	Unknown	0.19829744616925388	NA
QBDW01001405.1	4265	0.0	Unknown	0.27667057444314186	NA
QBDW01001406.1	46243	2.162489457863893e-05	Unknown	0.2881300953657851	50.0	Lasius niger;
QBDW01001407.1	39493	0.0	Unknown	0.2465500215228015	NA
QBDW01001408.1	88809	0.00012386132036167505	Unknown	0.27528741456383926	69.72727272727273	Diaphorina citri; Acyrthosiphon pisum; Nicrophorus vespilloides; Myzus persicae; Rhopalosiphum maidis; Saprinus sp. CSR024; Xylosandrus sp. INB048; Cryptotermes secundus; Nilaparvata lugens; Zootermopsis nevadensis; Halyomorpha halys;
QBDW01001409.1	50498	1.9802764465919442e-05	Unknown	0.23697968236365796	64.9	Zootermopsis nevadensis;
QBDW01001410.1	41652	9.603380389897244e-05	Unknown	0.369249975991549	45.0	Polistes canadensis; Maconellicoccus hirsutus; Maconellicoccus hirsutus; Maconellicoccus hirsutus;
QBDW01001411.1	84061	0.00029740307633742164	Unknown	0.2895397389990602	72.528	Bemisia tabaci; Halyomorpha halys; Laodelphax striatella; Pediculus humanus corporis; Nilaparvata lugens; Zootermopsis nevadensis; Rhopalosiphum maidis; Frankliniella occidentalis; Halyomorpha halys; Habropoda laboriosa; Maconellicoccus hirsutus; Rhopalosiphum padi; Aedes aegypti; Dinothrombium tinctorium; Apis cerana; Nilaparvata lugens; Drosophila melanogaster; Drosophila melanogaster; Franklin…
QBDW01001412.1	12255	0.0001631986944104447	Unknown	0.31481028151774787	55.9	Diaphorina citri; Ceratosolen solmsi marchali;
QBDW01001413.1	3810	0.0005249343832020997	Unknown	0.33910761154855645	86.05000000000001	Stylophora pistillata; Bemisia tabaci;
QBDW01001414.1	17813	0.0	Unknown	0.2561050917868972	NA
QBDW01001415.1	34055	0.0	Unknown	0.26888856261929234	NA
QBDW01001416.1	11769	0.0	Unknown	0.2888095845016569	NA
QBDW01001417.1	10198	0.0004902922141596392	Unknown	0.28829182192586783	56.02	Microtetraspora fusca; Nilaparvata lugens; Bemisia tabaci; Aedes albopictus; Orussus abietinus;
QBDW01001418.1	78610	1.2721027859051011e-05	Unknown	0.302989441546877	38.4	Acyrthosiphon pisum;
QBDW01001419.1	23623	0.0	Unknown	0.22943741269102147	NA
QBDW01001420.1	26229	0.00011437721605856113	Unknown	0.2777841320675588	42.199999999999996	Elysia chlorotica; Cryptotermes secundus; Bemisia tabaci;
QBDW01001421.1	18767	0.0	Unknown	0.3073480044759418	NA
QBDW01001422.1	26188	0.0001527417137620284	Unknown	0.2576370856881014	61.4	Bemisia tabaci; Dendroctonus ponderosae; Pediculus humanus corporis; Onthophagus taurus;
QBDW01001423.1	32570	6.140620202640467e-05	Unknown	0.326404666871354	56.4	Ceratina calcarata; Acyrthosiphon pisum;
QBDW01001424.1	2066	0.0	Unknown	0.23426911907066797	NA
QBDW01001425.1	67930	1.4721036360959811e-05	Unknown	0.2481966730457824	56.1	Camponotus floridanus;
QBDW01001426.1	13243	0.00022653477308766896	Unknown	0.3507513403307408	84.73333333333333	Ceratina calcarata; Pediculus humanus corporis; Diaphorina citri;
QBDW01001427.1	3384	0.0	Unknown	0.233451536643026	NA
QBDW01001428.1	2778	0.0	Unknown	0.21670266378689704	NA
QBDW01001429.1	24960	0.0	Unknown	0.2074919871794872	NA
QBDW01001430.1	13216	0.00037832929782082324	Unknown	0.27988801452784506	47.66	Spodoptera litura; Daphnia magna; Heliothis virescens; Trachymyrmex zeteki; Nasonia vitripennis;
QBDW01001431.1	7963	0.0001255808112520407	Unknown	0.31897526058018333	79.1	Ciona intestinalis;
QBDW01001432.1	38408	0.00015621745469693814	Unknown	0.2469797958758592	66.16666666666667	Diuraphis noxia; Zootermopsis nevadensis; Stegodyphus mimosarum; Centruroides sculpturatus; Diaphorina citri; Aethina tumida;
QBDW01001433.1	5746	0.0001740341106856944	Unknown	0.25931082492168467	39.3	Cimex lectularius;
QBDW01001434.1	34569	8.678295582747549e-05	Unknown	0.27663513552604935	44.266666666666666	Bemisia tabaci; Microplitis demolitor; Zootermopsis nevadensis;
QBDW01001435.1	6785	0.00014738393515106854	Unknown	0.296683861459101	42.3	Trichomalopsis sarcophagae;
QBDW01001436.1	3556	0.0	Unknown	0.21203599550056243	NA
QBDW01001437.1	10129	9.872642906506072e-05	Unknown	0.22884786257281073	61.8	Sipha flava;
QBDW01001438.1	8539	0.0	Unknown	0.2551821056329781	NA
QBDW01001439.1	5431	0.0005523844595838704	Unknown	0.32222426809059107	42.8	Aedes albopictus; Cryptotermes secundus; Ceratina calcarata;
QBDW01001440.1	13260	0.0	Unknown	0.302262443438914	NA
QBDW01001441.1	3470	0.0	Unknown	0.2755043227665706	NA
QBDW01001442.1	42480	2.3540489642184557e-05	Unknown	0.29074858757062144	52.3	Bemisia tabaci;
QBDW01001443.1	70880	8.465011286681715e-05	Unknown	0.26506772009029345	61.983333333333334	Bemisia tabaci; Bemisia tabaci; Agrilus planipennis; Ceratitis capitata; Saccharomyces cerevisiae; Cephus cinctus;
QBDW01001444.1	135186	4.438329412809019e-05	Unknown	0.2532880623733227	54.3	Cryptotermes secundus; Bemisia tabaci; Nilaparvata lugens; Blattella germanica; Agrilus planipennis; Bemisia tabaci;
QBDW01001445.1	42616	4.693073024216257e-05	Unknown	0.3188239159001314	64.45	Blattella germanica; Frankliniella occidentalis;
QBDW01001446.1	9670	0.0	Unknown	0.3140641158221303	NA
QBDW01001447.1	19892	0.0	Unknown	0.24462095314699375	NA
QBDW01001448.1	64785	7.717835918808367e-05	Unknown	0.2644748012657251	45.46	Bemisia tabaci; Cimex lectularius; Drosophila rhopaloa; Myzus persicae; Bemisia tabaci;
QBDW01001449.1	15985	0.00037535189239912417	Unknown	0.2890835157960588	63.21666666666667	Clunio marinus; Nasonia vitripennis; Penaeus vannamei; Vanessa tameamea; Aplysia californica; Diaphorina citri;
QBDW01001450.1	57599	0.00012152988767166097	Unknown	0.29175853747460895	77.71428571428571	Onthophagus taurus; Sipha flava; Linepithema humile; Papilio machaon; Bemisia tabaci; Tulasnella calospora MUT 4182; Maconellicoccus hirsutus;
QBDW01001451.1	7216	0.0	Unknown	0.23434035476718404	NA
QBDW01001452.1	105057	0.00011422370713041491	Unknown	0.26398050582064975	59.31666666666666	Blattella germanica; Diaphorina citri; Frankliniella occidentalis; Cryptotermes secundus; Sipha flava; Aethina tumida; Bemisia tabaci; Bemisia tabaci; Drosophila busckii; Halyomorpha halys; Halyomorpha halys; Ceratosolen solmsi marchali;
QBDW01001453.1	14088	0.0	Unknown	0.3226149914821124	NA
QBDW01001454.1	37668	5.309546564723373e-05	Unknown	0.24238080067962195	55.5	Myzus persicae; Nilaparvata lugens;
QBDW01001455.1	5815	0.00034393809114359415	Unknown	0.2761822871883061	67.80000000000001	Nilaparvata lugens; Nilaparvata lugens;
QBDW01001456.1	68207	2.9322503555353554e-05	Unknown	0.2413095430087821	50.25	Ctenocephalides felis; Nilaparvata lugens;
QBDW01001457.1	2368	0.0	Unknown	0.13133445945945946	NA
QBDW01001458.1	6355	0.0	Unknown	0.24484657749803304	NA
QBDW01001459.1	22057	9.067416239742486e-05	Unknown	0.24291608106270118	64.1	Nilaparvata lugens; Bemisia tabaci;
QBDW01001460.1	6539	0.0	Unknown	0.32879645205688945	NA
QBDW01001461.1	56281	0.0	Unknown	0.22650628098292497	NA
QBDW01001462.1	2287	0.0	Unknown	0.21731526016615654	NA
QBDW01001463.1	11913	0.0003357676487870394	Unknown	0.3062200956937799	62.875	Cryptotermes secundus; Tribolium castaneum; Blattella germanica; Cryptotermes secundus;
QBDW01001464.1	31050	9.66183574879227e-05	Unknown	0.27697262479871176	66.36666666666667	Cryptotermes secundus; Aphidius gifuensis; Nilaparvata lugens;
QBDW01001465.1	2019	0.0009905894006934125	Unknown	0.27885091629519565	65.6	Nilaparvata lugens; Nilaparvata lugens;
QBDW01001466.1	7066	0.0	Unknown	0.20662326634588168	NA
QBDW01001467.1	39112	0.0	Unknown	0.32514317856412356	NA
QBDW01001468.1	12993	7.696451935657662e-05	Unknown	0.2896944508581544	38.0	Bemisia tabaci;
QBDW01001469.1	7636	0.0	Unknown	0.29085908852802517	NA
QBDW01001470.1	2595	0.0	Unknown	0.23468208092485549	NA
QBDW01001471.1	8728	0.0	Unknown	0.2638634280476627	NA
QBDW01001472.1	4178	0.0	Unknown	0.2922450933460986	NA
QBDW01001473.1	4679	0.00021372088053002778	Unknown	0.268860867706775	90.7	Bemisia tabaci;
QBDW01001474.1	83844	4.7707647535900004e-05	Unknown	0.28909641715567	55.45	Brugia timori; Liposcelis paeta; Alphitobius diaperinus; Zootermopsis nevadensis;
QBDW01001475.1	15870	0.0003780718336483932	Unknown	0.2513547574039067	72.43333333333334	Cryptotermes secundus; Nilaparvata lugens; Sipha flava; Microplitis demolitor; Nilaparvata lugens; Ixodes scapularis;
QBDW01001476.1	26877	0.00011161960040183056	Unknown	0.3251851025039997	46.63333333333333	Diaphorina citri; Zootermopsis nevadensis; Lasius niger;
QBDW01001477.1	31853	0.00043951904059272285	Unknown	0.2561454180140018	73.67857142857143	Diaphorina citri; Nilaparvata lugens; Eufriesea mexicana; Diaphorina citri; Cryptotermes secundus; Agrilus planipennis; Bemisia tabaci; Operophtera brumata; Diachasma alloeum; Diaphorina citri; Clunio marinus; Onthophagus taurus; Diaphorina citri; Agrilus planipennis;
QBDW01001478.1	72037	0.00018046281771867234	Unknown	0.30249732776212224	60.746153846153845	Alligator mississippiensis; Dendroctonus ponderosae; Cryptotermes secundus; Diaphorina citri; Agrilus planipennis; Bemisia tabaci; Acyrthosiphon pisum; Diuraphis noxia; Agrilus planipennis; Bemisia tabaci; Nilaparvata lugens; Trichoplusia ni; Nilaparvata lugens;
QBDW01001479.1	12255	0.0002447980416156671	Unknown	0.2594859241126071	64.5	Chelonia mydas; Galendromus occidentalis; Armadillidium vulgare;
QBDW01001480.1	5687	0.0003516792685071215	Unknown	0.28908035871285387	71.25	Cryptotermes secundus; Trichogramma pretiosum;
QBDW01001481.1	16820	0.0	Unknown	0.23067776456599287	NA
QBDW01001482.1	10894	0.00018358729575913347	Unknown	0.31108867266385165	86.8	Frankliniella occidentalis; Maconellicoccus hirsutus;
QBDW01001483.1	8986	0.0	Unknown	0.257289116403294	NA
QBDW01001484.1	7204	0.0	Unknown	0.21626873958911716	NA
QBDW01001485.1	12900	7.751937984496124e-05	Unknown	0.35108527131782946	37.1	Frankliniella occidentalis;
QBDW01001486.1	9252	0.0	Unknown	0.24427150886294854	NA
QBDW01001487.1	52575	1.9020446980504043e-05	Unknown	0.26765572990965286	35.7	Bemisia tabaci;
QBDW01001488.1	52956	1.8883601480474356e-05	Unknown	0.2655223204169499	51.4	Aquifex sp.;
QBDW01001489.1	8338	0.0	Unknown	0.2643319740945071	NA
QBDW01001490.1	8266	0.0	Unknown	0.24570529881442052	NA
QBDW01001491.1	46758	0.0	Unknown	0.27156850164677704	NA
QBDW01001492.1	2973	0.0	Unknown	0.32626976118398926	NA
QBDW01001493.1	2697	0.0	Unknown	0.28550241008527993	NA
QBDW01001494.1	2881	0.0	Unknown	0.25650815688996875	NA
QBDW01001495.1	40770	0.0002452783909737552	Unknown	0.27890605837625704	60.73	Aethina tumida; Diaphorina citri; Rhopalosiphum maidis; Halyomorpha halys; Bemisia tabaci; Pristhesancus plagipennis; Atta colombica; Pediculus humanus corporis; Nilaparvata lugens; Pseudomyrmex gracilis;
QBDW01001496.1	2191	0.0	Unknown	0.283888635326335	NA
QBDW01001497.1	12357	0.0	Unknown	0.23104313344662944	NA
QBDW01001498.1	10520	0.0	Unknown	0.2570342205323194	NA
QBDW01001499.1	24184	0.0	Unknown	0.2605855110817069	NA
QBDW01001500.1	25425	3.9331366764995083e-05	Unknown	0.23897738446411013	37.2	Operophtera brumata;
QBDW01001501.1	6466	0.0001546551190844417	Unknown	0.34658212186823384	67.9	Aethina tumida;
QBDW01001502.1	8349	0.00035932446999640676	Unknown	0.2991975086836747	49.800000000000004	Myzus persicae; Nilaparvata lugens; Lasius niger;
QBDW01001503.1	5534	0.00018070112034694616	Unknown	0.2191904589808457	65.9	Vanessa tameamea;
QBDW01001504.1	13337	0.0	Unknown	0.190972482567294	NA
QBDW01001505.1	112840	0.00012406947890818859	Unknown	0.25079758950726694	65.53571428571429	Diaphorina citri; Tribolium castaneum; Maconellicoccus hirsutus; Zootermopsis nevadensis; Blattella germanica; Aethina tumida; Pediculus humanus corporis; Sipha flava; Nilaparvata lugens; Anopheles gambiae str. PEST; Nilaparvata lugens; Bemisia tabaci; Cryptotermes secundus; Cryptotermes secundus;
QBDW01001506.1	64298	3.1105166568166975e-05	Unknown	0.307754518025444	34.2	Halyomorpha halys; Orbicella faveolata;
QBDW01001507.1	114190	4.378667133724494e-05	Unknown	0.264716700236448	70.08	Phenacoccus solenopsis; Maconellicoccus hirsutus; Maconellicoccus hirsutus; Rhagoletis zephyria; Acyrthosiphon pisum;
QBDW01001508.1	105425	0.00015176665876215318	Unknown	0.2843538060232393	73.025	Eufriesea mexicana; Zootermopsis nevadensis; Zootermopsis nevadensis; Cimex lectularius; Bemisia tabaci; Bemisia tabaci; Blattella germanica; Bemisia tabaci; Cephus cinctus; Hyalella azteca; Hyposmocoma kahamanoa; Nilaparvata lugens; Trichoplusia ni; Frankliniella occidentalis; Maconellicoccus hirsutus; Rhopalosiphum maidis;
QBDW01001509.1	124517	0.00013652754242392606	Unknown	0.26328131901668045	68.95294117647059	Centruroides sculpturatus; Bemisia tabaci; Anopheles darlingi; Pediculus humanus corporis; Acyrthosiphon pisum; Rhopalosiphum maidis; Dinoponera quadriceps; Diaphorina citri; Diaphorina citri; Nilaparvata lugens; Chrysemys picta bellii; Periplaneta americana; Baculentulus tienmushanensis; Microplitis demolitor; Maconellicoccus hirsutus; Maconellicoccus hirsutus; Nilaparvata lugens;
QBDW01001510.1	32298	6.192333890643384e-05	Unknown	0.25227568270481143	65.0	Blattella germanica; Nephila clavipes;
QBDW01001511.1	3737	0.0	Unknown	0.19909017928819908	NA
QBDW01001512.1	21785	4.590314436538903e-05	Unknown	0.24287353683727336	92.3	Ophiophagus hannah;
QBDW01001513.1	4312	0.0	Unknown	0.3109925788497217	NA
QBDW01001514.1	37435	0.0	Unknown	0.24127153733137438	NA
QBDW01001515.1	19211	0.0	Unknown	0.3296028317109989	NA
QBDW01001516.1	71096	7.032744458197367e-05	Unknown	0.3050945200855182	63.44	Bemisia tabaci; Diaphorina citri; Bemisia tabaci; Sipha flava; Sipha flava;
QBDW01001517.1	2113	0.0	Unknown	0.2049219119734974	NA
QBDW01001518.1	34729	2.8794379337153387e-05	Unknown	0.3774943131100809	55.8	Nilaparvata lugens;
QBDW01001519.1	45010	0.00015552099533437013	Unknown	0.2831815152188403	50.91428571428572	Onthophagus taurus; Sipha flava; Polistes dominula; Leptinotarsa decemlineata; Anopheles darlingi; Bemisia tabaci; Astyanax mexicanus;
QBDW01001520.1	14182	0.0	Unknown	0.3828797066704273	NA
QBDW01001521.1	11152	0.0	Unknown	0.3009325681492109	NA
QBDW01001522.1	2524	0.0	Unknown	0.31774960380348655	NA
QBDW01001523.1	41577	9.62070375447964e-05	Unknown	0.3184452942732761	60.125	Bemisia tabaci; Rhopalosiphum maidis; Diachasma alloeum; Acromyrmex echinatior;
QBDW01001524.1	8216	0.00024342745861733204	Unknown	0.24878286270691333	84.85	Fopius arisanus; Musca domestica;
QBDW01001525.1	34299	0.0006705734861074667	Unknown	0.30540248986850926	63.778260869565216	Monomorium pharaonis; Apis cerana; Drosophila ananassae; Vanessa tameamea; Bemisia tabaci; Ctenocephalides felis; Stegodyphus mimosarum; Oxya chinensis; Oryctes borbonicus; Cryptotermes secundus; Saccharomyces cerevisiae x Saccharomyces kudriavzevii VIN7; Rhopalosiphum maidis; Diaphorina citri; Vollenhovia emeryi; Leptotrombidium deliense; Melanaphis sacchari; Bemisia tabaci; Zootermopsis nevaden…
QBDW01001526.1	49819	0.0	Unknown	0.2977378108753688	NA
QBDW01001527.1	21996	0.0	Unknown	0.24899981814875433	NA
QBDW01001528.1	34001	0.00017646539807652717	Unknown	0.22911090850269109	39.983333333333334	Acromyrmex echinatior; Aedes aegypti; Pediculus humanus corporis; Centruroides sculpturatus; Onthophagus taurus; Stomoxys calcitrans;
QBDW01001529.1	98961	0.0004244096159092976	Unknown	0.25472660947241843	73.94285714285715	Saimiri boliviensis boliviensis; Branchiostoma belcheri; Ceratosolen solmsi marchali; Ctenocephalides felis; Bemisia tabaci; Operophtera brumata; Maconellicoccus hirsutus; Microbacterium arborescens; Oesophagostomum dentatum; Brugia pahangi; Bemisia tabaci; Hyposmocoma kahamanoa; Cryptotermes secundus; Anoplophora glabripennis; Camponotus floridanus; Hyposmocoma kahamanoa; Cryptotermes secundus; …	quinone; FAD	quinone;
QBDW01001530.1	4743	0.0002108370229812355	Unknown	0.2660763230023192	49.3	Eufriesea mexicana;
QBDW01001531.1	11047	9.052231375033946e-05	Unknown	0.22648682900334932	42.3	Sipha flava;
QBDW01001532.1	4196	0.00047664442326024784	Unknown	0.33007626310772165	47.45	Centruroides sculpturatus; Diaphorina citri;
QBDW01001533.1	2416	0.0	Unknown	0.3439569536423841	NA
QBDW01001534.1	3123	0.0	Unknown	0.2520012808197246	NA
QBDW01001535.1	10313	0.0001939299912731504	Unknown	0.2889556869969941	56.699999999999996	Cryptotermes secundus; Bemisia tabaci;
QBDW01001536.1	6088	0.000657030223390276	Unknown	0.36136662286465177	63.6	Cryptotermes secundus; Cryptotermes secundus; Bemisia tabaci; Aedes albopictus;
QBDW01001537.1	100675	0.00019865905140302955	Unknown	0.29180034765333995	62.89	Halyomorpha halys; Nilaparvata lugens; Acyrthosiphon pisum; Nilaparvata lugens; Drosophila willistoni; Eurytemora affinis; Bemisia tabaci; Amyelois transitella; Leptinotarsa decemlineata; Zootermopsis nevadensis; Bemisia tabaci; Blattella germanica; Takifugu rubripes; Sipha flava; Musca domestica; Cryptotermes secundus; Rhopalosiphum maidis; Armadillidium vulgare; Listeria; Nilaparvata lugens;
QBDW01001538.1	97399	0.00041068183451575477	Unknown	0.24272323124467396	68.8075	FAD	quinone; FAD	quinone; FAD	quinone; Onthophagus taurus; Monomorium pharaonis; Bemisia tabaci; Blattella germanica; Cyphomyrmex costatus; Aethina tumida; Sipha flava; Bemisia tabaci; Pediculus humanus corporis; Nilaparvata lugens; Maconellicoccus hirsutus; Maconellicoccus hirsutus; Maconellicoccus hirsutus; Pristhesancus plagipennis; Blattella germanica; Fopius arisanus; Pristhesancus plagipennis; Pediculus humanus corporis…
QBDW01001539.1	9746	0.00010260619741432382	Unknown	0.22368151036322595	61.2	Nilaparvata lugens;
QBDW01001540.1	36666	0.0	Unknown	0.2530955108274696	NA
QBDW01001541.1	21402	0.0	Unknown	0.29020652275488273	NA
QBDW01001542.1	15691	6.373080109616978e-05	Unknown	0.2644190937480084	91.8	Onthophagus taurus;
QBDW01001543.1	38110	0.0	Unknown	0.2949094725793755	NA
QBDW01001544.1	91309	0.00021903645861853706	Unknown	0.3294198819393488	59.88	Frankliniella occidentalis; Halyomorpha halys; Erythrura gouldiae; Pogonomyrmex barbatus; Nilaparvata lugens; Trachymyrmex zeteki; Diuraphis noxia; Ceratitis capitata; Leptinotarsa decemlineata; Macrocentrus cingulum; Tribolium castaneum; Blattella germanica; Diuraphis noxia; Ooceraea biroi; Bemisia tabaci; Bemisia tabaci; Cimex lectularius; Blattella germanica; Nilaparvata lugens; Dendroctonus p…
QBDW01001545.1	22183	0.0	Unknown	0.3384573772708831	NA
QBDW01001546.1	8228	0.00012153621779290228	Unknown	0.2606951871657754	64.7	Halyomorpha halys;
QBDW01001547.1	49046	0.0	Unknown	0.3044488847204665	NA
QBDW01001548.1	17556	0.0	Unknown	0.25096832991569834	NA
QBDW01001549.1	82962	0.00013259082471492973	Unknown	0.28948193148670476	60.79090909090909	Papilio polytes; Cryptotermes secundus; Bombyx mori; Agrilus planipennis; Cimex lectularius; Bemisia tabaci; Pediculus humanus corporis; Ctenocephalides felis; Ceratina calcarata; Pediculus humanus corporis; Linepithema humile;
QBDW01001550.1	3288	0.0012165450121654502	Unknown	0.31113138686131386	49.325	Myzus persicae; Myzus persicae; Nilaparvata lugens; Vanessa tameamea;
QBDW01001551.1	46800	2.1367521367521368e-05	Unknown	0.21615384615384614	52.9	Hubei partiti-like virus 56;
QBDW01001552.1	4538	0.0	Unknown	0.250330542089026	NA
QBDW01001553.1	5957	0.0	Unknown	0.24273963404398188	NA
QBDW01001554.1	34259	0.0	Unknown	0.2773285851892933	NA
QBDW01001555.1	44193	0.0	Unknown	0.28819043739958816	NA
QBDW01001556.1	30444	0.00026277755879647877	Unknown	0.2711864406779661	62.8	Diaphorina citri; Cryptotermes secundus; Cryptotermes secundus; Bemisia tabaci; Cryptotermes secundus; Bemisia tabaci; Cryptotermes secundus; Bemisia tabaci;
QBDW01001557.1	37570	7.985094490284801e-05	Unknown	0.2364120308756987	65.0	Zootermopsis nevadensis; Pediculus humanus corporis; Bemisia tabaci;
QBDW01001558.1	22984	0.0	Unknown	0.25100069613644277	NA
QBDW01001559.1	6358	0.0	Unknown	0.26360490720352314	NA
QBDW01001560.1	32749	0.00012214113408042993	Unknown	0.2517634126232862	72.8	Aedes aegypti; Cryptotermes secundus; Hyposmocoma kahamanoa; Parasteatoda tepidariorum;
QBDW01001561.1	37140	5.385029617662897e-05	Unknown	0.2608777598276791	29.1	Orbicella faveolata; Acyrthosiphon pisum;
QBDW01001562.1	70735	0.0	Unknown	0.29210433307415	NA
QBDW01001563.1	8342	0.0	Unknown	0.25353632222488615	NA
QBDW01001564.1	14615	0.00020526855969893944	Unknown	0.25576462538487854	63.46666666666667	Hyposmocoma kahamanoa; Nilaparvata lugens; Sipha flava;
QBDW01001565.1	3288	0.0	Unknown	0.18917274939172748	NA
QBDW01001566.1	28392	0.00038743307974077205	Unknown	0.2762750070442378	60.236363636363635	Bemisia tabaci; Trichoplusia ni; Zootermopsis nevadensis; Crassostrea virginica; Laodelphax striatella; Myzus persicae; Diuraphis noxia; Bemisia tabaci; Frankliniella occidentalis; Cimex lectularius; Bombus terrestris;
QBDW01001567.1	7878	0.0	Unknown	0.2234069560802234	NA
QBDW01001568.1	16512	0.0	Unknown	0.2464874031007752	NA
QBDW01001569.1	3395	0.0	Unknown	0.18350515463917524	NA
QBDW01001570.1	2619	0.0	Unknown	0.23024054982817868	NA
QBDW01001571.1	32947	6.0703554193098006e-05	Unknown	0.25170728746168086	35.3	Saccoglossus kowalevskii; Lasius niger;
QBDW01001572.1	4621	0.0	Unknown	0.2657433455961913	NA
QBDW01001573.1	10100	9.900990099009902e-05	Unknown	0.2974257425742574	39.7	Tribolium castaneum;
QBDW01001574.1	38856	0.00015441630636195183	Unknown	0.24696314597488161	41.0	Lasius niger; Melanaphis sacchari; Frankliniella occidentalis; Hippocampus comes; Diachasma alloeum; Nilaparvata lugens;
QBDW01001575.1	69029	0.0002462733054223587	Unknown	0.27996928827014733	60.33529411764706	Nilaparvata lugens; Bemisia tabaci; Ceratitis capitata; Melanaphis sacchari; Phenacoccus solenopsis; Phenacoccus solenopsis; Diaphorina citri; Bemisia tabaci; Bombyx mori; Frankliniella occidentalis; Notechis scutatus; Melanaphis sacchari; Halyomorpha halys; Diaphorina citri; Cimex lectularius; Oryctes borbonicus; Halyomorpha halys;
QBDW01001576.1	16358	0.00012226433549333658	Unknown	0.22166524024941925	54.55	Orussus abietinus; Bemisia tabaci;
QBDW01001577.1	140543	4.980682068833026e-05	Unknown	0.24941121222686297	70.84285714285714	Orussus abietinus; Orussus abietinus; Bemisia tabaci; Solenopsis invicta; Diaphorina citri; Maconellicoccus hirsutus; Maconellicoccus hirsutus;
QBDW01001578.1	31407	6.368007132167989e-05	Unknown	0.28878912344381824	52.95	Myzus persicae; Myzus persicae;
QBDW01001579.1	5340	0.00018726591760299626	Unknown	0.28295880149812735	38.5	Tribolium castaneum;
QBDW01001580.1	51519	0.0	Unknown	0.25497389312680757	NA
QBDW01001581.1	31515	6.34618435665556e-05	Unknown	0.30613993336506423	52.6	Leptinotarsa decemlineata; Melanaphis sacchari;
QBDW01001582.1	1408	0.0	Unknown	0.2528409090909091	NA
QBDW01001583.1	5191	0.0	Unknown	0.3076478520516278	NA
QBDW01001584.1	75332	0.00011947114108214305	Unknown	0.25147347740667975	62.666666666666664	Rhincodon typus; Zootermopsis nevadensis; Diaphorina citri; Papilio polytes; Pediculus humanus corporis; Lingula anatina; Culex quinquefasciatus; Nilaparvata lugens; Trichinella murrelli;
QBDW01001585.1	61821	9.705439899063426e-05	Unknown	0.28946474498956665	62.81666666666666	Sipha flava; Diaphorina citri; Cimex lectularius; Cephus cinctus; Rhopalosiphum maidis; Anoplophora glabripennis;
QBDW01001586.1	16316	0.00012257906349595488	Unknown	0.31043147830350576	38.1	Marmota flaviventris; Ctenocephalides felis;
QBDW01001587.1	17740	5.636978579481398e-05	Unknown	0.267869222096956	71.7	Pediculus humanus corporis;
QBDW01001588.1	3998	0.0	Unknown	0.21460730365182593	NA
QBDW01001589.1	6939	0.00014411298457991066	Unknown	0.3343421242253927	58.1	Macrobrachium nipponense;
QBDW01001590.1	14131	0.00021229920033967873	Unknown	0.21888047555020876	52.93333333333333	Blattella germanica; Bemisia tabaci; Bemisia tabaci;
QBDW01001591.1	7329	0.0006822213125938054	Unknown	0.33606221858370855	38.9	Stegodyphus mimosarum; Lasius niger; Stegodyphus mimosarum; Acyrthosiphon pisum; Linepithema humile;
QBDW01001592.1	21030	0.0	Unknown	0.24702805515929624	NA
QBDW01001593.1	14930	0.0	Unknown	0.2847287340924313	NA
QBDW01001594.1	3360	0.00029761904761904765	Unknown	0.2898809523809524	66.7	Diaphorina citri;
QBDW01001595.1	7031	0.00014222727919214906	Unknown	0.281467785521263	71.8	Trichogramma pretiosum;
QBDW01001596.1	16109	0.00012415419951579862	Unknown	0.24489415854491278	42.9	Blattella germanica; Hyposmocoma kahamanoa;
QBDW01001597.1	4785	0.0004179728317659352	Unknown	0.3118077324973877	51.55	Blattella germanica; Bemisia tabaci;
QBDW01001598.1	52392	0.000248129485417621	Unknown	0.2563559322033898	69.52307692307693	Pediculus humanus corporis; Dinothrombium tinctorium; Musca domestica; Zootermopsis nevadensis; Camponotus floridanus; Orussus abietinus; Acyrthosiphon pisum; Thermacetogenium phaeum DSM 12270; Bemisia tabaci; Bombyx mori; Papilio xuthus; Cimex lectularius; Diaphorina citri;
QBDW01001599.1	5734	0.0	Unknown	0.27990931287059645	NA
QBDW01001600.1	56820	3.5198873636043646e-05	Unknown	0.266121084125308	35.5	Leptinotarsa decemlineata; Biomphalaria glabrata;
QBDW01001601.1	5539	0.0	Unknown	0.24769814045856653	NA
QBDW01001602.1	11193	0.0	Unknown	0.2506923970338604	NA
QBDW01001603.1	72507	4.137531548678059e-05	Unknown	0.2411629222006151	75.46666666666667	Mataeopsephus sp. INB081; Cimex lectularius; Cimex lectularius;
QBDW01001604.1	49400	4.048582995951417e-05	Unknown	0.2652024291497976	48.3	Bemisia tabaci; Clunio marinus;
QBDW01001605.1	21606	0.0	Unknown	0.19925020827547904	NA
QBDW01001606.1	41354	0.00014508874594960585	Unknown	0.2695748899743677	58.36666666666667	Bemisia tabaci; Dinoponera quadriceps; Dufourea novaeangliae; Amphimedon queenslandica; Stegodyphus mimosarum; Arabidopsis thaliana;
QBDW01001607.1	24908	0.0	Unknown	0.35185482575879234	NA
QBDW01001608.1	38951	7.701984544684346e-05	Unknown	0.28150753510821286	72.36666666666666	Planococcus citri; Onthophagus taurus; Cephus cinctus;
QBDW01001609.1	2784	0.0	Unknown	0.20905172413793102	NA
QBDW01001610.1	102100	0.00010773751224289911	Unknown	0.29614103819784526	70.65454545454546	Diaphorina citri; Tribolium castaneum; Nilaparvata lugens; ubiquinone; ubiquinone; Bemisia tabaci; Ictalurus furcatus; Pediculus humanus corporis; Rhopalosiphum maidis; Cimex lectularius; Onthophagus taurus;
QBDW01001611.1	6633	0.0	Unknown	0.25780189959294436	NA
QBDW01001612.1	41136	0.00026740567872423184	Unknown	0.27948755348113574	58.054545454545455	Blattella germanica; Cryptotermes secundus; Zootermopsis nevadensis; Cryptotermes secundus; Zootermopsis nevadensis; Fopius arisanus; Fopius arisanus; Aethina tumida; Diaphorina citri; Rhopalosiphum maidis; Halyomorpha halys;
QBDW01001613.1	20608	9.704968944099378e-05	Unknown	0.2533482142857143	43.4	Halyomorpha halys; Myzus persicae;
QBDW01001614.1	19745	5.064573309698658e-05	Unknown	0.27237275259559385	63.6	Diuraphis noxia;
QBDW01001615.1	56016	3.570408454727221e-05	Unknown	0.27795629820051415	57.85	Cryptotermes secundus; Sipha flava;
QBDW01001616.1	2800	0.0	Unknown	0.2382142857142857	NA
QBDW01001617.1	7342	0.0	Unknown	0.2819395260147099	NA
QBDW01001618.1	15926	0.00018837121687806103	Unknown	0.3422077106618109	59.36666666666667	Zootermopsis nevadensis; Nilaparvata lugens; Microplitis demolitor;
QBDW01001619.1	19314	0.0	Unknown	0.3388733561147354	NA
QBDW01001620.1	17435	0.0	Unknown	0.23601950100372812	NA
QBDW01001621.1	13335	0.0	Unknown	0.21514810648668917	NA
QBDW01001622.1	4413	0.0	Unknown	0.23906639474280536	NA
QBDW01001623.1	3744	0.0002670940170940171	Unknown	0.2094017094017094	97.7	Apis mellifera;
QBDW01001624.1	55589	0.0	Unknown	0.25492453542967136	NA
QBDW01001625.1	54646	0.0001280972074808769	Unknown	0.2898473813270871	63.214285714285715	Stegodyphus mimosarum; Diuraphis noxia; Nilaparvata lugens; Bemisia tabaci; Pogonomyrmex barbatus; Neodiprion lecontei; Sipha flava;
QBDW01001626.1	35713	5.6002016072578615e-05	Unknown	0.3401282446168062	42.0	Hydra vulgaris; Lytechinus variegatus;
QBDW01001627.1	4830	0.0006211180124223603	Unknown	0.22215320910973085	80.73333333333333	Diaphorina citri; Diaphorina citri; Cimex lectularius;
QBDW01001628.1	12311	8.122816992933149e-05	Unknown	0.264397693119974	27.8	Halyomorpha halys;
QBDW01001629.1	7074	0.0	Unknown	0.24215436810856658	NA
QBDW01001630.1	4812	0.00041562759767248546	Unknown	0.3838320864505403	89.05	Nilaparvata lugens; Galleria mellonella;
QBDW01001631.1	20095	0.0003483453595421747	Unknown	0.32331425727792984	69.6	Cryptotermes secundus; Nilaparvata lugens; Zootermopsis nevadensis; Rhopalosiphum maidis; Blattella germanica; Bemisia tabaci; Zootermopsis nevadensis;
QBDW01001632.1	2272	0.0	Unknown	0.2592429577464789	NA
QBDW01001633.1	4353	0.0	Unknown	0.1667815299793246	NA
QBDW01001634.1	34120	0.0	Unknown	0.27104337631887454	NA
QBDW01001635.1	3475	0.0	Unknown	0.2376978417266187	NA
QBDW01001636.1	54384	5.5163283318623126e-05	Unknown	0.2883936451897617	38.266666666666666	Spodoptera litura; Vollenhovia emeryi; Papilio machaon;
QBDW01001637.1	40887	4.891530315259129e-05	Unknown	0.26470516301024777	40.150000000000006	Aethina tumida; Nilaparvata lugens;
QBDW01001638.1	9400	0.0	Unknown	0.3221276595744681	NA
QBDW01001639.1	2084	0.0	Unknown	0.17610364683301344	NA
QBDW01001640.1	20567	0.0001458647347692906	Unknown	0.30864977877181893	50.43333333333334	Rhopalosiphum maidis; Acyrthosiphon pisum; Sipha flava;
QBDW01001641.1	32874	0.0	Unknown	0.25412179838169985	NA
QBDW01001642.1	25852	3.868172675228222e-05	Unknown	0.2313167259786477	55.7	Nilaparvata lugens;
QBDW01001643.1	19491	0.0005643630393514956	Unknown	0.2710481760812683	76.57272727272728	Hydra vulgaris; Halyomorpha halys; Armadillidium vulgare; Leptinotarsa decemlineata; Aedes albopictus; Riptortus pedestris; Cyprinus carpio; Anopheles sinensis; Trichinella spiralis; Leptinotarsa decemlineata; Penaeus vannamei;
QBDW01001644.1	33500	8.955223880597016e-05	Unknown	0.256089552238806	66.03333333333333	Harpegnathos saltator; Heliconius melpomene; Cryptotermes secundus;
QBDW01001645.1	34454	0.0005514599175712545	Unknown	0.32103674464503396	60.294736842105266	Eufriesea mexicana; Dufourea novaeangliae; Nilaparvata lugens; Zootermopsis nevadensis; Bemisia tabaci; Nilaparvata lugens; Cryptotermes secundus; Centruroides sculpturatus; Bemisia tabaci; Cryptotermes secundus; Nicrophorus vespilloides; Nilaparvata lugens; Trichomalopsis sarcophagae; Halyomorpha halys; Nilaparvata lugens; Cryptotermes secundus; Rhopalosiphum maidis; Cimex lectularius; Nilaparva…
QBDW01001646.1	3206	0.0	Unknown	0.2195882719900187	NA
QBDW01001647.1	14540	0.0	Unknown	0.2673314993122421	NA
QBDW01001648.1	3934	0.0	Unknown	0.23589222165734622	NA
QBDW01001649.1	2380	0.0	Unknown	0.25840336134453784	NA
QBDW01001650.1	9875	0.00020253164556962027	Unknown	0.31908860759493674	77.65	Phenacoccus solenopsis; Phenacoccus solenopsis;
QBDW01001651.1	3013	0.0	Unknown	0.29638234317955525	NA
QBDW01001652.1	9896	0.0	Unknown	0.2240299110751819	NA
QBDW01001653.1	58301	0.00010291418672063944	Unknown	0.2942488121987616	44.583333333333336	Melanaphis sacchari; Cephus cinctus; Bemisia tabaci; Cimex lectularius; Nilaparvata lugens; Rhodnius prolixus;
QBDW01001654.1	14378	0.00034775351231047433	Unknown	0.3291139240506329	50.08	Parasteatoda tepidariorum; Anoplophora glabripennis; Ancylostoma ceylanicum; Aedes albopictus; Aedes albopictus;
QBDW01001655.1	4869	0.0	Unknown	0.19696036147052784	NA
QBDW01001656.1	93200	0.0	Unknown	0.29052575107296136	NA
QBDW01001657.1	2341	0.0	Unknown	0.21144809910294746	NA
QBDW01001658.1	14321	0.0	Unknown	0.2351791076042176	NA
QBDW01001659.1	3029	0.0	Unknown	0.24595576097722022	NA
QBDW01001660.1	5180	0.0	Unknown	0.2633204633204633	NA
QBDW01001661.1	6049	0.0006612663250123987	Unknown	0.2740948917176393	60.25	Bemisia tabaci; Sogatella furcifera; Cryptotermes secundus; Diaphorina citri;
QBDW01001662.1	18048	0.0	Unknown	0.2260084219858156	NA
QBDW01001663.1	3700	0.0	Unknown	0.25864864864864867	NA
QBDW01001664.1	20726	9.649715333397665e-05	Unknown	0.285149088101901	47.849999999999994	Myzus persicae; Myzus persicae;
QBDW01001665.1	52478	0.0006097793361027478	Unknown	0.30359388696215556	47.140625	Cryptotermes secundus; Monomorium pharaonis; Monomorium pharaonis; Solenopsis invicta; Cajanus cajan; Pseudomyrmex gracilis; Melanaphis sacchari; Melanaphis sacchari; Cyphomyrmex costatus; Ooceraea biroi; Tribolium castaneum; Aedes albopictus; Copidosoma floridanum; Trichomalopsis sarcophagae; Carassius auratus; Myzus persicae; Wasmannia auropunctata; Myzus persicae; Papilio xuthus; Trachymyrmex …
QBDW01001666.1	18494	0.0	Unknown	0.2731156050611009	NA
QBDW01001667.1	10439	0.0	Unknown	0.25356834945876044	NA
QBDW01001668.1	2250	0.0	Unknown	0.18711111111111112	NA
QBDW01001669.1	4058	0.0	Unknown	0.3050763923114835	NA
QBDW01001670.1	10687	0.0	Unknown	0.2905399082998035	NA
QBDW01001671.1	7812	0.0	Unknown	0.29531490015360984	NA
QBDW01001672.1	2763	0.0	Unknown	0.2710821570756424	NA
QBDW01001673.1	50893	0.0	Unknown	0.2337649578527499	NA
QBDW01001674.1	79868	0.00011268593178744929	Unknown	0.2464065708418891	60.84444444444444	Athalia rosae; Pseudomyrmex gracilis; Maconellicoccus hirsutus; Vollenhovia emeryi; Vollenhovia emeryi; Tribolium castaneum; Cryptotermes secundus; Dendroctonus ponderosae; Nilaparvata lugens;
QBDW01001675.1	53023	0.0003017558418044999	Unknown	0.25273937725138146	52.525	Camponotus floridanus; Rhopalosiphum maidis; Blattella germanica; Pieris rapae; Zootermopsis nevadensis; Diuraphis noxia; Neisseria gonorrhoeae; Fopius arisanus; Ceratitis capitata; Oxytricha trifallax; Blattella germanica; Cimex lectularius; Drosophila willistoni; Echinops telfairi; Tetranychus urticae; Rhopalosiphum maidis;
QBDW01001676.1	38693	0.00012922233995813198	Unknown	0.30008011785077404	46.76	Rhopalosiphum maidis; Bemisia tabaci; Bemisia tabaci; Bemisia tabaci; Papilio polytes;
QBDW01001677.1	13771	0.00021784910318785853	Unknown	0.2565536271875681	67.03333333333333	Picoides pubescens; Rhopalosiphum maidis; Diuraphis noxia;
QBDW01001678.1	8318	0.0	Unknown	0.2952632844433758	NA
QBDW01001679.1	16105	0.0	Unknown	0.3053089102763117	NA
QBDW01001680.1	43179	2.3159406192825214e-05	Unknown	0.33067000162115845	77.3	Nilaparvata lugens;
QBDW01001681.1	53510	0.00014950476546439918	Unknown	0.28125584002990095	71.075	Danaus plexippus plexippus; Acyrthosiphon pisum; Nilaparvata lugens; Diaphorina citri; Ceratitis capitata; Lottia gigantea; Bemisia tabaci; Vanessa tameamea;
QBDW01001682.1	19722	5.0704796673765336e-05	Unknown	0.25768177669607545	35.6	Copidosoma floridanum;
QBDW01001683.1	53769	0.00013018653871189718	Unknown	0.26939314474883297	56.31428571428572	Papilio xuthus; Bemisia tabaci; Zootermopsis nevadensis; Bemisia tabaci; Bemisia tabaci; Dendroctonus ponderosae; Bemisia tabaci;
QBDW01001684.1	4256	0.0	Unknown	0.25258458646616544	NA
QBDW01001685.1	54550	1.833180568285976e-05	Unknown	0.30790100824931255	32.2	Solenopsis invicta;
QBDW01001686.1	23414	0.0	Unknown	0.3219441359870163	NA
QBDW01001687.1	20120	0.0	Unknown	0.21267395626242544	NA
QBDW01001688.1	81234	7.386069872220991e-05	Unknown	0.2458945761626905	49.95	Nilaparvata lugens; Sipha flava; Copidosoma floridanum; Parasteatoda tepidariorum; Monomorium pharaonis; Nilaparvata lugens;
QBDW01001689.1	17716	0.0	Unknown	0.2591442763603522	NA
QBDW01001690.1	10267	0.0	Unknown	0.2310314600175319	NA
QBDW01001691.1	11912	8.3948959032908e-05	Unknown	0.2397582269979852	84.1	Nilaparvata lugens;
QBDW01001692.1	3537	0.0005654509471303364	Unknown	0.3511450381679389	60.7	Lasius niger; Diuraphis noxia;
QBDW01001693.1	25307	0.00011854427628719326	Unknown	0.3339787410597858	47.333333333333336	Cryptotermes secundus; Ceratosolen solmsi marchali; Nicrophorus vespilloides;
QBDW01001694.1	3597	0.0	Unknown	0.2602168473728107	NA
QBDW01001695.1	10167	0.0	Unknown	0.23733648077112227	NA
QBDW01001696.1	38986	0.00010260093366849639	Unknown	0.265197763299646	48.175	Cimex lectularius; Cimex lectularius; Rhizophagus diaphanus; Halyomorpha halys;
QBDW01001697.1	2597	0.0	Unknown	0.195995379283789	NA
QBDW01001698.1	6642	0.0	Unknown	0.2621198434206564	NA
QBDW01001699.1	5277	0.0	Unknown	0.27761985976880804	NA
QBDW01001700.1	4251	0.0	Unknown	0.24747118325099976	NA
QBDW01001701.1	8714	0.0	Unknown	0.24328666513656186	NA
QBDW01001702.1	3008	0.0003324468085106383	Unknown	0.24534574468085107	42.9	Aedes albopictus;
QBDW01001703.1	92816	0.0003124461299775901	Unknown	0.273659713842441	59.15172413793103	Cryptotermes secundus; Clunio marinus; Pseudomyrmex gracilis; Frankliniella occidentalis; Maconellicoccus hirsutus; Nasonia vitripennis; Bemisia tabaci; Nilaparvata lugens; Diuraphis noxia; Halyomorpha halys; Cimex lectularius; Nilaparvata lugens; Cryptotermes secundus; Tribolium castaneum; Acanthaster planci; Rhizophagus irregularis DAOM 181602=DAOM 197198; Cimex lectularius; Cimex lectularius; …
QBDW01001704.1	60415	0.0	Unknown	0.2628320781262931	NA
QBDW01001705.1	31592	6.330716637123322e-05	Unknown	0.2528804760698911	68.4	Bemisia tabaci; Maconellicoccus hirsutus;
QBDW01001706.1	60546	0.00016516367720410927	Unknown	0.28475869586760477	66.06	Planococcus citri; Cimex lectularius; Cryptotermes secundus; Cimex lectularius; Nilaparvata lugens; Nilaparvata lugens; Bemisia tabaci; Nilaparvata lugens; Bemisia tabaci; Rhopalosiphum maidis;
QBDW01001707.1	71148	0.0	Unknown	0.2660651037274414	NA
QBDW01001708.1	50992	5.8832758079698775e-05	Unknown	0.3225407907122686	56.7	Diaphorina citri; Leptinotarsa decemlineata; Copidosoma floridanum;
QBDW01001709.1	54052	0.0002590098423740102	Unknown	0.2558462221564419	70.46428571428571	Bemisia tabaci; Drosophila melanogaster; Daphnia pulex; Tetranychus urticae; Blattella germanica; Nilaparvata lugens; Tribolium castaneum; Pediculus humanus corporis; Pediculus humanus corporis; Lasius niger; Nilaparvata lugens; Athalia rosae; Pediculus humanus corporis; Nilaparvata lugens;
QBDW01001710.1	23200	0.00047413793103448276	Unknown	0.23892241379310344	75.43636363636364	Apis mellifera; Zootermopsis nevadensis; Tribolium castaneum; Sipha flava; Agrilus planipennis; Melipona quadrifasciata; Bemisia tabaci; Folsomia candida; Camponotus floridanus; Melanaphis sacchari; Culex quinquefasciatus;
QBDW01001711.1	49407	0.0001012002347845447	Unknown	0.24595705062035744	65.8	Frankliniella occidentalis; Harpegnathos saltator; Zootermopsis nevadensis; Anopheles sinensis; Camponotus floridanus;
QBDW01001712.1	32950	0.00021244309559939302	Unknown	0.28558421851289834	59.22857142857143	Acyrthosiphon pisum; Drosophila willistoni; Drosophila willistoni; Sipha flava; Drosophila willistoni; Halyomorpha halys; Mastacembelus armatus;
QBDW01001713.1	67432	0.00023727607070826907	Unknown	0.24283722861549412	69.0375	Nilaparvata lugens; Sipha flava; Bemisia tabaci; Nilaparvata lugens; Pediculus humanus corporis; Nilaparvata lugens; Nilaparvata lugens; Drosophila guanche; Zootermopsis nevadensis; Maconellicoccus hirsutus; Maconellicoccus hirsutus; Maconellicoccus hirsutus; Maconellicoccus hirsutus; Tribolium castaneum; Amrasca biguttula biguttula; Agrilus planipennis;
QBDW01001714.1	53564	0.0	Unknown	0.25703830931222466	NA
QBDW01001715.1	2680	0.0	Unknown	0.3302238805970149	NA
QBDW01001716.1	26013	3.844231730288702e-05	Unknown	0.32049359935416905	39.6	Galleria mellonella;
QBDW01001717.1	19061	0.0	Unknown	0.31509364671318396	NA
QBDW01001718.1	6613	0.0	Unknown	0.19794344473007713	NA
QBDW01001719.1	11043	9.055510278004166e-05	Unknown	0.2635153490899212	78.3	Anopheles darlingi;
QBDW01001720.1	27428	0.00032813183607991836	Unknown	0.279313110689806	45.422222222222224	Acyrthosiphon pisum; Lasius niger; Blattella germanica; Trichoplusia ni; Diuraphis noxia; Amyelois transitella; Capitella teleta; Temnothorax curvispinosus; Oryzias melastigma;
QBDW01001721.1	16474	6.070171178827243e-05	Unknown	0.3341629233944397	57.5	Nilaparvata lugens;
QBDW01001722.1	50152	1.9939384271813686e-05	Unknown	0.22850534375498485	71.0	Diachasma alloeum;
QBDW01001723.1	28254	0.0	Unknown	0.21504919657393642	NA
QBDW01001724.1	26304	0.0006843065693430657	Unknown	0.27531934306569344	79.75555555555556	Trichogramma pretiosum; Neodiprion lecontei; Leptinotarsa decemlineata; Anopheles darlingi; Lucilia cuprina; Ctenocephalides felis; Dufourea novaeangliae; Frankliniella occidentalis; Trixagus sp. INB125; Bemisia tabaci; Pediculus humanus corporis; Nilaparvata lugens; Diaphorina citri; Trachymyrmex cornetzi; Zeugodacus cucurbitae; Ceratosolen solmsi marchali; Heliothis virescens; Papilio machaon;
QBDW01001725.1	40078	0.000499026897549778	Unknown	0.291057437995908	72.425	Folsomia candida; Cimex lectularius; Cyphomyrmex costatus; Ooceraea biroi; Tribolium castaneum; Rhopalosiphum maidis; Nicrophorus vespilloides; Rhopalosiphum maidis; Anoplophora glabripennis; Cimex lectularius; Blattella germanica; Bemisia tabaci; Cryptotermes secundus; Cimex lectularius; Aethina tumida; Halyomorpha halys; Zootermopsis nevadensis; Cryptotermes secundus; Halyomorpha halys; Drosoph…
QBDW01001726.1	3085	0.0	Unknown	0.26580226904376014	NA
QBDW01001727.1	7584	0.00026371308016877635	Unknown	0.3114451476793249	89.2	Halyomorpha halys; Blattella germanica;
QBDW01001728.1	11642	0.0	Unknown	0.22685105651949836	NA
QBDW01001729.1	2434	0.0	Unknown	0.21651602300739523	NA
QBDW01001730.1	23675	0.0	Unknown	0.21723336853220698	NA
QBDW01001731.1	3142	0.0	Unknown	0.23551877784850414	NA
QBDW01001732.1	2879	0.0003473428273706148	Unknown	0.26919069121222644	38.1	Aedes albopictus;
QBDW01001733.1	32524	0.0	Unknown	0.26844791538556145	NA
QBDW01001734.1	4087	0.0	Unknown	0.20112551994127723	NA
QBDW01001735.1	39067	0.0004351498707348913	Unknown	0.3059871502802877	75.7235294117647	Solenopsis invicta; Nilaparvata lugens; Melanaphis sacchari; Melanaphis sacchari; Nilaparvata lugens; Zootermopsis nevadensis; Nilaparvata lugens; Nilaparvata lugens; Hyalella azteca; Blattella germanica; Bemisia tabaci; Bemisia tabaci; Nilaparvata lugens; Nilaparvata lugens; Diaphorina citri; Dendroctonus ponderosae; Cryptotermes secundus;
QBDW01001736.1	15475	0.0	Unknown	0.2668174474959612	NA
QBDW01001737.1	14497	0.0	Unknown	0.29116368903911155	NA
QBDW01001738.1	7435	0.00013449899125756557	Unknown	0.2618695359784802	57.7	Stegodyphus mimosarum;
QBDW01001739.1	14574	0.0	Unknown	0.21449156031288596	NA
QBDW01001740.1	3911	0.0	Unknown	0.25645614932242394	NA
QBDW01001741.1	16390	6.101281269066504e-05	Unknown	0.26931055521659547	29.5	Halyomorpha halys;
QBDW01001742.1	20739	0.00014465499783017504	Unknown	0.32884902840059793	52.4	Halyomorpha halys; Plutella xylostella; Temnothorax curvispinosus;
QBDW01001743.1	4814	0.0004154549231408392	Unknown	0.2523888658080598	43.1	Aethina tumida; Cimex lectularius;
QBDW01001744.1	10106	9.895111814763506e-05	Unknown	0.25925192954680387	43.2	Centruroides sculpturatus;
QBDW01001745.1	6335	0.0	Unknown	0.31018153117600633	NA
QBDW01001746.1	17759	0.00022523790753983895	Unknown	0.2653302550819303	30.4	Trichogramma pretiosum; Papilio xuthus; Blattella germanica; Trichogramma pretiosum;
QBDW01001747.1	10672	0.0	Unknown	0.2230134932533733	NA
QBDW01001748.1	4035	0.0	Unknown	0.29120198265179675	NA
QBDW01001749.1	7131	0.00042069835927639884	Unknown	0.22675641564997898	41.766666666666666	Microplitis demolitor; Hyposmocoma kahamanoa; Ooceraea biroi;
QBDW01001750.1	11286	8.86053517632465e-05	Unknown	0.33200425305688464	74.4	Tribolium castaneum;
QBDW01001751.1	6741	0.0	Unknown	0.26687435098650053	NA
QBDW01001752.1	10850	0.0	Unknown	0.3504147465437788	NA
QBDW01001753.1	35898	8.357011532675916e-05	Unknown	0.27377569781046296	48.56666666666666	Elysia chlorotica; Zootermopsis nevadensis; Halyomorpha halys;
QBDW01001754.1	5492	0.0	Unknown	0.3048069919883467	NA
QBDW01001755.1	7996	0.0005002501250625312	Unknown	0.2736368184092046	71.4	Maconellicoccus hirsutus; Hyposmocoma kahamanoa; Blattella germanica; Melanaphis sacchari;
QBDW01001756.1	21865	0.00018294077292476562	Unknown	0.33162588611936883	41.9	Cyphomyrmex costatus; Armadillidium vulgare; Nilaparvata lugens; Armadillidium vulgare;
QBDW01001757.1	2754	0.0	Unknown	0.22258533042846768	NA
QBDW01001758.1	3375	0.0011851851851851852	Unknown	0.2954074074074074	51.3	Sipha flava; Helicoverpa armigera; Copidosoma floridanum; Centruroides sculpturatus;
QBDW01001759.1	4978	0.0	Unknown	0.2784250703093612	NA
QBDW01001760.1	13704	0.00043782837127845885	Unknown	0.30560420315236425	63.4	Melanaphis sacchari; Blattella germanica; Hyposmocoma kahamanoa; Maconellicoccus hirsutus; Cryptotermes secundus; Bemisia tabaci;
QBDW01001761.1	11020	0.0	Unknown	0.2614337568058076	NA
QBDW01001762.1	5124	0.0	Unknown	0.20238095238095238	NA
QBDW01001763.1	6375	0.0	Unknown	0.28674509803921566	NA
QBDW01001764.1	2828	0.0003536067892503536	Unknown	0.28783592644978784	52.5	Melanaphis sacchari;
QBDW01001765.1	43385	0.00011524720525527257	Unknown	0.2500633859628904	54.94	Nilaparvata lugens; Cryptotermes secundus; Limulus polyphemus; Diachasma alloeum; Ooceraea biroi;
QBDW01001766.1	25731	0.0	Unknown	0.24810539815786406	NA
QBDW01001767.1	84100	9.512485136741974e-05	Unknown	0.2449821640903686	86.625	Zootermopsis nevadensis; Armadillidium vulgare; Helicoverpa armigera; Maconellicoccus hirsutus; Maconellicoccus hirsutus; Sipha flava; Bemisia tabaci; Zootermopsis nevadensis;
QBDW01001768.1	15921	6.281012499214873e-05	Unknown	0.2822687017147164	35.0	Halyomorpha halys;
QBDW01001769.1	50657	0.0	Unknown	0.2519296444716426	NA
QBDW01001770.1	11625	0.00017204301075268816	Unknown	0.2386236559139785	77.30000000000001	Diaphorina citri; Eufriesea mexicana;
QBDW01001771.1	56839	1.759355372191629e-05	Unknown	0.3265891377399321	45.2	Heliothis virescens;
QBDW01001772.1	14456	0.0	Unknown	0.23146098505810736	NA
QBDW01001773.1	47727	8.381000272382508e-05	Unknown	0.30858843002912395	75.7	Papilio polytes; Microplitis demolitor; Eufriesea mexicana; Armadillidium vulgare;
QBDW01001774.1	17443	5.732958780026372e-05	Unknown	0.22748380439144641	49.5	Solenopsis invicta;
QBDW01001775.1	20259	4.936077792586011e-05	Unknown	0.23273606792043042	67.1	Diuraphis noxia;
QBDW01001776.1	14959	0.0	Unknown	0.2417942375827261	NA
QBDW01001777.1	4495	0.0	Unknown	0.20333704115684093	NA
QBDW01001778.1	3648	0.0	Unknown	0.17242324561403508	NA
QBDW01001779.1	14303	0.0004194924141788436	Unknown	0.24743060896315458	76.21666666666667	Aedes aegypti; Pediculus humanus corporis; NAD(+); NAD(+); Rhagoletis zephyria; Hydra vulgaris;
QBDW01001780.1	30002	3.333111125924938e-05	Unknown	0.2606826211585894	53.2	Cryptotermes secundus;
QBDW01001781.1	20814	0.00024022292687614106	Unknown	0.24598827712116844	55.24	Dendroctonus ponderosae; Rickettsia endosymbiont of Culicoides newsteadi; Occidentia massiliensis; Fusobacterium nucleatum; Pogonomyrmex barbatus;
QBDW01001782.1	97078	2.0601990152248707e-05	Unknown	0.32998207626856757	50.1	Culex quinquefasciatus; Bombyx mori;
QBDW01001783.1	18277	0.0	Unknown	0.3008152322591235	NA
QBDW01001784.1	48330	0.00012414649286157667	Unknown	0.2594040968342644	58.4	Halyomorpha halys; Neodiprion lecontei; Diaphorina citri; Monomorium pharaonis; Laodelphax striatella; Nilaparvata lugens;
QBDW01001785.1	2618	0.0003819709702062643	Unknown	0.3349885408708938	37.9	Cyphomyrmex costatus;
QBDW01001786.1	10251	0.0	Unknown	0.25626768120183396	NA
QBDW01001787.1	5691	0.0	Unknown	0.2925672113863996	NA
QBDW01001788.1	15844	0.0	Unknown	0.26912395859631405	NA
QBDW01001789.1	92372	2.1651582730697616e-05	Unknown	0.24858182133113932	40.35	Heliothis virescens; Cimex lectularius;
QBDW01001790.1	4867	0.0	Unknown	0.17854941442366962	NA
QBDW01001791.1	39830	0.0001757469244288225	Unknown	0.270901330655285	51.42857142857143	Diaphorina citri; Vollenhovia emeryi; Cyphomyrmex costatus; Acyrthosiphon pisum; Zootermopsis nevadensis; Bemisia tabaci; Aedes aegypti;
QBDW01001792.1	23221	0.0001291934025235778	Unknown	0.2447353688471642	61.2	Rhopalosiphum maidis; Bemisia tabaci; ;
QBDW01001793.1	18057	0.0	Unknown	0.2576286204795924	NA
QBDW01001794.1	8547	0.000234000234000234	Unknown	0.2892242892242892	65.8	Zootermopsis nevadensis; Tribolium castaneum;
QBDW01001795.1	42814	0.00016349792124071565	Unknown	0.2441958237959546	68.67142857142856	Diaphorina citri; Rhopalosiphum maidis; Frankliniella occidentalis; Coptotermes formosanus; Nilaparvata lugens; Ooceraea biroi; Bemisia tabaci;
QBDW01001796.1	3107	0.0	Unknown	0.2597360798197618	NA
QBDW01001797.1	21706	9.214042200313278e-05	Unknown	0.2998710034091956	23.8	Tribolium castaneum; Tribolium castaneum;
QBDW01001798.1	17280	0.0004050925925925926	Unknown	0.3471064814814815	48.042857142857144	Limulus polyphemus; Melipona quadrifasciata; Cryptotermes secundus; Monomorium pharaonis; Diachasma alloeum; Maconellicoccus hirsutus; Maconellicoccus hirsutus;
QBDW01001799.1	6321	0.0	Unknown	0.24442335073564309	NA
QBDW01001800.1	3977	0.0	Unknown	0.2454111139049535	NA
QBDW01001801.1	3509	0.0	Unknown	0.26873753206041606	NA
QBDW01001802.1	2605	0.0	Unknown	0.25873320537428024	NA
QBDW01001803.1	10201	0.00029408881482207626	Unknown	0.2628173708459955	43.0	Pediculus humanus corporis; Dendroctonus ponderosae; Nilaparvata lugens;
QBDW01001804.1	52316	3.8229222417616025e-05	Unknown	0.2788821775365089	58.65	Drosophila obscura; Tribolium castaneum;
QBDW01001805.1	50482	0.0003763717760786023	Unknown	0.24335406679608573	69.11578947368422	Diaphorina citri; Aegus sp. INB148; Dicerca sp. INB083; Cryptotermes secundus; Neodiprion lecontei; Cryptotermes secundus; Blattella germanica; Bemisia tabaci; Branchiostoma floridae; Cryptotermes secundus; Copidosoma floridanum; Sipha flava; Cimex lectularius; Maconellicoccus hirsutus; Maconellicoccus hirsutus; Diaphorina citri; Blattella germanica; Lottia gigantea; Diaphorina citri;
QBDW01001806.1	10018	9.982032341784787e-05	Unknown	0.315631862647235	75.9	Onthophagus taurus;
QBDW01001807.1	19333	0.0003620752081932447	Unknown	0.29762582113484715	56.614285714285714	Diaphorina citri; Melanaphis sacchari; Blattella germanica; Papilio polytes; Zootermopsis nevadensis; Rhopalosiphum maidis; Bemisia tabaci;
QBDW01001808.1	35359	2.8281342798156058e-05	Unknown	0.22478011255974434	63.6	Limulus polyphemus;
QBDW01001809.1	13115	7.624857033930614e-05	Unknown	0.31155165840640486	44.4	Centruroides sculpturatus;
QBDW01001810.1	33631	8.920341351729059e-05	Unknown	0.2525645981386221	60.4	Bemisia tabaci; Rhopalosiphum maidis; Halyomorpha halys;
QBDW01001811.1	19703	0.0	Unknown	0.3019337156778156	NA
QBDW01001812.1	25711	3.889385865971763e-05	Unknown	0.27451285442028706	58.7	Nasonia vitripennis;
QBDW01001813.1	19344	0.0002584780810587262	Unknown	0.35178866832092637	65.94	Blattella germanica; Bemisia tabaci; Nilaparvata lugens; Nilaparvata lugens; Zootermopsis nevadensis;
QBDW01001814.1	19005	0.0	Unknown	0.2411470665614312	NA
QBDW01001815.1	46986	2.128293534244243e-05	Unknown	0.3247988762610139	79.3	Cimex lectularius;
QBDW01001816.1	3648	0.0005482456140350877	Unknown	0.2733004385964912	56.3	Acyrthosiphon pisum; Myzus persicae;
QBDW01001817.1	7914	0.0003790750568612585	Unknown	0.29567854435178165	38.333333333333336	Stegodyphus mimosarum; Bicyclus anynana; Vollenhovia emeryi;
QBDW01001818.1	51238	1.951676490105e-05	Unknown	0.2879308325851907	38.4	Agrilus planipennis;
QBDW01001819.1	28602	0.0	Unknown	0.19921683798335782	NA
QBDW01001820.1	55560	3.599712023038157e-05	Unknown	0.26729661627069834	58.85	Aedes aegypti; Diaphorina citri;
QBDW01001821.1	28895	0.00013843225471534869	Unknown	0.311576397300571	45.35	Sipha flava; Cimex lectularius; Bemisia tabaci; Cimex lectularius;
QBDW01001822.1	2903	0.0003444712366517396	Unknown	0.26145366861867037	49.3	Dendroctonus ponderosae;
QBDW01001823.1	18965	0.00015818613234906407	Unknown	0.23944107566569997	25.866666666666667	Melanaphis sacchari; Hydra vulgaris; Melanaphis sacchari;
QBDW01001824.1	27846	3.591180061768297e-05	Unknown	0.2521726639373698	28.0	Brugia timori;
QBDW01001825.1	39448	0.0002281484485905496	Unknown	0.2622693165686473	60.22222222222222	Bemisia tabaci; Culex quinquefasciatus; Diaphorina citri; Aplysia californica; Diaphorina citri; Bemisia tabaci; Nilaparvata lugens; Nilaparvata lugens; Blattella germanica;
QBDW01001826.1	7575	0.0	Unknown	0.29504950495049503	NA
QBDW01001827.1	6045	0.0004962779156327543	Unknown	0.27990074441687346	58.03333333333333	Linepithema humile; Sipha flava; Blattella germanica;
QBDW01001828.1	14860	0.0	Unknown	0.2500672947510094	NA
QBDW01001829.1	28808	0.0	Unknown	0.24330047209108582	NA
QBDW01001830.1	19639	5.091908956667855e-05	Unknown	0.2545954478333927	50.0	Polistes canadensis;
QBDW01001831.1	28720	3.4818941504178274e-05	Unknown	0.23551532033426184	87.2	Diaphorina citri;
QBDW01001832.1	20995	0.0	Unknown	0.23272207668492498	NA
QBDW01001833.1	8534	0.0	Unknown	0.20213264588704008	NA
QBDW01001834.1	3509	0.0	Unknown	0.27329723567968084	NA
QBDW01001835.1	33511	2.9840947748500494e-05	Unknown	0.31828354868550623	31.3	Cryptotermes secundus;
QBDW01001836.1	14808	0.0	Unknown	0.26323608860075637	NA
QBDW01001837.1	32225	0.0001551590380139643	Unknown	0.302622187742436	53.940000000000005	Papilio machaon; Nilaparvata lugens; Nilaparvata lugens; Aethina tumida; Halyomorpha halys;
QBDW01001838.1	3874	0.0	Unknown	0.21941146102219927	NA
QBDW01001839.1	14374	0.00020871017114234034	Unknown	0.28815917629052457	66.36666666666667	Nilaparvata lugens; Aphidius gifuensis; Cryptotermes secundus;
QBDW01001840.1	51182	3.907623773983041e-05	Unknown	0.3445938025086945	77.2	Diaphorina citri; Helicoverpa armigera;
QBDW01001841.1	4696	0.0	Unknown	0.2695911413969336	NA
QBDW01001842.1	6310	0.0	Unknown	0.3028526148969889	NA
QBDW01001843.1	8659	0.0	Unknown	0.27081649151172194	NA
QBDW01001844.1	44350	0.0	Unknown	0.3323337091319053	NA
QBDW01001845.1	87042	0.000367638611245146	Unknown	0.26106936881045933	70.984375	Sipha flava; Diaphorina citri; Ceratosolen solmsi marchali; Diaphorina citri; Trixagus sp. INB125; Peltodytes sp. INB121; Trachymyrmex cornetzi; Cryptotermes secundus; Cimex lectularius; Halyomorpha halys; Diaphorina citri; Trichinella pseudospiralis; Diachasma alloeum; Blattella germanica; Zootermopsis nevadensis; Ooceraea biroi; Nilaparvata lugens; Chilo suppressalis; Leptotrombidium deliense; …
QBDW01001846.1	11552	0.0005193905817174516	Unknown	0.3010734072022161	87.13333333333333	Diaphorina citri; Zootermopsis nevadensis; Frankliniella occidentalis; Bemisia tabaci; Zootermopsis nevadensis; Amyelois transitella;
QBDW01001847.1	22824	4.3813529617946025e-05	Unknown	0.26502804065895547	91.1	Cimex lectularius;
QBDW01001848.1	46454	2.1526671546045552e-05	Unknown	0.2597838722176777	59.2	Nilaparvata lugens;
QBDW01001849.1	95224	0.00015752331345039066	Unknown	0.26529026295891794	45.48	Diuraphis noxia; Frankliniella occidentalis; Bemisia tabaci; Oesophagostomum dentatum; Wolbachia endosymbiont of Nomada panzeri; Penaeus vannamei; Cimex lectularius; Wolbachia endosymbiont of Cylisticus convexus; Wolbachia endosymbiont of Folsomia candida; Aedes albopictus; Vollenhovia emeryi; Rhagoletis zephyria; Wolbachia endosymbiont of Nomada panzeri; Aedes aegypti; Wolbachia endosymbiont of …
QBDW01001850.1	8407	0.00011894849530153443	Unknown	0.2927322469370762	79.6	Dermatophagoides pteronyssinus;
QBDW01001851.1	26584	0.0	Unknown	0.22171230815528137	NA
QBDW01001852.1	36968	0.0	Unknown	0.24737610906730145	NA
QBDW01001853.1	89812	1.1134369571994834e-05	Unknown	0.33153698837571816	54.1	Acyrthosiphon pisum;
QBDW01001854.1	15812	0.0003794586390083481	Unknown	0.29351125727295724	63.5	Cimex lectularius; Atta colombica; Halyomorpha halys; Cimex lectularius; Eufriesea mexicana; Sipha flava;
QBDW01001855.1	2592	0.0	Unknown	0.27314814814814814	NA
QBDW01001856.1	13550	0.00014760147601476016	Unknown	0.2820664206642066	53.75	Copidosoma floridanum; Bemisia tabaci;
QBDW01001857.1	11988	0.0	Unknown	0.2698531865198532	NA
QBDW01001858.1	19921	0.0	Unknown	0.2686612117865569	NA
QBDW01001859.1	13284	0.00037639265281541704	Unknown	0.3044263775971093	65.92	Nilaparvata lugens; Frankliniella occidentalis; Frankliniella occidentalis; Cryptotermes secundus; Diaphorina citri;
QBDW01001860.1	20282	0.00014791440686322849	Unknown	0.21294744108076127	61.699999999999996	Agrilus planipennis; Leptinotarsa decemlineata; Bemisia tabaci;
QBDW01001861.1	18069	5.534340583319497e-05	Unknown	0.30815208367922964	50.3	Amyelois transitella;
QBDW01001862.1	9615	0.0	Unknown	0.25876235049401974	NA
QBDW01001863.1	19356	0.0	Unknown	0.3051250258317834	NA
QBDW01001864.1	9087	0.0	Unknown	0.29866842742379224	NA
QBDW01001865.1	8293	0.0001205836247437598	Unknown	0.25708428795369587	61.5	Cryptotermes secundus;
QBDW01001866.1	31303	0.0	Unknown	0.21033127815225378	NA
QBDW01001867.1	2944	0.0006793478260869565	Unknown	0.25441576086956524	48.8	Lasius niger; Cryptotermes secundus;
QBDW01001868.1	7405	0.0	Unknown	0.29453072248480755	NA
QBDW01001869.1	7916	0.0	Unknown	0.31164729661445173	NA
QBDW01001870.1	3099	0.0	Unknown	0.18844788641497257	NA
QBDW01001871.1	6728	0.0	Unknown	0.35805588585017833	NA
QBDW01001872.1	4637	0.00021565667457407807	Unknown	0.23743799870605994	83.0	Zootermopsis nevadensis;
QBDW01001873.1	8698	0.0003449068751437112	Unknown	0.2559209013566337	43.666666666666664	Rhagoletis zephyria; Athalia rosae; Lasius niger;
QBDW01001874.1	4774	0.0	Unknown	0.2528278173439464	NA
QBDW01001875.1	3763	0.0	Unknown	0.2598990167419612	NA
QBDW01001876.1	6350	0.0	Unknown	0.23244094488188977	NA
QBDW01001877.1	4585	0.0	Unknown	0.1757906215921483	NA
QBDW01001878.1	25168	0.0	Unknown	0.3105928162746345	NA
QBDW01001879.1	2280	0.0004385964912280702	Unknown	0.3263157894736842	40.8	Melanaphis sacchari;
QBDW01001880.1	22211	0.0003151591553734636	Unknown	0.32182252037278825	43.51428571428571	Melanaphis sacchari; Aedes albopictus; Aedes albopictus; Onthophagus taurus; Notechis scutatus; Zootermopsis nevadensis; Drosophila rhopaloa;
QBDW01001881.1	34180	5.8513750731421886e-05	Unknown	0.21919251023990638	77.95	Halyomorpha halys; Nilaparvata lugens;
QBDW01001882.1	17920	0.0001674107142857143	Unknown	0.24162946428571427	90.16666666666667	Tribolium castaneum; Rhopalosiphum maidis; Blattella germanica;
QBDW01001883.1	5472	0.0001827485380116959	Unknown	0.20175438596491227	49.5	Bemisia tabaci;
QBDW01001884.1	13280	7.530120481927712e-05	Unknown	0.3216867469879518	43.0	Sipha flava;
QBDW01001885.1	10206	0.0005878894767783657	Unknown	0.2807172251616696	54.43333333333334	Sipha flava; Agrilus planipennis; Acyrthosiphon pisum; Bicyclus anynana; Hedobia sp. INB204; Pomacea canaliculata;
QBDW01001886.1	12214	0.0	Unknown	0.2923694121499918	NA
QBDW01001887.1	9899	0.0	Unknown	0.2910394989392868	NA
QBDW01001888.1	12504	0.0	Unknown	0.2535988483685221	NA
QBDW01001889.1	12505	0.00023990403838464614	Unknown	0.34138344662135145	79.10000000000001	Armadillidium vulgare; Halyomorpha halys; Rhopalosiphum maidis;
QBDW01001890.1	4393	0.0	Unknown	0.20168449806510358	NA
QBDW01001891.1	3352	0.0	Unknown	0.3490453460620525	NA
QBDW01001892.1	12246	0.0	Unknown	0.20333170014698676	NA
QBDW01001893.1	31147	0.00044948149099431725	Unknown	0.29453879988441906	57.83571428571429	Blattella germanica; Zootermopsis nevadensis; Sipha flava; Nephila clavipes; Oryctes borbonicus; Eufriesea mexicana; Acyrthosiphon pisum; Cyprinodon variegatus; Lepisosteus oculatus; Zootermopsis nevadensis; Bemisia tabaci; Rhopalosiphum maidis; Agrilus planipennis; Myzus persicae;
QBDW01001894.1	5401	0.0	Unknown	0.18533604887983707	NA
QBDW01001895.1	4214	0.0	Unknown	0.2994779307071666	NA
QBDW01001896.1	7354	0.0	Unknown	0.3821049768833288	NA
QBDW01001897.1	11037	0.0	Unknown	0.29763522696384886	NA
QBDW01001898.1	7971	0.0006272738677706687	Unknown	0.2588131978421779	45.379999999999995	Cephus cinctus; Bemisia tabaci; Cryptotermes secundus; Zootermopsis nevadensis; Cephus cinctus;
QBDW01001899.1	5682	0.0	Unknown	0.36518831397395285	NA
QBDW01001900.1	3081	0.0	Unknown	0.20999675430055176	NA
QBDW01001901.1	8880	0.00022522522522522523	Unknown	0.2648648648648649	61.199999999999996	Diaphorina citri; Blattella germanica;
QBDW01001902.1	24074	0.0004153858934950569	Unknown	0.30044861676497464	78.19	Cryptotermes secundus; Nilaparvata lugens; Zootermopsis nevadensis; Frankliniella occidentalis; Hyposmocoma kahamanoa; Habropoda laboriosa; Vanessa tameamea; Fasciola hepatica; Athalia rosae; Drosophila guanche;
QBDW01001903.1	6619	0.0	Unknown	0.28690134461399003	NA
QBDW01001904.1	28684	0.0001045879235810905	Unknown	0.30013247803653603	39.233333333333334	Myzus persicae; Leptotrombidium deliense; Lasius niger;
QBDW01001905.1	17389	5.750761975961815e-05	Unknown	0.30185749611823565	40.7	Tribolium castaneum;
QBDW01001906.1	68405	0.0001315693297273591	Unknown	0.2245303705869454	61.11111111111111	Ctenocephalides felis; Cryptotermes secundus; Myzus persicae; Penaeus vannamei; Halyomorpha halys; Leptinotarsa decemlineata; Sipha flava; Bemisia tabaci; Agrilus planipennis;
QBDW01001907.1	16436	6.0842054027743974e-05	Unknown	0.3853127281577026	57.7	Zootermopsis nevadensis;
QBDW01001908.1	27182	0.00011036715473475094	Unknown	0.3003090280332573	53.166666666666664	Bemisia tabaci; Aplysia californica; Pediculus humanus corporis;
QBDW01001909.1	54410	0.00014703179562580409	Unknown	0.2631133982723764	53.7	Drosophila guanche; Blattella germanica; Zootermopsis nevadensis; Athalia rosae; Penaeus vannamei; Bemisia tabaci; Cryptotermes secundus; Melanaphis sacchari;
QBDW01001910.1	5213	0.0	Unknown	0.29215422981009015	NA
QBDW01001911.1	10633	0.0	Unknown	0.2219505313646196	NA
QBDW01001912.1	5064	0.0	Unknown	0.2292654028436019	NA
QBDW01001913.1	14823	0.0	Unknown	0.27916076367806786	NA
QBDW01001914.1	10884	9.187798603454613e-05	Unknown	0.40086365306872473	49.6	Zootermopsis nevadensis;
QBDW01001915.1	31866	3.138140965292161e-05	Unknown	0.2432686876294483	54.3	Aptenodytes forsteri;
QBDW01001916.1	2189	0.0	Unknown	0.24303334856098674	NA
QBDW01001917.1	18830	0.0	Unknown	0.24413170472650025	NA
QBDW01001918.1	20458	0.0	Unknown	0.27074982891778276	NA
QBDW01001919.1	34919	0.0	Unknown	0.26446920014891606	NA
QBDW01001920.1	43435	0.00032232070910556004	Unknown	0.27634396224243124	68.82857142857142	Periplaneta americana; Nilaparvata lugens; Nilaparvata lugens; Nilaparvata lugens; Heliothis virescens; Trichinella sp. T6; Daphnia magna; Drosophila melanogaster; Rhopalosiphum maidis; Cimex lectularius; Frankliniella occidentalis; Zootermopsis nevadensis; Blattella germanica; Camponotus floridanus;
QBDW01001921.1	25813	0.0003486615271374889	Unknown	0.2516561422539031	61.91111111111111	Bombus impatiens; Nasonia vitripennis; Rhopalosiphum maidis; Hyposmocoma kahamanoa; Athalia rosae; Orussus abietinus; Diaphorina citri; Halyomorpha halys; Sipha flava;
QBDW01001922.1	4397	0.00045485558335228563	Unknown	0.31885376392995224	63.5	Nilaparvata lugens; Nilaparvata lugens;
QBDW01001923.1	21972	4.551247041689423e-05	Unknown	0.2335244857090843	46.2	Lasius niger;
QBDW01001924.1	78956	0.00027863620244186635	Unknown	0.2536602664775318	64.41818181818182	Cephus cinctus; Apostichopus japonicus; Bemisia tabaci; Nilaparvata lugens; Hyalella azteca; Aethina tumida; Diaphorina citri; Helicoverpa armigera; Copidosoma floridanum; Orussus abietinus; Melanaphis sacchari; Bemisia tabaci; Fopius arisanus; Bemisia tabaci; Bemisia tabaci; Frankliniella occidentalis; Zootermopsis nevadensis; Penaeus vannamei; Zootermopsis nevadensis; Cryptotermes secundus; Zoo…
QBDW01001925.1	11877	0.0	Unknown	0.26269259914119725	NA
QBDW01001926.1	5623	0.00017784101013693757	Unknown	0.32171438733772006	83.7	Cryptotermes secundus;
QBDW01001927.1	31965	6.256843422493352e-05	Unknown	0.32466760519318005	55.3	Cimex lectularius; Bemisia tabaci;
QBDW01001928.1	10827	0.0	Unknown	0.25371755795695944	NA
QBDW01001929.1	15102	0.0	Unknown	0.3387630777380479	NA
QBDW01001930.1	10901	0.0	Unknown	0.3193285019722961	NA
QBDW01001931.1	37842	2.6425664605464827e-05	Unknown	0.2566460546482744	35.4	Capitella teleta;
QBDW01001932.1	6150	0.0	Unknown	0.2334959349593496	NA
QBDW01001933.1	30342	0.0006261947135983125	Unknown	0.3057807659350076	70.15789473684211	Nilaparvata lugens; Bemisia tabaci; Bemisia tabaci; Sipha flava; Zootermopsis nevadensis; Rhopalosiphum maidis; Gigaspora rosea; Lingula anatina; Tribolium castaneum; Vollenhovia emeryi; Halyomorpha halys; Nilaparvata lugens; Zootermopsis nevadensis; Halyomorpha halys; Hyalella azteca; Bemisia tabaci; Rhopalosiphum maidis; Zootermopsis nevadensis; Anoplophora glabripennis;
QBDW01001934.1	9042	0.0	Unknown	0.22273833222738332	NA
QBDW01001935.1	76376	0.00020948989211270555	Unknown	0.30184874829789465	60.175000000000004	Bemisia tabaci; Sipha flava; Blattella germanica; Diaphorina citri; Bemisia tabaci; Melanaphis sacchari; Melanaphis sacchari; Myzus persicae; Pogonomyrmex barbatus; Bemisia tabaci; Halyomorpha halys; Agrilus planipennis; Frankliniella occidentalis; Aethina tumida; Rhopalosiphum maidis; Sipha flava;
QBDW01001936.1	11230	0.0	Unknown	0.4068566340160285	NA
QBDW01001937.1	7639	0.0	Unknown	0.28838853253043595	NA
QBDW01001938.1	23195	0.00012933821944384566	Unknown	0.28613925414960123	46.86666666666667	Daphnia magna; Acyrthosiphon pisum; Nephila clavipes;
QBDW01001939.1	4135	0.0	Unknown	0.2880290205562273	NA
QBDW01001940.1	7907	0.0	Unknown	0.239155178955356	NA
QBDW01001941.1	4102	0.00024378352023403217	Unknown	0.24890297415894685	47.8	Ceratitis capitata;
QBDW01001942.1	3999	0.0	Unknown	0.301825456364091	NA
QBDW01001943.1	27589	0.0	Unknown	0.2623871832976911	NA
QBDW01001944.1	5486	0.0	Unknown	0.27050674444039374	NA
QBDW01001945.1	7867	0.0	Unknown	0.20134740053387568	NA
QBDW01001946.1	2475	0.00040404040404040404	Unknown	0.31272727272727274	44.2	Zootermopsis nevadensis;
QBDW01001947.1	6137	0.00016294606485253382	Unknown	0.2753788496007821	49.3	Agrilus planipennis;
QBDW01001948.1	10090	9.910802775024777e-05	Unknown	0.26114965312190286	33.7	Hubei reo-like virus 14;
QBDW01001949.1	2268	0.0	Unknown	0.22663139329805995	NA
QBDW01001950.1	9273	0.0	Unknown	0.2410223228728567	NA
QBDW01001951.1	8180	0.0	Unknown	0.3097799511002445	NA
QBDW01001952.1	38052	0.00044675706927362556	Unknown	0.2828235046778093	62.90588235294118	Diaphorina citri; Cryptotermes secundus; Nilaparvata lugens; Cryptotermes secundus; Rhopalosiphum maidis; Rhopalosiphum maidis; Diuraphis noxia; Frankliniella occidentalis; Nilaparvata lugens; Frankliniella occidentalis; Nicrophorus vespilloides; Frankliniella occidentalis; Ceratina calcarata; Zootermopsis nevadensis; Blattella germanica; Aethina tumida; Melanaphis sacchari;
QBDW01001953.1	31995	6.250976715111736e-05	Unknown	0.223441162681669	57.1	Dendroctonus armandi; Cimex lectularius;
QBDW01001954.1	15302	6.535093451836362e-05	Unknown	0.2421252123905372	41.4	Papilio machaon;
QBDW01001955.1	47307	4.227704145263915e-05	Unknown	0.28902699389096753	45.95	Gryllus bimaculatus; Nicrophorus vespilloides;
QBDW01001956.1	45147	2.214986599331074e-05	Unknown	0.24865439564090638	67.6	Nilaparvata lugens;
QBDW01001957.1	3525	0.0	Unknown	0.22184397163120567	NA
QBDW01001958.1	12887	0.0	Unknown	0.2049352060215721	NA
QBDW01001959.1	12247	0.000734873846656324	Unknown	0.3335510737323426	40.86666666666667	Trachymyrmex cornetzi; Acyrthosiphon pisum; Melanaphis sacchari; Cyprinus carpio; Daphnia magna; Chilo suppressalis; Nilaparvata lugens; Spodoptera litura; Spodoptera litura;
QBDW01001960.1	53739	0.00016747613465081226	Unknown	0.3009546139675096	44.98888888888889	Tribolium castaneum; Nephila clavipes; Wolbachia endosymbiont of Culex quinquefasciatus; Aedes aegypti; Neodiprion lecontei; Nicrophorus vespilloides; Nilaparvata lugens; Cryptotermes secundus; Zootermopsis nevadensis;
QBDW01001961.1	14749	0.0003390060343074107	Unknown	0.2596786222794766	38.04	Frankliniella occidentalis; Zootermopsis nevadensis; Dendroctonus ponderosae; Centruroides sculpturatus; Polistes canadensis;
QBDW01001962.1	33245	0.0	Unknown	0.3072040908407279	NA
QBDW01001963.1	22260	0.00013477088948787063	Unknown	0.27380952380952384	42.0	Musca vetustissima; Rhagoletis zephyria; Bemisia tabaci;
QBDW01001964.1	20456	4.888541259288228e-05	Unknown	0.3092980054751662	31.5	Cryptotermes secundus;
QBDW01001965.1	37062	0.0	Unknown	0.27467486913820083	NA
QBDW01001966.1	21347	0.0	Unknown	0.26514264299433177	NA
QBDW01001967.1	53012	9.431826756206142e-05	Unknown	0.22462838602580548	61.62	Melanaphis sacchari; Diaphorina citri; Nilaparvata lugens; Frankliniella occidentalis; Halyomorpha halys;
QBDW01001968.1	10382	0.0	Unknown	0.2969562704681179	NA
QBDW01001969.1	11275	0.0004434589800443459	Unknown	0.2966740576496674	41.38	Aedes albopictus; Melanaphis sacchari; Acyrthosiphon pisum; Myzus persicae; Bactrocera dorsalis;
QBDW01001970.1	13181	0.0002276003338138229	Unknown	0.28692815416129275	52.93333333333334	Cryptotermes secundus; Bemisia tabaci; Cryptotermes secundus;
QBDW01001971.1	50898	0.0	Unknown	0.2355102361585917	NA
QBDW01001972.1	19201	5.208062080099995e-05	Unknown	0.26446539242747774	59.3	Nilaparvata lugens;
QBDW01001973.1	7267	0.0002752167331773772	Unknown	0.31952662721893493	75.69999999999999	Papilio xuthus; Tribolium castaneum;
QBDW01001974.1	11949	0.0	Unknown	0.34279019164783664	NA
QBDW01001975.1	16072	0.0	Unknown	0.2491911398705824	NA
QBDW01001976.1	5229	0.0	Unknown	0.19372729011283227	NA
QBDW01001977.1	36734	0.0	Unknown	0.2910382751674198	NA
QBDW01001978.1	29490	0.0	Unknown	0.2677856900644286	NA
QBDW01001979.1	3604	0.0005549389567147614	Unknown	0.29966703662597116	66.65	Anasa tristis; Scaphydra sp. 1 DRM-2014;
QBDW01001980.1	26456	0.0	Unknown	0.24489718778348957	NA
QBDW01001981.1	6364	0.00015713387806411063	Unknown	0.3004399748585795	45.3	Nilaparvata lugens;
QBDW01001982.1	42351	2.361219333663904e-05	Unknown	0.21777525914382187	77.2	Diaphorina citri;
QBDW01001983.1	45891	4.358153014752348e-05	Unknown	0.28975180318580984	51.3	Oryctes borbonicus; Acyrthosiphon pisum;
QBDW01001984.1	8976	0.00011140819964349375	Unknown	0.26336898395721925	61.0	Diaphorina citri;
QBDW01001985.1	2668	0.0	Unknown	0.21326836581709147	NA
QBDW01001986.1	14634	0.0	Unknown	0.32595325953259535	NA
QBDW01001987.1	2761	0.0	Unknown	0.2944585295182905	NA
QBDW01001988.1	11111	9.000090000900009e-05	Unknown	0.23022230222302223	41.4	Cimex lectularius;
QBDW01001989.1	3222	0.0	Unknown	0.1952203600248293	NA
QBDW01001990.1	4793	0.0	Unknown	0.28645941998748176	NA
QBDW01001991.1	5865	0.00017050298380221653	Unknown	0.34560954816709294	61.9	Diaphorina citri;
QBDW01001992.1	5245	0.0	Unknown	0.3620591039084843	NA
QBDW01001993.1	13763	0.0	Unknown	0.2661483688149386	NA
QBDW01001994.1	2482	0.0	Unknown	0.2639000805801773	NA
QBDW01001995.1	4295	0.0	Unknown	0.17578579743888242	NA
QBDW01001996.1	7919	0.0	Unknown	0.2427074125520899	NA
QBDW01001997.1	3080	0.0	Unknown	0.19155844155844157	NA
QBDW01001998.1	4901	0.0	Unknown	0.2536217098551316	NA
QBDW01001999.1	11079	0.00018052170773535519	Unknown	0.3528296777687517	31.4	Occidentia massiliensis; Rickettsia endosymbiont of Culicoides newsteadi;
[truncated: 26,883 more rows]
[truncated: 5 more columns]
