# Supplementary material for: SprayNPray: user-friendly taxonomic profiling of genome and metagenome contigs
Source: BMC Genomics. 2022 Mar 12;23:202. doi: 10.1186/s12864-022-08382-2 (PMC8917688; doi:10.1186/s12864-022-08382-2)
Supplement: Supplementary file 40 — Additional file 40: Supplemental File 38. FASTA file generated by SprayNPray, representing a subset of contigs from an assembly of the mealybug Maconellicoccus hirsutus that match the symbiont Ca. Tremblaya princeps. [file 12864_2022_8382_MOESM40_ESM.gz › Supplemental_File17-M.hirsutus_SymbiontTremblaya.fa]

>QBDW01000001.1
CTGCGGACAGATCGATATCAACAGCGCAGCATACTAGGCATGGGCTTACGCACACCCTGCAGACAGATGTGTGCAGCCGTCCCTGTGACTCGCTGCTAGGCACGCGCTGCACCCGATGGCAGCCTGACTCAAGCCTTAGGTGGCGATATACGCCAAGTCCGGAGATTCTCACCATGGCTGCCTTGCGCTCCCCGTCTACCCTGTCCACAACTTCCACCCTCCATCCACGCCTTGTGGCGTACCTCGTGTACACCAGGAGCAAGCCTCAAGCCTGCCTCCTCCTGGCATTCCGTGGCACTGCGCATAGGAGGAACCTTCGCCGAACAGTGCGCGCGTGGCGCATGGGCCACGGCATTTGCGATGTTGAGCCTGCATGGACGGGCCCCTTAACTGGGCCCGTCCTTGCACCGCAGCGGTAGCTATAGCGCCATGCTACGAGAGCTCCGAAGATACCAAGCAGAGCAAGGAGCGGGAGTGCTAAGTGTCCAAGCCATGCAGTGCCGTATCGCTGTGCATGAGCAAGGAAGAGCCATAGCAGCCCCTGATGGTGATGAAGCTCAGGCGGGAATGTAAGCATGGTGGTGGTGTTCCGATAGAGCAGAGCTAAGAGGAAAGTGGCTCGTGGGTAGAGTTAGCGCTGGATGCAGAAAGGGGTATGCATGAGAAACCTGAGGGTATGAGGATCAGGGGGTTAAAGAGTCTCGCATAGGGGATAGTCATGGGAGAATGGAACATTCTCATTAGCGGAAGCGAAAGACGCTGCAAGGAGGAGAGCCATGACGGCAGTGCAAGGGGTAGTGACGGCAATCGTAACGCCGATGATGGAGGATGGCGCCATAGATATAGATACGTTCCGAGAGCTAGTGAATTGGCAGGTAGCATGCGGAGTAAGAGGTATAGTAATAGCGGGTACAACGGGAGAGGTGTCAACCCTAGGGCACGAAGAGCACATAGCGCTGGTGGAAGAGGCGGTGCGAATAACGAAGGGTAGGTTGAGCATAATAGCGGGAGCGGGTAGTAATTCCACGCAAGAGGCCATAGAGCTAACGAGGCATGCAAAGGCAGTAGGAGCTGACGCAAGCCTGCAGGTAGTGCCGTACTATAACAAGCCGACGCAGGATGGTCTGTACCAACACTTCAGAATGATAGCCGAGGAGGTAGACCTGGACATGGTGCTGTATAACGTGCCTTTGAGGGTGGGGACCAAGCTCAATCCCGATACTACGGCAAGGCTCTCAAGAGTGCCAGGCATAGTGGGAGTAAAGGACACTGAGGCCAGCATGCTTAGCATGTACCGACTGCTCCGGTGGCATGGTTTCAGGGAGGGGTTCGTGGTTTATAGCGGGGACGATATTACATCGCATGGAGCGGTGCTAATGGGAGCGCATGGAGTTGTGTCTGTGGAGTCTAACCTAACGCCGACGCAGACATGGCGTCGGCATGCGAACGTCGAGGGTGCCTTGGGTAGTGAGGACGAGTGTGCTAGGGACAAAATGCTCAGCTGCATGTTCAAACTAGCCAACCCCATGCCAATCAAGCACGCTCTGCACAAGGCGGGGCAGTTAAGGGGTGGCATCAGGTCGCCGCTTACATGGCTGCCATGCACCCTAGGCGCAGAGCTGTGCTCTGCGGCTAGGGGCTATGCTTCTGGCGTCGGGGATGGCATTTAATCCCCGTGCCTGCTATTCTAGCGCCTGGATGTTTGAGGCCTGCTTGCCTTTGGGTCCCTGTATTACGTCGAACGACACCTTCTGTCCCTCCTTTAGAGTCTTGAAGCCCTGCACGTTAATGGCGGAGAAGTGAGCGAAGAGGTCTTCACCGCCCTCGTCAGGAGTAATGAACCCGAAGCCCTTAGCGTCGTTAAACCACTTGACGGTGCCTGTGGCCATAGCGTGAATAAAACGCTGTAGAATATAAGCCATAAGAAGTGCCTATCTCTCCTTCTTCTCGTTATACCAGGTGTGCTTGCGTATCTTGGGATCAAACCGCAACACCATCAGCCTACCCTGTCGTGACCTCCGCCTCCTCATGGAGTAGAAGTGACCGGTGCCTGCACTTGATACTAGCCTTCTGATGACGCTGCTAGGCCTTGACATGGACTAGCGCCATGCCGGTATGGAGGAGCGTCCTTACGCCGGCGCAGGAGAGCCTGGCCCTAATCCACCTGCGCTTCGGCGCGCACCAGATATTCCTGGCGTGAGCGTTGACCATGAAGCGCCTGCGGGTCTTGTTCTGTGCGTGCGAGACCGTGTTTCCTAGCATGTGTGCCTTTCTTGTAATGGCGCAGTGTAGTGTCATAGAAGTGCGCTCGGCGTTGCATGCCTGGTGGCGAGTCTGGGACTAGAACCCAGGGCCAGCGTACCCCGCCGCTCTGCCGCTGAGCTAACTAGCCGTGCGCTGCGCCTATGGCGCAGCGCACGCGCTGCCCCTCCGCATGCCGCTGCAGTCAATCCAGGTCCGCGCACGCAGCGCGGCGTGCGCGCCGTGCGCGCGCCTTGCTGCTCTACCATGTTCGTACCCATGCTCCGTGCACACAGCGCCACCGTTGTCTACCCAGCGCATGGTGCATCCCGGCAGTCGTGAGTATGGCCTGCCATTTAGCACAAGCCCACGGTGCGGCTCCGGGCTTACAAGGCACCGTGCAACTATGGCGCGCACAAGGTGCCCACCTTGGACGTACGGTGGGTTCATGGCAGCAACGCTTGCCATGCCGGGATGGCTGCCCACCAGCGCCAGCTGCCATGCACCGAGCGCATGCGGCGCGCCGCATGCGCTTAGGCCTCGCGCAGTCCTTAGCGCGCAGCTGCAGGCATCCGTACACTGCGGCACAGCGCGCAGGCTGCCCCACAGGGAGATGGTCACTGGCAGTGCGCCGCTGCCTGTGCCTACCTCCAGCGCGCTGCCTGTGCGCCGGCAGCGCGCTGCAACACTGTACGCCGCTGATGCCAGAAGCACTGCGTCGCCCCGTGGTACAACGACGCCCCTGGGTGACATGGCCTACGGGACAGCGCCGCCTGTGGTCAGGCGGCGCTTGCGCTGCACAGCCGCGCTATTATTATGTCCAGGTCTCCGTCCATGATGGCTGACACCCGATGGAATGATGCGCCTATACGGTGGTCCACAATCCTGGACCTATGGAAGTTGTATGTGCGTATCCTCTCTGCCCTAGTGCCACGTCCCATTAGCATACGCCGAGTCTCTGCCACGGTGGTGGCATGCCTGCTAGACTCCTCAGCGTTTACCCTATTGCGGAGGACCTTCAGGGCTGACTCCTTGTTTCTGTGCTGCGATCTGTCGCTCTGGCACTGCACTACAATCCCAGTCGGAAGATGCGTTGCACGTACTGCAGAGTCCGTCTTGTTCACATGCTGCCCTCCAGCGCCTGAGGCGCGGAAGGTGTCTATGCGAACTGCGGACAGATCGATATCAACAGCG
>QBDW01025826.1
GGTGCGAAAGCAGGTTCGGTCAGGACCCAGGTGCGACGGAAGCACAGGAGCGTCATGCTACAGGAGGTTGTGGACAACCTCCTTACCGATGCATCCGGCCTTTACATCGACGCCACCTATGGCACCGGTGGACATAGCGCTGCGCTGCTTAGCCGCCTAGCACCTAGGGGCAGGGTTGTAGCGCTGGACTGCGATACGAGCGTCAGGTTCGAACACCCGCGAGATCCAAGGGCAGCAGCCGGTTCGCTGCTGGCGTGGCTTCACGGCAGAGCATGAGCCTTCCAAGCTTCCGATAAGGGTTCTACTCCCTTCGCCCGCTCAGTTGTAATAGCACTCAGCAGTGCGGACAGGGATATAGTTTAGCGGCAAAACACCGGTCTCCAAAATCGGTAACCGAGGGTTCGAGTCCTTCTATCCCTGCACCATAGGTATAGCACCGATAGCAATGGTGCGACAATGCAGCACGGATGGCCAAAGGCGCGCATAATGCCAGGAGGATATTATGCCGGGTAAGGCTGACAATCCCAGCAGGCAAGGCAAGCCCAGCGCCTCCCATAGGATCAATCCTAGGACAGAGGTGCATAAACATCCCGCAATTCTGCAAGGCGTTCAATGCAGCCACCGCAGGCTTAGCCCAAGGGGCGCCAACGCCGGCGAATGTCGTAGTGTACGACGACAGGACGTTCGACATCAGCGTAGGCACCACACCAACCGCACACCTCGTAATGGAAGCGATGAGGAAGGCAGGGCGAGGGTTCATTACCCCCTCAGAGGCAGCTGACATTGCCCGTACAAAGCTTCCCTACCTGAACACCTGCAGCCTCGATAGTGCAGTAAAGACCATCAGCGGCACGGTTAGGTCCATGCACGCTTCAGTAATGGAGGATGGGCGCTTAGCATGATACGCCGGGCACAACTAGGGAGCGCATCATGAGGCTGTGTAGCAAGAAGCAAGCAGTAGTATCTAAGGCACGGGAGCTTATACTAGGCAGCGCAGCGCTAGTGCTGGCAACATATGCCTGCACGAGCGCTAGCGCTATGGCAATCCTACGCCAGCACTGCGGGAGCAGTGGCGTAACGCTACACATTGTGCGCAACAAGCTCTTCATGGCAGCCATCGCGGGTACGGCTAGCCATCCGGTGCTAGCACGCCTCCCGCACCCCCTGCGTGGCCAGTTGCTATACGCCTTCGGACCAAGCATAGAACGCGTGGCCTGTACGCTAGCGGCAGCAAGAGCGAGCAGCATATCCCCACTGTATGGAATGGAGTTACCTGGCAGGATAGTGTCGCAGGGTGAAATTGCTGCCATAATGAACCTGCCCCCAATAGATCAGCTATGGGTAAGAGTAACGCACCTGGTAGCCTACCCGCTCACTCAGCTAACACACACGCTACGTGCCATCATGAACAGCCGAGGGGCACGATGATATCGAAGGATGACATTGCTGCACGCATAGAGAGCATGACCGCACTTGAGCTTAGCGACCTAGTCGGGCTACTGGAGCGACGGTTCAACATCGCACGCCAATCCAACCCCACCTGTACACCTGGCGCTCCACAGTCATCCACCGAGCCTGAGAGGAGTGACCTCAAGGTCTTCCTTACCCACGCAGGACCCAATAAGATCGCCCTGATAAGGGCGATACGTGATGTTACCAAGCTCGGTCTCAAGGAGTCTAAGGGCCTTGCAGACAGCGCGCCGTCCATTCTAGCAGAAGGCCTGACGCGCGATGCCGCAGAGGACGTCCGGTGCAAGATCGAGGCTGCTGGCGCCAGGGCTGAGGTAAGGTGACGCCAACGGTAAGGCTACGGAGCCCAATGCCATGCATCCCCCCTGCACGTGCGCCTGACCTCATAGGAGCGCAGAGGGCATCGTTCCATAGGCTTACGCAGCACCGCATCCATCCGGAAGCCCGCTATCCTCGCGGGCTTCAGCGAGAGCTCGGCGCACTGTTTCCCATGATGTCCCACGACGGTGCAGCCCTAGTGGAGCTCTTAAAGTACACCATCGGTAGGCCATGCAATGGCGCCACGGAGTGCTTGCTCCGTGGCATCACCTACTCAGCACCCGTCTCTATAACCCTAAGGGTAACCTCCCGCACCCCATCCACTGACGGAACATGGCATGTCAGGCACGCTAGGACGCACCTGGTATACATTGGAAACATGCCCATGATGTCCAGTCGTGGAAGCTTCATCGTTCATGGTACCGAGAGGGCTCTAATAATGGACCAAAGGAAGTCTGCTGGGTTGTTCTTAACCTCGAATATCGACCACCATTCGCATACGTGTGGGGTAAGGGTAACCCCACATAGAGGTACATGGCTAGAGCTATCGCTGCATGACTGCGCAGTGCTTTTACGTATAAACTGCACCAATAATATGCCAGTAACCCTACTCCTAAAGGGCTTAGGTGCACGGAATTATGCACTTCCGTCAATGTTCACACCAATTGTAGTCATAGCGCCATGCATTGATGGCATTATTGCCACGGTTGACATGTCGGATGCAGTGGGCGAGGTGCTGCACTTTAGCCTTAGGCGAGGTCTCACCACCATGGCACACCGGCTGGGAAGATGGCCTGGTAGCCCATCCCAGCGGACCCTAAGCATCGATGAGGCCGAGGTGGTCAACCAGTTCTCACTGTCCAGCGATGCATGCATCGCGGGACGCACTGTAACCAAGGGCGCACTACTCTCCCATAGGCTTCTAGCAAGGGCAAGGGTTGGCGTGCGTGCATACATCGACGCGGTCAACAGATGCCACCATGGCGCATACATGCACCACATGTACCGAACTCTGCGCATGGACCGTACGGTAGACCCGCACGATGCAAGGGCGTGCATAGCGGGAAACATGGGCACCACGCGCCACGTTCACCCAACGGCCGCCCATCGCACGTTCCAAGGGCTAATGGAGGACTCCCGAACGTACTGCCTATCGGCGCGGGGGCGGAGCCAGATCAACGCAAGGACGGGAAGGCATCCGCGCGACGGCGGAGATACGCTGGACTACCGCGACATAGCGCATGCGGTAAAGCTGCTCGTCAACACAGCACGGCGCAGTGACAGCCCGGATGACGTGGACGACATGAGGAACCGCAGGACTAGGGATGTATGCTCGGCACTGCGCGACGCGCTAAGGCCTGCGCTCCTAAGCATGGAGCGCAGGATTAGGTGCCATGCGGCACTGCATATGCCAGATGACCTGACGCACATCCTCTGTACGCACGCCATTACGCACCGCGCATTCGATGCGCTCACATGCACAAACCTCTCGCAGCCACTTGACCAGACCAACCCACTGGCAGAGGTTACTCACAAGCGACGCGTATCCATAGTTGCTGGTAGCGCCACGGGGGCCAGGCATGCGCCAATAGGCGCAAGAGACGTCCATGCCACCCACTACGGCAGGCTATGCCCGGTAGAGACGCCAGAGGGGCAGAACATCGGCCTCATAGCATCGCTCGCAGCGCACGCTAGGATAGATGCCCATGGCACGATGCATGCTCCATACATAGCCGCAGGCACCGCTGCCACCAGGTGCAGGGAGCGTTATATATCGCCACAGGAAGAGGAGGGCGCCATGTCGGCGCCCTCAGCAATAGAGCCGCACACGAGGCGCAGGTCAATCATGGCACGCCTTGGGCGCAAGGTCATCATGGCGCACCCGTCAGCGATTAGTTTCGTCGACGCAGCGCACGATATGCCTGTATCTTCCGCAACGGCGACCATCCCATTCCTGGAGCACAACGATGCCTGCAGGGCGCTTATGGGCTCGAACATGGAACGTCAGGCAGTTCCATGCGTCATTCCCAGGAGGCCGCGCGTGCATACTGGAATGGAGCTCGCAGTTGCACTGCACGCCGGGGTTGCAATACGTGCCAGGCATGCGGGGAGGGTGGCGTACGTAGACCCGCTGCACATAGCGATAGTGCCACGTGGCGACACGCCAGGTAGCACGCATACATACCGCCTAGCAAGGAATGCACGTACAAACCAGGGGACGGTGGCTGACCATAGGCCAAAGGTAACACCTGGAGCGTACGTAGAGGCAGGCGATGTTATAGCCGACGGTGCAGCATGCGACGCAGGCGAGCTAGCGCTAGGGCAGGACGTACTAGTGGCCTTCATGCCATGGGAAGGGTACAACTACGAGGACTCAGTTGCCGTATCGGAGGCGCTGCAGCGCTCCGGCGCATACTTCTCAGTCCACATAGACGAGGTATCGGTGGCGCTTTGCGGCGATGAAACGTGTAGCACGACCCAATCCAGATGCATCCCAGGCATAACGCAGGCGCAGCGTTACAGGCTGGACGAAAGAGGCGTGGTGAAGGTGGGGGCTAGGGTATACCCAGGTGATATTATCGTTGGAAGGATTTCACCACGTACTGCCCCCATGGCTGCATATGAAGAGAGACTACTGCGTGCAGTGTTAGGTCCGTGCGCGCCGGCCCACCGTGACGTAAGCGTTCGAGCCACGCCATGCCAGGCGGGCACCGTTGTTTCCACCAGGGTTGCGCCTAGCGCGGAGCCTCTGGCGCCATCGGAGCTACCTGGACAGAGCGCCGGCGAGCAGTGCATGCTACGATTGCTGCAGCGCCAAGCGCGCGCTGCAGGCAGCAATGCTGCTACTTTAGACATTTACCGGTTGCTACAGCACGGCGCCTGCGATACGTACGCAGCCCAGCATCACCACCAGCCGTCCAACATCGACCAGCATCATGCGTGCACATACACTAGCACTGCGCGAACGCTCAAGGTAGCTATCGCATACCGTCTGAACCTGCAGTCTGGAGATAAGGTCTCTGGAAGGCACGGCAACAAGGGCGTGGTATCGAAGGTTGTAACAGCTGAAGACATGCCTTACATGAAGGACGGACGTATCATAGACGTTATACTTAACCCACTAGGTGTGCCTTCCAGGATGAACGTAGGGCAGTTACTAGAGACACACCTAGGTTTAATATCTATGGCGCTGGAGGTCAGAGCACGCACCGTAGCGTTCTCGTCGCAACGGTGCGTGGACGCAGCGATGCACGATGTACTATACCACTGCAGGATGTTTCACACCGGACATCTGATCTACACAGAAGCTTCGATGTCTTTCCGTACAGTTAGCCCTGCATTTAACGGACCGTGTGAGGCGACGATACGCCGCATGGCGAAGGTATCTGTATCCCAGGGTGCAAGGTTTCAGCACGGCCTGCATAGAAGACATCAGGCAATACTGTACGATGGCAGGACGGGTATGCCTTTCGATCGGCCGGTCACGGTGGGTTATATGTACTACCTGAAGCTGAACCACCTGGTACGGCACAAGGTGCACAGCAGGTCAACAGGACCATACTCTGCGGTAACCGAGCAGCCACTGGGGGGAAAGGCACGAATGGGTGGGCAGCGGGTTGGAGAGATGGAGGTATGGGCACTAGAGGCGCACGGCGCGGCGATTACACTGCATGAGATGCTGACTGTAAAGTCAGACGACGTTGGTGGGAGGCGTAGGGTTAGCGAGCACACAGCGCGCGCAGTGCGCCCGCTGTGCTACGGGACACCAGAGTCAATAAGCCTCCTAGTGAGTGAACTTAGGGCCCTGTGCATCGACGTTGCCACTGAGCCAAGGCAGGCATGAACACAGCCGAGAGGTATGTAATACAATCACTGGGCGGCATTTCATGCGACGCCTTCGACAGCGTGAAGGTATGCATGGCATCGCCGCTTCAGATCAGGTCATGGTCGCATGGCGAGGTCACAACGCCGGCAACAATCAACCCCAGGAGCCTGGCGCCAGAGGCGCACGGCTTGTTCTGCGCAGAGATATTCGGGGCAGCAAGCGACTACGAATGCATGTGCGGAAAATACGCTGGTGCACAACATAGTGGCGTCATATGCGATAGCTGCGGGGTGGAGATCTCTCCCTCTAGCGCCTGGAGGCTACGGATGGGTCACATCGAGCTGGCTTCCCCCGTCATGCACACGTGGTTCTCAAGGCCATCATCACCCCACGTTGGCACCATCCTTGGCATCCAGCACAGGGACATAGTACGCGTTGTCCGACGCGAGGCGTGCCTTGTACACCCCCCCGTCGCAACGCTGTGCAGAAACATAACCCTGGCATCACCGGAGGACGTCACCGCCCTAGCCAAGGATATGCCAGCGTCACGTACATACACCGGCGTAGGCGGGCTAAGGAGGCTCCTGGCGTCGATAAGCATGGAGCGCGAGGAGCACGACACTGAGGCTCGGCTCGCATCGAAGCGCATAACTGGCACAATGCGCAGCCTGCTGCTGAGCAAGCTGCGCATGCTCTCCTCGCTCCAGGAGTTCGGAGCTAGGCCGGAGTGGATGGTCCTAACTGCCATCCCCGTACTTCCAGCAGGCCTAAGGCCCATGGTCAGACGTGGCGGCAAGGACTCAGCGCCCTCTGACCTGAACGACCTATACCGTGGCGTAATTAGCAGCAACAACCGTCTCAGTAGGCTCATTGGCCTACGCGCACCCAAAAACGTTGTAGCCTCTGAGCATTCCCTACTGCAGGTCTCTGTGGATGAGCTTCTAGACTGCGCAACGCATGCGCGTGTCTCGCATGCGCGTAGTAACCCCAGGTCTCTATCAGAGTCGCTAAGAGGCAAGACAGGCAGGTTACGTCAGTACATGCTTGGTAAGAGGGTTGACTACTCTGGCAGGTCAGTCATAGTGGTAGGACCTGAACTAGGAATGAACCAGTGTGGTCTCCCAGTCTGCATGGCGCTAGAGCTCTACAGGCAGTTCTTAACGGAGGTGCTAATCCTAGGAGGCATGTCTATCCACGAAGCTCTAGCAGAGACAGCGTATCCATCTGATGCTGCAGTCAAAACCCTTAGGGATCTTCTAAGACACCATCCTGTTTTACTCAACAGGGCACCTACACTGCACAAGCTGAGCGTTCAGGCCTTCTACCCCACGCTGGTAGAAGGCCTGGCTCTGGAGCTTCACCCACTGGTCTGCTCTTCTTTCAATGCGGATTTCGACGGAGATCAGATGGCAGTGCATGTGCCTCTGTCGGTGGAGGCGCAGACTGAGGCACGGGCGCTAATGCTCCCGTGCTGCAACCTGCTGCTGCCAGCCAGCGGCTATCCATCAACAGCGCCCTCGCAGGACATGGTGCTGGGGATCTACTACCTCACGTGCGGCCATGACCCTACTGGGATAGCCGGACATGCCTCGCAGCACCTGGAGGCCGGATGGGCAAACGCCCACTCTCGCGCAATGGTTGTCGTAGGAGAGTCGCTAAGGCACAGGGGCTCGTTTAGGGGGTTCTCCGTACTGCACCACACGACAACAGGCAGGGCAGCACTAGCGCCCTCGCTGCCTATAGGTACGCCGTTCCATATGATGAACCAAGCCCTGGGTAGGAGAGAGCTAACTGCACTCATGCACACGTCGGCGCGCAGATGCGCTCCGGCGTGCCTGAAGGGGATGGCGGAGGCGCTAATGCGCGCGGGGTTCAAGGCCGCCACGCACGCCGGAGTTTCGCTGTGCACGGACGACATGCGCATACCTGGAGGCAAGGATGGCATAATCGGCATGGCGTGGATGAAGATCAGGCAATACGGCCGTGCGAACAAGGCGGGTGCGCTGCCCAAGGCTAGGCTTGAGCATGCAACGACAGGGCTGTGGCAGGATACATCGGAGCGCATCAGCCGGCTCCTGGCGGCAGAGCTGGCATCGGCAGGCGGAGCATCCAGGGCAGCCACGAACGCCGTGCACCTCATGTCAGCCTCAGGCTCCAGGGGGTCTGCAGATCAGGTAAAGCAGCTTTCCGGCATGAGGGGTCTGATGGTCAGGCCGGATGGCACCATACTGGGCACGCCTGTGACGTCAAGCTTCAGGGAGGGCCTCAATGCTGTGGAGTACTTCATGTCCGCGCACGGTGCTCGTAAGGGGCTTGCCGACACGGCGCTCAGGACGGCAGACTCAGGGTACCTGACTCGCAGGCTAGTCGACGCTGCGCATGACGTAGTAATCACCACGCTTGACTGCGGTGCATGCCGAGGCGTAACCATAGGCCGGCCGCAGCTGAACCGCGCATCCATGGAGCGGGCGCTAGCATGGTGTCTAGGCAGATACACTGCATCCGATGTGCCAGCAAGGGATGGGGGCGTGCTATACCAGCGCAACACACCGATAACGCGCGATGTGCTAGAGGACGCGCTGCTGCTGTCAGGGGCGGGCCTTGACATCAGGTCGCCGCTGTACTGCGAGGCAGCCCATGGCGTGTGCGCCATGTGTTATGGGCATGACCTGAGTACGCTCTCGCGTGTGAACATGGGCGCTGCTGTTGGTGTCATCGCAGCGCAATCCATAGGCGAGCCTGGCACTCAGCTGACCATGCGTACGTTCCACATTGGCGGCATAGCGTCATCGACAGCGCGGGCCGTCATGGCACGTAGCCCAGGAATCGTAGGCTACCGCCCAGGCGCTCACTGCCTCACGCCCCATGGAGTCAGGCTAGCTGCGGCATGCAAAGGCAGGGTGCATGTACACGACGAGCGCGGATGGATCCGGGAGTCCCACGACATACCCCAGGGCTCAATACTCCACCGCGCCCAGGGTGAGCGCGTGGAGCGCGGAGACGTCCTTGTCTCATGGGACGCAGTAACAACGCCCGTCGTAGCCCAAGACGACGCCCTGGCTGCCATGTGTGCTGAGGGCATCCGACTCACGCTACGCGACGGCAGGGCATGCACTGTGCGGCTGCACCCAAGGGCAGCCGTAGCCATCTGCGCACCGCAGTATGTCAGGCGAGGGCAGGTGATAGCAACCGCTCCGGCTTACATGGAGGGGAACTCCGACATAACTAGCGGGCTTGCTAGCATGGCAGAACTGTTCGAGGCCAGGGCTAAGCGCGAGTGCAACCAGACGTACGGGTTGCACGACATACTGCGTAGTGATGGGCCTGCCATGCTCCTACATAGTCTGCAGGACGAGGTGCAGTCGATACTAGAGCCGCAGGGGGCTAGGGTTAACAACAAGCACCTGGAGGTCATAGCACGGCAGATGCTTAGGTGCGTAAGGGTGGTGCATCCAGGAGACTCAGCATTCCACGAGGGCGAGCACGTCGCGAGAACGGCGGCTGTGCGCGATAACGCAGCGCTAAGGCTACAGAACAAGCGCACGGCAGCCTATGAGCACGTGCTGCTAGGTATAACAAAGTCGGCACTAAACACGGAGTCCTTCATATCGGCGGCATCGTTCCAGGAGACCACAAGGGTAATAGCAACCGCGGCTGCGCACGGCAGGCGCGACTTCCTGCGTGGAATCAAGGAGAACGTTATAGTGGGCCGCATTATACCATCGGGGACTGGGTTCGTATACTACACGCACAGGAGGTTCCATGCCCACGCTTAGCCAGCTGGTAAGGCAGGGGAGGAGGAGGTTAGGCGCAAGGAGCAATAGCCCTGCGCTCAGGGGGTGCCCACAGCTACGAGGGGTGTGCACGAAAGTGTACACTACTACCCCCAAGAAGCCCAACTCAGCGCTCCGGAAGGTGGCAAAGGTAAGGCTGACCAACCGTCAGGAGGTCATCTCCTACATAGGCGGCGAGGGCCACAATCTGCAGGAGCACTCCATGGTACTGGTGCGAGGCGGTAGGGTAAAGGACCTGCCTGGCGTGAGGTACCACATAGTCAGAGGTGCACTTGACGCAGGGGGCGTAAGGGAGCGCCGGAGGTCGCGCTCCAAGTACGGCGCCAAGAGACCGCACGCCGCCGTATAGGCATGGGCAGGAAGGGCGGTGCAGTAAGGAGGCGCTTATGCCATGACCCCCTATACGGTGCGCAAGAGGTGGGTAGGCTAGTAAACCTGGTAATGGCGGACGGGAAGAAGACTGTCGCGGCTAGGATAGTATACACTGCGCTTGCCATGCTGAGCCAGGACAGAAGCAAGTCGTATGACCTGCTCCTGCAGGCGCTGCAGAACATAAAGCCGTCCGCAGAGATAAGGACGCGGCGCATGGGTGGTGCAAGCTACCGCGTTCCGTCGGAGATCTGCGCCGCGCGCAGGATGTCCTTGGCGCTTCGGTGGCTAAAGGCTGCAGCGATGCGGAGGCGGGAGAGGTACGCTCACGTCAGGCTTTACCACGAGATACTCGACGCTATTGGCAGGAGGGGCGGTGCAGTAAGGCAAAGGGACGAGGTACATAGGCTAGCCCACGCTAACAGGGCATTTTCGCACCAAGGACGCTGAGCGCATGGCCAAAGGGACACCACTGGCGCACTGCAGGAACATCGGCATAAGTGCGCACATCGACGCAGGCAAGACAACAACAACCGAGAGGATACTATACTACACGGGCGTGAACCACAGGATGGGAGAGGTTCACGACGGAACTGCCACCATGGACTGGATGGAACAGGAGCAGGAGCGTGGCATAACCATAACCTCAGCAGCCACGACAACCTACTGGAGCGGCATGGAAGGAGGAAGGTGCCAACACCGCATAAATATAATCGACACCCCGGGACACGTTGACTTCACGGCCGAGGTGGAGAGGTCAATGAGGGTGCTGGACGGTGCCTGCATGCTGTACTGCGGTGTTGGGGGAGTCCAGCCACAGTCGGAGACAGTATGGAGGCAGGCAAGGAGGTATGGAGTGCCGATGGTGTGCTTTGTGAACAAGATGGACAGGCAGGGCGCAGACTTCGATATAGTCTGCGCGCAGATGAGGGACAGGCTGGGCGCCAACCCAGTAGCGATAGCGCCGCCGCTCTATAGCGGCGGCGCATTCACTGGCGTGGTTGACCTGCTAAGGATGAGGTGCATCGAGTGGAGCGACGCCTCTAGGGGGACCGTGTTCCGATGCAGCGCCGTGCCCCAGTCGTGCATGGAGCGCGTGCTGCACATGAGGCGAGCAATGCTGGAGGCAATAGTGGAGCACGACGAGCGCCTCATGGATAGGTACCTGGATGATGGTGGAAGCCCCATCTCCGTTGATGATCTGGTCGCCTCCCTTAGGCGAAGCACCGTTGGCTGCAAGGCGCAGCCCGTCCTTTGCGGCAGCGCCTTCAAGAACAAGGGCGTTCAGTGCCTGCTGGATGCGGTGATTGACTTCCTGCCCTCGCCGCTAGACTGCCAGCCGGTGGCTGCAGAGACCACCTCAGGCATCCCCGTTGATATCAGGCCCACGGACAGCAGGTTCGTGGCGCTGGCCTTCAAGATCATGTCGGACCCCTACGTCGGCCAGCTAGTGTTCCTGAGGGTGTATGCCGGCAGCATAAGCGCGGGGTGCACGGTCGTTAACGCCACGAAGGGCAAGCGGGACAAGATAGCGCGCATACTGCAGATGCACGCGAACCACAGGGAGGACATAGGGAGCATCTCGTCGGGGGATATAGCGGCTGTTGTTGGGCTTAGGGACATATCCACCGGGGACACACTATGCAGCCAGGGCGCAGACGTTGTGCTGGAGCGCATATCCTTCCCGAGCCCGGTCATCTCCCAGTCAGTAACGCCGGCCACGAAGGATGACCACGACAAGCTAGGCGAGGTGCTGGGCAGGCTTGCGCAGGAAGATCCATCATTCCGCGTGCACGCCGACCAGGACACAGGCCAGACGGTAATATGCGGCATGGGGGAGCTGCACCTGGACATCATGGTGGAGCGCATCCGCCGAGAGTTCGGGGTCGCAGTTACCACAGGCAGGCCACAGGTTGCGTACAGGGAGACCATTAGGTCATCAAGCTCGAGGGTAGAGGGCAGGTACATCAAGCAGTCCGGAGGGCGCGGGCAGTATGGCCACGTGGTCATAGTGGCGCACCCAAACCCAGGCGGCGGGTACGAGTTTTTCGACAGGATAAAGGGGGGGGTTATACCGAGGGAGTACATACAGTCCGTGAACAGGGGCGTCCAGGATACGCTAAAGGCTGGCGTAGCTGCAGGGTTCCCGGTGACGGACGTTAGGATAGAGCTTGTGTTCGGGTCGTACCACGATGTGGACTCAAGTGAGCACGCCTTCAGGGCGGCAGGCGCCGTCGCTTGCAGGAGGGCAATCCAGGACGCCAATCCAGTGATACTAGAGCCCATAATGTCCGTTGATATCGAGACACCGCCAGAATACCTGGGCTCAATAGTAGGCGACATAATGTCAAGGAGGGGCCTGGTTAGATCAACCACCCACCTAGGCTATGGCACCAAGGTGGTGCGAGCGGAGATTCCGCTCGCCACCATGTTCGGATACTCGACGTGCCTTAGGTCCATGACGCAGGGGCGTGCGACGTACTCCATGGAGTTCCGACGGTACGGAGAGGTCAGGCGCGAGGTTTTCGACAGGGACAGCTGTGCGTGCAAGTAACCCCCACCCCTTACGCCAATGGCCAAGGCTAAGTTCGAAAGGAAGAAGGTCCATATCAACGTGGGCACCATAGGTCACGTCGACCACGGCAAGACCACGCTTACGGCCGCCATGACAAGCGTGCTGTCAAGGCACGGATGCAGTGTGAAGAGGTACGAGGAGATAGACGCAGCCCCTGAGGAGCGCGCCAGGGGCATTACCATCAACACGGCGCACATCGAGTACGAGACGGAGTCGCGCCACTATGCGCACGTCGACTGCCCAGGCCATGCTGACTACGTGAAGAACATGATCACCGGCGCTGCCCAGATGGACGGAGCAATACTAGTCTGCTCCGCCACGGATGGCCCCATGCCGCAGACACGTGAGCACATCCTGCTGGCAAGGCAGGTAGGCGTACCTTACATCGTGGTGTACATGAATAAGTGCGACATGGTGGAAGATCCGGAGTTGCTTGACCTGGTAGAGATGGAAATCAGAGAGCTGCTGTCAAAGTACAACTTCCCAGGCGACAGCGCACCTGTGATCCGTGGGTCCGCAAAGCAAGCGCTGGAGGGGGTGGATAGCGAGCTTGGAACAAGGTCAGTGCAGAGGCTGTCCTCGGCGCTAGACAGCTACATACCTGAGCCTACACGGCCGATAGATGGCCCCTTCCTCATGCCTATCGAGGATGTTTTCTCCATCTCGGGCCGGGGTACAGTAGCAACTGGGCGCATAGAGCGCGGCATGGTAAGGATCGGCGACGAGCTGGAGGTGGTGGGCCTCAGGTGCACCACTAGGACAGTATGCACGGGCGTAGAGATGTTCCGGAAGCTCCTAGAGCACGGGCAGGCTGGTGATAACGTAGGGGTACTGCTTAGAGGCCTCCGGCGCGAGGACATCGAGCGAGGCCAGATTCTGTCGCTGCCGGGTACCATAACGCCGCACACCTCATTCACCGCCGAGGTCTACGCCCTAACCAAGGATGAAGGCGGCAGACACACGCCGTTCTTCACCAACTACAAGCCCCAGTTCTACTTTCGCACCACAGACGTCACAGGTAGCATGGAGCTGCCCAAGGGTGTGGAGATGGTAATGCCTGGGGATAACGTGTCCGTGAACGTCACGCTCATAGCACCAGTGGCCATGGAGGAGGGGCTACGCTTCGCCATACGAGAGGGTGGCAAGACCGTGGGCGCCGGCGTGGTGTCCAAGATCGTCACATGACGCACCCATAGCATGAGGCTGGTTCTGAAGTCCTTCAGCCCCCTTGCGCTTCGTGACGCAGCAGCTCTCCTGGCGCGCGCAATAGCCACAACCAGCACTGCGCGCGCCAGCACCGTGCCCCTTCCCACTCGGCGCCGTAGGTTCGACCTGCTACGGTCGCCGCACATCGATAAGAGGGCAATGGACCAGATGGAGATACGCACGCACAAGAGGCTCATACACGTACCCCACCCTACGGCCAGGACAGCGGAGGCGCTGATGAGCGCCGACGTACCCCCTGGCGTGTCGGTTCTGGTCAGGCCCTAGCCCAGCATGCGAGGTTGCATTCTGCTGGGCGTCAAGGTAGGCATGACGCGCATGGTGTGCTGTAGAGGGGGCGTAGTGCCAGTGACCATCCTGGACACCAGCGGCAACACCGCGAAGCGCGTAGGGTGCCTCCGCATGCTGTACCGCAGCACTAGCCGCCTGAGGCTAAGGAGGCCGCAGATGTGCGCCTGCCTGGGCCTTAACCTAGAGCCGGCGGCATATATGGCAAGGTCAGCGCGCCATGACCAGCCGCAGTGCAGCAGCACCCAGTACGCAAGGCTGCATGCTGGTGCGCTGGTACGCGTCGGGCAGCTAGTTTCCGTAAGGTCAAGGACGGCAGGCAAGGGGTTCAGCGGCGCAATGAAGAGGCATGGGTTCAGCTCCGGCAGGGCATCGCACGGCAGCTCTCTAGCTCACCGCACCCCCGGATCAACGGGCATGTCGCAGGATCCGGGCAGGGTCTTCCCAGGCAAGCGCATGCCTGGTCGCATGGGCTACAGGCACGCCACCGCAAGGAACCTGACGGTGGAGCACGTAGCGCACGACATCGTTATGGTCAGGGGGGGGACGCCAGGTCATGCCGGCAGCATCGTTGCCATCCTGCCGTAGGGACGCCCAGGGTGGCCACGCCGGCTACCCTCTGCTGCGACAGGTGCTGAACGCATACCACGCTAGCCGTAGGCCGTCGTGCAGCGCGCAGAGGAGCAGGGGATGTGTAAGGCACAGCACGAGGAAGCCATGGAGGCAGAAGGGGCTTGGCAGGGCAAGGGCAGGCATGACATCTAGCCCACTCTGGAGAGGCGGCGGAAGGGCTTTCCCCTCCATGCCATCGGCATCTAGGCTCAGAAGGGTGAACAAGCGCATGCTGCGCCTATCCTTACGCTCGCAGGTTACCCAGGCAGCGAGCCATGGGCGACTGGCGCTCGTGGAGGCCCTACGTCGCACGCCCTGTCGGACCAGAGAGCTACGCGGCGCAACCGTGGGCGCTAACGGCCCACGGCGCACCATGGTCGTGGTTGGCCGCAATGAAGTCTGCCGGCGTGCATACATGGCGGCGAGGAATGTAAGCCGGCTGTGCATAGTGGCACAGAGGGGAATGACAGCAAGGGCTATCCATCTATCTGGCCGCATAGTCATGACACGCATGGCTGCCGCGGACATAGCAACGGCGCACTCACTGTGCGATACGCAGAGCTCCTGAGCGCGCTTCGAACCAGGGGGCTAATCAGCAAAGGCGCCCATGGATCGGCCCATGGCATGGTTACAATTACCCAGGGCGCCAACCCCGCGAGGAGCGCAATGAGGCGCCTTGCTATGCGCATATGCGCATGCGCCACTACGCGACGCGCCTGCAGGCTGGCGTCGCGTAGTGTCCACAAGGCGGCACGCACGGCCTGCAATGCCAAGGGGGACGGGTGGTGTATAGGAACAACCCGCTGAGGACGCTCCTCGTAAAGCGCCGCAGGATATCGGGCAGGAATAACGCTGGCGTCATAACTGTGCGGCACAGGGGCGGCTCGCACAAGAGGCGCTACAGGTCTGTGGACTTCGGATACGGCAACGAGTGCTCAAATGGAAGGGTAGAGAGGATCGAGTACGACCCCAACCGCAGCGCGCACGTGGCGCTGGTGCTGCACGGGAGCGGTAGGCGTAGGTACGTGATAGCGCCGCAGGGTGCTATGCCAGGCATGGTGGTGTCATCTGGGCAGCATGCCCCTGTAAATATCTGCTGCAGCCTACCCGTAGGGCAGGTGCCAGTTGGCACCAGCGTTTTCAACCTGGAGGTGCGCCCAGGCTCAGGTGCCAAGATGGCAAGGGCAGCTGGCGCCTACGCCACCGTCGTATCCCGCAACGGCGCCAACGTCAACGTCAGGCTTAGGTCTGGGGAGGTAAGGGCCTTGGACGGACGCTGCTACGCCACGGTAGGCGAGGTTGGCAACGCAGGCCATGACCGCGTAGTGCAGGGCAAGGCTGGCAGGATGAGGTGGCGTGGCGTAAGGCCAACGGTGCGCGGGGTTGCCATGAACCCCGTTGACCACCCGCATGGAGGCGGCGAGGGTAAGACCACCGCCGGCAGGCATCCAGTAAGCCCATGGGGAAAGCCCGCGAAGGGCATGAAGACCAGGCGTCGCAAGGGTAGGCTAAGGCTGATCGTGCACCGTAGGGACAGTGAGTAGGTCCGCCAAGAAGGGCCCCTTCTGCGCGCCAGCGCTTAGGAAATGGGCCCTGGGCGCATGCATGGGGAGGGCGCTAAGGACGTGGTCCAGGCAGTCGGCAATAATACCCGGCATGGTGGGCAGAACGGTGCACGTGCACAACGGGAGGCGACACGTGGCGGTGAGGGTGCATGGAGACATGGTTGGCCACAAGCTAGGTGAGTTCTCGCATACCAGGACGTTCAGGTGCCACTCCAGGGAGAAGCAGTCCAGGCCACGTGACAGGGCAGCCGTGCAATGAAGTACCAGGCCAACCATCAGGCCGCCGTGCTAGTGGTCGCGAGGCGTAACTGCCGCGCGTCCGTTCGCAAGATGCACCCGGTGGTGCGCAGCATCAGGGGGCTGTCTCTGGAGTCGGCGATGGGAGCACTATCACTGCACGCACGTAGGGCCGCTGGCATAGTGCGCTGCGCGCTCCATCGCGCGCAGGCAAGGATAGCGCACGCGGGGCTGAGCCCCGCGCACGCCGTCGTCGCATGCTACAGCGTAGGATCAGCCGGCTTGCACAGGAGGCTCAGCCATCGCGCAAAGGGGCGCGCCTGCTTCATCAGGCGCAGGATGTGCCACATAACCATAACCCTCCGGAGCTTACAGTGGGACAGAAGGTGCACCCAAGGCTTTTCAGGCTAGGCGCCAGGTGCGACTGGGATGCGCGGTGGTACGCGGAGAGCCATGCGTTCGCGGCGCATCTAGCCCAGGACATGATGCTAAGAAGGCTTGTTTCGGAGAATCTGGCCAAGGTGCCCATGGGGCCTATGGCTGTGCACAGGTCGTGCAAGGGCTGCGCCATACACCTAAGGTGCCCGAGGTTAAGCCTAGCGCAGGGCAGGCTTACGGGAGAGGTGGACGCAGCTAGGGGCATCGTCAGGGCACGATGCGGCGAGGGCATCGATGTCGTCGTCGAGGATATAAGGCGCCCTGAGCTGTGCGCGCACGTCATAGCACGTGGCGTGGTGGAGCAGATAGAGAGGAGGGCGCACATAAAGCGCGCCATCAGGCGCGCCACCGGCGCAGCGGTAAGGCAAGGCGCCCGTGGCGTCAAGGTAATGTGCTCTGGCAGGCTAAACGGCGCAGAGATAGCGAGGGTGGAGTGGCACATGGAGGGCACTGTGCCGCTCCACAGCATAGGTGCCGAGGTAGACTACGCCGCCGCCACGGCAAAGACAGTGTACGGCATCGTTGGCGTCAAGGTATGGGTACACACCGCCGCACCGTGCCACGAGCGCACACGCATCGCCAAGGAGGGGCGTAGTGCTGCAGCCAGGTAGGAGGAAGTATAGAAAGGAGCACAAGGGGCGCAACAGAGGGCTTGCCAGTAGCGGGTGCACCATCATACAGGGAGCCCTAGCGCTGCGCGCGCTATCCAGGGGCAGGATCAGCTCATCCCACCTGGAGGCCGGCAGGCGCGCCATATCTCACCGCATGCGACGAGCTGGAGCGGTGACGATACGCGTCTTCCCGGACAAGCCCATAACGAGGAAGCCCGCGGAGGTAAGGATGGGAAACGGCAAGGGGAGCCCAGATCACTACGTATTCGAGGTAAGGCCAGGCAAGATAATATACGAGGTGGGGGGAGTTGATGACCACCTAGCGCGCTCTGCGCTAAGGCTAGCCATGCCAAAGCTACCCGTAAGGACAGCGCTGGCGTGCCGATGAGCAAGGCCTCTACCCTTACTGGCCGCTTGTGCGCCCGCTTCATGGCCGCAGAGCTAGGCATGCTCATGCTCAGGCGCGCGTCTGAAGACGCGCGACTGGCGGTTCAGCGCAGCGGGCACGGGGCCGTGTTCCCAAGGGCCGGCGTCATGGCAGCGCGCGCGGCGCACGCGCTGATAGACCTTGAGGGCCTGGGATATGGCTAGGCATAGGCATGGGGTCGTGGTGCGAAAGGTAGGCCCCACCACAGCAGTCGTCGCACTACGCAGCATCCGTAGGCACAGGCTATACAAGCGGCGCTCTGTAGTTGTCAGTAGGGTCGTGGCACACGACCCCCTAAGCGCCACCTACGAAGGCAGTACGGCAACGGTGCGCGAGTGCAGGCCCATGTCTAGGATGAAGTGCTGGACTGTGGTCTACGGCGCGTGATACAGACAGGCACAGCCGCTTTCGTCGCGGATAACTGCGGCGCAAGGATGGCCGTGTGCATAAAGGTCCTTGGCGGATCCAGGCGCAGGTATGCCAGCGTCGGCGATATGGTCAAGGTGTCCATAAAGGATGCCTCCGCACGGGGTAGGGTTAGGAGGGGCGAGGTGTACACAGCCGTAGTCGTAAGGACCAGGCGCTCCATACATCGAGGGGACGGCTCACAGGTCAGGTTCGGCGACAACTCCGTCGTGCTCCTCAACGCCAAGCTGGAGCCAATGGGCACCAGGGTATTCGGCCCCATCGCCCGTGAGGTCAAGCAGTCTCGGTTCATCAAGGTGGTCCCTCTTGCTCAGGAGGTAGTGTGATACCATTGGTGGGCGACGGCGGGCACGCTGCGGATAACGGCCATGACGGACTATACAGGTACTATGCCGCTAGCGTGGCTCCACGCCTCCTGGCGACCTCCGTCATGGATGTCGCCAGGCCATGGAAGGCGACGCTCAGCATGGGCGTGGGCAGCCTTAGGGGCAGCGCTCACAGGATGCGCAGCATGGCGGATGCGCTGGCGTGTATAGCAGGCCAGACCCCTGTGCTCACCCGCTCCTCTAGGTCCATATCTAACTTCAAGGTCAGGCGCGGTGATAGAGTTGGGCTGAAGGTAACGGTAAGGCGGCGCAGGATGCACGAGCTGTTGGACAGGCTCGTGCACTTGTACCTGCCAAGGGTGAGGGAATTCCGGGGCATCCCTACATGCTCAATTGACGGCGGCGGCAGCGTCAGCGTCGGCGTGCGCAGCCTGGCCGTGTTAAACGAGGTGGAGCACGCGGGCCACGATGCAGGCGGGCTTAGCGTCTGCATCACCGTACGGACAACCAGCGCACGCCAGTCAGTGCGCCTACTTAGGCGCATAGCCTTCCCACTCTGCCCGCAGTGATGTCGAAGCTTTCAGTCCTGGAGAGGGAGAGGAAACGCAGCGCGCTTAGGCTGAAGTTCCTCAGCCTAAGGCGCCTAATGCTAGCGCTGCTGAGGTCAATTGCCGTGACCGATGATGATAAGCGCACGGTTAGGGACAGGCTGCACGGGTTGCCCAGGGACTCCAGCCCAGTTAGACGCAGGAATAGATGCCACGTGACAGGGCGAGGGCGCGGCTACCTTCGGCTGTTCGGCCTGTCCAGGATATGCGCCCGCGATATGGCAGCCCGTGGGGAAATCCCAGGCGTAACCAAGGCGAGCTGGTAGCGTATGGGCACGGTGCGCATGTCTGACACACTGGCCCATATAAGGAACAGCGTGGCTGCGCGCAGGCGCACGGTGCGCCTGCGCATGTCATCCGCAAGCGTCTCCCTAGCCCGTGCCCTCCATCGCGCAGGTTACGCGTCAGGTTTCAGCGTAACGTCCACGCTGGCGCAAGGGTCCCGGCTGCCGCGATGGGTGCACCTTGAGCTGCGCCGCGGAGATTCGCCACCGGCGATGCGTGAGGTAGCGCTGGCATCAAGGCCAGGGCTAAGGATGCATGCCAGGGTTGCAAGCCTCAGGCGCTACAGGTACGGCCACGGAGCTGCGATACTAAGCACGTCCAAGGGCATGATTACGGACAGGCTTGCCCAGCGACTAGGCATAGGGGGCGAGGTGGTGTGCCATGTCCTGTAGGCGCGCGCTAGGGTTCCGCCAAGCGCGCGCGACAGCAACCGTTGCCATCCCCACAGGCTGCCGGATTACTCCATTAGTAGGCACCGTAGAGGCAAGGGGGGGCAATGGCACTGTGCGCTTGGCGCTCAGCGCATGCGTGAGTGTAGGCATGGCAGGTGGTAGCATCCATGTGGCGCCAAGGCTGCAGTCGAGGCGTACAGCGGCAGCATGCGGCGCAGCCCGTGCACTCCTGGCGAACATGGCGCTAGGCGTAACGCGCGGACATAGCAAGACCCTCATCCTTGCCGGCGTTGGGTATAGGCTGGAGCTAAGTGACGGCTTGCTCACCATGTACATCGGCTACTCCCACCCTGTGCAGTACGCGTTGCCAGAAGGGCTGGCAGCATCGCTGCAGTCCCCTACTGAGCTGACCATATCCGGTGCTGACAAGCAGCGCGTGGGTGAGGCGGCAGCGCACGTAAGGAGGCATAAGCCCATGGAGCCATACAAGGGCAAGGGTTTTCGCTATGCGGACGAGATGGTAAGGCTCAGGGCGCGCAGGAGGTCGAAGTGATACCGCAGGCTGCGCCAGCGGTCCAGCGCGGGCAATGCAGGCCCGCGCTGGTCGTCCGACGCACGCGTGCCCACATCCTTGCGCTAATAGCGCCAGTGTGTGGCGCAGGCGCAGCGGTGTCGGCATCATCGCACGGCATGGCCAGGCTAAGATGGAACGTGCATGGCAGCCCAGCATGCGCGGCAGCCATCGGTGCTCTCATCGCACGGCGCGCCATTGCAGCAGGCTTGGGCAGGGTGCGGCTACGCCGCGGTAGCCTGAGGTACCTAGGCATGTTGAGGGTCCTGGCAGACTCAGCCAGGCTGCATGGCATGACCCTGTGACCATGAGAGCAGCCCCCGGCACTACGGCAAGGCCGTGCTCGGACAGGCTCATAATGCTAAGGAGGGTGTCCAAGGTTGTCCGGGGCGGGCGTGTGCTCGGCTTCTCAGCGCATGTTGTCACGGGCGACGGCCATGGCAGCGTGGGCCTAGGGAAAGGGCGCGGTAAGGACGTATCCACCGCGCTGCAGAAGGCATCCTGCGACGCCCGAAAGAACATGGTGCGCACGCGTCTCACGCACGGCGCACTAGCGCACGAGGCTAGGGGTAGGCATGGCGCAACAACAGTGGTGCTAGTGCCAGCAAGGGCAGGCCGTGGCATCATGGCAGGCAACCATGTGAGGTCCGTGCTAGCAGCGGCGGGCATTGCGGACGCCGTAGCCAAGCGGCACGGTTCGAGCAACCCCATGAACGTCGCCAGGGCTACCATAGATGGCCTGCTGCGACAATGGCCGCGCGATGCGGTAGGCGTCAGATTCGCGAGGGCAGCATGCGGGGCTGCATAAGGCTACAGCTGGTAAGGAGCCCCATATCATCCCCGCGCAGGCACAGGCTGCATGTCAGGTGCCTGGGCCTGCGTAGGATGTGGTCCACACGCACGCTGCCGCGAACGCCGTACACACTAGGCGCCGCCGCTTGCGTCCCGCACCTTGTGCGCGTACTGTGAACCCAGCGGAGCGATACCCCCTGCGCCATAGGGCGCACGGAAGCGTACGGGTCGGCCGAGGAATCGGATCGGGTTGCGGCAAGACGTGCGGCAGGGGTCACAAGGGGCAGCGCTCTCGGTCGGGAGGCTACAACAAGGTGGCATTCGAGGGCGGCCAAACCCCGCTCCACAGGAGGCTGCCGAAGCGTGGGTTTGCACGGTGGGGACGCCCGACGCGGAGCGTTAGGCTCTGCCACCTGCAACGCGTGGCCCAGCATGCCGGCAGCATCGGCGCAACGTCGCTACGTCGCCATGGCCTGCTAGGTGGCGGTACGTGGGGGGTTAAGGCCTTCGGTTGCCGTAGCACGCCTCCTACGTGGCGCGCCAGGCGCGCAGCACCATAGCCCCACCGCATTGGCGGCAAGGCGTGGCACTATGAACACACACACGGCATGATGCATGCATAGCGCAGGCTTTACGCAACGCCCCACCATTCAAGGGGGCAGGGGTATGGGCACGCATAGACGCAGGTATGTCGAGCAAGCCCAGGGCGTGGTGACGGAGAGCCTCTCCAACGCCAACTTTAGGGTTCGGCTCAGGGATGAGCGCACGGTCACTGCGTACGCGTCGGGTAGGATGAGGCAGCACTCCATAAGGATACTGCCTGGCGACAGCGTGGTCGTGGAGCTTACGCCGTACGATCCGTCGCGCGCCAGGATTGTTTTCCGGCTCAGGTAGGCAGATGCGGGTGGCCTCGTCGGTAAGGGCGGTGTGCAAGTCGTGCAGGGTGCACAGGAGGCATGGTGTGCTGAGGGTAACGTGCAGCCACAGCCCCAAGCACAAGCAGCGGCAGGGGTAGGCATGAGGGCTATGGGCGTGGACATACCTGGCAACCTCAGCCTAGAGATGGGGCTTACGCGCATCCATGGCGTGGGGAGAGGGCTGTCGGTGCGAGCATGCCTAACTGCGCGCGTTGACCCACGCCGGGCTGTTCGTACGCTGAGGGAAGTCGATTCGCACAGGCTTCGGCAGGCGCTATGCCAGCTCACGCTGCAGGATGACCTTAGGCGCAGCGTTGCCATGTACGTCAGGAGGCTCGTTGACATAAACTCCCTTAGGGGCGTCCGCCACGGACGGCACTTACCGGTTAGGGGGCAGAGGACCAGGACGAACGCAAGGACGTGCAAGAGGCGCCGCTCTGGCGCCGGAAGGGCAGCTACATGATCGGTCATAGCCCCACGCAAGGCCGGGATTGCAGGGCAAGGGGTGGCGTAGCAGACGGGGTGGCATGCGTACGCACCACTTTCAACAACACCATGGTGACTGTTGCGGACGCTCATGGGAACGTGGTGTTCTGGACCAGCTCCGGGAAGCAGGGCTTCAGGGGCTCCAGGAAGTCCACATCGTTCGCGGCGCAGTCAGCCGGCGAGAGCGCCGCTAGGGCTGCCATGGAGCACGGCATGAGGACGCTTCGGGTTAGGGTAAGCGGCCCAGGCACGGGGAGGGAGTCTGCGATAAGGGCAATTTATGGCTCAGGCATAAAGATAGTAGCCCTGGAGGACGCAACGGCCATTCCACACAACGGATGCAAGCCGCCAAAGCGCAGGAGGGTATAGCATGGCGCGCTACATAGGCCCCAGGCAGAGGCTATCGCGCAGGGAGGGGTTCGACCTACTACTGAAGAGCGGCGCCAGGGCGTTCGATAGCAAGTGCAAGTCAGCCGCCAGGCCTGGGCAAAGCCAGCGGCGCCAGGGCCATAGGCCCTCCAGCTACTGCGCGCAATTCAGGGGCAAACAGCGGATCAAGAGGTACTACGGCGTGCTGGAGCGACAGTTCGCCGCCTACGTCAGGCGGGCTGCAAAGGTGCCAGGACACGCCGGCTGCAGGCTGCTCCAGGCCCTAGAGTCACGCCTGGACAACGTGGTATACAGGATGGGCTTCGCCACAACGCGCCCGTCAGCCCGCCAGCTAGTATCGCACAGGCACGTCGCCGTGAACGCCGCCGTGGTGCGAACGCCGTCGTACACGGTGCGCGCCGGGGATGTCGTTTCGGTACGCGGACAGCACGGAATGCCAGCAGCGCACCCTACGGTGCGCGGCTGCCCCTATGCCTGGCTGCATGTGCGCGCGGACTTGGCGGAGGGCGTGTTCCGACGCGCGCCTACCGTAGCCGAGCTCCCGCACGGCCTGCAGACAGAGCGTGTTTCAGAACTGTACACATGCTGAGGCCAAGGGTTGCAGCGGTGGTCAGGACTGGCCCTCATGCCGCCACCATCGCCATGGAGCCACTGGAGCGGGGCATGGCCGGCACCCTAGGGTGCTACCTCAGGCGCGCGCTAGTGGCGCACACACCAGGTCATGCAGTGGTAACCCTACGCCTCCGCTGCGCGGGGGGTGAGTTCGACCACATGCCTGGCATTGCTGAGGATGTGCCGGGCCTGGCGCTAAACCTCAGGCGCGTGGCGTTCAGATGCCACAGGCCAGGGGCCGTTACGCTTAGCCTACACACCGGCGAGCATGGCAAGATCGCAGCAGGCGACATACCTATGCCGCCACGGTGCGAGGTCGTCAACCCAGGCGCAACGTTGGCGCACCTGTGCGGCGGCGTCCTTAGCATGACGCTCACTCTTGAGCGTGGCCGCGGGTGCATCAGGCCCGGCGCGCGCCACGAGCGCGCGCCTGGCGTGTTCTGCCTTGATGCGGCATTTACTCCAGTGCGCAGGGCATCCTACGCCGTAGAGCCTGCAAGGTCGGGGGGCGGCCACGTATGCGATAGGCTGGTGTTATCCCTGGAGACCGATGGCAGCGCATCACCCCTCGCAGCGCTAACAGAGTGCATGCGAGCGCTGAGGGGGCAGCTTGGGATGCTTGGACGCAGCGCATGAAGCACAGGCGTCTACTGCCCAAGCTGGGCAGGAGGGGCAGCCATAGGCGAGCCATGCTGAGGAACCTCGCCCGCTCCCTGGCGCTGCACGGGCGCATATACACAACCCTAGGCCGCGCCAAAGCGCTACGGCGCTTTGCAGTGGCTGCAGTATCCCTGCGGGCCCGCTATGGCATTTCGCCAGCGCTGCTTACGAGCAGCGGGCGCGTTAGCGTCAGGAAGGCGTTCCGTAGGCGAGGCGACCAGGCAGCAATGTGCAGCGTGGCGCTATTGTGATGCGCGCTGTCTCCATGCCCGCCGGCGGCTGGCGTGTACGCACAGCCGTGGCTATGGTGGGGCCGATGGGTACGGGTAAGACAACCCTCGGCCGCATTGTTTCTCTGGCGCTGCGCGTGCAGTGCACTGACACTGACTGTTCACTTGAGGCATGCCTGCACGTGAGCATATGGCAGGTGTTCGCATGCCTAGGAGAAGGGCAGTTCAGGAAGTGGGAGTTACAGATGGGGGCGTTATCATACGCACCCATTACTTCACACGGCGGCGGCAGCGTTGCGCTCTCCCAGAGCCGTTGCCGCCTGAGGCGCACGCGCTGCGTGCACATCGAGGGCAGCCCACGCGAAGTAGCGCGCCGTTTAGGCGCGCCATGCGCTGAGCGCCCGCTGTACCGTGCGTTCGACCTGGCGATGCGGAGGCGTAGGGATATTCTGTACAGAACGTCCACGATGGCATCGGCACAGCTAGGCGGACTTCAGCCATCACAGGCCGCATGGAACCTGCTGAGCGCGGTGGGGTAGCCGACAGGCGCGCGCTGCGGGCAGTGACCTTGCGCTGCGGCGCGCGCACTGGCTTGGCATCATACTGCGCCGGCACTGCGCAGCCAGCATTACCGCCATGGCCATCTTCGGGCGGACGTGTGCTGGTGACGGACGTCAACGCCTGTGCCTCCCCATGGCTCGGTGCGCGCAGCGTCACTGCGCGCACGGCTGGCAGCCAGCTCATGCTTATCTTAGGCTCCGGCGAGGGATATAAGGGGTTCCTGTACCTTAGGCTCATCCTGCAGGCAATGCTGCGGGGAGGCATGGGCCGTGATGCCATGGTGCTGGCGCTAGGCGGCGGCGTCGTGGGAGACGTAGCCGGGCTAGCAGCGGCGTGCTTCATGCGCGGCGTGAGGCTTGCGCAGCACCCCACCACCCTCCTGGCCTGCGTGGACTCATCCATGGGAGGCAAGGTGGGCATTAACACCGGGTCCTTCAAGAACGCCGTGGGCGTAATCTACCCACCATGCACCATGGTTGCACGGATGGGGCGCGTCAGCACGCTGCCGGAGCGGCAATGGCAAGCTGGCGTTGCTGAGGCGGCCAAGATGGCCGCCTGCCTGGATAGGGACTTCTGCAACTGGCTAGAGGCGCACGCGCAGGATGTGGCGCTACGCGCGGCGCCTGTGGTGGCTAGCATGGTCACGCGCTGCGCAGAGCTGAAGTCCTACGTCACCGCGCGCGATGACGTTGAGGTTGGCGTGCGCGCCTGTCTCAACCTCGGTCATACTATAGGCCACGCCGCTGAGTCCGGCATGCGCTACAGGCACTGGCTCCATGGGGAGGCAGTTAGCATGGGCGTTGCGCTCATGGCGCACGCTTCGCACAGGCTAGGCCTGCTGACGAGGGATGATGCTACAAGGCTCTTGCGCCTGCTGTCATCGCTGCGGCTACCGGTGCGAAGACCGCTCGGCGTGGATGCCGTAAGGCTATCCTGCGCGCTGGCGGCAGACAAGAAGAACAGGGGCACTTCGGTCTGCGTGGTGCTGCTTAGGGATATAGGCGAGTGCTGCGCGCGTGAGGTGCCGCGCGCGGCAGTGCTGAACGTGTGGGCCAATGCTAGCCCTCGCAATTCCTAGGGGCAGGGTATTGGAGCAGTGTGGGGACGTTCTGCGCATGCTGGGCGCTACGATCAGCACCCTGGACGCTGGGCTACCTAGGCGTGCGCTCCTTATGCGCACCACATCGCGCAGCGTTGCCGTTGCGGTGCTGCGATGCAGTGACGTTGTGGATTTCGTCAGGAGGGGGTATGTCAGCGCAGGCATTGTGGGCGGAGACGTTGTGCGCGAGTCGCGCCTATGCGTGGCGTCCCCGCTGGACATACGCATCTCCCAGTGCCGGATGTCCCTAGCCCTACGCTCGCCGTTGGACGTAATGCACCCCTATAAGCTAAGGGTAGCAACGAAGTACCCAAATGCCGTGAGGGCATTCCTTGGCGCCAGGGATAGCGTGGCGTACGTGTCGCTGCACGGTGGCATGGAGGTAGCGCCACTGCTGGGAGCATCTGATGTGGTAGCGGACATTGTAGACACTGGGACAACGCTTGCGGCGCATGGTCTGTCAGAGGTCAGGCGCGTGGCTGCGGTGTCTGCACGGCTGGTGCTGAACGCATGCCTGGCAAGGATTAAGGCAAGGGCCATGAGGATAGTCACGGACATGCTCAGGCTGGCGTCTGAGCACCTGTAGAGCACAGTGCGCAGCGTCGTTGCTTGACGCCGGTGGCGGAGATGTTCAGGCAGTCGCGAGAGACAAAGGTGCACGTAACGCTGGCGCAGTGCGCCAGGCGCCGTGAGCGCATAGCCACGGGCGTTCCGTTCTTCGACCACCTGCTGCAGCAGATGGCCGCCCACAGCGGTCTTACGATGCTGGCCAGCGCCGTGGGCGACTGCTTTCTGGACAAGCACCACGTCGTTGAGGACGTGGGCATAGCGGTAGGCGCAACCCTGACGCGCCTGCAGTGCAACCTGTCGCGTACAAACCGTTATGGCTGCTTCTACGCACCGCTGGACGAGACGCTAGCGCATGCCGTGGTAGACTTCTCGGGTAGGCCTACCCTAAGCGCCGGCGCAGGCAGCGCCGGGTGCGTGTGCAGCTTCAATGCGCACCTGGTCGTAGAGTTCTTCCGCGCCGTGTCGCGCACAGTGGGTGTATCGATGCACGTGGACGTCGTGAGAGGCCTCGAGCGCCACCACAGAGCCGAAGCTGTGTTTAAGGCATTCGGGAGGGCGATGAGACACGCAATTCGCGTCGATGCACGCAGCGCGGCGTCGACGAAGGGGTTCCTGGCTAGCGACAACGAGGATGGACGTCGCCATTGTTAGCCTTGGCGCCTCTAACGTACACTCCCTGTATCGCGCCTTCCGGCGCATATCAGGCTGCACGGTGGCTGTAACCGACAGCCCACAGATCGTGCGCGCTGCGGACAGGGTTGTTGTACCGGGGCAGGGTAGCACGCCTGCATGCCTATCCGTCCTGCACGCACGGCCTGACCTGCGCGCCAGCGTTATGCGCGCGCTAAGGACGAAGCCCGCGCTATGCGTATGCCTTGGCCTCCATCTGATGGCAAGGGGTACGCATGAAGGTATGGGAGCATGCCTTGGCCTCGTTGGCGGCTATGCCATTCCTTTACCCCATGGCGCAAGGGTTCCGCACATAGGGTGGTGCAACGTGCGCATTGTTGCACGGCACCGGGTAATGGATGGCCTACCTGCGCTTCCTCGCTTTTACTTCGCGCACAGCTACTTCGTCAGCCCTGGCAGGCATGCAGGCACCGTAGCCGTAGCAGAGCACGGAGGGTGCCTGTTCCCGTCCGTGGTTGTTAGGGACAACATAGTTGCGACGCAGTTCCATCCCGAGAGGAGCTCGCGCGATGGCATGACCCTATGTGCAAACTTCCTGAGATGGCGCCCGTAGGATACCTCATGCCGGCCATAGACGTGCGGTGCGGTTACTGCACGAGGCTGCGCAGGGGATCTCCAGCATCGCCCACCATCGTGCGCGCGCTGCGCTGCGAGGCCGCAAGGCTCGCGCGGCTGCGGCCTCGCAGCGTGCACATCGTCGACCTTGACGGTGCGATGGGATCGCCGCGGTTCGGCGTAGCAGGCCGTGTGTGCCGCGGCATTGCCACGCACGGCCAAGCCATCCAGGTAGGCGGCGGGGCTAGATCCCTCAGGGCCGTGGAGTACTACCTCAGGTCCGGCGCTGCGCGCGTTGCGCTGGGCACGAGGGCCATGCTGCGGCCGTGGTTCCTCCTTGCCGCATGCGCGGAGTTTCCAGGCCGCGTGGCGCTAGCGCAGGACGTCAGGCATGGCGCTGCGCTAACGCACGGGTGGCTAAGGCGCAGCGGCGTTCCTATACGCCGCTGCGCAGCGTTGCTGAACCATGGCGGCCAGGTGCACTCCGCAGTTACCCAGGCGTCGTCGGATGGAACCATGCATGGCATAGAGGCGCCACGTATACCCGGCGATCTGCCAGCAGGTGCTACGCCTGCGTTCGTTGGAGGTGGGCTATCGTGCGCCGAGGAGCTTGCAGGCCTCCTAGGCGCAGGGCGCGCCGTGGTGGCTGGGGTAATATGCGGGAGCGCAGCTTACGGCGGCCACGTGCCGCTACGGCTCCCCCTCACCGCGCGAATGTGCCGTGCTGACTAGGGTGGTTGCGTGCCTTGACGTGCTCCACAATAGGGTAGTCAAGGGTGTGCGCTTCGTTGGGCTGAGGGTCGTTGGAGGGCCAGTGCGCACGGCGTACGACCACCTAATCCGTGGCGTAGAGGAGGTGGTCGCGCTGGATATCGGCGCATCGGTGTGCCACGCCAGCGACATGCTGCACATAGCGCACGGCGTATCCCTGCACGCCGGCGTTCCAGTGACTGTAGGAGGCGGGGTACGTCTGCCTGGCATGGTGCTAGCTCTGCTGGGCTCTGGGGCCGATAAGGTCAGCATTAACACGCGCCTTGCCTGTGGGCTAAGCCTCCTGCCCACGCTAGCCACCAGGCACGGATCTCAGTGCCTGGTGGGCTGCGTGGATGCGCGCATTGACCCAGGCAGCATGGCATGGCAGGCGAAATGTAGGGGGGGGTGCGTAAGGCTGAGCGCACGGTTACAGGACTGGGTCAGCGCCATAGCACGCCAGGGCGCTGGTGAGGTCGTGCTCACGAGCATCGACAGGGATGGCACACGCTGCGGATTCGATGTGCCGCTGGCGCACAGCGTCGCCAGCGGCACGCAAGCACCCCTGGTAGTCTCTGGTGGCGCGGGTGGCGTGAGGGACTGCTTGGACGCAGCGGGCCTTACGGCAGCATCAGGCGTGCTACTTGCCGGCGCCCTCCATGATGGAACCGTGGGCACGCCTGCTATAAGGGCCGCCATTAGGTATTACGGACCCTATGCGCCGATATAGGTCATGCTGGTGGGCTGCCATCAGGTGGCCTGGGTCCATGATAGCAGCGGTGGTTCAGGATGCAACCACGGGTACGGTCGTAATGCACGCGTCGCTTAACCGGGATGCGCTAGTGGGGTGCCTGACCACTGGGTGCGCCGTGTATACGGCGCGCGGCACCGGCGCAGCATGGCGTAAGGGCGCTGGCTCTGGCCAGTTGCAGCACGCATCGTCAGCGCGCATGGACTGCGATCGGGACTCTATGCTGCTGGTGGTAGGCGCATGTGCCGCGTCGTGCCATAGGGGAGCGTTCTGCTGCTATCACGGCATGCTTGGCTGCCCCTACCACCTATGCACAGGCAGCGTGCTTAGGGGCATCAGGTCACGCGACGTATGCGGAGCATCCCATACGGCAATGCTGGCGCGCAAGGGCGCGCATGGCGTACTTAGGAAGCTGCACGAGGAGCTCGGAGAGCTATCAGCAGTGGCGTACCCAGGCGCACCGTCCATTCTCGTGCTCAAGGAGGCCGCCGACGTATGCTTCCATGCCCTCATGGTGCTGATGGCGTGCGGGGTGCATCCGCACGCCATGTGCGCCGAGCTGGCATCACGTGCTGGCATGCCTGGTGTTCGGGAGAGGAGCGCTAGGTACGGTGTTTAAGGGCATGCCAGCACAGGCCATGGTGCTATGCACTGTGTGCCTGTGGTGCTACGACAACTCAAGGACGCCATGCCTGTTGTTCCGCCGAGGGCTGGCGCGCAGCGCCCCGCTGCGCAGCGCGCCGTGCGCTGTGGTAAGCCTAGGGGTGCACGCCGTTAGGAACCTCACGCTGCACTCGGACGCAGCGTCCTTCTGGGCTACGTTCTCGGGGGATGCAAGGCGCGTGCGTATAGGATACCGCAGCGTTGTGGCGGCATTCGCGCAGGAGACCGGCGGCGGCATACTGCTGCACGGCGCGGCATACACGCCCCTGCGCTGCGTGATGCACCCGCGGCGCGATGCTGGAATAGCGGTTTGCGCCGGGCATGCCGACTTGGCTCATAGGTAGAGCGGTTCTATTGCCATTAGTTATACTCCCACAGTAGGCATGGAGCGTGAGTGACTAGAACACTAGGCGCGCTGATTCAGAGTCCGCCGCTCTGCCGCTGAGCTAACGCTCCCTTCGTGTGTGCAGTGGCCTACACGAACACCGGTATGTCCTCGTCCATAAACAAGGCCACCATAATAGGAAACCTGGGCATCGATCCCATGCACGGCACCCTGGATAACGGCACGGCTGTGGCGAACATCAGGGTCGCCACAACCGAGAGGTACAGGGACAGGAGCACAGGCGAGCTAAAGGAGGCGACGGAGTGGCACAACGTGGTACTCTTCGGCAGGCTCGCCGAAGCATGCCGCCGCATGCTACGGCGCGGTACGTGCGTCTACGTTGAGGGTAGGATTAGGACTAGGCGATGGAGGGGCAGGGATGGCGCCGAGAGGTATACGACTGAGATAGTAGGCTCAGTCCTTAGGGTTCTCTGCGGAGGGCGGGACAGGTTAGGAGCAAGCGAGCCCCACGCTCTCGCCTGGGTGGCGGAGCATGGGAAGTAGGCTGGTAGCCCTAGGTTCTAGGCCGACATACCGCAGCGCGTGCGCCAACCCATGGGCCGCCTAGCGCACTGCGCCCTTGCTGCCAGGCTTAGGCCGCAGTGCCTTGACGACGTTGTAGGACAGGATTGCGCTGTGCGAGCTCTTCGTTCTAGCATCAACGCTGGATACTCCCATAGCGCGTATTGCTTAATGGGCCCTAGGGGGACTGGTAAGACTAGCCTGTCCCGCATCCTGTCCAAGTGCCTGAACTGCTCGCACGGCATCACCGATGCGCCATGCCACGCATGCACCTCCTGCCGCGACGTCGATGAAGGCCGGAGGGTGGACTACGTTGAGGTTGACGCTGCTTCTAACCGTGGGGTAGACCAGATGTGCGCCCTGCTCTCCAGCAGCTCCTACGCACCACTATCCTCGCGGCATAGAATATACGCCATCGACGAGGCTCACATGCTAACACCACAAGCCCTGACATCCATGCTCAAGACGCTAGAGGAGCCTCCGGTGCACGTGAAGTTCATCCTATGCACCACTGATGCCGCCAAAATCCCTAGCACCGTGCGGTCACGTGCTCTTGGGCTATGCCTGCCTCCATTGTCCACTGAGGATTTGTGCCGGCTGCTGCGCAGGGTGCTACGAGAGCACTGCGTGCCATTCAGAAGCTCCGCGCTTAGCATCATGGCAGCTGCCGCCCACGGCAGCGCTAGGGAAGCCATTGCTGCTGCCGAGTGGGCAGCAGCTGACGCGCTAGGCGGCGTGCTCTCCCCATGCATGGCGTGCTGTGCTTCTGACGCCATGGCGCGCGCCATGCTAGAGGCCATCGCTTATGGCAACGCACCGGCTGTACAGGCAGCATGCTACGCCGCCTCTGCGCTCAACGCCAGCCCATCCATGCTCCTAGACAGAATGATGCGCACTATCAACGATACGGCGATGCATCAGTGCATTCCAGGGCTAACACCACACCATGGCGCTGGGCTTAGGGCTACGGCTCGCATGGCGCGCGCCATGGGCGCGCGACGGGCGCAGGCAATGTACAGAACCCTCCTGTTCGGCAAGAGAGAGTTGAGGCTCTCATGCGGCGAACACACTGGCCTCAGCATGGTGGCGCTGCGCGCCATGGCTGTATGAACACCGTGCGCAGTATGGGTGCTATCACGTTGAAACCGACCTTGGAAGAAGCCCCCGGACCGCCATATGCCTCCCTGCGTCGTCCGGTATGCGGTTTTCCTCTACGCTTGCCGGTGCTTACTTGCATGCCTGCACGCGTAGCGGCGTTCTCTAACCGTAAATTCTATGGCAGCCTTACTGCCTCCGTACCTGTCCTGTGCCGCGTCGTGCGACGGCACAGTGTGCTTGGCGGCTGCACCAGATGCCGACACGGGTAACTTCGGCGCGAGCAACGAGGCCAACGCCATTCACAGCTCTGCCGCCGCATATCGCAAGCTGCGCTAGCATTGCTCCACGCGTATCATGCAGGAGGCTTTCCACCGACGGCACCATAAAGGTGTCCTGCTCAACTCGTAGGGGCATGCGCATCGAGTGCGTCCTCGTCTCCAGGGTAGGCGCACGGGCGCGCACTCTGTGCGCCTCTACGCAGTCAGGATGCGCTGTGCGGTGCAGGTTCTGCGCCACCGGCAGGATGCCATGCACTAAGAGCCTGCAGGGCTCCGAGATAGCCGGCCAGGCGATTAGGTCATCCCGCCTGCTTCGCCTGGCAGACCGGAGCGGCGTCACCGCTGGTGGCATTGTACTCATGGGCATGGGTGAGCCCATGCTTAACTACGGCTCCACGGTTAGGGCACTGGCAGTGGTAGCAGGCTGCGGCCTCCATGGCGTGCGGTCGGCCAGGGACATCACAGCGTCGACATCGGGCGTAGCGCCGGCGCTTTACAGGCTATGCCATGACAGGCCTATATCCTTAGCGCTGTCGCTACACCTGCATGACGGCAGGTGTAGGCGGCTCCTGGTGCCGCGCGGTGCCAGCACAGTGGTGCGGTCCATGATGGACTCAGGCTGCTACTACCAGAGGGTCTGCGGCATGGGAAGGGTGACAGTGGAGTACTGCATGGCGCGCGACGTCAGCGACAGGCAGAGCCAGGCAGAAGGCCTGGCTATAGCAACGTCGCACATGGCGTGCATGGTGAACCCTATCTTGCTCAATAACATGGGAGGAGGTGTTTACTCTCCGCCGCGCAGGCGCAGCCCAGCCGTATTCGTGCAGGCAGCGGTGCAAGGACGGCCGGCAGTGACGCCAAGGCTGACGTGCGGCGCGGATGTACGCGCCGCGTGCGGGCAGCTGGCAGCATGAACGATGAGTAATGCCGGTGCCCAGGGAGGTGGCGCTCTGGTGCCTCTTGCACGGCGTTCAGCCATGCTAGCCTGAGGGAATGCCTGTAGCAGCGAGGCTGTGCAAGGCGCGCAGTGCCAGGGCCTGTATGCCTTGTAGCGTGGCGAGAAGGTCATCGTCTGTATGCGCATGGCGCTATCGTGTGACGACAAAGCCGCGTGTAAGCGCCGGCAAAGTATGCGGTAGAGCCTGTAGCTGAGTTGGTTCTACCAGCGTAGCCGTCGATGCAAGGTACCTAGTGTGCAACATGCGCCGTTGCCGCACGCGCAGTGATACCGGTGATCTCCATATTGGGCGCCCCGAATGTGGGCAAGTCTACGCTATTCAACCTGGTAACGCACGGTGACAGCACGCCGGTAAGTAACATACCTGGCACCACGGGCTGTAGTAGGTACGGCGCTGGCCGCCTGTATAGAAGGTGTTTTGGCCCGTACAACGTCGTAGACACAGAGGGTTACGGTGAACGCTGCCTTGGCGCTGTCCCAAACGATGATTCCCACGCGGCAATCATTCTGCTCGACGCGTCCGTGGGAGCAACGCCCGTGGATGCAGCCATGGCAAGGAGCCTATGCCAAGGTGGCTGCATGGTATATGCTGCGGTGAACAAGTCGGACCCAGGCAGACGCGTGCGCAGCCCGGGTGCGCTGCATGCGCACGGTGTGTTCTACACGTCGGCGGCCCATAACACGGGCGTGCTAGAGCTCATGAGGGAGGTACTTCTATCGCTGGCGCGTTGCGTAACCCCCTGCTGCTCATCGCGGCATGCCAGGAGGCTGCTGTGCGACGTGCGCATAGCGGTGGCAGGACGTCGCGGGGTAGGCAAGACTACCCTCCTCGCAGCGTTAACGGGCACCCGCCGCGCGCAGAGCGTGGCGGGGCTTAGGTGCAGGGCACTGCACGTCATGGTGGGCAAGCATGCATGCGCGCTGTTAGAAACGCCAGGCGTAGGCGCCTGGTCGCCAAGCGCGGGCTCCCATAGGCTGCCGCTGCTAGCGACGCTGAGGGTCATAGCGTTGTGCGACGCGGTGCTTCTTGTCGTGGGGTGCAATAGCATGCTCCACCCACAGGACGCCCTAGTGCTCGGATACTCGCGTCGGAGGAGGAAGCCAGTGGTGTTGTGCGCGCCAGCCTTTGCGGCAAGGCCGTGCTGCAACGGCGCACAGCGCGCCAAGGCTGGCGCGCTGGTACGCGCGCTGCATGCCGCAGCGCGCGGTGCTAGCCGGCTATCGCGCCATATCCTTGAACGCATGCGCGCTGCGATAAACACCAGCCTCAGATCTGAGGGTATCTGTGGAAGGGCAGGGTGCGTAAGGCAGGGCGGGAGCCTTCCGCTCCGGCTCATTCTAACGTGTCGCAACGCACCTGCAGTACGCCGCAGGGCGGGATGCGTCAGGGCAGCAGCACGGGCTGCTCTTGGCGGCGGTCCTCCAGTAGCAATCCTCGACATCAGGGAGGACCGTTGCGCGAAGGCGCGGGCATAGCTGGCAGCGGAGCTGCCAGTGTGGCATCATACCTTGACCGCATGGGTTACCTTAGGATACGCCCACGGTTGGCCGCCCGCATGGCGGGCGGCATGGCTGAGGCCTACCTTTCCTCGCCCGTTGCAGTGCTTCAGGTGCCGCAGCCTTACATGGACGCGCCGTGCCGGCGGCAGTACTACATGACGCCTGTGCGCATAGCGCACCGTGACGGTAGGCTTAGGGTTGCAGGGCAGCTAGGCGTGGAGCTACTGCGCGCGCATGGCATCTGCGACGCCGCGGAGGCCATACAGGTAGCCGCAGACATCATGGCGCTGTGCTGCTTGCGAAACCCATCCCTTAGCGTAAACGCTCCCACGACGGGGTGCGCGCTGGTTAAGGCGCTCGGCTACAGCCTCGCAGCATGGAGGGCACTGCTTGCGCAGGACCTGGATGTCATGGCATTGCGCCATGGCGCTGGGCCAGTGCTGCCCTGGCTCTCCGCGGCGTATCGCGACATGTACGCCACGCCCATCATGGGGCGCGCCGAGGTGCGGCGCGCAGCGCATCGGGCCCAGCTAGCGGCAGCGTGGCCTAGCGCTCCCGTGCTGCGGTTCCTCGCACGCCTTACCGGTGGCATGGTGCAGGGACGCGTCCTTGTGGACGCGTCCCAGGATGCCGGCATGCTCAGGCATGGATGCCTGGTGCTGCGCGCGTATTGCGGACAGTACGCAGAGCCGGTGGTTCAGGGGGGGAGCTATGCACCATGTGAGCGCCGGCGGAACATGTCTGCGATAGGGCTATCCATGTCAATGGACCGTATAACCTCACACCCGATACCCCCCTATTAGCGGTAGGAGTTCCCAACGGCCCAAATAAGAAGCGCTGCCAGGCTACGCCACGCTCCGTCCTTAGCTCAGCGGCAGAGCAGCGGGCCACACGTGGACGGGAGATCGCTCCGCAGGCCCTTGGAACGTGCGATGGGCGGCAACGGGGCGCTGTGGAGGAGCGGGGGCGAACCTGCCCAGGGGCAGCGGGAGTGCAGGATAGAGCAGCTTGGTAGCTAACCGGGCCGGAGGACGTGGGTTCAAATCCCACTCCCGCTACAGGCGCGGCGGTGCTGCGATTCCTGGAGGGCAGGATAGGCGAGTCGGCGTTAGGGCTACGAGCTGGTGCAGCGCCTGCGCAGTTGTCCGGGAGGCACGTCCGGTAGGACGCTTGCCGCACGCAGGCTATGCCACCCTGGGGGTCGCTCCTACGGACAGACTTCGCCTCCCCGCCGTCCGCAGAGATTCTAGCCAGGCGCGCGCCTAGCGCCTAGGCGCGCGCCTAGCGTTAACGTTCGCAGCCGCGCCTTCGGCGCAGGCTCGCCTTGTGCCAACTCACGCCCTGCTTTACAGTGTGCGCTGACTGGTATGACGCCGCATGCTACCGCTCTGAGGCGGAGAGGTTTCGGGCCAAGGTGAACGCTTCATGGGCCGGTGTTGTCTTTCTAAAGGCAGTTGCGCTGTCCCTCCTGGCCTTTGATCTGGCGGTGTTGCTGCTGGCCATGGCGCTATTGGGCGAGCCTAACGTGGGATCCGTCGTTTCCGCCGGCAATTGGCTTCCCTGGCCTGCGGTGGTTTCTTCACTACGGTATTTGCACGTACGCCCTACGGTCCGCGCAGCGCAGGTCGGTGGAGGACAAGCAGGCTTCGTTCGGGGCAGCCGATGCTGACCCTGGAGTCTGACGTACGGGAGGGGTGTGACGTTCAGCGACGTGGCACAGCAGTGGAGCCGTGCGTGCAGGACAACCTGCTGGGGCCGAAGCATGACACCGGCCGTGCTCACGGCCTAGGTGTACCACGCGTTTAGTGGCGGACCCCCATGGTTGCAAGGGTGACATGGGTAGACCCCCTCGGCCGGCGTAACAGCGTGCTGCAGGCGTCAGGCGTGGTGCGGCCATGGGCTGCACGGAGGCTGGGCCAGGCCACGGGTATGGTGTTCGACGCATGTACCGGTAGGATACGACGCTAGGCGCGGGTGCGTGAGGCTTCCTGTATACCTGGACCACGGTGCGTCTACGCCGGTGGATCCAGCCGTCGTGGCAAGGATGCTGCCAACGCTCTCGGAGGTGTACGGCAACCCCGCCTCTGAATCGCACGCGCACGGCTGGCGTGCGCGTGGCGCTGTTGAGTCAGCGCGCAGGATTGCGGGCGCCTTCCTCTCTGTGGACGAGCATGGCGTCATCTGGACCTCCGGCGCAACCGAGTCCAACAACCTTGCCATTAAGGGCATAGCCCAGGCGCGCGCACAGCATGGCAGGCACCTTGTGGCATCTGAGGCAGAGCACGAGTCCATGCTGAGCGTCCTGGAGTTCATGGAGTCTGAGGGGTTCGTAACGTCACGCGTGGGCATTGACCGGCGTGGCGTCATGGATGCCTGCGCGCTCCTGAGGGCTGTTCGTACGAGCACCGTCCTGGTATGCATGTCGCTCGCCAGCCATGAGACTGGGGTGCTGCAGGACGTCGCGCGCATATCCAGGCTGTGCAGCTCGAGCGGAGTGCCGCTGCATATAGACGCCGCGCAGGCGGCGGGAAGGCTGCCATGCAAGGCTGCGGCGCTTGGAGCATCAACGGTGTCCCTGTCTGCGCACAAGTGCTATGGCCCAAAGGGGGTAGGCGTGCTGTATGTGTCAGGTGCCTACAGGGCTTCCATAAGGCCGCAGATGCATGGCGGCGGGCAGCAGGGAGGCGTGCGGTCAGGGACACTGCCCACGCATCAGCTGGTCGGCATGGGCGAGGCGCTGAGGTTGGCGGCAAGGAGCGCCTCAATTGACCATAACGCAGCGAGGGTCATGTCAACACGCCTCATGGGCGGCATCCTCGCACTGGATGCCGCAAGGATTAACGGAAGCGCCAGGCGCCGTGTACCTCACGTCGTTAACGCCAGTTTCGCATGCGTGGAGGGAGAGTCGCTCATAATATCCATGCGGAACGTTTCCGTATCGACAGGGTCGGCGTGCACGTCTAGCACCCTTAGCCCATCGCGCACCCTTAGCGCAATGAGGAGGACGTGGGGCGTGCATGGATCTCTCAGGTTCGTGGTCGGCAGGTTCACCAGCGCGCCAGAGATCGACTACACCGTTGAGGCCGTCAGGAAGAGAGTCAGGGAGCTGAGGGCGCTATCCCCAACTTACACCAGTGATGGGCGTGTATAGCAAGAGGGTCATGAGGTACTGCAACGACAGCGCGAACGTGGGGTCACTGCCAGAGCACGCCAGTGATGTAGGCACTGGCGTTGCTGGCTCAGAGGCATGCGGAGACATAATGAGGCTGCAGGTACGCATCAGGCGCGGCATAGTGGAGGAGGTTAGGTTCAGAACGTATGGTTGCGGCTCGGCACGCGCGGCTAGCGCACTGATGGCCCGGCGGATAGAGGGAAGGCCCATGGCAGAGGCGCTCAAGGTGAGGAACGTTGATATAGCGCAGGAGCTAGCCCTCCCCCCAGTTAAGATACACTGCTCCATACTGGCAGAGGAGGCAGTTCGGGCAGCGGTAGCCGACTATCGGAGCAAGAACGCCGGGCCATGTTGAGGGTAGGCCTATCGCACAGCGCAGCGCAGCTGATGGGCGCCGCACTGCATGCTGGTGGGCTTGTGTGCGTTGGCGTATCGCACGGCGGCTGCAGAGGCTTGCTGTGCACCCTGGCCACGGACGGCATGTTGAGCAGGTCTGACGTGCTGTGCGCATCGCGCGGCATGATAGCCGCCTTACGCAACCGCACGGCGGTCGTGCCACCGGCTCTGACCGTACAGGCCCGCGGTTACCATAGCGTTGGTATTAGCTGCGCTGCATCAGCGGTCATGTGCGGCTGCGGACGGTCGTTCGGCGCATAGCGGTGCCGCTCGCAGGACATGGTGCGGCCTGTGGCGCAGTGTATAGACGTGCCGAGGTGCGCGCCTAGCGCAGGCATCCCCATCGCCGCATCGGCGTTTATTGGCTAAGCTTCCCGCACGCAGTAGCTTGCTGCTGCCTTACGGTCCGCACTGCCCTGTTCACCAGGCCAGTGGCGCTGTGTGCCCTAGTGGGGCTGCTGCGCTAGTGCTACCTGCGCTAGGACTGTGCGCGTTCGGATGGTGCGCGGCAGCGCGTGGGGTTAGCCTATGCTACGCGCTTGCGGCGTGTGGGGTTGCGCTACGGCACCAGTGCGAGATGCAGGGCGCATGCGCTAGCTGCAGGGTGTTTGTAAGGCATGGCGACAGATACCTCTCGCCATGCAGCGCGGCTGAGGTGGGGTTACTGGGCGGAGCACGGGCGGTGAGGCTATCGTGCCAGTGCCATGTGTGCACCGGGTTGCGCGGGTTGCGGGCCGTTGTCGTCGTGGATGTGGGCTAGCCGTAAGGTGGATGGTGTATAACCAGCGCGGCTGAGGCGCAATGCCTGATGGTTCGACGACAGAACGCCGAGTCTCTGCCACGGTGGTGGCATGCCTGCTAGACTCCTCAGCGTTTACCCTATTGCGGAGGACCTTCAGGGCTGACTCCTTGTTTCTGTGCTGCGATCTGTCGCTCTGGCACTGCACTACAATCCCAGTCGGAAGATGCGTTGCACGTACTGCAGAGTCCGTCTTGTTCACATGCTGCCCTCCAGCGCCTGAGGCGCGGAAGGTGTCTATGCGAACTGCGGACAGATCGATATCAACAGCGCAGCATACTAGGCATGGGCTTACGCACACCCTGCAGACAGATGTGTGCAGCCGTCCCTGTGACTCGCTGCTAGGCACGCGCTGCACCCGATGGCAGCCTGACTCAAGCCTTAGGTGGCGATATACGCCAAGTCCGGAGATTCTCACCATGGCTGCCTTGCGCTCCCCGTCTACCCTGTCCACAACTTCCACCCTCCATCCACGCCTTGTGGCGTACC
>QBDW01025827.1
CAGATCGATATCAACAGCGCAGCATACTAGGCATGGGCTTACGCACACCCTGCAGACAGATGTGTGCAGCCGTCCCTGTGACTCGCTGCTAGGCACGCGCTGCACCCGATGGCAGCCTGACTCAAGCCTTAGGTGGCGATATACGCCAAGTCCGGAGATTCTCACCATGGCTGCCTTGCGCTCCCCGTCTACCCTGTCCACAACTTCCACCCTCCATCCACGCCTTGTGGCGTACCTCGTGTACATGCGTAGGAGCTCTGCAGCGAATGCGGCTGCATCCTCGCCGCCTACGCCTGCGCTCACCTCCAGCATAACCTCCTCACGCTGTGCCAAGTCTTCATGTTTTACGGGGGTTGCGATGACGGCGCAGCATGCTGCCGTCATCGCCCGAGATACCCTTCCGCGCAGGTGGTGTGGTATAGATGCTTTAGCGCAGTTCATGCTAGCCAGCCTCTGCCATACTTCCAAAGTGCGTACTGCACTGCGCATAGCTAGCCCTCCGCCATCCATCGTAGCCTCCTATATATACCCCTCCTGTCAGATAGTAGCTCCCCGACGATAAAGCCACGCACAAGCCTCCTCCTCAGCCCTCGCGCGCTGTCGTGCGTGCATACCCCTGACTCCATTACCACGGCGCACGAGGCAGGTAGGCGCGACATTACTGCGTACGCCGCCTCGAAGCCTGTAAGGAACGTGCGCAGGTTCCTGCTGTTGATGCCCACAACGCTAGGGTACAGCGGTGCTATCTTGTCCACGTCGGCATGTGAGTGCACCTCGTACAGCAAGCCTAAACCATGCGAATGCGCGCATGCCTGCACCTCGCGTAGCGCGGCGGAGCAGTGCATGGCTGCCACGAGTAGAACAACGTCCGCCCCCATAGCCAGCGCATGCGCTACATGCTCCGACGATGCCACGAAGTCCTTCCAAAGGATGGGCGTACCAATAAGGCGCCCCATCGCTATAGCAAGGCTGCCATGGCCGCCGAATAGCCTATGCTCTGTGAGTACGGATACGCAGGCGGCCCTCCTTAGCTCCATCGCTCTCGATAGCTCCTGGGCGAATACCCTGTACCTAAGCCCACCTTCTCGTGGGCTTGCCCTTTTTACCTCTGATACCACGGATGCGCACCCTGCGGTAATGTCCGCTGCTAGGCGTCTGTAGAACTCGGCAAAGCCGCCTCCATGCCAACGCGCACCAGGCGCGCACACATGCCCAGAACTGTGCTGTAGAGCCCTGCCCAGTAGGTCCATGTCTATGACGTGCGTATTGCTCACGGCACCCGAGCGAACTCAGAGGCAACCCTGTACGCCCATGCGTGCCAGCATCCAGGTTCGTCGGTTGCGCAGGAAAGCATCCTCAGGCCCCACGTGGTTAGCCGGGAGCATTAACTGCAGGCCTTCCGTATCAGGGCGACTCGCTGGACCCAGCAGCCGTCTGCGCTGAAGTGCCTGAGCGTTACGCCAGCGGCCAGCCTTCCGCCCCAAGCGCAGGCAGCGTCGTCCTTAGGAGCACTGGGTGCGCCTGCGCGCACTTCTACAGCGGTTAAACCATAGCCTGTAGACGGCACTGGGTGAACTCAGACCTTACGGCCATGACCTCCCCGCAGGCGCTCCAGGCAAACACCCTCAGGCAGAGTTGTAGCGCCTAGCTCGCCAGCACCCCGGTGCTTACGTGCACTAGGCAACGAGCGGCAGAGACAACGCCCCCAAGTGCTGCATACCCCCATAACCTGCACTCGGAGGCGAACAGCCTGTGCGTAGTGAGCCTGGCCCTGGAGACAGGGCGTAGTGCAAGCACTCTCGCCGTCGTTGCCTCATGGAGCCCCACGGCGGTACGACCATGGCCTACTGCGTACAAACAGCGCCTACGCCAAGCTTGTGGCACACCTCCCTCCGGGCTATAAGCCGACACTACGCCTGTGGGGCTCCAAGCAGCGGGAACCGTACAAGCGGTGAAGAACCCCGGCGTGCCCATCGTCGCTGCACGACCTCAGAGGCCTCCTTAGGCGCCAGCTGGCGTAACGCTTGGCCTTGTCCCTGGCCTCAACGGCGCCAGGGACCCCCCTAAGTACAGCATCAGGGTAGAGGTCGCCCTCCGGCCCTGCCCAACGTCGCCGACCGGGCGCTTATAAGGAAGCCTCCGGTGCCACAAGCCTGCCTGCCTACCGCAAGCGCAGAAGGATAGTGATGCGCGGAGCGTTGCAGTGTCGCTCAACGCCGTCTTCTCTGTCCTGGGTGGATGTGCTGCTGAGCATAATCCAGGCATTGCCGGGCCTGTAGCTCAGCGAATAGATCGGCCGTTGGTTCTACCCCAACCAGGCCCACGGGGGGTATAGCTCAGTGGCAGAGCGTCTGCTTTGCACGCATAGTGCCGTCGGTTCTATCCCGACTACCTCCAGTGAGTCTAGATGCGGTCAAAGTCGCACGATTGGAGGTATATCTATCGGTATACCCATCTCTCCATGCCAGCCAACGGCGCAGTTCCAAAGCGCTGGGTCGCCGTAAACGCCTTGCGCACTGACCTATCACTGACCCAATGCTCGCCGCCATCAAGCCGCTCATCAAGCCTAGACAGTGCTGGCGAGGTGACCTGAAGGTGCACCCCACTAGCCGTAGGCAGGGGTGTCAGTGCGTCGCCATGTGCCGTGGCATATTCTGCGGGTGCGCCGGAACAAACAGCGCCGCCCAGGCCCTGCGGCATGCACAACGGGCTAACATGCGCACCTGGCGCATCCAGGCCTGACTACAGGGAGCTGCGGTAAGGCTTGCTGCAGAGCGACGCAGTATGCCGCAGACGGCACCGATGCGCAGGCAGTAAGGCTGAGGGCATGCATGGCCGACGATCGGAACACGCCTCACGCCATTGGCCCCAGGGCGCATGGCAGCATCAGGGCCTGTTTGTTCCGGCAGGGGCAGGGCTGCCACGGCGTAGCAACCGCCGATCGCTCCTGCCCACAAGGGCCAAGTCACTGCAGCAGGCGGCATGGCCATGCCGCGTGCTAATACTGCTGCAATGCACGACTATCCTTGCGTCAATGCACCAGGGGTGGCATGGGTGACGCTAGAGCTCCTAGTGCGCACACCATCGGTGAGCCTATGCATAGGCGCATGGCTTGGGGGCATGCCAATGCATGGCGTTGTTGTGCGCAAGTACGGCGGCACGTCAGTCGCCGGAGCGCAGAGGCTTTACACGATCGCCTCGGCGAGCCTCCGGCGCAAGCTATCGAGGAGGAGGGCTGTGGTCGTCGCTTCTGCAATGTCCGGAGAAACCAACAG
>QBDW01025828.1
TACATGCGTAGGAGCTCTGCAGCGAATGCGGCTGCATCCTCGCCGACTACGCCTGCGCTCACCTCCAGCATAACCTCCTCACGCTGTGCCAAGTCTTCATGTTTTACGGGGGTTGCGATGACGGCGCAGCATGCTGCCGTCATCGCCCGAGATACCCTTCCGCGCAGGTGGTGTGGTATAGATGCTTTAGCGCAGTTCATGCTAGCCAGCCTCTGCCATACTTCCAAAGTGCGTACTGCACTGCGCATAGCTAGCCCTCCGCCATCCATCGTAGCCTCCTATATATACCCCTCCTGTCAGATAGTAGCTCCCCGACGATAAAGCCACGCACAAGCCTCCTCCTCAGCCCTCGCGCGCTGTCGTGCGTGCATACCCCTGACTCCATTACCACGGCGCACGAGGCAGGTAGGCGCGACATTACTGCGTACGCCGCCTCGAAGCCTGTAAGGAACGTGCGCAGGTTCCTGCTGTTGATGCCCACAACGCTAGGGTACAGCGGTGCTATCTTGTCCACGTCGGCATGTGAGTGCACCTCGTACAGCAAGCCTAAACCATGCGAATGCGCGCATGCCTGCACCTCGCGTAGCGCGGCGGAGCAGTGCATGGCTGCCACGAGTAGAACAACGTCCGCCCCCATAGCCAGCGCATGCGCTACATGCTCCGACGATGCCACGAAGTCCTTCCAAAGGATGGGCGTACCAATAAGGCGCCCCATCGCTATAGCAAGGCTGCCATGGCCGCCGAATAGCCTATGCTCTGTGAGTACGGATACGCAGGCGGCCCTCCTTAGCTCCATCGCTCTCGATAGCTCCTGGGCGAATACCCTGTACCTAAGCCCACCTTCTCGTGGGCTTGCCCTTTTTACCTCTGATACCACGGATGCGCACCCTGCGGTAATGTCCGCTGCTAGGCGTCTGTAGAACTCGGCAAAGCCGCCTCCATGCCAACGCGCACCAGGCGCGCACACATGCCCAGAACTGTGCTGTAGAGCCCTGCCCAGTAGGTCCATGTCTATGACGTGCGTATTGCTCACGGCACCCGAGCGAACTCAGAGGCAACCCTGTACGCCCATGCGTGCCAGCATCCAGGTTCGTCGGTTGCGCAGGAAAGCATCCTCAGGCCCCACGTGGTTAGCCGGGAGCATTAACTGCAGGCCTTCCGTATCAGGGCGACTCGCTGGACCCAGCAGCCGTCTGCGCTGAAGTGCCTGAGCGTTACGCCAGCGGCCAGCCTTCCGCCCCAAGCGCAGGCAGCGTCGTCCTTAGGAGCACTGGGTGCGCCTGCGCGCACTTCTACAGCGGTTAAACCATAGCCTGTAGACGGCACTGGGTGAACTCAGACCTTACGGCCATGACCTCCCCGCAGGCGCTCCAGGCAAACACCCTCAGGCAGAGTTGTAGCGCCTAGCTCGCCAGCACCCCGGTGCTTACGTGCACTAGGCAACGAGCGGCAGAGACAACGCCCCCAAGTGCTGCATACCCCCATAACCTGCACTCGGAGGCGAACAGCCTGTGCGTAGTGAGCCTGGCCCTGGAGACAGGGCGTAGTGCAAGCACTCTCGCCGTCGTTGCCTCATGGAGCCCCACGGCGGTACGACCATGGCCTACTGCGTACAAACAGCGCCTACGCCAAGCTTGTGGCACACCTCCCTCCGGGCTATAAGCCGACACTACGCCTGTGGGGCTCCAAGCAGCGGGAACCGTACAAGCGGTGAAGAACCCCGGCGTGCCCATCGTCGCTGCACGACCTCAGAGGCCTCCTTAGGCGCCAGCTGGCGTAACGCTTGGCCTTGTCCCTGGCCTCAACGGCGCCAGGGACCCCCCTAAGTACAGCATCAGGGTAGAGGTCGCCCTCCGGCCCTGCCCAACGTCGCCGACCGGGCGCTTATAAGGAAGCCTCCGGTGCCACAAGCCTGCCTGCCTACCGCAAGCGCAGAAGGATAGTGATGCGCGGAGCGTTGCAGTGTCGCTCAACGCCGTCTTCTCTGTCCTGGGTGGATGTGCTGCTGAGCATAATCCAGGCATTGCCGGGCCTGTAGCTCAGCGAATAGATCGGCCGTTGGTTCTACCCCAACCAGGCCCACGGGGGGTATAGCTCAGTGGCAGAGCGTCTGCTTTGCACGCATAGTGCCGTCGGTTCTATCCCGACTACCTCCAGTGAGTCTAGATGCGGTCAAAGTCGCACGATTGGAGGTATATCTATCGGTATACCCATCTCTCCATGCCAGCCAACGGCGCAGTTCCAAAGCGCTGGGTCGCCGTAAACGCCTTGCGCACTGACCTATCACTGACCCAATGCTCGCCGCCATCAAGCCGCTCATCAAGCCTAGACAGTGCTGGCGAGGTGACCTGAAGGTGCACCCCACTAGCCGTAGGCAGGGGTGTCAGTGCGTCGCCATGTGCCGTGGCATATTCTGCGGGTGCGCCGGAACAAACAGCGCCGCCCAGGCCCTGCGGCATGCACAACGGGCTAACATGCGCACCTGGCGCATCCAGGCCTGACTACAGGGAGCTGCGGTAAGGCTTGCTGCAGAGCGACGCAGTATGCCGCAGACGGCACCGATGCGCAGGCAGTAAGGCTGAGGGCATGCATGGCCGACGATCGGAACACGCCTCACGCCATTGGCCCCAGGGCGCATGGCAGCATCAGGGCCTGTTTGTTCCGGCAGGGGCAGGGCTGCCACGGCGTAGCAACCGCCGATCGCTCCTGCCCACAAGGGCCAAGTCACTGCAGCAGGCGGCATGGCCATGCCGCGTGCTAATACTGCTGCAATGCACGACTATCCTTGCGTCAATGCACCAGGGGTGGCATGGGTGACGCTAGAGCTCCTAGTGCGCACACCATCGGTGAGCCTATGCATAGGCGCATGGCTTGGGGGCATGCCAATGCATGGCGTTGTTGTGCGCAAGTACGGCGGCACGTCAGTCGCCGGAGCGCAGAGGCTTTACACGATCGCCTCGGCGAGCCTCCGGCGCAAGCTATCGAGGAGGAGGGCTGTGGTCGTCGCTTCTGCAATGTCCGGAGAAACCAACAGGCTCGTTAGCTCTCTCAGGCGCACGGTGCGTTATCCCGATCCAACAGCTGCTGATGCAGTAGTGTCAACTGGGGAGCAGGTTACAGTAGGGCTCCTGTCCGCGGCGCTATGGGCTAACGCCGTGGGCAACGCTGCGCTTGCGGGATGGCAGGTGCCCATCGTAACCCACGGCGCCCACACGCGCTCCCGCATATCCGGCGTGCGCACGAGGCGCATGGCTGCAGCGCTAAGGGGCTCAGCAGCCATTGTGACCGCTGGCTTCCAGGGCATCGATGCGTGGGGATGCGCATCTACACTAGGCAGGGGCGGCTCCGATACCACTGCAGCAGCACTGGCTGGCGCGCTGCGCGCGCCGTGCATGATATACACCGACGTGGCTGGGGTGTGCACAGGTGACCCTAGGCTCGTCACCGGCGCACGCGTGCTCCTTAGGATCTCCTACGAGGAGATGTGCGAGCTAGCTGGTTTCGGCTCCAGGGTCATCCATGACAGGTCTCTAGCCATGCAGGGACGCTGTGCCATGGGCATGTCAGTGCTGTCCAGCACGGATGGCACCCGCAACAACGAAAAGTTGCGCACGAGCGTGTTCTTCAACCTAGGCAAGCTGTCGCACATGGACAGGCCGCAGGCGACCAGCGTATCGTACAGGAGAGGTAGGTCTTACGTCTACGTCCACGCAACTGGTGGAGGCGATGTAATCAGCACCATTGGCTATATGTGCGGCGAGAAGCTAGAGGTGCTCACATGCATCCATGACTGCACGCGCGGCGTGCGCGCTGCAGTTGCCGCACCTGCCACAGCAGCGCCGGGATTGGAGGGACTCCTATGCCGCCGACGCGTACATGCCGGGCTTCTACGTTATCAATGCGACGCCTATTCGTGCGACGTGTCAGCGGTAGGCCTTGGCATCCGGCGCGCCCATGTTGCCGGGCGCATAGCCCTCCCCATGCTTCGCCTAGCCCATGCCATGGCTTCCTCCGAGATAAGGATCTCGCTGTGTCTGAAGGAGAGGGACCTAGTAAGCGCGGTTGACCACATGCACAGGGCCTGCCAGCAGCGCTGCGGGAGATGTTGCCGAGCGGTCTAAGGCGCTAGGAGGACCCATAACCGGGTCGTGGGTTCGTATCCCACCTTCTCCGCAGAGCTGTCGATTATGGGCCTTGCCGTATACGAAGTCCAGCGGTAAGGACGACACCATTGAACGGTGTAAACAGGGGTTCTAGTCCCTTAGGAGACAATGGAGCGGTAGTTCAGGTGGTGATAGGTCGGCCTGTAACGCCGTAGGTCGCGGGTTAGAGTCCCGTCCGCTCCGTAAAGGGCGGTGCTTTGCATAGGTCGGCCGCTTCGCGGTGCGACAATGCGCGCACGGCACCCCTTAGGCATACGGTATAGGCACAGGGTCAATCAGCCTTACTCGCTGGCATGGGAGCTGTGCACGGTTGCGCTAGCCCAGGCTACGGAGCGCCTCGTTAAGTGCGACCTTTGATGCCGTCCTCCCATCGACCCTCTTGACCACAACGGCGCAGCTGAGCGCATACCTCGCGTTCCTTATAATGCTCCCAGGCACCACGACAGCGCGTGGTGGTATGCAGCCGTAGCTCACGCTATCCATCTCCCTGTCATACACCTTGGTGCTAGAACCTATATGCAGGCCCATAGAGAGAACTGAGCCCTCACCGACCAGCACGCCTTCTGCCACCTCTGACCTGGCACCTATGAAGCAGCCGTCCTCCACGATTACAGGCCTGGAGCCTATGGGCTCCAGGACTCCTCCTATGCCTACGCCGCCAGATATGTGAACGTTACGGCCTATCTGAGCGCACGAGCCGATGGTGGACCAGGTGTCCACCATGGTGCCCTCGTCAACATACGCCCCTATGTTAACGAAGGATGGCATGAGCACCGCACTGTCGGCCACGAAGGCGCCAGATCTTACCATGCACGGCGGGACGCTTCGAAACGCACGGTTGCCGCTACGCGATAGGGCGAGCTTTGGGGGCACCATGTCATGATAGGTAAGGTCGCCGCACCTGATCTGCCGCGCTGCCTCGGACATGAAGTACAGCAGGATGGCCCTCTTGAGCCAGCCGTGCACCACCCAGCCGCCTGACTCCCTGGAGCACACTCTCAGCCGACCCTCGCCTAGGAGTGATACCACGCTGCGGAGTACCTCTAGGGCCTCCCTGCTCCTATGGCTCGCGCAGAGCTCCTCCCTCCTGTCCCAGACACTATCCACTACCCCTGCCAGTTCAGGCGCTGCGTGCTGCATCGGCGCTGCCCGGGTGTGTTTGCGTACTATACCAAAGTCTCGCGGCCTGCGTTGCAACGGTCTCCAATCGGGCGGATACTGTCAGCACGGCCTTAGCCCAGGCCGGGCGCCGTAAGCCCGGCATAACCGCAACCCCTTCTAAAAATGAGGCATGGCGTCATAAGGAAGTTCCTGGAGTTCGGGGCCCACCTTGGCCACACCCGCAGCACGCTATGCCCAGGCATGGAAGAATACATCCTGTGCATGCGTGGCACGCGCTGCATCATAGACCCCGCCAAGGCAATGCTGCGCCTGAGGCGGGCGGCATCGTTTCTCAGAGGCCTGGTGCTGGGGGGGAAGGTGGTGCTCTTCGTGTGCACTGACGGTGCGCACGCGGCGCACGTTGCCATCGAGGCGGATAGGCTTGGCATGCCCGCCATCACCGACCGCTGGCGGGGTGGCACCCTTACCAACTTCGCGGAGCTGTCCCTTACGCACCGCCCAGCTCGCATGCCTAGGGTGCCCGATGCTGTGTTCGTCATCGGCGTGCGCAGGCATGCAATAGCCCTAAGGGAGGCTAGGATGGTTGGCATACCCGTGGTCGCCGTGGTAGACACTAACTGCTCACCGTGTGACGTAGACTACCCCATACCCGGCAACGACGAATCAACGCAGGCCGTCCGGATGTACGTATCCAGCCTGGCGCGCTACATAGCCCGCCGCCATGCAGACGCCTAGCGTAACGCAGAGCCTACGGTGGCTGAGAGCAACCCCTGGTGCACCGATGCACGAGTGCGCGCAGGCCCTCAAGGCTGCGCGCCACGATGCGCATGCCGCGCTGGCAGCCCTAGCAGGGCGGTGCAGTGGCACTGCCTCGCGCAGCGCGCCATCAGGCGCGCTGCGCTGCATGATTGCCGGGTCGTCAGGCGTGCTGGTCGAGGCGAGGTGTGCCACAGACTTCTGCGCGCGCTCGTGCTACTTCCGACGCCTCCTTACTATGCTTGCGGGGTGCGTGCAGAAGTCCATGCAGCACGGCACAGGAGATCTGTGCCGTGCGGCTACACCCACCGGTGCCACGGCGGCAGCGACGGTTGACATGGCATCCAGCACCGCCTCGGAGTCAGTGCGCGTAGCGTGGTTCTCCATAGCCAGGGGTAGGGGTTGCATGGCTGTCTACAACCACCATAACGGCAGGGCGTGCGCTGCGGTAGAGTGCAGGCCAGGGACACTCCACCCCTGCCGCAGAGTGGCTTTGCATGCCGCCGCGCACGCCCCTAGGCTTCGATCCTGCGCAGACGCCGCCCTCCTATGCCGTGCAGTAAGGCCAGTCGACGCAGCCTTACTAGATGCGCAGGCCTCAGACATTTCCCCCCCCTCTACGCTTGGCGACATGCTCGGGCGCCAGGGGTTGTTCGTTGCAGGCTTCCATGCGCGCCCCCTGCGCTAGCGCAGGCCGCGTGTCTGCAGCCTCGTGCGTGAGCCTGCCGCGTGAAGCGCTGCTTCGCCACGGACTTGCCTCAGGGCAGCAGCGTGACATTAGAACCCCCGCAAACATTGCCGTAGCGCGCCTAGCGGGCCTGAGCGGAAGGCGAGGGCAGGTAGCTCAGCGCCCACCACAGGCTAGTTACGCAGTCCTACGACCGTAGGTAGCCTGGTAGAGCAGCGGTAGCGCGAGCTGGGCGCGTACCCGTAGTGATAGAGGCTCGGTCTTGCTCCGCACTCCCCTCCTCCTACCCACCAGGACCTCGCACTTGATATACCCTCCCCTATCGTATAGTGCAGACGGCACAGCGGCATAACCGCAGCACCTAAGGCAGCCCGCCATGCGTAGCGCCTCTGACCTGTGCAGCAGTAGTGGGATGGGCCTCCTGCTGCGCACGGAGTGCGTGCCGGTGGGGTACGATATGCCTACGCCGACCAGCACTGGTAGCCCATCCGACACCCTAACGCTGGCGCCCAGCAGGCTTGCCGACGACGACCTGATAGACCTGGCCTCCCATCCATGGAGCACCAAGCCGGCCTCGTACCTCCGCGCCACGTCCAGGTGGACGCATGCCTTCCTGTTTTCTGCAAGCACCATGCCGCAGCTCATCTTCGCGCTGCCGGAATGTGGCGGCATGCACGCCGCGCCGGTGGATTAATCCTAGGCACCGCATGCGCGCAGCGGCGTGCATGCAGCCTGCGTCTGGACGGGTGGGAGCTGGAACGACAGGCCACGGATGGCGGAGGCCCCAGAGCCAGCGCCTTACCTCACCCCGCGCCGCATGGCGGTGGCATGGAAGCAGGCCGATGTATGCCTCGGCAGGAACGTGGTAACCGTTGCCCCCCACGACACGGCGGCAGTGCGCGCACTGCCGAGCCTCCGGTCTTGCCGTCATGCCCCGCTACCACGTCCCCGACGGGTCAGAGGGATGGTAACGCGTGCCTCGGCGCGGCGTTAGGGCCTGGGGCGCAGGCGCGTGCACGTCTAGGGTATATCGGCGAGCTGCTGGGTCAGACAGCGCGCGCGTGCTGTTGAACCTCGGCCAATGGTTGCTGCTGCGCCTACGGGCACAGGCGCGCGCACCGCCGTGAGGCTGCGCGCGCTACGTTTGCGAACATCCTACTATCACTGATGTGGCGCGCGGCACATACCCCCAGGCACGCATGAGCAACACGTTCGGGTGCACCTTTGCGGTATCGACTTTCGGCGAGTCTCACGGCGAGGCCATGGGGTGCGTTGTTGACGGGTGCCCACCTGGCGTGCGCATGGCGGCGGGCAGCATACAGGCGGAGCTAAATAGGCGCCGGCCTGGTAGCTCACCGTACGTTACGCAGAGGAGGGAGGAAGACAGCGTAGGCATAATGTCGGGGGTCTTCCACGGTGTCACCACAGGCGCCCCCATAGCCCTCGTGGTGCGTAGCATCGACCAGCGCAGCCGAGACTACCGCAGCATACGTCATGCGTTCCGGCCAGGCCATGCTGACTATGCCTACAATGCGAAGTACTATCACAGGGACTACCGCGGCGGCGGCAGGGCATCCGCGAGGCTAACCGCACCTGTCGTTGCCGCCGGCGCCATCGCCAAGGCCTACCTGGCATGCGCGCACGGCGCTAGGGTTCGGGGATGCCTTCTTAGCGTTGGCGCCAGGCGCTTCCAGTACGCACACTGGTGCTATGTGCACGCCAACCCTTTCTACTGCGGCGATGCCAGGGCTGCATGCGCTGCAGCCCTGTACATGCGGAAGTTGCAGAACCTCGGCCGCTCTACCGGTGCAATGGCACGCGTATGGGCAGAAGGCGCGCCAGCTGGGATAGGCAACCCACTGCACGCAAAGCTTAGCTCACGCCTCGCCCACGGCATTATGGCCATTAACGCCGTTAAGGCCGTAAGGATAGGCATGGCGGGCATAGATACGCAGGGTTACCGTGGCGACATGCTTACACCGCGCGGCTTCCTGGATAACAGGCTCGGTGGCATAACAGGGGGCGTGTCAACAGGGCAGGATGTAATCATGGCCGTAGCCATGAAGCCCACCCCAAGCTCGTGCCACTACCGGCGGTCTATAGGCCAAGCCTGCACGCCGGTATACATGAGGACAAGGGGCCGGCATGACCCCTGCGTTGGACTGAGGGCCTCCCCTATCCTTGAGGCAATCGTGGCGCTAGGCATCGCGGACGCATGCCTAGGGTTGCATTGCTGCTCATGCCATCGCTGTGCACGCATTCCACCACAGCACCCCGCAGCCTACCTATACTAGCGGTGCGCTCACTGCAGCCTGTGGCTATGGGGTAGAGCGCCGGGCGGCTGGCTGCCCTGGGTGGAGGCCAGCCGCTAGCACCGCAGGCAGCCCAGGTGGCGCTAAGGGGGCAGCAGGCAGGCTACGCTAACCGTCCTGGTCGCGTCCCCTATGTGCAATGCAGCCCTTTGCCAGCAGCGCGTGGCGAAGACGTTCTGGGGCGGGTTGTCACCAAGAGGACTAGTGCGTCTGGCATTGGTGGCCGAAGCTGTACCCAGGGCCTCCGGCACTCGCCTACAATAGTCCGCCGCCAGTCACCCGATGCTCATGGCGGCTTCACCAAGGAGGGAGGGCATATAAACACTGGCAGGATGACATACCGCGTCAACGAAGACATAACGGCGCCGATGGTGAGGGTAATAGGCCTTGACGGCAAGCCCATGGGCATAATGAGCACGGAGCGAGCGCTGTTAACATCCAGGGAGCTAGGTACAGACCTGGTAGAGGTCTCACCCAACGGTGCCCCGCCGGTGTGCAGGCTGATGGATGCTGGGAAGCATAAGTACCAGGTAGCGAAGAGGCAGCATAGGATGAGGTCAAGGCAGAGGGTAGTGCATATAAAGGACATTAGGTTATCGATCTGCATAGGTGCAGAGGACTATCGCATAAAGGTATGCAAGTGCATAGGTATACTCAGGGCTGGGGATAGCGTCAGGGCTGCGGTGCACTTCAGGGGTAGGGAGATGCGCCACCAGGGAGCGGGAGCCCAGCTGCTAGCGCGCATAGGTGCAGACCTAGCCCCCCATGGCATAGCCCGCGGTACAGTGAGGAGGGAGGATAGGCACATGTCCATCACTATTTCCCCGCTTAGCACCTTACCCCCACGAGATGGTCAGGGCTAAGGTAAGGAGCAGCATAGCCAAGAGGCTTATGATGCGACCAGGAGGCTCTATGAAGAGGTTCACAGCAGGCCGGAGGCACCTTCTTACGGCCAAGCCAGCCTGCAGGAAGCGGAAGCTAAGGTGCGCACGGCGGGTGCACCAGCACGACAGCGCGCGCATGAAGCGCGCCATGCACGCCTGATGCCGGCAGCGCATGCCCAGGGTTAAGAGGGGCGTTGCCGCCAGGTACCGCCATAGGCGAATAGTCCGCCGTGCGCGCGGATACAGGGGCCGTAGGGGTAAGGTATACCGCACTGCCAGCCAAGCAGTAGCGAGGGCGCAGCAGAACGCATACGTCGGCAGGCGGCTGAGGAAGCGCAACTTCAGGTCGCTTTGGATCACGCGCATAGGCATCGCCGCACGCGCAGCAGGCACCAACTACAGCACGCTAATTGGGCGCACTGCTAGCGCGCAGCACGGCATGTGCCGCCGTGCGCTAGCAGCCATTGCCGTCATCGATGCAGGTGCGGTGCATCGCACGACGCCTGCGGTAGAGTGCTAGCGCCCTTACAAGCGCCAGTCCGTATGCCCTACTGGGGCGCCGTCGCGCTAACGCTGCAGGCACCCTCCCCAGCGCCGTATGCGTTCCTTACGGCGATAGTGTACGGGCTTTGAGCGCTTACCCTCAACGTACGTAGAGCAGGCGCGCAACAACGTCGATGTTCGGCTTCCTGCACCCAGCCGGATACGCTTTACATCGACGCCACTTAGGCTTCCGGCAGGCGCCTCCTGATGCTTACACACACGCCCAGGTGCAATGCCGCCCTGAAGGGTCCATAGTACTGACGGCGGTGATGGGCCTGTGGGTCTATCACGCCGTGAGCATGGATAGCGATAACGTCCTGTACTGCAGCATACCGTACAGGGCCGGGTACGCACGTAGGCATAGCCTTAGGCATGGGGAGCCATGGCACGACCTTTGCTCGCCAGGTAGGTACACGCAGCACCCTGGCGTGCGACGAGAACCACGCCAATGCCCTCACGCTCGCTGGCACGGCAACGCTCGCACGTAGTGCTCGTAAGCCTTGCCGCACGATTTCGGACAGGTGCGACATAGCACTGCCACGCATCGCATACCGCACCCGCACTACGCCAGGAAGGGTAGCCTACCGCCACCAGCACGCGCAGATCCCCACACGCGGTAGGACTACCTCCCCAGAATGTGGCTTCTGCGGTGGCACCGCAGTATGGTACACTGGCCATATCTGAAACCACAGGGCTAGTCTTAGGATACACCATGCGCCGGCTCGCATGCACGACCTTATAGCCGCACAGCCCGTACATGCATGCCTATGCCGGCTCAGATATCGGGTCCCTCCGGCTAATATCGCGCCGTGACGCTTCGGCAGCAACGTGTTATACAGGCATGCGGCAGATGGCGGCGAGCAGGCCATGGGCATACGGCTCAGCCTGCAAGTATGCCCCGGCGCCGCTGGCCTATACCTGGAGTGGAGGATATTACGCACCATAGCGAACCATACCGCAAGGACTGGCAAGGCAAGGTCGCAGCACAGCACGGCACGTATGCATAAGGGGAGGCTTGGGCGCATGGTCGACGAGTGCGCCAGCATTCTGGGCTACTCCACATGCTGCCTGCGGTTAAACCACGGCAGCATCGCCGTTAGCATACGCCCCAGGCACAGCGCAGCACGAGCACGTTATTGTGACGAGGTCCAGCAGCACATGGCATGCATACTAGCAGCCGCCGGCGTACGGTGCCGAAGACTCACGGTATCGGCATCCCAGCGCGCTGCGCGCACGCTGCGCCAGCAGGCATACGGTACCTTCGCACCTGCCGCTGGCTGCGTCACCCATCGCGGGCTATCACTGTGCCAGTAGCGCACAGTACAAAAGGCACCAAGATTGGGGCTACGGGAGTAGGGATAGCTACGGCTACAAGACCCGCCGTAGTGACGTTCGCGGGGCATGTGGACCATGGCAAGACGACCCTCCTCGCAGCGCTAACCTCCAACCGCAGCGCGCTGCGTGAGGCGGGTGGCATCACGCAGAACGTGTACGCATACGATGCCGCTGCCCATGGCGCTCAGTTCATCCTGGTGGACACGCCTGGGCATAGTGCCTTCGGCCAATCAGCACGCCGTGGCATTGCTATCGCCGACATCGTCGTTCTCGTAGTGTCCTCGGACTCAGAGCCGGACGAGCGCAGCATGCGCGCTGCGCTTGAGGCCGCCGTTAGAGGGAGAGAGCTCGTTGTTGCCATCAGCAAGACTGACAAGGACGCTAACCGTACTGGCACCAGGCGCATAAGGCGTCGGTGCGAGGAGCTCATGCGTGCCGTTCAGGTCAGCATACGCCCCAGGTTCGTCTGCGTATCCGCACATAGCGGAGAGGGTATACTGGACATGCTCCAAGCGCTGCGCGCAGCGGCGCATGGCCTGAGGCTGCACACGCTGCGTAACGTGCCGGCGCATGGGGTTGTGCTAGATGCGACTATATCCGTGCGCGCTGGTGTCATGGCTACCCTGTTGGTCCAGATGGGCATGCTGGCGTGCGGGGACCGGATAACGATACGTGGAGCATGCGGGTGCGTAAGGTTCCTAAGGGATGCCCATGGAGCAGCCATGAAGCGGGCGTACCCATATTCCGTGGTTGTTGCGCAGTGTATGGCGTGTGCACCATTGCCTGGGCAGCGTTTCATGTCAACACAGCGTCGGCCTGAGAGGCAGCGCGTATACAGGGCGACGTATCGTGGGCATGGTGGCACAGCTGCTGGCATGGCTCTGAAGCTACCGTGTAACCAAGCATGCTATGTGGTTCGTGCCATGAACCATGCGCTCCTGGGAGCTGCGCTGAGAGTGCTACGCACGGAGAGCGGGCGTGGCATGGTCATCAGTGTGGTGCGAGCGGGCTTAGGCACCTGTAGCCCTAGCGATGCTGCCCTTGCTGCTGCCACAGGTGCAGCCATAATTACCGTGGGTCAAAAAGCACCGCCCTGCTGTCAGTCTGGCTCACCCCAAGCGGAGAGTTATGGTACTGTATACGAGCTGCGTGAAGCGCTGCGGTCACGGAGCGCTCTGTCTGTCGGCGTGCGCTCATTGGGTGTTGTTCGGGCGCGGGTGGAGCGCCTGTTCGGCTCAGTTGTAGGAGGAGTAATAGTTGGATGCAAGGTATTGTCAGGTGTGCTGAGGGCAAGCAGTGGTGCCAAGATCTTCCGTTGCGGAGCAGAGGTAGGACGGTGTGATATAAGAAGCCTGAGGTTTTACAGAGAAGAGGTAACTGAGGTAGCAAGTGGAGGAGAGTGCGGAGTCTGTGCGCAATGCATAATCCCATCAACGCTACAGCTCTGCACAGGAGACGAACTGGAGGTAGAGCAAAGGTAGACCTAAAAATCTATGCGTGGAGAGCATGTGGTATAAGAGCGTAGGTGCATGATCTCGACATAGGTTAGAGGTTATAACGAGAGTGTCATCATCCTGCTCAGGTTGCTTCTCCGAGAGCTGCACTGCCTTGGCTCGGGAACGTCGTACTTGGCGCGCCACGCACCAGATGACGCCAGGCTGAGCGTGACGTATAGTCCTACTCCGTTTGCTACAATAGTGGTACACACCCACCGCCTGCTGCGGCGTGTCGCTGCTATACAACCCATCGCACGGCTGTCGTACCTGTGGCATAGGGCCAGTGCTTAGGGCATCGTAGGCGAGTCCAGACTGCGCGGGTACGCGTGCCACACTGCGTCACGCCAGGAGACGTGCTCCCTGGCTGCTGCCCTGTTCAGAGCTGGCGTGGTGGCATACAGGCGCCTTGGGCAGAACGAGCCCACCCGCTCTGCGCAAGGCGGGCGTGGAAGCAGCCCTGCCCCGTGTGCTCAGAGGCTGGCTTCCACACCTATGCGCTCCTCTGCCTACTCAGGCAGTCGTCCTGCATGCCGGAAGCGCTCCCTTCCGGGTCAAGCTGGTGGGGCCATGCCAGGGCTCGTTCAGAGCCCTGAACTCGCCGGTATACTGACGGCGCGTCGCTGTACTGCAGGTCAGGCGCAGTTTGGTTCCTTTGCCAACGTGGTGCCTTGGATCAGTTCGTCGCCTCTGCCGCCTGCGCTCAGGCGGCAGGATGGGGAGGGCCCATAGCACTAAGCCTGCTGTGCGCGTGCCGCCTGTGGTAAACCCAACAAGGCCTAGCAGCTATTCCACTCCGTGCTTGGCACGCAGTAGGCAGGGTCGTGCGTATCCCATGCCGCGAGTGGCAATCTCCGCAGCGATGGGCCTGCATTGCGTACAGGAGGAGCCCAGGCGTAAGAGGCGACTGCGCTGCAGCGTACTGCGGCGCGCAGAGCTAGCCATCGCCCGGCACAAAGTTCGGTGCTGCCTAGGCCATGCCACCGTGGGCGGGCTAGCGTCGTGACCGACAAGATGGTATCGCCGGTGCGTTGGCATCGGCGTGGGGCTAGGCGGCGTAGATGCGGCTGGTGCCCTTGGTCGTATAACGGTGGTCTACCCCTATAAGTCTGCGGTGTAGATACGCCCGGTGCAGGTCAACGTCGCTGTAGGCGACGCAGTCAGGGGCCCCATGCTTGCCGTAGGAGGAGGGGAAACCCCTAGGCAGCATGGTTGGCGTAACGGAGCTGCGCGTAGACGGCTGCCCAGTGCGTGAACGCTGCTGCGCAGCGGGCGTGCGGAGTGCTCGGGCAGGGAATAGGGGTTAGTCAAGGTGGTGGCGTGCGGCTAGGCGCGCACAACGCATCCTAGCTCATAGCAACCTTCGTGCTTGCCATGGCGTTCGGTGCGGCCTATGATACGCGTGCTGTGCACACCCCACCCTCGCAGAGTCCATAAAGGAGGCCGCATCGCTAGCGCAAGCGCTCGCGATGCACACACAGCCATAGCCATGACGTACTACGACATAGCATACCTCGTGGATCCGAGGTCACAAGATCCTGCCTCGCTAGAGAGCGACATAACCAGGCACGCCACGGCGTGCGGTGGCGTCGTGCACGGGCTCGAAAGCTGGGGCGTAACGGAGCTCGCGTACCGCGTCAAGGGGGTGATGCGGGCGGTGCATTGCCAAGCAGGCATAGAATGCAGCAGCCATGCGCTGTCAGCAATCAGGCGCACACTCTCGCGCGGCGCGCTGAGGTACCTGGTGATGAAGCGCAGGCGTAACATCAGGGAGGCCTTACTCGCGTCCCTTAGGGCCGCTGCTGAGGGCGCTCGCCCTAGGAGGCGATGAGGCGCCGGGTGCATGCTGTACCCGCCGCGCAGGACGCAGACATGGCGGCGCGCAGCCTGAGCGAGCTGCTCACACGCGCGCCCAATCCACGGGGCGCGCGGGTTCTCAGGTCATTCATCACTGAATACGGCAATATAATGCCTGCTAGGATGACCGGCCTGCCTGCGGTGCTGCAGCGGAGGCTCAGGGTGGCCGTAAAGAGGGCGAGGTATATGGCGCTTCTGCCCTACACTAGCCGCCATGCGGTAGCGCCTGTGGGACCAGAGGGGGGATAGCTTGGGTAGCGTGAAGGTTATACTCCTCTGCGACATCGGCCGGCTGGGCAGCGCGGGGGATGTTGTCACTGTCAGGCGCGGACATGCCATGAATATGCTGCTGCCATCGGGTGCAGCAGTGGCATGCGGGCGCGCGCGCTCCGGCGCTCCTGCGCGACGCGAGGCAGCTCCGATATCTATAGCGCCACGATACCTGTTTCTCAGGAGGGAAGCAGAAGTCAGCATTCGCCCCCGTGACGTCGTGTCGCTGCTTAGGGCGTTCGGCGTGTGCGTATGGATTGACCAGGTGGATATAGTGCCCCCAACGCGCGGCTACGGGGAGCACACCGCCCTAATCAGGTCGCCGCGCGGGGTAACCCACAGCGTGCGGGTTAGGGTGACGCGCACGGGCGAGGGGTGATGTACCAGGCACACCAGGACGAGTCCCGCCTGGTGTGCGCGGTAGCAGAGCGCATAGTCCTGGGGAAGCTACTGCAGGACGCGGGCCTTGTGGCGACTGTGTCCTCCATGCTGCGCGAGGACGACTTCTGCACGTCGCGCCATAGGCTAATATACCGGTGCATAGGCATGGTTGCGTCCAAGCACCGCGTTTCCGATCTGCTCCTGGTATATGACGCCGCCCTCTCGCACGGGGGCGGCGAGGGCATCGGAGGCATGGGATACCTTGCCGAGCTTGCTGCAGGCGCAGACAGGGCGGCAGATGTGCGCAGGTACGCCGAGCTTGTAAGGGACAAGGCAATAGCGCGCAGGCTAGTCGACGCACTAGAGGGTGCGCTAAACGACGCACTTAACCCACAGGGCAGGAGTGTATGCGAGCTGCTAGCGCAGGCGGAGGCTAGGCTCGCCGACGTGCGCAGGGCGCATGACTGCATGCGCCCTGACGGTACTGACGTCAGGGGCATACTGCAGGGCATAGTTGCACGCGCGGGCAAGACGCAGGGTACGAGCTCCGGGAGAACCCCGCGCATTACAGGCCTGCCCACAGGGTTCTACGAGCTGGACGACATGACGCTCGGCCTGCAGAGCGGCGAGCTGGTTGTCATAGCCGGCAGGCCCTCCATGGGCAAGACCGCGCTGCTAATGAACATAGTTGAGCACGTAGCAATCAGGGAGAAGCTGCAGGTCCTGGTGTTCTCGATGGAGATGACATCGGGTCAGCTCGTCACCCGCATAGTTAGCTCTGCAGGCATGATCAGGCAGAGGAGCATATGGGCAGGCGGCCTAGATGGCAAGGAGCTATCCACGCTAGAGGAGTCGGCAAGGAAGGTTGGCGACGCCAAGATACTCATCGACGACAGGATAAACCTAAGCCCAACGGACGTGCGCAGCAGCATAGTCCGGATGACCGAGCGTCACGGCAAGATCAGCCTGGTGGCGATCGACTACATACAGCTCATGGCAAGCGCGAACTGCGCAGGCAACAGGTACGCCGAGGTGTCTGACATCTCGCGCTCCCTCAAAAACATCTCGCGAGAGCTGGGCGTACCTGTGATAGCCATATCGCAGCTGAACAGGGGCCTGGAGCAGCGCGCGAACAAGAGGCCCGTCATGTCCGACCTAAGGGAATCAGGCGCCATAGAGCAGGACGCGGACCTCATACTCTTCATATACAGGGACGAGGTCTACAATAACCACACCAAGGACAAGGGCGTGGCTGAGATAATAGTGGGCAAGCATAGGAACGGCCCCACGGGCTCCATAAGGCTCAACTTCCTGGGGGAGTACATGAAGTTCGTAACGCCAGGCAGACCGAAGGCTGATGGCTAGGCTGGTGCCCCTGCTCGTCCTCGGCTACGGCACGGTAGGTAGGGGCGTCCTCGCATCGCTGCGCGCCCGAGCATCCTCATCCCCCGGCGTTGACGTCAGGGTTTGCATCGTGGGCACCAGGGGCTTACGCGCAGCCGCCCCCGCCCGTGCGCACCGGGCGCGCGCGGCTGTCGCGCTGGCGTGCCTTGACCATCGGGCTGGTGTTGTCGCGGAGGTCATGGGCGGTACCAGCGCCGCACGGTGCGCCATGCGCGCCGCTGGCGTACGTACACACACCCCCCTCGTCACCGCGAACAAGGCGCTCCTGGCATGCTACGGCACCGAGGCCTGCAGGCGTGCCGTGCTTGCCGATGCAGCCGTTGCCGGCGGCCTGCCCATCGTAGCCGTGGCGCACCGTTGCACGCCTGCGGCGCGCATGGCTAACGCCGCTGGCGTGCTAAACAGCACCGCAAACTGGGTCCTAACGTGCATGTGCAGGTACTGCCTCCCTCTGCGGCGGGCGCTGCTTGAGGCCTACGCCAGGGGGTATGCCGAGGCGGACTGCGCGTGCGACGTTGACGGTTCCGACGCAGCGCAGAAGCTTGCCGTCCTCGGATCATGGGCGCCCGGCGTGCACGTCAGGCCAAGGAGCCTGTACGCAGAGGGCGTTCGCCGCGTGCGCTCCCCCGATTGCGCATGCGCTCGTGCGCTAGGGCTAGACGTCAAGCTCCTGTCCCTAGTGTCGCACGCCGGCACGGTTAGGGGGCAGGTGCGCCCATTCATGGCGTCAGCACGCTGTCCTGCAGCATGCTGCGACGGTGTGACCAACGCTGTGTTCCTCGATGGAGAGCACACGGGGGGCATGTGGCTATACGGCAGGGGCGCTGGCATGAGGCCAACGGCAGCCGCTGTGTGCTCAGACGTGAATGCCGCTGCGCGGAGCGCAGCGTCAGGGGAGCTGGCTCCCCTGCCTGCACCGCGCCGGCTAAGCGCTAGCGCTCGCATGCGCGGCAAGTACTACCTACGCGCCGGCTTTGATGCACCCCAGGACTGTAGGTATGCGCTATCAAGGTGCATGCGCATACCTACAGTCACCGCACGGCTCGTGCATGCCAGCGGCCGTGCGGCGTGCGTTGCTGTGCTAGAGGCTGCGCACGAGCGGAACATGAGGGCGCTCGTGGCGGGCGACGCCGCAGTACGCAGCGCGCGCTTTCTGATGGTCGTCTTGTAATGTACGCTTCAATCGTTTTGTAATGTACGCTTCAACACGCTCCGGGCCAGCTATGCGCGGTATGTATTTCTCACGGGCCCTGCTGGCGGGCATAGCGCGCGATGGCGGGCTGTACGTGCCGGCGGCATACCCTTCGCCCTTGGCCACGCCAGCATGGCGCTTCATGGCGTACCGTGAGATGGCCTTCAGGATGCTCAGGGGGTTTGTGCGCCGGGATCACTCCCGTACGCTAAGGCGTGTATGCAGGCGCGTGTACGGCAGGAGGTTCTGTTCAACCGACGGCAACGGGCGTGCAAGGGATGCCATAGGCGCAGCGTGGATCGTTGGTGGCGTATACCTGGGTGGCCTATCCTGGGGGCCGTCACTCTCCTTCAAGGACCTAGCAATGCAAGCGCTCGGTGCCGCATTTGAGGAGGCAGTATTGCACTACTACCACATCGTCGGCGCAACGTCGGGGGACACGGGCGGCGCCGCATGCCGTGCTCTAGAGGGTAGCAGGAAGGTGGGGCTACTTGTGCTATCCCCCGCAGGCGGCGTTTCGGCATTCCAGGCGGAGCAGATGTACGGCACAATAGCGGGAACCGTGGTACACGCATGCCTTCGCGGCGGGTTCGACTGCTGCCAGGATGTCGTCAAGGCGCTCCTAGGCATGCGCCGTAGGGATGTGGGCACTGCTAACTCCATAAACCTGGCACGGCTGCTACTGCAGTCTGTGTACTACCTGGCACTGCGGGAGCAGCTTACGGCTTGGCCTGGGGAGCGTGTGTGCTATCACATCCCATCTGGCAACTTCGGTAACACCTTCTCGTATCATATCGCCAGGCTTATGGGAACGCCCCACGTCCATGCCACCGCAGCAACGAACGAGAACAACGTCCTGGACTGCTTCATCAAGGCTGGCGTGTGCATCCCGCGCAGCCCTGCGGGCGTGAAGCGCACGCACGCACCTAGCATGGACATTTCCTGGGCATCGAATATCGAGCGGCTGCTGTACGAGGTCCTGGGCCGTTGCGGCAGCATGACTAGGCTGGCCATGCGCGCACGCTGCAGTGACGCCGCGTGGGCACTGCTTAGGCACGCCAGCTATAGGCGCCTACGGCTGTGCGCTGTATCATCAGACGCCTCGCTGCATGTCGAGAGGTCAATGCTGGTCGAGCTCCTGTACCGCCGGCATGGCGTAGCCGTAGACACCCACACCGCAGCAGCGCTTAAGTCGGCTATGCTGGCGCCTAGGGGGGACGTTCAGGTGGCGCTAGAGACTGCGCGTGACGTGAAACTTAAGGCGGAGCTACATGGAACGCACGGTCATGGCTTCCGGCACGCAGTCCCAAGGCGTGCCCGGCACGCGAGGCTTGTGCACCCTGCGAGCGCACACATACGTGGTCTCCTGAGGATACCCGCGGTTCAGCGCATGCGCCGGGTGTGTCCGCCATGGCCACCCATAGCATAGGCGACGTGCGTGGATGAGGACACGTCCACAAGCGCCATAGGATATACGGCGCATCCTATGGCAATCGACCCCGTTGGTGCCAAGGTTGACCTGGTCAGCAGCGTTAGGCCTCCCGCGGCGTCATGGAACGCCGCTGGACTGTACCTTGCGACCCGCATCACCTACGCCCCCCTCATGACCCTGAAACACCACTTGGGCGACGTTCCGCCTATGGCGTCCTTGTAGAACACGGAGCCCCTGACGCCAGGTACACCTACGCATGCCAGCCTGGCAGCAAGCATGGGGGGAACAACGCCACGCGAGCGCAAGGGGAGTGTGCCTCGCCCGGTGCGCCCTGAGCGCGCTGCGATACCCACCGCCCTAGCCACGGCCTCGTGCGAGTCGCGGAACGTCATGCCGTGCCATACCAGGCTGTCCGCCATGTCCGTCGCAGCGGCGAAGCTTGACTCCAGCCTGCGCCGTAGCCTTGACCTGTTGAGCCCAAGGCTGCATACTGCCAGTGCCACGACCTCTAGCGACCTCGCCACAGCTCGCGATGCAACCAGGAGGACCGCCTTGTCCTCCTGGTTGTCCCTGTTGTATGCCATACCCTGCGCCTTCATTACGGCCATGATGCCTGCTGCTCCGCCTATGAGCACCCCAGCCTTGGCTCTCACGAGCTCCAGGATGTCAGGGTTCTTTTTCTGCGGCATGATGGAGGACCCCGTGCACAGCGCGTCGCCAAGGCTGGCGAAGCCTACGAGCGAGCTGCTCCAGGTTATCATATCCTCAGCCAGCCTAGACATGTGCACCATTAGCACTGCTACGCAAAGCGCGTACTCCATAACGAAGTCCCTGTCCGACACGGCGTCCATGGAGTTGGGCGACACGCCATGGAGCCCCAGCATGTCAGCCGCTGCGTACCTGTCGCCGCCGTGGTTCGTACCAGCTAGCGCACCTGACCCCAGGGCAAGTACGCTAGCTGCCCTAGAGCAGCGGACCAGCCTTGCGCGGTCCCGCGCAAGCATGCTGCAGTAAGCAGTGAGGTAGTGGGCTGCGGTGATGGGCTGCGCAACCTGCATGTGCGTAAGGCCAGGCATCAGGGTGTTCAGGCACCTGCGTGCCCTGGTCATCAGGGCACGCTCAAGCGCCGCCACCCTACGGATTGAGGCGCTTACCTTGTGCCTAAGCCACAGCCTCACGGTTGTGGACACCTGGTCGTTGCGAGACTTGCCTGTGTGCGCCATCCTGCCGGCCTTGCCAACAAGCCCAGTCAGCACGTGCTCCACGTTCCTATGTACGTCCTCGAGCTCTGGCCGCCATGATAGCGCGCCTGCCCTTGCGGACGTGGCAACATCGCTAAGGCCCCTCTCCACGTCCGCAAGGTCCCTGAGGCTCATGGCGCGGCGCATGTACAGTGCCCTGCAGTGTGCAGCCAGCACGGCAGCATCGCAGTGGCACAGGGCCCTATCGAAGCCCACCGATGCCGTGAACCTCTGCACCGGCGCACACACTGGGCTGGTGAATCTGCCAGACCACATAGTGCTCTCAGTAGTAGTCCAGGTGGCTTCACGGTAGACGCGCTAGTAGAAGGAACTAGTAAATCTCGCGATTTATGGAGGTTCAACTCCTTCCCCTGGACAGATGGCTCTAGGCATGCATGCACGCAGGCTCGTCTGCGGGTTCCATGCGGTGTGCTCGCGGAGAATTCACACGCCTTGGCGAATAGCAGCCCTCTGTACCGCAGGATGCACGAGTGCCTTGCGGCAGCTGGTGTGCCCCCTGGGGTAGAAAGCGCGCAGCGCAAGCCTCTGCGCTAGGCCTAGCTCGTTCTTACGGCGTTGTGCGAACTGCCCATGCCCTCCGGCGCCTAGTGCACCGCTGGGCCCGCTCCGCCGTGCCCAGCGTATGAGCCGTGGGTATTGCCATTTCTACGGGGCGGTGGCTGTAGCTCAGCAGGCAGAGCTCAGGATTGTGGATCCTGCGGCCATGGGTTCGAGTCCCATCAGCCACCCCCGCAAACCAGGAACACCTCCTCCGACCGGGATACGGCAAGCCTATCCACCGCGACGCGTGCGAAGTGCCGCCCCATGGCGCACGCCATGTGCTCCGCCCGCCAGAGGAACGTCTTGTGCACCAGCGCGCCACCGCAAACCAGGAACCTCCGCGCTACCAGAAGCAGCGCGCACGCCACCCTATCGGTGGCGTCGCCATCTAGGGCTGGCACGCCCGCCGACGCTGGGCAGATGTCGGACACAATGAGCCCAGCTCCGCGGGGCAGCCTCGCAGACACAGCAGCCAGGGTCTCGGGGGTAGTTATGTCCCCCTGCACGAAGCTAACGCCGCACACGCGCCCCATAGGGCGCGTGTCCACTGCCACCGCGCGCTCAGCGCTGCCAGCCAGGCGCATCGCGTACGATATGTGCTGGCTCCAGCAACCTGGGCTGGAGCCTAGCTCCAGCACGTCCCCATGCCGTGCAAGCAGCCTGTACTTGTCGTCGAGCAGCCTTAGCTTGCACGCCGCCCTTGCCCTGTAACCCCACGCAATGGACGTGCGAACGAACGCATCGCCCACGTGCCTGGCGTACCACTCGCGTGTTGCGCCCATAGTCAGACAATCCTCGCGTTGCGCAGGTCCTGTAGCCTTAGGGGATGCATATTCGCGGGCTGCGCAAGCCCCTCCGTTAGCGCCAGGCAGCCCCTAATGGTGGAGCACACCAGGACGTGCGGCGCATGGGCTGGTGGCATGGAGAGCTCGCCTCTGCCGTCCCCTGGCGCAAGCACCAGTCGGTGCCCACTCGCGCCGCCTCGGTGCACCATGACGCCCTTGCTATAGGCGGCGCGATATGTACGCTCAGTGCAGTACAGCTCTGCGCGCGCCTGGCGCATGAGGCGCGCGGCCTGCAGCATGGCAGAAGTGCTGCCTCCGCAGGCTGAGAGCGCCGCCGTACTAGCGCCAGCGATGTCGTACCCCGCCGCGGCCTGTGACTTTGCCCAGGCTTCGCCAAACGATCTACCGGTGCACATAACCTCCCCCGTAGACCGCATTTCTGGTCCCAGAGAAGGTGTGGCGTAGGGGAACTTTGAGAAGGCGAACACAGCCTCCTTCACGGAATAAAGCCCCGTAGGCTCGCCTCGCACTGAGTGGCACCTCCTGCCCAGCATGGCATACGTCGCCATGCGCGGCAGGTTTATAATGCTGGCCTTGGATACGAAGGGCACCGTCCTTGAGGCTCGTGGATTGACCTCTATGACGTACACAGCCTCACCATAATCGCCCGGGCTGAGTATGGCGAACTGGATGTTCATCAGGCCAACCACAGCAAGCCTCCGCGACAGCGCGACGGCAATGCTTCGCATCTGGTACAGAACTCCTGAGCCGAGGGTGTAAGGCGGCGTGCTGCAGGCGGAGTCGCCTGAGTGGACTCCCACTGGCTCGACGTGCTCAACCACATGGCATGCCGGCATGCCGTCAACGTCGCAGACGCAGTCCATGTCGCACTCTATGGCGCCACCAAGGTACTGCTCCACTATGGCGCCACGCACGCGCTTTCCGTGATGCATGGCGTAAGCGCACAGCTCACCCGCGCCCCGCACGACCTGCATGCACCTACCGCTTAGCACGTACGATGGGCGCACTATGGCTGGAAAACCCACGCTTGACGACACCGTCGCAGCATCATCCGGTCCCCACATGATGCTTCCCCTGGGCTGCGCCACGCCGGCTGCGTCTAGCACAGCCTTGAACTTGGACCTATCCTCAGCCGACGCGATCGTTTCCGCAGGCGTGCCTAGCAACCGGACGCACCGTGATGCCATATCCTCCGCCAGGCTGAGCGGCGTCTGCCCTCCAAACTGCAGCACGGCACCCAGTGGCCTCGTGTGCAGAACAACCTCCTCGATGTCCTCCATGGTTAGCGGCTCGAAGTGCAGCGCATGCGATGCGTCGAAGTCCGTTGACACCGTCTCTGGGTTGCAGTTCACCATGACCGTACGGTGCCCCTCCATGGCTGCGGTGGCTGCTGCATGCACGCAGCAGTAGTCGAACTCGATGCCTTGGCCTATCCGATTGGGTCCGCTGCCCAGTAGAACCACCCTGTCACCCCTGCTAGCACCACCTCCCCCTGCACCGCAGTATGTGGAGTAGACGTAGGATGCTGCGACGTCATGCTCACCGGCGCATGTGTCGATGCGCCTGCGCGCTGGCGATACGCGAAGGGAGCGCCTGGCATAGGCCACGCGCATCTCATCTATGCCCCAGGCTGCTGAAAGCGCTGCGTCGGATATGCCGCAGCGCTTTGCTGCCAGCCACTCCAGCCGCGACATGGTGCTAGGCCCCTTGTATGAAAGCGCCCCCAGGATACGCGCTATGCGCTTGAGCCGTGCTATGTACCACAAGTCAACGCATGTCATCCTGCGCAGCGCAGCGCTGGGCATGCCCATGCCCAGCGCTGCAAGCATGCACGCCATACGGTGCGGACTGGGGAAAGATATGAGCAGCGCGAGCCTCTCACGGGCGCTGCATGCCGCCATGGAGGCGCCTGTGTCCTCCAGGCATCGCAGTGCCTTCATGAATGACTCTGTGAATGTGGAGCCTATGGCCATCACCTCGCCTACGGACTGCATGTGCGTGGAGAGCATGGGCTCCTCGCCTGGGAACTTCTCGAACGAGAAGCGGGGCATCTTCACCACGACGTAGTCCATTGCTGGCTCCATGGTTGACGTGGTGCGACGCCTTGTCATGCCGCTACCCAGCTCTTCCAGCAGGTACCCTAGGGATAGCTTTGCTGCAACCCGGGCTATTGGGTAGCCTGTGGCCTTAGATGCCAGGGCGGAGGAGCGCGACACGCGCGGGTTCATCTCCACAGCCACCATCCGGCCAGTCTGTGGGCATATGGCGAACTGCACGTTCACGCACCCTGAGGTAAACCCAGAGGCCCTAACGATGTCGAACGCTGCGCTGCGCATGCGCTGGTACTCTGGGTCGCACAGCGTCTGGGCTGGCGCTACGGTTACGGAGTCTCCGGTGTGTATCCCCATGGGGTCCACGTTCTCAATGCAGCACACGGCAAGGCAGTTGCCGGCATGGTCCTTCACCACCTCTAGCTCGTACTCCTTCCAGCCCATGAGCGACTCCTCTACGAGCACCTCCCCAATTGGTGACATAGCCAGCCCTCGCGCGCACATCACGAGCAGCTCTCGCTCGCAGTGAGCGACGCCGCTCCCGGCGCCCCCTAGCGTAAACGATGGCCGGACGATCATGGTGCGCCCCGCCATGCCGGCGCGCGCCATAGCTCGCGCCGCGCGTGCTGCATCCTCAACCGTGCGGACGGCGTGGGAGGATGCTACGCCTAGGCCAAGGCTGGTGGCTATGCCCTTGAACCTGAGCCTGTCCTCGGAGTTCTCTACTGAGGCTGGGCTAACGCCAAGGCACTCCATGTCCAGCTCCTCCAGTACGCCATGCCTCCCCAGCTCCTGCAGGCAGTTTAGCGCCGTCTGTCCGCCCATCGTGGCAAGGATGGCGTCCGGCCTCTCCCTCCTCAGGATGCGCGCCATGGTACGCGCATCCATTGGCTCCACGTACGTCGCGCTAGCGGTGCCGGGATCGGTCATGATGGTGGCGGGGTTGCTGTTGATGAGCACCACTCGCACCCCCTCCTCGCTGAGCGCACGGCAAGCCTGCGTGCCGGAGTAGTCGAACTCGCACGCCTGGCCTATGGTTATGGGACCAGCGCCTAGTATGGCCACAGATCGAACGTCGCTACGTCTAGGCATGCAGACCTATGTATCTGAGCGCATCATGAGGGCCAGAGCAGCCCTCAGGATGACCTTGCATGCCTTGTACGCGCGCGCTGCGCTTGCGCAGCCCCTGGATGGTATCGTCAATAAGCGATATGTGCGTCACCTCCACCCCATCTCCAAGGCTGTTCGGATCGGTGGCGTAGCCGTGGTTCTGCGCGACGACCAGCACTGCGCTGCTGCAGAGGTCTCTGACGGGATGGTTTGACCCGCGGTGCCCTTGCGGCATACGCACCGTCACGCACCGCATGGATAGCGATAACGCCTGGTGGCCGAGGCATACACCCATCACCGGCACTAGCCCGTGCAGGGAGGCTAGCCCTACGGCGACGCTACGCGTATGGCGTGGGTTTCCTGGTCCGTTCGATGCCACTACGCAGGAGAACCTGAGCGCCGTAGCGGCATGGGGCCTGACGCACAAGGGCGCTGCAATTACCGCTGCGCCCTCTGAGGCTAGCCTTCTGGGTATGCCAATCTTAGCACCCATGTCCAGAAACAGCGCGCACGTGGGCTTACTAAGGGCTAGGCGCATCGTTCGGGTACGCCATACCACGAAACGGCGAGTGCATGGGACGAAGGCGTACCCTAGTGGCACCATGGCGCATAGCCGGGCTATGGAAAGCAGCACAGCCCGGCATGAGCTGGCTGTGGATATAGCGCACGCATTGCATCCTAGGGACCTTAGGGATAGCACGAGCGCCCGAGTATCCATTGCGTCCAGCATTATGGCACGCCGGGATTGCAGGAAGCTGCGTAGCTTCCGCTGCGCCAGCGCTCCTGAGTGGTGCCTGCAGCATGAACGCGCTATTATGCCTGCAGCATGCGTGCATGCTGACTCAGCATGGTAGGCGCTAGCACCAACGTTGCCAATATGAGGGCAGGTAAGCACGACTACCTGGCCTTGGTAGCTTGGGTCAGTAACTATCTCCTGGTATCCGGTATGGGACGTGTTGAATACCGCCTCGCCGTACGCCACTCCAGCAGCGCCGCATGCGCGGCCCTGCATGGCAGCCCCAGTGTCCAGCACCGAGGATGCAAGGTTGCTACGCCGCATGATGTGTACCGTGGTATATGTGAACCCGGACTTTACGTTGCGGCACTTACGCCTGTGGCGCTACCTGGTGCGTGACGGTGCGCACACGGTACGTAGTGCTGGACACTGAGACCACTGGGCTAAGCCCACGTTACCATAGGCTGGCAGAGGTGGGGTGCGTGGAGATAGCGGGAGGACGCATTACGGGAAATTACTTCCACTCATACATCAACCCATGCCAGCGCATGACTCGTGGTGCCCAGGCAGTGCATGGCCTGAAGGATGAGTTTCTGGCAACGCAGCCAACGTTTGGCGCCATAGCACAGCGGCTTCTTTACTTCCTGTGCGGCGCGGTACTTGTGGGCCACAACCTCACCTTCGACCTTAACTTCCTTGATGCAGGGCTTGTGTCAGCTGGCTTCATGCCTGCTGCGAGATACTGCGCCGGCGTTATAGACACGATGCGTCACCTGGCGCAGCGCGGTAGCCGTAGGAGGTTCTCCCTAGACGACCTTTGCGATAGGCTAGGCGTAAGGAGGGGGGAGAGGGCAAGGCACGGCGCCCTTGAGGACGCCGTGCTGCTGGCTGAGGCGTTCGTTGCCGCGAGGCGTACCCACCCGTCACTTGGTGACCATGGTGCCCACAGGTGCACGCTGCGCCACCTGGGGCACCACCCAGGGCTGCCTGTGGTACTGCCGGTTGAGGAGGACCTCAGGGCGCACGATTACATGGTGCTGCGCATGCTAGTAGATGGCTCTGATGACGCAGACGGAGCCCACACCCACAGCGGAATGCATGGCCGAACCGGTGCTTGAAGCATACCGTAGGGCGGTGAGTAAGCGTGAGGGCCGCAGTACGTTCAAGGGTCGGGGGAAACTTCCACTCAAAGGACTAGGGGACATGGACAACCCAGGCTCAAAGAAGCTTGGGCAGGAGGTGGCTTGTCGTAAGCGGAGGCAGCTGCTGCGCATGTAAGGCATGACTGATGGCGTTGGCATACCGGATGCCTGAGGTTCCTCACACATCCGCCCGTGAGCCTTTCGTCGCAAATCGCTGCACGGCGGGTCGGGCTGTACTACCGCCGTGGTTATCGCCGCTTTCGCCCCGCTGGTGAGGCATGGACGTGGGGCGTGGGGATGTAGGCTAGGCGGCCCTGCGCACGGCGACTATGCCGCACCGCCGGCGCTTACTGAAGTGAACGGTGCCGCCAAAGAGGGCGTAGAGCGTATGGTCCCTCCCAACGCCGACACCAGGCCCTCCGTGGAATCGGGTACCCCTCTGGCGTACTAGAATTGCGCCAGGTGGGACGAAGCAGCCGCTAAGCCGCTTCACGCCGAGCCTCTTGGCATGCGAGTCCCTACCGTTCCTGGTTGTGCCTCCTGCCTTCTTCTGCGCCATGGCTAGGGTATGCGGCGAGCCCTGCGATTACCACGTCGGTACGTGTCTGGCGGTGCGTCATGCGGCGCCGGTGGTGTTTCCTGCGCCTTAGCTTCAGTATCGCCACCCTAGGGCATGCGGCGTGCCTTAGAACAGCAGCCAGGGCGTATCCATGACGTAGGCGTACGGGTAATGAAATGCTCCGCTCATTTAGGGGAGCAGACGTGCGGACGTAGAACTCAGCCCCGCCCTCCATGTCCAACCTGGGTATTGCAAGCCTCGTGCCTGCGCAGATTAAATGCTGCGCCCCCATGATTGAGGCAACCATGGCGGGATGGTGCTGCATGGGAGACATATGGGAGTGTGTGCATTGCTGGCCAGTGGCGCACGCTGCGCCCGGCTGGGCGCGCGCGGTGGGGCTGCTGCGCCCTGTTCACCAGGGCGCAGCAGTACGTGCAGCAGCGAAGACCTAGCCCCTGCGTTCAGGGCAACCTCACGTGCCTTGGGGGCTACGGTGCGCACTAGGGTTAGGCTAACTGTGCGGTCTATTGACGCCCTTACTACGCGCTCTCCATACGAGTCGAAGGTGATTAGAATTAGCCGGCCGTTGGGCTTCAGTAACGCGTGCGCCTGACGCATGAGCTCCCGTAGGCACTGAGGCTCGGAGTTTGCCATCGATCTAAGGGCCCGGAAGGCATCTGCGGCAGGGTGCCTGCCATAGGCAGACCTACCCCAGGCATGCTGGCATGCGGCGGTGGCTACCTCCAGCGTCGTGGGATGTCGCCGCACAAGGCTGAGGAGACGCGAGGCTATGGCCTTTGCATGGCGTGCAAATCCGTGATCCCGGAGAGAGGCATGCAGGGCGCCAAGATCAGATAGCCTAAGGTGGCTGTGCAGCGGGGCGCAGCGCATGGGATCTACCCTCATGTCTAGCGGGCCGGGGTGTAGGTAGCTGAGTCCTCTACGCGCGTCATGCACCTGGTCCGACGATGTGCCGAGGTCGACGACAATGCCGTCTGCGCAGGATGCGCAGCGAAGGAACCCCTCCATTAACCTGTAGTTAGCATGACCGGCTGCTGCCCTTGGATCTCGCGGGTGTTCGAACCTGACGCTCGTATCGCAGTCCAGCGCTACAACCCTGCCCCTAGGTGCTAGGCGGCTAAGCAGCGCAGCGCTATGTCCACCGGTGCCATAGGTGGCGTCGATGTAAAGGCCGGATGCATCGGTAAGGAGGTTGTCCACAACCTCCTGTAGCATGACGCTCCTGTGCTTCCGTCGCACCTGGGTCCTGACCGAACCTGCTTTCGCACCGGTCACGCCGGCACTATCATCGGCAGCGCGCTGTGTCACATGTCTGTTCGGAATGGGCAGCTGTGGGTCCAGCATCATTGCGCGTCAGGACTGCATAGAACATAGGATTAAGTCTAACGGGCGCATTAGTACTGGTTAGCTCAACGTATTGCTACGCTTACACACCCAGCCTATCCACGTTCTCGTCTTGAACGGCCCTTCGAAATGGGATACCTAATCTTGGGGTGGGCTTCCTGCTTATATGCCTTCAGCAGTTATCCCTGCCAGACGTGGCTACCCGGCGGTGCCATGGAGATGACAACCGGTACACTATAGGTCTGTCCACTCCGGTCCTCTCGTACTAGGAGCAGCTCCCCTCAGATATCCAGCGCCCACGGTAGATAGGGACCGAACTGTCTCACGACGTTCTAAACCCAGCTCACGTACCTCTTTAAATGGCGAACAGCCATACCCTTGGGACCTGCTGCAGCCCCAGGACGAGATGAGCCGACATCGAGGTGCCAAACACCGCTGTCGATATGAACTCTCGAGCGGTATAAGCCTGTTATCCCCGGAGTACCTTTTATCCGTTGAGCGATGGCCCTTCCATCAAGCACCACCGGATCACTATGACCTGCTTTCGCATCTGCTAGACACGTTTGTCTCGCAGTCAAGCACGCTTCTGCCATTGCACTTTTGGCACGATTTCCAACCGTGCTAAGCGTACCTTTGTGCTCCTCCGTTACTCTTTGGGAGGAGACCGCCCCAGTCAAACTGCCCGCCATGCACTGTCCCCGCGCCAGGTAATGGCGCGGGTTAGAGTCTTGATGCCGGGTGAGTGGTATTTCACCTGCGACTCTGCCGGGCTGTTGCCCGGCTTCACAGTCTCCCACATGTCCTACGCGCCCAGCCTCAACGCTCAGTACAAAGCTGCAGTAAAGGTTCACGGGGTCTTTCCGTCTAGCCGCGGGTAGATTGCATCATCACAACCACTTCAATTTCGCTGGGCCTCGGGAGGAGACAGTGTAGCCATCGTTACGCCATTCGTGCAGGTCGGAACTTACCCGACAAGGAATTTCGCTACCTTAGGACCGTTATAGTTACGGCCGCCGTTTACCGGGACTTTGCTCGGGAGCTCTCACCCCCTGCATTAATCTTCCGGCACCGGGCAGGCGTCACACCCTATACGTCCACTCTCGTGTTTGCAGAGTGCtgtgtttttaataaacagTCGCAGCTACCTATTCGTTGCAGCCCTGGATGCCGAGCCGTGCCTTACGGCTCGGCGCACCCTGGCATACCTTCTCCCGAAGTTACGGTATAATTTTGCCGAGTTCCTTCTCCCGAGTTCTCCCATGCACCTTAGAATGCTCATCACGCCCACCTGTGTCGGATTGCGGTACGGACACGGCGCGCTTTGTTGTGCTTAGGGGTGTTTCCTGAGGCCGCAAGCTGCAGCTTGCGTGCCATGCCCAGGGGAGCTCGCACGAGTAACCGCACGGTCTTGCCTATGCATCCCCACGGCACAGCAACTGCGTTCTCGCTAGGCAGCCTGCTACACGCGGCCTGCGCCCCATCGCTTGCGCACCGTGGTGCAGGAATGTTCACCTGCCCCCCATCGGCTACGCACTTCTGCCTCGCCTTAGGACCGACTCACCCCACGCTGACGATCATGGCGTGGGAAACCTTGGGCTTACGGTGAGGGGGATTCTCACCCCCTTTCATGCTACTCATGTCAGCATTCGCGCTTCCGATACCTCCAGTGTGCCTTCCGACACACCTTCGCAGGCTTACGGAACGCTCTCCTACCACGCACACTCAGTGCGTCCACAGCTTCGGTGCATGGCTTAGCCCCGCTGAATCTTCCGCGCAGGCAGACTCAATCAGTGAGCTGTTACGCTTTCTTTAAAGGATGGCTGCTTCTAGGCCAACCTCCTGATTGTCAGAGTCTGCCCACATCGTTCCACACTTAGCCATGCTTGGGGACCTTAGCTGGTGGTCTGGGTTGTTTCCCTCTCGACGCAGGATGTTAGCACCCTGCGTCTGCCTCCCGTGCTTGTGCTGCCCTGGTATTCGGAGTTTGCTATGGCAAGGTAGCCCTCTAGGACCCCAAGGCCACCACAGTGCTCTACCCCCAGGAGCAAAACACGGGGCGCTACCCAAATAGCTTTCGGAGAGAACCAGCTATCTCCAGGTTTGATTGGCCTTTCACCCCTACCCACAGGTCATCCGCTAATTTTGCAACATTAGTCGGTTCGGACCTCCGGGGCGGCTGAACGCCCCATCATCCTGCCCATGGGTAGATCACCTGGTTTCGGGTCTATGTCCGGCAACTACGGCGCCCTTGTAAGACTCGCTTTCGCTACGCCTCCCTCATGGAGTTAAGCTCGCTGCCGAACAGAAGTCGCTGACCCATTATACAAAAGGTACGCCGTCACACCACAAAGGATGCTCCGACCGTTCGTGTGCACGCAATTTCAGGTCTGTTTCACTGCTCCACCAGAGCTCTTTTCACCTTTCCCTCGCGGTACTTGTTCGCTATCGGTCGGTTGCAGGTATTTAGCCTTGGAGGATGGCCCCCCCACCTTCGGACAGGGTAAGCGTGCCCCGCCCTACTCTCACGCGCAGGTTGTCGCCCACCACACAGCTTCGCCTACCGGACTCTCACCGTCTGCGGTTGCCCATTCCATGGCATTCGGCTGCTGGTAAGGGGGCGCCTACGCAGGCTCCTCCCGGTTCGCTCGCCGCTACTGCGGGAATCTCATTGATTTCTGCTCCTGCGGCTACTTAGATGTTTCAGTTCGCCGCGTGCGCGAACTGGCCCTATGTATTCAGGTCAGTACGGGCTCCCCGTGAGCCCAGGTTCCCCCATTCGGAAACCCCCGGGTTGCTGCCCCAATAGGCACGCCGGGGTTTTCGTGTGATTGGCACGTCCTTCGTCGCCCGCAACCGCCAAGGCATCCATCGCGCGCACATAAGTCCTTAATCCTACACCTGCGGCATGCTCACCGCAGCGTCGGTACGATAGCTATGCCGATTGCCCTTAGAACTGTAAGGAGGTAATCCAGCCGCACCTTCCGGTACGGCTACCTTGTTACGACTTCACCCCAGTCATAGACCCCACCTTCGCAGCCCCCTTCCCAGCATTGGGTTAGGGGGGCTGTTTATGATGCAGCCTACTTCCATGGTGTGACGGGCGGTGTGTACAAGACCCGAGAACGTATTCACCGTGGCATGCTGATCCACGATTACTAGCGATTCCGGCTTCATGCACTCGAGTTGCAGAGTGCAATCAGAACTGGGGCTGGGTTTGTGGGATTGGCTCCACCTCGCGGTTTGGCGACCCTTTGCTCCAGCCATTGTATGACGTGTGAAGCCCTACCCATAAGGACCATGAGGACTTGACGTCATCCCCTCCCTCCTCCAACTCGTCGCTGGCAGTCTCTCTAGAGTGCCCCAGGGGTTGCAACTAGAGACGGGGGTTGCGCTCGTTGCGGGACTTAACCCAACATCTCACGACACGAGCTGACGACAGCCATGCAGCACCTGTGCGCGGATTCTCTTTCGAGCACTTCCGCCTCTCGGCAGAATCTCCGCCATGTCAAAGGTAGGTAAGGTTGTTCGCGTTGCATCGAATTAATCCACATCATCCACCGCTTGTGCGGGTCCCCGTCAATTCCTTTGAGTTTTAGTCTTGCGACCGTACTCCCCAGGCGGTCGACTTCATGCGTTAGCTGCGTCACTGAGGGAAATGGGCTCCCCCAACGACTAGTCGACATGGTTTAGGGCGTGGACTACCAGGGTATCTAATCCTGTTTGCTCCCCACGCTTTCGTGCCTCAGTGTCAGTGCTGGCCCAGGGGGCTGCCTTCGCCTTCGGTATTCCTCCGTATATCTACGCATTTCACCGCTACACACGGAATTCTACCCCCCTATGCCACACTCCAGCCTACAAGTCACCCCCGCTGCGCTGCGGTTGGGCCGCAGGATTTTACAGGGGTCTGAGTAAGCCACCCGCGCACCCTTTACGCCCAGTGATTCCGATTAACGCTCGCACCCTACGTATTACCGCGGCTGCTGGCACGTAGTTAGCCGGTGCTTATTCTTTCGGTAGCGTCAAGATGGCATGGTGTTCGCATGCCACCCTTCCTCCCGAACAAAAGTGCTTTACAACCCGAAGGCCTTCTTCACACACGCGGCATTGCTGGATCAGGCTTGCGCCCATTGTCCAAGATTCCCCACTGCTGCCTCCCGTAGGAGTCTGGACCGTGTCTCAGTTCCAGTGTGGCTGATCATCCTCTCAGACCAGCTACTGATCTAAGCCTTGGTGGGCCTTTACCCCGCCAACTAGCTAATCAGACCCCGGCCTATCCCGTAGCGTGAGGCTTACATCCCCCACTTTAACCGCCATAGCGGCGGCTACATGCGGTATTAATCCGACTTTCGCCGGGCTATCCCCCACTTCGGGGCACGTTCCGAGGCGTTACTCACCCGTACGCCACTCGCCACCAGGCCTGAGCCCGTGCTGCCGTCCGACTTGCATGTGTAAGGCATGCCGCCAGCGTTCAATCTGAGCCAGGATCAAACTCTATACAGTGCTGCTGTCTGTTGGTACGGGTGGATCAATCAGATATTGAGCCACCTAAGCCTGCAAACCCGCGCCTTAAGGTCAAGTCACTTCACTGAGGTTCAACGCCGCTCTGCACGCCATTAGTACAACACACCTACAGGCCTCTAATCCACACCATGAGCCCTCCGCTCGCCTACCGCAAGCTCCGGGGCTTTGCACCCAAGGCCCCGCAGTACCACGCATAGGGGCATGGCACAGTCCCTTTACTGCCTCAGATGAGATCCAGCATGTGCCACCACCACTTCAATATGGGCATCACGTCTGCCGTTTCACTTAGGGCTTAGTCCTGCTTCCCCTACCATAGCCTGCGGTACTACCGTCTGAGGCCCAGCCGGTTAACCACAACGGCGTACGCTATGAGGCTACGTTTTCTGAGGTAAGACAATAGCCTCCTCCTCTTAGATATAAGCCCCTGGAGCCCTCTGTAGCCATGCCTATCCCTGGCATGCTCACCGAAGTGACCACCGCGTAGCCTATCTATACGCTCCGTAATGATGGCCACCTGCGCTGCCGCGCAGCCAGTATTGCCAGCGCCTCCACCGTATGCAGCAGCAATGGCAGACCGAGCAGTACCACCGTAAGCCACCCTAGTTCGGACGGAGCGCAATGGCATGAAGCACCGCCAGCGCGGCGCCGTCGATAAGCGGCAGCCGGCTGGCAAGCAACTTCATTAACCCCGCCAGATGATGTTCACCAATGGCACCAAGTGGGGTGTGAATAAACCCAAGCCTTTCCCTAAGAGCATGCGCACCCGACAGCTTTCCGAGCACTATCCTCCCTCCCCGTCCGCCAATATCCTCGGCTCTTAGCGCCTCGTAAGTCCTGCGGTTCTTAATTACGCCATCCTGATGTATGCCTGATGCATGCGAGAACGCATGCTGGCCTACTACAGGCTTCGTTGCATGAACTAGCCTACGTGTCATCAGAGACACCAGGCTAGCTAGCGACAGCATGTGCCGTGCATCGATGCGCACGTCTAAGCCTGTGCTTCCATGGTCTAGCCATGTGGCAACGACGACCTCCTCTAGGGCGGCATTGCCGGCCCTCTCGCCTATGCCTGTAACCGTGCACTCCACCTGCCCAGCGCCTCCTCGCACAACGGCAGCAATCGTGTTAGCCAGTGCGAGTCCTACGTCGTTGTGGCAGTGCACTGAGAGCGTCACCCCGCCAGATGACGGCACAGATCGGTGCAGCATCCCGGCAACGTCGCCGAGCAAGCCTGGTGTGCCGTAGCCCACCGTGTCCGTGACGTTTACTATAGTGGCGCCCGCCTCTACGGCAGCGCATGCCAGGCTGCACAGGAACGAGGGATCTGACCTGCTGGAGTCTTCAGGCGAGAACTCCACATCGTCACAGTACGCCCTGGCTAGCCTTACAGCAGCGGTGGCCCTATCTAGTACCTCCCATTCGTGCATCCTCAGCTTGTCCTCCATGTGCAGCCTAGAAGACCCAACGAACACGTGGATCCTGGGCCTACGAGCAAACTCCAGCGAACGTGCTGCAATCCGTATGTCATGCCCGCACGCCCGCGCCAGCGCGCACACTACGCTGCCCCTAATGCAGCCAGAGATGCGTCTAATGGCACCGAAGTCAGCGGGAGAGCTGGCTGCAAACCCAGCCTCGATTACATCCACGCCAGCAAGCTCCAGCCTCCTGGCAACCTCAGCCTTCGCATCCGGCCCCATGAGGATGCCCGGCGCCTGCTCGCCATCCCTTAGCGTGGTGTCCAGGATTGCCAAGCGCCTCAGTAAGCTACGCGCCATGCGCGCAGGCCATGTGCGACCTTAGCCTAGCCCCCACGATCTCCATGGGGTGCGACTCCATGCCCCTACGGCATGCCGTAAGAGTGGGCGAGTTGGACCTGCCCTCCATTATGAATTCCCTGGCATACCTGCCCGTCTGTATGTCCCTCAGTACCCCCCTCATCGCCCTGCGCACGTGCTCTCCTATAACCCTAGGGCCCGATATATATTCGCCGTACTCAGCGTTGTTCGATATGGATGCGTTCAGTGCCGCCACGCCGCCGCGTTGCATGACGTCCACTATGAGCTTCATCTCGTGCAGGCACTCGAAGTACGCCAGCTCGGGGGCATACCCCGAGCTTACAAGGGTCTCGAAGCCAGCCCTTACAAGCTCAACCAGGCCGCCGCAAAGCACGGCCTGCTCACCGAATAGGTCTGTCTCCGTCTCTTCCCTGAACGACGTTTCTATAATGCCAGCCGTGCCGCCACCGTTCGCTATCGCGTACGATACAGCCAGCGCTAGCAGGTGCTGGCTGTGCGGGTACGCTGCCACGAGGTGCGGTGTACCTCTACCAGCCTGGTACATCTCCCTGACCATGCGACCCGGCGCCTTCGGTGCCGCCATGAATGCGCCGACCCCATTCCCTAGTGGTATCTGGTTGTACCACATGTTGAATCCGTGAGCGAACGCCACCGTAGACCCAGGCCTGAGGCTCCCCATCACTGCCTCTGCATACACGTCTGCCATGCACTCATCCGGCGTCAGCAGCATAGCTACGTCTGCGATGCTAACAGCCTCCGAGACGGACCTCGGCATGAAGCCGTCGCTCATGGCTGCGTCGTACGAGGGGCCGCGCCTGATACCAATCACAACCTCCACCCCGCTATCCCGCAGGTTCATTGCATGCGCTCTGCCCTGTGATCCATACCCCACCACTGCAACCACCCTTTCTCTAATGAGGGATATATCGCCATCGCGCTCGTAAAGAACCCTCACCATGCCTCCGTTGCTAGTTTATATCCCTATGGCTGGTCATCATGTTAGTAATGCTTCTGCCGCCCTGTACCATGGGCCAGACGCACTCATGGCTACTGTGCGGTACGTTGAGCAACGTCGTGTGGCGAACGCTGCTCCGCGACTCGGCGAAGGCGGCGGAAGCATGGGCAGACCCATGTAAATCAACCCCCACATGACCATGCTGCTCGGCAATTGCCGCAGCGCCATCGCATGGTGCCGATGCCGACTGAGAATACCTGCCTGAGTGCTCTACCTGCTGCCACTGGCGCACCATCCCAAGGCTACCGTTATTAAGCACCAACACTATCACCCTTGCACCCATGGCTCGCATCGTTGGCAGCTCTTGCATGCTCATTTGCACAGATCCATCACCTGTCACGCACACGGCGCACAGGCCTTGCGAGAGGGCCTGTGCGCCCATGGCGAAGGGTATGCCGCAGCCCATGGTGCCAAGGCCTCCAGAGTTAACCCTACGCACCTGTCTGCCTGGCGTGTGGTGCTGCGCAACCCACATCTGGTGCTGCCCCACGTCGCAGCACAGTGCGCAAGAGCTCATGGTCGCCCGTATGAACAGGTTGCCATACATGGCATACCCTGCCCTGCCGTGCCTCTGCAGTAACCTCCAGCTACGGAGCAGGCTACGCCATGGGCGCATGGCCTGGTCGCAAAGCACGCCGTACTTCGAGAGCATCCTGCATAGCAGGCACAGGAAGTGCTCCACCCTACCCATGGCTAGGTGCGACACGTCGACGTCCCTGGTGAGCGAGCTCTCTACATTCACGGCAACCAGGGTCCTGCCAGGCCATGCGAGCCTGGCAGGGCTCGTGACGACTCTGTCGTCGAACCGTGCCCCCATTGCCACCACCAGGTCGCAGTACTGAAGCGCGAGGTTGGCGCCCAGCCTGCCGTACATGCCAGCCATGCCCATCGATCTACGGGTGCTCATGGCATCTAGCCCCATTAGGCTGCCGATCATGGGAAGGCCTGCCGCTCCTGCGATGCAGGCAAGCCTGTGCGCGCATGGCGCAGAGCCTCCGCCCGCATATGCCAGTGGCCTAGCTGCAGTGGAGATCTGCCGCACAGCCATATGGACATGAACGTACCAACATGGAATACATGTTTGTGCTGGGATTTGGTTTTGCCTATACCGTAGCTCTGTCAAATGGAATGCCATAgtgaatttcgaaatatccTTCGGGAAATCCAGTAGCACCGGAGAAGGTCTGTTGGTTCTAGCGATGATACATGATTCCCATGTGGCTTTAATTATATCCATGAGACTCCGTATACCATAACAACCCTTGGTACATGGTTCTGCCAGTATAACCGCATCACACTCCTGGAATGAACCCCTACCCATGCCTGCCAGAGGCACCTGCCCGCTGATGGCAAGCACAGGCACCGAGTCAGCATGCGCTGTTGCTATGCCAGTTATAGCATTGGTTATACCAGGACCTGAGGTTACAAGGCACGCGCCTAGCTCGCGAGAAGCAGCGTAGGACGCGCTTGCTGCATGGGCAGCGGCCTGCTCGCATCTGACTGGCATGTGTCTCAAAAGGCCGCTACCATACAGCTCGTCGTACAACCACAGCACAGAGCCACCAGGGTATCCCCAAACTCTGCGTATGGCAAGCACGCTAAGAGAACAGAGTAGAACAAGAGCACCGCTAGCATGAAGCACAAACCATATGCTCGTGGCGTACGTCTTGGAAACATGTTAGACATTGCTCGCGCGCAAGCACCTGCTTGCGCGCTGGGAGGCTTGCCGCACTGCATCGCGGGGGTTGTTGACTGCCTCGGCGGCACATGCACGAAAATCTTCTCTGGGCATAGGCTAGGGTACGGTGCTGTAATACTCTCTCAGGCAACGACATACCAACTCGTCCGTCATGTTGCAATTGGCACCGCGCGATATGTTAAAAACGTCGACTGTAACGTCGTGGCGGATATTACACAGCGCTCTGAGTGGTGCACCGTGGCATGCACCATTGCCATCGTCTGCATCATGACTCCTGATCTAAGGTGCCGGTACGCCTTAGATTCCATGCTAGGCTGCCCTTGATTACCTTACACATCTCACCAGTGCTCCCATACTAACAGCCGTCAGGCTCATCCGCTCACGGTCATTCGATATCGACACCCTGCCAGTTACCACCACAGCACTGCAAATCCTCAACGGCACATGTACCTCACGCACCGCACAATGCACCAGGCAGTAGTCCGTATCATCCTCCAACACTAACACCCCGCGTTTACCAACCTGACCAACCCTCACACCAACGCTTACAACAACGCCGCATATGATATGCCTTGCGTACATACGCGCCCGCCTCCGCACTGCCTCAATGCCCATTGGTGCCATCCTCCGTGCTGCTGCTCTGTAATTACCAAAGGGATGGTATGAGAAGAAATATCCCAACGCCTCACGCTCGTGCTGCAGCTGCGTAGAACTCTTGCACTCGGTTGCTACGTAATACACCACGCGATTATCACTCAACGCACGCTCATTGCCATGTGCAGCTGCGCAATGCAGCGCAGTTGAGTATGACATCGCATGCGGAATGGCATGAAGCCTCTCTAGCATTACAAGCCTATCCTCAGTGTTCACATATAGAAATGCACCAGCTTTAACTAGGCACTCGATGGTGCTCCTCTTTACCACCCTACTGTTTATCCTAGCCAAGAAGTCGGACAGGCCTACAAATGGCCTGTCCTCTCTACACCGAGCAATATCTCTCACAGCAGCATCACCGCTGCTCTTCACAGCACCAAGCCCGTACACTATGGCACCACGTACTCTATGCCATCGGTAGAACATGGGGGTAAACCTATATGCTGGCCGATTTACATCCGGCGGTAGGAGCAACACACCTCTGCGCGCGCTATCCAGCCGCAGCCGCCTGATTCTCTCATAGTCCCCTAGCGACCAGCTCATGTTGGCAGCAATGAACTCCACCGGATGGCGTGCCTTAACCCAAGCCGTCTGGTATGACAGGGTAGCATACGCTGCAGCGTGCGACTTGTTGAAGCCATAGCTGGCAAACTTCTCCATGTGCGCAAATACAGTGACCGCACTGGTGCCACAGATGCCAAGCCTAGCTGCTCCTAGAACGAAGGATATCCTATGCGCCGCCATATCTGCTGGCTGTTTCCGGCTCATCACACGACGTAGTAGGTCAGCCTCCCCTGGCGTATAGCCCCCAATAGCCTGAGCAATGCGCATAACCTGCTCCTGGTAGACCATCACGCCATACGTCTCGCCCAGAATAGGCCGAAGTTGCTCATCCACAATGCGCGCCTCCTCTATGCCATGCTTCCGCCGGCAGTAACTGCGCACGAGGTGCATGGGTCCAGGTCGGTAGAGTGCGATGAGAGCTATTATATCCCCCAGCCTATCAGGCACTGCGCTCCGTAGCGCCTCCTGCATGCCTACCCCCTCAAGCTGGAATACCGCGATAGTATCAGCCGCCTGCAGTAAACCAAAGGCAGCGGCATCGTATGGTATGCCGCGCATTGCGTGCGTGCCAACCGCACGCCCTCGTGCAATGCCACATGCGGCGCAGCTAAGTATGGTCAGCGTCGTCAGGCCAAGGAAGTCGAACTTCACCAGCCCAAGCGACTCTACGTCATCCTTGTCCAGCTGGCTAACTGGGACAACGCTGCTGGACTGTGGATACAGCGGGCACAGGTCCTGTATGTCGGTGGGAGATATTATAACTCCACCTGCATGCACCGCCATGCTTCTAACCAGCCCCTCCATTCTAGCAGCAGTGTCAACAAGGAGCCTTACATCGGCCTCTGAGGCATACCTTGCGCGAAGTGCGCGCACCTCCTTTAGGCTGTCCTGAATGGTTACCCTACATGCCGGCCGGATTGGTACAAGCCTGGCAATGCCATCCGAGACGGCATAGCTTACGCCAATTGCCCGTGCAGCTTCCCGCACGGCTGCTCTTGCAGCCATTGTGCCGAAAGTTGTTATATGAGCAACGCGGCAATAGCCGTAACGCCTACTGACGTACTGCACTACCCTATCCCTACCCTCCTGGCAGAAGTCAATGTCGATGTCGGGCATAGATACGCGCTCGGGGTTGAGGAATCGCTCGAAGAGCAGCCCGTGCGCTATGGGGTCTATGTCAGTGATGCCGAGCACGTACGCCATTAGAGAGCCTGCTCCAGAGCCTCTACCAGGCCCTACAGGTATGCCGCGAGCCTTAGCCCACCGAACGAAGTCTGCGACGACGAGGAAGTAGCCACAGAAGCCCATGCCAGCTACGATGCTGTACTCGTCCTCGATCCTCGCGGCATACACGCGCCTGAGGTCAGTGCGTCGAGGTATCCTCCCTTCCGCAAGCCTCGCACGCATGCCTTCACCGAGCGAGCATGCGAGCAAGTCTGCCTCGAATGTATGGCTGCACTCAGCATACACTGGGCGCCTTATTCTTCCCACCTCCATGCTCAGGTTGCACATCCTTGCTATGGAGCAAGTGTTGGCCAGGGCGGATGGTATGTCTTGGAATAGACGCGACATGCTCTCCCTGCTCTTGAAGTGCTGCTCCTTGGTGAACTCCGCACGCTCGCCAGAGCAAGCAGGAGCGGCAGCCATGATGCAACGCACGCAGTGAAGGGGGTAGTCTGATGGAGCCATGAACTGTATGGGGTGCGTTGCAACCACTGGCACCCTTGCGGCTATGGATAGCTCTAGTGCCCTGTGAATGTATGCCTCTGTGCCACCATGTCCGCAGCGTTGCAGCTCTAGGTAGAATGAGCCCTGCGTGATGGAAAGCCAATCATCAACGGCGCGTCGCGCAGCGCGTGCGTTGCCTGCAACGATATGCTGCCCGGCAGGGCCGTATAGCGCCCCTGAAAGGACAACGATGCCCTGTAGAATGCGTGGGTTTTCATTCAGCCAGCGTACATCAACACGTGCCTCCATGCACGTCGCGGCGTTATACCAGGCCGAGGTGAGTATCTGGCACAGGTTGCGGAATCCAAGGCCGCCTCTGGCCAGGGCCAGTATCGAAGACGTCTCACCATACGCCCCCCTTAGCAGCAGGTGGCATCCCACTATGGGCTTCACGCAGGACCTAACGGCAGCCTTGTAGAACTTAACCGCGCCGCAGACGTTGTTTAGGTCAGTCAGTGCTAGGGCGCACTGCATGTCAGCCCTAGCTTCGCGCACAGCGTCCTCCACCCTAACCATGCCGTCGTGCATGGAGTACTCGGAGTGCATTCTAAGGTGTACAAAGTCCGCGAAATGATAGCCGCCCTTCGGTGCCATAGCGCTACCCTCAGTCTCAGCGGCAGAGCGGCGGGGTACGCTGGCCCTGGGCTTTAGCCCCACGCTACGCTCCTTGCACCGCTGCCGGGGCGAACAAAGGAGGCATGCCATGAACAAGATACGCCCCCTGGGCTATAGGGTTGTGGTAAATACGAAGACGCCGTCCGGGATAGTAATCCCGGACACGGCGGCAGAGAAGCAAGACCAGGGTACGCCATCGGCCCCGGTAAGCGTGACCGCGCCGGTGCCAAGATACCCATGGATGTCAGGGTGGGCGATAGGGTTCTGTTCGGCAAGTACGCCGGCCAGTAGATCAAGGTTGACGATGAGGACCTGATGGTCATGAGGGAGGATTACATCGTTGCCGTGATAGAGTAGCCCACACACCCGCTGGCACCAACCACACCCGCGGAGGACACATGCCCGCAAAAGACGTAATATTCGGCGACAGCGCTAGATTGAGGCTCATGGAGGGCGTCAATACGCTGGCTGATGCCGTTAAGGTAACGCTGGGCCCCAAGGGTAGAAACGTGGTCCTAGAGAGGAGCTACAGTAGCCCTGCCGTCACGAAGGACGGCGTCACGGTGGCGAAGGACATAGAGCTACGGGACAGGCTGCAGAACATGGGCGCACAGATGGTAAAGGAGGTAGCGGCGAAGACGAGCGACAACGCTGGGGACGGCACGACGACTGCCACCGTCCTAGCACAGTCCATCGTTCGCGAAGGCATGCGCTACGTTGCCTCGGGCATTAACCCGATGGACATAAAGCGCGGCATAGACCAGGCAGTATCATCTGCAGTCATGGAGCTGAAGAAGATAAGCAGGCCGTGCACGACAGGCAAGGAGATAGCCCAGGTGGGCAGCGTGTCCGCAAACAACGACCGCGCAGTTGGGGAAAGGATCGCGGAGGCGATGAACAAGGTCGGCAAGGAGGGCGTCATAACTGTCGAGGATGGCAAGTCGCTCGCAGACGAGCTTGAGGTTGTAGAGGGAATGCAGTTCGACCGCGGCTACCTGTCCCCGTACTTTATCAACAACCCCGACAGGCAGGTGGCCATCCTAGACAGCCCCTACGTGCTGCTGTGCGACAAGAATATATCAAGCCTACGCGACCTACTGCCCATCATGGAGAAGGCGGCAAAGGCAGGCCGCCCCCTTCTCATAGTCGCGGAGGACGTCGAAGGCGAGGCGCTGGCAACGCTAGTGGTCAACAATGCCAGGGGCATACTTAAGTCTGCGGCAGTAAAAGCGCCAGGCTTCGGCGACAGAAGGAAGGCCATGCTCCAGGACATAGCCATCCTAACAGGCGGGCATGTCGTTTCTGAGGAGACAGGCCTCACGCTAGAGAAGATCACGCTAAGCGAGCTTGGTCAGGCCAAGAGGACAGAGGTGGCGAAGGATAGCACCACCATAATCGACGGCGCCGGTGATGCCAAGGCAATCAACGCACGCATAAAGCACATACGCCTCCAGATAGAGGAGGCTGCCTCAGACTACGACAAGGAGAAGCTACAGGAGCGCGTCGCCAAGCTAGCCGGCGGCGTGGCAGTCATCAGGGTAGGCGCAGCAACTGAGGTAGAGATGAAGGAGAAGAAGGCAAGGGTAGAGGACGCCCTGCATGCCACGCGTGCTGCCGTAGAGGAGGGCATCGTGCCGGGCGGCGGCGTTGCGCTCATCAGGGCCCGCAACGCCATATCCAACCTGCGCGGGGATAACACCGACCAGGATGCCGGCATTCGGATAGTCCTCAGGGCAATGGAGGAACCCCTGAGGCAGATAGTGACGAACGGTGGCGATGAGGCCAGCGTCATTGCATCAACCGTAGCTAGCGGGAGGAGCATCAGCTACGGCTACAATGCAGCAACGCGCGCCTATGGCGACCTCATGGACGCAGGCGTCGTTGATCCGACCAAGGTAACACGGTCTGCGCTCCAGAACGCGGCATCGGTGGCAGGACTCATGCTTACCACCGACGTAGCAGTGTGCGACGCGCCCAAGAGGGAGGATGCAACGCCGACGCCGCCAGTGCATGGCGGCATGGATGTGTAGCGCCAAGGCTCACCGTAGCGCAGTGGGCCTAGAATGTGGCGCATAGACCCCTTGCTGCATGCTAACCGCACGGGTGCCGTCTACGCCAACCCCACAGGCTACCTGCATGCCGGGCACGCAAGGCAGGCAGCGCGGCAGATGTGGCAACGCTCCACATGAGGCTATCCTTATGGGCACAGGCATACCGCGTCCAGAGCTGCGCTACGCGGCTTGCGCCAGGGTACTGGAGCGGCGCCTGTCGCGCTGCGTGCACAGCTCTAAGCGGCGCCAGCGGGGTAGAGCAGCGATGCATTGGCGCATCGCTGCTCGTGATAGCCTGCGCATCCCCTGCGTGCGCACTTGGCGTGCGTCACGCAGGCGCACGCATCGCAGCACCGTGCGCACACGGTGCTGCGTACTGATGGTGGCCCCATGCTCCCCAGCCCTCCGATTAGGGCACGGTCTGGCGTGGCGGTGTTCAAGAACGTCACCGCTCGCGCATGGGGAGCATGGACGCAACGGCAGACGGCTCTGATCAACGAGCTCAGGCTAGACCTCTCGGCGCATAGGGTGCGGCTATTCGTGCTGCGACGCATGGAGGGCCACCTGTTCGGGAATGCGGCGCAGCCGGGGTAATTAGCTCAGCGGTAGAGCGCTACCACGACGGGGTAGCGGCCGTTGGTTCTACCCCAACATTACCCAAGCCATAGCAGGGCACCTGTAACTCAATCGGTGAGAGTGTTCCCCTACGGAGGGAAATGTACTGGTTCAAGTCCAGTCAGGTGTGCGCTTCGGGTCATGCACGGCCTGTCCTTCGAGTTCTTCGCGCCACGCAGCCATGCCGGCTCACTCAGGCTATTGTGCGCACAGCAGCACCTCGTGCGCTTTGCGCCAAAGTTCGTCTCTGTGACCAGGAGTGCCTCCATGGGGCATCGGGCGCATCTGGACGTTGTTGCCAGCACGCTTCGGGTGTTCCCAAGCACTGCGCCGCATGTCCTCCTCTGCGCACTGCCTGGCGATATGTCACGCGAGCTGGGCGCATACGCCAGGCTCGGCGTACGTCACCTTGTGCTGCTCATGGGAGACCATAGGCGCACGCCAGTGCAGAAAGGTGCGGCGGAGCTAGTTAGCCTGGTGCGGCGCACGTATGGGGACGCCTTCTATATAGACGTTGCTGCATATCCGGACGGCCACCCCATGTCCGCCACGGTCTATGACGACGTGAGGTCGCTCGCCCGAAAGGTGCGGTGTGGCGCCAACTCCGCAATTACGCAGTGCTTCTACAACCCTGACGCATACTGCAGGCTGCAGGACGAGCTGTACAGGCTGGGTATTAGCGTACCAGTAACACCCGGCATAATGCCTACGCTAAGCCATGCTTACATGTCGCGCTTCATCCTGCCATCGGGTGTGGATGTGCCGTCATGGATATTGAAGAGACTAGACGCGCTGCGTGATTGCAGCGCGTCGGTGATCGATTTCGGCGAGGATGTTGCGCGAGCGCTGTGCGACAGCCTCGCTGAGCGTGGGGCTACTGACTTCCACCTGTACACCCTCAACGATCACCAGACCGTTGGCCGAGTGTGCCAGCACATACTAGGGCCGGCTTCCGCTGGCTAGCTGCGCACCGGTGCGCAGCCGAACGTCCTGCGTAACTATGGCCTGCGCATGCAGCCTGAGCGTCAGGTCTACGCGGAAGCCGGCATGATCTCTCCGTACTACGATGGTGGTATTCAAGCCCCGGCGCCTGCGCGCTATAACGACGCCATCGAATGCATATCCCCTCCTGCCCCCACTGCCTGCTCCTACGGCTACCGCATCTCCTATGCGTGGGCATATGCACGGCGCACCAGGCGCTGCGCCCATGGCTGCAGCCTCTAGGACCCTCAGCGCTGGTGTTGCCATGCCTTCTCCCCATGCTCGACTTTCGATGCATGCCGGGCTTGCCTCAGCAGCAGGCGGCGCACTGTGCGCGTCAGCGTTGCGCCTCGCTCTGTCCACAGCCTAAGCAGCCTCGTATCTATGGCGGCAGACTTGGATGGCGGGCTATAGAACCCCACTATGCCAAGGTAACCTCCGTTCCTCTTGCGCTTTGAGTCCATGACTACGACCTGGTACGCTGGCCGGCACCTCGCACCACACCTGCGCAGCCTTATGGCCAGCACGGCATGCTCGCGTAGGGGTCGCGCATTGCGCTACGTAGCGCGCATGCAACGGCGCTAGGCCTGAGCGCCAGCGCCTTCAGAAGCCTTAGCCCCCCGTGCGCTCCGCATAGCGCGCACGGGGCCGCTATCCCCGCTCCTCGCGGCGTGCGTACTAGGAGGCAGCACTGCCTGGGAGACTGGCTGCTGCGCACGAAAGCGCCGGGCCTTGTGTGCATCCTCGCCACAATGGCCCCTAGCGTTAACCCGGTGGCGAGGGATATCCGGCCGCGGTTAACGTCTACGCCAACAACCCTTGCCTCAATGACTCCGCCTGCGCTGAGCGACCGGAGTAGCCTACGGCGAAGTTCCCTGGACATGCACACAACGCCGTGTACTCCCATAGGCAGGTCGACTAGCATGCCAACATCGACGGGGGACCTGATGATGGCACCCATCCTGTCGTTTTTCCTGAAGCCCTTGTAGAACGTCAGCCATGGGTTGAGCGCGCCGTGCTTCATGCCCAGGCTTATGCGCCTACGAGTCTTGGACACGTCGAGTACTGTCACGTTTACATACTGCCCAACCCTGAAGTGCCTAAGCGAGATTGTGCCCTTGCTCTTCTGGTGCATCTCAGACACGTGCAGTAGCCCCTCTATACCTCGCTCTATCTCTACGAATAGGCCATAGTCCGCGATGTTGGTAACCCTTCCGCGCACCCTGCTTCCAGCAGGGTAGCGCCCTATTATGCCGGACCATGGGTCAGCGTGCAGCTGTTTGAGGCCTAGGGAGACTCTAGTCTTCGCGCGATCGAACTTTAGCACCTTGACCGTTACCCTATCGCCGACGGAGAGGACCTGGCTTGGGTGCTTTATACGCCTCCACGATATATCCGTAATGTGAAGCAGCCCATCCAGGCCGCCCAGGTCAATGAAGGCGCCGTAGTCGGTGATGTTCTTAATCACGCCCTGCACCACGTCGCCATCGCCAAGGGATGCAAGTAGACGTTGCCGATTCTCAGCCTGCCTGCGCTCTATTACAGACCGGCGAGACAGCACCACGTTTCCACGCTTAAGGTCCAGCTTGATTACATGGAACCTGAGGCGCCTGCCCTCGTACCTATCGGCGTCCTTGACAGGCCTAGTGTCGATCAGGGAGCCTGGTAGGAATGCCCTCATGCCGTTGACCACGGCGGTCATGCCACCCTTTACCCTACCTACAACGGTACCCATAATTGTGCCGCTAGTCCTATGCGCCCGCTCTAGTATCTCCCAGGCAACCCTACGCCTAGCCTTCTCCCTGGATAGCCTAACCATGCCGTCATCGGCACCGCTGTGCTCGATGTACGCAAGCGTTACGTCGCCCACCTGAACCTCCAGCCCATCGCCGCGTGGAGATACGAACTCTCCCAGCGGCACGTGCGCGTCGGACTTGAGACCAGCCCTTAATCTCACATGGCTGCGGCTTATGGCCATAACCCTAGCAGCCACTATGCTCCCAGGCCCTGCGTCATGGTACTTGCAGTACTCGCTTAGCAACTGTATGTGGTCATGCATCGTGTGTGCCTAGCTATGCCGCCCTTGCAAGGGCGGCGTGGTGTAGTGTTGCGCGCTACGCGCAGGCGCAGGCGTGCAGGTATTCTGGGTAAGTCTTGCATACGCACGGCGCGCCAACTACGCGCACACCCCAGCCTGCAGCGCTAATGAGCGAGCAGCACATGGCTATCCTGTGGTCGCGGTACGTGCTGACGTCAGCGCGGCCATGCCATGGCCGCGCGCACGCCTCGCATGCCATTGAGCCCATGCTGCAGTCCGTTGCTGCGCCGATCTTCCTCAGCTCCAGGGACATTGCCAGCACCCTGTCGGTCTCCTTGTACCTCCAGCTGAGAATGCCATGCATATCGCATGCGCCGGCTAGCGCTATCGACGCAGTTAGCGCTGTCATTGCGCCATCAGGCGCAGAGCGGCATAGCAGCCTGGGACGCGCCACACGCCGCGCTGCGCGGCGTGTGGCATTGCCCTCCCTCCGTTGCCACATGGCGCAGCCCATCCTGGACATGGCGTCGGCAATGGATGCGTCGCATTGCGACGCATGCTCCACCCCGCCGCGCAGGCACCACCTACCCATGCCCATGCCTCCGAGTGCCGATGGGTACGACGCAGAGGTCATGTCGGCATCGGTCACCAGCGCGCCAGCGGCGAACCCAGCAGCCTGCGCTGGCGCGTAGCATGCCCATGCATAGCCCTCAGCATGCATGCCGAACAGGCCCATTATGTCGACCGTAGACGTGACGTACGGCCTTGATGTCGTGAGCCCGCCGCACACAACGGGTGCATCCTTGCACGCTAGCCCATGGCTTGCTAGAACAGAGGCCGTGACGAACTGGCTCGACTCCGAGGCAGGGAGCCTTGGGGGAGCGAAGTTCTTTAGCACACCGGCTGGTCCCACAGCAGCGGGCAGAGCGCCGGGCCGCAGCATGTGCAGCACCTTCGCGCCCAGCATGCCAAGGCCGGCGGTTAGCGCTAGCGCTGGCCTCCTGTGCATCCTGGGATCGCCGTGCACCAGCGCATGGCGCTGGCGGCAGCCGGTGCATGAGCACACCAGCCTTGCTGTGGTGCCTGAGTTGCCTACGTAGAGCTCGGATACAAGCCGCCCCATCCTTCTACGCGAGGCGTCCAGGTGCAGCGCACGACCACGCTGCACGACCAGTGCACCGAAGGCGTGGGCAGCGTTGAGCAGCACGGCGGTGTCGTCGGAATGCAGCGCCCGCCCTACGAGGAGAGCTGCGCTACGGGCGACGTATGCGCACGCCACCTCCCTGTTAGAGGCGCTCTTAGACGCAGGCACCTGCGTTACGCCCAGCATGTGCCTCCTGATCCTTACGCTGGCCGTCCTCACTCGTTGCCGGCTGCCAAGCGTGGCAGGGGGGTCATGCCTCTCTCTCGCGCGCTGGCATACGCAGACTCCCCCGCAGCAGCGTCTATCCACAGCGCGTCGTGGTATGCACGCCAATGCCTGATGGCTGCGAGCATGAGCGCCGCGCAATGGCGCGCGCTACCGCAACGCGCATCGTACGCCAGCGCCTCCGTGCGCGAGCCGTGCACGGCTCGCGCTATCTGGCCACGGGCGCAGATCGCGAAGGTGGTCCTGTTCATGGCGCTGCTATGGGTGGGAGTGGCTGCGCGTCGTCCCATTGCCAGCGCCAGTGCTGGGGTGGTAATTGCGCCCGCGCCATGCGCCGCTGCAGATATGGATGGCGCAGCAGCGGCGCTTCGCGCCGCTGCTGATACCATGCGGCTCCCGCCAGCCCACGCGGAGCATTGCACGAGGGCGTGCGGTTGAGCCACGGCGCTGTGCGCATGGCGCCTGCCGTTGCCGCACGAGAACGCGTGCCTTACTGCAGCCGTACAGCGCGCCGTCAGGAGCCCCCTTACGGCGCGGCATATCCGTACGGCGGCCCTGACTGGGCCGCTTAGCGTGTTTAGTACGGGAATTATTGCGCCGCCTACGCGGCAGGCACGTGAGCAAGCCTCGCCAAAGGCTGCGGAGGGTAGCCGCTGCGCATGGCGCAGCGCGCGCGCCGTTGCGCGATCGCTGTGCGTCCGCATGGGGCCAAGGTGAAGGGCAAGGCACTCTGGCTCAATGGCCCTGGCGTGGCGCATGAGGACGCGCCACAGCCTACGCGGTGCGGTAGCTGTGCGTTCTCCGCCATACATCCCCCACAGTGCGCCGATAGTTTGGGTTACTGCACGCTCACGTGCCAGATCTAGGGCGCGCACTCCGGCCGCCCTCTTAACGTCGCCTATCCTGGAGGCTACGCCAAGCCTAGCGCACGCGGCGCATGCGGACAGCATGTCCAGCCAGTCAACTGAGCGCCGTAGCTCTGAGTGTAAGGATGGCATCCCTACCCGATGACGCCCAGCATGTTGCTGGCCTCTTGGCGGATCTGCCTATACAGGCAGCGCAGGTGTTCAAGCGTGCACCGCTTTATGAGCATGTCGAAGACGTCGCGCCCCACCGTGCGCCTGTGCTTTAGGTACTTGGCACCCGCCGTGCTCCTGTAGAACTCCGCTATGTCACGCAGCTCCATGGTTGTGTAGTACCTTGAGTACGCCATGCAAAGCTCGTGAATGACAGCGTTCCAGAACCCTCGCGCGGCGAAAGGGGCACAGGCTGCCTTGTGCACATCCATGTCCACGCATCGGCGCATCCACATGAGCGCCCTATCGCGCTGGGATGGGGTTAGGTTGCGGTTCGTGAGGATGTTGCGCTCAAGTAACGGGATCATCTGCTCTGTGCGACGGTACGCGTCAGCGACGACGGAGGATATCATGGACGGCACCCCCTCTGCCACCATGAGCTCACCGATTGCGGCAAGCTTCCTTGGGGGAATGGGGCCATCCCTCCGCGCGAACGCTGGTAGGGAGTGACCTACAAGGGAGGCAAACCAGTCGCCCTCAGAGCCCCCAGTTCCGCCTGACAGGCGCCCACTTCCTCGTACCTTGGTCCTATGCCTCGCTTGTGGCAGCCAGTGACGTATGCGCAGCCTGTGCGTTAGGCTCCAGGCGCTGAGCGCCAGCGCCCTGCTGACTACAGGGTGCGCTGGGCGGCCGGCCATGTCGCGCAAGCATGCCGCCAGTAGTATCAGGACATGCATTGTGTTGGCATCGCTCCCCCTCGGTGGGTTCTTGGTATAAACACCGGCGTAGCCATGGCTGCAACGGCGTGTCCTCATGTCGCTCCAACATATCGCGCCGAGAAGCGCGTGCCCGTACGGCGGGCGTGAAGCGGGGATGCCAGGTTTCGACACGGGGTAAGGGTTGGGGTGCCATGCCGAGCCGCCCTACGTAAAGGGCACGAACGGTGCACCACGCAATAGGTTCACCATGGTGGCTAACGATAGCATGTTCGCGTTGGCTGGAAGAGCAGCGGTGTAGCATGACGACCCACTGATGGAATAGGCGGCCGAGCACATGGCGATAGTAAACGAAGCATGTCGAGCAGTCCACCCAACCCCGATGGACGTGGGTTCAAGTCCCACCATCTCCACGAACTCGGGCGACTGTAGCTCAGTGGTAAGAGCGCCTAGCTAAGGACTAGGAGGCCGTTGGTTCGAATCCTGCCAGTCGTGCACGCGCAGCGCATGCGCTGCGCGCCGTGTGTAGCAAGCCAGCAGCAGAGCCAGGAGGAAAGCGTTCCGCCGCGCAGCGCATGCGCTGCGCGTGCTACCCTTGAGGGAAAGGTTGCAGCCTTGTACGGCAACCATCGCCGTGGGTTCTAATTCCACCCTTTCCGACCAGGTGCCATTCGAACATCGTGCAGCTGTTTTTGAGTACGCCATGTCTGCCGATCCCATCACCCAGGCCGGCCTGCTATGCGACGACGGCGCCGCCATGCGACTGTCCTACGCTGTCATGGTACCTCCTCAGCAGGCCATCCGATATGGGCGCGCACGGTAGCCGCCATGCAGCCCTACGTGCCTGCAGCGTCCCGGCGCAGACGTGGAGATGGAGCGTGTTGTTACGCAGGTCCACTGTAACGGCGTCGCCATCATTGACGAGCGCTATGGTGCCACCCACGGCAGCCTCAGGGGACACGTGACCGATGACGAGTCCCCACGTGCCCCCGGAGAACCTCCCGTCGGTTATGAGGCACGTTGCGTGGCCAAGGCCCATGCCCACAAGGGCTGCGGTGGGTGACAGCATCTCAGGCATGCCTGGTCCTCCCTTAGGGCCAAGGTACCGTAGCACAACGACGTCGCCATGGTTAACGCCGCCGTTGAGTATCGCCCGCACGCATGCCTCCTCGTCGCAGAACACCCTGGCGCACCCGCTGTGCAGGAGAAGGCTAAGGCCTGATGTCTTGGCTACGCAGCCATTCCTGGACACGTTGCCGCGCAGTACCATGAGCCTGCCGGTGCTGTAGAGCGCCCCATGCGATGGGCAGATCACAGCGCAGCAGTTATGCGCACGGTGCGCTGCCAGGAGCTCTGATCCTATCGTCCTGCCGGTTACCGTCATGCACGTCCCGTCGATGAGGCCCATGCGGGTTAGCTCGTGCATTACCCTAGGTATGCCTCCCGCTGCATGGAGGTCGGCCGTGCTATGCCGGCCCGATGGCTTCATGTTGCAGATCACAGGCACCCTCCTCCTTATAAGCTCCGCGTCGTGGAGAGTGAACGTGGAGCCCGAGGCGGCGGCAATGGCGAGGTAGTGCAGCACGGCGTTCGTGGAGCCACCGATTGCCATAACTACAGCCATGGCGTTGCATATGGACCTGCGGTTTACTACATCCCTGGGCCTTATGCCTCTGCGCACGGCGTTTATCACGGAACGCACCGCGGTCGATATGGATAGCTCTCTTTCGATGGCAGGGCTGGGGGCTGTGGAAGAGTATAGCAGCGACATGCCGAGAGCCTCGAATGATGCGCTCATTGTGTTCGCGGTGTACATGCCACCGCACGAGCCTGTGGTAGGGCACGCGTGCCGCTCCACCTCGCGCAGAACATCAATGGATACGCCATGCCTCCCCAGAGCCCCCACAGCCTCGAAGGCGCTCACTACCGTGAGCTCCCTGCCGACCCAGTAGCCAGGTAGTATGGTGCCGCCGTAAACGTAAACCCCAGGGATGTTGGCGCGCAGGAGGCCTATCATGCCGCCTGGCAGGTTCTTATCGCACCCGCCCACTACCAGTATGCCATCCATGCACTGCCCGCATGCGCATGCCTCGATGCAGTCCGCGATGACATCGCGGGACATGAGGGAGTACCTCATGCCAGGCGTGCCCATCGATATGCCGTCGGATATGGTGGGTACGCCGAACACCTGCGGCATGGCGCCATGCCTTGCCAGCATGGCGGCCATGACGTCCACGACGCGCTGGAGGCCAGCATTGCATGGGGTTATGGTGGAGTGCCCGCTGCCGATGCCTATTATGGGCTTGGCAAAGTCTGCGCCATCGTAACCCATGGCGTAGAGCATTGCCCTGTTAGGCGACCTGGTGCAACCCTGCGTGATGCGTATTGAGCTAGTGTTCATGTGGCTCGGTGGACACCCGACTAGGCGTATAAGTTATAGTTTCAGGCCTAGCTCTGGGGCGTGGCGCCATGGCACGAGCGGGCGGCGCATGGAATTGCGGCGCGAACGACGCGCCGCAGGTGCACACCGTGCCGGCGCGTGGGTGGTAGACCACGAAGCACGAGTCACCAACCCCAGCGCCGCAGTCCACAACCGATCCACTGAGGTACATGAGGCTAAGCGGGTCCACTACGAGCCGAACGCCGAGCCTGTACATGCCGACGTCTCCACCATCAGGGCGTGCCGTTAGGCTGAATTTATGGCGCATGCCTGCACATCCGCCGCCCTTGACGAACACCCTGAGCTGCACGTACCGTTGGCCGCGGCGGTCCAGCATGCCAATGAGCCTAATAACAGCGCCGTTGGTTAGCTGCAGCACTGGTGCCTACCTCTTCGAGAACTGCCTCCTCCTCCTTGCCTTGCGCAGGCCTGGCTTCTTGCGCTCCACCTCGCGTGCATCCCTAGAAAAGAGCCTCGCTAGCGCCAGGGGGCGCCTAAGGCATGGCATCAGGTCTGCTAGCGCCCTCGATATGCCTAGGCTAACCGCACCAGCCTGTCCACCTATGCCGCCTCCTTGTACGTTAGCCTTGACGACAGCCTGCACGCCTTGGGCGGCGTGCAGCGGCTCCGTTGCGTGCGCCGCATGCGCCGCGGACCTGAAGTACACCCCCAGAGGCATGCCGTTCACGAGGACGGCAGTGCAGCGCGCTGCCCTTAGGAACACCCTGGCTACAGATCGCTTCCGCCTGCCTGTGCCGTAGCTCCAGCCCACCATCAGCGGCCGGCCTCCTCATCCGTACGCGTCCTTAGCATACTCATGAAGCCCTCCCTCAGCCTGTTGCGCGGCAGCATGCCTCTAACTGCGCTCCTTAGGATGACTTCGGGGCTTCTCAGCATTAGGTCTCGCAGCTTTGTGCGCCTAAGCCCTCCCGGGAACCCAGAGTGCCTGCAGTATACCTTGTCCGCCGCCTTGCGGCCGCTGATACGCACATGCCCGCAGTTCACTACGGTTACGGCGGTGCACGGCGCTGCGTTGTACGCATAGCACGTCCTGTGCTTGCCGCGCAGGAGCGCGGCGACGATTACCGCAAGCCTGCCTAGAACCCTCCCGCGCGCGTCTAATACATGGTGTCCATGTGTATTCATTGCGCTCCCCATGGTTATGTGGCGGTGATAAGCCGGCTTCTGTGTCAGAATCATCCCTCTAAGCCCCTTACCTGCAGGTCCAGCGCTGGTGCGCGCAGTGCCTCCGGCGCGCTGCCTGTCTAGGGTTACTCCAGGGGGGCGCCATTGCTGCAGGCTTCCTGCCGCGCGCCTTGCGCTCTCACCATGCCGGGCTTCAGCCCAGCTGCGCTGTGCCTTCATGGGCGTATGCATCGCTGCATGCGGCGTTAGCCGCACCCAACCCAAGGAGCCCGGACTTTCCTTAACGCCATGCCGGCCGTTACAGGCCGGCATTGCGTTCGATTCCTCACCACCACGCTGCCGGGCGTGCGTAGCGCGCCCGCTATCACTGGTCGCTACAGGCAGGCGGCGGGGCGACGTGGGTGCGACGTGCACCGGCGGATATCAGCAGGAGCATATAGGTGGTGTCGCCGTAGGCCTGTGCACCACAGGAGCGCAGCGTATGCTGCCAGGAATGCCCATAGTATGGCCGCAGCGCAGCACGCCCGGCGTGCTGGGCGTGCTGACATGCCTACCCAGTCGATGCTGCGCGCCGTGGCGCATAGGAGCACGCCTGCCATGGCGGCCGAGGCTGAGATCCTAGCGCACAGCGCAGCCCAAGGCATGGGTCGTATGGCGTAGGCGCCCTGGCAATGCAGGCTTCTAAGCAGTAGGGCGGCGTTGAGCAACGCGCCGATGCTTGAGCCCATAGCCAGTCCCGCATGCCCCATGGGGCGCAGCAGCAGCCGACCCGATGCCTGCGAGAGCAGTATGCACAGCAGCGATGACACCACCGGCGTACCTACGTCGTGCCGTGCATAGAGCCCCAGGGATAGTGTGCGCGACGCAAGCATGCCAACCATGCCAGGTCCAGACGTAGCGAGCGGCCTGGTGACCATCTTGACCGTGTGCGCATCGAATAGCCCGTAGTTGAAGAACGCCGCCGTTGGCAGCTCTGGCAGCAGCGAGAACAGCAGCGCATTGGGCGCAGTGGCGAGCGTAACGACAGCGAGGCCCCAGTTCATGATAGCGGAGTACCCATCGCCATCACCGGACGCCCACGATATTGAAAGGCTAGGTAGCAGGATGCTACCCAGGGAGCCTCCGAACAGGCCTGTGGAGAATTCCAGCAGCTTGTCAGCGTAGCTGATGCCAGATACCAACCCCTCACCCATGCTACCCGCTAAGTTTGTGTTGAGGAGCAGCGACGCCTGCACGGCTGCCATGGTTATCAGGCCTGGCACCATGCGCGCAGCGACGCGGCGTACGCCAGGGTGACCCCATGGCCTGCCCCACTGGACGGCAGGCATGGCTCCTGTTGACCTTAGCGCCGGGTAGTAGGCAGCGCATTGCGCTGCGCTGCCGAGTACAAGCGCCCAGGGCAGCGAGCATATTGGCGCCTTCAAGATCGACGATGCCACGGTTACGATTGCAGCGAAGGTTACATTGAGCAGCGTGGGCGCAAAGGCAGGCAGCGCATAGCATCGGTAGGCGTTTAGCACGCACGACAGGACGGAGCCCATGGATGTGGCGACGCTGTACGGCAGCGCAACGCGCAGCATGTACACCGCTCGCGCGAACTCGCACACGCTGGCCCTGGCTAGCTCCGGTGATATGGCGCCGGTAACCCATGGTGCCCACAGGCAGCACGCCATGGATGCGCCGCATAGCGCCGCCGTCATTCCCGCCGCCGCACAGCCCACGAACCTCCTGGCATCAGACGGGTCTGAGACGTCATACTGGGTTAGCAACGGTAGGAAGGCCTGATTGAATGCTCCATCGGATGATGCACGCCGGAGCATGTTTGGCACCCTCGTAGATATATAGAACGCGTCCGTTGACTTGTTCGCCCCGTACACGCACGCTATGAGAATCTCCCTGAGCAGGCTAGTAAGCCTGGTCACCAGGGTAACGCCGCCAACCTTGAGCAGCACGCTAGTTAGGTCCATGTCTTACGCTAGGAGTGTGGTTAAACTGCAACGGCAAACGTCAATGACGCTGCATGAAACGTCTGCACCGCGCGTGTAGGCTCGCTCTAAGGAACCGCAGCCTTATGTCCAGGGTTGCCGCGGCGGTCAAGGATGCCAGGCTAGCCATTAGGCTGCGCTGCAGGGAGGACGTCATGCGCGCGCTGGCGACGATGGCGCGCAGCATTGACGTAGCGCATGCCAAGGGCGCGCTGCACAGGAACTGTGCAGCTAGGCGCAAGCGTGCGCTGTTCGCTAACGCGGCCAATGTTCTGCGCGATGACGCGCCAGCCTAGGCACTTCCTCCAGCTATCCGACCTTACGCGTCGGGAGTACGAGGGCATCTTCGACGCAGCGCTCAGGCTGCGAGGCAACCGCCGTTGCAGCTGGCCTCACAAGCTACGCAACAAGATAGCCGTCCTGCTTTTCAGCAAGCCGTCCACTAGAACCAGGGCCTCCATCGAGGCTGGCGTTAGCATGCGCGGCGGTGCGTCAGTGTACCTTGACGGTAGGCTGACGCAGATTGCGCGCGGGGAGAGCCCAGAGGATACGGCAATGGTCCTGGGGCGCTATGCTGACGTCATAGTGTGCAGGGCCGGCTCGCACGGCATCCTCACCCGGCTAGCCCAGTCATCCTGCGTGCCGGTAGTTAACGCCCTGAGCGACGAGTACCATCCATGCCAAGTTGCATCGGACGTCTTCACGTACGCCGACTGCCGTGGCTACCTTGACGGCAGGGTGGTATCATGGGTCGGCGATGCTAACAACATGCTTCTATCGTGGATGCAGGCTGCAAGGCTATTCGGATTCCGGCTCAACGTAGCCTGCCCTGGCGGCAATCCAAGCACAAGGGCAATGGTGGTAGGCAGCGAGGGGTGCTCTTACTTCGACGACCCCACCGAGGCATGCTCTGACGCTGACGCCCTGTGCACCGACACCATGGGCAGCATGGGATACCGCGGCGCATCGCCATGCCATCCCCAGTGTTGGCGTGTATGCGAGCGCGCCCTTAATCGGGCGCGCCCAGATGCCATCGTCATGCACTGCCTACCGTCGTACAGGGGCGTGGAGATCTCTGGGTCGGTTGCAGATGGTAGCAGGAGCGTAGTGCCACAGGAGGCAGGGAATCGGCTCCACGTCCAGCAGTCTATCATAGAGCACCTGCTGGCATAGCAAGCGGCGTGGCGCCATTGTACGCAGCGCCTGTGATGACGACGTACCTCCTCTTGCTCACCATGGGTACCTTCAGCCTTAGCGCACAGGCGGCCCTGTATCCACAGCCACTTGCTGCCTGGGCAATGGCTGCGCTGTCAATATATCCCGACGCTGTAAGCACTGCGCCGGCCCACCCGTGCCTGCACAGCCTCCGCAGCAGGTGGCGGTACGGCGCGAGGGCCCTGGCGATTACCACATCCGCCCCAATAGCGCTACAGTAGGCGTCGGATGGCCTTAGTACCTTCAGGTTGCGCAGGCCTAGCTTGCGCTGGATGTAGCTCTGGAACACGCTTTTCGCGAGAGCGGCCTCCAGCGAGATGACCCGCAGGCCCGGCATCATGGCCCCAAGCGCCATGCCAGGAAGGCCGGCGCCAGAGCCTACGTCAACCACCGTAACCGTCGCCCCCTGCGTATGCTGTGCAGGCCTTACAAGGCGTGCCACCACTGCCCCGATTGCGGCGGCGTCGCACACGTGTGGCGCCAGGGAAGGCTGGCACCCTCTGCCGGTTAGGCCATGCGTCGCGCTCCATCTTGCCATGGAGCGCGACAGCGATGCGACAGCACGCGCTGCGGGTATGGACAGTAGTGCACCCATGGCGCGCGTGCACCGGCGTGCATGCTCAGCAACATCCCCCGGCGTTACAGTGGGCTGGCGCTGCCGAAGTACGTCCATAGCAGGGATGCTGCTGCGGGCGTCATGCCCATTGGTGCAATCCTCCGTGCTGCATCGACGCTGCCTGGCCTTGCGAGGTTGAGCGCCTGCTCTACAGCCTGCGACTGCCCCAGCGTTCTGGCCATATCCTTGAGGCCTCACGCCAGCCAATCTGAGACCACCCCAAGCGAGCGGCCTGTCTACGCCTGTCCCGGACGGCGGTCCTGTCATCCACCCTGCTAGTGATCATCCTGTATGGCTCAGATACGCCCCGCCTGACGATGTCGTAGACGCATGACGTGCGCCGATGGGTAACCCATGCTGCCGCCTCCTCTTAGCCGGTTGTTCCACGCCCAGCTAGGTCTAATCCAACCATAGACACTAGGAGCCTTGGGTCAAAATAGTCGTACTCCACAGCAGTGATGCTGGCGCCCGGTCTGCTGCCGACGAGTATGCTGCCGACGATGCTCTCCTGGACACCGGTTGAAGGTACAGCTCGTCGCATGACTGGCCCTATACGAACACGGGCGTCTGTGCTGTAACCCTCCTACTCCAGGTACATGCAGTAGCGCGGCCCACGCGATGCTACGTCGTAGCCGTACAGGGCAGTGGCGTGCCTGTTGCGCGCTCTTGCGACGCACAGAACCCGAGGGTTAGTGCCTGTCTGAAGCCGTCCCCTATGGATGCCATGGCGTGCAAGGCACTCGGATAGCTCGCCGCATTGACGCCCCCGTACCGCAGGCGTTGCGCAGACGTCAACCAAGTACCGGCAGCAAGAACGGCAGAGGCGCACTCGATGACCATACCGGCTGCGGTGCAAAGCGCCAGAGCGTGACGTCAACCCTGCACGCTGCGTCCTGGATGCACCCTTCGCAGCTACAAGCGCTTACGCCGAGTGGCGCGTGTATATAACCGCGGCGCCCCTTGATGGATTGAGGAAGCTTCTGCAGCTCATGTCCGCCAGCATGCCCATCGCTACATCCATCGCGTCTAGATCAAGGTGACCTTTCCCTATGCCTCCAATTTAGGGGTTGCAGCTAAGGTGCCCTATGCCTGAGATGCGCAGCACCCGCACGCACGGAGGCCAGTGCTGCTTCCATACCTGCATGGCCGTAGCCAACAACCACAACACCACACCTGCGCTTCGACATGGCAGGGCACTAAACCAGCGCAGGTGCTCCAAGCGCCTGCGCGGCAGCTCTTTCAGTGCATGCCGCTTGTCAGGGTAGAACTGACAACCATTTCATTCAGAATGAAATGCTCTGCCATTTTGAGCTAAAGCGGCAAACATGCGCGAGGTATGATTACATCGCACATCCTGGGATTCCCAAAGATGGGTAGGGCTAGGGAGCTAAAGTTCGCGCTAGAGAGGTACTGGGCGTGCGGTAGCTACGATAACGCCAGGCTGCTCCACGAGGCCCGTGGGGATGTGTGCCGGGAGGGATGGGACATACAGCGCGCAGCGGGCATGGACTACGTAACTGTGGGAGACTTCGCGCTATACGACCACGTACTATCTACGCTGGCGCTGATGGGATGCATGCCAGGCAGGCTACGCATGCCGGCCTACGACAAGCTCTGCGCGTACTTCACTGCCGCGCGCGGCGGAGGAGGACATGCCGCCATGGATATGAAGAAGTGGTTCAACACCAACTACCACTACATGGTGCCGGAGTACGAGAGTGGCATGGAGTTCGACCCAGGGGATGGTGGATGGCTAGCAGAGGAGGTAGACATGGCACAGGCTGCTGGGCATAGAGTAAAGGCCAGCCTTCTTGGCCCAGTCTCCCTCCTGTGGCTAGGACGTGAGCATGGCGGCCTGGTTAACCGGCTAGAGCTGCTTCCAGGGCTAGTAGACGCCTATGCACACATACTGACGCTCATGAGGGCGCGCGGCATCGAGTGGGTCCAGGTGGAGGAGCCCATCGCATGCCTCAACGTGCCGGACCTATGGATGGGCGCCATGCATGCGGCGTACGACGTGCTAAGCAGGAAATCGCCAAGGCTGCTATTAACGTCGTACTACTCCTTCCCCACTGGATGTTTCGACCTCCTCTGCCAGCTCCCGGTCTCAGGGCTGCACGTGGACATGACTCGCAGCTTCAGGCTAGGCGCGCTGCGCAACTTCCCCCAGGACATGGTGCTCTCCGCCGGCGCAGTGGATGGCAGGCACGTATGGTCATGCGACCTTGCCGCGACCGCACGTCTCTTAGAGAGGGTGAGGGAAACAGCCAGGCTCGGTGACCGCATGTGGGTTTCCACCAGCTGCTCGCTAATGCACATCCCCGTGGACGCATCGATGGAGGCCGCAGTTAGCAGGTCAGTCAGGCCATCCCTATCCTTCGCGCTCCAGAAGGCTGGTGAGGTGGCTGCGCTTCAGCGCAGCCTTACGCACGGCATGGCTTGCCTGACTCCAGCGCGTCCGATATATAAGCCTGCGTTCAAGCCGTCAGTGGGCTTCGGTACGGAGGACCTTCTGCTCATGCCACGCAGGCATCCTGGATTCGCCGACAGGGCGGGGTGCCAGAGGGAGAGCCTTTGCCTCCCTCTGCTGCCCACCACCACAGTGGGGTCGTTTCCACAAACCCCACGCCTAAGGCAGCTTAGGCTACGGCTTAGGCAGGGTAGCATCAGGCTGGCTGCCTACATGGACGCCATTCGGTTAGAGATAGAGCACATAGTCAGAAGGCAGGCAGAGCTAGGCATGGACGTGCTGGTTCATGGCGAGGTAGAGAGGGGCGACATGGTTGAGTACTTCGGCGAGTCAATGGACGGCTTCGTAATAACAAGGCATGGATGGGTGCAGAGCTACGGCTCACGGTGCGCGAAGCCTCCCATAATCGCACGCGACGTGTCCTTCGTGCGTCCCATGACCCTTTACTGGACGTCGTATGCTCGCAGGCTTACAAGCCTGCCCATGAAGGGCATGATAACGGGCCCGACCACCATAGTGTGCTGGTCCTTCGCCAGGCGCGACCAGTCGTATCAGGAGGTATCCCTACAGGTATCGCGCGCGCTAAGGATAGAGGTATCGCTCCTATGCGCATGCGGCGTGGGCATAATACAGATCGACGAGCCTGCGCTCCGGGAGGGTCTACCCTTGCTGCACTCCATGCGTCGCAGATACCTAGCATGGGCGGCGGATGCCTTCGGGGTTGCGAGTTCCAGCGCGTCGCCATGCGTGCAGATCCACACGCACATATGCTACTCAGAGCTAGGCGACGTGCTGCAGACGATGTCCGACATGGATGCTGACGTTGTCTCTGTGGAGTCAGCGCGCTCGAACATGTCCCCCCTTGCCCTGCTGCGCGGCTTCCGCAAGGGCGTGGGGCCAGGCGTATTCGACGTCCACTCGCCGCAGCAACCATCGCTGGAGGCAATGGTGGGGCGCATAATCGCAGCCCTTGGCGTCATCCCCAAGGAGAACGTATGGGTCAACCCAGATTGCGGTCTTAAAACGAGGACATGGGAGCAGGTCAACGCCGCCCTATCAGGCATGATAGCAGCCGCCGCTGAGGTTAGGCGCAGGCTGCACGTGGGCGAGCAGTGGCTCTCCGCATCCGTGCGCTAGGCTATCCGCTGCTGGCTACCGGTCACTACGCTAGGATCGTAGCACTCAGCCCCGGAGCTAGCCTGCTGGTTGCCACCGAAGAAGTCCTACTTCCTGCACGGCCCCCCAGCGTAGCTGCCTGGCGTTACCGCTGGGCTCCAAGCGCTTCGTCAGGGCGAACCTTGTTCGGCAACGCCGGCAGGCGCAGCTGTATGCCTCGTTGGCCAGGGCTGCTTTGCCACCTGAATGCCGCGCTTCGGCGCGAGCAGCCTGTATTTACGGCGAGCCGTCGGTTAGCTACGTCAGGCTGCGCGTACCCTATCGCTCCTGAGGCAGCTGGCTGCGCGCGCCATGGCTCAGGAAGCGGCGCGTCCTGGGGTGAGGTGGTACCGACGGCCAGGGAGGCGTTGTCGGGCAGGACCTACCGCCGCTAGCCCGCACTACACCCAGGCACATGTCGGCGCATGGGGTTCGTTCCTGTCCTGGCTCTCCTTAGGCGGGCCGACGTGGCAAGGGAAAGGAGCGTTGCCTCTGTCTCTGCCATACCAATGCATCCGTCAGTTACGCTGGTCCCGTAGGCTGCCCGCAGTGGCTGACGATAGCCATCGTGGATATGGGACTCTACCGCTACGCACGCGGTGTCGCGTTCGCCATCCCTAAGTCTTAGGGCAACGTTCATGCAAACGCCTGCCTGACGTCTGTGATCTCTGATGCTGTTGCCATGGCTAGCGTCGATGCCGATGCGTCCCGTGACGCCCGCCGATGCCAGCTCGGCACGAGAGCGGTCGGAGCACGCTGCGCCGTAGTTAGGCGCAGCGCCTCCCCTGAGCATCGCCGTGCAGTAGGGATTGCCGGCAGTTAATGCTGCACCGGTGGCCCATAGTAGCGATGGCGACGCGTGGGCGTTGCGTGACGCCACGGCCGCGCGTACGGCTGCTGTGGCGTTGCCGGCGGTGTCGTTCTTGATCAGCAGGGCGAAGGGTGCGCCGGAGGCAAGCTCCCTGTGCGGCTGCGACTCCACGGTGCGCGCGCCTATTGCCCCGCAGGAGAGCAAGTCAGTCAGTTGCAGCGCTGCGGGTATGCTTAGGCACTCCGTGCATGCGGGCAGCCCCAGCCGGCATGCATGCAGTAGGAGCTTCCTGGATATCCTAAGTCCGCGTGCTATGTCGCCAGAACCGCTAGCGTCCGGGTCTACGAGGAGCCCCTTCCAGCCCAGTATTGTCCTAGGCTTCTCCACGAACGCCCGTGCGATCGTGAGCAGTGCGTTGGCGTGCAGGTGGCTAAGCTCAAGCAGCCTGGCATAGTACTCCGAGGCTGACGCTGTGTCGTTGACGGAGCATGGCCCGATTATGACGAGCAGCCTGTCGTCGCTGCCGCACAGAACGCATCGCACCTCATGCCTGCTGCGCATAATGAACCCGTTGAGCCTGTCGTGCATCGATGTGCGCCCCGTGGTGCAAACGACATTGTTGCCGCCATCTTATCCATGGTGCGTCCTCGTGTGTTGCTCGCCCTACGCCAGGTGCACGCGCGCCCCAGTGCAAACTTTCACGCACGCAACCTCAGCCGCACCCGCGTTGCATCCGCGGGTGCTGCAACATCCCGCCCAGACATGGAAGATAGCACGAGGGCCTCGTATGAGGGCGTAGCGGCAGCATGCCTGCATGCTAAGGTCGCAGCAGGCATCACTACCGATGGGCACGTAGGGGGCACCGATGCCATGCGCTGCAGGATAGCGGACCTATAGGGCATGCTAGCCAGGGCTAGATCGGATGCCGAGGGTGCTAGGAGGAGGTGCGAGGATGGCGCGGCCAAGCTGAGGCTGTTCGCATGCGAGGACATTCTGAGGCAGGTGCTCTCAGTCATGGACAGCATAGAGAGATCCCTGCAGGACGAGCCGGGGGCCAGCATGAAGGAGGGCGTAGAGCTAACAGGAAGGCAGCTGAGCGCCATGCTCCAAAGGAACGGCGTCGATGTCATACACCCCCTATATGATAGGTTCGACCCCAGGCAGCACCAGGCTGTTGCTGTGGTCTAGTCTGAGCGCACGGATGGCATGGTCGTGTCTGTGCTGCGTAATGGCTACCGTCTGCACGCGGTCGTGCTGCGACCTGCAATGGTCGTAGTATCCAAGGGGAGGAGCGTGAGGCCGCTGATACCTGAAACCCTACACATGGTCTAGCATGAAGAAGATCATAGGCATCGATCTCGGCACGACCAACTCCTGCGTCGCGGTGATGGAAGGAGACAAGCCGAGGGTCATAGAGAACGCCGAGGGCTCCAGGACAACCCCGTCCGTGGTGGCATACCAGGACAACGCTGAGACCATAGTAGGGGCGCCGGCGAAGCGGCAGGCGGTAACCAACCCCAAGAATACGCTCTTTGCCGTCAAGAGGCTAATCGGCAGGAAGTTCGAAGATAGGGAGGTGCAAAGGGACATTGGCACGCTGCCGTACAGGGTGGTGGGCTCAGACAATGGGGACGCGTGGATTGAGGTAGGGAGCGTCAGGGTGGCTCCACAGCAGGTATCCGCAGATATATTGCGCAAGATGAAGAGGACGGCGGAGGACTACCTTGGTGATACCGTCGAGGCTGCGGTCATTACCGTGCCGGCGTACTTCAACGACAGCCAGAGGCAGGCAACCAAGGACGCGGGCAGGATAGCTGGCCTAGACGTCCGGCGCATAATCAACGAGCCCACTGCTGCCGCCCTGGCGTTCGGCCTTGACAAGACGGATAAGAAGGACAGGAAGGTCGCGGTATACGACCTTGGGGGAGGCACATTCGACGTATCGATCATAGAGATCGCGGACGTTGACGGGGAGAAGCAGTTCGAGGTGCTATCCACAAACGGCGACACAGCCCTTGGCGGGGAGGACTTCGACAATCGGGTGATGGACTACGTGGTCGCGGAGTTCAAGAGGGACAACGGCACGGATCTGTCGAAGGATGTCCTAGCCCTCCAGAGGCTAAAGGAGGCTGCTGAGAAGGCTAAGATCGAGCTCTCGTCATCACAACAGACAGATATAAACCTACCCTACATCACTGCCGACATGGGTGGGCCAAAGCACCTGAACCTAAAGCTCACGTGCGCCAAGCTGGAGTCACTGGTGGAGGACCTGGTGGAGAGGACAATCGAGCCCTGCAGAACGGCGCTCAGGGATGCGAAGCTGTCACTGGACGacatcgatgacgtcatactGGTAGGCGGCCAGACACGGATGCCCCTCGTCATCAGCCGCGTCCGGGGGTTTTTCAAGAGGGAGCCTAGGCGTGACATCAACCCAGACGAGGCTGTTGCCATCGGCGCTGCAATACAGGGACAGGTTCTATCCGGCGAGAGAAAGGACGTACTACTGCTAGACGTAACGCCACTCTCCCTAGGCATAGAGACCCTGGGTGGCATTATGACCAAGATGATCTGCAAGAACACCACCATACCTACCAAGTACTCCCAGGTCTATTCCACTGCGGAGGATAACCAGCCATCCGTAACCATAAAGGTATACCAGGGGGAGCGCGAGATAGCTGCCAAGAACAAGCTGCTTGGCGAGTTCAACCTAGAGGGCATACCCCCATCCCCGCGTGGCGTGCCGCAGATAGAGGTGACGTTCGACATAGACGCTAACGGCATACTGCACGTTAGCGCCAGGGACAAGGCCACGGGCAAGGAGAACAGGGTGGTCATCAGGGCAAGCTCCGGCCTTACCGAGCCAGAGATTGCTCAGATGGTCGAGGATGCGCGTGCGAACGAGGATGATGATCGGAGGGTACGCGACCTGGTTAACGCCAGAAACCAAGGCGACGCCCTGGTGCACAGCACCAGGAAATCTATGCGCGAGTATGGCGGCAAGCTTAGCTCAGAGGATAGGTGCAGGGTTGAGGAGGCAATCAATGGCCTTGAGGATGTCCTCAGGTCCGATGACAAGCAGCTCATCGACGCCAAGGTAAAGGACCTCCTAGAGGAGTCTAGGCTTATCGGCGAGAGAATCTACTCCCCTCATAGTGCACGTGTCGACGGCGAGGCGAAGGGTAGCGTAGGCGATGCCGACGATGTTGTGGACGCGTCCTGCACAGAGGTGGGCAAGTAGAGGCTCGGCCCATGCCTCCTGCGCATGGCGCAGCCTGCGTGCCGCCACCGTAACGTAGGCCCGCACGATACGTGCAGTCATGGGTAGGGACTACTACAGCGTACTGGGTGTTGATCGGGGCTGCAGCGACGCAGACATAAAGAGAGCCTACAGAAGGCTTGCCATGCGGTACCACCCCGATAGGAACAAGGCTGATGGTGCTGAGGAGAGGTTCAAGGATATAAAGCAGGCTTACGAGGCGCTTGGCGACAGCAAGGCAAGGGAGCGCTACGACATGCAGGGAGCGCAGGATGCCGGCGCTCCCCATTACGGCGCACCAGGCGCATTTGAGGACTTCGGGTGCCCCATAGAGGACATCTTCGGCGACATATTCGGTCGTCACATGTCGGACAGGGCTGCCAAGAGGAGGGCAGCCAGGGGGCTAGACCTGGTGAGCAGGGTAGAGGTAACGCTCGAGCAGGCCGTGCTAGGGCATGAGACAGAGGTGCACATATCGAGGCTGACGTACTGCGAGCGATGCGATGGCACAGGGTGCGATAGGGGCACGCGTCCTGCAAAGTGCCGCGCCTGCGATGGCGCCGGAGGTACGTACACGCCGCAGGACATCTTCTCCGTATACCACGAGTGCACTGCGTGCGGAGGCGTGGGCACGGTGATAGCATGCCCGTGCATAGCCTGCTCAGGTGCGGGCAAGGTGAGGTGCAGGCGCAGCCTTGCAGTAAAGATCCCCAGGGGAGTGGATAGCGGCACAAGGGTAAGGCTAGCCGGCTACGGCGACGCGGGGATGTCCGGATCGTACGGCGACCTCCTGGTGGAGGTCGCCGTCAGGCCGCACCCCATCCTGGACCGACGCGGCGACGACATACACTGCACGGTGCCCATCAGGCTTACAACAGCCTTGCTTGGGGGTAGCATCAGCGTGCCCACCGTAGGCGGCGCAGTGTCGTTCGACGTACCTCAGGGCACGCAGAGCGGCCGCGTTTTCAGAGTCAGGGGCAAGGGCGTAGGGGGCGTAAGATCGCGCTCCCCTGGGGATCTGTACGTGCACATGCAGGTCGAGGTTCCCATTAAGCTTAGCGCCGAGCAGAGGGACATAGCTCGGCGCCTTGAGAGATCCCTGCATGGCTGTGTGAGCTGCTACCCGGCCGTAAGTGAGTGGGCAGACAAGGCAAGGGCGTCATGCGGACCTCGCGGCATAGGGGACTACTGCGCATAGGCCTTGCGGCAATGCCTTCGCGCCTCCGATACCTGGGATAGAACCAGGGTCCAGCGGATTCACAGTCCGCCGCTATGCCGCTGAGCTATCTAGGATGGCGCTAGGCCAGCCCTCTGAGCAGGTGGAGCTTGCACCTAGCGCTACGCCACCTGTCCGCGCACCTGAGCCTCTCCCTCCTTGCCCTGATGGCTGGCCATAGCATGGCCAGCTCTAGGTTTATCCTGGAGAAGTGCGCCGACATGCGCGGGGTTGCATGCGCGGGGTGCACGGCGTCAGCTGGGCACTCCCGCGCACACATTGAGCAGTCCACGCACTCGTTTGGTTCTATGACCAGGAAGTTAGGCCCCTCCCTGAAGCAGTCCGTGGGGCATACGCTTACGCAGCACGTGTACTTGCAGTTAATGCAACCATCCGTCACTATGTGAGCCATGCTTTCGTGGGCTGTGCGTAGCAAGCACGCACTGCCAGCGCGCGCAAGGCGCGCTGGCGTGCCGTCCATCATGTTCGAGGACGATGCCGCAGTGGACAAGGGGCACGTCATGCCAGCGCGCCTTGCGCGCGCTGGCAGTGCGCGACGTCGTTACCGCAACTTGGCGCATGCACCGCCGCCCTTAGGCGGCGAGCCTCTGGCGTGCTGGTGGCATGCCAGGGCTGGCCTAGGTCTCGGCAGTACGTTTGCGCGCCATAGGTCCTGCAGTGCACGCTGGGCCTGCGTGCCATCACGCTGGGGCTGCCGATGGGCATGCCCTGATGGAGGATTTTACGGTCAGGACGCACCAGGTGAGGGCGCACTGCGCAAGCCTCCGTCGCCCGTGGTAGGCGACCTCATGCATGGGTGCATGCGTACAGCTGGCCTGAGGCTAATGCTGCACCATGCGGATTCGATCCTGGTTGAGCCGAGGCTAGGGCGGCGGTGCTGCTGCATGCACCTCCGCCCCATGGATACGCCATGTCTGCCCTGGAGCAGAGCCCCGGGAGTATGAACGTTTAACACGCCCGATATATGGCAGCCCCTAAGCGGAAGAAGTCGACATCGCGGCGCAACATGAGACGGCACAGTGGTAGGCTAAGGCTGCCTGCCATATCCACAGATCGGTCGGGCAACATGCACCTAAGGCACTACGCAACCATAGCATGCCGCGGTTACGGTAGGCTATGCCCTGACAACACACCAACGCAAGCAGTGGAGGGGGAGCAACATGGATAGGCTGGAGTCTAGCATCAGGCGCATACTAGAGGAGCGCGTAGGCGCAATGGGAGGCATTGGATACGAGGATGCCCTTGTGAGCCATGGCGTCGACTCTGTGGACATCGTTGAGTCCATCGTGGACATCGAGTGCGCCTTCGACATCGAGTTCGGCGACGGCATGTTCACAGAGGACCTGAGCATAAGGGACTTGGTCGAAGCATCGCGCCGCCTGGTGCATGGTTCTGGCTAGCCGTAAGGCGTATCCTTAGCTGCTGGCGCCTACGCGCCGGGCCCGATGACTGCACCCCTGCGCTGCGCCCATGGCGCACGAGCCACGCTGTAAGTGCTGAACGGCGGCGCATCATCGATATAGCCTCTGGTGCACGCCTCGTGCTGCCAACGGTGCTGGCTTAGCGCTGCGAGAGCAAGGACCAGGTACCCCGCTTCCACGCTGGCTCCGACGTTGTGCACGGCCGCCGCCCACGTACTGCCACATCTTTCTTGGCACGCATCGCCCTACCGGCGCCTGCTGCTCTGGCGTGAGCCTACGCCCCGGCGCAGGGAGCTTGCGGCTCTCACAGGCGGAAGTAGCTCAGTCGGCAGAGCGTAACCTTCCGGTGGCTAGTTCGAGGCTCGTCTTTCGCTTGCACGGCGCGATAGCAAAGTGGCCATGCGGTAGCCTGCAAAGCTACTCACACCGGTTCAATTCCGGTTCGCGCTTGGGGCAGCGCTGCGCCTACGCTCTCTGCCGTGGTTCAGCGCCAGGGGCAGGGGCGTGTACGAGGCGCCCTCCCGACGCTGGATGGTTGCGCCATGCAGGGCTGCCACGGTGGGCCCTGACACCCAGCAAGCAGAGCATGGCGCGCATCGCCGGGCAGCTCCAGAGCAACGGCCCCCCGCCGCCCCCAGTGCTACGAGGCAGAGCAGGTAGCGCTTTAGCAGCGCCCGTGTACTGCGGTAGAAGTGCCGTGACGTGGCGATGATACGCTGGCACGTCGTCGCCTAAGGCCTAGCGTGATCTGCTAGCGCGCACAAGGTTCACGCCGCACGTCCCCCCCCATGGTTGGCCGTCAGTGCCGCGCCGTAAGCCCTATGTACGGGTGCCAGTACCTTACAGGCGCAGGTGCTGATATCGAAGGTAGCCATGGGCAGCTCGACGTTCTCCGCCGCGCCTGCCCTAAGCTGGTCGCCGCCAGAGGCTGGGGTTTGCCTCGAACCACAGCTTCACGCCCCTGCTCGCCATCGCTGCGTCTACTCTCCTGCCCTAACCAGGCCTGTGGTAGTGCTCATTCCTAACGTCGCCTGCGATGAACAGCCCGCGTTGTGGCGTGAAGTAGCGCGTGGAACATGCAGGCGCCTGGCCGATGGCAAAGACAGCAATGCGCGCGCATCCAGGGCTACCGTAGGGCGGTGAGCCAGCGCAGTGCCCTTACCGTTGCACCGCGCGCGATACTAGCGCGGTATTAGGGGTCAGATGTGCGCATGGGCAAGCAGCCAGCACGTCCTCCTGCGGTACCCATGACGGCTACCTTGCTCAACGGCAGGCTTGCGCTAGGTTTCACGCGACGTCAGGGGATACGCTGAGGCTACGCTAGAACGTCCGGCACCGTGCTGCTCGCGGCGCGCTGCCCCAGTAGCGTGCGCCAACGTTGGAGGGGCCGGCATACCACCGCCCCGTGCGCGCTGACGTCCGCGCTGCTGCGCCATGACCGCACCGCTCTGCCGTGCATGGAGGAGACGTGCACTCGCCGTACCTCTGGGTTATAGGGCTGGCCTACCGACATGCCGGAGGTACCCGGTGATTCACGCCGGCGTGAAGCACCGCAGCGCGTGGCACTTCGGGTATGCGGCGCGGCAAAAAGCGGGATGCAGTTGGAGCTATTCCAGGTTGCTGCAGCTGCCGACGAGCTGGGTGGCTTATCCTCCAAGACAATCGGGGGTGCGAGAACATGGAGGTCCGGCAGATAACTGGCGGTGTGCTGCCGTGCTACCCTTGAGGGAAATGTTGCAGAGCGGTATATGGCGCCAAACTCTAAGCTTGGTGACCATCGCCGTGGGTTCTAATTCCACCCTTTCCGACGTGGCTGCAGGGCGTCGCGGGAACCCCGGCTACCGTTAGCTCTAGCGCACCCATTAGCCCGAATCGAACGATGGCGCACGCGACGCCACGGGTGCCATGGTCAGCAACGCTGAGCTGCCCTGCTCTATCCCTAGGGCGGAGCGCATACGTGGCGTCGTCCATGGATGCATCGGCGGATGCGTAGGCTAGCGCGGCGGAGAACGTATCCGCAGGCGTGTGGGGTCCTTCAGTGCGTAGCGTTAGCGTAACGTCCCCTGACGCGAAGCGTGCGACCCAGCGCTCCATGGAGTCGCGTAGCATGACGGCAGCAGGGCTATACCACCTGCCGGCGTATAGGTAGCGGCCTAGGCGTGCTCCGCACCGCCTGTAGTAGGCTATTGTGCACGCATCGTGGGAGCATGTAAGCAGCCTATCGTAAGCGGCGAAGAGGATGGTCAGACCGGGCGCCTCGTACACGCCCCTGCTCTTTAGGCCCAGGATCCTATCCTCAACCTGGTCGCTAACACCGACGCCGTACGCTCCACCTAGGCGGTTTAGGTCCTGCAGCAGCTCGGCGGTGCTTGCATACTGCCTGCCGTCCAATCCGACAGGCCATCCCTCGTGTAGCGTTAGCGTCAGGCGCCTAGTGCTGCGCACGGTGCCCTTATGGCTTGGTGTGCTGGGCGTAACGTCGTGGGAACCTGTGTCTAGCCTCTCTAGGGACTTGCCCTCGTAGCTAACGCCAAGGAGGCTGGCGTCCATGGAGTATGGGAGCGTCTGCCGCACGCTCCATGCGAGGCCGCACGATGCTATGAATCCCTCTAGCTTAGCCCTGCTGCCCATGGAGCCCACGAAGCCAGGGTCCAGCCAGGGCTTGTATACTCTCAGGCCAGGGTGCCATAGGGAGCTGTAGATATGAAAGCGCTCGATGTCGTTGCCTTTGTGGGTACTGCCGTCGCACCAGGTATGTATGCCATCCTGCTCCATGCGTGCCGATATCGCTACCCCGATGATGGCCCTGCTAATGGGTGTCGTGTTGAGGTAGTAAACACCGGCGGTGCATACGTGGAAGGCGCCGCAGCGCACGGCGCTCACGCCTGCGCATGCCAGGTGCTCCCTGCAGTCAACCAGAACGGACCTCTCAGCCCCGAAGGGGATGGCTCGTATAGCCGTGCGGTCTAGGTCTGGCTCGTCAGGCTGGCCAGTATCAGCAACGTAAGCGTGCGGCAGCGCACCCTCGCGCCTTATCCAGCACAGGGTGGCGCAGGTATCAAGGCCGCCTGAGAACGCCACGCCAACCCTCTCCCCCCTGGGCACCCTGCTTATGATCCTGGCCATTCCTTGGTGCGGCGCCGATAGTCCCCATATAGCTTCGCTGGGATATGCGCTCCTCCAGGCAGGGTGTTAGCTTGCAGCGCGACCGTGGGGGATGTATGGCTACCCGCAGGCGCATGGTGCGATTGCGGCACGGGCTCTGGCAACGCCTTCCGGAGGCTGCCCGCGCCCATTACCACCAACGCCATCGGGGTGGGCAATGACCACGAGATCGATAACCATACCCATAGTCACGGAGAGCACGCGCTTAGGCGAGCGGAGCGTAGACATATTCTCACGACTACTTCGGGAGAGAATTATATTCCTCACTGGCGAAATTAACGACAGCCTATCCAGCGTGGTGGTGGCGCAGCTTCTACTCCTGGAGAGTGAGGATCCAAGCCTTGACATACACATGTACATCAACAGCCCGGGTGGGTACATATCGTCCGGCATGTGCATCTACGACACCATGCGGCATGTTCGGCCGTGCGTATCGACCCTCTGCGTAGGTCGCGCTGCGAGCATGGCGGCATTCCTGCTGGCTGGGGGTACGAGGGGCAAGCGATATGCCCTGTCCAACTCGCGCGTCATGATACACCAGCCGCTGGGCGGCATGCATGGGCAGGCGTCGGATATAGAGATACACGCGCGAGAGATACTAACGCAGAAGGAGCACCTAAACCAGCTGCTCGCGCTGAATACCGGCCAGAGCGTATCCAAGATAACCACTGACACCGACAGGGACTACTTCATGTCCAGCCATGAGGCTAGGGCCTATGGCATAGTGGACTTTGTCCTCGGTGGTTAACATGGGCCGCACCGCCTGCGCAACGCGTGCGTGCTCCTTCTGCGGCGGCCGCCTAACGCCCGAGGACACCATGCTGGCAAGCAGGTCAGCATATATATGCACTGGGTGCATAAAGATGGGCTGCATCCTGGCGCAGGCGTCGTACATGACGCGCCAGCAGCCTCGTCCACCGCATCCCGACGCCATACGTGCCGAGCTGGACAGACATGTCGTTGGTCAGGATAGGATTAAGCGCGTCATATCTGTGGCAGTGTACAACCACTACAAGCGCACGGACACCTATGGTAGCAGCAGGGAGCGCTGCAGCATATCGAAGAGCAACATCCTCCTGGTTGGGCCCACCGGATCTGGCAAGACTCTTATAGCGCAGACAATGGCGCGGTTCCTAAACGTACCCTTCGCGGTCGCCGACGCAACAACACTCACTGAAGCGGGGTATGTTGGAGAGGACGTCGAGGGCATACTGCTAAGGCTCCTGCACAACTGCGACTTCGACGTCGACAAGGCACAGAGGGGCATAGTGTACATCGACGAGATCGACAAGATCTCGAGGAAGCAGGGTGGCCCCATGGTAACGCGCGACATATCAGGGGAGGGCGTGCAGCAAGCCCTCCTGAAGATCCTAGACGGCACCGTTGCAGCCGTGCCATGCCTGGGCGGCAAGAGATTCCCCGACGCAGACTACATACACCTGGACACCACGGACATACTTTTCATCTGCGGCGGTTCATTCGAGGCAGCCACCAGGGCTGCCGTGACTTGCACGCCCACAGGCAGCGTGGGGTTCACCAAGGCTGCCTCTACGCGCTCTCGCGGGCCAATAACCGCCCGCGAGCTCATTCAGCACGGACTAATACCGGAGCTTGTGGGGCGGCTACCCATAGTGGAGGTGCTTCAGGAGCTATCCGAGGACGACCTCGTTAGGATATTGGTCGAGCCTAGCGGCGCTCTCCTTGGCCAGTACCGCCTCCTCCTAGGCATGGAGAGCGCGCACTTAACCATATCGACCTCCGGCCTCAGGCGCATAGCGCGCCGGTGCATCCGGCTAGAGATAGGGGCACGTGGCCTGCGGTCTGTCATGGAGCACCTCCTCGTCGACGCCATGTACGAGATGCCCACTGCTAATGGCAGCACTGCTGGCGTCATGCTAGACGAGCGCGTGGTTCACACCCTTAGGGGTCCGTTCATGCTGCACGCGCGTCATGCCGCCCATACCTAGCGGCCTGACGCTGCGCAGGTCGTTTTCAGCACCCAGGGCTGCACGGACGCTGTGTGTATCGCCCACCCCCTACATGCCGGATTAAAGGCCCTTGGTTCGTGCAGGCAGCGCAGGCCTGCAACCCTATGCCTATAGTAGCCGCACAGCCTAGATGCCCAGAACCTGAGGGCAGCTGCCCTTAGAGCCCCGTGCATGGCAGCACGCTCGCGCCGCGACAGCGGGCGCAGCGCCTGGTACGCATGGAGCGCAGCACTAGCATCCCCAGCGCGCGCTGCATGTCCTCCGCGCGTACACCAAGCCACTGCCAGTATTGCAGCGTCCATTACCATCCGCCCACAGCCGGCGAAGTGGAAGTCGAAGCACCCGCTTAGCCTCTCCCTAGCCGTGCGGACAGGTGTTGCAAAGGCGACGTTGTCCTGGAAGAGGTCATAGTGGCAAAGCCCGCGCGGTAGCCTAGCGTGCCCCATAGATAGGACGAGGCGTACCAGGAGCGACGCCTCGTGCTCCAGCGCATGCGCGCCGTCATGCGGAGCGTGCGATGCTGCAAGACGCACGCTGGCGCGCACCCATGTGGCGCCATGCATGTGAGGGCAGTAGTACTCGCACCTCATGCCCGTAACGTGTAGCAGCGCGAGAGCGCTAGCAGCTCGCGCTGCTGCAGCATGGCTTGCCTGCAAACCCACGCTGCCCATAAGGTTGGCGCACGCTAGTATGAGCCTGCCATCCATGGTGGAGCACAGCGGCGCGGAGGAGCTGCAGCATGGCGCAGGTGTAGGTAGGCCGTTGATACATAGCGCGTACGCTAGGCAGGCGCTGAAGCTAAGCGCCGCCCTGACATCCGCCTCGAACACTGTGGCAACCAGCCGGCGCGCCAGGGTGTGCACGTAGAAGTTGCTATTCTCAGAGCCTAGCACGGTTCCGTGGGTAACCACCACCCCACCCTGTCCGAACTCCTGCATGTACCTGCCAATGGCAGCGCGTGGTAGTGCGGTGAATACCGCCATGGTTACGCCCCCATTGCAGCAGGAAGTCCGCCTGCAATGGCTACCATGGCCCTGCTGTGACGCTGGCCGTGCCAGATGCGTAGCCTGGCGGGCAGGGATGCCACAACGCCGCCTGCGGCGGTGTGTCGAAGCACGCCGGGGACGAGCACGCCAGCCATAGCGCACGGCGCTCGGAGCTTGGGCGCTCCCTGCATGCCGCCTGCGGCGTATCCGCAAGGCATCCCATGACACGCCGCTGAAGCTATACCCACGCCGTCCGCACGGCTGCCGCCCGCTGGCAGCGCGCTAGAGCCCGCCCTGTATGGCAAGGCTTAACGGCACGGGCAGCCTTGTATAGGCCCACCGCAGCGCCACGGATGGCCATCCCTTAAGCCAGCGACATGTCGCGGTTCTGTGCGCCGATTGGTGGTTTCCGCCATGGCATCGGCGATTGATCAGGGCCGATAGGTAGAGCGTAAGGCATAGGCCTACCCCAATGACAGGGCGAAGGGTGCATGCCGGAGTCGTAACTACCGCAAGCCTTCGCCCAAGGCCTGCCAGCTCCGGCACAAGCGGCATGACTGCGCAGCGCGCCGAAGAGCTCGCAACCCGTCCTACCTGCGCTTGTGATGCGTCGTAGAAGGAGCTCTCAACCCCCAGCGTCAGTAGCTTAATCACGCCCGCACCGCTGGCTTCTGGTGCAGGCATGGCGTGCAACCACAACCATGCGGTAATATGAGCACAGTAGTTGTAAGGGACACGGAGCCATTCGAGGCGGCGCTCAGGCGATTCAGGCGCATGGCCGAGAGGAGCGGGATGCAGTCGGAGCTGCGACGAAGGTCGTCGTACGAGAAGCCCACCGCTCGGAGGAAGAGAAAGCGGGCGGCGGCGCTCATGAGGATCAGGAGGAGGTGCGCGGCACGATAGCCCACGCCAGGCTGCCTGGATCTATGGACGGCGCGCCTAGCGGCGCACCGGGCGTACCGCGCGCCATGCTGCGCGCCGAGGCCCTGCCCATCGTCGATCCTTAGGGGCCTCACGATGTGCACGCTACGGGTGGCGCTAACGCACCCCGGGGCAGTGCTGCTGGCACTGCGCGCCGCGTCGCGCGCAGTGACAAGGGGCAACGTGTGCGCCTGGATAGAGGGCGTAAGCGCGGGCGCCATGCTCCCAGCGCTATGCGCCGCATCCCGTATTACTCGATCGTCACGCACCGCCGCGCGACGCGGCGGTGCGTCTAGGCACGCCTGGGGGGCCGTGCTGTCACGGCTTCGCAGCGTTGCGCTATCGCTGCACGTCCGCATGTCAGCATGGCTCGTTGGTGTAGGGCTGCCTTGCCTCCTGTGGCGCATAGGCTCATGGCTCACAGCGTTCAAGCTGTCCCCATGCGCCGTAGCTCTGCTCGAGTTCGCCCTGTGCCCATGCCTGCCAGTCTGGGTAGGCGATCCAGGCGGAGCGATCCATGCCCGGGCGCTCGTATCTTCCATCAGATATAGGATGCTGTGCCTGAAGGACGAGGCTACGGCGCTATACCTGGAGCTAGTGAGGTGCATAGCACGCCGGCACACCTCGCTTAGGCTCCGCCTAGGCAACCTGGTCCAGGAGGGCATGGTGGGGTTGGTCAGGGCACTCGATAGATATAGGCGCAAGGGTGGCTGCCGTTTCCCTACGTACGCGTCCTGGTGGGTGAGGCAGCACGTCGTCCGCGCCACCCTTGCCTGCCCGTGGGATGGGCGTATACCACCAGCCCTGTATGGCATGCTGTGTAGGATAAGGCTGGTTGCCACAAGCCTTCTCCATAGGCATGGCCGTAGGCCTACCCCTACGCTCGTGGCGCGAGAGCTGGGAGTGAATGCATGCGAGGCGGAGTTAGCACTGCGCGCTCTCTCGGCATACCAGGGCGCCGGCGTCATGCGCGGCGTCGTTGCAGAGCTGGCGGCAGGCCTATACATGCGCCGCCAAGATTGCGCCCAGCATGATGCTACCGCCAGCGGAGCGCTGCCTGTCGACTGGTGCGTTGCGACCATGACGGTAAGGGAGGCCTCCATCCTCAGGATGAGGCTGGCAGCTGGGGCTAGAGCACGGCGCACTCTTGGAGACATCGGCAGCAGGTTTGGCATCACGCGCGAGCGCGTCAGGCAGATCGAGGCTAGGGTGCTCAAGAGGATGCGTCAGCCCATGCCGGCAGCGTGTAGCCTGTAGCTCAGCGGTAGAGCGCTACCACGACGGGGTAGCGGCCGTTGGTTCTACCCTACAGTCCGCCCAGCGGCCCAAGGCGCTGCCAGAACATCCACGCCGGCAGAGCACGCAGGGCGTAACCCTACAGCAGCATGCCCAGTAGCACCAAGGGCGTACGGAGGAGCAGCGGGCCTTGCCGCCCTGGCTGACGCATCCTGCGCCGTCTGGTACTGCAGCATCGCCCTCAGCAGCAGCGCCCTAAGGGTTGTCGCAGTAGAAGGGTGCTACACGTGCCAGATCCGGAGAGGGAGGCATACCAGCACGAGAAAGCGCCGGGGATATGCCCTCCCCGCGCCGCTGCCGGGTAGTAGGCGTGAGCGTCGGAGGCGGCATTACCGCCAGCCGTGGAATGCTCCCACAGCGTGGTCCGTCCCTGATCGGGCGTCCTGCAACCACGCCTACAACGTCCGCCTGACACCCTGCAATAACCGAGCGTCTATGCGAGAGCCCTTGACTTACGCTGCCCTGCAACGTTGTTCCGTCAGGAGCAGCATGGCGACTCGTGCACCGGCGGAGGGCGCTCAGCAGAACCGACTACCTGCACGAACTACAGCGGGGCTAGGCGCTTCCGCGGCGTTGACCTGCAGCGGGGCATTTCAGCCCCGCTGCTTCCAGCAGTACGCCATAGCCCTATGTCAGCCGGCGATGCATACCCCCACTGCTATAAGGCACGCCGGCAGCACCAGGCGCCTGGGGACACGACGTGGAAGGCAGCCCTCTAAGCAGCCGCAGTACTTAACCCTGGCCTGCATTCCGATAGTGCGTACGTAGCGTGCGGAGCAGCATGCGTGCAACTGGCGTAACCGCGCCCCATAGGAGCTGGTCGCCGACGGTGAACAGGGTGGCCTGTCTGACGCCATGCGCCCTGAGCCTGCCGACGACGACAGCCCGTGAGCCAGAGGCTGCAGCGGGCGTCAGGGCTGCCATGGTTGGCTGCCTTGAGTTGCGAACAAGCAGCACCCATCTGCTGTGCGACTGTATTGCGTCCGCAAGGCCACCCAGGGTTGCCTTGCGTCGCAGCGCGACAAACAGGCTCTGCGAGTGGCACCGGACTACGCCGACCCTGGTGCAAAGTGAGCTTAGCCGTACTGAGCTCTCGCGTCCCAGGATTTTTGCTGCCTCGGTCGCGCCCTTCTGCTCCTCCCTGGAAACCCCCGGTGCCCTTGATTCTATGTCAACCCATGGAGTCACGGAGCATGCTACGGTGCACCTACTGCCTGATGCTCCGCCACATACCATGGCATGTAATGGTAGCGCTGCAGCAGCCCTCATTTCCATTGCGAGGGTGGCCAAACATGGAGCGCCGGCGCCTGAGGCAGCCTGCATGGTGGTAGCGAACATGCAGGAGGTTAGGCCGTAGCATACAAGCCCCCCGATGGCGAGCAGCAGTAGGCTCACGGTGCAGTTTCCGCCTGCGTAGCTCAGAACGCCACGGCAGTGAGCGTCCATGATGCTTCGGTCGTTTATTGGATCTACCAATATCGCCGCGTTGTGCCTGTGCCGCAGCTCTGAGGAGGCGTCTATCCAGTGTCCAGCCCAGTTGAGGCACCTGAGCTGCATCGCCACGCTCCTGGTGTACACGCCGCCCTGCAGCACAAGCAGCGCCTTGCATCTAAGCAGGGCTCGCGCGTTTCGCGAGTGCCGTGTGGTTACGGGAAAGGCGGGCGTGGCGATGCGCCTACATCCTGAGCTAGTGAGCGCAACGGCGCCAGCATCTAGAACGAGGCTGGCGTGCCGCCTTGCCAGCTCGCTGCCCACCATGCCGCGCCATCCCACGACGCCATAGCATGCAGTGCTGGCTACGATTTGCACGAGAGGTCCCTTAGCGCTGCGAGTATTGCATCGCCAACCTCCGATGTGCTCGCGCCGCTGGTGCCGTCGCAGGATGCACCAGGCGCGCTTACGGCCCTTGCCACGCGCTCTACGGCTGCCTCTACGAGGGAAGCCTCTGCATGCCAGCCCAGCGCATGCCGGAGTAGCATGGAGAGGGAGAGGATTGCCGCTATGGGGCACGCCACGCCAAGGCCAGCGATAGCTGGAGCGGAGCCGTGCACGGGCTCGTATAGCCCCCTGCCCTGGTTGCCTACTGATGCCGAGGGCAGCATGCCAAGAGACCCGGGCAGTATGGACAGCTGGTCCGACAGTATGTCGCCGAAGAGATTGCCGGTTAGCACCACGTCGAACTCGTGCGGACGCGTCATTATATCAACGGATGCGCTGTCGACGTAGCAGTGCGCAAGGCGCACGTCGGCGTACTCTTGCGCCACGGTCGTCACGCTGTCCCTCCACAGGCGCGATGTGCTCAGTACGTTTGCCTTGTCGACGGAGAGGACCATGCCGCGCCTATGCCTTGCCGCCTCAAGCGCAAACCTGGCGACACACCTCACCTCCGCATCAGAGTAGCGCATGGTGTCGAACCCCTCTGGAACAACCGCACCTGGAGTGTGCACCAGCCTTGTACCCCTGGGCCTCCCGTAGTATGCGCATCCATGGAGCTCCCGGACTATCAGTATGTCAGCACCTGCGGCGTAGCCACACCGTGCGTGCGGTGGCAGAGCGGTGCATATTATGGGCCGGAGGTTGATAGAGCAACCCATCATCCTCCTGAGCTTCAGGAGGGCGGTCTCTGGCCGCAGGCCGTCCTTGTAGTCACGCGGCGTGTTATCTCCTATGGCGCCGAGTAGGATGGCATCAGAGTCTAGGACGAGCCTCTCGGTGCTAGACGGCAGGACGTGGCCAGTAACATCATGGGCGGTCCTTCCCGCATGCGCGACGTCAACCTTAAGGGTGCGCTCGCCGAAGAAGGCGAGCACCCTCAGCGCCTCGCGTATTACCTCCGGCCCTATTCCATCGCCCGGGACAGCCGTGATCCTCATCGTCCGGCCCTATTAAACGCCGCCTGGGTGTACTGATGTGGGTTTTTAGCCGCCTCGTGCTCTAGTATGTCGCCCATGTTAGAGATGACCATGCGCGCTGCGCTGACGCCTCGCGATAGCGCCATCCTATAGAACGCCGGCATGCTGAATGGGATGGCTCGCCCGGAGCAGAACTCCACCCTGGTGCCCACCAAGTCGGCGTGTACGCCGAGCCTTGCTATGCCGCTGGAGATCAGCGCTGCCTCGGCGGCGAGGGTTCTGCCGAGCGTTATAGGTAGTAGGCCGTTCCTGATGCAGTTCAGGTGGAAGATCTCTGCGAAGCTGGACGCTATTATGGCAGCATACCCGCAGCGCGTTAGCGCCCATACCGCATGCTCCCTGGAGCTACCGCAGCCGTAGTTGTCGCCTGACAGCATTATGGTGGCCTTACTGTACTGGGGGCTCCCTGCCTTGAACCTCCCGCACCTCCTCCAAGAGTGAAGCAGGCACCTACCGAGGCCTATCCTTCCCGTGCGCGCTAGGAACTGCTTCGGTATTATGACGTCCGTGTCGACGTTATCCCTCATTAGTGGCATGGCTATGCCCCTATGCTGTGCGCGCCTCATCCTACGACCATGCCAGGGCGCTGGCGTCGCATACATATCCTGTCATTGCGGCTAGCGCGGCGGTCGCAGGGCTTGCCAGATGCGTACGGCTCATGGGTCCCTGTCGTCCTTCGAAGCTCCTGTTGGACGTGGAAACGCACCTCTCGCGCGACGTTAGCTGATCTCGGTTCATCGCTATACACATCGAACAACCGGGCTCGCGCCACTCGAAGCCAGCCCTGGTCAGTATGTCATCCACGCCCTCCATCTCAAGCTGCGCCTTCGATGCCATGGAGCCAGGGACTACTATTGCACCCCTGATTCTCCTATGTACCCTGCCTTTCATGAGCCTCACCACATGCGCCGCAGCTCGGATATCCTCCGAGCGCGCGTTGGTACACGACCCGATGAACACGAAGTCGACCCCCAGGCATGCGAGCGGCATGCCTGGCTCCAGGGACATGTAGTCCAGCGCTGCCTCTACCTCGCTCTTGTCCCTAGGCGTATGGATGGCTGCAGGGTCTGGGACGCAGCCACGGACGGATGTAGACATGTACGGGGTGGTCCCCCATGTTATCTGAGGCTCGATGCTATCCGCCCTTAGCGTTACCATCCGGCTATGCCGGGCCAGCGCGTCGGTTGCGGTGTCCCTCACCTCAGCGCCGTACGCCAGGCGCCCATGGCTCGGGCGCCTGGCGTGCATGTAGTTCAGCGCCGCGTTGTCGGCGCGCGTTAGGCTGAACCTAGCTCCTGCCTCGATGGACATGTTGCATAGGGACATCCTACCCTCTAGCGTAACGCGTTCCATGGCAGACCCCCATAGCTCCATGCAGTAACCAGCACCTCCGCCGGCGCCTATCCTTGCCGCAACGTGCAGCGCTACGTCCTTGGCGTAGCAACCGGGTCTAAGCTGTCCCTCCAGCGAGATGAGCAGGCCTCTGTTCCTCTTCTGGCGCATTGCCTGCGCCAGAAGGACGTTCGCCACGTCCGATGTCCCTATGCCCTGCGATAGCGCACCTAGCGCGCCGTGCGTTGATGTATGGGAGTCGCCGCAAGCAACGCTGCCGGCAGGCAGCGTTGCTCCCTGCTCTGGCCCGGCAACGTGCACAATGCCCTGCCGACCGCCGTGCACGGGGGAGCACCTTATGCAGTGTAGGGAGCAGTGGCTTAGCAGGCTGGCCACCTGGCCGCAGGGGTACATGCTGCGCCTGCGGCTAACGTCCGTGGGCACGTTGTGATCTGGCGTGGCAACGATCGCCCTGCCGTCATGCACATCCAGTCCCCCCCCGCTAAGTATACCGAACGCCTGCGGGGAGGTTACCTCGTGTATGAAGTGGGTGTCTATGTAAAGGAGGGTTGTGCCGTCGTCGTACACGCGGACGGTGTGCGCGTTCCATAGCTTGTCATACAGTGTGCACGCTAGCATGCCTGCATTCGTGCCGCGGCCGTTGTGCGCACCCAATGCGCGGCGGCGCTGGCGCGGCTGCGGCGCCAGCGCGACCGCAGCCGCGCCGTGCAGTGAAAAGTTTGCTCAGCAGAAGGCCCGCAGCATGCGCATCGGGACAGCACCGCCACAGATCGGCATGGCACGACGTAGGGTAGTGGCCATCACAGGGGCTGCGGGTAGCATAGGTATCCGCACACATCGCCAGGGGTGAGCTGTATGGGGATGGGCATCGTCCTCATGGACCTGGAGTCAGCTAAGCCTAGGCTGCAATCCATGCGCATGGAGCTGGAGGACTGCGCGCATCCCAACCTGGCGCGGGTTTACGTGACATCCAACCCAAGGGCTGCATTCCGAGAATCCTCGCCGGCGCGGCACCAAGGCGAGCCGGCATGGAGCGTGCTCCTGGCGAGCAACGCCGCAATATTCCGGTCGCATGGCGAGGCCATGAGGGATGTCGGCAGGAGGGAGGCAAAGCTGCTCGTTGTAGGCAACCCCGTGAACACCAACGCCTACGTCCTGGCTCGGTATGCCCCCAACATCCCGCGGGAGAACGTCACTGGGCTACTTAGGCTTGACTACAACCGGGCGCTACAGTACGTGGCTGCTGGCTGTGGCGTTAGCCCGGCGTGGGTTGACAGGCTCGCCTTGTGGGGCAATCACTCCGCTACCGTTTTCCCAGACCGCAGGCACGTGACCATCGGAGGGGTGCCTGCGCCTATTGCCGACGGGCGCGCCATTGATGCCAGCCTCGTTGCGTACGTGAGGGGCAGGGGTGATGATGAAATCGGCCTTAGGGGATCATCATCAGCCCTCTAAGCAGCGGTGGCTGCCTTGGAGCGGTAGGCGCGCGGCGCTAGTGGACCGCCATCCGTCAACGGGCTGGTATGGGGTGCCTTAGGGGGTCGTGTTCGGCGTTGCGCTGGCATGGGAGCATACGACGTCGTCACCGGCGTAGAGTTCGATGGCACCGCACGCTGCATGCTCGATGCCACCATAGCAGAGCTAGCCTAGGAGCGCAGCGAGGCTGTGGACATCCTCTCACGCTCCGAGGCTGTGGTTTCCTTCAGCAGCCCACGGTGCATTATGCTCTACCTCAGGTGCGCCACCATGCACCGCAGGCGGGTTGTTATCGGCACTACCGGCCTGCAGCAGAGCTCGGTAGCATCGGCAGGCGGCTGCATCGGCAGGCGGCTGCATCGGCAGGCGGCGTACTGATGTCGGCAAACACTAGACGCATGCTGTGCTAGCACCACAGGCGCTAAGGGACGCATGCACACCGTACCCACAGGCCTGCGCGGCGGAGGCGTGGTGGGAGACCACGCCGTCGTTCTTATGGGCGACAGCGAGGTGGTATCCATTTAGCACAGGTCTACTACGCGGCTACACGCCTGTGCGCCATGCGCGCATGCTGCGTGTACTGAGGATTGCCGCAGAGCGCGCCGCCAGCTGCGGCGCGCTGCGCAGGGCGCTTTTTATGCTCAGGTCGTCCTTAATCCTCTGGCACGATGTGGTGCAGGTGTTGGGGTTGCGTTCTGACGACGTATTGGCGTGCAGGTGCTGCAATGCTGCAGTGCAGCTACGGCTGAGCATACCGGCGTTGCAGCATTGCGCGTGCCTAGGGTAGCCGGCTGGAGATCAGCCGCGCTAGCGCCATATCATCGTGGGCGAACGCGTCTACACCGCGAGCCAGCTCTCGCCAGGCTGTGCGGTTCTGTGATAGTGCGCGGTAGAAGCCATGCGAATCTTGCGGCGCGGGGCAGCATGGCAGGTCTACATTGCCCGGAGCGCCTGCAGTGGGCATTCCGTGTGCGCGCATGGCGGAGAGCCTGAGCATTATGCTCTCGCCGATGGTTACCAGCCCGCACGGCGCGGACATTATGACCTGGCGCTCGTTCCTAAAGCTTGCTGCCATGATCTTGGTGCCATGCCCCTCCTGCCTTAGTCGTGAGTGTATCCTTAGCAGCAGCGCTACGCCCTGGTCCGCATTCCCAGGACGCCCCTGCGTTGCTGGCATGCAATCAGAGATCCTGCCGACGAACGGTGAGATTAGGTATAGGCATCTCCGTGCGCACAGCAGCGCCTGTAGCATGGAGAACACTAGCGTCATGTTGCACGGCACTCCCTCCCTGCGCAAAGCGTCGGCTGCCTGTATGCCCTCCCATGTCGCCGGTATCTTGACGAGCACCCTGTCGCGCACGCCAGCCTCTCTGCACAGGTGCACGATGCGGCGGGCGTGCGAGAGGCTTCCCTCCACGCTGCTAGCCTGACGTGCGTCTATCTCGAGCGATACCTGGCCCGGGATGCGTTCTAGCATCTCGGTACAGAAGCGCAGCAGTATCCTGTCAGCTATGCCGCGAGTGCCCTCGTTCCTGTGCAGCCGTATAGAATCGCTGACGAGCGCGTCGTATTCCCCATCCTCGCACGCCTTGAGTATCAGGGAGGGGTTCGTGGTTGCGTGCGTTGGTCCAAACCTGCTCGCCTCGAGGAATCTAGCGCTGTCCATGGACAGCTCAGTTCTGGCGGCCAGTAGTGCCAGGGCGCTGCTGTGCATCGTAACCTCCTTGGGTTAGTGGTATAGCCCGTGCTACCGCTGCCTTGCATAACGGGTGGCGCCATGCGCCGCAGCGTCAGCGCACGGCCTCCATGGCATGACGTGGCACGCCTTAGGTTGTTGCGCGCCGTAGTGCCGCCTAGCGCGGCTCCGGTTGAAGCGTAAGCGCTGCCTCTGGCCCTTTCCAGGGCAGGGATGACGAGGCGTTGCCAACCAGCGGTGTTGCGCAAGCACGCCAGCTACCGTGCCGGCTGCTGCCTTCGGTGGTCTGCTGCGGCATTGGTGCATTGGTAGGCCGGTCTTTGCGCTGGAGGTTGACCCACGGCTCGCAGCCTGGACCTTAGGGTGGACGACGTCAGGGCATACCGAAGGACCACATCGTGGGCAACCTGCCCTACAACCTCACGCCGCGCATCAGCTTCACGGTGTCCAGCTTGAGGCGCATAGCAGGCACGACCGCCTGTGCCTGCGGTAAGCGTTGGGCTTCGCCAGACTACCCTTGCCGCTAGCCCCCGCAGGCCCCGCTTACGGGTGGCCGAGGAGAGCACCGGTTGCCACCGCGCCCTTGGGCGATGGCAGTAAGGCATGCGTTTAGCTGCGCTGCTACCTGTGTGCGGTCCCAGCCGGGCCAGGAGGGCCGCGACGGCGCTGCAACGCCGACACGTAGGGCGGAGCAAAGCCGTTACACGACGCGGCGCAGGAATGTGGGTAAGGCGCCTCAGCTAGCCTCATGGTGCGAGAGCGCTGACCTGGCGGATGGCGTATGGAACGCACGCCCTCCGCTCTCCTCCACAGCGCCGTCGCGCTTATTCGGCGGTTGTTACGGTATGGCATGCTACGCTCGGCGACACGGCGCGGTATGCAAGGCGAGCCTTTGCCGGTGGTGGATGCAACGGCGAGGCGGTGAACGTAGGAGCTGGCTTAAGCACGTTAGGCCTCAGCCCAAGCCCGTTGGCCACTCCTCGCCGCCGGGTCTGAAGGCCGTACTTCTCTGCGCCCACCTCCAGAAGCGCTCCAGAATGACTATAGCGGAGCAGTGAAGCGATGTAGTGGTTTGTGCCATGGGGATAAAAACCTGTCTGCAGCATCCTCGCCGTTCCTGACGCTGAGGCACACGGCGCATGCGGTGCATAGGGCGACTGCAGTTCCCGTACGCCTAGGAACAGGCGTACGGTAAGATAGCGCATGCGCCGAGCGTACTGCACGCCGGTGAATGACGTTCAGGGCGCGCATGGTCGCCCATCCTACGATGCCAACGTCGGCACGCGCTGCGACACCATGCGCAGACACCTCCAGGGCCAGCATGCCGGCTGCGCGTGTTGCGTGTGCGGTGCGGTTTTGCATAGCCGCACGGGCAGGCCCGTGCACGGCGCCTACGCTGAGGCACACCAATACACCGTCAGTATGGACAGCGCGAGGGCGTTCCTGATAGCGCCAGGGGCTCGCTTGAACAGGTTGGTGCAGCGCGTGCTAGGGATAGGGCTGCGGGGTTCTGAGGATGGTACATGCCCTGCTGCCGTCGATAAGCGAGGTGCCGTGGTGTACTTCACTGCCGGCAGCAGGGTACTGCAGGTCAGCATGGGTATCGAAGGGTGCGCGCCGGCGCCGCTTGAGCCAGCTGCGGTTCAGCTCAGGCTGCTTGCGGAGGTAGTAAGATCGGTGAGTACTAGAACCCTGGCGCTCGTGGCCGGCGATGGCTACCTTACGGTGTTCACCGGCGATGCGTGCTTTAACATAAGGACCTCGGCCCCTGATGCGGGCGCCATACTGGCGCCCTGCTTGCGCTGTGCGCACGTGGCATCCATGGCTGAGCTGGAGCTAAGGGTACTACTTAAGGCAACGTGTCCATCTGCAGCAGGCGGCGAGGGAGGCAGCGAGCAGGCTTGTGTGCACCTGGCGGTAGGCAGAGGGATAGCCATCTGCGCCTCCATCGAGGGATCCAGGGTGTCATGCGCAGCAGCGCCATGCCGTGATGGCGGCGCGCTATGCTGCAGCGCAGCCCTGCCCATGGACTCTGCGCGAGAGGTGGCAAGGCTGCTCGGTAGCTCTGGCACGGTGCGCATATACAGGCACGGCGGCGTGCTTGGGGTGGCGTTCGGTAAGACCGAGGTGGCATGCCGGCTCGCCCACGCCGACATCACTGATGCGGGGTTCGTGCTGGCGCGCAGGTATGAATACGTTTTAAGCCTAGGCTGCAGAGAGCTGGATTCCGTGCTCAGGCGCGCATGCGTGCTCATGGAGGATAGGATAAGGGACCTAAGCATACTGGTAACGCCTGGTCACCTAATGGTCAGTGCGTCAAACACGGTGCGCGAGAAGATGGAGGAGGTCGTTGTGCCTACGGGCCTCAACCGCTGCATGCTTGGCGTCGAGCTGATGGTCAACGCGGACAAGGTGCGTGACGTGCTGTCTGACGCGTCACCGCGCCTGGTGAGCTTCCATGTTGACGCTGCACGGCGGAGCGTCATGCTAGCAGGACACTCTGGACCTGTGGCTCACCGTCACATACTGCCCCTAGTTCGCACGGGCTTCGAAGATTAGCGGCGCGCTGGCGCCATGCCAGAAACCATGCTGCCAGGATACCATGAGCTGCACATACCACCCATCTAAGGCTAGGCGGAAGCGTAAACTGGGCTATATGGCCAGGATGATGTCAAGGGCTGGGCGTGATGTCATTCTGCGCCGGATTCGAAAGGGGCGCGCCAGGCTTGCGGCGTAGCCCGGCGCGCGCATCACAGCCCGTGAGCACCTGCGCGCCGCTACGCGGCATTGGTGCACAGTACCTATGCATCGCGCGTGGTGCTGCGCTTAGGGGCGCTTTTGTCCTCAAGCGCCATGTCCGCAGCGCGTGCGCCAGGAACCGCGTGATACGCACGGTAGCATGGCTCATGAGGCAAAACCTTGGCGCCATGCGATATGCCGCATGGCGCGCAGCGCCGTGCGTTGCGCTTGCGTGCGGCCCTTGCCTGTTAGGTGAGCTTGCAATGGACCTAAGGGAGCGCATGCTAAGAGAGAGGCACTGCGTGCGCTAGGGCGCCCATAGGGCTTGCGTGGAGCTACGTGCATGAGGCAGGTGTGGTGGGTCAGATGACGCAGTCACTGTTCCGTCTGGGCTGCCAAGGGTGGCCTACTGTGTAAGGATCATGCTTGGGCGCATCAGGGCTCGTACACCTGGAGTACCACGTGCACGGTTCAGGATCGTTAGGCGCCTGCGGAGCGTAGGCGGGAGCAGTGCTGAGGCGCTAAGGGCTGTGGTTAACGGCAAGATGGACGTGCTTGCATCATCGCCGCAGCGCACGGAGCGCGCTTGACGGCACGCTGAGCGGGCTGCATGCTGGGTGTGCTACATGCACGACATAGCGCACAGGGCTAGCATGGCGGTTGAGGCGGCTTCTGTGAACGATAGGTGTGCCGGGGCGCCAAAGTCCCTGGCTAGCTGCGGCAGTCGCTTGGCAGCCATGACCGTCAGGTCTGCCGTCAAAGCCGGCGCTAGGGGGGGTGAGGTTGCAATCGTAGGAGAGCCAAACGTGGGCAAGTCGTCCGCAGTTGTTGACGCTAAGCCTGCACGTCGCCGGCACCACGCGCGATCAGGTCAGGGCAAGCTGCTTCGCTGTGCGCTCGTCATACTGCTGGCCATAGGCGCGTTGTGACCAAGGTGGATGTTGGGTTGGCGCGTACGGCAGGCGCACGGGGCGGCCACGAGGCCGCTCTGATGGTGGGCGTAAGGGCGTGCGCTTACGCCAGCGGCCAGCCATGGGCTTGCTACCTGGAGCGTAGGCTTGACGTAATCCTCGTAGCCAGGGGTGGCTGCAGCGCGCTGCGTGGGCAAGTAGGGCTGCAGGCTAGGAGGGCTGCAAGGTTGCCATCGGACGGCCGGCTGACACCAGGTCCAGGCATAGCAGGGATGAGCTTACGCAGTGCCTCTGAACATACCCCACGTGCACGCATAGGTCGCGCCTGCGCAGGGATAGGGCGTGCGACTGCGCTCCTGCCAGCGTGCGGCGTAAAATCTCGTCCGCCTCGGCGCTTCTGATTAGTATCGGGGCGGTGACGCTGCCGTGTCGCAGCGTGCAGGGCGTGTAGCCCCTGCTCCTGCTCCTTCTAGAGGGCGCTTTACCGGTGCGCGCCCGATCTATGGCGACGTATGTCAGCATTGGCCTTGGCATGCAGGTCGCATGGCTATGGCGCGCGCGATTATGCCGGCGGAGGAGAGTATCCTGGTGCTTGGTCCGAGGGCATGCGGTTCGTGGGAAATGGTGTCGGAAGTGACAACCTCCTCAGCGCCACCGCGGGTGGCCACGCGGCGTGGTGCACAGGACGAGACTGTGTGCGTAACGTAGGCAGTCACGCTTGCTGCGCCTTGGCAGAGAAGCGAGCGGGAGACTTCAGAGAGCGTATTGCCAGAGTCGGCAATGTCGTCGACCACCACGCATCGCAGCCCGTCCACGCCGGCTGGAGTGCCGTGCAGCTCCACAGCTCCGGCGGCAAGCCTGCGCTTGTCCATGACGACGAGCCTGAGCTTCGCGGCGCGTGCGATGTGGAGCGCCCGCGCCGCTCCTCCTGCGTCGGGAGATACGACGGCGTCGCTTGGCTGGCGGCCGTGCGAGAGCAGATCTTCCACGAAGGCATGGCGCATGCTTAGCAGCTGCGTGGGTGTGTCGAAGAAGCCGTGCATCTGGCTAGAGTGGAGGTCCATTGCGACTATGCACCGCGCGCCGGCACGGGAGAGCAGGGATGCCATGCACCTAGCGGATAGCGGCAACCGGGCGCCGTGCGCATGCTTGTCCTGCCTGCCGTACGCCATGTAGGGTATGACTAGCGTAACGCTGGAGGCCAGGCCCCTGAGCGAGGCGTCAGAGGCCAGGATGAGCTCTATTATGCTGTCGTTTACGGGATGGCTAAGGGCATGGAGCAGGAAAACATCGTCGTTGCGCACGTCGTCCGCTATTTCTACGTACCTCTCGCCGTCCGCGTAGCATCCGCACTCCATTAGGCCTACCCTTATGCCGCACAGGCGGGATATCCTGCGCGCGAGTCCGATGGTGCCAGTGCCGGGTAGCAATATGGGCATCCTATGCATGCAGGGGAAGAAGGATTCGAACCTTCGATTGCCGGAATCAGAATCCGGTGCCTTGACCAGCTTAGCTATTCCCCTTACTCAACCAGGTGCGGGGTATGATTATGATATACATGCTGTACTACCAAGCGGGGCGCTCGTTAGCGCAGCCGCCGACGTTGGCTGCATCGATGGGCGCCATGTCCGTGGTGGGCATAGCGGTGGTTATATGGGGAGGGTGCGTGGTGACGCACAACCGGTGCTCACTGCCTGCGGCAATCGCTTGAGGGTGGCCTCTAGCAGCGTGGGCGTGGAGTACATGCATGGCCGCAGGAGGATGGAGCGACGATGCTGTATGCCTGCAGCACGAGTCCTGAACTGGCGGCGGAGAGTAAGCGATGTAGCAAGCCTTGCCACCGCAGGCTCCACGGGCGGGGCGTACCATGGCGCCACCAGACGTCGTGCCGTATAGGTGTCGCTGGCATAAACGCCCATGCCAAGATTGATGGGGCCAGGCCCCATATGCGACCTCTTTCTTACGGGTCTCAGGTGTTGCGCTCTAGACGTGGGCTATGATACAGGCAGGGTGGTTTCCTGGCGCGATGTACGCATGGATGCTAGCGATTGCTATGGCTACCTGCGCAGTAGGCTATGCCTTGCTCTCTGCTTTGCGTGCGTGCTTGGCGCTACTTGCGCTGCGCGTTAGGCGTAGACGTGAGATCTGCGCGCGCAGGCGTGGTGCACATGGTGCAGGCAAGGGCTATTCTGGCGCGTTCTGCTGGGTAGCGAAGCGGCAGAGCGGCGGACTTAAAAGACGCAGGCCGGTGGTTATATGCCACCCTCAGCCACGGCAGCATCGTGGCCGAAGCTGGCGTGCTGGGAGTGGGGTGGGCGAAGGCGCGGAGGGCCTAGGCTGGGGTGGCTTGCCATGTGCGCATGACTGCGCCCTCGCTGCGGATGGCTTGCGGTGCATGTACGCGCCGGCATGGGGTGCATCGTTGGGCTGCTGCGATGGCGAGTAGTGGGAATGCTGGCGGCTTGTGGGGGTTGATGCACGCCGCTTGTGTGCCATCGCGGCGTGATGGATGTACCCAGGCGCAGTTGCTGTGCATGTGGAGCGGTGCGGCTAGGCGTAGGGATCTCATCTGAGGCAGTAAAGGGACTGTGCCATGCCCCTATGCGTGGTACTGCGGGGCCTTGGGTGCAAAGCCCCGGAGCTTGCGGTAGGCGAGCGGAGGGCTCATGGTGTGGATTAGAGGCCTGTAGGTGTGTTGTACTAATGGCGTGCAGAGCGGCGTTGAACCTCAGTGAAGTGACTTGACCTTAAGGCGCGGGTTTGCAGGCTTAGGTGGCTCAATATCTGATTGATCCACCCGTACCAACAGACAGCAGCACTGTATAG
