# Supplementary material for: SprayNPray: user-friendly taxonomic profiling of genome and metagenome contigs
Source: BMC Genomics. 2022 Mar 12;23:202. doi: 10.1186/s12864-022-08382-2 (PMC8917688; doi:10.1186/s12864-022-08382-2)
Supplement: Supplementary file 41 — Additional file 41: Supplemental File 39. FASTA file generated by SprayNPray, representing a subset of contigs from an assembly of the mealybug Maconellicoccus hirsutus that match the symbiont Ca. Doolittlea endobia. [file 12864_2022_8382_MOESM41_ESM.gz]

Archive with 1 entries (1 files):
- Supplemental_File16-M.hirsutus_SymbiontDoolittlea.fa
