# Supplementary material for: SprayNPray: user-friendly taxonomic profiling of genome and metagenome contigs
Source: BMC Genomics. 2022 Mar 12;23:202. doi: 10.1186/s12864-022-08382-2 (PMC8917688; doi:10.1186/s12864-022-08382-2)
Supplement: Supplementary file 41 — Additional file 41: Supplemental File 39. FASTA file generated by SprayNPray, representing a subset of contigs from an assembly of the mealybug Maconellicoccus hirsutus that match the symbiont Ca. Doolittlea endobia. [file 12864_2022_8382_MOESM41_ESM.gz › Supplemental_File16-M.hirsutus_SymbiontDoolittlea.fa]

>QBDW01000002.1
ttagaaaatttttcatcttttacaatttgaagaaaattaaatttcctattttttgatataaaaacaattatattttgaccatttttaaggttgtaaagctcattttctaCTCActaattttcagcttttttcaacgtcttGCGACTTCgcgttaaaattacctcgaatttaagtcagaagaatacttttttacaaaaaaaagagtttgtagaattttttcttctttttaaagATTTAACAACGATGtctgttgatgaatttttcacgaaaatattcaatattaattattttataatcatGTTAATCTGTCGGCATTCATTTAGGTATCATTGGtacattgttgaaaagaggaaaaaattgtgaaaattcgagatttaaaaaaattgagagtttctggcttaatcttgaagtaatttgaatacaaagttgcaaaacattgaaaaaatctgaaaattaatgagaagaaaatgagctttacaaccttaaaGATGGTctaaatgtaattgtttttatatcaaaaaataggaaattttatttccttcaaattataaaagatgaaaaattttcctcaactctcccattttcgagtaaaaatttaaaaactacaatttccccacatattacagttcaaatatcccattttcaacttttcgttgcagcgcgctctgtgtatcgtttcattgctAATTCCCAAAAACTAGAAATtatgcaatatttcaaaaaagtacttAAAGACTACATGGGcccaaaaatttacaaaaaaagtatctAATAGCATTGCATCACAATGCAACTACAAAGCATTCAAAACTtgactaaaaaatttacaatttttggaaaaaaaaaccccaGTTCGAGGGTAACCTAGAAAATCGCACACAAATGGCGGATACGGAAACTGACATGGTgatttttcgctaaaaaattcacccgGAAAGCTCCCCTAACATGcgttaaaattttcgcaaatatttCCCCCCTCTTCACCCCTCTTTGGCCACCTCTTAGGGACCATCTAAACAGTAAATAACTGCGCAAggatcattttaaaatataaaaataggaATTAAATGAAATCATTAATACCTACTTATCTAATATTGAACGTTTTCTTGTAATATCCTGATTCCATTATCAAAGTATTCTTGAGTATTCCAAGCATTGTAATTTTGCctgaaaaaatactccttaTACCAACCGCACGTAACGTAATTTCTTAATATTTCATAACATCGACGCCTTGTCGGCTCCCTTTCGCCCTTGAAACGTTAAATTTACAACCTCGCgaacacgttgaaattttcagctacgaggttgtttaaaattaacatatAAATACCAGGCCCcccgtaaaaaaattctccatgtgaaattaggtgaaaaaaatcaatcgataTATCCAAAGGTacaattaaatttccatttagcGGCGATCTTCGGAGTTACCACACAACTTGGTAATATTAATAATAGCCCGTGGAAATGCGAGTTATTAATctagttttaattttccatttatagatttaaatatataataaattatacgaacGACGAAAAAGCAAGAGCTTTTTAACACCTCAATTACGTtagaaaaagaggaaaatatttcacgtgttGTCAATACTTGTCTAAAATACGGGAAAATGCCGCCgccgaaaaggaaaaattatgcaatgCTCGGAGCGAGGCGTTTTAATTACTCGAACTGCCACCGTGTGCGCCAGCGCTACTCGGtggatgtttttattaattttaaacggcttttttttcgtttttcgaaaaaggcCAGGCGACGTTTAAgggataattttcaagttttatatttattacgaGCCTTTAGGCTGTTATTAAAGCCGGAATTATCAATAAGATTTTGGTATATTTGCGGCTTTCTTTAAAACGCCGACCGGTATAAACGATCAGTGTCGAAAACATTAGTAAGGTGTGAAGTTGACGCATCTTGAAACGGAATCCGATAACAGAGCGCAGCCTTGTAATTAGTACCCGAAACCGCCTtgtaataacaataataataattcaagTTTTCGCCTTTCGCCTAGCaccttttgtaatttacgcTGCCGCCGCTTTCCTCGAGCCCCGTACGCTATTTCTTATCTGGGTAATTTCAATGCACAGGCCTGAAATTAATAACTATCTTCGAACAAAACGGTAAAAACAAATGATGAAGCGTATAGCCGCCTTCGACCACTAATCGTACCATTCTGCCTTTTAAATTCTAAGATCAATTTCTCTTTCGGGGTTTCTTTCACTTTTCGTATCTTTTTCGAGCGGTCTTTCAAAGGGGTGTGCTTGAAAGTGCGATTCTACGTGgtaggtagttttttttttgtgactaAAGGGCGTAGAATTTGATGCGAACATGTGCGAACACGAGATATGAGAGGTACCTCGATTACCCAAATAGCCCGGTGAGTGCCCTTATTCGGGGGCTTTTACACGAATAACTTGTATCGTCACGTAGACTTTTTTTTGGCCAAGGCCGGATTAAGGGTGGAGTATTTTTCAGCAGAAATccggtaatttttgttgaacccgggattattaaattttcccaaaatgaaCGCAAtttgaggtgaaaaaaaatatggccCAAGATTGGTGATCATTGATGGATTAAATGTACAGAGACGTTGATGGGAAGGGGAGAGGAGTAATTGTGAAGctttgtgattttcattttgtgttttttctctttgttattcaatttgttcaaatttttttttataaatggtAAGTGATtccgattttattattttgtagaaaatataaaattccaattaattcaatttttttatttagatttttgtcAAGAATTACTCGTGAAGGTGTTTGCATTTCTTCATAAACGTAAGTGACtcaaatttcgttgaattaaattatgtaataGAAAATGTGagattaatgtattttttgatttcagatttttgtCAAGAATTTAATGCGAAAGTGCTTATTTGAGATCAATTTCTCATGTCAAGttgcttttttgattttaaatttttgtcgtGAATTTCTTGTGGCGTAAGTGACcctaatttttagattttttgtataaaaataaaagccaAGGCTATTTTGTTGTATTAAtcgagggggaggggaggggaggcatactcaaagtttgtggtttcaccaaaaaaagttcaaacttGAGTAATAGGGTTCTTTTGGCGAGTCCGCTTGGTGACCACAGTGGGGATGatcttggatcaaaatttggataagttacttttttcaagagTGGTGGGgagaggggtgaaaaaagcaaaaatgactaaaacataaaccaattaatagagcatcaaaatacgCACCACATACCCAAAAATGAGAGTCCTAAATTATTTAGGAGGGGAGGTCCttcattatttgaccttgaaaaattttgtgtcattgCTTCAGCCCCCCCTCCCCGCATTGACCTAGAAGGTCGTGCTTTGGCATGTGCATGTAGTGGGTGCTCGAATTGTGTCTTTGGGGTATATCGACCTTACTTGATTAGGTGATCAaattatttgttcaatttcacattattttttataagatgaaaaaataaaaatgatttaatcattccgtgattttttaatttctacttttaaattttcactgtTTCGTTGTTCGACTATTTTGACACCAGAATTCAGAGGCGCATTTTGCAGCTGATGAATGCTCAGATGATcagttttgaattatttttagaaaaaagaacaatttttcagatattcaTACACGTAAAACAGAAATGCTTCGAGCGACTCCAATTTTCTTGGGGttcattttatagagaatttaatggTCTTTTATTTTGAACTGAGGTGTTTTTCTGAATAAACCTTTTTTTGCGATGATACAAGCAAAAATGTGCCATCATGAAAAAGGCGACTTACAACTATGGCAtggagggaggggggtgaaGAGGGTAGCTTGCTCCAGGTTCCATTTTCTTGAAAAGGCTAatgcaattttcaagatattcaATAATATAGGcgatttttccttattttgaaGAGTGACCCAAAAGCCTTGGGCCCATTGGCGATGAAATTCGAAGTGcttgtgacgaaacacttgaaaacgggataaTTGAACGGTAATATgtggggaaattgtagtttttaaatttttactcgaaaatgggagagttgaggaaaatttttcatcttttataatttgagggaaataaaatttcctattttttgatataaaaataattacattttgaccatttttaaggttgtaaagctcattttcttctcattaattttcagattttttcaatgttttgcaactttgcattcaaattacttcaagattaagccagaaacctttaatttttttaaatctcgaattttcacaattttttcctcttttcaacaatgtatcaatgatactTAAATGAATGTCGACAGACTAatataatcgtaaaataattaatagtgaatattttcgtgaaaaattcatctacaAACATCGTTGTTAAATctttaaaaagaagaaaaaattctacaaactcttgatttactaaaaaattatacttctggcttaaatttgtgataattttaacgcgaagttgcaaaacgttgaaaaaagctgaaattcaGCGAGAAGAAATGACCTTTGCAgccttaaaaatggtcaaaatgtaattgtttttatatcaaaaaataggaaatttaattttcttcaaattataaaagataaaaaattttctaaaaccctctcatttttgagtaaaaatttaaaaattacgattttcttATGTATTACAGTTCATAGTATtccgttttcaacttttcgttgcagcgcgctctggTTTCATTGCCAAAAGCTCTCGACAGCTGTACAATATACCAAATCTTAACTTTATCATGTCATGAGCTTCGGGCCAATTTGGGTCgaaatttgagtatttttgaaacatgcACCAAAAGCTATAAAGCTGCATTGAAAACAGCTTCGATTCACTTTGAAGcatagaaaatgaattacaaaCAGATTGCTGAATTCGGCCATCCTAAGAGGAAGATCACGATAAGACTTCAAAccttgattgaaaatttgcacaTGACCAGGACAATTCATCGGTTTAATACAGTATTCTCGGTTTTCCGACGACGTGATAAACATATGCTCGGCGTAATTGTCCCAGTGTCCGGTTTTTTCCCAAAGTACACGGTCCATCATAAATGGACCTTTCACTTCTTGGTACTGATAAGCCTTATGCTTCATACGTACAAAGGTTTCTAGTTCGCGAAAAATAGTCCAACCACTATTGTGCCAAAACACCACACCAGGTGCTTCTTCCTGCATATGATACAAGTCGAGCTGTTTACCAATTTTACGATGATCACGCTTCGCTGCTTCTTCCAAATGTTGGAGATACGTATTGAGCTGCTTTTTGTCTCCCCAGGCTGTACCGTAAATGCGCTGtagcattttatttttactgtttCCACGCCAGTAAGCGCCGGAGGTTTTTTGTAGGGTAAAGTAGTGGCATAAACGCATGTTGGGGACGTGCGGACCACGGCACATGTCGACATATTCTTCATGATGATAAAGCACGACATAATCATTGCGGGGGATATTCTCATCGAGAATAGCGACTTTATAATCCTCGCATCGCGTCGCAAACACATCACGGGCCTGTTGCCAGCTTACTGTTTCTTTGATAACATCATAGTCTTTCTCAGCTAGTTCATGCATCCGTTTTTCTAACAAATCGAGATCATCTCGCGTCAGGGTATGATCGATATCGACATCATAAAAGAAGCCTTTATCTATAACCGGACCGATAGCCATTTTCGTTTGCGGCCACAATTGTTTGATAGCGTGTCCGAGCAAGTGTGCGCAGGAATGGCGAATAATGTTCAGCCCCGCTTCATCTTTAGCAGTAATGATAGCAAGCTTGGCATCGTGCTTAATAACATCAACGGCATCAATTAGTTCTCCATTAACGAGCCCGGCAATACAGGCTTTGGCCAGACTAGGGTCGATATTGCAGACAACATCAAGAGGAGAGACGGAATGGGGGAATTGGTGCTGACTACCATCAGGGAGAATTATAACGGGCATGCGGTTTCCTTAAATTGCAGTGGTGATCTATATGCAAGATCACTTACGTTTCATATTTCTTGTGCATTTCTGCTAATGCCGCTTCTAACCAACAATCTCTAGTGTATATGTAATGCTCCTTACTACCGCAGAGACCGCAAATTGTTTGCGGCGCTATAATATCATGATAAACAAAGCATTCGCAAAAGCTATAATGACGTAGTTAATAACATAAGGAAGGGAGAAAGGCCTAGGGCGACACGCAACGCTATGTTTCTCATTTGGTATTTAAACGTCCAGAACGCGGCTTAACGTAAAAGGATATATCCTGTCTTCTTGAAAGATAACAGATCCTCATCTACAATAACGACATTCACCGCCGTAATGTCAAGCATGTCACTTATTTACGTTAGCTATTAGTTACTATTGACTGCTCTTATGACGCTTAATGAAAGCCTATTTAACTATGACtcaattcacaaaaaaaatgttggtaaCTTGTGCGTTACCTTACGCTAACGGTTCCATCCATCTTGGTCATATGCTCGAGCATATTCAGGCGGATATTTGGGTCCGTTATCAACGAATGCGCGGCCATCAGGTCTATTTTATTTGCGCTGATGATGCTCACGGGACGCCAATCATGCTTAAAGCGCAGCAGTTAGGTGTTGCGCCGGAAGAGATGGTCAACGCAATAAACTTGGAGCATAAAAGGGACTTTGCTGGATTTGGCATTAGCTACGATAACTACTATTTAACCCATAGCGAAGAGAATCGACAGCTATCGACCTTGATTTACCAACGTCTAAAAGATAATGGATTTATTGAATCGAGGATCATTTCCCAACTATTTGATCCTGAAAAGGGCATGTTTTTGCCAGATCGCTTTGTGAAAGGCGGTTGCCCGAAATGCCACTCACCTGATCAATACGGCGATAATTGTGAAGTTTGTGGCGCCACCTATAACCCGACGGATTTAATTAATCCGAAATCGTCAGTGTCGGGCGTGACGCCGATCATGCGAAAGTCAGAGCACTTTTTTCTTAACTTATCCGCTTTCAGTGAAATGTTACGCTCTTGGACGCATTCCGGCGCGCTGCAAAAGCAGGTGGCTAACAAGATGCAAGAGTGGTTCGAATCTGGGTTGCAGCAGTGGGATATTTCCCGCGATGCGCCTTACTTTGGCTTTGAAATACCAGATGCGCCaggcaaatatttttatgtatggCTGGATGCGCCTATTGGATACATGAGCGCATTCCAAAACTTGTGCCAGAAACGCAGTGATCTCCGCTTTGACGAATTTTGGGATGTGGATTCCAAAGCCGatctttatcattttatcgGTAAGGACATCGTGTATTTTCACAGCCTCTTCTGGCCTGCGATGCTCGAAGGTAGTCACTTTCGAAAACCAACTAATTTGTTTGTACATGGTTATGTAACCGTCAACGGCGCTAAAATGGCTAAATCACGTGGCACTTTCATCAAAGCTAGCACCTATCTAGCGCATTTAGATGCAGACTGCCTGCGTTATTACTATGCAACTAAACTATCGTCTCGCATCGATGATATCGACCTTAATCTCAAAGATTTCGTCCATAGGATCAATGCCGATATCGTCAATAAAGTCGTTAATCTAGCCTCACGCAACGCCGGATTTATCAATAAATGCTTTGACAGCAAGCTGTCTGAGACAGTGGCTGACCCGACATTAtatattattttcgttaatgCTGCAATGTCTATAGGCGATGCGTTCAGCAATCGTGAAATCAGCCGCGCAGTTCGAGAAATCATGGCATTAGCAGATTTGGCAAATCGCTATGTCGATGAGCAAGCACCTTGGGTCGTGGCAAAACAGGAAAGCCGAAAGGCGGATTTGCAAGTTATCTGTTCGATGGGCATCCAGCTGTTCCGAGTATTGATGACTTATTTAAAACCAGTTCTACCTTTTTTGGCAGAGCGAGCTGAAGCCTTTCTTGCTACCTCACTTCACTGGAACGATCTATCATCCCCTCTGCTGTCGCATCGCATACAACCGTTTAAGGTGCTGTTCAGTCGCGTTAAAACATCCCAGGTAGAGGCTGTGATTGAAGCATCGTTTCGACGGTAAGCAGTCGGGGTCAGTGGCTGACCCGACATTAtatattattttcgttaatgCTGCAATGTCTATAGGCGATGCGTTCAGCAATCGTGAAATCAGCCGCGCAGTTCGAGAAATCATGGCATTAGCAGATTTGGCAAATCGCTATGTCGATGAGCATAGCACCTTGGGTCGTGGCAAAACAGGAAAGCCGAAAGGCGGATTTGCAAGTTATCTGTTCGATGGGCATCCAGCTGTTCCGAGTATTGATGACTTATTTAAAACCAGTTCTACCTTTTTTGGCAGAGCGAGCTGAAGCCTTTCTTGCTACCTCACTTCACTGGAACGATCTATCATCCCCTCTGCTGTCGCATCGCATACAACCGTTTAAGGTGCCAACTGAGACCAATCCTCGTGATCGAGACCCCTTGCTTGAAGCTGCAAAACGTCGGAAGCTAACGCGGAGTTTGACGGCTCATTAACTAGGACCTTATCACTCCCACAACAAACTGTAATGATTTACCAATATGGGTGTGCTGGTTCAGTGTGCCGTACGTTCTCATAGGTATTACCGTCTTCTCACTTGTTTGTTATTGATTTTAAGCAACAAACGCGGTCTGTGATTAGCCATTTCGTGCCGCAATAGTACAATCTGTCGCTCGATCAGATCAAGTATAGATCGtggaaattagaaattttataaagtttATTAGTAAGCTTGAAAGAGCAGATTTTCGCGTTGGCAAAAGACACATAGAAGATATTAAATTAATCTCTAATTTCCAGATACTGAAGGCAAAATATATCTGGAAAGTTTTGCACATTTACACCTCAAATGAACATCATATAAGGATTCACAAGAACGCGTGAAAGCAGAAAATTGGCTCCTCTGACTGGACTCGAACCAGTGACATACGGATTAACAGTCCGCCGTTCTACCAACTGAACTACAGAGGAATCGCGAGAACGTAACGAATCATAGCGAGACACTGGTAAGGTGTCAACGAGTAACCCTATGAAACAACTCAGTTGCACAAGACTTAATCGCATTGATGATGGTCGGCGCTTGATAAAGCAATCGGCACCCTTTATAAATCCGGGAAAATAAAAGTGCTCTGATAACATAACATTTCGCTGGATCGCTGGCGTCCCCATACTAGccgtttataaattttgtatattcCCTATGCCATAGGGAATAGTGTCCGTGAAGTCTATACTACTAAATTAAGCTTATGACCTATTGCATAGATAATGAGATTTAAAGAATCTCGAATTTCGAGCCAGCTCATATACGCTAGATCAAAATCATTCATTCAAACTATCCTCTACCACAAGAGACGTCGGGTAGcttctattttttcatagaagcCATCAAGCTATTCCAGCCATAGTGTTGTCGTTAAGAGTCAAAGGTGGTGATAAACTTAAAAGCACTAATTTTCTATCTTTCTTCATTACAGAAAGCTGATATTTTCACTATTAAAACGCTAAACCAGACAGACATTAGTAAAACGAATCATGTTATATATAAGAATACTGCACAAGTTTTGAGAATGTCATTtagtgtatttaaaaaattacacttaatATGGCGCTTAATGCTGCAGTCATACGAATAACGATCTTATGTGTGTAAGAAGGCTAAGCCGCCGTATAGAGAAACGAGTTCTTACTCATGTTTCTCAAGTGAACATGACGCTGCAGAAATGATTAATGCCATCAGCAAATTCAACACAGACTTTAGGATTGTGTTGAATTTGCTGATGGTGACGTACGATCATAACACATCATATAGTGTTtctgattttgaaaatcaataattttgcGAGTAAGATCTTTTATGTGAATACGTCAAGTTATATTACTCTATCCGCTATACTAATGATTAATTAagtttaacaagattttataAACAGGCTATACATTAGTTATGTAGAAGACTATATTGAATTTGCATAAtagtattaataatttttatagcgTCTGTGTATTGCTCAAATCAAAAACATATATAAACCAATATTAACCTTCAGCCGtctggtgaaaatttatacattttacaGCGACACTAACTTTGTCCGAGTGTTTATCTATATGTCTGCTGACTACATGAGTACGTCAGACACAGGTTAAAAGAAGCTAAATTTAATGCATCTTTATATGTTTACCGTTACTACTTGAGAGGTTATAATTGAGCTAGAAAATAAGGCGGTTGACTGTTACTGTGAAATTCAGCTACACGTTTTCTATATCTTTCAGTCTGCATGGAAAAGCGTATAATTTCAGACTAGTTTTATCAGTTATCGGGTAAATGTTATGATCCGTATGACAGATGTTGCCCAGAGACATGTTGCTAAATTATTGGCTAATCAGGAACCAGGTACTCAGATCCGCGTGTTCGTCATCAATGCTGGCACAGCTAATGCGGAATGCGGCATCTCGTACTGCCCGCCTGATGCGGTAAAAGCTCTTGACACAGAACTAAAATTCGGTAAGATCTCCGCCTATATAGATGAGCTTTCTGTGCCTTATCTGCAGGATGCGGAAATTGACTTTGTTACGGATAAGTTTGGCTCTCAACTAACCTTCAAAGCACCAAATGCCAAGATGCGCAAAGTGAATGATGACTCGTCTCTTATCGAGCgcgtggaatattttttacagtcgcatattaatttacaattagCCGGCCACGGTGGTCGAGTGACTCTGATAAAAATCACCGACGATATGCTCGCTATCCTACAATTTGGCGGTGGCTGTAATGGCTGTTCAATGGTAGACTACACCCTTAAGGAAGGAATTGAG
>QBDW01004570.1
GCAGGCCGCCGGCACGTAGACAATACGATGATGGCAGAAATTGTCGCTATTCACGCTGCTATCAGACCGATAGAAACCCTGTTTCTAGTTGATGCCATGACCGGGCAAGATGCTGCTAATATCGCTAAAGCATTTAATCAGGCTCTGCCGCTAACCGGGGTTATTTTAACCAAAGTAGACGGCGATGCTCGCGGCGGCGCAGCGCTTTCCATTCGACACATTACCGGTAAACCGATTAAATTTATTGGTGTCGGTGAGAAAACAGATGCGCTGGAGCCCTTTTATCCCGATCGTCTGGCCGGACGTATACTTGGCATGGGTGACGCGTTGTCGCTTATTGAAGATATTGAGGCTAAAATTGATCGCACTCAGGCAGAAAAATTGGTTAATAAGctaaaaaaaagcgataatttttctcttactGACTTCCTTTATCAGATTCAGCAACTACGTAATATGGGCGGCATGGCCAGCATAATGAGCAAGCTACCCAGCGTTGGTCAACTGACAGACAATGTCAAGCCGCAGATAAACGATAAAGCCTTGATACACATGGAAGCAATTATCAATTCTATGACCACTAAGGAGCGCATCAATCCGGAGATTATTAAAGCTTCACGCAAGCGTCGCATTGCCGTTGGTTCTGGCGTGCAGGTCCAGGACGTCAATCACTTGCTAAAACAATTTGACGACATGCAGcgcatgataaaaaaaatgaaaaagggcGGTATGATGAGTATGATGcgcaatatgaaaaatatgatgCCTGGtcgttaattattaattacgttCACCTCGCAACGAATagaaatctaaaatttttttacagtaatCGGTCTTCAATAAGGtccgtttttttaataaaagaggATGTTATGGTAATCATTCGTTTAGCACGTGGCGGCGCTAAAAAACGTCCGTTCTATCAAGTTGTCGTAACCGACAGCTGCAATGCGCGTGACGGTCGCTTTATTGAGCGTATTGGCTTTTTTAACCCGATTGCAACCAGTCAAGAAGAAAGTCTGCGTTTAGATTTAAATCGTATTAAACATTGGGTTGGTCAGGGTGCAGCGGTTTCCGAGCGCGTTTCTGCGTTAATTAAACACGCGAAAAAAGCAGCTTAACCGTCACTAGTGGTGAAAATACGTAAACTACCCTGTAGCGCAGCACCCATTGAGCCTATAGTCGTGGGGACGATAGGTTCGGCATATGGCATTCGTGGTTGGCTAAGAGTAACCTCATCCACTGATGAGGccgaaaacatttttaattaccagccctggtttatcaaaaaaaccGATGGGTGGTGGCTAATTGACCTAGAAAGCTGGAAGCGTAACAATCAAACTCTAATTATTAAACTCAAGGATATCGAAGACCGAGAAACGGCAACCTTGCTGACTAATTGCGAAATTGTTATCGACACGTCGCAATTACCAAATCTGGAGGGCAGCGGTGAATACTACTGGAAAGACCTTCTGAAGTGTCAAGTTATCACCGTTAGCAATTATCATCTTGGCAAGGTCATTGATTTAATAGAAACCGGCTCGAACGACATTCTGATAGTAAAAGCTAACTTAAAAGATGCCTTTGGCGTACAACAGCGCTTAATTCCATTCCTTGACGGGCAAGTGATTAAAAAGATCGATCTCGCAACCCACGTTATTGAAGTTGACTGGGATCCAAGTTTTTGACTTCTGAACTTAAGGGTAATGATAACAGAAGCGGTGAAATGTGGATTGGAATTATCAGTTTATTTCCCGAAATGTTCCGTGCTATTACCAACTACCAACTATGGGGTGAGTGGCCGGGCCGTAACGAATGGCATACTAAAAATGCACTACTGGAATCCACGTGATTTTGCCCACGATAGGCATCGTACTGTGGACGATCGTCCTTATGGCGGTGGACCGGGGATGCTAATGATGGTGCAACCTTTGCGGGATGCGATTCACGATGCAAAAAACAAAGCAGGTGAAGGGACTAAGGTAATTTATCTTTCACCTCAGGGCCGCAAGCTTGATCAGCAAGGTGTGAGAGAGCTTGCGGctaatttgaagatgattctGGTCTGCGGTCGTTATGAAGGCATTGATGAACGCTTAATCGCCATCGAGATTGATGAAGAATGGTCAATAGGTGATTGTGTGCTTAGTTGTGGTGAATTAGCGGCAATGGCGCTGATTGATTCAGTATCCCGATTCATCCCAGGTGTACTGGGACATGAAGCTTCTGCGGAAGAGGACTCTTTTGCCAAAGGGTTGTTGGAGTGTGCACACTATACCCGTCCTAAGATATTGGACGGCATGAAAGTGCCGTCAGTTCTGTTGACGGGCAATCATACTGAGATCCGTCGCTGGCGTCTGAAACAATCTTTGGGTCGCACCTGGCTTAGAAGGCCAGAATTGCTGGAAAACTTATCTCTGACTGATGAACAAACAACGTTGCTGACCGAGTTCCAGCACGAATATTGGGTAAAACAacacaaataattaaaagtatTGGCCTGGGTTGGTTAACCTAAAACATTAATTTCCTTAGAATAAGCgattaaattatgaataatattATCAAACAAATTGAACAAGAACAAATTAAACAGAACATACCGTTATTTCGCCCTGGCGACTCGGTTGAAGTCAAGGTATGGGTTGTGGAAGGAAGCAAAAAACGTCTGCAGGCATTCGAGGGCATAGTTATTGCTGTTCGTAATCGCGGGCTACATTCAGCATTCActgttcgaaaaattactaacGGGGAAGGCGTTGAACGTGTATTTCAGACTCACTCCCCTGCTATCGATAGTATGATCGTCAAACGTCGTGGCGCTGTGCGCCAAGCTAAACTGTATTACTTGCGTGAACGTATCGGAAAAGCAGGGCGTATCAAAGAACGTTTAGACTAAGAAAGGCAGATAAGTCATCTTTATGCGACCCTCTTCGATATATTCATCTTCTTATGCAAGTTGACCATAGAGATGAACGCTTATAGTATAATAACGCTGGGTGGACTAATTAAGGTGGGGTGTCCGAGTGGCTGAAGGAGCACGCCTGGAAAGCGTGTATACGCGAAAGCGTATCAAGGGTTCGAACCCCTTCCCCACCACCACTATAATCTGAAATACGAGCCTGGATGATTCAGATATACTACCAAGTAAAAAGATAATCCTCTGTAGCTGTGAATATCACTAACTACGAAGCAAATGCGATATAACCTTCACTAGACTAGTGAAGTCCCATCATCTACCTTTCTTCTATGATAATTCTGTTGTCGGCATTTACAACGAAAATGCCGACAACTCTTTTCCCAAACAACACAATCCTCTGTTAACAAGCACATTAGAACACGTAGGTCATACCCATTGCTAAAATATTGCCAGTAGAGATCTGCGCGTCACGAGTGAAGTCGTTTTTAGACAGTAGA
>QBDW01004854.1
ATTTCACGATTGCTGAACGCATCGCCTATAGACATTGCAGcattaacgaaaataatataTAATGTCGGGTCAGCCACTGACCCCGACTGCTTACCGTCGAAACGATGCTTCAATCACAGCCTCTACCTGGGATGTTTTAACGCGACTGAACAGCACCTTAAACGGTTGTATGCGATGCGACAGCAGAGGGGATGATAGATCGTTCCAGTGAAGTGAGGTAGCAAGAAAGGCTTCAGCTCGCTCTGCCAAAAAAGGTAGAACTGGTTTTAAATAAGTCATCAATACTCGGAACAGCTGGATGCCCATCGAACAGATAACTTGCAAATCCGCCTTTCGGCTTTCCTGTTTTGCCACGACCCAAGGTGCTTGCTCATCGACATAGCGATTTGCCAAATCTGCTAATGCCATGATTTCTCGAACTGCGCGGCTGATTTCACGATTGCTGAACGCATCGCCTATAGACATTGCAGcattaacgaaaataatataTAATGTCGGGTCAGCCACTGTCTCAGACAGCTTGCTGTCAAAGCATTTATTGATAAATCCGGCGTTGCGTGAGGCTAGATTAACGACTTTATTGACGATATCGGCATTGATCCTATGGACGAAATCTTTGAGATTAAGGTCGATATCATCGATGCGAGACGATAGTTTAGTTGCATAGTAATAACGCAGGCAGTCTGCATCTAAATGCGCTAGATAGGTGCTAGCTTTGATGAAAGTGCCACGTGATTTAGCCATTTTAGCGCCGTTGACGGTTACATAACCATGTACAAACAAATTAGTTGGTTTTCGAAAGTGACTACCTTCGAGCATCGCAGGCCAGAAGAGGCTGTGAAAATACACGATGTCCTTACcgataaaatgataaagatCGGCTTTGGAATCCACATCCCAAAATTCGTCAAAGCGGAGATCACTGCGTTTCTGGCACAAGTTTTGGAATGCGCTCATGTATCCAATAGGCGCATCCAGccatacataaaaatatttgcctGGCGCATCTGGTATTTCAAAGCCAAAGTAAGGCGCATCGCGGGAAATATCCCACTGCTGCAACCCAGATTCGAACCACTCTTGCATCTTGTTAGCCACCTGCTTTTGCAGCGCGCCGGAATGCGTCCAAGAGCGTAACATTTCACTGAAAGCGGATAAGTTAAGAAAAAAGTGCTCTGACTTTCGCATGATCGGCGTCACGCCCGACACTGACGATTTCGGATTAATTAAATCCGTCGGGTTATAGGTGGCGCCACAAACTTCACAATTATCGCCGTATTGATCAGGTGAGTGGCATTTCGGGCAACCGCCTTTCACAAAGCGATCTGGCAAAAACATGCCCTTTTCAGGATCAAATAGTTGGGAAATGATCCTCGATTCAATAAATCCATTATCTTTTAGACGTTGGTAAATCAAGGTCGATAGCTGTCGATTCTCTTCGCTATGGGTTAAATAGTAGTTATCGTAGCTAATGCCAAATCCAGCAAAGTCCCTTTTATGCTCCAAGTTTATTGCGTTGACCATCTCTTCCGGCGCAACACCTAACTGCTGCGCTTTAAGCATGATTGGCGTCCCGTGAGCATCATCAGCGCAAATAAAATAGACCTGATGGCCGCGCATTCGTTGATAACGGACCCAAATATCCGCCTGAATATGCTCGAGCATATGACCAAGATGGATGGAACCGTTAGCGTAAGGTAACGCACAAGttaccaacattttttttgtgaattgaGTCATAGTTAAATAGGCTTTCATTAAGCGTCATAAGAGCAGTCAATAGTAACTAATAGCTAACGTAAATAAGTGACATGCTTGACATTACGGCGGTGAATGTCGTTATTGTAGATGAGGATCTGTTATCTTTCAAGAAGACAGGATATATCCTTTTACGTTAAGCCGCGTTCTGGACGTTTAAATACCAAATGAGAAACATAGCGTTGCGTGTCGCCCTAGGCCTTTCTCCCTTCCTTATGTTATTAACTACGTCATTATAGCTTTTGCGAATGCTTTGTTTATCATGATATTATAGCGCCGCAAACAATTTGCGGTCTCTGCGGTAGTAAGGAGCATTACATATACACTAGAGATTGTTGGTTAGAAGCGGCATTAGCAGAAATGCACAAGAAATATGAAACGTAAGTGATCTTGCATATAGATCACCACTGCAATTTAAGGAAACCGCATGCCCGTTATAATTCTCCCTGATGGTAGTCAGCACCAATTCCCCCATTCCGTCTCTCCTCTTGATGTTGTCTGCAATATCGACCCTAGTCTGGCCAAAGCCTGTATTGCCGGGCTCGTTAATGGAGAACTAATTGATGCCGTTGATGTTATTAAGCACGATGCCAAGCTTGCTATCATTACTGCTAAAGATGAAGCGGGGCTGAACATTATTCGCCATTCCTGCGCACACTTGCTCGGACACGCTATCAAACAATTGTGGCCGCAAACGAAAATGGCTATCGGTCCGGTTATAGATAAAGGCTTCTTTTATGATGTCGATATCGATCATACCCTGACGCGAGATGATCTCGATTTGTTAGAAAAACGGATGCATGAACTAGCTGAGAAAGACTATGATGTTATCAAAGAAACAGTAAGCTGGCAACAGGCCCGTGATGTGTTTGCGACGCGATGCGAGGATTATAAAGTCGCTATTCTCGATGAGAATATCCCCCGCAATGATTATGTCGTGCTTTATCATCATGAAGAATATGTCGACATGTGCCGTGGTCCGCACGTCCCCAACATGCGTTTATGCCACTACTTTACCCTACAAAAAACCTCCGGCGCTTACTGGCGTGGaaacagtaaaaataaaatgctaCAGCGCATTTACGGTACAGCCTGGGGAGACAAAAAGCAGCTCAATACGTATCTCCAACATTTGGAAGAAGCAGCGAAGCGTGATCATCGTAAAATTGGTAAACAGCTCGACTTGTATCATATGCAGGAAGAAGCACCTGGTGTGGTGTTTTGGCACAATAGTGGTTGGACTATTTTTCGCGAACTAGAAACCTTTGTACGTATGAAGCATAAGGCTTATCAGTACCAAGAAGTGAAAGGTCCATTTATGATGGACCGTGTACTTTGGGAAAAAACCGGACACTGGGACAATTACGCCGAGCATATGTTTATCACGTCGTCGGAAAACCGAGAATACTGTATTAAACCGATGAATTGTCCTGGTCAtgtgcaaattttcaatcaaggTTTGAAGTCTTATCGTGATCTTCCTCTTAGGATGGCCGAATTCAGCAGTTGCCACCGTAATGAACCGTCAGGGTCATTGCATGGGCTCATGCGGGTGCGTGGTTTTACTCAGGATGATGCTCATATTTTTTGTACTGAAGACCAGGTGCTCGATGAAGTAAACAATTGCATTAAAATGGTATATGATGTGTATGGAACGTTTggcttcgaaaaaattctagtGAAACTTTCTACCCGTCCGGAAAAACGTATCGGCAGCGATGACGCCTGGAACCGAGCGGAACACGATCTAGCTGCTGCGCTGACGGAAAACGGTATTGCCTTTGAATACCAGCCTAGCGGGGGCGCTTTTTATGGtcctaaaattgaatttgcaCTTTTTGATTGTCTGGATCGTGCCTGGCAGTGTGGTACCGTGCAGCTTGACTTCTCGTTACCCGGTCGTTTAAATGCTTCttatgttggaaaaaataacgaacggGTGGTACCGGTCATGATCCATCGTGCTATTTTAGGGTCAATGGAACGCTTCATTGGTATCCTGACAGAAGAGTATGCGGGTTTCTATCCAACCTGGTTAGCACCGACGCAGGCTATTGTGATGAATATCACCAATAATCAATTGCAATATGTCGAAAAATTGACAGAAAAACTGCTAGCAGTAGGAATTCGTGTGAAAGCAGACTTGAGAAATGAAAAGATAGGCTTTAAAATCCGCGAACATACTTTGCAACGAGTGCCTTACATGCTGGTCTGCGGagataaagaaatgaaattaggCAAGGTTGCCGTACGTACGCGCCGCAGTAAAAATCTAggaagtatcgatattaatgAGTTTATTACCAAActgcaaaatgaaatttacagcCGTAGTCCTTATCAACTACAACTGGAGGAATAAAGTATTAAAGGCGGAAAACGAGTTCAACTGGTGCGCCCCAATCGCATTAACCGAGAAATCCGTGCTACAGAGGTTCGTTTAACGGGTATCGACGGAGAGCAGATGGGTATTGTCAGTCTGAATAAAGCGCTTGAACAATCTGAGGAAGCCGGTgttgatttaattgaaatcagCCCTAATGCCGAACCGCCGGTTTGCCGAATTATGAATTACGGCAAGTTCCTCTATGAGAGAAGTAAATCTACtaaagaacagaaaaaaaagcagaaaattattcagattAAGGAAATCAAATTTCGGCCTGGTACTGATGAAAGCGACTATCAGATCAAATTACGAAACCTGGTTCGTTTTCTGGAAGACGGCGATAAAGCCAAGGTTACTCTGAGATTCCGCGGACGTGAAATGGCGCACCAACAGATTGGTATCGCAGTGCTCAATCGCGTTCGTGACGATCTAAGTGCACTGGCGGTATTAGAGTCTTTCCCATCTAAAGTTGAAGGTCGCCAAATGGTTATGGTGCTCGCACCCAAGAAGAAGTAGTAAGGTCTGACGAATAAGATGTCGCTTCAGCGTCGTTTTTGCTTCACTGATGCGTGTTATTAACTATATGAAGTAGGATACTCTTATGTTAAAACTCAAGACAGCACGCAGTGTCGCAAAGCGGTTTAAGAAAATGGCTTCTGGCGGTTTCAAGCGTAAACATGCTAACATGCGTCATattcttacaaaaaaatccactaAGCGTAAGCGTCATTTGCGCTCGAAATCTATAGTTCCCAAAGGGGATCTGAGTTTAATTGTTCGTTGTCTGCCCTACGCGTAAGCGTCATTTTTAAGGAGAGAGCATATGGCGCGCGTAAAACGCGGTGTGGTAGCGCGTTCACGtcacaaaaaaatcttgaaacaaGCGAAAGGTTATTACGGTTCTCGTTCGCGCGTTTATCGCGTTGCCTTCCAGGCGATTATTAAAGCAGGTCAATACGCCTACCGTGATCGTCGTCAGAAAAAACGTCAATTCCGTCAACTATGGATCGCTCGTATTAATGCCGAGGCTCGTCAGAATGGTATTTCTTACAGTCTGTTCATCAATGGCCTGAAAAAGGCTGCGATTGATATTGATCGTAAAATCTTGGCAGATATTGCTATGTTTGATAAAGCAACTTTCAGCGCTTTGGCCGATAAAGCGAAAGGTAGTGTCCTGACACAAGCCTATTAAGAAGAGGAGCTGTCTcccttttttcataaatatcgGTAAGTTGGCAAAGTATAATATAGCCTCAATAAGGTCATGCAACTATGGGTGCTgctattttccgttttttacTTGAGCACCTGTAGTCCGAGAGCATGCacgtaaatcaaaaaaaacgaaaatagcTCTAATGCCTCCTAAATTGGAGGTTTTTTATTGATGATATCTGTACGGCTTGACAAGCCTCTCGCTCATTTACGATTCAGCCATCTACGGCAGGAAAAGAAGAAAGCAATGCTACATCTTGCAGATTTAGTTGTTCAGGCTAAAGCAAAGATTGAACAGTCTCAGGATATAGAGACGTTGGAGTTGATCCGCGTAGAATATCTAGGCAAAAAAGGGTATGTTGCTCAGCAAATAAAGGCGCTGCGGGATCTATCGCCGGACATGCGGCCTACAGCGGGTATGGTCATAAATCAGGCTAAACAGGACGTACGGCAAGCGTTGGCTGATCGTAAAGCAACGCTGAAAAGCGCGGAGATAGAAACACGGTTAGCAACTGAAACGCTGGATGTTTCGCTACCTGGACGTAGAATGGAAAACGGGAGTCTACATCCGATATCCCATACTATCGCGCGTGTTGAACATTTCTTTGGCGCATTAGGCTTTTCAGTGGTGACCGGACCGGAAATTGAAGATgattatcataattttgatGCTTTAAATATTCCTCCCCATCATCCTGCACGTGCCGATCACGATACATTTTGGTTTGACACAACCCGGCTTTTGCGTACCCAGACCTCTGGCGTACAGATCCGTACCATGAAGGCGCAACAGCCGCCGATTCGGATTATCGCGCCAGGACGGGTATACCGTAACGATTATAATCAGACTCATACTCCAATGTTTCATCAAATGGAGGGActgattatcgatattaatattagTTTTACTAATCTAAAGGGCACGTTGTATGACTTTCTGCGTaacttttttgaagaaaacttACAGATCCGCTTCCGCCCATCTTATTTTCCGTTTACTGAACCCTCTGCTGAAGTAGACATTGAAGTAGAcatgataagaaaaaacagCCATTGGCTAGAAGTGTTGGGCTGCGGCATGGTGCATCCGAATGTCCTACGTCATGTCGGAATCGATCCGGAAATTTACTCCGGCTTTGCTTTCGGCATAGGCCTAGAGCGATTGACAATGCTTCGTTACGGTATCACGGATTTGCGTGCATTTTTTGCAAACGATTTGCGTTTTCTTAAAcagtttaaataaaaacggGATTGCACATGAAATTCAGTGAACTTTGGCTACGTGAATGGGTAAATCCAGCCATCGACAGCAAGGCGCTTGCAGAACAAATTACCATGTCCGGGCTGGAAGTAAACAGTGTGGAACCGGTCGCTGGCTGGTTTACCGGCGTGGTAGTTGGTCAAGTAGTAGAGTGCTGTCAGCATCTCAATTCCGAAAAATTGCGCGTTACTAAAGTAGATATTGGCGGAGATCGGCTATTGAATATCATCTGTAAAGCCCTTAATTGCCGCGCTAATCTGCGGGTAGCGGTAGCTATACCCGGTGCTGTTCTGCCGGGTGCGTGCAAAATTAAAGCTACTAAACTGCGCGGCGAGCTGTCTGAAGGTATGCTATGTTCGTTCTCTGAATTAGGCATTATAAGTGATCATGACGGCATCATTGAATTACCTTCTGATGCGCCTATTGGACAGAGTATTCGCGATTATTTGCAGCTTGACGATAATACCATTGATATTAATGTGACGCCGAATCGTGCAGATTGCTTAGGGTTACTTGGGATTGCCCGCGATGTGGCGGTACGCAATCACCTGCCATTGCACATGCCGACCATTGAGACAGTGGAGATGGAAATTAACGATACATTGCCTATCCACGTCGATGCGGTTGAAGCTTGCCCGCGATATTTAAGCCGTgtagtgaaaaatattaatgttGGTATCTCGACGCCACTATGGATGAAGGAAAAACTACGCCGCTGTGGATTGCACTCGGTGAATGCTGTAGTAGATATTGCTAACTATATTCTACTAGAACTTGGTCAACCGATGTGCGTTTACGATCTCGCGTGCATTAAAGGTGGTATTGTGGTGCGTTATGCCAGGCAAGATGAAACGTTGACTCTGCTTGACGGAAACGATGTGACACTGTCGCCTGATACATTAGTGATTGCCGATCACGACCAGACGCTAGCAATGGCGGGAATTTTTGCCTGTACCGCGTCCGGTATCAGTCCGATTACCCACGACGTGGTGTTAGAATGCGCCTTTTTTAATCCTTTAGCCATCACTGGCCGTGCCCGCCGCTACAGAATGCACACCGATGCATCGCACCGCTATGAACGCGGCGTGGACCCGGACCTTCAGGCGCGAGCTATAGAACGAGCGACCGCGCTTCTAATGACTATCTGCGGCGGTCAGCCTGGCCCGATTATCGATGTGACTTCTATATCCGCTCAGCCGAAGCCGGCCATCATTACTTTGCGTCGAAAAACACTGGATCGTTTGATTGGCCATATTATCTCAGACGAGGACGTAAGCGATATTCTGACTCGTTTAGGCTTCCAGATTAGCCGTGTATCGAAAGGCTGGAAAGCCATAGCGCCGAGCTGGCGTTTTGATATGGCTATCGAAGAAGATTTAATAGAAGAAATCGCACGGGTATACGGTTATGACGCAATACCAAGTGTGCCGATGTGCGCCAACTTGGTGATGCCACACAGCCGAGAAGCGGCGTTACCGCTAGATCGGGTTAAGACGTTGTTGGTAGACCGCGGCTACCAAGAAGCGATTACCTACAGTTTTGTTGACCCAAAAACTCAAGCTCTATTACATCCTCATCAAGCACCGTTAGTACTACCCAACCCGATTTCTCAAGACATGTCCGTCATGCGTTTGTCACTCTGGACTGGGCTTCTTGGCGCTGTTGTCTATAATCAGAAGCGACAGCAGCAACGAGTCCGATTGTTTGAGAGTGGCTTGTGCTTTGTTTCTGATGATGCAGCTGATCTTGGCATTCGTCAGAATCTTATGCTAGCCGGTGTTATTTCTGGTCTACAGTTCGATGAACATTGGTATCAACCGAACCAGCAGGTAGATTTTTACGATGCTAAAGGCGATCTTGAGGCAATCCTTGAGCTTACTGGCAAATTAGACAATTTTAGATTCAAAGCAAAACAGCATCCCGCTCTTCATCCGGGGCAGAGCTCTGTTATTTATCTGAATAATGAACCCATTGGCTTCATTGGTACCATTCATCCCGAACTTGAAGCGAAACTACATTTAAATGGCCGTACGGTGGTGTTTGAGATTCTCTGGGAGAAAGTGGCTGAACGCAAAGTACCTAAAGCGATTGACATTTCTCGCTTCCCAGCTAATCGCCGAGATATTGCTATAGTGGTAGCTGATAACGTCGACGCAGAAGATATTATCTTAGAGTGTAAGACAATTGATTCAAATCAGTTAGTTAGCGTAAAATTATTTGACATGTATCATGGCAGAGGCGTAGCTAAAGGTTTTAAGAGCTTATCTATTAGTCTGATCTTACAAGATACCACTCGTACATTAGAAGATAAGGAGATTGCCGCAACTGTTGCGAAATGCGTGGCAGCATTAAAGCAACGCTTCCAAATATCTTTGAGGGATTAAGGTTTATGGCACTTgctaaaatgtcaaaatactTGTTTAAAACTTTTCGAGATGCCAAGAGAATTGTGGAGCTCTTTTAAGAAATTCGCTAGAACTGGGGAAAACTATTCCAGTTACTGCCGCCGTGTTGAGAATGCTGTTCTACAAAAACGAAACAGATGCAAGAAAGGCACAGTTTTCTCCTTTGTAACACATGCTAAAATTAAGCTGGTTATAACTTCTTTCATACATTAATCGATGCAGAATATCATTAAAGTGACGATAGACGTTATTATCAGAAATTATATCaatgatttgcaaaaaaataaaatacaattgGGAGcttcaaatataatttacgGATGTGAGGATATTCGCCTGATGCCGAATACTTTTACATCTCACTCCATCAGATCCACTGATAATAGTCCGTAAGATCAGGAGTAACCATGATCCAGATTATTGCAAAAACGTACTGGTCGCTATCAATTTTATCTACAGAAAATTAATCTTAGGAATATACTTCTTAAATCTGCCCAGATCCCAGTATGACTGAAAGCAAGCAGAAGCAATCGTCTGCGTGTCCATATTAAACAGCTTTCTcgctattttatttttaaaatcagaaACGGTGCATGAAAGATTATTGGATAGTGTATATATGCCTAAAATCGCTATGTTGtttaaaccaaaattttaaattaaatccatCCATAGTATACACGACCACTTTCTATTATTAAATTAGCCATCAAATAATGTATCATACATGAAGTTCAATCTACTCGGTGGTACATAAATATGTTTCGTTTATTGCTGTGATCTACTAAATAACTCTAAACAGAGAGCCATATCGTGATTATAATCACGATAATTGACTTTTCTACGCTATACACAAAAGAGTGCGATAAAACAGTACTACTGTAGCAATACTGGCTCATGATGTACAACGCTGTAACAAGTCTTGCGCTCTTATTTGTATAGTGTGTTTTTAAATATGGTTGACTTTTATATCTTCGGATCTTAAGGTAAGAACGTAAAATTTGATCGCTTCCTTAGCAATATGAGGAAGCTTAATATTGGCGCTTTTATTGCTTGGAGCATTATCACTGCGCTGTTTCTTCCTTTCCGGTTGGATACTTAACACGATGCTGGCCAAATTAGTCGACCCGATGATTACGTACCTGTTACCGCTGCTGATTGGGGCTATACTGGTGGCCGAATGGTGGGAGCCAAACGCGGTGGTGTCGTCGGTGCGATTACCGCTATTGAGTGATCGCCAGTACTGAGACATCGATGTTCCTCGGCACAATGGTTGCTGGCCCTTTAGGTGGCTTAACTTTTAAAGGCGCCGACAGCGCCGTGGATGACCTACAACATCTTTTCACTGACGTCTATTTTTGTCGAGCCGGCTAAAATCCTTGTTCGTTCATTACTCAGCAATTTATGCGTTATCGCATGATAACGGGCCTAATCCGCCAGAGCGGATGGTGTGAAGGGGTGTTTCCCCGCGCCGCCTTACGCATCGCGTCAATAATATGCGGCGGTTTTACGCCCCCTTTGGGCGGCCGATAGCACGGATGTGGGTTTTTTACATAGCAACGTGACGAAAATACCTTCGGTATCGCCTGAGAAAAAACAGAGAGGTTTTTTATCCACCACTCTTTGCTCTTATGGCAGAGCAAAGAGTAAAAGTGTCTTTTAACACTTGATCGCTAACGTTCATTAGGCTAGTATCCTTCTTGAATACATTGCTGAATGATTTGCAAATCCCTGATAGCAGAGTCTGCCAAGATCTACCCTATCAGGGTTTTTGCGTT
>QBDW01007751.1
ATGACCATGTCCTTCTCAAGTCCTGCCAGAAGATAGGTTGCAATCATTCCGCAAGGTCATAACAGATATCAAGATACATGTGTAGATATCTGTACCTTTATCTATAATGAAAAGGTGATGAAGATTGACATGCTAGACTAGCAGACATCGGATATCGGAAGTCGGCAATCTAGTTACATGTCAGATCGTCGAATCCGGCATTTGTGAGATTTCGTCACAAAGCGGCAGAATATTTGCTTCCAGCAAGCCGGCCTTTTCGGTAGGATTGTCAGCAATTTGTCACAAAATATGATTAAAAGATGTCTCAATCAAGCTATAACGCTGACGTGATAGAAGTCCTCAGAGGACTAGAATCAGTTCGTCGTCACCCTGGGATGTATACCGATACCTCACGACCTAATCATCTTGGGCAAGAAGTTATCGATAACAGTGTCGACGAGGTACTTGCTGGCTACGCTCGGCGTATCGATGTGATTTTACACTCGGATCAGTCGTTGGAAATTACCGACGACGGGCGAGGTATGCCGGTGGATATTCATCCTAAAGAAGGTATACCGGCGGTAGAACTAATTCTGTGCCAGCTACATGCTGGCAGTAAATTCTCAAACAAAAACTATCAATTCTCCGGTGGCTTGCACGGCGTGGGCATCTCGGTAGTCAACGCCCTATCAACCCGGGTCGAAGTTAAGGTATGCCGCAATGGCAATGTATACCGCATCGCGTTTGAAAACGGCAATAAAGTCGAAGATCTGAGCGTGATCGGTACCTGTCCTAATTCTCATACCGGTACCTGTGTGCATTTCTGGCCAGACGAACGCTTTTTCGACAATCCCCGATTTTCGGTGTTGCATTTGACCCATTTGCTGAAAGCAAAAGCGGCATTATGCCCTGGCGTGacaattgtttttcaaaatcgattgaaTCAAACCGAGCAACGCTGGTGCTACGAAGCAGGTCTGACTGACTACCTGCATCAAACGATTAACGGGCTGATTACGTTGCCAGAGACGCCCTTTGTCGGTGCGGTTAGCGACAACACTAAAACGGTGGATTGGGCGCTATTATGGCTACCGGAAGGGGGAGAGCTTCTAACAGAAAGCTATGTCAATCTGATCCCAACCCCACAAGGGGGTACGCACGTAAACGGGCTACGTCAAGGATTATTAGAGGCGATGCGCAAGTTTTGCGAGTATCGTAATATTTTGCCGCGCGGCGTCAAGCTATCGGCAGACGacatttggtaaatatttaaaaaaaaaggtaaaaaacaGATGAAACGTTTGTCGAATTGTCGATATTAGTGCGGACATACGTAGGGGTTGGTTCATTTGGATAAATATggttgtattttaatttcacaagcgcaatattttcgatatgtTTTATCGTTGGAAAATTCGAGCGgctgagtgatttttttgaaattatttattaatttaaaaataacttcaacttgaaaaatttcgctgaatttcaaattatcaccTTGAA
>QBDW01007752.1
cgcgaaaatttttttatcgatgtgaaaaatttcgcaagtGATGGATCCACGTGTCGAGTGTGACTGCTGGTCCTCATCGGATTGGCTACGCTGAAGGTACGGTAATGTTAATGGACTATCGAGGCGAACAAGTGGTGATTATTGGATTGGGGCTTACTGGACTTTCATGTGTTGAGTTCTTCCGCCGACGCGGCGTAACACCGCGGGTGATGGACACCCGTTTTGCGCCACCAGGTCTAGAGAAACTACCGTCTGATGTGCCGCGTCACCTTGGATCATTGTACAAACAGTGGCTGCTTGATGCTACACTTATTGTCACTAGCCCCGGAGTTCCACTGTCACATCCCGCGCTAGCCGCGGTTGCCGGTGTTGCCATTATCGGAGATATTGAGCTGTTCGCGCGTGAGGCATCGGCCCCGGTAGTAGCAATAACTGGCTCTAACGGGAAAAGCACCGTTACCCATATGGTCAGCGAAATAGCCACCACCGCCGGCTGGCAGATAGGCCTTGGCGGCAATATTGGCTTTCCAGCGTTAACGCTTTTAGATTCTCTGTGCCAGCTGTATATTCTTGAGCTATCGAGCTTCCAGCTGGAAACCACTCATAGCTTAAAAACAGCAGCAGCGACAGTTCTTAATATCAGCGAAGATCATATAAACCGTTATCCACTTGGTTTACAACAGTACCGGGCGGCTAagctaaaaatttaccacaatGCCGAGGTTTGCGTGGTCAACTCAGAGGATTCGCTTACCTTGCCAGTGCGCGGATATGACTCACGCTGTATTAGCTTCGGCGTTGAGCGCGGCGATTATTGCCTTCGTCAGCATGCGGGGCAGATCTGGTTAATGGCGCACGGTGAACCGGTGATGAAAAGCTCAGAGTTACGTTTCGGCGGACGCCATAACTACACTAACTCCCTCGCAGCACTGGCATTGGCGGATGCACTTGGCATTCCGTCCGCCGCAAGTCTAACGGCGCTACGTCAGTTTCGCGGTTTGGCGCACCGTTTTGAATTAGTGCATGAACGTCGCGGCGTACGTTGGATTAATGATTCTAAATCGACTAATGTGGGCAGTACCGGAGCAGCACTGAATGGACTTGAGG
>QBDW01018516.1
ACGACGGCGTTTTCAATGTGCCAGAGGTTTTACTTAgctcgtttttttccttccctTTCGCCTTTGTTCTTCCTCGTCTTAGAATCTTTTTGGCGTCGTCTTGTTGTGCGTTCGGTCGTTAATTTTAAGCTAATCTTTAAAACGCGTATTCAAATACGAATTAAGCGACTTAACTCGTGTAAGCTGTTCATTTGATGAAAAGATGCGACCGAGTATTCGCGGATACGCGGTCTCGATGTCGGGCCAACTATGATTGCATTTTCTCATGAACACCCAGGTGTGGCCACTCGTTTATTTAAGGCTTTTGCTAAAGACAATGCTAATTTTGAAGTTAAAGCCGCAGCCTTTGAAGGCGAAGTAATCTCAGCGTCGCAGATCGACTTTCTAGCTGCTCTGCCAACTTACGAAGAAGCAATCGCACGACTGATGTCGATTATGAAGGATGCCTCTGTAGGCAAACTGGTCCGCACGCTGGCCGCAATGCAAAATCGGAAAGAAACGGGATAATCGCCGTCTTTATCCTAATGCAATTGCTTGCAAGTACATAAATACTAGGAACACTTGTTATGTCTATcactaaagaaaaaattttagacgCAGTTGCTAAAATGTCTGTCATGGACGTGGTTGAATTAGTCTCCATGATGGAGAAAAAGTTCGGCGTTTCTTCCTCTGTTGCCGTTGCTGCAAGTAGCTCAGCTGACtctgaagaagaaaaaattgagtttaaCGTTGTTTTGAGCGCAATCGGCGTAAATAAAGTTGCTGTCATTAAAGCTGTGCGTAGCGCTACTGGTCTTGGTTTAAAAGAAGCTAAAGACTTGGTTGAATCCGCACCTGCCACCTTGAAAGAAGGTGTGAGTAAAGATGACGCCAATGCACTGAAGAAAGTCCTTGAAGAAGCAGGCGCTTCTGTTgagattaaataaattaacctTTAAATTTACAGCCTGAATTAGGCTGGTGGCTGGTGACTTTTAGGTCGTCACCAGCCTTTTTGTGCTGTAGGGATTAGGCACCATTGAGTCACTGAttacttcaatattttccaTCGACGACTTAATATTCTGCATCGCTTGCTGATGTCTTCCAGGTTTAGAAAAGTTCAGCGAAatgatttaataataataGCAA
>QBDW01028867.1
TTAATTGTTCGTTGTCTGCCCTACGCGTAAGCGTCATTTTTAAGGAGAGAGCATATGGCGCGCGTAAAACGCGGTGTGGTAGCGCGTTCACGtcacaaaaaaatcttgaaacaaGCGAAAGGTTATTACGGTTCTCGTTCGCGCGTTTATCGCGTTGCCTTCCAGGCGATTATTAAAGCAGGTCAATACGCCTACCGTGATCGTCGTCAGAAAAAACGTCAATTCCGTCAACTATGGATCGCTCGTATTAATGCCGAGGCTCGTCAGAATGGTATTTCTTACAGTCTGTTCATCAATGGCCTGAAAAAGGCTGCGATTGATATTGATCGTAAAATCTTGGCAGATATTGCTATGTTTGATAAAGCAACTTTCAGCGCTTTGGCCGATAAAGCGAAAGGTAGTGTCCTGACACAAGCCTATTAAGAAGAGGAGCTGTCTcccttttttcataaatatcgGTAAGTTGGCAAAGTATAATATAGCCTCAATAAGGTCATGCAACTATGGGTGCTgctattttccgttttttacTTGAGCACCTGTAGTCCGAGAGCATGCacgtaaatcaaaaaaaacgaaaatagcTCTAATGCCTCCTAAATTGGAGGTTTTTTATTGATGATATCTGTACGGCTTGACAAGCCTCTCGCTCATTTACGATTCAGCCATCTACGGCAGGAAAAGAAGAAAGCAATGCTACATCTTGCAGATTTAGTTGTTCAGGCTAAAGCAAAGATTGAACAGTCTCAGGATATAGAGACGTTGGAGTTGATCCGCGTAGAATATCTAGGCAAAAAAGGGTATGTTGCTCAGCAAATAAAGGCGCTGCGGGATCTATCGCCGGACATGCGGCCTACAGCGGGTATGGTCATAAATCAGGCTAAACAGGACGTACGGCAAGCGTTGGCTGATCGTAAAGCAACGCTGAAAAGCGCGGAGATAGAAACACGGTTAGCAACTGAAACGCTGGATGTTTCGCTACCTGGACGTAGAATGGAAAACGGGAGTCTACATCCGATATCCCATACTATCGCGCGTGTTGAACATTTCTTTGGCGCATTAGGCTTTTCAGTGGTGACCGGACCGGAAATTGAAGATgattatcataattttgatGCTTTAAATATTCCTCCCCATCATCCTGCACGTGCCGATCACGATACATTTTGGTTTGACACAACCCGGCTTTTGCGTACCCAGACCTCTGGCGTACAGATCCGTACCATGAAGGCGCAACAGCCGCCGATTCGGATTATCGCGCCAGGACGGGTATACCGTAACGATTATAATCAGACTCATACTCCAATGTTTCATCAAATGGAGGGActgattatcgatattaatattagTTTTACTAATCTAAAGGGCACGTTGTATGACTTTCTGCGTaacttttttgaagaaaacttACAGATCCGCTTCCGCCCATCTTATTTTCCGTTTACTGAACCCTCTGCTGAAGTAGACATTGAAGTAGAcatgataagaaaaaacagCCATTGGCTAGAAGTGTTGGGCTGCGGCATGGTGCATCCGAATGTCCTACGTCATGTCGGAATCGATCCGGAAATTTACTCCGGCTTTGCTTTCGGCATAGGCCTAGAGCGATTGACAATGCTTCGTTACGGTATCACGGATTTGCGTGCATTTTTTGCAAACGATTTGCGTTTTCTTAAAcagtttaaataaaaacggGATTGCACATGAAATTCAGTGAACTTTGGCTACGTGAATGGGTAAATCCAGCCATCGACAGCAAGGCGCTTGCAGAACAAATTACCATGTCCGGGCTGGAAGTAAACAGTGTGGAACCGGTCGCTGGCTGGTTTACCGGCGTGGTAGTTGGTCAAGTAGTAGAGTGCTGTCAGCATCTCAATTCCGAAAAATTGCGCGTTACTAAAGTAGATATTGGCGGAGATCGGCTATTGAATATCATCTGTAAAGCCCTTAATTGCCGCGCTAATCTGCGGGTAGCGGTAGCTATACCCGGTGCTGTTCTGCCGGGTGCGTGCAAAATTAAAGCTACTAAACTGCGCGGCGAGCTGTCTGAAGGTATGCTATGTTCGTTCTCTGAATTAGGCATTATAAGTGATCATGACGGCATCATTGAATTACCTTCTGATGCGCCTATTGGACAGAGTATTCGCGATTATTTGCAGCTTGACGATAATACCATTGATATTAATGTGACGCCGAATCGTGCAGATTGCTTAGGGTTACTTGGGATTGCCCGCGATGTGGCGGTACGCAATCACCTGCCATTGCACATGCCGACCATTGAGACAGTGGAGATGGAAATTAACGATACATTGCCTATCCACGTCGATGCGGTTGAAGCTTGCCCGCGATATTTAAGCCGTgtagtgaaaaatattaatgttGGTATCTCGACGCCACTATGGATGAAGGAAAAACTACGCCGCTGTGGATTGCACTCGGTGAATGCTGTAGTAGATATTGCTAACTATATTCTACTAGAACTTGGTCAACCGATGTGCGTTTACGATCTCGCGTGCATTAAAGGTGGTATTGTGGTGCGTTATGCCAGGCAAGATGAAACGTTGACTCTGCTTGACGGAAACGATGTGACACTGTCGCCTGATACATTAGTGATTGCCGATCACGACCAGACGCTAGCAATGGCGGGAATTTTTGCCTGTACCGCGTCCGGTATCAGTCCGATTACCCACGACGTGGTGTTAGAATGCGCCTTTTTTAATCCTTTAGCCATCACTGGCCGTGCCCGCCGCTACAGAATGCACACCGATGCATCGCACCGCTATGAACGCGGCGTGGACCCGGACCTTCAGGCGCGAGCTATAGAACGAGCGACCGCGCTTCTAATGACTATCTGCGGCGGTCAGCCTGGCCCGATTATCGATGTGACTTCTATATCCGCTCAGCCGAAGCCGGCCATCATTACTTTGCGTCGAAAAACACTGGATCGTTTGATTGGCCATATTATCTCAGACGAGGACGTAAGCGATATTCTGACTCGTTTAGGCTTCCAGATTAGCCGTGTATCGAAAGGCTGGAAAGCCATAGCGCCGAGCTGGCGTTTTGATATGGCTATCGAAGAAGATTTAATAGAAGAAATCGCACGGGTATACGGTTATGACGCAATACCAAGTGTGCCGATGTGCGCCAACTTGGTGATGCCACACAGCCGAGAAGCGGCGTTACCGCTAGATCGGGTTAAGACGTTGTTGGTAGACCGCGGCTACCAAGAAGCGATTACCTACAGTTTTGTTGACCCAAAAACTCAAGCTCTATTACATCCTCATCAAGCACCGTTAGTACTACCCAACCCGATTTCTCAAGACATGTCCGTCATGCGTTTGTCACTCTGGACTGGGCTTCTTGGCGCTGTTGTCTATAATCAGAAGCGACAGCAGCAACGAGTCCGATTGTTTGAGAGTGGCTTGTGCTTTGTTTCTGATGATGCAGCTGATCTTGGCATTCGTCAGAATCTTATGCTAGCCGGTGTTATTTCTGGTCTACAGTTCGATGAACATTGGTATCAACCGAACCAGCAGGTAGATTTTTACGATGCTAAAGGCGATCTTGAGGCAATCCTTGAGCTTACTGGCAAATTAGACAATTTTAGATTCAAAGCAAAACAGCATCCCGCTCTTCATCCGGGGCAGAGCTCTGTTATTTATCTGAATAATGAACCCATTGGCTTCATTGGTACCATTCATCCCGAACTTGAAGCGAAACTACATTTAAATGGCCGTACGGTGGTGTTTGAGATTCTCTGGGAGAAAGTGGCTGAACGCAAAGTACCTAAAGCGATTGACATTTCTCGCTTCCCAGCTAATCGCCGAGATATTGCTATAGTGGTAGCTGATAACGTCGACGCAGAAGATATTATCTTAGAGTGTAAGACAATTGATTCAAATCAGTTAGTTAGCGTAAAATTATTTGACATGTATCATGGCAGAGGCGTAGCTAAAGGTTTTAAGAGCTTATCTATTAGTCTGATCTTACAAGATACCACTCGTACATTAGAAGATAAGGAGATTGCCGCAACTGTTGCGAAATGCGTGGCAGCATTAAAGCAACGCTTCCAAATATCTTTGAGGGATTAAGGTTTATGGCACTTgctaaaatgtcaaaatactTGTTTAAAACTTTTCGAGATGCCAAGAGAATTGTGGAGCTCTTTTAAGAAATTCGCTAGAACTGGGGAAAACTATTCCAGTTACTGCCGCCGTGTTGAGAATGCTGTTCTACAAAAACGAAACAGATGCAAGAAAGGCACAGTTTTCTCCTTTGTAACACATGCTAAAATTAAGCTGGTTATAACTTCTTTCATACATTAATCGATGCAGAATATCATTAAAGTGACGATAGACGTTATTATCAGAAATTATATCaatgatttgcaaaaaaataaaatacaattgGGAGcttcaaatataatttacgGATGTGAGGATATTCGCCTGATGCCGAATACTTTTACATCTCACTCCATCAGATCCACTGATAATAGTCCGTAAGATCAGGAGTAACCATGATCCAGATTATTGCAAAAACGTACTGGTCGCTATCAATTTTATCTACAGAAAATTAATCTTAGGAATATACTTCTTAAATCTGCCCAGATCCCAGTATGACTGAAAGCAAGCAGAAGCAATCGTCTGCGTGTCCATATTAAACAGCTTTCTcgctattttatttttaaaatcagaaACGGTGCATGAAAGATTATTGGATAGTGTATATATGCCTAAAATCGCTATGTTGtttaaaccaaaattttaaattaaatccatCCATAGTATACACGACCACTTTCTATTATTAAATTAGCCATCAAATAATGTATCATACATGAAGTTCAATCTACTCGGTGGTACATAAATATGTTTCGTTTATTGCTGTGATCTACTAAATAACTCTAAACAGAGAGCCATATCGTGATTATAATCACGATAATTGACTTTTCTACGCTATACACAAAAGAGTGCGATAAAACAGTACTACTGTAGCAATACTGGCTCATGATGTACAACGCTGTAACAAGTCTTGCGCTCTTATTTGTATAGTGTGTTTTTAAATATGGTTGACTTTTATATCTTCGGATCTTAAGGTAAGAACGTAAAATTTGATCGCTTCCTTAGCAATATGAGGAAGCTTAATATTGGCGCTTTTATTGCTTGGAGCATTATCACTGCGCTGTTTCTTCCTTTCCGGTTGGATACTTAACACGATGCTGGCCAAATTAGTCGACCCGATGATTACGTACCTGTTACCGCTGCTGATTGGGGCTATACTGGTGGCCGAATGGTGGGAGCCAAACGCGGTGGTGTCGTCGGTGCGATTACCGCTATTGAGTGATCGCCAGTACTGAGACATCGATGTTCCTCGGCACAATGGTTGCTGGCCCTTTAGGTGGCTTAACTTTTAAAGGCGCCGACAGCGCCGTGGATGACCTACAACATCTTTTCACTGACGTCTATTTTTGTCGAGCCGGCTAAAATCCTTGTTCGTTCATTACTCAGCAATTTATGCGTTATCGCATGATAACGGGCCTAATCCGCCAGAGCGGATGGTGTGAAGGGGTGTTTCCCCGCGCCGCCTTACGCATCGCGTCAATAATATGCGGCGGTTTTACGCCCCCTTTGGGCGGCCGATAGCACGGATGTGGGTTTTTTACATAGCAACGTGACGAAAATACCTTCGGTATCGCCTGAGAAAAAACAGAGAGGTTTTTTATCCACCACTCTTTGCTCTTATGGCAGAGCAAAGAGTAAAAGTGTCTTTTAACACTTGATCGCTAACGTTCATTAGGCTAGTATCCTTCTTGAATACATTGCTGAATGATTTGCAAATCCCTGATAGCAGAGTCTGCCAAGATCTACCCTATCAGGGTTTTTGCGTTCAGGAGACAGAAAAGCTTTTGTCTCCAGGCACATGCTCGTTTTAGGAGAGCGTCCTGTACAGTTGGAATTTACCCGCACAATCTTTAGCAGTCTAGTCAAAACCcgttaaattacaattaccTCTTTCTGTTGTAAAGTCTATTTTGAAAAGCGAACCAGAGTAGTACTGTGGTAAATGCAGGCTAAACTAAATGGATCATACTGTGGCAGCGTGGAATACAGCCAGAAATAAGTAGTAAAGTACAACACTCTATTCGTTCAGGCGTATCTTTAGGCAAGTGTAGAACCTATCtttcttgttgaaaaatcaataaccaatcttaattattttactttggCAGAGTGTTTTTCTGTTCGATGAAGAGATGTATCCGTCTGTTGGGAAGGAAGACTAAGATCATTAGCATCTAGCGCACgcttaaaattttccatgagATCAAAGTACACGCTCCAGTATTCAGCATTAGCTGTCCAGGAGCGAGTCACAAAATTCAGTGATGACGGTGTCATTTCTTTTAGACGCACAGTGACCTCTTTGCCATGTGTAATACGATCGTCAGCGGCAATCACGTCGCCTAACACTTTCTTCACCAAGTCAATATTCGCACTGTACGCTACAGTAATCTCAATGTCTACACGACGATCAGGTGCGCGGGAGTAATTAATGATATTACCAGcaatgatttttccatttgggACCACAATTATCTTATTGTCAGTTGTATGTAAGGTAGTAGTGAAAATATGAACCTGATTAACTGTACCGACTGCACCGCCCAGATCTACATATTCACCTACCTTCAGTGGACGGAATATAACTAGTAGTACACCAGCAGCAAAGTTTGATAGTGATCCTTGAAGCGCTAAAGCTATAGCCAAACCAGCGGCACCCAACACGGCGATCACTGAAGACGTTTGTACACCAATGCGTCCAAGCACAGCGACAAAGGTAAATGCAAGTAAAACGTAACGTACTATTGCCGATAGAAAGTCAGCTATTGTGGCATCAATACCACGTAGCTTTATAACACGATTTAATGCATTGCTGATTACTCTGGCAGCTACAGAACCTATAGCAAGGATAATAATAGCTGTTATAGTATTTACTAGATACTGAATCAAAAGACATTGGTTTTTTAGTAACCAGCTACCAGCATCACTAATACCATTGACTACATTTAAATCAGCCATTTACTTTCTCCTAACATATCTCTCTATCCGCTGAATATACTTTTGCTTTCTGCATGACTAAATCATATAAAAGCTATATTGAATTTACTTAACGCAATTAAAGCTATCTTCATGAATTAAAGATAGACATTAGTTGTCCTTTTAGCCTTTTACATAACTGAAGGTCTTGTTGTACTCAATTACTCATGTAGTATGCAAAAGATATTAAACGGATAGAACCTCATGATTTGATACCTGCTTATATAAAACCTCTTTCtcataaaatcacaaaatcagAAACGATGCATGATTAAGATCATTGCCTTGTGAGTAAATCTAAGTCACGACAATGTGTATCAGTTGTCGGCATAACTTTAGctgataatttaattcgtaaatatGCCACTATCAGCATTTCCATTTTGGAATGATTCCCCCTGAGAGtcacagaaaaaataaaatagaactTATAAAAAGACTCAACAGAAAGTATATCTGACTAACGCACACGGCACGGAATTTTACTTCCTGTACCGCTACTGAGTGTAGCGTCGTTCCAAACGAACTTAACGTTATTTCTTATAATATAGCGTATGTTTAGTAAAACGCATCTATAGCGAACATAAAGCTAGAAGATTTTCAGCTTGCAAATGTAGTGTTGAGCTCTGTCGAATGATCATAACGTTAAACTCCATCAGTTTCGTAATGAAATAGAtcacattaatttaaaaataatttaagttACAACCCAGTGAATAAAGCCAACTCCTTTCATTAAAGTTAAAAATACGCTATATTTGGTCCGAATAAGAGTATAAGTCAAATTTCAAAGGATCCCTTGCATCAAAAAATGCTTCAGGTAACCGGATTCGAACTATTTAAAAGTTGAGCTTGCTTCAAAAAGCTCGACGTCGCCTCACGGGGTTTGATAGACTTATTGATGCTACTCTTAAAATATCGCTGTAGGGTTGTTAGCTCAGTTGGTAGAGCAGTGGATTCTTAATCCATCGGTCGCAGGTTCGAGCCCTGCACGACCCACTAATCATGTGGTTAGTAATTTAAGGTGTCTCTAACTGATGTATTGTTTCTGATATGAATTTCTTGTGCACTGAAAAACATTACGAtattttgtaacatcaatgcGTACAGCCATCATTCACGAAAATGATGAACAAGTGCAATACCGTGCCCTACATTTAGGTTATCAGTATGCAACAGCGCCTGTTGCAGCCCATACTTTCGCTACGCATAACGTTTGGACTAGTCATCAAAGCGCGGGCGCAAAGCAGCTAATGCGCCCAACAGTGTGCAATCTGTGCTACGGGTGTGGCGAGTCGCAATCCGAGGACTATTAAAGGGCAGTTCCTGATTATGAGTGATTAACCAGTCAGGACTCGATGCTCCGAGCAGATGACCCTCTTTTCTTACCACCGCTTGACAGCCTAACGGAGCAGTTCGCGGCCTTGTTGGCGCATTTGATTTTCGTCCTTTGTCGACTTGCAACCGAGCAGTACTGCCGCCGCCTCAGGCAAATTATATAATACCATTGGTAATAATGTCTCTCTCAGAGTCACTATCGCATCTTTATCTAAAAACTATTTCCATTTAACTACCTTGAGTGTGTCAAGCGCTAACCATGGAATGGGGTATTCCATGAACTTATCGGCTACTACTTGAATAATTCCGGACTGACCAAGTATTCCGATCTTAGCGCTGCTGATATATGCATCACTGAGCACCGAGTCCAGTTGTACTGCTATGCACTCGGCACTGATTTGGTGAATCGATTGCACTACCCTGGGTATTCTGTGTTATGAGTGAAGTAATGACTGTAGTACCATAGATATCCAATGTCGAAAAAGTCCTTAAATCCGCTTGAATACCGGCACCACCACTGGGATCAGTATCGGCAATACTTAATGCATTACAAATTCGGcttgtaattgtttttccaCACGTTGGCTATATAGGACAGAAAAAACTACTGCGACTTATAGCTACCTCACAGTCAAGTGGACGATCTTTATAGTTGCTATATAGTTCAATCTATTTTTCTGCAGTATTCCACAATGTTATCGCCAACGTGCTGTGATGTGGCACTGGCTTTTCAGTGACTAGATGAAGTGCTCTAGTACCAGGGTTTTGTGTTGTTATCTTGAATTACTGACTTAGGATTATAAGTTCTGAGGTACATAATAACAAACGACGTAACTGTCTAGTGAGTAAACACTAACTCCAACGGAATAACGGTGACCAATGGTGACATAATGTGCTTAGATTTGCGTCTACTAACAACTTAGATACTTTCACAATTGCAGTAGAATAGATAGAATTTGTTCTGATATGGCACGTTATCCAAAACTAGCGGAATGGATATCAAGTCTAAATCGCTCTTCTTAACGAATCGCACCCATCACCAATGGTACGCCAAAGATAAGGATCCCAGTCTTTCCATATAGACTGCATCCCTTTAAGAAACAAACAAGCGTAACAACCGTATTTTCAAAGAGGAGGTAGTACTACACTGCCCTCCGAAACCTACCGCACTAGCGCTGATAAATGGTTTTTATGCCGCACACAGGCGGCGTTGATGTCGCGGAGAGTAGCCACGTTGTCGCTGCATTCAATACTATATTAGTATGCATGACTGTTCGTCCAGACAATCTCCTTCCAATCATTGAGGTAAAGAAACATAGCGGCTGTAGGGATTAAGCGCTTTTAGTTGGCGCTGAGCTATTTCCGTTTTCGATCGGACGAGTTCGCTAGTACGGTAGAGAATTTGTCGCTACAGATTGGTAATCTGTAGCGCATCATTATCTGCAAGCAGTAGCGTGCCAACGCTGGTCACTTGCTAAATAGAACGCGATCGGCGATCCAATCCCCCTAGACCTGCTTGTAGCACCGTAGAAAATTGCAGTTGTTGTCGACCCTCTAAGCCAATCTCATCTAGCAGTAGTTAATGACTATAGCGTAGAAAGCATGATCGTTAAGCGTATGTCCTCTGATTTCCGAGAAATGCTAGTTTGTCGGATGATatacattttcattaattgaacATCATTGTGTTTCCactattcaatttttgtcagGAAAGCCGCGGTTGCTTGATGGCCAGGCTAGCGCATAAGTAATGGTGCTCAATACTGCTACGCCGCCCACTCCACAGGTAAGTACTGCTTCTATTCGATCAAGAGTGATACCACCGATGGCTACTATTGGAATATGTGTGAGTCCGCTACTCAGCCGCCGTAATGTCTTTAGACCTAGGGGTTTGGAAGATATTTTCTTGGTAGCAATGTGAAAGATGTGGCCTATGGATATAGAAAGGATGCTAGGCTAACGCGTGTTAGCTCTGAATTTATTATGGGCAGACAGCTCTAGACGCACGCCAGATAGCGTTGGCATCTACTTGATCCATATCTTCTTGGCCAAATGTACACCATAAGTGCCATAGCGTATAGCTAAGCGCCAGTAATCATTAATAAACACTTACGGCCACCTTCTATTGGATAGAGACCAAGTCTGTGTGGAACAGACGCAAACCGTTCATCAGCGCTTATTTGTTCTCCGCTTTTCGCTATCTTCAGATGAACAAATTGCACTACCACGGGCGCAATCGTGAATTTCCTGAGATATTTTCATTGAACAAAACTTTGGACCACACATAGAGCAAAAGTGTGctgtttttccaaattcttGTGGTAGTGTTTCGTCATGGTAAGCTCGAGCTGTGATCGGGTCTAGTGATAAGTTGAATTGGTCCTCCCAACGGAATTCAAAGCGCGCTTTTGACATAGCATTATCACGGATCTGTGCACTGGGATGTCCTTTGGCCAAATCAGCTGCGTGAGCGGCGattttataggtaattattcCTTGTTTGACGTCTTCTTTATTTGGTAGGCCGAGATGCTCTTTTGGTGTGACATAGCACAGCATAGCGCAACCAAACCAACCGATCAATGCGGCGCCGATACCGGACGTAAAGTGATCGTAGCCGGGAGCGATATCCGTAGTTAAAGGCCCCAAAGTATAAAATGGTGCTTCATGACAATGCTCCAACTGCTCGGTCATATTGCGCCGGATCATATGCATCGGTACATGACCCGGGCCTTCGATCATAACCTGTACATTGTATTCCCAAGCGATTTTTGTTAACTCCCCTAAAGTATAGAGTTCAGCGAACTGTGCTTCATCATTGGCATCCTGTACTGAACCTGGACGCAAACCATCTCCTAATGATAGCGATACATCATAGGCGGCACAGAGTTGACAAATTTCACGAAAGTGCTcatagagaaaattttcttgatgaTGTGATAGGCACCATTTGGCCATAATCGATCCGCTACGCGAGACGATACCAGTTAACCGTCGAGCAGTCATTGGTATGTAACGTAACAACACACCAGCATGAATAGTGAAATAGTCTACTCCTTGTTCAGCCTGTTCCAGTAACGTGTCCCGGAATACTGTCCAGTTGAGGTTTTCCGCAATGCCATTTACTTTTTCTAGTGCTTGATAGATAGGGACAGTGCCAATGGGAACCGGACTGTTGCGCAAAATCCACTCTCGGGTCTCATGAATATAGCGACCAGTGGAAAGGTCCATCACGGTATCTGCTCCCCAACGAATGGCCCACACTAACTTTTCTACCTCTTCCTCAATGGAGGAAGTGATCGCTGAGTTGCCGATATTAGCATTAACCTTTACTAGAAAGTTGCGCCCGATAATCATTGGTTCTAATTCTGGATGATTGATATTCGCGGGAATAATAGCACGGCCAGCGGCTACTTCTTGACGGACAAATTCTGCAGTAATTTTCTTAGGCAGCACGGCGCCGTAGCTCTGATCAGCATGCTTCTGCCATACACCTTTGTCGCGTATATCTTCATATCCCATGTTTTCACGTAAGGCAATAAATTCCATTTCCGGGGTAATTATTCCTGCGCGAGCGTAGTGCAGTTGAGTGACGAGTCGGTCTTTCCGCGCACGACGGGGGTTATGCAAAACTGCAAAGCGTAAATGTTTCAACTCATGGTCAGTACAGCGTTCACTACTGTGATAAGTACTCAGTGTATTGAAGTGTTCACTGTCCTGACGTTTATCTATCCAATCTTCACGGAGTCGGTTAATGCCAGTGTGCAAGTCGATAGCTACTGCGGGATCATTGTAAGGATCAGCAGTATCATAAACTAGCACTGGGTCATTCTTCTCATAGAAGGCATTTCCTGTTTACCCTTAATAAGGGTCGGGCTGAGCTGAATTTCGCGCATAGGTACCCGTATATTAGTATAGATACCATGCATATAAATGCGCGTGGAGTTGGGAAAAACAGTAGTATCGTTTAGAGTATCGATAAAAGTTTGCGCCTGTGCGCGGTTTTCGCGTCGTGAAGTAGGGCGAAGTGACATTCTAGTTTTTATCTCCAGATTACATCTCCAATACTATTGGAGCTTAAATTAGGCCATGAGACACAAGTGTTAATGAAGGCAATGTCGCCATGCTGCTTTAAGAGATTGTGTGCAACAGAAGCGTTGAGAGTACTGATTGTCATGTTGTTTTAACGACTTATAACCCGAAAAGATATCACGTAAATTAGTTAGCGTCAACATTTATACGATGATCGTTAAGAAAAACAATCAACGCTTGTCTTTGCTCGTGATGATAATTGTTAATGGTTTCTATAGCGTCTGTTGGTTCATAGACAATGAATTaatagttcatttttttgtcataGCGGATTACTCAAATCTTTGGTTTGTTTGGTCAAACGCCTCGatagtgaaaataaaactagAACGTTTTTAAACACAACTTGTAGATGTAGGCATTGGACTTCCGATACCGAATGAACACTGCCAAACAATATACTGACCTTGGCTAGTAAGCAACTCTTCTTTGGTTATGCAATATTATTTTGTAGTTGCTGAACcttcaattgtaaaaaatgacaGTAATCTATTACAGTGTCCTTAAACGCTCCCGTAACCAGGTTTTTCGTCTCATCGAGCGCTGTGTTTTGACAGCAATCGCTAGTGCTTTTTTTTGTCCGATAATCacaaccattttttttcctcgtgttACTCCTGTataaagcaaatttttctctaaCATCAGGTAGCTTTGCATTGACAAAGGAATTACTACGCACGGATATTCTGACCCTTGACTTTTATGAATAGTCGTCGCATACGCTAGTGAAAGCTCATCTAGCTCATCAAAATCGTAATGAATTTCCCTGTCGTCAAACTGGACAAACGCTTCATTGTCCTCCAGGTTGATTCTCCTAATAATACCAATATCACCGTTAAAAACatcattattataattattaataatttgaacgACCTTATCACCTGGCGAAAATGTTCGGCCATAACGTGTCACTTTTGGTTCAGCGTTGCCATTAAGTTGTGACTGTAAAATATTGTTAAGGCTGTGTGAACCTACCCCCCCTTGGTTCATCGGTGTCAGTATCTGTATATCTTTTACAGGGTCAAAGCCAAATCGGAGTGGTAGACGACATAAAACAACATGTAGCAGTTTGGCTTTAATCTCCTCGGCCGTCTCTGCactaatgaaaaagaaatcgctAATTCCCCATTTGTTTGTCACATTAGGTACATGCCCAGCATTAATGGTGTGGGCACTGGTGGTAATGTTAGAGCAGGCTGCCTGTCGGAATATTTCTGTTAATTGGCTTACAGGTATCTTCTGGCTGTTAATAATGTCGGCTAATACATAGCCTGGACCTACAGAGGATAACTGATCAACGTCACCGACCAATAATAACGCTGCATGATCTGGTACAGCGCagagtaatttattcattagaATAACATCAACCATTGAGGACTCATCTATCACTAGTAAGCTCGTATCGAGCGGATGATCTGTATTACGTTTAAAACCAAATGGTCGTGGATGAAATTCCAGTAAACGGTGAATGGTAGTAACCTGTTGGCCAGTTGATTCACTTAGCCGCTTGGCAGCGCGTCCTGTTGGCGCACATAGTGTAGTATCGATTCCCTTTGCTCGAATAATGTGTAATATGCTGTTAATCACTGTGGTTTTACCGACACCAGGTCCTCCTGTTATTACACTGACTTTATTATTCACTGTTTTTTCGACAGCAATACGCTGAGAATTAGATAGAGTAATCCTATTACGTTTTTCAACCCAAGGAATTGCTTTACTTAAGGTCAGCGTGCCCCAAGGGGGGGTTCCAGCTGCAAGACGTTTGAGGTGCTTCGCTACACCTTGTTCTGCGAGGGCAAGCGGCGTTAAGAATAGCCAAATATTTTCTTCGACAGGTTGTGAAATAAGATGACGAGAAGCAATTTCTGTTGTAATAGCTTCCTGTATGATTGATTTTGGAATAGCGAGCAATTTGTGTGTTTGATCAATTAATGCCGTTTGTTCTTCGGCACAATGTCCCTTTTCCGATAACTCCTGTAAAACATGACGTACTCCTGCTTGTGCACGAATAAGGGAACATGGATCGATGCCCACATTTTGGGCAATCTGATCGGCAGTTTTAAAACCAATGCCTTGAATATCTAACGCAAGCCGATAAGGGTTTTCGCGCATCATCTTGATGGCTTCATCGCCGTAAGTTTTATATATTCGGACTGCCCTAGTGATGCCTATACCTTGCTCCTGCAAAAAAACCATGATCTCTTTGACCATTTTTTGCTTCGCCCAGGCAAGGGTAATCTGTTTCTGGCGTTCTTTTCCTATCCCTGACAATGTTAGTAATCGTTCAGGCTCGTGTTCTATAACATCAAAAATAGCGTCACCAAAAAAACGGACTAATCTGCGAGCAAAGCCTGGTCCAATTCCTCTTAATATTCCTGAACCTAAGTATTTTTCGATCCTTTCCTGCGCGGTCGGAATCATAGTTTTTATCTGGTAAGCTTTGAACTGCATGCCGTGGTTAACATCATTAAACCAGACGCCCTGGCATTTAATATATTCTCCGATCGTAATCGATTGAGTATTACCGGTGATAGTAATCAAATTTCGATGATCCATCACTTTAGCTCTAACCACAAAAAATCCCGTTGTTTCATTGTGAAATGTCACTCGTTCAATATTGCCTATCAGTTGTTGAAATGAAGACGGAGTatgggaaaaattattttgcattcTTATTTAAAGCGGGTTACTGGCGATAACACAGTATGCAAGGTCATGATTTGACCCTGTGAATTTCTTGAACATTTTATTCCATTTGTAAATTGTAGATAACCAATATCTTTAGGCTGATATGGTGCAGTCAATTCAGCAAGTCACTCAAATTTCGACAAAAtctgttttttgtttccaaTCTTCTTAAGAAAAGTCTATTTTAGACTGGAGATTGTTGGGTAAAAGAGGAATAATGGTTTTAGAGAACTTATTTATATATCTTGTCAGATTATGATGAAACTCCAACAGAGATAATGATTACGTAACATTGACAACAGGCTCACTGAGCAACAGATCCTGTTGCCACTTGCTGTTTTCTTGCTTTGTGTGGCAATAATTGACTGATTGATGGTGTTcttcataattaaattttatatgataattggcaattttttaaattatgcgCTGTGTACTGTCATTGCATAGTACCCGAACTATTCGGACTAATCAGTAATCTCCTACGTTTACTTagtaagtaaatatttaactGACGACAACTGTAGGTGTTGGCTTCTTCTTCGGTGCTGATAGTTGCCTATTTGCAGTTATAGGAGCGTACTGTTTGTTTATTCAGTTATGCATAGAATAAGATACAAGGACCACCAGTTGTAGTTTTCTCGTTAGCTagatttcaaagttgatggtGCTAATTGAAGTTGTGGCGGTACATGTCTGCTATCCAGTGGCATggagtaaaataaaaacaagtagaagatattttcatatcttaGATGTTATCGTTATGAattgcaataaattaaatttagataTTTGCCAAAAAGGaggatgtttttttaatagagtTGAGAAGTCCTCGGCATTGTAGTTGAAATTATCAGTTTATTTAATGATTAAATCGCTATCACAGTTTCTGTCAGTTTAAAAATACTCTGcagttaatttctttttttataagaTCTTAAATAAGAACCACAGGCTACAAGTTTGAATCAAAACTATACGTGGTTCTATTCTAATCTCTCATGAAGTTCAATTactattattaataaattacagcATAACGCGCTAGTACGTCGATGTGTCGTTTTATTTTGCGTATGGTTTTGTGATATTAGgtgtttaattttcgataaatatttatcgtgCTTCACGATTTCcgcaaaaaataatgttattaACCTATGATAACTAACTAATGTTTCATCTTTGCATTCAGAACCATTCAGAATAATCCATTTTCCTTCGGAATTTTATCTACAGGTTAACGccagttcaattttttttctgttttaagATTTAAAACAGTGATATTGCGTTTATCCTTAAAAGTGCATTTAGTCTTCGGTTATACATTGCATTGATTTGTGGATAAGTGTTTTGCTCTGATAGGTGTCTTGGATAAACTTGGAAACTCTTAAGTGAAAATGACGATTTGTGCGGTGGTTTTTGGTCAAAAAACCACCGCTTCTGCATTCAAGGCAAGCGAAGCTCTGCGTCGTTAAACGCATGGTTTAATTTACTAGTATTAGATTAGCCTATATCAGACGCCGAGGTTGCTAACTTGCACATGGTGTAGTAACGTTGCTTAATCATGCGATTGAGTTCCGTGTACCCCATTATTTCAAGTTCTTTTTTCCGTAGAGCTTCATTAGGTCGTTGAAGATATATTTGCGATCCTGTTGCTCACCTATCGCTTTTAATTTACAGGCCTGTCGGTGCTGCTTGCTTCGCGCTAGCTTTTTAGTTCGATAGTTAAAAGCACGGCGGATATGATCCACCTTAGCCATGCAGCGGGCTTCAATCAACGCAATTGATTTTTCCCCTACATGTCGTAGCTTTTGGTTTTCCCAGGAAAGCAGCTGCTGCTGAGCAGACAAATATTTACCGTATTCGTAGCCAATCAGTACAAAGAATAACTCGGTGACCCAGATGATATTAGGAATATAGGAGGCAGTAGTATCGCCCCATATCCGATCGCAGAGTACTGCCTCGATAGCTTCAAGATGTTCATTAATAGCACGGCTAGCACGACTTCGGCAGGGTTTATCTGCCGCATTATAGGTCATCAGACCGCATGCATCAGAAATCTGTGCCAGCGACATATACACTTTGCCGGTCACAATATTCACGTGCACCGCCAGACACTCCATAATGGCATCAACAGCACGAGCACGATGGAGATTCATCTTCCTAAATAAAGCTATTAACCACGGTACGCCTCTTGGCGTTCAGCAGACAACCGGGACTGGTAAATCGTTTTATTAAAGCTCTGTTTTGATAGCAGATATGATATTTGGCCGCGGTAATACTAAGCAATCCGCCGGCGGTGCCTCCATCGCCCATTTTATGGGTGGTATCcacgaaatttatttcccCTATGTGCCGATGAATCCACGTTTGTTGATCGCAGTTATCTTTGGCGGTGCGACTGACGTCGTATTCACACTGAATTGTTTAAGTGGCGGCCTGGTTTCGCCGGCCTTTCTCTCCGGCTCTATCTTAGCTATTTAGTATTTAGTTATGACGTCAAGAGGGAGCTATGTTGCTAACTTGGTTGCTGTTGTTGCTGCTTTCGCCGTTTCGTTCATCATCTCCTCTGTTTTGTTCAAGAGCTCACGCGCCATCGTCGACGAAGATAATTTAACTAAGGCTTCACGACGTATGAAGAATATAAAACACAGTTCAAAAGCATCGGCGCTCCCGTTAATGCAAGAGTATCGTGTGATTTAAGTGCGGTGCAGAAAATTATCGTAGCCTGAGATGCAGGCATGAGTAGAGCGTGCTATGGACACCGGCATTCTGCGTAAAAAGGTGAACGAGGCCGAGCTAAATAAGATCAGCGTGATCAATAATACcattaataatttaccaaGTAATAAATCCATCGCGTTCTGACTGAACGTGCAATGCGTCATATTCCGCAAACGCGGcatattttctaaataatttccTCGACAGCTTGTTTTATAGCGAATTGATCGTGCGTCTGGTAACGGTACAAAATACAGATAATCAACAAACGACTACATTGAAAAACAGCTTTAAAGACAGCGTGCAAAACCTATTTGCCTCACTGCAGACAACGTTTTCTCGGTCAACATGCAAATCATAAAGACAAGGTGCcagatcgtaaaaaattaatcttgacTTGCTTTGGTCAATCTATTGCAGCACCTCATTACTATCGAGGAGAATAACCGTGTTTTGCGTACCGGTATTGTATTTTGCCAATATTTTACCGACGTCCGATTTGGAGATGAGGGAGAGAAGATTGTCAGATTGGTAATTGGAATCGCTGCTCGTAATAACGGGGCATATTCAGGTCATTGTTAGTTTGATCAATGCGTTGGATAAATAAATTAGTGATCGAGTGCCTAAGGCACACTACTAGCGTCCAAGAAATTCTAGCGCTGTTGGCGAACGCAAAGCATCCTGACCAAGGATGCAACAAGTCACTGGTGCAAGAAACATAGGGATAAGATAAAAGTTACGTTATGAAAGCATTACATTTCTGAGCAGGCAGTATCGGCTACGGGTTTATCGGTAAATTGTTGGCCGATGTCGGTATTAAAGTTGTTTTCGCCGATATAAACCAACAGGTTATCGACGCGACAAACCGGCGTCATGAATATCAGACATAAGTAGTGAGAACACAGGCGCAAGTAGAGATTGAGAAATTGCGCAGTGCGCAGTAAAAGCGACGACGTCGTTACGCTTACTGCTAGCGCGGATTAGTGACGACATCGGTCGGTCCACAGAGCCTTGAACGTATCGCGCCTGCATTGTCCGCGGTCTAGTTAAGCGACATGATAGTGTTAATACGCAGCCGCTAACATTGTCACCTGTAGAAATATAATACGTGGCACTAGACAGCTTAAACTGTATGTATTTAATAATGTGTAGACCGACAGCTTTTGCATAAATGAAACGCTGCAATCGGTCAATCATGCTTTTCTCGGTGCGTTGGAATTCGCTCTTGGCCATGCGAATCTGCTGACTAGCATCGCTGCGGGCTATGCACTATCATAGCAACCAGGACCACGCAGGTAGCAGCGTGGCGGAGTTGCTAAACAAGGTCGGAGCACAATTCGCGCTAGCTAAAGTCTCCAGCCTCGAAGAACACAATGAAGTTATCGCGCAAGTGGCAAATGCCTATAACGCTAATATCGCAAGAGAAGGTTGAACTTACTAATCATATAGTAAGAAAAGTATTCTCATTGGAGATGAGAAGTATCACTTGAATTGATGTACTatattattttcctttttaaaataacgttataGTTTACACTCTTTGATGATATCTTCTAATATGTCAAAGGGATATAAGAAAGCACATATAAGtgtcaaaatacaaaatattcgtTCCCACTTAAGATATTTATTAGGATTCAGTATGGGCACACAAAAACGCCGACGATATGGCCATAGTAACGGTATCCCTGCTGGTGTTAACATATCAGCAATAATATGACTGGTATAGCCAACGACCATTGCATAGACAAAATCTACCGGTATCGAAATAATGGTTCGCAATAACAAatctgtagaaaaaaatatgctgcACCCTATAATAGCCAGAAAACTGTGAGTAATGCCTCTATGACCGAACACTTTCGCAATGGGTATTGAAAGCCATTGCAATCTCTGGCCTAAAAAAGACTTTGGGTGATCAATATCTGGCAGTAAGCAAGTTAATATGCCGCCAATAATGATATGCGCCCAGTGTCCGTGAGCTAACACGGGTGATAATTCTAATTTCTTCGCAAAAATAGCGCTTGCTAAAGCAAAGATGAAATGTCCGCGAGCAGTCATATAGTAATCACACAATATTTGTGTTACGTAATTATTTGCTTGTGATCATTATACAAATAAACAGTTACACGACAATTATTAAAAGGCTTTGTGTATATTAGATGTTTGTCGTTACAATACGACAATATCGAGAataatatgtttaaaaattaaatgatagtcaaaatttacacaaacCATACCAGCGTgataagtaatttaatttaaatcttAAAGAACTATCCTGTTGCTATCGCTATATTAAGATCAGCGTTACAGCAGTAATCTATTACTTGGTTTctttccttttattttaaaaagatattgAATATTGATGTTATTTTATTGTAGCATATCTGATATGGTCGATGTTATTGCCACATAGCATTTGGAGGTCAACGCTGTACTGTACCTACAGctatgtttgaaaatatttcagttgCTCACCAGATTGTCGTCGTAAATACATggatatggaattattttcaatattatttagtataaaaaattatgctaaaatAAGTTACTGGTAGTAACAACCTATACAATGccttataataaaaaatatactctGCAGATAGGGAAGAGGCTTGAATTGGCGTATCTACATCAAACGCCTTGTTCGTAGAATTAtttgtgttttaaaattatgcatgACAAGAACGTTGGATAATATGTGATTGATACACCTTATCAGCAGATCcgtgtcatttttttattgtggtGACGACACGATGACAACTTCTAGTCCATTCGGCTGCCGCCAGTTTTCGCCTTCACTCGATACCCGACATCTTCCAATATATGAAGAGCGGCCGCGTTGCGTGCTAGTTCATCACAACGTTCGTTTTCCGGGTGGCCCGCGTGGCTTTTCACCCAATCCCATTGTAGGGTATGGGGCTGAATAGCTGCGTCTAGACGCAGCCATAAGTCGATGTTTTTCACGGGTTTCTTGTCAGCGGTTTTCCAGCTCCTCTTTTTCCAATTGTGTATCCATTTGGTAATTCCTTGTCGGACGTACTGACTGTCGGTACTAAGCACTACCTCACAAGCATCTGTTAGCGCTTCCAATGCTACAATTACAGCCATTAGCTCCATACGATTATTGGTGGTCAGACGATAACCGGCACTGAAAGTTTTTTCGTAGTGTTTACAGCGCTGTATCGCGCCATAACCGCCGGGACCTGGATTACCTAAACACGAACCGTCGGTAAAAATTGCGACTCGTTTACGCATTTTGATAAACTTGTTTTAAGTTAAAAACCTAAGTCTGACATAAACGAGCATTATGAGCATTAATATTACGCGACAGATTGTTCTGGATACTGAAACTACCGGTATGAACAAATCAGGAGTCCATTATGAAGGACaccgaattattcaaattggCGCGGTGGAGATCATTAATCGCCGCCTGACAGGCCGGCATTTCCATGTCTATCTGAAACCAAACCGGCTCATCGATCCCGAAGCGTTTAATGTGCATGGCATTAGCAACGAGTTTCTGGCGGATAAGCCGACATTTTCAGACGTGGCAAATGAGTTGCTACACTTTATCTATGGCAGTGAACTGATTATTCATAATGCTCCATTCGATATCGGCTTTATGGATTATGAGTTTAGCATGCTAAATGGCAGTATCGCCAAGATCGACACCTTTTGTAAGATAACGGATAGTTTACGACTAGCGCGCAACCTGTTCCCAGGTAAACGTAACAGCTTAGACGCATTATGCGACCGATATCAGATCGATAATAGTAAACGCGCCTTCCACGGCGCGTTGCTTGACGCTGAAATTTTGGCAGAAATTTTCCTGCTAATGACAGGTGGCCAGACCACAAtgcattttttcatggaaggagAGCAAGATCAACGCGATATAGGTAAAACCGTGCAAATTCAACGGGTCCAGTGCGTTCAGACGTCGCTGAAGGTGATTTATGCTAATAATGAGGAAGTAATAGCGCATGAGCAGCATTTAGATCTGGTGCAAAAAAAGTGTGGCAAATGTATATGGAGGACAAAAAGCGCTGTataaagcaaataaaaaattatcctgttaatttaaaacaaacgtAGAATATTCTATTCAATATCGCACATAAGAAGTATTGATGTCAAACGGCGCTGTCCTCACTGTTATTCTCGTTTGTTTGACAACGAAAAGTGCAGTTCGGTTATTCAGTCACTTAGAATACTGACACGCCAAAGATCTCAGGTTGAACATAAGGTTTTGTCTTTTCTGCAATAACGGAGTTGGTAGTGTGCATAGATACTTATCTTATGTTTGCTATCATAATTTCAGTTCTAGTCTAAGTTGCAGTTTGAGTCTAAGCTTAAATCCCACGCTTGACCTTTAGCCTACATCTAAACATACGCCTAGGCGGCATTTTCCTTACAAGGGCATTGCACATGCAGTCCGATACAACAGCATTAATTGCGCATGTTTTATAAGAGCTGTTGTTATGAGTTAAAATAAGCATTAGttgttaagaaaaaataaacaaaaggtGGTAAAACTTCAAACTAAAGCTAAATTCAATCTGGATGCTTGTCATTAAGGATGACGCTTTTGCGCATTTCAGTATTAACCTTTTAATATTGCTTGCTGTTTTTCATGGTAGTACTATAAGCACTGTATCGCTTTATTCTGCTCTTGTGTAACGATTGCATTGCCACCAAAGCATTGCCTCCACTACAACTCAGATATTACAAAAGTGGAATTTATATGAATCGCATTAATCATCAAGTACATAGTAAGATTTTCAAGAATCAATGTTCCTTAGGTTTTCTAAGGATTACGGTGGTATTTTAATGGTCATAATCACATGGCCTGCCTTCACAGGAGGGAGTGgttgttttaatatttaaaacacTGCATTTTCGCAAAGTGCTCAACTTAGACATACAGTTAACTATCGCGATGCAGCTCCATTTGCTTTTTCTAGGAGAAAGAAAGGGATCGATTTTTCCCAGCAGCGTCGTGTCAATGATATACCAATAAAATTGGCCCTTCACTTCTAGTGGTAAGGAATATAACtctatttgttttatttcaaaaaataatctatATCTATCTTTATGCGTGACGACAGCTCCTACCGTTTAATGTACAAGTCCGCTGACAAACCTATAAATATATTGGTCGAATTACATGTTATCCATTGCGACCACTATGCCAACCTATATAATGTTTACATTGCACGCCCTTTACGCCATCATAAACCAAATTAAGTTGTTTAACGAATTCACACAATGAGCTATGGCGTCAGCGCGCTCATCAGTCCATAACCTAGAGTGCCGACAAGATGTCGCCACGTTGGCTGTTTATAATCTCCCAAAGCTTAACCACCATTAGCAAGTGCGTGTCTTCACGCCGCCATTAACTCAAATCAGTACTCAGATTGGCGTGCATCGCTATAGCATTGTCATAAGATAAAATATTAGGAAAATGCGAATACAATTATGTCATTATGAATTCATTAAACCTaaaaataatgacatattttcTTTCTGAAATTTTCGCCGTTCGAAAAAGATCAATGACAACAAGCTAATTGCTTTAGGGAAAAGCTACGCCAGCGGCGTTCAAGGCCTTTTTTAGAACACAGAAAGCAATAGGCAATCTAAAACCAATATTACGAAATTACAACTTCGCGCGATGCAAGTATTACCATCTGGACAATAAAGTACTTTGTTACGATTACCATGTGGCTGTACTCGTGCATAACAGAAGTAGTAACAGTTTAGGTAATGATAAAAGTAGCTTCTGCACATCAATGGGCTTTAACCATCATCAACGATACAATACTTTAAGGCATCCTCACCAGGATGGCATATTAATTTAAAGGATCCGGCTAAGCAAACGATCAATACGGATCCGACGCAATAGGCGAAGAAGCTTGCGAATCTTAACTGGATAATCGGTAATGCTATCAAGTGTGGTAAAATGTTGCACTACCTGGGTGTGGGTACGAATCTGATTAAGCTCTTGCTCACGTTGCGGTCGCAACGCCTGTGCAGGATCGTGGATAAGCAGCGCATTTTCTAAGTCAAGCCCCCAAGCGCGTGGGTTAAGATTATTACCGGTCAGCAGCTGCCACTCCTCGTCTACCCATATCCCTTTTAAGTGATAAGTATTGTCTGCGTCCTTCCATATACGTACTACTAATCGATCGTTGTCTATATAATGCTGCAGACGGCTAAGAAAACAGCGCAAATTGATTTCATACAAATACGGCAGAGTACCGATAATTTTAAACGGCTGATCTTCAGGAAAGTAAAAATCATTAGCAGTCTTATCGCCGACAATGATTTCCACATGTTTGCCTAGACGTAGAAGATCGATTAAATCCCGCATCAATAACGTAGGTAAGTTGAAATATGGCGTACACAACGTCAAAGTGTCTCGAGTAGCACATAGTAAATGATGAATCGTTTTGTTCAGCGGGTTTTGTTTGCCTAATCCTACTAACGGAGTAATGGCTAGCTCATTAGGACTTGCTTCACCTTGATAGTGATAGGCTGTTCTACGCAGGGTCTGGCGAAACAGACGGATATCATTTTTGATCTCAAGGCTTGTAGGCCGTGCAACGTTATCCAGTCGGTTTACCGCTGGCGCCGTAAGCAATTTCTGCTTGATATAAGCAAATAGCGTATCAGCCAGAGAAGGATTACGGATAATCTGATAACGATCATAGCGATATTTATCTTGCTGATGCAGATAAACGTCATTTAGACTTGCACCGCTGTAAATTACTTGGGCATCAATAATAAAACCTTTCAAGTGTAAAACACCAAGTGCTTCTCGAGTATTAACCGGTACACCGAAGACTGGCACATCAACACCGGGGTGCGCTTTGGCCATACGGCAGTACCAGTCGGCATTGGTATCAGCAGCGGTGACACCAATAAGACCGCGTTGCGCCCGGTGCCAATCGACCAAGATCGTTACATCTAGAGATGGATCGTTACTTTTAGCTTTATAAACGGCTTCAAGGATTCGTTGGCCGCCCTGATCTTTCTCCAGATACAATGCGACCAGATAAATTCGTTTCCGAGCATTGGAGATGGTTTCCATAAGGGTATGATAGAAATCTTCAGGGCTGTAAAGCGTTTTAATATCTGCAACCGTCTGAGGGATTTTTGGCAATTGTGTAAGGTGTTGTTGGTGTTTACTTGATTTAAAAGTTGATAACATCACAGTGTGCTTCTTCTTTTATCATCGAAGGTTGAAATAACCTAAACGGATATTCATGTTTAATCTGATATAGCACTACTATTTCTATTAATTCTGAATATGTGTCAAGTTCCCGACTTGCTCTCAATTAGTAGAATTAATGCCGTAGCCGATTCTAGTAACAGCACAACGATATTGTTATTACTAAAGGCAATTATCACAAGATAAGAATAATATATTGAAGatcgaaattaaagtcgaAATGTCCCTAACACTAATATGGCGATTGATTTATAGGGGCTTTTGTCACgagttaaataaaaatccatgTGGAAATGGTTATGATttatattgattatttttatcttttatcttttattttcaaatacatacATGCTCATCCGCATCGGAAGTTTAACGCTATATCTGCGCGATgtctaaaaacattttagCTACATTTTTGCTATCTCAGCGTTCATCGTCGATATGATAATGCATGATCCTGAATTCAGGAGTATTGCCAAGTATTAGCCTTGATACCCTCCTAaggtattcaaaaaattacaagaaagcAAGTTGCTGATAAAATTGAGCTTTAATACAAGAAAAATGATCGTTGtcgatataaattattaatattactGATCATATTTTAGATCTAGCAAGAATAATATAACGTTGATCAGAATAAAAATAGCTTCATAAACAAGACGTTTAATATGGACACGAAGTCCAACACGACATAATGGATGAGCCATGCATCATTGTAATAGTATTCGATAAAGTTAAGGCTGCCTTAAGACGAGATTTAGGTCAAATGTCATTAGTAATGtgctttacgtaattttttaaatacactaGAAATGTATTGAAGCTAATGCTCAATACATGTGCAGTATCCATTCATTCAGAACTATGGTTAAAAATGCAACTGGAATAGTTTTAACCATAGCTTGCAAAGTGCGAATAGATCTACGCTATATAGAAACAAGATTTTtgttatataaaattttcgtctGACCCGATGTCCCGTCGGGAATAAAAGATGCCCATTCAATCGTCATCACGGGAGTGTAAATACTTTGTGTTGTCTGACTTTCCACACAACGATAACAGTGTGTTATGCAAGTTCTAATTATTCGGCACGGCAATGCTTTTCTAAAGCCAAGAGCGGTATAGCAAGACTAATGACCGATCGTGGTCATGATGAATCGGGTTTGATGGCGTACTGACTTAGCAATCAGGTGGCGAACATTGATCAGATTTTGATTAGTCCTTATCTACCCGCCCGGTAGACGCTTGATATTTTACAAGCGTGTATGGTGTTATCAGGCCGTCATGAAGTCTTACCGAGACTAACACCGAGCAGTGATATTAGGCTAGTAAGCCGATACCTTAGGCACTAGGGAGTAAGGACTTAAACCAAGCACTGCTCATTTCTTATCTGCCACTAGTCAGTTATCTGGTAGCAGATTTATGTCATGAAAAGCAGCCGTCACTGTTTGATTTTCCGCGATCTGAACGCTGTTAGAGGTAGTGGCAAGTTGCAATGACAAGTTGGACCGGCCTGACTGCTGTAGAAAGTCTGAGTGAGGTTGCTTGGTCCATCTTGCATGGATATTGATTGCTGCATCGCGTTTACTGCTCTACAGTTTGGCGTGTCGAAGTGCTTTATTGATAGTGTAAAATCGGCGTCGTAGGACGTTAATTATCACGAGCTTTCAGACCAATTGAAAGCTTTCCATAAAATAATTGCAGCGCAATCAGAAGCTTGGTCAACCAACacataatttacagtaaacATATTAAACGAGCCTGAAGACTCAGTCGGAACAACTACTGAGCATTAAAATCATTCTGAGTGTCATACCGTACACATTGATGACAGGTGTAGTTTAGTGTTAAGACTACTTTTATAAATCCATTGTATCGTTCATACCACAGCTCAGGTAACATGAAAGTAGATTTCATATGAATTGCATGAATCATTAAACATTCCATATTTAACAGTTATGCCAAAGTAGCATAATTTCTCCATAAGATCTAAAAGACTGATCTGTTATCCTGCTGACGCTACTTTACTGACTTTGTCTAACAAGAAGTTAAATTCTTTTCACgtcaataaaattcatttttctattcagATTTAAAGTTATAGTATATccttaaaattcatttttctattcagATTTAAAGTTATAGTATATCCTTACAATTTTCCTCTAATAAAACTCGTCACGATAGCCCTAATGTAGGGCGCGTTAAAGTATTTCAAGGTTCTAATTCCACCAGAATTAACAGTGCCGCACTCCCGCCTAATTTTTTGGGCGCTTGATGTAGGCCTCTGATGTCAAGATGCTGTGCCAGCCACAGCGGTATCTGTTGCTTTAAAATATGTTTACCATGCCCGTGCATGACACAAGCACAGTGCACATGTTCACGCCGACAGGCAGCAAGCAGCACTCCTAATTCTTTCTTGGCTTCTGTTTGGTTTAGTCCGTGTAGATCTAAAAACAACTCAGGCATATAATCGCCGCGttgtaactttttaatttcataagaACTAACGTCAGACCGCGCATAACAGAGTGGGCTTTCTTGTTGAAGCAATGGCTGAAACGCATCGGAGAAGTAGAAATTAGCGTCGACTTgcttttgtataaatttttgctCTAGTAGAGCGATTTGAGTACGCTGCGATGAAGAGGGTTTAACCCGATCCTGAAATAGCGGTTTGGCATCCTCCACCGTTTGCCTGAAAAGCTGCAGCTCATCTTCGGCCAACGCATATCGTTTCTTCATTATATATTTACACCTTGAGTTTTGTATTAGTTTTTTATTGACGGCGGGAATGCAGCGCCGTAACCTTTAGAATGTACTAGCCTACAGTTTTCCCCTCATGTGATTGAACTCTAACGCTTGTTGATACAAGCTTAATCTGTGAAGAATGAACTGATAGTAATGCTGCGCATATCCATTACAGCCACGATATCAATAATCTTTGAAAAGAAGCGTTGCGTCTAGTGTTGCACAGACTGTTTTTCCTCTGGATCTTCCAGTGAGCATACGTGTGATCGAGCACGTTATTCTCCGGAGCATCTAATTGATAGATGCACCAGTGACGGTTGTATTGCTGTAACCTGTGCCTCTGCTTATTCAGAGGCAGAATACCAATATACAGGGTGCATGACGTTGAGCAACAAGAAACGTTTGTTCCAATTTTGCTTTCTTATTGTCTTAGTGAAAATGGCGTACTGATTTGCGAAGTGGCAATAGTGTGGTACATTTGCTGTCACAATATTCATAGGTACCGTTTCGTTGGATAGAATTTGTCTAATAGGATGTGGCCAAGGTTATTTAGCGAAATCTGAAGGCGTTAGAAACGTGATCTGTTTTGTTGATTCGTCATCGGGCGCTCAACGTACATCTGAAAACTGTGTTTAAAACATTTAAGTGTCATTAGTACTATTCTAATGCACTTGACTAGCGTTTAACAAGTCCTTGCTCATATTTTCTAAACGAGATATGCATAATATATGACCTATTCATAAGGTCTTGTTAGATTCAAGCAGTTATATTGTCAGCTAAACAAGCACTCACCGGATAGAACGGCATCACTTGCAGTGCTGTATCCACAGCATACTCATAAATGGTTTGCTTTTCGAAATTAGACGAAAAGCGGCAAGTGCAAGTAACGGTGTTAATCGGTCGGTGTAATCCACGCAAGAACGTTGAATTCTTCAAGGGTATTAGGTTGATAGGAAATGTGCGTTTTCGAGCGACAATTAGGATTAAGCAACCAATAACTGGGCAATAACTGTCAAGCAACCTTCCCCACTCTTGGTGCTGCCAGGGCAGCACCTGCAAATGAGTGCATtgtaaaacttcaaaattcagTACGCTTAACCAATCCAGTAGCCGCGTATGTGTATACATGCGGCGTCTGTACGGCtggcggagaaaaaaaacttggcaGATTTTACTTAATCCCAACACACTTACTGGGTTAAAGGTCGTGATGATTAGCCACCCATCATCAATAAGCACGCGGTCCACCTCACGCAGCAGACGATGGGGGTTGCCGATATAAGACAAGGTATGGGCTAGCAGACAAGCATCAACTGACTTATTGGCAAATGGTAATTGATAAGGATCGGAAATAACCTGCAAACATTGGCCTTTAAGGCCAATGTTTACCTGATGAGCAATCGCACAGGCGCCAGTATCCAAATCCGCGCTTAGCGCGCCGATTTTAAGTAAATGGCAGCCGAATAATTTTGGCCACCAGAATTTCAAACCTCGCTCTAGCGCCTGACGATAATAAACCCCGTAAGGAATATCATTCCATGAAACAGGCGCTTCAATTGTTTTATTACTTCGCGCTGGTTTCATGTTAGCTCTCTTCTAGAGGCTTGTTGCTACAAGATAGAAATATCAGGCATAGTATATCTAAAATTCAAGATACGGTCTACATTCATACAAAATCCATACTAGCCGGGTGATTAGGGTTAATTGTGATTTATCATCAATGGATCTCTCCATATAAggatttccaaaatttttggTATGATTTTAGCATATACTTTGATAGTTTAATTTGTGCACTTGATCTTAATCAGATATGTTTTTTGGATGAAGGAGCCTACTTTTGCagaatttgtgattttattgcattattaaattatatctatctttattttcaacaatgtaaTTAATGAACAACATTATTAATGCTTACCGATTTGAAAGTTAGATACAATCATATTCTGAGAAAAATACGCAAGGCCTCTTGCCTTCACTATCTTTTAACTACTAACTCGTAGTATGTTGCAtcaaattttgtgtaaaatcATAAACATCCATGAATATGCTGAAAAGATCAAAACTGAGTTAccaaattaattcaaattgcTTGCCATTCAAACCGCTATCTATTCCAGCGCCGTTGTCCTACCCCGGACAGCCGAAAATATCAACCGTTTTCCCGCCCTTTAAATAATAAAGGCCATGATGATGTTAAGTGAAACTTCGTTCAAAGTTTGACACATAGGATTCCGTATGTACAAACCGCAACGTAGATAAAGATGATGGCCTTGATTTCTTATATTCGTGAGATCTTCGAGGCCGCGTTAGTAAATTTGGAGCAAATTAAAATAGTCTCGATGTCGCCGTAGTGGTAGCCCATGATGTGATGTATTCTGATAGTTTACTCAAAAGATATTGCATAATGCGTGAGCTGCATGAATGTCAGTGATgtaacgttaatttttcatatctggCGCACAAATGTTGGTAGAACTCTCAGCGCTAGCACCATGATGTAATAGTTATTGTTATCACCTCACCAAACTCGCCGATGGCGTTTGAGGCTTCTTTGACTCTGGCGCTGCATGTGCTTATACGAACAGGTGCTAACCGTTTGATGCAATTGACCGTGATCGATGTTTTTAATTGGTTTACACTGCAGCGCGGCATAAACGGAATTCTATGCTTGGCACAGAAAATCTTTTGTTCTGCTATataaaaagtcgaaaattgtCATACTAGTATACGACTTGTTTTACGAGCAAGACATTTCATATAGATACCTAAATTCAAGTATATCATTTTATCCGCTAAGTATATTTTGCGTTATCACTAGTTGAATTCTAATAAGACCTTATAAAGGAAACATGCACCAATCATGTacaaaactattttaaatttattaacaaaattagtatttttataatatctgtatgttttttatcaaaacataGGTTTTGTTACTTTAATAATAGCTGTAACATTTTAGATTTTAGATGTAGAGTCTTTACGGTTAAAATTCCAGGCGAATCAAGACGCGACAAACAAAAAGCCCGGACGGATCCGGACTTTacgttttgtaaaaaagtGGATATTAACGTTTTGAGAACTGCGGACGACGTCGCGCTTTACGTAAACCGACTTTCTTACGTTCAACCTGACGGGCATCACGAGTAACGAAGCCGGCTTTACGTAGATCCGCGCGTAGCGTTTCGTCATATACCATCAGTGCACGAGTAATACCATGGCGAATGGCACCTGCCTGACCGGAGATACCGCCACCCATAACGGTAATGTATAGATCTAGTTTACCAATCATATTGATCAGTTCCAGCGGTTGACGAACCACCATGCAGGCGGTTTTACGACAGAAGTATTGATCTAAACTACGCTGGTTAACAAGGATGTTACCGTTACCTGCCTTAACGAAGACGCGCGCGGAAGAACTTTTGCGTCGACCAGTACCATAATATTGATTTTCAGCCATTGCCTACAATCCCGATTAAATATTCAGAACTTGCGGTTGCTGTGCCGCGTGATTGTGCACGGTACCGGCGTAAACTTTCAGTTTACGGAACATAGCACGACCCAACGGCCCCTTTGGCAGCATGCCTTTAACCGCAATTTCAATCACATGCTCAGGGCGGCGGGTAATCATCTCTGCAAAAGTTGCTTGTTTAATACCACCTACGTGGCCGGTGTAGTGATAGTAGATTTTATCCTTATGCTTGTGTCCAGTCACGGTCACTTTGTCAGCATTTAGCACAATGAGATAATCTCCGGTATCTACATGCGGCGTATATTCCGTTTTATGTTTGCCTCGCAGACGACGAGCTAGTTCTGTAGCAAGACGGCCAAGAGTTTTCCCTTCGGCGTCGACAATATGCCAGTTACGCTTGACTATATTTAACTTTGctgaaaaagttttcattaaaagCTTGTCCAATTTAAGTTGCACGTTAGTAAAATCCAAACGCCTCAATGAATAGTGATGAGGCTTACACAGTTTTAGTCCAGTCAACTGCCTTTAGGGCAGCTACTGCTGgcacaattaaaatttcagtaaaactTCAATGTAACGTGAAACCGTGAAATTATAAAGAAGTCATCCCAAAAGATCGATGTTTTTTACGTCATTAATGGTAACGCGTCAGTCTAAAGTGCTTTTAGATGCGCAAgcagtaattaatttttggcaTCTAATTGCTTACAGGCTATTGTTATAAAGATTGTCCGTGAAATGTTTGATGTCACCATGTGAACATATCAGCGTACAAAGAGTGCTAATATCAACGTGCCAAACAACATCAAATGAGTAATATTGGTCACGAAACATTCGTCGGACTTGAAGTCGTTAGCAACGATCTCGCGCATTATCTTCTTTGTGCACTCGCAGTATGAGAAGGTGAAATTCGGTCGCAGTTTACGCTGCACTTTTAGTCAGCTACGGTAAATATGCCATCAGACAATATATAACCTGAAACCAATTTGTCGGTTGCGTGTTTGCTTTTGTCCAGCTATTTTGTCCAATTAGCCAAGCTGATCCGACTAAGCGCTAACAATACCGGTTCGCGCCGTGCTTAATTGCTAGTGAGTCTAGTCTAGACGGGCAATGTCCAGCTTGAAAGCCATCAGGCTAAATATTTTCACCTTTGCTGATAAAGAAACAACGGAGAAGCAGCTTACATGTGGTTAACGTTAAGCCGTCGTCATCCTCTCGGGTTCCGCTTATAGCCTGTCACCAGCTACAATGGAGCTAATTATATAAGTAAGAGTTATTATAACTTTAGGATATGCGCTAGTTAGTTTGATAGCAGCCATAATGATTAGTGTGGTCGTCATACGTTTCAGTAATCGTAAGTTACGTTGGCATCAAACGCTTCAACACGAACTGGAAAAAACCGAGCTATATCGTGAAAAGTTTGACTAGCTATTTCGTTGGTTGCACAGTACTACTGGACAGTATGGTCAACGATTACTGTCAGTTCTATCAGCATCTGATTAAGAATTTTGATAGCCTGCTACTGAATCAGCGTGAAGACAATCCGTTCTGGTACCGCCTCACCGAAGCAGAAGcaaacaataattaaatttcagaaGAAATGCAGGCGTATCCAGAATGCAGGCGTATCCAGAAAGCACGATCGGATTGTTACATGCAACACATAACTTACGAGCATTATGCCCTATAGCTGCGTCGGTATTAGTGCTCTCACAGAGACAGGATATAATGACAATTATGATGTCAGCATCGGATGCCTGGATCAAGGTATCTAATACAAAAATAAGCGAGTTAAGATTACAATGAAAACAATACTACTCTTCAGCGCATTGACATTTAGCATTGGGCTAAATCTGTTTCCTTTTGCGGCGCCGCAGGCAGCGTTGCCGGCCGAAATGATGGAATCATTCATGCCAAGTTTAGCGCCTATGCTGACTAAAGTTCTTCCAGCAGTAGTAAGCGTTCACGTCGAAAACTCCCAACCGGTCCGGCGTCCAGCGCTGCCAAAGgaatttaaatacttttttgggCCTGATATCCCGGGAGGCAATGGCGGATCACGTCCGTTTGAAGGGTTGGGTTCTGGGGTCATCATCAGCGCCGAAAAAGGTTATGTGATTACCAATAATCACGTTATCAGCGGCGCAGATAAAATTAAAGTGCAGCTTAATGACGGCCGTGAATTCAATGCTAAACTGGTTGGACGTGATGAGCAGACCGATCTGGCACTATTGCAATTGTCCAAACCGAAAAACCTCAGCGAAGTCACTATGGCCGACTCTGATACTCTGAAGGTCGGAGATTTTGCCGTCGCGGTAGGCAATCCATTCGGTCTCGGCCAGACTGCTACTTCTGGTATTGTTTCCGCTTTGGGTCGCAGCGGTCTTAATTTGGAAAGCTTGGAAAACTTCATTCAGACCGATGCGTCTATTAACCGCGGCAATTCCGGTGGTGCGTTAGTTAATCTCAATGGTGAGCTGATTGGCATCAATACTGCCATCCTAGCACCTGGAGGCGGTAATATCGGTATCGGTTTTGCTATTCCCAGTAATATCGTTAGAAACTTAAGTCAGCAATTAATTGAATATGGTGAAGTCAAACGCGGACAATTAGGTATTAAAGGAACCGAACTGACCGCCGACATTGCCAAAGCTTTCAATATCGATGCGCAGCGTGGTGCCTTCATCAGTGAAGTATTACCGAATTCTGCTGCCGCCAAAGCCGGCATCAAAGCTGGTGATATCATTGTGTCGGTTGAAGGAAAACCGATTCAGAGTTTTGCCGAACTTCGAGTGAAGGTTGGCACTACCGCACCCGGTAAAACCGTAAAACTTGGCCTTCTGCGCAACGGGAAAAGACAAATGGCGTCAGTGATCTTGGATGATAGCGCATCTGCTACTTCCAGCGAGGAGATTTTAACTCCGGCGCTCCAGGGGGCTTCCCTCAGTAATGGCCAACTAAAGAATGGTACTAAAGGTGTTCAGGTAAAGGAAGTGATAAAAGATTCTCCCGCAGCCGCAATTGGTTTGCAAAAGGGCGATGTGATTATCGGTTTGAATCGCGAACGAGTACAAAGCGTCGCTCGGTTGCGCAAAGTGCTGTCAGCCAAACCGGCGGTTATGGCGCTGAACATCGTACGTGGTGACACGGATATTTACCTGTTATTACGCTAGAAAGTATTgtcactttatttttttgtcaaaaaagtAGAtataagaaataattaatgcaacgattctaatttttaaaaccaacTGATTTTATAAGCACGAAATTTACATTCGATGACATTTTGATGTATGTTTAGTTAAGCGCTttgataacgaaaataaagCTGTCATGTGTTTAAGCACAGTCTGCAGATGCAAAATAAGGAAAGTATAGTTACAATCTTGTGATATAGAGACTTTCtattttttaggaaaattctGGATAAATTGTGACcataattatgattttatcTAGTTTTGAAAACGGACACTGGAACTGCTGTAGTGTCCGTTTTCTACCCTGACGCCATTTCCCACTACTCTTTTGGATCTTATACTTTTAAAGTTGCTCCGTATCGTTATTATCCATTTTATCTTCGCAGCCTTATGGTTAGTGCTTTCGTACCTACGTTTTACTTCACGACCGGCTAGTTATTACATTATGACGATGATAGCAATAGCGCACAACTCGTTATTTATAACCAGAGGTGTACCGCACCCACGGTAGTTTGTGTCTATAACCCTAGTATAAATTAGCAGAGCTTATAATATTCTAGATTCTAGCTGCAAGATAACGGGTCTTTTCGGCTAATAACATACTAAAATACAGTATACGCGCCTGTGAATTCAAACATCGAGTACGGCTTTATACCTCTCTGATGCGTTCGATATTAGCGCCCATACTCCGTAATTTTCCCTCAATACAGTCATAACCGCGATCGATATGGTAAATGCGGTCTACCACTGTTACGCCTTCAGCGATGCAACCGGCCAGTACCAAACTAGCGGAGGCGCGCAAATCGGTCGCCATTACTTGTGCTCCCGATAACTTCTCAACACCGTGGCAGATAACGGCGTTACTTTCGATTTTCGCATGTGCTCCCATCCGAATCAATTCAGGAATGTGCATGAAACGGTTTTCAAAGATAGTCTCAGTGATAACACCGATTCCATCGGCTACCAGATTAAGGAGACTGAACTGTGCTTGCATATCGGTGGGGAAACCAGGATGTGGGGCGGTATGTACCGTAACCGCTTTTGCCCGCTGACCATGCATGTCTAAACTTATCCAGTCATCGCCGATGGCAATATCTGCGCCCGCTTCTTGCAACTTAGCCAGTACAGCGTCCAGTGTATCAGAGCGGGTAGCATGACATACCACATGGCCGCGGGAGATAGCCGCTGCTACCAGAAATGTCCCGGTCTCGATGCGATCTGGCAACACGCGATAAACGCCGCCTCCGAGTCGTTCGGCTCCTTCGACGGTAATTTTATCTGTACCGGCGCCACTAATCTTCGCACCAAGCGTAATGAGAAAATTAGCTGTGTCGACAATTTCTGGCTCGCAGGCAGCGTTTTCGATGATGGTTGTGCCGATTGCTAGAGTTGCCGCACTCATAATCGTCACCGTGGCGCCGACGCTTACTTTATCCATGATAATATGAGCGCCATGCAAACGGCCACATACCGAGGCTTTAACGTAACCCTCTTCCAACTTGATGGTAGCACCAAGCTGCTTCAAACCGCTGATATGTAAATCCAATGGACGTGCGCCGATAGCGCAGCCACCCGGCAAAGAAACCTGCCCTTGGCCGAAACGGACTACCAGCGGGCCTAACGCCCAAATTGATGCGCGCATGGTTTTTACCAACTCATAGGGTGCGCGATAAACGCTAACGTCGCTGGCGTCTACATAAACCGATCCATTCCGTTTCACTTTGGCGCCGAGCTGGCTCAACAGTTTCATAGTAGTATCGATGTCTTTTAATTTAGGAACATTTTGAATCTCTACTGGTTCTTCCGTGAGTAACGTGGCGAACAAAATTGGCAGCGCGGCATTTTTAGCCCCAGAAATGGTGACCTCTCCGCTTAACCGGGTAGGACCGTAGACACAAAATTTCTCCATGACGACTGCTCTCCGTAGTGCATGGAAAGGCTATTGACTGCCCAGAGCCAACATTTAAACATCGTTTAACTTGCGATCGCGCTGCCACTCATCAGGGGTGTAGGTTTTAATCGATAAGGCGTGGATGCGATTATCTAAGATATATTCCATCAGCGGTATATATATCGtctgttgtttttttaccCGGCTCATACCAGCGAACTGTTCGCTGACAGcaataacttgaaaatggCTGCCTTCGCCTCTTACGTAGGCTTCGCTTAGCGCCAGGGCTTTCATAAGCACCGCTTTAACTTCACATGCTGTCATATAGGGTTTTCTTTGCAAGATCGGGAATTGAACTGCTATTTTAAATGAGTCTATCACGTTCAGAAACATATAAAACGATCCACATTTCGACTTCAGGAATACTagaattaattgaatattATAGATCTAGTGCTTAATAGCACCGACCACGCGACCCGTATGCTCGGTGTAAGATTACTACCGAATGTAACTcatatttattgattttctaTATTCtgaattcttttaaaaattacaaataacaaaacaatGCATAACAAAATCATTAGATGATATATATTCCAATGCCTATCTTTAACTTATGGCAACAGTCTTTGAACAATAACGACGGTAGATAGCAAGAACTTATATTATATTGCGCTTTTAAGGAGTattgctgaaaaatatttcatataatGTACTATAACCCTTTTCTTTTTAGATTAAAACTATTAACTGTCCTGTTAATATggcattttattatttttgttgatatcATTGTGATGTATGTTGTTTGTTTATTGATATTCAATGGCTTGAAAGGTTCAAGCTCCTCGAGTATGATTTCGCCGTTGGTTCAAGATTCGATTATCAGTGATAGTAAAATCTGTTGAatgcttatttttttgtttttatttaagcTTCTACGGATATCAACTCATTAATAGCAAATATAATAAATCTAGAGGGTATGAATATGAAACTACAGTATCTGTCTGTGCTCGTTTCGGCTATGATAATAGCCGGTCACACTGGGGCGGCAGAAGTGTATAATAAAAACGGCAATAAAGTAGATTTATTCGGTAAACTCAACGGTATGCGCTACACATCCAGTGATAATACTAAAAACGGCGATCGCTCTTTTATTCGTTATGGCTTTAGCGGGGAAGCTCAGCTTAGCAAAAATATTACCGGTTTTGGGACTTGGGAGCAGGAGGTTGGACTGAGCCACGCTGAAAGCGAAAGCGGGAAAAACAACTTTGCTCGTCTAGGCTTCGCTGGGATCAAATTCGCCGATGCGAGCAGCATTGACTATGGCCGTAATTACGGCGTACTGCATGACATTGCCGCCTGGACCGAAATGATGCCAGAATTCGGCGGTGATACCACCACAGTAACCGACAACTTTATGACCGGGCGCGCTAATGGCGTATTTACTTATCGTAATGCTAATTTCTTTGGCATGATTGATGGTCTGAACCTTGCGCTGCAGTATCAAGGTAAAAACGAGAAGAATGATAAAGACGAGCATAGCTTAAACAAAGCGAACGGAGATGGTTACGGACTATCTATAACTTATGATTGGGGAAACGGTATTTCGACCGGTGCCGCCTATACCAGCAGTAATCTAACTTTGGCGCAGCGTATATTTAATCGTACGCCTAGTAAGGATGTCAGGGCTGAAGCTTACTCTCTTGGCCTAAAATATGACGCAAATAACCTATACCTAGCAGCACTATACGGCGAAACATGTCACATGACCCCTTATGGGGATTTTTCAGGCAAGTCAAAGCACGCTTTTGctgaaaaagctcaaaatcTTGAATTAGTCGCACAGTACGCGCTCGATTTTGGTTTGCGCCCATCGATCGGCTATCTGCAATCACAGATTAACAGCAACGGCGATGATGAGAGAAAAAGtcaaatcgtcaaaaaatatctcgaagtGGGAAGTAGCTATAACTTTAACAAGAATATGTTAACATTCATTGATTATCGTATTAATCTACTGTCTAAAAACGACTTCACTCGTGACGCGCAGATCTCTACTGGCAATATTTTAGCAATGGGTATGACCTACGTGTTCTAATGTGCTTGTTAACAGAGGATTGTGTTGTTTGGGAAAAGAGTTGTCGGCATTTTCGTTGTAAATGCCGACAACAGAATTATCATAGAAGAAAGGTAGATGATGGGACTTCACTAGTCTAGTGAAGGTTATATCGCATTTGCTTCGTAGTTAGTGATATTCACAGCTACAGAGGATTATCTTTTTACTTGGTAGTATATCTGAATCATCCAGGCTCGTATTTCAGATTATAGTGGTGGTGGGGAAGGGGTTCGAACCCTTGATACGCTTTCGCGTATACACGCTTTCCAGGCGTGCTCCTTCAGCCACTCGGACACCCCACCTTAATTAGTCCACCCAGCGTTATTATACTATAAGCGTTCATCTCTATGGTCAACTTGCATAAGAAGATGAATATATCGAAGAGGGTCGCATAAAGATGACTTATCTGCCTTTCTTAGTCTAAACGTTCTTTGATACGCCCTGCTTTTCCGATACGTTCACGCAAGTAATACAGTTTAGCTTGGCGCACAGCGCCACGACGTTTGACGATCATACTATCGATAGCAGGGGAGTGAGTCTGAAATACACGTTCAACGCCTTCCCCgttagtaatttttcgaacagTGAATGCTGAATGTAGCCCGCGATTACGAACAGCAATAACTATGCCCTCGAATGCCTGCAGACGTTTTTTGCTTCCTTCCACAACCCATACCTTGACTTCAACCGAGTCGCCAGGGCGAAATAACGGTATGTTCTGTTTAATTTGTTCTTGTTCAATTTGTTTGATaatattattcataatttaatcGCTTATTCTAAGGAAATTAATGTTTTAGGTTAACCAACCCAGGCCAatacttttaattatttgtgtTGTTTTACCCAATATTCGTGCTGGAACTCGGTCAGCAACGTTGTTTGTTCATCAGTCAGAGATAAGTTTTCCAGCAATTCTGGCCTTCTAAGCCAGGTGCGACCCAAAGATTGTTTCAGACGCCAGCGACGGATCTCAGTATGATTGCCCGTCAACAGAACTGACGGCACTTTCATGCCGTCCAATATCTTAGGACGGGTATAGTGTGCACACTCCAACAACCCTTTGGCAAAAGAGTCCTCTTCCGCAGAAGCTTCATGTCCCAGTACACCTGGGATGAATCGGGATACTGAATCAATCAGCGCCATTGCCGCTAATTCACCACAACTAAGCACACAATCACCTATTGACCATTCTTCATCAATCTCGATGGCGATTAAGCGTTCATCAATGCCTTCATAACGACCGCAGACCagaatcatcttcaaattagCCGCAAGCTCTCTCACACCTTGCTGATCAAGCTTGCGGCCCTGAGGTGAAAGATAAATTACCTTAGTCCCTTCACCTGCTTTGTTTTTTGCATCGTGAATCGCATCCCGCAAAGGTTGCACCATCATTAGCATCCCCGGTCCACCGCCATAAGGACGATCGTCCACAGTACGATGCCTATCGTGGGCAAAATCACGTGGATTCCAGTAGTGCATTTTTAGTATGCCATTCGTTACGGCCCGGCCACTCACCCCATAGTTGGTAATAGCACGGAACATTTCGGGAAATAAACTGATAATTCCAATCCACATTTCACCGCTTCTGTTATCATTACCCTTAAGTTCAGAAGTCAAAAACTTGGATCCCAGTCAACTTCAATAACGTGGGTTGCGAGATCGATCTTTTTAATCACTTGCCCGTCAAGGAATGGAATTAAGCGCTGTTGTACGCCAAAGGCATCTTTTAAGTTAGCTTTTACTATCAGAATGTCGTTCGAGCCGGTTTCTATTAAATCAATGACCTTGCCAAGATGATAATTGCTAACGGTGATAACTTGACACTTCAGAAGGTCTTTCCAGTAGTATTCACCGCTGCCCTCCAGATTTGGTAATTGCGACGTGTCGATAACAATTTCGCAATTAGTCAGCAAGGTTGCCGTTTCTCGGTCTTCGATATCCTTGAGTTTAATAATTAGAGTTTGATTGTTACGCTTCCAGCTTTCTAGGTCAATTAGCCACCACCCATCggtttttttgataaaccagggctggtaattaaaaatgttttcggCCTCATCAGTGGATGAGGTTACTCTTAGCCAACCACGAATGCCATATGCCGAACCTATCGTCCCCACGACTATAGGCTCAATGGGTGCTGCGCTACAGGGTAGTTTACGTATTTTCACCACTAGTGACGGTTAAGCTGCTTTTTTCGCGTGTTTAATTAACGCAGAAACGCGCTCGGAAACCGCTGCACCCTGACCAACCCAATGTTTAATACGATTTAAATCTAAACGCAGACTTTCTTCTTGACTGGTTGCAATCGGGTTAAAAAAGCCAATACGCTCAATAAAGCGACCGTCACGCGCATTGCAGCTGTCGGTTACGACAACTTGATAGAACGGACGTTTTTTAGCGCCGCCACGTGCTAAACGAATGATTACCATAACATcctcttttattaaaaaaacggaCCTTATTGAAGACCGattactgtaaaaaaattttagatttctATTCGTTGCGAGGTGaacgtaattaataattaacgaCCAGGcatcatatttttcatattgcgCATCATACTCATCATACCgccctttttcattttttttatcatgcgCTGCATGTCGTCAAATTGTTTTAGCAAGTGATTGACGTCCTGGACCTGCACGCCAGAACCAACGGCAATGCGACGCTTGCGTGAAGCTTTAATAATCTCCGGATTGATGCGCTCCTTAGTGGTCATAGAATTGATAATTGCTTCCATGTGTATCAAGGCTTTATCGTTTATCTGCGGCTTGACATTGTCTGTCAGTTGACCAACGCTGGGTAGCTTGCTCATTATGCTGGCCATGCCGCCCATATTACGTAGTTGCTGAATCTGATAAAGGAAGTCagtaagagaaaaattatcgcttttttttagCTTATTAACCAATTTTTCTGCCTGAGTGCGATCAATTTTAGCCTCAATATCTTCAATAAGCGACAACGCGTCACCCATGCCAAGTATACGTCCGGCCAGACGATCGGGATAAAAGGGCTCCAGCGCATCTGTTTTCTCACCGACACCAATAAATTTAATCGGTTTACCGGTAATGTGTCGAATGGAAAGCGCTGCGCCGCCGCGAGCATCGCCGTCTACTTTGGTTAAAATAACCCCGGTTAGCGGCAGAGCCTGATTAAATGCTTTAGCGATATTAGCAGCATCTTGCCCGGTCATGGCATCAACTAGAAACAGGGTTTCTATCGGTCTGATAGCAGCGTGAATAGCGACAATTTCTGCCATCATCGTATTGTCTACGTGCCGGCGGCCTGCGGTATCCACCAGAAGTACATCATAGAACTTAATCTTAGCTTGGTTCAGCGCCTGATTGACGATGTCGATCGGCTTCTGGCTGGTGTTGGACGGGAAGAAATCAACGCAGACGGTCTTGGCCAAGATTTCAAGCTGCTTAATTGCTGCTGGGCGATAGATGTCGGCGGATACCACTAATACTTTCTTTTTCTGCTTTTCATGAAGATATTTCCCGAGTTTGCAGACGCTTGTGGTTTTCCCAACTCCTTGCAATCCTGCCATAAGTACGACAGCCGGCGGTTGCGTCGATAGATTAAGAGCATTGTTTTCATCACCCATGGCATTTATTAGCTCAGCACGCACGAGCTTGAGGAATTCCTGCCCAGGCGTTAGGCTTTTATTGACTTGCTGTCCTAGCGCGCTCGCTTTGACATGATTGACAAAATCTCGAACCACCGGTAATGCTACATCCGCTTCCAACAGTGCTATTCGGATTTCCCGAAGGgaatcttttatatttttttcagtcagACGACCTATTCCACTAATATTGCGCAACGTGTGTGATAATCGATTGGATAAATTGTCAAACATTTTTACTCAACCTGGGTTCGGTCGCTTACGCGACATTGTTGACTATAGTGTAACTCGGACTGCTATAATCCGTATGACAATGACAGAGCATGATGAAGGTTCTACTGGTCGCTTTCGTGAATTTTCCTTCTGGCTCTTACTGCTTGCGTTTAAAAGCTgtcgaattaaaaacaaataccgTTTGGATCGTAACTCTATTGAGTTGCCATTGCAAGCCATGTCTGGAAACGTTCAAGTTCTATTTCGCTATCAAAGTACTCAGACATAAATACGACTATCGTTTCTATGCTAATACATAGTGTTGAATACGGGAATGTTTAACAACCAAGTTGATTGGATAGCATAGCTTGACCTAATCAATCTCATTACAACGAAATTGTTCATATTCGAGAAAACATTACTTCTTCGCCTCCTCTTTTAACAACAAGGTAATTTAGAGGACGATTCAGGAGCAACAACTGTTATATAAGGCAAGATTTCCTGCAGCTTGTATAGCACGATGAGCGTACGCAACCTATCGGTAACACCCGTAATGGCAAGGGTAGCGCTACGCTGCTGTTGTTGATAATAGCAAAAATGCAGCATAAGCGCTACACCGGCAGAATCGACTCGCCGCAGGTTAGAGACATCTAAAAACCGAATACCGACAAGTAAAAGCTGCCGTTTCTTCCAGAGCGTCAGCAACGTGTCACGATCCAGCTCTCCATGCAAGATTAATGTATGCTCTTGCGTATGCCAACGCAATTCTTCACCCATTACGCTGTTTATCCAGGATAATTGGTGTTCTGGCGGCGGCCTGCAATTGTTGTGTCAGTCCGTCGATACCCTTGATGCGCAGCGTAGAGGCCCACTCGTTTTTCTTAGTAGAAATCATACTGACCCCTTCGGCAATCATGTCGTAGGCCTGCCAGTTTCCTGAGACGCTGTTTTTACGCCACTGAAAATCAAGGCGAATCGGCGGTCGTCCGCCACGGTCGATAATCGTCACACGAATAGGGACAATAGTGGCATCACCGAGTGGTTTTTCCGGCGCGATTTGGTAAGTCTGATTGTTGTAAAGCGCTAGCGCCTGGCTGTAAGCCAGATCCAGATAGTCTTGGAATGCTTTAAAATAAGCGTCGCGCTGCGCCGTTGTTGCTTCACGATAATAGCGTCCAAGTACTAACACGCCGGCGTATTTCACATGCACATAAGGAAGCAGCTCTTCTCGCACTACGGTACGTAGGTAGTTAGGATCCTGATAAATCTTGCtctgttcattttttaagcGCGTGAAGGTCTTTCTTGCCGCATCCTGCATTGAACGATAAGGATTGCTTTGATCAGCAGCACGCGTCAGCAATGCAATCGCTAGTAGCGCCACTATGAATAAACGTTTAAGCATGCATTTCTCCTGGTATGGTTGTACTGCTCCATATGGCGGTGCAACCTGGTGCGGCTCTGAACAAAAACGCACATGGTTTAATCTCGTTAATATGATTTTAGTCTTTCTAGGAATTTCCGGCCACGAAAACTCTTTTGCTGTCCGGCTACACAGCCGTTGCTGTGGCACTAGTTCACGTCGGACCCATTACCGCGATCAGTACTATTAACTTGACCTGCATAGGTGGCCTTATTGTCGCCACTGCTGCTCTTATAGAGGAACTGACCAATCAAGTCTTCCAGCACGATAGTTGATTTAGTATCCTGAACAATACTGCCGTCTTCCAGTATCGAGGTGCCCATTTCTGGATCATCAAAACCGATGTTCAGCGCTAGGTACTGTTCCCCCAATAGACCTGAGGTACGGATCGCTAGGGAACTGGTATCAGGTATGTGATTATAGGTCTGTTCGATGTCCATAGTGACTTTTGGAGTATAAGTTTTAGGATCGAGGGTAATATCTGAAACCCGGCCGATAACAACCCCACCAACTCTCACCGGAGATCGTATTTTAAGACCACCGATATTGTCGAAAGAAGCGCTGATTCGATAAGTTGCTGCATTGCTCACAGAACGGATATCCGCCATCTTCAGACAAAGAAACATGATGGCGCAGAAGGCGATAATCATAAATGCGCCGACccagatttcattttttttgatttgcatTCACTCAGTTCCCAAACATCAATGCTGTCAGCATAAAATCCAATCCCAACACCGCCAGCGAAGCATGAACCACTGTGCGAGTAGTTGCTCGGCTGATCCCCTCGGAAGTCGGTGTTGCATCATAACCATTAAACAGTGCAATCCATGTGACGCTAATAGCAAAAATCACACTCTTGATAACacaatttattaaatcttGTCGCCACTCTATGGCGCTCTGCATTGCGGACCAAAAAAATCCGCTGTCGATTCCTTTCCATTCAACTCCGACTACAGCGCTACCCAAGACGCCGACCGCAACAAAAATCTCCGTTAGAAGAGGCATACTGATCATGCCAGCCCAAAAACGCGGTGCCACTACCCGGCGCAGAGGGTCCACCGCCATCATCTCCAAACTGGATAGCTGTTCAGTAGCCTTCATCAAGCCTATTTCTGCGGTAAGCGCAGAGCCAGCCCGACCGGCAAACAGCAGCGCGGTCACTACAGGCCCTAGTTCGCGCAGCAGTGATAGCGCAACCAGCATTCCCAGGCTAGATTCTGCGCTATAGGTAGTGAGAATGATATAGCCCTGCAATCCCAATACCATACCGATAAACAGGCCAGATAGTATAATAATCATCAGAGATAATACGCCAACACCGTAAAGTTGTTTGACCAGTAGCGGCCATTGTTCGCGTAGCGCTGGTTTACCTATTAGCGCATTAAATAGCATAACAGCAGCTCGGCTAAAACCGTGAAAGATGTTGATCCCACGACGTCCGAATGACTCGATTGCTTCTCGTACCATGACTCAGGTTAACTCCCTACCCCAATAGCTGGGTCTGATAATCTTCAGCCGGAAGATTAAACGGAACCGGCCCACTTGCAATGCCGTCGAGAAATTGCCTTACCCGAGGATTCTGGTTGCCACGTAGGCTATCCGGCGTCCCTTCCGCTATAACATGCTGCTCGGCAATGATATAGGCGTAATCAGCGATGCTCAAGACCTCCGGCACGTCATGTGATACGATGATACAGGTCATGTCCAGTGCATGATTCAGCTCGTCGATAAGCTTTACCAGCACTCCCATAGTGATCGGATCTTGTCCAACAAACGGCTCATCGAACATAATTAGTTCAGGATCTAGTGCAATGGCGCGAGCCAACGCCGCACGACGCGCCATACCGCCAGAAAGCTCTGCCGGCATCAACGATGCCGCTCCACGCAATCCTACTGCTTCAAGTTTCATAAATACCGTGCTACGAAGAACCGGCTCCGGCAAATGAGTATGACGACGAAGCGGAAATGCCACATTTTCGAAAACAGTATCGTCTGTAAACAGTGCACCAGACTGGAATAGcatgctaatttttttacgcactTCATAGAGTCGACGGCGTGACAACGTAGGTATATTATTGCCATCTACCCAAATTTCGCCACTATCCGGAGATAATTGTCCTCCGATAAGGCGAAGTAGCGTCGTTTTACCGATGCCCGATGGTCCCATGATTGCCGTCACTTTTCCACGCGGAAATTGCGTACTgatattatcgaaaataacgcGATTACCCCGACAAAAGCTTAATCTACGAATTTCGACTAAGTTATCGCTATGATTCATAGTTTACCGCCTTTTCTTCATATACCTACGGTCTACAGTAATAATAGTAgaataagaaaattcattcatgaaatttttcaactaatcaGGCTTGTTGCCGAAAATTAATCTCTTACCGTGTTTTACTTTGAGTTGTTAGACGTGCAGAATTACCACAAGCCTCAAAGATTGAGAATAATATGAAAACTAAATTAAAGTCACACCCAGCATCTCAGTATAACGATTGATTTAATTCAATCTAAGAGGTACGACTATTCCCATTTTTCTCTGTATAAGAAACGAGCCTTTCTTATATTTTTGGAGCATGAAATCCCATAGACGTTACAGAAATTATTAACACTGTTAATCAACATGGCTTGATAACTTAAATTTGTATTCCCGCATTAAATGTCTTTCTGATCAAAACTATTTGCCTTCAAAGTTAGAAATGATACATGTGCATGCCTACTGTTGAATGATCACACAGTCCTGGCAAGCAGAGGCCTCTGATTTCTTcaggaaaatttaattccgaTGTTTTTGCTTGAAACAATTTGGCTTTACCGGTGTGTGAGTTTATCACTTATCTTCTGATATTGTTTATCAGGCTTCCTACACCGCGAATAATTAGGATATGTTTTATGCCGCAGAATAAATTAGACCAGGACTTTGATTTTATCGCCGCCGGAAAGGAAGTCCTCGATATTGAGCGGGCGGGTCTAGCGCAACTGGAGCAGTATATTAACGACGATTTCCGTCGTGCCTGCGAAGCGCTGTTTCTTTGTACCGGCAAAGTAGTAGTGATGGGAATGGGTAAATCCGGTCATATCGGCCGTAAGCTAGCCGCTACTTTTGCCAGTACCGGTACACCTGCTTTTTTTGTCCATCCCGGCGAGGCCGGTCATGGTGACTTGGGCATGGTGTCGACGCAGGATATTGTTATTGCGCTTTCAAATTCCGGTGAATCCAATGAGATCTTAGCGCTGATTCCCGTGCTTAAACGCCTGAGTATCCCTCTTATCTGCTTGACAGGCCAACCGGCAAGTACTATGGGAAAAGCGGCAGAAATTCATTTGTGTGTGCATGTTCTAGAAGAAGCGTGCCCACTAGGCTTAGCGCCAACCGCTAGCACTACTGCCGCGTTGGTTATGGGCGACGCGCTAGCGGTAGCACTTCTGCGGGCACGGGGCTTTACCGCCAAAGATTTCGCTCTGTCCCATCCTGGCGGCGCACTAGGACGTAAATTGCTGCTGCGCGTAAGTGATATCATGCACAGCGGCGATGAAATACCGCAGACGTTCTGCACAGCTTCGCTCCGTGATGCGCTGGTGGAAATTACCCGCAAAAATTTAGGCATGACAGTGATTTGCGATGCGCAAAACGTTATCGTCGGAATTTTTACTGATGGTGATCTGCGGCGAGCATTTAATATGGGTATTGACCTCAAAGAGGCGCGTATCGTCGACGTTATGACTCCAGGTGGCGTACGTGTTACACCCGATATCCTGGCGGTGGAAGCCCTGAATCTCATGCAAACACGTAACATTACTTTACTATTGGTAGCGCAAAACGACTGCCTGTTAGGCGTAGTACATATGCATGATATGCTACGCGCTGGTGTGATATAATAAGGAATAACATCATGCAAGAGACTCCCCTTGCTACGTGGCCGCATCTCATGTGCTTGAAAGCGTTAAAACTATTCGTTTGCTGATTTGCGATATGGACGGCGTTATGTCCGACGAACTAATTTATATGGGCAATCAAGGTCAAGCGCTTCAAAAGTTCAATGTCCATAATGGCTACGGCATTCTCCGATTACTAACAGCAGGTATTAAGCGATATTATTAGCGGTCGCTTTGCCAGACTGTTAGGGGACCATTGTACTACGCTAGAGGTATTTCGCATCTGTATCAGGAATAATCTGATAAGATTTTTGCTTTTAGAGAGCTCCTGAATACATTAAAGTTAATAGCGGAACAGGTCGCCTATGTAGGCGACGATCTGGTTGATGCCGGTTATGGACCAGATCGATTAAGTGTAGCGATGGCGGATGCGCACCCGCTGTTGCAGCCCAGAGTCGATTATGTTACACACATCGCCGGGAAGTCTACGACCTTCTCTTGTTGACCCAGGGAAAGCTGGAGGATCAAAACAGCAGTCTGTATGAGCAAGATAACACGTTGGAGTATAGCGCTGCTAGGATTATTAGCATTAGCATTGCTGCTTGTCGATTGGAATTTAACGGATACCGATACGATATCGACTTTGACGTCGGTGAACGCAGACGAGCCAACCTATCAGAGTGAATATACTACAACCTTATCCTATAACTCAGCAGGTAGGCTGCATTATAAGTTGGTAGCCGATCATGTGGCTCATTTCTCCGAGCAACAGATCACTTGGTTCACCAAACCGATCGCTACCACGTTCGACGACAGCATAATGCCGACTTGGACAGTGAAGGCCGACCAAGCCAAGTTAATTCAGGAGAAGATACTTTACTTATATGGCCATGTTCAAGTGGATAGCTTAACCGATGCTGTTCAGCTGAAACGCATAACAACAGATAACGCGGTAGTCAATCTGATCACGCAAGACATCTTATCGGATAATGAGGTAATCTTACATGGTACTGGTTTTCACTCCACTGGGATGAAGATGCGTGCTAATTTGCGCAATAAGACCGCCGAGTTGACCGAAAAAGTTCAGACTTCTTATGCAATTCAGAATGCTACACCTTAGCCTGCTTTTAGCGGGTGAGTTAATACTGGCCCGCGTACTGGCGCTGACTAGCGATAATCAGCAGTCAATTCATGTTGACTCCGTGCAGCAGGCGGTAGATATGACTACAAATACCATAACTCTCAGCGGTGATGTCGTGGTCAAGCGCggttcaatcaaaatttgcgctGATAAGGTCGTTATCAGCCGCCCCGACAGAACGGGTGGTAACGAAGTCGTGGAAGGCTACGGTAATCCAGTCATTTTCTATCAACTGCAGGACAACGGAAAGCCAGTGTGCGGTCATTCCCAAAAGGTGCGTTATGAGATCGCTAACGACTTGGTGATTCTAACGGGAAATGCCTATCTGGAGCAGTTGGATAGCAACGTGAAAAGCGATCGCATTACCTATCTGGTTAAGAAACAGAAAATGGAAGCGTGCAGCGATAAAGGTAAACGTGTTACTACTGTGCTAGTACCGGCGCAGCTACAAGCTAAAATCGGCGCTAACAGGCAAAACAATCGAGTGTAGAGTCTATGGCAACATTAATTGcagaaaatttggttaaaaccTATAAAGGGCGTCGCGTGGTGAAAGATGTCAGTCTAAAGGTAAGCTCTGGCGAAGTTGTGGGATTACTAGGACCTAACGGGGCTGGAAAAACCACCACATTTTATATGGTAGTGGGAATTATCCCTCTCGACGCCGGCCAAATTAGCATCGATGATGACAAGATCAGTCTCCTACCGCTTCATACCAGAGCTCGACGCGGAATCGGCTACCTTCCGCAAGAAGCCTCGATTTTCCGCCGCTTAAGTGTCTTCGACAATTTGATGGCGGTGTTGCAAATTCGCCATGATCTCACTCGTAAACAACGTAACAATCGCGCGAAAGAACTTATGGAAGAGTTTTATATAAGCCATCTGCGCGATAATCTCGGCCAGTCTCTGTCTGGTGGCGAACGACGCCGAGTAGAAATCGCGCGGGCGATCGCCGCTAACCCTAAGTTCATCTTGCTTGATGAACCTTTTGCCGGCGTTGATCCCATTTCCGTcgtcgatattaaaaaaattatcgaacatTTGCGCGACAGTGGCCTCGGAGTGCTGATCACCGATCACAACGTGCGTGAGACGCTCGATGTATGCGAACGAGCTTATATTGTCAGCCAGGGCAAACTCATCGCCTATGGTTCACCGAAAGACGTCATGCTCGACGAACAGGTAAAACGGGTTTATCTAGGCGAAACATTCCATCTCTGATAAAGGACATGCCGGAAGAACTGCCGGGATATATACTCGATAGTATAAGCGATGAAAGATTATCTAGACAAGGCAAAACAACACTTAAACATGTTCAGCGTTTCGATCCGGTCGGCAGTGCGAGAATTTAGTGATTTAGCTCTCGTAGCTTACGGTCGATCGACCTTATCTAAACAAGGCGTAGCTTAGTTAGTGACGATCTTTTCTGGTCAACTATGATTTTTATACCATATGATTAGTCTGAAATTGGTTACAGTGTTGATTCAGCCATTAAATCGAGGCTATCTATCAATATGATCATGACTCTTAGGTTATCgtgcattaattttttaactttaaaAACAAGTAATTTGTAGTTTTATGACAACAACGCTTGACGTACTACGTAAGTCCACTCTATTCAAAACATGAGGCCTATGCTATTAGCAATCTGATCTAGTATATATCTGCTTGAGaacctcgatttttttttaaaaatcagagATGATGCATGACAAAATCATTAGATAATATATGATTGCGTATATACTATCAATAAATATGAATTATGGCTATGATTTTTATCTGTACTATACTATTCTCAATGTTGCTATCTTGTGACGACAACCGTTAAGGTGTATGACTAcgtttctaatttattttttatacaaaaaaagtatCCGTCTTTAACTCATGACGATAACTTTTAATCAGCAGTACACTGCTCTGGAGAGCGACACCTACAACGATGCAAACAGTATTCACAACTATTTGCATGAGTGGTATTTGCTAATTAAAGATCTAGATAGCCGCCATGAAAACTTATTGAAGATGATACGCTGTATTATCACACGTCAGATAGCGCTTTGGGGTCATGCTGTTAGCGAATAGTATCTAGTCGGTGCACGAGTTGATGCTTTCAAGCAATACCTGCACCACAGGGTATCTTTAAATTGAAGCCACATCAATATTAGATGGTTATCTTAGCCCTAATGATCGCCCATGGAAACCCGGCGCAGCCGATTAGCGACAGTCAACTTACCAACTTGGTGTCTAAATAAGACATTATAGTGTCACGGCGTACCGTAGGCGCAGTACCGAACGTCTTTATAATCCAGCTGTTGAATTAGCAAGATAACTAGTTTGATCTCTACAGAGAAGGAGGACACTATGCAACTCAACATAACCGGATAGCTTGTTGATAATCAATAAGCTCACGCGGCAGTCGAATAAGTATAAAGAGAAGCTAAAACcatattaattaaatcgtaGCTGACAACGCTCCCTAAACCTCACATCGGCTCATCGTCCATACGGAACAAGCCGATGAGTCTTAAAGGTTAACCAACGCTTGAGTGACCCGAAATGACTAACGATACAGCAATGCAAATTGATTCAGTGTTAAATATTGAATGTACTCGTAACGACGTTCACTgccaaagtaaaaaaaaagcactgGAAATTATCAGCGAACTGGCAGCAAGACAACTTAACCTGGAGCCGCAAGTGGTGTTTAACGCCGTATTAACGCGTGAACGTATGGGAAGTACCGGTATTGGCAACGGCATCGCCATGCCGCACGGTAAGATAGAAGAAAACACACTGCACGCGGTTGGGGTTTTTATTCGGCTCGAACAATCCATCGCGTTTGATGCAATCGATAATCAACCCGTGGACTTACTGTTCGCGTTGCTGATGCCGATAAAACAGTGCAAAATTCATTTGCAGACTCTTTCGCTTGTAGCCAAGCGATTAGCGGATAAAACCGTCTACCGCCGTTTACGCACCGCGCAAAACGATAAAGAACTATACCAGATTATGACAGAAAAGAAAGACAGCAACTGAGAAAACGGCACTATCATAAGGCAGAGCGGTGTATTTTATGGTGTTAATAACAGTCAGCGGTAGATCAGTTTAATCCGTTGTGCTTTACGCTAGAAAACATGGGTTTTTACTGCGTTGATAACTTGCCAGTGGAGTTACTGACGCAGTTAACCAGCAGAGTTAGCGACGAGCAATAGTTAGCAAACATTGATGTGCGTAATATCCCCAAATGACCGTTCCACAAGCTTTTCTCTACAGTTGCTATTTCTGAACGTCAATCACAATTCCCTTATCCGTCGCTATAGCGACATCAGATGACTGCATCTGCTCTCCGTTCGCAGCCTGTCGCTGAAAAGCGATATTGATGCAAAGAACTTATTGCATGATCCGTATGCGATCATGCGTCGATCTTATGATCGACGCATCAAAGATATCAATGTATGaactaattaaaatattgggTACTCGCCTGCTTGGTAAGTGCGAGAAGGAACTGACCATAATGTTTGAGTCTTTCGATTACACGATGCAGAACTACGATATACGTTTCTACCTAATCCATACTAGGAACATAAGCTCAGGCCGATGACCAACTTGGATCGCATGTGGTGGTGTTTTGAATCATCATACTGAAGTCTATAATTTCCCTATCTTACGATGAGGATAGGCTGCACTGGAGGTAAACACCGTTCTTGTATATCGCCGAACAGCTAGTGGATCGTTTCACGGAAAAACGTCCAGTCTCGCCgactttataaaaaaagtgCAAATCATTACGGTCAATATCGTCTAATTATGCATATTGACCGGCAATGCAAACTTCTCGGTACAGAGACAGAGGTCAGTCGCCAGCTATATATTCCTCCAATCACCTCCTGtagcgtaattttaaaattgcataagaaCGGCACAATACTTGTGTAGTATCTCTGCATCCAGAATTAGGCCATATCGACAACAGTCTGGTGTATGTTCGGTTAAGTGCCTCGGTAATGAAAATGATTGACTTCGAACTAGGTTTAATCAAAGTGTTCATCATGCTGATATGGTCTAGATGAATTTTGGCCATAATTTGaatcataaaatattattttcctGATGTTTTTGCCTTATGAAGATATCTTTATAAGACTTGTAGTCAAGGCAGATCTGTGTCGAACTTACAAGACGGTAAGACAAGCACAGTATTGTTAATTAATGACACTTGCTGAAAACAAATACAGATATAATTGccaaaaaagaggaaaatatattattttcgacgttttgtcGGTCAATGTCACAAGATATTccaattatgtaaataaaattacaaatcctGCACGAGGAGAAGAATATGGCGGGAACATCTATGGTCCAGGCCTGTGATCTGGTCATTTTTGGCACAAAAGGTGATCTAGCGCGGCGTAAGTTGTTGCCCTCGTTGTATCAGCTGGAAAAAACAGGTTCGCTCCATCCAGACACTCGCATTATTGGGGTCGGACGTGCGGATTGGGATGTCGCGGTATATACCAAAGTCGTACGTGAAGCACTAGAAACCTTCATGAAGGAACCTATTGAAGACAAATTATGGAAAACGCTAGGCGCACGACtggatttttgtaatttggatGTAGATGCAACTGAACATTTCAGTCGACTTGGTAAAAAATTGGACCAGCAGTCCAGAGTAACAGTGAACTACTTTGCTATGCCATCTAGCACATTTGGTGCTATTTGCAAAGGCCTGGGCGAAGCGAAATTAAACAGTAAACCAAGCCGCGTTGTTATGGAAAAACCCCTGGGTACCAGTCTAGTATCTTCGCGAGTGATAAATGATCAAGTTGCTGAGTATTTCCATGAAAGCCAAATTTACCGTATTGACCACTATCTCGGAAAAGAAAAAGTATTAAACCTGCTGGCCCTGCGTTTTGCCAATTCACTATTCGCTTCCAATTGGGATAACCGCACCATCGATCATGTGCAGATTACGATAGCTGAAGAAGTCGGTATTGAGGGGCGCTGGGGCTATTTTGACAAAGCTGGTCAAATGCGCGATATGATTCAAAGTCACATCTTACAGATCCTGACCATGATAGCCATGTCGCCGCCTTTAGATTTAACTACTGATCGTAtccgcgatgaaaaaattaaagtactgCGCTCGCTGCGCCCCATCGATCTCAGAAATGTGCGTGATACTACGGTACGCGGCCAATATATTGGCGGTTTCGTGCAAGGAGAAAAGGTACCAGGTTATTTGGAAGAAAAAGGCGCTAATAAAAATAGCCGCACTGAAACTTTTGTTTCCATCCGagtcgatatcgataattggCGTTGGGCAGGCGTGCCATTTTATTTGCGTACCGGCAAACGGTTGCCAGCTAAATGTTCTGAAGtcgtgatttatttcaaaaatccgaCACTTAATCTGTTCCGGGATTCTTACCAGAAATTGCCCCAGAATAAATTAACTATTCGTTTGCAGCCAGACGAGGGAATGGATATTCAGATCCTGAACAAAGTACCGGGATTAGATCATAGAAATCGCCTGCAGACTACTAAGCTAGATTTGAGTTTCACTGAAACTTTTAATCAGGCTGATGCTTATGAACGATTGCTGCTGGAAACTATGCGCGGTATTCAAGCGCTGTTTGTCCGCCGTGATGAAGTGGAAGAGGCCTGGAAATGGGTCGATTCGATCATGGAGGCCTGGGAGGTAAATCATGAGATGCCTAAACCGTATCAAGCCGGCACCTGGGGGCCGATTGCCTCCGTCACGATGATTACTCGAGACGGACGTTCATGGAATAAGTTAAAATAACTAACGGTACTAAATTGTTGTCATTGGCGGGTAATACTGCTGGTTTTGCTGATATAGAAATCCTTAACGTTATTCGTTATGCTATCACCTAAAATGCCTCAGGTACATTGCAAACAACCGCACCCAGTTCGATTCCCTTAATTCTCAATGTTAACACTATATTAAAACAAAAGCTGTGGAAGTCCTCCTAACTATCTCCGACTTATTCCTCCAAGGTATTTGCTCTACTGGCGGCATTCACGTAAATTAAGGAGTATAATAATCTAGCGAGATAAGTATTCGGTACATAGTTAGTGCCTGGCTTGCGCAAATGCAGTACCAAAACCGAGTATAATCCAATTAGCCAGGAAGTTTTTCGCTGGCTTATGAGTAATAAGCGTTAGAGCTAGCGCGTGCTAAACTTGACCTTTAGCGGCTAAGATCTAAAGCAATAAGGCCGTGTGGTGGTGACTTTGTCATATTGATCGCGCTTGCCGAAAGCAAGGATTGAACTATGTTGTTTATTCTTCATGCATACTTAAATATTTAATGTATTGCGAGGTTCGCTATGAGCAAAAGCGAAAAACTGCAAAAAGTTTTATCTCGCGTCGGGCAGGGTTCTCGCCGAAAAATTGAAGCCATAATCGAACAAGGCCGCGTCAGTGTTGACGGCAAAGTTGCTCGACTCGGTGGTCGAGTTGACGTCTTTAGCAGCACAAAAATCCGTATTGATGGGCGAATTATCTCTATTAGACCGCGAGAAAATACTGTATGCCGCGTATTGGCTTATTATAAGCCGATAGGCGAATTGTGTGCGTACTGCGATCCTAAAGGTCGACCAACGGTGTTTAATCGTCTTCCGCATCTCAATAATTCCCGCTGGATAGCTATTGGACGACTGGACATCAATACTTCAGGATTGTTGTTATTCACTACAGACGGGGAACTAAGCAATCGCTTAATGCATCCTCGCTATGAAATCGAACGTGAATATGCTGTCCGTGTCTTTGGCACATTACATGCTGACAAGCAGCGCCAGTTAATTCGCGGCGTGCAGCTGGATGATGGCCAGGCGGCTTTCCGTAGTTTAACCTTCAAGGGGGGCAAAGGTCTTAACAAATGGTACAATATCACCTTGAAGGAAGGTCGCAATCGTGAAGTGAGGCGTCTGTGGGAAGCAGTTGGAATGCAGGTCAATCGGCTTATCCGTGTGCGTTACGGCGGCATTATGCTGCCGAAAGGGCTTCCTCGTGGAGGTTGGACTGAACTATCACttgcgaaaataaattacttgcGTGAGAAAGTGCAGTTGCCGCTTGAATCTGGCACAAAACTGTCGATCAAGAGCAATCGCCACCGATTGAAAGTAATGTAGATGCACTGTACGATGAAGCGCGACAGTCAGAGAACACTATTTTGACATGGTAGACAAAGCGGAAATATCATAACAATATAAATTAACGGCGCCTGTAAGATAGTAATATTAGCTTTAATATACTTAAAACCTAAATTAGATTCAATTCACTCCATACCGCAATCGGCGACTTCATATTTCACGTAGCACACGGAGTTTGAAACGCTATATTTCTATtgcttttaaatttgtttgatTCTGCAGCCTAACTTGCGATTACCATCAGATGATGGTAGATCTGGCGGTCGCTGCTAGTCTTCGTGTATAGATTGGAACCAGTAAACGCGAAATCTTTCGCTAGTTTGTTGGGACCAGTTTTGCTGTATTGGTGGAGACTAATAGTTTTTTAGAAAGCAGTGGACATGCGCGGCGATGTCCCGTTCTCTGATCGATAAACTGCTTTTTATTATTGCTAACTATATGGCAGCGAACATTCTGAGATATATCTAAAGAGGTGATCATCGCCTTGAAAGAAAGTGTCTGCAGGTTGATACGTTATATCAATAACCTTGGCGTGCTGATTATTTGCGATTAGCGCTTAACAAGATTTTTCCTGAGTGCTTCACTTGCTCTCTTGTATACCCCATTGCTTTTCTAGGCCTCGACTGAGGCACTGTATCTCCTTGTAGCAACAGCTGTGCTATTATAAGCatctgttaaaattgttgtaTTCCCGATCGAGGTTTGAGATGTCTATCCGTATTTTAGCTATTGATACTGCGACTGAAGCTTGTTCTGCCGCGCTGATGCTTAACGACGATGTCTTGCTGGAACGCTGTACTTTCTCTCCGCGCGAGCATATGCTGCATATTCTTCCCATGGTGGATAGTTTGCTGGTGGAAGCTGGCATAACTCTAAAGAGTCTAGATGCGCTGGTATTCGGTCGCGGTCCTGGCAGTTTTGCTGGGATCCGCATTGGCATAGGCATTGCCCAGGGACTGGCGTTAGGAGCTAATCTGCCACTTATCGGTGTGTCTACTCTAGCGGCGCTAGCAGAAGGCGCCTGGCGACAAACAGGTATTTGTCAAGTATTGACTGCTATCGACGCCCGTATGGGCGAGGTATATTGGGCTCCTTATCAACGCAAGGCGGGTGTTTGGCTTGGTGAAGAGTGCGAAACGGTAGCCTCTCCTGAGGCTATAACGTCGTTAGGCGCGATGCTATCTGGCTGCTGGGCTACCGCCGGTACTGGTTGGCAGACCTATCCGACGCTTCTGCATCATGCTGGATTAACGCTGGTTTCAGGGAACACGTTGTTGTCCAGCGCGCGGAATATACTACCGCTAGCGCGGCAATCTTATCAACAGGGCAGCATTCAACCAGTGACGCTTGCAAAACCAACCTATTTACGTAACACAGTAGCACGGAAAAGTTGCTCGGCCGGAATTGATCGTCTAACGTCATGCGTTAAAAACAGGCATGGATAAACTCTATACGACAATAATCTGATGTATGGCTAGTTGAGCGTTTCGATAGAAAATGAAGCTTGCAGATTTAGCGTTGCGCTCCCAATGCCAAATGATCGTTACATCGCACTTCATCGGTTGCATTACAACAAGAGCAAATCATATTAATCCTTGCTCTATATGCTTTTGTGTATTGCCTGTATTTTTATTGCTGGCATGGCTAGCCCTGTGTTCTTTATGTCACGCCTCTTGGTGTTGACGGTATATCTGCAATGAGTACGATTGCGAACGTAAGGCGCAGGATACGCTGGAAAGCTTGATAACGCTGCTATCTCCATTCAGATGGATCTAAATGGCACACTGTGTGCCGACAGCTTGGTGCAACTTGCTGTTAAGTTTCTTAtgtaagttttattttattgtttcaacCTACACATCAAATCGTTATTTCCTACAAAAGAACGGTAGATGACAAATTCGTGATTTCCGATCGCCCGTCTTAAGCACAATGGAGATTAGCTACGTTTTCGGCGTATCGCTAAAGACAAGTTTAAACTGGCCGAGCCCATCAGTGAGCGGTTTTCTATCCGTATTTCAGTGAAGTCACGCGTAAGGGGGTATGACGATATGTCTTTTACCTGTATCTTGCCGTTTTTAAGCCAACGTACCCCGTATGCCACTACGCCATACGGCCCAATGCCAACATCCTATTCCACCATGCGGTTCCGGTGGTGACGAATCACAAAATACAATATGACCGCCTCATCTGTCCGTTCAGCGTCGCCAATACCAATCAGAACTTTAGGTAGACAGTGATTTGTCATATCGCTATATTTACAGATTGGGATGTCTAAAAAGCGGTGAATGTATCTGTCCAGATAGTTTGTGTGTTGGGTATCCAACCGCCATTGCAGAGCACAAAAGCCTTTCAGCGTCAGCAGATCGGTGGAGCTGTTCTCGATCGATCTGGTGAGTGCGTAGAACAGCAATTACCTATTCTACTATAGTAGTGGCTTATCCAGCACGACCTGCTGACAGGTACTACGCGTTAGGCAAACGTCATGTAGCAGGTAAATCTGAGAGACAACAGCTTCTGTTTCTGACTACCAAGTATCAAGGCCGTCCTACCAATCTAGGGTAGTTCGCCATTAGGTTCAATCCAGGCGGTAAAATCGCGCAGTGCCGCCTAAAGTCCCGTCAGAGTTCATCGTAATCCGGCACGCTAGGACCGGACACTGCACCGCTCAATCGCTGATTTGAAACGTCTGTTTAACTCCGCACTTAGGTCGTCATAAAAGTGTGAGAAAGGATTCAATGAGTTTTccatttctaaaaatttaccgCTGCACCTTGCCTTTTGTAAAGTGGCATcgatctaaaaaaaaatcaaactcttTCTCCATCCCTTTAACTACATTACGACACGTAGGAGAAGAATGGAGCTGCTGTTTTAGCTGTGCTTTCATATCTATGAAACATAAAATGTATTATATCATCTCAACTATCACAAAcaattttacgcgaattaaTCTGTAGCAGCAAGTTTCCCgttcgtataaaattaaaaacacttgGCTAACAGAGGTAATTTCCAGAAAAAAGAGACGGGCGATAAGCCAGCTCTCTGTCGTTGAGCAGACGCGGCCgactaaaattacaaatgccACAAGTCGGCAACGTCAGGTTCTGTATCCGTTTGACAGGACTAATTTGGCGATCTGAGTATAAGGCACTAAACAGGTAATGGCGCCAGAAAATTAGTTTCTAGAAGGTTCCCGTGTCGAAAAATGTCGTATTTTATAGCCAAAAtcatgtaattaaattatcattgaGTCCTTTAGCGCTGAAGAGGATGCTTGCGCGACATAATGTCGAAGAATCATCTATTACCGGATATATGATATCGCAGTTGATCAGTACTAAGATTTTATACGTATCTAATTGGTATAGCGGAGGAAGTTAATCTATATCAATCTCGTTCATAGCGACGACATTGAAGCCGCCGTCTACATGCACTACCTCGCCGGTGATCCCTGCCGATAAATCAGAGCACAGAAAAGCGGCGGTATTGCCAACGTCCTCAATGGTCACCACACGCCGGATCGGCGTTATCGACTCGCAATGAGACAgcattttcttgaaattcttAATACCTGATGCGGCCAAAGTCCGAATAGGACCTGCAGAAATGGCATTCACTCGAATGCCCTGTGAGCCCATAGCGTTGGCCATGTAGCGCGTATTGGCTTCTAATGAGGCTTTGGCCAACCCCATGACGTTGTAGTTGAGGATAGCGCGTTCCGCGCCTAAATAAGTCAGTGTTACCAGGGCAGAGTTGGAGTTAAGCATTTTCCGGCTAGCTTTAGCCATAGCGACGAAGCTATAGGCGCTGATATCGTGCGCGATGGCAAAACCTTCTCGGGTAACAGCGTCAACATAATCGCCGTTCAGTTGGTCACTAGGCGCATAAGCGATAGCGTGCACAAAGCCGTCGAAGTCTGGCCAGATATCGGCTAGACAGGTGAACATCGCGTCGATGCTAGTATCTTCCGCTACGTCGCATGGAAGTACGATGCTAGAATTGAAATCGGCGGAAAATCCCTTTACCCGTGATTCTAATTTAGCATTTTGATAAGTAAAAGCCAACTCTGCACCTTCACGATGCATGGCCTGAGCGATCCCATATGCGATTGAACGGTTACTAGCAACGCCGGTCACCAGAATGCGCTTACCGGTAAGAAAACCCATAGTTTTTAATCCTTGTAGTCATGATTGTGTTCTATCATTTGTCCGAAATCAATTTGTTCAGAACCGAAGTGTAACATGGTTTATTGTTAACAGGTCGTCATTTTTCGCTGAAGTGTAGATGCGTGCTTCTAACAAAAGAAAGCTCAACTCCAGTGCCAAGGAGTGATGAGGTGGTGAGATTATAATGTGGCGTATCACGCCAACATATTATTCGCGCAAAATACGGTTTGCTTTAAATTGGGTCGTAAAACTAACGCATGTACCAGATCGATATGCTGTATGCTGCTTCTACTTAGGTACAACATATGTACATAGCAACATAATTTGAATATACATACTAACATCAAGCATCTTTCTTATAAAAGCGTTTACTTCTAAAATTAGAGACAAGGAATATTTATGGATCATGGAGGTCTCAAAGCCGTAGGAATAAGAAAGTGGCTCTGTAAACACACTATACTTAGATTAATGCCAACCTTAACTGATGTTTAATGCTTCACTCAGTGCAGCGCGAAGGATCAATAGCATTGATTTTACCACATGGGGGTTACCACCGGCTACGATATTACCGGAACGTAGGTAATTATAGTCACCAGTGACATCGGTCACTAACCCCCCTGCTTCACGGACTAGTAGTTCACCGCCGGCGAAGTCCCAAGGTTTCATGCAGGTCTCAAAAAATCCGTCGACTCGGCCAGCGGCTACATAGGCTAAATCCAGCGTAGCTGAACCGGTATAGCGAAAATCTGCACATTGAGTAAACAATTCACTTATTATGTTGGTATAATTTGTGAAATGCTGTTTGTTTTTAAACGGAAAACCAGTAGCCAATATAGTACTGTCTAAATCCCGTGCTGTACTGCCACGCAGACGATAGCCATTCAACTGAGCGCCTTGACCTCGGGATGCACTAAACAGCTCGTTGCGCATAGGATCATAAACTACGGTAATTTCTGTTCGGTCTTTGATGCGTGCAGTGATGGAAACAGCAAAATAGGGGAAACGCTTGACGAAATTGGTGGTGCCACTCAGTGGATCAATAATCCATTCTACCTCGTTGTTTTTTCCGGCCCGCACAACGTTTCCTTTAACCCTAATGGCGTGCTGTGGGTAGGACTTGTAGATAACTTCAACAATCAAACGTTCCACTTCCAGATTAACATTCGTGATAAAGTCATTAGTGCCTTTCTGGATGGTTTCGACTACATCAAGGATTTCGTAATATTTAGCAATCAAATTACCCGCTTTTCGAACAGCGCGAATAGCGATATTGAGCATTGGATGCATGGGTATCGTCCGCTAGAATGTTAAAGAACTAAAACGGTGTAAAGTATAACagaatgtcaaaaaaaattgacggaTATGCTATGACGTTTCTCACATTTTCTCtgttttaaatgttttatacTTGCACTATTAGCTCCACTGTTCACGAATTGAAAACCAAGTAATCTATATTTAGTCAATCCCTTCATCAGCTCAATGCGCAAGCTATCGCCTTACCCTCTAACTATAGCGGTATATTGGGCAAACTTCGCATTGGTTGAGCGGTAGCTTAACTGTCATGCTTGAGCCGTGTGAATGCGGCGTGAAAAGCATTCAAGTGGCGATATCTCAGTACGGGCTGCATTCGCAGTGTCTATCCGGGACTAGTGATGAGCAAGCTGCGACGATTATTTAATCATATGCGGCCGGAAAGCCAGGAATTAAATATCTTACAAGACACACTGACCTCTATGTTTTAGCATTCGAAAAACAGCTATAGGCTACAACCGAACATAGGCGTAATGCTTCCTCTTACAGCCAGTAGTGCTTGCCACTAGCAAATTGCTCTTTTGGTATTCGGTATCTACACATCAAGAAGAAGACTTAAGAGCAACTATTACTAAGATTAGAAATGATACAAATTATTGGATGGAATCCAATTCATGTACTGCTATTAAATAATATGGTAGTTAAAACGGATGTAGATATGTATTCTCCTAGCCGATAAATAAGTTCAATAACATACATCAATCATAAAAGCTATATGAATTTTCTGAACATCATTAATGTTTCTGTAAAGTGTATTTAGCTCTAAATATTGAGACAGGGCATGATTTTACATGCTATCAGTAACCTGCTGTAGTGAAATCTATCAGAACAGTATTGAGGCTTATTCCCAACACTTATCTTAGATCTAAAACCACCGAAGGCAGTCTCCCTTATGTCTGTTGACGTCTTGATATAAAAGAAGCTAGAGTGTTTCAAAATACAATGTGTAAATGTTTAAAGCCAAATAACATCAATTTGGCCAGAAGGCATTGCCCCTAGAAACCTAGACTACATAAGGTACGTTCATCGTCGGTCCAGCCAGGTTTCACTTTTACCCATAGTTCTAAATGCACCCGAGTCTCAAATATAGCTTCCATGTTTTGCCTAGCTTCAATGCCGAtagttttgattttgctaCCCTTGTTACCGATAATTATCCTCTTTTGGCCGTTTCGCTCCACCAGAATAAGCCCGTGAATGTCATAATCGTCGAAATTGTTACTGGAAAAACGCTTAATTTCTACCGTGATAGAATAAGGAAGCTCATCGTCCAGAAAACGCATTAACTTTTCGCGTATAATTTCCGAAGCTATGAAACGTCTGGAACAATTAGTAATATAATCCTCCGGGAAATGGTGCACCGCTTCTGGTAATGCTTTTCTTACAATCCCGGCCAGGATTGCGACGTTTATACCGTTTTTTGCACAGATTGGTACGATATGATGGAACGACTTTTGCTGACTGAGGAACTGAATATAAGGAAGAAGTTGTTGTTTATTAGCTACGTTATCAACTTTGTTGATTGCTAATATAACCGGACAGTTAACATTACGCAGTTTTTTCATCACCATCTCATCGTCTTGAGTCCAATGGGTACCTTCCACCACGAAAATCAGCAACTCTACGTCGTCAATTAAATTGCTACTCACGCGGTTCATTAACCGGTTAATCATCcgtttttcttcaatatgCAGTCCTGGAGTATCTATATAGATAGCCTGATATAGTCCGTCGGTGTAAATCCCCATGATACGGTGGCGGGTAGTTTGCGGTTTGCGAGAAGTAATAGAGACTTTCTGTCCTAACAACTGATTTAGGAGGGTGGATTTGCCAACGTTTGGCCTGCCCACTATTGCTACAAATCCACAATATGTCGTCTGTTCGCTCATTCAAGCTCCAACAATTTAAGCGCCTGCTTTGCCGCGGCTTGTTCGGCCTTACGACGACTTGATCCATTACCGACTACCTGCTGTGTCAGCCCGCTGATAGGGCAATGTATAGTAAACTTTTGATCATGTGCTTCACCGTGCACCTGAACTACTTGGTAAGTTGGGAGTGGCAAATGACGTCCCTGGAGATATTCCTGTAATCTGGTTTTCGGATCTTTTTGTTTATCACCTGGACTGATTCCATCTAGACGGGAGCGGTACCAGTCAAGAATCAATTTGTTGGTGATTTGGATATTGCTGTCCAAGAATACACCACCGATTAACGCTTCCACTGTGTCAGCTAAAATTGATTCACGACGAAAACCGCCGCTTTTTAACTCTCCTGGTCCAAGACGTAAGCATTTGTTCAGCTCAAACTCACGCGCTATTTCTACTAGCGTATCACCACGGACCAGCGTCGCACGCATTCGACTCATGTCTCCCTCGTTAACACGGGGGAAACGCTGATAAAGCGCGTTGGAAATAACATAGCTCAGTATAGAATCGCCTAAAAATTCCAGCCGTTCATTATGTCTGCAGCTAGCGCTGCGGTGCGTTAAGGCCTGTAACAATAAATCGTACTGTTGAAAAGTGTACCCCAGTTTCTTCTGGAGCTTATTTGTTAGAATAGGATTCATGtgttattaataatttaactaTGAGTCAAAAATCGTAGCAAACGAAACAATCCTGAGCTTTACTCGCTTATCTAAAACTGTTTCGTTTGAAGTACTTCCTTTAAaggaaagtaattttatttgagaattattttatatCGGTAAGCGATTTTTCCAAAGAAGGAATTAGTGAATACCACCAATACGGTTCAAACGAACACCTGTTGGCCATTTGCCTTCTTGCTTCTCGAAACTCATCCAGATTGCCGTCGCTTTACCTACCAAATTCCTTTCTGGTACGCAACCCCAAAAACGGCTATCAGAGCTATTATCCCGATTGTCGCCCATCATAAAATATTCACCCTTAGGCACTACCCACTCCGATAAAGAACTACCATGCTGTTGATAATAACTCCCCAGTCGATCTTGTTTCCCCGACATCGTTAGAATATTATGCACTACACCACCTAACGATTCTTGACGCTGCACTAATCGTATAGCGCCATCTACTTTCTGAGTAGATGGTACCTGTAGGAAGCCGGCGCTAGCTTCTCTTGCTCCGGTCAAATTACGGGTTTGTGCAAAATCATTTTGTGCAAGACCGCAGTAAATAATTGGCACCGACGTAGCACAATTTTGACCGTTTTCACAGACAGATTGCACCGTTAAGCACTTATTGAGATGATCATAATTGATTCGTTCGCCAGGCAATCCAACAACACGCTTAATATAATTCAACTTTGGGTTGAGCGGAAATTTAAATACCACTACGTCGCCACGTTTTGGATGGCCGGTTTCAATTAAGGTAGTTTGAGTAATGGGATTTTTAATTCCGTAGGAgaatttttccaccaaaatGAAATCGCCGACCAAAAGTGTAGGTATCATTGATCCTGAGGGGATCTGAAACGGCTCGAAAATAAATGAGCGCAagataaaaactaaaaataaagtCGGAAAAATCGACGAGCAAGTTTTAACCCAGCCAGACTTATGGTTGATTTTCACCGTAACGTTATTGTGCCCGCACTTTCCTCTTACAGCGTCTGGCCTTTTCTGGTCGTGCTGTGGTTCCAGAAAGCGGCGGATCTGTGTCAGTTTAAAGTGTTCCAAACACCAAAGAAACCCAGTGACAAGCGTCGCGATTGCTAGTATCAAGGTAAACACATTGTCCATGCAATCTCCTTAAACCTATTTGCTGTCTTTACTCACATGCAGAATTGCCAGGAAGGCTTCCTGTGGCAGCTCAATCTTGCCTACCTGCTTCATGCGTTTTTTACCTTCTTTCTGTTTTTGCagcaacttttttttgcgGCTCACGTCTCCGCCATAGCATTTTGCCAGCACGTTTTTGCGCAGTTGTTTGACGGTGGAACGAGCAATAATATGGTTTCCGATGGCTGCCTGAATGATGACATCAAACTGTTGGCGCGGTATAAGCTCCTGGAGCTTATTAACAAACTCGCAACCGCGATACAGCACATTATTCCGATGGGTAATCAGCGCTAGAGCATCAATCCGTTCGCCATTAATTAACATATCAATTTTAACCATATCCGAGTTCTGAAAACGCTTAAACCCATAATCCAATGACGCATAACCGTGTGAGGTGGATTTTAGTCGATCAAAAAAATCCAGTACCACTTCTGCCATGGGGATTTCATAGGTCATCGTCACCTGGTTACCATAGTAAACTATATTGATCTGAACACCACGCTTCTCAACACATAGCGTAATGACTTTTCCCAAATAAGCCTGCGGAAGTACTATATGACATTCAGCAATAGGTTCACGCAATTCGTTAATATTGTTCAGCGGCGGCAATTTGGAGGGACTATCTACATATACCGTCCTATTATTGGTCATCAGCACCTCATAAATCACCGTCGGTGCGGTTGTGATCAGATCAAGACCGTATTCGCGCTCTAACCGCTCCTGAATGATTTCCATATGAAGTAGGCCAAGAAAACCGCACCGAAAGCCGAAGCCAAGCGCAGTTGAATTTTCCGGTTCGTAAAATAGCGAGGCATCGTTTAGGCTAAGCTTGTCAAGAGCGTTACGAAATATCTCATAATCGTTAGAACTTACTGGGAAAAGACCAGCATAAACCTGCGGCTTCACTTTCTTAAAGCCTGGTAGCACCTTATCAGCCGGCTGATGCGCTAACGTTAGAGTATCTCCTACCGGCGCGCCGTGAATATCTTTCATAGCACAGACTAGCCATCCGACTTCTCCGCAGTTAAGCACATCACGATCGATGCGTTTTGGGTTAAAAATACCAAGACGGTCCGCATTGTGGAGTTGAGCGGTACTCATTACTTTGATTTTGTCACCTTTTCGCAATGTACCATTCTTGATACGTATTAGTGAAACTACGCCTAAATAATTATCGAACCAAGAGTCGATAATCAACGCTTGTAAAGGCGCATTAGGATCACCCAACGGTGGGGGTATATCGCGAATCAGCCGTTCCAGTACATTGGATACGCCGACGCTGGTTTTAGCCGAACAGCGGACTGCGTCAGTAGCATCAATGCCGAGGATGTCTTCGATTTCCTGCGCCACGCGATCGGGATCGGCAGAGGGAAGGTCGATTTTGTTTAGCACCGGGACTACTACTACATCCATTTCCATTGCGGTATAGCAGTTGGCTAACGTCTGAGCTTCTACTCCTTGTCCAGCGTCCACTACCAGTAGTGCGCCCTCGCATGCCGCAAGTGATCGTGAAACTTCATAAGAGAAATCCACATGCCCAGGGGTATCAATGAAATTCAGCTGATAAACATAACCATCAGGGGATTTATAGTCTAGCGTCACGCTTTGCGCTTTGATGGTAATACCGCGTTCACGCTCCAGATCCATAGTGTCTAGCACCTGATCCTTCATTTCACGTTTGCTCAGACCACCACAGGTCTGTATCAGACGGTCAGATAGAGTTGACTTGCCGTGATCGATATGGGCAATAATAGAAAAGTTACGtatattcttcattttaatatattattCTCTTAAACAGATAGATCGTTCTAACGGTACTTTCGGCGAGCGTAAtcccgaaaaaaattgtaggctTCTTCCACTGTTTGGTAAGAAGCAAAGGAGAATGGTTTGAGACGAAAACACAAGATTAATCAGCGACCAAGAAGACGTAAACTGCGCATTGTTTAAAATGAGCTGACAAGCCGCTTCAACAGTAGCGCAAGGCGTTTCGGCTGCACAATAGCGCTACGATCAACTTGCAACGCTGCAGAGACAAAGCTTCCCTTTAGAACATCGACGTCACGTTTGCAAGCTGCATTTAAAATACGTTTCATATAAAAGCTAACACTATTCATGCTGTGACATCTGTGTATTGTGCTAGCTATATATGAGAGAGAACTGATTTGCTTAAGTATAAATAGCCAgcgagaattttttgttatataacGCAAGACTATTTTCATTTGCTGCATAGAAGACACTGATTCAGTGTATTAGGGcttgttttcaatactttgTCCTATCCACAGATGTAATAAGTCTTAATTGGCCAACGTCTGTAACAATTCATCCTACACGGGTTCTACTTTACAAAATACCTGATTTAGTAAAAGTATCGTAATAATGTTTATTGGAAAGTCCTTTACTAACCGAGCATTTAGAATTGGATCGACACGAAGCATCATTCATCCAAACAGGATATCATGTATTTTTGTAGTAGCGACGGTTATTCAGCAATAGCCGTAATTCATCAGACGGTGATAACGGCGGTTCAGCAATTCTTCCGTATTTAGGCCGTCAAGCTTTGACAAATCATCCAGAAGCTGTACTTTCAGTGAGGCGGCAATGGTCGACATATCACGGTGAGCGCCGCCCAACGGCTCCGGTACGATGCTATCAATAAGCTCAAGTTCTTTCAATCGCGAAGCGATAATACCCATAGCTTCGGCGGCAATAGGAGCTTTATCTACGTTTTTCCATAAAATGGATGCGCAGCCTTCTGGGGAAATAACCGAATAAGTACTGTATTGCAGCATATTGACTTTGTCGCCTACGCCAATTGCCAGTGCCCCGCCGGAGCCACCTTCGCCAATTACAGTGCAAATAACCGGCACGTGCAGCCCCGACATTTCACGCAGATTTTTCGCGATAGCTTCTGACTGGCCACGTTCTTCGGCGCCGACTCCTGGGTAAGCGCCTGGGGTGTCAATAAAAGTGAGTAGCGGCAGGTTGAAACGATCTGCCATCTTCATCAGTCGCAGCGCTTTACGATAACCTTCCGGTGCCGGCATGCCGAAGTTACGGCGGATTTTCTCTTTAGTTTCACGGCCTTTCTGATGTCCGATGATCATGACCGGTCTTGAATCCAGACGTGCAATACCGCCAACGATGGCTTTATCATCGGCATAGGCCCGATCGCCCGCCAATTCGTCAAAATCAGTGAAGATATGTCGGATATAGTCCAGCGTATATGGACGCGTAGGATGCCTTGCCAATTGAGCGATCTGCCAAGCGCCAAGatcggaaaatattttccgtGTCAGCTCTACGCTTTTCTCGCGCAAGCGCTGTACCTCTTCATCCAGATTAATatctaattttttgttttgacgGCTGACTGCAGTCAGCGAATCAATTTTCGCTTCTAGTTCTGCAATCGGCTGTTCAAAATCAAGATAATGCGGACTCATAATATTCCTATATTAGTCAAATTCAAGCTCCACTTGTTCCTTCCCAATAAGTGTTCGCAAATCATTCAGTAAACGGTCAGTCGGGTGTACTCGCCAAGTTGTCTTAAAGCGCAGCTGCGCACGTGCATCTTGTCGTTGATAATAAAGATGCACTGGAATCATCCCCGATCGATGCGATTCCAAGAATAAACGGAGACGGTTAAGCAGTGAGTCATTAATTTGCTTATCGGTCAGCGAGATCGCAAGCCCGCGTGCGTATTTTTCACGTGCTTCACTAAGACTCATTAGTTCACGAACGATCATTTTCAGGCCACCGTTAAAATCAACACAATGAACCTGTCCTTGAGCGATAAGGATGCGGTCTTTTCCCAGTAAATGCTGGTATTTTTCCAACGTATCCGTGAATAACATCACGTCTAGACGACCTGAACAATCTTCCAGCATGCAAACGCCGATCCGATGACCACGTTTCGTGACTACTACCCGAGCGGACAACGCTATCCCCACTGCGGTCACTATTTTCCCATGATTGGTAGGATGTATATCTTTTAGGTGTACCCCGCCGCTATAATGTTCAATCTCGCGAAGATATTGAGTAATGGGATGCCCGGTCAGGTACAGCCCAAGCGTTTCACGCTCGCCGTCCAGCAATACCTTCTCCTCCCAAGGTGCCACGGTACTGTAAGTCGATTCTACCGCCGTCGCTTTTTCTGCTAGCACGCCAAACATGTCGCCTTGACCAATAGCTTTGGCTTTGGCGTGCTGATCGGCGGCCTTAAGCGCATCGTCAAGAGTATCTATCAACGCGGCGCGGTGCGGTCCAAGACAGTCAAAGGCACCGGATATAATTAGTTTTTCCAGCACCCGACGATTGAGTTTTTTAATATCAGTACGCGCGCATAGATCGAACAAGTCACGAAAATGTCCGTTTTGATCACGTGCTTCAATAATTGCCTCGATAGATCCTTTTCCTACGCCTTTAATGGCCCCGATGCCGTAGACTATCACGTCTTCTGGATTGACGTGAAAATGGTACTGGCCGCTGTTGATATCTGGCGGAAGAACTTTTAGGCCCATACGCAAGCATTCACCCACTAACTCTACTATCTTTTCGGTATTATCCATATCGGCACTCATCACCGCGGCCATGAATTCGGCAAAATAATGAGCCTTTAACCATAGTGTTTGATACGACAGCAGCGCATAAGCGGCGGAGTGGGATTTGTTAAAGCCGTAGCCGGCGAATTTCTCCAGTAGATCGAAGATTTTCATCGATAGTTCGCCGTCGACGCCGATACTTTCTGCGCCGGTTTTAAACACCGAGCGCTGTTTTGCCATCTCTTCCGGTTTCTTTTTTCCCATCGCGCGGCGTAGCATATCCGCGTCGCCTAGAGTATAACCTGCCAGCACTTGAGCTATCTGCATGACTTGTTCTTGGTAAAGGATGATTCCATAAGTCGGTTCTAGCACAGGCTGTAGCAAGGTGTGTTGCCACTCGCTATCAGGATAGGAAATTGCTTCTCGGCCATGCTTTCGGTCGATAAAGTTATCGACCATGCCTGACTGTAGTGGTCCTGGCCGGAACAAAGCTACTAGAGCAATCATATCCTCAAAACAATCTGGCTGCAGACGCTTTATTAGATCCTTCATGCCACGCGATTCCAACTGGAAAACGGCAGTCGTTTCAGATCGTTGTAGCATATCGAAGCTCTTCTTATCATCCAAGGGGATAGCAGCGATATTAATGGTTTTCAGACCCTGGCGTACGCGCCggacgttgattttttccagcGCTGAGTTGATAATAGTCAGGGTACGTAGGCCAAGGAAATCAAACTTCACCAGACCGGTGTATTCTACATCATTCTTGTCGAACTGAGTTACTGGATGGTTGCCTTCTCCATCGCAGTAAAGTGGTGCAAAATCGGTAATTTTAGTCGGCGCGATCACCACGCCGCCGGCGTGTTTGCCAGCGTTACGCGTGACACCTTCGAGCTTACGTGCCATATCAATTAGTGCTTTGACTTCTTCGTCGTCATCGTAAATCGCTTGTAATTGCGGCGAAGCAACAAAAGCTTTTTCCAAAGTCATACCTGGGTCGGGCGGTACTAGCTTGGAAATGCGGTCTACAAAGGCGTAAGGGTGCTTAAGTACTCGCCCAACATCACGAATTACTGCTTTGGCCGCCATGGTCCCGAATGTAATAATCTGCGAAACCGCATCTCGGCCGTAGGTTTCGGCCACGTGATCAATTACTAAATCACGTTTTTCCATGcagaaatcgatatcaaagtctGGCATTGATATGCGCTCCGGATTCAGGAAGCGTTCAAATAGCAGATCGAACGCTAATGGATCAAGATCTGTGATGCTTAATGAATAAGCAACCAGCGATCCAGCCCCAGATCCGCGTCCAGGACCGACAGGGATGCCGTTGTCTTTTGCCCACTGGATAAACTCCATAACAATCAAGAAGTAACTCGGGAATCCCATTTGGTTTATCACTTGCAATTCGATAGCCAGACGTTCATCATAAGCCGGTCGTTTTTCCCGTCGCAAATCGGCAGAAGGAAACAGAAATGTTAACCGTTTCTCTAACCCTTCGCGCGCATATTTGATCAGATAATCTTCAGTAGATATCTCACCAGTCGGAAATTGCggcaaaaaatattccccaAGGCGGATAGTGACGTTACAACATCTGGCAATTTCTACGCTGTTAGTTAGCGCTTCTGGCAGATCGGCAAACAACTCGCACATTTCTTCTTCGTTGCGCATATATTGTTGCGAACTGTAATTTCGCGGCCGTTTAATTTCATCTAGAGTAAAGCCACAATGAATTGCCACACGGATTTCGTGAGCGTCAAAATCTTCCGGGTTGATAAAGCGCACGTCGTTGGTGGCCACAACCGGCAAGCCCCGACGTGTCGCCAGCTCAACTGCAGCATGCAGGTAACGTTCTTCATCCGACCGGCCAGTTCGGATTAATTCTAGATAGTAACGATTTAGGAAATAGCGCTCATAGAATGCTAGGCATTGTTCCGCTTGCGGTGTATTGCCACGCAACAGGAGTTTACCAACATCCCCTTTACGCCCCCCAGAAAGTAAAATTAGTCCTTCCTTATACTTAATCAACCAGTCGCGATCGATAACTGGCCCGACTGCACTGTATCCGCGTTTGTAGGCATCGGAAATTAGTAGGATTAAATGTTGGTAACCAACATTATTCGCCGCCAGAATAGTCAATTCCGCCAGTTCGTCGTTCATCATTTCGCTTTGTACAAAAAAGTCTGCACCTATAATCGGTTTGATACCAGAATCATGAGCGAtgctataaaatttaataagtcCGCATAAATTGGTGAAATCAGTAATGGCCATTGCCGGCATATGTAAGGCAGCAGTTTTTTTTAGCAATGAATCGATTTTGTTTAATCCATCTATCATGGAATAGTCGCTATGGACGCGCAAGTGAATGAAACGTGGTTCAGCCATTTATAATATTACCCGTCAAGAGACTTTGACGCGACGTTAATAGATGCATGCCAATTCCAGTACCTGCTAAACTGGTACAAAATTTCGTCGATGAGGCACGGCGTGAAATACCTTTCCTGCCAGACGGAAAGGATTGGGTTCCACTTATGTTGTATCATAAAAGGGACTAATTTCTTTAATATCTCTTGAAAAGAGATCGGCAATAGAGAGCAGCGATTAATATTCATGCTAGCACAATATCCTATACTACCGCTAGACAGGCGACTGTTCGTCGCATTGCTAATAAGCTACTTGGTaagtattgatattttatttatattagaaaatttctcTGGTTCGTAAGTATTACTGTAAGATAGATAAAAGATTCTGTCGTGGTTTTCATTAGAAATGAATTAATAGTTAATCAGCGCTAACAACGCACGCGCAGCCTGCTCGTTGGCGTTACAGCGAATCTGTTGGTGTAATTGGCGAAATGTAGACAGCAACTCAGCACGCTTATCATCGTTATTAAACAACGGAATTAGGGCTGCTGCCAGCGCTTCTGGGTGGCAGGCTTTCTGCAATAGTTCTTTGACTAGTTCACGGCCGGCCAGCAGATTAGGCAGCGAAGCCCACGGCGTTTTCACCCACCGACGTGCTATCGTAAACGTTAAGGGCTTCATGCGATAGCCAACTACCATCGGGCACTTGGCTAGCATGCACTCAAGGGACGCGGTGCCTGAAGCCAACAGGGCGGCATCGGCGGCAATCATAACCTGACTGGCTTGATTGTTTAAAAGTCTTACTGGTAATGCTGGTGCTACTGCTGTCAAGATGTCCTCAAACTGCGCCCGCCTGGTTGGATTCACTAACGGTACGACGATCTCTAGCCCTGGAAAACGCTTATACAACAGCTTGGCTGCGCGCAGAAAGTTCGCGCTTAACATCGCTACTTCGCTGTAGCGGCTACCAGGCAAAAGCGCCAGGCATTGCGCTTCAGCAGCGATATCCAGCGCCTGGCGCGCGGCGGTTTTATCCGGGTCAAGAGGCATGGCGTCCGCCATTGCATGACCGATAAACTGACATGGAATATTGTAGCGATCGTAAAAAGCCTTCTCAAACGGCAAAAGGGCCAGTACGTTATCGGTGGCGCGGCCAATTTTAAACACCCGGTTCTGCCGCCAGGCCCAAACAGAAGGACTAACATAATGGATGGTACGGATACCACGCCGTTTAAGGCGGCCTTCCAACACAATCGTAAAATCCGGTGCATCAATGCCAACAAAGACGTCAGGACGCAGCACGGTAAAGCGGCGGTCTAAGTCACGGCGAATACGAAGCAGCCGAGGCAGGCGCTTAACTACTTCCACGATACCCATCACCGATAGCTCTTCCATGTCATACCAAGATTCCATTTCTTCCGCCCGCATGTTCGGGCCGGAAACGCCGACAAAACGAACTTTTGGCAGATGATCACGTACAGAACGTATCAAACCGGCACCGAGGATATCTCCCGACGTCTCGCCTGCCACCAGGCCTATCACAATAGGACGTGAAGACATAATCAGCGAATAATACCGCGCTGGGAGCGCGGTAAAAAATCAAGGAAGGTGTTAATCACTTTGTGTTCTTTTGCTAGTGCTTCCAATTCCGACTTAGCTGCTTTGAGAGTTTTACCGCTGCGATAAAGAACTTTATAGGCAGCACGTATCGCGTTTCGGGCTGCACGATCGAAACCACGTCGTTTTAATCCTTCGATATTCAGGCCGAAAGGTGTGGCGTGATTACCTTGGGCAATAACAAACGGCGGCACATCTTGGACAACGCCAGAACAGCCGCCAACCATTACATGAGTGCCAATAACGCAGAATTGATGTACCGCGGTCAGACCTCCGATAATAGCATAATCATCGACCGCTACATGACCGCCGAGTGTGGCATTATTCGCTATAATGCAGTGACTGCCTACCGTGCAGTCGTGGGCGATATGAACATTTACCATCAGCACATTGTCGTTACCGACTCGGGTAACTGCTCCGCCTTGTATTGTTCCCCGATGGATTGTTACATTTTCCCTAATCTGGTTACGGTGCCCAATTTCGACCCGCGTCAGTTCCTCGGCATATTTCAAATCCTGATTAACGTCACCTAGTGAAGCAAACGGGTAAATCTGATTATCTTCACCTATGTGGGTGATGCCGCTGACCACCACGTGGGATTTCAGCATTGTGCGTGCGCCGATTTCAACCTGCGGCCCGATAATACAAAACGGACTAACATACACATTGGCGTGGATGATAGCGCCATCTTCTACAATAGCGCTGGGATGTATAAAAGCGGATTGATCAACCACGTATCTAGACCTCCCGGCGACGGGCACACATCATCGATGCTTCGCAAACTACTTCAGCATCAACCTTGGCGACACCTTTGAAACGCGCGACGCCACGACgttctttaataaattcaacttcGAGGACCATTTGATCGCCAGGCTGTACTGGACGTTTAAAACGAGCTTCATTAATGGCAGCAAAATAATAGAGTTCCCCAGGGGCCAACTTGCACGCACTTTTAAACGCCAAAATGCCGGTCGCCTGTGCCATGGCTTCCAGAATCAGTACGCCTGGGAAAATCGGTTTACCTGGGAAATGCCCCTGGAAAAAAGGTTCGTTGAAGGAAACATTCTTTACCGCCTGCAAGAACTtacctttttcaaaatacagcACACGGTCCACCAGTAAAAATGGAAAGCGATGTGGCAAAAGTTCTAATATCTCTTCAATATGCAGAGTATGAGTGTCAGTAGTCAAAATACTCTTCCTGTCTATAAAAACGTGGCATCAATAACACAGTCTGCTTGCTTTACCTAGTCTACGGATATAGCAATGTCTCGCTGGTCAACCGTGCTGTGACGCGCCTGATTTTCTACAAGGAGCGAGAACGATGAGTTTTTGCTAATTTTCGCTCGATAGTTTTCATCCGCTTACGCATATCGCTAATATTCATGACTAATGCGGCGGTCTTTCGCCATTCTTTATTCGGCTGCAGCGGGATTCCAGATGAATAGACTCCGGGCTCGGCTATCGAGCGCATTACCATGCCCATACCGGTTACTATGACTCTATCGCAAATAGTTATATGACCGTTGATAACGCTCGCGCCGCCAATCATGCAATAGCGACCAATGGTTAGGCTGCCCGCCATGATAACACCGCCAGCAACCGCGGTATTGTCACCAATAACTACGTTATGTGCAAGCTGGCACTGATTATCAATAATTACACCATTTCCAATACGGGTATCGTCTAGCGCGCCGCGATCGATGGTAGTGCAAGCACCAATTTCGACCCGATCGCCAATGATAACGCGGCCAAGCTGCGGTATTTTGATCCAGTCGCCGCGATCATTAGCATAACCGAAACCGTCTGCGCCAATCACAGTGCCAGATTGAATTAGGCAACGTTCGCCGATGAAAATATCGTGATATACGGTGACGTTGGCCCATAAGCGTGTGCCGGCGTCAATTCGGGTATTTTTACCAATAAAACAGCCAGGTCCGATTATTACGTCATCCCCTAGCACGACACCGGATTCAATTACCGCATTAGCGCCAACCGCTACTCGTTCCCCAAAGGTTGCATTTGTAGAGATGATTGCTCCGGCGCCGATATCCTCATCGGGTTTCGGCGTAGTATCCATCAACTGCGCCATACGGGCGTAGGTAAGGTAAGGATCTCGGACAACCAGTGCAGCACCAGTGACATAAGGCAAACTATCTGCAGTGAGCACTACCGCTGACGCTTGACAAGAAGAGAGGTTTTCACGAAAACGGCTGTCAGAGAGAAATGTAATTTGTCCCGCTTGCGCACTACCCATGGAGGCAATACCGGTAATGCTAATATTGCCATCACCGTGCAATTGTGCATCCAACTGCCGCGCTAAATCAGCCAGTCGAATTGAAGACATGGCTTATTTAACCTGTTTTAGAACGTCAGCGGTGATGTCTTTGGCGTTGGTGGCGTAAGCTACGGCGTTAGCATTAATTACCACATCATAACCTTCTTTGGCGGCTATGTTTTTCACTGCGTCCTGAATGCAACTCAGAATCTTGTTACGTTCTTCCGTCTGACGCCGACGGTTATCCTGCTCGAACTCCTGTGCTTTGGTGGAGAAGGTTTCGCGCTGTACCATCACAGATTTCTCTAATGACTCGCGTTCGCTAGCTTTCATAATGGATCCGTCGCGTTGCAAACGCTGTATCCTAATCTGGAGGTCATTTTCCATGGACTGAAGTTCGTTAGCGCGATCcttaaattcattttcgagCTGTTTAGAAACCACAGCCCGCTGCGGCGACTGCTGAAAAATAGTGGAGACGTTAACTACAGCGATTTTATCGGCAGCTTGCGCGATAGTAGAGGTAGAGAATGCTAAACCCAGAACCATGGCATATaaccactttttcactataaaCTCCTTAACCGCTCTTTGTGTTTTGCTTTAATGTAAAGTCAGGCAATAGTAAAACATGATATTCACTTAACATTTTGTAATGCGTTAATGTCTTTATCGTGTTGCTTCTTGTCTATACGTCATCTCGTATAATATTACCATGTTTTGCCgatattaaattgaaactgCTCTGACTTATCGCCGTTGTATTTCTTGACCGGCTGCGCATAAGAGAACACTAACGGTCCCAATGGAGACATCCACTGTAGAGCAATTCCGCTTGAAATACGGATATTACCTGGTTTGCTGTAGTCCGGAATCTCGGCGGCGTGGGTGGCGCCGGTATTTTGCCAGCTTGTATCCCACACGGTAGCGCCATCGACAAATAGTGAAGTGCGCACCGAGTTAGAATACTTCTCACTCAAGAACGGCGTCGGCAAAATAAGTTCGGCGCTGATAATCGCCAGCGCATTACCTCCTACGGAATCTCTAGATTTGTCGATCGGACAATTACTATAGTGGGCATTACTGCTATTGCATTTATAATACGCTGCTTTTGGACCAATGGTATTGGAACGGAAACCCCGCACGGTATTGAAACCGCCCGCATAGAAGTTGTCGTAGAACGGAACGTCCTTTCCACTAAGACCATCGGCATATCCGGTGCGGGCTCGGCCCATCAGTACCCAGTTGCCACTTTTGCTAAGCGGAATGTAATGACTGGCGTCGAgggtaattttgtaatattcgtTATTGGAGCCGGGCACCGTGACCTTACCAGTGAAGCTGGTACGCGAACCGGTAGTGGGGAAGTAACTGCGATCCAAATTGTTGTAATTCCAGCCTATCGATAAGAAGAAATCATCAGCGCTAAAATTGACATCACTGTCCGATTTATTTGTGGTGACTACTTTGGGATTGATACCGACACTTTTCAGATAGCGCCACATAGTTATCTGAGGCTGCATATTGGTTAAAGTATGATGCACGTAATCCAGGCTTAAATTCAGCGAATGGTTTTCACTTATTGGAAAACCTAGCGTGCTATCTACACCATAGCTACGCAAATTATAATCGGACAGGTCCGCGTTATCGGCGCTAAAATCATTATAAAAGATCTTTCCGCCCAGGCTGACACCATCTATTGTAAAATATGAATTGGTCATAGATAGTTCGGCATGGGTTTGGTAGTCGTTCTTCGTGCCGTTAAAACCGATGGCGTTTCCGGTTCCAAGCCAGTTATTCTGCTGGATACCGAATTGAAAGCTCGCGCCGCTTTCGGTCCCGAAACCGACGCAAATGTTGATGCTGCCAGTGTTGCGTTCTTTCACCTTGTAGACCACGTCTACCTGTTCAAGTAAGTCTGGCACACACCGGATTTCGGTGTCTACGGTTTCAAAGTAGCCCAAACGATTAAGGCGTTCTTTACCCTGAGCTACCAGATTGTTGCACATCCAAGCTCCTTCCATCTGACGCATTTCACGGCGCAGCACGGAATTCTTAGTAATATCGTTACCTTCAAAACGCACTTGACGGACGTAGAACCGGTTGCCTACATCAACGCTAATGTACAGCTTGACCGTTTTATTTGCGTTGTTGATTTGCGTCTGCGTCACTACGTGAGGATAGGCATAACCGTGAAGATCTAATAATTGCTTAATgtcattttctattttagtaaCTTTTGTGCCGTTGTACAGTTCACCCGGCTGTATCTTGGCTAATTGTTCGATTTCGTCGGTGTAGCTGGCTATATTGCTATTGATTACCATACAGGACACCTTGTATTGTACACCTTCGGTAATATTCAGGGTAATATAGATGCTTTTCTTATCTGGTGTTAGATTGACCTGTGTGGAGTTAATCTTGAAGTTAGTATAGCCGCGGTCAAGATAAAATCTCCGCAAGGTTGCTAAGTCGCCGGCCAGCTTTTGTTTTTGGTATTTGCGATTACCCACTACGTTCCACCACGGAATTTCGTCACGTAGTTGGAAGCATGAAATTAGCTCATCGGTTGTAAAGGCGTGGTTGCCAATGAtattaatttgttgaattttagcCGAGATACCTTCGGCAAAGATCAGCTTTAGATCAACGCGATTGCAAGGCAGAGGCGTGACTACAGCCTTAACCGTAGCGCTGTATTTGCCGGCGCTGTAGTAAAAATCCTCAaagcttttttcaatattggaAATAGTGGTATAGTCAAGAACTTCGCCGACCCGAACGCTCCGAACATCTAAATTTTGTTTAAGCATTTGCTCGTTCATCGATTTGTTGCCGGAAAAGGTAATGCTGGCAATAATTGGACGTTCCTTAACCCGTACAACTAGTGAATCTCCGTTACGAAGTACCTGGATATCTTCAAAGCTTCCGCTAGCGAAGAGTGCGCGGATAATCTTATCGATATCTTTATCGATTGCCTTATCACCGATACGGATCGGCATATTAAGTAGTGCCGCACTAACGGAAACTCGTTGCAATCCTTCGAAATGAATACTTTTAACTATGAACTCGTCTTCACTGTATACGGTAGTGCTACTAAGAAGCAGCGACACTATGAGCAGCTTTTTCATCGCCATCACGGTTATGCGTTCTTCCTAATATAATCTCAGCCTATAGGCTGGACAAATCATTGAAAGGCTAGGTCCATTATCAGTATCAGCAAAATCGAGCACATGGGTAACTAAAGTCATGCACTTATTCagactttgaattttttaaagaaagagTAAATGCCACCATTGAACACCAGTAATTgataatctaaaaattgacGCTTATCAGCGCCAGAAACATCTAGTAGTAAAGCTAATTACATCGGCGCAATGTCAGGGTATCTCTCGCTTCTCTCTGAAGAAGTCTTAttattgctaattttttcgatgagcTGTAGACGAGCCGAATCCTAATCAGGCGTTTTGATACCTTTAACCGACTGAAGTTCCATACTGAAATTTCAGCCTGAACTGCGATAGAATGAGGCTACTTCTCTGATCGCAGGCTGGTAGCTCAGCACGccaattaagaaaaaattagtcAGAAACAGTATGACTAAACGCCTTATGACGACGTTCGGGCCCCGACAGCTCCTACCGTTCATCCGTTCCATCATCTCGGCAAGCCACCTAAAATGATTGAACTTGTGCCCAATTATTACAATATTCGCGCTACGATACATGTAGCAAGAGATATTAAAACTGCAGTATAAATTGTATATAGCCTTAGTTCAGATAGCGTTAAAAACTAAGAGCATCAGACAGGAAAATACCGGCACCGCAGCGGTCAGGCTATCTATCCGATCTAAAATTCCGCCATGGCCTGGGATTAAATGGCTACTATCTTTGATACCAGCCTCCCGTTTGAACATACTTTCGGTTAAATCACCCAATACTGACGCCAGCGCCGCCATGATTGAGGAAACCAGTAGCGTAAACGGAGCGGCGGTAATCGGAGCATACTTGATAAATAACCAAGTAATGACCGCGGAGGTGATCAAGCCACCCCACAATCCTTCCCAAGTCTTACCTGGCGAAATTTTTGGCGCCAGCCTACAATAACCTAGCGCGCGTCCAAATATATAAGCGCCTGAATCCAAGCTCCACACTAATACCATGACATAAAATAGCCACCAGGTGCCGGTGACATAATTATGCCGACGTAGCGCTAGCATCCCCCAGAAAAAGGGGACAATAGTTAAGATGCCGAATACCAACCGCAGTAGCCGAGATTTACGCCAAATCACGGCGGAACGGGGATAGCACAATATGAGCGGCAACGCTGATAGCCACCAGACAAGAGCGACCCACAAAGTATATTGCACTTGCCAGACTGTCACGAACGGCCGGTAGGCCGGCACAATGAGTAACATTATCGTCAGTAACAAACCGCACAGAATCGTTAGAACGATGCGCTGGCTAAGTGAAGCCAATCCCGCGAGCTGACCCCATTCCCAGGCGCTGAACATGCACACAGCGAGGGTGATCAGTGCAAAACCGACCGGCTGCAACAAAAACAGTGCAGCAATAACGATTGGCATCAAAACCAAGGTAGTAAGAAGACGATATTGCAGCACAAACCCTCCTAAGGTCTCGCGTTGTTACAAACAAGCATGAGTCGTTCTTTTTTAGGTAAAAACAAGGCAAATCCTtaggttttttcatttgcagCTTATGACGACCGTATTTAAGATACATTAACATTAGGCATTATTCCACCGAAACGCCGCTCGCGTTGAGCAAAAGCATTTAACGCACCTTCAAAAACAGTGTCGTCAAAATCCGGCCATAACACGTCAGTAAAAAATAGCTCTGCGTAGGCAATCTGCCAtagcaaaaaattactgataCGATACTCCCCGCCGGTGCGAATAAGGAGATCTACAGGGTTCAGCTCATTTGTGCAAACGACCTTAGATAAAGCGTCCTCATTTATTTGGTCAGGTCGCAGAATGCCCTCTCGCACTCTAGCGGCAAGTTTCTGTACCCCTTGGATAATATCCCAACGGCCACCATAATTCGCGGCAATATTTAGGGTCAATCCGTTATTATTGTAGGTCAGAGCTTCTGAACGGCGAATTCTCTCCTGCAAACACAGGCCGAAACGCGAAGTATCTCCAATAATTCGCAGCCGGACATTATGCTTCTGTAGACTTTTTACCTCGCTATCCAACGCAAAGACAAACAGCTCCATTAGTGCAGACACTTCCTGACTAGACCGGTTCCAGTTTTCGCTGCTGAAGGCATACAGCGTCAATGCTTCAAAATGGTGGCGGACGGAAAAGCTTACTGCGCGGCGGACTGACTTAACGCCGGCCTGGTGGCCAAAAAGACGCAATTTCCCCTGTTTTTTAGCCCAGCGGCCGTTGCCATCCATAATGATGGCCACATGACGCGGTGAGGAGAAGGCAGGCAAAGATTTTCCCTCTTGATGATTTTCAGACGACATGACGCTTACGTATTTCCTCAATGAAAGTACTACCGACCTTACCGAAACAAACCTTGAACACGAAAAGTGTATACATACACAGCCTAGGCTGATTTATCCGACTAACCCATTCATCGAAGGGATGAATGATATAAATTATAGCATTTTGCAGGTTAACGAACAAATCAGCTATCGCGGTACACTGACAGCTTACTATCTAAAATGAACAATGTTTTGGAGGGCCTTTGTTCGCGCTTGTCTGTCGATGATCAAGACCTCTTCAACGCTGTCTAGTTTAGATAGACCGATTTGTTCCAGCACCGCCGATTCACGTCGGAGATAAAAACGAATATCACTCTGTATAAAAACGTCGTCACCGCAATTTCATTAGTGGCATTTAGCGTCATCGTCGCTGCTTGCCCTTTCTGGCGAGCACTAAAACCAATTGCAGGCAGGGACGAACGGTATCTAGCTGCGTAAATCTCAGCGTGCCAAGGCGTAAAAAATCTAGCGATGCGACGCCTTCAAGAATCCATTGGGGGTACACCATCGCGTAAGCGATAAGCGTAGGTATCGGGAGATACTAATTACGTCAGTATCCTGCGTCGGTATACCAATACCATCAAATAAATTATGGACTGGGGATACGCAGCAGCACTTCTTGCTTTGCATCAGTATTGAACAACCAGCACGTTTCGATATATTCCAGGCCTTTATTCATCATGGTGACAAAATTCACCGACGGCCTATCGATTAATTTAGAGTGCGCAAAGACCTGCTCCAGCGTTATCGTGACTAATGTCGCTAGTTGATATGTGATAAAAAGAACTGCCGGAGCTCAACACACCATATTCCGATAAACTCTGATAAATCGCAATTGTGTTCACCGTTCACCGGCAAGTAGTCATGACGTGAGGCCGCGCTTCATTAAAACACTGCAATAAAAGCGCCCAAACAGGAAGGCACTGCTGTAGCGtttatacaaattaaattttccattgttAGAGCGCTATTAAACTTTGAACAGCAATCAACAACAGCGGTACGCGACTCACCGTACCTAACGAAGTCGAACTTAGCCTCCGACTAGTTTGAATACCGTTAAGCAAGCTGGAAAAGCACGGCCATCGTTATGCATTACCTGTAATCAGGGTGCCTTCTTTGTCACCCATGACCACTCTCCATAACGCGCCAGGTTTATTCATATTAAAGACGCGTATCGGCAAATTATGATCCCTCGCTAGAGTGAAAGCGGTCGAGTCCATAACCTTAAATTCTTTCCTCATCACATCCTGATAGCTCAGCTGATCATAAAGCATAGCATTTGGATATTTTGTGGGATCAGCGGAAAAGATGCCATCCACTTTTGTAGCTTTCAGTACGGCTTTagcttcgatttcaatgccACGCAGACAAGCAGCGGAATCAGTGGTGAAAAAAGGATTGCCGGTACCAGCGGTAAAAATCACGACACAATTATTGCTCAACAGAGTGATGGCTTCGGCCCAGCTATAAGTGTCGCAGACGCCGTTCATCGGAATCGCTGACATTAGATTAGTGTTAACATAAGCGCGATGCAATGCGTCACGCATCGCTAGACCGTTCATAACGGTTGCCAACATCCCCATATAATCGCCCACTACGCGATTCATACCGGCCTTTGCTAACCCTGTCCCACGTAACAAATTGCCACCGCCGACGACCGCGCCCACCTGAACACCCAACTCCACCAGTTCTTTGACTTCTTGGGCTATTCGGTCTAGCACGCTGACATCTATACCAAAACCTTCTGAGCCTTGCAGGGCTTCACCGCTTAATTTGAGCAGGATACGCTGATACATGGGTTTTGCGTTAGTTGCCATTAATCTGTTCCtctaatgtaaaattattggtATCATACCGCGTTTTGTCTATAGCGGTTTACACAAAAGAACGCCGCAGCGAAATCTCCTGATAGTCAGGGACCCACTGCGGCGGTTGCGTTTCGCTAAGAGgattaaatttccattaattcCGATTCTTTTTCCGTCAAGGCGTTATCAAGCTTTTTGATCCAGACATCGGTTAGCTTCTGAATTTCATCCTGCGAGCGGCGATCTTCATCTTTACCGATGGTTTTATCTTTTAACAGCGCCTTTACCTTATCGTTAGCATCGCGGCGGACATTTCGTATTGACACTCTACCCTGTTCTGCCTCAGCGCGTACGACTTTTATTAGATCGCGGCGGCGCTCTTCAGTCAACGGCGGCAGCGGTACGCGAATCACCGTGCCGACGGAAGACGGATTTAGTCCCAGATCAGAGATCATAATAGCCTTTTCCACCGCCGGTATCAGTGTCCGATCGAAGACGGTGATGGCTAGGGTACGGGAATCTTCGGTAATAATGTTTGCCAACTGGCGTAAGGGCGTCAACGAGCCGTAATAGTCAATCTGAATGCCGTCAAGCAAGCTCGGAGAAACACGGCTAGTACGGATTTTGCTGATATGTTCTTTGAACGCGTCGACGCATTTTTTCATGCGAATCTCGGCGTCTTCACGGATTTTATTAAGCATATTGCGAATCCTTGAGACTAAGTTATTTTTGTGGGACAGTGGCTGTTGGTTGTCATGCAACGTTATGCATGACTGGTAATTTAAATGCTTGCGTTATCATCATGAGCGCCACTGTAACACGCGAGTCTCGTTTACATTAAACACGTGTTAATAAATTGTGATTCTATTCTAAAGAACAGGTGGCCTAATCTATGCTCACAACGTATGCTTTTATTTTCTGGTTTATTCGTTCTAGTACTCTAGGTAGCCGCTTAATTTAAGCAGGATACGATGGTACATGGATTTTGTATTAGttgtcatttatttttccttgAGAACAATTgatgcaataaaatttacctagTGTTGTGCCACAGCTGATGAGTAAGCAAACAGCGGCGGATCTGCGTGCAGACGGGTCCAAACAACGTAATTAAAACTTCTTTTCTATCACGGTCATTTCGGCGGCGAATCGCTTTCAGCGTTCTCAATGTTTTCACCTACTTCAAAACGAATAAAGTTATTGATTTTAGCACCGTGTTCACTCAGAAACTGACCAACGGTCTTGCTTGGGTCCATCACGAAGTTTTGTCCAGTCAGAGAAATCTCGTCGGTGAACTTACGCATACGGCCTTCGACTATTCTCTCGGTGATTTCACGTGGTTTTCCGGACTGCACAGCGATATCGATCTGAATTTTACGCTCACGGGCGATGACGTCAGCAGGGATGTCATCCGCACTGACGTATTCTGGTTTGCTGGCCGCAATATGCATAGCTACGTGCTTCATCAGATCTTTATCGGCACCTGCGGAGGAAACCATGACGCCAATGCGTGAGTCGTGCAGATAAGAGCCAAGAACATTGCCTTCAAGAACACCGAGGCGACGGagattgatattttcactaatttttgTTACTAATGCAGTACGCTGTTCTTCAAATTTGGCCTTCAACACTTTCACGTTGGTAATATGCTCGTTCAGCGCAGCAGTAATGACTGCATCGCCAAAGGCTTTAAAACAATTGCTTTTTGCAACGAAATCGGTTTCACAGTTTAACTCGATGATAGCGCCGTATTGACCATCTTGGATGATTTTGGTCAGAATAATGCCTTCTACCGAGATACGGCTTGCTTTCTTGGCGGCCTTGGCTTGACCTGATTTACGGATGTTATCGATAGCTAGTTCGATATCACCCTGAGCTTCAACTAGCGCTTTTTTACATTCCATTATGCCTGCGCCGGTACGCTCGCGCAGTGCTTTAACCAAGACAGGGGTAATATCAGCCATTATCTTTTCCTCATTATTCCGTGTTGGAGATAGGTAAAAAGCAAACCTATAATAATAGGCTCTTTAAGCAACATATTCAAACTTGGTTAATAAGGACTCCTGCAAGCTGTCTTTATTATTTAGTTTCCACAAAGTTTTCTTTGACTTGTTTTGACAGATCATGAGAACGGCCTTCGCGTATAGTTGTAGAAACGGCAGTTAGATATAAGTTAATTGCGCGAATGGCATCATCATTACCCGGGATAATAAAGTTGACGCCGTCTGGATCTGAGTTAGTATCAACGACAGCAAAAACCGGAATGCCCAGATTGTTAGCTTCATTGATAGCGATATGTTCACGTTCCGCATCAATAACAAATATCGCGTCCGGCAGACCGCCCATATGCTGGATACCGCCAAGGCTGTTTTCCAGTTTACCTAGCTCACGCGTGCGCATCAGCGCTTCTTTCTTAGTCAGTTTCTCAAACGTACCGTCTTGAGACTGAATTTCCAGGTCTTTTAAACGTTTGATAGACTGACGAACCGTTTTCCAATTGGTTAACATCCCACCTAACCAGCGATGGTTGACGAAGAATTGATCGCAGTCATTGGCCGCTTTTTCTACCGCTTCGCTGGCGGCGCGCTTAGTGCCGACAAATAGGATTTTACCTTTACGCGAGGCGATTTTATTTAACGTGACTAAAGCGTCGTTGAACAACGGTATGGTGTGTTCTAGGTTAATGATGTGAACCTTATTGCGAACACCGAAAATGAATGGCTTCATTTTCGGATTCCAGTAACGGGTCTGATGACCAAAATGCACGCCGGCTTGGAGCATGTCATGCATGGAAACAGTTGCCATGATAAACCTCTATGTCTATTTGGGGTTATGCCTCCACATATCCCATACGGACGACCTCGACCTTATGATCAAAGCATCCGGCACATGTATCGATACGTGTGTGTAATAGCGCAGTTTTTATACCATAAAACACGCACGGACTCCACCAAATGTTTTGCGAAGCCTGCGAGAATAATGATAATTTGGCAGCGCCCGGTCGTACTGATACCATTAACTCACTTGCTAATTTAACTTATATTATTGTCGATCTTAATGTCGATTGTGGATCTCTATATGGCTATTCCTATTAAAATAGCAGACGATATTACGAAGATGCGCGTTGCCGGCAGGTTAGCCGCCGAGGTTCTGGAACTCATTGAGCTTTATATAAAACCAGGCGTTAGCACTGGCAAATTAGATCGGTTATGCTATCAACATATCACCGAGAAACAGCACGCCGTTTCTGCGTCGCTCGGATACCATGGTTTTCCGAAATCAGTTTGTATTTCTGTCAATGAAGTTGTATGTCACGGAATTCcgagcgatgaaaaaaaacttaaagaGGGCGATATTCTGAATATTGACGTCACCGTTATCAAAGATGGCTTCCACGGGGATACTTCAAAAATGTTCATCGTCGGCAAGCCGACTATCCTCGGCGAGCGACTATGCCGTGTGACGCAAGAGAGTCTATATCTAGCAATTCGCATGGTTCGGCCAAACATCCGCCTGCGTACGCTTGGTAAAGCGATTCAGCAGTTTGTTGATGCAGAGCGCTTTTCTGTGGTACGTGAATATTGTGGTCATGGCATCGGGAAAGGCTTTCATGAAGAGCCACAGGTGATGCATTATGATGCTGACGACAGCGGTGTGGTTTTACAACCTGGCATGGCGTTCACTATTGAGCCTATGATCAATGCCGGAGACTACCGCATCCGTACCATGAAAGACGGTTGGACGGTAAAAACCAAAGATCATAGCCTGTCTGCTCAGTATGAGCACACGATCGTGGTAACCGAGGACGGTTGTGAGATCATGACACTGCGCGCCGATGATACCTTACCAACAGTAATCCACCATCCAACCTAAGACTACTTGCCGGCCGGTCCCAACTGGAGTAGGGGAAGCGTGATTCGCACAAGCCAGCGCTTGCTCGTGCCTTGACTGTTTCATTGCGTCCTATGCATGACGACCCTTTCCGGACCAAAGCTTTTAATTTACCTAGGCGCCTGTCAAATTTTCAGCCCAAATTAACCGGATAAGACCTTCTGCCGTGGTTCAAGAACTACGTGAACATCCGGTGCAAATATAAAGGAACTCACTAAGGTCGCCAAGAAAGCAAGCCGTATCTCGGCAGAAGGCATTATTCTGACTAAAATCATCCAAGATGGTCAATACGGCGCTATCATCGAGTTGATCTGTGTCCTTTTTATATTACTGCGGTTTTGTTTATGTACCTAAAACTGTActaacaaaaaacaaaaatcgataattgcGTCGCACTGAATCCAGTGCTCCATACCTATATGCTAATACTATAAGGTTGTCATTACAagtttaaaatagatattggttgttctttttttttaaaaaacgaaataatatttttgcaCTTTATGAGACGCTACTATAAGAGCCAAGATGGTACATCATTTACATGATATTTGTGATCATTGTTGAACAAAGATCAATCTTTCACTTCCTGGGGGAAAGCATGTGCGCAGTGTTCTGACTGATACTCTTAGTAAGAAGGATAACAGATTATTTGTAATGCGTGTTTTGAATCCTAAAACAAATTCACTAATGTTGCTTTTGTCGTTGGATAAATAAAGGAATGTGGCATCGATTCTTGCAAATCTATGGTCAATGCTGGATGTAATTCATATAAATCACGCCTTTATGGTATCGGAAAGGTAGGGGCATAATGCAATGAGACTTACACACTTTACCGTCAACCACGAGATATATACTACTTAAAGTTTACCGATAGTGACTCAGATTTGCTGTAATGTATGTTCATAACCATCtagtttgattttaaaatataacatCAAAACGTTTTAGGtgcataaatttaaattatgctGCTCTATTTACTGATTTACTTACTATACGACTAGCGAAATCTAACAAAACGGCCACACATCAGTACATCAGTTATGTAAAAACTATGTTAAATTTACTTAtagtattaattattttaatagcGTTTGTATCacccaaaaaatgaaacaagctCATTTTTTATGCCACAGCTATATCAACTTCAATATTAGGCCCTGTACTTGTCAGCCATCTGCTTTAGCACATTTTACATATAACGTTGAGCTCCCAATAGCAAGTGATTATCACATCAAACTCTGTCGTCATCGGTAATTTGTACATCGCTTGATatacgtttttcttctttcatccATTCGCCAAAATCAACCAACTGGCAGTGTTTGCTACAAAACGGTCGGAATGGGCTTCTTATACTCCATTGTACCGTCTTGCCGCAGGTAGGGCAGGTGACGTTAACTATATTTTCACTCATAATATGTTATCCTAACAACAAGCAAGTTCAAAGGGCAATCGGTTCGGCAACACACCATTTGCACTGTCTAGGGGAAAGAAACGAATAgcataatgaattttatagcCGGATACTTGCGGATATAGTCGATACTCAATTGGGATACGCAGCCGTAGCAAAACGCCTCCTTCAGTATTATTGCGGAAAAAGCCGTTTAAACTGATTTGGTTTTTAAACGACCCTGAATGACGTATGATATCCAGTATGCAGATTAGCGCGGCGTTAAGCGGAGATAGCGTTTGTAACCAGCTATTTACCTTCATGTCCCTCTGCGACTGCGGTAAATGAAGCCAGAGATGCAGTGCGGGCAGGTCGAAGCTGCAACAACCGCCAGGTACGAAAAGTCGCTGGCGTATGGCGCCGATCAGGCGATCTTCACGCAGCACTTGCCCAAAACGCGGGGCTGACATTAGCGTCGCAGCTTGGTGCTTAAATTCGGCTCGCAAAGCACTGACGCGCTTACTGTCAACACCGGGCATCCCCTCCCACCGCAATAACTTTTTCTGCTGACGATCGAgctctttcaaaatttcactgcGAATATCGCCGCGTTCTAGAAAGTCTAGCATATCGGCCAAAGTACGAAAAAACATCAGCGCGTTGGCCGTTTCATTTAACGTTGAATATTTATAAAGCTGCTGCAATAGAAACTCCAACCGCAGCCAGGTAcgcgttttttcatttaacggGTGTTCAAACAGCACTGTTGTCGAGCAAATGTCACTCATGGTGATTTATCTCGGATTTCTGATACCGTAAGCGTTGATGCAAAGTAGCAACGCGATCCGTTATCTTCTCGGGACACCCGCTATTATCAATAACATTATCTGCGTAGGCTAGACGCCGCTGACGTAGCGCCTGTTGACGCTAGAATGTTTTCAACCTGCTTACGGATGACGCCGTCCAGACTTATTGTTCTGGCAACCTGGCACTTGCGTTTTACGTTCAGCACTAGCGCCAATTAGCGCGTTGTTGCAGGTTGTTTGCGGTCAGAGAAGCCTCTACACACAGCACGTACGGTGCGTGCGTAGAGCGCAATTTCTGCTCTATTTGACGTTGAATAAGCAAATGAATCAAGTCGTTAAGTCAGATTTTTTACCGAGTCATTGAAAACGCGCTCTCGAAACGAGGCACAATCTAACGAGCCGTCCATGCTTAATATCATTGGGCCAAAACATTTTACGATAGCGCGCATCGCCAAACTTTTCGATTGTACCATTTCTCGGGCAATGATGTCAGCATCTGTCAGAGGCACGTCGAACGCAGAAAAGGTGTTGACTACCGCGCTTTTACCGCTACCGGTACCACCGGTCAATGCTACAATATATTGGATCACGTTACTGTTTTATCTTAAAATGAAATCTCTCAGTGTAAGATAAATCAGTACGATAGTAGCCTACAATGGGCAAATTTCGTAGTGTTGCTCTAACTTCAATCCTGCGAGTAATACCGTTAGTAGAATAGAAAATTCTATTCGATATTTGTAGgtgaaaacgataaaattagtCTTCACAAGGGGACAAGTGTAAATGAAGGCGGTCCGTCGAAGCATATCTCTTAAGAGGCTTTAATGTTTAGTGCTATGCTGCTGCATTATCACTTCCTCCTATCTCAAGGAGGGTAGATGTAGATTATTTATTGACCGATAGAAAGTTATAATGACTTTTCTCAAACAAGTCAAAACAGGTGATATAGCTTATAATTTCaccaagaaaaaataaaagcattCAATAGTAGTCTCCGCAAAAACCGCTACAGTGTTAGAGATGTCTTCGTGAAAATTAAGCAGTTGTGAAACGTTATAACttaatttactcaaattacGCCTACTGTTTAGCAGGCATTCAGATTCAATTTATTGTGATTTAGGTTTATAACGACAGCATCGACTGTGTGCAGATGTCTTgtttttttaaccaatttaaATCGTAACGACCGCCTTAAGGCAAGGGTGCCGCGATTTATCAAGCTTAGCGCAGCGCGGCAAGTGCCTTGTTATGACGTAGCTCTGCCGTCACACATGAAAAGTGACCCCATAGCATATGATTTGTGCTACTGGATCTCCCCGAGATCCCTATGGACATTCTTAAGCAGTATAACTGGTAGATTAAATACGTTAGCTTTATCGTGTTTGGCGCTATGATCACTGAATAATATCACACATAACGAAGAGTATAATGCGGGCATCAAAGTTTGTGAACAGTCCGCATTTCATTCTCGTTGAGTTTACAGGAGAAAACAATGACGGTTATAGCCTCGGTAATCACTATCGACGGACCGAGCGGCGCAGGAAAAGGGACGCTCTGCAAAGCGTTAGCAGAAACGTTACAATGGCGTTTACTGGATTCCGGCGCGATTTACCGGGTATTGGCACTGACTGCTCTGTATCATCGGGTAGCTATTAACAGTGAGGAACTGCTGGTACAGCTCGCTGCCCATCTTGACGTTCATTTTGAGAGCACGCAAGGGCAATTGAACGTAGTGTTAGAAGGAGAAGATGTTAGGCAGGCTATCTGCGACGAAAGTATCGGTAATATAGCATCGCAAATTGCTTCCTTTCCGCGCGTGCGTGAAGCACTCCTACAGCGTCAACGTGCATTTCGAGTCGCGCCAGGCCTAATTGCCGATGGTCGCGATATGGGAACTGTCGTCTTTCCCGATGCgtctgtgaaaatttttcttgatgCATCGTCAGACGAAAGGGCATACCGACGTATGCGACAGTTGCAAACACAAGGCTTTAGTGTTAATTTCAAGCGCCTTTTATCCGAAATAAAAGAACGGGACGATCGCGATCGCGATCGCGCGGTAGCACCATTGGCGCCGGCACATGATGCGCAAGTACTCGACTCTACTCACTTGAGTATCGGTGAAGTGATAGCTAAAACGCTAGCGTATGTCAGGCGGATTCTATCGTTATCGTAAAGATGCAGTGACTCAATTACCTTGCGGAGAGGACGAAGAGCAGGGAGTGTATAACAACCCCATCAAGCACAGGATGCCGAGTGGacattaatcaaaaatttgaagattatCAAATATGACAGAATCTTTTGCTCTTCTTTTTGAAGAATCCCTAAAAGCAATCGAAACCCGTCCAGGTTCTATTGTTCGTGGTACCGTTGTATCTGTCGTGAAAAACGTAGTTCTAGTTGACGCGGGTCTGAAATCTGAAGCCGCCATCCCCGTTGAGCAGTTTTTCAACTCCCAAGGCGAGTTGGAAATCGAGGTAGGCGATCAGGTTGATGTTGCGCTAGATGCAGTCGAAAATGGTTTCGGCGAAACGTTGTTGTCTCGTGAAAAAGCCAAGCGTCACGAAGCCTGGATGATGCTGGAAAAAGCATATAAAGAAGCGGTCACCGTTATCGGTGTTATCAACGGGAAAGTTAAAGGTGGTTTCACCGTTGAACTGAACTGTATCCGCGCGTTTCTTCCTGGTTCCCTGGTTGATGTGCGTCCAGTGCGCGATACCCTGCATCTGGAAGGGAAAGAACTTGATTTTAAAGTGATCAAACTAGACCAGAAACGCAACAACGTCGTAGTTTCCCGTCGTGCCGTTATCGAATCCGAAAACAGCGCTGAGCGGGATCAATTGTTAGAAAATCTGCAAGAAGGCATCAAGGTCAAAGGTATCGTCAAGAACTTGACCGACTACGGCGCCTTTGTTGACTTGGGCGGTGTCGATGGCCTACTACATATCACTGATATGGCTTGGAAGCGCGTTAAACATCCAAGCGAAATCGTGAATGTTGGTGACGAAATCACCGTTACAATACTAAAATTCGATCGTGAACGTACCCGTGTTTCCCTCGGTTTGAAACAGCTAGGCGAAGATCCGTGGATCGCTATCGCGAGACGTTACCCGGAGAGCACCCGTTTGACTGGTCGCGTGACTAATTTGACCGACTACGGTTGcttcgttgaaattgaagaagGTGTTGAAGGCTTAGTGCACGTTTCTGAAATGGACTGGACTAACAAAAACATCCATCCGTCTAAAGTGGTTAACGTGGGCGAAGTGGTGGAAGTCATGGTACTGGATATCGACGAAGAACGTCGTCGTATTTCTCTGGGTTTAAAGCAGTGTAAAATTAATCCATGGCAGCAATTCgctgaaaattataataaggGTGATCGCGTTGAAGGCAAAATCAAATCGATCACCGACTTCGGGATTTTTATTGGCTTAGACGGCGGTATCGACGGGTTGGTACATTTATCAGACACCTCTTGGAATATCGCCGGAGAGGAAGCCGTACGCGCATACAAGAAAGGTGACGAGATTGCAGCCGTGGTGCTACAGGTTGACGCAGAGCGCGAACGTATTTCTCTAGGTGTAAAGCAACTAGCTGAAGATCCATTCAATAACTATCTATATTTGAATAAGAAAGGGGATATTGTTACTGGTAAAGTCATAGCAGTTGAGGCAAAAGGCGCTACGGTTGAATTAGCAGGCGGCGTTGAAGGTTATCTTCGCGCCTCTGAAGCTTCGAGCCATCACATAGAAAACGCTATGCTGGTGCTACGTGTGGGCGACGAGGTGGAAGCAAAATTCGCCGGCTGTGATCGCAAAAATCGCGTTGTCAACCTTGCTATACATGTCAAGGATGAAGTTGACGAGAAAGAAACTATGAGCACCGTGAACAACAAGAAAGAGGAGAATCACTTTTCTAACGCGATGGCTGAAGCCTTTAAAGCGGCAGCCAAAGGCGAGCTATAATGACGGGAGAGCTAAATAGCGCTGCTGTTGAAAGATAATTCAGGTGATACGCCGCTCTCAAAGGAGAGCGGCAAAGTAATCGGCGCTTACATATTCTTTATATGATTAAAGTGTTGCTTATCTAATCTTGTTGAATAGATGGAGCGACATCGCTTGAATTTATATACTACCGATATGCTTGTTCTAAGAACGACCAACCTTCCTTCATGACGCCAACCTTTAAGTATGCTCAGCCAGTATGAATtataacgataaattaatcaataaggcacaatgtttaatttaaaaactccGAATCGATTCACCACCATTGGTGCCGGTCTATTTTATGACGGAGATGTTAACAATTTCAAAGTATGTGACAGTTGTGGAAGCCATCGACGATATCTCCTTTTTATAAATTAGCCAATGTTAGCCGCTGACCTGATCAGTTTGCGTTTTAAGTGCAAACGCTCATTTCGTAGCTTTTTTCGTTTCCGGAAGGGTTATGTTTAGCTCTAAGATCGAGATGTCcccatcttttttttcaagttgcacTGAGAGCATTGCGGGATCAATTTGTACATATTTGCTGATGATTTCAAGAAGGTCGCGTTTCAGTTGCGGCAGATAATGTGGCTCGTTATCGTCTCTGCGCCGTTCAGCCACAATGACTTGCAGTCGTTCTTTGGCTATATTGgctgttgattttttacggGAGAGAAAAAAGTCTAGTAATACCATAATTCATCCCCCAAACAAACGTTTTAAGAATccccttttttcttcttcgatgaAGCGGAAGGGACGTTCTTCTCCTAAAAGTCGATCAACCATATCTAAATAAGCCTGCCCAGCATTAGATTTTTTGTCGAGAATCACTGGCTCTCCCTGGTTGGAAGCTCGTAATACCGATTGATCTTCAGGGATCACTCCTATTAAGGGAATACGTAAGATGTCAATGACATCTTCTATGTTAAGCATGTCTCCGCGGCTAACGCGTCTAGGATTGTAACGAGTCAATAGCAAGTACTCTTTAATTGGCTCTAGGCTACTTTCGGCACGACGCGATTTCGATGAAAGTATGCCCAATATACGATCTGAGTCACGCACCGACGAGACTTCCGGATTAGTAGTGATAATGGCTTCATCGGCAAAATACAGCGCCATCAAGGCACCGGTTTCAATACCAGCTGGCGAATCACAAACGACAAAATCAAAGTCCATCGAATCTAAATCATTCAAGACTTTTTTCACGCCCTTTCTGGTCAAGGCGTCTTTATCCCGCGTCTGGGACGCCGGCAagatatataaatttttggtCCGTCTATCTTTTATCATCGCCTGATTCAGGGTAACATCGCCCTGAATAACATTGATGAAGTCATAGACTACTCGGCGTTCACAGCCCATAATCAAATCAAGATTTCGTAGcccgatatcgaaatcaatcaCGACGGTTTTTTGTCCATTGCGTGCTAAACCGGTAGCGATTGCCGCACTCGATGTCGTCTTACCAACACCCCCTTTACCTGAAGTAACAACTATTATGCGTGCCATAAATGGATCCCTTGCTAAGGGCTAAATTAAAGAATCAATGGTAAGCGTGCCGTTCTGCAGACATAGGCGCGCCGCTTTGCCTAAAAATTCAGCCGGAATTTGATCGCTCAACCAATATTGCCCAGCAATAGATACCAATTCAGGGGAGAGATGGGTGCAGAAAATTTGGCATTCTCCGTTGCCAGACGCACCTGCCAACGCGCGTCCTCGCATTATGCCATAAATATGTATATTGCCATCGGCAATAAGCTCTGCGCCGGCACTGACACTGCCTGTGACGATTAGATCGCTGTTGTAGGAACGAATTTGTTGCCCGGAACGCACGGGCGTGTTGATAAGCTGTGCTTTGACCGCCTCTGCCGCCGCGGCAATGCTACGTTTCTGTGTTTTACCTTCGGTCAGCAAAGGCAACCCGCTACGCAAAATTGCCTGTTTAAGATTATTATCGTCGCAACCGCTGACACCGATGATGTGAAGACCGGTAGCCAGCATAGCTTGTGACAGCGCAGACCAGGAAATGTCACGACTAAGCCCGGCAACGTTGACAACCACCGgcgcatttttaaaaaatccaggTGCTTGTTCAACTTTTTCCTCTATCGCCAGACGAACTTCTTCTGGTTGCGCATCATGCACATGAATTACTGATAAAGTAAAATTACTTcctttaaatttaattgacgTTTTTGACATCCATTCTAACTCAGTCTTAGCGCATATATTTCCCGTTTCGTCACGAGAAGCGATATTTTGTAGTATTGTATATATGTTATAATTACTGCTATACATAGGCAAGATATTAGATCCATATTATGATctagatttaattttcgtaagaATACTCCTTAATACTGAGCGTGAAAACGCAATTACTGCAATAGCCTGACAGAAGAAGCGTTGTTTTAGCGCTGGTAAAAGCGTTTTTTGATGCTCCTGTGTTCAATGAACCCGATGCAGTTGGCGATTTAGAGTCGGCGAGCAACTTGCTTATTTTGGAGGATGGCTATTGTTTGTGTGATCAGGGCTTATAAGTCTTATAGGGTTTTATTAGCTTTCAAGCAAGTGCCGACAACAATCCCCATTTCTGTGCTACCAGATTGGAAAGTCCAAGCAATATGGTATATGGTGTGTTACTTTCCTGGCGGAACATATCTAGGGCGTACATACAATTAACGACTTGTCTCCGCAGTTATTGCGAGTCACATAGACATCGGCTTAAAATAGACGGTTTAAATTGTTAAGCGCCCGTAATATTCGATAGCATTTACTATCTTTCCCTTTTCTCCATGATAGCTGTGGCTAATATGAATAATATCAGCGGCACGCTCGCTAAAACAGTAGATACCGAAGATCGGTTTTGTTTCGCTGTGAACTAAACTATCAACATCGACCGCGCCAAATGTTTGGGCTGTGCGCGTCCGACTTCGTACGGGATTTGCATTGTCGTGAgcttttgctcaatttttccGACAGAGATAATTTCAGTGATGGTATAAACGCCagtcgaaatatttttaatcagttGCACATTGGCCTGTCATTTAATTATCGCCTGCACGGAAATAGTGACCTGATCTTAGGTTTAGGAAGCTAGGCTAGGATCCCTATGACATGTATCAATAGAGTAAATATGGCAGTCGAGGCTTGGTGCAAGCTGACGGTTTCTCACTTCTAGCTCAACCTGATGTAATTTGAGTGAACCGGTATTACCGGTATGGCCATTGACGTAGAGTAGATAATCAGCTTTCATCCGTTTCTTCAGAAACGGTAGGATAGGACGATCAGATAAATCCTGATCGAGGAATGCCAGCAGCCTATCTCGATATTGATTAAATCTACATTCACATTCATACCGCGGAAAACCGAAGTATACTCGTAACCGACAACGCCTGTACCGTAAATAATTACATAGTTCAGATTATGCTTAGAGCAAGGATAGAGTAGCTGTCATGAATACGCGGTAGAAATGTTTACAGCACTGAATGTTTCGGTAGAGTTATCGACGTAGTAGATCTAAGCCTAGTGTTCATTGATGAAACTGGCCTTGTCAGTAACAATTTGGCAGTAATTACGCTCGTAAAAATCCTATCACACGTGGTTTTGCTGTTTTATAAACCTGCGGCTCTGGCGTGACATATTGTTAATGCATtgcaacaaattttgatatagtTGTTCTTTTAAATTCCTGGCGAAGCTGGATGGTTTATATGGGAGTAAGAGCACAACAGAAAGAGCGGACCAGACGTTCGATCATTGAGGCAGCATTTAGCCAGTTGAGCGCTGAACGTAATTTCTTTAGCTTAAGCCTGCGTGAAGTTGCTCGCCACGCTGGTATTGCTGCCACCTCTTTTTACTGCCATTTTCGCGATATAGATGAGTTGGGTCTTGCTATGGTAGACGAAGGCGGACTGATATTGCGTCAGCTTATGCGCCAAGCGCGTCAACGTATCGATAAGGGCGGCAACGTGATCTGCACGTCAGTAGCTACATTTATGGAATTTATCAGTAACAATTCTAATGTTTTTCGTTTGCTATTGCGTGAACGTTCCGGCACCTCCAGCATTTTCCGTGCCGCAGTAACTCGAGAAATCCAACATTTCATTTCTGAGCTCGCCAATTACTTAGAAATCGAGAACTGTATGCCGCGCATTTTTACTGAAGTGCAGGCGGAGGCGATGGTCATTATCGTGTTCAATGCCGGCGCAGAAGCGCTGGACGTTGATCTTGATCAACGTTATCAGTTGGAAAAACGACTCGTGCTACAGTTACACATGATATTTAAAGGAGGTTTTTATTGCTATAATCGTGATGCCCGTTGATACtaatcgtaatattttactGCACTTTTCAGTGCTCTCATTCTCTTGCTTTCTTCTCGTAGCCTAGGCACTGTATTGCCTGCATCAGCGTTATCATCAGTATACTAAGGCTGTCGTCATGAGTTAAAGACAAGCATTAGCTCTTCTTTTTTAGGTACAATAAGCGGAGTTACCATATTAGTCTTATGTCTGATTGAACGCGTCCACAGACGTAACGTTTTCAAACATAGCTTGCAAATGTATCCTTGAGTTCTCTTAATCCCGAATAACCATTACATTGCATTCTATTCAGCTTGCACTATAGCGATCAGtgtataaacaaaaattaatcttaGTCAATAGTTATCAGGCTATTGAATATTGTGCTggtgcatttaaaaaattaagtaagtCATATTGTCAGTGCATGAAGATGCGGGGTGGTACAGGTTCCATGAGGCCTCGTAACTTCCATACAGAACGTACGGACAGGTTATCGCAGATAATATTTCTGATCGTACTCACACAAATCTTCAATCAAACAGGAATCGCAGCGTGGTTTGCGGGCAATACAGGTATAACGGCCGTGTAGAATGAACCAATGATGACAATACACCTTGAATTCATTCGGTACCACGACCAATAGTTTTTGTTCCACCGCTTGCACGTCTTTACCCACAGCAAAATGGGTCCGGTTCATAACGCGGAAAATATGCGTGTCAACTGCAATCGTGGGACAACCAAAAGCGGTATTCAATATGACATTAGCGGTTTTACGTCCGACGCCGGGAAGTGCTTCTAGCGCTGCACGGTCTTGTGGTACCTCACTCTGATGGTATTTCAATAATAGCTTACAGGTCTTAATTATGTTTTCCGCCTTATTATTAAAGAGACCTATAGATTTGATATAGCCTTTGACGCCCTCAATGCCTAACTCCAGCATGGACTGTGGCGTGTTAGCCGCTTGGAATAATAGTTTAGTGGCTTTATTTACGCTAACATCGGTCGCCTTCGCTGCGAGCAACACTGCAACCAACAACTCGAAAGGCGATTGATACATCAGTTCGGTGGTGGGATAGGGATTATTCTCCTGCAGGCGACACAGAATGTCATAACGTTTACTTTTATTCATCGGTTTACGGCTGTCTTTGTTTTAGTATCATAATGCTAGCCAGGCATGCCTGATTTGCATGCGTTGATCGATAAGGTGTTTCTCCGACgagatattttgatatatagCACTCTTGCGTTATTTCACAAGAGTTAGTCCACGTTCTTAAATAAGGGGTCGTTACCCAGAACTTCGTACGGAACGTCGTCCGCATCTTGCCAAAATATGTTAATACCATTGGTTAGTATCACGAATAGAGAGTAAATAATCATACATTATTATTAGCCAATCTGAGACACTATCCTAGATAATCATGCACCTTACGAAATTCTATCAAAAGACATAAAGatgacaaaataaaaaatatttaatattctaattataatcaaaatttggtaGAAGCCCAAATTGGCTGTCTGATGATTTTAATCTTGCATCGAGCAAGATGTTTGTCACGGGACGTAACTTCAACTGATACCGCTTTATATGCTGAGTATATTTTGTGCATTACATGACTGGTTGGTTCCAAAAGCCTTTATAAAAGGCATATTTAGTCATGTAAATACTATGCAGTGTTGCACTAGAACCACGCATAGCTATATCTATGACAGTCTTGTTTATTTGAATCCTTGATAGCGAAAATGCAGATGATACCTTTTCAAATATCGCTTGCAAATGCAGCATTGAGCTCCTAATGCCGAATGATCCTTATGTCGAACTTTATCACCCTCACTACAACGAAAACCAGAAAATGACAAAGCAATAAATCTAGTCATTATCGCATAAACCCTGTACTTCTACTACGAAAATACAGAAAGCATATTTTTTCTTAGCATGCCGCTCGGTGCAAAATTCGTGCCGACGTTTGTCGTTGTAGCCAGAACATGCGACACGTCATCAATATAGCGGAAAAAGTAAGCCCGATAATAAACCCGAACCAAAAACCGCTTGGCCCCATGGCGGGACGCAGCCAATTCGTTAGTGCTAGTACATAGCCGCACGGCAGACCGAGTAACCAATACGCGATAAAAGTGATAAAGAAGATCGAACGAGTATCTTTATAACCACGTAGCACTCCGCTACCTATAACCTGTATAGAGTCAGAGATTTGATAAATAGCCGCTAATAGTATCAGATGCGAGGCCATCGATACCACGTCAGGATTATCGTTGTATAATAGGGCAATATGTTCACGCAACAGGCTAGTAAATAAAGCAGTGAAGCAGGCCAGCGTGACGCCTATCATTAAGCTAGACCAGGCGCTGATCCGTGCCTGCTCAACATCACCTTGTCCCAAGCGATATCCGATACGGATGGTGGCAGCCACGCCTATCGACAGTGGCAATACAAACATAAGTGAGCTGAAATTGAGAGCGATTTGATGGCCAGCAACGGCAACAATGCCTAACGGCGCGATCAATAATGCCACCAGCGCAAACAATGTCACCTCAAAAAATAGCGCCAACGCTACAGGTAAACCTAAGATAAATAGCCGCTTTAGCGCTACCGGATCTGGTTTTTCCCATCCACTCGACAAACAGAAACCGCGAAACGCATTCACCCGATGTGTATAAGCGCCTAGCAATAAGAACATGATCCAGTAAACCGAAGCAGTTGCCACACCACAGCCAACACCGCCTAAGGCTGGTATGCCGAGCTTACCGTGGATAAAGATATAGTTGATAGGAATATTAATCACCAGGCCGAGAAAGCTAGTGACCATACCTGGTATGGTGCGGGAAAGTCCTTCATATTGACAACGTAGTACTTGGAAAAACAGATAACCAGGCGCTCCACACATTAAGTAACGCAAGAAGGCAACTGCTTTCTCCGCCAAAATTGGCTCAACGCTGTGCATGTAGCCAATGATGCAATGACTATTGTAAAGCAATATCATGATAACCAGCGACACAATAAGTGCTAACCAAAAGCTCTGGCGAACTTGATGTGCAATGCACTCACGACGCCCAGAACCCTTCAGCTGAGCGATAACTGGCGTCAACGCCAGTAACAGGCCATGACCGAATAAAATGATCGGCAACCAGATGGACGTACCTACTGCGACTGCTGCCATATCAGCAGGGCTTGCCGAGCCGGACATAATAGTATCTACCACACCAATCGCCGTTTGTGACATCTGGGTCAGAATAACAGGGATAGCAAGAGCCAGCAAGATACGCGCTTctttaatataattttgcaCGTAGATACCTTTCTttcatttaagaaaaattttttatcagaaGTAATCATTACAAGATGCGAGAATAGTATATTTAAGATCTGAATTATGGTCAAAATTCAGCATGATGTTTAATCAAACCTAAGATGTACCTTTTCTTTTGTCTTAAAAAGAAAAGTACATCTTAACAAGAGCCCATAACGAAAATCTTATAATTTATCTGATAGGATCATTTTAACAACGTATCGTAAAGCATTGTATCGGCgaaaatagaaagaaaatgtttttaataatCTTGTAATGCATTGTTTCTGATATTGTAAATAAGTACGCTAATTCAAGGTATTCCGCTTTATCTGATAAGAATGTTGTTTTGTCATCTTTCCATCTATAGTTTAGTATCACGATAGTGCATATTTGCAATTAATCATTCCATATCTTATTATACAGGTAACACTGTTGTTGTGTAACAACAAAAGCGACGGTTAGCATTTGTCTAATAGCTATAATCAGCTAGCCAGTTCCTGTTTTGAAGATCTCATCTTgcattaaataaataatctaTTATCCTTCGCGACGCTTCCTATTTGCCTTTTTTGCTAAGTAGTAAGAGAACGCTTTCTCAAAAGTGAGTATGCCTACAGGTAATGCCTACGGAAACTGGACTGATCAGAGATAACTTGCTTTTTTTGGGGTTATCAGCATAATGacaattcattattttttgacgtGAGATGGAGCAGTTTAGTGGTTTTTGGGCTCATAACTCGAAGATAGTCGGTTCAAATCCAGCATCTGCAACTATATTCCTTAAAGGGCTTTTAAAATAGAGTCTACTCACTTTGATGCCCCGCTTTTCGACTTTGTGTTATTTCGCTACAGAGAAACTGGGATAATTAGCCTTTTTTATGCCTTGGGGATAGGCTtgtctaaaataaaattaacaaagatACTCATCGTGCTCATGGAAGACATAAAGTTTGAGTTGTTGGGATGGAATTTATTCGTGGCCACTAATTAATTCTGCGCATTTGTATCAATAGTGTTGAACTGTTGATGATTGCGCTGATTTAAACCACAAAATTTAGCATGATACTGGACATCAAAGATCTGATCTTTGTGATCTATAGCCTGGAGGTCTCGTTATCGGGTTTGGATCGCCCGTTGTTTAACGCTTCAtattatttctcaatttaccTGAAATGACGTCAACTTGGTTACTACGCGTATAGCAGTGCAAAACTATTATAAATTGCAGGGGGATCCTCAAAGCAGTCAATGGTGAATGATCATGGTGACAATGGATGGAAAGATATTGTCTtcgcaaaatattcaaaagagAATCTGCTTCCCTACCTTTAACGTTTTACTGAGGCAATTAGTACTGAGGCAACTAGAATGAATAAAGAAATTCTGGCTGTTGTTGAAGCAGTGTCTAATGAAAAAACCGTCCCGCGGGAAAAGATTTTTGAAGCGTTAGAGACGGCACTGGCTacagcaacgaaaaaaaaatatgaacaaGTAATCGAAGTTCGCGTTAGCATTGACCGCAAGTCGGGGGACTTCAATACTTTTCGACGCTGGCTGATTGTGGACAAAGTGACTCAACCGACCAGAGAAATTACGCTAGACGCGGCGCAGTTTGACGACCCTACAGCTCAGCTTGGCGGCTATATTGAAGATAAAATTGAGTCGGTGGTGTTCGACCGTATTACTACACAGACCGCTAAGCAGGTCATCGTGCAGAAAGTGCGTGAAGCTGAACGGGCGATGATAGTAAATCAATTCCGTAGCCACGAAGGCGAAATTGTCACCGGCGTGGTAAAAAAAGTGAACCGAGACAGCATCAGTCTTGATCTAGGAAATAATGCTGAAGCGATTATTGACCGTGAAGACATGTTACCTCGAGAAAATTTCCGTCCAGGCGATCGTATCCGCAGCGTGTTGTATTCGGTCCGTCCGGAAGCGCGCGGCGCGCAACTGTTTGTCAGTCGGTCACGGACTAAAATGCTGGTTGAGTTATTTCGTATTGAAGTACCGGAAATCGGTGAGGAAGTTATTGAAATCAAAGCCGCTGCACGCGATCCTGGCTCACGGGCGAAAATTGCCGTGAAGACTAATGACAAGCGCATCGATCCGATCGGCGCCTGCGTAGGTATGCGCGGTGCGCGCGTTCAGGCGGTTTCAAGCGAATTAGGCGGTGAGCGCATTGATATTGTGTTATGGGATGATAATCCAGCCCAGTTTGTCATCAACGCCATGGCGCCAGCCGATGTCACGTCTATTGTGGTAGACGAGGACAAACATACTATGGATATCGCGGTAGAAGCCAGCAATCTTGCTCAGGCTATCGGCCGAAACGGCCAAAATGTTCGGTTGGCCTCCAAGCTCAGCGGCTGGGAGCTAAATGTAATGACAGTAGAAGCTTTGCAAGAAAAACATCAAGCTGAAGCCCACGCAGCAATCGATATCTTTACCCGTAATCTGAATATTGATGAAGAGCTTGCGAAAGTGCTGGTAGAAGAAGGGTTTTCATCTCTTGAAGAGCTGGCCTACGTACCGATAAATGAACTGATGGAAATTAAAGGGCTCGATAAGGCAATGGTAGAAACGTTGCGTGAACAAGCAAAGAATGCGCTGACCTCGCTTGCGTTGgcacaaaaagaaaatcgtaGCACGAACACAGACCTCCTGGACCTGCCTGAACTTGAGTGCGAGATAGCATTAAAACTAGCGGCGCGTAGTGTTTGTACGCTGGAAAATCTTGCCGAACAAGGTGTCGATGATCTATCAGATATTGAAGGGCTGAGTAGTGAAAAAGCTGGGGAGCTTATCATGGCCGCACGCAATATTTGCTGGTTTAGCGATAACGCGTAATAAACTGTAGCAGGAAAGCACAGCATGACAGATATAACCGTAAAATCGCTGGCCGATGAAATGCAAACTCCGGTCGATCGCCTGGTACAGCAATTTGCTGATATGGGTATTGAAAAAACCGTAGTAGACTCTGTGACCCGGCAGGAAAAAGAAATCTTACTGGCGCACTTGCACTGCGATCGTACAATAGCGCCTAATAAGTTAACTTTGCTGCGTAAAACGCGCAGCACTTTGAATATTCCTAGCGCCGGCGGTAAAAGTAAGTCAGTAAAAATCGAAGTGCGTAAAAAGCGCACTTATATACAACACGATCCGCAAGTGCAAAAACAGGCTAAATCAGAAGCGCATGACAAAGAAGAAGCAAAAGAGCGAGCTCAGCAGCAGGCAAAGCGCGAAACCtacgaaaaaacgaaacgcaACGCCGAAGAACAAGCGAAACGCGcgatcgataaaataaaatgtaggGCAGTTGAACGGACGAAAAGTGTAGTAAtggaaagtgaaaaatcgattaaccGACAGACCAATACTATACCTAAGTCATCACGAGtagctgaaaaaatacgccgtGAAACCAAAACCGCGGAGCTAAGACGCAAAGCGGAAGAGGAAACgcgtcgaaaaattgaagaaaaagcTTCCCAGATTGCGGAAGAAGCGCGTCGTATGGCCGAAGAACACGGCAACAACTGGAATAACGCGCCTGAACCGATCGAAGAAAATATCATCGATTACCACGTTACTACCTCCTATCATGCCAGGGAAGCTGAAGAAGAAAATGACCGAAACGTGGAAAGCGATCGCCGAAGCCGTACCCGCATCGGTAAAGCGACTAAGCAAAAAAAGACTAGTCGTTTATCCGAATTTAAAGCCGATCGAGAAGAAGCACGTGCCGTAGGACGTAGCGGAAAATGCAAACGTAAACTGAGCACGTTAACGCAAGGCTTTAACAAGCCGGCGCAGGCGGTAAACCGCGATGTCGTCATCGGCGAAACTATGACTGTGGCGGAACTAGCTAACAAGATGGCAGTGAAAGGCTCTCAGGTTATTAAAGCCATGATGAAGCTAGGCGCTATGGCGACCATCAACCAGGTGATCGATCAGGAAACTGCGCAAATAGTGGCGGAAGAAATGGGTCACAAGGTGATTGTACGCCGTGAAAACGAACTAGAAAAGTCGGTGATGTCCGATCGCGATATTGGCATCTTTACCACCGCTGAATTCCGTGCACCGGTGGTGACCGTCATGGGTCACGTCGATCATGGGAAAACCTCGCTGCTAGATTATATACGTTCAACTAAGGTAGCGGCAGGCGAGGTAGGCGGTATCACACAACATATCGGTGCCTATCATGTAGAAACTGACAACGGCATGGTAACTTTTCTAGATACTCCGGGACATGCGGCCTTTACTGCAATGCGTGCTCGAGGTGCGCAGGCAACGGATATCGTGGTGCTAGTAGTAGCCGCCGACGACGGCGTCATGCCACAGACTATCGAAGCTATTCAGCACGCCAAAGCAGCCAAAGTGCCGGTGCTGGTTGCGATCAACAAAATTGACAAACCAGAAGCAGATCCGGATCGGGTCAAGAACGAGCTAACTCAATACGGCGTTATTCCGGAAGAGTGGGGAGGCGAAAATCAGTTTGTGCATGTTTCCGCTAAATCTGGCGCGGGTATTAACGAATTGTTGGACGCTATCTTACTGCAAGCGGAAGTCCTGGAGCTAAGAGCAATTCGCAACGGTATGGCTAGTGGTCTAGTTATTGAATCCTTTCTGGATAAAGGCCGTGGTCCGGTTGCTACTGTGCTAGTCAACGAAGGCACCCTGAATCGTGGCGACATTGTGCTATGCGGTTTCGAATACGGCCGCGTGCGCGCCATGCGCGATGAAATCGGTCGTGATGTAGCTTCCGCAGGCCCGTCGATTCCGGTCGAGATTCTCGGTCTGTCCGGGGTGCCGGCTGTTGGTGATAAAGCGGCGGTAGTACGCGACGAGAAAAAGGCGCGTGAAGTGGCGTTGTACCGTCAAGGCAAGTTCCGCGAAGTTACACTGGCACGTCAGCAGCAATCTAAGCACGAAAACATGTTCACTAACATGACCGACGGAGACGTGTCCGAGTTGAATATCGTGCTGAAATCTGACGTGCAAGGTTCCGCTGAAGCTATTATTGATGCGCTGGAGAAGTTGTCTACCAACGAagtgaaagtgaaaattgtaGGTTCTGGCGTAGGCGGCATTACTGAAACCGATGCAACGCTCGCAGCGGCTTCCAGCGCCATCCTACTGGGATTTAACGTGCGAGCAGATGCATCCGCCCGTCGTATTATCGAAGCGGAAAACTTGGATTTACGCTATTACTCGGTCATTTATGATGTAATTgatgaaatcaaaaagaaaatgagcAGTATGTTAGCACCGGAATATAAACAGGAAATTATCGGTCTGGCAGAAGTACGCGATGTATTCTATTCACCGAAATTTGGTGCTATCGCCGGCTGTATAGTGATGGAAGGCATACTAAAGTGTCACAATAAAATCCGCGTCCTGCGTAAAAACGTAGTGATCTATGAAGGTGAACTGGAGTCTCTGCGGCGCGCCAAAGATGATGTCAAAGAAGTGCGTAACGGAATGGAATGTGGCGTTGGCGTTAAAAACTACAATGACGTTCATTCAGGCGACGTAATCGaagcatttaaaattattgagaTCCAACGTACCATTACCTAATAATGCGTTTTTAGCAACGTACATTACAGAAGGAAAACAAGTCCTCTGCTTGTCTGGAGAATTTACCATGCATAAAGAATATAATCGCACACAACGCATTGCCCAGAACATGCAAAAGGAAATAGCTATTATTTTGCAGCGCGAGATCACAGATCCCAGCGTCGGAATGACGACGGTTTCAAACGTAAAAGTGTCACGCGATCTAGCTTATGCTAAAATTTTCGTTACCTTTTTGAATGATCAAATTCCAGAACAGGACAAAACCGGCGTCCGGATATTGCAAAATGCAGCAGGTCGCATCCGCAGCTTGCTTGGTCAAGTCATGCGCTTACGTGTCGTTCCCGAATTAACCTTTGTCTACGATAATTCGCTCATGAAAGGTATACGCGTGACTAATTTAGTCAACCAGGTCGCACAAAATGATCGCTTACGCAGGAGCATAAGTCAGGTGTATAAGACAAATAACGAAGATCAAGAAAATTAATGAGTGGTCCAAGTTACTATGACGTTGACGGTATTGTTCTTTTGGATAAGCCGCTTGGGCTTTCGTCTAATGACTTGGTTCAAAAGGTCAAGCGATTGTTTCGCGCTAATAAAGCCGGGCATACCGGTGCGCTAGATCCGCTGGCAACCGGTATGCTACCCATCTGCCTTGGCGAGGCGACTAAGTTTTCTCAGCATCTTCTAGAAGCTGATAAACGCTATCGGGTCACCGCTCAGCTTGGCGAACGCACCGACACCTCTGACACAGAGGGTAAAATTGTCAGCGTTCGTCCAGTATCACTGGGAAAAGCACGCTTAGAGGCAGCTCTGAGCCACTTTCGCGGTAGAATCAGTCAAGTGCCGTCAATGTTTTCCGCATTAAAGTATCAGGGGCGTCCGCTATACGAGTACGCTCGCAAAGGAATCACGGTAAAGCGTGATGCACGCTCTATCTGCATCTACGATTTGAAGTTACATCGATGGGATTTAACGGAGGTGGAACTGGAAATTCATTGTTCTAAAGGTACTTACATCCGCACTATCGTTGATGATTTAGGTGAACGTCTCAGTTGCGGCGCGCATGTTACGGCGCTACGGCGGCTGACGGTTGCCCACTATCCCGCAGAGCGTATGATAACGTTCGCGGCTCTGCAAACCATTGTCAACGACGCGCTGGAGGCACCGGAAATTCTGTCGCTGCTATTGCCAGTAGACAGCGCAGTGGCGGATATGCCGGCGGTTAATTTGCCGCCTGATCTTTCAGCGAGAGTGCGCCTTGGACAAACGCTAGTGGTTAGCGCGCCGCCACAGGCCGGTCTAGTACGCCTGATAGAGGGAGACGCAGGGCGTTTTTTCGGAATCGGAAAAATCACTGTATCGGGCCGGCTGACGCCGTGCCGCCTTATAGCGGAACCGCGCGCCTGGTCACGCAATCGCCTTGCGATCAGCACGAGCTAAGAGTAGAATACCGCTGTCTATAAAGCAAACAGCTGAATTAAAGATCGGCTTATCTATTTACAGTTATTTTAAGGTGTAACAATGTCTCTAAGTGTTAaagcaaaatcgaaaattgtttCTGATTTTGGTCGTGATGCTAAAGACAGCGGTTCTACTGAAGTTCAGATTGCTCTTTTAACTGCTCAGCTTACCCATTTGCAGGGCCATTTTGCAGAGCACAAAAAAGATCACCATAGCCGCCGTGGTCTGTTGCATGTGGTCGCGCAACGTCGTAAGCTGCTCGACtacctgaaaaataaagatgTGGCACGTTACACCAGCCTTATCGAAGGCTTGGGTCTACGTCGTTAAGATAAACAGTTTTAGGAGAGAAGGGGGCCGTATGGGCCCCCTTCTTCTAGGCAACGCTCATCCTGTGGTCGGTCATTTCCGAACGGAGATGAACGATAAATAAACTCTTCCATTGCTGAAGTTCGCGAGGCAATAAGAAACTTTATTTGTTAAGATAAGGTTTGCATTAGTCGCGAGGATTCGATGAGAAGGTGTTAGTTAACAACGGTAGGCGCTTTGATGAAAGCGCCATGCACTTTAAAAAAGGACATCATTTTGCTAAATCCGATTGTTCGCAAGTTTCAATACGGTCAGTATACCGTCACCCTAGAAACAGGTATGATGGCCCGCCAGGCAACTGCCGCAGTCATGGTAAGCATGGATGACACAGCGGTGTTTGTAACTGTCGTGAGTGCTAAACAAGCAAAGCAGAAACAGAGTTTCTTTCCGCTTACTGTCAACTATCAGGAGCGGACCTACGCTGCGGGCCGTTTCCCAGGGGGGTTTTTCCGGAGAGAAGGCCGTCCGAGCGAAGGAGAAATACTAATTTCTCGCCTGATTGATCGTTCTATCCGCCCGCTATTCCCGAAGAGTTTTTTGAACGAAGTGCAGGTTATCGCTACCGTAGTTTCGGTTAACCCGCAAGTAAGCCCCGATATCGTAGCAATAATTGGCGCTTCCGCTGCGCTGAGCCTGTCCGGTATCCCGTTTAATGGCCCTATTGGCGCTGCACGTATTGGTTACATTGATGACCAGTATACTCTGAACCCGACTCAAGACGAACTAATCAGAAGCCGTTTGGATCTGATAGTTTCCGGTACGCAGAACGCTGTTCTAATGGTAGAGTCTGAAGCGAAGCTGCTGAACGAAGATCAGATGCTAAGCGCCGTAGTCTACGGGCACGATCAGCAGAAGATCGTGATCGATAACATTAATCAACTAGTGGCTAAAACCGGTAAGCCGAAATGGCAGTGGCAGGCGCAAGAGGTTAATGTCGACCTGCAGGTGCGCATCGCCGAACTAGCAGAGTCCCGTCTAGGCGACGCTTATCGCATCACTGAAAAACAAGAGCGCTATGCCGCGGTTGATGCTGTTAAGGCCGATGTCGTTGAAGCCTTAACGgtagaaaatgaaacattagATTCATGTAAGATCAAAGACCTCTTAGAGATACTAGAGAAAAACATCGTGCGTAGTCGTGTACTGCGTGGCGAACCGCGTATTGACGGACGTGAAAAAGATATGATTCGTAGCTTGGACATACGAACCGGCGTATTGCCACGCACCCATGGGTCAGCGTTATTCACTCGAGGTGAAACTCAAGCGTTGGTCACTGCTACCTTAGGTACCGAGCGCGATGCGCAGAATATTGATGAATTGACAGGTGAACGGACAGACCGCTTTTTGCTGCATTATAGTTTCCCTCCGTACTGCGTAGGTGAAACTGGTGTGGTAGGATCGCCGAAACGTCGAGAAATCGGCCACGGTCGTCTAGCTAAGCGAGGTGTTTTAGCTGTAATGCCAAGCGCTAGCGAATTCCCGTATACTGTGCGCGTGGTATCGGAAATCACCGAGTCAAACGGCTCTTCCTCCATGGCTTCCGTGTGCGGAGCGTCGCTGGCGCTAATGGACGCGGGGGTGCCCATTAAAGCGGCCGTTGCCGGTGTTGCCATGGGTCTGGTGAAAGAAGGTAACAACTTTGTTGTATTATCTGATATTTTAGGTGATGAAGATCATTTTGGTGATATGGATTTTAAAGTTGCTGGCAGTTGTGAAGGTATAGCTGCGCTGCAAATggacattaaaattgaaggtaTCACTCGCGAAATCATGCAAGTAGTATTAAATCAGGCCAAGAGTGCACGTATGCATATTTTAAGCGTGATGGAGCGAGCGATCAGCTCTCCACGCGGCGATATTTCCGAATTCGCGCCTCGCATACATACTATTAAAATTAGTTCCCATAAGATCAAGGATGTAATTGGTAAAGGTGGCTCGGTTATCCGAGCGCTGACGGAAGAAACCGGCACGACAATAGAAATCGAAGATGACGGAACCGTAAAGGTGGCGTCTACCGACGGAGATAAAGCCCGTCACGCTATCCGTCGTATCGAAGAAATTACCGCCGAAATCGAAGTGGGCCGCACTTATAATGGCAAAGTGACCCGCATCGTAGATTTCGGCGCTTTTGTTGCCATTAGTGGTGGAAAAGAAGGGCTTGTGCATATCTCTCAGATCGCCAATAAACGTACAGAGAAAGTGGCTGATTGTCTAGCGCTAGGCCAAGCAGTCCCAGTTAAAGTCCTGGAAATGGACCGACAGGGTCGCATTCGCCTAAGTATTAAGGACGCTAATTCTTCCGGCCAAGAGTCTTTGATACCTAAAGTAAAATAAACTTAATTTAGACAAGGGACAGAACGTTCATCCAATGTCTTTATTCGAGCATGGAATGACATCTTGCTTTTTCTAGTAGTTCGTTGCGATAGTTCGTTTAGCACGATAGACTTAAGCTAAGAGCGATAACATACAATGCTCTTACCTGTTGAAACGTATAATTCTATACCAGGGATTGATTCAACAAGTATTTAACGTGGTATTATTCTGTGTTATAGCATCAGCTACCGTTCATCGTAGGACGATTTAAAGGGTCACAAAGAGCGCTTCTGCGCACTGTGGTTTTTTATAACGTGCGTAAAGCCCTTTAAGAATATTAGAGAAGCGTTGACTCAAGGCAGAAGCAACAAATGGCATGCCGCCTACCAACGTGACGGTTGTTAGTAATAAGAGGTATATAACTTTTCAGCATCGAACCAGCAATAGCTAACGAATAAAACTTCAACAAACTGCatcctttttattttatatgtgAAGGTGCagtgttttattataaatataatttgagCCTGTTCAcacttttgatgaaaatagatgaaaattttcacgacgaGGTATGTAGACTGGCCGCCATTAAGAAATAATGAGGCGCGTGTGCATGTCTAAAGTAGTAACCTCTTTTGCCGCTCTAGGGCTGAAAGCTCCTATCCTTAATGCGCTGACTGAGCTCGGTTATGAGAATCCGTCGCCCATTCAATCTGCCTGCATCCCACATCTGCTGGCGGGCCGCGACGTACTGGGGATGGCGCAAACCGGCAGTGGTAAAACCGCAGCTTTTTCCCTGCCGTTGTTACAGAATATCAAACCTGAACTGGCCGCGCCGCAGGTGCTAGTTCTAGCACCGACTCGCGAATTAGCGGTACAGGTAGGAAAAGCTTTCACTGATTTCGCCAAATATATGAAAGGGATCAACGTAATTGCTCTGTACGGTGGGCAGCGTTATGACGTGCAATTACGTACGTTGCGTCAAGGTCCGCAGATCGTGGTCGGCACGCCGGGTCGTCTGCTTGATCATTTAAAACGCGGTACACTGGATTTGTCTAATTTGAGCGGACTAGTGCTAGACGAAGCCGATGAAATGCTGCGTATGGGTTTTATTGAAGACGTTGAAAACATTTTGGCACAGGTGCCAGCAGAGCATCAAACCGCGCTGTTTTCCGCTACTATGGCAGAAGCAATTCGCCGCATCACTCGCCGATTTATGAATGAGCCGCAGGAAGTACTCATTCAATCCAGCGTGACTACCCGTCCTGATATCAGCCAGAGTTACTGGACAGTTCAGggtatacgaaaaaatgaagcgTTAGGGCGTTTTCTGGAAGCGGAGGATTTTGACGCTGCCATTATTTTTGTGCGAACTAAAAATGCGACCTTAGAAGTGGCAGAAACGCTTGAGCGTAGCGGTTATAACAGCGCCGCTTTGAATGGTGACATGAATCAAGCGCTACGCGAGCAAACGCTGAATCGCTTGAAGGACGGCCGCTTGGATATTCTAATTGCTACTGACGTCGCGGCTCGCGGCCTGGACGTTGATCGTATCAGCCTTGTGATAAACTATGATATTCCGATAGATTCTGAATCCTACGTACACCGCATCGGACGTACCGGCCGTGCTGGCCGTGCTGGACGAGCGCTGTTATTCGTGGAAAACCGTGAGCGCCGTTTACTGCGCAATATTGAGCGCATTATGCAATTAACCATCCCGGAAGTAGATCTACCGACCGCTGAAGTGCTGAGTACCCGTCGCTTAGCTAAGTTTGCCGCTAAGGTGCAAAATCAGCTGGAAAGTAATGATCTTGATATATACCGCGCACTGCTGGTAAAATTACAGCCGACGGAAGAACCTGATATGGAAATGTTGGCGGCGGCGCTTTTAAAAATGGCTCAAGGCGAACGTCCACTGATCCTGCCGTCAGATCCGGTAATTGCGCGCCGCCCGCGTCTCGAGTTCCGCGAGCGCGACACGCACCGGGAAAGCAGCAAACGTCCAGCGCGCCGTGAACGTCGCGATCTAGGCGCAATGGATCTCTACCGTATCGAAGTAGGCCGTAACGATGGAGTTGAAGTCCGTCATATCGTCGGCGCGATTGCCAACGAAGGAGATATCAGCAGTCGCTATAttggaaatattaaattgtttGCCTCGCACGCAACCATAGAACTGCCGAAGAGCATGTCGAGTGAAATGTTGTCTCACTTCACTCGTACGCGTATTCTCAACAAACCGATAAATATGCAGTTCGTCGGCGAAACGCAATCGCGCGGCAGCGAACGTCGCGGTAGCCAGAGTGTCGGTCGTGGAAATTATAGCGGTGAACGCCGGGATGGCGGGCGTCTCCTACCTAACCGGATATCGTTGTTGCGGTAGTTTCGTTTTCGTTagtgatgaaaatattatgcTTTACTACATCTGTAGTACTACAGATGTAGTAAAGCCGATAGATGTGGCGGCAATATATGCCCGTATCGCCTGAGCTTTCGATTCCTAACTAAGTGAGGCTAAATGGCGGCCATCCGCGAGACAAAAAAGTGGTCAGTGGTCACAAATCATACAAGCGAAGATACGCAGCAGCAACGACTTCAGGCCAAAGCTTCTTGGAGAGAAGCAAGATTGTCGCTGCAATAGAAAACTCGCTTTACTTTCCCTTGAAAGTATCTGCGTTGGCATCATGGCAACATGATGGGTAGCCTTTATGGATATGTGCTCAACGGCGCAACGTGCACGCTGCTCAGGCAGCGACAAAAATAGCTCTTCCTGACATACTACAGCAAAACCTTGCTCAGAGGAAAACCTCGTTTCCGTCCGTGACACACGGATTCGATAATTCAGGCGCTGGCTTTTCACAACTGGTACAATacattatgattttttgtttatcgtGCTGCAACATTTTACGGTCATCGGCAATTGCTCGCGGAGCATGttagcgaaatttcaatagcCTGGTCAAAATAACCTATCTCATATTCGTAGCGATTGCGCATGTCAACAAAAGCGCTTGCGGATCGTCCGCCAAGACATTGATCTCTTCCGCTTTCAAGTAGTGGCCGACGTGCGCCGGAGATTGAACGTCGTTAAACCGTCAGCGACAATCCACAGGCGCACTTTTATACGCAGCGCCAAGAAAGGATTTACCGCGTCGTCCAAGGCAGCATTCAACCGAATACCAAATCTATAGCgttaaaataacttttcgGTATGCTGATTTGTGCATTAATCCATTCAGCTAGGTGATATAAATGCGGCTAAAAAACCTGCAACGcagtgaattttcaatagaGATCATCTCGGCAAGGTTGTGGATCATTCAGGCTACAAATAGTGGTAAAAAGAGACGGCAGTACGTATCCCGCTTTCAGCGAATAACATACGCGCTCATAATTCCTGACTAGGGACCTGATTATGTAATACAGGCAATGAGTACGTTCCATCCGGCAGTCAAATTATCGACGGCGATTATCTAAGGCCATCGGGTTGCATTTTACCGTATTAGTTCTAAAACGCTAACCGGCAGACGAGACTCTTTTTTCGATTAGCCAAAATGTTCTCACGCTAGGATAGCGCCATAATGATACCTATAGCGATCACTATTAAGCATGAACCGTATCGGTTCTACTATTCAGCCCTATCTGTAGTAACTTCATCGCTACAATATATATCAATACTCCTTCGTTAGATCATTTTGTGCTGTCAGGAGACGTTTTACTGACTTTTGATGGAGAATATCCTAGCAGGTCTCAAGGTTGTGAGACAATTGCACTAAGCACTTTTGGTGACTATAGCGAATACGATAAAATCCCACCATACATCGATGATGCTAAACATATTACATTATTTGTGGATTCAAACAAGATCTTATAAAAAAGGCTATGTACCACACTTACGTAAGATGGTATGGCGCTAGGCGCATCTTGAATTTAAGTCTTAAAGATATTGCTTGCGATGTTGTGTTTTTTGATGACAAGCTTTAGCTGACCTCCAGCTTTTGGTCTACGCTTCCATCAATGACAGCGATCAGAATTGCCCCGCGGAAAGCGGGGAACATATTAGTTTTTAGCTTTCGATACTGCAACCATAGCCGGGCGGATAAGGCGTCCATTAAGGGTATAGCCTTTTTGCATCACCTTTATCACCTGGTTAGGTTTATGCTCGTCGGACTCCAGCATAGTCATCGCCTGATGCACTTCAGGATTAAATGGCACGTGCACGTCTCCTACCACATCTAGGCCAAATTTGCGAACAGCATCCAGCAACGCTTTAAGCGTTAGCTCAATCCCCTCAAGCATGGAGGCCAGCTCTGCCTTAGCTTTATTCGACATATCTAACGTGCGCTCTAAATTATCGATAACCGGTAACAATTCACCGACGAAACGTTCCAACGCAAATTTATGTGCCTTTTCAATATCCTGTTTACTGCGGCGCCGTACATTTTCTATTTCTGCTTTGGCGCGCAGCACACTATCGCGCTCACGTTGTTGTGCTTGGCTCAATGCTACTTCCAATTCAGCAATACGCTCATCGCGCAGATTCATATCGCGCGGATCCACAACGACAACCGTCTCAGGAGAAGTTTCTGCTTTCTGCACTTTCTCTATTTCACCCTCTTGTAAGACTGGCCGATCAGGGGTGTTCTGTTCTTTATTAGTCATCATGAATTTTCTCCGCGGTTCAGCATTATTCTCGCTCGTCAGGTCATTATGGGGATAAATAGCGAGGATTCAAGGGATAGAGCATAATGAAGCTTGTAAAAATACGCAGTGGATCAGTAATCAAATGACTAGCACTTTTCAAACAATCGGCATCGTCGGTCATCCGCGTCACCTTAATGCGTTGTCTACGCATGAGACCCTGTACTATTggttaaaagaaaaaggatATTATGTTATCATTGAATATTAGATCGCCAGCGATTAGGATTGTGCGAAGctattactggtaatttagcTGATAGAGGTCAACAGGCCGATCTGGCGATTGTGGTCGGCGGTGATGGCAATATGCTAAGCGCGGCGCAAATTTTAGCACGCTACGACATTAAAGTTATTGGCTTTAACCACGGTAATCTCGGCTTTTTGACCGACCTCGATTCAGATTCAGTGCTAGTGCAATTATCAAACGTGCTGCTAAGTCACTTTCGTAGTGAAAAACGCATTTTGCTGGAAGTCCAGGTTTGCTTCGGCGATGCTTGTAGCTGCTTAAGCAGCGCTATTAACGAGGTAGTAGCATACCCGGCAAGATGGCGCACATGATTGAGTTCGAGGTATATATTGATGATACTTTTGctttttctcaacgttctAATAGCCTAATTATTGCTACATCAACCGGCTCTACAGCATATGCTCTTTTCGCTGGCGGTCCAATATTAACTCCTTTAGTGGATGCAATTACATTAGTGCCGATGTTTCCACATACACTGTCTTCGCGTCCGCTAGTAATTCATGGTAGCAGCAcgattcgattaaaattttccaaattgatgCCGGGCTTAGAAAGCAGTTACGATAGCCAGATAGCGCTGCCAATCCAAAATGGCGCAATTATTCTCTCGATTTAATTCAACCAAAtgattacaattattttaatacattaAGTATTAAATTAGGCtggtcgaaaaaattatcctaaATTTAGCTGATACTGCTATCTTACATAGCAGTATCTTTATTGCAGGAAGACAACTGTGCTAGCCCAATTGACTAGGctaattttgtaattgtgCGCACATTAATAATTAGAGAGGAATTTATTGCGATCAGACTGCACTCGACAGCTATTGCCAGACTAGTAATAGTACGACAAAAGCCGCCCAGATGTTTTAATATAGCGTGATGCATATATGACGCGCCGAGTAATAAGCCAGGCAGGGCTACAACGCCTAATTTCGCTGTCATAATTACGTGATCATTAGCCAATTTCTAATACAGCGTCATAACAGTTAACATATCTACCATGATTATGTTGATCCCGGTTATCAAAAACGTCTTCCTGACAAAATATTTGTGAGAATGACGTCGAGTAAGTGAACGGTAAGCGTCTATTGGCTAGTAATATAGAAGTTGTCTCAATCGCGCTTAAAGTTCCCAGCATCTCCAGCCTGAGAAACTTAACTTCGAAAACGCTGATCGCATAGAGCTCATGGTAGCTATTAGCCTTGGTTAGACGTAGATATCAGCGAGCTGATGGCAGCTATCTTGTGGAATATGTCTATTAGTATCTAAGCTCATCTTCTACAAGATACTGTTAGGCagtattattttgattagtGAAAATGCTGCTACCGAAACGCAATGCTAGCACTAGACAAAGTTAAATAAAAAGATTGTTTTCAGGAGCCGACATCACCTATTGATCGGAAACGACATCACAAAAAAACGTTGTTTTGCGTTTAGAAAAGCATAATTTTCTCACCATAGGTTACAGGGTGGCCTTGCAGAGGTTCTAACGCCGGCAGAATCTATTATTCATCAGCGTCCTGTTCTCAAAATGGATATCATGATTATGAGTTATAAGACGTTGATTACTGCTGTTATTGTGATGATGTTGACCGTAGGTTGTTCCGTGTTTGAGAGAGTAGTTTATCATCCCGACATCAATCAGGGCAATTATCTGACTACAGATGATATCGCCAGGATTCATATTAATATGACGAAGCAGCAAACAATCTATATCCTTGGTACACCAATGATGAAGGATCCGTTTGGATCAAAAACTTGGTATTATATTTTCCGCCGTGAGCTAGGCGATAAAACAGTTTCGCAGAAAACGCTGACGCTGACTTTTGACAGTAGCGACATTCTGACGCACATTGACTACAAATCGACGATAGAAGGTCCTTTTATTGATTAATCTCTGCCATCTTGGTAAGAAttcaaattcgatttattGGGATCTGGTTGAAATCTTGTAACGACAGCACCTGCAATAAGTACTGCGACACGTAAATAAGTAGGTTAAACGTATAATTCATCCCGTAAACAGTACCTGTGTACTATAGCATTATTGTGATTAagacaaaattgataattcggTAAAACAAGATAGAAAGTAACGTTCGCTGGAAATAACGGACATTGGATTcatgagatttaaaaaaataacttgatgaacttttgtatttaaaagtaTCCTGTCAGCTTAGGCAGTCCAATATGGTAAATGTAGTACTAGAGCAGCTGAGATGGCTATAATATAGAATTTGCGTCCGATATTCTTACGGTTACAAACGTGATTGTAGCGTTATTTTTGCATGGTCTTTGACCATTCGCAAAAATGCTCGACAGTCTTCTCGATCGTCTTGTTACAGAGAGAACCTCTGCGCCACCATGACGTTGGATGTATTTCTCACCAGACCATCCGGTCATCCAGAAGAAACAAGATGACACTATTGCTCTTTTTCTAGCAGATAAAGGCAGCCCATGTATCCGCCGAATGAAGTGTATTCGGTAAGGTAAGGTCAGcttaaataccaaaaataagTAATGCTGGTACTGTATTGTTTCCAACTATAACGGTACAGCGTTAGGAAAAGAAGGATAACTGTAAAACGTGCTACAGgcggtttttcaattttgaaacataGATGTATTTCATCATCATCTTAATCTTACCTAGCTGGCCAGTGCTATTTACTAACTAAAATGATCAAGCCGGATTTTTTAATCCGGATAATATGGTTACTTTCACCACGCTAAGTATCTACATTTCCTTCCTATGGTGGACATATCAGGACTTGCTGCTATTCGCTCGGCGAATCGCCGATGATTTCTGAAGTGTGGTGCTTAACGATGAGCGTCAGATGATTATGTAGCCACTGAACAGCTATAAAATGCGCATTCATTAGGTACTAGAGGCGCCGGGGTTTGATATACGCCTGTATCTATAAGATGTATTGGTTACTGTTCGCCCGAACTCTTGCAGTTGTAATTTTCCCCATCTATCTGGGATGGCTAGTCTCTTATCTGTTATCACTTACCGGAATTGTGTCGCTAAATACTATTCCGCACTTGTAAAGATTTTTGCTGCTGATGGTGCATCATGGAACGAATTGAACAATATATCCTGAAATTACGTAAGCAACTACGACACTGGGAATACCTATATTACGTAGAAGCCACCCCTGAAGTACCTGACAGTACATATGACCAGATTATGGCGGAACTACGCACGATGGAAGCTAAACGACCAGACCTGCTAACTTCTGATTCCCCTAGTCAGCGTATCGGAGGGCAAACACAAAGCGGTTTTGAACAAGTACGACATGAAGTACCCATGTTGTCTCTGgataatatttttgaagaacCAGGTTTTCTGGCATTCGACAAGCAAGTGCGCAACAGGCTTAAGAGTGACGATGATATAACTTATTGCTGTGAGTTGAAACTGGACGGTCTAGCAGTTAGCTTGCTTTATGAGAACGGCGCACTGGTACGGGCTGCCACTCGCGGCGACGGAACTACTGGTGAGTGTATTACCGATAACGTGCGCACCATTCGTACCGTTCCGTTGCGTTTGCAAGATCATGAAAATTTGCCACGGCGGTTAGAGATCCGTGGCGAAATATTTATGCCAGAAGCAGGCTTTTTGCAGCTAAATAAAAACGCTACACGAGAAGGAGGTAAAATCTTCGCTAATCCGCGCAACGCTGCTGCCGGCTCTTTGCGCCAGTTAGATCCAGCAATTACCGCCAAGCGACCACTGGATTTTTATTGCTATGGCGTTGGTCTATTGGAAAGCGATGAGTTGCCAGAGAGTCATTGGGAACGTTTGCAGCAGTTTAAAGTTTGGGGGATACCAGTTAGCAACTGCATCCGCCGCTGCACCGGTGGTGCAGCGGTGATGGATTTTTATTGGCAGGTACACGAGACAAGATCGTCACTCGGGTTCGATGTCGACGGTGTAGTGATAAAAGTCGACTCGCTAGCGTTGCAGCAACGTCTGGGTTTTAATGCTCGGGCTCCCCGCTGGGCTATTGCCTATAAATTTCCGGCCCAAGAGAAGTTTGCACGAGTACACGACGTAGAATTTCAAGTAGGTAGGACCGGCGCAATCACGCCGGTCGCGCGACTTGATCCAGTGCTAATTTCCGGAGTTATGATCTGTAGCACCACTTTGCATAATGCTAATGAGGTCGAGCGGTTGGGGTTGATGATTGGCGATACGGTCATTGTGCGACGTGCCGGCGACGTCATCCCGCAAATTGTTAGTGTTGTCACGTCTAAACGGCCGAAAGAAGCGCGGTCAGTAACGTTTCCGACGCAATGTCCGGTTTGCGGCTCGGATATCCAGAAGGTAGGAAGTGCGGTGGTTTTACGTTGCACTGCAGGTTTAGTTTGCGCTGCGCAGCTTAAGGAGGCGCTAAAGCATTTTGTTTCTCGCCGGGCGATGAACATCACCGGTATGGGCGATAAGATCATTAATCAACTAGTAGAACGTAAGTTGGTGAAAAACCCGGCAGATCTGTTCcggttaaataaaaaaatcctgaCACAGCTAGATCGGATCGGACAAAAATCAACGCAAAATTTGCTGAAATCGCTGGAAAAAGCCAGGCAGACCACTTTTGCACGTTTTCTGTACGCGCTTGGTATCCGCGAAGTAGGTGAAGCCAGAGCTGTTAATTTGGCTTCTGCCTACGGCACGCTCGAAGCGCTGATGGTCGCAGATATAGATTCCCTGATGGACGTGCAAGATATTGGCAGCATTGTCGCGACTCACGTGCGCcatttttttgagcaaaaacgTAATATCGACATGATTCAGGATCTGTTGAGCAAATTAAGTGGTATTAGTTGGCCTGAGCCTGTGGCAAAGTCCATCGCGGAACACAGCAATCCTATTGCTGGTAAAATCATTGTTCTGACTGGATCGCTAAGCAGTATGTCTCGGCATGAAACCACGAATTGGTTGGTATCGCTCGGCGCACGAGTCTGTGTCAACGTTTCCGCCAAAACTGATCTGCTAATTGCAGGGAAAGCGGCGGGATCTAAATTGTCCAAGGCAAAAAAGCTGAACATTCCGGTGATAGATGAACTTGGAATTATGCGTCTTTTAAGAGACACGTCGGACAGTTGTGTTATATCCTCTTAACAGCATGGGCGGATCACATCAatatgcatttaaaaaattaatgtgaTATATCCCTTTTGTAGCAAAGTTGATATCTAGTAAGCAAAATATTCTCAGCGGATAGCTAGTGATGTAGCTACATTATTGTGGATATGTCATTTGACAACAAAACTTTGACAACTTACTTTgacatgatttttaaatttatcagaaCAGTATTTTACaggtgattcttgatattccTTATCAACGGTAGTTTGGTGTACTTCTACTTCAGAAGCTTAACAGCGAGAATAAAGCTGGAGCGTTTTCAAACACGGCTTAAAGATATAGCATTCCTGATACCGAATGACCATTCAATTAAATTCCATCGGCTGCTTACAGTGAGTTCGAACACAATACTACATCTGCAGGCTATATTTGAAAACGCTCCAGCTTTATTCTCGCTGTTAAGACTGATATACAACAGTCTATCAACGAAACCATTttatggtataaaaaatttaagacACAATTGACACCAAGATAAACAACGACGGTCAGGCGATCAATTTTCTATGCTACATCAGCATGTGGATATCGTTAGGATGTTTACACAGAACAAACCATTACACTGTTCCAATGATGTTTAGTTTTTCACGACGAGAATTGAGCACTTGTAATGCACCTTTAGTTGAGCACTTGTAATGCACCTTTAGTATTGTATGCAGAAGCAACATTCATtgacattttgtaaaataatcacATCTTGTGCTTCATAAAATGAACATCCGCGCGTTTTACAGTATAGTATTGGCAATAGCTGTAATTATTTATGGTCAGTCTGCCTTCGCTGTTATTTATTCGTTGCCAGAAGGGAAAAACCGCTTGgtaggaaaaaatttgcaaatcaCTGTCCTTGAAGGGAACACGCTTCCCCTTGAACATTTTTCCGCTCAGTTCCAGATGGGACTAAGCAATATGCTTGAAGCCAATCCGGGAGTCGATGTTTATCTACCGACCGCCGGTACTCAGATAATCATTCCGCAACAGTTGATTTTACCAGACACCCTGCATGAGGGTATTGTAATTAACAGTGCCGAAATGCGGTTATATTATTATCCAAAAGGCACCAAAACGGTCATTGTATTGCCTATTGGCATTGGTGAGCTGGGTAAAGACACACCCACCAATTGGGTAACTTCTGTGCAACGTAAAAAAGCTTATCCTACCTGGACGCCGACCAAAGCCATGCATGCAGAATATGCTGAACGTGGCGAAACTTTGCCAAAAGTGTTTCCAGCCGGCGCAAACAACCCGATGGGCCTATATGCCCTCTATATAGGCCGTCTGTATGCAGTGCATGGCACTAACGCCAACTTCGGTATAGGCCTGAGAGTAAGTCACGGCTGTGTACGTTTGCGCACCGACGATATTGAATATCTCTTTAATCATGTACCGGTTGGTACCCGAGTTCAATTCATCAATGAACCAGTAAAAGCTACGATCGAATTGGATGGCTCATGTTATTTAGAAGTACACAACCCGCTCTCTTCCACCAAAGAGCAGTTCAATTCTAACGAGCCGGTACCGATTAATCTTCCACCTAACATTAGTCATATACTAGTGAACCCTAATATAAACCAACATATCGTCAAACAAGCCATGCAGCGCCGTTCCGGCATGCCAGAGAATATCACTGTATAATGAGATATTAGTCAAACTGCAACAAGTATAGCCGGTTAATGAGCGCCGGCGAATGCAGAAGATTTGCGGAGCTGTGTTACCATAAGAATATGTACCGGTAGCGGTAAAATAGCTCCCGACATGAATGAAGCGGAATTAATTCAGATTGCCGATAGTTTATCGTGCATCATAAGACTGATGGCGTCGTCATTACTAATACCACCAGTCGCGAGTTAATCCATGACATAGATCATTGTGGCCTGGACTGGTGATTCGCTTATGCAGATTTATTTTGGCATGGTGTTCTATGAACCGCGTTTAATAAAGGATGTTGTCAGCAAAATCTAGTCCTTTTGAAAAGtggatttaaatttaacttggataaaaattataagataATTTATGATAACTAGATTATATGATGGGAATTTTATTCTACTAGAATCTATGTTCTTATTTTTGATTCTGACGTAGGGATTTGTCAGTTTATGATGCAATCCAGAAGACATTACTAATACTCattatttatatgtatttaataATGAGACTTTCCCTTATGAATACCCGAATCAATTCACTGTCAATGGGTTTGTCGTCGGCGATCAAACCAGCAGCTTGGTATTATTGCGGTTGCTGGTAACGCACGTTACAGTACAACGTAGTTACAACTCAAAATTTCACTGTTAAGGATAGCCAAACTGGTAAGATATCGCGGAAGCTAAATTGTAAAGGCAAATTAGTGTCTCTGCCGGTATTTGCGCAAACTCTTTCGCCCTCATCTAAAAGCAGAAGAGACGCCTGACACGGTCGTGTCAGACTGTACTCACCCTTGCTAAGCCAGGAACACTAGCTTGCTATTACCCATCGCACCTGGTTAGTTGAGGTTAAGCATGTATGGACGTAAGTAATCCGTAAAGCGAAACAGAGCCGAACGAAACTTATAAGCTAATAATACTGATCTCAGCACTGCAGTGTTATGATTTTTGTTCACTGACAATCCTCACGCTTGACCGTACCGGATGCGGATTCACAACATATGTTCTTGCGTATTCTTTTGAATTAAGCCTTATAACACATACACATTAGGAAAGAGACTTAAGAGTCACGTTTACTGGAAAGTTCTTTGTTCCTATAACAATATAGTTTATTTAACAAGACAATTAAGCAACAGAGTAGCCAAGCAAATGCTTGGCTACTCTGTTTTTCTATCTTGTTGAATGCAACAAGCCGTATGCattagtattttcaaaatcagcaATGATGTATGACAAGATTATCGAATAGATCTTATCGTACACCATATCAGTAAATGTGAATCACAATACAACCATCCGGTAACGCTTGTATAACACCATAAGCTTATTCTTTTTGTTGATCTTCAAGTGCATTACAGATGTCACTAAATTTTTCTAACTGTATCTTGGATAATGAAGAGAACATGCGATCTAGAATAactttgtgaattttttcagcgatgCGCAATTTCTCGCGTCCTTTATCCGTAATATAAACATACTTCACCCGGCGGTCTGTAGGGCTTTGGTGACGTTGCAGCATCTCCTCTTTTTCCAGCGCATCAAGCACCGTGACCACGGTGCGGGATGAAAAGCccatataatttttgatatcaGTGGCGCTGGTTTTACCAGTGGTAATcagatgtaaaattttcattttcgacatCGAGAGACCTTCGTTTACTAACTGGCTGTTCACTTCCTTTCGCAGACGATGATAGATACGTGATAAAGACTCTACCATAACTGAAATATCGGTCGATTTATCCATGTTTTAATCTCTGTATGTTATTTGTATTCTATCAGTTTTTCAAAAGCAcgttagatttttatttagtaTTACTGATGATTTTAATGACATCAGGTCAACattatatttacataaaatcgataactatgtgaaatattacaaacaaataatttaGCTTACGCTGACAGGCAATACATATTTAACAAAATAGCAAAGTGCTTCATTGTTTACTAACGAGCagtttatcgaaatttttaaaaatttgaaatatgacTATAAGAAAAAGGCGtaatatattataaaaatataatagaaAATATATATTCTATGTCTTATTAGttaataattatattaataattaaataagcGTTTCTGagattcaaaatataaatttaaataacgcTGTCCAAAATTGTATTCCAGTAGGGTATAGAGACTGGTATTGTTAGATCCAACCAGTCATGTAAGTAAGCGAAATATATTTAACGAATAGAGCAAAGTCACTTGAACGTACATAATTTAGGCATAGTAAGGTCATCGGATGGTGTACGGCTTTATATATCAATATCAACAATCCAAATTATTATTGCGATCTAGCTCAATTCTTGTAACGGTAATCCTTAAACGCGTCGCTATCAGCAACCTGTGTTGATTATCTAATGTATATCGATTGAGCACTGTAATGGAATTGAAACGTCAAGACATCTTCTAGATGTAGCGTTGAGCTCCAGATGCCGAATGAGCATTATGTTGCACTCCATCAGTAAAATATCACGAAATTTTACTATGCATACTTTTATGCATAACAATAACAagtaaatcaataaatttaaagtCATGTCTATGGTTCAGACTGTTTGACAAACATCAAATCCCAAACACTATAACCTAATCGCTGAGCACGCTGTTCAAATTTAGTTAACGGACGGCTTGCCGGCCTTGGTACATAGTCGCCTGTAGAGGAGAGATTGCGGAAAAACACGGCATCTGACATCACAGCTAACATATGTTTGGTATACGGTTGCCAATCGGTTACCATATGGAAAATTCCACCGGCGGTGAGTTTATGCCCAACTAACTCGACAAAAGACGTCTGTATGATACGACGTTTATTGTGCCGAGCTTTATGCCAGGGATCAGCAAAAAACAGCTGCACCAGCGCTAAAGATGCATTTGGAATCATCTGTTCCATGACTTCTACCGCATCGTGACATATTACCCGCAAGTTGCTAACGCCGGCTTTCTGCGCACCAGCAAGACAGGAACCAACGCCAGGCAGGTGCACTTCAATGCCAATAAAATTCTGCTCGGGATGTGTTGCTGCCATAGTAATCAGTGACGCCCCCATACCAAAACCAACCTCCAGCGTCACCGGCGCTGAACGGCCAAACAACGTGGTAAAATTGAGTGGCTGTGCTTGATAGTCCACTCCCATTGCTGGCCAAAGCGCGTTCAAGGCATGCTGCTGCCCCTTGGTCAATCGCCCCTGTCGACGAACAAAACTACGAATTCGGCGCCGCGCGCGTCTCTGTTCATCAAATGCAGGAGAAATGACATAGTTACTCATAAAATTTAGCAAAGTGATTTACAAAGGtacataatataaaaatagtaGTGTTTAACAAATACGCAACAGAAGATAATTCTTATTTACAGATTGTTCGCACTATAGCGCAACTGACACTAAAATGCGgattatcgcaaaaaaaagtaattatttaacAATGAAGCAAGAGCCATTATACGCACAACTCATGTTGGATTGGTACCAGCAGTGCGGCCGTAAAACGTTGCCATGGCAGTTGGAAAAAACACCGTATAAGGTTTGGTTATCAGAAATTATGCTGCAACAAACACAAGTGTTGACTGTTATTCCTTATTTTCAACGCTTCATAGCCAAATTTTCCACTGTCGGCCAACTCGCGGAGGCGCCGCTCAATGAGGTCTTGCATTTATGGACCGGATTGGGATATTACGCCAGAGCACGTAATCTGCATAAAGCAGCCCAACTTATTAGTGAGCGACATGCTGGCGAATTTCCAGAAGATTTTGATGCTATCTTCGCCCTGCCCGGCATTGGCCGCTCTACTGCAGGTGCTATATTGTCGTTGGCGTTGAATAGACACTATCCTATTCTCGACGGTAATGTTAAACGAGTTCTCGCTCGTTATTATAGCATTATCGGTTGGCCAGGGGAAAAAGAGGTGGAACAGCGTCTATGGAGGCATAGTGCACGCGTTACGCCAGCACAGGGGGTGGCGCAATTTAATCAGGCCATGATGGATTTAGGCGCGATAGTTTGCACTCGTTCGCGGCCAAAATGTGAGTTTTGCCCGTTAAAACAGGGCTGTCAAGCCTACGCCACCCATAGCTGGGCTAACTATCctgggaaaaaactgaagcGAATTTTGCCAGAAAAAACTGCCTGGTTCCTGCTGCTTCAGGATGGAGATCGTGTGTGGCTTGAACAACGTCCGACAGTAGGCCTATGGGGCGGACTATTTtgttttccacaatttttcaacctgCAGGCGCTATCTTTTTGGCTAGCCCAGCGCGGTTTGCCAGATAGACAGTCTGAACCAATGCCGTCGTTTCGACATACCTATAGTCATTTCCATCTGAATATCATGCCAATGCGGCAAAAAGTTAGTACAATACAGCGCTGGATGGATGAAAACTGCGGACTCTGGTATAACTTAGCTCAGCCTCCGGCTGTTGGACTGGCGGCGCCGGTTGAGCGTTTACTAAGACAACTACGTTAGCCTGTGTAGCCTGTATTGCCAGCTGCCAACAAAAAGAATGATATCTCAACCATCAAAGAgcaatgaagaaattattagATGGGATTATGGTGTTACGCACCATCCACTATCTAATCGTCTTGTCGCGCATAATTATTGCTTATTTTGAAAGTCAATGTTCTTATGAAAGAGACGTTAAACACAAAAAGTTTTGCTTAGAAGATCAACAGCTAAAGCAGTATTGTGTAATTTCTAATACTTTACCGATGATAGTTTAGTGTATGTAGCGAATGGAAGGTTTTAAATAAAGCTTGCAGACGCTGAAGTTCCGATgctaaataataaacaaaaccAGATCACATTAATCTctgataaattaaataaaatcgacGTGTTGCTTCTTTTCTGCAATCCCTAGACAAATCATTAAACACTCCAAAGACTCATCTTTTATAGAAAAAGCATTTCACTGCGCATGCTTAGATGCCTCTTCTGCTGATGTCGTTAAcgtaatgttatttttaatttcttttttcgtacaGAAACGTGTGAGCGTATCGTTCCTACCGAAAATTGAGATAGGCTATTTCAGTTCACGCAACATAATCGTCATGCACAAATCTTCTCGATAGTATTTATCTTCCATAATTTCTCAGACAACATACAGTATCGCTCCAGTTCACCTAACTGGAGGGACGCTATCCCTGAACTACTTAATTTTGTGTTAACCATAACACAGTACAACGCTTTAGGATGGCAGCGCAATAAGAGGCCCTTTTTATGCTAGTAGCACATGACCAGTTCACTAGTATGCTTTCCAGTCGTCTTTCTGATCCTATCCAACCAGTGCCTAATTCATTAATTGCTTATTCATCTACGTAGTATCtcagttttcaagtttttctttgAAGTTAATGAGCATCATAGTGTTCCCACTACATCTTgtatttctattaaaataaaaggatGCGCCAGCGTTATATCAGAACCGCCATTTAGGCTTTATATCAGAcaatcataaataaaataaaccgaTTTCTTAATTTGTGGgaaaatatatgtaaataacatcaaaaaaacGGGCATAGAACTGTGTCGCATACACGATATATACCAACCAAACATGATATTTCTTTCGGTGACGACATCGTCATGACCTAGCGCGCCAGTGgtgttttttaacaaaatgacTGACACGCCTGCCCTAAGCGCAGCAGACTCCGATAGTACAGGCGAGCAGAAGACGAAGTCGTAATTTCTGGTTAAGTAAACAAGAATGCAGTGATACAGCTGCTTAACTGAGAAACTATGAGCGGATATGGTGAAATAGTATCATTTCGACAACAGTGCCAAGGATTCCCTCCGTTTTTCCTAACGAATCTAGCATCCGAGCGATGAGCTGCGCTGCATCAGGACTAGTATGGATGATGATCAATGCGCCATTATGATTTACATTTAGTACCAAATTTTTTAGCCGACTACTAGTAATCGAAACGCTAGTTCTACCTGAAGACAGTAAACCATTTTCATCTTGGCGTTGCGGGTCTGCACTTCACTAAACTAAGTCAGCATACGCGAGATCTTGGGTTGATTTATATGTTTGAGACCAAGCCTCCTGCAGGGTAAGTGCAATCTCGATCTGTTACCATATAGTGAATTGATTATTTAATAGGTCGTTATGAATAAACTCGCACTATTATGCAATAGGATCCTACCGGTAACAGCTGCGCtgtctataaaaaattattggcgATCATTACCATAAACTGTATGACAGTAAATTCGTTCTAACAACGAATATCTATCCTGAATAAAAATCCTTTCATCCTAGCGGCTTAGAAAACATTTAAATAGCAGTACCGAAAATAGTAGATAGATTCAGTTCTACATCACACGACTACAGGTTGTAACAAGTACATTGCATAGCTTAGCGCAGTATCGATTTCTAGCGGAACGTCTCATCGCTTGTGATATATTTTACGGATAAAGTTATTATTTGTTGTGCAACAGACgtcaataatttatatttacttttaaagTAGAAATGATATGATTACAGTATCATTAAAGATGATGAAAGCAAAGTATCCATATTACTGAACAAGAATACATAATGCAGCTTCTTTATGTAAAAGAAAGACACTTTATCGGCTTTGTTGGCTATCTCAAAACATAGTAAACGCACCGAGAAGATAAATTAGGCATTGACGCCATGCGATCAATACGATTTAATGCCACGTTGCCCGGATAGCTCAGTCGGTAGAGCAGGGGACTGAAGATCCCCGTGTCCTTGGTTCAATTCCAAGTCCGGGCATCATGCTTCCTCTTGACACCTCTCTTGTAAACTTTTAcagtaataaatttaatcaattagAGTATATTTTGCTTACTACATAGACGAGCAAGGCTTGTTTGGTAAAGCTTAATTAAGCTTTACATGGTTGTATCTGTAGACTATAAATTAAACCTGGCTATGTCTGTAAAGATCTCTATCGAGATAATACGTTTTATAGTTTCGTGCATTGCAGGTTGTATTTCTGCGCTTCGGCTAAATTGTAAGTTGGTCAATAAATAATCTGATAACGCCTTGAGCAATTCTGGAGCGATTGTATAGTTAGTTCTGCATGGGTTGTTATGTATGTCGAGGCCAAGAACAGTTTACTGTTGAGTCTTCTTTATACGTCTCATTTCATCCTTCTGTAACTCTGGTACAATAAGAGTGAATTGTTATATGCGTTACATCAACTATCAATCATTCCTTACCTGCTTCACAGGTAAGATTTGCAAGAATCaacgataaaattgttttgggTATTTCACTTCGGGACTGTTCTTAAGACTTAACACACTGAATTAAATAATCTTCTGTCTTCACCATTGGCCTGATTCTCCTAGATAAAAAAGGACGCGATTTTCAGTAGCAATGTCGTATTAATAATGTGGTagtaaaattcatcttttaaattatagatttacacttttttgttttatctcAAAAGACAAATTAATTGTCTATTCTAACTTGTGACTATGATCTCAATACTattcaataaattcaaaatagccTTTTGTATAATTGATATAATATATGATACATCTAtccatttacaaaataatttgaataaaaatattacataataGCTTATTTAAGcgccaataaaataatatcaaatcaacaatataaaattatcacaataTATCTTTTGCTTTAACCTTCATGCCGATAAACGAACTAAAGTTTATCGAGGTTAAGTACATCGACCATGTTAAAAAGGCCTCTTTTCTGGGCAGAAAGCCAAACAGCGGCACGAACTGCCCCGATAGCAAACGTCATCCTGCTAGACGCCTTATGGGTTATCTCCAGGCGTTCTCCGATCTCAACAAACATTGCAGTATGCTCACCGACAATGTCGCCGGCACGAACTGTGGCGAAGCCGAtactttttgttttacgtTCGCCGGTATGCCCTTCACGGCTGTACACAGCGCAATGAGCCAGATCACGTCCTAGCACGCCTGCTATCGCTTCGCCCATAGCCAGCGCGGTGCCTGAAGGAGCATCCACTTTGTGTCGGTGATGGATctcgataatttcaatatcggcTTTTTCTCCCATGATCTGCGCTGCCTTCTCCAGAAGTTTAATCGTCAGGTTGACACCAACGCTGAAATTAGCAGAAAAAACAATCTTCGTCTCTTGTGCTGCAGTGCTAATAACTTCTTTTTGGGCATTATTAAATCCGGTTGTGCCGATCACGATACCTTTGTGGTACTGACGGCAAAATGCCAGATACGCCATGGTAGCGTCAGGACGAGTGAAATCGATAAGAATGTCAAAATCGTCTTTTATCTCTGTCAGTTCACCGTTTATCGTTACACCTAAGGCACCGATACCGGCTACCTCACCAGAGTCTACACCGCACAATGTTGAACCGGTACGAGCTAACGCAGCACCCAATGTCGCTTCTTTTGACTGTACCACCGCCTTAATAAGGTGGTGGTACATTCGGCCGCCTGCTCCGGCAACCGCGATACGGATTGGTATATTGCTCATGAACCCTCTCATTCTTATGACATTATTGTTTAGGCTTAGGTTAACTCCGTTCGTACATTATCGCCAGCAAAAATCCGTTCTAATAATGAATTCGCAATAAATTGCGCAGCTGATAAACAACAATGTtggtaattgattttttttgcacagTTCGAATAATTGTTCAGTACAGCTGCGTTGATAAGCTTTTCATAGAGTAAATCGCTGTTTATCGCAGGAGACGCGTAAACTCCAATAATATCTGATAGTTCTACGTTCAATCATTCGGTAGAATTTTGCCCATTTATCCACGGTTAATTAAGCCATTGTCACCGTATCCGCCAGAGAATTTTGGCGCTAAACGCACATGTGTCACTATCAGCATACTGAGTTTAGTTACTGCGCATTTGGTGGTACTGGCAGTATATAATCGCGGCGAATAAAGAACTGATTGTCCCTCAGCGTATTGCTCCAGATTGCTACCTTTGCTTCTGGTTGCTATCTGCTTTATCAATTTGATAAGGAATAAATTCCGGTGCAATACTTGCAAGCAATCCAGGCTGTTGACCAAGATAGTAAAGCGACAAGGTACGCGCTGTACTAGCATTTTCACTTCTAGATAAGAATCTTCGGTACTCCTAAAACAACGTTCTCTTTTGGTCTATAAGCTCTTTCACATCTTCAGCACATAACAAGCGCAAGTGCTCAATTCTCCACTGTACCAGAATATCCAGTCCTAACGTACTAGCGGTAACGCTAGAACTATTTTCCTTGAATATTGTTGACACTATCAAGCAAATAGGCCTGCTTTCTTATCCGATGAACCAGTTAAGCTAACCTATTAGAGTTGAAAGAGTGTTTTCATCGATGTCGTAGCAAAGCAAATATCGTTTTTACGTGGTCTAATAATGCCGGAGAAAAGACGCGTAGCGCGTCGATAGCGTAGAAAGCCTGAACTGACTAAAATATCATCTACAGATAGTTTAGTCAGTATCATAAAACACAATTTGTCACGTTTTTGATCTCAAAATGCCAAACACCCTCATATGATTTCACTAGATGCAGGCGTCAGTAGGGTTATTATATTAGATGCCTCAACTTCAAAATGACTAAAATAGCTTCGTTGCCTTTACGGCTAGCGCGGGCCATTTCTATGTGGCACTTTTCAACCTGCTGACAAGTGGCGTCAAATACCGCATAATTTTCGGCTGCGCACATCTGTCCATACCGATTGAACTCAGTATGGTAATAATAGAATCGGTACACCGTACGTTACTAACGTGTGCTTCACAAGCTAATTGCCTATCTACGCCAGCGCAAAATCTGAGATTAGCCAGCAGTAACGCGCTTTCATTTCCTCTTATGCGTCATAAGAGGATTGCTTTGCTAGTATTGCGGACGGTAAAGAGTAATTAAACAGATTACACTCCGCTTCCGGTGATGACGAGCAAGTTTCCTGTCTCCCTTATGCAGGCAAGCAggactattttaattttaaaagctgCTGTCATTAAGCCAAGAGCACCGGGTAAGATCGGTCAACTATCCGTTCGCTAGTTTAATGTAATATACAGCTATGATATTACTTGCACACATCGACATGAGATCTCCTCTGAAAAAGAGTTGAATTCTTATTTCTTAGGGATAAATGACGCAACATAGAGCAGGATAAcagatatttatttattgcagTTTTCCTGAAGAGATTTTCCACCTGATTATGAGTGTTAAACAATACTTATAATCGTTTTGTTCGTtagaacaataaaaaaatatatgcgTATCGATTCTTGGTACTAGATATGGaagaaattgatataaaagtGCATCTACAAATGCCGTTTGTGATCATTAGCCGCATGCCAACGTATGGCCTGACGAATCTGACTCAGCGCGATGATGTTACCATGTCGTTTCGTCTGCTGCATGCCAGCAAGTCGCCAGTGATTACCATCAAGAAGAAGACCAATGTGTACCGCGTTGCTGTAAGGATTGAATGCTGAACGTGGACAAATTCAGTTGACTATTGCCGCTTTATGAAACCCTTCTgcctaaaaatttaaaattatgtcaagtGCAATCAATAGAGTATgatgtaataattaatttgcaGCTTCATTTTTGCGATCGAGCCGCGTAACTATAAATAGTTCTAGATGCAGGAATACGGTACGAGTATTGAGAATGGACCTCAATACCGTTCTGATGCATTTAACGTCAAATCAGACTGACTGATAGTCGGATCTGAACTATCTGAATTGAAGCAGACGATATGTACGTAGCATAGTGCTGTCTGTTCTATGTTAAGATAAGTTACTCTTCATGTTTTGTAAGCGAGAAATGCACAGACGTTACAGTAATTATCGATTTATACGGTCTGACTGGACTTTACTGCTAATATAACTTGTAAAACcatttacttttcaaaattaaaattgatgcATGATAAGATCATTGGTCAATATATTACCTTGCATCGAGTTATAATTGCACTTTACGAGTAACGCCGATTAATTCATATAAACCGCACGCAGAGCCTAATCGGTCAGGCCATGGCATACGCCATGGCAGCAGGAGACAATTATGACGAAGTGTGGCtaatcgtggaaaattttgcaCTCAAATTAACAACCACACCAAGCGATCAGAGTAAAGTAAGCGGCGGCCACGTTCAAGAGCTATTTACTAAATATTCTCCAAATCCAATTTGTAACACCGTTACCGTCTTTTTTCTTATCTTGCAAGATTAAGTGTTGCTGCGACTTTTCTACCGACGCGTCTGTGTCAATCTGCTGTTGAACTTGCATCTGGGTTAACTGACACAGAGACTGCGGGTTGTCGGTCCACACCGGCAATGTACGCATCTCGCTGCCGCCGTTGCAAACGAAATTTCCAGCATAGTCAATAGGTATCTGGCTGATACCTTCTGGTGGTGTCAAATGTAGCGTCAACGGCGCTTGTTTTTCGAGATAGCGGCGATACAGAGTCAATGCGCCGTTAGCCCCGCTCAACTTAGCTGGACCATTATTATCTCGACCAACCCAGGAAATGGAGACCTCTTTTCCGTCAATACCAACGAACCAGCTATCACGTAAATCGTTGGTTGTCCCTGTTTTCGCCGCTAAATGTGAAGACGGAAATTGCACCGATAGCGAACGCGATGTTCCGCGTACCACAACCTGCTGCATCGCATAAAGCGTTAGATAGGCCGCCTGAGCGGGAACAACCCTCTCTGATTGAGGCAAGCTTTGAAATAGCACAGCCCCGTCTTCCCCTATTACCGATCGTACTGCTGATAGCGTAGCATGATTACCTCCGCTGGCAATAGTCTGGAATTCCTGCGCTACTTCTATTGGTGTGAGGCTGATAGCACCAAGCAACATCGACGGCACCGGGTTCAATCCTGAAGAGGGAACCCCTAACTTCATTAGGGTAGCAGTAAGACGATCAAGCCCGACCGACAGACCGAGATTGACTGTCGGTACGTTAAGCGATTTAGTCAAAGCATCTACTAACATGACCTTACCGCGAAATCGACGATCGTAATTCTTTGGCGACCACAGGCTGCCATTGGGTTGCTTCAAGGTAATTGGTTCATCAGGTATCCAAGTGTTAAGACGATATTTGTCCGGCTCACTCAAGGCGGTCAAATAGGTGGCTGGTTTCGCCAGTGAGCCTACTGAACGTCGTGCTTGCATCGCGCGATTAAATCCCGCAAACTGCGGCTCTGCTCCGCCTACCATCGCGCGGACTTCGCCGCTGAATCGATCGACCACCACCATAGCGGCTTCCAAGTCCTTTATGCCGCGGCTGGCGCGCAGGACGGGGATTCCGATTTCAAGCGCTTTTTCTGCCGCATCCTGTGACAGTGGATCCAGcgtggtaaaaattttgacgCCAGACAAATCGTTAATCTTATCGCCAAGCTTACTTTGCAGCTCTTCACGCACCATCTGCATAAAAGCCGGCTGGGGCGTCAATATCCCTCCGCGCGGCTGTACTTTTAGCTGGCGAGCACTGAGTATATTGTATAACTTGTTGTCAATAATCTTTTGTTTCTCTAACAATTTCAGCACCAAATTGCGCCGTTCCAACGCTAGTTTGGGATTTCGCCAGGGATTATATAACGATGCTCCTTTCACCATCCCCACTAGCATCGCTTGCTGATCGAGACTAAGTTCATCCATCGGGCGGCCGAAATAATACAAACTAGCCAACGGGAAGCCGCGGATTTGTTCACTACCGTTTTGGCCGAGATACACCTCGTTCATATATAACTCTAGGACGCGATCTTTACTATAGCGATAATTAACAATCAGCGCTATATAGGCTTCATTAGCCTTACGCCATAATGAACGTTCATTAAtcaaaaacaagttttttacCAATTGTTGTGTCAGCGTACTGCCGCCTTGCACCGTGCGTCCGGCGATGATATTAGCCAGGAAGGCACGACCGATGGATGAGAGACTGATGCCATCATGCTGATAGAAATGCCGGTCTTCGGTAGCAATTAAGGTATCTACTAGCAGATCTGGAAAACCGTTGCGCGGTACAAACAGCCGCTGTTCACCCTTCGGGGATTGCAACATAGCAATCAACCTCGGGTCGAGACGGAAGACACCAAAATTGCGACCGGTTTCTTGGTTCTTGATTTCCAGCAGTTGGTTTTTAGCAAAGGTCATGCGGACATGGATCTGGCCCTCTTTGTTGTCTGGAAAATCGAACGGCCTGCGTAGCAGTTCGATGCTGTTGTCGCGTATAGTGAATTCCCCTGGCCGGCTAATACGCGATACCTCACGGTACTGCATGCCTACAAGCAGCGTCGCCATATTGCTGCGGCTGTAAGACACGCCTGGCTCCAGGTTTATCATGCGGCTATAGACCACTGCCGGGAGTTGCCAGACTTTTCCATCAATACGGTGACGAACTTGCGTATCCAAATACACACCATAAATTACAACAACGACCACTAGCAGTGGTAAGAGACACAAAAGTCTACCTAACAAGCAGCATTTTTTCTGCGGTGCGCCTTCTTTTTCCTTACGTAGCGGCATCAGGTGCTCCTTTTCTTGGTCATTATCTTGGCACAGTTCATTATCACGATCATCCCGCCGGCGGCGTAATACAGCCTTACGCGGAGCCTTACAGGCTAACGATCATCCATGATGAGTACCATCATCCCAAATatcgtttattattttcccAGCTACCGACGACTAAACCGTCTGCTTTGTGCCCCCATTTCGTCCTGACCGCAAGCGAAATctctaaattttcattattgtgGCTTAGCTATGCGCCGAATGGCGATATCTCCGTCGGATCGTCCAGCGCGGGGTGTTTCGAATGACGCCATTCCATATCTTTATGCCACTCGCGATAAACGCCATACCAAAATTGCTAAATTATGATTGATTTGGAACGGTTGAAGGGTAAGTGATAGCAGCTTTAGGGCAATCGTTACGTTCTTTTCTTCTACGCGAGATGCCTATTGCTTACTCTGCTGATAACGAAGAGGGAAACATCTTCCTGTAGAAAGAGTTTAGATATCTAGACAAATTTAGCGACGAGCACACAGGCGTCTCAAGCACTTGCGCTATACGACCTAAAACTGCTTTATCCTAATTCCATTACATGTCGACGGTACGGCCAGCTTAAGAATTAACGAATGCGAGCGTCCGGACTTTAACTAACTTGCAGCAAGCTGAAAGATAGATAAGACAGCATCGCACTCAGGTACGGATTGTAAGCGTATCCCGGTCATAGCATGGACAACAAGGTGCCAGATTCTAGCAAGAATCAGCCTTAATAGGATCGGTATGTCGACCGACAACGTTAACCGCCGAAGTTCTAGTATCATTACTTTTCTATACTATTGCTGATGCCGCTTACATACAGCAAGCTTCGGAACGCTTTGTAAAGCGACAACATTTTCGTGGAAATGAAGATATCAGAACAAGTATTAATAAGATAGCTGTGCAACTGAACGGCAGAGCGCGACATGACATAGAGAACAGcagataaattaattatgtttAGTAGAAGATCGACTTGATCAGCTATATTATAGCGGTAAAATTAGTAACGTTATTATAACACCACGCTTCtcagataaaaatatttacgagtattacaGGCAATGCACAATAAGGATTGTGTCATGCTGTTTTAACGTACTGCATGCGCGTTTAATTGAATGTCGCTGGTCCGCTAGACCAATCCCTACTATATAGATACATCAATAATGTTACTGCTGCATTACATGTTCTTTTCTTGACATCATTGTCGAGTAAGCGTTATGAATAATTGCCAATCTTAATGTCATCTGTTATTTATAACAGCTTGTTTTTTCTCACGTTGAGGATCGCTAGTGCGTGTTAGAAGGAGAAGTACCATGCAAGAAAACCAAAATCGTAAGACATCCTCCTTAAGCATTCTCGCCATCGCCGGGGTGGAAGCGTACCAGAAAAAGCCTGgtgaaaaatacatgaatGTAGACCAGCTGCTGCATTTCAAGCATATTTTGCAAGCGTGGCTTAATCAGCTCAGAGATGATGTCTGGCGTACTGTCTCGTATATGCAAGATGAAGCTGCTAACTTCCCAGACCCAGTAGATCGTGCCGCGCAGGAAGAAGAATTCAGCCTTGAGCTACGAAATCGTGACCGGGAGCGTaaacttatcaaaaaaattgagcacaCACTCAGAAAAGTCGAAAATAACGATTTCGGCTTCTGTGAATCCTGTGGCGTAGAAATAGGCGTACGCCGCTTAGAAGCGCGTCCGACCGCCGATTTATGCATTGACTGCAAAACTCTGGCTGAAATTCGAGAAAAGCAAATGGTAGGGTAAGGGTAAACTAATTTACTTCCGCCTATGTTCCTTGAAGTTATACCGCCTTCGATAACTATTCGCAGGCCTGCATTTATCGCGGCAATAGGTATGTTCCTAGCGCCGCAAATACCTTACCATGATAATTACGCTATGCCACGATTATCGTCGTAAAGAGACTGTAGACGTGGcttgttttattattacaaGACGTAAGGCTATAATTCTGTTCTAAAATAGAAAGATTAAAAACTGTCATTATAAGATAAAATGTCGGAGTTCTAAATAATAGTTAAATTCATTTAGCATTAGAACAGCATAATAAGCGATTTAACTGAATCTAAGGTGTCTATTGTTTTGTTTAACGATAGAACAATTAATGTCACAGTTTTCACTCATGATAAGAACTATTAGCGCTTAATGTGGACTGCCTGTCTGAAGAAAATCGCAacagtatttatttttcagcacAGGCGGACGCGGGAGATTATGCGCAGTACGTGGTTATAAAGAATCCGACTGTATTCCTGGTTATGTCGTCGTTAGAATTGCAataactaaataaaattacgtagCGGCGCTGCCGATAAACGGCTTCTGATCGATGATGGCGCAGGCGCTACATTTGTTACATTGAGTGTATGCTGCTGATAGATTGATGCCGTACTGGCCCTTCCTGTCATGGACAGCgccacattttaaaaattaaaagaagtaAGCTATTATTAGCTGCAGTTTGAAACTGTTTTGTTCATTTGTTACTGTTGAGGTGTACTATTTTTATCCGAGTAGCTAACTTCTGCCGTAAGATATTTAATCGTGCAAACGTAGAAACGGCACCCGAGGATAGACGCCTTTTGACGATTATTCCGCGCGACAAGCATACCATCTCCCGCAAGGAGATCAGTGAAAACGCATTAAAGGTTCTTTACCGCTTGAAAAAAGCAGGGTACGAAGCCTACTTAGTTGGCGGCGGCGTGCGTGACCTACTGCTGGGTAAAAAGCCTAAAGACTTCGATATCACTACCAGTGCAACCCCGGAGCAGATGCGTAAATTGTTTCGAAATTGTCGTCTAGTCGGCCGCCGTTTCCGGCTGGCCCACGTCATATTCGGGCCAGAAATTATTGAAGTCGCTACCTTCCGTGGTCATCATCAAGTAATAATGTCTGAAAAGAATGTGGGAAAATTAGCCTTAACCGGAGACAACGGCATTCTGCTTCGCGATAATATTTTCGGATCCATCGAAGAAGATGCCCAGCGCCGCGACTTTTCTGTAAACAGTCTTTATTATAGCGTGTCCGATTTCACTCTGCGGGACTATACCGGCGGGCTTAAAGATTTACAGGAAGGCACAATTCGTCTGATTGGCGATCCGGAAACCCGCTATCGGGAAGATCCTGTACGTGCACTGCGCGCAGTGCGCTTTGCCGCCAAGCTGGACATGACCATCAGTCGCGAAACTGCCGAACCAATTCCCCGTTTGGGTGTATTGTTACGCGACATTCCTCCAACGCGCCTATTTGAAGAGGCGCTCAAGCTCTTGCAAGCGGGCTATGGTGAAGTCACTTACCACCTGCTGTGTGAATACCAGCTATTTCAACTGCTGTTTCCGCTGATTAGTCGTCACTTTACGGAGCACGGCGATAGTTATATAGAGCAAATGGTCATCCGCGTTCTAGCTAACACAGATCAACGTTTACGCAATGATATGCGGGTTAATCCTGCCTTCTTATTTGCCGCTATGTTGTGGTATCCGCTGCTGGAACATGTGCAAAAACTAACCCAGGAAAGCAGTCTGTCCTATTTCGACGCGTTTTCTCTAGCGATGGACGATATTCTCGACGAACAATGTCGCACGTTGGCCATTCCGAAACGTTTAATCGCCCTGATGCGAGATATATGGCAACTGCAGCTGCGGCTATCTCGATGCCATGGTAAGCGCGCCCATAAACTAGTGGAACGTCCCAAATTCCGCGCAGCCTATGATTTACTGGTGCTACGAGCCGAAGTCGAAAAGAGCGCTGAACTACAGAAACTTAGTCACTGGTGGCGTGAATTTCAAATCGCCGCacctcttcaaaaaaagaagataCTTGCCGCTCTTAGCGATGAGGAGCCAACCAGTTCCCGACCGCGCCATCTATATCGTCGAGTACCTAATTGCGACAGCACTTAATGGTGCGTGTTTGGCTCGCTCTTGGCAGTAATTTGGCAAAGCCTTTACAAGTAGGAAAGGTCACTCTTCTCACTCTTTCAGGCTTTCCGAAAACTCGATTAGTCGCCTGTTCATCCTATTATCGCAATCGTCCGCTAGACCTGCAGGATTAACCCGATTTTTTAAACGCTGTCGTTGCGTTAGAAACGACCTTGTCACCAGAATCGCTCCTCGATTACACTCAGACAATCGAGCTATGTCAGGGACGTACGCGTAAAGCACATCGCTTTGGGCTACATACTTTAATCTAGATATTTTACTGTTCGCGAACACATAATCATCACTCTTTGTCTGAGAGTACCGCGTTACGATATGTATAATCGTAAGTTTGTGCTTTATCCGCTTGCGGGGCTGGCGCGGATCAATTATTTCTCCAAATAGCGTTTCGCTGGCTGAGCATCTTCTCACGTATTGGGATGAGCAGCCCATTATATTACCATGGTTGAACGATAACGCTCACAAACTACAAATATAGCACGATATGAGCTTTGCCTATATTTTGGAGTGATATCACACAATATTTCCATTCTACGATAACAATCTCTAGGGTTTCCATGAATCGTATAGCATTTGTTTTTACCCACGGTCCACACGGCGCCGCCGCCGGACGGGAAGGGCTTGACGCGTTATTGGCGACTTCGGCATTAACGGAAAATATCGGTATCTTTTTTATCGCCGATGGCGTATTGCTGCTGCTGAAGCAGCAGCAGCCGGCACAAATTTTGGCGCGAAACTTTATCGCCACTTTCGGTGTACTTTCAGTGTATAATATTGATAGATTATATTTCTGCGCTGAATCAGCGGAGGAACGTGGTCTGTATGCCGATACAGGTTGGGTATTGAGCGCCAAATGGTTGTCGGTAGCGGATTGGCGCCAGTTTCTTGGAGCCTATGACACCGTGATAACCTTTTAACGCCGGAGGCGCCTATGTTATATACTCTTAGCCGTTCTCCATATGCCTGCGATGTAGCAGCGTTACTGCGTATCGAGCAGTCAGGTGACGACTTACTGCTGCTATCTGACGGTGTTATCGCTGGGCTGGCCGGCTCAGCGGCAGCGCGCACGCTCAATGCTTCTCTCCTGACGCTGCATGCATTGGAAAACGATGTTGTCGCTCGCGGGCTGTTTCCTTATTTTTCGCCAAATATCACGATAATCAGTTATACTGATTTCGTTAGACTGACTGAAAAACAGCCGCAACAGTTGGCATGGTAAGTAAGAGTAAATGGCATGTTTCTTGACACCTTACCTATccaacaataaaatttcacgcctTCTTTACTTTCCACCAAGGAAACCACGGGGCGATTTATTGCGTGTTTACGCAGCAAACACTCAGGAGCTTTATTAAATGACAACAATTAACCAGCTGGTACGCAAACCGCGATCTATGAAGGTTGCAAAGAGCAACGTTCCAGCGCTGGACGCCTGCCCGCAAAAACGTGGTGTGTGTACTCGCGTATATACCACCACCCCTAAAAAACCGAACTCCGCGCTGCGTAAAGTATGTCGTGTTCGTTTAACCAATGGGTTTGAAGTTACCTCCTACATCGGAGGTGAAGGCCATAATTTGCAGGAACATTCCGTAATCCTGATTCGTGGTGGTCGTGTAAAAGATCTGCCTGGTGTGCGTTATCACACTATTCGTGGCGCGCTTGATTGTTCCGGTGTTAAAGACCGCAAGCAGGGTCGCTCTAAGTACGGCCTAAAGAAACCAAAGGTTTAATGGTTCTTCGTTATGGATACCCTGAATTAACAATGGAGTCTTGCACATGCCACGTCGTCGCGTTGTTGGTCAACGTAAAATCCTGCCGGATCCGAGGTTTGGATCTGAGCTTTTGGCTAAATTTGTTAATATCCTGATGGTAGACGGTAAAAAATCTACCGCCGAGGTAATTGTCTATACCGCATTGGAAACTCTGGCGCAGCGTTCTGGTAAAGGGCATCAGGAAGCTTTTGAAATAGCTTTGGACAACGTGCGTCCAACTGTTGAAGTTAAATCGCGCCGTGTCGGTGGCGCTACTTATCAAGTACCAGTAGAAGTCCGTCCGGTTCGCTGCAATGCTCTAGCAATGCGTTGGATCGTTGAAGCTGCTCGTAAACGCGGTGATAAATCTATGGCTTTACGCTTGGCGAACGAACTTTCTGACGCAGCAGAAAACAAAGGTAGTGCTGTGAAGAAACGTGAAGATGTTCACCGTATGGCAGATGCTAACAAAGCGTTTGCCCACTACCGATGGTAATCGCACCGCAATAGCTACGCTAACCCGGCTTGGACAGCTGATGAACCGGGTTAGTTTATAATGCACGCTCAGTAATCGAGGATTCAAATGGCTCGTATAACACCCATCGTACACTATCGTAACATTGGTATCAGTGCACACATTGACGCGGGTAAAACCACCACGACTGAACGTATCCTATTTTATACTGGCGTAAACCACAAGATCGGTGAAGTCCATAATGGCGCTGCCACCATGGACTGGATGGCGCAGGAGCAAGAACGTGGTATCACCATCACATCTGCCGCGACTACCTGCTTCTGGGCCGGCATGGCTAAACAGTTTAATTTGCACCGCATTAACATTATTGATACTCCTGGACACGTTGACTTTACTATCGAAGTAGAACGTTCTATGCGCGTACTTGATGGTGTCGTGATGATTTATTGTGCGGTCGGCGGCGTGCAGCCACAATCTGAAACTGTTTGGCGTCAGGCAAACAAATACAAAGTACCACGTATCGCGTTCGTTAATAAAATGGATCGTATAGGCGCCAACTACCTGCGCGTAATTGAACAAATGAAAACGCGTCTGTCCACTAACCCGGTTCCTATCCAACTTGCTATTGGcgcagaagaaaaatttaccggCGTTATTGACTTAGTAAAGATGAAAGCAATCAATTGGAGCGAAGTAGATCAAGGCGTGACTTTTACTTATGAAGGCATCTCTGCCGATTTGAGTGAGTTAGCTGATAAATGGCGCCAGCATTTATTAGAATCCGCTGCTGAAGCATCAGAAGAGCTGATGGATAAATATTTAAGCGGCGAAGAGCTGACTGAAGAGGAAATTAAGCACGGTCTGCGTCAACGCGTTCtaaacaatgaaattattcTAGTTACCTGTGGTTCTGCATTTAAGAACAAAGGTGTGCAGGCTATGCTGGATGCGGTCATTGAATATCTGCCAGCACCGACTGACGTTGCTGCCATTAACGGCGTACTGAAAGACGGAGAAACCCACGCTAAGCGTCATTCTAGCGATGAAGGGCCATTCTCGGCGCTGGCGTTTAAAATCGCCACTGACCCGTTTGTCGGAAACCTGACCTTCTTCCGTGTCTACTCCGGTGTTGTTCATTCTGGAGACACGGTGTTAAACTCAGTCAAGGAGAAGCGCGAGCGTTTTGGTCGTATCGTACAAATGCATGCTAACAAACGTGAAGAAATTAAGGAAGTGCGCGCCGGCGATATTGCTGCGGCCATTGGCTTGAAAGATGTCACTACCGGCGATACTCTATGTGACATCTCCGCGCCGATTATTCTTGAGCGTATGGAATTTCCGGAGCCGGTTATCTCCGTTGCTGTAGAACCGAAAACTAAGACCGATCAGGAAAAAATGGGTTTAGCATTGGGCCGTCTAGTGCAGGAAGATCCGTCTTTCCGCGTGTGGACTGATGAAGAGTCCGGTCAAACCATTATCGCCGGCATGGGTGAACTTCACCTGGAAATCCTTGCCGATCGTATGCGTCGCGAATTTAACGTGGAAGCCAACGTTGGTAAGCCGCAGGTGGCCTACCGAGAAACAATCCGCTCTACCATCGAGCAAGAAGGGAGATTTGTTCGTCAGTCTGGTGGTCGCGGTCAATTTGGTCACGTTTGGCTACGTATCGAACCAATGGAACAGAATGATAAAAGCTACGAATTTCTGAACGAAGTAGTCGGTGGTGTAGTACCAAAAGAATACGTTCCGGCGATAGATAAAGGCGTTCAAGAACAGATGAAAAACGGTGTTCTGGCCGGCTACCCGATTATAGGCGTCCGCGTTACTGTTTTCGATGGCTCTTACCACGAAGTCGATTCCTCTGAAATGGCGTTTAAGATTGCCGGTTCCATAGCCTTCAAAGAGGGCTTCATGAAAGCAAAACCGATTTTGCTGGAACCCATCATGATGGTTGAAGTTGAAACCCCTGAAGATTACATGGGTGACGTAATTGGTGACTTGAACCGTCGTCGCGGTATAATTGATGGTATGGAGGACACCACGACTGGTAAAAATGTCCGTGCGCAAGTCCCATTATCTGAAATGTTCAATTATGCTACCGATTTACGTTCGCAGACTCAGGGTCGAGCTTCTTACTCCATGGAGTTTTTAAAGTACAATGAAACACCAAACAACGTTGCTAAAAGCATTATCGAAACCCGTAGAATCAAGTAAAGAATGCCCATTAATCTTCCGTACTTTCGCTAACGAGTAAATATATAAGAATAAGAAAATTCCGATGTAATGTAGATTACCGTGCGAGAATATGCAGTATTTGAGGTCTGGCCTAAAAGGCTATAATCTCGatcttcataaaatttgaCCCTTCTTATACATGTGCTCCTACATAAGTAACTTCAAATTCGCACTGACAAGGAACAAGCTGCTGCCGAAATTTGCATTCGTATCAACCGTCTCAACGTTGTTTTAGCACCAttgcgtacttttttttagttagCGATGCAAGTTGTGATTTATTTCTATTCTCCTATTCTTTCATGAAATCCTGGAGTGTAGGAAGCTGTTAACTAGCTGAGAAATTTGGACCGGCACGCCCTATGTTGATATTCACTAACAAACCGGTTGGATAGCGTTGTCGTTGAGGCCATGCGCCAGCTTTGTCAGCACTCCTAATGTGGTCGGCAAGCGTTATGATGACAAACGTTTTATGGCTTGCATTTATCGAACATGGTCATATTACTGATATTTATCGCGAACTGACAATACATAATCAAGACACAATTCAAGCGTATATTTCTCGCGCTAATTATTACTACAAGACATGTGCTTAGATTAGCCTATAATATACATTATACCTGTTTACCAAACGGTATCAGGGTCGTCACTCATTACAGGAGTTGCTTAATGTCCATGCAACAAATAGGCGTCGTCGGTATGGCGGTAATGGGGCGCAAGCTAGCGCTTAATATTGAAAGCCGTGGTTACAGCGTATCTATTTTTAACCGGTCGCCCCAAAAAACCGATGAAgtaattgcgaaaaactcTGAGAAAAAGTTAATACCCTATTACAGGGTGGAAGAGTTTATTAATTCGTTGGAAAAACCGCGGCGTATTCTATTAATGGTTAAGGCCGGTGAAGGTACGGATCGAACCATTGACTCGTTGAAACCCTTTTTGGAAAAGGGTGATGTCCTTATTGACGGCGGCAATGCCTTTTATAAGGACACCATCCGCCGTAACAACGAGCTGTCGGAAGAAGGTTTCAACTTTATCGGTATCGGCGTGTCCGGCGGTGAAGAAGGGGCCCTAAAAGGGCCGTCAATTATGCCAGGTGGCAAAAAACACGCCTATGAACTAGTTGCGCCAATCCTAGAAAAAATTGCCGCACGCGCAGACGGTGAAGCTTGTGTGACCTATATTGGCCCTGATGGCGCCGGTCATTATGTCAAGATGGTGCATAACGGTATTGAATACGGTGATATGCAGCTGATTGCTGAAGCCTATgcgcttttgaaaaattcgcttggCCTAAGCAATGAACAGCTAGCTAGCACTTTTAGTGCATGGAACAAAGGGGAATTAAGCAGCTACCTCATTGATATCACTAAAGATATTTTTACCATGAGAAACGAGCAAGGCAACTATTTGATCGATGTTATTTTAGATGAGGCAGCCAACAAAGGCACTGGTAAATGGACTGCACAAAGCTCGCTTGATTTGGGTGAACCGCTAAGTTTAATTACCGAATCAGTGTTTGCTCGATATTTATCTTCACTCAAACAGCAACGTGTGGTGGCCTCTAAAGTGCTTTCCGGCCCGAAAAGAGAAGCGTTTAGCGGTGACAAAGCTGATTTTATTGAGAAAGTGCGCCGCGCGCTTTATCTgggtaaaataatttcctatGCGCAGGGTTTTTCTCAGTTGAAGGCCGCCTCAGAAGAGAATCAGTGGGATCTGAAGTATGGCGagattgcgaaaatttttcgagccGGTTGCATTATTCGCGCCAagtttctacaaaaaattatcgacgcTTATGCTGAAGATGCAACGATTGCCAACCTGCTGTTGGCGCcgtatttcaagaaaattgcCGATGACTACCAGCAAGCATTGCGCGATATTGTCGCTTATGCGGTTCAAAACGGTATTTCAACTCCGACTTTTTTTGCCGCTATTGCTTACTATGATGGCTACCGCTCCGCGGTCTTGCCGGCTAACCTAATTCAGGCTCAACGCGACTATTTTGGCGCCCATACCTATAAGCGTACCGACAAGGAAGGCGTGTTCCATACAGAATGGTTAGAACAAGCATTTTCAATACCACACAGGCGCGATGAGCACAGCGCAGAAAACGGTAGAAACCGCATTTTCTGAATCACCTAAAAGCAAATGGCATCACCGATCAGTATTTTCACCTTATCGGTGGCGAAGAAAGAAGTCATTTGGAGTGAAGTCGCGATGTTTGTACCGTTGATATCTATACATTTATCGTGGTAAACGCTATTATTTTCGAACGATTTTATCTAATCTATTAATAGGTTGTGGCTAAGATGTCTTatgtactgattttttaaGATATATATAGTAAAGATTGATAGTATTCGTCTTTTTGTAGTGTAACTAATAAAAATAGAGTGCAATGCAATGCTCATGCGATGTTGAAAACCCTATGTTAGCAAGCTGTTTTTGAAGATATTCCAACTTTATTCTTGTTATTAAGATACTCAAGCAAAACATACAACACTAGACTATTATCGATATAGCATAGCAATGAATACTTTTGAATGGGAAATGAAATGTGCTTCAAGCACTATTCtgatacattttaaaaattaaaccaaagaAATGTGTGTCACAATGCTGAAATCGTTATCTGTTGTAGTACAAATCAGATTTGTTAATAGATAAGCATATGTTATTCCGATAATATTGTCACGTATCCTTTTAGTGTTTCAAAACAATGGATTATGAACAATAAGCTTGTCAAGTAATACTGCTTTATTCGATAAGTATATTTGCTTAAATTAAACAAGATATTTTAAATGGGCCATGTATATGTTTGTATAACTCTAGGTGagtttttatcataatttatatATTACTCTTGATAATTTAGTGTTGTAACGACAGATTCTAGAGTCATTCATTGCCATATCATAGTGAAGCActtcaatagaaaaaatgaagcTGATAAGTTTTTAGTGTCTGCCGAATGATCGGGACATCGAACTTCATCGGCTCACTATAACGAAGATaaattctattaattttttaaatgctatGGGCAGAATATGTCTTTAAGCAtactatttcgatattttcatcttatGGCGATATCCTGTGCGattgttacaaaaatatacaatggagttttataatgaatttcCGCCTGCCAGGTGTAGTATTCGTTGGCATCCTGCTTCTAGGGTGCACTACTCATCAAATTCAGGACAACCAGGATTGGTCGGATCCTTTGGAAGGCTTTAACCGTAGCATGTTCAATTTCAACTACAACGTGCTGGATCCATATGTAGTGCGCCCGGCAGCGGTGGCCTGGCAACATTATGTTCCGCAACCGGCACGTAAtggtttaaataatttcttaatgaACCTAAAAGAGCCTGCTACCATGGTCAACTATTTTATAGCAAGGAAGCCCCGCAAGGCGGCGGTACATTTTAACCGCTTTTTCTTAAATACCTTGCTAGGAATGGGAGGTTTAATCGACGTGGCCTCGATGGCAAACCCAAAACTGGATAAAGAAGAGCCGAGACGTTTCGGCAGCACTTTAGGTTACTATGGCGTAGGTTATGGTCCCTACATACATCTTCCTGGCTACGGAAGTTTTACGATTCGTGAGGATATCGGCGGATTCGTAGATGTGCTTTATCCACTCTTGAGCTATCTCACTTGGTGGATGTCCGCAGGCAAATGGGTATTAGAAGGACTAGAAACCCGTACACAATTGCTGGGCTCTGATGGCTTATTGCAGACCTCACAAGATCCTTACGCCATGATTCGTGTATCCTATTCTCAGCAGCATGATTTCTTAGCCAATGATGGCATGTTGACGCCGCAGGAAAACCCGAACACCGAAACGATCCAAGACGCTTTTAATTCAATAGATACGCAATAATTGATAGGATACACTTTCAGTATTTTGATCTACGTGTCACCGTTCGGCTAGCTCGGTATACCTAGATTTTAACCAAAGGGGCAATACTACATAGCTCGGCTATGCAATAgccgaataataaaatatgtttttaagGAAAAGTGTGCTTGATTGTGGAGATTTATAAATGGTCGTGActcaaatttatcgattttttgaaacagttattttagaaataatcGATGTGATCTAATCTGGTTCAAGTAAAGCCGATAGAGTGCGTGTCATGGTTATTGACATTCGCATTGGGAGATCAACGCTATATTTGTAAGTCTGAACAACTTATACAAGTTGTATACCAGAAATGGTATACTTGTGCATCGATAATCAAGTGCAGTTTGCTGTTGAACTCCTCGTGTAAGGCCTATGTTATCGTTCTAATTTACAGCTCCGTCCTCATTATGCGTTGCATCAATTATTTGATATATCTTAAAGAGATAAGCTTTCAAGCATCCAAGCGTCGATGCCTATGAAGACGTCTAGTCTTAGACGGTGGGGGAAAAGTGATTGTGAGTAGTAGCACGTAGTTAGAGCGTTAACCGAGTCCGGTCCATCAAGGATACAAAAGAACATCAATGACTAACGCATATAATGCAAATGgtcatttgataaaatattgttacTCATCACTAAAACTGCATCAAACACTGTTCGTCATAAAGTGGCCACAAGACACATCCAAGCATGGTACTGGTATTACGATGACGCTATACGGTCCTGTATCAGGCATTACACAAATCCCGTAGGTCTATCCTAAATATCATTATTGCGGATTCGCAGCGTGGCGAAAACAACAACGATGCATGTCTCTTCACCACACGTTGATCGTTTGTAGTTCTATAAAACTGCAGCATCATCGTTCAAAAATGACCGTCGCGCAGGCATAATGTCGCTCATCGGCTAAGGTTACATGCATACCTGTAACGCCTAAGCGGGTTGCTAACACTGCCGCTTGATCAAATAAACGCAGCAAAGGCTTGCCCAACGCATCATTGCAGACTTCGAACTGAGCAAAAGATAACCCATCACGGATACCTGTCCCTAATGCCTTGGATGCTGCCTCTTTCATCGCAAAACGTTTAGCGAGAAACCGTATTGGCTGATTATGCTGCTGATACTGCCGCCATTCATCTGGATTCAGGATTCGCCGTGCCAACCGATCGCCGCTACGGGAGACGAATGCTTCAATACGTCCTATCTCGACGATATCGGTGCCGATGCCAATAATCGCCATCAGCGGTGCGCGTCACGTATCAGATTTTTCGTGTCCCTTACCGCGCTTACCAGATAGACGATGACGGCACGGCTGATAATCCCGTGGTCAATGTTCAGTTCTTGCATATGCATCAAAACGGTCACCGGTTTAACATTGTGGTAATTAAGTCCATGGTAGGCATTGACTTTCAAGACCAGCTTGACGACAAAGTCTGTGTTCTGACGGATACGAGCGAATTCTTCCGCACGTAAAACCTCGTTGGTTGCATTGGCATAATCGCCTGTATGCATTTCCGTTCATCATCGTCAATGAATAGCGATACCTGTATGCCGGCAGCACTTAAACGAGTCACAACTTGATAAAGTTGATCCCTCTGACTGACTACATCTAGTAGCCCACCTTTAGTGGTTATTTCTTGGCTTTTTTCCGATACAAAACAGCAAAAATGCCGCACTAAATTGCAAACAATAGCGATCATCTCTTCTGTCGCTGCCATTTCCAGATTCATTCTGATTTGAATCGTCTCTCTTAATAGCTTAATATCACGATCAGTAATATGTCAGCGGTCCTCACGCAAATGTACGGTGATACTATCAGAGCTTGCTTGCTCTACGATAAAAGCCGCTTGAACCGGATTCGGCCACGCTTTACCGCGTGCATTACGCAACATTGTAATATGATCGATATTCACGCTAAGCAACAATTCAGACATCTTCTTCCTCTAACATTGGTAGGTACTCTATGTTACAGTATAAACTAACGTTGTAATCTAGACTCAATTTACCTTCGCCACCATCTGATCCTTTGCCTTGAGCGAAAACCACCCAGAGTTCGATCctcttatttttaaatgcataGCAAAATTAATGTGATGTGTTCTCGTTGTAAAACAAACAGTAGGATGGCTAATCCGACTTCACTGTTTCAGCAGTAGATTAAGCAAGAGATTAcctcaattttatcaaaagtCTGCTTGATAGATGCGTAATCGTATTATCTATTGCCTTTGTCTGAAATCATGGAAAATGTGGTAATGCGCCGTGTGGCTCAGTCATATTGAGATCATGCCGAATATGAATAGAATATAAACGATTTAGAATTTAGCGATAAAGCCAACTGCTTCATAGACCTTTCCCAAAGTTACACTAGCTTGAGCACGGGCTTTTTCCGCTCCGTCCCGTAATACTTGATTCAAATACATTTCGTCGACACGCAAGGCACAATAACGAGCCTGTAACGCGGTTAGCATTTCCGACACTGCGTTGGCCACGGCAGATTTCAGATGGCCGTATATTTTTCCAGTAAACGCCTGTTCTAATTCTTCCACCGGCTGACCAGTCACGCCGGATAAAATATTTAGCAAGTTAGAGACGCCAGGTTTCTCTAAAGGATCATAACGAACCACCGGAGGTCTGTCAGAATCAGTAACTGCCCGTTTAAGTTTCTTGACTATGGATTTTGGATCTTCTAGCAGAGTGATGACATTATTATGGTTATTATCAGATTTTGACATCTTTTTTAATGGATCCATCAACGACATCACGCGTGCGCCGGATTTAGGAATAAACGGTTCAGGAATGGTGAAGATGTCGCCATACAGAGAGTTAAATCGTTTGGCAATATTACGACTTAGTTCTAAATGCTGTTTCTGATCTTCCCCAACTGGGACATGATTAGTTTGATAGAGAAGAATATCTGCCGCCATCAGTACCGGATAATGAAACAGCCCGGCATTAATATTCTCGGCGTAACGGGCCGATTTGTCCTTGAATTGAGTCATTCTCTTGAGTTCAGAAAAATAGGTATAACAGTTTAACAGCCAGCTCAATTGGCCATGCTCTGGCACATGCGACTGAATGAAAACTGTACTTTTAGCTGGATCAATACCGCAAGCTAGATACATCGCCAAAACATCCAGCGTAGCCTTACGCAATTGAGAAGCATTTTGGCGAACGGTAATAGCATGTAGGTCAACGATGCAATAAATACAGTCATATTCATCTTGCATGCCGACCCACTGACGCAGCGCACCCACATAGTTGCCAATAGTCAGTTCTCCTGAAGGTTGCGTGCCGCTGAATACGATGGACTTACTCATTTTAAACAGTCCTGATTAACAAAAGGTGGTAGCCCTAAGCACGGGAAAGATCAGCAAAACAGTTTATCGTTGCTGAATGAGACAGTAACGTTGGCAGTAGCCATGAAATGGCCATTAACATTGTACGTGATACCGCGAATAGGTCGTGTATCACACATACCCAGTTACTCCTGCTAATGCCTGACGCATGGCGTCGATAACAGGTCGGTAATCCGACTGGCTGAATATAGCAGAGCCGGAAACGAATATATCGGCTCCCGCGGCAGCGATATCGGCAATATTGTCCACTTTGACGCCGCCGTCTACTTCGAGACGGATATCTTTACCGCTGCGATCGATAATTTGACGCGCTTGACGCAATTTATCTAGGGTTGAAGGCAAGAAAGACTGGCCGCTAAAACCGGGGTTGACCGATATCAGCAAAATGATATCGAGCTTATCAATAACGTACTCCAAACAGCTCAGCGGCGTAGCTGGATTGAAAACCAGCCCGGCTTTGCAGCCGTGCTCTTTAATGATTTGCAGAGAACGATCAATATGTTGTGACGCTTCGACGTGAAAAGCAATGTAACTGGCGCCGGCGTCGGCAAAATCCGGGATGAGGCGATCAACTGACTGTGCCATCAAGTGCACGTCAATTGGGGCAGTAATACCATAGTTACGCAGCGATTGAAGCACAATTGGCCCCATGGTGAGATTTGGAACAAAATGATTATCCATCACATCGAAATGCACCATGTCCGCACCCGCACTTAACACCTTAGCAGTATCTTCACCCAGGCAAGCAAAATCCGCAGCAAGGATGGAAGGAGCGATTAAATAGTTTTTCATCTATATTTCCCGTCAATTACAGTTAGTCTATGGCGGGCAGTCCCGCTCAGAAGTATAACGCTAACAGTTCATTTATACTGCTGCGTCCGAAAACATTGCGGCTAATGGTTCGATGTGCCGTAACACGATGCAGTACCACATCACCATACCATTGCCAAGTCAGCGTGGTATCGTGCAACCAACACTGATATCCGACTATCACGAAACAGCTTGCTGACGAAGTTCGCTAGATTCTTCTGTAAAGTTTGCGGTGGTTGAAAGTAGCACATAAGGTGGATTACAACATACCACCGTACCAGGTACGGCGCGGGATAACGCTTATTGGTAGTGCTCGCAAATAAATATCGACCGACTGGGTTTCTCGGAAAACTGGTACACCAGCTCCGTGAAATGCGGCTTTTATAAGGTCTGAAAGGAACGCTGAACCCTCCATTTAGGTTATATCGGCATAGCCCGTCATGGCAACGCCGGTTAAGACATAAAAGTAGCACCGAGCGTTGATGAACGTCTATACAGAGATTTAATTCACTGAGTAGGATATTAGCGTCATCGGAGAATAATGCCTAACATCTCGGATAAAATCGTTTGAGCGCTCTTTAAtgatattgaataaattaataaaatcattgTTAATATCAGCGAAGATGTATCGATCGTAAAGCGAAGATGTATCGATCGTAATCAGTGTTGAGAAAAACTTAACCAGCGCCAATAATAGTTTCTATTAAACAGTCACCACCCAATAGATGACAGCGAATATCCTCAATCAACGATATTTACCGACGACCCATGTTAAAAATAGGTGTTTTCATGCCTTCACGACTTATTTGCTCTTTGCTGTGCTTTTATTTCAGCTTTAGATGATAGTGTGTGTTACTACGGTTTACGTCAGCGTAGAAGCTATTTTGGCACACTCAGTTCTTTCTGGAAGGAGCTGTTATTCCGTTAACTTCCGGCGCCGGAAGTTAAGCCAAATAAAACTGTATTGTACTTACCTCACACTTTGGCAACTTGaatcagtttaaaatttaaatttcagcgCTGGACTAATATTTAAAGGTCGGAACAGACTCAGCCGGTTTAACGATGAATGTTTAGATAATCTTCCTGTGCTCTTTCAGACAGTCTGCTCATCAGTAGCTTACTACATCGGCTCTCAGTTCACAGCAACAACGGATGCAATAAGCTAGCGCTTGCGGTCCAGTACACGCTGCAGTGACGCAAATCAATGACCATAAATATGAGTTAATAACAGATGCCGATCATATTTTCCTAGAGGATGGTTTGTAACGATTTTGCCTCCAACTGAGGAGTTAATATGTAGGACTAGTGCCTGGATACAACGTGCTCCGCGTTGATAGCCGGCGACAGAAAACCATTCCAGATCACCAATGACGAGCGCAAGACAAGATCATAGAATGATCTTACAGCAATGGGAATCGGATAGATACGTCAAATAACCTTTTCGGTATCTTATGAATTTAGATTAGCTTCTTTCtagtaaattgataatttgattagCAACAACTTTGGCACTTTGTTCATTAGTATGTATAGTCATGTCCGCTATTTCCTCATACAGTGGGTTACGCTCGCGCGCCAGCGCTTCAAGCACTACATTTAGCGGAGCGTCGACTTGCAACAGTTGACGTTTTTTATCCCTTTGCGTACGAGCCAACTGTTTTTCAATGGTAGTTGTAAGATAGATAACCACACCGCGGGAGGAAAGGCGGTTACGTGTTTCGCGTGACTTCACGGAGCCACCACCGGTGGCCAGCACAATCCCCTGCTTTTCGGTCAGTTCGTTGATAACTTTTTCTTCTCGATTGCGGAAGCCGTCTTCACCTTCCACGTCAAATACCCAACTTACATCAGCCCCGGTACGTCGCTCAATCTCTTGATCAGAATCGAAAAACTCCATATTAAGTTGTTGAGCCAACTGGCGACCGATAGTGCTTTTCCCAGCACCCATAGGCCCAACCAGAAAGATCTTGCGTTTCTCTGCCATGTTTTTCGatcttattaaaattatacgttaATAACAACCCGCCCCACCAATCAAATTAGCGGCAGGACATAAACTGAAACCGCATGAGCGTTAGTGCGAGAATCAGGTAAAATTATCCCAACTCTGAGTAATTTGGCAATCTATTAAATCAATGTCCATATCGTAAGAGGAAGCGTCGGTATAACATATTACGCACAATCAGCATTGTTTAATGGATAACCTTTGTAAGGATAATCGCCTGTAGCGTCAAATTAATAACGAAAACTCATAACTTGTTGCCACTGCCTACTTTTGATATTAGGAGCAGTGGTTTATCTCGTAAAATAGCtcatttatattatttataattaacttTTTGACGGGCTCTAATTTAGATTGATTGGTATTCTATcttcttatttttataatagaGATTGGAATTGTTTTCCCTTGTTATAAAACGAAGCTAATGCCTTCGATATTATAGTCAAACTATAAGCTATGTCTGAAAACGTTCCAGATTTATTTTCACGACATAAGTTTGATGATGATTCCCGACGGCCATATGCCATCTAATGATTGTGCCAGTCAAGTAGCAGATAATGACTGCAGTATTCAGGGCTTTTGTCAAAAGTAAAAGATAAGCAGGCattgattatttattagaTAAAACACATGTGGAACGTAACCGTGcacattaaatttaattacattaccCATTATATTGATATAATACTAAATGAATTTAGACTATAACTTGGTATTAAATAGACTATTCTCGATATTCATATTGTGATGATAGTCTTTAGGGTTATTCGCCGTCTTTTTTAATAGACTTGGAGTTTTTCATGACTTTTGTTGCCAAAAAATGTTCGGTTATGACGCTATTTTCCGACACGGCTGACATTTCAGCCATCAAGGGCGCATCGTGTTGGCGGAAAAGGGATTGGACCTTAATCCTTACCGTGCCGCATCGGCACTAGTCGATCGTGAATTGATGTTTTACAATCTTGCATTATTATCGAATACCTCGATGAACGATTGCCGCACTCCCATTGATGTCTATATATCCGGAAGTAACTAACCGCCTGATTATATATCGCATCGAAAACGATTGGTATGAGCtaatgcttaaaattgaacaaagcAGTAGCAGCGAAGCAGATAACTTTCGTCGACAACTCCGTAAGGAACTATTGTCCGTAGCGCCggtatttaatgaaattcctTTCTTCATTAGCGAAGATTTAGCCTAGTAGATTGCTATCTAGCGTCACTACTATGGCGTTTGCCTCAGTTATGAACTGGCCAGTGTAGGCGCCAAAGAGTTGCAAGGATATATATGACGCGCGTATTTGATTGCGATGCGTTTCTGGTCTCATTGAGTGAAGACGAACGCAAAATGTGCTTGCAGACTCGGACGTAATAAGGAAGAAAGTTTTACTTTTGACACGTGTCGCTATCAGGCATCgccaaatagaaaaaatttgttacacGTTTCGGTAGTTTGTGATTCTTGTAAGCTTCTTTGTCTTATCGTAATATTCAGACACTATGACGCATTCCTATGGCACTATACGCGATAGGAGCAATCAGACTGCAGCAGTCGCTCTGGTTTTACCGTCAGCTATAGTTTGTGCATACGACTATACCCCTTACCATTTAATTGCGAATAAGCTTTAATGCCGTTctaatgtatttaaaaaattcaacaagttGTCGATAGCAGAACATAATGATAAACTTATTATCCTTGTAATGCAGACGGAAGCCGAGATTCAGATTTTCTGATTTAGGTGATTAGACTGAAAGTTGTCCTTCTTGTACGTAGCGTTGCACATTGTGCCATAGCTTCAATGAACTCACACAACTTTTTACAAGAACAATAGTTAGAAATTAGCATTTCGTGGACTTCGCGGGAAGGGAATTACATCACGAATATTTTGTATTCCCGTAATATATACTATTAGTCTCTCAAAACCTAATCCGAATCCTGAATGCGGAACGGTTCCATAGCGACGCAAATCCCGATACCACCAGTAATCGTCTTTATTGAGACCCATTTCCGTAAGACGTTGGTCCAACCGGTCTAGACGCTCTTCACGCTGTGACCCGCCGATGATTTCACCTATGCCTGGTGCTAGGATATCCATGGCTGAAACGGTTTTTTCATCGTCATTCATCCGCATGTAAAACGCTTTAATATCCTTAGGATAGTTTTTTACCACCACCGGGGCTTTGTAGTATTTTTCTGCTATATAGCGTTCGTGTTCCGAAGATAAGTCAATGCCCCATTTaacttgattttcaaaaatctgacCACAGTTTTCCAGGATCTTTATTGCTTCGGTGTAGTCGACCTGTGCAAAATCTGCACTGATAAATTGTTTGAGACGATTTATTGCCTCTTTGTCGATCCGCTCAGAGAAAAATTGCATATCGTCGGCTCGTTCAGTCAATACCGcctgaaataaatatttcaacatagCTTCCGCTAAACCGACAGCGTCGTCCAAAGTAGCAAATGCAATTTCTGGCTCAATCATCCAGAATTCGGCGAGATGGCGGCTAGTATTGGAATGTTCCGCCCGAAACGTCGGGCCGAAGGTATAGATTTTCGACAAAGCGCAGGCGTAACTTTCAGCGTTTAACTGTCCTGACACCGTCAGAAAAGTCTCTTTTCCGAAAAAATCTTCCTCATGATTAATTTTACCGTTGGGGGTGCGCGGCAGATTCTCTAAATCGAGTGTGGACACACGGAACATTTCAGTGGCGCCTTCCGTATCGGAAGCAGTAATCAACGGCGTTGATACCCAGAAGAACCCTTGCTCGTCCATGAAACGATGAATGGCTTGTGCCAGCGTGTGACGTACCCTAATCACTGCGCCGATAAGGTTGGTGCGTGGCCGAAGATGAGCGACTTCGCGTAAATATTCCATGTTGTGACGCTTAGCTGCTATGGGATAGGTACCAGGATCGTCTACCCAACCAATCACTTCAATTACTTGCGCCTGAATTTCGTAACGCTGACCACCACCCGGGGATTCAATAACCCGACCAGTGACCGACACGGAACAACCCGCTGTTAGGTGTAAAATTTCGTTCTGATAATTCGGTAAGGTATTATCAATAACAGCCTGTAATGAATTGAAGCAAGAACCATCATAGACAGCAAGAAAGGATATTCCAACTTTGGAATCCCGGCGAGTACGCACCCAACCTTGTACAGTGACCTCACTGTCAGCCGGCATGCGCCCTTGCAGTATATCGATTACAGGGACTATGCCCATAAACACTCTCTTATTTAGTTAATAGAAAAGGTTGTTAGCCCGATAACGGGATACAATATTCTTCTTAGCGATGGCAAGATCATGTACTATTTctgattttgaaagaaaatggcTTTATGAGAAAAGCGTTTTTGTGGTACGTAAAGTTATTCTGCTCTATCTGAGAGATATATTTTCTGATTACACAACTAAAGACGTTCAATAGGACATTATAACCGCTTATATATCCATCATGTAAAAAGTTAAGTCGAATTTTCTTAACAACGTTAATTATTTCTGTAGCGTCTGTgcatttcgcaaaaaaatgaataatgacAGGACAGTGCTCTAAGACTAGCATTCATTGCCATGCCGACGATAGTCTGGTGTATGTGTAAgatagataaataaaattagaacATTTCACACAGTCTGCAAATGTAGTACTAAATTTTTAGTACCGCATGAGCATTACCATGAATTTCATCAGATTACACGGCTTGCTATATACACTGTCTCAAAGTGAGATCGTATCGTTATGAGTGCTTGCGCTGATACACACTCGTGCCGAATGGCTGTACGATATTAATATTATATTACCCCTCTTTACTCTGATCGACCACAGGATGTTTGTTAGTAAGAAGGACACAGAACTTATGCTAAGCCAGATGGTCAAACAAAATgagcttatttaaaaattaaagagtATATCGGTGATATCCCGTTACAGAAGCATTGTATTCTTAGGATTCTAAACACTGCATGGATAACAACACTGTTATCCTTTGCAACACCGCCTTATTTGGCTTTATTAATCATTCTATTTTAGGTTGTTTTGTACAGATTTCCAtactcttcttttttttaaagcacaTATGGTAAACACGTTCTTTACTTTCAAGCCAATGTTATTTGATGTAATGGTCATTCGGAAAGtttaaaacttcatttttttctatcgaagTGCTCAATTAGATATAAATTAGACTATCGCCGATATGGCAACGAATGCATCTGAATGCAGGGATACTGAATGAGAATGAGAAATTAACCTTAATACTGTTCTGATAGATTAAAAATCTGCGCTAAAGAAGATTATATCTGCATTCCTTGTTCTTCGACTAATTATTGCTTTTCATTTCCTTAAATAAGATTAAAGTTGTAATTGCTTTAAATAGCACACCTAATCTACAGCTTCATGTGCCATGAAAGCATAGTTTTCATACACGACACTTTTCTGGTAAGAATCTACTGTATTGCAATTTTCCTGAAATCTTGTGACGACAGCACACAAGgtttcagttatttttttaaaagtacaaCTAATGGCtgtcattttaataaattacagaTCGTGCTACAAATATTCTGTGCTTTTGGCCGAGAACATCTACCGAGTCCAGACATGGCGCCTTCGGCACAAGCAGGCCAGAAGCCGTTACAGAGGTCGCCATATCTGGCGCTAAACGGGGTAATACCCTTACGCCGCCAATTTCTAGAGTTTTTAACTATTATTACCGCGACACCGGCTTGATATAGTAAGCGGGGCAAAGATAGAGAAATATTGTGGGTGATCAATCTTACATTCAGCACAGGAGTAGCGTATTGACAtcgtaaaaatcaataaataatcCTAACGTAAACTAGCAGAAATCGATGGGAACTGTTACCGGTGGTTGCAGCTAGAGCAATAGAGGTTCCTTCACGAGCAGCGTCAGCATTTGCTATAGTTTAAGCATATAACAAAATCTTCCTTCTCAAGCGGATCTTGCAAagctaataaaatttaatctccGCTCACCGGTTTCCGGTTGCTGCCGGTAGCGTGTATTAAAAACATGCCATAATACCAGTGTGTTACTTAAAAGGCTGAAACGAACTAGGCCTAAAGCGGGCAAGTAAACCATTTCATACAGAAAACGTTAGACTTTCCTGATTAGAAAAATAGAGAAACTATGTTGCCCCAGTGCGATATGGCGAGTTCAACGACTGCAGACTTACGGCAGGAAACAGGGTGATTTTAACCACGCGGGCTTTCCAGTGCAAATTTTGCTAACATCCCCTGATTGGACTGTTTCAGCTTACATATGTAAGCTGAATTGCGTAactgaaattcaaatatcattATAAGAGGTATTAAATGAAACGTGCAGTGATTACCAGCCTGGGGATCTTATCAAGTATCGGTAACAATCAAAAAGAAGTCCTATCCTCACTGCAAGAAGGCCGCTCCGGGATTACTTTTTCTCAGGAATTGAAAGATTCTGGGATGCGTAGTCATATCTGGGGCAATATCAAACTCGATACCACCGGGCTAATTGATCGCAAAATAGCGCGCTTTATGAGTGATGCCTCTATCTACGCTTTTTTGTCTATGGAGCAAGCGATTGCTGACTCTGGACTGACTTACAACATGGTGTCCGACGACCGTACTGGACTTATCGTCGGTTCCGGCGGTGGCTCACCGCACAACCAAGTTGTCGGATCTAACAACATGCGTGCTCGCGGCCTGCGCGGCGTGGGACCTTATATGGTTACCAAGGCGATGGCCTCCGGTGTGTCAGCGTGTCTGGCGACCCCTTTCAAAATTCGTGGCGTTAACTACTCTATCAGCTCCGCCTGTTCGACTTCTGCACACTGTATCGGAAATGCGGTGGAAATGATTCAGCTCGGCAAACAAGATGTGGTATTCGCGGGTGGTGGTGAAGAACTGTGCTGGGAAATGGCTTGTGAATTTGATGCTATGGGCGCGTTATCCACTCGCTATAACAAAACGCCGACTAAAGCGTCGCGCACGTATGACGTCGATCGCGATGGATTTGTTATCGCCGGTGGCGGCGGTATCGTAGTAGTGGAAGAGTTAGAGCATGCTTTAAACCGTGGCGCTCATATTTATGCTGAAATTATCGGTTATGGTGCAACTTCTGACGGTGCGGACATGGTCGCGCCGTCCGGTGAAGGCGCCATCCGCTGCATGCAGATGGCCTTGAAAGATGTTCATACTCCGGTAGATTACCTAAACGTTCACGGAACTTCTACGCCGATTGGCGACGTCAAAGAGTTGTGGGCTATCCGAGAAACCTTTGGAAGCCAGCATCCGGCGTTTTCTTCTACGAAAGCGATGACCGGTCATTCTCTCGGTGCTGCCGGAGTGCACGAAATTATCTTCTCGCTGCTAATGCTAGAACATGGATTTATCGCTCCGAGCATCAATATCGAACAGCTTGATCCAGAAGCAGAAGGCATGAACGTTATTACTGAACCAACTAGGCGTGTGTTGACCACAGTCATGAGTAACAGCTTTGGTTTCGGTGGCACCAACGCAACGATCGTGATGCGTAAATATAGTTAAGGCGTGTCAGGTGGGGTCGAGACGTGGTGATCCCACAGAAGGACGTTAGTTTTTGATGCTCTTTtgctattaatttttttcacatctacATATTATACCTACTATATAATAGGTATTACGCGGCGAATAATATACTGTTTTGTTGTGCAATTATAATAATTAGGCATTTAGTGAcattatgcatttttttgtcgGTGTTGTTGCCATTGGCTGCGGACTTGCTGCGAGCCCTTTGTTAAAAGAACTTCATAGTGATTTTAGCGATACTCAACTGCTGACTGGCACTCAAGAGCTGAAAATTCGGTTTATTAAGAGCAAGTGTGCGCTAATAAGATGACgtcacaaaataaaatattgctGTCAATACTAATGACATACGTACAGAGCAGTACTTATTAGTAACTAGCGCATTTTCTTATGTTTAGACTGAAAAGTTAACGCTTGTTAGTCATCTTATAAATAAGCTATATTCTAAAGCGATATAACATTAAACGTCTTCCtcataaaatcatttattgCCAAAATTAGCAACAACATTATCACATACTACTACCAACTAGTAGTGCTAATTTCATACTAATAACACATTGCCTATCATCTCTGGATGCAAGCATCTGCGCCAATACCTGAGGTATTTTCTCACATAGATTTCTGCGTTATCATTGTTAATTATGATTAAACACCAAGCACTACTATATAGTACACTATTAATAGGTTTTTAATGATAGTGAACTAAATACTCATTAAGCTATTGTCGCCCGGAGTGACCGAAGTTCCCCTGACCACGTTTGCTGGCATCAAAGGATACCACCACATTAAACTCCGCCTGCACAACCGGCACAAAGAGCATCTGTGCTATGCGCTCTCCAGgttcaattatgaaaatattcttacCGCGATTCCAAATCGAAAGCATGAGCGGCCCTTGGTAGTCGGAGTCAATTAGTCCTACTAAATTGCCTAAAACAATACCTTGCTTATGCCCTAATCCGGAACGTGGCAAGATCACTGCCGCCAGATTGGCATCGGAAATGTGAATGGCCAGCCCAGTCGGAATCAGGGTGGTTTCTCCCGGAGTCAGCACCATCGATTCATCGATGCAAACGCGTAAATCCAGACCGGCGGACCCTGAAGTGGCGTAAGTCGGGAGTGGGAAATCATTGCCAATACGGCTGTCTAAGATCTtaacgtcgatttttttcatcataatgGCTGATAATTCGTCAATGAGTTGTTGAGTGAATGGCACTCACAAGTAAGATTCTCTGTCCTACAGAACAGATGCAACGCGTTATTTTCACTGTTAACTTTTGACCTGTCCGGAAACGTCACTATTTATCTTGTTATTGCACCGCCGTGAcaccaattttcaattaagacACCCATATCCGCCCCTCCTTATTACATAATCTATGCTGCCTGTGGATAAACAGGTGCACATTAGACACACCGGCACTTAATCGTCCAGAAAGCTGCGTAAGACTTCAGAACGGCTCGGGTGACGCAACTTACGCAGCGCTTTTGCTTCGATTTGACGGATACGCTCTCGGGTAACATCAAATTGTTTACCAACTTCTTCTAACGTATGGTCGGTATTCATATCGATACCAAACCGCATGCGCAGAACCTTAGCTTCACGCGCAGTCAGGCCGGCTAGCACATCGTGAGTAGCTGAACGTAGACTTTCCGAAGTAGCTGAATCTATCGGCAGCTCAAGAGTGGTGTCCTCGATAAAATCCCCTAAGTGCGAATCTTCATCGTCACCGATAGGTGTCTCCATGGAGATAGGCTCTTTAGCAATCTTAAGCACTTTACGAATTTTATCTTCCGGCATAAGCATGCGTTCCGCCAGCTCTTCTGGCGTCGGTTCGCGGCCCATTTCCTGTAGTATCTGCCGGGAGATACGGTTGAGTTTGTTAATGGTTTCAATCATATGTACCGGAATACGGATGGTGCGCGCTTGATCGGCGATAGAGCGAGTGATGGCCTGACGGATCCACCAGGTGGCGTAGGTGGAAAACTTATAACCACGACGGTATTCAAATTTATCCACCGCCTTCATCAAACCGATATTGCCTTCTTGAATCAGATCAAGGAACTGCAGACCACGGTTGGTGTATTTCTTGGCGATAGATATAACCAGACGCAAATTCGCCTCGACCATTTCTTTCTTGGCTCGTCGCGCTTTGGCTTCACCGATCGACATGCGACGATTAATATCTTTTACTTGTTTAATGCTCAAaccgatttctttttcaatctGGCGCAGTTTTTGCAAGCTGCGGTGCACATCATCGTCGACTGCGTGCAGTTTTTCCGACCAAGGTTTGTTCATTGCCAGAGCGGTACTGAACCAGCTTTCACTAGTTTCATTTCCTGCAAACAACGTGACGAAGTTTTTCTTAGGCATCTTGCTGATTTCCACGCACAATTTCATAATCACCCGTTCCTGGGTACGTACGCGATCCATCATGGCACGCATGTTATTGACTAGGTAATCGAATTGCTTTGGCACAAAGCGAAACTGCTTGAAGACCTCGGAAAGGTTGAGAATTTCAGCAGCCGATTTAGCATGGCTGCGTCCGTTAGTTTTAATAACGGTACGAGTAATTTCGTATTGTTTGCGTAGCTCGACAAATTTTTGGCGCGCCAGTTCAGGATCGATGCTGTTATCATCATCTGTGCTGTCGTCGCGATCCTCTTCCTCCTCGTCGTCATCGACGATTTCGTCGACGGAGAGTTCGGACCCGATATGGGTAGCGGTGGGCGCTATATCTTCTTTCATATTAGGATCGACGAAGCCGGTAACAAGATCGGACAGGCGAGCCGTGCCAGCTTCAACGCGATCGTATTGCTCTAGCAGGTAAGTAATAGCCTCAGGGTACTCGGCAACTGAGCACTGAACCTGATTGATTCCATCTTCAATACGCTTAGCAATATCGATTTCTCCCTCGCGTGTTAAGAGCTCAACGGTACCCATCTCACGCATGTACATGCGCACGGGGTCTGTAGTTCGCCCAATTTCGGATTCTACGCTGGACAAAACCTGCGCCGCGACTTCTTCCGCATCCTCGTCGGTATCAGAAGTAGTTTCGGTCAGTAGTAAGTCATCGGCGTCCGGTGCTTCTTCCATCATTTGGATGCCCATGTCATTTATCATTTGAATAATATCTTCGATCTGCTCGGAGTCAACGATATCCTCCGGCAGATGATCATTGACTTCAGCAAACGTCAAATAGCCTTGCTCCTTACCACGTGTGACAAGTAGCTTGAGCTGTGACTGCGGGTTTTGCTCCATAAGACGGTATCCACACTTCAAAGTAATATTCGGTTGGTTGGTGAAAGCGCATCACCAACTAGAAATCTAGGCTTTGTTTTTCACCGCAGCCCAATACGGCATTGTGTAGGATCTTGCCTATCAAATATCGGCAATTAAATCTTGTCATTTAGGTTTTTCGCCAACGCTTGATTTAGCAGCCAAAGTTCTTGGCGTTCTTTGATCGTTAAACCGTTCGTCCGCTCACGGGCGATAAGCGTTTCTTGACGGTGTTCAAGTATGGAGGCATAAAGACTTGCTAAGGTATCTGTAAATGTAGCCTCAATCATCTCGTCTACAATCATGTGGTTCCAGATCGCCAGGGTTTCAAGCTGagagtaaaatttattctcCCGATAATACTCTAGCAATTGGCCAGTGGTTAATCCTGGTTGAGTCTGGCAGGTTTGCACTAATTCAGCAAACAACGGAACGCCTGGTTGATTTATCTGTCCAAGTTCCCTCACTGTATGTACTAAGGAGGAAAGCTGCGGATTCTGTATTAGTAATCCTATCAGTATACGCATGGTTGTGCGTTTTATCTGCGGacgtaatgaaatatttgccTTCAGAGGTGCTGTTGGAAGCAGTTTCTCTAGTTGATTGTCATCTAGGATCCCTAGTTTATTGCCCAATTGTTGGCGCAGGTAGAGACGTAATACCTCGCCAGGTACTTGTCTTATCAACGGTAGTGCTAGCATGCTTAACTTAGCGCGACCATCGGGGCTACTTAAGTCAACTTGTGGCATTAGCATCTCAAATAAAAACGTCGATAGTGGTTGCGCCTGTGCAATGTATTGTTCAAATGCTTCTTTGCCGATTTTGCGCACTAGCATATCAGGATCCTCCCCGTCCGGCAGAAATATGAAGCTTAGCTGGCGGCCATCAGTCAAGTAGGGAAGCGCGTTTTCAAGTACGCGCCGAGCCGCTTCCCGTCCAGCGAGGTCGCCGTCATAGCAATAGATTACTCGATCGGTGATGCGATACAGCAGTTGCATATGATCAGGAGTAGTCGAGGTGCCTAACGAAGCTACTGCATAGTTGATACCGAATTGCGCTAGCGTTACGACATCTATATAACCTTCGACCACGAGTAATCGGGATAATTTCGGATGTTGTTGCAGGGCTTCATGCAGGCCATACAGCTGGCGgcctttatgaaaaatatctgtTTCTGGagaatttagatatttcgGCTGACCTTCACCTAATATTCGTCCACCAAAAGCGATTACCCGCCCGCGTTTATCGCGGATGGGAAACATGATACGATCGCGAAAACGATCGTAGGTGCGaccgtttttatttataactATCATGCCAGTCTCATTGAGCAAGGCTCGTTCTTCTGTTGAACAACGAAAACGCTTATAAAGATTATCCCAGCCTGGCGGCGCGAAACCGATGGCAAAACGGTTAATGACCGCTTTGCTTAGCCCGCGCTGTTGTAGATAGTGACGTGCATTCGATGCCGTCTGTTCCTGTAGTCcctgttgataaaatttgctAAGCTTGTCCATCAGTTGGTACAAGCTTTGTCGTTGTTGGTACTTTTTCTGGCTTGAGTCGGCGTTCGTTTGATATGGCACGTCCAGATTGTGTTGAATGGCAAGTTCCTCGATAGATTCGAGGAACTCCAGCCTGTCGTAATTCATCAGAAAATCGATGGCATTACCATGGGCGCCACACCCGAAACAATGGTAAAATTGCTTTTCACTATTTACAGTAAATGACGGAGTTTTCTCACGATGAAATGGGCAGCAGGCGTGAAAATGTTTGCCCTGCTTTTTGAGTTTTACCCGTACATCGATCAGATTAACGATGTTAGTGCATGCCAACAAGTcattaatgaaaatacttgGGATTCGTCCAGCCATAAGTCTAGTCAGATAAGCACTTGAACGATAAAAGACAGCGCAATCCTTCCGGATGACACGGAGCTTTTAATATATAATAGCGAAGCGAAGTCTGTAGATTAATTACGCGACCTGGGTTAATCGTGTATTCCGGAAAATTAATATAGACGAGCGCGGCGTGCGTTTTCGCGAGCCAGTTTCTTAGCGTGACGTTTAACGGCGGACGCTTTGGCGCGCTTGCGTTCAGTCGTCGGTTTTTCATAGAACTCGCGACGACGAACCTCAGCCAGAATACCTGCTTTTTCGCAAGAACGTTTAAAACGACGCAGTGCTACGTCGAACGGTTCATTTTCACGCACTTTGATTACCGGCATATGCATTTCACCTCGATATTGTTTCTGACCAGTGCATCTCTTCAAAAATGTGTGAGATTCTACTCTAAGCCTATCTGCTTTGTAAAGTGTCACGATACATGATCTTATCCtctatatttcgattaataaaACTCGTTGATATCAGGCATAAATTCATTCTTCACAGAATAATTAAGATCTATCTATTAGCAAAAATTAACTCTTACATTACCTTCCAGATATCAATCGTTGATTAAAAGCATACGATGCTTGCGATTTTCTAGCATCTACGGTTAAGGACTACGCAAGTACTCAAACATCAACTTTTGCAATTATCTAAACTGTTTAGTATGTTTTAAGTAATAAGCGAATTAGCTTTTGAAAACTCAATGAGCCAACTCTTTCGCTAAGTCGTCAGGAGTGAAAGATAGACATTGGTTGTTCTTTTAATGCATAAAGCGGACGTACACCTTAGGTTTTGCTTTAATTGCTCATTATGTTGTAAATGTACCGATGATACTAGTGGATCATCAACAGTTTCGCGACTTGACGTTACAGCGTCATTCATCAACACGATATAGATATTGGAAGAATGTAGTAATGAAGCGCTTGCTGATCACGATTTGAGTTTAATATGCTATTCTCAATGTTTTCATTCTGTGTAAGCATTACAGTTAGTACGCTTTGCTAAAGCGATGTTTTACTCAGCAGTTTTAAATTACCTCAATAATGTTTCGGCGATAGTAATATACCAACGAGGTACTTTACTCATCTGTTTTCCAGTAATATTAGCCATCATTGTGTGGTAAATTGCTTAAAGATGATTAGGTTCAAGCGctacattaataaaaatttgtattatgaTTCATCTTTAATTCATGACGACAGCGTCCATATACGGCCTACACAACTTATCAGTCAATTGTGCATCATAATAGAGTAAGCGGCCGCGTACCTTTCATAGAGGCTGCgtgcgttatttttataagttaTATCTTGTTATATCCCTGCCACAGAATGAGATAAATCACAGTGAACAAAGCATAGACTGTCAGTCTGTGCAGAGCGGTTTTCATGAGGTTAAACTCATCCGGCAGCTacgatattttctttaaactCATGATATGCTTCTACGCTTAGTTAATTAGAGCTGTGGTCCTCATAAACCAGGAGGACAACGTGTATACAAGCAACTTTCGACACGGCAAAATGGTTATTATCATGGCACAAAGCGATTGGAGCACCCTACAATTTTCCGCATCGCACTGCACgttttttgaagcaaaattATTTCGGCACACCGTACACTAAGTTATTCAGCTTCGCTGAGCAGGCGACAGAGAACAGTTACACAAGTAATTTTTGCCGACGCAGGAGGCGCAGTGCATCTGCTAGATATGCTAACAGTCAAGACGTTACTTCCAGTATTAGGTATTCTAGTACAAAGCACAATGCTTAGCAGCGTGGACAGCCTGTTTCTATCGTATTAAAGCCAGCGCAGCCAACGCTGCGCTCTTAGTCGCTTAAATTTTAGCGCCGCATGATACGACGCTAACTGAACGTCTTAGCCAGTGTCGTCAACAACAAACCAATGAGGGGCGAACCATCTTGACCCGAGGGAACGGACACGAAACCCCTCTTCGTGCTGGCATCGACCAATTGGATCGAATGCTACGGCAAGCCGGTAAACCTCTATGTATCACAGAGCTCTTGATCTGACTCAATACCGAATCCGAATCTGTTCAATTCCAGCAAAACGTAATTACCGCAGAAATCGAGCGCTGGCCAGAAACAGCTCTCATCTGAGAGCTAGCACGTCACAATAGCTTTGTCAACCGTGATATTTTCCCTTTTGGCTGACCGTTTAACGCAAAAGCAACTGCTGGATCAATTATGTTTAGCAACCGCCCCTTTGAGGCTGTTGACAAGTTTTACCAATGGgtggaaatatttattttcttcgacCATTTAGCGCGACGGTCAAGAACAATGACAGCTTCGGGCGATGAGGCTGGTCTTCCACAAGACCGCTACGATAGAAGTAGCCCCGAAAAGGGAATCGCTTTTGATAGTGAAGTGTCGCTGGTAGGCGCTCAGTTTTACTGACGGTGCTCAGGTCTTTTACCCACTGACCCATACCGTGCCAGCTTTGCGCCTCCTACCACCAGACAATAGCCTCCAACGATAGGTGGACAATATGCTCAGCGCTATACTGCAAAGATTATTGGCATAATGTAATGACTTATTAATGAACTAGTACCGCAGCTGCATAACAGCGACCACTGAACGCAAAACAGTGCCTCTATTAGTCAATATGAGGCGCCATTCTTGGACTACCGTTGCCGACACTGGTTGTTAGCGCACCCGCAGTGATATTGAATATGATTGGCAACGAGGTGAGAACAGAGTGGCTGGCGGACCACTAGTGTTTGTGTTCAGAACAACAAGATACGCCTCGGTTGTTCAGCTCGTTTATTTATCAAGAAGGCGATTTGTGGCCTCGAGGAGTTGAGTGTTAGTCTGATTTGACGTTTTCTAGTACTTTTCTTTGGTGTTGCTGTCCGCCATATCACACGCCTCAGTGAGGGGGACATTGCTCTAGAGAGTTTTAGCGTAGATGGTTTCCTGTATATGCATGCTGTACATGTTTCGGCGCGCAGCCACCGGAGTCGGAACTCCGTCAGTTATAGCAGCTGCACTATCTAAAGAGTACCGAATCGGTATGTACAACGGTTACATGCATTGGAAACATAATCGGAGACGAGACTCTAGATAACATCTCTTTGATCCGGGTCATGTTAATCCTATTGTCACAGCGCTGATTATGTTTTTGTTGTGACAATTAAAGTCTTGGTGAACAGGTGATACTATTAGACAGGCGCCAAGCAGAATAGAAAatagtgataaaaaataatattgccGAGCGGCAACTCCTATCTATGCAATAGTATCAGCACCGTCTCGGCGTAGTAACAGATCTTGCGCCTATAACCAGTTTCAGTAAAGCGAATATATCTACTGCACCATCAGTAGAGCGCCGCACAAATTCAGCGACGATGAATTTCAGCCATTGAAACGAAACTCATGCAGTATGACACCGCTGGTGGAAACCTCGACGATCGATCCATGATGGCACCAGGCGCCAAGTACTGCACGACAACGTTTCCCGGGCAATTGATGAATCGCTGGCTGATGGGTATGACCATGGATCATCACCGTCGAGTCGGTATCATCCATCGCGGCTATAACTGCTTGCGCATTGACGTCCATAATTCCGGTAGTTTTACCAGAGTTAGCGCGCAAGCTATTAGTACGCATTCGGTCGGCAATACGCAACCGTAGCCGCAGCGGCAAGGATAAAAATAGTTGCTGTAGACAGCGTTGGTGCATCCAGCGGCGAAAACGCTGATAGTCGTTATCGTCGGTGCACAGCGCGTCACCATGTAAAATCACGATCCGTAGCCCATTTAGAAACATTACTTGCGGAGCGATCAATAGCGTTATGCCGCAGGCAGCGGCATAACGCTTGCCAAGCAAGAAATCACGATTTCCGTGGATAAAGTAGCAGGGAATGCCGCGCTGAGTTAGCGCCTGTAGTGCGACGGCAATTTCGTGATGCAGCGGATTAGGATCATCATCACCAACCCATACTTTAAATAAATCGCCAAGGATATACAGCGCTTGCGCAGCGATCGCGCGTGCGCGTAAAAAATGCAGAAAACCGGCGGTGATTGCCGGCTCTCGTGCGCAAAGATGAATATCTGCGACAAATAATGTTGACATGCGTGGAATTACTAACGTCTTCTTTATGAAGACCTGTTATTTTAGATCATTGTTGACTTTATGTTCTCTATCGACACCTGGATAGCTTTCTTCATGGAAAGAATAAACGACTTCTCTGGATCATAAAACGCTTAATCAGGTgatgtaaaataatattaaactTCCTTCGGCAGTAATTGAGAAAATCTTCAATAGTTAACGGCGGAAagatttctataaaaatatcatcgtACTTGATATGTAAAGCGACCATAAATAATGTTCTGCAAGTCTGGACCGAAGGATCCTGTGGTATAACAACTTTGTTataaaatcagaaataaaCTCCACGTTAGGCAATAGATCAGATTTGCTTATAACATAATAAGTTGCATTTAATGAGACCTGATAAATGAACCATACATTAGTATTTAAAGGGTTATGTTGGATATCTGTGGCgctaaaaataagtaaaagcTTATGTTCTTATGTGAACATAAGCCTAAAACAACCAACTAGCATTGTTGTTTTGACAACAGACAACGACTGCGGCACTAAGCTTTGTGCTACTGGCAATTtgttttggcgtaattttttaaaatgcacCAGAACAGTCTTGAAGCGAACTTTCAAATCCCTGTGTCTCGGATAGTTTAATGTGTGTCTAATTAAGATGCCTAGAtagcaaaaatgaaattattttcttcccGAAATGCATCGACTTCCAGTTTTTCTATACCATACCCTTGCAATAGCTGCAACTTCAGGGTTCAATACCTCGTTAGGTTTATTGACTCTAATTCCTAGGCGTTCTACACAAATAATCCGCAGACACATGGAATAACTTTTTatgctaaaaatttttaataccttAACTCGTAAAAAAGAGGTATTTAAACCTATTCATACCGGTAAAGTGGGCATGTATGTGTGCGGTGTTACCGTGTATGACTTATGTCACATTGGACATGGACGCACCTTCGTCGTTTTTGACGCTGTCACCCGCTATCTTCGCTACTGCGGTTACAAAGTGTATTATGTTCGTAATATCACTGATATAGAGGATAAAATTATTCACCGCGCAGCTGAGAATGGAGAGACTTTTCAGCAACTTACTGAGCGTATGATTAGAGCAATGCATAGCGATTTCGACCAGTTAAATATCCTACGTCCTGATCAGGAGCCGCGTGCTACTCACTATATAGATGCTATAGTCGAACTGGTTAGTCAGCTCATTAGTAGAAATCATGCCTATGTGGCAGATAACGGTGATGTTATGTTCATTGTAAACAGTGACAGCAATTATGGTTTGCTGTCCCGTCAAGATCTCAAGCAGCTTAAGGCTAGCACCCGTGTCGGGGTAGCTACTGTGAAAAGAAATCCTATGGACTTTGTGTTatggaaaatgtcaaaaccTGGCGAACCAAGCTGGCCGTCACCGTGGGGCTATGGCCGCCCAGGTTGGCACATTGAATGTTCGGCTATAAACGGTCAACAACTTGGCcatcatttcgatattcaCGGCGGTGGATCGGATTTAATATTTCCACatcatgaaaatgaaattgcgcAGTCTACTTGCGCCCATGACGGTCCCTATGTGAACGTTTGGATGCACGTTGGCATGGTAATGGTTGATCGCGAAAAGATGTCTAAATCACTAGACAACTTTTTCACCATACGAGACGTTTTACGGTATTACGATGCTGAAACTGTACGCTATTTCTTGATGTCTGCCCATTACCGTAGTCAGCTAAATTATAATGAAGATAATCTCAAACAGGCGCGTACAGCCTTAGAGCGCCTCTATATCGCCTTACGCGATACCGATGCAAGCGCCATTCCCGAAGGCGGAGACCGATTTGTGGCGAAATTCATCGCCGCAATGGATGATGATTTCAATACGCCGGAAGCCTATTCTGTTCTATTCGATATAGCCCGAGAGATCAACCGCCTGAAACGCGAACAGCCGACGGTGTCACAGGGGATGGCTGCAACGTTACGCCAATTAGCCGGCGTGCTTGGTCTGCTAAAACAAGAACCAGATGTCTTTCTGCAACAAGGTCCTATTGAGGATTACGTCATGATAGAATCGTTAATCCAACAGCGCAATAACGCGCGCAAAGCCCGACAGTGGATCTTAGCGGATGAAGCACGGGATAAACTGGCTACGCTCGGCATTGTGCTGGAAGACAGCCCCCAGGGGACGATTTGGCGCCGTGGTTAAAGGGCTGTGCTGGCAGTTTTCACTACAGGGTGTTAACCGTCACACGATCTTGTACCCGCTTAATCACCAAACCGTTTTCGTACcaatctaaaattttcaaaagtcaCAAATGTAAGGGATGAGATATACTTAAGATTCCGACATTGTCGTATCGTGATAATTTTCACAAGCTTGTAAAGTATTTTGGATAAGGGTGGCCACTGTCATTGGTCCCACGCCGCCAGGCACAGGTGTAATGTAGGCGGCGCGCTCGACGGCACTAGCATAATCTACGTCCCCTACCACCTTACCGTTTTCCAGACGATTAATCCCCACATCCATAACTACCGCGCCGGGCTTTATCCACTCGCCGGGAATAAAGCCTGCTTTTCCTACTGCAATAACTAACAGATCAGCATTTTCAATATGGCGCCGTAAATCACGAGTAAAACGGTGAGCGATGGTCACAGTACAACCCGCTAGCAACAGTTCGAAGCTCATTGGGCGACCAACTATGTTGGAGGCGCCAACTACAACAGCGTTAAGGCCAAAGGTATCGATATGATAACATTTCAGCAATGTCATAATGCCGCGCGGGGTACAAGGACGCAGCAACGGCGCGCGTTGGCACAGGCGACCGACATTGTAGGGATGAAGACCGTCTACATCTTTATCCGGCGTAATGCGCTCGAGTACGTTGATACTATCTATTACCTTCGGCAACGGCAGCTGTACTAAAATCCCGTCTACCCGATGATCGGCATTTAATTGATCTATTAAGGTCAACAACTCCGCTTCCGTGACAGTATTGTGTAAGTCATAAGTGAAGGAAATGAAACCAACTTCTGCACAGGCTTGACGTTTACTTGAAACATAAATTTGCGAGGCGGGATCACTGCCAACCAGCACTACCTCTAGTCCCGGTGCGCGCTTGCCTGCTTTCACACGCGTTTGCACCCGTGCGGCCACTTCTCTTTTAACCTGTTGGGCAACGGCCTTGCCATCAATTATTTTTGCTACCATCTAAATCGAACATCCATCAATGTAATCAGGTTAAGAGCATTATTTTGACATGTCAGATATATCATTTATCCTACCCATTTTCTAGCAGCATAATAGACAGCGAGGCTATTGACTCCAACGCTTACCTCCGTATAATCTAAACCGCATTCAGCACCAAAGATGGTGCTATGCGCCCTTAGCTCAGTTGGATAGAGCAATGGCCTTCTAAGCCATAGGTCGTAGGTTCGAATCCTACAGGGCGCGCTAATAAAactaatgaagttttttctgcaaattaaaaataacaagtaCCCTAAGGTACGCTGTTGTCTCTTTAGGAGTCAACTCATTCTTTATGATGTTTTGGGTTAGTTAAAGCCTGTCATCATAGGATGCAGGTATTGATAATTGCATCGTTTCTGATTTTGAAAAGCAAATGCTTTGATAAGCGAAAAGTTTGATGTCAAGCGATGTTTGTACATCTTAGTTTCCTCACTATTGaggcgttttaaaaatatgcattAGACTATCGTTGATATGGTCATGAATAGTTCTAGATTTGCAGTCTTGATCCCCTGTGTAATAAGGGAAACCTTTCCTATTTTACGCTTATGATTGCATAAAAAACACGTTCTAGCTCGTTTTGTGGACCAAGAAATATATAAATGTATTATGATGTATGTAGTTACATTAAATGTTTTGCTTGTAAAACTAGTTGAAAATAGAATCCATACACAAAACTCACTAAACATTAATAGTCAACAAAAAACATACTTATCGGATAAAGTAGTATCATTATTTGCCAAGCAGGCAGATTATACTTAATGTCCAATTCCGGTGGTGTTATGGCATTCGATTTTGGTACGCGCAGCATCGGCGTGGCTATTGGTCAGCGTATCACTTGTACCGCCTGGCCGCTGAAAGCGTTCAAGATTCGTAACAACGATGACTGGCAAgagatcgaaaaattattgaatgaATGGCAACCGGAAATAGTAGTAGTGGGCTTACCGTTGAATATGGACGGTAGCGAACAGCCGTTGACTGCCAAGGCACGTAAGTTTGCCAATCGGCTTCACGGTCGCTTTGGTGTTCAGGTAGCCTTGCACGATGAGCGCCTCAGCACTGTTGAGGCGCGCGCGGGTCTATTTGAACGCGGAGGCTATCTCGCACTAGAAAAAAGCAAAGTCGACGCGGAGTCAGCGGTAATTATACTAGAAAGCTGGCTCGAAAAGCTTTTTAAGTAACCTTATGACAACAATACATATAAGGCTATTGGATGTCACGTGACTTTGCCATCAGAAAAGATGAACCATTATCTAGTCTCAGTAAGATATCCGTACACATCtcgtttttaatcatttatcaTGGTAGGTGAGTGTTTCATTTAAGTCTTTAATATACCATTTACATTTTACCTTGTACCGAATAATCTATGCTATAGGTGATTATGAAGGTAATCTTGTGTACATTTAGAGTTAAGACCCTCAATAGCGAAAATAAGGTTAGAACATTTTCAAGCGCTTTTTGCGAATGTAGCGTTGACCTTATGCCTCAGGCGACCAACAACAGCATCCGTTACAGCTCGGGAATGCAGATCAAATAGAATAACCATGAACAGGCTTTCTAGAAGTGCGGAAAGAGTTAACGTATTCGCCTGTATAGCATATATGCCGCGTCTTATATAAATAACTCCAGAAGCGAATTGAGGAATAATTGGCCTTTCTTTGTTACCTGCCAATGGCTAGCGTTCTCTGTGATATAATTTTCGGCTAAAGCCCGCTCCAACGCGGGGCGTATAGTGTCTTCCGTTAGTCCAGTCAAAGTGGTGAATTCAGCACGCGGTGCCGCTTCTAGTAACCTGAAACGgttcataaaatattcaaacgatAATTCAGCGGAAACTACTGAATAGCGTTTATCTAGATAATTTCCCTGCATATAACTACGTGGATGGCGGGTTTTCCTTGTACGTAATATAGTACCATCTGGCTGGGTCAGCTTGCCGTGGGCGCCACAGCCGATGCCAAGGTAATCACCAAAGCGCCAATAGTTAAGATTGTGGCGGCACTGGAAACCGGGGCGGGCGTAAGAGGAGATTTCATACTGACAGTAACCCGCTGCTTTTAGCAGCGCGTCGCCTTGCTCGTGGATATTCCAGAGCGCATCATCATCCGGCAGTACCGGCGGTCGTGAGCTAAATAATGTCTTCGGTTCTATGGTTAATTGGTACCAGGAAAGATGTGGCGGTGTTAAGGCAATCGCTTTGTTTAAATCATCAAGGGCGCCAGCAAGCGACTGATTCATTAAGCCATGCATCAAATCAAGATTAACACTGCGCAAGTTCAGTGACATCGCTAACCGTACCGTGAGTTTGGCCTCATCCGCATCGTGGATGCGACCAAGACGGGCGAGTTTTTCTGTTTCGAAGCTTTGTACTCCGATGGAAATACGATTAATTCCTGCCAGCTGATAGCCCAAAAAACGATTCGTTTCGACTGTGCCTGGATTGGCTTCCATGGTGATTTCGGCGTCCGGTGCTAACGGCAGACGCCGGCGGATGCCATTAAGCAGAGACTGTACAGTACTAACCGGAAGCAAGCTGGGAGTGCCACCGCCAATAAACAAAGTGTTTATGGTGCGATACGATACCAGAAGTAAGTCATGATCCAAATCTGCCAACAAATGATCGACATATTCCTGAGGCGGCACTTTGCCTTTTAGCACATGGGCATTGAAATCACAGTAAGGGCATTTTTGCACGCACCAAGGAATATGTATGTACAGACTGAGCGGCGGAAAATTAGGCATAGTGTAACGTCTCCAAGAGACTTGTGAGTACCCAACCGTGGTTAGCGCCTGCTTGTTTGCACGCTGAGCACGGCGTCGGCACTGCCCCTATAGAGGGGAGATAGAACTGTAACCAAAAAGTGCCAGTACCGGAGAGCTTGTGAGAGATGTTGCCAATTCAACTGCTATAGTGAAGCATCATCGGCGTTGTGTCGGAACAGAACATTTTGTTTAGATTCTGACGATTGCTAATGTCTTCGACCGCATAACGAGCCAAATAAATTCCCGGCGTGCCGACGAGCGCATTTACCGATAAGCCTGAATTATTGTCAATGGCGACAAACTAATGATTCTGGCCGCGTGGTGACCTTTATAAGTATGTTTTCATACTTTACTAATTATTATGTGCCGTAATGACATTGGACTACTGCTAGAGTTGGGCAATACTAAACTATTTATGATTCTCCAGTTTCCCTTTGTTAAAGACAACCCGACTTTTGCATACTACGGTCTTTCTTAATTTCTGCTAAATATCTATTACAGCCGACACCAAATTCCCGGAAACAAATTCATGCCAAGATAATTTAGTGCATAAAGTATAAGGGTCACTAGCATTGCTGAAAAATCAATCCCACCTATGGCTGGCAGAATACGGCGGATAGGCCGCATCAGCGGTTCACTTAATTGGTATAGAACTATGTCCATCGGGCTGCGTTTCTGGCTAACCCAACTAAGTAATGATCGGATCATGACTACCCAGAATACTAGTTCGCCGACCGCTTTCAACAGCGCTAGTAGTCCGCCAAGAAAATAAACTGGATCGATGATCAGGACATGTGTCTCGATTAAAGTCAACAACGGAAATTTGATTATTGTCAAGATAAATGCCAATAGAAACACAGTAGTGTACATTGGACAAATGCTGGGCATCATTCGGCGTAGAGGCTTGATTACAAGTTGGGTGATTTTAACgacaaattgagaaaaaggATTATAAAAGTCGCAGCGCATCCATTGCATCCAAATGCGCAGCAGTAGCACCATAATATAGAGGTCGACAAGTGTTTTAACTAAAAACGTCAGCGTTAGCATAAGAAAATAATGTCCTTAATAAATTAACACGCGCCGTGTAGGCGACAATGcttagaataattttcatcttttggcGCATAAGCGCTCCTTGCATGGGTGTCGGAGGTACAAAGAAGCTGCTGATTCACGTAAGTTTACTTTCTAGCGACAAAAATTCGCAGCGCCAATACGCATCAGAGTACTGACATTGGCAATAACCTCCGGCATGTTATCCGTCATATCTAACAATAATGCACCTACGCCTGGGTAGCGCGTTGTCAAGTCTCATGCAGAGAATATGTGTTTGAAAACTGCTAGCTGGCGCTGAAATTGCTTTCCGACGTCGGCATTACCATAAAATCACGTGATCATGTGTTCTGGGCGCTCAATGGTCAGCGCTGCCAGCGCCAACATCTCTGCAGGTGCAATATTGGCTTCGGTAGCTTGCTCTCTGATGTTAATTTGAAACAACACATTGATTGCGCCTGTTTTACCGATCGTTAATCATTTAGCTGAAGAGCCAACTTGATAGACGGTACAAGGTGTGGCACcagttaaaattttcgtaaccGACCTGCTTTTATTGGTTTGTAACAAACCGACACAGTGCTAGTAAAGCCTACTCCTTAAGACCGTTTACGGAAGCAGTCGATTTCCGCTCCCTTTTATACATGCTTTTCCACAAAGGCTCGCTGACCGTTGTGGATGACGgcctcaattttttgtcacaaGTTTAATGTTACTAACGGCGAACAAAGTAATCTGCAGCCTTACAAATTTTCAGATGAAGGCAACTATAGATTTCTCTCTATCATTCTCATGTTTTAGAAAGTCATATAGCATTGCCTAGTGAGTCATAGTGTAGAAGACAATGCATGTGATCTGCATTTTTGCCCTGCTTAACCTGTCGATAATTCGCGATATAATCTGCTGAAGTCGCTGGAAAAGCTGATTTTAGCTGAAATCACTGTACTCAGCACTACCTTAACGCCTAGCATTGTCATTTGCTTACGCGCGGTGTCTAGCAGTCGGTAATGCCCGATTTTTGCAGGTCTCTCCATGAATCCATGATTCCTCACCActgtataattttcataaagaCGCACTCAGCAATATGGCGATTCTGTAGAGATCGGCATTAAAACTTTTGATGTGCTTGTTGGGTAGTATTAGCATGACAGACTTCATTCCTTATTTCAGCTTGTTTAATAACTAAATCGCTATCATAGTCTCAGTCGGTCGACACATAATCTATAGCAAACTCCTTGAGCAAGTTTAGATCGGACTGTCAGTTAACAGCATAAGATGTTAAAACTGCTTTGAATAGCATGCCATGCACATCTATGGTCATAGTGTCATTTTTTGTTGAGCCTCCTGTTGTAATGTCTACTTCAGGTAAGGAATGGATATGCCTCCTCATATCGACCTCTATAACGAAAAAGCGATGGATATTTTCTAACAACATAATTAAGCGGCAGATCTCTCCAAATAAACCATGTACTTAGGATCCAAAGCACTTATAGTAATATACAATCTATTATCTTCTGCGACATCACTTCATATGTCTTTTCTGACGGGAAGTAAAAGCCCGTTGTTCTCTCAACAGCGATCAGCAATATCATGTCGATGATGTGCTAATGAATTCATCTTTCCATTCTCATAGCTTCACATCTTGTAATTATATCCTATAAGATGTACTATTGCTTattttgcttaaaaaaatcaatgtctTTCTGTAGCTTATGACAAcatctttaaatttttgttgatcACAAGGCTCACTTTTTACCCAACAAAGAGATTATCAGATACACTCTTAAATGCCTATTCTATTACCCTGTGGATAAAAAGAGCTGGCATTGTGTGGCAAAAGATCTGTAGTGTGGTGCATTATGCTTCATATTCCTTAACTGAACCCCGATAAGATCCATTGCgggaaaatcgtttaaaatgcTTCGCATGTTGCATCGCTGTAATCTGTGTCAAAAAATAAGTTTGaatcatttgttttttatttggagTCCGTCATGTCATTTTCGTTTTGGCAGCAATGTCTTACCCGATTACAGGATGAGTTATTTGCCACAGAATTCAATATGTGGATAAGACCCCTACAGGCAAAACTGAGTGACAACATTCTAGCGCTTTATGCTCCTAACCGATTTGTGCTAGATTGGGTGCGGGATAAGTATTTAAATAACATCAACACCCTGCTAAATGATTTTTGCGGTACCGATGTACCGCTGCTGCGCTTTGAAGTAGGTAGAAAACCTCCTAAGCTGGCAATGTTGCAATCCTCGAGCCGTCATATCAACGAAGCGTCTGTCCAGGCAGCGGTTGTCTGTCCGCGGCTAAGTTGCCCAAGCTGGGATAGCGCTTCAGTTCAGTTTGAGTGTTCTTATTACTCTAATGTAAATGCCAAGCATAACTTTGACAATTTCATTGAAGGTAAGTCTAACCAGCTGGCATGTACGATAGCACGACAAATCGCCGATAACCCGAACGGCGCTTATAATCCGTTGTTTCTTTATGGTGGAACAGGATTTGGCAAAACTCATTTGCTGCATGCGGTGAGCAACGGCATCATAGGGCGCAAGGCCAATGCTAAAGTGGTGTATATGCATTCCGAGCGTTTTGTCCAGGACATGATTAAGACTTTACAAAACAACACCATAGAAGACTTTAAACGTCACTACCGTTCGGTTGATGCGTTGCTTATCGATGACATTCAGTTTTTTGCTAATAAAGAACGCTCACAGGAAGAATTTTCCCATACTTGTAATGCGTTATTGGAAGGTAATCAACAGATAATCTTGACTTCCGATCGCTATCCGAAGGAGATAAATGGAATGGAAGACCGGCTGAAGTCACGCTTCGGCTGGGGACTGACGGTCGAGATTGAGCCGCCAGAATTTGAGATGCGTGTGGCTGTATTAATGAAGAAAGCCGATGAGAGCGCGATCCACATGCCAAGGAAAGTAGCGTTTTCATCGCCAAACGTTTGCGTTCTAACGTGCGTGAGCTAGAAGGTGCGTTAAATCGCGTCATCGTTAACGCTCACTTTACCGGTCGGGCGATTACTATCGATTTCGTGCGCGAAACGCTTCGAGATTTGCTGGCGCTACAGGAAAAGCTGGTCACTATCGATAATATCCAGAAAACGGTGACCgaatattataaaatcaaGGTGGCTGATTTGCTCTCTAAACGACGTTCACGCTCGGTTGCTCGACCCCGACAAATAGCGATGgcgttatcgaaaaaattaaccaatcaTAGTCTGCCCGAAATGGGCGATGCTTTTGGTGGGCGTGATCACACAACGGTGCTACATGCCTGCCGAAAAATCGAGCAGTTGCGTAAAGAAAGCTGCAACATTAaagaagattttttcaatttacttagAACATTATCGTcctaattatgaaatttatcgttGAACGTGAGCAACTGCTTAAACCTTTACAACAGGTCAGCAACTCGTTAAAGGGGCGCCCAACCTTACCGATTTTAGGACACTTGTTATTGCAGGTTGCCGAAAACCGTTTGCTGTTGACTGGTACCGATTTGGCAATGGAAATAGTTGCGCAGGTCACACTAAGTACCGCTCACGAGCCAGGCGTAACCACAGTGCCGGCGCGGAAGTTTTTTGATATCTGCCGCGGCTTGCCGGAAGGTGCAGAGATCACTGTAACGTTGGAAGGACAACACATGCTGATTCGTTCGTGGCGCAGTCGCTATTCTCTGTCCACGTTATCTGCTTCAGACTTTCCTAATCTGAACAATTGGCAAAGCGAGGTGGAGTTCACGCTGTCGCAATCTATTTTGAAGCGATTAATTGAATCCACCCAGTTTTCTATGGCACATCAAGATGTGCGTTACTATCTTAACGGTATGCTATTTGAAACTAAAGATAAGGAGTTGCGTACCGTGGCCGCCGACGGTCATCGTCTGGCTGTCTGTGCTATATCTGTTAGCAAAGCGTTGCCGGCCTATTCTGTTATTGTCCCGCGAAGAGGCGTAATAGAGTTGAtgcgaatattgaacaatgGAAACAATCCTGTGAAAGTGCAAATTGGTAGCAATAATATTCGCGTTAGTGTCGATGATTACATTTTCGCCTCAAAATTGGTTGACGGCTGTTTCCCAGATTATCGTCGTGTGTTACCGAAGAATCCCGATAAAACGCTTGAAGCAAGATGTGATGTGCTTAAAACAGCCTTCGCCAGGGCTGCAATCATTGCTAATGAAAAGTTTCGCGGTGTGCGGCTGTATTTAAGTGCCAATCAGCTGAAAATTACCGCTAACAATCCGGAGCAAGAAGAGGCAGAAGAGATTCTAGATGCTGTTTATCAGGGCAGCGAGATAGAGATCGGTTTTAATGTTAGTTACATGCTTGACGCTCTGAATGCGTTAAAATGCGAAGGCGTGCGACTACTGCTAACTGATGAAGTGTCTAGCGTGCAGATTGAAGATAGTGCTAGTCAGGAAGCCACTTATATCATTATGCCGATGCGGCTGTAGCCAATGTGGTAAATGGTcgccaattttaattttttgtgagtGTTAACGACAACGCTAAATTAGCGTTCTATAAGCCATTTATGCGTTTGGTTACGGCCTCGTATTTCGTACAACGCTGATAATGTTCCTGACATTCCCGATGAAAGGGCAAGATATTCAAAGGGGAAAAGAgtaaaatgaacttttaatCTGAAGATTAAAACGAGCGGGAAATGTTGATGTTGAATTCTTATGACTCTTCAAGTATCAAAGTACTCAAGGGGTTGGACGCTGTACGTAAGCGCCCGAATATGTATATCGGAGATACCGATGATGGCACCGGTCTGCATCATATGGTGTTTGAGGTTGTAGATAACGCTATTGACGAAGCCTTAGCTGGTTACTGTAAAGAGATTATGGTCAAGATCTACGAAGATAATTCGGTTTCCGTGCAGGATGATGGACGCGGCATTCCGACCGGCATCCACGAACAAGAAGACGTTTCTGCTGCCGAAGTTATTATGACCGTACTGCACGCGGGTGGAAAGTTTGACGATAACTCCTATAAAGTATCAGGCGGTCTGCATGGTGTCGGTGTGTCAGTGGTAAACGCTCTGTCGGAAAAACTTGAACTAATAATTAAAAGAGAAGGTAAAGTTCATCGGCAAACCTACCATGCTGGCGTGCCACAATCACCTCTAAAAGTGATAGGCGAAACAAATAAAACCGGCACTACCGTGCGGTTCTGGCCGAGCTTTGATACCTTCACGAATAACACTGAATTTCAATATGAAATCCTAACCAAGCGATTTCGGGAACTATCTTTTCTGAACTCCGGCGTATCTATACGTTTGCACGATAAGCGCAACGATAAGGAAGATCACTTTTATTATGAAGGTGGTATCAAGGCTTTCGTggaatatttgaataaaaacaagaCACCTATCCACCAGGGTgtattctatttttcaaatgaaaaagacAGTATTGGTGTGGAAATCGCGCTGCAATGGAATAAcggttttcaagaaaatatttactgcTTTACCAATAATATTCCCCAGCGCGACGGCGGTACCCATCTAGCCGGCTTTCGTGCTGCACTGACTCGTACGCTGCATTCCTATATGGATAAAGAAGGCTACAGTAAAAAGGCCAAGATCAGCGCGACTGGTGATGACGCTCGCGAAGGACTTACCGCCGTGGTTTCTGTTAAGGTCCCGAATCCGAAGTTCTCATCTCAAACCAAAGACAAACTGGTTTCGTCCGAAGTAAAACCGGCGGTGGAATCACTGATGAACGAGCGGCTGGTAGAATATTTACTGGAAAACCCTAACGATGCAAAAATTATAGTGGGGAAAATTATCGATGCTGCCCGTGCCCGTGAAGCTGCTCGCAAAGCACGCGAGATGACTCGCCGTAAGGGAGCGCTAAATCTAGCGGGCCTACCGGGCAAGTTAGCGGATTGCCAGGAGCGTGACCCGGCGCTATCGGAGCTTTACCTGGTGGAGGGTGACTCCGCCGGCGGCTCAGCCAAACAAGGCAGAAACCGTAAGAATCAGGCGATATTGCCGTTGAAAGGGAAAATCCTCAACGTCGAAAAGGCCCGTTTCGACAAAATGCTTTCTTCCCAAGAAGTCGCTGCCCTCATAACCGTCCTTGGCTGTGGCATCGGCCGAGACGAATATAATCCGGATAAGTTACGCTAtcataatattattattatgacTGATGCCGATGTTGATGGCTCGCATATTCGCACTCTacttttgacttttttttatcgtcaaaTGCCGGAAATTATCGAGCGCGGCCATGTATTTATTGCCCAACCGCCGCTTTATAAAGTCAAAAAGGGCAAGCAAGAGCAATATATTAAAGACGATGAAGCTATGGATCAGTATCAAATAACGTTAGCAATAGATGGTGCCATGCTACACGCTAACGCGAATGCTCCGGCGCTGGATAGACAACTGTTAGAAAATCTAGTGATCGAACATTGCGCCGTGCAAAAAATGATCCTCCGCATGGAACGCCGTTTCCCGCGTGCGTTGCTTTATCACTTGATTTATCAGCCGTCTCTGACTGAAGCGCAATTAAGTCAACAGGATCAAATCATAAGTTGGATGGCCTCTCTGGTGCAAGTACTGAACGATCATGAGCAGTATGGTAGTAGATACACTTATAAAGTGCAGGAAAATCGTGAACGCCAAGTGTTTGAGCCATTGCTTCAGGTGCGAACGTATGGCATCGATACAGCTTACTTGCTGGATTACGACTTTATCCATAGCGGTGAATATCGCAAACTGACGACGCTTGGCGAAACGCTAGGTGATCTTCTTAAAGAAGATGCTTATATTGAGCGAGGGGAGCGGCGTCAGCCGGTTACTAGCTTTGAGCAAGCGCTGGAGTGGCTGATGCAAGAGTCGCGCCGTGGCTTGGTGGTGCAGCGCTATAAAGGTTTAGGCGAAATGAATCCCGAGCAGCTATGGGAAACGACTATGAATCCAATCAACCGTCGTATGTTGAACGTCACGGTAAAGGACACCATTTCAGCTGATCAGCTGTTTACTACGCTAATGGGGGACGAGGTAGAGCCACGGCGTGCGTTTATCGAAGAGAATGCTTTAAAAGCCGCTAATATTGATATATAACGTCAATCGTCGATCTTGATCATTTTCTGATGCAATCTCCGACGGTGGTTGATCGACACAAACAGTGTCGCGACATGGTCGACAGCCTTGTCGAGTTATATAGCCTAAAGTGACCCTGTTTAATAGGACGAAGACTAACAGCAGGCACAATTCGAACTGTTTTCCTGGCCGAATGTCTTTAGACCCAGTCATCCTGCTATACGATTAAGTCAGGTATGAGCAAGAAACAGCGCGTTCACGTTACGCGCTTCGGAAAAGTCTGACGCGTCAGGCAGCATTTGCATGAGGCTTATCGGCCAGTACACCAGTGGTAATAGTTCTGTCCAATCGCTATGAAATCGCTGAAGATACAGATTCTGCGCCATAATATTTTGTTGGATAGATACGACGGTATTATACTTAGGCAACGCAATATAAAGTCGCGTTCATCATCGCTCCGTATTTACGGTTTAGTAACAGGTGCGCAGTACCCAATAAGGTCATCGCTGTTTCGCGATAGAAAAGCTTTATGCGCTCATAGAGCGGTTCGCCATTGCTGCATTCCAGATCAATCGTGAATAGGTGAGACCAGGCAACAATTGACACGCAAtgtattttgagtttttctaATTCTTATCGTTTCTGAAATTGTGTACTGGAAGATGAACGTGAGTACCGATCTAGGTAATATTATGCGCTAAGAATGGACCGAGCTGTAACTTATCTGCACAGCATGACTTTACTCACCTCAACCGGCAATAGATAAGTTTTACCTTTGAAAGCATTTCAGCTTCATTTTCTCTATCGAGGCAATCAATCAGACATACACTTGGTTCGTTGATATGACAATGCATTGTGTGATGGACGTGAAGGCGTTAAAGCAAGTTCAATAGCATTTATTTAAGAGCTTTCTTTATGAATTAAAGAACATTGGTTATTCTTTCTTAGGAAAGAATAAATGGTGAGGAATATATTGACAATAGTCTGATGTATGTCAAACACACATTATCTTCTGTAGTGTGGCAATAAAGTTTGATTTCATggtcaaaaaatacataaacaaattattctgttaattaaattcaccAGAGATTTCTGAATGGCTGATGCATAGCTCTTTTATAATGTCTTGTTGGATTCCATTAATCATGTAGTAAGAAAATATACTCATCGGATAGGTTGGTATCACTTGAATTAATATTCATTCAAatcagaaattaatttcattaaattgaacATGACCAATACAACTAATATCAGCGAATCTAAATTACGATCTAATCAACATAAACGTTCTTTACAACCGGATCAACTCCATTTATAGTTTGCCTTCTTGCGGAGGAGTGGCCGAGTGGTTGAAGGCACCGGTCTTGAAAACCGGCAACACGAAAGCGTTCTAGAGTTCGAATCTCTACTCCTCCGCCACTTTCTTTTATCATGACGCACATCTGTTGATATTGTATAAGTTAAAGACGAGTCTGCTTATTCTGTTAGGGATAAATGGAAAAGACAGTTGTATGTTTTAGAAACTATtgttataaaacaaaaatatggaGAATAGTATATTCAAGACGTAAATTATTGTGAAGCTAACTTAGCTTCATATCATaacgataaataatttcattagaCTGAAGGTATACGCCACGTTTTGCCATTTGTTCTTTCTAAAAAGAATAGGCAAGAGTCGTTTTGCACTGAAGTTAGTATCTACTCTATATGTACGCAAAGACAATCTTCTCGTTGTTTTGTATTTCCGCAGATGCTACAGAAATTATCAACACTGTTAAACTGTAGGTCTTGTTGGACTCAATTAGCCATGCAATAAGAAAATATCTCAGCGGGTAAAGCGAAACAACTTAAATTTACGTATTCACATCAAATGGCTTGCGCCTAAAAACGTTAGCTTTTCATAACTTAAAACGATGCACGACAAAATCGTCGATTGTTTTATGGGGGGATTATACAGCACTATCAGTAAATTTGAGTGTTCTTATCCTACAATCTACCTTCTTTGATAGAATATATCAACTCACCGAGACACTTTTATAACAGCGGCAATTAATGTTAAACTTGACGCAAGTCAATATTCATGATCGGCGACCTAATGATTTTCCCTGAAAAGCGCATTATTAGACGTGTTCAGTCCGGCAACGGAGCTATCCATTGTCAGGATTGCAATATCAGCCAACTTTGCATTCCCTTTGCTCTCAATGCGAACGAGCTGGTTCAGTTTAATAATGTTATTGAACGTAAAACACCACTCCAGAAAGGGCAAACGCTATTTCAAGCCGGTGATGAGTTAAGGTCGCTTTATGCCATCCGTTCGGGTACAATTAAAAGCTATACTATTACTGAACAAGGTGATGAACAAATAACAGGTTTTCATTTATCCGGCAATCTGATGGGCTTTGATGCTATTGGCAGCAGCCAGCATCCTAGTTTTGCTCAGGCGCTTGAGACGTCAATGGTTTGCGAAATTCCTTTTGAACACTTTGACGATCTTTCCGGTAAGATGCCTAGTCTGCGTCAGAAGATAATGCGATTGATGAgtagtaaaattaaaagtcAGCAAGATATGCTTCTACTATTGTCGAAAAAGAACGCTGAGGAGCGTCTGGCCGCGTTTATCTATAAACTTTCATACCGTTTTGCCCAGCGCGGATTTTCTCCACGTGAATTCCAGCTCACTATGACCCGTGGTGATATCGGAAATTACCTTGGCCTAACGGTGGAAACCATAAGTCGCTTATTCGGACGCTTCCAAAAAAGCAGGATACTGGCAGTAAAAGGCAAATATATTATTATCGAAAATCATGCTGATCTGGCCGATCTGGCTGGCTTGCCTCAAAAAATCACCTGAATAACGGCTGTATCGgcaattgtattattttattaaccAGACTGTCTGCGCAAAGCGATCTATTTGGTTCAGCAGTTGTGGAATCGCTTTAGCGGCGATCATCATAAGATGAAATATTGAGATAAGACTCATGTTATGGTTACATTTTACACTaatataatgaataatttaatcaaaccTAAGATCTGCAGCTACCTTTCGCTGCAGCAGGCTGCCACGAAAACTACACTTGCAAGATACGAACTAAACAGATACTGATATATATAAGGTGACCACAGCGCATGAAGTTCTCGATAGTCACTAAATTAACAGCATTACAAGAGCGACGCGCAGAAGTGGAAATTTTGCTCTGTGATGCCAGTGTTGTAGTTGATCAAGTCCGTTTTCGCGCTCTGTCAAAGGAGTACGCGCAGCTTTCCGATGTTACTCGTTATTTTCAGCTGTGGCAGAAGCTACAAGAAACTATCCGCACTACGGAGCACCTACTGCAGGATTCAGAAATGCGTGATATAGCGCAAGAAGAGTTGCTGGCGTCTCGCGCAAGTCTTGAACAACTTGAACAGCAATTGCAAGTTCTGCTGTTGCCGAGGGATCCCGATGACGAACGCGGCTGTTTCCTGGAAATACGTGCAGGCACTGGCGGTAATGAAGCAGCACTATTCGCAGGCGACCTGTTTCGCATGTATAGTCGTTATGCTGAGATGCGGCGTTGGATGGTGGAAATCATCAGCGCTAGCGATGGCGAACACGGTGGTTTCAAAGAGGTTATTGCAAAGGTGTCCCATGAAGGGGCCTACGGACTACTGAAATTTGAATCCGGTGGTCATCGCGTACAGCGTGTACCAGAGACTGAATCTCAGGGCCGTATTCATACTTCTACCTGCACTGTAGCGGTAATGCCGGTAATTCCTGAAGCGGAGCTACCGGAAATCAACGCTGTCGATTTACGCATAGATACCTTCCGTTCTTCCGGGGCTGGCGGCCAGCATGTGAATACCACTGATTCAGCTATCCGCGTCATCCATTTGCCCACCGGGCTGGTAGTGGAATGCCAAGATGAACGCTCCCAGCATCAGAATAAAGCGAAGGCGCTAGCCGTATTAGGCTCGCGCCTTCGCGCTGCCGAACTCCAACGCCGGCAGCAAGAAGAATTTTCCACGCGCCGTAATCTTTTAGGTAGTGGCGACAGATCTGATCGCATCCGAACCTACAATTTTCCCCAAGGGCGGGTTACTGATCACCGAATCGGTCTGACGCTTTACAGGCTGGAGGAAGTTATGGAAGGCAAGATCGACGTGTTGATCCAAACCATTATGCAAGAATATCAGACCGATCAGCTTGCCGCGATGTCTGAGACATCCTGATGAACTGGCAACAATGGCTAGCTCAAGCCGTGTTCAGGCTGCGTGTGTCCAACAGTCCCAGCGCCAAGCGAGATGCCGAAATTTTGTTGGCACAAGTGACCGGCGTAACGCGCACCCATCTGCTGGCTTTCGGCGAAACTTCTCTGACGACTGCGCAGCATACTACACTCGAGGCGCTACTAGTACGGAGAGAACAAGGAGAGCCTATAGCTTATCTGATCGGTGAACGTGAGTTTTGGTCTTTACCGTTACGCGTGTCGTCCGATACGCTAATCCCACGTCCTGAGACAGAATGTCTGGTTCAGTGCGCGCTAAACCTATTATCACCAGGCCGCGCTAAGGTACTGGATTTGGGGACAGGAAGCGGCGCTATCGCCCTAGCGCTGGCTTCAGAGCGGCCAGCATGGCGGATAACTGGCATCGATCGCCTGCATGGTGCCGTGGCACTCGCCCGTGATAACGCTGTGCGTTTGGGACTAAAAAATGTGCAATTCCATGAGGATAATTGGTTTAAATCATTGCAAGCGAAACGCTACAGTCTTATTGTGAGTAATCCACCTTACATTGATGCGGAGGATCCCCATCTCATGCAGGGGGACGTACGTTTCGAACCCCGTAGCGCCTTAGTATCAATGCAAAATGGGCTGCAGGATCTGGCGGCAATTTGCCGCGGAGCGAAGGCCCATTTAGAATTTGGGGGTTGGTTGATATTAGAGCACGGTTGGCGTCAAGGAGCAGCCGTGCGCGGCCTACTCGCAAGTGCCGGTTTTGACCGGATAGTTACGTTGCGCGATTATGGCAACAATGAACGCGTCAGTCAGGGACGCGTTCACCAGCGCAAACGTAACCGACGTTATTAAGTAATTCCATTTGGAAATGTTTTGTAAAGGTGCTTATATGCGTCAGTCGTTTCAACGTTGAAGGACAACAGGTTATATCGGTAGGTGTCGGTACTGGCTGCAGGTAAGTGCAGCACAGTTTAATCCGTGTCAGTTAGGCGTTCGCTTTTTATTGCTATTACGCGTCCGGTTTTAAGCCGGCTCCAGCAATTTTCGGTGTTAATTTAGGCTAACAGCGTATCTCTgactttttgtattttgtgcGGCTGCAAAAAGATTTTCGCCCTTTCTGGCTTCATGATAACTTTCTAAATTTACACATTGTAATCGATCGACGTATTTGTCTCCATGAAGCTCGCTCACAAAAGTTATGTGAGAGGTGCAGAAATTGGCTAGATAAACCCTAGGCGCTTAAAACTGGCCGGTATAGGTTTTTGCTGTGTTTGCGGTTTGCCAATATGTTTTAGAAGTAAAATAACGAGCGGTAGTTGAACATTACGGCTGTTGGTTATTAGGCTAGGTGAATAGTAGTATATCATGGCGCGCGGGTTAGAAAAATATAGAGCTTTAGATGACTTATTATGGCAAAGATAGTGTCGACTAAGAGCGATAGAGGACATATAAGGTGGAAGCGGACAAATTACGGGATTTTGTGGTTACCCGCTGGTAAAACTATTACATTACGTAGCCAACCTAGTTTCGTTTGCTTCCCACCGGGGATTCTGATAATGTCCGCTTACTAGTAAGTAAGCTTGCTGCTAACATCGTCTTGAGAAAAACTATGTTCACTATCAACGCTGTGATCCGTAAATACCAGGGAAAAGGGGAAAGCCGTCGCTTGCGGCGTGCGAATAAGTTTCCAGCTATCGTTTATGGTGGCACCGAAGCGCCGATTGCTATCGCGCTGGATCACGATATCATCTTGAACACCCAGTTCAAAGAAGATTTTTACGCTGACGTTTTGGATTTGctaattgataataaaagaAGTAAAGTAAGGGTACAAGCGGTGCAACGTCATCCGTGCAAACCAAAACTGATCCATATTGATTTCGTTCGCGCCTAGGGCGAACCATCACAAGTTAAAGACAAGCGTTATTTGTTTTCTAGACAAAGTCTTGTTAGACGCAACCTATTATATAATAGGCAAAGTATATTCATTAGACTGAGTAGTCTAACTTGTTAGCATCAAGTCGTTCTTGTAAACTATTTATTCTGTACTTGCTTcgcaagtaaaaaaatcaatacccTATACGATATAATTAGGGAGCAAGTTTATggggatttatttttacactGTGCAACGCCGCTATGCTCCTTTCTTTCCTATTAGTGATCAGCAatattatttatgtattaaATAGCACAACTAATGCTTATCTTTAACTTGTGACGACATCCTTTTCTTAGGAAATCTAGTAACGTGCTTTGAAAGCAGAGCTAAGCTCCATACGAAATCCGAAGTATAAGACTGGAATGTCAAATACATCATTATACTAATGTGAGTTCTATAATGTGACACTGCGCTACTTTAATACAAGTATCTTGGAAAGAGCATTCTTTCATCCACCCTTGGTGCTGATATCTTTAATGGGTAAGAGTCAGTGAAacaaatcattgtaaatttattgacTATATATTAAAGGAACGGGTATTAAAATTCGgtgaatttacatttaaatttggTCGTATCAgccctattttttaaatgacgtTTTTACACCGGTCCCGATCAGCTCATCTTGGCAGGTTTACGCCGAAACGTACGTTTCGGCCTGTTATTCTAGCCAAATTACGCAGAATTACAAGGGTATTTCTCTTGCAATAACTACAGCTGTGGCATTATTTAAGCAATATCAACATATCGTCACGTACCAAGCAACGTTTGCCAGTGTATTAGATTTCCCTAGACAGGCAGGGAAAAGAGCGTAGTGAAATTTCCGTCTTCCCAAGAGAGATAGGAAAGTTTAACACTGCAAGGTGTTCACTGCTATCAAATTAGCAACTTAAAtcttttattggaaaaaaggCGAATCCGACTATCTTGGCCACGATCCGTGGCTATCAGCAGTAATATGGCATTTTAGTGAGTTTGGTAAGACGGACTGCGTTAATCCCACATACAAAAGTCATTTGACTGGTCGTAATGCAGAGATTAATTAGGCCAGCATATATGAGCCTACGTGAGGCAGTGGCCGTATGTGAACTCAGCGCGTATAAATcgtattagaattttttcgtaaagaGCTAACAGTTAAGTGGAAATCAGCGATTTTTATTGCTCAGCTCAGATTGAGCTCGCGTTATTACGCTAACACATCCGCTGAACCTCAATGCGTTTATAGAGCCGCTTAATACGGTTACGGTCTATCTTGTTCAAATATCAAACGCACAACTGCTTataaaatgcacaaaatgaCTTTCTGAAAAGTCGTGACAACTTCATTTTTCGCTATGTTCAACCAGACATACATCCAACTATCGTCAATATAGCAACACATGATTTTGGATGCAAGGATCCAAAGCAATTatataagcaattttttaatgattttatgtGTCGTTTCTGATTTTGACAGTAAATGCTTTCAAGACAAATCATTTAATGCAAGTACGTAAATTCAAGTTATGCTGGTTTATTAGATgagtatattttatttaccacAAAATAACTAGTTAAATTCAGCAGACACATTGGCTATGCATCAGTCATATGgctattttaatttacttaatagtattaataattttgtcaTTATCATGCTGATATGATCTAAGCGAATTTTGATTATCATTGAGATCTTAAATATACTACTCACGAGATGATCAACAGTCTCTAATGTATACAGCCCTAACGCTAGGGACATGCATTATCAGAGGCGAGTGATCGTTTTATCGATACCGCACTGCGGTTTAAGCGTTGAATATGGATGAAATCAGCGATAAAAACCTGGACAAACACGTTTCGTTTTACTAGAGCAAATGCGATGCTGGTTGAAAAAACATCTTAGCGAGCTAAGAGTACGCTTCCAGTTGATACGAACTAGTAGTGGTGGTGTTATGCCGTTAGATACGGCAACATAACAGAGATATGCACGCTCTGGCCGATGGAAAATCAACCAACACAGTATAAGACGAAAGGAAAGtagaggtaattttaatgattgtTTTGCTCGTTCTTTTATAATCTCTGCCTTCGGTTGAGGCCGACGCAGGTAGAATCAGCGATATACAGAAAGTTCTCCAGGAGGGCGAGTTTTAAATCGCCGATGTAACCACATGTACTGATCCGGCGCTCGAAGTATCGCTTTTTCTACTACTTTATTCATATAGTTAGCAGCGGCAATGTTACTATCCAACGGCATGTCGCGTTCATCTGGCAGAATTAACAGCTCATATTTACCCTCCTGAGGCAAGCGGCGTGGTATAAACGGGATGACCGCCGGTTTTGCCGTTTTGACAAGTAAATAGGTACCGGCGGTAGTAGCTGCCTTTGGAACAGCAAACAATGGTGCAAACACGCTACTTTTAGGGCCATAGTCGTGATCCGGAGCGTACCAGACAATATCGCCATTTTTCAGAGCTCGGATTATGCCTTTAATATCAGACCGATCCAGCATGGATTTGTTAGAACGCATACGCCCCCAAGTTTGCAACCAGTCCAGCACCGGATTGTTATTTGGGCGATAGACGCCGATACCTGGGTTATACATGCCAAAAATTCGCGCTCCAAGTTCAAGGGTAAGAAAATGCATGCCAATAAGCAGCACCCCTTTATTTTCCGTGCGCGCGTCGGCGATATGCTCAAGACCGATAACGGAGATCCTGCGTTTGATACGCCAATCAGGCCAAAACCAAGCGATGCCGGTTTCGATAAGTCCCATACCGACCGATTCAAAGTTTTTCCGCAACAACACTTCACGCTCCATGACTGGCATATCGGGGAAACACAATTGCAGATTACGCCGCGCGATCGCCTCTCTGTAGCGCATAAAGCGCATCGCAAGCCGTCCCAAACGGGTACCCAGTATGTAGAGCAGCGGATAAGGCAGCAGTACCAATAAAGAGAGCGCACCAATACCTAGCCAGATTAGCCAATAACGAGGATGTAGAAAAGAACGATTAAAAACAGGAAGTGTAGTCATAACATCCTAAGTATGAATATATGACAGTAAGCCTATGTCTTCATTGTGTCGTTACAGGCCACTGTCACGAGTAAAGACAGACATTAGTAATCGTAATTCGGATCTGATAACCGCAGGATCTGATCATATACCATCTAATGATCTAGTCATGCATCGattctaattttgaaatgcaAATGGTTTTCGAGCAAGACGTTTGATGTCAATTCAAGTTATGCCGTTCTATTTGTTGAGTGTATTTTGCATACTACATCATTGTTTCAGTTCAACAAGATTTTGAAGGCTATATATCAGGTACGTAAAGGTTATACTGGCTGTTAACGTATACGGTATGTAAATCAGAGTAATTTtgagatatgaaattttttgatgataacGCTTAATGCGACAGTTGTTTATGAAAAAGACGAACAATGGTCTGATGTATGTAATAAAGGTAATCTTTTCTAGCTGTTTTATCATAAGAAAACAAGGAGCGTAAACAATGCTTGGTTGCTACAGAAATTATTAATACTATTAAACACATTAATACATCATTGAAACAGTTTCTGTTCTAAGTCATTTCTCCACTTACATCCTAATCGATATCTGTCATAGTGACCATGCCACTGTAGTTGGAAGAAATCACCGGTAATATGGATCATCAAATCCAGATAACCATTAGGCAGCATGTCACAAATGGATTTATCAATCATTTTGCCATGGCTTAAAAGTAATATTGCATATTTGCCACCACAAGTAACTAACTTTGTTTATCGCCAAAAAGCCAGCGCGAAGCAGCTAAATCTTGAAAAGCACTGCTAGTATGACTGATAATGGTAAACAAACTGTATTTTCTCCCTTGGAGATAGGGCTCTCGCGCTCAGACTTCTGCATACTGCAGCTATCGCTGAAAGCCGACAAATTGCGGCAAGTAAGGGATTTATGGACTTGAAGCGCTCTGTAGTAATAGCATGCGTGCGCATAAACCATGCTACTCAATCTAGATGCCAGCCACTGTGGCGCATGAAACGACCGAAAATAGATTATGCCGCGCGCAGCTGTAAACCGTATTAGAATATAACTACCATTTGCATAAGCCTGTATGTACTGATGCTGTATGCTGAAATCTGGCCAATCCGTAGTCTTGGAAAAGACCTGCGCGGCAATATGGTGTGTTTCGTCAATGCTATTGCATCCAATACTACGATTTCATCTGCCAGTTCGTTGAGGCTAGACAACCCGACAGGGTTTCAGCCTTATTGCGGGTGACAAGCTTTTCTATGGGACATTCATTGATTCCGTTGTGGAAGATATGACTCTAACAAATGCAACAAGCGCTGGAGCGCGCCTTGATTCTGGCGCAGCACATCAACGGCGTGACAGCCGTAATACAGACGGCAATCCTTGTTAGTCAACAGGGCAGAAATCGAAGTTACTAACGTCACTGCGTCGGTTACGGTAATCAAACCGCCGGCTTTGTTCAGTTTTCTGCAAATATCACGGAAATTTAAAGTATATGGTCCCATGAGAACGGGGATGGCGTGCGCTGCCGCCTCTAGAGGATTATGGCCGCCGCGCTCCACTAAGCTTCCTCCGACAAAAGCCAGATCGGCGATACCGTACAGTAGCATAAGCTCTCCCATAGTGTCTCCTACTACCACTTGTGTATTGCAGGACGGAATTTCGCCGCTGCTGCGCATGATGCAATTGAAGCCGGCTTTTATGGTCATTTCCCGTACTAACAGAAACCGTTCTGGGTGACGCGGGACCAAAATCAGCAGAAGATCTGGAAAGTTAGCTAATAACTGGCGATGAGCCTTTAATAACAACGTCTCTTCCCCATCATGGGTGCTGGTAGCTATCCATACCTGACGTCGAGGCGCCCATTGGCGACGCAGCATAAGCGCTTGCGCTTCCAGTTCGGGAGTTacagaaatatcaaatttcagGTTTCCCATAACGGCTAACTGTTTCTTTTTCAGACCGAGTTCCAAGAAACGAGCGGCGTCCTCTTCATTTTGCGCTACGATGAGCGTAATATGTCGCATGATTCCAGAGAAAAAACcgctaaattttttatagccAGCAGCAGAGCTGATAGAAAGACGTGCATTAGCGACTATCAGGGGGATGCCGCGCTTATGCAATGCCTTGATAAGGTTAGGCCATAGCTCCGTTTCCATGATGATAACCAGCTTTGGATTTACTTGATTAAGGAAACGACTCATTACCCCGGGCAGATCATAGGGTAGGTAGACATGATAGACTTCTTTACCGAATGCCGACTGCACTCGCTCAGAACCAGTAGGGGTCATCGTAGTGACGGTAATTGGCAAAAACGGATAGCAGTGGCGTAGTGCACGTAGCAAAGGGATAGCAGTAAGTGTTTCGCCGACTGACACGGAATGCAGCATAATTCCACCAGGTTTGACTTTTCCTTGGCAAAAGCCATAGCGTTCGGCCCAACGCCGGCGGTAGGCGGGTGCTTTCCTGCTACGCCATAATAATTGTATCCATACTAGTGGTTGAATTAAGATTATGATTATATTGTAGATCattacaattaaattattataaaacacAGGTAATTTATATGCTGAGTTAGTTTTAAGCAGGCAATGTGAACCGGTAAATTGGAATCGCTGTTGTCACGAGTTAAAGACAGACGCTAATAGGAACATGCGATCTAATTGCTTTTATGCATCAGACCATGAGTTATCTGCTGCACAGTAGATGACAACTTCAGCGTTAAGCCATGTGAATACTCAAGCAATATCTCTGTATCTAAAATTGTGTATTAACCATAGCGACGATAGTCAGATGTATATCTGGTTAATCGCCTCAATAACGCAAATAATGAAGGCagataatatcaatttttcttatgcatttaaaaaataaaaagatcaAGAAATCTAAGTCACAATCTGTCTTTTATCTTTACGTCCCATGATGATATTTCCTAGGAACCGTAGTCATTCAAGACTAGCATTTAAGATAAACAttagttacttttttaaaagcaaacaACAAATGGATAGCTGCATACCATAGGTTGATTAACGCATCCATCACGCTGAGATAGTCCTATctcaattataattttgatctTAATATAATACTattctcgatattttcattttatgaagTAAAGCAAAATATGCTCAGCGGATAGAGCAGAATCCCTTAGAAAATGGGACATAACtcagattttaaattttaagaacGACTTCCGGAGCGATCTTCCACCTGATTATGGCCGTTGAAAATAAGTGATATACCGTGTGCGTCTACAAGCTACACGGTGcagtttttattgatttccCTATTATCAGTTCCGGTTTATCCTTTTCACATATAAGAGTCTCAAGAATCGATGACATCTGATTTTTTAACGACAAAAGTGACAGTAAGTATTTCAACAGTCATAATCAGGTGGAAACTTCAGGATAATATCATAACCTTGTAATGATATCTCATAAGGTATAACACtacttcgtttttatttttgcttaaCGTCTAACAGAGAACAGACAATACCTGTTTTTAACTCGTGATAATAAGCACgtacttttgtaatttcttgaGTCGACAATAATGAGGAGAATATATTTACAGTGAAATACAGTAAATTGCTTATATTAGGTTCGGGGCCAGCGGGTTATACCGCCGCAATCTATGCCGCACGCGCCAATCTAAACCCGGTTTTGATTACCGGGATGGAGCAAGGTGGACAACTAACAACTACCACTGAAGTGGAAAACTGGCCAGGCGACCCAAAGGGACTGACCGGTCCACTACTGATGGAGCGCATGTACGCCCAcgccaaaaaattcaatacggAAATCATTTGCGACCATATTATCCAAGTTAATCTGAAAATCCGCCCGTTCCGCCTCGTCGGTGATCATGGTGAATATGCTTGTGATGCGCTTATTATCGCCACCGGCGCCTCAGCGCGCTATCTTGGTTTGCCATCCGAAAAGATCTATAAAGGGAAAGGAGTTTCCGCTTGCGCTACCTGCGATGGTTTCTTTtaccaaaaccaaaaagtggcgGTAGTTGGCGGCGGCAACACCGCTATAGAAGAAGCTCTCTACTTAGCTAATATTACTAAAGAAGTACATTTGATCCATCGTCGCGATACCTTCCGTGCGGAGAAGATCCTTATTGAGCGTCTGATGGATAAGGTAAACCGCGGTAATATTGTACTGCATATTAATCGTACCCTGGAAGACGTGCTTGGAGACGAGATGGGTGTCACCAGCGTACGTTTGAAACAAGTAGCTAACAGCACCTATGAAGATTTATCGGTCTCTGGGGTATTTATCGCTATCGGTCATAGTCCTAATACCACGATTTTTGGCGACCAATTAGCACTGCAAAATGGCTATTTGCACGTGCAGTCCGGAATCAATGGCAACGCGACCGCCACCTCAATTCCTGGCGTATTCGCCGCCGGTGACGTCATAGACTATAACTACCGTCAGGCGATTACTGCTGCTGGGACTGGTTGTATGGCAGCGTTGGACGCTGAGCGTTATCTCGACGGTCTGGATAAGACCAGATCATTTTGAGACAACACAATCGCTGCTGCATAACAGAGACGATGTGCGCACTCAGCTGATGCTAGAATTGCTACAGGGCTGTCGTCATAAGTTAAAAACAGACATTAGTTGCTTTTTGGAAAACACGCGGAAATCACTATAAGATATTAAAGCTATGATATTACAGTCGCGATTCAACTGAGTCGCGATTAACTTTTCATCCCTGCAAAACCGCGTCAAACAGCACATTATGCGCTGGGTAAAACAATGTCTTCTTTGCTCCTCTTATGCGTAAACTCAAATTAATGCTCCGCAAACAGGATGTTGTCCCCTTATGACAACGCTTTATACTGTAATCAACTGGTTATTGCTGTTTGTCTATTGGCTGTTGATTGCAGGCGTCACCTTGCGGGTTATGATGAAACGTCGCGCGGTGCCATCCGCTATGGCCTGGTTACTAGTGATCTATATTCTTCCTATAGTTGGAATTATTACTTATTTGTTGTTTGGCGAACTTAACCTGGGTAAACGTCGCGCTAGACGTAGTAAAGCCCTCTGGCTATCTACCGCCAAATGGatcgaaaatctaaaaaattatcggcGTATTTTTGCCACTGAAAATAGCGAAGTGGCCCGGGCGTTATTTCAATTGTGCGAACATCGTCAGGGCATGGGTGGTTTGAAGGGCAACCAAATGAACCTGCTGACTAGCAGTGATGACGCGCTTCAAGCGCTGGTCCGCGATATCGGCCTAGCTCAAAACAATATTGAGATAGTATTCTACATTTGGAAAACTGGCGGCAAAGTGGACCTGGTGGCGGAGGCATTGATGGCAGCAGCACGGCGTGGAGTGCGCTGCCGGCTAATGCTCGATTCCGCCGGTAGCTTGGATTTTTTCCGCAGTCCATACCCCGCGCTCATGCGGGCCGCCGGAGTGCATGTCGTAGAAGCCCTACACGTCAGTCTTTTCCGGGTCTTTCTTCGCCGCATGGATTTGCGACAACATCGCAAAATGGTGCTGATTGACAATCATGTTGCCTACACCGGCAGCATGAACATGGTAGATCCgcgttttttcaaacaagatGCCGGCGTTGGCCAATGGATCGATATTACGACCCGCATAGAAGGGCCGGCTTCAACCGCGATGGGGATCATTTTTTCCTACGACTGGGAAATTGAAACTGGAGAGCGCATCCTTCCGCCGCCGCCCGACATCAATATCATGCAGTTTGAACAAGCCAGCGGACACACCCTTCAAGTGATCGCATCGGGTCCCGGTTTCCCTGAGGGGGTCATTCATCAGGCGTTGCTCACCTCAATTTACGCAGCACGCGAACAATTAGTGATGACTACACCCTACTTGGTACCGAGCGATGATTTGCTCCACGCTATTTGTACTGCGGCGCAGCGCGGTGTAAAAGTCCATATTATCATTCCACGCCATAACGACTCTATATTGGTAGGCTGGGCTAGCCGGGCTTTTTTTACCGAACTGTTAGAAGCTGGAGTGTTGATCCATCAGTTTGAGGGCGGTCTACTGCATACGAAAAGCGTACTAGTCGACGGTCAATTAAGTCTGGTGGGGACGGTAAATCTGGATATGCGCAGCCTATGgcttaattttgaaatcaccCTGGTCATCGATGATGATAATTTTGGCAGCGATCTAGCACGAGTGCAAGAAAACTATATCGCTCTTTCGCGGCTTATCGAACCTACTATCTGGTCGAAGCGTCCCTATTGGCAGCGTATTGTCGAGCGactattttactttttcagtccattattgtgatttttctggacgattatttaagaaaattgtttAGCAGAGCTAGATAGGAAAGACTATATTCTATGATAGAAGTGGCTCCATACATACTCTGTGACGCCATAGCTCTAATATCGTCGAACAGAGAATAGAGAGCATTGTTATCTccataattatttatttgactATGGATTGGCTATCTCTAAAGCTCTGCAACTTAGCACAGCTTTGCtttacaaaaattggaaacttAGTCAGAAATAATGCTCACaaatttacggtttttttGTCCCTTCACTTCAAACTGGATCTTACCCTTCGTTAAAGCGAACAGCGTATGATCTTTTCCGCAACCTACATTAGTCCCTGGGTGAAAACGGGTTCCACGTTGTCGGACGATGATGCTACCGGCATTTATTAATTCACCACCGAAGCGTTTAACGCCAAGGCGTTTACTTTTTGAGTCGCGACCATTACGTGTAGAGCCGCCTGCTTTTTTATGGGCCATGTGTTTGTTCTCCTGTTAGCGCAAATACCGTTGATTCAACGTCAGTGAACTACTGTACCAATTCACCTGGTATTGTTAACTCCAAATAACGcacacaaaaaattttttgccgtGATCGTTTATAGATTGCTTCTAAACACACCTTGTAGAAGCTAAATTCTACGTAAGAATTTAACTAGAAACAAGCGAAAGTACATATATCAAACGGAAAGGTGCAATGTATTTATTGCAATGTATCTCTTACGTTTTTCAATGAATGATGTGCCGGTATTCGACCCATGTGCGGCATTAGACTGACGATGTATATCTTTAACAGAGAGGTTACGACTTATAGCAAAGATTAATGCGCCTTCGTTGTAGTTCGACAAATTAAGTGCAATGTCATACTTATTCGGCATCGGAAGCGTAACGCTACATCTGTGAGTTGTATTTGAAAACCTCCAGCTTCATTTTTGTTATCGAGGAACTCGACCAGACATTTGCTTATAAAATGAATAGTTCGATATTGCATGAGAATTGAGATTCAAGTGTCTTAAAGAAAATAGGGTTAAGGTAGCTCTGCCGTTACAAGCTGGCGTAGCAGATCGATATGCGCCTCATCATCATTAAGTGCTGGGATATAATGGAACATGCTACCTCCGGCACGTTCAAATATTTTCTTGCTTTGCACTTGAATTTCCTCCAGCGTTTCTAGGCAGTCAGCGGCAAAACCGGGGCAAATAACTTGCACATGCTGCACGCCTACAGTAGGCAGGCTTTTCATCGTTTCATCGGTAGCGGGTCGCAACCAGGGGTCACGTCCAAAGTGCGATTGGAAAGTCATTATTATCCGTTCAGGCGGGTAATCTAGCACTGCGGCTAGAGCTTGGCAAGTAACGTTACATCTCTGCGGGTAATCATCGCCTTCTTCGACGTAACGCTGTGGTATGCCGTGAAATGATATGATTAGCCGATCCGGCTTGCCGTACCGGCTAAACTCATGCTTAACGCTTGCGGCTAGCGCGGCGATATAGGCAGGATGCGCTGCATAATCGCGGATAAAAGTTATTGATGGTAATCGGCGGTAACCAGTAAAAATTCGTGCTACCGCATCCCAAATCGCAGCGCTAGTAGAGCAAGAATACTGGGGATACAGAGGCAGAATCACCAGGCGTGTAATTTCTTGTGCAAACAGGCGCGAGACTGCCTGCGGCAGAGTCGGACGCCCATAGTTCATTGCCAGTTCTACCGTGACATTAGGCAAGCTAGCGGCTAGTGCCTGCCGCTGTCGACGGCTATAGACAAGAAGTGGTGATCCCTCATCCATCCAGATGCTTTGATAACGTTTTGCTACTTGCAGTGAACGCCGAGGCAGGATAACGCTGTACAATAAGGGCAGCCATAGCGCTCGTGGCATATTCACTACGCGTTTATCGCTAAGAAATTTGGTCAAGTAACGCTTGACCGCCCGTGGCGTAGGAGTTTCCGGTGTCCCCAAACTGACCATTAATACTCCGTATCTTTCCCGGATCATTGCGTTCCTTATTAGTTCGTCGCTAAGGCTCATCCTATGAATTCAGAGAGTAAATACGCTAGCAGAAAAGATATTTTAGCGGAGACGACTGCCAAACACAGTTATTATTTGTCACCTATTGCAACAAGTATTAGCTAACAGACCACGTAAGCGCATCGAAATTAGAAATAGGATATcggcgaaattaaaataatagaTCAACTGAGAATAGCAGTCAATTCAGCACTTACCTCGTGTACATTGCGAGTACCGTCGAGGGTGAAATACCGAGTATTTCCTGAATACGCTTCTTTAGAGTAATAGTCTACAAGGGGTACCGTTTGCTGACGGTACTCCGTTAGGCGCTTGCGTACGATGCTTTTTTGATCGTCTTTGCGAGTGGTCAGCGGCTCGCCGGTCACATCATCCTTGTCTTTTTGCTTGGGCGGATTAAATTTCACGTGATACACTCGTCCTGAAGGAACATGCACTCGACGACCAATAATGCGGTCAATGATAAGCCAATCTGGCACTACAAATTCCAGCACATAATCCACTACGATACCAGCCTCTTTCATGGCGTCCGCCTGAGAGCGAGTACGGGGGAATCCATCCAATAAAAAGCCGTTACAACAAGAGTCTTGTTTGATATGTTCTTTGACTAGCGCGATGACTAGTTCATCTGTCACCAGTTTTCCAGCATCCATAATGGCTTTAGCTTGTTTGCCAAACTCGGATTGTGCCTTCACTGCGGCGCGTAGCATATCGCCGGTGGAAATAGGCGGAATACCATACTTCTCTTTAATAAACTGCGCTTGAGTACCTTTACCAGAACCCGGAGCGCCCAGCAGAATGATACGCATTGCAAATATCCTTAATAATCTAAAGtattttaaatctaaaaacgagcaagaaaaagaaacgccATGAACGGTAAGTAACACTTCAGTATTATCGCTTAAATTACTATTAGATAATAAAAGCTAAGAGTAATGACTTGGTCTGGTGTCTCTGGTTATAATCGGCCTGATAGTGTTGCCCGGCGTCAACAGCTTTGTTTCCAGCTAATGTGTGAATTTCCGGAAAACTAGTCATCAACATACGTCTCCGGTTGTTCAATCACATGATAGACATGTCGGTGCCTTTTTCAGACAGCAATCTACCGTAATTTCAAGTAGGcgccttatttttttatcacgttaATTATTGTCATGCGTAAAAGTGTGGGATGGTCCATTCAGATATCAAGCAATTCTGACAGATCAGTAAAAGAATACAGAATACTATATATTAACATTAGGTAACCTGCCAACACCGAGTAGATCCCTCAAAGGAACCAAGGAGTGCTGCTGCAGTGGGTCAAAAGATGCAGGATGATTGTTTTATAGAGTTAGTGATCATATGGATGCACAAGAGTTAAGCACAGTTGCCTCTGCCTCTCTCCAATCTGTTGACTTAATTTATCGCCGTTATTTACGCTGGCTTTTGTCTTGTACACTGCTATAAAAACTATGACTATCAATACCATCACCGTGGTGTTTTCGTGATATCCTTAATGGGTTAACTGAAAGTTTCAGCCAATGTTAGCACCCAGTGTCAGCACAGCATACCATCGAAAAGGATAAAGGCACACTGGAAATGGAAGGCATAAAAACTACCTATTTTGTGAACAGATTAAAAATACAGCGCGCAAGCTTACACCATAACTATAACCAGATGGAAAaacattatgtaaattatttattattaatagatcttaatatgataatttatacGGTGTACGGCTATTTCCCATTTGTGCCTATCTTTAACTCGTCCTTAATAATCTACAAAAAGATTAGCTACGGGGACAACCTAAGCCGACTTCGATAACGATAGCCGTTTTCACTAAGGTCAATTTGACTACTGGACTTAACGAATTGGCGCGTGTCAGCGTTCGCCCGCTAGACGATACAAGCGGGAAAGCGTCAACTAGCGGGTCGTTTGAAGTCAGCCGCGCGCAAAACTCTTGCCGCAGTGACGAGATTTCATCTCTGTTGTGTTTATTATCAAGATTAGCGCAATTTTATAGAAGAGAGCGTAGATAAGATGCGCCTATTgactttcttttttaatatgcACATTATATgtaaaatagtttttatgccGATATAGCTCAGTTGGTAGAGCAACGCATTCGTAATGCGGAGGTCGTAGGTTCAACCCCTACTATCGGCATCATCAAAGCAGGCAGCCAGATAATTTTCAGTTCGTTTTGAGAATATCCTGTAACTGGAGCTATAAGTCTCCAgatatcgcgtattttttaaacgctcCAGAACAGTTAGTCAACATTCgtacaattattttgaatcatttaTTGTATTTAGTAAAACACTGCGATAAAGAAAATGAAGCTTGGACGTGTTCAAATACAGATTGTAAATGTATCGTTGAGCGCTCGATGCCGAATGATCATTACATTGCACTCTGTTAGAGTCGCTGTAACAAAGGGGAAATGATACCAATCTTTGTCATATGCATTTCAAAGGTAGTTACAGAAAATCAATATATTTAAACTAGCGTTCGGTAGACTTGCTAAAAGAAATTGAATCCGTCAGACAACTAAAAGTGAAAGACCGTTTTGTGAGTGGTTGTTTTTGCGCTGAGATTACTTTTTAGCACGCTCAATGGAGGCGATAATTTCATCTTTGGCTGCTTTGGCGCTGTCCCAGCCGTTTACTTTCACCCATTTTCCGTCTTCTAGATCTTTATAATGCTCGAAGAAATGTGTGATTTGCGCGCGCAAATGTGGAGGTAGGTCGTTAATGTCTTTAATATAATTATACTCTCGTGCCACTTTGGCGTGTGGTATTGCCACTACTTTAGTGTCTTCACCGGACTCATCGATCATTTTTAGCACGCCTACTGGACAGCAACGTACTACCGAGCCTGGCTGTAATGGATATGGTGTAGGTACCAGCACATCTACTGGATCACCATCCAGGGAAAGTGTATGGTTAATATAACCATAGTTACAAGGATAAAACATCGAGGTAGATATAAAACGATCAACAAATAAAGCGCCGCTTTCCTTGTCAACTTCGTACTTAACGGGAGAAGTATTAGCTGGAATTTCGATGATTACATAAATATCGTCTGGTAAATTTTTGCCTGCTGGTACTTGATTTAAGCTCATGTTGTTACCTTAAATTTGTAAAGCGGAAAGGCTAGTGTAGCTATATGACGTTATTACATCAGTCATATCACAGCGTCAGCTCACTTTGTGACACAACGTGTAGAGTACGGCAGGTAGTCTGCGTTTACCACGTTTATTTCAAACGTTCTCTTGTAGCGTTCACGGTGTCGAATAATCATTAGCGTAACTTTATGGTTACACTATAACGATGGACAGTAATATCAAGCATTGACAtctatcttttaaaaaatcggaGGATAGAAAATCAGTGAATTTCATAATCCAATGCACATTTGtaagttatttttgaaaatattttagctCTATTTCGCTATAGAAATGCTCAACTAAGACAGTTATCAGCCTGTCTGAGGCATGCTAAATTATTATGTGGCATATGACCATATGCTACTAGAAAATCTGAGTTATAACTAACTAATACCTGCGTTTAAATCGTGACGAGGCGTTTCTAACGCTGAAGTCGTTATCTGTTGTAAAGTAGACGAAGAATGACGTTTTGTATGTCAAGTGTCTTTTCGTACATAGGGTGAGAAATTCATAGACACTATAGTAGTAATATTAAATACATTTAATGTAACTTTTATAAAGTTTTTAGCAAGTAAAAATTATCTCGTAATATAAGATGGCATGCCTGAAAATTCACATCAAACGTCTTTCTCGTAGtatgagaaaattattaacgGTATGTATTAATTCATAACTATCAGTAACTTTGGGTTACAAGTAAATACGCTATGGTCCAAATAGCAGAAAATCCAATTATTCTAGTGGATGGTTCTTTTTATCTCTACCGTGCCTATCACGCTTGTCCGTTGCTGACTAATAGGGCGGGGGAACCGACCAGGGCGATATACGGTGTATTGAATATGCTTAAGAGCTTACTGGTTCAATATCGGCCAAGCCACATTGCAGTAGTATTTGACGCCAAAGGAAAGACGTTTCGCGATATGCTGTTTAAGCATTATAAATCTCATCGGCCGCCCATGCCGGACGATCTGTACAGTCAGATAGCGCCGCTGCATGATATGGTTAAAGCGATGGGTTTACCTTTACTGGTTGTTAATGGCGTCGAGGCTGATGACGTTATCGGTACACTAGCACTAGCAGCGGCGAGCGCCGGTCGTGACGTCTTGATAAGCACTGGTGATAAAGATATGGCGCAGCTAGTATCGCCAAAAATTACCTTGATTAATACTATGTCTAATACAATTCTCGGACCGGAGGAAGTGAAGCTGAAATTCGGTGTGCCGCCAGAGCTTATTATTGATAATCTGGCCCTAATAGGCGACCGCTCCGATAATATTCCTGGCGTACCGGGAGTGGGTAAGAAAACCGCACAGGCACTATTGAAAGAGTTTGGCGGTCTGGAGAGGCTCTATCAACAGCTTGATAGCGTTAGTTGCCTAAACTTCCGAGGCGCTAAAACCGCAGCTGCTAAACTTGCGTTGTACCGTGATACGGCGTTTCTCTCCTACCAGCTGGCAACCATTAAAACTGATGTGCCGTTGAGCTTACCTTATGATAAGTTAACGGCAATAAAAGAAATCGAGGTTGAAGCATTGATATTGTTATTTCAGCGTTATGAATTCAAACGCTGGCTAAGCGATTTAGAAACGGGTCAATGGTTGCAAGGGCGCACAAGCACTGTCGCTACACCATCACCGTTTATTACTTCTACACCCAACGGCAGTTAAGGCACTGAAGAAAGTCTTATCAAAAAACTGTCATCAGATCATTTACGACATGGTAATCCTTAAGTATGTGGAATGCCCGCTACTCTTAATATCAGAACCGACAGATTGGAGATGTTTACTGGtgttttctgtaaattttggCGATACGATTTCTCTTCCTGTGTAACAGGATTATCTGGACGCTCCTGGCTAACTAAACCGCTTTGCAGTATTGGCAGTACTGAGATCGGTTTTAGAAAATCTTAGTTAGAATCTTAAATGCGATTTTGGGGTTCTGAAACAATATTCAGTTAGGCGTTCGATATCATACTGGCATCTTATGTGTTGACGCTGGCCTTTACAATATAACTTGCCtggaaaaagatttttaaGTACATGACTGTAAGTTGAAAGAAATAACAGGAGTAGGTTTCGTCTTACGCCGCAGGAAACAGTATTGTGACGCTGTATCTGTAGAAAAAACATGAAGGTATGCATTGAACAAGCACCAAAAGATGGGAAACCAAACACGTTCTGTAGCGCTGGAAAGGACAGCGTTGTTAATTAAAGAAAGAATTATTCTTCCAGCAAACAGCAGCAGGCAATGTTgtacaaaaaaagttgttgatCTAGCACTGGACTAGCTGCCATCGAAATAGCTTACAGCATGTAGAAGCACTGCCATTAATGCAGATAAAGACACTAATAGATTATCGGTGTAGGTGAAAAGTAATAGATCTTATATTTTGAGTTCAGATAAGCATTAATTGTACTTTTAGGTAAAATAGAAACAAGTAGCGGTTTACCATCTTGGATCACAAAACGTAAGACTACGAATGCAATTATATCTGGctgttaaaaaatgttcgttaTCTAACAGCTTTTCCCTGTTTGCGTCGTAAACTACTACTGTAAAGAATAATTCGCATAATTAAAAGTCAAACCGATAAAGCAAGTCTAGCGCCTGGTTCAGGCCAGACACGGCTTCCAAATAAAGCTTAGGCATTAAACGATAACGCAGCGTTAACGTTGCTAAAGAATCAAAAATACCCACACCGCATTTAACTTGTAAATCGGGCGCAATATATCCACTAAGCACCACTTGGGAGCTGTCGCCAACCCCTTGAGTATCTAGCGCTAGTTCACTTACCCCAAGTGCTTGTCCGATTTTACCTACAACTTGTTCACTCTGGGCAACCCCCATGCCAATTAACATTGACGTCATCATACCATTGTCGACGCTTGCAGCATCCAAACTCTGTCCACGTAATAAATAAGACAGTGCTTCCTGTTGAGATATACCCGGATTAGCAAAGACTTCAATTTTCGGCTGATCAGCTAATCCGGTTATACGGACCCCTGCCGTAACATCATCTTTGCTAAAATCAGGATTACGAATTGCTTCGATATACAAATAAGGCTCAACTGGGCCAGAGAACAGTAATTGTCCTTTTTTAAGGATTAAATCTTGCCCGTAAGCATGGAAGCGACCggataaaatatcgatttgtcCGTTAAGTCCTAACCTTTGTTTATCCTGCGCCACTTTCAAATCGCCCGTCAGTCTAGCTTTTAAGCCAAAAGTGTCAAGACGTACATCCGAACCGACGTGTACTAGCAGATTTAAGTTAATCGGGATCGCGGCGTCGGCGCTATCTGGTAACGGTTGCAGGTTCTCGTCTAGCAGCACTTCATCTTTAGAGATGTTGATCGTACTTTTCGGTATATCTTGAGCCTCAATACGTGCCCAGGGAATATCGACTGTGCCGTTGAAGGTCAACAGTGTCGGCGTGGCCTCAAACACGATATCCGGCGACATATTCAGCCGCACCATCGGTGGTACGGTGACGTACACTCGGTTTCCATGCGCGTTAATATGCGCACGCCATGCCTCTATTTTACTCCAATCAGCGTCTCCGGTTAGGTTAACATGACCATGAGTGGTACCAATAAAACCATGCAGCGTAGAGTGATTTCCGGTGAAGGAAAGCGCCAACCGACTATCGGTCATAGCAAAAGGCATGAAAGTGCCTTTAATGATCAAACGCTCCAGCCCAAGATGACCGTAAAGCTGTGGTCGCTGTATATCCCCGCCGAGCCGCAATGCGGCGTTAATTAGTCCATTGACGCTTTCTTCCCGAGATAACAGCGGTTTCAACAGTGATAGGGAAAGATTATTGACATTAACGGTGCAGGATAGTTCACGCCGGTGCTGAGGATCTGTGATCTGCACCTGACCGTTGCACTGGCCGTTACCGGCAATGTTTATCAACCAGTCCAAACGCGCAAGGTCTTTATCCAGCGCAGCATTAAGCGTCAGTGTCTCAAAAACTACCGGTAGCGTCTTATTTTTCACAATCTGGTTCACTTTTATATTGCTACCTACCAGCACCAATTTACCCTTCGGAAAACCGCCACCCAAGGTCCAGTGCATATCGGCTCGACCGGTAAAAAAACCACTGACCTGCATTTCTGCTGGCAGCATCGGCTTTAGTATCATCAGATCAAAACGGTTGAGTAGCACACTTGCTTGCACGGATGGACCGAGGATAATATTCCGCGGTGCACAGATTTGTACATTAGAGTTTTTCCAACAGTGTGGCCCTATGATTAGCTTTTGCGTTGCGACCCGGTAATCCAGGGTCATGGCACGAATCAGTCCGAATTTCCCAACCGGCGTATCAAAGTAAATTTGGCTCAGCATACCTTGCCAACTTTTTTGCTGCCTGTTGAAACTCCCGTTCAGCTGTAGTTGAGCGGCTACTGGCTTGCTTTGCATTGCCAGCATCAGTTGATGCCCTTTTTCATCACCGCTCGTATCTAAAGTCAATTGTGCGATAGATAACGCCCCTTTTTGCAAACGATCCAGCCGCAACTGCATATTACCACGGACGATATCACTAAAGAATACACGCCCCTTCAACGCAATACGCGCAATGCTCATTTCTCTCCAGCGCAGAGAATGTGCATCAAAATCCATCAGCAACTTCGGCGACTGGAAAGTACCACGCAGCTTAATATTCCCTATTGCCCGACCGCTCAGGTCCGGCAGCGCGCCGTTCAGTACCGGTGCGTTAAGCGCGGCATCCAACGCAAAGGCATTATTTAGATCGCCTGTCACTGCCAATTGATTGCGACCTAACGTCAGCAGTAGTTTCGGGACATGCCACTGACCGGCGGCATTACCGCGAAATGATCCTTTGGCGGTCAGCACGTTTTGGCGAATGTGACCGTACAGCTCTAATGTAGGCACTTGTAATTGCCAGTTGTCACCGTATAAGCCACCATGGCTAGTGACTTTCCCCTCTAGGCATATCGGCCAGTCCGGCCACTGGCGAGCAGTGTTAATGCCCCTTAACGCCAGTTCACTGCGCCAGCTGATGTCACGTTGCCAGTCCACAACTGCACTCAGATCGATATTGCCCTGCAACGCTGACAGTCGTAGGCGCGATAAAGTAAAACTGTTGGTGTTAGTTTGAGCTTCCAGAATGACATCTGCCGGGGGCAGCCCCTTCCCGCTAAGCGCCGCTTGCAGTGCCAACCGATAATTTCGTGCTTCCCCGCTTAGCCGTAAGTCCACATCGCGCGCTTGATATTGCGATGTTCCAATTAACGGCCATTTCAAAGACTGGCTGTCGAACGTCAGCGTCAGCGGCAGACCTGCTTGCGCTAGTCGTGCTTTTAGGGTCAGGTTCGCGGTAAGCGGACCTGAAAGATGAAGCCAGGCACGTATCTCGTCGCGTAGCTTTCCATTCACTGAAAATTGGATTTTCTCACCTTTTAACGGTGTGCTATTTAAGGTCGCGTTGATCGTTATTGCTACCGGCCAGCTCTTACTCATCTCGGCATAGCCGGAAGCATTGAGCAATCCATGAGGTGAGTTGATATCTAGCAACACCAGCTCGACACGTTGATCCTGGCTTACCGCTTGCAGGCGTAAACGAGTAATAAGCAGATCGGCATTACCAGTCAAGTGCAAATTTTCTATATCAACGCTTGCCAGTATCAAATTTAACGGCAAAGTAAACGATGGCAACGGAGATAATAACGGCTTAGCGAAGAAGTCGCGCAACATCTCTGCTAACCGCGATTCATCATTCACCGCCGCTTCACCAGCGCGTTTTTTCTCCTGGATGCGCAAGTCAGGTGTGACCGTCTCTACAGAGACGGTATCTATTTTATCTGAAACTAACTGCGTCCCCGTCGGTAGAATTATTAAAAGACCAGTTATATGTGTCGGCGTTACTGTTAGGTTGTTACCCTCGAATCGAAAGCCGGTCGTGAATTTATCAAGGATCATACGTGTATTGTCTACTTTGATCTGGACATTATCCAGCGCTAGATGACGTAGAATGAGCGGGTAAAATTTAGATAGTGGACTGCCGTCCGACGCCATTGGCTGGCTTAATTTAAGGGTATTCACACCGATTAATACATCTCGCAGGGCGAGATTATGAATGCACAATTGGCGTTGACGCAAGTAGCTAAAATCCAGCGATAAATGGCATTCGCCGGCGCTGACTGTCACGCCAGGCATGTGATAACGCAGCTGTTTAATGGTTAGATCGCGCCAATTTCCGTTGACTGAACCAATTTCCAATTCTGGCATCCATCGAGCCAAGCCACTCAGTAATAAATGCAGACCGCTGGTAGTAATGCTGAGATAAGCCAGCGCGCTGAGCAGCAGCACCACCAACAACACAACagtcagaaaaattttcttaacaAAGCTCATAATTCCGGCCCAAATCCAATGTAGAACTGTACGCCGTGTTCATGTTCATTCGCAACTGGAGTAGCAATATCCAATTTAATTGGACCAACAGGCGACTGCCAGCACACGCCGATGCCAGCGCCGGTTTTAATGTTGTTTTCTTTAATGCCCTTGATTACCTCACCGCTGTCGATAAATACAGCACCCCACCATTTGCCGGTGACATTATATTGATACTCAAGCGACCCGGTCATTAATTTAGAAGCGCCAATCAGTTTGCCAGCATCGTCTCGAGGCGACAAAGATTTATATTTATAGCCACGGATACTGCGATCGCCACCGGCAAAAAAGCGCAGCGACGGTGGGACACGTGAAAAATCATTGGTTGTAATCCAACCAAGATTGCCACGAGCTACAAAACGGTGTTTTCCCGCCAATGTACGGATCCAAACGTTTTGTGcctgaaaaatgacgaaatcgaTATCTGATCCCCACAAGAGGCTGGAAACATCGACGGAATAGCGCTGGCTATCTCCCCAAGTTGGTATTAAGCCGCCGCGCTGGCGAGTACGGTTAATACTGACGCCGGGATAAATCAGCATAGTCGTATCAGTAACGTTAGCCTGTGTAAAGTGATCCAAACTCCAGCGGAGATTGAGAGTGCGCTGCCAGTCGCTAGATAGATCCCAATAGCGCGCTATATTCAGCGTTGTTGAATCTACCAAAGTGTCGTTGAGATCTTCACGTTTAAAGCCTCCTTGCAGGAGACAATATTGCTCCAGAGGATCATTGAGCAACGGGATTTTATAGCTGATATCGGTCGATTGTTCCTGCGCCGACAAGTTTAGACCGGTTCGTAGGCTATGCCCGCGCGAATTTAGCCAGGGTTTATTCCAGGTGGTTTTCACACGCGGTCCTATGTCGGTCGCGTAGCCAGCGCCAATCTCAATGCTATTGCGAGTGTGCGGCGTCATGATCGCATCTAAAGGCAGAGTTCTGCTCTGCTTAGCAATGGTAAAACACGGAGAAATGACCACTGTATTAAACCAGTTAGTGGCTACAAACCGGCGATTAAGCTTCGCCAGCAATTCATCGCTGTAGAACTCACCTTCACGCACTTTAGCAAGGTTTTGCAAATAATCCTCTCGGATTTTCGCGCCGTGAAAACGGAACTTGCCGAAACGATAACGTTGGCCgctatcaaaatcgatatcccAGTAGGCCTCGTAACGTGTCGGAGAGACACTCAATTGGCTTTTACGAAATTCAGCGTCGAAATATCCCTTGCGCAGCGCTAGGTTAGAAAAGCCATTTTTGAACCTATCGTATGCTTCGTGGTTTAACACTGTGCCTAGCGCGGGTTTATCGTTGGTGATCCATTGCCGATAATCGTTATCTTGCCTGGCGTCACCGCGCAAGATAATATGAACGCCGGCGATTTTCACTGCCTTGCCCGGCTTGACGTGGGCGATAAGTACACCACGATTGCCGTTCATCACCGGCTtgaaaacgaaatcaattGTAGGGGAATAATAACCATGCGCCCGTAGTCCCTTGCGAACCACATTATCCACCTGACTTTGGAACTTCGCATCGACCGTTACTCCGTCCGTGCCAATAGTTGACAAGCACGCACGTACGTTTCGTTGCAGATCACCGCTCAGCCCTTGCACTTGAAGTCGAACATTAGCGCTGTGGGCCTGCGACATCAATAATAACGTACAGAAAAACATTGATTTTCGACCATACCATGATTTCAGCTTGATAAGCTCTATGTATCCTCCCCCGGCAAGGCTTCTTCTCTATCCACAGCTATTAAAGGCTGTCTTGATAAGAGGATTGAGAACGATATATTTAAGATTCAACTCTTGCTTAAAATTTATCCAGAAATATATTAGGATAATTAAGTGCTTTAATCATACCAAGGTATACGGTTATCTGTTTCCttgttttgtttaaaaaatatttaatgccTGTCTTTAACTTGTAACACTAAGTACTAGTAGACTCAATAGTCCCTTGGCAAAATCGCTGGTCCAGCCCCTGTGCATCCGCGTCCGTCTCGCTACTAAGTGTTGAACGGCTCTTATATTTCAGGTGTCATATTCTCTGTAATATAAGGTAAAGTGATTCAAATTCACTGTTTACTTATTACACGACTGATCGATGTCCAATGAGACTTTGTAGATGAACTATGCGTCAGTCATATAAAAAGCTATGTTGCCTTACTTTCCTCCAAAGCAAGGTTTTTATGCtgatgattatttttgtaGGTATATAAAAAAAGCATTGTTCGTCTAACGACTTCAATATTAAACTCTAAGTTAAAAATGCCTTAGAGTAGTATTCCTACATATGGAACTATATATTGCCATATTGTGATGAATATATACTTAGCTGACTCGCTGGTAAAATGAAgttacaatattttcaaacatggCTTGCATCACATCCTGGGTTCTGAACATGCGTACTGCATCTAATTTCCAATATCGCTACTAACAATATTTTTTGGCACATCTGGTCTTTCATGCGGTAAATAGCAACCAGGATGTTAAATGCAAAATCGTTACACTCGCTCTATTGTTTCTATATCAGAATGTAGGTAACGCATTCGCTCATGTCCTAATAAATAGATAGGTACTGCTCAATCCCAAAACAGTAGTCAAGCTTATTTAGCATTTACAGATCGAAAGTAGTACGTCTGAAACAAACGCTGCTCTTCCTGCTATTGTCTGCGTTAGCCTCTAGAATATTTCCTGATCGACTTGACTAACAAACGGACTAAACAGCAACAAAATACCTGAAACATTACTACATTAAAATAACCAATTGTTGCGAATATATTACAGTTCTGAAAGTGGGTTAATGATGTTGCTACGAGATGAACATATTGCATGTTAAGTGgagtattattttcaaatacttatCTAGGCCGCCTAGATTATAGGTAGCGAGAGGAAGCCTCAATGACATCCCTTCGATCTAAAAACGCTCTTGTAGCAGATAAACGCATCTATTCAATATATTAAATTAACCGACGCATCTTTCCCAATAAAGACATCAGagttaaaacataaaatattgGTTAATATTAAGAAGTGTTAACttttattgaaaagtaaatttatcaaagggactgtaaatacgcgaataaaaGCACAACCCCGTTACAGTACGCTTTTACAAATATACTATTAACGATACATAGTGGtggaaataaaatcattaaaagttTAGCTATTttagatttattaaaaacctAATTTTGTAACAATAATTAAACACCTACCCAACTTTACAGCTGACTAGCAAGGACAAAGAAACGTATTATCCTACGATTGTCCGGAAATTGGATTCGACCAATCATATAGTAAGCAAAATATACTCTGCGGACAGAACTGCATAACTGGAATGTCCCTGCTTTCATTAAGGGTCTTCGTAAaacaattgtttttaaaattaaatataacaaCACCATACCATATCGCATATATCCTCTTCTTAGAAGGGTTGAAAACTCTAGAATATCAATCGGTTGAATATCAGTGAGACGTCGAAAGATGATGATTTATAATGATACGTCGACTAATAGGTTCGATAAGCGACGACGATATATCTGATCGTAATTTTAACTGACGAAGAAAATCCTATAGACATATCGGTCTCCAAGATGATCTGCAGCAGCGAAGTTAGTTTAGGTGCGACCGTTAAACGGTCAATTGGCACGGAGCGCAATCATTAGTGCATCCACGCTGTCCACTTAGCATCTAATCTCTTTTCTTCTCGGCGTTTTCCTCTTGTTGTCATTACTCAAAATAGTCAACAGTATTTATGACAATGTATCCAAAACAGCGAGCTTTTCTCTCCTCTATGCTTTCCCTTTTTTTACTGTTGTATTTATTTCTGTACAGATTTATGTACAATATATACACTTGTTTTGTAGGTGTTACTGTGATAGGTTAACACGCTCATTGGATCCGCACTAACCTTATAGGCGGTAAGTCAGATGACAACATCCCCAATTGAGGGATAACACTGAACGATTACACTCCCCCATCACGAAATGGGAGCGAGGGGTAGTTTTgcttttataaataattggAGCTCTGGTCTCATGCAGAACCAAAGAATCCGTATCCGTTTAAAAGCGTTTGATCATCGTTTGATTGATCAATCAACCGCGGAAATCGTCGAGACAGCCAAACGTACCGGCGCTCAGGTACGTGGTCCGATCCCGCTGCCGACTCGTAAAGAGCGCTTTACCATTTTGATCTCTCCGCACGTTAATAAAGATGCGCGTGATCAGTATGAAATCCGTACTCACAAACGTCTAGTTGACATCGTTGAACCAACTGAAAAAACCGTTGATGCTCTGATGCGTCTAGATCTGGCTTCTGGTGTAGACGTGCAAATCAGCCTGGGTTAATCAGGTTGTAGAATGATTGAGAGGTTAAAACCATGCAAGGTTTAATCGGACGTAAAATAGGCATGACTCGTATCTTCACAGAAGATGGCGTTTCTATTCCCGTCACCGTTATCGAAATTGCAGAAAACCGCATCACCCAGGTTAAAACTCTAGAAAACGATGGATATCGCGCTGTTCAGGTTACCGCCGGTACTAAAAAAACTAATCGTGTAACCAAACCAGAAGCAGGTCATTTTGCTAAGGCAGGCGTTGAAGCCGGCCGTGGTCTATGGGAATTCTGCGTAGAAAACAGCGAAGAAGTCACCGTTGGCCAAAGTATCACGGTAGAATTGTTTACTAATGTAAAAAAAGTCGACGTTACTGGTCTCTCAAAAGGAAAAGGATTTGCCGGAACTATAAAGCGTTGGAATTTTCGTACACAAGATGCTAGCCACGGTAACTCTTTATCCCACCGCGTTCCAGGTTCTATTGGTCAGAATCAGAGCCCGGGAAAAGTATTTAAGGGCAAAAAAATGGCTGGCCAGCTGGGCAACGAACGCGTAACCGTCCAAAGCCTTGGCGTGGTACGTATTGACGTGGAACGCAATTTCCTGCTAGTCAAAGGCGCCGTCCCAGGAGCAACCGGTGGTAACCTGATCGTTAAACCGGCTGTTAAGGCGTAACGTCGAGGAGATAGGCATGGAATTGGTATTGAAAGACGCGCAAAACGCGCTGACTGTTTCCGAAACTACTTTTGGACGTGACTTCAATGAAGCATTAGTTCACCAGGTTGTTGTAGCTTATACGGCAGATGCCCGTCAAGGGACACGCGGTCAGAAAACCCGTGCTGAAGTCAGTGGTTCCGGTAAAAAACCCTGGCGTCAGAAGGGTACGGGTCGTGCGCGTTCCGGTAGCCTGAAGAGCCCAATCTGGCGTTCTGGTGGAATTGCTTTTGCCGCTAAAATGCAGAATTACAgtcaaaaagtaaataaaaagatGTATCGTGGAGCGCTGAAAAGCATCTTGTCTGAACTGATACGCCAGGATCGTTTGatcgttgttgaaaaattttttgtcgaatCGCCAAAAACCAAACTGCTGGCACAGAAATTGAAAGACATGGATTTAGAAAATGTGCTGATCATTACCGGAGAactagatgaaaatttattcttggCGGCGCGTAATCTCTATAAAGTAGAAGTACGTGATGCTAATAATATCGATCCAGTTAGCCTGATAACTTTCGACAAAGTTCTTTTAACAGCTAATGCTGTTAAAAGAGTTGAGGAGATGTTGGCATGAGTAGTGAAGAGCGTCTATTAAAAGTATTACGCGCACCGCATGTTTCTGAAAAAGCATCTACCGAGATGGAACGAAACAATACCATTGTACTTAAAGTAACTAAAGATGCAACTAAAGCAGAAATCAAAGCCGCTGTGCATAAACTGTTTAAAGTCGAAGTCAATAACGTGCGCACTCTAGTCATAAAAGGAAAAACCAAACGTCACGGACAGTGTATCGGACGTCGTAACGATTGGAAAAAAGCTTACGTCACACTGACAAAAGGCCAAAAATTGGACTTCATCGGCGGAAAAGAGTAGGTCGGAGGAGTAAGAATAATGGCAATTGTTAAATGTAAACCGACATCTCCGGGTCGTCGCCACGTTGTTCAAGTGGTCCACCCTGAGTTGCATAAAGGCAAACCTTACACCCCGTTGTTGGAAAGTTTCAGCAAATCCGGTGGCCGTAACAACAATGGCCGTATCACTACGCGCCATATCGGCGGTGGTCATAAACAACGCTATCGTTTAATTGACTTTAAGCGCAATAAAGACGGTATTCCGGCAGTGATAGAACGGCTAGAGTATGATCCTAACCGTTCCGCTAACATTGCGCTGGTTTTGTATAAAGATGGTGAACGTCGTTATATCCTAGCACCGAAAGGCTTGAAGGCTGGTGACCAGCTTCAATCTGGCGTTGATGCAGCAATCAAAGCCGGAAACGCTCTACCGATGCGCAATATTCCGGTTGGTTCCACCGTGCATAACGTAGAAATGAAACCGGGTAAAGGCGGTCAGCTAGCGCGTTCCGCAGGTGCCTATGTTCAGATTGTAGCTCGTGATAGCGCTTATGTTACACTACGTTTGCGTTCAggtgaaattcgtaaaattcagTCCTCATGCCGCGCGACCTTAGGGACAGTTGGTAATGCTGAACATATGCTGCGTGTACTAGGTAAGGCTGGCGCTAATCGCTGGCGTGGCATTCGTCCAACCGTTCGCGGTACGGCGATGAACCCGGTTGACCACCCGCACGGTGGTGGAGAGGGTCGTAATTTTGGTAAGCACCCAGTGACCCCGTGGGGCATGCAGACCAAAGGGAAGAAGACACGTAGCAATAAACGTACCGATAAATTTATCGTGCGTCGTCGTAGCAAATAATATTAGAGGATAAACCATGCCACGTTCTCTCAAGAAAGGTCCATTTATTGACCTGCACTTGCTGAAGAAGGTAGAAAAAGCAGTGGAAAGCGGTAACAAGAAGTCTATTCGCACTTGGTCCCGTCGTTCAACGATCTTTCCAACAATGATCGGTTTGACTATTGCTGTCCATAATGGACGTCAGCACGTACCCGTTTTTGTCGCTGATGAAATGGTCGGTCACAAACTAGGTGAATTCGCACCGACGCGTACTTATCGCGGCCATGCGGCcgataaaaaagttaaaaagcGATAAAGTAGGAGGAAGAGATGGAAACTATCGCTCAACATCGCCACGCTCGTTCTTCTGCTCAAAAGGTTCGCTTGGTAGCCAATCTAATTCGCGGTAAGAAAGTGTCGCAAGCTCTAAAAGTTCTTACCTACACCAATAAGAAAGCTTCTGGTCTGGTGAAGAAAGTACTAAAGTCTGCTATTGCTAACGCTGAACATAACGATGGCGCAGATATCGATGATCTAAAAGTCGCGAAGATTTTCGTCGACGTGGGCCCGAACATAAAGCGCATTATGCCGCGCGCTAGAGGTCGTGCGGATCATATTTTGAAGCGCACTAGCCATATTACTGTGGTTGTGTCCGATCGCTGAGACTGTGGAGGCTAGCAATGGGTCAGAAAGTACATCCAAATAGTATTCGATTAGGTATTGTTAAACCTTGGAATTCTACCTGGTATGCAAATACAAAAGAATTTGCTGACAACCTGGACAGCGACTTTAAAGTTCGTCAATTCCTAACAAAAAAAGTGTCGAAAGCTTCGGTTTCCCGCGTGGTGATCGAACGTCCTGCCAAGAGCATCCGTGTTACTATTTACACCGCTCGTCCTGGTATTGTAATCGGTAAGAAAGGCGAAGACGTCGAAAAACTGCGTAAAGTCGTAGCGAATATTGCTGGCGTTCCGGCGCAGATTAATATCGCTGAAATCCGTAAGCCGGAATTAGATGCCAAGCTGACTGCCGACAGCATCTCTTCGCAGCTAGAACGTCGCATTATGTTCCGTCGTGCGATGAAGTCTGCTGTGCAGAATGCTCTGCGTCTTGGCGCCAAGGGGATTAAAGTTGAAGTCAGCGGCCGTCTGGGAGGTGCTGAAATCGCACGTACTGAATGGTATCGCGAAGGTCGTGTTCCATTGCACACCCTGCGTGCAGATATCGACTATAACACATCTAAAGCGCATACCACTTATGGTGTCATCGGCGTCAAAGTATGGATCTTTAAAGGTGAGATCTTAGGTAGTATAACTGCCGTCAAACAATCAGAACCGGCTGCTCAACCTAAAAAGCAGCAGCGTAAAGTCCGAAAGTAAAGGGAGTCGCTGATGTTACAACCAAAGTGTACAAAATTCCGTAAGATGCACAAAGGTCGCAACCGTGGTCTGGCAGCAGGTATGGATGTTAGCTTCGGTACTTTTGGTCTGAAAGCTGTTGGCCGTGGTCGTTTGACCGCTCGTCAAATCGAATCAGCACGTCGTGCAATAACACATGCAGTTAAGCGTCAAGGAAAAATCTGGATCCGGATTTTTCCTGACAAACCGATTACAGAAAAGCCGCTTGAGGTACGTATGGGTAAAGGTAAAGGTAACGTAGAATATTGGGTTGCCTTGATTCAGCCAGGTAAAGTCCTGTACGAAATGGACGGTATTCCGGAAAAGCTTGCCCGTGAAGCTTGCAAGCTAGCAGCGGCAAAACTGCCGATTAAAACCACCTTTGTAACTAAGACGGTGATATAATGCAAGCAAATAAGCTGCGTGAAAAAAACGCTAAAGAATTGAACACGGCACTTTTGGATCTGTTGCGCGAACAATTCAACCTACGTATACAGGCAGCCAATGGCCAACTGCAGCAGACCCACTTGTTAAAGAAGGTACGCTGCGATATTGCGCGTGTAAAGACGTTATTGGCTGAGAAGGCGGTGTATAATGAATGATAAAATCCGTACCCTACAAGGGCGTGTAGTCAGCGATAAAATGGAGAAATCCATTGTTGTCGCCATTGAACGCTTTGTGAAACATCCAATCTACGGCAAGTTTATTAAACGAACAACTACACTCCACGTACATGACGAGAATAATGATAGTAATATTGGCGATATCGTTGAAATCAGCGAATGTCGTCCGATTTCCAAAACTAAGTCTTGGACACTAGTTCGTATTGTAGAAAAAACGATCCTGTAAAATAGTAATTGCGCTTTAAATATTGatccatttaatttttctacccATACGCTAGGAGCGGTGTTACAATGCCGAATGCTGTATTATGGTTCTTCTTGAAGAAGAAGAAGTTGATATGTGCGGAGCGCTAATATGATCCAAGAACAGACTATGCTGACCGTGGCCGACAACTCTGGTGCACGTCGCGTAATGTGTATCAAGGTTTTAGGTGGCTCGCGCCGTCACTACGCAGGCGTCGGcgacgttattaaaattaccattaaggAAGCCATTCCTCGTGGCAAAGTTAAAAAAGGTGATGTCCTGAAAGCAGTAGTGGTACGCACCAAGAATAGCATTCGTCGCCTTGACGGTTCTGTCGTTCGTTTCGATAGTAATGCTTGTGTTTTGTTAAACAATAATAGTGAACAACCTATCGGTACGCGTATTTTTGGGCCGGTGACTCGCGAACTACgtacagaaaaatttataaagatCATTTCTTTAGCGCCTGAAGTACTTTAAGGAGCAAGTCATGGCAGCGAAAATCCGTCGTGATGACGAAGTCATCGTGCGGACCGGAAAAGATAAAGGGAAGCGAGGTAAAGTAAAACTTGTCCTGTCTTCAGGCAGGGTTATTGTTGAAGGGATTAATCTGgtcaaaaaacatcaaaaatcaGTACCGGCTATGAAGCAACAGTGTGGCATCTTCGAAAAAGAAGCAACCATCTCTCTTTCCAacattgcaattttcaatacagCGACCAGTAAAGCTGACCGTGttggttttaaaattgaagacgGTAAAAAGGTACGTTTCTTCAAATCTAACGGCGAAACTATTAAGTAATTTGGAGTAGTACGATGGCGAAACTGCATGATTACTACAAAAACAAAGTAGTTTTTCAACTGATGAAACAGTTTGGTTATAGCTCTGTCATGCAAGTCCCTCGGGTTGAGAAGATCACCCTGAATATGGGTGTCGGTAAGGCCATTTCCGACAAAAAGCTGTTGGATAACGCTTCAGCTGATTTGTCCGTGATTTCAGGTCAAAAGCCGCTTATCATAAAAGCACGTAAATCTGTTGCTAGCTTCAAAATCCGTCGAGACTATCCGATCGGTTGTAAAGTAACCCTGCGTGGCGAACGCATGTGGGAATTCTTTGAGCGCCTGATTTCCATTGCTGTACCACGTATCCGTGATTTCCGTGGTTTATCCGTTAAATCATTTGACGGCAATGGCAACTACAGCATGGGCGTACATGAACAAAGCATCTTCCCGGAAATTAACTACGACAAAATTGATCGCCTTCGTGGCATGGATATTACCATTACTACCACTGCGAAATCCGATGATGAAGGCTGTGCGCTGTTGACCGCTTTTAATTTCCCAATCCGAAAATAAGGTAGGGTGACTAATGGCTAAACAATCAATGAAAGCGCGCGAAGTAAAACGTGTGAAATTAACTGATAAATTCTTCGCCAAACGCATCGAACTTAAAACTATAATTTCCGATGTGAATTCTTCCGATGAAGACCGTTGGGATGCGGTACTCAAGCTGCAGACTCTGCCGCGTGATTCCAGCCCGTCTCGTCAGCGAAACCGCTGCCGCCAAACAGGTCGGCCGCACGCTTTCTTGCGAAAATTCGGCTTGAGCCGTATCAAAGTCCGTGAAGCCGCTATGCGCGGTGAAATCCCGGGTTTGAGAAAAGCTAGCTGGTAAATTGTTATGAATCGAATCACGGGAGTAAAGACAGATGAGCATGCAAGATCCTATTGCAGATATGCTGACACGTATTCGAAACGGTCAGGCTGCGAATAAAACCGCGGTCTTCATGCCTTCTTCTAAGCTTAAAATGGCTATTGCTAACTTACTGAAAGAAGAAGGCTTTATTaaagattataaaatttcaggCGATATCAAGCCGATATTAGAGGTGGTACTAAAGTACTTTCAAGGCAAACCGGTAATAGAAATCATTCAACGTATTAGCCGCCCAGGCTTGCgtatttataagaaaaaagatgCGTTACCGAAAGTTATGGCAGGTATGGGTATAGCGATAATTTCTACATCTAAAGGTATTATGGCTGATCGTACAGCTCGCCAAGGTGGGCTGGGTGGCGAGATTATCTGCTACGTAGCGTAATTGTGAGGTAAGAATGTCTCGTGTTGCTAAAATGCCTGTTGTCATACCTTTCGGTGTAGAGGTAAAACTGAACAGTCAGATTATTTCTCTTAAGGGTAAAAATGGTGAGCTAAGTCGTACTATTCACACAGCTGTTAATGTTCAACATACTGATAATCAGCTGACTGTTTCTCCTCGAAAAGGGTATGTTAACGGTTGGGCACTTGCAGGAACTACACGCGCGCTACTGAACAGTATGGTGATTGGTGTAACCGACggtttcgtcaaaaaattacagttagTAGGTATAGGTTACCGTGCGGAAGTGAAAGGGaatatgataaatttatcTTTGGGCTTTTCTCACCTTATTGATCATCGACTGCCGGAAGGTGTTATCGCAGAATGCCCGAGCCAAATTGAAATCGTATTGAAAGGCGCTGATAAGCAAGTTATTGGCCAGGTTGCGGCAAGTCTACGTGCCTATCGTCGTCCGGAGTCTTATAAAGGTAAGGGTGTTCCTTACGCCGACGAAATCGTGCGTACCAAAGAGGCTAAGAAGAAGTAAGGAACACTATGGATAAGAAAACAGCTCGTATCCGACGAGCAACTCGAACACGTCGCAAGCTACAGGCATTAGGTGCTATCCGCCTAGTATTACACCGTACTCCGCGTCATATTTACGCACAAGTTATTGCACCAAACGGTTCTGAGGTCTTAGTAGCTGCTTCTACAGTAGAAAAGGCTATTGCGGAGAAATTAAAGGGTACTGGCAACAAGGATGCTGCCGCCGCAATAGGTATAACTATTGCCGAGCGGGCGTTAAAAAAAGGGATCAAAAATGTGTCCTTTGACCGTTCCGGCTTTCAATATCATGGTCGAGTCCAGGCACTGGCAGATGCTGCCCGTAAAGCTGGTCTTCAGTTTTAAGGCAGAGGTGTAAAATGGCACATACCGAAAAACAATCTGGCGAACTTCAAGAAAAGTTGATCGCGGTAAACCGCGTATCTAAGACCGTAAAAGGTGGCCGTATTTTCAGCTTTAGCGCACTGACGGTTGTCGGTGACGGTAATGGTCGCTTTGGCTTTGGCTACGGGAAAGCACGTGAAGTTCCGGCAGCAATCCAAAAAGCGATAGAAAAAGCTCGTCGCAACATGATGCGTGTCGCACTGAACAGCGGCACCCTTCAGCACCCGATAAAAGGTGTACACACGGGCTCTCGTGTATACATGCAGCCGGCTTCTAAAGGTACTGGTATTATCGCCGGTGGTGCAATGCGCGCTGTCCTGGGAGTCGCAGGAGTTCACAACGTACTGGCGAAAGCTTATGGTTCTACTAATCCGATAAACGTGGTGCGTGCAACTATCGACGCGCTTGGTCATATGAAGTCTCCTGAAATGGTTGCCGCGAAACGTGGTAAATTCGTTGAAGAAATTCTTAGATAATTAACCATGATACATACtatcaaaattactcaaacTCGTAGTTCTATCGGTTGTCTACCGAAGCATAAGGCAACACTGATTAGTTTGGGGCTGCGTCATATTGGCCACGCTGTGAAGCGGAATAATACACCTGCTATCCGCGGTATGATCAATTTGATCGCCTATATGGTTAAAGTTGAGGATAAATAGATGCGTTTAAATACTTTATCTCCGGCTGCGGGCTCTAGACACGCCTCTAAGCGTTCAGGCCGCGGTATTGGTTCTGGCTTAGGCAAAACTTGCGGTCGAGGTCACAAAGGGCAAAAATCTCGCTCTGGTGGTGCGGTACGTTGCGGGTTTGAAGGCGGCCAGATGCCCCTGTATCGGCGTTTGCCGAAATTCGGCTTTACGTCACGCAAATCCATTGTCACCGCGGAAATTCGTTTGTCCAATTTGGTACACATAGAAGGCAATGTGGTGAATCTAAATACGTTGAAAGCTGCTAATATCGTTGGTATCCAGACTGAATACGCTAAAATTATGCTATCTGGAAAAGTTAAACGCGCGTTAACCATATGCGATCTGCGTGTTAGCAAAGGCGCGCGTGCTGCAATCGAAGCTGCTGGCGGTAAAATTGAGGAATAAGTAGTAGATGGCTAAAGAACTGGGATCAGGCTTTCTGAGTGCCAAAGGCAGTTTAGATGAATTGAAACGCagacttttttttgttattgagGCACTCATTGTTTTCCGAATTGGCTCTTTTATTCCGATCCCTGGAATTGATACAGCCGTACTTGCGAAATTACTCGAGCAACAGCACAGCACCATCATTGAAATGTTTAATATGTTCTCTGGTGGTGCGCTCAGCCGTGCTTCTATCTTCGCGTTGGGGATCATGCCGTATATTTCAGCATCGATCATCATTCAGCTGCTGACGGTGGTTCACCCAACGCtggtcgaaataaaaaaagaaggtGAGGCTGGCAGACTTAAAATTAGCCAATATACGCGCTATGGCACGTTAGTATTGGcgatatttcaatcaattGGTATTGCTACAGGTTTGCAAAATATACCTGGAATGCAAGGTCTGGTGATTAATCCGAGttttgcgttttattttacTGCCATAGTAAGCCTAGTTTGCGGGACAATTTTCCTGATGTGGCTGGGTGAGCAAATTACTGCACGGGGTATCGGTAATGGTATCTCTATCATTATCTTCGCGGGTATCGTGGCTGGTCTACCACCCGCCATCGGCCACACTATTGAACAAATTCGACAAGGCGATATGCATTTTCTCGTGTTGCTATTTGTTACAATTCTGGTGTTTGCAGTAACGTTTTTCGTTGTGTTCGTTGAACGTGGTCAACGTCGTATCACTGTTAACTACGCTAAGCGTCAACAAGGACGCCGCATTTATGCGGCCCAGAGCACGCATTTACCGCTGAAAGTGAACATTTCCGGAGTGATACCGGCAATTTTCGCTTCCAGTATCATTCTGCTACCGGCCACGATCGCATCCTGGTTCGGAGAGGGAGCTGGTTTGGACTGGCTGACTGCGATTGCGCTTTATTTACAACCTGGTCAGCCGATTTATGTATTACTGTATGCGTCTGCAATTATATTCTTTTGTTTCTTTTATACGTCATTGGTATTTAATCCGCGTGAGACAGCAGATAACTTGAAAAAGTCCGGTGCATTTGTACCAGGTATGCGCCCGGGAGAGCAAACGGCACGGTACATTGATAAAGTGATGACCCGCCTGACGTTGGTCGGATCCATGTACATTACTTTCATTTGTCTAGTCCCGGAGTTTATGCGTGATGCAATGAACGTTCCCTTCTATTTTGGAGGCACGTCTTTATTGATCGTCGTTGTGGTTATTATGGATTTTATTACTCAAGCACAGACTCTGATGATATCAAGTCAATACGAGTCCGCGTTAAAGAAAGCAAATCTGAAAAACTATAACCGCTAATTCTGTATGCTTGAAAATTACGGAGAGTAAAAATGAAGGTTCGTGCTTCCGTCAAGAAATTATGTCGTAACTGTAAAATCATTAAACGTAAAGGTGTTGTTCGTGTGATTTGCAATGCTGAGCCTAAACATAAACAACGCCAAGGATAATATTTCGGCATTTTTCTTGCAAACCTGGATTGAGATGGCTAGATTAGCCAGCTGATCTTTTATATGTAGCCGCAACATTGTTTATGTATCCTGAAACGGACTTTTTAGAACAGTGTTgccgtttaaaaaattttaggagTGCATAGTGGCTCGTATGGCAGGCATTAACATTCCTGATCATAAACATACTGTTATTGCCCTAACGTCAATATACGGGATTGGCAAAACCCGCTCGCAGCATATCTGCGTAGCTACGGGTATTGCTGAACATGTCAAGATCAGTGAGTTATCTGAAGAGCAGCTTGACACGCTGCGTGAAGCAGTTTCCAAATTTGTTGTCGAAGGCGATCTACGCCGTGAAGTCACCCTAAATATCAAGCGTCTGATCGACCTGAGTACTTATCGTGGTTTGCGTCATCGTCGTGGTCTTCCAGTTCACGGTCAGCGTACCAAAACTAATGCCCGTACCCGTAAAGGTCCGCGTAAACcgaccaaaaaataattgggGTGAGTAAATAATGGCTAAGACACTTATTCGTGTGCGTAAGCGTGTTAAAAAACAAGTTTCAGATGGGGTGGCTCATATCCATGCGTTTTTCAACAATACTATCGTAACTATTACAGATCGTCAGGGTAATGCGTTGGGTTGGGCAACCTCCGGTAGTTCCGGTTTTCGTGGTTCTCGTAAATCTACTCCTTTTGCCGCACAAGTTACAGCAGAACGTTGTGCCGAAGCCGTGAAAGAATATGGTATCAAGAATTTAGAAGTTATGGTCAAAGGACCAGGTCCAGGTCGCGAGTCTACTATTCGCGCGTTAAATGCGGCTGGTTTCCGCATCACGAACATTACTGATGTGACTCCGATCCCCCATAACGGTTGTCGTCCACCTAAAAAGCGTCGAGTATAAGGTCGCTTTAAGGTtagttggagaaaaaaatgacaaaatatcTTGGTCCTAAGCTTAAGTTAAGCCGTCGTGAAGGCACAGACCTTTTCTTAAAATCTGGTGTTCGTGAGATCGATTCCAAGTGCAAGATTGCGCAACCACCCGGTCAGCACGGTGCGCGTAAATCGCGTCTATCCGATTATGGCGTACAGTTgcgcgaaaaacaaaaagttcGTCGTATCTATGGTGTTTTAGAATGTCAGTTTCGCAATTATTATAAGGAAGCAGCGCGCCTAACAGGCAATACCGGTGAAAACCTGTTACGGTTACTGGAAAGACGTCTCGACAACGTCGTTTACCGCATGGGCTTTGGTTCTACCCGTGCTGAATCGCGCCAGTTAGTCAGCCATAAGGCGATTATGGTAAACGGCCGTGTTGTTAATGTCGCTTCTTACCAGGTTGCTCCAAATGATGTTGTTAGCATCcgtgaaaaagcgaaaaagcAATCTCGTGTTCGTGCTTCTTTGGAATTAGCTGAGCAGCGTGAAAAGCCGATCTGGCTTAACGTTGACACTGCTAAGATGGAAGGAGTGTTCAAGCGTACTCCAGAACGCAGCGATCTATCTGCTGAAATTAATGAACACCTGATCGTCGAGCTTTACTCCAAGTAAAGCTGAGTAGCAAAGAGAGGATATAATGCAGGGTTCTGTgacagaatttttaaaaccgcGCCTAGTAAATATCGAACAAGTTAGCGTGACACACGCTAAGGTGACCCTTGAACCTTTAGAGCGTGGTTTTGGCCACACTTTAGGAAACGCGCTGCGTCGTATTTTACTTTCATCGATGCCGGGTTGCGCGGTGACTGAGGTTGAAATGGATGGCGTGCTGCACGAGTACAGCACTAAAGAAGGTATACAGGAAGATATTTTAGATGTTCTACTAAATTTGAAAGAGCTAGCGGTAAAAATTAAGGGTAAGGATAGCGTTATCTTAACCCTGAATAAATCCGGTATCGGACCTGTAACTGCAGCTGACATCGCTCACGATATGtgtgttgaaattattaaaccGAAGCATGTCTTATGTCATCTAACCGATGTAAATGCTACTATCAGTATGCGCATCAAAGTTCAGCGTGGGCGTGGCTATGTTCCAGCTGCTGCCCGAATTCATTCTGAAGATGAGCGCCCGATCGGCCGTCTTCTGCTAGACGCATGCTATAGCCCCGTAGAACGTATTGTCTATAATGTAGAAGCAGCACGCGTTGAGCAACGTACAGACCTAGATAAGCTAATCATTGAAATGGAAACCAATGGAACCATTGATCCTGAAGAAGCGATCCGCCGTGCAGCAACCATTCTAGCTGAACAACTCGAAGCTTTTATTGATTTACGTGATGTACGTCAGCCGGAAGTGAAAGAAGAGAAGCCGGAATTCGATCCGATCCTACTAAGCCCAGTTGACGATCTGGAATTGACTGTTCGTTCTGCTAACTGTCTCAAGGCAGAGGCGATCCACTACATCGGTGATCTAGTACAGCGCACTGAGGTTGAGTTGTTGAAAACACCCAATCTTGGTAAAAAATCTCTTACTGAGATCAAAGACGTGCTGGCTGCCCGTGGACTATCTTTGGGCATGCGTCTTGAGAATTGGCCTCCGACAAGTATCAGTGATGAATAATCCGATCACAGATTAATGTTTTACTGAAAAGGAAAAGATCATGCGCCATCGTAAGATTGGTCGTCAATTGAACCGTAATAGCAGTCACCGCCAGGCTATGTTCCGTAACATGGCTGGCTCTTTAGTGCGTCATGGAATTATCAAGACCACTCTCCCAAAAGCGAAAGAGCTGCGACGCGTCGTTGAGCCGTTAATTACACTTGCCAAAACCAACAGCGTAGTAAATCgtcgtttaatattttctcgCACTCGTGATAACGAGATCGTGGCAAAACTGTTTAATGAACTTGGCCCGCGTTTCGTAAGCCGCGCTGGTGGTTATACTCGCATTTTAAAGTACGGCTTTCGTGCAGGCGACAGTGCACCGATGGCATATATTGAATTCGTTGATCGCGCTGCAACAGCGGCTCCAGTAATGGAATCAACAAAGTAATCTTTCCATTATGCAAGCTTTAAACAACTAGGCTAGTCCGATTTATTTATGTTACTTAACGACAGCAAGCTGTAGGCGAATAGAGAACGCTgcaatttgattaaatttaatacggCCGAAATGAGATAACCCCTTTCGGCGACGCAAGTACGTGAAACACTATTGCTTGGTCGCTATTAGCCCGCTTACCGCTGCGTTTATAAAAGGGATATCCAGTTGTGTCTAACAGTTATCATAACAGACAACGGGCATGTGATAATTTACCCTGTTCTTATACCGAAGGTCAGGGGTATCAGTCGGAACAGATGGTCAATGCAGTTGTTTATCCGAACCGACGAGCACCAAGGAAAAGTAGCCGCCGGTCTTCTTACCCAGACAAGAAATTCTCTGCAACTGTGAAGATCGACGGAACGTTTGAGATGACCTTGAGACAAGCCTCCATCCTGTAATAGCAAGCAACGCAAGGATATTGACAGTAGGCCTAGCACTGTTATCACAAATTAAAACAGGTACTAGTTattgtttgaaacaaaaataaatatagagCAAAcagctttaaaaataaactttaaatactcataaattttttattctttgtgATACCGCCCAATTCTAATTCTTATATCTTATATAAAGTCGAAACTACTCCTTAGTTGCCACTTGATATAAGTAAGCCATATAATGCAGAGAATTATCATGAAATTCTTAAGAATTTGAGGAGGCATGTAATGACTATAACTACACTGGTTTTGATACGTCATGGCGAAAGTCGCTGGAACCATGAAAATCGTTTTACAGGCTGGACGGATATAGACTTATCTGATAAAGGGCGCACTGAAGCGAAGCAAGCGGGCCAAATACTGAAAACGAATGgttatttctttgattttgcTTACACTTCGCTATTGAAACGCGCTATCCATACTCTCTGGATCATTCTGGACGAGCTAGATCAAGCCTGGCTCCCGGTGGAAAAATCCTGGCGCTTAAACGAGCGTCATTACGGTGCATTACAAGGGCTAAATAAAGCTGAAACTGCAGAAAAATACGGTGACGAGCAAGTAGAAAAGTGGCGTCGCAGTTTTGATATTAGACCGCCGGCGCTCACCCGTGAAGATAAGCGTTTCCCTGGTTATGCTCCCCATTATGCCAACTTGAGCACCGCAGAGTTGCCGACAACAGAAAGCTTAGCGTTGACTATCGATCGTATGATGCCTTATTGGAACGAAAAGATTCTTCCCCGCATGAGGAACAGGGAGCGGATCATCATCGCCGCCCACGGTAACTCCATTCGCGCCATAGTGaaagttttggaaaatctAAGCGCAAAGGAAATTTTGGAACTAAATATTCCGACAGGCGTGCCGTTAgtgtataaattcaacgaagaTATGCAACCTATTCAACATTACTACCTTGATAATGCTTAGGAGGTCGTTTCAAAGCGGCCATATCCGCTAATCAAAGCAAAGCAAAGTGATCAATGTACCCAAAAAAACCCTTAAGACACCGCGCAGGAAAAACCGTTTGTATTAATTGGGCCAGTGAGTGCTCGGCATCTGCCAAACCATGCAAGCATTATTTTCTGATTGAACTGTTACTGTTGTTGATATGATTACAGCGGTAATCTGGTTTTAATTGGTTCTTTCGTAATCTGAACTTGATGGGTGATGACCATGtacttttcaaaatcaaaatcgatacatgaCAACATCATGAGATGATACATGACAGTGCACCACTATTCCCAAATACTTAAAATGCGTTTTACATTTATATTCTCTAGCTTAATGATGCCGCGCTGAAGGCGAAAGGCTAATGGATATGATTATTTTGCTTGCCTTCCACCAATATAGCGGTGGATATAAATGCCGCTGATCATTGTAGCAAGTAATGTCAGACCAGTAAGACCGAAAACCTTAAAATTAACCCACGCGTTTTGCGATAACCAGAAAGAAACATAAATATTTGCTGCACAACaagttaagaaaaaaattgcccaggcaatattcaaattattcaaaaccCGGGTCGGGAGTTGGGCCTTTTTAGGCAATATATGATGGATAAGTGGCTTGCCAAATACAAATTGGCTAATTAGAAGCACTGCAGAAAATAGagcataaattaccgttattttcCACATGAGAAATTCCACGTTGTGATAATAAAGTGTCAAcgagtttaaaattactaccaCTACAAAAGTAATTAAGGCAATTTTCTTAACCTTGCGATAACGTAACCAGGTATAAGCCAATACTAGTGCAGAGGCAACAATTAACGCACCAGATGCGTAGTAAATGTGATAGAGcttatagaaaataaaaaacatcgcTAAGGGTAAAAAATCTAGAAAGTGCTTCATAACACAAAATCCACTGGTAAAGAGCGTAAAGGCCAGCCATCATGCTTGTCGTAAGAACATATACAGGCGATAAAGATAAATGAGCAGCAGGACAGTAATTAGATTGCTTAATCCATTCAATAATATCGCTGTTACAAACGGTGACACTAAAGCGAACCGAGTTGCCAGCAAAAGTATCGCGGACTTCGCTAGCAACCAAACCAAGACCGCCGGTGCTAACAGACGAAGATTAGCAAGCGCTAGACTGGCGCTGAGGTGCATTGATTTAATTGCGCTCAGATTGTCGTTAGTGACAATGATCGGTGAAAGACTAAAGGCAATGGCCAGCATGATACCTGGTATAACAATCAACAGCAGTCCTAGTTGCACCAgtaaagtagtaaaaaagatAAGCAACAGTAAGCGCGGAAACAACGGCGCCGACAAGCAGATGGCGCGTAATACGCTTATGGAGTGCCGGTTGGAAACCTGGTGGATCATAGTCAGCAACCCGCCGACCAACAACACATCGCCAATTAAACCCGCCAAGCTATTGGCGGCGGACGCTTTCAGCAATATTCGTTGCTGTTCCATTGACATATGTTGTATACGCTGCTGGAAACTCATATTAGCAGTATCGCCTATATGACGACCGTCGCTCAAGGTTATTAGTTGTTCACTGCCAGGCGATAGCACATGGCTTAACACGACACTGATCAGTGCCGTCAACAGCGCTAATAGAAGGATATTAGTAAACTGATTACGAGCAAAATTTAGCATGTCGTTGCACAAAGTACGTGCCCTTATTGGCATAGAAGCTCCTTGGAAAACAATCAAAGATTAGGCTTACCCGCTATTCTACCTTACGAATTAAATACAAGCATTAGTTGCTCTTTTTTATGCAGAATAAGCTATGACTTAAATTAActgatttttcttattttttaaaatcatgtGGCATATTTGCTCTCATTGCAGAATAGAAAGTTGATGATATGATCTGTAGCCTATGTTTGGGACTGTtccagtttcattttttctatcgAGGCTTCAACTTTTCTATCGAGGCTTTAACAGATATACACTGGACTATCGTCGATATGGAAAGAATGGTTTTAGATGTGAAATGTtgggacaaaaaataaaacctagATTGTTTTATATTGATGATTATATCAGAAAACAAGATATTGCTCATGTTTATAGAAAGAAATGTACAAACGTTTTAATATAGTCTTTTATATGACTGATGCATAGACTACTTATAACAATCTTGTTTGCTCAACTAGTCATACAAGTAAGTACAcaatattcttaaaaaataGAGCGGGATAACGTTATATACTCACATCGAATGCCTTTCTGTAGAAccgtttcttttttccaaaagaaagAATCAAAACATGGGATAGATGCTATCTAATCATACATGATAGATAAGGGCATCTAGCAGAAGGGAGTAGTGTATTCAAAAGACATTATGAAACTCAGTAACAATAATCAAGCCACAATAAAATATTAGAGAATAATATATTAAATACTgcaattaaatttatacaaaactATACCAGCATAGTAAAACTTAAGGTGTAAAGTtactttttattgattttgataaaaaaagagCAACTGATACTTGTCTTTACTTGTGACGATGACTCCTAgtcgtaaaaataaagattttagACAGTGATTTTTACGACATATACTATCGAGGTTGAGTAAAACGACGTTACCGCATCTACAGTCCGTCGGCCTCAAAGGTGAGTAAGTTATGTGTAGAAACAAAATCCTTAAGTTAGGCAGAAAGTTTATCGGTAAATCTGAAAGCGTGATATGTTATCTTATAACATTTACTATTTTAGGTCATATCATGTCTTCACGTTCTTTTTTGCGGCACTTGACGATGGGACGGAAGTTGTTTATTACTTCTAGTCTCATACGGACGCTAATAGCGTTTTTAATTCTCTTGGTACTATGGAGTACCATCGCCTGGTCAGTGATTCTACCATGATAACGTTGCAGGCTTTAGTAACGGGATATCATGGGCGAGGCATGAGTGTTCCGCTGGACGGTCGCTTTGACAACGGCAGTATGACTGCTATCGTAGGCGCCAACGGTGCCGGAAAATCTACCTTGCTAAAAACCTTAGCAGGCTTGCTACCACCAGTGCAAGGATCACTATCTTTTAGCTCAGCTGGCCGGCCGCGTATTAGCTATTTACCGCAGCAAACGGTAATGGATCGCCAATTTCCTTTAACCGTGTTTGACGTCGTGGCAATGGGTTGTTGGCCAGTCAGTGGCCTATTGCACCGAATAACTCAAGTCGGTCAGGCTACTATTTGGCAGGCGCTGACACGTGTCGGCCTAGAAACATTAGCCCATCGCGTCATCAGCACACTTTCCGGCGGGCAGTTTCAATGTATGCTGTTCGCTCGACTTTTAGTGCAGGGATCACCATTGATTCTACTTGATGAACCGTTTAGCGGTATCGATAAACCTACATGTAGTTTGCTGATGACTATCATTGGGCAACTACACCGTCAGGGACGTACAATTATTGTAGTACTGCACGACAATCGGCTGGTGGAAAAGCATTTTCCACAGACATTAGTGTTGTCATCAGCACAACCCGCGTGGAAACTTGTATTTTAGCAACTTACCTAAATTCTGCTAGTGCAGACGTCTTTCTAAAACTGCAGAGTATCTAAAAATGCTACATGTATTATTCgagccttttttttattatggcTTTATGCGACGGGCGCTAGTGGCCTGTTTCGCTTTGTCCTTAAGTACGACGCCGCTGGGGGGATTTTTATTGCTGCGCCGTATGAGTCTAGTCGGGGATGCGTTATCACATGCAATATTGCCTGGCGTCGCCACCGGCTATCTGCTGTCTGGTATGTCACTAATTTCCATGGGGATTGGCGGTTTTATCGCCGGTGTAATAGTAGCGGTATTGTCTAGCTGGGCCAGTTCGATAACTCAGTTGAAAGAAGACGCTAGTTTTGCGGGTTTTTACCTAGGCTCACTAGCACTAGGAGTAACGTTGGTATCGCTACACGGATCAAGCCTTGATTTGCTACATTTACTTTTTGGATCAATCCTAGCAGTCGATGCCGATGCCATTCATTTCATCGGTGCTATTACCAGCATAACCTTCGTCAGTTTGGCGTTGATGTATCGCGCACTGATCATCGAAGCGTTTGATGCCGATTTTTTACGCGTCAATTCCAGCGGTTTTCCACGTCTTATCCAAGCACTGTTTTTGGCGCTAGTGGTACTAAACCTTGTGGCCGGTTTTCAAATGCTCGGCACTCTAATGTCGGTTGGATTGATGATGTTGCCATCTGTGGCTGCGCGCTGCTGGACGATCAGCTTACCAAAAATGCTTGTGCTGGCGACGGTCATCAGTATGTTCTGTTCATGGTGCGGGTTGCTATGGTCTTTTTACACTTCATTACCTTCTGGTCCGACTATCGTGTTATCAGCTAgcttggtgttttttttctcgatattatTAGGGCCAAGCGGCGGCATCGCTTTACTGCTGCGCCGGCGTAGCGTCGTTATTAGCAAGGGAAAGACATGAAACGTTTTACGCTGTTATTCGCGATAGCTTTGATTATGGCTAGTCATTCCGCGCTGGCGAAAACTGTCAGCGTAGTGGCCAGCTTTTCCGTACTAGCGGATATCGTTCGACATGTTGGCGGCGAGCATGTCAAGGTCACCGAATTAGTTGGCAACAATGGTGATCCTCATGTCTTTGAACCTTCGCCAAAAGACAGTCAGTCGATAGAAAAAGCGGACGTGGTGTTTATCAGTGGGTTGGGACTGGAAGGGTGGATTAATCGTCTGATCATCGCCTCTGGCTCTCAGAGTAAAATTGTCACCGTCTCTACAGGAATCAGTCCTCGCAAAATAGAAGTAAACGGTAAAACACTGACTGATCCACACGCTTGGAATAGCGCGCACAACGGAGCTTTATATGCCCGTAACATCATGCAGGCACTGATAGCAATCGATCCACAGGACGTAGATTATTTCCGTGAGCACGGTGAAACTTATATTCAGAAATTGGAAAAGCTCGACGCATGGGCTAAAGCAGAATTTATTTCCATTCCGCAGGCGAAACGTAAAGTATTAACCAGTCACGATGCCTTCGGCTATTTTGGCGCTGAATATGGCGTGCAATTCCTTTCTCCGATCGGTTTGTCCACAGAAGCCGAAGCTAGTGCCAACGATGTGGCAAGATTGATCGATCAGATCAAAAAAGAGCATATTACCACTTATTTCATTGAGAACCAAACTAATCCAAGATTAGTGGAACAAATTGCTAAAGCCAGTGGCGCCAAACTCGGCGGCGAACTTTATCCGGAAACATTATCTTCAGCGAATGGATTAACGGGCACCTATGAAGCGGCGTTTCGCCATAATGTCACCACGTTAGCCAGTAGTATGAAATAAACATCCTCCACAATCTGGTGAACAGCTAGCTATGGCACATGCTCCAATAATAGATAGAAAGATATGGTGTAGGTAGTTTCACGAGTCAATTTTGCAAAGCAAATAGTTTTACTAGAAGGATGTTATGAGTATGATAAATTATAACCACACTCAGTgctttaatcaaaaattttgacgCCATGCTCGCTACTGATAAGAACTATATCGGCGCCGTGGCGCGCGAAGCCTAggatattattaattttctcctCTATCGCTATCGCGTCTAGAATGACCAGATTGTGGACATCCAGAATAATATTACCGTTTCAGTTACCACGCCCTGTCGATAGACAGGGTAAACCGCGCCCAGACGAGCCAATCTTGTGCCACCCAGACGCGTGCCATAAGGGTCACTTCCAGTGGAAGTGGAAAGACACCGAGCACGTCCACTAGCTTGTTAGAATCAGCAATGTAGATAAATTGACGCGCTACGGaggcgataatttttcatgagtTAGCGCAGCCCATTCCTTTGATCATCTGCATGCTTCTGTTAATCTCATCAGCGCTGTCGACATAAATATCCAGGGATTCACCCTCATTCAAGTCGAACAGAAGAATGCCTAGGTTTTCAATTGAGCAGACGATGACTTAGAACTGTGGCTACCGTCCCTTTGATTTTGGTTTAACGGAAACCTAATACAGTCGATAAAATGCGAAGCGATAGAACCGGTTCCAACGCCTATAATCGTCCCTGACCGAACATATTTGATCGCGGCTAATCAAAccgttttttcaagttattctGCGTCATAGCTTGTCCTATTCACAATGCTGTGTAGACGCCAGTAtcaatcaattttcacaacagTAATGGTGCGCACGCAATCGTATAAAATATAGCTTAATTTAGAGGGATACCCTGTTGAAAGggagaaataaataaaattcctaGATTATCGGATGTTCCAAGCATTCGATGCCGTAACATGTGGACGCGGTTTTAAATGTGTAACACTATTATCTAGTCGGCCGTGTAAAAAGCACATCAAACAGATAGAAAGCATGTTTGACGTACGATTCTCTTCATTCCACCGAGCAGGGAAATAAAGCTAATTACTTAAAGCCTTGCCACCGTATTGAATTGAACAACAACTGGGACAGCGAAACATACAACTAAAATAAAACTAGAGCCGCATCTTTATTTCAAAGATGTTTACTGGACTGTGGAAGCAAAGCAATTCTAAACGCGGATTTTAGCGTCCTCTTCCTGATGCAAATACGCTGTGGGCTTTGAACATCTGCACTGTTGGCAGCTTAGGATTATCCTATTGCCAGTAGAGTTCGTAACATCAGCAACTTGCTTTGGAATATCATGAGGCtaatgcgtattttttaaatgcttcTGACAATATTCTTCCATCCAAACCCATTTCCATgcgcttttaaaaaaaagcgcacagaaattcaataaattcaaGTCATGATCGAATATacaagtattaaaattgattatttcattagcGACCCTAACGCCCAAATAGGGGCGTTAGGATTACACTGCGTTATGTCCAGTTAGACGCCCTGATTGATTCTTAACATCAATGGAAATTTGCTGCGGTTTTTCCTGTTCAGGGATATCGTAGGTAAAATTCAGTGTCAAAAGCCCATAAGCCAAATTAGCCTGTTGAATAATTATTCGGTGTTCAAGGGTAAAGCTTAAGGAAAACTCACTTTTCCTAATACCCTGATGCAGCCATCTTATTCCTTCTTTTTCCTCTGACTCGTcagttttttcgatatttggtTTTCCACGAACCATAAGCTGATTGTTGAGGATGGATACGTCTAGTTCATCCTGCGTATAGCCCGGAACGCTTACTGTCAACCTATGCTGCTCATTATTCTTTAGCAGATTATAAGCGGGAGTGTCTGATAATGGCTTTTCTCCTGTCAATCGGCTAAACAGATTATCCATCTGGGTAAAACGGTCGGTAAGCAGACTATTGCTCAATGTTGGCATTAGAGAGAAAGAACGGTAAGTCATAACATTCTCCTTTAATACATATTAAAAAGACATTTACGTTATTTATATTGGGATTCGCTATGAATTTTCAAGCTCCCTATCAACATAAGAGAAAATAATGGGTGGCATTAAGTAAATACTAGTAAATTATGCATCATGATCGCTCATTTCCCATATTGACGATAGTTTATCGTTTGTCTGCTTAATTGCTTTAATAGTGAAATAAAGCTGAGATATTTTAAAGCAAAACTTGTAGATATAGAGGGGACTCCCAATGCCGAATAATCCACTACATTAAACAACATTGGCTGTACAACAAAAACAGATAGCACTAACTATAGTTATATGTACGGTAAAAAGCAGagaatcaaaaataatcaacttaAGTCACAAGCAATACTTTCATGACGATAACCATTAGCAAGCTCTCGGTTGCTTTTGATGTACCGTACCCTAATGTGATCTCACAGTATGActcaatataaaataaaacttttctcTCAATGTTCAAACAAATCGTGCCTGGCAGCATACAAGTATTGAAACATGGACCAAAACGTTAGCACGACCGCGACGTATAACGCAGCAATGCCTATCCTAGATACGATATTGTCTGGCCGCCATAATAGCGCCACCAATGCGAGCATTTGTGCTATAGTTTTAATCTTACTAATCCAGGAAACCGCTACGCTGCTGCGTTTACCTATTTCTGCCATCCACTCGCGCAAGGCGGATATAGTGATTTCTCGAGCGATTATCGTCGCTGCTGGTAACGTAATCCACCATGCATGGAAATGTTCCGCTACTAGTATTAACGCTATAGCCACCATTACTTTATCCGCGACAGGATCGAGGAACGAACCGAAGCGGGTAGTCTGTTTCCAACGACGAGCTAAAAAACCATCGAACCAATCCGTTGCCGAAGCCAGGATGAAAATTAACGCGCAGCACAATGGCGCCCAGGTAAAAGGCAGATAAAAAGCCAAGACAAAGAACGGTATCGTAACAACACGGAACAGTGTAAGCCATGTCGGGATATTCAGTTGCATAGTACTTTAGTGACTATTTGGCTGGGGTGGAAATTATCAGTATGTTGCTATATTGCCGCTAGTGTTTCAAcgcattaaatattttttcttgctAGACACttaaggaatttttcaatgctcTAGCCTTGCGTAATAGTTACAGGCCGCCCATATATTTCAGTAGTGCCTTTGCACAAGCTCACTGGTATTTTTACCTTAGAGCGTTTATTGCGATAACAGGCAAGTGCATAGTAATGTGAAGCACCGCGAATATATTGTATCATATATAGTTCAGGTAAATTCGGCGATACCGTGTAACTAAAAATAGCGTCTATGTATGGTTGATATCATCCGGTTGAACACTTGaatgtctaaaaatttttcgagagcGACTAAACGCTGATTCAGCGTTGactattgcaataatttagTCGCTATCACCGTTGCTGCATTAATACAGGCTAGCACCTAATTGATTACAGCGACACAAACAGTTGCATTAACAGCAACATTTTCTTGGCGTATGAAATTCCAGCAGAATCTTTCCAACAAGGTCCGCATCTGGTTTTCCTTAAAATTAACCACAAACAGTTTAAGGCTTCCGTAAGTTCGGAATTGACTAGATCTTTCGGAAAATAATTGCAGTCGCCTAGTATTTTCTCTGGTGAATAAACAACACATACGCGTAGAACATCTCGACGCCAAAAGATACGCCAATGATGtccatattttttaatcatcagAAACGAACTGTTTTCCGTCACGCGGCGAACTCTATCCgtttaatatgttttttctaCATGACTTGTTGAgacaaaacattaaaatggtTATGCATTAGTTACTAACAGGCTATGTTGTATAGGTATGAAGAATTCATGTAATATCCATGTATTGCTCAGcgaaaaatatgacaaaaCAGCCAGCGGGCATTGCCTTGTTACGTATATACTGTCTGCTTCACAGACTCAGTAAATAATAAACTTCAGTATGAAGTGCTATCGTTACAGATAAGCATGGTCTAAATGTGTTAATTTTATCCttgcattttaaaaaatttatatgaaaagcTCGATGTTATCTAACCGCATTGCGGTGAAGATGATGGGTTGCGATATCACTCTCATTCACTATATCGGAAGCTCAATTCTTCATATTCATTTGCGCTACTGAAGTCTTAAGCAGACAGATATTAGAATGTTTGATCACTTGTGTACTAAACACAGTATACGTAGCGAATCTGATTCAAGACAAGAAAGCGCTATACAGCGttcaacgatttatttacctatataGAGTtttgtttatgaaaaatatcaatccTACTAATACCGCGCCATGGAAAGCGTTGCAACAACATTTCACGACGATGAAATACGTGCAGATAAGTGACCTTTTTGCGAAAGAACCTGAGCGCTTTTCCTCTTTCTCAGCCACTTTCGACGATCAGATGCTAGTAGACTACTCAAAAAACCTCATCACTACTGAAACATTAACCTATTTGCTAGCGCTAGCGGAAGAGTGTGGGATCAAGGAAGCTATTGGCGCCATGTTTAACGGCGAGAAAATCAACCGTACAGAAGATCGATCGGTATTGCATGTTGCACTGCGCAACCGCAGTAATACGCCAATTAATGTAGACGGAAAAGACGTCATGCTGGACGTTAATGCagtattgataaaaatgaaacaattttgcGCTCGGGTCATCAGCGGAGAATGGAAAGGATATACCAGCCGTATCATCACCGATATCGTTAACATCGGCATCGGCGGTTCAGATCTTGGCCCATATATGGTGACTGAGGCGCTACGGTCTTATAAAAATCACCTCAATATACATTATGTATCTAACGTGGATGGAACGCATATTACCGAAACGGTAAAAGACTTGGATCCGGCCACCACGTTATTTTTGGTAGCGTCTAAGACCTTTACTACCCAGGAAACTATGACAAACGCCCACAGCGCTCGAAATTGGTTCTTAAAAGCCGCTAGAGATGAACAATATATCGCTCGTCATTTTGCTGCGCTATCTACTAACGAAAAAGCGGTATCGGAATTTGGCATTGATACCGAAAATATGTTTAAGTTTTGGGATTGGGTAGGAGGCCGCTATTCGCTCTGGTCAGCTATCGGTCTCTCCATTGCTTTGTCGATTGGCTTCgacaatttcgaaaaattgctcaGCGGCGCACATGCTATGGATCACCATTTCGTTTTGACGCCGCTGGATAAGAATTTACCAGTTCTGCTAGCACTTATCGGCATTTGGTATAACAATTTCTTCGGTATGGAGACAGAGGCAATCTTACCTTACGATCAATACATGCACCGCTTTGCTGCTTATTTTCAACAGGGAAACATGGAATCAAACGGGAAATATGTCGATCGAGAAGGTCATACTGTCAACTATCAAACCGGACCTATTATTTGGGGTGAACCAGGTACTAACGGTCAGCATGCGTTTTATCAACTGATTCATCAAGGTACTAAAATTGTCCCTTGCGACTTTATCGCGCCCGCCATCAGTCACAATCCACTTGCTGATCACCACGCTAAGCTGCTCTCCAATTTCTTCGCTCAGACCGAAGCGTTAGCTTTTGGCAAATCACGCGAAGCGGTAGAGAAGGAATTCAGCTCAGCTGGGCAATCACCGGATCGTATGCAGCATATTACgccgtttaaaatatttcaagggAATCGTCCAAGTAACTCTATCTTGATGCGAGAAATTACCCCTTACAGTTTAGGCGCGCTGATTGCGTTGTAcgaacataaaattttcacacaaggagtaatattaaatatttatacctTTGATCAGTGGGGCGTTGAGTTGGGAAAACAACTCGCCAATCGCATTTTGCCAGAATTGGCACAGGATAATCTAATTGATGCCCATGACAGTTCCACTAACGGTCTGATCAATCGCTATAAATCCTGGCGTcactgataaattttttcttaagaGTGCACGGCTAATTTCTGATCGTCATTTTATTAGCGATAAATAAAAGAATGGAGAACAAGCCTCTGTTTAGAAAACAAACCGACGGAGTCTCTCATTCTTTTGCACGGTGGTCAACGATCTATCCTACTGCGTCAGTAAGGATACTGGTGTCTTGAGCATTGATGTTTTTCATCGTTATCAGATATTTCTGCGCAgtagctctttttttttagccagACCAGCAAGATAGAAATCGCCGCCGGCGTAATACCGGAAATGCGTGACGCCTGACCAATAGAATTAGGTTGATGATCATTAAGTTTAGCGATCACTTCGTTGGATAGACCAGATACGACGCTAAAATCCATCTCCGCTGGCAGCATGGTATATTCATTACCTATCTGGCGAGCAATCTCCTCCTGCTGACGGGCGATATAGCCTTGGTATTTGATCTGAATTTCGACCTGCTCTGCCGCCTGGTTGTCAGTCAGCGCCGGGCTAAAACGTTTCAGTTGGGTCAGATGCGCGTAATGTATTTCCGGACGACGCAGAAGTTCTTCGCCATTGGTTTCACGCGTTAGAGATGCTTTAAGTAACGGATTAAGATGCTCAACATCGTCGCTACCTGGGTGTACCAGGATATTACGCAGGCGTTGACACTCGCACTCAATTTGCTCCTTCTTAGCACAAAAGCGCGCCCAGCGCGCATCATTCACTATACCAAGCTGTCGACCGGTTTCCGTTAAACGAAGGTCAGCATTATCTTCCCGTAACAACAGTCGGTATTCGGCGCGCGAGGTAAACATGCGGTAGGGCTCTGTGGTGCCAAGCGTGCATAAGTCATCTACTAGTACGCCGAGATAACCTTGATCACGTCGCGGGAACCAACAATCTTTTCCCTTAGCCAACCGAGCTGCGTTTAGACCAGCGAGCATGCCTTGGGCGGCGGCCTCTTCATAGCCGGTAGTACCATTGATTTGACCAGCGAAAAAAAGCCCTTCGATCAGCTTACTTTCCAGTGTCAGTTTAAGATCTCGCGGATCAAAAAAGTCATATTCGATCGCATAGCCAGGTCGCATAATACGCGCGTTTTCAAGCCCATGTATAGAATGgacgatttttatttgtacGTCGAACGGCATACTGGTTGAGATGCCGTTAGGATAAAATTCGTTGCTGGTCAGTCCTTCCGGTTCTAGAAAGATCTGATGAGCAGCGCGATCGGAAAATCGCATCACCTTATCTTCAATTGACGGACAATAACGTGGCCCGACGCCTTCAATAAGGCCAGCGTATATAGGACTACGATGAAGATTCTGGCGGATTATCCCATGGGTCTCATCGTTGGTATAAGTAATATAACAGGGGATTTGGCGCGGATGCTGATCAATTGAGCCTAGGAAGGAAAAAACAGGCAGTGGCTCGTCTCCGTATTGTGTTACTAGCCGTGAAAAGTCGATACTACGCGCATCTATACGCGGCGGTGTACCGGTTTTTAACCGGTTAACCCGAAAAGACAACTCGCGCAAACGGCGAGATAGAGCAACCGAAGCCGGATCGCCAGCCCGACCGCCACTATAATGACCCATGCCGATATGGATCTTACCATTAAGGAAAGTACCCACCGTTAGTACTATGGCGCTAGCACGAAATTTGAGCCCCATTTGTGTGACAGCGCCGACTACTCTCTTATCGTTTTCCACAATTAGATCTTCAACCGCTTGTTGGAAAATCATCAGATTAGGCTGATTCTCCAGCGCGCTGCGTACTATTTGTCTATATAGAACACGATCCGCCTGTGCGCGAGTAGCCCTAACGGCAGGTCCTTTGGTAGCGTTTAGTATTCTAAACTGGATACCGGCCTTATCGATAGCTTGAGCCATCAGACCGCCCATAGCATCGATTTCTTTAACTAAATGTCCCTTTCCGATACCGCCAATCGCCGGATTACAGGACATTTGTCCAAGCGTATCAATATTATGCGTCAGCAACAGAGTTTGACAACCCATCCGCGCTGACGCCATTGCTGCTTCTGTGCCGGCATGGCCACCACCAACAATAATGACGTCAAAGTAATCGGGATAAAACATAACAAAACACCTCGCGTGCAAATGAAGGATCGTAAACAACATAGCCTTCGGATCAATACGCAAGAACGTTATCCAATAATGACCGAGAATATCGTACTCACTGTCGATCTGGGCAACGTTAACGACGGCGCCAGCATTTTCTTAACAGGCAAAGTAAAAACCAGTCAAGCATGTCGTGAGTAAAAGAAAAGAACGACATTACTGCCGTACTTTATTGGAATAGCCCGTTTCGTTTCGGAGTTTAAATGTGCAATTGTTATCATACAACCAGTATTGTTCAACAGAGTAAGTATAAATAATCTTATAAGCATCGATAAAAATCGCTTCacaaaaacgtaataaaataaatgctCATGTCAGTTCatacagtatttttttaattttttacgtagaGTACCACGATTAATGCCCAGCAACTGTGCAGCGCGGGTCTGATTGCCGCGGGTGTATTGCATGACTATGTCCAACAACGGCTGTTCTACTTCAGCCAGTACTAGTTCATAGAGACACTTGGCGTCCTGACTGTTTAGTTGAGCAAAATAGTTCTTCAGTGCTTGTTTTACTGAATCACGTAGGGGTTTTTGCTTTATCTGATTTTGAGAGTTAACAGTAGAAATGGTCAGTACGTCAGAATTTACGCGTTGTTCGAACATAGTTCTGtctgctctttttttttgcataagatttaaaaatatgcttCCAACGCCGACACTTGTTCATTATCATCTTCTATGGCGTTGAAGATGCACTTATGCTATTTGTCATAGGCATACGTCTACAATAATCAGAATACGTGATTATGAGAGATCCGGAATTTCTTTGATGCAACTTTCTAATACTTTTTATCAAAAGAGTTTTATTTGCCTAACAGTAACGGCGGAAGCCGTATCTAAATAACGCTGGCTTCCCTAGAAGATTTAGAATCTTCCAGTATTTCCTCCACGGTATAATTCATACTTCTTtggctttttttgattattaacatctccattttgaaatcaaaacacacTGCttaatttccagaaaattatcgtatttcgTATTGTTATTGAGCAGGCAAGCGTGCAGATAATTAGATCACATATACGTGATTTGGCGACTATCCTGTATGCATTTTTGCTGAGTCCGTCAATTTACAAGTACACTTTTTTAGTTAGATCGTCCAATTGATATCAATTAGCTGCGCGGCCTTTGTCACGTTGACGAAGGAAACGGCATACCGTCTCAGCAAGATCGCAACCGGGAATTTACACCACCAAGATATCAGGTTGATAATTATGTACCATGCGTAAGTGCGAATTACCGCATCACCTCACCTCGACGCAAGGTGAGTATTACCAATATTCCAACCTCCATTAGGTGATATAATGTCTTTGAACATGTAATCTACCATACCGACAATCGGTGCCGCAATCAGGCAATGAATAAAATAGAGGTGTCTGATACGTATAGACACATCCTCCAAAAGCACATACTACACATTTTTGCATTAGAGGAAAGGGCAAGCTTTGAACAATTATATATCGACGAgcaatgattttaattttgcttaTGCAATTTAggtgtaatttgaatttattaatttttattttcttatttttaatgcgACTTACTAATATAGTAAAACAAAGGATTTTACGAATCAAACATTTGACATAAGCacgttaatttaaattatgcaGCTCTATTCGATAGGTAATATAGCTTAGCTTACTACATGGAAGAAGAGACCataaaaaatcagtaaatttcagtaaaaacttaaagtaaaataatagCAGCGTAGTAAATAATGTAATCTAACTAAAAAGAACAAATACTACTTATAGTAACGCGTGACGATAGCTCTAGTATTCGCATTAGCCTTCAACATCCGTAAACGATGAACTCGGTTCTGGAAAATAAACTTTAGCGTTTCGCCGATCATCAAGATGGCTTCCATCTGCGGAATTTCTTCAAACAGTTTGAggatatcgatgaaatttgagtCGGAGATTGGGTCACCTCCTCTGCTTATGAAGCTAGACTGGCTGAGATATCAGTGATTTGTTACACCGCTTCATAAGTCAAGGTGTTAGAGTGAGATACAATGCCTACTTGCCAGACTAGTTCGCCAGATCATACGCACGCGGCTTTGTTCGAGCTTGGCTTTCACCGTCAGCATATCCAGCGTAGGAATGCTTTCTATGGTGCAAATAATTCGCTCAATACCGACGTCGATAGCTTCCAATGTCGAGTCTTTGCAAAACGGCGCCGGCACATAGATAACTGATGTCATTGCACCGGTCTAGATAAATTTCTCAAGTTACAGCGGAAAGACGCGCGGGACGTAGAATAGCAGACACAGAAAATACACAATCCGCTCAACTTGACATGTTGCTCCGGCAATTTCAGATGCTCATGTGCCGGCGGTTGTAGGCGTCGTTAATCGTATCTATCATCAAATCTAGAATGACAAGCAGCCTTGTCAACAGGATGGTCGTCTTTACGTAGCATCAACAGCAGCGTAATAGACGTGACCGTTTATCTTCGGTAAGAGCGGTGGAGCGATAGATTTGAATCCTGCTCTATGAAACTAAATTTAAGCATCCAGAAGTATCATCATATCGTGCCCCTCTGTGGTAAAGGCATGGTCCTGCATATGCAGCTTATATGACATTGAGATTATAGAGAAAATTCAACCTTCACGATCTATCCTCCACTTTAGAATGTTGGTTGCGTTGCGATCCAAGAATTAGGAATGATATCTTCTTCTCAGAATTAGGAATGATATCTTCTTCTAAGAACACTGAGAGATTATTTTGCATACAGGTCTGCTGCGTTTTTCAGATCTCAACTGGATTGTTCTCTCGGCAATTATTGTTCTACGGTGACAACGGCTCAACGACACCCTGATACTGAAATTCATAGCCATGACTTAAAAGGACTATCTTATTAGACCAGTTACATTCCGCTCTAACACCTTGAATTCTCCAAGGATCATCCCACATTAGATATGTAGCATACTTTCATTGGAGGTTTTATGATTTCCAGCAAATTTGGCATAGGGCAGCAGGTCAGGCATAAGCTACTGGGATATCTTGGAGTAATTATTGATATAGATCCGGAGTATTCTATGGAAAAGCCTGTATTGGAGGATATTGCGTCTGACAACAGTTTGCGTACGGCCCCGTGGTATCACGTAGTCATGGAAGATGAAGCGGGAAAACCGGTGCATGCCTATCTCGCGGAAGCACAATTAGGTTATGAATCCTTCTCCGTCCATCCTGAGCAGCCGACACTGGATGAGTTGGCGGAGTCCATTAAGTTACAGCTTCAGGCCCCACGTCTGAAGAATTAACCGGAGGAAGATACACTGATACTCGTTTCCCTTCGCAGGCGTACTCTTACACCACTAGTATTCCCTGtggtgatatttcattttttaaatttcgcttAACAGTAAGGTTTAAGCAGTTCAGATTGCACATGATGATACTTGCAGCTACAGTACTACTAGTATTAATCATGCTGGTCTTTTTTGTGTAAGATCGCATATTGCCTAATCGCGTCGAACTACTATATTAATCTTAGTGGGGATCATGGTCAAAGAGCCGTAAACAATCTGTCATGAAAGTTGTCGTAACAAGTTAAAAATAGGCATTGATTGTTCTTTTTTGTCGGTAAAAGAAATGGAGCGTACAGTgctttatattttaaaaactggCTCTCCCCAGGAGTAACCAGCCACCTGGCACGCCTATTGAAATATCTACTGTCGCTAATTCTTGAAAATCTTACTGACATAAATAGGACTTACATGAAAAACTGCATACGGTGTATTGCGCAATGTTAACATCTAATACTATTGCTGATTGTACAAGTAAGTCGcttcaaaattactcaaaaaattaactgtAGATTATTGCCCAATACAGTGGCATAGTCTCTAATTTCACCATGCAAACACAACAAACGTGCTTGCAAGCTTAAAAATGACCTCTACACAAATCACCATATTATTTGATTGTGTCTTTTCCGAAAATTAAGTAGTGTGagaaattgcaattttatttgaCGTCCTCTTTTCTCCCAAGCATCCATAGTTGGTTTATTACGATCCGAATAGACATCTTGTAGCAACAGAACACGAGGGATATAGCTACCATATCTCATAAAATGGTTGTATGAACAAGATGTTATCCACTGAGTATACTTTTTATTAAGTATACGACTTACTGAACGCAAAAGACTTTATAAACGAGCCACATATCAATCATGTAGAAgattatttagaattttacCCCTCCCAATTGGGTTCGATTAATATGTACAATTACCTTTCTAATTTTTACCTAGAAAGAGCAATGAATACTTGGCTTTAACGCACAATGCTAGTCCCCATCGCGAGATATAAGCGTAGTACTAAGTATGCTGTCTTGAGTACAAAGGTATTTCTCAACGATATTTTTACTGCGATTTCATAAGAAACCTTGAGAGGTTCCGATAATCCAGAGGTATCCTCTAGGAGTTTTAGTCTGGCATTTAAACCGGCTAGTCCTCATCAGCCTCAGTCCCTATTTTCCTAATCGAAAACGATATCTAAAAGATTTATATCACAAATCATGCAACACTACAGTTATTCTATATTCATTCATTATATTAACCAACGTTGTAGCCGTGACCAGGCAAGTTATGGTGGTACGGCTTTACCTCTCGAGCGATTGAAAAAGTGAGACTAGTATTGTTTCATGATATAGTCGATAATATAAGATAGTTAGTTAGGCTCACATGTTTTGTGAGCCACAGACGATCTTTCTGCTGCAGTGCgcaaagcaaaaaataatatctaGACCTCTAATGATAACAAAAACGGGATGGCCATAAGCTTTAATAAATAGAGCATAAGCGACTATTTATCCGGTTTAATTGGGCTTTGCCCCACCGCTTAGGCAATTTAGCAAATATTCAACAAGAGGGTTTGCCATGACTATAATGAAAATGACCGATCTGGCTGGTAAACGCGTATTTATCCGTTCCGATATGAACGTGCCGATTGAAAACGGTAGAGTGACGTCAGATACGCGTATCCGCGCCTCTCTACCTACTATCGAAGCCGCCCTGAAACAGGGCGCTTACGTTATGGTGAGCTCCCATCTCGGCCGCCCGACAGAAGGGGAATATAATACTAAGTTTTCGCTGCAACCGgtagtaaattaccttaaagGCAAATTTTCTGCGCCCGTGCGTCTAGTTAAAGATTATCTTAATGGCGTAGATATTGCCGAGGGCGAATTAGTGGTTCTCGAAAACGTGCGATTCAACAAAGGTGAAAAGAAAGATGATGAAACCCTAGCGAAAAAATATGCTGCGTTGTGCGACGTGTTCGTTATGGATGCTTTCGGTGCAGCTCATCGCGCCCAAGCCTCCACACACGGAATAAGTAAATTTGCAACCATTGCTTGTGCCGGTTCGCTGCTGTTTAATGAACTACAAGTGCTGAGCAAAGCGCTCAATAATCCAGCCAGACCGATGGTCGCCATCGTTGGcggttcaaaaatttccaccaagtTAACCATATTGGATTCGCTGGCAAAAATTGCCGATCAGCTTATTGTAGGCGGCGGTATTGCCAATACCTTCATTGCGGCGCAGGGATATAATGTCGGTAAATCGCTCTACGAAGCTGACTTAATCTCAGAAGCCAAGCGCTTGTTGGAAAATAACGATATTCCTGTACCGACCGATGTTCGCGTCGCTACTGAATTTTCTGAAACCGCGACCGTAACATTGAAATCCGTTAGCGAAATTCAAGACAACGAACAAATTCTAGATTTGGGCGATATTTCCACTGCTCGTTtagcaaaaattttgaaaaaagccaaAACCATTTTATGGAATGGTCCGGTTGGCGTATTCGAGTTCGCCAATTGCCGTAAAGGTACCGAAATAATAGCCCGTACTATCGCCAATAGCGAAGCATTTTCAATCGCTGGCGGCGGAGATACCCTGGCGGCCATTGACTTGTTTGGCATTGCCGATCAACTCTCTTATATCTCAACTGGCGGCGGTGCTTTCCTTGAATTTGTTGAAGGCAAAAAGCTGCCCGCGGTGGTCATGCTTGAAGAACGCGCGAAACAATAAGTATTGAAGAGGCACTGCAGCTGCTGGTCAAACCGCAGTGAGAATGCCTCTTTTAATGACCTACAAATAGGAAAGTAATATGTctaaaattttagattttgttaAACCAGGTGTCATTACCGGTGATGATGTTCAGAAAGTGTTCGCTGTCGCGAAAGAAAATAACTTTGCTATACCCGCCGTTAACTGTATAGGTACTGATTCCATTAATGCCGCACTGGAAGCGGCTACCAAGATGCGCGCGCCAATTATTGTGCAGTTCTCTAATGGCGGTGCCGCTTTTATCGCGGGAAAAGGCTTAAAAACTAAAGGCCAAACTGCGGCTGTTCTTGGCGCAGTGTCCGGCGCGCTACATGTACATCAGGTAGCCGAACATTATGGTATCCCAGTTATTCTGCATACTGACCATTGTTCTAAAAAACTACTGTCGTGGCTTGACGGTCTACTAGACGCCGGCGAAAAATACTCTCTTGTCACTGGCAAACCGCTGTTTTCCTCTCATATGATAGACTTATCTGAAGAGTCGTTAGAagagaatatcgaaattagcGCCAACTATTTGACGCGTATGGCTAAACTAAATATGACGTTAGAAATTGAGTTGGGTTGCACTGGCGGCGAAGAAGACGGTGTGAACAATCACCATCTAGATAACTCCGCATTGTACACTCAGCCGGAACATGTCGCTTATGCCTATGAAAAGCTGCATGCCATCAGCCCGAGTTTCATTATTGCAGCCGCGTTCGGCAACGTTCACGGCGTTTACAAGGCAGGTAATGTACAGTTAACACCAAAAATCCTggatattttgcaaaaatatatttcggaaaaatttaatttaccggaaaaatttctgaatttgGTTTTCCACGGCGGCTCAGGCTCTACACCAAAAGAAATTAAAGCAGCTATCAGCTACGGTGTGGTtaaaatgaatattgataCCGATACTCAATGGGCTACTTGGGAAGGAGTTTTGCAATATTATCATAAGAACAAAGATTACTTACAGACACAGCTAGGCAACCCGGAAGGCGTTGATAAACCAAACAAGAAATTCTACGATCCGCGCTTATGGATCCGGGCCGGTCAAGGCGCTATGAGGACGCGCCTAGAAATGGCTTTTAAAGAACTAAATGCTATCAACGTACTGTAACTAAGTAGATCTTAGTCctaaaaaacattataaatAGTCTACGCATAAGTTATGTAAAAAGTTGTGTtgcattattttaataatattagaATTTTAAGTATGTGGATTGATCTTTACAAAGAtcagaattcaaaattttattatattattaatGATAATCTATGTATATCTGATTATCTATGTAGATGTAGTGCTGAGCCTCCGATGTTAACATCAGACTTGCCATTTTCTTTCAGAAAACAGCTTGATTAAGAGCACGTTGGCGCTTATTTGGCGGTCAATTTCGCCACTTCGCCGGCAAAGGCAGAAACTTGCTCCCAATTCGTATATTCTACTTCTTTAGTACAATCGGTTTCGCCTCCGGTCATGCGCATGATCATTTGGATTATCACCCGATCAAACCAACGATAGCGCGGATAACATAGTGCGCCCGCAAATACAGCACAGAGATCGGGACGCCAGGGTGTTGTCGCcagaaattttcgagtataAGCATTAGTATTTGGTGTGCATTTATCAGGTTTACGCGCTGTTAAATTGACAGCATAAAACGCGCTGGGAATACTGTGCAGCCAATCGAGGTGCTGAACGATGAAGCGGCCTAAATCTGCGGCAAAGTGACCATAGCGTATAGCTGCTCCCGCAATCACCCGTTGATAATGTTGTAGATCAAGATCTTGTGCGAGGCGCAGATCTACTACATCACATTCACAGCAATTGGTAAAATAAGATCCAATCGCGCTTGCAATTTTATGCGTTTGGCCATCATGGCTTAAATAGATAATCAAAGTTTTCACGATAAAGCTTATATCTTAAAAGATTAGCGTAACAGGACGAATAAGACGAATACCTTTGTCAGAATGCAAATTCACTTAGTCACTGCATTCATATCGACTATGATATCCAAGATTTATACGAGGTTCTACAGCTTTATTGCCATTGTTAAGATGAGGAGTCTAATCAAACCCAAAATGTACAGCTATTTTTCTATGCGTTTGTCTAAAAAGAATCACTAATGTTTTCATTCGTGACGACCGATTTTAGTAAAGCTATTTAGCAAAATGTAATAGATTTAAGATTTAAACCCAGCATAGAGATATAGTGTTGTTTAACCTGACACGTTAATCGCCGTCTTGGCGTGGTTTGGAGATACAATGAAGCAGGCATTGCGATAGTGTTAGGTCTTTCCTTGTCATTGGTTCCTAGCTTCATGCTGGAGTGTGCATTGAAATCACCCAAGAAGTGGATATAGGTAGGCCGATCGGTGTAGTTTGTATGTGCTCTGGCGCCGCATCCAGAAGACGGCGGCCGCCTAAACAGGCTTGGTATCGATATCAGTAACAGTAGAGCACATGCATCCAAGCGACGATAGTAACTACGGGACATCTTGTCAATTAGTGGACGCTGCCGGCAATTCGGCGCGTCCTAGTGAAAAATCAGTTCAAGGTCTCGCAAAAATGGTTACGTTATATTGCTCAAACCGCTAGTGATAAAACCTTTGCCACCGATATTAATGGCACCTTCCGTACTTGTATTGCTTATGCCATGCGGACTAACAATCGGCCAATATCCACACGAACCCTGCGTCACGGATTGTAACAGTTATAACCAGATACTGGTACACCGCTCACTGCAATCACTGCTGTGCCGGCCGGTCTTCAGACGGTAGCGCGTTTCCTGTGCTATACCTTTAAGCGGCTGCTCAGCGCTGGTCATCCAAAGGCTCAGATTGCGAGCTTTCCGAAACATAACAGAGCACCTGCTTTCTCGCCGTACGGCATCAAACTGACCTTCGCGCTGTCGCAAATTAGCAGCCTATATATGTTATGGATTTAAAAACGAAGTAGATTCATTAGGTGATTAATAATCGCAGTAATAATATGGAATCGACCTGGTCTAAGAAACTAGACTCTGGCGTATACTGCTAGCAAAGTAGTCGTCCGCaggtttataaaattaatattaagaAGTACGCCACAGCGTCTGtcctaaaaaaaatgctcagaATAAAAATTGCAGCCTTTATCTAGAACGGCAAGTTTCTGGATCCTGATGAAACGTCTATCAATGGACTTTCAAAGCACGTTTTCCAGAAATCGATAAACAAAGTAAACTTCTTGCCTAGTCACCGTATCTATAATATATATGTAAATATACATAGAAAACTGTATAAGGAATATAAAATGCAATTGAACAAAAAGCTGAAAAGGCTAATATTAGCGGTGCCGGTAATAACGATCATTGCatgtaatttgcataaaatcgCAATCATGGCGTGCCGTGGCACTTATGCTAAAATTGACATAGACAAATATGCGCACTAAAAACGACCCTTCTGATGAGAAACTTTTCTGAAAATGCAAGAACTACAGCGCAATAATATCGTTTACTTTGatcttgataaaataatatccACTCTGCATGCTCTCAGATACTTGACGTATACGTCAATTTCCTGCAAAGAAATCCGTCTTATCAAGTAACCGTTACAGGACATAAGGAAGAACACAGTGCGATGACTCCAATAATATCATATATTATACTAAGCTATACCGAATCATCTTATGAAAAAACTTAATAATTATTTGCAGCAACCCTTGGGTTGCTATTACCCAAGAGTTAAATAGCAATGCCATCTCCGGATGGAAAACCGAATCGCTCAACTTGAGCGTATTCAATGCACATTATCACCTACTAATCCAGTTGTTGCAATAGCTCAGCGAAATCTTGATTCACCGTACAGTCAGATtcagaaaaatcaacatttcgacTCGTTAAGCAGCAAAAACAAATGTATTATCGGATTggcgtaaaaaatattgcgCGCCCACAAGAAGCCTGTATAGGCTGGTGACTTGTTTTGAATAATCATGCAGTGATTGCATTATCGCGACATAACAGTTTCACTTTTACCCTATGTTAACAGGTCAGAAGTTTTGTGTTTGAGGCTTTAGCACTAAAACGCCACAGTATTGCTGATACAACCGACGCACGGTAATGGTAAATCACCGTCGTCGCCTAATCAGGCTTTAATCGGTAATGAGAAGATGACGTCTCCGTTTTTTCAGCGCAGCCATCGCTGTAGCGCGCAGTGACCCGTAGCTATTAGCAATAGCTCACCgtatatttaatattaattaacttTCTTGATATGGCTTATTAGCCGCCTACGCTTACATAACTGCGTTGGCGTTAAGGTATTATGTCGTCCGGCAAAAGGATTAACGTTCTCATTAAACTGAATACGAATCAGCGTACCCACAATCTCTAGCGAGcgacgaaaataattcattaaataacGCTTATAAGCATTCGGCAAATCTTTAACCTGTGTGCCATGAATCACCACAATTGGAGGATTGTAACCACCAGCATGGGCATACTTTAGTTTAACGCGCCGACCACGAACAAGTGGCGGTTGATGTTCATTAACCGCCATGTGCATGATGCGTGTCAATAGAGCAGTGTTGATCTGCTTGGTAGCGCATTGGTAGGCTTCATTCACCGATTCAAGCAAAGTGCCGACGCCGCTGCCGTGCAAGGCCGAGATGAAATGCACACGggcaaaattgataaaactaagACGATGAGTCATGGCgtcttttatttcattacgCATCTCGCTTGACAGGCCATCCCATTTATTGACCGCAATGACCAGCGCGCGGCCGGTGTTGAGAATAAAGTTAAGCAAAGATAGATCTTGATCAGCAATACCTTCACGAGCATCGATAAGCAGTAATACGACATTAGCGTCTTCAATCGCCTGTAGCGTTTTGatgacggaaaatttttccacgatTTCCGTGACCTTGTCAGACTTGCGTACGCCAGCGGTATCAATCAAGATATATCCCCTTTTGTCACGTATCATAGGGATATAAACGCTATCGCGGGTTGTACCAGGCGTACTATAGACCACCATGCGTTCTTTGCCGAGAATGCGGTTGGTGAGCGTGGATTTACCTACGTTGGGACGTCCTACAATAGCAAGCTTGATCGGCAGCGCTTGAAGATCACAAAGCTCTTCTTCCCCTGTTAGGGTCTCTGTCTTATCGCCAGGCCAGAGCGCAAATATCTCTTTGTTATTTGTTTCCTCTGCTGACAAATCATTTCGCACAAGTGGCAATAAAACTTGTTTTAACAGATTATTGATGCCTCTCCCGTGCGCAGCAGCAATAGGGATTATCTTTCCCATGCCTAGGGAATAAAAATCCCTtacagcactgtcggaatcaATTCCGTCGATCTTATTGGCGATAACCACCGTGGTTTTCTTTCGGCTACGCAGATGCCTGGCAATACCTTTATCGGCCGACATCAGACCAGTACGTCCATCGACTATGAATAACACAATATCTGCCTCATCAATCGCCAGCAAAGACTGACTGGTCATACAGATTTCTACCCCCTTTTCAGTGCCATCAATACCGCCTGTATCAATAAAGATAAATTTATGGCCTTCCCATTCGACACGACCATACTTGCGGTCACGTGTCAGCCCAGGAAAATCCGCCACTAATGCATCACGTGTTCGCGTTAGTCGATTAAAGAGAGTAGATTTTCCTACATTCTGGCGCCCAAGTAACACGACGACAGGTATCATTATTTTAACCTCATCAAGTTAAAAACAGAGCATATAAAACGAAAGAAGCACATACCCACTACCGGCACATTGATGATGCTTTTTAGGCTTCAAGCGAATAAAACAGGTAGCAGTACACATTAGATTTAATCAGATCATTCGGCATACTGGTACAGTTTTAGATGAAGTTTGATTACTCTTTGAGTAGTGGCTTGGATGTATTAATTTTCTGAACACTTCTTTTAAAGAATTCATCTAATATAAATAGATATTATCTTCCCTCTTTGTAATTAAATCCAATGGAGTTCTGTGCGCATTTATAATGCGGTGTTTGTTTCACGTTATTTTCTCTATCTCTGCAATCAAGAAAATATACACTCGACTATCATCGAAATAGTAATAAATGATCCTAAGTATATATCAGCTTACTactatgaaaaattctactaaAGAACGTGGCAGTAATATAGAGCTTAAAGCTGAAAGCATTATCTGCTTTAAATCAGAAGAATAATGGTCTTATGTATGTAACataagataatttttatatgaataaTATATAGCCTGTTTATATAGTTCTAACTTTAATTTGAGTGTCCACATAAAACGTACATGACCATGTCCTTCTCAAGTCCTGCCAGAAGATAGGTTGCAATCATTCCGCAAGGTCATAACAGATATCAAGATACATGTGTAGATATCTGTACCTTTATCTATAATGAAAAGGTGATGAAGATTGACATGCTAGACTAGCAGACATCGGATATCGGAAGTCGGCAATCTAGTTACATGTCAGATCGTCGAATCCGGCATTTGTGAGATTTCGTCACAAAGCGGCAGAATATTTGCTTCCAGCAAGCCGGCCTTTTCGGTAGGATTGTCAGCAATTTGTCACAAAATATGATTAAAAGATGTCTCAATCAAGCTATAACGCTGACGTGATAGAAGTCCTCAGAGGACTAGAATCAGTTCGTCGTCACCCTGGGATGTATACCGATACCTCACGACCTAATCATCTTGGGCAAGAAGTTATCGATAACAGTGTCGACGAGGTACTTGCTGGCTACGCTCGGCGTATCGATGTGATTTTACACTCGGATCAGTCGTTGGAAATTACCGACGACGGGCGAGGTATGCCGGTGGATATTCATCCTAAAGAAGGTATACCGGCGGTAGAACTAATTCTGTGCCAGCTACATGCTGGCAGTAAATTCTCAAACAAAAACTATCAATTCTCCGGTGGCTTGCACGGCGTGGGCATCTCGGTAGTCAACGCCCTATCAACCCGGGTCGAAGTTAAGGTATGCCGCAATGGCAATGTATACCGCATCGCGTTTGAAAACGGCAATAAAGTCGAAGATCTGAGCGTGATCGGTACCTGTCCTAATTCTCATACCGGTACCTGTGTGCATTTCTGGCCAGACGAACGCTTTTTCGACAATCCCCGATTTTCGGTGTTGCATTTGACCCATTTGCTGAAAGCAAAAGCGGCATTATGCCCTGGCGTGacaattgtttttcaaaatcgattgaaTCAAACCGAGCAACGCTGGTGCTACGAAGCAGGTCTGACTGACTACCTGCATCAAACGATTAACGGGCTGATTACGTTGCCAGAGACGCCCTTTGTCGGTGCGGTTAGCGACAACACTAAAACGGTGGATTGGGCGCTATTATGGCTACCGGAAGGGGGAGAGCTTCTAACAGAAAGCTATGTCAATCTGATCCCAACCCCACAAGGGGGTACGCACGTAAACGGGCTACGTCAAGGATTATTAGAGGCGATGCGCAAGTTTTGCGAGTATCGTAATATTTTGCCGCGCGGCGTCAAGCTATCGGCAGACGACATTTTTGAACGCTGCGCTTATGTGCTCTCGGTGAAAATGCAGGATCCGCAATTCGCGGGCCAGACTAAAGAGCGCCTATCATCGCGGAGAAGCACCGCCTTTGTTTCTAGAGCGGTTAAAGATGTCTCTATTCTATGGCTAAACCAGAATATACAAGTGGCTGAACAACTGGTAGAACTAGCGATCATTAGTGCCAAGCGACGCCTGCGTGCGGCAAAAAAAGTGGTACGTAAAAAGCTAACTAACGGGTTGACGCTGCCCGGAAAGCTGGCTGACTGTAATGCTCAAGATCTAGCGCGTACGGAGCTTTTTCTAGTAGAAGGAGATTCAGCCGGTGGATCCGCTAAGCAGGCTAGAGACCGCGAATATCAGGCAATCATGCCTCTAAAAGGAAAAATCCTTAATACCTGGGAAGTCTCTTCCGATAAAGTGTTAGCCTCCAAGGGAATACATGATATTTCGGTGGCGATAGGTATCGATCCAGATAGTAACGATTTGAGTCAACTACGTTACGGTAAAATCTGCATCCTGGCGGATGCTGATTCCGATGGTCTGCATATTTCCACGCTACTATGTGCTTTGTTTATGCAACACTTTCGCAAAGTAGTGGAAGAGGGGCATGTCTATATAGCGATGCCACCGCTTTACCGTATCGATCTAGGTAAAGAAGTGTATTATGCTCttgatgaagaagaaaaaagagatgTGCTAGAGCGGTTGAAGTATAAAAAGGACAAGCCCAATATACAGCGTTTTAAAGGTTTAGGTGAAATGAACCCGTTGCAGCTTCGTGCAACAACGTTTGACCCCAATACTCGTCGATTAGTGCAGTTAACGGTCGACGCCGACGACATGCAGAAGACGCTATCAATGATGGACATGCTATTAACAAAAAGACGCTCGGAAGACCGTCGAAAGTGGCTGCAGGAAAAAGGCGGCAAAGAGGAAATCAAATCGTGATTTGATTTCCTCTTTTACTACACGTTACATCACGCCTGATTTTAAGTCATAATCCTAGACATTGAATTTGCTGAGACCAATATTTAAGCTGCCATATTTCTTTTGTGGCGTCAATGTACAGTGTAACTGATGAGCAAATTGTTAACCCTGTAAGCATTTAGAGTTATTCTTTCGCATCCATCTTGTGCTGTGGCACCAATCTCGCAATCCATACAAGCTCAATGCGATACTCGACCATTTGACGGATAGTAAACCGCCACTCATCAAGGATTAGCACATCCCCTTCCACCGGAATTTGATCACACTGTGATAGCAGCAATCCGGCTAAAGAGGCGACGTTTTCTCGCCCGCGCGCCAGAGCTTGGGTGCCCAACGCCAGCTGTAAGGCGTGCAGATCAGTACTGCCTTTCGCTAGCCACCCGTCCTCATGGACCTCGATTTCTGGCGTTTCATCCTCATCAGGAAACTCACCAGCAATTGCTTCCAGAACGTCCAGCGGTGTCACTAAACCCTGTACGACACCAAATTCGTTGGATACCATTACCATGCTGCCTTTTGCTCTACGCAATTCTTCCAACAACTTAAGCACATCTAGAGTCTCTGGTACAACAATCGCCGGATTAGCGGCCGCGTAAGCCTTGACTTTCTCGCCGTTATCAACCGCCGCCATTAAATCTTTGGCACGCACTATGCCAATCAACTGATCTAGCTCACCGTTACAGACTGGAAACATGTTGTGCGGTGTGTCCATTAAGGTTACGCGCAACTCTGTAACCGGCCGTTGGCAATCTAGCCAGGTAATTTCATTGCGCGGGGTCATAACACTGCGTAACGTCCGCGAAGCTAACGACAACACACCGGTAATCATATGCCGTTCCTCTTCGGCAAAGTGCGCCTGTTGTTTGAAAGTTTCAGCCATATCGTCCTCACCGGTTTCGCATTGTGACCTTCCGCCCATTAACCGCATAATCGCTTCAGCCGTACGTTCACGCATCGGCTTAGCGGATTgacttttaatgaaattacggCGCGCTATTTGGTTAAACATTTCGATAagaatcgaaaaaccaatagCGGCATACAGATAGCCTTTCGGAATGTGAAAGCTAAATCCTTCAGCAATCAAACTAAGACCTATCATCAGCAAGAAGCTAAGACATAACACTACCACGGTTTGATGACGGTCAACGAAACGGGTTAATGAGCGGGACGCCAGTAGCATTATTGCCATGGCGATAACTACAGCGGTCATCATGACTGGTAGATTGTTGACCATTCCCACCGCAGTGATTACTGCATCTAAAGAAAATACTGCGTCGAGGATAACAATTTGTACTACCACTGCCCAAAAGCTGGCATATCCACGAGTGGTGCTGCTATCATGTTCCTTGTGTTCCAGGCGTTCATGCAGCTCTGTGGTAGCTTTGAACAACAGGAAAATCCCGCCGAGCAGTAAAATCAGGCTACGACCGGAAAAAGAGAATCCACCCAGAGTGAACAACGATTGCCTTAGAGTAACGATCCAGGATATTAACGACAGGAGGCCAAGACGCATAATAAGCGCTATAAAGAGACCTATCACACGCGCGCGATCGCGCTTTTTAAACGGCAGTTTGTCTGCCAGGATCGCAATAAAAACTACGTTGTCTATACCGAGCACGATCTCCAAGACGATCAGGGTCAGCAATCCCGCCCAAATTGAGAGGTCCATCAGAGGGCTGTTTTCTCCTTTTTATAATCTAAATGCTTGACTGTATCAAGGTTTCTTCTTTcagcataaaattttttcatctcaggCTATTTATgcttttctattttcatttttacgaacaAGACGTTTAATGTAAGTGCCTGCATTTAAGTTATGTTATAGTATACTTTTGATTGCTAGATGATTCTAGTGGAGCTAATAAAACTGTATATCATATAAATTTCTGTAATGTCTGTGCGTTTCTCTGGCTAAAAACAAATAAGAGCgcattttttattagaataCCAGCATATACTAAGATCGTCATCTGCTTCACAGCAGATAATGACTTCAGCATAAGAGACGTCATCACGAGTTGAAGACAataattcttcttttttagGTAAGACACATAGGAAACTGTATACCTGACGGGATATTATCGTAAAATGTAAGGTTAtgatattattttgataatagGTAGATTAATTATTGCAGAAATTTCTTTTGTCTTTTTGTATCGAGAAAGATAACAGATTATTCTCTCTCGAAAGAGAGGCTAATTGATTATACTGTTTGAAAATACTTAATATCATTTCGCTATACTTTTACTCTCTTCAACCTTTGCTTTTAAGCAACAGTTCCCCCCGTAAAAGTTTTGCGGTGATAAAAGTTCTCTTAATTACAAAGACGAAGATGTAAATATCAATGAACGTTGGCAGCGcattagtgatttttctttttcctacAGCAGGCCAGTAATGTAAATGGTTGTTGTTGCCGTGCAGCTCGCTGAGAGCATCAGGTAATTTCATTGTGAAAATCCATCGTACTGATTTCAGGCGCAATTTGCAAGCGTTAATTGTTGCTTGTCAACAACGCAAGGTTTCGGTTTAGATCGCCGTGGTCATCAGTCATCGCGCCTGTACTTATGGACTTAGGCGCCCGCGGCCGATGAGATAGAAGCTATTGACCATACTTACCGTCGGTTATCATTCTAGCCGACTTTATGcgcattttgatttttgctcTATTAATCGCAACGATAATGTTGCCGGTTGGACAGTGTGGCCTTACCAACAGTTGGATACGCCGCGGattaaataaacatttcgTCTATGTCTTTTCAAAGATCAGAGAAACCCAAAAGGTAGAATGACATCTTTATACTAGATGTATTATATGATATTaatatattattaattatattattaatgtttttattttgtgacgACATCGCATGATGCTTCATCATTATTAGTTAACTTTTCAAGTCAGGATTATGAATATCagaataatttcataacacATAAGCAAGCGTTTGCCTAAGGTGTTAAGTCACAATTTAACGTGCGCTCACTATATTAATTATATAGTTTTATTAATTGCATAGCTTTTGGTCAATTCGATAACCCGCAGTTTCGCCAACGCTTTAGAAAGCTCAGCAGCAGCCTTGGCATAATCAATACCACCATGAGCATGGTGGATATGCTTCTCTGATTTACACTTAGGCCCATTGCTTTTTCTGCGTCGAGATCCTCACCGCGAATGGCGGTATCGGCTAGCACGGTAACTATACTTGGCTGAACTTCGAGCACACCACCAGATAGGTAAATATGCTCTTCGTCACCGTTCTCTTTAACAACGATACGAGTCATCCCAGATTTAATGGCGGTGAGCAGGGGCGCATGATCGGGGAAAATTCCCAGTTCGCCTTCGCTGCCCATCACctgaattttttaaccattCCAGAAAACATTTGTTTTCCAACGCTGACTAAATCCAGATGGTAAGTTTTTCAACCATATCGCCCTCATCTCAAATTGTTACATTGtcttacttttttccatggCTTCATCGATAGAACCTACCATGTAGAAAGCCTGTTCTGGCAGATGATCGTATTCACCGTCTATGATACCTTAAAGCCACGGATTGTGTCTTTCAGCGACACGTACTTGCCTGGCGAGCCAGTGAACACTTCCGCTAAGAAGAACGGTTGAGATAAGAAACGCTGAATCTTACGCGCGCGCAATACCACTCTCTTGCTATTTTCGGACAGCTCATCCATCCCGAGAATAGCGATGATGTCTTTTAATTCCTGATAGTGCTGCAAAATCAACTGCACGCCGCGGCCACATCATAATGCTACTGGCCTACTACTAACGAATCTAGCAGACGGCTGGTGGAGTCAAGCGGATCAATCGCCGGGTAAATGCCCAGTAAGGTAATCTGACGGCTCAGAACCACAATCGTGTCAAGATGAGCAAAGGTGGTTGCAGGCGCAGGGTCGGTTAAGTCATCTGCAAGAACATAAACAGCTTGCGCTGATGTAATAGACCCAGTTTTGGTGGAAGTAATACGTTCTTGCAACACGCCTATTTCTTCCGCTAAGGTCGGTTGATAACCTACCGCAGACGGTTGTCTGGTGGCTTATTCATGTGACCATACACCAACGCACTTTATCAATAACGTTAGAATCGATCATTTCATGATAGAAATCATTACCTTCAAGAGTGCGCTCAACCACGCCGGTAAACACAGAATACCCTGAGTGTTCGATAGCGATGTTGCGGATAAGTTCCATTATGTTTACAGTTTTACTTACGCCAGCGCCGCCGAAAAGACCAACTTTACTGCCTTTGGGAAACGGACACATCAGATCGATAACCTTGATACCGGTTTCCGGTAAATCCTGAGAACTGGCTAGTTCATCATAGCTCGGTGCCGGACGGTGGATGGATCAGCGCTCTTTCTCTCCAATACCTCCTTTCATGTCGACTGGTTCGCCAAGTACATTTATAATGCGACTAAGGATAGCTTTATCCACCGGTACTTCGATAGTGCATTTGAGGTCAGTGACTTTAAGACCGCGATGCAGACCGTTGGAGGGGACCATCGCGATGCAGCGAACGCTACCACCGCCCAGCTTGTTCTACCTCCATCACCAATTTTTTATCGCCGTTTTTACTTCAATCGCGTTGTATACTGTTGGGGCGGCATCTTGCGGGAATTCGACATTAACCACGGCACCGATAACCTGGATAATATTTCCAGTAGCCATTTTGCATCCTCTACGTATGAGAGCCTGAGTGACATTGGTTTGTCGAGCcttattgtaaataaattgcatCTCCTTAATCAGGTTCCGCCGTTATCCGTTGCAGTTTTCATTGCAACCATACGCGCAGCCTGTTCGCTAGCTAGGTTTTCAACGACACCCTGATCAATCTGTGATTCTACATAACGAACACAAGAGAGTATCTGGCAGCGTTTGTGGATCGGGTTCATATAAATAAtcccaaaatttaatttttaaatctgcTTTTCAGCAGGAGGCAGAAGCAGGATTTGCAGAATCTGCGGTACTTGAGACAAGATATGAACAAGTTTGTTGATAATAATATAAAGCCGTATCCAAGCGTTTTTCATCACAGGCTTGTAACATGACTTTTACCGGCCCAATTAGTTCAGACAGCGTAGGGTTGTCCACCATACTCGTTACTTGAGCAACTACTGTACTCTAgaccgaattgaaaaaagaaactgcTTTAGTGCCAATCAACGCCAGTTCGGTTGCTACGCTTTTCCTTGCCACTCCTTCATGTCAGATAGTAGTTTtctgaataaattaatgtTCAAACTGCCTGCCAGCTCGTGGTCGGTTGAGATTACTAAGTAACCTACGCGCTTTACGTTATGCTGTCTAAATGCTGTCTAAATAATGGTGTTTATATTCCAGATTTCCCAGTGCAAGATGACCAATCACTTTAGTATCGTTTTTGCATAAGGACGACTAGACACCATGCATGCCTGAGTTTTACGCATTTTAGAAGCAGCGATCCTTTCCACGactttggttattttttgtgCATTCTGAATGCTTGTAATCTtactacgtattttttcgccgGCCATTTCTGCTTCACTTTACTTACTTTATGAACTGGTCACGCGGGCTTATAGTGAGTTCCCAGGATTGGGTTGCCTTAAAAGTATCGAGAAAGCCCTTAAGCTTATCTTCGATATCATTGTTATAAGTACCGGTTTGGTTAATTTGTTGTATTAATTCGCCACGCTCGCGGTCCACGTAGGTCATCAACGCGGCTTCAAAatcgccaatttttttcaagctcgACATCTTCTAAATAGCCGCGTTCCGCCGAAAACAGTACCAGCTTCAGCAGCTCGGCCATTTTCTGACAATGATCCAACTGCTTGCAGGTTACGTGATCTCAAACTGGGAGAAAGCGGCCAATTCACGATACTGCGCTAGAGCAGAACGAATACCGCCGGACAGTTTTTCATGATCTTAGTTTGAGCAGTGCCACCGACGCGGGAAACCGAGATCCCCGGGTTAACGGCAGGACGGATACCAGCGTTAAACAGACTCAATTCTAAGAAGATTTGACCATCGGTGATGGAAATCACGTTAGTCGGAACAAACGAGGAAGCGTCACCAGCTTGGGTTTCAATGATAGGCAGCGCGGTTAACGAAccggtttttcttttcacctCTCCATGAATGGACTTTTCAACGTATTCCGCGTTGACGCAAGATGCCCTCTCTAGCAAACAAGAATGCAGGGAGAATACGTCTCTTGGATAAGCTTACGACCAGGCGGCCGGCGGAAAAGAAGGGAGATTTGATGATACGCCACAGCTTGCTTAGAGAGATCATCATAAATAATCAACGCATCTTCGCCTCGATCGCGGAAGTATTCACCCATGGTGCGCCCGGCATACGGCGCTAGATACTGCAATGCAGCGTATTCTGATGCGCGGTGGCGACTACGACGATGGTATTCGCTAACGCGCAGTGCGCTTCCAGCTTGCGCGCTATATTTAAGATAGTCGACGCTTTTAGCCAATAGCGACATAAATACATTTGATGCTACTGTTGCGTTGATTAATTCTGACTGTCGCCAATAATAAGCGCACGCTGACCTCGTCTAACAGGAATCATGGTGTCGACGGATTTATAACCGGTCTGTACAGACTTATCGACCGATTAACACTCGATCACATCCGGCGCAATCGCTTCAACAGCGGAAAAACCGCTGTGCTCTATTTGGCCTTTACCATCGATAGGCGCACCAAGAGTGTACACCACGCGGTCAAGCAAGCCACGAGCAGTGCAATTTGACTTTCATGCCTTCGGATAGATCAGAACACGGCTCCATAAACACTGTCCAGACGGAGTCGCGTTCTAAGTTTAGTGCAATGGCGGAACGGTTACCTGGTAACAGGATCACTTCGCCCTGCATAACTTTGGTCAGACCGTGTACGCGGATGATCCCGTCGCTGATAGAAACAATCGTACCTTCATTATAAAGTTCGCTTACTAAATTAAACTGAGCAATGCGTTGTTTGATCAGCGTGCGATTTCGGTGGAAATCAATTGCATTTTCAATCCCTTTAAAATTGCAAGACGCTTGTCAAGCGTTCCAGACGACCGAGTACACTGCTGTCTATCAGCATATTTCCTATACGAATAATAATCCCGGCCACGatagttttatcaattttgcaaTTAAGCTTAACTTTTCGTGATAGACGTTGTTTCATCGCGGAGCTAATTGTTTCtagttgtttttctttcaatataCTAGCGGAAATAACATCCATGGTTACGGTTACTTCCTGCGCCGAACGTAAAAGGATGAACTGTTTTAACCCGTCCGGAAAACCGTAAGGTGCCCATTTTCCGACATCACCCGTATCAAGTTCTGACCGGAAAAATTAAGTTCCTCGCCACAAACCGTGATAAATGTCTTCACCAGTTTTTCTGGTGTAACCGTTTTTGACAATAATACAGCGATCCGCTCATTGCAGCTCACTTTAGCATAAACCTCAGCATTGCCTGTCAGTGCACTACAGACTGGTGCTCGACGGCAAAGTCAAAAACCGCCTTCGCGTAGAGTCGGGCTTTAGTTACCTAGTTCAGACATCGTCCTTTCTTACCTTACAGTTTAGCGACGATTTTATCGACGATGTCGCTATTGGTAGTTTCATCCGATGGTTTTCGTAGTGCCCGCTAAAGCCAGCATGGCAACCTACTGTCGTAATTCTTCGCATGCTCGTTTGCGTTCGGCGATAATTCCCTTTTGCGTCTgtgccaaaattttttttgcgctcTACTTCTGCTTTGATTTTTGCTTCATGAATCACTTGCGCTTTACGTTTGTTAGCCCGTTCGATGATTGCATGGGCTTCTACCTTCGTTTGTTTCAAATGATCTGTTACTTTGACTTTGGCGATATCTAAACCTTTTTAGCGCGTTCTGCGGAAGAAGCTAAGCTGTCAGTAATTTCTTTCTGACGCTTCTCGATAGTAGCCTAATGGTGGCCAAAAACAGCACAAATAAGATATGCCTTTTGTAACGTTAACAGTTTAATGTTGGTTAGTTTGCATATGTAATACTTATACTACGGCGAATATCACATACAAGCTTAGGCCACAGTGATCATAGAAATGGCATCAACCAAACCCATAACGATAAAGAACTGCGTGCGTAGTAAGGGGGTCAGATCAGGTTGACGGGCGGCGCcttccaaaaaatttaccaccTAGGATACCGATCGCAGCACCGATTGCTGCCAGACCCGTTATTACAGCGGCAGCTATGTACAGAAGATCTATATTCAGTTTTTCCATAACAATCTCCAGTTTCTTTCAGTCAAACGCAGTATTAAAGTGAATAACAATCAATGTTTTTCAGATGCCATCGCGAGATAAATAATCGTCAGGACCATGAAGATAAAAGTTTGCAGCGTAATAATCAGGATATGGAAAATAGCCAAGGTACATGCAGCATCCATTGCGACCACCACGGTAACGAACCAGAAATTAGAATGAAAATCAACTCACTTGCATACATGTTGCCAAACAACCGAAGACGTAACGAGGCTGGTTTAGACTAAGCtaatactttcaaaaattaggtTAATTGGAATGAATATCGGCTGATTAAACAGCCGTAGGGTCAGCTCTTTAATAAAGCCACTAACTCTCTTCATCATCACGCTGTAATATAATATTAGTATAAATATACCTAGTGCCATCGATAGCGTGATATTGATGTCGGCCGAGGGAACCCCGCGTAGCGCTGGTAGGCTTAGCAATGTGTTTGCCAAGGTGAGGCAGAAAATCGATAGGCAGCAGATCCATCAGATTAATCAGGAATATCCAGACGAAGATAGTCAGCGCCAGAGGTGCAATGAGCTTGCTTGTCCCGTAAAAATGTCATTTATGCTGTTGTTGACAAAGCCAACGATTAGCTCAACAAAGGTTTGCATCTTGCCGGATATGCCACTAGTTGCGCCTTTGGCGATGTGGAGAAATATCAGCAAGAAAGCTGCGTCAAGCAGTAGCGAGAAAAACATGGAACCAATGTTTAGAATCCAGAAAGATGACACAGTATGAggattaattaattcaaagtACGCAGGTCTAGCTGAAGGGACTTTAGGTGGTGGCCAATATATTCTTGTGCagtagaaatttttcctgGTGCAGTCATGATGTTTCTTACTCTTTGTTGTGAATTATGGCCGTTATAAATGTTTGCATAATCCGTACCGATAAATGGCTAGGCTAAATGGGACAAACGTAGATCTAAACATGCCAAGCGCGACGAAGAAATACAGACAGTCgtcatcattattttcaagtttccgATAGCGCACAACGAGTCGGAAGTATAAATTGTCTTTGTCAAAATTAGTCAAGCTGTGCAAAACGTGCGAATTATACGTATCAGTACtgcaaattcaatttattagtaaaattttcaatacttcacCAAGTATCTTCTGTAAATATATACATCACAGTGCATTTTACATGCATCACTCACGACTGAAGCAGTGTCATTACAAGCTAAAACATTggttgttttaaaaaagtcaaattcaGATTTATTGACATGTGGTGTATGGTTGTGTTCCACATGCTGTCCTGTTGTTGTCTTTACAAAAGAATTAAGCTGCAGAAAGGAATGGCGACTCAATGTGCCATATGTAAAAGAGTGTCCTTATTTTCTAGCAAGGattcgtatttaatttattgcgaTTTGCTTATGATGAACCGCTGTATTAATCAGCGTACACAAAAAGGTAAAACGCCTAAGATAGATGTTGGTCAACGTAAAAATGGAGCTGACTGTTAAGCCGGGTTCTGTCGTGGACAGTCATTCATCTAGGCTAGCACTCACGCGCTAGCTCAAGCAGCCTACCCGGGTTCAGTACGGGCCGTACCAATGAACCCCTCTTTGGCCTTGCTCCGGGTGGAGTTTACAGTGCCGCAAGCTGTTACCAGTCGCGCGGTGCGCTCTTACCACACCTTTTCACCCTTACCTGATCCTGTGTACACGGGCCATCGGCGGTTTGCTTTCTATTGCACTTGTCGTGGATTTGCACCCCCCAGGCGTTACCTGGCACCCATACCCTATGGAGCCCGGACTTTCCTCCCCCCCACCTGTTTCCCTTTGTATGGACGACGATGAAGCGGCGACTATCTTGTCAACTCCGAAACGGAGTATAGAGACTTTTCCAGCGCTTGTCATCTACGATCTTTGCTATAAATAAGAATGGTTTAGTGCGCCACATTATGCTTTGTGTTGCTGATTGAGGCCGTAACGATACAGCGTGTTCTTTTTGACACCGTGGAACTTCGCCGTTAGCTCCGCTGCTTTTTTCAGCGGCAACTCAGCTTGCAAAAACGCTAAAGTATGCAAAGCTTCGGGTAGCAGGCGTTCCTCCGGTACGTGATAGCCCTCGACAATAAGCACCATCTCTCCACGACGACGCTTCTCATCCTCCTGCACCCAGGCCAGAAGCTTAGCAAGCGTCGCGCCATAAAGCGTTTCCCATGTTTTAGTTAGCTCCCGCGCCAGCATTACATAGCGAAGAGGGCCAAAGGCATTCATCATATCTTCCAGGCTCTTCAATAGTCGGTGAGTTGActcataaaaaatcaacgtacGTGGCTCCTTTTTCAATGCTTGGAGAGAATCGAGACGTGCTTTGCGTTTAGCCGGCAAAAAACCTTCATAGCAAAAACGATCAGACGGTAGTCCGGAAGCCGATAGTGCAGTGATAGCCGCGCAGGCACCCGGTAACGGCACTACACGAATACCGACTTCTCGGCAACGGCGTACTAAATGATAGCCAGGGTCATTAATAAGCGGCGTTCCTGCGTCACTCACCAAAGCTATACTCTGTCCGTCCTGTAGCTTCGCCAGTAGAATGTTTGCTTTTTGCTGTTCATTATAGTTATGCAACGTGAATAGCCTcgtatttatagaaaaatgttgcaaaaacaGACCAGTATGACGAGTATCCTCAGCGGCAATAAGATCAACACCCTGCAAGATAAACAGTGCCCGATGGGTGATGTCCTCCAGATTACCGATGGGAGTTGGTACCACATACAGTGTTGATGCGGAAATATCCTTTTGTTGATATTGATTCATTCTTTTATCCAAATTGCTGATTTAATATTGACTATATTAGAAAAATGTAACTGAATACAGTATGATGTCTTCTGgtgtattgaattttaaattatgacaCTGTTTCCTATCGTGCTGGGCTTATCGATTCTAAGCGTCTATACGCTAATGGTTCGAAAACTTAACCAACCGTTCGGTTATTTTAGTAAACACCAATGCTTACTGTTATCCACAGAAGATGCAGAAAAGTAGCAATGATACCTTCTAATTATTGCACACTGATCAAAAAAGAGCACACATGTACCTGCAGAGCGCTGTTGCTTCGCAACTTTAACGTTGTATTTAAGCGATACATGATACCTGCCAAAGTTGGTTTGTACTTACATTGCTAAGCGCCTAACTGATTCGACAGCATgccagaaaaataaaaaaatttggcaaacGTTAGTGCCACTCCTGTCCCAATAAATCTAATGACAACATATTGTAGGACTGGCTAGATATGCTACGTATATACTAGGATAATCGGTAGAATTTCATGTTATTGCTCAGATAGCCATTAAAAACTAGCAGGTCTGCTATCTGCAAAATTCGGAGAAGAAATATTACCTACACCGTTTAATCATGTGTAAAACTATTCCTCGTCCTTGCAAGAAGgattgtttttctattttccgaCAACACGGAATTCCATGCTTCCAAGTAGCGGGCGGATTTAATAATAAGCTGTTTTCCAATCGAGGAATCCAGATGAAGATACATCCACTTGTTTTCCTGCTGTGTACCACCTTAATCCTGCAAGGATGCGTTGGTGCAATGGTGATCGGCACTGCTGCAATCGCCACTAAAATTGCTACCGATCCACGTACCATTGGTACACAAGTCGATGACGGCATTATTAAAGTACGTGTCGCCAATGCGCTGACTAAAGATCAGCAATTAAAGAAAGATACACGTATCGTTAATACTGTTTATCAGGGCAAAGTACTTCTGACAGGTCAAGCTCTAACTCCAGAGCTTGCTGAACACGCTAAACAGATTTCGATGAACGTCGACAGCGTAACCGAGGTATATAACGAAATTCGTCAGGGGCAGCCGATATCGCTTAGACGCACTTCTATGGATACCTGGATCACTATAAAGATTCGTTCGCATCTGCTGGCTAGAGATGCAGTCAAATCGTTCAACGTAAAACTGACCACCGAGAACGGTGAAGTTTTCCTTTTAGGGCTTGTGACTAACGCTGAAGGAAAAGCTGCAACCGAAGTGGCTAGTAAAGTAAACGGCGTGAAGCACGTCACCACTGCTTTCACTTACTTACAGTAGTCTTACTTTAAGGCAAAGCGGTCTACGTACATCTCAAGCAGAATCCAGTGTTGCTTTTATCAGATATAGGTACTGGAGGTGTTGTAGCGCAAGCTAATAGGCTTAGCAGCACCATTTCTACCTGGGGCCAGATTGGTTGTTGTTTGGCTTACAAATGATTTTGGTGATGCAGTGAAAAGCTGCTTTCAAGTATGTAAGATTCTCGGCGAGAAATTTGTTGATATGACTATGAAagtattaaatcatttttaagcTGCTATACACTATCCGTACTATCTCAGTTTACAATAACAagtatattttctattttgatatagCAGCCGCAAGAGAAATTCCATAAAGAATGATTTAGTTTTGCTAGCTCGAATACTCCAGAGTGTAGTCTGGAAGAACTAACTTAACAAGAGTTACTTTTGTTTTCTCCTTGATGTGAAAGCATTTATTCCATCATCCATATTATTACAATAATATCAAATCAACGTAATCAGCACTTCCTAACACAACTGATTAAAGAAATCCTGTTCCTTACAAGAAAGCAAAATGCACACAAAACATACCATCATGAtgaatgatttaattaaatctaAGATGTGCATCTACTTTGTCCATTTTCTTTTACCTAACAAAGACGCCTGTATTGCACTTGCGACTACATCTTTAAGTCTTTCAAAAACCACTTTATGTTTCTCTTTCCAGCGAATCTAGAGCTATCAAGACATACATTGCATTGAAATCCTCTGCGTCATGGCAGATATTGTGTCTGTGGACTTTGTTGTCAATCGCATAAAAGACGTGATTTGTTTGACGATAATCTTTAAAATCAGCTTTTCCCTGCTACCAGGTTCAGGACGGCGATAGAAGTTGCGACAAACTCTTTCCATATTACTCACGACACCTGATTAATCATTAAATACGTATTGACATTCAGGTAGTTAAATGCATCTCTAGAATGGGCTGTCCCTATGTCACTTTAGTCCCTTTTGTTACCAGACAGGTCAAACCTTGCTTATTAAGCACTACGGTATCAATACCAACATATAGTGCCACTTCATCGCCTTCGTTGTTTTCCAAGCAGAGAACATGATGAGCATTAAAGACTTTAATTAGTGCACTGTTCGCCGGCCACAACATCACTGTGTCGATAGGGTGTATTGTTACCTTCAACAGCGCGGTTGGCGAAAGCTTTATCCGGTACTTGTTCCATCAGTACCACATTACCAGTTATTAGCGAGATGACCGCTATCAAAATAGCGGCGGTAGACAGTATAGTCGTCTGGATCATCAGTGCCCGTCCTGTTTGTTACAGGCAACTGAATATGTTCACTTTCTATTAATATGACTTTTACTGGCAACTAACACTAACAGTACCCATTTGTTGTCTTTAACTTAAAGTGATACCTCTCCATTCGCTGAGTATATTTTACTTACTACATAAACGGCCCCATATCAGTCATGTACAAAGTACTCATAATTGCTGCAACATTTATGcatttctctcattttttataattataaattataaaatagcCAATGAGGATTGTTTTTTGACTAGTCTGTTTCTTCGTCTGCTGAATAAACAGATAAGGACTACCGCGTTAATTCCTATTCTGTTGGAAACCTGCtttagtgtaatttttaaaatatatcaaaacaGTCTTGAGCCTAACTCTCAATACTTGTGCTGTGTCTCAATATCAGCAACATAACTTGCAACGACAGCCTCTAAAGGCGGATAAAATGATCGCGATAATAAGCTAACTCCGCTACCGATTCGCGGATATCATCCATCGCCTGATGGGTGTTGTTTTTCTTCAGCTCGGACAAAATTTCTGGCTTCCAGCGGCGCGCCAATTCTTGCAGCGTACTGACATCTAAGTAACGGTAGTGAAAATACGACTCAAGCTCTGGCATATAACGTGATAAGAAACGTCGATCCTGACCGATACTGTTGCCACAAATCGGCGACTTCCCAGCGGGAACCCAATCAACGAGAAAGGCCAGGGTTTGCTCTGTCGCTTCCTTTTCGTTAAGCGTGCTTTTCTGTACTCGACCAACAAGCCCGCTGGCGGTATGGGTCCGAATATTCCAGTTGTCCATCAACGCTAGCTGCGCGTCGCTTTGGTGTATAGTTAATATCGGACCTTCTGCCAAAATAGCCAGATTAGCGTCGGTGACTAGCGTTGCTATCTCGATAATGCGATCGTATTCGGGATTAAGCCCGGTCATTTCTAGATCGATCCAAATCAGATTGTTATCATTCACTGGCATAATTTTCTCATAGCAAGGAATTGTGCAGATCATCTGATAGAATGGCTTTTTACCTAATTAAGCGATAACCAGTTGTaattaattgcaattttaaaactcTGTAATGCCGCGCTAGATCTGCTACCTTAGCGTGATATTTATTCATATTGAGCGCTTAGCGTATGCTTCTGTAATTTCCGCAACAGCCCATCAACATATTGGAGCCGCGTCTTGCAGTCCGACAGGTCGCCAATAAACTTCAAACGGGTTGGTCCGTCTAATCGATAAGTTCCAGATTCATGCATAAGCAGACCTGTAAGATAGGAAAGGTCTATACGATTCGTATCGCTGAATTCGATAAACCCCCCTTTATCGTTGCTCTCGATACGCCTGATTCCTAGATTTTGCGCCTGCTGTCGCAGGCCGGCTATTTCCAACAAATAGCGCGCCGGATCGGGCAGTAAACCGAAGCGATCaattaactcaattttttgcttttcgaTTTCGCGATCGTCGACAGCGCTGGCAATACGTTTATACAGCAACAAGCGTGTATTAACATCTTGGATATACTCTTCCGGAAGTAGCGCTGGCATCCGCATTTCCACTTCACTCAACTGACTAGTAAGATCATTTAGCGAAGGTTCGCGTCCGCTTTTAAGGGCGTATATTGCACTTTCCAAAAGCTCCATATATAAAGAAAAGCCAATCGTTTCTATTTGGCCACTTTGATTTTTCCCAAGCAACTCGCCAGCTCCGCGAATTTCTAGATCATACGTCGCCAACGCGAAGCCTGCACCAAGATCCGCTAATGATGTGATCGCCTCCAGCTTTTTAAGGGCATCTAGACTAAGTTCTTTCGGCGGCGGAGTCAACAAGTAGGCGTAAGCTTGATGGTGTGAGCGACCGACCCGACCACGCAATTGATGTAACTGCGCTAAACCAAAATGATCCGCCCGCTCAATGATAATAGTATTAGCATTGCTGATGTCGATGCCTGTTTCGATAATAGTAGTGCACACCAGCACATTAAACcgttgataataaaaatcactcatcACTCGTTCTAATTCATGTTCGTGCAGTTGACCGTGACCGATAGCGATGTGTGCTTCTGGCACCAGTGTTTTCAAACGACAGGCGgctttctcaatattttccacATCATGATAAAGATAATACACCTGACCGCCGCGGAGCACCTCGCGCAGGATGGCTTCACGTACTATCAACGCGTCGTATTCGCGCACAAAAGTTTTCGGCGCAAGCCGCCGTGCTGGCGGGGTGGCAATAATCGACAGATCGCGCATGCCGTTCATTGCCATATTTAACGTGCGCGGGATAGGCGTAGCAGTCAAAGTTAAGCTATCAATATCGGCATGCATCGCTTTAATGCGCTCTTTTTGTCGCACACCGAAACGGTGCTCCTCATCGACGATGAGCAAACCCAAATCGTGCCATTGGACTTCGCTTTGCAGGAGTTTATGAGTACCGATTAAAATATCTACCTTCCCCTTGGCGGTTTGCTCCAGCACTTGCACCTGATCTTTGTCGCTGCGGAAACGAGAAACCATTTCAATACGTATCGGCCAATTAGCAAACCTGTCGCGGAAAGTGTCGAAATGTTGCTGTGCAAGTAAGGTAGTCGGCACTAGAATGGCCACCTGCTTATGATTTTCGATAGCTAGAAAAGCGGCGCGCATTGCCACTTCCGTTTTACCGAAACCTACATCTCCACAAACTAGACGATCCATGACCAGCGGTTGGCACATGTCGCTCAGAACCGCGTTAATTGCTTGACTTTGATCTACGGTGAGTTCAAACGGAAATCCTCTGCAAAATAACTGATAATTTTCCCAGTTGCGGCGAAAAGCAAAGCCGCTTTTCGCCGCACGCTTGGCAGAAATATCTAAAAGCTCCGCCGCTACGTCCCGTACCTGTTTGGCCGCTTTTTTTCGCGACCGCGTCCAGGCGGTGCCGCCGAGCCTGTGCAGTGGTGCTTTTTCATCAGCACCACCAGCGTATCGGCTAATAAGATGTAGGGAGGAAACTGGGACATACAACTTGTCATTACCCTCATAGATGAGAACTAAATACTCGGCTTTAATTCCGCATGTTTCCAGCGTAGTCATACCAGCGTAGCGGCCAACACCGTGTTCCAGATGGACTATTGGATGACCTTCATGCAGTTCAGTTAGATTATGAAGTAAGGTGTCAGTGTAAATAGTGTGGCGATTTTCTTTTCGGTGTCGATTAACCCGTTTACCGAATAGATCACTTTCGCAAATCAGCGCTAGTGCGCCAGAAACATTGATAAAACCGCATTTGCTGGCACCGATGGCGAGATAAACGCCAGGTTCAACGGCGTCTTCTAGGCGATTTATCAGTGTCGGCAGCATTTTCACTCGCGCCAGCAgctctttcaaaatttctcgCCGCCCTTCACTCTCCACCGAGAAAATCACTAGACCGTTAAATTGCTCGCAAAACCGGCGAAGCTTATTTATGGATGCTTTGCTCTGCGTCTCTATCGCTAAATCCGGTAGAGGCTGGTAATCCATATTATAGTGGCCAACTTTTTCCGATAGCGTTTGCGCACTAAGATGCACGCGCGGCCAGCATTGAAGTTCGGCAAACAAATTATCCACTTGCAGCCAGAGCGCTGTAGGTACCAGCAGCGGGCGCATAGGATTCACGTTGTGCTTATCGAACTGCACGCAGACGTCTTTCCAAAAATGACTAGCGATATCCTCAAGATTACCAATGTTGACTACCAGCGTATTTGCCGGCAGATAATTAAACAGCGGCACCAGCGGTTCGCTGAAAAATAACGGCTGCCAATATTCGATGCCGGCCGGCAGCGTCCATTTACTCACTTGCTGGTAAATGTGCTCGATATCTCGGCACCCCTCAAACTTCTCGCGCCATTGGCTGCGAAACAGTTCTATGGCAGCTTTATCGATAGGAAATTCGTTCGCCGGAAGTAAATTGATGGAGTGTACTTCCTGTAATGTACGCTGTGTCTCGACATCAAAAATGCACAAGCtttcgattttatcatttaaaaatttgatgcGGTAAGGTTCTTCGGCACCTATAGGATACAAATCCAGTAGAGCATCGTGTGTAACGAAGTTACCACACCTCAGTATCTGATCGGTACTGCGATAGCCAGCTTGCTCTAACTTCGCACGTAATGTTTCCAGGGATAGATGCTGGCCTTTGGTTATCAATAGCGTgtggtgataaaaaaaactgcgCGGGCAAACCCGCTGCATCAAAGTGTTCACTGACAAAATAATGACGCCGCGTGTAAGCAAAGGTAGCCGGTATAGAGTGGCGATTCTatcagaaataattttttgatgaggAGAAAAGTTGTCGTAAGGCAAGGTTTCCCAGCCTGGCATTGTTAATACTGGGAGACGGGTAAATTGCAGAATCTCATCGTGTAATCGCAGCGTGCTTTTCTTATCAGTTGTAATAAGCAGCACCGGACCAACATAACGGTCGACGATAGAAGCACATTCTACGGATACGGCAGCGCCGGTCAGGCAACCCAGAGAAAGATTCTGGCCGGCTTTGGTAGGTAAAGTATAAAGATTGCGCTCTGACATAGCCACTGATAAATCTCTTCTCTCACATTACGGGCCCATCGCAGCACAGCCTGCTGTTGAGCTCTGCAGAAGTAGGGGCGGACGATGGCCAAAAAATACGCGCTTTCAAGAATAAAAGCAGACATAACGGAACTTAATGGTTCCATAATGCTATACAATTCTTTATTATCCCTGATAATTTTGCTTTCTCAACTGCGTCCAGACAAGAAATTAATGTATCAACCTATTATATTATGTATTGGCCTGCGCTATATGCGCGGTCGTGTAGGGGACCGCTTCAACTGTTTTATCTCCTGGTTTTCCACCATTGGCATCACGCTTGGTGTCATGGCATTAGTGACTGTATTATCGGTGATGAACGGTTTCGAGCATAAATTAGAAAACAACATTCTCGGGTTGATGCCTCAGGTGCTATTGAGCAGCCCAGATGGGCGCCTAGACCCTAAACGTATTCCAGCTTCAGTGACAAGCATGTTTGCAGGCGTGATGTACGTAGCGCCACTGATTACCAGTGATGTGATGCTACAAAGCACGCGTAGCGTGGCGGTTGGCGTTATGCTAGGCGTAAACCAGACCGATCCAGAACCCTTGTTCCATTATCTGGTAGATGCACGTCGGGATGACCTTCTGACCGGCAAATATCGAGTGATTCTTGGCGATGCACTGGCTGAAGCGCTCGGTGTAAAACGCGGAGATACAGTACGACTGATGGTACCCTGCGCTAGTCAATTCACCCCGATGGGCAGGATTCCAAACTATCGGCTCTTTACTGTAGCCGGCACCTTCGCCGCCAATAGTGAAGTAGATAGTTATCAACTGCTAGTCAATCAGCAGGACGCATCGCGCTTGATGCGTTATCCTGCCGATCATATCACCGGATGGCGTTTGTGGCTACAGCATCCGCTAGCAATAGATAAATTAAGCATCCAGTCTTTGCCATGCGGGCTGATGTGGCATGACTGGCGTGAACGTAAAGGTGAATTGTTCCAGGCCGTTCGGATGGAAAAGAACATGATGGGCCTGCTGTTAAGCCTTATCGTTGCCGTTTCGGCGTTTAACATTATCACCTCACTTGGACTGCGAGTGATGGAAAAACAGGTCGAGGTAGCAATTTTGCAAACCCAAGGGCTAACCCGTCGGCAAGTAATGCTGATATTTATCGTACAAGGCGCTAGCGCTGGTATTGTTGGCGCGCTGTTGGGAACAGGGCTTGGGGTTCTATTGGCTAGCCAGCTAAACTGGCTAATGCCGTTGCTAGGAGTGTTACTTCACGGTACCGGGATACCGGTCGCTATTGAACCTCTTCAGGTGACAATCATTACACTATCTGCTATGCTCGTGGCGCTGCTTTCAACAATATATCCTTCCTGGCGTGCTGCCGCTGTTTATCCTGCTAAGGCTTTACGCTATGAATGAAGCTCCTTTGTTACACAGTTCTAAACTCAGCAAACATTATCAGGAAGGTAAGTTGTACACTGAAGTATTACGTAACGTCAGTTTCATGATAAAGCGTGGTTCGATGACAGCGATTGTCGGTAGTTCCGGTTCTGGTAAAAGCACCTTGTTACATCTTCTTGGCGGTCTAGATGTACCGACTGGTGGCGAGGTGATATTTGAAGGACAGTCGCTAAATAAGCTCTCATCGGCGGCGCGCGCTATGATGCGTAATCGAAAGCTAggatttatttatcaatttcatcatttattacCGGACTTTAGCGCGCTGGAAAATGTGGCGATGCCGCTGCTGATCGGTGGCGCTCGTTCAGCACAGGCAAAAGAAACGGCGTGGGAAATGCTAGCAGCGGTAGGCCTTCAGAAACGCGGCCATCATCGATCGGCGGAACTATCTGGCGGCGAGCGACAGAGGGTAGCGATTGCCCGCGCGCTGGTGAATCATCCAACGCTTGTGTTAGCCGACGAACCGACTGGCAATCTGGACCAACACACTGCCAACAGTATTTTTGAACTTCTAGACGAACTAAATTTGCGTCAAGGTACTGCTTTTCTGATCGTGACCCACGATCGTCAACTAGCGCAGCGGCTGCATCGGCAGTTGGAAATGCGCGACGGCGTATTACTGGAATCCATTCAATGACAATAAAAATGCCGTTATCGTTACAGATCGCGCTTTGCTTCAGCCGCCGGCGACATCGAGGAGGTATGGTATCGTTAATTTCAGTAATCTCCATCATTGGAATCGCCATCGGCGTGGCAGTCTTAATTATCGATCTTAGCGCCATGAACGGCTTTGAGCGCGAACTTAATAACCGTATATTGGCGGTAGTGCCGCACGGTGAAATTGAGCCTGTAGATCCACCGTTGACTAATTGGCAGAACATATTAAAACACATTGAACAGGTACCGGGTATCTTCGCTGCCGCGCCTTATCTAAATTTCACCGCCCTGATCGAACGTGACGATAAATTGCAGGCAATACAGGTCAAAGGTGTCGACCCGGCGCTGGAAATGCGGCTAAGTGCACTACCGCGCTACGTTCAAGATAATGCTTGGGTGCATTTTCAGGCTGGTCAACAGAAAATAATAGTGGGGAAAGGAGTCGCTGATAGATTAAGAGTCAAGCCCGGCGATTGGCTGACGCTAATGATCCACAACAGTAATGCTCAAATGAAATTGCTGCAGCCAAAACGTATCCGCTTGCAAGTCGGCGGAATTTTGGTCCTAAATGGTCATCTAGATCGCAGTTTTGCAATGGTGCCTTTAGCGGACGCTCAGTGCTATTTGCAGCTCGGTGAGAATGTGGGCGGTATCGCTATTAAGGTCAGCGATATTTTTAACGCTAATAAGCTAGTGCGAAATGCAGGTGAAGTTACCAACGTCTACGTTAAAATTCGCAGCTGGATTAACACTTACGGTTATATGTATCGCGACATTCAAATGATCCGCATCATTATGTATCTAGCGGTTATATTAGTAATAAGTGTCGCCTGTTTCAATATCGTTTCTACGTTGATGATAGCGGTAAAGAACAAAAGCGTCGACATTGCGATTTTACGTACTCTAGGAGCTAGAGATGGGCTGATCCGCgctatttttatttggtatgGCTTGCTGTCTGGCTTGACCGGTACTGTTTTCGGTGCGACGATCGGTATACTGATAGCGTTCAATCTAACTTCGCTTGTGAAGAGAATGGAGAAAGTGCTGGGACAGCGGTTATTGTCCggcgatatttattttatcgattttctaCCTACCGAGTTGCACTGGATGGACGTAATCAGCGTGCTGACAACAGCACTCTTACTGAGTTTGCTGGCGAGTTTGTATCCAGCGCAGCGTGCAAACAATATTCATCCTGTTCGGGTCTTAAGCGGTTTATAAAAGGAGTCTCGATTTTAAAAGCTTACCTGTGCATGGTTGATGATCGATACAATATAAGGACTTGTTGGATTCAAAAATCATGCCgtaatattcaattttgataaagcGCTTGACGCGACGTCAATACCCGTTCCACGGTGTCGACAATAGCCTGCGTCTGTGggttgatttcgatattaacgTTATCGCTTAGCCGTTTTTTACCGAGGGTAGTGCGCGTTAGCGTTTCAGGGATTAAATGTACGCAAAAACGGTTTCCTAATACTTTTCCAATCGTCAGACTGACACCGTCGACGCCAATATAGCCTTTAtgcaaaatatatttcatcatCGTCTGTTTTTCTATGGTGAACCAAATCTGACGACTATTTTCTGATGCGACAATTTTGCTCAGTTCAGCGGTGCACATAATATGTCCGGACATTAGGTGACCACCTATTTCCGCCTGCGAGCTTGCCGCTCGCTCTACATTGACTTCATCTCCAACCGTGTACACCCCCAAATTGGTCAGCTTAAGAGTTTCTTCCATTAAATCGAAACTGACTACGTCATCCGTGATGCTGGTTACCGTCAGACAACAACCGTTATGAGCTACTGAAGCACCAACGACTAAATCCGGCAACAGCGCTACCGGCAGGCGAATATAATAAGTGCGAAAATGCTCTTTTTCTTTAATCGCGATAATAGGCACGGCAGCTTGAATAATTCCAGTAAACATGCTTTCCTCATTTAGCTACACCAAACATCATAATACTCATTTTATCTTATAATGAtgatatatttcaatattgacaCGACGTAATAGCGGGTGTAGTGTCGTTGTCCTGCTATCAGCATCGATGGGTCGTAACGATATATGACAAAATCATTTGATGACATATGATTATATATTAATCTTTATCCCGTCAGCTTGCAAATCCGCGTGGTACGATGAGCGTACGAAAGGTCCGCAGGTAGCATGGGTGAAGCGCATCGCTAACGCTTCTTGTTTCATCTCATCAAATTCTTGCGGACTAACATAACGCTTGACAGGTAAATGATGGTAGCTGGGTTGCAAATACTGGCCCAGCGTCAACATGGTGACGCCATGACGGCGTAAGTCACGCATCACATCAACAATTTCGGCGTTAGTTTCCCCTAATCCAACCATTAAACCAGATTTGGTCGGCAACTGCGGATTAGCCGTTTTGAAGTTTTCCAGAAGCTTAAGCGATCCATGATAATCAGCGCCTGGACGTACTTGACGATATAAACGTGGCACGTTTTCcaaattatgattaaaaatatctgGTGGCGCGGTGTTAATGATTTTCAACGCACGATCCGTACGGCCTCGGAAGTCGGGCACTAGTGTCTCGATACGGATATTAGGATTTTTCGCGCGAATAGCACTGATACAGTCGACGAAATGCTGAGCGCCGCCATCGCGTAAGTCGTCGCGATCGACAGAGGTGATCACAACATGACGCAACTTCATATCAACAATGGTTTGCGCCAGTTTCACCGGCTCATTGACATCAGGCGTGATGGGACGGCCGTGCGCGACATCGCAGAAGGGGCAACGCCTGGTACAGATGGTTCCTAAAATCATAAAGGTTGCAGTGCCGCGGTTAAAGCATTCCCCTAAATTAGGGCAGGAAGCCTCTTCGCATACCGAATATAGGTCGTTTTTACGCATTGCCGTCTTAATGCTCTGAATACGGGTCGAGTCGGCTggcaatttgatttttatccaGGATGGCTTGCGCAAAATTTCTTGGCTTTCCACAGAAATGGTTTTGATAGGAATTATAGCCATTTTATTAGCCTTACGGCGTTTAACCCCCCGTTCCATCTGTATCGATTTGTTCATAATAATGCAGGCCCAATCCCACAGTTGAAAAACAGATATATTAACTTGTTAGGtgaattttaagtaaatatcaGAAAATTTGAGCTACCGTTCAAGTGCATAATGTGCTGGATCCCAGTTCTGAATCTCGCAAGAGGTGACCTTCATCAGACGAAGACATTCTGCAAGTAATACCGACGAGACATcgtcgatatcgatatcgggTAAGAAATCGCTTACTTGCGTTATACGTAGACCGGTATAGCCGCAGGGATTAATACACAAAAAAGGCGAGAGATCCATGGCGATGTTGAGCGCCAAACCGTGGAATGAGCAACCTTTTCGGATACGTAAACCAAGCGAGCAGATTTTACTAGCCCCAACGTAGACACCCGGCGCATCGCCTCGGGTATTGGCGCTAATTGAAAAGCGTGCTAGGGTTGAGACGACTGTTTGTTCCAACAGGGTGACAAGACAGCGCACATCAAGCTGGCGACGACGCAGATCCAAAAGGACATACATAACTTGCTGGCCCGGACCGTGAAAAGTCACTTGACCACCTCGATCGCTTTTTACCACCGGAATAGCGCTCGGATGCAATAGATGCTCGATTTTACCGGTTTGACCTTGGGTAAAGACTTGCGGGTGCTGTACCaaccaaatttcatcaacgcTAGCGGTGTTACGCGTATCTGTGAAGTAGCGCATCGCCAACAAAACTTTCTGATAAGGTTGAAGTCCAAGCTGGCGTACAACCAAGCTATCTGACACAATTACCTCCCGGATTAAAGCACCATGCGtacaatatcgattttaggcAGTTCTTCATACAGTATTTCTACCTGCTCGATGTGAGTAATAGTAATAGTAATGGAAACAGAATAGTAACGCCCTTTATTGCTGGGTTTAACTTGAAGGCAGTAATCGCCATGAGCGTATCGCTGCACAACTTCCGTTACCTGATCAACTAACTCCGGTTGGGCAATCCCTATCACCTTATAAGTAAAAAGGCAGGGAACTTCGAGCAATTGATTGAATGTAGTTTTCATCATGACTCCCGGTAACCAGTAACGAAAGATGGCAAGCTTTCCGCTAAGAAAGGTTATTATAGAAACGCGGATTCGCCCTTGAAAAGAGACGCATAATCTAACCAATGCAACATAATTGACCATGCGGTTAAAAGTTGCCTGCTTTCACTTCACTCAGGATCGCTATATTTGCTAGATATCAACTAATAGTGCCTACCCGCTGATTGTTTATAAGAGACGCAGCGATTTTCAGGAAGCGGACGCTCAGATTTCCAACTGAGCTTCAAaacatcagaaaaaattaaaattacaatatgtTTTGCCCTGACTAGGGCATCCCGTCTACACGGGATGCTTAATAGCAGAATTTATGAGCGTCACTGTAGCTGTCAGTTCGGTCACCACTAAACACTACAGGTTTTTAGCGATTGACTCCTTGGCAATTCGGCTGGCTACGGCGCCTTGCTGATTGCAGTACTTGGCATCTGTACGTCGGTTATAAGGGCGGACTGCAATGCCGCTCAGTAGCTCAAAGCTCAAAGCACCTATTAGCATACCGGGTCGGAGCGCCAGAGGCAACTTACCTGAATTATAAAACTCCAACACGATTTTACCCTGCCAACCGGGATCGATCCGATGTGCGGTCACGTGCACCATGAGACCAAGGCGTGCTAGAGAAGAACGTCCATCTAGCCAGCAGACCAGATCATTAGGTAGCGTAACTGATTCCAGAGTGACAGCTAGTGCTAGTTCAGCAGGATGCAGAAAAAACGCTTCGCCTTCGTCCAGTTGGATTTCGTCACTCATTACTCGGTCTAACGCAGCGGTCACTTCATTTTTTGGTCCACTGAGATCAATATACGCTGCAGTATGCCCCCTAAAGACCCGGAACTGATTACCCAATCGCACATCCACCGTCGCTCCGTTAATCCTTTCCGTCGGCGGGCGTGGCACAATGTCTAATCGTCCTTTATCTAgccaaatttcaatatcacgATCGCACAATCTCATCGCTTGTCTTATCCTCAAAACATGTAGATTAATCGCTGTAACGGTAATAACTCATGAAGCTGATGCAAGTTAATCTAATAGTCGTTCAGCATCGGAAGTTCAATGCTCTATCTGTGCAAGCTGCGTATAAAATTAGATAACTTTTCCTGATAAAAAACCGACTTAGTACTCTCCTGTCCCGTTTGGAAAGTGCGATAAAACAGGTTGATTTTTAGCGGCGCTACCACAATATGAAGAGGGGTTCACCTAGCCAGGGTCTGGCGCTGAAGCCTTTTGATTGCAGAAGATATAACTCAGGTAAAGGTAAATGGGTCAAGCTCTCGTTATTGTTGAATCACCAGCCAAAGCTAAAACGATTAGTAAATATTTAGGAAAAGACTATGTGGTTAAGTCCAGCGTTGGCCATATCCGCGATTTGCCAATCAGCGGCTCAACAAGTCAAAAGAACACCAATGCCAGTAAAAAGAAAGCAAGTAAACTGGactcacaactttcattaATCAATCGGATGGGTATCGATCCTTATCATGGCTGGAAAGTCCGGTATGAGATTTTACCcaataaaaagaaagtagTGACCGAGTTGAAAGCTTTGGCGGGAAAAGCTGATCGAATTTACCTCGCAACCGATCTTGACCGCGAAGGGGAGGCTATCGCTTGGCATCTACGCGAAGTAATTGGTGGTGATAATAAACGTTTCAGCCGTGTTGTGTTCAACGAAATCACCCGAAATGCCATTACCAAGGCTTTCGAGAAGCCGGGTACACTGAATATTGATCGGGTCAATGCCCAGCAGGCGCGGCGTTTCATGGATCGTATTGTTGGCTATATGGTGTCACCGTTGTTGTGGAAGAAAATTGCTCGTGGTCTATCGGCTGGACGTGTCCAATCGGTTGCGGTCCGACTTGTTGTAGAACGCGAACGGGAAATTAAAGCGTTTATTCCCGAAGAGTATTGGAAGCTTCATGTCGACTTGCAAACGGAGCAGGCAACGCCGTTGCTCATGCAGATAACTTCCCACAAGGAGAAACCTTTTAAGCCCGTGAATTACCAGCAAATTCAGGCGGTTATAGACAAGCTTGAAAACGCGAATTATGTGGTCAGCGCTCGTGACAATAAATCGACTAGCAGCAAGTCAGGAGCACCATTCACTACATCGACGCTACAACAGGCGGCCAGCACACACCTAAGCTatagcgtaaaaaaaactatgatCCTAGCGCAGCGCTTATATGAAGCTGGACATATCACATATATACGTACTGACTCCACAAGCTTGAGTCAGAGTGCGCTTAATATGGCTCGCGCTTACATCATCGAATCTTTCGGCAGTCCCTACTTGCCGAAACAGGCTAATGACTACGCTAATAAAAATACTGCTCAAGAAACACATGAAGCTATCCGTCCTTCTGACGTTAACGTTTTAGCGGAACAACTAAAAGACATGGCAGCTGATGCGCAAAAACTTTACCAACTCATATGGTGTCAGTTTATTGCTTGTCAAATGGCGCCTGCACAATATGCTTCTACGAAGCTTACTGTCACTACAGGTGAATTTCAGTTGCTCGCCAGTGGCCGCACCTTACGTTTTGACGGTTGGACCAAGGTCATGCCGGTGCTATGCAAAAGCGAAGAAGGCCAGGCTTTATCGGAAGTGGAAGTCGGCCAGACACTCACGCTTATCAAATTGCTGGCTAGTCAGCATTTTACTAAACCGCCTGCCCGCTACAGTGAAGCCTCGCTAGTGAAAGAGCTAGAAAAACGAGGGATTGGCCGGCCGTCAACCTATGTTTCTATTATCTCGACTATTCAGGATCGCGGTTATGTCCATGCGAAAAACCGCCGTTTGTATGCGGAAAAAATAGGGGAAATCGTTACCGATCGTCTAGAAGAAAACTTCCGCGATCTGATGAATTACGATTTTACTGCCAAGATGGAAGATATTCTCGATCAGGTGGAAACTAATCAGAAAGAGTGGAAACGGGTTCTAGATACTTTCTTCCAGAAGTTCAGTAAACAGTTGGAAAACGCTAAGAAAAATCCGGAAGACGGCGGCATGCGGCCTAATCAGATGGTGATAACTAGTATCAACTGCCCAGTTTGTGCCTGTAAGATGGGGATTCGTACTGCTAGCACAGGCGTGTTTCTCAGCTGTTCTGGCTATACGCTGTCGATGACAGAACGCTGTAAAAATACTATCAGTTTAATATCTGAAGCAGAGACTCTGAACGTGCTAGAAGGGGACGATGCAGAAACCAATGCCTTGCGTGCACGCTGTCGCTGTGGGAAATGCGGCACAGCTATGGACAGTTATATTATCGATAGTCGACATAAACTCCACGTATGCGGCAATAACCCGCTATGCGAAGGCTATGATATTGAACAGGGAGAGTTTCTCATCAAAGGCTATAATGGTCCGGTCGTAGAGTGTGAAAAGTGCTGTGCCAATATGTATTTGACGTTGGGACGTTTTGGTAAATACATGGCCTGCACCAACGACAACTGCAAGAACACCCGCAAAATCCTTCGTAATGGAAATGTTGCGCCTCTAAAAGAAGATCCAGTGCCACTTCCTGAACTACTGTGTGAGAAGTCAAATGCTTATTTTGTACTGCGCGATGGGGCGGCTGGAGTATTTCTAGCCGCTAACACGTTTCCGAAATCCCGAGAAACCCGTGCGCCGTTAGTAGCTGAGTTAGTTCGTTTCCGCGATCGGCTGCCGGAAAAGCTGCGCTATTTAGCCGATGCGCCCGTTACGGATGACGAAGATAATAGCACGTCAGTGCGCTTTAGCCGTAAAACCAAACAACAATATATTGTATCAGAAAAATACGGCAAGGTCACCGGTTGGACATCTTTCTACATTAATGGCGTATGGcaggtgatgaaaaataaaagctaaCGTTCCAAAATTAACCTGTCGGTTAGTTTTGTCCCTTATTTTTGGTAATGCACAATAATCAAATTTGTgcgtttttaatgttttaaccATTAATCAACCTTCGCCTGATTCGATTGAATAGCAGTCAAGGCGATGGTATGGACGATATCATCTACCAGTGCACCGCGAGAGAGATCATTGACCGATTTTCGCATCCCCTGCAGCATCGGACCGATAGAAATCAGATTTGCTGAGCGCTGTACAGCTTTATAAGTCGTATTACCGGTATTCAGATCCGGGAAAATAAACACTGTTGCCTTACCAGCCACGGGAGAGTTAGGCGCTTTTGACAACGCAACATCAGCCATAATAGCAGCATCATACTGTAGCGGGCCGTCAATGACTAGATCCGGACGTTTTTTCTGCGCCAGCCGGGTGGCATCGCGCACCTTTTCAACGTCGCTGCCGGCACCGGAGTTGCCCGTGGAGTAGGAAATCATCGCCACGCGCGGTTCGATACCAAAGGCAGTAGCGGAATCAGCCGATTGGATAGCGATCTCAGCTAATTGTTCTGAGGTCGGATTTGGATTGATGGCGCAATCGCCGTACACCAAGACTTGTTCAGGTAGCAGCATAAAGAACACCGACGATACGAGAGAACTGCCAGGGGCAGTTTTGATAAGTTGCAGCGGTGGGCGGATGGTGTTTGCGGTGGTATGTACCGCACCTGACACTAGTCCGTCCACTTCGTCTTGTTCAAGCATGAGTGTGCCTAGCACTACATTGTCTTCCAGCTGTTCACGGGCTACCATTTCGCTCATACCTTTGCTTTTTCGTAGTTCAACCAGACGGGCAACATATTTCTCGCGCGCTATTTCCGGatcgataatttcaatacCATCACCGAGCGTCACGCCTTGTGTCACGGCAACGCGCTGAATTGCGTCAGGGCTTCCCAGCAAGACACAGTGAGCAATGCCACGTTCGGCACAAATAGATGCCGCTTTTACGATGCGCGGCTCTTCGCCTTCCGGAAGGATGATGTATTTACCCGCTTGGCGTGCTCGTTCGATCAACTGATAACGGAACGCCGACGGTGACAGACGGCGCGGACGTTCAAAGTTTGCGGACAGCGATTCGATCCAGGCATTATCAATATGTTTAGCAACATAATTTCGCAGTTTTTCCACTCGGCCGTGGTCATCAGCCGGCACCTCCAGGCTGGAGCTTTTCAGGAGGAGAGAGGTTTGCCAAGTGTTTGTCTGCACGGTAAACATCGGCAAGCCTGTCTGGAAGGCAGGTTTACACAGTTTCTGAATGCGCGGATCGATATCATAGCCACCAGTCAGCAGTACCGCTCCAATTTCTACGCCGTTCATCGCGGAGAGACAGGCAGCGACTAATACATCGGGACGGTCAGCGGAGGTGACTAACAATGCTCCTGGACGAAAGTGTTCTAGCATATTTGGTAGACTGTGCGCACAAAATGTAACGGATTTCACGCGACGGGTTTGAATTTCTCCTTCGTGAATAATCGTCGCATCTAGATGGCTCGCCATATCGATGGCGCGCGTAGCGATAAGATCGACATTCCAGGGAATACAGCCCAGCACTGGCAGTGGACTATTTTTAAATAGCAGGCTTGGATCAGTATTGGCGCGTGCCTTGCTAGAAGCATCGAAAATTTCAGACAAATCTGGGCAGGTGTAACCTTGTTCATCTACTGGTGCATTTAATTTGTTGATAATGACGccgatgatatttttattttttctaccaCCAAAGCTTGAACGTACCAGCTCGATATGTTCTTTAAGCTGATTCGGCAAATCTTGTCCCAACGCCAGCACAAAGACAATTTCGGCATTGAGCGTTCGGGCGATTTCGTAATTAAGCGCAGTGGCGAACTGATGTTTGTGGGTGGGAATTAAGCCTTCCACTAGCACCACGTTTGCTTCTTGTGTATTGCTATGATAGCGGGCTATGATTTCTTCCATCAGTACATTTTGCTGGCTGGAACCGAGTAGTGATTCAGCATAGTTCATGGACAGCGGTTCAGAGAAAGAAATGCTAGAATTAGCGCGGATAATAAGAACGGTGGCGTCGAGGGCGTTTTTACCGGAACGGGGCTGCGCGATAGGTTTAAACACGCTCAGGCTTATGCCCTTTTGTTCCATGGCTCGAATAACGCCGAGACTGACGCTGGTCAGACCGACACTTGTGCCGGTAGGAATCAACATGATTGTACGGGACATGAATAAACCTCTTTTAACGGTTGCTCGTTAAACGAAAACAGCTCCGCTGGAAAAGCCAGCGAGGAAGATAAGAACTATGCTGTCAGACGAGCAGCGTCCTGTGCGATAACTAATTCCTCGTTGGTCGGAATGACGATGGCAGGGTGGCTATTGTCGGTGGTAATCACCCCGCCATGTCCGAAACGGGCGGCCAGATTGCGTTCATGATCCACTTCAAAGTCCAACAGAGcaagttttttcaatgataGCTCGCGCACTATCGCAGCGTTTTCACCGATACCTCCGGTAAAAATCACCGCGTCTAGCCGGCCCTCCATTAATGCGCTATAGGATCCGATATATTTAGCAAGACGGTGACAATACACATTCATAGCACGACGGGCGTCtgatttttcgcgataatGATTCTCGATATAACGACAATCGCTGGTCACGCCAGTCAGACCCAGCAGGCCGGACTCTTTGTTTAATAACGTATTGATTTGAGCGACAGACATGCCTAGGGCATCatgcaaataaaaaacgatGGCCGGATCGATATCACCACTGCGTGTGCCCATAACCAAGCCTTCCAATGGCGTCAGACCCATAGAGGTATCCACGCATCGACCATTGCAGATAGCGGAAACAGAGCTTCCATTTCCTAAATGACAGGTAATAACGTTCAGTTGCTCAATTGGTTTAGCAAGCAGCTTGGCCGCTTCACGGCTGACATAATAATGGCTAGTGCCGTGTGCACCGTAGCGGCGGATAGCATGAttctgataaaaataatatggGAGGGCATAAAGATATGATTCTTCTGGCATTGTCTGGTGGAAAGCAGTATCAAAAACCGCTACATTCTTTTTTGTTAACGATGGAAATGCTTTTAAAGCTTCACGGATGCCGATAAGATGAGCAGGATTATGCAGAGGCGCGAATGGAATGGAATCCTCAATACCTTTTACTACCTCGTCATTGATAATGATGGATTGGGTAAAGCGCTCACCACCATGCACGATGCGGTGCCCAATGGCTGTTAATTGGGCTGACAATTTCggtttttgtatcaaaataGTATTAACGATAAAACGCAGCGCTTCACTTTGCGCACTACTAGCACCTAACGTTGCTTCTTGCTTGACGCCGTCCATTTCCCATGTGATACGCGCTTCCGGCAGATTGAGGCACTCGGCGAGACCGGAGATATGTTCTTTACCGTTAGCGGCATCGATAATAGCGAATTTTAAAGATGAACTGCCACAGTTTAGAACCAGTACTAACTTACTCGACATAGAAGTACCCGCTTGTTAAAGGTGGTTAATAATTCGTCAATCAGAGTTTAATCTTAATGCATTCCGTTAGCGATATTTATGATTAACATCATAGATGAGATGATTTCTCGGTTATGATGTTGATAATGCGCTCACGTGGCTCTAAAACGTTATCTTAAGTGGTTTTACATTTTGCTTTTATACTCGACTCAAAACAGTCAGTAGCATATCTTTGGAGATTGTCGTCACAAGTTAAAGACAGGCGAGTACGTGTGATTCTCCTATCGGCATCAACAAAGATGCAACTACGAAGCAATGGAGGCGTCATCCTGACGCGCCGACTACATTGAGGTTTAACACGCGATGACTTTTGTGTGCAATCCGTGTTGGATCAATAAGATTATTTCAACGTCAACGTCTGAGTGGTACTTGTCGCAGAGTCTAGGTTTGTAGTTAATTATTCGCCAACAAAGTAACCTGAAGGTAGATTGCATCTAACACAACCGTTGATAGGCCTTTCTCCCGTTGCGATGATAGGCATGCAATGCATTGCTTTATTcgtgataaattacaaatatggATTTGTAGGTATGTGAATCGCTTTCCAGTCATTACAACAGCGCTTTAGCCCTGGAGAAATATgtgatatttattattttcggttggttaaatttgcatttacataaatattatttGTCTGCAATGTATCATTTATCGGTTTGATGTTATTTTCCATCGCACCCCTTCGTCGAAACGGTGACGATCAGTAGAGACGACAAACAAGGATGACATCAAAGTGACGTCCATTGGTTATTTCTACGCTTTAAAATGCACTAGCTGATTGAATCAATactaaaaatataacattttcCGCTGCAAACTACGCTTTAAAGCGTAGGAACATTGCTAGCATATAGAAAGGATAAATTAACATAGCTCTTAGTAATCCGACTCTTTAAACAATTAACGTGGAATTCTGTATGCATGATGCTTTTGTCGCCGCAGATCAAACCTTAGACGCTCGTAGCCTGCGCTGCCCTGAACCAGTTATGATACTGCGTAAAACCGTACGCTATATGGAAGATGGTCAAACATTGCTAATTATTGCCGACGATCCGTCTACTATCCGCGATATTCCTGACTTCTGTTGGTTCATGGAACATACTTTATTGGTGAAGGCTACGGAACAGTTGCCTTACCGTTATTTGTTGCGTAAAGGGCGAACGGTGACATAATTTCGTCCTGTTAGgtcaaacaattaaaatatagCATGGTCGCCGATACCAGAAGTTAAAAGATTCTTGCCAGAGTAGCAATATAGTATGACGTCGCAATGTGCAACAAAAAGTTGAAGAATATTACCAACGTCATAACAGAAAAGTGCCGACAATGTAAAATAGTCGTTCATTAATAACGTTAACAACATGCTGCTGTCCAGCGTTTTCAACAAGCCAGTTGATCTCGGCAATGAAATCCACAATACCAGGCAGTCTCGTACCGTTACTGACGGAATTTACATGTCCTAATGTTAACATTTCGGTCGAAGCAGATGCACGTTGCTAACCTTCATGCTATGTTAGCGCCACTTTTTTCCTGCGCAGTTCATGCGTAAACATTGCGGGAGACAGCAGATTTATGAGTAGCGGGCAGCCTATTTATCGcattcaatttattaataatggtaaaaattatcaGCTATTTGTACGTGAATTAAGTCAAAGTCCAGTATTcggatttattgaaattggcAATTTTGTATTCAACAGTCACAGTAATTTAGTAGTCGATCCTTCTGAAGAAAAGCTAAAGACGGAGTTCAGCGGCGTCAGCCGAAGTTACATCCCACTACAGGCTGTCATACGCATTGACGTCGTAACTGAAAATGGCAGCGCCTGCATTTCCGATTTAGGCGATAACGTTATGATATTTCCTTATTTGCCTGGCAAAAAACCCTGATAGTAGTTCTTATACCCGCCGCTAGGCCTATTGCTACGCAGGCGAGAACGCAGGGCGGTTCAACGGTTACGTCAGCGAAGTGTTAATCTGCTGCGTTTTCTACCAGGCGATTTAAATATGCCGAAAAGGAAAAACCGCGTTTGATGGTTAGTATGGCTTTCAGCAGCCTGAAAGCTACAACGTATGTATCATTAACATAATGAATTAGGTgaatatagaaaaatattttagcaaTTTACACGACtgttatcaaaataacaaaaacttaCAACTACCAGTGTTAACAGATGGTCTAGATTAACGAGTATTATATTTCTTGTCTGGCGTGATTTGACGGATATAGAGCTGATAGGCAACTTGACCAGCAATTTTTTCCCGATGTAACTTCCAATAGGCCGGCACTCTGGTAGCGGAGTTTTCTATTTCGGTTTCAATATAAATCCAGGCGCCGTCAGCCAAATGTCGGTATTGCTCTAGAGCTATCACCGTAGATATTATCATCCCGTGACGAAAAGGGGGATCGATGAAAACGACATCGAAAACAGCGTTTGATTTCGTAAGCCAAAGTAAACTGTCGGTAGTAATGACCTCAGCCTGCTGCGCTTGTAACACTAGTAGATTACGGGAAAGCTGCGTGCTGACAGCACGATTCTGTTCCAAGAGTGTAACGCTGGCAGCGGCACGCGAGAGTGCCTCAAAACCTAAAGCACCGCTGCCTGAAAAACAGTCCAAGCAGCGCGCGCCTTGTATGACCGGCGCAAGCCAATTGAATAACGTTTCCCGCACGCGGTCTGTCGTCGGTCGCAAGCTCGGATTGTCTAATACTGGTAGCTTACGGCCTCGCCAGCGGCCTCCTATAATACGGATGTGACCGGCTAAACGATCTGTATTATTGTGTATCATAGATAGATCTTAACGAGTCCAAACGCACAAAACTACAACGAAAGTACATTCTAGCGGGACAAAGGGAGATTGAAAACAGTATTTTATATTTGCtttattatttgaaacaaaactcCGATGTAACACATGTTGTCCGTCCTAGTACAGCGGTTCACTTTGTATATTGCTGAAcagattattatttattactttgttGAACGAGGAGTGTAGTCGTAAATggcgaaagagaaaaaacataGTTTCTTTTCCTTGGTAAGATTTTATCATCAGAACGATGACGCAGGCAGCGAGCTACAAACCGCACAGAAGACCGACGACTTTAGTGTAATAAGAGGTAAAACTGACATTCCAAATCCTGTACTTCAGGCGCGGGTGGAAAGACCGAATGCGGATCATTCCTCGGCTTTTCCTGTATCAGCGCAAAATTTCACCGCTTCTCCGAAGTTAACACCGTCTTCACAAATGGAAAATCCCATCTCTAACAGGATTCCGGAAAGTGATGAACCCCCATTATCCGTAGACGCTAAGGCACACAAAGCGAATCATATAATAACGAAAGTCGCTTTTTCTCTTACTGCAAAAGTCACGTCGTCGCAGGATAACATCTCTGATAGTAAACGTAGGTCAAAAACCAGCAGCGCTTCTGCTTTGGTCCCGCTCGGGCACAACGGCGGCATGCCATTTCAGAAAAACATCAGGGCTCCTGTAACGTCTGAAGAGAATGCAGACGCGGTGGCGGAAAGCTTTCAGAACAACAAAGAAGACAGCAAACTGCAAGCCTCTGAGCGTGCAGGACTCtttaccaaattaaaaaatagtctTGTCAAGACACAACAGAATCTGGGATCTAGATTGATCCGATTATTCTGCGGAAAGAAAATTGATGATGATTTATTCGAGAAATTAGAGGAGAAACTGCTGATGGCCGACGTAGGTGTGGAAactactcgaaaaataatagatAGTTTAATTGACCACGCCGATCTCCGCCATTTTCAAGACGCTGAAGCGTTGTATAATCAATTGCGTAAGGAAATGGCAACTATTCTTATCAATGTAGAAAGGCAAATAAAAATGACAGGCGAAGCGCCTTTTGTTATCTTGATGGTTGGCGTTAACGGTGTAGGAAAAACCACTACTATCGGTAAACTCGCGCATCGTTATCAGATTGAAGGGAAAAGCGTTATGCTGGCAGCGGGAGATACGTTCCGCGTGGCAGCGGTCGAACAATTGCAGGTGTGGGGTGAGCGTAACAATATTTCAGTGATAGCACAACAGACTGGCGCCGATTCTGCTTCAGTCATTTTTGACGCTATCCAATCGGCAAAAGCGCGCGGCATTGACGTGCTGATTGCGGATACTGCCGGGCGACTGCAGAACAAAGCTCatttaataaatgaattaaagaaaattgttaaagtaataaaaaagttgGACGTTGATGCTCCTCATGAAACTATGTTGACCCTAGATGCCAGCACCGGGCAGAATGCCGTTAACCAagttaatttattcaacgatGCGATAGGACTGACTGGTATTACCCTGACCAAATTGGACGGCACCGCTAAGGGTGGAGTGATTTTCCCCATAGCAAATCGCTTTGGCATTCCAATTCGATTTATAGGTGTTGGAGAGGCAATTGAAGATTTGCAGCCCTTTAAAGCCAACGATTTTATAGAAGCGCTTTTTGCAGGAGAGGATGATGCAAGGATACTCCCTTCTAATATAGTCCATCAAACAAGGAGCAATAACACATCAACTTCACCAGAAGTCAGCTCAATAAACCGTGACTAAGTCGACGAGTACTCTAATGTATACGCTGTCTGAGAGCATATTTCATCTATTTAGCGAGCTTAAATTACCATATCTTAAAACTCAATTATGTCATTCATGATGAAGAAATTTAGCTATCCTAATTTAgtaaataagtaggtaaaacCGCATTTAGTAAATAAGTATGTAAAACCGCCGCGCGAACAAACGGCCAAAGAGGCGAAAGCGACAAATGAGTTCATGGTAATGCACGGAGGTTGGAAGCAACAGTGCACTGTGCCTAGCTAGATACGCTGGCGGATATGTATCACCATCCGCTGATTACGCCGTTTTGACTATCATGGTAATTGTACTTCGTTTACGTTACTCGGTTTATCTTATATAGTATGGGAAAATACTAGATAGGCGTTGCAACAGTGGTATCCAACGCCCCAATTGACTGTGTATTTTGATAAAGCGTTAGATGACAATGCTGCTCTAAAAATGATAGATGTGCTCAAACAAGAAGACGAGACCGACAAGGCCACTATCTTTTTCGTAAAGAGACGATAGGCGAGTTTCGAAACTGGTCTGGCTTTGATGGTGCTATGGATATGCTAGAGGATAGTCCATTACCTGCGGTTGCTATTATTAAGCCAAAGGTCAATTGACAGAAAATCAACACACTTAAGATACTGCGACTTGGTCGCTATAGCTCGGGGTGTGAATGAGGCACGAATGTAGTTGGTTTACTCGTCTGGCGATGCTGATTGCTTTGATCAGTAAAGTATCTGCCATGATAGGAATTCTGATCATTATTACGGTGTTTCTGATTATTAGTCAGAGTATATGTCTGAGCATTTGTGGCCGACGCAACATTATTAACATGATAAAATCAATTGGCGTTACCGATAAATTCATTCTGCTAGCGTTTGCCAGCAAGGCGGCATTTTTTGGGATGGCTAGCGCGTGATGTCACTGATCTTGATCAGCGCGCTAGTTTGGCAATTTCAATCGGTGGTAGAGAACGTAGCAGTGGTATTTGACATCACATTCGTGCTGCATTGTCTCAGTTGGAATGCAGATTATAACTTTGTGGATTGCGGCATGGCCAACAATAATACAATATTTATACCGATTTACACCTGactaacatttttttgatatgatgtTGGGATGGGGTATCGTAGTTGCTAAACTCCTGGACTAAATAGCGATCATGTTATCAATTGCTAATGGCAAGAGATCGCACTCAGATTCGAGCCATTCTCTTGGACGGCGGCTAAGTTTCTAACGAGAGGTCACGCATGATCAAAGATATGCAAGTTTTATCCTATGTTCCACAGGGTAGCTTAGAAGCCTATATCAGAGCCTCCAATGCCTATCAGATACTCACGGCAGAGGAAGAACAAGCACTTGCTGAACGGCTGCATTATCAAGGTGATCTAGAAGCAGCTAAACGGCTGATTCTGTCCCATTTGCGTTTTGTTATTCACATTGCGCATCACTATTCCGGTTACGGCCTACCGCAGGCTGACCTGATTCAAGAAGGCAACATCGGTTTGATGAAGGCCGTCCGTCGTTTTAATCCTGAAGTAGGTGTGCGACTGGTGTCGTTTGCAGTTCACTGGATTAAGGCGGAAATACACGAATACGTGTTGCGTAACTGGCGTATCGTAAAAGTGGCGACTACTAAAGCGCAGCGCaaactatttttcaatctGCGCAAAACCAAGCAGCGCTTGGGTTGGTTTAACCAAGATGAAGTGGAAATGGTAGCCAAGGAGCTTGGTGTGACCAGCAATGATGTCCGTGAAATGGAGTCCCGCATGGCTGCACAGGATATGACATTTGATCCGATGCCAGAAGACGACGCTCGTGAAGGACAACCGATGGCGATAATTCTTTATTTACAGGATAAGTCGTCTGATTTTGCCGACAGCATTGAAGAGGATAACTGGGACGATCACGCTGCCGACAAGCTGAATGCGGCGCTAAACAGTCTCGATAAGCGCAGTCAAGATATTATCCGTGCGCGCTGGCTGGATGAAGATAACAAAAGTACGTTACAAGAACTGGCCGATCGATACGGCGTTTCTGCAGAGCGGGTGCGACAGCTTGAAAAAAACGCTATGAGAACAATGCGCCTGGCAATCGAGGCGTTAAAGGTAGTCCCTCGATCTTCCGCTGCGTCTCATAGATTTCATTGCTCTATGCAGCAGTAGCTTATTCAGTTTGATACCGAGCATAAAACAAAAGTTTTGTTGACTAAACGCAAGTCCTCTACAGATTATTACGATAGGTCAAAGGCAAAATCTTTGCCAGATTAAGCGGATCCCGGAAACTGAAACCATCATCCCTGTCTATCGTCAGGAGACTTTAATCTTTTCCAGTGTAAAGTGCTTTCAGGATCCAAGAAAGCGTTTGTGATTCTACAAGGTAGCACGAAAGAAATACAGTGCGCAATCACGTGCACTTTGTTGAGGTTTAATGCCTCAATAGCAAAAATGAAGTTGGAATGCATGTGTAGGATTGAGCTCACAATGCCGCATAGCCATACTATCAAACACCATCGTCTTCGCTGCGCAATAAAGCCAAATAGCATCAATCTTTGCAcaatgtattttaaatacgaaaatttgaGTCAAGATAATCGATTCCTATCTTTAAGTCTAATTCGGTTGGCGTGCTTGTAATGCAGACCGACTTATGGTGTAGCTAAATCTCTATAATATAGAGCACTTTTAAAACTTCCGTCTGTGTAGTTGATACTAACCGACCAATAATGCCGGCACAGCcatcaattaataaataataaataacagCTCGTTTTGAATCAGGACTTCACTCGGTAACGGACTGCATTTTTAAGGACATCTTAATGCGTACTGTATATTGCGGACATCTAAACCAGTCATATATTGGCCAGGAAGTAACGTTATGTGGTTGGGTTAACCGTCGTCGAGATCTTGGCGATTTGATTTTCATCGACATGCGCGATCGGGAAGGCCTAGTGCAAGTATTTTTTGATCCGGCTTTTCAGGATACCTTTGTGCGTGCTGCCGAACTGCGTAATGAATTCTGCTTGCAGTTGACCGGTATTGTGCGTGCCCGCCCGGAAAGCCAAGTCAATAAAGACATGGCGACCGGCGCCGTTGAAGTTTTAGCTACCAAACTTTCCATTATTAATCGTTCTGAACCTTTACGTCTCGATAGCAAGCAGAATAACACCGAAGAGCAACGGCTCAGATTCCGTTACCTTGATTTGCGTCGACCAGTTATGGTGCAACGTCTCAAAACACGGGCACGTATCTCCAGTTTTGTTCGTCACTTCATGGATGCCGAAGGTTTTCTCGATATCGAAACACCGATGCTGATCAAGGCTACACCGGAGGGTGCACGTTACTATCTAGTACCCAGCCGGGTACATAAAGGTAAATTCTACGCTTTGCCGCAGTCGCCGCAACTATTTAAACAATTACTTATGATATCGGGGTTCGATCGCTACTACCAGATTGTAAAATGTTTTCGCGATGAAGACTTACGCGCCGATCGTCAACCTGAGTTCACCCAGATAGACGTTGAAACCTCTTTTATGACTGCAACCCAAGTACGAGAGGTAATGGAGCGGCTTATTCGCGATTTATGGCGTGAGATTGCCGGCTTTGATCTGGGCACTTTCCCTCAAATAACCTATGCTGATGCTATGCGCCGTTTCGGTTCAGACAAGCCGGATTTACGTAATCCAATGGAATTAGTAGACATAAAAGATTTGATCAAGGACGTAGATCtggagatattttcaattcctgGTAACAACAGCCAGAGCCGCGTTGCGGCATTGCGCGTACCTGCTGGTGCGCAATTGAGTCGCAAACAGATTGACGAATATACTAAATATAGTGAAATGTATGGCGCTAAAGAGCTACCATGGATGAAGATCAACCAGCGTGCCGCCGGAGCAGCAGGGGTGCAAAGCCCAATAGCGAAATTTCTTGGGCCACAAGTGATTGAACAGATCCTGATACGTACTGACGGCGCTGATGGAGATATGATTTTCTTCAGCGCGGATCACAAAAACGTTGTCACTAATGCACTAGGGGCATTACGTCTAAAACTGGGCCTAGATTTGCAACTTACGGTTACCGACCGCTGGGCGCCGTTATGGATCGTCGACTTTCCGATGTTCGAAGAGGACGGGGAAGGCGGTTTGTCCGCCATGCATCATCCGTTCACTGCACCAAAGGATATCGATACTCACACGCTTGCCACATCGCCGACGTCGGCGTTAGCCAATGCTTACGACATGGTGATTAACGGTTGTGAGGTCGGCGGCGGCTCGGTACGTATCCACTGTAGCGACATGCAGGAAACGGTGTTTAATATTTTAGGCATTAACGAACAAGAACAGAAAGAGAAATTCGGTTTTTTACTCGATGCGTTAAAATACGGCACGCCGCCGCATGCTGGTTTGGCTTTTGGCCTCGACCGGTTGGTAATGCTGCTGACTGGTACCGATAATATCCGTGATGTTATTGCGTTCCCGAAAACTACTACAGCTTCGGACCTGATGACCGAAGCGCCTAGTTTCAGCAATACCGACACACTTTCCGATCTGTCGATTGCAGTTATCGGTAAAGATCGGGAAACCACTGAAAGTAGTGACGCCTATAATATCCTATAAACACCCGCTTTCAGCAGCGCTAGCGCTTATCTCTATTTCTGCCAACATAGCAGACAGGTTCCAGCAGGAAGTGAGCACAAACCCCAGTATCAGCGTGCCCAACGTACCAAGTATATCAGACGAAGGTGTTCATATCAAATGACCTGATCGTAAACCATTTACTTGTCATAAGTCAATCAAGCTATGCTTGGAAAAGACCAGCTAATGCAaagaagtttcaaaaaaaaataagcaaaataaCGTCTTCCTTCACGCCATTTTTATGGCGTCCAGTATTGAGCACCTTTGTAATCTGCTATACCGATCAGGCAAGGCGTGTATTTATTAGTGAAGTATTCTAAGAGAACGTTATATTGTCttcatgttttgatatttgatcAAAGACATCTAACTAAAGCAAACTTTGTTGAATTAGAAAACAGGTTTCGATAATTGCACCAGAGTAATGAGCGGCTGCGGATAAAAACCAAGTAGCAACACCAAAATCGAGAAGATCAGTAGTACTACCCCGCCAGCAGTCAGTATCCAGTTAGGGGGCGTATCTCGGCGTAGATTTTCCGTCGGAGACAAATATAGACTAATTATGATACGCAGGTAGTAAAACAGACCGATGGCGCTACCAACAACGACTGTGCCGGTTAACCAGCTCAAGTGGTTATTTATGCACAATGCAATGACATAGCACTTTCCAATAAACCCAATGGTCATAGGAATTCCTGCTAACGACAAGATCATCACAGTCAATATAAATGACAGCAACGGTTTATGCCAAAACAGACCTCGGtaagaatgcaaaaaatccTTATCCTCGCCGGCATAGGGGCTAGACATCAGACTAACGACGCCGAACGCCCCAAGACTGGCGAAAAGATATCCTGCCAAATAAATTCCGACAGTTTCCAACGCTAATGTTTGGTCCTGAACCGTAATGATCCCTATCAGCAAATAGCCAAAATGAGCGATGGAGGAATAACCTAGTACTCgtttaatgttattttgatTCAGAGCCATTAGGTTGCCGAATAGTATAGAGGCGCAGGCGATAATCGTTAACACCAGCTGAACTGTATCACTGCATGTTACCGgtacatataaaaataaacgcataaCGACCGCGAAAATCGCTATTTTACTAGCGGTGCTTAAAAAAGTTGACACCGGTGCTGGCGCGCCTTGATAAACATCCGGCGTCCACAAATGGAAAGGGACCAGCGACAGcttgaaacaaaaaccaacCATCATCATTCCTAAGCCAGCTAGTAACAGCGGCCGCGATAGCATAGTGTCATGAAACGTCCCGAGGGAAGAGAAAGACAACTGTCCGGTTTGAGCGTACACCATCGCCATACCAAACAGCAAAAAAGATGATGCTGCCGTGGACAGAAGCGTGTATTTGATGCTAGCTTCTAGCGAATGCTTTTGGCACAATGCATAGCCAATCATGCCAAACATCGGAAGCGAAATTAGTTCAATACCCAGGAACAACGCCGCTAGATGATTGGCGCTGACTAGGAAAATGCCACCCATCGCGGCAAGCAGAACTAGCAGATAAAACTCGTCTCGGTTGCCTGGATATTCCGCTAGCCAAGCGTAAGCTAATATGCTGGTCGCCAAACTGGCCACTAACACCAGACCGATATAGAATATAGAAAATCTATCGATGCGTACCAGGGGTGTTACATCTATCGGGCTATGTTGCATTACAAACCACAGCGATAGCAGCGCTAGATTAAGCCCAATAATCATCAGGGTAGCACTCATAAAGTGGTTACGTTTCCACGCAATGCACAACATTACGGCTACCACCATTAACCCGACTATTAACAGAGGTAATAGTGCAATCAGTTGTTGAAAAGTTATTCTCACAGAGAATTATGCcttgtcgttaaaattgtgaaaCCGGCGTCGGAGGAAACCAGTGCTGAATGTTACTCATAGCGGTAGCTGAGGTATCAAATATCAGCTGAGGGAAAAATCCTAATAACAGCAGTAGCAGTACTAGCAACAAAATAATTAGCCGTTCGCGCAACGTTATGTCCAATAGCAGCTCGGTAGACTTGCCCTGGCCATAATAAACGCGCTGAATCATGATAAGCGAATAAACCGACGCGAACACTAGACCGAATGTAGCAATGATCGTGATCACCGGTACTACCGGAAAACTACCGaataaaatggtaatttcacCAATAAAGTTGCCGGTGCCCGGCAACCCGAGCGTTGCAATGGCGAAGAATAGCGACGACGCTGGAATAAAGTTCAAGCGGGTCCACAGATCACCCATCCGCCTCATATCTCGTGTGTGTAAACGCTCATATAACTGGCCACAAATGATGAACATACCGGCAGTCGATAGACTGTTGGCGATCATCTGTACCACCGCGCCCTGATAGGCTAACAAACTTCCGCTGTAGAGGGCAATCAGAACAAAACCCATATGGGATACGCTGGTATATGCGATAAGACGCTTGATATCATTTTGTGAAAACGCCATCAAAGCTCCGTATAAAATGCCTACCACACCTAGCCACATAGCAATTGGCGCGAATTGATGCGACGCATGGGGGAATAGAGGTAGATTAAAACGCAATATCCCGTAAGCCGcagttttcaacaaaattcccGCCAAGTCCACTGAACCAGCAGTCGGCGCCTGGCTATGGGCATCCGGCAGCCAACCATGGAGTGGTACAACCGGCATTTTAACCGCGAAGGCTAAGAAAAAACCTAACATTAGCAAATATTCCATCCATTCCGACATCGGCGTGCGTAGCAAGTCTTCATAATTAAAAGTCCAGATGCTAGTAGCGTTATAGTGCAGCAACACCAGGCAAAATATAGCCACAAACATTAATAAACCGCTTGCTTGTGtataaataaagaatttagTTGCAGCAGTAATGCGTGTTTTACTGTCGGACGACTTATGCCCCCATAACGCGATAAGAAAATACATAGGTACCGGCATGATTTcccaaaagaaaaagaaaagaaacatGTCGATAGCTAGGAAGACGCCGATAACACTGCCAAGAATCCACAGCAAATTGAGGTGGAAGAACCCTTGGTATCGCTGGATCTCACGCCAGGAGCAAAGAACAGCCAGCATTCCGAGTAGCCCAGTTAGTACGACCATCAGCAGTGACAAGCCATCCAGTGCTAGATGAATGCTAATGCCAAAGCGCGGAATCCAGGAAATCAAATACTTTACCTGCCATTGCAGCAGCCTTTCTGACGTTTCTAAAGCATATCCTCCTTGCTTCCACAACAGCAATGAAAGTGCCAACGTCAACCCCATGGCAATCAAGGCTATCCAGCGAGGTACATAGGAGCCGAAACGGCCGCATTGCCAACATAGCAGACCACCAACAAAAGGGATAAGAATTAGCCAAGGTAGCAACATGGCGTTTTACGTTCCTaattctaaaatcaataaactTACGTATCATCGGAGTCATATGTTACTTACCGCTCCGCTCTAAGCCGAAAAAGAAGATCAGGTTGTTTAGAGGAACAATAAAAGCCCTACCACGATCACAGCACCCAGTCCCATCGACACTGTATACCAACGAAATTGCCCGTTTACACTCACTGTCAATCCACGTCCGGCCCATCTCGCTAAGCGCGCGGGAAAATTCATCACCGCGTTGAGTGGATCGCACGCCAACAGTCGTGTACTGACCAAGTAAGGTTGGACGAAGATTTTATCGTAAAGCCAGTCGAATCCCCAAGCGTGGAACCACAAGATTTTTAGGAAACGCCCAGGTGCGCTGGCGGCTACGGTGTTCACCAAGCGTCGCTGACCTAGCCACAAAGTGGCTGCCAAACAAATACCTATGATGGTGACCATTCCTGAAATAATTTCTAGCACCAGCCTACCATGATGGTCGAACTTGTTGGCCGGAAGAACCCCCGTTAGCGGTGGCGTGATCCAGGCACCGATAAACGTAGAAAGCACCAACAACGCTATCAGGGGTAAATGATGGCTGATCTTTCCACAGATTTTGGCGTTAATCTTCGTCTCGCCATGGAACACGATAAAGATCATACGGAAAGTATAGACAGACGTGAGGAACGCCCCTACCAAGCCGGCTATCGCCAATGTGCTATTGCCATTGGCCAGCGCGCCCCAGAGGATTGCATCCTTGGAATAGAAGCCAGCTGTGACTACCGGCAATGCTGATAGCGCCGCTCCTCCTACCAGAAAGCAGATATAGATTAGCGGAATCGACTTACGCAGACCACCCATTTTAAAGATGTTCTGCTCGTGATGACAGGCTAGAATTACTGAACCAGAAGACAAGAAAAGTAGTGCCTTGAAGAAGGCGTGGGTCATCAGGTGGAAAATGGCCGCATTCCACGCCTGTACGCCTAGTGCCAAAAACATATAGCCTATTTGACTCATGGTAGAATAGGCGAGCACACGCTTAATATTGGTTTGCACCAATGCAGCGAATCCAGCCAATACCAGCGTTACTGTGCCAACAATCCCCACCAAATGCAATACCTCCGGCGCCATCAAGAACAACCTGTGGGTACGGGCAATAAGATACACGCCAGCAGTTACCATAGTCGCGGCATGGATCAGCGCCGAAACCGGGGTCGGACCGGCCATGGCATCCGCTAGCCAGGTTTGTAGCGGCAACTGTGCTGACTTGCCGACTGCACCGCCAAGCAGCATTAGCGTTGCCCATGTGATGGATGGAGAACCTTCCGCCAGTTTTTGCGACGCCTGTACTGTCAGAGTGTAGAAGTTCAATGTTCCGAACTGATCGTAAAGAATAAACAGCGCAAACGCTAGAAGTACATCCCCGATGCGGGTGATGATAAATGCTTTTATAGCAGCTGCACCATGTTTCGACTCAGTATAATGAAATCCGATTAGCAGATAGCTGCAAAGTCCTACCATTTCCCAACCGAGATACATCAATAACATATTATCCGACAGCACTAGTACTAACATGCTGGCGATAAACAGGTTAGTATAGGCGAAGAAACGCGAATAGCCCTTTTCCCCTCGCATATACCAAGAAGCataaagatgaataaaaaagcCAACGCCGGCGACTACCGACAACATCGTCAGCGACAAGCCGTCAAGGCTGAGGGCCAGTGGAATCTGAAAAGCACCTACCGCCATCCAGTTCCACAAAATCTGGGTATGCACGGCCGCACCATCGCCACGAGCATCGAGAAAATCCAGCGCTACCCAAAAGGTTGCCAATGCTACTAGCCCGACGCTGCCGACGCCGACCGTCGCAGCGACATTTTCTGTCCAGCGACCACGAGAAAATGCTAGGAGCAGGAACGCTGCCAATGGAAAAACTAGAGTTAAAAAGAGTAGGTTCATTTGTGCATCTCGCTGACTGAATCGATATCCATGGTCCTGCGGCAGCGATATAGTTGTAGTAGCAACGCTAGGCCGATACCGCCCTCGGCGGCGGCTAATGTGACTGCTAGGATATACATCACCTGCCCGTCCGCGTGGCCCCAATAGCTGCCGCTTACCACGAACGCTAGCGCCGACGCGTTAATCATGATTTCCAGACCCAGTAGAATGAAGAGTAGATTGCGACGGATAATCATCCCCGTCAGGCCCAATATAAATAGGCTAGCAGCTAGGATGAGACCGTGTAATAATGGAATCATGCTTATTCCTTTCTTCTTTTCTTAAAGGGGTCGATCGTCGTGTCCAAGATGAAAGGCGACTACTAGTCCTGCAAGCAACGACACGGAAGCCAGTTCCACCGCCAATACATAAGGACCAAACAGCGCGATGCCTACAGTTTTTGCCGTAATCAAGTCACCCGAGATGCCGTGATCTCCCGCTTCGGCTAAGGCGTGAACCAATATCACTAATAGCACTAGCGACATAAGAGATGGACCGATCCAGTCTTTCAGACATATACAGGTGCGCTCTTGCTTATCGCGGCCGACGTTTATGTTGAGCATCATAACAACAAACACAAACAGCACCATGATAGCACCGGCGTAAACAATAATTTCCAGCGCACCGGCAAAGTAAGCGCCAAGAGAGAAAAACACGCAGGTGATGGctaacatcgaaataataagATACAGCAGCGCATGCACCGGATGGGTATGAGTGATAACGCGCAACGTCGACAACACAGCCACCAGACCGGAAAGATAAAACGCCAGTTCCATGCCAGTCTCCTTAGGGTAGTAAACTTTTTACGTCGATAGGTTTAGCTTCGTTCTCTGTTTCGCTCTTGTTCTTGCCAGCAATTACCATCCCTGCCATGTGGTAAAAGTTATACTCCGGGTATTTCCCCGGTCCTGAAATTAGtaaatcgtctttttcatAGACCAGATCCTGTCGTTTAAACTCGCCCATTTCGAAATCCGGTGTAAGTTGGATGGCAGTAGTGGGACAAGCTTCTTCGCACAGACCGCAGAAAATGCATCGGGAGAAATTAATACGGAAAAATTCCGGGTACCAGCGCCCGTCTTTAGTCTCTGCCTTTTGTAGCGAAATACAGCTGACCGGACAAACCACTGCACACAGATTACAAGCCACGCAGCGCTCATCGCCGTCAGGATCGCGCGTCAGAACGATCCGCCCGCGAAAACGCGGTGAAGGATTGACCGGCACGTCTGGATACATGCGGGTTTCACGCTTGCTTAACGCCTGTATGCCAATCATCCAGATGCTACGTAGTATGGTGCCGCAGCCGATCACTAACTCTTTTAATGTCATGATTCATGCATCCCTAATGCACGTTGCATAAGATGACCGCTGAAGTCGCTAACAGATTGAGCAATGTTATTGGAAGGCAAATTTTCCACCCTAGCGTCATCACTTGGTCATAACGCGGACGTGGCAGCGCCGCACGGATTAGAATAAAcgtcattataaaaaaagcaGTTTTAATGGCGAAGCAGATAAATGGCGGCAACCACGGTCCTTTCCAGCCGCCGAAGAACAGCGTCACAATCAGTGCCGAAATGGTAATCATGCTAATATATTCACCGACGAAGAACAGGCCGAATTTCATTCCAGAGTATTCGATATGGTAGCCGTCGGCTAGTTCCTGCTCCGCTTCCGGCTGATCAAAAGGGTGGCGGTGACACACTGCGATTCCTGCCAGCAAAAAGGTGACAAAGCCGAAGAATTGCGGCACAACGTTCCACAGATGCGCTTGTGACTCAACGATTACACCAAGATTGAATGAACCAGCCTGCGCCACCACGCCCATTAACGACAAACCGAGAAACACTTCATAGCTTAAGGTTTGCGCCGAGGCGCGCATAGCCCCTAGAAGTGAGTATTTGTTATTGCTTGACCAGCCGGCGAACAGCACGGCATACACTGCTAGCCCAGCCATCATCAGGAAAAAAAGTACGCCGATATTGAAATCGGCAACTACCCAAGTCGGAGTTACTGGAACGATAGCGAACGTAATTAGCGGCGAGGTAAAGGCAATGATGGGCGCTAAGGTGAAAATGCTTCGATCGGAGAATGGTGGAATCCAGTCCTCTTTACACATCATCTTCAAAATATCGGCTAAAAGCTGAAGAGAACCGCCCCAACCAACACGGTTCGGACCATAACGGTTTTGAAATAACCCCAGAAGGCGACGTTCAGCAAAACTCATATAAGCACCGCAAGCAACCACCGCCAGCAGGATAACGACCGCTTTCACAACCGTCAAGAAGATATCGGTGACCTCAGGTGTCAACCAACTCATGGCGTGACCTCCCGTAAATTTTTAGCGTATTGTCCTGTCAGCATCGGAGGAATACCTGGCAACCCTAGAGGCAGTCCGATTTGCCCGGCGCTTAAGTGATGGCTGAACTGCACAGGTAAACGTAGTTCTACTCCCACGCAGCTAAAGGCGAGCAGAGTCCCGCTTTTAACGCCCAACTGAGCGGCATCGTCCTGGTTCAGCATAACATAAGGCGCCGGCATCCGCTCTTGGATAACAAGAGAACGCTGCGATGTCTCCTCACTGCCAAACAAGTGCCAATATGGTGCAACACGCCAACTTCCATCCAGAGCCGGCTTAAACGCAGACGGAATGGCGCGAAAGTAATCCAACTGATCTTCACTTGCTTCTAATAGCCGTACGCCGGGATCGCCGTGGCGCAAATGACCGCCTATTTCGTCCTGAAATTTGTTCCAAGCTTGTGGAGAGTTCCAGCCTGGCGCCCAGGCAAACGCTATCTGTTGACGCGGCGCTTGTGGAGCATTGTTGCCTTCCATGGAGAAGGCGAACATGGTATCCACATCTTGTGGTGTGCGAGGTTCGTGCACATTAATATTAGCACACATCGCGGTACGACCGCTGTAACAGTGAGGCTCTCGCGCTAGTTTCAAGCCGTGAATTCGGAAGCGAGCGTTTGGCGCGGCATTTCTAATCCCCGAAAGCTGCGGCAGCGCCTCGGTTATAGCATCAATAATATGATCGAGCTGCGTCCAGTCTACTTGGCGATTTAAATAGGTTGAGTGCAGTAAATGCAGCCAGCGCCAACTTTCAAGCATGATAACCTGATCATCGTAGTACGCCGGATAATAGACTTGAAAGAAACGTTGCGCTCGGCCCTCCTGGTTAATAATTGTACCATCGCTTTCAGCAAAGCTCGCCGCCGACAGGATGAGGTTGGCTTTATCTTGTAAGGGAGTGCGCTGGTGATCTAGCACGATGAGGTTATTGACTTTAGCTAGCGCAGCGTCAATACGCGCGGTCGGGGCATGGTGATACAAATCATTTTCTAGCACGATTACGCTATCCGCAGAACCCCGCTCCAACACGTCAAGCGCATCGTCTAGGCTTCCTCCGTCCATTATTGCCAAACCCATGCTGTTGGCACTGGCGGTAATAAAGCTAATACCAACATCACTGCCCCTGACCTTTAAGGCGCGCGCAACATTGGCAGCAGCGGCAATCATCGCTTCGTTTCCAGAGTTGCTGCCGGAGATAATAAGTGACTTACGAGCGTCAGCTAGCGCTTGCGCCACCACGTCGATTTTACCCTTAAGCGCGTCATCTAAGCCAGTCACCGCTGGCGCCATTTCATCCAACGCGTGGGCGATGGCGAAACCAAAACGCGCCTGATCATCTACCGGCGCATAATAACTCCAGGCGGCGATATCATCCAGACAAGTTCGGTCAACGTTGGTGACGAACAACGGGTATTTGGCGCGCTGGCCAATGTTCATAATGGCTGCTATCTGCCAGTCAGCCACTTTCTGCGACGCGGCCATTTCACGTGCCTTGCCCTTCACGGCCTGTCGTACCGCTAGCGCGATGCGTGCACCGGTTTGAGTTAAATCTTCTCCTAGCACCAGTACGGCATCATAACCTTCTATTTCACGCAACGATGGTGTACGAATACCACCATTTCGCAAAACATTGAGCATCAACGCTAATCGGTTTTGTTCACTGCTGTCGATACCGGTGTAGAAGTTCTCAGCACCTACCAGTTTGCGCAAGGCGAAGTTACTTTCGATGCTCGCGCGCGGTGAGCCGATGCCAATCATTCTATGTGCTTGGCGTAACGCATCGACGGCGCCTTGCATAGCTTGATCGACGTTAAGCGTAACCCAGCCTTCACCACGACGCTGAAGAGGCTGACGTGGACGGTTTTTAAGATTTACGTAGCCGTAGCCGAAACGGCCACGGTCGCACAAGAAGTAATGGTTGACGCTGCCATTGTAGCGATTTTCAATGCGGCGTAGCTCGCCATATCGCTCACCAGGGCTGGTATTGCAGCCAATGCTGCACTGCTGGCAAACGCTCGGTGCGAACTGCATATCCCACTTACGGTTATAGCGTTTGGAATGTGTTTTGTCAGTGAATACACCGGTTGGGCAGATTTCTACTAAGTTTCCTGAAAACTCATTCGTTAACACCCCGTCCTCAGGACGGCCGAAATAGACATTATCATGGGCGCCATATACGCCAAGGTCATTTCCGTCGGCATAATCTTTGTAGTAACGAACACAACGGTAGCAGGCGATACAACGGTTCATCTCATGGGAAATAAACGGGCCAAGATACTGATTGCGGTGAGTACGTTTAGTAAAACGGTAGCGACGGACAGTATGGCCGGCCATGACCGTCATATCTTGCAAATGACAGCTCCCGCCCTCTTCGCAGACTGGACAATCGTGCGGATGATTGATCATCATCCACTCTACTACGCTTTTCCGGAACTGTTTTGCTTCATTATCGGTGATAGAGATGAAGCTAGCGTTAGCAGTTGGTGTCATACAAGACATCACCAGTCGGCCACGGGCATCTTCGGCGTTTTGGTATTGCTTGACAGCACATTGGCGGCAAGCGCCGACGCTACCTAGCGCCGGATGCCAACAAAAGTACGGAATATCGAATCCGAGAGACAGACAGGCTTTTAACAGGTTGTCAGACTCGTTGACTTCGTACATTTCGCCGTCTATATGAATAGTAGTCATAGTCAGAGTACTCAGGTGAACCCACCAACGGTGGTGTTAATACGTGTCGTATTGGACGCTTATCAGcacattttaaataaattagacTGCACGCCAGCAATGGCACGCGTATTGCCAAAATATTCAACGCTAATACCCGCTTCAAACTCGGGGCGGAAATATTTAATCGCGCTTTGCAACGGCTCTACTGCTCCAGGTGCATGCGCGCAGAAGGTTTTACCTGGTCCAAGGCAGCGGCACAATTCTTCCAGGATTTCAATATCTCCGGGCTGACCTTTGTTGTTCTCTAGCGCACGTAGTAGCTTAACGCTCCACGGCAAGCCGTCGCGGCAAGGCGTGCACCAGCCGCAAGATTctcgggaaaaaaattcttccaaatTGCGAGTTAACGACACCATGTTAATGTTGTTGTCTACTGCCATCGCCAGCGCAGTGCCGAGCCGACTGCCTGCTTTTTCGATATTCTCAAAATCCATCTGAAAGTCCAGGTGATCCCGAGTCAAAAAGTCTGTACTAGCCCCGCCGGGCTGCCAAGCTTTCAGTGTTAAGTTATCCCGCATGCCACCGGCGAAATCCTCTAGGATTTCGCGTGCGGTGATGCCGAACGGTAATTCCCAGAGGCCGGGATTCTTCACCCGACCTGAGAAGCCCATTAGCTTGGTGCCGGCGTCGTTGCTCTTGCCGGCAGTAATGCTTCGATACCAGTCGATACCATGCTCTAAAATGGCTGGCACATTGCATAATGTTTCAACGTTGTTAACGCAAGTTGGTTTACCCCAGGCGCCGGCGCTGGCAGGAAACGGCGGTTTCGAGCGCGGATTAGCACGGCGCCCCTCTAAGGAATTAATCAGTGCAGTTTCTTCGCCGCAGATATAACGCCCGGCGCCGGTATGAACGATAAGCTCAAAGGAAAAGCCGTTACCCAAAATATTTTTGCCCAACCAACCAGCTTCGGTAGCTTCGACTATTGCGCGGCGCAAGTTCGTTGACGCTTCAATATACTCGCCGCGCAGGAAAATATATCCACGATAGGCTTTCAACGCGAAGGCGGCGATCAGCATCCCTTCAACTAGCAGATGCGGCAATTGCTCCATTAGCAAACGGTCTTTATAGGTGCCCGGCTCCATTTCATCAGCATTGCACAGCAAATAGCGAATATTCATGTCAGAATCTTTTGGCATCAAGCTCCACTTCAGGCCAGTAGAGAAGCCAGCTCCTCCGCGTCCTTTCAAGCCAGAATTTTTCACAAGTGTAACAATATCGTCCTGCTCCATACTCAACGCCTTGCGTGCGCCAACATAACCGTTTTTACTCTGATATTCGTCTAGCCATACCGGCTGATGGTCATCGCGCAACCGCCAGGTCAGCGGATGTGTTTCCGCCAAGCGGAGAATGGTTTTAATCATTGATATTGTTCCAACAGCGAACTAATTCCTTCTGGCGTCAAATGCACGTAAGTGTCGTCATCTACCATCATGATCGGTCCTTTGTCGCAATTGCCTAGACAGCAGGTGGGTAGCAAGGTGAAGCGACCATCTGGCGTAGTTTGTCCCGACTTAATATTCAGAGAATGCTCTAGCACGGACAGGATGCTTTGATAACCGGTAATATAGCAAACCACGCTGTCGCAATAGCGGATAACATGGCGGCCTACCGGATGACGGAAAATGTGGCTGTAGAACGTAGCCACTCCTTCAACGTCGCTGACGAGAATGTCCAATACTTGAGCGATGGCTGGAATTGCCTCGTCTGGCACCCAACCGCGATTCTTCTGTACGATTTTCAATGCTTCAATCGAGACGGCACGCGCATCCTCGTAATGGTGCTTTTCATGCTCGATGGCTTCGCGTTCTTCTTGACTCAGCTCAAACATTTCGGTAATAGCGTCCAATTCCGCCGTCGGATACATGAGGGTATCTTTCTGTTGCTGCATAATTAACGGTCTACATCTGACATAACGAAATCAATACTACCCAGATATACGATTAAATCCGATACTAGGCTGCCGCGAATAACTGATGGGATTTGCTGCAAATGAGGGAAACTAGGCGTTCGAATACGTGTCCGGTAACTCATTGTGCTACCATCGCTAGTCAGATAATAGCTATTGATACCTTTAGTGGCCTCAATCATCTGAAATGATTCGTTAGCAGGTATTATCGGACCCCACGAGACCTGCAGAAAATGCGTGATAAGCGTTTCAATATGCTGCAAAGTACGTTCTTTCGGCGGTGGTGTAGTCAGTGGATGATCGGCTTTGAAGGGACCTGCCGGCATGTTGTTTAGACACTGCTTAAGAATACGTAAGCTTTGGTGCATCTCCTCCACTTTCAATATTACGCGGTTATAAGAGTCACTCACCCCATAACCCACTGGCACCTCGAAATCGAAGTTTTCATAACCAGAATATGGACGCCATTTGCGCACATCAAAATCAATTCCGGTGGCGCGCAACCCCGCGCCGGTTACGCCCCAGTCTAGAGCCTCTTTTGCACCATAGGCAGCGATGCCTTCAGCACGAGCGCGTAGTATGCTGTTTCGGAGTGCTGCTTTGATATAGATGTCCAAACGCTTCGGCAGCCAGGCGAGGAATTCGCGCAACAATTTTTCCCAGCCGTGCGGCAAATCGTGCGCCACGCCCCCAATGCGGAACCAGGCCGGATGCATACGAAAACCAGTAATCGCTTCGACTACATCATAAACTTTCTGACGGTCGGTAAACGCTAGAAACACTGGGGTCATCCCGCCTACGTCCTGAATATAAGTACTGATGTACAGCAAGTGACTATTGATACGGAATAGCTCTGACAGCATTATCCGAATTACATTAACACGATCGGGTGCCACGATGCCAGCTAGCTTTTCTACTGCCAGAACGTAAGGCATTTCGTTAACACAACCACCAAGGTATTCGACACGGTCGGTATAAGGAATATAGTTATGCCAGGACTGGCGCTCGCCCATCTTTTCTGCGCCGCGGTGGTGATAACCGATATCAGGCACGCAATCGACAATCTCTTCACCGTCTAGCTGTAAAATAATTCGGAACGCACCATGTGAAGAAGGATGGTTTGGCCCGAGGTTGAGAAACATAAAGTCTTCATTATCTGTGCCGCGCTTCATGCCCCACTCTTCCGGTTTGAAGGTCAGCCCTTCCATTTCTAGATCTTCTTTTTGTTTAGTGAGGACGAAAGGATCGAATTCGGTGGCACGTGCAGGATAATCCTTGCGCAACGGATGCCCTTCCCAACTTTTCGGCATCATGATACGGGTCAGATTAGGGTGGTCGTCAAAGGTGATACCGAACATCTCCCAAGTTTCACGCTCATACCAATTAGCGTTGGGGAAAATACGGGTGCAAGTAGACAGATGCAAATCATTTTCTGACAGCGCTACCTTCAGCATAATGTCGCGATTTCGATCTATGGAAATCAGATGATAGAAAACGGTAAAATCCGCTGATGGTAAGCCACGACGGTGGGTACGTAGGCGCTCATCTACTCCGTGTAAATCATAAAGCATTACGTATGATTTTGGCAGTGTCTTCAGAAAGGTCAGTATCTCGAGGATTTGTTCGCGCTTCACCCAAACGACCGGCATGCCGGTAAAAGCCGGCTGCACGTTAAACGCGTCCGGTCCGTAATGGTCACGTAACTCATCAATCACTGGATCATCAAAATGATTTAGTGATTGCCAGGCTGGCAGGGCGGAATTTTCTGTCATCAACTCTATCATAGTTATCTTTATCACATTTGGCTATGCCGGCACATGCCGCCGCGTTTATCAGCTTTGACCAGTATGCGTATCCGCGCGTTAAATTTCGTTGGGGGTGCGCAGATGGGTAACCCCGATACGTTCACCGTGCTTACGTTGACGTTCCGACTTCATATTGGCGCGATAGACGCCCTGATCGTCCACTACCCAAGAAAGCGGACGGCGTTCTTTTCTGATAGACTTTTTCAGCAAAAGCAGCGCCTGGATATAAGCTTCAGGGCGCGGTGGACAACCGGGAATATAAACGTCCACCggcaaaaatttatcaacaccCTGTACAACAGAATAGATATCGTACATGCCGCCGGAATTGGCACAAGCTCCCATGGAAATAACCCATTTCGGGTCTAGCATCTGATCATAAAGACGTTGGATAACAGGCGCCATCTTGGTAAAAGGCGTCCCTGCTACCACCATGAAATCCGCTTGGCGCGGTGAGGCGCGGATAACTTCCGAGCCGAAGCGCGCCACATCGTGCACAGCAGTAAAGGCAGTAGTCATTTCAACATAGCAGCAGGAAAGGCCGAAATTGTAAGGCCAAAGCGAGTTGCCTCGTCCCCAATTCACCGCATTGTGCATAGCTCGCTCAAGTTTACCTAGGTATACATTTCGCTGGACGTGACGCTCAAGCGGATCAGCCACATTTTCCTGTTTCTGCATAGGATACTGCTTGTTGTTATCATCCGATTCCGCGCGGATGAGAGTGTAATCCATTTTACTCCTCACTGTTTTACTCTTGATGACGGTAGGAAACGTCAATAAAATCTTCTTGGCGCAAATGTTGGGAGCGCTTCGGCGCCCAATCAAGGACGCCGATACGAACTAGGTAAACTAAACTCGTTAATagaataagaataaaaatggTTGCTTCAATGAATCCTATCCAGCCCGCTTCGCGAATAGCGACAGCCCAGGCATAAAGATAGAGGGCTTCAACGtcgaaaataacaaaaaacattGCCACAAGGTAAAATTTAGCTGAAAAGCGCAATCTTGCGGTACCGACCGGGTTGATTCCAGATTCAAATGGCATATTTTTCGAGCGTCCCCGAGCTCGAGTGCCAAGCAAGCAACTGCCGGTTAGAATGAGAACGCACAGACTCAACGCCCCAAGAAGGAATATAGCGAAAGCCCAGTAACGAGCGGTAATTTCAGTGTTTATCGACATTCTCTGTAGTATTTATTAAAAGTGGCAGCTTGTAAGCAAGCTCcatgaattttttagatattacaaattccattttacTCTACACCTGCAAAGGTCAATTCACAAGGATTGTCTATCAATCATGTTAGTCGCCAAACGCTATCCTAAGTTATTAACAACTGCAACCAGTGATatcattttaagaaaattatgtGTCAGTATAAGCAGTAAATCGTTTTGCATTTCAATAGAATAGGCGCGTAAATTTTGCTCCATTTCTgcatttgaaaattagaaGATAAAGATCTGTAATTTTAAGTCACGACAGCATTTTAATCATAATGTAAGGCCTAAATATAGTACTCTCGGTATTTTACACCTTAACCCTTTTAActtaagtaaaaattaattcgtaattgCTTCGAATGAAGAAAACATCGAATTCCATAATCACACAATACAATCGTAATATGTTAAGaaacaatttcattaaatactGCCGATTAGGTACGTCAGCGGACCATTCGTCATATCGTTAATTATATTAAGGTCTACCAGCTGACAGTACGCCATTGGCGGCCTACAGTAGCTTGGTTGAGACGCATAAAGTAGGCTAAGTCAACTTTATGCATTAGTGACCTCAAATATGAATAGACATGTCAGCTTACTCACCACACATCAATCTTCTTAATGACAAGGCTCTGTGAAGAGAAGATCAAATCttacggaaaaattttttcatgtacgtGTATCAGAAGTCCCATCTAGGACACTCTTCGTACGCTTTTTGACAATGATATTGAGCAGGCACCTCGTTACGCTCTCACGGTAGCGTCGGTACGCTGTTTGATGTAGAAAAGGTGATAATTTGGTGATAAGACACAATAAGGGCCTACACTCAGCAAGCTGATACGGAAGGTAACGTTAATCACCTAAACAGTTAAATACTTCTATGAACTAGAACAAAACAATCCAACGCCGCCGATTAACTTCCAGAAGTTGACTATGTATATGTTAACTAACAGCAGTGCTTATGCCGGAGGCGCACTTTTGGATAACTACGCGTTTGTTATTGCGAATGACGTTATTGAGGCTTTTTCCTCCGGCAATTACCTACCGGTATTGAGCACTTGCGATTTGACAGAATCAATCATGTATATTCTAATAATCTTGTTATGCATTGATTCTGCTTTTAAAACTAGAAAGACGTTTGATGTCGGCgcataaattcaaattataccaCTATCTACGAAATATATTTTGCTTACTATGTGGCTGTGAGCATAAACAGTCAGCGTCGGATTATCCTTGTTACGCAAAGCAACGCATTGTTTGTCTATTTCACAGCGTATAACAAACTTTAGTATCAGGCTCTATATTCTATCAATAAACTTTTgtagcgtaatttttcaatgcagCAGAGTGGCATTGAACGCTTTCAGTATCCATTGGTATATAGACGAAGCCGGAATGTTTGCTACTTTATGCGCCAATTGATTATACTTGCAGACACTGAATGATCAGTGCATCGAATTCTATCGGCTTTAgtaaaacggaaaataaatGATACTACAAAATAAATGGAAGTCGTCGATACGAAACTTCTGATTGCCGCTGAATATGAAACGCACCTTCTCCTATCTGTCGAAAAGAGAAAAGGGTGCTGAGTCAAGAAAAACAATTGTCGATAATGCAGTGTTTTGGATTTGGGAAAATCAGCCgtctaattttgaaaagaaaaattctttaaaaagaAAGACGTTTAATATGAGTACGTAAATTCAGTATCACTTATCAGATCACAACTTAAACTTATTGATTCCTATCTTCTTCTTTAAAAGGACACCGTTGTTACGAATTAAAGATAAATCATAGTTCTAAGTGAACGTTAATAACAACAGTAAGAGCGGGGGTCGGATTTGAACCAACGACCTTCGGGTTATGAGCCCGACGAGCTACCAGGCTGCTCCACCCCGCATCTGAAAGCGCTGAGTGTATGCTACGctgataattcaaaaaaaacaagttatttttttggaatggTAAGTTCTTATGAGTTAAGAATAGCATAGAAAAGACAGCGGTACACATTAGATTTGATTTAATCAGTCAGTTAAGCACTAACTCAGCTTTTCTAGTAATAGCGTAATATCATTTAATGCTCTTGTTAAACCAAATACTTTTATAAGAAAGAGGTGTGATGTAGGTACGTAAATTTAAGTTATACTGCTCTGTAATCTAAGTTTACTTACTGCATAACTaaaacgttaaatttaattaacaggATTAGTAATTTCGCAATATCTGTGTATTTCTTGCAAACCAAATTTATGTATGCACATCAAATGGCTTATTCGTCAAACTATTCCTGTTACGATATCAGAAACACTATAAATCTGCAACGATTATCTGACATATGATAATATACTACCATTAGTAAATCTGAATCATTACCTACTGGACGTTCAAATTATTCTGAGTTTTCTTGCCATGTAAGATGCGATTTACTGTTGAGCCTCTTTTATAACTCCTATTTTACTACACAACTCTAGTGCCGCGGTTTTGTATCAATACACTCTACAACTACCATTTTCCCTGTTCAGCTACCTCTACCGGACCACCCATGTTTTGACTACCTCGATTTGACGTCGTCCAACGGCGCTGTAAATAGTTAACAGCCGCAGCAGTCTGTGGCTGGCTGAGATAGGACTCACTGAACAAAATGGTGCCATTGATCTTAGGTACGGCCTCGTTAATATCTAATTGCTTTTTCAATTCAGCGACCCCATCTGCTACGCTCCAATCCGGTTCTGTTTTGATGGAGCTGCCTATTTTGTATAACGCTACGCCAATATAAAGCCTAGTATTGGTATGACGAACCACCTCTCCCCACCATTTCGCAAGTACATCATAACGCACAGCCTGGCGTCCCACAGGCCAATATAGCTGAGGGGCAATATAGTCCAGCAGACCTTTTTTAACCCACAGCCGTGTATCAGCGTAAGCGGTATCATACGAAGGCCCTCCGCCTTGGGTAGCCGAGCCCCGAGGGTCATCTGCAGCATTGCGCCAAATTCCAACGGGGCTAATACCAAAAACAATCTGCGCGTTAAACGATTTTATCGTCTTAGACACTTGCTGGACCAGAAGTAAGGTATTATGACGCCGCCAATCGCCTTTGTTGGAAAATCCATGACCGTAAAGGCGATAAGTGGTATCGTCATCCAGACAGGAATTTGGAGTTTCATTGTAGAAATAATCGTCGAACTGAATACCATCAAcaggataatttttaattagttcgGTCACTACGTTAACGATCCATTGACGTACATCAGGCAAACCTGGATCGAGAACATAACGTCCGTTAGCAATGCGGATCCAGTCGGGATGTAATGCATAAACGCTAGCAGGCGATGCGCGTAGCGTAGCCTTCAACGCTACAGTAATTTCAGGTCTGGTGTTCAATGTAACTCGATAAGGGTTGAGCCAAGCATGGACCTTTAAGCCTCTTTTGTGGGCCTCCGCTAACAGAAATGCCAGAGGATCGTAACCTGGATCTCGACCAATCGTCCCCGTAAGGACTTCTGTCCATGGCAATATGGTGGAACGATAGAGGGCAGTGCCGTCTGGTTTGAGCTGAAAGAACACCGTATTAATACCTACTCTTACGAGATTATCTAACTTTGCGACGAGCGTACTTTGTTGCTGCTGGATTCGTTGCGTATCGCTTTGTACCTCAATTCTTGAGGGTATGGGCCAGTCAAGTCCGTAAACTGTGCTCAACCAAACGCCGCGCATCTCGAGCTCCTGACATTGAAGAGGTGACGGTAATAGACATTCTACCACGCATTTTTGCCCACAACCGGTAAGTTCCACCAACATAATTAAGAACGTtaaccaaaaattatttctttgtaACATCACATTGTTGTCTCTCTAAAATAGATCCCGAAATCAGTAATCGCAACACAAGCACTGATACAGTACTAGCATTGCTTTTTGAGCCTATAGTTTTCCCTGTGGTAACGTTGCTCCGTTAAGATTTCGGCTAGCAAGAGCATACATGTCTTTCCAAACGTCATCGTAGCCATAATAAGAATAGGTGACGATAACGGAGTTAACATTTACGGCATAATTATCAGCCTTATAAGGTATGCACAGggataaataaattatgcgCTTTTCTTATACCGCCCGCATAACACAAGCATCCAAGGTCATATACCGAGAATAAAGGCGTCGCAATtacaatttgttattttaactTCTGTGTTCGTCAAATCTAATCGTTTCTTTTCcatatattttctaaaaaaagaacaactaATGTCTTTTAATTTGTAACGACCGCCCTGCTTCCCTAATGGGAAAGTTTACTGCGATGCGGTATGTCTCCGGAGATGGTGCGGGTGCAATTTGGCATGCCATTGAAATTATACAGCTGCTATAGCAATAGTGTTATTTTAACTAATATCGCTGACGTGTAACATACAATAGCTAGCTCAAGCAGTTAGATTAATTCTGTTTCTTTCTCTTTGGTTAGGCAAATATAATCTACAGCGGTTATCAGTAAGGAGAGAGCTCATGAGCGAGCGCTGCAGCGATGAAGTTTGGATGCGTCATGCCCTAATGTTAGCAGGACGCGCTGAAGCCGAAGGTGAAGTACCGGTCGGTGCTGTCCTAGTGCTAAATGGTGTAATTATCGGCGAAGGCTGGAATTGTTCTATCGGCCATCATGATCCTACTGCCCATGCCGAAATTATAGCGTTGCGCCAGGGGGGGGGGCAGATAAGTAATTACCGTTTATTAAAAGCGATTTTATACGTGACTCTGGAACCCTGCGTAATGTGCGCAAGTGCAATGATCCACGCTCGTATTGGCCGTCTGGTATTTGGTGCACGAGATGAGAAAACCGGCGCCGCAGGGTCCATCACGGATGTATTCAGTCATCCATGGATTAATCACCAGGTTGAAATTACCGGCGATGTATCAGCACAGGCATGTGCTGCTCagatcaacaattttttccgccGCCGCCGGGTGCAGCGACAGTTACTGAAACCGGCAAATAACCCTGTTAACGATATTGAACACTAAGGTTATATCAGTAAATCTGCGTGAAAATCTATAATACCGTTGTGATGGCAGCTTTAGAGTAAACAAAAGCGAGAAACCGGTGCACGATAGGATTAATTTAGTTGTTGATGTAGAAAACGAACCTGTGCCAATTCTTCCGGTGTATCCACGCCCATACCGGGCGTGACGCTCGCTATTGCGACATGAATCTTTTCGCCGTACCACAGAACGCGCAATTGTTCGAGGCACTCGATTTGTTCTAATGTACTGGAAGACCAGTCGACGTAACGACGTATAAAGTCAGCGCGATAAGCGTAAATTCCAATATGTCGTAGCAAACTGTAAGAAAGGTGTGCGCGGCTACAGGAAAATCCTTCGCGGTCCCATGGGATGGCTGCACGGGAAAAATACAGCGCATAACCGCGCACATCCACCACTACTTTTACAGCGTTAGGGTTAAAAGCCTCTTTTGCGGTGGTAATAGGCACTGCCAATGTAGCCATGCTAGCCTCTGACCCTGACAGGTTATCCGCCACCTGGCGGATGATTTGTGGTGGAATAAGCGGTTCGTCTCCCTGTACATTGACGATAATTCGATCGTCAGGCAGGTCGTAGCGATCAATTACCTCCTGTAGCCGCTCAGTGCCAGACCGATGCTCGAGACGAGCTAAGTACACTTCACCACCGGTGCGCTTAACCGCCTCGACCACCCCTTGATGATCGGTCGCGACAATGACCCGGTCGGCGCCAGACGCCTGTGCCCGCTCCATAACATGGACTATCATGGGTTTGCCGTTAATATCGGCTAACGGTTTGCCTGGAAGGCGGCTGGAGGCGAAACGGGCTGGAATAATAGCAACAAAACTCATGACTTGATTTCATCCAATGTAATAACGCGTGCCTCACTTTCTATCAGTACCGGGATGCCTTTACGCAATGGATAAGCTAGTGCATCGAATTTGCAGATCAGTTCTTGACgttcttttttataataaagcTTTCCGTTACAGACCGGACAAGCAACTATTTTCAACAAACGATGATCCATGATTCCCATATGAACACATTCGACATCTGAGGTCAGATATTGAAGTTGCAGCGTTATATCCGCCCTTTTATAGCCGTCGCTGCAAATTATTGGTGTAATACAATAACTAATACcttatttttgtgataaagaaataattttgaaaatgctaGTCTTTTTGTCGTCACGACAGTTACCTGCATAACCTTCTAGTATCCacttttacattaaaaaagttaatattttatcaGCGTATCGTTTTATAACGACCTAACGCTGATGTGTTTTATCCCAGCTCAAATTATAGGGCGGAAAGCTTATACCGTAAATGCAACGCCTTAAAAgctattttcatgaaaaatctaaattataACTGAGCTTCATACAGAACATATTAATGTGATGGTTGATATCGAATGTACTATCTTCGAGCTCCGTTATGAAGCGTTTATCTAAACATACAACCAGATTATTGTCGATATGGCAAAATTGTGCCAAAGTAGGTTGCTGATAAAATAGCACTTAGTTCAAGTCATGATCTACTGTTCAGTAGACGAACAATGACTTATACGCAACAAGGATAATTTTACAGTTATTTCGCCGCTCTACATGCCTAACGTATAGATCATTTGTAACGGTCTTCTTTGAGAAGACTAAGCATGTAGTCAAAAATATGCTCAACTGATATAGAGTAGCATCATTCGAATTTACATGTCTACATTAAACATCTTTCTCGTAAAAGCATGtgattctaaaaaattatacatgaCATACCATACTATGGTATCGACGTGGTAGCACGGAAGTATTATGACTACTGCATAAACTCGTTATGTTCAtgctcgttttattttttgtttgttttatgtTGACATTGGCTAATTTTAGCGGCACCACTAACTATGTGTACTTGCGACATTTATTACTTATATGGCTGTTGGTAGAGTACtataatgataaataaacGCTGAAATTCGGTTTTTAGTTATGACGCTCAACACAGACGTGTTGAGCGCACTGCTTTCTGTTTATTGTCAATTTGACATGGATACCAGCTCGGCAATTTGGATCTTGTGCTCTGCAATATATCCCCCTGAAAGAGAGGCGATTTTGACAGCACTTATGCTATCTCTACTAACTTATGTGCTTAGTGTTAGTTTATCGTGATTGATTATAATACTGATTGCGGCAACCAAAAATGTTTCGCTTGAACATATTAAACGTAATCTGGTGACATATCACTACACGAAATTGGTGAGAAAAACTAAGCATTTACGTCTGTCACCGAAACGTCGCTAGAATAAATAGCGACATTTCCCcctaaaaatttgttttagaCTTGCTATGTGCACTTAGAAGCTGTCATTATAAAGGAATAATAGTAtaataaatgattaaattgaacTAGGAGTTGTTGTCTAAAGTTTGAGATATCTCTCTTTTCTAAAAAGAGAGCCGCGCCTTCTGCGGAATAAAATAtagaatagaaaatttatttagttaGCATATCATAAACACAAAGACAAATGGAGTGGTGTTGCGAAAGATAGTAGATTATTTATTAATGTTGGATTCCATCTTGGAAATCTCACCTATTCAGCAGATATAGAATTACTcagtaaaatttataaaaagctCACATAGTGCACTGCACCTGCTATCAATGTGCACGGGATACTTTTCAGGAAATTTTATAGTGTAGAGTAGTTGATTCAGACTGACTCAAAGAGTTAACTTCAGATTATTTTCTAATCGACCGGAGCTATATGATAGGAATTCAATCACGTAGCCTGTAATTCCACCTTGCCGGTGCTTAACAAAATACTAAATTATGGCACGATGataccgaaataaaaatttctttaacaAACGATTATTCCTATCATGGCATCTTGGAATATAGGCGTGATAGACATCACGCTTATGCATAGAGGAGCACTAACATGGATGCTGCATCACgccaaacaaattttattcgtcaaATCATTGATGAGGATCTGGCTTCTGGGAGGCATACATTAGTGCACACTCGTTTTTCACCAGAGCCAAATGGCTATTTACATATCGGCCATGCTAAGTCGATTTGCCTCAATTTTGGCATTGCCCAGGATTATCAAGGCCAATGTAATCTGCGTTTCGACGATACTAATCCGGTCAAAGAAAACATCGAATATGTCGATTCTATCAAGCACGACGTGCAATGGCTGGGTTTTAACTGGAGCGGTGATATTCACTACTCTTCCAATTACTTCGATAAGCTGCATGACTACGCGCTTGAGCTTATCGACAAAAAGTTGGCCTATGTTGATCGGTTATCGCCGGATCAAATCCGTGATTATCGCGGTACATTGACGCGTCCTGGTGAAAATAGCCCCTATCGGAATCAAAGCGTGGAAGAAAACCGGGAATTATTCGCCAGCATGTGCCAAGGCGAATTTTCTGAAGGCAGCGCATGTCTGCGGGCAAAAATCGATATGGCTTCTCCGTTTATGGTAATGCGCGACCCTGTGCTATACCGCATTAAATTCGCCGAACACCATCAGACCGGGACAAAATGGTGCATCTATCCGATGTATGACTTTGCCCACTGCATCTCTGATGCATTAGAAGGAATTACCCATTCACTTTGCACACTGGAGTTTCAGGATAACCGCCGGTTGTATAATTGGGTACTGGATAATATTACAATCAACGAACATCCACAGCAGTATGAATTTTCTCGACTCAACCTCGAATACGCTATTCTATCTAAGAGAAAGCTCAATCTTCTGATTACGAAGCAAATTGTCGAAGGATGGGACGATCCTCGCATGCCAACCATTTCCGGTCTGCGCCGTCGCGGCTATACGGCGGCTTCGATTCGTAAATTCTGCCATCGTATCGGCGTGACTAAGCAAGCTAACAATGTTGAGATGGCCGCACTGGAAGCCTGCATACGAGAAGACCTAAACGATTGCGCGCCGCGCGCCATGGCAGTGATTGACCCCGTGCAAGTGGTCATCGAAAGTTTGCCTATGGGGTATGAACAGGATATTACAATACCAAACCATCCCAATAGGCAAGAGATGGGAACGCGTCAGGTGGCGTTCAGCCGTGAAATTTATATCGATCGAGCTGACTTTCGCGAAAAAGCCGACAAGCAATACAAGCGGCTGGTATTAGGTAAGAAAGTGCGCTTGCGCCATTCGTTTGTAATCAAAGCAGAACGTGTGAAAAAAGGTCCTCAGGGACAAATTACTACGATTTTTTGCCGTCACGATCCTGATATCAGGAATGGAGATTCCACGGGCGATAGTAAGGTAAAAGGTGTAATTCACTGGGTATCAGCCACCCGTAGCCTTGTCGCGGAGTTCCGTTTATATGACCGCTTGTTCAGCACAGCCAACCCAGCGGCGGAGACTGATTTTCTTTCTACGCTAAATCCCAATTCATTAGTTATCCGTCAGGGATTTGTCGAAGCCAGCGTACTAGCCGCTAATATGGGTAAACCTTTTCAGTTTGAACGTGAAGGCTATTTTTTCGCCGACAGTTGCTATTCTAGCTCCACGCATCTAGTGTTTAACCGCACAGTGGGATTACGCGACGTTTGGTCTGCACAAACCGTTATGTAAATGTTTTGCAATACTAACCATCCAAGCGCATCGTTTATTGCTATGAAGGAGATGACTTTGCAAATGTTAGCTGGGTAAGCGAAAAACTTCGTTTCGTTAGGTTGTTTTAGTTTGCATGTGTGAAACACTGGTAGTTACGCTACTTTATAGAATAGTTATTCTATATATTGCTACCGGattttgtccaattttatATCGAAGCGATGAGTCATTTTAGCGTCAATCAATGTCTCGACGCTAATGTTTTAGTACGTGATTGTACGGGCCGAGATCCTCTCGATACCGAGTCAATTCGTTAGCTACAAGATCGATAAGATAAAACATACTTAAAGCTTTAATTATAGTCCTGAATCAGACTTGCTGCTGTTCgctatgaaattttctaccaGAAATGCGCTAAATTAGCTTTATAtgacaaaaaatgatttcaaggTAGGATGGCAATACTATTCTTGTACATTTTACAACATAATGCTCAATCAGGTTGCCGATAGCATAGATCCTAAGACTGAATTTTCtgtaaaacagaaaaacatGTTTATGTATGTAAAAGACAATCTTGGCTGGCGGTTTTATTCTGTTAATTCATAAGAACATAAACTCTGGTTATCTTTTTAAACCGATAAACACATAAATTTCATAGGAAACCTTAATACTCAGCAGATGCAACTgttttcaaaaccaaaatcaGACAATATTTAGGGGCTATATGACTCTATATAtcattatcagtaatttttaatcaatgctcaaattataattaaaatgcaCCTGGAATTATATTAACGCTGAGTGATTTAATTGAGATGCATAGTCATtttcttatttgtttttaGCTAAAAACGCCAATGCTTTTTACTTGTAACGACAGGTTTTAAAAATCGGTCAGTGACAATGCAAATTTTactattaaataaatataggCAAAGTGTAATCAAACTAACCGATACTGATAGGTATCATTAGCAGCGGCATGCCGAACATAATACCTAGTATCATGCGATATGGAACGCTAAAAATCCGAAATGGGCGAACAAGGTAGTAAGCAGCATGTTTTAGAGAATTATAGCAGCAACCTAAAGAAAGCCTATCATCGACAACGATGCATATGCATTAACAAACATGGTACTGATTTAATAAGCGAATTGTCTGTGAAATTAAGTCACGTCACCGGCTCGCCAATCACTGGAGACATGCCGATCATGATTATTCCTTGGCAACAGATTGATTCCATCACTCTGTACAATGTGATCGAATCCTTCGTACTGCGCGAAGGCACGGATTATGGTATACAAGAAAAAACTGCAGAAAAAAGTCGCCGATGTGTTACGCCAGGTACAAGTAGGTGAAGCGGTGCTAGTATGGTCAGAATCGCATGAAAGTATCAATATTATATTGCGTAGTCAATATCGTTTCGATTAGAAGAGCCACACATTTATCCCTCCAAATGCCTGTTATTGCTTTGTATCCGATTTTGACTCATATTTAGTTCTAATGGTATATAGTCATATATTATTAGACTTTATAAGCAGACCCTGCAGAAGTCATGTAAAactatatttaatttattaatttattaaatgatgTTAATAATTTCTATAATGTTTATATATGTCTCAGTCTAAAAGATAAACAAGAGTTTATTTTCTTATACAATGGTTGTTCTGTATTAGGCAAAATACATGAATGGTAGCCATactctttaaaaaaagagTCTAACTtatgttttggaaaataaatagCTTTATCGTTACCATTAGCATCACAATCAATAATAACTGCAGAAAAATAGCCGTTTACATAGATCATAGCCCGTTTATAAAATCTTGTTGAAGATGTGTCAAATTGCAATTTCTTGTTACTGCTTGATTTACGCAACACTTAATAATATTGCAGCCCAGTGTTCACGACGTATCCcttatatcaaaattatttatttctataTCAACGATAGTCTGATTGAGcgcttcaataaaaaatgcaaatcaaaaattttcaaacatcgcTTGCAGATACAATGTTAAAATCCAGATACTGAATAATCATTATAACAAGGACAGAGCCTCCTATCTTTTGCTCGTGACAACATCCATTCAATGTCgatgaaatattgttttattaacaattttaatattgatttaaCTAATAGCAGCAACCTCAACCACCTTACCATGCGGAAAGAGATCGTGGCGTAGTACTAGATCAGCTTGAGTGTCCGATTAACTGTTTCATCTTGACTTGGCGGTGATAAAACACTAGCATTGTTCGGCATAATGATCGCGCCTAACTCAATCACCAACGTCATTAAACGAAGATGACTCAGATGCAGCAGCGTTTATACACTTCTAACACTAAGTCGGTGCCATTCTTTTAATAACACATTTACCAGAATGTGTTAGCAGCCCGTTGCTGTAACTGTTTAACGATACCAGAAGTGGTTTTAACGAACAGGGTAAAACAATCATTCCAAGCGTTTGGAGTGAACCTAAGCGCCATCGCCTTCACTTCGAAAAAACTGTAGCTGGTTACCAGCATCAACGTTTGTTACACGGCTAAGCTAATGATCAAGTAAGCTCCAATCTTAGGCAATGTTCCTAGTACCTGCAAGTGCTGCTAGTGCCGATAGTAACGACTATCAGACGTTTCATATTTCACTcctgataatgaaaaatgaaaaatccacGTAGTTAACGCTAGAATTGAAGCGACCCATACTATTAATCGCTTGACCTTGATCTAGGCCATATATCACTTTAGAATTATCATTGGCAATGACTCTAAATAATCTAGGTAACGCTGATCTACAGCGCGAGCCAAGTAGATTCTGTTGAATATCGAagattcaaattattcaacgtcAGGATTATCTTCCCGCACCGATCGTTTCAGATCGGTCAAGTCTTGAATTATTATCGCGTCTACGCCGATGATCTTTTGTGTTTCATCTACATCACTGCCGTGGACAATAAGTTACGAAGTGCCGGCATTTCTATGCCGCAAGCGTTTAGAAAGGAATTTCGGGAGCAACAGAAGTAAGGTAAACGTAACGGGCGCCCGCTTCGCGGGCTATTTCAAAGATTGAGGTAGTATACCGCGACAAAGTTGTCTATCAGTAACACATTCCTATTGCGGAATTCTGCGCGATTGGTGTTAAGCTTATGGTGTACTGATTGCCGGCGAGCCTGTTGATCGggtataatgaaaattcatagtggttttttgcaaatctCTGGTGGCTTGTTTAGCCGTCTCCTGGCTATTCCTTCGCAGGAAGCTTCCTGCATTGGAATAACCACGTTAATATCTAAACCTTTCCGTTGGCGATTTTTACCCAGCATTTAGCCCATGTACACGTGGCTCTATAGATTGAAATCTTTTCAATGAGCGAATCCAGAGATATTCAAACAGACCAGGGTCGATGCCCAGTATTCTCAGCGAATTGCCGGGTGAACAGCTGCTCCACGTGACGTATACAGTTTCTCCGGGTACGATATTGCGTAGGCAATCAAAATCTAGCGTATCCAGCGCCATACTTTCGGAAGTTATAATATATACTGATACCCGTCCTCTAGCGTGCGCTTACCGATAACTAGTGGGTGCGATGCTATTAAGATCGCGAAAAACAAATAGATCATGACCAATAATCATGCCAACACAGGCGTAGGCACCGCGGATTTGCTAATGTGTCGCCGAACCGTCACAAAAATCGTTCGCCTCTAGAAGATAATTCAGAAAGCGATCTAGCTCAGCGGCAAAACATTACATTTAACAGGTTCTCCGATGACATCGTCCTTTTTTAAAGGCTTTTACGTAGGTATTAGTTTCAAGTTGCACCTTGTGCCCAAAGGTGACCCCGAAAGGGTAATTAACGTAAAACAGCTGCGCCTAGGAAGCACTGGAGCTGCTGACAATCAAATAACGGACGTGGCCTGCCCTATAACTGCCTTTCAGCTGCTGTGTATGGTGAGCTTCGAAAACATCCTTAACTAGTCCATTGGCTTTAcgcaggaaaaaatttaaggtATCAATGGTGACACTGTATGACGCATCTTTTCCAAGGTGCTTAGCACAGTCATAAATAGACTGTTTTACTGTTATGAAACCGAGATTTGACAATACCGCACATATCGGTATTTCCTCGTGATCAGCTTACTAGAACATATACCATCTGATAATATTACTAAATTGTAGTATCAATTGGAACACTTTCACTCCTGCTTTGAAAGATGATATACGCATCAGGAAAGAATAATACCAACAATACAGCTAAAACGCCGCGTAACGCGCAGAAATAGAATACCTACGTATAAACCATCTGCTCTTCAAATCAAATATATCGCAAATAACTTATAGTAATGGctaacaacaaaaaattacatagacTAGGGTTTGTAAAATAGTGTTTCACGCGCAAACCTgagaattaaattactaaaacgGACAAAACAATGACGTAATAATGACGTAATCAACCAATTATATCTGTACTCCTTTCTTAATCATTTCCCGGAATAGAAGAAATGTTTACGCGGTTAATGTATTtatagcaattttaaataaattacaataagcGAAAAGTTCACCGACGCAGAAAAATAGCGATACCTCGCACACAAACTGCCTGCAAGGCGCCCGTTTAGTATGATCAAAATCCTGAACAACCTGTTCTGTATAGATGTTCAGCGTGCACTTATAGGAGTAATTGATCGTTAAGACTGCTCAACTGGCAAAGTCAAATGCGATTTACAGCTTATTCCGGTGAGTATACGCACCGGAAACAATCCGAGCAATCGAGCCTTCTACTAGGGACGCGAAGAGATATAGACGCGATAATCAAATAACCATCAGCCAATTACGTACCTGTCCTTTTAACGTCAGATCCTTGACTTTTGGCATTTGTAAGTTGGACACTATCCGCTCTCAAGCCGCATAGTCGGTTTGATTGCCGATTTAGCAAATGCGGGCGGAGTGCTTTCATATCCGACATGCTGGCGCTGACGGCTAACAGATACCACTACTAGTAGTATCGAAGCCAGCAGCCAACTAAGTGGCTGGACTGTGCTACTTATGCTACAGACCTTTTCGTTGGTTAGCTTGCTAATTATTGCCTGGCCTTGCCGCGTTTAGCCATCACTGTTGCCAGGCTTTGTGTTATCAGGATAGCGGAAAATCCGCAGGTGATAAGGATAATAGTGCCGAGCAGACAGTATTGTGATATAATATGTTTTACTTCAGTCATAGCTAGAACCAATGCTACGGTATAAAAAAGCCAAATACTAATACATACCTAATTCTCAGGCGATGCGCAATACTAAACATCTATCTGACCGCGCGGAGGATAAACGCCctggtaatatttttatccACTAGTATACCGACTAGAGCCCGGACTTTGCCAGTGCGGGACAGCGCCGATAAACGCTGAGCTTAAGTAGCCCGCCGATCAAAATGATCAGCGGCACCTGGGTAGACATCAAAAGCATCCCTGGCGCAATACCTCGCGCAGCCTCTAGCACACAGCAGCTTTCGGTACCGCGAACGGCAAGCGGACAACAGCAGTCAGCTCTGTAGATGCGTTTTCCAGAAGAATGACCGGTCGCACGTGCACATTATTCCACTAACACCAGTGCTGGCCGTCGTTCTGTCAACACCACCCAATCGTGTTCTATGGCGTGATAGTATGGCGTCACAGTTAGCAGCAGCGTCATCAAGCGTCATCGGCCAATCAGGCTCACCTTACACCGCTGGTTTTTCACGACAGAAATATCAGCTTTTCCCACGCGGTACTAGCACAGTTCAGCCCTAGCCAATCGGCATAATCGAAGGAGATAGAAGTGATTATGGTAACGTCGATATCAACAGATATTAGTTGTATCTAACCGTCTACTAGTCTAACTTCAAGAATCACTACATTAAGCGCTGAAAAAAGTTGCAACACGCCAACGTACCGAACTCGAAATAGCTCAACGGCGTCGTGCTACGGCCGGCTTCGATAATCGCCATCACTTTGCTATAAGCGACTTCCGGTAATTCTTCACCTTGAATAAGCACTCTTTCAGTATAACATAACAAATGCGGAGAGCTATAGACGCCGACACGTATCCCACTTGCCAGAAAAATCAGTTCCAGTAGCTAATAAGTAGTACCTTTATCGTTGATGCCGCGCTAACAATAATAGCCCATGTGGCTGGACGCAGTAGATTCAGTCCGGTCGCCACATAGCGCATCCTCTCTAGTCTCAAATCGATGGGGTTGATATGCAAATGGCTGTCTCTTATAAAAGAGACattattagtttttaaataaaagcaaaatgaCGTACTGATATAATCTTGATAAACCCTGAAAAATTTGGACTTTTAAATATACTATTGTCGATATTCCCATCTTGAGATGCTAGCCTATAAGCTAGCTCCGTTTCGTTTAATGCTAGCAAGCAGCGCTAGCACTGCTTTTATATTTCGTCAAGAGATCCTTCTGGGGCTGTATCAAGAAGTAGCGTGTTCGGCAATGGATCCTGCGGCTGTGGCCGATTAGTCAGTTTTGCTAGCAGGTTGGCTAAACGCATGCGCATTTCTGGACGGCGCACGATGAGATCGATAGCGCCCTTTTCCAGCAGGAATTCACTACGCTGAAAACCGGCAGGCAGTTTTTCTCGTACCGTCTGTTCTATAACCCGTGGGCCAGCGAGGCCAATTAAGGCTTTCGGCTCAGCAACATTTAAATCACCTAACATTGCTAGGCTAGCAGAAACCCCGCCCATAGTGGGGTCGGTCAGCACAGAAATATAGGGTAATCGCCGTTCACGGAGGCGAGCTAAAGCGGCGCTAGTTTTAGCCATTTGCATCAACGAGATTAGCGCTTCTTGCATGCGTGCACCGCCGCTAGttgaaaaacatacaaaaGGGCAGCTGTCCTCAAGCGCCTGTTCGACTGCGCGTACGAAACGTGCGCCAACAACTGAGGACATCGAACCGCCAATAAAAGCAAATTCGAATGAAGCCGCTACCATAGGTATGCCGTATAACTCGCCTTTCATTACTACCAGCGCATCTTTCTCATCAGTGACTTTTTGGGCTGCTACTAAGCGATCCTTGTACTTTTTTGAGTCCTTGAACTTCAAGATATCTTTAGGTTCTAGTTCACTGCCAAGTTCGAATTCACTTCCTTTATCCAGAAAAGTGTGCAACCGCACGCGTGCGGCAATCTTCATGTGATGATCACACTTTGGACAGACCTCTAGATTACGTTCTAGCTCCGCGCGATATAGCACTTGGCCGCAGCTATCACACTTAGTCCAGATCCCTGCTGGAATGTTCGCCTTGTGTGCCGTGACGATAGTGCTCTTATTGAGAATGCGTTTAATCCAGCTCATCGATAACCTTTCTGTTTGAACCGGGTATTTGCCACTCGACAGTTCGCTATATCTATTTGCCTTTGAAACGTCGAACAAAAATCGCTTATTAGCCCATAATGATTAGCCACTTGGCACAGAAAGCTCTGTGCTTAATTCACATTGGTCTAACTTTTACTCTGTCACAGATTAAAGACAAACACGGCTTATTCTTTAAATACATGGAAAGATAAAGTTTGATTTTATCACTCATCATGCAAATATTATCTTAGATGATTCTAATCATCACAGCTTCTTACATGACCAATGTATAGTCTATAATATCTTGTTAGAGTCAATCAGTTATGTAACAAATGCTCAACGGATAAAGAGGCATCATTTGATACCTGCATAAACGTCTTACTTATAAGACTTATTGCCTTCTAAAATTAGAAACGATGCATGACAAGCTCATTAAATAGTATATGACCATATACTAATATCAAGCAAATCTGAGTCTCCAATAAGGCGTTACTTCTTCCATGTCTTTTGCCTAAAGAAGTACATTGAATGTGTTCCTTTAATTTGCGACAGAATAATTATACATTGATTTACGGTTACTTGACGTGACAGTGATGTTTATCAACAGAAAAtaatacgatgaaaatactGGAACATGTTGTCAGTGAAAGTTTAAACGATACGCTGatgttgtgaattttttgctgCGCCAAAAGTAAATTTACTTGTTTGTGAATAACGCATAACGCCGACAAATGCCGGTGTTGTCGTTTGTAATAAAACTGCAAATAGCGTAGCTATAGTAGTTTTATATCCACAATAGCAATATTTTGTaacaattttgtaataaagCTTTCGCGAATATCGCGGCTTTCAATAAAACTATATTTTACTcacaaaattatcgataaccTAATCTTGATGTAATTATTATCTCTAGCTGACGACTGCGCCTTCTATCTCCAGAGTCCATAAAATTATACgctatttaataattttatcatgtaTCGTTTTAAtgttaaaagtaaataattttacgatgtATTTCTCGCGTACAAACATGCGCCAGAACTCATTTGTAGTTGTGACCAAAATTTATTGATCTTCtatgcttctttttttttaaatagccgCAGGATAGAAGATAGTACTCTAGTTTGATTTTAATCTACAATGTGTCCATCAGAAGTCAACCGAGATGTTTACCATTACGAGAACACAAGCCACATCTTGAAGGAGCAACAGCCTAAAGCCTACTTAAAAGGGAGGTTAGCGTTTGTTCGTAACTGCGTGTAGCGTCAGACTTATCGTTTTCACTGTCGGTAGGTTAAAATTCTTCATTGTTTTTGCTGGCAATTTCATCTTCACGTTCTACGCCTCCAACCAGACTATTACCCTCAGAGCTATACAGCAACATATTACGTAGCTTTTTGTCCAGCTCAGCCGCTATTTCTGGATGATCCCTGAAGAAGCCACAGGCATTGGCTTTGCCATGGCCGATCTTCTCGCTATTATAGCTGTACCAGGCACCAGCTTTTTCAATCAGATTATGTTTAACACCCAAGTCAAccaattcattgaaaatattgataccTTCTCCGTatatgatttgaaattcaGCCTGTTTAAACGGCGCGGCAACTTTATTCTTCACGATCTTAACACGGGTTTCGCTGCCCACCACTATATCACCTTCTTTTACCGAGCCGATGCGGCGGATGTCAAGACGAACCGACGCGTAAAACTTAAGCGCATTACCGCCGGTAGTGGTTTCAGGATTTCCGAACACAACGCCAATCTTCATACGGATCTGATTAATGAAAATCAGAAGTGtattagtatttttcaagttgctcGCTAGTTTCCGCATTGCTTGGCTCATCATGCGGGCGGCTAGCCCTATGTGAGAATCGCCGATTTCACCTTCAATTTCCGCTTTCGGAGTCAACGCCGCAACAGAGTCAACAATGATAAGATCTACCGCGCCAGAGCGAGTCAAAGCGTCACAAATCTCCAATGCCTGTTCGCCTGTATCCGGCTGAGCGCATAGTAAATTGTCAATATCGACGCACAGCTTTTTAGCGTAGATAGGGTCTAAAGCGTGTTCGGCATCAATAAAAGCGCAGGTTTTACCTTCACGCTGCGCTGCAGCAATTACTTGCAGGGTTAAGGTCGTTTTACCAGATGATTCTGGGCCGTAGATTTCAACGATGCGTCCCATAGGAAGCCCACCTGCACCCAACGCAATATCTAGAGATAAAGAACCTGTAGAGATTGTTTCCACATCCATGGAGCGATCTTCACCTAGGCGCATGATTGCGCCCTTGCCAAATTGCTTTTCAATCTGCCTTAATGCTGCCGCTAACgctttttgtttattttcatcaatagCCATTTTAACTCCCATCGAGCTGGAAGCGACACCGCCCCCTTTTGCGCCAAATAATATATATCGGCGATATCGAGTGCTAATTATACTGTATTATTGTACAGTATCAAGTAACTTTAAAGTGACAAGTGAGATATGATTAGCATAAAGTGCATCATCTGATGATGTGTTTTCTCCCATCTGGATTATCATCAAAAGACAAACATACCAACGTACACAACTTATCAAACCTTATCAGTATGATAAGCGATATAATCAAACTTACAATGTACGTGGATAGTGACTTAATATTTACTAATAAGAGTGTATAGTCATATATCATccaatgattttttcacgcattgtttttaattttgtgttaaCAATTTTGTAGCATCTGTACATTTCGGCTTCAAAAATATAGCCATAGATTGTAGACTATCGTTCACCTGCTGTAGTAGATAAGTATTTCAATATTAGATGAAAAGTTGGTAATGACTCAGATTTATTGGTAGATCAtacattaattaattatgaCTTAAGTTTACTGGTTTTatcttcttgtttttttaaaatatagaaaaggTTGATGTGATGTGCTTAGTGAAGGTGATGGCGTTCGATGTAATAGCCATTCAGCATTGAGAGCTCAACCTATATATTCAAATTGTGATTACGAGCGTTCCTGCTTCATTTCACTATCTACTAGACTCTCGTTGATATGGCAATGAATGGTTCTGAATGACGTATTAGCCTCAGTACTGTTCTAGTAAATTTTAAAGCAGTTACCCTAAAGCACAGGATGCCGATAGCATCAGATCTAATGCCAATAAAAACAATCCTTGTTGCCTGTTTATATTTATGAtcgcataaaattttctatgctcatatttttaatgactGCTGTATGCCGTTGATAAGGACTTGTTGTACACAACCAGACATGTATTAAGAAAAACATACTTAACCGACAGAACGGGAGAGTCTCCTGCACTTCATTGCTGCGGCATCTAAATACTTTAATTATGTGGGATATTCGGTCTTGATTAAAAATGGCTTGCCATTGTTTACAGAATATGTGATAACATAATTGATTAAAACGAGGTACAGTTCTGTATATGAGTGGCATTTTCAGTAAAGAAGTTTTGCGTGTAAACAATTTCGATTGCACACCGCTTCTCTGCCGATCTTTATCTTAGTGCCTCAAGCAGTAACGACTCCAGTTTGTCTCTGTGTCGCTCAAAGGCGATTTAAACACTCTCAAGGAAATATGCAAGATGGCAAAGATTAAAGGTCAAGTGAAGTGGTTCAATGAGTCTAAAGGTTTTGGTTTCATCACTCCGGCTGATGGCAGCAAAGATGTGTTTGTTCACTTTTCTGCTATTCAGGGTAATGGTTTCAAAACACTAACTGAAGGTCAGaatgttgaatttgaaatcCAGGATGGCCAGAAAGGCCCTTCAGCAGTTAACGTAATTGCTTTGTAATCCAGATTACTGCATGGTTCTTTGACTGATGGATGGCATCCAAGTTCCCCCTTTGGCTTATGTCAGTAGGGGGTAACTTTGGACGTTCGAGGTTCTCGCTGTTGCATGTGTCTTGTTGTTTCTTGTAAACCAACTGTGCTGGTTACAACCActaattggaaaataataagTCCTGTTCCAACTgtttttgtttagaaaattcAGGTGCGTAAACACTGAACAATAACCTCAGCAAGAACTATGACTATTTGCGTAAATTTGTTTTACTAGTGCTTAATTGACTTCGGTGTACAACCCGGTACGGGCGTGAGTCTAATCAGCGTAACCCACTTAAGAGTCTTCGGAAAATTTCTTAATGACTACTAGTCTGCATGCGCAATACGCCGACCATCTTGGCCCCTCGCCTGTATAGCAGTGAGATCCTGCACAGATCTGCAGGCTCAGTTTAAATACAACTAGATGCAAGTGGATGTTTATAAAACGGAAATTTTGCTACAATCTAACGGTGACAATGGATAGATTTGATCAGGCCTCATGCACGTCTGTGCGCCGAAAACCCTCCCTAGATACGGGAACGTTTATTTTGATGACGCCAAAAGCCTGTCTTGTATAAAAGAGGCTTAACCATCATTCATGGTGATACCAcatttagttttttatcaaGAAGTAAGTAATTAAACCTTAAACCTTGCccgtattttatttaattttattttataacaaaaaactaATGAGCCATTGACGACCGATAAGATCGGTCGTTGCTCAACACGGTTGCTCAACACAATAGCCAATCCGACAAGTGCCACCGCGTTGGTTCGACGGAAGTACGGAAAACGCTACCCATGGCGACGGCAAAGTCGAGTATAAATCCACCAGCGCCTATACACCTTTCAGAGGTGTAGCATATATAGAGATGCTCACATGCCGCCACCACTCTATGTCCCTGCAGAGCGTACAGACCAGCAGCAAAAGATTCCTGCAAAAGAGCGCATCTAGTTTTATGTTTGTCAATTACAACGGAACATTCATGCGCGAATAGTTTACAGGCGCAatgattttgtaataaaaaataattctcattAATGCTGCGACACAGCAAAGGCGTTTAGCTTGATTGCGTTTATCCATTTCCACAGGCCCGGCCTGAGCTTTCAACCATCTGAGCATCAGTCCAGATAGATACCAGGCGAATGTAGGCGgcatattaaaaatagagtTATTTTCGGTTAACACACTGTAGTCCTGAATGGATGGCGGCGCTGTTCTCACGTGGTCAAGCAGATCTTCGTGCACGATGACTACGGTTAGCTCGGCCAGCTCGATATTTTGCACTCCTGCATAAATTACTCTAAATCGACTGATATCCAGCTGGTGCAACAAAAtaatagaagaaaaatctgTCACTACTATTCTGTCACCGAAATCTGGCAGTTCATTGATGAGTATACCATCAATATAGTTTCGTTTGGACAATAATGTAAATAGACGCTATCGGTTGATAATGCACAGTCGCACATCGGTTTAATCGCGCATAGACCGTCAATTTCAGTAGTGACATTAATCACTTACGGATTGCAATATTTTTGTACTTCCCTTATAGCACTGTGCTCCAAAAATAACCAGTATTGATATAATCAGCGCGGGTAGCCTTTTCCTAGAAGGCCAGCGGTACCACGGCGAATTGCGCACGTGTTCAGCCAGGAGAGAATATACACTCTAGATATGTACTGAAGAGACTGCATCGTTAGTAATAACAGCGCAGACCTTTCTGGACGCCCAATAAGTGGATCACTACGTATCACTAAGCAGTGATGGCGGCAAAGTATTATCCAAGCGCAATTACATCAAGCGCCTTGATTAAACAGCGCAGCTAGCAACGATACAACCTCCTGATTATCATTAACATGATTGTTTACATTTAGTGGTTAAAATTCGCGATTCGTACCACTCTATCAGGTTATGCTGCAAGCCAGGATTTAATCGGAAAGAACAAATCGTTTTATTGCTAATTCGCGCTATCTTTGAATAGTTTTGCATCAACTTGTAGCGCCGCTATCAGCGTAACCATATCCTGCGGTAACGGTGCATGCCATTCCATCTTAATCAATGTAATGGGATGACATAGTCGAAGGAGAGTGGCATGCAGCGCTTGgcgattaaaattgcatagtAGTTCATTGAATTCGTCAGAAGCTCTCTTTAAGGGTCGCGTGCGGCCGCCATAGAGCGGATCGCCCACAAGCGGATGCTTGATATGCGCCATATGCACGCGAATCTGATGCGTTCGTCCGGTTTCTAAACGCAATCTCAGGCGAGTATGAGCTCGGAAGCGTTCCATTACACGGTAATGGGTCACTGCCGACTTGCCCATCGGATGCACCGCTATGTGCTTCCGCTTAATAGCGTGGCGCGCAGTCGGCTGTTTTATTGTGCCTCCGGCTGTCATGGTACCGATAGCAACTGCCTCGTATTCACGGGTAATCTCCCGCACCTGTAGCGCTTGCACTAAACGTGTATACGCCAGCACGGTCTTAGCCACCACCATTAGGCCGGTTGTGTCTTTATCTAAACGATGCACAATGCCTGCACGTGGAACATCTACAATAGGCGGAAAATAGTGCAACAGCGCATTTAACACAGTGCCATTTAAATTACCAGCTCCGGGATGCACGACCAGATCACGCGGTTTATTAATGACGAGAATATCGTTGTCTTCATAAACAATATCTAGCGGTATAAATTGTGCTTCTAAACGCGGAGATTCTTCGATACGTAATTGTATTTCAACAGATATACtaccaaatattttttctttggggACTGTCGTAACCTGTCCATTCACTCTTACCAAGCCGTTAAAGATCCAGGTTTTTATTTGCGATCGCGAATAGTCAGGGAACAAGTCTGACAAAACTTGAATTAAAGATTGCCCAAGTGGTGATGTGTTCACAGTTGCAGTGAGGTATTGATACTGTGCCATAATAAGATATCTTCGTTAAGGTGAAGCTTTTACGGCAATGCCGTTTAAAACAGCACTCTATTGTAGGTAGTCTCATTCAGGAGCTAAAGGGATAGTCTAACCCTCCAAGGATAAGCAAAACGTTATGACGAGCATGAAAGATCTGGTCATTTGCGCCACACTTGGCCTAGTGCTAACGGGTTGtgttaataaaaaagatgTCGTTCTCAACAATTCCTTTTGTGAGATCTATGGTGCTGCACAGCAAAAATTGCAGGACGGTAATTACAATAGCGCAATTAAGGAGCTTGAAGCACTGGACAGCCGTTATCCGTTCAGTTTCTACGCGCAGCAAGTTCAGCTTGACTTGATTTTTGCTTATTACAGATCTACCGATCTACAACTGGCGCAAGCTTCTATCGATCGTTTTCTGAAGCTGAATCCAGATCATCCGAATATCGATTATGTTCTTTACATGCGGGGTTTGATTAATATGTCGCTAGATGACAACGCACTGCAAGGATTTTTTGGCATTGACCGCTCCGATCGCAGTCCAGAACGTGCCTGCACGGCATTTCATGATTTCGTGGAATTAATTCGAGCCTATCCAAAAAGCAAGTATATCATAGATGCCATTAAACGTCTAGTGTATCTCAAAAATCGTCTAGCTAAGCATGAATTATCCGTGGTGAAATACTACGACAAACGCGGCGCTTATGTCGCGGTGGCTAATCGAGTGGAGAAAATGCTGCGTGACTTCCCCGACACACAAGCGACGCGCCAAGCGCTGCTCTATATGGAAAAAGCCTACCGGAAATTACAATTGACTGGCCAGGCGGATAAAgtgttgaaaatcaaaacggCAAATCCGGCCTAATGTTGTGGCAAAACATGCTATGAACGATAGTTTCCGCCGCTATTTCTAAAAAGTTGACCTAGTAACGTTGCTTCAGTGTATATGTACTGATTCAAACAGTAGCAGTAACGTGCGATTAAGAGTATCTTGAGTATGTTTAACGGAACACTTAGCGTGCTTTATCATGATGCCTCTTACATTCTGTTGAAGAACAAGAGATACAGGTTATAATTTTACTGTGAAAACACAAAGAGCATTATTGTATTGATCTCTGCAAAATCACCGTTGTAAAAATTCAGCTTGGTTACTCTATTTATCTTGCtaaatataagaaattatcaaaatgtaatcTGGAAGAACTGATTCATTTCTCTGATATGTAAATtcttatttattaattgagTATCGACGTTTGCTGTAGTGTTAATCGGCATCGCCGACCTGCAGCGATGTCTAAGTGGTAAGCGGTACTTGCAATTTTCCTACAAACAATCAATTAGTTGTAAAATATCCTTGCGCATGAGAGGCGCTTTGGTTAACATTCAAACTAGTTTCGGTCGATGTCTCATGTGCTATATTGGAGCTGTGACAATATGCAATGGTTACCGCAAGGATACTGAAAGGTTATGTACCAGGCTTTATTAGTCATATTTCTGTTAGTAGCAGTCTGCTTAGTTGCGTTGATCTTACACCAACAAGATAGAAGCGCTGATATGGGAGCCTCTTTCGGTTCAGGTGCTTTTAGCGCCCTGTTCGGTTCAGGTAGTTCCAGTAATTTTGTAACTCGTCTGACAACTATACTAGCAACGGTGTTTTTTGTACTCAGCCTAGTGATGAGTAATTTGAGTAGTAATCATTGTCAGAAAGACGGCCAAACGGATAAAGCGTTAGCAAAACAGGGTAGTGATATTCCGCAGTAAACGTTTCCTGCCAAACAGGACAACGATCAAAGCACAAGATTTGATAGCAAAGTGCCGAGGTGGTGGAACTGGTAGACACGCTACCTTGAGGTGGTAGTGTCCAATTGGGCTTACGGGTTCAAGTCCCGTCCTCGGTACCAATCCCGGAGGCAACTTGCTGTTAGGGGTTTTTTATCGTTCCATTTTCAGGCGCGGGGTGGAGCAGTCTGGTAGCTCGTCGGGCTCATAACCCGAAGGTCGTTGGTTCAAATCCGACCCCCGCAACCATATTCTTTTGTCTATGCCGTCGCAGGCgtgcgaaaaataattttaaattagtcTTAAAGCCATTTACAGTTCATAGGATCCAGTTACTTAACGTATCAGTTTTTTAAGATTTTCGTTTCACTACAGTTATGGTGCATCTTTGTAGATAGTCTTTTACATTAAGTTAAATAGATATTGATTGTTCTTGTTTTTAGACAAAAGGCTTATCACGCTAATATGTGgttatgtttaaattttaaacatatgaTTGTTATATAGGGTAGTGGATATTAAATGTGCTTTTACtcagattttttgataataatctATGCTCAGGTCTATTGCCTATGTTGCGCTATTCTTGTTTTGGCAGAACATTGCGCAACAAACGCGACAATACGTGCTGCGTTCTCTACCACCGTCGGGCATTTGAATTGCCCATCTGGCTAGCAGACCTTGAGCACAGAGAACAAGAGCGTGTTTAAGTAACTAGTAACGGGACATAGTTCTCCTGTATAACTTCGTGCAGAAAAACAGCTATGTGCGATAAGGGGCATGCAGTGATCGATGATTAGATAAGTTCAGAGCAACAAAGGAGGGTAATAACGGCGCTGACGGCCTAGACATCGGCAAGAAGCTGGTTTGGTAAAGGTTAATTATTTACGCCTCAGGCAGGCGTGCGTGGATTTATTTTCTCAAGGAGTGCAAGAATGAAACAACGGTTAATAACCGTTTGTTTATTCACCGCCGTATTGGCGACATCGGCGGCGTTTGCCGACGATGCCAGTGTGTTGCAAAGTCGTTTGAATCAGGTCAACAGTTTCCATGCTAGCTTCACTCAGCGTGTAAGCGGAGTAGAAGGTGACGCGGTGCAAGAAAGCGAAGGTGAACTATGGGTAAAACGGCCGAATCTATTTAATTGGCATATGATCTCGCCGGATGAAAATGTGCTAGTGTCTGATGGTAAAACTCTTTGGTTTTATAATTCTTTTGTTGAACAGGCGACTGCTAATTGGCTAAATAACGTAACCGAAAACACGCCATTCATGCTAATCACCCGCAACAACGCCGACGACTGGGGTCGGTATAATGTGAAACAGCATGGTGACAGTTTTTCTCTAGTGCCGAAAGAAGATAACGATAATCTGAAGCAGATTATGATTGATGTCGCCGGTAATGGCATTATTACCGGATTTACCGCTGTAGAGCAGGATGGGAAGCGCAGTACTTATTACCTAAAAAACCAGAAGAACGGCCAAGTGGACAGCGCCAAATTCTATTTTATCTTACCGAAGGGCGTAACGTTAGACGACCAACGCCAGTGAGATACTGGCACTCTGGACTTTCCCAAATGCATTTCAACTTCTGGCAACGCATATGCATCCGTCAACACTTTAGCACTATACTTTAGTACTATACCGAGAAGCCATAAAGAGAATATGATTTCACCTTTTGATTGGTGTCAAAACCGAGCGCTCTTCTTTTAAATTGAGTTTGTGCCAGGGTCTATTTGTTGCAAAATTTGACAACTCAAGCTATTTGCTTGATGATCAACTAGGCTATAATGGATAGAACAGCTAGAAACTCTACCGATCACCAAAATCTTACGGTAAGGTTAGTGTTTTGAATTCATGATGTGGCTTCACCTATAGTGCCGCTCGGTTGTAAACGTGCAGAAAATAATCACAGGATTAGCATGCTCGATCTTAATCTACTGCGTAACGAGTGCAACGCAGTCGCTGAAAAGTTAGCTCGCAGAAAATTTACACTAGATGTGGCATTATTGCTCCAACAGGAAAAGCGTCGCAAAGCACTTCAAGTAGAAACCGAAAATTTGCAAGCTGAACGCAATACCTGCTCTAAAACGATCGGAGCTGTAAAATCTCTCGGTGGAGATATTGGACAGCTGCGAAAAAAAGCTAGTCAGTTAGGTGAACGCTTAAGCGCCGCTAAAATCGAATTAGGCATCATCAAGAATGATATTCGAGATTATGTACTGTCTCTGCCAAATATACCCGACGATGAAGTGCCTGACGGGCAGGATGAAAACGATAATCTGGAAGTTTCACGTTGGGGTGAGCCGCAGCAGTACGATTTGCCCATCCGTGATCATGTGGAGCTCGGTGAATTCTCTGGAGGACTCGATTTTGCTGCGGCAGTCAAGTTGACCGGAGCACGCTTTGTGGTAATGCGTGGTCAGATAGCTCGTCTGCATCGCGCGCTAACTCAGTTCATGCTAGATTTGCATACCGAACAACACGGCTATGTGGAATATTATTTACCTTACTTAGTTAACCATACTTCCCTGTATGGTACAGGGCAGTTACCTAAATTTGCAGAAGATCTATTCCATACCCATCCCCTGAGCGAAGTAACGAACACTAGTTCTTATGCGTTAATTCCGTCCGCAGAAGTACCTCTGACCAATTTGATGtgtgataaaattattgatgaaGATGCGTTGCCGATGAAGATGACCGCTCACACGCCATGTTTCAGATCCGAGGCCGGCTCTTACGGGCGCGACACCCGCGGGCTTATTCGTATGCACCAATTTGATAAAGTGGAGATGGTGCAGATAGTGCACCCGGCACAGTCGATGCAGGCGCTGGAAGAAATGACCAGTCATGCCGAAAAAGTGCTGCAATTGCTGCAATTACCGTATCGAAAAGTGTTACTGTGTACTGCCGACTTAGGTTTCGCCTCTTGTAAAACTTTCGATTTAGAAGTATGGCTGCCGTCCCAAAAGACCTATCGTGAAATCTCCTCATGTTCTAATATCGGTGATTTTCAGGCGCGGCGGATGCAGGCACGTTATCGTAGTCGGACGGACAAAAAACCGCAGCTCGTACATACACTCAACGGTTCCGGTCTAGCGGTTGGCCGTACGCTGGTAGCGGTGTTAGAAAACCATCAGATTGCTAATGGGCACATTGCCATACCGGCAGTACTGCAGCCATATATGAAAGGCTTAACACATATCGGTTAAGTGATCGCTACAATAGGGATCATGGACGGCGATGGGAGTCAATGACTATTCAGTATTAGCGACGCTGTATATTTAAGGTTGTGTTTAAAACATTCTAGCTTCACTTTTCACCGATGCCATCTAATGCATGGTTCTGGATATAGGGATACTACATAAAAGCAGCAGGCATGAGCTTCAAAGCTATTcggtatattgaaaaaatcacgttcaAACAGGTTGTTAGCAGAACAAAGCCTAATACTGAAATTGTTAATGGCCTTAATGGCCTTATGTACGTAATATCGGCTCTTTCTCTATTACTGGTTGCATGCGCCAGTGAATAAGGCATCTAATTCGTCGATTAAGGCGCTGTCCGGGCGACAGTAAAAAACGCCATTTCCCGGCTGTGTCGCATCAATACCGCGCAAAAAAAGATAATACACGCCGCCGAAATCGCGCGAATAATAATAATCTGACAGACGGTGACGTAGATAGCGGTGTAACGCTAGGGTATATAGCTGATATTGCAAATCATATCGGTGAGCAACCATAGCCTGCTCCATCGTCAATTGTGTGTAACTGGCACTCGTTTCTCCCAGCCAGTTAAATTTATAGTCTACTAAATAATATCGGTCATGCCAACGGAAAACTAAGTCAATAAACCCTTGTAACATTCCCTTGATCTGGGGAAAATTCAATGGCGAACAACGCGCCGATAAAAGATCGTAATGCTTGCAGATCTGATCTAGGTCGCGTGCCTGCACTACAGCATCAATGGAAAGATAAAATTGTAGTTCAGCCTGTCGGCTGTCATGTGTCAACTGCACGAGAGAGAGCGAGTTACCGTCCAGTGGTatagtgataattttttccatccagTCTGCTATTACTGGCAACCAAACAGCATCGATACCCTGTTGTGCTAGTTGTTTGTTAAGCCATTGCAAATCCAGTGGCTGATTAAAATCTAAGGTTTTAAGCAGACTGTGCAAAAATGTTCCCGGTGCCACACCTCGCGGAAAGCTATGCGGAGTTAGCTGTAGCATTTTCTGCTGATTGCCTTTCCATGCAGCGTCGATATTTAACAACGGCTGTAATTCCATTACCGCCGAGCTACTATGACGTTGCAATTCGGAATAGCTGCTAACCCGCCATGGATCGTGCAGCAGTTCAGGAAAGTGGCGAGCGCTTAGCGCTTGCGCTGGCGCTGCTGCAGGAGTAAGCGGTTTCCCCGCTGCGACCCGCGCTTCGCACAACATAATATCGCCATCGGCGCGGTTTACCAGCTCAGCTAAGCATTTACGTAAATTATCGGCGTCACCACTCTGGCCTTGCTGGATTAAATATCCCAGTGCactgaaatgtaaattactaGCGCCGGTTTTTTTACGGCTACTACGATACAGTGGAGCAATACCAAAACTGCAATGATAAATAGAGCGTGTTACCGCTACGTACAGCAGCCGCAAATCCTCCGCCAATCGTTCTTCTTCCGCCAACCTTAAGCTATCCTGCGTTGCGCGAAGATCTAGCCATGCCACGTAAGTTTCACGATCGTGGAACAGCGGCCGCTTTTGTATGCGAAAATCGGCCATAAACGGCAAAAAAACTAATGGGTATTCCATCCCTTTTGATTTATGTattgtgataattttcacTAATTGACGATCACTTTGTAACCGTAATTGCTGATTTTCCATTTGCAGGTTAGGAGATGCTATTTGCAACCTGAACCAGCGGACAAGTGCATATTCGTTTCCTAACTGTGTGGAAGCTTGCTGTAGCAATTCACCTAAATGCAACAAGTCAGTCAATCGGCGTTCTCCACCTTGGCttgccaaaaaattttccgcaatATGGTAGTGCTTCATCATCTGACGCAGCATTGGTAATACGCCGCTTTTTTGCCAGCGCTCACGATATCCAACGAATTCCACAACGCGCTCTTCCCAACGTCGTTCGTCTTTATTCAGTGTGTCAATAGCGACAGCGTCGAAACCTAGCTGGCTAGTGGCCAACGCAGTGCGAAGCACTGTATCTTTTTCTGGTGTCAACACTGCCTGCAAGATCCATAAAAGTTCACGTGCTTCTGGTGTGTTAAAAACGCTATCCTGATTAGAAAGATACACCGACGGGATCATCAGCATCGCCAGCGCATCGCGTATCAATGCCGCCTCGTAGCGGTTGCGTACTAACACCGTAATATCCGACGCCTGTAGCGGCTGTCGTTCTCGACAGCTTTCCAACCAGGCTTCTCCCTCATTCGCGGCGTGAAGCCAATCGCGGATGCTAGTGGCGCACTGCTGCGCCATATACTGTTGATACTCACTTACACTAACGCCGGCTCCAGGTTGTAGCCAGACGCGCATTGCCGGCTGTGATTGTTGTTTAACGACTAACCGAAAACGGGTATTGTTTTCCGCAGCCGTTACCGAAAAAAAGGGGATCGCGCTGAAAATAAACGGAGACGGCACACTTTGGAACAGCTGATTCACTGCATTGACCATCCCTGGAGCTGAGCGCCAGTTAGTATTAAGGGTATAGTGAGTATCTATTTCTCTTCTGGCGCGTATATAAGTAAAAATGTCAGCGCCGCGAAACGCGTAGATCGCTTGTTTCGGGTCGCCTATCAACAGTAGAGCACAATCTTGTTTGCCGCTGTACACACGATGGAAAATACGATATTGTCGAGGATCGGTGTCCTGAAACTCATCAATCATCGCTACTGGATAACGTAAGCGCACCGATTTAGCTAAAGCTTCTCCACTACGTCCGGTTAGCGCCCGATCCAAACGACTTATCAAATCATCGAACCCCAGCTCCGCCCGCCGCCATTTTTCCTGTTCAAGTGCCTGACGTATCTCTGCCAGCGCCATCATGAATATCAGATCGCGCAAAGACGTCCTGTTCTGACAAAAAGTCTGCACCGCAGAAAATATCATATGGCGAGGCGGATCGCCGGCGATCGTTTTTTCGACCAATACCGCACTTGTAAACCGTTCCAGCTCATCAGGAAGCTGATAATCGACTGTAGGCTGCTCCGcccaaaaattgattttcgctAGCCAAGACGACAGATTTTTGCTGTTATAAACACGACGGTCGAGTTTGTATGTGTCAAAGCTCGCTGAGATTTCCGCTGTTGCAGCGCGCCATTGTTGCTTCAGGTTGTCAATACTGGCAATGATACGCGCATGCCGTGCCAGGATAGACTCACTTAACGCCGGTGGATCGCATACTTCCGGCAACTCACCTTCCAAATAGGGCGCTAATTCCGACAGTAAGTCTTCCGGCCCTTCCCAGTACTGCTGTACTATACGCGCAACCTCTAGCGGCAACGGATAGCAATGACGGCGCCAAAAGTCAGCACTTACTTGCTGGCGAAGGAATGTTTCATCTTTCAGAAGAGTCTGCTGAAACAGCATGCCTGATTCGACGGCGTTATAGTTCAACATACGCTGGCAAAATCCATGAATAGTAAATATTGCCGCCCTGTCTATTTGTTGCTCCGCCGCCAGCAAATGCAGAGCGGTAAGCTTATAGTTGTCAAGCCGATCCAATATTATCGCCAGTAGCGGGTCCTCGCTTTTACCTCGCATGCAATCTAGCCGAAGGCGACGGATATTGTCACGAATACGGGCTCGCAGTTCCTCTGCGGCGACTTCAGTAAAGGTTACTACCAATATTTCTTCGACGCTTAAGAGTCGAGGAAATGCTGTCTCACCGCTCAGTCCGAGAAGCAAACGCAGATAAAGCGCAGCAAGAGTATAAGTTTTTCCCGTACCCGCCGACGCTTCGACAAGGCGAACCCCATGAAGGGGTAAGCACATGGGGTCAAGGCTTTCTACGGTCTTCAATAAGTTCTTTCCTTTATATTGCACTACCAGCGCTTTTACAGCGCTGAGGTTCGGCTTAAATTCATATTCGCCTTATTTGTTTGATGACAAAAGCGATGTTGGTGCGTTCCAATAACATAATCAGGCAGCCAAACTCTCCGAGAGAgttgtttgtaaaaaaacacgCAACAAATAATCCATTATTTTTTGCTACATCGCCCAATTTGCTTTTGCTATCAGGCAACCTGTTTGTAACTTGTAACGACAACCACTAAATCCTGTTGTATGGCTTTTACACCGGTCAGAGAAAGATCCGATACCCGTTCTGCGGACGTTTCTGCTATATTCTTAGGGCAACACTCGATTGGAAATCAAACGTTACGCGCTCTATCCATTGCCATAGACGGACGTTGAAAGTTTTCTTAGACTTTATTTCTCTTCCCCGCAGGCTTAGTTTGTGCTAAATTCAATCTAAAGAACGGTAAAAAATACCGTTCGGTGGTCGAGAGGATCTTCTCAAGATATTGTTGATTTAACTGGCGTATTAATCGTTGAAGATAAGGATCTGTTCCCTCTCCTGGAACATATGCATTCCCTTGCCAGGCCTGTATAAGCTTATCATGCGCCTGCTGTTGCCGATTCTCGTCTCGATCGATACGCTGCGTCGTTCGGTCGTAACAGTGGCTTAACCATGCTCCTCCTGAATGCGGTAATAGAAGAAGAGGAGTTGTCATCCCCTGACAGTAGCCTGCAATTAGTGAAAGTAAAAACGATTTTGCCTGCGCGGAAGACAGTGGAGCAAAATGCCACTCGCTTTGAATACCGAACATTCGGCTTTCACCTTCACCGCCCATAGCACAGTACGCCAGGTGTTCTAACCATAATAACAGGCCGTCTCGGGCTGATAACGTGCCGGGACGCCAGCGTAGCAGACCGTTCTGCTGCACCTGAGGCAACCAACCGGAAAGTGTCACGCCCTCTAAACTCAGCTCGACCTTAAGACTATATGTTTTTGGTAATTGCCACGTCTGTACCTGTTCAGCCAGTCTCGTCATATCCTGGCATTGTTTGGCCCAATACAGCTCACCGAAGGTGCCATAAGGCAACAGGCCGGCATTACATACGTGTCTAAACAGACGATCCGTGCTTTCCCCGTCGATGAGCATATTTACTAATCTACAATTAAGCTGGTAACGGGTTAATCTATTAATAACAAATGGTTCGTTCGCGGCTAGCTCAAGCGACGTCTGGTGGAAAGATATCATTAAACGTTGCACAAACCAGGCACGAACCGGGTGGCGATAAAAATGCAGCAGTTCATCCAACGACAGCGCCTTACAAGGCAGAGTCGTCAAGGGAGCAACAAAATCTGGCTGAGGTTTGCCGCTGGAACAGGCAGCCGGTAGCCATTCGTCAGCAAAGCTTTGATTTTCGTTATCTGGCAGAAAATTTTCCGGATCAAAAGGCATGCGGCTATGCCAGTTCCAGAGATGTGCGCGCACCCGATCGGCACTACTTGCAGTATTAGTGTGCTCATCGCCAGGCAGGTAAAAACTTTGGGTGATATAATCGCTCAGCTCGCTCACCAGTACCGACGGATAGCGTAATGTATTATCTTGAATGTCTCGACCTATAAAACTGATATATAGCCGTTGCTGCGCGGACATCAACGTTTCCAAGAACAGGTATCGGTCATCATCACGTCGGCTGCGATCGCCACGTCGTGGCTGCTGCACCATCAGGTCAAATTTCGTTGGTGGCAGTGTGCGCGGATAAACACCGTCATTCATGCCCAACAGGCACACTACTCGGAACGGAACAGAGCTCATTGGCATCAGCGCACAAAAATTGATCGTCCCGTCTAGGGAACTCTGGTTAATATGCTTCTTTTCTAGACGCTCAGCCAGTTCACTTTGCAAAAGTGTCACCGGCACTAGTTGGTCATATCCCGCTTGTAACCCGTCCTCTAACAATTGTTTCCACTGATTTTTCAACAGCGTCAGCGCCGATTCCGCCTCGGCGTCTGGCGTAAAGAAATCCTCACTTATTTCACGAGCACAACTTAACCAGGCATCCAGGGAGCGGGGGTGGATAAGCCGGTTACGCCACTGACACAGCCGCATTAGAAATGCAGTTAACTGCCTGACTAGCATGGTTTTCAAACCGCTGGATTCGTTATAGGGCAAACTGCTATGCCAATCACCGCTGTGGCTGTCCATAGCGTAGCTTAGTAACATGTGCGTAAGCCCAAATTGCCAAGTTTGCTTTCCGGTAGTAGACCGTATTAATTCATGTAAGGTATCATCGACCAATTTCCAACGGGTATTGGATACTGCTACCCACTGGCGGAACATTTGTAGTCCCTGTTCGTTAATTGAAAAGCGAGCCGCTATCGCTGGTATTTCTAGCAGTGCTAGAACTTGTTCAGCGGAAAATCTACTACGTGGTAAGTCTAGCAAACTAAGAAACGCCGGAAGAAGTGGATGGAAATACCGTGCTCGACGGTCAGAAATAGCAAAAGGCAAATAGCGATTTCCAGAGGTGTTACCGAATACTGCCTGAATTGCCGGAGTATAGAAGTCGATGTCTGGCATCATAACGATGATATCTCGCGGCCGCAATGTAGGGTCCTCAGCAATCATAGCCAGTAAACTATCGTGTAGCACTTCCACTTCCCGCTGCGGGCTATGACAAATATGTAGGGTTAATGATCGATCATCTAGCTGTAGCAAACGCTTGCTGTTGCCGTGCTTGTGTATCTCAGAGCTCGTGCTAATCACGGCGTGGTCCTCAAGCATTAGAATATCACGCTGCAGTAAGCTCAGAAGGTTAACTGTCACTGGCTCAACGAACGCATCTACCTCCGCAATACCTTCTATCTGCGCTAGAAGGTAAAGGCTATCTCGCCCTTGCTTGCCCCAGGAAGCAAGTAGAGGATTACCTGTTTGCTGCTCTCCCAGCTCATTGAAAAGCGCATCAGCTTGCTCAGGCTGTCGGAACAACGCCTGCTCAGTTTTCTGCTGATAGTGCTGTCGGCGGCGACGCATCAAGCGCGCGAGAAAAGTGTAATCGTGGACGTCTCCCCAGTAATAGCGACACGGATTCGTGAATAAAAAGTGAATATCAATATGACGGCCTAGTGCTTGAAGCGCTTGCAAATAAGTAGGCGGTAGCGACGAAATACCGAAGATAAATATTCTATCTGGCAGTCCTAGTGGACGCGTATGACTTTTCGTCAAAGTTTTGACAAAATACCGGTGAAGATTAGCGCGATTTTGCCACAGCGGCTCCTCTGCTACCAGTGTCTGCCAAAGCAGAGCCTGCCATCGTTGTGTCTCGCCCATTCCGTCAATCAATTCACCATGTTGCCAACTCTCAAGCCAGTCAGGCCGGTATACCAGATATTGTTCAAACAGATCGGCTATTTGGGCTGCGAACTGAAAAGTTTTACGCTTGTCTTCATCGTCGCGCAGATAGTCGTTTACCAGTGCGCAATCAGGATGTTGACATAGTCGCGTTAATAGTGCCATCAACCGCCAGGTCATTATCGGTTTTGAAAACGCATTTTTATCGGGAATATCTGGCAAAACGCGAGCAAACATCTGCCAGATAAAGCTGTCGGGCAGCAAAAAGTCGATATTAGCCACAATGCCTAATTGTGCCGCTAATTCCATCTTCATCCATTGCGCCATACTATGGCTTTGCACCAGAATGATTTCTGGCTGGAACGGATCGCGCAGCGGCCGCCCTGCGATCAGTTTAGCAGCAAGTGTTTTCAGCAGATCCAGCTGATTCGAATGATAAATAGTAAACATAAACTTAGATGTGAATACATAAAGTTCAAGTTATTTTATGCTATTTGCTGAATATATTCAGCATGACTAGTTATCATAACTTCTATAACATCTTTCGGCATATGTGATCATAAACGTAAACAGCTAACAAGGATAGCTGACGTTTGATTAGATCACTTATTACGTGCAGATTATATTTGATCTTCTCTGCTATTGGAGCGCTCTACCAAAACATACACATAACTATTGCCGATATAGAATAAATGGTTCTGGATGCAGGGATAAACATTAATACTGTTTTGATACATTGTGGATAAAGATATCAGAGTGCCTCAGCAGATATTGTATAATCTGTTCATTATCCAGTGTTTGTGCGCCATCTACCTATTCGCCAACTTGTTTTATAGACAAAACAATCCGGTTATAGATATGGGTGACTGAACCGGTCGTATACAGCGAATATCTAGTCCGAACCAGCTGATGGCATGAATTCCACCTGTACTTGTTCCGCTAGCTGCCAACCTTACAAGATTCTTACCTTGACTGCTGCACAAGCGCTGATGCCGTAGGATTAGGTTTTCCCGTGCCGCCTTCGCAAACCAGAGGCGGATATGGCCGCGGTTCAACACTTGCATAAATAGTTCATTCCGGGAAACGGTCAAAGTTCTCTAATATTGGTTCAAGAATTGTGACCAAATATTGTTTATGCTCATCTACCACGATCACGCAGTGCGGATTGCCCATAGACACCACGCTCAAAGCACTCTTTCTTTAGTAGATGCACGCGTATCATATAGGTTTTCAGCTGTGGTCGCATGAAAGAACATCTGCTGCGGATTAAAATTTGGACACGTATCGAAGCATCCTCATTGACAGTTAACGGCATATGATCGCACTTActgatcaaattttttgtgtGTACAAAACGGGCAAAACATCGAGCAGTGTTACTGCATTACGCCATTTCGTTACCGTCAACGCTAAAAATACGAAACCATAAGGTTTTCTGCCACCAATAATTAGCTAAATCCTACGTTGCAATATAGCATCTAAAACCATAAAGTCGAGTCGTGCATTTTAGAGAACTGTATATTTCACGTTACTAAGCAGACAGCAGCCCCTATTATAGCTTACTTGACGGCAAGAAGCGACTGCATTATCCGATTACAGGTATTTAGTTTCGACAGTATATTGCTGCCCTTATCCCCGAGAAAGGCGAGTCTGTACAAATGAACTCAAAGTAGTTGTTAATTGACAACCGCTGTTCTTGTTTGTCCACTGTATCCGTTGGCGGAAAATAAAGGGGAGCCTTTAGTCCACAGCCGTAAAGTCCTACTAGCATCAATCCCAACACCGTACGGTGTATCATTTCAGTCATGATCTATTGTAGATTCGCTCATCTCACACTTTGCATatgaaaataaagtaattatcGTTAACAAGCAACGTAGTGGATGAAAAGCGTACCCCGTTGCAGAGGCGCGTCATTAGAAAATGACGCGCACATAAACGATACGACCTGCATTTATGGAACTGAAGAAACTTGCTAACGTTACACATTGATTGCATCGAATATACAAACATTGAAACTGCTATTGTCAATAGTGACCTCAATAAAGAACTAAATAATGCTTTCGCTGAGGAATCCGGTTCACAAACGGCAGAAAGCGAAATTGATCGGTCTTCATCTGAGCAAGTAAAACTCTATCGTGCTTCCAGCTTCTGCACTGAAACATTTAGGCAATCGAAATACCTGGGCCTTGTCCCACCATATGCACCACTTTTAATCATACCGTATCCTAGCGGATACTAAAGATGTACAGCTTGATACCTTACACTCAAAAATCAGTTGCTATACTTAAGTGCGGACAATCCCGCGAAAACGTCTTATACGTCTGCGAAGGTATCCGCAGAAGAGGAAGTAGCAGATACATTGACAATATGCTCATGCAAATTAGCTGAGCACAAGTATTGATACCATTAATATGCACTTATAGTCCAACCGTATCAGCAGCCTGCTAAGCCAGGCCAAAGTCACCAATTTATTAAGATAAGCGATTGTATCGTAGAAACTGATGATTAATGCTAGCACCTAGCGATGTTGTGTATAAATATCATCCAATACGATTGGTATGACTCTGTGAAATATGGGATGCAACTCTGACAAATCCGCAGACAGAATCTGTGGGTTAAGAACAGTTCCTGTGCCTAGCGGCGCCTCGAAGGCATATAACTTGTGAGTCAGCGCTTCAGTATCTTGGGGCTCGCACGGATGCTCAAGTTATTGTGGCGGGCAACCGGATCaaattgcgataattttgCATCATGGCGTTTAGAAGCTCATTGTGCGCTTTGCGCACTTGCCCAACTTTCCAATTGGCACGATCGTCTAGCACCTTCAGTCGCGTATCGTTCCAGCCCCAGCTTGTCACCATCTGTGTTAAGATCTCTCGTCGCCAAGGCGTACCCACCACATTTTGTGATAGGTTTTCGCATACCTTTAAATAGAAGCAGCGACGTGCTATATCCAGTCGAATCACATCGTTGATTGTCGTCAGATAGTAAGTCACCTGCTCTAGCATCATGCAATAAGGATCGCGGCCAAAGGAAACGATTTTGCCGTTGTGCAACTGTTGTTTAATTGTTGTCGCTAGCAGTTCGGTGTTGGGATATTCCCAGGAGTAGGCTTCCAGCAGTAGCACTTTTAGTACTGCTTTGTAAGGAGAATCGACACTTTTATACAACTGCCATAGGCAGGCGTATAAGTATGCTTCTGCAGATAGGGTGCAGAGACTCCCCTAATCTATCCACTCGTTGGTCGTCAGTGCACCACGGGCGTACAGCGATAGAACATATTCATCGTAGTGTAGTTCTTCACTGCCTGGCACCATATTCCATAGGATGCACTTACCGCCCATAGCACGGCGGTACGATAGAATTCATCTAGCAACAGGATATGCTGGGTAGAGCCGTAATCTTTCTCTCCGAGGCtactatttttgttattacgAAAGAAGAAATTAACGTCCATACCCCATCGATTTGCCACTGTTCCAGCAGACGACATTTACGCTGTAGTTGAGCGCGTTCTTCATCGTTCAGCCAAGACTGATGAGATACCCAAATGTCGAGATCGGAGTTAGCGTTCTGGCCTATGGAGGAAGTACTACCCATAGAATAAACGCCGGTAATCGGCTGCTCGTCGTTGTTTAGTATCGCTATTGCCGCACTGAACTGACAACCGATATCGTTTAGCCAGGTGCGCTGTGTTTCATCGGGAACATAAAAACAAATGCCGTGTGGCACGATACTGTCCAGGTAACCAGGAAGCATCGGATGATGAAAATGCAGTAAAGTTGGTAGCAGACTGTATACATGCTGAAAATCCGGCCTCATAGCCGATAGTGCGCGACTAACCCGTAGTTGGTTAATTGCGTCAAGCCTCTGTTTCAAAATCTCGATGTAAAAGTACAAGACGTCTCGCCTGATTATCCTGGTGTAAAACCCGTTGCTCCACCCGACTAAGTTTTTAGTCGGTAAATACTAGAAGTTAACATTACTGATTGACCGCAAACAATCTCGTTTCCCAACCACAGCAAACTAACAATTTTCACTATTGGTATTAGGTCGCGTTATAAGTTAAAGAAGAGCATTACACtagttgttcttttttgaagCATAAAAATTCTAAGTACAGGCCTCGTATAGGCCATAATACTTCAATTATTGTGACCATATTTACTTATGTAACTACTTCAGTTTAACAAAATCTTATAAATGAGTTCTACTGCAGTCACGTAGTTGAGGCAGGAACATAAGCTCATATTGCAGCCACGCTCGAACTTTTTTAGCGACAAATGCAGGAAGAAAGTGGTCTACATCTCTGCCGTGTAGCGCTTCCATCTTTCACCAAGATGGAAAAGACCAGGCCTCAGTGGTAGCATAAACACCATTTTTATCGCCAGCGTCAGATGACGATTTATTTTCTCTAGCTGCATTTCATGATCGAGATCCGTCATTGTCACACGCCGAGAGTGAAGATATTCGCCTGCTGCTGTCGGACGAAGTCAGCTATCAGATTACTAAAGTCTGTGGCTATCACATTGAGCAGGTGAGCGGTAATCTGTATTGCTAAAAAAGATTCGTTTTACCTAAACCAAAAACGGGTACTTTTTATAATTAACTGCAATCGCCAGTACGATAACATCAAATGTTTTTCGGTGCGAATCACCAAACTTAAATAACCATTAGTCAACGGGTCTAAAGTGCCAGGATAAATAGATTAAGCAATGGTTACCCCTTACAGCACAGCTTAAAGCTACAAAGTGGCGCATTCATTGGAATGATATTGCACATTCACTCCGTCAAAAAAACAGGCTCCTCGCTGACCGACACAGACATGGTTTCTTTTTGCACAATAGATTATGTattgcttttaaaattattattccgAAAAAATATCCTGATTATCAATAAGATAGTCAACAATATTTATTAGTATCTTCTGTTTAAAATCGGATATAAAAGTGGGCAATGTGGTTGATAGCTGAGATTTTAGCTTGTTTTTATCGCTTCATCTTTTAATATAAAGCGCTAAAGTCAGTCTCTTTTAAAAAAGAAGAGCAATATATTGTTGAAAGATCTTATAAATCAAATGTATCAGAAAATACGTGCaagtatgaaattttgtataaacttTTGAGCGCCTACTTTTCATGATCATAAAAGGTgaatttagtaaaataaatagcaaataattaaaaataacgctaGCCTGGCAAATTTCTTGTTATTTTGCTTTCTCAGCGTCACTCTATAATCAGGTCACGTAGTTAGACGATGGACAATATGCTTTTAGCAACCGTGAAATTTATATCCGCATGATTAAAATGATCTGAAACCCATTGTAATGACCATGCTTGTTGCGGATTCAAGACTATCTTATATTTGGAGATAATCACGATTCTATCGCTTATTCCGACAAATATTTCGCCTTGATATAGAAGAGCAATCTCCGTATTATCCAGTCTGGATCTAGCTTCCTTATCGGGAAACACCCATATACTATTACTTAATGCATTTAATGCGGTAGCGGAAACGATATTTAAAGTCGCGCATATAGTGATACTATGCGTCAATAGGCGTATCGCTTTGATTGCCTTGATGGCCTTTGGTTTCGCCTCGCTTTTCTTTTGTCAAGCTAGTGCTACTAACCTGAGATTCCCTTAGAAGGAATGGTGTTTATTGCTGATGTTGACCGTATTCTGGATGTAGCCACGCACTGCACTTAACGTGGTAAAACCAACAGTATTGTTAAAAGATGCTAAAATCCTAGGACTGACTATGGAGTCATAAGTCTCTATATATCTTGATGTTACTTTGTAACATGATTTTAATCACTTATTGGCAGGACTACCTCTCATTTGATCCGTCAGTATTAGACACTAGTCAAATAGCAATATGATGCTGCGTCTCTTTTTGTTATTGCGGCTAAAGATCTCGCCAGAAATTACTTCTCACAACTACTGGTCGTGATTCAAAACTTCTAGTTTTctatcttttgttttttaaaatcaataaccAATACTGATTGCTAATTGATGACTCCAACACCTTATATTTTCTAAGACTTTTCAACAAAGTTTCCTgataatgcaattttattgttCCCAAGTTGGATATCTCGCCTACAGATACTTTTTGTGTGAGCGATTGTCgtaagaataaaatttattaaagttttTAGCATGAGGTAATTGCTGAATAGGAGCAGTGCAACACTTGACAGAAAAGGACATGATGCGGAATTATACAGGAAAATTACGATAGCCTGAATCAGGCGATAGTGACTTACTAGCGTGATGTCAAGTGACTAAAAGAGCAATTGAATCTCTTATTAAAGAGATTACacgtaaaaaacattttgatcaTTATTTCGCAAAAGGAGGATGTGCATTCATTATTAAGTAAGTAACGCTGCAAGTGAGACTTGTTTAGGATCTCTGCCCTCGGCTATGGCtgtttataatttaaagataaGCATTAAGTCCTTTTGTTAGGAAAGAACGAAACAATAGTTATATATACTCTGAGTGCTACCGTCACAAAGAGCTTATGTCATAATAAATCGAATCTAAATGGTTGCCAAAAAAGAGGACGCGCTTTGGAAGACAGAATTGTAATGTATCGCACtactaaatttttgtaaaacaatTACTATTGAACTTATGATAAtgcttttactttttttgtagtaaaatCACAAGCTGTATTCCCTTTGTGTTGTATCTTATTTAAGAATGACTATTACTGCTCGGTCAGACCAGCAAATAGTCTGCAATTAACTATTTAAGTACGTCTAAAGCGACTACTGCAATCAGCAGTATCAGATATTACACTTAGGTTAAGCAGCATACCAATATTTGTGATCAGTAATTTGTTTATGGTGAGTGCTGAATATTATTAAGCAGATTTTCGTCGTGTAAGTGCACCTCTACATCCAGAAGTATGCATTGCTGTATCGACGACAGTCTAATGTATGTTCGATGCTTGGTCGAAAGAACCGCTGATGTAATGCATCGTTGAAAAGTCTAGGTCGAAGCAATATCTGGTTCGTCGTCTTTTTGGCACGGAGCTAACGGATAAACGCAGGAAAACTAGCAATCACCTAGATGCATCAAGTCAGCGAGCTATCAGTTTGCACAATGCCGCGAGCCAATTGCTGACCGACGCGGGTGACGTATCGGGGATACAGATGTTCACCTAGCCGCACATTTTTACCAGAAAAGAGATTGATAACGGTAGAACCCAGCTTAAAACGTCCCATTTCCTGGCCTTTTAGAAGCACTACCGCCCCGTCGGCGTTTGCCTGAGGATAGCACCAGCGCTTGATAATTCGCTCCCGTGGTGGCGTAATGGTCCCTGCCCATACAGTTTCAATACTACCAACAATGGTAGCCCCGACCAGGATCTGCATCATCGAACCGAAATCGGTGTCGAAAAGGCAGAGAATCCGCTCGTTGCGGGCGAACAAATTAGGGATATTCGCGGCCATCAGTGGATTCACTGAAAACAATGCCCCCGGCACGTATAACATTTCGCGTAACGCACCATTACAAGGCATATGCACGCGATGATAGTTGCATGGAGCAAGATAAATGGTGATAAAATTGCCATCGCAAAATCGGGCGATCATGGGCTTGTTGCCGGCTAGCAACGCTTCCAAGCTATAATAATGTCTTTTTGCCTGAAAAATCTTTTCGCCCTCAATAGAACCGAGTTGAGAAATAATTCCATCCGCCGGCAAGACTAGCACGGTGGGATCAGCATCAATGAGTCTAGCTTCATCACGCAGCGGCCGAACAAAAAACGCATTAAAAGTTGGGTAGGCGGCCATATCCGGCTGTTGTGCTTCCTGCATGTTAATTTTATACCATCGGACAAACAGCATAATAAACCCGTAGGTTAGCCAGCCGCCACGGCGTTCAGCCACCCAACCTGCCAACTCTGTCAGCCAACGTTTAGGCAGTAAAGGCTGTAAAGCTATCTTTACCCTCTCTAGCATGGGTACCTCATTCTTTTTATATGTGTGATCAAAATAAACGACATTGTAGCGGCAACAGCATTGCAAGCAAAGAATGACATGCTGACATTATACGCAATAATCATTATTGAAGAGATCTTCCACTGCATACTGCATTGTGTGTATCCGGAATCGGTATCATGACAGTAAGCGCGGAATTTGTAGATTATTAGAtacttcataaaatttaataaaattgcggAGCGCTGCCGTTCCGGCACCAAATACTGCAGACTCAATTCGCACACTAGATATCCTTTACGTTGGCATGTACACAAAGCCAGTACTACAACACTTATGGTTCCAAAGAATAATTATCGTTGGCAGAACTAGCCCATTATCGCGAGAATTATATCTGCTTGTAAGTCCTAGGTAGAAAAACTGTATATCGGTAATCTTAAGTCAATCTCAAcaacaaacaattttaaaacactGAAAGACTTGCAACGGTGCACAATTTCCGTTATAATTATCCAGTGACGTTGGATCTCTGTGTTACGTCAAAGCGGGAATAGCTCAGTGGTAGAGCACAACCTTGCCAAGGTTGGGGTCGCGAGTTCGAATCTCGTTTCCCGCTCCAATTCTTATTCTAAATGTTTCTATGTCACCTGTTTCTTACAGGTGCTCACTTTCGAGTCTTTTGAAGCCCGCTTCATCGACATTCGGTTGTATTTTTGTGGAGGTCGAAGTTGGTCCAAAAATACTCAGGCAACGGCGGCAAGGTATTCACACTAACCTACACCTGTAGCTTTCCTGCTATTGAGAAACGCCAGGCGACAAGGCGTTGTTGTAGCCGCTTAGCATGGCTGAATTAGAAGGACAAAGCTTAATAATAGAATACTACCATTAGTTGGTCCTTTTGCGCCGACTGTCTATTGTTTACGCCTCTGCAAAGTTATTGCTTTGCAAGCAATAAACAATTACTGCTAGTTGATACCAGACACAATGGCCTGAAAAGATACTGCCAGTAGTATTTACTGTGGCATGTTGGCTAATTGTTCTAGTTGATAAACCTAAAATCAAGGTTTGTGCTGCTAAATCAGTACTTATCAACTAAAGCTGAAATCACGGCACGTGATTTTTTGCGATTGCATCCGCTTTAGGGTTGACATCTCAAGATGGTTAATGTGCTTGCACACGTGCTCTATTTGCAACAAGCGCCGCAGAGCGTTATGCGAAAATGTTGGCTGTAAAATACTGGATAGCGTGCTGGAGGCAACCCGTGATAGTGCGTTTTTCAAACGCACCAACACACAAAGAACTCGTAGCGAAATTTGCTGGGGATGACAAACCAAAGGACTGCCGACACCTCGTCGCAGGCGGATATTTACTGACAAAAGAACGAGCGCGGATAATCTCGGTGTTTATCAATTGGCTACataccaaaataaaattatatcgatctaatttaaaaatctctgCGCGTCTGAAAAGAGACACCTATCTCTATTTCGTTGCCAACGAGTACACTGGCAAGCCGTCATCAGGGCAATAATATCGGCAACGGTAAAATGAGAAGGGAAATTATGAATAGTAAATTCATCGTGATTGAAGGGATGGAAGGCGCCGGTAAGACCAGCGCTATCACTCAGGTGGTTAATGTCCTTCGGGAGCAAGGTATTCGCAATATCGTTTTTACCCGCGAGCCAGGCGGCACGCCTCTGGCGGAGGCGCTGCGTACACTTATCAAAAACGGAGTGCGTAAAGAACCTGTAACCGACCGTGCAGAATTGCTTATGCTCTATGCCGCACGGGCACAGCTGGTGGAAAGTATTATTAAGCCAGCGCTGGCACGAGGCGCCTGGGTAGTGGGAGATCGACACGATCTTTCTTCCCAAGCTTATCAAGGTGGGGGACGCGGTATGGATGCGCATCTATTGCAAACTTTGCGCGATGCGGTATTGGGGGATTTTCGCCCAGATTTAACGCTGTATCTAGATATTCCTCCCGCGTTAGGTTTAGCACGCGCCCGCGCCCGCAGTGAGCTAGATCGTATTGAGATGGAATCGCTGGCATTTTTCGGCCGCATTCGTGCACGTTATCGGGCGCTGGCGGCGGAAGACGATCGGATTGTCACTCTTGACGCTACGCAGCCGCTTGCCGCAGTGAGCACTGCTCTTCGTTATCAACTTATGCAATGGTTACGAGCACAGGCGTTGTCTTCATGAAATGGTATCCTTGGTTAAACAGCCCGTATCAGCAGATCCTGACGTGCTATCAACAAGCAAGCGGGCACCATGCTTTACTGTTGCACAGCCAGCCTGGCAACGGAGAGGCGTCGTTACGCTATGCGCTGAGCCGCTGGCTGATATGCCGACATCCGAACGGCATCAAGAGCTGCGGTGTTTGCCATAGCTGCCGACTTATGATAGCTGGCAATCATCCTGATTTTTATCAGCCGGAGCCGGAAAAAGGCCGTCAAAGTCTTGGGGTAGATGACATTCGCGTTATTATCGACAGCGTGTATGGTCGCGCGCGTCTGGGCGGAGTAAAAGTAGTATGGTTGCCACAGGCCGAGCTACTCAGCGAAAAGGCGACTAACGCCATATTGAAAACTTTAGAAGAGCCGCCGGCAGATACTTATTTCCTGCTAGGCTGCCAGACACCGTCACGCTTATTGCCGACGCTTAGAAGCCGTTGTTTCTATTGGCTACTGCCGACCCCTGACACAGCGATAGGCCTACGCTGGTTACAACAGGCGGGTTTTACTAATCTATTGTTTGCTTGTACCGCACTGCGGCTGTGTGCTAACGCGCCGGTAGCGGCAGAAGCATTACTTCAGCCGAAACGCTGGCAAGAGCGGCTGGCGCTATGCGAGGCGTTATATGAAGCGCACAACAGTGGCGACTTTTTAACGCTTTTGTCGGTGTTGAATCGGGATAAAGATGATAGTCCGCTGCACTGGCTGCTCAGCTTGATAAGCGATGCGCTTAAATGGCAACAGGGCGCTCAGGGTTTTTTGGTCAACGCAGACATGACGGATCTGATAGCTATGCTGTCCGCGCGTTGGACGATAGGGGTATTGCACGCACAGTGGCAACAATGGTCGCAATGTCTTCGTCAGTGGCAAGAAATAAGCGGTGTCAATCGCGAACTCTTACTGACCCACTATTTGCTCAATTGGGAGCAAGGTATGGCAGACGTTCGCATGACCTTATAATGCAGAAAAGATCTCACTATGTTTTTAGTCGATTCCCACTGTCACCTCGATAGCCTGAATTACCAAACTCTGCACCGGGATGTGGCGGATATCGCAGATAAGGCCCGCGCGCGTGCTGTGAAATTGATGCTGTCGGTATGTACTACGCTCTCAAGCTTTCATGTCATGACGACAATGATCGGTAACCGAGATGATGTCCTGCTATCCTGTGGTATTCATCCCTTGAATCTCTATGAGCCTTACGATTCTGCTGAACTGTGGCGTTTAGCAGCGGGAAAGAACGTAGTAGCACTTGGTGAAACGGGCTTAGACTATTATTATCAGCAGGATAATAAGACGCAGCAGCAGGCGGTGTTCCGCGAACATATCCGCGTAGGCCGCGCACTGAATAAGCCGGTAATCGTGCACACCCGCAGCGCGCGCGAAGATACGCTAGCTATCCTTCGCGAAGAACATGCGTATGAGTGCGGCGGCGTATTGCACTGCTGCACTGAAAATTGCGCGACAGCCAAATCGCTGCTGGACCTgggtttttatatttcgttcTCCGGAATCATTACCTTTCGCAACGCCGAAGCGCTACGCAAAACAGCGCGCTTTGTTCCTCTAGATCGACTACTAATAGAAACCGATTCTCCCTATCTAGCGCCTGTACCTTATCGAGGCAAAGAGAATCAGCCGGCTTACGTGCGTGATGTGGCAGAATATATAGCAATGCTAAAAGGCGTCTCCTTACTCCAGGTAGCGGTTGCTACTACCGATAATTTCGGTCGTTTGTTCCATGTCGATATGCAGCCATACATTAATGCCAGTTAGTGCAATTAATGATCTCATCAGCTCTAAATATCAGTTTAAGCCTGAGTGCTTTCTTTTTCAGAGTCCGCCAGTTTACGTAACTTTAGGAGTAATATTGTGAATATATTTTGCTCACTTACAAAAAATCAGTCAATCTTGACAGGCTGTCGTCAAGAGTCAAAAACTAACGAAGGATGCAATACTATGGTATTATTTTAGAATAACAGGTTTTGTTAACGTCAACACATCGTCGATACGATGTTGTTTGGCAAGAAGCGCCCCTTAGTTTctgatagaaaaaatgaatggaGAGGTGTTGCGAAGAATAACAGATTCTTTATTAGGGCAGTGTTTTGGATCTAGATACTGAAACGAGTTTCATATGCTGATGTGCCGCCCGCCAATAAACCGCACAATTATTGGTGATAAAATAGACAAAAAGCGGTAGCATTCTTCTTTCACGCCGGAATGCAATTCAACCTGAAGTAAGTATATATGATGTTAATTAGCTCAGTTGACCTTAAATAGACCGATAATCTCCTAAGAAAAAATTAGCGTCATTGATTGGTTAAACGCATCGATCAGATGTCATTTGTTTGACAGACTTTATTATCTAGAATTTTTGGTACATCCGGAAACATAGCACAGTCACACTTGTTCAACGATTCTTCGCAAACACGAAAGcataattttcgtgatttagCCTCTTTTTCGTCTATAATATGGCAATATGGTGCGTTGCGCTGCAGTTTTGTGTAGTGACATCACCACACCAGAAAATTCCTTCATTACCCTGCGGTAAACGTCCCGTTTAAAAGAAACGACCTGACGTACTGGGTACCAGAAGTTAACCCATCCCCAATTGTCAAATTCGGGGACCCCTCCGCGCTGCATATTGATATCAGCATCCGAACATAAAATTTGTAGTAAAAACCATTTTTGCTTCTGACCAATACATACCGGCTTGGTGTCCCAACGCACGAGTCGTTTGGGAATCTGATACCGCAGCCAGTTTCGCGTCGAAGCCAAAATGCGTACATCTTTGCGACTCAGGCCGACTTCCTCAAATAACTCGCGGTACATCGCCTGTTTTGCGGTCTCGTCAGCATTGATACCGCCTTGTGGGAACTGCCAAGAATGTTGCCCAGATCGCCTGGCCCACAGCACCTGTCCGTCGagattacaaattacaatacCAACATTTTGGCGATAGCCATCATCATCAATCACCGGACTACCTCAGCTACATAAAATATAAGATGCTCCAATTGTTTTAATCTCTTTGTATAGGATAAATTACTGATTTTTACTTAGTATAGGCGAATATGCCTTTGTAGCACCAAGCTTATAAAAAAGATAGTGGCATCACTAATCACCCTATGCACATATTTATAGATAATAGATATGTACGAAAATCTAGATgagatgaataaaattttgccCATCGCCAAACatagataaaataaatattggaaCTGTTATCCATGCATAACAGATCTTCGCCTCAAAATAATGGATATATTAGCTAAAATGGTGTCGACAAAGCTGTCAATAGAAATTGTGTTTATCTTGTAACTATTTTCCAATCTATAAAGCACTTTCTCGGTACTAGCGCCGGCAGTAAGCTTGAGCAAGATTTTGTCACTATCAGTGTTGAGTTAAAACCCATTTCGATTAAACACACGTAGACAACTAGCTGTTAGAAATTACTTTATCTATGTAGCGTCACTGACTGGCAATAGTGGCGTAACTTGAGAAAGCAGCTACCTACGCTGCAAATCAGCTCGGATGTTCTGGAGCTGATTGAAGGTTAACGAACGATCCCACTAGTATATTATCATATTAAAGCGCCGCTATTGTGGCGTTCAGACTCGGAGGAAAAGCTACGGCTACGACATGACTGGAAAGAATTGATATATGTCTAATCATATTAGCAAAAATCAAATAGATCACCGTTAACCATGACAAAGTACTCTGCAACGACggcaaaaattgtcaatagtCGTGCATGATTGCCATATGAATTTGGCCAGCCGATTCTTATGTTTCGTAGTTTTACTTGAAACTGCACCGATCAACTACTAGCGTGACATTGGCTGTGATGATTGTATTTTCGTTTGTTagctatcgaaaaaatcgtgactaaaaaaagaataattaattGTCTGCTTTACAACAGATTACTGTTTCTGCATTAGGCCGATGCTATTAGCTACTTACTTATGGCGTAATGTCcttaatatacaaaaatagCATTACCATTACAGGCATTTCCAATACTTGGTCTATATCTTTGTGTCCAGAATTATTTATTGCCATAACGGGATAGTTAGATGGATATTTTGTTGAGCCCCTTAATAGCGAAAATGCAACTAGAACGTTTTCAAACATCATTTACAGATGTAAGCGCTTAACTTTCAATACCAAGCGACCTTGACATCGAACTGCGTCGTAACAAGAAAGAGGATTAGTATTTAAGTGATGACTATTATTGAAAGTAGGTGAACCAATCTTaatattcgaattaattaaaatgaaataatatattATGCAGTGCGGATCAAGTAGTCCAGTACTATAAAAACCGTTACAGCAACCTGAAACACAGGAGGTCTAAGCAGAACCGGAGGTAAGAAGATTGCTGTGAGGGAATCGCCAAAAATATCTTGTGGACCGAAGAAACATTCGAGTGCAACAGCGCATAGTAAGTCTGCTAGAGTTAGTTATGGCGTGCCGGAAAAGCAACTATTGCCAGTCATAGTTCACTCATACTATATAGAAAACCTCATCATTTATAAGCAAGAAGAAATTGATGGTTTTACATCGTCTTCATCTTAATCATCATCTAACATTACTTCAATTTCTGTAATCATTCCAtatgaattcgattttttccggTGAGGCTTCTAACTCCGCTTGTTCTTTAGAACGGGCATTAATAAATGTTATCACATCCCAGCACAATGCCTGCACGCCGTCACGATTAGCAGCGGAAATCAAGTAGTATTTCTCTTTCCAGCCAAGCCCTTTTACGATAGCACTAGCAAGCGAAGCTGCTTCCTTCGGATTAAGTAAATCTGTTTTATTAAACACTAGCCAGCACGGTTTAACGGCTAAGTTTTCACTATGACGTTCTAGCTCAGTAATTATGATTCGGGCATTTTCCAGCGGATCGGATTCATCCATCGGAGCGAGGTCGATAAGATGCAACAACACCCGACAACGCTCCAAATGCTTAAGAAAGCGTATTCCCAAACCTGCCCCATCAGCCGCACCCTCGATAAGCCCTGGAAGATCTGCCACTACGAAGCTTTGTTCGTTATTCATACGAACTACACCTAGACTCGGCGCTAGCGTAGTAAACGGATAATCAGCTACCTTAGGCTTAGCCGACGATATTGCCCGGATAAACGTAGACTTGCCGGCATTTGGCAAACCGAGCATACCTACATCTGCTAAAAGCATTAGCGCCAGCTGAATCCTCCTAACCTCGCCTTTAGTGCCATCTGTTTTCTTCCTCGGTGCCCGattaatcgatgatttaaatCGCATATTGCCTAACCCGTGAAAGCCACCTTTAGCTACCATCAGTCGCTGTGCGTGGCGAGTCATGTCGCCTATGACTTCATTAGTGTCAAAATCTCGTACACAGGTCCCTATTGGTACTTTGATGATGAGGTTTTTGCCTCGCTTTCCGGTACAATGACGACTTTGACCGTTTTGACCGCGCTCAGcgtgaaagttttttttaaaacggtAATCAATAAGAGTGTTCAGGTTTGCATCCGCTAGCAGCCATACATCACCACCGTTACCACCATCACCACCGTCTGGTCCTCCTCGAGAGATATATTTCCCCCGGAGGAAACTGACGCACCCATTACCGCCGTCACCCGCCGCTACTAGAATGGTGACTTCATCAATAAACTTCATGCTAATTCCCCAAAACTGATTTGCCGACGACTTGATAAATGTTGCGCTGCAAAGCATATCACTTCCGATAGTACCGCGTGTTCCATCCAGGCATTCAGGGCGCAAGAATAGCCAGTTGCTTCCGTTTAATTGCAGAAGCGTCAGAGGTTTTGCTACCATCGTTAGCgcttttatacaaaaatatacaGCAGCAGAACAATACTTTTGCCATTGCCGTTCAACAATTCAAAATCATGCTTAATGTATTAGCTGTTTAAACATTTACAATGGAGTTCAATGTGATTGTCATTCAGCATCAGGAGCTCAATGCTACACACTTAAATTTGATCGAACTACTTATTATACTGGTATGGTTTAAgtgaatttaattataattttgttttaacaTACTAATCTTGATGTTTTCATATAGTGCTGAAAGTGCCTAGAAAACACTCATATGCAATAAACGCATAAAAATCCAACGTCGCATTTTGCTTGTATGAAAAGATCAAGGTTATAAATATGGATCTTAAAGTGAAACAGAAAAACATTACGCTCCTCTTGTAGTGAACGTATTAAAGCCAATTCCTGTTGCGTATTACGCCAACTGCTAGCCCTTCAATAATCAACTCTTGATGCCGTAGATCTACTATAATTGgacaaaattcattattttccgGTAATAGTTTCACTATGTGACCCTGGCGTTTTAACCGCTTGACTGTGATATTATCATCAATACGTACCACAATAATTTGACTATCGCGGACGTCTTGCGTCTTATGTATCGCTAAAAGATCGCCGTCGATGATGCCAATATCTTTCATTGACATGCCGCTCATTCGCAGCAGAAAGTCTGCATGAGGTTCAAACAGAGCAGGACCAATCTGACAGTTCCTTGTAATCAAGGAATTATCAGTAGTCACGCACTTGATCAGTGGCGAATTGCTTTCTTCTTCTGTCATTAACCGAATGCCGCGTGATACGCCGGGGATAATTTCAATGGCCCCTTTGCGTGCCAAAGCTTTCAAATGTTCTTCCGCCGCATTAGGTGAACGAAATCCTAAACGCAACGCAATCTCTGCACGTGTTGGGGGTATGCCAATTTGCGTGATATAATCTCGAATCAGGTTAAAAACTTCTCGCTGTCTAGCAGTTAGCGCTTTCATTCCATTATTTCCTGTTTGTTTATACAGTTTTATGAGAGTATATACAGGTTATTCTTCATTGAAAACTAAAACACGCGGAATAGAGCGTCATTCATGTCCAAAAACTACTAGTAAGTACCAAAACTCAAATCTGACAGGCATTATTTTGTGCGAAATACTTGCAACCGCTAATACCATGACTTCAAACAAGAGCAACGCCAAAGATCAACTATACAGTTTCTGGTATGCTTGCGTTGCATTGCTAACAAGAGGCTGCACAGAGACATGTCAGGTTGGCGTAGAATTTATTATATCTTGTTGAATTTACCACTaaagttactggtaaaaaGTAAAGTGCTTCCGGCTGATCCGCGCGCTGAAGCTGATCTCAATCTCCGGGGGCCTATAGTATATGTGCTGCATTATAACTCTAAAATGGACTTACTTACCCTTCGCATACAATGCCTGAAACAAAGTTTACCAGATCCACTGGTATCGCTTGATATCAACGGTGTCACCTTACCACGTTGTGTTTTTATACATGATGGCCCACATATGCTCACATGGTATACAAAGAAGTCACGGTCTGCGTCTCTATTTTGCAACTACCTTGATTTGCACCGCTTCAATCCTACTTTGGATGTACAATTGGTTCCGGTATCGATCATGTTTGGCCGTTCACCCGGTCGGGAGTCTCAAGCCGCCAAGAAAGCACCACAGTTGCATTTGCTAAAtggcattaaaaaatttttcacggtaTTATGGCTCGGGCGTGACAGTTTCGTGCGTTTTTTGCGGCCTCTATCGTTGCGATATATTGCCAACGAGCACGGTACCGATAAGTCTCGCGCTAGAAAACTAGCCAGGGTAATGTGCATGCGCTTTGCCCGGCAGCGCCTAGTATCGGCTGGACCGAGCCTACCTGTGCGACAGAATTTGTTCAATAAGCTGCTGGCATctaaagatattaaaaaagcaGTGAAAGATGAGGCACGTAGtaagaaaatttcagtaaaaaagGCGCGGCAGAATGCTATGGAACTTATGGAAGAAATTGCCGCTAACTTCTCGTATGAAGCGATCCGCCTTTCCGACCGGATTCTGAGTTGGACTTGGAACCGACTTTACCAAGGATTGCACGCACATAACGCCGAACTGATACGTCAGTTAGCTGAAGAGGGCCACAAGATCGTTTATGTTCCTTGTCACCGAAGCCACATGGATTATCTTCTGCTTTCTTATGTGCTTTACCATCAAGGGCTAGCACCACCACATATCGCCGCCGGCATTAATCTCAATTTCTGGCCGGCGGGACCGATTTTCCGCCGCTTAGgtgcattttttattcgtcgcactttcaaaagtaataagctttattctacaatttttcgagaataCCTAGTGGAGCTATTCAGCCGTGGCTATTCAGTGGAATATTTTATAGAAGGCAGCCGTTCTCGTACCGGACGACTGCAGGAGCCAAAAACTGGCACATTAACAATGACCATTCAAGCTATGTTACGCGACAGCAATCGCCTTATTACGCTGGTACCGATTTACGTCGGCTATGAACATGTGATGGAAGTAGCGACATATGCCAAAGAATTGCGTGGTgctgtcaaaaaaaaagaaggactTTGGCAAATGATACGTGGATTACGCAAACTACGTAATCTAGGTCAGGGTTATGTCAACTTTGGCGAC
[truncated: 473,820 more chars]
