# Supplementary material for: SprayNPray: user-friendly taxonomic profiling of genome and metagenome contigs
Source: BMC Genomics. 2022 Mar 12;23:202. doi: 10.1186/s12864-022-08382-2 (PMC8917688; doi:10.1186/s12864-022-08382-2)
Supplement: Supplementary file 42 — Additional file 42: Supplemental File 40. SprayNPray output file after a run on an assembly of the mealybug Planococcus citri. [file 12864_2022_8382_MOESM42_ESM.csv]

contig	contig_length	hits_per_contig	cov	GC-content	Average_AAI	closest_blast_hits
PCITRI_00001	1541683	0.053837267453815084	Unknown	32.830095421691745	67.84939759036145	Trachymyrmex septentrionalis; Columba livia; Cynoglossus semilaevis; Notothenia coriiceps; Parasteatoda tepidariorum; Cryptotermes secundus; Columba livia; NA; Nephila clavipes; Myzus persicae; Myzus persicae; Nephila clavipes; Apis florea; Sarcophilus harrisii; Dufourea novaeangliae; Anoplophora glabripennis; Apaloderma vittatum; Exaiptasia pallida; Wasmannia auropunctata; Pomacea canaliculata; …
PCITRI_00002	1021801	0.039146565720722525	Unknown	33.759900411136805	55.2725	Halyomorpha halys; Blattella germanica; Rattus norvegicus; Sphaeroforma arctica JP610; Drosophila simulans; Maconellicoccus hirsutus; Parasteatoda tepidariorum; Pediculus humanus corporis; Rhizophagus irregularis DAOM 181602=DAOM 197198; Nilaparvata lugens; Nilaparvata lugens; Acyrthosiphon pisum; Cervus elaphus hippelaphus; Blattella germanica; Volvox carteri f. nagariensis; Lottia gigantea; Nan…
PCITRI_00003	965406	0.05075584779874996	Unknown	32.49316867721974	60.06122448979592	Nilaparvata lugens; Amphimedon queenslandica; Cyprinus carpio; uncultured bacterium; Stegodyphus mimosarum; Daphnia pulex; Bemisia tabaci; Rattus norvegicus; Cryptotermes secundus; Zootermopsis nevadensis; Bicyclus anynana; Limosa lapponica baueri; Diaphorina citri; Blattella germanica; Blattella germanica; Blattella germanica; Dendrolimus houi; Melanaphis sacchari; Acromyrmex echinatior; Pseudom…
PCITRI_00004	934136	0.04282031738419245	Unknown	32.90580814784999	59.025	Acyrthosiphon pisum; Cryptotermes secundus; Bemisia tabaci; Bemisia tabaci; Diuraphis noxia; Nilaparvata lugens; NA; NA; Maconellicoccus hirsutus; Limulus polyphemus; Dendroctonus ponderosae; FAD	quinone; FAD	quinone; Bicyclus anynana; Solenopsis invicta; Calopteryx haemorrhoidalis; Drosophila busckii; Heliothis virescens; Anoplophora glabripennis; Drosophila suzukii; Helicoverpa armigera; Rhagoletis zephyria; Scleropages formosus; Scleropages formosus; Onthophagus taurus; Kryptolebias marmoratus; Lepidocampa weberi; Heliothis virescens; Centruroides sculpturatus; Cryptotermes secundus; Ancylostoma ce…
PCITRI_00005	837509	0.02149230635133473	Unknown	33.403939539754205	56.18888888888889	Schistocerca americana; Blattella germanica; Nephila clavipes; Diaphorina citri; Harpegnathos saltator; Teladorsagia circumcincta; Parasponia andersonii; Chlamydotis macqueenii; Impatiophila aspidosternata; Culex quinquefasciatus; Culex quinquefasciatus; Blattella germanica; Musca domestica; Sinocyclocheilus grahami; Crassostrea virginica; Vigna angularis; Cajanus cajan; Crassostrea virginica;
PCITRI_00006	816821	0.008569809052411727	Unknown	35.33724035008895	57.82857142857143	Melanaphis sacchari; Bemisia tabaci; Stylophora pistillata; Papilio machaon; Ixodes scapularis; Pediculus humanus corporis; Nilaparvata lugens;
PCITRI_00007	771463	0.022036053576127437	Unknown	33.59707464907585	52.88235294117647	Lasius niger; Heliothis virescens; Apostichopus japonicus; Cryptotermes secundus; NA; Solemya velum gill symbiont; Cryptotermes secundus; Acinetobacter baumannii; Blattella germanica; Lasius niger; Cryptotermes secundus; Blattella germanica; Amyelois transitella; Paramormyrops kingsleyae; Columba livia; Helicoverpa armigera; Neodiprion lecontei;
PCITRI_00008	762207	0.027551570636323203	Unknown	33.79200138545041	51.9	Carabus uenoi; Aedes aegypti; Rhagoletis zephyria; Plutella xylostella; Clupea pallasi=herring	testis	sperm	Peptide Transposon	175 aa; Heliothis virescens; Diaphorina citri; Zootermopsis nevadensis; Folsomia candida; spotted fever group; Euroglyphus maynei; FAD	quinone; Euroglyphus maynei; Oeneis magna dubia; Blattella germanica; Ceratosolen solmsi marchali; Bemisia tabaci; Bemisia tabaci; Bemisia tabaci; Diuraphis noxia; Aedes albopictus;
PCITRI_00009	761307	0.03940591640428894	Unknown	33.170980957747666	58.27	Bemisia tabaci; Teladorsagia circumcincta; Limulus polyphemus; Nilaparvata lugens; Toxocara canis; Diaphorina citri; Solemya velum gill symbiont; Diaphorina citri; Hippocampus comes; Patagioenas fasciata monilis; Eufriesea mexicana; Eurytemora affinis; Lasius niger; Blattella germanica; Melanaphis sacchari; Amyelois transitella; Crassostrea gigas; Nilaparvata lugens; Nilaparvata lugens; Bemisia t…
PCITRI_00010	747543	0.044144617767807336	Unknown	33.3520613529924	66.5939393939394	Zootermopsis nevadensis; Pseudomonas pelagia; Ovis aries musimon; Rhagoletis zephyria; Basidiobolus meristosporus CBS 931.73; Maconellicoccus hirsutus; Dendroctonus ponderosae; Leptinotarsa decemlineata; Blattella germanica; Oryctes borbonicus; Operophtera brumata; Camponotus floridanus; Cyprinus carpio; Sinocyclocheilus rhinocerous; Ornithorhynchus anatinus; Diaphorina citri; Tetraodon nigroviri…
PCITRI_00011	745708	0.021456119553498153	Unknown	32.897193003159416	64.2375	Ceratina calcarata; Papilio machaon; Cyprinus carpio; Cimex lectularius; Caligus rogercresseyi; Sinocyclocheilus grahami; Nilaparvata lugens; Bemisia tabaci; Orbicella faveolata; Zootermopsis nevadensis; Apis cerana; Nilaparvata lugens; Solenopsis invicta; Drosophila suzukii; Solemya velum gill symbiont; Oryctes borbonicus;
PCITRI_00012	736108	0.00679248153803518	Unknown	33.98455117998989	66.3	Danaus plexippus plexippus; Limosa lapponica baueri; Priapulus caudatus; Diuraphis noxia; Sinocyclocheilus anshuiensis;
PCITRI_00013	704634	0.03122188256598461	Unknown	33.10002071997661	58.986363636363635	Aedes aegypti; Drosophila navojoa; Nilaparvata lugens; Acromyrmex echinatior; Cryptotermes secundus; Apis cerana; Tribolium castaneum; Rana catesbeiana; Sarcophilus harrisii; Galeopterus variegatus; Cryptotermes secundus; Nilaparvata lugens; Centruroides sculpturatus; Dendroctonus ponderosae; Xenopus tropicalis; Diachasma alloeum; Stylophora pistillata; Nilaparvata lugens; Anoplophora glabripenni…
PCITRI_00014	702232	0.02705658528805295	Unknown	33.93066678818396	65.33157894736843	Apochrysa matsumurae; Perineura rubi; Diaphorina citri; Latimeria chalumnae; Papilio machaon; Neotoma lepida; Heliothis virescens; Scleropages formosus; Nestor notabilis; NA; Bombyx mori; Anoplophora glabripennis; Bombyx mori; Blattella germanica; Cimex lectularius; Chilo suppressalis; Neodiprion lecontei; Rhagoletis zephyria; Temnothorax curvispinosus;
PCITRI_00015	692822	0.025980699227218535	Unknown	34.17674381009841	50.98888888888889	Diaphorina citri; Cryptotermes secundus; Blattella germanica; Ostrinia nubilalis; Helicoverpa armigera; Lasius niger; Cimex lectularius; Halyomorpha halys; Candidatus Nephrothrix sp. EaCA; Pediculus humanus corporis; Papilio machaon; Homo sapiens; Amazona aestiva; Cyprinus carpio; Rickettsia tamurae; Cryptotermes secundus; Blattella germanica; Laodelphax striatella;
PCITRI_00016	647572	0.016986528138955976	Unknown	33.693396255551505	47.50909090909091	Onthophagus taurus; Dastarcus helophoroides; Onthophagus taurus; Agrilus planipennis; Microplitis demolitor; Dothistroma septosporum NZE10; Rhizobium sp. AKG-2007; Bemisia tabaci; Bemisia tabaci; Helicoverpa armigera; Trifolium pratense;
PCITRI_00017	640201	0.023430141471194203	Unknown	34.30859995532653	40.18	Cryptotermes secundus; Rhagoletis zephyria; Ciona intestinalis; Culex quinquefasciatus; Nephila clavipes; Pediculus humanus corporis; Orchesella cincta; Rhagoletis zephyria; Lucilia cuprina; Mus musculus; Rhagoletis zephyria; Folsomia candida; Cryptotermes secundus; Dendroctonus ponderosae; Nilaparvata lugens;
PCITRI_00018	637399	0.003137752020320082	Unknown	33.75703444781056	28.6	Melanaphis sacchari; Solenopsis invicta;
PCITRI_00019	631826	0.04431599839196234	Unknown	32.78924893879011	60.32857142857143	Cuculus canorus; Limulus polyphemus; Bambusicola thoracicus; Anopheles darlingi; Homo sapiens; Dendroctonus ponderosae; Poecilia mexicana; Teladorsagia circumcincta; Papilio machaon; Trichinella nativa; Acanthisitta chloris; Bemisia tabaci; Capitella teleta; Aedes aegypti; Callosobruchus chinensis; Diaphorina citri; Nilaparvata lugens; Biomphalaria glabrata; Atta cephalotes; Dinoponera quadriceps…
PCITRI_00020	615844	0.008118939211878333	Unknown	32.78411415878047	45.06	Hypsibius dujardini; Blattella germanica; Crassostrea gigas; Helicoverpa armigera; Schistosoma mansoni;
PCITRI_00021	610037	0.011474713828833333	Unknown	33.458790204528576	51.44285714285714	Cimex lectularius; Trichinella sp. T8; Deinococcus misasensis; Deinococcus misasensis; Diaphorina citri; Zootermopsis nevadensis; Cimex lectularius;
PCITRI_00022	609584	0.060697131158298126	Unknown	33.694289876374704	55.189189189189186	Limulus polyphemus; Limosa lapponica baueri; Strumigenys khakaura; Oncorhynchus mykiss; Esox lucius; Oryctes borbonicus; Lasius niger; Halyomorpha halys; Centruroides sculpturatus; Melanaphis sacchari; Nilaparvata lugens; Apteryx australis mantelli; Zootermopsis nevadensis; Hydra vulgaris; Hydra vulgaris; Hydra vulgaris; Blattella germanica; Hydra vulgaris; Hydra vulgaris; Hydra vulgaris; Blattel…	quinone; FAD	quinone; Apis cerana cerana; Diaphorina citri; Planococcus citri; Myzus persicae; Salmo salar; Harpegnathos saltator; Drosophila busckii; Hyalella azteca; Diuraphis noxia;
PCITRI_00023	604404	0.01654522471724211	Unknown	34.505231600055595	38.03	Halyomorpha halys; Ixodes scapularis; Centruroides sculpturatus; Ixodes scapularis; Camponotus floridanus; Cryptotermes secundus; Ostrinia nubilalis; Pediculus humanus corporis; Blattella germanica; Pediculus humanus corporis;
PCITRI_00024	599919	0.0466729675172815	Unknown	33.952583598785836	51.95357142857143	Nephila clavipes; Halyomorpha halys; Apostichopus japonicus; Maconellicoccus hirsutus; Priapulus caudatus; Oncorhynchus mykiss; Centruroides sculpturatus; Onthophagus taurus; Onthophagus taurus; Onthophagus taurus; Onthophagus taurus; Stegodyphus mimosarum; Helicoverpa armigera; Cryptotermes secundus; Zootermopsis nevadensis; Dipodomys ordii; Drosophila sechellia; Pseudomyrmex gracilis; Bactrocer…
PCITRI_00025	595393	0.0940555229906969	Unknown	35.025604936571305	54.77142857142857	Cryptotermes secundus; Cryptotermes secundus; Cryptotermes secundus; Cryptotermes secundus; Blattella germanica; Cryptotermes secundus; Bemisia tabaci; Frankliniella occidentalis; Pogonomyrmex barbatus; Bemisia tabaci; Cryptotermes secundus; Cryptotermes secundus; Zootermopsis nevadensis; Zootermopsis nevadensis; Zonotrichia albicollis; Diaphorina citri; Ancylostoma ceylanicum; Pterocles guttural…
PCITRI_00026	592926	0.09950651514691546	Unknown	34.504643075189826	66.23050847457627	Lasius niger; Orussus abietinus; Gossypium barbadense; Sphaeroforma arctica JP610; Acanthochromis polyacanthus; Fasciola hepatica; Bemisia tabaci; Papilio machaon; Octopus bimaculoides; Bemisia tabaci; Onthophagus taurus; Melanaphis sacchari; Oncorhynchus mykiss; Aedes aegypti; Rhincodon typus; Homo sapiens; Trematomus bernacchii; Neolamprologus brichardi; Dendroctonus ponderosae; Apteryx austral…
PCITRI_00027	580062	0.08792163596305222	Unknown	33.642093431391814	66.91960784313726	Musca domestica; Necator americanus; Taeniopygia guttata; Papilio polytes; Pan troglodytes; Cephus cinctus; Diaphorina citri; Melipona quadrifasciata; Acyrthosiphon pisum; Parasteatoda tepidariorum; Lasius niger; Ceratina calcarata; Solenopsis invicta; Ctenopharyngodon idella; Ancylostoma caninum; Ctenopharyngodon idella; Ancylostoma caninum; Teladorsagia circumcincta; Sinocyclocheilus grahami; O…	quinone; Drosophila takahashii; Cryptotermes secundus; Bemisia tabaci; Dufourea novaeangliae; Lasius niger; Centruroides sculpturatus; Blattella germanica;
PCITRI_00028	577789	0.017307356145582556	Unknown	34.14049073277615	43.11	Helicoverpa armigera; Centruroides sculpturatus; Stegodyphus mimosarum; Cryptotermes secundus; Nilaparvata lugens; Cryptotermes secundus; Centruroides sculpturatus; Ancylostoma ceylanicum; Zootermopsis nevadensis; Lasius niger;
PCITRI_00029	570188	0.059629455547994696	Unknown	33.19905013784927	43.09117647058824	Nilaparvata lugens; Camponotus floridanus; Nilaparvata lugens; Nilaparvata lugens; Halyomorpha halys; Cryptotermes secundus; Nilaparvata lugens; Nilaparvata lugens; Cryptotermes secundus; Nilaparvata lugens; Cryptotermes secundus; Nilaparvata lugens; Nilaparvata lugens; Diaphorina citri; Bemisia tabaci; Nilaparvata lugens; Cimex lectularius; Cimex lectularius; Tribolium castaneum; Salmo salar; Sc…
PCITRI_00030	565949	0.01943638030988658	Unknown	33.1862058241997	58.61818181818182	Anoplophora glabripennis; Blattella germanica; Acromyrmex echinatior; Blattella germanica; Heliothis virescens; Halyomorpha halys; Diaphorina citri; Zootermopsis nevadensis; Diaphorina citri; Aethina tumida; Nilaparvata lugens;
PCITRI_00031	563227	0.024856762903767045	Unknown	32.90964389136174	59.44285714285714	Operophtera brumata; Nilaparvata lugens; Papilio polytes; Xenopus tropicalis; Heliothis virescens; Nilaparvata lugens; Apis cerana; Plutella xylostella; Bemisia tabaci; Maconellicoccus hirsutus; Capitella teleta; Wasmannia auropunctata; Dendroctonus ponderosae; Zootermopsis nevadensis;
PCITRI_00032	560098	0.041064242329021	Unknown	33.97530432174369	55.59130434782609	Diachasma alloeum; Ancylostoma duodenale; Nilaparvata lugens; Parasteatoda tepidariorum; Apis cerana; Pterocles gutturalis; Aedes albopictus; Branchiostoma belcheri; Branchiostoma floridae; Nematostella vectensis; Phenacoccus solenopsis; Copidosoma floridanum; Protobothrops mucrosquamatus; Zootermopsis nevadensis; Cimex lectularius; Tribolium confusum; Pogonomyrmex barbatus; bacterium 2013Ark19i;…
PCITRI_00033	556008	0.017985352728737716	Unknown	34.420907612840104	58.36	Cryptotermes secundus; Heliothis virescens; Ixodes scapularis; Drosophila mojavensis; Agrilus planipennis; Bombyx mori; Trachymyrmex cornetzi; Solenopsis invicta; Acanthochromis polyacanthus; Cryptotermes secundus;
PCITRI_00034	536419	0.046605358870584375	Unknown	34.04055411907483	52.147999999999996	Halyomorpha halys; Rattus norvegicus; Diuraphis noxia; Hydra vulgaris; Fusobacterium gonidiaformans; Bombyx mori; Oryctes borbonicus; Centruroides sculpturatus; Euroglyphus maynei; Cryptotermes secundus; Camelus ferus; Cryptotermes secundus; Oryctes borbonicus; Chlamydotis macqueenii; Leptinotarsa decemlineata; Clostridiaceae bacterium MS3; Fervidicola ferrireducens; Tribolium castaneum; Acyrthos…
PCITRI_00035	535145	0.0074746096852255	Unknown	32.96190752039167	47.525	Lasius niger; Centruroides sculpturatus; Lasius niger; Camponotus floridanus;
PCITRI_00036	532368	0.04695999759564812	Unknown	32.97361975175067	63.256	Centruroides sculpturatus; Cryptotermes secundus; Anoplophora glabripennis; Pongo abelii; Diaphorina citri; Graphocephala atropunctata; Bemisia tabaci; Halyomorpha halys; Zootermopsis nevadensis; Nothoprocta perdicaria; Pogona vitticeps; Maconellicoccus hirsutus; Aedes albopictus; Tribolium castaneum; Cyprinus carpio; Blattella germanica; Halyomorpha halys; Diaphorina citri; Maconellicoccus hirsu…
PCITRI_00037	530609	0.06219268802451522	Unknown	32.79778518645556	43.85151515151515	Cryptotermes secundus; Nephila clavipes; Cimex lectularius; Galendromus occidentalis; Cimex lectularius; Cimex lectularius; Athalia rosae; Ixodes scapularis; Nicrophorus vespilloides; Ixodes scapularis; Tetranychus urticae; Tetranychus urticae; Zootermopsis nevadensis; Cryptotermes secundus; Tetranychus urticae; Tetranychus urticae; Ixodes scapularis; Tetranychus urticae; Tetranychus urticae; Tet…
PCITRI_00038	529557	0.04154415860804408	Unknown	35.09537216956815	46.78181818181818	Lasius niger; Cryptotermes secundus; Strongylocentrotus purpuratus; Acyrthosiphon pisum; Agrilus planipennis; Culex quinquefasciatus; Linepithema humile; Cryptotermes secundus; Nilaparvata lugens; Centruroides sculpturatus; Melanaphis sacchari; Lasius niger; Cryptotermes secundus; Glypta fumiferanae; Mizuhopecten yessoensis; Nilaparvata lugens; Tinamus guttatus; Condylura cristata; Cryptotermes s…
PCITRI_00039	527109	0.03604567556235996	Unknown	33.618283884357886	55.43684210526316	Camponotus floridanus; Nilaparvata lugens; Melanaphis sacchari; Hydra vulgaris; Hydra vulgaris; Zootermopsis nevadensis; Rhagoletis zephyria; Acyrthosiphon pisum; Apteryx australis mantelli; Pan troglodytes; Trachymyrmex cornetzi; Trachymyrmex zeteki; Aedes albopictus; Diaphorina citri; Nilaparvata lugens; Diaphorina citri; Cricetulus griseus; Bemisia tabaci; Bemisia tabaci;
PCITRI_00040	525012	0.05142739594523554	Unknown	33.04305425399801	55.474074074074075	Rhagoletis zephyria; Cryptotermes secundus; Cryptotermes secundus; Stegodyphus mimosarum; Lingula anatina; Euroglyphus maynei; Austrofundulus limnaeus; Poecilia mexicana; Mytilus galloprovincialis; Homo sapiens; Papilio xuthus; Papilio polytes; Agrilus planipennis; Octopus bimaculoides; Megachile rotundata; Myzus persicae; Bicyclus anynana; Bemisia tabaci; Myzus persicae; Anoplophora glabripennis…
PCITRI_00041	522388	0.09380001072000121	Unknown	33.52259240258199	69.60612244897959	Podiceps cristatus; Fulmarus glacialis; Cynoglossus semilaevis; Blattella germanica; Habropoda laboriosa; Sinocyclocheilus grahami; Merops nubicus; Nicrophorus vespilloides; Centruroides sculpturatus; Balearica regulorum gibbericeps; Schreckensteinia festaliella; Temnothorax curvispinosus; Culicoides sonorensis; Melanoplus sanguinipes; Maconellicoccus hirsutus; FAD	quinone; FAD	quinone; acceptor; FAD	quinone; Dischissus sp. INB013; FAD	quinone; acceptor; Euroglyphus maynei; FAD	quinone; FAD	quinone; FAD	quinone; FAD	quinone; FAD	quinone; Dendroctonus ponderosae; Oryctes borbonicus; Cimex lectularius; Oncorhynchus mykiss; Seriola lalandi dorsalis; Tinamus guttatus; Takifugu rubripes; Maconellicoccus hirsutus; Moniliophthora perniciosa FA553; Macaca nemestrina; Gallus gallus; Tetraodon nigroviridis; Culicoides sonorensis; Lucilia cuprina; Acyrthosiphon pisum; Nilaparvata lugens; Nilaparvata lugens; Toxocara canis; Teladors…
PCITRI_00042	522348	0.013401027667378837	Unknown	34.11308170032239	46.92857142857143	Diaphorina citri; Megachile rotundata; Lasius niger; Acyrthosiphon pisum; Trachymyrmex zeteki; Apis cerana; Castor canadensis;
PCITRI_00043	515278	0.009703499858328902	Unknown	33.82601236614022	47.74	Tribolium castaneum; Onthophagus taurus; Ixodes scapularis; Papilio machaon; Lasius niger;
PCITRI_00044	511395	0.06452937553163406	Unknown	33.490354813793644	60.67272727272727	Exaiptasia pallida; Nephila clavipes; Lasius niger; Eurygaster integriceps; Diaphorina citri; Leptinotarsa decemlineata; Verticillium longisporum; Solenopsis invicta; Aethina tumida; Cimex lectularius; Mizuhopecten yessoensis; Solenopsis invicta; Solenopsis invicta; Agrilus planipennis; Dufourea novaeangliae; Podotricha telesiphe; Exaiptasia pallida; Notothenia coriiceps; Ixodes scapularis; Penae…
PCITRI_00045	509161	0.00982007655731684	Unknown	33.75828077955696	49.84	Diaphorina citri; Centruroides sculpturatus; Blattella germanica; Cryptotermes secundus; Amphiamblys sp. WSBS2006;
PCITRI_00046	501263	0.02393952875037655	Unknown	33.01979200539437	44.475	Cimex lectularius; Cryptotermes secundus; Blattella germanica; Harpegnathos saltator; Cyphomyrmex costatus; Capsicum chinense; Tribolium castaneum; Harpegnathos saltator; Cryptotermes secundus; Lasius niger; Lasius niger; Parasteatoda tepidariorum;
PCITRI_00047	496631	0.028189943841604736	Unknown	32.465150181925814	56.25	Pogonomyrmex barbatus; Ixodes scapularis; Aotus nancymaae; Agrilus planipennis; Dendroctonus ponderosae; Cryptotermes secundus; Dendroctonus ponderosae; Trachymyrmex cornetzi; Blattella germanica; Diaphorina citri; Mytilus galloprovincialis; Crassostrea virginica; Diaphorina citri; Blattella germanica;
PCITRI_00048	492108	0.026416965381582905	Unknown	34.16953189137344	65.06153846153846	Blattella germanica; Operophtera brumata; Diaphorina citri; Zootermopsis nevadensis; Daphnia magna; Apis mellifera; Athalia rosae; Melipona quadrifasciata; Diaphorina citri; Fopius arisanus; Acromyrmex echinatior; Pediculus humanus corporis; Nilaparvata lugens;
PCITRI_00049	484734	0.045385716702356346	Unknown	33.841034464262876	33.66818181818182	Nilaparvata lugens; Blattella germanica; Myzus persicae; Nilaparvata lugens; Cryptotermes secundus; Nilaparvata lugens; Halyomorpha halys; Stylophora pistillata; Nilaparvata lugens; Bicyclus anynana; Sipha flava; Melanaphis sacchari; Sipha flava; Ooceraea biroi; Sipha flava; Sipha flava; Sipha flava; Bemisia tabaci; Cryptotermes secundus; Lasius niger; Athalia rosae; Daphnia pulex;
PCITRI_00050	481423	0.018694578364556742	Unknown	34.114905187330066	37.93333333333334	Simkania negevensis; Sipha flava; Apis cerana; Halanaerobium saccharolyticum; Blattella germanica; Blattella germanica; Cryptotermes secundus; Lasius niger; Stegodyphus mimosarum;
PCITRI_00051	480746	0.037441809188219974	Unknown	33.724461565982864	58.294444444444444	Poecilia latipinna; Bemisia tabaci; Capitella teleta; NAD; Acanthochromis polyacanthus; Macaca fascicularis; Cyphomyrmex costatus; Cryptotermes secundus; Phytophthora megakarya; Diaphorina citri; Nasonia vitripennis; NA; FAD	quinone; Culex pipiens pipiens; Pogonomyrmex barbatus; Pediculus humanus corporis; Aedes albopictus; Acyrthosiphon pisum;
PCITRI_00052	475274	0.05260123633945892	Unknown	34.16829029149501	61.036	Blattella germanica; Diaphorina citri; Orchesella cincta; Lingula anatina; Papilio machaon; Camponotus floridanus; Diaphorina citri; Cryptotermes secundus; Salvelinus alpinus; Taeniopygia guttata; Drosophila melanogaster; Dendroctonus ponderosae; Cryptotermes secundus; Diaphorina citri; Anoplophora glabripennis; Operophtera brumata; Rhagoletis zephyria; Habropoda laboriosa; Nicrophorus vespilloid…
PCITRI_00053	473060	0.012683380543694245	Unknown	32.79774235826322	50.71666666666667	Ceratina calcarata; Blattella germanica; Acyrthosiphon pisum; Drosophila miranda; Halyomorpha halys; Amphimedon queenslandica;
PCITRI_00054	471611	0.023324307533115218	Unknown	34.90673457574145	49.345454545454544	NA; Brugia malayi; Ancylostoma caninum; Onthophagus taurus; Methylobacterium radiotolerans; Stentor coeruleus; Solemya velum gill symbiont; Ooceraea biroi; Diachasma alloeum; Helobdella robusta; Microplitis demolitor;
PCITRI_00055	469548	0.07666947788085562	Unknown	33.42746641450927	63.050000000000004	Fopius arisanus; NA; Mizuhopecten yessoensis; Tribolium castaneum; Diaphorina citri; Aeromicrobium sp. Leaf272; Blattella germanica; Anopheles gambiae; Pediculus humanus corporis; Lingula anatina; Papilio xuthus; Neotoma lepida; Rhincodon typus; Drosophila elegans; Lucilia cuprina; Diaphorina citri; Lasius niger; Nilaparvata lugens; Oncorhynchus mykiss; Musca domestica; Diaphorina citri; Rana cat…
PCITRI_00056	468993	0.046909015699594665	Unknown	33.383440691012446	66.31363636363636	Homo sapiens; Oryctes borbonicus; Bemisia tabaci; Cimex lectularius; Cryptotermes secundus; Neotoma lepida; Leptinotarsa decemlineata; FAD	quinone; Nilaparvata lugens; Rhagoletis zephyria; Oesophagostomum dentatum; Diaphorina citri; Nilaparvata lugens; Diaphorina citri; Sinocyclocheilus grahami; Limnodrilus sp. THS-2011; Solenopsis invicta; Cryptotermes secundus; Dendroctonus ponderosae; Ornithorhynchus anatinus; Nilaparvata lugens; Cryptotermes secundus;
PCITRI_00057	464467	0.06674317012834066	Unknown	36.6770943899136	58.193548387096776	Diaphorina citri; Pogonomyrmex barbatus; Heliothis virescens; Methanobrevibacter curvatus; Diaphorina citri; Operophtera brumata; Lasius niger; Blattella germanica; Cryptotermes secundus; Eptesicus fuscus; Wasmannia auropunctata; Cryptotermes secundus; Diaphorina citri; Nilaparvata lugens; Macaca mulatta; Bemisia tabaci; Operophtera brumata; Dipodomys ordii; Nilaparvata lugens; Tropilaelaps merce…
PCITRI_00058	464290	0.030153567813220185	Unknown	33.69359667449224	54.02857142857143	Lasius niger; Tribolium castaneum; Solemya velum gill symbiont; Diaphorina citri; Nilaparvata lugens; Biston betularia; Blattella germanica; Daphnia magna; Daphnia magna; Acyrthosiphon pisum; Helicoverpa armigera; Myzus persicae; Zootermopsis nevadensis; Sipha flava;
PCITRI_00059	463861	0.058207092210813154	Unknown	32.96828144638157	64.54074074074074	Bemisia tabaci; Melanaphis sacchari; Halyomorpha halys; Harpegnathos saltator; Lasius niger; Cyprinus carpio; Homo sapiens; Homo sapiens; Maconellicoccus hirsutus; Ochotona princeps; Danio rerio; Bemisia tabaci; Diaphorina citri; Zootermopsis nevadensis; Camponotus floridanus; Myotis brandtii; Daphnia pulex; Nephila clavipes; Eurypyga helias; Mytilus galloprovincialis; Fasciola hepatica; Dipodomy…
PCITRI_00060	461610	0.02166330885379433	Unknown	32.49171378436343	59.31	Cryptotermes secundus; Cryptotermes secundus; Diaphorina citri; Diaphorina citri; Seriola lalandi dorsalis; Bicyclus anynana; Saccoglossus kowalevskii; Pomacea canaliculata; Blattella germanica; Lasius niger;
PCITRI_00061	461524	0.03900122203829053	Unknown	33.41776375659771	51.62777777777778	Apaloderma vittatum; Sinocyclocheilus anshuiensis; Cryptotermes secundus; Biomphalaria glabrata; Nematostella vectensis; Anoplophora glabripennis; Culex quinquefasciatus; Drosophila grimshawi; Eufriesea mexicana; Centruroides sculpturatus; Ancylostoma ceylanicum; Apostichopus japonicus; Hydra vulgaris; Crassostrea gigas; Zootermopsis nevadensis; Salmo salar; Nestor notabilis; Cimex lectularius;
PCITRI_00062	458629	0.05669070207073691	Unknown	32.359052741976626	62.77307692307692	Operophtera brumata; Diaphorina citri; Dinoponera quadriceps; Acyrthosiphon pisum; Nephila clavipes; Centruroides sculpturatus; Acyrthosiphon pisum; Zootermopsis nevadensis; Drosophila ananassae; NA; Diaphorina citri; Dendroctonus ponderosae; Seriola lalandi dorsalis; Mytilus edulis; Biomphalaria glabrata; Mizuhopecten yessoensis; Bemisia tabaci; Diaphorina citri; Protobothrops mucrosquamatus; Pu…
PCITRI_00063	457745	0.017476979541010823	Unknown	33.407464854886456	53.875	Myzus persicae; Lasius niger; Microplitis demolitor; Cryptotermes secundus; Diaphorina citri; Pediculus humanus corporis; Acyrthosiphon pisum; Zootermopsis nevadensis;
PCITRI_00064	457653	0.03933110894061658	Unknown	33.3197859513649	61.205555555555556	Halyomorpha halys; Pogonomyrmex barbatus; Rhagoletis zephyria; Rhagoletis zephyria; Limulus polyphemus; Nilaparvata lugens; Diuraphis noxia; Pseudomyrmex gracilis; Nilaparvata lugens; Anoplophora glabripennis; Camponotus floridanus; Rhincodon typus; Apis florea; Xenopus tropicalis; Diaphorina citri; Eufriesea mexicana; Opisthorchis viverrini; Diaphorina citri;
PCITRI_00065	453472	0.02866770164420295	Unknown	32.813271822736574	71.05384615384615	Bemisia tabaci; Diuraphis noxia; Tyto alba; Stegodyphus mimosarum; Apaloderma vittatum; Dendroctonus ponderosae; Copidosoma floridanum; Nilaparvata lugens; Helobdella robusta; Operophtera brumata; Pediculus humanus corporis; Helicoverpa armigera; Helicoverpa armigera;
PCITRI_00066	449665	0.011119388878387244	Unknown	33.407536721781774	39.42	Octopus bimaculoides; Solemya velum gill symbiont; Solemya velum gill symbiont; Trachymyrmex septentrionalis; Acyrthosiphon pisum;
PCITRI_00067	449168	0.04897944644320165	Unknown	33.457637231503575	66.30454545454545	Bicyclus anynana; Tupaia chinensis; Sphaeroforma arctica JP610; Cryptotermes secundus; Cryptotermes secundus; Acyrthosiphon pisum; Acyrthosiphon pisum; Diaphorina citri; Euroglyphus maynei; Fundulus heteroclitus; Hydra vulgaris; Xenopus tropicalis; Solenopsis invicta; Eufriesea mexicana; Ictalurus punctatus; Pediculus humanus corporis; Blattella germanica; Aedes albopictus; Melanaphis sacchari; O…
PCITRI_00068	445962	0.01793874814446074	Unknown	32.74696050336127	69.7375	Diaphorina citri; Culex quinquefasciatus; Zootermopsis nevadensis; Blattella germanica; Limulus polyphemus; Mus musculus; Pan troglodytes; Pan troglodytes;
PCITRI_00069	445070	0.05841777697890219	Unknown	33.236120160873575	60.15384615384615	Cryptotermes secundus; Bemisia tabaci; Cryptotermes secundus; Zootermopsis nevadensis; Homo sapiens; Solenopsis invicta; Sinocyclocheilus rhinocerous; Nilaparvata lugens; Hydra vulgaris; Pteropus vampyrus; Eurypyga helias; Neotoma lepida; Tetraodon nigroviridis; Diaphorina citri; Cervus elaphus hippelaphus; Neotoma lepida; Nematostella vectensis; Helicoverpa armigera; Phenacoccus solenopsis; Nila…
PCITRI_00070	443397	0.04059567385435626	Unknown	33.49616709179358	59.205555555555556	Blattella germanica; Leptinotarsa decemlineata; Planococcus citri; Papilio polytes; Cephus cinctus; Lottia gigantea; Bemisia tabaci; Atta cephalotes; Atta cephalotes; Diaphorina citri; Papilio machaon; Papilio machaon; Salmo salar; Ornithorhynchus anatinus; Macaca nemestrina; Dianous sp. INB175; Solenopsis invicta; Capitella teleta;
PCITRI_00071	441918	0.015840042722858088	Unknown	32.505804244226304	44.94285714285714	Diaphorina citri; Hydra vulgaris; Acyrthosiphon pisum; Myzus persicae; Rhagoletis zephyria; Helicoverpa armigera; Helicoverpa armigera;
PCITRI_00072	440384	0.022707455311727947	Unknown	32.11538112192996	45.9	Diaphorina citri; Tribolium castaneum; Acropora digitifera; Nilaparvata lugens; Cryptotermes secundus; Pediculus humanus corporis; Nasonia longicornis; Biomphalaria glabrata; Blattella germanica; Diuraphis noxia;
PCITRI_00073	438427	0.02052793281435678	Unknown	33.21031779520878	47.56666666666666	Rickettsia endosymbiont of Culicoides newsteadi; Cryptotermes secundus; Limulus polyphemus; Limulus polyphemus; Bambusicola thoracicus; Stegodyphus mimosarum; Terrapene mexicana triunguis; Takifugu rubripes; Drosophila simulans;
PCITRI_00074	436585	0.01374302827628068	Unknown	33.59849742890846	34.25	Cajanus cajan; Hydra vulgaris; Blattella germanica; Rhizophagus irregularis DAOM 181602=DAOM 197198; Brugia malayi; Diaphorina citri;
PCITRI_00075	436068	0.048157626792151687	Unknown	32.0612840199235	62.27142857142857	Ceratosolen solmsi marchali; Blattella germanica; Helobdella robusta; Biomphalaria glabrata; Cryptotermes secundus; Hippocampus comes; Apteryx australis mantelli; Manduca sexta; NA; Blattella germanica; Culex quinquefasciatus; Camponotus floridanus; Habropoda laboriosa; Ancylostoma duodenale; Myotis davidii; Priapulus caudatus; Diaphorina citri; Dictyocaulus viviparus; Nothobranchius furzeri; Oct…
PCITRI_00076	434785	0.05749968375173936	Unknown	32.99653851903814	53.828	Melanaphis sacchari; Megachile rotundata; Cryptotermes secundus; Phaethon lepturus; Operophtera brumata; Myzus persicae; Blattella germanica; Exaiptasia pallida; Solenopsis invicta; Monomorium pharaonis; Sipha flava; Temnothorax curvispinosus; Maconellicoccus hirsutus; Zootermopsis nevadensis; Acropora digitifera; Nilaparvata lugens; Ancylostoma duodenale; Acyrthosiphon kondoi; Papilio machaon; N…
PCITRI_00077	433200	0.046168051708217916	Unknown	33.80032317636196	54.745000000000005	Cryptotermes secundus; Tauraco erythrolophus; Pan troglodytes; Centruroides sculpturatus; Nilaparvata lugens; Apteryx australis mantelli; Leptinotarsa decemlineata; Chlamydotis macqueenii; Culex quinquefasciatus; Strongylocentrotus purpuratus; Anoplophora glabripennis; Solemya velum gill symbiont; Nicrophorus vespilloides; Blattella germanica; Drosophila navojoa; Sipha flava; Helicoverpa armigera…
PCITRI_00078	434015	0.016128474822298768	Unknown	32.92651175650611	55.285714285714285	Diuraphis noxia; Myzus persicae; Drosophila suzukii; Diaphorina citri; Propithecus coquereli; Fopius arisanus; Serinus canaria;
PCITRI_00079	433582	0.013838212840938969	Unknown	34.201373673261344	45.15	Bombyx mori; Myzus persicae; Blattella germanica; Thelohanellus kitauei; Pundamilia nyererei; Monomorium pharaonis;
PCITRI_00080	431315	0.013910946755851292	Unknown	32.69234782003872	55.9	Helicoverpa armigera; Rattus norvegicus; Papilio machaon; Acyrthosiphon pisum; Cimex lectularius; Folsomia candida;
PCITRI_00081	426442	0.016414893467341398	Unknown	31.75367341865951	56.385714285714286	Acyrthosiphon pisum; Monomorium pharaonis; Diaphorina citri; Diaphorina citri; Taeniopygia guttata; Entamoeba histolytica KU27; Aplysia californica;
PCITRI_00082	421755	0.023710448008915128	Unknown	33.43362852841105	44.89	Cryptotermes secundus; Diaphorina citri; Thelohanellus kitauei; Thelohanellus kitauei; Cryptotermes secundus; Cryptotermes secundus; Strongylocentrotus purpuratus; Ooceraea biroi; Lasius niger; Cimex lectularius;
PCITRI_00083	419836	0.019055059594698883	Unknown	34.53110262102344	38.8625	Lasius niger; Cryptotermes secundus; Centruroides sculpturatus; Cryptotermes secundus; Melanaphis sacchari; Parasteatoda tepidariorum; Blattella germanica; Solemya velum gill symbiont;
PCITRI_00084	419155	0.028629027448080067	Unknown	35.00137180756522	49.38333333333333	Bemisia tabaci; Cryptotermes secundus; Pomacea canaliculata; Neodiprion lecontei; Cyprinodon variegatus; Neodiprion lecontei; Lasius niger; Camponotus floridanus; Haemonchus contortus; Trichuris suis; Rhagoletis zephyria; Nilaparvata lugens;
PCITRI_00085	416201	0.02162416716922833	Unknown	33.232981179766504	51.144444444444446	Tribolium castaneum; Temnothorax curvispinosus; Ooceraea biroi; Bemisia tabaci; Wasmannia auropunctata; Nicrophorus vespilloides; Zootermopsis nevadensis; Diaphorina citri; Nilaparvata lugens;
PCITRI_00086	414552	0.019297940909704932	Unknown	33.83363245141744	53.05	Blattella germanica; Anopheles darlingi; Thamnophis sirtalis; Nicrophorus vespilloides; Ceratosolen solmsi marchali; Halyomorpha halys; Anopheles darlingi; Lasius niger;
PCITRI_00087	413341	0.0193544797152956	Unknown	33.78711523899153	44.5625	Bombyx mori; Cryptotermes secundus; Microplitis demolitor; Cryptotermes secundus; Blattella germanica; Bacteroidetes bacterium 4572_117; Orchesella cincta; Cryptotermes secundus;
PCITRI_00088	412905	0.026640510529056322	Unknown	34.122861190830825	51.88181818181818	Riptortus pedestris; Riptortus pedestris; Tribolium castaneum; Tribolium castaneum; Diaphorina citri; Ornithorhynchus anatinus; Sinocyclocheilus grahami; Euperipatoides kanangrensis; Dicyema japonicum; Ooceraea biroi; Ooceraea biroi;
PCITRI_00089	412217	0.007277720229878923	Unknown	32.587933054677514	62.699999999999996	Scylla paramamosain; Scylla paramamosain; Helicoverpa armigera;
PCITRI_00090	411668	0.026720561228951483	Unknown	32.314632179328974	52.663636363636364	Cryptotermes secundus; Bemisia tabaci; Helicoverpa armigera; Diaphorina citri; Bemisia tabaci; Agrilus planipennis; Centruroides sculpturatus; Cryptotermes secundus; Cryptotermes secundus; Lasius niger; Oncorhynchus mykiss;
PCITRI_00091	411582	0.01457789699257985	Unknown	33.710171970591524	34.46666666666667	Trifolium pratense; Aedes albopictus; Diuraphis noxia; Zootermopsis nevadensis; Zootermopsis nevadensis; Zootermopsis nevadensis;
PCITRI_00092	410485	0.03410599656503892	Unknown	33.26698904953896	53.042857142857144	Diaphorina citri; Dermatophagoides pteronyssinus; Blattella germanica; Oncorhynchus mykiss; Mesitornis unicolor; Diaphorina citri; Nilaparvata lugens; Notothenia coriiceps; Bombyx mori; Stegodyphus mimosarum; Blattella germanica; Lasius niger; Helicoverpa armigera; Cryptotermes secundus;
PCITRI_00093	407955	0.02941500900834651	Unknown	34.27681974727605	59.55833333333333	Rana catesbeiana; Gambusia affinis; Bemisia tabaci; Nilaparvata lugens; Cervus elaphus hippelaphus; Copidosoma floridanum; Cyprinus carpio; Stegastes partitus; Nilaparvata lugens; Melanaphis sacchari; Lethocerus indicus; Apostichopus japonicus;
PCITRI_00094	407437	0.03926987485181758	Unknown	33.858731533954945	59.6125	Pomacea canaliculata; Bombyx mori; Neodiprion lecontei; Rhagoletis zephyria; Nilaparvata lugens; Nilaparvata lugens; Plutella xylostella; Nilaparvata lugens; Nilaparvata lugens; Hydra vulgaris; Camponotus floridanus; Cryptotermes secundus; Helicoverpa armigera; Limulus polyphemus; Capitella teleta; Diaphorina citri;
PCITRI_00095	406618	0.004918621408791544	Unknown	33.4938443453069	49.0	Bombyx mori; Aedes albopictus;
PCITRI_00096	404170	0.009896825593190984	Unknown	31.30836034341985	70.8	Teladorsagia circumcincta; Cathartes aura; Blattella germanica; Sipha flava;
PCITRI_00097	403977	0.01732771915232798	Unknown	32.20307096691148	52.05714285714286	Rhagoletis zephyria; Rhagoletis zephyria; Nilaparvata lugens; Blattella germanica; Aedes albopictus; Lasius niger; Acyrthosiphon pisum;
PCITRI_00098	403119	0.037209856146696134	Unknown	33.76819251883439	60.24666666666666	Diaphorina citri; Ancylostoma ceylanicum; Oryza sativa Japonica Group; Wuchereria bancrofti; Culex quinquefasciatus; Hydra vulgaris; Strongylocentrotus purpuratus; Operophtera brumata; Nephila clavipes; Blattella germanica; Blattella germanica; Apis florea; Habropoda laboriosa; Diuraphis noxia; Helicoverpa armigera;
PCITRI_00099	401490	0.14695260155919201	Unknown	34.14032728087873	51.0271186440678	Blattella germanica; Blattella germanica; Cryptotermes secundus; Agrilus planipennis; Agrilus planipennis; Trichomalopsis sarcophagae; Blattella germanica; Copidosoma floridanum; Copidosoma floridanum; Ooceraea biroi; Cryptotermes secundus; Cryptotermes secundus; Cryptotermes secundus; Anopheles funestus; Cryptotermes secundus; Laodelphax striatella; Anopheles funestus; Blattella germanica; Crypt…
PCITRI_00100	400631	0.09485037353574736	Unknown	34.619887128055495	57.93421052631579	Scylla paramamosain; Scylla paramamosain; Diaphorina citri; Bombyx mori; Parasteatoda tepidariorum; Clupea harengus; Rhincodon typus; Cimex lectularius; Cryptotermes secundus; Anolis carolinensis; Brugia malayi; Bacillus wiedmannii; Stegodyphus mimosarum; Diaphorina citri; Oryctes borbonicus; Nilaparvata lugens; Cyprinus carpio; Galeopterus variegatus; Copidosoma floridanum; Cervus elaphus hippel…
PCITRI_00101	399220	0.02254396072341065	Unknown	32.5149040629227	48.77777777777778	Bos mutus; Bombyx mori; Zootermopsis nevadensis; Drosophila affinis; Zootermopsis nevadensis; Melanaphis sacchari; Aedes albopictus; Apostichopus japonicus; Tribolium castaneum;
PCITRI_00102	397383	0.06039513517186191	Unknown	33.97528329093091	41.770833333333336	Tribolium castaneum; Centruroides sculpturatus; Cryptotermes secundus; Diaphorina citri; Nilaparvata lugens; Blattella germanica; Aedes albopictus; Ricinus communis; Spodoptera frugiperda; Tribolium castaneum; Tribolium castaneum; Pseudomyrmex gracilis; Trachymyrmex zeteki; Cotesia congregata bracovirus; Vollenhovia emeryi; Caenorhabditis briggsae; Trichogramma pretiosum; Halyomorpha halys; Acyrt…
PCITRI_00103	393912	0.07362050407197547	Unknown	40.77001969983144	65.5344827586207	Polistes canadensis; Heliothis virescens; Wasmannia auropunctata; Drosophila arizonae; Pan troglodytes; Euroglyphus maynei; Saccoglossus kowalevskii; Tyto alba; Diaphorina citri; Cryptotermes secundus; Fopius arisanus; Diaphorina citri; Ceratina calcarata; Planococcus kraunhiae; Apis florea; Aedes aegypti; Copidosoma floridanum; Leptinotarsa decemlineata; Sinocyclocheilus grahami; Rana catesbeian…
PCITRI_00104	393601	0.017784507661311837	Unknown	33.1653120799998	49.92857142857143	Diaphorina citri; bacterium 2013Ark19i; Anoplophora glabripennis; Helicoverpa armigera; Cryptotermes secundus; Lingula anatina; Nephila clavipes;
PCITRI_00105	393114	0.0966640719994709	Unknown	38.3672420722742	63.48157894736842	Astyanax mexicanus; Diaphorina citri; Orchesella cincta; Camponotus floridanus; Operophtera brumata; Galeopterus variegatus; Drosophila navojoa; Papilio machaon; Danaus plexippus plexippus; Linepithema humile; Trachymyrmex cornetzi; Danaus plexippus plexippus; Trichomalopsis sarcophagae; Trichomalopsis sarcophagae; Camponotus floridanus; Drosophila busckii; Helicoverpa armigera; Rhinopithecus bie…
PCITRI_00106	390488	0.02816987974022249	Unknown	32.29932802032329	56.836363636363636	Diaphorina citri; Cryptotermes secundus; Helicoverpa armigera; Nilaparvata lugens; Bemisia tabaci; Aedes albopictus; Dendroctonus ponderosae; Diuraphis noxia; Blattella germanica; Copidosoma floridanum; Limulus polyphemus;
PCITRI_00107	389578	0.010267520239849273	Unknown	33.494704526436294	56.2	Pediculus humanus corporis; Helicoverpa armigera; Anopheles sinensis; Operophtera brumata;
PCITRI_00108	387452	0.03355254328278084	Unknown	33.083323869795485	62.676923076923075	Diaphorina citri; Orbicella faveolata; Notothenia coriiceps; Sinocyclocheilus grahami; Euroglyphus maynei; Mizuhopecten yessoensis; Lottia gigantea; Papilio machaon; Cimex lectularius; Sipha flava; Oryctes borbonicus; Callipia constantinaria; Habropoda laboriosa;
PCITRI_00109	384889	0.044168578473274114	Unknown	32.13497917581433	45.26470588235294	Aedes aegypti; Salmo salar; Cimex lectularius; Bemisia tabaci; Solemya velum gill symbiont; Solemya velum gill symbiont; Sipha flava; Spodoptera litura; Lasius niger; Cervus elaphus hippelaphus; Diaphorina citri; Halyomorpha halys; Bemisia tabaci; Bemisia tabaci; Orchesella cincta; Halyomorpha halys; Nilaparvata lugens;
PCITRI_00110	383697	0.013031115698063837	Unknown	32.95986155742682	41.16	Solemya velum gill symbiont; Diaphorina citri; Amyelois transitella; Solenopsis invicta; Centruroides sculpturatus;
PCITRI_00111	383379	0.010433539656580042	Unknown	34.19775209388099	54.725	Zootermopsis nevadensis; Notothenia coriiceps; Apis cerana; Zootermopsis nevadensis;
PCITRI_00112	382922	0.06528744757417959	Unknown	33.77032398242984	36.224	Bemisia tabaci; Halyomorpha halys; Hyalella azteca; Halyomorpha halys; Aedes albopictus; Diaphorina citri; Halyomorpha halys; Bemisia tabaci; Tribolium castaneum; Hyalella azteca; Halyomorpha halys; Halyomorpha halys; Halyomorpha halys; Halyomorpha halys; Nasonia vitripennis; Halyomorpha halys; Halyomorpha halys; Halyomorpha halys; Wolbachia endosymbiont wVitB of Nasonia vitripennis phage WOVitB;…
PCITRI_00113	380595	0.026274648905004003	Unknown	33.64836637370433	66.02	Euroglyphus maynei; Trichomalopsis sarcophagae; Drosophila bipectinata; Ornithorhynchus anatinus; Aedes albopictus; Musca domestica; Picoides pubescens; Apostichopus japonicus; Cyprinus carpio; Trichinella sp. T9;
PCITRI_00114	379949	0.07895796541114729	Unknown	34.346451760631034	45.696666666666665	Trichinella patagoniensis; Nannospalax galili; Salvelinus alpinus; Ophiophagus hannah; Dendroctonus ponderosae; Diaphorina citri; Zootermopsis nevadensis; Diaphorina citri; Salmo salar; Diaphorina citri; Agrilus planipennis; Diaphorina citri; Seriola lalandi dorsalis; Cryptotermes secundus; Zootermopsis nevadensis; Melanaphis sacchari; Zootermopsis nevadensis; Zootermopsis nevadensis; Helicoverpa…
PCITRI_00115	377610	0.0026482349514048886	Unknown	33.026402902465506	57.6	Trichinella nelsoni;
PCITRI_00116	377336	0.034452053342379205	Unknown	32.3942056946594	61.06923076923077	Phalacrocorax carbo; Euroglyphus maynei; Capitella teleta; Pristhesancus plagipennis; Bemisia tabaci; FAD	quinone; Cryptotermes secundus; Drosophila suzukii; Laodelphax striatella; Nilaparvata lugens; Bemisia tabaci; Halyomorpha halys; Halyomorpha halys;
PCITRI_00117	374912	0.03467480368726528	Unknown	35.190658074428136	45.52307692307692	Acyrthosiphon pisum; Plutella xylostella; Blattella germanica; Cryptotermes secundus; Cryptotermes secundus; Crassostrea gigas; Melanaphis sacchari; Euroglyphus maynei; Limulus polyphemus; Euroglyphus maynei; Cyanistes caeruleus; Cryptotermes secundus; Simkania negevensis;
PCITRI_00118	373946	0.06150620677851882	Unknown	33.35481593599076	30.395652173913042	Vollenhovia emeryi; Sipha flava; Sipha flava; Sipha flava; Bemisia tabaci; Sipha flava; Bemisia tabaci; Diuraphis noxia; Daphnia pulex; Nilaparvata lugens; Diuraphis noxia; Diuraphis noxia; Diuraphis noxia; Bemisia tabaci; Melanaphis sacchari; Diuraphis noxia; Sipha flava; Blattella germanica; Zootermopsis nevadensis; Blattella germanica; Agrilus planipennis; Diachasma alloeum; Hydra vulgaris;
PCITRI_00119	371665	0.03497773532616738	Unknown	33.534500154709214	52.90769230769231	Papilio machaon; Diuraphis noxia; Zootermopsis nevadensis; Lasius niger; Nilaparvata lugens; Apis florea; Homo sapiens; Diuraphis noxia; Nilaparvata lugens; Camponotus floridanus; Staphylococcus aureus; Parasteatoda tepidariorum; Cryptotermes secundus;
PCITRI_00120	370964	0.05930494603249911	Unknown	33.147690881055844	66.17272727272727	Stegodyphus mimosarum; Drosophila melanogaster; Bemisia tabaci; Candidatus Protochlamydia amoebophila; Parachlamydiaceae bacterium HS-T3; Trichinella pseudospiralis; Monoraphidium neglectum; Rhizophagus irregularis; Lates calcarifer; Cryptotermes secundus; Orchesella cincta; Aedes albopictus; Thrips palmi; Stomoxys calcitrans; Anopheles funestus; Varroa destructor; Rhizophagus irregularis; Perkin…
PCITRI_00121	370321	0.032404319495788786	Unknown	32.15372609168802	73.575	Diaphorina citri; Podiceps cristatus; Sphaeroforma arctica JP610; Episcapha sp. INB023; Sphaeroforma arctica JP610; Fopius arisanus; Branchiostoma floridae; Plutella xylostella; Aethina tumida; Acyrthosiphon pisum; Dendroctonus ponderosae; Trachymyrmex cornetzi;
PCITRI_00122	369444	0.078496335033185	Unknown	33.31546865018785	35.63448275862069	Pediculus humanus corporis; Stegodyphus mimosarum; Stegodyphus mimosarum; Pediculus humanus corporis; Stegodyphus mimosarum; Cimex lectularius; Pediculus humanus corporis; Pediculus humanus corporis; Pediculus humanus corporis; Priapulus caudatus; Rhodnius prolixus; Pediculus humanus corporis; Rhodnius prolixus; Rhodnius prolixus; Pediculus humanus corporis; Blattella germanica; Rhodnius prolixus…
PCITRI_00123	368207	0.059748999883217864	Unknown	34.053399310713814	61.690909090909095	Aethina tumida; Acanthisitta chloris; Platynereis dumerilii; Oncorhynchus kisutch; Ornithorhynchus anatinus; Cryptotermes secundus; Nilaparvata lugens; Diuraphis noxia; Cryptotermes secundus; Bemisia tabaci; Drosophila yakuba; Operophtera brumata; Neotoma lepida; Homo sapiens; Limosa lapponica baueri; Fasciola hepatica; Melipona quadrifasciata; Aegilops tauschii subsp. tauschii; Sinocyclocheilus …
PCITRI_00124	367562	0.10882517779313422	Unknown	34.18171628187898	59.53	Gorilla gorilla gorilla; Taeniopygia guttata; Papilio polytes; Pan troglodytes; Drosophila yakuba; Blattella germanica; Pan troglodytes; Agrilus planipennis; Sturnus vulgaris; Xiphophorus nigrensis; Zootermopsis nevadensis; Falco peregrinus; Blattella germanica; Trichomalopsis sarcophagae; Bemisia tabaci; Mus musculus; Anopheles darlingi; Cimex lectularius; Thamnophis sirtalis; Notothenia coriice…
PCITRI_00125	366835	0.016356127414232556	Unknown	32.924611882726566	44.6	Ooceraea biroi; Megachile rotundata; Lasius niger; Lasius niger; Lasius niger; Nilaparvata lugens;
PCITRI_00126	366913	0.013627208629838681	Unknown	33.80556153638601	62.440000000000005	Coptotermes formosanus; Kluyvera cryocrescens; Onthophagus taurus; Ostrinia nubilalis; Lasius niger;
PCITRI_00127	366653	0.019091620687680177	Unknown	33.05932312022539	47.15714285714286	Nilaparvata lugens; Cryptotermes secundus; Bicyclus anynana; Cryptotermes secundus; Tribolium castaneum; Aedes aegypti; Hydra vulgaris;
PCITRI_00128	366414	0.05458306724088054	Unknown	33.996244684973824	71.21	Pediculus humanus corporis; Stegodyphus mimosarum; Tribolium castaneum; Diaphorina citri; Wasmannia auropunctata; Bicyclus anynana; Anopheles sinensis; Euroglyphus maynei; Ornithorhynchus anatinus; Ixodes scapularis; ubiquinone; Zootermopsis nevadensis; Cricetulus griseus; Cryptotermes secundus; Drosophila grimshawi; Oesophagostomum dentatum; Nilaparvata lugens; Camponotus floridanus; Drosophila …
PCITRI_00129	366185	0.013654300421917884	Unknown	34.55903436787416	36.879999999999995	Oesophagostomum dentatum; Solemya velum gill symbiont; Cryptotermes secundus; Bombyx mori; Diaphorina citri;
PCITRI_00130	366182	0.016385294744143623	Unknown	32.56331550977383	50.333333333333336	Cyphomyrmex costatus; Cryptotermes secundus; Halyomorpha halys; Diuraphis noxia; Pseudomonas; Nothobranchius furzeri;
PCITRI_00131	365683	0.02461148043524036	Unknown	33.672607148814684	62.77777777777778	Clunio marinus; Fasciola hepatica; Cyphomyrmex costatus; Lasius niger; Apteryx australis mantelli; Cyprinus carpio; Seriola lalandi dorsalis; Salmo salar; Solenopsis invicta;
PCITRI_00132	365593	0.008205846392026105	Unknown	33.49298263369375	47.666666666666664	Cimex lectularius; Bemisia tabaci; Monomorium pharaonis;
PCITRI_00133	365234	0.010951882902468008	Unknown	33.26141596894046	58.825	Oryctes borbonicus; Oryctes borbonicus; Solenopsis invicta; Cryptotermes secundus;
PCITRI_00134	364989	0.02739808596971416	Unknown	32.80619415927603	50.25	Diaphorina citri; Centruroides sculpturatus; Bombus impatiens; Cephus cinctus; Stomoxys calcitrans; Blattella germanica; Tetraodon nigroviridis; Cryptotermes secundus; Cryptotermes secundus; Pseudomyrmex gracilis;
PCITRI_00135	364893	0.054810588309449626	Unknown	32.787145820829664	50.18	Musca domestica; Ostrinia nubilalis; Acyrthosiphon pisum; Danaus plexippus plexippus; Diaphorina citri; Ictalurus punctatus; Agrilus planipennis; Harpegnathos saltator; Blattella germanica; Bactrocera dorsalis; Dufourea novaeangliae; Pediculus humanus corporis; Cimex lectularius; Stegodyphus mimosarum; Papilio machaon; Microplitis demolitor; Atta cephalotes; Nilaparvata lugens; Blattella germanic…
PCITRI_00136	364452	0.05213306553400722	Unknown	31.413464598904657	62.973684210526315	Leptinotarsa decemlineata; Bombyx mori; Nephila clavipes; Diaphorina citri; Nilaparvata lugens; Bombyx mori; Buceros rhinoceros silvestris; Agrotis segetum; Agrotis segetum; Diaphorina citri; Dendroctonus ponderosae; Diaphorina citri; Fukomys damarensis; Ixodes scapularis; Operophtera brumata; Anopheles gambiae; Cyphomyrmex costatus; Diaphorina citri; Diaphorina citri;
PCITRI_00137	362630	0.05515263491713317	Unknown	32.859939883627945	61.03	Ixodes scapularis; Temnothorax curvispinosus; Wasmannia auropunctata; Helicoverpa armigera; Sus scrofa; Crypturellus soui; Diaphorina citri; Diaphorina citri; Cariama cristata; Cyprinus carpio; Cyprinus carpio; Lasius niger; Rhincodon typus; Teladorsagia circumcincta; Culex quinquefasciatus; bacterium TMED144; Nannopterum auritus; Diaphorina citri; Diaphorina citri; Onthophagus taurus;
PCITRI_00138	360017	0.01388823305566126	Unknown	32.487632528463934	64.48	Limulus polyphemus; Cynoglossus semilaevis; Pediculus humanus corporis; Rhincodon typus; Zootermopsis nevadensis;
PCITRI_00139	358658	0.011152685845568758	Unknown	33.73101952277657	46.25	Stylophora pistillata; Camponotus floridanus; Blattella germanica; Oikopleura dioica;
PCITRI_00140	353370	0.031128845119846052	Unknown	33.22664629142259	61.57272727272727	Candidatus Nephrothrix sp. EaCA; Drosophila navojoa; Chaetura pelagica; Halyomorpha halys; Zootermopsis nevadensis; Brassica napus; Spironucleus salmonicida; Paralichthys olivaceus; Planococcus citri; Stegodyphus mimosarum; Acyrthosiphon pisum;
PCITRI_00141	352917	0.05100349373932115	Unknown	34.1247375445218	51.22777777777778	Cryptotermes secundus; Dendrobium catenatum; Aedes albopictus; Monoraphidium neglectum; Caenorhabditis remanei; Ananas comosus; Acyrthosiphon pisum; Agrilus planipennis; Ceratina calcarata; Tetraodon nigroviridis; Xenopus laevis; Tropilaelaps mercedesae; Tetraodon nigroviridis; Tropilaelaps mercedesae; Sinocyclocheilus anshuiensis; Bemisia tabaci; Fopius arisanus; Bubalus bubalis;
PCITRI_00142	350136	0.008568099252861745	Unknown	33.83256791646674	51.53333333333333	Danio rerio; Cryptotermes secundus; Bemisia tabaci;
PCITRI_00143	348450	0.04017793083656192	Unknown	33.704405223131005	51.371428571428574	Diuraphis noxia; Stylophora pistillata; Apis florea; Vollenhovia emeryi; Trachymyrmex cornetzi; Priapulus caudatus; Cajanus cajan; Octopus bimaculoides; Phalacrocorax carbo; Blattella germanica; Rhagoletis zephyria; Drosophila simulans; Bemisia tabaci; Teladorsagia circumcincta;
PCITRI_00144	347664	0.023010722996916564	Unknown	32.74483409268719	50.2125	Crassostrea gigas; Wasmannia auropunctata; Diaphorina citri; Cimex lectularius; Blattella germanica; Diaphorina citri; Blattella germanica; Nilaparvata lugens;
PCITRI_00145	347640	0.057530778966747215	Unknown	34.76441146013117	53.8	Hordeum vulgare subsp. vulgare; Meleagris gallopavo; Sipha flava; Melanaphis sacchari; Fusobacterium nucleatum; Hydra vulgaris; Diaphorina citri; Diaphorina citri; Colius striatus; Nilaparvata lugens; Centruroides sculpturatus; Myzus persicae; Nephila clavipes; Oryctes borbonicus; Nasonia vitripennis; Nilaparvata lugens; Xenopus laevis; Oryctes borbonicus; Nilaparvata lugens; Melanaphis sacchari;
PCITRI_00146	345944	0.01734384755914252	Unknown	33.76789306939851	44.28333333333333	Diaphorina citri; Diuraphis noxia; Cryptotermes secundus; Diaphorina citri; Cryptotermes secundus; Abraxas sylvata;
PCITRI_00147	345210	0.0028967874627038614	Unknown	32.82031227368848	60.4	Onthophagus taurus;
PCITRI_00148	345133	0.07243584357334709	Unknown	33.503605856293085	57.148	Bicyclus anynana; Solemya velum gill symbiont; Solenopsis invicta; Meleagris gallopavo; Stegodyphus mimosarum; Homo sapiens; Centruroides sculpturatus; Agrilus planipennis; Bemisia tabaci; Balearica regulorum gibbericeps; Tropilaelaps mercedesae; Diaphorina citri; Balearica regulorum gibbericeps; Bemisia tabaci; Carassius carassius; Oryctes borbonicus; Mytilus galloprovincialis; Kaburagia rhusico…
PCITRI_00149	342516	0.04087400296628478	Unknown	33.53887117682094	76.47857142857143	Oryctes borbonicus; Cimex lectularius; Trachymyrmex zeteki; Tetraodon nigroviridis; Cyprinus carpio; Manacus vitellinus; Hippocampus comes; Seriola dumerili; Rana catesbeiana; Fasciola hepatica; Lepidothrix coronata; Hippocampus comes; Sinocyclocheilus grahami; Papilio polytes;
PCITRI_00150	340344	0.09696072209294126	Unknown	32.96870225418988	67.7909090909091	Acyrthosiphon pisum; Halyomorpha halys; Limosa lapponica baueri; Lingula anatina; Drosophila willistoni; Maconellicoccus hirsutus; Diaphorina citri; Zootermopsis nevadensis; Merops nubicus; Ceratosolen solmsi marchali; Hippocampus comes; Meleagris gallopavo; Agrilus planipennis; Laetiporus sulphureus 93-53; Acyrthosiphon pisum; Rhysipolis sp. 2 BJS-2011; Trigonopterus sp. 483 MB-2015; Maxfischeri…
PCITRI_00151	338388	0.02068631275340733	Unknown	33.45213187228862	56.07142857142857	Diachasma alloeum; Diaphorina citri; Acyrthosiphon pisum; Acyrthosiphon pisum; Apolygus lucorum; Cimex lectularius; Stegodyphus mimosarum;
PCITRI_00152	335572	0.03873982334640554	Unknown	33.15145482936598	71.67692307692307	Drosophila yakuba; Diaphorina citri; Halyomorpha halys; Blattella germanica; Pomacea canaliculata; Apaloderma vittatum; Linepithema humile; Acanthisitta chloris; Nilaparvata lugens; Romalea microptera; Spodoptera frugiperda; Pseudopleuronectes americanus; Cryptotermes secundus;
PCITRI_00153	334771	0.02688404909624788	Unknown	33.177903701336135	46.266666666666666	Oesophagostomum dentatum; Caenorhabditis remanei; Merops nubicus; Protobothrops mucrosquamatus; Blattella germanica; Maconellicoccus hirsutus; Maconellicoccus hirsutus; Maconellicoccus hirsutus; Limulus polyphemus;
PCITRI_00154	333823	0.03594719357264179	Unknown	33.337726879214436	60.80833333333334	Cryptotermes secundus; Aedes albopictus; Caenorhabditis elegans; Acyrthosiphon pisum; Rhincodon typus; Puccinia striiformis f. sp. tritici PST-78; Equus przewalskii; Sinocyclocheilus grahami; Blattella germanica; Dendroctonus ponderosae; Odocoileus virginianus texanus; Bombyx mori;
PCITRI_00155	333585	0.05695699746691248	Unknown	35.71533492213379	61.9	Melanaphis sacchari; Cryptotermes secundus; Blattella germanica; Cryptocercus punctulatus; Branchiostoma floridae; Rana catesbeiana; Cyprinus carpio; Planococcus kraunhiae; Patagioenas fasciata monilis; Homo sapiens; Cryptotermes secundus; Lithobius forficatus; Nilaparvata lugens; Centruroides sculpturatus; Papilio machaon; Papilio xuthus; Cephus cinctus; Agrilus planipennis; Simkania negevensis;
PCITRI_00156	333035	0.04804299848364286	Unknown	32.16208506613419	68.73125	Taeniopygia guttata; Trachymyrmex cornetzi; Trachymyrmex cornetzi; Acromyrmex echinatior; Melipona quadrifasciata; Pan troglodytes; Poecilia mexicana; Galeopterus variegatus; Habropoda laboriosa; Coptotermes formosanus; Apis dorsata; Epimetopus sp. SLE0069; Lampronia sublustris; Macaca mulatta; Nephila clavipes; Sarcoptes scabiei;
PCITRI_00157	332441	0.04211273579371979	Unknown	31.97920834072813	67.37857142857143	Musca domestica; Zootermopsis nevadensis; Diuraphis noxia; Lasius niger; Nephila clavipes; Apis florea; Papilio machaon; Papilio xuthus; Anopheles gambiae str. PEST; Dufourea novaeangliae; Agrilus planipennis; Cryptotermes secundus; Cimex lectularius; Lasius niger;
PCITRI_00158	331905	0.021090372245070127	Unknown	31.28606077040117	67.54285714285714	Drosophila melanogaster; Alucita hexadactyla; Apis florea; Poecilia mexicana; Cryptotermes secundus; Parasteatoda tepidariorum; Diachasma alloeum;
PCITRI_00159	330593	0.024198939481477222	Unknown	32.56481534696742	70.7875	Maconellicoccus hirsutus; Hordeum vulgare subsp. vulgare; Corbicula fluminea; Chelonia mydas; Papilio machaon; Trachymyrmex septentrionalis; Capitella teleta; Bemisia tabaci;
PCITRI_00160	330522	0.02420413769733936	Unknown	33.32395422997562	56.2625	Nilaparvata lugens; Diaphorina citri; Myzus persicae; Solemya velum gill symbiont; Diaphorina citri; Agrilus planipennis; Heliothis virescens; Melipona quadrifasciata;
PCITRI_00161	329023	0.03343231324253927	Unknown	32.45639362597751	40.35454545454545	Trichogramma pretiosum; Papilio machaon; Blattella germanica; Folsomia candida; Cryptotermes secundus; Zootermopsis nevadensis; Cryptotermes secundus; Drosophila rhopaloa; Cryptotermes secundus; Cimex lectularius; Amyelois transitella;
PCITRI_00162	328907	0.009121119343765867	Unknown	32.57242928852229	67.63333333333333	Gekko japonicus; Papilio machaon; Cryptotermes secundus;
PCITRI_00163	328562	0.02434852478375466	Unknown	33.23756246918389	57.05	Strongylocentrotus purpuratus; Paralichthys olivaceus; Diaphorina citri; Lucilia cuprina; Dendroctonus ponderosae; Aedes albopictus; Musca domestica; Tribolium castaneum;
PCITRI_00164	328283	0.015230761263909492	Unknown	32.6276413947722	46.06	Maconellicoccus hirsutus; Polistes dominula; Acyrthosiphon pisum; Blattella germanica; Diaphorina citri;
PCITRI_00165	326380	0.0337030455297506	Unknown	33.021018444757644	45.82727272727273	Pediculus humanus corporis; Rhincodon typus; Solemya velum gill symbiont; Lasius niger; Ooceraea biroi; Solemya velum gill symbiont; Solemya velum gill symbiont; Leptinotarsa decemlineata; Stegodyphus mimosarum; Vollenhovia emeryi; Diuraphis noxia;
PCITRI_00166	325958	0.006135759821817534	Unknown	32.80085164346327	55.7	Nilaparvata lugens; Cryptotermes secundus;
PCITRI_00167	324887	0.027701939443560378	Unknown	33.87270035427702	50.266666666666666	Blattella germanica; Teladorsagia circumcincta; Oryctes borbonicus; Buceros rhinoceros silvestris; Cryptotermes secundus; Limulus polyphemus; Ophiophagus hannah; Aedes albopictus; Cephus cinctus;
PCITRI_00168	324413	0.015412452645239248	Unknown	35.52662809443518	48.7	Pongo abelii; Agrilus planipennis; Lasius niger; Drosophila sechellia; Blattella germanica;
PCITRI_00169	323791	0.03088411969449429	Unknown	35.09362520885386	41.48	Bombyx mori; Strongylocentrotus purpuratus; Blattella germanica; Acyrthosiphon pisum; Diaphorina citri; Pomacea canaliculata; Heliothis virescens; Cryptotermes secundus; Myzus persicae; Diuraphis noxia;
PCITRI_00170	323045	0.043337615502484175	Unknown	33.66620749431194	38.214285714285715	Clostridium grantii; Hydra vulgaris; Acropora digitifera; Crassostrea virginica; Lasius niger; Lasius niger; Bemisia tabaci; Hydra vulgaris; Blattella germanica; Helicoverpa armigera; Blattella germanica; Lingula anatina; Cimex lectularius; Stegodyphus mimosarum;
PCITRI_00171	322697	0.01239552893271397	Unknown	33.90301118386598	56.099999999999994	Nilaparvata lugens; Cephus cinctus; Lasius niger; Temnothorax curvispinosus;
PCITRI_00172	321802	0.01243000354255101	Unknown	33.10793593576174	63.45	Cyphomyrmex costatus; Acyrthosiphon pisum; Helicoverpa armigera; Papio hamadryas;
PCITRI_00173	321433	0.018666409485024873	Unknown	33.10705496946487	49.06666666666666	Oryctes borbonicus; Papilio xuthus; Sipha flava; Bombyx mori; Diaphorina citri; Diaphorina citri;
PCITRI_00174	320301	0.009366189927599352	Unknown	33.86783057186833	30.6	Cyphomyrmex costatus; Monomorium pharaonis; Stomoxys calcitrans;
PCITRI_00175	319837	0.07503822259463415	Unknown	33.33885698027433	32.55416666666667	Melanaphis sacchari; Tribolium castaneum; Bombyx mori; Brachyspira hyodysenteriae; Treponema phagedenis; Simkania negevensis; Simkania negevensis; Simkania negevensis; Simkania negevensis; Chloroflexi bacterium HGW-Chloroflexi-1; Bacteroides congonensis; Halanaerobium congolense; Sipha flava; Halanaerobium congolense; Cryptotermes secundus; Harpegnathos saltator; Treponema phagedenis; Treponema p…
PCITRI_00176	319802	0.012507739163607482	Unknown	33.22462023376965	61.175	Melanaphis sacchari; Nilaparvata lugens; Xenorhabdus szentirmaii; Planococcus citri;
PCITRI_00177	319761	0.04691003593308752	Unknown	33.07063713210805	58.66	Wolbachia endosymbiont wVitB of Nasonia vitripennis phage WOVitB; Camponotus floridanus; Pediculus humanus corporis; Nilaparvata lugens; Lipotes vexillifer; Operophtera brumata; Acyrthosiphon pisum; Dendroctonus ponderosae; Nilaparvata lugens; Zootermopsis nevadensis; Oryctes borbonicus; Paralichthys olivaceus; Diaphorina citri; Papilio machaon; Nilaparvata lugens;
PCITRI_00178	319330	0.009394670090501989	Unknown	31.991043747847055	44.5	Diaphorina citri; Aedes albopictus; Citrus clementina;
PCITRI_00179	319165	0.006266351260319897	Unknown	32.090924756787246	48.349999999999994	Dinoponera quadriceps; Wuchereria bancrofti;
PCITRI_00180	318932	0.025083716905171007	Unknown	34.69109402631282	76.475	Atta colombica; Lottia gigantea; Sinocyclocheilus anshuiensis; Tetraodon nigroviridis; Cricetulus griseus; Callithrix jacchus; Mycobacterium xenopi 3993; Meriones unguiculatus;
PCITRI_00181	317731	0.0346204808470058	Unknown	34.53046759680359	63.9	Tribolium castaneum; Sinocyclocheilus anshuiensis; Diuraphis noxia; NA; Cyanistes caeruleus; Sipha flava; Planococcus citri; Taeniopygia guttata; Nilaparvata lugens; Halyomorpha halys; Tropidoderus sp. 1 LTD-2014;
PCITRI_00182	316774	0.02841142265463706	Unknown	33.47938909127643	57.9	Dendroctonus ponderosae; Culex quinquefasciatus; Ceratosolen solmsi marchali; Lasius niger; Lasius niger; Lasius niger; Lasius niger; Halyomorpha halys; Lutzomyia longipalpis;
PCITRI_00183	317373	0.02835779981283852	Unknown	34.48087896575953	48.233333333333334	Oryctes borbonicus; Clunio marinus; Hydra vulgaris; Hydra vulgaris; Hydra vulgaris; Hydra vulgaris; Hydra vulgaris; Oncorhynchus mykiss; Diaphorina citri;
PCITRI_00184	316561	0.03790738593825519	Unknown	33.38250763675879	68.83333333333333	Ipomoea batatas; Schistosoma japonicum; Bemisia tabaci; Patagioenas fasciata monilis; Nicrophorus vespilloides; Phenacoccus solenopsis; Cricetulus griseus; Plutella xylostella; Ornithorhynchus anatinus; Athalia rosae; Acropora digitifera; Nilaparvata lugens;
PCITRI_00185	315558	0.02535191628797242	Unknown	33.57481033597627	59.675	Drosophila miranda; Pan troglodytes; Melanaphis sacchari; Daphnia pulex; Trachymyrmex cornetzi; Neocaridina denticulata; Diachasma alloeum; Nilaparvata lugens;
PCITRI_00186	315470	0.057057723396836464	Unknown	33.14736742003994	39.47777777777778	Nilaparvata lugens; Helicoverpa armigera; Exaiptasia pallida; Daphnia magna; Apostichopus japonicus; Lasius niger; Bicyclus anynana; Acyrthosiphon pisum; Liobuthus kessleri; Nicrophorus vespilloides; Neocallimastix californiae; Serratia fonticola; Proteus terrae; Proteus terrae; Serratia fonticola; Solemya velum gill symbiont; Cryptotermes secundus; Phengaris teleius;
PCITRI_00187	315420	0.025363008052755057	Unknown	33.4985099232769	47.65	Lasius niger; Ostrinia nubilalis; Ostrinia nubilalis; Maladera orientalis; Ostrinia nubilalis; Maladera orientalis; Oryctes borbonicus; Dendroctonus ponderosae;
PCITRI_00188	315213	0.03806949586470101	Unknown	34.41799671967844	48.1	Melanaphis sacchari; Crassostrea gigas; Pediculus humanus corporis; Pediculus humanus corporis; Aedes albopictus; Apis mellifera; Lasius niger; Biomphalaria glabrata; Rhagoletis zephyria; Chaetura pelagica; Orientia tsutsugamushi; Anopheles gambiae str. PEST;
PCITRI_00189	315119	0.028560638996696485	Unknown	42.23515560788147	56.800000000000004	Blattella germanica; Drosophila suzukii; Biomphalaria glabrata; Mesitornis unicolor; Cryptotermes secundus; Cyprinus carpio; Mizuhopecten yessoensis; Gavia stellata; Bambusicola thoracicus;
PCITRI_00190	314415	0.012722039342906668	Unknown	32.047135155765474	42.1	Lasius niger; Drosophila melanogaster; Blattella germanica; Ooceraea biroi;
PCITRI_00191	312365	0.012805531989819601	Unknown	31.821426856401963	40.375	Musca domestica; Hydra vulgaris; Hydra vulgaris; Aethina tumida;
PCITRI_00192	310398	0.028995032184485722	Unknown	32.511163087391026	69.0	Oryctes borbonicus; Diuraphis noxia; Nilaparvata lugens; Drosophila ficusphila; Mycolicibacterium austroafricanum; Nilaparvata lugens; Zootermopsis nevadensis; Callorhinchus milii; Drosophila elegans;
PCITRI_00193	309714	0.01614392633203536	Unknown	33.90902574633372	77.16	Diaphorina citri; Solenopsis invicta; Priapulus caudatus; Nilaparvata lugens; Nilaparvata lugens;
PCITRI_00194	309677	0.006458342079004898	Unknown	33.4196598391227	43.5	Acyrthosiphon pisum; Myzus persicae;
PCITRI_00195	309621	0.006459510175343404	Unknown	32.67704709951844	53.2	Gambusia affinis; Blattella germanica;
PCITRI_00196	309587	0.022610768540022676	Unknown	34.0088569610481	59.042857142857144	Trachymyrmex septentrionalis; Pan troglodytes; Physocyclus mexicanus; Gekko japonicus; Terrapene mexicana triunguis; Nasonia vitripennis; Nilaparvata lugens;
PCITRI_00197	307697	0.012999801753023267	Unknown	31.507944503846318	43.625	Tribolium castaneum; Nilaparvata lugens; Papilio machaon; Blattella germanica;
PCITRI_00198	307551	0.009754479744822811	Unknown	35.307965183010296	80.5	Camponotus floridanus; Anopheles sinensis; Apis cerana;
PCITRI_00199	307519	0.02926648434730862	Unknown	33.122831434805654	78.44444444444444	Linepithema humile; Diaphorina citri; NA; Culex quinquefasciatus; Diaphorina citri; Rousettus aegyptiacus; Limulus polyphemus; Agrilus planipennis; Bemisia tabaci;
PCITRI_00200	306618	0.003261387133175482	Unknown	33.390733746877224	52.5	Ceratosolen solmsi marchali;
PCITRI_00201	305727	0.022896244034710706	Unknown	33.114183569001106	66.47142857142858	Dinoponera quadriceps; Halyomorpha halys; Nilaparvata lugens; Lepidochitona cinerea; Lasius niger; Euroglyphus maynei; Acromyrmex echinatior;
PCITRI_00202	305351	0.019649518095568707	Unknown	32.89460325985505	56.78333333333333	Atta colombica; Ostrinia scapulalis; Cimex lectularius; Pristhesancus plagipennis; Cajanus cajan; Mytilus galloprovincialis;
PCITRI_00203	305058	0.006556130309646035	Unknown	33.906666928911875	55.5	Echinococcus granulosus; Habropoda laboriosa;
PCITRI_00204	304991	0.006557570551262169	Unknown	33.405248023712176	78.6	Melanaphis sacchari; Nilaparvata lugens;
PCITRI_00205	304922	0.019677163340132885	Unknown	33.69255088186487	50.81666666666667	Solemya velum gill symbiont; Helicoverpa armigera; Heliothis virescens; Camponotus floridanus; Anopheles sinensis; Diaphorina citri;
PCITRI_00206	304322	0.036145924382726194	Unknown	33.116567320141165	61.236363636363635	Drosophila obscura; Trichomalopsis sarcophagae; Cryptotermes secundus; Planococcus citri; Anopheles gambiae str. PEST; Cryptotermes secundus; Bombus terrestris; Bombyx mori; Tribolium castaneum; Homo sapiens; Diuraphis noxia;
PCITRI_00207	304320	0.03943217665615142	Unknown	32.32255520504732	52.416666666666664	Cimex lectularius; Apostichopus japonicus; Bemisia tabaci; Papilio machaon; Bemisia tabaci; Atractosteus tropicus; Schizothorax prenanti; Atractosteus tropicus; Papilio machaon; Bemisia tabaci; Zootermopsis nevadensis; Agrilus planipennis;
PCITRI_00208	302300	0.029771749917300694	Unknown	34.03440291101555	63.3	Plutella xylostella; Pediculus humanus corporis; Bicyclus anynana; Euroglyphus maynei; Blattella germanica; Dendroctonus ponderosae; Papilio polytes; Heliothis virescens; Melipona quadrifasciata;
PCITRI_00209	302102	0.013240561134980901	Unknown	35.05935081528755	52.0	Pieris rapae; Bombyx mori; Rhizophagus irregularis DAOM 181602=DAOM 197198; Diaphorina citri;
PCITRI_00210	300943	0.01661444193750976	Unknown	31.855534104464965	45.8	Halyomorpha halys; Diaphorina citri; Cardinium endosymbiont of Bemisia tabaci; Nilaparvata lugens; Nilaparvata lugens;
PCITRI_00211	300202	0.0966016215748063	Unknown	36.17364308032591	71.01724137931035	Methanobrevibacter curvatus; Agrilus planipennis; Solenopsis invicta; Centruroides sculpturatus; Centruroides sculpturatus; Tribolium castaneum; Leptinotarsa decemlineata; Crassostrea virginica; Lasius niger; Diaphorina citri; Bruguiera gymnorhiza; Seriola lalandi dorsalis; synthetic construct; Macaca fascicularis; Leucocytozoon sp. SPIARB01; Tetraodon nigroviridis; Monosiga brevicollis; Bubalus …
PCITRI_00212	299745	0.02001701446229295	Unknown	32.99437855510517	51.483333333333334	Zootermopsis nevadensis; Caenorhabditis remanei; Papilio machaon; Cyphomyrmex costatus; Tribolium castaneum; Helicoverpa armigera;
PCITRI_00213	296022	0.013512509205396896	Unknown	33.63263541223287	54.0	Pseudomyrmex gracilis; Diaphorina citri; Ixodes scapularis; Thelohanellus kitauei;
PCITRI_00214	295315	0.0033862147198753874	Unknown	34.57968609789547	39.9	Solenopsis invicta;
PCITRI_00215	294668	0.01696824901244791	Unknown	34.50120135203008	45.02	Bemisia tabaci; Cephus cinctus; Nilaparvata lugens; Cryptotermes secundus; Stylophora pistillata;
PCITRI_00216	294219	0.027190630108864487	Unknown	33.11240946369881	60.075	Tribolium castaneum; Nilaparvata lugens; Olea europaea; Salmo salar; Drosophila melanogaster; Limulus polyphemus; Cyclommatus metallifer finae; Cryptotermes secundus;
PCITRI_00217	293493	0.0102217088652881	Unknown	33.751401225923615	38.86666666666667	Capra hircus; Bemisia tabaci; Apostichopus japonicus;
PCITRI_00218	292754	0.02391086031275405	Unknown	32.75856179591056	56.08571428571429	Plutella xylostella; Papilio xuthus; Cryptotermes secundus; Bemisia tabaci; Pseudomyrmex gracilis; Aethina tumida; Sipha flava;
PCITRI_00219	292730	0.03416117241143716	Unknown	32.6837017046425	66.53999999999999	Halyomorpha halys; Schistosoma mansoni; Bicyclus anynana; Myotis brandtii; Nematostella vectensis; Diaphorina citri; Nasonia vitripennis; Danaus plexippus plexippus; Dendroctonus ponderosae; Acyrthosiphon pisum;
PCITRI_00220	292541	0.02050994561446088	Unknown	32.003035471950945	49.61666666666667	Tribolium castaneum; Solemya velum gill symbiont; Heliothis virescens; Candidatus Nephrothrix sp. EaCA; Pan troglodytes; Blattella germanica;
PCITRI_00221	291799	0.03769718196429735	Unknown	33.40621455179764	52.4	Nilaparvata lugens; Oncorhynchus mykiss; Nephila clavipes; Zootermopsis nevadensis; Ancylostoma duodenale; Wasmannia auropunctata; Diaphorina citri; Wasmannia auropunctata; Eurytemora affinis; Drosophila melanogaster	embryo	Peptide Partial	75 aa; Diaphorina citri;
PCITRI_00222	291001	0.048109800309964576	Unknown	32.62325559018698	66.45714285714286	Lasius niger; Drosophila obscura; Centruroides sculpturatus; Ancylostoma duodenale; Octopus bimaculoides; Sipha flava; Nilaparvata lugens; Pogonomyrmex barbatus; Diaphorina citri; Spodoptera littoralis; Tetraodon nigroviridis; Nilaparvata lugens; Apis florea; Euroglyphus maynei;
PCITRI_00223	290907	0.024062672950461834	Unknown	33.01570605038724	51.400000000000006	Melanaphis sacchari; Parasteatoda tepidariorum; Spodoptera littoralis; Pan troglodytes; Felis catus; Pseudomyrmex gracilis; Solemya velum gill symbiont;
PCITRI_00224	290757	0.0068785962160842215	Unknown	31.675591645257033	65.55	Nilaparvata lugens; Myzus persicae;
PCITRI_00225	289935	0.04483763602186697	Unknown	34.2783727387173	71.15384615384616	Euroglyphus maynei; Gekko japonicus; Phanerodiscus perrieri; Jaculus jaculus; Vitis girdiana; Notothenia coriiceps; Chelonarium sp. CSR012; Helobdella robusta; Drosophila melanogaster; Acyrthosiphon pisum; Diuraphis noxia; Apostichopus japonicus; Crassostrea virginica;
PCITRI_00226	288116	0.024295769759402463	Unknown	33.433061683488596	49.8	Biomphalaria glabrata; Bombyx mori; Capra hircus; Candidatus Nephrothrix sp. EaCA; Blattella germanica; Agrilus planipennis; Helicoverpa armigera;
PCITRI_00227	288028	0.013887538711514158	Unknown	32.74473315094365	44.225	Bombus terrestris; Terrapene mexicana triunguis; Ancylostoma duodenale; Spodoptera litura;
PCITRI_00228	287937	0.04514876518127229	Unknown	34.030360808093434	48.823076923076925	Cryptotermes secundus; Culex quinquefasciatus; Terrapene mexicana triunguis; Polypedilum nubifer; Blattella germanica; Drosophila busckii; Zootermopsis nevadensis; Pseudomyrmex gracilis; NMDA; NMDA; Zootermopsis nevadensis; Microplitis demolitor; Zootermopsis nevadensis;
PCITRI_00229	287504	0.010434637431131393	Unknown	32.85484723690801	51.46666666666667	Bemisia tabaci; Nilaparvata lugens; Oryctes borbonicus;
PCITRI_00230	287127	0.07662114673994434	Unknown	33.41761659474727	71.18636363636364	Melanaphis sacchari; Candidatus Phycorickettsia trachydisci; Pinus lambertiana; Homo sapiens; NA; Cricetulus griseus; Toxoplasma gondii TgCATBr9; Medicago sativa; Rhizophagus irregularis DAOM 181602=DAOM 197198; Toxoplasma gondii p89; Priapulus caudatus; Monoraphidium neglectum; Priapulus caudatus; Helianthus annuus; Punica granatum; Trichinella spiralis; Anas platyrhynchos; Melipona quadrifascia…
PCITRI_00231	286558	0.08375267834085945	Unknown	32.68378478353423	45.6375	Spodoptera exigua; Branchiostoma belcheri; Cervus elaphus hippelaphus; Dendroctonus ponderosae; Centruroides sculpturatus; Branchiostoma floridae; Branchiostoma belcheri; Cervus elaphus hippelaphus; Branchiostoma belcheri; Dendroctonus ponderosae; Temnothorax curvispinosus; Cervus elaphus hippelaphus; Dendroctonus ponderosae; Branchiostoma belcheri; Culex quinquefasciatus; Notothenia coriiceps; C…
PCITRI_00232	286355	0.0314295193029631	Unknown	34.241762846816016	56.03333333333333	Diaphorina citri; Oncorhynchus kisutch; Heterodera avenae; Blattella germanica; Bemisia tabaci; Cryptotermes secundus; Rhizophagus intraradices; Pelecanus crispus; Lepeophtheirus salmonis;
PCITRI_00233	284958	0.038602179970381595	Unknown	33.97448044975049	45.481818181818184	Neodiprion lecontei; Temnothorax curvispinosus; Eptesicus fuscus; Spodoptera exigua; Neodiprion lecontei; Cimex lectularius; Pseudomyrmex gracilis; Cryptotermes secundus; Cryptotermes secundus; Trachymyrmex cornetzi; Vollenhovia emeryi;
PCITRI_00234	284668	0.02107718465018899	Unknown	33.424901991091374	44.516666666666666	Cryptotermes secundus; Centruroides sculpturatus; Tribolium castaneum; Nicrophorus vespilloides; Limulus polyphemus; Cryptotermes secundus;
PCITRI_00235	283844	0.007046123927227632	Unknown	32.08064993447105	53.199999999999996	Cryptotermes secundus; Tribolium castaneum;
PCITRI_00236	284324	0.03517114278077123	Unknown	36.771078065868515	57.19	Tribolium castaneum; Callipepla squamata; Solemya velum gill symbiont; Helicoverpa armigera; Apis florea; Pseudomonas sp. FW301-21B01; acylating; Blattella germanica; Blattella germanica; Sipha flava;
PCITRI_00237	283443	0.02116827721975847	Unknown	32.512004177206705	61.71666666666667	Leptinotarsa decemlineata; Bemisia tabaci; Verticillium longisporum; Diaphorina citri; Planococcus citri; Zootermopsis nevadensis;
PCITRI_00238	283306	0.042357027383818205	Unknown	32.05262154701983	68.08333333333333	Pseudomyrmex gracilis; Acinetobacter baumannii; Oesophagostomum dentatum; Pseudomyrmex gracilis; Acyrthosiphon pisum; Bombus impatiens; Cherax quadricarinatus; Cyphomyrmex costatus; Copidosoma floridanum; Rhagoletis zephyria; Nephila clavipes; Caenorhabditis brenneri;
PCITRI_00239	282528	0.05663155510250311	Unknown	34.22492637897837	55.206250000000004	Seriola lalandi dorsalis; Nilaparvata lugens; Rhinopithecus roxellana; Cryptotermes secundus; Helicoverpa armigera; Lucilia cuprina; Cancer pagurus; Amyelois transitella; Biomphalaria glabrata; Stegodyphus mimosarum; Schistocerca gregaria; Cimex lectularius; Tinamus guttatus; Agrilus planipennis; Blattella germanica; Sipha flava;
PCITRI_00240	282471	0.046022423540823656	Unknown	34.45592644908681	52.0	Blattella germanica; Cryptotermes secundus; Camponotus floridanus; Notothenia coriiceps; Monodelphis domestica; Rana catesbeiana; Fasciola hepatica; Acyrthosiphon pisum; Solemya velum gill symbiont; Solemya velum gill symbiont; NAD(P)(+); Bemisia tabaci; Rhagoletis zephyria;
PCITRI_00241	281624	0.035508337357611566	Unknown	33.646635229952	58.93	Lasius niger; Pongo abelii; Necator americanus; Nasonia vitripennis; Seriola lalandi dorsalis; Trichinella sp. T9; Microplitis demolitor; Bemisia tabaci; Callorhinchus milii; Bemisia tabaci;
PCITRI_00242	280276	0.017839558149823746	Unknown	34.067847407555405	44.78	Bos mutus; Bombyx mori; Melanaphis sacchari; FAD	quinone; Sogatella furcifera;
PCITRI_00243	280043	0.024996161303799773	Unknown	33.68696950111233	50.7	Dendroctonus ponderosae; Aedes albopictus; Solemya velum gill symbiont; Scleropages formosus; Cryptotermes secundus; Aedes aegypti; Bemisia tabaci;
PCITRI_00244	279928	0.07859163784973279	Unknown	34.885399102626394	36.17727272727273	Orussus abietinus; Diaphorina citri; Heliothis virescens; Chilo suppressalis; Centruroides sculpturatus; Rhodnius prolixus; Bombus terrestris; Bombus terrestris; Cephus cinctus; Bombyx mori; Trichogramma pretiosum; Cephus cinctus; Bombus terrestris; Halyomorpha halys; Halyomorpha halys; Cephus cinctus; Rhodnius prolixus; Cephus cinctus; Lasius niger; Ixodes scapularis; Bemisia tabaci; Rhodnius pr…
PCITRI_00245	279286	0.03222503097183532	Unknown	33.95444096732382	57.84444444444445	Bos mutus; Wasmannia auropunctata; Diaphorina citri; Drosophila yakuba; Nilaparvata lugens; Panthera tigris altaica; Cimex lectularius; Cryptotermes secundus; Temnothorax curvispinosus;
PCITRI_00246	278169	0.028759495127063047	Unknown	32.308416825742626	69.3	Papilio xuthus; Blattella germanica; Cryptotermes secundus; Ancylostoma ceylanicum; Danaus plexippus plexippus; Ancylostoma ceylanicum; Heterocephalus glaber; Diaphorina citri;
PCITRI_00247	276653	0.01445854554261114	Unknown	32.75258175403845	50.825	Helicoverpa armigera; Cryptotermes secundus; Maconellicoccus hirsutus; Maconellicoccus hirsutus;
PCITRI_00248	276096	0.021731571627260082	Unknown	34.276121349095966	53.333333333333336	Glypta fumiferanae; Gorilla gorilla gorilla; Diaphorina citri; Bemisia tabaci; Bemisia tabaci; Camponotus floridanus;
PCITRI_00249	275889	0.028997169151361597	Unknown	32.227816259437674	58.137499999999996	Pan troglodytes; Acyrthosiphon pisum; Microplitis demolitor; FAD	quinone; Rana catesbeiana; Cyprinus carpio; Centruroides sculpturatus; Diaphorina citri;
PCITRI_00250	275568	0.010886605121059049	Unknown	34.568963014573534	41.13333333333333	Solemya pervernicosa gill symbiont; Spodoptera litura; Apostichopus japonicus;
PCITRI_00251	275415	0.032677958716845486	Unknown	32.31196557921682	75.88888888888889	Blattella germanica; Pseudomonas aeruginosa; Copidosoma floridanum; Zootermopsis nevadensis; Culex quinquefasciatus; Cimex lectularius; Diaphorina citri; Bemisia tabaci; Helicoverpa armigera;
PCITRI_00252	274930	0.040010184410577236	Unknown	34.11850289164515	54.40909090909091	Neodiprion lecontei; Dendroctonus ponderosae; Nilaparvata lugens; Diaphorina citri; Nilaparvata lugens; Pediculus humanus corporis; Chrysemys picta bellii; Dendroctonus ponderosae; Dendroctonus ponderosae; Drosophila sechellia; Bemisia tabaci;
PCITRI_00253	274918	0.02909958605838832	Unknown	32.55552564764766	52.525	Thamnophis sirtalis; Haliaeetus leucocephalus; Limulus polyphemus; Neodiprion lecontei; Nilaparvata lugens; Maconellicoccus hirsutus; Halyomorpha halys; Maconellicoccus hirsutus;
PCITRI_00254	274650	0.018204988166757693	Unknown	33.744037866375386	43.7	Stegodyphus mimosarum; Solenopsis invicta; Melanaphis sacchari; Capitella teleta; Trifolium pratense;
PCITRI_00255	273668	0.010962187760351958	Unknown	33.767192364470816	63.03333333333334	Wolbachia endosymbiont wVitB of Nasonia vitripennis phage WOVitB; Wolbachia endosymbiont wVitB of Nasonia vitripennis phage WOVitB; Wolbachia pipientis;
PCITRI_00256	273336	0.010975502678022653	Unknown	32.328708988204994	33.833333333333336	Daphnia pulex; Vollenhovia emeryi; Tribolium castaneum;
PCITRI_00257	272801	0.040322432835656764	Unknown	33.02077338426179	61.7	Pseudomyrmex gracilis; Cloeon peregrinator; Diuraphis noxia; NA; Ericerus pela; Cryptotermes secundus; Bombus impatiens; Phaethon lepturus; Nilaparvata lugens; Stegodyphus mimosarum; Apis cerana;
PCITRI_00258	272770	0.03666092312204421	Unknown	33.82446750009166	45.56	Lasius niger; Halyomorpha halys; Stylophora pistillata; Spodoptera litura; Acyrthosiphon pisum; Diaphorina citri; Bemisia tabaci; Crassostrea virginica; Aedes albopictus; Salmo salar;
PCITRI_00259	271924	0.02206498874685574	Unknown	33.15043909327606	44.53333333333333	Solemya velum gill symbiont; Acanthaster planci; Apostichopus japonicus; Nilaparvata lugens; Cryptotermes secundus; Drosophila melanogaster;
PCITRI_00260	271913	0.07723058478263267	Unknown	33.794265077432854	47.195238095238096	Saccoglossus kowalevskii; Drosophila arizonae; Mus musculus; Nasonia vitripennis; Nicrophorus vespilloides; Aethina tumida; Aethina tumida; Aethina tumida; Aethina tumida; Nasonia vitripennis; Cryptotermes secundus; Capitella teleta; Tauraco erythrolophus; Cercopis vulnerata; Cercopis vulnerata; Wasmannia auropunctata; Eresus sandaliatus; Eresus sandaliatus; Wasmannia auropunctata; Wasmannia auro…
PCITRI_00261	271364	0.04422104626995475	Unknown	32.41734349434708	53.53333333333333	Drosophila ficusphila; Lasius niger; Sipha flava; Megachile rotundata; Atractosteus tropicus; Bemisia tabaci; Camponotus floridanus; Acyrthosiphon pisum; Atractosteus tropicus; Bemisia tabaci; Acyrthosiphon pisum; Temnothorax curvispinosus;
PCITRI_00262	271049	0.007378739637482522	Unknown	31.655161981781895	75.15	Acromyrmex echinatior; Diaphorina citri;
PCITRI_00263	270250	0.03700277520814061	Unknown	33.72284921369103	44.64	Cryptotermes secundus; Diaphorina citri; Oryctes borbonicus; Poecilia reticulata; Nilaparvata lugens; Bos mutus; Helicoverpa armigera; Blattella germanica; Diaphorina citri; Cryptotermes secundus;
PCITRI_00264	269982	0.0629671607736812	Unknown	33.788919261284086	42.55882352941176	Lasius niger; Blattella germanica; Solemya velum gill symbiont; Myzus persicae; Nilaparvata lugens; Cryptotermes secundus; Blattella germanica; Melanaphis sacchari; Acyrthosiphon pisum; Myzus persicae; Agrilus planipennis; Calidris pugnax; Pseudomyrmex gracilis; Cyphomyrmex costatus; Tribolium castaneum; Spodoptera frugiperda; Diachasma alloeum;
PCITRI_00265	269976	0.011112098853231398	Unknown	33.11035054967849	35.46666666666667	Oryzias melastigma; Melanaphis sacchari; Vollenhovia emeryi;
PCITRI_00266	269952	0.01852181128496918	Unknown	33.43335111427217	49.36	Amyelois transitella; Wasmannia auropunctata; Helicoverpa armigera; Diaphorina citri; Atta colombica;
PCITRI_00267	269571	0.0667727611649621	Unknown	32.92230989238457	67.07777777777778	Diaphorina citri; Operophtera brumata; Temnothorax curvispinosus; Nephila clavipes; Nilaparvata lugens; Zea mays; Toxocara canis; Schistosoma japonicum; Operophtera brumata; Octopus bimaculoides; Dendroctonus ponderosae; Stomoxys calcitrans; Dendroctonus ponderosae; Callipepla squamata; Nilaparvata lugens; Zootermopsis nevadensis; Habropoda laboriosa; Aedes albopictus;
PCITRI_00268	269378	0.02227353384463468	Unknown	33.692432195650724	48.53333333333333	Cryptotermes secundus; Papilio xuthus; Blattella germanica; Oeneis sculda; Myzus persicae; Temnothorax curvispinosus;
PCITRI_00269	269339	0.007425586342861598	Unknown	32.765399737876805	68.2	Blattella germanica; Blattella germanica;
PCITRI_00270	269094	0.033445561773952595	Unknown	34.792674678736795	57.46666666666667	Lasius niger; Centruroides sculpturatus; Cryptotermes secundus; Rana catesbeiana; Bemisia tabaci; Nilaparvata lugens; Apis mellifera; Zootermopsis nevadensis; Hypsizygus marmoreus;
PCITRI_00271	268781	0.02604350753959543	Unknown	31.931944594297963	54.128571428571426	Alligator mississippiensis; Pan troglodytes; Drosophila simulans; Oncorhynchus mykiss; Pseudomyrmex gracilis; Cicadidae sp. 1 ML-2012; Bemisia tabaci;
PCITRI_00272	268768	0.10045838790332183	Unknown	34.16292118109298	60.33333333333333	Perkinsus marinus ATCC 50983; Bambusicola thoracicus; Diuraphis noxia; Anthocomus fasciatus; Ceratina calcarata; Halyomorpha halys; Blattella germanica; Pan troglodytes; Colius striatus; Pongo abelii; Euroglyphus maynei; Takifugu rubripes; Rana catesbeiana; Kallithea virus; Bemisia tabaci; Agrilus planipennis; Phenacoccus solenopsis; Lasius niger; Tinamus guttatus; Heliothis virescens; Nephila cl…
PCITRI_00273	268755	0.026046027050659525	Unknown	32.976502762739294	47.371428571428574	Culex quinquefasciatus; Diaphorina citri; Culex quinquefasciatus; Fusobacterium periodonticum; Oncorhynchus kisutch; Euroglyphus maynei; Euroglyphus maynei;
PCITRI_00274	268359	0.03726351640898945	Unknown	33.44810496387302	59.23	Cryptotermes secundus; Bemisia tabaci; Diaphorina citri; Nilaparvata lugens; Myzus persicae; Blattella germanica; NA; Helicoverpa armigera; Diaphorina citri; Leptinotarsa decemlineata;
PCITRI_00275	267945	0.0410532012166676	Unknown	32.47345537330422	63.58181818181818	Pediculus humanus corporis; Ficedula albicollis; Rana catesbeiana; Nilaparvata lugens; Papilio machaon; Eufriesea mexicana; Spodoptera litura; Helicoverpa armigera; Agrilus planipennis; Scophthalmus maximus; Lucilia cuprina;
PCITRI_00276	267236	0.05987217291083537	Unknown	32.710413267673516	63.10625	Oryctes borbonicus; Zootermopsis nevadensis; Maconellicoccus hirsutus; Bemisia tabaci; Cimex lectularius; Mus musculus; Nilaparvata lugens; Notothenia coriiceps; Diaphorina citri; Oesophagostomum dentatum; Neolamprologus brichardi; Haemonchus contortus; Schistosoma japonicum; Cimex lectularius; Coptotermes formosanus; Heliothis virescens;
PCITRI_00277	267002	0.018726451487254776	Unknown	32.91660736623695	61.379999999999995	Sipha flava; Leptinotarsa decemlineata; Dendroctonus ponderosae; Blattella germanica; Aedes aegypti;
PCITRI_00278	265549	0.0301262667153708	Unknown	32.93780055658278	64.2125	Pseudomyrmex gracilis; Camponotus floridanus; Camponotus floridanus; Bemisia tabaci; Diaphorina citri; Patagioenas fasciata monilis; Operophtera brumata; Lasius niger;
PCITRI_00279	265118	0.007543810680527161	Unknown	33.0581099736721	52.099999999999994	Trifolium subterraneum; Bambusicola thoracicus;
PCITRI_00280	264778	0.011330246470628224	Unknown	33.038998708351905	70.7	Bemisia tabaci; Sarcoptes scabiei; Lucilia cuprina;
PCITRI_00281	264277	0.07946207956046118	Unknown	34.00371579819659	54.023809523809526	Blattella germanica; Bemisia tabaci; Bemisia tabaci; Zootermopsis nevadensis; Acyrthosiphon pisum; Cryptotermes secundus; Cephus cinctus; Protobothrops mucrosquamatus; Centruroides sculpturatus; Vollenhovia emeryi; Nematostella vectensis; Leptinotarsa decemlineata; Rickettsia endosymbiont of Culicoides newsteadi; Rickettsia endosymbiont of Culicoides newsteadi; Stegodyphus mimosarum; Citrus sinen…
PCITRI_00282	263863	0.022739072927996727	Unknown	35.14551111751174	38.15	Orchesella cincta; Onthophagus taurus; Crassostrea gigas; Myzus persicae; Tribolium castaneum; Acidobacteria bacterium Mor1;
PCITRI_00283	263830	0.007580639047871736	Unknown	33.26270704620399	41.85	Sipha flava; Gavia stellata;
PCITRI_00284	263530	0.01517853754790726	Unknown	33.304367624179406	55.2	Centruroides sculpturatus; Nicrophorus vespilloides; Diaphorina citri; Centruroides sculpturatus;
PCITRI_00285	263423	0.06833116318620622	Unknown	33.10455047585063	57.894444444444446	Nematostella vectensis; Oncorhynchus mykiss; Seriola lalandi dorsalis; Nematostella vectensis; Oncorhynchus mykiss; Callorhinus ursinus; Canis lupus dingo; Zootermopsis nevadensis; Stegodyphus mimosarum; Branchiostoma floridae; Python bivittatus; Diaphorina citri; Bemisia tabaci; Papilio polytes; Capra hircus; Bos mutus; Cryptotermes secundus; Cajanus cajan;
PCITRI_00286	263324	0.003797602953016056	Unknown	32.72204584466285	52.0	Lasius niger;
PCITRI_00287	263059	0.026610000038014284	Unknown	33.63237904804626	44.44285714285714	Musca domestica; Halyomorpha halys; Nilaparvata lugens; Aedes albopictus; Exaiptasia pallida; Dufourea novaeangliae; Cryptotermes secundus;
PCITRI_00288	261954	0.022904784809546715	Unknown	34.56751948815441	64.61666666666667	Bemisia tabaci; Drosophila sechellia; uncultured bacterium; Acromyrmex echinatior; Maconellicoccus hirsutus; Cryptotermes secundus;
PCITRI_00289	260435	0.03455756714727283	Unknown	34.708084550847616	47.63333333333333	Blattella germanica; Centruroides sculpturatus; Trichuris suis; Lasius niger; Bos mutus; Wolbachia sp. wRi_2; Oncorhynchus mykiss; Drosophila rhopaloa; Branchiostoma belcheri;
PCITRI_00290	260397	0.04224319020572434	Unknown	32.38478169871389	52.945454545454545	Solenopsis invicta; Theobroma cacao; Diaphorina citri; Papilio machaon; Nilaparvata lugens; Tropilaelaps mercedesae; Polistes dominula; Cryptotermes secundus; Amyelois transitella; Cimex lectularius; Halyomorpha halys;
PCITRI_00291	259731	0.007700274514786452	Unknown	34.249666000592924	38.75	Dufourea novaeangliae; Heliothis virescens;
PCITRI_00292	259674	0.015403929542426274	Unknown	34.011876429677216	69.75	Lasius niger; Zootermopsis nevadensis; Dendroctonus ponderosae; Apteryx australis mantelli;
PCITRI_00293	258602	0.050270299533646305	Unknown	35.549609051747474	66.65384615384616	Gallus gallus; Rhagoletis zephyria; Mizuhopecten yessoensis; Ornithorhynchus anatinus; Gekko japonicus; Fasciola hepatica; Rana catesbeiana; ubiquinone; ubiquinone; ubiquinone; Acropora digitifera; Pseudomyrmex gracilis; Nilaparvata lugens;
PCITRI_00294	257619	0.06987062289660312	Unknown	40.778048202966396	72.1	Plutella xylostella; Sipha flava; Stegodyphus mimosarum; Cyphomyrmex costatus; Oryctes borbonicus; Pelecanus crispus; Maconellicoccus hirsutus; Lucilia sericata; Bactrocera dorsalis; Phenacoccus solenopsis; Trichuris suis; Carlito syrichta; Colinus virginianus; Necator americanus; Aotus nancymaae; Anopheles sinensis; Trachymyrmex cornetzi; Exaiptasia pallida;
PCITRI_00295	257158	0.007777319780057396	Unknown	33.885393415721076	41.95	Danaus plexippus plexippus; Pomacea canaliculata;
PCITRI_00296	257023	0.011672107165506589	Unknown	32.75932504094964	35.93333333333334	Nilaparvata lugens; Lasius niger; Exaiptasia pallida;
PCITRI_00297	256891	0.003892701573819246	Unknown	35.36441525783309	20.9	fungal sp. No.14919;
PCITRI_00298	256795	0.06620066590081582	Unknown	33.62760178352382	66.62352941176471	Dendroctonus ponderosae; Parasteatoda tepidariorum; Cryptotermes secundus; Helicoverpa armigera; Bicyclus anynana; Sipha flava; Liriomyza sativae; Agrilus planipennis; Bombyx mori; Manduca sexta; Manduca sexta; Anopheles gambiae str. PEST; Apaloderma vittatum; Trachymyrmex cornetzi; Amyelois transitella; Acropora digitifera; Buceros rhinoceros silvestris;
PCITRI_00299	255751	0.05474074392670996	Unknown	33.00045747621711	65.27142857142857	Oesophagostomum dentatum; Octopus bimaculoides; Acanthisitta chloris; Nilaparvata lugens; Nestor notabilis; Centruroides sculpturatus; Sarcoptes scabiei; Bemisia tabaci; Operophtera brumata; Drosophila grimshawi; Limulus polyphemus; Euroglyphus maynei; Bemisia tabaci; Apostichopus japonicus;
PCITRI_00300	255724	0.0782093194225024	Unknown	39.348672787849395	62.225	Diaphorina citri; Cyprinus carpio; Zonotrichia albicollis; NA; Phalacrocorax carbo; Cryptotermes secundus; Agrilus planipennis; Onchocerca flexuosa; Priapulus caudatus; Exaiptasia pallida; Zootermopsis nevadensis; Cryptotermes secundus; Harpegnathos saltator; Atta colombica; Ancylostoma ceylanicum; Nilaparvata lugens; Oesophagostomum dentatum; Copidosoma floridanum; Spodoptera litura; NAD;
PCITRI_00301	255348	0.03916224133339599	Unknown	35.592211413443614	47.120000000000005	Fopius arisanus; Pomacea canaliculata; Orussus abietinus; Odocoileus virginianus texanus; Meteorus pulchricornis; Blattella germanica; Acyrthosiphon pisum; Parasteatoda tepidariorum; Drosophila arizonae; Tribolium castaneum;
PCITRI_00302	255339	0.011749086508523963	Unknown	33.070937067976296	54.9	Nicrophorus vespilloides; Halyomorpha halys; Lasius niger;
PCITRI_00303	254902	0.023538457917160322	Unknown	34.605848522177155	46.65	Helicoverpa armigera; Thamnophis sirtalis; Acropora digitifera; Diaphorina citri; Rhagoletis zephyria; Helicoverpa armigera;
PCITRI_00304	254518	0.023573971192607204	Unknown	33.51590064356941	65.05	Drosophila arizonae; Onthophagus taurus; Anopheles darlingi; Orussus abietinus; Oryctes borbonicus; Teladorsagia circumcincta;
PCITRI_00305	254442	0.027511181330126314	Unknown	32.258825193953825	58.0	Scylla paramamosain; Brugia malayi; Habropoda laboriosa; Eurema smilax; Blattella germanica; Drosophila melanogaster; Bemisia tabaci;
PCITRI_00306	254137	0.00786977102901191	Unknown	34.96539268189992	33.05	Copidosoma floridanum; Hydra vulgaris;
PCITRI_00307	253733	0.003941150737192246	Unknown	33.91439032368671	48.6	Enterococcus faecalis;
PCITRI_00308	253501	0.03944757614368385	Unknown	33.4503611425596	60.1	Cephus cinctus; Pogonomyrmex barbatus; Sipha flava; Papilio machaon; Octopus bimaculoides; Papilio machaon; Sipha flava; Amphiprion ocellaris; Stegodyphus mimosarum; Stegodyphus mimosarum;
PCITRI_00309	253220	0.051338756812258114	Unknown	32.398704683674275	62.784615384615385	Dorcoceras hygrometricum; Microbotryum intermedium; Diuraphis noxia; Helicoverpa armigera; Lasius niger; Lottia gigantea; Lonchura striata domestica; Leptosomus discolor; Papilio machaon; Mesitornis unicolor; Mesites fusiformis; Tribolium castaneum; Anser cygnoides domesticus;
PCITRI_00310	253212	0.011847779726079333	Unknown	34.37672780121005	70.8	Cyphomyrmex costatus; Papilio machaon; Drosophila rhopaloa;
PCITRI_00311	252597	0.035629876839392394	Unknown	32.90854602390369	60.4	Ericerus pela; Stemmiulus insulanus; Orbicella faveolata; Pogonomyrmex occidentalis; Centris plumipes; Camponotus sp. CSM0644; Hydra vulgaris; Hydra vulgaris; Leptotrichia wadei;
PCITRI_00312	252410	0.02377084901549067	Unknown	34.51210332395706	43.36666666666667	Ancylostoma ceylanicum; Lasius niger; Priapulus caudatus; Solenopsis invicta; Rhagoletis zephyria; Lasius niger;
PCITRI_00313	251481	0.019882217742095826	Unknown	32.21475976316302	40.16	Bos mutus; Nilaparvata lugens; Antrostomus carolinensis; Strongylocentrotus purpuratus; Alphaproteobacteria bacterium 43-37;
PCITRI_00314	251237	0.027862138140480903	Unknown	35.71965912664138	51.94285714285714	Temnothorax curvispinosus; Hydra vulgaris; Papilio polytes; Helicoverpa armigera; Eresus sandaliatus; Notothenia coriiceps; Caenorhabditis brenneri;
PCITRI_00315	251025	0.05577133751618365	Unknown	33.99701224977592	65.72857142857143	Microplitis demolitor; Zootermopsis nevadensis; Mus sp.; Megachile rotundata; Nilaparvata lugens; Saccoglossus kowalevskii; Zootermopsis nevadensis; Spinacia oleracea; Leucosolenia sp. AR-2003; Pteropus vampyrus; Papio hamadryas; Blattella germanica; Anoplophora glabripennis; Mus musculus;
PCITRI_00316	249803	0.04003154485734759	Unknown	34.2978266874297	42.66	Heliothis virescens; Dendroctonus ponderosae; Zootermopsis nevadensis; Ipomoea nil; Aedes albopictus; Myzus persicae; Chrysemys picta bellii; Tribolium castaneum; Bombyx mori; Onthophagus taurus;
PCITRI_00317	249822	0.028019950204545636	Unknown	33.79406137169665	50.857142857142854	Lasius niger; Danaus plexippus plexippus; Helobdella robusta; Brugia malayi; Crassostrea virginica; Lasius niger; Bos mutus;
PCITRI_00318	248954	0.08033612635265952	Unknown	32.76107232661455	53.495	Tribolium castaneum; Diaphorina citri; Notothenia coriiceps; Apis florea; Cryptotermes secundus; Diaphorina citri; Diaphorina citri; Diaphorina citri; Bemisia tabaci; Diuraphis noxia; Danio rerio; Limosa lapponica baueri; Olea europaea; Bemisia tabaci; Solenopsis invicta; Oncorhynchus mykiss; Biomphalaria glabrata; Acyrthosiphon pisum; Nasonia vitripennis; Acromyrmex echinatior;
PCITRI_00319	248733	0.07638712997471184	Unknown	34.62548194248451	34.50526315789474	Melanaphis sacchari; Zootermopsis nevadensis; Bemisia tabaci; Cimex lectularius; Solenopsis invicta; Sipha flava; Sipha flava; Cryptotermes secundus; Cryptotermes secundus; Anoplophora glabripennis; Blattella germanica; Solenopsis invicta; Nilaparvata lugens; Diuraphis noxia; Cimex lectularius; Plutella xylostella; Lasius niger; Cryptotermes secundus; Nilaparvata lugens;
PCITRI_00320	248897	0.01607090483211931	Unknown	32.17555856438607	38.15	Rhagoletis zephyria; Nilaparvata lugens; Dendroctonus ponderosae; Blattella germanica;
PCITRI_00321	248329	0.02416149543549082	Unknown	34.26422206025072	75.68333333333334	Apis florea; Halyomorpha halys; Rattus norvegicus; Centruroides sculpturatus; Stegodyphus mimosarum; Rhagoletis zephyria;
PCITRI_00322	248018	0.04031965421864542	Unknown	31.97792095734987	53.35	Cyprinus carpio; Ceracupes sp. INB057; Rattus norvegicus; Psammoecus sp. INB124; Parasteatoda tepidariorum; Tribolium castaneum; Cryptotermes secundus; Bemisia tabaci; Halyomorpha halys; Diaphorina citri;
PCITRI_00323	247303	0.008087245201230879	Unknown	32.76143031018629	34.349999999999994	Cryptotermes secundus; Myzus persicae;
PCITRI_00324	247147	0.024277049691074543	Unknown	32.09466430909539	46.483333333333334	Aedes albopictus; Wolbachia endosymbiont of Drosophila ananassae; Centruroides sculpturatus; Aedes albopictus; Bemisia tabaci; Onthophagus taurus;
PCITRI_00325	247021	0.008096477627408196	Unknown	32.67333546540577	40.45	Cryptotermes secundus; Cryptotermes secundus;
PCITRI_00326	246843	0.04051158023521024	Unknown	33.01450719688223	52.48	Leptinotarsa decemlineata; Diaphorina citri; Diaphorina citri; Bemisia tabaci; Dufourea novaeangliae; Stylophora pistillata; Plutella xylostella; Cyphomyrmex costatus; Limulus polyphemus; Cryptotermes secundus;
PCITRI_00327	246580	0.008110957904128477	Unknown	30.869900235217777	45.15	Pogonomyrmex barbatus; Treponema putidum;
PCITRI_00328	246498	0.03651145242557749	Unknown	32.45949257194785	38.03333333333333	Cryptotermes secundus; Cryptotermes secundus; Bicyclus anynana; Helicoverpa armigera; Blattella germanica; Wasmannia auropunctata; Temnothorax curvispinosus; Myzus persicae; Cryptotermes secundus;
PCITRI_00329	246257	0.02842558790206979	Unknown	35.18519270518198	45.94285714285714	Cryptotermes secundus; Anoplophora glabripennis; Nasonia vitripennis; Orussus abietinus; Apostichopus japonicus; Tribolium castaneum; Bombyx mori;
PCITRI_00330	246168	0.012186799259042605	Unknown	34.00848201228429	51.1	Bombyx mori; Manacus vitellinus; Blattella germanica;
PCITRI_00331	245650	0.016283329940972927	Unknown	33.22409932831264	49.25	Cryptotermes secundus; Bemisia tabaci; Drosophila melanogaster; Dufourea novaeangliae;
PCITRI_00332	245426	0.028521835502351017	Unknown	32.13310733174154	56.65714285714286	Hydra vulgaris; Ipomopsis polycladon; NADP; Lottia gigantea; Pterocles gutturalis; Nephila clavipes; Cephus cinctus;
PCITRI_00333	245088	0.04896200548374462	Unknown	32.959998041519775	58.61666666666667	Danaus plexippus plexippus; Erysiphe pulchra; Helicoverpa armigera; Neotoma lepida; Ancylostoma duodenale; Stegodyphus mimosarum; Terrapene mexicana triunguis; Eurytemora affinis; Ancylostoma duodenale; Papilio machaon; Monopterus albus; Teladorsagia circumcincta;
PCITRI_00334	244783	0.020426255091244083	Unknown	32.496537749762034	65.02	Stegodyphus mimosarum; Hydra vulgaris; Diaphorina citri; Aptenodytes forsteri; Aptenodytes forsteri;
PCITRI_00335	244444	0.028636415702574004	Unknown	33.38351524275499	49.08571428571428	Trachymyrmex cornetzi; Halyomorpha halys; Daphnia pulex; Anopheles darlingi; Nilaparvata lugens; Hydra vulgaris; Halyomorpha halys;
PCITRI_00336	243963	0.0122969466681423	Unknown	32.008542278952135	41.7	Strongylocentrotus purpuratus; Megachile rotundata; Cryptotermes secundus;
PCITRI_00337	242750	0.024716786817713696	Unknown	33.20041194644696	39.333333333333336	Diachasma alloeum; Diaphorina citri; Cryptotermes secundus; Trichinella spiralis; Melanaphis sacchari; Centruroides sculpturatus;
PCITRI_00338	242074	0.04957161859596652	Unknown	33.830151110817354	67.80833333333334	Planococcus citri; Nilaparvata lugens; Pityogenes quadridens; Chlamydotis macqueenii; Cyprinus carpio; Stylophora pistillata; Homo sapiens; Cryptotermes secundus; Cyphomyrmex costatus; Diaphorina citri; Diaphorina citri; Cryptotermes secundus;
PCITRI_00339	241622	0.0331095678373658	Unknown	32.526839443428166	43.9	Chlamydotis macqueenii; Tribolium castaneum; Rickettsia endosymbiont of Culicoides newsteadi; Temnothorax curvispinosus; Anoplophora glabripennis; Acyrthosiphon pisum; Diuraphis noxia; Oryzias latipes;
PCITRI_00340	241913	0.02893602245435342	Unknown	32.68117050344546	55.18571428571428	Diuraphis noxia; Nasonia vitripennis; Blattella germanica; Solenopsis invicta; Harpegnathos saltator; Paralichthys olivaceus; Nicrophorus vespilloides;
PCITRI_00341	240622	0.008311791939224177	Unknown	35.91649973817855	62.0	Cryptotermes secundus; Drosophila yakuba;
PCITRI_00342	239193	0.045987967875314076	Unknown	35.289494257775104	40.57272727272727	Blattella germanica; Onthophagus taurus; Acyrthosiphon pisum; Wasmannia auropunctata; Vollenhovia emeryi; Rhizopus microsporus; Rhizophagus clarus; Centruroides sculpturatus; Temnothorax curvispinosus; Helicoverpa armigera; Tribolium castaneum;
PCITRI_00343	239025	0.012550988390335738	Unknown	32.354774605166824	64.43333333333334	Trachymyrmex cornetzi; Bemisia tabaci; Bombyx mori;
PCITRI_00344	238717	0.06283591030383257	Unknown	34.012240435327186	55.78	Cryptotermes secundus; Solemya velum gill symbiont; Lasius niger; Lasius niger; Diaphorina citri; Sinocyclocheilus anshuiensis; Zootermopsis nevadensis; Nephila clavipes; Drosophila grimshawi; Ooceraea biroi; Euroglyphus maynei; Euroglyphus maynei; Wuchereria bancrofti; Nephila clavipes; Drosophila americana;
PCITRI_00345	238629	0.033524844004710244	Unknown	35.00580398861832	36.4125	Cajanus cajan; Trifolium pratense; Lasius niger; Temnothorax curvispinosus; Branchiostoma belcheri; Branchiostoma belcheri; Centruroides sculpturatus; Diaphorina citri;
PCITRI_00346	237689	0.02103589143797147	Unknown	32.639289155156526	43.699999999999996	Bemisia tabaci; Diaphorina citri; Lasius niger; Lasius niger; Nilaparvata lugens;
PCITRI_00347	237513	0.037892662717409153	Unknown	33.41164483628265	67.01111111111112	Nilaparvata lugens; Mus musculus; Lingula anatina; Tischeria ekebladella; Wuchereria bancrofti; Hadrurus arizonensis; Halyomorpha halys; Diaphorina citri; Nilaparvata lugens;
PCITRI_00348	237395	0.05054866361970555	Unknown	32.38526506455486	64.83333333333333	Pediculus humanus corporis; Sipha flava; Blattella germanica; Crassostrea gigas; Capsaspora owczarzaki ATCC 30864; Cricetulus griseus; Wuchereria bancrofti; Ornithorhynchus anatinus; Riptortus pedestris; Cryptotermes secundus; Cloeon dipterum; Dendroctonus ponderosae;
PCITRI_00349	236904	0.021105595515483064	Unknown	33.05094046533617	74.16	Diaphorina citri; Diaphorina citri; Papilio xuthus; Amyelois transitella; Oryzias latipes;
PCITRI_00350	236470	0.07189072609633357	Unknown	32.32756797902482	53.78823529411765	Coenonympha glycerion; Wasmannia auropunctata; Bemisia tabaci; Polistes canadensis; Bombyx mori; Temnothorax curvispinosus; Trichomalopsis sarcophagae; Bemisia tabaci; Culex quinquefasciatus; Strongylocentrotus purpuratus; Heliothis virescens; Plutella xylostella; Ixodes scapularis; Cryptotermes secundus; Cryptotermes secundus; Bicyclus anynana; Vollenhovia emeryi;
PCITRI_00351	235707	0.012727666127862134	Unknown	31.8590453401893	42.43333333333333	Bemisia tabaci; Trachymyrmex cornetzi; Papilio xuthus;
PCITRI_00352	234638	0.025571305585625516	Unknown	33.79759459252124	59.766666666666666	Culex pipiens pipiens; Xylocopa appendiculata circumvolans; Apis cerana; Beta vulgaris subsp. vulgaris; Cryptotermes secundus; Rhagoletis zephyria;
PCITRI_00353	234263	0.012806119617694641	Unknown	32.865625386851534	48.36666666666667	Cryptotermes secundus; Diaphorina citri; Centruroides sculpturatus;
PCITRI_00354	233752	0.01711215305109689	Unknown	33.29426058386667	65.6	Diaphorina citri; Agrilus planipennis; Nilaparvata lugens; Nephila clavipes;
PCITRI_00355	233617	0.09417122897734326	Unknown	32.36493919534965	55.059090909090905	Brevibacillus laterosporus; Citrobacter sp. MY-5; Stegodyphus mimosarum; Diaphorina citri; Tribolium castaneum; Tribolium castaneum; Trachymyrmex septentrionalis; Trachymyrmex septentrionalis; Capsicum chinense; Bemisia tabaci; Cephus cinctus; Spodoptera litura; Myzus persicae; Rhagoletis zephyria; Scylla paramamosain; Rattus norvegicus; Bemisia tabaci; Pelodiscus sinensis; Nasonia vitripennis; T…
PCITRI_00356	233211	0.025727774418873892	Unknown	31.45048904211208	54.45	Lepisosteus oculatus; Nilaparvata lugens; Onthophagus taurus; Blattella germanica; Myzus persicae; Anoplophora glabripennis;
PCITRI_00357	233141	0.008578499706186385	Unknown	34.049781033795	35.35	Oryctes borbonicus; Helicoverpa armigera;
PCITRI_00358	232976	0.03433830094086945	Unknown	33.430052880983446	64.475	Maconellicoccus hirsutus; Ophiophagus hannah; Agrilus planipennis; Danaus plexippus plexippus; Monomorium pharaonis; Rana catesbeiana; Blattella germanica; Diaphorina citri;
PCITRI_00359	232575	0.07309470063420402	Unknown	34.53251639256154	53.194117647058825	Lasius niger; Pomacea canaliculata; Nilaparvata lugens; Diaphorina citri; Camponotus floridanus; Tropilaelaps mercedesae; Agrilus planipennis; Papilio xuthus; Nilaparvata lugens; Pan troglodytes; Amyelois transitella; Amyelois transitella; Aethina tumida; Melanaphis sacchari; Lasius niger; Trachymyrmex cornetzi; FAD	quinone;
PCITRI_00360	231306	0.05620260607161076	Unknown	34.632478189065566	52.36153846153846	Planococcus kraunhiae; Blattella germanica; Ophiophagus hannah; Microplitis demolitor; Dendroctonus ponderosae; Nephila clavipes; Blattella germanica; Occidentia massiliensis; Occidentia massiliensis; spotted fever group; spotted fever group; spotted fever group; Cryptotermes secundus;
PCITRI_00361	229915	0.013048300458865233	Unknown	31.88526194463171	67.53333333333333	Oryctes borbonicus; Blattella germanica; Temnothorax curvispinosus;
PCITRI_00362	229797	0.030461668342058427	Unknown	33.50348350935826	52.857142857142854	Cryptotermes secundus; Biomphalaria glabrata; Diaphorina citri; Daphnia pulex; Bemisia tabaci; Blattella germanica; Centruroides sculpturatus;
PCITRI_00363	229322	0.02180340307515197	Unknown	32.78795754441353	37.22	Cimex lectularius; Solemya velum gill symbiont; Solemya velum gill symbiont; Alphaproteobacteria bacterium 16-39-46; Alphaproteobacteria bacterium 16-39-46;
PCITRI_00364	228801	0.004370610268311765	Unknown	32.98674393905621	73.7	Aedes aegypti;
PCITRI_00365	228681	0.04810194113196986	Unknown	34.251643118580034	53.61818181818182	Dendroctonus ponderosae; Rana catesbeiana; Euroglyphus maynei; Monosiga brevicollis MX1; Diaphorina citri; Helobdella robusta; Blattella germanica; Hydra vulgaris; Aedes albopictus; NA; Aedes albopictus;
PCITRI_00366	228261	0.021904749387762254	Unknown	33.21680006659044	53.48	Zootermopsis nevadensis; Harpegnathos saltator; Liposcelis paeta; Solemya velum gill symbiont; Aedes albopictus;
PCITRI_00367	228175	0.09203462254848252	Unknown	33.17716664840583	58.8	Leptinotarsa decemlineata; Neotoma lepida; Entamoeba invadens IP1; Cryptotermes secundus; Ixodes scapularis; Zootermopsis nevadensis; Trixagus sp. INB125; Bemisia tabaci; Melanaphis sacchari; Cryptotermes secundus; Sipha flava; Danaus plexippus plexippus; Galeopterus variegatus; Copidosoma floridanum; Sinocyclocheilus rhinocerous; Mus musculus; Helobdella robusta; Terrapene mexicana triunguis; Op…
PCITRI_00368	228142	0.01753294001104575	Unknown	32.312770116857045	55.025	Operophtera brumata; Bemisia tabaci; Cryptotermes secundus; Bemisia tabaci;
PCITRI_00369	227376	0.030786010836675815	Unknown	33.3227781296179	39.34285714285714	Cryptotermes secundus; Cryptotermes secundus; Hydra vulgaris; Hydra vulgaris; Nilaparvata lugens; Diaphorina citri; Novocrania anomala;
PCITRI_00370	226570	0.004413646996513219	Unknown	33.780288652513576	20.9	Trichosporon asahii var. asahii CBS 8904;
PCITRI_00371	226298	0.05302742401612034	Unknown	30.9052665069952	68.68333333333334	Acyrthosiphon pisum; Ophiophagus hannah; Takifugu rubripes; Acanthisitta chloris; Chelonia mydas; Blattella germanica; Nilaparvata lugens; Diaphorina citri; Cyprinus carpio; Drosophila miranda; Chlamydotis macqueenii; Kiefferulus sp. 'cornishi';
PCITRI_00372	225916	0.0044264239805945575	Unknown	34.31363869756901	32.2	Diaphorina citri;
PCITRI_00373	225828	0.02656889313991179	Unknown	32.27456294170785	53.3	Onthophagus taurus; Nicrophorus vespilloides; Sinocyclocheilus anshuiensis; Dimocarpus longan; Ailuropoda melanoleuca; Eurypyga helias;
PCITRI_00374	224974	0.026669748504271607	Unknown	32.64154969018642	58.4	Bemisia tabaci; Mizuhopecten yessoensis; Camponotus floridanus; Centruroides sculpturatus; Aedes albopictus; Trachymyrmex cornetzi;
PCITRI_00375	224280	0.01337613697164259	Unknown	33.6601569466738	39.43333333333333	Branchiostoma belcheri; Diaphorina citri; Lasius niger;
PCITRI_00376	224239	0.008919055115301085	Unknown	32.97820628882576	56.85	Linepithema humile; Cryptotermes secundus;
PCITRI_00377	223388	0.10295987250881873	Unknown	34.065392948591686	40.20434782608696	Trichinella nativa; Cervus elaphus hippelaphus; Limulus polyphemus; Drosophila sechellia; Cervus elaphus hippelaphus; Schistosoma mansoni; Clonorchis sinensis; Temnothorax curvispinosus; Drosophila sechellia; Branchiostoma floridae; Arctia caja; Aedes albopictus; Halyomorpha halys; Centruroides sculpturatus; Octopus bimaculoides; Trichinella nativa; Trichinella papuae; Temnothorax curvispinosus; …
PCITRI_00378	223319	0.03582319462293849	Unknown	33.729776687160516	59.025	Cariama cristata; Helicoverpa armigera; Wolbachia endosymbiont wPip_Mol of Culex molestus; Aedes albopictus; Neodiprion lecontei; Mesitornis unicolor; Cryptotermes secundus; Nematostella vectensis;
PCITRI_00379	222402	0.022481812213918942	Unknown	30.84954271993957	47.18	Drosophila rhopaloa; Diaphorina citri; Sipha flava; Diaphorina citri; Blattella germanica;
PCITRI_00380	221804	0.03606787974968891	Unknown	33.44123640691782	55.8875	bacterium 2013Ark19i; Leptinotarsa decemlineata; Lasius niger; Delphinapterus leucas; Ceratina calcarata; Rhipicephalus microplus; Thalassococcus sp. WRAS1; Schistosoma mansoni;
PCITRI_00381	221525	0.01354248956099763	Unknown	32.96783658729263	65.33333333333333	Amazona aestiva; Leptinotarsa decemlineata; Cryptotermes secundus;
PCITRI_00382	221480	0.018060321473722232	Unknown	32.44943109987358	49.375	Agrilus planipennis; Tribolium castaneum; Helicoverpa armigera; Helicoverpa armigera;
PCITRI_00383	221395	0.013550441518552812	Unknown	33.2143905688927	49.733333333333334	Athalia rosae; Anopheles gambiae str. PEST; Nilaparvata lugens;
PCITRI_00384	221188	0.013563122773387346	Unknown	33.24502233394217	55.53333333333333	Diaphorina citri; Myzus persicae; Acyrthosiphon pisum;
PCITRI_00385	220874	0.02716480889556942	Unknown	33.641352083088094	48.2	Microplitis demolitor; Solemya velum gill symbiont; Danio rerio; Notothenia coriiceps; Agrilus planipennis; Chaetura pelagica;
PCITRI_00386	220860	0.040749796251018745	Unknown	40.291587430951736	60.58888888888889	Escherichia coli; Phalacrocorax carbo; Homo sapiens; Apis cerana; Camponotus floridanus; Blattella germanica; Ceratosolen solmsi marchali; Anopheles gambiae str. PEST; Papilio machaon;
PCITRI_00387	220735	0.027181914965909347	Unknown	31.645638435227763	50.45	Melanaphis sacchari; Acidobacteria bacterium; Acidobacteria bacterium; Lasius niger; Trachymyrmex septentrionalis; Capra hircus;
PCITRI_00388	220656	0.03172358784714669	Unknown	33.53998984845189	55.214285714285715	Blattella germanica; Cryptotermes secundus; Blattella germanica; Pediculus humanus corporis; Cryptotermes secundus; Nilaparvata lugens; Daphnia magna;
PCITRI_00389	220194	0.03179014868706686	Unknown	33.27747350064034	59.714285714285715	Amblyomma variegatum; Helicoverpa armigera; Diaphorina citri; Eptesicus fuscus; Branchiostoma floridae; Eptesicus fuscus; Branchiostoma floridae;
PCITRI_00390	220152	0.027253897307314947	Unknown	32.281787128892766	59.400000000000006	Danaus plexippus plexippus; Leptinotarsa decemlineata; Orbicella faveolata; Cryptotermes secundus; Stegodyphus mimosarum; Helobdella robusta;
PCITRI_00391	220096	0.03180430357662111	Unknown	32.43175705146845	70.35714285714286	Culex quinquefasciatus; Protobothrops mucrosquamatus; Diaphorina citri; Neotoma lepida; Notothenia coriiceps; Neotoma lepida; Fasciola hepatica;
PCITRI_00392	219923	0.03182932208091014	Unknown	32.73145600960336	51.87142857142857	Lactuca sativa; Agrotis segetum; Trachymyrmex zeteki; Operophtera brumata; Acanthogobius hasta; Mus musculus; Saimiri boliviensis boliviensis;
PCITRI_00393	219530	0.004555186079351342	Unknown	34.699129959458844	44.8	Papilio machaon;
PCITRI_00394	219521	0.03644298267591711	Unknown	34.14525261820054	39.25	Crassostrea virginica; Rhagoletis zephyria; Crassostrea gigas; Wolbachia endosymbiont of Cimex lectularius; Drepana sp. GAS-2011; Blattella germanica; Temnothorax curvispinosus; Leptinotarsa decemlineata;
PCITRI_00395	219485	0.027336720049206096	Unknown	32.70610747887099	53.8	Helicoverpa armigera; Cryptotermes secundus; Lasius niger; Melanaphis sacchari; Pseudobutyrivibrio sp. OR37; Drosophila rhopaloa;
PCITRI_00396	219419	0.013672471390353614	Unknown	33.76735834180267	89.83333333333334	Cryptotermes secundus; Diaphorina citri; Nilaparvata lugens;
PCITRI_00397	219329	0.031915524166890835	Unknown	31.891359555735903	44.5	Lasius niger; Anoplophora glabripennis; Ooceraea biroi; Drosophila busckii; Anopheles darlingi; Aedes albopictus; Ooceraea biroi;
PCITRI_00398	219120	0.018254837531945966	Unknown	32.76332603139832	41.625	Diaphorina citri; Crassostrea gigas; Helicoverpa armigera; Temnothorax curvispinosus;
PCITRI_00399	218970	0.022834178197926658	Unknown	33.04333927021966	46.14	Cryptotermes secundus; Heliothis virescens; Acinetobacter baumannii; Cryptotermes secundus; Cajanus cajan;
PCITRI_00400	218832	0.00913943116180449	Unknown	31.86279885939899	47.55	Helicoverpa armigera; Sipha flava;
PCITRI_00401	218756	0.031999122309788075	Unknown	33.64936276033571	58.65714285714285	Hyalella azteca; Ixodes scapularis; Artemisia annua; Diaphorina citri; Blattella germanica; Blattella germanica; Harpegnathos saltator;
PCITRI_00402	218400	0.004578754578754579	Unknown	34.2032967032967	37.6	Aedes albopictus;
PCITRI_00403	217587	0.02297931402151783	Unknown	33.232683937919084	55.08	Solemya velum gill symbiont; Blattella germanica; Orbicella faveolata; Maconellicoccus hirsutus; Bemisia tabaci;
PCITRI_00404	217514	0.022987026122456483	Unknown	33.818512831357985	56.76	Zootermopsis nevadensis; Drosophila ananassae; Blattella germanica; Aethina tumida; Colinus virginianus;
PCITRI_00405	217094	0.036850396602393434	Unknown	34.30864049674335	49.5	Hydra vulgaris; Nilaparvata lugens; Notothenia coriiceps; Caenorhabditis brenneri; Dorcoceras hygrometricum; Temnothorax curvispinosus; Cryptotermes secundus; Saccoglossus kowalevskii;
PCITRI_00406	216776	0.023065283979776356	Unknown	33.117134738162896	34.74	Tepidibacter formicigenes; Rickettsia endosymbiont of Culicoides newsteadi; spotted fever group; Papilio machaon; Tribolium castaneum;
PCITRI_00407	216732	0.036911946551501394	Unknown	33.2765812155104	71.5125	Pan troglodytes; Nomascus leucogenys; Diaphorina citri; Tropilaelaps mercedesae; Lasius niger; Limulus polyphemus; Sarcoptes scabiei; Limulus polyphemus;
PCITRI_00408	216721	0.055370730109218766	Unknown	34.75113163929661	57.925	Diaphorina citri; Mus caroli; Oncorhynchus tshawytscha; Oncorhynchus kisutch; Sinocyclocheilus anshuiensis; Stegodyphus mimosarum; Acyrthosiphon pisum; Bemisia tabaci; Bemisia tabaci; Athalia rosae; Anopheles gambiae str. PEST; Cryptotermes secundus;
PCITRI_00409	216646	0.013847474682200456	Unknown	32.12844917515209	60.46666666666667	Halyomorpha halys; Diaphorina citri; Diuraphis noxia;
PCITRI_00410	215962	0.06945666367231272	Unknown	33.105824172771136	48.18666666666667	Strongylocentrotus purpuratus; Nicrophorus vespilloides; Parasteatoda tepidariorum; Candidatus Phycorickettsia trachydisci; Blattella germanica; Bemisia tabaci; Bemisia tabaci; Bemisia tabaci; Bemisia tabaci; Bemisia tabaci; Apostichopus japonicus; Merops nubicus; Trifolium pratense; Folsomia candida; Euroglyphus maynei;
PCITRI_00411	216050	0.06017125665355241	Unknown	33.97870863226105	66.29230769230769	Leptinotarsa decemlineata; Xenopus tropicalis; Cyphomyrmex costatus; Drosophila ananassae; Euroglyphus maynei; Anoplophora glabripennis; Danaus plexippus plexippus; Cervus elaphus hippelaphus; Zootermopsis nevadensis; Zootermopsis nevadensis; Centruroides sculpturatus; Blattella germanica; Drosophila suzukii;
PCITRI_00412	214786	0.004655796932760981	Unknown	32.639464397120854	51.3	Bombus impatiens;
PCITRI_00413	213632	0.009361893349310965	Unknown	32.8382452067106	56.099999999999994	Leptinotarsa decemlineata; Tropilaelaps mercedesae;
PCITRI_00414	213830	0.05611934714492821	Unknown	33.139877472758734	74.08333333333333	Zootermopsis nevadensis; Biomphalaria glabrata; Falco cherrug; Rana catesbeiana; Asprenas sp. LTD-2014; Pseudomyrmex gracilis; Tropilaelaps mercedesae; Enterococcus faecium; Nilaparvata lugens; Drosophila melanogaster; Phenacoccus solenopsis; Bemisia tabaci;
PCITRI_00415	213698	0.037436007824125636	Unknown	33.80284326479424	58.8375	Aedes albopictus; Cryptotermes secundus; Apostichopus japonicus; Microplitis demolitor; Drosophila melanogaster; Cimex lectularius; Oryctes borbonicus; Diaphorina citri;
PCITRI_00416	213554	0.00936531275461944	Unknown	32.187175140713826	36.0	Ehrlichia minasensis; Tribolium castaneum;
PCITRI_00417	213405	0.05154518403973665	Unknown	34.622900119491106	41.70909090909091	Sipha flava; Melanaphis sacchari; Lasius niger; Bombyx mori; Bacteroidetes bacterium 4572_117; Hydra vulgaris; Blattella germanica; Parasteatoda tepidariorum; Papilio machaon; Ceratitis capitata; Aedes albopictus;
PCITRI_00418	213322	0.028126494220005436	Unknown	34.50886453342834	47.36666666666667	Bombyx mori; Leptinotarsa decemlineata; Stegodyphus mimosarum; Centruroides sculpturatus; Aedes albopictus; Diaphorina citri;
PCITRI_00419	213190	0.004690651531497725	Unknown	32.21023500164173	56.3	Chlamydotis macqueenii;
PCITRI_00420	212673	0.0705308149130355	Unknown	33.253398409765225	54.553333333333335	Harpegnathos saltator; Cryptotermes secundus; Verticillium longisporum; Homo sapiens; Habropoda laboriosa; Bacillus sp. MB366; Scleropages formosus; Melanaphis sacchari; Sipha flava; Clostridioides difficile DA00165; Stegastes partitus; Helicoverpa armigera; Heliothis virescens; Rhagoletis zephyria; Ooceraea biroi;
PCITRI_00421	212352	0.0047091621458710065	Unknown	32.87795735382761	42.0	Blattella germanica;
PCITRI_00422	211876	0.01887896694292888	Unknown	34.789688308255776	44.625	Ooceraea biroi; Blattella germanica; Sipha flava; Apostichopus japonicus;
PCITRI_00423	211694	0.04723799446370705	Unknown	33.1246988577853	42.910000000000004	Simkania negevensis; Simkania negevensis; Cryptotermes secundus; Escherichia coli; Aedes albopictus; Cryptotermes secundus; Myzus persicae; Phoenix dactylifera; Aedes albopictus; Stegodyphus mimosarum;
PCITRI_00424	211460	0.023645133831457485	Unknown	34.667549418329706	54.7	Blattella germanica; Bemisia tabaci; Myzus persicae; Galeopterus variegatus; Cryptotermes secundus;
PCITRI_00425	210888	0.07112780243541596	Unknown	34.82843974052577	66.50666666666666	Onthophagus taurus; Rana catesbeiana; Ancylostoma duodenale; Notothenia coriiceps; Anoplophora glabripennis; Tetraodon nigroviridis; Zootermopsis nevadensis; Acyrthosiphon pisum; Papilio machaon; Orbicella faveolata; Papilio machaon; Ancylostoma caninum; Papilio machaon; Sarcoptes scabiei; Ancylostoma duodenale;
PCITRI_00426	210805	0.00948744099997628	Unknown	33.92851213206518	36.5	Fusobacterium nucleatum; Centruroides sculpturatus;
PCITRI_00427	210417	0.023762338594315098	Unknown	32.224107367750705	55.12	Ehrlichia minasensis; Nephila clavipes; Eufriesea mexicana; Zootermopsis nevadensis; Bemisia tabaci;
PCITRI_00428	210280	0.019022256039566292	Unknown	33.57618413543847	65.95	Cajanus cajan; Blattella germanica; Blattella germanica; Siniperca chuatsi;
PCITRI_00429	210200	0.09514747859181732	Unknown	32.55994291151285	57.495	Octopus bimaculoides; Acropora digitifera; Oryctes borbonicus; Blattella germanica; Centruroides sculpturatus; Rhinopithecus roxellana; Papilio polytes; Rhinopithecus roxellana; Crassostrea virginica; Leptinotarsa decemlineata; Diaphorina citri; Oncorhynchus mykiss; Diuraphis noxia; Carabus granulatus; Rana catesbeiana; Cryptotermes secundus; Diaphorina citri; Trachymyrmex cornetzi; Bemisia tabac…
PCITRI_00430	209752	0.014302604981120562	Unknown	32.96988824897974	46.0	Bombyx mori; Nilaparvata lugens; Centruroides sculpturatus;
PCITRI_00431	209714	0.0	Unknown	33.7459587819602	NA
PCITRI_00432	209087	0.038261584890500126	Unknown	32.01155499863693	59.45	Aedes albopictus; Solenopsis invicta; Fopius arisanus; Pieris brassicae; Apostichopus japonicus; Stegodyphus mimosarum; Diuraphis noxia; Branchiostoma floridae;
PCITRI_00433	208991	0.03349426530329057	Unknown	33.202865195151944	62.457142857142856	NA; Anopheles sinensis; Aedes aegypti; Hydra vulgaris; NADP; Limulus polyphemus; Pan troglodytes;
PCITRI_00434	208487	0.06235400768393233	Unknown	32.333430861396636	55.93846153846154	Helicoverpa armigera; Blattella germanica; Cryptotermes secundus; Diuraphis noxia; Cyprinus carpio; Halyomorpha halys; Trachymyrmex cornetzi; Centruroides sculpturatus; Myzus persicae; Neodiprion lecontei; Bemisia tabaci; Equus przewalskii; Notothenia coriiceps;
PCITRI_00435	207852	0.01924446240594269	Unknown	32.00354098108269	52.1	Tribolium castaneum; Heliothis virescens; Myotis brandtii; Oryzias melastigma;
PCITRI_00436	207827	0.024058471709643117	Unknown	32.4726816053737	39.879999999999995	Athalia rosae; Monomorium pharaonis; Temnothorax curvispinosus; Pediculus humanus corporis; Pseudomyrmex gracilis;
PCITRI_00437	207645	0.05779094126995593	Unknown	33.26687375087288	39.075	Terrapene mexicana triunguis; Rhagoletis zephyria; Nilaparvata lugens; Cryptotermes secundus; Diaphorina citri; Tribolium castaneum; Orientia tsutsugamushi; Diuraphis noxia; Parasteatoda tepidariorum; spotted fever group; Rickettsia amblyommatis str. Ac/Pa; Orientia tsutsugamushi;
PCITRI_00438	207247	0.06272708410736946	Unknown	33.38190661384724	51.91538461538462	Coptotermes formosanus; Coptotermes formosanus; Xenopus laevis; Stomoxys calcitrans; Fasciola hepatica; Amyelois transitella; Tribolium castaneum; Lasius niger; Tribolium castaneum; Amyelois transitella; Cryptotermes secundus; Dendroctonus ponderosae; Parasteatoda tepidariorum;
PCITRI_00439	207087	0.004828888341614877	Unknown	32.534152312796074	52.6	Blattella germanica;
PCITRI_00440	206570	0.009681948007939197	Unknown	32.561359345500314	37.400000000000006	Lasius niger; Cryptotermes secundus;
PCITRI_00441	206274	0.019391682907201103	Unknown	33.43320050030542	58.925	Xenopus laevis; Cyprinus carpio; Cryptotermes secundus; Cryptotermes secundus;
PCITRI_00442	206265	0.043633190313431755	Unknown	38.98334666569704	67.75555555555556	Cimex lectularius; Blattella germanica; Diaphorina citri; Colinus virginianus; Tyto alba; Dipodomys ordii; Leptinotarsa decemlineata; Oncorhynchus mykiss; Nilaparvata lugens;
PCITRI_00443	206046	0.11162555934111801	Unknown	34.39232016151733	68.08260869565217	Nematostella vectensis; Basilichthys microlepidotus; Sipha flava; Culex quinquefasciatus; Drosophila suzukii; Balearica regulorum gibbericeps; Schistosoma japonicum; Maconellicoccus hirsutus; Anopheles gambiae str. PEST; Ixodes scapularis; Pan troglodytes; Oryctes borbonicus; Pediculus humanus corporis; Maconellicoccus hirsutus; Planococcus citri; Notothenia coriiceps; Chrysemys picta bellii; Mus…
PCITRI_00444	205822	0.09231277511636268	Unknown	32.81038955991099	78.41578947368421	Candidatus Entotheonella gemina; Acropora digitifera; Stylophora pistillata; Myzus persicae; Diuraphis noxia; Zootermopsis nevadensis; Copidosoma floridanum; Lupinus angustifolius; Athalia rosae; Aedes aegypti; Conocephalum conicum; Mesocricetus auratus; Copidosoma floridanum; Athalia rosae; Culex quinquefasciatus; Mesocricetus auratus; Odocoileus virginianus texanus; Porphyra umbilicalis; Bemisi…
PCITRI_00445	205546	0.0	Unknown	34.97465287575531	NA
PCITRI_00446	205395	0.03408067382360817	Unknown	41.630029942306294	59.27142857142857	Pongo abelii; Equus przewalskii; Plutella xylostella; Apis dorsata; Halyomorpha halys; Diaphorina citri; Cryptotermes secundus;
PCITRI_00447	204769	0.014650655128461827	Unknown	34.50375789304045	48.46666666666667	Nilaparvata lugens; Cryptotermes secundus; Cryptotermes secundus;
PCITRI_00448	204634	0.03909418767164792	Unknown	35.63337470801529	48.9625	Tribolium castaneum; Candidatus Nephrothrix sp. EaCA; Bombyx mori; Melanaphis sacchari; Sipha flava; Helicoverpa armigera; Bombyx mori; Apis cerana;
PCITRI_00449	204335	0.004893924193114249	Unknown	32.69973328113148	53.1	Bombyx mori;
PCITRI_00450	204261	0.039165577374045954	Unknown	33.578607761638295	54.475	Lasius niger; Solemya velum gill symbiont; Diaphorina citri; Phenacoccus solenopsis; Apis dorsata; Helicoverpa armigera; Rhizophagus irregularis DAOM 197198w; Blattella germanica;
PCITRI_00451	204254	0.03427105466722806	Unknown	33.526883194453966	61.34285714285714	Acyrthosiphon pisum; Mesitornis unicolor; Halyomorpha halys; Amyelois transitella; Apostichopus japonicus; Halyomorpha halys; Nilaparvata lugens;
PCITRI_00452	203593	0.0	Unknown	33.955980804841026	NA
PCITRI_00453	203475	0.039316869394274485	Unknown	33.838063644182334	59.0625	Daphnia pulex; Euroglyphus maynei; Azospira oryzae; Mus musculus; Ancylostoma duodenale; Cyphomyrmex costatus; Alligator mississippiensis; Strongylocentrotus purpuratus;
PCITRI_00454	203034	0.0	Unknown	33.36682526079376	NA
PCITRI_00455	203322	0.02459153461012581	Unknown	34.03861854595174	47.98	Atta cephalotes; Maconellicoccus hirsutus; Diaphorina citri; Nilaparvata lugens; Myzus persicae;
PCITRI_00456	203295	0.044270641186453186	Unknown	34.92904400009838	53.91111111111111	Ciona intestinalis; Salmo salar; Oncorhynchus kisutch; Sphaeroforma arctica JP610; Agrilus planipennis; Cimex lectularius; Tigriopus japonicus; Diaphorina citri; Camponotus floridanus;
PCITRI_00457	202748	0.04932231144080337	Unknown	33.29601278434313	62.99	Diaphorina citri; Acyrthosiphon pisum; Dendroctonus ponderosae; Acyrthosiphon pisum; Solenopsis invicta; Centruroides sculpturatus; Nilaparvata lugens; Homo sapiens; Plutella xylostella; Myzus persicae;
PCITRI_00458	202723	0.009865678783364492	Unknown	34.27583451310409	38.25	Cryptotermes secundus; Ceratina calcarata;
PCITRI_00459	202621	0.02961193558416946	Unknown	33.570064307253446	55.78333333333333	Lingula anatina; Stegodyphus mimosarum; Lasius niger; Melanaphis sacchari; Cryptotermes secundus; Apostichopus japonicus;
PCITRI_00460	202510	0.07900844402745544	Unknown	34.23040837489506	67.2125	Drosophila navojoa; NA; Strongylocentrotus purpuratus; Euroglyphus maynei; Sinocyclocheilus anshuiensis; Cyanistes caeruleus; Patagioenas fasciata monilis; Enterobacter cloacae; Numida meleagris; Solenopsis invicta; Acanthochromis polyacanthus; Solenopsis invicta; Teladorsagia circumcincta; Pogonomyrmex barbatus; Orchesella cincta; Cryptotermes secundus;
PCITRI_00461	202310	0.039543275171766104	Unknown	32.910385052641985	66.025	Zootermopsis nevadensis; Pseudomonas; Priapulus caudatus; Ornithorhynchus anatinus; Rhipicephalus sanguineus; Limulus polyphemus; Rhagoletis zephyria; Pediculus humanus corporis;
PCITRI_00462	202125	0.004947433518862091	Unknown	32.936549165120596	49.2	Diaphorina citri;
PCITRI_00463	201447	0.054604933307520094	Unknown	32.75601026572746	50.0	Apis mellifera; Xenopus tropicalis; Gekko japonicus; Branchiostoma floridae; Teladorsagia circumcincta; Oncorhynchus mykiss; Lotus japonicus; Microplitis demolitor; Oncorhynchus mykiss; Melanaphis sacchari; Solemya velum gill symbiont;
PCITRI_00464	201728	0.019828680203045686	Unknown	34.03939958756345	46.025	Pomacea canaliculata; Solemya velum gill symbiont; Antrostomus carolinensis; Diaphorina citri;
PCITRI_00465	201619	0.03471895009894901	Unknown	34.85980983935046	52.75714285714285	Xenopus tropicalis; Macaca fascicularis; Gavia stellata; Bemisia tabaci; Orussus abietinus; Centruroides sculpturatus; Dendroctonus ponderosae;
PCITRI_00466	201357	0.04966303629871323	Unknown	33.24294660726967	53.81	Cryptotermes secundus; Pneumocystis jirovecii; Cryptotermes secundus; Cryptotermes secundus; Cryptotermes secundus; Blattella germanica; Cryptotermes secundus; Diachasma alloeum; Zootermopsis nevadensis; Melanaphis sacchari;
PCITRI_00467	201147	0.00994297702675158	Unknown	32.6000387776104	40.55	Centruroides sculpturatus; Blattella germanica;
PCITRI_00468	200652	0.014951258895999044	Unknown	32.49157745748859	66.26666666666667	Nilaparvata lugens; Danaus plexippus plexippus; Polistes canadensis;
PCITRI_00469	200629	0.04485891870068635	Unknown	32.355242761515036	64.5	Acyrthosiphon pisum; Nasonia vitripennis; Trichomalopsis sarcophagae; Centruroides sculpturatus; Operophtera brumata; Clunio marinus; Onthophagus taurus; Blattella germanica; Blattella germanica;
PCITRI_00470	200373	0.00499069235875093	Unknown	32.51885234038518	49.8	Bemisia tabaci;
PCITRI_00471	199878	0.08004882978616958	Unknown	33.334333943705666	66.2875	Myzus persicae; Carlito syrichta; Branchiostoma floridae; Cyanistes caeruleus; Pan troglodytes; Cryptotermes secundus; Habropoda laboriosa; Stegodyphus mimosarum; Musca domestica; Diuraphis noxia; Sogatella furcifera; Calidris pugnax; Alligator mississippiensis; Diuraphis noxia; Sogatella furcifera; Acyrthosiphon pisum;
PCITRI_00472	199795	0.02502565129257489	Unknown	31.517305237868815	49.68	Zootermopsis nevadensis; Bemisia tabaci; Drosophila melanogaster; Mizuhopecten yessoensis; Strongylocentrotus purpuratus;
PCITRI_00473	199341	0.01504958839375743	Unknown	32.48955307739	43.8	Cephus cinctus; Oncorhynchus kisutch; Leptinotarsa decemlineata;
PCITRI_00474	199073	0.055256112079488426	Unknown	31.332727190528097	61.68181818181818	Gavia stellata; ubiquinone; ubiquinone; Operophtera brumata; Dinoponera quadriceps; Ancylostoma duodenale; Notothenia coriiceps; Gorilla gorilla gorilla; Cryptotermes secundus; Copidosoma floridanum; Apis mellifera;
PCITRI_00475	198939	0.035186665259200056	Unknown	41.191018352359265	60.91428571428571	Sinocyclocheilus grahami; Cyprinus carpio; Acyrthosiphon pisum; Diaphorina citri; Blattella germanica; Anas platyrhynchos; Bemisia tabaci;
PCITRI_00476	198864	0.010057124466972402	Unknown	33.77534395365677	68.85	Bemisia tabaci; Halyomorpha halys;
PCITRI_00477	198665	0.01006719855032341	Unknown	33.199607379256534	34.8	Trifolium pratense; Habropoda laboriosa;
PCITRI_00478	198188	0.010091428340767353	Unknown	32.65081639655277	55.05	Pediculus humanus corporis; Solenopsis invicta;
PCITRI_00479	198138	0.09084577415740544	Unknown	33.2364311742321	35.577777777777776	Clunio marinus; Zootermopsis nevadensis; Orchesella cincta; Nicrophorus vespilloides; Dasypus novemcinctus; Onthophagus taurus; Drosophila virilis; Orchesella cincta; Orchesella cincta; Halyomorpha halys; Centruroides sculpturatus; Cimex lectularius; Zootermopsis nevadensis; Ixodes scapularis; Folsomia candida; Aedes albopictus; Lasius niger; Alligator mississippiensis;
PCITRI_00480	197739	0.05057171321792868	Unknown	32.73810426875831	67.31	Nephila clavipes; Diaphorina citri; Aethina tumida; Onthophagus taurus; Corvus brachyrhynchos; Blattella germanica; NA; Culex quinquefasciatus; Oryctes borbonicus; Priapulus caudatus;
PCITRI_00481	197594	0.035426176908205716	Unknown	34.75054910574208	48.4	Camponotus floridanus; Camponotus floridanus; Wasmannia auropunctata; Trachymyrmex cornetzi; Zootermopsis nevadensis; Stegodyphus mimosarum; Camponotus floridanus;
PCITRI_00482	197467	0.010128274597780894	Unknown	33.01209822400705	53.150000000000006	Trichuris suis; Phalacrocorax carbo;
PCITRI_00483	197447	0.030387901563457536	Unknown	32.991638262419784	51.550000000000004	Pelecanus crispus; Tribolium castaneum; Stegodyphus mimosarum; Seriola lalandi dorsalis; Vollenhovia emeryi; Zootermopsis nevadensis;
PCITRI_00484	197485	0.030382054333240496	Unknown	35.11861660379269	47.13333333333333	Blattella germanica; Melanaphis sacchari; Maconellicoccus hirsutus; Bombyx mori; Cryptotermes secundus; Bactrocera tryoni;
PCITRI_00485	197415	0.010130942430919637	Unknown	32.73358154142289	39.05	Vollenhovia emeryi; Sipha flava;
PCITRI_00486	197342	0.030404070091516248	Unknown	33.602071530642235	48.93333333333334	Halyomorpha halys; Acyrthosiphon pisum; Bemisia tabaci; Nothobranchius furzeri; Aedes albopictus; Pediculus humanus corporis;
PCITRI_00487	197017	0.005075704127055026	Unknown	33.89961272377511	63.3	NA;
PCITRI_00488	196982	0.06091927181163761	Unknown	32.65729863642363	43.208333333333336	Aedes albopictus; Cryptotermes secundus; Aedes albopictus; Lasius niger; Cryptotermes secundus; Lasius niger; Trachymyrmex septentrionalis; Dufourea novaeangliae; Stegodyphus mimosarum; Diaphorina citri; Trichinella zimbabwensis; Diaphorina citri;
PCITRI_00489	196894	0.02031549971050413	Unknown	32.703383546476786	53.15	Diuraphis noxia; Cyprinus carpio; Oesophagostomum dentatum; Blattella germanica;
PCITRI_00490	196786	0.03557163619363166	Unknown	32.50586931997195	61.042857142857144	Wuchereria bancrofti; Onthophagus taurus; Papilio machaon; Bambusicola thoracicus; Rana catesbeiana; Sarcophilus harrisii; Zootermopsis nevadensis;
PCITRI_00491	196598	0.015259565204122116	Unknown	32.51101231955565	48.03333333333333	Acyrthosiphon pisum; Capitella teleta; Nilaparvata lugens;
PCITRI_00492	196538	0.020352298283283637	Unknown	33.08062562964923	50.0	Mizuhopecten yessoensis; Aedes albopictus; Aedes aegypti; Bos mutus;
PCITRI_00493	196135	0.040788232594896376	Unknown	32.97014811226961	39.6875	Bombus terrestris; Bombus terrestris; Oryctes borbonicus; Cryptotermes secundus; Lasius niger; Cyphomyrmex costatus; Stegodyphus mimosarum; Hydra vulgaris;
PCITRI_00494	196049	0.0459068906242827	Unknown	34.48117562446123	51.61111111111111	Vollenhovia emeryi; Wasmannia auropunctata; Cryptotermes secundus; Homo sapiens; Zootermopsis nevadensis; Sipha flava; Zootermopsis nevadensis; Cryptotermes secundus; Bemisia tabaci;
PCITRI_00495	195961	0.04082444976296304	Unknown	33.772536372033215	50.0125	Blattella germanica; Drosophila busckii; Labrus bergylta; Papilio machaon; Trichuris trichiura; Tribolium castaneum; Capitella teleta; Blattella germanica;
PCITRI_00496	195836	0.02553156722972283	Unknown	32.96687023836271	42.14	Bos mutus; Trichomalopsis sarcophagae; Helicoverpa armigera; Blattella germanica; Camponotus floridanus;
PCITRI_00497	195349	0.015357130059534475	Unknown	33.53331729366416	59.800000000000004	Bos mutus; Zootermopsis nevadensis; Pseudomyrmex gracilis;
PCITRI_00498	195324	0.020478794208596995	Unknown	30.596342487354345	48.625	Bombyx mori; Aedes albopictus; Oryctes borbonicus; Nilaparvata lugens;
PCITRI_00499	195033	0.04614603682453739	Unknown	31.60593335486815	55.81111111111111	Hydra vulgaris; Blattella germanica; Aedes aegypti; Pseudomyrmex gracilis; Nicrophorus vespilloides; Maconellicoccus hirsutus; Maconellicoccus hirsutus; Maconellicoccus hirsutus; Myzus persicae;
PCITRI_00500	194012	0.030925922107910852	Unknown	33.422674886089524	72.9	Bemisia tabaci; Alligator mississippiensis; Diuraphis noxia; Nilaparvata lugens; Musca domestica; Musca domestica;
PCITRI_00501	193975	0.07732955277741978	Unknown	32.13661554324011	57.486666666666665	Limulus polyphemus; Ovis aries; Oncorhynchus mykiss; Blattella germanica; Lasius niger; Diaphorina citri; Escherichia coli; Crassostrea gigas; Bemisia tabaci; Bison bison bison; Tribolium castaneum; Temnothorax curvispinosus; Oryctes borbonicus; Mus pahari; Gryllus bimaculatus;
PCITRI_00502	193963	0.005155622464078201	Unknown	31.732340704154915	42.7	Aedes albopictus;
PCITRI_00503	193896	0.005157403969138095	Unknown	33.85938853818542	34.8	Sipha flava;
PCITRI_00504	193754	0.020644735076437132	Unknown	33.60859646768583	44.025	Helicoverpa armigera; Lasius niger; Acyrthosiphon pisum; Diaphorina citri;
PCITRI_00505	193104	0.03624989642886734	Unknown	34.39183030905626	54.68571428571428	Centruroides sculpturatus; Blattella germanica; Manacus vitellinus; Diaphorina citri; Alligator mississippiensis; Zootermopsis nevadensis; Zootermopsis nevadensis;
PCITRI_00506	192887	0.09850326875320783	Unknown	31.868399632945714	67.01052631578948	Papilio machaon; Protobothrops mucrosquamatus; Notothenia coriiceps; Parasteatoda tepidariorum; Sinocyclocheilus rhinocerous; Cyanistes caeruleus; Gekko japonicus; Euroglyphus maynei; Trichinella patagoniensis; Dimocarpus longan; Xenopus tropicalis; Mus musculus; Dendroctonus ponderosae; Paramormyrops kingsleyae; Crassostrea gigas; Papilio machaon; Sinocyclocheilus grahami; Halyomorpha halys; Bem…
PCITRI_00507	192778	0.0674350807664775	Unknown	34.80272645218852	60.02307692307693	Orussus abietinus; Bemisia tabaci; Phalacrocorax carbo; Limulus polyphemus; Apostichopus japonicus; Cryptotermes secundus; Operophtera brumata; Saccoglossus kowalevskii; Cimex lectularius; Rattus norvegicus; Limulus polyphemus; Lingula anatina; Cyprinus carpio;
PCITRI_00508	192452	0.005196100845925217	Unknown	33.08253486583668	45.3	Bombyx mori;
PCITRI_00509	192269	0.0312062787032751	Unknown	36.63201036048453	51.93333333333333	Crassostrea virginica; Nilaparvata lugens; Cimex lectularius; Aethina tumida; Verticillium longisporum; Enterococcus faecium;
PCITRI_00510	192157	0.0312244674927273	Unknown	33.135925311073755	57.46666666666667	Temnothorax curvispinosus; Tetranychus urticae; Sipha flava; Bambusicola thoracicus; Ixodes scapularis; Solemya velum gill symbiont;
PCITRI_00511	191874	0.005211753546598289	Unknown	33.51001177856301	45.2	Euperipatoides kanangrensis;
PCITRI_00512	191758	0.08865340689827804	Unknown	29.666558891936713	43.141176470588235	Acyrthosiphon pisum; Melanaphis sacchari; Blattella germanica; Myzus persicae; Melanaphis sacchari; Blattella germanica; Cryptotermes secundus; Sipha flava; Solenopsis invicta; Solenopsis invicta; Aethina tumida; Blattella germanica; Zootermopsis nevadensis; Rhizopus microsporus; Periplaneta americana; Zootermopsis nevadensis; Dactylopius coccus;
PCITRI_00513	191716	0.015648146216278244	Unknown	33.05983851113105	40.833333333333336	Diaphorina citri; Leptinotarsa decemlineata; Diaphorina citri;
PCITRI_00514	191229	0.010458664742272354	Unknown	32.676529187518625	43.150000000000006	Lasius niger; FAD	quinone;
PCITRI_00515	191084	0.015699901613949886	Unknown	34.780515375436984	57.5	Anopheles gambiae; Aedes albopictus; Sipha flava;
PCITRI_00516	190726	0.02097249457336703	Unknown	32.0931598208949	70.675	Cathartes aura; Anolis carolinensis; Amyelois transitella; Diuraphis noxia;
PCITRI_00517	190723	0.06291847338810735	Unknown	32.645249917419505	58.983333333333334	Calliphora stygia; Rhagoletis zephyria; Aedes aegypti; Acyrthosiphon pisum; Diachasma alloeum; Sipha flava; Aptenodytes forsteri; NA; Fibrobacter sp. UWB7; Poecilia formosa; Nephila clavipes; Drosophila yakuba;
PCITRI_00518	190711	0.0	Unknown	32.60011221167106	NA
PCITRI_00519	190660	0.0052449386342179796	Unknown	34.309241581873486	42.9	Cryptotermes secundus;
PCITRI_00520	190394	0.06302719623517547	Unknown	33.12394298139647	73.1	Lasius niger; Helicoverpa armigera; Hydra vulgaris; Cimex lectularius; Gracillaria syringella; Dendroctonus ponderosae; Sarcophilus harrisii; Copidosoma floridanum; Zootermopsis nevadensis; Propithecus coquereli; Anopheles gambiae str. PEST; Nephila clavipes;
PCITRI_00521	190250	0.04204993429697766	Unknown	33.651511169513796	55.1375	Ixodes scapularis; Pogonomyrmex barbatus; Monopterus albus; Quercus suber; Seriola lalandi dorsalis; Seriola lalandi dorsalis; Bombyx mori; Agrilus planipennis;
PCITRI_00522	189716	0.005271036707499631	Unknown	31.762740095722027	33.7	Anoplophora glabripennis;
PCITRI_00523	189682	0.015815944580930188	Unknown	34.60844993199144	54.53333333333334	Nilaparvata lugens; Nematostella vectensis; Boleophthalmus pectinirostris;
PCITRI_00524	189615	0.015821533106558025	Unknown	33.5743480209899	58.8	Anoplophora glabripennis; Cyprinus carpio; Cryptotermes secundus;
PCITRI_00525	189475	0.031666446760786386	Unknown	34.92650745480934	63.166666666666664	Daphnia magna; Harpegnathos saltator; Maconellicoccus hirsutus; Cryptotermes secundus; Pan troglodytes; Eptesicus fuscus;
PCITRI_00526	189435	0.03167313326470821	Unknown	33.80473513342307	49.233333333333334	Nephila clavipes; Danio rerio; Ooceraea biroi; Lasius niger; Solemya velum gill symbiont; Centruroides sculpturatus;
PCITRI_00527	189381	0.06864468980520749	Unknown	32.8617971179791	53.37692307692308	Cyprinus carpio; Hippocampus comes; Ceratina calcarata; Diachasma alloeum; Ophiophagus hannah; Pantholops hodgsonii; Nasonia vitripennis; Hypsibius dujardini; Tribolium castaneum; Trichomalopsis sarcophagae; Cyphomyrmex costatus; Aedes albopictus; Centruroides sculpturatus;
PCITRI_00528	189230	0.026422871637689586	Unknown	34.646197748771336	54.0	Cimex lectularius; Pseudomyrmex gracilis; Scolytus intricatus; Diaphorina citri; Diaphorina citri;
PCITRI_00529	189144	0.0052869771179630334	Unknown	33.83982574123419	40.4	Cyphomyrmex costatus;
PCITRI_00530	188924	0.0317588024814211	Unknown	34.3206792149224	60.483333333333334	Melanaphis sacchari; Nilaparvata lugens; Leptinotarsa decemlineata; Leptinotarsa decemlineata; Onthophagus taurus; Alphaproteobacteria bacterium 16-39-46;
PCITRI_00531	188729	0.06888183585988375	Unknown	32.3702239719386	79.35384615384615	Pelecanus crispus; Solenopsis invicta; Bicyclus anynana; Salmo salar; Papilio xuthus; Mus musculus; Acropora digitifera; Falco peregrinus; Columba livia; Papilio machaon; Papilio machaon; Lasius niger; Tribolium castaneum;
PCITRI_00532	188670	0.047702337414533315	Unknown	34.894259818731115	55.855555555555554	Nilaparvata lugens; Oncorhynchus tshawytscha; Gorilla gorilla gorilla; Nanorana parkeri; Pan troglodytes; Nilaparvata lugens; Athalia rosae; Euroglyphus maynei; Sipha flava;
PCITRI_00533	188515	0.02652308834840729	Unknown	33.79731055884147	45.72	Tribolium castaneum; Anoplophora glabripennis; Heliothis virescens; Cryptotermes secundus; Zootermopsis nevadensis;
PCITRI_00534	188376	0.05308531872425362	Unknown	34.79371045143755	47.5	Crassostrea virginica; Lactuca sativa; Vollenhovia emeryi; Capitella teleta; Aethina tumida; Orbicella faveolata; Diaphorina citri; Stylophora pistillata; Trachymyrmex cornetzi; Aedes albopictus;
PCITRI_00535	188213	0.09032319765372211	Unknown	34.917354274146845	64.13529411764706	Cryptotermes secundus; Sinocyclocheilus grahami; Ornithorhynchus anatinus; Chrysemys picta bellii; Stylophora pistillata; Salvelinus alpinus; Agrilus planipennis; Seriola lalandi dorsalis; Pongo abelii; Daphnia pulex; Nephila clavipes; Halyomorpha halys; Pseudomyrmex gracilis; Cyphomyrmex costatus; Spodoptera frugiperda; Tribolium castaneum; Trachymyrmex cornetzi;
PCITRI_00536	187976	0.0	Unknown	32.271140996722984	NA
PCITRI_00537	187931	0.010642203787560327	Unknown	32.296427944298706	56.8	Nilaparvata lugens; Dendroctonus ponderosae;
PCITRI_00538	187394	0.021345400599805758	Unknown	32.39911630041517	64.025	Rhantus suturalis; Toxocara canis; Aethina tumida; Acyrthosiphon pisum;
PCITRI_00539	187303	0.005338942782550199	Unknown	34.68017063261133	71.0	Penaeus monodon;
PCITRI_00540	187216	0.03204854285958465	Unknown	33.03189898299291	38.28333333333333	Aplysia californica; Candidatus Nephrothrix sp. EaCA; Cryptotermes secundus; Cryptotermes secundus; Blattella germanica; Rickettsia endosymbiont of Culicoides newsteadi;
PCITRI_00541	187161	0.026714967327594957	Unknown	32.87597309268491	50.26	Diaphorina citri; Pediculus humanus corporis; Cryptotermes secundus; Lucilia cuprina; Agrilus planipennis;
PCITRI_00542	187056	0.06415191172696946	Unknown	33.37289367889829	69.25833333333334	Cricetulus griseus; Oncorhynchus kisutch; Colius striatus; Notothenia coriiceps; Priapulus caudatus; Antheraea paukstadtorum; Sinocyclocheilus rhinocerous; Lingula anatina; Monopterus albus; Cimex lectularius; Saccoglossus kowalevskii; Salmo salar;
PCITRI_00543	186536	0.10721790967963289	Unknown	41.017283527040355	63.18	Fopius arisanus; Agrilus planipennis; Ancylostoma duodenale; Absidia glauca; Plutella xylostella; Euroglyphus maynei; Ornithorhynchus anatinus; Nephila clavipes; Euroglyphus maynei; Diuraphis noxia; Diaphorina citri; Biomphalaria glabrata; Bemisia tabaci; Papilio polytes; Trichinella nativa; Cryptotermes secundus; Zonotrichia albicollis; Diaphorina citri; Sinocyclocheilus grahami; NA;
PCITRI_00544	186414	0.005364403961075885	Unknown	33.60745437574431	45.5	Bemisia tabaci;
PCITRI_00545	186182	0.04296870803837106	Unknown	31.330633466178252	66.4625	Leptonychotes weddellii; Rana catesbeiana; Myzus persicae; Nilaparvata lugens; Rana catesbeiana; Halyomorpha halys; Nilaparvata lugens; Tursiops truncatus;
PCITRI_00546	186137	0.005372387005270311	Unknown	34.51221412185648	60.3	Diaphorina citri;
PCITRI_00547	186006	0.016128511983484403	Unknown	33.040332032300036	42.5	Trachymyrmex cornetzi; Nilaparvata lugens; Trachymyrmex cornetzi;
PCITRI_00548	185993	0.07527165000833365	Unknown	33.406633582984306	53.364285714285714	Exaiptasia pallida; Athalia rosae; Tribolium castaneum; Apis mellifera; Oryctes borbonicus; Stomoxys calcitrans; Wasmannia auropunctata; Nilaparvata lugens; Helobdella robusta; Boleophthalmus pectinirostris; Nilaparvata lugens; Ceratosolen solmsi marchali; Apis cerana; Cryptotermes secundus;
PCITRI_00549	185817	0.021526555697272045	Unknown	34.057701932546536	57.2	Cryptotermes secundus; Cucumis melo; Papilio machaon; Leptinotarsa decemlineata;
PCITRI_00550	185635	0.04309532146416355	Unknown	32.33819053519002	57.3875	Aedes aegypti; Bombus impatiens; Carabus granulatus; Cyprinus carpio; Salmo salar; Malaclemys terrapin; Loa loa; Balearica regulorum gibbericeps;
PCITRI_00551	185485	0.048521443782516105	Unknown	33.82699409655767	51.36666666666667	Capitella teleta; Neodiprion lecontei; Capra hircus; Candidatus Nephrothrix sp. EaCA; Nilaparvata lugens; Tribolium castaneum; Dendroctonus ponderosae; Pseudomyrmex gracilis; Apis dorsata;
PCITRI_00552	184902	0.032449621961904145	Unknown	33.678380980194916	44.93333333333333	Bombyx mori; Linepithema humile; Centruroides sculpturatus; Apostichopus japonicus; Schistosoma japonicum; Bactrocera latifrons;
PCITRI_00553	184870	0.005409206469410937	Unknown	34.192135013793475	39.7	Cryptotermes secundus;
PCITRI_00554	184313	0.02712776635397395	Unknown	32.89458692550173	53.74	Acyrthosiphon pisum; Pediculus humanus corporis; Zootermopsis nevadensis; Coptotermes formosanus; Solemya velum gill symbiont;
PCITRI_00555	184277	0.0379862923750658	Unknown	33.96788530310348	55.68571428571429	Stegodyphus mimosarum; Stegodyphus mimosarum; Cyphomyrmex costatus; Cyphomyrmex costatus; Bambusicola thoracicus; Exaiptasia pallida; Mizuhopecten yessoensis;
PCITRI_00556	184207	0.016286026046784325	Unknown	33.624672243725804	80.96666666666667	NA; Rhincodon typus; Nilaparvata lugens;
PCITRI_00557	184169	0.01628938637881511	Unknown	33.76626902464584	68.0	Cryptotermes secundus; Nilaparvata lugens; Habropoda laboriosa;
PCITRI_00558	184159	0.010860180604803458	Unknown	31.335965117099896	73.05	Necator americanus; Helicoverpa armigera;
PCITRI_00559	183712	0.03810311792370667	Unknown	32.052887127678105	31.685714285714287	Octopus bimaculoides; Cyphomyrmex costatus; Temnothorax curvispinosus; Temnothorax curvispinosus; Solemya velum gill symbiont; Orchesella cincta; Myzus persicae;
PCITRI_00560	183566	0.032685791486440845	Unknown	35.79965788871577	52.1	Strongylocentrotus purpuratus; Solenopsis invicta; Heliothis virescens; Trachymyrmex zeteki; Stylophora pistillata; Centruroides sculpturatus;
PCITRI_00561	183150	0.06006006006006006	Unknown	33.55937755937756	56.25454545454546	Crassostrea virginica; Cryptotermes secundus; Priapulus caudatus; Cyprinus carpio; Bombyx mori; Centruroides sculpturatus; Zootermopsis nevadensis; Sphaeridium quinquemaculatum; Georissus sp. INB106; Euroglyphus maynei; Euroglyphus maynei;
PCITRI_00562	182982	0.032790110502672394	Unknown	32.742564842443514	64.7	Monomorium pharaonis; Diaphorina citri; Ictalurus punctatus; Diaphorina citri; Blattella germanica; Cryptotermes secundus;
PCITRI_00563	182792	0.021882795745984507	Unknown	35.29202590923016	52.1	Myzus persicae; Lasius niger; Agrilus planipennis; Blattella germanica;
PCITRI_00564	182778	0.010942235936491263	Unknown	34.41935025003009	38.2	bacterium 2013Ark19i; Cryptotermes secundus;
PCITRI_00565	182724	0.07114555285567305	Unknown	31.653751012455945	32.07692307692308	Thelohanellus kitauei; Myotis davidii; Blattella germanica; Hydra vulgaris; Nilaparvata lugens; Diuraphis noxia; Myzus persicae; Diuraphis noxia; Nilaparvata lugens; Sipha flava; Diuraphis noxia; Melanaphis sacchari; Melanaphis sacchari;
PCITRI_00566	182713	0.005473064313978754	Unknown	31.82477437292366	93.5	Daphnia magna;
PCITRI_00567	182662	0.01094918483318917	Unknown	32.642257283945206	49.349999999999994	Nilaparvata lugens; Solemya velum gill symbiont;
PCITRI_00568	182660	0.027373261797875834	Unknown	35.33066900251834	55.24	Saccoglossus kowalevskii; Bemisia tabaci; Ceratotherium simum simum; Nomascus leucogenys; Amphimedon queenslandica;
PCITRI_00569	182413	0.04933858880671882	Unknown	32.0048461458339	42.733333333333334	Blattella germanica; Temnothorax curvispinosus; Solenopsis invicta; Apostichopus japonicus; Cephus cinctus; Cotesia congregata bracovirus; Thalassococcus sp. WRAS1; Stegodyphus mimosarum; Lasius niger;
PCITRI_00570	182352	0.010967798543476353	Unknown	33.27301044134421	51.55	Anopheles sinensis; Mytilus galloprovincialis;
PCITRI_00571	182314	0.0822756343451408	Unknown	34.85854075934925	71.95333333333333	Sarcoptes scabiei; Lasius niger; NA; Danaus plexippus plexippus; Wasmannia auropunctata; Cyanistes caeruleus; Euroglyphus maynei; Mesitornis unicolor; Sasajiscymnus sp. C44; Ornithorhynchus anatinus; Papilio machaon; Buceros rhinoceros silvestris; Zonotrichia albicollis; Ophiophagus hannah; Papilio xuthus;
PCITRI_00572	181810	0.027501237555690006	Unknown	32.34805566250481	70.4	Oryctes borbonicus; Dendroctonus ponderosae; Diuraphis noxia; Stegodyphus mimosarum; Nilaparvata lugens;
PCITRI_00573	181755	0.022007647657561004	Unknown	34.80289400566697	46.1	Bos mutus; Amphiamblys sp. WSBS2006; Onthophagus taurus; Candidatus Nephrothrix sp. EaCA;
PCITRI_00574	181412	0.011024629021233434	Unknown	32.93552796948382	47.3	Bemisia tabaci; Camponotus floridanus;
PCITRI_00575	180293	0.0	Unknown	32.352337583821885	NA
PCITRI_00576	180822	0.049772704648770615	Unknown	32.34119742066784	49.82222222222222	Maconellicoccus hirsutus; Dendroctonus ponderosae; Oncorhynchus mykiss; Maconellicoccus hirsutus; Maconellicoccus hirsutus; Maconellicoccus hirsutus; Maconellicoccus hirsutus; Maconellicoccus hirsutus; Diaphorina citri;
PCITRI_00577	180750	0.05532503457814661	Unknown	33.71618257261411	49.26	Trachymyrmex cornetzi; Dendroctonus ponderosae; Cimex lectularius; Acidobacteria bacterium; Stegodyphus mimosarum; Hungatella hathewayi; Enterococcus faecalis; Acidobacteria bacterium; Acidobacteria bacterium; Vigna angularis;
PCITRI_00578	180449	0.03879212409046323	Unknown	33.2875216820265	57.94285714285714	Aedes aegypti; Brugia malayi; Cherax quadricarinatus; Cyprinus carpio; Hydra vulgaris; Bemisia tabaci; Aethina tumida;
PCITRI_00579	180244	0.011096069772086726	Unknown	33.562282239630726	47.95	Drosophila busckii; Trachymyrmex septentrionalis;
PCITRI_00580	180012	0.01666555562962469	Unknown	33.57609492700487	41.666666666666664	Acyrthosiphon pisum; Capitella teleta; Ooceraea biroi;
PCITRI_00581	179647	0.038965304179863845	Unknown	33.53131418838055	49.385714285714286	Dendroctonus ponderosae; Euroglyphus maynei; Lasius niger; Dendroctonus ponderosae; Aedes albopictus; Habropoda laboriosa; Cryptotermes secundus;
PCITRI_00582	179267	0.03346962910072685	Unknown	33.33630841147562	59.1	Vollenhovia emeryi; Ancylostoma ceylanicum; Arachnocampa flava; Tetraodon nigroviridis; Drosophila melanogaster; Lasius niger;
PCITRI_00583	178867	0.0055907461968949	Unknown	33.68200953781301	39.1	Centruroides sculpturatus;
PCITRI_00584	177981	0.016855731791595732	Unknown	33.062517909215025	55.03333333333333	Merops nubicus; Polypedilum vanderplanki; Solemya velum gill symbiont;
PCITRI_00585	177800	0.01124859392575928	Unknown	32.87120359955006	36.0	Diaphorina citri; Trachymyrmex cornetzi;
PCITRI_00586	177637	0.04503566261533352	Unknown	33.63319578691376	70.925	Cercocebus atys; Ostrea edulis; Diaphorina citri; Diaphorina citri; Leptinotarsa decemlineata; Nicrophorus vespilloides; Palaemon varians; Hyalella azteca;
PCITRI_00587	177282	0.07332949763653387	Unknown	33.03945126972845	62.238461538461536	Dendroctonus ponderosae; Nilaparvata lugens; Melanaphis sacchari; Maconellicoccus hirsutus; Leptonychotes weddellii; Fopius arisanus; Diaphorina citri; Diuraphis noxia; Cimex lectularius; Diaphorina citri; Halyomorpha halys; Cryptotermes secundus; Neodiprion lecontei;
PCITRI_00588	176996	0.016949535582725033	Unknown	33.23521435512667	38.86666666666667	Nilaparvata lugens; Helicoverpa armigera; Austrofundulus limnaeus;
PCITRI_00589	176898	0.022611900643308574	Unknown	32.92914560933419	40.65	Stegodyphus mimosarum; Stegodyphus mimosarum; Acropora digitifera; Crassostrea virginica;
PCITRI_00590	176778	0.07353856249080769	Unknown	35.68543597053932	76.86153846153846	Cephaloboides cf. armata SB363; Rhabditoides inermis; Gavia stellata; Nicoletia phytophila; Cordilura albipes; Fahrenholzia pinnata; Pogonomyrmex occidentalis; Paracyphononyx consimilis; Diaphorina citri; Zonotrichia albicollis; Corvus brachyrhynchos; Acropora digitifera; Candidatus Nephrothrix sp. EaCA;
PCITRI_00591	176645	0.050949644767754536	Unknown	32.757791049845736	42.55555555555556	Marinifilum sp. JC075; Acyrthosiphon pisum; Heliothis virescens; Plutella xylostella; Diaphorina citri; Onthophagus taurus; Acyrthosiphon pisum; Lasius niger; Melanaphis sacchari;
PCITRI_00592	176632	0.022645953168168847	Unknown	33.89136736265229	65.0	Zootermopsis nevadensis; Tribolium castaneum; Stegastes partitus; Zootermopsis nevadensis;
PCITRI_00593	176505	0.03399337129259795	Unknown	33.347497238038585	40.05	Cryptotermes secundus; Bemisia tabaci; Apostichopus japonicus; Blattella germanica; Bemisia tabaci; Cryptotermes secundus;
PCITRI_00594	176361	0.1474248841864131	Unknown	33.718339088574005	56.05384615384615	Folsomia candida; Vollenhovia emeryi; Folsomia candida; Lasius niger; Nilaparvata lugens; Trichinella pseudospiralis; Rhizophagus irregularis DAOM 181602=DAOM 197198; Monoraphidium neglectum; Rhizophagus irregularis; Lates calcarifer; Notothenia coriiceps; Bemisia tabaci; Blattella germanica; Apis mellifera; Lutzomyia longipalpis; Ooceraea biroi; Zootermopsis nevadensis; Homo sapiens; Picea sitch…
PCITRI_00595	176124	0.011355635802048557	Unknown	33.951647702754876	95.55	Papilio xuthus; Aedes aegypti;
PCITRI_00596	176076	0.005679365728435449	Unknown	32.12987573547787	36.9	Rhizophagus clarus;
PCITRI_00597	175983	0.05682367046817022	Unknown	32.21220231499633	57.7	Octopus bimaculoides; Aethina tumida; Aethina tumida; Sinocyclocheilus rhinocerous; Pan troglodytes; Temnothorax curvispinosus; Drosophila navojoa; Biomphalaria glabrata; Centruroides sculpturatus; Solemya velum gill symbiont;
PCITRI_00598	175644	0.005693334244266812	Unknown	33.499578693265924	34.4	Diuraphis noxia;
PCITRI_00599	175435	0.022800467409581898	Unknown	33.6494998147462	47.45	Bombyx mori; Toxocara canis; Trachymyrmex septentrionalis; Cryptotermes secundus;
PCITRI_00600	175195	0.0	Unknown	31.845086903165043	NA
PCITRI_00601	175186	0.011416437386549154	Unknown	33.23952827280719	31.900000000000002	Aedes albopictus; Aedes albopictus;
PCITRI_00602	174986	0.017144228681151636	Unknown	31.35107951493262	34.666666666666664	Lasius niger; Candidatus Entotheonella gemina; Desulfatirhabdium butyrativorans;
PCITRI_00603	174818	0.02860117379217243	Unknown	31.187863949936506	56.84	Lottia gigantea; Trichomalopsis sarcophagae; Aethina tumida; Paralichthys olivaceus; Brenneria roseae;
PCITRI_00604	174360	0.08029364533149805	Unknown	33.40617114016977	47.17857142857143	Cryptotermes secundus; Capsicum chinense; Centruroides sculpturatus; Rhagoletis zephyria; Cervus elaphus hippelaphus; Spodoptera exigua; Cyprinus carpio; Cimex lectularius; Melanaphis sacchari; Bombus impatiens; Onthophagus taurus; Cryptotermes secundus; Camponotus floridanus; Nilaparvata lugens;
PCITRI_00605	174161	0.01722544082773985	Unknown	34.77299739895843	39.333333333333336	Blattella germanica; bacterium 2013Ark19i; Hydra vulgaris;
PCITRI_00606	174036	0.05745937622101174	Unknown	29.851295134340024	48.01	Bemisia tabaci; Eufriesea mexicana; Diaphorina citri; Zootermopsis nevadensis; Bemisia tabaci; Dastarcus helophoroides; Stegodyphus mimosarum; Rhincodon typus; Helobdella robusta; Hyalella azteca;
PCITRI_00607	173946	0.011497821162889632	Unknown	34.44804709507549	43.099999999999994	Bemisia tabaci; Cryptotermes secundus;
PCITRI_00608	173590	0.011521401002361887	Unknown	31.97649634195518	33.05	Tribolium castaneum; Aplysia californica;
PCITRI_00609	173369	0.1788093603816138	Unknown	33.06934919160865	43.19032258064516	Papilio polytes; Clunio marinus; Cimex lectularius; Tetranychus urticae; Tetranychus urticae; Cimex lectularius; Tetranychus urticae; Cimex lectularius; Tetranychus urticae; Cimex lectularius; Lingula anatina; Cimex lectularius; Lingula anatina; Tetranychus urticae; Tetranychus urticae; Cimex lectularius; Cimex lectularius; Cimex lectularius; Cimex lectularius; Nephila clavipes; Dendroctonus pond…
PCITRI_00610	173399	0.011534091892110104	Unknown	34.49904555389593	44.55	Austrofundulus limnaeus; Bemisia tabaci;
PCITRI_00611	173190	0.02887002713782551	Unknown	32.85697788555921	57.9	Candidatus Nephrothrix sp. EaCA; Astyanax mexicanus; Blattella germanica; Papilio xuthus; Eufriesea mexicana;
PCITRI_00612	173096	0.023108564033830936	Unknown	34.42887183990387	58.775	Vollenhovia emeryi; Diuraphis noxia; Lasius niger; Planococcus citri;
PCITRI_00613	173079	0.005777708445276434	Unknown	33.454665210684134	63.9	Nilaparvata lugens;
PCITRI_00614	172660	0.023166917641607783	Unknown	32.45453492412834	33.75	Nilaparvata lugens; Cyprinus carpio; Solemya velum gill symbiont; Blattella germanica;
PCITRI_00615	172760	0.034730261634637646	Unknown	33.68140773327159	44.9	Exaiptasia pallida; Pogonomyrmex barbatus; Trachymyrmex septentrionalis; Candidatus Nephrothrix sp. EaCA; Apostichopus japonicus; Apostichopus japonicus;
PCITRI_00616	172718	0.040528491529545276	Unknown	34.03640616496254	67.48571428571428	Bemisia tabaci; Copidosoma floridanum; Dendroctonus ponderosae; Papilio machaon; Siniperca chuatsi; Nephila clavipes; Bison bison bison;
PCITRI_00617	172586	0.005794212740314973	Unknown	32.30389486980404	67.1	Cryptotermes secundus;
PCITRI_00618	172447	0.017396649405324534	Unknown	32.01447401230523	41.53333333333333	Diaphorina citri; Papilio machaon; Phytophthora megakarya;
PCITRI_00619	172433	0.023197415807879002	Unknown	32.48276142037777	55.075	Danaus plexippus plexippus; Cryptotermes secundus; Nilaparvata lugens; Nilaparvata lugens;
PCITRI_00620	172379	0.04640936540993973	Unknown	33.628226176042325	65.5875	Sipha flava; Stegodyphus mimosarum; Euroglyphus maynei; Heliconius melpomene melpomene; Helicoverpa armigera; Diaphorina citri; Dendroctonus ponderosae; Harpegnathos saltator;
PCITRI_00621	172350	0.023208587177255584	Unknown	34.20481578183928	45.3	Dendroctonus ponderosae; Acyrthosiphon pisum; Wasmannia auropunctata; Crassostrea gigas;
PCITRI_00622	172159	0.01161716785064969	Unknown	33.62473062692046	51.2	Diaphorina citri; Helicoverpa armigera;
PCITRI_00623	171970	0.017444903180787348	Unknown	33.23021457230912	48.9	Neolamprologus brichardi; Apis cerana; Bemisia tabaci;
PCITRI_00624	171844	0.09892693373059287	Unknown	33.792276716091344	55.1764705882353	Cimex lectularius; Cimex lectularius; Cimex lectularius; Cimex lectularius; Diaphorina citri; Branchiostoma floridae; Callipepla squamata; Larimichthys crocea; NA; Epinephelus coioides; Oncorhynchus mykiss; Tautogolabrus adspersus; Astyanax mexicanus; Xenopus tropicalis; Nilaparvata lugens; Cimex lectularius; Austrofundulus limnaeus;
PCITRI_00625	170972	0.017546732798352945	Unknown	34.017850876166854	47.800000000000004	Blattella germanica; Acinetobacter baumannii; Sipha flava;
PCITRI_00626	171765	0.05821907839198906	Unknown	34.58911885424853	53.36	Drepana sp. GAS-2011; Aethina tumida; Anopheles stephensi; Priapulus caudatus; Bemisia tabaci; Operophtera brumata; Acyrthosiphon pisum; Nilaparvata lugens; Solemya velum gill symbiont; Helicoverpa armigera;
PCITRI_00627	171595	0.03496605378944608	Unknown	32.03822955214313	61.583333333333336	Anopheles arabiensis; Agrilus planipennis; Heliothis virescens; Operophtera brumata; Operophtera brumata; Operophtera brumata;
PCITRI_00628	171465	0.005832094013355495	Unknown	33.52345959816872	43.9	Cryptotermes secundus;
PCITRI_00629	171285	0.011676445689931985	Unknown	35.73517821175234	45.650000000000006	Lasius niger; Lasius niger;
PCITRI_00630	171171	0.011684222210538001	Unknown	34.561345087660875	42.7	Pieris rapae; Cyphomyrmex costatus;
PCITRI_00631	171136	0.035059835452505614	Unknown	33.577973074046376	61.4	Mus musculus; Cyprinus carpio; Blattella germanica; Nematostella vectensis; Sipha flava; Tribolium castaneum;
PCITRI_00632	170866	0.0819355518359416	Unknown	33.94589912563061	60.94285714285714	Myzus persicae; NAD(+); Rattus norvegicus; Atta colombica; Apis cerana; Nilaparvata lugens; Mus musculus; Homo sapiens; Rana catesbeiana; Nilaparvata lugens; Cariama cristata; Habropoda laboriosa; Bemisia tabaci; Stegodyphus mimosarum;
PCITRI_00633	170726	0.029286693298033104	Unknown	31.958811194545646	57.260000000000005	Nilaparvata lugens; Drosophila persimilis; Wasmannia auropunctata; Halyomorpha halys; Cyphomyrmex costatus;
PCITRI_00634	170572	0.05862626925872945	Unknown	32.10902141031353	67.12	Stegodyphus mimosarum; Diaphorina citri; Bambusicola thoracicus; Protobothrops mucrosquamatus; Labrus bergylta; Oncorhynchus kisutch; Cryptotermes secundus; Aedes albopictus; Cryptotermes secundus; Oryctes borbonicus;
PCITRI_00635	170459	0.02346605342047061	Unknown	32.02236314890971	39.875	Nilaparvata lugens; Cryptotermes secundus; Lasius niger; Diaphorina citri;
PCITRI_00636	170370	0.0	Unknown	32.96413687855843	NA
PCITRI_00637	170358	0.05282992286831261	Unknown	32.10650512450252	50.08888888888889	Maconellicoccus hirsutus; Maconellicoccus hirsutus; Maconellicoccus hirsutus; Maconellicoccus hirsutus; Maconellicoccus hirsutus; Maconellicoccus hirsutus; Maconellicoccus hirsutus; Helicoverpa armigera; Helicoverpa armigera;
PCITRI_00638	170147	0.06464997913568855	Unknown	31.485127566163378	67.76363636363637	Atta colombica; Zootermopsis nevadensis; Anoplophora glabripennis; Bombyx mori; Oncorhynchus mykiss; Ooceraea biroi; Blattella germanica; Euroglyphus maynei; Heliconius melpomene melpomene; Ceratina calcarata; Parasteatoda tepidariorum;
PCITRI_00639	169947	0.011768374846275603	Unknown	33.6481373604712	62.150000000000006	Diuraphis noxia; Equus caballus;
PCITRI_00640	169665	0.06483364276662835	Unknown	32.93490112869478	54.46363636363636	Teladorsagia circumcincta; uncultured bacterium; Pongo abelii; Diaphorina citri; Bemisia tabaci; Sinocyclocheilus grahami; Nasonia vitripennis; Crassostrea virginica; Tetranychus urticae; Exaiptasia pallida; Stylophora pistillata;
PCITRI_00641	169660	0.011788282447247436	Unknown	33.677944123541195	41.4	Blattella germanica; Diaphorina citri;
PCITRI_00642	169600	0.02358490566037736	Unknown	33.77063679245283	65.175	Myzus persicae; Solenopsis invicta; Neocaridina denticulata; Leptinotarsa decemlineata;
PCITRI_00643	169553	0.029489304229356014	Unknown	31.926300330869996	55.0	Helicoverpa armigera; Strongylocentrotus purpuratus; Cryptotermes secundus; Camelus ferus; Pneumocystis jirovecii;
PCITRI_00644	169421	0.005902456011946571	Unknown	34.61849475566783	31.1	Zootermopsis nevadensis;
PCITRI_00645	169273	0.0059076166901986735	Unknown	32.71165513696809	44.1	Cryptotermes secundus;
PCITRI_00646	169270	0.04135404974301412	Unknown	32.17994919359603	51.9	Ixodes scapularis; Cryptotermes secundus; Nilaparvata lugens; Thamnophis sirtalis; Diaphorina citri; Temnothorax curvispinosus; Helicoverpa armigera;
PCITRI_00647	168763	0.01185093889063361	Unknown	33.72125406635341	44.55	Heterostelium album PN500; Diaphorina citri;
PCITRI_00648	168920	0.22495856026521432	Unknown	33.02746862420081	36.97631578947369	Onthophagus taurus; Dactylopius coccus; Tribolium castaneum; Dactylopius coccus; Bombyx mori; Zootermopsis nevadensis; Zootermopsis nevadensis; Dactylopius coccus; Dactylopius coccus; Dactylopius coccus; Dactylopius coccus; Dactylopius coccus; Dactylopius coccus; Dactylopius coccus; Dactylopius coccus; Dactylopius coccus; Dactylopius coccus; Dactylopius coccus; Dactylopius coccus; Dactylopius coc…
PCITRI_00649	168892	0.011841887123131943	Unknown	33.91102006015679	56.349999999999994	Apis cerana; Cryptotermes secundus;
PCITRI_00650	168519	0.02373619591856111	Unknown	35.17466873171571	39.025	Aphanizomenon flos-aquae WA102; Blattella germanica; Bemisia tabaci; Solemya velum gill symbiont;
PCITRI_00651	168500	0.02967359050445104	Unknown	32.18100890207715	64.04	Wolbachia endosymbiont wVitB of Nasonia vitripennis phage WOVitB; Limulus polyphemus; Seriola lalandi dorsalis; Acyrthosiphon pisum; Pediculus humanus corporis;
PCITRI_00652	168434	0.011874087179548073	Unknown	28.361257228350574	72.95	Blattella germanica; Planococcus citri;
PCITRI_00653	168228	0.011888627339087429	Unknown	32.7371186722781	25.9	Apostichopus japonicus; Hydra vulgaris;
PCITRI_00654	167896	0.04764854433697051	Unknown	32.3009482060323	73.0875	Blattella germanica; Nilaparvata lugens; Maconellicoccus hirsutus; Dufourea novaeangliae; Leucosolenia sp. AR-2003; Leucoagaricus sp. G219; Rimicaris exoculata; Centruroides sculpturatus;
PCITRI_00655	167857	0.0119149037573649	Unknown	33.24377297342381	44.8	Diuraphis noxia; Helicoverpa armigera;
PCITRI_00656	167796	0.011919235261865599	Unknown	33.6998498176357	66.35	Lasius niger; Pogonomyrmex barbatus;
PCITRI_00657	167752	0.059611807906910196	Unknown	33.63775096571129	61.38	Leptosomus discolor; Meleagris gallopavo; Latimeria chalumnae; Ornithorhynchus anatinus; Sipha flava; Sipha flava; Biomphalaria glabrata; NA; Python bivittatus; Drosophila rhopaloa;
PCITRI_00658	167607	0.005966337921447195	Unknown	32.8232114410496	33.8	Diaphorina citri;
PCITRI_00659	167295	0.07770704444245197	Unknown	36.63468722914612	56.15384615384615	Diaphorina citri; Melanaphis sacchari; Heliconius melpomene amaryllis; Toxocara canis; Toxocara canis; Bemisia tabaci; Acyrthosiphon pisum; Heliothis virescens; Daphnia pulex; Antrostomus carolinensis; Ixodes scapularis; Terrapene mexicana triunguis; Dendroctonus ponderosae;
PCITRI_00660	167179	0.023926450092415914	Unknown	32.77744214285287	62.025	Aethina tumida; Cryptotermes secundus; Mesitornis unicolor; Diaphorina citri;
PCITRI_00661	167150	0.04786120251271313	Unknown	33.45797188154352	58.275	Leptonychotes weddellii; Daphnia magna; Mus musculus; Cyanistes caeruleus; Dendroctonus ponderosae; Bemisia tabaci; Oncorhynchus mykiss; Acyrthosiphon pisum;
PCITRI_00662	166988	0.03593072556111816	Unknown	33.16226315663401	33.3	Blattella germanica; Zootermopsis nevadensis; Solenopsis invicta; Myzus persicae; Blattella germanica; Brachyspira hyodysenteriae;
PCITRI_00663	166879	0.023969462904259973	Unknown	33.60638546491769	47.35	Blattella germanica; Bos mutus; Bos mutus; Microplitis demolitor;
PCITRI_00664	166825	0.0059943054098606325	Unknown	32.59943054098606	65.5	Acyrthosiphon pisum;
PCITRI_00665	166571	0.0360206758679482	Unknown	32.00977361005217	51.63333333333333	Blattella germanica; Apostichopus japonicus; Opisthorchis viverrini; Trachymyrmex zeteki; Heliothis virescens; Cryptotermes secundus;
PCITRI_00666	166221	0.012032174033365218	Unknown	32.69021363124997	43.05	Trachymyrmex zeteki; Lasius niger;
PCITRI_00667	166409	0.0661021939919115	Unknown	33.201930184064565	54.46363636363636	Cryptotermes secundus; Drosophila melanogaster; Eufriesea mexicana; Planococcus citri; Planococcus citri; Camponotus floridanus; Planococcus citri; Planococcus citri; Planococcus citri; Zootermopsis nevadensis; Fasciola hepatica;
PCITRI_00668	166325	0.04809860213437547	Unknown	32.89824139485946	74.6625	Dendroctonus ponderosae; Cathartes aura; Solenopsis invicta; Sinocyclocheilus rhinocerous; Copidosoma floridanum; Cyprinus carpio; Rhipicephalus microplus; Rhipicephalus microplus;
PCITRI_00669	166207	0.012033187531211081	Unknown	33.38728212409826	52.099999999999994	Stegodyphus mimosarum; Oryctes borbonicus;
PCITRI_00670	165747	0.018099875110861734	Unknown	34.330033122771454	59.833333333333336	Haliaeetus albicilla; Seriola lalandi dorsalis; Buceros rhinoceros silvestris;
PCITRI_00671	165586	0.0	Unknown	33.57349051248294	NA
PCITRI_00672	165503	0.06042186546467436	Unknown	31.693081092185636	70.48	Cryptotermes secundus; Aedes aegypti; Zootermopsis nevadensis; Zootermopsis nevadensis; Rhagoletis zephyria; Numida meleagris; Ficedula albicollis; Patagioenas fasciata monilis; Cyanistes caeruleus; Sinocyclocheilus anshuiensis;
PCITRI_00673	165463	0.0	Unknown	32.44592446649704	NA
PCITRI_00674	165086	0.042402141913911534	Unknown	32.76352931199496	45.97142857142857	Amphimedon queenslandica; Blattella germanica; Sipha flava; Nilaparvata lugens; Myzus persicae; Acyrthosiphon pisum; Diaphorina citri;
PCITRI_00675	165056	0.02423419930205506	Unknown	32.25147828615743	53.075	Pagrus major; Drosophila yakuba; Blattella germanica; Helobdella robusta;
PCITRI_00676	164677	0.0	Unknown	30.169969091008458	NA
PCITRI_00677	164378	0.02433415663896629	Unknown	32.7872343014272	47.975	Apostichopus japonicus; Linepithema humile; Apostichopus japonicus; Habropoda laboriosa;
PCITRI_00678	164344	0.012169595482646157	Unknown	33.64832302974249	33.65	Centruroides sculpturatus; Cimex lectularius;
PCITRI_00679	164282	0.018261282428994045	Unknown	33.85459149511206	62.56666666666667	Blattella germanica; Operophtera brumata; Bombyx mori;
PCITRI_00680	164014	0.012194080993085955	Unknown	34.626922092016535	42.400000000000006	Hymenolepis microstoma; Lasius niger;
PCITRI_00681	163998	0.006097635337016305	Unknown	32.385760801961	23.6	Tribolium castaneum;
PCITRI_00682	163683	0.018328109822034054	Unknown	32.38943567749858	56.96666666666667	Tribolium castaneum; Bemisia tabaci; Cyprinus carpio;
PCITRI_00683	163470	0.012234660794029486	Unknown	33.35657918884199	59.8	Oryctes borbonicus; Agrilus planipennis;
PCITRI_00684	163257	0.0735037395027472	Unknown	32.332457413770925	70.86666666666666	Nilaparvata lugens; Cardinium endosymbiont of Bemisia tabaci; Trichomalopsis sarcophagae; Bactrocera oleae; Diaphorina citri; Pan troglodytes; Galeopterus variegatus; Dendroctonus ponderosae; Cervus elaphus hippelaphus; Patagioenas fasciata monilis; Centruroides sculpturatus; Cathartes aura;
PCITRI_00685	163162	0.03677326828550766	Unknown	33.93743641289026	51.016666666666666	Stomoxys calcitrans; Orycteropus afer afer; Harpegnathos saltator; Sipha flava; Trachymyrmex septentrionalis; Melanaphis sacchari;
PCITRI_00686	162979	0.012271519643635069	Unknown	34.052239859122956	79.6	Planococcus citri; Cryptotermes secundus;
PCITRI_00687	162962	0.012272799793816964	Unknown	31.083933677789915	75.1	Acanthisitta chloris; Neotoma lepida;
PCITRI_00688	162807	0.01228448408237975	Unknown	35.20978827691684	52.9	Cryptotermes secundus; Euroglyphus maynei;
PCITRI_00689	162548	0.061520289391441295	Unknown	33.795555774294364	46.26	Aedes albopictus; Heliothis virescens; Operophtera brumata; Halyomorpha halys; Trachymyrmex septentrionalis; Trachymyrmex cornetzi; Spodoptera frugiperda; Glyptapanteles flavicoxis; Lasius niger; Agrilus planipennis;
PCITRI_00690	162289	0.012323694150558572	Unknown	32.981902655139905	40.9	Bemisia tabaci; Cajanus cajan;
PCITRI_00691	162146	0.0	Unknown	32.688441281314375	NA
PCITRI_00692	162063	0.02468175956263922	Unknown	34.06946681228904	58.325	Heliothis virescens; Zootermopsis nevadensis; Nanorana parkeri; Cryptotermes secundus;
PCITRI_00693	162052	0.0061708587367018	Unknown	32.233480611161845	31.9	Bemisia tabaci;
PCITRI_00694	162045	0.03702675182819588	Unknown	33.503656391743036	42.18333333333333	Centruroides sculpturatus; Tribolium castaneum; Halyomorpha halys; Camponotus floridanus; Pseudomyrmex gracilis; Drosophila yakuba;
PCITRI_00695	162040	0.0370278943470748	Unknown	33.41458899037274	54.36666666666667	Bemisia tabaci; Octopus bimaculoides; Diaphorina citri; Habropoda laboriosa; Wasmannia auropunctata; Drosophila grimshawi;
PCITRI_00696	162032	0.012343240841315295	Unknown	33.70013330700108	38.5	Helicoverpa armigera; Nilaparvata lugens;
PCITRI_00697	162029	0.012343469378938338	Unknown	32.74228687457183	39.65	Lasius niger; Leptinotarsa decemlineata;
PCITRI_00698	161931	0.018526409396594844	Unknown	34.58016068572417	39.233333333333334	Crassostrea gigas; Cryptotermes secundus; Acropora digitifera;
PCITRI_00699	161681	0.030925093239156112	Unknown	33.19561358477496	69.06	Tropilaelaps mercedesae; Euroglyphus maynei; Amyelois transitella; Diuraphis noxia; Cryptotermes secundus;
PCITRI_00700	161475	0.02477163647623471	Unknown	31.539247561542034	44.1	Apostichopus japonicus; Apis dorsata; Drosophila ficusphila; Blattella germanica;
PCITRI_00701	161426	0.012389577887081388	Unknown	34.72674785970042	71.55	Agrilus planipennis; Blattella germanica;
PCITRI_00702	161335	0.024793132302352246	Unknown	32.13375894877119	65.925	Lasius niger; Ceratina calcarata; Oncorhynchus mykiss; Bubalus bubalis;
PCITRI_00703	161325	0.018596001859600187	Unknown	32.70106927010693	42.93333333333333	Myzus persicae; Papilio polytes; Camelus dromedarius;
PCITRI_00704	161281	0.06820394218785845	Unknown	35.10394900825268	53.3	Apis mellifera; Lottia gigantea; Cryptotermes secundus; Papilio machaon; Cryptotermes secundus; Papilio machaon; Vollenhovia emeryi; Cyphomyrmex costatus; Orussus abietinus; Acyrthosiphon pisum; Papilio machaon;
PCITRI_00705	161189	0.0062038972882764954	Unknown	31.88430972336822	38.2	Acyrthosiphon pisum;
PCITRI_00706	160966	0.0	Unknown	30.799671980418225	NA
PCITRI_00707	160576	0.02491032283778398	Unknown	33.25590374651256	46.025	Helobdella robusta; Bombyx mori; Dendroctonus ponderosae; Fasciola hepatica;
PCITRI_00708	160345	0.031182762169072935	Unknown	33.83080233247061	62.46	Lasius niger; Scylla paramamosain; Melanaphis sacchari; Phoenicopterus ruber ruber; Beta vulgaris subsp. vulgaris;
PCITRI_00709	160298	0.06238381015358894	Unknown	33.4938676714619	58.2	Aedes aegypti; Salvelinus alpinus; Wuchereria bancrofti; Nilaparvata lugens; Wuchereria bancrofti; Leptosomus discolor; Cimex lectularius; Cyphomyrmex costatus; Mytilus galloprovincialis; Orussus abietinus;
PCITRI_00710	160230	0.03744617112900206	Unknown	35.94520376958123	37.36666666666667	Crassostrea virginica; Harpegnathos saltator; Rhizophagus irregularis DAOM 181602=DAOM 197198; Papilio machaon; Dendrobium catenatum; Cajanus cajan;
PCITRI_00711	160165	0.018730683982143417	Unknown	33.66590703337183	49.36666666666667	Blattella germanica; Cryptotermes secundus; Blattella germanica;
PCITRI_00712	160098	0.006246174218291296	Unknown	38.595110494821924	56.3	Nilaparvata lugens;
PCITRI_00713	160062	0.006247579063113043	Unknown	33.28960027989154	55.3	Dufourea novaeangliae;
PCITRI_00714	159766	0.06259154012743638	Unknown	38.991399922386485	66.35	Aedes aegypti; Cimex lectularius; Blattella germanica; Habropoda laboriosa; Danaus plexippus plexippus; Diaphorina citri; Euroglyphus maynei; Diaphorina citri; Bemisia tabaci; Melanaphis sacchari;
PCITRI_00715	159905	0.06879084456395985	Unknown	33.574309746411934	49.14545454545454	Spodoptera frugiperda; Tribolium castaneum; Acyrthosiphon pisum; Oryzias melastigma; Tribolium castaneum; Cotesia congregata bracovirus; Vollenhovia emeryi; Diachasma alloeum; Strongylocentrotus purpuratus; Capitella teleta; Coturnix japonica;
PCITRI_00716	159811	0.018772174631283202	Unknown	34.443186013478424	66.3	Cryptotermes secundus; Cryptotermes secundus; Sus scrofa;
PCITRI_00717	159778	0.043810787467611315	Unknown	35.543066004080664	52.32857142857143	Bemisia tabaci; Cryptotermes secundus; Blattella germanica; Stegodyphus mimosarum; Harpegnathos saltator; Cyprinus carpio; Nilaparvata lugens;
PCITRI_00718	159696	0.006261897605450355	Unknown	34.325844103797216	90.3	Trichomalopsis sarcophagae;
PCITRI_00719	159524	0.006268649231463604	Unknown	33.20566184398586	37.5	Myzus persicae;
PCITRI_00720	159444	0.06271794485838289	Unknown	32.88615438649307	53.96	Zootermopsis nevadensis; Nilaparvata lugens; Harpegnathos saltator; Papilio polytes; Camelus ferus; Danaus plexippus plexippus; Folsomia candida; Cryptotermes secundus; Stegodyphus mimosarum; Apostichopus japonicus;
PCITRI_00721	159439	0.03135995584518217	Unknown	32.05865566141283	52.54	Blattella germanica; Sinocyclocheilus grahami; Nasonia vitripennis; Leptosomus discolor; Halyomorpha halys;
PCITRI_00722	159212	0.08165213677361004	Unknown	29.658568449614354	74.48461538461538	Acinetobacter baumannii; Andricus mukaigawae; Temnothorax curvispinosus; Juglans regia; Priapulus caudatus; Nilaparvata lugens; Carassius auratus; Blattella germanica; Xenopus tropicalis; Tigriopus californicus; Galeopterus variegatus; Dasypus novemcinctus; Drosophila obscura;
PCITRI_00723	159064	0.03143388824624051	Unknown	33.834808630488354	50.88	Blattella germanica; Camponotus floridanus; Papilio xuthus; Sodalis praecaptivus; Diaphorina citri;
PCITRI_00724	158891	0.02517449068858526	Unknown	33.50787646877419	64.225	Helicoverpa armigera; Bos mutus; Crassostrea virginica; Sinocyclocheilus rhinocerous;
PCITRI_00725	158874	0.025177184435464583	Unknown	30.676510945780933	55.3	Zootermopsis nevadensis; Ceratina calcarata; Apaloderma vittatum; Dendroctonus ponderosae;
PCITRI_00726	158849	0.0	Unknown	33.24415010481652	NA
PCITRI_00727	158769	0.031492293835698404	Unknown	34.79205638380288	43.06	Helicoverpa armigera; Cryptotermes secundus; Helicoverpa armigera; Anaplasma phagocytophilum; Cryptotermes secundus;
PCITRI_00728	158670	0.05041910884225122	Unknown	34.18037436188315	65.1875	Zootermopsis nevadensis; Nilaparvata lugens; NADH; Lottia gigantea; Caenorhabditis sinica; Verticillium alfalfae VaMs.102; Tuber borchii; Cryptotermes secundus;
PCITRI_00729	158667	0.06302507767840823	Unknown	31.316530847624268	49.65	Periplaneta americana; Melanaphis sacchari; Periplaneta americana; Periplaneta americana; Periplaneta americana; Hydra vulgaris; Nicrophorus vespilloides; Cryptotermes secundus; Papilio xuthus; Oesophagostomum dentatum;
PCITRI_00730	158520	0.025233409033560434	Unknown	39.33257633106233	75.55	NMDA; Parasteatoda tepidariorum; Drosophila grimshawi; Stegodyphus mimosarum;
PCITRI_00731	158519	0.06939231259344306	Unknown	33.886158756994426	65.1	Ancylostoma duodenale; NA; Larimichthys crocea; Culex quinquefasciatus; Notothenia coriiceps; Rattus norvegicus; Diaphorina citri; Riptortus pedestris; Stegodyphus mimosarum; Salmo salar; Dipodomys ordii;
PCITRI_00732	158408	0.03156406242108985	Unknown	31.283142265542146	58.2	Nephila clavipes; Cyprinus carpio; Homo sapiens; Ateles geoffroyi; Bemisia tabaci;
PCITRI_00733	158359	0.08209195561982584	Unknown	32.3707525306424	71.6	Trachymyrmex septentrionalis; Rhagoletis zephyria; Solenopsis invicta; Helicoverpa armigera; Heliothis virescens; Harpegnathos saltator; Sipha flava; Ancylostoma caninum; Zootermopsis nevadensis; Ooceraea biroi; Stomoxys calcitrans; Oryctes borbonicus; Diaphorina citri;
PCITRI_00734	158319	0.0189490838117977	Unknown	32.32461043841864	65.93333333333334	Diuraphis noxia; Aedes aegypti; Fasciola hepatica;
PCITRI_00735	157839	0.04434898852628311	Unknown	31.667712035681927	45.85714285714286	Centruroides sculpturatus; Cryptotermes secundus; Wasmannia auropunctata; Helicoverpa armigera; Bicyclus anynana; Limulus polyphemus; Daphnia magna;
PCITRI_00736	158029	0.006327952464421087	Unknown	30.146998335748503	42.5	Blattella germanica;
PCITRI_00737	158030	0.0379674745301525	Unknown	33.929000822628616	44.96666666666667	Centruroides sculpturatus; Solemya velum gill symbiont; Blattella germanica; Sipha flava; Sipha flava; Diaphorina citri;
PCITRI_00738	158024	0.018984458057003998	Unknown	34.37452538854858	46.3	Cryptotermes secundus; Drosophila navojoa; Bos indicus;
PCITRI_00739	158007	0.012657667065383179	Unknown	34.1282348250394	79.85	Ancylostoma duodenale; Pan troglodytes;
PCITRI_00740	157929	0.006331959298165631	Unknown	34.449024561670115	51.7	Bemisia tabaci;
PCITRI_00741	157922	0.03799343979939464	Unknown	33.8407568293208	47.38333333333333	Maconellicoccus hirsutus; Nilaparvata lugens; Aedes albopictus; Bombyx mori; Cryptotermes secundus; NA;
PCITRI_00742	157894	0.0	Unknown	33.95759180209508	NA
PCITRI_00743	157891	0.03800089935461806	Unknown	31.1417370211095	50.833333333333336	Agrotis ipsilon; Rhagoletis zephyria; Cryptotermes secundus; Ochotona princeps; Helicoverpa armigera; Rana catesbeiana;
PCITRI_00744	157349	0.025421197465506615	Unknown	34.23345556692448	49.4	Bemisia tabaci; Myzus persicae; Onthophagus taurus; Solemya velum gill symbiont;
PCITRI_00745	157316	0.025426530041445242	Unknown	33.31320399705052	57.05	Agrilus planipennis; Amphimedon queenslandica; Lasius niger; Oncorhynchus mykiss;
PCITRI_00746	157173	0.06998657530237382	Unknown	32.482042081019	56.945454545454545	Blattella germanica; Bemisia tabaci; Zootermopsis nevadensis; Nephila clavipes; Diaphorina citri; Strongylocentrotus purpuratus; Polistes canadensis; Polistes canadensis; Crassostrea virginica; Lasius niger; Bemisia tabaci;
PCITRI_00747	157040	0.02547121752419766	Unknown	31.100993377483444	41.525	Helicoverpa armigera; Apostichopus japonicus; Cimex lectularius; Diachasma alloeum;
PCITRI_00748	156985	0.019110106061088636	Unknown	32.85090932254674	49.4	Cynoglossus semilaevis; Plutella xylostella; Helicoverpa armigera;
PCITRI_00749	156910	0.012746160219233957	Unknown	33.31208973296794	66.15	Oesophagostomum dentatum; Oryctes borbonicus;
PCITRI_00750	156854	0.10838104224310505	Unknown	33.70777920869089	64.23529411764706	Blattella germanica; Verticillium longisporum; Neotoma lepida; Tupaia chinensis; Zonotrichia albicollis; Diaphorina citri; Pterocles gutturalis; Orchesella cincta; Diachasma alloeum; Crassostrea gigas; Microplitis demolitor; Drosophila obscura; Anas platyrhynchos; Euroglyphus maynei; Blattella germanica; acyl-carrier-protein; Ixodes scapularis;
PCITRI_00751	156751	0.03827726776862667	Unknown	32.17523333184477	38.833333333333336	Zootermopsis nevadensis; Onthophagus taurus; Onthophagus taurus; Apis mellifera; Helicoverpa armigera; Mustela putorius furo;
PCITRI_00752	156615	0.02554033777096702	Unknown	34.52032053123902	42.475	Diaphorina citri; Melanaphis sacchari; Apostichopus japonicus; Onthophagus taurus;
PCITRI_00753	156581	0.01277294180009069	Unknown	32.81815801406301	62.099999999999994	Blattella germanica; Ostrinia nubilalis;
PCITRI_00754	156384	0.0	Unknown	33.693984039287905	NA
PCITRI_00755	156334	0.01918968362608262	Unknown	34.20177312676705	66.43333333333334	Centruroides sculpturatus; Nilaparvata lugens; Blattella germanica;
PCITRI_00756	156312	0.038384768923691075	Unknown	34.21170479553713	48.7	Cryptotermes secundus; Diaphorina citri; Blattella germanica; Tribolium castaneum; Nannizzia fulva; Meriones unguiculatus;
PCITRI_00757	156223	0.07681327333363204	Unknown	35.63431761008302	71.975	Struthio camelus australis; Maconellicoccus hirsutus; Pan troglodytes; Strobilomyces annulatus; Macaca mulatta; Beta vulgaris subsp. vulgaris; Limosa lapponica baueri; Diaphorina citri; Cyprinus carpio; Scleropages formosus; Vicugna pacos; Heliothis virescens;
PCITRI_00758	156159	0.044826106724556385	Unknown	33.25456746008876	51.27142857142857	Cryptotermes secundus; Acyrthosiphon pisum; Acyrthosiphon pisum; Diaphorina citri; Thamnophis sirtalis; Dufourea novaeangliae; Strongylocentrotus purpuratus;
PCITRI_00759	155967	0.012823225425891373	Unknown	32.617797354568594	38.2	Bicyclus anynana; Melanaphis sacchari;
PCITRI_00760	155871	0.05132449268946757	Unknown	31.561996779388085	57.2	Blattella germanica; Acyrthosiphon pisum; Bemisia tabaci; Neodiprion lecontei; Blattella germanica; Cryptotermes secundus; Temnothorax curvispinosus; Acropora digitifera;
PCITRI_00761	155775	0.012839030653185684	Unknown	33.72684962285347	49.55	Halyomorpha halys; Halyomorpha halys;
PCITRI_00762	155759	0.05778157281441201	Unknown	34.25099031195629	51.32222222222222	Myzus persicae; Lasius niger; Cryptotermes secundus; Halyomorpha halys; Mizuhopecten yessoensis; Oryctes borbonicus; Cryptotermes secundus; Zootermopsis nevadensis; Blattella germanica;
PCITRI_00763	155748	0.0706269101368878	Unknown	32.49223103988494	32.2	Cajanus cajan; Orientia tsutsugamushi; Lichtheimia corymbifera JMRC:FSU:9682; Saccoglossus kowalevskii; Orientia tsutsugamushi; Oryctes borbonicus; Lasius niger; Daphnia magna; Tribolium castaneum; Copidosoma floridanum; Orussus abietinus;
PCITRI_00764	155719	0.0	Unknown	33.11092416468126	NA
PCITRI_00765	155542	0.0192873950444253	Unknown	32.74099600108009	68.96666666666667	Neotoma lepida; Cricetulus griseus; Daphnia pulex;
PCITRI_00766	155381	0.012871586616124236	Unknown	33.08705697607815	39.1	Boechera divaricarpa; Solemya velum gill symbiont;
PCITRI_00767	155335	0.019313097498953873	Unknown	31.896868059355587	51.833333333333336	Apis mellifera; Drosophila navojoa; Megachile rotundata;
PCITRI_00768	155069	0.07093616390123107	Unknown	33.21747093229466	70.88181818181818	NA; Ixodes scapularis; Tetraodon nigroviridis; Tetraodon nigroviridis; Pseudopodoces humilis; Anopheles gambiae str. PEST; Pseudomyrmex gracilis; Maconellicoccus hirsutus; Melanaphis sacchari; Drosophila sechellia; Novocrania anomala;
PCITRI_00769	154762	0.0	Unknown	33.867486850777325	NA
PCITRI_00770	154989	0.0	Unknown	30.298279232719743	NA
PCITRI_00771	154765	0.08399832003359933	Unknown	34.21380803153168	63.13846153846154	Lasius niger; Lasius niger; Ovis aries; Ophiophagus hannah; Bemisia tabaci; Phalacrocorax carbo; Wuchereria bancrofti; Phlebotomus orientalis; Zootermopsis nevadensis; Sinocyclocheilus rhinocerous; Bemisia tabaci; Rhinopithecus bieti; Balearica regulorum gibbericeps;
PCITRI_00772	154765	0.09692113850030692	Unknown	36.141892546764446	69.55333333333333	Aedes albopictus; Heliothis virescens; Acyrthosiphon pisum; Anopheles gambiae; Anopheles gambiae; Blattella germanica; Stegodyphus mimosarum; Cricetulus griseus; Heliothis virescens; Zonotrichia albicollis; Limulus polyphemus; Puccinia striiformis f. sp. tritici PST-78; Oryctes borbonicus; Folsomia candida; Heliothis virescens;
PCITRI_00773	154577	0.025877070974336416	Unknown	32.17619697626425	34.775	Rhodnius prolixus; Stegodyphus mimosarum; Monomorium pharaonis; Monomorium pharaonis;
PCITRI_00774	154512	0.01941596769182976	Unknown	32.78709744226986	42.6	Cryptotermes secundus; Cryptotermes secundus; Vollenhovia emeryi;
PCITRI_00775	154265	0.03241175898616018	Unknown	33.48458820860208	45.84	Harpegnathos saltator; Bemisia tabaci; Clostridium sp. CAG:299; Strongylocentrotus purpuratus; Cyphomyrmex costatus;
PCITRI_00776	153939	0.05846471654356596	Unknown	32.88445423187106	33.144444444444446	Diaphorina citri; Nilaparvata lugens; Myzus persicae; Ixodes scapularis; Diuraphis noxia; Myzus persicae; Nilaparvata lugens; Acyrthosiphon pisum; Solemya velum gill symbiont;
PCITRI_00777	153704	0.058554103992088685	Unknown	31.869697600582942	40.788888888888884	Heliothis virescens; Trichuris suis; Lasius niger; Nilaparvata lugens; Blattella germanica; Rhagoletis zephyria; Blattella germanica; Blattella germanica; Temnothorax curvispinosus;
PCITRI_00778	153585	0.06511052511638506	Unknown	34.76576488589381	63.769999999999996	Zootermopsis nevadensis; Heliothis virescens; Vicugna pacos; Scleropages formosus; Nestor notabilis; Octopus bimaculoides; Calidris pugnax; Zootermopsis nevadensis; Lasius niger; Cryptotermes secundus;
PCITRI_00779	153515	0.0651402143113051	Unknown	33.48532716672638	49.65	Ooceraea biroi; Blattella germanica; Helicoverpa armigera; Bos mutus; Bombyx mori; Lasius niger; Drepana sp. GAS-2011; Strongylocentrotus purpuratus; Melanaphis sacchari; Tropilaelaps mercedesae;
PCITRI_00780	153509	0.013028552071865495	Unknown	34.246200548502046	41.15	Tribolium castaneum; Blattella germanica;
PCITRI_00781	153348	0.006521115371573153	Unknown	33.069880272321775	32.0	Halyomorpha halys;
PCITRI_00782	152913	0.006539666346223015	Unknown	33.087441878715346	62.8	Diaphorina citri;
PCITRI_00783	152753	0.026186065085464772	Unknown	33.84417981970894	47.15	Copidosoma floridanum; Zootermopsis nevadensis; Tribolium castaneum; Stegodyphus mimosarum;
PCITRI_00784	152241	0.032842663934157024	Unknown	33.96325562759046	39.02	Tribolium castaneum; Culex quinquefasciatus; Papilio xuthus; Lasius niger; Lasius niger;
PCITRI_00785	152218	0.045986677002719786	Unknown	32.07110854169677	53.58571428571429	Phaethon lepturus; Xenopus tropicalis; Bemisia tabaci; Blattella germanica; Aethina tumida; Sipha flava; Notothenia coriiceps;
PCITRI_00786	152182	0.02628431746198631	Unknown	32.449304122695196	60.25	Cimex lectularius; Stegodyphus mimosarum; Zootermopsis nevadensis; Nilaparvata lugens;
PCITRI_00787	152126	0.09202897598043727	Unknown	33.497889907050734	51.58571428571428	Aedes albopictus; Limulus polyphemus; Vollenhovia emeryi; Cyphomyrmex costatus; Tetraodon nigroviridis; Halyomorpha halys; Meleagris gallopavo; Seriola lalandi dorsalis; Homo sapiens; Zootermopsis nevadensis; Cryptotermes secundus; Cryptotermes secundus; Cryptotermes secundus; Diuraphis noxia;
PCITRI_00788	152079	0.052604238586524105	Unknown	32.37264842614694	70.05	Capitella teleta; Diaphorina citri; Notothenia coriiceps; Lactuca sativa; Gallus gallus; Sitobion avenae; Diaphorina citri; Chelonia mydas;
PCITRI_00789	152049	0.00657682720701879	Unknown	32.74996876007077	52.6	Diaphorina citri;
PCITRI_00790	151955	0.019742686979697936	Unknown	32.3200947648975	54.233333333333334	Cyphomyrmex costatus; Operophtera brumata; Cajanus cajan;
PCITRI_00791	151877	0.0	Unknown	32.09044160735332	NA
PCITRI_00792	151872	0.0658449220396123	Unknown	32.29034976822587	63.64	Sarcoptes scabiei; Solemya velum gill symbiont; Kaburagia rhusicola; Lobesia botrana; Apis mellifera; UDP-forming; Aedes albopictus; Heliothis virescens; Crassostrea virginica; Acyrthosiphon pisum;
PCITRI_00793	151674	0.00659308780674341	Unknown	33.55354246607856	50.8	Bombyx mori;
PCITRI_00794	151605	0.04617261963655553	Unknown	32.78255994195442	50.51428571428571	Lottia gigantea; FAD	quinone; FAD	quinone; FAD	quinone; FAD	quinone; FAD	quinone; FAD	quinone;
PCITRI_00795	151534	0.006599179062124672	Unknown	32.920004751408925	43.4	Solemya velum gill symbiont;
PCITRI_00796	151509	0.013200535941759236	Unknown	37.160828729646425	82.4	Pogonomyrmex barbatus; Zootermopsis nevadensis;
PCITRI_00797	151487	0.05280981206308132	Unknown	32.846382857935005	48.0	Limulus polyphemus; Pediculus humanus corporis; Onchocerca flexuosa; Tribolium castaneum; Amyelois transitella; Nilaparvata lugens; Nephila clavipes; Cryptotermes secundus;
PCITRI_00798	151401	0.03962985713436503	Unknown	32.242851764519386	44.66666666666667	Solemya velum gill symbiont; Helicoverpa armigera; Plutella xylostella; Blattella germanica; Lasius niger; Heliothis virescens;
PCITRI_00799	151372	0.0594561741933779	Unknown	34.94701794255212	70.63333333333334	Lonchura striata domestica; Trichuris trichiura; Branchiostoma floridae; Equus caballus; Sinocyclocheilus rhinocerous; Cimex lectularius; NA; Biomphalaria glabrata; Cryptotermes secundus;
PCITRI_00800	151274	0.03966312783426101	Unknown	33.099541229821384	59.0	Diaphorina citri; Rhizoctonia solani AG-1 IA; Notothenia coriiceps; Blattella germanica; Helicoverpa armigera; Anopheles sinensis;
PCITRI_00801	151149	0.006615988197077057	Unknown	33.53313617688506	45.6	Blattella germanica;
PCITRI_00802	150903	0.04638741443178731	Unknown	32.78198577894409	69.21428571428571	Bicyclus anynana; Bombyx mori; Zootermopsis nevadensis; Diaphorina citri; Staphylinidae sp. CSR146; Diachasma alloeum; Diaphorina citri;
PCITRI_00803	150832	0.006629892860931368	Unknown	33.33112336904635	45.9	Heliothis virescens;
PCITRI_00804	150493	0.07973792800994066	Unknown	33.10187184786003	61.041666666666664	FAD	quinone; Papilio machaon; Trichinella spiralis; Culex quinquefasciatus; Nilaparvata lugens; Polistes dominula; Cryptotermes secundus; Rhizopus microsporus; Euroglyphus maynei; Rhizopus microsporus; Apis florea; Helicoverpa armigera;
PCITRI_00805	150003	0.019999600007999843	Unknown	31.975360492790145	64.66666666666667	Acropora digitifera; Monoraphidium neglectum; Callithrix jacchus;
PCITRI_00806	149964	0.07335093755834733	Unknown	31.89298765036942	58.47272727272727	Pongo abelii; Rana catesbeiana; Cryptotermes secundus; Cyprinus carpio; Mus musculus; Blattella germanica; Melopsittacus undulatus; Melopsittacus undulatus; Phoenix dactylifera; Anser cygnoides domesticus; Dendroctonus ponderosae;
PCITRI_00807	149961	0.07335240495862257	Unknown	31.99165116263562	70.82727272727273	Amphimedon queenslandica; Schistosoma japonicum; Scaphiopus couchii; Harpegnathos saltator; Pan troglodytes; Drosophila virilis; Macaca mulatta; Trachymyrmex cornetzi; Bombyx mori; Danaus plexippus plexippus; Euroglyphus maynei;
PCITRI_00808	149932	0.006669690259584345	Unknown	34.29354640770483	65.5	Blattella germanica;
PCITRI_00809	149906	0.05336677651328165	Unknown	34.19542913559164	56.4875	Temnothorax curvispinosus; Camponotus floridanus; Bemisia tabaci; Atractosteus tropicus; Camponotus floridanus; Bemisia tabaci; Atractosteus tropicus; Melanaphis sacchari;
PCITRI_00810	149854	0.020019485632682476	Unknown	32.87666662217892	46.1	Bemisia tabaci; Dendroctonus ponderosae; Acyrthosiphon pisum;
PCITRI_00811	149851	0.01334659094700736	Unknown	33.16961515105004	43.150000000000006	Capra hircus; Hymenolepis microstoma;
PCITRI_00812	149374	0.006694605486898657	Unknown	34.0601443356943	45.7	Aedes albopictus;
PCITRI_00813	149044	0.033547140441748745	Unknown	32.18445559700491	50.24	Strumigenys khakaura; Bemisia tabaci; Capsicum chinense; Epulopiscium sp. AS2M-Bin001; Daphnia pulex;
PCITRI_00814	148859	0.04702436533901208	Unknown	32.87204670191255	65.55714285714285	Aphanocephalus sp. CSR018; Branchiostoma floridae; Neodiprion lecontei; Taeniopygia guttata; Cryptotermes secundus; Cryptotermes secundus; Priapulus caudatus;
PCITRI_00815	148750	0.013445378151260505	Unknown	30.032268907563026	43.95	Diuraphis noxia; Athalia rosae;
PCITRI_00816	148614	0.006728841158975601	Unknown	32.75532587777733	62.2	Cimex lectularius;
PCITRI_00817	148521	0.04713138209411464	Unknown	32.94550938924462	64.55714285714286	Nematostella vectensis; Ancylostoma caninum; Sinocyclocheilus rhinocerous; Ovis aries musimon; Pseudomonas pelagia; Bemisia tabaci; Nilaparvata lugens;
PCITRI_00818	148443	0.006736592496783276	Unknown	33.14875069892147	34.3	Solemya velum gill symbiont;
PCITRI_00819	148036	0.020265340863033315	Unknown	31.791591234564564	32.4	Aedes albopictus; Bemisia tabaci; Halyomorpha halys;
PCITRI_00820	147739	0.05414954751284359	Unknown	32.86809847095215	52.675	Cryptotermes secundus; Cryptotermes secundus; Anchiale sp. LTD-2014; Bemisia tabaci; Apostichopus japonicus; Gossypium hirsutum; NA; Rhagoletis zephyria;
PCITRI_00821	147646	0.0	Unknown	33.81127832789239	NA
PCITRI_00822	147300	0.12898845892735913	Unknown	32.088934147997286	49.6	Cyphomyrmex costatus; Helicoverpa armigera; Lasius niger; Halyomorpha halys; Lasius niger; Lasius niger; Bombus terrestris; Lasius niger; Daphnia magna; Ooceraea biroi; Ooceraea biroi; Oryctes borbonicus; Ooceraea biroi; Oryctes borbonicus; Oryctes borbonicus; Ooceraea biroi; Lasius niger; Lasius niger; Diaphorina citri;
PCITRI_00823	147225	0.09509254542367125	Unknown	33.979962642214296	33.55714285714286	Cephus cinctus; Wasmannia auropunctata; Parasteatoda tepidariorum; Centruroides sculpturatus; Centruroides sculpturatus; Rhodnius prolixus; Ixodes scapularis; Rhodnius prolixus; Rhodnius prolixus; Rhodnius prolixus; Rhodnius prolixus; Aedes albopictus; Diuraphis noxia; Diaphorina citri;
PCITRI_00824	147195	0.027174836101769764	Unknown	33.111179048201365	61.725	Harpegnathos saltator; Pseudomyrmex gracilis; Tigriopus japonicus; Maconellicoccus hirsutus;
PCITRI_00825	147174	0.020384035223612866	Unknown	33.3353717368557	38.333333333333336	Pediculus humanus corporis; Cryptotermes secundus; Drosophila simulans;
PCITRI_00826	146987	0.020409968228482792	Unknown	34.033622020995054	44.13333333333333	Blattella germanica; Trachymyrmex cornetzi; Lasius niger;
PCITRI_00827	146826	0.020432348494135916	Unknown	33.72767765927016	47.03333333333333	Sipha flava; Helicoverpa armigera; Blattella germanica;
PCITRI_00828	146810	0.034057625502349975	Unknown	34.109393093113546	45.8	Cryptotermes secundus; Zootermopsis nevadensis; Apostichopus japonicus; Apostichopus japonicus; Acropora digitifera;
PCITRI_00829	146799	0.07493239054761953	Unknown	34.6575930353749	66.80909090909091	Homo sapiens; Heliothis virescens; Vicugna pacos; Scleropages formosus; Nestor notabilis; NA; Tribolium castaneum; Solenopsis invicta; Nilaparvata lugens; Apostichopus japonicus; Centruroides sculpturatus;
PCITRI_00830	146546	0.06141416347085557	Unknown	31.77022914306771	40.644444444444446	Agrilus planipennis; Nestor notabilis; Lucilia cuprina; Linepithema humile; Bemisia tabaci; Cimex lectularius; Cimex lectularius; Cimex lectularius; Cimex lectularius;
PCITRI_00831	146490	0.020479213598197828	Unknown	34.747081712062254	57.733333333333334	Melipona quadrifasciata; Melanaphis sacchari; Oncorhynchus mykiss;
PCITRI_00832	146204	0.08891685589997537	Unknown	32.38625482202949	44.40769230769231	Oryzias latipes; Onthophagus taurus; Onthophagus taurus; Gorilla gorilla gorilla; Onthophagus taurus; Athalia rosae; Callorhinchus milii; Onthophagus taurus; Cimex lectularius; Paramormyrops kingsleyae; Oryctes borbonicus; Drosophila melanogaster; Operophtera brumata;
PCITRI_00833	146072	0.02053781696697519	Unknown	33.472534092776165	45.2	Zootermopsis nevadensis; Dactylopius coccus; Helicoverpa armigera;
PCITRI_00834	146045	0.006847204628710329	Unknown	33.736861926118664	52.4	Helicoverpa armigera;
PCITRI_00835	145865	0.020566962602406334	Unknown	33.559798443766496	37.4	Cryptotermes secundus; Zootermopsis nevadensis; Agrilus planipennis;
PCITRI_00836	145733	0.05489491055560511	Unknown	34.04376496744045	56.0375	Teladorsagia circumcincta; Nematostella vectensis; Ixodes scapularis; Papilio machaon; Scleropages formosus; Bemisia tabaci; Solenopsis invicta; Glypta fumiferanae;
PCITRI_00837	145721	0.02744971555232259	Unknown	32.5478139732777	38.325	Helicoverpa armigera; Bombyx mori; Drosophila melanogaster; Cryptotermes secundus;
PCITRI_00838	145706	0.04804194748328827	Unknown	32.63283598479129	56.542857142857144	Microplitis demolitor; Rana catesbeiana; Papilio machaon; Diuraphis noxia; Eurytemora affinis; Helicoverpa armigera; Limosa lapponica baueri;
PCITRI_00839	145609	0.0068677073532542625	Unknown	33.225281404308795	87.0	Blattella germanica;
PCITRI_00840	145548	0.02061175694616209	Unknown	34.89295627559293	51.53333333333333	Nilaparvata lugens; Solenopsis invicta; Lasius niger;
PCITRI_00841	145318	0.0825775196465682	Unknown	34.337108961037174	44.93333333333334	Cimex lectularius; Cimex lectularius; Cimex lectularius; Crassostrea virginica; Cimex lectularius; Heliothis virescens; Bombyx mori; Nilaparvata lugens; Helicoverpa armigera; Tribolium castaneum; Megachile rotundata; Lasius niger;
PCITRI_00842	145246	0.02065461355218044	Unknown	30.87933574762816	56.06666666666667	Nilaparvata lugens; Parasteatoda tepidariorum; Nicrophorus vespilloides;
PCITRI_00843	145107	0.09648052816197702	Unknown	33.68066323471645	38.48571428571429	Oryzias latipes; Temnothorax curvispinosus; Oryctes borbonicus; Lucilia cuprina; Branchiostoma floridae; Halyomorpha halys; Drosophila sechellia; Branchiostoma floridae; Ornithorhynchus anatinus; Drosophila sechellia; Dendroctonus ponderosae; Centruroides sculpturatus; Branchiostoma floridae; Lasius niger;
PCITRI_00844	144974	0.02069336570695435	Unknown	33.18595058424269	61.63333333333333	Cephus cinctus; Leptinotarsa decemlineata; Tetraodon nigroviridis;
PCITRI_00845	144929	0.027599721242815446	Unknown	33.575060891884995	43.45	Candidatus Nephrothrix sp. EaCA; Cryptotermes secundus; Lasius niger; Cryptotermes secundus;
PCITRI_00846	144885	0.013804051489112056	Unknown	32.22900921420437	37.9	Nilaparvata lugens; Cryptotermes secundus;
PCITRI_00847	144833	0.06214053427050465	Unknown	33.45094004819343	57.12222222222222	Nilaparvata lugens; Diaphorina citri; Pan troglodytes; Crassostrea gigas; Exaiptasia pallida; Paralichthys olivaceus; Papilio xuthus; Porthetes sp. n. 2 DAD-2008; Melanaphis sacchari;
PCITRI_00848	144606	0.02766136951440466	Unknown	33.18327040371769	50.1	Crassostrea virginica; Crassostrea virginica; Diaphorina citri; Cricetulus griseus;
PCITRI_00849	144581	0.04841576694033103	Unknown	32.88675552112657	56.57142857142857	Diaphorina citri; Diaphorina citri; Cryptotermes secundus; Nilaparvata lugens; Mus musculus; Onthophagus taurus; Helicoverpa armigera;
PCITRI_00850	144537	0.04151186201457066	Unknown	36.50138026941199	63.150000000000006	Ooceraea biroi; Harpegnathos saltator; Apis dorsata; Bicyclus anynana; Oncorhynchus mykiss; Planococcus citri;
PCITRI_00851	144534	0.02767514909986578	Unknown	33.001231544134946	45.0	Onthophagus taurus; Apostichopus japonicus; Danio rerio; Melanaphis sacchari;
PCITRI_00852	143272	0.0628175777542018	Unknown	32.45574850633759	63.01111111111111	Aethina tumida; Lasius niger; Cryptotermes secundus; Plutella xylostella; Leptinotarsa decemlineata; Zootermopsis nevadensis; NA; Colinus virginianus; Phalacrocorax carbo;
PCITRI_00853	144409	0.013849552313221476	Unknown	32.75557617600011	61.45	Ornithorhynchus anatinus; Lasius niger;
PCITRI_00854	144407	0.013849744125977271	Unknown	30.989494969080443	63.7	Drosophila sechellia; Operophtera brumata;
PCITRI_00855	143716	0.02783266998803195	Unknown	35.64877953742103	44.825	Pomacea canaliculata; Daphnia magna; Helicoverpa armigera; Blattella germanica;
PCITRI_00856	144155	0.0	Unknown	32.58922687385106	NA
PCITRI_00857	144118	0.02775503406930432	Unknown	34.61260911197768	43.45	Centruroides sculpturatus; Heliothis virescens; Cryptotermes secundus; Solemya velum gill symbiont;
PCITRI_00858	144053	0.06941889443468724	Unknown	32.11109799865327	53.0	Halyomorpha halys; Cryptotermes secundus; Acyrthosiphon pisum; Cryptotermes secundus; Cryptotermes secundus; Bemisia tabaci; Cryptotermes secundus; Xenopus laevis; Cimex lectularius; Sipha flava;
PCITRI_00859	143801	0.02086216368453627	Unknown	31.044985778958424	60.733333333333334	Agrilus planipennis; Bombyx mori; Entomoplasmatales bacterium EntAcro10;
PCITRI_00860	143743	0.006956860507989954	Unknown	31.32535149537717	41.8	Acyrthosiphon pisum;
PCITRI_00861	143729	0.0	Unknown	32.69138448051541	NA
PCITRI_00862	143640	0.09050403787245893	Unknown	32.737399053188525	37.7	Drosophila arizonae; Tribolium castaneum; Nilaparvata lugens; Lottia gigantea; Klebsormidium nitens; Caenorhabditis briggsae; Spodoptera frugiperda; Tribolium castaneum; Cryptotermes secundus; Priapulus caudatus; Heliothis virescens; Bos mutus; Drosophila ficusphila;
PCITRI_00863	143621	0.03481385034222015	Unknown	34.49147408805119	57.88	Cryptotermes secundus; Drosophila affinis; Blattella germanica; Nilaparvata lugens; Danio rerio;
PCITRI_00864	143539	0.11146796341064102	Unknown	32.43090727955469	33.64375	Diachasma alloeum; Galendromus occidentalis; Polistes canadensis; Fopius arisanus; Diachasma alloeum; Fopius arisanus; Polistes canadensis; Pomacea canaliculata; Onthophagus taurus; Ixodes scapularis; Sarcoptes scabiei; Folsomia candida; Diachasma alloeum; Ixodes scapularis; Limulus polyphemus; Limulus polyphemus;
PCITRI_00865	143503	0.01393699086430249	Unknown	33.29059322801614	55.25	Rhodnius prolixus; Trachymyrmex septentrionalis;
PCITRI_00866	143143	0.0	Unknown	33.36733196873057	NA
PCITRI_00867	142914	0.04898050575870804	Unknown	33.42219796520985	39.457142857142856	Trichuris suis; Branchiostoma floridae; Stegodyphus mimosarum; Branchiostoma floridae; Drosophila melanogaster; Branchiostoma floridae; Capitella teleta;
PCITRI_00868	142539	0.035078118970948306	Unknown	33.9829800966753	49.160000000000004	Pediculus humanus corporis; Staphylococcus aureus; Helicoverpa armigera; Apostichopus japonicus; Lasius niger;
PCITRI_00869	142488	0.1333445623491101	Unknown	33.75091235753187	49.05789473684211	uncultured Actinosynnema sp.; Acyrthosiphon pisum; Bemisia tabaci; Tribolium castaneum; Clostridium sp. CAG:299; Gardnerella vaginalis JCP8108; uncultured Actinosynnema sp.; Acidobacteria bacterium; Staphylococcus pseudintermedius; Acidobacteria bacterium; Acidobacteria bacterium; Lasius niger; Dufourea novaeangliae; Cryptotermes secundus; Acidobacteria bacterium; Acidobacteria bacterium; Centrur…
PCITRI_00870	142357	0.02107377930133397	Unknown	35.19883110770808	38.03333333333333	Acyrthosiphon pisum; Cryptotermes secundus; Cryptotermes secundus;
PCITRI_00871	141955	0.028177943714557428	Unknown	33.12599063083371	50.9	Microplitis demolitor; Lasius niger; Lasius niger; Schistosoma mansoni;
PCITRI_00872	141854	0.0070495016002368625	Unknown	30.809846743835212	52.7	Blattella germanica;
PCITRI_00873	141743	0.014110044234988676	Unknown	32.68521196813952	40.900000000000006	Halyomorpha halys; ubiquinone;
PCITRI_00874	141521	0.02119826739494492	Unknown	32.742843818231925	89.73333333333333	Drosophila rhopaloa; Dendroctonus ponderosae; Blattella germanica;
PCITRI_00875	141319	0.04245713598313037	Unknown	34.46670299110523	51.86666666666667	Cryptotermes secundus; Nilaparvata lugens; Nilaparvata lugens; Trachymyrmex zeteki; Bemisia tabaci; Mus musculus;
PCITRI_00876	141096	0.007087373136020865	Unknown	33.36026535125021	41.7	Lasius niger;
PCITRI_00877	141089	0.03543862384735876	Unknown	31.282382042540526	38.38	Parasteatoda tepidariorum; Bemisia tabaci; Hydra vulgaris; Aedes albopictus; Hydra vulgaris;
PCITRI_00878	141000	0.0070921985815602835	Unknown	33.780141843971634	71.6	Habropoda laboriosa;
PCITRI_00879	140972	0.0496552506880799	Unknown	33.28178645404761	60.42857142857143	Brachymyrmex patagonicus; Rana catesbeiana; Plutella xylostella; Meleagris gallopavo; Diaphorina citri; Tribolium castaneum; Drosophila grimshawi;
PCITRI_00880	140825	0.007101011894194923	Unknown	33.43866500976389	39.4	Cryptotermes secundus;
PCITRI_00881	140234	0.007130938288860048	Unknown	32.12416389748563	65.5	Diaphorina citri;
PCITRI_00882	140716	0.09949117371158929	Unknown	34.94698541743654	41.55	Drosophila sechellia; Myzus persicae; Cervus elaphus hippelaphus; Octopus bimaculoides; Limulus polyphemus; Oryzias latipes; Stegodyphus mimosarum; Ceratitis capitata; Oryzias latipes; Apis florea; Branchiostoma floridae; Trichogramma pretiosum; Pan troglodytes; Rattus norvegicus;
PCITRI_00883	140657	0.021328479919236153	Unknown	32.79253787582559	55.2	Crassostrea virginica; Halyomorpha halys; Stegodyphus mimosarum;
PCITRI_00884	140449	0.0	Unknown	33.771689367670824	NA
PCITRI_00885	140304	0.07840118599612271	Unknown	32.47804766792108	65.54545454545455	Spodoptera litura; Spodoptera litura; Bemisia tabaci; Apis cerana; Bemisia tabaci; Bemisia tabaci; Tropilaelaps mercedesae; Sphaeroforma arctica JP610; Glycine max; Lipomyces suomiensis; Stegodyphus mimosarum;
PCITRI_00886	140278	0.0	Unknown	33.6139665521322	NA
PCITRI_00887	140209	0.00713220977255383	Unknown	35.55549215813535	33.6	Cryptotermes secundus;
PCITRI_00888	140204	0.014264928247410914	Unknown	34.73652677527032	69.2	Schistosoma haematobium; Oryctes borbonicus;
PCITRI_00889	140133	0.03568038934440852	Unknown	33.496035908743835	43.86	Nilaparvata lugens; Parasteatoda tepidariorum; Camponotus floridanus; Temnothorax curvispinosus; Temnothorax curvispinosus;
PCITRI_00890	139954	0.08574245823627763	Unknown	37.32726467267817	58.40833333333333	Nilaparvata lugens; Saccoglossus kowalevskii; Drosophila melanogaster; Daphnia magna; Chlamydotis macqueenii; Homo sapiens; Maconellicoccus hirsutus; Drosophila persimilis; Drosophila simulans; Bombyx mori; Pandalus platyceros; Apis cerana cerana;
PCITRI_00891	139827	0.035758472970170284	Unknown	33.5157015454812	65.75999999999999	Diaphorina citri; Culex quinquefasciatus; Acinetobacter baumannii; Stegodyphus mimosarum; Pieris rapae;
PCITRI_00892	139750	0.007155635062611807	Unknown	34.089445438282645	41.3	Acyrthosiphon pisum;
PCITRI_00893	139552	0.014331575326759919	Unknown	34.45812313689521	59.65	Strongylocentrotus purpuratus; Helicoverpa armigera;
PCITRI_00894	139390	0.04304469474137313	Unknown	31.378147643302963	41.1	Cryptotermes secundus; Acyrthosiphon pisum; Centruroides sculpturatus; Capitella teleta; Cryptotermes secundus; bacterium 2013Ark19i;
PCITRI_00895	139253	0.02154352150402505	Unknown	31.991411316093725	41.2	Helicoverpa armigera; Lasius niger; Centruroides sculpturatus;
PCITRI_00896	139139	0.02156117264030933	Unknown	32.182924988680384	39.7	Solenopsis invicta; Cyphomyrmex costatus; Crassostrea virginica;
PCITRI_00897	139063	0.028763941522906886	Unknown	34.53254999532586	39.15	Tribolium castaneum; Solemya velum gill symbiont; Stegodyphus mimosarum; Apostichopus japonicus;
PCITRI_00898	138989	0.12231183762743814	Unknown	32.76446337479945	67.8529411764706	Halyomorpha halys; Sinocyclocheilus rhinocerous; Diaphorina citri; Oncorhynchus mykiss; Colius striatus; Eurypyga helias; Drosophila virilis; Hippocampus comes; Cryptotermes secundus; Cryptotermes secundus; Cryptotermes secundus; GDP-forming; Stegodyphus mimosarum; Nilaparvata lugens; Myzus persicae; Oryctes borbonicus; Nasonia vitripennis;
PCITRI_00899	138626	0.014427308008598675	Unknown	32.60355200323172	47.15	Fopius arisanus; Maconellicoccus hirsutus;
PCITRI_00900	138414	0.06502232433135377	Unknown	34.489285765890735	28.644444444444446	Trichomalopsis sarcophagae; Halyomorpha halys; Helicoverpa armigera; Helicoverpa armigera; Trichomalopsis sarcophagae; Halyomorpha halys; Trichomalopsis sarcophagae; Trichomalopsis sarcophagae; Halyomorpha halys;
PCITRI_00901	138389	0.02890403138977809	Unknown	31.529962641539427	55.475	Acyrthosiphon pisum; Bemisia tabaci; Diaphorina citri; Anopheles sinensis;
PCITRI_00902	138367	0.02168147029277212	Unknown	31.658560205829424	52.333333333333336	Trichogramma pretiosum; Dendroctonus ponderosae; Cryptotermes secundus;
PCITRI_00903	138230	0.01446863922448094	Unknown	31.946031975692684	38.15	Pieris rapae; Lasius niger;
PCITRI_00904	138117	0.02896095339458575	Unknown	34.93415003221906	52.125	Cryptotermes secundus; Diaphorina citri; Anopheles vagus; Helicoverpa armigera;
PCITRI_00905	138036	0.0289779477817381	Unknown	32.858094989712825	45.55	Diaphorina citri; Crassostrea virginica; Drosophila takahashii; Cryptotermes secundus;
PCITRI_00906	137999	0.007246429321951609	Unknown	33.64662062768571	32.5	Camponotus floridanus;
PCITRI_00907	137905	0.02175410608752402	Unknown	33.13585439251659	43.9	Helicoverpa armigera; Rana catesbeiana; Cryptotermes secundus;
PCITRI_00908	137506	0.007272409931203002	Unknown	31.709889023024452	38.0	Aedes aegypti;
PCITRI_00909	137462	0.03637368872852134	Unknown	30.528436949847958	32.4	Bemisia tabaci; Bemisia tabaci; Bemisia tabaci; Bemisia tabaci; Cryptotermes secundus;
PCITRI_00910	137350	0.02184200946487077	Unknown	33.090644339279216	51.13333333333333	Diaphorina citri; Musca domestica; Notothenia coriiceps;
PCITRI_00911	137293	0.014567385081540938	Unknown	35.15984063280721	54.150000000000006	Sinocyclocheilus rhinocerous; Helicoverpa armigera;
PCITRI_00912	137231	0.03643491630899724	Unknown	34.66199328140143	75.6	Eurytemora affinis; Parasteatoda tepidariorum; Sinocyclocheilus grahami; Centruroides sculpturatus; Leptinotarsa decemlineata;
PCITRI_00913	137168	0.014580660212294412	Unknown	33.62518954858276	38.95	Blattella germanica; Myzus persicae;
PCITRI_00914	137106	0.036468134144384635	Unknown	34.32599594474348	51.5	Hyalella azteca; Oryctes borbonicus; Nicrophorus vespilloides; Halyomorpha halys; Plutella xylostella;
PCITRI_00915	137070	0.04377325454147516	Unknown	35.38848763405559	35.03333333333333	Cryptotermes secundus; Megachile rotundata; Smittium culicis; Blattella germanica; Blattella germanica; Neodiprion lecontei;
PCITRI_00916	137031	0.05108333150892863	Unknown	34.91910589574621	57.85714285714286	Lasius niger; Leptonychotes weddellii; Lasius niger; Cryptotermes secundus; Physconelloides cubanus; uncultured bacterium; Diaphorina citri;
PCITRI_00917	136967	0.007301028714945935	Unknown	33.70811947403389	64.6	Homo sapiens;
PCITRI_00918	136832	0.021924695977549112	Unknown	33.44904700654818	36.766666666666666	Drosophila simulans; Habropoda laboriosa; Onthophagus taurus;
PCITRI_00919	136791	0.0	Unknown	32.41368218669357	NA
PCITRI_00920	136715	0.00731448634019676	Unknown	33.60055590096185	46.8	Ancylostoma ceylanicum;
PCITRI_00921	136596	0.01464171718059094	Unknown	32.46434741866526	55.6	Diaphorina citri; Capitella teleta;
PCITRI_00922	136405	0.043986657380594554	Unknown	36.24940434734797	51.5	Blattella germanica; Anoplophora glabripennis; Blattella germanica; Blattella germanica; Sinocyclocheilus grahami; Bemisia tabaci;
PCITRI_00923	136410	0.0073308408474452025	Unknown	33.38611538743494	39.5	Tribolium castaneum;
PCITRI_00924	136278	0.058703532485067295	Unknown	32.52836114413184	48.4375	Stegodyphus mimosarum; Cimex lectularius; Locusta migratoria; Apostasia shenzhenica; Bemisia tabaci; Heliconius cydno cydnides; Drepana sp. GAS-2011; Nicrophorus vespilloides;
PCITRI_00925	136191	0.029370516407104728	Unknown	32.38760270502456	54.95	Nilaparvata lugens; Lasius niger; Plutella xylostella; Nicrophorus vespilloides;
PCITRI_00926	136011	0.007352346501385917	Unknown	32.19813103351935	45.5	Bemisia tabaci;
PCITRI_00927	136005	0.007352670857689056	Unknown	32.57894930333444	37.4	Daphnia magna;
PCITRI_00928	135912	0.029430808169992346	Unknown	30.34169168285361	41.275	Pediculus humanus corporis; Temnothorax curvispinosus; Danaus plexippus plexippus; Nannospalax galili;
PCITRI_00929	135768	0.022096517588828	Unknown	33.2869306463968	38.5	Onthophagus taurus; Saccoglossus kowalevskii; Heliothis virescens;
PCITRI_00930	135615	0.02949526232348929	Unknown	33.281716624267226	31.8	Lygus hesperus; Bemisia tabaci; Bemisia tabaci; Bemisia tabaci;
PCITRI_00931	135475	0.03690717844620779	Unknown	35.09060712308544	51.339999999999996	Apis florea; Ancylostoma ceylanicum; Helicoverpa armigera; Dendroctonus ponderosae; Camponotus floridanus;
PCITRI_00932	135330	0.04433606739082243	Unknown	31.904973028892336	36.983333333333334	Anopheles gambiae str. PEST; Onthophagus taurus; Anopheles gambiae str. PEST; Folsomia candida; Candidatus Nephrothrix sp. EaCA; Diaphorina citri;
PCITRI_00933	135235	0.04436721262986652	Unknown	34.12578104780567	60.56666666666667	Deltaproteobacteria bacterium HGW-Deltaproteobacteria-16; Nilaparvata lugens; Hydra vulgaris; Bemisia tabaci; Anopheles gambiae str. PEST; Stegodyphus mimosarum;
PCITRI_00934	135218	0.01479093020160038	Unknown	32.537827803990595	73.9	Xenopus tropicalis; Blattella germanica;
PCITRI_00935	135091	0.02220725288879348	Unknown	33.596612653692695	48.400000000000006	Entomoplasmatales bacterium EntAcro10; Nilaparvata lugens; Drosophila rhopaloa;
PCITRI_00936	135058	0.125871847650639	Unknown	32.85403308208325	57.923529411764704	Bemisia tabaci; Wasmannia auropunctata; Temnothorax curvispinosus; Agrotis segetum; Solenopsis invicta; Camponotus floridanus; Bemisia tabaci; Papilio machaon; Agrotis segetum; Camponotus floridanus; Bemisia tabaci; Mus musculus; Temnothorax curvispinosus; Bemisia tabaci; Wasmannia auropunctata; Bemisia tabaci; Zootermopsis nevadensis;
PCITRI_00937	134979	0.04445135910030449	Unknown	31.628623711836656	54.1	Nilaparvata lugens; Neotoma lepida; Aethina tumida; Bos mutus; Temnothorax curvispinosus; Aethina tumida;
PCITRI_00938	134771	0.03709996957802495	Unknown	32.806019099064336	63.84	Diaphorina citri; Drosophila elegans; Oesophagostomum dentatum; Lasius niger; Papilio xuthus;
PCITRI_00939	134816	0.05192262046047947	Unknown	31.12390220745312	56.371428571428574	Myotis brandtii; Oryzias melastigma; Cryptotermes secundus; Exaiptasia pallida; Nanorana parkeri; Harpegnathos saltator; Tribolium castaneum;
PCITRI_00940	134786	0.01483833632573116	Unknown	32.71704776460464	64.19999999999999	Teladorsagia circumcincta; Heliothis virescens;
PCITRI_00941	134651	0.02970642624265694	Unknown	32.60651610459633	38.45	Bemisia tabaci; Folsomia candida; Folsomia candida; Folsomia candida;
PCITRI_00942	134648	0.007426772027805835	Unknown	31.43975402531044	39.3	Trachymyrmex cornetzi;
PCITRI_00943	134641	0.02228147443943524	Unknown	34.37808691260463	48.266666666666666	Zootermopsis nevadensis; Hydra vulgaris; Apostichopus japonicus;
PCITRI_00944	134573	0.02972364441604185	Unknown	32.47456770674653	57.625	Diaphorina citri; Ambystoma tigrinum virus; Diaphorina citri; Occidentia massiliensis;
PCITRI_00945	134555	0.022295715506670134	Unknown	32.02705213481476	52.53333333333333	Tribolium castaneum; Cimex lectularius; Melanaphis sacchari;
PCITRI_00946	134531	0.1040652340352781	Unknown	34.02338494473393	66.62142857142857	Myzus persicae; Blattella germanica; Cryptotermes secundus; Anas platyrhynchos; Linepithema humile; Strongylocentrotus purpuratus; Cyprinus carpio; Patagioenas fasciata monilis; Oncorhynchus mykiss; Limosa lapponica baueri; Cryptotermes secundus; Sipha flava; Oryctes borbonicus; Habropoda laboriosa;
PCITRI_00947	134510	0.01486878299011226	Unknown	34.48070775407033	36.2	Apostichopus japonicus; Zootermopsis nevadensis;
PCITRI_00948	133731	0.02991079106564671	Unknown	32.65361060636651	58.675	Providencia burhodogranariea; Lasius niger; Aedes aegypti; Bombyx mori;
PCITRI_00949	133683	0.02244114808913624	Unknown	33.48219294899127	47.63333333333333	Bemisia tabaci; Nasonia vitripennis; Cryptotermes secundus;
PCITRI_00950	133513	0.06740916614861474	Unknown	33.72106087047703	55.28888888888889	Oryctes borbonicus; Orchesella cincta; Myzus persicae; Diuraphis noxia; Ramazzottius varieornatus; Ciona intestinalis; Diuraphis noxia; Papilio machaon; Maconellicoccus hirsutus;
PCITRI_00951	133457	0.014986100391886525	Unknown	34.76475568909836	35.65	Priapulus caudatus; Branchiostoma belcheri;
PCITRI_00952	133236	0.02251643699900928	Unknown	32.9272869194512	65.0	Diuraphis noxia; Blattella germanica; Habropoda laboriosa;
PCITRI_00953	133232	0.045034226011768944	Unknown	32.20997958448421	67.7	Nephila clavipes; Trichomalopsis sarcophagae; Scleropages formosus; Anopheles gambiae str. PEST; Pseudomyrmex gracilis; Camponotus floridanus;
PCITRI_00954	133177	0.03754402036387665	Unknown	35.5571908062203	59.2	Blattella germanica; Blattella germanica; Nilaparvata lugens; Tetraodon nigroviridis; Ornithorhynchus anatinus;
PCITRI_00955	133112	0.03004988280545706	Unknown	31.864895726906667	41.375	Daphnia pulex; Bemisia tabaci; Solemya velum gill symbiont; Myzus persicae;
PCITRI_00956	132880	0.007525586995785672	Unknown	33.62131246237207	36.5	Cryptotermes secundus;
PCITRI_00957	132866	0.0	Unknown	31.861424292143965	NA
PCITRI_00958	132441	0.007550531934974819	Unknown	37.20147084362093	42.2	Temnothorax curvispinosus;
PCITRI_00959	132172	0.007565898980116817	Unknown	32.944193929122655	47.3	Hydra vulgaris;
PCITRI_00960	132102	0.05298935670920955	Unknown	33.630830721715036	57.41428571428572	Pieris rapae; Pseudomyrmex gracilis; Halyomorpha halys; Stegodyphus mimosarum; Euroglyphus maynei; Diaphorina citri; Nilaparvata lugens;
PCITRI_00961	132088	0.015141420870934529	Unknown	30.75373993095512	41.7	Ceratitis capitata; Acanthochromis polyacanthus;
PCITRI_00962	131994	0.037880509720138796	Unknown	31.999181780990043	49.26	Rhinopithecus roxellana; Diuraphis noxia; Limulus polyphemus; Centruroides sculpturatus; Cryptotermes secundus;
PCITRI_00963	131989	0.0151527778830054	Unknown	31.864018971277908	44.45	Diaphorina citri; Rhincodon typus;
PCITRI_00964	131945	0.007578915457198076	Unknown	32.41881086816477	65.6	Blattella germanica;
PCITRI_00965	131724	0.007591630986001033	Unknown	32.73055783304485	53.0	Tropilaelaps mercedesae;
PCITRI_00966	131665	0.03797516424258535	Unknown	32.82876998443018	60.8	Notothenia coriiceps; Oncorhynchus mykiss; Nephila clavipes; Parasteatoda tepidariorum; Copidosoma floridanum;
PCITRI_00967	131631	0.06837295166032317	Unknown	33.92589891438947	55.766666666666666	Acyrthosiphon pisum; Sipha flava; Helicoverpa armigera; Sipha flava; Nilaparvata lugens; Blattella germanica; Myzus persicae; Diaphorina citri; Sipha flava;
PCITRI_00968	131513	0.0	Unknown	34.2985104134192	NA
PCITRI_00969	131436	0.05325785933838522	Unknown	33.78602513770961	58.77142857142857	Diaphorina citri; Bemisia tabaci; Sipha flava; Acyrthosiphon pisum; Maconellicoccus hirsutus; Atta cephalotes; Bos mutus;
PCITRI_00970	131314	0.0	Unknown	33.70699239989643	NA
PCITRI_00971	131235	0.022859755400617212	Unknown	33.405722558768616	51.699999999999996	Fasciola hepatica; Ornithorhynchus anatinus; Limulus polyphemus;
PCITRI_00972	131116	0.083895176790018	Unknown	33.90890509167455	44.836363636363636	Athalia rosae; Tribolium castaneum; Trachymyrmex septentrionalis; Trachymyrmex septentrionalis; Capsicum chinense; Bemisia tabaci; Solenopsis invicta; Anoplophora glabripennis; Acyrthosiphon pisum; Acyrthosiphon pisum; Lasius niger;
PCITRI_00973	130957	0.007636094290492299	Unknown	31.487434806844995	29.5	Hydra vulgaris;
PCITRI_00974	130954	0.015272538448615543	Unknown	34.55106373230294	44.349999999999994	Parasteatoda tepidariorum; Nilaparvata lugens;
PCITRI_00975	130772	0.05352827822469642	Unknown	32.73560089315756	62.0	Sipha flava; Cryptotermes secundus; Tetraodon nigroviridis; Chaetura pelagica; Euroglyphus maynei; Euroglyphus maynei; Patagioenas fasciata monilis;
PCITRI_00976	130673	0.030610761213104465	Unknown	34.28328728964667	47.900000000000006	Trichomalopsis sarcophagae; Solemya velum gill symbiont; Myzus persicae; Papilio machaon;
PCITRI_00977	130485	0.03831858067977162	Unknown	32.42365022799555	45.24	Tetranychus urticae; Acyrthosiphon pisum; Agrilus planipennis; Nephila clavipes; Leptinotarsa decemlineata;
PCITRI_00978	130315	0.030694854774968347	Unknown	34.733530291984806	52.7	Tribolium castaneum; Onthophagus taurus; Diaphorina citri; Blattella germanica;
PCITRI_00979	130247	0.023033160072784782	Unknown	37.422742942255866	65.23333333333333	Cryptotermes secundus; Diaphorina citri; Cyphomyrmex costatus;
PCITRI_00980	130230	0.023036166781847504	Unknown	34.11886662059433	44.86666666666667	Spodoptera exigua; bacterium 2013Ark19i; Apostichopus japonicus;
PCITRI_00981	130212	0.0	Unknown	32.962399778822224	NA
PCITRI_00982	130057	0.030755745557717006	Unknown	32.13206517142484	51.975	Papilio machaon; Lasius niger; Wasmannia auropunctata; Drosophila erecta;
PCITRI_00983	129797	0.015408676625807994	Unknown	31.37052474248249	64.0	Rhodnius prolixus; Aedes albopictus;
PCITRI_00984	129728	0.023125308337444497	Unknown	34.18922668968919	42.03333333333333	Bombyx mori; Tribolium castaneum; Dendroctonus ponderosae;
PCITRI_00985	129424	0.023179626653480032	Unknown	33.21254172332797	62.800000000000004	Trachymyrmex septentrionalis; Pygocentrus nattereri; Oryzias melastigma;
PCITRI_00986	129350	0.0	Unknown	33.61654425976034	NA
PCITRI_00987	128984	0.007752899584444582	Unknown	33.616572598151706	37.3	Bemisia tabaci;
PCITRI_00988	128869	0.023279454329590516	Unknown	33.10260807486672	57.43333333333333	Cyprinus carpio; Operophtera brumata; Bombus impatiens;
PCITRI_00989	128776	0.054357954898428276	Unknown	32.76231595949556	66.45714285714286	Nematostella vectensis; Cryptotermes secundus; Pelecanus crispus; Drosophila navojoa; Oesophagostomum dentatum; NA; Camelus ferus;
PCITRI_00990	128477	0.023350482965822674	Unknown	33.8301797208839	36.53333333333333	Lasius niger; Papilio machaon; Cryptotermes secundus;
PCITRI_00991	128373	0.007789800035833081	Unknown	33.77189907535074	35.1	Mesobuthus gibbosus;
PCITRI_00992	128364	0.09348415443582313	Unknown	29.565142874949363	40.40833333333333	Anopheles gambiae str. PEST; Nasonia vitripennis; Anopheles gambiae str. PEST; Cryptotermes secundus; Neodiprion lecontei; Cryptotermes secundus; Neodiprion lecontei; Neodiprion lecontei; Papilio xuthus; Nicrophorus vespilloides; Nicrophorus vespilloides; Anopheles gambiae str. PEST;
PCITRI_00993	127663	0.08616435458981851	Unknown	32.95316575671886	67.98181818181818	Blattella germanica; Apteryx australis mantelli; Oncorhynchus mykiss; Zootermopsis nevadensis; Camponotus floridanus; Nilaparvata lugens; Plutella xylostella; Bemisia tabaci; Cryptotermes secundus; Apis florea; Blattella germanica;
PCITRI_00994	127909	0.023454174452149572	Unknown	33.29789146971675	39.1	Trachymyrmex septentrionalis; Oncorhynchus tshawytscha; Diuraphis noxia;
PCITRI_00995	127896	0.023456558453743667	Unknown	33.37555513855007	66.2	Stegodyphus mimosarum; Bos mutus; Papilio machaon;
PCITRI_00996	127862	0.046925591653501436	Unknown	33.040309083230355	50.96666666666667	Myzus persicae; Smittium culicis; Nilaparvata lugens; Clunio marinus; Dinoponera quadriceps; Harpegnathos saltator;
PCITRI_00997	127671	0.039163161563706715	Unknown	33.9521112860399	47.3	Cryptotermes secundus; Helicoverpa armigera; Lasius niger; Tribolium castaneum; Pomacea canaliculata;
PCITRI_00998	127651	0.04700315704538155	Unknown	29.785900619658285	70.78333333333333	Zootermopsis nevadensis; Aedes aegypti; Anopheles sinensis; Leptinotarsa decemlineata; Agrilus planipennis; Stegodyphus mimosarum;
PCITRI_00999	127477	0.0	Unknown	32.004204680059935	NA
PCITRI_01000	127384	0.03925139734974565	Unknown	31.777146266407087	54.32	Solemya velum gill symbiont; Sipha flava; Oryctolagus cuniculus; Blattella germanica; Rhizopus microsporus;
PCITRI_01001	127308	0.07069469318503158	Unknown	31.32638954346938	45.94444444444444	Spodoptera litura; Rhodnius prolixus; Spodoptera litura; Monomorium pharaonis; Rhodnius prolixus; Amyelois transitella; Athalia rosae; Oryctes borbonicus; Nilaparvata lugens;
PCITRI_01002	127076	0.0	Unknown	31.53231137272184	NA
PCITRI_01003	127071	0.007869616198817984	Unknown	30.64192459333758	37.3	Halyomorpha halys;
PCITRI_01004	127055	0.07870607217346817	Unknown	32.58431387981583	68.3	Trachymyrmex cornetzi; Polistes dominula; Drosophila sucinea; Scirtothrips dorsalis; Bemisia tabaci; Limulus polyphemus; Operophtera brumata; Sinocyclocheilus rhinocerous; Rhizopus oryzae; Pieris rapae;
PCITRI_01005	127008	0.11022927689594357	Unknown	32.34363189720332	42.25	Branchiostoma floridae; Eufriesea mexicana; Ceratosolen solmsi marchali; Oryzias latipes; Eurytemora affinis; Blattella germanica; Ooceraea biroi; Branchiostoma floridae; Eufriesea mexicana; Oryctes borbonicus; Ooceraea biroi; Ooceraea biroi; Ooceraea biroi; Ooceraea biroi;
PCITRI_01006	126824	0.01576988582602662	Unknown	31.514539834731597	35.8	Cryptotermes secundus; Amyelois transitella;
PCITRI_01007	126782	0.023662665047088704	Unknown	34.62952154091275	49.36666666666667	Cryptotermes secundus; Helicoverpa armigera; Cimex lectularius;
PCITRI_01008	126781	0.15775234459422152	Unknown	34.52331185272241	65.66	Cryptotermes secundus; ubiquinone; Diaphorina citri; Halyomorpha halys; Cyprinus carpio; Amyelois transitella; Homo sapiens; Seriola lalandi dorsalis; Helicoverpa armigera; Bombyx mori; Biomphalaria glabrata; Nephila clavipes; Polistes canadensis; Dendroctonus ponderosae; Euroglyphus maynei; Stegodyphus mimosarum; Neomonachus schauinslandi; Notothenia coriiceps; Rana catesbeiana; Diaphorina citri;
PCITRI_01009	126777	0.023663598286755485	Unknown	31.149183211465804	39.6	Candidatus Entotheonella gemina; Mizuhopecten yessoensis; Riptortus pedestris;
PCITRI_01010	126618	0.023693313746860636	Unknown	33.08692287036598	46.96666666666667	Helobdella robusta; Brassica rapa; Diaphorina citri;
PCITRI_01011	126550	0.07111813512445674	Unknown	34.38798893717898	51.31111111111111	Apis florea; Tribolium castaneum; Trachymyrmex septentrionalis; Capsicum chinense; Cyphomyrmex costatus; Trachymyrmex cornetzi; Pogonomyrmex barbatus; Leptinotarsa decemlineata; Heliothis virescens;
PCITRI_01012	126545	0.10273025405982061	Unknown	34.567150025682565	62.23076923076923	Megachile rotundata; Papilio xuthus; Nicrophorus vespilloides; Pediculus humanus corporis; Latimeria chalumnae; Neotoma lepida; Schistosoma japonicum; Pseudocohnilembus persalinus; Orchesella cincta; Neotoma lepida; Rattus norvegicus; Acanthaster planci; Capsicum chinense;
PCITRI_01013	126436	0.007909139801955139	Unknown	32.87829415672752	45.0	Cryptotermes secundus;
PCITRI_01014	126425	0.07118845165117658	Unknown	32.582954320743525	56.93333333333333	Nilaparvata lugens; Verticillium longisporum; Anoplophora glabripennis; Ancylostoma caninum; Galendromus occidentalis; Bemisia tabaci; Dendroctonus ponderosae; Culex quinquefasciatus; Daphnia pulex;
PCITRI_01015	126360	0.015827793605571384	Unknown	33.04210193099082	38.099999999999994	Sipha flava; Centruroides sculpturatus;
PCITRI_01016	126202	0.023771414082185704	Unknown	31.230091440706172	44.56666666666667	Bemisia tabaci; Anoplophora glabripennis; Cyphomyrmex costatus;
PCITRI_01017	126162	0.0	Unknown	30.945926665715508	NA
PCITRI_01018	126093	0.023791963074873308	Unknown	31.68772255398793	73.66666666666667	Castor canadensis; Agabus sp. INB109; Acyrthosiphon pisum;
PCITRI_01019	125930	0.023822758675454615	Unknown	33.06122448979592	42.3	Zootermopsis nevadensis; Cryptotermes secundus; Heliothis virescens;
PCITRI_01020	125919	0.007941613259317498	Unknown	32.68370936872117	37.8	Helicoverpa armigera;
PCITRI_01021	125864	0.023835250746837854	Unknown	33.68953791393886	61.333333333333336	Plutella xylostella; Diaphorina citri; Habropoda laboriosa;
PCITRI_01022	125822	0.03973867845050945	Unknown	33.31849756004514	64.08	Stomoxys calcitrans; Pseudomyrmex gracilis; Cherax quadricarinatus; Bambusicola thoracicus; Tribolium castaneum;
PCITRI_01023	125714	0.0	Unknown	32.81655185579967	NA
PCITRI_01024	125399	0.10366908827024139	Unknown	34.18209076627405	31.615384615384613	Temnothorax curvispinosus; Lygus hesperus; Centruroides sculpturatus; Solenopsis invicta; Cimex lectularius; Rhodnius prolixus; Centruroides sculpturatus; Centruroides sculpturatus; Cimex lectularius; Stegodyphus mimosarum; Halyomorpha halys; Halyomorpha halys; Halyomorpha halys;
PCITRI_01025	125139	0.0	Unknown	31.19011659035153	NA
PCITRI_01026	125016	0.0319959045242209	Unknown	33.67328981890318	34.475	Tepidibacter formicigenes; Crassostrea virginica; Hydra vulgaris; Papilio machaon;
PCITRI_01027	124936	0.040020490491131454	Unknown	33.29384644938209	49.04	Nilaparvata lugens; Halyomorpha halys; Cryptotermes secundus; Nilaparvata lugens; Ancylostoma ceylanicum;
PCITRI_01028	124926	0.01600947761074556	Unknown	32.55767414309271	45.95	Cryptotermes secundus; Solemya velum gill symbiont;
PCITRI_01029	124726	0.024052723570065583	Unknown	33.21440597790357	58.3	Acanthisitta chloris; Papilio polytes; Folsomia candida;
PCITRI_01030	124565	0.0	Unknown	32.77003973828925	NA
PCITRI_01031	124550	0.04817342432757929	Unknown	33.02850260939382	43.35	Nilaparvata lugens; Scopula ornata; Cryptotermes secundus; Blattella germanica; Ancylostoma ceylanicum; Lasius niger;
PCITRI_01032	124464	0.04017225864507006	Unknown	32.607018897030464	35.9	Butyricimonas sp. Marseille-P2440; Lasius niger; Capsicum chinense; Folsomia candida; Schizopora paradoxa;
PCITRI_01033	124449	0.0	Unknown	33.31565540904306	NA
PCITRI_01034	124331	0.04021523192124249	Unknown	31.603542157627622	66.68	Ancylostoma ceylanicum; Oncorhynchus kisutch; Orussus abietinus; Terrapene mexicana triunguis; Folsomia candida;
PCITRI_01035	124264	0.02414214897315393	Unknown	31.615753556943282	89.16666666666667	Proteus mirabilis; Planococcus citri; Planococcus citri;
PCITRI_01036	124081	0.04029625808947381	Unknown	34.84820399577695	44.3	Nilaparvata lugens; Helicoverpa armigera; Bicyclus anynana; Diaphorina citri; Diaphorina citri;
PCITRI_01037	124006	0.03225650371756205	Unknown	33.147589632759704	55.0	Lasius niger; Anopheles merus; Cyphomyrmex costatus; Planococcus citri;
PCITRI_01038	124000	0.04838709677419355	Unknown	32.72016129032258	64.0	Cryptotermes secundus; Diaphorina citri; Oncorhynchus mykiss; Ancylostoma caninum; Anoplophora glabripennis; Myzus persicae;
PCITRI_01039	123953	0.0	Unknown	34.98100086323041	NA
PCITRI_01040	123915	0.0	Unknown	33.81511519993544	NA
PCITRI_01041	123885	0.008072002260160633	Unknown	34.47552165314606	78.5	Diaphorina citri;
PCITRI_01042	123829	0.07268087443167594	Unknown	34.76810763229938	60.077777777777776	Apis dorsata; Vollenhovia emeryi; Blattella germanica; Acropora digitifera; Propithecus coquereli; Biomphalaria glabrata; Drosophila melanogaster; Agrilus planipennis; Diaphorina citri;
PCITRI_01043	123517	0.040480257778281535	Unknown	35.32064412186177	58.52	Dufourea novaeangliae; Lasius niger; Planococcus citri; Blattella germanica; Lasius niger;
PCITRI_01044	123440	0.008101101749837978	Unknown	32.19296824368114	37.3	Diuraphis noxia;
PCITRI_01045	123401	0.06482929635902465	Unknown	33.019991734264714	59.362500000000004	Papilio machaon; Papilio machaon; Papilio machaon; Papilio machaon; Papilio machaon; Papilio machaon; Nilaparvata lugens; Ancylostoma duodenale;
PCITRI_01046	123258	0.0	Unknown	32.61857242531925	NA
PCITRI_01047	123222	0.0973852071870283	Unknown	33.734235769586604	56.25	Diuraphis noxia; Trachymyrmex cornetzi; Camponotus floridanus; Operophtera brumata; Cyprinus carpio; Diaphorina citri; Nilaparvata lugens; Cherax quadricarinatus; Cricetulus griseus; Centruroides sculpturatus; Limulus polyphemus; Diaphorina citri;
PCITRI_01048	123094	0.008123872812647245	Unknown	33.46548166441906	47.8	Solemya velum gill symbiont;
PCITRI_01049	123010	0.10568246484025688	Unknown	33.1306397853833	60.753846153846155	Diaphorina citri; Notothenia coriiceps; Nephila clavipes; Cyprinus carpio; Zea mays; Mus musculus; Blattella germanica; Plutella xylostella; Crassostrea gigas; Acropora digitifera; Nilaparvata lugens; Planococcus citri; Operophtera brumata;
PCITRI_01050	122985	0.008131072895068505	Unknown	30.37931455055495	63.2	Orbicella faveolata;
PCITRI_01051	122973	0.02439559903393428	Unknown	30.505070218665885	55.1	Musca domestica; Halyomorpha halys; Nicrophorus vespilloides;
PCITRI_01052	122922	0.032540960934576396	Unknown	32.64183791347359	39.175	Cimex lectularius; Helicoverpa armigera; Cryptotermes secundus; Phaseolus vulgaris;
PCITRI_01053	122827	0.016283064798456367	Unknown	35.134783068869226	42.7	Cryptotermes secundus; Apostichopus japonicus;
PCITRI_01054	122698	0.048900552576244115	Unknown	36.04378229473993	40.43333333333333	Apostichopus japonicus; Vollenhovia emeryi; Apostichopus japonicus; Lasius niger; Acanthaster planci; Spodoptera litura;
PCITRI_01055	122709	0.04074680748763334	Unknown	32.430384079407375	67.46	Centruroides sculpturatus; Acromyrmex echinatior; Papilio machaon; Athalia rosae; Onthophagus taurus;
PCITRI_01056	122631	0.08154544935619867	Unknown	31.577659808694374	36.01	Leptinotarsa decemlineata; Blattella germanica; Daphnia magna; Lasius niger; Solemya velum gill symbiont; Tribolium castaneum; Crassostrea virginica; Acropora digitifera; Crassostrea virginica; Rhizophagus irregularis DAOM 197198w;
PCITRI_01057	122509	0.008162665600078362	Unknown	33.937098498885796	51.7	Myzus persicae;
PCITRI_01058	122462	0.024497395110319935	Unknown	32.21080825072267	60.766666666666666	Vollenhovia emeryi; Gekko japonicus; Anopheles sinensis;
PCITRI_01059	122307	0.008176146909007661	Unknown	32.684147268758124	33.6	Melanaphis sacchari;
PCITRI_01060	122023	0.008195176319218508	Unknown	29.214164542750137	24.1	Rhizoctonia solani 123E;
PCITRI_01061	121825	0.06566796634516725	Unknown	29.446336958752305	82.1	Pan troglodytes; Eurypyga helias; Acanthisitta chloris; Seriola lalandi dorsalis; Ancylostoma caninum; Citrus sinensis; Bambusicola thoracicus; Plutella xylostella;
PCITRI_01062	121822	0.008208697936333338	Unknown	32.32585247328068	34.4	Sipha flava;
PCITRI_01063	121646	0.008220574453742828	Unknown	33.23249428670076	35.3	Leptinotarsa decemlineata;
PCITRI_01064	121628	0.01644358206991811	Unknown	32.79343572203769	63.5	Drosophila navojoa; Diaphorina citri;
PCITRI_01065	121540	0.01645548790521639	Unknown	30.741319730129995	50.4	Helicoverpa armigera; Bemisia tabaci;
PCITRI_01066	121439	0.057642108383632935	Unknown	33.53947249236242	72.65714285714286	Meleagris gallopavo; Oesophagostomum dentatum; Oncorhynchus mykiss; Stegodyphus mimosarum; Helicoverpa armigera; Bos mutus; Chrysochloris asiatica;
PCITRI_01067	121361	0.0	Unknown	32.642282116989804	NA
PCITRI_01068	121087	0.049551149173734585	Unknown	33.50400951382064	43.166666666666664	Tribolium castaneum; Nicrophorus vespilloides; Onthophagus taurus; Tribolium castaneum; Tribolium castaneum; Onthophagus taurus;
PCITRI_01069	120932	0.07442198921708067	Unknown	31.213409188634934	37.06666666666666	Blattella germanica; Zootermopsis nevadensis; Diaphorina citri; Diuraphis noxia; Acyrthosiphon pisum; Diaphorina citri; Melanaphis sacchari; Stomoxys calcitrans; Diuraphis noxia;
PCITRI_01070	120899	0.016542734017651096	Unknown	33.532121853778776	46.2	Nilaparvata lugens; Solemya velum gill symbiont;
PCITRI_01071	120828	0.024828682093554474	Unknown	35.33949084649253	25.03333333333333	Bicyclus anynana; Ascosphaera apis ARSEF 7405; Tribolium castaneum;
PCITRI_01072	120704	0.0497083775185578	Unknown	31.553221102863205	64.7	Cervus elaphus hippelaphus; Terrapene mexicana triunguis; Tribolium castaneum; Anoplophora glabripennis; Xenopus tropicalis; Oncorhynchus mykiss;
PCITRI_01073	120628	0.024869847796531484	Unknown	33.05451470637	38.5	Acropora digitifera; Crassostrea virginica; Cryptotermes secundus;
PCITRI_01074	120614	0.01658182300562124	Unknown	34.631966438390236	30.75	Aedes albopictus; Gammaproteobacteria bacterium RIFCSPHIGHO2_02_FULL_38_33;
PCITRI_01075	120601	0.0248754156267361	Unknown	35.29738559381763	42.2	Culex quinquefasciatus; Trachymyrmex cornetzi; Clavispora lusitaniae;
PCITRI_01076	120432	0.0	Unknown	34.3978344626013	NA
PCITRI_01077	120408	0.0	Unknown	33.28848581489602	NA
PCITRI_01078	120377	0.008307234770761857	Unknown	34.665259974912146	29.8	Solenopsis invicta;
PCITRI_01079	120236	0.03326790645064706	Unknown	32.763065970258495	59.825	Diaphorina citri; Copidosoma floridanum; Copidosoma floridanum; Ixodes scapularis;
PCITRI_01080	120102	0.008326256015719971	Unknown	34.436562255416234	38.4	Solemya velum gill symbiont;
PCITRI_01081	120066	0.0666300201555811	Unknown	33.4815851281795	36.7625	Plutella xylostella; Trachymyrmex cornetzi; Temnothorax curvispinosus; Rhagoletis zephyria; Trichogramma pretiosum; Ochotona princeps; Dictyostelium discoideum AX4; Thelohanellus kitauei;
PCITRI_01082	120057	0.008329376879315658	Unknown	32.72612175883122	33.4	Diadromus pulchellus ascovirus 4a;
PCITRI_01083	119927	0.025015217590701008	Unknown	33.28524852618676	37.4	Papilio machaon; Dufourea novaeangliae; Bombyx mori;
PCITRI_01084	119772	0.0	Unknown	29.57619477006312	NA
PCITRI_01085	119652	0.008357570287166115	Unknown	34.79674389061612	50.0	Cryptotermes secundus;
PCITRI_01086	119631	0.041795186866280476	Unknown	33.651812657254396	69.08	Maconellicoccus hirsutus; Daphnia pulex; Dendroctonus ponderosae; Sinocyclocheilus rhinocerous; Apostichopus japonicus;
PCITRI_01087	119543	0.11711267075445655	Unknown	33.733468291744394	62.128571428571426	Acyrthosiphon pisum; Acyrthosiphon pisum; Oncorhynchus tshawytscha; Diaphorina citri; Crassostrea gigas; Bos taurus; Diaphorina citri; Colius striatus; Python bivittatus; Zea mays; Centruroides sculpturatus; Amphimedon queenslandica; Linepithema humile; Tribolium castaneum;
PCITRI_01088	119447	0.008371913903237419	Unknown	32.60776746171942	32.3	Rhizophagus irregularis DAOM 197198w;
PCITRI_01089	119445	0.01674410816693876	Unknown	27.82787056804387	44.05	Bombyx mori; Blattella germanica;
PCITRI_01090	119112	0.041977298676875545	Unknown	34.96205252199611	48.4	Aedes albopictus; Bemisia tabaci; Capsicum chinense; Apostichopus japonicus; Rhagoletis zephyria;
PCITRI_01091	119097	0.1427407911198435	Unknown	34.23427962081328	40.95882352941177	Pogona vitticeps; Copidosoma floridanum; Nanorana parkeri; Onthophagus taurus; Vollenhovia emeryi; Onthophagus taurus; Pteropus alecto; Cryptotermes secundus; Stegodyphus mimosarum; Diuraphis noxia; Exaiptasia pallida; Lepisosteus oculatus; Oncorhynchus tshawytscha; Apostichopus japonicus; Aedes albopictus; Cryptotermes secundus; Octopus bimaculoides;
PCITRI_01092	118960	0.016812373907195696	Unknown	32.02168796234028	33.9	Sipha flava; Myzus persicae;
PCITRI_01093	118937	0.025223437618234864	Unknown	32.81401077881568	32.733333333333334	Diaphorina citri; Halyomorpha halys; Nilaparvata lugens;
PCITRI_01094	118798	0.06734120103032037	Unknown	32.63017895924174	51.15	Saccoglossus kowalevskii; Terrapene mexicana triunguis; Strongylocentrotus purpuratus; Antheraea yamamai; Blattella germanica; Cimex lectularius; Danaus plexippus plexippus; Maconellicoccus hirsutus;
PCITRI_01095	118666	0.00842701363490806	Unknown	35.222388889825226	75.8	Salmo salar;
PCITRI_01096	118489	0.19411084573251525	Unknown	32.74649967507533	36.22608695652174	Bicyclus anynana; Diuraphis noxia; Blattella germanica; Zootermopsis nevadensis; Sipha flava; Blattella germanica; Blattella germanica; Nilaparvata lugens; Nilaparvata lugens; Blattella germanica; Onthophagus taurus; Blattella germanica; Sipha flava; Melanaphis sacchari; Nilaparvata lugens; Nilaparvata lugens; Bemisia tabaci; Dendroctonus ponderosae; Blattella germanica; Blattella germanica; Aphi…
PCITRI_01097	118478	0.008440385556812235	Unknown	32.43640169482942	41.2	Bicyclus anynana;
PCITRI_01098	118288	0.08453942918977411	Unknown	34.71358041390504	28.05	Necator americanus; Hydra vulgaris; Lachnospiraceae bacterium KH1T2; Rickettsia endosymbiont of Culicoides newsteadi; Occidentia massiliensis; Hydra vulgaris; Flammeovirga sp. MY04; Tribolium castaneum; Blautia producta; Rhizophagus irregularis DAOM 197198w;
PCITRI_01099	118074	0.3048935413384827	Unknown	33.46630079441706	73.42222222222222	Onychostoma macrolepis; Labeo rohita; Homo sapiens; Parasteatoda tepidariorum; Leptuca thayeri; Homo sapiens; Homo sapiens; Lepomis macrochirus; Opisthorchis viverrini; Thamnophis sirtalis; Aedes albopictus; Homo sapiens; Cryptosporidium parvum; Aedes albopictus; Homo sapiens; Phenacoccus solenopsis; Chironomus yoshimatsui; Diaphorina citri; Thamnophis sirtalis; Aedes albopictus; Temnothorax curv…
PCITRI_01100	117884	0.016965830816735094	Unknown	32.99514777238641	63.6	Diaphorina citri; Bemisia tabaci;
PCITRI_01101	117872	0.00848377901452423	Unknown	34.70968508212298	38.3	Diaphorina citri;
PCITRI_01102	117866	0.0	Unknown	32.55052347581152	NA
PCITRI_01103	117864	0.0	Unknown	31.458290911559082	NA
PCITRI_01104	117843	0.016971733577726297	Unknown	33.48862469556953	37.099999999999994	Centruroides sculpturatus; Nilaparvata lugens;
PCITRI_01105	117798	0.042445542369140395	Unknown	33.108371958776885	65.94	Phoenix dactylifera; Capitella teleta; Orchesella cincta; Anas platyrhynchos; NA;
PCITRI_01106	117769	0.00849119887236879	Unknown	33.66505616928054	39.7	Vollenhovia emeryi;
PCITRI_01107	117726	0.0	Unknown	32.37092910656949	NA
PCITRI_01108	117585	0.05953140281498491	Unknown	32.73716885657184	54.285714285714285	Rhagoletis zephyria; Acromyrmex echinatior; Drosophila bipectinata; Papilio machaon; Clunio marinus; Heliconius melpomene melpomene; Cryptotermes secundus;
PCITRI_01109	117526	0.017017511018838385	Unknown	29.411364293858384	64.0	Melanaphis sacchari; Ictalurus punctatus;
PCITRI_01110	117440	0.0	Unknown	34.075272479564035	NA
PCITRI_01111	117191	0.00853307847872277	Unknown	31.575803602665736	33.6	Saccoglossus kowalevskii;
PCITRI_01112	117177	0.11094327385067035	Unknown	32.99623646278707	70.01538461538462	Drosophila elegans; Plutella xylostella; Bombyx mori; Daphnia pulex; NA; Diaphorina citri; NA; Apteryx australis mantelli; Bodo saltans; Tinamus guttatus; Diaphorina citri; Cryptotermes secundus; Centruroides sculpturatus;
PCITRI_01113	117161	0.017070526881812206	Unknown	33.71429059157911	42.0	Nicrophorus vespilloides; Culex pipiens;
PCITRI_01114	117143	0.01707314991079279	Unknown	31.81069291378913	61.0	Sinocyclocheilus rhinocerous; Blattella germanica;
PCITRI_01115	117102	0.12809345698621713	Unknown	29.97472289115472	69.73333333333333	Daphnia magna; NA; Oncorhynchus mykiss; Wuchereria bancrofti; Dendroctonus ponderosae; GDP-forming; Sipha flava; Cyanistes caeruleus; Lepidothrix coronata; Papilio machaon; Stegodyphus mimosarum; Apis dorsata breviligula; Sinocyclocheilus rhinocerous; Drosophila sechellia; Xenopus tropicalis;
PCITRI_01116	117001	0.0	Unknown	32.14587909505047	NA
PCITRI_01117	116919	0.025658789418315245	Unknown	36.550090233409456	42.166666666666664	Strongylocentrotus purpuratus; Cryptotermes secundus; Helicoverpa armigera;
PCITRI_01118	116731	0.0	Unknown	32.221946183961414	NA
PCITRI_01119	116554	0.3002899943373887	Unknown	30.094205261080702	71.23714285714286	Homo sapiens; Aedes albopictus; Drosophila suzukii; Phenacoccus solenopsis; Caenorhabditis remanei; Chironomus yoshimatsui; Homo sapiens; Phenacoccus solenopsis; Homo sapiens; Phenacoccus solenopsis; Phenacoccus solenopsis; Homo sapiens; Rhinopithecus roxellana; Phenacoccus solenopsis; Homo sapiens; Chironomus yoshimatsui; Phenacoccus solenopsis; Phenacoccus solenopsis; Nephila clavipes; Pseudomo…
PCITRI_01120	116531	0.017162815044923667	Unknown	30.931683414713678	52.1	Aedes albopictus; Peptoniphilus harei;
PCITRI_01121	116528	0.017163256899629272	Unknown	32.91311959357407	86.5	Planococcus citri; Onthophagus taurus;
PCITRI_01122	116448	0.017175048090134655	Unknown	30.772533663094258	69.30000000000001	Diaphorina citri; Daphnia pulex;
PCITRI_01123	116427	0.008589072981353122	Unknown	31.794171455074853	53.5	Centruroides sculpturatus;
PCITRI_01124	116288	0.025798018712162907	Unknown	34.217632085855804	35.03333333333333	Exaiptasia pallida; Drosophila busckii; Bemisia tabaci;
PCITRI_01125	116276	0.01720045409198803	Unknown	31.746018094877705	65.15	Sipha flava; Cryptotermes secundus;
PCITRI_01126	116246	0.0	Unknown	32.0380916332605	NA
PCITRI_01127	116205	0.0602383718428639	Unknown	34.60436297921776	79.51428571428572	Cryptotermes secundus; Coptotermes formosanus; Exaiptasia pallida; Pan paniscus; Pomacea canaliculata; Rana catesbeiana; Notothenia coriiceps;
PCITRI_01128	115822	0.01726787656921828	Unknown	33.94778194125468	46.849999999999994	Rhagoletis zephyria; Candidatus Nephrothrix sp. EaCA;
PCITRI_01129	115730	0.017281603732826407	Unknown	33.96612805668366	41.1	Glycine soja; Helianthus annuus;
PCITRI_01130	115705	0.04321334428071388	Unknown	36.381314549933016	38.08	Blattella germanica; Cryptotermes secundus; Blattella germanica; Papilio machaon; Cryptotermes secundus;
PCITRI_01131	115679	0.008644611381495344	Unknown	32.510654483527695	83.3	Blattella germanica;
PCITRI_01132	115510	0.008657259111765214	Unknown	33.46117219288373	56.0	Cryptotermes secundus;
PCITRI_01133	115280	0.06072172102706454	Unknown	33.756072172102705	39.48571428571429	Ixodes scapularis; Blattella germanica; Maconellicoccus hirsutus; Thelohanellus kitauei; Oreochromis niloticus; Maconellicoccus hirsutus; Maconellicoccus hirsutus;
PCITRI_01134	115096	0.008688399249322305	Unknown	32.701397094599294	45.7	Cryptotermes secundus;
PCITRI_01135	115075	0.0	Unknown	33.4538344557897	NA
PCITRI_01136	114960	0.008698677800974252	Unknown	33.386395267919276	44.5	Bemisia tabaci;
PCITRI_01137	114947	0.03479864633265766	Unknown	35.044846755461215	41.625	Cryptotermes secundus; Helicoverpa armigera; Octopus bimaculoides; Rhagoletis zephyria;
PCITRI_01138	114924	0.017402805332219554	Unknown	33.30113814346873	52.95	Cryptotermes secundus; Diaphorina citri;
PCITRI_01139	114894	0.017407349382909464	Unknown	31.59172802757324	50.25	Tinamus guttatus; Orchesella cincta;
PCITRI_01140	114767	0.03485322435891851	Unknown	32.81431073392177	52.8	Saccoglossus kowalevskii; Diaphorina citri; Blattella germanica; Nephila clavipes;
PCITRI_01141	114696	0.08718699867475763	Unknown	34.876543209876544	59.21	Tribolium castaneum; Nilaparvata lugens; Protobothrops mucrosquamatus; Diaphorina citri; Juglans regia; Bemisia tabaci; Callipepla squamata; Ornithorhynchus anatinus; Centruroides sculpturatus; Hydra vulgaris;
PCITRI_01142	114506	0.026199500462857843	Unknown	33.73709674602205	55.43333333333334	Cryptotermes secundus; Lasius niger; Diaphorina citri;
PCITRI_01143	114378	0.0	Unknown	32.30953505044676	NA
PCITRI_01144	114372	0.008743398733955863	Unknown	31.332843703004233	30.4	Lasius niger;
PCITRI_01145	114354	0.008744774996939328	Unknown	32.46060478863878	22.3	Smittium culicis;
PCITRI_01146	114254	0.03500971519596688	Unknown	32.22294186636792	37.675	Halyomorpha halys; Plutella xylostella; Exaiptasia pallida; Lingula anatina;
PCITRI_01147	114162	0.14015171423065467	Unknown	33.98065906343617	55.50625	Biomphalaria glabrata; Diuraphis noxia; Nilaparvata lugens; Ceratosolen solmsi marchali; Onthophagus taurus; Aethina tumida; Cryptotermes secundus; Zootermopsis nevadensis; Sipha flava; Herbaspirillum sp. VT-16-41; Mizuhopecten yessoensis; Operophtera brumata; Nephila clavipes; Schistosoma haematobium; Seriola lalandi dorsalis; Pan troglodytes;
PCITRI_01148	114145	0.026282360155942004	Unknown	30.876516711200665	49.733333333333334	Hydra vulgaris; Papilio xuthus; Plutella xylostella;
PCITRI_01149	114088	0.04382581866629269	Unknown	32.53891732697567	49.6	Cryptotermes secundus; Heliothis virescens; Centruroides sculpturatus; Heliothis virescens; Apis cerana;
PCITRI_01150	113972	0.04387042431474397	Unknown	33.803916751482824	42.24	Tribolium castaneum; Thelohanellus kitauei; Thelohanellus kitauei; Thelohanellus kitauei; Solemya velum gill symbiont;
PCITRI_01151	113812	0.03514567883878677	Unknown	32.84451551681721	58.925	Rhipicephalus microplus; Rhipicephalus microplus; Rhipicephalus microplus; Rhipicephalus microplus;
PCITRI_01152	113807	0.0	Unknown	34.678886184505345	NA
PCITRI_01153	113795	0.16696691418779383	Unknown	33.82925436091217	65.37368421052632	Aedes albopictus; Aedes albopictus; Cryptotermes secundus; Cyprinus carpio; Schistosoma japonicum; Pseudogymnoascus destructans; Drosophila suzukii; Mesocricetus auratus; Verticillium longisporum; Amphimedon queenslandica; Amphimedon queenslandica; Amphimedon queenslandica; Homo sapiens; Sinocyclocheilus rhinocerous; Nematostella vectensis; Branchiostoma belcheri; Nematostella vectensis; Chelonia…
PCITRI_01154	113774	0.03515741733612249	Unknown	33.88471882855485	45.925	Helicoverpa armigera; Bombyx mori; Amyelois transitella; Astyanax mexicanus;
PCITRI_01155	113636	0.017600056320180225	Unknown	31.52434087789081	47.099999999999994	Ixodes scapularis; Zootermopsis nevadensis;
PCITRI_01156	113518	0.03523670254937543	Unknown	33.570006518789974	67.85	Acyrthosiphon pisum; Sipha flava; Wuchereria bancrofti; Leptinotarsa decemlineata;
PCITRI_01157	113248	0.02649053404916643	Unknown	31.792172930206274	60.83333333333333	Melanaphis sacchari; Oryctes borbonicus; Orussus abietinus;
PCITRI_01158	113274	0.0088281512085739	Unknown	34.52778219185338	31.5	Cryptotermes secundus;
PCITRI_01159	113166	0.0176731527137126	Unknown	33.857342311294914	60.05	Eufriesea mexicana; Apis mellifera;
PCITRI_01160	113153	0.09721350737497017	Unknown	34.29869292020539	66.69090909090909	Acyrthosiphon pisum; Operophtera brumata; Nasonia vitripennis; Rhinopithecus bieti; Procambarus clarkii; Ancylostoma duodenale; Hippocampus comes; Diaphorina citri; Harpegnathos saltator; Acropora digitifera; Blattella germanica;
PCITRI_01161	113081	0.008843218577833588	Unknown	34.77684137918837	59.8	Clunio marinus;
PCITRI_01162	112813	0.06204958648382722	Unknown	32.896031485733026	50.2	Myzus persicae; Cimex lectularius; Solenopsis invicta; Danaus plexippus plexippus; Zootermopsis nevadensis; Zootermopsis nevadensis; Diaphorina citri;
PCITRI_01163	113029	0.008847286979447753	Unknown	33.67365897247609	35.3	Neodiprion lecontei;
PCITRI_01164	113017	0.0	Unknown	31.512958227523292	NA
PCITRI_01165	112956	0.008853004709798506	Unknown	32.31700839264847	37.0	Diuraphis noxia;
PCITRI_01166	112865	0.026580427944889913	Unknown	33.56222035174766	40.166666666666664	Trichinella spiralis; Apostichopus japonicus; Drosophila obscura;
PCITRI_01167	112829	0.0	Unknown	32.46151255439648	NA
PCITRI_01168	112786	0.017732697320589436	Unknown	33.236394587980776	41.4	bacterium 2013Ark19i; Cryptotermes secundus;
PCITRI_01169	112775	0.008867213478164486	Unknown	34.228330747062735	73.2	Cryptotermes secundus;
PCITRI_01170	112639	0.0443895986292492	Unknown	32.152274079137776	54.339999999999996	Ooceraea biroi; Stegodyphus mimosarum; Dendroctonus ponderosae; Diuraphis noxia; Stegodyphus mimosarum;
PCITRI_01171	112557	0.03553754986362465	Unknown	30.801282905550075	52.75	Drosophila suzukii; Helicoverpa armigera; Nilaparvata lugens; Cryptotermes secundus;
PCITRI_01172	112393	0.05338410755118201	Unknown	30.79996085165446	57.63333333333333	Stomoxys calcitrans; Diaphorina citri; Maconellicoccus hirsutus; Diaphorina citri; Limulus polyphemus; Aedes albopictus;
PCITRI_01173	112244	0.0	Unknown	31.902818858914507	NA
PCITRI_01174	112221	0.07128790511579829	Unknown	34.39017652667504	63.1875	Puccinia striiformis f. sp. tritici PST-78; Habropoda laboriosa; Helicoverpa armigera; Rhagoletis zephyria; Blattella germanica; Salvelinus alpinus; Centruroides sculpturatus; Lasius niger;
PCITRI_01175	112221	0.02673296441842436	Unknown	33.68353516721469	62.83333333333333	Procambarus clarkii; Oesophagostomum dentatum; Diaphorina citri;
PCITRI_01176	112218	0.0	Unknown	32.70152738419861	NA
PCITRI_01177	111947	0.008932798556459754	Unknown	32.68332335837494	37.4	Apostichopus japonicus;
PCITRI_01178	111935	0.017867512395586725	Unknown	33.80622682806986	77.8	Planococcus citri; Lasius niger;
PCITRI_01179	111906	0.008936071345593623	Unknown	34.40476828767001	44.4	Acyrthosiphon pisum;
PCITRI_01180	111844	0.017882049998211795	Unknown	33.334823504166515	54.65	Nematostella vectensis; Cyprinus carpio;
PCITRI_01181	111740	0.008949346697691068	Unknown	33.24234830857347	51.3	Diaphorina citri;
PCITRI_01182	111655	0.00895615959876405	Unknown	31.729882226501278	76.8	Rana catesbeiana;
PCITRI_01183	111469	0.00897110407377836	Unknown	31.75142864832375	37.9	Tribolium castaneum;
PCITRI_01184	111451	0.0179451059209877	Unknown	32.29042359422527	38.150000000000006	Blattella germanica; Blattella germanica;
PCITRI_01185	111350	0.026942074539739562	Unknown	32.64032330489447	56.2	Lasius niger; Drosophila melanogaster; Alphaproteobacteria bacterium 16-39-46;
PCITRI_01186	110934	0.018028737808066058	Unknown	33.950817603259594	42.5	Acyrthosiphon pisum; Blattella germanica;
PCITRI_01187	110882	0.0450929817283238	Unknown	34.15703179957072	52.28	Stegodyphus mimosarum; Acyrthosiphon pisum; Acyrthosiphon pisum; Zootermopsis nevadensis; Oncorhynchus kisutch;
PCITRI_01188	110843	0.0	Unknown	33.54835217379537	NA
PCITRI_01189	110808	0.009024619161071402	Unknown	30.273987437730128	63.2	Teladorsagia circumcincta;
PCITRI_01190	110715	0.01806439958451881	Unknown	31.38689427810143	48.7	Bemisia tabaci; Cajanus cajan;
PCITRI_01191	110536	0.02714047911992473	Unknown	31.92805963667945	54.800000000000004	Diuraphis noxia; Cricetulus griseus; Cryptotermes secundus;
PCITRI_01192	110397	0.0271746514850947	Unknown	32.76175983043018	48.9	Dendroctonus ponderosae; Centruroides sculpturatus; Candidatus Nephrothrix sp. EaCA;
PCITRI_01193	110354	0.018123493484604094	Unknown	34.0993529912826	38.099999999999994	Drosophila arizonae; Proteus terrae;
PCITRI_01194	110348	0.027186718381846522	Unknown	32.35310109834342	69.4	Rhagoletis zephyria; Melanaphis sacchari; Pan troglodytes;
PCITRI_01195	110241	0.018142070554512387	Unknown	31.474678205023537	50.55	Apostichopus japonicus; Helicoverpa armigera;
PCITRI_01196	110116	0.036325329652366595	Unknown	30.15456427767082	66.175	Mesitornis unicolor; Papilio machaon; Drosophila melanogaster; Eutrema salsugineum;
PCITRI_01197	110084	0.0	Unknown	32.89488027324589	NA
PCITRI_01198	110040	0.11813885859687386	Unknown	33.903126135950565	49.769230769230774	uncultured Actinosynnema sp.; Myzus persicae; Bacillus megaterium; uncultured Actinosynnema sp.; Melanaphis sacchari; Clostridium sp. CAG:299; Cryptotermes secundus; Clostridium sp. CAG:299; Clostridium perfringens; Melanaphis sacchari; Sipha flava; Melanaphis sacchari; Aedes albopictus;
PCITRI_01199	109639	0.009120842036136776	Unknown	33.05301945475606	47.0	Acropora digitifera;
PCITRI_01200	109958	0.0	Unknown	33.27725131413813	NA
PCITRI_01201	109886	0.009100340352729193	Unknown	31.864841745081268	36.5	Burkholderia pseudomallei MSHR5608;
PCITRI_01202	109871	0.05460949659145726	Unknown	32.838510616996295	66.06666666666666	Crassostrea gigas; NA; Limulus polyphemus; Blattella germanica; Drosophila navojoa; Nilaparvata lugens;
PCITRI_01203	109798	0.018215268037669173	Unknown	30.865771689830417	46.150000000000006	Cryptotermes secundus; Stegodyphus mimosarum;
PCITRI_01204	109736	0.036451119049354816	Unknown	32.79416053072829	65.525	Diaphorina citri; Oryctes borbonicus; Rhagoletis zephyria; Gryllus bimaculatus;
PCITRI_01205	109685	0.009117016912066372	Unknown	33.327255322058626	43.8	Blattella germanica;
PCITRI_01206	109670	0.009118263882556762	Unknown	34.34394091365004	38.2	Helicoverpa armigera;
PCITRI_01207	109577	0.03650401087819524	Unknown	35.44630716299954	60.275	Solenopsis invicta; Nilaparvata lugens; Operophtera brumata; Agrotis segetum;
PCITRI_01208	109482	0.03653568623152664	Unknown	31.828976452750226	40.875	Bombyx mori; Crassostrea gigas; Crassostrea virginica; Tribolium castaneum;
PCITRI_01209	109148	0.018323743907355153	Unknown	32.03815003481512	40.599999999999994	Cryptotermes secundus; Centruroides sculpturatus;
PCITRI_01210	109062	0.027507289431699403	Unknown	32.65848783260898	46.4	Nilaparvata lugens; Cryptotermes secundus; Strongylocentrotus purpuratus;
PCITRI_01211	108961	0.0183551913069814	Unknown	33.176090527803524	60.7	Leptinotarsa decemlineata; Blattella germanica;
PCITRI_01212	108939	0.06425614334627636	Unknown	32.568685227512645	34.3	Branchiostoma floridae; Rhincodon typus; Stegodyphus mimosarum; Temnothorax curvispinosus; Drosophila sechellia; Branchiostoma floridae; Drosophila sechellia;
PCITRI_01213	108879	0.11021409087151791	Unknown	33.02014162510677	51.75	Wasmannia auropunctata; Acyrthosiphon pisum; Lasius niger; Bubalus bubalis; Temnothorax curvispinosus; Polistes canadensis; Papilio machaon; Cryptotermes secundus; Bemisia tabaci; Mus musculus; Bemisia tabaci; Mus musculus;
PCITRI_01214	108868	0.009185435573354888	Unknown	33.24852114487269	55.2	Nilaparvata lugens;
PCITRI_01215	108854	0.009186616936446984	Unknown	34.21004280963492	39.7	Temnothorax curvispinosus;
PCITRI_01216	108699	0.0	Unknown	32.98834395900606	NA
PCITRI_01217	108473	0.064532187733353	Unknown	32.64683377430329	69.14285714285714	Nilaparvata lugens; Phenacoccus solenopsis; Blattella germanica; Sinocyclocheilus grahami; Drosophila grimshawi; Papilio polytes; Centruroides sculpturatus;
PCITRI_01218	108267	0.03694569905880832	Unknown	35.023599065273814	39.05	Diuraphis noxia; Solenopsis invicta; Bicyclus anynana; Papilio machaon;
PCITRI_01219	108207	0.0	Unknown	34.231611633258474	NA
PCITRI_01220	108120	0.01849796522382538	Unknown	30.27284498705142	32.2	Centruroides sculpturatus; Rhizophagus clarus;
PCITRI_01221	108102	0.009250522654529981	Unknown	32.55813953488372	82.3	Oryctes borbonicus;
PCITRI_01222	108065	0.0	Unknown	32.203766251792906	NA
PCITRI_01223	108011	0.009258316282600846	Unknown	33.78267028358223	90.8	Diaphorina citri;
PCITRI_01224	107857	0.0	Unknown	33.87170049231854	NA
PCITRI_01225	107838	0.018546338025556854	Unknown	32.52656762922161	32.25	Linepithema humile; Drosophila innubila nudivirus;
PCITRI_01226	107705	0.027853860080776196	Unknown	33.48591058910914	34.7	Daphnia magna; Bemisia tabaci; Sipha flava;
PCITRI_01227	107693	0.09285654592220478	Unknown	33.0021449862108	61.81	Camponotus floridanus; Habropoda laboriosa; Mytilus galloprovincialis; Notothenia coriiceps; Vibrio parahaemolyticus AQ3810; Melipona quadrifasciata; Blattella germanica; Sinocyclocheilus anshuiensis; Cyprinus carpio; Centruroides sculpturatus;
PCITRI_01228	107693	0.009285654592220478	Unknown	29.07524165916076	59.8	Lasius niger;
PCITRI_01229	107669	0.00928772441464117	Unknown	33.13674316655676	36.8	Spodoptera litura;
PCITRI_01230	107549	0.009298087383425229	Unknown	33.56237621921171	43.1	Diuraphis noxia;
PCITRI_01231	107511	0.027904121438736502	Unknown	34.204872059603204	42.8	Blattella germanica; Helicoverpa armigera; Apostichopus japonicus;
PCITRI_01232	107474	0.04652287995236057	Unknown	32.03844650799263	49.22	Nilaparvata lugens; Staphylococcus aureus; Oncorhynchus mykiss; Cryptotermes secundus; Centruroides sculpturatus;
PCITRI_01233	107449	0.02792022261724167	Unknown	33.693193980400004	73.16666666666667	Hypsibius dujardini; Habropoda laboriosa; Culex quinquefasciatus;
PCITRI_01234	107425	0.07447056085641145	Unknown	32.42727484291366	37.25	Cephus cinctus; Branchiostoma floridae; Cephus cinctus; Saccoglossus kowalevskii; Trichinella papuae; Oryctes borbonicus; Temnothorax curvispinosus; Cervus elaphus hippelaphus;
PCITRI_01235	107378	0.009312894633910112	Unknown	32.48244519361508	32.8	Diaphorina citri;
PCITRI_01236	107351	0.018630473866102785	Unknown	31.608461961229985	39.4	Cryptotermes secundus; Operophtera brumata;
PCITRI_01237	107326	0.0	Unknown	31.90280081247787	NA
PCITRI_01238	107315	0.009318361831989936	Unknown	33.91790523226017	50.0	Tyto alba;
PCITRI_01239	106955	0.009349726520499275	Unknown	32.584731896592025	50.2	Cyphomyrmex costatus;
PCITRI_01240	106934	0.06546093852282717	Unknown	34.73263882394748	43.25714285714286	Acyrthosiphon pisum; Folsomia candida; Papilio xuthus; Papilio machaon; Acyrthosiphon pisum; Xenopus tropicalis; Danio rerio;
PCITRI_01241	106867	0.06550197909551124	Unknown	29.84925187382447	71.85714285714286	Pogonomyrmex barbatus; Cervus elaphus hippelaphus; Patagioenas fasciata monilis; Bemisia tabaci; Anas platyrhynchos; Bemisia tabaci; Dasypus novemcinctus;
PCITRI_01242	106785	0.0	Unknown	29.375848667884064	NA
PCITRI_01243	106699	0.046860795321418194	Unknown	35.03875387773081	45.54	Lasius niger; Melanaphis sacchari; Blattella germanica; Parasteatoda tepidariorum; Cryptotermes secundus;
PCITRI_01244	106698	0.0187444938049448	Unknown	34.34553599880035	36.2	Tribolium castaneum; Stegodyphus mimosarum;
PCITRI_01245	106610	0.0	Unknown	33.62817746928056	NA
PCITRI_01246	106557	0.009384648591833479	Unknown	34.07378210722899	58.6	Acidobacteria bacterium;
PCITRI_01247	106539	0.028158702446991243	Unknown	32.768282037563715	39.199999999999996	Nasonia vitripennis; Alligator mississippiensis; Microplitis demolitor;
PCITRI_01248	106532	0.009386850899260316	Unknown	27.805729733788908	47.2	Bombyx mori;
PCITRI_01249	106454	0.04696864373344355	Unknown	31.548837995754038	64.5	Aspergillus glaucus CBS 516.65; Anopheles gambiae str. PEST; Pogonomyrmex barbatus; Pogonomyrmex barbatus; Nilaparvata lugens;
PCITRI_01250	106379	0.009400351573148835	Unknown	35.8491807593604	23.8	Caenorhabditis remanei;
PCITRI_01251	106376	0.0752049334436339	Unknown	40.37188839587877	66.2375	Priapulus caudatus; Epinephelus coioides; Nilaparvata lugens; Sesamia inferens; Anas platyrhynchos; Harpegnathos saltator; NAD; Capitella teleta;
PCITRI_01252	106219	0.009414511528069366	Unknown	32.402865777309145	75.9	Papilio polytes;
PCITRI_01253	106196	0.00941655052921014	Unknown	32.632114203924814	71.4	Nephila clavipes;
PCITRI_01254	106140	0.0	Unknown	30.98266440550217	NA
PCITRI_01255	106121	0.0	Unknown	32.35080709755845	NA
PCITRI_01256	106119	0.028270149549091114	Unknown	28.664046966141782	45.3	Daphnia magna; Ancylostoma ceylanicum; Heliothis virescens;
PCITRI_01257	106001	0.009433873265346553	Unknown	33.255346647673136	40.0	Apostichopus japonicus;
PCITRI_01258	105982	0.0471778226491291	Unknown	35.10407427676398	70.78	Tauraco erythrolophus; Centruroides sculpturatus; Nilaparvata lugens; Cyprinodon variegatus; Drosophila melanogaster;
PCITRI_01259	105802	0.05670970303018846	Unknown	32.924708417610255	65.38333333333334	Folsomia candida; Melanaphis sacchari; Aedes aegypti; Scylla paramamosain; Diaphorina citri; Solenopsis invicta;
PCITRI_01260	105727	0.0	Unknown	32.688906334238176	NA
PCITRI_01261	105724	0.02837577087510877	Unknown	32.66618743142522	46.43333333333334	Temnothorax curvispinosus; Pogonomyrmex barbatus; Papilio xuthus;
PCITRI_01262	105624	0.03787018101946527	Unknown	35.720101492085135	68.45	Nephila clavipes; Bemisia tabaci; Oryctes borbonicus; Maconellicoccus hirsutus;
PCITRI_01263	105579	0.037886322090567255	Unknown	34.02949450174751	39.475	Anopheles gambiae str. PEST; Helobdella robusta; Helobdella robusta; Cryptotermes secundus;
PCITRI_01264	105468	0.0853339401524633	Unknown	31.439868016839227	58.6	Stylophora pistillata; Schistosoma haematobium; Callithrix jacchus; Agrilus planipennis; Bemisia tabaci; Dinoponera quadriceps; Limulus polyphemus; Helicoverpa armigera; Lasius niger;
PCITRI_01265	105392	0.037953544861090024	Unknown	34.66961439198421	56.0	Aedes albopictus; Apis cerana; Blattella germanica; Diaphorina citri;
PCITRI_01266	105228	0.019006348120272173	Unknown	33.493936974949634	39.3	Diaphorina citri; Centruroides sculpturatus;
PCITRI_01267	105139	0.009511218482199754	Unknown	34.325036380410694	44.6	Candidatus Nephrothrix sp. EaCA;
PCITRI_01268	105108	0.0	Unknown	32.08223922061118	NA
PCITRI_01269	105003	0.04761768711370151	Unknown	32.31907659781149	71.1	Maconellicoccus hirsutus; Enterococcus faecium; Larimichthys crocea; Acyrthosiphon pisum; Diaphorina citri;
PCITRI_01270	105002	0.10475990933506028	Unknown	33.431744157254144	33.96363636363636	Cimex lectularius; Cimex lectularius; Ixodes scapularis; Centruroides sculpturatus; Tetranychus urticae; Pediculus humanus corporis; Pediculus humanus corporis; Pediculus humanus corporis; Pediculus humanus corporis; Pediculus humanus corporis; Stegodyphus mimosarum;
PCITRI_01271	104955	0.028583678719451194	Unknown	32.54347101138583	39.1	Tribolium castaneum; Ooceraea biroi; Pterocles gutturalis;
PCITRI_01272	104941	0.0	Unknown	32.712667117713764	NA
PCITRI_01273	104910	0.028595939376608523	Unknown	32.56791535601945	42.86666666666667	Drosicha corpulenta; Bemisia tabaci; Hydra vulgaris;
PCITRI_01274	104875	0.028605482717520857	Unknown	32.803814064362335	60.13333333333333	Toxocara canis; Apostichopus japonicus; Aedes aegypti;
PCITRI_01275	104874	0.09535251826000725	Unknown	33.24656254171673	58.17	Nilaparvata lugens; Mizuhopecten yessoensis; Oesophagostomum dentatum; Bambusicola thoracicus; Mesitornis unicolor; Eyprepocnemis plorans; Wasmannia auropunctata; Bemisia tabaci; Cryptotermes secundus; Cryptotermes secundus;
PCITRI_01276	104766	0.06681556993681156	Unknown	31.62953629994464	70.34285714285714	Cryptotermes secundus; Blattella germanica; Diaphorina citri; Schistosoma japonicum; Oesophagostomum dentatum; Papilio xuthus; Cimex lectularius;
PCITRI_01277	104747	0.028640438389643617	Unknown	34.93369738512798	31.5	Thelohanellus kitauei; Linepithema humile; Vollenhovia emeryi;
PCITRI_01278	104713	0.02864973785489863	Unknown	32.773390123480375	67.06666666666666	Halyomorpha halys; Wasmannia auropunctata; Nephila clavipes;
PCITRI_01279	104704	0.038202933985330076	Unknown	30.662629889975552	54.325	Rhagoletis zephyria; Bos mutus; Bombyx mori; Teladorsagia circumcincta;
PCITRI_01280	104640	0.0	Unknown	34.25649847094801	NA
PCITRI_01281	104605	0.0	Unknown	32.805315233497446	NA
PCITRI_01282	104495	0.0	Unknown	33.449447341978086	NA
PCITRI_01283	104398	0.02873618268549206	Unknown	31.816701469376806	59.666666666666664	Nilaparvata lugens; Diuraphis noxia; Anoplophora glabripennis;
PCITRI_01284	104379	0.0	Unknown	33.751041876239476	NA
PCITRI_01285	104358	0.0	Unknown	32.74689051150846	NA
PCITRI_01286	104300	0.028763183125599234	Unknown	32.940556088207096	42.63333333333333	Bos mutus; Ostrinia nubilalis; Centruroides sculpturatus;
PCITRI_01287	104298	0.0	Unknown	30.8999213791252	NA
PCITRI_01288	104274	0.019180236684120684	Unknown	32.987130061184956	43.3	Crassostrea virginica; Spodoptera litura;
PCITRI_01289	104162	0.009600430099268446	Unknown	32.144160058370616	37.7	Cryptotermes secundus;
PCITRI_01290	104000	0.028846153846153848	Unknown	32.940384615384616	56.0	Capsicum chinense; Cryptotermes secundus; Halyomorpha halys;
PCITRI_01291	103988	0.0	Unknown	33.44905181367081	NA
PCITRI_01292	103835	0.048153320171425824	Unknown	32.57668416237299	67.14	Papilio machaon; Salvelinus alpinus; Haliotis cracherodii; Microcebus murinus; Centruroides sculpturatus;
PCITRI_01293	103801	0.0	Unknown	32.84650436893671	NA
PCITRI_01294	103679	0.019290309513016135	Unknown	31.756672035802815	50.900000000000006	Acyrthosiphon pisum; Temnothorax curvispinosus;
PCITRI_01295	103581	0.019308560450275628	Unknown	30.474700958670027	47.0	Apostichopus japonicus; Saccoglossus kowalevskii;
PCITRI_01296	103554	0.03862718967881492	Unknown	35.48390211870135	44.675	Acinetobacter baumannii; Helicoverpa armigera; Dufourea novaeangliae; Bombyx mori;
PCITRI_01297	103504	0.048307311794713245	Unknown	31.86640129850054	42.78	Pomacea canaliculata; Helicoverpa armigera; Tribolium castaneum; Trachymyrmex zeteki; Exaiptasia pallida;
PCITRI_01298	103499	0.00966192910076426	Unknown	33.88728393511048	55.3	Cryptotermes secundus;
PCITRI_01299	103469	0.11597676598788044	Unknown	34.340720409011396	61.63333333333333	Diaphorina citri; Tribolium castaneum; Maconellicoccus hirsutus; Numida meleagris; Bombus impatiens; Latimeria chalumnae; Blattella germanica; Balearica regulorum gibbericeps; Tyto alba; Acyrthosiphon pisum; Drosicha corpulenta; Hyalinobatrachium cf. guairarepanense JMG-2013;
PCITRI_01300	103417	0.02900877031822621	Unknown	31.64663449916358	55.06666666666667	Helicoverpa armigera; Anoplophora glabripennis; Cryptotermes secundus;
PCITRI_01301	103189	0.0	Unknown	34.79343728498193	NA
PCITRI_01302	103095	0.01939958290896746	Unknown	32.90169261360881	37.2	Crassostrea virginica; Crassostrea virginica;
PCITRI_01303	103091	0.029100503438709492	Unknown	33.87492603622043	39.13333333333333	Galendromus occidentalis; Papilio machaon; Rhodnius prolixus;
PCITRI_01304	103044	0.019409184426070418	Unknown	37.67322697100268	39.45	Crassostrea gigas; Tribolium castaneum;
PCITRI_01305	103043	0.029114059179177622	Unknown	34.573915743912735	52.266666666666666	Rickettsia endosymbiont of Culicoides newsteadi; Bemisia tabaci; Neodiprion lecontei;
PCITRI_01306	102911	0.00971713422277502	Unknown	35.95436833768984	34.1	Stegodyphus mimosarum;
PCITRI_01307	102871	0.048604562996374105	Unknown	37.963079973947956	77.03999999999999	Mus musculus; Stegodyphus mimosarum; Salmo salar; Ornithorhynchus anatinus; Rhagoletis zephyria;
PCITRI_01308	102800	0.0	Unknown	31.809338521400775	NA
PCITRI_01309	102800	0.058365758754863814	Unknown	30.51070038910506	71.73333333333333	Orussus abietinus; Wuchereria bancrofti; Hyblaea puera; Manduca sexta; Penaeus vannamei; Frankliniella occidentalis;
PCITRI_01310	102715	0.009735676386116925	Unknown	32.68655989874897	90.2	Pediculus humanus corporis;
PCITRI_01311	102578	0.04874339526994092	Unknown	30.664469964319835	47.68	Dendroctonus ponderosae; Daphnia pulex; Trachymyrmex cornetzi; Bemisia tabaci; Cimex lectularius;
PCITRI_01312	102464	0.019519050593379137	Unknown	33.604973454091194	46.05	Spodoptera litura; Solenopsis invicta;
PCITRI_01313	102444	0.04880715317636953	Unknown	33.174222013978365	50.52	Bos mutus; Lasius niger; Agrilus planipennis; Ancylostoma duodenale; Necator americanus;
PCITRI_01314	102407	0.0	Unknown	31.348442977530834	NA
PCITRI_01315	102402	0.0	Unknown	31.915392277494583	NA
PCITRI_01316	102369	0.03907432914261153	Unknown	35.92005392257422	50.2	Monomorium ergatogyna; bacterium 2013Ark19i; Helicoverpa armigera; Bombyx mori;
PCITRI_01317	102333	0.0	Unknown	33.431053521346975	NA
PCITRI_01318	102270	0.00977803852547179	Unknown	32.769140510413614	42.7	Cryptotermes secundus;
PCITRI_01319	102164	0.04894091852315884	Unknown	33.98751027759289	40.56	Homo sapiens; Aedes albopictus; Diuraphis noxia; Caloramator mitchellensis; Methanoculleus sp. CAG:1088;
PCITRI_01320	102158	0.009788758589635663	Unknown	33.291567963350886	50.7	Helicoverpa armigera;
PCITRI_01321	102132	0.00979125053851878	Unknown	30.221673912192067	50.0	Bombyx mori;
PCITRI_01322	101196	0.0	Unknown	32.17617297126369	NA
PCITRI_01323	101964	0.0	Unknown	31.977953003020676	NA
PCITRI_01324	101962	0.019615150742433456	Unknown	33.84496184853181	61.599999999999994	Pediculus humanus corporis; Leptinotarsa decemlineata;
PCITRI_01325	101847	0.10800514497236051	Unknown	33.225328188360976	61.86363636363636	Dendroctonus ponderosae; Sipha flava; Salpingoeca rosetta; Apostichopus japonicus; Rana catesbeiana; Cryptotermes secundus; Ixodes scapularis; Pogonomyrmex barbatus; Centruroides sculpturatus; Galeopterus variegatus; Branchiostoma belcheri;
PCITRI_01326	101794	0.06876633200385092	Unknown	32.24551545277718	59.34285714285714	Diuraphis noxia; Phalaenopsis equestris; Oncorhynchus mykiss; Leptinotarsa decemlineata; Capitella teleta; Oryctes borbonicus; Melanaphis sacchari;
PCITRI_01327	101712	0.009831681610822715	Unknown	31.675711813748624	37.4	Centruroides sculpturatus;
PCITRI_01328	101527	0.039398386636067255	Unknown	33.94466496596964	41.325	Zootermopsis nevadensis; Rana catesbeiana; Arabidopsis thaliana; Occidentia massiliensis;
PCITRI_01329	101520	0.009850275807722617	Unknown	32.09909377462569	60.0	Acidobacteria bacterium;
PCITRI_01330	101420	0.0	Unknown	33.27253007296391	NA
PCITRI_01331	101370	0.019729703067968826	Unknown	34.34349413041334	71.44999999999999	NA; Oncorhynchus mykiss;
PCITRI_01332	101287	0.029618805967202108	Unknown	31.847127469467946	69.2	Drosophila navojoa; Euroglyphus maynei; Diaphorina citri;
PCITRI_01333	101277	0.0	Unknown	32.76064654363775	NA
PCITRI_01334	101257	0.09875860434340342	Unknown	34.285037083855926	42.52	Bombus terrestris; Bombus terrestris; Bombus terrestris; Bombus terrestris; Crassostrea gigas; Blattella germanica; Medicago truncatula; Aedes albopictus; Microplitis demolitor; Blattella germanica;
PCITRI_01335	101216	0.04939930445779324	Unknown	33.134089472020236	38.66	Trichinella sp. T8; Leptinotarsa decemlineata; Cryptotermes secundus; bacterium 2013Ark19i; Sipha flava;
PCITRI_01336	101114	0.019779654647229857	Unknown	33.8222204640307	42.5	NA; Cryptotermes secundus;
PCITRI_01337	101030	0.019796100168266852	Unknown	32.83579134910423	51.849999999999994	Vollenhovia emeryi; Vollenhovia emeryi;
PCITRI_01338	101017	0.02969797162853777	Unknown	35.389092924953225	48.33333333333333	Saccoglossus kowalevskii; Cryptotermes secundus; Spodoptera litura;
PCITRI_01339	100944	0.05943889681407513	Unknown	33.818750990648276	54.71666666666667	Papilio xuthus; Zootermopsis nevadensis; Daphnia magna; Heliothis virescens; Helicoverpa armigera; Clostridium botulinum;
PCITRI_01340	100906	0.04955106732999028	Unknown	31.745386795631582	50.56	Aethina tumida; Capitella teleta; Cryptotermes secundus; Nilaparvata lugens; bacterium 2013Ark19i;
PCITRI_01341	100888	0.039647926413448574	Unknown	34.132899849337875	46.55	Cryptotermes secundus; Trachymyrmex cornetzi; Acromyrmex echinatior; Trichinella spiralis;
PCITRI_01342	100787	0.1289848889241668	Unknown	34.33776181451973	51.323076923076925	Spodoptera exigua; Limulus polyphemus; Bactrocera latifrons; Cervus elaphus hippelaphus; Branchiostoma floridae; Eufriesea mexicana; Bactrocera latifrons; Eptesicus fuscus; Spodoptera exigua; Centruroides sculpturatus; Stylophora pistillata; Papilio machaon; Hymenolepis microstoma;
PCITRI_01343	100775	0.019846192011907713	Unknown	31.764822624658894	59.75	Solemya velum gill symbiont; Dendroctonus ponderosae;
PCITRI_01344	100754	0.0	Unknown	33.99765766123429	NA
PCITRI_01345	100589	0.01988288977920051	Unknown	32.71133026474068	39.2	Myzus persicae; Bemisia tabaci;
PCITRI_01346	100562	0.0	Unknown	34.105328056323465	NA
PCITRI_01347	100321	0.05980801626778043	Unknown	35.45120164272685	29.53333333333333	Alphaproteobacteria bacterium 16-39-46; Lachnospiraceae bacterium TF01-11; Leptotrichia goodfellowii; Alphaproteobacteria bacterium 16-39-46; Rickettsia sp. AUS118; Lasius niger;
PCITRI_01348	100293	0.029912356794591845	Unknown	32.8667005673377	49.8	Helicoverpa armigera; Bombyx mori; Heliothis virescens;
PCITRI_01349	100254	0.08977197917290083	Unknown	31.856085542721484	47.644444444444446	Solenopsis invicta; Myzus persicae; Daphnia magna; Eptesicus fuscus; Ooceraea biroi; Lasius niger; Leptinotarsa decemlineata; Leptinotarsa decemlineata; Lasius niger;
PCITRI_01350	100252	0.019949726688744365	Unknown	34.58484618760723	51.7	Bemisia tabaci; Nilaparvata lugens;
PCITRI_01351	100248	0.009975261351847418	Unknown	31.36820684701939	93.6	Centruroides sculpturatus;
PCITRI_01352	100236	0.0698351889540684	Unknown	34.54547268446466	55.17142857142857	Papilio xuthus; Anas platyrhynchos; Diaphorina citri; Diaphorina citri; Trichinella spiralis; Brugia malayi; Diaphorina citri;
PCITRI_01353	100212	0.039915379395681155	Unknown	32.513072286752084	46.6	Centruroides sculpturatus; ubiquinone; Athalia rosae; Orussus abietinus;
PCITRI_01354	100072	0.0	Unknown	32.10888160524422	NA
PCITRI_01355	99993	0.0	Unknown	31.255187863150418	NA
PCITRI_01356	99943	0.010005703250852987	Unknown	33.363016919644195	52.5	Melanaphis sacchari;
PCITRI_01357	99718	0.0401131189955675	Unknown	31.958121903768628	46.775	Solemya velum gill symbiont; Bemisia tabaci; Cryptotermes secundus; Apostichopus japonicus;
PCITRI_01358	99710	0.02005816868919868	Unknown	33.93842142212416	38.0	Blattella germanica; Solemya velum gill symbiont;
PCITRI_01359	99694	0.010030693923405621	Unknown	30.01484542700664	80.8	Helicoverpa armigera;
PCITRI_01360	99593	0.030122598977839806	Unknown	35.05166025724699	49.333333333333336	Helicoverpa armigera; Lasius niger; Blattella germanica;
PCITRI_01361	99591	0.04016427187195631	Unknown	31.725758351658286	39.475	Sipha flava; Bos mutus; Crassostrea virginica; Crassostrea virginica;
PCITRI_01362	99510	0.04019696512913275	Unknown	34.02371620942618	43.925	Spodoptera exigua; Pogona vitticeps; Cervus elaphus hippelaphus; Temnothorax curvispinosus;
PCITRI_01363	99384	0.030185945423810673	Unknown	42.1717781534251	57.233333333333334	Papilio polytes; Bemisia tabaci; Cyphomyrmex costatus;
PCITRI_01364	99361	0.03019293284085305	Unknown	28.840289449582833	43.766666666666666	Octopus bimaculoides; Hydra vulgaris; Diaphorina citri;
PCITRI_01365	99338	0.0	Unknown	34.034307113088644	NA
PCITRI_01366	99075	0.020186727226848347	Unknown	32.29674489023467	58.5	Centruroides sculpturatus; Pterocles gutturalis;
PCITRI_01367	98886	0.0	Unknown	32.29172987076027	NA
PCITRI_01368	98881	0.0202263326624933	Unknown	30.918983424520384	54.45	Wolbachia endosymbiont wVitB of Nasonia vitripennis phage WOVitB; Daphnia magna;
PCITRI_01369	98849	0.010116440227012918	Unknown	33.343786988234584	52.4	Blattella germanica;
PCITRI_01370	98686	0.01013314958555418	Unknown	32.68954056299779	54.7	Apis dorsata;
PCITRI_01371	98683	0.07093420345956243	Unknown	31.939645126313547	66.55714285714285	Lonomia obliqua; Acyrthosiphon pisum; Cryptotermes secundus; Leptinotarsa decemlineata; Daphnia magna; Diaphorina citri; bacterium 2013Ark19i;
PCITRI_01372	98618	0.0	Unknown	36.717434951023144	NA
PCITRI_01373	98406	0.0	Unknown	32.46854866573177	NA
PCITRI_01374	98387	0.0	Unknown	31.81009686239036	NA
PCITRI_01375	98348	0.020335949892219467	Unknown	34.35148655793712	34.05	Solemya velum gill symbiont; Treponema berlinense;
PCITRI_01376	98338	0.0508450446419492	Unknown	32.467611706563076	57.5	Orussus abietinus; Drosophila silvestris; Copidosoma floridanum; Diaphorina citri; Oryctes borbonicus;
PCITRI_01377	98338	0.06101405357033904	Unknown	32.52659195834774	82.75	Helobdella robusta; Chelonarium sp. CSR012; Amphorogyne celastroides; Gekko japonicus; Ornithorhynchus anatinus; Helobdella robusta;
PCITRI_01378	98327	0.0915313189663063	Unknown	34.3171255097786	59.544444444444444	Apostichopus japonicus; Trichuris suis; Papilio polytes; Euroglyphus maynei; Scylla paramamosain; Escherichia coli; Vibrio parahaemolyticus; Cyprinus carpio; Diaphorina citri;
PCITRI_01379	98321	0.010170767180968461	Unknown	34.673162396639576	53.2	Helicoverpa armigera;
PCITRI_01380	98199	0.0	Unknown	31.325166244055435	NA
PCITRI_01381	98187	0.010184647662114129	Unknown	34.37013046533655	94.8	Scleropages formosus;
PCITRI_01382	98136	0.030569821472242603	Unknown	33.97326159615228	40.93333333333334	Solemya velum gill symbiont; Myzus persicae; Myzus persicae;
PCITRI_01383	98023	0.010201687359089193	Unknown	31.98331003948053	30.5	Leptinotarsa decemlineata;
PCITRI_01384	98010	0.040812162024283234	Unknown	31.691664115906544	41.9	Folsomia candida; Parasteatoda tepidariorum; Cryptotermes secundus; Blattella germanica;
PCITRI_01385	97992	0.061229488121479304	Unknown	33.13943995428198	53.2	Blattella germanica; Oryctes borbonicus; Nitrosopumilus sp. CG10_big_fil_rev_8_21_14_0_10_33_7; Sipha flava; Papilio polytes; Lasius niger;
PCITRI_01386	97992	0.010204914686913216	Unknown	34.6191525838844	62.0	Ooceraea biroi;
PCITRI_01387	97984	0.0	Unknown	33.700400065316785	NA
PCITRI_01388	97983	0.0	Unknown	34.6386618086811	NA
PCITRI_01389	97940	0.0	Unknown	31.81131304880539	NA
PCITRI_01390	97726	0.010232691402492684	Unknown	33.74127663057938	82.5	Bemisia tabaci;
PCITRI_01391	97682	0.0	Unknown	31.664994574230665	NA
PCITRI_01392	97632	0.010242543428384135	Unknown	31.221320878400526	55.4	Columba livia;
PCITRI_01393	97398	0.010267151276206903	Unknown	33.742992669253994	34.3	Athalia rosae;
PCITRI_01394	97408	0.020532194480946123	Unknown	32.973677726675426	36.65	Plutella xylostella; Cryptotermes secundus;
PCITRI_01395	97362	0.04108379039050143	Unknown	33.505885252973435	36.525	Dendroctonus ponderosae; Zootermopsis nevadensis; Quercus suber; Cajanus cajan;
PCITRI_01396	97258	0.07197351374694112	Unknown	33.55508030187748	53.97142857142857	Teladorsagia circumcincta; Oreochromis niloticus; Diaphorina citri; Neodiprion lecontei; Euroglyphus maynei; Heliothis virescens; Bemisia tabaci;
PCITRI_01397	97222	0.010285737795972106	Unknown	34.710250766287466	27.6	Anopheles gambiae;
PCITRI_01398	97083	0.05150232275475624	Unknown	32.411441756023194	73.56	Capitella teleta; Nothoprocta perdicaria; Dendroctonus ponderosae; Coturnix japonica; Pan troglodytes;
PCITRI_01399	97037	0.030916042334367302	Unknown	30.92840875130105	40.53333333333333	Crassostrea gigas; Bicyclus anynana; Aedes albopictus;
PCITRI_01400	97011	0.0	Unknown	31.245941181927822	NA
PCITRI_01401	96985	0.010310872815383822	Unknown	31.295561169252977	27.6	Thermosipho africanus;
PCITRI_01402	96617	0.0	Unknown	33.23949201486281	NA
PCITRI_01403	96902	0.02063940888732947	Unknown	30.261501310602462	41.849999999999994	Cryptotermes secundus; Candidatus Nephrothrix sp. EaCA;
PCITRI_01404	96896	0.0619220607661823	Unknown	31.692742734478202	78.2	Pediculus humanus corporis; Gavia stellata; Cimex lectularius; Sarcoptes scabiei; Terrapene mexicana triunguis; Terrapene mexicana triunguis;
PCITRI_01405	96894	0.030961669453216916	Unknown	33.06499886473879	53.2	Trichinella murrelli; Rhagoletis zephyria; Eufriesea mexicana;
PCITRI_01406	96869	0.03096966005636478	Unknown	33.49781663896603	50.333333333333336	Melanaphis sacchari; Pieris rapae; Bemisia tabaci;
PCITRI_01407	96848	0.061952750702131174	Unknown	31.797249297868824	66.78333333333333	Pseudomonas sp. GW704-F2; Trichuris trichiura; Acropora digitifera; Buceros rhinoceros silvestris; Quercus suber; Blattella germanica;
PCITRI_01408	96844	0.030977654785015078	Unknown	34.03101895832473	45.099999999999994	Copidosoma floridanum; Orussus abietinus; Acyrthosiphon pisum;
PCITRI_01409	96697	0.010341582468949399	Unknown	32.73731346370622	51.3	Bombyx mori;
PCITRI_01410	96642	0.06208480784751971	Unknown	31.08275904886074	56.25	Helicoverpa armigera; Parasteatoda tepidariorum; Nilaparvata lugens; Wolbachia endosymbiont of Dactylopius coccus; Atta cephalotes; Nilaparvata lugens;
PCITRI_01411	96450	0.0	Unknown	29.737687921202692	NA
PCITRI_01412	96395	0.06224389231806629	Unknown	37.44592561854868	67.96666666666667	Drosophila arizonae; Acanthaster planci; Nilaparvata lugens; Bombyx mori; Lasius niger; Ceratosolen solmsi marchali;
PCITRI_01413	96394	0.0	Unknown	32.3432993754798	NA
PCITRI_01414	96308	0.09345018067034928	Unknown	32.86954354778419	77.47777777777777	Cyphomyrmex costatus; Nicrophorus vespilloides; Bombyx mori; Heliothis virescens; Cyphomyrmex costatus; Cyphomyrmex costatus; Drosophila melanogaster; Drosophila melanogaster; Sphaerias blanfordi;
PCITRI_01415	96249	0.020779436669471893	Unknown	30.46577107294621	42.9	Ixodes scapularis; Cryptotermes secundus;
PCITRI_01416	96227	0.020784187390233508	Unknown	30.424932711193325	72.8	Cyprinus carpio; Salmo salar;
PCITRI_01417	96061	0.02082010389231842	Unknown	33.888883105526695	55.400000000000006	Helicoverpa armigera; Helicoverpa armigera;
PCITRI_01418	96050	0.020822488287350338	Unknown	32.59031754294639	59.75	Eurytemora affinis; Pseudomyrmex gracilis;
PCITRI_01419	95946	0.04169011735768036	Unknown	31.663644133158236	47.825	Centruroides sculpturatus; FAD	quinone; FAD	quinone; Cryptotermes secundus;
PCITRI_01420	95884	0.010429268699678779	Unknown	33.0357515331025	36.9	Lasius niger;
PCITRI_01421	95869	0.031292701498920404	Unknown	32.56840063002639	58.46666666666667	Lasius niger; Diaphorina citri; uncultured bacterium;
PCITRI_01422	95830	0.020870291140561412	Unknown	35.544192841490144	32.85	Blattella germanica; Hydra vulgaris;
PCITRI_01423	95804	0.041751910149889354	Unknown	31.934992275896622	49.575	Zootermopsis nevadensis; Wasmannia auropunctata; Culex quinquefasciatus; Zeugodacus cucurbitae;
PCITRI_01424	95631	0.04182744089259759	Unknown	32.70905877801131	65.125	Pan troglodytes; Trachymyrmex cornetzi; Balearica regulorum gibbericeps; Diaphorina citri;
PCITRI_01425	95617	0.010458391290251733	Unknown	34.593220870765656	93.8	Dendroctonus ponderosae;
PCITRI_01426	95587	0.010461673658551895	Unknown	33.24929122160963	56.6	Cryptotermes secundus;
PCITRI_01427	95465	0.02095008641910648	Unknown	31.956214319384067	42.8	Onthophagus taurus; Onthophagus taurus;
PCITRI_01428	95324	0.0104905375351433	Unknown	32.663337669422184	76.1	Capitella teleta;
PCITRI_01429	95305	0.08394103142542364	Unknown	32.331986779287554	62.862500000000004	Pantoea sp. RIT-PI-b; Enterobacter roggenkampii; Nilaparvata lugens; Biomphalaria glabrata; Sipha flava; Sipha flava; Agrilus planipennis; Papilio machaon;
PCITRI_01430	95294	0.010493840115851995	Unknown	31.84985413562239	66.7	Pseudomyrmex gracilis;
PCITRI_01431	95259	0.02099539151156321	Unknown	30.91361446162567	34.75	Acyrthosiphon pisum; Lasius niger;
PCITRI_01432	95191	0.04202077927535166	Unknown	33.68910926453131	53.65	Danaus plexippus plexippus; Bemisia tabaci; Acyrthosiphon pisum; Euroglyphus maynei;
PCITRI_01433	95186	0.1575861996512092	Unknown	32.431239888218855	61.60666666666667	Camponotus floridanus; Drosophila affinis; Anopheles sinensis; Oryctes borbonicus; Nilaparvata lugens; Diaphorina citri; Mus musculus; Priapulus caudatus; Xenopus tropicalis; Eufriesea mexicana; Halyomorpha halys; Drosophila grimshawi; Cryptotermes secundus; Ancylostoma ceylanicum; Agrilus planipennis;
PCITRI_01434	95177	0.0	Unknown	36.96376225348561	NA
PCITRI_01435	95147	0.0840804229245273	Unknown	30.27841130040884	71.375	Cryptotermes secundus; Cervus elaphus hippelaphus; Capsicum chinense; Sinocyclocheilus grahami; Euroglyphus maynei; Equus caballus; Bemisia tabaci; Bicyclus anynana;
PCITRI_01436	95133	0.042046398200414156	Unknown	30.787423922298256	55.425	Bemisia tabaci; Bombyx mori; Alligator mississippiensis; Dendroctonus ponderosae;
PCITRI_01437	95119	0.052565733449678825	Unknown	34.353809438703095	80.64	Kaburagia rhusicola; Nilaparvata lugens; Apis mellifera; Cathartes aura; Halyomorpha halys;
PCITRI_01438	95043	0.021043106804288583	Unknown	31.856107235672276	65.8	Bambusicola thoracicus; Taeniopygia guttata;
PCITRI_01439	94978	0.031586262081745246	Unknown	31.494661921708182	66.86666666666667	Macrostomum lignano; Daphnia magna; Leptinotarsa decemlineata;
PCITRI_01440	94875	0.010540184453227932	Unknown	33.56732542819499	43.5	Blattella germanica;
PCITRI_01441	94791	0.04219809897564115	Unknown	33.92938148136426	44.725	Operophtera brumata; Ceratina calcarata; Spodoptera exigua; Cryptotermes secundus;
PCITRI_01442	94729	0.010556429393322003	Unknown	34.09304436867274	36.3	Ooceraea biroi;
PCITRI_01443	94721	0.0	Unknown	32.93250704701175	NA
PCITRI_01444	94701	0.0	Unknown	41.28573087929377	NA
PCITRI_01445	94690	0.04224310909282923	Unknown	31.57883620234449	36.1	Dorcoceras hygrometricum; Tribolium castaneum; Stegodyphus mimosarum; Myzus persicae;
PCITRI_01446	94579	0.0	Unknown	30.15151354951945	NA
PCITRI_01447	94519	0.0	Unknown	32.322601804928105	NA
PCITRI_01448	94483	0.021167829133283234	Unknown	34.691955166537895	57.25	Blattella germanica; Dendroctonus ponderosae;
PCITRI_01449	94360	0.0105977108944468	Unknown	33.60428147520136	40.2	Lasius niger;
PCITRI_01450	94316	0.010602654904788159	Unknown	33.3485304720302	38.8	Cryptotermes secundus;
PCITRI_01451	94288	0.0	Unknown	33.11343967418971	NA
PCITRI_01452	94203	0.0	Unknown	34.38213220385763	NA
PCITRI_01453	94154	0.010620897678271768	Unknown	34.02616989187926	38.5	Cryptotermes secundus;
PCITRI_01454	94014	0.021273427361882275	Unknown	32.21328738273023	49.4	Aedes aegypti; Cimex lectularius;
PCITRI_01455	93852	0.0	Unknown	31.031837360951286	NA
PCITRI_01456	93794	0.0	Unknown	33.11619080111734	NA
PCITRI_01457	93771	0.01066427786842414	Unknown	33.33546618890702	46.0	Halyomorpha halys;
PCITRI_01458	93711	0.03201331754009668	Unknown	32.744288290595556	39.9	Crassostrea gigas; Camponotus floridanus; Bombyx mori;
PCITRI_01459	93660	0.01067691650651292	Unknown	33.253256459534484	52.7	Lasius niger;
PCITRI_01460	93639	0.0	Unknown	31.42387253174425	NA
PCITRI_01461	93618	0.0	Unknown	33.05240445213528	NA
PCITRI_01462	93566	0.0	Unknown	30.70880448025992	NA
PCITRI_01463	93559	0.0	Unknown	31.022135764597742	NA
PCITRI_01464	93408	0.03211716341212744	Unknown	32.70490750256938	38.53333333333333	Simkania negevensis; Daphnia pulex; Trypanosoma cruzi marinkellei;
PCITRI_01465	93376	0.05354694996572995	Unknown	31.468471555860177	62.6	Stegodyphus mimosarum; Euroglyphus maynei; Blattella germanica; Centruroides sculpturatus; Blattella germanica;
PCITRI_01466	93370	0.0535503909178537	Unknown	32.677519545892686	55.54	Temnothorax curvispinosus; Blattella germanica; Nothoprocta perdicaria; Papilio machaon; Prevotella sp. CAG:386;
PCITRI_01467	93350	0.0	Unknown	32.3813604713444	NA
PCITRI_01468	93279	0.0857642127381297	Unknown	33.02243806215761	61.075	Diaphorina citri; Daphnia pulex; Mizuhopecten yessoensis; Thorectes armifrons; Bemisia tabaci; Atractosteus tropicus; Spodoptera litura; Diuraphis noxia;
PCITRI_01469	93142	0.02147259023856048	Unknown	34.31212557170771	53.150000000000006	Acyrthosiphon pisum; Heliothis virescens;
PCITRI_01470	93127	0.010738024418267527	Unknown	33.09029604733321	46.3	Lasius niger;
PCITRI_01471	93101	0.021482046379738134	Unknown	33.60436515182436	29.950000000000003	Acropora digitifera; Solemya velum gill symbiont;
PCITRI_01472	93042	0.032243502934158765	Unknown	33.08290879387803	54.93333333333334	Blattella germanica; Saccoglossus kowalevskii; Merops nubicus;
PCITRI_01473	93036	0.010748527451739112	Unknown	28.547014059073906	84.7	Heliothis virescens;
PCITRI_01474	92934	0.010760324531387868	Unknown	35.7931435212086	57.3	Zootermopsis nevadensis;
PCITRI_01475	92847	0.0	Unknown	33.33548741477915	NA
PCITRI_01476	92758	0.010780741283770672	Unknown	30.36287975161172	69.4	Culex quinquefasciatus;
PCITRI_01477	92720	0.010785159620362382	Unknown	33.77911993097498	23.6	Lasius niger;
PCITRI_01478	92640	0.12953367875647667	Unknown	32.81951640759931	62.88333333333333	Lasius niger; Culex quinquefasciatus; Plutella xylostella; Bactrocera oleae; Nilaparvata lugens; Zootermopsis nevadensis; Diaphorina citri; Gallus gallus; Bemisia tabaci; Stegodyphus mimosarum; Haemaphysalis qinghaiensis; Laodelphax striatella;
PCITRI_01479	92536	0.0216132099939483	Unknown	32.03293853203078	52.3	Bombyx mori; Helicoverpa armigera;
PCITRI_01480	92445	0.010817242684839636	Unknown	32.946076045216074	52.5	Amyelois transitella;
PCITRI_01481	92296	0.0	Unknown	35.000433388229176	NA
PCITRI_01482	92291	0.0	Unknown	33.92855207983443	NA
PCITRI_01483	92113	0.0	Unknown	31.999826300305063	NA
PCITRI_01484	92099	0.06514728715838392	Unknown	33.017730919988274	61.8	Oncorhynchus mykiss; Pan troglodytes; Heliothis virescens; Apostichopus japonicus; Zootermopsis nevadensis; Bombyx mori;
PCITRI_01485	92091	0.010858824423667894	Unknown	35.767881769119676	88.8	Dromaius novaehollandiae;
PCITRI_01486	91958	0.0	Unknown	32.784532068988014	NA
PCITRI_01487	91930	0.0326335255085391	Unknown	32.992494289133035	57.56666666666666	Homo sapiens; Oncorhynchus mykiss; Nilaparvata lugens;
PCITRI_01488	91086	0.05489317787585359	Unknown	35.60810662450871	48.76	Equus caballus; Gobiocypris rarus; Tribolium castaneum; Zootermopsis nevadensis; Helobdella robusta;
PCITRI_01489	91860	0.0	Unknown	33.876551273677336	NA
PCITRI_01490	91770	0.032690421706440015	Unknown	29.371254222512803	71.13333333333334	Pseudomonas sp. GW704-F2; Pseudomonas sp. GW704-F2; Drosophila simulans;
PCITRI_01491	91661	0.0	Unknown	35.32800209467494	NA
PCITRI_01492	91654	0.0	Unknown	32.0858882318284	NA
PCITRI_01493	91510	0.04371106982843405	Unknown	31.05562233635668	65.275	Limulus polyphemus; Oncorhynchus mykiss; Nilaparvata lugens; Bemisia tabaci;
PCITRI_01494	91430	0.08749863283386196	Unknown	33.13135732254184	51.5375	Bacteroidetes bacterium 4484_249; Strongylocentrotus purpuratus; Bemisia tabaci; Alligator mississippiensis; Pogonomyrmex barbatus; Dendroctonus ponderosae; Bemisia tabaci; Centruroides sculpturatus;
PCITRI_01495	91307	0.010952062821032341	Unknown	33.267986025167836	52.6	Helicoverpa armigera;
PCITRI_01496	90962	0.03298080517139025	Unknown	33.22926057034806	56.13333333333333	Acyrthosiphon pisum; Camponotus floridanus; Oncorhynchus kisutch;
PCITRI_01497	90682	0.2095233894267881	Unknown	34.88233607551664	38.01578947368421	Trachymyrmex zeteki; Wasmannia auropunctata; Cimex lectularius; Cimex lectularius; Cimex lectularius; Trachymyrmex zeteki; Cimex lectularius; Cimex lectularius; Dendroctonus ponderosae; Cimex lectularius; Cimex lectularius; Diaphorina citri; Bemisia tabaci; Acyrthosiphon pisum; Cimex lectularius; Cimex lectularius; Cimex lectularius; Cimex lectularius; Cimex lectularius;
PCITRI_01498	90652	0.055155981114592065	Unknown	31.94855050081631	49.94	Haemonchus contortus; Cimex lectularius; Ooceraea biroi; Operophtera brumata; Camponotus floridanus;
PCITRI_01499	90643	0.011032291517271052	Unknown	33.23367496662732	51.6	Temnothorax curvispinosus;
PCITRI_01500	90424	0.011059010882066707	Unknown	35.16986640714854	37.0	Diaphorina citri;
PCITRI_01501	90387	0.05531768949074535	Unknown	34.66427694248067	48.92	Acyrthosiphon pisum; Strongylocentrotus purpuratus; Dendroctonus ponderosae; Tribolium castaneum; Lasius niger;
PCITRI_01502	90365	0.0	Unknown	31.526586620926246	NA
PCITRI_01503	90358	0.022134177383297548	Unknown	34.875716593992784	44.3	Plutella xylostella; Sipha flava;
PCITRI_01504	90340	0.022138587558113793	Unknown	31.980296657073275	44.95	Oryctes borbonicus; Onthophagus taurus;
PCITRI_01505	90287	0.02215158328441525	Unknown	33.115509431036585	48.35	Aedes albopictus; Cryptotermes secundus;
PCITRI_01506	90258	0.022158700613796007	Unknown	31.80992266613486	56.849999999999994	Meriones unguiculatus; Blattella germanica;
PCITRI_01507	90204	0.022171965766484857	Unknown	31.638286550485567	35.7	Austrofundulus limnaeus; Aedes aegypti;
PCITRI_01508	90164	0.033272703074397766	Unknown	31.58688611862828	33.3	Acyrthosiphon pisum; Sipha flava; Acyrthosiphon pisum;
PCITRI_01509	90155	0.05546004104043037	Unknown	31.412567245299762	60.94	Culex quinquefasciatus; Drosophila persimilis; Nilaparvata lugens; Cryptotermes secundus; Cryptotermes secundus;
PCITRI_01510	90140	0.04437541601952518	Unknown	34.04925671178167	42.175	Cryptotermes secundus; Dendroctonus ponderosae; Trachymyrmex cornetzi; Spodoptera frugiperda;
PCITRI_01511	90121	0.033288578688651926	Unknown	35.05620221701934	56.4	Equus przewalskii; Zootermopsis nevadensis; Papilio polytes;
PCITRI_01512	90110	0.16646321163022973	Unknown	32.67561868826989	86.5	Papilio machaon; Limulus polyphemus; Amyelois transitella; Athalia rosae; Drosophila sechellia; Copidosoma floridanum; Tanystylum californicum; Copidosoma floridanum; Orchesella cincta; NA; Xenopus tropicalis; Athalia rosae; Camponotus floridanus; Copidosoma floridanum; Parus major;
PCITRI_01513	90027	0.011107778777477867	Unknown	31.296166705543893	72.2	Diaphorina citri;
PCITRI_01514	89885	0.055626634032374694	Unknown	33.13122322968237	51.02	Folsomia candida; Papilio polytes; Notothenia coriiceps; Cimex lectularius; Nilaparvata lugens;
PCITRI_01515	89874	0.022253376949952157	Unknown	32.05598949640608	41.2	Solemya velum gill symbiont; Trachymyrmex zeteki;
PCITRI_01516	89817	0.02226749947114689	Unknown	34.93102642038812	48.800000000000004	Diaphorina citri; Melanoplus sanguinipes entomopoxvirus;
PCITRI_01517	89772	0.0222786614980172	Unknown	30.879338769326736	52.75	Diaphorina citri; Musca domestica;
PCITRI_01518	89715	0.0	Unknown	33.20292035891434	NA
PCITRI_01519	89706	0.10032773727509865	Unknown	33.30769402269637	48.266666666666666	Blattella germanica; Cryptotermes secundus; Rhagoletis zephyria; Hydra vulgaris; Onthophagus taurus; Tribolium castaneum; Heliothis virescens; Anoplophora glabripennis; Aedes aegypti;
PCITRI_01520	89691	0.04459756274319608	Unknown	33.987802566589735	65.125	Oncorhynchus mykiss; Panthera tigris altaica; Salmo salar; Salmo salar;
PCITRI_01521	89608	0.0334791536469958	Unknown	33.87420766003035	44.733333333333334	Cryptotermes secundus; Trachymyrmex cornetzi; Apostichopus japonicus;
PCITRI_01522	89452	0.022358359790725753	Unknown	32.66668157223986	25.35	Hydra vulgaris; Hydra vulgaris;
PCITRI_01523	89375	0.011188811188811189	Unknown	32.66797202797203	38.7	Tribolium castaneum;
PCITRI_01524	89370	0.0	Unknown	32.550072731341615	NA
PCITRI_01525	89357	0.0	Unknown	32.80548809830231	NA
PCITRI_01526	89344	0.02238538681948424	Unknown	30.96010924068768	43.9	Myzus persicae; Ancylostoma ceylanicum;
PCITRI_01527	89342	0.04477177587248998	Unknown	33.643750979382595	48.375	Bombyx mori; Helicoverpa armigera; Bombyx mori; Zootermopsis nevadensis;
PCITRI_01528	89251	0.0	Unknown	34.66515781335783	NA
PCITRI_01529	89210	0.06725703396480216	Unknown	28.945185517318688	48.1	Lasius niger; Temnothorax curvispinosus; Bemisia tabaci; Halyomorpha halys; Melanaphis sacchari; Solemya velum gill symbiont;
PCITRI_01530	89142	0.044872226335509635	Unknown	31.049337012855894	41.475	Lasius niger; Dufourea novaeangliae; Lasius niger; Cryptotermes secundus;
PCITRI_01531	89128	0.022439637375460012	Unknown	31.761062741226105	50.2	Pogonomyrmex barbatus; Operophtera brumata;
PCITRI_01532	89124	0.0	Unknown	31.351824424397467	NA
PCITRI_01533	89119	0.011220951761128379	Unknown	33.24543587787116	36.4	Cryptotermes secundus;
PCITRI_01534	89089	0.13469676391024707	Unknown	32.60784159660564	35.25	Nilaparvata lugens; Nilaparvata lugens; Nilaparvata lugens; Nilaparvata lugens; Nilaparvata lugens; Nilaparvata lugens; Cimex lectularius; Lottia gigantea; Nilaparvata lugens; Monopterus albus; Lingula anatina; Diaphorina citri;
PCITRI_01535	89070	0.033681374200067365	Unknown	31.560570337936454	59.0	Trachymyrmex septentrionalis; Nilaparvata lugens; Trachymyrmex septentrionalis;
PCITRI_01536	89044	0.07861282062800413	Unknown	34.17636224787746	55.3	Cryptotermes secundus; Acyrthosiphon pisum; Stomoxys calcitrans; Cricetulus griseus; Daphnia magna; Scylla paramamosain; Nanorana parkeri;
PCITRI_01537	89036	0.0	Unknown	32.11285322790781	NA
PCITRI_01538	89031	0.011232042771618874	Unknown	31.976502566521773	43.7	Solemya velum gill symbiont;
PCITRI_01539	89007	0.01123507139887874	Unknown	31.145864931971644	48.7	Helicoverpa armigera;
PCITRI_01540	88990	0.08989774131924935	Unknown	33.008203168895385	32.0875	Cajanus cajan; Melanaphis sacchari; Diuraphis noxia; Myzus persicae; Myzus persicae; Melanaphis sacchari; Melanaphis sacchari; Vollenhovia emeryi;
PCITRI_01541	88868	0.05626322185713643	Unknown	32.62366656164198	65.52	Stegodyphus mimosarum; Macaca mulatta; Biston betularia; Leucaena leucocephala; Aedes albopictus;
PCITRI_01542	88851	0.0	Unknown	36.01084962465251	NA
PCITRI_01543	88710	0.011272686281140797	Unknown	33.4663510314508	87.9	Diaphorina citri;
PCITRI_01544	88638	0.03384552900561836	Unknown	31.75613168167152	82.3	Gallus gallus; Cyprinus carpio; Thulinius stephaniae;
PCITRI_01545	88630	0.16924292000451316	Unknown	32.65937041633759	57.39333333333334	Canis lupus familiaris; Mizuhopecten yessoensis; Branchiostoma floridae; Mizuhopecten yessoensis; Seriola lalandi dorsalis; Lottia gigantea; Seriola lalandi dorsalis; Mizuhopecten yessoensis; Poecilia latipinna; Centruroides sculpturatus; Solenopsis invicta; Diaphorina citri; Diaphorina citri; Fusobacterium varium; candidate division TM6 bacterium GW2011_GWE2_42_60;
PCITRI_01546	88620	0.022568269013766643	Unknown	35.141051681336045	72.95	Daphnia magna; Capra hircus;
PCITRI_01547	88114	0.06809360601039562	Unknown	33.60646435299726	59.166666666666664	Trichinella pseudospiralis; Zea mays; Scleroderma citrinum Foug A; Monoraphidium neglectum; Manacus vitellinus; Spodoptera litura;
PCITRI_01548	88575	0.06773920406435224	Unknown	33.91927744848998	50.4	Lasius niger; Vollenhovia emeryi; Melanaphis sacchari; Oncorhynchus mykiss; Exaiptasia pallida; Harpegnathos saltator;
PCITRI_01549	88561	0.0	Unknown	32.71756190648254	NA
PCITRI_01550	88543	0.022587895146990725	Unknown	34.94799137142405	74.75	Mus musculus; Halyomorpha halys;
PCITRI_01551	88480	0.033905967450271246	Unknown	30.292721518987342	43.833333333333336	Acyrthosiphon pisum; Exaiptasia pallida; Lasius niger;
PCITRI_01552	88197	0.011338254135628195	Unknown	31.236890143655682	29.4	Cryptotermes secundus;
PCITRI_01553	88163	0.011342626725497091	Unknown	33.27926681260847	25.8	Tribolium castaneum;
PCITRI_01554	88154	0.011343784740340767	Unknown	33.28266442815981	47.8	Lasius niger;
PCITRI_01555	87848	0.022766596849102996	Unknown	32.821464347509334	49.25	Lasius niger; Trachymyrmex septentrionalis;
PCITRI_01556	87802	0.0	Unknown	33.832942301997676	NA
PCITRI_01557	87797	0.09111928653598643	Unknown	33.775641536726766	56.15	Phoenicopterus ruber ruber; Orchesella cincta; Myzus persicae; Atta cephalotes; Vollenhovia emeryi; Diaphorina citri; Halyomorpha halys; Lonomia obliqua;
PCITRI_01558	87738	0.1253732704187467	Unknown	33.98413458250701	36.04545454545455	Drosophila sechellia; Branchiostoma floridae; Drosophila sechellia; Branchiostoma floridae; Limulus polyphemus; Halyomorpha halys; Stylophora pistillata; Halyomorpha halys; Cryptotermes secundus; Capitella teleta; Hydra vulgaris;
PCITRI_01559	87594	0.011416307052994498	Unknown	34.00118729593351	46.2	Lasius niger;
PCITRI_01560	87571	0.011419305477840837	Unknown	30.20177912779345	73.7	Lingula anatina;
PCITRI_01561	87556	0.0	Unknown	33.263282927497826	NA
PCITRI_01562	87467	0.0	Unknown	33.8459075994375	NA
PCITRI_01563	87423	0.0	Unknown	32.76940850805852	NA
PCITRI_01564	87340	0.0	Unknown	32.62079230593085	NA
PCITRI_01565	87326	0.05725671621281177	Unknown	30.460573025215858	58.24	Spodoptera frugiperda; Tribolium castaneum; Trachymyrmex cornetzi; Tribolium castaneum; Bactrocera oleae;
PCITRI_01566	87318	0.022904784809546715	Unknown	34.044526901669755	71.6	Merluccius merluccius; Colinus virginianus;
PCITRI_01567	87310	0.022906883518497307	Unknown	34.21028519069981	40.0	Agrilus planipennis; Cryptotermes secundus;
PCITRI_01568	87289	0.0	Unknown	34.142904604245665	NA
PCITRI_01569	87276	0.05728951830973005	Unknown	36.18635134515789	52.699999999999996	Solenopsis invicta; Saccoglossus kowalevskii; Helicoverpa armigera; Sinocyclocheilus grahami; Halyomorpha halys;
PCITRI_01570	87267	0.0	Unknown	32.187424799752485	NA
PCITRI_01571	87257	0.0	Unknown	30.826180134545076	NA
PCITRI_01572	87195	0.06881128505074832	Unknown	33.33562704283503	51.233333333333334	Xenopus laevis; Xenopus laevis; Xenopus laevis; Xenopus laevis; Archiearis parthenias; Nilaparvata lugens;
PCITRI_01573	87125	0.03443328550932568	Unknown	33.87890961262554	31.833333333333336	Lasius niger; Cajanus cajan; Aedes albopictus;
PCITRI_01574	87045	0.0	Unknown	32.61071859383078	NA
PCITRI_01575	86997	0.034483947722335255	Unknown	31.204524293941173	36.7	Blattella germanica; Drosophila ficusphila; Aedes aegypti;
PCITRI_01576	86984	0.011496367147981239	Unknown	32.83477421134921	65.5	Diaphorina citri;
PCITRI_01577	86542	0.011555083081047352	Unknown	31.751057290101915	64.4	Antalis entalis;
PCITRI_01578	86528	0.0	Unknown	27.85687869822485	NA
PCITRI_01579	86474	0.0	Unknown	31.6430372134977	NA
PCITRI_01580	86380	0.0	Unknown	33.50544107432276	NA
PCITRI_01581	86376	0.023154579975919236	Unknown	33.24881911642123	67.0	Blattella germanica; Amyelois transitella;
PCITRI_01582	86349	0.011580910027909992	Unknown	36.177604836188024	49.1	Lasius niger;
PCITRI_01583	86310	0.0	Unknown	35.06198586490557	NA
PCITRI_01584	86303	0.01158708272018354	Unknown	34.01156390855474	46.8	Ceratina calcarata;
PCITRI_01585	86303	0.01158708272018354	Unknown	33.61760309606851	50.2	Agrilus planipennis;
PCITRI_01586	86073	0.16265263206812822	Unknown	30.56126776108652	42.44285714285714	Aedes aegypti; Temnothorax curvispinosus; Spodoptera frugiperda; Tribolium castaneum; Trachymyrmex cornetzi; Glyptapanteles flavicoxis; Agrilus planipennis; Mythimna separata entomopoxvirus 'L'; Parasteatoda tepidariorum; Diadromus pulchellus ascovirus 4a; Cephus cinctus; Sipha flava; Nilaparvata lugens; Trichogramma pretiosum;
PCITRI_01587	86052	0.0	Unknown	32.05736066564403	NA
PCITRI_01588	86038	0.011622771333596783	Unknown	30.96887421836863	88.1	Diaphorina citri;
PCITRI_01589	86000	0.0	Unknown	34.668604651162795	NA
PCITRI_01590	85926	0.046551684007168956	Unknown	32.43255824779461	63.975	Blattella germanica; Blattella germanica; Blattella germanica; Bos mutus;
PCITRI_01591	85828	0.011651209395535257	Unknown	34.37572820058722	23.7	Lachnoclostridium sp. An298;
PCITRI_01592	85819	0.05826215639893263	Unknown	32.31568766823198	64.1	Tribolium castaneum; Laodelphax striatella; Dendroctonus ponderosae; Galeopterus variegatus; Stegodyphus mimosarum;
PCITRI_01593	85781	0.0	Unknown	32.756671057693424	NA
PCITRI_01594	85759	0.0	Unknown	35.14266724192213	NA
PCITRI_01595	85622	0.04671696526593633	Unknown	29.276354208030646	33.95	Zootermopsis nevadensis; Cryptotermes secundus; Cryptotermes secundus; Cryptotermes secundus;
PCITRI_01596	85465	0.02340139238284678	Unknown	30.056748376528404	45.7	Zootermopsis nevadensis; Blattella germanica;
PCITRI_01597	85425	0.02341235001463272	Unknown	32.06438396254024	36.9	Aethina tumida; Diaphorina citri;
PCITRI_01598	85343	0.023434845271434093	Unknown	34.65779267192388	41.95	Capitella teleta; Calliphora vicina;
PCITRI_01599	85179	0.011739982859625025	Unknown	30.75288510078775	60.9	Centruroides sculpturatus;
PCITRI_01600	85145	0.09395736684479418	Unknown	32.16982794057196	59.75	Nilaparvata lugens; Acyrthosiphon pisum; Harpegnathos saltator; Erysiphe pulchra; Ancylostoma ceylanicum; Sipha flava; Camelina sativa; Lasius niger;
PCITRI_01601	85138	0.02349127299208344	Unknown	35.14176983250722	41.5	Acromyrmex echinatior; Cryptotermes secundus;
PCITRI_01602	85135	0.011746050390556175	Unknown	31.157573265989313	45.8	Oncorhynchus mykiss;
PCITRI_01603	85129	0.023493756534201035	Unknown	32.91357821658894	60.75	Harpegnathos saltator; Orbicella faveolata;
PCITRI_01604	85051	0.023515302583155987	Unknown	32.50167546530905	52.8	Papilio machaon; Myzus persicae;
PCITRI_01605	85044	0.07055171440666008	Unknown	29.142561497577724	49.766666666666666	Ixodes scapularis; Rhagoletis zephyria; Folsomia candida; Pomacea canaliculata; Diaphorina citri; Cryptotermes secundus;
PCITRI_01606	85030	0.0352816652946019	Unknown	31.0666823474068	48.6	Tribolium castaneum; Solemya velum gill symbiont; Empis sp. MM-2004-03;
PCITRI_01607	85009	0.0	Unknown	31.736639649919418	NA
PCITRI_01608	84998	0.0	Unknown	30.384244335160826	NA
PCITRI_01609	84988	0.03529910104955994	Unknown	33.131736245116954	32.46666666666667	Photorhabdus luminescens; Enterobacter; Wasmannia auropunctata;
PCITRI_01610	84834	0.01178772661904425	Unknown	31.791498691562346	66.2	Danaus plexippus plexippus;
PCITRI_01611	84834	0.01178772661904425	Unknown	24.38173373883113	34.5	Diuraphis noxia;
PCITRI_01612	84591	0.011821588585074063	Unknown	31.984490075776385	76.6	Diaphorina citri;
PCITRI_01613	84563	0.0	Unknown	35.54627910551896	NA
PCITRI_01614	84560	0.07095553453169347	Unknown	35.396168401135284	47.15	Eptesicus fuscus; Lasius niger; Bos mutus; Helicoverpa armigera; Bombus terrestris; Crassostrea virginica;
PCITRI_01615	84519	0.0	Unknown	33.104982311669566	NA
PCITRI_01616	84504	0.02366751869733977	Unknown	33.66349521916122	90.55000000000001	Ancylostoma ceylanicum; Diaphorina citri;
PCITRI_01617	84441	0.023685176632204735	Unknown	32.06499212467877	57.85	Camponotus floridanus; Centruroides sculpturatus;
PCITRI_01618	84420	0.059227671167969675	Unknown	38.682776593224354	54.24	Pogona vitticeps; Mustela putorius furo; Dendroctonus ponderosae; Heliothis virescens; Cryptotermes secundus;
PCITRI_01619	84369	0.0	Unknown	31.089618224703386	NA
PCITRI_01620	83800	0.03579952267303103	Unknown	32.859188544152744	43.7	Zootermopsis nevadensis; Acromyrmex echinatior; Papilio xuthus;
PCITRI_01621	84274	0.05933027980159954	Unknown	32.79065904074804	41.78	Helicoverpa armigera; Operophtera brumata; Pyrenophora teres f. teres 0-1; Solenopsis invicta; Camponotus floridanus;
PCITRI_01622	84220	0.011873664212776063	Unknown	31.194490619805272	68.6	Oryctes borbonicus;
PCITRI_01623	84184	0.011878741803668156	Unknown	34.5219994298204	43.7	Cryptotermes secundus;
PCITRI_01624	84184	0.011878741803668156	Unknown	31.589138078494727	98.1	Ceratina calcarata;
PCITRI_01625	84152	0.03564977659473334	Unknown	33.72825363627721	48.6	Diaphorina citri; Anoplophora glabripennis; Blattella germanica;
PCITRI_01626	84039	0.011899237258891705	Unknown	33.50944204476493	38.1	Capra hircus;
PCITRI_01627	84011	0.047612812607872784	Unknown	32.9349728011808	80.3	Cryptotermes secundus; Nilaparvata lugens; Helicoverpa armigera; Helicoverpa armigera;
PCITRI_01628	83992	0.02381179159919992	Unknown	35.20930564815697	64.35	Diaphorina citri; Tribolium castaneum;
PCITRI_01629	83936	0.03574151734654975	Unknown	34.42384674037362	37.2	Plutella xylostella; Stegodyphus mimosarum; Cryptotermes secundus;
PCITRI_01630	83926	0.0	Unknown	28.73483783332936	NA
PCITRI_01631	83924	0.04766217053524617	Unknown	31.6012106191316	46.724999999999994	Anoplophora glabripennis; Trachymyrmex zeteki; Danaus plexippus plexippus; Leptinotarsa decemlineata;
PCITRI_01632	83878	0.035766231908247695	Unknown	32.0620424902835	35.333333333333336	Bos mutus; Bactrocera tryoni; Hydra vulgaris;
PCITRI_01633	83853	0.011925631760342505	Unknown	31.563569580098505	42.2	Cryptotermes secundus;
PCITRI_01634	83723	0.023888298317069383	Unknown	32.25756363245465	36.15	Sipha flava; Solenopsis invicta;
PCITRI_01635	83687	0.059746436125085144	Unknown	35.45473012534802	56.68	Diaphorina citri; Papilio machaon; Plutella xylostella; Melanaphis sacchari; Ancylostoma ceylanicum;
PCITRI_01636	83636	0.011956573724233584	Unknown	32.36405375675546	40.1	Diaphorina citri;
PCITRI_01637	83530	0.011971746677840296	Unknown	33.13540045492637	39.2	Blattella germanica;
PCITRI_01638	83480	0.03593675131768088	Unknown	33.9758025874461	68.36666666666666	Nicrophorus vespilloides; Cimex lectularius; Operophtera brumata;
PCITRI_01639	83408	0.01198925762516785	Unknown	29.93238058699405	35.0	Onthophagus taurus;
PCITRI_01640	83386	0.023984841580121364	Unknown	33.10147986472549	41.45	Nilaparvata lugens; Myzus persicae;
PCITRI_01641	83345	0.059991601175835386	Unknown	34.86591877137201	45.300000000000004	Rickettsia endosymbiont of Culicoides newsteadi; Lasius niger; Melanaphis sacchari; Diaphorina citri; Nicrophorus vespilloides;
PCITRI_01642	83339	0.0	Unknown	32.638980549322646	NA
PCITRI_01643	83331	0.012000336009408263	Unknown	31.7744896857112	44.4	Bombyx mori;
PCITRI_01644	82942	0.012056617877552989	Unknown	32.98449518940947	73.2	Operophtera brumata;
PCITRI_01645	82879	0.09652626117593117	Unknown	33.15315097913826	67.2875	Riptortus pedestris; Nilaparvata lugens; Limulus polyphemus; Fulmarus glacialis; Apis dorsata; Nilaparvata lugens; Bambusicola thoracicus; Trachymyrmex septentrionalis;
PCITRI_01646	82868	0.060336921368924074	Unknown	34.14707727952889	62.12	Bambusicola thoracicus; Biston betularia; Eurytemora affinis; Acromyrmex echinatior; Anas platyrhynchos;
PCITRI_01647	82773	0.07248740531332681	Unknown	33.5628767834922	45.55	Drosophila ananassae; Cryptotermes secundus; Helicoverpa armigera; Diaphorina citri; Tyto alba; Daphnia pulex;
PCITRI_01648	82685	0.012094092036040394	Unknown	30.633125718086713	68.8	Nilaparvata lugens;
PCITRI_01649	82672	0.03628798142055351	Unknown	33.1031062512096	52.233333333333334	Anoplophora glabripennis; Nilaparvata lugens; Homo sapiens;
PCITRI_01650	82586	0.13319448816990773	Unknown	34.70806189911123	70.47272727272727	Diaphorina citri; Cercocebus atys; Stegodyphus mimosarum; Plutella xylostella; Salmo salar; Athalia rosae; Linepithema humile; Folsomia candida; Nilaparvata lugens; Bombus terrestris; Blattella germanica;
PCITRI_01651	82465	0.024252713272297336	Unknown	33.933183774934825	42.45	Temnothorax curvispinosus; Bombyx mori;
PCITRI_01652	82429	0.0	Unknown	34.031712140144855	NA
PCITRI_01653	82423	0.012132535821312011	Unknown	33.7053977651869	47.9	Heliothis virescens;
PCITRI_01654	82420	0.0970638194612958	Unknown	27.947100218393594	44.625	Agrilus planipennis; Tribolium castaneum; Nasonia vitripennis; Trachymyrmex cornetzi; Spodoptera frugiperda; Trachymyrmex zeteki; Temnothorax curvispinosus; Pediculus humanus corporis;
PCITRI_01655	82410	0.0728066982162359	Unknown	34.27132629535251	38.983333333333334	Cimex lectularius; Trichogramma pretiosum; Blattella germanica; Morganella morganii; Morganella psychrotolerans; Halyomorpha halys;
PCITRI_01656	82295	0.02430281305061061	Unknown	33.85017315754298	56.1	Papilio polytes; Pieris rapae;
PCITRI_01657	82247	0.04863399272921809	Unknown	34.12647269809233	32.55	Hydra vulgaris; spotted fever group; Vollenhovia emeryi; Wasmannia auropunctata;
PCITRI_01658	82205	0.012164710175780063	Unknown	34.41761450033453	69.4	Sinocyclocheilus anshuiensis;
PCITRI_01659	82201	0.04866120850111313	Unknown	32.88646123526478	66.1	Dendroctonus ponderosae; Ooceraea biroi; Drosophila erecta; Terrapene mexicana triunguis;
PCITRI_01660	82144	0.0	Unknown	32.410157771717955	NA
PCITRI_01661	82111	0.024357272472628515	Unknown	33.33414524241575	55.05	Diaphorina citri; Aedes aegypti;
PCITRI_01662	81963	0.0	Unknown	29.054573405073018	NA
PCITRI_01663	81801	0.012224789428002102	Unknown	31.3883693353382	36.3	Diaphorina citri;
PCITRI_01664	81721	0.08565729738989977	Unknown	31.62956889905899	79.44285714285715	Lottia gigantea; Mizuhopecten yessoensis; Sinocyclocheilus grahami; Hippocampus comes; Mizuhopecten yessoensis; Mizuhopecten yessoensis; Mizuhopecten yessoensis;
PCITRI_01665	81636	0.11024547993532266	Unknown	31.380763388701062	73.8	Nilaparvata lugens; Lepisosteus oculatus; Salmo salar; Blattella germanica; Centruroides sculpturatus; Helicoverpa armigera; Diaphorina citri; Bemisia tabaci; Periplaneta americana;
PCITRI_01666	81530	0.012265423770391267	Unknown	33.07126211210598	42.8	Crassostrea gigas;
PCITRI_01667	81475	0.0	Unknown	33.17704817428659	NA
PCITRI_01668	81415	0.02456549775839833	Unknown	36.100227230854266	63.55	Apis mellifera; Heliothis virescens;
PCITRI_01669	81142	0.0	Unknown	31.77022996721796	NA
PCITRI_01670	80997	0.12346136276652221	Unknown	33.83952492067607	65.08	Trachymyrmex cornetzi; Diuraphis noxia; Nilaparvata lugens; Rhagoletis zephyria; Zootermopsis nevadensis; Salmo salar; Colius striatus; Rhagoletis zephyria; Trachymyrmex cornetzi; Oncorhynchus mykiss;
PCITRI_01671	80909	0.024719128897897635	Unknown	32.541497237637344	53.5	Fundulus heteroclitus; Cryptotermes secundus;
PCITRI_01672	80896	0.012361550632911392	Unknown	31.538024129746834	48.4	Aplysia californica;
PCITRI_01673	80818	0.0	Unknown	35.678932910985175	NA
PCITRI_01674	80633	0.04960748080810586	Unknown	35.37633475128049	45.55	Acyrthosiphon pisum; Centruroides sculpturatus; Aedes aegypti; Melanaphis sacchari;
PCITRI_01675	80569	0.0744703297794437	Unknown	33.35898422470181	64.71666666666667	Diaphorina citri; NAD; NAD; NAD; NAD; Tribolium castaneum;
PCITRI_01676	80568	0.024823751365306325	Unknown	32.6903981729719	36.95	Aedes albopictus; Ceratina calcarata;
PCITRI_01677	80462	0.012428226989137729	Unknown	36.41221943277572	46.9	Blattella germanica;
PCITRI_01678	80391	0.02487840678682937	Unknown	32.6603724297496	40.400000000000006	Camponotus floridanus; Nilaparvata lugens;
PCITRI_01679	80307	0.0249044292527426	Unknown	34.22117623619361	43.1	Centruroides sculpturatus; Rhagoletis zephyria;
PCITRI_01680	80056	0.024982512241431	Unknown	32.26116718297192	80.15	Lonomia obliqua; Agrilus planipennis;
PCITRI_01681	80015	0.012497656689370742	Unknown	30.289320752358933	98.6	Anopheles sinensis;
PCITRI_01682	79915	0.03753988612901207	Unknown	29.601451542263657	37.0	Nilaparvata lugens; Diuraphis noxia; Plutella xylostella;
PCITRI_01683	79849	0.025047276734837004	Unknown	32.32852008165412	55.2	Strongylocentrotus purpuratus; Harmonia axyridis;
PCITRI_01684	79800	0.08771929824561404	Unknown	29.674185463659146	57.77142857142857	Lingula anatina; Orbicella faveolata; Pogonomyrmex barbatus; Sipha flava; Apostichopus japonicus; Stegodyphus mimosarum; Blattella germanica;
PCITRI_01685	79738	0.02508214402167097	Unknown	32.586721512954924	51.25	Oryctes borbonicus; Bactrocera oleae;
PCITRI_01686	79734	0.0	Unknown	32.249730353425136	NA
PCITRI_01687	79727	0.02508560462578549	Unknown	32.75929108081328	42.25	Myzus persicae; Cyphomyrmex costatus;
PCITRI_01688	79720	0.0	Unknown	31.443803311590568	NA
PCITRI_01689	79713	0.012545005206177162	Unknown	30.69386423795366	46.2	Capsicum annuum;
PCITRI_01690	79651	0.0753286211095906	Unknown	34.64865475637468	54.81666666666666	Terrapene mexicana triunguis; Strongylocentrotus purpuratus; Diaphorina citri; Daphnia pulex; Acyrthosiphon pisum; Nilaparvata lugens;
PCITRI_01691	79579	0.03769838776561656	Unknown	33.48622123927167	66.89999999999999	Papilio machaon; Nilaparvata lugens; Camponotus floridanus;
PCITRI_01692	79559	0.07541572920725499	Unknown	33.24828114983848	85.0	Sphaeroforma arctica JP610; Nephila clavipes; Cryptotermes secundus; Homo sapiens; Pan troglodytes; Limulus polyphemus;
PCITRI_01693	79475	0.15099087763447627	Unknown	32.4756212645486	50.875	FAD	quinone; FAD	quinone; FAD	quinone; FAD	quinone; FAD	quinone; FAD	quinone; FAD	quinone; FAD	quinone; FAD	quinone; Diuraphis noxia; Blattella germanica; Blattella germanica;
PCITRI_01694	79526	0.012574503935819733	Unknown	32.25611749616478	29.4	Tribolium castaneum;
PCITRI_01695	79518	0.0	Unknown	34.452576775069794	NA
PCITRI_01696	79507	0.0	Unknown	34.4799828945879	NA
PCITRI_01697	79439	0.0377648258412115	Unknown	31.546217852692003	61.766666666666666	Papilio polytes; Sitobion avenae; Ixodes scapularis;
PCITRI_01698	79353	0.05040767204768566	Unknown	33.78574218996131	45.825	Sarcophilus harrisii; Diaphorina citri; Cyprinus carpio; Cryptotermes secundus;
PCITRI_01699	79308	0.06304534221011751	Unknown	33.44555404246734	62.5	Capitella teleta; Papilio machaon; Diaphorina citri; Apis cerana; Seriola lalandi dorsalis;
PCITRI_01700	79267	0.037846771039650805	Unknown	32.19750968246559	56.83333333333333	Helicoverpa armigera; Bombyx mori; Dendroctonus ponderosae;
PCITRI_01701	79150	0.012634238787113075	Unknown	38.05811749842072	49.5	Bemisia tabaci;
PCITRI_01702	79110	0.0	Unknown	32.63177853621539	NA
PCITRI_01703	79082	0.05058041020712679	Unknown	32.638274196403735	42.6	Rhagoletis zephyria; Lasius niger; Lasius niger; Lasius niger;
PCITRI_01704	79058	0.025297882567229122	Unknown	38.949884894634316	37.1	Acyrthosiphon pisum; Cryptotermes secundus;
PCITRI_01705	79054	0.025299162597718014	Unknown	33.556809269613176	60.75	Lasius niger; Nilaparvata lugens;
PCITRI_01706	79025	0.012654223347042075	Unknown	31.31414109459032	40.9	Trachymyrmex cornetzi;
PCITRI_01707	78951	0.0	Unknown	34.149029144659345	NA
PCITRI_01708	78933	0.0	Unknown	31.59261652287383	NA
PCITRI_01709	78827	0.0	Unknown	32.752737006355694	NA
PCITRI_01710	78811	0.01268858408090241	Unknown	31.900369237796756	27.5	Rhizophagus clarus;
PCITRI_01711	78782	0.07615952882638166	Unknown	33.73740194460664	44.15	Blattella germanica; Blattella germanica; Blattella germanica; Schistosoma mansoni; Nothobranchius furzeri; Apis cerana;
PCITRI_01712	78700	0.05082592121982211	Unknown	35.371029224904696	48.55	Termitomyces sp. J132; Helicoverpa armigera; Bos mutus; Bombyx mori;
PCITRI_01713	78681	0.012709548683926234	Unknown	31.329037505878166	29.4	Pediculus humanus corporis;
PCITRI_01714	78620	0.050877639277537516	Unknown	36.31900279827016	40.225	Cryptotermes secundus; Blattella germanica; Centruroides sculpturatus; Bombyx mori;
PCITRI_01715	78609	0.025442379371318807	Unknown	33.201032960602475	57.9	Ancylostoma ceylanicum; Octopus bimaculoides;
PCITRI_01716	78574	0.0	Unknown	32.416575457530485	NA
PCITRI_01717	78557	0.03818883103988187	Unknown	38.87241111549575	56.7	Saccoglossus kowalevskii; Rattus norvegicus; Diaphorina citri;
PCITRI_01718	78521	0.03820633970530177	Unknown	33.87501432737739	59.400000000000006	Cryptotermes secundus; Helobdella robusta; Blattella germanica;
PCITRI_01719	78434	0.01274957288930821	Unknown	32.46933727720121	49.4	Apis dorsata;
PCITRI_01720	78418	0.06376087122854446	Unknown	31.607539085414064	45.18	Dendroctonus ponderosae; Canis lupus familiaris; Leptinotarsa decemlineata; Papilio machaon; Folsomia candida;
PCITRI_01721	78346	0.0	Unknown	33.1171980700993	NA
PCITRI_01722	78344	0.012764219340345145	Unknown	30.951955478402944	31.2	Nilaparvata lugens;
PCITRI_01723	78342	0.03829363559776365	Unknown	35.361619565494884	41.4	Stylophora pistillata; Priapulus caudatus; Sipha flava;
PCITRI_01724	78318	0.012768456804310631	Unknown	31.470415485584414	54.0	Helicoverpa armigera;
PCITRI_01725	78208	0.0	Unknown	34.16274549918167	NA
PCITRI_01726	78078	0.07684623069238454	Unknown	35.180204410973644	71.66666666666667	Diuraphis noxia; Amblyomma variegatum; Branchiostoma belcheri; Microcebus murinus; Ancylostoma caninum; Punica granatum;
PCITRI_01727	78015	0.051272191245273345	Unknown	31.033775555982825	41.15	Centruroides sculpturatus; Centruroides sculpturatus; Heliothis virescens; Blattella germanica;
PCITRI_01728	77937	0.11547788598483391	Unknown	33.88634409843848	48.477777777777774	Musca domestica; Halyomorpha halys; Stegodyphus mimosarum; Priapulus caudatus; Halyomorpha halys; Camponotus floridanus; Strongylocentrotus purpuratus; Ceratina calcarata; Balearica regulorum gibbericeps;
PCITRI_01729	77886	0.012839277919009835	Unknown	32.07893588064607	46.7	Bos mutus;
PCITRI_01730	77882	0.012839937341105775	Unknown	32.9935029917054	49.5	Lasius niger;
PCITRI_01731	77878	0.08988417781658492	Unknown	32.803872724004215	61.871428571428574	Zootermopsis nevadensis; Dendroctonus ponderosae; Amphimedon queenslandica; Stegodyphus mimosarum; Oryctes borbonicus; Lasius niger; Myotis brandtii;
PCITRI_01732	77869	0.0	Unknown	30.399773979375617	NA
PCITRI_01733	77831	0.012848350914160167	Unknown	35.135100409862396	39.9	Lasius niger;
PCITRI_01734	77754	0.03858322401419862	Unknown	33.82334027831366	88.8	Planococcus kraunhiae; Cyprinus carpio; Blattella germanica;
PCITRI_01735	77729	0.0	Unknown	32.58886644624271	NA
PCITRI_01736	77606	0.0	Unknown	34.4058449088988	NA
PCITRI_01737	77584	0.0	Unknown	32.1909156527119	NA
PCITRI_01738	77571	0.012891415606347734	Unknown	34.48840417166209	56.6	NA;
PCITRI_01739	77560	0.038679731820526045	Unknown	32.53352243424445	36.333333333333336	Lasius niger; Orussus abietinus; Stegodyphus mimosarum;
PCITRI_01740	77540	0.025793139025019344	Unknown	33.4008253804488	37.05	Centruroides sculpturatus; Ooceraea biroi;
PCITRI_01741	77501	0.025806118630727345	Unknown	32.03313505632185	34.2	Cryptotermes secundus; Bicyclus anynana;
PCITRI_01742	77444	0.0	Unknown	33.74567429368317	NA
PCITRI_01743	77438	0.0	Unknown	32.97218419897208	NA
PCITRI_01744	77417	0.0	Unknown	33.45001743803041	NA
PCITRI_01745	77386	0.03876670198743959	Unknown	32.88191662574626	47.43333333333333	Dendroctonus ponderosae; Bos mutus; Pomacea canaliculata;
PCITRI_01746	77379	0.0	Unknown	32.156011320901015	NA
PCITRI_01747	77353	0.025855493646012438	Unknown	33.09761741626052	33.85	Leptinotarsa decemlineata; Drosophila melanogaster;
PCITRI_01748	77344	0.0	Unknown	30.581557716177077	NA
PCITRI_01749	77221	0.02589969049869854	Unknown	33.76672148767822	47.55	Cryptotermes secundus; Blattella germanica;
PCITRI_01750	77151	0.025923189589247064	Unknown	35.8271441718189	35.15	Tribolium castaneum; Blattella germanica;
PCITRI_01751	77109	0.05187461904576639	Unknown	30.971741301274818	50.825	Lasius niger; Nilaparvata lugens; Camponotus floridanus; Lasius niger;
PCITRI_01752	77050	0.012978585334198572	Unknown	33.035691109669045	35.7	Cryptotermes secundus;
PCITRI_01753	77047	0.0	Unknown	33.771593962127014	NA
PCITRI_01754	76980	0.03897116134060795	Unknown	33.8633411275656	57.66666666666667	Bemisia tabaci; Parasteatoda tepidariorum; Nilaparvata lugens;
PCITRI_01755	76967	0.0	Unknown	34.86429248898879	NA
PCITRI_01756	76848	0.026025400791172184	Unknown	32.3690922340204	38.5	Helicoverpa armigera; Apostichopus japonicus;
PCITRI_01757	76845	0.02602641681306526	Unknown	34.51102869412453	51.95	Helicoverpa armigera; Bombyx mori;
PCITRI_01758	76842	0.0	Unknown	32.42757866791599	NA
PCITRI_01759	76824	0.013016765594085182	Unknown	31.57346662501302	43.9	Bemisia tabaci;
PCITRI_01760	76779	0.0	Unknown	32.864455124448085	NA
PCITRI_01761	76757	0.013028127727764242	Unknown	35.63453496098076	48.7	Saccoglossus kowalevskii;
PCITRI_01762	76718	0.052139002580880625	Unknown	33.595766312990435	62.05	Diaphorina citri; Acyrthosiphon pisum; Trachymyrmex zeteki; Enterobacter hormaechei;
PCITRI_01763	76700	0.03911342894393742	Unknown	33.8161668839635	68.36666666666666	Solemya velum gill symbiont; Melanaphis sacchari; Amyelois transitella;
PCITRI_01764	76660	0.013044612575006522	Unknown	33.96817114531699	22.2	Oryzias latipes;
PCITRI_01765	76652	0.05218389604967907	Unknown	34.11783123728018	41.150000000000006	Blattella germanica; Nilaparvata lugens; Sinocyclocheilus rhinocerous; Solenopsis invicta;
PCITRI_01766	76639	0.013048186954422683	Unknown	34.73296885397774	30.3	Cajanus cajan;
PCITRI_01767	76636	0.09134088417975887	Unknown	33.89138264001252	77.35714285714286	Drosophila yakuba; Daphnia magna; NA; Nilaparvata lugens; Diaphorina citri; Nilaparvata lugens; Blattella germanica;
PCITRI_01768	76607	0.013053637396060412	Unknown	27.05888495829363	97.5	Dendroctonus ponderosae;
PCITRI_01769	76558	0.013061992215052639	Unknown	32.06719088795423	40.0	Crassostrea virginica;
PCITRI_01770	76539	0.01306523471694169	Unknown	35.29311854087459	52.5	Rhagoletis zephyria;
PCITRI_01771	76503	0.02614276564317739	Unknown	30.84192776753853	63.800000000000004	Xenopus laevis; Neodiprion lecontei;
PCITRI_01772	76363	0.15714416667757947	Unknown	33.499207731493	62.7	Cryptotermes secundus; Ceratina calcarata; Nephila clavipes; Temnothorax curvispinosus; Acyrthosiphon pisum; Diuraphis noxia; Bemisia tabaci; Wuchereria bancrofti; Hyblaea puera; Manduca sexta; Penaeus vannamei; Frankliniella occidentalis;
PCITRI_01773	76454	0.10463808303031889	Unknown	33.46587490517174	33.0375	Seriola lalandi dorsalis; Orchesella cincta; Bacteroidetes bacterium 4572_117; Treponema phagedenis; Treponema phagedenis; Bacteroides thetaiotaomicron; Desulfonatronum thioautotrophicum; Bacteroides sp. CAG:754;
PCITRI_01774	76429	0.026168077562181893	Unknown	33.65083934108781	55.3	Apostichopus japonicus; Cryptotermes secundus;
PCITRI_01775	76301	0.013105988125974757	Unknown	34.776739492274025	47.6	Bos mutus;
PCITRI_01776	76293	0.026214724810926297	Unknown	32.71597656403602	25.35	Hydra vulgaris; Anaerostipes hadrus;
PCITRI_01777	75463	0.01325152723851424	Unknown	34.32410585319958	41.6	Heliothis virescens;
PCITRI_01778	76166	0.03938765328361736	Unknown	33.22873723183572	53.93333333333333	Dendroctonus ponderosae; Bambusicola thoracicus; Desulfobacter hydrogenophilus;
PCITRI_01779	76070	0.013145786775338505	Unknown	33.26015512028395	38.0	Cyphomyrmex costatus;
PCITRI_01780	76062	0.0	Unknown	33.50424653572086	NA
PCITRI_01781	76003	0.026314750733523677	Unknown	29.75803586700525	76.0	Lasius niger; Sinocyclocheilus rhinocerous;
PCITRI_01782	75974	0.07897438597414905	Unknown	30.06291626082607	54.016666666666666	Rhagoletis zephyria; Lasius niger; Bactrocera latifrons; Lasius niger; Apostichopus japonicus; Centruroides sculpturatus;
PCITRI_01783	75906	0.0	Unknown	34.14091112692014	NA
PCITRI_01784	75862	0.0	Unknown	31.871028973662703	NA
PCITRI_01785	75828	0.02637548135253468	Unknown	32.79263596560637	51.45	Cimex lectularius; Rana catesbeiana;
PCITRI_01786	75802	0.0	Unknown	30.947732249808713	NA
PCITRI_01787	75796	0.0	Unknown	34.273576442028606	NA
PCITRI_01788	75718	0.026413798568372115	Unknown	30.28870281835231	61.849999999999994	Ovis aries; Cryptotermes secundus;
PCITRI_01789	75637	0.0	Unknown	30.26957705884686	NA
PCITRI_01790	75577	0.0	Unknown	33.6874975190865	NA
PCITRI_01791	75475	0.01324942033786022	Unknown	32.315336204041074	50.6	Dendroctonus ponderosae;
PCITRI_01792	75437	0.026512188978883043	Unknown	30.95828307064173	54.7	Bombyx mori; Limulus polyphemus;
PCITRI_01793	75422	0.03977619262284214	Unknown	32.59128636206942	55.9	NADP(+); Notothenia coriiceps; Crassostrea gigas;
PCITRI_01794	75283	0.06641605674587889	Unknown	32.589030724067854	56.24	Halyomorpha halys; Ceratina calcarata; Nasonia vitripennis; Ancylostoma caninum; Trichomalopsis sarcophagae;
PCITRI_01795	75267	0.1992905257284069	Unknown	31.021563234883814	36.43333333333333	Zootermopsis nevadensis; Zootermopsis nevadensis; Zootermopsis nevadensis; Dactylopius coccus; Zootermopsis nevadensis; Dendroctonus ponderosae; Nilaparvata lugens; Dactylopius coccus; Onthophagus taurus; Dactylopius coccus; Anoplophora glabripennis; Dactylopius coccus; Cryptotermes secundus; Cryptotermes secundus; Dactylopius coccus;
PCITRI_01796	75241	0.026581252242793157	Unknown	34.06786193697585	60.45	Stylophora pistillata; Limulus polyphemus;
PCITRI_01797	75203	0.0	Unknown	31.43890536281797	NA
PCITRI_01798	75120	0.13312034078807242	Unknown	33.48109691160809	49.46	Cryptotermes secundus; Cryptotermes secundus; Diachasma alloeum; Vollenhovia emeryi; Spodoptera frugiperda; Cephus cinctus; Diachasma alloeum; Spodoptera frugiperda; Agrilus planipennis; Pseudomyrmex gracilis;
PCITRI_01799	75119	0.026624422582835233	Unknown	31.780242016001274	51.900000000000006	Ceratina calcarata; Helicoverpa armigera;
PCITRI_01800	75087	0.013317884587212166	Unknown	31.211794318590435	39.8	Tetranychus urticae;
PCITRI_01801	75074	0.0	Unknown	33.42169059860937	NA
PCITRI_01802	75049	0.0	Unknown	33.90984556756253	NA
PCITRI_01803	74998	0.0	Unknown	33.66623109949599	NA
PCITRI_01804	74979	0.04001120313687832	Unknown	28.47730697928753	42.6	Daphnia magna; Zootermopsis nevadensis; Branchiostoma belcheri;
PCITRI_01805	74904	0.053401687493324794	Unknown	33.84331944889459	72.725	Blattella germanica; Bemisia tabaci; Halyomorpha halys; Cyanistes caeruleus;
PCITRI_01806	74893	0.0	Unknown	35.08472086843897	NA
PCITRI_01807	74882	0.133543441681579	Unknown	32.43236024678828	74.89	Vitis vinifera; Diaphorina citri; Ancylostoma duodenale; Helicoverpa armigera; Habropoda laboriosa; Habropoda laboriosa; Habropoda laboriosa; Hypsibius dujardini; Operophtera brumata; Solemya velum gill symbiont;
PCITRI_01808	74748	0.04013485310643763	Unknown	33.76010060469845	46.16666666666667	Lucilia cuprina; Bombyx mori; Apostichopus japonicus;
PCITRI_01809	74746	0.04013592700612742	Unknown	33.58708158296096	43.86666666666667	Bombyx mori; Parasteatoda tepidariorum; Lasius niger;
PCITRI_01810	74719	0.026766953519185215	Unknown	33.95254219141049	44.05	Lasius niger; Pediculus humanus corporis;
PCITRI_01811	74710	0.0	Unknown	33.24454557622808	NA
PCITRI_01812	74672	0.06695950289265053	Unknown	32.348135847439465	59.379999999999995	Dufourea novaeangliae; Manacus vitellinus; Limulus polyphemus; Aedes aegypti; Wasmannia auropunctata;
PCITRI_01813	74642	0.013397283031001314	Unknown	31.866777417539723	61.8	Blattella germanica;
PCITRI_01814	74620	0.0	Unknown	33.176092200482444	NA
PCITRI_01815	74610	0.0	Unknown	31.771880444980567	NA
PCITRI_01816	74571	0.05364015502004801	Unknown	30.946346434941198	53.775	Helicoverpa armigera; Zootermopsis nevadensis; Mustela putorius furo; Onthophagus taurus;
PCITRI_01817	74523	0.05367470445365861	Unknown	35.501791393261136	55.0	Crassostrea gigas; Harpegnathos saltator; Camponotus floridanus; Cherax quadricarinatus;
PCITRI_01818	74345	0.01345080368552021	Unknown	34.19597820969803	31.1	Stegodyphus mimosarum;
PCITRI_01819	74286	0.0	Unknown	32.108338044853674	NA
PCITRI_01820	74244	0.09428371316200636	Unknown	34.37314799849146	57.14285714285714	Hydra vulgaris; Cyprinus carpio; Salmo salar; Bison bison bison; Cynoglossus semilaevis; Corvus brachyrhynchos; Nematostella vectensis;
PCITRI_01821	74231	0.08082876426290904	Unknown	33.4065282698603	51.9	Centruroides sculpturatus; Drosophila obscura; Centruroides sculpturatus; Vollenhovia emeryi; Octopus bimaculoides; Sipha flava;
PCITRI_01822	74166	0.026966534530647467	Unknown	31.98365828007443	48.85	Nilaparvata lugens; Zootermopsis nevadensis;
PCITRI_01823	74089	0.0	Unknown	35.281890699024146	NA
PCITRI_01824	74064	0.013501836249729964	Unknown	29.85255994815295	55.1	Acyrthosiphon pisum;
PCITRI_01825	74058	0.013502930135839477	Unknown	31.16881363255827	27.2	Tribolium castaneum;
PCITRI_01826	74024	0.0	Unknown	37.82016643250837	NA
PCITRI_01827	74002	0.013513148293289371	Unknown	32.95316342801546	32.0	Leptinotarsa decemlineata;
PCITRI_01828	73988	0.013515705249499918	Unknown	31.82948586257231	56.4	Camponotus floridanus;
PCITRI_01829	73987	0.0	Unknown	33.86135402165245	NA
PCITRI_01830	73960	0.013520822065981613	Unknown	32.217414818820984	42.9	Diaphorina citri;
PCITRI_01831	73919	0.027056643082292782	Unknown	28.294484503307675	60.6	Cryptotermes secundus; Oryctes borbonicus;
PCITRI_01832	73878	0.013535829340263678	Unknown	34.581336798505646	53.6	Blattella germanica;
PCITRI_01833	73719	0.02713004788453452	Unknown	33.211248117852925	45.95	Parasteatoda tepidariorum; Apostichopus japonicus;
PCITRI_01834	73666	0.01357478348220346	Unknown	34.0075475796161	73.6	Nicrophorus vespilloides;
PCITRI_01835	73606	0.06792924489851371	Unknown	35.28380838518599	43.5	Tribolium castaneum; Vollenhovia emeryi; Nilaparvata lugens; Acyrthosiphon pisum; Bemisia tabaci;
PCITRI_01836	73542	0.0	Unknown	34.22806015610128	NA
PCITRI_01837	73540	0.10878433505575197	Unknown	31.051128637476204	66.85	Stegodyphus mimosarum; Spodoptera litura; Tropilaelaps mercedesae; Marmota marmota marmota; Nematostella vectensis; Bubalus bubalis; Acropora digitifera; Tinamus guttatus;
PCITRI_01838	73521	0.326437344432203	Unknown	33.83251043919424	71.52083333333333	Cricetulus griseus; Sphaeroforma gastrica; Artemisia annua; Phenacoccus solenopsis; Aedes albopictus; Homo sapiens; Phenacoccus solenopsis; Lepomis macrochirus; Temnothorax curvispinosus; Phenacoccus solenopsis; Phenacoccus solenopsis; Lepomis macrochirus; Papio anubis; Phenacoccus solenopsis; Aedes albopictus; Cricetulus griseus; Phenacoccus solenopsis; Lepomis macrochirus; Drosophila suzukii; P…
PCITRI_01839	73507	0.23127049124573168	Unknown	33.625369012475005	57.3235294117647	Acyrthosiphon pisum; Camponotus floridanus; Wasmannia auropunctata; Bemisia tabaci; Acyrthosiphon pisum; Agrotis segetum; Temnothorax curvispinosus; Zootermopsis nevadensis; Wasmannia auropunctata; Acyrthosiphon pisum; Temnothorax curvispinosus; Wasmannia auropunctata; Bemisia tabaci; Camponotus floridanus; Solenopsis invicta; Acyrthosiphon pisum; Temnothorax curvispinosus;
PCITRI_01840	73473	0.027220883862099	Unknown	33.512991166823184	37.15	Centruroides sculpturatus; Cryptotermes secundus;
PCITRI_01841	73472	0.0544425087108014	Unknown	31.62293118466899	51.875	Cyprinus carpio; Balearica regulorum gibbericeps; Nilaparvata lugens; Cricetulus griseus;
PCITRI_01842	73426	0.027238307956309753	Unknown	36.66548633998856	60.35	isomerizing; Dendroctonus ponderosae;
PCITRI_01843	73410	0.0	Unknown	31.471189211279118	NA
PCITRI_01844	73366	0.013630291960853802	Unknown	31.57457132731783	43.0	Blattella germanica;
PCITRI_01845	73280	0.027292576419213975	Unknown	34.26855895196507	41.6	Solemya velum gill symbiont; Cryptotermes secundus;
PCITRI_01846	73266	0.013648895804329429	Unknown	34.80331941145962	48.2	Bombyx mori;
PCITRI_01847	73235	0.013654673311941012	Unknown	32.75756127534649	77.3	Apis florea;
PCITRI_01848	73180	0.0	Unknown	31.165619021590597	NA
PCITRI_01849	73166	0.0	Unknown	33.92149358991882	NA
PCITRI_01850	73154	0.0	Unknown	31.439155753615662	NA
PCITRI_01851	73144	0.0	Unknown	33.578967516132565	NA
PCITRI_01852	73133	0.013673717747118265	Unknown	32.90853650198953	64.6	Nothobranchius furzeri;
PCITRI_01853	73066	0.0	Unknown	32.17365121944543	NA
PCITRI_01854	73064	0.0821197853936275	Unknown	30.333680061316105	66.08333333333333	Nilaparvata lugens; Bemisia tabaci; Sinocyclocheilus anshuiensis; Stylophora pistillata; Maconellicoccus hirsutus; Halyomorpha halys;
PCITRI_01855	73020	0.0	Unknown	32.74582306217474	NA
PCITRI_01856	72967	0.013704825469047652	Unknown	33.1327860539696	75.3	Phaethon lepturus;
PCITRI_01857	72926	0.0	Unknown	34.82022872500891	NA
PCITRI_01858	72835	0.0	Unknown	33.62806343104277	NA
PCITRI_01859	72795	0.027474414451542	Unknown	31.55436499759599	33.25	Camponotus floridanus; Rhizophagus clarus;
PCITRI_01860	72770	0.15116119279923046	Unknown	30.380651367321697	33.42727272727273	Blattella germanica; Pseudomyrmex gracilis; Limulus polyphemus; Ixodes scapularis; Ixodes scapularis; Vollenhovia emeryi; Cryptotermes secundus; Vollenhovia emeryi; Nicrophorus vespilloides; Rhinopithecus roxellana; Limulus polyphemus;
PCITRI_01861	72691	0.0	Unknown	32.62026935934298	NA
PCITRI_01862	72678	0.013759321940614766	Unknown	34.57992790115303	37.9	Bemisia tabaci;
PCITRI_01863	72620	0.013770311209033324	Unknown	35.69264665381438	91.2	Blattella germanica;
PCITRI_01864	72612	0.0	Unknown	33.83049633669366	NA
PCITRI_01865	72609	0.05508958944483466	Unknown	32.416091669076835	40.8	Fraxinus excelsior; Anser cygnoides domesticus; Trachymyrmex cornetzi; Linepithema humile;
PCITRI_01866	72532	0.027574036287431755	Unknown	34.67710803507417	49.8	Leptinotarsa decemlineata; Xenopus laevis;
PCITRI_01867	72404	0.013811391635821227	Unknown	32.890448041544666	46.3	Cephus cinctus;
PCITRI_01868	72326	0.013826286535962172	Unknown	34.51870696568315	52.1	Halyomorpha halys;
PCITRI_01869	72284	0.04150296054451884	Unknown	34.87493774555918	38.06666666666667	Nilaparvata lugens; Apostichopus japonicus; Wasmannia auropunctata;
PCITRI_01870	72070	0.013875398917718886	Unknown	31.69141112806993	32.7	Pomacea canaliculata;
PCITRI_01871	72051	0.013879057889550458	Unknown	32.63799253306686	23.9	Lasius niger;
PCITRI_01872	72049	0.04163832947022165	Unknown	33.96022151591278	41.46666666666667	Centruroides sculpturatus; Stylophora pistillata; Exaiptasia pallida;
PCITRI_01873	72001	0.0833321759420008	Unknown	31.45650754850627	65.5	Blattella germanica; Spodoptera littoralis; Limulus polyphemus; Euroglyphus maynei; Teladorsagia circumcincta; Ctenopharyngodon idella;
PCITRI_01874	71933	0.013901825309663158	Unknown	33.79811769285307	28.8	Simkania negevensis;
PCITRI_01875	71913	0.027811383199143412	Unknown	30.564710135858608	97.55	Dendroctonus ponderosae; Macaca mulatta;
PCITRI_01876	71875	0.04173913043478261	Unknown	32.71373913043478	40.83333333333333	Hubei chuvirus-like virus 3; Lasius niger; Punica granatum;
PCITRI_01877	71859	0.013916141332331372	Unknown	35.92869369181314	48.3	Melanaphis sacchari;
PCITRI_01878	71310	0.014023278642546627	Unknown	32.567662319450285	68.8	Stegodyphus mimosarum;
PCITRI_01879	71793	0.013928934575794296	Unknown	31.82900839914755	52.7	Diaphorina citri;
PCITRI_01880	71772	0.0	Unknown	31.279607646435934	NA
PCITRI_01881	71768	0.027867573291717757	Unknown	30.725392932783414	34.0	Rickettsia endosymbiont of Culicoides newsteadi; Nicrophorus vespilloides;
PCITRI_01882	71712	0.0	Unknown	34.56185854529228	NA
PCITRI_01883	71546	0.027954043552399853	Unknown	30.57054202890448	61.8	Camponotus floridanus; Phenacoccus solenopsis;
PCITRI_01884	71536	0.013978975620666518	Unknown	31.96292775665399	47.7	Trachymyrmex septentrionalis;
PCITRI_01885	71462	0.0	Unknown	30.441353446586998	NA
PCITRI_01886	71455	0.0	Unknown	32.543558883213215	NA
PCITRI_01887	71436	0.04199563245422475	Unknown	31.56251749818019	80.83333333333333	Phalacrocorax carbo; Aedes albopictus; Pseudomonas pelagia;
PCITRI_01888	71339	0.014017578042865754	Unknown	31.131639075400553	57.8	Oncorhynchus mykiss;
PCITRI_01889	71276	0.0	Unknown	32.22262753240923	NA
PCITRI_01890	71244	0.0	Unknown	35.57071472685419	NA
PCITRI_01891	71243	0.0	Unknown	35.304521145937144	NA
PCITRI_01892	71236	0.02807569206580942	Unknown	31.506541636251335	73.55000000000001	Saccoglossus kowalevskii; Stegodyphus mimosarum;
PCITRI_01893	71198	0.0	Unknown	32.88294615017276	NA
PCITRI_01894	71151	0.014054616238703603	Unknown	31.24622282188585	36.6	Diaphorina citri;
PCITRI_01895	71119	0.05624376045782421	Unknown	33.12476272163557	57.6	Diachasma alloeum; Python bivittatus; glutamine-hydrolyzing; Trichogramma pretiosum;
PCITRI_01896	71099	0.014064895427502496	Unknown	27.184629882276823	48.2	Calliphora stygia;
PCITRI_01897	71089	0.0	Unknown	33.41445230626398	NA
PCITRI_01898	71064	0.014071822582460881	Unknown	31.865642237982662	45.5	Cryptotermes secundus;
PCITRI_01899	71030	0.0	Unknown	32.91003801210756	NA
PCITRI_01900	71006	0.014083316902796947	Unknown	32.77187843280849	67.2	Oryctes borbonicus;
PCITRI_01901	70999	0.014084705418386176	Unknown	31.56241637206158	40.8	Toxorhynchites brevipalpis;
PCITRI_01902	70832	0.0141179128077705	Unknown	32.96956177998644	42.5	Vollenhovia emeryi;
PCITRI_01903	70831	0.02823622425209301	Unknown	33.79876042975533	39.1	Treponema berlinense; Lasius niger;
PCITRI_01904	70783	0.07063843013152876	Unknown	32.01474930421146	48.24	Melanaphis sacchari; Bemisia tabaci; Strongylocentrotus purpuratus; Bemisia tabaci; Acyrthosiphon pisum;
PCITRI_01905	70761	0.01413207840477099	Unknown	34.90764686762482	31.8	Apostichopus japonicus;
PCITRI_01906	70742	0.0	Unknown	32.291990613779646	NA
PCITRI_01907	70687	0.0	Unknown	33.98644729582526	NA
PCITRI_01908	70668	0.15565744042565233	Unknown	32.66542140714326	62.14545454545454	Camponotus floridanus; Blattella germanica; Diaphorina citri; Drosophila simulans; Thamnophis sirtalis; Zootermopsis nevadensis; Moniliophthora perniciosa FA553; Sinocyclocheilus anshuiensis; Claviceps microcephala; Pan troglodytes; Rana catesbeiana;
PCITRI_01909	70666	0.0	Unknown	30.780007358559985	NA
PCITRI_01910	70609	0.0	Unknown	28.28392981064737	NA
PCITRI_01911	70596	0.02833021700946229	Unknown	34.7838404442178	39.25	Cryptotermes secundus; Stegodyphus mimosarum;
PCITRI_01912	70593	0.014165710481209185	Unknown	34.25977079880441	42.0	Trachymyrmex cornetzi;
PCITRI_01913	70577	0.028337843773467278	Unknown	35.01707355087351	47.400000000000006	Apostichopus japonicus; Cryptotermes secundus;
PCITRI_01914	70509	0.09927810634103448	Unknown	34.47928633224128	50.042857142857144	Plutella xylostella; Sipha flava; Lasius niger; Maconellicoccus hirsutus; Drosophila bipectinata; Bombyx mori; Hydra vulgaris;
PCITRI_01915	70398	0.014204949004233075	Unknown	33.410040057956195	86.1	Diaphorina citri;
PCITRI_01916	70365	0.014211610886093939	Unknown	33.36033539401691	42.1	Staphylococcus aureus;
PCITRI_01917	70317	0.0	Unknown	41.5518295717963	NA
PCITRI_01918	70262	0.014232444279980643	Unknown	33.43343485810253	37.8	Ehrlichia minasensis;
PCITRI_01919	70092	0.028533926839011584	Unknown	30.752439650744734	52.3	Drosophila obscura; Cyphomyrmex costatus;
PCITRI_01920	70082	0.0	Unknown	38.707514054964186	NA
PCITRI_01921	69996	0.11429224527115836	Unknown	33.58620492599577	45.075	Heliothis virescens; Staphylococcus aureus; Halyomorpha halys; Lasius niger; Bombyx mori; Apostichopus japonicus; Megachile rotundata; Ooceraea biroi;
PCITRI_01922	69910	0.05721642111285939	Unknown	32.22428837076241	29.15	Trichinella papuae; Cryptotermes secundus; Onthophagus taurus; Lucilia cuprina;
PCITRI_01923	69898	0.0	Unknown	34.4115711465278	NA
PCITRI_01924	69827	0.028642215761811335	Unknown	34.702908617010614	81.15	Sinocyclocheilus anshuiensis; Operophtera brumata;
PCITRI_01925	69709	0.0	Unknown	31.8136825947869	NA
PCITRI_01926	69661	0.0	Unknown	33.02421728083145	NA
PCITRI_01927	69640	0.0861573808156232	Unknown	27.81591039632395	40.233333333333334	Helicoverpa armigera; Daphnia pulex; Xanthophyllomyces dendrorhous; Trifolium pratense; Cajanus cajan; Cryptotermes secundus;
PCITRI_01928	69633	0.014361006993810406	Unknown	33.7225166228656	32.4	Cryptotermes secundus;
PCITRI_01929	69626	0.0	Unknown	27.613247924625856	NA
PCITRI_01930	69572	0.04312079572241706	Unknown	35.41654688667855	81.1	Nilaparvata lugens; Orchesella cincta; Sinocyclocheilus rhinocerous;
PCITRI_01931	69521	0.014384142920844062	Unknown	31.872383884006272	42.2	Lasius niger;
PCITRI_01932	69484	0.014391802429336251	Unknown	33.627885556387085	69.0	Dictyocaulus viviparus;
PCITRI_01933	69451	0.0	Unknown	34.689205339016	NA
PCITRI_01934	69417	0.043217079389774836	Unknown	34.4152008873907	65.73333333333333	Nicrophorus vespilloides; Ictalurus punctatus; Wasmannia auropunctata;
PCITRI_01935	69233	0.014443979027342452	Unknown	30.752675747114814	48.2	Plutella xylostella;
PCITRI_01936	69369	0.0	Unknown	34.07429831769234	NA
PCITRI_01937	69364	0.0	Unknown	34.696672625569455	NA
PCITRI_01938	69322	0.014425434926863044	Unknown	35.430310723868324	74.2	Drosophila busckii;
PCITRI_01939	69321	0.014425643023037752	Unknown	34.02432163413684	49.7	Zootermopsis nevadensis;
PCITRI_01940	69315	0.014426891726177596	Unknown	33.510784101565314	41.5	Cryptotermes secundus;
PCITRI_01941	69202	0.028900898817953238	Unknown	34.4874425594636	40.599999999999994	Sipha flava; Cryptotermes secundus;
PCITRI_01942	69121	0.014467383284385354	Unknown	35.290288045601194	39.4	Blattella germanica;
PCITRI_01943	69052	0.11585471818339801	Unknown	33.967155187395	41.025	Cryptotermes secundus; Copidosoma floridanum; Aedes albopictus; Ciona intestinalis; Orbicella faveolata; Nasonia vitripennis; Octopus bimaculoides; Meriones unguiculatus;
PCITRI_01944	68970	0.014499057561258518	Unknown	28.48049876758011	38.9	Onthophagus taurus;
PCITRI_01945	68902	0.029026733621665555	Unknown	31.20228730660939	61.0	FAD	quinone; Apis mellifera;
PCITRI_01946	68888	0.0	Unknown	36.12240157937522	NA
PCITRI_01947	68869	0.014520321189504711	Unknown	33.74377441229	47.5	Helicoverpa armigera;
PCITRI_01948	68781	0.05815559529521234	Unknown	33.158866547447694	48.225	Maconellicoccus hirsutus; Maconellicoccus hirsutus; Maconellicoccus hirsutus; Maconellicoccus hirsutus;
PCITRI_01949	68734	0.04364652137224664	Unknown	29.93278435708674	83.8	Cryptotermes secundus; Chrysochloris asiatica; Nephila clavipes;
PCITRI_01950	68732	0.029098527614502708	Unknown	31.197986381889077	42.95	Helicoverpa armigera; Bicyclus anynana;
PCITRI_01951	68620	0.058292043136111915	Unknown	34.9460798600991	43.375	Aedes albopictus; Schistosoma japonicum; Microplitis demolitor; Myzus persicae;
PCITRI_01952	68598	0.014577684480597103	Unknown	32.74876818566139	56.4	Camponotus floridanus;
PCITRI_01953	68552	0.087524798692963	Unknown	35.48401213677209	50.083333333333336	Trachymyrmex cornetzi; Cryptotermes secundus; Acinetobacter baumannii; Trachymyrmex zeteki; Trachymyrmex zeteki; Daphnia magna;
PCITRI_01954	68520	0.05837711617046118	Unknown	27.648861646234675	67.325	Anas platyrhynchos; Cricetulus griseus; Rana catesbeiana; Leptinotarsa decemlineata;
PCITRI_01955	68438	0.0	Unknown	34.19153102077793	NA
PCITRI_01956	68405	0.029237628828302026	Unknown	32.45815364373949	36.2	Trichogramma pretiosum; Strongylocentrotus purpuratus;
PCITRI_01957	68403	0.01461924184611786	Unknown	33.24123210970279	37.7	Myzus persicae;
PCITRI_01958	68295	0.029284720696976352	Unknown	29.330112014056663	60.8	Papilio xuthus; Bicyclus anynana;
PCITRI_01959	68238	0.014654591283449104	Unknown	33.069550690231246	63.4	Teladorsagia circumcincta;
PCITRI_01960	68232	0.01465587993903154	Unknown	34.032418806425135	53.3	Acyrthosiphon pisum;
PCITRI_01961	68207	0.014661251777676779	Unknown	30.555514829856172	46.8	Nasonia vitripennis;
PCITRI_01962	68153	0.014672868399043328	Unknown	30.204099599430695	58.3	Melanaphis sacchari;
PCITRI_01963	68097	0.014684934725465146	Unknown	32.286297487407666	50.5	Blattella germanica;
PCITRI_01964	68096	0.0293703007518797	Unknown	31.310209116541355	44.55	Saccoglossus kowalevskii; Tribolium castaneum;
PCITRI_01965	68090	0.0293728888236158	Unknown	32.90204141577324	57.1	Priapulus caudatus; Drosophila yakuba;
PCITRI_01966	67950	0.029433406916850625	Unknown	30.908020603384838	87.5	Euroglyphus maynei; Euroglyphus maynei;
PCITRI_01967	67932	0.029441205911794145	Unknown	31.082553141376675	53.0	Aedes albopictus; Ixodes scapularis;
PCITRI_01968	67916	0.0	Unknown	27.819659579480533	NA
PCITRI_01969	67872	0.014733616218764733	Unknown	32.13843705799152	38.3	Anoplophora glabripennis;
PCITRI_01970	67857	0.014736873130259221	Unknown	29.04195587780185	87.5	Phenacoccus solenopsis;
PCITRI_01971	67814	0.058984870380747345	Unknown	30.972955436930427	47.525000000000006	Parasteatoda tepidariorum; Rhizopus microsporus; Daphnia pulex; Chlamydotis macqueenii;
PCITRI_01972	67810	0.0	Unknown	29.887922135378265	NA
PCITRI_01973	67776	0.04426345609065156	Unknown	26.605288007554297	81.93333333333334	Spodoptera exigua; Trichomalopsis sarcophagae; Onthophagus taurus;
PCITRI_01974	67756	0.029517681090973493	Unknown	32.62736879390755	36.2	Bemisia tabaci; Diaphorina citri;
PCITRI_01975	67642	0.029567428520741554	Unknown	32.708967801070344	57.55	Ceratosolen solmsi marchali; Agrilus planipennis;
PCITRI_01976	67531	0.0	Unknown	34.986894907523954	NA
PCITRI_01977	67533	0.014807575555654272	Unknown	35.61073845379296	60.2	Kryptolebias marmoratus;
PCITRI_01978	67530	0.0	Unknown	35.27617355249519	NA
PCITRI_01979	67521	0.0	Unknown	34.059033485878466	NA
PCITRI_01980	67461	0.0	Unknown	29.597841715954402	NA
PCITRI_01981	67433	0.0	Unknown	32.237925051532635	NA
PCITRI_01982	67387	0.014839657500704883	Unknown	30.903586745217922	36.1	Bicyclus anynana;
PCITRI_01983	67363	0.0	Unknown	32.082894170390276	NA
PCITRI_01984	67344	0.0	Unknown	29.968519838441438	NA
PCITRI_01985	67271	0.014865246540113867	Unknown	30.930118476014922	32.1	Orientia tsutsugamushi;
PCITRI_01986	67130	0.014896469536719798	Unknown	33.67644868166245	42.6	Tetranychus urticae;
PCITRI_01987	67121	0.029796933895502156	Unknown	31.425336332891344	61.650000000000006	Maconellicoccus hirsutus; Cyphomyrmex costatus;
PCITRI_01988	67108	0.01490135304285629	Unknown	32.13476783691959	48.5	Onthophagus taurus;
PCITRI_01989	67084	0.07453342078588039	Unknown	32.62924095164272	70.8	Drosophila elegans; Drosophila elegans; Stegodyphus mimosarum; Diaphorina citri; Bambusicola thoracicus;
PCITRI_01990	67045	0.04474606607502424	Unknown	32.539339249757624	43.333333333333336	Tribolium castaneum; Spodoptera frugiperda; Diachasma alloeum;
PCITRI_01991	66959	0.0	Unknown	30.176675278902014	NA
PCITRI_01992	66925	0.5229734777736272	Unknown	35.515875980575274	57.86857142857143	Bombus terrestris; Ooceraea biroi; Lasius niger; Ooceraea biroi; Bombus terrestris; Cyphomyrmex costatus; Daphnia magna; Ooceraea biroi; Bombus terrestris; Lasius niger; Aethina tumida; Ooceraea biroi; Oryctes borbonicus; Bombus terrestris; Cephus cinctus; Ooceraea biroi; Apis florea; Bombus terrestris; Ooceraea biroi; Oryctes borbonicus; Oryctes borbonicus; Cyphomyrmex costatus; Bombus terrestri…
PCITRI_01993	66857	0.0	Unknown	34.261184318769914	NA
PCITRI_01994	66767	0.014977458924318902	Unknown	32.95640061707131	35.2	Daphnia magna;
PCITRI_01995	66754	0.0	Unknown	33.605476825358785	NA
PCITRI_01996	66723	0.0	Unknown	32.49104506691845	NA
PCITRI_01997	66713	0.059958328961371855	Unknown	33.05202883995623	38.85	Diaphorina citri; Tribolium castaneum; Bicyclus anynana; Blattella germanica;
PCITRI_01998	66635	0.01500712838598334	Unknown	32.72754558415247	78.0	Drosophila suzukii;
PCITRI_01999	66634	0.0450220608097968	Unknown	34.58144490800492	49.4	Trachymyrmex zeteki; Camelus dromedarius; Dendroctonus ponderosae;
[truncated: 15,213 more rows]
