# Supplementary material for: SprayNPray: user-friendly taxonomic profiling of genome and metagenome contigs
Source: BMC Genomics. 2022 Mar 12;23:202. doi: 10.1186/s12864-022-08382-2 (PMC8917688; doi:10.1186/s12864-022-08382-2)
Supplement: Supplementary file 43 — Additional file 43: Supplemental File 41. SprayNPray output file after a run on an assembly of the mealybug Planococcus citri, with the -lvl flag set to Domain. [file 12864_2022_8382_MOESM43_ESM.csv]

contig	contig_length	hits_per_contig	cov	GC-content	Average_AAI	closest_blast_hits
PCITRI_00001	1541683	0.053837267453815084	Unknown	32.830095421691745	67.84939759036145	Eukaryota; EMPTY; Eukaryota; EMPTY; EMPTY; Eukaryota; EMPTY; EMPTY; Eukaryota; Eukaryota; Eukaryota; Eukaryota; Eukaryota; Eukaryota; Eukaryota; EMPTY; EMPTY; EMPTY; Eukaryota; Eukaryota; Eukaryota; EMPTY; Eukaryota; Bacteria; Eukaryota; Eukaryota; Eukaryota; Eukaryota; Eukaryota; EMPTY; Eukaryota; EMPTY; Eukaryota; EMPTY; Eukaryota; EMPTY; Eukaryota; Eukaryota; Eukaryota; Bacteria; Eukaryota; EM…
PCITRI_00002	1021801	0.039146565720722525	Unknown	33.759900411136805	55.2725	EMPTY; Eukaryota; Eukaryota; Eukaryota; Eukaryota; Eukaryota; EMPTY; Eukaryota; Eukaryota; Eukaryota; Eukaryota; Eukaryota; Eukaryota; Eukaryota; Eukaryota; Eukaryota; EMPTY; Eukaryota; EMPTY; Eukaryota; Eukaryota; EMPTY; Eukaryota; Eukaryota; EMPTY; Eukaryota; EMPTY; Eukaryota; Eukaryota; EMPTY; Eukaryota; Eukaryota; Eukaryota; Eukaryota; Eukaryota; Eukaryota; Bacteria; Bacteria; Bacteria; Bacte…
PCITRI_00003	965406	0.05075584779874996	Unknown	32.49316867721974	60.06122448979592	Eukaryota; Eukaryota; Eukaryota; Bacteria; Eukaryota; Eukaryota; Eukaryota; Eukaryota; Eukaryota; Eukaryota; EMPTY; EMPTY; Eukaryota; Eukaryota; Eukaryota; Eukaryota; EMPTY; EMPTY; Eukaryota; Eukaryota; Eukaryota; Eukaryota; Eukaryota; EMPTY; Eukaryota; Eukaryota; Eukaryota; EMPTY; EMPTY; Eukaryota; EMPTY; Eukaryota; Eukaryota; Eukaryota; Eukaryota; Eukaryota; Eukaryota; EMPTY; Eukaryota; Eukaryo…
PCITRI_00004	934136	0.04282031738419245	Unknown	32.90580814784999	59.025	Eukaryota; Eukaryota; Eukaryota; Eukaryota; EMPTY; Eukaryota; EMPTY; EMPTY; Eukaryota; Eukaryota; Eukaryota; EMPTY; EMPTY; EMPTY; EMPTY; EMPTY; Eukaryota; EMPTY; EMPTY; Eukaryota; EMPTY; EMPTY; Eukaryota; Eukaryota; Eukaryota; Eukaryota; Eukaryota; EMPTY; EMPTY; Eukaryota; Eukaryota; EMPTY; EMPTY; Eukaryota; Eukaryota; Eukaryota; Eukaryota; Eukaryota; EMPTY; Eukaryota;
PCITRI_00005	837509	0.02149230635133473	Unknown	33.403939539754205	56.18888888888889	EMPTY; Eukaryota; Eukaryota; Eukaryota; Eukaryota; EMPTY; EMPTY; EMPTY; EMPTY; Eukaryota; Eukaryota; Eukaryota; Eukaryota; Eukaryota; Eukaryota; Eukaryota; Eukaryota; Eukaryota;
PCITRI_00006	816821	0.008569809052411727	Unknown	35.33724035008895	57.82857142857143	EMPTY; Eukaryota; Eukaryota; Eukaryota; Eukaryota; Eukaryota; Eukaryota;
PCITRI_00007	771463	0.022036053576127437	Unknown	33.59707464907585	52.88235294117647	EMPTY; EMPTY; Eukaryota; Eukaryota; EMPTY; Eukaryota; Eukaryota; Bacteria; Eukaryota; EMPTY; Eukaryota; Eukaryota; EMPTY; EMPTY; EMPTY; EMPTY; Eukaryota;
PCITRI_00008	762207	0.027551570636323203	Unknown	33.79200138545041	51.9	Eukaryota; Eukaryota; EMPTY; Eukaryota; Eukaryota; EMPTY; Eukaryota; Eukaryota; Eukaryota; EMPTY; Eukaryota; EMPTY; Eukaryota; EMPTY; Eukaryota; EMPTY; Eukaryota; Eukaryota; Eukaryota; EMPTY; Eukaryota;
PCITRI_00009	761307	0.03940591640428894	Unknown	33.170980957747666	58.27	Eukaryota; EMPTY; Eukaryota; Eukaryota; Eukaryota; Eukaryota; Eukaryota; Eukaryota; EMPTY; EMPTY; Eukaryota; Eukaryota; EMPTY; Eukaryota; EMPTY; EMPTY; Eukaryota; Eukaryota; Eukaryota; Eukaryota; EMPTY; Eukaryota; Eukaryota; Eukaryota; Eukaryota; Eukaryota; Eukaryota; EMPTY; Eukaryota; Eukaryota;
PCITRI_00010	747543	0.044144617767807336	Unknown	33.3520613529924	66.5939393939394	Eukaryota; Bacteria; Eukaryota; EMPTY; Eukaryota; Eukaryota; Eukaryota; Eukaryota; Eukaryota; Eukaryota; EMPTY; Eukaryota; Eukaryota; Eukaryota; Eukaryota; Eukaryota; Eukaryota; Eukaryota; Eukaryota; Eukaryota; EMPTY; Eukaryota; EMPTY; Eukaryota; EMPTY; Eukaryota; Eukaryota; Eukaryota; EMPTY; Eukaryota; Eukaryota; Eukaryota; Eukaryota;
PCITRI_00011	745708	0.021456119553498153	Unknown	32.897193003159416	64.2375	Eukaryota; Eukaryota; Eukaryota; Eukaryota; Eukaryota; Eukaryota; Eukaryota; Eukaryota; Eukaryota; Eukaryota; Eukaryota; Eukaryota; EMPTY; Eukaryota; Eukaryota; Eukaryota;
PCITRI_00012	736108	0.00679248153803518	Unknown	33.98455117998989	66.3	EMPTY; EMPTY; Eukaryota; EMPTY; Eukaryota;
PCITRI_00013	704634	0.03122188256598461	Unknown	33.10002071997661	58.986363636363635	Eukaryota; Eukaryota; Eukaryota; Eukaryota; Eukaryota; Eukaryota; Eukaryota; Eukaryota; Eukaryota; Eukaryota; Eukaryota; Eukaryota; EMPTY; Eukaryota; Eukaryota; Eukaryota; Eukaryota; Eukaryota; EMPTY; Eukaryota; Eukaryota; Eukaryota;
PCITRI_00014	702232	0.02705658528805295	Unknown	33.93066678818396	65.33157894736843	Eukaryota; EMPTY; Eukaryota; Eukaryota; Eukaryota; EMPTY; EMPTY; Eukaryota; EMPTY; EMPTY; Eukaryota; EMPTY; Eukaryota; Eukaryota; Eukaryota; EMPTY; Eukaryota; EMPTY; EMPTY;
PCITRI_00015	692822	0.025980699227218535	Unknown	34.17674381009841	50.98888888888889	Eukaryota; Eukaryota; Eukaryota; Eukaryota; EMPTY; EMPTY; Eukaryota; EMPTY; Eukaryota; Eukaryota; Eukaryota; Eukaryota; Eukaryota; Eukaryota; Bacteria; Eukaryota; Eukaryota; Eukaryota;
PCITRI_00016	647572	0.016986528138955976	Unknown	33.693396255551505	47.50909090909091	Eukaryota; Eukaryota; Eukaryota; Eukaryota; Eukaryota; EMPTY; EMPTY; Eukaryota; Eukaryota; EMPTY; Eukaryota;
PCITRI_00017	640201	0.023430141471194203	Unknown	34.30859995532653	40.18	Eukaryota; EMPTY; Eukaryota; Eukaryota; Eukaryota; Eukaryota; Eukaryota; EMPTY; Eukaryota; Eukaryota; EMPTY; Eukaryota; Eukaryota; Eukaryota; Eukaryota;
PCITRI_00018	637399	0.003137752020320082	Unknown	33.75703444781056	28.6	EMPTY; EMPTY;
PCITRI_00019	631826	0.04431599839196234	Unknown	32.78924893879011	60.32857142857143	EMPTY; Eukaryota; Eukaryota; Eukaryota; Eukaryota; Eukaryota; Eukaryota; EMPTY; Eukaryota; Eukaryota; EMPTY; Eukaryota; Eukaryota; Eukaryota; Eukaryota; Eukaryota; Eukaryota; Eukaryota; Eukaryota; Eukaryota; Eukaryota; EMPTY; EMPTY; Eukaryota; EMPTY; Eukaryota; Eukaryota; Eukaryota;
PCITRI_00020	615844	0.008118939211878333	Unknown	32.78411415878047	45.06	Eukaryota; Eukaryota; Eukaryota; EMPTY; Eukaryota;
PCITRI_00021	610037	0.011474713828833333	Unknown	33.458790204528576	51.44285714285714	Eukaryota; Eukaryota; Bacteria; Bacteria; Eukaryota; Eukaryota; Eukaryota;
PCITRI_00022	609584	0.060697131158298126	Unknown	33.694289876374704	55.189189189189186	Eukaryota; EMPTY; Eukaryota; Eukaryota; EMPTY; Eukaryota; EMPTY; EMPTY; EMPTY; EMPTY; Eukaryota; EMPTY; Eukaryota; Eukaryota; Eukaryota; Eukaryota; Eukaryota; Eukaryota; Eukaryota; Eukaryota; Eukaryota; EMPTY; Eukaryota; Eukaryota; Bacteria; Eukaryota; EMPTY; EMPTY; Eukaryota; Eukaryota; Bacteria; Eukaryota; Eukaryota; Eukaryota; Eukaryota; Eukaryota; EMPTY;
PCITRI_00023	604404	0.01654522471724211	Unknown	34.505231600055595	38.03	EMPTY; Eukaryota; EMPTY; Eukaryota; Eukaryota; Eukaryota; Eukaryota; Eukaryota; Eukaryota; Eukaryota;
PCITRI_00024	599919	0.0466729675172815	Unknown	33.952583598785836	51.95357142857143	Eukaryota; EMPTY; Eukaryota; Eukaryota; Eukaryota; Eukaryota; EMPTY; Eukaryota; Eukaryota; Eukaryota; Eukaryota; Eukaryota; EMPTY; Eukaryota; Eukaryota; EMPTY; Eukaryota; Eukaryota; Eukaryota; EMPTY; EMPTY; EMPTY; Bacteria; Eukaryota; EMPTY; EMPTY; Eukaryota; Eukaryota;
PCITRI_00025	595393	0.0940555229906969	Unknown	35.025604936571305	54.77142857142857	Eukaryota; Eukaryota; Eukaryota; Eukaryota; Eukaryota; Eukaryota; Eukaryota; Eukaryota; EMPTY; Eukaryota; Eukaryota; Eukaryota; Eukaryota; Eukaryota; EMPTY; Eukaryota; Eukaryota; EMPTY; Eukaryota; Eukaryota; Eukaryota; EMPTY; EMPTY; Eukaryota; EMPTY; Eukaryota; Eukaryota; EMPTY; EMPTY; Eukaryota; Eukaryota; Eukaryota; Eukaryota; Eukaryota; Eukaryota; Eukaryota; Eukaryota; EMPTY; Eukaryota; EMPTY;…
PCITRI_00026	592926	0.09950651514691546	Unknown	34.504643075189826	66.23050847457627	EMPTY; Eukaryota; Eukaryota; Eukaryota; EMPTY; Eukaryota; Eukaryota; Eukaryota; EMPTY; Eukaryota; Eukaryota; EMPTY; Eukaryota; Eukaryota; EMPTY; Eukaryota; Eukaryota; Eukaryota; Eukaryota; EMPTY; Eukaryota; Eukaryota; Eukaryota; Eukaryota; Eukaryota; Eukaryota; Eukaryota; Eukaryota; Eukaryota; Eukaryota; Eukaryota; EMPTY; Eukaryota; Eukaryota; Eukaryota; Eukaryota; Eukaryota; Eukaryota; Eukaryota…
PCITRI_00027	580062	0.08792163596305222	Unknown	33.642093431391814	66.91960784313726	Eukaryota; EMPTY; EMPTY; Eukaryota; Eukaryota; Eukaryota; Eukaryota; Eukaryota; Eukaryota; EMPTY; EMPTY; Eukaryota; EMPTY; Eukaryota; Eukaryota; Eukaryota; Eukaryota; EMPTY; Eukaryota; Eukaryota; Eukaryota; EMPTY; Eukaryota; Eukaryota; Eukaryota; Eukaryota; Eukaryota; EMPTY; EMPTY; EMPTY; Eukaryota; EMPTY; Eukaryota; EMPTY; Eukaryota; Eukaryota; EMPTY; Bacteria; Eukaryota; Eukaryota; Eukaryota; E…
PCITRI_00028	577789	0.017307356145582556	Unknown	34.14049073277615	43.11	EMPTY; EMPTY; Eukaryota; Eukaryota; Eukaryota; Eukaryota; EMPTY; Eukaryota; Eukaryota; EMPTY;
PCITRI_00029	570188	0.059629455547994696	Unknown	33.19905013784927	43.09117647058824	Eukaryota; Eukaryota; Eukaryota; Eukaryota; EMPTY; Eukaryota; Eukaryota; Eukaryota; Eukaryota; Eukaryota; Eukaryota; Eukaryota; Eukaryota; Eukaryota; Eukaryota; Eukaryota; Eukaryota; Eukaryota; Eukaryota; Eukaryota; Eukaryota; EMPTY; EMPTY; Eukaryota; Eukaryota; EMPTY; Eukaryota; Bacteria; Eukaryota; Eukaryota; Eukaryota; Eukaryota; Eukaryota; Bacteria;
PCITRI_00030	565949	0.01943638030988658	Unknown	33.1862058241997	58.61818181818182	EMPTY; Eukaryota; Eukaryota; Eukaryota; EMPTY; EMPTY; Eukaryota; Eukaryota; Eukaryota; Eukaryota; Eukaryota;
PCITRI_00031	563227	0.024856762903767045	Unknown	32.90964389136174	59.44285714285714	EMPTY; Eukaryota; Eukaryota; Eukaryota; EMPTY; Eukaryota; Eukaryota; Eukaryota; Eukaryota; Eukaryota; Eukaryota; Eukaryota; Eukaryota; Eukaryota;
PCITRI_00032	560098	0.041064242329021	Unknown	33.97530432174369	55.59130434782609	Eukaryota; Eukaryota; Eukaryota; EMPTY; Eukaryota; EMPTY; Eukaryota; Eukaryota; Eukaryota; Eukaryota; EMPTY; EMPTY; Eukaryota; Eukaryota; Eukaryota; Eukaryota; EMPTY; EMPTY; Eukaryota; Eukaryota; EMPTY; Eukaryota; Eukaryota;
PCITRI_00033	556008	0.017985352728737716	Unknown	34.420907612840104	58.36	Eukaryota; EMPTY; Eukaryota; Eukaryota; Eukaryota; Eukaryota; Eukaryota; EMPTY; EMPTY; Eukaryota;
PCITRI_00034	536419	0.046605358870584375	Unknown	34.04055411907483	52.147999999999996	EMPTY; Eukaryota; EMPTY; Eukaryota; Bacteria; Eukaryota; Eukaryota; EMPTY; Eukaryota; Eukaryota; EMPTY; Eukaryota; Eukaryota; EMPTY; Eukaryota; Bacteria; Bacteria; Eukaryota; Eukaryota; Eukaryota; Eukaryota; EMPTY; EMPTY; Eukaryota; EMPTY;
PCITRI_00035	535145	0.0074746096852255	Unknown	32.96190752039167	47.525	EMPTY; EMPTY; EMPTY; Eukaryota;
PCITRI_00036	532368	0.04695999759564812	Unknown	32.97361975175067	63.256	EMPTY; Eukaryota; EMPTY; Eukaryota; Eukaryota; EMPTY; Eukaryota; EMPTY; Eukaryota; EMPTY; EMPTY; Eukaryota; Eukaryota; Eukaryota; Eukaryota; Eukaryota; EMPTY; Eukaryota; Eukaryota; EMPTY; Eukaryota; Eukaryota; EMPTY; Eukaryota; EMPTY;
PCITRI_00037	530609	0.06219268802451522	Unknown	32.79778518645556	43.85151515151515	Eukaryota; Eukaryota; Eukaryota; EMPTY; Eukaryota; Eukaryota; EMPTY; Eukaryota; Eukaryota; Eukaryota; Eukaryota; Eukaryota; Eukaryota; Eukaryota; Eukaryota; Eukaryota; Eukaryota; Eukaryota; Eukaryota; Eukaryota; Eukaryota; Eukaryota; Eukaryota; Eukaryota; Eukaryota; Eukaryota; Eukaryota; Eukaryota; EMPTY; Eukaryota; EMPTY; EMPTY; EMPTY;
PCITRI_00038	529557	0.04154415860804408	Unknown	35.09537216956815	46.78181818181818	EMPTY; Eukaryota; Eukaryota; Eukaryota; Eukaryota; Eukaryota; Eukaryota; Eukaryota; Eukaryota; EMPTY; EMPTY; EMPTY; Eukaryota; EMPTY; EMPTY; Eukaryota; Eukaryota; EMPTY; Eukaryota; Eukaryota; EMPTY; Eukaryota;
PCITRI_00039	527109	0.03604567556235996	Unknown	33.618283884357886	55.43684210526316	Eukaryota; Eukaryota; EMPTY; Eukaryota; Eukaryota; Eukaryota; EMPTY; Eukaryota; EMPTY; Eukaryota; Eukaryota; Eukaryota; Eukaryota; Eukaryota; Eukaryota; Eukaryota; EMPTY; Eukaryota; Eukaryota;
PCITRI_00040	525012	0.05142739594523554	Unknown	33.04305425399801	55.474074074074075	EMPTY; Eukaryota; Eukaryota; Eukaryota; Eukaryota; Eukaryota; Eukaryota; Eukaryota; Eukaryota; Eukaryota; Eukaryota; Eukaryota; Eukaryota; EMPTY; Eukaryota; Eukaryota; EMPTY; Eukaryota; Eukaryota; EMPTY; Eukaryota; Eukaryota; Eukaryota; Eukaryota; Eukaryota; Eukaryota; EMPTY;
PCITRI_00041	522388	0.09380001072000121	Unknown	33.52259240258199	69.60612244897959	EMPTY; EMPTY; Eukaryota; Eukaryota; Eukaryota; Eukaryota; EMPTY; Eukaryota; EMPTY; EMPTY; EMPTY; EMPTY; Eukaryota; EMPTY; Eukaryota; EMPTY; EMPTY; EMPTY; EMPTY; EMPTY; EMPTY; EMPTY; Eukaryota; EMPTY; EMPTY; EMPTY; EMPTY; EMPTY; Eukaryota; Eukaryota; Eukaryota; Eukaryota; EMPTY; Eukaryota; EMPTY; Eukaryota; Eukaryota; Eukaryota; Eukaryota; Eukaryota; Eukaryota; Eukaryota; Eukaryota; Eukaryota; Euk…
PCITRI_00042	522348	0.013401027667378837	Unknown	34.11308170032239	46.92857142857143	Eukaryota; Eukaryota; EMPTY; Eukaryota; Eukaryota; Eukaryota; EMPTY;
PCITRI_00043	515278	0.009703499858328902	Unknown	33.82601236614022	47.74	Eukaryota; Eukaryota; Eukaryota; Eukaryota; EMPTY;
PCITRI_00044	511395	0.06452937553163406	Unknown	33.490354813793644	60.67272727272727	EMPTY; Eukaryota; EMPTY; Eukaryota; Eukaryota; Eukaryota; Eukaryota; EMPTY; Eukaryota; Eukaryota; EMPTY; EMPTY; EMPTY; Eukaryota; Eukaryota; EMPTY; EMPTY; EMPTY; Eukaryota; Eukaryota; Eukaryota; Eukaryota; Eukaryota; Eukaryota; EMPTY; Eukaryota; Eukaryota; Eukaryota; Eukaryota; Eukaryota; EMPTY; Eukaryota; Eukaryota;
PCITRI_00045	509161	0.00982007655731684	Unknown	33.75828077955696	49.84	Eukaryota; EMPTY; Eukaryota; Eukaryota; EMPTY;
PCITRI_00046	501263	0.02393952875037655	Unknown	33.01979200539437	44.475	Eukaryota; Eukaryota; Eukaryota; Eukaryota; EMPTY; Eukaryota; Eukaryota; Eukaryota; Eukaryota; EMPTY; EMPTY; EMPTY;
PCITRI_00047	496631	0.028189943841604736	Unknown	32.465150181925814	56.25	EMPTY; Eukaryota; EMPTY; Eukaryota; Eukaryota; Eukaryota; Eukaryota; Eukaryota; Eukaryota; Eukaryota; Eukaryota; Eukaryota; Eukaryota; Eukaryota;
PCITRI_00048	492108	0.026416965381582905	Unknown	34.16953189137344	65.06153846153846	Eukaryota; EMPTY; Eukaryota; Eukaryota; Eukaryota; Eukaryota; EMPTY; Eukaryota; Eukaryota; EMPTY; Eukaryota; Eukaryota; Eukaryota;
PCITRI_00049	484734	0.045385716702356346	Unknown	33.841034464262876	33.66818181818182	Eukaryota; Eukaryota; Eukaryota; Eukaryota; Eukaryota; Eukaryota; EMPTY; Eukaryota; Eukaryota; EMPTY; EMPTY; EMPTY; EMPTY; EMPTY; EMPTY; EMPTY; EMPTY; Eukaryota; Eukaryota; EMPTY; EMPTY; Eukaryota;
PCITRI_00050	481423	0.018694578364556742	Unknown	34.114905187330066	37.93333333333334	Bacteria; EMPTY; Eukaryota; Bacteria; Eukaryota; Eukaryota; Eukaryota; EMPTY; Eukaryota;
PCITRI_00051	480746	0.037441809188219974	Unknown	33.724461565982864	58.294444444444444	Eukaryota; Eukaryota; Eukaryota; EMPTY; EMPTY; Eukaryota; EMPTY; Eukaryota; Eukaryota; Eukaryota; EMPTY; EMPTY; EMPTY; Eukaryota; EMPTY; Eukaryota; Eukaryota; Eukaryota;
PCITRI_00052	475274	0.05260123633945892	Unknown	34.16829029149501	61.036	Eukaryota; Eukaryota; Eukaryota; Eukaryota; Eukaryota; Eukaryota; Eukaryota; Eukaryota; Eukaryota; EMPTY; Eukaryota; Eukaryota; Eukaryota; Eukaryota; EMPTY; EMPTY; EMPTY; Eukaryota; Eukaryota; EMPTY; Eukaryota; EMPTY; Eukaryota; Eukaryota; Eukaryota;
PCITRI_00053	473060	0.012683380543694245	Unknown	32.79774235826322	50.71666666666667	Eukaryota; Eukaryota; Eukaryota; Eukaryota; EMPTY; Eukaryota;
PCITRI_00054	471611	0.023324307533115218	Unknown	34.90673457574145	49.345454545454544	EMPTY; EMPTY; Eukaryota; Eukaryota; EMPTY; Eukaryota; Eukaryota; EMPTY; Eukaryota; Eukaryota; Eukaryota;
PCITRI_00055	469548	0.07666947788085562	Unknown	33.42746641450927	63.050000000000004	EMPTY; EMPTY; EMPTY; Eukaryota; Eukaryota; Bacteria; Eukaryota; Eukaryota; Eukaryota; Eukaryota; Eukaryota; EMPTY; EMPTY; Eukaryota; Eukaryota; Eukaryota; EMPTY; Eukaryota; Eukaryota; Eukaryota; Eukaryota; Eukaryota; Eukaryota; EMPTY; EMPTY; EMPTY; EMPTY; EMPTY; EMPTY; Eukaryota; Eukaryota; Eukaryota; Eukaryota; EMPTY; EMPTY; Eukaryota;
PCITRI_00056	468993	0.046909015699594665	Unknown	33.383440691012446	66.31363636363636	Eukaryota; Eukaryota; Eukaryota; Eukaryota; Eukaryota; EMPTY; Eukaryota; EMPTY; Eukaryota; EMPTY; EMPTY; Eukaryota; Eukaryota; Eukaryota; Eukaryota; Eukaryota; EMPTY; Eukaryota; Eukaryota; Eukaryota; Eukaryota; Eukaryota;
PCITRI_00057	464467	0.06674317012834066	Unknown	36.6770943899136	58.193548387096776	Eukaryota; EMPTY; EMPTY; Archaea; Eukaryota; EMPTY; EMPTY; Eukaryota; Eukaryota; EMPTY; Eukaryota; Eukaryota; Eukaryota; Eukaryota; Eukaryota; Eukaryota; EMPTY; EMPTY; Eukaryota; EMPTY; Eukaryota; Eukaryota; EMPTY; EMPTY; EMPTY; Eukaryota; Eukaryota; EMPTY; Eukaryota; Eukaryota; Eukaryota;
PCITRI_00058	464290	0.030153567813220185	Unknown	33.69359667449224	54.02857142857143	EMPTY; Eukaryota; Eukaryota; Eukaryota; Eukaryota; EMPTY; Eukaryota; Eukaryota; Eukaryota; Eukaryota; EMPTY; Eukaryota; Eukaryota; EMPTY;
PCITRI_00059	463861	0.058207092210813154	Unknown	32.96828144638157	64.54074074074074	Eukaryota; EMPTY; EMPTY; Eukaryota; EMPTY; Eukaryota; Eukaryota; Eukaryota; Eukaryota; Eukaryota; Eukaryota; Eukaryota; Eukaryota; Eukaryota; Eukaryota; Eukaryota; Eukaryota; Eukaryota; EMPTY; Eukaryota; Eukaryota; EMPTY; Eukaryota; Eukaryota; Eukaryota; EMPTY; EMPTY;
PCITRI_00060	461610	0.02166330885379433	Unknown	32.49171378436343	59.31	Eukaryota; Eukaryota; Eukaryota; Eukaryota; EMPTY; EMPTY; Eukaryota; Eukaryota; Eukaryota; EMPTY;
PCITRI_00061	461524	0.03900122203829053	Unknown	33.41776375659771	51.62777777777778	EMPTY; Eukaryota; Eukaryota; Eukaryota; Eukaryota; EMPTY; Eukaryota; Eukaryota; Eukaryota; EMPTY; Eukaryota; Eukaryota; Eukaryota; Eukaryota; Eukaryota; Eukaryota; EMPTY; Eukaryota;
PCITRI_00062	458629	0.05669070207073691	Unknown	32.359052741976626	62.77307692307692	EMPTY; Eukaryota; Eukaryota; Eukaryota; Eukaryota; EMPTY; Eukaryota; Eukaryota; Eukaryota; EMPTY; Eukaryota; Eukaryota; EMPTY; Eukaryota; Eukaryota; EMPTY; Eukaryota; Eukaryota; Eukaryota; Eukaryota; Eukaryota; Eukaryota; EMPTY; Eukaryota; Eukaryota; EMPTY;
PCITRI_00063	457745	0.017476979541010823	Unknown	33.407464854886456	53.875	Eukaryota; EMPTY; Eukaryota; Eukaryota; Eukaryota; Eukaryota; Eukaryota; Eukaryota;
PCITRI_00064	457653	0.03933110894061658	Unknown	33.3197859513649	61.205555555555556	EMPTY; EMPTY; EMPTY; EMPTY; Eukaryota; Eukaryota; EMPTY; Eukaryota; Eukaryota; EMPTY; Eukaryota; EMPTY; Eukaryota; Eukaryota; Eukaryota; Eukaryota; Eukaryota; Eukaryota;
PCITRI_00065	453472	0.02866770164420295	Unknown	32.813271822736574	71.05384615384615	Eukaryota; EMPTY; Eukaryota; Eukaryota; EMPTY; Eukaryota; EMPTY; Eukaryota; Eukaryota; EMPTY; Eukaryota; EMPTY; EMPTY;
PCITRI_00066	449665	0.011119388878387244	Unknown	33.407536721781774	39.42	EMPTY; Eukaryota; Eukaryota; Eukaryota; Eukaryota;
PCITRI_00067	449168	0.04897944644320165	Unknown	33.457637231503575	66.30454545454545	EMPTY; Eukaryota; Eukaryota; Eukaryota; Eukaryota; Eukaryota; Eukaryota; Eukaryota; Eukaryota; Eukaryota; Eukaryota; Eukaryota; EMPTY; Eukaryota; Eukaryota; Eukaryota; Eukaryota; Eukaryota; EMPTY; Eukaryota; EMPTY; EMPTY;
PCITRI_00068	445962	0.01793874814446074	Unknown	32.74696050336127	69.7375	Eukaryota; Eukaryota; Eukaryota; Eukaryota; Eukaryota; Eukaryota; Eukaryota; Eukaryota;
PCITRI_00069	445070	0.05841777697890219	Unknown	33.236120160873575	60.15384615384615	Eukaryota; Eukaryota; Eukaryota; Eukaryota; Eukaryota; EMPTY; Eukaryota; Eukaryota; Eukaryota; EMPTY; EMPTY; EMPTY; Eukaryota; Eukaryota; Eukaryota; EMPTY; Eukaryota; EMPTY; EMPTY; Eukaryota; Eukaryota; Eukaryota; Eukaryota; Eukaryota; Eukaryota; Eukaryota;
PCITRI_00070	443397	0.04059567385435626	Unknown	33.49616709179358	59.205555555555556	Eukaryota; Eukaryota; Bacteria; Eukaryota; Eukaryota; Eukaryota; Eukaryota; Eukaryota; Eukaryota; Eukaryota; Eukaryota; Eukaryota; Eukaryota; Eukaryota; Eukaryota; Eukaryota; EMPTY; Eukaryota;
PCITRI_00071	441918	0.015840042722858088	Unknown	32.505804244226304	44.94285714285714	Eukaryota; Eukaryota; Eukaryota; Eukaryota; EMPTY; EMPTY; EMPTY;
PCITRI_00072	440384	0.022707455311727947	Unknown	32.11538112192996	45.9	Eukaryota; Eukaryota; Eukaryota; Eukaryota; Eukaryota; Eukaryota; EMPTY; Eukaryota; Eukaryota; EMPTY;
PCITRI_00073	438427	0.02052793281435678	Unknown	33.21031779520878	47.56666666666666	Bacteria; Eukaryota; Eukaryota; Eukaryota; Eukaryota; Eukaryota; EMPTY; EMPTY; Eukaryota;
PCITRI_00074	436585	0.01374302827628068	Unknown	33.59849742890846	34.25	Eukaryota; Eukaryota; Eukaryota; Eukaryota; EMPTY; Eukaryota;
PCITRI_00075	436068	0.048157626792151687	Unknown	32.0612840199235	62.27142857142857	EMPTY; Eukaryota; Eukaryota; Eukaryota; Eukaryota; EMPTY; EMPTY; Eukaryota; EMPTY; Eukaryota; Eukaryota; Eukaryota; Eukaryota; Eukaryota; Eukaryota; Eukaryota; Eukaryota; Eukaryota; Eukaryota; EMPTY; Eukaryota;
PCITRI_00076	434785	0.05749968375173936	Unknown	32.99653851903814	53.828	EMPTY; Eukaryota; Eukaryota; EMPTY; EMPTY; Eukaryota; Eukaryota; EMPTY; EMPTY; EMPTY; EMPTY; EMPTY; Eukaryota; Eukaryota; Eukaryota; Eukaryota; Eukaryota; Eukaryota; Eukaryota; Eukaryota; Eukaryota; Eukaryota; Eukaryota; Eukaryota; Eukaryota;
PCITRI_00077	433200	0.046168051708217916	Unknown	33.80032317636196	54.745000000000005	Eukaryota; EMPTY; Eukaryota; EMPTY; Eukaryota; EMPTY; Eukaryota; EMPTY; Eukaryota; Eukaryota; EMPTY; Eukaryota; Eukaryota; Eukaryota; Eukaryota; EMPTY; EMPTY; Eukaryota; Eukaryota; Eukaryota;
PCITRI_00078	434015	0.016128474822298768	Unknown	32.92651175650611	55.285714285714285	EMPTY; Eukaryota; Eukaryota; Eukaryota; EMPTY; EMPTY; Eukaryota;
PCITRI_00079	433582	0.013838212840938969	Unknown	34.201373673261344	45.15	Eukaryota; Eukaryota; Eukaryota; Eukaryota; EMPTY; EMPTY;
PCITRI_00080	431315	0.013910946755851292	Unknown	32.69234782003872	55.9	EMPTY; Eukaryota; Eukaryota; Eukaryota; Eukaryota; Eukaryota;
PCITRI_00081	426442	0.016414893467341398	Unknown	31.75367341865951	56.385714285714286	Eukaryota; EMPTY; Eukaryota; Eukaryota; EMPTY; Eukaryota; Eukaryota;
PCITRI_00082	421755	0.023710448008915128	Unknown	33.43362852841105	44.89	Eukaryota; Eukaryota; Eukaryota; Eukaryota; Eukaryota; Eukaryota; Eukaryota; EMPTY; EMPTY; Eukaryota;
PCITRI_00083	419836	0.019055059594698883	Unknown	34.53110262102344	38.8625	EMPTY; Eukaryota; EMPTY; Eukaryota; EMPTY; EMPTY; Eukaryota; Eukaryota;
PCITRI_00084	419155	0.028629027448080067	Unknown	35.00137180756522	49.38333333333333	Eukaryota; Eukaryota; Eukaryota; Eukaryota; Eukaryota; Eukaryota; EMPTY; Eukaryota; Eukaryota; Eukaryota; EMPTY; Eukaryota;
PCITRI_00085	416201	0.02162416716922833	Unknown	33.232981179766504	51.144444444444446	Eukaryota; EMPTY; EMPTY; Eukaryota; Eukaryota; Eukaryota; Eukaryota; Eukaryota; Eukaryota;
PCITRI_00086	414552	0.019297940909704932	Unknown	33.83363245141744	53.05	Eukaryota; Eukaryota; EMPTY; Eukaryota; EMPTY; EMPTY; Eukaryota; EMPTY;
PCITRI_00087	413341	0.0193544797152956	Unknown	33.78711523899153	44.5625	Eukaryota; Eukaryota; Eukaryota; Eukaryota; Eukaryota; EMPTY; Eukaryota; Eukaryota;
PCITRI_00088	412905	0.026640510529056322	Unknown	34.122861190830825	51.88181818181818	Eukaryota; Eukaryota; Eukaryota; Eukaryota; Eukaryota; Eukaryota; Eukaryota; Eukaryota; Eukaryota; EMPTY; EMPTY;
PCITRI_00089	412217	0.007277720229878923	Unknown	32.587933054677514	62.699999999999996	Eukaryota; Eukaryota; EMPTY;
PCITRI_00090	411668	0.026720561228951483	Unknown	32.314632179328974	52.663636363636364	Eukaryota; Eukaryota; EMPTY; Eukaryota; Eukaryota; Eukaryota; EMPTY; Eukaryota; Eukaryota; EMPTY; Eukaryota;
PCITRI_00091	411582	0.01457789699257985	Unknown	33.710171970591524	34.46666666666667	Eukaryota; Eukaryota; EMPTY; Eukaryota; Eukaryota; Eukaryota;
PCITRI_00092	410485	0.03410599656503892	Unknown	33.26698904953896	53.042857142857144	Eukaryota; Eukaryota; Eukaryota; Eukaryota; EMPTY; Eukaryota; Eukaryota; EMPTY; Eukaryota; Eukaryota; Eukaryota; EMPTY; EMPTY; Eukaryota;
PCITRI_00093	407955	0.02941500900834651	Unknown	34.27681974727605	59.55833333333333	Eukaryota; Eukaryota; Eukaryota; Eukaryota; Eukaryota; EMPTY; Eukaryota; EMPTY; Eukaryota; EMPTY; EMPTY; Eukaryota;
PCITRI_00094	407437	0.03926987485181758	Unknown	33.858731533954945	59.6125	Eukaryota; Eukaryota; Eukaryota; EMPTY; Eukaryota; Eukaryota; Eukaryota; Eukaryota; Eukaryota; Eukaryota; Eukaryota; Eukaryota; EMPTY; Eukaryota; Eukaryota; Eukaryota;
PCITRI_00095	406618	0.004918621408791544	Unknown	33.4938443453069	49.0	Eukaryota; Eukaryota;
PCITRI_00096	404170	0.009896825593190984	Unknown	31.30836034341985	70.8	EMPTY; EMPTY; Eukaryota; EMPTY;
PCITRI_00097	403977	0.01732771915232798	Unknown	32.20307096691148	52.05714285714286	EMPTY; EMPTY; Eukaryota; Eukaryota; Eukaryota; EMPTY; Eukaryota;
PCITRI_00098	403119	0.037209856146696134	Unknown	33.76819251883439	60.24666666666666	Eukaryota; Eukaryota; Eukaryota; Eukaryota; Eukaryota; Eukaryota; Eukaryota; EMPTY; Eukaryota; Eukaryota; Eukaryota; Eukaryota; Eukaryota; EMPTY; EMPTY;
PCITRI_00099	401490	0.14695260155919201	Unknown	34.14032728087873	51.0271186440678	Eukaryota; Eukaryota; Eukaryota; Eukaryota; Eukaryota; EMPTY; Eukaryota; EMPTY; EMPTY; EMPTY; Eukaryota; Eukaryota; Eukaryota; Eukaryota; Eukaryota; Eukaryota; Eukaryota; Eukaryota; Eukaryota; Eukaryota; Eukaryota; Eukaryota; Eukaryota; Eukaryota; Eukaryota; Eukaryota; Eukaryota; EMPTY; Eukaryota; Eukaryota; Eukaryota; EMPTY; Eukaryota; Eukaryota; EMPTY; EMPTY; Eukaryota; Eukaryota; Eukaryota; Eu…
PCITRI_00100	400631	0.09485037353574736	Unknown	34.619887128055495	57.93421052631579	Eukaryota; Eukaryota; Eukaryota; Eukaryota; EMPTY; Eukaryota; EMPTY; Eukaryota; Eukaryota; Eukaryota; EMPTY; Bacteria; Eukaryota; Eukaryota; Eukaryota; Eukaryota; Eukaryota; Eukaryota; EMPTY; Eukaryota; Eukaryota; Eukaryota; Eukaryota; Bacteria; Eukaryota; Eukaryota; Eukaryota; Eukaryota; EMPTY; Eukaryota; Eukaryota; EMPTY; Eukaryota; EMPTY; Eukaryota; Eukaryota; Eukaryota; Eukaryota;
PCITRI_00101	399220	0.02254396072341065	Unknown	32.5149040629227	48.77777777777778	Eukaryota; Eukaryota; Eukaryota; Eukaryota; Eukaryota; EMPTY; Eukaryota; Eukaryota; Eukaryota;
PCITRI_00102	397383	0.06039513517186191	Unknown	33.97528329093091	41.770833333333336	Eukaryota; EMPTY; Eukaryota; Eukaryota; Eukaryota; Eukaryota; Eukaryota; Eukaryota; Eukaryota; Eukaryota; Eukaryota; Eukaryota; Eukaryota; Eukaryota; EMPTY; Eukaryota; Eukaryota; EMPTY; Eukaryota; Eukaryota; Eukaryota; Eukaryota; Eukaryota; Eukaryota;
PCITRI_00103	393912	0.07362050407197547	Unknown	40.77001969983144	65.5344827586207	Eukaryota; EMPTY; Eukaryota; Eukaryota; Eukaryota; Eukaryota; Eukaryota; Eukaryota; Eukaryota; Eukaryota; EMPTY; Eukaryota; Eukaryota; Bacteria; Eukaryota; Eukaryota; EMPTY; Eukaryota; Eukaryota; Eukaryota; EMPTY; EMPTY; Eukaryota; Eukaryota; EMPTY; Eukaryota; EMPTY; Eukaryota; Eukaryota;
PCITRI_00104	393601	0.017784507661311837	Unknown	33.1653120799998	49.92857142857143	Eukaryota; EMPTY; EMPTY; EMPTY; Eukaryota; Eukaryota; Eukaryota;
PCITRI_00105	393114	0.0966640719994709	Unknown	38.3672420722742	63.48157894736842	Eukaryota; Eukaryota; Eukaryota; Eukaryota; EMPTY; Eukaryota; Eukaryota; Eukaryota; EMPTY; Eukaryota; Eukaryota; EMPTY; EMPTY; EMPTY; Eukaryota; Eukaryota; EMPTY; EMPTY; EMPTY; Eukaryota; EMPTY; EMPTY; Eukaryota; Eukaryota; EMPTY; Eukaryota; Eukaryota; Eukaryota; Eukaryota; Eukaryota; Eukaryota; Eukaryota; EMPTY; Eukaryota; Eukaryota; Eukaryota; Eukaryota; EMPTY;
PCITRI_00106	390488	0.02816987974022249	Unknown	32.29932802032329	56.836363636363636	Eukaryota; Eukaryota; EMPTY; Eukaryota; Eukaryota; Eukaryota; Eukaryota; EMPTY; Eukaryota; EMPTY; Eukaryota;
PCITRI_00107	389578	0.010267520239849273	Unknown	33.494704526436294	56.2	Eukaryota; EMPTY; Eukaryota; EMPTY;
PCITRI_00108	387452	0.03355254328278084	Unknown	33.083323869795485	62.676923076923075	Eukaryota; Eukaryota; EMPTY; Eukaryota; Eukaryota; EMPTY; Eukaryota; Eukaryota; Eukaryota; EMPTY; Eukaryota; EMPTY; Eukaryota;
PCITRI_00109	384889	0.044168578473274114	Unknown	32.13497917581433	45.26470588235294	Eukaryota; Eukaryota; Eukaryota; Eukaryota; Eukaryota; Eukaryota; EMPTY; Eukaryota; EMPTY; Eukaryota; Eukaryota; EMPTY; Eukaryota; Eukaryota; Eukaryota; EMPTY; Eukaryota;
PCITRI_00110	383697	0.013031115698063837	Unknown	32.95986155742682	41.16	Eukaryota; Eukaryota; EMPTY; EMPTY; EMPTY;
PCITRI_00111	383379	0.010433539656580042	Unknown	34.19775209388099	54.725	Eukaryota; EMPTY; Eukaryota; Eukaryota;
PCITRI_00112	382922	0.06528744757417959	Unknown	33.77032398242984	36.224	Eukaryota; EMPTY; Eukaryota; EMPTY; Eukaryota; Eukaryota; EMPTY; Eukaryota; Eukaryota; Eukaryota; EMPTY; EMPTY; EMPTY; EMPTY; EMPTY; EMPTY; EMPTY; EMPTY; Bacteria; Eukaryota; Eukaryota; Eukaryota; Eukaryota; Eukaryota; Eukaryota;
PCITRI_00113	380595	0.026274648905004003	Unknown	33.64836637370433	66.02	Eukaryota; EMPTY; Eukaryota; Eukaryota; Eukaryota; Eukaryota; EMPTY; Eukaryota; Eukaryota; Eukaryota;
PCITRI_00114	379949	0.07895796541114729	Unknown	34.346451760631034	45.696666666666665	Eukaryota; EMPTY; Eukaryota; EMPTY; Eukaryota; Eukaryota; Eukaryota; Eukaryota; Eukaryota; Eukaryota; Eukaryota; Eukaryota; EMPTY; Eukaryota; Eukaryota; EMPTY; Eukaryota; Eukaryota; EMPTY; EMPTY; Eukaryota; EMPTY; EMPTY; Eukaryota; EMPTY; Eukaryota; Eukaryota; Eukaryota; Eukaryota; Eukaryota;
PCITRI_00115	377610	0.0026482349514048886	Unknown	33.026402902465506	57.6	Eukaryota;
PCITRI_00116	377336	0.034452053342379205	Unknown	32.3942056946594	61.06923076923077	EMPTY; Eukaryota; Eukaryota; EMPTY; Eukaryota; EMPTY; Eukaryota; Eukaryota; Eukaryota; Eukaryota; Eukaryota; EMPTY; EMPTY;
PCITRI_00117	374912	0.03467480368726528	Unknown	35.190658074428136	45.52307692307692	Eukaryota; Eukaryota; Eukaryota; Eukaryota; Eukaryota; Eukaryota; EMPTY; Eukaryota; Eukaryota; Eukaryota; EMPTY; Eukaryota; Bacteria;
PCITRI_00118	373946	0.06150620677851882	Unknown	33.35481593599076	30.395652173913042	EMPTY; EMPTY; EMPTY; EMPTY; Eukaryota; EMPTY; Eukaryota; EMPTY; Eukaryota; Eukaryota; EMPTY; EMPTY; EMPTY; Eukaryota; EMPTY; EMPTY; EMPTY; Eukaryota; Eukaryota; Eukaryota; Eukaryota; Eukaryota; Eukaryota;
PCITRI_00119	371665	0.03497773532616738	Unknown	33.534500154709214	52.90769230769231	Eukaryota; EMPTY; Eukaryota; EMPTY; Eukaryota; Eukaryota; Eukaryota; EMPTY; Eukaryota; Eukaryota; Bacteria; EMPTY; Eukaryota;
PCITRI_00120	370964	0.05930494603249911	Unknown	33.147690881055844	66.17272727272727	Eukaryota; Eukaryota; Eukaryota; Eukaryota; Bacteria; Eukaryota; Eukaryota; Eukaryota; Eukaryota; Eukaryota; Eukaryota; Eukaryota; Eukaryota; EMPTY; Eukaryota; Eukaryota; Eukaryota; Eukaryota; Eukaryota; Eukaryota; Eukaryota; Eukaryota;
PCITRI_00121	370321	0.032404319495788786	Unknown	32.15372609168802	73.575	Eukaryota; EMPTY; Eukaryota; EMPTY; Eukaryota; EMPTY; Eukaryota; Eukaryota; Eukaryota; Eukaryota; Eukaryota; Eukaryota;
PCITRI_00122	369444	0.078496335033185	Unknown	33.31546865018785	35.63448275862069	Eukaryota; Eukaryota; Eukaryota; Eukaryota; Eukaryota; Eukaryota; Eukaryota; Eukaryota; Eukaryota; Eukaryota; Eukaryota; Eukaryota; Eukaryota; Eukaryota; Eukaryota; Eukaryota; Eukaryota; Eukaryota; EMPTY; Eukaryota; Eukaryota; Eukaryota; Eukaryota; Eukaryota; Eukaryota; Eukaryota; Eukaryota; Eukaryota; Eukaryota;
PCITRI_00123	368207	0.059748999883217864	Unknown	34.053399310713814	61.690909090909095	Eukaryota; EMPTY; Eukaryota; Eukaryota; Eukaryota; Eukaryota; Eukaryota; EMPTY; Eukaryota; Eukaryota; Eukaryota; EMPTY; EMPTY; Eukaryota; EMPTY; Eukaryota; Eukaryota; EMPTY; Eukaryota; EMPTY; EMPTY; Eukaryota;
PCITRI_00124	367562	0.10882517779313422	Unknown	34.18171628187898	59.53	Eukaryota; EMPTY; Eukaryota; Eukaryota; Eukaryota; Eukaryota; Eukaryota; Eukaryota; EMPTY; Eukaryota; Eukaryota; EMPTY; Eukaryota; EMPTY; Eukaryota; Eukaryota; Eukaryota; Eukaryota; EMPTY; EMPTY; Eukaryota; Eukaryota; EMPTY; Eukaryota; EMPTY; Eukaryota; EMPTY; EMPTY; EMPTY; EMPTY; EMPTY; EMPTY; EMPTY; EMPTY; EMPTY; EMPTY; Eukaryota; EMPTY; Eukaryota; Bacteria;
PCITRI_00125	366835	0.016356127414232556	Unknown	32.924611882726566	44.6	EMPTY; Eukaryota; EMPTY; EMPTY; EMPTY; Eukaryota;
PCITRI_00126	366913	0.013627208629838681	Unknown	33.80556153638601	62.440000000000005	EMPTY; Bacteria; Eukaryota; Eukaryota; EMPTY;
PCITRI_00127	366653	0.019091620687680177	Unknown	33.05932312022539	47.15714285714286	Eukaryota; Eukaryota; EMPTY; Eukaryota; Eukaryota; Eukaryota; Eukaryota;
PCITRI_00128	366414	0.05458306724088054	Unknown	33.996244684973824	71.21	Eukaryota; Eukaryota; Eukaryota; Eukaryota; Eukaryota; EMPTY; Eukaryota; Eukaryota; Eukaryota; Eukaryota; EMPTY; Eukaryota; EMPTY; Eukaryota; Eukaryota; EMPTY; Eukaryota; Eukaryota; Eukaryota; Eukaryota;
PCITRI_00129	366185	0.013654300421917884	Unknown	34.55903436787416	36.879999999999995	EMPTY; Eukaryota; Eukaryota; Eukaryota; Eukaryota;
PCITRI_00130	366182	0.016385294744143623	Unknown	32.56331550977383	50.333333333333336	EMPTY; Eukaryota; EMPTY; EMPTY; Bacteria; Eukaryota;
PCITRI_00131	365683	0.02461148043524036	Unknown	33.672607148814684	62.77777777777778	EMPTY; Eukaryota; EMPTY; EMPTY; EMPTY; Eukaryota; EMPTY; Eukaryota; EMPTY;
PCITRI_00132	365593	0.008205846392026105	Unknown	33.49298263369375	47.666666666666664	Eukaryota; Eukaryota; EMPTY;
PCITRI_00133	365234	0.010951882902468008	Unknown	33.26141596894046	58.825	Eukaryota; Eukaryota; EMPTY; Eukaryota;
PCITRI_00134	364989	0.02739808596971416	Unknown	32.80619415927603	50.25	Eukaryota; EMPTY; Eukaryota; Eukaryota; EMPTY; Eukaryota; Eukaryota; Eukaryota; Eukaryota; Eukaryota;
PCITRI_00135	364893	0.054810588309449626	Unknown	32.787145820829664	50.18	Eukaryota; Eukaryota; Eukaryota; EMPTY; Eukaryota; Eukaryota; Eukaryota; Eukaryota; Eukaryota; Eukaryota; Eukaryota; Eukaryota; Eukaryota; Eukaryota; Eukaryota; Eukaryota; Eukaryota; Eukaryota; Eukaryota; EMPTY;
PCITRI_00136	364452	0.05213306553400722	Unknown	31.413464598904657	62.973684210526315	Eukaryota; Eukaryota; Eukaryota; Eukaryota; Eukaryota; Eukaryota; EMPTY; EMPTY; EMPTY; Eukaryota; Eukaryota; Eukaryota; EMPTY; Eukaryota; EMPTY; Eukaryota; EMPTY; Eukaryota; Eukaryota;
PCITRI_00137	362630	0.05515263491713317	Unknown	32.859939883627945	61.03	Eukaryota; EMPTY; Eukaryota; EMPTY; Eukaryota; EMPTY; Eukaryota; Eukaryota; EMPTY; Eukaryota; Eukaryota; EMPTY; EMPTY; EMPTY; Eukaryota; EMPTY; EMPTY; Eukaryota; Eukaryota; Eukaryota;
PCITRI_00138	360017	0.01388823305566126	Unknown	32.487632528463934	64.48	Eukaryota; Eukaryota; Eukaryota; EMPTY; Eukaryota;
PCITRI_00139	358658	0.011152685845568758	Unknown	33.73101952277657	46.25	Eukaryota; Eukaryota; Eukaryota; Bacteria;
PCITRI_00140	353370	0.031128845119846052	Unknown	33.22664629142259	61.57272727272727	Eukaryota; Eukaryota; EMPTY; EMPTY; Eukaryota; Eukaryota; EMPTY; Eukaryota; Bacteria; Eukaryota; Eukaryota;
PCITRI_00141	352917	0.05100349373932115	Unknown	34.1247375445218	51.22777777777778	Eukaryota; Eukaryota; Eukaryota; Eukaryota; Eukaryota; Eukaryota; Eukaryota; Eukaryota; Eukaryota; Eukaryota; Eukaryota; EMPTY; Eukaryota; EMPTY; Eukaryota; Eukaryota; EMPTY; EMPTY;
PCITRI_00142	350136	0.008568099252861745	Unknown	33.83256791646674	51.53333333333333	Eukaryota; Eukaryota; Eukaryota;
PCITRI_00143	348450	0.04017793083656192	Unknown	33.704405223131005	51.371428571428574	EMPTY; Eukaryota; Eukaryota; EMPTY; Eukaryota; Eukaryota; Eukaryota; EMPTY; EMPTY; Eukaryota; EMPTY; Eukaryota; Eukaryota; EMPTY;
PCITRI_00144	347664	0.023010722996916564	Unknown	32.74483409268719	50.2125	Eukaryota; Eukaryota; Eukaryota; Eukaryota; Eukaryota; Eukaryota; Eukaryota; Eukaryota;
PCITRI_00145	347640	0.057530778966747215	Unknown	34.76441146013117	53.8	Eukaryota; EMPTY; EMPTY; EMPTY; Bacteria; Eukaryota; Eukaryota; Eukaryota; EMPTY; Eukaryota; EMPTY; Eukaryota; Eukaryota; Eukaryota; EMPTY; Eukaryota; Eukaryota; Eukaryota; Eukaryota; EMPTY;
PCITRI_00146	345944	0.01734384755914252	Unknown	33.76789306939851	44.28333333333333	Eukaryota; EMPTY; Eukaryota; Eukaryota; Eukaryota; EMPTY;
PCITRI_00147	345210	0.0028967874627038614	Unknown	32.82031227368848	60.4	Eukaryota;
PCITRI_00148	345133	0.07243584357334709	Unknown	33.503605856293085	57.148	EMPTY; Eukaryota; EMPTY; EMPTY; Eukaryota; Eukaryota; EMPTY; Eukaryota; Eukaryota; EMPTY; EMPTY; Eukaryota; EMPTY; Eukaryota; EMPTY; Eukaryota; Eukaryota; EMPTY; EMPTY; Eukaryota; EMPTY; EMPTY; Eukaryota; Eukaryota; Eukaryota;
PCITRI_00149	342516	0.04087400296628478	Unknown	33.53887117682094	76.47857142857143	Eukaryota; Eukaryota; Eukaryota; Eukaryota; Eukaryota; EMPTY; EMPTY; EMPTY; Eukaryota; Eukaryota; EMPTY; EMPTY; Eukaryota; Eukaryota;
PCITRI_00150	340344	0.09696072209294126	Unknown	32.96870225418988	67.7909090909091	Eukaryota; EMPTY; EMPTY; Eukaryota; Eukaryota; Eukaryota; Eukaryota; Eukaryota; EMPTY; EMPTY; EMPTY; EMPTY; Eukaryota; Eukaryota; Eukaryota; Eukaryota; EMPTY; EMPTY; EMPTY; Eukaryota; Eukaryota; EMPTY; Eukaryota; Eukaryota; EMPTY; Eukaryota; Eukaryota; Eukaryota; EMPTY; Eukaryota; Eukaryota; Eukaryota; Eukaryota;
PCITRI_00151	338388	0.02068631275340733	Unknown	33.45213187228862	56.07142857142857	Eukaryota; Eukaryota; Eukaryota; Eukaryota; Eukaryota; Eukaryota; Eukaryota;
PCITRI_00152	335572	0.03873982334640554	Unknown	33.15145482936598	71.67692307692307	Eukaryota; Eukaryota; EMPTY; Eukaryota; Eukaryota; EMPTY; Eukaryota; EMPTY; Eukaryota; EMPTY; Eukaryota; EMPTY; Eukaryota;
PCITRI_00153	334771	0.02688404909624788	Unknown	33.177903701336135	46.266666666666666	EMPTY; Eukaryota; EMPTY; Eukaryota; Eukaryota; Eukaryota; Eukaryota; Eukaryota; Eukaryota;
PCITRI_00154	333823	0.03594719357264179	Unknown	33.337726879214436	60.80833333333334	Eukaryota; Eukaryota; Eukaryota; Eukaryota; EMPTY; Eukaryota; Eukaryota; Eukaryota; Eukaryota; Eukaryota; EMPTY; Eukaryota;
PCITRI_00155	333585	0.05695699746691248	Unknown	35.71533492213379	61.9	EMPTY; Eukaryota; Eukaryota; Eukaryota; Eukaryota; Eukaryota; Eukaryota; Bacteria; EMPTY; Eukaryota; Eukaryota; Eukaryota; Eukaryota; EMPTY; Eukaryota; Eukaryota; Eukaryota; Eukaryota; Bacteria;
PCITRI_00156	333035	0.04804299848364286	Unknown	32.16208506613419	68.73125	EMPTY; Eukaryota; Eukaryota; Eukaryota; Eukaryota; Eukaryota; Eukaryota; Eukaryota; Eukaryota; EMPTY; Eukaryota; Eukaryota; EMPTY; Eukaryota; Eukaryota; Eukaryota;
PCITRI_00157	332441	0.04211273579371979	Unknown	31.97920834072813	67.37857142857143	Eukaryota; Eukaryota; EMPTY; EMPTY; Eukaryota; Eukaryota; Eukaryota; Eukaryota; Eukaryota; Eukaryota; Eukaryota; Eukaryota; Eukaryota; EMPTY;
PCITRI_00158	331905	0.021090372245070127	Unknown	31.28606077040117	67.54285714285714	Eukaryota; EMPTY; Eukaryota; Eukaryota; Eukaryota; EMPTY; Eukaryota;
PCITRI_00159	330593	0.024198939481477222	Unknown	32.56481534696742	70.7875	Eukaryota; Eukaryota; Eukaryota; EMPTY; Eukaryota; Eukaryota; Eukaryota; Eukaryota;
PCITRI_00160	330522	0.02420413769733936	Unknown	33.32395422997562	56.2625	Eukaryota; Eukaryota; Eukaryota; Eukaryota; Eukaryota; Eukaryota; EMPTY; Eukaryota;
PCITRI_00161	329023	0.03343231324253927	Unknown	32.45639362597751	40.35454545454545	Eukaryota; Eukaryota; Eukaryota; Eukaryota; Eukaryota; Eukaryota; Eukaryota; Eukaryota; Eukaryota; Eukaryota; EMPTY;
PCITRI_00162	328907	0.009121119343765867	Unknown	32.57242928852229	67.63333333333333	Eukaryota; Eukaryota; Eukaryota;
PCITRI_00163	328562	0.02434852478375466	Unknown	33.23756246918389	57.05	Eukaryota; Eukaryota; Eukaryota; Eukaryota; Eukaryota; Eukaryota; Eukaryota; Eukaryota;
PCITRI_00164	328283	0.015230761263909492	Unknown	32.6276413947722	46.06	Eukaryota; Eukaryota; Eukaryota; Eukaryota; Eukaryota;
PCITRI_00165	326380	0.0337030455297506	Unknown	33.021018444757644	45.82727272727273	Eukaryota; EMPTY; Eukaryota; EMPTY; EMPTY; Eukaryota; Eukaryota; Eukaryota; Eukaryota; EMPTY; EMPTY;
PCITRI_00166	325958	0.006135759821817534	Unknown	32.80085164346327	55.7	Eukaryota; Eukaryota;
PCITRI_00167	324887	0.027701939443560378	Unknown	33.87270035427702	50.266666666666666	Eukaryota; EMPTY; Eukaryota; EMPTY; Eukaryota; Eukaryota; EMPTY; Eukaryota; Eukaryota;
PCITRI_00168	324413	0.015412452645239248	Unknown	35.52662809443518	48.7	Eukaryota; Eukaryota; EMPTY; Eukaryota; Eukaryota;
PCITRI_00169	323791	0.03088411969449429	Unknown	35.09362520885386	41.48	Eukaryota; Eukaryota; Eukaryota; Eukaryota; Eukaryota; Eukaryota; EMPTY; Eukaryota; Eukaryota; EMPTY;
PCITRI_00170	323045	0.043337615502484175	Unknown	33.66620749431194	38.214285714285715	Bacteria; Eukaryota; Eukaryota; Eukaryota; EMPTY; EMPTY; Eukaryota; Eukaryota; Eukaryota; EMPTY; Eukaryota; Eukaryota; Eukaryota; Eukaryota;
PCITRI_00171	322697	0.01239552893271397	Unknown	33.90301118386598	56.099999999999994	Eukaryota; Eukaryota; EMPTY; EMPTY;
PCITRI_00172	321802	0.01243000354255101	Unknown	33.10793593576174	63.45	EMPTY; Eukaryota; EMPTY; Eukaryota;
PCITRI_00173	321433	0.018666409485024873	Unknown	33.10705496946487	49.06666666666666	Eukaryota; Eukaryota; EMPTY; Eukaryota; Eukaryota; Eukaryota;
PCITRI_00174	320301	0.009366189927599352	Unknown	33.86783057186833	30.6	EMPTY; EMPTY; EMPTY;
PCITRI_00175	319837	0.07503822259463415	Unknown	33.33885698027433	32.55416666666667	EMPTY; Eukaryota; Eukaryota; Bacteria; Bacteria; Bacteria; Bacteria; Bacteria; Bacteria; Bacteria; Bacteria; Bacteria; EMPTY; Bacteria; Eukaryota; Eukaryota; Bacteria; Bacteria; Eukaryota; Bacteria; Archaea; Eukaryota; Eukaryota; Bacteria;
PCITRI_00176	319802	0.012507739163607482	Unknown	33.22462023376965	61.175	EMPTY; Eukaryota; Bacteria; Bacteria;
PCITRI_00177	319761	0.04691003593308752	Unknown	33.07063713210805	58.66	Bacteria; Eukaryota; Eukaryota; Eukaryota; Eukaryota; EMPTY; Eukaryota; Eukaryota; Eukaryota; Eukaryota; Eukaryota; Eukaryota; Eukaryota; Eukaryota; Eukaryota;
PCITRI_00178	319330	0.009394670090501989	Unknown	31.991043747847055	44.5	Eukaryota; Eukaryota; Eukaryota;
PCITRI_00179	319165	0.006266351260319897	Unknown	32.090924756787246	48.349999999999994	Eukaryota; Eukaryota;
PCITRI_00180	318932	0.025083716905171007	Unknown	34.69109402631282	76.475	Eukaryota; Eukaryota; Eukaryota; Eukaryota; EMPTY; Eukaryota; Bacteria; EMPTY;
PCITRI_00181	317731	0.0346204808470058	Unknown	34.53046759680359	63.9	Eukaryota; Eukaryota; EMPTY; EMPTY; EMPTY; EMPTY; Bacteria; EMPTY; Eukaryota; EMPTY; EMPTY;
PCITRI_00182	316774	0.02841142265463706	Unknown	33.47938909127643	57.9	Eukaryota; Eukaryota; EMPTY; EMPTY; EMPTY; EMPTY; EMPTY; EMPTY; Eukaryota;
PCITRI_00183	317373	0.02835779981283852	Unknown	34.48087896575953	48.233333333333334	Eukaryota; EMPTY; Eukaryota; Eukaryota; Eukaryota; Eukaryota; Eukaryota; Eukaryota; Eukaryota;
PCITRI_00184	316561	0.03790738593825519	Unknown	33.38250763675879	68.83333333333333	Eukaryota; Eukaryota; Eukaryota; EMPTY; Eukaryota; EMPTY; EMPTY; Eukaryota; Eukaryota; EMPTY; Eukaryota; Eukaryota;
PCITRI_00185	315558	0.02535191628797242	Unknown	33.57481033597627	59.675	Eukaryota; Eukaryota; EMPTY; Eukaryota; Eukaryota; EMPTY; Eukaryota; Eukaryota;
PCITRI_00186	315470	0.057057723396836464	Unknown	33.14736742003994	39.47777777777778	Eukaryota; EMPTY; EMPTY; Eukaryota; Eukaryota; EMPTY; EMPTY; Eukaryota; EMPTY; Eukaryota; Eukaryota; Bacteria; Bacteria; Bacteria; Bacteria; Eukaryota; Eukaryota; EMPTY;
PCITRI_00187	315420	0.025363008052755057	Unknown	33.4985099232769	47.65	EMPTY; Eukaryota; Eukaryota; EMPTY; Eukaryota; EMPTY; Eukaryota; Eukaryota;
PCITRI_00188	315213	0.03806949586470101	Unknown	34.41799671967844	48.1	EMPTY; Eukaryota; Eukaryota; Eukaryota; Eukaryota; Eukaryota; EMPTY; Eukaryota; EMPTY; EMPTY; Bacteria; Eukaryota;
PCITRI_00189	315119	0.028560638996696485	Unknown	42.23515560788147	56.800000000000004	Eukaryota; Eukaryota; Eukaryota; EMPTY; Eukaryota; Eukaryota; EMPTY; EMPTY; Eukaryota;
PCITRI_00190	314415	0.012722039342906668	Unknown	32.047135155765474	42.1	EMPTY; Eukaryota; Eukaryota; EMPTY;
PCITRI_00191	312365	0.012805531989819601	Unknown	31.821426856401963	40.375	Eukaryota; Eukaryota; Eukaryota; Eukaryota;
PCITRI_00192	310398	0.028995032184485722	Unknown	32.511163087391026	69.0	Eukaryota; EMPTY; Eukaryota; Eukaryota; EMPTY; Eukaryota; Eukaryota; Eukaryota; Eukaryota;
PCITRI_00193	309714	0.01614392633203536	Unknown	33.90902574633372	77.16	Eukaryota; EMPTY; Eukaryota; Eukaryota; Eukaryota;
PCITRI_00194	309677	0.006458342079004898	Unknown	33.4196598391227	43.5	Eukaryota; Eukaryota;
PCITRI_00195	309621	0.006459510175343404	Unknown	32.67704709951844	53.2	Eukaryota; Eukaryota;
PCITRI_00196	309587	0.022610768540022676	Unknown	34.0088569610481	59.042857142857144	Eukaryota; Eukaryota; EMPTY; Eukaryota; EMPTY; EMPTY; Eukaryota;
PCITRI_00197	307697	0.012999801753023267	Unknown	31.507944503846318	43.625	Eukaryota; Eukaryota; Eukaryota; Eukaryota;
PCITRI_00198	307551	0.009754479744822811	Unknown	35.307965183010296	80.5	Eukaryota; Eukaryota; Eukaryota;
PCITRI_00199	307519	0.02926648434730862	Unknown	33.122831434805654	78.44444444444444	Eukaryota; Eukaryota; EMPTY; Eukaryota; Eukaryota; Eukaryota; Eukaryota; Eukaryota; Eukaryota;
PCITRI_00200	306618	0.003261387133175482	Unknown	33.390733746877224	52.5	EMPTY;
PCITRI_00201	305727	0.022896244034710706	Unknown	33.114183569001106	66.47142857142858	Eukaryota; EMPTY; Eukaryota; Eukaryota; EMPTY; Eukaryota; Eukaryota;
PCITRI_00202	305351	0.019649518095568707	Unknown	32.89460325985505	56.78333333333333	Eukaryota; Eukaryota; Eukaryota; EMPTY; Eukaryota; Eukaryota;
PCITRI_00203	305058	0.006556130309646035	Unknown	33.906666928911875	55.5	Eukaryota; Eukaryota;
PCITRI_00204	304991	0.006557570551262169	Unknown	33.405248023712176	78.6	EMPTY; Eukaryota;
PCITRI_00205	304922	0.019677163340132885	Unknown	33.69255088186487	50.81666666666667	Eukaryota; EMPTY; EMPTY; Eukaryota; Eukaryota; Eukaryota;
PCITRI_00206	304322	0.036145924382726194	Unknown	33.116567320141165	61.236363636363635	Eukaryota; EMPTY; Eukaryota; Bacteria; Eukaryota; Eukaryota; Eukaryota; Eukaryota; Eukaryota; Eukaryota; EMPTY;
PCITRI_00207	304320	0.03943217665615142	Unknown	32.32255520504732	52.416666666666664	Eukaryota; Eukaryota; Eukaryota; Eukaryota; Eukaryota; EMPTY; EMPTY; EMPTY; Eukaryota; Eukaryota; Eukaryota; Eukaryota;
PCITRI_00208	302300	0.029771749917300694	Unknown	34.03440291101555	63.3	Eukaryota; Eukaryota; EMPTY; Eukaryota; Eukaryota; Eukaryota; Eukaryota; EMPTY; Eukaryota;
PCITRI_00209	302102	0.013240561134980901	Unknown	35.05935081528755	52.0	Eukaryota; Eukaryota; Eukaryota; Eukaryota;
PCITRI_00210	300943	0.01661444193750976	Unknown	31.855534104464965	45.8	EMPTY; Eukaryota; EMPTY; Eukaryota; Eukaryota;
PCITRI_00211	300202	0.0966016215748063	Unknown	36.17364308032591	71.01724137931035	Archaea; Eukaryota; EMPTY; EMPTY; EMPTY; Eukaryota; Eukaryota; Eukaryota; EMPTY; Eukaryota; EMPTY; EMPTY; EMPTY; Eukaryota; EMPTY; Eukaryota; Eukaryota; EMPTY; Eukaryota; EMPTY; Eukaryota; Bacteria; EMPTY; EMPTY; EMPTY; Eukaryota; EMPTY; Eukaryota; Eukaryota;
PCITRI_00212	299745	0.02001701446229295	Unknown	32.99437855510517	51.483333333333334	Eukaryota; Eukaryota; Eukaryota; EMPTY; Eukaryota; EMPTY;
PCITRI_00213	296022	0.013512509205396896	Unknown	33.63263541223287	54.0	Eukaryota; Eukaryota; Eukaryota; Eukaryota;
PCITRI_00214	295315	0.0033862147198753874	Unknown	34.57968609789547	39.9	EMPTY;
PCITRI_00215	294668	0.01696824901244791	Unknown	34.50120135203008	45.02	Eukaryota; Eukaryota; Eukaryota; Eukaryota; Eukaryota;
PCITRI_00216	294219	0.027190630108864487	Unknown	33.11240946369881	60.075	Eukaryota; Eukaryota; EMPTY; Eukaryota; Eukaryota; Eukaryota; EMPTY; Eukaryota;
PCITRI_00217	293493	0.0102217088652881	Unknown	33.751401225923615	38.86666666666667	Eukaryota; Eukaryota; Eukaryota;
PCITRI_00218	292754	0.02391086031275405	Unknown	32.75856179591056	56.08571428571429	Eukaryota; Eukaryota; Eukaryota; Eukaryota; Eukaryota; Eukaryota; EMPTY;
PCITRI_00219	292730	0.03416117241143716	Unknown	32.6837017046425	66.53999999999999	EMPTY; Eukaryota; EMPTY; Eukaryota; Eukaryota; Eukaryota; EMPTY; EMPTY; Eukaryota; Eukaryota;
PCITRI_00220	292541	0.02050994561446088	Unknown	32.003035471950945	49.61666666666667	Eukaryota; Eukaryota; EMPTY; Eukaryota; Eukaryota; Eukaryota;
PCITRI_00221	291799	0.03769718196429735	Unknown	33.40621455179764	52.4	Eukaryota; Eukaryota; Eukaryota; Eukaryota; Eukaryota; Eukaryota; Eukaryota; Eukaryota; Eukaryota; Eukaryota; Eukaryota;
PCITRI_00222	291001	0.048109800309964576	Unknown	32.62325559018698	66.45714285714286	EMPTY; Eukaryota; EMPTY; Eukaryota; EMPTY; EMPTY; Eukaryota; EMPTY; Eukaryota; Eukaryota; Eukaryota; Eukaryota; Eukaryota; Eukaryota;
PCITRI_00223	290907	0.024062672950461834	Unknown	33.01570605038724	51.400000000000006	EMPTY; EMPTY; Eukaryota; Eukaryota; Eukaryota; Eukaryota; Eukaryota;
PCITRI_00224	290757	0.0068785962160842215	Unknown	31.675591645257033	65.55	Eukaryota; Eukaryota;
PCITRI_00225	289935	0.04483763602186697	Unknown	34.2783727387173	71.15384615384616	Eukaryota; Eukaryota; EMPTY; EMPTY; Eukaryota; EMPTY; Eukaryota; Eukaryota; Eukaryota; Eukaryota; EMPTY; Eukaryota; Eukaryota;
PCITRI_00226	288116	0.024295769759402463	Unknown	33.433061683488596	49.8	Eukaryota; Eukaryota; Eukaryota; Eukaryota; Eukaryota; Eukaryota; EMPTY;
PCITRI_00227	288028	0.013887538711514158	Unknown	32.74473315094365	44.225	Eukaryota; EMPTY; Eukaryota; Eukaryota;
PCITRI_00228	287937	0.04514876518127229	Unknown	34.030360808093434	48.823076923076925	Eukaryota; Eukaryota; EMPTY; EMPTY; Eukaryota; Eukaryota; Eukaryota; Eukaryota; EMPTY; EMPTY; Eukaryota; Eukaryota; Eukaryota;
PCITRI_00229	287504	0.010434637431131393	Unknown	32.85484723690801	51.46666666666667	Eukaryota; Eukaryota; Eukaryota;
PCITRI_00230	287127	0.07662114673994434	Unknown	33.41761659474727	71.18636363636364	EMPTY; Eukaryota; Eukaryota; Eukaryota; EMPTY; EMPTY; Eukaryota; Eukaryota; Eukaryota; Eukaryota; Eukaryota; Eukaryota; Eukaryota; Eukaryota; Eukaryota; Eukaryota; Eukaryota; Eukaryota; Eukaryota; EMPTY; Eukaryota; Eukaryota;
PCITRI_00231	286558	0.08375267834085945	Unknown	32.68378478353423	45.6375	Eukaryota; Eukaryota; Eukaryota; Eukaryota; EMPTY; Eukaryota; Eukaryota; Eukaryota; Eukaryota; Eukaryota; EMPTY; Eukaryota; Eukaryota; Eukaryota; Eukaryota; EMPTY; Eukaryota; Eukaryota; Eukaryota; Eukaryota; Eukaryota; Eukaryota; Eukaryota; Eukaryota;
PCITRI_00232	286355	0.0314295193029631	Unknown	34.241762846816016	56.03333333333333	Eukaryota; Eukaryota; Eukaryota; Eukaryota; Eukaryota; Eukaryota; Eukaryota; EMPTY; Eukaryota;
PCITRI_00233	284958	0.038602179970381595	Unknown	33.97448044975049	45.481818181818184	Eukaryota; EMPTY; EMPTY; Eukaryota; Eukaryota; Eukaryota; Eukaryota; Eukaryota; Eukaryota; Eukaryota; EMPTY;
PCITRI_00234	284668	0.02107718465018899	Unknown	33.424901991091374	44.516666666666666	Eukaryota; EMPTY; Eukaryota; Eukaryota; Eukaryota; Eukaryota;
PCITRI_00235	283844	0.007046123927227632	Unknown	32.08064993447105	53.199999999999996	Eukaryota; Eukaryota;
PCITRI_00236	284324	0.03517114278077123	Unknown	36.771078065868515	57.19	Eukaryota; EMPTY; Eukaryota; EMPTY; Eukaryota; Bacteria; EMPTY; Eukaryota; Eukaryota; EMPTY;
PCITRI_00237	283443	0.02116827721975847	Unknown	32.512004177206705	61.71666666666667	Eukaryota; Eukaryota; Eukaryota; Eukaryota; Bacteria; Eukaryota;
PCITRI_00238	283306	0.042357027383818205	Unknown	32.05262154701983	68.08333333333333	Eukaryota; Bacteria; EMPTY; Eukaryota; Eukaryota; Eukaryota; Eukaryota; EMPTY; EMPTY; EMPTY; Eukaryota; Eukaryota;
PCITRI_00239	282528	0.05663155510250311	Unknown	34.22492637897837	55.206250000000004	EMPTY; Eukaryota; EMPTY; Eukaryota; EMPTY; Eukaryota; Eukaryota; EMPTY; Eukaryota; Eukaryota; EMPTY; Eukaryota; Eukaryota; Eukaryota; Eukaryota; EMPTY;
PCITRI_00240	282471	0.046022423540823656	Unknown	34.45592644908681	52.0	Eukaryota; Eukaryota; Eukaryota; EMPTY; Eukaryota; Eukaryota; Eukaryota; Eukaryota; Eukaryota; Eukaryota; EMPTY; Eukaryota; EMPTY;
PCITRI_00241	281624	0.035508337357611566	Unknown	33.646635229952	58.93	EMPTY; Eukaryota; EMPTY; EMPTY; EMPTY; Eukaryota; Eukaryota; Eukaryota; Eukaryota; Eukaryota;
PCITRI_00242	280276	0.017839558149823746	Unknown	34.067847407555405	44.78	Eukaryota; Eukaryota; EMPTY; EMPTY; Eukaryota;
PCITRI_00243	280043	0.024996161303799773	Unknown	33.68696950111233	50.7	Eukaryota; Eukaryota; Eukaryota; Eukaryota; Eukaryota; Eukaryota; Eukaryota;
PCITRI_00244	279928	0.07859163784973279	Unknown	34.885399102626394	36.17727272727273	Eukaryota; Eukaryota; EMPTY; EMPTY; EMPTY; Eukaryota; Eukaryota; Eukaryota; Eukaryota; Eukaryota; Eukaryota; Eukaryota; Eukaryota; EMPTY; EMPTY; Eukaryota; Eukaryota; Eukaryota; EMPTY; Eukaryota; Eukaryota; Eukaryota;
PCITRI_00245	279286	0.03222503097183532	Unknown	33.95444096732382	57.84444444444445	Eukaryota; Eukaryota; Eukaryota; Eukaryota; Eukaryota; EMPTY; Eukaryota; Eukaryota; EMPTY;
PCITRI_00246	278169	0.028759495127063047	Unknown	32.308416825742626	69.3	Eukaryota; Eukaryota; Eukaryota; Eukaryota; EMPTY; Eukaryota; EMPTY; Eukaryota;
PCITRI_00247	276653	0.01445854554261114	Unknown	32.75258175403845	50.825	EMPTY; Eukaryota; Eukaryota; Eukaryota;
PCITRI_00248	276096	0.021731571627260082	Unknown	34.276121349095966	53.333333333333336	EMPTY; Eukaryota; Eukaryota; Eukaryota; Eukaryota; Eukaryota;
PCITRI_00249	275889	0.028997169151361597	Unknown	32.227816259437674	58.137499999999996	Eukaryota; Eukaryota; Eukaryota; EMPTY; Eukaryota; Eukaryota; EMPTY; Eukaryota;
PCITRI_00250	275568	0.010886605121059049	Unknown	34.568963014573534	41.13333333333333	Eukaryota; Eukaryota; Eukaryota;
PCITRI_00251	275415	0.032677958716845486	Unknown	32.31196557921682	75.88888888888889	Eukaryota; Bacteria; EMPTY; Eukaryota; Eukaryota; Eukaryota; Eukaryota; Eukaryota; EMPTY;
PCITRI_00252	274930	0.040010184410577236	Unknown	34.11850289164515	54.40909090909091	Eukaryota; Eukaryota; Eukaryota; Eukaryota; Eukaryota; Eukaryota; EMPTY; Eukaryota; Eukaryota; Eukaryota; Eukaryota;
PCITRI_00253	274918	0.02909958605838832	Unknown	32.55552564764766	52.525	EMPTY; EMPTY; Eukaryota; Eukaryota; Eukaryota; Eukaryota; EMPTY; Eukaryota;
PCITRI_00254	274650	0.018204988166757693	Unknown	33.744037866375386	43.7	Eukaryota; EMPTY; EMPTY; Eukaryota; Eukaryota;
PCITRI_00255	273668	0.010962187760351958	Unknown	33.767192364470816	63.03333333333334	Bacteria; Bacteria; Bacteria;
PCITRI_00256	273336	0.010975502678022653	Unknown	32.328708988204994	33.833333333333336	Eukaryota; EMPTY; Eukaryota;
PCITRI_00257	272801	0.040322432835656764	Unknown	33.02077338426179	61.7	Eukaryota; Eukaryota; EMPTY; EMPTY; EMPTY; Eukaryota; Eukaryota; EMPTY; Eukaryota; Eukaryota; Eukaryota;
PCITRI_00258	272770	0.03666092312204421	Unknown	33.82446750009166	45.56	EMPTY; EMPTY; Eukaryota; Eukaryota; Eukaryota; Eukaryota; Eukaryota; Eukaryota; Eukaryota; Eukaryota;
PCITRI_00259	271924	0.02206498874685574	Unknown	33.15043909327606	44.53333333333333	Eukaryota; Eukaryota; Eukaryota; Eukaryota; Eukaryota; Eukaryota;
PCITRI_00260	271913	0.07723058478263267	Unknown	33.794265077432854	47.195238095238096	Eukaryota; Eukaryota; Eukaryota; EMPTY; Eukaryota; Eukaryota; Eukaryota; Eukaryota; Eukaryota; EMPTY; Eukaryota; Eukaryota; EMPTY; Eukaryota; Eukaryota; Eukaryota; EMPTY; EMPTY; Eukaryota; Eukaryota; EMPTY;
PCITRI_00261	271364	0.04422104626995475	Unknown	32.41734349434708	53.53333333333333	Eukaryota; EMPTY; EMPTY; Eukaryota; EMPTY; Eukaryota; Eukaryota; Eukaryota; EMPTY; Eukaryota; Eukaryota; EMPTY;
PCITRI_00262	271049	0.007378739637482522	Unknown	31.655161981781895	75.15	Eukaryota; Eukaryota;
PCITRI_00263	270250	0.03700277520814061	Unknown	33.72284921369103	44.64	Eukaryota; Eukaryota; Eukaryota; Eukaryota; Eukaryota; Eukaryota; EMPTY; Eukaryota; Eukaryota; Eukaryota;
PCITRI_00264	269982	0.0629671607736812	Unknown	33.788919261284086	42.55882352941176	EMPTY; Eukaryota; Eukaryota; Eukaryota; Eukaryota; Eukaryota; Eukaryota; EMPTY; Eukaryota; Eukaryota; Eukaryota; Eukaryota; Eukaryota; EMPTY; Eukaryota; Eukaryota; Eukaryota;
PCITRI_00265	269976	0.011112098853231398	Unknown	33.11035054967849	35.46666666666667	Eukaryota; EMPTY; EMPTY;
PCITRI_00266	269952	0.01852181128496918	Unknown	33.43335111427217	49.36	EMPTY; Eukaryota; EMPTY; Eukaryota; Eukaryota;
PCITRI_00267	269571	0.0667727611649621	Unknown	32.92230989238457	67.07777777777778	Eukaryota; EMPTY; EMPTY; Eukaryota; Eukaryota; Eukaryota; Eukaryota; Eukaryota; EMPTY; EMPTY; Eukaryota; EMPTY; Eukaryota; EMPTY; Eukaryota; Eukaryota; Eukaryota; Eukaryota;
PCITRI_00268	269378	0.02227353384463468	Unknown	33.692432195650724	48.53333333333333	Eukaryota; Eukaryota; Eukaryota; EMPTY; Eukaryota; EMPTY;
PCITRI_00269	269339	0.007425586342861598	Unknown	32.765399737876805	68.2	Eukaryota; Eukaryota;
PCITRI_00270	269094	0.033445561773952595	Unknown	34.792674678736795	57.46666666666667	EMPTY; EMPTY; Eukaryota; Eukaryota; Eukaryota; Eukaryota; Eukaryota; Eukaryota; Eukaryota;
PCITRI_00271	268781	0.02604350753959543	Unknown	31.931944594297963	54.128571428571426	Eukaryota; Eukaryota; Eukaryota; Eukaryota; Eukaryota; Eukaryota; Eukaryota;
PCITRI_00272	268768	0.10045838790332183	Unknown	34.16292118109298	60.33333333333333	Eukaryota; Eukaryota; EMPTY; EMPTY; Eukaryota; EMPTY; Eukaryota; Eukaryota; EMPTY; Eukaryota; Eukaryota; EMPTY; Eukaryota; EMPTY; Eukaryota; Eukaryota; EMPTY; EMPTY; Eukaryota; EMPTY; Eukaryota; Eukaryota; Eukaryota; Eukaryota; Eukaryota; Eukaryota; EMPTY;
PCITRI_00273	268755	0.026046027050659525	Unknown	32.976502762739294	47.371428571428574	Eukaryota; Eukaryota; Eukaryota; Bacteria; Eukaryota; Eukaryota; Eukaryota;
PCITRI_00274	268359	0.03726351640898945	Unknown	33.44810496387302	59.23	Eukaryota; Eukaryota; Eukaryota; Eukaryota; Eukaryota; Eukaryota; EMPTY; EMPTY; Eukaryota; Eukaryota;
PCITRI_00275	267945	0.0410532012166676	Unknown	32.47345537330422	63.58181818181818	Eukaryota; EMPTY; Eukaryota; Eukaryota; Eukaryota; Eukaryota; Eukaryota; EMPTY; Eukaryota; Eukaryota; Eukaryota;
PCITRI_00276	267236	0.05987217291083537	Unknown	32.710413267673516	63.10625	Eukaryota; Eukaryota; Eukaryota; Eukaryota; Eukaryota; Eukaryota; Eukaryota; EMPTY; Eukaryota; EMPTY; Eukaryota; Eukaryota; Eukaryota; Eukaryota; EMPTY; EMPTY;
PCITRI_00277	267002	0.018726451487254776	Unknown	32.91660736623695	61.379999999999995	EMPTY; Eukaryota; Eukaryota; Eukaryota; Eukaryota;
PCITRI_00278	265549	0.0301262667153708	Unknown	32.93780055658278	64.2125	Eukaryota; Eukaryota; Eukaryota; Eukaryota; Eukaryota; EMPTY; EMPTY; EMPTY;
PCITRI_00279	265118	0.007543810680527161	Unknown	33.0581099736721	52.099999999999994	Eukaryota; Eukaryota;
PCITRI_00280	264778	0.011330246470628224	Unknown	33.038998708351905	70.7	Eukaryota; Eukaryota; Eukaryota;
PCITRI_00281	264277	0.07946207956046118	Unknown	34.00371579819659	54.023809523809526	Eukaryota; Eukaryota; Eukaryota; Eukaryota; Eukaryota; Eukaryota; Eukaryota; Eukaryota; EMPTY; EMPTY; Eukaryota; Eukaryota; Bacteria; Bacteria; Eukaryota; Eukaryota; Eukaryota; EMPTY; Eukaryota; EMPTY; EMPTY;
PCITRI_00282	263863	0.022739072927996727	Unknown	35.14551111751174	38.15	Eukaryota; Eukaryota; Eukaryota; Eukaryota; Eukaryota; EMPTY;
PCITRI_00283	263830	0.007580639047871736	Unknown	33.26270704620399	41.85	EMPTY; EMPTY;
PCITRI_00284	263530	0.01517853754790726	Unknown	33.304367624179406	55.2	EMPTY; Eukaryota; Eukaryota; EMPTY;
PCITRI_00285	263423	0.06833116318620622	Unknown	33.10455047585063	57.894444444444446	Eukaryota; Eukaryota; EMPTY; Eukaryota; Eukaryota; EMPTY; Eukaryota; Eukaryota; Eukaryota; Eukaryota; EMPTY; Eukaryota; Eukaryota; Eukaryota; Eukaryota; Eukaryota; Eukaryota; Eukaryota;
PCITRI_00286	263324	0.003797602953016056	Unknown	32.72204584466285	52.0	EMPTY;
PCITRI_00287	263059	0.026610000038014284	Unknown	33.63237904804626	44.44285714285714	Eukaryota; EMPTY; Eukaryota; Eukaryota; EMPTY; Eukaryota; Eukaryota;
PCITRI_00288	261954	0.022904784809546715	Unknown	34.56751948815441	64.61666666666667	Eukaryota; Eukaryota; Bacteria; Eukaryota; Eukaryota; Eukaryota;
PCITRI_00289	260435	0.03455756714727283	Unknown	34.708084550847616	47.63333333333333	Eukaryota; EMPTY; Eukaryota; EMPTY; Eukaryota; Bacteria; Eukaryota; Eukaryota; Eukaryota;
PCITRI_00290	260397	0.04224319020572434	Unknown	32.38478169871389	52.945454545454545	EMPTY; Eukaryota; Eukaryota; Eukaryota; Eukaryota; EMPTY; Eukaryota; Eukaryota; EMPTY; Eukaryota; EMPTY;
PCITRI_00291	259731	0.007700274514786452	Unknown	34.249666000592924	38.75	Eukaryota; EMPTY;
PCITRI_00292	259674	0.015403929542426274	Unknown	34.011876429677216	69.75	EMPTY; Eukaryota; Eukaryota; EMPTY;
PCITRI_00293	258602	0.050270299533646305	Unknown	35.549609051747474	66.65384615384616	Eukaryota; EMPTY; EMPTY; Eukaryota; Eukaryota; Eukaryota; Eukaryota; EMPTY; EMPTY; EMPTY; Eukaryota; Eukaryota; Eukaryota;
PCITRI_00294	257619	0.06987062289660312	Unknown	40.778048202966396	72.1	Eukaryota; EMPTY; Eukaryota; EMPTY; Eukaryota; EMPTY; Eukaryota; Eukaryota; Eukaryota; EMPTY; Eukaryota; Eukaryota; Eukaryota; EMPTY; EMPTY; Eukaryota; Eukaryota; EMPTY;
PCITRI_00295	257158	0.007777319780057396	Unknown	33.885393415721076	41.95	EMPTY; Eukaryota;
PCITRI_00296	257023	0.011672107165506589	Unknown	32.75932504094964	35.93333333333334	Eukaryota; EMPTY; EMPTY;
PCITRI_00297	256891	0.003892701573819246	Unknown	35.36441525783309	20.9	Eukaryota;
PCITRI_00298	256795	0.06620066590081582	Unknown	33.62760178352382	66.62352941176471	Eukaryota; EMPTY; Eukaryota; EMPTY; EMPTY; EMPTY; EMPTY; Eukaryota; Eukaryota; Eukaryota; Eukaryota; Eukaryota; EMPTY; Eukaryota; EMPTY; Eukaryota; EMPTY;
PCITRI_00299	255751	0.05474074392670996	Unknown	33.00045747621711	65.27142857142857	EMPTY; EMPTY; EMPTY; Eukaryota; EMPTY; EMPTY; Eukaryota; Eukaryota; EMPTY; Eukaryota; Eukaryota; Eukaryota; Eukaryota; Eukaryota;
PCITRI_00300	255724	0.0782093194225024	Unknown	39.348672787849395	62.225	Eukaryota; Eukaryota; EMPTY; EMPTY; EMPTY; Eukaryota; Eukaryota; EMPTY; Eukaryota; EMPTY; Eukaryota; Eukaryota; Eukaryota; Eukaryota; Eukaryota; Eukaryota; EMPTY; EMPTY; Eukaryota; EMPTY;
PCITRI_00301	255348	0.03916224133339599	Unknown	35.592211413443614	47.120000000000005	EMPTY; Eukaryota; Eukaryota; EMPTY; EMPTY; Eukaryota; Eukaryota; EMPTY; Eukaryota; Eukaryota;
PCITRI_00302	255339	0.011749086508523963	Unknown	33.070937067976296	54.9	Eukaryota; EMPTY; EMPTY;
PCITRI_00303	254902	0.023538457917160322	Unknown	34.605848522177155	46.65	EMPTY; EMPTY; Eukaryota; Eukaryota; EMPTY; EMPTY;
PCITRI_00304	254518	0.023573971192607204	Unknown	33.51590064356941	65.05	Eukaryota; Eukaryota; Eukaryota; Eukaryota; Eukaryota; EMPTY;
PCITRI_00305	254442	0.027511181330126314	Unknown	32.258825193953825	58.0	Eukaryota; EMPTY; Eukaryota; EMPTY; Eukaryota; Eukaryota; Eukaryota;
PCITRI_00306	254137	0.00786977102901191	Unknown	34.96539268189992	33.05	EMPTY; Eukaryota;
PCITRI_00307	253733	0.003941150737192246	Unknown	33.91439032368671	48.6	Bacteria;
PCITRI_00308	253501	0.03944757614368385	Unknown	33.4503611425596	60.1	Eukaryota; EMPTY; EMPTY; Eukaryota; EMPTY; Eukaryota; EMPTY; Eukaryota; Eukaryota; Eukaryota;
PCITRI_00309	253220	0.051338756812258114	Unknown	32.398704683674275	62.784615384615385	Eukaryota; Eukaryota; EMPTY; EMPTY; EMPTY; Eukaryota; EMPTY; EMPTY; Eukaryota; EMPTY; EMPTY; Eukaryota; EMPTY;
PCITRI_00310	253212	0.011847779726079333	Unknown	34.37672780121005	70.8	EMPTY; Eukaryota; Eukaryota;
PCITRI_00311	252597	0.035629876839392394	Unknown	32.90854602390369	60.4	EMPTY; EMPTY; Eukaryota; EMPTY; EMPTY; Eukaryota; Eukaryota; Eukaryota; Bacteria;
PCITRI_00312	252410	0.02377084901549067	Unknown	34.51210332395706	43.36666666666667	Eukaryota; EMPTY; Eukaryota; EMPTY; EMPTY; EMPTY;
PCITRI_00313	251481	0.019882217742095826	Unknown	32.21475976316302	40.16	Eukaryota; Eukaryota; EMPTY; Eukaryota; Bacteria;
PCITRI_00314	251237	0.027862138140480903	Unknown	35.71965912664138	51.94285714285714	EMPTY; Eukaryota; Eukaryota; EMPTY; EMPTY; EMPTY; Eukaryota;
PCITRI_00315	251025	0.05577133751618365	Unknown	33.99701224977592	65.72857142857143	Eukaryota; Eukaryota; Eukaryota; Eukaryota; Eukaryota; Eukaryota; Eukaryota; EMPTY; Eukaryota; EMPTY; Eukaryota; Eukaryota; EMPTY; Eukaryota;
PCITRI_00316	249803	0.04003154485734759	Unknown	34.2978266874297	42.66	EMPTY; Eukaryota; Eukaryota; Eukaryota; Eukaryota; Eukaryota; EMPTY; Eukaryota; Eukaryota; Eukaryota;
PCITRI_00317	249822	0.028019950204545636	Unknown	33.79406137169665	50.857142857142854	EMPTY; EMPTY; Eukaryota; EMPTY; Eukaryota; EMPTY; Eukaryota;
PCITRI_00318	248954	0.08033612635265952	Unknown	32.76107232661455	53.495	Eukaryota; Eukaryota; EMPTY; Eukaryota; Eukaryota; Eukaryota; Eukaryota; Eukaryota; Eukaryota; EMPTY; Eukaryota; EMPTY; EMPTY; Eukaryota; EMPTY; Eukaryota; Eukaryota; Eukaryota; EMPTY; Eukaryota;
PCITRI_00319	248733	0.07638712997471184	Unknown	34.62548194248451	34.50526315789474	EMPTY; Eukaryota; Eukaryota; Eukaryota; EMPTY; EMPTY; EMPTY; Eukaryota; Eukaryota; EMPTY; Eukaryota; EMPTY; Eukaryota; EMPTY; Eukaryota; Eukaryota; EMPTY; Eukaryota; Eukaryota;
PCITRI_00320	248897	0.01607090483211931	Unknown	32.17555856438607	38.15	EMPTY; Eukaryota; Eukaryota; Eukaryota;
PCITRI_00321	248329	0.02416149543549082	Unknown	34.26422206025072	75.68333333333334	Eukaryota; EMPTY; Eukaryota; EMPTY; Eukaryota; EMPTY;
PCITRI_00322	248018	0.04031965421864542	Unknown	31.97792095734987	53.35	Eukaryota; EMPTY; Eukaryota; Eukaryota; EMPTY; Eukaryota; Eukaryota; Eukaryota; EMPTY; Eukaryota;
PCITRI_00323	247303	0.008087245201230879	Unknown	32.76143031018629	34.349999999999994	Eukaryota; Eukaryota;
PCITRI_00324	247147	0.024277049691074543	Unknown	32.09466430909539	46.483333333333334	Eukaryota; Bacteria; EMPTY; Eukaryota; Eukaryota; Eukaryota;
PCITRI_00325	247021	0.008096477627408196	Unknown	32.67333546540577	40.45	Eukaryota; Eukaryota;
PCITRI_00326	246843	0.04051158023521024	Unknown	33.01450719688223	52.48	Eukaryota; Eukaryota; Eukaryota; Eukaryota; Eukaryota; Eukaryota; Eukaryota; EMPTY; Eukaryota; Eukaryota;
PCITRI_00327	246580	0.008110957904128477	Unknown	30.869900235217777	45.15	EMPTY; Bacteria;
PCITRI_00328	246498	0.03651145242557749	Unknown	32.45949257194785	38.03333333333333	Eukaryota; Eukaryota; EMPTY; EMPTY; Eukaryota; Eukaryota; EMPTY; Eukaryota; Eukaryota;
PCITRI_00329	246257	0.02842558790206979	Unknown	35.18519270518198	45.94285714285714	Eukaryota; EMPTY; EMPTY; Eukaryota; Eukaryota; Eukaryota; Eukaryota;
PCITRI_00330	246168	0.012186799259042605	Unknown	34.00848201228429	51.1	Eukaryota; EMPTY; Eukaryota;
PCITRI_00331	245650	0.016283329940972927	Unknown	33.22409932831264	49.25	Eukaryota; Eukaryota; Eukaryota; Eukaryota;
PCITRI_00332	245426	0.028521835502351017	Unknown	32.13310733174154	56.65714285714286	Eukaryota; EMPTY; EMPTY; Eukaryota; EMPTY; Eukaryota; Eukaryota;
PCITRI_00333	245088	0.04896200548374462	Unknown	32.959998041519775	58.61666666666667	EMPTY; Eukaryota; EMPTY; EMPTY; Eukaryota; Eukaryota; EMPTY; Eukaryota; Eukaryota; Eukaryota; Eukaryota; EMPTY;
PCITRI_00334	244783	0.020426255091244083	Unknown	32.496537749762034	65.02	Eukaryota; Eukaryota; Eukaryota; EMPTY; EMPTY;
PCITRI_00335	244444	0.028636415702574004	Unknown	33.38351524275499	49.08571428571428	Eukaryota; EMPTY; Eukaryota; Eukaryota; Eukaryota; Eukaryota; EMPTY;
PCITRI_00336	243963	0.0122969466681423	Unknown	32.008542278952135	41.7	Eukaryota; Eukaryota; Eukaryota;
PCITRI_00337	242750	0.024716786817713696	Unknown	33.20041194644696	39.333333333333336	Eukaryota; Eukaryota; Eukaryota; Eukaryota; EMPTY; EMPTY;
PCITRI_00338	242074	0.04957161859596652	Unknown	33.830151110817354	67.80833333333334	Bacteria; Eukaryota; EMPTY; EMPTY; Eukaryota; Eukaryota; Eukaryota; Eukaryota; EMPTY; Eukaryota; Eukaryota; Eukaryota;
PCITRI_00339	241622	0.0331095678373658	Unknown	32.526839443428166	43.9	EMPTY; Eukaryota; Bacteria; EMPTY; EMPTY; Eukaryota; EMPTY; Eukaryota;
PCITRI_00340	241913	0.02893602245435342	Unknown	32.68117050344546	55.18571428571428	EMPTY; EMPTY; Eukaryota; EMPTY; Eukaryota; Eukaryota; Eukaryota;
PCITRI_00341	240622	0.008311791939224177	Unknown	35.91649973817855	62.0	Eukaryota; Eukaryota;
PCITRI_00342	239193	0.045987967875314076	Unknown	35.289494257775104	40.57272727272727	Eukaryota; Eukaryota; Eukaryota; Eukaryota; EMPTY; Eukaryota; Eukaryota; EMPTY; EMPTY; EMPTY; Eukaryota;
PCITRI_00343	239025	0.012550988390335738	Unknown	32.354774605166824	64.43333333333334	Eukaryota; Eukaryota; Eukaryota;
PCITRI_00344	238717	0.06283591030383257	Unknown	34.012240435327186	55.78	Eukaryota; Eukaryota; EMPTY; EMPTY; Eukaryota; Eukaryota; Eukaryota; Eukaryota; Eukaryota; EMPTY; Eukaryota; Eukaryota; Eukaryota; Eukaryota; Eukaryota;
PCITRI_00345	238629	0.033524844004710244	Unknown	35.00580398861832	36.4125	Eukaryota; Eukaryota; EMPTY; EMPTY; Eukaryota; Eukaryota; EMPTY; Eukaryota;
PCITRI_00346	237689	0.02103589143797147	Unknown	32.639289155156526	43.699999999999996	Eukaryota; Eukaryota; EMPTY; EMPTY; Eukaryota;
PCITRI_00347	237513	0.037892662717409153	Unknown	33.41164483628265	67.01111111111112	Eukaryota; Eukaryota; Eukaryota; EMPTY; Eukaryota; EMPTY; EMPTY; Eukaryota; Eukaryota;
PCITRI_00348	237395	0.05054866361970555	Unknown	32.38526506455486	64.83333333333333	Eukaryota; EMPTY; Eukaryota; Eukaryota; Eukaryota; EMPTY; Eukaryota; Eukaryota; Eukaryota; Eukaryota; Eukaryota; Eukaryota;
PCITRI_00349	236904	0.021105595515483064	Unknown	33.05094046533617	74.16	Eukaryota; Eukaryota; Eukaryota; EMPTY; Eukaryota;
PCITRI_00350	236470	0.07189072609633357	Unknown	32.32756797902482	53.78823529411765	EMPTY; Eukaryota; Eukaryota; Eukaryota; Eukaryota; EMPTY; EMPTY; Eukaryota; Eukaryota; Eukaryota; EMPTY; Eukaryota; Eukaryota; Eukaryota; Eukaryota; EMPTY; EMPTY;
PCITRI_00351	235707	0.012727666127862134	Unknown	31.8590453401893	42.43333333333333	Eukaryota; Eukaryota; Eukaryota;
PCITRI_00352	234638	0.025571305585625516	Unknown	33.79759459252124	59.766666666666666	Eukaryota; Eukaryota; Eukaryota; Eukaryota; Eukaryota; EMPTY;
PCITRI_00353	234263	0.012806119617694641	Unknown	32.865625386851534	48.36666666666667	Eukaryota; Eukaryota; EMPTY;
PCITRI_00354	233752	0.01711215305109689	Unknown	33.29426058386667	65.6	Eukaryota; Eukaryota; Eukaryota; Eukaryota;
PCITRI_00355	233617	0.09417122897734326	Unknown	32.36493919534965	55.059090909090905	Bacteria; Bacteria; Eukaryota; Eukaryota; Eukaryota; Eukaryota; Eukaryota; Eukaryota; Eukaryota; Eukaryota; Eukaryota; Eukaryota; Eukaryota; EMPTY; Eukaryota; Eukaryota; Eukaryota; Eukaryota; EMPTY; EMPTY; EMPTY; Eukaryota;
PCITRI_00356	233211	0.025727774418873892	Unknown	31.45048904211208	54.45	Eukaryota; Eukaryota; Eukaryota; Eukaryota; Eukaryota; EMPTY;
PCITRI_00357	233141	0.008578499706186385	Unknown	34.049781033795	35.35	Eukaryota; EMPTY;
PCITRI_00358	232976	0.03433830094086945	Unknown	33.430052880983446	64.475	Eukaryota; EMPTY; Eukaryota; EMPTY; EMPTY; Eukaryota; Eukaryota; Eukaryota;
PCITRI_00359	232575	0.07309470063420402	Unknown	34.53251639256154	53.194117647058825	EMPTY; Eukaryota; Eukaryota; Eukaryota; Eukaryota; EMPTY; Eukaryota; Eukaryota; Eukaryota; Eukaryota; EMPTY; EMPTY; Eukaryota; EMPTY; EMPTY; Eukaryota; EMPTY;
PCITRI_00360	231306	0.05620260607161076	Unknown	34.632478189065566	52.36153846153846	Bacteria; Eukaryota; EMPTY; Eukaryota; Eukaryota; Eukaryota; Eukaryota; EMPTY; EMPTY; EMPTY; EMPTY; EMPTY; Eukaryota;
PCITRI_00361	229915	0.013048300458865233	Unknown	31.88526194463171	67.53333333333333	Eukaryota; Eukaryota; EMPTY;
PCITRI_00362	229797	0.030461668342058427	Unknown	33.50348350935826	52.857142857142854	Eukaryota; Eukaryota; Eukaryota; Eukaryota; Eukaryota; Eukaryota; EMPTY;
PCITRI_00363	229322	0.02180340307515197	Unknown	32.78795754441353	37.22	Eukaryota; Eukaryota; Eukaryota; Bacteria; Bacteria;
PCITRI_00364	228801	0.004370610268311765	Unknown	32.98674393905621	73.7	Eukaryota;
PCITRI_00365	228681	0.04810194113196986	Unknown	34.251643118580034	53.61818181818182	Eukaryota; Eukaryota; Eukaryota; Eukaryota; Eukaryota; Eukaryota; Eukaryota; Eukaryota; Eukaryota; EMPTY; Eukaryota;
PCITRI_00366	228261	0.021904749387762254	Unknown	33.21680006659044	53.48	Eukaryota; Eukaryota; Eukaryota; Eukaryota; Eukaryota;
PCITRI_00367	228175	0.09203462254848252	Unknown	33.17716664840583	58.8	Eukaryota; EMPTY; Eukaryota; Eukaryota; Eukaryota; Eukaryota; Eukaryota; Eukaryota; EMPTY; Eukaryota; EMPTY; EMPTY; Eukaryota; EMPTY; Eukaryota; Eukaryota; Eukaryota; EMPTY; Eukaryota; Eukaryota; Eukaryota;
PCITRI_00368	228142	0.01753294001104575	Unknown	32.312770116857045	55.025	EMPTY; Eukaryota; Eukaryota; Eukaryota;
PCITRI_00369	227376	0.030786010836675815	Unknown	33.3227781296179	39.34285714285714	Eukaryota; Eukaryota; Eukaryota; Eukaryota; Eukaryota; Eukaryota; Eukaryota;
PCITRI_00370	226570	0.004413646996513219	Unknown	33.780288652513576	20.9	Eukaryota;
PCITRI_00371	226298	0.05302742401612034	Unknown	30.9052665069952	68.68333333333334	Eukaryota; EMPTY; EMPTY; EMPTY; EMPTY; Eukaryota; Eukaryota; Eukaryota; Eukaryota; Eukaryota; EMPTY; EMPTY;
PCITRI_00372	225916	0.0044264239805945575	Unknown	34.31363869756901	32.2	Eukaryota;
PCITRI_00373	225828	0.02656889313991179	Unknown	32.27456294170785	53.3	Eukaryota; Eukaryota; Eukaryota; EMPTY; EMPTY; EMPTY;
PCITRI_00374	224974	0.026669748504271607	Unknown	32.64154969018642	58.4	Eukaryota; EMPTY; Eukaryota; EMPTY; Eukaryota; Eukaryota;
PCITRI_00375	224280	0.01337613697164259	Unknown	33.6601569466738	39.43333333333333	Eukaryota; Eukaryota; EMPTY;
PCITRI_00376	224239	0.008919055115301085	Unknown	32.97820628882576	56.85	Eukaryota; Eukaryota;
PCITRI_00377	223388	0.10295987250881873	Unknown	34.065392948591686	40.20434782608696	Eukaryota; Eukaryota; Eukaryota; Eukaryota; Eukaryota; Eukaryota; Eukaryota; EMPTY; Eukaryota; Eukaryota; EMPTY; Eukaryota; EMPTY; EMPTY; EMPTY; Eukaryota; Eukaryota; EMPTY; Eukaryota; Eukaryota; Eukaryota; Eukaryota; Eukaryota;
PCITRI_00378	223319	0.03582319462293849	Unknown	33.729776687160516	59.025	EMPTY; EMPTY; Bacteria; Eukaryota; Eukaryota; EMPTY; Eukaryota; Eukaryota;
PCITRI_00379	222402	0.022481812213918942	Unknown	30.84954271993957	47.18	Eukaryota; Eukaryota; EMPTY; Eukaryota; Eukaryota;
PCITRI_00380	221804	0.03606787974968891	Unknown	33.44123640691782	55.8875	EMPTY; Eukaryota; EMPTY; EMPTY; Eukaryota; Eukaryota; Bacteria; Eukaryota;
PCITRI_00381	221525	0.01354248956099763	Unknown	32.96783658729263	65.33333333333333	Eukaryota; Eukaryota; Eukaryota;
PCITRI_00382	221480	0.018060321473722232	Unknown	32.44943109987358	49.375	Eukaryota; Eukaryota; EMPTY; EMPTY;
PCITRI_00383	221395	0.013550441518552812	Unknown	33.2143905688927	49.733333333333334	EMPTY; Eukaryota; Eukaryota;
PCITRI_00384	221188	0.013563122773387346	Unknown	33.24502233394217	55.53333333333333	Eukaryota; Eukaryota; Eukaryota;
PCITRI_00385	220874	0.02716480889556942	Unknown	33.641352083088094	48.2	Eukaryota; Eukaryota; Eukaryota; EMPTY; Eukaryota; EMPTY;
PCITRI_00386	220860	0.040749796251018745	Unknown	40.291587430951736	60.58888888888889	EMPTY; EMPTY; Eukaryota; Eukaryota; Eukaryota; Eukaryota; EMPTY; Eukaryota; Eukaryota;
PCITRI_00387	220735	0.027181914965909347	Unknown	31.645638435227763	50.45	EMPTY; EMPTY; EMPTY; EMPTY; Eukaryota; Eukaryota;
PCITRI_00388	220656	0.03172358784714669	Unknown	33.53998984845189	55.214285714285715	Eukaryota; Eukaryota; Eukaryota; Eukaryota; Eukaryota; Eukaryota; Eukaryota;
PCITRI_00389	220194	0.03179014868706686	Unknown	33.27747350064034	59.714285714285715	Eukaryota; EMPTY; Eukaryota; EMPTY; Eukaryota; EMPTY; Eukaryota;
PCITRI_00390	220152	0.027253897307314947	Unknown	32.281787128892766	59.400000000000006	EMPTY; Eukaryota; Eukaryota; Eukaryota; Eukaryota; Eukaryota;
PCITRI_00391	220096	0.03180430357662111	Unknown	32.43175705146845	70.35714285714286	Eukaryota; Eukaryota; Eukaryota; EMPTY; EMPTY; EMPTY; Eukaryota;
PCITRI_00392	219923	0.03182932208091014	Unknown	32.73145600960336	51.87142857142857	Eukaryota; EMPTY; Eukaryota; EMPTY; Eukaryota; Eukaryota; EMPTY;
PCITRI_00393	219530	0.004555186079351342	Unknown	34.699129959458844	44.8	Eukaryota;
PCITRI_00394	219521	0.03644298267591711	Unknown	34.14525261820054	39.25	Eukaryota; EMPTY; Eukaryota; Bacteria; EMPTY; Eukaryota; EMPTY; Eukaryota;
PCITRI_00395	219485	0.027336720049206096	Unknown	32.70610747887099	53.8	EMPTY; Eukaryota; EMPTY; EMPTY; Bacteria; Eukaryota;
PCITRI_00396	219419	0.013672471390353614	Unknown	33.76735834180267	89.83333333333334	Eukaryota; Eukaryota; Eukaryota;
PCITRI_00397	219329	0.031915524166890835	Unknown	31.891359555735903	44.5	EMPTY; EMPTY; EMPTY; Eukaryota; Eukaryota; Eukaryota; EMPTY;
PCITRI_00398	219120	0.018254837531945966	Unknown	32.76332603139832	41.625	Eukaryota; Eukaryota; EMPTY; EMPTY;
PCITRI_00399	218970	0.022834178197926658	Unknown	33.04333927021966	46.14	Eukaryota; EMPTY; Bacteria; Eukaryota; Eukaryota;
PCITRI_00400	218832	0.00913943116180449	Unknown	31.86279885939899	47.55	EMPTY; EMPTY;
PCITRI_00401	218756	0.031999122309788075	Unknown	33.64936276033571	58.65714285714285	Eukaryota; Eukaryota; EMPTY; Eukaryota; Eukaryota; Eukaryota; Eukaryota;
PCITRI_00402	218400	0.004578754578754579	Unknown	34.2032967032967	37.6	Eukaryota;
PCITRI_00403	217587	0.02297931402151783	Unknown	33.232683937919084	55.08	Eukaryota; Eukaryota; Eukaryota; Eukaryota; Eukaryota;
PCITRI_00404	217514	0.022987026122456483	Unknown	33.818512831357985	56.76	Eukaryota; Eukaryota; Eukaryota; Eukaryota; Eukaryota;
PCITRI_00405	217094	0.036850396602393434	Unknown	34.30864049674335	49.5	Eukaryota; Eukaryota; EMPTY; Eukaryota; Eukaryota; EMPTY; Eukaryota; Eukaryota;
PCITRI_00406	216776	0.023065283979776356	Unknown	33.117134738162896	34.74	Bacteria; Bacteria; EMPTY; Eukaryota; Eukaryota;
PCITRI_00407	216732	0.036911946551501394	Unknown	33.2765812155104	71.5125	Eukaryota; Eukaryota; Eukaryota; EMPTY; EMPTY; Eukaryota; Eukaryota; Eukaryota;
PCITRI_00408	216721	0.055370730109218766	Unknown	34.75113163929661	57.925	Eukaryota; Eukaryota; Eukaryota; Eukaryota; Eukaryota; Eukaryota; Eukaryota; Eukaryota; Eukaryota; EMPTY; Eukaryota; Eukaryota;
PCITRI_00409	216646	0.013847474682200456	Unknown	32.12844917515209	60.46666666666667	EMPTY; Eukaryota; EMPTY;
PCITRI_00410	215962	0.06945666367231272	Unknown	33.105824172771136	48.18666666666667	Eukaryota; Eukaryota; EMPTY; Eukaryota; Eukaryota; Eukaryota; Eukaryota; Eukaryota; Eukaryota; Eukaryota; Eukaryota; EMPTY; Eukaryota; Eukaryota; Eukaryota;
PCITRI_00411	216050	0.06017125665355241	Unknown	33.97870863226105	66.29230769230769	Eukaryota; Eukaryota; EMPTY; Eukaryota; Eukaryota; EMPTY; EMPTY; Eukaryota; Eukaryota; Eukaryota; EMPTY; Eukaryota; Eukaryota;
PCITRI_00412	214786	0.004655796932760981	Unknown	32.639464397120854	51.3	Eukaryota;
PCITRI_00413	213632	0.009361893349310965	Unknown	32.8382452067106	56.099999999999994	Eukaryota; EMPTY;
PCITRI_00414	213830	0.05611934714492821	Unknown	33.139877472758734	74.08333333333333	Eukaryota; Eukaryota; EMPTY; Eukaryota; EMPTY; Eukaryota; EMPTY; Bacteria; Eukaryota; Eukaryota; EMPTY; Eukaryota;
PCITRI_00415	213698	0.037436007824125636	Unknown	33.80284326479424	58.8375	Eukaryota; Eukaryota; Eukaryota; Eukaryota; Eukaryota; Eukaryota; Eukaryota; Eukaryota;
PCITRI_00416	213554	0.00936531275461944	Unknown	32.187175140713826	36.0	Bacteria; Eukaryota;
PCITRI_00417	213405	0.05154518403973665	Unknown	34.622900119491106	41.70909090909091	EMPTY; EMPTY; EMPTY; Eukaryota; EMPTY; Eukaryota; Eukaryota; EMPTY; Eukaryota; Eukaryota; Eukaryota;
PCITRI_00418	213322	0.028126494220005436	Unknown	34.50886453342834	47.36666666666667	Eukaryota; Eukaryota; Eukaryota; EMPTY; Eukaryota; Eukaryota;
PCITRI_00419	213190	0.004690651531497725	Unknown	32.21023500164173	56.3	EMPTY;
PCITRI_00420	212673	0.0705308149130355	Unknown	33.253398409765225	54.553333333333335	Eukaryota; Eukaryota; Eukaryota; Eukaryota; Eukaryota; Bacteria; Eukaryota; EMPTY; EMPTY; Bacteria; EMPTY; EMPTY; EMPTY; EMPTY; EMPTY;
PCITRI_00421	212352	0.0047091621458710065	Unknown	32.87795735382761	42.0	Eukaryota;
PCITRI_00422	211876	0.01887896694292888	Unknown	34.789688308255776	44.625	EMPTY; Eukaryota; EMPTY; Eukaryota;
PCITRI_00423	211694	0.04723799446370705	Unknown	33.1246988577853	42.910000000000004	Bacteria; Bacteria; Eukaryota; EMPTY; Eukaryota; Eukaryota; Eukaryota; Eukaryota; Eukaryota; Eukaryota;
PCITRI_00424	211460	0.023645133831457485	Unknown	34.667549418329706	54.7	Eukaryota; Eukaryota; Eukaryota; Eukaryota; Eukaryota;
PCITRI_00425	210888	0.07112780243541596	Unknown	34.82843974052577	66.50666666666666	Eukaryota; Eukaryota; Eukaryota; EMPTY; EMPTY; Eukaryota; Eukaryota; Eukaryota; Eukaryota; Eukaryota; Eukaryota; Eukaryota; Eukaryota; Eukaryota; Eukaryota;
PCITRI_00426	210805	0.00948744099997628	Unknown	33.92851213206518	36.5	Bacteria; EMPTY;
PCITRI_00427	210417	0.023762338594315098	Unknown	32.224107367750705	55.12	Bacteria; Eukaryota; Eukaryota; Eukaryota; Eukaryota;
PCITRI_00428	210280	0.019022256039566292	Unknown	33.57618413543847	65.95	Eukaryota; Eukaryota; Eukaryota; EMPTY;
PCITRI_00429	210200	0.09514747859181732	Unknown	32.55994291151285	57.495	EMPTY; Eukaryota; Eukaryota; Eukaryota; EMPTY; EMPTY; Eukaryota; EMPTY; Eukaryota; Eukaryota; Eukaryota; Eukaryota; EMPTY; Eukaryota; Eukaryota; Eukaryota; Eukaryota; Eukaryota; Eukaryota; Eukaryota;
PCITRI_00430	209752	0.014302604981120562	Unknown	32.96988824897974	46.0	Eukaryota; Eukaryota; EMPTY;
PCITRI_00431	209714	0.0	Unknown	33.7459587819602	NA
PCITRI_00432	209087	0.038261584890500126	Unknown	32.01155499863693	59.45	Eukaryota; EMPTY; EMPTY; Eukaryota; Eukaryota; Eukaryota; EMPTY; Eukaryota;
PCITRI_00433	208991	0.03349426530329057	Unknown	33.202865195151944	62.457142857142856	EMPTY; Eukaryota; Eukaryota; Eukaryota; EMPTY; Eukaryota; Eukaryota;
PCITRI_00434	208487	0.06235400768393233	Unknown	32.333430861396636	55.93846153846154	EMPTY; Eukaryota; Eukaryota; EMPTY; Eukaryota; EMPTY; Eukaryota; EMPTY; Eukaryota; Eukaryota; Eukaryota; Eukaryota; EMPTY;
PCITRI_00435	207852	0.01924446240594269	Unknown	32.00354098108269	52.1	Eukaryota; EMPTY; Eukaryota; Eukaryota;
PCITRI_00436	207827	0.024058471709643117	Unknown	32.4726816053737	39.879999999999995	EMPTY; EMPTY; EMPTY; Eukaryota; Eukaryota;
PCITRI_00437	207645	0.05779094126995593	Unknown	33.26687375087288	39.075	EMPTY; EMPTY; Eukaryota; Eukaryota; Eukaryota; Eukaryota; Bacteria; EMPTY; EMPTY; EMPTY; Bacteria; Bacteria;
PCITRI_00438	207247	0.06272708410736946	Unknown	33.38190661384724	51.91538461538462	EMPTY; EMPTY; Eukaryota; EMPTY; Eukaryota; EMPTY; Eukaryota; EMPTY; Eukaryota; EMPTY; Eukaryota; Eukaryota; EMPTY;
PCITRI_00439	207087	0.004828888341614877	Unknown	32.534152312796074	52.6	Eukaryota;
PCITRI_00440	206570	0.009681948007939197	Unknown	32.561359345500314	37.400000000000006	EMPTY; Eukaryota;
PCITRI_00441	206274	0.019391682907201103	Unknown	33.43320050030542	58.925	Eukaryota; Eukaryota; Eukaryota; Eukaryota;
PCITRI_00442	206265	0.043633190313431755	Unknown	38.98334666569704	67.75555555555556	Eukaryota; Eukaryota; Eukaryota; Eukaryota; Eukaryota; EMPTY; Eukaryota; Eukaryota; Eukaryota;
PCITRI_00443	206046	0.11162555934111801	Unknown	34.39232016151733	68.08260869565217	Eukaryota; EMPTY; EMPTY; Eukaryota; Eukaryota; EMPTY; Eukaryota; Eukaryota; Eukaryota; Eukaryota; Eukaryota; Eukaryota; Eukaryota; Eukaryota; Bacteria; EMPTY; EMPTY; Eukaryota; Eukaryota; Bacteria; Eukaryota; Eukaryota; EMPTY;
PCITRI_00444	205822	0.09231277511636268	Unknown	32.81038955991099	78.41578947368421	Eukaryota; Eukaryota; Eukaryota; Eukaryota; EMPTY; Eukaryota; EMPTY; Eukaryota; EMPTY; Eukaryota; Eukaryota; EMPTY; EMPTY; EMPTY; Eukaryota; EMPTY; EMPTY; Eukaryota; Eukaryota;
PCITRI_00445	205546	0.0	Unknown	34.97465287575531	NA
PCITRI_00446	205395	0.03408067382360817	Unknown	41.630029942306294	59.27142857142857	Eukaryota; Eukaryota; Eukaryota; Eukaryota; EMPTY; Eukaryota; Eukaryota;
PCITRI_00447	204769	0.014650655128461827	Unknown	34.50375789304045	48.46666666666667	Eukaryota; Eukaryota; Eukaryota;
PCITRI_00448	204634	0.03909418767164792	Unknown	35.63337470801529	48.9625	Eukaryota; Eukaryota; Eukaryota; EMPTY; EMPTY; EMPTY; Eukaryota; Eukaryota;
PCITRI_00449	204335	0.004893924193114249	Unknown	32.69973328113148	53.1	Eukaryota;
PCITRI_00450	204261	0.039165577374045954	Unknown	33.578607761638295	54.475	EMPTY; Eukaryota; Eukaryota; EMPTY; Eukaryota; EMPTY; Eukaryota; Eukaryota;
PCITRI_00451	204254	0.03427105466722806	Unknown	33.526883194453966	61.34285714285714	Eukaryota; EMPTY; EMPTY; EMPTY; Eukaryota; EMPTY; Eukaryota;
PCITRI_00452	203593	0.0	Unknown	33.955980804841026	NA
PCITRI_00453	203475	0.039316869394274485	Unknown	33.838063644182334	59.0625	Eukaryota; Eukaryota; Bacteria; Eukaryota; Eukaryota; EMPTY; Eukaryota; Eukaryota;
PCITRI_00454	203034	0.0	Unknown	33.36682526079376	NA
PCITRI_00455	203322	0.02459153461012581	Unknown	34.03861854595174	47.98	Eukaryota; Eukaryota; Eukaryota; Eukaryota; Eukaryota;
PCITRI_00456	203295	0.044270641186453186	Unknown	34.92904400009838	53.91111111111111	Eukaryota; Eukaryota; Eukaryota; Eukaryota; Eukaryota; Eukaryota; Eukaryota; Eukaryota; Eukaryota;
PCITRI_00457	202748	0.04932231144080337	Unknown	33.29601278434313	62.99	Eukaryota; Eukaryota; Eukaryota; Eukaryota; EMPTY; EMPTY; Eukaryota; Eukaryota; Eukaryota; Eukaryota;
PCITRI_00458	202723	0.009865678783364492	Unknown	34.27583451310409	38.25	Eukaryota; Eukaryota;
PCITRI_00459	202621	0.02961193558416946	Unknown	33.570064307253446	55.78333333333333	Eukaryota; Eukaryota; EMPTY; EMPTY; Eukaryota; Eukaryota;
PCITRI_00460	202510	0.07900844402745544	Unknown	34.23040837489506	67.2125	Eukaryota; EMPTY; Eukaryota; Eukaryota; Eukaryota; EMPTY; EMPTY; Bacteria; EMPTY; EMPTY; EMPTY; EMPTY; EMPTY; EMPTY; Eukaryota; Eukaryota;
PCITRI_00461	202310	0.039543275171766104	Unknown	32.910385052641985	66.025	Eukaryota; Bacteria; Eukaryota; Eukaryota; Eukaryota; Eukaryota; EMPTY; Eukaryota;
PCITRI_00462	202125	0.004947433518862091	Unknown	32.936549165120596	49.2	Eukaryota;
PCITRI_00463	201447	0.054604933307520094	Unknown	32.75601026572746	50.0	Eukaryota; Eukaryota; Eukaryota; Eukaryota; EMPTY; Eukaryota; Eukaryota; Eukaryota; Eukaryota; EMPTY; Eukaryota;
PCITRI_00464	201728	0.019828680203045686	Unknown	34.03939958756345	46.025	Eukaryota; Eukaryota; EMPTY; Eukaryota;
PCITRI_00465	201619	0.03471895009894901	Unknown	34.85980983935046	52.75714285714285	Eukaryota; Eukaryota; EMPTY; Eukaryota; Eukaryota; EMPTY; Eukaryota;
PCITRI_00466	201357	0.04966303629871323	Unknown	33.24294660726967	53.81	Eukaryota; Eukaryota; Eukaryota; Eukaryota; Eukaryota; Eukaryota; Eukaryota; Eukaryota; Eukaryota; EMPTY;
PCITRI_00467	201147	0.00994297702675158	Unknown	32.6000387776104	40.55	EMPTY; Eukaryota;
PCITRI_00468	200652	0.014951258895999044	Unknown	32.49157745748859	66.26666666666667	Eukaryota; EMPTY; Eukaryota;
PCITRI_00469	200629	0.04485891870068635	Unknown	32.355242761515036	64.5	Eukaryota; EMPTY; EMPTY; EMPTY; EMPTY; EMPTY; Eukaryota; Eukaryota; Eukaryota;
PCITRI_00470	200373	0.00499069235875093	Unknown	32.51885234038518	49.8	Eukaryota;
PCITRI_00471	199878	0.08004882978616958	Unknown	33.334333943705666	66.2875	Eukaryota; Eukaryota; Eukaryota; EMPTY; Eukaryota; Eukaryota; Eukaryota; Eukaryota; Eukaryota; EMPTY; Eukaryota; Eukaryota; Eukaryota; EMPTY; Eukaryota; Eukaryota;
PCITRI_00472	199795	0.02502565129257489	Unknown	31.517305237868815	49.68	Eukaryota; Eukaryota; Eukaryota; EMPTY; Eukaryota;
PCITRI_00473	199341	0.01504958839375743	Unknown	32.48955307739	43.8	Eukaryota; Eukaryota; Eukaryota;
PCITRI_00474	199073	0.055256112079488426	Unknown	31.332727190528097	61.68181818181818	EMPTY; EMPTY; EMPTY; EMPTY; Eukaryota; Eukaryota; EMPTY; Eukaryota; Eukaryota; EMPTY; Eukaryota;
PCITRI_00475	198939	0.035186665259200056	Unknown	41.191018352359265	60.91428571428571	Eukaryota; Eukaryota; Eukaryota; Eukaryota; Eukaryota; Eukaryota; Eukaryota;
PCITRI_00476	198864	0.010057124466972402	Unknown	33.77534395365677	68.85	Eukaryota; EMPTY;
PCITRI_00477	198665	0.01006719855032341	Unknown	33.199607379256534	34.8	Eukaryota; Eukaryota;
PCITRI_00478	198188	0.010091428340767353	Unknown	32.65081639655277	55.05	Eukaryota; EMPTY;
PCITRI_00479	198138	0.09084577415740544	Unknown	33.2364311742321	35.577777777777776	EMPTY; Eukaryota; Eukaryota; Eukaryota; EMPTY; Eukaryota; Eukaryota; Eukaryota; Eukaryota; EMPTY; EMPTY; Eukaryota; Eukaryota; Eukaryota; Eukaryota; Eukaryota; EMPTY; Eukaryota;
PCITRI_00480	197739	0.05057171321792868	Unknown	32.73810426875831	67.31	Eukaryota; Eukaryota; Eukaryota; Eukaryota; EMPTY; Eukaryota; EMPTY; Eukaryota; Eukaryota; Eukaryota;
PCITRI_00481	197594	0.035426176908205716	Unknown	34.75054910574208	48.4	Eukaryota; Eukaryota; Eukaryota; Eukaryota; Eukaryota; Eukaryota; Eukaryota;
PCITRI_00482	197467	0.010128274597780894	Unknown	33.01209822400705	53.150000000000006	Eukaryota; EMPTY;
PCITRI_00483	197447	0.030387901563457536	Unknown	32.991638262419784	51.550000000000004	EMPTY; Eukaryota; Eukaryota; EMPTY; EMPTY; Eukaryota;
PCITRI_00484	197485	0.030382054333240496	Unknown	35.11861660379269	47.13333333333333	Eukaryota; EMPTY; Eukaryota; Eukaryota; Eukaryota; Eukaryota;
PCITRI_00485	197415	0.010130942430919637	Unknown	32.73358154142289	39.05	EMPTY; EMPTY;
PCITRI_00486	197342	0.030404070091516248	Unknown	33.602071530642235	48.93333333333334	EMPTY; Eukaryota; Eukaryota; Eukaryota; Eukaryota; Eukaryota;
PCITRI_00487	197017	0.005075704127055026	Unknown	33.89961272377511	63.3	EMPTY;
PCITRI_00488	196982	0.06091927181163761	Unknown	32.65729863642363	43.208333333333336	Eukaryota; Eukaryota; Eukaryota; EMPTY; Eukaryota; EMPTY; Eukaryota; Eukaryota; Eukaryota; Eukaryota; Eukaryota; Eukaryota;
PCITRI_00489	196894	0.02031549971050413	Unknown	32.703383546476786	53.15	EMPTY; Eukaryota; EMPTY; Eukaryota;
PCITRI_00490	196786	0.03557163619363166	Unknown	32.50586931997195	61.042857142857144	Eukaryota; Eukaryota; Eukaryota; Eukaryota; Eukaryota; Eukaryota; Eukaryota;
PCITRI_00491	196598	0.015259565204122116	Unknown	32.51101231955565	48.03333333333333	Eukaryota; Eukaryota; Eukaryota;
PCITRI_00492	196538	0.020352298283283637	Unknown	33.08062562964923	50.0	EMPTY; Eukaryota; Eukaryota; Eukaryota;
PCITRI_00493	196135	0.040788232594896376	Unknown	32.97014811226961	39.6875	Eukaryota; Eukaryota; Eukaryota; Eukaryota; EMPTY; EMPTY; Eukaryota; Eukaryota;
PCITRI_00494	196049	0.0459068906242827	Unknown	34.48117562446123	51.61111111111111	EMPTY; Eukaryota; Eukaryota; Eukaryota; Eukaryota; EMPTY; Eukaryota; Eukaryota; Eukaryota;
PCITRI_00495	195961	0.04082444976296304	Unknown	33.772536372033215	50.0125	Eukaryota; Eukaryota; Eukaryota; Eukaryota; Eukaryota; Eukaryota; Eukaryota; Eukaryota;
PCITRI_00496	195836	0.02553156722972283	Unknown	32.96687023836271	42.14	Eukaryota; EMPTY; EMPTY; Eukaryota; Eukaryota;
PCITRI_00497	195349	0.015357130059534475	Unknown	33.53331729366416	59.800000000000004	Eukaryota; Eukaryota; Eukaryota;
PCITRI_00498	195324	0.020478794208596995	Unknown	30.596342487354345	48.625	Eukaryota; Eukaryota; Eukaryota; Eukaryota;
PCITRI_00499	195033	0.04614603682453739	Unknown	31.60593335486815	55.81111111111111	Eukaryota; Eukaryota; Eukaryota; Eukaryota; Eukaryota; Eukaryota; Eukaryota; Eukaryota; Eukaryota;
PCITRI_00500	194012	0.030925922107910852	Unknown	33.422674886089524	72.9	Eukaryota; Eukaryota; EMPTY; Eukaryota; Eukaryota; Eukaryota;
PCITRI_00501	193975	0.07732955277741978	Unknown	32.13661554324011	57.486666666666665	Eukaryota; Eukaryota; Eukaryota; Eukaryota; EMPTY; Eukaryota; EMPTY; Eukaryota; Eukaryota; Eukaryota; Eukaryota; EMPTY; Eukaryota; Eukaryota; Eukaryota;
PCITRI_00502	193963	0.005155622464078201	Unknown	31.732340704154915	42.7	Eukaryota;
PCITRI_00503	193896	0.005157403969138095	Unknown	33.85938853818542	34.8	EMPTY;
PCITRI_00504	193754	0.020644735076437132	Unknown	33.60859646768583	44.025	EMPTY; EMPTY; Eukaryota; Eukaryota;
PCITRI_00505	193104	0.03624989642886734	Unknown	34.39183030905626	54.68571428571428	EMPTY; Eukaryota; EMPTY; Eukaryota; Eukaryota; Eukaryota; Eukaryota;
PCITRI_00506	192887	0.09850326875320783	Unknown	31.868399632945714	67.01052631578948	Eukaryota; Eukaryota; EMPTY; EMPTY; Eukaryota; EMPTY; Eukaryota; Eukaryota; Eukaryota; EMPTY; Eukaryota; Eukaryota; Eukaryota; EMPTY; Eukaryota; Eukaryota; Eukaryota; EMPTY; Eukaryota;
PCITRI_00507	192778	0.0674350807664775	Unknown	34.80272645218852	60.02307692307693	Eukaryota; Eukaryota; EMPTY; Eukaryota; Eukaryota; Eukaryota; EMPTY; Eukaryota; Eukaryota; Eukaryota; Eukaryota; Eukaryota; Eukaryota;
PCITRI_00508	192452	0.005196100845925217	Unknown	33.08253486583668	45.3	Eukaryota;
PCITRI_00509	192269	0.0312062787032751	Unknown	36.63201036048453	51.93333333333333	Eukaryota; Eukaryota; Eukaryota; Eukaryota; Eukaryota; Bacteria;
PCITRI_00510	192157	0.0312244674927273	Unknown	33.135925311073755	57.46666666666667	EMPTY; Eukaryota; EMPTY; Eukaryota; Eukaryota; Eukaryota;
PCITRI_00511	191874	0.005211753546598289	Unknown	33.51001177856301	45.2	Eukaryota;
PCITRI_00512	191758	0.08865340689827804	Unknown	29.666558891936713	43.141176470588235	Eukaryota; EMPTY; Eukaryota; Eukaryota; EMPTY; Eukaryota; Eukaryota; EMPTY; EMPTY; EMPTY; Eukaryota; Eukaryota; Eukaryota; Eukaryota; EMPTY; Eukaryota; Eukaryota;
PCITRI_00513	191716	0.015648146216278244	Unknown	33.05983851113105	40.833333333333336	Eukaryota; Eukaryota; Eukaryota;
PCITRI_00514	191229	0.010458664742272354	Unknown	32.676529187518625	43.150000000000006	EMPTY; EMPTY;
PCITRI_00515	191084	0.015699901613949886	Unknown	34.780515375436984	57.5	Eukaryota; Eukaryota; EMPTY;
PCITRI_00516	190726	0.02097249457336703	Unknown	32.0931598208949	70.675	EMPTY; Eukaryota; EMPTY; EMPTY;
PCITRI_00517	190723	0.06291847338810735	Unknown	32.645249917419505	58.983333333333334	EMPTY; EMPTY; Eukaryota; Eukaryota; Eukaryota; EMPTY; EMPTY; EMPTY; Bacteria; Eukaryota; Eukaryota; Eukaryota;
PCITRI_00518	190711	0.0	Unknown	32.60011221167106	NA
PCITRI_00519	190660	0.0052449386342179796	Unknown	34.309241581873486	42.9	Eukaryota;
PCITRI_00520	190394	0.06302719623517547	Unknown	33.12394298139647	73.1	EMPTY; EMPTY; Eukaryota; Eukaryota; EMPTY; Eukaryota; Eukaryota; EMPTY; Eukaryota; EMPTY; Eukaryota; Eukaryota;
PCITRI_00521	190250	0.04204993429697766	Unknown	33.651511169513796	55.1375	Eukaryota; EMPTY; Eukaryota; Eukaryota; EMPTY; EMPTY; Eukaryota; Eukaryota;
PCITRI_00522	189716	0.005271036707499631	Unknown	31.762740095722027	33.7	EMPTY;
PCITRI_00523	189682	0.015815944580930188	Unknown	34.60844993199144	54.53333333333334	Eukaryota; Eukaryota; EMPTY;
PCITRI_00524	189615	0.015821533106558025	Unknown	33.5743480209899	58.8	EMPTY; Eukaryota; Eukaryota;
PCITRI_00525	189475	0.031666446760786386	Unknown	34.92650745480934	63.166666666666664	Eukaryota; Eukaryota; Eukaryota; Eukaryota; Eukaryota; EMPTY;
PCITRI_00526	189435	0.03167313326470821	Unknown	33.80473513342307	49.233333333333334	Eukaryota; Eukaryota; EMPTY; EMPTY; Eukaryota; EMPTY;
PCITRI_00527	189381	0.06864468980520749	Unknown	32.8617971179791	53.37692307692308	Eukaryota; EMPTY; Eukaryota; Eukaryota; EMPTY; EMPTY; EMPTY; Eukaryota; Eukaryota; EMPTY; EMPTY; Eukaryota; EMPTY;
PCITRI_00528	189230	0.026422871637689586	Unknown	34.646197748771336	54.0	Eukaryota; Eukaryota; Eukaryota; Eukaryota; Eukaryota;
PCITRI_00529	189144	0.0052869771179630334	Unknown	33.83982574123419	40.4	EMPTY;
PCITRI_00530	188924	0.0317588024814211	Unknown	34.3206792149224	60.483333333333334	EMPTY; Eukaryota; Eukaryota; Eukaryota; Eukaryota; Bacteria;
PCITRI_00531	188729	0.06888183585988375	Unknown	32.3702239719386	79.35384615384615	EMPTY; EMPTY; EMPTY; Eukaryota; Eukaryota; Eukaryota; Eukaryota; EMPTY; EMPTY; Eukaryota; Eukaryota; EMPTY; Eukaryota;
PCITRI_00532	188670	0.047702337414533315	Unknown	34.894259818731115	55.855555555555554	Eukaryota; Eukaryota; Eukaryota; Eukaryota; Eukaryota; Eukaryota; EMPTY; Eukaryota; EMPTY;
PCITRI_00533	188515	0.02652308834840729	Unknown	33.79731055884147	45.72	Eukaryota; EMPTY; EMPTY; Eukaryota; Eukaryota;
PCITRI_00534	188376	0.05308531872425362	Unknown	34.79371045143755	47.5	Eukaryota; Eukaryota; EMPTY; Eukaryota; Eukaryota; Eukaryota; Eukaryota; Eukaryota; Eukaryota; Eukaryota;
PCITRI_00535	188213	0.09032319765372211	Unknown	34.917354274146845	64.13529411764706	Eukaryota; Eukaryota; Eukaryota; EMPTY; Eukaryota; Eukaryota; Eukaryota; EMPTY; Eukaryota; Eukaryota; Eukaryota; EMPTY; Eukaryota; EMPTY; Eukaryota; Eukaryota; Eukaryota;
PCITRI_00536	187976	0.0	Unknown	32.271140996722984	NA
PCITRI_00537	187931	0.010642203787560327	Unknown	32.296427944298706	56.8	Eukaryota; Eukaryota;
PCITRI_00538	187394	0.021345400599805758	Unknown	32.39911630041517	64.025	Eukaryota; Eukaryota; Eukaryota; Eukaryota;
PCITRI_00539	187303	0.005338942782550199	Unknown	34.68017063261133	71.0	Eukaryota;
PCITRI_00540	187216	0.03204854285958465	Unknown	33.03189898299291	38.28333333333333	Eukaryota; Eukaryota; Eukaryota; Eukaryota; Eukaryota; Bacteria;
PCITRI_00541	187161	0.026714967327594957	Unknown	32.87597309268491	50.26	Eukaryota; Eukaryota; Eukaryota; Eukaryota; Eukaryota;
PCITRI_00542	187056	0.06415191172696946	Unknown	33.37289367889829	69.25833333333334	EMPTY; Eukaryota; EMPTY; EMPTY; Eukaryota; Eukaryota; Eukaryota; Eukaryota; Eukaryota; Eukaryota; Eukaryota; Eukaryota;
PCITRI_00543	186536	0.10721790967963289	Unknown	41.017283527040355	63.18	EMPTY; Eukaryota; Eukaryota; Eukaryota; Eukaryota; Eukaryota; Eukaryota; Eukaryota; Eukaryota; EMPTY; Eukaryota; Eukaryota; Eukaryota; Eukaryota; Eukaryota; Eukaryota; EMPTY; Eukaryota; Eukaryota; EMPTY;
PCITRI_00544	186414	0.005364403961075885	Unknown	33.60745437574431	45.5	Eukaryota;
PCITRI_00545	186182	0.04296870803837106	Unknown	31.330633466178252	66.4625	EMPTY; Eukaryota; Eukaryota; Eukaryota; Eukaryota; EMPTY; Eukaryota; Eukaryota;
PCITRI_00546	186137	0.005372387005270311	Unknown	34.51221412185648	60.3	Eukaryota;
PCITRI_00547	186006	0.016128511983484403	Unknown	33.040332032300036	42.5	Eukaryota; Eukaryota; Eukaryota;
PCITRI_00548	185993	0.07527165000833365	Unknown	33.406633582984306	53.364285714285714	EMPTY; EMPTY; Eukaryota; Eukaryota; Eukaryota; EMPTY; Eukaryota; Eukaryota; Eukaryota; EMPTY; Eukaryota; EMPTY; Eukaryota; Eukaryota;
PCITRI_00549	185817	0.021526555697272045	Unknown	34.057701932546536	57.2	Eukaryota; Eukaryota; Eukaryota; Eukaryota;
PCITRI_00550	185635	0.04309532146416355	Unknown	32.33819053519002	57.3875	Eukaryota; Eukaryota; Eukaryota; Eukaryota; Eukaryota; Eukaryota; Eukaryota; EMPTY;
PCITRI_00551	185485	0.048521443782516105	Unknown	33.82699409655767	51.36666666666667	Eukaryota; Eukaryota; Eukaryota; Eukaryota; Eukaryota; Eukaryota; Eukaryota; Eukaryota; Eukaryota;
PCITRI_00552	184902	0.032449621961904145	Unknown	33.678380980194916	44.93333333333333	Eukaryota; Eukaryota; EMPTY; Eukaryota; Eukaryota; Eukaryota;
PCITRI_00553	184870	0.005409206469410937	Unknown	34.192135013793475	39.7	Eukaryota;
PCITRI_00554	184313	0.02712776635397395	Unknown	32.89458692550173	53.74	Eukaryota; Eukaryota; Eukaryota; EMPTY; Eukaryota;
PCITRI_00555	184277	0.0379862923750658	Unknown	33.96788530310348	55.68571428571429	Eukaryota; Eukaryota; EMPTY; EMPTY; Eukaryota; EMPTY; EMPTY;
PCITRI_00556	184207	0.016286026046784325	Unknown	33.624672243725804	80.96666666666667	EMPTY; EMPTY; Eukaryota;
PCITRI_00557	184169	0.01628938637881511	Unknown	33.76626902464584	68.0	Eukaryota; Eukaryota; Eukaryota;
PCITRI_00558	184159	0.010860180604803458	Unknown	31.335965117099896	73.05	EMPTY; EMPTY;
PCITRI_00559	183712	0.03810311792370667	Unknown	32.052887127678105	31.685714285714287	EMPTY; EMPTY; EMPTY; EMPTY; Eukaryota; Eukaryota; Eukaryota;
PCITRI_00560	183566	0.032685791486440845	Unknown	35.79965788871577	52.1	Eukaryota; EMPTY; EMPTY; Eukaryota; Eukaryota; EMPTY;
PCITRI_00561	183150	0.06006006006006006	Unknown	33.55937755937756	56.25454545454546	Eukaryota; Eukaryota; Eukaryota; Eukaryota; Eukaryota; EMPTY; Eukaryota; Eukaryota; Eukaryota; Eukaryota; Eukaryota;
PCITRI_00562	182982	0.032790110502672394	Unknown	32.742564842443514	64.7	EMPTY; Eukaryota; Eukaryota; Eukaryota; Eukaryota; Eukaryota;
PCITRI_00563	182792	0.021882795745984507	Unknown	35.29202590923016	52.1	Eukaryota; EMPTY; Eukaryota; Eukaryota;
PCITRI_00564	182778	0.010942235936491263	Unknown	34.41935025003009	38.2	EMPTY; Eukaryota;
PCITRI_00565	182724	0.07114555285567305	Unknown	31.653751012455945	32.07692307692308	Eukaryota; Eukaryota; Eukaryota; Eukaryota; Eukaryota; EMPTY; Eukaryota; EMPTY; Eukaryota; EMPTY; EMPTY; EMPTY; EMPTY;
PCITRI_00566	182713	0.005473064313978754	Unknown	31.82477437292366	93.5	Eukaryota;
PCITRI_00567	182662	0.01094918483318917	Unknown	32.642257283945206	49.349999999999994	Eukaryota; Eukaryota;
PCITRI_00568	182660	0.027373261797875834	Unknown	35.33066900251834	55.24	Eukaryota; Eukaryota; Eukaryota; Eukaryota; Eukaryota;
PCITRI_00569	182413	0.04933858880671882	Unknown	32.0048461458339	42.733333333333334	Eukaryota; EMPTY; EMPTY; Eukaryota; Eukaryota; Eukaryota; Bacteria; Eukaryota; EMPTY;
PCITRI_00570	182352	0.010967798543476353	Unknown	33.27301044134421	51.55	Eukaryota; Eukaryota;
PCITRI_00571	182314	0.0822756343451408	Unknown	34.85854075934925	71.95333333333333	Eukaryota; EMPTY; EMPTY; EMPTY; Eukaryota; EMPTY; Eukaryota; EMPTY; Eukaryota; Eukaryota; Eukaryota; EMPTY; EMPTY; EMPTY; Eukaryota;
PCITRI_00572	181810	0.027501237555690006	Unknown	32.34805566250481	70.4	Eukaryota; Eukaryota; EMPTY; Eukaryota; Eukaryota;
PCITRI_00573	181755	0.022007647657561004	Unknown	34.80289400566697	46.1	Eukaryota; EMPTY; Eukaryota; Eukaryota;
PCITRI_00574	181412	0.011024629021233434	Unknown	32.93552796948382	47.3	Eukaryota; Eukaryota;
PCITRI_00575	180293	0.0	Unknown	32.352337583821885	NA
PCITRI_00576	180822	0.049772704648770615	Unknown	32.34119742066784	49.82222222222222	Eukaryota; Eukaryota; Eukaryota; Eukaryota; Eukaryota; Eukaryota; Eukaryota; Eukaryota; Eukaryota;
PCITRI_00577	180750	0.05532503457814661	Unknown	33.71618257261411	49.26	Eukaryota; Eukaryota; Eukaryota; EMPTY; Eukaryota; Bacteria; Bacteria; EMPTY; EMPTY; Eukaryota;
PCITRI_00578	180449	0.03879212409046323	Unknown	33.2875216820265	57.94285714285714	Eukaryota; EMPTY; Eukaryota; Eukaryota; Eukaryota; Eukaryota; Eukaryota;
PCITRI_00579	180244	0.011096069772086726	Unknown	33.562282239630726	47.95	Eukaryota; Eukaryota;
PCITRI_00580	180012	0.01666555562962469	Unknown	33.57609492700487	41.666666666666664	Eukaryota; Eukaryota; EMPTY;
PCITRI_00581	179647	0.038965304179863845	Unknown	33.53131418838055	49.385714285714286	Eukaryota; Eukaryota; EMPTY; Eukaryota; Eukaryota; Eukaryota; Eukaryota;
PCITRI_00582	179267	0.03346962910072685	Unknown	33.33630841147562	59.1	EMPTY; Eukaryota; Eukaryota; Eukaryota; Eukaryota; EMPTY;
PCITRI_00583	178867	0.0055907461968949	Unknown	33.68200953781301	39.1	EMPTY;
PCITRI_00584	177981	0.016855731791595732	Unknown	33.062517909215025	55.03333333333333	EMPTY; EMPTY; Eukaryota;
PCITRI_00585	177800	0.01124859392575928	Unknown	32.87120359955006	36.0	Eukaryota; Eukaryota;
PCITRI_00586	177637	0.04503566261533352	Unknown	33.63319578691376	70.925	Eukaryota; Eukaryota; Eukaryota; Eukaryota; Eukaryota; Eukaryota; Eukaryota; Eukaryota;
PCITRI_00587	177282	0.07332949763653387	Unknown	33.03945126972845	62.238461538461536	Eukaryota; Eukaryota; EMPTY; Eukaryota; EMPTY; EMPTY; Eukaryota; EMPTY; Eukaryota; Eukaryota; EMPTY; Eukaryota; Eukaryota;
PCITRI_00588	176996	0.016949535582725033	Unknown	33.23521435512667	38.86666666666667	Eukaryota; EMPTY; Eukaryota;
PCITRI_00589	176898	0.022611900643308574	Unknown	32.92914560933419	40.65	Eukaryota; Eukaryota; Eukaryota; Eukaryota;
PCITRI_00590	176778	0.07353856249080769	Unknown	35.68543597053932	76.86153846153846	Eukaryota; Eukaryota; EMPTY; EMPTY; EMPTY; Eukaryota; EMPTY; EMPTY; Eukaryota; EMPTY; EMPTY; Eukaryota; Eukaryota;
PCITRI_00591	176645	0.050949644767754536	Unknown	32.757791049845736	42.55555555555556	Bacteria; Eukaryota; EMPTY; Eukaryota; Eukaryota; Eukaryota; Eukaryota; EMPTY; EMPTY;
PCITRI_00592	176632	0.022645953168168847	Unknown	33.89136736265229	65.0	Eukaryota; Eukaryota; EMPTY; Eukaryota;
PCITRI_00593	176505	0.03399337129259795	Unknown	33.347497238038585	40.05	Eukaryota; Eukaryota; Eukaryota; Eukaryota; Eukaryota; Eukaryota;
PCITRI_00594	176361	0.1474248841864131	Unknown	33.718339088574005	56.05384615384615	Eukaryota; EMPTY; Eukaryota; EMPTY; Eukaryota; Eukaryota; Eukaryota; Eukaryota; Eukaryota; Eukaryota; EMPTY; Eukaryota; Eukaryota; Eukaryota; Eukaryota; EMPTY; Eukaryota; Eukaryota; Eukaryota; Bacteria; Eukaryota; Eukaryota; EMPTY; Eukaryota; EMPTY; Eukaryota;
PCITRI_00595	176124	0.011355635802048557	Unknown	33.951647702754876	95.55	Eukaryota; Eukaryota;
PCITRI_00596	176076	0.005679365728435449	Unknown	32.12987573547787	36.9	Eukaryota;
PCITRI_00597	175983	0.05682367046817022	Unknown	32.21220231499633	57.7	EMPTY; Eukaryota; Eukaryota; Eukaryota; Eukaryota; EMPTY; Eukaryota; Eukaryota; EMPTY; Eukaryota;
PCITRI_00598	175644	0.005693334244266812	Unknown	33.499578693265924	34.4	EMPTY;
PCITRI_00599	175435	0.022800467409581898	Unknown	33.6494998147462	47.45	Eukaryota; Eukaryota; Eukaryota; Eukaryota;
PCITRI_00600	175195	0.0	Unknown	31.845086903165043	NA
PCITRI_00601	175186	0.011416437386549154	Unknown	33.23952827280719	31.900000000000002	Eukaryota; Eukaryota;
PCITRI_00602	174986	0.017144228681151636	Unknown	31.35107951493262	34.666666666666664	EMPTY; Eukaryota; Bacteria;
PCITRI_00603	174818	0.02860117379217243	Unknown	31.187863949936506	56.84	Eukaryota; EMPTY; Eukaryota; Eukaryota; Bacteria;
PCITRI_00604	174360	0.08029364533149805	Unknown	33.40617114016977	47.17857142857143	Eukaryota; Eukaryota; EMPTY; EMPTY; Eukaryota; Eukaryota; Eukaryota; Eukaryota; EMPTY; Eukaryota; Eukaryota; Eukaryota; Eukaryota; Eukaryota;
PCITRI_00605	174161	0.01722544082773985	Unknown	34.77299739895843	39.333333333333336	Eukaryota; EMPTY; Eukaryota;
PCITRI_00606	174036	0.05745937622101174	Unknown	29.851295134340024	48.01	Eukaryota; Eukaryota; Eukaryota; Eukaryota; Eukaryota; Eukaryota; Eukaryota; EMPTY; Eukaryota; Eukaryota;
PCITRI_00607	173946	0.011497821162889632	Unknown	34.44804709507549	43.099999999999994	Eukaryota; Eukaryota;
PCITRI_00608	173590	0.011521401002361887	Unknown	31.97649634195518	33.05	Eukaryota; Eukaryota;
PCITRI_00609	173369	0.1788093603816138	Unknown	33.06934919160865	43.19032258064516	Eukaryota; EMPTY; Eukaryota; Eukaryota; Eukaryota; Eukaryota; Eukaryota; Eukaryota; Eukaryota; Eukaryota; Eukaryota; Eukaryota; Eukaryota; Eukaryota; Eukaryota; Eukaryota; Eukaryota; Eukaryota; Eukaryota; Eukaryota; Eukaryota; Eukaryota; Eukaryota; Eukaryota; Eukaryota; EMPTY; Eukaryota; Eukaryota; Eukaryota; Eukaryota; Eukaryota;
PCITRI_00610	173399	0.011534091892110104	Unknown	34.49904555389593	44.55	Eukaryota; Eukaryota;
PCITRI_00611	173190	0.02887002713782551	Unknown	32.85697788555921	57.9	Eukaryota; Eukaryota; Eukaryota; Eukaryota; Eukaryota;
PCITRI_00612	173096	0.023108564033830936	Unknown	34.42887183990387	58.775	EMPTY; EMPTY; EMPTY; Bacteria;
PCITRI_00613	173079	0.005777708445276434	Unknown	33.454665210684134	63.9	Eukaryota;
PCITRI_00614	172660	0.023166917641607783	Unknown	32.45453492412834	33.75	Eukaryota; Eukaryota; Eukaryota; Eukaryota;
PCITRI_00615	172760	0.034730261634637646	Unknown	33.68140773327159	44.9	EMPTY; EMPTY; Eukaryota; Eukaryota; Eukaryota; Eukaryota;
PCITRI_00616	172718	0.040528491529545276	Unknown	34.03640616496254	67.48571428571428	Eukaryota; EMPTY; Eukaryota; Eukaryota; EMPTY; Eukaryota; Eukaryota;
PCITRI_00617	172586	0.005794212740314973	Unknown	32.30389486980404	67.1	Eukaryota;
PCITRI_00618	172447	0.017396649405324534	Unknown	32.01447401230523	41.53333333333333	Eukaryota; Eukaryota; Eukaryota;
PCITRI_00619	172433	0.023197415807879002	Unknown	32.48276142037777	55.075	EMPTY; Eukaryota; Eukaryota; Eukaryota;
PCITRI_00620	172379	0.04640936540993973	Unknown	33.628226176042325	65.5875	EMPTY; Eukaryota; Eukaryota; Eukaryota; EMPTY; Eukaryota; Eukaryota; Eukaryota;
PCITRI_00621	172350	0.023208587177255584	Unknown	34.20481578183928	45.3	Eukaryota; Eukaryota; Eukaryota; Eukaryota;
PCITRI_00622	172159	0.01161716785064969	Unknown	33.62473062692046	51.2	Eukaryota; EMPTY;
PCITRI_00623	171970	0.017444903180787348	Unknown	33.23021457230912	48.9	Eukaryota; Eukaryota; Eukaryota;
PCITRI_00624	171844	0.09892693373059287	Unknown	33.792276716091344	55.1764705882353	Eukaryota; Eukaryota; Eukaryota; Eukaryota; Eukaryota; Eukaryota; EMPTY; Eukaryota; EMPTY; EMPTY; Eukaryota; EMPTY; Eukaryota; Eukaryota; Eukaryota; Eukaryota; Eukaryota;
PCITRI_00625	170972	0.017546732798352945	Unknown	34.017850876166854	47.800000000000004	Eukaryota; Bacteria; EMPTY;
PCITRI_00626	171765	0.05821907839198906	Unknown	34.58911885424853	53.36	EMPTY; Eukaryota; Eukaryota; Eukaryota; Eukaryota; EMPTY; Eukaryota; Eukaryota; Eukaryota; EMPTY;
PCITRI_00627	171595	0.03496605378944608	Unknown	32.03822955214313	61.583333333333336	Eukaryota; Eukaryota; EMPTY; EMPTY; EMPTY; EMPTY;
PCITRI_00628	171465	0.005832094013355495	Unknown	33.52345959816872	43.9	Eukaryota;
PCITRI_00629	171285	0.011676445689931985	Unknown	35.73517821175234	45.650000000000006	EMPTY; EMPTY;
PCITRI_00630	171171	0.011684222210538001	Unknown	34.561345087660875	42.7	Eukaryota; EMPTY;
PCITRI_00631	171136	0.035059835452505614	Unknown	33.577973074046376	61.4	Eukaryota; Eukaryota; Eukaryota; Eukaryota; EMPTY; Eukaryota;
PCITRI_00632	170866	0.0819355518359416	Unknown	33.94589912563061	60.94285714285714	Eukaryota; EMPTY; Eukaryota; Eukaryota; Eukaryota; Eukaryota; Eukaryota; Eukaryota; Eukaryota; Eukaryota; EMPTY; Eukaryota; Eukaryota; Eukaryota;
PCITRI_00633	170726	0.029286693298033104	Unknown	31.958811194545646	57.260000000000005	Eukaryota; Eukaryota; Eukaryota; EMPTY; EMPTY;
PCITRI_00634	170572	0.05862626925872945	Unknown	32.10902141031353	67.12	Eukaryota; Eukaryota; Eukaryota; Eukaryota; Eukaryota; Eukaryota; Eukaryota; Eukaryota; Eukaryota; Eukaryota;
PCITRI_00635	170459	0.02346605342047061	Unknown	32.02236314890971	39.875	Eukaryota; Eukaryota; EMPTY; Eukaryota;
PCITRI_00636	170370	0.0	Unknown	32.96413687855843	NA
PCITRI_00637	170358	0.05282992286831261	Unknown	32.10650512450252	50.08888888888889	Eukaryota; Eukaryota; Eukaryota; Eukaryota; Eukaryota; Eukaryota; Eukaryota; EMPTY; EMPTY;
PCITRI_00638	170147	0.06464997913568855	Unknown	31.485127566163378	67.76363636363637	Eukaryota; Eukaryota; EMPTY; Eukaryota; Eukaryota; EMPTY; Eukaryota; Eukaryota; Eukaryota; Eukaryota; EMPTY;
PCITRI_00639	169947	0.011768374846275603	Unknown	33.6481373604712	62.150000000000006	EMPTY; Eukaryota;
PCITRI_00640	169665	0.06483364276662835	Unknown	32.93490112869478	54.46363636363636	EMPTY; Bacteria; Eukaryota; Eukaryota; Eukaryota; Eukaryota; EMPTY; Eukaryota; Eukaryota; EMPTY; Eukaryota;
PCITRI_00641	169660	0.011788282447247436	Unknown	33.677944123541195	41.4	Eukaryota; Eukaryota;
PCITRI_00642	169600	0.02358490566037736	Unknown	33.77063679245283	65.175	Eukaryota; EMPTY; EMPTY; Eukaryota;
PCITRI_00643	169553	0.029489304229356014	Unknown	31.926300330869996	55.0	EMPTY; Eukaryota; Eukaryota; EMPTY; Eukaryota;
PCITRI_00644	169421	0.005902456011946571	Unknown	34.61849475566783	31.1	Eukaryota;
PCITRI_00645	169273	0.0059076166901986735	Unknown	32.71165513696809	44.1	Eukaryota;
PCITRI_00646	169270	0.04135404974301412	Unknown	32.17994919359603	51.9	Eukaryota; Eukaryota; Eukaryota; EMPTY; Eukaryota; EMPTY; EMPTY;
PCITRI_00647	168763	0.01185093889063361	Unknown	33.72125406635341	44.55	Eukaryota; Eukaryota;
PCITRI_00648	168920	0.22495856026521432	Unknown	33.02746862420081	36.97631578947369	Eukaryota; Eukaryota; Eukaryota; Eukaryota; Eukaryota; Eukaryota; Eukaryota; Eukaryota; Eukaryota; Eukaryota; Eukaryota; Eukaryota; Eukaryota; Eukaryota; Eukaryota; Eukaryota; Eukaryota; Eukaryota; Eukaryota; Eukaryota; Eukaryota; EMPTY; Eukaryota; Eukaryota; Eukaryota; Eukaryota; Eukaryota; Eukaryota; Eukaryota; Eukaryota; Eukaryota; Eukaryota; Eukaryota; Eukaryota; Eukaryota; EMPTY; Eukaryota; …
PCITRI_00649	168892	0.011841887123131943	Unknown	33.91102006015679	56.349999999999994	Eukaryota; Eukaryota;
PCITRI_00650	168519	0.02373619591856111	Unknown	35.17466873171571	39.025	EMPTY; Eukaryota; Eukaryota; Eukaryota;
PCITRI_00651	168500	0.02967359050445104	Unknown	32.18100890207715	64.04	Bacteria; Eukaryota; EMPTY; Eukaryota; Eukaryota;
PCITRI_00652	168434	0.011874087179548073	Unknown	28.361257228350574	72.95	Eukaryota; Bacteria;
PCITRI_00653	168228	0.011888627339087429	Unknown	32.7371186722781	25.9	Eukaryota; Eukaryota;
PCITRI_00654	167896	0.04764854433697051	Unknown	32.3009482060323	73.0875	Eukaryota; Eukaryota; Eukaryota; Eukaryota; Eukaryota; Eukaryota; Eukaryota; EMPTY;
PCITRI_00655	167857	0.0119149037573649	Unknown	33.24377297342381	44.8	EMPTY; EMPTY;
PCITRI_00656	167796	0.011919235261865599	Unknown	33.6998498176357	66.35	EMPTY; EMPTY;
PCITRI_00657	167752	0.059611807906910196	Unknown	33.63775096571129	61.38	EMPTY; EMPTY; Eukaryota; Eukaryota; EMPTY; EMPTY; Eukaryota; EMPTY; EMPTY; Eukaryota;
PCITRI_00658	167607	0.005966337921447195	Unknown	32.8232114410496	33.8	Eukaryota;
PCITRI_00659	167295	0.07770704444245197	Unknown	36.63468722914612	56.15384615384615	Eukaryota; EMPTY; Eukaryota; Eukaryota; Eukaryota; Eukaryota; Eukaryota; EMPTY; Eukaryota; EMPTY; Eukaryota; EMPTY; Eukaryota;
PCITRI_00660	167179	0.023926450092415914	Unknown	32.77744214285287	62.025	Eukaryota; Eukaryota; EMPTY; Eukaryota;
PCITRI_00661	167150	0.04786120251271313	Unknown	33.45797188154352	58.275	EMPTY; Eukaryota; Eukaryota; EMPTY; Eukaryota; Eukaryota; Eukaryota; Eukaryota;
PCITRI_00662	166988	0.03593072556111816	Unknown	33.16226315663401	33.3	Eukaryota; Eukaryota; EMPTY; Eukaryota; Eukaryota; Bacteria;
PCITRI_00663	166879	0.023969462904259973	Unknown	33.60638546491769	47.35	Eukaryota; Eukaryota; Eukaryota; Eukaryota;
PCITRI_00664	166825	0.0059943054098606325	Unknown	32.59943054098606	65.5	Eukaryota;
PCITRI_00665	166571	0.0360206758679482	Unknown	32.00977361005217	51.63333333333333	Eukaryota; Eukaryota; Eukaryota; Eukaryota; EMPTY; Eukaryota;
PCITRI_00666	166221	0.012032174033365218	Unknown	32.69021363124997	43.05	Eukaryota; EMPTY;
PCITRI_00667	166409	0.0661021939919115	Unknown	33.201930184064565	54.46363636363636	Eukaryota; Eukaryota; Eukaryota; Bacteria; Bacteria; Eukaryota; Bacteria; Bacteria; Bacteria; Eukaryota; Eukaryota;
PCITRI_00668	166325	0.04809860213437547	Unknown	32.89824139485946	74.6625	Eukaryota; EMPTY; EMPTY; Eukaryota; EMPTY; Eukaryota; Eukaryota; Eukaryota;
PCITRI_00669	166207	0.012033187531211081	Unknown	33.38728212409826	52.099999999999994	Eukaryota; Eukaryota;
PCITRI_00670	165747	0.018099875110861734	Unknown	34.330033122771454	59.833333333333336	EMPTY; EMPTY; EMPTY;
PCITRI_00671	165586	0.0	Unknown	33.57349051248294	NA
PCITRI_00672	165503	0.06042186546467436	Unknown	31.693081092185636	70.48	Eukaryota; Eukaryota; Eukaryota; Eukaryota; EMPTY; EMPTY; EMPTY; EMPTY; EMPTY; Eukaryota;
PCITRI_00673	165463	0.0	Unknown	32.44592446649704	NA
PCITRI_00674	165086	0.042402141913911534	Unknown	32.76352931199496	45.97142857142857	Eukaryota; Eukaryota; EMPTY; Eukaryota; Eukaryota; Eukaryota; Eukaryota;
PCITRI_00675	165056	0.02423419930205506	Unknown	32.25147828615743	53.075	EMPTY; Eukaryota; Eukaryota; Eukaryota;
PCITRI_00676	164677	0.0	Unknown	30.169969091008458	NA
PCITRI_00677	164378	0.02433415663896629	Unknown	32.7872343014272	47.975	Eukaryota; Eukaryota; Eukaryota; Eukaryota;
PCITRI_00678	164344	0.012169595482646157	Unknown	33.64832302974249	33.65	EMPTY; Eukaryota;
PCITRI_00679	164282	0.018261282428994045	Unknown	33.85459149511206	62.56666666666667	Eukaryota; EMPTY; Eukaryota;
PCITRI_00680	164014	0.012194080993085955	Unknown	34.626922092016535	42.400000000000006	Eukaryota; EMPTY;
PCITRI_00681	163998	0.006097635337016305	Unknown	32.385760801961	23.6	Eukaryota;
PCITRI_00682	163683	0.018328109822034054	Unknown	32.38943567749858	56.96666666666667	Eukaryota; Eukaryota; Eukaryota;
PCITRI_00683	163470	0.012234660794029486	Unknown	33.35657918884199	59.8	Eukaryota; Eukaryota;
PCITRI_00684	163257	0.0735037395027472	Unknown	32.332457413770925	70.86666666666666	Eukaryota; EMPTY; EMPTY; Eukaryota; Eukaryota; Eukaryota; Eukaryota; Eukaryota; Eukaryota; EMPTY; EMPTY; EMPTY;
PCITRI_00685	163162	0.03677326828550766	Unknown	33.93743641289026	51.016666666666666	EMPTY; EMPTY; Eukaryota; EMPTY; Eukaryota; EMPTY;
PCITRI_00686	162979	0.012271519643635069	Unknown	34.052239859122956	79.6	Bacteria; Eukaryota;
PCITRI_00687	162962	0.012272799793816964	Unknown	31.083933677789915	75.1	EMPTY; EMPTY;
PCITRI_00688	162807	0.01228448408237975	Unknown	35.20978827691684	52.9	Eukaryota; Eukaryota;
PCITRI_00689	162548	0.061520289391441295	Unknown	33.795555774294364	46.26	Eukaryota; EMPTY; EMPTY; EMPTY; Eukaryota; Eukaryota; Eukaryota; EMPTY; EMPTY; Eukaryota;
PCITRI_00690	162289	0.012323694150558572	Unknown	32.981902655139905	40.9	Eukaryota; Eukaryota;
PCITRI_00691	162146	0.0	Unknown	32.688441281314375	NA
PCITRI_00692	162063	0.02468175956263922	Unknown	34.06946681228904	58.325	EMPTY; Eukaryota; Eukaryota; Eukaryota;
PCITRI_00693	162052	0.0061708587367018	Unknown	32.233480611161845	31.9	Eukaryota;
PCITRI_00694	162045	0.03702675182819588	Unknown	33.503656391743036	42.18333333333333	EMPTY; Eukaryota; EMPTY; Eukaryota; Eukaryota; Eukaryota;
PCITRI_00695	162040	0.0370278943470748	Unknown	33.41458899037274	54.36666666666667	Eukaryota; EMPTY; Eukaryota; Eukaryota; Eukaryota; Eukaryota;
PCITRI_00696	162032	0.012343240841315295	Unknown	33.70013330700108	38.5	EMPTY; Eukaryota;
PCITRI_00697	162029	0.012343469378938338	Unknown	32.74228687457183	39.65	EMPTY; Eukaryota;
PCITRI_00698	161931	0.018526409396594844	Unknown	34.58016068572417	39.233333333333334	Eukaryota; Eukaryota; Eukaryota;
PCITRI_00699	161681	0.030925093239156112	Unknown	33.19561358477496	69.06	EMPTY; Eukaryota; EMPTY; EMPTY; Eukaryota;
PCITRI_00700	161475	0.02477163647623471	Unknown	31.539247561542034	44.1	Eukaryota; Eukaryota; Eukaryota; Eukaryota;
PCITRI_00701	161426	0.012389577887081388	Unknown	34.72674785970042	71.55	Eukaryota; Eukaryota;
PCITRI_00702	161335	0.024793132302352246	Unknown	32.13375894877119	65.925	EMPTY; Eukaryota; Eukaryota; EMPTY;
PCITRI_00703	161325	0.018596001859600187	Unknown	32.70106927010693	42.93333333333333	Eukaryota; Eukaryota; EMPTY;
PCITRI_00704	161281	0.06820394218785845	Unknown	35.10394900825268	53.3	Eukaryota; Eukaryota; Eukaryota; Eukaryota; Eukaryota; Eukaryota; EMPTY; EMPTY; Eukaryota; Eukaryota; Eukaryota;
PCITRI_00705	161189	0.0062038972882764954	Unknown	31.88430972336822	38.2	Eukaryota;
PCITRI_00706	160966	0.0	Unknown	30.799671980418225	NA
PCITRI_00707	160576	0.02491032283778398	Unknown	33.25590374651256	46.025	Eukaryota; Eukaryota; Eukaryota; Eukaryota;
PCITRI_00708	160345	0.031182762169072935	Unknown	33.83080233247061	62.46	EMPTY; Eukaryota; EMPTY; EMPTY; Eukaryota;
PCITRI_00709	160298	0.06238381015358894	Unknown	33.4938676714619	58.2	Eukaryota; Eukaryota; Eukaryota; Eukaryota; Eukaryota; EMPTY; Eukaryota; EMPTY; Eukaryota; Eukaryota;
PCITRI_00710	160230	0.03744617112900206	Unknown	35.94520376958123	37.36666666666667	Eukaryota; Eukaryota; Eukaryota; Eukaryota; Eukaryota; Eukaryota;
PCITRI_00711	160165	0.018730683982143417	Unknown	33.66590703337183	49.36666666666667	Eukaryota; Eukaryota; Eukaryota;
PCITRI_00712	160098	0.006246174218291296	Unknown	38.595110494821924	56.3	Eukaryota;
PCITRI_00713	160062	0.006247579063113043	Unknown	33.28960027989154	55.3	Eukaryota;
PCITRI_00714	159766	0.06259154012743638	Unknown	38.991399922386485	66.35	Eukaryota; Eukaryota; Eukaryota; Eukaryota; EMPTY; Eukaryota; Eukaryota; Eukaryota; Eukaryota; EMPTY;
PCITRI_00715	159905	0.06879084456395985	Unknown	33.574309746411934	49.14545454545454	Eukaryota; Eukaryota; Eukaryota; Eukaryota; Eukaryota; Eukaryota; EMPTY; Eukaryota; Eukaryota; Eukaryota; EMPTY;
PCITRI_00716	159811	0.018772174631283202	Unknown	34.443186013478424	66.3	Eukaryota; Eukaryota; Eukaryota;
PCITRI_00717	159778	0.043810787467611315	Unknown	35.543066004080664	52.32857142857143	Eukaryota; Eukaryota; Eukaryota; Eukaryota; Eukaryota; Eukaryota; Eukaryota;
PCITRI_00718	159696	0.006261897605450355	Unknown	34.325844103797216	90.3	EMPTY;
PCITRI_00719	159524	0.006268649231463604	Unknown	33.20566184398586	37.5	Eukaryota;
PCITRI_00720	159444	0.06271794485838289	Unknown	32.88615438649307	53.96	Eukaryota; Eukaryota; Eukaryota; Eukaryota; EMPTY; EMPTY; Eukaryota; Eukaryota; Eukaryota; Eukaryota;
PCITRI_00721	159439	0.03135995584518217	Unknown	32.05865566141283	52.54	Eukaryota; Eukaryota; EMPTY; EMPTY; EMPTY;
PCITRI_00722	159212	0.08165213677361004	Unknown	29.658568449614354	74.48461538461538	Bacteria; Eukaryota; EMPTY; EMPTY; Eukaryota; Eukaryota; EMPTY; Eukaryota; Eukaryota; Eukaryota; Eukaryota; EMPTY; Eukaryota;
PCITRI_00723	159064	0.03143388824624051	Unknown	33.834808630488354	50.88	Eukaryota; Eukaryota; Eukaryota; Bacteria; Eukaryota;
PCITRI_00724	158891	0.02517449068858526	Unknown	33.50787646877419	64.225	EMPTY; Eukaryota; Eukaryota; Eukaryota;
PCITRI_00725	158874	0.025177184435464583	Unknown	30.676510945780933	55.3	Eukaryota; Eukaryota; EMPTY; Eukaryota;
PCITRI_00726	158849	0.0	Unknown	33.24415010481652	NA
PCITRI_00727	158769	0.031492293835698404	Unknown	34.79205638380288	43.06	EMPTY; Eukaryota; EMPTY; Bacteria; Eukaryota;
PCITRI_00728	158670	0.05041910884225122	Unknown	34.18037436188315	65.1875	Eukaryota; Eukaryota; EMPTY; Eukaryota; Eukaryota; Eukaryota; Eukaryota; Eukaryota;
PCITRI_00729	158667	0.06302507767840823	Unknown	31.316530847624268	49.65	EMPTY; EMPTY; EMPTY; EMPTY; EMPTY; Eukaryota; Eukaryota; Eukaryota; Eukaryota; EMPTY;
PCITRI_00730	158520	0.025233409033560434	Unknown	39.33257633106233	75.55	EMPTY; EMPTY; Eukaryota; Eukaryota;
PCITRI_00731	158519	0.06939231259344306	Unknown	33.886158756994426	65.1	Eukaryota; EMPTY; Eukaryota; Eukaryota; EMPTY; Eukaryota; Eukaryota; Eukaryota; Eukaryota; Eukaryota; EMPTY;
PCITRI_00732	158408	0.03156406242108985	Unknown	31.283142265542146	58.2	Eukaryota; Eukaryota; Eukaryota; EMPTY; Eukaryota;
PCITRI_00733	158359	0.08209195561982584	Unknown	32.3707525306424	71.6	Eukaryota; EMPTY; EMPTY; EMPTY; EMPTY; Eukaryota; EMPTY; Eukaryota; Eukaryota; EMPTY; EMPTY; Eukaryota; Eukaryota;
PCITRI_00734	158319	0.0189490838117977	Unknown	32.32461043841864	65.93333333333334	EMPTY; Eukaryota; Eukaryota;
PCITRI_00735	157839	0.04434898852628311	Unknown	31.667712035681927	45.85714285714286	EMPTY; Eukaryota; Eukaryota; EMPTY; EMPTY; Eukaryota; Eukaryota;
PCITRI_00736	158029	0.006327952464421087	Unknown	30.146998335748503	42.5	Eukaryota;
PCITRI_00737	158030	0.0379674745301525	Unknown	33.929000822628616	44.96666666666667	EMPTY; Eukaryota; Eukaryota; EMPTY; EMPTY; Eukaryota;
PCITRI_00738	158024	0.018984458057003998	Unknown	34.37452538854858	46.3	Eukaryota; Eukaryota; Eukaryota;
PCITRI_00739	158007	0.012657667065383179	Unknown	34.1282348250394	79.85	Eukaryota; Eukaryota;
PCITRI_00740	157929	0.006331959298165631	Unknown	34.449024561670115	51.7	Eukaryota;
PCITRI_00741	157922	0.03799343979939464	Unknown	33.8407568293208	47.38333333333333	Eukaryota; Eukaryota; Eukaryota; Eukaryota; Eukaryota; EMPTY;
PCITRI_00742	157894	0.0	Unknown	33.95759180209508	NA
PCITRI_00743	157891	0.03800089935461806	Unknown	31.1417370211095	50.833333333333336	EMPTY; EMPTY; Eukaryota; Eukaryota; EMPTY; Eukaryota;
PCITRI_00744	157349	0.025421197465506615	Unknown	34.23345556692448	49.4	Eukaryota; Eukaryota; Eukaryota; Eukaryota;
PCITRI_00745	157316	0.025426530041445242	Unknown	33.31320399705052	57.05	Eukaryota; Eukaryota; EMPTY; Eukaryota;
PCITRI_00746	157173	0.06998657530237382	Unknown	32.482042081019	56.945454545454545	Eukaryota; Eukaryota; Eukaryota; Eukaryota; Eukaryota; Eukaryota; Eukaryota; Eukaryota; Eukaryota; EMPTY; Eukaryota;
PCITRI_00747	157040	0.02547121752419766	Unknown	31.100993377483444	41.525	EMPTY; Eukaryota; Eukaryota; Eukaryota;
PCITRI_00748	156985	0.019110106061088636	Unknown	32.85090932254674	49.4	Eukaryota; Eukaryota; EMPTY;
PCITRI_00749	156910	0.012746160219233957	Unknown	33.31208973296794	66.15	EMPTY; Eukaryota;
PCITRI_00750	156854	0.10838104224310505	Unknown	33.70777920869089	64.23529411764706	Eukaryota; Eukaryota; EMPTY; Eukaryota; EMPTY; Eukaryota; EMPTY; Eukaryota; Eukaryota; Eukaryota; Eukaryota; Eukaryota; Eukaryota; Eukaryota; Eukaryota; EMPTY; Eukaryota;
PCITRI_00751	156751	0.03827726776862667	Unknown	32.17523333184477	38.833333333333336	Eukaryota; Eukaryota; Eukaryota; Eukaryota; EMPTY; EMPTY;
PCITRI_00752	156615	0.02554033777096702	Unknown	34.52032053123902	42.475	Eukaryota; EMPTY; Eukaryota; Eukaryota;
PCITRI_00753	156581	0.01277294180009069	Unknown	32.81815801406301	62.099999999999994	Eukaryota; Eukaryota;
PCITRI_00754	156384	0.0	Unknown	33.693984039287905	NA
PCITRI_00755	156334	0.01918968362608262	Unknown	34.20177312676705	66.43333333333334	EMPTY; Eukaryota; Eukaryota;
PCITRI_00756	156312	0.038384768923691075	Unknown	34.21170479553713	48.7	Eukaryota; Eukaryota; Eukaryota; Eukaryota; Eukaryota; EMPTY;
PCITRI_00757	156223	0.07681327333363204	Unknown	35.63431761008302	71.975	EMPTY; Eukaryota; Eukaryota; Eukaryota; Eukaryota; Eukaryota; EMPTY; Eukaryota; Eukaryota; Eukaryota; EMPTY; EMPTY;
PCITRI_00758	156159	0.044826106724556385	Unknown	33.25456746008876	51.27142857142857	Eukaryota; Eukaryota; Eukaryota; Eukaryota; EMPTY; Eukaryota; Eukaryota;
PCITRI_00759	155967	0.012823225425891373	Unknown	32.617797354568594	38.2	EMPTY; EMPTY;
PCITRI_00760	155871	0.05132449268946757	Unknown	31.561996779388085	57.2	Eukaryota; Eukaryota; Eukaryota; Eukaryota; Eukaryota; Eukaryota; EMPTY; Eukaryota;
PCITRI_00761	155775	0.012839030653185684	Unknown	33.72684962285347	49.55	EMPTY; EMPTY;
PCITRI_00762	155759	0.05778157281441201	Unknown	34.25099031195629	51.32222222222222	Eukaryota; EMPTY; Eukaryota; EMPTY; EMPTY; Eukaryota; Eukaryota; Eukaryota; Eukaryota;
PCITRI_00763	155748	0.0706269101368878	Unknown	32.49223103988494	32.2	Eukaryota; Bacteria; Eukaryota; Eukaryota; Bacteria; Eukaryota; EMPTY; Eukaryota; Eukaryota; EMPTY; Eukaryota;
PCITRI_00764	155719	0.0	Unknown	33.11092416468126	NA
PCITRI_00765	155542	0.0192873950444253	Unknown	32.74099600108009	68.96666666666667	EMPTY; EMPTY; Eukaryota;
PCITRI_00766	155381	0.012871586616124236	Unknown	33.08705697607815	39.1	EMPTY; Eukaryota;
PCITRI_00767	155335	0.019313097498953873	Unknown	31.896868059355587	51.833333333333336	Eukaryota; Eukaryota; Eukaryota;
PCITRI_00768	155069	0.07093616390123107	Unknown	33.21747093229466	70.88181818181818	EMPTY; Eukaryota; Eukaryota; Eukaryota; EMPTY; Eukaryota; Eukaryota; Eukaryota; EMPTY; Eukaryota; Eukaryota;
PCITRI_00769	154762	0.0	Unknown	33.867486850777325	NA
PCITRI_00770	154989	0.0	Unknown	30.298279232719743	NA
PCITRI_00771	154765	0.08399832003359933	Unknown	34.21380803153168	63.13846153846154	EMPTY; EMPTY; Eukaryota; EMPTY; Eukaryota; EMPTY; Eukaryota; Eukaryota; Eukaryota; Eukaryota; Eukaryota; EMPTY; EMPTY;
PCITRI_00772	154765	0.09692113850030692	Unknown	36.141892546764446	69.55333333333333	Eukaryota; EMPTY; Eukaryota; Eukaryota; Eukaryota; Eukaryota; Eukaryota; EMPTY; EMPTY; EMPTY; Eukaryota; Eukaryota; Eukaryota; Eukaryota; EMPTY;
PCITRI_00773	154577	0.025877070974336416	Unknown	32.17619697626425	34.775	Eukaryota; Eukaryota; EMPTY; EMPTY;
PCITRI_00774	154512	0.01941596769182976	Unknown	32.78709744226986	42.6	Eukaryota; Eukaryota; EMPTY;
PCITRI_00775	154265	0.03241175898616018	Unknown	33.48458820860208	45.84	Eukaryota; Eukaryota; Bacteria; Eukaryota; EMPTY;
PCITRI_00776	153939	0.05846471654356596	Unknown	32.88445423187106	33.144444444444446	Eukaryota; Eukaryota; Eukaryota; Eukaryota; EMPTY; Eukaryota; Eukaryota; Eukaryota; Eukaryota;
PCITRI_00777	153704	0.058554103992088685	Unknown	31.869697600582942	40.788888888888884	EMPTY; Eukaryota; EMPTY; Eukaryota; Eukaryota; EMPTY; Eukaryota; Eukaryota; EMPTY;
PCITRI_00778	153585	0.06511052511638506	Unknown	34.76576488589381	63.769999999999996	Eukaryota; EMPTY; EMPTY; Eukaryota; EMPTY; EMPTY; Eukaryota; Eukaryota; EMPTY; Eukaryota;
PCITRI_00779	153515	0.0651402143113051	Unknown	33.48532716672638	49.65	EMPTY; Eukaryota; EMPTY; Eukaryota; Eukaryota; EMPTY; EMPTY; Eukaryota; EMPTY; EMPTY;
PCITRI_00780	153509	0.013028552071865495	Unknown	34.246200548502046	41.15	Eukaryota; Eukaryota;
PCITRI_00781	153348	0.006521115371573153	Unknown	33.069880272321775	32.0	EMPTY;
PCITRI_00782	152913	0.006539666346223015	Unknown	33.087441878715346	62.8	Eukaryota;
PCITRI_00783	152753	0.026186065085464772	Unknown	33.84417981970894	47.15	EMPTY; Eukaryota; Eukaryota; Eukaryota;
PCITRI_00784	152241	0.032842663934157024	Unknown	33.96325562759046	39.02	Eukaryota; Eukaryota; Eukaryota; EMPTY; EMPTY;
PCITRI_00785	152218	0.045986677002719786	Unknown	32.07110854169677	53.58571428571429	EMPTY; Eukaryota; Eukaryota; Eukaryota; Eukaryota; EMPTY; EMPTY;
PCITRI_00786	152182	0.02628431746198631	Unknown	32.449304122695196	60.25	Eukaryota; Eukaryota; Eukaryota; Eukaryota;
PCITRI_00787	152126	0.09202897598043727	Unknown	33.497889907050734	51.58571428571428	Eukaryota; Eukaryota; EMPTY; EMPTY; Eukaryota; EMPTY; EMPTY; EMPTY; Eukaryota; Eukaryota; Eukaryota; Eukaryota; Eukaryota; EMPTY;
PCITRI_00788	152079	0.052604238586524105	Unknown	32.37264842614694	70.05	Eukaryota; Eukaryota; EMPTY; Eukaryota; Eukaryota; Eukaryota; Eukaryota; EMPTY;
PCITRI_00789	152049	0.00657682720701879	Unknown	32.74996876007077	52.6	Eukaryota;
PCITRI_00790	151955	0.019742686979697936	Unknown	32.3200947648975	54.233333333333334	EMPTY; EMPTY; Eukaryota;
PCITRI_00791	151877	0.0	Unknown	32.09044160735332	NA
PCITRI_00792	151872	0.0658449220396123	Unknown	32.29034976822587	63.64	Eukaryota; Eukaryota; EMPTY; EMPTY; Eukaryota; EMPTY; Eukaryota; EMPTY; Eukaryota; Eukaryota;
PCITRI_00793	151674	0.00659308780674341	Unknown	33.55354246607856	50.8	Eukaryota;
PCITRI_00794	151605	0.04617261963655553	Unknown	32.78255994195442	50.51428571428571	Eukaryota; EMPTY; EMPTY; EMPTY; EMPTY; EMPTY; EMPTY;
PCITRI_00795	151534	0.006599179062124672	Unknown	32.920004751408925	43.4	Eukaryota;
PCITRI_00796	151509	0.013200535941759236	Unknown	37.160828729646425	82.4	EMPTY; Eukaryota;
PCITRI_00797	151487	0.05280981206308132	Unknown	32.846382857935005	48.0	Eukaryota; Eukaryota; EMPTY; Eukaryota; EMPTY; Eukaryota; Eukaryota; Eukaryota;
PCITRI_00798	151401	0.03962985713436503	Unknown	32.242851764519386	44.66666666666667	Eukaryota; EMPTY; Eukaryota; Eukaryota; EMPTY; EMPTY;
PCITRI_00799	151372	0.0594561741933779	Unknown	34.94701794255212	70.63333333333334	EMPTY; Eukaryota; Eukaryota; Eukaryota; Eukaryota; Eukaryota; EMPTY; Eukaryota; Eukaryota;
PCITRI_00800	151274	0.03966312783426101	Unknown	33.099541229821384	59.0	Eukaryota; Eukaryota; EMPTY; Eukaryota; EMPTY; Eukaryota;
PCITRI_00801	151149	0.006615988197077057	Unknown	33.53313617688506	45.6	Eukaryota;
PCITRI_00802	150903	0.04638741443178731	Unknown	32.78198577894409	69.21428571428571	EMPTY; Eukaryota; Eukaryota; Eukaryota; EMPTY; Eukaryota; Eukaryota;
PCITRI_00803	150832	0.006629892860931368	Unknown	33.33112336904635	45.9	EMPTY;
PCITRI_00804	150493	0.07973792800994066	Unknown	33.10187184786003	61.041666666666664	EMPTY; Eukaryota; Eukaryota; Eukaryota; Eukaryota; Eukaryota; Eukaryota; Eukaryota; Eukaryota; Eukaryota; Eukaryota; EMPTY;
PCITRI_00805	150003	0.019999600007999843	Unknown	31.975360492790145	64.66666666666667	Eukaryota; Eukaryota; Eukaryota;
PCITRI_00806	149964	0.07335093755834733	Unknown	31.89298765036942	58.47272727272727	Eukaryota; Eukaryota; Eukaryota; Eukaryota; Eukaryota; Eukaryota; EMPTY; EMPTY; Eukaryota; EMPTY; Eukaryota;
PCITRI_00807	149961	0.07335240495862257	Unknown	31.99165116263562	70.82727272727273	Eukaryota; Eukaryota; EMPTY; Eukaryota; Eukaryota; Eukaryota; Eukaryota; Eukaryota; Eukaryota; EMPTY; Eukaryota;
PCITRI_00808	149932	0.006669690259584345	Unknown	34.29354640770483	65.5	Eukaryota;
PCITRI_00809	149906	0.05336677651328165	Unknown	34.19542913559164	56.4875	EMPTY; Eukaryota; Eukaryota; EMPTY; Eukaryota; Eukaryota; EMPTY; EMPTY;
PCITRI_00810	149854	0.020019485632682476	Unknown	32.87666662217892	46.1	Eukaryota; Eukaryota; Eukaryota;
PCITRI_00811	149851	0.01334659094700736	Unknown	33.16961515105004	43.150000000000006	Eukaryota; Eukaryota;
PCITRI_00812	149374	0.006694605486898657	Unknown	34.0601443356943	45.7	Eukaryota;
PCITRI_00813	149044	0.033547140441748745	Unknown	32.18445559700491	50.24	Eukaryota; Eukaryota; Eukaryota; Bacteria; Eukaryota;
PCITRI_00814	148859	0.04702436533901208	Unknown	32.87204670191255	65.55714285714285	Eukaryota; Eukaryota; Eukaryota; EMPTY; Eukaryota; Eukaryota; Eukaryota;
PCITRI_00815	148750	0.013445378151260505	Unknown	30.032268907563026	43.95	EMPTY; EMPTY;
PCITRI_00816	148614	0.006728841158975601	Unknown	32.75532587777733	62.2	Eukaryota;
PCITRI_00817	148521	0.04713138209411464	Unknown	32.94550938924462	64.55714285714286	Eukaryota; Eukaryota; Eukaryota; Eukaryota; Bacteria; Eukaryota; Eukaryota;
PCITRI_00818	148443	0.006736592496783276	Unknown	33.14875069892147	34.3	Eukaryota;
PCITRI_00819	148036	0.020265340863033315	Unknown	31.791591234564564	32.4	Eukaryota; Eukaryota; EMPTY;
PCITRI_00820	147739	0.05414954751284359	Unknown	32.86809847095215	52.675	Eukaryota; Eukaryota; EMPTY; Eukaryota; Eukaryota; Eukaryota; EMPTY; EMPTY;
PCITRI_00821	147646	0.0	Unknown	33.81127832789239	NA
PCITRI_00822	147300	0.12898845892735913	Unknown	32.088934147997286	49.6	EMPTY; EMPTY; EMPTY; EMPTY; EMPTY; EMPTY; Eukaryota; EMPTY; Eukaryota; EMPTY; EMPTY; Eukaryota; EMPTY; Eukaryota; Eukaryota; EMPTY; EMPTY; EMPTY; Eukaryota;
PCITRI_00823	147225	0.09509254542367125	Unknown	33.979962642214296	33.55714285714286	Eukaryota; Eukaryota; EMPTY; EMPTY; EMPTY; Eukaryota; Eukaryota; Eukaryota; Eukaryota; Eukaryota; Eukaryota; Eukaryota; EMPTY; Eukaryota;
PCITRI_00824	147195	0.027174836101769764	Unknown	33.111179048201365	61.725	Eukaryota; Eukaryota; Eukaryota; Eukaryota;
PCITRI_00825	147174	0.020384035223612866	Unknown	33.3353717368557	38.333333333333336	Eukaryota; Eukaryota; Eukaryota;
PCITRI_00826	146987	0.020409968228482792	Unknown	34.033622020995054	44.13333333333333	Eukaryota; Eukaryota; EMPTY;
PCITRI_00827	146826	0.020432348494135916	Unknown	33.72767765927016	47.03333333333333	EMPTY; EMPTY; Eukaryota;
PCITRI_00828	146810	0.034057625502349975	Unknown	34.109393093113546	45.8	Eukaryota; Eukaryota; Eukaryota; Eukaryota; Eukaryota;
PCITRI_00829	146799	0.07493239054761953	Unknown	34.6575930353749	66.80909090909091	Eukaryota; EMPTY; EMPTY; Eukaryota; EMPTY; EMPTY; Eukaryota; EMPTY; Eukaryota; Eukaryota; EMPTY;
PCITRI_00830	146546	0.06141416347085557	Unknown	31.77022914306771	40.644444444444446	Eukaryota; EMPTY; Eukaryota; Eukaryota; Eukaryota; Eukaryota; Eukaryota; Eukaryota; Eukaryota;
PCITRI_00831	146490	0.020479213598197828	Unknown	34.747081712062254	57.733333333333334	Eukaryota; EMPTY; Eukaryota;
PCITRI_00832	146204	0.08891685589997537	Unknown	32.38625482202949	44.40769230769231	Eukaryota; Eukaryota; Eukaryota; Eukaryota; Eukaryota; EMPTY; Eukaryota; Eukaryota; Eukaryota; EMPTY; Eukaryota; Eukaryota; EMPTY;
PCITRI_00833	146072	0.02053781696697519	Unknown	33.472534092776165	45.2	Eukaryota; Eukaryota; EMPTY;
PCITRI_00834	146045	0.006847204628710329	Unknown	33.736861926118664	52.4	EMPTY;
PCITRI_00835	145865	0.020566962602406334	Unknown	33.559798443766496	37.4	Eukaryota; Eukaryota; Eukaryota;
PCITRI_00836	145733	0.05489491055560511	Unknown	34.04376496744045	56.0375	EMPTY; Eukaryota; Eukaryota; Eukaryota; Eukaryota; Eukaryota; EMPTY; EMPTY;
PCITRI_00837	145721	0.02744971555232259	Unknown	32.5478139732777	38.325	EMPTY; Eukaryota; Eukaryota; Eukaryota;
PCITRI_00838	145706	0.04804194748328827	Unknown	32.63283598479129	56.542857142857144	Eukaryota; Eukaryota; Eukaryota; EMPTY; Eukaryota; EMPTY; EMPTY;
PCITRI_00839	145609	0.0068677073532542625	Unknown	33.225281404308795	87.0	Eukaryota;
PCITRI_00840	145548	0.02061175694616209	Unknown	34.89295627559293	51.53333333333333	Eukaryota; EMPTY; EMPTY;
PCITRI_00841	145318	0.0825775196465682	Unknown	34.337108961037174	44.93333333333334	Eukaryota; Eukaryota; Eukaryota; Eukaryota; Eukaryota; EMPTY; Eukaryota; Eukaryota; EMPTY; Eukaryota; Eukaryota; EMPTY;
PCITRI_00842	145246	0.02065461355218044	Unknown	30.87933574762816	56.06666666666667	Eukaryota; EMPTY; Eukaryota;
PCITRI_00843	145107	0.09648052816197702	Unknown	33.68066323471645	38.48571428571429	Eukaryota; EMPTY; Eukaryota; Eukaryota; Eukaryota; EMPTY; Eukaryota; Eukaryota; Eukaryota; Eukaryota; Eukaryota; EMPTY; Eukaryota; EMPTY;
PCITRI_00844	144974	0.02069336570695435	Unknown	33.18595058424269	61.63333333333333	Eukaryota; Eukaryota; Eukaryota;
PCITRI_00845	144929	0.027599721242815446	Unknown	33.575060891884995	43.45	Eukaryota; Eukaryota; EMPTY; Eukaryota;
PCITRI_00846	144885	0.013804051489112056	Unknown	32.22900921420437	37.9	Eukaryota; Eukaryota;
PCITRI_00847	144833	0.06214053427050465	Unknown	33.45094004819343	57.12222222222222	Eukaryota; Eukaryota; Eukaryota; Eukaryota; EMPTY; Eukaryota; Eukaryota; EMPTY; EMPTY;
PCITRI_00848	144606	0.02766136951440466	Unknown	33.18327040371769	50.1	Eukaryota; Eukaryota; Eukaryota; EMPTY;
PCITRI_00849	144581	0.04841576694033103	Unknown	32.88675552112657	56.57142857142857	Eukaryota; Eukaryota; Eukaryota; Eukaryota; Eukaryota; Eukaryota; EMPTY;
PCITRI_00850	144537	0.04151186201457066	Unknown	36.50138026941199	63.150000000000006	EMPTY; Eukaryota; Eukaryota; EMPTY; Eukaryota; Bacteria;
PCITRI_00851	144534	0.02767514909986578	Unknown	33.001231544134946	45.0	Eukaryota; Eukaryota; Eukaryota; EMPTY;
PCITRI_00852	143272	0.0628175777542018	Unknown	32.45574850633759	63.01111111111111	Eukaryota; EMPTY; Eukaryota; Eukaryota; Eukaryota; Eukaryota; EMPTY; Eukaryota; EMPTY;
PCITRI_00853	144409	0.013849552313221476	Unknown	32.75557617600011	61.45	Eukaryota; EMPTY;
PCITRI_00854	144407	0.013849744125977271	Unknown	30.989494969080443	63.7	Eukaryota; EMPTY;
PCITRI_00855	143716	0.02783266998803195	Unknown	35.64877953742103	44.825	Eukaryota; Eukaryota; EMPTY; Eukaryota;
PCITRI_00856	144155	0.0	Unknown	32.58922687385106	NA
PCITRI_00857	144118	0.02775503406930432	Unknown	34.61260911197768	43.45	EMPTY; EMPTY; Eukaryota; Eukaryota;
PCITRI_00858	144053	0.06941889443468724	Unknown	32.11109799865327	53.0	EMPTY; Eukaryota; Eukaryota; Eukaryota; Eukaryota; Eukaryota; Eukaryota; Eukaryota; Eukaryota; EMPTY;
PCITRI_00859	143801	0.02086216368453627	Unknown	31.044985778958424	60.733333333333334	Eukaryota; Eukaryota; EMPTY;
PCITRI_00860	143743	0.006956860507989954	Unknown	31.32535149537717	41.8	Eukaryota;
PCITRI_00861	143729	0.0	Unknown	32.69138448051541	NA
PCITRI_00862	143640	0.09050403787245893	Unknown	32.737399053188525	37.7	Eukaryota; Eukaryota; Eukaryota; Eukaryota; Eukaryota; Eukaryota; Eukaryota; Eukaryota; Eukaryota; Eukaryota; EMPTY; Eukaryota; Eukaryota;
PCITRI_00863	143621	0.03481385034222015	Unknown	34.49147408805119	57.88	Eukaryota; Eukaryota; Eukaryota; Eukaryota; Eukaryota;
PCITRI_00864	143539	0.11146796341064102	Unknown	32.43090727955469	33.64375	Eukaryota; EMPTY; Eukaryota; EMPTY; Eukaryota; EMPTY; Eukaryota; Eukaryota; Eukaryota; Eukaryota; Eukaryota; Eukaryota; Eukaryota; Eukaryota; Eukaryota; Eukaryota;
PCITRI_00865	143503	0.01393699086430249	Unknown	33.29059322801614	55.25	Eukaryota; Eukaryota;
PCITRI_00866	143143	0.0	Unknown	33.36733196873057	NA
PCITRI_00867	142914	0.04898050575870804	Unknown	33.42219796520985	39.457142857142856	Eukaryota; Eukaryota; Eukaryota; Eukaryota; Eukaryota; Eukaryota; Eukaryota;
PCITRI_00868	142539	0.035078118970948306	Unknown	33.9829800966753	49.160000000000004	Eukaryota; Bacteria; EMPTY; Eukaryota; EMPTY;
PCITRI_00869	142488	0.1333445623491101	Unknown	33.75091235753187	49.05789473684211	Bacteria; Eukaryota; Eukaryota; Eukaryota; Bacteria; Bacteria; Bacteria; EMPTY; Bacteria; EMPTY; EMPTY; EMPTY; Eukaryota; Eukaryota; EMPTY; EMPTY; EMPTY; EMPTY; EMPTY;
PCITRI_00870	142357	0.02107377930133397	Unknown	35.19883110770808	38.03333333333333	Eukaryota; Eukaryota; Eukaryota;
PCITRI_00871	141955	0.028177943714557428	Unknown	33.12599063083371	50.9	Eukaryota; EMPTY; EMPTY; Eukaryota;
PCITRI_00872	141854	0.0070495016002368625	Unknown	30.809846743835212	52.7	Eukaryota;
PCITRI_00873	141743	0.014110044234988676	Unknown	32.68521196813952	40.900000000000006	EMPTY; EMPTY;
PCITRI_00874	141521	0.02119826739494492	Unknown	32.742843818231925	89.73333333333333	Eukaryota; Eukaryota; Eukaryota;
PCITRI_00875	141319	0.04245713598313037	Unknown	34.46670299110523	51.86666666666667	Eukaryota; Eukaryota; Eukaryota; Eukaryota; Eukaryota; Eukaryota;
PCITRI_00876	141096	0.007087373136020865	Unknown	33.36026535125021	41.7	EMPTY;
PCITRI_00877	141089	0.03543862384735876	Unknown	31.282382042540526	38.38	EMPTY; Eukaryota; Eukaryota; Eukaryota; Eukaryota;
PCITRI_00878	141000	0.0070921985815602835	Unknown	33.780141843971634	71.6	Eukaryota;
PCITRI_00879	140972	0.0496552506880799	Unknown	33.28178645404761	60.42857142857143	EMPTY; Eukaryota; Eukaryota; EMPTY; Eukaryota; Eukaryota; Eukaryota;
PCITRI_00880	140825	0.007101011894194923	Unknown	33.43866500976389	39.4	Eukaryota;
PCITRI_00881	140234	0.007130938288860048	Unknown	32.12416389748563	65.5	Eukaryota;
PCITRI_00882	140716	0.09949117371158929	Unknown	34.94698541743654	41.55	Eukaryota; Eukaryota; Eukaryota; EMPTY; Eukaryota; Eukaryota; Eukaryota; Eukaryota; Eukaryota; Eukaryota; Eukaryota; Eukaryota; Eukaryota; Eukaryota;
PCITRI_00883	140657	0.021328479919236153	Unknown	32.79253787582559	55.2	Eukaryota; EMPTY; Eukaryota;
PCITRI_00884	140449	0.0	Unknown	33.771689367670824	NA
PCITRI_00885	140304	0.07840118599612271	Unknown	32.47804766792108	65.54545454545455	Eukaryota; Eukaryota; Eukaryota; Eukaryota; Eukaryota; Eukaryota; EMPTY; Eukaryota; Eukaryota; Eukaryota; Eukaryota;
PCITRI_00886	140278	0.0	Unknown	33.6139665521322	NA
PCITRI_00887	140209	0.00713220977255383	Unknown	35.55549215813535	33.6	Eukaryota;
PCITRI_00888	140204	0.014264928247410914	Unknown	34.73652677527032	69.2	Eukaryota; Eukaryota;
PCITRI_00889	140133	0.03568038934440852	Unknown	33.496035908743835	43.86	Eukaryota; EMPTY; Eukaryota; EMPTY; EMPTY;
PCITRI_00890	139954	0.08574245823627763	Unknown	37.32726467267817	58.40833333333333	Eukaryota; Eukaryota; Eukaryota; Eukaryota; EMPTY; Eukaryota; Eukaryota; Eukaryota; Eukaryota; Eukaryota; Eukaryota; Eukaryota;
PCITRI_00891	139827	0.035758472970170284	Unknown	33.5157015454812	65.75999999999999	Eukaryota; Eukaryota; Bacteria; Eukaryota; Eukaryota;
PCITRI_00892	139750	0.007155635062611807	Unknown	34.089445438282645	41.3	Eukaryota;
PCITRI_00893	139552	0.014331575326759919	Unknown	34.45812313689521	59.65	Eukaryota; EMPTY;
PCITRI_00894	139390	0.04304469474137313	Unknown	31.378147643302963	41.1	Eukaryota; Eukaryota; EMPTY; Eukaryota; Eukaryota; EMPTY;
PCITRI_00895	139253	0.02154352150402505	Unknown	31.991411316093725	41.2	EMPTY; EMPTY; EMPTY;
PCITRI_00896	139139	0.02156117264030933	Unknown	32.182924988680384	39.7	EMPTY; EMPTY; Eukaryota;
PCITRI_00897	139063	0.028763941522906886	Unknown	34.53254999532586	39.15	Eukaryota; Eukaryota; Eukaryota; Eukaryota;
PCITRI_00898	138989	0.12231183762743814	Unknown	32.76446337479945	67.8529411764706	EMPTY; Eukaryota; Eukaryota; Eukaryota; EMPTY; EMPTY; Eukaryota; EMPTY; Eukaryota; Eukaryota; Eukaryota; EMPTY; Eukaryota; Eukaryota; Eukaryota; Eukaryota; EMPTY;
PCITRI_00899	138626	0.014427308008598675	Unknown	32.60355200323172	47.15	EMPTY; Eukaryota;
PCITRI_00900	138414	0.06502232433135377	Unknown	34.489285765890735	28.644444444444446	EMPTY; EMPTY; EMPTY; EMPTY; EMPTY; EMPTY; EMPTY; EMPTY; EMPTY;
PCITRI_00901	138389	0.02890403138977809	Unknown	31.529962641539427	55.475	Eukaryota; Eukaryota; Eukaryota; Eukaryota;
PCITRI_00902	138367	0.02168147029277212	Unknown	31.658560205829424	52.333333333333336	Eukaryota; Eukaryota; Eukaryota;
PCITRI_00903	138230	0.01446863922448094	Unknown	31.946031975692684	38.15	Eukaryota; EMPTY;
PCITRI_00904	138117	0.02896095339458575	Unknown	34.93415003221906	52.125	Eukaryota; Eukaryota; Eukaryota; EMPTY;
PCITRI_00905	138036	0.0289779477817381	Unknown	32.858094989712825	45.55	Eukaryota; Eukaryota; Eukaryota; Eukaryota;
PCITRI_00906	137999	0.007246429321951609	Unknown	33.64662062768571	32.5	Eukaryota;
PCITRI_00907	137905	0.02175410608752402	Unknown	33.13585439251659	43.9	EMPTY; Eukaryota; Eukaryota;
PCITRI_00908	137506	0.007272409931203002	Unknown	31.709889023024452	38.0	Eukaryota;
PCITRI_00909	137462	0.03637368872852134	Unknown	30.528436949847958	32.4	Eukaryota; Eukaryota; Eukaryota; Eukaryota; Eukaryota;
PCITRI_00910	137350	0.02184200946487077	Unknown	33.090644339279216	51.13333333333333	Eukaryota; Eukaryota; EMPTY;
PCITRI_00911	137293	0.014567385081540938	Unknown	35.15984063280721	54.150000000000006	Eukaryota; EMPTY;
PCITRI_00912	137231	0.03643491630899724	Unknown	34.66199328140143	75.6	Eukaryota; EMPTY; Eukaryota; EMPTY; Eukaryota;
PCITRI_00913	137168	0.014580660212294412	Unknown	33.62518954858276	38.95	Eukaryota; Eukaryota;
PCITRI_00914	137106	0.036468134144384635	Unknown	34.32599594474348	51.5	Eukaryota; Eukaryota; Eukaryota; EMPTY; Eukaryota;
PCITRI_00915	137070	0.04377325454147516	Unknown	35.38848763405559	35.03333333333333	Eukaryota; Eukaryota; Eukaryota; Eukaryota; Eukaryota; Eukaryota;
PCITRI_00916	137031	0.05108333150892863	Unknown	34.91910589574621	57.85714285714286	EMPTY; EMPTY; EMPTY; Eukaryota; EMPTY; Bacteria; Eukaryota;
PCITRI_00917	136967	0.007301028714945935	Unknown	33.70811947403389	64.6	Eukaryota;
PCITRI_00918	136832	0.021924695977549112	Unknown	33.44904700654818	36.766666666666666	Eukaryota; Eukaryota; Eukaryota;
PCITRI_00919	136791	0.0	Unknown	32.41368218669357	NA
PCITRI_00920	136715	0.00731448634019676	Unknown	33.60055590096185	46.8	Eukaryota;
PCITRI_00921	136596	0.01464171718059094	Unknown	32.46434741866526	55.6	Eukaryota; Eukaryota;
PCITRI_00922	136405	0.043986657380594554	Unknown	36.24940434734797	51.5	Eukaryota; EMPTY; Eukaryota; Eukaryota; Eukaryota; Eukaryota;
PCITRI_00923	136410	0.0073308408474452025	Unknown	33.38611538743494	39.5	Eukaryota;
PCITRI_00924	136278	0.058703532485067295	Unknown	32.52836114413184	48.4375	Eukaryota; Eukaryota; Eukaryota; Eukaryota; Eukaryota; Eukaryota; EMPTY; Eukaryota;
PCITRI_00925	136191	0.029370516407104728	Unknown	32.38760270502456	54.95	Eukaryota; EMPTY; Eukaryota; Eukaryota;
PCITRI_00926	136011	0.007352346501385917	Unknown	32.19813103351935	45.5	Eukaryota;
PCITRI_00927	136005	0.007352670857689056	Unknown	32.57894930333444	37.4	Eukaryota;
PCITRI_00928	135912	0.029430808169992346	Unknown	30.34169168285361	41.275	Eukaryota; EMPTY; EMPTY; EMPTY;
PCITRI_00929	135768	0.022096517588828	Unknown	33.2869306463968	38.5	Eukaryota; Eukaryota; EMPTY;
PCITRI_00930	135615	0.02949526232348929	Unknown	33.281716624267226	31.8	Eukaryota; Eukaryota; Eukaryota; Eukaryota;
PCITRI_00931	135475	0.03690717844620779	Unknown	35.09060712308544	51.339999999999996	Eukaryota; Eukaryota; EMPTY; Eukaryota; Eukaryota;
PCITRI_00932	135330	0.04433606739082243	Unknown	31.904973028892336	36.983333333333334	Eukaryota; Eukaryota; Eukaryota; Eukaryota; Eukaryota; Eukaryota;
PCITRI_00933	135235	0.04436721262986652	Unknown	34.12578104780567	60.56666666666667	EMPTY; Eukaryota; Eukaryota; Eukaryota; Eukaryota; Eukaryota;
PCITRI_00934	135218	0.01479093020160038	Unknown	32.537827803990595	73.9	Eukaryota; Eukaryota;
PCITRI_00935	135091	0.02220725288879348	Unknown	33.596612653692695	48.400000000000006	EMPTY; Eukaryota; Eukaryota;
PCITRI_00936	135058	0.125871847650639	Unknown	32.85403308208325	57.923529411764704	Eukaryota; Eukaryota; EMPTY; EMPTY; EMPTY; Eukaryota; Eukaryota; Eukaryota; EMPTY; Eukaryota; Eukaryota; Eukaryota; EMPTY; Eukaryota; Eukaryota; Eukaryota; Eukaryota;
PCITRI_00937	134979	0.04445135910030449	Unknown	31.628623711836656	54.1	Eukaryota; EMPTY; Eukaryota; Eukaryota; EMPTY; Eukaryota;
PCITRI_00938	134771	0.03709996957802495	Unknown	32.806019099064336	63.84	Eukaryota; Eukaryota; EMPTY; EMPTY; Eukaryota;
PCITRI_00939	134816	0.05192262046047947	Unknown	31.12390220745312	56.371428571428574	Eukaryota; Eukaryota; Eukaryota; EMPTY; Eukaryota; Eukaryota; Eukaryota;
PCITRI_00940	134786	0.01483833632573116	Unknown	32.71704776460464	64.19999999999999	EMPTY; EMPTY;
PCITRI_00941	134651	0.02970642624265694	Unknown	32.60651610459633	38.45	Eukaryota; Eukaryota; Eukaryota; Eukaryota;
PCITRI_00942	134648	0.007426772027805835	Unknown	31.43975402531044	39.3	Eukaryota;
PCITRI_00943	134641	0.02228147443943524	Unknown	34.37808691260463	48.266666666666666	Eukaryota; Eukaryota; Eukaryota;
PCITRI_00944	134573	0.02972364441604185	Unknown	32.47456770674653	57.625	Eukaryota; Eukaryota; Eukaryota; EMPTY;
PCITRI_00945	134555	0.022295715506670134	Unknown	32.02705213481476	52.53333333333333	Eukaryota; Eukaryota; EMPTY;
PCITRI_00946	134531	0.1040652340352781	Unknown	34.02338494473393	66.62142857142857	Eukaryota; Eukaryota; Eukaryota; Eukaryota; Eukaryota; Eukaryota; Eukaryota; EMPTY; Eukaryota; EMPTY; Eukaryota; EMPTY; Eukaryota; Eukaryota;
PCITRI_00947	134510	0.01486878299011226	Unknown	34.48070775407033	36.2	Eukaryota; Eukaryota;
PCITRI_00948	133731	0.02991079106564671	Unknown	32.65361060636651	58.675	Bacteria; EMPTY; Eukaryota; Eukaryota;
PCITRI_00949	133683	0.02244114808913624	Unknown	33.48219294899127	47.63333333333333	Eukaryota; EMPTY; Eukaryota;
PCITRI_00950	133513	0.06740916614861474	Unknown	33.72106087047703	55.28888888888889	Eukaryota; Eukaryota; Eukaryota; EMPTY; Eukaryota; Eukaryota; EMPTY; Eukaryota; Eukaryota;
PCITRI_00951	133457	0.014986100391886525	Unknown	34.76475568909836	35.65	Eukaryota; Eukaryota;
PCITRI_00952	133236	0.02251643699900928	Unknown	32.9272869194512	65.0	EMPTY; Eukaryota; Eukaryota;
PCITRI_00953	133232	0.045034226011768944	Unknown	32.20997958448421	67.7	Eukaryota; EMPTY; Eukaryota; Eukaryota; Eukaryota; Eukaryota;
PCITRI_00954	133177	0.03754402036387665	Unknown	35.5571908062203	59.2	Eukaryota; Eukaryota; Eukaryota; Eukaryota; Eukaryota;
PCITRI_00955	133112	0.03004988280545706	Unknown	31.864895726906667	41.375	Eukaryota; Eukaryota; Eukaryota; Eukaryota;
PCITRI_00956	132880	0.007525586995785672	Unknown	33.62131246237207	36.5	Eukaryota;
PCITRI_00957	132866	0.0	Unknown	31.861424292143965	NA
PCITRI_00958	132441	0.007550531934974819	Unknown	37.20147084362093	42.2	EMPTY;
PCITRI_00959	132172	0.007565898980116817	Unknown	32.944193929122655	47.3	Eukaryota;
PCITRI_00960	132102	0.05298935670920955	Unknown	33.630830721715036	57.41428571428572	Eukaryota; Eukaryota; EMPTY; Eukaryota; Eukaryota; Eukaryota; Eukaryota;
PCITRI_00961	132088	0.015141420870934529	Unknown	30.75373993095512	41.7	Eukaryota; EMPTY;
PCITRI_00962	131994	0.037880509720138796	Unknown	31.999181780990043	49.26	EMPTY; EMPTY; Eukaryota; EMPTY; Eukaryota;
PCITRI_00963	131989	0.0151527778830054	Unknown	31.864018971277908	44.45	Eukaryota; EMPTY;
PCITRI_00964	131945	0.007578915457198076	Unknown	32.41881086816477	65.6	Eukaryota;
PCITRI_00965	131724	0.007591630986001033	Unknown	32.73055783304485	53.0	EMPTY;
PCITRI_00966	131665	0.03797516424258535	Unknown	32.82876998443018	60.8	EMPTY; Eukaryota; Eukaryota; EMPTY; EMPTY;
PCITRI_00967	131631	0.06837295166032317	Unknown	33.92589891438947	55.766666666666666	Eukaryota; EMPTY; EMPTY; EMPTY; Eukaryota; Eukaryota; Eukaryota; Eukaryota; EMPTY;
PCITRI_00968	131513	0.0	Unknown	34.2985104134192	NA
PCITRI_00969	131436	0.05325785933838522	Unknown	33.78602513770961	58.77142857142857	Eukaryota; Eukaryota; EMPTY; Eukaryota; Eukaryota; Eukaryota; Eukaryota;
PCITRI_00970	131314	0.0	Unknown	33.70699239989643	NA
PCITRI_00971	131235	0.022859755400617212	Unknown	33.405722558768616	51.699999999999996	Eukaryota; Eukaryota; Eukaryota;
PCITRI_00972	131116	0.083895176790018	Unknown	33.90890509167455	44.836363636363636	EMPTY; Eukaryota; Eukaryota; Eukaryota; Eukaryota; Eukaryota; EMPTY; EMPTY; Eukaryota; Eukaryota; EMPTY;
PCITRI_00973	130957	0.007636094290492299	Unknown	31.487434806844995	29.5	Eukaryota;
PCITRI_00974	130954	0.015272538448615543	Unknown	34.55106373230294	44.349999999999994	EMPTY; Eukaryota;
PCITRI_00975	130772	0.05352827822469642	Unknown	32.73560089315756	62.0	EMPTY; Eukaryota; Eukaryota; EMPTY; Eukaryota; Eukaryota; EMPTY;
PCITRI_00976	130673	0.030610761213104465	Unknown	34.28328728964667	47.900000000000006	EMPTY; Eukaryota; Eukaryota; Eukaryota;
PCITRI_00977	130485	0.03831858067977162	Unknown	32.42365022799555	45.24	Eukaryota; Eukaryota; Eukaryota; Eukaryota; Eukaryota;
PCITRI_00978	130315	0.030694854774968347	Unknown	34.733530291984806	52.7	Eukaryota; Eukaryota; Eukaryota; Eukaryota;
PCITRI_00979	130247	0.023033160072784782	Unknown	37.422742942255866	65.23333333333333	Eukaryota; Eukaryota; EMPTY;
PCITRI_00980	130230	0.023036166781847504	Unknown	34.11886662059433	44.86666666666667	Eukaryota; EMPTY; Eukaryota;
PCITRI_00981	130212	0.0	Unknown	32.962399778822224	NA
PCITRI_00982	130057	0.030755745557717006	Unknown	32.13206517142484	51.975	Eukaryota; EMPTY; Eukaryota; Eukaryota;
PCITRI_00983	129797	0.015408676625807994	Unknown	31.37052474248249	64.0	Eukaryota; Eukaryota;
PCITRI_00984	129728	0.023125308337444497	Unknown	34.18922668968919	42.03333333333333	Eukaryota; Eukaryota; Eukaryota;
PCITRI_00985	129424	0.023179626653480032	Unknown	33.21254172332797	62.800000000000004	Eukaryota; EMPTY; Eukaryota;
PCITRI_00986	129350	0.0	Unknown	33.61654425976034	NA
PCITRI_00987	128984	0.007752899584444582	Unknown	33.616572598151706	37.3	Eukaryota;
PCITRI_00988	128869	0.023279454329590516	Unknown	33.10260807486672	57.43333333333333	Eukaryota; EMPTY; Eukaryota;
PCITRI_00989	128776	0.054357954898428276	Unknown	32.76231595949556	66.45714285714286	Eukaryota; Eukaryota; EMPTY; Eukaryota; EMPTY; EMPTY; EMPTY;
PCITRI_00990	128477	0.023350482965822674	Unknown	33.8301797208839	36.53333333333333	EMPTY; Eukaryota; Eukaryota;
PCITRI_00991	128373	0.007789800035833081	Unknown	33.77189907535074	35.1	Eukaryota;
PCITRI_00992	128364	0.09348415443582313	Unknown	29.565142874949363	40.40833333333333	Eukaryota; EMPTY; Eukaryota; Eukaryota; Eukaryota; Eukaryota; Eukaryota; Eukaryota; Eukaryota; Eukaryota; Eukaryota; Eukaryota;
PCITRI_00993	127663	0.08616435458981851	Unknown	32.95316575671886	67.98181818181818	Eukaryota; EMPTY; Eukaryota; Eukaryota; Eukaryota; Eukaryota; Eukaryota; Eukaryota; Eukaryota; Eukaryota; Eukaryota;
PCITRI_00994	127909	0.023454174452149572	Unknown	33.29789146971675	39.1	Eukaryota; Eukaryota; EMPTY;
PCITRI_00995	127896	0.023456558453743667	Unknown	33.37555513855007	66.2	Eukaryota; Eukaryota; Eukaryota;
PCITRI_00996	127862	0.046925591653501436	Unknown	33.040309083230355	50.96666666666667	Eukaryota; Eukaryota; Eukaryota; EMPTY; Eukaryota; Eukaryota;
PCITRI_00997	127671	0.039163161563706715	Unknown	33.9521112860399	47.3	Eukaryota; EMPTY; EMPTY; Eukaryota; Eukaryota;
PCITRI_00998	127651	0.04700315704538155	Unknown	29.785900619658285	70.78333333333333	Eukaryota; Eukaryota; Eukaryota; Eukaryota; Eukaryota; Eukaryota;
PCITRI_00999	127477	0.0	Unknown	32.004204680059935	NA
PCITRI_01000	127384	0.03925139734974565	Unknown	31.777146266407087	54.32	Eukaryota; EMPTY; Eukaryota; Eukaryota; Eukaryota;
PCITRI_01001	127308	0.07069469318503158	Unknown	31.32638954346938	45.94444444444444	Eukaryota; Eukaryota; Eukaryota; EMPTY; Eukaryota; EMPTY; EMPTY; Eukaryota; Eukaryota;
PCITRI_01002	127076	0.0	Unknown	31.53231137272184	NA
PCITRI_01003	127071	0.007869616198817984	Unknown	30.64192459333758	37.3	EMPTY;
PCITRI_01004	127055	0.07870607217346817	Unknown	32.58431387981583	68.3	Eukaryota; Eukaryota; Eukaryota; Eukaryota; Eukaryota; Eukaryota; EMPTY; Eukaryota; Eukaryota; Eukaryota;
PCITRI_01005	127008	0.11022927689594357	Unknown	32.34363189720332	42.25	Eukaryota; Eukaryota; EMPTY; Eukaryota; Eukaryota; Eukaryota; EMPTY; Eukaryota; Eukaryota; Eukaryota; EMPTY; EMPTY; EMPTY; EMPTY;
PCITRI_01006	126824	0.01576988582602662	Unknown	31.514539834731597	35.8	Eukaryota; EMPTY;
PCITRI_01007	126782	0.023662665047088704	Unknown	34.62952154091275	49.36666666666667	Eukaryota; EMPTY; Eukaryota;
PCITRI_01008	126781	0.15775234459422152	Unknown	34.52331185272241	65.66	Eukaryota; EMPTY; Eukaryota; EMPTY; Eukaryota; EMPTY; Eukaryota; EMPTY; EMPTY; Eukaryota; Eukaryota; Eukaryota; Eukaryota; Eukaryota; Eukaryota; Eukaryota; EMPTY; EMPTY; Eukaryota; Eukaryota;
PCITRI_01009	126777	0.023663598286755485	Unknown	31.149183211465804	39.6	Eukaryota; EMPTY; Eukaryota;
PCITRI_01010	126618	0.023693313746860636	Unknown	33.08692287036598	46.96666666666667	Eukaryota; Eukaryota; Eukaryota;
PCITRI_01011	126550	0.07111813512445674	Unknown	34.38798893717898	51.31111111111111	Eukaryota; Eukaryota; Eukaryota; Eukaryota; EMPTY; Eukaryota; EMPTY; Eukaryota; EMPTY;
PCITRI_01012	126545	0.10273025405982061	Unknown	34.567150025682565	62.23076923076923	Eukaryota; Eukaryota; Eukaryota; Eukaryota; Eukaryota; EMPTY; Eukaryota; Eukaryota; Eukaryota; EMPTY; Eukaryota; Eukaryota; Eukaryota;
PCITRI_01013	126436	0.007909139801955139	Unknown	32.87829415672752	45.0	Eukaryota;
PCITRI_01014	126425	0.07118845165117658	Unknown	32.582954320743525	56.93333333333333	Eukaryota; Eukaryota; EMPTY; Eukaryota; EMPTY; Eukaryota; Eukaryota; Eukaryota; Eukaryota;
PCITRI_01015	126360	0.015827793605571384	Unknown	33.04210193099082	38.099999999999994	EMPTY; EMPTY;
PCITRI_01016	126202	0.023771414082185704	Unknown	31.230091440706172	44.56666666666667	Eukaryota; EMPTY; EMPTY;
PCITRI_01017	126162	0.0	Unknown	30.945926665715508	NA
PCITRI_01018	126093	0.023791963074873308	Unknown	31.68772255398793	73.66666666666667	EMPTY; Eukaryota; Eukaryota;
PCITRI_01019	125930	0.023822758675454615	Unknown	33.06122448979592	42.3	Eukaryota; Eukaryota; EMPTY;
PCITRI_01020	125919	0.007941613259317498	Unknown	32.68370936872117	37.8	EMPTY;
PCITRI_01021	125864	0.023835250746837854	Unknown	33.68953791393886	61.333333333333336	Eukaryota; Eukaryota; Eukaryota;
PCITRI_01022	125822	0.03973867845050945	Unknown	33.31849756004514	64.08	EMPTY; Eukaryota; Eukaryota; Eukaryota; Eukaryota;
PCITRI_01023	125714	0.0	Unknown	32.81655185579967	NA
PCITRI_01024	125399	0.10366908827024139	Unknown	34.18209076627405	31.615384615384613	EMPTY; Eukaryota; EMPTY; EMPTY; Eukaryota; Eukaryota; EMPTY; EMPTY; Eukaryota; Eukaryota; EMPTY; EMPTY; EMPTY;
PCITRI_01025	125139	0.0	Unknown	31.19011659035153	NA
PCITRI_01026	125016	0.0319959045242209	Unknown	33.67328981890318	34.475	Bacteria; Eukaryota; Eukaryota; Eukaryota;
PCITRI_01027	124936	0.040020490491131454	Unknown	33.29384644938209	49.04	Eukaryota; EMPTY; Eukaryota; Eukaryota; Eukaryota;
PCITRI_01028	124926	0.01600947761074556	Unknown	32.55767414309271	45.95	Eukaryota; Eukaryota;
PCITRI_01029	124726	0.024052723570065583	Unknown	33.21440597790357	58.3	EMPTY; Eukaryota; Eukaryota;
PCITRI_01030	124565	0.0	Unknown	32.77003973828925	NA
PCITRI_01031	124550	0.04817342432757929	Unknown	33.02850260939382	43.35	Eukaryota; EMPTY; Eukaryota; Eukaryota; Eukaryota; EMPTY;
PCITRI_01032	124464	0.04017225864507006	Unknown	32.607018897030464	35.9	Bacteria; EMPTY; Eukaryota; Eukaryota; Eukaryota;
PCITRI_01033	124449	0.0	Unknown	33.31565540904306	NA
PCITRI_01034	124331	0.04021523192124249	Unknown	31.603542157627622	66.68	Eukaryota; Eukaryota; Eukaryota; EMPTY; Eukaryota;
PCITRI_01035	124264	0.02414214897315393	Unknown	31.615753556943282	89.16666666666667	Bacteria; Bacteria; Bacteria;
PCITRI_01036	124081	0.04029625808947381	Unknown	34.84820399577695	44.3	Eukaryota; EMPTY; EMPTY; Eukaryota; Eukaryota;
PCITRI_01037	124006	0.03225650371756205	Unknown	33.147589632759704	55.0	EMPTY; Eukaryota; EMPTY; Bacteria;
PCITRI_01038	124000	0.04838709677419355	Unknown	32.72016129032258	64.0	Eukaryota; Eukaryota; Eukaryota; Eukaryota; EMPTY; Eukaryota;
PCITRI_01039	123953	0.0	Unknown	34.98100086323041	NA
PCITRI_01040	123915	0.0	Unknown	33.81511519993544	NA
PCITRI_01041	123885	0.008072002260160633	Unknown	34.47552165314606	78.5	Eukaryota;
PCITRI_01042	123829	0.07268087443167594	Unknown	34.76810763229938	60.077777777777776	Eukaryota; EMPTY; Eukaryota; Eukaryota; EMPTY; Eukaryota; Eukaryota; Eukaryota; Eukaryota;
PCITRI_01043	123517	0.040480257778281535	Unknown	35.32064412186177	58.52	Eukaryota; EMPTY; Bacteria; Eukaryota; EMPTY;
PCITRI_01044	123440	0.008101101749837978	Unknown	32.19296824368114	37.3	EMPTY;
PCITRI_01045	123401	0.06482929635902465	Unknown	33.019991734264714	59.362500000000004	Eukaryota; Eukaryota; Eukaryota; Eukaryota; Eukaryota; Eukaryota; Eukaryota; Eukaryota;
PCITRI_01046	123258	0.0	Unknown	32.61857242531925	NA
PCITRI_01047	123222	0.0973852071870283	Unknown	33.734235769586604	56.25	EMPTY; Eukaryota; Eukaryota; EMPTY; Eukaryota; Eukaryota; Eukaryota; Eukaryota; EMPTY; EMPTY; Eukaryota; Eukaryota;
PCITRI_01048	123094	0.008123872812647245	Unknown	33.46548166441906	47.8	Eukaryota;
PCITRI_01049	123010	0.10568246484025688	Unknown	33.1306397853833	60.753846153846155	Eukaryota; EMPTY; Eukaryota; Eukaryota; Eukaryota; Eukaryota; Eukaryota; Eukaryota; Eukaryota; Eukaryota; Eukaryota; Bacteria; EMPTY;
PCITRI_01050	122985	0.008131072895068505	Unknown	30.37931455055495	63.2	Eukaryota;
PCITRI_01051	122973	0.02439559903393428	Unknown	30.505070218665885	55.1	Eukaryota; EMPTY; Eukaryota;
PCITRI_01052	122922	0.032540960934576396	Unknown	32.64183791347359	39.175	Eukaryota; EMPTY; Eukaryota; Eukaryota;
PCITRI_01053	122827	0.016283064798456367	Unknown	35.134783068869226	42.7	Eukaryota; Eukaryota;
PCITRI_01054	122698	0.048900552576244115	Unknown	36.04378229473993	40.43333333333333	Eukaryota; EMPTY; Eukaryota; EMPTY; Eukaryota; Eukaryota;
PCITRI_01055	122709	0.04074680748763334	Unknown	32.430384079407375	67.46	EMPTY; Eukaryota; Eukaryota; EMPTY; Eukaryota;
PCITRI_01056	122631	0.08154544935619867	Unknown	31.577659808694374	36.01	Eukaryota; Eukaryota; Eukaryota; EMPTY; Eukaryota; Eukaryota; Eukaryota; Eukaryota; Eukaryota; Eukaryota;
PCITRI_01057	122509	0.008162665600078362	Unknown	33.937098498885796	51.7	Eukaryota;
PCITRI_01058	122462	0.024497395110319935	Unknown	32.21080825072267	60.766666666666666	EMPTY; Eukaryota; Eukaryota;
PCITRI_01059	122307	0.008176146909007661	Unknown	32.684147268758124	33.6	EMPTY;
PCITRI_01060	122023	0.008195176319218508	Unknown	29.214164542750137	24.1	Eukaryota;
PCITRI_01061	121825	0.06566796634516725	Unknown	29.446336958752305	82.1	Eukaryota; EMPTY; EMPTY; EMPTY; Eukaryota; Eukaryota; Eukaryota; Eukaryota;
PCITRI_01062	121822	0.008208697936333338	Unknown	32.32585247328068	34.4	EMPTY;
PCITRI_01063	121646	0.008220574453742828	Unknown	33.23249428670076	35.3	Eukaryota;
PCITRI_01064	121628	0.01644358206991811	Unknown	32.79343572203769	63.5	Eukaryota; Eukaryota;
PCITRI_01065	121540	0.01645548790521639	Unknown	30.741319730129995	50.4	EMPTY; Eukaryota;
PCITRI_01066	121439	0.057642108383632935	Unknown	33.53947249236242	72.65714285714286	EMPTY; EMPTY; Eukaryota; Eukaryota; EMPTY; Eukaryota; EMPTY;
PCITRI_01067	121361	0.0	Unknown	32.642282116989804	NA
PCITRI_01068	121087	0.049551149173734585	Unknown	33.50400951382064	43.166666666666664	Eukaryota; Eukaryota; Eukaryota; Eukaryota; Eukaryota; Eukaryota;
PCITRI_01069	120932	0.07442198921708067	Unknown	31.213409188634934	37.06666666666666	Eukaryota; Eukaryota; Eukaryota; EMPTY; Eukaryota; Eukaryota; EMPTY; EMPTY; EMPTY;
PCITRI_01070	120899	0.016542734017651096	Unknown	33.532121853778776	46.2	Eukaryota; Eukaryota;
PCITRI_01071	120828	0.024828682093554474	Unknown	35.33949084649253	25.03333333333333	EMPTY; Eukaryota; Eukaryota;
PCITRI_01072	120704	0.0497083775185578	Unknown	31.553221102863205	64.7	Eukaryota; EMPTY; Eukaryota; EMPTY; Eukaryota; Eukaryota;
PCITRI_01073	120628	0.024869847796531484	Unknown	33.05451470637	38.5	Eukaryota; Eukaryota; Eukaryota;
PCITRI_01074	120614	0.01658182300562124	Unknown	34.631966438390236	30.75	Eukaryota; Bacteria;
PCITRI_01075	120601	0.0248754156267361	Unknown	35.29738559381763	42.2	Eukaryota; Eukaryota; Eukaryota;
PCITRI_01076	120432	0.0	Unknown	34.3978344626013	NA
PCITRI_01077	120408	0.0	Unknown	33.28848581489602	NA
PCITRI_01078	120377	0.008307234770761857	Unknown	34.665259974912146	29.8	EMPTY;
PCITRI_01079	120236	0.03326790645064706	Unknown	32.763065970258495	59.825	Eukaryota; EMPTY; EMPTY; Eukaryota;
PCITRI_01080	120102	0.008326256015719971	Unknown	34.436562255416234	38.4	Eukaryota;
PCITRI_01081	120066	0.0666300201555811	Unknown	33.4815851281795	36.7625	Eukaryota; Eukaryota; EMPTY; EMPTY; Eukaryota; Eukaryota; Eukaryota; Eukaryota;
PCITRI_01082	120057	0.008329376879315658	Unknown	32.72612175883122	33.4	Eukaryota;
PCITRI_01083	119927	0.025015217590701008	Unknown	33.28524852618676	37.4	Eukaryota; Eukaryota; Eukaryota;
PCITRI_01084	119772	0.0	Unknown	29.57619477006312	NA
PCITRI_01085	119652	0.008357570287166115	Unknown	34.79674389061612	50.0	Eukaryota;
PCITRI_01086	119631	0.041795186866280476	Unknown	33.651812657254396	69.08	Eukaryota; Eukaryota; Eukaryota; Eukaryota; Eukaryota;
PCITRI_01087	119543	0.11711267075445655	Unknown	33.733468291744394	62.128571428571426	Eukaryota; Eukaryota; Eukaryota; Eukaryota; Eukaryota; Eukaryota; Eukaryota; EMPTY; EMPTY; Eukaryota; EMPTY; Eukaryota; Eukaryota; Eukaryota;
PCITRI_01088	119447	0.008371913903237419	Unknown	32.60776746171942	32.3	Eukaryota;
PCITRI_01089	119445	0.01674410816693876	Unknown	27.82787056804387	44.05	Eukaryota; Eukaryota;
PCITRI_01090	119112	0.041977298676875545	Unknown	34.96205252199611	48.4	Eukaryota; Eukaryota; Eukaryota; Eukaryota; EMPTY;
PCITRI_01091	119097	0.1427407911198435	Unknown	34.23427962081328	40.95882352941177	EMPTY; EMPTY; Eukaryota; Eukaryota; EMPTY; Eukaryota; EMPTY; Eukaryota; Eukaryota; EMPTY; EMPTY; Eukaryota; Eukaryota; Eukaryota; Eukaryota; Eukaryota; EMPTY;
PCITRI_01092	118960	0.016812373907195696	Unknown	32.02168796234028	33.9	EMPTY; Eukaryota;
PCITRI_01093	118937	0.025223437618234864	Unknown	32.81401077881568	32.733333333333334	Eukaryota; EMPTY; Eukaryota;
PCITRI_01094	118798	0.06734120103032037	Unknown	32.63017895924174	51.15	Eukaryota; EMPTY; Eukaryota; Eukaryota; Eukaryota; Eukaryota; EMPTY; Eukaryota;
PCITRI_01095	118666	0.00842701363490806	Unknown	35.222388889825226	75.8	Eukaryota;
PCITRI_01096	118489	0.19411084573251525	Unknown	32.74649967507533	36.22608695652174	EMPTY; EMPTY; Eukaryota; Eukaryota; EMPTY; Eukaryota; Eukaryota; Eukaryota; Eukaryota; Eukaryota; Eukaryota; Eukaryota; EMPTY; EMPTY; Eukaryota; Eukaryota; Eukaryota; Eukaryota; Eukaryota; Eukaryota; Eukaryota; Eukaryota; Eukaryota;
PCITRI_01097	118478	0.008440385556812235	Unknown	32.43640169482942	41.2	EMPTY;
PCITRI_01098	118288	0.08453942918977411	Unknown	34.71358041390504	28.05	EMPTY; Eukaryota; Bacteria; Bacteria; EMPTY; Eukaryota; Bacteria; Eukaryota; Bacteria; Eukaryota;
PCITRI_01099	118074	0.3048935413384827	Unknown	33.46630079441706	73.42222222222222	Eukaryota; EMPTY; Eukaryota; EMPTY; EMPTY; Eukaryota; Eukaryota; EMPTY; Eukaryota; EMPTY; Eukaryota; Eukaryota; Eukaryota; Eukaryota; Eukaryota; EMPTY; Eukaryota; Eukaryota; EMPTY; Eukaryota; EMPTY; EMPTY; Eukaryota; Eukaryota; EMPTY; Eukaryota; Eukaryota; EMPTY; Eukaryota; Eukaryota; EMPTY; Eukaryota; Bacteria; Eukaryota; EMPTY; Eukaryota;
PCITRI_01100	117884	0.016965830816735094	Unknown	32.99514777238641	63.6	Eukaryota; Eukaryota;
PCITRI_01101	117872	0.00848377901452423	Unknown	34.70968508212298	38.3	Eukaryota;
PCITRI_01102	117866	0.0	Unknown	32.55052347581152	NA
PCITRI_01103	117864	0.0	Unknown	31.458290911559082	NA
PCITRI_01104	117843	0.016971733577726297	Unknown	33.48862469556953	37.099999999999994	EMPTY; Eukaryota;
PCITRI_01105	117798	0.042445542369140395	Unknown	33.108371958776885	65.94	Eukaryota; Eukaryota; Eukaryota; Eukaryota; EMPTY;
PCITRI_01106	117769	0.00849119887236879	Unknown	33.66505616928054	39.7	EMPTY;
PCITRI_01107	117726	0.0	Unknown	32.37092910656949	NA
PCITRI_01108	117585	0.05953140281498491	Unknown	32.73716885657184	54.285714285714285	EMPTY; Eukaryota; Eukaryota; Eukaryota; EMPTY; Eukaryota; Eukaryota;
PCITRI_01109	117526	0.017017511018838385	Unknown	29.411364293858384	64.0	EMPTY; Eukaryota;
PCITRI_01110	117440	0.0	Unknown	34.075272479564035	NA
PCITRI_01111	117191	0.00853307847872277	Unknown	31.575803602665736	33.6	Eukaryota;
PCITRI_01112	117177	0.11094327385067035	Unknown	32.99623646278707	70.01538461538462	Eukaryota; Eukaryota; Eukaryota; Eukaryota; EMPTY; Eukaryota; EMPTY; EMPTY; Eukaryota; Eukaryota; Eukaryota; Eukaryota; EMPTY;
PCITRI_01113	117161	0.017070526881812206	Unknown	33.71429059157911	42.0	Eukaryota; Eukaryota;
PCITRI_01114	117143	0.01707314991079279	Unknown	31.81069291378913	61.0	Eukaryota; Eukaryota;
PCITRI_01115	117102	0.12809345698621713	Unknown	29.97472289115472	69.73333333333333	Eukaryota; EMPTY; Eukaryota; Eukaryota; Eukaryota; EMPTY; EMPTY; EMPTY; EMPTY; Eukaryota; Eukaryota; Eukaryota; Eukaryota; Eukaryota; Eukaryota;
PCITRI_01116	117001	0.0	Unknown	32.14587909505047	NA
PCITRI_01117	116919	0.025658789418315245	Unknown	36.550090233409456	42.166666666666664	Eukaryota; Eukaryota; EMPTY;
PCITRI_01118	116731	0.0	Unknown	32.221946183961414	NA
PCITRI_01119	116554	0.3002899943373887	Unknown	30.094205261080702	71.23714285714286	Eukaryota; Eukaryota; Eukaryota; EMPTY; Eukaryota; Eukaryota; Eukaryota; EMPTY; Eukaryota; EMPTY; EMPTY; Eukaryota; EMPTY; EMPTY; Eukaryota; Eukaryota; EMPTY; EMPTY; Eukaryota; Bacteria; Eukaryota; Eukaryota; EMPTY; EMPTY; Eukaryota; Eukaryota; Eukaryota; Eukaryota; EMPTY; EMPTY; EMPTY; EMPTY; EMPTY; EMPTY; EMPTY;
PCITRI_01120	116531	0.017162815044923667	Unknown	30.931683414713678	52.1	Eukaryota; Bacteria;
PCITRI_01121	116528	0.017163256899629272	Unknown	32.91311959357407	86.5	Bacteria; Eukaryota;
PCITRI_01122	116448	0.017175048090134655	Unknown	30.772533663094258	69.30000000000001	Eukaryota; Eukaryota;
PCITRI_01123	116427	0.008589072981353122	Unknown	31.794171455074853	53.5	EMPTY;
PCITRI_01124	116288	0.025798018712162907	Unknown	34.217632085855804	35.03333333333333	EMPTY; Eukaryota; Eukaryota;
PCITRI_01125	116276	0.01720045409198803	Unknown	31.746018094877705	65.15	EMPTY; Eukaryota;
PCITRI_01126	116246	0.0	Unknown	32.0380916332605	NA
PCITRI_01127	116205	0.0602383718428639	Unknown	34.60436297921776	79.51428571428572	Eukaryota; EMPTY; EMPTY; Eukaryota; Eukaryota; Eukaryota; EMPTY;
PCITRI_01128	115822	0.01726787656921828	Unknown	33.94778194125468	46.849999999999994	EMPTY; Eukaryota;
PCITRI_01129	115730	0.017281603732826407	Unknown	33.96612805668366	41.1	Eukaryota; Eukaryota;
PCITRI_01130	115705	0.04321334428071388	Unknown	36.381314549933016	38.08	Eukaryota; Eukaryota; Eukaryota; Eukaryota; Eukaryota;
PCITRI_01131	115679	0.008644611381495344	Unknown	32.510654483527695	83.3	Eukaryota;
PCITRI_01132	115510	0.008657259111765214	Unknown	33.46117219288373	56.0	Eukaryota;
PCITRI_01133	115280	0.06072172102706454	Unknown	33.756072172102705	39.48571428571429	Eukaryota; Eukaryota; Eukaryota; Eukaryota; EMPTY; Eukaryota; Eukaryota;
PCITRI_01134	115096	0.008688399249322305	Unknown	32.701397094599294	45.7	Eukaryota;
PCITRI_01135	115075	0.0	Unknown	33.4538344557897	NA
PCITRI_01136	114960	0.008698677800974252	Unknown	33.386395267919276	44.5	Eukaryota;
PCITRI_01137	114947	0.03479864633265766	Unknown	35.044846755461215	41.625	Eukaryota; EMPTY; EMPTY; EMPTY;
PCITRI_01138	114924	0.017402805332219554	Unknown	33.30113814346873	52.95	Eukaryota; Eukaryota;
PCITRI_01139	114894	0.017407349382909464	Unknown	31.59172802757324	50.25	Eukaryota; Eukaryota;
PCITRI_01140	114767	0.03485322435891851	Unknown	32.81431073392177	52.8	Eukaryota; Eukaryota; Eukaryota; Eukaryota;
PCITRI_01141	114696	0.08718699867475763	Unknown	34.876543209876544	59.21	Eukaryota; Eukaryota; Eukaryota; Eukaryota; EMPTY; Eukaryota; EMPTY; Eukaryota; EMPTY; Eukaryota;
PCITRI_01142	114506	0.026199500462857843	Unknown	33.73709674602205	55.43333333333334	Eukaryota; EMPTY; Eukaryota;
PCITRI_01143	114378	0.0	Unknown	32.30953505044676	NA
PCITRI_01144	114372	0.008743398733955863	Unknown	31.332843703004233	30.4	EMPTY;
PCITRI_01145	114354	0.008744774996939328	Unknown	32.46060478863878	22.3	Eukaryota;
PCITRI_01146	114254	0.03500971519596688	Unknown	32.22294186636792	37.675	EMPTY; Eukaryota; EMPTY; Eukaryota;
PCITRI_01147	114162	0.14015171423065467	Unknown	33.98065906343617	55.50625	Eukaryota; EMPTY; Eukaryota; EMPTY; Eukaryota; Eukaryota; Eukaryota; Eukaryota; EMPTY; Bacteria; EMPTY; EMPTY; Eukaryota; Eukaryota; EMPTY; Eukaryota;
PCITRI_01148	114145	0.026282360155942004	Unknown	30.876516711200665	49.733333333333334	Eukaryota; Eukaryota; Eukaryota;
PCITRI_01149	114088	0.04382581866629269	Unknown	32.53891732697567	49.6	Eukaryota; EMPTY; EMPTY; EMPTY; Eukaryota;
PCITRI_01150	113972	0.04387042431474397	Unknown	33.803916751482824	42.24	Eukaryota; Eukaryota; Eukaryota; Eukaryota; Eukaryota;
PCITRI_01151	113812	0.03514567883878677	Unknown	32.84451551681721	58.925	Eukaryota; Eukaryota; Eukaryota; Eukaryota;
PCITRI_01152	113807	0.0	Unknown	34.678886184505345	NA
PCITRI_01153	113795	0.16696691418779383	Unknown	33.82925436091217	65.37368421052632	Eukaryota; Eukaryota; Eukaryota; Eukaryota; Eukaryota; Eukaryota; Eukaryota; EMPTY; Eukaryota; Eukaryota; Eukaryota; Eukaryota; Eukaryota; Eukaryota; Eukaryota; Eukaryota; Eukaryota; EMPTY; Eukaryota;
PCITRI_01154	113774	0.03515741733612249	Unknown	33.88471882855485	45.925	EMPTY; Eukaryota; EMPTY; Eukaryota;
PCITRI_01155	113636	0.017600056320180225	Unknown	31.52434087789081	47.099999999999994	Eukaryota; Eukaryota;
PCITRI_01156	113518	0.03523670254937543	Unknown	33.570006518789974	67.85	Eukaryota; EMPTY; Eukaryota; Eukaryota;
PCITRI_01157	113248	0.02649053404916643	Unknown	31.792172930206274	60.83333333333333	EMPTY; Eukaryota; Eukaryota;
PCITRI_01158	113274	0.0088281512085739	Unknown	34.52778219185338	31.5	Eukaryota;
PCITRI_01159	113166	0.0176731527137126	Unknown	33.857342311294914	60.05	Eukaryota; Eukaryota;
PCITRI_01160	113153	0.09721350737497017	Unknown	34.29869292020539	66.69090909090909	Eukaryota; EMPTY; EMPTY; EMPTY; EMPTY; Eukaryota; EMPTY; Eukaryota; Eukaryota; Eukaryota; Eukaryota;
PCITRI_01161	113081	0.008843218577833588	Unknown	34.77684137918837	59.8	EMPTY;
PCITRI_01162	112813	0.06204958648382722	Unknown	32.896031485733026	50.2	Eukaryota; Eukaryota; EMPTY; EMPTY; Eukaryota; Eukaryota; Eukaryota;
PCITRI_01163	113029	0.008847286979447753	Unknown	33.67365897247609	35.3	Eukaryota;
PCITRI_01164	113017	0.0	Unknown	31.512958227523292	NA
PCITRI_01165	112956	0.008853004709798506	Unknown	32.31700839264847	37.0	EMPTY;
PCITRI_01166	112865	0.026580427944889913	Unknown	33.56222035174766	40.166666666666664	Eukaryota; Eukaryota; Eukaryota;
PCITRI_01167	112829	0.0	Unknown	32.46151255439648	NA
PCITRI_01168	112786	0.017732697320589436	Unknown	33.236394587980776	41.4	EMPTY; Eukaryota;
PCITRI_01169	112775	0.008867213478164486	Unknown	34.228330747062735	73.2	Eukaryota;
PCITRI_01170	112639	0.0443895986292492	Unknown	32.152274079137776	54.339999999999996	EMPTY; Eukaryota; Eukaryota; EMPTY; Eukaryota;
PCITRI_01171	112557	0.03553754986362465	Unknown	30.801282905550075	52.75	Eukaryota; EMPTY; Eukaryota; Eukaryota;
PCITRI_01172	112393	0.05338410755118201	Unknown	30.79996085165446	57.63333333333333	EMPTY; Eukaryota; Eukaryota; Eukaryota; Eukaryota; Eukaryota;
PCITRI_01173	112244	0.0	Unknown	31.902818858914507	NA
PCITRI_01174	112221	0.07128790511579829	Unknown	34.39017652667504	63.1875	Eukaryota; Eukaryota; EMPTY; EMPTY; Eukaryota; Eukaryota; EMPTY; EMPTY;
PCITRI_01175	112221	0.02673296441842436	Unknown	33.68353516721469	62.83333333333333	EMPTY; EMPTY; Eukaryota;
PCITRI_01176	112218	0.0	Unknown	32.70152738419861	NA
PCITRI_01177	111947	0.008932798556459754	Unknown	32.68332335837494	37.4	Eukaryota;
PCITRI_01178	111935	0.017867512395586725	Unknown	33.80622682806986	77.8	Bacteria; EMPTY;
PCITRI_01179	111906	0.008936071345593623	Unknown	34.40476828767001	44.4	Eukaryota;
PCITRI_01180	111844	0.017882049998211795	Unknown	33.334823504166515	54.65	Eukaryota; Eukaryota;
PCITRI_01181	111740	0.008949346697691068	Unknown	33.24234830857347	51.3	Eukaryota;
PCITRI_01182	111655	0.00895615959876405	Unknown	31.729882226501278	76.8	Eukaryota;
PCITRI_01183	111469	0.00897110407377836	Unknown	31.75142864832375	37.9	Eukaryota;
PCITRI_01184	111451	0.0179451059209877	Unknown	32.29042359422527	38.150000000000006	Eukaryota; Eukaryota;
PCITRI_01185	111350	0.026942074539739562	Unknown	32.64032330489447	56.2	EMPTY; Eukaryota; Bacteria;
PCITRI_01186	110934	0.018028737808066058	Unknown	33.950817603259594	42.5	Eukaryota; Eukaryota;
PCITRI_01187	110882	0.0450929817283238	Unknown	34.15703179957072	52.28	Eukaryota; Eukaryota; Eukaryota; Eukaryota; Eukaryota;
PCITRI_01188	110843	0.0	Unknown	33.54835217379537	NA
PCITRI_01189	110808	0.009024619161071402	Unknown	30.273987437730128	63.2	EMPTY;
PCITRI_01190	110715	0.01806439958451881	Unknown	31.38689427810143	48.7	Eukaryota; Eukaryota;
PCITRI_01191	110536	0.02714047911992473	Unknown	31.92805963667945	54.800000000000004	EMPTY; EMPTY; Eukaryota;
PCITRI_01192	110397	0.0271746514850947	Unknown	32.76175983043018	48.9	Eukaryota; EMPTY; Eukaryota;
PCITRI_01193	110354	0.018123493484604094	Unknown	34.0993529912826	38.099999999999994	Eukaryota; Bacteria;
PCITRI_01194	110348	0.027186718381846522	Unknown	32.35310109834342	69.4	EMPTY; EMPTY; Eukaryota;
PCITRI_01195	110241	0.018142070554512387	Unknown	31.474678205023537	50.55	Eukaryota; EMPTY;
PCITRI_01196	110116	0.036325329652366595	Unknown	30.15456427767082	66.175	EMPTY; Eukaryota; Eukaryota; Eukaryota;
PCITRI_01197	110084	0.0	Unknown	32.89488027324589	NA
PCITRI_01198	110040	0.11813885859687386	Unknown	33.903126135950565	49.769230769230774	Bacteria; Eukaryota; Bacteria; Bacteria; EMPTY; Bacteria; Eukaryota; Bacteria; Bacteria; EMPTY; EMPTY; EMPTY; Eukaryota;
PCITRI_01199	109639	0.009120842036136776	Unknown	33.05301945475606	47.0	Eukaryota;
PCITRI_01200	109958	0.0	Unknown	33.27725131413813	NA
PCITRI_01201	109886	0.009100340352729193	Unknown	31.864841745081268	36.5	EMPTY;
PCITRI_01202	109871	0.05460949659145726	Unknown	32.838510616996295	66.06666666666666	Eukaryota; EMPTY; Eukaryota; Eukaryota; Eukaryota; Eukaryota;
PCITRI_01203	109798	0.018215268037669173	Unknown	30.865771689830417	46.150000000000006	Eukaryota; Eukaryota;
PCITRI_01204	109736	0.036451119049354816	Unknown	32.79416053072829	65.525	Eukaryota; Eukaryota; EMPTY; Eukaryota;
PCITRI_01205	109685	0.009117016912066372	Unknown	33.327255322058626	43.8	Eukaryota;
PCITRI_01206	109670	0.009118263882556762	Unknown	34.34394091365004	38.2	EMPTY;
PCITRI_01207	109577	0.03650401087819524	Unknown	35.44630716299954	60.275	EMPTY; Eukaryota; EMPTY; EMPTY;
PCITRI_01208	109482	0.03653568623152664	Unknown	31.828976452750226	40.875	Eukaryota; Eukaryota; Eukaryota; Eukaryota;
PCITRI_01209	109148	0.018323743907355153	Unknown	32.03815003481512	40.599999999999994	Eukaryota; EMPTY;
PCITRI_01210	109062	0.027507289431699403	Unknown	32.65848783260898	46.4	Eukaryota; Eukaryota; Eukaryota;
PCITRI_01211	108961	0.0183551913069814	Unknown	33.176090527803524	60.7	Eukaryota; Eukaryota;
PCITRI_01212	108939	0.06425614334627636	Unknown	32.568685227512645	34.3	Eukaryota; EMPTY; Eukaryota; EMPTY; Eukaryota; Eukaryota; Eukaryota;
PCITRI_01213	108879	0.11021409087151791	Unknown	33.02014162510677	51.75	Eukaryota; Eukaryota; EMPTY; EMPTY; EMPTY; Eukaryota; Eukaryota; Eukaryota; Eukaryota; Eukaryota; Eukaryota; Eukaryota;
PCITRI_01214	108868	0.009185435573354888	Unknown	33.24852114487269	55.2	Eukaryota;
PCITRI_01215	108854	0.009186616936446984	Unknown	34.21004280963492	39.7	EMPTY;
PCITRI_01216	108699	0.0	Unknown	32.98834395900606	NA
PCITRI_01217	108473	0.064532187733353	Unknown	32.64683377430329	69.14285714285714	Eukaryota; EMPTY; Eukaryota; Eukaryota; Eukaryota; Eukaryota; EMPTY;
PCITRI_01218	108267	0.03694569905880832	Unknown	35.023599065273814	39.05	EMPTY; EMPTY; EMPTY; Eukaryota;
PCITRI_01219	108207	0.0	Unknown	34.231611633258474	NA
PCITRI_01220	108120	0.01849796522382538	Unknown	30.27284498705142	32.2	EMPTY; Eukaryota;
PCITRI_01221	108102	0.009250522654529981	Unknown	32.55813953488372	82.3	Eukaryota;
PCITRI_01222	108065	0.0	Unknown	32.203766251792906	NA
PCITRI_01223	108011	0.009258316282600846	Unknown	33.78267028358223	90.8	Eukaryota;
PCITRI_01224	107857	0.0	Unknown	33.87170049231854	NA
PCITRI_01225	107838	0.018546338025556854	Unknown	32.52656762922161	32.25	Eukaryota; Eukaryota;
PCITRI_01226	107705	0.027853860080776196	Unknown	33.48591058910914	34.7	Eukaryota; Eukaryota; EMPTY;
PCITRI_01227	107693	0.09285654592220478	Unknown	33.0021449862108	61.81	Eukaryota; Eukaryota; Eukaryota; EMPTY; Bacteria; Eukaryota; Eukaryota; Eukaryota; Eukaryota; EMPTY;
PCITRI_01228	107693	0.009285654592220478	Unknown	29.07524165916076	59.8	EMPTY;
PCITRI_01229	107669	0.00928772441464117	Unknown	33.13674316655676	36.8	Eukaryota;
PCITRI_01230	107549	0.009298087383425229	Unknown	33.56237621921171	43.1	EMPTY;
PCITRI_01231	107511	0.027904121438736502	Unknown	34.204872059603204	42.8	Eukaryota; EMPTY; Eukaryota;
PCITRI_01232	107474	0.04652287995236057	Unknown	32.03844650799263	49.22	Eukaryota; Bacteria; Eukaryota; Eukaryota; EMPTY;
PCITRI_01233	107449	0.02792022261724167	Unknown	33.693193980400004	73.16666666666667	Eukaryota; Eukaryota; Eukaryota;
PCITRI_01234	107425	0.07447056085641145	Unknown	32.42727484291366	37.25	Eukaryota; Eukaryota; Eukaryota; Eukaryota; Eukaryota; Eukaryota; EMPTY; Eukaryota;
PCITRI_01235	107378	0.009312894633910112	Unknown	32.48244519361508	32.8	Eukaryota;
PCITRI_01236	107351	0.018630473866102785	Unknown	31.608461961229985	39.4	Eukaryota; EMPTY;
PCITRI_01237	107326	0.0	Unknown	31.90280081247787	NA
PCITRI_01238	107315	0.009318361831989936	Unknown	33.91790523226017	50.0	Eukaryota;
PCITRI_01239	106955	0.009349726520499275	Unknown	32.584731896592025	50.2	EMPTY;
PCITRI_01240	106934	0.06546093852282717	Unknown	34.73263882394748	43.25714285714286	Eukaryota; Eukaryota; Eukaryota; Eukaryota; Eukaryota; Eukaryota; Eukaryota;
PCITRI_01241	106867	0.06550197909551124	Unknown	29.84925187382447	71.85714285714286	EMPTY; Eukaryota; EMPTY; Eukaryota; Eukaryota; Eukaryota; EMPTY;
PCITRI_01242	106785	0.0	Unknown	29.375848667884064	NA
PCITRI_01243	106699	0.046860795321418194	Unknown	35.03875387773081	45.54	EMPTY; EMPTY; Eukaryota; EMPTY; Eukaryota;
PCITRI_01244	106698	0.0187444938049448	Unknown	34.34553599880035	36.2	Eukaryota; Eukaryota;
PCITRI_01245	106610	0.0	Unknown	33.62817746928056	NA
PCITRI_01246	106557	0.009384648591833479	Unknown	34.07378210722899	58.6	EMPTY;
PCITRI_01247	106539	0.028158702446991243	Unknown	32.768282037563715	39.199999999999996	EMPTY; Eukaryota; Eukaryota;
PCITRI_01248	106532	0.009386850899260316	Unknown	27.805729733788908	47.2	Eukaryota;
PCITRI_01249	106454	0.04696864373344355	Unknown	31.548837995754038	64.5	Eukaryota; Eukaryota; EMPTY; EMPTY; Eukaryota;
PCITRI_01250	106379	0.009400351573148835	Unknown	35.8491807593604	23.8	Eukaryota;
PCITRI_01251	106376	0.0752049334436339	Unknown	40.37188839587877	66.2375	Eukaryota; EMPTY; Eukaryota; EMPTY; Eukaryota; Eukaryota; EMPTY; Eukaryota;
PCITRI_01252	106219	0.009414511528069366	Unknown	32.402865777309145	75.9	Eukaryota;
PCITRI_01253	106196	0.00941655052921014	Unknown	32.632114203924814	71.4	Eukaryota;
PCITRI_01254	106140	0.0	Unknown	30.98266440550217	NA
PCITRI_01255	106121	0.0	Unknown	32.35080709755845	NA
PCITRI_01256	106119	0.028270149549091114	Unknown	28.664046966141782	45.3	Eukaryota; Eukaryota; EMPTY;
PCITRI_01257	106001	0.009433873265346553	Unknown	33.255346647673136	40.0	Eukaryota;
PCITRI_01258	105982	0.0471778226491291	Unknown	35.10407427676398	70.78	EMPTY; EMPTY; Eukaryota; Eukaryota; Eukaryota;
PCITRI_01259	105802	0.05670970303018846	Unknown	32.924708417610255	65.38333333333334	Eukaryota; EMPTY; Eukaryota; Eukaryota; Eukaryota; EMPTY;
PCITRI_01260	105727	0.0	Unknown	32.688906334238176	NA
PCITRI_01261	105724	0.02837577087510877	Unknown	32.66618743142522	46.43333333333334	EMPTY; EMPTY; Eukaryota;
PCITRI_01262	105624	0.03787018101946527	Unknown	35.720101492085135	68.45	Eukaryota; Eukaryota; Eukaryota; Eukaryota;
PCITRI_01263	105579	0.037886322090567255	Unknown	34.02949450174751	39.475	Eukaryota; Eukaryota; Eukaryota; Eukaryota;
PCITRI_01264	105468	0.0853339401524633	Unknown	31.439868016839227	58.6	Eukaryota; Eukaryota; Eukaryota; Eukaryota; Eukaryota; Eukaryota; Eukaryota; EMPTY; EMPTY;
PCITRI_01265	105392	0.037953544861090024	Unknown	34.66961439198421	56.0	Eukaryota; Eukaryota; Eukaryota; Eukaryota;
PCITRI_01266	105228	0.019006348120272173	Unknown	33.493936974949634	39.3	Eukaryota; EMPTY;
PCITRI_01267	105139	0.009511218482199754	Unknown	34.325036380410694	44.6	Eukaryota;
PCITRI_01268	105108	0.0	Unknown	32.08223922061118	NA
PCITRI_01269	105003	0.04761768711370151	Unknown	32.31907659781149	71.1	Eukaryota; Bacteria; Eukaryota; Eukaryota; Eukaryota;
PCITRI_01270	105002	0.10475990933506028	Unknown	33.431744157254144	33.96363636363636	Eukaryota; Eukaryota; Eukaryota; EMPTY; Eukaryota; Eukaryota; Eukaryota; Eukaryota; Eukaryota; Eukaryota; Eukaryota;
PCITRI_01271	104955	0.028583678719451194	Unknown	32.54347101138583	39.1	Eukaryota; EMPTY; EMPTY;
PCITRI_01272	104941	0.0	Unknown	32.712667117713764	NA
PCITRI_01273	104910	0.028595939376608523	Unknown	32.56791535601945	42.86666666666667	EMPTY; Eukaryota; Eukaryota;
PCITRI_01274	104875	0.028605482717520857	Unknown	32.803814064362335	60.13333333333333	Eukaryota; Eukaryota; Eukaryota;
PCITRI_01275	104874	0.09535251826000725	Unknown	33.24656254171673	58.17	Eukaryota; EMPTY; EMPTY; Eukaryota; EMPTY; Eukaryota; Eukaryota; Eukaryota; Eukaryota; Eukaryota;
PCITRI_01276	104766	0.06681556993681156	Unknown	31.62953629994464	70.34285714285714	Eukaryota; Eukaryota; Eukaryota; Eukaryota; EMPTY; Eukaryota; Eukaryota;
PCITRI_01277	104747	0.028640438389643617	Unknown	34.93369738512798	31.5	Eukaryota; Eukaryota; EMPTY;
PCITRI_01278	104713	0.02864973785489863	Unknown	32.773390123480375	67.06666666666666	EMPTY; Eukaryota; Eukaryota;
PCITRI_01279	104704	0.038202933985330076	Unknown	30.662629889975552	54.325	EMPTY; Eukaryota; Eukaryota; EMPTY;
PCITRI_01280	104640	0.0	Unknown	34.25649847094801	NA
PCITRI_01281	104605	0.0	Unknown	32.805315233497446	NA
PCITRI_01282	104495	0.0	Unknown	33.449447341978086	NA
PCITRI_01283	104398	0.02873618268549206	Unknown	31.816701469376806	59.666666666666664	Eukaryota; EMPTY; EMPTY;
PCITRI_01284	104379	0.0	Unknown	33.751041876239476	NA
PCITRI_01285	104358	0.0	Unknown	32.74689051150846	NA
PCITRI_01286	104300	0.028763183125599234	Unknown	32.940556088207096	42.63333333333333	Eukaryota; Eukaryota; EMPTY;
PCITRI_01287	104298	0.0	Unknown	30.8999213791252	NA
PCITRI_01288	104274	0.019180236684120684	Unknown	32.987130061184956	43.3	Eukaryota; Eukaryota;
PCITRI_01289	104162	0.009600430099268446	Unknown	32.144160058370616	37.7	Eukaryota;
PCITRI_01290	104000	0.028846153846153848	Unknown	32.940384615384616	56.0	Eukaryota; Eukaryota; EMPTY;
PCITRI_01291	103988	0.0	Unknown	33.44905181367081	NA
PCITRI_01292	103835	0.048153320171425824	Unknown	32.57668416237299	67.14	Eukaryota; Eukaryota; Eukaryota; Eukaryota; EMPTY;
PCITRI_01293	103801	0.0	Unknown	32.84650436893671	NA
PCITRI_01294	103679	0.019290309513016135	Unknown	31.756672035802815	50.900000000000006	Eukaryota; EMPTY;
PCITRI_01295	103581	0.019308560450275628	Unknown	30.474700958670027	47.0	Eukaryota; Eukaryota;
PCITRI_01296	103554	0.03862718967881492	Unknown	35.48390211870135	44.675	Bacteria; EMPTY; Eukaryota; Eukaryota;
PCITRI_01297	103504	0.048307311794713245	Unknown	31.86640129850054	42.78	Eukaryota; EMPTY; Eukaryota; Eukaryota; EMPTY;
PCITRI_01298	103499	0.00966192910076426	Unknown	33.88728393511048	55.3	Eukaryota;
PCITRI_01299	103469	0.11597676598788044	Unknown	34.340720409011396	61.63333333333333	Eukaryota; Eukaryota; Eukaryota; EMPTY; Eukaryota; Eukaryota; Eukaryota; EMPTY; Eukaryota; Eukaryota; EMPTY; EMPTY;
PCITRI_01300	103417	0.02900877031822621	Unknown	31.64663449916358	55.06666666666667	EMPTY; EMPTY; Eukaryota;
PCITRI_01301	103189	0.0	Unknown	34.79343728498193	NA
PCITRI_01302	103095	0.01939958290896746	Unknown	32.90169261360881	37.2	Eukaryota; Eukaryota;
PCITRI_01303	103091	0.029100503438709492	Unknown	33.87492603622043	39.13333333333333	EMPTY; Eukaryota; Eukaryota;
PCITRI_01304	103044	0.019409184426070418	Unknown	37.67322697100268	39.45	Eukaryota; Eukaryota;
PCITRI_01305	103043	0.029114059179177622	Unknown	34.573915743912735	52.266666666666666	Bacteria; Eukaryota; Eukaryota;
PCITRI_01306	102911	0.00971713422277502	Unknown	35.95436833768984	34.1	Eukaryota;
PCITRI_01307	102871	0.048604562996374105	Unknown	37.963079973947956	77.03999999999999	Eukaryota; Eukaryota; Eukaryota; Eukaryota; EMPTY;
PCITRI_01308	102800	0.0	Unknown	31.809338521400775	NA
PCITRI_01309	102800	0.058365758754863814	Unknown	30.51070038910506	71.73333333333333	Eukaryota; Eukaryota; EMPTY; Eukaryota; Eukaryota; Eukaryota;
PCITRI_01310	102715	0.009735676386116925	Unknown	32.68655989874897	90.2	Eukaryota;
PCITRI_01311	102578	0.04874339526994092	Unknown	30.664469964319835	47.68	Eukaryota; Eukaryota; Eukaryota; Eukaryota; Eukaryota;
PCITRI_01312	102464	0.019519050593379137	Unknown	33.604973454091194	46.05	Eukaryota; EMPTY;
PCITRI_01313	102444	0.04880715317636953	Unknown	33.174222013978365	50.52	Eukaryota; EMPTY; Eukaryota; Eukaryota; EMPTY;
PCITRI_01314	102407	0.0	Unknown	31.348442977530834	NA
PCITRI_01315	102402	0.0	Unknown	31.915392277494583	NA
PCITRI_01316	102369	0.03907432914261153	Unknown	35.92005392257422	50.2	EMPTY; EMPTY; EMPTY; Eukaryota;
PCITRI_01317	102333	0.0	Unknown	33.431053521346975	NA
PCITRI_01318	102270	0.00977803852547179	Unknown	32.769140510413614	42.7	Eukaryota;
PCITRI_01319	102164	0.04894091852315884	Unknown	33.98751027759289	40.56	Eukaryota; Eukaryota; EMPTY; Bacteria; Archaea;
PCITRI_01320	102158	0.009788758589635663	Unknown	33.291567963350886	50.7	EMPTY;
PCITRI_01321	102132	0.00979125053851878	Unknown	30.221673912192067	50.0	Eukaryota;
PCITRI_01322	101196	0.0	Unknown	32.17617297126369	NA
PCITRI_01323	101964	0.0	Unknown	31.977953003020676	NA
PCITRI_01324	101962	0.019615150742433456	Unknown	33.84496184853181	61.599999999999994	Eukaryota; Eukaryota;
PCITRI_01325	101847	0.10800514497236051	Unknown	33.225328188360976	61.86363636363636	Eukaryota; EMPTY; Eukaryota; Eukaryota; Eukaryota; Eukaryota; Eukaryota; EMPTY; EMPTY; Eukaryota; Eukaryota;
PCITRI_01326	101794	0.06876633200385092	Unknown	32.24551545277718	59.34285714285714	EMPTY; Eukaryota; Eukaryota; Eukaryota; Eukaryota; Eukaryota; EMPTY;
PCITRI_01327	101712	0.009831681610822715	Unknown	31.675711813748624	37.4	EMPTY;
PCITRI_01328	101527	0.039398386636067255	Unknown	33.94466496596964	41.325	Eukaryota; Eukaryota; Eukaryota; EMPTY;
PCITRI_01329	101520	0.009850275807722617	Unknown	32.09909377462569	60.0	EMPTY;
PCITRI_01330	101420	0.0	Unknown	33.27253007296391	NA
PCITRI_01331	101370	0.019729703067968826	Unknown	34.34349413041334	71.44999999999999	EMPTY; Eukaryota;
PCITRI_01332	101287	0.029618805967202108	Unknown	31.847127469467946	69.2	Eukaryota; Eukaryota; Eukaryota;
PCITRI_01333	101277	0.0	Unknown	32.76064654363775	NA
PCITRI_01334	101257	0.09875860434340342	Unknown	34.285037083855926	42.52	Eukaryota; Eukaryota; Eukaryota; Eukaryota; Eukaryota; Eukaryota; Eukaryota; Eukaryota; Eukaryota; Eukaryota;
PCITRI_01335	101216	0.04939930445779324	Unknown	33.134089472020236	38.66	Eukaryota; Eukaryota; Eukaryota; EMPTY; EMPTY;
PCITRI_01336	101114	0.019779654647229857	Unknown	33.8222204640307	42.5	EMPTY; Eukaryota;
PCITRI_01337	101030	0.019796100168266852	Unknown	32.83579134910423	51.849999999999994	EMPTY; EMPTY;
PCITRI_01338	101017	0.02969797162853777	Unknown	35.389092924953225	48.33333333333333	Eukaryota; Eukaryota; Eukaryota;
PCITRI_01339	100944	0.05943889681407513	Unknown	33.818750990648276	54.71666666666667	Eukaryota; Eukaryota; Eukaryota; EMPTY; EMPTY; Bacteria;
PCITRI_01340	100906	0.04955106732999028	Unknown	31.745386795631582	50.56	Eukaryota; Eukaryota; Eukaryota; Eukaryota; EMPTY;
PCITRI_01341	100888	0.039647926413448574	Unknown	34.132899849337875	46.55	Eukaryota; Eukaryota; Eukaryota; Eukaryota;
PCITRI_01342	100787	0.1289848889241668	Unknown	34.33776181451973	51.323076923076925	Eukaryota; Eukaryota; Eukaryota; Eukaryota; Eukaryota; Eukaryota; Eukaryota; EMPTY; Eukaryota; EMPTY; Eukaryota; Eukaryota; Eukaryota;
PCITRI_01343	100775	0.019846192011907713	Unknown	31.764822624658894	59.75	Eukaryota; Eukaryota;
PCITRI_01344	100754	0.0	Unknown	33.99765766123429	NA
PCITRI_01345	100589	0.01988288977920051	Unknown	32.71133026474068	39.2	Eukaryota; Eukaryota;
PCITRI_01346	100562	0.0	Unknown	34.105328056323465	NA
PCITRI_01347	100321	0.05980801626778043	Unknown	35.45120164272685	29.53333333333333	Bacteria; Bacteria; Bacteria; Bacteria; Bacteria; EMPTY;
PCITRI_01348	100293	0.029912356794591845	Unknown	32.8667005673377	49.8	EMPTY; Eukaryota; EMPTY;
PCITRI_01349	100254	0.08977197917290083	Unknown	31.856085542721484	47.644444444444446	EMPTY; Eukaryota; Eukaryota; EMPTY; EMPTY; EMPTY; Eukaryota; Eukaryota; EMPTY;
PCITRI_01350	100252	0.019949726688744365	Unknown	34.58484618760723	51.7	Eukaryota; Eukaryota;
PCITRI_01351	100248	0.009975261351847418	Unknown	31.36820684701939	93.6	EMPTY;
PCITRI_01352	100236	0.0698351889540684	Unknown	34.54547268446466	55.17142857142857	Eukaryota; Eukaryota; Eukaryota; Eukaryota; Eukaryota; EMPTY; Eukaryota;
PCITRI_01353	100212	0.039915379395681155	Unknown	32.513072286752084	46.6	EMPTY; EMPTY; EMPTY; Eukaryota;
PCITRI_01354	100072	0.0	Unknown	32.10888160524422	NA
PCITRI_01355	99993	0.0	Unknown	31.255187863150418	NA
PCITRI_01356	99943	0.010005703250852987	Unknown	33.363016919644195	52.5	EMPTY;
PCITRI_01357	99718	0.0401131189955675	Unknown	31.958121903768628	46.775	Eukaryota; Eukaryota; Eukaryota; Eukaryota;
PCITRI_01358	99710	0.02005816868919868	Unknown	33.93842142212416	38.0	Eukaryota; Eukaryota;
PCITRI_01359	99694	0.010030693923405621	Unknown	30.01484542700664	80.8	EMPTY;
PCITRI_01360	99593	0.030122598977839806	Unknown	35.05166025724699	49.333333333333336	EMPTY; EMPTY; Eukaryota;
PCITRI_01361	99591	0.04016427187195631	Unknown	31.725758351658286	39.475	EMPTY; Eukaryota; Eukaryota; Eukaryota;
PCITRI_01362	99510	0.04019696512913275	Unknown	34.02371620942618	43.925	Eukaryota; EMPTY; Eukaryota; EMPTY;
PCITRI_01363	99384	0.030185945423810673	Unknown	42.1717781534251	57.233333333333334	Eukaryota; Eukaryota; EMPTY;
PCITRI_01364	99361	0.03019293284085305	Unknown	28.840289449582833	43.766666666666666	EMPTY; Eukaryota; Eukaryota;
PCITRI_01365	99338	0.0	Unknown	34.034307113088644	NA
PCITRI_01366	99075	0.020186727226848347	Unknown	32.29674489023467	58.5	EMPTY; EMPTY;
PCITRI_01367	98886	0.0	Unknown	32.29172987076027	NA
PCITRI_01368	98881	0.0202263326624933	Unknown	30.918983424520384	54.45	Bacteria; Eukaryota;
PCITRI_01369	98849	0.010116440227012918	Unknown	33.343786988234584	52.4	Eukaryota;
PCITRI_01370	98686	0.01013314958555418	Unknown	32.68954056299779	54.7	Eukaryota;
PCITRI_01371	98683	0.07093420345956243	Unknown	31.939645126313547	66.55714285714285	EMPTY; Eukaryota; Eukaryota; Eukaryota; Eukaryota; Eukaryota; EMPTY;
PCITRI_01372	98618	0.0	Unknown	36.717434951023144	NA
PCITRI_01373	98406	0.0	Unknown	32.46854866573177	NA
PCITRI_01374	98387	0.0	Unknown	31.81009686239036	NA
PCITRI_01375	98348	0.020335949892219467	Unknown	34.35148655793712	34.05	Eukaryota; Bacteria;
PCITRI_01376	98338	0.0508450446419492	Unknown	32.467611706563076	57.5	Eukaryota; Eukaryota; EMPTY; Eukaryota; Eukaryota;
PCITRI_01377	98338	0.06101405357033904	Unknown	32.52659195834774	82.75	Eukaryota; Eukaryota; EMPTY; Eukaryota; Eukaryota; Eukaryota;
PCITRI_01378	98327	0.0915313189663063	Unknown	34.3171255097786	59.544444444444444	Eukaryota; Eukaryota; Eukaryota; Eukaryota; Eukaryota; EMPTY; Bacteria; Eukaryota; Eukaryota;
PCITRI_01379	98321	0.010170767180968461	Unknown	34.673162396639576	53.2	EMPTY;
PCITRI_01380	98199	0.0	Unknown	31.325166244055435	NA
PCITRI_01381	98187	0.010184647662114129	Unknown	34.37013046533655	94.8	Eukaryota;
PCITRI_01382	98136	0.030569821472242603	Unknown	33.97326159615228	40.93333333333334	Eukaryota; Eukaryota; Eukaryota;
PCITRI_01383	98023	0.010201687359089193	Unknown	31.98331003948053	30.5	Eukaryota;
PCITRI_01384	98010	0.040812162024283234	Unknown	31.691664115906544	41.9	Eukaryota; EMPTY; Eukaryota; Eukaryota;
PCITRI_01385	97992	0.061229488121479304	Unknown	33.13943995428198	53.2	Eukaryota; Eukaryota; EMPTY; EMPTY; Eukaryota; EMPTY;
PCITRI_01386	97992	0.010204914686913216	Unknown	34.6191525838844	62.0	EMPTY;
PCITRI_01387	97984	0.0	Unknown	33.700400065316785	NA
PCITRI_01388	97983	0.0	Unknown	34.6386618086811	NA
PCITRI_01389	97940	0.0	Unknown	31.81131304880539	NA
PCITRI_01390	97726	0.010232691402492684	Unknown	33.74127663057938	82.5	Eukaryota;
PCITRI_01391	97682	0.0	Unknown	31.664994574230665	NA
PCITRI_01392	97632	0.010242543428384135	Unknown	31.221320878400526	55.4	EMPTY;
PCITRI_01393	97398	0.010267151276206903	Unknown	33.742992669253994	34.3	EMPTY;
PCITRI_01394	97408	0.020532194480946123	Unknown	32.973677726675426	36.65	Eukaryota; Eukaryota;
PCITRI_01395	97362	0.04108379039050143	Unknown	33.505885252973435	36.525	Eukaryota; Eukaryota; Eukaryota; Eukaryota;
PCITRI_01396	97258	0.07197351374694112	Unknown	33.55508030187748	53.97142857142857	EMPTY; EMPTY; Eukaryota; Eukaryota; Eukaryota; EMPTY; Eukaryota;
PCITRI_01397	97222	0.010285737795972106	Unknown	34.710250766287466	27.6	Eukaryota;
PCITRI_01398	97083	0.05150232275475624	Unknown	32.411441756023194	73.56	Eukaryota; EMPTY; Eukaryota; EMPTY; Eukaryota;
PCITRI_01399	97037	0.030916042334367302	Unknown	30.92840875130105	40.53333333333333	Eukaryota; EMPTY; Eukaryota;
PCITRI_01400	97011	0.0	Unknown	31.245941181927822	NA
PCITRI_01401	96985	0.010310872815383822	Unknown	31.295561169252977	27.6	Bacteria;
PCITRI_01402	96617	0.0	Unknown	33.23949201486281	NA
PCITRI_01403	96902	0.02063940888732947	Unknown	30.261501310602462	41.849999999999994	Eukaryota; Eukaryota;
PCITRI_01404	96896	0.0619220607661823	Unknown	31.692742734478202	78.2	Eukaryota; EMPTY; Eukaryota; Eukaryota; EMPTY; EMPTY;
PCITRI_01405	96894	0.030961669453216916	Unknown	33.06499886473879	53.2	Eukaryota; EMPTY; Eukaryota;
PCITRI_01406	96869	0.03096966005636478	Unknown	33.49781663896603	50.333333333333336	EMPTY; Eukaryota; Eukaryota;
PCITRI_01407	96848	0.061952750702131174	Unknown	31.797249297868824	66.78333333333333	Bacteria; Eukaryota; Eukaryota; EMPTY; Eukaryota; Eukaryota;
PCITRI_01408	96844	0.030977654785015078	Unknown	34.03101895832473	45.099999999999994	EMPTY; Eukaryota; Eukaryota;
PCITRI_01409	96697	0.010341582468949399	Unknown	32.73731346370622	51.3	Eukaryota;
PCITRI_01410	96642	0.06208480784751971	Unknown	31.08275904886074	56.25	EMPTY; EMPTY; Eukaryota; Bacteria; Eukaryota; Eukaryota;
PCITRI_01411	96450	0.0	Unknown	29.737687921202692	NA
PCITRI_01412	96395	0.06224389231806629	Unknown	37.44592561854868	67.96666666666667	Eukaryota; Eukaryota; Eukaryota; Eukaryota; EMPTY; EMPTY;
PCITRI_01413	96394	0.0	Unknown	32.3432993754798	NA
PCITRI_01414	96308	0.09345018067034928	Unknown	32.86954354778419	77.47777777777777	EMPTY; Eukaryota; Eukaryota; EMPTY; EMPTY; EMPTY; Eukaryota; Eukaryota; EMPTY;
PCITRI_01415	96249	0.020779436669471893	Unknown	30.46577107294621	42.9	Eukaryota; Eukaryota;
PCITRI_01416	96227	0.020784187390233508	Unknown	30.424932711193325	72.8	Eukaryota; Eukaryota;
PCITRI_01417	96061	0.02082010389231842	Unknown	33.888883105526695	55.400000000000006	EMPTY; EMPTY;
PCITRI_01418	96050	0.020822488287350338	Unknown	32.59031754294639	59.75	Eukaryota; Eukaryota;
PCITRI_01419	95946	0.04169011735768036	Unknown	31.663644133158236	47.825	EMPTY; EMPTY; EMPTY; Eukaryota;
PCITRI_01420	95884	0.010429268699678779	Unknown	33.0357515331025	36.9	EMPTY;
PCITRI_01421	95869	0.031292701498920404	Unknown	32.56840063002639	58.46666666666667	EMPTY; Eukaryota; Bacteria;
PCITRI_01422	95830	0.020870291140561412	Unknown	35.544192841490144	32.85	Eukaryota; Eukaryota;
PCITRI_01423	95804	0.041751910149889354	Unknown	31.934992275896622	49.575	Eukaryota; Eukaryota; Eukaryota; EMPTY;
PCITRI_01424	95631	0.04182744089259759	Unknown	32.70905877801131	65.125	Eukaryota; Eukaryota; EMPTY; Eukaryota;
PCITRI_01425	95617	0.010458391290251733	Unknown	34.593220870765656	93.8	Eukaryota;
PCITRI_01426	95587	0.010461673658551895	Unknown	33.24929122160963	56.6	Eukaryota;
PCITRI_01427	95465	0.02095008641910648	Unknown	31.956214319384067	42.8	Eukaryota; Eukaryota;
PCITRI_01428	95324	0.0104905375351433	Unknown	32.663337669422184	76.1	Eukaryota;
PCITRI_01429	95305	0.08394103142542364	Unknown	32.331986779287554	62.862500000000004	Bacteria; Bacteria; Eukaryota; Eukaryota; EMPTY; EMPTY; Eukaryota; Eukaryota;
PCITRI_01430	95294	0.010493840115851995	Unknown	31.84985413562239	66.7	Eukaryota;
PCITRI_01431	95259	0.02099539151156321	Unknown	30.91361446162567	34.75	Eukaryota; EMPTY;
PCITRI_01432	95191	0.04202077927535166	Unknown	33.68910926453131	53.65	EMPTY; Eukaryota; Eukaryota; Eukaryota;
PCITRI_01433	95186	0.1575861996512092	Unknown	32.431239888218855	61.60666666666667	Eukaryota; Eukaryota; Eukaryota; Eukaryota; Eukaryota; Eukaryota; Eukaryota; Eukaryota; Eukaryota; Eukaryota; EMPTY; Eukaryota; Eukaryota; Eukaryota; Eukaryota;
PCITRI_01434	95177	0.0	Unknown	36.96376225348561	NA
PCITRI_01435	95147	0.0840804229245273	Unknown	30.27841130040884	71.375	Eukaryota; Eukaryota; Eukaryota; Eukaryota; Eukaryota; Eukaryota; Eukaryota; EMPTY;
PCITRI_01436	95133	0.042046398200414156	Unknown	30.787423922298256	55.425	Eukaryota; Eukaryota; Eukaryota; Eukaryota;
PCITRI_01437	95119	0.052565733449678825	Unknown	34.353809438703095	80.64	EMPTY; Eukaryota; Eukaryota; EMPTY; EMPTY;
PCITRI_01438	95043	0.021043106804288583	Unknown	31.856107235672276	65.8	Eukaryota; EMPTY;
PCITRI_01439	94978	0.031586262081745246	Unknown	31.494661921708182	66.86666666666667	Eukaryota; Eukaryota; Eukaryota;
PCITRI_01440	94875	0.010540184453227932	Unknown	33.56732542819499	43.5	Eukaryota;
PCITRI_01441	94791	0.04219809897564115	Unknown	33.92938148136426	44.725	EMPTY; Eukaryota; Eukaryota; Eukaryota;
PCITRI_01442	94729	0.010556429393322003	Unknown	34.09304436867274	36.3	EMPTY;
PCITRI_01443	94721	0.0	Unknown	32.93250704701175	NA
PCITRI_01444	94701	0.0	Unknown	41.28573087929377	NA
PCITRI_01445	94690	0.04224310909282923	Unknown	31.57883620234449	36.1	Eukaryota; Eukaryota; Eukaryota; Eukaryota;
PCITRI_01446	94579	0.0	Unknown	30.15151354951945	NA
PCITRI_01447	94519	0.0	Unknown	32.322601804928105	NA
PCITRI_01448	94483	0.021167829133283234	Unknown	34.691955166537895	57.25	Eukaryota; Eukaryota;
PCITRI_01449	94360	0.0105977108944468	Unknown	33.60428147520136	40.2	EMPTY;
PCITRI_01450	94316	0.010602654904788159	Unknown	33.3485304720302	38.8	Eukaryota;
PCITRI_01451	94288	0.0	Unknown	33.11343967418971	NA
PCITRI_01452	94203	0.0	Unknown	34.38213220385763	NA
PCITRI_01453	94154	0.010620897678271768	Unknown	34.02616989187926	38.5	Eukaryota;
PCITRI_01454	94014	0.021273427361882275	Unknown	32.21328738273023	49.4	Eukaryota; Eukaryota;
PCITRI_01455	93852	0.0	Unknown	31.031837360951286	NA
PCITRI_01456	93794	0.0	Unknown	33.11619080111734	NA
PCITRI_01457	93771	0.01066427786842414	Unknown	33.33546618890702	46.0	EMPTY;
PCITRI_01458	93711	0.03201331754009668	Unknown	32.744288290595556	39.9	Eukaryota; Eukaryota; Eukaryota;
PCITRI_01459	93660	0.01067691650651292	Unknown	33.253256459534484	52.7	EMPTY;
PCITRI_01460	93639	0.0	Unknown	31.42387253174425	NA
PCITRI_01461	93618	0.0	Unknown	33.05240445213528	NA
PCITRI_01462	93566	0.0	Unknown	30.70880448025992	NA
PCITRI_01463	93559	0.0	Unknown	31.022135764597742	NA
PCITRI_01464	93408	0.03211716341212744	Unknown	32.70490750256938	38.53333333333333	Bacteria; Eukaryota; Eukaryota;
PCITRI_01465	93376	0.05354694996572995	Unknown	31.468471555860177	62.6	Eukaryota; Eukaryota; Eukaryota; EMPTY; Eukaryota;
PCITRI_01466	93370	0.0535503909178537	Unknown	32.677519545892686	55.54	EMPTY; Eukaryota; EMPTY; Eukaryota; Bacteria;
PCITRI_01467	93350	0.0	Unknown	32.3813604713444	NA
PCITRI_01468	93279	0.0857642127381297	Unknown	33.02243806215761	61.075	Eukaryota; Eukaryota; EMPTY; EMPTY; Eukaryota; EMPTY; Eukaryota; EMPTY;
PCITRI_01469	93142	0.02147259023856048	Unknown	34.31212557170771	53.150000000000006	Eukaryota; EMPTY;
PCITRI_01470	93127	0.010738024418267527	Unknown	33.09029604733321	46.3	EMPTY;
PCITRI_01471	93101	0.021482046379738134	Unknown	33.60436515182436	29.950000000000003	Eukaryota; Eukaryota;
PCITRI_01472	93042	0.032243502934158765	Unknown	33.08290879387803	54.93333333333334	Eukaryota; Eukaryota; EMPTY;
PCITRI_01473	93036	0.010748527451739112	Unknown	28.547014059073906	84.7	EMPTY;
PCITRI_01474	92934	0.010760324531387868	Unknown	35.7931435212086	57.3	Eukaryota;
PCITRI_01475	92847	0.0	Unknown	33.33548741477915	NA
PCITRI_01476	92758	0.010780741283770672	Unknown	30.36287975161172	69.4	Eukaryota;
PCITRI_01477	92720	0.010785159620362382	Unknown	33.77911993097498	23.6	EMPTY;
PCITRI_01478	92640	0.12953367875647667	Unknown	32.81951640759931	62.88333333333333	EMPTY; Eukaryota; Eukaryota; Eukaryota; Eukaryota; Eukaryota; Eukaryota; Eukaryota; Eukaryota; Eukaryota; Eukaryota; Eukaryota;
PCITRI_01479	92536	0.0216132099939483	Unknown	32.03293853203078	52.3	Eukaryota; EMPTY;
PCITRI_01480	92445	0.010817242684839636	Unknown	32.946076045216074	52.5	EMPTY;
PCITRI_01481	92296	0.0	Unknown	35.000433388229176	NA
PCITRI_01482	92291	0.0	Unknown	33.92855207983443	NA
PCITRI_01483	92113	0.0	Unknown	31.999826300305063	NA
PCITRI_01484	92099	0.06514728715838392	Unknown	33.017730919988274	61.8	Eukaryota; Eukaryota; EMPTY; Eukaryota; Eukaryota; Eukaryota;
PCITRI_01485	92091	0.010858824423667894	Unknown	35.767881769119676	88.8	EMPTY;
PCITRI_01486	91958	0.0	Unknown	32.784532068988014	NA
PCITRI_01487	91930	0.0326335255085391	Unknown	32.992494289133035	57.56666666666666	Eukaryota; Eukaryota; Eukaryota;
PCITRI_01488	91086	0.05489317787585359	Unknown	35.60810662450871	48.76	Eukaryota; EMPTY; Eukaryota; Eukaryota; Eukaryota;
PCITRI_01489	91860	0.0	Unknown	33.876551273677336	NA
PCITRI_01490	91770	0.032690421706440015	Unknown	29.371254222512803	71.13333333333334	Bacteria; Bacteria; Eukaryota;
PCITRI_01491	91661	0.0	Unknown	35.32800209467494	NA
PCITRI_01492	91654	0.0	Unknown	32.0858882318284	NA
PCITRI_01493	91510	0.04371106982843405	Unknown	31.05562233635668	65.275	Eukaryota; Eukaryota; Eukaryota; Eukaryota;
PCITRI_01494	91430	0.08749863283386196	Unknown	33.13135732254184	51.5375	EMPTY; Eukaryota; Eukaryota; Eukaryota; EMPTY; Eukaryota; Eukaryota; EMPTY;
PCITRI_01495	91307	0.010952062821032341	Unknown	33.267986025167836	52.6	EMPTY;
PCITRI_01496	90962	0.03298080517139025	Unknown	33.22926057034806	56.13333333333333	Eukaryota; Eukaryota; Eukaryota;
PCITRI_01497	90682	0.2095233894267881	Unknown	34.88233607551664	38.01578947368421	Eukaryota; Eukaryota; Eukaryota; Eukaryota; Eukaryota; Eukaryota; Eukaryota; Eukaryota; Eukaryota; Eukaryota; Eukaryota; Eukaryota; Eukaryota; Eukaryota; Eukaryota; Eukaryota; Eukaryota; Eukaryota; Eukaryota;
PCITRI_01498	90652	0.055155981114592065	Unknown	31.94855050081631	49.94	Eukaryota; Eukaryota; EMPTY; EMPTY; Eukaryota;
PCITRI_01499	90643	0.011032291517271052	Unknown	33.23367496662732	51.6	EMPTY;
PCITRI_01500	90424	0.011059010882066707	Unknown	35.16986640714854	37.0	Eukaryota;
PCITRI_01501	90387	0.05531768949074535	Unknown	34.66427694248067	48.92	Eukaryota; Eukaryota; Eukaryota; Eukaryota; EMPTY;
PCITRI_01502	90365	0.0	Unknown	31.526586620926246	NA
PCITRI_01503	90358	0.022134177383297548	Unknown	34.875716593992784	44.3	Eukaryota; EMPTY;
PCITRI_01504	90340	0.022138587558113793	Unknown	31.980296657073275	44.95	Eukaryota; Eukaryota;
PCITRI_01505	90287	0.02215158328441525	Unknown	33.115509431036585	48.35	Eukaryota; Eukaryota;
PCITRI_01506	90258	0.022158700613796007	Unknown	31.80992266613486	56.849999999999994	EMPTY; Eukaryota;
PCITRI_01507	90204	0.022171965766484857	Unknown	31.638286550485567	35.7	Eukaryota; Eukaryota;
PCITRI_01508	90164	0.033272703074397766	Unknown	31.58688611862828	33.3	Eukaryota; EMPTY; Eukaryota;
PCITRI_01509	90155	0.05546004104043037	Unknown	31.412567245299762	60.94	Eukaryota; Eukaryota; Eukaryota; Eukaryota; Eukaryota;
PCITRI_01510	90140	0.04437541601952518	Unknown	34.04925671178167	42.175	Eukaryota; Eukaryota; Eukaryota; Eukaryota;
PCITRI_01511	90121	0.033288578688651926	Unknown	35.05620221701934	56.4	Eukaryota; Eukaryota; Eukaryota;
PCITRI_01512	90110	0.16646321163022973	Unknown	32.67561868826989	86.5	Eukaryota; Eukaryota; EMPTY; EMPTY; Eukaryota; EMPTY; Eukaryota; EMPTY; Eukaryota; EMPTY; Eukaryota; EMPTY; Eukaryota; EMPTY; EMPTY;
PCITRI_01513	90027	0.011107778777477867	Unknown	31.296166705543893	72.2	Eukaryota;
PCITRI_01514	89885	0.055626634032374694	Unknown	33.13122322968237	51.02	Eukaryota; Eukaryota; EMPTY; Eukaryota; Eukaryota;
PCITRI_01515	89874	0.022253376949952157	Unknown	32.05598949640608	41.2	Eukaryota; Eukaryota;
PCITRI_01516	89817	0.02226749947114689	Unknown	34.93102642038812	48.800000000000004	Eukaryota; EMPTY;
PCITRI_01517	89772	0.0222786614980172	Unknown	30.879338769326736	52.75	Eukaryota; Eukaryota;
PCITRI_01518	89715	0.0	Unknown	33.20292035891434	NA
PCITRI_01519	89706	0.10032773727509865	Unknown	33.30769402269637	48.266666666666666	Eukaryota; Eukaryota; EMPTY; Eukaryota; Eukaryota; Eukaryota; EMPTY; EMPTY; Eukaryota;
PCITRI_01520	89691	0.04459756274319608	Unknown	33.987802566589735	65.125	Eukaryota; EMPTY; Eukaryota; Eukaryota;
PCITRI_01521	89608	0.0334791536469958	Unknown	33.87420766003035	44.733333333333334	Eukaryota; Eukaryota; Eukaryota;
PCITRI_01522	89452	0.022358359790725753	Unknown	32.66668157223986	25.35	Eukaryota; Eukaryota;
PCITRI_01523	89375	0.011188811188811189	Unknown	32.66797202797203	38.7	Eukaryota;
PCITRI_01524	89370	0.0	Unknown	32.550072731341615	NA
PCITRI_01525	89357	0.0	Unknown	32.80548809830231	NA
PCITRI_01526	89344	0.02238538681948424	Unknown	30.96010924068768	43.9	Eukaryota; Eukaryota;
PCITRI_01527	89342	0.04477177587248998	Unknown	33.643750979382595	48.375	Eukaryota; EMPTY; Eukaryota; Eukaryota;
PCITRI_01528	89251	0.0	Unknown	34.66515781335783	NA
PCITRI_01529	89210	0.06725703396480216	Unknown	28.945185517318688	48.1	EMPTY; EMPTY; Eukaryota; EMPTY; EMPTY; Eukaryota;
PCITRI_01530	89142	0.044872226335509635	Unknown	31.049337012855894	41.475	EMPTY; Eukaryota; EMPTY; Eukaryota;
PCITRI_01531	89128	0.022439637375460012	Unknown	31.761062741226105	50.2	EMPTY; EMPTY;
PCITRI_01532	89124	0.0	Unknown	31.351824424397467	NA
PCITRI_01533	89119	0.011220951761128379	Unknown	33.24543587787116	36.4	Eukaryota;
PCITRI_01534	89089	0.13469676391024707	Unknown	32.60784159660564	35.25	Eukaryota; Eukaryota; Eukaryota; Eukaryota; Eukaryota; Eukaryota; Eukaryota; Eukaryota; Eukaryota; Eukaryota; Eukaryota; Eukaryota;
PCITRI_01535	89070	0.033681374200067365	Unknown	31.560570337936454	59.0	Eukaryota; Eukaryota; Eukaryota;
PCITRI_01536	89044	0.07861282062800413	Unknown	34.17636224787746	55.3	Eukaryota; Eukaryota; EMPTY; EMPTY; Eukaryota; Eukaryota; Eukaryota;
PCITRI_01537	89036	0.0	Unknown	32.11285322790781	NA
PCITRI_01538	89031	0.011232042771618874	Unknown	31.976502566521773	43.7	Eukaryota;
PCITRI_01539	89007	0.01123507139887874	Unknown	31.145864931971644	48.7	EMPTY;
PCITRI_01540	88990	0.08989774131924935	Unknown	33.008203168895385	32.0875	Eukaryota; EMPTY; EMPTY; Eukaryota; Eukaryota; EMPTY; EMPTY; EMPTY;
PCITRI_01541	88868	0.05626322185713643	Unknown	32.62366656164198	65.52	Eukaryota; Eukaryota; EMPTY; EMPTY; Eukaryota;
PCITRI_01542	88851	0.0	Unknown	36.01084962465251	NA
PCITRI_01543	88710	0.011272686281140797	Unknown	33.4663510314508	87.9	Eukaryota;
PCITRI_01544	88638	0.03384552900561836	Unknown	31.75613168167152	82.3	Eukaryota; Eukaryota; Eukaryota;
PCITRI_01545	88630	0.16924292000451316	Unknown	32.65937041633759	57.39333333333334	Eukaryota; EMPTY; Eukaryota; EMPTY; EMPTY; Eukaryota; EMPTY; EMPTY; Eukaryota; EMPTY; EMPTY; Eukaryota; Eukaryota; Bacteria; EMPTY;
PCITRI_01546	88620	0.022568269013766643	Unknown	35.141051681336045	72.95	Eukaryota; Eukaryota;
PCITRI_01547	88114	0.06809360601039562	Unknown	33.60646435299726	59.166666666666664	Eukaryota; Eukaryota; Eukaryota; Eukaryota; EMPTY; Eukaryota;
PCITRI_01548	88575	0.06773920406435224	Unknown	33.91927744848998	50.4	EMPTY; EMPTY; EMPTY; Eukaryota; EMPTY; Eukaryota;
PCITRI_01549	88561	0.0	Unknown	32.71756190648254	NA
PCITRI_01550	88543	0.022587895146990725	Unknown	34.94799137142405	74.75	Eukaryota; EMPTY;
PCITRI_01551	88480	0.033905967450271246	Unknown	30.292721518987342	43.833333333333336	Eukaryota; EMPTY; EMPTY;
PCITRI_01552	88197	0.011338254135628195	Unknown	31.236890143655682	29.4	Eukaryota;
PCITRI_01553	88163	0.011342626725497091	Unknown	33.27926681260847	25.8	Eukaryota;
PCITRI_01554	88154	0.011343784740340767	Unknown	33.28266442815981	47.8	EMPTY;
PCITRI_01555	87848	0.022766596849102996	Unknown	32.821464347509334	49.25	EMPTY; Eukaryota;
PCITRI_01556	87802	0.0	Unknown	33.832942301997676	NA
PCITRI_01557	87797	0.09111928653598643	Unknown	33.775641536726766	56.15	EMPTY; Eukaryota; Eukaryota; Eukaryota; EMPTY; Eukaryota; EMPTY; EMPTY;
PCITRI_01558	87738	0.1253732704187467	Unknown	33.98413458250701	36.04545454545455	Eukaryota; Eukaryota; Eukaryota; Eukaryota; Eukaryota; EMPTY; Eukaryota; EMPTY; Eukaryota; Eukaryota; Eukaryota;
PCITRI_01559	87594	0.011416307052994498	Unknown	34.00118729593351	46.2	EMPTY;
PCITRI_01560	87571	0.011419305477840837	Unknown	30.20177912779345	73.7	Eukaryota;
PCITRI_01561	87556	0.0	Unknown	33.263282927497826	NA
PCITRI_01562	87467	0.0	Unknown	33.8459075994375	NA
PCITRI_01563	87423	0.0	Unknown	32.76940850805852	NA
PCITRI_01564	87340	0.0	Unknown	32.62079230593085	NA
PCITRI_01565	87326	0.05725671621281177	Unknown	30.460573025215858	58.24	Eukaryota; Eukaryota; Eukaryota; Eukaryota; Eukaryota;
PCITRI_01566	87318	0.022904784809546715	Unknown	34.044526901669755	71.6	EMPTY; Eukaryota;
PCITRI_01567	87310	0.022906883518497307	Unknown	34.21028519069981	40.0	Eukaryota; Eukaryota;
PCITRI_01568	87289	0.0	Unknown	34.142904604245665	NA
PCITRI_01569	87276	0.05728951830973005	Unknown	36.18635134515789	52.699999999999996	EMPTY; Eukaryota; EMPTY; Eukaryota; EMPTY;
PCITRI_01570	87267	0.0	Unknown	32.187424799752485	NA
PCITRI_01571	87257	0.0	Unknown	30.826180134545076	NA
PCITRI_01572	87195	0.06881128505074832	Unknown	33.33562704283503	51.233333333333334	Eukaryota; Eukaryota; Eukaryota; Eukaryota; EMPTY; Eukaryota;
PCITRI_01573	87125	0.03443328550932568	Unknown	33.87890961262554	31.833333333333336	EMPTY; Eukaryota; Eukaryota;
PCITRI_01574	87045	0.0	Unknown	32.61071859383078	NA
PCITRI_01575	86997	0.034483947722335255	Unknown	31.204524293941173	36.7	Eukaryota; Eukaryota; Eukaryota;
PCITRI_01576	86984	0.011496367147981239	Unknown	32.83477421134921	65.5	Eukaryota;
PCITRI_01577	86542	0.011555083081047352	Unknown	31.751057290101915	64.4	Eukaryota;
PCITRI_01578	86528	0.0	Unknown	27.85687869822485	NA
PCITRI_01579	86474	0.0	Unknown	31.6430372134977	NA
PCITRI_01580	86380	0.0	Unknown	33.50544107432276	NA
PCITRI_01581	86376	0.023154579975919236	Unknown	33.24881911642123	67.0	Eukaryota; EMPTY;
PCITRI_01582	86349	0.011580910027909992	Unknown	36.177604836188024	49.1	EMPTY;
PCITRI_01583	86310	0.0	Unknown	35.06198586490557	NA
PCITRI_01584	86303	0.01158708272018354	Unknown	34.01156390855474	46.8	Eukaryota;
PCITRI_01585	86303	0.01158708272018354	Unknown	33.61760309606851	50.2	Eukaryota;
PCITRI_01586	86073	0.16265263206812822	Unknown	30.56126776108652	42.44285714285714	Eukaryota; EMPTY; Eukaryota; Eukaryota; Eukaryota; EMPTY; Eukaryota; Eukaryota; EMPTY; Eukaryota; Eukaryota; EMPTY; Eukaryota; Eukaryota;
PCITRI_01587	86052	0.0	Unknown	32.05736066564403	NA
PCITRI_01588	86038	0.011622771333596783	Unknown	30.96887421836863	88.1	Eukaryota;
PCITRI_01589	86000	0.0	Unknown	34.668604651162795	NA
PCITRI_01590	85926	0.046551684007168956	Unknown	32.43255824779461	63.975	Eukaryota; Eukaryota; Eukaryota; Eukaryota;
PCITRI_01591	85828	0.011651209395535257	Unknown	34.37572820058722	23.7	Bacteria;
PCITRI_01592	85819	0.05826215639893263	Unknown	32.31568766823198	64.1	Eukaryota; Eukaryota; Eukaryota; Eukaryota; Eukaryota;
PCITRI_01593	85781	0.0	Unknown	32.756671057693424	NA
PCITRI_01594	85759	0.0	Unknown	35.14266724192213	NA
PCITRI_01595	85622	0.04671696526593633	Unknown	29.276354208030646	33.95	Eukaryota; Eukaryota; Eukaryota; Eukaryota;
PCITRI_01596	85465	0.02340139238284678	Unknown	30.056748376528404	45.7	Eukaryota; Eukaryota;
PCITRI_01597	85425	0.02341235001463272	Unknown	32.06438396254024	36.9	Eukaryota; Eukaryota;
PCITRI_01598	85343	0.023434845271434093	Unknown	34.65779267192388	41.95	Eukaryota; EMPTY;
PCITRI_01599	85179	0.011739982859625025	Unknown	30.75288510078775	60.9	EMPTY;
PCITRI_01600	85145	0.09395736684479418	Unknown	32.16982794057196	59.75	Eukaryota; Eukaryota; Eukaryota; Eukaryota; Eukaryota; EMPTY; Eukaryota; EMPTY;
PCITRI_01601	85138	0.02349127299208344	Unknown	35.14176983250722	41.5	Eukaryota; Eukaryota;
PCITRI_01602	85135	0.011746050390556175	Unknown	31.157573265989313	45.8	Eukaryota;
PCITRI_01603	85129	0.023493756534201035	Unknown	32.91357821658894	60.75	Eukaryota; Eukaryota;
PCITRI_01604	85051	0.023515302583155987	Unknown	32.50167546530905	52.8	Eukaryota; Eukaryota;
PCITRI_01605	85044	0.07055171440666008	Unknown	29.142561497577724	49.766666666666666	Eukaryota; EMPTY; Eukaryota; Eukaryota; Eukaryota; Eukaryota;
PCITRI_01606	85030	0.0352816652946019	Unknown	31.0666823474068	48.6	Eukaryota; Eukaryota; EMPTY;
PCITRI_01607	85009	0.0	Unknown	31.736639649919418	NA
PCITRI_01608	84998	0.0	Unknown	30.384244335160826	NA
PCITRI_01609	84988	0.03529910104955994	Unknown	33.131736245116954	32.46666666666667	Bacteria; Bacteria; Eukaryota;
PCITRI_01610	84834	0.01178772661904425	Unknown	31.791498691562346	66.2	EMPTY;
PCITRI_01611	84834	0.01178772661904425	Unknown	24.38173373883113	34.5	EMPTY;
PCITRI_01612	84591	0.011821588585074063	Unknown	31.984490075776385	76.6	Eukaryota;
PCITRI_01613	84563	0.0	Unknown	35.54627910551896	NA
PCITRI_01614	84560	0.07095553453169347	Unknown	35.396168401135284	47.15	EMPTY; EMPTY; Eukaryota; EMPTY; Eukaryota; Eukaryota;
PCITRI_01615	84519	0.0	Unknown	33.104982311669566	NA
PCITRI_01616	84504	0.02366751869733977	Unknown	33.66349521916122	90.55000000000001	Eukaryota; Eukaryota;
PCITRI_01617	84441	0.023685176632204735	Unknown	32.06499212467877	57.85	Eukaryota; EMPTY;
PCITRI_01618	84420	0.059227671167969675	Unknown	38.682776593224354	54.24	EMPTY; EMPTY; Eukaryota; EMPTY; Eukaryota;
PCITRI_01619	84369	0.0	Unknown	31.089618224703386	NA
PCITRI_01620	83800	0.03579952267303103	Unknown	32.859188544152744	43.7	Eukaryota; Eukaryota; Eukaryota;
PCITRI_01621	84274	0.05933027980159954	Unknown	32.79065904074804	41.78	EMPTY; EMPTY; Eukaryota; EMPTY; Eukaryota;
PCITRI_01622	84220	0.011873664212776063	Unknown	31.194490619805272	68.6	Eukaryota;
PCITRI_01623	84184	0.011878741803668156	Unknown	34.5219994298204	43.7	Eukaryota;
PCITRI_01624	84184	0.011878741803668156	Unknown	31.589138078494727	98.1	Eukaryota;
PCITRI_01625	84152	0.03564977659473334	Unknown	33.72825363627721	48.6	Eukaryota; EMPTY; Eukaryota;
PCITRI_01626	84039	0.011899237258891705	Unknown	33.50944204476493	38.1	Eukaryota;
PCITRI_01627	84011	0.047612812607872784	Unknown	32.9349728011808	80.3	Eukaryota; Eukaryota; EMPTY; EMPTY;
PCITRI_01628	83992	0.02381179159919992	Unknown	35.20930564815697	64.35	Eukaryota; Eukaryota;
PCITRI_01629	83936	0.03574151734654975	Unknown	34.42384674037362	37.2	Eukaryota; Eukaryota; Eukaryota;
PCITRI_01630	83926	0.0	Unknown	28.73483783332936	NA
PCITRI_01631	83924	0.04766217053524617	Unknown	31.6012106191316	46.724999999999994	EMPTY; Eukaryota; EMPTY; Eukaryota;
PCITRI_01632	83878	0.035766231908247695	Unknown	32.0620424902835	35.333333333333336	Eukaryota; Eukaryota; Eukaryota;
PCITRI_01633	83853	0.011925631760342505	Unknown	31.563569580098505	42.2	Eukaryota;
PCITRI_01634	83723	0.023888298317069383	Unknown	32.25756363245465	36.15	EMPTY; EMPTY;
PCITRI_01635	83687	0.059746436125085144	Unknown	35.45473012534802	56.68	Eukaryota; Eukaryota; Eukaryota; EMPTY; Eukaryota;
PCITRI_01636	83636	0.011956573724233584	Unknown	32.36405375675546	40.1	Eukaryota;
PCITRI_01637	83530	0.011971746677840296	Unknown	33.13540045492637	39.2	Eukaryota;
PCITRI_01638	83480	0.03593675131768088	Unknown	33.9758025874461	68.36666666666666	Eukaryota; Eukaryota; EMPTY;
PCITRI_01639	83408	0.01198925762516785	Unknown	29.93238058699405	35.0	Eukaryota;
PCITRI_01640	83386	0.023984841580121364	Unknown	33.10147986472549	41.45	Eukaryota; Eukaryota;
PCITRI_01641	83345	0.059991601175835386	Unknown	34.86591877137201	45.300000000000004	Bacteria; EMPTY; EMPTY; Eukaryota; Eukaryota;
PCITRI_01642	83339	0.0	Unknown	32.638980549322646	NA
PCITRI_01643	83331	0.012000336009408263	Unknown	31.7744896857112	44.4	Eukaryota;
PCITRI_01644	82942	0.012056617877552989	Unknown	32.98449518940947	73.2	EMPTY;
PCITRI_01645	82879	0.09652626117593117	Unknown	33.15315097913826	67.2875	Eukaryota; Eukaryota; Eukaryota; EMPTY; Eukaryota; Eukaryota; Eukaryota; Eukaryota;
PCITRI_01646	82868	0.060336921368924074	Unknown	34.14707727952889	62.12	Eukaryota; EMPTY; Eukaryota; Eukaryota; Eukaryota;
PCITRI_01647	82773	0.07248740531332681	Unknown	33.5628767834922	45.55	Eukaryota; Eukaryota; EMPTY; Eukaryota; Eukaryota; Eukaryota;
PCITRI_01648	82685	0.012094092036040394	Unknown	30.633125718086713	68.8	Eukaryota;
PCITRI_01649	82672	0.03628798142055351	Unknown	33.1031062512096	52.233333333333334	EMPTY; Eukaryota; Eukaryota;
PCITRI_01650	82586	0.13319448816990773	Unknown	34.70806189911123	70.47272727272727	Eukaryota; Eukaryota; Eukaryota; Eukaryota; Eukaryota; EMPTY; Eukaryota; Eukaryota; Eukaryota; Eukaryota; Eukaryota;
PCITRI_01651	82465	0.024252713272297336	Unknown	33.933183774934825	42.45	EMPTY; Eukaryota;
PCITRI_01652	82429	0.0	Unknown	34.031712140144855	NA
PCITRI_01653	82423	0.012132535821312011	Unknown	33.7053977651869	47.9	EMPTY;
PCITRI_01654	82420	0.0970638194612958	Unknown	27.947100218393594	44.625	Eukaryota; Eukaryota; EMPTY; Eukaryota; Eukaryota; Eukaryota; EMPTY; Eukaryota;
PCITRI_01655	82410	0.0728066982162359	Unknown	34.27132629535251	38.983333333333334	Eukaryota; Eukaryota; Eukaryota; Bacteria; Bacteria; EMPTY;
PCITRI_01656	82295	0.02430281305061061	Unknown	33.85017315754298	56.1	Eukaryota; Eukaryota;
PCITRI_01657	82247	0.04863399272921809	Unknown	34.12647269809233	32.55	Eukaryota; EMPTY; EMPTY; Eukaryota;
PCITRI_01658	82205	0.012164710175780063	Unknown	34.41761450033453	69.4	Eukaryota;
PCITRI_01659	82201	0.04866120850111313	Unknown	32.88646123526478	66.1	Eukaryota; EMPTY; Eukaryota; EMPTY;
PCITRI_01660	82144	0.0	Unknown	32.410157771717955	NA
PCITRI_01661	82111	0.024357272472628515	Unknown	33.33414524241575	55.05	Eukaryota; Eukaryota;
PCITRI_01662	81963	0.0	Unknown	29.054573405073018	NA
PCITRI_01663	81801	0.012224789428002102	Unknown	31.3883693353382	36.3	Eukaryota;
PCITRI_01664	81721	0.08565729738989977	Unknown	31.62956889905899	79.44285714285715	Eukaryota; EMPTY; Eukaryota; EMPTY; EMPTY; EMPTY; EMPTY;
PCITRI_01665	81636	0.11024547993532266	Unknown	31.380763388701062	73.8	Eukaryota; Eukaryota; Eukaryota; Eukaryota; EMPTY; EMPTY; Eukaryota; Eukaryota; EMPTY;
PCITRI_01666	81530	0.012265423770391267	Unknown	33.07126211210598	42.8	Eukaryota;
PCITRI_01667	81475	0.0	Unknown	33.17704817428659	NA
PCITRI_01668	81415	0.02456549775839833	Unknown	36.100227230854266	63.55	Eukaryota; EMPTY;
PCITRI_01669	81142	0.0	Unknown	31.77022996721796	NA
PCITRI_01670	80997	0.12346136276652221	Unknown	33.83952492067607	65.08	Eukaryota; EMPTY; Eukaryota; EMPTY; Eukaryota; Eukaryota; EMPTY; EMPTY; Eukaryota; Eukaryota;
PCITRI_01671	80909	0.024719128897897635	Unknown	32.541497237637344	53.5	Eukaryota; Eukaryota;
PCITRI_01672	80896	0.012361550632911392	Unknown	31.538024129746834	48.4	Eukaryota;
PCITRI_01673	80818	0.0	Unknown	35.678932910985175	NA
PCITRI_01674	80633	0.04960748080810586	Unknown	35.37633475128049	45.55	Eukaryota; EMPTY; Eukaryota; EMPTY;
PCITRI_01675	80569	0.0744703297794437	Unknown	33.35898422470181	64.71666666666667	Eukaryota; EMPTY; EMPTY; EMPTY; EMPTY; Eukaryota;
PCITRI_01676	80568	0.024823751365306325	Unknown	32.6903981729719	36.95	Eukaryota; Eukaryota;
PCITRI_01677	80462	0.012428226989137729	Unknown	36.41221943277572	46.9	Eukaryota;
PCITRI_01678	80391	0.02487840678682937	Unknown	32.6603724297496	40.400000000000006	Eukaryota; Eukaryota;
PCITRI_01679	80307	0.0249044292527426	Unknown	34.22117623619361	43.1	EMPTY; EMPTY;
PCITRI_01680	80056	0.024982512241431	Unknown	32.26116718297192	80.15	EMPTY; Eukaryota;
PCITRI_01681	80015	0.012497656689370742	Unknown	30.289320752358933	98.6	Eukaryota;
PCITRI_01682	79915	0.03753988612901207	Unknown	29.601451542263657	37.0	Eukaryota; EMPTY; Eukaryota;
PCITRI_01683	79849	0.025047276734837004	Unknown	32.32852008165412	55.2	Eukaryota; EMPTY;
PCITRI_01684	79800	0.08771929824561404	Unknown	29.674185463659146	57.77142857142857	Eukaryota; Eukaryota; EMPTY; EMPTY; Eukaryota; Eukaryota; Eukaryota;
PCITRI_01685	79738	0.02508214402167097	Unknown	32.586721512954924	51.25	Eukaryota; Eukaryota;
PCITRI_01686	79734	0.0	Unknown	32.249730353425136	NA
PCITRI_01687	79727	0.02508560462578549	Unknown	32.75929108081328	42.25	Eukaryota; EMPTY;
PCITRI_01688	79720	0.0	Unknown	31.443803311590568	NA
PCITRI_01689	79713	0.012545005206177162	Unknown	30.69386423795366	46.2	Eukaryota;
PCITRI_01690	79651	0.0753286211095906	Unknown	34.64865475637468	54.81666666666666	EMPTY; Eukaryota; Eukaryota; Eukaryota; Eukaryota; Eukaryota;
PCITRI_01691	79579	0.03769838776561656	Unknown	33.48622123927167	66.89999999999999	Eukaryota; Eukaryota; Eukaryota;
PCITRI_01692	79559	0.07541572920725499	Unknown	33.24828114983848	85.0	Eukaryota; Eukaryota; Eukaryota; Eukaryota; Eukaryota; Eukaryota;
PCITRI_01693	79475	0.15099087763447627	Unknown	32.4756212645486	50.875	EMPTY; EMPTY; EMPTY; EMPTY; EMPTY; EMPTY; EMPTY; EMPTY; EMPTY; EMPTY; Eukaryota; Eukaryota;
PCITRI_01694	79526	0.012574503935819733	Unknown	32.25611749616478	29.4	Eukaryota;
PCITRI_01695	79518	0.0	Unknown	34.452576775069794	NA
PCITRI_01696	79507	0.0	Unknown	34.4799828945879	NA
PCITRI_01697	79439	0.0377648258412115	Unknown	31.546217852692003	61.766666666666666	Eukaryota; Eukaryota; Eukaryota;
PCITRI_01698	79353	0.05040767204768566	Unknown	33.78574218996131	45.825	Eukaryota; Eukaryota; Eukaryota; Eukaryota;
PCITRI_01699	79308	0.06304534221011751	Unknown	33.44555404246734	62.5	Eukaryota; Eukaryota; Eukaryota; Eukaryota; EMPTY;
PCITRI_01700	79267	0.037846771039650805	Unknown	32.19750968246559	56.83333333333333	EMPTY; Eukaryota; Eukaryota;
PCITRI_01701	79150	0.012634238787113075	Unknown	38.05811749842072	49.5	Eukaryota;
PCITRI_01702	79110	0.0	Unknown	32.63177853621539	NA
PCITRI_01703	79082	0.05058041020712679	Unknown	32.638274196403735	42.6	EMPTY; EMPTY; EMPTY; EMPTY;
PCITRI_01704	79058	0.025297882567229122	Unknown	38.949884894634316	37.1	Eukaryota; Eukaryota;
PCITRI_01705	79054	0.025299162597718014	Unknown	33.556809269613176	60.75	EMPTY; Eukaryota;
PCITRI_01706	79025	0.012654223347042075	Unknown	31.31414109459032	40.9	Eukaryota;
PCITRI_01707	78951	0.0	Unknown	34.149029144659345	NA
PCITRI_01708	78933	0.0	Unknown	31.59261652287383	NA
PCITRI_01709	78827	0.0	Unknown	32.752737006355694	NA
PCITRI_01710	78811	0.01268858408090241	Unknown	31.900369237796756	27.5	Eukaryota;
PCITRI_01711	78782	0.07615952882638166	Unknown	33.73740194460664	44.15	Eukaryota; Eukaryota; Eukaryota; Eukaryota; Eukaryota; Eukaryota;
PCITRI_01712	78700	0.05082592121982211	Unknown	35.371029224904696	48.55	Eukaryota; EMPTY; Eukaryota; Eukaryota;
PCITRI_01713	78681	0.012709548683926234	Unknown	31.329037505878166	29.4	Eukaryota;
PCITRI_01714	78620	0.050877639277537516	Unknown	36.31900279827016	40.225	Eukaryota; Eukaryota; EMPTY; Eukaryota;
PCITRI_01715	78609	0.025442379371318807	Unknown	33.201032960602475	57.9	Eukaryota; EMPTY;
PCITRI_01716	78574	0.0	Unknown	32.416575457530485	NA
PCITRI_01717	78557	0.03818883103988187	Unknown	38.87241111549575	56.7	Eukaryota; Eukaryota; Eukaryota;
PCITRI_01718	78521	0.03820633970530177	Unknown	33.87501432737739	59.400000000000006	Eukaryota; Eukaryota; Eukaryota;
PCITRI_01719	78434	0.01274957288930821	Unknown	32.46933727720121	49.4	Eukaryota;
PCITRI_01720	78418	0.06376087122854446	Unknown	31.607539085414064	45.18	Eukaryota; Eukaryota; Eukaryota; Eukaryota; Eukaryota;
PCITRI_01721	78346	0.0	Unknown	33.1171980700993	NA
PCITRI_01722	78344	0.012764219340345145	Unknown	30.951955478402944	31.2	Eukaryota;
PCITRI_01723	78342	0.03829363559776365	Unknown	35.361619565494884	41.4	Eukaryota; Eukaryota; EMPTY;
PCITRI_01724	78318	0.012768456804310631	Unknown	31.470415485584414	54.0	EMPTY;
PCITRI_01725	78208	0.0	Unknown	34.16274549918167	NA
PCITRI_01726	78078	0.07684623069238454	Unknown	35.180204410973644	71.66666666666667	EMPTY; Eukaryota; Eukaryota; Eukaryota; Eukaryota; Eukaryota;
PCITRI_01727	78015	0.051272191245273345	Unknown	31.033775555982825	41.15	EMPTY; EMPTY; EMPTY; Eukaryota;
PCITRI_01728	77937	0.11547788598483391	Unknown	33.88634409843848	48.477777777777774	Eukaryota; EMPTY; Eukaryota; Eukaryota; EMPTY; Eukaryota; Eukaryota; Eukaryota; EMPTY;
PCITRI_01729	77886	0.012839277919009835	Unknown	32.07893588064607	46.7	Eukaryota;
PCITRI_01730	77882	0.012839937341105775	Unknown	32.9935029917054	49.5	EMPTY;
PCITRI_01731	77878	0.08988417781658492	Unknown	32.803872724004215	61.871428571428574	Eukaryota; Eukaryota; Eukaryota; Eukaryota; Eukaryota; EMPTY; Eukaryota;
PCITRI_01732	77869	0.0	Unknown	30.399773979375617	NA
PCITRI_01733	77831	0.012848350914160167	Unknown	35.135100409862396	39.9	EMPTY;
PCITRI_01734	77754	0.03858322401419862	Unknown	33.82334027831366	88.8	Bacteria; Eukaryota; Eukaryota;
PCITRI_01735	77729	0.0	Unknown	32.58886644624271	NA
PCITRI_01736	77606	0.0	Unknown	34.4058449088988	NA
PCITRI_01737	77584	0.0	Unknown	32.1909156527119	NA
PCITRI_01738	77571	0.012891415606347734	Unknown	34.48840417166209	56.6	EMPTY;
PCITRI_01739	77560	0.038679731820526045	Unknown	32.53352243424445	36.333333333333336	EMPTY; Eukaryota; Eukaryota;
PCITRI_01740	77540	0.025793139025019344	Unknown	33.4008253804488	37.05	EMPTY; EMPTY;
PCITRI_01741	77501	0.025806118630727345	Unknown	32.03313505632185	34.2	Eukaryota; EMPTY;
PCITRI_01742	77444	0.0	Unknown	33.74567429368317	NA
PCITRI_01743	77438	0.0	Unknown	32.97218419897208	NA
PCITRI_01744	77417	0.0	Unknown	33.45001743803041	NA
PCITRI_01745	77386	0.03876670198743959	Unknown	32.88191662574626	47.43333333333333	Eukaryota; Eukaryota; Eukaryota;
PCITRI_01746	77379	0.0	Unknown	32.156011320901015	NA
PCITRI_01747	77353	0.025855493646012438	Unknown	33.09761741626052	33.85	Eukaryota; Eukaryota;
PCITRI_01748	77344	0.0	Unknown	30.581557716177077	NA
PCITRI_01749	77221	0.02589969049869854	Unknown	33.76672148767822	47.55	Eukaryota; Eukaryota;
PCITRI_01750	77151	0.025923189589247064	Unknown	35.8271441718189	35.15	Eukaryota; Eukaryota;
PCITRI_01751	77109	0.05187461904576639	Unknown	30.971741301274818	50.825	EMPTY; Eukaryota; Eukaryota; EMPTY;
PCITRI_01752	77050	0.012978585334198572	Unknown	33.035691109669045	35.7	Eukaryota;
PCITRI_01753	77047	0.0	Unknown	33.771593962127014	NA
PCITRI_01754	76980	0.03897116134060795	Unknown	33.8633411275656	57.66666666666667	Eukaryota; EMPTY; Eukaryota;
PCITRI_01755	76967	0.0	Unknown	34.86429248898879	NA
PCITRI_01756	76848	0.026025400791172184	Unknown	32.3690922340204	38.5	EMPTY; Eukaryota;
PCITRI_01757	76845	0.02602641681306526	Unknown	34.51102869412453	51.95	EMPTY; Eukaryota;
PCITRI_01758	76842	0.0	Unknown	32.42757866791599	NA
PCITRI_01759	76824	0.013016765594085182	Unknown	31.57346662501302	43.9	Eukaryota;
PCITRI_01760	76779	0.0	Unknown	32.864455124448085	NA
PCITRI_01761	76757	0.013028127727764242	Unknown	35.63453496098076	48.7	Eukaryota;
PCITRI_01762	76718	0.052139002580880625	Unknown	33.595766312990435	62.05	Eukaryota; Eukaryota; Eukaryota; Bacteria;
PCITRI_01763	76700	0.03911342894393742	Unknown	33.8161668839635	68.36666666666666	Eukaryota; EMPTY; EMPTY;
PCITRI_01764	76660	0.013044612575006522	Unknown	33.96817114531699	22.2	Eukaryota;
PCITRI_01765	76652	0.05218389604967907	Unknown	34.11783123728018	41.150000000000006	Eukaryota; Eukaryota; Eukaryota; EMPTY;
PCITRI_01766	76639	0.013048186954422683	Unknown	34.73296885397774	30.3	Eukaryota;
PCITRI_01767	76636	0.09134088417975887	Unknown	33.89138264001252	77.35714285714286	Eukaryota; Eukaryota; EMPTY; Eukaryota; Eukaryota; Eukaryota; Eukaryota;
PCITRI_01768	76607	0.013053637396060412	Unknown	27.05888495829363	97.5	Eukaryota;
PCITRI_01769	76558	0.013061992215052639	Unknown	32.06719088795423	40.0	Eukaryota;
PCITRI_01770	76539	0.01306523471694169	Unknown	35.29311854087459	52.5	EMPTY;
PCITRI_01771	76503	0.02614276564317739	Unknown	30.84192776753853	63.800000000000004	Eukaryota; Eukaryota;
PCITRI_01772	76363	0.15714416667757947	Unknown	33.499207731493	62.7	Eukaryota; Eukaryota; Eukaryota; EMPTY; Eukaryota; EMPTY; Eukaryota; Eukaryota; EMPTY; Eukaryota; Eukaryota; Eukaryota;
PCITRI_01773	76454	0.10463808303031889	Unknown	33.46587490517174	33.0375	EMPTY; Eukaryota; EMPTY; Bacteria; Bacteria; Bacteria; Bacteria; Bacteria;
PCITRI_01774	76429	0.026168077562181893	Unknown	33.65083934108781	55.3	Eukaryota; Eukaryota;
PCITRI_01775	76301	0.013105988125974757	Unknown	34.776739492274025	47.6	Eukaryota;
PCITRI_01776	76293	0.026214724810926297	Unknown	32.71597656403602	25.35	Eukaryota; Bacteria;
PCITRI_01777	75463	0.01325152723851424	Unknown	34.32410585319958	41.6	EMPTY;
PCITRI_01778	76166	0.03938765328361736	Unknown	33.22873723183572	53.93333333333333	Eukaryota; Eukaryota; Bacteria;
PCITRI_01779	76070	0.013145786775338505	Unknown	33.26015512028395	38.0	EMPTY;
PCITRI_01780	76062	0.0	Unknown	33.50424653572086	NA
PCITRI_01781	76003	0.026314750733523677	Unknown	29.75803586700525	76.0	EMPTY; Eukaryota;
PCITRI_01782	75974	0.07897438597414905	Unknown	30.06291626082607	54.016666666666666	EMPTY; EMPTY; Eukaryota; EMPTY; Eukaryota; EMPTY;
PCITRI_01783	75906	0.0	Unknown	34.14091112692014	NA
PCITRI_01784	75862	0.0	Unknown	31.871028973662703	NA
PCITRI_01785	75828	0.02637548135253468	Unknown	32.79263596560637	51.45	Eukaryota; Eukaryota;
PCITRI_01786	75802	0.0	Unknown	30.947732249808713	NA
PCITRI_01787	75796	0.0	Unknown	34.273576442028606	NA
PCITRI_01788	75718	0.026413798568372115	Unknown	30.28870281835231	61.849999999999994	Eukaryota; Eukaryota;
PCITRI_01789	75637	0.0	Unknown	30.26957705884686	NA
PCITRI_01790	75577	0.0	Unknown	33.6874975190865	NA
PCITRI_01791	75475	0.01324942033786022	Unknown	32.315336204041074	50.6	Eukaryota;
PCITRI_01792	75437	0.026512188978883043	Unknown	30.95828307064173	54.7	Eukaryota; Eukaryota;
PCITRI_01793	75422	0.03977619262284214	Unknown	32.59128636206942	55.9	EMPTY; EMPTY; Eukaryota;
PCITRI_01794	75283	0.06641605674587889	Unknown	32.589030724067854	56.24	EMPTY; Eukaryota; EMPTY; Eukaryota; EMPTY;
PCITRI_01795	75267	0.1992905257284069	Unknown	31.021563234883814	36.43333333333333	Eukaryota; Eukaryota; Eukaryota; Eukaryota; Eukaryota; Eukaryota; Eukaryota; Eukaryota; Eukaryota; Eukaryota; EMPTY; Eukaryota; Eukaryota; Eukaryota; Eukaryota;
PCITRI_01796	75241	0.026581252242793157	Unknown	34.06786193697585	60.45	Eukaryota; Eukaryota;
PCITRI_01797	75203	0.0	Unknown	31.43890536281797	NA
PCITRI_01798	75120	0.13312034078807242	Unknown	33.48109691160809	49.46	Eukaryota; Eukaryota; Eukaryota; EMPTY; Eukaryota; Eukaryota; Eukaryota; Eukaryota; Eukaryota; Eukaryota;
PCITRI_01799	75119	0.026624422582835233	Unknown	31.780242016001274	51.900000000000006	Eukaryota; EMPTY;
PCITRI_01800	75087	0.013317884587212166	Unknown	31.211794318590435	39.8	Eukaryota;
PCITRI_01801	75074	0.0	Unknown	33.42169059860937	NA
PCITRI_01802	75049	0.0	Unknown	33.90984556756253	NA
PCITRI_01803	74998	0.0	Unknown	33.66623109949599	NA
PCITRI_01804	74979	0.04001120313687832	Unknown	28.47730697928753	42.6	Eukaryota; Eukaryota; Eukaryota;
PCITRI_01805	74904	0.053401687493324794	Unknown	33.84331944889459	72.725	Eukaryota; Eukaryota; EMPTY; EMPTY;
PCITRI_01806	74893	0.0	Unknown	35.08472086843897	NA
PCITRI_01807	74882	0.133543441681579	Unknown	32.43236024678828	74.89	Eukaryota; Eukaryota; Eukaryota; EMPTY; Eukaryota; Eukaryota; Eukaryota; Eukaryota; EMPTY; Eukaryota;
PCITRI_01808	74748	0.04013485310643763	Unknown	33.76010060469845	46.16666666666667	Eukaryota; Eukaryota; Eukaryota;
PCITRI_01809	74746	0.04013592700612742	Unknown	33.58708158296096	43.86666666666667	Eukaryota; EMPTY; EMPTY;
PCITRI_01810	74719	0.026766953519185215	Unknown	33.95254219141049	44.05	EMPTY; Eukaryota;
PCITRI_01811	74710	0.0	Unknown	33.24454557622808	NA
PCITRI_01812	74672	0.06695950289265053	Unknown	32.348135847439465	59.379999999999995	Eukaryota; EMPTY; Eukaryota; Eukaryota; Eukaryota;
PCITRI_01813	74642	0.013397283031001314	Unknown	31.866777417539723	61.8	Eukaryota;
PCITRI_01814	74620	0.0	Unknown	33.176092200482444	NA
PCITRI_01815	74610	0.0	Unknown	31.771880444980567	NA
PCITRI_01816	74571	0.05364015502004801	Unknown	30.946346434941198	53.775	EMPTY; Eukaryota; EMPTY; Eukaryota;
PCITRI_01817	74523	0.05367470445365861	Unknown	35.501791393261136	55.0	Eukaryota; Eukaryota; Eukaryota; Eukaryota;
PCITRI_01818	74345	0.01345080368552021	Unknown	34.19597820969803	31.1	Eukaryota;
PCITRI_01819	74286	0.0	Unknown	32.108338044853674	NA
PCITRI_01820	74244	0.09428371316200636	Unknown	34.37314799849146	57.14285714285714	Eukaryota; Eukaryota; Eukaryota; Eukaryota; Eukaryota; EMPTY; Eukaryota;
PCITRI_01821	74231	0.08082876426290904	Unknown	33.4065282698603	51.9	EMPTY; Eukaryota; EMPTY; EMPTY; EMPTY; EMPTY;
PCITRI_01822	74166	0.026966534530647467	Unknown	31.98365828007443	48.85	Eukaryota; Eukaryota;
PCITRI_01823	74089	0.0	Unknown	35.281890699024146	NA
PCITRI_01824	74064	0.013501836249729964	Unknown	29.85255994815295	55.1	Eukaryota;
PCITRI_01825	74058	0.013502930135839477	Unknown	31.16881363255827	27.2	Eukaryota;
PCITRI_01826	74024	0.0	Unknown	37.82016643250837	NA
PCITRI_01827	74002	0.013513148293289371	Unknown	32.95316342801546	32.0	Eukaryota;
PCITRI_01828	73988	0.013515705249499918	Unknown	31.82948586257231	56.4	Eukaryota;
PCITRI_01829	73987	0.0	Unknown	33.86135402165245	NA
PCITRI_01830	73960	0.013520822065981613	Unknown	32.217414818820984	42.9	Eukaryota;
PCITRI_01831	73919	0.027056643082292782	Unknown	28.294484503307675	60.6	Eukaryota; Eukaryota;
PCITRI_01832	73878	0.013535829340263678	Unknown	34.581336798505646	53.6	Eukaryota;
PCITRI_01833	73719	0.02713004788453452	Unknown	33.211248117852925	45.95	EMPTY; Eukaryota;
PCITRI_01834	73666	0.01357478348220346	Unknown	34.0075475796161	73.6	Eukaryota;
PCITRI_01835	73606	0.06792924489851371	Unknown	35.28380838518599	43.5	Eukaryota; EMPTY; Eukaryota; Eukaryota; Eukaryota;
PCITRI_01836	73542	0.0	Unknown	34.22806015610128	NA
PCITRI_01837	73540	0.10878433505575197	Unknown	31.051128637476204	66.85	Eukaryota; Eukaryota; EMPTY; Eukaryota; Eukaryota; EMPTY; Eukaryota; Eukaryota;
PCITRI_01838	73521	0.326437344432203	Unknown	33.83251043919424	71.52083333333333	EMPTY; Eukaryota; EMPTY; EMPTY; Eukaryota; Eukaryota; EMPTY; EMPTY; EMPTY; EMPTY; EMPTY; EMPTY; Eukaryota; EMPTY; Eukaryota; EMPTY; EMPTY; EMPTY; Eukaryota; EMPTY; Eukaryota; Eukaryota; EMPTY; EMPTY;
PCITRI_01839	73507	0.23127049124573168	Unknown	33.625369012475005	57.3235294117647	Eukaryota; Eukaryota; Eukaryota; Eukaryota; Eukaryota; EMPTY; EMPTY; Eukaryota; Eukaryota; Eukaryota; EMPTY; Eukaryota; Eukaryota; Eukaryota; EMPTY; Eukaryota; EMPTY;
PCITRI_01840	73473	0.027220883862099	Unknown	33.512991166823184	37.15	EMPTY; Eukaryota;
PCITRI_01841	73472	0.0544425087108014	Unknown	31.62293118466899	51.875	Eukaryota; EMPTY; Eukaryota; EMPTY;
PCITRI_01842	73426	0.027238307956309753	Unknown	36.66548633998856	60.35	EMPTY; Eukaryota;
PCITRI_01843	73410	0.0	Unknown	31.471189211279118	NA
PCITRI_01844	73366	0.013630291960853802	Unknown	31.57457132731783	43.0	Eukaryota;
PCITRI_01845	73280	0.027292576419213975	Unknown	34.26855895196507	41.6	Eukaryota; Eukaryota;
PCITRI_01846	73266	0.013648895804329429	Unknown	34.80331941145962	48.2	Eukaryota;
PCITRI_01847	73235	0.013654673311941012	Unknown	32.75756127534649	77.3	Eukaryota;
PCITRI_01848	73180	0.0	Unknown	31.165619021590597	NA
PCITRI_01849	73166	0.0	Unknown	33.92149358991882	NA
PCITRI_01850	73154	0.0	Unknown	31.439155753615662	NA
PCITRI_01851	73144	0.0	Unknown	33.578967516132565	NA
PCITRI_01852	73133	0.013673717747118265	Unknown	32.90853650198953	64.6	Eukaryota;
PCITRI_01853	73066	0.0	Unknown	32.17365121944543	NA
PCITRI_01854	73064	0.0821197853936275	Unknown	30.333680061316105	66.08333333333333	Eukaryota; Eukaryota; Eukaryota; Eukaryota; Eukaryota; EMPTY;
PCITRI_01855	73020	0.0	Unknown	32.74582306217474	NA
PCITRI_01856	72967	0.013704825469047652	Unknown	33.1327860539696	75.3	EMPTY;
PCITRI_01857	72926	0.0	Unknown	34.82022872500891	NA
PCITRI_01858	72835	0.0	Unknown	33.62806343104277	NA
PCITRI_01859	72795	0.027474414451542	Unknown	31.55436499759599	33.25	Eukaryota; Eukaryota;
PCITRI_01860	72770	0.15116119279923046	Unknown	30.380651367321697	33.42727272727273	Eukaryota; Eukaryota; Eukaryota; Eukaryota; Eukaryota; EMPTY; Eukaryota; EMPTY; Eukaryota; EMPTY; Eukaryota;
PCITRI_01861	72691	0.0	Unknown	32.62026935934298	NA
PCITRI_01862	72678	0.013759321940614766	Unknown	34.57992790115303	37.9	Eukaryota;
PCITRI_01863	72620	0.013770311209033324	Unknown	35.69264665381438	91.2	Eukaryota;
PCITRI_01864	72612	0.0	Unknown	33.83049633669366	NA
PCITRI_01865	72609	0.05508958944483466	Unknown	32.416091669076835	40.8	Eukaryota; EMPTY; Eukaryota; Eukaryota;
PCITRI_01866	72532	0.027574036287431755	Unknown	34.67710803507417	49.8	Eukaryota; Eukaryota;
PCITRI_01867	72404	0.013811391635821227	Unknown	32.890448041544666	46.3	Eukaryota;
PCITRI_01868	72326	0.013826286535962172	Unknown	34.51870696568315	52.1	EMPTY;
PCITRI_01869	72284	0.04150296054451884	Unknown	34.87493774555918	38.06666666666667	Eukaryota; Eukaryota; Eukaryota;
PCITRI_01870	72070	0.013875398917718886	Unknown	31.69141112806993	32.7	Eukaryota;
PCITRI_01871	72051	0.013879057889550458	Unknown	32.63799253306686	23.9	EMPTY;
PCITRI_01872	72049	0.04163832947022165	Unknown	33.96022151591278	41.46666666666667	EMPTY; Eukaryota; EMPTY;
PCITRI_01873	72001	0.0833321759420008	Unknown	31.45650754850627	65.5	Eukaryota; Eukaryota; Eukaryota; Eukaryota; EMPTY; Eukaryota;
PCITRI_01874	71933	0.013901825309663158	Unknown	33.79811769285307	28.8	Bacteria;
PCITRI_01875	71913	0.027811383199143412	Unknown	30.564710135858608	97.55	Eukaryota; Eukaryota;
PCITRI_01876	71875	0.04173913043478261	Unknown	32.71373913043478	40.83333333333333	EMPTY; EMPTY; Eukaryota;
PCITRI_01877	71859	0.013916141332331372	Unknown	35.92869369181314	48.3	EMPTY;
PCITRI_01878	71310	0.014023278642546627	Unknown	32.567662319450285	68.8	Eukaryota;
PCITRI_01879	71793	0.013928934575794296	Unknown	31.82900839914755	52.7	Eukaryota;
PCITRI_01880	71772	0.0	Unknown	31.279607646435934	NA
PCITRI_01881	71768	0.027867573291717757	Unknown	30.725392932783414	34.0	Bacteria; Eukaryota;
PCITRI_01882	71712	0.0	Unknown	34.56185854529228	NA
PCITRI_01883	71546	0.027954043552399853	Unknown	30.57054202890448	61.8	Eukaryota; EMPTY;
PCITRI_01884	71536	0.013978975620666518	Unknown	31.96292775665399	47.7	Eukaryota;
PCITRI_01885	71462	0.0	Unknown	30.441353446586998	NA
PCITRI_01886	71455	0.0	Unknown	32.543558883213215	NA
PCITRI_01887	71436	0.04199563245422475	Unknown	31.56251749818019	80.83333333333333	EMPTY; Eukaryota; Bacteria;
PCITRI_01888	71339	0.014017578042865754	Unknown	31.131639075400553	57.8	Eukaryota;
PCITRI_01889	71276	0.0	Unknown	32.22262753240923	NA
PCITRI_01890	71244	0.0	Unknown	35.57071472685419	NA
PCITRI_01891	71243	0.0	Unknown	35.304521145937144	NA
PCITRI_01892	71236	0.02807569206580942	Unknown	31.506541636251335	73.55000000000001	Eukaryota; Eukaryota;
PCITRI_01893	71198	0.0	Unknown	32.88294615017276	NA
PCITRI_01894	71151	0.014054616238703603	Unknown	31.24622282188585	36.6	Eukaryota;
PCITRI_01895	71119	0.05624376045782421	Unknown	33.12476272163557	57.6	Eukaryota; EMPTY; EMPTY; Eukaryota;
PCITRI_01896	71099	0.014064895427502496	Unknown	27.184629882276823	48.2	EMPTY;
PCITRI_01897	71089	0.0	Unknown	33.41445230626398	NA
PCITRI_01898	71064	0.014071822582460881	Unknown	31.865642237982662	45.5	Eukaryota;
PCITRI_01899	71030	0.0	Unknown	32.91003801210756	NA
PCITRI_01900	71006	0.014083316902796947	Unknown	32.77187843280849	67.2	Eukaryota;
PCITRI_01901	70999	0.014084705418386176	Unknown	31.56241637206158	40.8	Eukaryota;
PCITRI_01902	70832	0.0141179128077705	Unknown	32.96956177998644	42.5	EMPTY;
PCITRI_01903	70831	0.02823622425209301	Unknown	33.79876042975533	39.1	Bacteria; EMPTY;
PCITRI_01904	70783	0.07063843013152876	Unknown	32.01474930421146	48.24	EMPTY; Eukaryota; Eukaryota; Eukaryota; Eukaryota;
PCITRI_01905	70761	0.01413207840477099	Unknown	34.90764686762482	31.8	Eukaryota;
PCITRI_01906	70742	0.0	Unknown	32.291990613779646	NA
PCITRI_01907	70687	0.0	Unknown	33.98644729582526	NA
PCITRI_01908	70668	0.15565744042565233	Unknown	32.66542140714326	62.14545454545454	Eukaryota; Eukaryota; Eukaryota; Eukaryota; EMPTY; Eukaryota; Eukaryota; Eukaryota; Eukaryota; Eukaryota; Eukaryota;
PCITRI_01909	70666	0.0	Unknown	30.780007358559985	NA
PCITRI_01910	70609	0.0	Unknown	28.28392981064737	NA
PCITRI_01911	70596	0.02833021700946229	Unknown	34.7838404442178	39.25	Eukaryota; Eukaryota;
PCITRI_01912	70593	0.014165710481209185	Unknown	34.25977079880441	42.0	Eukaryota;
PCITRI_01913	70577	0.028337843773467278	Unknown	35.01707355087351	47.400000000000006	Eukaryota; Eukaryota;
PCITRI_01914	70509	0.09927810634103448	Unknown	34.47928633224128	50.042857142857144	Eukaryota; EMPTY; EMPTY; Eukaryota; Eukaryota; Eukaryota; Eukaryota;
PCITRI_01915	70398	0.014204949004233075	Unknown	33.410040057956195	86.1	Eukaryota;
PCITRI_01916	70365	0.014211610886093939	Unknown	33.36033539401691	42.1	Bacteria;
PCITRI_01917	70317	0.0	Unknown	41.5518295717963	NA
PCITRI_01918	70262	0.014232444279980643	Unknown	33.43343485810253	37.8	Bacteria;
PCITRI_01919	70092	0.028533926839011584	Unknown	30.752439650744734	52.3	Eukaryota; EMPTY;
PCITRI_01920	70082	0.0	Unknown	38.707514054964186	NA
PCITRI_01921	69996	0.11429224527115836	Unknown	33.58620492599577	45.075	EMPTY; Bacteria; EMPTY; EMPTY; Eukaryota; Eukaryota; Eukaryota; EMPTY;
PCITRI_01922	69910	0.05721642111285939	Unknown	32.22428837076241	29.15	Eukaryota; Eukaryota; Eukaryota; Eukaryota;
PCITRI_01923	69898	0.0	Unknown	34.4115711465278	NA
PCITRI_01924	69827	0.028642215761811335	Unknown	34.702908617010614	81.15	Eukaryota; EMPTY;
PCITRI_01925	69709	0.0	Unknown	31.8136825947869	NA
PCITRI_01926	69661	0.0	Unknown	33.02421728083145	NA
PCITRI_01927	69640	0.0861573808156232	Unknown	27.81591039632395	40.233333333333334	EMPTY; Eukaryota; Eukaryota; Eukaryota; Eukaryota; Eukaryota;
PCITRI_01928	69633	0.014361006993810406	Unknown	33.7225166228656	32.4	Eukaryota;
PCITRI_01929	69626	0.0	Unknown	27.613247924625856	NA
PCITRI_01930	69572	0.04312079572241706	Unknown	35.41654688667855	81.1	Eukaryota; Eukaryota; Eukaryota;
PCITRI_01931	69521	0.014384142920844062	Unknown	31.872383884006272	42.2	EMPTY;
PCITRI_01932	69484	0.014391802429336251	Unknown	33.627885556387085	69.0	Eukaryota;
PCITRI_01933	69451	0.0	Unknown	34.689205339016	NA
PCITRI_01934	69417	0.043217079389774836	Unknown	34.4152008873907	65.73333333333333	Eukaryota; Eukaryota; Eukaryota;
PCITRI_01935	69233	0.014443979027342452	Unknown	30.752675747114814	48.2	Eukaryota;
PCITRI_01936	69369	0.0	Unknown	34.07429831769234	NA
PCITRI_01937	69364	0.0	Unknown	34.696672625569455	NA
PCITRI_01938	69322	0.014425434926863044	Unknown	35.430310723868324	74.2	Eukaryota;
PCITRI_01939	69321	0.014425643023037752	Unknown	34.02432163413684	49.7	Eukaryota;
PCITRI_01940	69315	0.014426891726177596	Unknown	33.510784101565314	41.5	Eukaryota;
PCITRI_01941	69202	0.028900898817953238	Unknown	34.4874425594636	40.599999999999994	EMPTY; Eukaryota;
PCITRI_01942	69121	0.014467383284385354	Unknown	35.290288045601194	39.4	Eukaryota;
PCITRI_01943	69052	0.11585471818339801	Unknown	33.967155187395	41.025	Eukaryota; EMPTY; Eukaryota; Eukaryota; Eukaryota; EMPTY; EMPTY; EMPTY;
PCITRI_01944	68970	0.014499057561258518	Unknown	28.48049876758011	38.9	Eukaryota;
PCITRI_01945	68902	0.029026733621665555	Unknown	31.20228730660939	61.0	EMPTY; Eukaryota;
PCITRI_01946	68888	0.0	Unknown	36.12240157937522	NA
PCITRI_01947	68869	0.014520321189504711	Unknown	33.74377441229	47.5	EMPTY;
PCITRI_01948	68781	0.05815559529521234	Unknown	33.158866547447694	48.225	Eukaryota; Eukaryota; Eukaryota; Eukaryota;
PCITRI_01949	68734	0.04364652137224664	Unknown	29.93278435708674	83.8	Eukaryota; EMPTY; Eukaryota;
PCITRI_01950	68732	0.029098527614502708	Unknown	31.197986381889077	42.95	EMPTY; EMPTY;
PCITRI_01951	68620	0.058292043136111915	Unknown	34.9460798600991	43.375	Eukaryota; Eukaryota; Eukaryota; Eukaryota;
PCITRI_01952	68598	0.014577684480597103	Unknown	32.74876818566139	56.4	Eukaryota;
PCITRI_01953	68552	0.087524798692963	Unknown	35.48401213677209	50.083333333333336	Eukaryota; Eukaryota; Bacteria; Eukaryota; Eukaryota; Eukaryota;
PCITRI_01954	68520	0.05837711617046118	Unknown	27.648861646234675	67.325	Eukaryota; EMPTY; Eukaryota; Eukaryota;
PCITRI_01955	68438	0.0	Unknown	34.19153102077793	NA
PCITRI_01956	68405	0.029237628828302026	Unknown	32.45815364373949	36.2	Eukaryota; Eukaryota;
PCITRI_01957	68403	0.01461924184611786	Unknown	33.24123210970279	37.7	Eukaryota;
PCITRI_01958	68295	0.029284720696976352	Unknown	29.330112014056663	60.8	Eukaryota; EMPTY;
PCITRI_01959	68238	0.014654591283449104	Unknown	33.069550690231246	63.4	EMPTY;
PCITRI_01960	68232	0.01465587993903154	Unknown	34.032418806425135	53.3	Eukaryota;
PCITRI_01961	68207	0.014661251777676779	Unknown	30.555514829856172	46.8	EMPTY;
PCITRI_01962	68153	0.014672868399043328	Unknown	30.204099599430695	58.3	EMPTY;
PCITRI_01963	68097	0.014684934725465146	Unknown	32.286297487407666	50.5	Eukaryota;
PCITRI_01964	68096	0.0293703007518797	Unknown	31.310209116541355	44.55	Eukaryota; Eukaryota;
PCITRI_01965	68090	0.0293728888236158	Unknown	32.90204141577324	57.1	Eukaryota; Eukaryota;
PCITRI_01966	67950	0.029433406916850625	Unknown	30.908020603384838	87.5	Eukaryota; Eukaryota;
PCITRI_01967	67932	0.029441205911794145	Unknown	31.082553141376675	53.0	Eukaryota; Eukaryota;
PCITRI_01968	67916	0.0	Unknown	27.819659579480533	NA
PCITRI_01969	67872	0.014733616218764733	Unknown	32.13843705799152	38.3	EMPTY;
PCITRI_01970	67857	0.014736873130259221	Unknown	29.04195587780185	87.5	EMPTY;
PCITRI_01971	67814	0.058984870380747345	Unknown	30.972955436930427	47.525000000000006	EMPTY; Eukaryota; Eukaryota; EMPTY;
PCITRI_01972	67810	0.0	Unknown	29.887922135378265	NA
PCITRI_01973	67776	0.04426345609065156	Unknown	26.605288007554297	81.93333333333334	Eukaryota; EMPTY; Eukaryota;
PCITRI_01974	67756	0.029517681090973493	Unknown	32.62736879390755	36.2	Eukaryota; Eukaryota;
PCITRI_01975	67642	0.029567428520741554	Unknown	32.708967801070344	57.55	EMPTY; Eukaryota;
PCITRI_01976	67531	0.0	Unknown	34.986894907523954	NA
PCITRI_01977	67533	0.014807575555654272	Unknown	35.61073845379296	60.2	Eukaryota;
PCITRI_01978	67530	0.0	Unknown	35.27617355249519	NA
PCITRI_01979	67521	0.0	Unknown	34.059033485878466	NA
PCITRI_01980	67461	0.0	Unknown	29.597841715954402	NA
PCITRI_01981	67433	0.0	Unknown	32.237925051532635	NA
PCITRI_01982	67387	0.014839657500704883	Unknown	30.903586745217922	36.1	EMPTY;
PCITRI_01983	67363	0.0	Unknown	32.082894170390276	NA
PCITRI_01984	67344	0.0	Unknown	29.968519838441438	NA
PCITRI_01985	67271	0.014865246540113867	Unknown	30.930118476014922	32.1	Bacteria;
PCITRI_01986	67130	0.014896469536719798	Unknown	33.67644868166245	42.6	Eukaryota;
PCITRI_01987	67121	0.029796933895502156	Unknown	31.425336332891344	61.650000000000006	Eukaryota; EMPTY;
PCITRI_01988	67108	0.01490135304285629	Unknown	32.13476783691959	48.5	Eukaryota;
PCITRI_01989	67084	0.07453342078588039	Unknown	32.62924095164272	70.8	Eukaryota; Eukaryota; Eukaryota; Eukaryota; Eukaryota;
PCITRI_01990	67045	0.04474606607502424	Unknown	32.539339249757624	43.333333333333336	Eukaryota; Eukaryota; Eukaryota;
PCITRI_01991	66959	0.0	Unknown	30.176675278902014	NA
PCITRI_01992	66925	0.5229734777736272	Unknown	35.515875980575274	57.86857142857143	Eukaryota; EMPTY; EMPTY; EMPTY; Eukaryota; EMPTY; Eukaryota; EMPTY; Eukaryota; EMPTY; Eukaryota; EMPTY; Eukaryota; Eukaryota; Eukaryota; EMPTY; Eukaryota; Eukaryota; EMPTY; Eukaryota; Eukaryota; EMPTY; Eukaryota; Eukaryota; EMPTY; EMPTY; Eukaryota; Eukaryota; EMPTY; EMPTY; Eukaryota; Eukaryota; EMPTY; EMPTY; EMPTY;
PCITRI_01993	66857	0.0	Unknown	34.261184318769914	NA
PCITRI_01994	66767	0.014977458924318902	Unknown	32.95640061707131	35.2	Eukaryota;
PCITRI_01995	66754	0.0	Unknown	33.605476825358785	NA
PCITRI_01996	66723	0.0	Unknown	32.49104506691845	NA
PCITRI_01997	66713	0.059958328961371855	Unknown	33.05202883995623	38.85	Eukaryota; Eukaryota; EMPTY; Eukaryota;
PCITRI_01998	66635	0.01500712838598334	Unknown	32.72754558415247	78.0	Eukaryota;
PCITRI_01999	66634	0.0450220608097968	Unknown	34.58144490800492	49.4	Eukaryota; EMPTY; Eukaryota;
[truncated: 15,213 more rows]
